# Supplementary material for: M1BP cooperates with CP190 to activate transcription at TAD borders and promote chromatin insulator activity
Source: Nat Commun. 2021 Jul 7;12:4170. doi: 10.1038/s41467-021-24407-y (PMC8263732; doi:10.1038/s41467-021-24407-y)
Supplement: Supplementary file 6 — Source Data [file 41467_2021_24407_MOESM6_ESM.zip › Source Data_updated_060121/Source Data 8/Figure 8f/Figure 8f_tango_all/B_C.xls]

	Label	nuc.idx	tag	idx1	idx2	overlap	pcOverlap1	pcOverlap2
1	Jan14_100x_M1BP_rep1_3R2_B-C-A_Position001_0_cmle.ics	1	0	1	1	0.3181900031509946	0.3432835820895522	0.3441396508728179
2	Jan14_100x_M1BP_rep1_3R2_B-C-A_Position001_0_cmle.ics	2	0	1	1	0.15217782759395396	0.3402061855670103	0.336734693877551
3	Jan14_100x_M1BP_rep1_3R2_B-C-A_Position001_0_cmle.ics	3	0	1	1	0.7839463845749143	0.6924643584521384	0.6938775510204082
4	Jan14_100x_M1BP_rep1_3R2_B-C-A_Position001_0_cmle.ics	4	0	1	1	0.39197319228745714	0.8056872037914692	0.8018867924528301
5	Jan14_100x_M1BP_rep1_3R2_B-C-A_Position001_0_cmle.ics	5	0	1	1	0.04611449321028908	0.05263157894736841	0.10101010101010101
6	Jan14_100x_M1BP_rep1_3R2_B-C-A_Position001_0_cmle.ics	5	0	1	2	0.0	0.0	0.0
7	Jan14_100x_M1BP_rep1_3R2_B-C-A_Position001_0_cmle.ics	6	0	1	1	0.7470547900066831	0.8079800498753117	0.8059701492537312
8	Jan14_100x_M1BP_rep1_3R2_B-C-A_Position001_0_cmle.ics	7	0	1	1	0.5971826870732435	0.6523929471032746	0.5846501128668171
9	Jan14_100x_M1BP_rep1_3R2_B-C-A_Position001_0_cmle.ics	8	0	1	1	1.0329646479104753	0.8500948766603416	0.8452830188679245
10	Jan14_100x_M1BP_rep1_3R2_B-C-A_Position001_0_cmle.ics	10	0	1	1	0.6755773255307349	0.5848303393213572	0.5779092702169624
11	Jan14_100x_M1BP_rep1_3R2_B-C-A_Position001_0_cmle.ics	11	0	1	1	0.0	0.0	0.0
12	Jan14_100x_M1BP_rep1_3R2_B-C-A_Position001_0_cmle.ics	12	0	1	1	0.8623410230324057	0.7391304347826086	0.7420634920634919
13	Jan14_100x_M1BP_rep1_3R2_B-C-A_Position001_0_cmle.ics	13	0	1	1	0.4934250773500931	0.4155339805825242	0.4171539961013645
14	Jan14_100x_M1BP_rep1_3R2_B-C-A_Position001_0_cmle.ics	15	0	1	1	0.23057246605144538	0.37878787878787873	0.3759398496240601
15	Jan14_100x_M1BP_rep1_3R2_B-C-A_Position001_0_cmle.ics	15	0	1	2	0.0	0.0	0.0
16	Jan14_100x_M1BP_rep1_3R2_B-C-A_Position001_0_cmle.ics	15	0	2	1	0.0	0.0	0.0
17	Jan14_100x_M1BP_rep1_3R2_B-C-A_Position001_0_cmle.ics	15	0	2	2	0.23748964003298875	0.6477987421383647	0.7202797202797202
18	Jan14_100x_M1BP_rep1_3R2_B-C-A_Position001_0_cmle.ics	16	0	1	1	0.14064920429138167	0.3351648351648351	0.33888888888888885
19	Jan14_100x_M1BP_rep1_3R2_B-C-A_Position001_0_cmle.ics	17	0	1	1	0.20520949478578637	0.40090090090090086	0.3517786561264822
20	Jan14_100x_M1BP_rep1_3R2_B-C-A_Position001_0_cmle.ics	18	0	1	1	0.0	0.0	0.0
21	Jan14_100x_M1BP_rep1_3R2_B-C-A_Position001_0_cmle.ics	18	0	2	1	0.5833483391101568	0.5536105032822757	0.4711359404096834
22	Jan14_100x_M1BP_rep1_3R2_B-C-A_Position001_0_cmle.ics	19	0	1	1	0.27438123460122	0.27231121281464526	0.23847695390781562
23	Jan14_100x_M1BP_rep1_3R2_B-C-A_Position001_0_cmle.ics	19	0	2	1	0.0	0.0	0.0
24	Jan14_100x_M1BP_rep1_3R2_B-C-A_Position001_0_cmle.ics	20	0	1	1	0.0	0.0	0.0
25	Jan14_100x_M1BP_rep1_3R2_B-C-A_Position001_0_cmle.ics	21	0	1	1	0.7631948626302842	0.6646586345381525	0.6646586345381525
26	Jan14_100x_M1BP_rep1_3R2_B-C-A_Position001_0_cmle.ics	22	0	1	1	0.45192203346083293	0.8828828828828827	0.765625
27	Jan14_100x_M1BP_rep1_3R2_B-C-A_Position001_0_cmle.ics	22	0	1	2	0.0	0.0	0.0
28	Jan14_100x_M1BP_rep1_3R2_B-C-A_Position001_0_cmle.ics	22	0	2	1	0.0	0.0	0.0
29	Jan14_100x_M1BP_rep1_3R2_B-C-A_Position001_0_cmle.ics	22	0	2	2	0.1291205809888094	0.3043478260869565	0.38356164383561636
30	Jan14_100x_M1BP_rep1_3R2_B-C-A_Position001_0_cmle.ics	23	0	1	1	0.3643044963612837	0.6810344827586206	0.6810344827586206
31	Jan14_100x_M1BP_rep1_3R2_B-C-A_Position001_0_cmle.ics	24	0	1	1	0.7516662393277119	0.6585858585858585	0.6612576064908722
32	Jan14_100x_M1BP_rep1_3R2_B-C-A_Position001_0_cmle.ics	25	0	1	1	0.0	0.0	0.0
33	Jan14_100x_M1BP_rep1_3R2_B-C-A_Position001_0_cmle.ics	25	0	1	2	0.0	0.0	0.0
34	Jan14_100x_M1BP_rep1_3R2_B-C-A_Position001_0_cmle.ics	26	0	1	1	0.0	0.0	0.0
35	Jan14_100x_M1BP_rep1_3R2_B-C-A_Position001_0_cmle.ics	26	0	1	2	0.0	0.0	0.0
36	Jan14_100x_M1BP_rep1_3R2_B-C-A_Position001_0_cmle.ics	26	0	2	1	0.0	0.0	0.0
37	Jan14_100x_M1BP_rep1_3R2_B-C-A_Position001_0_cmle.ics	26	0	2	2	0.19598659614372857	0.6296296296296297	0.4166666666666666
38	Jan14_100x_M1BP_rep1_3R2_B-C-A_Position001_0_cmle.ics	27	0	1	1	0.5441510198814111	0.7814569536423841	0.6395663956639566
39	Jan14_100x_M1BP_rep1_3R2_B-C-A_Position001_0_cmle.ics	27	0	2	1	0.0	0.0	0.0
40	Jan14_100x_M1BP_rep1_3R2_B-C-A_Position001_0_cmle.ics	28	0	1	1	0.8300608777852033	0.7741935483870966	0.7563025210084032
41	Jan14_100x_M1BP_rep1_3R2_B-C-A_Position001_0_cmle.ics	29	0	1	1	0.5833483391101568	0.5816091954022988	0.6140776699029126
42	Jan14_100x_M1BP_rep1_3R2_B-C-A_Position001_0_cmle.ics	30	0	1	1	0.32741290179305244	0.36597938144329895	0.5399239543726235
43	Jan14_100x_M1BP_rep1_3R2_B-C-A_Position001_0_cmle.ics	30	0	1	2	0.0	0.0	0.0
44	Jan14_100x_M1BP_rep1_3R2_B-C-A_Position001_0_cmle.ics	30	0	2	1	0.0	0.0	0.0
45	Jan14_100x_M1BP_rep1_3R2_B-C-A_Position001_0_cmle.ics	30	0	2	2	0.0	0.0	0.0
46	Jan14_100x_M1BP_rep1_3R2_B-C-A_Position001_0_cmle.ics	31	0	1	1	0.26285261129864773	0.6333333333333333	0.6333333333333333
47	Jan14_100x_M1BP_rep1_3R2_B-C-A_Position001_0_cmle.ics	32	0	1	1	0.0	0.0	0.0
48	Jan14_100x_M1BP_rep1_3R2_B-C-A_Position001_0_cmle.ics	32	0	1	2	0.0899232617600637	0.2063492063492063	0.3939393939393939
49	Jan14_100x_M1BP_rep1_3R2_B-C-A_Position001_0_cmle.ics	33	0	1	1	0.4242533375346595	0.5111111111111111	0.5125348189415041
50	Jan14_100x_M1BP_rep1_3R2_B-C-A_Position001_0_cmle.ics	35	0	1	1	0.0	0.0	0.0
51	Jan14_100x_M1BP_rep1_3R2_B-C-A_Position001_0_cmle.ics	35	0	2	1	0.13603775497035278	1.0	0.271889400921659
52	Jan14_100x_M1BP_rep1_3R2_B-C-A_Position001_0_cmle.ics	36	0	1	1	0.5971826870732435	0.5618221258134489	0.5593952483801296
53	Jan14_100x_M1BP_rep1_3R2_B-C-A_Position001_0_cmle.ics	37	0	1	1	0.5187880486157521	0.5232558139534883	0.5208333333333333
54	Jan14_100x_M1BP_rep1_3R2_B-C-A_Position001_0_cmle.ics	38	0	1	1	1.021436024607903	0.5211764705882352	0.5248815165876777
55	Jan14_100x_M1BP_rep1_3R2_B-C-A_Position001_0_cmle.ics	39	0	1	1	0.6824944995122784	0.6284501061571124	0.6297872340425532
56	Jan14_100x_M1BP_rep1_3R2_B-C-A_Position001_0_cmle.ics	40	0	1	1	0.5418452952208966	0.5032119914346894	0.431985294117647
57	Jan14_100x_M1BP_rep1_3R2_B-C-A_Position001_0_cmle.ics	40	0	2	1	0.0	0.0	0.0
58	Jan14_100x_M1BP_rep1_3R2_B-C-A_Position001_0_cmle.ics	41	0	1	1	0.0	0.0	0.0
59	Jan14_100x_M1BP_rep1_3R2_B-C-A_Position001_0_cmle.ics	42	0	1	1	0.0	0.0	0.0
60	Jan14_100x_M1BP_rep1_3R2_B-C-A_Position001_0_cmle.ics	42	0	1	2	0.37352739500334153	0.36	1.0
61	Jan14_100x_M1BP_rep1_3R2_B-C-A_Position001_0_cmle.ics	42	0	2	1	0.9338184875083538	0.904017857142857	0.548780487804878
62	Jan14_100x_M1BP_rep1_3R2_B-C-A_Position001_0_cmle.ics	42	0	2	2	0.0	0.0	0.0
63	Jan14_100x_M1BP_rep1_3R2_B-C-A_Position001_0_cmle.ics	43	0	1	1	0.0046114493210289076	0.012738853503184714	0.008658008658008658
64	Jan14_100x_M1BP_rep1_3R2_B-C-A_Position001_0_cmle.ics	43	0	1	2	0.0	0.0	0.0
65	Jan14_100x_M1BP_rep1_3R2_B-C-A_Position001_0_cmle.ics	43	0	2	1	0.0	0.0	0.0
66	Jan14_100x_M1BP_rep1_3R2_B-C-A_Position001_0_cmle.ics	43	0	2	2	0.3781388443243704	0.4293193717277486	0.5503355704697985
67	Jan14_100x_M1BP_rep1_3R2_B-C-A_Position001_0_cmle.ics	44	0	1	1	0.4035018155900294	0.2892561983471074	0.4487179487179487
68	Jan14_100x_M1BP_rep1_3R2_B-C-A_Position001_0_cmle.ics	44	0	1	2	0.0	0.0	0.0
69	Jan14_100x_M1BP_rep1_3R2_B-C-A_Position001_0_cmle.ics	44	0	2	1	0.0	0.0	0.0
70	Jan14_100x_M1BP_rep1_3R2_B-C-A_Position001_0_cmle.ics	44	0	2	2	0.2559354373171044	0.5873015873015872	0.2775
71	Jan14_100x_M1BP_rep1_3R2_B-C-A_Position001_0_cmle.ics	45	0	1	1	0.21673811808835866	0.23209876543209876	0.4676616915422885
72	Jan14_100x_M1BP_rep1_3R2_B-C-A_Position001_0_cmle.ics	45	0	1	2	0.0	0.0	0.0
73	Jan14_100x_M1BP_rep1_3R2_B-C-A_Position001_0_cmle.ics	47	0	1	1	0.11067478370469377	0.3428571428571428	0.31999999999999995
74	Jan14_100x_M1BP_rep1_3R2_B-C-A_Position001_0_cmle.ics	47	0	1	2	0.0	0.0	0.0
75	Jan14_100x_M1BP_rep1_3R2_B-C-A_Position001_0_cmle.ics	47	0	2	1	0.0	0.0	0.0
76	Jan14_100x_M1BP_rep1_3R2_B-C-A_Position001_0_cmle.ics	47	0	2	2	0.5556796431839833	0.6227390180878553	0.6342105263157893
77	Jan14_100x_M1BP_rep1_3R2_B-C-A_Position001_0_cmle.ics	48	0	1	1	0.523399497936781	0.650429799426934	0.588082901554404
78	Jan14_100x_M1BP_rep1_3R2_B-C-A_Position001_0_cmle.ics	49	0	1	1	0.7701120366118276	0.7198275862068964	0.7198275862068964
79	Jan14_100x_M1BP_rep1_3R2_B-C-A_Position001_0_cmle.ics	50	0	1	1	0.6409914556230182	0.6932668329177056	0.6967418546365914
80	Jan14_100x_M1BP_rep1_3R2_B-C-A_Position001_0_cmle.ics	51	0	1	1	0.0	0.0	0.0
81	Jan14_100x_M1BP_rep1_3R2_B-C-A_Position001_0_cmle.ics	51	0	1	2	0.07378318913646252	0.16	0.5614035087719298
82	Jan14_100x_M1BP_rep1_3R2_B-C-A_Position001_0_cmle.ics	51	0	2	1	0.9222898642057815	0.4700352526439483	0.4044489383215369
83	Jan14_100x_M1BP_rep1_3R2_B-C-A_Position001_0_cmle.ics	51	0	2	2	0.0	0.0	0.0
84	Jan14_100x_M1BP_rep1_3R2_B-C-A_Position001_0_cmle.ics	52	0	1	1	1.2128111714306027	0.7295423023578362	0.8930390492359932
85	Jan14_100x_M1BP_rep1_3R2_B-C-A_Position001_0_cmle.ics	52	0	1	2	0.0	0.0	0.0
86	Jan14_100x_M1BP_rep1_3R2_B-C-A_Position001_0_cmle.ics	52	0	1	3	0.0	0.0	0.0
87	Jan14_100x_M1BP_rep1_3R2_B-C-A_Position001_0_cmle.ics	53	0	1	1	0.30666137984842234	0.46020761245674735	0.963768115942029
88	Jan14_100x_M1BP_rep1_3R2_B-C-A_Position001_0_cmle.ics	53	0	1	2	0.0	0.0	0.0
89	Jan14_100x_M1BP_rep1_3R2_B-C-A_Position001_0_cmle.ics	53	0	2	1	0.0	0.0	0.0
90	Jan14_100x_M1BP_rep1_3R2_B-C-A_Position001_0_cmle.ics	53	0	2	2	0.03689159456823126	0.11510791366906473	0.04776119402985074
91	Jan14_100x_M1BP_rep1_3R2_B-C-A_Position002_1_cmle.ics	1	0	1	1	0.20751521944630083	0.41095890410958896	0.5590062111801242
92	Jan14_100x_M1BP_rep1_3R2_B-C-A_Position002_1_cmle.ics	1	0	1	2	0.0	0.0	0.0
93	Jan14_100x_M1BP_rep1_3R2_B-C-A_Position002_1_cmle.ics	1	0	2	1	0.0	0.0	0.0
94	Jan14_100x_M1BP_rep1_3R2_B-C-A_Position002_1_cmle.ics	1	0	2	2	0.5510681938629545	0.8984962406015037	0.7468749999999998
95	Jan14_100x_M1BP_rep1_3R2_B-C-A_Position002_1_cmle.ics	2	0	1	1	0.0	0.0	0.0
96	Jan14_100x_M1BP_rep1_3R2_B-C-A_Position002_1_cmle.ics	2	0	1	2	0.28129840858276334	0.2563025210084033	0.5596330275229358
97	Jan14_100x_M1BP_rep1_3R2_B-C-A_Position002_1_cmle.ics	3	0	1	1	0.5049537006526654	0.45530145530145527	0.45435684647302904
98	Jan14_100x_M1BP_rep1_3R2_B-C-A_Position002_1_cmle.ics	4	0	1	1	0.20751521944630083	0.32374100719424453	0.32258064516129026
99	Jan14_100x_M1BP_rep1_3R2_B-C-A_Position002_1_cmle.ics	5	0	1	1	0.5649025418260412	0.6430446194225721	0.5061983471074379
100	Jan14_100x_M1BP_rep1_3R2_B-C-A_Position002_1_cmle.ics	5	0	2	1	0.0	0.0	0.0
101	Jan14_100x_M1BP_rep1_3R2_B-C-A_Position002_1_cmle.ics	8	0	1	1	0.0	0.0	0.0
102	Jan14_100x_M1BP_rep1_3R2_B-C-A_Position002_1_cmle.ics	8	0	1	2	0.0	0.0	0.0
103	Jan14_100x_M1BP_rep1_3R2_B-C-A_Position002_1_cmle.ics	8	0	2	1	0.37352739500334153	0.5806451612903225	0.24143070044709392
104	Jan14_100x_M1BP_rep1_3R2_B-C-A_Position002_1_cmle.ics	8	0	2	2	0.0	0.0	0.0
105	Jan14_100x_M1BP_rep1_3R2_B-C-A_Position002_1_cmle.ics	8	0	3	1	0.0	0.0	0.0
106	Jan14_100x_M1BP_rep1_3R2_B-C-A_Position002_1_cmle.ics	8	0	3	2	0.37583311966385596	0.3128598848368522	0.8763440860215053
107	Jan14_100x_M1BP_rep1_3R2_B-C-A_Position002_1_cmle.ics	9	0	1	1	0.28590985790379225	0.38871473354231967	0.3212435233160621
108	Jan14_100x_M1BP_rep1_3R2_B-C-A_Position002_1_cmle.ics	9	0	2	1	0.0	0.0	0.0
109	Jan14_100x_M1BP_rep1_3R2_B-C-A_Position002_1_cmle.ics	11	0	1	1	0.17523507419909848	0.3166666666666666	0.3179916317991632
110	Jan14_100x_M1BP_rep1_3R2_B-C-A_Position002_1_cmle.ics	12	0	1	1	0.574125440468099	0.5620767494356659	0.5472527472527472
111	Jan14_100x_M1BP_rep1_3R2_B-C-A_Position002_1_cmle.ics	13	0	1	1	0.02305724660514454	0.04405286343612334	0.04807692307692307
112	Jan14_100x_M1BP_rep1_3R2_B-C-A_Position002_1_cmle.ics	14	0	1	1	0.8830925449770358	0.8272138228941684	0.8272138228941684
113	Jan14_100x_M1BP_rep1_3R2_B-C-A_Position002_1_cmle.ics	15	0	1	1	0.8139208051616021	0.6672967863894139	0.6549165120593692
114	Jan14_100x_M1BP_rep1_3R2_B-C-A_Position002_1_cmle.ics	16	0	1	1	0.4888136280290642	0.4416666666666666	0.4416666666666666
115	Jan14_100x_M1BP_rep1_3R2_B-C-A_Position002_1_cmle.ics	17	0	1	1	0.5418452952208966	0.5187637969094924	0.5187637969094924
116	Jan14_100x_M1BP_rep1_3R2_B-C-A_Position002_1_cmle.ics	18	0	1	1	0.2559354373171044	0.3255131964809384	0.2587412587412587
117	Jan14_100x_M1BP_rep1_3R2_B-C-A_Position002_1_cmle.ics	19	0	1	1	0.10375760972315042	0.11221945137157105	0.1130653266331658
118	Jan14_100x_M1BP_rep1_3R2_B-C-A_Position002_1_cmle.ics	20	0	1	1	0.3158842784904802	0.5661157024793387	0.5661157024793387
119	Jan14_100x_M1BP_rep1_3R2_B-C-A_Position002_1_cmle.ics	22	0	1	1	0.17754079885961294	0.4583333333333333	0.4610778443113772
120	Jan14_100x_M1BP_rep1_3R2_B-C-A_Position002_1_cmle.ics	24	0	1	1	0.6686601515491916	0.8357348703170028	0.7571801566579633
121	Jan14_100x_M1BP_rep1_3R2_B-C-A_Position002_1_cmle.ics	25	0	1	1	0.0	0.0	0.0
122	Jan14_100x_M1BP_rep1_3R2_B-C-A_Position002_1_cmle.ics	25	0	1	2	0.006917173981543361	0.010909090909090906	0.01734104046242774
123	Jan14_100x_M1BP_rep1_3R2_B-C-A_Position002_1_cmle.ics	25	0	2	1	0.325107177132538	0.4812286689419795	0.3560606060606061
124	Jan14_100x_M1BP_rep1_3R2_B-C-A_Position002_1_cmle.ics	25	0	2	2	0.0	0.0	0.0
125	Jan14_100x_M1BP_rep1_3R2_B-C-A_Position002_1_cmle.ics	26	0	1	1	0.2582411619776188	0.8484848484848483	0.49777777777777776
126	Jan14_100x_M1BP_rep1_3R2_B-C-A_Position002_1_cmle.ics	26	0	2	1	0.0	0.0	0.0
127	Jan14_100x_M1BP_rep1_3R2_B-C-A_Position002_1_cmle.ics	27	0	1	1	0.02305724660514454	0.024390243902439025	0.024449877750611245
128	Jan14_100x_M1BP_rep1_3R2_B-C-A_Position002_1_cmle.ics	28	0	1	1	0.0	0.0	0.0
129	Jan14_100x_M1BP_rep1_3R2_B-C-A_Position002_1_cmle.ics	28	0	2	1	0.9891558793607007	0.770197486535009	0.49253731343283585
130	Jan14_100x_M1BP_rep1_3R2_B-C-A_Position002_1_cmle.ics	29	0	1	1	0.6755773255307349	0.6704805491990846	0.6659090909090909
131	Jan14_100x_M1BP_rep1_3R2_B-C-A_Position002_1_cmle.ics	30	0	1	1	0.0	0.0	0.0
132	Jan14_100x_M1BP_rep1_3R2_B-C-A_Position002_1_cmle.ics	30	0	2	1	0.0	0.0	0.0
133	Jan14_100x_M1BP_rep1_3R2_B-C-A_Position002_1_cmle.ics	31	0	1	1	0.6801887748517639	0.6629213483146066	0.6584821428571428
134	Jan14_100x_M1BP_rep1_3R2_B-C-A_Position002_1_cmle.ics	32	0	1	1	0.8784810956560068	0.7499999999999999	0.7470588235294117
135	Jan14_100x_M1BP_rep1_3R2_B-C-A_Position002_1_cmle.ics	34	0	1	1	0.4081132649110583	0.4097222222222221	0.4087759815242494
136	Jan14_100x_M1BP_rep1_3R2_B-C-A_Position002_1_cmle.ics	35	0	1	1	0.4035018155900294	0.5335365853658536	0.5351681957186544
137	Jan14_100x_M1BP_rep1_3R2_B-C-A_Position002_1_cmle.ics	36	0	1	1	0.6548258035861049	0.6943765281173594	0.6943765281173594
138	Jan14_100x_M1BP_rep1_3R2_B-C-A_Position002_1_cmle.ics	37	0	1	1	0.4450048594792896	0.3776908023483365	0.37475728155339805
139	Jan14_100x_M1BP_rep1_3R2_B-C-A_Position002_1_cmle.ics	38	0	1	1	0.5718197158075845	0.8131147540983605	0.5560538116591928
140	Jan14_100x_M1BP_rep1_3R2_B-C-A_Position002_1_cmle.ics	38	0	2	1	0.0	0.0	0.0
141	Jan14_100x_M1BP_rep1_3R2_B-C-A_Position002_1_cmle.ics	39	0	1	1	1.1136650110284811	0.6067839195979898	0.5812274368231046
142	Jan14_100x_M1BP_rep1_3R2_B-C-A_Position002_1_cmle.ics	39	0	2	1	0.0	0.0	0.0
143	Jan14_100x_M1BP_rep1_3R2_B-C-A_Position002_1_cmle.ics	40	0	1	1	0.0	0.0	0.0
144	Jan14_100x_M1BP_rep1_3R2_B-C-A_Position002_1_cmle.ics	40	0	1	2	0.20751521944630083	0.3061224489795918	0.9375
145	Jan14_100x_M1BP_rep1_3R2_B-C-A_Position002_1_cmle.ics	40	0	2	1	0.2536297126565899	0.7284768211920529	0.3142857142857142
146	Jan14_100x_M1BP_rep1_3R2_B-C-A_Position002_1_cmle.ics	40	0	2	2	0.0	0.0	0.0
147	Jan14_100x_M1BP_rep1_3R2_B-C-A_Position002_1_cmle.ics	41	0	1	1	0.8392837764272612	0.728	0.728
148	Jan14_100x_M1BP_rep1_3R2_B-C-A_Position002_1_cmle.ics	42	0	1	1	0.6363800063019892	0.7976878612716761	0.7131782945736433
149	Jan14_100x_M1BP_rep1_3R2_B-C-A_Position002_1_cmle.ics	42	0	1	2	0.0	0.0	0.0
150	Jan14_100x_M1BP_rep1_3R2_B-C-A_Position002_1_cmle.ics	42	0	2	1	0.0	0.0	0.0
151	Jan14_100x_M1BP_rep1_3R2_B-C-A_Position002_1_cmle.ics	42	0	2	2	0.0	0.0	0.0
152	Jan14_100x_M1BP_rep1_3R2_B-C-A_Position002_1_cmle.ics	42	0	3	1	0.0	0.0	0.0
153	Jan14_100x_M1BP_rep1_3R2_B-C-A_Position002_1_cmle.ics	42	0	3	2	0.11528623302572269	0.6666666666666666	0.6756756756756758
154	Jan14_100x_M1BP_rep1_3R2_B-C-A_Position002_1_cmle.ics	44	0	1	1	0.23748964003298875	0.23146067415730331	0.2325056433408578
155	Jan14_100x_M1BP_rep1_3R2_B-C-A_Position002_1_cmle.ics	47	0	1	1	0.0	0.0	0.0
156	Jan14_100x_M1BP_rep1_3R2_B-C-A_Position002_1_cmle.ics	47	0	1	2	0.21212666876732975	0.26285714285714284	0.4919786096256684
157	Jan14_100x_M1BP_rep1_3R2_B-C-A_Position002_1_cmle.ics	47	0	2	1	0.059948841173375796	0.155688622754491	0.08469055374592833
158	Jan14_100x_M1BP_rep1_3R2_B-C-A_Position002_1_cmle.ics	47	0	2	2	0.0	0.0	0.0
159	Jan14_100x_M1BP_rep1_3R2_B-C-A_Position002_1_cmle.ics	48	0	1	1	0.0	0.0	0.0
160	Jan14_100x_M1BP_rep1_3R2_B-C-A_Position002_1_cmle.ics	48	0	2	1	0.19137514682269965	0.9651162790697673	0.18993135011441645
161	Jan14_100x_M1BP_rep1_3R2_B-C-A_Position003_2_cmle.ics	1	0	1	1	0.6294628323204459	0.6825	0.6946564885496183
162	Jan14_100x_M1BP_rep1_3R2_B-C-A_Position003_2_cmle.ics	2	0	1	1	0.0	0.0	0.0
163	Jan14_100x_M1BP_rep1_3R2_B-C-A_Position003_2_cmle.ics	2	0	2	1	0.0899232617600637	0.5735294117647058	0.3170731707317073
164	Jan14_100x_M1BP_rep1_3R2_B-C-A_Position003_2_cmle.ics	3	0	1	1	0.26285261129864773	0.5757575757575758	0.5786802030456852
165	Jan14_100x_M1BP_rep1_3R2_B-C-A_Position003_2_cmle.ics	4	0	1	1	0.3781388443243704	0.5714285714285713	0.4396782841823056
166	Jan14_100x_M1BP_rep1_3R2_B-C-A_Position003_2_cmle.ics	4	0	2	1	0.0	0.0	0.0
167	Jan14_100x_M1BP_rep1_3R2_B-C-A_Position003_2_cmle.ics	5	0	1	1	0.7516662393277119	0.6735537190082643	0.6269230769230768
168	Jan14_100x_M1BP_rep1_3R2_B-C-A_Position003_2_cmle.ics	6	0	1	1	0.5856540637706713	0.5866050808314088	0.6381909547738693
169	Jan14_100x_M1BP_rep1_3R2_B-C-A_Position003_2_cmle.ics	7	0	1	1	0.2559354373171044	0.7207792207792207	0.7161290322580646
170	Jan14_100x_M1BP_rep1_3R2_B-C-A_Position003_2_cmle.ics	8	0	1	1	0.4749792800659775	0.41955193482688385	0.4186991869918699
171	Jan14_100x_M1BP_rep1_3R2_B-C-A_Position003_2_cmle.ics	10	0	1	1	0.48650790336854977	0.5672043010752688	0.6115942028985506
172	Jan14_100x_M1BP_rep1_3R2_B-C-A_Position003_2_cmle.ics	10	0	1	2	0.0	0.0	0.0
173	Jan14_100x_M1BP_rep1_3R2_B-C-A_Position003_2_cmle.ics	10	0	2	1	0.0	0.0	0.0
174	Jan14_100x_M1BP_rep1_3R2_B-C-A_Position003_2_cmle.ics	10	0	2	2	0.624851382999417	0.5345167652859959	0.5065420560747663
175	Jan14_100x_M1BP_rep1_3R2_B-C-A_Position003_2_cmle.ics	11	0	1	1	0.0	0.0	0.0
176	Jan14_100x_M1BP_rep1_3R2_B-C-A_Position003_2_cmle.ics	11	0	2	1	0.11067478370469377	0.8275862068965515	0.22748815165876776
177	Jan14_100x_M1BP_rep1_3R2_B-C-A_Position003_2_cmle.ics	12	0	1	1	0.0	0.0	0.0
178	Jan14_100x_M1BP_rep1_3R2_B-C-A_Position003_2_cmle.ics	12	0	1	2	0.16370645089652622	0.16511627906976742	0.3127753303964757
179	Jan14_100x_M1BP_rep1_3R2_B-C-A_Position003_2_cmle.ics	13	0	1	1	0.8116150805010878	0.6143106457242582	0.856447688564477
180	Jan14_100x_M1BP_rep1_3R2_B-C-A_Position003_2_cmle.ics	13	0	1	2	0.0	0.0	0.0
181	Jan14_100x_M1BP_rep1_3R2_B-C-A_Position003_2_cmle.ics	13	0	1	3	0.0	0.0	0.0
182	Jan14_100x_M1BP_rep1_3R2_B-C-A_Position003_2_cmle.ics	13	0	2	1	0.0	0.0	0.0
183	Jan14_100x_M1BP_rep1_3R2_B-C-A_Position003_2_cmle.ics	13	0	2	2	0.22826674139093092	0.8839285714285713	0.32999999999999996
184	Jan14_100x_M1BP_rep1_3R2_B-C-A_Position003_2_cmle.ics	13	0	2	3	0.0	0.0	0.0
185	Jan14_100x_M1BP_rep1_3R2_B-C-A_Position003_2_cmle.ics	13	0	3	1	0.0	0.0	0.0
186	Jan14_100x_M1BP_rep1_3R2_B-C-A_Position003_2_cmle.ics	13	0	3	2	0.0	0.0	0.0
187	Jan14_100x_M1BP_rep1_3R2_B-C-A_Position003_2_cmle.ics	13	0	3	3	0.35508159771922587	0.5641025641025641	0.6234817813765181
188	Jan14_100x_M1BP_rep1_3R2_B-C-A_Position003_2_cmle.ics	14	0	1	1	0.44039341015826067	0.47160493827160493	0.46813725490196073
189	Jan14_100x_M1BP_rep1_3R2_B-C-A_Position003_2_cmle.ics	15	0	1	1	0.09222898642057815	0.0894854586129754	0.11494252873563218
190	Jan14_100x_M1BP_rep1_3R2_B-C-A_Position003_2_cmle.ics	15	0	1	2	0.0	0.0	0.0
191	Jan14_100x_M1BP_rep1_3R2_B-C-A_Position003_2_cmle.ics	16	0	1	1	0.6548258035861049	0.6761904761904761	0.6729857819905213
192	Jan14_100x_M1BP_rep1_3R2_B-C-A_Position003_2_cmle.ics	17	0	1	1	0.6594372529071337	0.5697211155378485	0.572
193	Jan14_100x_M1BP_rep1_3R2_B-C-A_Position003_2_cmle.ics	18	0	1	1	0.3988903662690005	0.3545081967213114	0.44020356234096686
194	Jan14_100x_M1BP_rep1_3R2_B-C-A_Position003_2_cmle.ics	18	0	1	2	0.0	0.0	0.0
195	Jan14_100x_M1BP_rep1_3R2_B-C-A_Position003_2_cmle.ics	19	0	1	1	0.0	0.0	0.0
196	Jan14_100x_M1BP_rep1_3R2_B-C-A_Position003_2_cmle.ics	19	0	1	2	0.0	0.0	0.0
197	Jan14_100x_M1BP_rep1_3R2_B-C-A_Position003_2_cmle.ics	19	0	1	3	0.03228014524720235	0.08695652173913043	0.1891891891891892
198	Jan14_100x_M1BP_rep1_3R2_B-C-A_Position003_2_cmle.ics	19	0	2	1	0.17523507419909848	0.5100671140939597	0.4523809523809524
199	Jan14_100x_M1BP_rep1_3R2_B-C-A_Position003_2_cmle.ics	19	0	2	2	0.0	0.0	0.0
200	Jan14_100x_M1BP_rep1_3R2_B-C-A_Position003_2_cmle.ics	19	0	2	3	0.0	0.0	0.0
201	Jan14_100x_M1BP_rep1_3R2_B-C-A_Position003_2_cmle.ics	20	0	1	1	0.82314370380366	0.8263888888888886	0.8263888888888886
202	Jan14_100x_M1BP_rep1_3R2_B-C-A_Position003_2_cmle.ics	23	0	1	1	0.0	0.0	0.0
203	Jan14_100x_M1BP_rep1_3R2_B-C-A_Position003_2_cmle.ics	23	0	1	2	0.0	0.0	0.0
204	Jan14_100x_M1BP_rep1_3R2_B-C-A_Position003_2_cmle.ics	23	0	2	1	0.0	0.0	0.0
205	Jan14_100x_M1BP_rep1_3R2_B-C-A_Position003_2_cmle.ics	23	0	2	2	0.13834347963086724	0.7317073170731706	0.4054054054054055
206	Jan14_100x_M1BP_rep1_3R2_B-C-A_Position003_2_cmle.ics	24	0	1	1	1.5840328417734297	0.7675977653631284	0.7633333333333333
207	Jan14_100x_M1BP_rep1_3R2_B-C-A_Position003_2_cmle.ics	25	0	1	1	0.4081132649110583	0.45854922279792737	0.38311688311688313
208	Jan14_100x_M1BP_rep1_3R2_B-C-A_Position003_2_cmle.ics	25	0	1	2	0.0	0.0	0.0
209	Jan14_100x_M1BP_rep1_3R2_B-C-A_Position003_2_cmle.ics	25	0	1	3	0.0	0.0	0.0
210	Jan14_100x_M1BP_rep1_3R2_B-C-A_Position003_2_cmle.ics	25	0	2	1	0.0	0.0	0.0
211	Jan14_100x_M1BP_rep1_3R2_B-C-A_Position003_2_cmle.ics	25	0	2	2	0.0	0.0	0.0
212	Jan14_100x_M1BP_rep1_3R2_B-C-A_Position003_2_cmle.ics	25	0	2	3	0.23057246605144538	0.33898305084745756	0.8196721311475409
213	Jan14_100x_M1BP_rep1_3R2_B-C-A_Position003_2_cmle.ics	26	0	1	1	0.25132398799607547	0.6728395061728395	0.6728395061728395
214	Jan14_100x_M1BP_rep1_3R2_B-C-A_Position003_2_cmle.ics	27	0	1	1	0.41503043889260166	0.9944751381215469	0.5921052631578947
215	Jan14_100x_M1BP_rep1_3R2_B-C-A_Position003_2_cmle.ics	27	0	1	2	0.0	0.0	0.0
216	Jan14_100x_M1BP_rep1_3R2_B-C-A_Position003_2_cmle.ics	27	0	2	1	0.0	0.0	0.0
217	Jan14_100x_M1BP_rep1_3R2_B-C-A_Position003_2_cmle.ics	27	0	2	2	0.0	0.0	0.0
218	Jan14_100x_M1BP_rep1_3R2_B-C-A_Position003_2_cmle.ics	28	0	1	1	0.599488411733758	0.5098039215686274	0.5098039215686274
219	Jan14_100x_M1BP_rep1_3R2_B-C-A_Position003_2_cmle.ics	29	0	1	1	0.6340742816414748	0.6790123456790124	0.6790123456790124
220	Jan14_100x_M1BP_rep1_3R2_B-C-A_Position003_2_cmle.ics	30	0	1	1	0.0	0.0	0.0
221	Jan14_100x_M1BP_rep1_3R2_B-C-A_Position003_2_cmle.ics	30	0	1	2	0.27207550994070556	0.2957393483709273	0.7023809523809524
222	Jan14_100x_M1BP_rep1_3R2_B-C-A_Position003_2_cmle.ics	31	0	1	1	0.9222898642057815	0.6472491909385113	0.5121638924455826
223	Jan14_100x_M1BP_rep1_3R2_B-C-A_Position003_2_cmle.ics	31	0	2	1	0.0	0.0	0.0
224	Jan14_100x_M1BP_rep1_3R2_B-C-A_Position003_2_cmle.ics	32	0	1	1	0.6386857309625037	0.7157622739018088	0.7232375979112271
225	Jan14_100x_M1BP_rep1_3R2_B-C-A_Position003_2_cmle.ics	33	0	1	1	0.6363800063019892	0.5542168674698794	0.5227272727272726
226	Jan14_100x_M1BP_rep1_3R2_B-C-A_Position003_2_cmle.ics	34	0	1	1	0.0	0.0	0.0
227	Jan14_100x_M1BP_rep1_3R2_B-C-A_Position003_2_cmle.ics	34	0	1	2	0.0046114493210289076	0.012578616352201257	0.01438848920863309
228	Jan14_100x_M1BP_rep1_3R2_B-C-A_Position003_2_cmle.ics	34	0	2	1	0.20520949478578637	0.8557692307692306	0.33085501858736055
229	Jan14_100x_M1BP_rep1_3R2_B-C-A_Position003_2_cmle.ics	34	0	2	2	0.0	0.0	0.0
230	Jan14_100x_M1BP_rep1_3R2_B-C-A_Position003_2_cmle.ics	34	0	3	1	0.0	0.0	0.0
231	Jan14_100x_M1BP_rep1_3R2_B-C-A_Position003_2_cmle.ics	34	0	3	2	0.0	0.0	0.0
232	Jan14_100x_M1BP_rep1_3R2_B-C-A_Position003_2_cmle.ics	35	0	1	1	0.3873617429664282	0.3407707910750507	0.3407707910750507
233	Jan14_100x_M1BP_rep1_3R2_B-C-A_Position003_2_cmle.ics	36	0	1	1	0.9684043574160706	0.7678244972577695	0.7636363636363634
234	Jan14_100x_M1BP_rep1_3R2_B-C-A_Position003_2_cmle.ics	37	0	1	1	0.620239933678388	0.681012658227848	0.681012658227848
235	Jan14_100x_M1BP_rep1_3R2_B-C-A_Position003_2_cmle.ics	38	0	1	1	0.0	0.0	0.0
236	Jan14_100x_M1BP_rep1_3R2_B-C-A_Position003_2_cmle.ics	38	0	1	2	0.22826674139093092	0.22398190045248864	0.5499999999999999
237	Jan14_100x_M1BP_rep1_3R2_B-C-A_Position003_2_cmle.ics	39	0	1	1	0.7216918187410241	0.7017937219730941	0.7033707865168537
238	Jan14_100x_M1BP_rep1_3R2_B-C-A_Position003_2_cmle.ics	40	0	1	1	0.16140072623601176	0.28925619834710736	0.23178807947019867
239	Jan14_100x_M1BP_rep1_3R2_B-C-A_Position003_2_cmle.ics	40	0	2	1	0.0	0.0	0.0
240	Jan14_100x_M1BP_rep1_3R2_B-C-A_Position003_2_cmle.ics	41	0	1	1	0.7655005872907986	0.7186147186147186	0.7170626349892009
241	Jan14_100x_M1BP_rep1_3R2_B-C-A_Position003_2_cmle.ics	42	0	1	1	0.0	0.0	0.0
242	Jan14_100x_M1BP_rep1_3R2_B-C-A_Position003_2_cmle.ics	43	0	1	1	0.6110170350363302	0.5941704035874438	0.5981941309255079
243	Jan14_100x_M1BP_rep1_3R2_B-C-A_Position003_2_cmle.ics	44	0	1	1	0.009222898642057815	0.031746031746031744	0.011799410029498525
244	Jan14_100x_M1BP_rep1_3R2_B-C-A_Position003_2_cmle.ics	44	0	2	1	0.0	0.0	0.0
245	Jan14_100x_M1BP_rep1_3R2_B-C-A_Position003_2_cmle.ics	45	0	1	1	0.2351839153724743	0.6144578313253011	0.6107784431137725
246	Jan14_100x_M1BP_rep1_3R2_B-C-A_Position003_2_cmle.ics	46	0	1	1	0.6594372529071337	0.6470588235294116	0.7922437673130193
247	Jan14_100x_M1BP_rep1_3R2_B-C-A_Position003_2_cmle.ics	46	0	1	2	0.0	0.0	0.0
248	Jan14_100x_M1BP_rep1_3R2_B-C-A_Position003_2_cmle.ics	47	0	1	1	0.5210937732762666	0.8401486988847583	0.8432835820895522
249	Jan14_100x_M1BP_rep1_3R2_B-C-A_Position003_2_cmle.ics	48	0	1	1	0.9868501547001862	0.8594377510040159	0.8594377510040159
250	Jan14_100x_M1BP_rep1_3R2_B-C-A_Position003_2_cmle.ics	49	0	1	1	0.6525200789255904	0.6690307328605201	0.6690307328605201
251	Jan14_100x_M1BP_rep1_3R2_B-C-A_Position003_2_cmle.ics	50	0	1	1	0.37352739500334153	0.47507331378299117	0.47787610619469034
252	Jan14_100x_M1BP_rep1_3R2_B-C-A_Position003_2_cmle.ics	51	0	1	1	0.7055517461174229	0.7593052109181141	0.7927461139896372
253	Jan14_100x_M1BP_rep1_3R2_B-C-A_Position003_2_cmle.ics	52	0	1	1	0.32741290179305244	0.6926829268292684	0.6926829268292684
254	Jan14_100x_M1BP_rep1_3R2_B-C-A_Position003_2_cmle.ics	53	0	1	1	0.027668695926173444	0.05106382978723404	0.05333333333333333
255	Jan14_100x_M1BP_rep1_3R2_B-C-A_Position003_2_cmle.ics	54	0	1	1	0.8254494284641745	0.774891774891775	0.7732181425485961
256	Jan14_100x_M1BP_rep1_3R2_B-C-A_Position003_2_cmle.ics	55	0	1	1	0.4426991348187751	0.7356321839080459	0.4496487119437939
257	Jan14_100x_M1BP_rep1_3R2_B-C-A_Position003_2_cmle.ics	55	0	2	1	0.0	0.0	0.0
258	Jan14_100x_M1BP_rep1_3R2_B-C-A_Position003_2_cmle.ics	55	0	3	1	0.0	0.0	0.0
259	Jan14_100x_M1BP_rep1_3R2_B-C-A_Position003_2_cmle.ics	56	0	1	1	0.4542277581213474	0.7189781021897811	0.8834080717488788
260	Jan14_100x_M1BP_rep1_3R2_B-C-A_Position003_2_cmle.ics	56	0	1	2	0.0	0.0	0.0
261	Jan14_100x_M1BP_rep1_3R2_B-C-A_Position003_2_cmle.ics	56	0	2	1	0.0	0.0	0.0
262	Jan14_100x_M1BP_rep1_3R2_B-C-A_Position003_2_cmle.ics	56	0	2	2	0.2836041332432778	0.7409638554216866	0.5466666666666666
263	Jan14_100x_M1BP_rep1_3R2_B-C-A_Position003_2_cmle.ics	57	0	1	1	0.5072594253131798	0.5789473684210525	0.44088176352705405
264	Jan14_100x_M1BP_rep1_3R2_B-C-A_Position003_2_cmle.ics	57	0	2	1	0.04611449321028908	0.16666666666666666	0.04008016032064128
265	Jan14_100x_M1BP_rep1_3R2_B-C-A_Position003_2_cmle.ics	58	0	1	1	0.5257052225972955	0.5123595505617976	0.5135135135135135
266	Jan14_100x_M1BP_rep1_3R2_B-C-A_Position003_2_cmle.ics	59	0	1	1	1.0744676917997356	0.8366247755834829	0.6822840409956076
267	Jan14_100x_M1BP_rep1_3R2_B-C-A_Position003_2_cmle.ics	59	0	1	2	0.0	0.0	0.0
268	Jan14_100x_M1BP_rep1_3R2_B-C-A_Position003_2_cmle.ics	59	0	2	1	0.0	0.0	0.0
269	Jan14_100x_M1BP_rep1_3R2_B-C-A_Position003_2_cmle.ics	59	0	2	2	0.2789926839222489	0.4636015325670498	0.8962962962962963
270	Jan14_100x_M1BP_rep1_3R2_B-C-A_Position003_2_cmle.ics	60	0	1	1	0.6317685569809603	0.4628378378378379	0.459731543624161
271	Jan14_100x_M1BP_rep1_3R2_B-C-A_Position003_2_cmle.ics	61	0	1	1	0.5833483391101568	0.46851851851851856	0.48841698841698844
272	Jan14_100x_M1BP_rep1_3R2_B-C-A_Position003_2_cmle.ics	61	0	1	2	0.0	0.0	0.0
273	Jan14_100x_M1BP_rep1_3R2_B-C-A_Position003_2_cmle.ics	61	0	2	1	0.0	0.0	0.0
274	Jan14_100x_M1BP_rep1_3R2_B-C-A_Position003_2_cmle.ics	61	0	2	2	0.17754079885961294	0.2799999999999999	0.25925925925925924
275	Jan14_100x_M1BP_rep1_3R2_B-C-A_Position003_2_cmle.ics	62	0	1	1	0.22596101673041646	0.8099173553719007	0.8032786885245901
276	Jan14_100x_M1BP_rep1_3R2_B-C-A_Position003_2_cmle.ics	63	0	1	1	0.029974420586687898	0.04391891891891892	0.02869757174392936
277	Jan14_100x_M1BP_rep1_3R2_B-C-A_Position003_2_cmle.ics	63	0	2	1	0.1245091316677805	0.34177215189873417	0.11920529801324505
278	Jan14_100x_M1BP_rep1_3R2_B-C-A_Position004_3_cmle.ics	1	0	1	1	0.0	0.0	0.0
279	Jan14_100x_M1BP_rep1_3R2_B-C-A_Position004_3_cmle.ics	1	0	1	2	0.0	0.0	0.0
280	Jan14_100x_M1BP_rep1_3R2_B-C-A_Position004_3_cmle.ics	1	0	2	1	0.0	0.0	0.0
281	Jan14_100x_M1BP_rep1_3R2_B-C-A_Position004_3_cmle.ics	1	0	2	2	0.12681485632829495	0.6321839080459769	0.1536312849162011
282	Jan14_100x_M1BP_rep1_3R2_B-C-A_Position004_3_cmle.ics	2	0	1	1	0.249018263335561	0.6545454545454545	0.6545454545454545
283	Jan14_100x_M1BP_rep1_3R2_B-C-A_Position004_3_cmle.ics	3	0	1	1	0.0	0.0	0.0
284	Jan14_100x_M1BP_rep1_3R2_B-C-A_Position004_3_cmle.ics	3	0	1	2	0.0	0.0	0.0
285	Jan14_100x_M1BP_rep1_3R2_B-C-A_Position004_3_cmle.ics	3	0	1	3	0.4242533375346595	0.21495327102803732	0.9999999999999999
286	Jan14_100x_M1BP_rep1_3R2_B-C-A_Position004_3_cmle.ics	4	0	1	1	0.43808768549774624	0.3861788617886179	0.385395537525355
287	Jan14_100x_M1BP_rep1_3R2_B-C-A_Position004_3_cmle.ics	5	0	1	1	0.0	0.0	0.0
288	Jan14_100x_M1BP_rep1_3R2_B-C-A_Position004_3_cmle.ics	5	0	1	2	0.599488411733758	0.5652173913043478	0.4814814814814815
289	Jan14_100x_M1BP_rep1_3R2_B-C-A_Position004_3_cmle.ics	5	0	2	1	0.5879597884311857	0.5079681274900397	0.5089820359281436
290	Jan14_100x_M1BP_rep1_3R2_B-C-A_Position004_3_cmle.ics	5	0	2	2	0.0	0.0	0.0
291	Jan14_100x_M1BP_rep1_3R2_B-C-A_Position004_3_cmle.ics	5	0	3	1	0.0	0.0	0.0
292	Jan14_100x_M1BP_rep1_3R2_B-C-A_Position004_3_cmle.ics	5	0	3	2	0.0	0.0	0.0
293	Jan14_100x_M1BP_rep1_3R2_B-C-A_Position004_3_cmle.ics	6	0	1	1	0.016140072623601176	0.0440251572327044	0.04374999999999999
294	Jan14_100x_M1BP_rep1_3R2_B-C-A_Position004_3_cmle.ics	7	0	1	1	0.27207550994070556	0.6243386243386242	0.6344086021505376
295	Jan14_100x_M1BP_rep1_3R2_B-C-A_Position004_3_cmle.ics	8	0	1	1	0.0	0.0	0.0
296	Jan14_100x_M1BP_rep1_3R2_B-C-A_Position004_3_cmle.ics	8	0	1	2	0.0945347110810926	0.732142857142857	0.7454545454545455
297	Jan14_100x_M1BP_rep1_3R2_B-C-A_Position004_3_cmle.ics	8	0	2	1	0.0	0.0	0.0
298	Jan14_100x_M1BP_rep1_3R2_B-C-A_Position004_3_cmle.ics	8	0	2	2	0.0	0.0	0.0
299	Jan14_100x_M1BP_rep1_3R2_B-C-A_Position004_3_cmle.ics	8	0	3	1	0.3412472497561392	0.9673202614379085	0.3557692307692308
300	Jan14_100x_M1BP_rep1_3R2_B-C-A_Position004_3_cmle.ics	8	0	3	2	0.0	0.0	0.0
301	Jan14_100x_M1BP_rep1_3R2_B-C-A_Position004_3_cmle.ics	8	0	4	1	0.0	0.0	0.0
302	Jan14_100x_M1BP_rep1_3R2_B-C-A_Position004_3_cmle.ics	8	0	4	2	0.0	0.0	0.0
303	Jan14_100x_M1BP_rep1_3R2_B-C-A_Position004_3_cmle.ics	9	0	1	1	0.0023057246605144538	0.0024937655860349122	0.002506265664160401
304	Jan14_100x_M1BP_rep1_3R2_B-C-A_Position004_3_cmle.ics	10	0	1	1	0.6686601515491916	0.6401766004415012	0.6373626373626372
305	Jan14_100x_M1BP_rep1_3R2_B-C-A_Position004_3_cmle.ics	11	0	1	1	0.32741290179305244	0.7473684210526315	0.33649289099526064
306	Jan14_100x_M1BP_rep1_3R2_B-C-A_Position004_3_cmle.ics	11	0	2	1	0.0	0.0	0.0
307	Jan14_100x_M1BP_rep1_3R2_B-C-A_Position004_3_cmle.ics	12	0	1	1	0.46114493210289076	0.4807692307692307	0.47961630695443647
308	Jan14_100x_M1BP_rep1_3R2_B-C-A_Position004_3_cmle.ics	13	0	1	1	0.8923154436190937	0.6985559566787003	0.9214285714285714
309	Jan14_100x_M1BP_rep1_3R2_B-C-A_Position004_3_cmle.ics	13	0	1	2	0.0	0.0	0.0
310	Jan14_100x_M1BP_rep1_3R2_B-C-A_Position004_3_cmle.ics	13	0	2	1	0.0	0.0	0.0
311	Jan14_100x_M1BP_rep1_3R2_B-C-A_Position004_3_cmle.ics	13	0	2	2	0.43808768549774624	0.5621301775147928	0.40339702760084917
312	Jan14_100x_M1BP_rep1_3R2_B-C-A_Position004_3_cmle.ics	14	0	1	1	0.5579853678444978	0.6157760814249363	0.6385224274406333
313	Jan14_100x_M1BP_rep1_3R2_B-C-A_Position004_3_cmle.ics	16	0	1	1	0.3873617429664282	0.8275862068965515	0.48275862068965514
314	Jan14_100x_M1BP_rep1_3R2_B-C-A_Position004_3_cmle.ics	16	0	1	2	0.0	0.0	0.0
315	Jan14_100x_M1BP_rep1_3R2_B-C-A_Position004_3_cmle.ics	16	0	2	1	0.0	0.0	0.0
316	Jan14_100x_M1BP_rep1_3R2_B-C-A_Position004_3_cmle.ics	16	0	2	2	0.19598659614372857	0.3219696969696969	0.7024793388429751
317	Jan14_100x_M1BP_rep1_3R2_B-C-A_Position004_3_cmle.ics	17	0	1	1	0.15678927691498284	0.25563909774436083	0.25563909774436083
318	Jan14_100x_M1BP_rep1_3R2_B-C-A_Position004_3_cmle.ics	18	0	1	1	0.0	0.0	0.0
319	Jan14_100x_M1BP_rep1_3R2_B-C-A_Position004_3_cmle.ics	18	0	1	2	0.21904384274887312	0.3015873015873015	0.7723577235772358
320	Jan14_100x_M1BP_rep1_3R2_B-C-A_Position004_3_cmle.ics	18	0	2	1	0.41041898957157275	0.9035532994923857	0.4575835475578405
321	Jan14_100x_M1BP_rep1_3R2_B-C-A_Position004_3_cmle.ics	18	0	2	2	0.0	0.0	0.0
322	Jan14_100x_M1BP_rep1_3R2_B-C-A_Position004_3_cmle.ics	19	0	1	1	0.0	0.0	0.0
323	Jan14_100x_M1BP_rep1_3R2_B-C-A_Position004_3_cmle.ics	19	0	1	2	0.0	0.0	0.0
324	Jan14_100x_M1BP_rep1_3R2_B-C-A_Position004_3_cmle.ics	19	0	1	3	0.0	0.0	0.0
325	Jan14_100x_M1BP_rep1_3R2_B-C-A_Position004_3_cmle.ics	19	0	2	1	0.0	0.0	0.0
326	Jan14_100x_M1BP_rep1_3R2_B-C-A_Position004_3_cmle.ics	19	0	2	2	0.21904384274887312	0.4148471615720523	0.5428571428571428
327	Jan14_100x_M1BP_rep1_3R2_B-C-A_Position004_3_cmle.ics	19	0	2	3	0.0	0.0	0.0
328	Jan14_100x_M1BP_rep1_3R2_B-C-A_Position004_3_cmle.ics	20	0	1	1	0.18676369750167077	0.16632443531827515	0.16632443531827515
329	Jan14_100x_M1BP_rep1_3R2_B-C-A_Position004_3_cmle.ics	21	0	1	1	0.059948841173375796	0.11304347826086955	0.11255411255411255
330	Jan14_100x_M1BP_rep1_3R2_B-C-A_Position004_3_cmle.ics	22	0	1	1	0.2351839153724743	0.5257731958762887	0.48113207547169806
331	Jan14_100x_M1BP_rep1_3R2_B-C-A_Position004_3_cmle.ics	23	0	1	1	0.4081132649110583	0.5396341463414633	0.5379939209726443
332	Jan14_100x_M1BP_rep1_3R2_B-C-A_Position004_3_cmle.ics	24	0	1	1	0.5349281212393533	0.7483870967741936	0.5345622119815667
333	Jan14_100x_M1BP_rep1_3R2_B-C-A_Position004_3_cmle.ics	24	0	2	1	0.0	0.0	0.0
334	Jan14_100x_M1BP_rep1_3R2_B-C-A_Position004_3_cmle.ics	25	0	1	1	0.41503043889260166	0.4675324675324674	0.4651162790697674
335	Jan14_100x_M1BP_rep1_3R2_B-C-A_Position004_3_cmle.ics	26	0	1	1	0.7193860940805096	0.7410926365795724	0.7410926365795724
336	Jan14_100x_M1BP_rep1_3R2_B-C-A_Position004_3_cmle.ics	27	0	1	1	0.6917173981543361	0.5639097744360901	0.5649717514124293
337	Jan14_100x_M1BP_rep1_3R2_B-C-A_Position004_3_cmle.ics	28	0	1	1	0.16370645089652622	0.34466019417475724	0.3429951690821256
338	Jan14_100x_M1BP_rep1_3R2_B-C-A_Position004_3_cmle.ics	29	0	1	1	0.43808768549774624	0.49738219895287955	0.4986876640419947
339	Jan14_100x_M1BP_rep1_3R2_B-C-A_Position004_3_cmle.ics	30	0	1	1	0.0	0.0	0.0
340	Jan14_100x_M1BP_rep1_3R2_B-C-A_Position004_3_cmle.ics	30	0	1	2	0.0	0.0	0.0
341	Jan14_100x_M1BP_rep1_3R2_B-C-A_Position004_3_cmle.ics	30	0	1	3	0.11528623302572269	0.11337868480725621	0.980392156862745
342	Jan14_100x_M1BP_rep1_3R2_B-C-A_Position004_3_cmle.ics	30	0	2	1	0.5395395705603822	0.8764044943820224	0.4365671641791044
343	Jan14_100x_M1BP_rep1_3R2_B-C-A_Position004_3_cmle.ics	30	0	2	2	0.0	0.0	0.0
344	Jan14_100x_M1BP_rep1_3R2_B-C-A_Position004_3_cmle.ics	30	0	2	3	0.0	0.0	0.0
345	Jan14_100x_M1BP_rep1_3R2_B-C-A_Position004_3_cmle.ics	30	0	3	1	0.0	0.0	0.0
346	Jan14_100x_M1BP_rep1_3R2_B-C-A_Position004_3_cmle.ics	30	0	3	2	0.34585869907716804	0.7575757575757576	0.4870129870129869
347	Jan14_100x_M1BP_rep1_3R2_B-C-A_Position004_3_cmle.ics	30	0	3	3	0.0	0.0	0.0
348	Jan14_100x_M1BP_rep1_3R2_B-C-A_Position004_3_cmle.ics	31	0	1	1	0.848506675069319	0.6943396226415094	0.6917293233082705
349	Jan14_100x_M1BP_rep1_3R2_B-C-A_Position004_3_cmle.ics	32	0	1	1	0.7770292105933709	0.6127272727272726	0.6094032549728752
350	Jan14_100x_M1BP_rep1_3R2_B-C-A_Position004_3_cmle.ics	33	0	1	1	0.4934250773500931	0.5232273838630807	0.5219512195121951
351	Jan14_100x_M1BP_rep1_3R2_B-C-A_Position004_3_cmle.ics	34	0	1	1	0.0	0.0	0.0
352	Jan14_100x_M1BP_rep1_3R2_B-C-A_Position004_3_cmle.ics	35	0	1	1	0.48650790336854977	0.9419642857142856	0.5828729281767956
353	Jan14_100x_M1BP_rep1_3R2_B-C-A_Position004_3_cmle.ics	35	0	1	2	0.0	0.0	0.0
354	Jan14_100x_M1BP_rep1_3R2_B-C-A_Position004_3_cmle.ics	35	0	2	1	0.0	0.0	0.0
355	Jan14_100x_M1BP_rep1_3R2_B-C-A_Position004_3_cmle.ics	35	0	2	2	0.09222898642057815	0.13559322033898302	0.2597402597402597
356	Jan14_100x_M1BP_rep1_3R2_B-C-A_Position004_3_cmle.ics	36	0	1	1	0.3435529744166536	0.31501057082452427	0.31501057082452427
357	Jan14_100x_M1BP_rep1_3R2_B-C-A_Position004_3_cmle.ics	37	0	1	1	0.3228014524720235	0.41297935103244837	0.3753351206434316
358	Jan14_100x_M1BP_rep1_3R2_B-C-A_Position004_3_cmle.ics	38	0	1	1	0.5072594253131798	0.4835164835164834	0.4751619870410367
359	Jan14_100x_M1BP_rep1_3R2_B-C-A_Position004_3_cmle.ics	39	0	1	1	0.4542277581213474	0.4164904862579281	0.43487858719646805
360	Jan14_100x_M1BP_rep1_3R2_B-C-A_Position004_3_cmle.ics	40	0	1	1	0.04150304388926017	0.03870967741935484	0.038793103448275856
361	Jan14_100x_M1BP_rep1_3R2_B-C-A_Position004_3_cmle.ics	41	0	1	1	0.4842021787080353	0.7984790874524714	0.6176470588235294
362	Jan14_100x_M1BP_rep1_3R2_B-C-A_Position004_3_cmle.ics	41	0	1	2	0.0	0.0	0.0
363	Jan14_100x_M1BP_rep1_3R2_B-C-A_Position004_3_cmle.ics	41	0	1	3	0.0	0.0	0.0
364	Jan14_100x_M1BP_rep1_3R2_B-C-A_Position004_3_cmle.ics	41	0	2	1	0.0	0.0	0.0
365	Jan14_100x_M1BP_rep1_3R2_B-C-A_Position004_3_cmle.ics	41	0	2	2	0.3435529744166536	0.4269340974212034	0.7233009708737863
366	Jan14_100x_M1BP_rep1_3R2_B-C-A_Position004_3_cmle.ics	41	0	2	3	0.0	0.0	0.0
367	Jan14_100x_M1BP_rep1_3R2_B-C-A_Position004_3_cmle.ics	41	0	3	1	0.0	0.0	0.0
368	Jan14_100x_M1BP_rep1_3R2_B-C-A_Position004_3_cmle.ics	41	0	3	2	0.0	0.0	0.0
369	Jan14_100x_M1BP_rep1_3R2_B-C-A_Position004_3_cmle.ics	41	0	3	3	0.5395395705603822	0.7672131147540981	0.6256684491978609
370	Jan14_100x_M1BP_rep1_3R2_B-C-A_Position004_3_cmle.ics	43	0	1	1	0.0	0.0	0.0
371	Jan14_100x_M1BP_rep1_3R2_B-C-A_Position004_3_cmle.ics	43	0	1	2	0.1291205809888094	0.16766467065868262	0.24999999999999994
372	Jan14_100x_M1BP_rep1_3R2_B-C-A_Position004_3_cmle.ics	44	0	1	1	0.21673811808835866	0.3393501805054151	0.33812949640287765
373	Jan14_100x_M1BP_rep1_3R2_B-C-A_Position004_3_cmle.ics	45	0	1	1	0.3643044963612837	0.4258760107816711	0.44886363636363635
374	Jan14_100x_M1BP_rep1_3R2_B-C-A_Position004_3_cmle.ics	46	0	1	1	0.4288647868556884	0.41333333333333333	0.41150442477876104
375	Jan14_100x_M1BP_rep1_3R2_B-C-A_Position004_3_cmle.ics	47	0	1	1	0.41272471423208723	0.42018779342723	0.41920374707259955
376	Jan14_100x_M1BP_rep1_3R2_B-C-A_Position004_3_cmle.ics	48	0	1	1	0.29052130722482117	0.4736842105263157	0.506024096385542
377	Jan14_100x_M1BP_rep1_3R2_B-C-A_Position004_3_cmle.ics	49	0	1	1	0.08761753709954924	0.11728395061728394	0.10526315789473682
378	Jan14_100x_M1BP_rep1_3R2_B-C-A_Position004_3_cmle.ics	50	0	1	1	0.447310584139804	0.5639534883720929	0.56231884057971
379	Jan14_100x_M1BP_rep1_3R2_B-C-A_Position004_3_cmle.ics	51	0	1	1	1.7223763214042969	0.7963752665245202	0.7963752665245202
380	Jan14_100x_M1BP_rep1_3R2_B-C-A_Position004_3_cmle.ics	54	0	1	1	0.670965876209706	0.6075156576200417	0.60625
381	Jan14_100x_M1BP_rep1_3R2_B-C-A_Position004_3_cmle.ics	55	0	1	1	0.7239975434015384	0.6723768736616701	0.6695095948827292
382	Jan14_100x_M1BP_rep1_3R2_B-C-A_Position004_3_cmle.ics	56	0	1	1	2.139712484957413	0.7945205479452053	0.804159445407279
383	Jan14_100x_M1BP_rep1_3R2_B-C-A_Position004_3_cmle.ics	57	0	1	1	0.3481644237376825	0.616326530612245	0.6138211382113821
384	Jan14_100x_M1BP_rep1_3R2_B-C-A_Position004_3_cmle.ics	58	0	1	1	0.2789926839222489	0.3569321533923304	0.3579881656804733
385	Jan14_100x_M1BP_rep1_3R2_B-C-A_Position004_3_cmle.ics	59	0	1	1	0.45883920744237633	0.4704491725768322	0.471563981042654
386	Jan14_100x_M1BP_rep1_3R2_B-C-A_Position004_3_cmle.ics	60	0	1	1	0.22596101673041646	0.427947598253275	0.4
387	Jan14_100x_M1BP_rep1_3R2_B-C-A_Position005_4_cmle.ics	1	0	1	1	0.4842021787080353	0.4697986577181208	0.4677060133630289
388	Jan14_100x_M1BP_rep1_3R2_B-C-A_Position005_4_cmle.ics	3	0	1	1	0.447310584139804	0.342756183745583	0.3476702508960573
389	Jan14_100x_M1BP_rep1_3R2_B-C-A_Position005_4_cmle.ics	4	0	1	1	0.5441510198814111	0.6685552407932012	0.6519337016574586
390	Jan14_100x_M1BP_rep1_3R2_B-C-A_Position005_4_cmle.ics	5	0	1	1	0.0	0.0	0.0
391	Jan14_100x_M1BP_rep1_3R2_B-C-A_Position005_4_cmle.ics	5	0	2	1	0.006917173981543361	0.053571428571428555	0.013452914798206275
392	Jan14_100x_M1BP_rep1_3R2_B-C-A_Position005_4_cmle.ics	6	0	1	1	0.7701120366118276	0.7340659340659339	0.7373068432671083
393	Jan14_100x_M1BP_rep1_3R2_B-C-A_Position005_4_cmle.ics	7	0	1	1	0.7447490653461686	0.7083333333333334	0.7083333333333334
394	Jan14_100x_M1BP_rep1_3R2_B-C-A_Position005_4_cmle.ics	8	0	1	1	0.3343300757745958	0.7754010695187165	0.767195767195767
395	Jan14_100x_M1BP_rep1_3R2_B-C-A_Position005_4_cmle.ics	9	0	1	1	0.8162265298221166	0.38105489773950485	0.38394793926247284
396	Jan14_100x_M1BP_rep1_3R2_B-C-A_Position005_4_cmle.ics	10	0	1	1	0.5902655130917002	0.6109785202863961	0.5140562248995983
397	Jan14_100x_M1BP_rep1_3R2_B-C-A_Position005_4_cmle.ics	10	0	1	2	0.0	0.0	0.0
398	Jan14_100x_M1BP_rep1_3R2_B-C-A_Position005_4_cmle.ics	10	0	1	3	0.0	0.0	0.0
399	Jan14_100x_M1BP_rep1_3R2_B-C-A_Position005_4_cmle.ics	10	0	1	4	0.0	0.0	0.0
400	Jan14_100x_M1BP_rep1_3R2_B-C-A_Position005_4_cmle.ics	10	0	2	1	0.0	0.0	0.0
401	Jan14_100x_M1BP_rep1_3R2_B-C-A_Position005_4_cmle.ics	10	0	2	2	0.0	0.0	0.0
402	Jan14_100x_M1BP_rep1_3R2_B-C-A_Position005_4_cmle.ics	10	0	2	3	0.31127282916945126	0.6192660550458715	0.7541899441340781
403	Jan14_100x_M1BP_rep1_3R2_B-C-A_Position005_4_cmle.ics	10	0	2	4	0.0	0.0	0.0
404	Jan14_100x_M1BP_rep1_3R2_B-C-A_Position005_4_cmle.ics	10	0	3	1	0.0	0.0	0.0
405	Jan14_100x_M1BP_rep1_3R2_B-C-A_Position005_4_cmle.ics	10	0	3	2	0.1245091316677805	0.2511627906976744	0.6
406	Jan14_100x_M1BP_rep1_3R2_B-C-A_Position005_4_cmle.ics	10	0	3	3	0.0	0.0	0.0
407	Jan14_100x_M1BP_rep1_3R2_B-C-A_Position005_4_cmle.ics	10	0	3	4	0.0	0.0	0.0
408	Jan14_100x_M1BP_rep1_3R2_B-C-A_Position005_4_cmle.ics	12	0	1	1	0.6386857309625037	0.7406417112299465	0.7406417112299465
409	Jan14_100x_M1BP_rep1_3R2_B-C-A_Position005_4_cmle.ics	13	0	1	1	0.0	0.0	0.0
410	Jan14_100x_M1BP_rep1_3R2_B-C-A_Position005_4_cmle.ics	13	0	1	2	0.0	0.0	0.0
411	Jan14_100x_M1BP_rep1_3R2_B-C-A_Position005_4_cmle.ics	13	0	2	1	0.0	0.0	0.0
412	Jan14_100x_M1BP_rep1_3R2_B-C-A_Position005_4_cmle.ics	13	0	2	2	0.1706236248780696	0.38541666666666674	0.25170068027210885
413	Jan14_100x_M1BP_rep1_3R2_B-C-A_Position005_4_cmle.ics	14	0	1	1	0.5418452952208966	0.6010230179028132	0.6025641025641025
414	Jan14_100x_M1BP_rep1_3R2_B-C-A_Position005_4_cmle.ics	15	0	1	1	0.28129840858276334	0.5545454545454546	0.5570776255707761
415	Jan14_100x_M1BP_rep1_3R2_B-C-A_Position005_4_cmle.ics	16	0	1	1	0.4749792800659775	0.8174603174603173	0.8174603174603173
416	Jan14_100x_M1BP_rep1_3R2_B-C-A_Position005_4_cmle.ics	17	0	1	1	0.7078574707779373	0.8746438746438745	0.685267857142857
417	Jan14_100x_M1BP_rep1_3R2_B-C-A_Position005_4_cmle.ics	17	0	2	1	0.0	0.0	0.0
418	Jan14_100x_M1BP_rep1_3R2_B-C-A_Position005_4_cmle.ics	18	0	1	1	0.8623410230324057	0.7957446808510638	0.7923728813559321
419	Jan14_100x_M1BP_rep1_3R2_B-C-A_Position005_4_cmle.ics	19	0	1	1	0.5303166719183243	0.5348837209302325	0.5348837209302325
420	Jan14_100x_M1BP_rep1_3R2_B-C-A_Position005_4_cmle.ics	20	0	1	1	0.5049537006526654	0.45815899581589964	0.46008403361344535
421	Jan14_100x_M1BP_rep1_3R2_B-C-A_Position005_4_cmle.ics	22	0	1	1	0.0	0.0	0.0
422	Jan14_100x_M1BP_rep1_3R2_B-C-A_Position005_4_cmle.ics	22	0	1	2	0.498036526671122	0.4988452655889145	0.4277227722772277
423	Jan14_100x_M1BP_rep1_3R2_B-C-A_Position005_4_cmle.ics	22	0	2	1	0.8715639216744635	0.766734279918864	0.8129032258064516
424	Jan14_100x_M1BP_rep1_3R2_B-C-A_Position005_4_cmle.ics	22	0	2	2	0.0	0.0	0.0
425	Jan14_100x_M1BP_rep1_3R2_B-C-A_Position005_4_cmle.ics	23	0	1	1	0.2789926839222489	0.5041666666666667	0.506276150627615
426	Jan14_100x_M1BP_rep1_3R2_B-C-A_Position005_4_cmle.ics	24	0	1	1	0.7424433406856541	0.791154791154791	0.791154791154791
427	Jan14_100x_M1BP_rep1_3R2_B-C-A_Position005_4_cmle.ics	25	0	1	1	0.1936808714832141	0.18221258134490234	0.18064516129032257
428	Jan14_100x_M1BP_rep1_3R2_B-C-A_Position005_4_cmle.ics	26	0	1	1	0.22826674139093092	0.6875	0.6875
429	Jan14_100x_M1BP_rep1_3R2_B-C-A_Position005_4_cmle.ics	27	0	1	1	0.5049537006526654	0.5177304964539008	0.41954022988505746
430	Jan14_100x_M1BP_rep1_3R2_B-C-A_Position005_4_cmle.ics	27	0	2	1	0.0	0.0	0.0
431	Jan14_100x_M1BP_rep1_3R2_B-C-A_Position005_4_cmle.ics	28	0	1	1	0.9130669655637237	0.8081632653061225	0.8081632653061225
432	Jan14_100x_M1BP_rep1_3R2_B-C-A_Position005_4_cmle.ics	31	0	1	1	0.7032460214569084	0.7702020202020202	0.594541910331384
433	Jan14_100x_M1BP_rep1_3R2_B-C-A_Position005_4_cmle.ics	31	0	2	1	0.0	0.0	0.0
434	Jan14_100x_M1BP_rep1_3R2_B-C-A_Position005_4_cmle.ics	33	0	1	1	0.7355261667041108	0.7200902934537246	0.6659707724425887
435	Jan14_100x_M1BP_rep1_3R2_B-C-A_Position005_4_cmle.ics	34	0	1	1	0.43117051151620284	0.8237885462555065	0.8237885462555065
436	Jan14_100x_M1BP_rep1_3R2_B-C-A_Position005_4_cmle.ics	35	0	1	1	0.6087113103758158	0.5802197802197802	0.5802197802197802
437	Jan14_100x_M1BP_rep1_3R2_B-C-A_Position005_4_cmle.ics	36	0	1	1	0.40119609092951497	0.3963553530751708	0.6304347826086957
438	Jan14_100x_M1BP_rep1_3R2_B-C-A_Position005_4_cmle.ics	36	0	1	2	0.04150304388926017	0.04100227790432801	0.11042944785276072
439	Jan14_100x_M1BP_rep1_3R2_B-C-A_Position005_4_cmle.ics	37	0	1	1	0.5925712377522147	0.5775280898876403	0.5775280898876403
440	Jan14_100x_M1BP_rep1_3R2_B-C-A_Position005_4_cmle.ics	38	0	1	1	0.20059804546475749	0.6397058823529411	0.47540983606557374
441	Jan14_100x_M1BP_rep1_3R2_B-C-A_Position005_4_cmle.ics	39	0	1	1	0.7701120366118276	0.7505617977528087	0.7505617977528087
442	Jan14_100x_M1BP_rep1_3R2_B-C-A_Position005_4_cmle.ics	41	0	1	1	0.21904384274887312	0.42035398230088494	0.42035398230088494
443	Jan14_100x_M1BP_rep1_3R2_B-C-A_Position005_4_cmle.ics	42	0	1	1	0.6087113103758158	0.67866323907455	0.6804123711340206
444	Jan14_100x_M1BP_rep1_3R2_B-C-A_Position005_4_cmle.ics	43	0	1	1	0.594876962412729	0.6099290780141844	0.6246973365617433
445	Jan14_100x_M1BP_rep1_3R2_B-C-A_Position005_4_cmle.ics	44	0	1	1	0.27207550994070556	0.575609756097561	0.5488372093023256
446	Jan14_100x_M1BP_rep1_3R2_B-C-A_Position005_4_cmle.ics	45	0	1	1	0.0	0.0	0.0
447	Jan14_100x_M1BP_rep1_3R2_B-C-A_Position005_4_cmle.ics	45	0	2	1	0.0	0.0	0.0
448	Jan14_100x_M1BP_rep1_3R2_B-C-A_Position005_4_cmle.ics	46	0	1	1	0.32971862645356687	0.3676092544987145	0.5437262357414449
449	Jan14_100x_M1BP_rep1_3R2_B-C-A_Position005_4_cmle.ics	46	0	1	2	0.0	0.0	0.0
450	Jan14_100x_M1BP_rep1_3R2_B-C-A_Position005_4_cmle.ics	46	0	2	1	0.0	0.0	0.0
451	Jan14_100x_M1BP_rep1_3R2_B-C-A_Position005_4_cmle.ics	46	0	2	2	0.16140072623601176	0.6363636363636364	0.2978723404255319
452	Jan14_100x_M1BP_rep1_3R2_B-C-A_Position005_4_cmle.ics	47	0	1	1	0.5210937732762666	0.48085106382978726	0.4798301486199575
453	Jan14_100x_M1BP_rep1_3R2_B-C-A_Position005_4_cmle.ics	48	0	1	1	0.19137514682269965	0.3824884792626727	0.38073394495412843
454	Jan14_100x_M1BP_rep1_3R2_B-C-A_Position005_4_cmle.ics	49	0	1	1	0.45653348278186184	0.45308924485125857	0.45727482678983833
455	Jan14_100x_M1BP_rep1_3R2_B-C-A_Position005_4_cmle.ics	50	0	1	1	0.0	0.0	0.0
456	Jan14_100x_M1BP_rep1_3R2_B-C-A_Position005_4_cmle.ics	50	0	1	2	0.0	0.0	0.0
457	Jan14_100x_M1BP_rep1_3R2_B-C-A_Position005_4_cmle.ics	50	0	2	1	0.0	0.0	0.0
458	Jan14_100x_M1BP_rep1_3R2_B-C-A_Position005_4_cmle.ics	50	0	2	2	0.249018263335561	0.39705882352941174	0.8852459016393441
459	Jan14_100x_M1BP_rep1_3R2_B-C-A_Position005_4_cmle.ics	51	0	1	1	0.5464567445419255	0.556338028169014	0.5697115384615383
460	Jan14_100x_M1BP_rep1_3R2_B-C-A_Position005_4_cmle.ics	52	0	1	1	0.0	0.0	0.0
461	Jan14_100x_M1BP_rep1_3R2_B-C-A_Position005_4_cmle.ics	52	0	1	2	0.0	0.0	0.0
462	Jan14_100x_M1BP_rep1_3R2_B-C-A_Position005_4_cmle.ics	52	0	1	3	0.15448355225446841	0.15509259259259256	0.5583333333333333
463	Jan14_100x_M1BP_rep1_3R2_B-C-A_Position005_4_cmle.ics	52	0	1	4	0.0	0.0	0.0
464	Jan14_100x_M1BP_rep1_3R2_B-C-A_Position006_5_cmle.ics	1	0	1	1	0.6986345721358795	0.7481481481481481	0.7481481481481481
465	Jan14_100x_M1BP_rep1_3R2_B-C-A_Position006_5_cmle.ics	2	0	1	1	0.3781388443243704	0.3203125	0.3172147001934235
466	Jan14_100x_M1BP_rep1_3R2_B-C-A_Position006_5_cmle.ics	3	0	1	1	0.0	0.0	0.0
467	Jan14_100x_M1BP_rep1_3R2_B-C-A_Position006_5_cmle.ics	3	0	1	2	0.26285261129864773	0.3838383838383838	0.4691358024691358
468	Jan14_100x_M1BP_rep1_3R2_B-C-A_Position006_5_cmle.ics	4	0	1	1	0.0	0.0	0.0
469	Jan14_100x_M1BP_rep1_3R2_B-C-A_Position006_5_cmle.ics	4	0	1	2	0.5441510198814111	0.42987249544626593	0.9915966386554621
470	Jan14_100x_M1BP_rep1_3R2_B-C-A_Position006_5_cmle.ics	5	0	1	1	0.8070036311800588	0.7352941176470587	0.7306889352818371
471	Jan14_100x_M1BP_rep1_3R2_B-C-A_Position006_5_cmle.ics	6	0	1	1	0.20520949478578637	0.712	0.712
472	Jan14_100x_M1BP_rep1_3R2_B-C-A_Position006_5_cmle.ics	7	0	1	1	0.249018263335561	0.34285714285714275	0.9818181818181819
473	Jan14_100x_M1BP_rep1_3R2_B-C-A_Position006_5_cmle.ics	7	0	1	2	0.0	0.0	0.0
474	Jan14_100x_M1BP_rep1_3R2_B-C-A_Position006_5_cmle.ics	8	0	1	1	0.6040998610547869	0.5848214285714284	0.5848214285714284
475	Jan14_100x_M1BP_rep1_3R2_B-C-A_Position006_5_cmle.ics	10	0	1	1	0.0	0.0	0.0
476	Jan14_100x_M1BP_rep1_3R2_B-C-A_Position006_5_cmle.ics	11	0	1	1	0.7608891379697698	0.7913669064748201	0.7913669064748201
477	Jan14_100x_M1BP_rep1_3R2_B-C-A_Position006_5_cmle.ics	12	0	1	1	1.0029902273237874	0.7347972972972974	0.7335581787521077
478	Jan14_100x_M1BP_rep1_3R2_B-C-A_Position006_5_cmle.ics	13	0	1	1	0.52801094725781	0.6010498687664042	0.6026315789473684
479	Jan14_100x_M1BP_rep1_3R2_B-C-A_Position006_5_cmle.ics	14	0	1	1	0.0645602904944047	0.16867469879518068	0.16867469879518068
480	Jan14_100x_M1BP_rep1_3R2_B-C-A_Position006_5_cmle.ics	15	0	1	1	0.41733616355311615	0.5468277945619335	0.5419161676646707
481	Jan14_100x_M1BP_rep1_3R2_B-C-A_Position006_5_cmle.ics	16	0	1	1	0.46114493210289076	0.5494505494505494	0.5509641873278236
482	Jan14_100x_M1BP_rep1_3R2_B-C-A_Position006_5_cmle.ics	18	0	1	1	1.1551680549177414	0.6382165605095542	0.6506493506493506
483	Jan14_100x_M1BP_rep1_3R2_B-C-A_Position006_5_cmle.ics	18	0	1	2	0.0	0.0	0.0
484	Jan14_100x_M1BP_rep1_3R2_B-C-A_Position006_5_cmle.ics	18	0	2	1	0.0	0.0	0.0
485	Jan14_100x_M1BP_rep1_3R2_B-C-A_Position006_5_cmle.ics	18	0	2	2	0.050725942531317986	0.3548387096774194	0.27848101265822783
486	Jan14_100x_M1BP_rep1_3R2_B-C-A_Position006_5_cmle.ics	19	0	1	1	0.0	0.0	0.0
487	Jan14_100x_M1BP_rep1_3R2_B-C-A_Position006_5_cmle.ics	19	0	1	2	0.0	0.0	0.0
488	Jan14_100x_M1BP_rep1_3R2_B-C-A_Position006_5_cmle.ics	19	0	2	1	0.8093093558405733	0.5716612377850162	0.4239130434782608
489	Jan14_100x_M1BP_rep1_3R2_B-C-A_Position006_5_cmle.ics	19	0	2	2	0.0	0.0	0.0
490	Jan14_100x_M1BP_rep1_3R2_B-C-A_Position006_5_cmle.ics	19	0	3	1	0.0	0.0	0.0
491	Jan14_100x_M1BP_rep1_3R2_B-C-A_Position006_5_cmle.ics	19	0	3	2	0.0	0.0	0.0
492	Jan14_100x_M1BP_rep1_3R2_B-C-A_Position006_5_cmle.ics	20	0	1	1	0.3689159456823126	0.7373271889400921	0.7373271889400921
493	Jan14_100x_M1BP_rep1_3R2_B-C-A_Position006_5_cmle.ics	21	0	1	1	0.35508159771922587	0.6609442060085837	0.44380403458213247
494	Jan14_100x_M1BP_rep1_3R2_B-C-A_Position006_5_cmle.ics	21	0	1	2	0.0	0.0	0.0
495	Jan14_100x_M1BP_rep1_3R2_B-C-A_Position006_5_cmle.ics	21	0	2	1	0.0	0.0	0.0
496	Jan14_100x_M1BP_rep1_3R2_B-C-A_Position006_5_cmle.ics	21	0	2	2	0.04150304388926017	0.09999999999999999	0.28125
497	Jan14_100x_M1BP_rep1_3R2_B-C-A_Position006_5_cmle.ics	22	0	1	1	0.24671253867504656	0.7086092715231788	0.7086092715231788
498	Jan14_100x_M1BP_rep1_3R2_B-C-A_Position006_5_cmle.ics	23	0	1	1	0.17292934953858402	0.4261363636363636	0.4261363636363636
499	Jan14_100x_M1BP_rep1_3R2_B-C-A_Position006_5_cmle.ics	25	0	1	1	0.7332204420435963	0.6437246963562753	0.6450304259634888
500	Jan14_100x_M1BP_rep1_3R2_B-C-A_Position006_5_cmle.ics	26	0	1	1	0.3619987717007692	0.3774038461538461	0.40051020408163257
501	Jan14_100x_M1BP_rep1_3R2_B-C-A_Position006_5_cmle.ics	27	0	1	1	0.4450048594792896	0.8616071428571427	0.8247863247863246
502	Jan14_100x_M1BP_rep1_3R2_B-C-A_Position006_5_cmle.ics	27	0	1	2	0.0	0.0	0.0
503	Jan14_100x_M1BP_rep1_3R2_B-C-A_Position006_5_cmle.ics	27	0	2	1	0.0	0.0	0.0
504	Jan14_100x_M1BP_rep1_3R2_B-C-A_Position006_5_cmle.ics	27	0	2	2	0.33663580043511027	0.6239316239316238	0.6488888888888888
505	Jan14_100x_M1BP_rep1_3R2_B-C-A_Position006_5_cmle.ics	29	0	1	1	0.48650790336854977	0.4741573033707864	0.4741573033707864
506	Jan14_100x_M1BP_rep1_3R2_B-C-A_Position006_5_cmle.ics	30	0	1	1	0.0	0.0	0.0
507	Jan14_100x_M1BP_rep1_3R2_B-C-A_Position006_5_cmle.ics	30	0	2	1	0.5971826870732435	0.6590330788804071	0.555793991416309
508	Jan14_100x_M1BP_rep1_3R2_B-C-A_Position006_5_cmle.ics	31	0	1	1	0.4035018155900294	0.4088785046728971	0.4098360655737705
509	Jan14_100x_M1BP_rep1_3R2_B-C-A_Position006_5_cmle.ics	32	0	1	1	0.0	0.0	0.0
510	Jan14_100x_M1BP_rep1_3R2_B-C-A_Position006_5_cmle.ics	32	0	1	2	0.5649025418260412	0.5372807017543859	0.5724299065420559
511	Jan14_100x_M1BP_rep1_3R2_B-C-A_Position006_5_cmle.ics	33	0	1	1	0.3643044963612837	0.3844282238442822	0.3844282238442822
512	Jan14_100x_M1BP_rep1_3R2_B-C-A_Position006_5_cmle.ics	34	0	1	1	0.7401376160251396	0.716517857142857	0.7181208053691275
513	Jan14_100x_M1BP_rep1_3R2_B-C-A_Position006_5_cmle.ics	35	0	1	1	0.8346723271062323	0.7589098532494758	0.7589098532494758
514	Jan14_100x_M1BP_rep1_3R2_B-C-A_Position006_5_cmle.ics	36	0	1	1	0.7493605146671974	0.42262678803641085	0.5793226381461676
515	Jan14_100x_M1BP_rep1_3R2_B-C-A_Position006_5_cmle.ics	36	0	1	2	0.0	0.0	0.0
516	Jan14_100x_M1BP_rep1_3R2_B-C-A_Position006_5_cmle.ics	36	0	2	1	0.0	0.0	0.0
517	Jan14_100x_M1BP_rep1_3R2_B-C-A_Position006_5_cmle.ics	36	0	2	2	0.10145188506263597	0.26993865030674846	0.11956521739130434
518	Jan14_100x_M1BP_rep1_3R2_B-C-A_Position006_5_cmle.ics	37	0	1	1	0.0	0.0	0.0
519	Jan14_100x_M1BP_rep1_3R2_B-C-A_Position006_5_cmle.ics	38	0	1	1	0.5441510198814111	0.9076923076923076	0.6310160427807486
520	Jan14_100x_M1BP_rep1_3R2_B-C-A_Position006_5_cmle.ics	38	0	2	1	0.0	0.0	0.0
521	Jan14_100x_M1BP_rep1_3R2_B-C-A_Position006_5_cmle.ics	40	0	1	1	0.16140072623601176	0.4605263157894736	0.4605263157894736
522	Jan14_100x_M1BP_rep1_3R2_B-C-A_Position006_5_cmle.ics	41	0	1	1	0.7378318913646252	0.3995006242197254	0.4155844155844155
523	Jan14_100x_M1BP_rep1_3R2_B-C-A_Position006_5_cmle.ics	41	0	1	2	0.0	0.0	0.0
524	Jan14_100x_M1BP_rep1_3R2_B-C-A_Position006_5_cmle.ics	41	0	2	1	0.0	0.0	0.0
525	Jan14_100x_M1BP_rep1_3R2_B-C-A_Position006_5_cmle.ics	41	0	2	2	0.057643116512861345	0.15923566878980894	0.13736263736263735
526	Jan14_100x_M1BP_rep1_3R2_B-C-A_Position006_5_cmle.ics	43	0	1	1	0.32971862645356687	0.28373015873015867	0.8773006134969323
527	Jan14_100x_M1BP_rep1_3R2_B-C-A_Position006_5_cmle.ics	43	0	1	2	0.0	0.0	0.0
528	Jan14_100x_M1BP_rep1_3R2_B-C-A_Position006_5_cmle.ics	44	0	1	1	0.4911193526895787	0.5819672131147541	0.5835616438356165
529	Jan14_100x_M1BP_rep1_3R2_B-C-A_Position006_5_cmle.ics	45	0	1	1	0.0	0.0	0.0
530	Jan14_100x_M1BP_rep1_3R2_B-C-A_Position006_5_cmle.ics	45	0	1	2	0.0	0.0	0.0
531	Jan14_100x_M1BP_rep1_3R2_B-C-A_Position006_5_cmle.ics	46	0	1	1	0.0	0.0	0.0
532	Jan14_100x_M1BP_rep1_3R2_B-C-A_Position006_5_cmle.ics	46	0	1	2	0.5625968171655267	0.5327510917030566	0.7011494252873562
533	Jan14_100x_M1BP_rep1_3R2_B-C-A_Position006_5_cmle.ics	47	0	1	1	0.6386857309625037	0.5723140495867768	0.5699588477366255
534	Jan14_100x_M1BP_rep1_3R2_B-C-A_Position006_5_cmle.ics	48	0	1	1	0.5971826870732435	0.7708333333333334	0.7754491017964071
535	Jan14_100x_M1BP_rep1_3R2_B-C-A_Position006_5_cmle.ics	49	0	1	1	0.325107177132538	0.33975903614457825	0.3414043583535109
536	Jan14_100x_M1BP_rep1_3R2_B-C-A_Position006_5_cmle.ics	50	0	1	1	0.16831790021755513	0.15938864628820956	0.15020576131687244
537	Jan14_100x_M1BP_rep1_3R2_B-C-A_Position006_5_cmle.ics	50	0	1	2	0.0	0.0	0.0
538	Jan14_100x_M1BP_rep1_3R2_B-C-A_Position006_5_cmle.ics	50	0	1	3	0.0	0.0	0.0
539	Jan14_100x_M1BP_rep1_3R2_B-C-A_Position006_5_cmle.ics	50	0	2	1	0.0	0.0	0.0
540	Jan14_100x_M1BP_rep1_3R2_B-C-A_Position006_5_cmle.ics	50	0	2	2	0.0	0.0	0.0
541	Jan14_100x_M1BP_rep1_3R2_B-C-A_Position006_5_cmle.ics	50	0	2	3	0.6894116734938217	0.6004016064257027	0.8666666666666666
542	Jan14_100x_M1BP_rep1_3R2_B-C-A_Position006_5_cmle.ics	51	0	1	1	0.6156284843573592	0.6402877697841727	0.6402877697841727
543	Jan14_100x_M1BP_rep1_3R2_B-C-A_Position006_5_cmle.ics	52	0	1	1	1.0375760972315042	0.533175355450237	0.4928806133625411
544	Jan14_100x_M1BP_rep1_3R2_B-C-A_Position006_5_cmle.ics	52	0	1	2	0.0	0.0	0.0
545	Jan14_100x_M1BP_rep1_3R2_B-C-A_Position006_5_cmle.ics	52	0	2	1	0.0	0.0	0.0
546	Jan14_100x_M1BP_rep1_3R2_B-C-A_Position006_5_cmle.ics	52	0	2	2	0.3619987717007692	0.4714714714714714	0.5902255639097743
547	Jan14_100x_M1BP_rep1_3R2_B-C-A_Position006_5_cmle.ics	53	0	1	1	0.797780732538001	0.7571115973741793	0.7571115973741793
548	Jan14_100x_M1BP_rep1_3R2_B-C-A_Position006_5_cmle.ics	54	0	1	1	0.8046979065195443	0.6660305343511449	0.6698656429942418
549	Jan14_100x_M1BP_rep1_3R2_B-C-A_Position006_5_cmle.ics	55	0	1	1	0.6594372529071337	0.5884773662551439	0.5848670756646216
550	Jan14_100x_M1BP_rep1_3R2_B-C-A_Position006_5_cmle.ics	56	0	1	1	0.7793349352538854	0.8028503562945367	0.8066825775656323
551	Jan14_100x_M1BP_rep1_3R2_B-C-A_Position007_6_cmle.ics	1	0	1	1	0.2974384812063645	0.3006993006993006	0.3006993006993006
552	Jan14_100x_M1BP_rep1_3R2_B-C-A_Position007_6_cmle.ics	2	0	1	1	0.0	0.0	0.0
553	Jan14_100x_M1BP_rep1_3R2_B-C-A_Position007_6_cmle.ics	3	0	1	1	0.40119609092951497	0.8923076923076924	0.8923076923076924
554	Jan14_100x_M1BP_rep1_3R2_B-C-A_Position007_6_cmle.ics	4	0	1	1	0.0	0.0	0.0
555	Jan14_100x_M1BP_rep1_3R2_B-C-A_Position007_6_cmle.ics	4	0	1	2	0.07839463845749142	0.13229571984435795	0.3736263736263736
556	Jan14_100x_M1BP_rep1_3R2_B-C-A_Position007_6_cmle.ics	4	0	2	1	0.0	0.0	0.0
557	Jan14_100x_M1BP_rep1_3R2_B-C-A_Position007_6_cmle.ics	4	0	2	2	0.0	0.0	0.0
558	Jan14_100x_M1BP_rep1_3R2_B-C-A_Position007_6_cmle.ics	5	0	1	1	0.5971826870732435	0.7507246376811593	0.7485549132947975
559	Jan14_100x_M1BP_rep1_3R2_B-C-A_Position007_6_cmle.ics	6	0	1	1	0.0	0.0	0.0
560	Jan14_100x_M1BP_rep1_3R2_B-C-A_Position007_6_cmle.ics	6	0	1	2	0.1890694221621852	0.3596491228070175	0.6949152542372881
561	Jan14_100x_M1BP_rep1_3R2_B-C-A_Position007_6_cmle.ics	6	0	2	1	0.4265590621951739	0.8809523809523808	0.5763239875389407
562	Jan14_100x_M1BP_rep1_3R2_B-C-A_Position007_6_cmle.ics	6	0	2	2	0.0	0.0	0.0
563	Jan14_100x_M1BP_rep1_3R2_B-C-A_Position007_6_cmle.ics	8	0	1	1	0.30204993052739343	0.3179611650485436	0.9999999999999998
564	Jan14_100x_M1BP_rep1_3R2_B-C-A_Position007_6_cmle.ics	8	0	1	2	0.0	0.0	0.0
565	Jan14_100x_M1BP_rep1_3R2_B-C-A_Position007_6_cmle.ics	9	0	1	1	0.8070036311800588	0.7510729613733906	0.746268656716418
566	Jan14_100x_M1BP_rep1_3R2_B-C-A_Position007_6_cmle.ics	10	0	1	1	0.23287819071195984	0.3482758620689655	0.2910662824207492
567	Jan14_100x_M1BP_rep1_3R2_B-C-A_Position007_6_cmle.ics	10	0	2	1	0.0	0.0	0.0
568	Jan14_100x_M1BP_rep1_3R2_B-C-A_Position007_6_cmle.ics	11	0	1	1	0.16601217555704068	0.5625	0.4768211920529801
569	Jan14_100x_M1BP_rep1_3R2_B-C-A_Position007_6_cmle.ics	12	0	1	1	0.1844579728411563	0.24539877300613494	0.24615384615384614
570	Jan14_100x_M1BP_rep1_3R2_B-C-A_Position007_6_cmle.ics	13	0	1	1	0.2582411619776188	0.30107526881720426	0.30352303523035223
571	Jan14_100x_M1BP_rep1_3R2_B-C-A_Position007_6_cmle.ics	14	0	1	1	0.0	0.0	0.0
572	Jan14_100x_M1BP_rep1_3R2_B-C-A_Position007_6_cmle.ics	14	0	2	1	0.0	0.0	0.0
573	Jan14_100x_M1BP_rep1_3R2_B-C-A_Position007_6_cmle.ics	15	0	1	1	0.23057246605144538	0.4310344827586206	0.2604166666666667
574	Jan14_100x_M1BP_rep1_3R2_B-C-A_Position007_6_cmle.ics	15	0	2	1	0.0	0.0	0.0
575	Jan14_100x_M1BP_rep1_3R2_B-C-A_Position007_6_cmle.ics	15	0	3	1	0.0	0.0	0.0
576	Jan14_100x_M1BP_rep1_3R2_B-C-A_Position007_6_cmle.ics	16	0	1	1	0.28821558256430674	0.3238341968911917	0.32299741602067183
577	Jan14_100x_M1BP_rep1_3R2_B-C-A_Position007_6_cmle.ics	17	0	1	1	0.574125440468099	0.9120879120879121	0.6604774535809018
578	Jan14_100x_M1BP_rep1_3R2_B-C-A_Position007_6_cmle.ics	17	0	2	1	0.0	0.0	0.0
579	Jan14_100x_M1BP_rep1_3R2_B-C-A_Position007_6_cmle.ics	18	0	1	1	0.6571315282466194	0.7620320855614973	0.7620320855614973
580	Jan14_100x_M1BP_rep1_3R2_B-C-A_Position007_6_cmle.ics	19	0	1	1	0.869258197013949	0.843400447427293	0.8452914798206277
581	Jan14_100x_M1BP_rep1_3R2_B-C-A_Position007_6_cmle.ics	20	0	1	1	0.1844579728411563	0.3333333333333333	0.33472803347280333
582	Jan14_100x_M1BP_rep1_3R2_B-C-A_Position007_6_cmle.ics	21	0	1	1	0.0	0.0	0.0
583	Jan14_100x_M1BP_rep1_3R2_B-C-A_Position007_6_cmle.ics	21	0	1	2	0.5510681938629545	0.4078498293515358	0.9835390946502057
584	Jan14_100x_M1BP_rep1_3R2_B-C-A_Position007_6_cmle.ics	21	0	2	1	0.0	0.0	0.0
585	Jan14_100x_M1BP_rep1_3R2_B-C-A_Position007_6_cmle.ics	21	0	2	2	0.0	0.0	0.0
586	Jan14_100x_M1BP_rep1_3R2_B-C-A_Position007_6_cmle.ics	21	0	3	1	0.17292934953858402	0.9868421052631577	0.1559251559251559
587	Jan14_100x_M1BP_rep1_3R2_B-C-A_Position007_6_cmle.ics	21	0	3	2	0.0	0.0	0.0
588	Jan14_100x_M1BP_rep1_3R2_B-C-A_Position007_6_cmle.ics	22	0	1	1	0.2351839153724743	0.3566433566433566	0.7034482758620689
589	Jan14_100x_M1BP_rep1_3R2_B-C-A_Position007_6_cmle.ics	22	0	1	2	0.09684043574160706	0.14685314685314685	0.47727272727272724
590	Jan14_100x_M1BP_rep1_3R2_B-C-A_Position007_6_cmle.ics	22	0	1	3	0.0	0.0	0.0
591	Jan14_100x_M1BP_rep1_3R2_B-C-A_Position007_6_cmle.ics	23	0	1	1	0.7309147173830819	0.4058898847631242	1.0
592	Jan14_100x_M1BP_rep1_3R2_B-C-A_Position007_6_cmle.ics	23	0	1	2	0.0	0.0	0.0
593	Jan14_100x_M1BP_rep1_3R2_B-C-A_Position007_6_cmle.ics	23	0	1	3	0.0	0.0	0.0
594	Jan14_100x_M1BP_rep1_3R2_B-C-A_Position007_6_cmle.ics	24	0	1	1	0.2766869592617345	0.6451612903225806	0.6382978723404255
595	Jan14_100x_M1BP_rep1_3R2_B-C-A_Position007_6_cmle.ics	25	0	1	1	0.6986345721358795	0.7146226415094339	0.7163120567375887
596	Jan14_100x_M1BP_rep1_3R2_B-C-A_Position007_6_cmle.ics	26	0	1	1	0.0	0.0	0.0
597	Jan14_100x_M1BP_rep1_3R2_B-C-A_Position007_6_cmle.ics	26	0	1	2	0.29282703188533565	0.4096774193548387	0.9548872180451127
598	Jan14_100x_M1BP_rep1_3R2_B-C-A_Position007_6_cmle.ics	27	0	1	1	0.9845444300396717	0.9027484143763213	0.9065817409766452
599	Jan14_100x_M1BP_rep1_3R2_B-C-A_Position007_6_cmle.ics	28	0	1	1	0.472673555405463	0.6029411764705882	0.6065088757396448
600	Jan14_100x_M1BP_rep1_3R2_B-C-A_Position007_6_cmle.ics	29	0	1	1	0.35738732237974036	0.45994065281899105	0.4558823529411765
601	Jan14_100x_M1BP_rep1_3R2_B-C-A_Position007_6_cmle.ics	30	0	1	1	0.050725942531317986	0.052505966587112166	0.05225653206650831
602	Jan14_100x_M1BP_rep1_3R2_B-C-A_Position007_6_cmle.ics	31	0	1	1	0.49573080201060754	0.8269230769230768	0.6677018633540373
603	Jan14_100x_M1BP_rep1_3R2_B-C-A_Position007_6_cmle.ics	31	0	2	1	0.0	0.0	0.0
604	Jan14_100x_M1BP_rep1_3R2_B-C-A_Position007_6_cmle.ics	32	0	1	1	0.5049537006526654	0.6083333333333334	0.8081180811808119
605	Jan14_100x_M1BP_rep1_3R2_B-C-A_Position007_6_cmle.ics	32	0	1	2	0.0	0.0	0.0
606	Jan14_100x_M1BP_rep1_3R2_B-C-A_Position007_6_cmle.ics	32	0	2	1	0.0	0.0	0.0
607	Jan14_100x_M1BP_rep1_3R2_B-C-A_Position007_6_cmle.ics	32	0	2	2	0.0	0.0	0.0
608	Jan14_100x_M1BP_rep1_3R2_B-C-A_Position007_6_cmle.ics	33	0	1	1	0.0	0.0	0.0
609	Jan14_100x_M1BP_rep1_3R2_B-C-A_Position007_6_cmle.ics	33	0	2	1	0.0	0.0	0.0
610	Jan14_100x_M1BP_rep1_3R2_B-C-A_Position007_6_cmle.ics	34	0	1	1	1.09752493840488	0.6989720998531571	0.7323076923076922
611	Jan14_100x_M1BP_rep1_3R2_B-C-A_Position007_6_cmle.ics	34	0	1	2	0.0	0.0	0.0
612	Jan14_100x_M1BP_rep1_3R2_B-C-A_Position007_6_cmle.ics	34	0	2	1	0.0	0.0	0.0
613	Jan14_100x_M1BP_rep1_3R2_B-C-A_Position007_6_cmle.ics	34	0	2	2	0.0	0.0	0.0
614	Jan14_100x_M1BP_rep1_3R2_B-C-A_Position007_6_cmle.ics	34	0	3	1	0.0	0.0	0.0
615	Jan14_100x_M1BP_rep1_3R2_B-C-A_Position007_6_cmle.ics	34	0	3	2	0.07608891379697698	0.26190476190476186	0.13360323886639675
616	Jan14_100x_M1BP_rep1_3R2_B-C-A_Position007_6_cmle.ics	35	0	1	1	0.4703678307449486	0.5087281795511222	0.5190839694656488
617	Jan14_100x_M1BP_rep1_3R2_B-C-A_Position007_6_cmle.ics	36	0	1	1	0.0	0.0	0.0
618	Jan14_100x_M1BP_rep1_3R2_B-C-A_Position007_6_cmle.ics	36	0	1	2	0.0	0.0	0.0
619	Jan14_100x_M1BP_rep1_3R2_B-C-A_Position007_6_cmle.ics	36	0	2	1	0.0	0.0	0.0
620	Jan14_100x_M1BP_rep1_3R2_B-C-A_Position007_6_cmle.ics	36	0	2	2	0.0	0.0	0.0
621	Jan14_100x_M1BP_rep1_3R2_B-C-A_Position007_6_cmle.ics	36	0	3	1	0.0	0.0	0.0
622	Jan14_100x_M1BP_rep1_3R2_B-C-A_Position007_6_cmle.ics	36	0	3	2	0.0	0.0	0.0
623	Jan14_100x_M1BP_rep1_3R2_B-C-A_Position007_6_cmle.ics	37	0	1	1	0.6363800063019892	0.7796610169491524	0.7796610169491524
624	Jan14_100x_M1BP_rep1_3R2_B-C-A_Position007_6_cmle.ics	38	0	1	1	0.27438123460122	0.5776699029126212	0.57487922705314
625	Jan14_100x_M1BP_rep1_3R2_B-C-A_Position007_6_cmle.ics	39	0	1	1	0.6271571076599314	0.6195899772209565	0.6210045662100455
626	Jan14_100x_M1BP_rep1_3R2_B-C-A_Position007_6_cmle.ics	40	0	1	1	0.42194761287414506	0.5319767441860465	0.6703296703296704
627	Jan14_100x_M1BP_rep1_3R2_B-C-A_Position007_6_cmle.ics	40	0	1	2	0.0	0.0	0.0
628	Jan14_100x_M1BP_rep1_3R2_B-C-A_Position007_6_cmle.ics	41	0	1	1	0.9015383422611515	0.7490421455938697	0.6118935837245696
629	Jan14_100x_M1BP_rep1_3R2_B-C-A_Position007_6_cmle.ics	41	0	2	1	0.0	0.0	0.0
630	Jan14_100x_M1BP_rep1_3R2_B-C-A_Position007_6_cmle.ics	42	0	1	1	0.4911193526895787	0.8037735849056603	0.8554216867469878
631	Jan14_100x_M1BP_rep1_3R2_B-C-A_Position007_6_cmle.ics	42	0	1	2	0.0	0.0	0.0
632	Jan14_100x_M1BP_rep1_3R2_B-C-A_Position007_6_cmle.ics	42	0	2	1	0.0	0.0	0.0
633	Jan14_100x_M1BP_rep1_3R2_B-C-A_Position007_6_cmle.ics	42	0	2	2	0.12681485632829495	0.7432432432432433	0.6043956043956042
634	Jan14_100x_M1BP_rep1_3R2_B-C-A_Position007_6_cmle.ics	43	0	1	1	0.07839463845749142	0.09941520467836255	0.09999999999999999
635	Jan14_100x_M1BP_rep1_3R2_B-C-A_Position007_6_cmle.ics	44	0	1	1	0.42194761287414506	0.5683229813664596	0.5700934579439251
636	Jan14_100x_M1BP_rep1_3R2_B-C-A_Position007_6_cmle.ics	46	0	1	1	0.31127282916945126	0.7541899441340781	0.7499999999999999
637	Jan14_100x_M1BP_rep1_3R2_B-C-A_Position007_6_cmle.ics	47	0	1	1	0.39197319228745714	0.3881278538812785	0.3890160183066361
638	Jan14_100x_M1BP_rep1_3R2_B-C-A_Position007_6_cmle.ics	48	0	1	1	0.472673555405463	0.5959302325581395	0.4324894514767932
639	Jan14_100x_M1BP_rep1_3R2_B-C-A_Position007_6_cmle.ics	48	0	2	1	0.0	0.0	0.0
640	Jan14_100x_M1BP_rep1_3R2_B-C-A_Position007_6_cmle.ics	49	0	1	1	0.22134956740938755	0.22119815668202758	0.536312849162011
641	Jan14_100x_M1BP_rep1_3R2_B-C-A_Position007_6_cmle.ics	49	0	1	2	0.03689159456823126	0.0368663594470046	0.062015503875968984
642	Jan14_100x_M1BP_rep1_3R2_B-C-A_Position007_6_cmle.ics	50	0	1	1	0.5187880486157521	0.7525083612040133	0.7550335570469797
643	Jan14_100x_M1BP_rep1_3R2_B-C-A_Position007_6_cmle.ics	51	0	1	1	0.0	0.0	0.0
644	Jan14_100x_M1BP_rep1_3R2_B-C-A_Position007_6_cmle.ics	51	0	1	2	0.21212666876732975	0.257703081232493	0.9999999999999999
645	Jan14_100x_M1BP_rep1_3R2_B-C-A_Position007_6_cmle.ics	52	0	1	1	0.16831790021755513	0.42441860465116277	0.42441860465116277
646	Jan14_100x_M1BP_rep1_3R2_B-C-A_Position007_6_cmle.ics	53	0	1	1	0.574125440468099	0.7302052785923753	0.7614678899082569
647	Jan14_100x_M1BP_rep1_3R2_B-C-A_Position007_6_cmle.ics	53	0	1	2	0.0	0.0	0.0
648	Jan14_100x_M1BP_rep1_3R2_B-C-A_Position007_6_cmle.ics	53	0	2	1	0.0	0.0	0.0
649	Jan14_100x_M1BP_rep1_3R2_B-C-A_Position007_6_cmle.ics	53	0	2	2	0.0899232617600637	0.2532467532467532	0.23214285714285715
650	Jan14_100x_M1BP_rep1_3R2_B-C-A_Position007_6_cmle.ics	55	0	1	1	0.11759195768623715	0.4553571428571428	0.4015748031496063
651	Jan14_100x_M1BP_rep1_3R2_B-C-A_Position008_7_cmle.ics	1	0	1	1	0.6548258035861049	0.7613941018766756	0.6187363834422658
652	Jan14_100x_M1BP_rep1_3R2_B-C-A_Position008_7_cmle.ics	1	0	2	1	0.04842021787080353	0.24418604651162787	0.0457516339869281
653	Jan14_100x_M1BP_rep1_3R2_B-C-A_Position008_7_cmle.ics	3	0	1	1	0.4542277581213474	0.5794117647058824	0.5828402366863904
654	Jan14_100x_M1BP_rep1_3R2_B-C-A_Position008_7_cmle.ics	4	0	1	1	0.5787368897891279	0.5019999999999999	0.48927875243664715
655	Jan14_100x_M1BP_rep1_3R2_B-C-A_Position008_7_cmle.ics	5	0	1	1	0.3827502936453993	0.6148148148148148	0.5269841269841268
656	Jan14_100x_M1BP_rep1_3R2_B-C-A_Position008_7_cmle.ics	5	0	1	2	0.0	0.0	0.0
657	Jan14_100x_M1BP_rep1_3R2_B-C-A_Position008_7_cmle.ics	5	0	2	1	0.0	0.0	0.0
658	Jan14_100x_M1BP_rep1_3R2_B-C-A_Position008_7_cmle.ics	5	0	2	2	0.2144323934278442	0.6549295774647886	0.9789473684210525
659	Jan14_100x_M1BP_rep1_3R2_B-C-A_Position008_7_cmle.ics	6	0	1	1	0.2766869592617345	0.34285714285714286	0.3418803418803419
660	Jan14_100x_M1BP_rep1_3R2_B-C-A_Position008_7_cmle.ics	7	0	1	1	0.9407356614898972	0.8127490039840637	0.8111332007952287
661	Jan14_100x_M1BP_rep1_3R2_B-C-A_Position008_7_cmle.ics	8	0	1	1	0.10836905904417933	0.19831223628691982	0.19747899159663862
662	Jan14_100x_M1BP_rep1_3R2_B-C-A_Position008_7_cmle.ics	9	0	1	1	0.6824944995122784	0.6666666666666666	0.6040816326530613
663	Jan14_100x_M1BP_rep1_3R2_B-C-A_Position008_7_cmle.ics	10	0	1	1	0.6778830501912494	0.6901408450704225	0.6901408450704225
664	Jan14_100x_M1BP_rep1_3R2_B-C-A_Position008_7_cmle.ics	11	0	1	1	0.0	0.0	0.0
665	Jan14_100x_M1BP_rep1_3R2_B-C-A_Position008_7_cmle.ics	11	0	1	2	0.5464567445419255	0.4896694214876032	0.9257812499999999
666	Jan14_100x_M1BP_rep1_3R2_B-C-A_Position008_7_cmle.ics	12	0	1	1	0.16831790021755513	0.14777327935222673	0.15800865800865802
667	Jan14_100x_M1BP_rep1_3R2_B-C-A_Position008_7_cmle.ics	13	0	1	1	0.5510681938629545	0.5623529411764705	0.5623529411764705
668	Jan14_100x_M1BP_rep1_3R2_B-C-A_Position008_7_cmle.ics	15	0	1	1	0.35738732237974036	0.3003875968992248	0.301556420233463
669	Jan14_100x_M1BP_rep1_3R2_B-C-A_Position008_7_cmle.ics	16	0	1	1	0.41041898957157275	0.3852813852813853	0.38279569892473114
670	Jan14_100x_M1BP_rep1_3R2_B-C-A_Position008_7_cmle.ics	17	0	1	1	0.9015383422611515	0.6944937833037299	0.5408022130013832
671	Jan14_100x_M1BP_rep1_3R2_B-C-A_Position008_7_cmle.ics	17	0	1	2	0.0	0.0	0.0
672	Jan14_100x_M1BP_rep1_3R2_B-C-A_Position008_7_cmle.ics	17	0	2	1	0.0	0.0	0.0
673	Jan14_100x_M1BP_rep1_3R2_B-C-A_Position008_7_cmle.ics	17	0	2	2	0.2559354373171044	0.26365795724465557	0.43023255813953487
674	Jan14_100x_M1BP_rep1_3R2_B-C-A_Position008_7_cmle.ics	18	0	1	1	0.21904384274887312	0.5864197530864197	0.5792682926829267
675	Jan14_100x_M1BP_rep1_3R2_B-C-A_Position008_7_cmle.ics	19	0	1	1	0.0	0.0	0.0
676	Jan14_100x_M1BP_rep1_3R2_B-C-A_Position008_7_cmle.ics	19	0	1	2	0.3988903662690005	0.4061032863849765	0.6336996336996337
677	Jan14_100x_M1BP_rep1_3R2_B-C-A_Position008_7_cmle.ics	20	0	1	1	0.14756637827292504	0.2949308755760368	0.2949308755760368
678	Jan14_100x_M1BP_rep1_3R2_B-C-A_Position008_7_cmle.ics	21	0	1	1	0.6087113103758158	0.5665236051502147	0.5653104925053533
679	Jan14_100x_M1BP_rep1_3R2_B-C-A_Position008_7_cmle.ics	22	0	1	1	0.620239933678388	0.5784946236559139	0.555785123966942
680	Jan14_100x_M1BP_rep1_3R2_B-C-A_Position008_7_cmle.ics	23	0	1	1	0.5718197158075845	0.7749999999999998	0.6888888888888888
681	Jan14_100x_M1BP_rep1_3R2_B-C-A_Position008_7_cmle.ics	23	0	1	2	0.0	0.0	0.0
682	Jan14_100x_M1BP_rep1_3R2_B-C-A_Position008_7_cmle.ics	23	0	2	1	0.0	0.0	0.0
683	Jan14_100x_M1BP_rep1_3R2_B-C-A_Position008_7_cmle.ics	23	0	2	2	0.029974420586687898	0.1074380165289256	0.16049382716049382
684	Jan14_100x_M1BP_rep1_3R2_B-C-A_Position008_7_cmle.ics	24	0	1	1	0.8392837764272612	0.701348747591522	0.7947598253275107
685	Jan14_100x_M1BP_rep1_3R2_B-C-A_Position008_7_cmle.ics	24	0	1	2	0.0	0.0	0.0
686	Jan14_100x_M1BP_rep1_3R2_B-C-A_Position008_7_cmle.ics	24	0	1	3	0.0	0.0	0.0
687	Jan14_100x_M1BP_rep1_3R2_B-C-A_Position008_7_cmle.ics	24	0	2	1	0.0	0.0	0.0
688	Jan14_100x_M1BP_rep1_3R2_B-C-A_Position008_7_cmle.ics	24	0	2	2	0.0	0.0	0.0
689	Jan14_100x_M1BP_rep1_3R2_B-C-A_Position008_7_cmle.ics	24	0	2	3	0.13373203030983832	0.9666666666666666	0.3314285714285714
690	Jan14_100x_M1BP_rep1_3R2_B-C-A_Position008_7_cmle.ics	24	0	3	1	0.0	0.0	0.0
691	Jan14_100x_M1BP_rep1_3R2_B-C-A_Position008_7_cmle.ics	24	0	3	2	0.28590985790379225	0.39365079365079353	0.475095785440613
692	Jan14_100x_M1BP_rep1_3R2_B-C-A_Position008_7_cmle.ics	24	0	3	3	0.0	0.0	0.0
693	Jan14_100x_M1BP_rep1_3R2_B-C-A_Position008_7_cmle.ics	25	0	1	1	0.0	0.0	0.0
694	Jan14_100x_M1BP_rep1_3R2_B-C-A_Position008_7_cmle.ics	25	0	1	2	0.24210108935401764	0.4430379746835442	0.9051724137931032
695	Jan14_100x_M1BP_rep1_3R2_B-C-A_Position008_7_cmle.ics	25	0	2	1	0.42194761287414506	0.7038461538461537	0.4790575916230366
696	Jan14_100x_M1BP_rep1_3R2_B-C-A_Position008_7_cmle.ics	25	0	2	2	0.0	0.0	0.0
697	Jan14_100x_M1BP_rep1_3R2_B-C-A_Position008_7_cmle.ics	26	0	1	1	0.28590985790379225	0.26326963906581735	0.27015250544662306
698	Jan14_100x_M1BP_rep1_3R2_B-C-A_Position008_7_cmle.ics	26	0	1	2	0.0	0.0	0.0
699	Jan14_100x_M1BP_rep1_3R2_B-C-A_Position008_7_cmle.ics	26	0	1	3	0.0	0.0	0.0
700	Jan14_100x_M1BP_rep1_3R2_B-C-A_Position008_7_cmle.ics	26	0	2	1	0.0	0.0	0.0
701	Jan14_100x_M1BP_rep1_3R2_B-C-A_Position008_7_cmle.ics	26	0	2	2	0.0	0.0	0.0
702	Jan14_100x_M1BP_rep1_3R2_B-C-A_Position008_7_cmle.ics	26	0	2	3	0.0	0.0	0.0
703	Jan14_100x_M1BP_rep1_3R2_B-C-A_Position008_7_cmle.ics	26	0	3	1	0.0	0.0	0.0
704	Jan14_100x_M1BP_rep1_3R2_B-C-A_Position008_7_cmle.ics	26	0	3	2	0.0	0.0	0.0
705	Jan14_100x_M1BP_rep1_3R2_B-C-A_Position008_7_cmle.ics	26	0	3	3	0.0	0.0	0.0
706	Jan14_100x_M1BP_rep1_3R2_B-C-A_Position008_7_cmle.ics	26	0	4	1	0.0	0.0	0.0
707	Jan14_100x_M1BP_rep1_3R2_B-C-A_Position008_7_cmle.ics	26	0	4	2	0.0	0.0	0.0
708	Jan14_100x_M1BP_rep1_3R2_B-C-A_Position008_7_cmle.ics	26	0	4	3	0.09684043574160706	0.18834080717488785	0.17213114754098358
709	Jan14_100x_M1BP_rep1_3R2_B-C-A_Position008_7_cmle.ics	27	0	1	1	0.15217782759395396	0.15102974828375285	0.21428571428571427
710	Jan14_100x_M1BP_rep1_3R2_B-C-A_Position008_7_cmle.ics	27	0	1	2	0.0	0.0	0.0
711	Jan14_100x_M1BP_rep1_3R2_B-C-A_Position008_7_cmle.ics	27	0	1	3	0.0	0.0	0.0
712	Jan14_100x_M1BP_rep1_3R2_B-C-A_Position008_7_cmle.ics	27	0	2	1	0.0	0.0	0.0
713	Jan14_100x_M1BP_rep1_3R2_B-C-A_Position008_7_cmle.ics	27	0	2	2	0.06225456583389025	0.16770186335403728	0.08059701492537313
714	Jan14_100x_M1BP_rep1_3R2_B-C-A_Position008_7_cmle.ics	27	0	2	3	0.0	0.0	0.0
715	Jan14_100x_M1BP_rep1_3R2_B-C-A_Position008_7_cmle.ics	27	0	3	1	0.0	0.0	0.0
716	Jan14_100x_M1BP_rep1_3R2_B-C-A_Position008_7_cmle.ics	27	0	3	2	0.0	0.0	0.0
717	Jan14_100x_M1BP_rep1_3R2_B-C-A_Position008_7_cmle.ics	27	0	3	3	0.02305724660514454	0.027932960893854747	0.03225806451612903
718	Jan14_100x_M1BP_rep1_3R2_B-C-A_Position008_7_cmle.ics	28	0	1	1	0.0	0.0	0.0
719	Jan14_100x_M1BP_rep1_3R2_B-C-A_Position008_7_cmle.ics	29	0	1	1	0.8923154436190937	0.7663366336633664	0.7633136094674555
720	Jan14_100x_M1BP_rep1_3R2_B-C-A_Position008_7_cmle.ics	30	0	1	1	0.1706236248780696	0.3008130081300813	0.3008130081300813
721	Jan14_100x_M1BP_rep1_3R2_B-C-A_Position008_7_cmle.ics	31	0	1	1	0.8554238490508623	0.8244444444444444	0.820796460176991
722	Jan14_100x_M1BP_rep1_3R2_B-C-A_Position008_7_cmle.ics	32	0	1	1	0.49573080201060754	0.4405737704918032	0.4423868312757201
723	Jan14_100x_M1BP_rep1_3R2_B-C-A_Position008_7_cmle.ics	34	0	1	1	0.13603775497035278	0.13470319634703196	0.9833333333333333
724	Jan14_100x_M1BP_rep1_3R2_B-C-A_Position008_7_cmle.ics	34	0	1	2	0.3435529744166536	0.34018264840182644	0.36699507389162556
725	Jan14_100x_M1BP_rep1_3R2_B-C-A_Position008_7_cmle.ics	35	0	1	1	0.0	0.0	0.0
726	Jan14_100x_M1BP_rep1_3R2_B-C-A_Position008_7_cmle.ics	35	0	1	2	0.9891558793607007	0.6671850699844478	0.9772209567198177
727	Jan14_100x_M1BP_rep1_3R2_B-C-A_Position008_7_cmle.ics	35	0	1	3	0.0	0.0	0.0
728	Jan14_100x_M1BP_rep1_3R2_B-C-A_Position008_7_cmle.ics	35	0	2	1	0.3781388443243704	0.7256637168141592	0.6007326007326007
729	Jan14_100x_M1BP_rep1_3R2_B-C-A_Position008_7_cmle.ics	35	0	2	2	0.0	0.0	0.0
730	Jan14_100x_M1BP_rep1_3R2_B-C-A_Position008_7_cmle.ics	35	0	2	3	0.0	0.0	0.0
731	Jan14_100x_M1BP_rep1_3R2_B-C-A_Position008_7_cmle.ics	35	0	3	1	0.0	0.0	0.0
732	Jan14_100x_M1BP_rep1_3R2_B-C-A_Position008_7_cmle.ics	35	0	3	2	0.0	0.0	0.0
733	Jan14_100x_M1BP_rep1_3R2_B-C-A_Position008_7_cmle.ics	35	0	3	3	0.0	0.0	0.0
734	Jan14_100x_M1BP_rep1_3R2_B-C-A_Position008_7_cmle.ics	36	0	1	1	0.0	0.0	0.0
735	Jan14_100x_M1BP_rep1_3R2_B-C-A_Position008_7_cmle.ics	36	0	2	1	0.37352739500334153	0.7751196172248803	0.4821428571428572
736	Jan14_100x_M1BP_rep1_3R2_B-C-A_Position008_7_cmle.ics	37	0	1	1	0.7862521092354288	0.8546365914786966	0.8546365914786966
737	Jan14_100x_M1BP_rep1_3R2_B-C-A_Position008_7_cmle.ics	38	0	1	1	0.4657563814239197	0.506265664160401	0.4279661016949152
738	Jan14_100x_M1BP_rep1_3R2_B-C-A_Position008_7_cmle.ics	38	0	2	1	0.0	0.0	0.0
739	Jan14_100x_M1BP_rep1_3R2_B-C-A_Position008_7_cmle.ics	39	0	1	1	0.7608891379697698	0.734966592427617	0.738255033557047
740	Jan14_100x_M1BP_rep1_3R2_B-C-A_Position008_7_cmle.ics	40	0	1	1	0.599488411733758	0.5306122448979592	0.5316973415132924
741	Jan14_100x_M1BP_rep1_3R2_B-C-A_Position008_7_cmle.ics	41	0	1	1	0.4496163088003185	0.31758957654723124	0.21081081081081077
742	Jan14_100x_M1BP_rep1_3R2_B-C-A_Position008_7_cmle.ics	41	0	2	1	0.0	0.0	0.0
743	Jan14_100x_M1BP_rep1_3R2_B-C-A_Position008_7_cmle.ics	42	0	1	1	0.44039341015826067	0.4580335731414868	0.4558472553699283
744	Jan14_100x_M1BP_rep1_3R2_B-C-A_Position008_7_cmle.ics	43	0	1	1	0.0	0.0	0.0
745	Jan14_100x_M1BP_rep1_3R2_B-C-A_Position008_7_cmle.ics	43	0	2	1	0.6432971802835326	0.9269102990033221	0.7859154929577463
746	Jan14_100x_M1BP_rep1_3R2_B-C-A_Position008_7_cmle.ics	44	0	1	1	0.0	0.0	0.0
747	Jan14_100x_M1BP_rep1_3R2_B-C-A_Position008_7_cmle.ics	44	0	1	2	0.4035018155900294	0.33396946564885494	0.7383966244725737
748	Jan14_100x_M1BP_rep1_3R2_B-C-A_Position008_7_cmle.ics	45	0	1	1	0.6525200789255904	0.6373873873873873	0.6402714932126695
749	Jan14_100x_M1BP_rep1_3R2_B-C-A_Position008_7_cmle.ics	46	0	1	1	0.0	0.0	0.0
750	Jan14_100x_M1BP_rep1_3R2_B-C-A_Position008_7_cmle.ics	46	0	1	2	0.21212666876732975	0.21395348837209302	0.257703081232493
751	Jan14_100x_M1BP_rep1_3R2_B-C-A_Position008_7_cmle.ics	48	0	1	1	0.8046979065195443	0.691089108910891	0.691089108910891
752	Jan14_100x_M1BP_rep1_3R2_B-C-A_Position008_7_cmle.ics	49	0	1	1	0.670965876209706	0.697841726618705	0.651006711409396
753	Jan14_100x_M1BP_rep1_3R2_B-C-A_Position009_8_cmle.ics	1	0	1	1	0.0	0.0	0.0
754	Jan14_100x_M1BP_rep1_3R2_B-C-A_Position009_8_cmle.ics	1	0	1	2	0.2098209441068153	0.17009345794392522	0.6999999999999998
755	Jan14_100x_M1BP_rep1_3R2_B-C-A_Position009_8_cmle.ics	2	0	1	1	0.0	0.0	0.0
756	Jan14_100x_M1BP_rep1_3R2_B-C-A_Position009_8_cmle.ics	4	0	1	1	0.18215224818064185	0.5448275862068965	0.5524475524475524
757	Jan14_100x_M1BP_rep1_3R2_B-C-A_Position009_8_cmle.ics	5	0	1	1	0.0	0.0	0.0
758	Jan14_100x_M1BP_rep1_3R2_B-C-A_Position009_8_cmle.ics	6	0	1	1	0.8923154436190937	0.7573385518590997	0.7573385518590997
759	Jan14_100x_M1BP_rep1_3R2_B-C-A_Position009_8_cmle.ics	7	0	1	1	0.29052130722482117	0.5316455696202531	0.5294117647058822
760	Jan14_100x_M1BP_rep1_3R2_B-C-A_Position009_8_cmle.ics	8	0	1	1	0.35277587305871144	0.3974025974025973	0.326226012793177
761	Jan14_100x_M1BP_rep1_3R2_B-C-A_Position009_8_cmle.ics	8	0	2	1	0.0	0.0	0.0
762	Jan14_100x_M1BP_rep1_3R2_B-C-A_Position009_8_cmle.ics	9	0	1	1	0.013834347963086722	0.01221995926680244	0.024999999999999998
763	Jan14_100x_M1BP_rep1_3R2_B-C-A_Position009_8_cmle.ics	9	0	1	2	0.1936808714832141	0.17107942973523418	0.33333333333333326
764	Jan14_100x_M1BP_rep1_3R2_B-C-A_Position009_8_cmle.ics	10	0	1	1	0.059948841173375796	0.055555555555555546	0.08387096774193548
765	Jan14_100x_M1BP_rep1_3R2_B-C-A_Position009_8_cmle.ics	10	0	1	2	0.0	0.0	0.0
766	Jan14_100x_M1BP_rep1_3R2_B-C-A_Position009_8_cmle.ics	11	0	1	1	0.5810426144496423	0.663157894736842	0.4499999999999999
767	Jan14_100x_M1BP_rep1_3R2_B-C-A_Position009_8_cmle.ics	11	0	2	1	0.0	0.0	0.0
768	Jan14_100x_M1BP_rep1_3R2_B-C-A_Position009_8_cmle.ics	12	0	1	1	0.3135785538299657	0.8774193548387096	0.3277108433734939
769	Jan14_100x_M1BP_rep1_3R2_B-C-A_Position009_8_cmle.ics	12	0	2	1	0.0	0.0	0.0
770	Jan14_100x_M1BP_rep1_3R2_B-C-A_Position009_8_cmle.ics	13	0	1	1	0.0	0.0	0.0
771	Jan14_100x_M1BP_rep1_3R2_B-C-A_Position009_8_cmle.ics	13	0	1	2	0.01152862330257227	0.022935779816513763	0.06024096385542167
772	Jan14_100x_M1BP_rep1_3R2_B-C-A_Position009_8_cmle.ics	15	0	1	1	0.797780732538001	0.7253668763102723	0.6975806451612904
773	Jan14_100x_M1BP_rep1_3R2_B-C-A_Position009_8_cmle.ics	16	0	1	1	0.6064055857153013	0.5156862745098039	0.8244514106583071
774	Jan14_100x_M1BP_rep1_3R2_B-C-A_Position009_8_cmle.ics	16	0	1	2	0.0	0.0	0.0
775	Jan14_100x_M1BP_rep1_3R2_B-C-A_Position009_8_cmle.ics	18	0	1	1	0.30204993052739343	0.24080882352941171	0.46785714285714275
776	Jan14_100x_M1BP_rep1_3R2_B-C-A_Position009_8_cmle.ics	18	0	1	2	0.0	0.0	0.0
777	Jan14_100x_M1BP_rep1_3R2_B-C-A_Position009_8_cmle.ics	18	0	2	1	0.0	0.0	0.0
778	Jan14_100x_M1BP_rep1_3R2_B-C-A_Position009_8_cmle.ics	18	0	2	2	0.0	0.0	0.0
779	Jan14_100x_M1BP_rep1_3R2_B-C-A_Position009_8_cmle.ics	19	0	1	1	0.0	0.0	0.0
780	Jan14_100x_M1BP_rep1_3R2_B-C-A_Position009_8_cmle.ics	19	0	1	2	0.0	0.0	0.0
781	Jan14_100x_M1BP_rep1_3R2_B-C-A_Position009_8_cmle.ics	19	0	1	3	0.0	0.0	0.0
782	Jan14_100x_M1BP_rep1_3R2_B-C-A_Position009_8_cmle.ics	19	0	2	1	0.0	0.0	0.0
783	Jan14_100x_M1BP_rep1_3R2_B-C-A_Position009_8_cmle.ics	19	0	2	2	0.0	0.0	0.0
784	Jan14_100x_M1BP_rep1_3R2_B-C-A_Position009_8_cmle.ics	19	0	2	3	0.3343300757745958	0.725	0.6744186046511627
785	Jan14_100x_M1BP_rep1_3R2_B-C-A_Position009_8_cmle.ics	19	0	3	1	0.3158842784904802	0.6008771929824561	0.31278538812785384
786	Jan14_100x_M1BP_rep1_3R2_B-C-A_Position009_8_cmle.ics	19	0	3	2	0.0	0.0	0.0
787	Jan14_100x_M1BP_rep1_3R2_B-C-A_Position009_8_cmle.ics	19	0	3	3	0.0	0.0	0.0
788	Jan14_100x_M1BP_rep1_3R2_B-C-A_Position009_8_cmle.ics	21	0	1	1	0.0	0.0	0.0
789	Jan14_100x_M1BP_rep1_3R2_B-C-A_Position009_8_cmle.ics	21	0	1	2	0.0	0.0	0.0
790	Jan14_100x_M1BP_rep1_3R2_B-C-A_Position009_8_cmle.ics	21	0	1	3	0.0	0.0	0.0
791	Jan14_100x_M1BP_rep1_3R2_B-C-A_Position009_8_cmle.ics	21	0	2	1	0.0	0.0	0.0
792	Jan14_100x_M1BP_rep1_3R2_B-C-A_Position009_8_cmle.ics	21	0	2	2	0.27207550994070556	0.8368794326241135	0.6378378378378379
793	Jan14_100x_M1BP_rep1_3R2_B-C-A_Position009_8_cmle.ics	21	0	2	3	0.0	0.0	0.0
794	Jan14_100x_M1BP_rep1_3R2_B-C-A_Position009_8_cmle.ics	21	0	3	1	0.2766869592617345	0.4669260700389105	0.35608308605341243
795	Jan14_100x_M1BP_rep1_3R2_B-C-A_Position009_8_cmle.ics	21	0	3	2	0.0	0.0	0.0
796	Jan14_100x_M1BP_rep1_3R2_B-C-A_Position009_8_cmle.ics	21	0	3	3	0.0	0.0	0.0
797	Jan14_100x_M1BP_rep1_3R2_B-C-A_Position009_8_cmle.ics	21	0	4	1	0.0	0.0	0.0
798	Jan14_100x_M1BP_rep1_3R2_B-C-A_Position009_8_cmle.ics	21	0	4	2	0.0	0.0	0.0
799	Jan14_100x_M1BP_rep1_3R2_B-C-A_Position009_8_cmle.ics	21	0	4	3	0.5971826870732435	0.6108490566037735	0.7316384180790959
800	Jan14_100x_M1BP_rep1_3R2_B-C-A_Position009_8_cmle.ics	22	0	1	1	0.0	0.0	0.0
801	Jan14_100x_M1BP_rep1_3R2_B-C-A_Position009_8_cmle.ics	22	0	2	1	0.0	0.0	0.0
802	Jan14_100x_M1BP_rep1_3R2_B-C-A_Position009_8_cmle.ics	23	0	1	1	0.16370645089652622	0.33809523809523806	0.355
803	Jan14_100x_M1BP_rep1_3R2_B-C-A_Position009_8_cmle.ics	23	0	1	2	0.0	0.0	0.0
804	Jan14_100x_M1BP_rep1_3R2_B-C-A_Position009_8_cmle.ics	23	0	2	1	0.0	0.0	0.0
805	Jan14_100x_M1BP_rep1_3R2_B-C-A_Position009_8_cmle.ics	23	0	2	2	0.3689159456823126	0.6504065040650406	0.6177606177606177
806	Jan14_100x_M1BP_rep1_3R2_B-C-A_Position009_8_cmle.ics	24	0	1	1	0.04842021787080353	0.041916167664670656	0.043209876543209874
807	Jan14_100x_M1BP_rep1_3R2_B-C-A_Position009_8_cmle.ics	25	0	1	1	0.3043556551879079	0.830188679245283	0.304147465437788
808	Jan14_100x_M1BP_rep1_3R2_B-C-A_Position009_8_cmle.ics	25	0	2	1	0.0	0.0	0.0
809	Jan14_100x_M1BP_rep1_3R2_B-C-A_Position009_8_cmle.ics	26	0	1	1	0.6363800063019892	0.544378698224852	0.5454545454545454
810	Jan14_100x_M1BP_rep1_3R2_B-C-A_Position009_8_cmle.ics	27	0	1	1	0.2836041332432778	0.3831775700934579	0.25465838509316774
811	Jan14_100x_M1BP_rep1_3R2_B-C-A_Position009_8_cmle.ics	27	0	2	1	0.0	0.0	0.0
812	Jan14_100x_M1BP_rep1_3R2_B-C-A_Position009_8_cmle.ics	28	0	1	1	0.0	0.0	0.0
813	Jan14_100x_M1BP_rep1_3R2_B-C-A_Position009_8_cmle.ics	28	0	1	2	0.10375760972315042	0.24999999999999997	0.833333333333333
814	Jan14_100x_M1BP_rep1_3R2_B-C-A_Position009_8_cmle.ics	29	0	1	1	0.08761753709954924	0.1467181467181467	0.10951008645533139
815	Jan14_100x_M1BP_rep1_3R2_B-C-A_Position009_8_cmle.ics	29	0	1	2	0.0	0.0	0.0
816	Jan14_100x_M1BP_rep1_3R2_B-C-A_Position009_8_cmle.ics	29	0	2	1	0.0	0.0	0.0
817	Jan14_100x_M1BP_rep1_3R2_B-C-A_Position009_8_cmle.ics	29	0	2	2	0.10145188506263597	0.20754716981132074	0.3636363636363636
818	Jan14_100x_M1BP_rep1_3R2_B-C-A_Position009_8_cmle.ics	30	0	1	1	0.39197319228745714	0.38990825688073394	0.35940803382663844
819	Jan14_100x_M1BP_rep1_3R2_B-C-A_Position009_8_cmle.ics	31	0	1	1	0.9061497915821803	0.8053278688524589	0.7971602434077079
820	Jan14_100x_M1BP_rep1_3R2_B-C-A_Position009_8_cmle.ics	32	0	1	1	0.7055517461174229	0.5016393442622951	0.5016393442622951
821	Jan14_100x_M1BP_rep1_3R2_B-C-A_Position009_8_cmle.ics	33	0	1	1	0.006917173981543361	0.04054054054054054	0.01357466063348416
822	Jan14_100x_M1BP_rep1_3R2_B-C-A_Position009_8_cmle.ics	33	0	2	1	0.0	0.0	0.0
823	Jan14_100x_M1BP_rep1_3R2_B-C-A_Position009_8_cmle.ics	33	0	3	1	0.0	0.0	0.0
824	Jan14_100x_M1BP_rep1_3R2_B-C-A_Position009_8_cmle.ics	34	0	1	1	0.2766869592617345	0.5333333333333333	0.5381165919282511
825	Jan14_100x_M1BP_rep1_3R2_B-C-A_Position009_8_cmle.ics	35	0	1	1	0.5556796431839833	0.5296703296703296	0.5308370044052863
826	Jan14_100x_M1BP_rep1_3R2_B-C-A_Position009_8_cmle.ics	36	0	1	1	0.0	0.0	0.0
827	Jan14_100x_M1BP_rep1_3R2_B-C-A_Position009_8_cmle.ics	36	0	1	2	0.0	0.0	0.0
828	Jan14_100x_M1BP_rep1_3R2_B-C-A_Position009_8_cmle.ics	37	0	1	1	0.4542277581213474	0.6194968553459119	0.6194968553459119
829	Jan14_100x_M1BP_rep1_3R2_B-C-A_Position009_8_cmle.ics	38	0	1	1	0.1498721029334395	0.2719665271966527	0.2719665271966527
830	Jan14_100x_M1BP_rep1_3R2_B-C-A_Position009_8_cmle.ics	39	0	1	1	0.7239975434015384	0.38433292533659724	0.6330645161290323
831	Jan14_100x_M1BP_rep1_3R2_B-C-A_Position009_8_cmle.ics	39	0	1	2	0.0	0.0	0.0
832	Jan14_100x_M1BP_rep1_3R2_B-C-A_Position009_8_cmle.ics	40	0	1	1	0.32971862645356687	0.6941747572815532	0.6908212560386472
833	Jan14_100x_M1BP_rep1_3R2_B-C-A_Position009_8_cmle.ics	41	0	1	1	0.2582411619776188	0.7567567567567568	0.45528455284552843
834	Jan14_100x_M1BP_rep1_3R2_B-C-A_Position009_8_cmle.ics	41	0	1	2	0.0	0.0	0.0
835	Jan14_100x_M1BP_rep1_3R2_B-C-A_Position009_8_cmle.ics	41	0	2	1	0.0	0.0	0.0
836	Jan14_100x_M1BP_rep1_3R2_B-C-A_Position009_8_cmle.ics	41	0	2	2	1.0329646479104753	0.594953519256308	0.6850152905198776
837	Jan14_100x_M1BP_rep1_3R2_B-C-A_Position009_8_cmle.ics	42	0	1	1	0.37122167034282705	0.8846153846153845	0.925287356321839
838	Jan14_100x_M1BP_rep1_3R2_B-C-A_Position009_8_cmle.ics	42	0	1	2	0.0	0.0	0.0
839	Jan14_100x_M1BP_rep1_3R2_B-C-A_Position009_8_cmle.ics	42	0	1	3	0.0	0.0	0.0
840	Jan14_100x_M1BP_rep1_3R2_B-C-A_Position009_8_cmle.ics	42	0	2	1	0.0	0.0	0.0
841	Jan14_100x_M1BP_rep1_3R2_B-C-A_Position009_8_cmle.ics	42	0	2	2	0.0	0.0	0.0
842	Jan14_100x_M1BP_rep1_3R2_B-C-A_Position009_8_cmle.ics	42	0	2	3	0.31127282916945126	0.4891304347826087	0.8823529411764706
843	Jan14_100x_M1BP_rep1_3R2_B-C-A_Position009_8_cmle.ics	42	0	3	1	0.0	0.0	0.0
844	Jan14_100x_M1BP_rep1_3R2_B-C-A_Position009_8_cmle.ics	42	0	3	2	0.10375760972315042	0.5844155844155843	0.27777777777777773
845	Jan14_100x_M1BP_rep1_3R2_B-C-A_Position009_8_cmle.ics	42	0	3	3	0.0	0.0	0.0
846	Jan14_100x_M1BP_rep1_3R2_B-C-A_Position009_8_cmle.ics	43	0	1	1	0.5418452952208966	0.4635108481262326	0.5662650602409637
847	Jan14_100x_M1BP_rep1_3R2_B-C-A_Position009_8_cmle.ics	43	0	1	2	0.0	0.0	0.0
848	Jan14_100x_M1BP_rep1_3R2_B-C-A_Position009_8_cmle.ics	44	0	1	1	0.32971862645356687	0.6033755274261602	0.6033755274261602
849	Jan14_100x_M1BP_rep1_3R2_B-C-A_Position009_8_cmle.ics	45	0	1	1	0.0	0.0	0.0
850	Jan14_100x_M1BP_rep1_3R2_B-C-A_Position009_8_cmle.ics	45	0	1	2	0.020751521944630084	0.16363636363636366	0.04712041884816753
851	Jan14_100x_M1BP_rep1_3R2_B-C-A_Position009_8_cmle.ics	45	0	2	1	0.3043556551879079	0.30484988452655887	0.4444444444444444
852	Jan14_100x_M1BP_rep1_3R2_B-C-A_Position009_8_cmle.ics	45	0	2	2	0.0	0.0	0.0
853	Jan14_100x_M1BP_rep1_3R2_B-C-A_Position009_8_cmle.ics	46	0	1	1	0.0	0.0	0.0
854	Jan14_100x_M1BP_rep1_3R2_B-C-A_Position009_8_cmle.ics	46	0	1	2	0.0	0.0	0.0
855	Jan14_100x_M1BP_rep1_3R2_B-C-A_Position009_8_cmle.ics	46	0	2	1	0.0	0.0	0.0
856	Jan14_100x_M1BP_rep1_3R2_B-C-A_Position009_8_cmle.ics	46	0	2	2	0.17292934953858402	0.23584905660377353	0.29761904761904756
857	Jan14_100x_M1BP_rep1_3R2_B-C-A_Position009_8_cmle.ics	47	0	1	1	0.28590985790379225	0.4350877192982456	0.27616926503340755
858	Jan14_100x_M1BP_rep1_3R2_B-C-A_Position009_8_cmle.ics	47	0	2	1	0.0	0.0	0.0
859	Jan14_100x_M1BP_rep1_3R2_B-C-A_Position010_9_cmle.ics	1	0	1	1	0.0	0.0	0.0
860	Jan14_100x_M1BP_rep1_3R2_B-C-A_Position010_9_cmle.ics	2	0	1	1	0.0	0.0	0.0
861	Jan14_100x_M1BP_rep1_3R2_B-C-A_Position010_9_cmle.ics	2	0	1	2	0.2766869592617345	0.22770398481973436	0.396039603960396
862	Jan14_100x_M1BP_rep1_3R2_B-C-A_Position010_9_cmle.ics	2	0	1	3	0.10836905904417933	0.08918406072106262	0.3643410852713178
863	Jan14_100x_M1BP_rep1_3R2_B-C-A_Position010_9_cmle.ics	2	0	2	1	0.11298050836520823	0.4374999999999999	0.2333333333333333
864	Jan14_100x_M1BP_rep1_3R2_B-C-A_Position010_9_cmle.ics	2	0	2	2	0.0	0.0	0.0
865	Jan14_100x_M1BP_rep1_3R2_B-C-A_Position010_9_cmle.ics	2	0	2	3	0.0	0.0	0.0
866	Jan14_100x_M1BP_rep1_3R2_B-C-A_Position010_9_cmle.ics	3	0	1	1	0.6017941363942725	0.5852017937219731	0.5865168539325841
867	Jan14_100x_M1BP_rep1_3R2_B-C-A_Position010_9_cmle.ics	4	0	1	1	0.23057246605144538	0.5617977528089887	0.5555555555555555
868	Jan14_100x_M1BP_rep1_3R2_B-C-A_Position010_9_cmle.ics	5	0	1	1	0.0	0.0	0.0
869	Jan14_100x_M1BP_rep1_3R2_B-C-A_Position010_9_cmle.ics	5	0	1	2	0.620239933678388	0.5860566448801742	0.8226299694189602
870	Jan14_100x_M1BP_rep1_3R2_B-C-A_Position010_9_cmle.ics	6	0	1	1	0.16831790021755513	0.5069444444444444	0.503448275862069
871	Jan14_100x_M1BP_rep1_3R2_B-C-A_Position010_9_cmle.ics	7	0	1	1	0.49573080201060754	0.6039325842696629	0.4799107142857142
872	Jan14_100x_M1BP_rep1_3R2_B-C-A_Position010_9_cmle.ics	7	0	2	1	0.0	0.0	0.0
873	Jan14_100x_M1BP_rep1_3R2_B-C-A_Position010_9_cmle.ics	8	0	1	1	0.28590985790379225	0.28117913832199537	0.11969111969111969
874	Jan14_100x_M1BP_rep1_3R2_B-C-A_Position010_9_cmle.ics	8	0	2	1	1.0191302999473886	0.7428571428571429	0.4266409266409267
875	Jan14_100x_M1BP_rep1_3R2_B-C-A_Position010_9_cmle.ics	9	0	1	1	0.22826674139093092	0.40573770491803274	0.40243902439024387
876	Jan14_100x_M1BP_rep1_3R2_B-C-A_Position010_9_cmle.ics	10	0	1	1	0.4749792800659775	0.5099009900990099	0.6261398176291793
877	Jan14_100x_M1BP_rep1_3R2_B-C-A_Position010_9_cmle.ics	10	0	1	2	0.0	0.0	0.0
878	Jan14_100x_M1BP_rep1_3R2_B-C-A_Position010_9_cmle.ics	11	0	1	1	0.11528623302572269	0.3448275862068965	0.3448275862068965
879	Jan14_100x_M1BP_rep1_3R2_B-C-A_Position010_9_cmle.ics	12	0	1	1	0.6871059488333072	0.7904509283819628	0.7412935323383083
880	Jan14_100x_M1BP_rep1_3R2_B-C-A_Position010_9_cmle.ics	13	0	1	1	0.0	0.0	0.0
881	Jan14_100x_M1BP_rep1_3R2_B-C-A_Position010_9_cmle.ics	13	0	1	2	0.5026479759921509	0.575197889182058	0.9603524229074889
882	Jan14_100x_M1BP_rep1_3R2_B-C-A_Position010_9_cmle.ics	14	0	1	1	0.6617429775676482	0.8466076696165192	0.6628175519630485
883	Jan14_100x_M1BP_rep1_3R2_B-C-A_Position010_9_cmle.ics	14	0	2	1	0.0	0.0	0.0
884	Jan14_100x_M1BP_rep1_3R2_B-C-A_Position010_9_cmle.ics	15	0	1	1	0.42194761287414506	0.9838709677419354	0.45635910224438897
885	Jan14_100x_M1BP_rep1_3R2_B-C-A_Position010_9_cmle.ics	15	0	2	1	0.0	0.0	0.0
886	Jan14_100x_M1BP_rep1_3R2_B-C-A_Position010_9_cmle.ics	16	0	1	1	0.3043556551879079	0.42443729903536975	0.2490566037735849
887	Jan14_100x_M1BP_rep1_3R2_B-C-A_Position010_9_cmle.ics	16	0	2	1	0.0	0.0	0.0
888	Jan14_100x_M1BP_rep1_3R2_B-C-A_Position010_9_cmle.ics	17	0	1	1	0.36661022102179813	0.43206521739130427	0.4832826747720364
889	Jan14_100x_M1BP_rep1_3R2_B-C-A_Position010_9_cmle.ics	17	0	1	2	0.0	0.0	0.0
890	Jan14_100x_M1BP_rep1_3R2_B-C-A_Position010_9_cmle.ics	17	0	1	3	0.0	0.0	0.0
891	Jan14_100x_M1BP_rep1_3R2_B-C-A_Position010_9_cmle.ics	17	0	2	1	0.0	0.0	0.0
892	Jan14_100x_M1BP_rep1_3R2_B-C-A_Position010_9_cmle.ics	17	0	2	2	0.0	0.0	0.0
893	Jan14_100x_M1BP_rep1_3R2_B-C-A_Position010_9_cmle.ics	17	0	2	3	0.5902655130917002	0.7170868347338936	0.534446764091858
894	Jan14_100x_M1BP_rep1_3R2_B-C-A_Position010_9_cmle.ics	17	0	3	1	0.0	0.0	0.0
895	Jan14_100x_M1BP_rep1_3R2_B-C-A_Position010_9_cmle.ics	17	0	3	2	0.0	0.0	0.0
896	Jan14_100x_M1BP_rep1_3R2_B-C-A_Position010_9_cmle.ics	17	0	3	3	0.0	0.0	0.0
897	Jan14_100x_M1BP_rep1_3R2_B-C-A_Position010_9_cmle.ics	18	0	1	1	0.6801887748517639	0.7195121951219512	0.7195121951219512
898	Jan14_100x_M1BP_rep1_3R2_B-C-A_Position010_9_cmle.ics	19	0	1	1	0.7055517461174229	0.5503597122302157	0.5573770491803278
899	Jan14_100x_M1BP_rep1_3R2_B-C-A_Position010_9_cmle.ics	20	0	1	1	0.7147746447594807	0.738095238095238	0.738095238095238
900	Jan14_100x_M1BP_rep1_3R2_B-C-A_Position010_9_cmle.ics	21	0	1	1	0.09914616040212151	0.344	0.20673076923076922
901	Jan14_100x_M1BP_rep1_3R2_B-C-A_Position010_9_cmle.ics	21	0	1	2	0.0	0.0	0.0
902	Jan14_100x_M1BP_rep1_3R2_B-C-A_Position010_9_cmle.ics	21	0	2	1	0.0	0.0	0.0
903	Jan14_100x_M1BP_rep1_3R2_B-C-A_Position010_9_cmle.ics	21	0	2	2	0.057643116512861345	0.22123893805309733	0.11061946902654866
904	Jan14_100x_M1BP_rep1_3R2_B-C-A_Position010_9_cmle.ics	21	0	3	1	0.0	0.0	0.0
905	Jan14_100x_M1BP_rep1_3R2_B-C-A_Position010_9_cmle.ics	21	0	3	2	0.0	0.0	0.0
906	Jan14_100x_M1BP_rep1_3R2_B-C-A_Position010_9_cmle.ics	22	0	1	1	0.41272471423208723	0.44088669950738907	0.4398034398034398
907	Jan14_100x_M1BP_rep1_3R2_B-C-A_Position010_9_cmle.ics	24	0	1	1	0.7608891379697698	0.6010928961748634	0.6043956043956045
908	Jan14_100x_M1BP_rep1_3R2_B-C-A_Position010_9_cmle.ics	25	0	1	1	0.873869646334978	0.39769150052465896	0.41420765027322404
909	Jan14_100x_M1BP_rep1_3R2_B-C-A_Position010_9_cmle.ics	26	0	1	1	0.0	0.0	0.0
910	Jan14_100x_M1BP_rep1_3R2_B-C-A_Position010_9_cmle.ics	27	0	1	1	0.553373918523469	0.5797101449275363	0.5783132530120481
911	Jan14_100x_M1BP_rep1_3R2_B-C-A_Position010_9_cmle.ics	28	0	1	1	0.624851382999417	0.4981617647058823	0.4981617647058823
912	Jan14_100x_M1BP_rep1_3R2_B-C-A_Position010_9_cmle.ics	29	0	1	1	0.9868501547001862	0.7615658362989323	0.7629233511586453
913	Jan14_100x_M1BP_rep1_3R2_B-C-A_Position010_9_cmle.ics	30	0	1	1	0.7862521092354288	0.8632911392405062	0.8546365914786966
914	Jan14_100x_M1BP_rep1_3R2_B-C-A_Position010_9_cmle.ics	31	0	1	1	1.6578160309098922	0.8704600484261501	0.7815217391304347
915	Jan14_100x_M1BP_rep1_3R2_B-C-A_Position010_9_cmle.ics	31	0	1	2	0.0	0.0	0.0
916	Jan14_100x_M1BP_rep1_3R2_B-C-A_Position010_9_cmle.ics	31	0	1	3	0.0	0.0	0.0
917	Jan14_100x_M1BP_rep1_3R2_B-C-A_Position010_9_cmle.ics	31	0	2	1	0.0	0.0	0.0
918	Jan14_100x_M1BP_rep1_3R2_B-C-A_Position010_9_cmle.ics	31	0	2	2	0.2836041332432778	0.5256410256410255	0.9111111111111111
919	Jan14_100x_M1BP_rep1_3R2_B-C-A_Position010_9_cmle.ics	31	0	2	3	0.0	0.0	0.0
920	Jan14_100x_M1BP_rep1_3R2_B-C-A_Position010_9_cmle.ics	31	0	3	1	0.0	0.0	0.0
921	Jan14_100x_M1BP_rep1_3R2_B-C-A_Position010_9_cmle.ics	31	0	3	2	0.0	0.0	0.0
922	Jan14_100x_M1BP_rep1_3R2_B-C-A_Position010_9_cmle.ics	31	0	3	3	0.09914616040212151	0.6056338028169013	0.5584415584415584
923	Jan14_100x_M1BP_rep1_3R2_B-C-A_Position010_9_cmle.ics	32	0	1	1	0.6663544268886772	0.6008316008316008	0.5958762886597937
924	Jan14_100x_M1BP_rep1_3R2_B-C-A_Position010_9_cmle.ics	33	0	1	1	0.0	0.0	0.0
925	Jan14_100x_M1BP_rep1_3R2_B-C-A_Position010_9_cmle.ics	33	0	2	1	0.0	0.0	0.0
926	Jan14_100x_M1BP_rep1_3R2_B-C-A_Position010_9_cmle.ics	34	0	1	1	0.7355261667041108	0.795511221945137	0.6267190569744597
927	Jan14_100x_M1BP_rep1_3R2_B-C-A_Position010_9_cmle.ics	34	0	2	1	0.0	0.0	0.0
928	Jan14_100x_M1BP_rep1_3R2_B-C-A_Position010_9_cmle.ics	34	0	3	1	0.0	0.0	0.0
929	Jan14_100x_M1BP_rep1_3R2_B-C-A_Position010_9_cmle.ics	35	0	1	1	0.7424433406856541	0.8969359331476322	0.8969359331476322
930	Jan14_100x_M1BP_rep1_3R2_B-C-A_Position010_9_cmle.ics	36	0	1	1	0.41733616355311615	0.42289719626168215	0.4209302325581395
931	Jan14_100x_M1BP_rep1_3R2_B-C-A_Position010_9_cmle.ics	37	0	1	1	0.5649025418260412	0.5136268343815512	0.4919678714859437
932	Jan14_100x_M1BP_rep1_3R2_B-C-A_Position010_9_cmle.ics	38	0	1	1	0.3596930470402548	0.4369747899159664	0.4297520661157024
933	Jan14_100x_M1BP_rep1_3R2_B-C-A_Position010_9_cmle.ics	40	0	1	1	0.28129840858276334	0.3042394014962593	0.3034825870646765
934	Jan14_100x_M1BP_rep1_3R2_B-C-A_Position010_9_cmle.ics	41	0	1	1	0.3781388443243704	0.3166023166023166	0.3147792706333973
935	Jan14_100x_M1BP_rep1_3R2_B-C-A_Position010_9_cmle.ics	42	0	1	1	1.7177648720832681	0.7015065913370997	0.7054924242424241
936	Jan14_100x_M1BP_rep1_3R2_B-C-A_Position010_9_cmle.ics	43	0	1	1	0.22134956740938755	0.4485981308411214	0.45070422535211263
937	Jan14_100x_M1BP_rep1_3R2_B-C-A_Position010_9_cmle.ics	44	0	1	1	0.0	0.0	0.0
938	Jan14_100x_M1BP_rep1_3R2_B-C-A_Position010_9_cmle.ics	44	0	1	2	0.14756637827292504	0.43243243243243246	0.8205128205128204
939	Jan14_100x_M1BP_rep1_3R2_B-C-A_Position010_9_cmle.ics	44	0	2	1	0.0645602904944047	0.2314049586776859	0.1481481481481481
940	Jan14_100x_M1BP_rep1_3R2_B-C-A_Position010_9_cmle.ics	44	0	2	2	0.0	0.0	0.0
941	Jan14_100x_M1BP_rep1_3R2_B-C-A_Position010_9_cmle.ics	45	0	1	1	0.3228014524720235	0.9999999999999998	0.30042918454935624
942	Jan14_100x_M1BP_rep1_3R2_B-C-A_Position010_9_cmle.ics	45	0	2	1	0.0	0.0	0.0
943	Jan14_100x_M1BP_rep1_3R2_B-C-A_Position010_9_cmle.ics	45	0	3	1	0.0	0.0	0.0
944	Jan14_100x_M1BP_rep1_3R2_B-C-A_Position010_9_cmle.ics	45	0	4	1	0.0	0.0	0.0
945	Jan14_100x_M1BP_rep1_3R2_B-C-A_Position011_10_cmle.ics	1	0	1	1	0.5971826870732435	0.4144	0.4144
946	Jan14_100x_M1BP_rep1_3R2_B-C-A_Position011_10_cmle.ics	3	0	1	1	0.9868501547001862	0.8935281837160751	0.8681541582150101
947	Jan14_100x_M1BP_rep1_3R2_B-C-A_Position011_10_cmle.ics	4	0	1	1	0.7816406599143998	0.8411910669975184	0.8391089108910891
948	Jan14_100x_M1BP_rep1_3R2_B-C-A_Position011_10_cmle.ics	5	0	1	1	0.7355261667041108	0.5863970588235293	0.5885608856088561
949	Jan14_100x_M1BP_rep1_3R2_B-C-A_Position011_10_cmle.ics	6	0	1	1	0.3435529744166536	0.6930232558139534	0.6995305164319249
950	Jan14_100x_M1BP_rep1_3R2_B-C-A_Position011_10_cmle.ics	7	0	1	1	0.7470547900066831	0.6864406779661016	0.6878980891719744
951	Jan14_100x_M1BP_rep1_3R2_B-C-A_Position011_10_cmle.ics	8	0	1	1	0.16140072623601176	0.16018306636155605	0.9999999999999998
952	Jan14_100x_M1BP_rep1_3R2_B-C-A_Position011_10_cmle.ics	8	0	1	2	0.0	0.0	0.0
953	Jan14_100x_M1BP_rep1_3R2_B-C-A_Position011_10_cmle.ics	8	0	1	3	0.0	0.0	0.0
954	Jan14_100x_M1BP_rep1_3R2_B-C-A_Position011_10_cmle.ics	9	0	1	1	1.092913489083851	0.8509874326750447	0.8464285714285712
955	Jan14_100x_M1BP_rep1_3R2_B-C-A_Position011_10_cmle.ics	10	0	1	1	0.6386857309625037	0.5306513409961685	0.5326923076923076
956	Jan14_100x_M1BP_rep1_3R2_B-C-A_Position011_10_cmle.ics	11	0	1	1	0.48189645404752085	0.7545126353790612	0.751798561151079
957	Jan14_100x_M1BP_rep1_3R2_B-C-A_Position011_10_cmle.ics	12	0	1	1	1.0029902273237874	0.8085501858736058	0.8070500927643786
958	Jan14_100x_M1BP_rep1_3R2_B-C-A_Position011_10_cmle.ics	13	0	1	1	0.009222898642057815	0.015384615384615382	0.01092896174863388
959	Jan14_100x_M1BP_rep1_3R2_B-C-A_Position011_10_cmle.ics	13	0	1	2	0.0	0.0	0.0
960	Jan14_100x_M1BP_rep1_3R2_B-C-A_Position011_10_cmle.ics	13	0	2	1	0.35047014839819696	0.5671641791044776	0.4153005464480874
961	Jan14_100x_M1BP_rep1_3R2_B-C-A_Position011_10_cmle.ics	13	0	2	2	0.0	0.0	0.0
962	Jan14_100x_M1BP_rep1_3R2_B-C-A_Position011_10_cmle.ics	14	0	1	1	0.0645602904944047	0.30107526881720426	0.30769230769230765
963	Jan14_100x_M1BP_rep1_3R2_B-C-A_Position011_10_cmle.ics	15	0	1	1	0.3896674676269427	0.30952380952380953	0.29597197898423816
964	Jan14_100x_M1BP_rep1_3R2_B-C-A_Position011_10_cmle.ics	16	0	1	1	0.41272471423208723	0.8689320388349513	0.8647342995169082
965	Jan14_100x_M1BP_rep1_3R2_B-C-A_Position011_10_cmle.ics	17	0	1	1	0.7032460214569084	0.5888030888030888	0.8176943699731903
966	Jan14_100x_M1BP_rep1_3R2_B-C-A_Position011_10_cmle.ics	17	0	1	2	0.0	0.0	0.0
967	Jan14_100x_M1BP_rep1_3R2_B-C-A_Position011_10_cmle.ics	18	0	1	1	0.0	0.0	0.0
968	Jan14_100x_M1BP_rep1_3R2_B-C-A_Position011_10_cmle.ics	19	0	1	1	0.9176784148847527	0.8073022312373225	0.7991967871485943
969	Jan14_100x_M1BP_rep1_3R2_B-C-A_Position011_10_cmle.ics	20	0	1	1	0.2582411619776188	0.21538461538461534	0.22266401590457258
970	Jan14_100x_M1BP_rep1_3R2_B-C-A_Position011_10_cmle.ics	21	0	1	1	0.28821558256430674	0.3462603878116343	0.5630630630630631
971	Jan14_100x_M1BP_rep1_3R2_B-C-A_Position011_10_cmle.ics	21	0	1	2	0.0	0.0	0.0
972	Jan14_100x_M1BP_rep1_3R2_B-C-A_Position011_10_cmle.ics	21	0	2	1	0.0	0.0	0.0
973	Jan14_100x_M1BP_rep1_3R2_B-C-A_Position011_10_cmle.ics	21	0	2	2	0.14295492895189613	0.4025974025974025	0.2123287671232876
974	Jan14_100x_M1BP_rep1_3R2_B-C-A_Position011_10_cmle.ics	22	0	1	1	0.0	0.0	0.0
975	Jan14_100x_M1BP_rep1_3R2_B-C-A_Position011_10_cmle.ics	22	0	1	2	0.07839463845749142	0.07472527472527471	0.4358974358974358
976	Jan14_100x_M1BP_rep1_3R2_B-C-A_Position011_10_cmle.ics	23	0	1	1	0.9292070381873249	0.7354014598540146	0.7327272727272726
977	Jan14_100x_M1BP_rep1_3R2_B-C-A_Position011_10_cmle.ics	25	0	1	1	0.553373918523469	0.5063291139240507	0.4918032786885246
978	Jan14_100x_M1BP_rep1_3R2_B-C-A_Position011_10_cmle.ics	26	0	1	1	0.869258197013949	0.6792792792792792	0.6805054151624547
979	Jan14_100x_M1BP_rep1_3R2_B-C-A_Position011_10_cmle.ics	28	0	1	1	0.0	0.0	0.0
980	Jan14_100x_M1BP_rep1_3R2_B-C-A_Position011_10_cmle.ics	28	0	2	1	0.29282703188533565	0.4096774193548387	0.36079545454545453
981	Jan14_100x_M1BP_rep1_3R2_B-C-A_Position011_10_cmle.ics	29	0	1	1	0.9568757341134984	0.8736842105263158	0.8663883089770354
982	Jan14_100x_M1BP_rep1_3R2_B-C-A_Position011_10_cmle.ics	30	0	1	1	0.8023921818590299	0.7716186252771619	0.7855530474040632
983	Jan14_100x_M1BP_rep1_3R2_B-C-A_Position011_10_cmle.ics	31	0	1	1	1.1044421123864234	0.7917355371900826	0.7917355371900826
984	Jan14_100x_M1BP_rep1_3R2_B-C-A_Position011_10_cmle.ics	32	0	1	1	0.16140072623601176	0.2953586497890295	0.18276762402088773
985	Jan14_100x_M1BP_rep1_3R2_B-C-A_Position011_10_cmle.ics	32	0	1	2	0.029974420586687898	0.054852320675105475	0.054852320675105475
986	Jan14_100x_M1BP_rep1_3R2_B-C-A_Position011_10_cmle.ics	32	0	2	1	0.0	0.0	0.0
987	Jan14_100x_M1BP_rep1_3R2_B-C-A_Position011_10_cmle.ics	32	0	2	2	0.0	0.0	0.0
988	Jan14_100x_M1BP_rep1_3R2_B-C-A_Position011_10_cmle.ics	33	0	1	1	0.6571315282466194	0.6115879828326182	0.6142241379310344
989	Jan14_100x_M1BP_rep1_3R2_B-C-A_Position011_10_cmle.ics	34	0	1	1	0.8830925449770358	0.7539370078740157	0.7554240631163707
990	Jan14_100x_M1BP_rep1_3R2_B-C-A_Position011_10_cmle.ics	35	0	1	1	0.4450048594792896	0.6050156739811912	0.5676470588235294
991	Jan14_100x_M1BP_rep1_3R2_B-C-A_Position011_10_cmle.ics	35	0	1	2	0.0	0.0	0.0
992	Jan14_100x_M1BP_rep1_3R2_B-C-A_Position011_10_cmle.ics	35	0	2	1	0.0	0.0	0.0
993	Jan14_100x_M1BP_rep1_3R2_B-C-A_Position011_10_cmle.ics	35	0	2	2	0.01844579728411563	0.050955414012738856	0.05925925925925926
994	Jan14_100x_M1BP_rep1_3R2_B-C-A_Position011_10_cmle.ics	36	0	1	1	0.0	0.0	0.0
995	Jan14_100x_M1BP_rep1_3R2_B-C-A_Position011_10_cmle.ics	36	0	2	1	0.4265590621951739	0.596774193548387	0.35714285714285715
996	Jan14_100x_M1BP_rep1_3R2_B-C-A_Position011_10_cmle.ics	36	0	3	1	0.0	0.0	0.0
997	Jan14_100x_M1BP_rep1_3R2_B-C-A_Position011_10_cmle.ics	37	0	1	1	0.6986345721358795	0.6196319018404908	0.7390243902439025
998	Jan14_100x_M1BP_rep1_3R2_B-C-A_Position011_10_cmle.ics	37	0	1	2	0.0	0.0	0.0
999	Jan14_100x_M1BP_rep1_3R2_B-C-A_Position011_10_cmle.ics	37	0	2	1	0.0	0.0	0.0
1000	Jan14_100x_M1BP_rep1_3R2_B-C-A_Position011_10_cmle.ics	37	0	2	2	0.1798465235201274	0.513157894736842	0.34210526315789475
1001	Jan14_100x_M1BP_rep1_3R2_B-C-A_Position011_10_cmle.ics	38	0	1	1	1.0583276191761344	0.7274167987321711	0.7274167987321711
1002	Jan14_100x_M1BP_rep1_3R2_B-C-A_Position011_10_cmle.ics	39	0	1	1	1.122887909670539	0.7538699690402477	0.7503852080123266
1003	Jan14_100x_M1BP_rep1_3R2_B-C-A_Position012_11_cmle.ics	1	0	1	1	0.6409914556230182	0.587737843551797	0.5661914460285131
1004	Jan14_100x_M1BP_rep1_3R2_B-C-A_Position012_11_cmle.ics	2	0	1	1	0.14756637827292504	0.10031347962382443	0.1033925686591276
1005	Jan14_100x_M1BP_rep1_3R2_B-C-A_Position012_11_cmle.ics	3	0	1	1	0.5625968171655267	0.4959349593495934	0.49694501018329923
1006	Jan14_100x_M1BP_rep1_3R2_B-C-A_Position012_11_cmle.ics	4	0	1	1	0.7747234859328564	0.5989304812834224	0.5989304812834224
1007	Jan14_100x_M1BP_rep1_3R2_B-C-A_Position012_11_cmle.ics	5	0	1	1	0.650214354265076	0.817391304347826	0.4904347826086956
1008	Jan14_100x_M1BP_rep1_3R2_B-C-A_Position012_11_cmle.ics	5	0	2	1	0.0	0.0	0.0
1009	Jan14_100x_M1BP_rep1_3R2_B-C-A_Position012_11_cmle.ics	6	0	1	1	0.5602910925050123	0.6731301939058171	0.6749999999999999
1010	Jan14_100x_M1BP_rep1_3R2_B-C-A_Position012_11_cmle.ics	7	0	1	1	0.0	0.0	0.0
1011	Jan14_100x_M1BP_rep1_3R2_B-C-A_Position012_11_cmle.ics	7	0	1	2	1.0606333438366486	0.583756345177665	0.732484076433121
1012	Jan14_100x_M1BP_rep1_3R2_B-C-A_Position012_11_cmle.ics	7	0	1	3	0.0	0.0	0.0
1013	Jan14_100x_M1BP_rep1_3R2_B-C-A_Position012_11_cmle.ics	7	0	1	4	0.0	0.0	0.0
1014	Jan14_100x_M1BP_rep1_3R2_B-C-A_Position012_11_cmle.ics	7	0	2	1	0.7055517461174229	0.8767908309455588	0.7320574162679425
1015	Jan14_100x_M1BP_rep1_3R2_B-C-A_Position012_11_cmle.ics	7	0	2	2	0.0	0.0	0.0
1016	Jan14_100x_M1BP_rep1_3R2_B-C-A_Position012_11_cmle.ics	7	0	2	3	0.0	0.0	0.0
1017	Jan14_100x_M1BP_rep1_3R2_B-C-A_Position012_11_cmle.ics	7	0	2	4	0.0	0.0	0.0
1018	Jan14_100x_M1BP_rep1_3R2_B-C-A_Position012_11_cmle.ics	7	0	3	1	0.0	0.0	0.0
1019	Jan14_100x_M1BP_rep1_3R2_B-C-A_Position012_11_cmle.ics	7	0	3	2	0.0	0.0	0.0
1020	Jan14_100x_M1BP_rep1_3R2_B-C-A_Position012_11_cmle.ics	7	0	3	3	0.0	0.0	0.0
1021	Jan14_100x_M1BP_rep1_3R2_B-C-A_Position012_11_cmle.ics	7	0	3	4	0.10145188506263597	0.6984126984126984	0.6984126984126984
1022	Jan14_100x_M1BP_rep1_3R2_B-C-A_Position012_11_cmle.ics	8	0	1	1	0.797780732538001	0.6892430278884462	0.7828054298642532
1023	Jan14_100x_M1BP_rep1_3R2_B-C-A_Position012_11_cmle.ics	8	0	1	2	0.0	0.0	0.0
1024	Jan14_100x_M1BP_rep1_3R2_B-C-A_Position012_11_cmle.ics	8	0	2	1	0.0	0.0	0.0
1025	Jan14_100x_M1BP_rep1_3R2_B-C-A_Position012_11_cmle.ics	8	0	2	2	0.0	0.0	0.0
1026	Jan14_100x_M1BP_rep1_3R2_B-C-A_Position012_11_cmle.ics	9	0	1	1	0.5556796431839833	0.6342105263157893	0.6358839050131926
1027	Jan14_100x_M1BP_rep1_3R2_B-C-A_Position012_11_cmle.ics	10	0	1	1	0.325107177132538	0.6714285714285714	0.6650943396226415
1028	Jan14_100x_M1BP_rep1_3R2_B-C-A_Position012_11_cmle.ics	11	0	1	1	0.0	0.0	0.0
1029	Jan14_100x_M1BP_rep1_3R2_B-C-A_Position012_11_cmle.ics	11	0	2	1	0.0	0.0	0.0
1030	Jan14_100x_M1BP_rep1_3R2_B-C-A_Position012_11_cmle.ics	13	0	1	1	1.1044421123864234	0.98559670781893	0.4818913480885311
1031	Jan14_100x_M1BP_rep1_3R2_B-C-A_Position012_11_cmle.ics	13	0	2	1	0.0	0.0	0.0
1032	Jan14_100x_M1BP_rep1_3R2_B-C-A_Position012_11_cmle.ics	14	0	1	1	0.28821558256430674	0.5208333333333334	0.5506607929515418
1033	Jan14_100x_M1BP_rep1_3R2_B-C-A_Position012_11_cmle.ics	14	0	1	2	0.0	0.0	0.0
1034	Jan14_100x_M1BP_rep1_3R2_B-C-A_Position012_11_cmle.ics	14	0	2	1	0.0	0.0	0.0
1035	Jan14_100x_M1BP_rep1_3R2_B-C-A_Position012_11_cmle.ics	14	0	2	2	0.0	0.0	0.0
1036	Jan14_100x_M1BP_rep1_3R2_B-C-A_Position012_11_cmle.ics	15	0	1	1	0.006917173981543361	0.011904761904761902	0.005649717514124293
1037	Jan14_100x_M1BP_rep1_3R2_B-C-A_Position012_11_cmle.ics	15	0	2	1	0.0	0.0	0.0
1038	Jan14_100x_M1BP_rep1_3R2_B-C-A_Position012_11_cmle.ics	15	0	3	1	0.0	0.0	0.0
1039	Jan14_100x_M1BP_rep1_3R2_B-C-A_Position012_11_cmle.ics	16	0	1	1	0.23057246605144538	0.5555555555555555	0.46511627906976744
1040	Jan14_100x_M1BP_rep1_3R2_B-C-A_Position012_11_cmle.ics	17	0	1	1	0.8900097189585792	0.8024948024948024	0.7975206611570247
1041	Jan14_100x_M1BP_rep1_3R2_B-C-A_Position012_11_cmle.ics	18	0	1	1	0.15448355225446841	0.15056179775280895	0.17914438502673796
1042	Jan14_100x_M1BP_rep1_3R2_B-C-A_Position012_11_cmle.ics	18	0	1	2	0.01152862330257227	0.011235955056179771	0.06944444444444445
1043	Jan14_100x_M1BP_rep1_3R2_B-C-A_Position012_11_cmle.ics	19	0	1	1	0.5395395705603822	0.6964285714285714	0.6206896551724137
1044	Jan14_100x_M1BP_rep1_3R2_B-C-A_Position012_11_cmle.ics	19	0	1	2	0.0	0.0	0.0
1045	Jan14_100x_M1BP_rep1_3R2_B-C-A_Position012_11_cmle.ics	19	0	2	1	0.0	0.0	0.0
1046	Jan14_100x_M1BP_rep1_3R2_B-C-A_Position012_11_cmle.ics	19	0	2	2	0.12220340700726605	0.23660714285714282	0.292817679558011
1047	Jan14_100x_M1BP_rep1_3R2_B-C-A_Position012_11_cmle.ics	20	0	1	1	0.47728500472649193	0.41818181818181815	0.6969696969696969
1048	Jan14_100x_M1BP_rep1_3R2_B-C-A_Position012_11_cmle.ics	20	0	1	2	0.0	0.0	0.0
1049	Jan14_100x_M1BP_rep1_3R2_B-C-A_Position012_11_cmle.ics	20	0	1	3	0.0	0.0	0.0
1050	Jan14_100x_M1BP_rep1_3R2_B-C-A_Position012_11_cmle.ics	20	0	2	1	0.0	0.0	0.0
1051	Jan14_100x_M1BP_rep1_3R2_B-C-A_Position012_11_cmle.ics	20	0	2	2	0.0	0.0	0.0
1052	Jan14_100x_M1BP_rep1_3R2_B-C-A_Position012_11_cmle.ics	20	0	2	3	0.059948841173375796	0.4126984126984126	0.3421052631578947
1053	Jan14_100x_M1BP_rep1_3R2_B-C-A_Position012_11_cmle.ics	21	0	1	1	0.0	0.0	0.0
1054	Jan14_100x_M1BP_rep1_3R2_B-C-A_Position012_11_cmle.ics	21	0	2	1	0.5349281212393533	0.7606557377049179	0.6572237960339944
1055	Jan14_100x_M1BP_rep1_3R2_B-C-A_Position012_11_cmle.ics	22	0	1	1	0.6017941363942725	0.4906015037593985	0.4869402985074627
1056	Jan14_100x_M1BP_rep1_3R2_B-C-A_Position012_11_cmle.ics	23	0	1	1	0.0	0.0	0.0
1057	Jan14_100x_M1BP_rep1_3R2_B-C-A_Position012_11_cmle.ics	24	0	1	1	0.7908635585564576	0.6049382716049382	0.5726210350584305
1058	Jan14_100x_M1BP_rep1_3R2_B-C-A_Position012_11_cmle.ics	25	0	1	1	0.0	0.0	0.0
1059	Jan14_100x_M1BP_rep1_3R2_B-C-A_Position012_11_cmle.ics	25	0	1	2	0.11528623302572269	0.23255813953488372	0.4854368932038834
1060	Jan14_100x_M1BP_rep1_3R2_B-C-A_Position012_11_cmle.ics	25	0	2	1	0.4035018155900294	0.6161971830985914	0.4441624365482233
1061	Jan14_100x_M1BP_rep1_3R2_B-C-A_Position012_11_cmle.ics	25	0	2	2	0.0	0.0	0.0
1062	Jan14_100x_M1BP_rep1_3R2_B-C-A_Position012_11_cmle.ics	26	0	1	1	0.26285261129864773	0.28148148148148144	0.18905472636815918
1063	Jan14_100x_M1BP_rep1_3R2_B-C-A_Position012_11_cmle.ics	26	0	2	1	0.0	0.0	0.0
1064	Jan14_100x_M1BP_rep1_3R2_B-C-A_Position012_11_cmle.ics	27	0	1	1	0.45192203346083293	0.642622950819672	0.427947598253275
1065	Jan14_100x_M1BP_rep1_3R2_B-C-A_Position012_11_cmle.ics	27	0	1	2	0.0	0.0	0.0
1066	Jan14_100x_M1BP_rep1_3R2_B-C-A_Position012_11_cmle.ics	27	0	1	3	0.0	0.0	0.0
1067	Jan14_100x_M1BP_rep1_3R2_B-C-A_Position012_11_cmle.ics	27	0	1	4	0.0	0.0	0.0
1068	Jan14_100x_M1BP_rep1_3R2_B-C-A_Position012_11_cmle.ics	27	0	2	1	0.0	0.0	0.0
1069	Jan14_100x_M1BP_rep1_3R2_B-C-A_Position012_11_cmle.ics	27	0	2	2	0.16140072623601176	0.137524557956778	0.9999999999999998
1070	Jan14_100x_M1BP_rep1_3R2_B-C-A_Position012_11_cmle.ics	27	0	2	3	0.0	0.0	0.0
1071	Jan14_100x_M1BP_rep1_3R2_B-C-A_Position012_11_cmle.ics	27	0	2	4	0.0	0.0	0.0
1072	Jan14_100x_M1BP_rep1_3R2_B-C-A_Position012_11_cmle.ics	27	0	3	1	0.0	0.0	0.0
1073	Jan14_100x_M1BP_rep1_3R2_B-C-A_Position012_11_cmle.ics	27	0	3	2	0.0	0.0	0.0
1074	Jan14_100x_M1BP_rep1_3R2_B-C-A_Position012_11_cmle.ics	27	0	3	3	0.7309147173830819	0.8233766233766232	0.588126159554731
1075	Jan14_100x_M1BP_rep1_3R2_B-C-A_Position012_11_cmle.ics	27	0	3	4	0.0	0.0	0.0
1076	Jan14_100x_M1BP_rep1_3R2_B-C-A_Position012_11_cmle.ics	28	0	1	1	0.5579853678444978	0.39477977161500816	0.3967213114754098
1077	Jan14_100x_M1BP_rep1_3R2_B-C-A_Position012_11_cmle.ics	29	0	1	1	0.14526065361241058	0.5431034482758619	0.3058252427184465
1078	Jan14_100x_M1BP_rep1_3R2_B-C-A_Position012_11_cmle.ics	29	0	1	2	0.0	0.0	0.0
1079	Jan14_100x_M1BP_rep1_3R2_B-C-A_Position012_11_cmle.ics	29	0	1	3	0.0	0.0	0.0
1080	Jan14_100x_M1BP_rep1_3R2_B-C-A_Position012_11_cmle.ics	29	0	2	1	0.0	0.0	0.0
1081	Jan14_100x_M1BP_rep1_3R2_B-C-A_Position012_11_cmle.ics	29	0	2	2	0.0	0.0	0.0
1082	Jan14_100x_M1BP_rep1_3R2_B-C-A_Position012_11_cmle.ics	29	0	2	3	0.0	0.0	0.0
1083	Jan14_100x_M1BP_rep1_3R2_B-C-A_Position012_11_cmle.ics	30	0	1	1	0.21904384274887312	0.16637478108581435	0.16666666666666666
1084	Jan14_100x_M1BP_rep1_3R2_B-C-A_Position012_11_cmle.ics	31	0	1	1	0.41041898957157275	0.37632135306553904	0.37872340425531914
1085	Jan14_100x_M1BP_rep1_3R2_B-C-A_Position012_11_cmle.ics	32	0	1	1	0.24671253867504656	0.2073643410852713	0.40074906367041196
1086	Jan14_100x_M1BP_rep1_3R2_B-C-A_Position012_11_cmle.ics	32	0	1	2	0.0	0.0	0.0
1087	Jan14_100x_M1BP_rep1_3R2_B-C-A_Position012_11_cmle.ics	32	0	2	1	0.0	0.0	0.0
1088	Jan14_100x_M1BP_rep1_3R2_B-C-A_Position012_11_cmle.ics	32	0	2	2	0.07608891379697698	0.28205128205128205	0.1
1089	Jan14_100x_M1BP_rep1_3R2_B-C-A_Position012_11_cmle.ics	33	0	1	1	0.3435529744166536	0.4408284023668638	0.43823529411764706
1090	Jan14_100x_M1BP_rep1_3R2_B-C-A_Position012_11_cmle.ics	34	0	1	1	0.42194761287414506	0.7956521739130434	0.7956521739130434
1091	Jan14_100x_M1BP_rep1_3R2_B-C-A_Position012_11_cmle.ics	35	0	1	1	0.22596101673041646	0.35636363636363627	0.358974358974359
1092	Jan14_100x_M1BP_rep1_3R2_B-C-A_Position012_11_cmle.ics	36	0	1	1	0.39197319228745714	0.6463878326996197	0.6719367588932806
1093	Jan14_100x_M1BP_rep1_3R2_B-C-A_Position012_11_cmle.ics	36	0	1	2	0.0	0.0	0.0
1094	Jan14_100x_M1BP_rep1_3R2_B-C-A_Position012_11_cmle.ics	36	0	2	1	0.0	0.0	0.0
1095	Jan14_100x_M1BP_rep1_3R2_B-C-A_Position012_11_cmle.ics	36	0	2	2	0.19598659614372857	0.46448087431693985	0.44270833333333337
1096	Jan14_100x_M1BP_rep1_3R2_B-C-A_Position012_11_cmle.ics	37	0	1	1	0.6432971802835326	0.45218800648298213	0.510989010989011
1097	Jan14_100x_M1BP_rep1_3R2_B-C-A_Position012_11_cmle.ics	37	0	1	2	0.0	0.0	0.0
1098	Jan14_100x_M1BP_rep1_3R2_B-C-A_Position012_11_cmle.ics	37	0	2	1	0.0	0.0	0.0
1099	Jan14_100x_M1BP_rep1_3R2_B-C-A_Position012_11_cmle.ics	37	0	2	2	0.1245091316677805	0.41221374045801523	0.2755102040816326
1100	Jan14_100x_M1BP_rep1_3R2_B-C-A_Position012_11_cmle.ics	38	0	1	1	0.899232617600637	0.7027027027027027	0.7039711191335739
1101	Jan14_100x_M1BP_rep1_3R2_B-C-A_Position013_12_cmle.ics	1	0	1	1	0.0	0.0	0.0
1102	Jan14_100x_M1BP_rep1_3R2_B-C-A_Position013_12_cmle.ics	1	0	1	2	0.0	0.0	0.0
1103	Jan14_100x_M1BP_rep1_3R2_B-C-A_Position013_12_cmle.ics	1	0	2	1	0.3204957278115091	0.6847290640394088	0.634703196347032
1104	Jan14_100x_M1BP_rep1_3R2_B-C-A_Position013_12_cmle.ics	1	0	2	2	0.0	0.0	0.0
1105	Jan14_100x_M1BP_rep1_3R2_B-C-A_Position013_12_cmle.ics	2	0	1	1	0.29052130722482117	0.3772455089820359	0.6268656716417909
1106	Jan14_100x_M1BP_rep1_3R2_B-C-A_Position013_12_cmle.ics	2	0	1	2	0.0	0.0	0.0
1107	Jan14_100x_M1BP_rep1_3R2_B-C-A_Position013_12_cmle.ics	3	0	1	1	0.29052130722482117	0.6268656716417909	0.5294117647058822
1108	Jan14_100x_M1BP_rep1_3R2_B-C-A_Position013_12_cmle.ics	3	0	1	2	0.0	0.0	0.0
1109	Jan14_100x_M1BP_rep1_3R2_B-C-A_Position013_12_cmle.ics	3	0	2	1	0.0	0.0	0.0
1110	Jan14_100x_M1BP_rep1_3R2_B-C-A_Position013_12_cmle.ics	3	0	2	2	0.1590950015754973	0.6272727272727273	0.9452054794520546
1111	Jan14_100x_M1BP_rep1_3R2_B-C-A_Position013_12_cmle.ics	4	0	1	1	0.52801094725781	0.6876876876876876	0.6856287425149701
1112	Jan14_100x_M1BP_rep1_3R2_B-C-A_Position013_12_cmle.ics	5	0	1	1	0.5441510198814111	0.8805970149253731	0.6723646723646723
1113	Jan14_100x_M1BP_rep1_3R2_B-C-A_Position013_12_cmle.ics	5	0	2	1	0.0	0.0	0.0
1114	Jan14_100x_M1BP_rep1_3R2_B-C-A_Position013_12_cmle.ics	6	0	1	1	0.0	0.0	0.0
1115	Jan14_100x_M1BP_rep1_3R2_B-C-A_Position013_12_cmle.ics	6	0	2	1	0.1798465235201274	0.2626262626262626	0.22413793103448276
1116	Jan14_100x_M1BP_rep1_3R2_B-C-A_Position013_12_cmle.ics	7	0	1	1	0.0	0.0	0.0
1117	Jan14_100x_M1BP_rep1_3R2_B-C-A_Position013_12_cmle.ics	7	0	1	2	0.0	0.0	0.0
1118	Jan14_100x_M1BP_rep1_3R2_B-C-A_Position013_12_cmle.ics	7	0	1	3	0.0	0.0	0.0
1119	Jan14_100x_M1BP_rep1_3R2_B-C-A_Position013_12_cmle.ics	7	0	2	1	0.0	0.0	0.0
1120	Jan14_100x_M1BP_rep1_3R2_B-C-A_Position013_12_cmle.ics	7	0	2	2	0.33202435111408135	0.7384615384615385	0.49655172413793097
1121	Jan14_100x_M1BP_rep1_3R2_B-C-A_Position013_12_cmle.ics	7	0	2	3	0.0	0.0	0.0
1122	Jan14_100x_M1BP_rep1_3R2_B-C-A_Position013_12_cmle.ics	7	0	3	1	0.0	0.0	0.0
1123	Jan14_100x_M1BP_rep1_3R2_B-C-A_Position013_12_cmle.ics	7	0	3	2	0.0	0.0	0.0
1124	Jan14_100x_M1BP_rep1_3R2_B-C-A_Position013_12_cmle.ics	7	0	3	3	0.20520949478578637	0.5779220779220778	0.39910313901345285
1125	Jan14_100x_M1BP_rep1_3R2_B-C-A_Position013_12_cmle.ics	8	0	1	1	0.29282703188533565	0.6864864864864865	0.8089171974522295
1126	Jan14_100x_M1BP_rep1_3R2_B-C-A_Position013_12_cmle.ics	9	0	1	1	0.0	0.0	0.0
1127	Jan14_100x_M1BP_rep1_3R2_B-C-A_Position013_12_cmle.ics	9	0	1	2	0.249018263335561	0.30945558739255014	0.9999999999999998
1128	Jan14_100x_M1BP_rep1_3R2_B-C-A_Position013_12_cmle.ics	9	0	1	3	0.0	0.0	0.0
1129	Jan14_100x_M1BP_rep1_3R2_B-C-A_Position013_12_cmle.ics	10	0	1	1	0.10375760972315042	0.19999999999999998	0.14150943396226412
1130	Jan14_100x_M1BP_rep1_3R2_B-C-A_Position013_12_cmle.ics	10	0	2	1	0.0	0.0	0.0
1131	Jan14_100x_M1BP_rep1_3R2_B-C-A_Position013_12_cmle.ics	11	0	1	1	0.14295492895189613	0.30541871921182256	0.3131313131313131
1132	Jan14_100x_M1BP_rep1_3R2_B-C-A_Position013_12_cmle.ics	11	0	1	2	0.0	0.0	0.0
1133	Jan14_100x_M1BP_rep1_3R2_B-C-A_Position013_12_cmle.ics	11	0	2	1	0.0	0.0	0.0
1134	Jan14_100x_M1BP_rep1_3R2_B-C-A_Position013_12_cmle.ics	11	0	2	2	0.14756637827292504	0.6956521739130433	0.6597938144329897
1135	Jan14_100x_M1BP_rep1_3R2_B-C-A_Position013_12_cmle.ics	13	0	1	1	0.10836905904417933	0.14114114114114112	0.14029850746268657
1136	Jan14_100x_M1BP_rep1_3R2_B-C-A_Position013_12_cmle.ics	14	0	1	1	0.6894116734938217	0.87683284457478	0.8898809523809524
1137	Jan14_100x_M1BP_rep1_3R2_B-C-A_Position013_12_cmle.ics	15	0	1	1	0.4058075402505439	0.6641509433962264	0.6641509433962264
1138	Jan14_100x_M1BP_rep1_3R2_B-C-A_Position013_12_cmle.ics	16	0	1	1	0.41503043889260166	0.5921052631578947	0.5863192182410423
1139	Jan14_100x_M1BP_rep1_3R2_B-C-A_Position013_12_cmle.ics	17	0	1	1	0.0	0.0	0.0
1140	Jan14_100x_M1BP_rep1_3R2_B-C-A_Position013_12_cmle.ics	17	0	1	2	0.4242533375346595	0.5768025078369905	0.978723404255319
1141	Jan14_100x_M1BP_rep1_3R2_B-C-A_Position013_12_cmle.ics	18	0	1	1	0.5003422513316365	0.7022653721682848	0.7045454545454545
1142	Jan14_100x_M1BP_rep1_3R2_B-C-A_Position013_12_cmle.ics	19	0	1	1	0.0	0.0	0.0
1143	Jan14_100x_M1BP_rep1_3R2_B-C-A_Position013_12_cmle.ics	20	0	1	1	0.4058075402505439	0.4009111617312073	0.4036697247706422
1144	Jan14_100x_M1BP_rep1_3R2_B-C-A_Position013_12_cmle.ics	21	0	1	1	0.3043556551879079	0.4799999999999999	0.4799999999999999
1145	Jan14_100x_M1BP_rep1_3R2_B-C-A_Position013_12_cmle.ics	22	0	1	1	0.0	0.0	0.0
1146	Jan14_100x_M1BP_rep1_3R2_B-C-A_Position013_12_cmle.ics	22	0	2	1	0.15217782759395396	0.9999999999999998	0.18857142857142856
1147	Jan14_100x_M1BP_rep1_3R2_B-C-A_Position013_12_cmle.ics	23	0	1	1	0.0	0.0	0.0
1148	Jan14_100x_M1BP_rep1_3R2_B-C-A_Position013_12_cmle.ics	23	0	1	2	0.17754079885961294	0.23619631901840488	0.9277108433734937
1149	Jan14_100x_M1BP_rep1_3R2_B-C-A_Position013_12_cmle.ics	25	0	1	1	0.39427891694797157	0.5570032573289901	0.4488188976377952
1150	Jan14_100x_M1BP_rep1_3R2_B-C-A_Position013_12_cmle.ics	25	0	2	1	0.0	0.0	0.0
1151	Jan14_100x_M1BP_rep1_3R2_B-C-A_Position013_12_cmle.ics	26	0	1	1	0.11528623302572269	0.9433962264150942	0.3355704697986577
1152	Jan14_100x_M1BP_rep1_3R2_B-C-A_Position013_12_cmle.ics	26	0	2	1	0.0	0.0	0.0
1153	Jan14_100x_M1BP_rep1_3R2_B-C-A_Position013_12_cmle.ics	27	0	1	1	0.4242533375346595	0.6301369863013697	0.6216216216216217
1154	Jan14_100x_M1BP_rep1_3R2_B-C-A_Position013_12_cmle.ics	29	0	1	1	0.43578196083723175	0.5415472779369627	0.5399999999999999
1155	Jan14_100x_M1BP_rep1_3R2_B-C-A_Position013_12_cmle.ics	30	0	1	1	0.5095651499736943	0.6405797101449274	0.6387283236994218
1156	Jan14_100x_M1BP_rep1_3R2_B-C-A_Position013_12_cmle.ics	32	0	1	1	0.1844579728411563	0.6349206349206349	0.2402402402402402
1157	Jan14_100x_M1BP_rep1_3R2_B-C-A_Position013_12_cmle.ics	32	0	1	2	0.0	0.0	0.0
1158	Jan14_100x_M1BP_rep1_3R2_B-C-A_Position013_12_cmle.ics	32	0	1	3	0.0	0.0	0.0
1159	Jan14_100x_M1BP_rep1_3R2_B-C-A_Position013_12_cmle.ics	32	0	1	4	0.0	0.0	0.0
1160	Jan14_100x_M1BP_rep1_3R2_B-C-A_Position013_12_cmle.ics	32	0	2	1	0.0	0.0	0.0
1161	Jan14_100x_M1BP_rep1_3R2_B-C-A_Position013_12_cmle.ics	32	0	2	2	0.03919731922874571	0.11258278145695363	0.22368421052631574
1162	Jan14_100x_M1BP_rep1_3R2_B-C-A_Position013_12_cmle.ics	32	0	2	3	0.0	0.0	0.0
1163	Jan14_100x_M1BP_rep1_3R2_B-C-A_Position013_12_cmle.ics	32	0	2	4	0.0	0.0	0.0
1164	Jan14_100x_M1BP_rep1_3R2_B-C-A_Position013_12_cmle.ics	32	0	3	1	0.0	0.0	0.0
1165	Jan14_100x_M1BP_rep1_3R2_B-C-A_Position013_12_cmle.ics	32	0	3	2	0.0	0.0	0.0
1166	Jan14_100x_M1BP_rep1_3R2_B-C-A_Position013_12_cmle.ics	32	0	3	3	0.0	0.0	0.0
1167	Jan14_100x_M1BP_rep1_3R2_B-C-A_Position013_12_cmle.ics	32	0	3	4	0.14526065361241058	0.4960629921259842	0.3264248704663212
1168	Jan14_100x_M1BP_rep1_3R2_B-C-A_Position013_12_cmle.ics	32	0	4	1	0.0	0.0	0.0
1169	Jan14_100x_M1BP_rep1_3R2_B-C-A_Position013_12_cmle.ics	32	0	4	2	0.0	0.0	0.0
1170	Jan14_100x_M1BP_rep1_3R2_B-C-A_Position013_12_cmle.ics	32	0	4	3	0.21212666876732975	0.3194444444444444	0.9999999999999999
1171	Jan14_100x_M1BP_rep1_3R2_B-C-A_Position013_12_cmle.ics	32	0	4	4	0.0	0.0	0.0
1172	Jan14_100x_M1BP_rep1_3R2_B-C-A_Position013_12_cmle.ics	33	0	1	1	0.4911193526895787	0.48081264108352145	0.8486055776892429
1173	Jan14_100x_M1BP_rep1_3R2_B-C-A_Position013_12_cmle.ics	33	0	1	2	0.0	0.0	0.0
1174	Jan14_100x_M1BP_rep1_3R2_B-C-A_Position013_12_cmle.ics	33	0	2	1	0.0	0.0	0.0
1175	Jan14_100x_M1BP_rep1_3R2_B-C-A_Position013_12_cmle.ics	33	0	2	2	0.325107177132538	0.9591836734693877	0.4183976261127596
1176	Jan14_100x_M1BP_rep1_3R2_B-C-A_Position013_12_cmle.ics	34	0	1	1	0.0	0.0	0.0
1177	Jan14_100x_M1BP_rep1_3R2_B-C-A_Position013_12_cmle.ics	34	0	2	1	0.3873617429664282	0.506024096385542	0.38268792710706145
1178	Jan14_100x_M1BP_rep1_3R2_B-C-A_Position013_12_cmle.ics	35	0	1	1	0.05533739185234689	0.08856088560885608	0.08856088560885608
1179	Jan14_100x_M1BP_rep1_3R2_B-C-A_Position013_12_cmle.ics	36	0	1	1	0.23748964003298875	0.4703196347031963	0.46818181818181825
1180	Jan14_100x_M1BP_rep1_3R2_B-C-A_Position013_12_cmle.ics	37	0	1	1	0.21673811808835866	0.7175572519083969	0.7899159663865545
1181	Jan14_100x_M1BP_rep1_3R2_B-C-A_Position013_12_cmle.ics	37	0	1	2	0.0	0.0	0.0
1182	Jan14_100x_M1BP_rep1_3R2_B-C-A_Position013_12_cmle.ics	37	0	2	1	0.0	0.0	0.0
1183	Jan14_100x_M1BP_rep1_3R2_B-C-A_Position013_12_cmle.ics	37	0	2	2	0.4058075402505439	0.7457627118644068	0.7011952191235059
1184	Jan14_100x_M1BP_rep1_3R2_B-C-A_Position013_12_cmle.ics	38	0	1	1	0.37583311966385596	0.8578947368421052	0.5884476534296028
1185	Jan14_100x_M1BP_rep1_3R2_B-C-A_Position013_12_cmle.ics	38	0	2	1	0.0	0.0	0.0
1186	Jan14_100x_M1BP_rep1_3R2_B-C-A_Position013_12_cmle.ics	39	0	1	1	0.523399497936781	0.6412429378531073	0.6394366197183097
1187	Jan14_100x_M1BP_rep1_3R2_B-C-A_Position013_12_cmle.ics	40	0	1	1	0.13834347963086724	0.4545454545454545	0.4580152671755725
1188	Jan14_100x_M1BP_rep1_3R2_B-C-A_Position013_12_cmle.ics	41	0	1	1	0.0	0.0	0.0
1189	Jan14_100x_M1BP_rep1_3R2_B-C-A_Position013_12_cmle.ics	41	0	1	2	0.0	0.0	0.0
1190	Jan14_100x_M1BP_rep1_3R2_B-C-A_Position013_12_cmle.ics	41	0	2	1	0.14756637827292504	0.2064516129032258	0.6530612244897959
1191	Jan14_100x_M1BP_rep1_3R2_B-C-A_Position013_12_cmle.ics	41	0	2	2	0.0	0.0	0.0
1192	Jan14_100x_M1BP_rep1_3R2_B-C-A_Position013_12_cmle.ics	42	0	1	1	0.6064055857153013	0.760115606936416	0.7579250720461094
1193	Jan14_100x_M1BP_rep1_3R2_B-C-A_Position013_12_cmle.ics	43	0	1	1	0.6617429775676482	0.8130311614730878	0.8130311614730878
1194	Jan14_100x_M1BP_rep1_3R2_B-C-A_Position013_12_cmle.ics	44	0	1	1	0.3412472497561392	0.4088397790055249	0.37659033078880405
1195	Jan14_100x_M1BP_rep1_3R2_B-C-A_Position013_12_cmle.ics	45	0	1	1	0.0	0.0	0.0
1196	Jan14_100x_M1BP_rep1_3R2_B-C-A_Position013_12_cmle.ics	46	0	1	1	0.6986345721358795	0.62217659137577	0.851123595505618
1197	Jan14_100x_M1BP_rep1_3R2_B-C-A_Position013_12_cmle.ics	46	0	1	2	0.0	0.0	0.0
1198	Jan14_100x_M1BP_rep1_3R2_B-C-A_Position013_12_cmle.ics	46	0	2	1	0.0	0.0	0.0
1199	Jan14_100x_M1BP_rep1_3R2_B-C-A_Position013_12_cmle.ics	46	0	2	2	0.6986345721358795	0.9528301886792453	0.6808988764044942
1200	Jan14_100x_M1BP_rep1_3R2_B-C-A_Position013_12_cmle.ics	47	0	1	1	0.6824944995122784	0.7184466019417475	0.7254901960784313
1201	Jan14_100x_M1BP_rep1_3R2_B-C-A_Position013_12_cmle.ics	49	0	1	1	0.0	0.0	0.0
1202	Jan14_100x_M1BP_rep1_3R2_B-C-A_Position013_12_cmle.ics	49	0	1	2	0.15448355225446841	0.16666666666666666	0.6146788990825688
1203	Jan14_100x_M1BP_rep1_3R2_B-C-A_Position013_12_cmle.ics	49	0	1	3	0.0	0.0	0.0
1204	Jan14_100x_M1BP_rep1_3R2_B-C-A_Position013_12_cmle.ics	49	0	1	4	0.0	0.0	0.0
1205	Jan14_100x_M1BP_rep1_3R2_B-C-A_Position013_12_cmle.ics	49	0	1	5	0.0	0.0	0.0
1206	Jan14_100x_M1BP_rep1_3R2_B-C-A_Position013_12_cmle.ics	49	0	2	1	0.0	0.0	0.0
1207	Jan14_100x_M1BP_rep1_3R2_B-C-A_Position013_12_cmle.ics	49	0	2	2	0.0	0.0	0.0
1208	Jan14_100x_M1BP_rep1_3R2_B-C-A_Position013_12_cmle.ics	49	0	2	3	0.0	0.0	0.0
1209	Jan14_100x_M1BP_rep1_3R2_B-C-A_Position013_12_cmle.ics	49	0	2	4	0.0	0.0	0.0
1210	Jan14_100x_M1BP_rep1_3R2_B-C-A_Position013_12_cmle.ics	49	0	2	5	0.025362971265658993	0.06790123456790123	0.12222222222222222
1211	Jan14_100x_M1BP_rep1_3R2_B-C-A_Position013_12_cmle.ics	49	0	3	1	0.0046114493210289076	0.03389830508474576	0.008064516129032258
1212	Jan14_100x_M1BP_rep1_3R2_B-C-A_Position013_12_cmle.ics	49	0	3	2	0.0	0.0	0.0
1213	Jan14_100x_M1BP_rep1_3R2_B-C-A_Position013_12_cmle.ics	49	0	3	3	0.0	0.0	0.0
1214	Jan14_100x_M1BP_rep1_3R2_B-C-A_Position013_12_cmle.ics	49	0	3	4	0.0	0.0	0.0
1215	Jan14_100x_M1BP_rep1_3R2_B-C-A_Position013_12_cmle.ics	49	0	3	5	0.0	0.0	0.0
1216	Jan14_100x_M1BP_rep1_3R2_B-C-A_Position013_12_cmle.ics	50	0	1	1	0.47728500472649193	0.644859813084112	0.644859813084112
1217	Jan14_100x_M1BP_rep1_3R2_B-C-A_Position013_12_cmle.ics	51	0	1	1	0.01152862330257227	0.09615384615384615	0.06849315068493149
1218	Jan14_100x_M1BP_rep1_3R2_B-C-A_Position013_12_cmle.ics	51	0	1	2	0.0	0.0	0.0
1219	Jan14_100x_M1BP_rep1_3R2_B-C-A_Position013_12_cmle.ics	51	0	2	1	0.0	0.0	0.0
1220	Jan14_100x_M1BP_rep1_3R2_B-C-A_Position013_12_cmle.ics	51	0	2	2	0.07378318913646252	0.13675213675213674	0.1481481481481481
1221	Jan14_100x_M1BP_rep1_3R2_B-C-A_Position013_12_cmle.ics	52	0	1	1	0.0	0.0	0.0
1222	Jan14_100x_M1BP_rep1_3R2_B-C-A_Position013_12_cmle.ics	52	0	1	2	0.19137514682269965	0.40291262135922323	0.43455497382198943
1223	Jan14_100x_M1BP_rep1_3R2_B-C-A_Position013_12_cmle.ics	52	0	2	1	0.5833483391101568	0.5019841269841269	0.4903100775193798
1224	Jan14_100x_M1BP_rep1_3R2_B-C-A_Position013_12_cmle.ics	52	0	2	2	0.0	0.0	0.0
1225	Jan14_100x_M1BP_rep1_3R2_B-C-A_Position014_13_cmle.ics	1	0	1	1	0.11528623302572269	0.13850415512465372	0.13812154696132597
1226	Jan14_100x_M1BP_rep1_3R2_B-C-A_Position014_13_cmle.ics	2	0	1	1	0.8438952257482901	0.7162426614481409	0.7079303675048355
1227	Jan14_100x_M1BP_rep1_3R2_B-C-A_Position014_13_cmle.ics	3	0	1	1	0.4842021787080353	0.4487179487179486	0.44397463002114157
1228	Jan14_100x_M1BP_rep1_3R2_B-C-A_Position014_13_cmle.ics	4	0	1	1	0.7539719639882264	0.734831460674157	0.733183856502242
1229	Jan14_100x_M1BP_rep1_3R2_B-C-A_Position014_13_cmle.ics	6	0	1	1	0.472673555405463	0.3882575757575757	0.46803652968036524
1230	Jan14_100x_M1BP_rep1_3R2_B-C-A_Position014_13_cmle.ics	6	0	1	2	0.0	0.0	0.0
1231	Jan14_100x_M1BP_rep1_3R2_B-C-A_Position014_13_cmle.ics	7	0	1	1	0.23748964003298875	0.21593291404612155	0.266839378238342
1232	Jan14_100x_M1BP_rep1_3R2_B-C-A_Position014_13_cmle.ics	7	0	1	2	0.013834347963086722	0.012578616352201255	0.06521739130434781
1233	Jan14_100x_M1BP_rep1_3R2_B-C-A_Position014_13_cmle.ics	8	0	1	1	0.6548258035861049	0.67458432304038	0.6698113207547169
1234	Jan14_100x_M1BP_rep1_3R2_B-C-A_Position014_13_cmle.ics	9	0	1	1	0.32971862645356687	0.4454828660436136	0.525735294117647
1235	Jan14_100x_M1BP_rep1_3R2_B-C-A_Position014_13_cmle.ics	10	0	1	1	0.23979536469350318	0.4952380952380952	0.49999999999999994
1236	Jan14_100x_M1BP_rep1_3R2_B-C-A_Position014_13_cmle.ics	11	0	1	1	0.0	0.0	0.0
1237	Jan14_100x_M1BP_rep1_3R2_B-C-A_Position014_13_cmle.ics	11	0	1	2	0.0	0.0	0.0
1238	Jan14_100x_M1BP_rep1_3R2_B-C-A_Position014_13_cmle.ics	11	0	2	1	0.0	0.0	0.0
1239	Jan14_100x_M1BP_rep1_3R2_B-C-A_Position014_13_cmle.ics	11	0	2	2	0.2582411619776188	0.6999999999999998	0.8421052631578946
1240	Jan14_100x_M1BP_rep1_3R2_B-C-A_Position014_13_cmle.ics	11	0	3	1	0.325107177132538	0.8867924528301887	0.42987804878048774
1241	Jan14_100x_M1BP_rep1_3R2_B-C-A_Position014_13_cmle.ics	11	0	3	2	0.0	0.0	0.0
1242	Jan14_100x_M1BP_rep1_3R2_B-C-A_Position014_13_cmle.ics	12	0	1	1	0.894621168279608	0.739047619047619	0.739047619047619
1243	Jan14_100x_M1BP_rep1_3R2_B-C-A_Position014_13_cmle.ics	13	0	1	1	0.7793349352538854	0.8848167539267016	0.7842227378190255
1244	Jan14_100x_M1BP_rep1_3R2_B-C-A_Position014_13_cmle.ics	14	0	1	1	0.4680621060844341	0.4666666666666667	0.652733118971061
1245	Jan14_100x_M1BP_rep1_3R2_B-C-A_Position014_13_cmle.ics	14	0	1	2	0.0	0.0	0.0
1246	Jan14_100x_M1BP_rep1_3R2_B-C-A_Position014_13_cmle.ics	15	0	1	1	0.8923154436190937	0.671875	0.6707105719237435
1247	Jan14_100x_M1BP_rep1_3R2_B-C-A_Position014_13_cmle.ics	16	0	1	1	0.29282703188533565	0.29742388758782207	0.5358649789029536
1248	Jan14_100x_M1BP_rep1_3R2_B-C-A_Position014_13_cmle.ics	16	0	1	2	0.0	0.0	0.0
1249	Jan14_100x_M1BP_rep1_3R2_B-C-A_Position014_13_cmle.ics	17	0	1	1	0.599488411733758	0.5327868852459016	0.5327868852459016
1250	Jan14_100x_M1BP_rep1_3R2_B-C-A_Position014_13_cmle.ics	19	0	1	1	0.523399497936781	0.3968531468531468	0.39754816112084057
1251	Jan14_100x_M1BP_rep1_3R2_B-C-A_Position014_13_cmle.ics	20	0	1	1	0.0	0.0	0.0
1252	Jan14_100x_M1BP_rep1_3R2_B-C-A_Position014_13_cmle.ics	20	0	1	2	0.17754079885961294	0.18246445497630331	0.445086705202312
1253	Jan14_100x_M1BP_rep1_3R2_B-C-A_Position014_13_cmle.ics	20	0	2	1	0.0	0.0	0.0
1254	Jan14_100x_M1BP_rep1_3R2_B-C-A_Position014_13_cmle.ics	20	0	2	2	0.0	0.0	0.0
1255	Jan14_100x_M1BP_rep1_3R2_B-C-A_Position014_13_cmle.ics	20	0	3	1	0.13142630564932387	1.0	0.15281501340482573
1256	Jan14_100x_M1BP_rep1_3R2_B-C-A_Position014_13_cmle.ics	20	0	3	2	0.0	0.0	0.0
1257	Jan14_100x_M1BP_rep1_3R2_B-C-A_Position014_13_cmle.ics	22	0	1	1	0.0	0.0	0.0
1258	Jan14_100x_M1BP_rep1_3R2_B-C-A_Position014_13_cmle.ics	22	0	2	1	0.2766869592617345	0.9600000000000001	0.23622047244094488
1259	Jan14_100x_M1BP_rep1_3R2_B-C-A_Position014_13_cmle.ics	23	0	1	1	0.27207550994070556	0.5315315315315315	0.5339366515837103
1260	Jan14_100x_M1BP_rep1_3R2_B-C-A_Position014_13_cmle.ics	25	0	1	1	0.5049537006526654	0.477124183006536	0.4750542299349241
1261	Jan14_100x_M1BP_rep1_3R2_B-C-A_Position014_13_cmle.ics	26	0	1	1	0.8185322544826311	0.687984496124031	0.6920077972709552
1262	Jan14_100x_M1BP_rep1_3R2_B-C-A_Position014_13_cmle.ics	27	0	1	1	0.17523507419909848	0.17471264367816092	0.2992125984251968
1263	Jan14_100x_M1BP_rep1_3R2_B-C-A_Position014_13_cmle.ics	27	0	1	2	0.0	0.0	0.0
1264	Jan14_100x_M1BP_rep1_3R2_B-C-A_Position014_13_cmle.ics	28	0	1	1	0.2789926839222489	0.570754716981132	0.5734597156398104
1265	Jan14_100x_M1BP_rep1_3R2_B-C-A_Position014_13_cmle.ics	29	0	1	1	0.9407356614898972	0.8343558282208589	0.6868686868686869
1266	Jan14_100x_M1BP_rep1_3R2_B-C-A_Position014_13_cmle.ics	29	0	1	2	0.0	0.0	0.0
1267	Jan14_100x_M1BP_rep1_3R2_B-C-A_Position014_13_cmle.ics	29	0	1	3	0.0	0.0	0.0
1268	Jan14_100x_M1BP_rep1_3R2_B-C-A_Position014_13_cmle.ics	29	0	2	1	0.0	0.0	0.0
1269	Jan14_100x_M1BP_rep1_3R2_B-C-A_Position014_13_cmle.ics	29	0	2	2	0.0	0.0	0.0
1270	Jan14_100x_M1BP_rep1_3R2_B-C-A_Position014_13_cmle.ics	29	0	2	3	0.772417761272342	0.8611825192802054	0.6079854809437386
1271	Jan14_100x_M1BP_rep1_3R2_B-C-A_Position014_13_cmle.ics	29	0	3	1	0.0	0.0	0.0
1272	Jan14_100x_M1BP_rep1_3R2_B-C-A_Position014_13_cmle.ics	29	0	3	2	0.7493605146671974	0.49618320610687017	0.8125
1273	Jan14_100x_M1BP_rep1_3R2_B-C-A_Position014_13_cmle.ics	29	0	3	3	0.0	0.0	0.0
1274	Jan14_100x_M1BP_rep1_3R2_B-C-A_Position014_13_cmle.ics	30	0	1	1	0.0	0.0	0.0
1275	Jan14_100x_M1BP_rep1_3R2_B-C-A_Position014_13_cmle.ics	30	0	1	2	0.7516662393277119	0.873994638069705	0.5506756756756758
1276	Jan14_100x_M1BP_rep1_3R2_B-C-A_Position014_13_cmle.ics	30	0	1	3	0.0	0.0	0.0
1277	Jan14_100x_M1BP_rep1_3R2_B-C-A_Position014_13_cmle.ics	30	0	2	1	0.16370645089652622	0.2851405622489959	0.41279069767441856
1278	Jan14_100x_M1BP_rep1_3R2_B-C-A_Position014_13_cmle.ics	30	0	2	2	0.0	0.0	0.0
1279	Jan14_100x_M1BP_rep1_3R2_B-C-A_Position014_13_cmle.ics	30	0	2	3	0.0	0.0	0.0
1280	Jan14_100x_M1BP_rep1_3R2_B-C-A_Position014_13_cmle.ics	30	0	3	1	0.0	0.0	0.0
1281	Jan14_100x_M1BP_rep1_3R2_B-C-A_Position014_13_cmle.ics	30	0	3	2	0.0	0.0	0.0
1282	Jan14_100x_M1BP_rep1_3R2_B-C-A_Position014_13_cmle.ics	30	0	3	3	0.2582411619776188	0.3435582822085889	0.5743589743589743
1283	Jan14_100x_M1BP_rep1_3R2_B-C-A_Position014_13_cmle.ics	32	0	1	1	0.7378318913646252	0.7459207459207459	0.747663551401869
1284	Jan14_100x_M1BP_rep1_3R2_B-C-A_Position014_13_cmle.ics	33	0	1	1	0.14526065361241058	0.65625	0.2889908256880734
1285	Jan14_100x_M1BP_rep1_3R2_B-C-A_Position014_13_cmle.ics	33	0	2	1	0.0	0.0	0.0
1286	Jan14_100x_M1BP_rep1_3R2_B-C-A_Position014_13_cmle.ics	34	0	1	1	0.696328847475365	0.6331236897274632	0.6150712830957229
1287	Jan14_100x_M1BP_rep1_3R2_B-C-A_Position014_13_cmle.ics	35	0	1	1	0.7885578338959431	0.818181818181818	0.8162291169451072
1288	Jan14_100x_M1BP_rep1_3R2_B-C-A_Position014_13_cmle.ics	36	0	1	1	0.0	0.0	0.0
1289	Jan14_100x_M1BP_rep1_3R2_B-C-A_Position014_13_cmle.ics	36	0	1	2	0.0	0.0	0.0
1290	Jan14_100x_M1BP_rep1_3R2_B-C-A_Position014_13_cmle.ics	36	0	1	3	0.10145188506263597	0.5432098765432098	0.5057471264367817
1291	Jan14_100x_M1BP_rep1_3R2_B-C-A_Position014_13_cmle.ics	36	0	1	4	0.0	0.0	0.0
1292	Jan14_100x_M1BP_rep1_3R2_B-C-A_Position014_13_cmle.ics	36	0	2	1	1.1805310261834003	0.8888888888888888	0.8025078369905955
1293	Jan14_100x_M1BP_rep1_3R2_B-C-A_Position014_13_cmle.ics	36	0	2	2	0.0	0.0	0.0
1294	Jan14_100x_M1BP_rep1_3R2_B-C-A_Position014_13_cmle.ics	36	0	2	3	0.0	0.0	0.0
1295	Jan14_100x_M1BP_rep1_3R2_B-C-A_Position014_13_cmle.ics	36	0	2	4	0.0	0.0	0.0
1296	Jan14_100x_M1BP_rep1_3R2_B-C-A_Position014_13_cmle.ics	36	0	3	1	0.0	0.0	0.0
1297	Jan14_100x_M1BP_rep1_3R2_B-C-A_Position014_13_cmle.ics	36	0	3	2	0.04611449321028908	0.10152284263959391	0.2
1298	Jan14_100x_M1BP_rep1_3R2_B-C-A_Position014_13_cmle.ics	36	0	3	3	0.0	0.0	0.0
1299	Jan14_100x_M1BP_rep1_3R2_B-C-A_Position014_13_cmle.ics	36	0	3	4	0.0	0.0	0.0
1300	Jan14_100x_M1BP_rep1_3R2_B-C-A_Position014_13_cmle.ics	36	0	4	1	0.0	0.0	0.0
1301	Jan14_100x_M1BP_rep1_3R2_B-C-A_Position014_13_cmle.ics	36	0	4	2	0.0	0.0	0.0
1302	Jan14_100x_M1BP_rep1_3R2_B-C-A_Position014_13_cmle.ics	36	0	4	3	0.0	0.0	0.0
1303	Jan14_100x_M1BP_rep1_3R2_B-C-A_Position014_13_cmle.ics	36	0	4	4	0.3896674676269427	0.8086124401913874	0.7041666666666666
1304	Jan14_100x_M1BP_rep1_3R2_B-C-A_Position014_13_cmle.ics	37	0	1	1	0.2974384812063645	0.2693110647181628	0.3957055214723926
1305	Jan14_100x_M1BP_rep1_3R2_B-C-A_Position014_13_cmle.ics	37	0	1	2	0.28590985790379225	0.2588726513569937	0.7898089171974523
1306	Jan14_100x_M1BP_rep1_3R2_B-C-A_Position014_13_cmle.ics	38	0	1	1	0.3988903662690005	0.6603053435114503	0.667953667953668
1307	Jan14_100x_M1BP_rep1_3R2_B-C-A_Position014_13_cmle.ics	39	0	1	1	0.945347110810926	0.4456521739130434	0.4471101417666303
1308	Jan14_100x_M1BP_rep1_3R2_B-C-A_Position014_13_cmle.ics	40	0	1	1	0.498036526671122	0.4736842105263158	0.47264770240700216
1309	Jan14_100x_M1BP_rep1_3R2_B-C-A_Position014_13_cmle.ics	41	0	1	1	0.7078574707779373	0.717289719626168	0.7223529411764704
1310	Jan14_100x_M1BP_rep1_3R2_B-C-A_Position014_13_cmle.ics	42	0	1	1	0.45192203346083293	0.45161290322580633	0.44444444444444436
1311	Jan14_100x_M1BP_rep1_3R2_B-C-A_Position014_13_cmle.ics	43	0	1	1	0.39197319228745714	0.8056872037914692	0.6115107913669063
1312	Jan14_100x_M1BP_rep1_3R2_B-C-A_Position014_13_cmle.ics	43	0	1	2	0.0	0.0	0.0
1313	Jan14_100x_M1BP_rep1_3R2_B-C-A_Position014_13_cmle.ics	43	0	2	1	0.0	0.0	0.0
1314	Jan14_100x_M1BP_rep1_3R2_B-C-A_Position014_13_cmle.ics	43	0	2	2	0.5049537006526654	0.6151685393258427	0.7551724137931034
1315	Jan14_100x_M1BP_rep1_3R2_B-C-A_Position014_13_cmle.ics	44	0	1	1	0.4888136280290642	0.7881040892193307	0.9098712446351932
1316	Jan14_100x_M1BP_rep1_3R2_B-C-A_Position014_13_cmle.ics	44	0	1	2	0.0	0.0	0.0
1317	Jan14_100x_M1BP_rep1_3R2_B-C-A_Position014_13_cmle.ics	44	0	2	1	0.0	0.0	0.0
1318	Jan14_100x_M1BP_rep1_3R2_B-C-A_Position014_13_cmle.ics	44	0	2	2	0.22596101673041646	0.8305084745762711	0.6363636363636362
1319	Jan14_100x_M1BP_rep1_3R2_B-C-A_Position014_13_cmle.ics	45	0	1	1	1.341931752419412	0.7983539094650205	0.7950819672131147
1320	Jan14_100x_M1BP_rep1_3R2_B-C-A_Position014_13_cmle.ics	46	0	1	1	0.5164823239552376	0.5283018867924527	0.5258215962441314
1321	Jan14_100x_M1BP_rep1_3R2_B-C-A_Position014_13_cmle.ics	47	0	1	1	0.9845444300396717	0.7584369449378329	0.7584369449378329
1322	Jan14_100x_M1BP_rep1_3R2_B-C-A_Position015_14_cmle.ics	1	0	1	1	0.0	0.0	0.0
1323	Jan14_100x_M1BP_rep1_3R2_B-C-A_Position015_14_cmle.ics	1	0	1	2	0.0	0.0	0.0
1324	Jan14_100x_M1BP_rep1_3R2_B-C-A_Position015_14_cmle.ics	1	0	1	3	0.0	0.0	0.0
1325	Jan14_100x_M1BP_rep1_3R2_B-C-A_Position015_14_cmle.ics	1	0	1	4	0.11759195768623715	0.20238095238095236	0.7846153846153845
1326	Jan14_100x_M1BP_rep1_3R2_B-C-A_Position015_14_cmle.ics	1	0	2	1	0.020751521944630084	0.013452914798206277	0.12857142857142856
1327	Jan14_100x_M1BP_rep1_3R2_B-C-A_Position015_14_cmle.ics	1	0	2	2	0.0	0.0	0.0
1328	Jan14_100x_M1BP_rep1_3R2_B-C-A_Position015_14_cmle.ics	1	0	2	3	0.5164823239552376	0.3348281016442451	0.6037735849056602
1329	Jan14_100x_M1BP_rep1_3R2_B-C-A_Position015_14_cmle.ics	1	0	2	4	0.0	0.0	0.0
1330	Jan14_100x_M1BP_rep1_3R2_B-C-A_Position015_14_cmle.ics	1	0	3	1	0.0	0.0	0.0
1331	Jan14_100x_M1BP_rep1_3R2_B-C-A_Position015_14_cmle.ics	1	0	3	2	0.13834347963086724	1.0	0.125
1332	Jan14_100x_M1BP_rep1_3R2_B-C-A_Position015_14_cmle.ics	1	0	3	3	0.0	0.0	0.0
1333	Jan14_100x_M1BP_rep1_3R2_B-C-A_Position015_14_cmle.ics	1	0	3	4	0.0	0.0	0.0
1334	Jan14_100x_M1BP_rep1_3R2_B-C-A_Position015_14_cmle.ics	2	0	1	1	0.04842021787080353	0.12574850299401197	0.12426035502958577
1335	Jan14_100x_M1BP_rep1_3R2_B-C-A_Position015_14_cmle.ics	3	0	1	1	0.5902655130917002	0.540084388185654	0.4970873786407767
1336	Jan14_100x_M1BP_rep1_3R2_B-C-A_Position015_14_cmle.ics	4	0	1	1	0.7516662393277119	0.6639511201629327	0.6666666666666665
1337	Jan14_100x_M1BP_rep1_3R2_B-C-A_Position015_14_cmle.ics	5	0	1	1	0.0	0.0	0.0
1338	Jan14_100x_M1BP_rep1_3R2_B-C-A_Position015_14_cmle.ics	5	0	1	2	0.3228014524720235	0.4022988505747126	0.5555555555555555
1339	Jan14_100x_M1BP_rep1_3R2_B-C-A_Position015_14_cmle.ics	5	0	2	1	0.0	0.0	0.0
1340	Jan14_100x_M1BP_rep1_3R2_B-C-A_Position015_14_cmle.ics	5	0	2	2	0.0	0.0	0.0
1341	Jan14_100x_M1BP_rep1_3R2_B-C-A_Position015_14_cmle.ics	6	0	1	1	0.053031667191832436	0.20535714285714282	0.14838709677419354
1342	Jan14_100x_M1BP_rep1_3R2_B-C-A_Position015_14_cmle.ics	6	0	1	2	0.0	0.0	0.0
1343	Jan14_100x_M1BP_rep1_3R2_B-C-A_Position015_14_cmle.ics	6	0	1	3	0.0	0.0	0.0
1344	Jan14_100x_M1BP_rep1_3R2_B-C-A_Position015_14_cmle.ics	6	0	2	1	0.0	0.0	0.0
1345	Jan14_100x_M1BP_rep1_3R2_B-C-A_Position015_14_cmle.ics	6	0	2	2	0.0	0.0	0.0
1346	Jan14_100x_M1BP_rep1_3R2_B-C-A_Position015_14_cmle.ics	6	0	2	3	0.0	0.0	0.0
1347	Jan14_100x_M1BP_rep1_3R2_B-C-A_Position015_14_cmle.ics	6	0	3	1	0.0	0.0	0.0
1348	Jan14_100x_M1BP_rep1_3R2_B-C-A_Position015_14_cmle.ics	6	0	3	2	0.45192203346083293	0.5850746268656716	0.6049382716049382
1349	Jan14_100x_M1BP_rep1_3R2_B-C-A_Position015_14_cmle.ics	6	0	3	3	0.0	0.0	0.0
1350	Jan14_100x_M1BP_rep1_3R2_B-C-A_Position015_14_cmle.ics	6	0	4	1	0.0	0.0	0.0
1351	Jan14_100x_M1BP_rep1_3R2_B-C-A_Position015_14_cmle.ics	6	0	4	2	0.0	0.0	0.0
1352	Jan14_100x_M1BP_rep1_3R2_B-C-A_Position015_14_cmle.ics	6	0	4	3	0.28129840858276334	0.5809523809523809	0.3848580441640378
1353	Jan14_100x_M1BP_rep1_3R2_B-C-A_Position015_14_cmle.ics	7	0	1	1	0.0	0.0	0.0
1354	Jan14_100x_M1BP_rep1_3R2_B-C-A_Position015_14_cmle.ics	7	0	2	1	0.7862521092354288	0.8857142857142856	0.3352999016715831
1355	Jan14_100x_M1BP_rep1_3R2_B-C-A_Position015_14_cmle.ics	8	0	1	1	0.0	0.0	0.0
1356	Jan14_100x_M1BP_rep1_3R2_B-C-A_Position015_14_cmle.ics	8	0	1	2	0.8139208051616021	0.7131313131313131	0.5042857142857142
1357	Jan14_100x_M1BP_rep1_3R2_B-C-A_Position015_14_cmle.ics	8	0	2	1	0.35277587305871144	0.4371428571428571	0.8947368421052632
1358	Jan14_100x_M1BP_rep1_3R2_B-C-A_Position015_14_cmle.ics	8	0	2	2	0.0	0.0	0.0
1359	Jan14_100x_M1BP_rep1_3R2_B-C-A_Position015_14_cmle.ics	9	0	1	1	0.7009402967963939	0.6755555555555555	0.6770601336302895
1360	Jan14_100x_M1BP_rep1_3R2_B-C-A_Position015_14_cmle.ics	10	0	1	1	0.0	0.0	0.0
1361	Jan14_100x_M1BP_rep1_3R2_B-C-A_Position015_14_cmle.ics	10	0	1	2	0.553373918523469	0.5940594059405941	0.5727923627684963
1362	Jan14_100x_M1BP_rep1_3R2_B-C-A_Position015_14_cmle.ics	10	0	2	1	0.0	0.0	0.0
1363	Jan14_100x_M1BP_rep1_3R2_B-C-A_Position015_14_cmle.ics	10	0	2	2	0.0	0.0	0.0
1364	Jan14_100x_M1BP_rep1_3R2_B-C-A_Position015_14_cmle.ics	10	0	3	1	0.0	0.0	0.0
1365	Jan14_100x_M1BP_rep1_3R2_B-C-A_Position015_14_cmle.ics	10	0	3	2	0.03689159456823126	0.19753086419753085	0.038186157517899756
1366	Jan14_100x_M1BP_rep1_3R2_B-C-A_Position015_14_cmle.ics	11	0	1	1	0.5579853678444978	0.5873786407766989	0.5249457700650758
1367	Jan14_100x_M1BP_rep1_3R2_B-C-A_Position015_14_cmle.ics	11	0	2	1	0.0	0.0	0.0
1368	Jan14_100x_M1BP_rep1_3R2_B-C-A_Position015_14_cmle.ics	12	0	1	1	0.7516662393277119	0.7581395348837209	0.7581395348837209
1369	Jan14_100x_M1BP_rep1_3R2_B-C-A_Position015_14_cmle.ics	13	0	1	1	0.0	0.0	0.0
1370	Jan14_100x_M1BP_rep1_3R2_B-C-A_Position015_14_cmle.ics	13	0	2	1	0.39197319228745714	0.6882591093117408	0.3655913978494623
1371	Jan14_100x_M1BP_rep1_3R2_B-C-A_Position015_14_cmle.ics	14	0	1	1	0.23979536469350318	0.45614035087719296	0.45614035087719296
1372	Jan14_100x_M1BP_rep1_3R2_B-C-A_Position015_14_cmle.ics	15	0	1	1	0.553373918523469	0.6217616580310881	0.5660377358490566
1373	Jan14_100x_M1BP_rep1_3R2_B-C-A_Position015_14_cmle.ics	15	0	1	2	0.0	0.0	0.0
1374	Jan14_100x_M1BP_rep1_3R2_B-C-A_Position015_14_cmle.ics	15	0	2	1	0.0	0.0	0.0
1375	Jan14_100x_M1BP_rep1_3R2_B-C-A_Position015_14_cmle.ics	15	0	2	2	0.54876246920244	0.43037974683544294	0.4630350194552529
1376	Jan14_100x_M1BP_rep1_3R2_B-C-A_Position015_14_cmle.ics	16	0	1	1	0.35508159771922587	0.31364562118126266	0.3283582089552239
1377	Jan14_100x_M1BP_rep1_3R2_B-C-A_Position015_14_cmle.ics	16	0	1	2	0.0	0.0	0.0
1378	Jan14_100x_M1BP_rep1_3R2_B-C-A_Position015_14_cmle.ics	18	0	1	1	0.5764311651286135	0.49701789264413526	0.47619047619047616
1379	Jan14_100x_M1BP_rep1_3R2_B-C-A_Position015_14_cmle.ics	19	0	1	1	0.0046114493210289076	0.007326007326007326	0.0047732696897374695
1380	Jan14_100x_M1BP_rep1_3R2_B-C-A_Position015_14_cmle.ics	19	0	2	1	0.29282703188533565	0.9769230769230768	0.3031026252983293
1381	Jan14_100x_M1BP_rep1_3R2_B-C-A_Position015_14_cmle.ics	20	0	1	1	0.6663544268886772	0.6598173515981735	0.6598173515981735
1382	Jan14_100x_M1BP_rep1_3R2_B-C-A_Position015_14_cmle.ics	21	0	1	1	0.4035018155900294	0.7882882882882882	0.691699604743083
1383	Jan14_100x_M1BP_rep1_3R2_B-C-A_Position015_14_cmle.ics	21	0	2	1	0.0	0.0	0.0
1384	Jan14_100x_M1BP_rep1_3R2_B-C-A_Position015_14_cmle.ics	22	0	1	1	0.5902655130917002	0.5765765765765766	0.5791855203619908
1385	Jan14_100x_M1BP_rep1_3R2_B-C-A_Position015_14_cmle.ics	23	0	1	1	0.0	0.0	0.0
1386	Jan14_100x_M1BP_rep1_3R2_B-C-A_Position015_14_cmle.ics	23	0	1	2	0.30666137984842234	0.7189189189189189	0.5732758620689654
1387	Jan14_100x_M1BP_rep1_3R2_B-C-A_Position015_14_cmle.ics	23	0	2	1	0.19829232080424303	0.5374999999999999	0.2915254237288135
1388	Jan14_100x_M1BP_rep1_3R2_B-C-A_Position015_14_cmle.ics	23	0	2	2	0.0	0.0	0.0
1389	Jan14_100x_M1BP_rep1_3R2_B-C-A_Position015_14_cmle.ics	23	0	3	1	0.0	0.0	0.0
1390	Jan14_100x_M1BP_rep1_3R2_B-C-A_Position015_14_cmle.ics	23	0	3	2	0.0	0.0	0.0
1391	Jan14_100x_M1BP_rep1_3R2_B-C-A_Position015_14_cmle.ics	24	0	1	1	0.3043556551879079	0.8407643312101912	0.8407643312101912
1392	Jan14_100x_M1BP_rep1_3R2_B-C-A_Position015_14_cmle.ics	26	0	1	1	0.9315127628478393	0.8451882845188284	0.7358834244080146
1393	Jan14_100x_M1BP_rep1_3R2_B-C-A_Position015_14_cmle.ics	26	0	2	1	0.0	0.0	0.0
1394	Jan14_100x_M1BP_rep1_3R2_B-C-A_Position015_14_cmle.ics	27	0	1	1	0.4496163088003185	0.4545454545454545	0.4493087557603686
1395	Jan14_100x_M1BP_rep1_3R2_B-C-A_Position015_14_cmle.ics	28	0	1	1	0.5464567445419255	0.5851851851851851	0.675213675213675
1396	Jan14_100x_M1BP_rep1_3R2_B-C-A_Position015_14_cmle.ics	28	0	1	2	0.0	0.0	0.0
1397	Jan14_100x_M1BP_rep1_3R2_B-C-A_Position015_14_cmle.ics	29	0	1	1	0.5418452952208966	0.8188153310104529	0.8188153310104529
1398	Jan14_100x_M1BP_rep1_3R2_B-C-A_Position015_14_cmle.ics	31	0	1	1	0.35277587305871144	0.4297752808988764	0.37046004842615016
1399	Jan14_100x_M1BP_rep1_3R2_B-C-A_Position015_14_cmle.ics	31	0	2	1	0.0	0.0	0.0
1400	Jan14_100x_M1BP_rep1_3R2_B-C-A_Position015_14_cmle.ics	32	0	1	1	0.670965876209706	0.560693641618497	0.5596153846153845
1401	Jan14_100x_M1BP_rep1_3R2_B-C-A_Position015_14_cmle.ics	33	0	1	1	0.23057246605144538	0.4672897196261681	0.46296296296296285
1402	Jan14_100x_M1BP_rep1_3R2_B-C-A_Position015_14_cmle.ics	34	0	1	1	0.772417761272342	0.7919621749408984	0.8251231527093594
1403	Jan14_100x_M1BP_rep1_3R2_B-C-A_Position015_14_cmle.ics	35	0	1	1	0.523399497936781	0.5254629629629628	0.5242494226327944
1404	Jan14_100x_M1BP_rep1_3R2_B-C-A_Position015_14_cmle.ics	36	0	1	1	0.16601217555704068	0.49315068493150677	0.354679802955665
1405	Jan14_100x_M1BP_rep1_3R2_B-C-A_Position015_14_cmle.ics	36	0	2	1	0.07608891379697698	0.6111111111111109	0.16256157635467977
1406	Jan14_100x_M1BP_rep1_3R2_B-C-A_Position015_14_cmle.ics	37	0	1	1	0.5510681938629545	0.669467787114846	0.5031578947368421
1407	Jan14_100x_M1BP_rep1_3R2_B-C-A_Position015_14_cmle.ics	37	0	2	1	0.0	0.0	0.0
1408	Jan14_100x_M1BP_rep1_3R2_B-C-A_Position015_14_cmle.ics	39	0	1	1	0.2951327565458501	0.5493562231759658	0.547008547008547
1409	Jan14_100x_M1BP_rep1_3R2_B-C-A_Position015_14_cmle.ics	40	0	1	1	0.0	0.0	0.0
1410	Jan14_100x_M1BP_rep1_3R2_B-C-A_Position015_14_cmle.ics	41	0	1	1	0.1291205809888094	0.24454148471615714	0.24454148471615714
1411	Jan14_100x_M1BP_rep1_3R2_B-C-A_Position015_14_cmle.ics	42	0	1	1	0.7424433406856541	0.665289256198347	0.665289256198347
1412	Jan14_100x_M1BP_rep1_3R2_B-C-A_Position015_14_cmle.ics	43	0	1	1	0.9799329807186429	0.830078125	0.8366141732283464
1413	Jan14_100x_M1BP_rep1_3R2_B-C-A_Position015_14_cmle.ics	44	0	1	1	0.0	0.0	0.0
1414	Jan14_100x_M1BP_rep1_3R2_B-C-A_Position015_14_cmle.ics	45	0	1	1	0.0	0.0	0.0
1415	Jan14_100x_M1BP_rep1_3R2_B-C-A_Position015_14_cmle.ics	45	0	1	2	0.0	0.0	0.0
1416	Jan14_100x_M1BP_rep1_3R2_B-C-A_Position015_14_cmle.ics	45	0	2	1	0.0046114493210289076	0.018867924528301886	0.014705882352941175
1417	Jan14_100x_M1BP_rep1_3R2_B-C-A_Position015_14_cmle.ics	45	0	2	2	0.0	0.0	0.0
1418	Jan14_100x_M1BP_rep1_3R2_B-C-A_Position015_14_cmle.ics	46	0	1	1	0.5649025418260412	0.649867374005305	0.649867374005305
1419	Jan14_100x_M1BP_rep1_3R2_B-C-A_Position015_14_cmle.ics	47	0	1	1	0.6525200789255904	0.5811088295687884	0.5705645161290323
1420	Jan14_100x_M1BP_rep1_3R2_B-C-A_Position015_14_cmle.ics	48	0	1	1	0.0	0.0	0.0
1421	Jan14_100x_M1BP_rep1_3R2_B-C-A_Position015_14_cmle.ics	48	0	1	2	0.10606333438366487	0.368	0.33333333333333337
1422	Jan14_100x_M1BP_rep1_3R2_B-C-A_Position015_14_cmle.ics	48	0	2	1	0.08761753709954924	0.4691358024691358	0.5588235294117646
1423	Jan14_100x_M1BP_rep1_3R2_B-C-A_Position015_14_cmle.ics	48	0	2	2	0.0	0.0	0.0
1424	Jan14_100x_M1BP_rep1_3R2_B-C-A_Position015_14_cmle.ics	49	0	1	1	0.0	0.0	0.0
1425	Jan14_100x_M1BP_rep1_3R2_B-C-A_Position015_14_cmle.ics	49	0	2	1	0.6525200789255904	0.9339933993399337	0.5380228136882129
1426	Jan14_100x_M1BP_rep1_3R2_B-C-A_Position015_14_cmle.ics	51	0	1	1	0.4934250773500931	0.795539033457249	0.7985074626865671
1427	Jan14_100x_M1BP_rep1_3R2_B-C-A_Position015_14_cmle.ics	52	0	1	1	0.43808768549774624	0.4656862745098039	0.4679802955665024
1428	Jan14_100x_M1BP_rep1_3R2_B-C-A_Position015_14_cmle.ics	53	0	1	1	0.2951327565458501	0.2800875273522976	0.28131868131868126
1429	Jan14_100x_M1BP_rep1_3R2_B-C-A_Position015_14_cmle.ics	54	0	1	1	0.16370645089652622	0.4303030303030303	0.3021276595744681
1430	Jan14_100x_M1BP_rep1_3R2_B-C-A_Position015_14_cmle.ics	54	0	1	2	0.0	0.0	0.0
1431	Jan14_100x_M1BP_rep1_3R2_B-C-A_Position015_14_cmle.ics	54	0	2	1	0.0	0.0	0.0
1432	Jan14_100x_M1BP_rep1_3R2_B-C-A_Position015_14_cmle.ics	54	0	2	2	0.14756637827292504	0.29357798165137616	0.43243243243243246
1433	Jan14_100x_M1BP_rep1_3R2_B-C-A_Position015_14_cmle.ics	55	0	1	1	0.26515833595916216	0.4423076923076922	0.23809523809523808
1434	Jan14_100x_M1BP_rep1_3R2_B-C-A_Position015_14_cmle.ics	55	0	2	1	0.08761753709954924	0.25503355704697983	0.07867494824016563
1435	Jan14_100x_M1BP_rep1_3R2_B-C-A_Position015_14_cmle.ics	55	0	3	1	0.0	0.0	0.0
1436	Jan14_100x_M1BP_rep1_3R2_B-C-A_Position016_15_cmle.ics	1	0	1	1	0.5210937732762666	0.6827794561933535	0.6786786786786787
1437	Jan14_100x_M1BP_rep1_3R2_B-C-A_Position016_15_cmle.ics	2	0	1	1	0.0	0.0	0.0
1438	Jan14_100x_M1BP_rep1_3R2_B-C-A_Position016_15_cmle.ics	3	0	1	1	0.07608891379697698	0.17010309278350516	0.17187500000000003
1439	Jan14_100x_M1BP_rep1_3R2_B-C-A_Position016_15_cmle.ics	4	0	1	1	0.0	0.0	0.0
1440	Jan14_100x_M1BP_rep1_3R2_B-C-A_Position016_15_cmle.ics	4	0	1	2	0.4242533375346595	0.44444444444444436	0.7698744769874477
1441	Jan14_100x_M1BP_rep1_3R2_B-C-A_Position016_15_cmle.ics	5	0	1	1	0.3228014524720235	0.639269406392694	0.6334841628959275
1442	Jan14_100x_M1BP_rep1_3R2_B-C-A_Position016_15_cmle.ics	6	0	1	1	0.11298050836520823	0.17753623188405798	0.19838056680161942
1443	Jan14_100x_M1BP_rep1_3R2_B-C-A_Position016_15_cmle.ics	6	0	1	2	0.0	0.0	0.0
1444	Jan14_100x_M1BP_rep1_3R2_B-C-A_Position016_15_cmle.ics	6	0	2	1	0.0	0.0	0.0
1445	Jan14_100x_M1BP_rep1_3R2_B-C-A_Position016_15_cmle.ics	6	0	2	2	0.15448355225446841	0.5	0.41358024691358025
1446	Jan14_100x_M1BP_rep1_3R2_B-C-A_Position016_15_cmle.ics	7	0	1	1	0.07147746447594806	0.1422018348623853	0.1422018348623853
1447	Jan14_100x_M1BP_rep1_3R2_B-C-A_Position016_15_cmle.ics	8	0	1	1	0.27207550994070556	1.0	0.41403508771929826
1448	Jan14_100x_M1BP_rep1_3R2_B-C-A_Position016_15_cmle.ics	8	0	1	2	0.0	0.0	0.0
1449	Jan14_100x_M1BP_rep1_3R2_B-C-A_Position016_15_cmle.ics	8	0	2	1	0.0	0.0	0.0
1450	Jan14_100x_M1BP_rep1_3R2_B-C-A_Position016_15_cmle.ics	8	0	2	2	0.35047014839819696	0.4606060606060606	0.9325153374233127
1451	Jan14_100x_M1BP_rep1_3R2_B-C-A_Position016_15_cmle.ics	9	0	1	1	0.4035018155900294	0.5485893416927898	0.5287009063444108
1452	Jan14_100x_M1BP_rep1_3R2_B-C-A_Position016_15_cmle.ics	9	0	2	1	0.0	0.0	0.0
1453	Jan14_100x_M1BP_rep1_3R2_B-C-A_Position016_15_cmle.ics	10	0	1	1	0.10375760972315042	0.2205882352941176	0.1442307692307692
1454	Jan14_100x_M1BP_rep1_3R2_B-C-A_Position016_15_cmle.ics	10	0	1	2	0.0	0.0	0.0
1455	Jan14_100x_M1BP_rep1_3R2_B-C-A_Position016_15_cmle.ics	10	0	2	1	0.0	0.0	0.0
1456	Jan14_100x_M1BP_rep1_3R2_B-C-A_Position016_15_cmle.ics	10	0	2	2	0.13373203030983832	0.327683615819209	0.8529411764705882
1457	Jan14_100x_M1BP_rep1_3R2_B-C-A_Position016_15_cmle.ics	11	0	1	1	0.7239975434015384	0.7072072072072071	0.7072072072072071
1458	Jan14_100x_M1BP_rep1_3R2_B-C-A_Position016_15_cmle.ics	12	0	1	1	0.4634506567634052	0.5062972292191436	0.5062972292191436
1459	Jan14_100x_M1BP_rep1_3R2_B-C-A_Position016_15_cmle.ics	13	0	1	1	0.5787368897891279	0.539784946236559	0.5409482758620688
1460	Jan14_100x_M1BP_rep1_3R2_B-C-A_Position016_15_cmle.ics	14	0	1	1	0.7009402967963939	0.8150134048257371	0.8128342245989304
1461	Jan14_100x_M1BP_rep1_3R2_B-C-A_Position016_15_cmle.ics	15	0	1	1	0.0	0.0	0.0
1462	Jan14_100x_M1BP_rep1_3R2_B-C-A_Position016_15_cmle.ics	15	0	2	1	0.0	0.0	0.0
1463	Jan14_100x_M1BP_rep1_3R2_B-C-A_Position016_15_cmle.ics	15	0	3	1	0.18676369750167077	1.0	0.1808035714285714
1464	Jan14_100x_M1BP_rep1_3R2_B-C-A_Position016_15_cmle.ics	15	0	4	1	0.0	0.0	0.0
1465	Jan14_100x_M1BP_rep1_3R2_B-C-A_Position016_15_cmle.ics	16	0	1	1	0.28821558256430674	0.31887755102040816	0.31969309462915596
1466	Jan14_100x_M1BP_rep1_3R2_B-C-A_Position016_15_cmle.ics	17	0	1	1	0.6548258035861049	0.6651053864168618	0.6635514018691587
1467	Jan14_100x_M1BP_rep1_3R2_B-C-A_Position016_15_cmle.ics	18	0	1	1	0.6848002241727927	0.7615384615384615	0.7576530612244897
1468	Jan14_100x_M1BP_rep1_3R2_B-C-A_Position016_15_cmle.ics	19	0	1	1	0.44039341015826067	0.5650887573964496	0.41431670281995653
1469	Jan14_100x_M1BP_rep1_3R2_B-C-A_Position016_15_cmle.ics	19	0	2	1	0.0	0.0	0.0
1470	Jan14_100x_M1BP_rep1_3R2_B-C-A_Position016_15_cmle.ics	20	0	1	1	0.6294628323204459	0.7668539325842696	0.7690140845070421
1471	Jan14_100x_M1BP_rep1_3R2_B-C-A_Position016_15_cmle.ics	21	0	1	1	0.10145188506263597	0.46315789473684205	0.45833333333333337
1472	Jan14_100x_M1BP_rep1_3R2_B-C-A_Position016_15_cmle.ics	22	0	1	1	0.6409914556230182	0.634703196347032	0.634703196347032
1473	Jan14_100x_M1BP_rep1_3R2_B-C-A_Position016_15_cmle.ics	23	0	1	1	0.4426991348187751	0.5393258426966291	0.5393258426966291
1474	Jan14_100x_M1BP_rep1_3R2_B-C-A_Position016_15_cmle.ics	24	0	1	1	1.544835522544684	0.8448928121059268	0.8827404479578391
1475	Jan14_100x_M1BP_rep1_3R2_B-C-A_Position016_15_cmle.ics	25	0	1	1	0.6064055857153013	0.579295154185022	0.7408450704225351
1476	Jan14_100x_M1BP_rep1_3R2_B-C-A_Position016_15_cmle.ics	25	0	1	2	0.0	0.0	0.0
1477	Jan14_100x_M1BP_rep1_3R2_B-C-A_Position016_15_cmle.ics	26	0	1	1	0.0	0.0	0.0
1478	Jan14_100x_M1BP_rep1_3R2_B-C-A_Position016_15_cmle.ics	26	0	1	2	0.2144323934278442	0.5740740740740741	0.6283783783783784
1479	Jan14_100x_M1BP_rep1_3R2_B-C-A_Position016_15_cmle.ics	26	0	2	1	0.23287819071195984	0.5519125683060109	0.5101010101010102
1480	Jan14_100x_M1BP_rep1_3R2_B-C-A_Position016_15_cmle.ics	26	0	2	2	0.0	0.0	0.0
1481	Jan14_100x_M1BP_rep1_3R2_B-C-A_Position016_15_cmle.ics	29	0	1	1	0.0	0.0	0.0
1482	Jan14_100x_M1BP_rep1_3R2_B-C-A_Position016_15_cmle.ics	30	0	1	1	0.3827502936453993	0.39523809523809517	0.3869463869463869
1483	Jan14_100x_M1BP_rep1_3R2_B-C-A_Position016_15_cmle.ics	31	0	1	1	0.33202435111408135	0.5975103734439833	0.702439024390244
1484	Jan14_100x_M1BP_rep1_3R2_B-C-A_Position016_15_cmle.ics	33	0	1	1	0.3228014524720235	0.3333333333333333	0.33254156769596194
1485	Jan14_100x_M1BP_rep1_3R2_B-C-A_Position016_15_cmle.ics	34	0	1	1	0.0	0.0	0.0
1486	Jan14_100x_M1BP_rep1_3R2_B-C-A_Position016_15_cmle.ics	34	0	1	2	0.1590950015754973	0.16586538461538458	0.25746268656716415
1487	Jan14_100x_M1BP_rep1_3R2_B-C-A_Position016_15_cmle.ics	35	0	1	1	0.5164823239552376	0.6327683615819208	0.6345609065155807
1488	Jan14_100x_M1BP_rep1_3R2_B-C-A_Position016_15_cmle.ics	36	0	1	1	0.5787368897891279	0.5783410138248847	0.5783410138248847
1489	Jan14_100x_M1BP_rep1_3R2_B-C-A_Position016_15_cmle.ics	37	0	1	1	0.6778830501912494	0.6591928251121075	0.8724035608308603
1490	Jan14_100x_M1BP_rep1_3R2_B-C-A_Position016_15_cmle.ics	37	0	1	2	0.0	0.0	0.0
1491	Jan14_100x_M1BP_rep1_3R2_B-C-A_Position016_15_cmle.ics	38	0	1	1	0.5695139911470701	0.7993527508090615	0.5784543325526933
1492	Jan14_100x_M1BP_rep1_3R2_B-C-A_Position016_15_cmle.ics	38	0	2	1	0.0	0.0	0.0
1493	Jan14_100x_M1BP_rep1_3R2_B-C-A_Position016_15_cmle.ics	39	0	1	1	0.6571315282466194	0.7002457002457002	0.7002457002457002
1494	Jan14_100x_M1BP_rep1_3R2_B-C-A_Position016_15_cmle.ics	40	0	1	1	0.025362971265658993	0.06918238993710692	0.06962025316455696
1495	Jan14_100x_M1BP_rep1_3R2_B-C-A_Position016_15_cmle.ics	41	0	1	1	0.0	0.0	0.0
1496	Jan14_100x_M1BP_rep1_3R2_B-C-A_Position016_15_cmle.ics	41	0	1	2	0.24671253867504656	0.9999999999999998	0.23160173160173161
1497	Jan14_100x_M1BP_rep1_3R2_B-C-A_Position016_15_cmle.ics	41	0	2	1	1.0306589232499608	0.5511713933415535	0.9867549668874173
1498	Jan14_100x_M1BP_rep1_3R2_B-C-A_Position016_15_cmle.ics	41	0	2	2	0.0	0.0	0.0
1499	Jan14_100x_M1BP_rep1_3R2_B-C-A_Position016_15_cmle.ics	42	0	1	1	0.3181900031509946	0.7225130890052355	0.8313253012048191
1500	Jan14_100x_M1BP_rep1_3R2_B-C-A_Position016_15_cmle.ics	42	0	1	2	0.0	0.0	0.0
1501	Jan14_100x_M1BP_rep1_3R2_B-C-A_Position016_15_cmle.ics	42	0	2	1	0.0	0.0	0.0
1502	Jan14_100x_M1BP_rep1_3R2_B-C-A_Position016_15_cmle.ics	42	0	2	2	0.006917173981543361	0.012195121951219511	0.01357466063348416
1503	Jan14_100x_M1BP_rep1_3R2_B-C-A_Position016_15_cmle.ics	43	0	1	1	0.27207550994070556	0.8489208633093523	0.39202657807308966
1504	Jan14_100x_M1BP_rep1_3R2_B-C-A_Position016_15_cmle.ics	43	0	1	2	0.0	0.0	0.0
1505	Jan14_100x_M1BP_rep1_3R2_B-C-A_Position016_15_cmle.ics	43	0	2	1	0.0	0.0	0.0
1506	Jan14_100x_M1BP_rep1_3R2_B-C-A_Position016_15_cmle.ics	43	0	2	2	0.13603775497035278	0.25321888412017174	0.8194444444444445
1507	Jan14_100x_M1BP_rep1_3R2_B-C-A_Position016_15_cmle.ics	44	0	1	1	0.35277587305871144	0.3953488372093023	0.3963730569948186
1508	Jan14_100x_M1BP_rep1_3R2_B-C-A_Position016_15_cmle.ics	45	0	1	1	0.5072594253131798	0.6214689265536723	0.6162464985994398
1509	Jan14_100x_M1BP_rep1_3R2_B-C-A_Position016_15_cmle.ics	46	0	1	1	0.49573080201060754	0.6304985337243401	0.6286549707602338
1510	Jan14_100x_M1BP_rep1_3R2_B-C-A_Position016_15_cmle.ics	47	0	1	1	0.2144323934278442	0.31525423728813556	0.31525423728813556
1511	Jan14_100x_M1BP_rep1_3R2_B-C-A_Position016_15_cmle.ics	48	0	1	1	0.7655005872907986	0.7460674157303369	0.7477477477477477
1512	Jan14_100x_M1BP_rep1_3R2_B-C-A_Position016_15_cmle.ics	49	0	1	1	0.37352739500334153	0.5418060200668896	0.38479809976247026
1513	Jan14_100x_M1BP_rep1_3R2_B-C-A_Position016_15_cmle.ics	49	0	2	1	0.10606333438366487	0.38016528925619825	0.10926365795724464
1514	Jan14_100x_M1BP_rep1_3R2_B-C-A_Position016_15_cmle.ics	50	0	1	1	0.6594372529071337	0.6514806378132117	0.65
1515	Jan14_100x_M1BP_rep1_3R2_B-C-A_Position016_15_cmle.ics	51	0	1	1	0.04150304388926017	0.04591836734693877	0.04591836734693877
1516	Jan14_100x_M1BP_rep1_3R2_B-C-A_Position016_15_cmle.ics	52	0	1	1	0.0023057246605144538	0.006711409395973153	0.006802721088435373
1517	Jan14_100x_M1BP_rep1_3R2_B-C-A_Position016_15_cmle.ics	53	0	1	1	0.22826674139093092	0.4361233480176211	0.4361233480176211
1518	Jan14_100x_M1BP_rep1_3R2_B-C-A_Position017_16_cmle.ics	1	0	1	1	0.5003422513316365	0.40636704119850187	0.9954128440366972
1519	Jan14_100x_M1BP_rep1_3R2_B-C-A_Position017_16_cmle.ics	1	0	1	2	0.0	0.0	0.0
1520	Jan14_100x_M1BP_rep1_3R2_B-C-A_Position017_16_cmle.ics	2	0	1	1	0.7424433406856541	0.614503816793893	0.6121673003802282
1521	Jan14_100x_M1BP_rep1_3R2_B-C-A_Position017_16_cmle.ics	3	0	1	1	0.26746406061967665	0.5043478260869565	0.5065502183406112
1522	Jan14_100x_M1BP_rep1_3R2_B-C-A_Position017_16_cmle.ics	5	0	1	1	0.7355261667041108	0.7217194570135745	0.7233560090702946
1523	Jan14_100x_M1BP_rep1_3R2_B-C-A_Position017_16_cmle.ics	6	0	1	1	0.9684043574160706	0.84	0.8450704225352111
1524	Jan14_100x_M1BP_rep1_3R2_B-C-A_Position017_16_cmle.ics	7	0	1	1	0.9315127628478393	0.8381742738589211	0.8381742738589211
1525	Jan14_100x_M1BP_rep1_3R2_B-C-A_Position017_16_cmle.ics	8	0	1	1	0.6686601515491916	0.6697459584295611	0.6697459584295611
1526	Jan14_100x_M1BP_rep1_3R2_B-C-A_Position017_16_cmle.ics	9	0	1	1	0.3181900031509946	0.5348837209302325	0.5390625
1527	Jan14_100x_M1BP_rep1_3R2_B-C-A_Position017_16_cmle.ics	10	0	1	1	0.4842021787080353	0.7317073170731706	0.7720588235294117
1528	Jan14_100x_M1BP_rep1_3R2_B-C-A_Position017_16_cmle.ics	10	0	1	2	0.0	0.0	0.0
1529	Jan14_100x_M1BP_rep1_3R2_B-C-A_Position017_16_cmle.ics	10	0	2	1	0.0	0.0	0.0
1530	Jan14_100x_M1BP_rep1_3R2_B-C-A_Position017_16_cmle.ics	10	0	2	2	0.11067478370469377	0.29999999999999993	0.2727272727272727
1531	Jan14_100x_M1BP_rep1_3R2_B-C-A_Position017_16_cmle.ics	11	0	1	1	0.9292070381873249	0.8520084566596193	0.8520084566596193
1532	Jan14_100x_M1BP_rep1_3R2_B-C-A_Position017_16_cmle.ics	12	0	1	1	0.5003422513316365	0.541147132169576	0.5398009950248756
1533	Jan14_100x_M1BP_rep1_3R2_B-C-A_Position017_16_cmle.ics	13	0	1	1	0.3804445689848849	0.4198473282442748	0.4198473282442748
1534	Jan14_100x_M1BP_rep1_3R2_B-C-A_Position017_16_cmle.ics	14	0	1	1	0.016140072623601176	0.013182674199623351	0.015184381778741863
1535	Jan14_100x_M1BP_rep1_3R2_B-C-A_Position017_16_cmle.ics	14	0	1	2	0.10836905904417933	0.08851224105461393	0.7121212121212119
1536	Jan14_100x_M1BP_rep1_3R2_B-C-A_Position017_16_cmle.ics	15	0	1	1	1.0352703725709897	0.6961240310077519	0.5143184421534936
1537	Jan14_100x_M1BP_rep1_3R2_B-C-A_Position017_16_cmle.ics	15	0	2	1	0.0	0.0	0.0
1538	Jan14_100x_M1BP_rep1_3R2_B-C-A_Position017_16_cmle.ics	16	0	1	1	0.6110170350363302	0.7361111111111109	0.8688524590163932
1539	Jan14_100x_M1BP_rep1_3R2_B-C-A_Position017_16_cmle.ics	16	0	1	2	0.0	0.0	0.0
1540	Jan14_100x_M1BP_rep1_3R2_B-C-A_Position017_16_cmle.ics	16	0	2	1	0.0	0.0	0.0
1541	Jan14_100x_M1BP_rep1_3R2_B-C-A_Position017_16_cmle.ics	16	0	2	2	0.21904384274887312	0.8189655172413791	0.5555555555555556
1542	Jan14_100x_M1BP_rep1_3R2_B-C-A_Position017_16_cmle.ics	17	0	1	1	0.8646467476929202	0.7381889763779527	0.7367387033398822
1543	Jan14_100x_M1BP_rep1_3R2_B-C-A_Position017_16_cmle.ics	18	0	1	1	0.0	0.0	0.0
1544	Jan14_100x_M1BP_rep1_3R2_B-C-A_Position017_16_cmle.ics	18	0	2	1	0.696328847475365	0.6052104208416834	0.5243055555555556
1545	Jan14_100x_M1BP_rep1_3R2_B-C-A_Position017_16_cmle.ics	19	0	1	1	0.0	0.0	0.0
1546	Jan14_100x_M1BP_rep1_3R2_B-C-A_Position017_16_cmle.ics	20	0	1	1	0.0	0.0	0.0
1547	Jan14_100x_M1BP_rep1_3R2_B-C-A_Position017_16_cmle.ics	20	0	2	1	0.0	0.0	0.0
1548	Jan14_100x_M1BP_rep1_3R2_B-C-A_Position017_16_cmle.ics	21	0	1	1	1.1136650110284811	0.81864406779661	0.8172588832487309
1549	Jan14_100x_M1BP_rep1_3R2_B-C-A_Position017_16_cmle.ics	22	0	1	1	0.6755773255307349	0.6066252587991718	0.6053719008264461
1550	Jan14_100x_M1BP_rep1_3R2_B-C-A_Position017_16_cmle.ics	23	0	1	1	0.5879597884311857	0.678191489361702	0.678191489361702
1551	Jan14_100x_M1BP_rep1_3R2_B-C-A_Position017_16_cmle.ics	24	0	1	1	0.5372338458998678	0.613157894736842	0.5010752688172043
1552	Jan14_100x_M1BP_rep1_3R2_B-C-A_Position017_16_cmle.ics	24	0	2	1	0.0	0.0	0.0
1553	Jan14_100x_M1BP_rep1_3R2_B-C-A_Position017_16_cmle.ics	25	0	1	1	0.5971826870732435	0.5452631578947369	0.5441176470588234
1554	Jan14_100x_M1BP_rep1_3R2_B-C-A_Position017_16_cmle.ics	26	0	1	1	0.8185322544826311	0.7186234817813765	0.715725806451613
1555	Jan14_100x_M1BP_rep1_3R2_B-C-A_Position017_16_cmle.ics	27	0	1	1	0.0	0.0	0.0
1556	Jan14_100x_M1BP_rep1_3R2_B-C-A_Position017_16_cmle.ics	27	0	1	2	0.016140072623601176	0.013409961685823753	0.05263157894736841
1557	Jan14_100x_M1BP_rep1_3R2_B-C-A_Position017_16_cmle.ics	28	0	1	1	0.06917173981543362	0.30927835051546393	0.13333333333333333
1558	Jan14_100x_M1BP_rep1_3R2_B-C-A_Position017_16_cmle.ics	28	0	1	2	0.0	0.0	0.0
1559	Jan14_100x_M1BP_rep1_3R2_B-C-A_Position017_16_cmle.ics	28	0	2	1	0.0	0.0	0.0
1560	Jan14_100x_M1BP_rep1_3R2_B-C-A_Position017_16_cmle.ics	28	0	2	2	0.5187880486157521	0.5528255528255528	0.8122743682310468
1561	Jan14_100x_M1BP_rep1_3R2_B-C-A_Position017_16_cmle.ics	29	0	1	1	0.7516662393277119	0.9235127478753541	0.8029556650246303
1562	Jan14_100x_M1BP_rep1_3R2_B-C-A_Position017_16_cmle.ics	29	0	2	1	0.0	0.0	0.0
1563	Jan14_100x_M1BP_rep1_3R2_B-C-A_Position017_16_cmle.ics	30	0	1	1	0.4703678307449486	0.5164556962025315	0.43589743589743585
1564	Jan14_100x_M1BP_rep1_3R2_B-C-A_Position017_16_cmle.ics	30	0	2	1	0.0	0.0	0.0
1565	Jan14_100x_M1BP_rep1_3R2_B-C-A_Position017_16_cmle.ics	31	0	1	1	0.5787368897891279	0.5175257731958761	0.5143442622950819
1566	Jan14_100x_M1BP_rep1_3R2_B-C-A_Position017_16_cmle.ics	32	0	1	1	0.0	0.0	0.0
1567	Jan14_100x_M1BP_rep1_3R2_B-C-A_Position017_16_cmle.ics	32	0	1	2	0.02305724660514454	0.026315789473684206	0.04016064257028112
1568	Jan14_100x_M1BP_rep1_3R2_B-C-A_Position017_16_cmle.ics	32	0	1	3	0.0	0.0	0.0
1569	Jan14_100x_M1BP_rep1_3R2_B-C-A_Position017_16_cmle.ics	32	0	1	4	0.0	0.0	0.0
1570	Jan14_100x_M1BP_rep1_3R2_B-C-A_Position017_16_cmle.ics	32	0	2	1	0.0	0.0	0.0
1571	Jan14_100x_M1BP_rep1_3R2_B-C-A_Position017_16_cmle.ics	32	0	2	2	0.0	0.0	0.0
1572	Jan14_100x_M1BP_rep1_3R2_B-C-A_Position017_16_cmle.ics	32	0	2	3	0.0	0.0	0.0
1573	Jan14_100x_M1BP_rep1_3R2_B-C-A_Position017_16_cmle.ics	32	0	2	4	0.12681485632829495	0.18211920529801323	0.25581395348837205
1574	Jan14_100x_M1BP_rep1_3R2_B-C-A_Position017_16_cmle.ics	32	0	3	1	0.0	0.0	0.0
1575	Jan14_100x_M1BP_rep1_3R2_B-C-A_Position017_16_cmle.ics	32	0	3	2	0.0	0.0	0.0
1576	Jan14_100x_M1BP_rep1_3R2_B-C-A_Position017_16_cmle.ics	32	0	3	3	0.7424433406856541	0.797029702970297	0.5709219858156028
1577	Jan14_100x_M1BP_rep1_3R2_B-C-A_Position017_16_cmle.ics	32	0	3	4	0.0	0.0	0.0
1578	Jan14_100x_M1BP_rep1_3R2_B-C-A_Position017_16_cmle.ics	33	0	1	1	0.0	0.0	0.0
1579	Jan14_100x_M1BP_rep1_3R2_B-C-A_Position017_16_cmle.ics	33	0	2	1	0.37583311966385596	0.47660818713450287	0.33608247422680404
1580	Jan14_100x_M1BP_rep1_3R2_B-C-A_Position017_16_cmle.ics	33	0	3	1	0.0	0.0	0.0
1581	Jan14_100x_M1BP_rep1_3R2_B-C-A_Position017_16_cmle.ics	34	0	1	1	0.0	0.0	0.0
1582	Jan14_100x_M1BP_rep1_3R2_B-C-A_Position017_16_cmle.ics	34	0	2	1	0.009222898642057815	0.013888888888888888	0.007889546351084811
1583	Jan14_100x_M1BP_rep1_3R2_B-C-A_Position017_16_cmle.ics	35	0	1	1	0.3343300757745958	0.3835978835978835	0.3835978835978835
1584	Jan14_100x_M1BP_rep1_3R2_B-C-A_Position017_16_cmle.ics	36	0	1	1	0.3343300757745958	0.8011049723756906	0.8055555555555555
1585	Jan14_100x_M1BP_rep1_3R2_B-C-A_Position017_16_cmle.ics	37	0	1	1	0.4496163088003185	0.4037267080745342	0.4037267080745342
1586	Jan14_100x_M1BP_rep1_3R2_B-C-A_Position017_16_cmle.ics	38	0	1	1	0.4749792800659775	0.7953667953667954	0.7923076923076922
1587	Jan14_100x_M1BP_rep1_3R2_B-C-A_Position017_16_cmle.ics	39	0	1	1	0.5787368897891279	0.5577777777777777	0.5615212527964206
1588	Jan14_100x_M1BP_rep1_3R2_B-C-A_Position017_16_cmle.ics	40	0	1	1	0.2144323934278442	0.39743589743589736	0.53757225433526
1589	Jan14_100x_M1BP_rep1_3R2_B-C-A_Position017_16_cmle.ics	40	0	1	2	0.0	0.0	0.0
1590	Jan14_100x_M1BP_rep1_3R2_B-C-A_Position017_16_cmle.ics	40	0	2	1	0.0	0.0	0.0
1591	Jan14_100x_M1BP_rep1_3R2_B-C-A_Position017_16_cmle.ics	40	0	2	2	0.0	0.0	0.0
1592	Jan14_100x_M1BP_rep1_3R2_B-C-A_Position017_16_cmle.ics	41	0	1	1	0.8093093558405733	0.7597402597402597	0.7548387096774193
1593	Jan14_100x_M1BP_rep1_3R2_B-C-A_Position017_16_cmle.ics	42	0	1	1	1.2128111714306027	0.513671875	0.543388429752066
1594	Jan14_100x_M1BP_rep1_3R2_B-C-A_Position017_16_cmle.ics	42	0	1	2	0.0	0.0	0.0
1595	Jan14_100x_M1BP_rep1_3R2_B-C-A_Position017_16_cmle.ics	42	0	2	1	0.0	0.0	0.0
1596	Jan14_100x_M1BP_rep1_3R2_B-C-A_Position017_16_cmle.ics	42	0	2	2	0.016140072623601176	0.09210526315789472	0.05426356589147286
1597	Jan14_100x_M1BP_rep1_3R2_B-C-A_Position017_16_cmle.ics	43	0	1	1	0.7747234859328564	0.6760563380281689	0.6733466933867736
1598	Jan14_100x_M1BP_rep1_3R2_B-C-A_Position017_16_cmle.ics	44	0	1	1	0.5556796431839833	0.5285087719298245	0.3035264483627204
1599	Jan14_100x_M1BP_rep1_3R2_B-C-A_Position017_16_cmle.ics	44	0	1	2	0.0	0.0	0.0
1600	Jan14_100x_M1BP_rep1_3R2_B-C-A_Position017_16_cmle.ics	44	0	1	3	0.0	0.0	0.0
1601	Jan14_100x_M1BP_rep1_3R2_B-C-A_Position017_16_cmle.ics	44	0	2	1	0.0	0.0	0.0
1602	Jan14_100x_M1BP_rep1_3R2_B-C-A_Position017_16_cmle.ics	44	0	2	2	0.0	0.0	0.0
1603	Jan14_100x_M1BP_rep1_3R2_B-C-A_Position017_16_cmle.ics	44	0	2	3	0.0	0.0	0.0
1604	Jan14_100x_M1BP_rep1_3R2_B-C-A_Position017_16_cmle.ics	45	0	1	1	0.0	0.0	0.0
1605	Jan14_100x_M1BP_rep1_3R2_B-C-A_Position017_16_cmle.ics	45	0	2	1	0.0	0.0	0.0
1606	Jan14_100x_M1BP_rep1_3R2_B-C-A_Position017_16_cmle.ics	45	0	3	1	1.4618294347661638	0.7494089834515367	0.5706570657065707
1607	Jan14_100x_M1BP_rep1_3R2_B-C-A_Position017_16_cmle.ics	46	0	1	1	0.6801887748517639	0.6614349775784752	0.7375
1608	Jan14_100x_M1BP_rep1_3R2_B-C-A_Position017_16_cmle.ics	47	0	1	1	0.553373918523469	0.48192771084337344	0.48387096774193555
1609	Jan14_100x_M1BP_rep1_3R2_B-C-A_Position017_16_cmle.ics	48	0	1	1	0.41272471423208723	0.8325581395348837	0.8287037037037035
1610	Jan14_100x_M1BP_rep1_3R2_B-C-A_Position017_16_cmle.ics	49	0	1	1	0.4842021787080353	0.5526315789473684	0.4895104895104894
1611	Jan14_100x_M1BP_rep1_3R2_B-C-A_Position017_16_cmle.ics	50	0	1	1	0.6755773255307349	0.6397379912663753	0.5140350877192982
1612	Jan14_100x_M1BP_rep1_3R2_B-C-A_Position017_16_cmle.ics	50	0	2	1	0.0	0.0	0.0
1613	Jan14_100x_M1BP_rep1_3R2_B-C-A_Position017_16_cmle.ics	51	0	1	1	0.8623410230324057	0.6900369003690037	0.3928571428571428
1614	Jan14_100x_M1BP_rep1_3R2_B-C-A_Position017_16_cmle.ics	51	0	1	2	0.0	0.0	0.0
1615	Jan14_100x_M1BP_rep1_3R2_B-C-A_Position017_16_cmle.ics	51	0	2	1	0.03689159456823126	0.2461538461538461	0.016806722689075626
1616	Jan14_100x_M1BP_rep1_3R2_B-C-A_Position017_16_cmle.ics	51	0	2	2	0.0	0.0	0.0
1617	Jan14_100x_M1BP_rep1_3R2_B-C-A_Position017_16_cmle.ics	51	0	3	1	0.0	0.0	0.0
1618	Jan14_100x_M1BP_rep1_3R2_B-C-A_Position017_16_cmle.ics	51	0	3	2	0.20059804546475749	0.20092378752886836	1.0
1619	Jan14_100x_M1BP_rep1_3R2_B-C-A_Position017_16_cmle.ics	52	0	1	1	0.8969268929401225	0.7243947858472998	0.7190388170055452
1620	Jan14_100x_M1BP_rep1_3R2_B-C-A_Position017_16_cmle.ics	53	0	1	1	0.4888136280290642	0.47321428571428564	0.4711111111111111
1621	Jan14_100x_M1BP_rep1_3R2_B-C-A_Position017_16_cmle.ics	54	0	1	1	1.270454287943464	0.8622848200312987	0.8677165354330708
1622	Jan14_100x_M1BP_rep1_3R2_B-C-A_Position017_16_cmle.ics	55	0	1	1	1.1321108083125968	0.9160447761194029	0.9160447761194029
1623	Jan14_100x_M1BP_rep1_3R2_B-C-A_Position017_16_cmle.ics	56	0	1	1	0.0	0.0	0.0
1624	Jan14_100x_M1BP_rep1_3R2_B-C-A_Position017_16_cmle.ics	56	0	1	2	0.6017941363942725	0.6083916083916083	0.7957317073170731
1625	Jan14_100x_M1BP_rep1_3R2_B-C-A_Position017_16_cmle.ics	57	0	1	1	0.6317685569809603	0.6832917705735659	0.8896103896103895
1626	Jan14_100x_M1BP_rep1_3R2_B-C-A_Position017_16_cmle.ics	57	0	1	2	0.0	0.0	0.0
1627	Jan14_100x_M1BP_rep1_3R2_B-C-A_Position017_16_cmle.ics	58	0	1	1	0.0	0.0	0.0
1628	Jan14_100x_M1BP_rep1_3R2_B-C-A_Position017_16_cmle.ics	58	0	1	2	0.0	0.0	0.0
1629	Jan14_100x_M1BP_rep1_3R2_B-C-A_Position017_16_cmle.ics	58	0	1	3	0.13603775497035278	0.29064039408866993	0.9833333333333333
1630	Jan14_100x_M1BP_rep1_3R2_B-C-A_Position018_17_cmle.ics	1	0	1	1	0.0	0.0	0.0
1631	Jan14_100x_M1BP_rep1_3R2_B-C-A_Position018_17_cmle.ics	1	0	2	1	0.6156284843573592	0.9569892473118279	0.5134615384615384
1632	Jan14_100x_M1BP_rep1_3R2_B-C-A_Position018_17_cmle.ics	2	0	1	1	0.5464567445419255	0.7571884984025559	0.7571884984025559
1633	Jan14_100x_M1BP_rep1_3R2_B-C-A_Position018_17_cmle.ics	3	0	1	1	0.04380876854977462	0.04	0.1027027027027027
1634	Jan14_100x_M1BP_rep1_3R2_B-C-A_Position018_17_cmle.ics	3	0	1	2	0.33202435111408135	0.3031578947368421	0.4948453608247423
1635	Jan14_100x_M1BP_rep1_3R2_B-C-A_Position018_17_cmle.ics	4	0	1	1	0.24210108935401764	0.4687499999999999	0.4687499999999999
1636	Jan14_100x_M1BP_rep1_3R2_B-C-A_Position018_17_cmle.ics	5	0	1	1	0.11528623302572269	0.199203187250996	0.25773195876288657
1637	Jan14_100x_M1BP_rep1_3R2_B-C-A_Position018_17_cmle.ics	5	0	1	2	0.0	0.0	0.0
1638	Jan14_100x_M1BP_rep1_3R2_B-C-A_Position018_17_cmle.ics	6	0	1	1	0.5625968171655267	0.5339168490153172	0.531590413943355
1639	Jan14_100x_M1BP_rep1_3R2_B-C-A_Position018_17_cmle.ics	7	0	1	1	0.2697697852801911	0.27020785219399535	0.26958525345622114
1640	Jan14_100x_M1BP_rep1_3R2_B-C-A_Position018_17_cmle.ics	8	0	1	1	0.6986345721358795	0.5674157303370787	0.5716981132075472
1641	Jan14_100x_M1BP_rep1_3R2_B-C-A_Position018_17_cmle.ics	9	0	1	1	0.0	0.0	0.0
1642	Jan14_100x_M1BP_rep1_3R2_B-C-A_Position018_17_cmle.ics	10	0	1	1	0.797780732538001	0.7299578059071729	0.7299578059071729
1643	Jan14_100x_M1BP_rep1_3R2_B-C-A_Position018_17_cmle.ics	11	0	1	1	0.0	0.0	0.0
1644	Jan14_100x_M1BP_rep1_3R2_B-C-A_Position018_17_cmle.ics	11	0	2	1	0.34585869907716804	0.7317073170731707	0.40760869565217384
1645	Jan14_100x_M1BP_rep1_3R2_B-C-A_Position018_17_cmle.ics	12	0	1	1	0.0	0.0	0.0
1646	Jan14_100x_M1BP_rep1_3R2_B-C-A_Position018_17_cmle.ics	12	0	2	1	0.5372338458998678	0.6581920903954802	0.525959367945824
1647	Jan14_100x_M1BP_rep1_3R2_B-C-A_Position018_17_cmle.ics	13	0	1	1	0.0	0.0	0.0
1648	Jan14_100x_M1BP_rep1_3R2_B-C-A_Position018_17_cmle.ics	13	0	1	2	0.37352739500334153	0.38479809976247026	0.9585798816568046
1649	Jan14_100x_M1BP_rep1_3R2_B-C-A_Position018_17_cmle.ics	14	0	1	1	0.5441510198814111	0.5053533190578158	0.5064377682403435
1650	Jan14_100x_M1BP_rep1_3R2_B-C-A_Position018_17_cmle.ics	15	0	1	1	0.1890694221621852	0.8282828282828283	0.30483271375464677
1651	Jan14_100x_M1BP_rep1_3R2_B-C-A_Position018_17_cmle.ics	15	0	1	2	0.0	0.0	0.0
1652	Jan14_100x_M1BP_rep1_3R2_B-C-A_Position018_17_cmle.ics	15	0	1	3	0.0	0.0	0.0
1653	Jan14_100x_M1BP_rep1_3R2_B-C-A_Position018_17_cmle.ics	15	0	2	1	0.0	0.0	0.0
1654	Jan14_100x_M1BP_rep1_3R2_B-C-A_Position018_17_cmle.ics	15	0	2	2	0.0	0.0	0.0
1655	Jan14_100x_M1BP_rep1_3R2_B-C-A_Position018_17_cmle.ics	15	0	2	3	0.0	0.0	0.0
1656	Jan14_100x_M1BP_rep1_3R2_B-C-A_Position018_17_cmle.ics	15	0	3	1	0.0	0.0	0.0
1657	Jan14_100x_M1BP_rep1_3R2_B-C-A_Position018_17_cmle.ics	15	0	3	2	0.1291205809888094	0.33532934131736525	0.9999999999999998
1658	Jan14_100x_M1BP_rep1_3R2_B-C-A_Position018_17_cmle.ics	15	0	3	3	0.0	0.0	0.0
1659	Jan14_100x_M1BP_rep1_3R2_B-C-A_Position018_17_cmle.ics	16	0	1	1	0.0	0.0	0.0
1660	Jan14_100x_M1BP_rep1_3R2_B-C-A_Position018_17_cmle.ics	16	0	2	1	0.059948841173375796	0.44067796610169485	0.16149068322981366
1661	Jan14_100x_M1BP_rep1_3R2_B-C-A_Position018_17_cmle.ics	17	0	1	1	0.45653348278186184	0.5689655172413793	0.5689655172413793
1662	Jan14_100x_M1BP_rep1_3R2_B-C-A_Position018_17_cmle.ics	18	0	1	1	0.650214354265076	0.706766917293233	0.7305699481865284
1663	Jan14_100x_M1BP_rep1_3R2_B-C-A_Position018_17_cmle.ics	19	0	1	1	0.07147746447594806	0.07969151670951155	0.09337349397590358
1664	Jan14_100x_M1BP_rep1_3R2_B-C-A_Position018_17_cmle.ics	19	0	1	2	0.04611449321028908	0.05141388174807197	0.15748031496062992
1665	Jan14_100x_M1BP_rep1_3R2_B-C-A_Position018_17_cmle.ics	20	0	1	1	0.3343300757745958	0.5052264808362369	0.4982817869415807
1666	Jan14_100x_M1BP_rep1_3R2_B-C-A_Position018_17_cmle.ics	21	0	1	1	0.4081132649110583	0.8894472361809044	0.4957983193277311
1667	Jan14_100x_M1BP_rep1_3R2_B-C-A_Position018_17_cmle.ics	21	0	2	1	0.0	0.0	0.0
1668	Jan14_100x_M1BP_rep1_3R2_B-C-A_Position018_17_cmle.ics	22	0	1	1	0.27207550994070556	0.5539906103286385	0.5514018691588785
1669	Jan14_100x_M1BP_rep1_3R2_B-C-A_Position018_17_cmle.ics	23	0	1	1	0.9568757341134984	0.8452138492871689	0.8521560574948664
1670	Jan14_100x_M1BP_rep1_3R2_B-C-A_Position018_17_cmle.ics	24	0	1	1	0.42194761287414506	0.42757009345794383	0.45522388059701485
1671	Jan14_100x_M1BP_rep1_3R2_B-C-A_Position018_17_cmle.ics	25	0	1	1	0.9061497915821803	0.7828685258964143	0.7828685258964143
1672	Jan14_100x_M1BP_rep1_3R2_B-C-A_Position018_17_cmle.ics	26	0	1	1	0.6317685569809603	0.5867237687366167	0.5867237687366167
1673	Jan14_100x_M1BP_rep1_3R2_B-C-A_Position018_17_cmle.ics	27	0	1	1	0.599488411733758	0.5462184873949579	0.5473684210526316
1674	Jan14_100x_M1BP_rep1_3R2_B-C-A_Position018_17_cmle.ics	28	0	1	1	0.1706236248780696	0.25429553264604815	0.25517241379310346
1675	Jan14_100x_M1BP_rep1_3R2_B-C-A_Position018_17_cmle.ics	30	0	1	1	0.6432971802835326	0.6595744680851063	0.6595744680851063
1676	Jan14_100x_M1BP_rep1_3R2_B-C-A_Position018_17_cmle.ics	31	0	1	1	0.28590985790379225	0.43205574912891975	0.25101214574898784
1677	Jan14_100x_M1BP_rep1_3R2_B-C-A_Position018_17_cmle.ics	31	0	2	1	0.11989768234675159	0.24999999999999997	0.10526315789473682
1678	Jan14_100x_M1BP_rep1_3R2_B-C-A_Position018_17_cmle.ics	32	0	1	1	0.472673555405463	0.5049261083743841	0.6083086053412462
1679	Jan14_100x_M1BP_rep1_3R2_B-C-A_Position018_17_cmle.ics	32	0	1	2	0.06225456583389025	0.06650246305418718	0.380281690140845
1680	Jan14_100x_M1BP_rep1_3R2_B-C-A_Position018_17_cmle.ics	33	0	1	1	0.7147746447594807	0.6695464362850972	0.6724511930585683
1681	Jan14_100x_M1BP_rep1_3R2_B-C-A_Position018_17_cmle.ics	34	0	1	1	0.36661022102179813	0.4025316455696202	0.4025316455696202
1682	Jan14_100x_M1BP_rep1_3R2_B-C-A_Position018_17_cmle.ics	35	0	1	1	0.0	0.0	0.0
1683	Jan14_100x_M1BP_rep1_3R2_B-C-A_Position018_17_cmle.ics	35	0	2	1	0.3181900031509946	0.43670886075949367	0.3285714285714285
1684	Jan14_100x_M1BP_rep1_3R2_B-C-A_Position018_17_cmle.ics	36	0	1	1	0.5187880486157521	0.539568345323741	0.5408653846153846
1685	Jan14_100x_M1BP_rep1_3R2_B-C-A_Position018_17_cmle.ics	37	0	1	1	0.4081132649110583	0.3166368515205724	0.31777378815080787
1686	Jan14_100x_M1BP_rep1_3R2_B-C-A_Position018_17_cmle.ics	38	0	1	1	0.4334762361767173	0.520775623268698	0.520775623268698
1687	Jan14_100x_M1BP_rep1_3R2_B-C-A_Position018_17_cmle.ics	39	0	1	1	0.2951327565458501	0.3902439024390243	1.0
1688	Jan14_100x_M1BP_rep1_3R2_B-C-A_Position018_17_cmle.ics	39	0	1	2	0.0	0.0	0.0
1689	Jan14_100x_M1BP_rep1_3R2_B-C-A_Position018_17_cmle.ics	41	0	1	1	0.797780732538001	0.8357487922705312	0.8398058252427183
1690	Jan14_100x_M1BP_rep1_3R2_B-C-A_Position018_17_cmle.ics	42	0	1	1	0.37122167034282705	0.3396624472573839	0.34924078091106286
1691	Jan14_100x_M1BP_rep1_3R2_B-C-A_Position018_17_cmle.ics	43	0	1	1	0.0	0.0	0.0
1692	Jan14_100x_M1BP_rep1_3R2_B-C-A_Position018_17_cmle.ics	43	0	1	2	0.0	0.0	0.0
1693	Jan14_100x_M1BP_rep1_3R2_B-C-A_Position018_17_cmle.ics	43	0	2	1	0.2098209441068153	0.35546875	0.22807017543859645
1694	Jan14_100x_M1BP_rep1_3R2_B-C-A_Position018_17_cmle.ics	43	0	2	2	0.0	0.0	0.0
1695	Jan14_100x_M1BP_rep1_3R2_B-C-A_Position018_17_cmle.ics	44	0	1	1	0.33202435111408135	0.5625	0.42105263157894735
1696	Jan14_100x_M1BP_rep1_3R2_B-C-A_Position018_17_cmle.ics	44	0	1	2	0.0	0.0	0.0
1697	Jan14_100x_M1BP_rep1_3R2_B-C-A_Position018_17_cmle.ics	44	0	2	1	0.0	0.0	0.0
1698	Jan14_100x_M1BP_rep1_3R2_B-C-A_Position018_17_cmle.ics	44	0	2	2	0.053031667191832436	0.12041884816753926	0.21698113207547168
1699	Jan14_100x_M1BP_rep1_3R2_B-C-A_Position018_17_cmle.ics	45	0	1	1	0.6133227596968447	0.7267759562841529	0.7247956403269754
1700	Jan14_100x_M1BP_rep1_3R2_B-C-A_Position018_17_cmle.ics	46	0	1	1	0.8162265298221166	0.8428571428571427	0.874074074074074
1701	Jan14_100x_M1BP_rep1_3R2_B-C-A_Position018_17_cmle.ics	47	0	1	1	0.5833483391101568	0.48190476190476184	1.0
1702	Jan14_100x_M1BP_rep1_3R2_B-C-A_Position018_17_cmle.ics	47	0	1	2	0.0	0.0	0.0
1703	Jan14_100x_M1BP_rep1_3R2_B-C-A_Position018_17_cmle.ics	47	0	1	3	0.0	0.0	0.0
1704	Jan14_100x_M1BP_rep1_3R2_B-C-A_Position018_17_cmle.ics	47	0	2	1	0.0	0.0	0.0
1705	Jan14_100x_M1BP_rep1_3R2_B-C-A_Position018_17_cmle.ics	47	0	2	2	0.6017941363942725	0.7092391304347826	0.6476426799007444
1706	Jan14_100x_M1BP_rep1_3R2_B-C-A_Position018_17_cmle.ics	47	0	2	3	0.0	0.0	0.0
1707	Jan14_100x_M1BP_rep1_3R2_B-C-A_Position018_17_cmle.ics	48	0	1	1	0.5095651499736943	0.5740259740259739	0.5740259740259739
1708	Jan14_100x_M1BP_rep1_3R2_B-C-A_Position019_18_cmle.ics	1	0	1	1	0.2605468866381333	0.2511111111111111	0.23541666666666666
1709	Jan14_100x_M1BP_rep1_3R2_B-C-A_Position019_18_cmle.ics	2	0	1	1	0.4035018155900294	0.37960954446854656	0.3837719298245614
1710	Jan14_100x_M1BP_rep1_3R2_B-C-A_Position019_18_cmle.ics	3	0	1	1	0.4288647868556884	0.510989010989011	0.5081967213114754
1711	Jan14_100x_M1BP_rep1_3R2_B-C-A_Position019_18_cmle.ics	4	0	1	1	0.7793349352538854	0.6800804828973842	0.676
1712	Jan14_100x_M1BP_rep1_3R2_B-C-A_Position019_18_cmle.ics	5	0	1	1	0.3228014524720235	0.3104212860310421	0.3422982885085574
1713	Jan14_100x_M1BP_rep1_3R2_B-C-A_Position019_18_cmle.ics	6	0	1	1	0.0	0.0	0.0
1714	Jan14_100x_M1BP_rep1_3R2_B-C-A_Position019_18_cmle.ics	7	0	1	1	0.23287819071195984	0.5075376884422109	0.5075376884422109
1715	Jan14_100x_M1BP_rep1_3R2_B-C-A_Position019_18_cmle.ics	8	0	1	1	0.08300608777852034	0.6792452830188679	0.09160305343511449
1716	Jan14_100x_M1BP_rep1_3R2_B-C-A_Position019_18_cmle.ics	8	0	1	2	0.0	0.0	0.0
1717	Jan14_100x_M1BP_rep1_3R2_B-C-A_Position019_18_cmle.ics	8	0	2	1	0.0	0.0	0.0
1718	Jan14_100x_M1BP_rep1_3R2_B-C-A_Position019_18_cmle.ics	8	0	2	2	0.20751521944630083	0.20408163265306117	0.8823529411764705
1719	Jan14_100x_M1BP_rep1_3R2_B-C-A_Position019_18_cmle.ics	9	0	1	1	0.0	0.0	0.0
1720	Jan14_100x_M1BP_rep1_3R2_B-C-A_Position019_18_cmle.ics	9	0	2	1	0.0	0.0	0.0
1721	Jan14_100x_M1BP_rep1_3R2_B-C-A_Position019_18_cmle.ics	9	0	3	1	0.6133227596968447	0.7687861271676298	0.5267326732673268
1722	Jan14_100x_M1BP_rep1_3R2_B-C-A_Position019_18_cmle.ics	10	0	1	1	0.4196418882136306	0.48404255319148926	0.4866310160427807
1723	Jan14_100x_M1BP_rep1_3R2_B-C-A_Position019_18_cmle.ics	11	0	1	1	0.45653348278186184	0.821576763485477	0.6018237082066868
1724	Jan14_100x_M1BP_rep1_3R2_B-C-A_Position019_18_cmle.ics	11	0	1	2	0.0	0.0	0.0
1725	Jan14_100x_M1BP_rep1_3R2_B-C-A_Position019_18_cmle.ics	11	0	2	1	0.0	0.0	0.0
1726	Jan14_100x_M1BP_rep1_3R2_B-C-A_Position019_18_cmle.ics	11	0	2	2	0.14295492895189613	0.3803680981595091	0.8378378378378378
1727	Jan14_100x_M1BP_rep1_3R2_B-C-A_Position019_18_cmle.ics	12	0	1	1	0.645602904944047	0.5845511482254697	0.5833333333333333
1728	Jan14_100x_M1BP_rep1_3R2_B-C-A_Position019_18_cmle.ics	13	0	1	1	1.05602189451562	0.8163992869875223	0.8149466192170818
1729	Jan14_100x_M1BP_rep1_3R2_B-C-A_Position019_18_cmle.ics	14	0	1	1	0.03689159456823126	0.07547169811320754	0.07582938388625592
1730	Jan14_100x_M1BP_rep1_3R2_B-C-A_Position019_18_cmle.ics	15	0	1	1	1.0237417492684175	0.6491228070175439	0.5205158264947246
1731	Jan14_100x_M1BP_rep1_3R2_B-C-A_Position019_18_cmle.ics	15	0	1	2	0.0	0.0	0.0
1732	Jan14_100x_M1BP_rep1_3R2_B-C-A_Position019_18_cmle.ics	15	0	2	1	0.0	0.0	0.0
1733	Jan14_100x_M1BP_rep1_3R2_B-C-A_Position019_18_cmle.ics	15	0	2	2	0.13603775497035278	0.3881578947368421	0.9833333333333333
1734	Jan14_100x_M1BP_rep1_3R2_B-C-A_Position019_18_cmle.ics	15	0	3	1	0.0	0.0	0.0
1735	Jan14_100x_M1BP_rep1_3R2_B-C-A_Position019_18_cmle.ics	15	0	3	2	0.0	0.0	0.0
1736	Jan14_100x_M1BP_rep1_3R2_B-C-A_Position019_18_cmle.ics	16	0	1	1	0.06686601515491916	0.18012422360248448	0.18012422360248448
1737	Jan14_100x_M1BP_rep1_3R2_B-C-A_Position019_18_cmle.ics	17	0	1	1	0.2951327565458501	0.3775811209439528	0.624390243902439
1738	Jan14_100x_M1BP_rep1_3R2_B-C-A_Position019_18_cmle.ics	17	0	1	2	0.0	0.0	0.0
1739	Jan14_100x_M1BP_rep1_3R2_B-C-A_Position019_18_cmle.ics	17	0	1	3	0.0	0.0	0.0
1740	Jan14_100x_M1BP_rep1_3R2_B-C-A_Position019_18_cmle.ics	17	0	2	1	0.0	0.0	0.0
1741	Jan14_100x_M1BP_rep1_3R2_B-C-A_Position019_18_cmle.ics	17	0	2	2	0.0	0.0	0.0
1742	Jan14_100x_M1BP_rep1_3R2_B-C-A_Position019_18_cmle.ics	17	0	2	3	0.0	0.0	0.0
1743	Jan14_100x_M1BP_rep1_3R2_B-C-A_Position019_18_cmle.ics	17	0	3	1	0.0	0.0	0.0
1744	Jan14_100x_M1BP_rep1_3R2_B-C-A_Position019_18_cmle.ics	17	0	3	2	0.0	0.0	0.0
1745	Jan14_100x_M1BP_rep1_3R2_B-C-A_Position019_18_cmle.ics	17	0	3	3	0.2098209441068153	0.9999999999999999	0.45499999999999996
1746	Jan14_100x_M1BP_rep1_3R2_B-C-A_Position019_18_cmle.ics	18	0	1	1	0.498036526671122	0.5373134328358208	0.54
1747	Jan14_100x_M1BP_rep1_3R2_B-C-A_Position019_18_cmle.ics	19	0	1	1	0.1936808714832141	0.3733333333333333	0.37004405286343606
1748	Jan14_100x_M1BP_rep1_3R2_B-C-A_Position019_18_cmle.ics	20	0	1	1	0.0	0.0	0.0
1749	Jan14_100x_M1BP_rep1_3R2_B-C-A_Position019_18_cmle.ics	21	0	1	1	0.6110170350363302	0.5590717299578059	0.5614406779661016
1750	Jan14_100x_M1BP_rep1_3R2_B-C-A_Position019_18_cmle.ics	22	0	1	1	0.41503043889260166	0.4838709677419354	0.37656903765690375
1751	Jan14_100x_M1BP_rep1_3R2_B-C-A_Position019_18_cmle.ics	22	0	2	1	0.0	0.0	0.0
1752	Jan14_100x_M1BP_rep1_3R2_B-C-A_Position019_18_cmle.ics	23	0	1	1	0.22826674139093092	0.25384615384615383	0.25255102040816324
1753	Jan14_100x_M1BP_rep1_3R2_B-C-A_Position019_18_cmle.ics	24	0	1	1	0.7839463845749143	0.7538802660753879	0.7555555555555555
1754	Jan14_100x_M1BP_rep1_3R2_B-C-A_Position019_18_cmle.ics	25	0	1	1	0.7401376160251396	0.6551020408163265	0.5966542750929367
1755	Jan14_100x_M1BP_rep1_3R2_B-C-A_Position019_18_cmle.ics	26	0	1	1	0.0945347110810926	0.22162162162162158	0.2228260869565217
1756	Jan14_100x_M1BP_rep1_3R2_B-C-A_Position019_18_cmle.ics	27	0	1	1	0.0	0.0	0.0
1757	Jan14_100x_M1BP_rep1_3R2_B-C-A_Position019_18_cmle.ics	27	0	1	2	0.0	0.0	0.0
1758	Jan14_100x_M1BP_rep1_3R2_B-C-A_Position019_18_cmle.ics	27	0	2	1	0.0	0.0	0.0
1759	Jan14_100x_M1BP_rep1_3R2_B-C-A_Position019_18_cmle.ics	27	0	2	2	0.0	0.0	0.0
1760	Jan14_100x_M1BP_rep1_3R2_B-C-A_Position019_18_cmle.ics	27	0	3	1	0.0	0.0	0.0
1761	Jan14_100x_M1BP_rep1_3R2_B-C-A_Position019_18_cmle.ics	27	0	3	2	0.0	0.0	0.0
1762	Jan14_100x_M1BP_rep1_3R2_B-C-A_Position019_18_cmle.ics	28	0	1	1	0.3181900031509946	0.7499999999999999	0.6330275229357798
1763	Jan14_100x_M1BP_rep1_3R2_B-C-A_Position019_18_cmle.ics	28	0	1	2	0.0	0.0	0.0
1764	Jan14_100x_M1BP_rep1_3R2_B-C-A_Position019_18_cmle.ics	28	0	2	1	0.0	0.0	0.0
1765	Jan14_100x_M1BP_rep1_3R2_B-C-A_Position019_18_cmle.ics	28	0	2	2	0.3158842784904802	0.5372549019607843	0.6227272727272728
1766	Jan14_100x_M1BP_rep1_3R2_B-C-A_Position019_18_cmle.ics	29	0	1	1	0.7309147173830819	0.8191214470284238	0.8191214470284238
1767	Jan14_100x_M1BP_rep1_3R2_B-C-A_Position019_18_cmle.ics	30	0	1	1	0.3343300757745958	0.303347280334728	0.2641165755919854
1768	Jan14_100x_M1BP_rep1_3R2_B-C-A_Position019_18_cmle.ics	30	0	2	1	0.0	0.0	0.0
1769	Jan14_100x_M1BP_rep1_3R2_B-C-A_Position019_18_cmle.ics	31	0	1	1	0.9522642847924694	0.8227091633466135	0.8194444444444443
1770	Jan14_100x_M1BP_rep1_3R2_B-C-A_Position019_18_cmle.ics	32	0	1	1	0.3228014524720235	0.3181818181818182	0.33254156769596194
1771	Jan14_100x_M1BP_rep1_3R2_B-C-A_Position019_18_cmle.ics	33	0	1	1	0.325107177132538	0.7343750000000001	0.6266666666666667
1772	Jan14_100x_M1BP_rep1_3R2_B-C-A_Position019_18_cmle.ics	34	0	1	1	0.8623410230324057	0.7083333333333331	0.7096774193548386
1773	Jan14_100x_M1BP_rep1_3R2_B-C-A_Position019_18_cmle.ics	35	0	1	1	0.8830925449770358	0.7675350701402806	0.7644710578842315
1774	Jan14_100x_M1BP_rep1_3R2_B-C-A_Position019_18_cmle.ics	36	0	1	1	0.0	0.0	0.0
1775	Jan14_100x_M1BP_rep1_3R2_B-C-A_Position019_18_cmle.ics	36	0	2	1	0.0	0.0	0.0
1776	Jan14_100x_M1BP_rep1_3R2_B-C-A_Position019_18_cmle.ics	37	0	1	1	0.29282703188533565	0.7650602409638553	0.7604790419161677
1777	Jan14_100x_M1BP_rep1_3R2_B-C-A_Position019_18_cmle.ics	38	0	1	1	0.30896710450893683	0.73224043715847	0.7282608695652174
1778	Jan14_100x_M1BP_rep1_3R2_B-C-A_Position019_18_cmle.ics	39	0	1	1	0.7355261667041108	0.6919739696312364	0.6889848812095032
1779	Jan14_100x_M1BP_rep1_3R2_B-C-A_Position019_18_cmle.ics	40	0	1	1	0.0	0.0	0.0
1780	Jan14_100x_M1BP_rep1_3R2_B-C-A_Position019_18_cmle.ics	40	0	1	2	0.7032460214569084	0.61	0.9442724458204335
1781	Jan14_100x_M1BP_rep1_3R2_B-C-A_Position019_18_cmle.ics	41	0	1	1	0.6040998610547869	0.8213166144200625	0.5357873210633946
1782	Jan14_100x_M1BP_rep1_3R2_B-C-A_Position019_18_cmle.ics	41	0	2	1	0.0	0.0	0.0
1783	Jan14_100x_M1BP_rep1_3R2_B-C-A_Position019_18_cmle.ics	42	0	1	1	0.6663544268886772	0.6008316008316008	0.6008316008316008
1784	Jan14_100x_M1BP_rep1_3R2_B-C-A_Position019_18_cmle.ics	43	0	1	1	0.5879597884311857	0.6159420289855071	0.5769230769230768
1785	Jan14_100x_M1BP_rep1_3R2_B-C-A_Position019_18_cmle.ics	44	0	1	1	0.0	0.0	0.0
1786	Jan14_100x_M1BP_rep1_3R2_B-C-A_Position019_18_cmle.ics	45	0	1	1	0.772417761272342	0.6850715746421266	0.6781376518218623
1787	Jan14_100x_M1BP_rep1_3R2_B-C-A_Position019_18_cmle.ics	46	0	1	1	0.5349281212393533	0.6186666666666667	0.6186666666666667
1788	Jan14_100x_M1BP_rep1_3R2_B-C-A_Position019_18_cmle.ics	48	0	1	1	0.0	0.0	0.0
1789	Jan14_100x_M1BP_rep1_3R2_B-C-A_Position019_18_cmle.ics	48	0	1	2	0.0	0.0	0.0
1790	Jan14_100x_M1BP_rep1_3R2_B-C-A_Position019_18_cmle.ics	48	0	1	3	0.18676369750167077	0.20199501246882792	0.5436241610738255
1791	Jan14_100x_M1BP_rep1_3R2_B-C-A_Position019_18_cmle.ics	48	0	1	4	0.0	0.0	0.0
1792	Jan14_100x_M1BP_rep1_3R2_B-C-A_Position019_18_cmle.ics	48	0	2	1	0.0	0.0	0.0
1793	Jan14_100x_M1BP_rep1_3R2_B-C-A_Position019_18_cmle.ics	48	0	2	2	0.599488411733758	0.38123167155425214	0.4693140794223826
1794	Jan14_100x_M1BP_rep1_3R2_B-C-A_Position019_18_cmle.ics	48	0	2	3	0.0	0.0	0.0
1795	Jan14_100x_M1BP_rep1_3R2_B-C-A_Position019_18_cmle.ics	48	0	2	4	0.0	0.0	0.0
1796	Jan14_100x_M1BP_rep1_3R2_B-C-A_Position019_18_cmle.ics	49	0	1	1	0.30896710450893683	0.5726495726495726	0.5677966101694916
1797	Jan14_100x_M1BP_rep1_3R2_B-C-A_Position019_18_cmle.ics	51	0	1	1	0.40119609092951497	0.5898305084745762	0.514792899408284
1798	Jan14_100x_M1BP_rep1_3R2_B-C-A_Position019_18_cmle.ics	51	0	1	2	0.0	0.0	0.0
1799	Jan14_100x_M1BP_rep1_3R2_B-C-A_Position019_18_cmle.ics	51	0	2	1	0.0	0.0	0.0
1800	Jan14_100x_M1BP_rep1_3R2_B-C-A_Position019_18_cmle.ics	51	0	2	2	0.11067478370469377	0.22119815668202758	0.34532374100719415
1801	Jan14_100x_M1BP_rep1_3R2_B-C-A_Position019_18_cmle.ics	52	0	1	1	0.9153726902242382	0.8118609406952965	0.8102040816326531
1802	Jan14_100x_M1BP_rep1_3R2_B-C-A_Position019_18_cmle.ics	53	0	1	1	0.14526065361241058	0.32307692307692304	0.32474226804123707
1803	Jan14_100x_M1BP_rep1_3R2_B-C-A_Position019_18_cmle.ics	55	0	1	1	0.4242533375346595	0.7510204081632653	0.7479674796747967
1804	Jan14_100x_M1BP_rep1_3R2_B-C-A_Position019_18_cmle.ics	56	0	1	1	0.5579853678444978	0.5426008968609864	0.5426008968609864
1805	Jan14_100x_M1BP_rep1_3R2_B-C-A_Position019_18_cmle.ics	57	0	1	1	0.26515833595916216	0.26995305164319244	0.26995305164319244
1806	Jan14_100x_M1BP_rep1_3R2_B-C-A_Position019_18_cmle.ics	58	0	1	1	0.8462009504088045	0.8495370370370368	0.845622119815668
1807	Jan14_100x_M1BP_rep1_3R2_B-C-A_Position019_18_cmle.ics	59	0	1	1	0.0	0.0	0.0
1808	Jan14_100x_M1BP_rep1_3R2_B-C-A_Position019_18_cmle.ics	59	0	1	2	0.0	0.0	0.0
1809	Jan14_100x_M1BP_rep1_3R2_B-C-A_Position019_18_cmle.ics	59	0	2	1	0.0	0.0	0.0
1810	Jan14_100x_M1BP_rep1_3R2_B-C-A_Position019_18_cmle.ics	59	0	2	2	0.37122167034282705	0.3642533936651583	0.6465863453815259
1811	Jan14_100x_M1BP_rep1_3R2_B-C-A_Position019_18_cmle.ics	59	0	3	1	0.21904384274887312	0.9999999999999999	0.14415781487101667
1812	Jan14_100x_M1BP_rep1_3R2_B-C-A_Position019_18_cmle.ics	59	0	3	2	0.0	0.0	0.0
1813	Jan14_100x_M1BP_rep1_3R2_B-C-A_Position019_18_cmle.ics	60	0	1	1	0.0	0.0	0.0
1814	Jan14_100x_M1BP_rep1_3R2_B-C-A_Position019_18_cmle.ics	60	0	1	2	0.16601217555704068	0.34285714285714286	0.6428571428571428
1815	Jan14_100x_M1BP_rep1_3R2_B-C-A_Position020_19_cmle.ics	1	0	1	1	1.2012825481280305	0.8905982905982905	0.8640132669983416
1816	Jan14_100x_M1BP_rep1_3R2_B-C-A_Position020_19_cmle.ics	2	0	1	1	0.0	0.0	0.0
1817	Jan14_100x_M1BP_rep1_3R2_B-C-A_Position020_19_cmle.ics	2	0	1	2	0.0	0.0	0.0
1818	Jan14_100x_M1BP_rep1_3R2_B-C-A_Position020_19_cmle.ics	2	0	2	1	0.0	0.0	0.0
1819	Jan14_100x_M1BP_rep1_3R2_B-C-A_Position020_19_cmle.ics	2	0	2	2	0.0	0.0	0.0
1820	Jan14_100x_M1BP_rep1_3R2_B-C-A_Position020_19_cmle.ics	4	0	1	1	0.07147746447594806	0.09687499999999998	0.08093994778067884
1821	Jan14_100x_M1BP_rep1_3R2_B-C-A_Position020_19_cmle.ics	4	0	2	1	0.020751521944630084	0.14516129032258066	0.02349869451697128
1822	Jan14_100x_M1BP_rep1_3R2_B-C-A_Position020_19_cmle.ics	5	0	1	1	0.0	0.0	0.0
1823	Jan14_100x_M1BP_rep1_3R2_B-C-A_Position020_19_cmle.ics	5	0	1	2	0.0	0.0	0.0
1824	Jan14_100x_M1BP_rep1_3R2_B-C-A_Position020_19_cmle.ics	5	0	2	1	0.13142630564932387	0.553398058252427	0.4222222222222222
1825	Jan14_100x_M1BP_rep1_3R2_B-C-A_Position020_19_cmle.ics	5	0	2	2	0.0	0.0	0.0
1826	Jan14_100x_M1BP_rep1_3R2_B-C-A_Position020_19_cmle.ics	6	0	1	1	0.0	0.0	0.0
1827	Jan14_100x_M1BP_rep1_3R2_B-C-A_Position020_19_cmle.ics	6	0	1	2	0.0	0.0	0.0
1828	Jan14_100x_M1BP_rep1_3R2_B-C-A_Position020_19_cmle.ics	6	0	1	3	0.13142630564932387	0.3149171270718232	0.7307692307692306
1829	Jan14_100x_M1BP_rep1_3R2_B-C-A_Position020_19_cmle.ics	6	0	2	1	0.7239975434015384	0.7040358744394617	0.3454345434543454
1830	Jan14_100x_M1BP_rep1_3R2_B-C-A_Position020_19_cmle.ics	6	0	2	2	0.0	0.0	0.0
1831	Jan14_100x_M1BP_rep1_3R2_B-C-A_Position020_19_cmle.ics	6	0	2	3	0.0	0.0	0.0
1832	Jan14_100x_M1BP_rep1_3R2_B-C-A_Position020_19_cmle.ics	6	0	3	1	0.0	0.0	0.0
1833	Jan14_100x_M1BP_rep1_3R2_B-C-A_Position020_19_cmle.ics	6	0	3	2	0.0	0.0	0.0
1834	Jan14_100x_M1BP_rep1_3R2_B-C-A_Position020_19_cmle.ics	6	0	3	3	0.0	0.0	0.0
1835	Jan14_100x_M1BP_rep1_3R2_B-C-A_Position020_19_cmle.ics	8	0	1	1	0.0	0.0	0.0
1836	Jan14_100x_M1BP_rep1_3R2_B-C-A_Position020_19_cmle.ics	9	0	1	1	0.5441510198814111	0.7329192546583851	0.6327077747989276
1837	Jan14_100x_M1BP_rep1_3R2_B-C-A_Position020_19_cmle.ics	9	0	2	1	0.0	0.0	0.0
1838	Jan14_100x_M1BP_rep1_3R2_B-C-A_Position020_19_cmle.ics	10	0	1	1	0.6848002241727927	0.6827586206896551	0.9281249999999998
1839	Jan14_100x_M1BP_rep1_3R2_B-C-A_Position020_19_cmle.ics	10	0	1	2	0.0	0.0	0.0
1840	Jan14_100x_M1BP_rep1_3R2_B-C-A_Position020_19_cmle.ics	10	0	2	1	0.0	0.0	0.0
1841	Jan14_100x_M1BP_rep1_3R2_B-C-A_Position020_19_cmle.ics	10	0	2	2	0.0	0.0	0.0
1842	Jan14_100x_M1BP_rep1_3R2_B-C-A_Position020_19_cmle.ics	11	0	1	1	0.827755153124689	0.8140589569160996	0.8215102974828375
1843	Jan14_100x_M1BP_rep1_3R2_B-C-A_Position020_19_cmle.ics	12	0	1	1	0.8185322544826311	0.7667386609071275	0.7650862068965516
1844	Jan14_100x_M1BP_rep1_3R2_B-C-A_Position020_19_cmle.ics	13	0	1	1	0.16140072623601176	0.11419249592169656	0.2046783625730994
1845	Jan14_100x_M1BP_rep1_3R2_B-C-A_Position020_19_cmle.ics	13	0	1	2	0.0	0.0	0.0
1846	Jan14_100x_M1BP_rep1_3R2_B-C-A_Position020_19_cmle.ics	13	0	2	1	0.0	0.0	0.0
1847	Jan14_100x_M1BP_rep1_3R2_B-C-A_Position020_19_cmle.ics	13	0	2	2	0.26746406061967665	0.3286118980169972	0.17575757575757575
1848	Jan14_100x_M1BP_rep1_3R2_B-C-A_Position020_19_cmle.ics	14	0	1	1	0.325107177132538	0.5017793594306049	0.49823321554770317
1849	Jan14_100x_M1BP_rep1_3R2_B-C-A_Position020_19_cmle.ics	15	0	1	1	0.0	0.0	0.0
1850	Jan14_100x_M1BP_rep1_3R2_B-C-A_Position020_19_cmle.ics	15	0	1	2	0.0	0.0	0.0
1851	Jan14_100x_M1BP_rep1_3R2_B-C-A_Position020_19_cmle.ics	15	0	2	1	0.23287819071195984	1.0	0.2531328320802005
1852	Jan14_100x_M1BP_rep1_3R2_B-C-A_Position020_19_cmle.ics	15	0	2	2	0.0	0.0	0.0
1853	Jan14_100x_M1BP_rep1_3R2_B-C-A_Position020_19_cmle.ics	15	0	3	1	0.0	0.0	0.0
1854	Jan14_100x_M1BP_rep1_3R2_B-C-A_Position020_19_cmle.ics	15	0	3	2	0.17754079885961294	0.7129629629629628	0.5384615384615384
1855	Jan14_100x_M1BP_rep1_3R2_B-C-A_Position020_19_cmle.ics	17	0	1	1	0.6617429775676482	0.5786290322580645	0.5786290322580645
1856	Jan14_100x_M1BP_rep1_3R2_B-C-A_Position020_19_cmle.ics	18	0	1	1	1.7246820460648113	0.9033816425120771	0.7206165703275528
1857	Jan14_100x_M1BP_rep1_3R2_B-C-A_Position020_19_cmle.ics	18	0	2	1	0.0	0.0	0.0
1858	Jan14_100x_M1BP_rep1_3R2_B-C-A_Position020_19_cmle.ics	19	0	1	1	0.19598659614372857	0.5555555555555556	0.5519480519480519
1859	Jan14_100x_M1BP_rep1_3R2_B-C-A_Position020_19_cmle.ics	20	0	1	1	0.40119609092951497	0.6823529411764705	0.6796875
1860	Jan14_100x_M1BP_rep1_3R2_B-C-A_Position020_19_cmle.ics	21	0	1	1	0.4196418882136306	0.7551867219917011	0.7551867219917011
1861	Jan14_100x_M1BP_rep1_3R2_B-C-A_Position020_19_cmle.ics	22	0	1	1	0.4035018155900294	0.3871681415929203	0.38888888888888884
1862	Jan14_100x_M1BP_rep1_3R2_B-C-A_Position020_19_cmle.ics	23	0	1	1	0.3596930470402548	0.3151515151515151	0.31451612903225806
1863	Jan14_100x_M1BP_rep1_3R2_B-C-A_Position020_19_cmle.ics	24	0	1	1	0.0	0.0	0.0
1864	Jan14_100x_M1BP_rep1_3R2_B-C-A_Position020_19_cmle.ics	25	0	1	1	0.6871059488333072	0.6408602150537634	0.6422413793103446
1865	Jan14_100x_M1BP_rep1_3R2_B-C-A_Position020_19_cmle.ics	26	0	1	1	1.620924436341661	0.6898920510304221	0.9335989375830012
1866	Jan14_100x_M1BP_rep1_3R2_B-C-A_Position020_19_cmle.ics	26	0	1	2	0.0	0.0	0.0
1867	Jan14_100x_M1BP_rep1_3R2_B-C-A_Position020_19_cmle.ics	26	0	1	3	0.0	0.0	0.0
1868	Jan14_100x_M1BP_rep1_3R2_B-C-A_Position020_19_cmle.ics	26	0	1	4	0.0	0.0	0.0
1869	Jan14_100x_M1BP_rep1_3R2_B-C-A_Position020_19_cmle.ics	26	0	2	1	0.0	0.0	0.0
1870	Jan14_100x_M1BP_rep1_3R2_B-C-A_Position020_19_cmle.ics	26	0	2	2	0.0	0.0	0.0
1871	Jan14_100x_M1BP_rep1_3R2_B-C-A_Position020_19_cmle.ics	26	0	2	3	0.0	0.0	0.0
1872	Jan14_100x_M1BP_rep1_3R2_B-C-A_Position020_19_cmle.ics	26	0	2	4	0.34585869907716804	0.721153846153846	0.6
1873	Jan14_100x_M1BP_rep1_3R2_B-C-A_Position020_19_cmle.ics	27	0	1	1	0.0	0.0	0.0
1874	Jan14_100x_M1BP_rep1_3R2_B-C-A_Position020_19_cmle.ics	27	0	2	1	0.35047014839819696	0.2695035460992907	0.2261904761904762
1875	Jan14_100x_M1BP_rep1_3R2_B-C-A_Position020_19_cmle.ics	28	0	1	1	0.2351839153724743	0.46788990825688076	0.6580645161290323
1876	Jan14_100x_M1BP_rep1_3R2_B-C-A_Position020_19_cmle.ics	28	0	1	2	0.0	0.0	0.0
1877	Jan14_100x_M1BP_rep1_3R2_B-C-A_Position020_19_cmle.ics	29	0	1	1	0.30896710450893683	0.30248306997742663	0.30248306997742663
1878	Jan14_100x_M1BP_rep1_3R2_B-C-A_Position020_19_cmle.ics	30	0	1	1	1.1805310261834003	0.5333333333333333	0.5778781038374717
1879	Jan14_100x_M1BP_rep1_3R2_B-C-A_Position020_19_cmle.ics	30	0	1	2	0.0	0.0	0.0
1880	Jan14_100x_M1BP_rep1_3R2_B-C-A_Position020_19_cmle.ics	31	0	1	1	1.4041863182533023	0.694412770809578	0.7390776699029125
1881	Jan14_100x_M1BP_rep1_3R2_B-C-A_Position020_19_cmle.ics	31	0	1	2	0.0	0.0	0.0
1882	Jan14_100x_M1BP_rep1_3R2_B-C-A_Position020_19_cmle.ics	32	0	1	1	0.15217782759395396	0.3687150837988826	0.1208791208791209
1883	Jan14_100x_M1BP_rep1_3R2_B-C-A_Position020_19_cmle.ics	32	0	2	1	0.0	0.0	0.0
1884	Jan14_100x_M1BP_rep1_3R2_B-C-A_Position020_19_cmle.ics	33	0	1	1	0.3596930470402548	0.3383947939262472	0.37864077669902907
1885	Jan14_100x_M1BP_rep1_3R2_B-C-A_Position020_19_cmle.ics	33	0	1	2	0.0	0.0	0.0
1886	Jan14_100x_M1BP_rep1_3R2_B-C-A_Position020_19_cmle.ics	34	0	1	1	0.29052130722482117	0.5101214574898785	0.5101214574898785
1887	Jan14_100x_M1BP_rep1_3R2_B-C-A_Position020_19_cmle.ics	35	0	1	1	0.7862521092354288	0.7429193899782135	0.611111111111111
1888	Jan14_100x_M1BP_rep1_3R2_B-C-A_Position020_19_cmle.ics	35	0	2	1	0.0	0.0	0.0
1889	Jan14_100x_M1BP_rep1_3R2_B-C-A_Position020_19_cmle.ics	36	0	1	1	1.9552545121162568	0.7322970639032814	0.7557932263814616
1890	Jan14_100x_M1BP_rep1_3R2_B-C-A_Position020_19_cmle.ics	37	0	1	1	0.0	0.0	0.0
1891	Jan14_100x_M1BP_rep1_3R2_B-C-A_Position020_19_cmle.ics	37	0	2	1	0.325107177132538	0.44200626959247646	0.2426850258175559
1892	Jan14_100x_M1BP_rep1_3R2_B-C-A_Position020_19_cmle.ics	38	0	1	1	0.05533739185234689	0.11650485436893201	0.11650485436893201
1893	Jan14_100x_M1BP_rep1_3R2_B-C-A_Position020_19_cmle.ics	39	0	1	1	0.6525200789255904	0.6835748792270531	0.6819277108433732
1894	Jan14_100x_M1BP_rep1_3R2_B-C-A_Position020_19_cmle.ics	40	0	1	1	0.6940231228148506	0.5472727272727271	0.5472727272727271
1895	Jan14_100x_M1BP_rep1_3R2_B-C-A_Position020_19_cmle.ics	41	0	1	1	0.7793349352538854	0.6940451745379876	0.6926229508196721
1896	Jan14_100x_M1BP_rep1_3R2_B-C-A_Position020_19_cmle.ics	42	0	1	1	0.54876246920244	0.5994962216624685	0.5979899497487436
1897	Jan14_100x_M1BP_rep1_3R2_B-C-A_Position020_19_cmle.ics	43	0	1	1	0.6294628323204459	0.5260115606936415	0.527027027027027
1898	Jan14_100x_M1BP_rep1_3R2_B-C-A_Position020_19_cmle.ics	44	0	1	1	0.06225456583389025	0.39705882352941174	0.16666666666666666
1899	Jan14_100x_M1BP_rep1_3R2_B-C-A_Position020_19_cmle.ics	44	0	2	1	0.0	0.0	0.0
1900	Jan14_100x_M1BP_rep1_3R2_B-C-A_Position021_20_cmle.ics	1	0	1	1	0.0	0.0	0.0
1901	Jan14_100x_M1BP_rep1_3R2_B-C-A_Position021_20_cmle.ics	1	0	1	2	0.0	0.0	0.0
1902	Jan14_100x_M1BP_rep1_3R2_B-C-A_Position021_20_cmle.ics	1	0	1	3	0.0	0.0	0.0
1903	Jan14_100x_M1BP_rep1_3R2_B-C-A_Position021_20_cmle.ics	1	0	2	1	0.0	0.0	0.0
1904	Jan14_100x_M1BP_rep1_3R2_B-C-A_Position021_20_cmle.ics	1	0	2	2	0.0	0.0	0.0
1905	Jan14_100x_M1BP_rep1_3R2_B-C-A_Position021_20_cmle.ics	1	0	2	3	0.059948841173375796	0.1044176706827309	0.4126984126984126
1906	Jan14_100x_M1BP_rep1_3R2_B-C-A_Position021_20_cmle.ics	2	0	1	1	0.7286089927225674	0.6960352422907488	0.6914660831509847
1907	Jan14_100x_M1BP_rep1_3R2_B-C-A_Position021_20_cmle.ics	3	0	1	1	0.3135785538299657	0.53125	0.7999999999999999
1908	Jan14_100x_M1BP_rep1_3R2_B-C-A_Position021_20_cmle.ics	3	0	1	2	0.0	0.0	0.0
1909	Jan14_100x_M1BP_rep1_3R2_B-C-A_Position021_20_cmle.ics	3	0	1	3	0.0	0.0	0.0
1910	Jan14_100x_M1BP_rep1_3R2_B-C-A_Position021_20_cmle.ics	3	0	2	1	0.0	0.0	0.0
1911	Jan14_100x_M1BP_rep1_3R2_B-C-A_Position021_20_cmle.ics	3	0	2	2	0.43117051151620284	0.546783625730994	0.3085808580858085
1912	Jan14_100x_M1BP_rep1_3R2_B-C-A_Position021_20_cmle.ics	3	0	2	3	0.0	0.0	0.0
1913	Jan14_100x_M1BP_rep1_3R2_B-C-A_Position021_20_cmle.ics	3	0	3	1	0.0	0.0	0.0
1914	Jan14_100x_M1BP_rep1_3R2_B-C-A_Position021_20_cmle.ics	3	0	3	2	0.0	0.0	0.0
1915	Jan14_100x_M1BP_rep1_3R2_B-C-A_Position021_20_cmle.ics	3	0	3	3	0.5095651499736943	0.4835886214442013	0.7892857142857141
1916	Jan14_100x_M1BP_rep1_3R2_B-C-A_Position021_20_cmle.ics	4	0	1	1	1.1505566055967125	0.7653374233128833	0.7641653905053599
1917	Jan14_100x_M1BP_rep1_3R2_B-C-A_Position021_20_cmle.ics	5	0	1	1	0.6617429775676482	0.9695945945945946	0.6391982182628062
1918	Jan14_100x_M1BP_rep1_3R2_B-C-A_Position021_20_cmle.ics	5	0	1	2	0.0	0.0	0.0
1919	Jan14_100x_M1BP_rep1_3R2_B-C-A_Position021_20_cmle.ics	5	0	2	1	0.0	0.0	0.0
1920	Jan14_100x_M1BP_rep1_3R2_B-C-A_Position021_20_cmle.ics	5	0	2	2	0.3596930470402548	0.49367088607594933	0.9873417721518987
1921	Jan14_100x_M1BP_rep1_3R2_B-C-A_Position021_20_cmle.ics	6	0	1	1	0.5049537006526654	0.3756432246998285	0.37499999999999994
1922	Jan14_100x_M1BP_rep1_3R2_B-C-A_Position021_20_cmle.ics	7	0	1	1	1.026047473928932	0.7820738137082601	0.7904085257548844
1923	Jan14_100x_M1BP_rep1_3R2_B-C-A_Position021_20_cmle.ics	8	0	1	1	0.9891558793607007	0.7009803921568627	0.6964285714285714
1924	Jan14_100x_M1BP_rep1_3R2_B-C-A_Position021_20_cmle.ics	10	0	1	1	0.9522642847924694	0.6661290322580644	0.6672051696284328
1925	Jan14_100x_M1BP_rep1_3R2_B-C-A_Position021_20_cmle.ics	11	0	1	1	0.26285261129864773	0.2657342657342657	0.2657342657342657
1926	Jan14_100x_M1BP_rep1_3R2_B-C-A_Position021_20_cmle.ics	12	0	1	1	0.8116150805010878	0.8018223234624146	0.8380952380952381
1927	Jan14_100x_M1BP_rep1_3R2_B-C-A_Position021_20_cmle.ics	12	0	1	2	0.0	0.0	0.0
1928	Jan14_100x_M1BP_rep1_3R2_B-C-A_Position021_20_cmle.ics	12	0	2	1	0.0	0.0	0.0
1929	Jan14_100x_M1BP_rep1_3R2_B-C-A_Position021_20_cmle.ics	12	0	2	2	0.0	0.0	0.0
1930	Jan14_100x_M1BP_rep1_3R2_B-C-A_Position021_20_cmle.ics	13	0	1	1	0.5672082664865556	0.5491071428571428	0.7192982456140351
1931	Jan14_100x_M1BP_rep1_3R2_B-C-A_Position021_20_cmle.ics	13	0	1	2	0.0	0.0	0.0
1932	Jan14_100x_M1BP_rep1_3R2_B-C-A_Position021_20_cmle.ics	14	0	1	1	0.0	0.0	0.0
1933	Jan14_100x_M1BP_rep1_3R2_B-C-A_Position021_20_cmle.ics	14	0	1	2	0.9015383422611515	0.6090342679127725	0.6895943562610228
1934	Jan14_100x_M1BP_rep1_3R2_B-C-A_Position021_20_cmle.ics	16	0	1	1	0.26746406061967665	0.5603864734299516	0.5603864734299516
1935	Jan14_100x_M1BP_rep1_3R2_B-C-A_Position021_20_cmle.ics	17	0	1	1	0.6917173981543361	0.6818181818181818	0.5504587155963302
1936	Jan14_100x_M1BP_rep1_3R2_B-C-A_Position021_20_cmle.ics	17	0	2	1	0.0	0.0	0.0
1937	Jan14_100x_M1BP_rep1_3R2_B-C-A_Position021_20_cmle.ics	18	0	1	1	0.4242533375346595	0.3401109057301293	0.4162895927601809
1938	Jan14_100x_M1BP_rep1_3R2_B-C-A_Position021_20_cmle.ics	18	0	1	2	0.0	0.0	0.0
1939	Jan14_100x_M1BP_rep1_3R2_B-C-A_Position021_20_cmle.ics	19	0	1	1	0.8853982696375502	0.7032967032967032	0.6918918918918918
1940	Jan14_100x_M1BP_rep1_3R2_B-C-A_Position021_20_cmle.ics	19	0	2	1	0.0	0.0	0.0
1941	Jan14_100x_M1BP_rep1_3R2_B-C-A_Position021_20_cmle.ics	20	0	1	1	0.0	0.0	0.0
1942	Jan14_100x_M1BP_rep1_3R2_B-C-A_Position021_20_cmle.ics	20	0	1	2	0.21212666876732975	0.1832669322709163	0.5679012345679012
1943	Jan14_100x_M1BP_rep1_3R2_B-C-A_Position021_20_cmle.ics	21	0	1	1	0.0	0.0	0.0
1944	Jan14_100x_M1BP_rep1_3R2_B-C-A_Position021_20_cmle.ics	21	0	2	1	0.0	0.0	0.0
1945	Jan14_100x_M1BP_rep1_3R2_B-C-A_Position021_20_cmle.ics	21	0	3	1	0.013834347963086722	0.05263157894736842	0.01301518438177874
1946	Jan14_100x_M1BP_rep1_3R2_B-C-A_Position021_20_cmle.ics	21	0	4	1	0.0	0.0	0.0
1947	Jan14_100x_M1BP_rep1_3R2_B-C-A_Position021_20_cmle.ics	23	0	1	1	0.0	0.0	0.0
1948	Jan14_100x_M1BP_rep1_3R2_B-C-A_Position021_20_cmle.ics	23	0	1	2	0.0	0.0	0.0
1949	Jan14_100x_M1BP_rep1_3R2_B-C-A_Position021_20_cmle.ics	23	0	2	1	0.06917173981543362	0.2857142857142857	0.2912621359223301
1950	Jan14_100x_M1BP_rep1_3R2_B-C-A_Position021_20_cmle.ics	23	0	2	2	0.0	0.0	0.0
1951	Jan14_100x_M1BP_rep1_3R2_B-C-A_Position021_20_cmle.ics	24	0	1	1	0.0	0.0	0.0
1952	Jan14_100x_M1BP_rep1_3R2_B-C-A_Position021_20_cmle.ics	24	0	1	2	0.3343300757745958	0.3395784543325527	0.611814345991561
1953	Jan14_100x_M1BP_rep1_3R2_B-C-A_Position021_20_cmle.ics	24	0	2	1	0.16140072623601176	0.8749999999999998	0.26119402985074625
1954	Jan14_100x_M1BP_rep1_3R2_B-C-A_Position021_20_cmle.ics	24	0	2	2	0.0	0.0	0.0
1955	Jan14_100x_M1BP_rep1_3R2_B-C-A_Position021_20_cmle.ics	25	0	1	1	0.0	0.0	0.0
1956	Jan14_100x_M1BP_rep1_3R2_B-C-A_Position021_20_cmle.ics	25	0	1	2	0.45192203346083293	0.38356164383561636	0.5648414985590777
1957	Jan14_100x_M1BP_rep1_3R2_B-C-A_Position021_20_cmle.ics	26	0	1	1	1.1759195768623714	0.8514190317195324	0.8514190317195324
1958	Jan14_100x_M1BP_rep1_3R2_B-C-A_Position021_20_cmle.ics	29	0	1	1	0.13142630564932387	0.08623298033282904	0.11242603550295856
1959	Jan14_100x_M1BP_rep1_3R2_B-C-A_Position021_20_cmle.ics	29	0	1	2	0.0	0.0	0.0
1960	Jan14_100x_M1BP_rep1_3R2_B-C-A_Position021_20_cmle.ics	30	0	1	1	1.7246820460648113	0.7540322580645161	0.9177914110429447
1961	Jan14_100x_M1BP_rep1_3R2_B-C-A_Position021_20_cmle.ics	31	0	1	1	0.16831790021755513	0.28294573643410853	0.2840466926070039
1962	Jan14_100x_M1BP_rep1_3R2_B-C-A_Position021_20_cmle.ics	32	0	1	1	0.0	0.0	0.0
1963	Jan14_100x_M1BP_rep1_3R2_B-C-A_Position021_20_cmle.ics	32	0	1	2	0.2351839153724743	0.14782608695652172	0.6845637583892616
1964	Jan14_100x_M1BP_rep1_3R2_B-C-A_Position021_20_cmle.ics	32	0	1	3	0.0	0.0	0.0
1965	Jan14_100x_M1BP_rep1_3R2_B-C-A_Position021_20_cmle.ics	32	0	2	1	0.0	0.0	0.0
1966	Jan14_100x_M1BP_rep1_3R2_B-C-A_Position021_20_cmle.ics	32	0	2	2	0.0	0.0	0.0
1967	Jan14_100x_M1BP_rep1_3R2_B-C-A_Position021_20_cmle.ics	32	0	2	3	0.8070036311800588	0.9999999999999999	0.4551365409622886
1968	Jan14_100x_M1BP_rep1_3R2_B-C-A_Position021_20_cmle.ics	32	0	3	1	0.0	0.0	0.0
1969	Jan14_100x_M1BP_rep1_3R2_B-C-A_Position021_20_cmle.ics	32	0	3	2	0.0	0.0	0.0
1970	Jan14_100x_M1BP_rep1_3R2_B-C-A_Position021_20_cmle.ics	32	0	3	3	0.0	0.0	0.0
1971	Jan14_100x_M1BP_rep1_3R2_B-C-A_Position021_20_cmle.ics	32	0	4	1	0.0	0.0	0.0
1972	Jan14_100x_M1BP_rep1_3R2_B-C-A_Position021_20_cmle.ics	32	0	4	2	0.0	0.0	0.0
1973	Jan14_100x_M1BP_rep1_3R2_B-C-A_Position021_20_cmle.ics	32	0	4	3	0.0	0.0	0.0
1974	Jan14_100x_M1BP_rep1_3R2_B-C-A_Position021_20_cmle.ics	34	0	1	1	0.0	0.0	0.0
1975	Jan14_100x_M1BP_rep1_3R2_B-C-A_Position021_20_cmle.ics	34	0	1	2	0.0899232617600637	0.08904109589041095	0.4534883720930232
1976	Jan14_100x_M1BP_rep1_3R2_B-C-A_Position021_20_cmle.ics	34	0	2	1	0.17523507419909848	0.5066666666666666	0.15079365079365076
1977	Jan14_100x_M1BP_rep1_3R2_B-C-A_Position021_20_cmle.ics	34	0	2	2	0.0	0.0	0.0
1978	Jan14_100x_M1BP_rep1_3R2_B-C-A_Position021_20_cmle.ics	36	0	1	1	0.8715639216744635	0.7809917355371899	0.8199566160520606
1979	Jan14_100x_M1BP_rep1_3R2_B-C-A_Position021_20_cmle.ics	37	0	1	1	0.0	0.0	0.0
1980	Jan14_100x_M1BP_rep1_3R2_B-C-A_Position021_20_cmle.ics	37	0	2	1	1.2473970413383195	0.8387596899224805	0.706266318537859
1981	Jan14_100x_M1BP_rep1_3R2_B-C-A_Position021_20_cmle.ics	38	0	1	1	0.30204993052739343	0.5927601809954749	0.14285714285714285
1982	Jan14_100x_M1BP_rep1_3R2_B-C-A_Position021_20_cmle.ics	38	0	2	1	0.0	0.0	0.0
1983	Jan14_100x_M1BP_rep1_3R2_B-C-A_Position021_20_cmle.ics	38	0	3	1	0.0	0.0	0.0
1984	Jan14_100x_M1BP_rep1_3R2_B-C-A_Position021_20_cmle.ics	38	0	4	1	0.0	0.0	0.0
1985	Jan14_100x_M1BP_rep1_3R2_B-C-A_Position021_20_cmle.ics	38	0	5	1	0.0	0.0	0.0
1986	Jan14_100x_M1BP_rep1_3R2_B-C-A_Position021_20_cmle.ics	38	0	6	1	0.0	0.0	0.0
1987	Jan14_100x_M1BP_rep1_3R2_B-C-A_Position021_20_cmle.ics	39	0	1	1	0.39197319228745714	0.7024793388429751	0.6589147286821705
1988	Jan14_100x_M1BP_rep1_3R2_B-C-A_Position021_20_cmle.ics	40	0	1	1	0.4242533375346595	0.5476190476190477	0.1800391389432485
1989	Jan14_100x_M1BP_rep1_3R2_B-C-A_Position021_20_cmle.ics	40	0	2	1	0.7470547900066831	0.46888567293777134	0.31702544031311153
1990	Jan14_100x_M1BP_rep1_3R2_B-C-A_Position021_20_cmle.ics	42	0	1	1	0.9568757341134984	0.8886509635974303	0.7642725598526703
1991	Jan14_100x_M1BP_rep1_3R2_B-C-A_Position021_20_cmle.ics	42	0	2	1	0.0	0.0	0.0
1992	Jan14_100x_M1BP_rep1_3R2_B-C-A_Position021_20_cmle.ics	43	0	1	1	0.9384299368293827	0.814	0.8091451292246521
1993	Jan14_100x_M1BP_rep1_3R2_B-C-A_Position021_20_cmle.ics	44	0	1	1	0.6064055857153013	0.8737541528239201	0.7265193370165746
1994	Jan14_100x_M1BP_rep1_3R2_B-C-A_Position021_20_cmle.ics	44	0	1	2	0.0	0.0	0.0
1995	Jan14_100x_M1BP_rep1_3R2_B-C-A_Position021_20_cmle.ics	44	0	2	1	0.0	0.0	0.0
1996	Jan14_100x_M1BP_rep1_3R2_B-C-A_Position021_20_cmle.ics	44	0	2	2	0.0	0.0	0.0
1997	Jan14_100x_M1BP_rep1_3R2_B-C-A_Position022_21_cmle.ics	1	0	1	1	0.0	0.0	0.0
1998	Jan14_100x_M1BP_rep1_3R2_B-C-A_Position022_21_cmle.ics	1	0	1	2	0.0853118124390348	0.38144329896907214	0.19473684210526312
1999	Jan14_100x_M1BP_rep1_3R2_B-C-A_Position022_21_cmle.ics	1	0	2	1	0.0	0.0	0.0
[truncated: 55,490 more rows]
