# Supplementary material for: M1BP cooperates with CP190 to activate transcription at TAD borders and promote chromatin insulator activity
Source: Nat Commun. 2021 Jul 7;12:4170. doi: 10.1038/s41467-021-24407-y (PMC8263732; doi:10.1038/s41467-021-24407-y)
Supplement: Supplementary file 6 — Source Data [file 41467_2021_24407_MOESM6_ESM.zip › Source Data_updated_060121/Source Data 8/Figure 8f/Figure 8f_tango_all/B_A.xls]

	Label	nuc.idx	tag	idx1	idx2	overlap	pcOverlap1	pcOverlap2
1	Jan14_100x_M1BP_rep1_3R2_B-C-A_Position001_0_cmle.ics	1	0	1	1	0.7885578338959431	0.8507462686567162	0.85286783042394
2	Jan14_100x_M1BP_rep1_3R2_B-C-A_Position001_0_cmle.ics	2	0	1	1	0.31127282916945126	0.6958762886597938	0.6887755102040816
3	Jan14_100x_M1BP_rep1_3R2_B-C-A_Position001_0_cmle.ics	3	0	1	1	0.2697697852801911	0.2382892057026476	0.23877551020408164
4	Jan14_100x_M1BP_rep1_3R2_B-C-A_Position001_0_cmle.ics	4	0	1	1	0.2351839153724743	0.4834123222748815	0.4788732394366197
5	Jan14_100x_M1BP_rep1_3R2_B-C-A_Position001_0_cmle.ics	5	0	1	1	0.0	0.0	0.0
6	Jan14_100x_M1BP_rep1_3R2_B-C-A_Position001_0_cmle.ics	5	0	1	2	0.0	0.0	0.0
7	Jan14_100x_M1BP_rep1_3R2_B-C-A_Position001_0_cmle.ics	5	0	1	3	0.0	0.0	0.0
8	Jan14_100x_M1BP_rep1_3R2_B-C-A_Position001_0_cmle.ics	6	0	1	1	0.09222898642057815	0.0997506234413965	0.09925558312655086
9	Jan14_100x_M1BP_rep1_3R2_B-C-A_Position001_0_cmle.ics	7	0	1	1	0.15217782759395396	0.16624685138539044	0.23913043478260873
10	Jan14_100x_M1BP_rep1_3R2_B-C-A_Position001_0_cmle.ics	7	0	1	2	0.0	0.0	0.0
11	Jan14_100x_M1BP_rep1_3R2_B-C-A_Position001_0_cmle.ics	8	0	1	1	0.9176784148847527	0.7552182163187856	0.7566539923954373
12	Jan14_100x_M1BP_rep1_3R2_B-C-A_Position001_0_cmle.ics	10	0	1	1	0.37352739500334153	0.32335329341317365	0.48942598187311176
13	Jan14_100x_M1BP_rep1_3R2_B-C-A_Position001_0_cmle.ics	10	0	1	2	0.0	0.0	0.0
14	Jan14_100x_M1BP_rep1_3R2_B-C-A_Position001_0_cmle.ics	11	0	1	1	0.0	0.0	0.0
15	Jan14_100x_M1BP_rep1_3R2_B-C-A_Position001_0_cmle.ics	11	0	1	2	0.0	0.0	0.0
16	Jan14_100x_M1BP_rep1_3R2_B-C-A_Position001_0_cmle.ics	12	0	1	1	0.772417761272342	0.6620553359683794	0.6921487603305784
17	Jan14_100x_M1BP_rep1_3R2_B-C-A_Position001_0_cmle.ics	13	0	1	1	0.14295492895189613	0.12038834951456309	0.33879781420765026
18	Jan14_100x_M1BP_rep1_3R2_B-C-A_Position001_0_cmle.ics	13	0	1	2	0.0	0.0	0.0
19	Jan14_100x_M1BP_rep1_3R2_B-C-A_Position001_0_cmle.ics	15	0	1	1	0.28821558256430674	0.4734848484848484	0.8333333333333333
20	Jan14_100x_M1BP_rep1_3R2_B-C-A_Position001_0_cmle.ics	15	0	1	2	0.0	0.0	0.0
21	Jan14_100x_M1BP_rep1_3R2_B-C-A_Position001_0_cmle.ics	15	0	2	1	0.0	0.0	0.0
22	Jan14_100x_M1BP_rep1_3R2_B-C-A_Position001_0_cmle.ics	15	0	2	2	0.20751521944630083	0.5660377358490565	0.32967032967032966
23	Jan14_100x_M1BP_rep1_3R2_B-C-A_Position001_0_cmle.ics	16	0	1	1	0.11067478370469377	0.2637362637362637	0.2666666666666666
24	Jan14_100x_M1BP_rep1_3R2_B-C-A_Position001_0_cmle.ics	17	0	1	1	0.0	0.0	0.0
25	Jan14_100x_M1BP_rep1_3R2_B-C-A_Position001_0_cmle.ics	18	0	1	1	0.0	0.0	0.0
26	Jan14_100x_M1BP_rep1_3R2_B-C-A_Position001_0_cmle.ics	18	0	2	1	0.0	0.0	0.0
27	Jan14_100x_M1BP_rep1_3R2_B-C-A_Position001_0_cmle.ics	19	0	1	1	0.47728500472649193	0.47368421052631576	0.4241803278688524
28	Jan14_100x_M1BP_rep1_3R2_B-C-A_Position001_0_cmle.ics	19	0	2	1	0.0	0.0	0.0
29	Jan14_100x_M1BP_rep1_3R2_B-C-A_Position001_0_cmle.ics	20	0	1	1	0.18676369750167077	0.3820754716981132	0.3820754716981132
30	Jan14_100x_M1BP_rep1_3R2_B-C-A_Position001_0_cmle.ics	21	0	1	1	0.8415895010877756	0.7329317269076304	0.7344064386317907
31	Jan14_100x_M1BP_rep1_3R2_B-C-A_Position001_0_cmle.ics	22	0	1	1	0.1798465235201274	0.3513513513513513	0.254071661237785
32	Jan14_100x_M1BP_rep1_3R2_B-C-A_Position001_0_cmle.ics	22	0	1	2	0.0	0.0	0.0
33	Jan14_100x_M1BP_rep1_3R2_B-C-A_Position001_0_cmle.ics	22	0	2	1	0.0	0.0	0.0
34	Jan14_100x_M1BP_rep1_3R2_B-C-A_Position001_0_cmle.ics	22	0	2	2	0.20751521944630083	0.4891304347826086	0.9473684210526314
35	Jan14_100x_M1BP_rep1_3R2_B-C-A_Position001_0_cmle.ics	23	0	1	1	0.19598659614372857	0.3663793103448275	0.367965367965368
36	Jan14_100x_M1BP_rep1_3R2_B-C-A_Position001_0_cmle.ics	24	0	1	1	0.7424433406856541	0.6505050505050504	0.655804480651731
37	Jan14_100x_M1BP_rep1_3R2_B-C-A_Position001_0_cmle.ics	25	0	1	1	0.0	0.0	0.0
38	Jan14_100x_M1BP_rep1_3R2_B-C-A_Position001_0_cmle.ics	26	0	1	1	0.35047014839819696	0.43804034582132556	0.3423423423423423
39	Jan14_100x_M1BP_rep1_3R2_B-C-A_Position001_0_cmle.ics	26	0	2	1	0.0	0.0	0.0
40	Jan14_100x_M1BP_rep1_3R2_B-C-A_Position001_0_cmle.ics	27	0	1	1	0.0	0.0	0.0
41	Jan14_100x_M1BP_rep1_3R2_B-C-A_Position001_0_cmle.ics	27	0	2	1	0.2098209441068153	0.9999999999999999	0.25277777777777777
42	Jan14_100x_M1BP_rep1_3R2_B-C-A_Position001_0_cmle.ics	28	0	1	1	0.5672082664865556	0.5290322580645161	0.5189873417721519
43	Jan14_100x_M1BP_rep1_3R2_B-C-A_Position001_0_cmle.ics	29	0	1	1	0.8046979065195443	0.8022988505747126	0.8004587155963302
44	Jan14_100x_M1BP_rep1_3R2_B-C-A_Position001_0_cmle.ics	30	0	1	1	0.5672082664865556	0.634020618556701	0.5125
45	Jan14_100x_M1BP_rep1_3R2_B-C-A_Position001_0_cmle.ics	30	0	2	1	0.0	0.0	0.0
46	Jan14_100x_M1BP_rep1_3R2_B-C-A_Position001_0_cmle.ics	31	0	1	1	0.25132398799607547	0.6055555555555555	0.6055555555555555
47	Jan14_100x_M1BP_rep1_3R2_B-C-A_Position001_0_cmle.ics	32	0	1	1	0.20059804546475749	0.46031746031746024	0.4306930693069307
48	Jan14_100x_M1BP_rep1_3R2_B-C-A_Position001_0_cmle.ics	33	0	1	1	0.5441510198814111	0.6555555555555556	0.6573816155988857
49	Jan14_100x_M1BP_rep1_3R2_B-C-A_Position001_0_cmle.ics	35	0	1	1	0.0023057246605144538	0.008403361344537813	0.012658227848101266
50	Jan14_100x_M1BP_rep1_3R2_B-C-A_Position001_0_cmle.ics	35	0	1	2	0.0	0.0	0.0
51	Jan14_100x_M1BP_rep1_3R2_B-C-A_Position001_0_cmle.ics	35	0	2	1	0.0	0.0	0.0
52	Jan14_100x_M1BP_rep1_3R2_B-C-A_Position001_0_cmle.ics	35	0	2	2	0.0	0.0	0.0
53	Jan14_100x_M1BP_rep1_3R2_B-C-A_Position001_0_cmle.ics	36	0	1	1	0.797780732538001	0.7505422993492407	0.7456896551724136
54	Jan14_100x_M1BP_rep1_3R2_B-C-A_Position001_0_cmle.ics	37	0	1	1	0.7263032680620529	0.7325581395348837	0.7308584686774942
55	Jan14_100x_M1BP_rep1_3R2_B-C-A_Position001_0_cmle.ics	38	0	1	1	1.4479950868030769	0.7388235294117645	0.7440758293838862
56	Jan14_100x_M1BP_rep1_3R2_B-C-A_Position001_0_cmle.ics	39	0	1	1	0.5787368897891279	0.5329087048832271	0.5329087048832271
57	Jan14_100x_M1BP_rep1_3R2_B-C-A_Position001_0_cmle.ics	40	0	1	1	0.13603775497035278	0.12633832976445394	0.12016293279022401
58	Jan14_100x_M1BP_rep1_3R2_B-C-A_Position001_0_cmle.ics	40	0	1	2	0.0	0.0	0.0
59	Jan14_100x_M1BP_rep1_3R2_B-C-A_Position001_0_cmle.ics	40	0	2	1	0.0	0.0	0.0
60	Jan14_100x_M1BP_rep1_3R2_B-C-A_Position001_0_cmle.ics	40	0	2	2	0.0	0.0	0.0
61	Jan14_100x_M1BP_rep1_3R2_B-C-A_Position001_0_cmle.ics	41	0	1	1	0.14756637827292504	0.2622950819672131	0.2895927601809954
62	Jan14_100x_M1BP_rep1_3R2_B-C-A_Position001_0_cmle.ics	42	0	1	1	0.0	0.0	0.0
63	Jan14_100x_M1BP_rep1_3R2_B-C-A_Position001_0_cmle.ics	42	0	1	2	0.6133227596968447	0.591111111111111	0.8134556574923547
64	Jan14_100x_M1BP_rep1_3R2_B-C-A_Position001_0_cmle.ics	42	0	2	1	0.6294628323204459	0.6093749999999999	0.4747826086956521
65	Jan14_100x_M1BP_rep1_3R2_B-C-A_Position001_0_cmle.ics	42	0	2	2	0.0	0.0	0.0
66	Jan14_100x_M1BP_rep1_3R2_B-C-A_Position001_0_cmle.ics	43	0	1	1	0.0	0.0	0.0
67	Jan14_100x_M1BP_rep1_3R2_B-C-A_Position001_0_cmle.ics	43	0	2	1	0.5187880486157521	0.5890052356020942	0.4582484725050916
68	Jan14_100x_M1BP_rep1_3R2_B-C-A_Position001_0_cmle.ics	44	0	1	1	0.0	0.0	0.0
69	Jan14_100x_M1BP_rep1_3R2_B-C-A_Position001_0_cmle.ics	44	0	2	1	0.41272471423208723	0.9470899470899469	0.22658227848101262
70	Jan14_100x_M1BP_rep1_3R2_B-C-A_Position001_0_cmle.ics	45	0	1	1	0.0	0.0	0.0
71	Jan14_100x_M1BP_rep1_3R2_B-C-A_Position001_0_cmle.ics	47	0	1	1	0.13834347963086724	0.42857142857142855	0.30000000000000004
72	Jan14_100x_M1BP_rep1_3R2_B-C-A_Position001_0_cmle.ics	47	0	1	2	0.0	0.0	0.0
73	Jan14_100x_M1BP_rep1_3R2_B-C-A_Position001_0_cmle.ics	47	0	2	1	0.0	0.0	0.0
74	Jan14_100x_M1BP_rep1_3R2_B-C-A_Position001_0_cmle.ics	47	0	2	2	0.6317685569809603	0.7080103359173127	0.8277945619335347
75	Jan14_100x_M1BP_rep1_3R2_B-C-A_Position001_0_cmle.ics	48	0	1	1	0.299744205866879	0.37249283667621774	0.3376623376623376
76	Jan14_100x_M1BP_rep1_3R2_B-C-A_Position001_0_cmle.ics	49	0	1	1	0.45653348278186184	0.42672413793103436	0.4285714285714286
77	Jan14_100x_M1BP_rep1_3R2_B-C-A_Position001_0_cmle.ics	50	0	1	1	0.4242533375346595	0.45885286783042384	0.46115288220551376
78	Jan14_100x_M1BP_rep1_3R2_B-C-A_Position001_0_cmle.ics	51	0	1	1	0.31127282916945126	0.675	0.3117782909930716
79	Jan14_100x_M1BP_rep1_3R2_B-C-A_Position001_0_cmle.ics	51	0	1	2	0.0	0.0	0.0
80	Jan14_100x_M1BP_rep1_3R2_B-C-A_Position001_0_cmle.ics	51	0	2	1	0.0	0.0	0.0
81	Jan14_100x_M1BP_rep1_3R2_B-C-A_Position001_0_cmle.ics	51	0	2	2	0.8554238490508623	0.43595769682726204	0.5974235104669886
82	Jan14_100x_M1BP_rep1_3R2_B-C-A_Position001_0_cmle.ics	52	0	1	1	0.6594372529071337	0.3966712898751733	0.5478927203065134
83	Jan14_100x_M1BP_rep1_3R2_B-C-A_Position001_0_cmle.ics	52	0	1	2	0.0	0.0	0.0
84	Jan14_100x_M1BP_rep1_3R2_B-C-A_Position001_0_cmle.ics	52	0	1	3	0.0	0.0	0.0
85	Jan14_100x_M1BP_rep1_3R2_B-C-A_Position001_0_cmle.ics	53	0	1	1	0.0	0.0	0.0
86	Jan14_100x_M1BP_rep1_3R2_B-C-A_Position001_0_cmle.ics	53	0	1	2	0.12220340700726605	0.1833910034602076	0.736111111111111
87	Jan14_100x_M1BP_rep1_3R2_B-C-A_Position001_0_cmle.ics	53	0	2	1	0.01152862330257227	0.035971223021582725	0.012376237623762377
88	Jan14_100x_M1BP_rep1_3R2_B-C-A_Position001_0_cmle.ics	53	0	2	2	0.0	0.0	0.0
89	Jan14_100x_M1BP_rep1_3R2_B-C-A_Position002_1_cmle.ics	1	0	1	1	0.24210108935401764	0.47945205479452047	0.30085959885386815
90	Jan14_100x_M1BP_rep1_3R2_B-C-A_Position002_1_cmle.ics	1	0	1	2	0.0	0.0	0.0
91	Jan14_100x_M1BP_rep1_3R2_B-C-A_Position002_1_cmle.ics	1	0	2	1	0.0	0.0	0.0
92	Jan14_100x_M1BP_rep1_3R2_B-C-A_Position002_1_cmle.ics	1	0	2	2	0.30896710450893683	0.5037593984962405	0.9781021897810219
93	Jan14_100x_M1BP_rep1_3R2_B-C-A_Position002_1_cmle.ics	2	0	1	1	0.3988903662690005	0.36344537815126043	0.36344537815126043
94	Jan14_100x_M1BP_rep1_3R2_B-C-A_Position002_1_cmle.ics	3	0	1	1	0.6571315282466194	0.5925155925155925	0.5925155925155925
95	Jan14_100x_M1BP_rep1_3R2_B-C-A_Position002_1_cmle.ics	4	0	1	1	0.3228014524720235	0.5035971223021581	0.5017921146953405
96	Jan14_100x_M1BP_rep1_3R2_B-C-A_Position002_1_cmle.ics	5	0	1	1	0.5787368897891279	0.658792650918635	0.5196687370600414
97	Jan14_100x_M1BP_rep1_3R2_B-C-A_Position002_1_cmle.ics	5	0	2	1	0.0	0.0	0.0
98	Jan14_100x_M1BP_rep1_3R2_B-C-A_Position002_1_cmle.ics	8	0	1	1	0.0	0.0	0.0
99	Jan14_100x_M1BP_rep1_3R2_B-C-A_Position002_1_cmle.ics	8	0	1	2	0.0	0.0	0.0
100	Jan14_100x_M1BP_rep1_3R2_B-C-A_Position002_1_cmle.ics	8	0	1	3	0.0	0.0	0.0
101	Jan14_100x_M1BP_rep1_3R2_B-C-A_Position002_1_cmle.ics	8	0	2	1	0.0	0.0	0.0
102	Jan14_100x_M1BP_rep1_3R2_B-C-A_Position002_1_cmle.ics	8	0	2	2	0.15678927691498284	0.2437275985663082	0.19101123595505615
103	Jan14_100x_M1BP_rep1_3R2_B-C-A_Position002_1_cmle.ics	8	0	2	3	0.0	0.0	0.0
104	Jan14_100x_M1BP_rep1_3R2_B-C-A_Position002_1_cmle.ics	8	0	3	1	0.0	0.0	0.0
105	Jan14_100x_M1BP_rep1_3R2_B-C-A_Position002_1_cmle.ics	8	0	3	2	0.0	0.0	0.0
106	Jan14_100x_M1BP_rep1_3R2_B-C-A_Position002_1_cmle.ics	8	0	3	3	0.6156284843573592	0.5124760076775432	0.8240740740740741
107	Jan14_100x_M1BP_rep1_3R2_B-C-A_Position002_1_cmle.ics	9	0	1	1	0.0853118124390348	0.11598746081504702	0.2890625
108	Jan14_100x_M1BP_rep1_3R2_B-C-A_Position002_1_cmle.ics	9	0	1	2	0.0	0.0	0.0
109	Jan14_100x_M1BP_rep1_3R2_B-C-A_Position002_1_cmle.ics	9	0	2	1	0.0	0.0	0.0
110	Jan14_100x_M1BP_rep1_3R2_B-C-A_Position002_1_cmle.ics	9	0	2	2	0.14064920429138167	0.9838709677419355	0.21631205673758863
111	Jan14_100x_M1BP_rep1_3R2_B-C-A_Position002_1_cmle.ics	11	0	1	1	0.0	0.0	0.0
112	Jan14_100x_M1BP_rep1_3R2_B-C-A_Position002_1_cmle.ics	12	0	1	1	0.3689159456823126	0.3611738148984199	0.4481792717086835
113	Jan14_100x_M1BP_rep1_3R2_B-C-A_Position002_1_cmle.ics	12	0	1	2	0.0	0.0	0.0
114	Jan14_100x_M1BP_rep1_3R2_B-C-A_Position002_1_cmle.ics	13	0	1	1	0.18215224818064185	0.3480176211453744	0.3480176211453744
115	Jan14_100x_M1BP_rep1_3R2_B-C-A_Position002_1_cmle.ics	14	0	1	1	0.057643116512861345	0.05399568034557235	0.05399568034557235
116	Jan14_100x_M1BP_rep1_3R2_B-C-A_Position002_1_cmle.ics	15	0	1	1	0.41503043889260166	0.34026465028355385	0.36144578313253
117	Jan14_100x_M1BP_rep1_3R2_B-C-A_Position002_1_cmle.ics	16	0	1	1	0.8900097189585792	0.8041666666666666	0.810924369747899
118	Jan14_100x_M1BP_rep1_3R2_B-C-A_Position002_1_cmle.ics	17	0	1	1	0.6917173981543361	0.6622516556291391	0.6651884700665187
119	Jan14_100x_M1BP_rep1_3R2_B-C-A_Position002_1_cmle.ics	18	0	1	1	0.620239933678388	0.7888563049853371	0.6968911917098445
120	Jan14_100x_M1BP_rep1_3R2_B-C-A_Position002_1_cmle.ics	19	0	1	1	0.4842021787080353	0.5236907730673316	0.525
121	Jan14_100x_M1BP_rep1_3R2_B-C-A_Position002_1_cmle.ics	20	0	1	1	0.0	0.0	0.0
122	Jan14_100x_M1BP_rep1_3R2_B-C-A_Position002_1_cmle.ics	20	0	1	2	0.0	0.0	0.0
123	Jan14_100x_M1BP_rep1_3R2_B-C-A_Position002_1_cmle.ics	22	0	1	1	0.0	0.0	0.0
124	Jan14_100x_M1BP_rep1_3R2_B-C-A_Position002_1_cmle.ics	24	0	1	1	0.574125440468099	0.717579250720461	0.8956834532374098
125	Jan14_100x_M1BP_rep1_3R2_B-C-A_Position002_1_cmle.ics	24	0	1	2	0.0	0.0	0.0
126	Jan14_100x_M1BP_rep1_3R2_B-C-A_Position002_1_cmle.ics	25	0	1	1	0.0	0.0	0.0
127	Jan14_100x_M1BP_rep1_3R2_B-C-A_Position002_1_cmle.ics	25	0	1	2	0.21904384274887312	0.3454545454545454	0.7480314960629921
128	Jan14_100x_M1BP_rep1_3R2_B-C-A_Position002_1_cmle.ics	25	0	2	1	0.21673811808835866	0.32081911262798635	0.21412300683371296
129	Jan14_100x_M1BP_rep1_3R2_B-C-A_Position002_1_cmle.ics	25	0	2	2	0.0	0.0	0.0
130	Jan14_100x_M1BP_rep1_3R2_B-C-A_Position002_1_cmle.ics	26	0	1	1	0.0	0.0	0.0
131	Jan14_100x_M1BP_rep1_3R2_B-C-A_Position002_1_cmle.ics	26	0	2	1	0.07147746447594806	0.3369565217391304	0.13839285714285712
132	Jan14_100x_M1BP_rep1_3R2_B-C-A_Position002_1_cmle.ics	27	0	1	1	0.645602904944047	0.6829268292682926	0.6829268292682926
133	Jan14_100x_M1BP_rep1_3R2_B-C-A_Position002_1_cmle.ics	28	0	1	1	0.772417761272342	0.7298474945533768	0.3442959917780061
134	Jan14_100x_M1BP_rep1_3R2_B-C-A_Position002_1_cmle.ics	28	0	2	1	0.0	0.0	0.0
135	Jan14_100x_M1BP_rep1_3R2_B-C-A_Position002_1_cmle.ics	29	0	1	1	0.5257052225972955	0.5217391304347826	0.5229357798165137
136	Jan14_100x_M1BP_rep1_3R2_B-C-A_Position002_1_cmle.ics	30	0	1	1	0.0	0.0	0.0
137	Jan14_100x_M1BP_rep1_3R2_B-C-A_Position002_1_cmle.ics	30	0	1	2	0.0	0.0	0.0
138	Jan14_100x_M1BP_rep1_3R2_B-C-A_Position002_1_cmle.ics	30	0	2	1	0.0	0.0	0.0
139	Jan14_100x_M1BP_rep1_3R2_B-C-A_Position002_1_cmle.ics	30	0	2	2	0.0	0.0	0.0
140	Jan14_100x_M1BP_rep1_3R2_B-C-A_Position002_1_cmle.ics	31	0	1	1	0.6525200789255904	0.6359550561797751	0.6316964285714284
141	Jan14_100x_M1BP_rep1_3R2_B-C-A_Position002_1_cmle.ics	32	0	1	1	0.3043556551879079	0.25984251968503935	0.2608695652173913
142	Jan14_100x_M1BP_rep1_3R2_B-C-A_Position002_1_cmle.ics	34	0	1	1	0.620239933678388	0.622685185185185	0.622685185185185
143	Jan14_100x_M1BP_rep1_3R2_B-C-A_Position002_1_cmle.ics	35	0	1	1	0.5257052225972955	0.695121951219512	0.6930091185410333
144	Jan14_100x_M1BP_rep1_3R2_B-C-A_Position002_1_cmle.ics	36	0	1	1	0.07839463845749142	0.08312958435207822	0.08312958435207822
145	Jan14_100x_M1BP_rep1_3R2_B-C-A_Position002_1_cmle.ics	37	0	1	1	0.2536297126565899	0.21526418786692755	0.2140077821011673
146	Jan14_100x_M1BP_rep1_3R2_B-C-A_Position002_1_cmle.ics	38	0	1	1	0.29052130722482117	0.41311475409836057	0.4499999999999999
147	Jan14_100x_M1BP_rep1_3R2_B-C-A_Position002_1_cmle.ics	38	0	1	2	0.0	0.0	0.0
148	Jan14_100x_M1BP_rep1_3R2_B-C-A_Position002_1_cmle.ics	38	0	2	1	0.0	0.0	0.0
149	Jan14_100x_M1BP_rep1_3R2_B-C-A_Position002_1_cmle.ics	38	0	2	2	0.20290377012527194	0.5534591194968553	0.48351648351648346
150	Jan14_100x_M1BP_rep1_3R2_B-C-A_Position002_1_cmle.ics	39	0	1	1	1.0237417492684175	0.5577889447236181	0.5109321058688147
151	Jan14_100x_M1BP_rep1_3R2_B-C-A_Position002_1_cmle.ics	39	0	2	1	0.0	0.0	0.0
152	Jan14_100x_M1BP_rep1_3R2_B-C-A_Position002_1_cmle.ics	40	0	1	1	0.45883920744237633	0.6768707482993197	0.5025252525252526
153	Jan14_100x_M1BP_rep1_3R2_B-C-A_Position002_1_cmle.ics	40	0	2	1	0.0	0.0	0.0
154	Jan14_100x_M1BP_rep1_3R2_B-C-A_Position002_1_cmle.ics	41	0	1	1	0.2351839153724743	0.204	0.204
155	Jan14_100x_M1BP_rep1_3R2_B-C-A_Position002_1_cmle.ics	42	0	1	1	0.5395395705603822	0.6763005780346819	0.6157894736842103
156	Jan14_100x_M1BP_rep1_3R2_B-C-A_Position002_1_cmle.ics	42	0	1	2	0.0	0.0	0.0
157	Jan14_100x_M1BP_rep1_3R2_B-C-A_Position002_1_cmle.ics	42	0	2	1	0.0	0.0	0.0
158	Jan14_100x_M1BP_rep1_3R2_B-C-A_Position002_1_cmle.ics	42	0	2	2	0.0	0.0	0.0
159	Jan14_100x_M1BP_rep1_3R2_B-C-A_Position002_1_cmle.ics	42	0	3	1	0.0	0.0	0.0
160	Jan14_100x_M1BP_rep1_3R2_B-C-A_Position002_1_cmle.ics	42	0	3	2	0.006917173981543361	0.039999999999999994	0.023999999999999997
161	Jan14_100x_M1BP_rep1_3R2_B-C-A_Position002_1_cmle.ics	44	0	1	1	0.8508123997298335	0.8292134831460671	0.827354260089686
162	Jan14_100x_M1BP_rep1_3R2_B-C-A_Position002_1_cmle.ics	47	0	1	1	0.1706236248780696	0.2114285714285714	0.1434108527131783
163	Jan14_100x_M1BP_rep1_3R2_B-C-A_Position002_1_cmle.ics	47	0	2	1	0.0	0.0	0.0
164	Jan14_100x_M1BP_rep1_3R2_B-C-A_Position002_1_cmle.ics	48	0	1	1	0.0	0.0	0.0
165	Jan14_100x_M1BP_rep1_3R2_B-C-A_Position002_1_cmle.ics	48	0	1	2	0.009222898642057815	0.011142061281337047	0.023529411764705882
166	Jan14_100x_M1BP_rep1_3R2_B-C-A_Position002_1_cmle.ics	48	0	2	1	0.0899232617600637	0.4534883720930232	0.14285714285714285
167	Jan14_100x_M1BP_rep1_3R2_B-C-A_Position002_1_cmle.ics	48	0	2	2	0.0	0.0	0.0
168	Jan14_100x_M1BP_rep1_3R2_B-C-A_Position003_2_cmle.ics	1	0	1	1	0.5902655130917002	0.64	0.64321608040201
169	Jan14_100x_M1BP_rep1_3R2_B-C-A_Position003_2_cmle.ics	2	0	1	1	0.0	0.0	0.0
170	Jan14_100x_M1BP_rep1_3R2_B-C-A_Position003_2_cmle.ics	2	0	2	1	0.0	0.0	0.0
171	Jan14_100x_M1BP_rep1_3R2_B-C-A_Position003_2_cmle.ics	3	0	1	1	0.04150304388926017	0.09090909090909091	0.09090909090909091
172	Jan14_100x_M1BP_rep1_3R2_B-C-A_Position003_2_cmle.ics	4	0	1	1	0.41503043889260166	0.6271777003484319	0.7346938775510204
173	Jan14_100x_M1BP_rep1_3R2_B-C-A_Position003_2_cmle.ics	4	0	1	2	0.0	0.0	0.0
174	Jan14_100x_M1BP_rep1_3R2_B-C-A_Position003_2_cmle.ics	4	0	2	1	0.0	0.0	0.0
175	Jan14_100x_M1BP_rep1_3R2_B-C-A_Position003_2_cmle.ics	4	0	2	2	0.10836905904417933	0.5465116279069767	0.3671875
176	Jan14_100x_M1BP_rep1_3R2_B-C-A_Position003_2_cmle.ics	5	0	1	1	0.9176784148847527	0.8223140495867768	0.7668593448940269
177	Jan14_100x_M1BP_rep1_3R2_B-C-A_Position003_2_cmle.ics	6	0	1	1	0.4657563814239197	0.4665127020785219	0.4675925925925925
178	Jan14_100x_M1BP_rep1_3R2_B-C-A_Position003_2_cmle.ics	7	0	1	1	0.14295492895189613	0.4025974025974025	0.39743589743589736
179	Jan14_100x_M1BP_rep1_3R2_B-C-A_Position003_2_cmle.ics	8	0	1	1	0.7447490653461686	0.6578411405295315	0.6565040650406504
180	Jan14_100x_M1BP_rep1_3R2_B-C-A_Position003_2_cmle.ics	10	0	1	1	0.3781388443243704	0.4408602150537633	0.4880952380952381
181	Jan14_100x_M1BP_rep1_3R2_B-C-A_Position003_2_cmle.ics	10	0	1	2	0.0	0.0	0.0
182	Jan14_100x_M1BP_rep1_3R2_B-C-A_Position003_2_cmle.ics	10	0	2	1	0.0	0.0	0.0
183	Jan14_100x_M1BP_rep1_3R2_B-C-A_Position003_2_cmle.ics	10	0	2	2	0.5210937732762666	0.44575936883629186	0.41774491682070236
184	Jan14_100x_M1BP_rep1_3R2_B-C-A_Position003_2_cmle.ics	11	0	1	1	0.14064920429138167	0.462121212121212	0.2890995260663507
185	Jan14_100x_M1BP_rep1_3R2_B-C-A_Position003_2_cmle.ics	11	0	2	1	0.0	0.0	0.0
186	Jan14_100x_M1BP_rep1_3R2_B-C-A_Position003_2_cmle.ics	12	0	1	1	0.4842021787080353	0.4883720930232558	0.6930693069306929
187	Jan14_100x_M1BP_rep1_3R2_B-C-A_Position003_2_cmle.ics	12	0	1	2	0.0	0.0	0.0
188	Jan14_100x_M1BP_rep1_3R2_B-C-A_Position003_2_cmle.ics	13	0	1	1	0.6824944995122784	0.5165794066317626	0.8654970760233918
189	Jan14_100x_M1BP_rep1_3R2_B-C-A_Position003_2_cmle.ics	13	0	1	2	0.0	0.0	0.0
190	Jan14_100x_M1BP_rep1_3R2_B-C-A_Position003_2_cmle.ics	13	0	1	3	0.0	0.0	0.0
191	Jan14_100x_M1BP_rep1_3R2_B-C-A_Position003_2_cmle.ics	13	0	2	1	0.0	0.0	0.0
192	Jan14_100x_M1BP_rep1_3R2_B-C-A_Position003_2_cmle.ics	13	0	2	2	0.0	0.0	0.0
193	Jan14_100x_M1BP_rep1_3R2_B-C-A_Position003_2_cmle.ics	13	0	2	3	0.1291205809888094	0.4999999999999999	0.1117764471057884
194	Jan14_100x_M1BP_rep1_3R2_B-C-A_Position003_2_cmle.ics	13	0	3	1	0.0	0.0	0.0
195	Jan14_100x_M1BP_rep1_3R2_B-C-A_Position003_2_cmle.ics	13	0	3	2	0.07378318913646252	0.11721611721611722	0.2711864406779661
196	Jan14_100x_M1BP_rep1_3R2_B-C-A_Position003_2_cmle.ics	13	0	3	3	0.0	0.0	0.0
197	Jan14_100x_M1BP_rep1_3R2_B-C-A_Position003_2_cmle.ics	14	0	1	1	0.4657563814239197	0.4987654320987654	0.49148418491484186
198	Jan14_100x_M1BP_rep1_3R2_B-C-A_Position003_2_cmle.ics	15	0	1	1	0.07608891379697698	0.0738255033557047	0.08483290488431874
199	Jan14_100x_M1BP_rep1_3R2_B-C-A_Position003_2_cmle.ics	15	0	1	2	0.0	0.0	0.0
200	Jan14_100x_M1BP_rep1_3R2_B-C-A_Position003_2_cmle.ics	16	0	1	1	0.17754079885961294	0.18333333333333332	0.26829268292682923
201	Jan14_100x_M1BP_rep1_3R2_B-C-A_Position003_2_cmle.ics	16	0	1	2	0.11298050836520823	0.11666666666666665	0.35766423357664234
202	Jan14_100x_M1BP_rep1_3R2_B-C-A_Position003_2_cmle.ics	17	0	1	1	0.8046979065195443	0.6952191235059759	0.6952191235059759
203	Jan14_100x_M1BP_rep1_3R2_B-C-A_Position003_2_cmle.ics	18	0	1	1	0.0	0.0	0.0
204	Jan14_100x_M1BP_rep1_3R2_B-C-A_Position003_2_cmle.ics	18	0	1	2	0.0	0.0	0.0
205	Jan14_100x_M1BP_rep1_3R2_B-C-A_Position003_2_cmle.ics	19	0	1	1	0.13142630564932387	0.35403726708074534	0.31318681318681313
206	Jan14_100x_M1BP_rep1_3R2_B-C-A_Position003_2_cmle.ics	19	0	1	2	0.0	0.0	0.0
207	Jan14_100x_M1BP_rep1_3R2_B-C-A_Position003_2_cmle.ics	19	0	2	1	0.0	0.0	0.0
208	Jan14_100x_M1BP_rep1_3R2_B-C-A_Position003_2_cmle.ics	19	0	2	2	0.13373203030983832	0.3892617449664429	0.44961240310077516
209	Jan14_100x_M1BP_rep1_3R2_B-C-A_Position003_2_cmle.ics	20	0	1	1	0.6940231228148506	0.6967592592592591	0.7065727699530516
210	Jan14_100x_M1BP_rep1_3R2_B-C-A_Position003_2_cmle.ics	23	0	1	1	0.013834347963086722	0.04958677685950412	0.0303030303030303
211	Jan14_100x_M1BP_rep1_3R2_B-C-A_Position003_2_cmle.ics	23	0	2	1	0.0	0.0	0.0
212	Jan14_100x_M1BP_rep1_3R2_B-C-A_Position003_2_cmle.ics	24	0	1	1	0.52801094725781	0.25586592178770945	0.25501113585746105
213	Jan14_100x_M1BP_rep1_3R2_B-C-A_Position003_2_cmle.ics	25	0	1	1	0.5164823239552376	0.5803108808290155	0.3624595469255663
214	Jan14_100x_M1BP_rep1_3R2_B-C-A_Position003_2_cmle.ics	25	0	1	2	0.0	0.0	0.0
215	Jan14_100x_M1BP_rep1_3R2_B-C-A_Position003_2_cmle.ics	25	0	2	1	0.0	0.0	0.0
216	Jan14_100x_M1BP_rep1_3R2_B-C-A_Position003_2_cmle.ics	25	0	2	2	0.0	0.0	0.0
217	Jan14_100x_M1BP_rep1_3R2_B-C-A_Position003_2_cmle.ics	26	0	1	1	0.059948841173375796	0.16049382716049382	0.16249999999999995
218	Jan14_100x_M1BP_rep1_3R2_B-C-A_Position003_2_cmle.ics	27	0	1	1	0.0	0.0	0.0
219	Jan14_100x_M1BP_rep1_3R2_B-C-A_Position003_2_cmle.ics	27	0	2	1	0.3343300757745958	0.5576923076923076	0.3364269141531322
220	Jan14_100x_M1BP_rep1_3R2_B-C-A_Position003_2_cmle.ics	28	0	1	1	0.3850560183059138	0.3274509803921568	0.326171875
221	Jan14_100x_M1BP_rep1_3R2_B-C-A_Position003_2_cmle.ics	29	0	1	1	0.41503043889260166	0.4444444444444444	0.4411764705882352
222	Jan14_100x_M1BP_rep1_3R2_B-C-A_Position003_2_cmle.ics	30	0	1	1	0.0	0.0	0.0
223	Jan14_100x_M1BP_rep1_3R2_B-C-A_Position003_2_cmle.ics	30	0	1	2	0.5672082664865556	0.6165413533834586	0.8723404255319148
224	Jan14_100x_M1BP_rep1_3R2_B-C-A_Position003_2_cmle.ics	31	0	1	1	1.0029902273237874	0.7038834951456311	0.763157894736842
225	Jan14_100x_M1BP_rep1_3R2_B-C-A_Position003_2_cmle.ics	31	0	1	2	0.0	0.0	0.0
226	Jan14_100x_M1BP_rep1_3R2_B-C-A_Position003_2_cmle.ics	31	0	2	1	0.0	0.0	0.0
227	Jan14_100x_M1BP_rep1_3R2_B-C-A_Position003_2_cmle.ics	31	0	2	2	0.3204957278115091	0.6915422885572138	0.5515873015873015
228	Jan14_100x_M1BP_rep1_3R2_B-C-A_Position003_2_cmle.ics	32	0	1	1	0.5026479759921509	0.5633074935400517	0.5618556701030928
229	Jan14_100x_M1BP_rep1_3R2_B-C-A_Position003_2_cmle.ics	33	0	1	1	0.7954750078774866	0.6927710843373494	0.6521739130434783
230	Jan14_100x_M1BP_rep1_3R2_B-C-A_Position003_2_cmle.ics	34	0	1	1	0.0	0.0	0.0
231	Jan14_100x_M1BP_rep1_3R2_B-C-A_Position003_2_cmle.ics	34	0	2	1	0.20059804546475749	0.8365384615384615	0.2701863354037267
232	Jan14_100x_M1BP_rep1_3R2_B-C-A_Position003_2_cmle.ics	34	0	3	1	0.0	0.0	0.0
233	Jan14_100x_M1BP_rep1_3R2_B-C-A_Position003_2_cmle.ics	35	0	1	1	0.6271571076599314	0.5517241379310344	0.5539714867617106
234	Jan14_100x_M1BP_rep1_3R2_B-C-A_Position003_2_cmle.ics	36	0	1	1	0.447310584139804	0.35466179159049355	0.3527272727272726
235	Jan14_100x_M1BP_rep1_3R2_B-C-A_Position003_2_cmle.ics	37	0	1	1	0.43808768549774624	0.481012658227848	0.47979797979797983
236	Jan14_100x_M1BP_rep1_3R2_B-C-A_Position003_2_cmle.ics	38	0	1	1	0.5625968171655267	0.5520361990950224	0.5483146067415728
237	Jan14_100x_M1BP_rep1_3R2_B-C-A_Position003_2_cmle.ics	39	0	1	1	0.8093093558405733	0.7869955156950672	0.7869955156950672
238	Jan14_100x_M1BP_rep1_3R2_B-C-A_Position003_2_cmle.ics	40	0	1	1	0.11759195768623715	0.21074380165289253	0.1683168316831683
239	Jan14_100x_M1BP_rep1_3R2_B-C-A_Position003_2_cmle.ics	40	0	2	1	0.0	0.0	0.0
240	Jan14_100x_M1BP_rep1_3R2_B-C-A_Position003_2_cmle.ics	41	0	1	1	0.19137514682269965	0.17965367965367965	0.17811158798283264
241	Jan14_100x_M1BP_rep1_3R2_B-C-A_Position003_2_cmle.ics	42	0	1	1	0.1498721029334395	0.15931372549019607	0.44217687074829926
242	Jan14_100x_M1BP_rep1_3R2_B-C-A_Position003_2_cmle.ics	42	0	1	2	0.0	0.0	0.0
243	Jan14_100x_M1BP_rep1_3R2_B-C-A_Position003_2_cmle.ics	43	0	1	1	0.4081132649110583	0.3968609865470851	0.39954853273137697
244	Jan14_100x_M1BP_rep1_3R2_B-C-A_Position003_2_cmle.ics	44	0	1	1	0.2351839153724743	0.8095238095238094	0.2982456140350877
245	Jan14_100x_M1BP_rep1_3R2_B-C-A_Position003_2_cmle.ics	44	0	2	1	0.0	0.0	0.0
246	Jan14_100x_M1BP_rep1_3R2_B-C-A_Position003_2_cmle.ics	45	0	1	1	0.2559354373171044	0.6686746987951806	0.6646706586826348
247	Jan14_100x_M1BP_rep1_3R2_B-C-A_Position003_2_cmle.ics	46	0	1	1	0.5164823239552376	0.506787330316742	0.6070460704607045
248	Jan14_100x_M1BP_rep1_3R2_B-C-A_Position003_2_cmle.ics	46	0	1	2	0.0	0.0	0.0
249	Jan14_100x_M1BP_rep1_3R2_B-C-A_Position003_2_cmle.ics	47	0	1	1	0.4242533375346595	0.6840148698884757	0.6814814814814815
250	Jan14_100x_M1BP_rep1_3R2_B-C-A_Position003_2_cmle.ics	48	0	1	1	0.7447490653461686	0.64859437751004	0.646
251	Jan14_100x_M1BP_rep1_3R2_B-C-A_Position003_2_cmle.ics	49	0	1	1	0.5072594253131798	0.5200945626477541	0.5188679245283018
252	Jan14_100x_M1BP_rep1_3R2_B-C-A_Position003_2_cmle.ics	50	0	1	1	0.15678927691498284	0.19941348973607034	0.19999999999999998
253	Jan14_100x_M1BP_rep1_3R2_B-C-A_Position003_2_cmle.ics	51	0	1	1	0.13373203030983832	0.14392059553349876	0.5631067961165048
254	Jan14_100x_M1BP_rep1_3R2_B-C-A_Position003_2_cmle.ics	51	0	1	2	0.0	0.0	0.0
255	Jan14_100x_M1BP_rep1_3R2_B-C-A_Position003_2_cmle.ics	52	0	1	1	0.09914616040212151	0.2097560975609756	0.2077294685990338
256	Jan14_100x_M1BP_rep1_3R2_B-C-A_Position003_2_cmle.ics	53	0	1	1	0.2951327565458501	0.5446808510638298	0.547008547008547
257	Jan14_100x_M1BP_rep1_3R2_B-C-A_Position003_2_cmle.ics	54	0	1	1	0.7193860940805096	0.6753246753246753	0.673866090712743
258	Jan14_100x_M1BP_rep1_3R2_B-C-A_Position003_2_cmle.ics	55	0	1	1	0.0	0.0	0.0
259	Jan14_100x_M1BP_rep1_3R2_B-C-A_Position003_2_cmle.ics	55	0	1	2	0.0	0.0	0.0
260	Jan14_100x_M1BP_rep1_3R2_B-C-A_Position003_2_cmle.ics	55	0	2	1	0.0	0.0	0.0
261	Jan14_100x_M1BP_rep1_3R2_B-C-A_Position003_2_cmle.ics	55	0	2	2	0.0	0.0	0.0
262	Jan14_100x_M1BP_rep1_3R2_B-C-A_Position003_2_cmle.ics	55	0	3	1	0.0	0.0	0.0
263	Jan14_100x_M1BP_rep1_3R2_B-C-A_Position003_2_cmle.ics	55	0	3	2	0.050725942531317986	0.20952380952380953	0.11518324607329843
264	Jan14_100x_M1BP_rep1_3R2_B-C-A_Position003_2_cmle.ics	56	0	1	1	0.5141765992947231	0.8138686131386861	0.6990595611285265
265	Jan14_100x_M1BP_rep1_3R2_B-C-A_Position003_2_cmle.ics	56	0	1	2	0.0	0.0	0.0
266	Jan14_100x_M1BP_rep1_3R2_B-C-A_Position003_2_cmle.ics	56	0	2	1	0.0	0.0	0.0
267	Jan14_100x_M1BP_rep1_3R2_B-C-A_Position003_2_cmle.ics	56	0	2	2	0.19137514682269965	0.49999999999999983	0.6484375
268	Jan14_100x_M1BP_rep1_3R2_B-C-A_Position003_2_cmle.ics	57	0	1	1	0.26746406061967665	0.3052631578947368	0.2815533980582524
269	Jan14_100x_M1BP_rep1_3R2_B-C-A_Position003_2_cmle.ics	57	0	1	2	0.0	0.0	0.0
270	Jan14_100x_M1BP_rep1_3R2_B-C-A_Position003_2_cmle.ics	57	0	2	1	0.0	0.0	0.0
271	Jan14_100x_M1BP_rep1_3R2_B-C-A_Position003_2_cmle.ics	57	0	2	2	0.13834347963086724	0.5	0.6896551724137931
272	Jan14_100x_M1BP_rep1_3R2_B-C-A_Position003_2_cmle.ics	58	0	1	1	0.4288647868556884	0.41797752808988753	0.42081447963800894
273	Jan14_100x_M1BP_rep1_3R2_B-C-A_Position003_2_cmle.ics	59	0	1	1	0.0	0.0	0.0
274	Jan14_100x_M1BP_rep1_3R2_B-C-A_Position003_2_cmle.ics	59	0	2	1	0.5372338458998678	0.89272030651341	0.29088639200998756
275	Jan14_100x_M1BP_rep1_3R2_B-C-A_Position003_2_cmle.ics	60	0	1	1	0.6594372529071337	0.4831081081081081	0.4814814814814814
276	Jan14_100x_M1BP_rep1_3R2_B-C-A_Position003_2_cmle.ics	61	0	1	1	0.4035018155900294	0.32407407407407407	0.39772727272727276
277	Jan14_100x_M1BP_rep1_3R2_B-C-A_Position003_2_cmle.ics	61	0	1	2	0.0	0.0	0.0
278	Jan14_100x_M1BP_rep1_3R2_B-C-A_Position003_2_cmle.ics	61	0	2	1	0.0	0.0	0.0
279	Jan14_100x_M1BP_rep1_3R2_B-C-A_Position003_2_cmle.ics	61	0	2	2	0.5141765992947231	0.8109090909090907	0.5930851063829786
280	Jan14_100x_M1BP_rep1_3R2_B-C-A_Position003_2_cmle.ics	62	0	1	1	0.04611449321028908	0.16528925619834708	0.16393442622950818
281	Jan14_100x_M1BP_rep1_3R2_B-C-A_Position003_2_cmle.ics	63	0	1	1	0.07147746447594806	0.10472972972972973	0.06858407079646017
282	Jan14_100x_M1BP_rep1_3R2_B-C-A_Position003_2_cmle.ics	63	0	2	1	0.1291205809888094	0.35443037974683544	0.1238938053097345
283	Jan14_100x_M1BP_rep1_3R2_B-C-A_Position004_3_cmle.ics	1	0	1	1	0.30666137984842234	0.4117647058823529	0.3093023255813953
284	Jan14_100x_M1BP_rep1_3R2_B-C-A_Position004_3_cmle.ics	1	0	2	1	0.0	0.0	0.0
285	Jan14_100x_M1BP_rep1_3R2_B-C-A_Position004_3_cmle.ics	2	0	1	1	0.249018263335561	0.6545454545454545	0.6545454545454545
286	Jan14_100x_M1BP_rep1_3R2_B-C-A_Position004_3_cmle.ics	3	0	1	1	1.203588272788545	0.6098130841121494	0.6452410383189122
287	Jan14_100x_M1BP_rep1_3R2_B-C-A_Position004_3_cmle.ics	3	0	1	2	0.0	0.0	0.0
288	Jan14_100x_M1BP_rep1_3R2_B-C-A_Position004_3_cmle.ics	4	0	1	1	0.7355261667041108	0.6483739837398373	0.6470588235294117
289	Jan14_100x_M1BP_rep1_3R2_B-C-A_Position004_3_cmle.ics	5	0	1	1	0.0	0.0	0.0
290	Jan14_100x_M1BP_rep1_3R2_B-C-A_Position004_3_cmle.ics	5	0	1	2	0.0	0.0	0.0
291	Jan14_100x_M1BP_rep1_3R2_B-C-A_Position004_3_cmle.ics	5	0	1	3	0.33202435111408135	0.31304347826086953	1.0
292	Jan14_100x_M1BP_rep1_3R2_B-C-A_Position004_3_cmle.ics	5	0	2	1	0.8046979065195443	0.6952191235059759	0.5665584415584415
293	Jan14_100x_M1BP_rep1_3R2_B-C-A_Position004_3_cmle.ics	5	0	2	2	0.0	0.0	0.0
294	Jan14_100x_M1BP_rep1_3R2_B-C-A_Position004_3_cmle.ics	5	0	2	3	0.0	0.0	0.0
295	Jan14_100x_M1BP_rep1_3R2_B-C-A_Position004_3_cmle.ics	5	0	3	1	0.0	0.0	0.0
296	Jan14_100x_M1BP_rep1_3R2_B-C-A_Position004_3_cmle.ics	5	0	3	2	0.17754079885961294	0.8953488372093021	0.2646048109965636
297	Jan14_100x_M1BP_rep1_3R2_B-C-A_Position004_3_cmle.ics	5	0	3	3	0.0	0.0	0.0
298	Jan14_100x_M1BP_rep1_3R2_B-C-A_Position004_3_cmle.ics	6	0	1	1	0.05533739185234689	0.15094339622641506	0.15094339622641506
299	Jan14_100x_M1BP_rep1_3R2_B-C-A_Position004_3_cmle.ics	7	0	1	1	0.25132398799607547	0.5767195767195766	0.5828877005347594
300	Jan14_100x_M1BP_rep1_3R2_B-C-A_Position004_3_cmle.ics	8	0	1	1	0.0945347110810926	0.732142857142857	0.2611464968152866
301	Jan14_100x_M1BP_rep1_3R2_B-C-A_Position004_3_cmle.ics	8	0	1	2	0.0	0.0	0.0
302	Jan14_100x_M1BP_rep1_3R2_B-C-A_Position004_3_cmle.ics	8	0	1	3	0.0	0.0	0.0
303	Jan14_100x_M1BP_rep1_3R2_B-C-A_Position004_3_cmle.ics	8	0	1	4	0.0	0.0	0.0
304	Jan14_100x_M1BP_rep1_3R2_B-C-A_Position004_3_cmle.ics	8	0	2	1	0.0	0.0	0.0
305	Jan14_100x_M1BP_rep1_3R2_B-C-A_Position004_3_cmle.ics	8	0	2	2	0.0	0.0	0.0
306	Jan14_100x_M1BP_rep1_3R2_B-C-A_Position004_3_cmle.ics	8	0	2	3	0.0	0.0	0.0
307	Jan14_100x_M1BP_rep1_3R2_B-C-A_Position004_3_cmle.ics	8	0	2	4	0.0	0.0	0.0
308	Jan14_100x_M1BP_rep1_3R2_B-C-A_Position004_3_cmle.ics	8	0	3	1	0.0	0.0	0.0
309	Jan14_100x_M1BP_rep1_3R2_B-C-A_Position004_3_cmle.ics	8	0	3	2	0.0	0.0	0.0
310	Jan14_100x_M1BP_rep1_3R2_B-C-A_Position004_3_cmle.ics	8	0	3	3	0.0	0.0	0.0
311	Jan14_100x_M1BP_rep1_3R2_B-C-A_Position004_3_cmle.ics	8	0	3	4	0.0	0.0	0.0
312	Jan14_100x_M1BP_rep1_3R2_B-C-A_Position004_3_cmle.ics	8	0	4	1	0.0	0.0	0.0
313	Jan14_100x_M1BP_rep1_3R2_B-C-A_Position004_3_cmle.ics	8	0	4	2	0.13373203030983832	0.3391812865497076	0.5225225225225225
314	Jan14_100x_M1BP_rep1_3R2_B-C-A_Position004_3_cmle.ics	8	0	4	3	0.0	0.0	0.0
315	Jan14_100x_M1BP_rep1_3R2_B-C-A_Position004_3_cmle.ics	8	0	4	4	0.0	0.0	0.0
316	Jan14_100x_M1BP_rep1_3R2_B-C-A_Position004_3_cmle.ics	9	0	1	1	0.3158842784904802	0.34164588528678297	0.3399503722084367
317	Jan14_100x_M1BP_rep1_3R2_B-C-A_Position004_3_cmle.ics	10	0	1	1	0.4035018155900294	0.3863134657836645	0.38546255506607924
318	Jan14_100x_M1BP_rep1_3R2_B-C-A_Position004_3_cmle.ics	11	0	1	1	0.14756637827292504	0.33684210526315783	0.15130023640661938
319	Jan14_100x_M1BP_rep1_3R2_B-C-A_Position004_3_cmle.ics	11	0	2	1	0.0	0.0	0.0
320	Jan14_100x_M1BP_rep1_3R2_B-C-A_Position004_3_cmle.ics	12	0	1	1	0.40119609092951497	0.4182692307692307	0.41927710843373484
321	Jan14_100x_M1BP_rep1_3R2_B-C-A_Position004_3_cmle.ics	13	0	1	1	0.223655292069902	0.1750902527075812	0.2020833333333333
322	Jan14_100x_M1BP_rep1_3R2_B-C-A_Position004_3_cmle.ics	13	0	1	2	0.0	0.0	0.0
323	Jan14_100x_M1BP_rep1_3R2_B-C-A_Position004_3_cmle.ics	13	0	2	1	0.0	0.0	0.0
324	Jan14_100x_M1BP_rep1_3R2_B-C-A_Position004_3_cmle.ics	13	0	2	2	0.006917173981543361	0.008875739644970413	0.007281553398058251
325	Jan14_100x_M1BP_rep1_3R2_B-C-A_Position004_3_cmle.ics	14	0	1	1	0.3204957278115091	0.35368956743002544	0.35279187817258884
326	Jan14_100x_M1BP_rep1_3R2_B-C-A_Position004_3_cmle.ics	16	0	1	1	0.0	0.0	0.0
327	Jan14_100x_M1BP_rep1_3R2_B-C-A_Position004_3_cmle.ics	16	0	1	2	0.3204957278115091	0.6847290640394088	0.8128654970760234
328	Jan14_100x_M1BP_rep1_3R2_B-C-A_Position004_3_cmle.ics	16	0	2	1	0.2605468866381333	0.428030303030303	0.3830508474576271
329	Jan14_100x_M1BP_rep1_3R2_B-C-A_Position004_3_cmle.ics	16	0	2	2	0.0	0.0	0.0
330	Jan14_100x_M1BP_rep1_3R2_B-C-A_Position004_3_cmle.ics	17	0	1	1	0.2836041332432778	0.46240601503759393	0.46240601503759393
331	Jan14_100x_M1BP_rep1_3R2_B-C-A_Position004_3_cmle.ics	18	0	1	1	0.0	0.0	0.0
332	Jan14_100x_M1BP_rep1_3R2_B-C-A_Position004_3_cmle.ics	18	0	1	2	0.4035018155900294	0.5555555555555554	0.9162303664921465
333	Jan14_100x_M1BP_rep1_3R2_B-C-A_Position004_3_cmle.ics	18	0	2	1	0.0	0.0	0.0
334	Jan14_100x_M1BP_rep1_3R2_B-C-A_Position004_3_cmle.ics	18	0	2	2	0.0	0.0	0.0
335	Jan14_100x_M1BP_rep1_3R2_B-C-A_Position004_3_cmle.ics	19	0	1	1	0.0	0.0	0.0
336	Jan14_100x_M1BP_rep1_3R2_B-C-A_Position004_3_cmle.ics	19	0	2	1	0.28590985790379225	0.5414847161572051	0.31794871794871793
337	Jan14_100x_M1BP_rep1_3R2_B-C-A_Position004_3_cmle.ics	20	0	1	1	0.43578196083723175	0.38809034907597534	0.3865030674846625
338	Jan14_100x_M1BP_rep1_3R2_B-C-A_Position004_3_cmle.ics	21	0	1	1	0.020751521944630084	0.03913043478260869	0.03896103896103896
339	Jan14_100x_M1BP_rep1_3R2_B-C-A_Position004_3_cmle.ics	22	0	1	1	0.26746406061967665	0.5979381443298969	0.5497630331753555
340	Jan14_100x_M1BP_rep1_3R2_B-C-A_Position004_3_cmle.ics	23	0	1	1	0.4334762361767173	0.5731707317073169	0.5714285714285714
341	Jan14_100x_M1BP_rep1_3R2_B-C-A_Position004_3_cmle.ics	24	0	1	1	0.3827502936453993	0.5354838709677419	0.4058679706601466
342	Jan14_100x_M1BP_rep1_3R2_B-C-A_Position004_3_cmle.ics	24	0	1	2	0.0	0.0	0.0
343	Jan14_100x_M1BP_rep1_3R2_B-C-A_Position004_3_cmle.ics	24	0	2	1	0.0	0.0	0.0
344	Jan14_100x_M1BP_rep1_3R2_B-C-A_Position004_3_cmle.ics	24	0	2	2	0.07147746447594806	0.19871794871794868	0.5344827586206895
345	Jan14_100x_M1BP_rep1_3R2_B-C-A_Position004_3_cmle.ics	25	0	1	1	0.4081132649110583	0.4597402597402596	0.4633507853403141
346	Jan14_100x_M1BP_rep1_3R2_B-C-A_Position004_3_cmle.ics	26	0	1	1	0.5649025418260412	0.5819477434679334	0.5791962174940899
347	Jan14_100x_M1BP_rep1_3R2_B-C-A_Position004_3_cmle.ics	27	0	1	1	0.5372338458998678	0.43796992481203006	0.476482617586912
348	Jan14_100x_M1BP_rep1_3R2_B-C-A_Position004_3_cmle.ics	28	0	1	1	0.1590950015754973	0.3349514563106795	0.3349514563106795
349	Jan14_100x_M1BP_rep1_3R2_B-C-A_Position004_3_cmle.ics	29	0	1	1	0.4242533375346595	0.481675392670157	0.481675392670157
350	Jan14_100x_M1BP_rep1_3R2_B-C-A_Position004_3_cmle.ics	30	0	1	1	0.39427891694797157	0.3877551020408162	0.1904231625835189
351	Jan14_100x_M1BP_rep1_3R2_B-C-A_Position004_3_cmle.ics	30	0	2	1	0.18215224818064185	0.2958801498127341	0.08797327394209355
352	Jan14_100x_M1BP_rep1_3R2_B-C-A_Position004_3_cmle.ics	30	0	3	1	0.0	0.0	0.0
353	Jan14_100x_M1BP_rep1_3R2_B-C-A_Position004_3_cmle.ics	31	0	1	1	0.8623410230324057	0.7056603773584904	0.6990654205607476
354	Jan14_100x_M1BP_rep1_3R2_B-C-A_Position004_3_cmle.ics	32	0	1	1	0.39427891694797157	0.3109090909090908	0.3109090909090908
355	Jan14_100x_M1BP_rep1_3R2_B-C-A_Position004_3_cmle.ics	33	0	1	1	0.4703678307449486	0.4987775061124694	0.49999999999999994
356	Jan14_100x_M1BP_rep1_3R2_B-C-A_Position004_3_cmle.ics	34	0	1	1	0.3827502936453993	0.4058679706601466	0.5886524822695035
357	Jan14_100x_M1BP_rep1_3R2_B-C-A_Position004_3_cmle.ics	34	0	1	2	0.0	0.0	0.0
358	Jan14_100x_M1BP_rep1_3R2_B-C-A_Position004_3_cmle.ics	35	0	1	1	0.3873617429664282	0.7499999999999999	0.626865671641791
359	Jan14_100x_M1BP_rep1_3R2_B-C-A_Position004_3_cmle.ics	35	0	1	2	0.0	0.0	0.0
360	Jan14_100x_M1BP_rep1_3R2_B-C-A_Position004_3_cmle.ics	35	0	2	1	0.0	0.0	0.0
361	Jan14_100x_M1BP_rep1_3R2_B-C-A_Position004_3_cmle.ics	35	0	2	2	0.24671253867504656	0.3627118644067796	0.428
362	Jan14_100x_M1BP_rep1_3R2_B-C-A_Position004_3_cmle.ics	36	0	1	1	0.5971826870732435	0.547568710359408	0.5522388059701493
363	Jan14_100x_M1BP_rep1_3R2_B-C-A_Position004_3_cmle.ics	37	0	1	1	0.4450048594792896	0.5693215339233039	0.516042780748663
364	Jan14_100x_M1BP_rep1_3R2_B-C-A_Position004_3_cmle.ics	38	0	1	1	0.5971826870732435	0.5692307692307691	0.5546038543897216
365	Jan14_100x_M1BP_rep1_3R2_B-C-A_Position004_3_cmle.ics	39	0	1	1	0.4081132649110583	0.3742071881606765	0.37659574468085105
366	Jan14_100x_M1BP_rep1_3R2_B-C-A_Position004_3_cmle.ics	40	0	1	1	0.4703678307449486	0.43870967741935485	0.43870967741935485
367	Jan14_100x_M1BP_rep1_3R2_B-C-A_Position004_3_cmle.ics	41	0	1	1	0.54876246920244	0.9049429657794676	0.7579617834394905
368	Jan14_100x_M1BP_rep1_3R2_B-C-A_Position004_3_cmle.ics	41	0	1	2	0.0	0.0	0.0
369	Jan14_100x_M1BP_rep1_3R2_B-C-A_Position004_3_cmle.ics	41	0	1	3	0.0	0.0	0.0
370	Jan14_100x_M1BP_rep1_3R2_B-C-A_Position004_3_cmle.ics	41	0	2	1	0.0	0.0	0.0
371	Jan14_100x_M1BP_rep1_3R2_B-C-A_Position004_3_cmle.ics	41	0	2	2	0.0	0.0	0.0
372	Jan14_100x_M1BP_rep1_3R2_B-C-A_Position004_3_cmle.ics	41	0	2	3	0.3228014524720235	0.40114613180515757	0.7446808510638296
373	Jan14_100x_M1BP_rep1_3R2_B-C-A_Position004_3_cmle.ics	41	0	3	1	0.0	0.0	0.0
374	Jan14_100x_M1BP_rep1_3R2_B-C-A_Position004_3_cmle.ics	41	0	3	2	0.5372338458998678	0.7639344262295081	0.5574162679425837
375	Jan14_100x_M1BP_rep1_3R2_B-C-A_Position004_3_cmle.ics	41	0	3	3	0.0	0.0	0.0
376	Jan14_100x_M1BP_rep1_3R2_B-C-A_Position004_3_cmle.ics	43	0	1	1	0.07378318913646252	0.09580838323353293	0.09552238805970148
377	Jan14_100x_M1BP_rep1_3R2_B-C-A_Position004_3_cmle.ics	44	0	1	1	0.20290377012527194	0.31768953068592054	0.31768953068592054
378	Jan14_100x_M1BP_rep1_3R2_B-C-A_Position004_3_cmle.ics	45	0	1	1	0.24671253867504656	0.28840970350404305	0.29076086956521735
379	Jan14_100x_M1BP_rep1_3R2_B-C-A_Position004_3_cmle.ics	46	0	1	1	0.21212666876732975	0.20444444444444443	0.2779456193353474
380	Jan14_100x_M1BP_rep1_3R2_B-C-A_Position004_3_cmle.ics	46	0	1	2	0.0	0.0	0.0
381	Jan14_100x_M1BP_rep1_3R2_B-C-A_Position004_3_cmle.ics	47	0	1	1	0.4934250773500931	0.5023474178403755	0.5011709601873536
382	Jan14_100x_M1BP_rep1_3R2_B-C-A_Position004_3_cmle.ics	48	0	1	1	0.2559354373171044	0.4172932330827067	0.6809815950920245
383	Jan14_100x_M1BP_rep1_3R2_B-C-A_Position004_3_cmle.ics	48	0	1	2	0.0	0.0	0.0
384	Jan14_100x_M1BP_rep1_3R2_B-C-A_Position004_3_cmle.ics	49	0	1	1	0.020751521944630084	0.027777777777777776	0.024324324324324322
385	Jan14_100x_M1BP_rep1_3R2_B-C-A_Position004_3_cmle.ics	50	0	1	1	0.4542277581213474	0.5726744186046511	0.5710144927536231
386	Jan14_100x_M1BP_rep1_3R2_B-C-A_Position004_3_cmle.ics	51	0	1	1	0.8070036311800588	0.373134328358209	0.37194473963868224
387	Jan14_100x_M1BP_rep1_3R2_B-C-A_Position004_3_cmle.ics	54	0	1	1	0.14526065361241058	0.13152400835073066	0.13097713097713096
388	Jan14_100x_M1BP_rep1_3R2_B-C-A_Position004_3_cmle.ics	55	0	1	1	0.8969268929401225	0.8329764453961455	0.8347639484978542
389	Jan14_100x_M1BP_rep1_3R2_B-C-A_Position004_3_cmle.ics	56	0	1	1	1.8791655983192799	0.6977739726027395	0.7013769363166953
390	Jan14_100x_M1BP_rep1_3R2_B-C-A_Position004_3_cmle.ics	57	0	1	1	0.04842021787080353	0.08571428571428572	0.08571428571428572
391	Jan14_100x_M1BP_rep1_3R2_B-C-A_Position004_3_cmle.ics	58	0	1	1	0.26746406061967665	0.3421828908554573	0.3421828908554573
392	Jan14_100x_M1BP_rep1_3R2_B-C-A_Position004_3_cmle.ics	59	0	1	1	0.10836905904417933	0.11111111111111112	0.26111111111111107
393	Jan14_100x_M1BP_rep1_3R2_B-C-A_Position004_3_cmle.ics	59	0	1	2	0.0	0.0	0.0
394	Jan14_100x_M1BP_rep1_3R2_B-C-A_Position004_3_cmle.ics	60	0	1	1	0.2351839153724743	0.4454148471615719	0.7083333333333334
395	Jan14_100x_M1BP_rep1_3R2_B-C-A_Position004_3_cmle.ics	60	0	1	2	0.0	0.0	0.0
396	Jan14_100x_M1BP_rep1_3R2_B-C-A_Position005_4_cmle.ics	1	0	1	1	0.0	0.0	0.0
397	Jan14_100x_M1BP_rep1_3R2_B-C-A_Position005_4_cmle.ics	1	0	1	2	0.19829232080424303	0.1923937360178971	0.40566037735849053
398	Jan14_100x_M1BP_rep1_3R2_B-C-A_Position005_4_cmle.ics	3	0	1	1	0.4842021787080353	0.3710247349823321	0.3716814159292035
399	Jan14_100x_M1BP_rep1_3R2_B-C-A_Position005_4_cmle.ics	4	0	1	1	0.5395395705603822	0.6628895184135978	0.6518105849582172
400	Jan14_100x_M1BP_rep1_3R2_B-C-A_Position005_4_cmle.ics	5	0	1	1	0.0	0.0	0.0
401	Jan14_100x_M1BP_rep1_3R2_B-C-A_Position005_4_cmle.ics	5	0	2	1	0.04380876854977462	0.3392857142857142	0.08520179372197308
402	Jan14_100x_M1BP_rep1_3R2_B-C-A_Position005_4_cmle.ics	6	0	1	1	0.34585869907716804	0.3296703296703296	0.330396475770925
403	Jan14_100x_M1BP_rep1_3R2_B-C-A_Position005_4_cmle.ics	7	0	1	1	0.8392837764272612	0.7982456140350876	0.793028322440087
404	Jan14_100x_M1BP_rep1_3R2_B-C-A_Position005_4_cmle.ics	8	0	1	1	0.11298050836520823	0.2620320855614973	0.2592592592592592
405	Jan14_100x_M1BP_rep1_3R2_B-C-A_Position005_4_cmle.ics	9	0	1	1	1.143639431615169	0.5339074273412271	0.856649395509499
406	Jan14_100x_M1BP_rep1_3R2_B-C-A_Position005_4_cmle.ics	9	0	1	2	0.050725942531317986	0.023681377825618945	0.06340057636887607
407	Jan14_100x_M1BP_rep1_3R2_B-C-A_Position005_4_cmle.ics	10	0	1	1	0.8323666024457178	0.8615751789976133	0.43917274939172746
408	Jan14_100x_M1BP_rep1_3R2_B-C-A_Position005_4_cmle.ics	10	0	2	1	0.0	0.0	0.0
409	Jan14_100x_M1BP_rep1_3R2_B-C-A_Position005_4_cmle.ics	10	0	3	1	0.0	0.0	0.0
410	Jan14_100x_M1BP_rep1_3R2_B-C-A_Position005_4_cmle.ics	12	0	1	1	0.11759195768623715	0.13636363636363635	0.13672922252010725
411	Jan14_100x_M1BP_rep1_3R2_B-C-A_Position005_4_cmle.ics	13	0	1	1	0.0	0.0	0.0
412	Jan14_100x_M1BP_rep1_3R2_B-C-A_Position005_4_cmle.ics	13	0	1	2	0.0	0.0	0.0
413	Jan14_100x_M1BP_rep1_3R2_B-C-A_Position005_4_cmle.ics	13	0	2	1	0.249018263335561	0.5625	0.9999999999999998
414	Jan14_100x_M1BP_rep1_3R2_B-C-A_Position005_4_cmle.ics	13	0	2	2	0.0	0.0	0.0
415	Jan14_100x_M1BP_rep1_3R2_B-C-A_Position005_4_cmle.ics	14	0	1	1	0.4634506567634052	0.5140664961636827	0.5114503816793893
416	Jan14_100x_M1BP_rep1_3R2_B-C-A_Position005_4_cmle.ics	15	0	1	1	0.21904384274887312	0.4318181818181819	0.4337899543378995
417	Jan14_100x_M1BP_rep1_3R2_B-C-A_Position005_4_cmle.ics	16	0	1	1	0.15217782759395396	0.26190476190476186	0.26294820717131473
418	Jan14_100x_M1BP_rep1_3R2_B-C-A_Position005_4_cmle.ics	17	0	1	1	0.41503043889260166	0.5128205128205128	0.4044943820224718
419	Jan14_100x_M1BP_rep1_3R2_B-C-A_Position005_4_cmle.ics	17	0	2	1	0.0	0.0	0.0
420	Jan14_100x_M1BP_rep1_3R2_B-C-A_Position005_4_cmle.ics	18	0	1	1	0.899232617600637	0.8297872340425532	0.826271186440678
421	Jan14_100x_M1BP_rep1_3R2_B-C-A_Position005_4_cmle.ics	19	0	1	1	0.6040998610547869	0.6093023255813953	0.6078886310904872
422	Jan14_100x_M1BP_rep1_3R2_B-C-A_Position005_4_cmle.ics	20	0	1	1	0.6640487022281627	0.602510460251046	0.6037735849056602
423	Jan14_100x_M1BP_rep1_3R2_B-C-A_Position005_4_cmle.ics	22	0	1	1	0.0	0.0	0.0
424	Jan14_100x_M1BP_rep1_3R2_B-C-A_Position005_4_cmle.ics	22	0	1	2	0.0	0.0	0.0
425	Jan14_100x_M1BP_rep1_3R2_B-C-A_Position005_4_cmle.ics	22	0	1	3	0.19137514682269965	0.19168591224018475	0.7685185185185183
426	Jan14_100x_M1BP_rep1_3R2_B-C-A_Position005_4_cmle.ics	22	0	2	1	0.0	0.0	0.0
427	Jan14_100x_M1BP_rep1_3R2_B-C-A_Position005_4_cmle.ics	22	0	2	2	0.7839463845749143	0.689655172413793	0.5772495755517827
428	Jan14_100x_M1BP_rep1_3R2_B-C-A_Position005_4_cmle.ics	22	0	2	3	0.0	0.0	0.0
429	Jan14_100x_M1BP_rep1_3R2_B-C-A_Position005_4_cmle.ics	23	0	1	1	0.23748964003298875	0.42916666666666664	0.42738589211618255
430	Jan14_100x_M1BP_rep1_3R2_B-C-A_Position005_4_cmle.ics	24	0	1	1	0.2766869592617345	0.29484029484029484	0.29702970297029707
431	Jan14_100x_M1BP_rep1_3R2_B-C-A_Position005_4_cmle.ics	25	0	1	1	0.624851382999417	0.5878524945770065	0.5865800865800866
432	Jan14_100x_M1BP_rep1_3R2_B-C-A_Position005_4_cmle.ics	26	0	1	1	0.1844579728411563	0.5555555555555556	0.5517241379310345
433	Jan14_100x_M1BP_rep1_3R2_B-C-A_Position005_4_cmle.ics	27	0	1	1	0.4680621060844341	0.4799054373522459	0.37802607076350087
434	Jan14_100x_M1BP_rep1_3R2_B-C-A_Position005_4_cmle.ics	27	0	2	1	0.0046114493210289076	0.017543859649122806	0.0037243947858472994
435	Jan14_100x_M1BP_rep1_3R2_B-C-A_Position005_4_cmle.ics	28	0	1	1	0.4242533375346595	0.37551020408163266	0.37474541751527485
436	Jan14_100x_M1BP_rep1_3R2_B-C-A_Position005_4_cmle.ics	31	0	1	1	0.3181900031509946	0.34848484848484845	0.2771084337349397
437	Jan14_100x_M1BP_rep1_3R2_B-C-A_Position005_4_cmle.ics	31	0	2	1	0.0	0.0	0.0
438	Jan14_100x_M1BP_rep1_3R2_B-C-A_Position005_4_cmle.ics	33	0	1	1	0.31127282916945126	0.3047404063205417	0.29284164859002165
439	Jan14_100x_M1BP_rep1_3R2_B-C-A_Position005_4_cmle.ics	34	0	1	1	0.06686601515491916	0.1277533039647577	0.1277533039647577
440	Jan14_100x_M1BP_rep1_3R2_B-C-A_Position005_4_cmle.ics	35	0	1	1	0.5718197158075845	0.5450549450549449	0.5450549450549449
441	Jan14_100x_M1BP_rep1_3R2_B-C-A_Position005_4_cmle.ics	36	0	1	1	0.5118708746342088	0.5056947608200455	0.5045454545454546
442	Jan14_100x_M1BP_rep1_3R2_B-C-A_Position005_4_cmle.ics	37	0	1	1	0.6133227596968447	0.5977528089887638	0.5950782997762863
443	Jan14_100x_M1BP_rep1_3R2_B-C-A_Position005_4_cmle.ics	38	0	1	1	0.08300608777852034	0.2647058823529412	0.19565217391304346
444	Jan14_100x_M1BP_rep1_3R2_B-C-A_Position005_4_cmle.ics	39	0	1	1	0.37352739500334153	0.3640449438202246	0.3640449438202246
445	Jan14_100x_M1BP_rep1_3R2_B-C-A_Position005_4_cmle.ics	41	0	1	1	0.2836041332432778	0.5442477876106194	0.5466666666666666
446	Jan14_100x_M1BP_rep1_3R2_B-C-A_Position005_4_cmle.ics	42	0	1	1	0.6848002241727927	0.7634961439588687	0.7595907928388745
447	Jan14_100x_M1BP_rep1_3R2_B-C-A_Position005_4_cmle.ics	43	0	1	1	0.07378318913646252	0.07565011820330969	0.07547169811320754
448	Jan14_100x_M1BP_rep1_3R2_B-C-A_Position005_4_cmle.ics	44	0	1	1	0.09684043574160706	0.2048780487804878	0.48837209302325574
449	Jan14_100x_M1BP_rep1_3R2_B-C-A_Position005_4_cmle.ics	44	0	1	2	0.0	0.0	0.0
450	Jan14_100x_M1BP_rep1_3R2_B-C-A_Position005_4_cmle.ics	45	0	1	1	0.0	0.0	0.0
451	Jan14_100x_M1BP_rep1_3R2_B-C-A_Position005_4_cmle.ics	45	0	1	2	0.0	0.0	0.0
452	Jan14_100x_M1BP_rep1_3R2_B-C-A_Position005_4_cmle.ics	45	0	1	3	0.06686601515491916	0.12236286919831223	0.27358490566037735
453	Jan14_100x_M1BP_rep1_3R2_B-C-A_Position005_4_cmle.ics	45	0	2	1	0.0	0.0	0.0
454	Jan14_100x_M1BP_rep1_3R2_B-C-A_Position005_4_cmle.ics	45	0	2	2	0.0	0.0	0.0
455	Jan14_100x_M1BP_rep1_3R2_B-C-A_Position005_4_cmle.ics	45	0	2	3	0.0	0.0	0.0
456	Jan14_100x_M1BP_rep1_3R2_B-C-A_Position005_4_cmle.ics	46	0	1	1	0.6848002241727927	0.7634961439588687	0.595190380761523
457	Jan14_100x_M1BP_rep1_3R2_B-C-A_Position005_4_cmle.ics	46	0	2	1	0.0	0.0	0.0
458	Jan14_100x_M1BP_rep1_3R2_B-C-A_Position005_4_cmle.ics	47	0	1	1	0.41733616355311615	0.3851063829787234	0.38266384778012685
459	Jan14_100x_M1BP_rep1_3R2_B-C-A_Position005_4_cmle.ics	48	0	1	1	0.25132398799607547	0.5023041474654377	0.5023041474654377
460	Jan14_100x_M1BP_rep1_3R2_B-C-A_Position005_4_cmle.ics	49	0	1	1	0.6110170350363302	0.6064073226544622	0.6050228310502282
461	Jan14_100x_M1BP_rep1_3R2_B-C-A_Position005_4_cmle.ics	50	0	1	1	0.0	0.0	0.0
462	Jan14_100x_M1BP_rep1_3R2_B-C-A_Position005_4_cmle.ics	50	0	2	1	0.43117051151620284	0.6874999999999999	0.5026881720430106
463	Jan14_100x_M1BP_rep1_3R2_B-C-A_Position005_4_cmle.ics	51	0	1	1	0.1936808714832141	0.19718309859154928	0.1981132075471698
464	Jan14_100x_M1BP_rep1_3R2_B-C-A_Position005_4_cmle.ics	52	0	1	1	0.0	0.0	0.0
465	Jan14_100x_M1BP_rep1_3R2_B-C-A_Position005_4_cmle.ics	52	0	1	2	0.4542277581213474	0.45601851851851843	0.9800995024875621
466	Jan14_100x_M1BP_rep1_3R2_B-C-A_Position006_5_cmle.ics	1	0	1	1	0.5026479759921509	0.5382716049382716	0.5396039603960396
467	Jan14_100x_M1BP_rep1_3R2_B-C-A_Position006_5_cmle.ics	2	0	1	1	0.3412472497561392	0.2890625	0.28571428571428575
468	Jan14_100x_M1BP_rep1_3R2_B-C-A_Position006_5_cmle.ics	3	0	1	1	0.10606333438366487	0.15488215488215487	0.13690476190476192
469	Jan14_100x_M1BP_rep1_3R2_B-C-A_Position006_5_cmle.ics	4	0	1	1	0.5464567445419255	0.4316939890710382	0.4316939890710382
470	Jan14_100x_M1BP_rep1_3R2_B-C-A_Position006_5_cmle.ics	5	0	1	1	0.6986345721358795	0.6365546218487395	0.6338912133891214
471	Jan14_100x_M1BP_rep1_3R2_B-C-A_Position006_5_cmle.ics	6	0	1	1	0.0	0.0	0.0
472	Jan14_100x_M1BP_rep1_3R2_B-C-A_Position006_5_cmle.ics	6	0	1	2	0.04842021787080353	0.16799999999999998	0.3684210526315789
473	Jan14_100x_M1BP_rep1_3R2_B-C-A_Position006_5_cmle.ics	7	0	1	1	0.0	0.0	0.0
474	Jan14_100x_M1BP_rep1_3R2_B-C-A_Position006_5_cmle.ics	8	0	1	1	0.4634506567634052	0.4486607142857142	0.44966442953020136
475	Jan14_100x_M1BP_rep1_3R2_B-C-A_Position006_5_cmle.ics	10	0	1	1	0.0	0.0	0.0
476	Jan14_100x_M1BP_rep1_3R2_B-C-A_Position006_5_cmle.ics	11	0	1	1	0.5210937732762666	0.5419664268585133	0.5419664268585133
477	Jan14_100x_M1BP_rep1_3R2_B-C-A_Position006_5_cmle.ics	12	0	1	1	0.8646467476929202	0.633445945945946	0.633445945945946
478	Jan14_100x_M1BP_rep1_3R2_B-C-A_Position006_5_cmle.ics	13	0	1	1	0.5118708746342088	0.5826771653543307	0.5826771653543307
479	Jan14_100x_M1BP_rep1_3R2_B-C-A_Position006_5_cmle.ics	14	0	1	1	0.09684043574160706	0.253012048192771	0.25149700598802394
480	Jan14_100x_M1BP_rep1_3R2_B-C-A_Position006_5_cmle.ics	15	0	1	1	0.5718197158075845	0.7492447129909364	0.7447447447447446
481	Jan14_100x_M1BP_rep1_3R2_B-C-A_Position006_5_cmle.ics	16	0	1	1	0.10836905904417933	0.1291208791208791	0.1298342541436464
482	Jan14_100x_M1BP_rep1_3R2_B-C-A_Position006_5_cmle.ics	18	0	1	1	1.1574737795782557	0.6394904458598726	0.7459138187221394
483	Jan14_100x_M1BP_rep1_3R2_B-C-A_Position006_5_cmle.ics	18	0	1	2	0.0	0.0	0.0
484	Jan14_100x_M1BP_rep1_3R2_B-C-A_Position006_5_cmle.ics	18	0	1	3	0.0	0.0	0.0
485	Jan14_100x_M1BP_rep1_3R2_B-C-A_Position006_5_cmle.ics	18	0	2	1	0.0	0.0	0.0
486	Jan14_100x_M1BP_rep1_3R2_B-C-A_Position006_5_cmle.ics	18	0	2	2	0.08070036311800588	0.5645161290322581	0.330188679245283
487	Jan14_100x_M1BP_rep1_3R2_B-C-A_Position006_5_cmle.ics	18	0	2	3	0.0	0.0	0.0
488	Jan14_100x_M1BP_rep1_3R2_B-C-A_Position006_5_cmle.ics	19	0	1	1	0.37583311966385596	0.8274111675126903	0.28446771378708546
489	Jan14_100x_M1BP_rep1_3R2_B-C-A_Position006_5_cmle.ics	19	0	1	2	0.0	0.0	0.0
490	Jan14_100x_M1BP_rep1_3R2_B-C-A_Position006_5_cmle.ics	19	0	2	1	0.0	0.0	0.0
491	Jan14_100x_M1BP_rep1_3R2_B-C-A_Position006_5_cmle.ics	19	0	2	2	0.0	0.0	0.0
492	Jan14_100x_M1BP_rep1_3R2_B-C-A_Position006_5_cmle.ics	19	0	3	1	0.0	0.0	0.0
493	Jan14_100x_M1BP_rep1_3R2_B-C-A_Position006_5_cmle.ics	19	0	3	2	0.0	0.0	0.0
494	Jan14_100x_M1BP_rep1_3R2_B-C-A_Position006_5_cmle.ics	20	0	1	1	0.053031667191832436	0.10599078341013823	0.10599078341013823
495	Jan14_100x_M1BP_rep1_3R2_B-C-A_Position006_5_cmle.ics	21	0	1	1	0.15448355225446841	0.28755364806866957	0.29910714285714285
496	Jan14_100x_M1BP_rep1_3R2_B-C-A_Position006_5_cmle.ics	21	0	1	2	0.0	0.0	0.0
497	Jan14_100x_M1BP_rep1_3R2_B-C-A_Position006_5_cmle.ics	21	0	2	1	0.0	0.0	0.0
498	Jan14_100x_M1BP_rep1_3R2_B-C-A_Position006_5_cmle.ics	21	0	2	2	0.1706236248780696	0.4111111111111111	0.3936170212765957
499	Jan14_100x_M1BP_rep1_3R2_B-C-A_Position006_5_cmle.ics	22	0	1	1	0.059948841173375796	0.17218543046357615	0.19847328244274806
500	Jan14_100x_M1BP_rep1_3R2_B-C-A_Position006_5_cmle.ics	23	0	1	1	0.2536297126565899	0.6249999999999999	0.6214689265536723
501	Jan14_100x_M1BP_rep1_3R2_B-C-A_Position006_5_cmle.ics	25	0	1	1	0.7055517461174229	0.6194331983805668	0.6219512195121951
502	Jan14_100x_M1BP_rep1_3R2_B-C-A_Position006_5_cmle.ics	26	0	1	1	0.14756637827292504	0.15384615384615383	0.1549636803874092
503	Jan14_100x_M1BP_rep1_3R2_B-C-A_Position006_5_cmle.ics	27	0	1	1	0.34585869907716804	0.669642857142857	0.505050505050505
504	Jan14_100x_M1BP_rep1_3R2_B-C-A_Position006_5_cmle.ics	27	0	1	2	0.0	0.0	0.0
505	Jan14_100x_M1BP_rep1_3R2_B-C-A_Position006_5_cmle.ics	27	0	2	1	0.0	0.0	0.0
506	Jan14_100x_M1BP_rep1_3R2_B-C-A_Position006_5_cmle.ics	27	0	2	2	0.3643044963612837	0.6752136752136751	0.9937106918238993
507	Jan14_100x_M1BP_rep1_3R2_B-C-A_Position006_5_cmle.ics	29	0	1	1	0.5372338458998678	0.5235955056179774	0.525959367945824
508	Jan14_100x_M1BP_rep1_3R2_B-C-A_Position006_5_cmle.ics	30	0	1	1	0.0	0.0	0.0
509	Jan14_100x_M1BP_rep1_3R2_B-C-A_Position006_5_cmle.ics	30	0	2	1	0.43117051151620284	0.47582697201017804	0.3702970297029703
510	Jan14_100x_M1BP_rep1_3R2_B-C-A_Position006_5_cmle.ics	31	0	1	1	0.2536297126565899	0.25700934579439244	0.39426523297491034
511	Jan14_100x_M1BP_rep1_3R2_B-C-A_Position006_5_cmle.ics	31	0	1	2	0.11989768234675159	0.12149532710280371	0.35135135135135137
512	Jan14_100x_M1BP_rep1_3R2_B-C-A_Position006_5_cmle.ics	32	0	1	1	0.0	0.0	0.0
513	Jan14_100x_M1BP_rep1_3R2_B-C-A_Position006_5_cmle.ics	32	0	1	2	0.4496163088003185	0.4276315789473684	0.805785123966942
514	Jan14_100x_M1BP_rep1_3R2_B-C-A_Position006_5_cmle.ics	33	0	1	1	0.7585834133092553	0.8004866180048661	0.7985436893203882
515	Jan14_100x_M1BP_rep1_3R2_B-C-A_Position006_5_cmle.ics	34	0	1	1	0.7424433406856541	0.7187499999999999	0.7203579418344519
516	Jan14_100x_M1BP_rep1_3R2_B-C-A_Position006_5_cmle.ics	35	0	1	1	0.4242533375346595	0.38574423480083847	0.3833333333333333
517	Jan14_100x_M1BP_rep1_3R2_B-C-A_Position006_5_cmle.ics	36	0	1	1	1.1505566055967125	0.6488946684005201	0.6455368693402329
518	Jan14_100x_M1BP_rep1_3R2_B-C-A_Position006_5_cmle.ics	36	0	2	1	0.0	0.0	0.0
519	Jan14_100x_M1BP_rep1_3R2_B-C-A_Position006_5_cmle.ics	37	0	1	1	0.057643116512861345	0.2427184466019417	0.21929824561403508
520	Jan14_100x_M1BP_rep1_3R2_B-C-A_Position006_5_cmle.ics	38	0	1	1	0.43117051151620284	0.719230769230769	0.5208913649025069
521	Jan14_100x_M1BP_rep1_3R2_B-C-A_Position006_5_cmle.ics	38	0	1	2	0.0	0.0	0.0
522	Jan14_100x_M1BP_rep1_3R2_B-C-A_Position006_5_cmle.ics	38	0	2	1	0.0	0.0	0.0
523	Jan14_100x_M1BP_rep1_3R2_B-C-A_Position006_5_cmle.ics	38	0	2	2	0.0	0.0	0.0
524	Jan14_100x_M1BP_rep1_3R2_B-C-A_Position006_5_cmle.ics	40	0	1	1	0.10375760972315042	0.29605263157894735	0.29605263157894735
525	Jan14_100x_M1BP_rep1_3R2_B-C-A_Position006_5_cmle.ics	41	0	1	1	1.0744676917997356	0.5817727840199751	0.7614379084967321
526	Jan14_100x_M1BP_rep1_3R2_B-C-A_Position006_5_cmle.ics	41	0	1	2	0.0	0.0	0.0
527	Jan14_100x_M1BP_rep1_3R2_B-C-A_Position006_5_cmle.ics	41	0	2	1	0.0	0.0	0.0
528	Jan14_100x_M1BP_rep1_3R2_B-C-A_Position006_5_cmle.ics	41	0	2	2	0.0	0.0	0.0
529	Jan14_100x_M1BP_rep1_3R2_B-C-A_Position006_5_cmle.ics	43	0	1	1	0.0	0.0	0.0
530	Jan14_100x_M1BP_rep1_3R2_B-C-A_Position006_5_cmle.ics	44	0	1	1	0.37583311966385596	0.4453551912568306	0.4453551912568306
531	Jan14_100x_M1BP_rep1_3R2_B-C-A_Position006_5_cmle.ics	45	0	1	1	0.08070036311800588	0.1955307262569832	0.19444444444444442
532	Jan14_100x_M1BP_rep1_3R2_B-C-A_Position006_5_cmle.ics	46	0	1	1	0.0	0.0	0.0
533	Jan14_100x_M1BP_rep1_3R2_B-C-A_Position006_5_cmle.ics	46	0	1	2	0.13373203030983832	0.1266375545851528	0.9999999999999998
534	Jan14_100x_M1BP_rep1_3R2_B-C-A_Position006_5_cmle.ics	47	0	1	1	0.5579853678444978	0.4999999999999999	0.5010351966873706
535	Jan14_100x_M1BP_rep1_3R2_B-C-A_Position006_5_cmle.ics	48	0	1	1	0.3135785538299657	0.40476190476190477	0.4071856287425149
536	Jan14_100x_M1BP_rep1_3R2_B-C-A_Position006_5_cmle.ics	49	0	1	1	0.4426991348187751	0.4626506024096384	0.4637681159420289
537	Jan14_100x_M1BP_rep1_3R2_B-C-A_Position006_5_cmle.ics	50	0	1	1	0.26515833595916216	0.2510917030567685	0.12312633832976443
538	Jan14_100x_M1BP_rep1_3R2_B-C-A_Position006_5_cmle.ics	50	0	2	1	0.0	0.0	0.0
539	Jan14_100x_M1BP_rep1_3R2_B-C-A_Position006_5_cmle.ics	51	0	1	1	0.0945347110810926	0.09832134292565947	0.09855769230769229
540	Jan14_100x_M1BP_rep1_3R2_B-C-A_Position006_5_cmle.ics	52	0	1	1	1.1620852288992847	0.5971563981042654	0.6711051930758987
541	Jan14_100x_M1BP_rep1_3R2_B-C-A_Position006_5_cmle.ics	52	0	1	2	0.0	0.0	0.0
542	Jan14_100x_M1BP_rep1_3R2_B-C-A_Position006_5_cmle.ics	52	0	2	1	0.0	0.0	0.0
543	Jan14_100x_M1BP_rep1_3R2_B-C-A_Position006_5_cmle.ics	52	0	2	2	0.23979536469350318	0.31231231231231227	0.24242424242424238
544	Jan14_100x_M1BP_rep1_3R2_B-C-A_Position006_5_cmle.ics	53	0	1	1	0.8000864571985155	0.7592997811816192	0.7592997811816192
545	Jan14_100x_M1BP_rep1_3R2_B-C-A_Position006_5_cmle.ics	54	0	1	1	0.7147746447594807	0.5916030534351144	0.5927342256214149
546	Jan14_100x_M1BP_rep1_3R2_B-C-A_Position006_5_cmle.ics	55	0	1	1	0.6409914556230182	0.5720164609053497	0.5720164609053497
547	Jan14_100x_M1BP_rep1_3R2_B-C-A_Position006_5_cmle.ics	56	0	1	1	0.5464567445419255	0.5629453681710213	0.5629453681710213
548	Jan14_100x_M1BP_rep1_3R2_B-C-A_Position007_6_cmle.ics	1	0	1	1	0.3158842784904802	0.3193473193473193	0.3200934579439252
549	Jan14_100x_M1BP_rep1_3R2_B-C-A_Position007_6_cmle.ics	2	0	1	1	0.009222898642057815	0.0588235294117647	0.0588235294117647
550	Jan14_100x_M1BP_rep1_3R2_B-C-A_Position007_6_cmle.ics	3	0	1	1	0.0	0.0	0.0
551	Jan14_100x_M1BP_rep1_3R2_B-C-A_Position007_6_cmle.ics	3	0	1	2	0.0	0.0	0.0
552	Jan14_100x_M1BP_rep1_3R2_B-C-A_Position007_6_cmle.ics	4	0	1	1	0.0	0.0	0.0
553	Jan14_100x_M1BP_rep1_3R2_B-C-A_Position007_6_cmle.ics	4	0	1	2	0.0	0.0	0.0
554	Jan14_100x_M1BP_rep1_3R2_B-C-A_Position007_6_cmle.ics	4	0	2	1	0.0	0.0	0.0
555	Jan14_100x_M1BP_rep1_3R2_B-C-A_Position007_6_cmle.ics	4	0	2	2	0.0899232617600637	0.3070866141732283	0.11436950146627564
556	Jan14_100x_M1BP_rep1_3R2_B-C-A_Position007_6_cmle.ics	5	0	1	1	0.29282703188533565	0.36811594202898545	0.3691860465116279
557	Jan14_100x_M1BP_rep1_3R2_B-C-A_Position007_6_cmle.ics	6	0	1	1	0.325107177132538	0.618421052631579	0.7085427135678392
558	Jan14_100x_M1BP_rep1_3R2_B-C-A_Position007_6_cmle.ics	6	0	1	2	0.0	0.0	0.0
559	Jan14_100x_M1BP_rep1_3R2_B-C-A_Position007_6_cmle.ics	6	0	2	1	0.0	0.0	0.0
560	Jan14_100x_M1BP_rep1_3R2_B-C-A_Position007_6_cmle.ics	6	0	2	2	0.2144323934278442	0.44285714285714284	0.3891213389121339
561	Jan14_100x_M1BP_rep1_3R2_B-C-A_Position007_6_cmle.ics	8	0	1	1	0.7124689200989662	0.7499999999999999	0.8089005235602094
562	Jan14_100x_M1BP_rep1_3R2_B-C-A_Position007_6_cmle.ics	9	0	1	1	0.696328847475365	0.6480686695278971	0.6522678185745141
563	Jan14_100x_M1BP_rep1_3R2_B-C-A_Position007_6_cmle.ics	10	0	1	1	0.2697697852801911	0.4034482758620689	0.3482142857142857
564	Jan14_100x_M1BP_rep1_3R2_B-C-A_Position007_6_cmle.ics	10	0	2	1	0.0	0.0	0.0
565	Jan14_100x_M1BP_rep1_3R2_B-C-A_Position007_6_cmle.ics	11	0	1	1	0.2351839153724743	0.796875	0.6754966887417219
566	Jan14_100x_M1BP_rep1_3R2_B-C-A_Position007_6_cmle.ics	12	0	1	1	0.1291205809888094	0.17177914110429446	0.1712538226299694
567	Jan14_100x_M1BP_rep1_3R2_B-C-A_Position007_6_cmle.ics	13	0	1	1	0.28129840858276334	0.32795698924731176	0.3288409703504042
568	Jan14_100x_M1BP_rep1_3R2_B-C-A_Position007_6_cmle.ics	14	0	1	1	0.0	0.0	0.0
569	Jan14_100x_M1BP_rep1_3R2_B-C-A_Position007_6_cmle.ics	14	0	1	2	0.0	0.0	0.0
570	Jan14_100x_M1BP_rep1_3R2_B-C-A_Position007_6_cmle.ics	14	0	2	1	0.0	0.0	0.0
571	Jan14_100x_M1BP_rep1_3R2_B-C-A_Position007_6_cmle.ics	14	0	2	2	0.0	0.0	0.0
572	Jan14_100x_M1BP_rep1_3R2_B-C-A_Position007_6_cmle.ics	15	0	1	1	0.0899232617600637	0.16810344827586202	0.11504424778761062
573	Jan14_100x_M1BP_rep1_3R2_B-C-A_Position007_6_cmle.ics	15	0	1	2	0.0	0.0	0.0
574	Jan14_100x_M1BP_rep1_3R2_B-C-A_Position007_6_cmle.ics	15	0	2	1	0.0	0.0	0.0
575	Jan14_100x_M1BP_rep1_3R2_B-C-A_Position007_6_cmle.ics	15	0	2	2	0.10145188506263597	0.376068376068376	0.45833333333333337
576	Jan14_100x_M1BP_rep1_3R2_B-C-A_Position007_6_cmle.ics	15	0	3	1	0.0	0.0	0.0
577	Jan14_100x_M1BP_rep1_3R2_B-C-A_Position007_6_cmle.ics	15	0	3	2	0.0	0.0	0.0
578	Jan14_100x_M1BP_rep1_3R2_B-C-A_Position007_6_cmle.ics	16	0	1	1	0.43578196083723175	0.4896373056994818	0.4896373056994818
579	Jan14_100x_M1BP_rep1_3R2_B-C-A_Position007_6_cmle.ics	17	0	1	1	0.43808768549774624	0.695970695970696	0.5428571428571428
580	Jan14_100x_M1BP_rep1_3R2_B-C-A_Position007_6_cmle.ics	17	0	2	1	0.0	0.0	0.0
581	Jan14_100x_M1BP_rep1_3R2_B-C-A_Position007_6_cmle.ics	18	0	1	1	0.07839463845749142	0.0909090909090909	0.09066666666666666
582	Jan14_100x_M1BP_rep1_3R2_B-C-A_Position007_6_cmle.ics	19	0	1	1	0.5049537006526654	0.48993288590604034	0.48993288590604034
583	Jan14_100x_M1BP_rep1_3R2_B-C-A_Position007_6_cmle.ics	20	0	1	1	0.13142630564932387	0.2375	0.2375
584	Jan14_100x_M1BP_rep1_3R2_B-C-A_Position007_6_cmle.ics	21	0	1	1	0.0	0.0	0.0
585	Jan14_100x_M1BP_rep1_3R2_B-C-A_Position007_6_cmle.ics	21	0	1	2	0.894621168279608	0.6621160409556313	0.7119266055045871
586	Jan14_100x_M1BP_rep1_3R2_B-C-A_Position007_6_cmle.ics	21	0	2	1	0.0	0.0	0.0
587	Jan14_100x_M1BP_rep1_3R2_B-C-A_Position007_6_cmle.ics	21	0	2	2	0.0	0.0	0.0
588	Jan14_100x_M1BP_rep1_3R2_B-C-A_Position007_6_cmle.ics	21	0	3	1	0.12220340700726605	0.6973684210526315	0.3464052287581699
589	Jan14_100x_M1BP_rep1_3R2_B-C-A_Position007_6_cmle.ics	21	0	3	2	0.0	0.0	0.0
590	Jan14_100x_M1BP_rep1_3R2_B-C-A_Position007_6_cmle.ics	22	0	1	1	0.3181900031509946	0.48251748251748244	0.4259259259259259
591	Jan14_100x_M1BP_rep1_3R2_B-C-A_Position007_6_cmle.ics	23	0	1	1	0.5902655130917002	0.32778489116517284	0.6564102564102564
592	Jan14_100x_M1BP_rep1_3R2_B-C-A_Position007_6_cmle.ics	23	0	1	2	0.0	0.0	0.0
593	Jan14_100x_M1BP_rep1_3R2_B-C-A_Position007_6_cmle.ics	24	0	1	1	0.10145188506263597	0.23655913978494622	0.23529411764705882
594	Jan14_100x_M1BP_rep1_3R2_B-C-A_Position007_6_cmle.ics	25	0	1	1	0.6432971802835326	0.6580188679245282	0.656470588235294
595	Jan14_100x_M1BP_rep1_3R2_B-C-A_Position007_6_cmle.ics	26	0	1	1	0.0	0.0	0.0
596	Jan14_100x_M1BP_rep1_3R2_B-C-A_Position007_6_cmle.ics	27	0	1	1	0.3228014524720235	0.29598308668076106	0.2953586497890295
597	Jan14_100x_M1BP_rep1_3R2_B-C-A_Position007_6_cmle.ics	28	0	1	1	0.2536297126565899	0.32352941176470584	0.32448377581120946
598	Jan14_100x_M1BP_rep1_3R2_B-C-A_Position007_6_cmle.ics	29	0	1	1	0.5303166719183243	0.6824925816023737	0.6784660766961652
599	Jan14_100x_M1BP_rep1_3R2_B-C-A_Position007_6_cmle.ics	30	0	1	1	0.5787368897891279	0.5990453460620524	0.5961995249406175
600	Jan14_100x_M1BP_rep1_3R2_B-C-A_Position007_6_cmle.ics	31	0	1	1	0.3135785538299657	0.5230769230769229	0.4488448844884487
601	Jan14_100x_M1BP_rep1_3R2_B-C-A_Position007_6_cmle.ics	31	0	2	1	0.0	0.0	0.0
602	Jan14_100x_M1BP_rep1_3R2_B-C-A_Position007_6_cmle.ics	32	0	1	1	0.15217782759395396	0.18333333333333332	0.2115384615384615
603	Jan14_100x_M1BP_rep1_3R2_B-C-A_Position007_6_cmle.ics	32	0	1	2	0.0	0.0	0.0
604	Jan14_100x_M1BP_rep1_3R2_B-C-A_Position007_6_cmle.ics	32	0	2	1	0.0	0.0	0.0
605	Jan14_100x_M1BP_rep1_3R2_B-C-A_Position007_6_cmle.ics	32	0	2	2	0.0	0.0	0.0
606	Jan14_100x_M1BP_rep1_3R2_B-C-A_Position007_6_cmle.ics	33	0	1	1	0.0	0.0	0.0
607	Jan14_100x_M1BP_rep1_3R2_B-C-A_Position007_6_cmle.ics	33	0	2	1	0.0	0.0	0.0
608	Jan14_100x_M1BP_rep1_3R2_B-C-A_Position007_6_cmle.ics	34	0	1	1	0.0	0.0	0.0
609	Jan14_100x_M1BP_rep1_3R2_B-C-A_Position007_6_cmle.ics	34	0	2	1	0.0	0.0	0.0
610	Jan14_100x_M1BP_rep1_3R2_B-C-A_Position007_6_cmle.ics	34	0	3	1	0.29052130722482117	0.9999999999999998	0.1607142857142857
611	Jan14_100x_M1BP_rep1_3R2_B-C-A_Position007_6_cmle.ics	35	0	1	1	0.6017941363942725	0.6508728179551122	0.6508728179551122
612	Jan14_100x_M1BP_rep1_3R2_B-C-A_Position007_6_cmle.ics	36	0	1	1	0.0	0.0	0.0
613	Jan14_100x_M1BP_rep1_3R2_B-C-A_Position007_6_cmle.ics	36	0	1	2	0.009222898642057815	0.015209125475285171	0.01702127659574468
614	Jan14_100x_M1BP_rep1_3R2_B-C-A_Position007_6_cmle.ics	36	0	2	1	0.0	0.0	0.0
615	Jan14_100x_M1BP_rep1_3R2_B-C-A_Position007_6_cmle.ics	36	0	2	2	0.0	0.0	0.0
616	Jan14_100x_M1BP_rep1_3R2_B-C-A_Position007_6_cmle.ics	36	0	3	1	0.0	0.0	0.0
617	Jan14_100x_M1BP_rep1_3R2_B-C-A_Position007_6_cmle.ics	36	0	3	2	0.0	0.0	0.0
618	Jan14_100x_M1BP_rep1_3R2_B-C-A_Position007_6_cmle.ics	37	0	1	1	0.6479086296045615	0.7937853107344632	0.7960339943342777
619	Jan14_100x_M1BP_rep1_3R2_B-C-A_Position007_6_cmle.ics	38	0	1	1	0.0	0.0	0.0
620	Jan14_100x_M1BP_rep1_3R2_B-C-A_Position007_6_cmle.ics	38	0	1	2	0.0	0.0	0.0
621	Jan14_100x_M1BP_rep1_3R2_B-C-A_Position007_6_cmle.ics	39	0	1	1	0.28590985790379225	0.2824601366742596	0.4492753623188406
622	Jan14_100x_M1BP_rep1_3R2_B-C-A_Position007_6_cmle.ics	39	0	1	2	0.0	0.0	0.0
623	Jan14_100x_M1BP_rep1_3R2_B-C-A_Position007_6_cmle.ics	40	0	1	1	0.0	0.0	0.0
624	Jan14_100x_M1BP_rep1_3R2_B-C-A_Position007_6_cmle.ics	41	0	1	1	0.2789926839222489	0.2318007662835249	0.20683760683760682
625	Jan14_100x_M1BP_rep1_3R2_B-C-A_Position007_6_cmle.ics	41	0	1	2	0.0	0.0	0.0
626	Jan14_100x_M1BP_rep1_3R2_B-C-A_Position007_6_cmle.ics	41	0	2	1	0.0	0.0	0.0
627	Jan14_100x_M1BP_rep1_3R2_B-C-A_Position007_6_cmle.ics	41	0	2	2	0.04150304388926017	0.15126050420168066	0.3157894736842105
628	Jan14_100x_M1BP_rep1_3R2_B-C-A_Position007_6_cmle.ics	42	0	1	1	0.0	0.0	0.0
629	Jan14_100x_M1BP_rep1_3R2_B-C-A_Position007_6_cmle.ics	42	0	2	1	0.12681485632829495	0.7432432432432433	0.18151815181518147
630	Jan14_100x_M1BP_rep1_3R2_B-C-A_Position007_6_cmle.ics	43	0	1	1	0.1498721029334395	0.19005847953216373	0.1911764705882353
631	Jan14_100x_M1BP_rep1_3R2_B-C-A_Position007_6_cmle.ics	44	0	1	1	0.11989768234675159	0.16149068322981366	0.20967741935483872
632	Jan14_100x_M1BP_rep1_3R2_B-C-A_Position007_6_cmle.ics	44	0	1	2	0.0899232617600637	0.12111801242236025	0.5270270270270271
633	Jan14_100x_M1BP_rep1_3R2_B-C-A_Position007_6_cmle.ics	46	0	1	1	0.11067478370469377	0.2681564245810055	0.2681564245810055
634	Jan14_100x_M1BP_rep1_3R2_B-C-A_Position007_6_cmle.ics	47	0	1	1	0.43808768549774624	0.4337899543378995	0.7169811320754716
635	Jan14_100x_M1BP_rep1_3R2_B-C-A_Position007_6_cmle.ics	47	0	1	2	0.0	0.0	0.0
636	Jan14_100x_M1BP_rep1_3R2_B-C-A_Position007_6_cmle.ics	48	0	1	1	0.6179342090178737	0.7790697674418604	0.6335697399527187
637	Jan14_100x_M1BP_rep1_3R2_B-C-A_Position007_6_cmle.ics	48	0	1	2	0.0	0.0	0.0
638	Jan14_100x_M1BP_rep1_3R2_B-C-A_Position007_6_cmle.ics	48	0	2	1	0.0	0.0	0.0
639	Jan14_100x_M1BP_rep1_3R2_B-C-A_Position007_6_cmle.ics	48	0	2	2	0.08300608777852034	0.2706766917293233	0.72
640	Jan14_100x_M1BP_rep1_3R2_B-C-A_Position007_6_cmle.ics	49	0	1	1	0.7032460214569084	0.7027649769585252	0.6963470319634703
641	Jan14_100x_M1BP_rep1_3R2_B-C-A_Position007_6_cmle.ics	50	0	1	1	0.04842021787080353	0.07023411371237458	0.07023411371237458
642	Jan14_100x_M1BP_rep1_3R2_B-C-A_Position007_6_cmle.ics	51	0	1	1	0.13373203030983832	0.16246498599439776	0.15803814713896458
643	Jan14_100x_M1BP_rep1_3R2_B-C-A_Position007_6_cmle.ics	52	0	1	1	0.006917173981543361	0.017441860465116275	0.01734104046242774
644	Jan14_100x_M1BP_rep1_3R2_B-C-A_Position007_6_cmle.ics	53	0	1	1	0.0	0.0	0.0
645	Jan14_100x_M1BP_rep1_3R2_B-C-A_Position007_6_cmle.ics	53	0	2	1	0.1291205809888094	0.3636363636363636	0.11313131313131311
646	Jan14_100x_M1BP_rep1_3R2_B-C-A_Position007_6_cmle.ics	55	0	1	1	0.0	0.0	0.0
647	Jan14_100x_M1BP_rep1_3R2_B-C-A_Position008_7_cmle.ics	1	0	1	1	0.6940231228148506	0.806970509383378	0.6543478260869564
648	Jan14_100x_M1BP_rep1_3R2_B-C-A_Position008_7_cmle.ics	1	0	2	1	0.0	0.0	0.0
649	Jan14_100x_M1BP_rep1_3R2_B-C-A_Position008_7_cmle.ics	3	0	1	1	0.4888136280290642	0.6235294117647059	0.6272189349112425
650	Jan14_100x_M1BP_rep1_3R2_B-C-A_Position008_7_cmle.ics	4	0	1	1	0.8923154436190937	0.774	0.7573385518590997
651	Jan14_100x_M1BP_rep1_3R2_B-C-A_Position008_7_cmle.ics	5	0	1	1	0.20751521944630083	0.3333333333333333	0.6040268456375838
652	Jan14_100x_M1BP_rep1_3R2_B-C-A_Position008_7_cmle.ics	5	0	1	2	0.0	0.0	0.0
653	Jan14_100x_M1BP_rep1_3R2_B-C-A_Position008_7_cmle.ics	5	0	1	3	0.0	0.0	0.0
654	Jan14_100x_M1BP_rep1_3R2_B-C-A_Position008_7_cmle.ics	5	0	2	1	0.0	0.0	0.0
655	Jan14_100x_M1BP_rep1_3R2_B-C-A_Position008_7_cmle.ics	5	0	2	2	0.0	0.0	0.0
656	Jan14_100x_M1BP_rep1_3R2_B-C-A_Position008_7_cmle.ics	5	0	2	3	0.223655292069902	0.6830985915492956	0.8584070796460176
657	Jan14_100x_M1BP_rep1_3R2_B-C-A_Position008_7_cmle.ics	6	0	1	1	0.27207550994070556	0.33714285714285713	0.339080459770115
658	Jan14_100x_M1BP_rep1_3R2_B-C-A_Position008_7_cmle.ics	7	0	1	1	0.49573080201060754	0.4282868525896414	0.4274353876739563
659	Jan14_100x_M1BP_rep1_3R2_B-C-A_Position008_7_cmle.ics	8	0	1	1	0.12681485632829495	0.23206751054852318	0.23206751054852318
660	Jan14_100x_M1BP_rep1_3R2_B-C-A_Position008_7_cmle.ics	9	0	1	1	0.5971826870732435	0.5833333333333333	0.5285714285714286
661	Jan14_100x_M1BP_rep1_3R2_B-C-A_Position008_7_cmle.ics	10	0	1	1	0.34585869907716804	0.352112676056338	0.351288056206089
662	Jan14_100x_M1BP_rep1_3R2_B-C-A_Position008_7_cmle.ics	11	0	1	1	0.6340742816414748	0.5681818181818181	0.5102040816326531
663	Jan14_100x_M1BP_rep1_3R2_B-C-A_Position008_7_cmle.ics	12	0	1	1	0.7055517461174229	0.6194331983805668	0.6169354838709677
664	Jan14_100x_M1BP_rep1_3R2_B-C-A_Position008_7_cmle.ics	13	0	1	1	0.4288647868556884	0.43764705882352933	0.4397163120567376
665	Jan14_100x_M1BP_rep1_3R2_B-C-A_Position008_7_cmle.ics	15	0	1	1	0.3389415250956247	0.2848837209302325	0.2854368932038835
666	Jan14_100x_M1BP_rep1_3R2_B-C-A_Position008_7_cmle.ics	16	0	1	1	0.4680621060844341	0.4393939393939394	0.4384449244060475
667	Jan14_100x_M1BP_rep1_3R2_B-C-A_Position008_7_cmle.ics	17	0	1	1	0.5579853678444978	0.42984014209591465	0.5563218390804597
668	Jan14_100x_M1BP_rep1_3R2_B-C-A_Position008_7_cmle.ics	17	0	1	2	0.0	0.0	0.0
669	Jan14_100x_M1BP_rep1_3R2_B-C-A_Position008_7_cmle.ics	17	0	2	1	0.0	0.0	0.0
670	Jan14_100x_M1BP_rep1_3R2_B-C-A_Position008_7_cmle.ics	17	0	2	2	0.6317685569809603	0.6508313539192399	0.5009140767824497
671	Jan14_100x_M1BP_rep1_3R2_B-C-A_Position008_7_cmle.ics	18	0	1	1	0.16831790021755513	0.4506172839506173	0.4506172839506173
672	Jan14_100x_M1BP_rep1_3R2_B-C-A_Position008_7_cmle.ics	19	0	1	1	0.0	0.0	0.0
673	Jan14_100x_M1BP_rep1_3R2_B-C-A_Position008_7_cmle.ics	19	0	1	2	0.472673555405463	0.48122065727699526	0.6231003039513677
674	Jan14_100x_M1BP_rep1_3R2_B-C-A_Position008_7_cmle.ics	20	0	1	1	0.09684043574160706	0.19354838709677416	0.19354838709677416
675	Jan14_100x_M1BP_rep1_3R2_B-C-A_Position008_7_cmle.ics	21	0	1	1	0.22134956740938755	0.20600858369098712	0.20600858369098712
676	Jan14_100x_M1BP_rep1_3R2_B-C-A_Position008_7_cmle.ics	22	0	1	1	0.32741290179305244	0.3053763440860215	0.40804597701149425
677	Jan14_100x_M1BP_rep1_3R2_B-C-A_Position008_7_cmle.ics	22	0	1	2	0.0	0.0	0.0
678	Jan14_100x_M1BP_rep1_3R2_B-C-A_Position008_7_cmle.ics	23	0	1	1	0.574125440468099	0.7781249999999998	0.5633484162895926
679	Jan14_100x_M1BP_rep1_3R2_B-C-A_Position008_7_cmle.ics	23	0	2	1	0.0	0.0	0.0
680	Jan14_100x_M1BP_rep1_3R2_B-C-A_Position008_7_cmle.ics	24	0	1	1	0.7631948626302842	0.6377649325626203	0.5706896551724138
681	Jan14_100x_M1BP_rep1_3R2_B-C-A_Position008_7_cmle.ics	24	0	1	2	0.0	0.0	0.0
682	Jan14_100x_M1BP_rep1_3R2_B-C-A_Position008_7_cmle.ics	24	0	2	1	0.0	0.0	0.0
683	Jan14_100x_M1BP_rep1_3R2_B-C-A_Position008_7_cmle.ics	24	0	2	2	0.0	0.0	0.0
684	Jan14_100x_M1BP_rep1_3R2_B-C-A_Position008_7_cmle.ics	24	0	3	1	0.0	0.0	0.0
685	Jan14_100x_M1BP_rep1_3R2_B-C-A_Position008_7_cmle.ics	24	0	3	2	0.2536297126565899	0.3492063492063491	0.3728813559322033
686	Jan14_100x_M1BP_rep1_3R2_B-C-A_Position008_7_cmle.ics	25	0	1	1	0.23287819071195984	0.4261603375527426	0.5101010101010102
687	Jan14_100x_M1BP_rep1_3R2_B-C-A_Position008_7_cmle.ics	25	0	1	2	0.0	0.0	0.0
688	Jan14_100x_M1BP_rep1_3R2_B-C-A_Position008_7_cmle.ics	25	0	2	1	0.0	0.0	0.0
689	Jan14_100x_M1BP_rep1_3R2_B-C-A_Position008_7_cmle.ics	25	0	2	2	0.41503043889260166	0.6923076923076922	0.5980066445182723
690	Jan14_100x_M1BP_rep1_3R2_B-C-A_Position008_7_cmle.ics	26	0	1	1	0.40119609092951497	0.3694267515923566	0.2134969325153374
691	Jan14_100x_M1BP_rep1_3R2_B-C-A_Position008_7_cmle.ics	26	0	2	1	0.0	0.0	0.0
692	Jan14_100x_M1BP_rep1_3R2_B-C-A_Position008_7_cmle.ics	26	0	3	1	0.0	0.0	0.0
693	Jan14_100x_M1BP_rep1_3R2_B-C-A_Position008_7_cmle.ics	26	0	4	1	0.0	0.0	0.0
694	Jan14_100x_M1BP_rep1_3R2_B-C-A_Position008_7_cmle.ics	27	0	1	1	0.7055517461174229	0.700228832951945	0.4047619047619047
695	Jan14_100x_M1BP_rep1_3R2_B-C-A_Position008_7_cmle.ics	27	0	1	2	0.0	0.0	0.0
696	Jan14_100x_M1BP_rep1_3R2_B-C-A_Position008_7_cmle.ics	27	0	2	1	0.0	0.0	0.0
697	Jan14_100x_M1BP_rep1_3R2_B-C-A_Position008_7_cmle.ics	27	0	2	2	0.0	0.0	0.0
698	Jan14_100x_M1BP_rep1_3R2_B-C-A_Position008_7_cmle.ics	27	0	3	1	0.0	0.0	0.0
699	Jan14_100x_M1BP_rep1_3R2_B-C-A_Position008_7_cmle.ics	27	0	3	2	0.0	0.0	0.0
700	Jan14_100x_M1BP_rep1_3R2_B-C-A_Position008_7_cmle.ics	28	0	1	1	0.0	0.0	0.0
701	Jan14_100x_M1BP_rep1_3R2_B-C-A_Position008_7_cmle.ics	28	0	1	2	0.20059804546475749	0.4416243654822335	0.8285714285714285
702	Jan14_100x_M1BP_rep1_3R2_B-C-A_Position008_7_cmle.ics	29	0	1	1	0.0	0.0	0.0
703	Jan14_100x_M1BP_rep1_3R2_B-C-A_Position008_7_cmle.ics	29	0	1	2	0.0	0.0	0.0
704	Jan14_100x_M1BP_rep1_3R2_B-C-A_Position008_7_cmle.ics	29	0	1	3	0.0	0.0	0.0
705	Jan14_100x_M1BP_rep1_3R2_B-C-A_Position008_7_cmle.ics	29	0	1	4	0.16140072623601176	0.1386138613861386	0.5426356589147286
706	Jan14_100x_M1BP_rep1_3R2_B-C-A_Position008_7_cmle.ics	30	0	1	1	0.06225456583389025	0.10975609756097561	0.24999999999999994
707	Jan14_100x_M1BP_rep1_3R2_B-C-A_Position008_7_cmle.ics	30	0	1	2	0.0	0.0	0.0
708	Jan14_100x_M1BP_rep1_3R2_B-C-A_Position008_7_cmle.ics	31	0	1	1	0.6409914556230182	0.6177777777777778	0.8081395348837208
709	Jan14_100x_M1BP_rep1_3R2_B-C-A_Position008_7_cmle.ics	31	0	1	2	0.0	0.0	0.0
710	Jan14_100x_M1BP_rep1_3R2_B-C-A_Position008_7_cmle.ics	32	0	1	1	0.45653348278186184	0.40573770491803274	0.406570841889117
711	Jan14_100x_M1BP_rep1_3R2_B-C-A_Position008_7_cmle.ics	34	0	1	1	0.14756637827292504	0.1461187214611872	0.13704496788008563
712	Jan14_100x_M1BP_rep1_3R2_B-C-A_Position008_7_cmle.ics	35	0	1	1	1.0421875465525332	0.702954898911353	0.91869918699187
713	Jan14_100x_M1BP_rep1_3R2_B-C-A_Position008_7_cmle.ics	35	0	1	2	0.0	0.0	0.0
714	Jan14_100x_M1BP_rep1_3R2_B-C-A_Position008_7_cmle.ics	35	0	1	3	0.0	0.0	0.0
715	Jan14_100x_M1BP_rep1_3R2_B-C-A_Position008_7_cmle.ics	35	0	2	1	0.0	0.0	0.0
716	Jan14_100x_M1BP_rep1_3R2_B-C-A_Position008_7_cmle.ics	35	0	2	2	0.18215224818064185	0.3495575221238938	0.2893772893772894
717	Jan14_100x_M1BP_rep1_3R2_B-C-A_Position008_7_cmle.ics	35	0	2	3	0.0	0.0	0.0
718	Jan14_100x_M1BP_rep1_3R2_B-C-A_Position008_7_cmle.ics	35	0	3	1	0.0	0.0	0.0
719	Jan14_100x_M1BP_rep1_3R2_B-C-A_Position008_7_cmle.ics	35	0	3	2	0.0	0.0	0.0
720	Jan14_100x_M1BP_rep1_3R2_B-C-A_Position008_7_cmle.ics	35	0	3	3	0.0	0.0	0.0
721	Jan14_100x_M1BP_rep1_3R2_B-C-A_Position008_7_cmle.ics	36	0	1	1	0.0	0.0	0.0
722	Jan14_100x_M1BP_rep1_3R2_B-C-A_Position008_7_cmle.ics	36	0	1	2	0.11989768234675159	0.30588235294117644	0.8965517241379308
723	Jan14_100x_M1BP_rep1_3R2_B-C-A_Position008_7_cmle.ics	36	0	2	1	0.3228014524720235	0.6698564593301435	0.4361370716510902
724	Jan14_100x_M1BP_rep1_3R2_B-C-A_Position008_7_cmle.ics	36	0	2	2	0.0	0.0	0.0
725	Jan14_100x_M1BP_rep1_3R2_B-C-A_Position008_7_cmle.ics	37	0	1	1	0.4703678307449486	0.5112781954887218	0.5087281795511222
726	Jan14_100x_M1BP_rep1_3R2_B-C-A_Position008_7_cmle.ics	38	0	1	1	0.6087113103758158	0.6616541353383458	0.5581395348837209
727	Jan14_100x_M1BP_rep1_3R2_B-C-A_Position008_7_cmle.ics	38	0	2	1	0.0	0.0	0.0
728	Jan14_100x_M1BP_rep1_3R2_B-C-A_Position008_7_cmle.ics	39	0	1	1	0.5072594253131798	0.4899777282850779	0.49217002237136465
729	Jan14_100x_M1BP_rep1_3R2_B-C-A_Position008_7_cmle.ics	40	0	1	1	0.5971826870732435	0.5285714285714286	0.5242914979757084
730	Jan14_100x_M1BP_rep1_3R2_B-C-A_Position008_7_cmle.ics	41	0	1	1	1.270454287943464	0.8973941368078174	0.5995647442872687
731	Jan14_100x_M1BP_rep1_3R2_B-C-A_Position008_7_cmle.ics	41	0	2	1	0.0	0.0	0.0
732	Jan14_100x_M1BP_rep1_3R2_B-C-A_Position008_7_cmle.ics	42	0	1	1	0.3827502936453993	0.3980815347721822	0.3971291866028707
733	Jan14_100x_M1BP_rep1_3R2_B-C-A_Position008_7_cmle.ics	43	0	1	1	0.22134956740938755	0.6399999999999999	0.7868852459016392
734	Jan14_100x_M1BP_rep1_3R2_B-C-A_Position008_7_cmle.ics	43	0	1	2	0.0	0.0	0.0
735	Jan14_100x_M1BP_rep1_3R2_B-C-A_Position008_7_cmle.ics	43	0	2	1	0.0	0.0	0.0
736	Jan14_100x_M1BP_rep1_3R2_B-C-A_Position008_7_cmle.ics	43	0	2	2	0.35277587305871144	0.5083056478405316	0.4636363636363636
737	Jan14_100x_M1BP_rep1_3R2_B-C-A_Position008_7_cmle.ics	44	0	1	1	0.5510681938629545	0.4561068702290076	0.44756554307116103
738	Jan14_100x_M1BP_rep1_3R2_B-C-A_Position008_7_cmle.ics	45	0	1	1	0.5187880486157521	0.5067567567567567	0.5079006772009029
739	Jan14_100x_M1BP_rep1_3R2_B-C-A_Position008_7_cmle.ics	46	0	1	1	0.5395395705603822	0.5441860465116278	0.5429234338747099
740	Jan14_100x_M1BP_rep1_3R2_B-C-A_Position008_7_cmle.ics	48	0	1	1	0.41503043889260166	0.3564356435643564	0.3564356435643564
741	Jan14_100x_M1BP_rep1_3R2_B-C-A_Position008_7_cmle.ics	49	0	1	1	0.7401376160251396	0.7697841726618705	0.5988805970149252
742	Jan14_100x_M1BP_rep1_3R2_B-C-A_Position009_8_cmle.ics	1	0	1	1	0.0	0.0	0.0
743	Jan14_100x_M1BP_rep1_3R2_B-C-A_Position009_8_cmle.ics	1	0	1	2	0.44039341015826067	0.35700934579439253	0.9597989949748742
744	Jan14_100x_M1BP_rep1_3R2_B-C-A_Position009_8_cmle.ics	2	0	1	1	0.0	0.0	0.0
745	Jan14_100x_M1BP_rep1_3R2_B-C-A_Position009_8_cmle.ics	4	0	1	1	0.01844579728411563	0.05517241379310344	0.05517241379310344
746	Jan14_100x_M1BP_rep1_3R2_B-C-A_Position009_8_cmle.ics	5	0	1	1	0.09684043574160706	0.2048780487804878	0.2048780487804878
747	Jan14_100x_M1BP_rep1_3R2_B-C-A_Position009_8_cmle.ics	6	0	1	1	0.3343300757745958	0.28375733855185903	0.28543307086614167
748	Jan14_100x_M1BP_rep1_3R2_B-C-A_Position009_8_cmle.ics	7	0	1	1	0.41503043889260166	0.7594936708860758	0.7594936708860758
749	Jan14_100x_M1BP_rep1_3R2_B-C-A_Position009_8_cmle.ics	8	0	1	1	0.4450048594792896	0.5012987012987012	0.4115138592750533
750	Jan14_100x_M1BP_rep1_3R2_B-C-A_Position009_8_cmle.ics	8	0	2	1	0.0	0.0	0.0
751	Jan14_100x_M1BP_rep1_3R2_B-C-A_Position009_8_cmle.ics	9	0	1	1	0.5810426144496423	0.5132382892057026	0.511156186612576
752	Jan14_100x_M1BP_rep1_3R2_B-C-A_Position009_8_cmle.ics	10	0	1	1	0.016140072623601176	0.014957264957264954	0.027777777777777773
753	Jan14_100x_M1BP_rep1_3R2_B-C-A_Position009_8_cmle.ics	10	0	1	2	0.0	0.0	0.0
754	Jan14_100x_M1BP_rep1_3R2_B-C-A_Position009_8_cmle.ics	11	0	1	1	0.6917173981543361	0.7894736842105261	0.5357142857142856
755	Jan14_100x_M1BP_rep1_3R2_B-C-A_Position009_8_cmle.ics	11	0	2	1	0.0	0.0	0.0
756	Jan14_100x_M1BP_rep1_3R2_B-C-A_Position009_8_cmle.ics	12	0	1	1	0.14756637827292504	0.4129032258064516	0.43835616438356156
757	Jan14_100x_M1BP_rep1_3R2_B-C-A_Position009_8_cmle.ics	12	0	1	2	0.0	0.0	0.0
758	Jan14_100x_M1BP_rep1_3R2_B-C-A_Position009_8_cmle.ics	12	0	2	1	0.0	0.0	0.0
759	Jan14_100x_M1BP_rep1_3R2_B-C-A_Position009_8_cmle.ics	12	0	2	2	0.20520949478578637	0.3396946564885496	0.3296296296296296
760	Jan14_100x_M1BP_rep1_3R2_B-C-A_Position009_8_cmle.ics	13	0	1	1	0.020751521944630084	0.04128440366972477	0.0410958904109589
761	Jan14_100x_M1BP_rep1_3R2_B-C-A_Position009_8_cmle.ics	15	0	1	1	0.7516662393277119	0.6834381551362682	0.6150943396226415
762	Jan14_100x_M1BP_rep1_3R2_B-C-A_Position009_8_cmle.ics	16	0	1	1	0.3412472497561392	0.2901960784313725	0.38642297650130547
763	Jan14_100x_M1BP_rep1_3R2_B-C-A_Position009_8_cmle.ics	16	0	1	2	0.0	0.0	0.0
764	Jan14_100x_M1BP_rep1_3R2_B-C-A_Position009_8_cmle.ics	18	0	1	1	0.5833483391101568	0.46507352941176466	0.5597345132743362
765	Jan14_100x_M1BP_rep1_3R2_B-C-A_Position009_8_cmle.ics	18	0	1	2	0.0	0.0	0.0
766	Jan14_100x_M1BP_rep1_3R2_B-C-A_Position009_8_cmle.ics	18	0	2	1	0.0	0.0	0.0
767	Jan14_100x_M1BP_rep1_3R2_B-C-A_Position009_8_cmle.ics	18	0	2	2	0.0	0.0	0.0
768	Jan14_100x_M1BP_rep1_3R2_B-C-A_Position009_8_cmle.ics	19	0	1	1	0.0	0.0	0.0
769	Jan14_100x_M1BP_rep1_3R2_B-C-A_Position009_8_cmle.ics	19	0	1	2	0.15217782759395396	0.1476510067114094	0.1869688385269122
770	Jan14_100x_M1BP_rep1_3R2_B-C-A_Position009_8_cmle.ics	19	0	2	1	0.0	0.0	0.0
771	Jan14_100x_M1BP_rep1_3R2_B-C-A_Position009_8_cmle.ics	19	0	2	2	0.0	0.0	0.0
772	Jan14_100x_M1BP_rep1_3R2_B-C-A_Position009_8_cmle.ics	19	0	3	1	0.4703678307449486	0.8947368421052632	0.38418079096045193
773	Jan14_100x_M1BP_rep1_3R2_B-C-A_Position009_8_cmle.ics	19	0	3	2	0.0	0.0	0.0
774	Jan14_100x_M1BP_rep1_3R2_B-C-A_Position009_8_cmle.ics	21	0	1	1	0.0	0.0	0.0
775	Jan14_100x_M1BP_rep1_3R2_B-C-A_Position009_8_cmle.ics	21	0	1	2	0.1245091316677805	0.9999999999999998	0.1343283582089552
776	Jan14_100x_M1BP_rep1_3R2_B-C-A_Position009_8_cmle.ics	21	0	1	3	0.0	0.0	0.0
777	Jan14_100x_M1BP_rep1_3R2_B-C-A_Position009_8_cmle.ics	21	0	2	1	0.0	0.0	0.0
778	Jan14_100x_M1BP_rep1_3R2_B-C-A_Position009_8_cmle.ics	21	0	2	2	0.0	0.0	0.0
779	Jan14_100x_M1BP_rep1_3R2_B-C-A_Position009_8_cmle.ics	21	0	2	3	0.0	0.0	0.0
780	Jan14_100x_M1BP_rep1_3R2_B-C-A_Position009_8_cmle.ics	21	0	3	1	0.0	0.0	0.0
781	Jan14_100x_M1BP_rep1_3R2_B-C-A_Position009_8_cmle.ics	21	0	3	2	0.0	0.0	0.0
782	Jan14_100x_M1BP_rep1_3R2_B-C-A_Position009_8_cmle.ics	21	0	3	3	0.24671253867504656	0.41634241245136183	0.3948339483394834
783	Jan14_100x_M1BP_rep1_3R2_B-C-A_Position009_8_cmle.ics	21	0	4	1	0.40119609092951497	0.410377358490566	0.8743718592964823
784	Jan14_100x_M1BP_rep1_3R2_B-C-A_Position009_8_cmle.ics	21	0	4	2	0.0	0.0	0.0
785	Jan14_100x_M1BP_rep1_3R2_B-C-A_Position009_8_cmle.ics	21	0	4	3	0.0	0.0	0.0
786	Jan14_100x_M1BP_rep1_3R2_B-C-A_Position009_8_cmle.ics	22	0	1	1	0.05533739185234689	0.2823529411764706	0.06185567010309277
787	Jan14_100x_M1BP_rep1_3R2_B-C-A_Position009_8_cmle.ics	22	0	1	2	0.0	0.0	0.0
788	Jan14_100x_M1BP_rep1_3R2_B-C-A_Position009_8_cmle.ics	22	0	2	1	0.0	0.0	0.0
789	Jan14_100x_M1BP_rep1_3R2_B-C-A_Position009_8_cmle.ics	22	0	2	2	0.19598659614372857	0.22309711286089237	0.7943925233644858
790	Jan14_100x_M1BP_rep1_3R2_B-C-A_Position009_8_cmle.ics	23	0	1	1	0.35277587305871144	0.7285714285714285	0.34
791	Jan14_100x_M1BP_rep1_3R2_B-C-A_Position009_8_cmle.ics	23	0	2	1	0.0	0.0	0.0
792	Jan14_100x_M1BP_rep1_3R2_B-C-A_Position009_8_cmle.ics	24	0	1	1	0.27207550994070556	0.23552894211576847	0.23647294589178358
793	Jan14_100x_M1BP_rep1_3R2_B-C-A_Position009_8_cmle.ics	25	0	1	1	0.14064920429138167	0.3836477987421383	0.17579250720461093
794	Jan14_100x_M1BP_rep1_3R2_B-C-A_Position009_8_cmle.ics	25	0	1	2	0.0	0.0	0.0
795	Jan14_100x_M1BP_rep1_3R2_B-C-A_Position009_8_cmle.ics	25	0	2	1	0.0	0.0	0.0
796	Jan14_100x_M1BP_rep1_3R2_B-C-A_Position009_8_cmle.ics	25	0	2	2	0.07608891379697698	0.13147410358565736	0.3793103448275862
797	Jan14_100x_M1BP_rep1_3R2_B-C-A_Position009_8_cmle.ics	26	0	1	1	0.41733616355311615	0.3570019723865877	0.3598409542743539
798	Jan14_100x_M1BP_rep1_3R2_B-C-A_Position009_8_cmle.ics	27	0	1	1	0.4749792800659775	0.6417445482866042	0.569060773480663
799	Jan14_100x_M1BP_rep1_3R2_B-C-A_Position009_8_cmle.ics	27	0	1	2	0.0	0.0	0.0
800	Jan14_100x_M1BP_rep1_3R2_B-C-A_Position009_8_cmle.ics	27	0	2	1	0.0	0.0	0.0
801	Jan14_100x_M1BP_rep1_3R2_B-C-A_Position009_8_cmle.ics	27	0	2	2	0.16370645089652622	0.43827160493827155	0.5772357723577236
802	Jan14_100x_M1BP_rep1_3R2_B-C-A_Position009_8_cmle.ics	28	0	1	1	0.0	0.0	0.0
803	Jan14_100x_M1BP_rep1_3R2_B-C-A_Position009_8_cmle.ics	28	0	1	2	0.11528623302572269	0.27777777777777773	0.8064516129032259
804	Jan14_100x_M1BP_rep1_3R2_B-C-A_Position009_8_cmle.ics	29	0	1	1	0.14064920429138167	0.2355212355212355	0.29047619047619044
805	Jan14_100x_M1BP_rep1_3R2_B-C-A_Position009_8_cmle.ics	29	0	1	2	0.0	0.0	0.0
806	Jan14_100x_M1BP_rep1_3R2_B-C-A_Position009_8_cmle.ics	29	0	2	1	0.0	0.0	0.0
807	Jan14_100x_M1BP_rep1_3R2_B-C-A_Position009_8_cmle.ics	29	0	2	2	0.17292934953858402	0.3537735849056603	0.28957528957528955
808	Jan14_100x_M1BP_rep1_3R2_B-C-A_Position009_8_cmle.ics	30	0	1	1	0.299744205866879	0.2981651376146789	0.28199566160520606
809	Jan14_100x_M1BP_rep1_3R2_B-C-A_Position009_8_cmle.ics	31	0	1	1	0.4426991348187751	0.3934426229508196	0.39183673469387753
810	Jan14_100x_M1BP_rep1_3R2_B-C-A_Position009_8_cmle.ics	32	0	1	1	0.9730158067370995	0.6918032786885245	0.6929392446633825
811	Jan14_100x_M1BP_rep1_3R2_B-C-A_Position009_8_cmle.ics	33	0	1	1	0.0	0.0	0.0
812	Jan14_100x_M1BP_rep1_3R2_B-C-A_Position009_8_cmle.ics	33	0	1	2	0.013834347963086722	0.08108108108108109	0.11764705882352938
813	Jan14_100x_M1BP_rep1_3R2_B-C-A_Position009_8_cmle.ics	33	0	2	1	0.0	0.0	0.0
814	Jan14_100x_M1BP_rep1_3R2_B-C-A_Position009_8_cmle.ics	33	0	2	2	0.0	0.0	0.0
815	Jan14_100x_M1BP_rep1_3R2_B-C-A_Position009_8_cmle.ics	33	0	3	1	0.0	0.0	0.0
816	Jan14_100x_M1BP_rep1_3R2_B-C-A_Position009_8_cmle.ics	33	0	3	2	0.0	0.0	0.0
817	Jan14_100x_M1BP_rep1_3R2_B-C-A_Position009_8_cmle.ics	34	0	1	1	0.10145188506263597	0.19555555555555557	0.19730941704035873
818	Jan14_100x_M1BP_rep1_3R2_B-C-A_Position009_8_cmle.ics	35	0	1	1	0.6594372529071337	0.6285714285714284	0.6258205689277899
819	Jan14_100x_M1BP_rep1_3R2_B-C-A_Position009_8_cmle.ics	36	0	1	1	0.18676369750167077	0.47647058823529415	0.47647058823529415
820	Jan14_100x_M1BP_rep1_3R2_B-C-A_Position009_8_cmle.ics	37	0	1	1	0.3412472497561392	0.46540880503144655	0.46394984326018807
821	Jan14_100x_M1BP_rep1_3R2_B-C-A_Position009_8_cmle.ics	38	0	1	1	0.2974384812063645	0.5397489539748953	0.5397489539748953
822	Jan14_100x_M1BP_rep1_3R2_B-C-A_Position009_8_cmle.ics	39	0	1	1	0.5510681938629545	0.29253365973072215	0.2921760391198044
823	Jan14_100x_M1BP_rep1_3R2_B-C-A_Position009_8_cmle.ics	40	0	1	1	0.19137514682269965	0.40291262135922323	0.8924731182795698
824	Jan14_100x_M1BP_rep1_3R2_B-C-A_Position009_8_cmle.ics	40	0	1	2	0.0	0.0	0.0
825	Jan14_100x_M1BP_rep1_3R2_B-C-A_Position009_8_cmle.ics	41	0	1	1	0.0	0.0	0.0
826	Jan14_100x_M1BP_rep1_3R2_B-C-A_Position009_8_cmle.ics	41	0	2	1	1.0767734164602498	0.6201859229747675	0.582294264339152
827	Jan14_100x_M1BP_rep1_3R2_B-C-A_Position009_8_cmle.ics	42	0	1	1	0.3204957278115091	0.7637362637362637	0.7554347826086956
828	Jan14_100x_M1BP_rep1_3R2_B-C-A_Position009_8_cmle.ics	42	0	1	2	0.0	0.0	0.0
829	Jan14_100x_M1BP_rep1_3R2_B-C-A_Position009_8_cmle.ics	42	0	1	3	0.0	0.0	0.0
830	Jan14_100x_M1BP_rep1_3R2_B-C-A_Position009_8_cmle.ics	42	0	2	1	0.0	0.0	0.0
831	Jan14_100x_M1BP_rep1_3R2_B-C-A_Position009_8_cmle.ics	42	0	2	2	0.27207550994070556	0.42753623188405804	0.7662337662337662
832	Jan14_100x_M1BP_rep1_3R2_B-C-A_Position009_8_cmle.ics	42	0	2	3	0.0	0.0	0.0
833	Jan14_100x_M1BP_rep1_3R2_B-C-A_Position009_8_cmle.ics	42	0	3	1	0.0	0.0	0.0
834	Jan14_100x_M1BP_rep1_3R2_B-C-A_Position009_8_cmle.ics	42	0	3	2	0.0	0.0	0.0
835	Jan14_100x_M1BP_rep1_3R2_B-C-A_Position009_8_cmle.ics	42	0	3	3	0.10606333438366487	0.5974025974025973	0.23350253807106597
836	Jan14_100x_M1BP_rep1_3R2_B-C-A_Position009_8_cmle.ics	43	0	1	1	0.6548258035861049	0.5601577909270216	0.6977886977886977
837	Jan14_100x_M1BP_rep1_3R2_B-C-A_Position009_8_cmle.ics	43	0	1	2	0.0	0.0	0.0
838	Jan14_100x_M1BP_rep1_3R2_B-C-A_Position009_8_cmle.ics	44	0	1	1	0.0	0.0	0.0
839	Jan14_100x_M1BP_rep1_3R2_B-C-A_Position009_8_cmle.ics	44	0	1	2	0.0	0.0	0.0
840	Jan14_100x_M1BP_rep1_3R2_B-C-A_Position009_8_cmle.ics	45	0	1	1	0.0	0.0	0.0
841	Jan14_100x_M1BP_rep1_3R2_B-C-A_Position009_8_cmle.ics	45	0	2	1	0.7678063119513131	0.7690531177829099	0.6795918367346939
842	Jan14_100x_M1BP_rep1_3R2_B-C-A_Position009_8_cmle.ics	46	0	1	1	0.3827502936453993	0.7545454545454545	0.4689265536723163
843	Jan14_100x_M1BP_rep1_3R2_B-C-A_Position009_8_cmle.ics	46	0	1	2	0.0	0.0	0.0
844	Jan14_100x_M1BP_rep1_3R2_B-C-A_Position009_8_cmle.ics	46	0	2	1	0.0	0.0	0.0
845	Jan14_100x_M1BP_rep1_3R2_B-C-A_Position009_8_cmle.ics	46	0	2	2	0.26746406061967665	0.36477987421383645	0.627027027027027
846	Jan14_100x_M1BP_rep1_3R2_B-C-A_Position009_8_cmle.ics	47	0	1	1	0.2351839153724743	0.35789473684210527	0.2276785714285714
847	Jan14_100x_M1BP_rep1_3R2_B-C-A_Position009_8_cmle.ics	47	0	2	1	0.0	0.0	0.0
848	Jan14_100x_M1BP_rep1_3R2_B-C-A_Position010_9_cmle.ics	1	0	1	1	0.33202435111408135	0.6889952153110047	0.6857142857142857
849	Jan14_100x_M1BP_rep1_3R2_B-C-A_Position010_9_cmle.ics	2	0	1	1	0.7908635585564576	0.6508538899430739	0.5453100158982512
850	Jan14_100x_M1BP_rep1_3R2_B-C-A_Position010_9_cmle.ics	2	0	2	1	0.0	0.0	0.0
851	Jan14_100x_M1BP_rep1_3R2_B-C-A_Position010_9_cmle.ics	3	0	1	1	0.059948841173375796	0.058295964125560526	0.05816554809843401
852	Jan14_100x_M1BP_rep1_3R2_B-C-A_Position010_9_cmle.ics	4	0	1	1	0.050725942531317986	0.12359550561797752	0.12087912087912087
853	Jan14_100x_M1BP_rep1_3R2_B-C-A_Position010_9_cmle.ics	5	0	1	1	0.4035018155900294	0.38126361655773416	0.40045766590389015
854	Jan14_100x_M1BP_rep1_3R2_B-C-A_Position010_9_cmle.ics	6	0	1	1	0.25132398799607547	0.7569444444444444	0.7569444444444444
855	Jan14_100x_M1BP_rep1_3R2_B-C-A_Position010_9_cmle.ics	7	0	1	1	0.6340742816414748	0.7724719101123596	0.6084070796460177
856	Jan14_100x_M1BP_rep1_3R2_B-C-A_Position010_9_cmle.ics	7	0	2	1	0.0	0.0	0.0
857	Jan14_100x_M1BP_rep1_3R2_B-C-A_Position010_9_cmle.ics	8	0	1	1	0.16140072623601176	0.1587301587301587	0.06750241080038573
858	Jan14_100x_M1BP_rep1_3R2_B-C-A_Position010_9_cmle.ics	8	0	2	1	0.45883920744237633	0.3344537815126051	0.19189971070395373
859	Jan14_100x_M1BP_rep1_3R2_B-C-A_Position010_9_cmle.ics	9	0	1	1	0.3481644237376825	0.6188524590163934	0.611336032388664
860	Jan14_100x_M1BP_rep1_3R2_B-C-A_Position010_9_cmle.ics	10	0	1	1	0.0	0.0	0.0
861	Jan14_100x_M1BP_rep1_3R2_B-C-A_Position010_9_cmle.ics	10	0	1	2	0.4265590621951739	0.4579207920792079	0.567484662576687
862	Jan14_100x_M1BP_rep1_3R2_B-C-A_Position010_9_cmle.ics	11	0	1	1	0.013834347963086722	0.04137931034482758	0.04137931034482758
863	Jan14_100x_M1BP_rep1_3R2_B-C-A_Position010_9_cmle.ics	12	0	1	1	0.5602910925050123	0.6445623342175066	0.5869565217391304
864	Jan14_100x_M1BP_rep1_3R2_B-C-A_Position010_9_cmle.ics	13	0	1	1	0.5556796431839833	0.6358839050131926	0.6375661375661373
865	Jan14_100x_M1BP_rep1_3R2_B-C-A_Position010_9_cmle.ics	14	0	1	1	0.6778830501912494	0.8672566371681416	0.6774193548387095
866	Jan14_100x_M1BP_rep1_3R2_B-C-A_Position010_9_cmle.ics	14	0	2	1	0.0	0.0	0.0
867	Jan14_100x_M1BP_rep1_3R2_B-C-A_Position010_9_cmle.ics	15	0	1	1	0.29282703188533565	0.6827956989247311	0.7016574585635359
868	Jan14_100x_M1BP_rep1_3R2_B-C-A_Position010_9_cmle.ics	15	0	1	2	0.0	0.0	0.0
869	Jan14_100x_M1BP_rep1_3R2_B-C-A_Position010_9_cmle.ics	15	0	2	1	0.0	0.0	0.0
870	Jan14_100x_M1BP_rep1_3R2_B-C-A_Position010_9_cmle.ics	15	0	2	2	0.3204957278115091	0.5791666666666666	0.560483870967742
871	Jan14_100x_M1BP_rep1_3R2_B-C-A_Position010_9_cmle.ics	16	0	1	1	0.18676369750167077	0.2604501607717042	0.17124735729386892
872	Jan14_100x_M1BP_rep1_3R2_B-C-A_Position010_9_cmle.ics	16	0	1	2	0.0	0.0	0.0
873	Jan14_100x_M1BP_rep1_3R2_B-C-A_Position010_9_cmle.ics	16	0	2	1	0.0	0.0	0.0
874	Jan14_100x_M1BP_rep1_3R2_B-C-A_Position010_9_cmle.ics	16	0	2	2	0.0899232617600637	0.16049382716049382	0.48749999999999993
875	Jan14_100x_M1BP_rep1_3R2_B-C-A_Position010_9_cmle.ics	17	0	1	1	0.6294628323204459	0.7418478260869564	0.6546762589928058
876	Jan14_100x_M1BP_rep1_3R2_B-C-A_Position010_9_cmle.ics	17	0	1	2	0.0	0.0	0.0
877	Jan14_100x_M1BP_rep1_3R2_B-C-A_Position010_9_cmle.ics	17	0	2	1	0.0	0.0	0.0
878	Jan14_100x_M1BP_rep1_3R2_B-C-A_Position010_9_cmle.ics	17	0	2	2	0.35047014839819696	0.4257703081232493	0.329004329004329
879	Jan14_100x_M1BP_rep1_3R2_B-C-A_Position010_9_cmle.ics	17	0	3	1	0.0	0.0	0.0
880	Jan14_100x_M1BP_rep1_3R2_B-C-A_Position010_9_cmle.ics	17	0	3	2	0.0	0.0	0.0
881	Jan14_100x_M1BP_rep1_3R2_B-C-A_Position010_9_cmle.ics	18	0	1	1	0.7309147173830819	0.7731707317073171	0.7731707317073171
882	Jan14_100x_M1BP_rep1_3R2_B-C-A_Position010_9_cmle.ics	19	0	1	1	0.5372338458998678	0.4190647482014388	0.46787148594377503
883	Jan14_100x_M1BP_rep1_3R2_B-C-A_Position010_9_cmle.ics	19	0	1	2	0.0	0.0	0.0
884	Jan14_100x_M1BP_rep1_3R2_B-C-A_Position010_9_cmle.ics	20	0	1	1	0.4680621060844341	0.4833333333333333	0.48218527315914483
885	Jan14_100x_M1BP_rep1_3R2_B-C-A_Position010_9_cmle.ics	21	0	1	1	0.16370645089652622	0.568	0.23432343234323427
886	Jan14_100x_M1BP_rep1_3R2_B-C-A_Position010_9_cmle.ics	21	0	1	2	0.0	0.0	0.0
887	Jan14_100x_M1BP_rep1_3R2_B-C-A_Position010_9_cmle.ics	21	0	2	1	0.0	0.0	0.0
888	Jan14_100x_M1BP_rep1_3R2_B-C-A_Position010_9_cmle.ics	21	0	2	2	0.009222898642057815	0.035398230088495575	0.031007751937984492
889	Jan14_100x_M1BP_rep1_3R2_B-C-A_Position010_9_cmle.ics	21	0	3	1	0.0	0.0	0.0
890	Jan14_100x_M1BP_rep1_3R2_B-C-A_Position010_9_cmle.ics	21	0	3	2	0.0	0.0	0.0
891	Jan14_100x_M1BP_rep1_3R2_B-C-A_Position010_9_cmle.ics	22	0	1	1	0.41272471423208723	0.44088669950738907	0.44088669950738907
892	Jan14_100x_M1BP_rep1_3R2_B-C-A_Position010_9_cmle.ics	24	0	1	1	0.4426991348187751	0.3497267759562841	0.3497267759562841
893	Jan14_100x_M1BP_rep1_3R2_B-C-A_Position010_9_cmle.ics	25	0	1	1	0.919984139545267	0.41867785939139557	0.41823899371069173
894	Jan14_100x_M1BP_rep1_3R2_B-C-A_Position010_9_cmle.ics	26	0	1	1	0.0	0.0	0.0
895	Jan14_100x_M1BP_rep1_3R2_B-C-A_Position010_9_cmle.ics	27	0	1	1	0.4081132649110583	0.4275362318840579	0.4275362318840579
896	Jan14_100x_M1BP_rep1_3R2_B-C-A_Position010_9_cmle.ics	28	0	1	1	0.3643044963612837	0.2904411764705882	0.2893772893772894
897	Jan14_100x_M1BP_rep1_3R2_B-C-A_Position010_9_cmle.ics	29	0	1	1	0.8577295737113768	0.6619217081850532	0.6619217081850532
898	Jan14_100x_M1BP_rep1_3R2_B-C-A_Position010_9_cmle.ics	30	0	1	1	0.6732716008702205	0.7392405063291138	0.731829573934837
899	Jan14_100x_M1BP_rep1_3R2_B-C-A_Position010_9_cmle.ics	31	0	1	1	0.9914616040212151	0.5205811138014528	0.6969205834683955
900	Jan14_100x_M1BP_rep1_3R2_B-C-A_Position010_9_cmle.ics	31	0	1	2	0.0	0.0	0.0
901	Jan14_100x_M1BP_rep1_3R2_B-C-A_Position010_9_cmle.ics	31	0	1	3	0.0	0.0	0.0
902	Jan14_100x_M1BP_rep1_3R2_B-C-A_Position010_9_cmle.ics	31	0	1	4	0.0	0.0	0.0
903	Jan14_100x_M1BP_rep1_3R2_B-C-A_Position010_9_cmle.ics	31	0	2	1	0.0	0.0	0.0
904	Jan14_100x_M1BP_rep1_3R2_B-C-A_Position010_9_cmle.ics	31	0	2	2	0.4265590621951739	0.7905982905982905	0.7312252964426876
905	Jan14_100x_M1BP_rep1_3R2_B-C-A_Position010_9_cmle.ics	31	0	2	3	0.0	0.0	0.0
906	Jan14_100x_M1BP_rep1_3R2_B-C-A_Position010_9_cmle.ics	31	0	2	4	0.0	0.0	0.0
907	Jan14_100x_M1BP_rep1_3R2_B-C-A_Position010_9_cmle.ics	31	0	3	1	0.0	0.0	0.0
908	Jan14_100x_M1BP_rep1_3R2_B-C-A_Position010_9_cmle.ics	31	0	3	2	0.0	0.0	0.0
909	Jan14_100x_M1BP_rep1_3R2_B-C-A_Position010_9_cmle.ics	31	0	3	3	0.0	0.0	0.0
910	Jan14_100x_M1BP_rep1_3R2_B-C-A_Position010_9_cmle.ics	31	0	3	4	0.12681485632829495	0.7746478873239435	0.45833333333333326
911	Jan14_100x_M1BP_rep1_3R2_B-C-A_Position010_9_cmle.ics	32	0	1	1	0.4334762361767173	0.3908523908523908	0.3892339544513458
912	Jan14_100x_M1BP_rep1_3R2_B-C-A_Position010_9_cmle.ics	33	0	1	1	0.013834347963086722	0.026200873362445407	0.01279317697228145
913	Jan14_100x_M1BP_rep1_3R2_B-C-A_Position010_9_cmle.ics	33	0	2	1	0.0	0.0	0.0
914	Jan14_100x_M1BP_rep1_3R2_B-C-A_Position010_9_cmle.ics	34	0	1	1	0.32741290179305244	0.35411471321695753	0.5795918367346939
915	Jan14_100x_M1BP_rep1_3R2_B-C-A_Position010_9_cmle.ics	34	0	1	2	0.0	0.0	0.0
916	Jan14_100x_M1BP_rep1_3R2_B-C-A_Position010_9_cmle.ics	34	0	2	1	0.0	0.0	0.0
917	Jan14_100x_M1BP_rep1_3R2_B-C-A_Position010_9_cmle.ics	34	0	2	2	0.0	0.0	0.0
918	Jan14_100x_M1BP_rep1_3R2_B-C-A_Position010_9_cmle.ics	34	0	3	1	0.0	0.0	0.0
919	Jan14_100x_M1BP_rep1_3R2_B-C-A_Position010_9_cmle.ics	34	0	3	2	0.0	0.0	0.0
920	Jan14_100x_M1BP_rep1_3R2_B-C-A_Position010_9_cmle.ics	35	0	1	1	0.5303166719183243	0.6406685236768801	0.6442577030812324
921	Jan14_100x_M1BP_rep1_3R2_B-C-A_Position010_9_cmle.ics	36	0	1	1	0.5095651499736943	0.5163551401869158	0.513953488372093
922	Jan14_100x_M1BP_rep1_3R2_B-C-A_Position010_9_cmle.ics	37	0	1	1	0.8323666024457178	0.7568134171907756	0.7234468937875751
923	Jan14_100x_M1BP_rep1_3R2_B-C-A_Position010_9_cmle.ics	38	0	1	1	0.6317685569809603	0.7675070028011205	0.7527472527472527
924	Jan14_100x_M1BP_rep1_3R2_B-C-A_Position010_9_cmle.ics	40	0	1	1	0.22826674139093092	0.2468827930174563	0.24812030075187969
925	Jan14_100x_M1BP_rep1_3R2_B-C-A_Position010_9_cmle.ics	41	0	1	1	0.12681485632829495	0.10617760617760617	0.10576923076923074
926	Jan14_100x_M1BP_rep1_3R2_B-C-A_Position010_9_cmle.ics	42	0	1	1	1.397269144271759	0.5706214689265536	0.5711592836946277
927	Jan14_100x_M1BP_rep1_3R2_B-C-A_Position010_9_cmle.ics	43	0	1	1	0.0	0.0	0.0
928	Jan14_100x_M1BP_rep1_3R2_B-C-A_Position010_9_cmle.ics	44	0	1	1	0.0	0.0	0.0
929	Jan14_100x_M1BP_rep1_3R2_B-C-A_Position010_9_cmle.ics	44	0	1	2	0.12681485632829495	0.37162162162162166	0.9482758620689652
930	Jan14_100x_M1BP_rep1_3R2_B-C-A_Position010_9_cmle.ics	44	0	2	1	0.03228014524720235	0.11570247933884295	0.06698564593301434
931	Jan14_100x_M1BP_rep1_3R2_B-C-A_Position010_9_cmle.ics	44	0	2	2	0.0	0.0	0.0
932	Jan14_100x_M1BP_rep1_3R2_B-C-A_Position010_9_cmle.ics	45	0	1	1	0.0	0.0	0.0
933	Jan14_100x_M1BP_rep1_3R2_B-C-A_Position010_9_cmle.ics	45	0	1	2	0.0	0.0	0.0
934	Jan14_100x_M1BP_rep1_3R2_B-C-A_Position010_9_cmle.ics	45	0	1	3	0.04380876854977462	0.13571428571428568	0.19791666666666666
935	Jan14_100x_M1BP_rep1_3R2_B-C-A_Position010_9_cmle.ics	45	0	2	1	0.0	0.0	0.0
936	Jan14_100x_M1BP_rep1_3R2_B-C-A_Position010_9_cmle.ics	45	0	2	2	0.28821558256430674	0.7440476190476191	0.48262548262548266
937	Jan14_100x_M1BP_rep1_3R2_B-C-A_Position010_9_cmle.ics	45	0	2	3	0.0	0.0	0.0
938	Jan14_100x_M1BP_rep1_3R2_B-C-A_Position010_9_cmle.ics	45	0	3	1	0.0	0.0	0.0
939	Jan14_100x_M1BP_rep1_3R2_B-C-A_Position010_9_cmle.ics	45	0	3	2	0.0	0.0	0.0
940	Jan14_100x_M1BP_rep1_3R2_B-C-A_Position010_9_cmle.ics	45	0	3	3	0.0	0.0	0.0
941	Jan14_100x_M1BP_rep1_3R2_B-C-A_Position010_9_cmle.ics	45	0	4	1	0.1245091316677805	0.6279069767441859	0.39705882352941174
942	Jan14_100x_M1BP_rep1_3R2_B-C-A_Position010_9_cmle.ics	45	0	4	2	0.0	0.0	0.0
943	Jan14_100x_M1BP_rep1_3R2_B-C-A_Position010_9_cmle.ics	45	0	4	3	0.0	0.0	0.0
944	Jan14_100x_M1BP_rep1_3R2_B-C-A_Position011_10_cmle.ics	1	0	1	1	0.9407356614898972	0.6528	0.6517571884984026
945	Jan14_100x_M1BP_rep1_3R2_B-C-A_Position011_10_cmle.ics	3	0	1	1	0.0	0.0	0.0
946	Jan14_100x_M1BP_rep1_3R2_B-C-A_Position011_10_cmle.ics	3	0	1	2	0.22596101673041646	0.20459290187891438	0.7050359712230214
947	Jan14_100x_M1BP_rep1_3R2_B-C-A_Position011_10_cmle.ics	3	0	1	3	0.0	0.0	0.0
948	Jan14_100x_M1BP_rep1_3R2_B-C-A_Position011_10_cmle.ics	4	0	1	1	0.6317685569809603	0.6799007444168734	0.685
949	Jan14_100x_M1BP_rep1_3R2_B-C-A_Position011_10_cmle.ics	5	0	1	1	0.4934250773500931	0.39338235294117646	0.39410681399631675
950	Jan14_100x_M1BP_rep1_3R2_B-C-A_Position011_10_cmle.ics	6	0	1	1	0.16370645089652622	0.33023255813953484	0.33177570093457937
951	Jan14_100x_M1BP_rep1_3R2_B-C-A_Position011_10_cmle.ics	7	0	1	1	0.10375760972315042	0.09533898305084745	0.10250569476082003
952	Jan14_100x_M1BP_rep1_3R2_B-C-A_Position011_10_cmle.ics	8	0	1	1	0.5441510198814111	0.540045766590389	0.5929648241206029
953	Jan14_100x_M1BP_rep1_3R2_B-C-A_Position011_10_cmle.ics	9	0	1	1	0.7562776886487408	0.5888689407540394	0.5931283905967449
954	Jan14_100x_M1BP_rep1_3R2_B-C-A_Position011_10_cmle.ics	10	0	1	1	0.7539719639882264	0.6264367816091954	0.6276391554702495
955	Jan14_100x_M1BP_rep1_3R2_B-C-A_Position011_10_cmle.ics	11	0	1	1	0.02305724660514454	0.03610108303249097	0.08849557522123894
956	Jan14_100x_M1BP_rep1_3R2_B-C-A_Position011_10_cmle.ics	11	0	1	2	0.0	0.0	0.0
957	Jan14_100x_M1BP_rep1_3R2_B-C-A_Position011_10_cmle.ics	12	0	1	1	1.0421875465525332	0.8401486988847583	0.8401486988847583
958	Jan14_100x_M1BP_rep1_3R2_B-C-A_Position011_10_cmle.ics	13	0	1	1	0.26285261129864773	0.43846153846153835	0.21755725190839692
959	Jan14_100x_M1BP_rep1_3R2_B-C-A_Position011_10_cmle.ics	13	0	2	1	0.10606333438366487	0.17164179104477612	0.08778625954198473
960	Jan14_100x_M1BP_rep1_3R2_B-C-A_Position011_10_cmle.ics	14	0	1	1	0.04150304388926017	0.19354838709677416	0.19999999999999998
961	Jan14_100x_M1BP_rep1_3R2_B-C-A_Position011_10_cmle.ics	15	0	1	1	0.8254494284641745	0.6556776556776557	0.6291739894551845
962	Jan14_100x_M1BP_rep1_3R2_B-C-A_Position011_10_cmle.ics	16	0	1	1	0.09684043574160706	0.20388349514563103	0.20289855072463764
963	Jan14_100x_M1BP_rep1_3R2_B-C-A_Position011_10_cmle.ics	17	0	1	1	0.945347110810926	0.7915057915057915	0.7930367504835589
964	Jan14_100x_M1BP_rep1_3R2_B-C-A_Position011_10_cmle.ics	18	0	1	1	0.5902655130917002	0.47145488029465926	0.47232472324723246
965	Jan14_100x_M1BP_rep1_3R2_B-C-A_Position011_10_cmle.ics	19	0	1	1	0.696328847475365	0.6125760649087221	0.6064257028112449
966	Jan14_100x_M1BP_rep1_3R2_B-C-A_Position011_10_cmle.ics	20	0	1	1	0.15448355225446841	0.12884615384615383	0.12884615384615383
967	Jan14_100x_M1BP_rep1_3R2_B-C-A_Position011_10_cmle.ics	21	0	1	1	0.3181900031509946	0.3822714681440443	0.2967741935483871
968	Jan14_100x_M1BP_rep1_3R2_B-C-A_Position011_10_cmle.ics	21	0	2	1	0.0	0.0	0.0
969	Jan14_100x_M1BP_rep1_3R2_B-C-A_Position011_10_cmle.ics	22	0	1	1	0.11067478370469377	0.10549450549450547	0.2242990654205607
970	Jan14_100x_M1BP_rep1_3R2_B-C-A_Position011_10_cmle.ics	22	0	1	2	0.0	0.0	0.0
971	Jan14_100x_M1BP_rep1_3R2_B-C-A_Position011_10_cmle.ics	23	0	1	1	0.7286089927225674	0.5766423357664233	0.575591985428051
972	Jan14_100x_M1BP_rep1_3R2_B-C-A_Position011_10_cmle.ics	25	0	1	1	0.5072594253131798	0.46413502109704635	0.4573804573804573
973	Jan14_100x_M1BP_rep1_3R2_B-C-A_Position011_10_cmle.ics	26	0	1	1	0.894621168279608	0.6990990990990991	0.696588868940754
974	Jan14_100x_M1BP_rep1_3R2_B-C-A_Position011_10_cmle.ics	28	0	1	1	0.0	0.0	0.0
975	Jan14_100x_M1BP_rep1_3R2_B-C-A_Position011_10_cmle.ics	28	0	2	1	0.299744205866879	0.4193548387096774	0.35326086956521735
976	Jan14_100x_M1BP_rep1_3R2_B-C-A_Position011_10_cmle.ics	29	0	1	1	0.7631948626302842	0.6968421052631579	0.6910229645093946
977	Jan14_100x_M1BP_rep1_3R2_B-C-A_Position011_10_cmle.ics	30	0	1	1	0.553373918523469	0.532150776053215	0.4918032786885246
978	Jan14_100x_M1BP_rep1_3R2_B-C-A_Position011_10_cmle.ics	31	0	1	1	0.5441510198814111	0.39008264462809916	0.39008264462809916
979	Jan14_100x_M1BP_rep1_3R2_B-C-A_Position011_10_cmle.ics	32	0	1	1	0.1498721029334395	0.2742616033755274	0.11669658886894074
980	Jan14_100x_M1BP_rep1_3R2_B-C-A_Position011_10_cmle.ics	32	0	2	1	0.0	0.0	0.0
981	Jan14_100x_M1BP_rep1_3R2_B-C-A_Position011_10_cmle.ics	33	0	1	1	0.26746406061967665	0.24892703862660948	0.25053995680345575
982	Jan14_100x_M1BP_rep1_3R2_B-C-A_Position011_10_cmle.ics	34	0	1	1	0.869258197013949	0.7421259842519684	0.7450592885375493
983	Jan14_100x_M1BP_rep1_3R2_B-C-A_Position011_10_cmle.ics	35	0	1	1	0.0	0.0	0.0
984	Jan14_100x_M1BP_rep1_3R2_B-C-A_Position011_10_cmle.ics	35	0	2	1	0.10836905904417933	0.2993630573248408	0.10955710955710954
985	Jan14_100x_M1BP_rep1_3R2_B-C-A_Position011_10_cmle.ics	36	0	1	1	0.0	0.0	0.0
986	Jan14_100x_M1BP_rep1_3R2_B-C-A_Position011_10_cmle.ics	36	0	2	1	0.39427891694797157	0.5516129032258064	0.32884615384615373
987	Jan14_100x_M1BP_rep1_3R2_B-C-A_Position011_10_cmle.ics	36	0	3	1	0.0	0.0	0.0
988	Jan14_100x_M1BP_rep1_3R2_B-C-A_Position011_10_cmle.ics	37	0	1	1	0.0	0.0	0.0
989	Jan14_100x_M1BP_rep1_3R2_B-C-A_Position011_10_cmle.ics	37	0	1	2	0.5141765992947231	0.4560327198364007	0.7101910828025477
990	Jan14_100x_M1BP_rep1_3R2_B-C-A_Position011_10_cmle.ics	37	0	2	1	0.35047014839819696	0.9999999999999999	0.46769230769230763
991	Jan14_100x_M1BP_rep1_3R2_B-C-A_Position011_10_cmle.ics	37	0	2	2	0.0	0.0	0.0
992	Jan14_100x_M1BP_rep1_3R2_B-C-A_Position011_10_cmle.ics	38	0	1	1	0.9660986327555562	0.664025356576862	0.664025356576862
993	Jan14_100x_M1BP_rep1_3R2_B-C-A_Position011_10_cmle.ics	39	0	1	1	0.8646467476929202	0.5804953560371517	0.579598145285935
994	Jan14_100x_M1BP_rep1_3R2_B-C-A_Position012_11_cmle.ics	1	0	1	1	0.1498721029334395	0.13742071881606766	0.13211382113821138
995	Jan14_100x_M1BP_rep1_3R2_B-C-A_Position012_11_cmle.ics	2	0	1	1	0.7470547900066831	0.5078369905956113	0.5070422535211268
996	Jan14_100x_M1BP_rep1_3R2_B-C-A_Position012_11_cmle.ics	3	0	1	1	0.0	0.0	0.0
997	Jan14_100x_M1BP_rep1_3R2_B-C-A_Position012_11_cmle.ics	3	0	1	2	0.30896710450893683	0.2723577235772358	0.3375314861460958
998	Jan14_100x_M1BP_rep1_3R2_B-C-A_Position012_11_cmle.ics	4	0	1	1	0.553373918523469	0.4278074866310161	0.42857142857142855
999	Jan14_100x_M1BP_rep1_3R2_B-C-A_Position012_11_cmle.ics	5	0	1	1	0.42194761287414506	0.5304347826086956	0.38853503184713367
1000	Jan14_100x_M1BP_rep1_3R2_B-C-A_Position012_11_cmle.ics	5	0	1	2	0.0	0.0	0.0
1001	Jan14_100x_M1BP_rep1_3R2_B-C-A_Position012_11_cmle.ics	5	0	2	1	0.0	0.0	0.0
1002	Jan14_100x_M1BP_rep1_3R2_B-C-A_Position012_11_cmle.ics	5	0	2	2	0.0853118124390348	0.15677966101694915	0.3557692307692308
1003	Jan14_100x_M1BP_rep1_3R2_B-C-A_Position012_11_cmle.ics	6	0	1	1	0.37352739500334153	0.4487534626038781	0.45
1004	Jan14_100x_M1BP_rep1_3R2_B-C-A_Position012_11_cmle.ics	7	0	1	1	0.0	0.0	0.0
1005	Jan14_100x_M1BP_rep1_3R2_B-C-A_Position012_11_cmle.ics	7	0	1	2	0.3204957278115091	0.17639593908629442	0.562753036437247
1006	Jan14_100x_M1BP_rep1_3R2_B-C-A_Position012_11_cmle.ics	7	0	2	1	0.7908635585564576	0.982808022922636	0.35916230366492136
1007	Jan14_100x_M1BP_rep1_3R2_B-C-A_Position012_11_cmle.ics	7	0	2	2	0.0	0.0	0.0
1008	Jan14_100x_M1BP_rep1_3R2_B-C-A_Position012_11_cmle.ics	7	0	3	1	0.0	0.0	0.0
1009	Jan14_100x_M1BP_rep1_3R2_B-C-A_Position012_11_cmle.ics	7	0	3	2	0.0	0.0	0.0
1010	Jan14_100x_M1BP_rep1_3R2_B-C-A_Position012_11_cmle.ics	8	0	1	1	0.0	0.0	0.0
1011	Jan14_100x_M1BP_rep1_3R2_B-C-A_Position012_11_cmle.ics	8	0	1	2	0.0	0.0	0.0
1012	Jan14_100x_M1BP_rep1_3R2_B-C-A_Position012_11_cmle.ics	8	0	2	1	0.13834347963086724	1.0	0.15915119363395225
1013	Jan14_100x_M1BP_rep1_3R2_B-C-A_Position012_11_cmle.ics	8	0	2	2	0.0	0.0	0.0
1014	Jan14_100x_M1BP_rep1_3R2_B-C-A_Position012_11_cmle.ics	9	0	1	1	0.5395395705603822	0.6157894736842103	0.6190476190476188
1015	Jan14_100x_M1BP_rep1_3R2_B-C-A_Position012_11_cmle.ics	10	0	1	1	0.2766869592617345	0.5714285714285714	0.5660377358490566
1016	Jan14_100x_M1BP_rep1_3R2_B-C-A_Position012_11_cmle.ics	11	0	1	1	0.0	0.0	0.0
1017	Jan14_100x_M1BP_rep1_3R2_B-C-A_Position012_11_cmle.ics	11	0	1	2	0.0	0.0	0.0
1018	Jan14_100x_M1BP_rep1_3R2_B-C-A_Position012_11_cmle.ics	11	0	1	3	0.0	0.0	0.0
1019	Jan14_100x_M1BP_rep1_3R2_B-C-A_Position012_11_cmle.ics	11	0	2	1	0.0	0.0	0.0
1020	Jan14_100x_M1BP_rep1_3R2_B-C-A_Position012_11_cmle.ics	11	0	2	2	0.0	0.0	0.0
1021	Jan14_100x_M1BP_rep1_3R2_B-C-A_Position012_11_cmle.ics	11	0	2	3	0.5049537006526654	0.5793650793650793	0.865612648221344
1022	Jan14_100x_M1BP_rep1_3R2_B-C-A_Position012_11_cmle.ics	13	0	1	1	0.5672082664865556	0.5061728395061729	0.3333333333333333
1023	Jan14_100x_M1BP_rep1_3R2_B-C-A_Position012_11_cmle.ics	13	0	1	2	0.0	0.0	0.0
1024	Jan14_100x_M1BP_rep1_3R2_B-C-A_Position012_11_cmle.ics	13	0	2	1	0.0	0.0	0.0
1025	Jan14_100x_M1BP_rep1_3R2_B-C-A_Position012_11_cmle.ics	13	0	2	2	0.3781388443243704	0.22746185852981965	0.34745762711864403
1026	Jan14_100x_M1BP_rep1_3R2_B-C-A_Position012_11_cmle.ics	14	0	1	1	0.3135785538299657	0.5666666666666665	0.45333333333333325
1027	Jan14_100x_M1BP_rep1_3R2_B-C-A_Position012_11_cmle.ics	14	0	1	2	0.0	0.0	0.0
1028	Jan14_100x_M1BP_rep1_3R2_B-C-A_Position012_11_cmle.ics	14	0	2	1	0.0	0.0	0.0
1029	Jan14_100x_M1BP_rep1_3R2_B-C-A_Position012_11_cmle.ics	14	0	2	2	0.15448355225446841	0.2113564668769716	0.2596899224806202
1030	Jan14_100x_M1BP_rep1_3R2_B-C-A_Position012_11_cmle.ics	15	0	1	1	0.0	0.0	0.0
1031	Jan14_100x_M1BP_rep1_3R2_B-C-A_Position012_11_cmle.ics	15	0	1	2	0.0	0.0	0.0
1032	Jan14_100x_M1BP_rep1_3R2_B-C-A_Position012_11_cmle.ics	15	0	2	1	0.0	0.0	0.0
1033	Jan14_100x_M1BP_rep1_3R2_B-C-A_Position012_11_cmle.ics	15	0	2	2	0.01152862330257227	0.056818181818181816	0.032467532467532464
1034	Jan14_100x_M1BP_rep1_3R2_B-C-A_Position012_11_cmle.ics	15	0	3	1	0.0	0.0	0.0
1035	Jan14_100x_M1BP_rep1_3R2_B-C-A_Position012_11_cmle.ics	15	0	3	2	0.0	0.0	0.0
1036	Jan14_100x_M1BP_rep1_3R2_B-C-A_Position012_11_cmle.ics	16	0	1	1	0.28590985790379225	0.6888888888888888	0.5794392523364484
1037	Jan14_100x_M1BP_rep1_3R2_B-C-A_Position012_11_cmle.ics	17	0	1	1	0.6479086296045615	0.5841995841995842	0.5829875518672198
1038	Jan14_100x_M1BP_rep1_3R2_B-C-A_Position012_11_cmle.ics	18	0	1	1	0.39427891694797157	0.3842696629213482	0.3825503355704698
1039	Jan14_100x_M1BP_rep1_3R2_B-C-A_Position012_11_cmle.ics	19	0	1	1	0.0	0.0	0.0
1040	Jan14_100x_M1BP_rep1_3R2_B-C-A_Position012_11_cmle.ics	19	0	2	1	0.37583311966385596	0.7276785714285713	0.2915921288014311
1041	Jan14_100x_M1BP_rep1_3R2_B-C-A_Position012_11_cmle.ics	20	0	1	1	0.8208379791431455	0.719191919191919	0.6334519572953735
1042	Jan14_100x_M1BP_rep1_3R2_B-C-A_Position012_11_cmle.ics	20	0	2	1	0.0	0.0	0.0
1043	Jan14_100x_M1BP_rep1_3R2_B-C-A_Position012_11_cmle.ics	21	0	1	1	0.0	0.0	0.0
1044	Jan14_100x_M1BP_rep1_3R2_B-C-A_Position012_11_cmle.ics	21	0	2	1	0.37122167034282705	0.5278688524590163	0.5078864353312302
1045	Jan14_100x_M1BP_rep1_3R2_B-C-A_Position012_11_cmle.ics	22	0	1	1	0.8531181243903478	0.6954887218045112	0.6890130353817504
1046	Jan14_100x_M1BP_rep1_3R2_B-C-A_Position012_11_cmle.ics	23	0	1	1	0.11298050836520823	0.34751773049645385	0.28654970760233917
1047	Jan14_100x_M1BP_rep1_3R2_B-C-A_Position012_11_cmle.ics	24	0	1	1	0.9222898642057815	0.7054673721340387	0.6589785831960461
1048	Jan14_100x_M1BP_rep1_3R2_B-C-A_Position012_11_cmle.ics	25	0	1	1	0.0	0.0	0.0
1049	Jan14_100x_M1BP_rep1_3R2_B-C-A_Position012_11_cmle.ics	25	0	1	2	0.299744205866879	0.6046511627906976	0.8552631578947367
1050	Jan14_100x_M1BP_rep1_3R2_B-C-A_Position012_11_cmle.ics	25	0	2	1	0.48650790336854977	0.7429577464788731	0.6115942028985506
1051	Jan14_100x_M1BP_rep1_3R2_B-C-A_Position012_11_cmle.ics	25	0	2	2	0.0	0.0	0.0
1052	Jan14_100x_M1BP_rep1_3R2_B-C-A_Position012_11_cmle.ics	26	0	1	1	0.9038440669216659	0.9679012345679011	0.6490066225165563
1053	Jan14_100x_M1BP_rep1_3R2_B-C-A_Position012_11_cmle.ics	26	0	2	1	0.0	0.0	0.0
1054	Jan14_100x_M1BP_rep1_3R2_B-C-A_Position012_11_cmle.ics	27	0	1	1	0.0	0.0	0.0
1055	Jan14_100x_M1BP_rep1_3R2_B-C-A_Position012_11_cmle.ics	27	0	1	2	0.0	0.0	0.0
1056	Jan14_100x_M1BP_rep1_3R2_B-C-A_Position012_11_cmle.ics	27	0	1	3	0.0	0.0	0.0
1057	Jan14_100x_M1BP_rep1_3R2_B-C-A_Position012_11_cmle.ics	27	0	2	1	0.28821558256430674	0.24557956777996073	0.2873563218390805
1058	Jan14_100x_M1BP_rep1_3R2_B-C-A_Position012_11_cmle.ics	27	0	2	2	0.0	0.0	0.0
1059	Jan14_100x_M1BP_rep1_3R2_B-C-A_Position012_11_cmle.ics	27	0	2	3	0.0	0.0	0.0
1060	Jan14_100x_M1BP_rep1_3R2_B-C-A_Position012_11_cmle.ics	27	0	3	1	0.0	0.0	0.0
1061	Jan14_100x_M1BP_rep1_3R2_B-C-A_Position012_11_cmle.ics	27	0	3	2	0.5395395705603822	0.6077922077922077	0.40695652173913033
1062	Jan14_100x_M1BP_rep1_3R2_B-C-A_Position012_11_cmle.ics	27	0	3	3	0.0	0.0	0.0
1063	Jan14_100x_M1BP_rep1_3R2_B-C-A_Position012_11_cmle.ics	28	0	1	1	1.0099074013053309	0.7145187601957586	0.7133550488599348
1064	Jan14_100x_M1BP_rep1_3R2_B-C-A_Position012_11_cmle.ics	29	0	1	1	0.0	0.0	0.0
1065	Jan14_100x_M1BP_rep1_3R2_B-C-A_Position012_11_cmle.ics	29	0	2	1	0.36661022102179813	0.501577287066246	0.3776722090261282
1066	Jan14_100x_M1BP_rep1_3R2_B-C-A_Position012_11_cmle.ics	30	0	1	1	0.27438123460122	0.20840630472854638	0.20840630472854638
1067	Jan14_100x_M1BP_rep1_3R2_B-C-A_Position012_11_cmle.ics	31	0	1	1	0.2789926839222489	0.25581395348837205	0.256900212314225
1068	Jan14_100x_M1BP_rep1_3R2_B-C-A_Position012_11_cmle.ics	32	0	1	1	0.5625968171655267	0.47286821705426346	0.5754716981132074
1069	Jan14_100x_M1BP_rep1_3R2_B-C-A_Position012_11_cmle.ics	32	0	1	2	0.0	0.0	0.0
1070	Jan14_100x_M1BP_rep1_3R2_B-C-A_Position012_11_cmle.ics	32	0	2	1	0.0	0.0	0.0
1071	Jan14_100x_M1BP_rep1_3R2_B-C-A_Position012_11_cmle.ics	32	0	2	2	0.14295492895189613	0.5299145299145298	0.2844036697247706
1072	Jan14_100x_M1BP_rep1_3R2_B-C-A_Position012_11_cmle.ics	33	0	1	1	0.5672082664865556	0.7278106508875738	0.7299703264094954
1073	Jan14_100x_M1BP_rep1_3R2_B-C-A_Position012_11_cmle.ics	34	0	1	1	0.3135785538299657	0.5913043478260869	0.5913043478260869
1074	Jan14_100x_M1BP_rep1_3R2_B-C-A_Position012_11_cmle.ics	35	0	1	1	0.1245091316677805	0.19636363636363632	0.19636363636363632
1075	Jan14_100x_M1BP_rep1_3R2_B-C-A_Position012_11_cmle.ics	36	0	1	1	0.299744205866879	0.49429657794676807	0.6435643564356436
1076	Jan14_100x_M1BP_rep1_3R2_B-C-A_Position012_11_cmle.ics	36	0	1	2	0.0	0.0	0.0
1077	Jan14_100x_M1BP_rep1_3R2_B-C-A_Position012_11_cmle.ics	36	0	2	1	0.0	0.0	0.0
1078	Jan14_100x_M1BP_rep1_3R2_B-C-A_Position012_11_cmle.ics	36	0	2	2	0.26515833595916216	0.628415300546448	0.471311475409836
1079	Jan14_100x_M1BP_rep1_3R2_B-C-A_Position012_11_cmle.ics	37	0	1	1	0.0	0.0	0.0
1080	Jan14_100x_M1BP_rep1_3R2_B-C-A_Position012_11_cmle.ics	37	0	2	1	0.18676369750167077	0.6183206106870228	0.10785619174434087
1081	Jan14_100x_M1BP_rep1_3R2_B-C-A_Position012_11_cmle.ics	38	0	1	1	0.5695139911470701	0.44504504504504505	0.4458483754512635
1082	Jan14_100x_M1BP_rep1_3R2_B-C-A_Position013_12_cmle.ics	1	0	1	1	0.07608891379697698	0.3142857142857143	0.25384615384615383
1083	Jan14_100x_M1BP_rep1_3R2_B-C-A_Position013_12_cmle.ics	1	0	1	2	0.0	0.0	0.0
1084	Jan14_100x_M1BP_rep1_3R2_B-C-A_Position013_12_cmle.ics	1	0	2	1	0.0	0.0	0.0
1085	Jan14_100x_M1BP_rep1_3R2_B-C-A_Position013_12_cmle.ics	1	0	2	2	0.23748964003298875	0.5073891625615763	0.5819209039548022
1086	Jan14_100x_M1BP_rep1_3R2_B-C-A_Position013_12_cmle.ics	2	0	1	1	0.0	0.0	0.0
1087	Jan14_100x_M1BP_rep1_3R2_B-C-A_Position013_12_cmle.ics	2	0	1	2	0.11528623302572269	0.1497005988023952	0.4807692307692307
1088	Jan14_100x_M1BP_rep1_3R2_B-C-A_Position013_12_cmle.ics	3	0	1	1	0.3228014524720235	0.6965174129353232	0.45901639344262285
1089	Jan14_100x_M1BP_rep1_3R2_B-C-A_Position013_12_cmle.ics	3	0	2	1	0.0	0.0	0.0
1090	Jan14_100x_M1BP_rep1_3R2_B-C-A_Position013_12_cmle.ics	4	0	1	1	0.47728500472649193	0.6216216216216215	0.6197604790419161
1091	Jan14_100x_M1BP_rep1_3R2_B-C-A_Position013_12_cmle.ics	5	0	1	1	0.3643044963612837	0.5895522388059701	0.434065934065934
1092	Jan14_100x_M1BP_rep1_3R2_B-C-A_Position013_12_cmle.ics	5	0	2	1	0.0	0.0	0.0
1093	Jan14_100x_M1BP_rep1_3R2_B-C-A_Position013_12_cmle.ics	6	0	1	1	0.0	0.0	0.0
1094	Jan14_100x_M1BP_rep1_3R2_B-C-A_Position013_12_cmle.ics	6	0	2	1	0.17754079885961294	0.25925925925925924	0.22190201729106623
1095	Jan14_100x_M1BP_rep1_3R2_B-C-A_Position013_12_cmle.ics	7	0	1	1	0.06225456583389025	0.09310344827586206	0.06490384615384615
1096	Jan14_100x_M1BP_rep1_3R2_B-C-A_Position013_12_cmle.ics	7	0	1	2	0.0	0.0	0.0
1097	Jan14_100x_M1BP_rep1_3R2_B-C-A_Position013_12_cmle.ics	7	0	1	3	0.0	0.0	0.0
1098	Jan14_100x_M1BP_rep1_3R2_B-C-A_Position013_12_cmle.ics	7	0	2	1	0.0	0.0	0.0
1099	Jan14_100x_M1BP_rep1_3R2_B-C-A_Position013_12_cmle.ics	7	0	2	2	0.13603775497035278	0.3025641025641026	0.6145833333333334
1100	Jan14_100x_M1BP_rep1_3R2_B-C-A_Position013_12_cmle.ics	7	0	2	3	0.0	0.0	0.0
1101	Jan14_100x_M1BP_rep1_3R2_B-C-A_Position013_12_cmle.ics	7	0	3	1	0.0	0.0	0.0
1102	Jan14_100x_M1BP_rep1_3R2_B-C-A_Position013_12_cmle.ics	7	0	3	2	0.0	0.0	0.0
1103	Jan14_100x_M1BP_rep1_3R2_B-C-A_Position013_12_cmle.ics	7	0	3	3	0.07608891379697698	0.21428571428571427	0.20754716981132074
1104	Jan14_100x_M1BP_rep1_3R2_B-C-A_Position013_12_cmle.ics	8	0	1	1	0.22134956740938755	0.5189189189189188	0.5714285714285714
1105	Jan14_100x_M1BP_rep1_3R2_B-C-A_Position013_12_cmle.ics	9	0	1	1	0.3481644237376825	0.43266475644699137	0.43019943019943013
1106	Jan14_100x_M1BP_rep1_3R2_B-C-A_Position013_12_cmle.ics	10	0	1	1	0.21673811808835866	0.41777777777777775	0.6811594202898551
1107	Jan14_100x_M1BP_rep1_3R2_B-C-A_Position013_12_cmle.ics	10	0	1	2	0.0	0.0	0.0
1108	Jan14_100x_M1BP_rep1_3R2_B-C-A_Position013_12_cmle.ics	10	0	2	1	0.0	0.0	0.0
1109	Jan14_100x_M1BP_rep1_3R2_B-C-A_Position013_12_cmle.ics	10	0	2	2	0.24210108935401764	0.9545454545454546	0.5357142857142857
1110	Jan14_100x_M1BP_rep1_3R2_B-C-A_Position013_12_cmle.ics	11	0	1	1	0.08070036311800588	0.17241379310344823	0.1650943396226415
1111	Jan14_100x_M1BP_rep1_3R2_B-C-A_Position013_12_cmle.ics	11	0	1	2	0.0	0.0	0.0
1112	Jan14_100x_M1BP_rep1_3R2_B-C-A_Position013_12_cmle.ics	11	0	2	1	0.0	0.0	0.0
1113	Jan14_100x_M1BP_rep1_3R2_B-C-A_Position013_12_cmle.ics	11	0	2	2	0.10836905904417933	0.5108695652173912	0.5731707317073169
1114	Jan14_100x_M1BP_rep1_3R2_B-C-A_Position013_12_cmle.ics	13	0	1	1	0.08761753709954924	0.1141141141141141	0.1141141141141141
1115	Jan14_100x_M1BP_rep1_3R2_B-C-A_Position013_12_cmle.ics	14	0	1	1	0.26515833595916216	0.3372434017595307	0.338235294117647
1116	Jan14_100x_M1BP_rep1_3R2_B-C-A_Position013_12_cmle.ics	15	0	1	1	0.13373203030983832	0.21886792452830187	0.21886792452830187
1117	Jan14_100x_M1BP_rep1_3R2_B-C-A_Position013_12_cmle.ics	16	0	1	1	0.36661022102179813	0.5230263157894736	0.5213114754098359
1118	Jan14_100x_M1BP_rep1_3R2_B-C-A_Position013_12_cmle.ics	17	0	1	1	0.0	0.0	0.0
1119	Jan14_100x_M1BP_rep1_3R2_B-C-A_Position013_12_cmle.ics	17	0	1	2	0.23287819071195984	0.3166144200626959	0.5580110497237569
1120	Jan14_100x_M1BP_rep1_3R2_B-C-A_Position013_12_cmle.ics	18	0	1	1	0.2536297126565899	0.3559870550161812	0.3559870550161812
1121	Jan14_100x_M1BP_rep1_3R2_B-C-A_Position013_12_cmle.ics	19	0	1	1	0.06225456583389025	0.2109375	0.3103448275862069
1122	Jan14_100x_M1BP_rep1_3R2_B-C-A_Position013_12_cmle.ics	19	0	1	2	0.0	0.0	0.0
1123	Jan14_100x_M1BP_rep1_3R2_B-C-A_Position013_12_cmle.ics	20	0	1	1	0.4242533375346595	0.41913439635535304	0.4200913242009132
1124	Jan14_100x_M1BP_rep1_3R2_B-C-A_Position013_12_cmle.ics	21	0	1	1	0.12681485632829495	0.19999999999999993	0.19927536231884058
1125	Jan14_100x_M1BP_rep1_3R2_B-C-A_Position013_12_cmle.ics	22	0	1	1	0.0	0.0	0.0
1126	Jan14_100x_M1BP_rep1_3R2_B-C-A_Position013_12_cmle.ics	22	0	2	1	0.0	0.0	0.0
1127	Jan14_100x_M1BP_rep1_3R2_B-C-A_Position013_12_cmle.ics	23	0	1	1	0.0	0.0	0.0
1128	Jan14_100x_M1BP_rep1_3R2_B-C-A_Position013_12_cmle.ics	23	0	1	2	0.20751521944630083	0.2760736196319018	0.7826086956521738
1129	Jan14_100x_M1BP_rep1_3R2_B-C-A_Position013_12_cmle.ics	25	0	1	1	0.08070036311800588	0.11400651465798044	0.09234828496042216
1130	Jan14_100x_M1BP_rep1_3R2_B-C-A_Position013_12_cmle.ics	25	0	2	1	0.0	0.0	0.0
1131	Jan14_100x_M1BP_rep1_3R2_B-C-A_Position013_12_cmle.ics	26	0	1	1	0.0046114493210289076	0.03773584905660377	0.027777777777777776
1132	Jan14_100x_M1BP_rep1_3R2_B-C-A_Position013_12_cmle.ics	26	0	1	2	0.0	0.0	0.0
1133	Jan14_100x_M1BP_rep1_3R2_B-C-A_Position013_12_cmle.ics	26	0	2	1	0.0	0.0	0.0
1134	Jan14_100x_M1BP_rep1_3R2_B-C-A_Position013_12_cmle.ics	26	0	2	2	0.1245091316677805	0.432	0.5192307692307692
1135	Jan14_100x_M1BP_rep1_3R2_B-C-A_Position013_12_cmle.ics	27	0	1	1	0.223655292069902	0.33219178082191775	0.44907407407407396
1136	Jan14_100x_M1BP_rep1_3R2_B-C-A_Position013_12_cmle.ics	27	0	1	2	0.0	0.0	0.0
1137	Jan14_100x_M1BP_rep1_3R2_B-C-A_Position013_12_cmle.ics	29	0	1	1	0.4934250773500931	0.6131805157593123	0.6131805157593123
1138	Jan14_100x_M1BP_rep1_3R2_B-C-A_Position013_12_cmle.ics	30	0	1	1	0.30204993052739343	0.37971014492753613	0.37971014492753613
1139	Jan14_100x_M1BP_rep1_3R2_B-C-A_Position013_12_cmle.ics	32	0	1	1	0.20059804546475749	0.6904761904761904	0.3815789473684211
1140	Jan14_100x_M1BP_rep1_3R2_B-C-A_Position013_12_cmle.ics	32	0	1	2	0.0	0.0	0.0
1141	Jan14_100x_M1BP_rep1_3R2_B-C-A_Position013_12_cmle.ics	32	0	1	3	0.0	0.0	0.0
1142	Jan14_100x_M1BP_rep1_3R2_B-C-A_Position013_12_cmle.ics	32	0	1	4	0.0	0.0	0.0
1143	Jan14_100x_M1BP_rep1_3R2_B-C-A_Position013_12_cmle.ics	32	0	2	1	0.0	0.0	0.0
1144	Jan14_100x_M1BP_rep1_3R2_B-C-A_Position013_12_cmle.ics	32	0	2	2	0.0	0.0	0.0
1145	Jan14_100x_M1BP_rep1_3R2_B-C-A_Position013_12_cmle.ics	32	0	2	3	0.0	0.0	0.0
1146	Jan14_100x_M1BP_rep1_3R2_B-C-A_Position013_12_cmle.ics	32	0	2	4	0.01844579728411563	0.052980132450331126	0.06106870229007633
1147	Jan14_100x_M1BP_rep1_3R2_B-C-A_Position013_12_cmle.ics	32	0	3	1	0.0	0.0	0.0
1148	Jan14_100x_M1BP_rep1_3R2_B-C-A_Position013_12_cmle.ics	32	0	3	2	0.0	0.0	0.0
1149	Jan14_100x_M1BP_rep1_3R2_B-C-A_Position013_12_cmle.ics	32	0	3	3	0.06225456583389025	0.21259842519685038	0.21259842519685038
1150	Jan14_100x_M1BP_rep1_3R2_B-C-A_Position013_12_cmle.ics	32	0	3	4	0.0	0.0	0.0
1151	Jan14_100x_M1BP_rep1_3R2_B-C-A_Position013_12_cmle.ics	32	0	4	1	0.0	0.0	0.0
1152	Jan14_100x_M1BP_rep1_3R2_B-C-A_Position013_12_cmle.ics	32	0	4	2	0.4288647868556884	0.6458333333333334	0.9029126213592231
1153	Jan14_100x_M1BP_rep1_3R2_B-C-A_Position013_12_cmle.ics	32	0	4	3	0.0	0.0	0.0
1154	Jan14_100x_M1BP_rep1_3R2_B-C-A_Position013_12_cmle.ics	32	0	4	4	0.0	0.0	0.0
1155	Jan14_100x_M1BP_rep1_3R2_B-C-A_Position013_12_cmle.ics	33	0	1	1	0.22826674139093092	0.22347629796839727	0.34375
1156	Jan14_100x_M1BP_rep1_3R2_B-C-A_Position013_12_cmle.ics	33	0	1	2	0.0	0.0	0.0
1157	Jan14_100x_M1BP_rep1_3R2_B-C-A_Position013_12_cmle.ics	33	0	2	1	0.0	0.0	0.0
1158	Jan14_100x_M1BP_rep1_3R2_B-C-A_Position013_12_cmle.ics	33	0	2	2	0.1245091316677805	0.36734693877551017	0.19285714285714284
1159	Jan14_100x_M1BP_rep1_3R2_B-C-A_Position013_12_cmle.ics	34	0	1	1	0.03689159456823126	0.19753086419753085	0.06037735849056603
1160	Jan14_100x_M1BP_rep1_3R2_B-C-A_Position013_12_cmle.ics	34	0	1	2	0.0	0.0	0.0
1161	Jan14_100x_M1BP_rep1_3R2_B-C-A_Position013_12_cmle.ics	34	0	1	3	0.0	0.0	0.0
1162	Jan14_100x_M1BP_rep1_3R2_B-C-A_Position013_12_cmle.ics	34	0	2	1	0.0	0.0	0.0
1163	Jan14_100x_M1BP_rep1_3R2_B-C-A_Position013_12_cmle.ics	34	0	2	2	0.0	0.0	0.0
1164	Jan14_100x_M1BP_rep1_3R2_B-C-A_Position013_12_cmle.ics	34	0	2	3	0.0	0.0	0.0
1165	Jan14_100x_M1BP_rep1_3R2_B-C-A_Position013_12_cmle.ics	35	0	1	1	0.13834347963086724	0.22140221402214022	0.22140221402214022
1166	Jan14_100x_M1BP_rep1_3R2_B-C-A_Position013_12_cmle.ics	36	0	1	1	0.050725942531317986	0.1004566210045662	0.1
1167	Jan14_100x_M1BP_rep1_3R2_B-C-A_Position013_12_cmle.ics	37	0	1	1	0.299744205866879	0.9923664122137403	0.3513513513513513
1168	Jan14_100x_M1BP_rep1_3R2_B-C-A_Position013_12_cmle.ics	37	0	2	1	0.0	0.0	0.0
1169	Jan14_100x_M1BP_rep1_3R2_B-C-A_Position013_12_cmle.ics	38	0	1	1	0.16370645089652622	0.37368421052631573	0.3817204301075268
1170	Jan14_100x_M1BP_rep1_3R2_B-C-A_Position013_12_cmle.ics	38	0	1	2	0.0	0.0	0.0
1171	Jan14_100x_M1BP_rep1_3R2_B-C-A_Position013_12_cmle.ics	38	0	2	1	0.0	0.0	0.0
1172	Jan14_100x_M1BP_rep1_3R2_B-C-A_Position013_12_cmle.ics	38	0	2	2	0.1890694221621852	0.621212121212121	0.6074074074074074
1173	Jan14_100x_M1BP_rep1_3R2_B-C-A_Position013_12_cmle.ics	39	0	1	1	0.54876246920244	0.6723163841807909	0.6704225352112675
1174	Jan14_100x_M1BP_rep1_3R2_B-C-A_Position013_12_cmle.ics	40	0	1	1	0.009222898642057815	0.030303030303030297	0.030303030303030297
1175	Jan14_100x_M1BP_rep1_3R2_B-C-A_Position013_12_cmle.ics	41	0	1	1	0.0	0.0	0.0
1176	Jan14_100x_M1BP_rep1_3R2_B-C-A_Position013_12_cmle.ics	41	0	2	1	0.0	0.0	0.0
1177	Jan14_100x_M1BP_rep1_3R2_B-C-A_Position013_12_cmle.ics	42	0	1	1	0.5210937732762666	0.653179190751445	0.6569767441860465
1178	Jan14_100x_M1BP_rep1_3R2_B-C-A_Position013_12_cmle.ics	43	0	1	1	0.36661022102179813	0.45042492917847027	0.44915254237288127
1179	Jan14_100x_M1BP_rep1_3R2_B-C-A_Position013_12_cmle.ics	44	0	1	1	0.0	0.0	0.0
1180	Jan14_100x_M1BP_rep1_3R2_B-C-A_Position013_12_cmle.ics	44	0	1	2	0.5602910925050123	0.6712707182320442	0.8019801980198018
1181	Jan14_100x_M1BP_rep1_3R2_B-C-A_Position013_12_cmle.ics	45	0	1	1	0.0	0.0	0.0
1182	Jan14_100x_M1BP_rep1_3R2_B-C-A_Position013_12_cmle.ics	46	0	1	1	0.620239933678388	0.5523613963039014	0.9962962962962962
1183	Jan14_100x_M1BP_rep1_3R2_B-C-A_Position013_12_cmle.ics	46	0	1	2	0.0	0.0	0.0
1184	Jan14_100x_M1BP_rep1_3R2_B-C-A_Position013_12_cmle.ics	46	0	2	1	0.0	0.0	0.0
1185	Jan14_100x_M1BP_rep1_3R2_B-C-A_Position013_12_cmle.ics	46	0	2	2	0.4542277581213474	0.6194968553459119	0.3703007518796992
1186	Jan14_100x_M1BP_rep1_3R2_B-C-A_Position013_12_cmle.ics	47	0	1	1	0.2974384812063645	0.31310679611650477	0.31234866828087166
1187	Jan14_100x_M1BP_rep1_3R2_B-C-A_Position013_12_cmle.ics	49	0	1	1	0.0	0.0	0.0
1188	Jan14_100x_M1BP_rep1_3R2_B-C-A_Position013_12_cmle.ics	49	0	1	2	0.2951327565458501	0.3184079601990049	0.4475524475524475
1189	Jan14_100x_M1BP_rep1_3R2_B-C-A_Position013_12_cmle.ics	49	0	2	1	0.0	0.0	0.0
1190	Jan14_100x_M1BP_rep1_3R2_B-C-A_Position013_12_cmle.ics	49	0	2	2	0.0	0.0	0.0
1191	Jan14_100x_M1BP_rep1_3R2_B-C-A_Position013_12_cmle.ics	49	0	3	1	0.01152862330257227	0.0847457627118644	0.017421602787456445
1192	Jan14_100x_M1BP_rep1_3R2_B-C-A_Position013_12_cmle.ics	49	0	3	2	0.0	0.0	0.0
1193	Jan14_100x_M1BP_rep1_3R2_B-C-A_Position013_12_cmle.ics	50	0	1	1	0.28129840858276334	0.38006230529595003	0.37888198757763975
1194	Jan14_100x_M1BP_rep1_3R2_B-C-A_Position013_12_cmle.ics	51	0	1	1	0.0945347110810926	0.7884615384615383	0.2827586206896551
1195	Jan14_100x_M1BP_rep1_3R2_B-C-A_Position013_12_cmle.ics	51	0	2	1	0.0	0.0	0.0
1196	Jan14_100x_M1BP_rep1_3R2_B-C-A_Position013_12_cmle.ics	52	0	1	1	0.0	0.0	0.0
1197	Jan14_100x_M1BP_rep1_3R2_B-C-A_Position013_12_cmle.ics	52	0	1	2	0.03919731922874571	0.08252427184466017	0.19318181818181815
1198	Jan14_100x_M1BP_rep1_3R2_B-C-A_Position013_12_cmle.ics	52	0	2	1	0.5072594253131798	0.4365079365079364	0.3548387096774193
1199	Jan14_100x_M1BP_rep1_3R2_B-C-A_Position013_12_cmle.ics	52	0	2	2	0.0	0.0	0.0
1200	Jan14_100x_M1BP_rep1_3R2_B-C-A_Position014_13_cmle.ics	1	0	1	1	0.020751521944630084	0.02493074792243767	0.02493074792243767
1201	Jan14_100x_M1BP_rep1_3R2_B-C-A_Position014_13_cmle.ics	2	0	1	1	0.8093093558405733	0.6868884540117416	0.678916827852998
1202	Jan14_100x_M1BP_rep1_3R2_B-C-A_Position014_13_cmle.ics	3	0	1	1	0.47728500472649193	0.44230769230769224	0.43763213530655387
1203	Jan14_100x_M1BP_rep1_3R2_B-C-A_Position014_13_cmle.ics	4	0	1	1	0.3181900031509946	0.3101123595505617	0.3108108108108108
1204	Jan14_100x_M1BP_rep1_3R2_B-C-A_Position014_13_cmle.ics	6	0	1	1	0.21673811808835866	0.17803030303030298	0.17938931297709923
1205	Jan14_100x_M1BP_rep1_3R2_B-C-A_Position014_13_cmle.ics	7	0	1	1	0.6640487022281627	0.6037735849056602	0.602510460251046
1206	Jan14_100x_M1BP_rep1_3R2_B-C-A_Position014_13_cmle.ics	8	0	1	1	0.6479086296045615	0.6674584323040379	0.6658767772511848
1207	Jan14_100x_M1BP_rep1_3R2_B-C-A_Position014_13_cmle.ics	9	0	1	1	0.3643044963612837	0.4922118380062304	0.5
1208	Jan14_100x_M1BP_rep1_3R2_B-C-A_Position014_13_cmle.ics	10	0	1	1	0.006917173981543361	0.014285714285714284	0.01435406698564593
1209	Jan14_100x_M1BP_rep1_3R2_B-C-A_Position014_13_cmle.ics	11	0	1	1	0.3204957278115091	0.9788732394366196	0.5582329317269076
1210	Jan14_100x_M1BP_rep1_3R2_B-C-A_Position014_13_cmle.ics	11	0	1	2	0.0	0.0	0.0
1211	Jan14_100x_M1BP_rep1_3R2_B-C-A_Position014_13_cmle.ics	11	0	2	1	0.0	0.0	0.0
1212	Jan14_100x_M1BP_rep1_3R2_B-C-A_Position014_13_cmle.ics	11	0	2	2	0.0	0.0	0.0
1213	Jan14_100x_M1BP_rep1_3R2_B-C-A_Position014_13_cmle.ics	11	0	3	1	0.0	0.0	0.0
1214	Jan14_100x_M1BP_rep1_3R2_B-C-A_Position014_13_cmle.ics	11	0	3	2	0.25132398799607547	0.6855345911949685	0.592391304347826
1215	Jan14_100x_M1BP_rep1_3R2_B-C-A_Position014_13_cmle.ics	12	0	1	1	0.82314370380366	0.6799999999999998	0.6787072243346007
1216	Jan14_100x_M1BP_rep1_3R2_B-C-A_Position014_13_cmle.ics	13	0	1	1	0.4058075402505439	0.4607329842931937	0.5176470588235295
1217	Jan14_100x_M1BP_rep1_3R2_B-C-A_Position014_13_cmle.ics	13	0	1	2	0.0	0.0	0.0
1218	Jan14_100x_M1BP_rep1_3R2_B-C-A_Position014_13_cmle.ics	14	0	1	1	0.27438123460122	0.2735632183908046	0.29024390243902437
1219	Jan14_100x_M1BP_rep1_3R2_B-C-A_Position014_13_cmle.ics	15	0	1	1	0.7263032680620529	0.546875	0.5449826989619376
1220	Jan14_100x_M1BP_rep1_3R2_B-C-A_Position014_13_cmle.ics	16	0	1	1	0.6732716008702205	0.68384074941452	0.6697247706422018
1221	Jan14_100x_M1BP_rep1_3R2_B-C-A_Position014_13_cmle.ics	17	0	1	1	0.8438952257482901	0.75	0.7515400410677617
1222	Jan14_100x_M1BP_rep1_3R2_B-C-A_Position014_13_cmle.ics	19	0	1	1	0.8323666024457178	0.631118881118881	0.6344463971880492
1223	Jan14_100x_M1BP_rep1_3R2_B-C-A_Position014_13_cmle.ics	20	0	1	1	0.0	0.0	0.0
1224	Jan14_100x_M1BP_rep1_3R2_B-C-A_Position014_13_cmle.ics	20	0	1	2	0.0	0.0	0.0
1225	Jan14_100x_M1BP_rep1_3R2_B-C-A_Position014_13_cmle.ics	20	0	2	1	0.1291205809888094	0.9999999999999998	0.1824104234527687
1226	Jan14_100x_M1BP_rep1_3R2_B-C-A_Position014_13_cmle.ics	20	0	2	2	0.0	0.0	0.0
1227	Jan14_100x_M1BP_rep1_3R2_B-C-A_Position014_13_cmle.ics	20	0	3	1	0.0	0.0	0.0
1228	Jan14_100x_M1BP_rep1_3R2_B-C-A_Position014_13_cmle.ics	20	0	3	2	0.10836905904417933	0.8245614035087719	0.19583333333333333
1229	Jan14_100x_M1BP_rep1_3R2_B-C-A_Position014_13_cmle.ics	22	0	1	1	0.13834347963086724	0.15625000000000003	0.21428571428571427
1230	Jan14_100x_M1BP_rep1_3R2_B-C-A_Position014_13_cmle.ics	22	0	1	2	0.0	0.0	0.0
1231	Jan14_100x_M1BP_rep1_3R2_B-C-A_Position014_13_cmle.ics	22	0	2	1	0.0	0.0	0.0
1232	Jan14_100x_M1BP_rep1_3R2_B-C-A_Position014_13_cmle.ics	22	0	2	2	0.11298050836520823	0.39199999999999996	0.21212121212121213
1233	Jan14_100x_M1BP_rep1_3R2_B-C-A_Position014_13_cmle.ics	23	0	1	1	0.30896710450893683	0.6036036036036037	0.6090909090909091
1234	Jan14_100x_M1BP_rep1_3R2_B-C-A_Position014_13_cmle.ics	25	0	1	1	0.5649025418260412	0.5337690631808278	0.5326086956521738
1235	Jan14_100x_M1BP_rep1_3R2_B-C-A_Position014_13_cmle.ics	26	0	1	1	0.5395395705603822	0.4534883720930232	0.45614035087719296
1236	Jan14_100x_M1BP_rep1_3R2_B-C-A_Position014_13_cmle.ics	27	0	1	1	0.41733616355311615	0.41609195402298854	0.41418764302059496
1237	Jan14_100x_M1BP_rep1_3R2_B-C-A_Position014_13_cmle.ics	28	0	1	1	0.3896674676269427	0.7971698113207547	0.8009478672985783
1238	Jan14_100x_M1BP_rep1_3R2_B-C-A_Position014_13_cmle.ics	29	0	1	1	0.8185322544826311	0.7259713701431492	0.7634408602150538
1239	Jan14_100x_M1BP_rep1_3R2_B-C-A_Position014_13_cmle.ics	29	0	1	2	0.0	0.0	0.0
1240	Jan14_100x_M1BP_rep1_3R2_B-C-A_Position014_13_cmle.ics	29	0	1	3	0.0	0.0	0.0
1241	Jan14_100x_M1BP_rep1_3R2_B-C-A_Position014_13_cmle.ics	29	0	1	4	0.0	0.0	0.0
1242	Jan14_100x_M1BP_rep1_3R2_B-C-A_Position014_13_cmle.ics	29	0	2	1	0.0	0.0	0.0
1243	Jan14_100x_M1BP_rep1_3R2_B-C-A_Position014_13_cmle.ics	29	0	2	2	0.0	0.0	0.0
1244	Jan14_100x_M1BP_rep1_3R2_B-C-A_Position014_13_cmle.ics	29	0	2	3	0.42194761287414506	0.47043701799485854	0.2599431818181818
1245	Jan14_100x_M1BP_rep1_3R2_B-C-A_Position014_13_cmle.ics	29	0	2	4	0.0	0.0	0.0
1246	Jan14_100x_M1BP_rep1_3R2_B-C-A_Position014_13_cmle.ics	29	0	3	1	0.0	0.0	0.0
1247	Jan14_100x_M1BP_rep1_3R2_B-C-A_Position014_13_cmle.ics	29	0	3	2	0.0	0.0	0.0
1248	Jan14_100x_M1BP_rep1_3R2_B-C-A_Position014_13_cmle.ics	29	0	3	3	0.0	0.0	0.0
1249	Jan14_100x_M1BP_rep1_3R2_B-C-A_Position014_13_cmle.ics	29	0	3	4	0.249018263335561	0.1648854961832061	0.5714285714285713
1250	Jan14_100x_M1BP_rep1_3R2_B-C-A_Position014_13_cmle.ics	30	0	1	1	0.0	0.0	0.0
1251	Jan14_100x_M1BP_rep1_3R2_B-C-A_Position014_13_cmle.ics	30	0	1	2	0.4911193526895787	0.5710455764075067	0.7171717171717171
1252	Jan14_100x_M1BP_rep1_3R2_B-C-A_Position014_13_cmle.ics	30	0	2	1	0.0	0.0	0.0
1253	Jan14_100x_M1BP_rep1_3R2_B-C-A_Position014_13_cmle.ics	30	0	2	2	0.0	0.0	0.0
1254	Jan14_100x_M1BP_rep1_3R2_B-C-A_Position014_13_cmle.ics	30	0	3	1	0.3596930470402548	0.47852760736196315	0.24880382775119617
1255	Jan14_100x_M1BP_rep1_3R2_B-C-A_Position014_13_cmle.ics	30	0	3	2	0.0	0.0	0.0
1256	Jan14_100x_M1BP_rep1_3R2_B-C-A_Position014_13_cmle.ics	32	0	1	1	0.6432971802835326	0.6503496503496502	0.6503496503496502
1257	Jan14_100x_M1BP_rep1_3R2_B-C-A_Position014_13_cmle.ics	33	0	1	1	0.11989768234675159	0.5416666666666666	0.24074074074074067
1258	Jan14_100x_M1BP_rep1_3R2_B-C-A_Position014_13_cmle.ics	33	0	2	1	0.0	0.0	0.0
1259	Jan14_100x_M1BP_rep1_3R2_B-C-A_Position014_13_cmle.ics	34	0	1	1	0.6848002241727927	0.6226415094339621	0.6305732484076432
1260	Jan14_100x_M1BP_rep1_3R2_B-C-A_Position014_13_cmle.ics	35	0	1	1	0.5695139911470701	0.5909090909090908	0.5909090909090908
1261	Jan14_100x_M1BP_rep1_3R2_B-C-A_Position014_13_cmle.ics	36	0	1	1	0.0	0.0	0.0
1262	Jan14_100x_M1BP_rep1_3R2_B-C-A_Position014_13_cmle.ics	36	0	1	2	0.0	0.0	0.0
1263	Jan14_100x_M1BP_rep1_3R2_B-C-A_Position014_13_cmle.ics	36	0	2	1	0.0	0.0	0.0
1264	Jan14_100x_M1BP_rep1_3R2_B-C-A_Position014_13_cmle.ics	36	0	2	2	0.0	0.0	0.0
1265	Jan14_100x_M1BP_rep1_3R2_B-C-A_Position014_13_cmle.ics	36	0	3	1	0.20290377012527194	0.4467005076142132	0.11686586985391764
1266	Jan14_100x_M1BP_rep1_3R2_B-C-A_Position014_13_cmle.ics	36	0	3	2	0.0	0.0	0.0
1267	Jan14_100x_M1BP_rep1_3R2_B-C-A_Position014_13_cmle.ics	36	0	4	1	0.0	0.0	0.0
1268	Jan14_100x_M1BP_rep1_3R2_B-C-A_Position014_13_cmle.ics	36	0	4	2	0.24671253867504656	0.5119617224880382	0.5297029702970297
1269	Jan14_100x_M1BP_rep1_3R2_B-C-A_Position014_13_cmle.ics	37	0	1	1	0.4680621060844341	0.4237995824634655	0.4237995824634655
1270	Jan14_100x_M1BP_rep1_3R2_B-C-A_Position014_13_cmle.ics	38	0	1	1	0.16140072623601176	0.2671755725190839	0.2713178294573643
1271	Jan14_100x_M1BP_rep1_3R2_B-C-A_Position014_13_cmle.ics	39	0	1	1	0.6479086296045615	0.3054347826086956	0.3278879813302217
1272	Jan14_100x_M1BP_rep1_3R2_B-C-A_Position014_13_cmle.ics	40	0	1	1	0.5441510198814111	0.5175438596491229	0.5164113785557987
1273	Jan14_100x_M1BP_rep1_3R2_B-C-A_Position014_13_cmle.ics	41	0	1	1	0.47728500472649193	0.483644859813084	0.5061124694376528
1274	Jan14_100x_M1BP_rep1_3R2_B-C-A_Position014_13_cmle.ics	42	0	1	1	0.01152862330257227	0.011520737327188939	0.011363636363636364
1275	Jan14_100x_M1BP_rep1_3R2_B-C-A_Position014_13_cmle.ics	43	0	1	1	0.0	0.0	0.0
1276	Jan14_100x_M1BP_rep1_3R2_B-C-A_Position014_13_cmle.ics	43	0	1	2	0.0	0.0	0.0
1277	Jan14_100x_M1BP_rep1_3R2_B-C-A_Position014_13_cmle.ics	43	0	2	1	0.0	0.0	0.0
1278	Jan14_100x_M1BP_rep1_3R2_B-C-A_Position014_13_cmle.ics	43	0	2	2	0.45653348278186184	0.5561797752808988	0.6923076923076923
1279	Jan14_100x_M1BP_rep1_3R2_B-C-A_Position014_13_cmle.ics	44	0	1	1	0.21904384274887312	0.3531598513011152	0.7480314960629921
1280	Jan14_100x_M1BP_rep1_3R2_B-C-A_Position014_13_cmle.ics	44	0	1	2	0.0	0.0	0.0
1281	Jan14_100x_M1BP_rep1_3R2_B-C-A_Position014_13_cmle.ics	44	0	2	1	0.0	0.0	0.0
1282	Jan14_100x_M1BP_rep1_3R2_B-C-A_Position014_13_cmle.ics	44	0	2	2	0.06686601515491916	0.24576271186440676	0.11240310077519379
1283	Jan14_100x_M1BP_rep1_3R2_B-C-A_Position014_13_cmle.ics	45	0	1	1	1.0813848657812788	0.6433470507544581	0.7204301075268816
1284	Jan14_100x_M1BP_rep1_3R2_B-C-A_Position014_13_cmle.ics	45	0	1	2	0.0	0.0	0.0
1285	Jan14_100x_M1BP_rep1_3R2_B-C-A_Position014_13_cmle.ics	46	0	1	1	0.6848002241727927	0.7004716981132074	0.6988235294117646
1286	Jan14_100x_M1BP_rep1_3R2_B-C-A_Position014_13_cmle.ics	47	0	1	1	0.5072594253131798	0.3907637655417406	0.3928571428571428
1287	Jan14_100x_M1BP_rep1_3R2_B-C-A_Position015_14_cmle.ics	1	0	1	1	0.07608891379697698	0.13095238095238093	0.05164319248826291
1288	Jan14_100x_M1BP_rep1_3R2_B-C-A_Position015_14_cmle.ics	1	0	1	2	0.0	0.0	0.0
1289	Jan14_100x_M1BP_rep1_3R2_B-C-A_Position015_14_cmle.ics	1	0	2	1	0.0	0.0	0.0
1290	Jan14_100x_M1BP_rep1_3R2_B-C-A_Position015_14_cmle.ics	1	0	2	2	0.35508159771922587	0.23019431988041852	0.43016759776536306
1291	Jan14_100x_M1BP_rep1_3R2_B-C-A_Position015_14_cmle.ics	1	0	3	1	0.0	0.0	0.0
1292	Jan14_100x_M1BP_rep1_3R2_B-C-A_Position015_14_cmle.ics	1	0	3	2	0.0	0.0	0.0
1293	Jan14_100x_M1BP_rep1_3R2_B-C-A_Position015_14_cmle.ics	2	0	1	1	0.16140072623601176	0.41916167664670656	0.4117647058823529
1294	Jan14_100x_M1BP_rep1_3R2_B-C-A_Position015_14_cmle.ics	3	0	1	1	0.5049537006526654	0.46202531645569617	0.4227799227799228
1295	Jan14_100x_M1BP_rep1_3R2_B-C-A_Position015_14_cmle.ics	4	0	1	1	0.6363800063019892	0.5621181262729122	0.5621181262729122
1296	Jan14_100x_M1BP_rep1_3R2_B-C-A_Position015_14_cmle.ics	5	0	1	1	0.6317685569809603	0.7873563218390804	0.5720250521920668
1297	Jan14_100x_M1BP_rep1_3R2_B-C-A_Position015_14_cmle.ics	5	0	2	1	0.0	0.0	0.0
1298	Jan14_100x_M1BP_rep1_3R2_B-C-A_Position015_14_cmle.ics	6	0	1	1	0.18676369750167077	0.7232142857142856	0.3389121338912134
1299	Jan14_100x_M1BP_rep1_3R2_B-C-A_Position015_14_cmle.ics	6	0	1	2	0.0	0.0	0.0
1300	Jan14_100x_M1BP_rep1_3R2_B-C-A_Position015_14_cmle.ics	6	0	1	3	0.0	0.0	0.0
1301	Jan14_100x_M1BP_rep1_3R2_B-C-A_Position015_14_cmle.ics	6	0	2	1	0.0	0.0	0.0
1302	Jan14_100x_M1BP_rep1_3R2_B-C-A_Position015_14_cmle.ics	6	0	2	2	0.0	0.0	0.0
1303	Jan14_100x_M1BP_rep1_3R2_B-C-A_Position015_14_cmle.ics	6	0	2	3	0.0	0.0	0.0
1304	Jan14_100x_M1BP_rep1_3R2_B-C-A_Position015_14_cmle.ics	6	0	3	1	0.0	0.0	0.0
1305	Jan14_100x_M1BP_rep1_3R2_B-C-A_Position015_14_cmle.ics	6	0	3	2	0.0	0.0	0.0
1306	Jan14_100x_M1BP_rep1_3R2_B-C-A_Position015_14_cmle.ics	6	0	3	3	0.30896710450893683	0.4	0.5317460317460317
1307	Jan14_100x_M1BP_rep1_3R2_B-C-A_Position015_14_cmle.ics	6	0	4	1	0.0	0.0	0.0
1308	Jan14_100x_M1BP_rep1_3R2_B-C-A_Position015_14_cmle.ics	6	0	4	2	0.3158842784904802	0.6523809523809523	0.4945848375451263
1309	Jan14_100x_M1BP_rep1_3R2_B-C-A_Position015_14_cmle.ics	6	0	4	3	0.0	0.0	0.0
1310	Jan14_100x_M1BP_rep1_3R2_B-C-A_Position015_14_cmle.ics	7	0	1	1	0.0	0.0	0.0
1311	Jan14_100x_M1BP_rep1_3R2_B-C-A_Position015_14_cmle.ics	7	0	1	2	0.0	0.0	0.0
1312	Jan14_100x_M1BP_rep1_3R2_B-C-A_Position015_14_cmle.ics	7	0	2	1	0.08070036311800588	0.09090909090909088	0.062277580071174364
1313	Jan14_100x_M1BP_rep1_3R2_B-C-A_Position015_14_cmle.ics	7	0	2	2	0.0	0.0	0.0
1314	Jan14_100x_M1BP_rep1_3R2_B-C-A_Position015_14_cmle.ics	8	0	1	1	0.7493605146671974	0.6565656565656565	0.5536626916524701
1315	Jan14_100x_M1BP_rep1_3R2_B-C-A_Position015_14_cmle.ics	8	0	1	2	0.0	0.0	0.0
1316	Jan14_100x_M1BP_rep1_3R2_B-C-A_Position015_14_cmle.ics	8	0	1	3	0.0	0.0	0.0
1317	Jan14_100x_M1BP_rep1_3R2_B-C-A_Position015_14_cmle.ics	8	0	2	1	0.0	0.0	0.0
1318	Jan14_100x_M1BP_rep1_3R2_B-C-A_Position015_14_cmle.ics	8	0	2	2	0.0	0.0	0.0
1319	Jan14_100x_M1BP_rep1_3R2_B-C-A_Position015_14_cmle.ics	8	0	2	3	0.04611449321028908	0.05714285714285714	0.12422360248447206
1320	Jan14_100x_M1BP_rep1_3R2_B-C-A_Position015_14_cmle.ics	9	0	1	1	0.2559354373171044	0.24666666666666667	0.2472160356347439
1321	Jan14_100x_M1BP_rep1_3R2_B-C-A_Position015_14_cmle.ics	10	0	1	1	0.0	0.0	0.0
1322	Jan14_100x_M1BP_rep1_3R2_B-C-A_Position015_14_cmle.ics	10	0	2	1	0.0	0.0	0.0
1323	Jan14_100x_M1BP_rep1_3R2_B-C-A_Position015_14_cmle.ics	10	0	3	1	0.0	0.0	0.0
1324	Jan14_100x_M1BP_rep1_3R2_B-C-A_Position015_14_cmle.ics	11	0	1	1	0.4035018155900294	0.424757281553398	0.8177570093457942
1325	Jan14_100x_M1BP_rep1_3R2_B-C-A_Position015_14_cmle.ics	11	0	1	2	0.0	0.0	0.0
1326	Jan14_100x_M1BP_rep1_3R2_B-C-A_Position015_14_cmle.ics	11	0	2	1	0.0	0.0	0.0
1327	Jan14_100x_M1BP_rep1_3R2_B-C-A_Position015_14_cmle.ics	11	0	2	2	0.016140072623601176	0.1296296296296296	0.02811244979919678
1328	Jan14_100x_M1BP_rep1_3R2_B-C-A_Position015_14_cmle.ics	12	0	1	1	0.7101631954384517	0.7162790697674418	0.7162790697674418
1329	Jan14_100x_M1BP_rep1_3R2_B-C-A_Position015_14_cmle.ics	13	0	1	1	0.4542277581213474	0.8954545454545455	0.5760233918128654
1330	Jan14_100x_M1BP_rep1_3R2_B-C-A_Position015_14_cmle.ics	13	0	1	2	0.0	0.0	0.0
1331	Jan14_100x_M1BP_rep1_3R2_B-C-A_Position015_14_cmle.ics	13	0	2	1	0.0	0.0	0.0
1332	Jan14_100x_M1BP_rep1_3R2_B-C-A_Position015_14_cmle.ics	13	0	2	2	0.223655292069902	0.3927125506072874	0.7698412698412697
1333	Jan14_100x_M1BP_rep1_3R2_B-C-A_Position015_14_cmle.ics	14	0	1	1	0.22826674139093092	0.4342105263157895	0.4361233480176211
1334	Jan14_100x_M1BP_rep1_3R2_B-C-A_Position015_14_cmle.ics	15	0	1	1	0.32741290179305244	0.36787564766839376	0.34889434889434884
1335	Jan14_100x_M1BP_rep1_3R2_B-C-A_Position015_14_cmle.ics	15	0	1	2	0.0	0.0	0.0
1336	Jan14_100x_M1BP_rep1_3R2_B-C-A_Position015_14_cmle.ics	15	0	2	1	0.0	0.0	0.0
1337	Jan14_100x_M1BP_rep1_3R2_B-C-A_Position015_14_cmle.ics	15	0	2	2	0.6479086296045615	0.5081374321880651	0.5272045028142589
1338	Jan14_100x_M1BP_rep1_3R2_B-C-A_Position015_14_cmle.ics	16	0	1	1	0.3689159456823126	0.32586558044806513	0.3065134099616858
1339	Jan14_100x_M1BP_rep1_3R2_B-C-A_Position015_14_cmle.ics	18	0	1	1	0.5349281212393533	0.4612326043737575	0.44529750479846447
1340	Jan14_100x_M1BP_rep1_3R2_B-C-A_Position015_14_cmle.ics	19	0	1	1	0.01152862330257227	0.018315018315018316	0.011933174224343673
1341	Jan14_100x_M1BP_rep1_3R2_B-C-A_Position015_14_cmle.ics	19	0	2	1	0.11067478370469377	0.36923076923076914	0.11455847255369926
1342	Jan14_100x_M1BP_rep1_3R2_B-C-A_Position015_14_cmle.ics	20	0	1	1	0.6179342090178737	0.6118721461187214	0.6118721461187214
1343	Jan14_100x_M1BP_rep1_3R2_B-C-A_Position015_14_cmle.ics	21	0	1	1	0.01152862330257227	0.02252252252252252	0.016891891891891893
1344	Jan14_100x_M1BP_rep1_3R2_B-C-A_Position015_14_cmle.ics	21	0	2	1	0.0	0.0	0.0
1345	Jan14_100x_M1BP_rep1_3R2_B-C-A_Position015_14_cmle.ics	22	0	1	1	0.6271571076599314	0.6126126126126126	0.6167800453514738
1346	Jan14_100x_M1BP_rep1_3R2_B-C-A_Position015_14_cmle.ics	23	0	1	1	0.0	0.0	0.0
1347	Jan14_100x_M1BP_rep1_3R2_B-C-A_Position015_14_cmle.ics	23	0	1	2	0.2951327565458501	0.6918918918918918	0.6336633663366337
1348	Jan14_100x_M1BP_rep1_3R2_B-C-A_Position015_14_cmle.ics	23	0	2	1	0.16370645089652622	0.4437499999999999	0.22397476340694006
1349	Jan14_100x_M1BP_rep1_3R2_B-C-A_Position015_14_cmle.ics	23	0	2	2	0.0	0.0	0.0
1350	Jan14_100x_M1BP_rep1_3R2_B-C-A_Position015_14_cmle.ics	23	0	3	1	0.0	0.0	0.0
1351	Jan14_100x_M1BP_rep1_3R2_B-C-A_Position015_14_cmle.ics	23	0	3	2	0.0	0.0	0.0
1352	Jan14_100x_M1BP_rep1_3R2_B-C-A_Position015_14_cmle.ics	24	0	1	1	0.009222898642057815	0.025477707006369428	0.025641025641025637
1353	Jan14_100x_M1BP_rep1_3R2_B-C-A_Position015_14_cmle.ics	26	0	1	1	0.6040998610547869	0.5481171548117154	0.48880597014925364
1354	Jan14_100x_M1BP_rep1_3R2_B-C-A_Position015_14_cmle.ics	26	0	2	1	0.0	0.0	0.0
1355	Jan14_100x_M1BP_rep1_3R2_B-C-A_Position015_14_cmle.ics	27	0	1	1	0.33202435111408135	0.3356643356643356	0.3302752293577982
1356	Jan14_100x_M1BP_rep1_3R2_B-C-A_Position015_14_cmle.ics	28	0	1	1	0.6663544268886772	0.7135802469135802	0.7153465346534654
1357	Jan14_100x_M1BP_rep1_3R2_B-C-A_Position015_14_cmle.ics	29	0	1	1	0.5141765992947231	0.7770034843205573	0.7770034843205573
1358	Jan14_100x_M1BP_rep1_3R2_B-C-A_Position015_14_cmle.ics	31	0	1	1	0.1245091316677805	0.15168539325842695	0.1197339246119734
1359	Jan14_100x_M1BP_rep1_3R2_B-C-A_Position015_14_cmle.ics	31	0	2	1	0.0	0.0	0.0
1360	Jan14_100x_M1BP_rep1_3R2_B-C-A_Position015_14_cmle.ics	32	0	1	1	0.0	0.0	0.0
1361	Jan14_100x_M1BP_rep1_3R2_B-C-A_Position015_14_cmle.ics	32	0	1	2	0.24671253867504656	0.20616570327552983	0.566137566137566
1362	Jan14_100x_M1BP_rep1_3R2_B-C-A_Position015_14_cmle.ics	32	0	1	3	0.0	0.0	0.0
1363	Jan14_100x_M1BP_rep1_3R2_B-C-A_Position015_14_cmle.ics	33	0	1	1	0.16601217555704068	0.33644859813084105	0.33644859813084105
1364	Jan14_100x_M1BP_rep1_3R2_B-C-A_Position015_14_cmle.ics	34	0	1	1	0.45653348278186184	0.46808510638297873	0.46808510638297873
1365	Jan14_100x_M1BP_rep1_3R2_B-C-A_Position015_14_cmle.ics	35	0	1	1	0.594876962412729	0.597222222222222	0.5958429561200923
1366	Jan14_100x_M1BP_rep1_3R2_B-C-A_Position015_14_cmle.ics	36	0	1	1	0.0853118124390348	0.25342465753424653	0.18226600985221672
1367	Jan14_100x_M1BP_rep1_3R2_B-C-A_Position015_14_cmle.ics	36	0	2	1	0.0	0.0	0.0
1368	Jan14_100x_M1BP_rep1_3R2_B-C-A_Position015_14_cmle.ics	37	0	1	1	0.2582411619776188	0.3137254901960784	0.23529411764705876
1369	Jan14_100x_M1BP_rep1_3R2_B-C-A_Position015_14_cmle.ics	37	0	2	1	0.0	0.0	0.0
1370	Jan14_100x_M1BP_rep1_3R2_B-C-A_Position015_14_cmle.ics	39	0	1	1	0.16370645089652622	0.3047210300429185	0.3021276595744681
1371	Jan14_100x_M1BP_rep1_3R2_B-C-A_Position015_14_cmle.ics	40	0	1	1	0.0	0.0	0.0
1372	Jan14_100x_M1BP_rep1_3R2_B-C-A_Position015_14_cmle.ics	41	0	1	1	0.19598659614372857	0.37117903930130997	0.37117903930130997
1373	Jan14_100x_M1BP_rep1_3R2_B-C-A_Position015_14_cmle.ics	42	0	1	1	0.5556796431839833	0.49793388429752056	0.4989648033126294
1374	Jan14_100x_M1BP_rep1_3R2_B-C-A_Position015_14_cmle.ics	43	0	1	1	0.772417761272342	0.654296875	0.6555772994129156
1375	Jan14_100x_M1BP_rep1_3R2_B-C-A_Position015_14_cmle.ics	44	0	1	1	0.0	0.0	0.0
1376	Jan14_100x_M1BP_rep1_3R2_B-C-A_Position015_14_cmle.ics	44	0	1	2	0.0	0.0	0.0
1377	Jan14_100x_M1BP_rep1_3R2_B-C-A_Position015_14_cmle.ics	45	0	1	1	0.0	0.0	0.0
1378	Jan14_100x_M1BP_rep1_3R2_B-C-A_Position015_14_cmle.ics	45	0	2	1	0.04842021787080353	0.1981132075471698	0.10047846889952151
1379	Jan14_100x_M1BP_rep1_3R2_B-C-A_Position015_14_cmle.ics	46	0	1	1	0.24671253867504656	0.2838196286472148	0.28457446808510634
1380	Jan14_100x_M1BP_rep1_3R2_B-C-A_Position015_14_cmle.ics	47	0	1	1	0.299744205866879	0.26694045174537984	0.46099290780141844
1381	Jan14_100x_M1BP_rep1_3R2_B-C-A_Position015_14_cmle.ics	47	0	1	2	0.0	0.0	0.0
1382	Jan14_100x_M1BP_rep1_3R2_B-C-A_Position015_14_cmle.ics	48	0	1	1	0.0	0.0	0.0
1383	Jan14_100x_M1BP_rep1_3R2_B-C-A_Position015_14_cmle.ics	48	0	2	1	0.09684043574160706	0.5185185185185185	0.2079207920792079
1384	Jan14_100x_M1BP_rep1_3R2_B-C-A_Position015_14_cmle.ics	49	0	1	1	0.0	0.0	0.0
1385	Jan14_100x_M1BP_rep1_3R2_B-C-A_Position015_14_cmle.ics	49	0	1	2	0.0	0.0	0.0
1386	Jan14_100x_M1BP_rep1_3R2_B-C-A_Position015_14_cmle.ics	49	0	2	1	0.0	0.0	0.0
1387	Jan14_100x_M1BP_rep1_3R2_B-C-A_Position015_14_cmle.ics	49	0	2	2	0.20751521944630083	0.29702970297029696	0.2216748768472906
1388	Jan14_100x_M1BP_rep1_3R2_B-C-A_Position015_14_cmle.ics	51	0	1	1	0.053031667191832436	0.08550185873605946	0.08614232209737828
1389	Jan14_100x_M1BP_rep1_3R2_B-C-A_Position015_14_cmle.ics	52	0	1	1	0.11298050836520823	0.12009803921568625	0.12068965517241377
1390	Jan14_100x_M1BP_rep1_3R2_B-C-A_Position015_14_cmle.ics	53	0	1	1	0.29052130722482117	0.27571115973741794	0.2745098039215686
1391	Jan14_100x_M1BP_rep1_3R2_B-C-A_Position015_14_cmle.ics	54	0	1	1	0.0	0.0	0.0
1392	Jan14_100x_M1BP_rep1_3R2_B-C-A_Position015_14_cmle.ics	54	0	1	2	0.0945347110810926	0.24848484848484848	0.5061728395061728
1393	Jan14_100x_M1BP_rep1_3R2_B-C-A_Position015_14_cmle.ics	54	0	2	1	0.22134956740938755	0.4403669724770642	0.3168316831683167
1394	Jan14_100x_M1BP_rep1_3R2_B-C-A_Position015_14_cmle.ics	54	0	2	2	0.0	0.0	0.0
1395	Jan14_100x_M1BP_rep1_3R2_B-C-A_Position015_14_cmle.ics	55	0	1	1	0.0	0.0	0.0
1396	Jan14_100x_M1BP_rep1_3R2_B-C-A_Position015_14_cmle.ics	55	0	2	1	0.26285261129864773	0.7651006711409395	0.2626728110599078
1397	Jan14_100x_M1BP_rep1_3R2_B-C-A_Position015_14_cmle.ics	55	0	3	1	0.0	0.0	0.0
1398	Jan14_100x_M1BP_rep1_3R2_B-C-A_Position016_15_cmle.ics	1	0	1	1	0.249018263335561	0.32628398791540786	0.32628398791540786
1399	Jan14_100x_M1BP_rep1_3R2_B-C-A_Position016_15_cmle.ics	2	0	1	1	0.3135785538299657	0.3777777777777777	0.3756906077348066
1400	Jan14_100x_M1BP_rep1_3R2_B-C-A_Position016_15_cmle.ics	3	0	1	1	0.10606333438366487	0.23711340206185566	0.23834196891191706
1401	Jan14_100x_M1BP_rep1_3R2_B-C-A_Position016_15_cmle.ics	4	0	1	1	0.5856540637706713	0.6135265700483091	0.6210268948655256
1402	Jan14_100x_M1BP_rep1_3R2_B-C-A_Position016_15_cmle.ics	5	0	1	1	0.26285261129864773	0.5205479452054794	0.515837104072398
1403	Jan14_100x_M1BP_rep1_3R2_B-C-A_Position016_15_cmle.ics	6	0	1	1	0.27207550994070556	0.42753623188405804	0.2885085574572127
1404	Jan14_100x_M1BP_rep1_3R2_B-C-A_Position016_15_cmle.ics	6	0	2	1	0.0	0.0	0.0
1405	Jan14_100x_M1BP_rep1_3R2_B-C-A_Position016_15_cmle.ics	7	0	1	1	0.23748964003298875	0.4724770642201835	0.4703196347031963
1406	Jan14_100x_M1BP_rep1_3R2_B-C-A_Position016_15_cmle.ics	8	0	1	1	0.02305724660514454	0.0847457627118644	0.06024096385542167
1407	Jan14_100x_M1BP_rep1_3R2_B-C-A_Position016_15_cmle.ics	8	0	1	2	0.0	0.0	0.0
1408	Jan14_100x_M1BP_rep1_3R2_B-C-A_Position016_15_cmle.ics	8	0	2	1	0.0	0.0	0.0
1409	Jan14_100x_M1BP_rep1_3R2_B-C-A_Position016_15_cmle.ics	8	0	2	2	0.020751521944630084	0.02727272727272727	0.03180212014134275
1410	Jan14_100x_M1BP_rep1_3R2_B-C-A_Position016_15_cmle.ics	9	0	1	1	0.2098209441068153	0.2852664576802507	0.24137931034482757
1411	Jan14_100x_M1BP_rep1_3R2_B-C-A_Position016_15_cmle.ics	9	0	2	1	0.0	0.0	0.0
1412	Jan14_100x_M1BP_rep1_3R2_B-C-A_Position016_15_cmle.ics	10	0	1	1	0.2098209441068153	0.44607843137254893	0.4008810572687224
1413	Jan14_100x_M1BP_rep1_3R2_B-C-A_Position016_15_cmle.ics	10	0	1	2	0.0	0.0	0.0
1414	Jan14_100x_M1BP_rep1_3R2_B-C-A_Position016_15_cmle.ics	10	0	2	1	0.0	0.0	0.0
1415	Jan14_100x_M1BP_rep1_3R2_B-C-A_Position016_15_cmle.ics	10	0	2	2	0.15448355225446841	0.37853107344632764	0.43506493506493504
1416	Jan14_100x_M1BP_rep1_3R2_B-C-A_Position016_15_cmle.ics	11	0	1	1	0.498036526671122	0.48648648648648646	0.48430493273542596
1417	Jan14_100x_M1BP_rep1_3R2_B-C-A_Position016_15_cmle.ics	12	0	1	1	0.26746406061967665	0.292191435768262	0.292191435768262
1418	Jan14_100x_M1BP_rep1_3R2_B-C-A_Position016_15_cmle.ics	13	0	1	1	0.7124689200989662	0.664516129032258	0.6616702355460384
1419	Jan14_100x_M1BP_rep1_3R2_B-C-A_Position016_15_cmle.ics	14	0	1	1	0.1890694221621852	0.2198391420911528	0.21925133689839568
1420	Jan14_100x_M1BP_rep1_3R2_B-C-A_Position016_15_cmle.ics	15	0	1	1	0.0	0.0	0.0
1421	Jan14_100x_M1BP_rep1_3R2_B-C-A_Position016_15_cmle.ics	15	0	2	1	0.0	0.0	0.0
1422	Jan14_100x_M1BP_rep1_3R2_B-C-A_Position016_15_cmle.ics	15	0	3	1	0.18676369750167077	1.0	0.1808035714285714
1423	Jan14_100x_M1BP_rep1_3R2_B-C-A_Position016_15_cmle.ics	15	0	4	1	0.0	0.0	0.0
1424	Jan14_100x_M1BP_rep1_3R2_B-C-A_Position016_15_cmle.ics	16	0	1	1	0.36661022102179813	0.4056122448979591	0.4076923076923077
1425	Jan14_100x_M1BP_rep1_3R2_B-C-A_Position016_15_cmle.ics	17	0	1	1	0.35738732237974036	0.3629976580796253	0.3613053613053613
1426	Jan14_100x_M1BP_rep1_3R2_B-C-A_Position016_15_cmle.ics	18	0	1	1	0.5625968171655267	0.6256410256410255	0.6256410256410255
1427	Jan14_100x_M1BP_rep1_3R2_B-C-A_Position016_15_cmle.ics	19	0	1	1	0.1245091316677805	0.15976331360946744	0.14917127071823205
1428	Jan14_100x_M1BP_rep1_3R2_B-C-A_Position016_15_cmle.ics	19	0	1	2	0.0	0.0	0.0
1429	Jan14_100x_M1BP_rep1_3R2_B-C-A_Position016_15_cmle.ics	19	0	2	1	0.0	0.0	0.0
1430	Jan14_100x_M1BP_rep1_3R2_B-C-A_Position016_15_cmle.ics	19	0	2	2	0.12681485632829495	0.4545454545454544	0.5729166666666666
1431	Jan14_100x_M1BP_rep1_3R2_B-C-A_Position016_15_cmle.ics	20	0	1	1	0.2789926839222489	0.3398876404494382	0.34084507042253515
1432	Jan14_100x_M1BP_rep1_3R2_B-C-A_Position016_15_cmle.ics	21	0	1	1	0.013834347963086722	0.0631578947368421	0.0625
1433	Jan14_100x_M1BP_rep1_3R2_B-C-A_Position016_15_cmle.ics	22	0	1	1	0.6525200789255904	0.6461187214611871	0.6475972540045766
1434	Jan14_100x_M1BP_rep1_3R2_B-C-A_Position016_15_cmle.ics	23	0	1	1	0.42194761287414506	0.5140449438202247	0.5140449438202247
1435	Jan14_100x_M1BP_rep1_3R2_B-C-A_Position016_15_cmle.ics	24	0	1	1	0.0	0.0	0.0
1436	Jan14_100x_M1BP_rep1_3R2_B-C-A_Position016_15_cmle.ics	24	0	1	2	0.0	0.0	0.0
1437	Jan14_100x_M1BP_rep1_3R2_B-C-A_Position016_15_cmle.ics	24	0	1	3	0.7101631954384517	0.38839848675914246	0.8191489361702127
1438	Jan14_100x_M1BP_rep1_3R2_B-C-A_Position016_15_cmle.ics	25	0	1	1	0.5164823239552376	0.4933920704845814	0.5079365079365078
1439	Jan14_100x_M1BP_rep1_3R2_B-C-A_Position016_15_cmle.ics	26	0	1	1	0.0	0.0	0.0
1440	Jan14_100x_M1BP_rep1_3R2_B-C-A_Position016_15_cmle.ics	26	0	2	1	0.2766869592617345	0.6557377049180328	0.3438395415472779
1441	Jan14_100x_M1BP_rep1_3R2_B-C-A_Position016_15_cmle.ics	29	0	1	1	0.0	0.0	0.0
1442	Jan14_100x_M1BP_rep1_3R2_B-C-A_Position016_15_cmle.ics	29	0	1	2	0.0645602904944047	0.33734939759036137	0.41176470588235287
1443	Jan14_100x_M1BP_rep1_3R2_B-C-A_Position016_15_cmle.ics	30	0	1	1	0.4242533375346595	0.43809523809523804	0.43192488262910794
1444	Jan14_100x_M1BP_rep1_3R2_B-C-A_Position016_15_cmle.ics	31	0	1	1	0.18215224818064185	0.3278008298755186	0.3607305936073059
1445	Jan14_100x_M1BP_rep1_3R2_B-C-A_Position016_15_cmle.ics	33	0	1	1	0.13834347963086724	0.14285714285714285	0.14218009478672985
1446	Jan14_100x_M1BP_rep1_3R2_B-C-A_Position016_15_cmle.ics	34	0	1	1	0.03458586990771681	0.03605769230769231	0.03588516746411483
1447	Jan14_100x_M1BP_rep1_3R2_B-C-A_Position016_15_cmle.ics	35	0	1	1	0.19137514682269965	0.23446327683615814	0.23446327683615814
1448	Jan14_100x_M1BP_rep1_3R2_B-C-A_Position016_15_cmle.ics	36	0	1	1	0.5556796431839833	0.5552995391705068	0.556581986143187
1449	Jan14_100x_M1BP_rep1_3R2_B-C-A_Position016_15_cmle.ics	37	0	1	1	0.645602904944047	0.6278026905829596	0.6862745098039215
1450	Jan14_100x_M1BP_rep1_3R2_B-C-A_Position016_15_cmle.ics	38	0	1	1	0.24671253867504656	0.34627831715210355	0.2505854800936768
1451	Jan14_100x_M1BP_rep1_3R2_B-C-A_Position016_15_cmle.ics	38	0	2	1	0.0	0.0	0.0
1452	Jan14_100x_M1BP_rep1_3R2_B-C-A_Position016_15_cmle.ics	39	0	1	1	0.5556796431839833	0.592137592137592	0.5935960591133004
1453	Jan14_100x_M1BP_rep1_3R2_B-C-A_Position016_15_cmle.ics	40	0	1	1	0.16140072623601176	0.440251572327044	0.4430379746835443
1454	Jan14_100x_M1BP_rep1_3R2_B-C-A_Position016_15_cmle.ics	41	0	1	1	0.0	0.0	0.0
1455	Jan14_100x_M1BP_rep1_3R2_B-C-A_Position016_15_cmle.ics	41	0	1	2	0.0	0.0	0.0
1456	Jan14_100x_M1BP_rep1_3R2_B-C-A_Position016_15_cmle.ics	41	0	2	1	0.9084555162426948	0.48581997533908755	0.49127182044887774
1457	Jan14_100x_M1BP_rep1_3R2_B-C-A_Position016_15_cmle.ics	41	0	2	2	0.0	0.0	0.0
1458	Jan14_100x_M1BP_rep1_3R2_B-C-A_Position016_15_cmle.ics	42	0	1	1	0.2836041332432778	0.643979057591623	0.29078014184397166
1459	Jan14_100x_M1BP_rep1_3R2_B-C-A_Position016_15_cmle.ics	42	0	2	1	0.0	0.0	0.0
1460	Jan14_100x_M1BP_rep1_3R2_B-C-A_Position016_15_cmle.ics	43	0	1	1	0.2582411619776188	0.805755395683453	0.5957446808510637
1461	Jan14_100x_M1BP_rep1_3R2_B-C-A_Position016_15_cmle.ics	43	0	1	2	0.0	0.0	0.0
1462	Jan14_100x_M1BP_rep1_3R2_B-C-A_Position016_15_cmle.ics	43	0	2	1	0.0	0.0	0.0
1463	Jan14_100x_M1BP_rep1_3R2_B-C-A_Position016_15_cmle.ics	43	0	2	2	0.2582411619776188	0.48068669527897	0.608695652173913
1464	Jan14_100x_M1BP_rep1_3R2_B-C-A_Position016_15_cmle.ics	44	0	1	1	0.46114493210289076	0.5167958656330749	0.5208333333333334
1465	Jan14_100x_M1BP_rep1_3R2_B-C-A_Position016_15_cmle.ics	45	0	1	1	0.4634506567634052	0.5677966101694915	0.5661971830985915
1466	Jan14_100x_M1BP_rep1_3R2_B-C-A_Position016_15_cmle.ics	46	0	1	1	0.3228014524720235	0.41055718475073305	0.4093567251461988
1467	Jan14_100x_M1BP_rep1_3R2_B-C-A_Position016_15_cmle.ics	47	0	1	1	0.30896710450893683	0.45423728813559316	0.45423728813559316
1468	Jan14_100x_M1BP_rep1_3R2_B-C-A_Position016_15_cmle.ics	48	0	1	1	0.29282703188533565	0.2853932584269662	0.28603603603603606
1469	Jan14_100x_M1BP_rep1_3R2_B-C-A_Position016_15_cmle.ics	49	0	1	1	0.03919731922874571	0.05685618729096989	0.04047619047619047
1470	Jan14_100x_M1BP_rep1_3R2_B-C-A_Position016_15_cmle.ics	49	0	2	1	0.08300608777852034	0.29752066115702475	0.08571428571428572
1471	Jan14_100x_M1BP_rep1_3R2_B-C-A_Position016_15_cmle.ics	50	0	1	1	0.6317685569809603	0.6241457858769931	0.6199095022624433
1472	Jan14_100x_M1BP_rep1_3R2_B-C-A_Position016_15_cmle.ics	51	0	1	1	0.04150304388926017	0.04591836734693877	0.04603580562659846
1473	Jan14_100x_M1BP_rep1_3R2_B-C-A_Position016_15_cmle.ics	52	0	1	1	0.07147746447594806	0.20805369127516773	0.20945945945945946
1474	Jan14_100x_M1BP_rep1_3R2_B-C-A_Position016_15_cmle.ics	53	0	1	1	0.06225456583389025	0.11894273127753302	0.11894273127753302
1475	Jan14_100x_M1BP_rep1_3R2_B-C-A_Position017_16_cmle.ics	1	0	1	1	0.7862521092354288	0.6385767790262172	0.8654822335025381
1476	Jan14_100x_M1BP_rep1_3R2_B-C-A_Position017_16_cmle.ics	1	0	1	2	0.0	0.0	0.0
1477	Jan14_100x_M1BP_rep1_3R2_B-C-A_Position017_16_cmle.ics	2	0	1	1	0.9269013135268104	0.7671755725190839	0.7657142857142856
1478	Jan14_100x_M1BP_rep1_3R2_B-C-A_Position017_16_cmle.ics	3	0	1	1	0.19137514682269965	0.3608695652173912	0.3624454148471615
1479	Jan14_100x_M1BP_rep1_3R2_B-C-A_Position017_16_cmle.ics	5	0	1	1	0.4911193526895787	0.4819004524886877	0.4851936218678815
1480	Jan14_100x_M1BP_rep1_3R2_B-C-A_Position017_16_cmle.ics	6	0	1	1	0.3643044963612837	0.316	0.317907444668008
1481	Jan14_100x_M1BP_rep1_3R2_B-C-A_Position017_16_cmle.ics	7	0	1	1	0.6663544268886772	0.5995850622406639	0.74293059125964
1482	Jan14_100x_M1BP_rep1_3R2_B-C-A_Position017_16_cmle.ics	7	0	1	2	0.0	0.0	0.0
1483	Jan14_100x_M1BP_rep1_3R2_B-C-A_Position017_16_cmle.ics	8	0	1	1	0.5026479759921509	0.5034642032332564	0.5011494252873563
1484	Jan14_100x_M1BP_rep1_3R2_B-C-A_Position017_16_cmle.ics	9	0	1	1	0.34585869907716804	0.5813953488372092	0.5836575875486381
1485	Jan14_100x_M1BP_rep1_3R2_B-C-A_Position017_16_cmle.ics	10	0	1	1	0.0	0.0	0.0
1486	Jan14_100x_M1BP_rep1_3R2_B-C-A_Position017_16_cmle.ics	10	0	1	2	0.050725942531317986	0.07665505226480836	0.22448979591836735
1487	Jan14_100x_M1BP_rep1_3R2_B-C-A_Position017_16_cmle.ics	10	0	2	1	0.04150304388926017	0.11249999999999998	0.051575931232091685
1488	Jan14_100x_M1BP_rep1_3R2_B-C-A_Position017_16_cmle.ics	10	0	2	2	0.0	0.0	0.0
1489	Jan14_100x_M1BP_rep1_3R2_B-C-A_Position017_16_cmle.ics	11	0	1	1	0.28590985790379225	0.2621564482029598	0.33243967828418225
1490	Jan14_100x_M1BP_rep1_3R2_B-C-A_Position017_16_cmle.ics	11	0	1	2	0.0	0.0	0.0
1491	Jan14_100x_M1BP_rep1_3R2_B-C-A_Position017_16_cmle.ics	12	0	1	1	0.5464567445419255	0.5910224438902741	0.5866336633663366
1492	Jan14_100x_M1BP_rep1_3R2_B-C-A_Position017_16_cmle.ics	13	0	1	1	0.5072594253131798	0.559796437659033	0.559796437659033
1493	Jan14_100x_M1BP_rep1_3R2_B-C-A_Position017_16_cmle.ics	14	0	1	1	0.6064055857153013	0.49529190207156304	0.5009523809523809
1494	Jan14_100x_M1BP_rep1_3R2_B-C-A_Position017_16_cmle.ics	15	0	1	1	0.6409914556230182	0.43100775193798446	0.3423645320197044
1495	Jan14_100x_M1BP_rep1_3R2_B-C-A_Position017_16_cmle.ics	15	0	2	1	0.0	0.0	0.0
1496	Jan14_100x_M1BP_rep1_3R2_B-C-A_Position017_16_cmle.ics	16	0	1	1	0.0	0.0	0.0
1497	Jan14_100x_M1BP_rep1_3R2_B-C-A_Position017_16_cmle.ics	16	0	1	2	0.04842021787080353	0.05833333333333333	0.15217391304347827
1498	Jan14_100x_M1BP_rep1_3R2_B-C-A_Position017_16_cmle.ics	16	0	2	1	0.2444068140145321	0.9137931034482756	0.31360946745562124
1499	Jan14_100x_M1BP_rep1_3R2_B-C-A_Position017_16_cmle.ics	16	0	2	2	0.0	0.0	0.0
1500	Jan14_100x_M1BP_rep1_3R2_B-C-A_Position017_16_cmle.ics	17	0	1	1	0.6294628323204459	0.5374015748031495	0.5374015748031495
1501	Jan14_100x_M1BP_rep1_3R2_B-C-A_Position017_16_cmle.ics	18	0	1	1	0.0	0.0	0.0
1502	Jan14_100x_M1BP_rep1_3R2_B-C-A_Position017_16_cmle.ics	18	0	2	1	0.4934250773500931	0.4288577154308617	0.36960276338514675
1503	Jan14_100x_M1BP_rep1_3R2_B-C-A_Position017_16_cmle.ics	19	0	1	1	0.07147746447594806	0.08732394366197181	0.07808564231738035
1504	Jan14_100x_M1BP_rep1_3R2_B-C-A_Position017_16_cmle.ics	20	0	1	1	0.04842021787080353	0.12574850299401197	0.12068965517241378
1505	Jan14_100x_M1BP_rep1_3R2_B-C-A_Position017_16_cmle.ics	20	0	1	2	0.0	0.0	0.0
1506	Jan14_100x_M1BP_rep1_3R2_B-C-A_Position017_16_cmle.ics	20	0	2	1	0.0	0.0	0.0
1507	Jan14_100x_M1BP_rep1_3R2_B-C-A_Position017_16_cmle.ics	20	0	2	2	0.0	0.0	0.0
1508	Jan14_100x_M1BP_rep1_3R2_B-C-A_Position017_16_cmle.ics	21	0	1	1	0.4334762361767173	0.31864406779661014	0.31810490693739424
1509	Jan14_100x_M1BP_rep1_3R2_B-C-A_Position017_16_cmle.ics	22	0	1	1	0.5072594253131798	0.4554865424430642	0.4554865424430642
1510	Jan14_100x_M1BP_rep1_3R2_B-C-A_Position017_16_cmle.ics	23	0	1	1	0.41041898957157275	0.4734042553191488	0.4734042553191488
1511	Jan14_100x_M1BP_rep1_3R2_B-C-A_Position017_16_cmle.ics	24	0	1	1	0.47959072938700636	0.5473684210526315	0.6439628482972136
1512	Jan14_100x_M1BP_rep1_3R2_B-C-A_Position017_16_cmle.ics	24	0	1	2	0.0	0.0	0.0
1513	Jan14_100x_M1BP_rep1_3R2_B-C-A_Position017_16_cmle.ics	24	0	2	1	0.0	0.0	0.0
1514	Jan14_100x_M1BP_rep1_3R2_B-C-A_Position017_16_cmle.ics	24	0	2	2	0.15217782759395396	0.7586206896551724	0.48175182481751827
1515	Jan14_100x_M1BP_rep1_3R2_B-C-A_Position017_16_cmle.ics	25	0	1	1	0.8185322544826311	0.7473684210526317	0.7426778242677824
1516	Jan14_100x_M1BP_rep1_3R2_B-C-A_Position017_16_cmle.ics	26	0	1	1	0.28821558256430674	0.25303643724696356	1.0
1517	Jan14_100x_M1BP_rep1_3R2_B-C-A_Position017_16_cmle.ics	26	0	1	2	0.0	0.0	0.0
1518	Jan14_100x_M1BP_rep1_3R2_B-C-A_Position017_16_cmle.ics	27	0	1	1	0.0	0.0	0.0
1519	Jan14_100x_M1BP_rep1_3R2_B-C-A_Position017_16_cmle.ics	28	0	1	1	0.17292934953858402	0.7731958762886597	0.5395683453237409
1520	Jan14_100x_M1BP_rep1_3R2_B-C-A_Position017_16_cmle.ics	28	0	1	2	0.0	0.0	0.0
1521	Jan14_100x_M1BP_rep1_3R2_B-C-A_Position017_16_cmle.ics	28	0	2	1	0.0	0.0	0.0
1522	Jan14_100x_M1BP_rep1_3R2_B-C-A_Position017_16_cmle.ics	28	0	2	2	0.5602910925050123	0.597051597051597	0.662125340599455
1523	Jan14_100x_M1BP_rep1_3R2_B-C-A_Position017_16_cmle.ics	29	0	1	1	0.5649025418260412	0.6940509915014165	0.5903614457831323
1524	Jan14_100x_M1BP_rep1_3R2_B-C-A_Position017_16_cmle.ics	29	0	2	1	0.0	0.0	0.0
1525	Jan14_100x_M1BP_rep1_3R2_B-C-A_Position017_16_cmle.ics	30	0	1	1	0.5257052225972955	0.5772151898734176	0.5643564356435643
1526	Jan14_100x_M1BP_rep1_3R2_B-C-A_Position017_16_cmle.ics	30	0	1	2	0.0	0.0	0.0
1527	Jan14_100x_M1BP_rep1_3R2_B-C-A_Position017_16_cmle.ics	30	0	2	1	0.0	0.0	0.0
1528	Jan14_100x_M1BP_rep1_3R2_B-C-A_Position017_16_cmle.ics	30	0	2	2	0.0	0.0	0.0
1529	Jan14_100x_M1BP_rep1_3R2_B-C-A_Position017_16_cmle.ics	31	0	1	1	0.650214354265076	0.5814432989690721	0.5743380855397148
1530	Jan14_100x_M1BP_rep1_3R2_B-C-A_Position017_16_cmle.ics	32	0	1	1	0.15217782759395396	0.17368421052631577	0.2275862068965517
1531	Jan14_100x_M1BP_rep1_3R2_B-C-A_Position017_16_cmle.ics	32	0	1	2	0.0	0.0	0.0
1532	Jan14_100x_M1BP_rep1_3R2_B-C-A_Position017_16_cmle.ics	32	0	1	3	0.0	0.0	0.0
1533	Jan14_100x_M1BP_rep1_3R2_B-C-A_Position017_16_cmle.ics	32	0	2	1	0.0	0.0	0.0
1534	Jan14_100x_M1BP_rep1_3R2_B-C-A_Position017_16_cmle.ics	32	0	2	2	0.5810426144496423	0.8344370860927152	0.4483985765124554
1535	Jan14_100x_M1BP_rep1_3R2_B-C-A_Position017_16_cmle.ics	32	0	2	3	0.0	0.0	0.0
1536	Jan14_100x_M1BP_rep1_3R2_B-C-A_Position017_16_cmle.ics	32	0	3	1	0.0	0.0	0.0
1537	Jan14_100x_M1BP_rep1_3R2_B-C-A_Position017_16_cmle.ics	32	0	3	2	0.0	0.0	0.0
1538	Jan14_100x_M1BP_rep1_3R2_B-C-A_Position017_16_cmle.ics	32	0	3	3	0.0	0.0	0.0
1539	Jan14_100x_M1BP_rep1_3R2_B-C-A_Position017_16_cmle.ics	33	0	1	1	0.0	0.0	0.0
1540	Jan14_100x_M1BP_rep1_3R2_B-C-A_Position017_16_cmle.ics	33	0	2	1	0.4334762361767173	0.5497076023391813	0.39004149377593356
1541	Jan14_100x_M1BP_rep1_3R2_B-C-A_Position017_16_cmle.ics	33	0	3	1	0.0	0.0	0.0
1542	Jan14_100x_M1BP_rep1_3R2_B-C-A_Position017_16_cmle.ics	34	0	1	1	0.0	0.0	0.0
1543	Jan14_100x_M1BP_rep1_3R2_B-C-A_Position017_16_cmle.ics	34	0	2	1	0.0	0.0	0.0
1544	Jan14_100x_M1BP_rep1_3R2_B-C-A_Position017_16_cmle.ics	35	0	1	1	0.2144323934278442	0.246031746031746	0.246031746031746
1545	Jan14_100x_M1BP_rep1_3R2_B-C-A_Position017_16_cmle.ics	36	0	1	1	0.2536297126565899	0.6077348066298341	0.6010928961748633
1546	Jan14_100x_M1BP_rep1_3R2_B-C-A_Position017_16_cmle.ics	37	0	1	1	0.4888136280290642	0.4389233954451346	0.4407484407484407
1547	Jan14_100x_M1BP_rep1_3R2_B-C-A_Position017_16_cmle.ics	38	0	1	1	0.52801094725781	0.8841698841698843	0.8807692307692306
1548	Jan14_100x_M1BP_rep1_3R2_B-C-A_Position017_16_cmle.ics	39	0	1	1	0.6640487022281627	0.64	0.6414253897550112
1549	Jan14_100x_M1BP_rep1_3R2_B-C-A_Position017_16_cmle.ics	40	0	1	1	0.02305724660514454	0.04273504273504273	0.023866348448687347
1550	Jan14_100x_M1BP_rep1_3R2_B-C-A_Position017_16_cmle.ics	40	0	2	1	0.24210108935401764	0.6562499999999999	0.2505966587112171
1551	Jan14_100x_M1BP_rep1_3R2_B-C-A_Position017_16_cmle.ics	41	0	1	1	0.4196418882136306	0.3939393939393939	0.3930885529157667
1552	Jan14_100x_M1BP_rep1_3R2_B-C-A_Position017_16_cmle.ics	42	0	1	1	0.0	0.0	0.0
1553	Jan14_100x_M1BP_rep1_3R2_B-C-A_Position017_16_cmle.ics	42	0	1	2	0.6064055857153013	0.2568359375	0.6399026763990268
1554	Jan14_100x_M1BP_rep1_3R2_B-C-A_Position017_16_cmle.ics	42	0	2	1	0.03228014524720235	0.18421052631578944	0.020710059171597628
1555	Jan14_100x_M1BP_rep1_3R2_B-C-A_Position017_16_cmle.ics	42	0	2	2	0.0	0.0	0.0
1556	Jan14_100x_M1BP_rep1_3R2_B-C-A_Position017_16_cmle.ics	43	0	1	1	0.26746406061967665	0.2334004024144869	0.2334004024144869
1557	Jan14_100x_M1BP_rep1_3R2_B-C-A_Position017_16_cmle.ics	44	0	1	1	0.0	0.0	0.0
1558	Jan14_100x_M1BP_rep1_3R2_B-C-A_Position017_16_cmle.ics	44	0	1	2	0.0	0.0	0.0
1559	Jan14_100x_M1BP_rep1_3R2_B-C-A_Position017_16_cmle.ics	44	0	2	1	0.8392837764272612	0.536082474226804	0.38888888888888884
1560	Jan14_100x_M1BP_rep1_3R2_B-C-A_Position017_16_cmle.ics	44	0	2	2	0.0	0.0	0.0
1561	Jan14_100x_M1BP_rep1_3R2_B-C-A_Position017_16_cmle.ics	45	0	1	1	0.0	0.0	0.0
1562	Jan14_100x_M1BP_rep1_3R2_B-C-A_Position017_16_cmle.ics	45	0	1	2	0.0	0.0	0.0
1563	Jan14_100x_M1BP_rep1_3R2_B-C-A_Position017_16_cmle.ics	45	0	1	3	0.0	0.0	0.0
1564	Jan14_100x_M1BP_rep1_3R2_B-C-A_Position017_16_cmle.ics	45	0	1	4	0.0	0.0	0.0
1565	Jan14_100x_M1BP_rep1_3R2_B-C-A_Position017_16_cmle.ics	45	0	1	5	0.0	0.0	0.0
1566	Jan14_100x_M1BP_rep1_3R2_B-C-A_Position017_16_cmle.ics	45	0	2	1	0.0	0.0	0.0
1567	Jan14_100x_M1BP_rep1_3R2_B-C-A_Position017_16_cmle.ics	45	0	2	2	0.0	0.0	0.0
1568	Jan14_100x_M1BP_rep1_3R2_B-C-A_Position017_16_cmle.ics	45	0	2	3	0.0	0.0	0.0
1569	Jan14_100x_M1BP_rep1_3R2_B-C-A_Position017_16_cmle.ics	45	0	2	4	0.12220340700726605	0.9298245614035088	0.15406976744186043
1570	Jan14_100x_M1BP_rep1_3R2_B-C-A_Position017_16_cmle.ics	45	0	2	5	0.0	0.0	0.0
1571	Jan14_100x_M1BP_rep1_3R2_B-C-A_Position017_16_cmle.ics	45	0	3	1	0.6986345721358795	0.35815602836879434	0.9380804953560372
1572	Jan14_100x_M1BP_rep1_3R2_B-C-A_Position017_16_cmle.ics	45	0	3	2	0.0	0.0	0.0
1573	Jan14_100x_M1BP_rep1_3R2_B-C-A_Position017_16_cmle.ics	45	0	3	3	0.0	0.0	0.0
1574	Jan14_100x_M1BP_rep1_3R2_B-C-A_Position017_16_cmle.ics	45	0	3	4	0.0	0.0	0.0
1575	Jan14_100x_M1BP_rep1_3R2_B-C-A_Position017_16_cmle.ics	45	0	3	5	0.0	0.0	0.0
1576	Jan14_100x_M1BP_rep1_3R2_B-C-A_Position017_16_cmle.ics	46	0	1	1	0.42194761287414506	0.41031390134529144	0.41031390134529144
1577	Jan14_100x_M1BP_rep1_3R2_B-C-A_Position017_16_cmle.ics	47	0	1	1	0.7562776886487408	0.6586345381526103	0.657314629258517
1578	Jan14_100x_M1BP_rep1_3R2_B-C-A_Position017_16_cmle.ics	48	0	1	1	0.13603775497035278	0.2744186046511628	0.2744186046511628
1579	Jan14_100x_M1BP_rep1_3R2_B-C-A_Position017_16_cmle.ics	49	0	1	1	0.5418452952208966	0.6184210526315789	0.5452436194895591
1580	Jan14_100x_M1BP_rep1_3R2_B-C-A_Position017_16_cmle.ics	50	0	1	1	0.3643044963612837	0.34497816593886454	0.2893772893772894
1581	Jan14_100x_M1BP_rep1_3R2_B-C-A_Position017_16_cmle.ics	50	0	2	1	0.0	0.0	0.0
1582	Jan14_100x_M1BP_rep1_3R2_B-C-A_Position017_16_cmle.ics	51	0	1	1	0.35047014839819696	0.28044280442804426	0.2625215889464594
1583	Jan14_100x_M1BP_rep1_3R2_B-C-A_Position017_16_cmle.ics	51	0	1	2	0.0	0.0	0.0
1584	Jan14_100x_M1BP_rep1_3R2_B-C-A_Position017_16_cmle.ics	51	0	2	1	0.0	0.0	0.0
1585	Jan14_100x_M1BP_rep1_3R2_B-C-A_Position017_16_cmle.ics	51	0	2	2	0.0	0.0	0.0
1586	Jan14_100x_M1BP_rep1_3R2_B-C-A_Position017_16_cmle.ics	51	0	3	1	0.0	0.0	0.0
1587	Jan14_100x_M1BP_rep1_3R2_B-C-A_Position017_16_cmle.ics	51	0	3	2	0.5833483391101568	0.5842956120092379	0.5597345132743362
1588	Jan14_100x_M1BP_rep1_3R2_B-C-A_Position017_16_cmle.ics	52	0	1	1	0.21904384274887312	0.17690875232774672	0.17625231910946199
1589	Jan14_100x_M1BP_rep1_3R2_B-C-A_Position017_16_cmle.ics	53	0	1	1	0.4934250773500931	0.47767857142857134	0.4745011086474501
1590	Jan14_100x_M1BP_rep1_3R2_B-C-A_Position017_16_cmle.ics	54	0	1	1	0.9153726902242382	0.6212832550860719	0.622257053291536
1591	Jan14_100x_M1BP_rep1_3R2_B-C-A_Position017_16_cmle.ics	55	0	1	1	0.6871059488333072	0.5559701492537313	0.5549348230912476
1592	Jan14_100x_M1BP_rep1_3R2_B-C-A_Position017_16_cmle.ics	56	0	1	1	0.0	0.0	0.0
1593	Jan14_100x_M1BP_rep1_3R2_B-C-A_Position017_16_cmle.ics	56	0	1	2	0.40119609092951497	0.40559440559440557	0.7044534412955465
1594	Jan14_100x_M1BP_rep1_3R2_B-C-A_Position017_16_cmle.ics	57	0	1	1	0.6917173981543361	0.7481296758104736	0.7499999999999999
1595	Jan14_100x_M1BP_rep1_3R2_B-C-A_Position017_16_cmle.ics	58	0	1	1	0.0	0.0	0.0
1596	Jan14_100x_M1BP_rep1_3R2_B-C-A_Position018_17_cmle.ics	1	0	1	1	0.0	0.0	0.0
1597	Jan14_100x_M1BP_rep1_3R2_B-C-A_Position018_17_cmle.ics	1	0	1	2	0.10375760972315042	0.1867219917012448	0.18292682926829268
1598	Jan14_100x_M1BP_rep1_3R2_B-C-A_Position018_17_cmle.ics	1	0	2	1	0.4749792800659775	0.7383512544802867	0.7518248175182481
1599	Jan14_100x_M1BP_rep1_3R2_B-C-A_Position018_17_cmle.ics	1	0	2	2	0.0	0.0	0.0
1600	Jan14_100x_M1BP_rep1_3R2_B-C-A_Position018_17_cmle.ics	2	0	1	1	0.3228014524720235	0.4472843450479233	0.4487179487179486
1601	Jan14_100x_M1BP_rep1_3R2_B-C-A_Position018_17_cmle.ics	3	0	1	1	0.3043556551879079	0.2778947368421053	0.2778947368421053
1602	Jan14_100x_M1BP_rep1_3R2_B-C-A_Position018_17_cmle.ics	4	0	1	1	0.23057246605144538	0.44642857142857134	0.44642857142857134
1603	Jan14_100x_M1BP_rep1_3R2_B-C-A_Position018_17_cmle.ics	5	0	1	1	0.11298050836520823	0.19521912350597606	0.2620320855614973
1604	Jan14_100x_M1BP_rep1_3R2_B-C-A_Position018_17_cmle.ics	5	0	1	2	0.0	0.0	0.0
1605	Jan14_100x_M1BP_rep1_3R2_B-C-A_Position018_17_cmle.ics	6	0	1	1	0.5118708746342088	0.48577680525164113	0.48577680525164113
1606	Jan14_100x_M1BP_rep1_3R2_B-C-A_Position018_17_cmle.ics	7	0	1	1	0.26515833595916216	0.26558891454965355	0.2668213457076566
1607	Jan14_100x_M1BP_rep1_3R2_B-C-A_Position018_17_cmle.ics	8	0	1	1	0.8577295737113768	0.6966292134831461	0.7032136105860113
1608	Jan14_100x_M1BP_rep1_3R2_B-C-A_Position018_17_cmle.ics	9	0	1	1	0.0	0.0	0.0
1609	Jan14_100x_M1BP_rep1_3R2_B-C-A_Position018_17_cmle.ics	10	0	1	1	0.6087113103758158	0.5569620253164557	0.5569620253164557
1610	Jan14_100x_M1BP_rep1_3R2_B-C-A_Position018_17_cmle.ics	11	0	1	1	0.0	0.0	0.0
1611	Jan14_100x_M1BP_rep1_3R2_B-C-A_Position018_17_cmle.ics	11	0	2	1	0.37352739500334153	0.7902439024390244	0.4402173913043478
1612	Jan14_100x_M1BP_rep1_3R2_B-C-A_Position018_17_cmle.ics	12	0	1	1	0.14526065361241058	0.6923076923076922	0.4375
1613	Jan14_100x_M1BP_rep1_3R2_B-C-A_Position018_17_cmle.ics	12	0	1	2	0.0	0.0	0.0
1614	Jan14_100x_M1BP_rep1_3R2_B-C-A_Position018_17_cmle.ics	12	0	2	1	0.0	0.0	0.0
1615	Jan14_100x_M1BP_rep1_3R2_B-C-A_Position018_17_cmle.ics	12	0	2	2	0.35508159771922587	0.43502824858757055	0.5150501672240803
1616	Jan14_100x_M1BP_rep1_3R2_B-C-A_Position018_17_cmle.ics	13	0	1	1	0.7170803694199951	0.7387173396674583	0.7404761904761904
1617	Jan14_100x_M1BP_rep1_3R2_B-C-A_Position018_17_cmle.ics	14	0	1	1	0.26515833595916216	0.24625267665952885	0.24625267665952885
1618	Jan14_100x_M1BP_rep1_3R2_B-C-A_Position018_17_cmle.ics	15	0	1	1	0.0	0.0	0.0
1619	Jan14_100x_M1BP_rep1_3R2_B-C-A_Position018_17_cmle.ics	15	0	2	1	0.0	0.0	0.0
1620	Jan14_100x_M1BP_rep1_3R2_B-C-A_Position018_17_cmle.ics	15	0	3	1	0.0	0.0	0.0
1621	Jan14_100x_M1BP_rep1_3R2_B-C-A_Position018_17_cmle.ics	16	0	1	1	0.0	0.0	0.0
1622	Jan14_100x_M1BP_rep1_3R2_B-C-A_Position018_17_cmle.ics	16	0	2	1	0.0	0.0	0.0
1623	Jan14_100x_M1BP_rep1_3R2_B-C-A_Position018_17_cmle.ics	17	0	1	1	0.3596930470402548	0.4482758620689655	0.4482758620689655
1624	Jan14_100x_M1BP_rep1_3R2_B-C-A_Position018_17_cmle.ics	18	0	1	1	0.13373203030983832	0.14536340852130325	0.19016393442622948
1625	Jan14_100x_M1BP_rep1_3R2_B-C-A_Position018_17_cmle.ics	18	0	1	2	0.0	0.0	0.0
1626	Jan14_100x_M1BP_rep1_3R2_B-C-A_Position018_17_cmle.ics	19	0	1	1	0.4242533375346595	0.4730077120822621	0.4017467248908296
1627	Jan14_100x_M1BP_rep1_3R2_B-C-A_Position018_17_cmle.ics	20	0	1	1	0.3181900031509946	0.4808362369337978	0.47586206896551714
1628	Jan14_100x_M1BP_rep1_3R2_B-C-A_Position018_17_cmle.ics	21	0	1	1	0.2974384812063645	0.6482412060301506	0.4372881355932202
1629	Jan14_100x_M1BP_rep1_3R2_B-C-A_Position018_17_cmle.ics	21	0	1	2	0.0	0.0	0.0
1630	Jan14_100x_M1BP_rep1_3R2_B-C-A_Position018_17_cmle.ics	21	0	2	1	0.0	0.0	0.0
1631	Jan14_100x_M1BP_rep1_3R2_B-C-A_Position018_17_cmle.ics	21	0	2	2	0.050725942531317986	0.10945273631840795	0.20754716981132074
1632	Jan14_100x_M1BP_rep1_3R2_B-C-A_Position018_17_cmle.ics	22	0	1	1	0.299744205866879	0.6103286384976526	0.6103286384976526
1633	Jan14_100x_M1BP_rep1_3R2_B-C-A_Position018_17_cmle.ics	23	0	1	1	0.8969268929401225	0.7922606924643583	0.7955010224948874
1634	Jan14_100x_M1BP_rep1_3R2_B-C-A_Position018_17_cmle.ics	24	0	1	1	0.4657563814239197	0.4719626168224298	0.47306791569086654
1635	Jan14_100x_M1BP_rep1_3R2_B-C-A_Position018_17_cmle.ics	25	0	1	1	0.5072594253131798	0.4382470119521912	0.4391217564870259
1636	Jan14_100x_M1BP_rep1_3R2_B-C-A_Position018_17_cmle.ics	26	0	1	1	0.6917173981543361	0.6423982869379014	0.6410256410256409
1637	Jan14_100x_M1BP_rep1_3R2_B-C-A_Position018_17_cmle.ics	27	0	1	1	0.6087113103758158	0.5546218487394957	0.559322033898305
1638	Jan14_100x_M1BP_rep1_3R2_B-C-A_Position018_17_cmle.ics	28	0	1	1	0.4035018155900294	0.6013745704467354	0.6034482758620688
1639	Jan14_100x_M1BP_rep1_3R2_B-C-A_Position018_17_cmle.ics	30	0	1	1	0.1798465235201274	0.1843971631205674	0.1843971631205674
1640	Jan14_100x_M1BP_rep1_3R2_B-C-A_Position018_17_cmle.ics	31	0	1	1	0.29282703188533565	0.4425087108013937	0.25760649087221094
1641	Jan14_100x_M1BP_rep1_3R2_B-C-A_Position018_17_cmle.ics	31	0	2	1	0.009222898642057815	0.01923076923076923	0.008113590263691683
1642	Jan14_100x_M1BP_rep1_3R2_B-C-A_Position018_17_cmle.ics	32	0	1	1	0.2098209441068153	0.2241379310344827	0.2241379310344827
1643	Jan14_100x_M1BP_rep1_3R2_B-C-A_Position018_17_cmle.ics	33	0	1	1	0.5649025418260412	0.5291576673866091	0.5645161290322579
1644	Jan14_100x_M1BP_rep1_3R2_B-C-A_Position018_17_cmle.ics	34	0	1	1	0.07147746447594806	0.07848101265822782	0.07868020304568527
1645	Jan14_100x_M1BP_rep1_3R2_B-C-A_Position018_17_cmle.ics	35	0	1	1	0.14064920429138167	0.5922330097087377	0.2772727272727273
1646	Jan14_100x_M1BP_rep1_3R2_B-C-A_Position018_17_cmle.ics	35	0	1	2	0.0	0.0	0.0
1647	Jan14_100x_M1BP_rep1_3R2_B-C-A_Position018_17_cmle.ics	35	0	2	1	0.0	0.0	0.0
1648	Jan14_100x_M1BP_rep1_3R2_B-C-A_Position018_17_cmle.ics	35	0	2	2	0.3827502936453993	0.5253164556962024	0.83
1649	Jan14_100x_M1BP_rep1_3R2_B-C-A_Position018_17_cmle.ics	36	0	1	1	0.3043556551879079	0.3165467625899281	0.315035799522673
1650	Jan14_100x_M1BP_rep1_3R2_B-C-A_Position018_17_cmle.ics	37	0	1	1	0.848506675069319	0.6583184257602861	0.6594982078853046
1651	Jan14_100x_M1BP_rep1_3R2_B-C-A_Position018_17_cmle.ics	38	0	1	1	0.4634506567634052	0.5567867036011079	0.5552486187845304
1652	Jan14_100x_M1BP_rep1_3R2_B-C-A_Position018_17_cmle.ics	39	0	1	1	0.0853118124390348	0.11280487804878046	0.38947368421052625
1653	Jan14_100x_M1BP_rep1_3R2_B-C-A_Position018_17_cmle.ics	39	0	1	2	0.0	0.0	0.0
1654	Jan14_100x_M1BP_rep1_3R2_B-C-A_Position018_17_cmle.ics	41	0	1	1	0.21212666876732975	0.22222222222222218	0.2277227722772277
1655	Jan14_100x_M1BP_rep1_3R2_B-C-A_Position018_17_cmle.ics	42	0	1	1	0.6986345721358795	0.6392405063291139	0.6352201257861634
1656	Jan14_100x_M1BP_rep1_3R2_B-C-A_Position018_17_cmle.ics	43	0	1	1	0.11989768234675159	0.1969696969696969	0.1416893732970027
1657	Jan14_100x_M1BP_rep1_3R2_B-C-A_Position018_17_cmle.ics	43	0	1	2	0.0	0.0	0.0
1658	Jan14_100x_M1BP_rep1_3R2_B-C-A_Position018_17_cmle.ics	43	0	2	1	0.0	0.0	0.0
1659	Jan14_100x_M1BP_rep1_3R2_B-C-A_Position018_17_cmle.ics	43	0	2	2	0.16140072623601176	0.2734375	0.45161290322580644
1660	Jan14_100x_M1BP_rep1_3R2_B-C-A_Position018_17_cmle.ics	44	0	1	1	0.0	0.0	0.0
1661	Jan14_100x_M1BP_rep1_3R2_B-C-A_Position018_17_cmle.ics	44	0	2	1	0.07378318913646252	0.1675392670157068	0.07766990291262135
1662	Jan14_100x_M1BP_rep1_3R2_B-C-A_Position018_17_cmle.ics	45	0	1	1	0.3850560183059138	0.4562841530054645	0.4562841530054645
1663	Jan14_100x_M1BP_rep1_3R2_B-C-A_Position018_17_cmle.ics	46	0	1	1	0.5303166719183243	0.5476190476190476	0.5168539325842695
1664	Jan14_100x_M1BP_rep1_3R2_B-C-A_Position018_17_cmle.ics	47	0	1	1	0.0	0.0	0.0
1665	Jan14_100x_M1BP_rep1_3R2_B-C-A_Position018_17_cmle.ics	47	0	1	2	0.645602904944047	0.5333333333333332	0.9688581314878891
1666	Jan14_100x_M1BP_rep1_3R2_B-C-A_Position018_17_cmle.ics	47	0	1	3	0.0	0.0	0.0
1667	Jan14_100x_M1BP_rep1_3R2_B-C-A_Position018_17_cmle.ics	47	0	2	1	0.5787368897891279	0.6820652173913042	0.5577777777777777
1668	Jan14_100x_M1BP_rep1_3R2_B-C-A_Position018_17_cmle.ics	47	0	2	2	0.0	0.0	0.0
1669	Jan14_100x_M1BP_rep1_3R2_B-C-A_Position018_17_cmle.ics	47	0	2	3	0.0	0.0	0.0
1670	Jan14_100x_M1BP_rep1_3R2_B-C-A_Position018_17_cmle.ics	48	0	1	1	0.26746406061967665	0.30129870129870123	0.2997416020671835
1671	Jan14_100x_M1BP_rep1_3R2_B-C-A_Position019_18_cmle.ics	1	0	1	1	0.6548258035861049	0.6311111111111111	0.5916666666666666
1672	Jan14_100x_M1BP_rep1_3R2_B-C-A_Position019_18_cmle.ics	2	0	1	1	0.5349281212393533	0.5032537960954446	0.5065502183406112
1673	Jan14_100x_M1BP_rep1_3R2_B-C-A_Position019_18_cmle.ics	3	0	1	1	0.5787368897891279	0.6895604395604394	0.6876712328767123
1674	Jan14_100x_M1BP_rep1_3R2_B-C-A_Position019_18_cmle.ics	4	0	1	1	0.7770292105933709	0.6780684104627765	0.6713147410358565
1675	Jan14_100x_M1BP_rep1_3R2_B-C-A_Position019_18_cmle.ics	5	0	1	1	0.772417761272342	0.7427937915742793	0.741150442477876
1676	Jan14_100x_M1BP_rep1_3R2_B-C-A_Position019_18_cmle.ics	6	0	1	1	0.0	0.0	0.0
1677	Jan14_100x_M1BP_rep1_3R2_B-C-A_Position019_18_cmle.ics	7	0	1	1	0.0	0.0	0.0
1678	Jan14_100x_M1BP_rep1_3R2_B-C-A_Position019_18_cmle.ics	8	0	1	1	0.0	0.0	0.0
1679	Jan14_100x_M1BP_rep1_3R2_B-C-A_Position019_18_cmle.ics	8	0	2	1	0.4911193526895787	0.4829931972789115	0.42857142857142855
1680	Jan14_100x_M1BP_rep1_3R2_B-C-A_Position019_18_cmle.ics	9	0	1	1	0.0	0.0	0.0
1681	Jan14_100x_M1BP_rep1_3R2_B-C-A_Position019_18_cmle.ics	9	0	1	2	0.0	0.0	0.0
1682	Jan14_100x_M1BP_rep1_3R2_B-C-A_Position019_18_cmle.ics	9	0	2	1	0.08761753709954924	0.39175257731958757	0.13718411552346568
1683	Jan14_100x_M1BP_rep1_3R2_B-C-A_Position019_18_cmle.ics	9	0	2	2	0.0	0.0	0.0
1684	Jan14_100x_M1BP_rep1_3R2_B-C-A_Position019_18_cmle.ics	9	0	3	1	0.0	0.0	0.0
1685	Jan14_100x_M1BP_rep1_3R2_B-C-A_Position019_18_cmle.ics	9	0	3	2	0.06225456583389025	0.07803468208092484	0.10756972111553784
1686	Jan14_100x_M1BP_rep1_3R2_B-C-A_Position019_18_cmle.ics	10	0	1	1	0.2789926839222489	0.3218085106382978	0.3218085106382978
1687	Jan14_100x_M1BP_rep1_3R2_B-C-A_Position019_18_cmle.ics	11	0	1	1	0.41733616355311615	0.7510373443983401	0.6094276094276094
1688	Jan14_100x_M1BP_rep1_3R2_B-C-A_Position019_18_cmle.ics	11	0	1	2	0.0	0.0	0.0
1689	Jan14_100x_M1BP_rep1_3R2_B-C-A_Position019_18_cmle.ics	11	0	2	1	0.0	0.0	0.0
1690	Jan14_100x_M1BP_rep1_3R2_B-C-A_Position019_18_cmle.ics	11	0	2	2	0.04380876854977462	0.11656441717791409	0.17592592592592587
1691	Jan14_100x_M1BP_rep1_3R2_B-C-A_Position019_18_cmle.ics	12	0	1	1	0.523399497936781	0.4739039665970772	0.47589098532494745
1692	Jan14_100x_M1BP_rep1_3R2_B-C-A_Position019_18_cmle.ics	13	0	1	1	0.5441510198814111	0.4206773618538325	0.49372384937238495
1693	Jan14_100x_M1BP_rep1_3R2_B-C-A_Position019_18_cmle.ics	13	0	1	2	0.0	0.0	0.0
1694	Jan14_100x_M1BP_rep1_3R2_B-C-A_Position019_18_cmle.ics	14	0	1	1	0.1890694221621852	0.3867924528301886	0.3867924528301886
1695	Jan14_100x_M1BP_rep1_3R2_B-C-A_Position019_18_cmle.ics	15	0	1	1	0.8185322544826311	0.5190058479532164	0.46223958333333337
1696	Jan14_100x_M1BP_rep1_3R2_B-C-A_Position019_18_cmle.ics	15	0	1	2	0.0	0.0	0.0
1697	Jan14_100x_M1BP_rep1_3R2_B-C-A_Position019_18_cmle.ics	15	0	2	1	0.0	0.0	0.0
1698	Jan14_100x_M1BP_rep1_3R2_B-C-A_Position019_18_cmle.ics	15	0	2	2	0.0	0.0	0.0
1699	Jan14_100x_M1BP_rep1_3R2_B-C-A_Position019_18_cmle.ics	15	0	3	1	0.0	0.0	0.0
1700	Jan14_100x_M1BP_rep1_3R2_B-C-A_Position019_18_cmle.ics	15	0	3	2	0.07147746447594806	0.369047619047619	0.23484848484848478
1701	Jan14_100x_M1BP_rep1_3R2_B-C-A_Position019_18_cmle.ics	16	0	1	1	0.18676369750167077	0.5031055900621119	0.5031055900621119
1702	Jan14_100x_M1BP_rep1_3R2_B-C-A_Position019_18_cmle.ics	17	0	1	1	0.42194761287414506	0.5398230088495576	0.484126984126984
1703	Jan14_100x_M1BP_rep1_3R2_B-C-A_Position019_18_cmle.ics	17	0	1	2	0.0	0.0	0.0
1704	Jan14_100x_M1BP_rep1_3R2_B-C-A_Position019_18_cmle.ics	17	0	2	1	0.0	0.0	0.0
1705	Jan14_100x_M1BP_rep1_3R2_B-C-A_Position019_18_cmle.ics	17	0	2	2	0.0	0.0	0.0
1706	Jan14_100x_M1BP_rep1_3R2_B-C-A_Position019_18_cmle.ics	17	0	3	1	0.0	0.0	0.0
1707	Jan14_100x_M1BP_rep1_3R2_B-C-A_Position019_18_cmle.ics	17	0	3	2	0.06225456583389025	0.2967032967032967	0.24324324324324323
1708	Jan14_100x_M1BP_rep1_3R2_B-C-A_Position019_18_cmle.ics	18	0	1	1	0.2836041332432778	0.3059701492537313	0.3059701492537313
1709	Jan14_100x_M1BP_rep1_3R2_B-C-A_Position019_18_cmle.ics	19	0	1	1	0.2351839153724743	0.4533333333333333	0.4533333333333333
1710	Jan14_100x_M1BP_rep1_3R2_B-C-A_Position019_18_cmle.ics	20	0	1	1	0.0	0.0	0.0
1711	Jan14_100x_M1BP_rep1_3R2_B-C-A_Position019_18_cmle.ics	20	0	1	2	0.059948841173375796	0.12745098039215683	0.24299065420560742
1712	Jan14_100x_M1BP_rep1_3R2_B-C-A_Position019_18_cmle.ics	21	0	1	1	0.249018263335561	0.22784810126582275	0.22832980972515854
1713	Jan14_100x_M1BP_rep1_3R2_B-C-A_Position019_18_cmle.ics	22	0	1	1	0.5003422513316365	0.5833333333333333	0.46170212765957447
1714	Jan14_100x_M1BP_rep1_3R2_B-C-A_Position019_18_cmle.ics	22	0	2	1	0.0	0.0	0.0
1715	Jan14_100x_M1BP_rep1_3R2_B-C-A_Position019_18_cmle.ics	23	0	1	1	0.5925712377522147	0.658974358974359	0.6572890025575446
1716	Jan14_100x_M1BP_rep1_3R2_B-C-A_Position019_18_cmle.ics	24	0	1	1	0.8784810956560068	0.8447893569844789	0.8485523385300667
1717	Jan14_100x_M1BP_rep1_3R2_B-C-A_Position019_18_cmle.ics	25	0	1	1	0.0	0.0	0.0
1718	Jan14_100x_M1BP_rep1_3R2_B-C-A_Position019_18_cmle.ics	25	0	1	2	0.2789926839222489	0.2469387755102041	0.7908496732026143
1719	Jan14_100x_M1BP_rep1_3R2_B-C-A_Position019_18_cmle.ics	26	0	1	1	0.07839463845749142	0.18378378378378377	0.18478260869565213
1720	Jan14_100x_M1BP_rep1_3R2_B-C-A_Position019_18_cmle.ics	27	0	1	1	0.0	0.0	0.0
1721	Jan14_100x_M1BP_rep1_3R2_B-C-A_Position019_18_cmle.ics	27	0	2	1	0.0	0.0	0.0
1722	Jan14_100x_M1BP_rep1_3R2_B-C-A_Position019_18_cmle.ics	27	0	3	1	0.0	0.0	0.0
1723	Jan14_100x_M1BP_rep1_3R2_B-C-A_Position019_18_cmle.ics	28	0	1	1	0.14756637827292504	0.3478260869565217	0.2051282051282051
1724	Jan14_100x_M1BP_rep1_3R2_B-C-A_Position019_18_cmle.ics	28	0	1	2	0.0	0.0	0.0
1725	Jan14_100x_M1BP_rep1_3R2_B-C-A_Position019_18_cmle.ics	28	0	2	1	0.0	0.0	0.0
1726	Jan14_100x_M1BP_rep1_3R2_B-C-A_Position019_18_cmle.ics	28	0	2	2	0.23748964003298875	0.40392156862745093	0.824
1727	Jan14_100x_M1BP_rep1_3R2_B-C-A_Position019_18_cmle.ics	29	0	1	1	0.5810426144496423	0.6511627906976744	0.6545454545454544
1728	Jan14_100x_M1BP_rep1_3R2_B-C-A_Position019_18_cmle.ics	30	0	1	1	0.1590950015754973	0.14435146443514643	0.12545454545454543
1729	Jan14_100x_M1BP_rep1_3R2_B-C-A_Position019_18_cmle.ics	30	0	2	1	0.0	0.0	0.0
1730	Jan14_100x_M1BP_rep1_3R2_B-C-A_Position019_18_cmle.ics	31	0	1	1	0.4450048594792896	0.38446215139442225	0.3836978131212724
1731	Jan14_100x_M1BP_rep1_3R2_B-C-A_Position019_18_cmle.ics	32	0	1	1	0.523399497936781	0.5159090909090909	0.5147392290249432
1732	Jan14_100x_M1BP_rep1_3R2_B-C-A_Position019_18_cmle.ics	33	0	1	1	0.15678927691498284	0.3541666666666667	0.3736263736263736
1733	Jan14_100x_M1BP_rep1_3R2_B-C-A_Position019_18_cmle.ics	34	0	1	1	0.696328847475365	0.5719696969696968	0.5719696969696968
1734	Jan14_100x_M1BP_rep1_3R2_B-C-A_Position019_18_cmle.ics	35	0	1	1	0.29282703188533565	0.2545090180360722	0.25349301397205587
1735	Jan14_100x_M1BP_rep1_3R2_B-C-A_Position019_18_cmle.ics	36	0	1	1	0.35047014839819696	0.403183023872679	0.5223367697594501
1736	Jan14_100x_M1BP_rep1_3R2_B-C-A_Position019_18_cmle.ics	36	0	1	2	0.0	0.0	0.0
1737	Jan14_100x_M1BP_rep1_3R2_B-C-A_Position019_18_cmle.ics	36	0	2	1	0.0	0.0	0.0
1738	Jan14_100x_M1BP_rep1_3R2_B-C-A_Position019_18_cmle.ics	36	0	2	2	0.0	0.0	0.0
1739	Jan14_100x_M1BP_rep1_3R2_B-C-A_Position019_18_cmle.ics	37	0	1	1	0.17292934953858402	0.4518072289156625	0.44910179640718556
1740	Jan14_100x_M1BP_rep1_3R2_B-C-A_Position019_18_cmle.ics	38	0	1	1	0.21212666876732975	0.5027322404371585	0.49999999999999994
1741	Jan14_100x_M1BP_rep1_3R2_B-C-A_Position019_18_cmle.ics	39	0	1	1	0.645602904944047	0.6073752711496745	0.6862745098039215
1742	Jan14_100x_M1BP_rep1_3R2_B-C-A_Position019_18_cmle.ics	39	0	1	2	0.0	0.0	0.0
1743	Jan14_100x_M1BP_rep1_3R2_B-C-A_Position019_18_cmle.ics	40	0	1	1	0.0	0.0	0.0
1744	Jan14_100x_M1BP_rep1_3R2_B-C-A_Position019_18_cmle.ics	40	0	1	2	0.620239933678388	0.5379999999999999	0.9087837837837838
1745	Jan14_100x_M1BP_rep1_3R2_B-C-A_Position019_18_cmle.ics	41	0	1	1	0.4265590621951739	0.579937304075235	0.6826568265682657
1746	Jan14_100x_M1BP_rep1_3R2_B-C-A_Position019_18_cmle.ics	41	0	1	2	0.0	0.0	0.0
1747	Jan14_100x_M1BP_rep1_3R2_B-C-A_Position019_18_cmle.ics	41	0	2	1	0.0	0.0	0.0
1748	Jan14_100x_M1BP_rep1_3R2_B-C-A_Position019_18_cmle.ics	41	0	2	2	0.16370645089652622	0.41279069767441856	0.3271889400921658
1749	Jan14_100x_M1BP_rep1_3R2_B-C-A_Position019_18_cmle.ics	42	0	1	1	0.6548258035861049	0.5904365904365904	0.5929018789144049
1750	Jan14_100x_M1BP_rep1_3R2_B-C-A_Position019_18_cmle.ics	43	0	1	1	0.04380876854977462	0.045893719806763274	0.048843187660668363
1751	Jan14_100x_M1BP_rep1_3R2_B-C-A_Position019_18_cmle.ics	43	0	1	2	0.0	0.0	0.0
1752	Jan14_100x_M1BP_rep1_3R2_B-C-A_Position019_18_cmle.ics	44	0	1	1	0.0	0.0	0.0
1753	Jan14_100x_M1BP_rep1_3R2_B-C-A_Position019_18_cmle.ics	45	0	1	1	0.6732716008702205	0.5971370143149284	0.5898989898989898
1754	Jan14_100x_M1BP_rep1_3R2_B-C-A_Position019_18_cmle.ics	46	0	1	1	0.1890694221621852	0.21866666666666665	0.21866666666666665
1755	Jan14_100x_M1BP_rep1_3R2_B-C-A_Position019_18_cmle.ics	48	0	1	1	0.0	0.0	0.0
1756	Jan14_100x_M1BP_rep1_3R2_B-C-A_Position019_18_cmle.ics	48	0	1	2	0.37583311966385596	0.4064837905236907	0.3985330073349633
1757	Jan14_100x_M1BP_rep1_3R2_B-C-A_Position019_18_cmle.ics	48	0	1	3	0.0	0.0	0.0
1758	Jan14_100x_M1BP_rep1_3R2_B-C-A_Position019_18_cmle.ics	48	0	2	1	0.0	0.0	0.0
1759	Jan14_100x_M1BP_rep1_3R2_B-C-A_Position019_18_cmle.ics	48	0	2	2	0.0	0.0	0.0
1760	Jan14_100x_M1BP_rep1_3R2_B-C-A_Position019_18_cmle.ics	48	0	2	3	0.7332204420435963	0.46627565982404684	0.9464285714285714
1761	Jan14_100x_M1BP_rep1_3R2_B-C-A_Position019_18_cmle.ics	49	0	1	1	0.33663580043511027	0.6239316239316238	0.6239316239316238
1762	Jan14_100x_M1BP_rep1_3R2_B-C-A_Position019_18_cmle.ics	51	0	1	1	0.0	0.0	0.0
1763	Jan14_100x_M1BP_rep1_3R2_B-C-A_Position019_18_cmle.ics	51	0	2	1	0.23057246605144538	0.4608294930875575	0.199203187250996
1764	Jan14_100x_M1BP_rep1_3R2_B-C-A_Position019_18_cmle.ics	52	0	1	1	0.9684043574160706	0.8588957055214722	0.8588957055214722
1765	Jan14_100x_M1BP_rep1_3R2_B-C-A_Position019_18_cmle.ics	53	0	1	1	0.249018263335561	0.5538461538461539	0.5567010309278351
1766	Jan14_100x_M1BP_rep1_3R2_B-C-A_Position019_18_cmle.ics	55	0	1	1	0.05533739185234689	0.09795918367346938	0.097165991902834
1767	Jan14_100x_M1BP_rep1_3R2_B-C-A_Position019_18_cmle.ics	56	0	1	1	0.6755773255307349	0.6569506726457398	0.6569506726457398
1768	Jan14_100x_M1BP_rep1_3R2_B-C-A_Position019_18_cmle.ics	57	0	1	1	0.39197319228745714	0.39906103286384975	0.39906103286384975
1769	Jan14_100x_M1BP_rep1_3R2_B-C-A_Position019_18_cmle.ics	58	0	1	1	0.645602904944047	0.6481481481481479	0.6588235294117646
1770	Jan14_100x_M1BP_rep1_3R2_B-C-A_Position019_18_cmle.ics	59	0	1	1	0.0	0.0	0.0
1771	Jan14_100x_M1BP_rep1_3R2_B-C-A_Position019_18_cmle.ics	59	0	1	2	0.14526065361241058	0.17166212534059944	0.1375545851528384
1772	Jan14_100x_M1BP_rep1_3R2_B-C-A_Position019_18_cmle.ics	59	0	1	3	0.0	0.0	0.0
1773	Jan14_100x_M1BP_rep1_3R2_B-C-A_Position019_18_cmle.ics	59	0	2	1	0.0046114493210289076	0.004524886877828053	0.017391304347826084
1774	Jan14_100x_M1BP_rep1_3R2_B-C-A_Position019_18_cmle.ics	59	0	2	2	0.0	0.0	0.0
1775	Jan14_100x_M1BP_rep1_3R2_B-C-A_Position019_18_cmle.ics	59	0	2	3	0.0	0.0	0.0
1776	Jan14_100x_M1BP_rep1_3R2_B-C-A_Position019_18_cmle.ics	59	0	3	1	0.0	0.0	0.0
1777	Jan14_100x_M1BP_rep1_3R2_B-C-A_Position019_18_cmle.ics	59	0	3	2	0.0	0.0	0.0
1778	Jan14_100x_M1BP_rep1_3R2_B-C-A_Position019_18_cmle.ics	59	0	3	3	0.09222898642057815	0.4210526315789473	0.11940298507462686
1779	Jan14_100x_M1BP_rep1_3R2_B-C-A_Position019_18_cmle.ics	60	0	1	1	0.02305724660514454	0.047619047619047616	0.04739336492890995
1780	Jan14_100x_M1BP_rep1_3R2_B-C-A_Position020_19_cmle.ics	1	0	1	1	1.0029902273237874	0.7435897435897435	0.7213930348258706
1781	Jan14_100x_M1BP_rep1_3R2_B-C-A_Position020_19_cmle.ics	2	0	1	1	0.1890694221621852	0.34024896265560156	0.22589531680440766
1782	Jan14_100x_M1BP_rep1_3R2_B-C-A_Position020_19_cmle.ics	2	0	1	2	0.0	0.0	0.0
1783	Jan14_100x_M1BP_rep1_3R2_B-C-A_Position020_19_cmle.ics	2	0	2	1	0.0	0.0	0.0
1784	Jan14_100x_M1BP_rep1_3R2_B-C-A_Position020_19_cmle.ics	2	0	2	2	0.04842021787080353	0.09374999999999999	0.2019230769230769
1785	Jan14_100x_M1BP_rep1_3R2_B-C-A_Position020_19_cmle.ics	4	0	1	1	0.3619987717007692	0.49062499999999987	0.413157894736842
1786	Jan14_100x_M1BP_rep1_3R2_B-C-A_Position020_19_cmle.ics	4	0	2	1	0.057643116512861345	0.40322580645161293	0.06578947368421051
1787	Jan14_100x_M1BP_rep1_3R2_B-C-A_Position020_19_cmle.ics	5	0	1	1	0.013834347963086722	0.05217391304347825	0.03243243243243243
1788	Jan14_100x_M1BP_rep1_3R2_B-C-A_Position020_19_cmle.ics	5	0	2	1	0.10145188506263597	0.4271844660194174	0.23783783783783782
1789	Jan14_100x_M1BP_rep1_3R2_B-C-A_Position020_19_cmle.ics	6	0	1	1	0.0	0.0	0.0
1790	Jan14_100x_M1BP_rep1_3R2_B-C-A_Position020_19_cmle.ics	6	0	1	2	0.0	0.0	0.0
1791	Jan14_100x_M1BP_rep1_3R2_B-C-A_Position020_19_cmle.ics	6	0	1	3	0.1890694221621852	0.4530386740331491	0.3266932270916334
1792	Jan14_100x_M1BP_rep1_3R2_B-C-A_Position020_19_cmle.ics	6	0	2	1	0.0	0.0	0.0
1793	Jan14_100x_M1BP_rep1_3R2_B-C-A_Position020_19_cmle.ics	6	0	2	2	0.1936808714832141	0.18834080717488785	0.988235294117647
1794	Jan14_100x_M1BP_rep1_3R2_B-C-A_Position020_19_cmle.ics	6	0	2	3	0.0	0.0	0.0
1795	Jan14_100x_M1BP_rep1_3R2_B-C-A_Position020_19_cmle.ics	6	0	3	1	1.1459451562756835	0.8201320132013199	0.557800224466891
1796	Jan14_100x_M1BP_rep1_3R2_B-C-A_Position020_19_cmle.ics	6	0	3	2	0.0	0.0	0.0
1797	Jan14_100x_M1BP_rep1_3R2_B-C-A_Position020_19_cmle.ics	6	0	3	3	0.0	0.0	0.0
1798	Jan14_100x_M1BP_rep1_3R2_B-C-A_Position020_19_cmle.ics	8	0	1	1	0.3596930470402548	0.6070038910505836	0.6023166023166023
1799	Jan14_100x_M1BP_rep1_3R2_B-C-A_Position020_19_cmle.ics	9	0	1	1	0.46114493210289076	0.6211180124223603	0.5617977528089887
1800	Jan14_100x_M1BP_rep1_3R2_B-C-A_Position020_19_cmle.ics	9	0	2	1	0.0	0.0	0.0
1801	Jan14_100x_M1BP_rep1_3R2_B-C-A_Position020_19_cmle.ics	10	0	1	1	0.0	0.0	0.0
1802	Jan14_100x_M1BP_rep1_3R2_B-C-A_Position020_19_cmle.ics	10	0	1	2	0.0	0.0	0.0
1803	Jan14_100x_M1BP_rep1_3R2_B-C-A_Position020_19_cmle.ics	10	0	2	1	0.1291205809888094	0.9999999999999998	0.12933025404157042
1804	Jan14_100x_M1BP_rep1_3R2_B-C-A_Position020_19_cmle.ics	10	0	2	2	0.0	0.0	0.0
1805	Jan14_100x_M1BP_rep1_3R2_B-C-A_Position020_19_cmle.ics	11	0	1	1	0.48189645404752085	0.473922902494331	0.6220238095238095
1806	Jan14_100x_M1BP_rep1_3R2_B-C-A_Position020_19_cmle.ics	12	0	1	1	0.645602904944047	0.6047516198704104	0.6021505376344085
1807	Jan14_100x_M1BP_rep1_3R2_B-C-A_Position020_19_cmle.ics	13	0	1	1	0.0	0.0	0.0
1808	Jan14_100x_M1BP_rep1_3R2_B-C-A_Position020_19_cmle.ics	13	0	1	2	0.1798465235201274	0.12724306688417616	0.4588235294117647
1809	Jan14_100x_M1BP_rep1_3R2_B-C-A_Position020_19_cmle.ics	13	0	2	1	0.4542277581213474	0.5580736543909349	0.23536439665471923
1810	Jan14_100x_M1BP_rep1_3R2_B-C-A_Position020_19_cmle.ics	13	0	2	2	0.0	0.0	0.0
1811	Jan14_100x_M1BP_rep1_3R2_B-C-A_Position020_19_cmle.ics	14	0	1	1	0.39427891694797157	0.6085409252669037	0.6
1812	Jan14_100x_M1BP_rep1_3R2_B-C-A_Position020_19_cmle.ics	15	0	1	1	0.1590950015754973	0.20783132530120477	0.3209302325581395
1813	Jan14_100x_M1BP_rep1_3R2_B-C-A_Position020_19_cmle.ics	15	0	1	2	0.0	0.0	0.0
1814	Jan14_100x_M1BP_rep1_3R2_B-C-A_Position020_19_cmle.ics	15	0	2	1	0.0	0.0	0.0
1815	Jan14_100x_M1BP_rep1_3R2_B-C-A_Position020_19_cmle.ics	15	0	2	2	0.0	0.0	0.0
1816	Jan14_100x_M1BP_rep1_3R2_B-C-A_Position020_19_cmle.ics	15	0	3	1	0.0	0.0	0.0
1817	Jan14_100x_M1BP_rep1_3R2_B-C-A_Position020_19_cmle.ics	15	0	3	2	0.2144323934278442	0.8611111111111109	0.2835365853658536
1818	Jan14_100x_M1BP_rep1_3R2_B-C-A_Position020_19_cmle.ics	17	0	1	1	0.7678063119513131	0.6713709677419355	0.6740890688259109
1819	Jan14_100x_M1BP_rep1_3R2_B-C-A_Position020_19_cmle.ics	18	0	1	1	0.9983787780027585	0.5229468599033816	0.43041749502982113
1820	Jan14_100x_M1BP_rep1_3R2_B-C-A_Position020_19_cmle.ics	18	0	2	1	0.0	0.0	0.0
1821	Jan14_100x_M1BP_rep1_3R2_B-C-A_Position020_19_cmle.ics	19	0	1	1	0.0	0.0	0.0
1822	Jan14_100x_M1BP_rep1_3R2_B-C-A_Position020_19_cmle.ics	20	0	1	1	0.0	0.0	0.0
1823	Jan14_100x_M1BP_rep1_3R2_B-C-A_Position020_19_cmle.ics	21	0	1	1	0.2098209441068153	0.37759336099585056	0.3760330578512396
1824	Jan14_100x_M1BP_rep1_3R2_B-C-A_Position020_19_cmle.ics	22	0	1	1	0.7378318913646252	0.7079646017699115	0.7095343680709534
1825	Jan14_100x_M1BP_rep1_3R2_B-C-A_Position020_19_cmle.ics	23	0	1	1	0.54876246920244	0.48080808080808074	0.48178137651821856
1826	Jan14_100x_M1BP_rep1_3R2_B-C-A_Position020_19_cmle.ics	24	0	1	1	0.7032460214569084	0.747549019607843	0.7741116751269035
1827	Jan14_100x_M1BP_rep1_3R2_B-C-A_Position020_19_cmle.ics	25	0	1	1	0.5118708746342088	0.4774193548387097	0.4763948497854078
1828	Jan14_100x_M1BP_rep1_3R2_B-C-A_Position020_19_cmle.ics	26	0	1	1	0.5349281212393533	0.22767419038272818	0.27619047619047615
1829	Jan14_100x_M1BP_rep1_3R2_B-C-A_Position020_19_cmle.ics	26	0	1	2	0.0	0.0	0.0
1830	Jan14_100x_M1BP_rep1_3R2_B-C-A_Position020_19_cmle.ics	26	0	1	3	0.0	0.0	0.0
1831	Jan14_100x_M1BP_rep1_3R2_B-C-A_Position020_19_cmle.ics	26	0	2	1	0.0	0.0	0.0
1832	Jan14_100x_M1BP_rep1_3R2_B-C-A_Position020_19_cmle.ics	26	0	2	2	0.2444068140145321	0.5096153846153846	0.9059829059829059
1833	Jan14_100x_M1BP_rep1_3R2_B-C-A_Position020_19_cmle.ics	26	0	2	3	0.0	0.0	0.0
1834	Jan14_100x_M1BP_rep1_3R2_B-C-A_Position020_19_cmle.ics	27	0	1	1	0.0	0.0	0.0
1835	Jan14_100x_M1BP_rep1_3R2_B-C-A_Position020_19_cmle.ics	27	0	2	1	0.8162265298221166	0.6276595744680851	0.5291479820627802
1836	Jan14_100x_M1BP_rep1_3R2_B-C-A_Position020_19_cmle.ics	28	0	1	1	0.249018263335561	0.4954128440366972	0.49090909090909096
1837	Jan14_100x_M1BP_rep1_3R2_B-C-A_Position020_19_cmle.ics	29	0	1	1	0.7193860940805096	0.7042889390519187	0.7011235955056178
1838	Jan14_100x_M1BP_rep1_3R2_B-C-A_Position020_19_cmle.ics	30	0	1	1	0.7516662393277119	0.3395833333333333	0.523274478330658
1839	Jan14_100x_M1BP_rep1_3R2_B-C-A_Position020_19_cmle.ics	30	0	1	2	0.0	0.0	0.0
1840	Jan14_100x_M1BP_rep1_3R2_B-C-A_Position020_19_cmle.ics	31	0	1	1	1.0698562424787066	0.5290763968072976	0.5389082462253194
1841	Jan14_100x_M1BP_rep1_3R2_B-C-A_Position020_19_cmle.ics	32	0	1	1	0.0	0.0	0.0
1842	Jan14_100x_M1BP_rep1_3R2_B-C-A_Position020_19_cmle.ics	32	0	2	1	0.0	0.0	0.0
1843	Jan14_100x_M1BP_rep1_3R2_B-C-A_Position020_19_cmle.ics	33	0	1	1	0.2351839153724743	0.2212581344902386	0.21935483870967742
1844	Jan14_100x_M1BP_rep1_3R2_B-C-A_Position020_19_cmle.ics	34	0	1	1	0.3228014524720235	0.5668016194331983	0.5645161290322581
1845	Jan14_100x_M1BP_rep1_3R2_B-C-A_Position020_19_cmle.ics	35	0	1	1	0.0	0.0	0.0
1846	Jan14_100x_M1BP_rep1_3R2_B-C-A_Position020_19_cmle.ics	35	0	1	2	0.25132398799607547	0.2374727668845316	0.3824561403508772
1847	Jan14_100x_M1BP_rep1_3R2_B-C-A_Position020_19_cmle.ics	35	0	2	1	0.057643116512861345	0.25	0.08992805755395682
1848	Jan14_100x_M1BP_rep1_3R2_B-C-A_Position020_19_cmle.ics	35	0	2	2	0.0	0.0	0.0
1849	Jan14_100x_M1BP_rep1_3R2_B-C-A_Position020_19_cmle.ics	36	0	1	1	1.4387721881610191	0.5388601036269429	0.5859154929577464
1850	Jan14_100x_M1BP_rep1_3R2_B-C-A_Position020_19_cmle.ics	36	0	1	2	0.0	0.0	0.0
1851	Jan14_100x_M1BP_rep1_3R2_B-C-A_Position020_19_cmle.ics	37	0	1	1	0.0	0.0	0.0
1852	Jan14_100x_M1BP_rep1_3R2_B-C-A_Position020_19_cmle.ics	37	0	2	1	0.6824944995122784	0.9278996865203761	0.512998266897747
1853	Jan14_100x_M1BP_rep1_3R2_B-C-A_Position020_19_cmle.ics	38	0	1	1	0.35738732237974036	0.7524271844660193	0.7524271844660193
1854	Jan14_100x_M1BP_rep1_3R2_B-C-A_Position020_19_cmle.ics	39	0	1	1	0.0046114493210289076	0.004830917874396135	0.004819277108433734
1855	Jan14_100x_M1BP_rep1_3R2_B-C-A_Position020_19_cmle.ics	40	0	1	1	0.620239933678388	0.48909090909090897	0.48998178506375223
1856	Jan14_100x_M1BP_rep1_3R2_B-C-A_Position020_19_cmle.ics	41	0	1	1	0.4657563814239197	0.41478439425051333	0.4156378600823045
1857	Jan14_100x_M1BP_rep1_3R2_B-C-A_Position020_19_cmle.ics	42	0	1	1	0.5141765992947231	0.5617128463476071	0.8168498168498168
1858	Jan14_100x_M1BP_rep1_3R2_B-C-A_Position020_19_cmle.ics	42	0	1	2	0.0	0.0	0.0
1859	Jan14_100x_M1BP_rep1_3R2_B-C-A_Position020_19_cmle.ics	43	0	1	1	0.8554238490508623	0.7148362235067436	0.7162162162162162
1860	Jan14_100x_M1BP_rep1_3R2_B-C-A_Position020_19_cmle.ics	44	0	1	1	0.0	0.0	0.0
1861	Jan14_100x_M1BP_rep1_3R2_B-C-A_Position020_19_cmle.ics	44	0	1	2	0.0	0.0	0.0
1862	Jan14_100x_M1BP_rep1_3R2_B-C-A_Position020_19_cmle.ics	44	0	2	1	0.0	0.0	0.0
1863	Jan14_100x_M1BP_rep1_3R2_B-C-A_Position020_19_cmle.ics	44	0	2	2	0.0	0.0	0.0
1864	Jan14_100x_M1BP_rep1_3R2_B-C-A_Position021_20_cmle.ics	1	0	1	1	0.0	0.0	0.0
1865	Jan14_100x_M1BP_rep1_3R2_B-C-A_Position021_20_cmle.ics	1	0	1	2	0.0	0.0	0.0
1866	Jan14_100x_M1BP_rep1_3R2_B-C-A_Position021_20_cmle.ics	1	0	2	1	0.3689159456823126	0.6425702811244979	0.5298013245033113
1867	Jan14_100x_M1BP_rep1_3R2_B-C-A_Position021_20_cmle.ics	1	0	2	2	0.0	0.0	0.0
1868	Jan14_100x_M1BP_rep1_3R2_B-C-A_Position021_20_cmle.ics	2	0	1	1	0.4058075402505439	0.3876651982378854	0.38427947598253265
1869	Jan14_100x_M1BP_rep1_3R2_B-C-A_Position021_20_cmle.ics	3	0	1	1	0.0	0.0	0.0
1870	Jan14_100x_M1BP_rep1_3R2_B-C-A_Position021_20_cmle.ics	3	0	1	2	0.04150304388926017	0.0703125	0.140625
1871	Jan14_100x_M1BP_rep1_3R2_B-C-A_Position021_20_cmle.ics	3	0	1	3	0.0	0.0	0.0
1872	Jan14_100x_M1BP_rep1_3R2_B-C-A_Position021_20_cmle.ics	3	0	2	1	0.0	0.0	0.0
1873	Jan14_100x_M1BP_rep1_3R2_B-C-A_Position021_20_cmle.ics	3	0	2	2	0.0	0.0	0.0
1874	Jan14_100x_M1BP_rep1_3R2_B-C-A_Position021_20_cmle.ics	3	0	2	3	0.4265590621951739	0.5409356725146198	0.5457227138643068
1875	Jan14_100x_M1BP_rep1_3R2_B-C-A_Position021_20_cmle.ics	3	0	3	1	0.37583311966385596	0.35667396061269147	0.27721088435374147
1876	Jan14_100x_M1BP_rep1_3R2_B-C-A_Position021_20_cmle.ics	3	0	3	2	0.0	0.0	0.0
1877	Jan14_100x_M1BP_rep1_3R2_B-C-A_Position021_20_cmle.ics	3	0	3	3	0.0	0.0	0.0
1878	Jan14_100x_M1BP_rep1_3R2_B-C-A_Position021_20_cmle.ics	4	0	1	1	1.0421875465525332	0.6932515337423313	0.6900763358778627
1879	Jan14_100x_M1BP_rep1_3R2_B-C-A_Position021_20_cmle.ics	5	0	1	1	0.0	0.0	0.0
1880	Jan14_100x_M1BP_rep1_3R2_B-C-A_Position021_20_cmle.ics	5	0	2	1	0.37583311966385596	0.5158227848101266	0.3799533799533799
1881	Jan14_100x_M1BP_rep1_3R2_B-C-A_Position021_20_cmle.ics	6	0	1	1	0.8900097189585792	0.6620926243567753	0.6620926243567753
1882	Jan14_100x_M1BP_rep1_3R2_B-C-A_Position021_20_cmle.ics	7	0	1	1	0.4934250773500931	0.37609841827768015	0.37609841827768015
1883	Jan14_100x_M1BP_rep1_3R2_B-C-A_Position021_20_cmle.ics	8	0	1	1	0.650214354265076	0.4607843137254902	0.4585365853658536
1884	Jan14_100x_M1BP_rep1_3R2_B-C-A_Position021_20_cmle.ics	10	0	1	1	0.5326223965788388	0.3725806451612903	0.3737864077669903
1885	Jan14_100x_M1BP_rep1_3R2_B-C-A_Position021_20_cmle.ics	11	0	1	1	0.29052130722482117	0.29370629370629364	0.29234338747099764
1886	Jan14_100x_M1BP_rep1_3R2_B-C-A_Position021_20_cmle.ics	12	0	1	1	0.0	0.0	0.0
1887	Jan14_100x_M1BP_rep1_3R2_B-C-A_Position021_20_cmle.ics	12	0	1	2	0.27438123460122	0.2710706150341685	0.7677419354838709
1888	Jan14_100x_M1BP_rep1_3R2_B-C-A_Position021_20_cmle.ics	12	0	1	3	0.0	0.0	0.0
1889	Jan14_100x_M1BP_rep1_3R2_B-C-A_Position021_20_cmle.ics	12	0	2	1	0.0	0.0	0.0
1890	Jan14_100x_M1BP_rep1_3R2_B-C-A_Position021_20_cmle.ics	12	0	2	2	0.0	0.0	0.0
1891	Jan14_100x_M1BP_rep1_3R2_B-C-A_Position021_20_cmle.ics	12	0	2	3	0.0	0.0	0.0
1892	Jan14_100x_M1BP_rep1_3R2_B-C-A_Position021_20_cmle.ics	13	0	1	1	0.29052130722482117	0.28124999999999994	0.31979695431472077
1893	Jan14_100x_M1BP_rep1_3R2_B-C-A_Position021_20_cmle.ics	13	0	1	2	0.0	0.0	0.0
1894	Jan14_100x_M1BP_rep1_3R2_B-C-A_Position021_20_cmle.ics	14	0	1	1	0.7539719639882264	0.5093457943925233	0.5117370892018779
1895	Jan14_100x_M1BP_rep1_3R2_B-C-A_Position021_20_cmle.ics	16	0	1	1	0.04842021787080353	0.10144927536231882	0.10144927536231882
1896	Jan14_100x_M1BP_rep1_3R2_B-C-A_Position021_20_cmle.ics	17	0	1	1	0.24210108935401764	0.23863636363636365	0.19021739130434784
1897	Jan14_100x_M1BP_rep1_3R2_B-C-A_Position021_20_cmle.ics	17	0	2	1	0.0	0.0	0.0
1898	Jan14_100x_M1BP_rep1_3R2_B-C-A_Position021_20_cmle.ics	18	0	1	1	0.7239975434015384	0.5804066543438076	0.578268876611418
1899	Jan14_100x_M1BP_rep1_3R2_B-C-A_Position021_20_cmle.ics	19	0	1	1	0.0	0.0	0.0
1900	Jan14_100x_M1BP_rep1_3R2_B-C-A_Position021_20_cmle.ics	19	0	1	2	0.7447490653461686	0.5915750915750916	0.769047619047619
1901	Jan14_100x_M1BP_rep1_3R2_B-C-A_Position021_20_cmle.ics	19	0	2	1	0.12220340700726605	0.9999999999999999	0.29943502824858753
1902	Jan14_100x_M1BP_rep1_3R2_B-C-A_Position021_20_cmle.ics	19	0	2	2	0.0	0.0	0.0
1903	Jan14_100x_M1BP_rep1_3R2_B-C-A_Position021_20_cmle.ics	20	0	1	1	0.0	0.0	0.0
1904	Jan14_100x_M1BP_rep1_3R2_B-C-A_Position021_20_cmle.ics	20	0	1	2	0.01844579728411563	0.01593625498007968	0.052980132450331126
1905	Jan14_100x_M1BP_rep1_3R2_B-C-A_Position021_20_cmle.ics	21	0	1	1	0.057643116512861345	0.18518518518518517	0.17857142857142855
1906	Jan14_100x_M1BP_rep1_3R2_B-C-A_Position021_20_cmle.ics	21	0	1	2	0.0	0.0	0.0
1907	Jan14_100x_M1BP_rep1_3R2_B-C-A_Position021_20_cmle.ics	21	0	1	3	0.0	0.0	0.0
1908	Jan14_100x_M1BP_rep1_3R2_B-C-A_Position021_20_cmle.ics	21	0	2	1	0.0	0.0	0.0
1909	Jan14_100x_M1BP_rep1_3R2_B-C-A_Position021_20_cmle.ics	21	0	2	2	0.0	0.0	0.0
1910	Jan14_100x_M1BP_rep1_3R2_B-C-A_Position021_20_cmle.ics	21	0	2	3	0.02305724660514454	0.11627906976744184	0.08547008547008546
1911	Jan14_100x_M1BP_rep1_3R2_B-C-A_Position021_20_cmle.ics	21	0	3	1	0.0	0.0	0.0
1912	Jan14_100x_M1BP_rep1_3R2_B-C-A_Position021_20_cmle.ics	21	0	3	2	0.029974420586687898	0.11403508771929824	0.06435643564356436
1913	Jan14_100x_M1BP_rep1_3R2_B-C-A_Position021_20_cmle.ics	21	0	3	3	0.0	0.0	0.0
1914	Jan14_100x_M1BP_rep1_3R2_B-C-A_Position021_20_cmle.ics	21	0	4	1	0.0	0.0	0.0
1915	Jan14_100x_M1BP_rep1_3R2_B-C-A_Position021_20_cmle.ics	21	0	4	2	0.0	0.0	0.0
1916	Jan14_100x_M1BP_rep1_3R2_B-C-A_Position021_20_cmle.ics	21	0	4	3	0.0046114493210289076	0.02247191011235955	0.017094017094017092
1917	Jan14_100x_M1BP_rep1_3R2_B-C-A_Position021_20_cmle.ics	23	0	1	1	0.0	0.0	0.0
1918	Jan14_100x_M1BP_rep1_3R2_B-C-A_Position021_20_cmle.ics	23	0	2	1	0.04842021787080353	0.19999999999999998	0.08606557377049179
1919	Jan14_100x_M1BP_rep1_3R2_B-C-A_Position021_20_cmle.ics	24	0	1	1	0.0	0.0	0.0
1920	Jan14_100x_M1BP_rep1_3R2_B-C-A_Position021_20_cmle.ics	24	0	1	2	0.249018263335561	0.2529274004683841	0.4736842105263158
1921	Jan14_100x_M1BP_rep1_3R2_B-C-A_Position021_20_cmle.ics	24	0	2	1	0.07147746447594806	0.3874999999999999	0.11032028469750887
1922	Jan14_100x_M1BP_rep1_3R2_B-C-A_Position021_20_cmle.ics	24	0	2	2	0.0	0.0	0.0
1923	Jan14_100x_M1BP_rep1_3R2_B-C-A_Position021_20_cmle.ics	25	0	1	1	0.2836041332432778	0.24070450097847354	0.24070450097847354
1924	Jan14_100x_M1BP_rep1_3R2_B-C-A_Position021_20_cmle.ics	26	0	1	1	1.0076016766448164	0.729549248747913	0.729549248747913
1925	Jan14_100x_M1BP_rep1_3R2_B-C-A_Position021_20_cmle.ics	29	0	1	1	0.3619987717007692	0.23751891074130102	0.23751891074130102
1926	Jan14_100x_M1BP_rep1_3R2_B-C-A_Position021_20_cmle.ics	30	0	1	1	1.6485931322678344	0.7207661290322581	0.8134243458475541
1927	Jan14_100x_M1BP_rep1_3R2_B-C-A_Position021_20_cmle.ics	31	0	1	1	0.34585869907716804	0.5813953488372092	0.5836575875486381
1928	Jan14_100x_M1BP_rep1_3R2_B-C-A_Position021_20_cmle.ics	32	0	1	1	1.1505566055967125	0.7231884057971013	0.6107711138310893
1929	Jan14_100x_M1BP_rep1_3R2_B-C-A_Position021_20_cmle.ics	32	0	1	2	0.0	0.0	0.0
1930	Jan14_100x_M1BP_rep1_3R2_B-C-A_Position021_20_cmle.ics	32	0	1	3	0.0	0.0	0.0
1931	Jan14_100x_M1BP_rep1_3R2_B-C-A_Position021_20_cmle.ics	32	0	2	1	0.0	0.0	0.0
1932	Jan14_100x_M1BP_rep1_3R2_B-C-A_Position021_20_cmle.ics	32	0	2	2	0.0	0.0	0.0
1933	Jan14_100x_M1BP_rep1_3R2_B-C-A_Position021_20_cmle.ics	32	0	2	3	0.13373203030983832	0.1657142857142857	0.5225225225225225
1934	Jan14_100x_M1BP_rep1_3R2_B-C-A_Position021_20_cmle.ics	32	0	3	1	0.0	0.0	0.0
1935	Jan14_100x_M1BP_rep1_3R2_B-C-A_Position021_20_cmle.ics	32	0	3	2	0.0	0.0	0.0
1936	Jan14_100x_M1BP_rep1_3R2_B-C-A_Position021_20_cmle.ics	32	0	3	3	0.0	0.0	0.0
1937	Jan14_100x_M1BP_rep1_3R2_B-C-A_Position021_20_cmle.ics	32	0	4	1	0.0	0.0	0.0
1938	Jan14_100x_M1BP_rep1_3R2_B-C-A_Position021_20_cmle.ics	32	0	4	2	0.1498721029334395	0.9420289855072465	0.26422764227642276
1939	Jan14_100x_M1BP_rep1_3R2_B-C-A_Position021_20_cmle.ics	32	0	4	3	0.0	0.0	0.0
1940	Jan14_100x_M1BP_rep1_3R2_B-C-A_Position021_20_cmle.ics	34	0	1	1	0.28821558256430674	0.2853881278538813	0.5208333333333334
1941	Jan14_100x_M1BP_rep1_3R2_B-C-A_Position021_20_cmle.ics	34	0	1	2	0.0	0.0	0.0
1942	Jan14_100x_M1BP_rep1_3R2_B-C-A_Position021_20_cmle.ics	34	0	2	1	0.0	0.0	0.0
1943	Jan14_100x_M1BP_rep1_3R2_B-C-A_Position021_20_cmle.ics	34	0	2	2	0.01152862330257227	0.03333333333333333	0.014367816091954023
1944	Jan14_100x_M1BP_rep1_3R2_B-C-A_Position021_20_cmle.ics	36	0	1	1	0.7124689200989662	0.6384297520661156	0.7686567164179103
1945	Jan14_100x_M1BP_rep1_3R2_B-C-A_Position021_20_cmle.ics	37	0	1	1	0.0	0.0	0.0
1946	Jan14_100x_M1BP_rep1_3R2_B-C-A_Position021_20_cmle.ics	37	0	2	1	1.046798995873562	0.7038759689922479	0.5973684210526314
1947	Jan14_100x_M1BP_rep1_3R2_B-C-A_Position021_20_cmle.ics	38	0	1	1	0.0	0.0	0.0
1948	Jan14_100x_M1BP_rep1_3R2_B-C-A_Position021_20_cmle.ics	38	0	1	2	0.0	0.0	0.0
1949	Jan14_100x_M1BP_rep1_3R2_B-C-A_Position021_20_cmle.ics	38	0	1	3	0.0	0.0	0.0
1950	Jan14_100x_M1BP_rep1_3R2_B-C-A_Position021_20_cmle.ics	38	0	1	4	0.07608891379697698	0.14932126696832576	0.15000000000000002
1951	Jan14_100x_M1BP_rep1_3R2_B-C-A_Position021_20_cmle.ics	38	0	1	5	0.0	0.0	0.0
1952	Jan14_100x_M1BP_rep1_3R2_B-C-A_Position021_20_cmle.ics	38	0	1	6	0.0	0.0	0.0
1953	Jan14_100x_M1BP_rep1_3R2_B-C-A_Position021_20_cmle.ics	38	0	2	1	0.0	0.0	0.0
1954	Jan14_100x_M1BP_rep1_3R2_B-C-A_Position021_20_cmle.ics	38	0	2	2	0.0	0.0	0.0
1955	Jan14_100x_M1BP_rep1_3R2_B-C-A_Position021_20_cmle.ics	38	0	2	3	0.0	0.0	0.0
1956	Jan14_100x_M1BP_rep1_3R2_B-C-A_Position021_20_cmle.ics	38	0	2	4	0.0	0.0	0.0
1957	Jan14_100x_M1BP_rep1_3R2_B-C-A_Position021_20_cmle.ics	38	0	2	5	0.0	0.0	0.0
1958	Jan14_100x_M1BP_rep1_3R2_B-C-A_Position021_20_cmle.ics	38	0	2	6	0.0	0.0	0.0
1959	Jan14_100x_M1BP_rep1_3R2_B-C-A_Position021_20_cmle.ics	38	0	3	1	0.0	0.0	0.0
1960	Jan14_100x_M1BP_rep1_3R2_B-C-A_Position021_20_cmle.ics	38	0	3	2	0.0	0.0	0.0
1961	Jan14_100x_M1BP_rep1_3R2_B-C-A_Position021_20_cmle.ics	38	0	3	3	0.0	0.0	0.0
1962	Jan14_100x_M1BP_rep1_3R2_B-C-A_Position021_20_cmle.ics	38	0	3	4	0.0	0.0	0.0
1963	Jan14_100x_M1BP_rep1_3R2_B-C-A_Position021_20_cmle.ics	38	0	3	5	0.0	0.0	0.0
1964	Jan14_100x_M1BP_rep1_3R2_B-C-A_Position021_20_cmle.ics	38	0	3	6	0.0	0.0	0.0
1965	Jan14_100x_M1BP_rep1_3R2_B-C-A_Position021_20_cmle.ics	38	0	4	1	0.0	0.0	0.0
1966	Jan14_100x_M1BP_rep1_3R2_B-C-A_Position021_20_cmle.ics	38	0	4	2	0.0	0.0	0.0
1967	Jan14_100x_M1BP_rep1_3R2_B-C-A_Position021_20_cmle.ics	38	0	4	3	0.0	0.0	0.0
1968	Jan14_100x_M1BP_rep1_3R2_B-C-A_Position021_20_cmle.ics	38	0	4	4	0.0	0.0	0.0
1969	Jan14_100x_M1BP_rep1_3R2_B-C-A_Position021_20_cmle.ics	38	0	4	5	0.0	0.0	0.0
1970	Jan14_100x_M1BP_rep1_3R2_B-C-A_Position021_20_cmle.ics	38	0	4	6	0.0	0.0	0.0
1971	Jan14_100x_M1BP_rep1_3R2_B-C-A_Position021_20_cmle.ics	38	0	5	1	0.0	0.0	0.0
1972	Jan14_100x_M1BP_rep1_3R2_B-C-A_Position021_20_cmle.ics	38	0	5	2	0.0945347110810926	0.82	0.2562499999999999
1973	Jan14_100x_M1BP_rep1_3R2_B-C-A_Position021_20_cmle.ics	38	0	5	3	0.0	0.0	0.0
1974	Jan14_100x_M1BP_rep1_3R2_B-C-A_Position021_20_cmle.ics	38	0	5	4	0.0	0.0	0.0
1975	Jan14_100x_M1BP_rep1_3R2_B-C-A_Position021_20_cmle.ics	38	0	5	5	0.0	0.0	0.0
1976	Jan14_100x_M1BP_rep1_3R2_B-C-A_Position021_20_cmle.ics	38	0	5	6	0.0	0.0	0.0
1977	Jan14_100x_M1BP_rep1_3R2_B-C-A_Position021_20_cmle.ics	38	0	6	1	0.0	0.0	0.0
1978	Jan14_100x_M1BP_rep1_3R2_B-C-A_Position021_20_cmle.ics	38	0	6	2	0.0	0.0	0.0
1979	Jan14_100x_M1BP_rep1_3R2_B-C-A_Position021_20_cmle.ics	38	0	6	3	0.0	0.0	0.0
1980	Jan14_100x_M1BP_rep1_3R2_B-C-A_Position021_20_cmle.ics	38	0	6	4	0.0	0.0	0.0
1981	Jan14_100x_M1BP_rep1_3R2_B-C-A_Position021_20_cmle.ics	38	0	6	5	0.0	0.0	0.0
1982	Jan14_100x_M1BP_rep1_3R2_B-C-A_Position021_20_cmle.ics	38	0	6	6	0.0	0.0	0.0
1983	Jan14_100x_M1BP_rep1_3R2_B-C-A_Position021_20_cmle.ics	39	0	1	1	0.12681485632829495	0.2272727272727272	0.21317829457364337
1984	Jan14_100x_M1BP_rep1_3R2_B-C-A_Position021_20_cmle.ics	40	0	1	1	0.28821558256430674	0.37202380952380953	0.20938023450586263
1985	Jan14_100x_M1BP_rep1_3R2_B-C-A_Position021_20_cmle.ics	40	0	1	2	0.0	0.0	0.0
1986	Jan14_100x_M1BP_rep1_3R2_B-C-A_Position021_20_cmle.ics	40	0	2	1	0.0	0.0	0.0
1987	Jan14_100x_M1BP_rep1_3R2_B-C-A_Position021_20_cmle.ics	40	0	2	2	0.6064055857153013	0.3806078147612156	0.613053613053613
1988	Jan14_100x_M1BP_rep1_3R2_B-C-A_Position021_20_cmle.ics	42	0	1	1	0.0	0.0	0.0
1989	Jan14_100x_M1BP_rep1_3R2_B-C-A_Position021_20_cmle.ics	42	0	1	2	0.4657563814239197	0.4325481798715203	0.4173553719008264
1990	Jan14_100x_M1BP_rep1_3R2_B-C-A_Position021_20_cmle.ics	42	0	2	1	0.07839463845749142	0.4146341463414633	0.6666666666666665
1991	Jan14_100x_M1BP_rep1_3R2_B-C-A_Position021_20_cmle.ics	42	0	2	2	0.0	0.0	0.0
1992	Jan14_100x_M1BP_rep1_3R2_B-C-A_Position021_20_cmle.ics	43	0	1	1	0.7263032680620529	0.6299999999999999	0.6225296442687747
1993	Jan14_100x_M1BP_rep1_3R2_B-C-A_Position021_20_cmle.ics	44	0	1	1	0.17754079885961294	0.25581395348837205	0.40740740740740733
1994	Jan14_100x_M1BP_rep1_3R2_B-C-A_Position021_20_cmle.ics	44	0	1	2	0.0	0.0	0.0
1995	Jan14_100x_M1BP_rep1_3R2_B-C-A_Position021_20_cmle.ics	44	0	2	1	0.0	0.0	0.0
1996	Jan14_100x_M1BP_rep1_3R2_B-C-A_Position021_20_cmle.ics	44	0	2	2	0.020751521944630084	0.03930131004366811	0.026239067055393583
1997	Jan14_100x_M1BP_rep1_3R2_B-C-A_Position022_21_cmle.ics	1	0	1	1	0.0	0.0	0.0
1998	Jan14_100x_M1BP_rep1_3R2_B-C-A_Position022_21_cmle.ics	1	0	1	2	0.0	0.0	0.0
1999	Jan14_100x_M1BP_rep1_3R2_B-C-A_Position022_21_cmle.ics	1	0	2	1	0.0	0.0	0.0
[truncated: 52,992 more rows]
