# Supplementary material for: M1BP cooperates with CP190 to activate transcription at TAD borders and promote chromatin insulator activity
Source: Nat Commun. 2021 Jul 7;12:4170. doi: 10.1038/s41467-021-24407-y (PMC8263732; doi:10.1038/s41467-021-24407-y)
Supplement: Supplementary file 6 — Source Data [file 41467_2021_24407_MOESM6_ESM.zip › Source Data_updated_060121/Source Data 8/Figure 8f/Figure 8f_tango_all/A_C.xls]

	Label	nuc.idx	tag	idx1	idx2	overlap	pcOverlap1	pcOverlap2
1	Jan14_100x_M1BP_rep1_3R2_B-C-A_Position001_0_cmle.ics	1	0	1	1	0.3781388443243704	0.4089775561097256	0.4089775561097256
2	Jan14_100x_M1BP_rep1_3R2_B-C-A_Position001_0_cmle.ics	2	0	1	1	0.18215224818064185	0.40306122448979587	0.40306122448979587
3	Jan14_100x_M1BP_rep1_3R2_B-C-A_Position001_0_cmle.ics	3	0	1	1	0.44039341015826067	0.38979591836734695	0.38979591836734695
4	Jan14_100x_M1BP_rep1_3R2_B-C-A_Position001_0_cmle.ics	4	0	1	1	0.17754079885961294	0.3615023474178403	0.3632075471698113
5	Jan14_100x_M1BP_rep1_3R2_B-C-A_Position001_0_cmle.ics	5	0	1	1	0.0	0.0	0.0
6	Jan14_100x_M1BP_rep1_3R2_B-C-A_Position001_0_cmle.ics	5	0	1	2	0.0	0.0	0.0
7	Jan14_100x_M1BP_rep1_3R2_B-C-A_Position001_0_cmle.ics	5	0	2	1	0.01844579728411563	0.09999999999999998	0.04040404040404041
8	Jan14_100x_M1BP_rep1_3R2_B-C-A_Position001_0_cmle.ics	5	0	2	2	0.0	0.0	0.0
9	Jan14_100x_M1BP_rep1_3R2_B-C-A_Position001_0_cmle.ics	5	0	3	1	0.0	0.0	0.0
10	Jan14_100x_M1BP_rep1_3R2_B-C-A_Position001_0_cmle.ics	5	0	3	2	0.19598659614372857	0.9770114942528735	0.4404145077720207
11	Jan14_100x_M1BP_rep1_3R2_B-C-A_Position001_0_cmle.ics	6	0	1	1	0.07608891379697698	0.08188585607940446	0.08208955223880596
12	Jan14_100x_M1BP_rep1_3R2_B-C-A_Position001_0_cmle.ics	7	0	1	1	0.0945347110810926	0.14855072463768115	0.09255079006772009
13	Jan14_100x_M1BP_rep1_3R2_B-C-A_Position001_0_cmle.ics	7	0	2	1	0.0	0.0	0.0
14	Jan14_100x_M1BP_rep1_3R2_B-C-A_Position001_0_cmle.ics	8	0	1	1	0.945347110810926	0.779467680608365	0.7735849056603773
15	Jan14_100x_M1BP_rep1_3R2_B-C-A_Position001_0_cmle.ics	10	0	1	1	0.5164823239552376	0.6767371601208458	0.4418145956607494
16	Jan14_100x_M1BP_rep1_3R2_B-C-A_Position001_0_cmle.ics	10	0	2	1	0.0	0.0	0.0
17	Jan14_100x_M1BP_rep1_3R2_B-C-A_Position001_0_cmle.ics	11	0	1	1	0.0	0.0	0.0
18	Jan14_100x_M1BP_rep1_3R2_B-C-A_Position001_0_cmle.ics	11	0	2	1	0.14064920429138167	0.9384615384615382	0.42361111111111105
19	Jan14_100x_M1BP_rep1_3R2_B-C-A_Position001_0_cmle.ics	12	0	1	1	0.5810426144496423	0.5206611570247933	0.4999999999999999
20	Jan14_100x_M1BP_rep1_3R2_B-C-A_Position001_0_cmle.ics	13	0	1	1	0.0	0.0	0.0
21	Jan14_100x_M1BP_rep1_3R2_B-C-A_Position001_0_cmle.ics	13	0	2	1	0.0	0.0	0.0
22	Jan14_100x_M1BP_rep1_3R2_B-C-A_Position001_0_cmle.ics	15	0	1	1	0.1844579728411563	0.5333333333333333	0.3007518796992481
23	Jan14_100x_M1BP_rep1_3R2_B-C-A_Position001_0_cmle.ics	15	0	1	2	0.0	0.0	0.0
24	Jan14_100x_M1BP_rep1_3R2_B-C-A_Position001_0_cmle.ics	15	0	2	1	0.0	0.0	0.0
25	Jan14_100x_M1BP_rep1_3R2_B-C-A_Position001_0_cmle.ics	15	0	2	2	0.1890694221621852	0.30036630036630035	0.5734265734265733
26	Jan14_100x_M1BP_rep1_3R2_B-C-A_Position001_0_cmle.ics	16	0	1	1	0.0899232617600637	0.21666666666666665	0.21666666666666665
27	Jan14_100x_M1BP_rep1_3R2_B-C-A_Position001_0_cmle.ics	17	0	1	1	0.0	0.0	0.0
28	Jan14_100x_M1BP_rep1_3R2_B-C-A_Position001_0_cmle.ics	18	0	1	1	0.0	0.0	0.0
29	Jan14_100x_M1BP_rep1_3R2_B-C-A_Position001_0_cmle.ics	19	0	1	1	0.029974420586687898	0.026639344262295077	0.026052104208416832
30	Jan14_100x_M1BP_rep1_3R2_B-C-A_Position001_0_cmle.ics	20	0	1	1	0.0	0.0	0.0
31	Jan14_100x_M1BP_rep1_3R2_B-C-A_Position001_0_cmle.ics	21	0	1	1	0.5257052225972955	0.4587525150905432	0.45783132530120474
32	Jan14_100x_M1BP_rep1_3R2_B-C-A_Position001_0_cmle.ics	22	0	1	1	0.2559354373171044	0.36156351791530944	0.43359375000000006
33	Jan14_100x_M1BP_rep1_3R2_B-C-A_Position001_0_cmle.ics	22	0	1	2	0.0	0.0	0.0
34	Jan14_100x_M1BP_rep1_3R2_B-C-A_Position001_0_cmle.ics	22	0	2	1	0.0	0.0	0.0
35	Jan14_100x_M1BP_rep1_3R2_B-C-A_Position001_0_cmle.ics	22	0	2	2	0.0945347110810926	0.43157894736842095	0.2808219178082191
36	Jan14_100x_M1BP_rep1_3R2_B-C-A_Position001_0_cmle.ics	23	0	1	1	0.10836905904417933	0.20346320346320348	0.20258620689655168
37	Jan14_100x_M1BP_rep1_3R2_B-C-A_Position001_0_cmle.ics	24	0	1	1	0.8669524723534346	0.765784114052953	0.7626774847870182
38	Jan14_100x_M1BP_rep1_3R2_B-C-A_Position001_0_cmle.ics	25	0	1	1	0.04611449321028908	0.09661835748792269	0.18518518518518515
39	Jan14_100x_M1BP_rep1_3R2_B-C-A_Position001_0_cmle.ics	25	0	1	2	0.0	0.0	0.0
40	Jan14_100x_M1BP_rep1_3R2_B-C-A_Position001_0_cmle.ics	26	0	1	1	0.06686601515491916	0.06531531531531531	0.11462450592885376
41	Jan14_100x_M1BP_rep1_3R2_B-C-A_Position001_0_cmle.ics	26	0	1	2	0.0	0.0	0.0
42	Jan14_100x_M1BP_rep1_3R2_B-C-A_Position001_0_cmle.ics	27	0	1	1	0.0	0.0	0.0
43	Jan14_100x_M1BP_rep1_3R2_B-C-A_Position001_0_cmle.ics	28	0	1	1	0.5556796431839833	0.5084388185654007	0.5063025210084032
44	Jan14_100x_M1BP_rep1_3R2_B-C-A_Position001_0_cmle.ics	29	0	1	1	0.5695139911470701	0.5665137614678899	0.5995145631067961
45	Jan14_100x_M1BP_rep1_3R2_B-C-A_Position001_0_cmle.ics	30	0	1	1	0.4749792800659775	0.42916666666666664	0.7832699619771863
46	Jan14_100x_M1BP_rep1_3R2_B-C-A_Position001_0_cmle.ics	30	0	1	2	0.0	0.0	0.0
47	Jan14_100x_M1BP_rep1_3R2_B-C-A_Position001_0_cmle.ics	31	0	1	1	0.2098209441068153	0.5055555555555555	0.5055555555555555
48	Jan14_100x_M1BP_rep1_3R2_B-C-A_Position001_0_cmle.ics	32	0	1	1	0.0	0.0	0.0
49	Jan14_100x_M1BP_rep1_3R2_B-C-A_Position001_0_cmle.ics	32	0	1	2	0.11067478370469377	0.2376237623762376	0.4848484848484848
50	Jan14_100x_M1BP_rep1_3R2_B-C-A_Position001_0_cmle.ics	33	0	1	1	0.37352739500334153	0.45125348189415043	0.45125348189415043
51	Jan14_100x_M1BP_rep1_3R2_B-C-A_Position001_0_cmle.ics	35	0	1	1	0.0	0.0	0.0
52	Jan14_100x_M1BP_rep1_3R2_B-C-A_Position001_0_cmle.ics	35	0	2	1	0.0	0.0	0.0
53	Jan14_100x_M1BP_rep1_3R2_B-C-A_Position001_0_cmle.ics	36	0	1	1	0.45883920744237633	0.4288793103448275	0.42980561555075597
54	Jan14_100x_M1BP_rep1_3R2_B-C-A_Position001_0_cmle.ics	37	0	1	1	0.5602910925050123	0.5638051044083526	0.5624999999999999
55	Jan14_100x_M1BP_rep1_3R2_B-C-A_Position001_0_cmle.ics	38	0	1	1	1.4018805935927878	0.7203791469194312	0.7203791469194312
56	Jan14_100x_M1BP_rep1_3R2_B-C-A_Position001_0_cmle.ics	39	0	1	1	0.4680621060844341	0.4309978768577494	0.4319148936170213
57	Jan14_100x_M1BP_rep1_3R2_B-C-A_Position001_0_cmle.ics	40	0	1	1	0.6479086296045615	0.5723014256619143	0.5165441176470588
58	Jan14_100x_M1BP_rep1_3R2_B-C-A_Position001_0_cmle.ics	40	0	2	1	0.0	0.0	0.0
59	Jan14_100x_M1BP_rep1_3R2_B-C-A_Position001_0_cmle.ics	41	0	1	1	0.0046114493210289076	0.009049773755656106	0.008230452674897118
60	Jan14_100x_M1BP_rep1_3R2_B-C-A_Position001_0_cmle.ics	42	0	1	1	1.051410445194591	0.7930434782608694	0.6178861788617885
61	Jan14_100x_M1BP_rep1_3R2_B-C-A_Position001_0_cmle.ics	42	0	1	2	0.0	0.0	0.0
62	Jan14_100x_M1BP_rep1_3R2_B-C-A_Position001_0_cmle.ics	42	0	2	1	0.0	0.0	0.0
63	Jan14_100x_M1BP_rep1_3R2_B-C-A_Position001_0_cmle.ics	42	0	2	2	0.3343300757745958	0.4434250764525994	0.8950617283950616
64	Jan14_100x_M1BP_rep1_3R2_B-C-A_Position001_0_cmle.ics	43	0	1	1	0.0	0.0	0.0
65	Jan14_100x_M1BP_rep1_3R2_B-C-A_Position001_0_cmle.ics	43	0	1	2	0.36661022102179813	0.3238289205702647	0.5335570469798656
66	Jan14_100x_M1BP_rep1_3R2_B-C-A_Position001_0_cmle.ics	44	0	1	1	0.0	0.0	0.0
67	Jan14_100x_M1BP_rep1_3R2_B-C-A_Position001_0_cmle.ics	44	0	1	2	0.6940231228148506	0.381012658227848	0.7525
68	Jan14_100x_M1BP_rep1_3R2_B-C-A_Position001_0_cmle.ics	45	0	1	1	0.0	0.0	0.0
69	Jan14_100x_M1BP_rep1_3R2_B-C-A_Position001_0_cmle.ics	45	0	1	2	0.059948841173375796	0.06388206388206387	0.12621359223300968
70	Jan14_100x_M1BP_rep1_3R2_B-C-A_Position001_0_cmle.ics	47	0	1	1	0.020751521944630084	0.045	0.06
71	Jan14_100x_M1BP_rep1_3R2_B-C-A_Position001_0_cmle.ics	47	0	1	2	0.0	0.0	0.0
72	Jan14_100x_M1BP_rep1_3R2_B-C-A_Position001_0_cmle.ics	47	0	2	1	0.0	0.0	0.0
73	Jan14_100x_M1BP_rep1_3R2_B-C-A_Position001_0_cmle.ics	47	0	2	2	0.4749792800659775	0.622356495468278	0.5421052631578946
74	Jan14_100x_M1BP_rep1_3R2_B-C-A_Position001_0_cmle.ics	48	0	1	1	0.21673811808835866	0.2441558441558441	0.24352331606217614
75	Jan14_100x_M1BP_rep1_3R2_B-C-A_Position001_0_cmle.ics	49	0	1	1	0.6087113103758158	0.5714285714285715	0.5689655172413792
76	Jan14_100x_M1BP_rep1_3R2_B-C-A_Position001_0_cmle.ics	50	0	1	1	0.6386857309625037	0.694235588972431	0.694235588972431
77	Jan14_100x_M1BP_rep1_3R2_B-C-A_Position001_0_cmle.ics	51	0	1	1	0.0	0.0	0.0
78	Jan14_100x_M1BP_rep1_3R2_B-C-A_Position001_0_cmle.ics	51	0	1	2	0.12681485632829495	0.12702078521939952	0.9649122807017543
79	Jan14_100x_M1BP_rep1_3R2_B-C-A_Position001_0_cmle.ics	51	0	2	1	1.0029902273237874	0.7004830917874395	0.43983822042467136
80	Jan14_100x_M1BP_rep1_3R2_B-C-A_Position001_0_cmle.ics	51	0	2	2	0.0	0.0	0.0
81	Jan14_100x_M1BP_rep1_3R2_B-C-A_Position001_0_cmle.ics	52	0	1	1	0.6732716008702205	0.5593869731800766	0.49575551782682514
82	Jan14_100x_M1BP_rep1_3R2_B-C-A_Position001_0_cmle.ics	52	0	1	2	0.0	0.0	0.0
83	Jan14_100x_M1BP_rep1_3R2_B-C-A_Position001_0_cmle.ics	52	0	1	3	0.0	0.0	0.0
84	Jan14_100x_M1BP_rep1_3R2_B-C-A_Position001_0_cmle.ics	52	0	2	1	0.0	0.0	0.0
85	Jan14_100x_M1BP_rep1_3R2_B-C-A_Position001_0_cmle.ics	52	0	2	2	0.0	0.0	0.0
86	Jan14_100x_M1BP_rep1_3R2_B-C-A_Position001_0_cmle.ics	52	0	2	3	0.050725942531317986	0.3142857142857143	0.3928571428571428
87	Jan14_100x_M1BP_rep1_3R2_B-C-A_Position001_0_cmle.ics	52	0	3	1	0.0	0.0	0.0
88	Jan14_100x_M1BP_rep1_3R2_B-C-A_Position001_0_cmle.ics	52	0	3	2	0.1798465235201274	0.4431818181818182	0.6290322580645161
89	Jan14_100x_M1BP_rep1_3R2_B-C-A_Position001_0_cmle.ics	52	0	3	3	0.0	0.0	0.0
90	Jan14_100x_M1BP_rep1_3R2_B-C-A_Position001_0_cmle.ics	53	0	1	1	0.0	0.0	0.0
91	Jan14_100x_M1BP_rep1_3R2_B-C-A_Position001_0_cmle.ics	53	0	1	2	0.009222898642057815	0.009900990099009901	0.011940298507462685
92	Jan14_100x_M1BP_rep1_3R2_B-C-A_Position001_0_cmle.ics	53	0	2	1	0.09684043574160706	0.5833333333333333	0.30434782608695654
93	Jan14_100x_M1BP_rep1_3R2_B-C-A_Position001_0_cmle.ics	53	0	2	2	0.0	0.0	0.0
94	Jan14_100x_M1BP_rep1_3R2_B-C-A_Position002_1_cmle.ics	1	0	1	1	0.04842021787080353	0.06017191977077363	0.13043478260869565
95	Jan14_100x_M1BP_rep1_3R2_B-C-A_Position002_1_cmle.ics	1	0	1	2	0.0	0.0	0.0
96	Jan14_100x_M1BP_rep1_3R2_B-C-A_Position002_1_cmle.ics	1	0	2	1	0.0	0.0	0.0
97	Jan14_100x_M1BP_rep1_3R2_B-C-A_Position002_1_cmle.ics	1	0	2	2	0.3158842784904802	1.0	0.4281249999999999
98	Jan14_100x_M1BP_rep1_3R2_B-C-A_Position002_1_cmle.ics	2	0	1	1	0.0	0.0	0.0
99	Jan14_100x_M1BP_rep1_3R2_B-C-A_Position002_1_cmle.ics	2	0	1	2	0.0853118124390348	0.07773109243697478	0.16972477064220184
100	Jan14_100x_M1BP_rep1_3R2_B-C-A_Position002_1_cmle.ics	3	0	1	1	0.3135785538299657	0.2827442827442827	0.28215767634854766
101	Jan14_100x_M1BP_rep1_3R2_B-C-A_Position002_1_cmle.ics	4	0	1	1	0.24210108935401764	0.3763440860215053	0.3763440860215053
102	Jan14_100x_M1BP_rep1_3R2_B-C-A_Position002_1_cmle.ics	5	0	1	1	0.7101631954384517	0.6376811594202898	0.6363636363636362
103	Jan14_100x_M1BP_rep1_3R2_B-C-A_Position002_1_cmle.ics	8	0	1	1	0.0	0.0	0.0
104	Jan14_100x_M1BP_rep1_3R2_B-C-A_Position002_1_cmle.ics	8	0	1	2	0.0	0.0	0.0
105	Jan14_100x_M1BP_rep1_3R2_B-C-A_Position002_1_cmle.ics	8	0	2	1	0.54876246920244	0.6685393258426966	0.35469448584202684
106	Jan14_100x_M1BP_rep1_3R2_B-C-A_Position002_1_cmle.ics	8	0	2	2	0.0	0.0	0.0
107	Jan14_100x_M1BP_rep1_3R2_B-C-A_Position002_1_cmle.ics	8	0	3	1	0.0	0.0	0.0
108	Jan14_100x_M1BP_rep1_3R2_B-C-A_Position002_1_cmle.ics	8	0	3	2	0.4081132649110583	0.5462962962962963	0.9516129032258063
109	Jan14_100x_M1BP_rep1_3R2_B-C-A_Position002_1_cmle.ics	9	0	1	1	0.1936808714832141	0.65625	0.2176165803108808
110	Jan14_100x_M1BP_rep1_3R2_B-C-A_Position002_1_cmle.ics	9	0	2	1	0.0	0.0	0.0
111	Jan14_100x_M1BP_rep1_3R2_B-C-A_Position002_1_cmle.ics	11	0	1	1	0.0	0.0	0.0
112	Jan14_100x_M1BP_rep1_3R2_B-C-A_Position002_1_cmle.ics	12	0	1	1	0.5464567445419255	0.6638655462184874	0.5208791208791207
113	Jan14_100x_M1BP_rep1_3R2_B-C-A_Position002_1_cmle.ics	12	0	2	1	0.0	0.0	0.0
114	Jan14_100x_M1BP_rep1_3R2_B-C-A_Position002_1_cmle.ics	13	0	1	1	0.14756637827292504	0.2819383259911894	0.30769230769230765
115	Jan14_100x_M1BP_rep1_3R2_B-C-A_Position002_1_cmle.ics	14	0	1	1	0.0645602904944047	0.06047516198704103	0.06047516198704103
116	Jan14_100x_M1BP_rep1_3R2_B-C-A_Position002_1_cmle.ics	15	0	1	1	0.7124689200989662	0.6204819277108433	0.5732838589981447
117	Jan14_100x_M1BP_rep1_3R2_B-C-A_Position002_1_cmle.ics	16	0	1	1	0.4888136280290642	0.4453781512605041	0.4416666666666666
118	Jan14_100x_M1BP_rep1_3R2_B-C-A_Position002_1_cmle.ics	17	0	1	1	0.6479086296045615	0.623059866962306	0.620309050772627
119	Jan14_100x_M1BP_rep1_3R2_B-C-A_Position002_1_cmle.ics	18	0	1	1	0.4265590621951739	0.47927461139896366	0.4312354312354311
120	Jan14_100x_M1BP_rep1_3R2_B-C-A_Position002_1_cmle.ics	19	0	1	1	0.24210108935401764	0.2625	0.26381909547738686
121	Jan14_100x_M1BP_rep1_3R2_B-C-A_Position002_1_cmle.ics	20	0	1	1	0.0	0.0	0.0
122	Jan14_100x_M1BP_rep1_3R2_B-C-A_Position002_1_cmle.ics	20	0	2	1	0.0	0.0	0.0
123	Jan14_100x_M1BP_rep1_3R2_B-C-A_Position002_1_cmle.ics	22	0	1	1	0.0	0.0	0.0
124	Jan14_100x_M1BP_rep1_3R2_B-C-A_Position002_1_cmle.ics	24	0	1	1	0.5349281212393533	0.8345323741007192	0.6057441253263708
125	Jan14_100x_M1BP_rep1_3R2_B-C-A_Position002_1_cmle.ics	24	0	2	1	0.0	0.0	0.0
126	Jan14_100x_M1BP_rep1_3R2_B-C-A_Position002_1_cmle.ics	25	0	1	1	0.5556796431839833	0.5489749430523917	0.6085858585858586
127	Jan14_100x_M1BP_rep1_3R2_B-C-A_Position002_1_cmle.ics	25	0	1	2	0.0	0.0	0.0
128	Jan14_100x_M1BP_rep1_3R2_B-C-A_Position002_1_cmle.ics	25	0	2	1	0.0	0.0	0.0
129	Jan14_100x_M1BP_rep1_3R2_B-C-A_Position002_1_cmle.ics	25	0	2	2	0.0	0.0	0.0
130	Jan14_100x_M1BP_rep1_3R2_B-C-A_Position002_1_cmle.ics	26	0	1	1	0.0	0.0	0.0
131	Jan14_100x_M1BP_rep1_3R2_B-C-A_Position002_1_cmle.ics	27	0	1	1	0.0	0.0	0.0
132	Jan14_100x_M1BP_rep1_3R2_B-C-A_Position002_1_cmle.ics	28	0	1	1	0.0	0.0	0.0
133	Jan14_100x_M1BP_rep1_3R2_B-C-A_Position002_1_cmle.ics	29	0	1	1	0.7239975434015384	0.720183486238532	0.7136363636363636
134	Jan14_100x_M1BP_rep1_3R2_B-C-A_Position002_1_cmle.ics	30	0	1	1	0.30666137984842234	0.7514124293785309	0.30365296803652964
135	Jan14_100x_M1BP_rep1_3R2_B-C-A_Position002_1_cmle.ics	30	0	2	1	0.0	0.0	0.0
136	Jan14_100x_M1BP_rep1_3R2_B-C-A_Position002_1_cmle.ics	31	0	1	1	0.6479086296045615	0.6272321428571428	0.6272321428571428
137	Jan14_100x_M1BP_rep1_3R2_B-C-A_Position002_1_cmle.ics	32	0	1	1	0.4888136280290642	0.41897233201581024	0.4156862745098039
138	Jan14_100x_M1BP_rep1_3R2_B-C-A_Position002_1_cmle.ics	34	0	1	1	0.5695139911470701	0.5717592592592592	0.5704387990762125
139	Jan14_100x_M1BP_rep1_3R2_B-C-A_Position002_1_cmle.ics	35	0	1	1	0.5026479759921509	0.6626139817629179	0.6666666666666666
140	Jan14_100x_M1BP_rep1_3R2_B-C-A_Position002_1_cmle.ics	36	0	1	1	0.07147746447594806	0.07579462102689485	0.07579462102689485
141	Jan14_100x_M1BP_rep1_3R2_B-C-A_Position002_1_cmle.ics	37	0	1	1	0.8023921818590299	0.6770428015564203	0.6757281553398058
142	Jan14_100x_M1BP_rep1_3R2_B-C-A_Position002_1_cmle.ics	38	0	1	1	0.48189645404752085	0.7464285714285713	0.468609865470852
143	Jan14_100x_M1BP_rep1_3R2_B-C-A_Position002_1_cmle.ics	38	0	2	1	0.0	0.0	0.0
144	Jan14_100x_M1BP_rep1_3R2_B-C-A_Position002_1_cmle.ics	39	0	1	1	1.4848866813713082	0.7410817031070194	0.7749699157641394
145	Jan14_100x_M1BP_rep1_3R2_B-C-A_Position002_1_cmle.ics	40	0	1	1	0.0	0.0	0.0
146	Jan14_100x_M1BP_rep1_3R2_B-C-A_Position002_1_cmle.ics	40	0	1	2	0.1291205809888094	0.1414141414141414	0.5833333333333334
147	Jan14_100x_M1BP_rep1_3R2_B-C-A_Position002_1_cmle.ics	41	0	1	1	0.08761753709954924	0.076	0.076
148	Jan14_100x_M1BP_rep1_3R2_B-C-A_Position002_1_cmle.ics	42	0	1	1	0.6594372529071337	0.7526315789473682	0.7390180878552971
149	Jan14_100x_M1BP_rep1_3R2_B-C-A_Position002_1_cmle.ics	42	0	1	2	0.0	0.0	0.0
150	Jan14_100x_M1BP_rep1_3R2_B-C-A_Position002_1_cmle.ics	42	0	2	1	0.0	0.0	0.0
151	Jan14_100x_M1BP_rep1_3R2_B-C-A_Position002_1_cmle.ics	42	0	2	2	0.0	0.0	0.0
152	Jan14_100x_M1BP_rep1_3R2_B-C-A_Position002_1_cmle.ics	44	0	1	1	0.16370645089652622	0.1591928251121076	0.16027088036117382
153	Jan14_100x_M1BP_rep1_3R2_B-C-A_Position002_1_cmle.ics	47	0	1	1	0.0	0.0	0.0
154	Jan14_100x_M1BP_rep1_3R2_B-C-A_Position002_1_cmle.ics	47	0	1	2	0.31127282916945126	0.26162790697674415	0.7219251336898395
155	Jan14_100x_M1BP_rep1_3R2_B-C-A_Position002_1_cmle.ics	48	0	1	1	0.33202435111408135	0.5274725274725275	0.3295194508009153
156	Jan14_100x_M1BP_rep1_3R2_B-C-A_Position002_1_cmle.ics	48	0	2	1	0.0	0.0	0.0
157	Jan14_100x_M1BP_rep1_3R2_B-C-A_Position003_2_cmle.ics	1	0	1	1	0.797780732538001	0.8693467336683415	0.8804071246819337
158	Jan14_100x_M1BP_rep1_3R2_B-C-A_Position003_2_cmle.ics	2	0	1	1	0.03689159456823126	0.10191082802547771	0.13008130081300812
159	Jan14_100x_M1BP_rep1_3R2_B-C-A_Position003_2_cmle.ics	3	0	1	1	0.057643116512861345	0.12626262626262627	0.12690355329949238
160	Jan14_100x_M1BP_rep1_3R2_B-C-A_Position003_2_cmle.ics	4	0	1	1	0.299744205866879	0.5306122448979592	0.3485254691689008
161	Jan14_100x_M1BP_rep1_3R2_B-C-A_Position003_2_cmle.ics	4	0	2	1	0.0	0.0	0.0
162	Jan14_100x_M1BP_rep1_3R2_B-C-A_Position003_2_cmle.ics	5	0	1	1	0.7170803694199951	0.5992292870905587	0.598076923076923
163	Jan14_100x_M1BP_rep1_3R2_B-C-A_Position003_2_cmle.ics	6	0	1	1	0.6617429775676482	0.6643518518518516	0.7211055276381908
164	Jan14_100x_M1BP_rep1_3R2_B-C-A_Position003_2_cmle.ics	7	0	1	1	0.19137514682269965	0.5320512820512819	0.5354838709677419
165	Jan14_100x_M1BP_rep1_3R2_B-C-A_Position003_2_cmle.ics	8	0	1	1	0.52801094725781	0.4654471544715447	0.4654471544715447
166	Jan14_100x_M1BP_rep1_3R2_B-C-A_Position003_2_cmle.ics	10	0	1	1	0.574125440468099	0.7410714285714286	0.7217391304347824
167	Jan14_100x_M1BP_rep1_3R2_B-C-A_Position003_2_cmle.ics	10	0	1	2	0.0	0.0	0.0
168	Jan14_100x_M1BP_rep1_3R2_B-C-A_Position003_2_cmle.ics	10	0	2	1	0.0	0.0	0.0
169	Jan14_100x_M1BP_rep1_3R2_B-C-A_Position003_2_cmle.ics	10	0	2	2	0.9338184875083538	0.7486136783733826	0.7570093457943925
170	Jan14_100x_M1BP_rep1_3R2_B-C-A_Position003_2_cmle.ics	11	0	1	1	0.0	0.0	0.0
171	Jan14_100x_M1BP_rep1_3R2_B-C-A_Position003_2_cmle.ics	12	0	1	1	0.0	0.0	0.0
172	Jan14_100x_M1BP_rep1_3R2_B-C-A_Position003_2_cmle.ics	12	0	1	2	0.057643116512861345	0.0825082508250825	0.11013215859030835
173	Jan14_100x_M1BP_rep1_3R2_B-C-A_Position003_2_cmle.ics	12	0	2	1	0.20520949478578637	0.6846153846153844	0.43627450980392146
174	Jan14_100x_M1BP_rep1_3R2_B-C-A_Position003_2_cmle.ics	12	0	2	2	0.0	0.0	0.0
175	Jan14_100x_M1BP_rep1_3R2_B-C-A_Position003_2_cmle.ics	13	0	1	1	0.4888136280290642	0.6198830409356725	0.5158150851581509
176	Jan14_100x_M1BP_rep1_3R2_B-C-A_Position003_2_cmle.ics	13	0	1	2	0.0	0.0	0.0
177	Jan14_100x_M1BP_rep1_3R2_B-C-A_Position003_2_cmle.ics	13	0	1	3	0.0	0.0	0.0
178	Jan14_100x_M1BP_rep1_3R2_B-C-A_Position003_2_cmle.ics	13	0	2	1	0.0	0.0	0.0
179	Jan14_100x_M1BP_rep1_3R2_B-C-A_Position003_2_cmle.ics	13	0	2	2	0.0	0.0	0.0
180	Jan14_100x_M1BP_rep1_3R2_B-C-A_Position003_2_cmle.ics	13	0	2	3	0.03458586990771681	0.1271186440677966	0.06072874493927125
181	Jan14_100x_M1BP_rep1_3R2_B-C-A_Position003_2_cmle.ics	13	0	3	1	0.0	0.0	0.0
182	Jan14_100x_M1BP_rep1_3R2_B-C-A_Position003_2_cmle.ics	13	0	3	2	0.33663580043511027	0.29141716566866266	0.48666666666666664
183	Jan14_100x_M1BP_rep1_3R2_B-C-A_Position003_2_cmle.ics	13	0	3	3	0.0	0.0	0.0
184	Jan14_100x_M1BP_rep1_3R2_B-C-A_Position003_2_cmle.ics	14	0	1	1	0.5925712377522147	0.6253041362530414	0.6299019607843137
185	Jan14_100x_M1BP_rep1_3R2_B-C-A_Position003_2_cmle.ics	15	0	1	1	0.0	0.0	0.0
186	Jan14_100x_M1BP_rep1_3R2_B-C-A_Position003_2_cmle.ics	15	0	1	2	0.0	0.0	0.0
187	Jan14_100x_M1BP_rep1_3R2_B-C-A_Position003_2_cmle.ics	15	0	2	1	0.0	0.0	0.0
188	Jan14_100x_M1BP_rep1_3R2_B-C-A_Position003_2_cmle.ics	15	0	2	2	0.0	0.0	0.0
189	Jan14_100x_M1BP_rep1_3R2_B-C-A_Position003_2_cmle.ics	16	0	1	1	0.30666137984842234	0.4634146341463414	0.31516587677725116
190	Jan14_100x_M1BP_rep1_3R2_B-C-A_Position003_2_cmle.ics	16	0	2	1	0.029974420586687898	0.0948905109489051	0.030805687203791468
191	Jan14_100x_M1BP_rep1_3R2_B-C-A_Position003_2_cmle.ics	17	0	1	1	0.45192203346083293	0.3904382470119521	0.39199999999999996
192	Jan14_100x_M1BP_rep1_3R2_B-C-A_Position003_2_cmle.ics	18	0	1	1	0.0	0.0	0.0
193	Jan14_100x_M1BP_rep1_3R2_B-C-A_Position003_2_cmle.ics	18	0	1	2	0.0	0.0	0.0
194	Jan14_100x_M1BP_rep1_3R2_B-C-A_Position003_2_cmle.ics	18	0	2	1	0.0	0.0	0.0
195	Jan14_100x_M1BP_rep1_3R2_B-C-A_Position003_2_cmle.ics	18	0	2	2	0.057643116512861345	0.08389261744966442	0.25252525252525254
196	Jan14_100x_M1BP_rep1_3R2_B-C-A_Position003_2_cmle.ics	19	0	1	1	0.0	0.0	0.0
197	Jan14_100x_M1BP_rep1_3R2_B-C-A_Position003_2_cmle.ics	19	0	1	2	0.0	0.0	0.0
198	Jan14_100x_M1BP_rep1_3R2_B-C-A_Position003_2_cmle.ics	19	0	1	3	0.0	0.0	0.0
199	Jan14_100x_M1BP_rep1_3R2_B-C-A_Position003_2_cmle.ics	19	0	2	1	0.20520949478578637	0.6899224806201549	0.5297619047619048
200	Jan14_100x_M1BP_rep1_3R2_B-C-A_Position003_2_cmle.ics	19	0	2	2	0.0	0.0	0.0
201	Jan14_100x_M1BP_rep1_3R2_B-C-A_Position003_2_cmle.ics	19	0	2	3	0.0	0.0	0.0
202	Jan14_100x_M1BP_rep1_3R2_B-C-A_Position003_2_cmle.ics	20	0	1	1	0.7747234859328564	0.7887323943661971	0.7777777777777776
203	Jan14_100x_M1BP_rep1_3R2_B-C-A_Position003_2_cmle.ics	23	0	1	1	0.025362971265658993	0.05555555555555556	0.20370370370370366
204	Jan14_100x_M1BP_rep1_3R2_B-C-A_Position003_2_cmle.ics	23	0	1	2	0.0	0.0	0.0
205	Jan14_100x_M1BP_rep1_3R2_B-C-A_Position003_2_cmle.ics	24	0	1	1	0.4242533375346595	0.20489977728285078	0.20444444444444443
206	Jan14_100x_M1BP_rep1_3R2_B-C-A_Position003_2_cmle.ics	25	0	1	1	0.22134956740938755	0.1553398058252427	0.20779220779220778
207	Jan14_100x_M1BP_rep1_3R2_B-C-A_Position003_2_cmle.ics	25	0	1	2	0.0	0.0	0.0
208	Jan14_100x_M1BP_rep1_3R2_B-C-A_Position003_2_cmle.ics	25	0	1	3	0.0	0.0	0.0
209	Jan14_100x_M1BP_rep1_3R2_B-C-A_Position003_2_cmle.ics	25	0	2	1	0.0	0.0	0.0
210	Jan14_100x_M1BP_rep1_3R2_B-C-A_Position003_2_cmle.ics	25	0	2	2	0.0	0.0	0.0
211	Jan14_100x_M1BP_rep1_3R2_B-C-A_Position003_2_cmle.ics	25	0	2	3	0.0	0.0	0.0
212	Jan14_100x_M1BP_rep1_3R2_B-C-A_Position003_2_cmle.ics	26	0	1	1	0.16370645089652622	0.4437499999999999	0.43827160493827155
213	Jan14_100x_M1BP_rep1_3R2_B-C-A_Position003_2_cmle.ics	27	0	1	1	0.0	0.0	0.0
214	Jan14_100x_M1BP_rep1_3R2_B-C-A_Position003_2_cmle.ics	27	0	1	2	0.0	0.0	0.0
215	Jan14_100x_M1BP_rep1_3R2_B-C-A_Position003_2_cmle.ics	28	0	1	1	0.47728500472649193	0.404296875	0.4058823529411764
216	Jan14_100x_M1BP_rep1_3R2_B-C-A_Position003_2_cmle.ics	29	0	1	1	0.3804445689848849	0.4044117647058823	0.4074074074074074
217	Jan14_100x_M1BP_rep1_3R2_B-C-A_Position003_2_cmle.ics	30	0	1	1	0.01152862330257227	0.04385964912280702	0.021459227467811162
218	Jan14_100x_M1BP_rep1_3R2_B-C-A_Position003_2_cmle.ics	30	0	1	2	0.0	0.0	0.0
219	Jan14_100x_M1BP_rep1_3R2_B-C-A_Position003_2_cmle.ics	30	0	2	1	0.0	0.0	0.0
220	Jan14_100x_M1BP_rep1_3R2_B-C-A_Position003_2_cmle.ics	30	0	2	2	0.3181900031509946	0.4893617021276595	0.8214285714285714
221	Jan14_100x_M1BP_rep1_3R2_B-C-A_Position003_2_cmle.ics	31	0	1	1	0.9660986327555562	0.7350877192982456	0.5364916773367477
222	Jan14_100x_M1BP_rep1_3R2_B-C-A_Position003_2_cmle.ics	31	0	2	1	0.0	0.0	0.0
223	Jan14_100x_M1BP_rep1_3R2_B-C-A_Position003_2_cmle.ics	32	0	1	1	0.37583311966385596	0.4201030927835051	0.42558746736292424
224	Jan14_100x_M1BP_rep1_3R2_B-C-A_Position003_2_cmle.ics	33	0	1	1	0.5718197158075845	0.4688090737240075	0.46969696969696956
225	Jan14_100x_M1BP_rep1_3R2_B-C-A_Position003_2_cmle.ics	34	0	1	1	0.3619987717007692	0.48757763975155277	0.5836431226765798
226	Jan14_100x_M1BP_rep1_3R2_B-C-A_Position003_2_cmle.ics	34	0	1	2	0.0	0.0	0.0
227	Jan14_100x_M1BP_rep1_3R2_B-C-A_Position003_2_cmle.ics	35	0	1	1	0.2444068140145321	0.21588594704684314	0.2150101419878296
228	Jan14_100x_M1BP_rep1_3R2_B-C-A_Position003_2_cmle.ics	36	0	1	1	0.670965876209706	0.529090909090909	0.529090909090909
229	Jan14_100x_M1BP_rep1_3R2_B-C-A_Position003_2_cmle.ics	37	0	1	1	0.2605468866381333	0.28535353535353536	0.2860759493670886
230	Jan14_100x_M1BP_rep1_3R2_B-C-A_Position003_2_cmle.ics	38	0	1	1	0.0	0.0	0.0
231	Jan14_100x_M1BP_rep1_3R2_B-C-A_Position003_2_cmle.ics	38	0	1	2	0.19829232080424303	0.19325842696629209	0.47777777777777775
232	Jan14_100x_M1BP_rep1_3R2_B-C-A_Position003_2_cmle.ics	39	0	1	1	0.6594372529071337	0.6412556053811658	0.6426966292134829
233	Jan14_100x_M1BP_rep1_3R2_B-C-A_Position003_2_cmle.ics	40	0	1	1	0.3158842784904802	0.45214521452145207	0.45364238410596025
234	Jan14_100x_M1BP_rep1_3R2_B-C-A_Position003_2_cmle.ics	41	0	1	1	0.28821558256430674	0.2682403433476395	0.2699784017278618
235	Jan14_100x_M1BP_rep1_3R2_B-C-A_Position003_2_cmle.ics	42	0	1	1	0.0	0.0	0.0
236	Jan14_100x_M1BP_rep1_3R2_B-C-A_Position003_2_cmle.ics	42	0	2	1	0.35047014839819696	0.5629629629629629	0.4053333333333333
237	Jan14_100x_M1BP_rep1_3R2_B-C-A_Position003_2_cmle.ics	43	0	1	1	0.3619987717007692	0.35440180586907444	0.35440180586907444
238	Jan14_100x_M1BP_rep1_3R2_B-C-A_Position003_2_cmle.ics	44	0	1	1	0.04611449321028908	0.05847953216374269	0.05899705014749263
239	Jan14_100x_M1BP_rep1_3R2_B-C-A_Position003_2_cmle.ics	45	0	1	1	0.2789926839222489	0.7245508982035928	0.7245508982035928
240	Jan14_100x_M1BP_rep1_3R2_B-C-A_Position003_2_cmle.ics	46	0	1	1	0.4749792800659775	0.5582655826558265	0.5706371191135734
241	Jan14_100x_M1BP_rep1_3R2_B-C-A_Position003_2_cmle.ics	46	0	1	2	0.0	0.0	0.0
242	Jan14_100x_M1BP_rep1_3R2_B-C-A_Position003_2_cmle.ics	46	0	2	1	0.0	0.0	0.0
243	Jan14_100x_M1BP_rep1_3R2_B-C-A_Position003_2_cmle.ics	46	0	2	2	0.04842021787080353	0.253012048192771	0.23076923076923073
244	Jan14_100x_M1BP_rep1_3R2_B-C-A_Position003_2_cmle.ics	47	0	1	1	0.4242533375346595	0.6814814814814815	0.6865671641791045
245	Jan14_100x_M1BP_rep1_3R2_B-C-A_Position003_2_cmle.ics	48	0	1	1	0.6894116734938217	0.598	0.6004016064257027
246	Jan14_100x_M1BP_rep1_3R2_B-C-A_Position003_2_cmle.ics	49	0	1	1	0.5349281212393533	0.5471698113207547	0.5484633569739953
247	Jan14_100x_M1BP_rep1_3R2_B-C-A_Position003_2_cmle.ics	50	0	1	1	0.3481644237376825	0.44411764705882356	0.44542772861356933
248	Jan14_100x_M1BP_rep1_3R2_B-C-A_Position003_2_cmle.ics	51	0	1	1	0.16601217555704068	0.6990291262135921	0.1865284974093264
249	Jan14_100x_M1BP_rep1_3R2_B-C-A_Position003_2_cmle.ics	51	0	2	1	0.0	0.0	0.0
250	Jan14_100x_M1BP_rep1_3R2_B-C-A_Position003_2_cmle.ics	52	0	1	1	0.14756637827292504	0.30917874396135264	0.3121951219512195
251	Jan14_100x_M1BP_rep1_3R2_B-C-A_Position003_2_cmle.ics	53	0	1	1	0.17292934953858402	0.32051282051282043	0.3333333333333333
252	Jan14_100x_M1BP_rep1_3R2_B-C-A_Position003_2_cmle.ics	54	0	1	1	0.6617429775676482	0.6198704103671706	0.6198704103671706
253	Jan14_100x_M1BP_rep1_3R2_B-C-A_Position003_2_cmle.ics	55	0	1	1	0.0	0.0	0.0
254	Jan14_100x_M1BP_rep1_3R2_B-C-A_Position003_2_cmle.ics	55	0	2	1	0.0	0.0	0.0
255	Jan14_100x_M1BP_rep1_3R2_B-C-A_Position003_2_cmle.ics	56	0	1	1	0.4911193526895787	0.6677115987460814	0.9551569506726457
256	Jan14_100x_M1BP_rep1_3R2_B-C-A_Position003_2_cmle.ics	56	0	1	2	0.0	0.0	0.0
257	Jan14_100x_M1BP_rep1_3R2_B-C-A_Position003_2_cmle.ics	56	0	2	1	0.0	0.0	0.0
258	Jan14_100x_M1BP_rep1_3R2_B-C-A_Position003_2_cmle.ics	56	0	2	2	0.28590985790379225	0.96875	0.5511111111111111
259	Jan14_100x_M1BP_rep1_3R2_B-C-A_Position003_2_cmle.ics	57	0	1	1	0.1245091316677805	0.1310679611650485	0.10821643286573146
260	Jan14_100x_M1BP_rep1_3R2_B-C-A_Position003_2_cmle.ics	57	0	2	1	0.0046114493210289076	0.022988505747126436	0.004008016032064128
261	Jan14_100x_M1BP_rep1_3R2_B-C-A_Position003_2_cmle.ics	58	0	1	1	0.41272471423208723	0.40497737556561075	0.40315315315315314
262	Jan14_100x_M1BP_rep1_3R2_B-C-A_Position003_2_cmle.ics	59	0	1	1	0.0	0.0	0.0
263	Jan14_100x_M1BP_rep1_3R2_B-C-A_Position003_2_cmle.ics	59	0	1	2	0.2789926839222489	0.15106117353308365	0.8962962962962963
264	Jan14_100x_M1BP_rep1_3R2_B-C-A_Position003_2_cmle.ics	60	0	1	1	0.8438952257482901	0.6161616161616161	0.6140939597315436
265	Jan14_100x_M1BP_rep1_3R2_B-C-A_Position003_2_cmle.ics	61	0	1	1	0.020751521944630084	0.020454545454545458	0.017374517374517374
266	Jan14_100x_M1BP_rep1_3R2_B-C-A_Position003_2_cmle.ics	61	0	1	2	0.0	0.0	0.0
267	Jan14_100x_M1BP_rep1_3R2_B-C-A_Position003_2_cmle.ics	61	0	2	1	0.0	0.0	0.0
268	Jan14_100x_M1BP_rep1_3R2_B-C-A_Position003_2_cmle.ics	61	0	2	2	0.13603775497035278	0.15691489361702127	0.19865319865319864
269	Jan14_100x_M1BP_rep1_3R2_B-C-A_Position003_2_cmle.ics	62	0	1	1	0.059948841173375796	0.21311475409836061	0.21311475409836061
270	Jan14_100x_M1BP_rep1_3R2_B-C-A_Position003_2_cmle.ics	63	0	1	1	0.7216918187410241	0.6924778761061946	0.6909492273730685
271	Jan14_100x_M1BP_rep1_3R2_B-C-A_Position004_3_cmle.ics	1	0	1	1	0.0	0.0	0.0
272	Jan14_100x_M1BP_rep1_3R2_B-C-A_Position004_3_cmle.ics	1	0	1	2	0.0	0.0	0.0
273	Jan14_100x_M1BP_rep1_3R2_B-C-A_Position004_3_cmle.ics	2	0	1	1	0.31127282916945126	0.8181818181818181	0.8181818181818181
274	Jan14_100x_M1BP_rep1_3R2_B-C-A_Position004_3_cmle.ics	3	0	1	1	0.0	0.0	0.0
275	Jan14_100x_M1BP_rep1_3R2_B-C-A_Position004_3_cmle.ics	3	0	1	2	0.0	0.0	0.0
276	Jan14_100x_M1BP_rep1_3R2_B-C-A_Position004_3_cmle.ics	3	0	1	3	0.4058075402505439	0.21755253399258342	0.9565217391304347
277	Jan14_100x_M1BP_rep1_3R2_B-C-A_Position004_3_cmle.ics	3	0	2	1	0.0	0.0	0.0
278	Jan14_100x_M1BP_rep1_3R2_B-C-A_Position004_3_cmle.ics	3	0	2	2	0.03228014524720235	0.21875	0.038781163434903045
279	Jan14_100x_M1BP_rep1_3R2_B-C-A_Position004_3_cmle.ics	3	0	2	3	0.0	0.0	0.0
280	Jan14_100x_M1BP_rep1_3R2_B-C-A_Position004_3_cmle.ics	4	0	1	1	0.5049537006526654	0.4442190669371197	0.4442190669371197
281	Jan14_100x_M1BP_rep1_3R2_B-C-A_Position004_3_cmle.ics	5	0	1	1	0.9684043574160706	0.6818181818181817	0.8383233532934131
282	Jan14_100x_M1BP_rep1_3R2_B-C-A_Position004_3_cmle.ics	5	0	1	2	0.0	0.0	0.0
283	Jan14_100x_M1BP_rep1_3R2_B-C-A_Position004_3_cmle.ics	5	0	2	1	0.0	0.0	0.0
284	Jan14_100x_M1BP_rep1_3R2_B-C-A_Position004_3_cmle.ics	5	0	2	2	0.0	0.0	0.0
285	Jan14_100x_M1BP_rep1_3R2_B-C-A_Position004_3_cmle.ics	5	0	3	1	0.0	0.0	0.0
286	Jan14_100x_M1BP_rep1_3R2_B-C-A_Position004_3_cmle.ics	5	0	3	2	0.3043556551879079	0.9166666666666667	0.24444444444444446
287	Jan14_100x_M1BP_rep1_3R2_B-C-A_Position004_3_cmle.ics	6	0	1	1	0.2144323934278442	0.5849056603773585	0.5812499999999999
288	Jan14_100x_M1BP_rep1_3R2_B-C-A_Position004_3_cmle.ics	7	0	1	1	0.3389415250956247	0.7860962566844919	0.7903225806451611
289	Jan14_100x_M1BP_rep1_3R2_B-C-A_Position004_3_cmle.ics	8	0	1	1	0.0	0.0	0.0
290	Jan14_100x_M1BP_rep1_3R2_B-C-A_Position004_3_cmle.ics	8	0	1	2	0.06686601515491916	0.18471337579617836	0.5272727272727273
291	Jan14_100x_M1BP_rep1_3R2_B-C-A_Position004_3_cmle.ics	8	0	2	1	0.0	0.0	0.0
292	Jan14_100x_M1BP_rep1_3R2_B-C-A_Position004_3_cmle.ics	8	0	2	2	0.0	0.0	0.0
293	Jan14_100x_M1BP_rep1_3R2_B-C-A_Position004_3_cmle.ics	8	0	3	1	0.0	0.0	0.0
294	Jan14_100x_M1BP_rep1_3R2_B-C-A_Position004_3_cmle.ics	8	0	3	2	0.0	0.0	0.0
295	Jan14_100x_M1BP_rep1_3R2_B-C-A_Position004_3_cmle.ics	8	0	4	1	0.009222898642057815	0.02758620689655172	0.009615384615384614
296	Jan14_100x_M1BP_rep1_3R2_B-C-A_Position004_3_cmle.ics	8	0	4	2	0.0	0.0	0.0
297	Jan14_100x_M1BP_rep1_3R2_B-C-A_Position004_3_cmle.ics	9	0	1	1	0.15448355225446841	0.1662531017369727	0.16791979949874686
298	Jan14_100x_M1BP_rep1_3R2_B-C-A_Position004_3_cmle.ics	10	0	1	1	0.7447490653461686	0.7114537444933919	0.7098901098901098
299	Jan14_100x_M1BP_rep1_3R2_B-C-A_Position004_3_cmle.ics	11	0	1	1	0.47728500472649193	0.4893617021276596	0.49052132701421797
300	Jan14_100x_M1BP_rep1_3R2_B-C-A_Position004_3_cmle.ics	12	0	1	1	0.7101631954384517	0.742168674698795	0.7386091127098321
301	Jan14_100x_M1BP_rep1_3R2_B-C-A_Position004_3_cmle.ics	13	0	1	1	0.15448355225446841	0.13958333333333334	0.1595238095238095
302	Jan14_100x_M1BP_rep1_3R2_B-C-A_Position004_3_cmle.ics	13	0	1	2	0.0	0.0	0.0
303	Jan14_100x_M1BP_rep1_3R2_B-C-A_Position004_3_cmle.ics	13	0	2	1	0.0	0.0	0.0
304	Jan14_100x_M1BP_rep1_3R2_B-C-A_Position004_3_cmle.ics	13	0	2	2	0.3619987717007692	0.38106796116504843	0.3333333333333332
305	Jan14_100x_M1BP_rep1_3R2_B-C-A_Position004_3_cmle.ics	14	0	1	1	0.057643116512861345	0.06345177664974619	0.06596306068601583
306	Jan14_100x_M1BP_rep1_3R2_B-C-A_Position004_3_cmle.ics	16	0	1	1	0.0	0.0	0.0
307	Jan14_100x_M1BP_rep1_3R2_B-C-A_Position004_3_cmle.ics	16	0	1	2	0.19137514682269965	0.2813559322033898	0.6859504132231403
308	Jan14_100x_M1BP_rep1_3R2_B-C-A_Position004_3_cmle.ics	16	0	2	1	0.35508159771922587	0.9005847953216374	0.44252873563218387
309	Jan14_100x_M1BP_rep1_3R2_B-C-A_Position004_3_cmle.ics	16	0	2	2	0.0	0.0	0.0
310	Jan14_100x_M1BP_rep1_3R2_B-C-A_Position004_3_cmle.ics	17	0	1	1	0.14526065361241058	0.23684210526315785	0.23684210526315785
311	Jan14_100x_M1BP_rep1_3R2_B-C-A_Position004_3_cmle.ics	18	0	1	1	0.0046114493210289076	0.006211180124223603	0.005141388174807197
312	Jan14_100x_M1BP_rep1_3R2_B-C-A_Position004_3_cmle.ics	18	0	1	2	0.0	0.0	0.0
313	Jan14_100x_M1BP_rep1_3R2_B-C-A_Position004_3_cmle.ics	18	0	2	1	0.0	0.0	0.0
314	Jan14_100x_M1BP_rep1_3R2_B-C-A_Position004_3_cmle.ics	18	0	2	2	0.1706236248780696	0.38743455497382195	0.6016260162601627
315	Jan14_100x_M1BP_rep1_3R2_B-C-A_Position004_3_cmle.ics	19	0	1	1	0.0	0.0	0.0
316	Jan14_100x_M1BP_rep1_3R2_B-C-A_Position004_3_cmle.ics	19	0	1	2	0.2351839153724743	0.26153846153846155	0.5828571428571429
317	Jan14_100x_M1BP_rep1_3R2_B-C-A_Position004_3_cmle.ics	19	0	1	3	0.0	0.0	0.0
318	Jan14_100x_M1BP_rep1_3R2_B-C-A_Position004_3_cmle.ics	20	0	1	1	0.14064920429138167	0.12474437627811859	0.1252566735112936
319	Jan14_100x_M1BP_rep1_3R2_B-C-A_Position004_3_cmle.ics	21	0	1	1	0.35277587305871144	0.6623376623376623	0.6623376623376623
320	Jan14_100x_M1BP_rep1_3R2_B-C-A_Position004_3_cmle.ics	22	0	1	1	0.223655292069902	0.4597156398104265	0.4575471698113207
321	Jan14_100x_M1BP_rep1_3R2_B-C-A_Position004_3_cmle.ics	23	0	1	1	0.27438123460122	0.36170212765957444	0.36170212765957444
322	Jan14_100x_M1BP_rep1_3R2_B-C-A_Position004_3_cmle.ics	24	0	1	1	0.34585869907716804	0.3667481662591687	0.3456221198156681
323	Jan14_100x_M1BP_rep1_3R2_B-C-A_Position004_3_cmle.ics	24	0	2	1	0.0	0.0	0.0
324	Jan14_100x_M1BP_rep1_3R2_B-C-A_Position004_3_cmle.ics	25	0	1	1	0.16831790021755513	0.19109947643979056	0.18863049095607234
325	Jan14_100x_M1BP_rep1_3R2_B-C-A_Position004_3_cmle.ics	26	0	1	1	0.5718197158075845	0.5862884160756501	0.5890736342042754
326	Jan14_100x_M1BP_rep1_3R2_B-C-A_Position004_3_cmle.ics	27	0	1	1	0.6179342090178737	0.5480572597137015	0.5047080979284368
327	Jan14_100x_M1BP_rep1_3R2_B-C-A_Position004_3_cmle.ics	28	0	1	1	0.27438123460122	0.5776699029126212	0.57487922705314
328	Jan14_100x_M1BP_rep1_3R2_B-C-A_Position004_3_cmle.ics	29	0	1	1	0.5464567445419255	0.6204188481675391	0.6220472440944881
329	Jan14_100x_M1BP_rep1_3R2_B-C-A_Position004_3_cmle.ics	30	0	1	1	0.45192203346083293	0.21826280623608016	0.3656716417910447
330	Jan14_100x_M1BP_rep1_3R2_B-C-A_Position004_3_cmle.ics	30	0	1	2	0.0	0.0	0.0
331	Jan14_100x_M1BP_rep1_3R2_B-C-A_Position004_3_cmle.ics	30	0	1	3	0.0	0.0	0.0
332	Jan14_100x_M1BP_rep1_3R2_B-C-A_Position004_3_cmle.ics	31	0	1	1	0.6755773255307349	0.5476635514018691	0.550751879699248
333	Jan14_100x_M1BP_rep1_3R2_B-C-A_Position004_3_cmle.ics	32	0	1	1	0.3343300757745958	0.26363636363636356	0.2622061482820976
334	Jan14_100x_M1BP_rep1_3R2_B-C-A_Position004_3_cmle.ics	33	0	1	1	0.3619987717007692	0.38480392156862736	0.38292682926829263
335	Jan14_100x_M1BP_rep1_3R2_B-C-A_Position004_3_cmle.ics	34	0	1	1	0.0	0.0	0.0
336	Jan14_100x_M1BP_rep1_3R2_B-C-A_Position004_3_cmle.ics	34	0	2	1	0.17754079885961294	0.5968992248062015	0.2115384615384615
337	Jan14_100x_M1BP_rep1_3R2_B-C-A_Position004_3_cmle.ics	35	0	1	1	0.5833483391101568	0.9440298507462687	0.6988950276243094
338	Jan14_100x_M1BP_rep1_3R2_B-C-A_Position004_3_cmle.ics	35	0	1	2	0.0	0.0	0.0
339	Jan14_100x_M1BP_rep1_3R2_B-C-A_Position004_3_cmle.ics	35	0	2	1	0.0	0.0	0.0
340	Jan14_100x_M1BP_rep1_3R2_B-C-A_Position004_3_cmle.ics	35	0	2	2	0.07378318913646252	0.128	0.20779220779220778
341	Jan14_100x_M1BP_rep1_3R2_B-C-A_Position004_3_cmle.ics	36	0	1	1	0.5833483391101568	0.5394456289978679	0.5348837209302325
342	Jan14_100x_M1BP_rep1_3R2_B-C-A_Position004_3_cmle.ics	37	0	1	1	0.472673555405463	0.5481283422459893	0.549597855227882
343	Jan14_100x_M1BP_rep1_3R2_B-C-A_Position004_3_cmle.ics	38	0	1	1	0.574125440468099	0.5331905781584582	0.5377969762419006
344	Jan14_100x_M1BP_rep1_3R2_B-C-A_Position004_3_cmle.ics	39	0	1	1	0.09684043574160706	0.08936170212765958	0.09271523178807947
345	Jan14_100x_M1BP_rep1_3R2_B-C-A_Position004_3_cmle.ics	40	0	1	1	0.325107177132538	0.3032258064516129	0.3038793103448275
346	Jan14_100x_M1BP_rep1_3R2_B-C-A_Position004_3_cmle.ics	41	0	1	1	0.5787368897891279	0.7993630573248408	0.738235294117647
347	Jan14_100x_M1BP_rep1_3R2_B-C-A_Position004_3_cmle.ics	41	0	1	2	0.0	0.0	0.0
348	Jan14_100x_M1BP_rep1_3R2_B-C-A_Position004_3_cmle.ics	41	0	1	3	0.0	0.0	0.0
349	Jan14_100x_M1BP_rep1_3R2_B-C-A_Position004_3_cmle.ics	41	0	2	1	0.0	0.0	0.0
350	Jan14_100x_M1BP_rep1_3R2_B-C-A_Position004_3_cmle.ics	41	0	2	2	0.0	0.0	0.0
351	Jan14_100x_M1BP_rep1_3R2_B-C-A_Position004_3_cmle.ics	41	0	2	3	0.523399497936781	0.5430622009569377	0.6069518716577539
352	Jan14_100x_M1BP_rep1_3R2_B-C-A_Position004_3_cmle.ics	41	0	3	1	0.0	0.0	0.0
353	Jan14_100x_M1BP_rep1_3R2_B-C-A_Position004_3_cmle.ics	41	0	3	2	0.3435529744166536	0.7925531914893615	0.7233009708737863
354	Jan14_100x_M1BP_rep1_3R2_B-C-A_Position004_3_cmle.ics	41	0	3	3	0.0	0.0	0.0
355	Jan14_100x_M1BP_rep1_3R2_B-C-A_Position004_3_cmle.ics	43	0	1	1	0.0	0.0	0.0
356	Jan14_100x_M1BP_rep1_3R2_B-C-A_Position004_3_cmle.ics	43	0	1	2	0.37352739500334153	0.4835820895522388	0.7232142857142856
357	Jan14_100x_M1BP_rep1_3R2_B-C-A_Position004_3_cmle.ics	44	0	1	1	0.5695139911470701	0.891696750902527	0.8884892086330934
358	Jan14_100x_M1BP_rep1_3R2_B-C-A_Position004_3_cmle.ics	45	0	1	1	0.11298050836520823	0.13315217391304346	0.13920454545454544
359	Jan14_100x_M1BP_rep1_3R2_B-C-A_Position004_3_cmle.ics	46	0	1	1	0.24671253867504656	0.32326283987915405	0.23672566371681414
360	Jan14_100x_M1BP_rep1_3R2_B-C-A_Position004_3_cmle.ics	46	0	2	1	0.0	0.0	0.0
361	Jan14_100x_M1BP_rep1_3R2_B-C-A_Position004_3_cmle.ics	47	0	1	1	0.6409914556230182	0.6510538641686183	0.6510538641686183
362	Jan14_100x_M1BP_rep1_3R2_B-C-A_Position004_3_cmle.ics	48	0	1	1	0.30896710450893683	0.8220858895705521	0.538152610441767
363	Jan14_100x_M1BP_rep1_3R2_B-C-A_Position004_3_cmle.ics	48	0	2	1	0.0	0.0	0.0
364	Jan14_100x_M1BP_rep1_3R2_B-C-A_Position004_3_cmle.ics	49	0	1	1	0.498036526671122	0.5837837837837837	0.5983379501385041
365	Jan14_100x_M1BP_rep1_3R2_B-C-A_Position004_3_cmle.ics	50	0	1	1	0.5187880486157521	0.6521739130434782	0.6521739130434782
366	Jan14_100x_M1BP_rep1_3R2_B-C-A_Position004_3_cmle.ics	51	0	1	1	1.2012825481280305	0.5536663124335813	0.5554371002132197
367	Jan14_100x_M1BP_rep1_3R2_B-C-A_Position004_3_cmle.ics	54	0	1	1	0.23748964003298875	0.21413721413721412	0.21458333333333332
368	Jan14_100x_M1BP_rep1_3R2_B-C-A_Position004_3_cmle.ics	55	0	1	1	0.7147746447594807	0.665236051502146	0.6609808102345416
369	Jan14_100x_M1BP_rep1_3R2_B-C-A_Position004_3_cmle.ics	56	0	1	1	2.0866808177655805	0.7788296041308088	0.7842287694974003
370	Jan14_100x_M1BP_rep1_3R2_B-C-A_Position004_3_cmle.ics	57	0	1	1	0.2098209441068153	0.37142857142857144	0.36991869918699183
371	Jan14_100x_M1BP_rep1_3R2_B-C-A_Position004_3_cmle.ics	58	0	1	1	0.3850560183059138	0.4926253687315635	0.4940828402366863
372	Jan14_100x_M1BP_rep1_3R2_B-C-A_Position004_3_cmle.ics	59	0	1	1	0.07839463845749142	0.18888888888888886	0.0805687203791469
373	Jan14_100x_M1BP_rep1_3R2_B-C-A_Position004_3_cmle.ics	59	0	2	1	0.0	0.0	0.0
374	Jan14_100x_M1BP_rep1_3R2_B-C-A_Position004_3_cmle.ics	60	0	1	1	0.19829232080424303	0.5972222222222222	0.3510204081632653
375	Jan14_100x_M1BP_rep1_3R2_B-C-A_Position004_3_cmle.ics	60	0	2	1	0.0	0.0	0.0
376	Jan14_100x_M1BP_rep1_3R2_B-C-A_Position005_4_cmle.ics	1	0	1	1	0.0	0.0	0.0
377	Jan14_100x_M1BP_rep1_3R2_B-C-A_Position005_4_cmle.ics	1	0	2	1	0.4265590621951739	0.8726415094339621	0.4120267260579064
378	Jan14_100x_M1BP_rep1_3R2_B-C-A_Position005_4_cmle.ics	3	0	1	1	0.28590985790379225	0.21946902654867254	0.22222222222222218
379	Jan14_100x_M1BP_rep1_3R2_B-C-A_Position005_4_cmle.ics	4	0	1	1	0.5695139911470701	0.6880222841225627	0.6823204419889504
380	Jan14_100x_M1BP_rep1_3R2_B-C-A_Position005_4_cmle.ics	5	0	1	1	0.0	0.0	0.0
381	Jan14_100x_M1BP_rep1_3R2_B-C-A_Position005_4_cmle.ics	6	0	1	1	0.4749792800659775	0.45374449339207046	0.4547461368653422
382	Jan14_100x_M1BP_rep1_3R2_B-C-A_Position005_4_cmle.ics	7	0	1	1	0.6801887748517639	0.6427015250544662	0.6469298245614035
383	Jan14_100x_M1BP_rep1_3R2_B-C-A_Position005_4_cmle.ics	8	0	1	1	0.13142630564932387	0.3015873015873015	0.3015873015873015
384	Jan14_100x_M1BP_rep1_3R2_B-C-A_Position005_4_cmle.ics	9	0	1	1	0.39197319228745714	0.2936096718480138	0.18438177874186548
385	Jan14_100x_M1BP_rep1_3R2_B-C-A_Position005_4_cmle.ics	9	0	2	1	0.03919731922874571	0.04899135446685878	0.018438177874186546
386	Jan14_100x_M1BP_rep1_3R2_B-C-A_Position005_4_cmle.ics	10	0	1	1	0.7424433406856541	0.3917274939172749	0.6465863453815259
387	Jan14_100x_M1BP_rep1_3R2_B-C-A_Position005_4_cmle.ics	10	0	1	2	0.0	0.0	0.0
388	Jan14_100x_M1BP_rep1_3R2_B-C-A_Position005_4_cmle.ics	10	0	1	3	0.0	0.0	0.0
389	Jan14_100x_M1BP_rep1_3R2_B-C-A_Position005_4_cmle.ics	10	0	1	4	0.0	0.0	0.0
390	Jan14_100x_M1BP_rep1_3R2_B-C-A_Position005_4_cmle.ics	12	0	1	1	0.16831790021755513	0.19571045576407506	0.19518716577540107
391	Jan14_100x_M1BP_rep1_3R2_B-C-A_Position005_4_cmle.ics	13	0	1	1	0.0	0.0	0.0
392	Jan14_100x_M1BP_rep1_3R2_B-C-A_Position005_4_cmle.ics	13	0	1	2	0.13603775497035278	0.5462962962962962	0.2006802721088435
393	Jan14_100x_M1BP_rep1_3R2_B-C-A_Position005_4_cmle.ics	13	0	2	1	0.45653348278186184	0.2679296346414073	0.3523131672597864
394	Jan14_100x_M1BP_rep1_3R2_B-C-A_Position005_4_cmle.ics	13	0	2	2	0.0	0.0	0.0
395	Jan14_100x_M1BP_rep1_3R2_B-C-A_Position005_4_cmle.ics	14	0	1	1	0.6917173981543361	0.763358778625954	0.7692307692307692
396	Jan14_100x_M1BP_rep1_3R2_B-C-A_Position005_4_cmle.ics	15	0	1	1	0.249018263335561	0.4931506849315068	0.4931506849315068
397	Jan14_100x_M1BP_rep1_3R2_B-C-A_Position005_4_cmle.ics	16	0	1	1	0.19829232080424303	0.3426294820717131	0.3412698412698412
398	Jan14_100x_M1BP_rep1_3R2_B-C-A_Position005_4_cmle.ics	17	0	1	1	0.6087113103758158	0.5932584269662919	0.5892857142857142
399	Jan14_100x_M1BP_rep1_3R2_B-C-A_Position005_4_cmle.ics	18	0	1	1	0.9568757341134984	0.8792372881355932	0.8792372881355932
400	Jan14_100x_M1BP_rep1_3R2_B-C-A_Position005_4_cmle.ics	19	0	1	1	0.35738732237974036	0.3596287703016241	0.36046511627906974
401	Jan14_100x_M1BP_rep1_3R2_B-C-A_Position005_4_cmle.ics	20	0	1	1	0.6732716008702205	0.6121593291404611	0.6134453781512604
402	Jan14_100x_M1BP_rep1_3R2_B-C-A_Position005_4_cmle.ics	22	0	1	1	0.0	0.0	0.0
403	Jan14_100x_M1BP_rep1_3R2_B-C-A_Position005_4_cmle.ics	22	0	1	2	0.0	0.0	0.0
404	Jan14_100x_M1BP_rep1_3R2_B-C-A_Position005_4_cmle.ics	22	0	2	1	0.7286089927225674	0.5365025466893039	0.6795698924731183
405	Jan14_100x_M1BP_rep1_3R2_B-C-A_Position005_4_cmle.ics	22	0	2	2	0.0	0.0	0.0
406	Jan14_100x_M1BP_rep1_3R2_B-C-A_Position005_4_cmle.ics	22	0	3	1	0.0	0.0	0.0
407	Jan14_100x_M1BP_rep1_3R2_B-C-A_Position005_4_cmle.ics	22	0	3	2	0.249018263335561	0.9999999999999998	0.21386138613861386
408	Jan14_100x_M1BP_rep1_3R2_B-C-A_Position005_4_cmle.ics	23	0	1	1	0.4265590621951739	0.7676348547717841	0.7740585774058577
409	Jan14_100x_M1BP_rep1_3R2_B-C-A_Position005_4_cmle.ics	24	0	1	1	0.4196418882136306	0.45049504950495045	0.4471744471744471
410	Jan14_100x_M1BP_rep1_3R2_B-C-A_Position005_4_cmle.ics	25	0	1	1	0.11759195768623715	0.1103896103896104	0.10967741935483871
411	Jan14_100x_M1BP_rep1_3R2_B-C-A_Position005_4_cmle.ics	26	0	1	1	0.10375760972315042	0.31034482758620685	0.3125
412	Jan14_100x_M1BP_rep1_3R2_B-C-A_Position005_4_cmle.ics	27	0	1	1	0.5787368897891279	0.467411545623836	0.4808429118773946
413	Jan14_100x_M1BP_rep1_3R2_B-C-A_Position005_4_cmle.ics	28	0	1	1	0.47959072938700636	0.4236252545824846	0.42448979591836733
414	Jan14_100x_M1BP_rep1_3R2_B-C-A_Position005_4_cmle.ics	31	0	1	1	0.5072594253131798	0.44176706827309226	0.42884990253411304
415	Jan14_100x_M1BP_rep1_3R2_B-C-A_Position005_4_cmle.ics	33	0	1	1	0.22826674139093092	0.2147505422993492	0.2066805845511482
416	Jan14_100x_M1BP_rep1_3R2_B-C-A_Position005_4_cmle.ics	34	0	1	1	0.059948841173375796	0.11453744493392068	0.11453744493392068
417	Jan14_100x_M1BP_rep1_3R2_B-C-A_Position005_4_cmle.ics	35	0	1	1	0.54876246920244	0.523076923076923	0.523076923076923
418	Jan14_100x_M1BP_rep1_3R2_B-C-A_Position005_4_cmle.ics	36	0	1	1	0.24210108935401764	0.23863636363636365	0.3804347826086957
419	Jan14_100x_M1BP_rep1_3R2_B-C-A_Position005_4_cmle.ics	36	0	1	2	0.01152862330257227	0.011363636363636364	0.030674846625766868
420	Jan14_100x_M1BP_rep1_3R2_B-C-A_Position005_4_cmle.ics	37	0	1	1	0.4749792800659775	0.46085011185682334	0.46292134831460663
421	Jan14_100x_M1BP_rep1_3R2_B-C-A_Position005_4_cmle.ics	38	0	1	1	0.15448355225446841	0.3641304347826087	0.366120218579235
422	Jan14_100x_M1BP_rep1_3R2_B-C-A_Position005_4_cmle.ics	39	0	1	1	0.523399497936781	0.5101123595505616	0.5101123595505616
423	Jan14_100x_M1BP_rep1_3R2_B-C-A_Position005_4_cmle.ics	41	0	1	1	0.23979536469350318	0.4622222222222222	0.4601769911504424
424	Jan14_100x_M1BP_rep1_3R2_B-C-A_Position005_4_cmle.ics	42	0	1	1	0.6363800063019892	0.7058823529411763	0.7113402061855669
425	Jan14_100x_M1BP_rep1_3R2_B-C-A_Position005_4_cmle.ics	43	0	1	1	0.016140072623601176	0.016509433962264147	0.01694915254237288
426	Jan14_100x_M1BP_rep1_3R2_B-C-A_Position005_4_cmle.ics	44	0	1	1	0.13142630564932387	0.6627906976744186	0.2651162790697674
427	Jan14_100x_M1BP_rep1_3R2_B-C-A_Position005_4_cmle.ics	44	0	2	1	0.0	0.0	0.0
428	Jan14_100x_M1BP_rep1_3R2_B-C-A_Position005_4_cmle.ics	45	0	1	1	0.0	0.0	0.0
429	Jan14_100x_M1BP_rep1_3R2_B-C-A_Position005_4_cmle.ics	45	0	2	1	0.32741290179305244	0.6367713004484304	0.3191011235955055
430	Jan14_100x_M1BP_rep1_3R2_B-C-A_Position005_4_cmle.ics	45	0	3	1	0.0	0.0	0.0
431	Jan14_100x_M1BP_rep1_3R2_B-C-A_Position005_4_cmle.ics	46	0	1	1	0.5602910925050123	0.48697394789579157	0.9239543726235742
432	Jan14_100x_M1BP_rep1_3R2_B-C-A_Position005_4_cmle.ics	46	0	1	2	0.0	0.0	0.0
433	Jan14_100x_M1BP_rep1_3R2_B-C-A_Position005_4_cmle.ics	47	0	1	1	0.7562776886487408	0.6934460887949259	0.6963906581740974
434	Jan14_100x_M1BP_rep1_3R2_B-C-A_Position005_4_cmle.ics	48	0	1	1	0.10606333438366487	0.21198156682027647	0.2110091743119266
435	Jan14_100x_M1BP_rep1_3R2_B-C-A_Position005_4_cmle.ics	49	0	1	1	0.3481644237376825	0.34474885844748854	0.348729792147806
436	Jan14_100x_M1BP_rep1_3R2_B-C-A_Position005_4_cmle.ics	50	0	1	1	0.0	0.0	0.0
437	Jan14_100x_M1BP_rep1_3R2_B-C-A_Position005_4_cmle.ics	50	0	1	2	0.2144323934278442	0.24999999999999997	0.7622950819672131
438	Jan14_100x_M1BP_rep1_3R2_B-C-A_Position005_4_cmle.ics	51	0	1	1	0.26746406061967665	0.27358490566037735	0.27884615384615385
439	Jan14_100x_M1BP_rep1_3R2_B-C-A_Position005_4_cmle.ics	52	0	1	1	0.10606333438366487	0.20353982300884954	0.32394366197183094
440	Jan14_100x_M1BP_rep1_3R2_B-C-A_Position005_4_cmle.ics	52	0	1	2	0.0	0.0	0.0
441	Jan14_100x_M1BP_rep1_3R2_B-C-A_Position005_4_cmle.ics	52	0	1	3	0.0	0.0	0.0
442	Jan14_100x_M1BP_rep1_3R2_B-C-A_Position005_4_cmle.ics	52	0	1	4	0.0	0.0	0.0
443	Jan14_100x_M1BP_rep1_3R2_B-C-A_Position005_4_cmle.ics	52	0	2	1	0.0	0.0	0.0
444	Jan14_100x_M1BP_rep1_3R2_B-C-A_Position005_4_cmle.ics	52	0	2	2	0.0	0.0	0.0
445	Jan14_100x_M1BP_rep1_3R2_B-C-A_Position005_4_cmle.ics	52	0	2	3	0.01844579728411563	0.039800995024875614	0.06666666666666667
446	Jan14_100x_M1BP_rep1_3R2_B-C-A_Position005_4_cmle.ics	52	0	2	4	0.0	0.0	0.0
447	Jan14_100x_M1BP_rep1_3R2_B-C-A_Position006_5_cmle.ics	1	0	1	1	0.5141765992947231	0.5519801980198019	0.5506172839506172
448	Jan14_100x_M1BP_rep1_3R2_B-C-A_Position006_5_cmle.ics	2	0	1	1	0.6225456583389025	0.5212355212355213	0.5222437137330753
449	Jan14_100x_M1BP_rep1_3R2_B-C-A_Position006_5_cmle.ics	3	0	1	1	0.0	0.0	0.0
450	Jan14_100x_M1BP_rep1_3R2_B-C-A_Position006_5_cmle.ics	3	0	1	2	0.12220340700726605	0.15773809523809523	0.21810699588477364
451	Jan14_100x_M1BP_rep1_3R2_B-C-A_Position006_5_cmle.ics	4	0	1	1	0.0	0.0	0.0
452	Jan14_100x_M1BP_rep1_3R2_B-C-A_Position006_5_cmle.ics	4	0	1	2	0.3181900031509946	0.25136612021857924	0.5798319327731091
453	Jan14_100x_M1BP_rep1_3R2_B-C-A_Position006_5_cmle.ics	5	0	1	1	0.594876962412729	0.5397489539748953	0.5386221294363256
454	Jan14_100x_M1BP_rep1_3R2_B-C-A_Position006_5_cmle.ics	6	0	1	1	0.0	0.0	0.0
455	Jan14_100x_M1BP_rep1_3R2_B-C-A_Position006_5_cmle.ics	6	0	2	1	0.04842021787080353	0.3684210526315789	0.16799999999999998
456	Jan14_100x_M1BP_rep1_3R2_B-C-A_Position006_5_cmle.ics	7	0	1	1	0.0	0.0	0.0
457	Jan14_100x_M1BP_rep1_3R2_B-C-A_Position006_5_cmle.ics	7	0	1	2	0.4081132649110583	0.5673076923076922	0.8762376237623762
458	Jan14_100x_M1BP_rep1_3R2_B-C-A_Position006_5_cmle.ics	8	0	1	1	0.7539719639882264	0.7315436241610739	0.7299107142857142
459	Jan14_100x_M1BP_rep1_3R2_B-C-A_Position006_5_cmle.ics	10	0	1	1	0.5810426144496423	0.4590163934426229	0.46153846153846156
460	Jan14_100x_M1BP_rep1_3R2_B-C-A_Position006_5_cmle.ics	11	0	1	1	0.5602910925050123	0.5827338129496403	0.5827338129496403
461	Jan14_100x_M1BP_rep1_3R2_B-C-A_Position006_5_cmle.ics	12	0	1	1	0.7424433406856541	0.543918918918919	0.5430016863406406
462	Jan14_100x_M1BP_rep1_3R2_B-C-A_Position006_5_cmle.ics	13	0	1	1	0.6917173981543361	0.7874015748031495	0.7894736842105261
463	Jan14_100x_M1BP_rep1_3R2_B-C-A_Position006_5_cmle.ics	14	0	1	1	0.30896710450893683	0.8023952095808383	0.8072289156626504
464	Jan14_100x_M1BP_rep1_3R2_B-C-A_Position006_5_cmle.ics	15	0	1	1	0.5395395705603822	0.7027027027027025	0.7005988023952096
465	Jan14_100x_M1BP_rep1_3R2_B-C-A_Position006_5_cmle.ics	16	0	1	1	0.0	0.0	0.0
466	Jan14_100x_M1BP_rep1_3R2_B-C-A_Position006_5_cmle.ics	18	0	1	1	0.8784810956560068	0.566121842496285	0.4948051948051947
467	Jan14_100x_M1BP_rep1_3R2_B-C-A_Position006_5_cmle.ics	18	0	1	2	0.0	0.0	0.0
468	Jan14_100x_M1BP_rep1_3R2_B-C-A_Position006_5_cmle.ics	18	0	2	1	0.0	0.0	0.0
469	Jan14_100x_M1BP_rep1_3R2_B-C-A_Position006_5_cmle.ics	18	0	2	2	0.03228014524720235	0.13207547169811318	0.17721518987341772
470	Jan14_100x_M1BP_rep1_3R2_B-C-A_Position006_5_cmle.ics	18	0	3	1	0.0	0.0	0.0
471	Jan14_100x_M1BP_rep1_3R2_B-C-A_Position006_5_cmle.ics	18	0	3	2	0.01152862330257227	0.06944444444444445	0.06329113924050633
472	Jan14_100x_M1BP_rep1_3R2_B-C-A_Position006_5_cmle.ics	19	0	1	1	0.0	0.0	0.0
473	Jan14_100x_M1BP_rep1_3R2_B-C-A_Position006_5_cmle.ics	19	0	1	2	0.0	0.0	0.0
474	Jan14_100x_M1BP_rep1_3R2_B-C-A_Position006_5_cmle.ics	19	0	2	1	0.0	0.0	0.0
475	Jan14_100x_M1BP_rep1_3R2_B-C-A_Position006_5_cmle.ics	19	0	2	2	0.14295492895189613	0.16666666666666663	0.5254237288135593
476	Jan14_100x_M1BP_rep1_3R2_B-C-A_Position006_5_cmle.ics	20	0	1	1	0.04380876854977462	0.08755760368663593	0.08755760368663593
477	Jan14_100x_M1BP_rep1_3R2_B-C-A_Position006_5_cmle.ics	21	0	1	1	0.3043556551879079	0.5892857142857142	0.38040345821325644
478	Jan14_100x_M1BP_rep1_3R2_B-C-A_Position006_5_cmle.ics	21	0	1	2	0.0	0.0	0.0
479	Jan14_100x_M1BP_rep1_3R2_B-C-A_Position006_5_cmle.ics	21	0	2	1	0.0	0.0	0.0
480	Jan14_100x_M1BP_rep1_3R2_B-C-A_Position006_5_cmle.ics	21	0	2	2	0.07147746447594806	0.16489361702127656	0.484375
481	Jan14_100x_M1BP_rep1_3R2_B-C-A_Position006_5_cmle.ics	22	0	1	1	0.03919731922874571	0.12977099236641218	0.11258278145695363
482	Jan14_100x_M1BP_rep1_3R2_B-C-A_Position006_5_cmle.ics	23	0	1	1	0.09684043574160706	0.2372881355932203	0.23863636363636362
483	Jan14_100x_M1BP_rep1_3R2_B-C-A_Position006_5_cmle.ics	25	0	1	1	0.6363800063019892	0.5609756097560975	0.5598377281947261
484	Jan14_100x_M1BP_rep1_3R2_B-C-A_Position006_5_cmle.ics	26	0	1	1	0.0	0.0	0.0
485	Jan14_100x_M1BP_rep1_3R2_B-C-A_Position006_5_cmle.ics	27	0	1	1	0.41041898957157275	0.5993265993265993	0.7606837606837605
486	Jan14_100x_M1BP_rep1_3R2_B-C-A_Position006_5_cmle.ics	27	0	1	2	0.0	0.0	0.0
487	Jan14_100x_M1BP_rep1_3R2_B-C-A_Position006_5_cmle.ics	27	0	2	1	0.0	0.0	0.0
488	Jan14_100x_M1BP_rep1_3R2_B-C-A_Position006_5_cmle.ics	27	0	2	2	0.24210108935401764	0.660377358490566	0.4666666666666666
489	Jan14_100x_M1BP_rep1_3R2_B-C-A_Position006_5_cmle.ics	29	0	1	1	0.6686601515491916	0.6546275395033859	0.6516853932584268
490	Jan14_100x_M1BP_rep1_3R2_B-C-A_Position006_5_cmle.ics	30	0	1	1	0.2605468866381333	0.2237623762376238	0.24248927038626614
491	Jan14_100x_M1BP_rep1_3R2_B-C-A_Position006_5_cmle.ics	31	0	1	1	0.16831790021755513	0.26164874551971323	0.17096018735363
492	Jan14_100x_M1BP_rep1_3R2_B-C-A_Position006_5_cmle.ics	31	0	2	1	0.0899232617600637	0.26351351351351354	0.09133489461358314
493	Jan14_100x_M1BP_rep1_3R2_B-C-A_Position006_5_cmle.ics	32	0	1	1	0.0	0.0	0.0
494	Jan14_100x_M1BP_rep1_3R2_B-C-A_Position006_5_cmle.ics	32	0	1	2	0.0	0.0	0.0
495	Jan14_100x_M1BP_rep1_3R2_B-C-A_Position006_5_cmle.ics	32	0	2	1	0.0	0.0	0.0
496	Jan14_100x_M1BP_rep1_3R2_B-C-A_Position006_5_cmle.ics	32	0	2	2	0.3435529744166536	0.6157024793388428	0.3481308411214952
497	Jan14_100x_M1BP_rep1_3R2_B-C-A_Position006_5_cmle.ics	33	0	1	1	0.3896674676269427	0.4101941747572815	0.41119221411192214
498	Jan14_100x_M1BP_rep1_3R2_B-C-A_Position006_5_cmle.ics	34	0	1	1	0.6363800063019892	0.6174496644295302	0.6174496644295302
499	Jan14_100x_M1BP_rep1_3R2_B-C-A_Position006_5_cmle.ics	35	0	1	1	0.4242533375346595	0.3833333333333333	0.38574423480083847
500	Jan14_100x_M1BP_rep1_3R2_B-C-A_Position006_5_cmle.ics	36	0	1	1	0.4657563814239197	0.2613195342820181	0.36007130124777187
501	Jan14_100x_M1BP_rep1_3R2_B-C-A_Position006_5_cmle.ics	36	0	1	2	0.0	0.0	0.0
502	Jan14_100x_M1BP_rep1_3R2_B-C-A_Position006_5_cmle.ics	37	0	1	1	0.0	0.0	0.0
503	Jan14_100x_M1BP_rep1_3R2_B-C-A_Position006_5_cmle.ics	38	0	1	1	0.6133227596968447	0.7409470752089136	0.7112299465240641
504	Jan14_100x_M1BP_rep1_3R2_B-C-A_Position006_5_cmle.ics	38	0	2	1	0.0	0.0	0.0
505	Jan14_100x_M1BP_rep1_3R2_B-C-A_Position006_5_cmle.ics	40	0	1	1	0.26285261129864773	0.7499999999999999	0.7499999999999999
506	Jan14_100x_M1BP_rep1_3R2_B-C-A_Position006_5_cmle.ics	41	0	1	1	0.45192203346083293	0.3202614379084967	0.25454545454545446
507	Jan14_100x_M1BP_rep1_3R2_B-C-A_Position006_5_cmle.ics	41	0	1	2	0.0	0.0	0.0
508	Jan14_100x_M1BP_rep1_3R2_B-C-A_Position006_5_cmle.ics	41	0	2	1	0.0	0.0	0.0
509	Jan14_100x_M1BP_rep1_3R2_B-C-A_Position006_5_cmle.ics	41	0	2	2	0.0	0.0	0.0
510	Jan14_100x_M1BP_rep1_3R2_B-C-A_Position006_5_cmle.ics	43	0	1	1	0.0	0.0	0.0
511	Jan14_100x_M1BP_rep1_3R2_B-C-A_Position006_5_cmle.ics	43	0	1	2	0.21904384274887312	0.1888667992047714	0.2810650887573964
512	Jan14_100x_M1BP_rep1_3R2_B-C-A_Position006_5_cmle.ics	44	0	1	1	0.2098209441068153	0.24863387978142074	0.2493150684931507
513	Jan14_100x_M1BP_rep1_3R2_B-C-A_Position006_5_cmle.ics	45	0	1	1	0.0	0.0	0.0
514	Jan14_100x_M1BP_rep1_3R2_B-C-A_Position006_5_cmle.ics	45	0	1	2	0.0	0.0	0.0
515	Jan14_100x_M1BP_rep1_3R2_B-C-A_Position006_5_cmle.ics	46	0	1	1	0.3204957278115091	0.28719008264462803	0.7164948453608248
516	Jan14_100x_M1BP_rep1_3R2_B-C-A_Position006_5_cmle.ics	46	0	1	2	0.0	0.0	0.0
517	Jan14_100x_M1BP_rep1_3R2_B-C-A_Position006_5_cmle.ics	46	0	2	1	0.0	0.0	0.0
518	Jan14_100x_M1BP_rep1_3R2_B-C-A_Position006_5_cmle.ics	46	0	2	2	0.13373203030983832	0.9999999999999998	0.16666666666666666
519	Jan14_100x_M1BP_rep1_3R2_B-C-A_Position006_5_cmle.ics	47	0	1	1	0.696328847475365	0.6252587991718427	0.6213991769547325
520	Jan14_100x_M1BP_rep1_3R2_B-C-A_Position006_5_cmle.ics	48	0	1	1	0.41041898957157275	0.5329341317365269	0.5329341317365269
521	Jan14_100x_M1BP_rep1_3R2_B-C-A_Position006_5_cmle.ics	49	0	1	1	0.46114493210289076	0.48309178743961345	0.48426150121065376
522	Jan14_100x_M1BP_rep1_3R2_B-C-A_Position006_5_cmle.ics	50	0	1	1	0.0	0.0	0.0
523	Jan14_100x_M1BP_rep1_3R2_B-C-A_Position006_5_cmle.ics	50	0	1	2	0.19137514682269965	0.08886509635974303	0.7155172413793102
524	Jan14_100x_M1BP_rep1_3R2_B-C-A_Position006_5_cmle.ics	50	0	1	3	0.0	0.0	0.0
525	Jan14_100x_M1BP_rep1_3R2_B-C-A_Position006_5_cmle.ics	51	0	1	1	0.23287819071195984	0.24278846153846154	0.24220623501199043
526	Jan14_100x_M1BP_rep1_3R2_B-C-A_Position006_5_cmle.ics	52	0	1	1	0.9614871834345272	0.55525965379494	0.45673603504928806
527	Jan14_100x_M1BP_rep1_3R2_B-C-A_Position006_5_cmle.ics	52	0	1	2	0.0	0.0	0.0
528	Jan14_100x_M1BP_rep1_3R2_B-C-A_Position006_5_cmle.ics	52	0	2	1	0.0	0.0	0.0
529	Jan14_100x_M1BP_rep1_3R2_B-C-A_Position006_5_cmle.ics	52	0	2	2	0.21212666876732975	0.2144522144522144	0.34586466165413526
530	Jan14_100x_M1BP_rep1_3R2_B-C-A_Position006_5_cmle.ics	53	0	1	1	0.8853982696375502	0.8402625820568927	0.8402625820568927
531	Jan14_100x_M1BP_rep1_3R2_B-C-A_Position006_5_cmle.ics	54	0	1	1	0.43117051151620284	0.3575525812619502	0.3589251439539347
532	Jan14_100x_M1BP_rep1_3R2_B-C-A_Position006_5_cmle.ics	55	0	1	1	0.7170803694199951	0.639917695473251	0.6359918200408997
533	Jan14_100x_M1BP_rep1_3R2_B-C-A_Position006_5_cmle.ics	56	0	1	1	0.41272471423208723	0.4251781472684085	0.4272076372315035
534	Jan14_100x_M1BP_rep1_3R2_B-C-A_Position007_6_cmle.ics	1	0	1	1	0.006917173981543361	0.0070093457943925215	0.006993006993006991
535	Jan14_100x_M1BP_rep1_3R2_B-C-A_Position007_6_cmle.ics	2	0	1	1	0.013834347963086722	0.08823529411764705	0.08695652173913043
536	Jan14_100x_M1BP_rep1_3R2_B-C-A_Position007_6_cmle.ics	3	0	1	1	0.0	0.0	0.0
537	Jan14_100x_M1BP_rep1_3R2_B-C-A_Position007_6_cmle.ics	3	0	2	1	0.0	0.0	0.0
538	Jan14_100x_M1BP_rep1_3R2_B-C-A_Position007_6_cmle.ics	4	0	1	1	0.0	0.0	0.0
539	Jan14_100x_M1BP_rep1_3R2_B-C-A_Position007_6_cmle.ics	4	0	1	2	0.0	0.0	0.0
540	Jan14_100x_M1BP_rep1_3R2_B-C-A_Position007_6_cmle.ics	4	0	2	1	0.0	0.0	0.0
541	Jan14_100x_M1BP_rep1_3R2_B-C-A_Position007_6_cmle.ics	4	0	2	2	0.0	0.0	0.0
542	Jan14_100x_M1BP_rep1_3R2_B-C-A_Position007_6_cmle.ics	5	0	1	1	0.37583311966385596	0.4738372093023255	0.47109826589595366
543	Jan14_100x_M1BP_rep1_3R2_B-C-A_Position007_6_cmle.ics	6	0	1	1	0.0	0.0	0.0
544	Jan14_100x_M1BP_rep1_3R2_B-C-A_Position007_6_cmle.ics	6	0	1	2	0.21673811808835866	0.47236180904522607	0.7966101694915254
545	Jan14_100x_M1BP_rep1_3R2_B-C-A_Position007_6_cmle.ics	6	0	2	1	0.39197319228745714	0.7112970711297071	0.5295950155763238
546	Jan14_100x_M1BP_rep1_3R2_B-C-A_Position007_6_cmle.ics	6	0	2	2	0.0	0.0	0.0
547	Jan14_100x_M1BP_rep1_3R2_B-C-A_Position007_6_cmle.ics	8	0	1	1	0.30204993052739343	0.3429319371727748	0.9999999999999998
548	Jan14_100x_M1BP_rep1_3R2_B-C-A_Position007_6_cmle.ics	8	0	1	2	0.0	0.0	0.0
549	Jan14_100x_M1BP_rep1_3R2_B-C-A_Position007_6_cmle.ics	9	0	1	1	0.5510681938629545	0.5161987041036717	0.5095948827292112
550	Jan14_100x_M1BP_rep1_3R2_B-C-A_Position007_6_cmle.ics	10	0	1	1	0.553373918523469	0.7142857142857144	0.6916426512968299
551	Jan14_100x_M1BP_rep1_3R2_B-C-A_Position007_6_cmle.ics	11	0	1	1	0.14526065361241058	0.4172185430463576	0.4172185430463576
552	Jan14_100x_M1BP_rep1_3R2_B-C-A_Position007_6_cmle.ics	12	0	1	1	0.0	0.0	0.0
553	Jan14_100x_M1BP_rep1_3R2_B-C-A_Position007_6_cmle.ics	13	0	1	1	0.39427891694797157	0.4609164420485174	0.4634146341463414
554	Jan14_100x_M1BP_rep1_3R2_B-C-A_Position007_6_cmle.ics	14	0	1	1	0.2444068140145321	0.6022727272727272	0.46288209606986885
555	Jan14_100x_M1BP_rep1_3R2_B-C-A_Position007_6_cmle.ics	14	0	2	1	0.0	0.0	0.0
556	Jan14_100x_M1BP_rep1_3R2_B-C-A_Position007_6_cmle.ics	15	0	1	1	0.2605468866381333	0.33333333333333337	0.29427083333333337
557	Jan14_100x_M1BP_rep1_3R2_B-C-A_Position007_6_cmle.ics	15	0	2	1	0.0	0.0	0.0
558	Jan14_100x_M1BP_rep1_3R2_B-C-A_Position007_6_cmle.ics	16	0	1	1	0.4058075402505439	0.4559585492227979	0.45478036175710596
559	Jan14_100x_M1BP_rep1_3R2_B-C-A_Position007_6_cmle.ics	17	0	1	1	0.6778830501912494	0.8399999999999999	0.779840848806366
560	Jan14_100x_M1BP_rep1_3R2_B-C-A_Position007_6_cmle.ics	18	0	1	1	0.08300608777852034	0.096	0.0962566844919786
561	Jan14_100x_M1BP_rep1_3R2_B-C-A_Position007_6_cmle.ics	19	0	1	1	0.4634506567634052	0.44966442953020136	0.4506726457399102
562	Jan14_100x_M1BP_rep1_3R2_B-C-A_Position007_6_cmle.ics	20	0	1	1	0.01844579728411563	0.03333333333333333	0.03347280334728033
563	Jan14_100x_M1BP_rep1_3R2_B-C-A_Position007_6_cmle.ics	21	0	1	1	0.3043556551879079	0.8627450980392157	0.2744282744282744
564	Jan14_100x_M1BP_rep1_3R2_B-C-A_Position007_6_cmle.ics	21	0	1	2	0.0	0.0	0.0
565	Jan14_100x_M1BP_rep1_3R2_B-C-A_Position007_6_cmle.ics	21	0	2	1	0.0	0.0	0.0
566	Jan14_100x_M1BP_rep1_3R2_B-C-A_Position007_6_cmle.ics	21	0	2	2	0.5464567445419255	0.43486238532110083	0.9753086419753085
567	Jan14_100x_M1BP_rep1_3R2_B-C-A_Position007_6_cmle.ics	22	0	1	1	0.22826674139093092	0.3055555555555555	0.6827586206896551
568	Jan14_100x_M1BP_rep1_3R2_B-C-A_Position007_6_cmle.ics	22	0	1	2	0.0	0.0	0.0
569	Jan14_100x_M1BP_rep1_3R2_B-C-A_Position007_6_cmle.ics	22	0	1	3	0.0	0.0	0.0
570	Jan14_100x_M1BP_rep1_3R2_B-C-A_Position007_6_cmle.ics	23	0	1	1	0.46114493210289076	0.5128205128205128	0.6309148264984227
571	Jan14_100x_M1BP_rep1_3R2_B-C-A_Position007_6_cmle.ics	23	0	1	2	0.0	0.0	0.0
572	Jan14_100x_M1BP_rep1_3R2_B-C-A_Position007_6_cmle.ics	23	0	1	3	0.0	0.0	0.0
573	Jan14_100x_M1BP_rep1_3R2_B-C-A_Position007_6_cmle.ics	23	0	2	1	0.0	0.0	0.0
574	Jan14_100x_M1BP_rep1_3R2_B-C-A_Position007_6_cmle.ics	23	0	2	2	0.23979536469350318	0.2639593908629441	0.2773333333333333
575	Jan14_100x_M1BP_rep1_3R2_B-C-A_Position007_6_cmle.ics	23	0	2	3	0.0	0.0	0.0
576	Jan14_100x_M1BP_rep1_3R2_B-C-A_Position007_6_cmle.ics	24	0	1	1	0.19137514682269965	0.4438502673796791	0.44148936170212755
577	Jan14_100x_M1BP_rep1_3R2_B-C-A_Position007_6_cmle.ics	25	0	1	1	0.5095651499736943	0.5199999999999999	0.5224586288416075
578	Jan14_100x_M1BP_rep1_3R2_B-C-A_Position007_6_cmle.ics	26	0	1	1	0.18676369750167077	0.2621359223300971	0.4426229508196721
579	Jan14_100x_M1BP_rep1_3R2_B-C-A_Position007_6_cmle.ics	26	0	1	2	0.0	0.0	0.0
580	Jan14_100x_M1BP_rep1_3R2_B-C-A_Position007_6_cmle.ics	27	0	1	1	0.32741290179305244	0.2995780590717299	0.3014861995753715
581	Jan14_100x_M1BP_rep1_3R2_B-C-A_Position007_6_cmle.ics	28	0	1	1	0.09684043574160706	0.12389380530973451	0.12426035502958577
582	Jan14_100x_M1BP_rep1_3R2_B-C-A_Position007_6_cmle.ics	29	0	1	1	0.4288647868556884	0.5486725663716815	0.5470588235294118
583	Jan14_100x_M1BP_rep1_3R2_B-C-A_Position007_6_cmle.ics	30	0	1	1	0.23057246605144538	0.2375296912114014	0.2375296912114014
584	Jan14_100x_M1BP_rep1_3R2_B-C-A_Position007_6_cmle.ics	31	0	1	1	0.23287819071195984	0.33333333333333326	0.31366459627329196
585	Jan14_100x_M1BP_rep1_3R2_B-C-A_Position007_6_cmle.ics	32	0	1	1	0.08300608777852034	0.11538461538461536	0.13284132841328414
586	Jan14_100x_M1BP_rep1_3R2_B-C-A_Position007_6_cmle.ics	32	0	1	2	0.0	0.0	0.0
587	Jan14_100x_M1BP_rep1_3R2_B-C-A_Position007_6_cmle.ics	32	0	2	1	0.0	0.0	0.0
588	Jan14_100x_M1BP_rep1_3R2_B-C-A_Position007_6_cmle.ics	32	0	2	2	0.21212666876732975	0.9387755102040816	0.6814814814814815
589	Jan14_100x_M1BP_rep1_3R2_B-C-A_Position007_6_cmle.ics	33	0	1	1	0.020751521944630084	0.04687500000000001	0.04639175257731958
590	Jan14_100x_M1BP_rep1_3R2_B-C-A_Position007_6_cmle.ics	34	0	1	1	0.0	0.0	0.0
591	Jan14_100x_M1BP_rep1_3R2_B-C-A_Position007_6_cmle.ics	34	0	1	2	0.3873617429664282	0.21428571428571425	0.680161943319838
592	Jan14_100x_M1BP_rep1_3R2_B-C-A_Position007_6_cmle.ics	35	0	1	1	0.52801094725781	0.571072319201995	0.5826972010178116
593	Jan14_100x_M1BP_rep1_3R2_B-C-A_Position007_6_cmle.ics	36	0	1	1	0.0	0.0	0.0
594	Jan14_100x_M1BP_rep1_3R2_B-C-A_Position007_6_cmle.ics	36	0	1	2	0.19137514682269965	0.28919860627177696	0.2634920634920634
595	Jan14_100x_M1BP_rep1_3R2_B-C-A_Position007_6_cmle.ics	36	0	2	1	0.0	0.0	0.0
596	Jan14_100x_M1BP_rep1_3R2_B-C-A_Position007_6_cmle.ics	36	0	2	2	0.0	0.0	0.0
597	Jan14_100x_M1BP_rep1_3R2_B-C-A_Position007_6_cmle.ics	37	0	1	1	0.7078574707779373	0.8696883852691218	0.8672316384180789
598	Jan14_100x_M1BP_rep1_3R2_B-C-A_Position007_6_cmle.ics	38	0	1	1	0.0	0.0	0.0
599	Jan14_100x_M1BP_rep1_3R2_B-C-A_Position007_6_cmle.ics	38	0	2	1	0.0	0.0	0.0
600	Jan14_100x_M1BP_rep1_3R2_B-C-A_Position007_6_cmle.ics	39	0	1	1	0.22596101673041646	0.35507246376811596	0.22374429223744288
601	Jan14_100x_M1BP_rep1_3R2_B-C-A_Position007_6_cmle.ics	39	0	2	1	0.0	0.0	0.0
602	Jan14_100x_M1BP_rep1_3R2_B-C-A_Position007_6_cmle.ics	40	0	1	1	0.0	0.0	0.0
603	Jan14_100x_M1BP_rep1_3R2_B-C-A_Position007_6_cmle.ics	40	0	1	2	0.009222898642057815	0.010610079575596816	0.038834951456310676
604	Jan14_100x_M1BP_rep1_3R2_B-C-A_Position007_6_cmle.ics	41	0	1	1	0.4334762361767173	0.32136752136752134	0.29420970266040686
605	Jan14_100x_M1BP_rep1_3R2_B-C-A_Position007_6_cmle.ics	41	0	2	1	0.0	0.0	0.0
606	Jan14_100x_M1BP_rep1_3R2_B-C-A_Position007_6_cmle.ics	42	0	1	1	0.0	0.0	0.0
607	Jan14_100x_M1BP_rep1_3R2_B-C-A_Position007_6_cmle.ics	42	0	1	2	0.20520949478578637	0.2937293729372936	0.9780219780219779
608	Jan14_100x_M1BP_rep1_3R2_B-C-A_Position007_6_cmle.ics	43	0	1	1	0.33202435111408135	0.4235294117647059	0.4235294117647059
609	Jan14_100x_M1BP_rep1_3R2_B-C-A_Position007_6_cmle.ics	44	0	1	1	0.19137514682269965	0.3346774193548387	0.25856697819314634
610	Jan14_100x_M1BP_rep1_3R2_B-C-A_Position007_6_cmle.ics	44	0	2	1	0.11298050836520823	0.6621621621621622	0.15264797507788158
611	Jan14_100x_M1BP_rep1_3R2_B-C-A_Position007_6_cmle.ics	46	0	1	1	0.19137514682269965	0.4636871508379887	0.461111111111111
612	Jan14_100x_M1BP_rep1_3R2_B-C-A_Position007_6_cmle.ics	47	0	1	1	0.2974384812063645	0.48679245283018857	0.29519450800915326
613	Jan14_100x_M1BP_rep1_3R2_B-C-A_Position007_6_cmle.ics	47	0	2	1	0.0	0.0	0.0
614	Jan14_100x_M1BP_rep1_3R2_B-C-A_Position007_6_cmle.ics	48	0	1	1	0.5187880486157521	0.5319148936170213	0.47468354430379744
615	Jan14_100x_M1BP_rep1_3R2_B-C-A_Position007_6_cmle.ics	48	0	2	1	0.0	0.0	0.0
616	Jan14_100x_M1BP_rep1_3R2_B-C-A_Position007_6_cmle.ics	49	0	1	1	0.325107177132538	0.3219178082191781	0.7877094972067038
617	Jan14_100x_M1BP_rep1_3R2_B-C-A_Position007_6_cmle.ics	49	0	1	2	0.006917173981543361	0.0068493150684931494	0.011627906976744184
618	Jan14_100x_M1BP_rep1_3R2_B-C-A_Position007_6_cmle.ics	50	0	1	1	0.06225456583389025	0.0903010033444816	0.09060402684563758
619	Jan14_100x_M1BP_rep1_3R2_B-C-A_Position007_6_cmle.ics	51	0	1	1	0.11298050836520823	0.13351498637602177	0.17689530685920574
620	Jan14_100x_M1BP_rep1_3R2_B-C-A_Position007_6_cmle.ics	51	0	1	2	0.013834347963086722	0.01634877384196185	0.06521739130434781
621	Jan14_100x_M1BP_rep1_3R2_B-C-A_Position007_6_cmle.ics	52	0	1	1	0.07608891379697698	0.19075144508670516	0.19186046511627905
622	Jan14_100x_M1BP_rep1_3R2_B-C-A_Position007_6_cmle.ics	53	0	1	1	0.0	0.0	0.0
623	Jan14_100x_M1BP_rep1_3R2_B-C-A_Position007_6_cmle.ics	53	0	1	2	0.3873617429664282	0.33939393939393936	1.0
624	Jan14_100x_M1BP_rep1_3R2_B-C-A_Position007_6_cmle.ics	55	0	1	1	0.0	0.0	0.0
625	Jan14_100x_M1BP_rep1_3R2_B-C-A_Position008_7_cmle.ics	1	0	1	1	0.696328847475365	0.6565217391304348	0.6579520697167756
626	Jan14_100x_M1BP_rep1_3R2_B-C-A_Position008_7_cmle.ics	3	0	1	1	0.47728500472649193	0.6124260355029585	0.6124260355029585
627	Jan14_100x_M1BP_rep1_3R2_B-C-A_Position008_7_cmle.ics	4	0	1	1	0.7239975434015384	0.6144814090019568	0.6120857699805068
628	Jan14_100x_M1BP_rep1_3R2_B-C-A_Position008_7_cmle.ics	5	0	1	1	0.29282703188533565	0.8523489932885905	0.4031746031746031
629	Jan14_100x_M1BP_rep1_3R2_B-C-A_Position008_7_cmle.ics	5	0	1	2	0.0	0.0	0.0
630	Jan14_100x_M1BP_rep1_3R2_B-C-A_Position008_7_cmle.ics	5	0	2	1	0.0	0.0	0.0
631	Jan14_100x_M1BP_rep1_3R2_B-C-A_Position008_7_cmle.ics	5	0	2	2	0.0	0.0	0.0
632	Jan14_100x_M1BP_rep1_3R2_B-C-A_Position008_7_cmle.ics	5	0	3	1	0.0	0.0	0.0
633	Jan14_100x_M1BP_rep1_3R2_B-C-A_Position008_7_cmle.ics	5	0	3	2	0.20059804546475749	0.7699115044247787	0.9157894736842104
634	Jan14_100x_M1BP_rep1_3R2_B-C-A_Position008_7_cmle.ics	6	0	1	1	0.574125440468099	0.7155172413793103	0.7094017094017093
635	Jan14_100x_M1BP_rep1_3R2_B-C-A_Position008_7_cmle.ics	7	0	1	1	0.5049537006526654	0.4353876739562625	0.4353876739562625
636	Jan14_100x_M1BP_rep1_3R2_B-C-A_Position008_7_cmle.ics	8	0	1	1	0.009222898642057815	0.016877637130801686	0.016806722689075626
637	Jan14_100x_M1BP_rep1_3R2_B-C-A_Position008_7_cmle.ics	9	0	1	1	0.7470547900066831	0.6612244897959184	0.6612244897959184
638	Jan14_100x_M1BP_rep1_3R2_B-C-A_Position008_7_cmle.ics	10	0	1	1	0.47959072938700636	0.48711943793911006	0.488262910798122
639	Jan14_100x_M1BP_rep1_3R2_B-C-A_Position008_7_cmle.ics	11	0	1	1	0.0	0.0	0.0
640	Jan14_100x_M1BP_rep1_3R2_B-C-A_Position008_7_cmle.ics	11	0	1	2	0.5556796431839833	0.4471243042671614	0.94140625
641	Jan14_100x_M1BP_rep1_3R2_B-C-A_Position008_7_cmle.ics	12	0	1	1	0.20751521944630083	0.1814516129032258	0.19480519480519481
642	Jan14_100x_M1BP_rep1_3R2_B-C-A_Position008_7_cmle.ics	13	0	1	1	0.30896710450893683	0.31678486997635935	0.3152941176470588
643	Jan14_100x_M1BP_rep1_3R2_B-C-A_Position008_7_cmle.ics	15	0	1	1	0.6917173981543361	0.5825242718446602	0.5836575875486381
644	Jan14_100x_M1BP_rep1_3R2_B-C-A_Position008_7_cmle.ics	16	0	1	1	0.5833483391101568	0.5464362850971922	0.5440860215053763
645	Jan14_100x_M1BP_rep1_3R2_B-C-A_Position008_7_cmle.ics	17	0	1	1	0.8623410230324057	0.8597701149425286	0.5172890733056708
646	Jan14_100x_M1BP_rep1_3R2_B-C-A_Position008_7_cmle.ics	17	0	1	2	0.0	0.0	0.0
647	Jan14_100x_M1BP_rep1_3R2_B-C-A_Position008_7_cmle.ics	17	0	2	1	0.0	0.0	0.0
648	Jan14_100x_M1BP_rep1_3R2_B-C-A_Position008_7_cmle.ics	17	0	2	2	0.4288647868556884	0.3400365630712979	0.7209302325581395
649	Jan14_100x_M1BP_rep1_3R2_B-C-A_Position008_7_cmle.ics	18	0	1	1	0.09222898642057815	0.24691358024691357	0.2439024390243902
650	Jan14_100x_M1BP_rep1_3R2_B-C-A_Position008_7_cmle.ics	19	0	1	1	0.14526065361241058	0.6494845360824741	0.41447368421052627
651	Jan14_100x_M1BP_rep1_3R2_B-C-A_Position008_7_cmle.ics	19	0	1	2	0.0	0.0	0.0
652	Jan14_100x_M1BP_rep1_3R2_B-C-A_Position008_7_cmle.ics	19	0	2	1	0.0	0.0	0.0
653	Jan14_100x_M1BP_rep1_3R2_B-C-A_Position008_7_cmle.ics	19	0	2	2	0.17523507419909848	0.23100303951367776	0.2783882783882784
654	Jan14_100x_M1BP_rep1_3R2_B-C-A_Position008_7_cmle.ics	20	0	1	1	0.2605468866381333	0.5207373271889401	0.5207373271889401
655	Jan14_100x_M1BP_rep1_3R2_B-C-A_Position008_7_cmle.ics	21	0	1	1	0.16140072623601176	0.15021459227467812	0.14989293361884365
656	Jan14_100x_M1BP_rep1_3R2_B-C-A_Position008_7_cmle.ics	22	0	1	1	0.29052130722482117	0.3620689655172414	0.26033057851239666
657	Jan14_100x_M1BP_rep1_3R2_B-C-A_Position008_7_cmle.ics	22	0	2	1	0.0	0.0	0.0
658	Jan14_100x_M1BP_rep1_3R2_B-C-A_Position008_7_cmle.ics	23	0	1	1	0.6548258035861049	0.6425339366515835	0.7888888888888889
659	Jan14_100x_M1BP_rep1_3R2_B-C-A_Position008_7_cmle.ics	23	0	1	2	0.0	0.0	0.0
660	Jan14_100x_M1BP_rep1_3R2_B-C-A_Position008_7_cmle.ics	24	0	1	1	0.6110170350363302	0.45689655172413784	0.5786026200873361
661	Jan14_100x_M1BP_rep1_3R2_B-C-A_Position008_7_cmle.ics	24	0	1	2	0.0	0.0	0.0
662	Jan14_100x_M1BP_rep1_3R2_B-C-A_Position008_7_cmle.ics	24	0	1	3	0.0	0.0	0.0
663	Jan14_100x_M1BP_rep1_3R2_B-C-A_Position008_7_cmle.ics	24	0	2	1	0.0	0.0	0.0
664	Jan14_100x_M1BP_rep1_3R2_B-C-A_Position008_7_cmle.ics	24	0	2	2	0.42194761287414506	0.6203389830508473	0.7011494252873564
665	Jan14_100x_M1BP_rep1_3R2_B-C-A_Position008_7_cmle.ics	24	0	2	3	0.0	0.0	0.0
666	Jan14_100x_M1BP_rep1_3R2_B-C-A_Position008_7_cmle.ics	25	0	1	1	0.0	0.0	0.0
667	Jan14_100x_M1BP_rep1_3R2_B-C-A_Position008_7_cmle.ics	25	0	1	2	0.20059804546475749	0.4393939393939394	0.7499999999999999
668	Jan14_100x_M1BP_rep1_3R2_B-C-A_Position008_7_cmle.ics	25	0	2	1	0.41041898957157275	0.591362126245847	0.4659685863874345
669	Jan14_100x_M1BP_rep1_3R2_B-C-A_Position008_7_cmle.ics	25	0	2	2	0.0	0.0	0.0
670	Jan14_100x_M1BP_rep1_3R2_B-C-A_Position008_7_cmle.ics	26	0	1	1	0.5925712377522147	0.31533742331288345	0.5599128540305011
671	Jan14_100x_M1BP_rep1_3R2_B-C-A_Position008_7_cmle.ics	26	0	1	2	0.0	0.0	0.0
672	Jan14_100x_M1BP_rep1_3R2_B-C-A_Position008_7_cmle.ics	26	0	1	3	0.0	0.0	0.0
673	Jan14_100x_M1BP_rep1_3R2_B-C-A_Position008_7_cmle.ics	27	0	1	1	0.27438123460122	0.15740740740740736	0.3863636363636363
674	Jan14_100x_M1BP_rep1_3R2_B-C-A_Position008_7_cmle.ics	27	0	1	2	0.0	0.0	0.0
675	Jan14_100x_M1BP_rep1_3R2_B-C-A_Position008_7_cmle.ics	27	0	1	3	0.0	0.0	0.0
676	Jan14_100x_M1BP_rep1_3R2_B-C-A_Position008_7_cmle.ics	27	0	2	1	0.0	0.0	0.0
677	Jan14_100x_M1BP_rep1_3R2_B-C-A_Position008_7_cmle.ics	27	0	2	2	0.0	0.0	0.0
678	Jan14_100x_M1BP_rep1_3R2_B-C-A_Position008_7_cmle.ics	27	0	2	3	0.0	0.0	0.0
679	Jan14_100x_M1BP_rep1_3R2_B-C-A_Position008_7_cmle.ics	28	0	1	1	0.2351839153724743	0.7846153846153845	0.43589743589743585
680	Jan14_100x_M1BP_rep1_3R2_B-C-A_Position008_7_cmle.ics	28	0	2	1	0.0	0.0	0.0
681	Jan14_100x_M1BP_rep1_3R2_B-C-A_Position008_7_cmle.ics	29	0	1	1	0.0	0.0	0.0
682	Jan14_100x_M1BP_rep1_3R2_B-C-A_Position008_7_cmle.ics	29	0	2	1	0.0	0.0	0.0
683	Jan14_100x_M1BP_rep1_3R2_B-C-A_Position008_7_cmle.ics	29	0	3	1	0.0	0.0	0.0
684	Jan14_100x_M1BP_rep1_3R2_B-C-A_Position008_7_cmle.ics	29	0	4	1	0.249018263335561	0.8372093023255813	0.2130177514792899
685	Jan14_100x_M1BP_rep1_3R2_B-C-A_Position008_7_cmle.ics	30	0	1	1	0.249018263335561	0.9999999999999998	0.43902439024390244
686	Jan14_100x_M1BP_rep1_3R2_B-C-A_Position008_7_cmle.ics	30	0	2	1	0.0	0.0	0.0
687	Jan14_100x_M1BP_rep1_3R2_B-C-A_Position008_7_cmle.ics	31	0	1	1	0.7170803694199951	0.9040697674418603	0.6880530973451326
688	Jan14_100x_M1BP_rep1_3R2_B-C-A_Position008_7_cmle.ics	31	0	2	1	0.0	0.0	0.0
689	Jan14_100x_M1BP_rep1_3R2_B-C-A_Position008_7_cmle.ics	32	0	1	1	0.6594372529071337	0.5872689938398357	0.5884773662551439
690	Jan14_100x_M1BP_rep1_3R2_B-C-A_Position008_7_cmle.ics	34	0	1	1	0.0	0.0	0.0
691	Jan14_100x_M1BP_rep1_3R2_B-C-A_Position008_7_cmle.ics	34	0	1	2	0.27207550994070556	0.2526766595289079	0.29064039408866993
692	Jan14_100x_M1BP_rep1_3R2_B-C-A_Position008_7_cmle.ics	35	0	1	1	0.0	0.0	0.0
693	Jan14_100x_M1BP_rep1_3R2_B-C-A_Position008_7_cmle.ics	35	0	1	2	0.8415895010877756	0.741869918699187	0.8314350797266514
694	Jan14_100x_M1BP_rep1_3R2_B-C-A_Position008_7_cmle.ics	35	0	1	3	0.0	0.0	0.0
695	Jan14_100x_M1BP_rep1_3R2_B-C-A_Position008_7_cmle.ics	35	0	2	1	0.18676369750167077	0.2967032967032967	0.2967032967032967
696	Jan14_100x_M1BP_rep1_3R2_B-C-A_Position008_7_cmle.ics	35	0	2	2	0.0	0.0	0.0
697	Jan14_100x_M1BP_rep1_3R2_B-C-A_Position008_7_cmle.ics	35	0	2	3	0.0	0.0	0.0
698	Jan14_100x_M1BP_rep1_3R2_B-C-A_Position008_7_cmle.ics	35	0	3	1	0.0	0.0	0.0
699	Jan14_100x_M1BP_rep1_3R2_B-C-A_Position008_7_cmle.ics	35	0	3	2	0.0	0.0	0.0
700	Jan14_100x_M1BP_rep1_3R2_B-C-A_Position008_7_cmle.ics	35	0	3	3	0.06917173981543362	0.17647058823529413	0.13215859030837004
701	Jan14_100x_M1BP_rep1_3R2_B-C-A_Position008_7_cmle.ics	36	0	1	1	0.28590985790379225	0.3862928348909656	0.369047619047619
702	Jan14_100x_M1BP_rep1_3R2_B-C-A_Position008_7_cmle.ics	36	0	2	1	0.0	0.0	0.0
703	Jan14_100x_M1BP_rep1_3R2_B-C-A_Position008_7_cmle.ics	37	0	1	1	0.5257052225972955	0.56857855361596	0.5714285714285714
704	Jan14_100x_M1BP_rep1_3R2_B-C-A_Position008_7_cmle.ics	38	0	1	1	0.44039341015826067	0.4038054968287526	0.4046610169491525
705	Jan14_100x_M1BP_rep1_3R2_B-C-A_Position008_7_cmle.ics	39	0	1	1	0.41041898957157275	0.3982102908277405	0.3982102908277405
706	Jan14_100x_M1BP_rep1_3R2_B-C-A_Position008_7_cmle.ics	40	0	1	1	0.8853982696375502	0.777327935222672	0.7852760736196317
707	Jan14_100x_M1BP_rep1_3R2_B-C-A_Position008_7_cmle.ics	41	0	1	1	0.5257052225972955	0.24809575625680083	0.24648648648648644
708	Jan14_100x_M1BP_rep1_3R2_B-C-A_Position008_7_cmle.ics	42	0	1	1	0.39197319228745714	0.4066985645933014	0.4057279236276849
709	Jan14_100x_M1BP_rep1_3R2_B-C-A_Position008_7_cmle.ics	43	0	1	1	0.0	0.0	0.0
710	Jan14_100x_M1BP_rep1_3R2_B-C-A_Position008_7_cmle.ics	43	0	2	1	0.4703678307449486	0.6181818181818182	0.5746478873239436
711	Jan14_100x_M1BP_rep1_3R2_B-C-A_Position008_7_cmle.ics	44	0	1	1	0.0	0.0	0.0
712	Jan14_100x_M1BP_rep1_3R2_B-C-A_Position008_7_cmle.ics	44	0	1	2	0.3619987717007692	0.2940074906367041	0.6624472573839661
713	Jan14_100x_M1BP_rep1_3R2_B-C-A_Position008_7_cmle.ics	45	0	1	1	0.37122167034282705	0.36343115124153497	0.3642533936651583
714	Jan14_100x_M1BP_rep1_3R2_B-C-A_Position008_7_cmle.ics	46	0	1	1	0.0	0.0	0.0
715	Jan14_100x_M1BP_rep1_3R2_B-C-A_Position008_7_cmle.ics	46	0	1	2	0.17292934953858402	0.17401392111368907	0.21008403361344538
716	Jan14_100x_M1BP_rep1_3R2_B-C-A_Position008_7_cmle.ics	48	0	1	1	0.5003422513316365	0.4297029702970297	0.4297029702970297
717	Jan14_100x_M1BP_rep1_3R2_B-C-A_Position008_7_cmle.ics	49	0	1	1	0.4911193526895787	0.39738805970149255	0.476510067114094
718	Jan14_100x_M1BP_rep1_3R2_B-C-A_Position009_8_cmle.ics	1	0	1	1	0.0	0.0	0.0
719	Jan14_100x_M1BP_rep1_3R2_B-C-A_Position009_8_cmle.ics	1	0	1	2	0.0	0.0	0.0
720	Jan14_100x_M1BP_rep1_3R2_B-C-A_Position009_8_cmle.ics	1	0	2	1	0.0	0.0	0.0
721	Jan14_100x_M1BP_rep1_3R2_B-C-A_Position009_8_cmle.ics	1	0	2	2	0.07378318913646252	0.1608040201005025	0.2461538461538461
722	Jan14_100x_M1BP_rep1_3R2_B-C-A_Position009_8_cmle.ics	2	0	1	1	0.0	0.0	0.0
723	Jan14_100x_M1BP_rep1_3R2_B-C-A_Position009_8_cmle.ics	4	0	1	1	0.08070036311800588	0.24137931034482754	0.24475524475524474
724	Jan14_100x_M1BP_rep1_3R2_B-C-A_Position009_8_cmle.ics	5	0	1	1	0.0	0.0	0.0
725	Jan14_100x_M1BP_rep1_3R2_B-C-A_Position009_8_cmle.ics	6	0	1	1	0.41733616355311615	0.3562992125984252	0.3542074363992172
726	Jan14_100x_M1BP_rep1_3R2_B-C-A_Position009_8_cmle.ics	7	0	1	1	0.29282703188533565	0.5358649789029536	0.5336134453781513
727	Jan14_100x_M1BP_rep1_3R2_B-C-A_Position009_8_cmle.ics	8	0	1	1	0.8554238490508623	0.7910447761194029	0.7910447761194029
728	Jan14_100x_M1BP_rep1_3R2_B-C-A_Position009_8_cmle.ics	9	0	1	1	0.22596101673041646	0.19878296146044622	0.40833333333333327
729	Jan14_100x_M1BP_rep1_3R2_B-C-A_Position009_8_cmle.ics	9	0	1	2	0.0023057246605144538	0.002028397565922921	0.003968253968253968
730	Jan14_100x_M1BP_rep1_3R2_B-C-A_Position009_8_cmle.ics	10	0	1	1	0.0	0.0	0.0
731	Jan14_100x_M1BP_rep1_3R2_B-C-A_Position009_8_cmle.ics	10	0	1	2	0.0	0.0	0.0
732	Jan14_100x_M1BP_rep1_3R2_B-C-A_Position009_8_cmle.ics	10	0	2	1	0.0	0.0	0.0
733	Jan14_100x_M1BP_rep1_3R2_B-C-A_Position009_8_cmle.ics	10	0	2	2	0.26515833595916216	0.4914529914529913	0.6534090909090908
734	Jan14_100x_M1BP_rep1_3R2_B-C-A_Position009_8_cmle.ics	11	0	1	1	0.8715639216744635	0.6749999999999999	0.6749999999999999
735	Jan14_100x_M1BP_rep1_3R2_B-C-A_Position009_8_cmle.ics	12	0	1	1	0.20059804546475749	0.595890410958904	0.20963855421686742
736	Jan14_100x_M1BP_rep1_3R2_B-C-A_Position009_8_cmle.ics	12	0	2	1	0.0	0.0	0.0
737	Jan14_100x_M1BP_rep1_3R2_B-C-A_Position009_8_cmle.ics	13	0	1	1	0.0	0.0	0.0
738	Jan14_100x_M1BP_rep1_3R2_B-C-A_Position009_8_cmle.ics	13	0	1	2	0.19137514682269965	0.37899543378995426	0.9999999999999997
739	Jan14_100x_M1BP_rep1_3R2_B-C-A_Position009_8_cmle.ics	15	0	1	1	0.7839463845749143	0.6415094339622641	0.685483870967742
740	Jan14_100x_M1BP_rep1_3R2_B-C-A_Position009_8_cmle.ics	16	0	1	1	0.3135785538299657	0.3550913838120104	0.4263322884012538
741	Jan14_100x_M1BP_rep1_3R2_B-C-A_Position009_8_cmle.ics	16	0	1	2	0.0	0.0	0.0
742	Jan14_100x_M1BP_rep1_3R2_B-C-A_Position009_8_cmle.ics	16	0	2	1	0.0	0.0	0.0
743	Jan14_100x_M1BP_rep1_3R2_B-C-A_Position009_8_cmle.ics	16	0	2	2	0.24671253867504656	0.8359375	0.5602094240837696
744	Jan14_100x_M1BP_rep1_3R2_B-C-A_Position009_8_cmle.ics	18	0	1	1	0.10375760972315042	0.0995575221238938	0.16071428571428567
745	Jan14_100x_M1BP_rep1_3R2_B-C-A_Position009_8_cmle.ics	18	0	1	2	0.0	0.0	0.0
746	Jan14_100x_M1BP_rep1_3R2_B-C-A_Position009_8_cmle.ics	18	0	2	1	0.0	0.0	0.0
747	Jan14_100x_M1BP_rep1_3R2_B-C-A_Position009_8_cmle.ics	18	0	2	2	0.22596101673041646	0.5868263473053892	0.2899408284023668
748	Jan14_100x_M1BP_rep1_3R2_B-C-A_Position009_8_cmle.ics	19	0	1	1	0.5971826870732435	0.48775894538606396	0.5913242009132419
749	Jan14_100x_M1BP_rep1_3R2_B-C-A_Position009_8_cmle.ics	19	0	1	2	0.0	0.0	0.0
750	Jan14_100x_M1BP_rep1_3R2_B-C-A_Position009_8_cmle.ics	19	0	1	3	0.0	0.0	0.0
751	Jan14_100x_M1BP_rep1_3R2_B-C-A_Position009_8_cmle.ics	19	0	2	1	0.0	0.0	0.0
752	Jan14_100x_M1BP_rep1_3R2_B-C-A_Position009_8_cmle.ics	19	0	2	2	0.0	0.0	0.0
753	Jan14_100x_M1BP_rep1_3R2_B-C-A_Position009_8_cmle.ics	19	0	2	3	0.0	0.0	0.0
754	Jan14_100x_M1BP_rep1_3R2_B-C-A_Position009_8_cmle.ics	21	0	1	1	0.0	0.0	0.0
755	Jan14_100x_M1BP_rep1_3R2_B-C-A_Position009_8_cmle.ics	21	0	1	2	0.0	0.0	0.0
756	Jan14_100x_M1BP_rep1_3R2_B-C-A_Position009_8_cmle.ics	21	0	1	3	0.4496163088003185	0.979899497487437	0.5508474576271186
757	Jan14_100x_M1BP_rep1_3R2_B-C-A_Position009_8_cmle.ics	21	0	2	1	0.0	0.0	0.0
758	Jan14_100x_M1BP_rep1_3R2_B-C-A_Position009_8_cmle.ics	21	0	2	2	0.0	0.0	0.0
759	Jan14_100x_M1BP_rep1_3R2_B-C-A_Position009_8_cmle.ics	21	0	2	3	0.0	0.0	0.0
760	Jan14_100x_M1BP_rep1_3R2_B-C-A_Position009_8_cmle.ics	21	0	3	1	0.5672082664865556	0.9077490774907749	0.7299703264094954
761	Jan14_100x_M1BP_rep1_3R2_B-C-A_Position009_8_cmle.ics	21	0	3	2	0.0	0.0	0.0
762	Jan14_100x_M1BP_rep1_3R2_B-C-A_Position009_8_cmle.ics	21	0	3	3	0.0	0.0	0.0
763	Jan14_100x_M1BP_rep1_3R2_B-C-A_Position009_8_cmle.ics	22	0	1	1	0.04611449321028908	0.05154639175257732	0.043383947939262466
764	Jan14_100x_M1BP_rep1_3R2_B-C-A_Position009_8_cmle.ics	22	0	2	1	0.0	0.0	0.0
765	Jan14_100x_M1BP_rep1_3R2_B-C-A_Position009_8_cmle.ics	23	0	1	1	0.43578196083723175	0.42	0.945
766	Jan14_100x_M1BP_rep1_3R2_B-C-A_Position009_8_cmle.ics	23	0	1	2	0.0	0.0	0.0
767	Jan14_100x_M1BP_rep1_3R2_B-C-A_Position009_8_cmle.ics	24	0	1	1	0.30896710450893683	0.2685370741482966	0.2757201646090535
768	Jan14_100x_M1BP_rep1_3R2_B-C-A_Position009_8_cmle.ics	25	0	1	1	0.5326223965788388	0.6657060518731988	0.5322580645161289
769	Jan14_100x_M1BP_rep1_3R2_B-C-A_Position009_8_cmle.ics	25	0	2	1	0.0	0.0	0.0
770	Jan14_100x_M1BP_rep1_3R2_B-C-A_Position009_8_cmle.ics	26	0	1	1	0.8623410230324057	0.7435387673956263	0.7391304347826086
771	Jan14_100x_M1BP_rep1_3R2_B-C-A_Position009_8_cmle.ics	27	0	1	1	0.3435529744166536	0.4116022099447514	0.3084886128364389
772	Jan14_100x_M1BP_rep1_3R2_B-C-A_Position009_8_cmle.ics	27	0	2	1	0.0	0.0	0.0
773	Jan14_100x_M1BP_rep1_3R2_B-C-A_Position009_8_cmle.ics	28	0	1	1	0.059948841173375796	0.22222222222222218	0.208
774	Jan14_100x_M1BP_rep1_3R2_B-C-A_Position009_8_cmle.ics	28	0	1	2	0.0	0.0	0.0
775	Jan14_100x_M1BP_rep1_3R2_B-C-A_Position009_8_cmle.ics	28	0	2	1	0.0	0.0	0.0
776	Jan14_100x_M1BP_rep1_3R2_B-C-A_Position009_8_cmle.ics	28	0	2	2	0.0945347110810926	0.6612903225806451	0.759259259259259
777	Jan14_100x_M1BP_rep1_3R2_B-C-A_Position009_8_cmle.ics	29	0	1	1	0.3689159456823126	0.7619047619047619	0.4610951008645533
778	Jan14_100x_M1BP_rep1_3R2_B-C-A_Position009_8_cmle.ics	29	0	1	2	0.0	0.0	0.0
779	Jan14_100x_M1BP_rep1_3R2_B-C-A_Position009_8_cmle.ics	29	0	2	1	0.0	0.0	0.0
780	Jan14_100x_M1BP_rep1_3R2_B-C-A_Position009_8_cmle.ics	29	0	2	2	0.2789926839222489	0.4671814671814672	0.9999999999999998
781	Jan14_100x_M1BP_rep1_3R2_B-C-A_Position009_8_cmle.ics	30	0	1	1	0.03919731922874571	0.03687635574837309	0.03594080338266384
782	Jan14_100x_M1BP_rep1_3R2_B-C-A_Position009_8_cmle.ics	31	0	1	1	0.5787368897891279	0.5122448979591836	0.5091277890466531
783	Jan14_100x_M1BP_rep1_3R2_B-C-A_Position009_8_cmle.ics	32	0	1	1	0.9776272560581284	0.696223316912972	0.6950819672131147
784	Jan14_100x_M1BP_rep1_3R2_B-C-A_Position009_8_cmle.ics	33	0	1	1	0.0	0.0	0.0
785	Jan14_100x_M1BP_rep1_3R2_B-C-A_Position009_8_cmle.ics	33	0	2	1	0.0	0.0	0.0
786	Jan14_100x_M1BP_rep1_3R2_B-C-A_Position009_8_cmle.ics	34	0	1	1	0.11528623302572269	0.22421524663677128	0.22421524663677128
787	Jan14_100x_M1BP_rep1_3R2_B-C-A_Position009_8_cmle.ics	35	0	1	1	0.40119609092951497	0.38074398249452956	0.38325991189427305
788	Jan14_100x_M1BP_rep1_3R2_B-C-A_Position009_8_cmle.ics	36	0	1	1	0.0	0.0	0.0
789	Jan14_100x_M1BP_rep1_3R2_B-C-A_Position009_8_cmle.ics	36	0	1	2	0.0	0.0	0.0
790	Jan14_100x_M1BP_rep1_3R2_B-C-A_Position009_8_cmle.ics	37	0	1	1	0.45192203346083293	0.6144200626959246	0.6163522012578616
791	Jan14_100x_M1BP_rep1_3R2_B-C-A_Position009_8_cmle.ics	38	0	1	1	0.07608891379697698	0.13807531380753138	0.13807531380753138
792	Jan14_100x_M1BP_rep1_3R2_B-C-A_Position009_8_cmle.ics	39	0	1	1	0.0046114493210289076	0.0024449877750611247	0.004032258064516129
793	Jan14_100x_M1BP_rep1_3R2_B-C-A_Position009_8_cmle.ics	39	0	1	2	0.0	0.0	0.0
794	Jan14_100x_M1BP_rep1_3R2_B-C-A_Position009_8_cmle.ics	40	0	1	1	0.12681485632829495	0.5913978494623655	0.2657004830917874
795	Jan14_100x_M1BP_rep1_3R2_B-C-A_Position009_8_cmle.ics	40	0	2	1	0.0	0.0	0.0
796	Jan14_100x_M1BP_rep1_3R2_B-C-A_Position009_8_cmle.ics	41	0	1	1	0.0	0.0	0.0
797	Jan14_100x_M1BP_rep1_3R2_B-C-A_Position009_8_cmle.ics	41	0	1	2	0.5810426144496423	0.3142144638403989	0.38532110091743116
798	Jan14_100x_M1BP_rep1_3R2_B-C-A_Position009_8_cmle.ics	42	0	1	1	0.3135785538299657	0.7391304347826085	0.7816091954022988
799	Jan14_100x_M1BP_rep1_3R2_B-C-A_Position009_8_cmle.ics	42	0	1	2	0.0	0.0	0.0
800	Jan14_100x_M1BP_rep1_3R2_B-C-A_Position009_8_cmle.ics	42	0	1	3	0.0	0.0	0.0
801	Jan14_100x_M1BP_rep1_3R2_B-C-A_Position009_8_cmle.ics	42	0	2	1	0.0	0.0	0.0
802	Jan14_100x_M1BP_rep1_3R2_B-C-A_Position009_8_cmle.ics	42	0	2	2	0.0	0.0	0.0
803	Jan14_100x_M1BP_rep1_3R2_B-C-A_Position009_8_cmle.ics	42	0	2	3	0.27438123460122	0.7727272727272726	0.7777777777777777
804	Jan14_100x_M1BP_rep1_3R2_B-C-A_Position009_8_cmle.ics	42	0	3	1	0.0	0.0	0.0
805	Jan14_100x_M1BP_rep1_3R2_B-C-A_Position009_8_cmle.ics	42	0	3	2	0.22596101673041646	0.49746192893401014	0.6049382716049382
806	Jan14_100x_M1BP_rep1_3R2_B-C-A_Position009_8_cmle.ics	42	0	3	3	0.0	0.0	0.0
807	Jan14_100x_M1BP_rep1_3R2_B-C-A_Position009_8_cmle.ics	43	0	1	1	0.4265590621951739	0.4545454545454545	0.4457831325301203
808	Jan14_100x_M1BP_rep1_3R2_B-C-A_Position009_8_cmle.ics	43	0	1	2	0.0	0.0	0.0
809	Jan14_100x_M1BP_rep1_3R2_B-C-A_Position009_8_cmle.ics	43	0	2	1	0.0	0.0	0.0
810	Jan14_100x_M1BP_rep1_3R2_B-C-A_Position009_8_cmle.ics	43	0	2	2	0.0	0.0	0.0
811	Jan14_100x_M1BP_rep1_3R2_B-C-A_Position009_8_cmle.ics	44	0	1	1	0.0	0.0	0.0
812	Jan14_100x_M1BP_rep1_3R2_B-C-A_Position009_8_cmle.ics	44	0	2	1	0.0	0.0	0.0
813	Jan14_100x_M1BP_rep1_3R2_B-C-A_Position009_8_cmle.ics	45	0	1	1	0.2974384812063645	0.26326530612244897	0.43434343434343425
814	Jan14_100x_M1BP_rep1_3R2_B-C-A_Position009_8_cmle.ics	45	0	1	2	0.0	0.0	0.0
815	Jan14_100x_M1BP_rep1_3R2_B-C-A_Position009_8_cmle.ics	46	0	1	1	0.0	0.0	0.0
816	Jan14_100x_M1BP_rep1_3R2_B-C-A_Position009_8_cmle.ics	46	0	1	2	0.0	0.0	0.0
817	Jan14_100x_M1BP_rep1_3R2_B-C-A_Position009_8_cmle.ics	46	0	2	1	0.0	0.0	0.0
818	Jan14_100x_M1BP_rep1_3R2_B-C-A_Position009_8_cmle.ics	46	0	2	2	0.20059804546475749	0.47027027027027024	0.3452380952380952
819	Jan14_100x_M1BP_rep1_3R2_B-C-A_Position009_8_cmle.ics	47	0	1	1	0.8646467476929202	0.8370535714285713	0.8351893095768375
820	Jan14_100x_M1BP_rep1_3R2_B-C-A_Position010_9_cmle.ics	1	0	1	1	0.0	0.0	0.0
821	Jan14_100x_M1BP_rep1_3R2_B-C-A_Position010_9_cmle.ics	2	0	1	1	0.0	0.0	0.0
822	Jan14_100x_M1BP_rep1_3R2_B-C-A_Position010_9_cmle.ics	2	0	1	2	0.5395395705603822	0.37201907790143085	0.7722772277227721
823	Jan14_100x_M1BP_rep1_3R2_B-C-A_Position010_9_cmle.ics	2	0	1	3	0.027668695926173444	0.019077901430842606	0.09302325581395347
824	Jan14_100x_M1BP_rep1_3R2_B-C-A_Position010_9_cmle.ics	3	0	1	1	0.2766869592617345	0.26845637583892623	0.26966292134831454
825	Jan14_100x_M1BP_rep1_3R2_B-C-A_Position010_9_cmle.ics	4	0	1	1	0.057643116512861345	0.13736263736263735	0.13888888888888887
826	Jan14_100x_M1BP_rep1_3R2_B-C-A_Position010_9_cmle.ics	5	0	1	1	0.0	0.0	0.0
827	Jan14_100x_M1BP_rep1_3R2_B-C-A_Position010_9_cmle.ics	5	0	1	2	0.2974384812063645	0.29519450800915326	0.39449541284403666
828	Jan14_100x_M1BP_rep1_3R2_B-C-A_Position010_9_cmle.ics	6	0	1	1	0.23287819071195984	0.7013888888888888	0.696551724137931
829	Jan14_100x_M1BP_rep1_3R2_B-C-A_Position010_9_cmle.ics	7	0	1	1	0.7862521092354288	0.754424778761062	0.7611607142857142
830	Jan14_100x_M1BP_rep1_3R2_B-C-A_Position010_9_cmle.ics	8	0	1	1	1.0491047205340764	0.43876567020250723	0.4391891891891892
831	Jan14_100x_M1BP_rep1_3R2_B-C-A_Position010_9_cmle.ics	9	0	1	1	0.3204957278115091	0.562753036437247	0.5650406504065041
832	Jan14_100x_M1BP_rep1_3R2_B-C-A_Position010_9_cmle.ics	10	0	1	1	0.0	0.0	0.0
833	Jan14_100x_M1BP_rep1_3R2_B-C-A_Position010_9_cmle.ics	10	0	1	2	0.02305724660514454	0.1282051282051282	0.13157894736842105
834	Jan14_100x_M1BP_rep1_3R2_B-C-A_Position010_9_cmle.ics	10	0	2	1	0.33202435111408135	0.4417177914110429	0.43768996960486317
835	Jan14_100x_M1BP_rep1_3R2_B-C-A_Position010_9_cmle.ics	10	0	2	2	0.0	0.0	0.0
836	Jan14_100x_M1BP_rep1_3R2_B-C-A_Position010_9_cmle.ics	11	0	1	1	0.07147746447594806	0.21379310344827582	0.21379310344827582
837	Jan14_100x_M1BP_rep1_3R2_B-C-A_Position010_9_cmle.ics	12	0	1	1	0.624851382999417	0.6545893719806762	0.6741293532338307
838	Jan14_100x_M1BP_rep1_3R2_B-C-A_Position010_9_cmle.ics	13	0	1	1	0.0	0.0	0.0
839	Jan14_100x_M1BP_rep1_3R2_B-C-A_Position010_9_cmle.ics	13	0	1	2	0.4081132649110583	0.46825396825396814	0.7797356828193831
840	Jan14_100x_M1BP_rep1_3R2_B-C-A_Position010_9_cmle.ics	14	0	1	1	0.696328847475365	0.6958525345622119	0.697459584295612
841	Jan14_100x_M1BP_rep1_3R2_B-C-A_Position010_9_cmle.ics	15	0	1	1	0.39197319228745714	0.9392265193370165	0.42394014962593507
842	Jan14_100x_M1BP_rep1_3R2_B-C-A_Position010_9_cmle.ics	15	0	2	1	0.0	0.0	0.0
843	Jan14_100x_M1BP_rep1_3R2_B-C-A_Position010_9_cmle.ics	16	0	1	1	0.9015383422611515	0.8266384778012684	0.7377358490566037
844	Jan14_100x_M1BP_rep1_3R2_B-C-A_Position010_9_cmle.ics	16	0	2	1	0.0	0.0	0.0
845	Jan14_100x_M1BP_rep1_3R2_B-C-A_Position010_9_cmle.ics	17	0	1	1	0.28590985790379225	0.2973621103117506	0.37689969604863216
846	Jan14_100x_M1BP_rep1_3R2_B-C-A_Position010_9_cmle.ics	17	0	1	2	0.0	0.0	0.0
847	Jan14_100x_M1BP_rep1_3R2_B-C-A_Position010_9_cmle.ics	17	0	1	3	0.0	0.0	0.0
848	Jan14_100x_M1BP_rep1_3R2_B-C-A_Position010_9_cmle.ics	17	0	2	1	0.0	0.0	0.0
849	Jan14_100x_M1BP_rep1_3R2_B-C-A_Position010_9_cmle.ics	17	0	2	2	0.0	0.0	0.0
850	Jan14_100x_M1BP_rep1_3R2_B-C-A_Position010_9_cmle.ics	17	0	2	3	0.45883920744237633	0.43073593073593075	0.4154488517745303
851	Jan14_100x_M1BP_rep1_3R2_B-C-A_Position010_9_cmle.ics	18	0	1	1	0.7770292105933709	0.8219512195121952	0.8219512195121952
852	Jan14_100x_M1BP_rep1_3R2_B-C-A_Position010_9_cmle.ics	19	0	1	1	0.4934250773500931	0.42971887550200794	0.389799635701275
853	Jan14_100x_M1BP_rep1_3R2_B-C-A_Position010_9_cmle.ics	19	0	2	1	0.0	0.0	0.0
854	Jan14_100x_M1BP_rep1_3R2_B-C-A_Position010_9_cmle.ics	20	0	1	1	0.4911193526895787	0.505938242280285	0.5071428571428571
855	Jan14_100x_M1BP_rep1_3R2_B-C-A_Position010_9_cmle.ics	21	0	1	1	0.44039341015826067	0.6303630363036302	0.9182692307692307
856	Jan14_100x_M1BP_rep1_3R2_B-C-A_Position010_9_cmle.ics	21	0	1	2	0.0	0.0	0.0
857	Jan14_100x_M1BP_rep1_3R2_B-C-A_Position010_9_cmle.ics	21	0	2	1	0.0	0.0	0.0
858	Jan14_100x_M1BP_rep1_3R2_B-C-A_Position010_9_cmle.ics	21	0	2	2	0.07608891379697698	0.2558139534883721	0.14601769911504425
859	Jan14_100x_M1BP_rep1_3R2_B-C-A_Position010_9_cmle.ics	22	0	1	1	0.37352739500334153	0.3990147783251231	0.398034398034398
860	Jan14_100x_M1BP_rep1_3R2_B-C-A_Position010_9_cmle.ics	24	0	1	1	0.5556796431839833	0.4389799635701275	0.4413919413919414
861	Jan14_100x_M1BP_rep1_3R2_B-C-A_Position010_9_cmle.ics	25	0	1	1	0.5856540637706713	0.2662473794549266	0.27759562841530055
862	Jan14_100x_M1BP_rep1_3R2_B-C-A_Position010_9_cmle.ics	26	0	1	1	0.23287819071195984	0.396078431372549	0.39299610894941633
863	Jan14_100x_M1BP_rep1_3R2_B-C-A_Position010_9_cmle.ics	27	0	1	1	0.447310584139804	0.46859903381642504	0.4674698795180721
864	Jan14_100x_M1BP_rep1_3R2_B-C-A_Position010_9_cmle.ics	28	0	1	1	0.1706236248780696	0.13553113553113555	0.13602941176470587
865	Jan14_100x_M1BP_rep1_3R2_B-C-A_Position010_9_cmle.ics	29	0	1	1	0.8761753709954925	0.6761565836298932	0.6773618538324421
866	Jan14_100x_M1BP_rep1_3R2_B-C-A_Position010_9_cmle.ics	30	0	1	1	0.7701120366118276	0.8370927318295739	0.8370927318295739
867	Jan14_100x_M1BP_rep1_3R2_B-C-A_Position010_9_cmle.ics	31	0	1	1	0.9222898642057815	0.6482982171799028	0.4347826086956521
868	Jan14_100x_M1BP_rep1_3R2_B-C-A_Position010_9_cmle.ics	31	0	1	2	0.0	0.0	0.0
869	Jan14_100x_M1BP_rep1_3R2_B-C-A_Position010_9_cmle.ics	31	0	1	3	0.0	0.0	0.0
870	Jan14_100x_M1BP_rep1_3R2_B-C-A_Position010_9_cmle.ics	31	0	2	1	0.0	0.0	0.0
871	Jan14_100x_M1BP_rep1_3R2_B-C-A_Position010_9_cmle.ics	31	0	2	2	0.30666137984842234	0.525691699604743	0.9851851851851852
872	Jan14_100x_M1BP_rep1_3R2_B-C-A_Position010_9_cmle.ics	31	0	2	3	0.0	0.0	0.0
873	Jan14_100x_M1BP_rep1_3R2_B-C-A_Position010_9_cmle.ics	31	0	3	1	0.0	0.0	0.0
874	Jan14_100x_M1BP_rep1_3R2_B-C-A_Position010_9_cmle.ics	31	0	3	2	0.0	0.0	0.0
875	Jan14_100x_M1BP_rep1_3R2_B-C-A_Position010_9_cmle.ics	31	0	3	3	0.0	0.0	0.0
876	Jan14_100x_M1BP_rep1_3R2_B-C-A_Position010_9_cmle.ics	31	0	4	1	0.0	0.0	0.0
877	Jan14_100x_M1BP_rep1_3R2_B-C-A_Position010_9_cmle.ics	31	0	4	2	0.0	0.0	0.0
878	Jan14_100x_M1BP_rep1_3R2_B-C-A_Position010_9_cmle.ics	31	0	4	3	0.17523507419909848	0.6333333333333332	0.9870129870129868
879	Jan14_100x_M1BP_rep1_3R2_B-C-A_Position010_9_cmle.ics	32	0	1	1	0.6363800063019892	0.5714285714285714	0.5690721649484535
880	Jan14_100x_M1BP_rep1_3R2_B-C-A_Position010_9_cmle.ics	33	0	1	1	0.645602904944047	0.5970149253731343	0.5970149253731343
881	Jan14_100x_M1BP_rep1_3R2_B-C-A_Position010_9_cmle.ics	34	0	1	1	0.44039341015826067	0.7795918367346939	0.37524557956778
882	Jan14_100x_M1BP_rep1_3R2_B-C-A_Position010_9_cmle.ics	34	0	2	1	0.0	0.0	0.0
883	Jan14_100x_M1BP_rep1_3R2_B-C-A_Position010_9_cmle.ics	35	0	1	1	0.5303166719183243	0.6442577030812324	0.6406685236768801
884	Jan14_100x_M1BP_rep1_3R2_B-C-A_Position010_9_cmle.ics	36	0	1	1	0.3181900031509946	0.3209302325581395	0.3209302325581395
885	Jan14_100x_M1BP_rep1_3R2_B-C-A_Position010_9_cmle.ics	37	0	1	1	0.7516662393277119	0.6533066132264529	0.6546184738955823
886	Jan14_100x_M1BP_rep1_3R2_B-C-A_Position010_9_cmle.ics	38	0	1	1	0.20751521944630083	0.2472527472527472	0.2479338842975206
887	Jan14_100x_M1BP_rep1_3R2_B-C-A_Position010_9_cmle.ics	40	0	1	1	0.6156284843573592	0.669172932330827	0.6641791044776119
888	Jan14_100x_M1BP_rep1_3R2_B-C-A_Position010_9_cmle.ics	41	0	1	1	0.5372338458998678	0.44807692307692304	0.44721689059500963
889	Jan14_100x_M1BP_rep1_3R2_B-C-A_Position010_9_cmle.ics	42	0	1	1	1.1874482001649438	0.48539114043355325	0.48768939393939387
890	Jan14_100x_M1BP_rep1_3R2_B-C-A_Position010_9_cmle.ics	43	0	1	1	0.0	0.0	0.0
891	Jan14_100x_M1BP_rep1_3R2_B-C-A_Position010_9_cmle.ics	44	0	1	1	0.09222898642057815	0.1913875598086124	0.2116402116402116
892	Jan14_100x_M1BP_rep1_3R2_B-C-A_Position010_9_cmle.ics	44	0	1	2	0.0	0.0	0.0
893	Jan14_100x_M1BP_rep1_3R2_B-C-A_Position010_9_cmle.ics	44	0	2	1	0.0	0.0	0.0
894	Jan14_100x_M1BP_rep1_3R2_B-C-A_Position010_9_cmle.ics	44	0	2	2	0.0945347110810926	0.7068965517241377	0.5256410256410255
895	Jan14_100x_M1BP_rep1_3R2_B-C-A_Position010_9_cmle.ics	45	0	1	1	0.0	0.0	0.0
896	Jan14_100x_M1BP_rep1_3R2_B-C-A_Position010_9_cmle.ics	45	0	2	1	0.0	0.0	0.0
897	Jan14_100x_M1BP_rep1_3R2_B-C-A_Position010_9_cmle.ics	45	0	3	1	0.17292934953858402	0.78125	0.1609442060085837
898	Jan14_100x_M1BP_rep1_3R2_B-C-A_Position011_10_cmle.ics	1	0	1	1	0.8761753709954925	0.6070287539936102	0.608
899	Jan14_100x_M1BP_rep1_3R2_B-C-A_Position011_10_cmle.ics	3	0	1	1	0.0	0.0	0.0
900	Jan14_100x_M1BP_rep1_3R2_B-C-A_Position011_10_cmle.ics	3	0	2	1	0.24671253867504656	0.7697841726618704	0.21703853955375252
901	Jan14_100x_M1BP_rep1_3R2_B-C-A_Position011_10_cmle.ics	3	0	3	1	0.0	0.0	0.0
902	Jan14_100x_M1BP_rep1_3R2_B-C-A_Position011_10_cmle.ics	4	0	1	1	0.7193860940805096	0.78	0.7722772277227723
903	Jan14_100x_M1BP_rep1_3R2_B-C-A_Position011_10_cmle.ics	5	0	1	1	0.6801887748517639	0.5432780847145487	0.544280442804428
904	Jan14_100x_M1BP_rep1_3R2_B-C-A_Position011_10_cmle.ics	6	0	1	1	0.12681485632829495	0.25700934579439244	0.2582159624413145
905	Jan14_100x_M1BP_rep1_3R2_B-C-A_Position011_10_cmle.ics	7	0	1	1	0.1890694221621852	0.18678815489749426	0.17409766454352435
906	Jan14_100x_M1BP_rep1_3R2_B-C-A_Position011_10_cmle.ics	8	0	1	1	0.10836905904417933	0.11809045226130652	0.6714285714285714
907	Jan14_100x_M1BP_rep1_3R2_B-C-A_Position011_10_cmle.ics	8	0	1	2	0.0	0.0	0.0
908	Jan14_100x_M1BP_rep1_3R2_B-C-A_Position011_10_cmle.ics	8	0	1	3	0.0	0.0	0.0
909	Jan14_100x_M1BP_rep1_3R2_B-C-A_Position011_10_cmle.ics	9	0	1	1	0.8761753709954925	0.6871609403254972	0.6785714285714285
910	Jan14_100x_M1BP_rep1_3R2_B-C-A_Position011_10_cmle.ics	10	0	1	1	0.8093093558405733	0.673704414587332	0.6749999999999998
911	Jan14_100x_M1BP_rep1_3R2_B-C-A_Position011_10_cmle.ics	11	0	1	1	0.0	0.0	0.0
912	Jan14_100x_M1BP_rep1_3R2_B-C-A_Position011_10_cmle.ics	11	0	2	1	0.0	0.0	0.0
913	Jan14_100x_M1BP_rep1_3R2_B-C-A_Position011_10_cmle.ics	12	0	1	1	0.9107612409032092	0.7342007434944237	0.7328385899814471
914	Jan14_100x_M1BP_rep1_3R2_B-C-A_Position011_10_cmle.ics	13	0	1	1	0.35738732237974036	0.2958015267175572	0.42349726775956287
915	Jan14_100x_M1BP_rep1_3R2_B-C-A_Position011_10_cmle.ics	13	0	1	2	0.0	0.0	0.0
916	Jan14_100x_M1BP_rep1_3R2_B-C-A_Position011_10_cmle.ics	14	0	1	1	0.15448355225446841	0.7444444444444445	0.7362637362637362
917	Jan14_100x_M1BP_rep1_3R2_B-C-A_Position011_10_cmle.ics	15	0	1	1	0.35277587305871144	0.2688927943760984	0.2679509632224168
918	Jan14_100x_M1BP_rep1_3R2_B-C-A_Position011_10_cmle.ics	16	0	1	1	0.11759195768623715	0.24637681159420288	0.24637681159420288
919	Jan14_100x_M1BP_rep1_3R2_B-C-A_Position011_10_cmle.ics	17	0	1	1	0.6848002241727927	0.5744680851063829	0.7962466487935657
920	Jan14_100x_M1BP_rep1_3R2_B-C-A_Position011_10_cmle.ics	17	0	1	2	0.0	0.0	0.0
921	Jan14_100x_M1BP_rep1_3R2_B-C-A_Position011_10_cmle.ics	18	0	1	1	0.0	0.0	0.0
922	Jan14_100x_M1BP_rep1_3R2_B-C-A_Position011_10_cmle.ics	19	0	1	1	0.7078574707779373	0.616465863453815	0.616465863453815
923	Jan14_100x_M1BP_rep1_3R2_B-C-A_Position011_10_cmle.ics	20	0	1	1	0.6271571076599314	0.5230769230769229	0.5407554671968191
924	Jan14_100x_M1BP_rep1_3R2_B-C-A_Position011_10_cmle.ics	21	0	1	1	0.41272471423208723	0.3849462365591398	0.8063063063063063
925	Jan14_100x_M1BP_rep1_3R2_B-C-A_Position011_10_cmle.ics	21	0	1	2	0.0	0.0	0.0
926	Jan14_100x_M1BP_rep1_3R2_B-C-A_Position011_10_cmle.ics	22	0	1	1	0.0	0.0	0.0
927	Jan14_100x_M1BP_rep1_3R2_B-C-A_Position011_10_cmle.ics	22	0	1	2	0.0	0.0	0.0
928	Jan14_100x_M1BP_rep1_3R2_B-C-A_Position011_10_cmle.ics	22	0	2	1	0.10836905904417933	0.19583333333333333	0.1260053619302949
929	Jan14_100x_M1BP_rep1_3R2_B-C-A_Position011_10_cmle.ics	22	0	2	2	0.0	0.0	0.0
930	Jan14_100x_M1BP_rep1_3R2_B-C-A_Position011_10_cmle.ics	23	0	1	1	0.4911193526895787	0.3879781420765027	0.3872727272727272
931	Jan14_100x_M1BP_rep1_3R2_B-C-A_Position011_10_cmle.ics	25	0	1	1	0.15448355225446841	0.1392931392931393	0.1372950819672131
932	Jan14_100x_M1BP_rep1_3R2_B-C-A_Position011_10_cmle.ics	26	0	1	1	0.6271571076599314	0.48833034111310586	0.49097472924187713
933	Jan14_100x_M1BP_rep1_3R2_B-C-A_Position011_10_cmle.ics	28	0	1	1	0.4196418882136306	0.49456521739130427	0.5170454545454545
934	Jan14_100x_M1BP_rep1_3R2_B-C-A_Position011_10_cmle.ics	29	0	1	1	0.8323666024457178	0.7536534446764092	0.7536534446764092
935	Jan14_100x_M1BP_rep1_3R2_B-C-A_Position011_10_cmle.ics	30	0	1	1	0.7286089927225674	0.6475409836065573	0.7133182844243792
936	Jan14_100x_M1BP_rep1_3R2_B-C-A_Position011_10_cmle.ics	31	0	1	1	0.5787368897891279	0.4148760330578512	0.4148760330578512
937	Jan14_100x_M1BP_rep1_3R2_B-C-A_Position011_10_cmle.ics	32	0	1	1	0.0	0.0	0.0
938	Jan14_100x_M1BP_rep1_3R2_B-C-A_Position011_10_cmle.ics	32	0	1	2	0.4749792800659775	0.36983842010771995	0.8691983122362869
939	Jan14_100x_M1BP_rep1_3R2_B-C-A_Position011_10_cmle.ics	33	0	1	1	0.1890694221621852	0.1771058315334773	0.17672413793103442
940	Jan14_100x_M1BP_rep1_3R2_B-C-A_Position011_10_cmle.ics	34	0	1	1	0.670965876209706	0.575098814229249	0.5739644970414199
941	Jan14_100x_M1BP_rep1_3R2_B-C-A_Position011_10_cmle.ics	35	0	1	1	0.0	0.0	0.0
942	Jan14_100x_M1BP_rep1_3R2_B-C-A_Position011_10_cmle.ics	35	0	1	2	0.09684043574160706	0.09790209790209789	0.3111111111111111
943	Jan14_100x_M1BP_rep1_3R2_B-C-A_Position011_10_cmle.ics	36	0	1	1	0.970710082076585	0.8096153846153844	0.8127413127413128
944	Jan14_100x_M1BP_rep1_3R2_B-C-A_Position011_10_cmle.ics	37	0	1	1	0.0	0.0	0.0
945	Jan14_100x_M1BP_rep1_3R2_B-C-A_Position011_10_cmle.ics	37	0	1	2	0.33663580043511027	0.4492307692307692	0.6403508771929824
946	Jan14_100x_M1BP_rep1_3R2_B-C-A_Position011_10_cmle.ics	37	0	2	1	0.3228014524720235	0.445859872611465	0.3414634146341463
947	Jan14_100x_M1BP_rep1_3R2_B-C-A_Position011_10_cmle.ics	37	0	2	2	0.0	0.0	0.0
948	Jan14_100x_M1BP_rep1_3R2_B-C-A_Position011_10_cmle.ics	38	0	1	1	1.0029902273237874	0.6893819334389857	0.6893819334389857
949	Jan14_100x_M1BP_rep1_3R2_B-C-A_Position011_10_cmle.ics	39	0	1	1	0.8830925449770358	0.5919629057187016	0.5901386748844375
950	Jan14_100x_M1BP_rep1_3R2_B-C-A_Position012_11_cmle.ics	1	0	1	1	0.3827502936453993	0.3373983739837398	0.33808553971486754
951	Jan14_100x_M1BP_rep1_3R2_B-C-A_Position012_11_cmle.ics	2	0	1	1	0.4334762361767173	0.29420970266040686	0.30371567043618736
952	Jan14_100x_M1BP_rep1_3R2_B-C-A_Position012_11_cmle.ics	3	0	1	1	0.0	0.0	0.0
953	Jan14_100x_M1BP_rep1_3R2_B-C-A_Position012_11_cmle.ics	3	0	2	1	0.5418452952208966	0.5919395465994963	0.4786150712830956
954	Jan14_100x_M1BP_rep1_3R2_B-C-A_Position012_11_cmle.ics	4	0	1	1	0.7655005872907986	0.5928571428571427	0.5918003565062389
955	Jan14_100x_M1BP_rep1_3R2_B-C-A_Position012_11_cmle.ics	5	0	1	1	0.3389415250956247	0.3121019108280254	0.25565217391304346
956	Jan14_100x_M1BP_rep1_3R2_B-C-A_Position012_11_cmle.ics	5	0	2	1	0.0	0.0	0.0
957	Jan14_100x_M1BP_rep1_3R2_B-C-A_Position012_11_cmle.ics	6	0	1	1	0.54876246920244	0.661111111111111	0.661111111111111
958	Jan14_100x_M1BP_rep1_3R2_B-C-A_Position012_11_cmle.ics	7	0	1	1	0.9292070381873249	0.4219895287958114	0.964114832535885
959	Jan14_100x_M1BP_rep1_3R2_B-C-A_Position012_11_cmle.ics	7	0	1	2	0.0	0.0	0.0
960	Jan14_100x_M1BP_rep1_3R2_B-C-A_Position012_11_cmle.ics	7	0	1	3	0.0	0.0	0.0
961	Jan14_100x_M1BP_rep1_3R2_B-C-A_Position012_11_cmle.ics	7	0	1	4	0.0	0.0	0.0
962	Jan14_100x_M1BP_rep1_3R2_B-C-A_Position012_11_cmle.ics	7	0	2	1	0.0	0.0	0.0
963	Jan14_100x_M1BP_rep1_3R2_B-C-A_Position012_11_cmle.ics	7	0	2	2	0.35277587305871144	0.6194331983805668	0.24363057324840767
964	Jan14_100x_M1BP_rep1_3R2_B-C-A_Position012_11_cmle.ics	7	0	2	3	0.0	0.0	0.0
965	Jan14_100x_M1BP_rep1_3R2_B-C-A_Position012_11_cmle.ics	7	0	2	4	0.0	0.0	0.0
966	Jan14_100x_M1BP_rep1_3R2_B-C-A_Position012_11_cmle.ics	8	0	1	1	0.0	0.0	0.0
967	Jan14_100x_M1BP_rep1_3R2_B-C-A_Position012_11_cmle.ics	8	0	1	2	0.0	0.0	0.0
968	Jan14_100x_M1BP_rep1_3R2_B-C-A_Position012_11_cmle.ics	8	0	2	1	0.0	0.0	0.0
969	Jan14_100x_M1BP_rep1_3R2_B-C-A_Position012_11_cmle.ics	8	0	2	2	0.2605468866381333	0.6075268817204301	0.933884297520661
970	Jan14_100x_M1BP_rep1_3R2_B-C-A_Position012_11_cmle.ics	9	0	1	1	0.30204993052739343	0.34656084656084646	0.34564643799472294
971	Jan14_100x_M1BP_rep1_3R2_B-C-A_Position012_11_cmle.ics	10	0	1	1	0.4081132649110583	0.8349056603773584	0.8349056603773584
972	Jan14_100x_M1BP_rep1_3R2_B-C-A_Position012_11_cmle.ics	11	0	1	1	0.0	0.0	0.0
973	Jan14_100x_M1BP_rep1_3R2_B-C-A_Position012_11_cmle.ics	11	0	2	1	0.15217782759395396	0.9999999999999998	0.12359550561797752
974	Jan14_100x_M1BP_rep1_3R2_B-C-A_Position012_11_cmle.ics	11	0	3	1	0.0	0.0	0.0
975	Jan14_100x_M1BP_rep1_3R2_B-C-A_Position012_11_cmle.ics	13	0	1	1	0.8462009504088045	0.49728997289972887	0.36921529175050294
976	Jan14_100x_M1BP_rep1_3R2_B-C-A_Position012_11_cmle.ics	13	0	2	1	0.0	0.0	0.0
977	Jan14_100x_M1BP_rep1_3R2_B-C-A_Position012_11_cmle.ics	14	0	1	1	0.299744205866879	0.4333333333333333	0.5726872246696034
978	Jan14_100x_M1BP_rep1_3R2_B-C-A_Position012_11_cmle.ics	14	0	1	2	0.0	0.0	0.0
979	Jan14_100x_M1BP_rep1_3R2_B-C-A_Position012_11_cmle.ics	14	0	2	1	0.0	0.0	0.0
980	Jan14_100x_M1BP_rep1_3R2_B-C-A_Position012_11_cmle.ics	14	0	2	2	0.0	0.0	0.0
981	Jan14_100x_M1BP_rep1_3R2_B-C-A_Position012_11_cmle.ics	15	0	1	1	0.01844579728411563	0.024242424242424242	0.015065913370998114
982	Jan14_100x_M1BP_rep1_3R2_B-C-A_Position012_11_cmle.ics	15	0	2	1	0.0	0.0	0.0
983	Jan14_100x_M1BP_rep1_3R2_B-C-A_Position012_11_cmle.ics	16	0	1	1	0.2974384812063645	0.6028037383177568	0.5999999999999999
984	Jan14_100x_M1BP_rep1_3R2_B-C-A_Position012_11_cmle.ics	17	0	1	1	0.7147746447594807	0.6431535269709543	0.6404958677685949
985	Jan14_100x_M1BP_rep1_3R2_B-C-A_Position012_11_cmle.ics	18	0	1	1	0.3412472497561392	0.331096196868009	0.3957219251336898
986	Jan14_100x_M1BP_rep1_3R2_B-C-A_Position012_11_cmle.ics	18	0	1	2	0.0	0.0	0.0
987	Jan14_100x_M1BP_rep1_3R2_B-C-A_Position012_11_cmle.ics	19	0	1	1	0.0	0.0	0.0
988	Jan14_100x_M1BP_rep1_3R2_B-C-A_Position012_11_cmle.ics	19	0	1	2	0.3850560183059138	0.2987477638640429	0.9226519337016574
989	Jan14_100x_M1BP_rep1_3R2_B-C-A_Position012_11_cmle.ics	20	0	1	1	0.4035018155900294	0.3113879003558718	0.5892255892255891
990	Jan14_100x_M1BP_rep1_3R2_B-C-A_Position012_11_cmle.ics	20	0	1	2	0.0	0.0	0.0
991	Jan14_100x_M1BP_rep1_3R2_B-C-A_Position012_11_cmle.ics	20	0	1	3	0.0	0.0	0.0
992	Jan14_100x_M1BP_rep1_3R2_B-C-A_Position012_11_cmle.ics	21	0	1	1	0.5787368897891279	0.7917981072555204	0.7110481586402266
993	Jan14_100x_M1BP_rep1_3R2_B-C-A_Position012_11_cmle.ics	22	0	1	1	0.3412472497561392	0.2756052141527002	0.27611940298507465
994	Jan14_100x_M1BP_rep1_3R2_B-C-A_Position012_11_cmle.ics	23	0	1	1	0.0	0.0	0.0
995	Jan14_100x_M1BP_rep1_3R2_B-C-A_Position012_11_cmle.ics	24	0	1	1	1.0076016766448164	0.7199341021416804	0.729549248747913
996	Jan14_100x_M1BP_rep1_3R2_B-C-A_Position012_11_cmle.ics	25	0	1	1	0.299744205866879	0.3768115942028985	0.3299492385786802
997	Jan14_100x_M1BP_rep1_3R2_B-C-A_Position012_11_cmle.ics	25	0	1	2	0.0	0.0	0.0
998	Jan14_100x_M1BP_rep1_3R2_B-C-A_Position012_11_cmle.ics	25	0	2	1	0.0	0.0	0.0
999	Jan14_100x_M1BP_rep1_3R2_B-C-A_Position012_11_cmle.ics	25	0	2	2	0.13142630564932387	0.37499999999999994	0.553398058252427
1000	Jan14_100x_M1BP_rep1_3R2_B-C-A_Position012_11_cmle.ics	26	0	1	1	0.35738732237974036	0.2566225165562914	0.2570480928689884
1001	Jan14_100x_M1BP_rep1_3R2_B-C-A_Position012_11_cmle.ics	27	0	1	1	0.0	0.0	0.0
1002	Jan14_100x_M1BP_rep1_3R2_B-C-A_Position012_11_cmle.ics	27	0	1	2	0.0	0.0	0.0
1003	Jan14_100x_M1BP_rep1_3R2_B-C-A_Position012_11_cmle.ics	27	0	1	3	0.0	0.0	0.0
1004	Jan14_100x_M1BP_rep1_3R2_B-C-A_Position012_11_cmle.ics	27	0	1	4	0.0	0.0	0.0
1005	Jan14_100x_M1BP_rep1_3R2_B-C-A_Position012_11_cmle.ics	27	0	2	1	0.0	0.0	0.0
1006	Jan14_100x_M1BP_rep1_3R2_B-C-A_Position012_11_cmle.ics	27	0	2	2	0.0	0.0	0.0
1007	Jan14_100x_M1BP_rep1_3R2_B-C-A_Position012_11_cmle.ics	27	0	2	3	0.7885578338959431	0.594782608695652	0.634508348794063
1008	Jan14_100x_M1BP_rep1_3R2_B-C-A_Position012_11_cmle.ics	27	0	2	4	0.0	0.0	0.0
1009	Jan14_100x_M1BP_rep1_3R2_B-C-A_Position012_11_cmle.ics	27	0	3	1	0.14295492895189613	0.4305555555555555	0.13537117903930126
1010	Jan14_100x_M1BP_rep1_3R2_B-C-A_Position012_11_cmle.ics	27	0	3	2	0.0	0.0	0.0
1011	Jan14_100x_M1BP_rep1_3R2_B-C-A_Position012_11_cmle.ics	27	0	3	3	0.0	0.0	0.0
1012	Jan14_100x_M1BP_rep1_3R2_B-C-A_Position012_11_cmle.ics	27	0	3	4	0.0	0.0	0.0
1013	Jan14_100x_M1BP_rep1_3R2_B-C-A_Position012_11_cmle.ics	28	0	1	1	0.5118708746342088	0.36156351791530944	0.36393442622950817
1014	Jan14_100x_M1BP_rep1_3R2_B-C-A_Position012_11_cmle.ics	29	0	1	1	0.0	0.0	0.0
1015	Jan14_100x_M1BP_rep1_3R2_B-C-A_Position012_11_cmle.ics	29	0	1	2	0.0	0.0	0.0
1016	Jan14_100x_M1BP_rep1_3R2_B-C-A_Position012_11_cmle.ics	29	0	1	3	0.0	0.0	0.0
1017	Jan14_100x_M1BP_rep1_3R2_B-C-A_Position012_11_cmle.ics	30	0	1	1	0.8346723271062323	0.6339754816112084	0.6350877192982456
1018	Jan14_100x_M1BP_rep1_3R2_B-C-A_Position012_11_cmle.ics	31	0	1	1	0.0	0.0	0.0
1019	Jan14_100x_M1BP_rep1_3R2_B-C-A_Position012_11_cmle.ics	32	0	1	1	0.32971862645356687	0.3372641509433962	0.5355805243445693
1020	Jan14_100x_M1BP_rep1_3R2_B-C-A_Position012_11_cmle.ics	32	0	1	2	0.0	0.0	0.0
1021	Jan14_100x_M1BP_rep1_3R2_B-C-A_Position012_11_cmle.ics	32	0	2	1	0.0	0.0	0.0
1022	Jan14_100x_M1BP_rep1_3R2_B-C-A_Position012_11_cmle.ics	32	0	2	2	0.2605468866381333	0.518348623853211	0.34242424242424246
1023	Jan14_100x_M1BP_rep1_3R2_B-C-A_Position012_11_cmle.ics	33	0	1	1	0.3643044963612837	0.46884272997032633	0.4647058823529412
1024	Jan14_100x_M1BP_rep1_3R2_B-C-A_Position012_11_cmle.ics	34	0	1	1	0.24671253867504656	0.46521739130434775	0.46521739130434775
1025	Jan14_100x_M1BP_rep1_3R2_B-C-A_Position012_11_cmle.ics	35	0	1	1	0.1590950015754973	0.25090909090909086	0.25274725274725274
1026	Jan14_100x_M1BP_rep1_3R2_B-C-A_Position012_11_cmle.ics	36	0	1	1	0.26746406061967665	0.5742574257425742	0.45849802371541504
1027	Jan14_100x_M1BP_rep1_3R2_B-C-A_Position012_11_cmle.ics	36	0	1	2	0.0	0.0	0.0
1028	Jan14_100x_M1BP_rep1_3R2_B-C-A_Position012_11_cmle.ics	36	0	2	1	0.0	0.0	0.0
1029	Jan14_100x_M1BP_rep1_3R2_B-C-A_Position012_11_cmle.ics	36	0	2	2	0.12220340700726605	0.21721311475409832	0.2760416666666667
1030	Jan14_100x_M1BP_rep1_3R2_B-C-A_Position012_11_cmle.ics	37	0	1	1	0.0	0.0	0.0
1031	Jan14_100x_M1BP_rep1_3R2_B-C-A_Position012_11_cmle.ics	37	0	1	2	0.4288647868556884	0.2476697736351531	0.9489795918367346
1032	Jan14_100x_M1BP_rep1_3R2_B-C-A_Position012_11_cmle.ics	38	0	1	1	0.8761753709954925	0.6859205776173284	0.6859205776173284
1033	Jan14_100x_M1BP_rep1_3R2_B-C-A_Position013_12_cmle.ics	1	0	1	1	0.0	0.0	0.0
1034	Jan14_100x_M1BP_rep1_3R2_B-C-A_Position013_12_cmle.ics	1	0	1	2	0.013834347963086722	0.04615384615384614	0.06896551724137931
1035	Jan14_100x_M1BP_rep1_3R2_B-C-A_Position013_12_cmle.ics	1	0	2	1	0.17523507419909848	0.42937853107344626	0.34703196347031956
1036	Jan14_100x_M1BP_rep1_3R2_B-C-A_Position013_12_cmle.ics	1	0	2	2	0.0	0.0	0.0
1037	Jan14_100x_M1BP_rep1_3R2_B-C-A_Position013_12_cmle.ics	2	0	1	1	0.0	0.0	0.0
1038	Jan14_100x_M1BP_rep1_3R2_B-C-A_Position013_12_cmle.ics	2	0	1	2	0.0	0.0	0.0
1039	Jan14_100x_M1BP_rep1_3R2_B-C-A_Position013_12_cmle.ics	2	0	2	1	0.20520949478578637	0.8557692307692306	0.44278606965174117
1040	Jan14_100x_M1BP_rep1_3R2_B-C-A_Position013_12_cmle.ics	2	0	2	2	0.0	0.0	0.0
1041	Jan14_100x_M1BP_rep1_3R2_B-C-A_Position013_12_cmle.ics	3	0	1	1	0.17292934953858402	0.24590163934426224	0.315126050420168
1042	Jan14_100x_M1BP_rep1_3R2_B-C-A_Position013_12_cmle.ics	3	0	1	2	0.0	0.0	0.0
1043	Jan14_100x_M1BP_rep1_3R2_B-C-A_Position013_12_cmle.ics	4	0	1	1	0.5556796431839833	0.7215568862275449	0.7215568862275449
1044	Jan14_100x_M1BP_rep1_3R2_B-C-A_Position013_12_cmle.ics	5	0	1	1	0.5672082664865556	0.6758241758241758	0.7008547008547008
1045	Jan14_100x_M1BP_rep1_3R2_B-C-A_Position013_12_cmle.ics	6	0	1	1	0.26515833595916216	0.3314121037463976	0.3304597701149425
1046	Jan14_100x_M1BP_rep1_3R2_B-C-A_Position013_12_cmle.ics	7	0	1	1	0.0	0.0	0.0
1047	Jan14_100x_M1BP_rep1_3R2_B-C-A_Position013_12_cmle.ics	7	0	1	2	0.0	0.0	0.0
1048	Jan14_100x_M1BP_rep1_3R2_B-C-A_Position013_12_cmle.ics	7	0	1	3	0.0	0.0	0.0
1049	Jan14_100x_M1BP_rep1_3R2_B-C-A_Position013_12_cmle.ics	7	0	2	1	0.0	0.0	0.0
1050	Jan14_100x_M1BP_rep1_3R2_B-C-A_Position013_12_cmle.ics	7	0	2	2	0.21673811808835866	0.9791666666666667	0.32413793103448274
1051	Jan14_100x_M1BP_rep1_3R2_B-C-A_Position013_12_cmle.ics	7	0	2	3	0.0	0.0	0.0
1052	Jan14_100x_M1BP_rep1_3R2_B-C-A_Position013_12_cmle.ics	7	0	3	1	0.0	0.0	0.0
1053	Jan14_100x_M1BP_rep1_3R2_B-C-A_Position013_12_cmle.ics	7	0	3	2	0.0	0.0	0.0
1054	Jan14_100x_M1BP_rep1_3R2_B-C-A_Position013_12_cmle.ics	7	0	3	3	0.15678927691498284	0.4276729559748427	0.3049327354260089
1055	Jan14_100x_M1BP_rep1_3R2_B-C-A_Position013_12_cmle.ics	8	0	1	1	0.28590985790379225	0.738095238095238	0.7898089171974523
1056	Jan14_100x_M1BP_rep1_3R2_B-C-A_Position013_12_cmle.ics	9	0	1	1	0.0	0.0	0.0
1057	Jan14_100x_M1BP_rep1_3R2_B-C-A_Position013_12_cmle.ics	9	0	1	2	0.11759195768623715	0.14529914529914528	0.4722222222222221
1058	Jan14_100x_M1BP_rep1_3R2_B-C-A_Position013_12_cmle.ics	9	0	1	3	0.0	0.0	0.0
1059	Jan14_100x_M1BP_rep1_3R2_B-C-A_Position013_12_cmle.ics	10	0	1	1	0.0	0.0	0.0
1060	Jan14_100x_M1BP_rep1_3R2_B-C-A_Position013_12_cmle.ics	10	0	2	1	0.0	0.0	0.0
1061	Jan14_100x_M1BP_rep1_3R2_B-C-A_Position013_12_cmle.ics	11	0	1	1	0.36661022102179813	0.7499999999999999	0.803030303030303
1062	Jan14_100x_M1BP_rep1_3R2_B-C-A_Position013_12_cmle.ics	11	0	1	2	0.0	0.0	0.0
1063	Jan14_100x_M1BP_rep1_3R2_B-C-A_Position013_12_cmle.ics	11	0	2	1	0.0	0.0	0.0
1064	Jan14_100x_M1BP_rep1_3R2_B-C-A_Position013_12_cmle.ics	11	0	2	2	0.14526065361241058	0.7682926829268291	0.6494845360824741
1065	Jan14_100x_M1BP_rep1_3R2_B-C-A_Position013_12_cmle.ics	13	0	1	1	0.0	0.0	0.0
1066	Jan14_100x_M1BP_rep1_3R2_B-C-A_Position013_12_cmle.ics	14	0	1	1	0.32971862645356687	0.4205882352941176	0.4255952380952381
1067	Jan14_100x_M1BP_rep1_3R2_B-C-A_Position013_12_cmle.ics	15	0	1	1	0.057643116512861345	0.09433962264150943	0.09433962264150943
1068	Jan14_100x_M1BP_rep1_3R2_B-C-A_Position013_12_cmle.ics	16	0	1	1	0.37352739500334153	0.5311475409836065	0.5276872964169381
1069	Jan14_100x_M1BP_rep1_3R2_B-C-A_Position013_12_cmle.ics	17	0	1	1	0.0	0.0	0.0
1070	Jan14_100x_M1BP_rep1_3R2_B-C-A_Position013_12_cmle.ics	17	0	1	2	0.0	0.0	0.0
1071	Jan14_100x_M1BP_rep1_3R2_B-C-A_Position013_12_cmle.ics	17	0	2	1	0.0	0.0	0.0
1072	Jan14_100x_M1BP_rep1_3R2_B-C-A_Position013_12_cmle.ics	17	0	2	2	0.1890694221621852	0.4530386740331491	0.43617021276595735
1073	Jan14_100x_M1BP_rep1_3R2_B-C-A_Position013_12_cmle.ics	18	0	1	1	0.2789926839222489	0.39158576051779936	0.3928571428571428
1074	Jan14_100x_M1BP_rep1_3R2_B-C-A_Position013_12_cmle.ics	19	0	1	1	0.0	0.0	0.0
1075	Jan14_100x_M1BP_rep1_3R2_B-C-A_Position013_12_cmle.ics	19	0	2	1	0.016140072623601176	0.1296296296296296	0.04964539007092198
1076	Jan14_100x_M1BP_rep1_3R2_B-C-A_Position013_12_cmle.ics	20	0	1	1	0.10836905904417933	0.10730593607305935	0.10779816513761468
1077	Jan14_100x_M1BP_rep1_3R2_B-C-A_Position013_12_cmle.ics	21	0	1	1	0.10145188506263597	0.15942028985507248	0.15999999999999998
1078	Jan14_100x_M1BP_rep1_3R2_B-C-A_Position013_12_cmle.ics	22	0	1	1	0.0	0.0	0.0
1079	Jan14_100x_M1BP_rep1_3R2_B-C-A_Position013_12_cmle.ics	23	0	1	1	0.5049537006526654	0.9240506329113923	0.8051470588235294
1080	Jan14_100x_M1BP_rep1_3R2_B-C-A_Position013_12_cmle.ics	23	0	1	2	0.0	0.0	0.0
1081	Jan14_100x_M1BP_rep1_3R2_B-C-A_Position013_12_cmle.ics	23	0	2	1	0.0	0.0	0.0
1082	Jan14_100x_M1BP_rep1_3R2_B-C-A_Position013_12_cmle.ics	23	0	2	2	0.11298050836520823	0.42608695652173906	0.5903614457831323
1083	Jan14_100x_M1BP_rep1_3R2_B-C-A_Position013_12_cmle.ics	25	0	1	1	0.43117051151620284	0.4934036939313984	0.4908136482939632
1084	Jan14_100x_M1BP_rep1_3R2_B-C-A_Position013_12_cmle.ics	26	0	1	1	0.07378318913646252	0.4444444444444444	0.2147651006711409
1085	Jan14_100x_M1BP_rep1_3R2_B-C-A_Position013_12_cmle.ics	26	0	2	1	0.0	0.0	0.0
1086	Jan14_100x_M1BP_rep1_3R2_B-C-A_Position013_12_cmle.ics	27	0	1	1	0.22826674139093092	0.4583333333333332	0.3344594594594595
1087	Jan14_100x_M1BP_rep1_3R2_B-C-A_Position013_12_cmle.ics	27	0	2	1	0.0	0.0	0.0
1088	Jan14_100x_M1BP_rep1_3R2_B-C-A_Position013_12_cmle.ics	29	0	1	1	0.5257052225972955	0.653295128939828	0.6514285714285714
1089	Jan14_100x_M1BP_rep1_3R2_B-C-A_Position013_12_cmle.ics	30	0	1	1	0.20751521944630083	0.26086956521739124	0.2601156069364161
1090	Jan14_100x_M1BP_rep1_3R2_B-C-A_Position013_12_cmle.ics	32	0	1	1	0.26515833595916216	0.5043859649122806	0.3453453453453453
1091	Jan14_100x_M1BP_rep1_3R2_B-C-A_Position013_12_cmle.ics	32	0	1	2	0.0	0.0	0.0
1092	Jan14_100x_M1BP_rep1_3R2_B-C-A_Position013_12_cmle.ics	32	0	1	3	0.0	0.0	0.0
1093	Jan14_100x_M1BP_rep1_3R2_B-C-A_Position013_12_cmle.ics	32	0	1	4	0.0	0.0	0.0
1094	Jan14_100x_M1BP_rep1_3R2_B-C-A_Position013_12_cmle.ics	32	0	2	1	0.0	0.0	0.0
1095	Jan14_100x_M1BP_rep1_3R2_B-C-A_Position013_12_cmle.ics	32	0	2	2	0.0	0.0	0.0
1096	Jan14_100x_M1BP_rep1_3R2_B-C-A_Position013_12_cmle.ics	32	0	2	3	0.21212666876732975	0.44660194174757273	0.9999999999999999
1097	Jan14_100x_M1BP_rep1_3R2_B-C-A_Position013_12_cmle.ics	32	0	2	4	0.0	0.0	0.0
1098	Jan14_100x_M1BP_rep1_3R2_B-C-A_Position013_12_cmle.ics	32	0	3	1	0.0	0.0	0.0
1099	Jan14_100x_M1BP_rep1_3R2_B-C-A_Position013_12_cmle.ics	32	0	3	2	0.0	0.0	0.0
1100	Jan14_100x_M1BP_rep1_3R2_B-C-A_Position013_12_cmle.ics	32	0	3	3	0.0	0.0	0.0
1101	Jan14_100x_M1BP_rep1_3R2_B-C-A_Position013_12_cmle.ics	32	0	3	4	0.0	0.0	0.0
1102	Jan14_100x_M1BP_rep1_3R2_B-C-A_Position013_12_cmle.ics	32	0	4	1	0.0	0.0	0.0
1103	Jan14_100x_M1BP_rep1_3R2_B-C-A_Position013_12_cmle.ics	32	0	4	2	0.0	0.0	0.0
1104	Jan14_100x_M1BP_rep1_3R2_B-C-A_Position013_12_cmle.ics	32	0	4	3	0.0	0.0	0.0
1105	Jan14_100x_M1BP_rep1_3R2_B-C-A_Position013_12_cmle.ics	32	0	4	4	0.0	0.0	0.0
1106	Jan14_100x_M1BP_rep1_3R2_B-C-A_Position013_12_cmle.ics	33	0	1	1	0.28590985790379225	0.4305555555555555	0.49402390438247
1107	Jan14_100x_M1BP_rep1_3R2_B-C-A_Position013_12_cmle.ics	33	0	1	2	0.0	0.0	0.0
1108	Jan14_100x_M1BP_rep1_3R2_B-C-A_Position013_12_cmle.ics	33	0	2	1	0.0	0.0	0.0
1109	Jan14_100x_M1BP_rep1_3R2_B-C-A_Position013_12_cmle.ics	33	0	2	2	0.25132398799607547	0.38928571428571423	0.3234421364985163
1110	Jan14_100x_M1BP_rep1_3R2_B-C-A_Position013_12_cmle.ics	34	0	1	1	0.0	0.0	0.0
1111	Jan14_100x_M1BP_rep1_3R2_B-C-A_Position013_12_cmle.ics	34	0	2	1	0.0	0.0	0.0
1112	Jan14_100x_M1BP_rep1_3R2_B-C-A_Position013_12_cmle.ics	34	0	3	1	0.10836905904417933	0.8703703703703701	0.10706150341685648
1113	Jan14_100x_M1BP_rep1_3R2_B-C-A_Position013_12_cmle.ics	35	0	1	1	0.23057246605144538	0.36900369003690037	0.36900369003690037
1114	Jan14_100x_M1BP_rep1_3R2_B-C-A_Position013_12_cmle.ics	36	0	1	1	0.13603775497035278	0.2681818181818182	0.2681818181818182
1115	Jan14_100x_M1BP_rep1_3R2_B-C-A_Position013_12_cmle.ics	37	0	1	1	0.2444068140145321	0.28648648648648645	0.8907563025210082
1116	Jan14_100x_M1BP_rep1_3R2_B-C-A_Position013_12_cmle.ics	37	0	1	2	0.0	0.0	0.0
1117	Jan14_100x_M1BP_rep1_3R2_B-C-A_Position013_12_cmle.ics	38	0	1	1	0.27438123460122	0.639784946236559	0.4296028880866425
1118	Jan14_100x_M1BP_rep1_3R2_B-C-A_Position013_12_cmle.ics	38	0	2	1	0.0	0.0	0.0
1119	Jan14_100x_M1BP_rep1_3R2_B-C-A_Position013_12_cmle.ics	39	0	1	1	0.32971862645356687	0.4028169014084506	0.4028169014084506
1120	Jan14_100x_M1BP_rep1_3R2_B-C-A_Position013_12_cmle.ics	40	0	1	1	0.009222898642057815	0.030303030303030297	0.030534351145038163
1121	Jan14_100x_M1BP_rep1_3R2_B-C-A_Position013_12_cmle.ics	41	0	1	1	0.0	0.0	0.0
1122	Jan14_100x_M1BP_rep1_3R2_B-C-A_Position013_12_cmle.ics	41	0	1	2	1.0606333438366486	0.7666666666666665	0.9274193548387096
1123	Jan14_100x_M1BP_rep1_3R2_B-C-A_Position013_12_cmle.ics	42	0	1	1	0.5879597884311857	0.7412790697674417	0.7348703170028817
1124	Jan14_100x_M1BP_rep1_3R2_B-C-A_Position013_12_cmle.ics	43	0	1	1	0.39658464160848605	0.48587570621468923	0.4872521246458924
1125	Jan14_100x_M1BP_rep1_3R2_B-C-A_Position013_12_cmle.ics	44	0	1	1	0.0	0.0	0.0
1126	Jan14_100x_M1BP_rep1_3R2_B-C-A_Position013_12_cmle.ics	44	0	2	1	0.46114493210289076	0.66006600660066	0.5089058524173027
1127	Jan14_100x_M1BP_rep1_3R2_B-C-A_Position013_12_cmle.ics	45	0	1	1	0.1291205809888094	0.31284916201117313	0.31284916201117313
1128	Jan14_100x_M1BP_rep1_3R2_B-C-A_Position013_12_cmle.ics	46	0	1	1	0.5649025418260412	0.9074074074074073	0.6882022471910112
1129	Jan14_100x_M1BP_rep1_3R2_B-C-A_Position013_12_cmle.ics	46	0	1	2	0.0	0.0	0.0
1130	Jan14_100x_M1BP_rep1_3R2_B-C-A_Position013_12_cmle.ics	46	0	2	1	0.0	0.0	0.0
1131	Jan14_100x_M1BP_rep1_3R2_B-C-A_Position013_12_cmle.ics	46	0	2	2	0.5049537006526654	0.41165413533834583	0.49213483146067405
1132	Jan14_100x_M1BP_rep1_3R2_B-C-A_Position013_12_cmle.ics	47	0	1	1	0.17523507419909848	0.18401937046004843	0.18627450980392152
1133	Jan14_100x_M1BP_rep1_3R2_B-C-A_Position013_12_cmle.ics	49	0	1	1	0.30204993052739343	0.4564459930313588	0.5282258064516129
1134	Jan14_100x_M1BP_rep1_3R2_B-C-A_Position013_12_cmle.ics	49	0	1	2	0.0	0.0	0.0
1135	Jan14_100x_M1BP_rep1_3R2_B-C-A_Position013_12_cmle.ics	49	0	1	3	0.0	0.0	0.0
1136	Jan14_100x_M1BP_rep1_3R2_B-C-A_Position013_12_cmle.ics	49	0	1	4	0.0	0.0	0.0
1137	Jan14_100x_M1BP_rep1_3R2_B-C-A_Position013_12_cmle.ics	49	0	1	5	0.0	0.0	0.0
1138	Jan14_100x_M1BP_rep1_3R2_B-C-A_Position013_12_cmle.ics	49	0	2	1	0.0	0.0	0.0
1139	Jan14_100x_M1BP_rep1_3R2_B-C-A_Position013_12_cmle.ics	49	0	2	2	0.0	0.0	0.0
1140	Jan14_100x_M1BP_rep1_3R2_B-C-A_Position013_12_cmle.ics	49	0	2	3	0.0	0.0	0.0
1141	Jan14_100x_M1BP_rep1_3R2_B-C-A_Position013_12_cmle.ics	49	0	2	4	0.0	0.0	0.0
1142	Jan14_100x_M1BP_rep1_3R2_B-C-A_Position013_12_cmle.ics	49	0	2	5	0.0	0.0	0.0
1143	Jan14_100x_M1BP_rep1_3R2_B-C-A_Position013_12_cmle.ics	50	0	1	1	0.2789926839222489	0.37577639751552794	0.3769470404984423
1144	Jan14_100x_M1BP_rep1_3R2_B-C-A_Position013_12_cmle.ics	51	0	1	1	0.09222898642057815	0.27586206896551724	0.5479452054794519
1145	Jan14_100x_M1BP_rep1_3R2_B-C-A_Position013_12_cmle.ics	51	0	1	2	0.0	0.0	0.0
1146	Jan14_100x_M1BP_rep1_3R2_B-C-A_Position013_12_cmle.ics	52	0	1	1	0.9660986327555562	0.6758064516129032	0.812015503875969
1147	Jan14_100x_M1BP_rep1_3R2_B-C-A_Position013_12_cmle.ics	52	0	1	2	0.0	0.0	0.0
1148	Jan14_100x_M1BP_rep1_3R2_B-C-A_Position013_12_cmle.ics	52	0	2	1	0.0	0.0	0.0
1149	Jan14_100x_M1BP_rep1_3R2_B-C-A_Position013_12_cmle.ics	52	0	2	2	0.0	0.0	0.0
1150	Jan14_100x_M1BP_rep1_3R2_B-C-A_Position014_13_cmle.ics	1	0	1	1	0.4081132649110583	0.49030470914127416	0.4889502762430939
1151	Jan14_100x_M1BP_rep1_3R2_B-C-A_Position014_13_cmle.ics	2	0	1	1	0.7839463845749143	0.6576402321083171	0.6576402321083171
1152	Jan14_100x_M1BP_rep1_3R2_B-C-A_Position014_13_cmle.ics	3	0	1	1	0.6548258035861049	0.6004228329809724	0.6004228329809724
1153	Jan14_100x_M1BP_rep1_3R2_B-C-A_Position014_13_cmle.ics	4	0	1	1	0.3343300757745958	0.3265765765765765	0.3251121076233183
1154	Jan14_100x_M1BP_rep1_3R2_B-C-A_Position014_13_cmle.ics	6	0	1	1	0.5395395705603822	0.4465648854961831	0.5342465753424657
1155	Jan14_100x_M1BP_rep1_3R2_B-C-A_Position014_13_cmle.ics	6	0	1	2	0.0	0.0	0.0
1156	Jan14_100x_M1BP_rep1_3R2_B-C-A_Position014_13_cmle.ics	7	0	1	1	0.22596101673041646	0.20502092050209203	0.25388601036269426
1157	Jan14_100x_M1BP_rep1_3R2_B-C-A_Position014_13_cmle.ics	7	0	1	2	0.0	0.0	0.0
1158	Jan14_100x_M1BP_rep1_3R2_B-C-A_Position014_13_cmle.ics	8	0	1	1	0.4842021787080353	0.4976303317535545	0.4952830188679245
1159	Jan14_100x_M1BP_rep1_3R2_B-C-A_Position014_13_cmle.ics	9	0	1	1	0.39658464160848605	0.5443037974683544	0.6323529411764706
1160	Jan14_100x_M1BP_rep1_3R2_B-C-A_Position014_13_cmle.ics	10	0	1	1	0.07378318913646252	0.15311004784688992	0.15384615384615383
1161	Jan14_100x_M1BP_rep1_3R2_B-C-A_Position014_13_cmle.ics	11	0	1	1	0.0	0.0	0.0
1162	Jan14_100x_M1BP_rep1_3R2_B-C-A_Position014_13_cmle.ics	11	0	1	2	0.0	0.0	0.0
1163	Jan14_100x_M1BP_rep1_3R2_B-C-A_Position014_13_cmle.ics	11	0	2	1	0.4242533375346595	0.9999999999999999	0.5609756097560974
1164	Jan14_100x_M1BP_rep1_3R2_B-C-A_Position014_13_cmle.ics	11	0	2	2	0.0	0.0	0.0
1165	Jan14_100x_M1BP_rep1_3R2_B-C-A_Position014_13_cmle.ics	12	0	1	1	0.5833483391101568	0.48098859315589354	0.48190476190476184
1166	Jan14_100x_M1BP_rep1_3R2_B-C-A_Position014_13_cmle.ics	13	0	1	1	0.41733616355311615	0.5323529411764706	0.419953596287703
1167	Jan14_100x_M1BP_rep1_3R2_B-C-A_Position014_13_cmle.ics	13	0	2	1	0.0	0.0	0.0
1168	Jan14_100x_M1BP_rep1_3R2_B-C-A_Position014_13_cmle.ics	14	0	1	1	0.43808768549774624	0.4634146341463415	0.6109324758842444
1169	Jan14_100x_M1BP_rep1_3R2_B-C-A_Position014_13_cmle.ics	14	0	1	2	0.0	0.0	0.0
1170	Jan14_100x_M1BP_rep1_3R2_B-C-A_Position014_13_cmle.ics	15	0	1	1	1.0283531985894463	0.7716262975778545	0.7729636048526862
1171	Jan14_100x_M1BP_rep1_3R2_B-C-A_Position014_13_cmle.ics	16	0	1	1	0.325107177132538	0.32339449541284404	0.5949367088607594
1172	Jan14_100x_M1BP_rep1_3R2_B-C-A_Position014_13_cmle.ics	16	0	1	2	0.0	0.0	0.0
1173	Jan14_100x_M1BP_rep1_3R2_B-C-A_Position014_13_cmle.ics	17	0	1	1	0.37583311966385596	0.33470225872689935	0.3340163934426229
1174	Jan14_100x_M1BP_rep1_3R2_B-C-A_Position014_13_cmle.ics	19	0	1	1	0.5349281212393533	0.4077328646748682	0.4063047285464098
1175	Jan14_100x_M1BP_rep1_3R2_B-C-A_Position014_13_cmle.ics	20	0	1	1	0.0	0.0	0.0
1176	Jan14_100x_M1BP_rep1_3R2_B-C-A_Position014_13_cmle.ics	20	0	1	2	0.03689159456823126	0.052117263843648204	0.09248554913294796
1177	Jan14_100x_M1BP_rep1_3R2_B-C-A_Position014_13_cmle.ics	20	0	2	1	0.4265590621951739	0.7708333333333333	0.4959785522788203
1178	Jan14_100x_M1BP_rep1_3R2_B-C-A_Position014_13_cmle.ics	20	0	2	2	0.0	0.0	0.0
1179	Jan14_100x_M1BP_rep1_3R2_B-C-A_Position014_13_cmle.ics	22	0	1	1	0.0	0.0	0.0
1180	Jan14_100x_M1BP_rep1_3R2_B-C-A_Position014_13_cmle.ics	22	0	2	1	0.4842021787080353	0.9090909090909091	0.4133858267716535
1181	Jan14_100x_M1BP_rep1_3R2_B-C-A_Position014_13_cmle.ics	23	0	1	1	0.14295492895189613	0.2818181818181818	0.2805429864253393
1182	Jan14_100x_M1BP_rep1_3R2_B-C-A_Position014_13_cmle.ics	25	0	1	1	0.7493605146671974	0.7065217391304347	0.7049891540130151
1183	Jan14_100x_M1BP_rep1_3R2_B-C-A_Position014_13_cmle.ics	26	0	1	1	0.7839463845749143	0.6627680311890838	0.6627680311890838
1184	Jan14_100x_M1BP_rep1_3R2_B-C-A_Position014_13_cmle.ics	27	0	1	1	0.11759195768623715	0.11670480549199085	0.20078740157480315
1185	Jan14_100x_M1BP_rep1_3R2_B-C-A_Position014_13_cmle.ics	27	0	1	2	0.0	0.0	0.0
1186	Jan14_100x_M1BP_rep1_3R2_B-C-A_Position014_13_cmle.ics	28	0	1	1	0.2697697852801911	0.5545023696682464	0.5545023696682464
1187	Jan14_100x_M1BP_rep1_3R2_B-C-A_Position014_13_cmle.ics	29	0	1	1	0.9937673286817296	0.9268817204301074	0.7255892255892255
1188	Jan14_100x_M1BP_rep1_3R2_B-C-A_Position014_13_cmle.ics	29	0	1	2	0.0	0.0	0.0
1189	Jan14_100x_M1BP_rep1_3R2_B-C-A_Position014_13_cmle.ics	29	0	1	3	0.0	0.0	0.0
1190	Jan14_100x_M1BP_rep1_3R2_B-C-A_Position014_13_cmle.ics	29	0	2	1	0.0	0.0	0.0
1191	Jan14_100x_M1BP_rep1_3R2_B-C-A_Position014_13_cmle.ics	29	0	2	2	0.0	0.0	0.0
1192	Jan14_100x_M1BP_rep1_3R2_B-C-A_Position014_13_cmle.ics	29	0	2	3	0.0	0.0	0.0
1193	Jan14_100x_M1BP_rep1_3R2_B-C-A_Position014_13_cmle.ics	29	0	3	1	0.0	0.0	0.0
1194	Jan14_100x_M1BP_rep1_3R2_B-C-A_Position014_13_cmle.ics	29	0	3	2	0.0	0.0	0.0
1195	Jan14_100x_M1BP_rep1_3R2_B-C-A_Position014_13_cmle.ics	29	0	3	3	0.32971862645356687	0.20312499999999997	0.2595281306715063
1196	Jan14_100x_M1BP_rep1_3R2_B-C-A_Position014_13_cmle.ics	29	0	4	1	0.0	0.0	0.0
1197	Jan14_100x_M1BP_rep1_3R2_B-C-A_Position014_13_cmle.ics	29	0	4	2	0.19137514682269965	0.439153439153439	0.2075
1198	Jan14_100x_M1BP_rep1_3R2_B-C-A_Position014_13_cmle.ics	29	0	4	3	0.0	0.0	0.0
1199	Jan14_100x_M1BP_rep1_3R2_B-C-A_Position014_13_cmle.ics	30	0	1	1	0.0	0.0	0.0
1200	Jan14_100x_M1BP_rep1_3R2_B-C-A_Position014_13_cmle.ics	30	0	1	2	0.0	0.0	0.0
1201	Jan14_100x_M1BP_rep1_3R2_B-C-A_Position014_13_cmle.ics	30	0	1	3	0.4035018155900294	0.27910685805422647	0.8974358974358974
1202	Jan14_100x_M1BP_rep1_3R2_B-C-A_Position014_13_cmle.ics	30	0	2	1	0.0	0.0	0.0
1203	Jan14_100x_M1BP_rep1_3R2_B-C-A_Position014_13_cmle.ics	30	0	2	2	0.553373918523469	0.8080808080808081	0.4054054054054055
1204	Jan14_100x_M1BP_rep1_3R2_B-C-A_Position014_13_cmle.ics	30	0	2	3	0.0	0.0	0.0
1205	Jan14_100x_M1BP_rep1_3R2_B-C-A_Position014_13_cmle.ics	32	0	1	1	0.5902655130917002	0.5967365967365966	0.5981308411214952
1206	Jan14_100x_M1BP_rep1_3R2_B-C-A_Position014_13_cmle.ics	33	0	1	1	0.2951327565458501	0.5925925925925924	0.5871559633027523
1207	Jan14_100x_M1BP_rep1_3R2_B-C-A_Position014_13_cmle.ics	34	0	1	1	0.447310584139804	0.4118895966029723	0.3951120162932789
1208	Jan14_100x_M1BP_rep1_3R2_B-C-A_Position014_13_cmle.ics	35	0	1	1	0.6986345721358795	0.7248803827751196	0.7231503579952266
1209	Jan14_100x_M1BP_rep1_3R2_B-C-A_Position014_13_cmle.ics	36	0	1	1	0.0	0.0	0.0
1210	Jan14_100x_M1BP_rep1_3R2_B-C-A_Position014_13_cmle.ics	36	0	1	2	0.0	0.0	0.0
1211	Jan14_100x_M1BP_rep1_3R2_B-C-A_Position014_13_cmle.ics	36	0	1	3	0.0	0.0	0.0
1212	Jan14_100x_M1BP_rep1_3R2_B-C-A_Position014_13_cmle.ics	36	0	1	4	0.0	0.0	0.0
1213	Jan14_100x_M1BP_rep1_3R2_B-C-A_Position014_13_cmle.ics	36	0	2	1	0.0	0.0	0.0
1214	Jan14_100x_M1BP_rep1_3R2_B-C-A_Position014_13_cmle.ics	36	0	2	2	0.0	0.0	0.0
1215	Jan14_100x_M1BP_rep1_3R2_B-C-A_Position014_13_cmle.ics	36	0	2	3	0.0	0.0	0.0
1216	Jan14_100x_M1BP_rep1_3R2_B-C-A_Position014_13_cmle.ics	36	0	2	4	0.3228014524720235	0.693069306930693	0.5833333333333333
1217	Jan14_100x_M1BP_rep1_3R2_B-C-A_Position014_13_cmle.ics	37	0	1	1	0.0	0.0	0.0
1218	Jan14_100x_M1BP_rep1_3R2_B-C-A_Position014_13_cmle.ics	37	0	1	2	0.33202435111408135	0.30062630480167013	0.9171974522292995
1219	Jan14_100x_M1BP_rep1_3R2_B-C-A_Position014_13_cmle.ics	38	0	1	1	0.21673811808835866	0.3643410852713178	0.36293436293436293
1220	Jan14_100x_M1BP_rep1_3R2_B-C-A_Position014_13_cmle.ics	39	0	1	1	0.2536297126565899	0.12835472578763124	0.11995637949836421
1221	Jan14_100x_M1BP_rep1_3R2_B-C-A_Position014_13_cmle.ics	40	0	1	1	0.873869646334978	0.8293216630196937	0.8293216630196937
1222	Jan14_100x_M1BP_rep1_3R2_B-C-A_Position014_13_cmle.ics	41	0	1	1	0.35047014839819696	0.3716381418092909	0.3576470588235294
1223	Jan14_100x_M1BP_rep1_3R2_B-C-A_Position014_13_cmle.ics	42	0	1	1	0.0	0.0	0.0
1224	Jan14_100x_M1BP_rep1_3R2_B-C-A_Position014_13_cmle.ics	43	0	1	1	0.04380876854977462	0.06785714285714284	0.06834532374100717
1225	Jan14_100x_M1BP_rep1_3R2_B-C-A_Position014_13_cmle.ics	43	0	1	2	0.0	0.0	0.0
1226	Jan14_100x_M1BP_rep1_3R2_B-C-A_Position014_13_cmle.ics	43	0	2	1	0.0	0.0	0.0
1227	Jan14_100x_M1BP_rep1_3R2_B-C-A_Position014_13_cmle.ics	43	0	2	2	0.4634506567634052	0.7027972027972027	0.693103448275862
1228	Jan14_100x_M1BP_rep1_3R2_B-C-A_Position014_13_cmle.ics	44	0	1	1	0.249018263335561	0.8503937007874015	0.46351931330472107
1229	Jan14_100x_M1BP_rep1_3R2_B-C-A_Position014_13_cmle.ics	44	0	1	2	0.0	0.0	0.0
1230	Jan14_100x_M1BP_rep1_3R2_B-C-A_Position014_13_cmle.ics	44	0	2	1	0.0	0.0	0.0
1231	Jan14_100x_M1BP_rep1_3R2_B-C-A_Position014_13_cmle.ics	44	0	2	2	0.1245091316677805	0.20930232558139533	0.3506493506493506
1232	Jan14_100x_M1BP_rep1_3R2_B-C-A_Position014_13_cmle.ics	45	0	1	1	1.0237417492684175	0.6820276497695852	0.6065573770491803
1233	Jan14_100x_M1BP_rep1_3R2_B-C-A_Position014_13_cmle.ics	45	0	2	1	0.0	0.0	0.0
1234	Jan14_100x_M1BP_rep1_3R2_B-C-A_Position014_13_cmle.ics	46	0	1	1	0.37352739500334153	0.3811764705882353	0.38028169014084506
1235	Jan14_100x_M1BP_rep1_3R2_B-C-A_Position014_13_cmle.ics	47	0	1	1	0.36661022102179813	0.28392857142857136	0.2824156305506216
1236	Jan14_100x_M1BP_rep1_3R2_B-C-A_Position015_14_cmle.ics	1	0	1	1	0.0	0.0	0.0
1237	Jan14_100x_M1BP_rep1_3R2_B-C-A_Position015_14_cmle.ics	1	0	1	2	0.0	0.0	0.0
1238	Jan14_100x_M1BP_rep1_3R2_B-C-A_Position015_14_cmle.ics	1	0	1	3	0.0	0.0	0.0
1239	Jan14_100x_M1BP_rep1_3R2_B-C-A_Position015_14_cmle.ics	1	0	1	4	0.0853118124390348	0.05790297339593114	0.5692307692307691
1240	Jan14_100x_M1BP_rep1_3R2_B-C-A_Position015_14_cmle.ics	1	0	2	1	0.016140072623601176	0.01955307262569832	0.09999999999999998
1241	Jan14_100x_M1BP_rep1_3R2_B-C-A_Position015_14_cmle.ics	1	0	2	2	0.0	0.0	0.0
1242	Jan14_100x_M1BP_rep1_3R2_B-C-A_Position015_14_cmle.ics	1	0	2	3	0.22826674139093092	0.27653631284916197	0.26684636118598376
1243	Jan14_100x_M1BP_rep1_3R2_B-C-A_Position015_14_cmle.ics	1	0	2	4	0.0	0.0	0.0
1244	Jan14_100x_M1BP_rep1_3R2_B-C-A_Position015_14_cmle.ics	2	0	1	1	0.059948841173375796	0.15294117647058822	0.1538461538461538
1245	Jan14_100x_M1BP_rep1_3R2_B-C-A_Position015_14_cmle.ics	3	0	1	1	0.28590985790379225	0.23938223938223938	0.24077669902912618
1246	Jan14_100x_M1BP_rep1_3R2_B-C-A_Position015_14_cmle.ics	4	0	1	1	0.7908635585564576	0.6985743380855396	0.7014314928425357
1247	Jan14_100x_M1BP_rep1_3R2_B-C-A_Position015_14_cmle.ics	5	0	1	1	0.0	0.0	0.0
1248	Jan14_100x_M1BP_rep1_3R2_B-C-A_Position015_14_cmle.ics	5	0	1	2	0.45192203346083293	0.40918580375782876	0.7777777777777777
1249	Jan14_100x_M1BP_rep1_3R2_B-C-A_Position015_14_cmle.ics	6	0	1	1	0.029974420586687898	0.05439330543933054	0.08387096774193548
1250	Jan14_100x_M1BP_rep1_3R2_B-C-A_Position015_14_cmle.ics	6	0	1	2	0.0	0.0	0.0
1251	Jan14_100x_M1BP_rep1_3R2_B-C-A_Position015_14_cmle.ics	6	0	1	3	0.0	0.0	0.0
1252	Jan14_100x_M1BP_rep1_3R2_B-C-A_Position015_14_cmle.ics	6	0	2	1	0.0	0.0	0.0
1253	Jan14_100x_M1BP_rep1_3R2_B-C-A_Position015_14_cmle.ics	6	0	2	2	0.0	0.0	0.0
1254	Jan14_100x_M1BP_rep1_3R2_B-C-A_Position015_14_cmle.ics	6	0	2	3	0.19829232080424303	0.31046931407942235	0.27129337539432175
1255	Jan14_100x_M1BP_rep1_3R2_B-C-A_Position015_14_cmle.ics	6	0	3	1	0.0	0.0	0.0
1256	Jan14_100x_M1BP_rep1_3R2_B-C-A_Position015_14_cmle.ics	6	0	3	2	0.17523507419909848	0.3015873015873015	0.2345679012345679
1257	Jan14_100x_M1BP_rep1_3R2_B-C-A_Position015_14_cmle.ics	6	0	3	3	0.0	0.0	0.0
1258	Jan14_100x_M1BP_rep1_3R2_B-C-A_Position015_14_cmle.ics	7	0	1	1	0.9407356614898972	0.7259786476868326	0.40117994100294985
1259	Jan14_100x_M1BP_rep1_3R2_B-C-A_Position015_14_cmle.ics	7	0	2	1	0.0	0.0	0.0
1260	Jan14_100x_M1BP_rep1_3R2_B-C-A_Position015_14_cmle.ics	8	0	1	1	0.0	0.0	0.0
1261	Jan14_100x_M1BP_rep1_3R2_B-C-A_Position015_14_cmle.ics	8	0	1	2	0.5095651499736943	0.3764906303236797	0.31571428571428567
1262	Jan14_100x_M1BP_rep1_3R2_B-C-A_Position015_14_cmle.ics	8	0	2	1	0.0	0.0	0.0
1263	Jan14_100x_M1BP_rep1_3R2_B-C-A_Position015_14_cmle.ics	8	0	2	2	0.0	0.0	0.0
1264	Jan14_100x_M1BP_rep1_3R2_B-C-A_Position015_14_cmle.ics	8	0	3	1	0.02305724660514454	0.06211180124223603	0.05847953216374269
1265	Jan14_100x_M1BP_rep1_3R2_B-C-A_Position015_14_cmle.ics	8	0	3	2	0.0	0.0	0.0
1266	Jan14_100x_M1BP_rep1_3R2_B-C-A_Position015_14_cmle.ics	9	0	1	1	0.498036526671122	0.48106904231625836	0.48106904231625836
1267	Jan14_100x_M1BP_rep1_3R2_B-C-A_Position015_14_cmle.ics	10	0	1	1	0.0	0.0	0.0
1268	Jan14_100x_M1BP_rep1_3R2_B-C-A_Position015_14_cmle.ics	10	0	1	2	0.0	0.0	0.0
1269	Jan14_100x_M1BP_rep1_3R2_B-C-A_Position015_14_cmle.ics	11	0	1	1	0.3988903662690005	0.8084112149532708	0.37527114967462033
1270	Jan14_100x_M1BP_rep1_3R2_B-C-A_Position015_14_cmle.ics	11	0	2	1	0.0	0.0	0.0
1271	Jan14_100x_M1BP_rep1_3R2_B-C-A_Position015_14_cmle.ics	12	0	1	1	0.7124689200989662	0.7186046511627907	0.7186046511627907
1272	Jan14_100x_M1BP_rep1_3R2_B-C-A_Position015_14_cmle.ics	13	0	1	1	0.0	0.0	0.0
1273	Jan14_100x_M1BP_rep1_3R2_B-C-A_Position015_14_cmle.ics	13	0	2	1	0.20751521944630083	0.7142857142857142	0.19354838709677416
1274	Jan14_100x_M1BP_rep1_3R2_B-C-A_Position015_14_cmle.ics	14	0	1	1	0.20520949478578637	0.39207048458149774	0.39035087719298245
1275	Jan14_100x_M1BP_rep1_3R2_B-C-A_Position015_14_cmle.ics	15	0	1	1	0.16601217555704068	0.1769041769041769	0.16981132075471697
1276	Jan14_100x_M1BP_rep1_3R2_B-C-A_Position015_14_cmle.ics	15	0	1	2	0.0	0.0	0.0
1277	Jan14_100x_M1BP_rep1_3R2_B-C-A_Position015_14_cmle.ics	15	0	2	1	0.0	0.0	0.0
1278	Jan14_100x_M1BP_rep1_3R2_B-C-A_Position015_14_cmle.ics	15	0	2	2	0.6317685569809603	0.5140712945590995	0.5330739299610895
1279	Jan14_100x_M1BP_rep1_3R2_B-C-A_Position015_14_cmle.ics	16	0	1	1	0.6824944995122784	0.5670498084291188	0.6311300639658849
1280	Jan14_100x_M1BP_rep1_3R2_B-C-A_Position015_14_cmle.ics	16	0	1	2	0.0	0.0	0.0
1281	Jan14_100x_M1BP_rep1_3R2_B-C-A_Position015_14_cmle.ics	18	0	1	1	0.523399497936781	0.4357005758157389	0.4323809523809523
1282	Jan14_100x_M1BP_rep1_3R2_B-C-A_Position015_14_cmle.ics	19	0	1	1	0.6040998610547869	0.6252983293556085	0.6252983293556085
1283	Jan14_100x_M1BP_rep1_3R2_B-C-A_Position015_14_cmle.ics	20	0	1	1	0.5695139911470701	0.5639269406392694	0.5639269406392694
1284	Jan14_100x_M1BP_rep1_3R2_B-C-A_Position015_14_cmle.ics	21	0	1	1	0.0	0.0	0.0
1285	Jan14_100x_M1BP_rep1_3R2_B-C-A_Position015_14_cmle.ics	22	0	1	1	0.5303166719183243	0.5215419501133786	0.5203619909502261
1286	Jan14_100x_M1BP_rep1_3R2_B-C-A_Position015_14_cmle.ics	23	0	1	1	0.5672082664865556	0.7760252365930599	0.8338983050847456
1287	Jan14_100x_M1BP_rep1_3R2_B-C-A_Position015_14_cmle.ics	23	0	1	2	0.0	0.0	0.0
1288	Jan14_100x_M1BP_rep1_3R2_B-C-A_Position015_14_cmle.ics	23	0	2	1	0.0	0.0	0.0
1289	Jan14_100x_M1BP_rep1_3R2_B-C-A_Position015_14_cmle.ics	23	0	2	2	0.3896674676269427	0.8366336633663367	0.7284482758620688
1290	Jan14_100x_M1BP_rep1_3R2_B-C-A_Position015_14_cmle.ics	24	0	1	1	0.0046114493210289076	0.012820512820512818	0.012738853503184714
1291	Jan14_100x_M1BP_rep1_3R2_B-C-A_Position015_14_cmle.ics	26	0	1	1	0.7401376160251396	0.5988805970149252	0.5846994535519126
1292	Jan14_100x_M1BP_rep1_3R2_B-C-A_Position015_14_cmle.ics	27	0	1	1	0.6617429775676482	0.658256880733945	0.661290322580645
1293	Jan14_100x_M1BP_rep1_3R2_B-C-A_Position015_14_cmle.ics	28	0	1	1	0.6179342090178737	0.6633663366336634	0.7635327635327634
1294	Jan14_100x_M1BP_rep1_3R2_B-C-A_Position015_14_cmle.ics	28	0	1	2	0.0	0.0	0.0
1295	Jan14_100x_M1BP_rep1_3R2_B-C-A_Position015_14_cmle.ics	29	0	1	1	0.5026479759921509	0.7595818815331009	0.7595818815331009
1296	Jan14_100x_M1BP_rep1_3R2_B-C-A_Position015_14_cmle.ics	31	0	1	1	0.33663580043511027	0.3237250554323725	0.35351089588377727
1297	Jan14_100x_M1BP_rep1_3R2_B-C-A_Position015_14_cmle.ics	32	0	1	1	0.0023057246605144538	0.008333333333333333	0.0019230769230769227
1298	Jan14_100x_M1BP_rep1_3R2_B-C-A_Position015_14_cmle.ics	32	0	2	1	0.2444068140145321	0.5608465608465607	0.2038461538461538
1299	Jan14_100x_M1BP_rep1_3R2_B-C-A_Position015_14_cmle.ics	32	0	3	1	0.0	0.0	0.0
1300	Jan14_100x_M1BP_rep1_3R2_B-C-A_Position015_14_cmle.ics	33	0	1	1	0.01152862330257227	0.023364485981308407	0.023148148148148143
1301	Jan14_100x_M1BP_rep1_3R2_B-C-A_Position015_14_cmle.ics	34	0	1	1	0.48650790336854977	0.49881796690307334	0.5197044334975368
1302	Jan14_100x_M1BP_rep1_3R2_B-C-A_Position015_14_cmle.ics	35	0	1	1	0.3988903662690005	0.3995381062355658	0.3995381062355658
1303	Jan14_100x_M1BP_rep1_3R2_B-C-A_Position015_14_cmle.ics	36	0	1	1	0.12681485632829495	0.27093596059113295	0.27093596059113295
1304	Jan14_100x_M1BP_rep1_3R2_B-C-A_Position015_14_cmle.ics	37	0	1	1	0.7193860940805096	0.6554621848739495	0.6568421052631579
1305	Jan14_100x_M1BP_rep1_3R2_B-C-A_Position015_14_cmle.ics	39	0	1	1	0.35277587305871144	0.6510638297872341	0.6538461538461537
1306	Jan14_100x_M1BP_rep1_3R2_B-C-A_Position015_14_cmle.ics	40	0	1	1	0.08761753709954924	0.2134831460674157	0.21229050279329606
1307	Jan14_100x_M1BP_rep1_3R2_B-C-A_Position015_14_cmle.ics	41	0	1	1	0.10836905904417933	0.20524017467248903	0.20524017467248903
1308	Jan14_100x_M1BP_rep1_3R2_B-C-A_Position015_14_cmle.ics	42	0	1	1	0.6824944995122784	0.6128364389233955	0.6115702479338843
1309	Jan14_100x_M1BP_rep1_3R2_B-C-A_Position015_14_cmle.ics	43	0	1	1	0.7631948626302842	0.6477495107632093	0.6515748031496063
1310	Jan14_100x_M1BP_rep1_3R2_B-C-A_Position015_14_cmle.ics	44	0	1	1	0.0	0.0	0.0
1311	Jan14_100x_M1BP_rep1_3R2_B-C-A_Position015_14_cmle.ics	44	0	2	1	0.02305724660514454	0.18181818181818182	0.024630541871921176
1312	Jan14_100x_M1BP_rep1_3R2_B-C-A_Position015_14_cmle.ics	45	0	1	1	0.0	0.0	0.0
1313	Jan14_100x_M1BP_rep1_3R2_B-C-A_Position015_14_cmle.ics	45	0	1	2	0.0	0.0	0.0
1314	Jan14_100x_M1BP_rep1_3R2_B-C-A_Position015_14_cmle.ics	46	0	1	1	0.14526065361241058	0.16755319148936168	0.16710875331564984
1315	Jan14_100x_M1BP_rep1_3R2_B-C-A_Position015_14_cmle.ics	47	0	1	1	0.24210108935401764	0.3723404255319149	0.21169354838709678
1316	Jan14_100x_M1BP_rep1_3R2_B-C-A_Position015_14_cmle.ics	47	0	2	1	0.0	0.0	0.0
1317	Jan14_100x_M1BP_rep1_3R2_B-C-A_Position015_14_cmle.ics	48	0	1	1	0.11298050836520823	0.24257425742574257	0.7205882352941175
1318	Jan14_100x_M1BP_rep1_3R2_B-C-A_Position015_14_cmle.ics	48	0	1	2	0.0	0.0	0.0
1319	Jan14_100x_M1BP_rep1_3R2_B-C-A_Position015_14_cmle.ics	49	0	1	1	0.0	0.0	0.0
1320	Jan14_100x_M1BP_rep1_3R2_B-C-A_Position015_14_cmle.ics	49	0	2	1	0.35738732237974036	0.38177339901477825	0.2946768060836502
1321	Jan14_100x_M1BP_rep1_3R2_B-C-A_Position015_14_cmle.ics	51	0	1	1	0.025362971265658993	0.04119850187265918	0.041044776119402986
1322	Jan14_100x_M1BP_rep1_3R2_B-C-A_Position015_14_cmle.ics	52	0	1	1	0.35047014839819696	0.37438423645320185	0.37438423645320185
1323	Jan14_100x_M1BP_rep1_3R2_B-C-A_Position015_14_cmle.ics	53	0	1	1	0.0	0.0	0.0
1324	Jan14_100x_M1BP_rep1_3R2_B-C-A_Position015_14_cmle.ics	54	0	1	1	0.0	0.0	0.0
1325	Jan14_100x_M1BP_rep1_3R2_B-C-A_Position015_14_cmle.ics	54	0	1	2	0.223655292069902	0.32013201320132006	0.6554054054054055
1326	Jan14_100x_M1BP_rep1_3R2_B-C-A_Position015_14_cmle.ics	54	0	2	1	0.14064920429138167	0.7530864197530863	0.25957446808510637
1327	Jan14_100x_M1BP_rep1_3R2_B-C-A_Position015_14_cmle.ics	54	0	2	2	0.0	0.0	0.0
1328	Jan14_100x_M1BP_rep1_3R2_B-C-A_Position015_14_cmle.ics	55	0	1	1	0.26285261129864773	0.2626728110599078	0.2360248447204969
1329	Jan14_100x_M1BP_rep1_3R2_B-C-A_Position016_15_cmle.ics	1	0	1	1	0.37583311966385596	0.4924471299093655	0.4894894894894894
1330	Jan14_100x_M1BP_rep1_3R2_B-C-A_Position016_15_cmle.ics	2	0	1	1	0.10375760972315042	0.12430939226519336	0.14018691588785043
1331	Jan14_100x_M1BP_rep1_3R2_B-C-A_Position016_15_cmle.ics	3	0	1	1	0.3181900031509946	0.7150259067357512	0.71875
1332	Jan14_100x_M1BP_rep1_3R2_B-C-A_Position016_15_cmle.ics	4	0	1	1	0.0	0.0	0.0
1333	Jan14_100x_M1BP_rep1_3R2_B-C-A_Position016_15_cmle.ics	4	0	1	2	0.43578196083723175	0.46210268948655253	0.7907949790794979
1334	Jan14_100x_M1BP_rep1_3R2_B-C-A_Position016_15_cmle.ics	5	0	1	1	0.25132398799607547	0.49321266968325783	0.49321266968325783
1335	Jan14_100x_M1BP_rep1_3R2_B-C-A_Position016_15_cmle.ics	6	0	1	1	0.553373918523469	0.58679706601467	0.97165991902834
1336	Jan14_100x_M1BP_rep1_3R2_B-C-A_Position016_15_cmle.ics	6	0	1	2	0.0	0.0	0.0
1337	Jan14_100x_M1BP_rep1_3R2_B-C-A_Position016_15_cmle.ics	7	0	1	1	0.0	0.0	0.0
1338	Jan14_100x_M1BP_rep1_3R2_B-C-A_Position016_15_cmle.ics	8	0	1	1	0.11759195768623715	0.30722891566265054	0.17894736842105263
1339	Jan14_100x_M1BP_rep1_3R2_B-C-A_Position016_15_cmle.ics	8	0	1	2	0.0	0.0	0.0
1340	Jan14_100x_M1BP_rep1_3R2_B-C-A_Position016_15_cmle.ics	8	0	2	1	0.0	0.0	0.0
1341	Jan14_100x_M1BP_rep1_3R2_B-C-A_Position016_15_cmle.ics	8	0	2	2	0.0	0.0	0.0
1342	Jan14_100x_M1BP_rep1_3R2_B-C-A_Position016_15_cmle.ics	9	0	1	1	0.10606333438366487	0.12201591511936338	0.1389728096676737
1343	Jan14_100x_M1BP_rep1_3R2_B-C-A_Position016_15_cmle.ics	10	0	1	1	0.0	0.0	0.0
1344	Jan14_100x_M1BP_rep1_3R2_B-C-A_Position016_15_cmle.ics	10	0	1	2	0.0	0.0	0.0
1345	Jan14_100x_M1BP_rep1_3R2_B-C-A_Position016_15_cmle.ics	10	0	2	1	0.0	0.0	0.0
1346	Jan14_100x_M1BP_rep1_3R2_B-C-A_Position016_15_cmle.ics	10	0	2	2	0.14064920429138167	0.396103896103896	0.8970588235294116
1347	Jan14_100x_M1BP_rep1_3R2_B-C-A_Position016_15_cmle.ics	11	0	1	1	0.4888136280290642	0.4753363228699551	0.47747747747747743
1348	Jan14_100x_M1BP_rep1_3R2_B-C-A_Position016_15_cmle.ics	12	0	1	1	0.4680621060844341	0.5113350125944585	0.5113350125944585
1349	Jan14_100x_M1BP_rep1_3R2_B-C-A_Position016_15_cmle.ics	13	0	1	1	0.6040998610547869	0.5610278372591005	0.5646551724137929
1350	Jan14_100x_M1BP_rep1_3R2_B-C-A_Position016_15_cmle.ics	14	0	1	1	0.20751521944630083	0.2406417112299465	0.2406417112299465
1351	Jan14_100x_M1BP_rep1_3R2_B-C-A_Position016_15_cmle.ics	15	0	1	1	0.5556796431839833	0.5379464285714285	0.5379464285714285
1352	Jan14_100x_M1BP_rep1_3R2_B-C-A_Position016_15_cmle.ics	16	0	1	1	0.5326223965788388	0.5923076923076923	0.5907928388746801
1353	Jan14_100x_M1BP_rep1_3R2_B-C-A_Position016_15_cmle.ics	17	0	1	1	0.47728500472649193	0.48251748251748244	0.483644859813084
1354	Jan14_100x_M1BP_rep1_3R2_B-C-A_Position016_15_cmle.ics	18	0	1	1	0.52801094725781	0.5871794871794872	0.5841836734693877
1355	Jan14_100x_M1BP_rep1_3R2_B-C-A_Position016_15_cmle.ics	19	0	1	1	0.6594372529071337	0.7900552486187844	0.6203904555314532
1356	Jan14_100x_M1BP_rep1_3R2_B-C-A_Position016_15_cmle.ics	19	0	2	1	0.0	0.0	0.0
1357	Jan14_100x_M1BP_rep1_3R2_B-C-A_Position016_15_cmle.ics	20	0	1	1	0.3643044963612837	0.4450704225352112	0.4450704225352112
1358	Jan14_100x_M1BP_rep1_3R2_B-C-A_Position016_15_cmle.ics	21	0	1	1	0.06686601515491916	0.30208333333333337	0.30208333333333337
1359	Jan14_100x_M1BP_rep1_3R2_B-C-A_Position016_15_cmle.ics	22	0	1	1	0.7885578338959431	0.7826086956521738	0.7808219178082191
1360	Jan14_100x_M1BP_rep1_3R2_B-C-A_Position016_15_cmle.ics	23	0	1	1	0.6064055857153013	0.7387640449438202	0.7387640449438202
1361	Jan14_100x_M1BP_rep1_3R2_B-C-A_Position016_15_cmle.ics	24	0	1	1	0.0	0.0	0.0
1362	Jan14_100x_M1BP_rep1_3R2_B-C-A_Position016_15_cmle.ics	24	0	2	1	0.0	0.0	0.0
1363	Jan14_100x_M1BP_rep1_3R2_B-C-A_Position016_15_cmle.ics	24	0	3	1	0.6017941363942725	0.6941489361702127	0.3438735177865613
1364	Jan14_100x_M1BP_rep1_3R2_B-C-A_Position016_15_cmle.ics	25	0	1	1	0.6040998610547869	0.5941043083900225	0.7380281690140843
1365	Jan14_100x_M1BP_rep1_3R2_B-C-A_Position016_15_cmle.ics	25	0	1	2	0.0	0.0	0.0
1366	Jan14_100x_M1BP_rep1_3R2_B-C-A_Position016_15_cmle.ics	26	0	1	1	0.13373203030983832	0.166189111747851	0.29292929292929293
1367	Jan14_100x_M1BP_rep1_3R2_B-C-A_Position016_15_cmle.ics	26	0	1	2	0.0	0.0	0.0
1368	Jan14_100x_M1BP_rep1_3R2_B-C-A_Position016_15_cmle.ics	29	0	1	1	0.0	0.0	0.0
1369	Jan14_100x_M1BP_rep1_3R2_B-C-A_Position016_15_cmle.ics	29	0	2	1	0.0	0.0	0.0
1370	Jan14_100x_M1BP_rep1_3R2_B-C-A_Position016_15_cmle.ics	30	0	1	1	0.41733616355311615	0.4248826291079812	0.42191142191142184
1371	Jan14_100x_M1BP_rep1_3R2_B-C-A_Position016_15_cmle.ics	31	0	1	1	0.06917173981543362	0.136986301369863	0.14634146341463417
1372	Jan14_100x_M1BP_rep1_3R2_B-C-A_Position016_15_cmle.ics	33	0	1	1	0.49573080201060754	0.509478672985782	0.510688836104513
1373	Jan14_100x_M1BP_rep1_3R2_B-C-A_Position016_15_cmle.ics	34	0	1	1	0.0	0.0	0.0
1374	Jan14_100x_M1BP_rep1_3R2_B-C-A_Position016_15_cmle.ics	34	0	1	2	0.0	0.0	0.0
1375	Jan14_100x_M1BP_rep1_3R2_B-C-A_Position016_15_cmle.ics	35	0	1	1	0.41041898957157275	0.5028248587570621	0.5042492917847026
1376	Jan14_100x_M1BP_rep1_3R2_B-C-A_Position016_15_cmle.ics	36	0	1	1	0.5210937732762666	0.5219399538106235	0.5207373271889401
1377	Jan14_100x_M1BP_rep1_3R2_B-C-A_Position016_15_cmle.ics	37	0	1	1	0.6040998610547869	0.6421568627450979	0.7774480712166171
1378	Jan14_100x_M1BP_rep1_3R2_B-C-A_Position016_15_cmle.ics	37	0	1	2	0.0	0.0	0.0
1379	Jan14_100x_M1BP_rep1_3R2_B-C-A_Position016_15_cmle.ics	38	0	1	1	0.3228014524720235	0.32786885245901637	0.32786885245901637
1380	Jan14_100x_M1BP_rep1_3R2_B-C-A_Position016_15_cmle.ics	39	0	1	1	0.5764311651286135	0.6157635467980295	0.6142506142506142
1381	Jan14_100x_M1BP_rep1_3R2_B-C-A_Position016_15_cmle.ics	40	0	1	1	0.020751521944630084	0.056962025316455694	0.056962025316455694
1382	Jan14_100x_M1BP_rep1_3R2_B-C-A_Position016_15_cmle.ics	41	0	1	1	0.7908635585564576	0.42768079800498743	0.7571743929359824
1383	Jan14_100x_M1BP_rep1_3R2_B-C-A_Position016_15_cmle.ics	41	0	1	2	0.0	0.0	0.0
1384	Jan14_100x_M1BP_rep1_3R2_B-C-A_Position016_15_cmle.ics	41	0	2	1	0.0	0.0	0.0
1385	Jan14_100x_M1BP_rep1_3R2_B-C-A_Position016_15_cmle.ics	41	0	2	2	0.0	0.0	0.0
1386	Jan14_100x_M1BP_rep1_3R2_B-C-A_Position016_15_cmle.ics	42	0	1	1	0.1890694221621852	0.1938534278959811	0.4939759036144577
1387	Jan14_100x_M1BP_rep1_3R2_B-C-A_Position016_15_cmle.ics	42	0	1	2	0.0	0.0	0.0
1388	Jan14_100x_M1BP_rep1_3R2_B-C-A_Position016_15_cmle.ics	43	0	1	1	0.28129840858276334	0.6489361702127658	0.40531561461794013
1389	Jan14_100x_M1BP_rep1_3R2_B-C-A_Position016_15_cmle.ics	43	0	1	2	0.0	0.0	0.0
1390	Jan14_100x_M1BP_rep1_3R2_B-C-A_Position016_15_cmle.ics	43	0	2	1	0.0	0.0	0.0
1391	Jan14_100x_M1BP_rep1_3R2_B-C-A_Position016_15_cmle.ics	43	0	2	2	0.16601217555704068	0.3913043478260869	1.0
1392	Jan14_100x_M1BP_rep1_3R2_B-C-A_Position016_15_cmle.ics	44	0	1	1	0.3204957278115091	0.3619791666666667	0.36010362694300513
1393	Jan14_100x_M1BP_rep1_3R2_B-C-A_Position016_15_cmle.ics	45	0	1	1	0.39658464160848605	0.48450704225352104	0.48179271708683474
1394	Jan14_100x_M1BP_rep1_3R2_B-C-A_Position016_15_cmle.ics	46	0	1	1	0.4035018155900294	0.5116959064327485	0.5116959064327485
1395	Jan14_100x_M1BP_rep1_3R2_B-C-A_Position016_15_cmle.ics	47	0	1	1	0.013834347963086722	0.020338983050847453	0.020338983050847453
1396	Jan14_100x_M1BP_rep1_3R2_B-C-A_Position016_15_cmle.ics	48	0	1	1	0.23979536469350318	0.2342342342342342	0.2342342342342342
1397	Jan14_100x_M1BP_rep1_3R2_B-C-A_Position016_15_cmle.ics	49	0	1	1	0.4450048594792896	0.4595238095238095	0.4584323040380047
1398	Jan14_100x_M1BP_rep1_3R2_B-C-A_Position016_15_cmle.ics	50	0	1	1	0.7309147173830819	0.7171945701357465	0.7204545454545456
1399	Jan14_100x_M1BP_rep1_3R2_B-C-A_Position016_15_cmle.ics	51	0	1	1	0.325107177132538	0.3606138107416879	0.3596938775510204
1400	Jan14_100x_M1BP_rep1_3R2_B-C-A_Position016_15_cmle.ics	52	0	1	1	0.12681485632829495	0.37162162162162166	0.3741496598639455
1401	Jan14_100x_M1BP_rep1_3R2_B-C-A_Position016_15_cmle.ics	53	0	1	1	0.17754079885961294	0.3392070484581497	0.3392070484581497
1402	Jan14_100x_M1BP_rep1_3R2_B-C-A_Position017_16_cmle.ics	1	0	1	1	0.36661022102179813	0.4035532994923858	0.7293577981651376
1403	Jan14_100x_M1BP_rep1_3R2_B-C-A_Position017_16_cmle.ics	1	0	1	2	0.0	0.0	0.0
1404	Jan14_100x_M1BP_rep1_3R2_B-C-A_Position017_16_cmle.ics	1	0	2	1	0.0	0.0	0.0
1405	Jan14_100x_M1BP_rep1_3R2_B-C-A_Position017_16_cmle.ics	1	0	2	2	0.3228014524720235	0.9655172413793102	0.4374999999999999
1406	Jan14_100x_M1BP_rep1_3R2_B-C-A_Position017_16_cmle.ics	2	0	1	1	0.5164823239552376	0.4266666666666666	0.42585551330798477
1407	Jan14_100x_M1BP_rep1_3R2_B-C-A_Position017_16_cmle.ics	3	0	1	1	0.3158842784904802	0.5982532751091701	0.5982532751091701
1408	Jan14_100x_M1BP_rep1_3R2_B-C-A_Position017_16_cmle.ics	5	0	1	1	0.5718197158075845	0.5649202733485192	0.5623582766439907
1409	Jan14_100x_M1BP_rep1_3R2_B-C-A_Position017_16_cmle.ics	6	0	1	1	0.3228014524720235	0.2816901408450704	0.2816901408450704
1410	Jan14_100x_M1BP_rep1_3R2_B-C-A_Position017_16_cmle.ics	7	0	1	1	0.7378318913646252	0.8226221079691515	0.6639004149377593
1411	Jan14_100x_M1BP_rep1_3R2_B-C-A_Position017_16_cmle.ics	7	0	2	1	0.0	0.0	0.0
1412	Jan14_100x_M1BP_rep1_3R2_B-C-A_Position017_16_cmle.ics	8	0	1	1	0.6617429775676482	0.6597701149425287	0.6628175519630485
1413	Jan14_100x_M1BP_rep1_3R2_B-C-A_Position017_16_cmle.ics	9	0	1	1	0.09914616040212151	0.16731517509727625	0.16796875
1414	Jan14_100x_M1BP_rep1_3R2_B-C-A_Position017_16_cmle.ics	10	0	1	1	0.0	0.0	0.0
1415	Jan14_100x_M1BP_rep1_3R2_B-C-A_Position017_16_cmle.ics	10	0	1	2	0.03228014524720235	0.040114613180515755	0.07954545454545454
1416	Jan14_100x_M1BP_rep1_3R2_B-C-A_Position017_16_cmle.ics	10	0	2	1	0.0046114493210289076	0.02040816326530612	0.007352941176470587
1417	Jan14_100x_M1BP_rep1_3R2_B-C-A_Position017_16_cmle.ics	10	0	2	2	0.0	0.0	0.0
1418	Jan14_100x_M1BP_rep1_3R2_B-C-A_Position017_16_cmle.ics	11	0	1	1	0.22826674139093092	0.26541554959785524	0.20930232558139533
1419	Jan14_100x_M1BP_rep1_3R2_B-C-A_Position017_16_cmle.ics	11	0	2	1	0.0	0.0	0.0
1420	Jan14_100x_M1BP_rep1_3R2_B-C-A_Position017_16_cmle.ics	12	0	1	1	0.48189645404752085	0.5173267326732673	0.5199004975124377
1421	Jan14_100x_M1BP_rep1_3R2_B-C-A_Position017_16_cmle.ics	13	0	1	1	0.6848002241727927	0.7557251908396945	0.7557251908396945
1422	Jan14_100x_M1BP_rep1_3R2_B-C-A_Position017_16_cmle.ics	14	0	1	1	0.15678927691498284	0.12952380952380949	0.14750542299349237
1423	Jan14_100x_M1BP_rep1_3R2_B-C-A_Position017_16_cmle.ics	14	0	1	2	0.0	0.0	0.0
1424	Jan14_100x_M1BP_rep1_3R2_B-C-A_Position017_16_cmle.ics	15	0	1	1	0.9176784148847527	0.49014778325123143	0.4558991981672394
1425	Jan14_100x_M1BP_rep1_3R2_B-C-A_Position017_16_cmle.ics	16	0	1	1	0.0	0.0	0.0
1426	Jan14_100x_M1BP_rep1_3R2_B-C-A_Position017_16_cmle.ics	16	0	1	2	0.35047014839819696	0.44970414201183423	0.8888888888888887
1427	Jan14_100x_M1BP_rep1_3R2_B-C-A_Position017_16_cmle.ics	16	0	2	1	0.009222898642057815	0.028985507246376812	0.013114754098360654
1428	Jan14_100x_M1BP_rep1_3R2_B-C-A_Position017_16_cmle.ics	16	0	2	2	0.0	0.0	0.0
1429	Jan14_100x_M1BP_rep1_3R2_B-C-A_Position017_16_cmle.ics	17	0	1	1	0.5602910925050123	0.47834645669291337	0.47740667976424367
1430	Jan14_100x_M1BP_rep1_3R2_B-C-A_Position017_16_cmle.ics	18	0	1	1	0.6525200789255904	0.4887737478411053	0.4913194444444444
1431	Jan14_100x_M1BP_rep1_3R2_B-C-A_Position017_16_cmle.ics	19	0	1	1	0.0	0.0	0.0
1432	Jan14_100x_M1BP_rep1_3R2_B-C-A_Position017_16_cmle.ics	20	0	1	1	0.0	0.0	0.0
1433	Jan14_100x_M1BP_rep1_3R2_B-C-A_Position017_16_cmle.ics	20	0	2	1	0.0	0.0	0.0
1434	Jan14_100x_M1BP_rep1_3R2_B-C-A_Position017_16_cmle.ics	21	0	1	1	0.32971862645356687	0.2419627749576988	0.2419627749576988
1435	Jan14_100x_M1BP_rep1_3R2_B-C-A_Position017_16_cmle.ics	22	0	1	1	0.5326223965788388	0.4782608695652174	0.4772727272727272
1436	Jan14_100x_M1BP_rep1_3R2_B-C-A_Position017_16_cmle.ics	23	0	1	1	0.6225456583389025	0.7180851063829786	0.7180851063829786
1437	Jan14_100x_M1BP_rep1_3R2_B-C-A_Position017_16_cmle.ics	24	0	1	1	0.299744205866879	0.4024767801857585	0.27956989247311825
1438	Jan14_100x_M1BP_rep1_3R2_B-C-A_Position017_16_cmle.ics	24	0	2	1	0.0	0.0	0.0
1439	Jan14_100x_M1BP_rep1_3R2_B-C-A_Position017_16_cmle.ics	25	0	1	1	0.4888136280290642	0.4435146443514644	0.4453781512605041
1440	Jan14_100x_M1BP_rep1_3R2_B-C-A_Position017_16_cmle.ics	26	0	1	1	0.28821558256430674	1.0	0.2520161290322581
1441	Jan14_100x_M1BP_rep1_3R2_B-C-A_Position017_16_cmle.ics	26	0	2	1	0.0	0.0	0.0
1442	Jan14_100x_M1BP_rep1_3R2_B-C-A_Position017_16_cmle.ics	27	0	1	1	0.0	0.0	0.0
1443	Jan14_100x_M1BP_rep1_3R2_B-C-A_Position017_16_cmle.ics	27	0	1	2	0.0	0.0	0.0
1444	Jan14_100x_M1BP_rep1_3R2_B-C-A_Position017_16_cmle.ics	28	0	1	1	0.05533739185234689	0.17266187050359708	0.10666666666666666
1445	Jan14_100x_M1BP_rep1_3R2_B-C-A_Position017_16_cmle.ics	28	0	1	2	0.0	0.0	0.0
1446	Jan14_100x_M1BP_rep1_3R2_B-C-A_Position017_16_cmle.ics	28	0	2	1	0.0	0.0	0.0
1447	Jan14_100x_M1BP_rep1_3R2_B-C-A_Position017_16_cmle.ics	28	0	2	2	0.5602910925050123	0.662125340599455	0.8772563176895306
1448	Jan14_100x_M1BP_rep1_3R2_B-C-A_Position017_16_cmle.ics	29	0	1	1	0.624851382999417	0.6530120481927709	0.667487684729064
1449	Jan14_100x_M1BP_rep1_3R2_B-C-A_Position017_16_cmle.ics	30	0	1	1	0.7470547900066831	0.801980198019802	0.6923076923076923
1450	Jan14_100x_M1BP_rep1_3R2_B-C-A_Position017_16_cmle.ics	30	0	2	1	0.0	0.0	0.0
1451	Jan14_100x_M1BP_rep1_3R2_B-C-A_Position017_16_cmle.ics	31	0	1	1	0.20751521944630083	0.18329938900203663	0.1844262295081967
1452	Jan14_100x_M1BP_rep1_3R2_B-C-A_Position017_16_cmle.ics	32	0	1	1	0.0	0.0	0.0
1453	Jan14_100x_M1BP_rep1_3R2_B-C-A_Position017_16_cmle.ics	32	0	1	2	0.28821558256430674	0.43103448275862066	0.502008032128514
1454	Jan14_100x_M1BP_rep1_3R2_B-C-A_Position017_16_cmle.ics	32	0	1	3	0.0	0.0	0.0
1455	Jan14_100x_M1BP_rep1_3R2_B-C-A_Position017_16_cmle.ics	32	0	1	4	0.0	0.0	0.0
1456	Jan14_100x_M1BP_rep1_3R2_B-C-A_Position017_16_cmle.ics	32	0	2	1	0.0	0.0	0.0
1457	Jan14_100x_M1BP_rep1_3R2_B-C-A_Position017_16_cmle.ics	32	0	2	2	0.0	0.0	0.0
1458	Jan14_100x_M1BP_rep1_3R2_B-C-A_Position017_16_cmle.ics	32	0	2	3	0.0	0.0	0.0
1459	Jan14_100x_M1BP_rep1_3R2_B-C-A_Position017_16_cmle.ics	32	0	2	4	0.472673555405463	0.3647686832740213	0.9534883720930232
1460	Jan14_100x_M1BP_rep1_3R2_B-C-A_Position017_16_cmle.ics	32	0	3	1	0.0	0.0	0.0
1461	Jan14_100x_M1BP_rep1_3R2_B-C-A_Position017_16_cmle.ics	32	0	3	2	0.0	0.0	0.0
1462	Jan14_100x_M1BP_rep1_3R2_B-C-A_Position017_16_cmle.ics	32	0	3	3	0.0	0.0	0.0
1463	Jan14_100x_M1BP_rep1_3R2_B-C-A_Position017_16_cmle.ics	32	0	3	4	0.0	0.0	0.0
1464	Jan14_100x_M1BP_rep1_3R2_B-C-A_Position017_16_cmle.ics	33	0	1	1	0.41733616355311615	0.37551867219917007	0.37319587628865974
1465	Jan14_100x_M1BP_rep1_3R2_B-C-A_Position017_16_cmle.ics	34	0	1	1	0.5764311651286135	0.4940711462450593	0.4930966469428007
1466	Jan14_100x_M1BP_rep1_3R2_B-C-A_Position017_16_cmle.ics	35	0	1	1	0.21904384274887312	0.2513227513227513	0.2513227513227513
1467	Jan14_100x_M1BP_rep1_3R2_B-C-A_Position017_16_cmle.ics	36	0	1	1	0.21212666876732975	0.5027322404371585	0.5111111111111111
1468	Jan14_100x_M1BP_rep1_3R2_B-C-A_Position017_16_cmle.ics	37	0	1	1	0.29052130722482117	0.2619542619542619	0.2608695652173913
1469	Jan14_100x_M1BP_rep1_3R2_B-C-A_Position017_16_cmle.ics	38	0	1	1	0.447310584139804	0.746153846153846	0.746153846153846
1470	Jan14_100x_M1BP_rep1_3R2_B-C-A_Position017_16_cmle.ics	39	0	1	1	0.5395395705603822	0.5211581291759465	0.5234899328859061
1471	Jan14_100x_M1BP_rep1_3R2_B-C-A_Position017_16_cmle.ics	40	0	1	1	0.0046114493210289076	0.0047732696897374695	0.011560693641618495
1472	Jan14_100x_M1BP_rep1_3R2_B-C-A_Position017_16_cmle.ics	40	0	1	2	0.04380876854977462	0.04534606205250596	0.07818930041152262
1473	Jan14_100x_M1BP_rep1_3R2_B-C-A_Position017_16_cmle.ics	41	0	1	1	0.447310584139804	0.41900647948164144	0.4172043010752688
1474	Jan14_100x_M1BP_rep1_3R2_B-C-A_Position017_16_cmle.ics	42	0	1	1	0.0	0.0	0.0
1475	Jan14_100x_M1BP_rep1_3R2_B-C-A_Position017_16_cmle.ics	42	0	1	2	0.26515833595916216	0.17011834319526623	0.8914728682170541
1476	Jan14_100x_M1BP_rep1_3R2_B-C-A_Position017_16_cmle.ics	42	0	2	1	0.6617429775676482	0.6982968369829683	0.29648760330578505
1477	Jan14_100x_M1BP_rep1_3R2_B-C-A_Position017_16_cmle.ics	42	0	2	2	0.0	0.0	0.0
1478	Jan14_100x_M1BP_rep1_3R2_B-C-A_Position017_16_cmle.ics	43	0	1	1	0.5464567445419255	0.476861167002012	0.4749498997995991
1479	Jan14_100x_M1BP_rep1_3R2_B-C-A_Position017_16_cmle.ics	44	0	1	1	0.0	0.0	0.0
1480	Jan14_100x_M1BP_rep1_3R2_B-C-A_Position017_16_cmle.ics	44	0	1	2	0.0	0.0	0.0
1481	Jan14_100x_M1BP_rep1_3R2_B-C-A_Position017_16_cmle.ics	44	0	1	3	0.43578196083723175	0.2019230769230769	0.7745901639344261
1482	Jan14_100x_M1BP_rep1_3R2_B-C-A_Position017_16_cmle.ics	44	0	2	1	0.0	0.0	0.0
1483	Jan14_100x_M1BP_rep1_3R2_B-C-A_Position017_16_cmle.ics	44	0	2	2	0.0	0.0	0.0
1484	Jan14_100x_M1BP_rep1_3R2_B-C-A_Position017_16_cmle.ics	44	0	2	3	0.0	0.0	0.0
1485	Jan14_100x_M1BP_rep1_3R2_B-C-A_Position017_16_cmle.ics	45	0	1	1	0.5257052225972955	0.7058823529411765	0.2052205220522052
1486	Jan14_100x_M1BP_rep1_3R2_B-C-A_Position017_16_cmle.ics	45	0	2	1	0.0	0.0	0.0
1487	Jan14_100x_M1BP_rep1_3R2_B-C-A_Position017_16_cmle.ics	45	0	3	1	0.0	0.0	0.0
1488	Jan14_100x_M1BP_rep1_3R2_B-C-A_Position017_16_cmle.ics	45	0	4	1	0.0	0.0	0.0
1489	Jan14_100x_M1BP_rep1_3R2_B-C-A_Position017_16_cmle.ics	45	0	5	1	0.0	0.0	0.0
1490	Jan14_100x_M1BP_rep1_3R2_B-C-A_Position017_16_cmle.ics	46	0	1	1	0.5879597884311857	0.5717488789237667	0.6375
1491	Jan14_100x_M1BP_rep1_3R2_B-C-A_Position017_16_cmle.ics	47	0	1	1	0.3827502936453993	0.33266533066132264	0.3346774193548387
1492	Jan14_100x_M1BP_rep1_3R2_B-C-A_Position017_16_cmle.ics	48	0	1	1	0.10145188506263597	0.20465116279069767	0.20370370370370366
1493	Jan14_100x_M1BP_rep1_3R2_B-C-A_Position017_16_cmle.ics	49	0	1	1	0.6824944995122784	0.6867749419953596	0.6899766899766899
1494	Jan14_100x_M1BP_rep1_3R2_B-C-A_Position017_16_cmle.ics	50	0	1	1	0.6040998610547869	0.4798534798534798	0.4596491228070175
1495	Jan14_100x_M1BP_rep1_3R2_B-C-A_Position017_16_cmle.ics	51	0	1	1	0.15217782759395396	0.11398963730569947	0.06932773109243696
1496	Jan14_100x_M1BP_rep1_3R2_B-C-A_Position017_16_cmle.ics	51	0	1	2	0.0	0.0	0.0
1497	Jan14_100x_M1BP_rep1_3R2_B-C-A_Position017_16_cmle.ics	51	0	2	1	0.0	0.0	0.0
1498	Jan14_100x_M1BP_rep1_3R2_B-C-A_Position017_16_cmle.ics	51	0	2	2	0.19829232080424303	0.1902654867256637	0.9885057471264368
1499	Jan14_100x_M1BP_rep1_3R2_B-C-A_Position017_16_cmle.ics	52	0	1	1	0.2951327565458501	0.23747680890538034	0.23659889094269865
1500	Jan14_100x_M1BP_rep1_3R2_B-C-A_Position017_16_cmle.ics	53	0	1	1	0.8600352983718913	0.8270509977827051	0.8288888888888889
1501	Jan14_100x_M1BP_rep1_3R2_B-C-A_Position017_16_cmle.ics	54	0	1	1	0.924595588866296	0.628526645768025	0.631496062992126
1502	Jan14_100x_M1BP_rep1_3R2_B-C-A_Position017_16_cmle.ics	55	0	1	1	0.696328847475365	0.5623836126629422	0.5634328358208955
1503	Jan14_100x_M1BP_rep1_3R2_B-C-A_Position017_16_cmle.ics	56	0	1	1	0.19137514682269965	0.41089108910891087	0.6859504132231403
1504	Jan14_100x_M1BP_rep1_3R2_B-C-A_Position017_16_cmle.ics	56	0	1	2	0.0	0.0	0.0
1505	Jan14_100x_M1BP_rep1_3R2_B-C-A_Position017_16_cmle.ics	56	0	2	1	0.0	0.0	0.0
1506	Jan14_100x_M1BP_rep1_3R2_B-C-A_Position017_16_cmle.ics	56	0	2	2	0.31127282916945126	0.5465587044534412	0.41158536585365846
1507	Jan14_100x_M1BP_rep1_3R2_B-C-A_Position017_16_cmle.ics	57	0	1	1	0.6479086296045615	0.7025	0.9123376623376622
1508	Jan14_100x_M1BP_rep1_3R2_B-C-A_Position017_16_cmle.ics	57	0	1	2	0.0	0.0	0.0
1509	Jan14_100x_M1BP_rep1_3R2_B-C-A_Position017_16_cmle.ics	58	0	1	1	0.04150304388926017	0.13533834586466165	0.2903225806451613
1510	Jan14_100x_M1BP_rep1_3R2_B-C-A_Position017_16_cmle.ics	58	0	1	2	0.0	0.0	0.0
1511	Jan14_100x_M1BP_rep1_3R2_B-C-A_Position017_16_cmle.ics	58	0	1	3	0.0	0.0	0.0
1512	Jan14_100x_M1BP_rep1_3R2_B-C-A_Position018_17_cmle.ics	1	0	1	1	0.6317685569809603	1.0	0.5269230769230768
1513	Jan14_100x_M1BP_rep1_3R2_B-C-A_Position018_17_cmle.ics	1	0	2	1	0.0	0.0	0.0
1514	Jan14_100x_M1BP_rep1_3R2_B-C-A_Position018_17_cmle.ics	2	0	1	1	0.39658464160848605	0.5512820512820512	0.549520766773163
1515	Jan14_100x_M1BP_rep1_3R2_B-C-A_Position018_17_cmle.ics	3	0	1	1	0.40119609092951497	0.36631578947368426	0.9405405405405405
1516	Jan14_100x_M1BP_rep1_3R2_B-C-A_Position018_17_cmle.ics	3	0	1	2	0.020751521944630084	0.018947368421052633	0.030927835051546393
1517	Jan14_100x_M1BP_rep1_3R2_B-C-A_Position018_17_cmle.ics	4	0	1	1	0.3435529744166536	0.6651785714285713	0.6651785714285713
1518	Jan14_100x_M1BP_rep1_3R2_B-C-A_Position018_17_cmle.ics	5	0	1	1	0.0023057246605144538	0.0053475935828877	0.005154639175257732
1519	Jan14_100x_M1BP_rep1_3R2_B-C-A_Position018_17_cmle.ics	5	0	1	2	0.0	0.0	0.0
1520	Jan14_100x_M1BP_rep1_3R2_B-C-A_Position018_17_cmle.ics	5	0	2	1	0.0	0.0	0.0
1521	Jan14_100x_M1BP_rep1_3R2_B-C-A_Position018_17_cmle.ics	5	0	2	2	0.0	0.0	0.0
1522	Jan14_100x_M1BP_rep1_3R2_B-C-A_Position018_17_cmle.ics	6	0	1	1	0.4703678307449486	0.44638949671772427	0.4444444444444444
1523	Jan14_100x_M1BP_rep1_3R2_B-C-A_Position018_17_cmle.ics	7	0	1	1	0.5625968171655267	0.5661252900232018	0.5622119815668202
1524	Jan14_100x_M1BP_rep1_3R2_B-C-A_Position018_17_cmle.ics	8	0	1	1	0.7101631954384517	0.5822306238185254	0.581132075471698
1525	Jan14_100x_M1BP_rep1_3R2_B-C-A_Position018_17_cmle.ics	9	0	1	1	0.0	0.0	0.0
1526	Jan14_100x_M1BP_rep1_3R2_B-C-A_Position018_17_cmle.ics	10	0	1	1	0.4680621060844341	0.42827004219409276	0.42827004219409276
1527	Jan14_100x_M1BP_rep1_3R2_B-C-A_Position018_17_cmle.ics	11	0	1	1	0.7470547900066831	0.8804347826086956	0.8804347826086956
1528	Jan14_100x_M1BP_rep1_3R2_B-C-A_Position018_17_cmle.ics	12	0	1	1	0.0	0.0	0.0
1529	Jan14_100x_M1BP_rep1_3R2_B-C-A_Position018_17_cmle.ics	12	0	2	1	0.6087113103758158	0.882943143812709	0.5959367945823928
1530	Jan14_100x_M1BP_rep1_3R2_B-C-A_Position018_17_cmle.ics	13	0	1	1	0.0	0.0	0.0
1531	Jan14_100x_M1BP_rep1_3R2_B-C-A_Position018_17_cmle.ics	13	0	1	2	0.3873617429664282	0.39999999999999997	0.9940828402366861
1532	Jan14_100x_M1BP_rep1_3R2_B-C-A_Position018_17_cmle.ics	14	0	1	1	0.7378318913646252	0.6852248394004282	0.6866952789699572
1533	Jan14_100x_M1BP_rep1_3R2_B-C-A_Position018_17_cmle.ics	15	0	1	1	0.0	0.0	0.0
1534	Jan14_100x_M1BP_rep1_3R2_B-C-A_Position018_17_cmle.ics	15	0	1	2	0.0	0.0	0.0
1535	Jan14_100x_M1BP_rep1_3R2_B-C-A_Position018_17_cmle.ics	15	0	1	3	0.0	0.0	0.0
1536	Jan14_100x_M1BP_rep1_3R2_B-C-A_Position018_17_cmle.ics	16	0	1	1	0.0	0.0	0.0
1537	Jan14_100x_M1BP_rep1_3R2_B-C-A_Position018_17_cmle.ics	17	0	1	1	0.41041898957157275	0.5114942528735632	0.5114942528735632
1538	Jan14_100x_M1BP_rep1_3R2_B-C-A_Position018_17_cmle.ics	18	0	1	1	0.26515833595916216	0.37704918032786877	0.2979274611398963
1539	Jan14_100x_M1BP_rep1_3R2_B-C-A_Position018_17_cmle.ics	18	0	2	1	0.0	0.0	0.0
1540	Jan14_100x_M1BP_rep1_3R2_B-C-A_Position018_17_cmle.ics	19	0	1	1	0.0	0.0	0.0
1541	Jan14_100x_M1BP_rep1_3R2_B-C-A_Position018_17_cmle.ics	19	0	1	2	0.1798465235201274	0.17030567685589515	0.6141732283464566
1542	Jan14_100x_M1BP_rep1_3R2_B-C-A_Position018_17_cmle.ics	20	0	1	1	0.40119609092951497	0.6	0.5979381443298969
1543	Jan14_100x_M1BP_rep1_3R2_B-C-A_Position018_17_cmle.ics	21	0	1	1	0.5441510198814111	0.7999999999999999	0.6610644257703082
1544	Jan14_100x_M1BP_rep1_3R2_B-C-A_Position018_17_cmle.ics	21	0	2	1	0.0	0.0	0.0
1545	Jan14_100x_M1BP_rep1_3R2_B-C-A_Position018_17_cmle.ics	22	0	1	1	0.21904384274887312	0.4460093896713615	0.44392523364485975
1546	Jan14_100x_M1BP_rep1_3R2_B-C-A_Position018_17_cmle.ics	23	0	1	1	0.924595588866296	0.820040899795501	0.8234086242299794
1547	Jan14_100x_M1BP_rep1_3R2_B-C-A_Position018_17_cmle.ics	24	0	1	1	0.34585869907716804	0.351288056206089	0.37313432835820887
1548	Jan14_100x_M1BP_rep1_3R2_B-C-A_Position018_17_cmle.ics	25	0	1	1	0.7170803694199951	0.6207584830339321	0.6195219123505975
1549	Jan14_100x_M1BP_rep1_3R2_B-C-A_Position018_17_cmle.ics	26	0	1	1	0.8346723271062323	0.7735042735042734	0.7751605995717344
1550	Jan14_100x_M1BP_rep1_3R2_B-C-A_Position018_17_cmle.ics	27	0	1	1	0.4634506567634052	0.4258474576271186	0.4231578947368421
1551	Jan14_100x_M1BP_rep1_3R2_B-C-A_Position018_17_cmle.ics	28	0	1	1	0.1844579728411563	0.27586206896551724	0.27586206896551724
1552	Jan14_100x_M1BP_rep1_3R2_B-C-A_Position018_17_cmle.ics	30	0	1	1	0.2605468866381333	0.2671394799054374	0.2671394799054374
1553	Jan14_100x_M1BP_rep1_3R2_B-C-A_Position018_17_cmle.ics	31	0	1	1	0.17754079885961294	0.1561866125760649	0.15587044534412953
1554	Jan14_100x_M1BP_rep1_3R2_B-C-A_Position018_17_cmle.ics	32	0	1	1	0.11298050836520823	0.12068965517241377	0.14540059347181006
1555	Jan14_100x_M1BP_rep1_3R2_B-C-A_Position018_17_cmle.ics	32	0	1	2	0.0	0.0	0.0
1556	Jan14_100x_M1BP_rep1_3R2_B-C-A_Position018_17_cmle.ics	33	0	1	1	0.4657563814239197	0.4654377880184331	0.4381778741865509
1557	Jan14_100x_M1BP_rep1_3R2_B-C-A_Position018_17_cmle.ics	34	0	1	1	0.42194761287414506	0.46446700507614214	0.46329113924050624
1558	Jan14_100x_M1BP_rep1_3R2_B-C-A_Position018_17_cmle.ics	35	0	1	1	0.0	0.0	0.0
1559	Jan14_100x_M1BP_rep1_3R2_B-C-A_Position018_17_cmle.ics	35	0	2	1	0.24671253867504656	0.535	0.25476190476190474
1560	Jan14_100x_M1BP_rep1_3R2_B-C-A_Position018_17_cmle.ics	36	0	1	1	0.5787368897891279	0.5990453460620524	0.6033653846153845
1561	Jan14_100x_M1BP_rep1_3R2_B-C-A_Position018_17_cmle.ics	37	0	1	1	0.4657563814239197	0.36200716845878134	0.3626570915619389
1562	Jan14_100x_M1BP_rep1_3R2_B-C-A_Position018_17_cmle.ics	38	0	1	1	0.2766869592617345	0.33149171270718236	0.33240997229916897
1563	Jan14_100x_M1BP_rep1_3R2_B-C-A_Position018_17_cmle.ics	39	0	1	1	0.050725942531317986	0.23157894736842102	0.171875
1564	Jan14_100x_M1BP_rep1_3R2_B-C-A_Position018_17_cmle.ics	39	0	1	2	0.0	0.0	0.0
1565	Jan14_100x_M1BP_rep1_3R2_B-C-A_Position018_17_cmle.ics	39	0	2	1	0.0	0.0	0.0
1566	Jan14_100x_M1BP_rep1_3R2_B-C-A_Position018_17_cmle.ics	39	0	2	2	0.33663580043511027	0.5251798561151079	0.5910931174089069
1567	Jan14_100x_M1BP_rep1_3R2_B-C-A_Position018_17_cmle.ics	41	0	1	1	0.26285261129864773	0.28217821782178215	0.2766990291262135
1568	Jan14_100x_M1BP_rep1_3R2_B-C-A_Position018_17_cmle.ics	42	0	1	1	0.4196418882136306	0.3815513626834381	0.39479392624728843
1569	Jan14_100x_M1BP_rep1_3R2_B-C-A_Position018_17_cmle.ics	43	0	1	1	0.0	0.0	0.0
1570	Jan14_100x_M1BP_rep1_3R2_B-C-A_Position018_17_cmle.ics	43	0	1	2	0.28129840858276334	0.332425068119891	0.9838709677419355
1571	Jan14_100x_M1BP_rep1_3R2_B-C-A_Position018_17_cmle.ics	43	0	2	1	0.04150304388926017	0.11612903225806451	0.045112781954887216
1572	Jan14_100x_M1BP_rep1_3R2_B-C-A_Position018_17_cmle.ics	43	0	2	2	0.0	0.0	0.0
1573	Jan14_100x_M1BP_rep1_3R2_B-C-A_Position018_17_cmle.ics	44	0	1	1	0.0	0.0	0.0
1574	Jan14_100x_M1BP_rep1_3R2_B-C-A_Position018_17_cmle.ics	44	0	1	2	0.0	0.0	0.0
1575	Jan14_100x_M1BP_rep1_3R2_B-C-A_Position018_17_cmle.ics	45	0	1	1	0.37583311966385596	0.4453551912568306	0.44414168937329696
1576	Jan14_100x_M1BP_rep1_3R2_B-C-A_Position018_17_cmle.ics	46	0	1	1	0.5187880486157521	0.5056179775280898	0.5555555555555556
1577	Jan14_100x_M1BP_rep1_3R2_B-C-A_Position018_17_cmle.ics	47	0	1	1	0.0	0.0	0.0
1578	Jan14_100x_M1BP_rep1_3R2_B-C-A_Position018_17_cmle.ics	47	0	1	2	0.5095651499736943	0.4911111111111111	0.5483870967741935
1579	Jan14_100x_M1BP_rep1_3R2_B-C-A_Position018_17_cmle.ics	47	0	1	3	0.0	0.0	0.0
1580	Jan14_100x_M1BP_rep1_3R2_B-C-A_Position018_17_cmle.ics	47	0	2	1	0.5556796431839833	0.833910034602076	0.9525691699604742
1581	Jan14_100x_M1BP_rep1_3R2_B-C-A_Position018_17_cmle.ics	47	0	2	2	0.0	0.0	0.0
1582	Jan14_100x_M1BP_rep1_3R2_B-C-A_Position018_17_cmle.ics	47	0	2	3	0.0	0.0	0.0
1583	Jan14_100x_M1BP_rep1_3R2_B-C-A_Position018_17_cmle.ics	47	0	3	1	0.0	0.0	0.0
1584	Jan14_100x_M1BP_rep1_3R2_B-C-A_Position018_17_cmle.ics	47	0	3	2	0.0	0.0	0.0
1585	Jan14_100x_M1BP_rep1_3R2_B-C-A_Position018_17_cmle.ics	47	0	3	3	0.2559354373171044	0.6981132075471698	0.4663865546218487
1586	Jan14_100x_M1BP_rep1_3R2_B-C-A_Position018_17_cmle.ics	48	0	1	1	0.16831790021755513	0.18863049095607234	0.18961038961038956
1587	Jan14_100x_M1BP_rep1_3R2_B-C-A_Position019_18_cmle.ics	1	0	1	1	0.39197319228745714	0.35416666666666663	0.35416666666666663
1588	Jan14_100x_M1BP_rep1_3R2_B-C-A_Position019_18_cmle.ics	2	0	1	1	0.5925712377522147	0.5611353711790392	0.5635964912280702
1589	Jan14_100x_M1BP_rep1_3R2_B-C-A_Position019_18_cmle.ics	3	0	1	1	0.5418452952208966	0.6438356164383562	0.6420765027322404
1590	Jan14_100x_M1BP_rep1_3R2_B-C-A_Position019_18_cmle.ics	4	0	1	1	0.8508123997298335	0.7350597609561752	0.738
1591	Jan14_100x_M1BP_rep1_3R2_B-C-A_Position019_18_cmle.ics	5	0	1	1	0.3643044963612837	0.3495575221238938	0.3863080684596577
1592	Jan14_100x_M1BP_rep1_3R2_B-C-A_Position019_18_cmle.ics	6	0	1	1	0.3481644237376825	0.34162895927601805	0.33333333333333337
1593	Jan14_100x_M1BP_rep1_3R2_B-C-A_Position019_18_cmle.ics	7	0	1	1	0.01844579728411563	0.04	0.04020100502512562
1594	Jan14_100x_M1BP_rep1_3R2_B-C-A_Position019_18_cmle.ics	8	0	1	1	0.0	0.0	0.0
1595	Jan14_100x_M1BP_rep1_3R2_B-C-A_Position019_18_cmle.ics	8	0	1	2	0.2351839153724743	0.20523138832997986	0.9999999999999999
1596	Jan14_100x_M1BP_rep1_3R2_B-C-A_Position019_18_cmle.ics	9	0	1	1	0.0	0.0	0.0
1597	Jan14_100x_M1BP_rep1_3R2_B-C-A_Position019_18_cmle.ics	9	0	2	1	0.10145188506263597	0.17529880478087648	0.08712871287128714
1598	Jan14_100x_M1BP_rep1_3R2_B-C-A_Position019_18_cmle.ics	10	0	1	1	0.6571315282466194	0.7579787234042552	0.7620320855614973
1599	Jan14_100x_M1BP_rep1_3R2_B-C-A_Position019_18_cmle.ics	11	0	1	1	0.498036526671122	0.7272727272727272	0.6565349544072948
1600	Jan14_100x_M1BP_rep1_3R2_B-C-A_Position019_18_cmle.ics	11	0	1	2	0.0	0.0	0.0
1601	Jan14_100x_M1BP_rep1_3R2_B-C-A_Position019_18_cmle.ics	11	0	2	1	0.0	0.0	0.0
1602	Jan14_100x_M1BP_rep1_3R2_B-C-A_Position019_18_cmle.ics	11	0	2	2	0.03919731922874571	0.15740740740740736	0.22972972972972974
1603	Jan14_100x_M1BP_rep1_3R2_B-C-A_Position019_18_cmle.ics	12	0	1	1	0.5187880486157521	0.47169811320754707	0.46875
1604	Jan14_100x_M1BP_rep1_3R2_B-C-A_Position019_18_cmle.ics	13	0	1	1	0.574125440468099	0.5209205020920502	0.4430604982206405
1605	Jan14_100x_M1BP_rep1_3R2_B-C-A_Position019_18_cmle.ics	13	0	2	1	0.0	0.0	0.0
1606	Jan14_100x_M1BP_rep1_3R2_B-C-A_Position019_18_cmle.ics	14	0	1	1	0.0	0.0	0.0
1607	Jan14_100x_M1BP_rep1_3R2_B-C-A_Position019_18_cmle.ics	15	0	1	1	1.3696004483455855	0.7734375	0.6963657678780774
1608	Jan14_100x_M1BP_rep1_3R2_B-C-A_Position019_18_cmle.ics	15	0	1	2	0.0	0.0	0.0
1609	Jan14_100x_M1BP_rep1_3R2_B-C-A_Position019_18_cmle.ics	15	0	2	1	0.0	0.0	0.0
1610	Jan14_100x_M1BP_rep1_3R2_B-C-A_Position019_18_cmle.ics	15	0	2	2	0.0	0.0	0.0
1611	Jan14_100x_M1BP_rep1_3R2_B-C-A_Position019_18_cmle.ics	16	0	1	1	0.11989768234675159	0.32298136645962733	0.32298136645962733
1612	Jan14_100x_M1BP_rep1_3R2_B-C-A_Position019_18_cmle.ics	17	0	1	1	0.3135785538299657	0.35978835978835966	0.6634146341463414
1613	Jan14_100x_M1BP_rep1_3R2_B-C-A_Position019_18_cmle.ics	17	0	1	2	0.0	0.0	0.0
1614	Jan14_100x_M1BP_rep1_3R2_B-C-A_Position019_18_cmle.ics	17	0	1	3	0.0	0.0	0.0
1615	Jan14_100x_M1BP_rep1_3R2_B-C-A_Position019_18_cmle.ics	17	0	2	1	0.0	0.0	0.0
1616	Jan14_100x_M1BP_rep1_3R2_B-C-A_Position019_18_cmle.ics	17	0	2	2	0.0	0.0	0.0
1617	Jan14_100x_M1BP_rep1_3R2_B-C-A_Position019_18_cmle.ics	17	0	2	3	0.13603775497035278	0.5315315315315315	0.29500000000000004
1618	Jan14_100x_M1BP_rep1_3R2_B-C-A_Position019_18_cmle.ics	18	0	1	1	0.5879597884311857	0.6343283582089551	0.6375
1619	Jan14_100x_M1BP_rep1_3R2_B-C-A_Position019_18_cmle.ics	19	0	1	1	0.32971862645356687	0.6355555555555555	0.6299559471365638
1620	Jan14_100x_M1BP_rep1_3R2_B-C-A_Position019_18_cmle.ics	20	0	1	1	0.0	0.0	0.0
1621	Jan14_100x_M1BP_rep1_3R2_B-C-A_Position019_18_cmle.ics	20	0	2	1	0.0	0.0	0.0
1622	Jan14_100x_M1BP_rep1_3R2_B-C-A_Position019_18_cmle.ics	21	0	1	1	0.5095651499736943	0.46723044397463	0.4682203389830508
1623	Jan14_100x_M1BP_rep1_3R2_B-C-A_Position019_18_cmle.ics	22	0	1	1	0.8000864571985155	0.7382978723404255	0.7259414225941422
1624	Jan14_100x_M1BP_rep1_3R2_B-C-A_Position019_18_cmle.ics	23	0	1	1	0.34585869907716804	0.3836317135549871	0.3826530612244897
1625	Jan14_100x_M1BP_rep1_3R2_B-C-A_Position019_18_cmle.ics	24	0	1	1	0.7447490653461686	0.7193763919821826	0.7177777777777777
1626	Jan14_100x_M1BP_rep1_3R2_B-C-A_Position019_18_cmle.ics	25	0	1	1	0.0	0.0	0.0
1627	Jan14_100x_M1BP_rep1_3R2_B-C-A_Position019_18_cmle.ics	25	0	2	1	0.35047014839819696	0.9934640522875816	0.28252788104089216
1628	Jan14_100x_M1BP_rep1_3R2_B-C-A_Position019_18_cmle.ics	26	0	1	1	0.25132398799607547	0.592391304347826	0.592391304347826
1629	Jan14_100x_M1BP_rep1_3R2_B-C-A_Position019_18_cmle.ics	27	0	1	1	0.0	0.0	0.0
1630	Jan14_100x_M1BP_rep1_3R2_B-C-A_Position019_18_cmle.ics	27	0	1	2	0.25132398799607547	0.22947368421052633	0.6123595505617977
1631	Jan14_100x_M1BP_rep1_3R2_B-C-A_Position019_18_cmle.ics	28	0	1	1	0.31127282916945126	0.43269230769230765	0.6192660550458715
1632	Jan14_100x_M1BP_rep1_3R2_B-C-A_Position019_18_cmle.ics	28	0	1	2	0.0	0.0	0.0
1633	Jan14_100x_M1BP_rep1_3R2_B-C-A_Position019_18_cmle.ics	28	0	2	1	0.0	0.0	0.0
1634	Jan14_100x_M1BP_rep1_3R2_B-C-A_Position019_18_cmle.ics	28	0	2	2	0.28821558256430674	1.0	0.5681818181818182
1635	Jan14_100x_M1BP_rep1_3R2_B-C-A_Position019_18_cmle.ics	29	0	1	1	0.46114493210289076	0.5194805194805193	0.5167958656330749
1636	Jan14_100x_M1BP_rep1_3R2_B-C-A_Position019_18_cmle.ics	30	0	1	1	0.1498721029334395	0.11818181818181815	0.11839708561020036
1637	Jan14_100x_M1BP_rep1_3R2_B-C-A_Position019_18_cmle.ics	31	0	1	1	0.3827502936453993	0.33001988071570576	0.3293650793650793
1638	Jan14_100x_M1BP_rep1_3R2_B-C-A_Position019_18_cmle.ics	32	0	1	1	0.5210937732762666	0.5124716553287981	0.5368171021377672
1639	Jan14_100x_M1BP_rep1_3R2_B-C-A_Position019_18_cmle.ics	33	0	1	1	0.14756637827292504	0.3516483516483516	0.28444444444444444
1640	Jan14_100x_M1BP_rep1_3R2_B-C-A_Position019_18_cmle.ics	34	0	1	1	0.6386857309625037	0.524621212121212	0.5256166982922201
1641	Jan14_100x_M1BP_rep1_3R2_B-C-A_Position019_18_cmle.ics	35	0	1	1	0.25132398799607547	0.21756487025948104	0.21756487025948104
1642	Jan14_100x_M1BP_rep1_3R2_B-C-A_Position019_18_cmle.ics	36	0	1	1	0.0	0.0	0.0
1643	Jan14_100x_M1BP_rep1_3R2_B-C-A_Position019_18_cmle.ics	36	0	2	1	0.0	0.0	0.0
1644	Jan14_100x_M1BP_rep1_3R2_B-C-A_Position019_18_cmle.ics	37	0	1	1	0.13603775497035278	0.3532934131736527	0.3532934131736527
1645	Jan14_100x_M1BP_rep1_3R2_B-C-A_Position019_18_cmle.ics	38	0	1	1	0.16831790021755513	0.3967391304347826	0.3967391304347826
1646	Jan14_100x_M1BP_rep1_3R2_B-C-A_Position019_18_cmle.ics	39	0	1	1	0.7631948626302842	0.8112745098039215	0.714902807775378
1647	Jan14_100x_M1BP_rep1_3R2_B-C-A_Position019_18_cmle.ics	39	0	2	1	0.0	0.0	0.0
1648	Jan14_100x_M1BP_rep1_3R2_B-C-A_Position019_18_cmle.ics	40	0	1	1	0.24210108935401764	0.5072463768115941	0.5833333333333333
1649	Jan14_100x_M1BP_rep1_3R2_B-C-A_Position019_18_cmle.ics	40	0	1	2	0.0	0.0	0.0
1650	Jan14_100x_M1BP_rep1_3R2_B-C-A_Position019_18_cmle.ics	40	0	2	1	0.0	0.0	0.0
1651	Jan14_100x_M1BP_rep1_3R2_B-C-A_Position019_18_cmle.ics	40	0	2	2	0.6386857309625037	0.9358108108108109	0.8575851393188855
1652	Jan14_100x_M1BP_rep1_3R2_B-C-A_Position019_18_cmle.ics	41	0	1	1	0.594876962412729	0.9520295202952028	0.52760736196319
1653	Jan14_100x_M1BP_rep1_3R2_B-C-A_Position019_18_cmle.ics	41	0	2	1	0.0	0.0	0.0
1654	Jan14_100x_M1BP_rep1_3R2_B-C-A_Position019_18_cmle.ics	42	0	1	1	0.5879597884311857	0.5323590814196242	0.53014553014553
1655	Jan14_100x_M1BP_rep1_3R2_B-C-A_Position019_18_cmle.ics	43	0	1	1	0.3619987717007692	0.4035989717223649	0.35520361990950217
1656	Jan14_100x_M1BP_rep1_3R2_B-C-A_Position019_18_cmle.ics	43	0	2	1	0.0	0.0	0.0
1657	Jan14_100x_M1BP_rep1_3R2_B-C-A_Position019_18_cmle.ics	44	0	1	1	0.01152862330257227	0.0196078431372549	0.019455252918287938
1658	Jan14_100x_M1BP_rep1_3R2_B-C-A_Position019_18_cmle.ics	45	0	1	1	0.5971826870732435	0.5232323232323232	0.5242914979757084
1659	Jan14_100x_M1BP_rep1_3R2_B-C-A_Position019_18_cmle.ics	46	0	1	1	0.4081132649110583	0.472	0.472
1660	Jan14_100x_M1BP_rep1_3R2_B-C-A_Position019_18_cmle.ics	48	0	1	1	0.4496163088003185	0.5838323353293413	0.7707509881422925
1661	Jan14_100x_M1BP_rep1_3R2_B-C-A_Position019_18_cmle.ics	48	0	1	2	0.0	0.0	0.0
1662	Jan14_100x_M1BP_rep1_3R2_B-C-A_Position019_18_cmle.ics	48	0	1	3	0.0	0.0	0.0
1663	Jan14_100x_M1BP_rep1_3R2_B-C-A_Position019_18_cmle.ics	48	0	1	4	0.0	0.0	0.0
1664	Jan14_100x_M1BP_rep1_3R2_B-C-A_Position019_18_cmle.ics	48	0	2	1	0.0	0.0	0.0
1665	Jan14_100x_M1BP_rep1_3R2_B-C-A_Position019_18_cmle.ics	48	0	2	2	0.0	0.0	0.0
1666	Jan14_100x_M1BP_rep1_3R2_B-C-A_Position019_18_cmle.ics	48	0	2	3	0.01844579728411563	0.019559902200488997	0.05369127516778523
1667	Jan14_100x_M1BP_rep1_3R2_B-C-A_Position019_18_cmle.ics	48	0	2	4	0.0	0.0	0.0
1668	Jan14_100x_M1BP_rep1_3R2_B-C-A_Position019_18_cmle.ics	48	0	3	1	0.0	0.0	0.0
1669	Jan14_100x_M1BP_rep1_3R2_B-C-A_Position019_18_cmle.ics	48	0	3	2	0.4242533375346595	0.5476190476190477	0.3321299638989169
1670	Jan14_100x_M1BP_rep1_3R2_B-C-A_Position019_18_cmle.ics	48	0	3	3	0.0	0.0	0.0
1671	Jan14_100x_M1BP_rep1_3R2_B-C-A_Position019_18_cmle.ics	48	0	3	4	0.0	0.0	0.0
1672	Jan14_100x_M1BP_rep1_3R2_B-C-A_Position019_18_cmle.ics	49	0	1	1	0.4657563814239197	0.8632478632478632	0.8559322033898304
1673	Jan14_100x_M1BP_rep1_3R2_B-C-A_Position019_18_cmle.ics	51	0	1	1	0.0	0.0	0.0
1674	Jan14_100x_M1BP_rep1_3R2_B-C-A_Position019_18_cmle.ics	51	0	1	2	0.3204957278115091	0.27689243027888444	0.9999999999999998
1675	Jan14_100x_M1BP_rep1_3R2_B-C-A_Position019_18_cmle.ics	52	0	1	1	0.8392837764272612	0.7443762781186093	0.7428571428571429
1676	Jan14_100x_M1BP_rep1_3R2_B-C-A_Position019_18_cmle.ics	53	0	1	1	0.2444068140145321	0.5463917525773195	0.5463917525773195
1677	Jan14_100x_M1BP_rep1_3R2_B-C-A_Position019_18_cmle.ics	55	0	1	1	0.029974420586687898	0.05263157894736841	0.05284552845528455
1678	Jan14_100x_M1BP_rep1_3R2_B-C-A_Position019_18_cmle.ics	56	0	1	1	0.7286089927225674	0.7085201793721972	0.7085201793721972
1679	Jan14_100x_M1BP_rep1_3R2_B-C-A_Position019_18_cmle.ics	57	0	1	1	0.11759195768623715	0.11971830985915492	0.11971830985915492
1680	Jan14_100x_M1BP_rep1_3R2_B-C-A_Position019_18_cmle.ics	58	0	1	1	0.7332204420435963	0.7482352941176469	0.7327188940092164
1681	Jan14_100x_M1BP_rep1_3R2_B-C-A_Position019_18_cmle.ics	59	0	1	1	0.0	0.0	0.0
1682	Jan14_100x_M1BP_rep1_3R2_B-C-A_Position019_18_cmle.ics	59	0	1	2	0.10145188506263597	0.38260869565217387	0.17670682730923692
1683	Jan14_100x_M1BP_rep1_3R2_B-C-A_Position019_18_cmle.ics	59	0	2	1	0.0	0.0	0.0
1684	Jan14_100x_M1BP_rep1_3R2_B-C-A_Position019_18_cmle.ics	59	0	2	2	0.0	0.0	0.0
1685	Jan14_100x_M1BP_rep1_3R2_B-C-A_Position019_18_cmle.ics	59	0	3	1	0.3043556551879079	0.3940298507462687	0.20030349013657053
1686	Jan14_100x_M1BP_rep1_3R2_B-C-A_Position019_18_cmle.ics	59	0	3	2	0.0	0.0	0.0
1687	Jan14_100x_M1BP_rep1_3R2_B-C-A_Position019_18_cmle.ics	60	0	1	1	0.0	0.0	0.0
1688	Jan14_100x_M1BP_rep1_3R2_B-C-A_Position019_18_cmle.ics	60	0	1	2	0.053031667191832436	0.10900473933649289	0.20535714285714282
1689	Jan14_100x_M1BP_rep1_3R2_B-C-A_Position020_19_cmle.ics	1	0	1	1	1.1666966782203136	0.8391376451077942	0.8391376451077942
1690	Jan14_100x_M1BP_rep1_3R2_B-C-A_Position020_19_cmle.ics	2	0	1	1	0.0	0.0	0.0
1691	Jan14_100x_M1BP_rep1_3R2_B-C-A_Position020_19_cmle.ics	2	0	1	2	0.0	0.0	0.0
1692	Jan14_100x_M1BP_rep1_3R2_B-C-A_Position020_19_cmle.ics	2	0	2	1	0.0	0.0	0.0
1693	Jan14_100x_M1BP_rep1_3R2_B-C-A_Position020_19_cmle.ics	2	0	2	2	0.0	0.0	0.0
1694	Jan14_100x_M1BP_rep1_3R2_B-C-A_Position020_19_cmle.ics	4	0	1	1	0.09684043574160706	0.11052631578947367	0.10966057441253263
1695	Jan14_100x_M1BP_rep1_3R2_B-C-A_Position020_19_cmle.ics	5	0	1	1	0.2098209441068153	0.49189189189189186	0.674074074074074
1696	Jan14_100x_M1BP_rep1_3R2_B-C-A_Position020_19_cmle.ics	5	0	1	2	0.0	0.0	0.0
1697	Jan14_100x_M1BP_rep1_3R2_B-C-A_Position020_19_cmle.ics	6	0	1	1	0.0	0.0	0.0
1698	Jan14_100x_M1BP_rep1_3R2_B-C-A_Position020_19_cmle.ics	6	0	1	2	0.0	0.0	0.0
1699	Jan14_100x_M1BP_rep1_3R2_B-C-A_Position020_19_cmle.ics	6	0	1	3	0.0	0.0	0.0
1700	Jan14_100x_M1BP_rep1_3R2_B-C-A_Position020_19_cmle.ics	6	0	2	1	0.0645602904944047	0.32941176470588235	0.030803080308030795
1701	Jan14_100x_M1BP_rep1_3R2_B-C-A_Position020_19_cmle.ics	6	0	2	2	0.0	0.0	0.0
1702	Jan14_100x_M1BP_rep1_3R2_B-C-A_Position020_19_cmle.ics	6	0	2	3	0.0	0.0	0.0
1703	Jan14_100x_M1BP_rep1_3R2_B-C-A_Position020_19_cmle.ics	6	0	3	1	0.0	0.0	0.0
1704	Jan14_100x_M1BP_rep1_3R2_B-C-A_Position020_19_cmle.ics	6	0	3	2	0.0	0.0	0.0
1705	Jan14_100x_M1BP_rep1_3R2_B-C-A_Position020_19_cmle.ics	6	0	3	3	0.15217782759395396	0.26294820717131473	0.846153846153846
1706	Jan14_100x_M1BP_rep1_3R2_B-C-A_Position020_19_cmle.ics	8	0	1	1	0.0	0.0	0.0
1707	Jan14_100x_M1BP_rep1_3R2_B-C-A_Position020_19_cmle.ics	9	0	1	1	0.4749792800659775	0.5786516853932584	0.5522788203753352
1708	Jan14_100x_M1BP_rep1_3R2_B-C-A_Position020_19_cmle.ics	10	0	1	1	0.0	0.0	0.0
1709	Jan14_100x_M1BP_rep1_3R2_B-C-A_Position020_19_cmle.ics	10	0	1	2	0.0	0.0	0.0
1710	Jan14_100x_M1BP_rep1_3R2_B-C-A_Position020_19_cmle.ics	10	0	2	1	0.0	0.0	0.0
1711	Jan14_100x_M1BP_rep1_3R2_B-C-A_Position020_19_cmle.ics	10	0	2	2	0.1890694221621852	0.9318181818181817	0.4019607843137254
1712	Jan14_100x_M1BP_rep1_3R2_B-C-A_Position020_19_cmle.ics	11	0	1	1	0.5556796431839833	0.7172619047619048	0.5514874141876429
1713	Jan14_100x_M1BP_rep1_3R2_B-C-A_Position020_19_cmle.ics	12	0	1	1	0.49573080201060754	0.46236559139784944	0.4633620689655171
1714	Jan14_100x_M1BP_rep1_3R2_B-C-A_Position020_19_cmle.ics	13	0	1	1	0.0	0.0	0.0
1715	Jan14_100x_M1BP_rep1_3R2_B-C-A_Position020_19_cmle.ics	13	0	1	2	1.2312569687147183	0.6379928315412187	0.8090909090909091
1716	Jan14_100x_M1BP_rep1_3R2_B-C-A_Position020_19_cmle.ics	13	0	2	1	0.21673811808835866	0.5529411764705883	0.27485380116959063
1717	Jan14_100x_M1BP_rep1_3R2_B-C-A_Position020_19_cmle.ics	13	0	2	2	0.0	0.0	0.0
1718	Jan14_100x_M1BP_rep1_3R2_B-C-A_Position020_19_cmle.ics	14	0	1	1	0.4542277581213474	0.6912280701754386	0.696113074204947
1719	Jan14_100x_M1BP_rep1_3R2_B-C-A_Position020_19_cmle.ics	15	0	1	1	0.013834347963086722	0.027906976744186043	0.015037593984962403
1720	Jan14_100x_M1BP_rep1_3R2_B-C-A_Position020_19_cmle.ics	15	0	1	2	0.0	0.0	0.0
1721	Jan14_100x_M1BP_rep1_3R2_B-C-A_Position020_19_cmle.ics	15	0	2	1	0.0	0.0	0.0
1722	Jan14_100x_M1BP_rep1_3R2_B-C-A_Position020_19_cmle.ics	15	0	2	2	0.29282703188533565	0.38719512195121947	0.8881118881118881
1723	Jan14_100x_M1BP_rep1_3R2_B-C-A_Position020_19_cmle.ics	17	0	1	1	0.8784810956560068	0.7712550607287448	0.7681451612903226
1724	Jan14_100x_M1BP_rep1_3R2_B-C-A_Position020_19_cmle.ics	18	0	1	1	1.464135159426678	0.6312127236580517	0.6117533718689786
1725	Jan14_100x_M1BP_rep1_3R2_B-C-A_Position020_19_cmle.ics	19	0	1	1	0.0	0.0	0.0
1726	Jan14_100x_M1BP_rep1_3R2_B-C-A_Position020_19_cmle.ics	20	0	1	1	0.0	0.0	0.0
1727	Jan14_100x_M1BP_rep1_3R2_B-C-A_Position020_19_cmle.ics	21	0	1	1	0.2559354373171044	0.45867768595041314	0.4605809128630705
1728	Jan14_100x_M1BP_rep1_3R2_B-C-A_Position020_19_cmle.ics	22	0	1	1	0.24671253867504656	0.23725055432372505	0.23777777777777778
1729	Jan14_100x_M1BP_rep1_3R2_B-C-A_Position020_19_cmle.ics	23	0	1	1	0.772417761272342	0.6781376518218623	0.6754032258064516
1730	Jan14_100x_M1BP_rep1_3R2_B-C-A_Position020_19_cmle.ics	24	0	1	1	0.0	0.0	0.0
1731	Jan14_100x_M1BP_rep1_3R2_B-C-A_Position020_19_cmle.ics	25	0	1	1	0.4081132649110583	0.3798283261802575	0.3814655172413792
1732	Jan14_100x_M1BP_rep1_3R2_B-C-A_Position020_19_cmle.ics	26	0	1	1	0.447310584139804	0.2309523809523809	0.2576361221779548
1733	Jan14_100x_M1BP_rep1_3R2_B-C-A_Position020_19_cmle.ics	26	0	1	2	0.0	0.0	0.0
1734	Jan14_100x_M1BP_rep1_3R2_B-C-A_Position020_19_cmle.ics	26	0	1	3	0.0	0.0	0.0
1735	Jan14_100x_M1BP_rep1_3R2_B-C-A_Position020_19_cmle.ics	26	0	1	4	0.0	0.0	0.0
1736	Jan14_100x_M1BP_rep1_3R2_B-C-A_Position020_19_cmle.ics	26	0	2	1	0.0	0.0	0.0
1737	Jan14_100x_M1BP_rep1_3R2_B-C-A_Position020_19_cmle.ics	26	0	2	2	0.0	0.0	0.0
1738	Jan14_100x_M1BP_rep1_3R2_B-C-A_Position020_19_cmle.ics	26	0	2	3	0.0	0.0	0.0
1739	Jan14_100x_M1BP_rep1_3R2_B-C-A_Position020_19_cmle.ics	26	0	2	4	0.18215224818064185	0.6752136752136751	0.316
1740	Jan14_100x_M1BP_rep1_3R2_B-C-A_Position020_19_cmle.ics	26	0	3	1	0.0	0.0	0.0
1741	Jan14_100x_M1BP_rep1_3R2_B-C-A_Position020_19_cmle.ics	26	0	3	2	0.1291205809888094	0.1824104234527687	0.39716312056737585
1742	Jan14_100x_M1BP_rep1_3R2_B-C-A_Position020_19_cmle.ics	26	0	3	3	0.0	0.0	0.0
1743	Jan14_100x_M1BP_rep1_3R2_B-C-A_Position020_19_cmle.ics	26	0	3	4	0.0	0.0	0.0
1744	Jan14_100x_M1BP_rep1_3R2_B-C-A_Position020_19_cmle.ics	27	0	1	1	0.5672082664865556	0.36771300448430494	0.3660714285714286
1745	Jan14_100x_M1BP_rep1_3R2_B-C-A_Position020_19_cmle.ics	28	0	1	1	0.057643116512861345	0.11363636363636365	0.16129032258064516
1746	Jan14_100x_M1BP_rep1_3R2_B-C-A_Position020_19_cmle.ics	28	0	1	2	0.0	0.0	0.0
1747	Jan14_100x_M1BP_rep1_3R2_B-C-A_Position020_19_cmle.ics	29	0	1	1	0.3204957278115091	0.31235955056179765	0.31376975169300225
1748	Jan14_100x_M1BP_rep1_3R2_B-C-A_Position020_19_cmle.ics	30	0	1	1	0.4749792800659775	0.3306581059390048	0.2325056433408578
1749	Jan14_100x_M1BP_rep1_3R2_B-C-A_Position020_19_cmle.ics	30	0	1	2	0.0	0.0	0.0
1750	Jan14_100x_M1BP_rep1_3R2_B-C-A_Position020_19_cmle.ics	30	0	2	1	0.0	0.0	0.0
1751	Jan14_100x_M1BP_rep1_3R2_B-C-A_Position020_19_cmle.ics	30	0	2	2	0.13603775497035278	0.17302052785923752	0.9365079365079364
1752	Jan14_100x_M1BP_rep1_3R2_B-C-A_Position020_19_cmle.ics	31	0	1	1	1.3327088537773544	0.6713124274099884	0.7014563106796116
1753	Jan14_100x_M1BP_rep1_3R2_B-C-A_Position020_19_cmle.ics	31	0	1	2	0.0	0.0	0.0
1754	Jan14_100x_M1BP_rep1_3R2_B-C-A_Position020_19_cmle.ics	32	0	1	1	0.14756637827292504	0.1285140562248996	0.11721611721611722
1755	Jan14_100x_M1BP_rep1_3R2_B-C-A_Position020_19_cmle.ics	33	0	1	1	0.4911193526895787	0.45806451612903226	0.5169902912621359
1756	Jan14_100x_M1BP_rep1_3R2_B-C-A_Position020_19_cmle.ics	33	0	1	2	0.0	0.0	0.0
1757	Jan14_100x_M1BP_rep1_3R2_B-C-A_Position020_19_cmle.ics	34	0	1	1	0.41733616355311615	0.7298387096774194	0.7327935222672064
1758	Jan14_100x_M1BP_rep1_3R2_B-C-A_Position020_19_cmle.ics	35	0	1	1	0.0	0.0	0.0
1759	Jan14_100x_M1BP_rep1_3R2_B-C-A_Position020_19_cmle.ics	35	0	2	1	0.27207550994070556	0.41403508771929826	0.2114695340501792
1760	Jan14_100x_M1BP_rep1_3R2_B-C-A_Position020_19_cmle.ics	36	0	1	1	1.4549122607846203	0.592488262910798	0.5623885918003565
1761	Jan14_100x_M1BP_rep1_3R2_B-C-A_Position020_19_cmle.ics	36	0	2	1	0.0	0.0	0.0
1762	Jan14_100x_M1BP_rep1_3R2_B-C-A_Position020_19_cmle.ics	37	0	1	1	0.5464567445419255	0.4107452339688041	0.4079173838209982
1763	Jan14_100x_M1BP_rep1_3R2_B-C-A_Position020_19_cmle.ics	38	0	1	1	0.03228014524720235	0.06796116504854367	0.06796116504854367
1764	Jan14_100x_M1BP_rep1_3R2_B-C-A_Position020_19_cmle.ics	39	0	1	1	0.029974420586687898	0.031325301204819266	0.031325301204819266
1765	Jan14_100x_M1BP_rep1_3R2_B-C-A_Position020_19_cmle.ics	40	0	1	1	0.40119609092951497	0.31693989071038253	0.3163636363636363
1766	Jan14_100x_M1BP_rep1_3R2_B-C-A_Position020_19_cmle.ics	41	0	1	1	0.3988903662690005	0.3559670781893004	0.3545081967213114
1767	Jan14_100x_M1BP_rep1_3R2_B-C-A_Position020_19_cmle.ics	42	0	1	1	0.325107177132538	0.5164835164835165	0.3542713567839196
1768	Jan14_100x_M1BP_rep1_3R2_B-C-A_Position020_19_cmle.ics	42	0	2	1	0.0	0.0	0.0
1769	Jan14_100x_M1BP_rep1_3R2_B-C-A_Position020_19_cmle.ics	43	0	1	1	0.7078574707779373	0.5926640926640926	0.5926640926640926
1770	Jan14_100x_M1BP_rep1_3R2_B-C-A_Position020_19_cmle.ics	44	0	1	1	0.0	0.0	0.0
1771	Jan14_100x_M1BP_rep1_3R2_B-C-A_Position020_19_cmle.ics	44	0	2	1	0.0	0.0	0.0
1772	Jan14_100x_M1BP_rep1_3R2_B-C-A_Position021_20_cmle.ics	1	0	1	1	0.0	0.0	0.0
1773	Jan14_100x_M1BP_rep1_3R2_B-C-A_Position021_20_cmle.ics	1	0	1	2	0.0	0.0	0.0
1774	Jan14_100x_M1BP_rep1_3R2_B-C-A_Position021_20_cmle.ics	1	0	1	3	0.025362971265658993	0.03642384105960265	0.1746031746031746
1775	Jan14_100x_M1BP_rep1_3R2_B-C-A_Position021_20_cmle.ics	1	0	2	1	0.13373203030983832	0.9999999999999998	0.4360902255639097
1776	Jan14_100x_M1BP_rep1_3R2_B-C-A_Position021_20_cmle.ics	1	0	2	2	0.0	0.0	0.0
1777	Jan14_100x_M1BP_rep1_3R2_B-C-A_Position021_20_cmle.ics	1	0	2	3	0.0	0.0	0.0
1778	Jan14_100x_M1BP_rep1_3R2_B-C-A_Position021_20_cmle.ics	2	0	1	1	0.30666137984842234	0.2903930131004366	0.2910284463894967
1779	Jan14_100x_M1BP_rep1_3R2_B-C-A_Position021_20_cmle.ics	3	0	1	1	0.0	0.0	0.0
1780	Jan14_100x_M1BP_rep1_3R2_B-C-A_Position021_20_cmle.ics	3	0	1	2	0.0	0.0	0.0
1781	Jan14_100x_M1BP_rep1_3R2_B-C-A_Position021_20_cmle.ics	3	0	1	3	0.1590950015754973	0.11734693877551018	0.24642857142857139
1782	Jan14_100x_M1BP_rep1_3R2_B-C-A_Position021_20_cmle.ics	3	0	2	1	0.016140072623601176	0.0546875	0.041176470588235294
1783	Jan14_100x_M1BP_rep1_3R2_B-C-A_Position021_20_cmle.ics	3	0	2	2	0.0	0.0	0.0
1784	Jan14_100x_M1BP_rep1_3R2_B-C-A_Position021_20_cmle.ics	3	0	2	3	0.0	0.0	0.0
1785	Jan14_100x_M1BP_rep1_3R2_B-C-A_Position021_20_cmle.ics	3	0	3	1	0.0	0.0	0.0
1786	Jan14_100x_M1BP_rep1_3R2_B-C-A_Position021_20_cmle.ics	3	0	3	2	0.6271571076599314	0.8023598820058997	0.4488448844884487
1787	Jan14_100x_M1BP_rep1_3R2_B-C-A_Position021_20_cmle.ics	3	0	3	3	0.0	0.0	0.0
1788	Jan14_100x_M1BP_rep1_3R2_B-C-A_Position021_20_cmle.ics	4	0	1	1	0.8646467476929202	0.5725190839694656	0.5742725880551302
1789	Jan14_100x_M1BP_rep1_3R2_B-C-A_Position021_20_cmle.ics	5	0	1	1	0.0	0.0	0.0
1790	Jan14_100x_M1BP_rep1_3R2_B-C-A_Position021_20_cmle.ics	5	0	1	2	0.24210108935401764	0.2447552447552447	0.6645569620253164
1791	Jan14_100x_M1BP_rep1_3R2_B-C-A_Position021_20_cmle.ics	6	0	1	1	0.3804445689848849	0.2830188679245283	0.28253424657534243
1792	Jan14_100x_M1BP_rep1_3R2_B-C-A_Position021_20_cmle.ics	7	0	1	1	0.6525200789255904	0.4973637961335676	0.5026642984014208
1793	Jan14_100x_M1BP_rep1_3R2_B-C-A_Position021_20_cmle.ics	8	0	1	1	0.8000864571985155	0.5642276422764227	0.5633116883116882
1794	Jan14_100x_M1BP_rep1_3R2_B-C-A_Position021_20_cmle.ics	10	0	1	1	0.52801094725781	0.3705501618122978	0.369951534733441
1795	Jan14_100x_M1BP_rep1_3R2_B-C-A_Position021_20_cmle.ics	11	0	1	1	0.8438952257482901	0.8491879350348027	0.853146853146853
1796	Jan14_100x_M1BP_rep1_3R2_B-C-A_Position021_20_cmle.ics	12	0	1	1	0.0	0.0	0.0
1797	Jan14_100x_M1BP_rep1_3R2_B-C-A_Position021_20_cmle.ics	12	0	1	2	0.0	0.0	0.0
1798	Jan14_100x_M1BP_rep1_3R2_B-C-A_Position021_20_cmle.ics	12	0	2	1	0.3181900031509946	0.8903225806451612	0.3285714285714285
1799	Jan14_100x_M1BP_rep1_3R2_B-C-A_Position021_20_cmle.ics	12	0	2	2	0.0	0.0	0.0
1800	Jan14_100x_M1BP_rep1_3R2_B-C-A_Position021_20_cmle.ics	12	0	3	1	0.0	0.0	0.0
1801	Jan14_100x_M1BP_rep1_3R2_B-C-A_Position021_20_cmle.ics	12	0	3	2	0.0	0.0	0.0
1802	Jan14_100x_M1BP_rep1_3R2_B-C-A_Position021_20_cmle.ics	13	0	1	1	0.37583311966385596	0.41370558375634514	0.47660818713450287
1803	Jan14_100x_M1BP_rep1_3R2_B-C-A_Position021_20_cmle.ics	13	0	1	2	0.0	0.0	0.0
1804	Jan14_100x_M1BP_rep1_3R2_B-C-A_Position021_20_cmle.ics	13	0	2	1	0.0	0.0	0.0
1805	Jan14_100x_M1BP_rep1_3R2_B-C-A_Position021_20_cmle.ics	13	0	2	2	0.07608891379697698	0.47826086956521746	0.27499999999999997
1806	Jan14_100x_M1BP_rep1_3R2_B-C-A_Position021_20_cmle.ics	14	0	1	1	0.0	0.0	0.0
1807	Jan14_100x_M1BP_rep1_3R2_B-C-A_Position021_20_cmle.ics	14	0	1	2	1.0813848657812788	0.7339593114241	0.8271604938271604
1808	Jan14_100x_M1BP_rep1_3R2_B-C-A_Position021_20_cmle.ics	16	0	1	1	0.0645602904944047	0.13526570048309178	0.13526570048309178
1809	Jan14_100x_M1BP_rep1_3R2_B-C-A_Position021_20_cmle.ics	17	0	1	1	0.35277587305871144	0.27717391304347827	0.2807339449541284
1810	Jan14_100x_M1BP_rep1_3R2_B-C-A_Position021_20_cmle.ics	18	0	1	1	0.14526065361241058	0.11602209944751381	0.14253393665158368
1811	Jan14_100x_M1BP_rep1_3R2_B-C-A_Position021_20_cmle.ics	18	0	1	2	0.0	0.0	0.0
1812	Jan14_100x_M1BP_rep1_3R2_B-C-A_Position021_20_cmle.ics	19	0	1	1	0.0	0.0	0.0
1813	Jan14_100x_M1BP_rep1_3R2_B-C-A_Position021_20_cmle.ics	19	0	2	1	0.6087113103758158	0.6285714285714286	0.4756756756756757
1814	Jan14_100x_M1BP_rep1_3R2_B-C-A_Position021_20_cmle.ics	20	0	1	1	0.3389415250956247	0.40495867768595034	0.41525423728813554
1815	Jan14_100x_M1BP_rep1_3R2_B-C-A_Position021_20_cmle.ics	20	0	1	2	0.0	0.0	0.0
1816	Jan14_100x_M1BP_rep1_3R2_B-C-A_Position021_20_cmle.ics	20	0	2	1	0.0	0.0	0.0
1817	Jan14_100x_M1BP_rep1_3R2_B-C-A_Position021_20_cmle.ics	20	0	2	2	0.0853118124390348	0.24503311258278146	0.22839506172839508
1818	Jan14_100x_M1BP_rep1_3R2_B-C-A_Position021_20_cmle.ics	21	0	1	1	0.0	0.0	0.0
1819	Jan14_100x_M1BP_rep1_3R2_B-C-A_Position021_20_cmle.ics	21	0	2	1	0.3043556551879079	0.6534653465346535	0.2863340563991323
1820	Jan14_100x_M1BP_rep1_3R2_B-C-A_Position021_20_cmle.ics	21	0	3	1	0.0	0.0	0.0
1821	Jan14_100x_M1BP_rep1_3R2_B-C-A_Position021_20_cmle.ics	23	0	1	1	0.12681485632829495	0.22540983606557374	0.5339805825242717
1822	Jan14_100x_M1BP_rep1_3R2_B-C-A_Position021_20_cmle.ics	23	0	1	2	0.0	0.0	0.0
1823	Jan14_100x_M1BP_rep1_3R2_B-C-A_Position021_20_cmle.ics	24	0	1	1	0.26515833595916216	0.4092526690391458	0.4291044776119402
1824	Jan14_100x_M1BP_rep1_3R2_B-C-A_Position021_20_cmle.ics	24	0	1	2	0.0	0.0	0.0
1825	Jan14_100x_M1BP_rep1_3R2_B-C-A_Position021_20_cmle.ics	24	0	2	1	0.0	0.0	0.0
1826	Jan14_100x_M1BP_rep1_3R2_B-C-A_Position021_20_cmle.ics	24	0	2	2	0.23979536469350318	0.45614035087719296	0.4388185654008438
1827	Jan14_100x_M1BP_rep1_3R2_B-C-A_Position021_20_cmle.ics	25	0	1	1	0.0	0.0	0.0
1828	Jan14_100x_M1BP_rep1_3R2_B-C-A_Position021_20_cmle.ics	25	0	1	2	0.43578196083723175	0.36986301369863006	0.5446685878962535
1829	Jan14_100x_M1BP_rep1_3R2_B-C-A_Position021_20_cmle.ics	26	0	1	1	1.0952192137443655	0.7929883138564272	0.7929883138564272
1830	Jan14_100x_M1BP_rep1_3R2_B-C-A_Position021_20_cmle.ics	29	0	1	1	0.01844579728411563	0.012102874432677761	0.015779092702169623
1831	Jan14_100x_M1BP_rep1_3R2_B-C-A_Position021_20_cmle.ics	29	0	1	2	0.0	0.0	0.0
1832	Jan14_100x_M1BP_rep1_3R2_B-C-A_Position021_20_cmle.ics	30	0	1	1	1.3880462456297011	0.6848691695108078	0.7386503067484662
1833	Jan14_100x_M1BP_rep1_3R2_B-C-A_Position021_20_cmle.ics	31	0	1	1	0.03689159456823126	0.062256809338521395	0.062256809338521395
1834	Jan14_100x_M1BP_rep1_3R2_B-C-A_Position021_20_cmle.ics	32	0	1	1	0.0	0.0	0.0
1835	Jan14_100x_M1BP_rep1_3R2_B-C-A_Position021_20_cmle.ics	32	0	1	2	0.32741290179305244	0.17380660954712362	0.9530201342281878
1836	Jan14_100x_M1BP_rep1_3R2_B-C-A_Position021_20_cmle.ics	32	0	1	3	0.0	0.0	0.0
1837	Jan14_100x_M1BP_rep1_3R2_B-C-A_Position021_20_cmle.ics	32	0	2	1	0.0	0.0	0.0
1838	Jan14_100x_M1BP_rep1_3R2_B-C-A_Position021_20_cmle.ics	32	0	2	2	0.0	0.0	0.0
1839	Jan14_100x_M1BP_rep1_3R2_B-C-A_Position021_20_cmle.ics	32	0	2	3	0.0	0.0	0.0
1840	Jan14_100x_M1BP_rep1_3R2_B-C-A_Position021_20_cmle.ics	32	0	3	1	0.0	0.0	0.0
1841	Jan14_100x_M1BP_rep1_3R2_B-C-A_Position021_20_cmle.ics	32	0	3	2	0.0	0.0	0.0
1842	Jan14_100x_M1BP_rep1_3R2_B-C-A_Position021_20_cmle.ics	32	0	3	3	0.1890694221621852	0.7387387387387386	0.10663198959687904
1843	Jan14_100x_M1BP_rep1_3R2_B-C-A_Position021_20_cmle.ics	34	0	1	1	0.0	0.0	0.0
1844	Jan14_100x_M1BP_rep1_3R2_B-C-A_Position021_20_cmle.ics	34	0	1	2	0.0	0.0	0.0
1845	Jan14_100x_M1BP_rep1_3R2_B-C-A_Position021_20_cmle.ics	34	0	2	1	0.6548258035861049	0.8160919540229885	0.5634920634920634
1846	Jan14_100x_M1BP_rep1_3R2_B-C-A_Position021_20_cmle.ics	34	0	2	2	0.0	0.0	0.0
1847	Jan14_100x_M1BP_rep1_3R2_B-C-A_Position021_20_cmle.ics	36	0	1	1	0.6064055857153013	0.6542288557213929	0.5704989154013014
1848	Jan14_100x_M1BP_rep1_3R2_B-C-A_Position021_20_cmle.ics	37	0	1	1	1.143639431615169	0.6526315789473682	0.6475195822454307
1849	Jan14_100x_M1BP_rep1_3R2_B-C-A_Position021_20_cmle.ics	38	0	1	1	0.0	0.0	0.0
1850	Jan14_100x_M1BP_rep1_3R2_B-C-A_Position021_20_cmle.ics	38	0	2	1	0.0	0.0	0.0
1851	Jan14_100x_M1BP_rep1_3R2_B-C-A_Position021_20_cmle.ics	38	0	3	1	0.0	0.0	0.0
1852	Jan14_100x_M1BP_rep1_3R2_B-C-A_Position021_20_cmle.ics	38	0	4	1	0.5049537006526654	0.9954545454545456	0.23882224645583425
1853	Jan14_100x_M1BP_rep1_3R2_B-C-A_Position021_20_cmle.ics	38	0	5	1	0.0	0.0	0.0
1854	Jan14_100x_M1BP_rep1_3R2_B-C-A_Position021_20_cmle.ics	38	0	6	1	0.0	0.0	0.0
1855	Jan14_100x_M1BP_rep1_3R2_B-C-A_Position021_20_cmle.ics	39	0	1	1	0.050725942531317986	0.08527131782945736	0.08527131782945736
1856	Jan14_100x_M1BP_rep1_3R2_B-C-A_Position021_20_cmle.ics	40	0	1	1	0.7078574707779373	0.5142378559463985	0.3003913894324853
1857	Jan14_100x_M1BP_rep1_3R2_B-C-A_Position021_20_cmle.ics	40	0	2	1	0.22134956740938755	0.22377622377622372	0.09393346379647748
1858	Jan14_100x_M1BP_rep1_3R2_B-C-A_Position021_20_cmle.ics	42	0	1	1	0.0	0.0	0.0
1859	Jan14_100x_M1BP_rep1_3R2_B-C-A_Position021_20_cmle.ics	42	0	2	1	0.4703678307449486	0.42148760330578505	0.3756906077348066
1860	Jan14_100x_M1BP_rep1_3R2_B-C-A_Position021_20_cmle.ics	43	0	1	1	0.645602904944047	0.5533596837944664	0.5566600397614314
1861	Jan14_100x_M1BP_rep1_3R2_B-C-A_Position021_20_cmle.ics	44	0	1	1	0.20751521944630083	0.47619047619047605	0.24861878453038672
1862	Jan14_100x_M1BP_rep1_3R2_B-C-A_Position021_20_cmle.ics	44	0	1	2	0.0	0.0	0.0
1863	Jan14_100x_M1BP_rep1_3R2_B-C-A_Position021_20_cmle.ics	44	0	2	1	0.0	0.0	0.0
1864	Jan14_100x_M1BP_rep1_3R2_B-C-A_Position021_20_cmle.ics	44	0	2	2	0.11067478370469377	0.1399416909620991	0.2790697674418604
1865	Jan14_100x_M1BP_rep1_3R2_B-C-A_Position022_21_cmle.ics	1	0	1	1	0.0	0.0	0.0
1866	Jan14_100x_M1BP_rep1_3R2_B-C-A_Position022_21_cmle.ics	1	0	1	2	0.0	0.0	0.0
1867	Jan14_100x_M1BP_rep1_3R2_B-C-A_Position022_21_cmle.ics	1	0	2	1	0.0	0.0	0.0
1868	Jan14_100x_M1BP_rep1_3R2_B-C-A_Position022_21_cmle.ics	1	0	2	2	0.0	0.0	0.0
1869	Jan14_100x_M1BP_rep1_3R2_B-C-A_Position022_21_cmle.ics	2	0	1	1	0.04150304388926017	0.13432835820895522	0.08411214953271026
1870	Jan14_100x_M1BP_rep1_3R2_B-C-A_Position022_21_cmle.ics	2	0	2	1	0.0	0.0	0.0
1871	Jan14_100x_M1BP_rep1_3R2_B-C-A_Position022_21_cmle.ics	3	0	1	1	0.919984139545267	0.40548780487804875	0.4050761421319797
1872	Jan14_100x_M1BP_rep1_3R2_B-C-A_Position022_21_cmle.ics	4	0	1	1	0.0	0.0	0.0
1873	Jan14_100x_M1BP_rep1_3R2_B-C-A_Position022_21_cmle.ics	4	0	1	2	0.3481644237376825	0.21633237822349569	0.41828254847645424
1874	Jan14_100x_M1BP_rep1_3R2_B-C-A_Position022_21_cmle.ics	4	0	2	1	0.24671253867504656	0.5071090047393365	0.19597069597069597
1875	Jan14_100x_M1BP_rep1_3R2_B-C-A_Position022_21_cmle.ics	4	0	2	2	0.0	0.0	0.0
1876	Jan14_100x_M1BP_rep1_3R2_B-C-A_Position022_21_cmle.ics	5	0	1	1	0.8323666024457178	0.9025	0.7986725663716814
1877	Jan14_100x_M1BP_rep1_3R2_B-C-A_Position022_21_cmle.ics	6	0	1	1	0.43117051151620284	0.3762575452716297	0.3755020080321284
1878	Jan14_100x_M1BP_rep1_3R2_B-C-A_Position022_21_cmle.ics	7	0	1	1	0.0	0.0	0.0
1879	Jan14_100x_M1BP_rep1_3R2_B-C-A_Position022_21_cmle.ics	7	0	1	2	0.0	0.0	0.0
1880	Jan14_100x_M1BP_rep1_3R2_B-C-A_Position022_21_cmle.ics	7	0	2	1	0.0	0.0	0.0
1881	Jan14_100x_M1BP_rep1_3R2_B-C-A_Position022_21_cmle.ics	7	0	2	2	0.0	0.0	0.0
1882	Jan14_100x_M1BP_rep1_3R2_B-C-A_Position022_21_cmle.ics	7	0	3	1	0.0	0.0	0.0
1883	Jan14_100x_M1BP_rep1_3R2_B-C-A_Position022_21_cmle.ics	7	0	3	2	0.08300608777852034	0.6923076923076923	0.10112359550561797
1884	Jan14_100x_M1BP_rep1_3R2_B-C-A_Position022_21_cmle.ics	8	0	1	1	0.09684043574160706	0.16091954022988503	0.28965517241379307
1885	Jan14_100x_M1BP_rep1_3R2_B-C-A_Position022_21_cmle.ics	8	0	1	2	0.0	0.0	0.0
1886	Jan14_100x_M1BP_rep1_3R2_B-C-A_Position022_21_cmle.ics	9	0	1	1	0.0	0.0	0.0
1887	Jan14_100x_M1BP_rep1_3R2_B-C-A_Position022_21_cmle.ics	9	0	1	2	0.0	0.0	0.0
1888	Jan14_100x_M1BP_rep1_3R2_B-C-A_Position022_21_cmle.ics	9	0	2	1	0.0	0.0	0.0
1889	Jan14_100x_M1BP_rep1_3R2_B-C-A_Position022_21_cmle.ics	9	0	2	2	0.0	0.0	0.0
1890	Jan14_100x_M1BP_rep1_3R2_B-C-A_Position022_21_cmle.ics	10	0	1	1	0.006917173981543361	0.012875536480686695	0.012820512820512818
1891	Jan14_100x_M1BP_rep1_3R2_B-C-A_Position022_21_cmle.ics	11	0	1	1	0.43808768549774624	0.3584905660377358	0.3584905660377358
1892	Jan14_100x_M1BP_rep1_3R2_B-C-A_Position022_21_cmle.ics	12	0	1	1	0.3204957278115091	0.47766323024054985	0.4727891156462585
1893	Jan14_100x_M1BP_rep1_3R2_B-C-A_Position022_21_cmle.ics	13	0	1	1	0.6986345721358795	0.8938053097345133	0.5988142292490118
1894	Jan14_100x_M1BP_rep1_3R2_B-C-A_Position022_21_cmle.ics	13	0	2	1	0.0	0.0	0.0
1895	Jan14_100x_M1BP_rep1_3R2_B-C-A_Position022_21_cmle.ics	14	0	1	1	0.0	0.0	0.0
1896	Jan14_100x_M1BP_rep1_3R2_B-C-A_Position022_21_cmle.ics	14	0	1	2	0.0	0.0	0.0
1897	Jan14_100x_M1BP_rep1_3R2_B-C-A_Position022_21_cmle.ics	15	0	1	1	0.0	0.0	0.0
1898	Jan14_100x_M1BP_rep1_3R2_B-C-A_Position022_21_cmle.ics	16	0	1	1	0.41272471423208723	0.28100470957613816	0.28144654088050314
1899	Jan14_100x_M1BP_rep1_3R2_B-C-A_Position022_21_cmle.ics	17	0	1	1	0.1936808714832141	0.506024096385542	0.5
1900	Jan14_100x_M1BP_rep1_3R2_B-C-A_Position022_21_cmle.ics	18	0	1	1	0.03919731922874571	0.1172413793103448	0.1172413793103448
1901	Jan14_100x_M1BP_rep1_3R2_B-C-A_Position022_21_cmle.ics	20	0	1	1	0.46114493210289076	0.29239766081871343	1.0
1902	Jan14_100x_M1BP_rep1_3R2_B-C-A_Position022_21_cmle.ics	20	0	1	2	0.0	0.0	0.0
1903	Jan14_100x_M1BP_rep1_3R2_B-C-A_Position022_21_cmle.ics	20	0	2	1	0.0	0.0	0.0
1904	Jan14_100x_M1BP_rep1_3R2_B-C-A_Position022_21_cmle.ics	20	0	2	2	0.35738732237974036	0.7868020304568528	0.23846153846153845
1905	Jan14_100x_M1BP_rep1_3R2_B-C-A_Position022_21_cmle.ics	21	0	1	1	0.6525200789255904	0.5089928057553955	0.5126811594202898
1906	Jan14_100x_M1BP_rep1_3R2_B-C-A_Position022_21_cmle.ics	22	0	1	1	0.325107177132538	0.2665406427221172	0.2670454545454545
1907	Jan14_100x_M1BP_rep1_3R2_B-C-A_Position022_21_cmle.ics	23	0	1	1	0.18215224818064185	0.2958801498127341	0.2958801498127341
1908	Jan14_100x_M1BP_rep1_3R2_B-C-A_Position022_21_cmle.ics	24	0	1	1	2.3034189358539394	0.7847604084838964	0.7181883537023724
1909	Jan14_100x_M1BP_rep1_3R2_B-C-A_Position022_21_cmle.ics	24	0	2	1	0.0	0.0	0.0
1910	Jan14_100x_M1BP_rep1_3R2_B-C-A_Position022_21_cmle.ics	25	0	1	1	0.0	0.0	0.0
1911	Jan14_100x_M1BP_rep1_3R2_B-C-A_Position022_21_cmle.ics	25	0	1	2	0.01844579728411563	0.03404255319148936	0.1176470588235294
1912	Jan14_100x_M1BP_rep1_3R2_B-C-A_Position022_21_cmle.ics	27	0	1	1	0.23748964003298875	0.43829787234042555	0.4345991561181434
1913	Jan14_100x_M1BP_rep1_3R2_B-C-A_Position022_21_cmle.ics	28	0	1	1	0.050725942531317986	0.13664596273291926	0.09649122807017545
1914	Jan14_100x_M1BP_rep1_3R2_B-C-A_Position022_21_cmle.ics	28	0	2	1	0.0	0.0	0.0
1915	Jan14_100x_M1BP_rep1_3R2_B-C-A_Position022_21_cmle.ics	29	0	1	1	0.6940231228148506	0.5384615384615384	0.539426523297491
1916	Jan14_100x_M1BP_rep1_3R2_B-C-A_Position022_21_cmle.ics	30	0	1	1	0.0	0.0	0.0
1917	Jan14_100x_M1BP_rep1_3R2_B-C-A_Position022_21_cmle.ics	31	0	1	1	0.6110170350363302	0.651105651105651	0.6575682382133994
1918	Jan14_100x_M1BP_rep1_3R2_B-C-A_Position022_21_cmle.ics	33	0	1	1	0.4542277581213474	0.43201754385964913	0.4301310043668121
1919	Jan14_100x_M1BP_rep1_3R2_B-C-A_Position022_21_cmle.ics	34	0	1	1	0.13603775497035278	0.2731481481481481	0.29500000000000004
1920	Jan14_100x_M1BP_rep1_3R2_B-C-A_Position022_21_cmle.ics	35	0	1	1	0.6686601515491916	0.5461393596986817	0.5451127819548871
1921	Jan14_100x_M1BP_rep1_3R2_B-C-A_Position022_21_cmle.ics	36	0	1	1	0.17754079885961294	0.16594827586206892	0.1670281995661605
1922	Jan14_100x_M1BP_rep1_3R2_B-C-A_Position022_21_cmle.ics	37	0	1	1	0.3781388443243704	0.3209393346379647	0.32220039292730845
1923	Jan14_100x_M1BP_rep1_3R2_B-C-A_Position022_21_cmle.ics	38	0	1	1	0.45883920744237633	0.38715953307393	0.3864077669902913
1924	Jan14_100x_M1BP_rep1_3R2_B-C-A_Position022_21_cmle.ics	40	0	1	1	0.0	0.0	0.0
1925	Jan14_100x_M1BP_rep1_3R2_B-C-A_Position022_21_cmle.ics	40	0	1	2	0.2605468866381333	0.29048843187660667	0.6569767441860465
1926	Jan14_100x_M1BP_rep1_3R2_B-C-A_Position022_21_cmle.ics	40	0	2	1	0.0	0.0	0.0
1927	Jan14_100x_M1BP_rep1_3R2_B-C-A_Position022_21_cmle.ics	40	0	2	2	0.0	0.0	0.0
1928	Jan14_100x_M1BP_rep1_3R2_B-C-A_Position022_21_cmle.ics	40	0	3	1	0.18215224818064185	0.5808823529411764	0.19799498746867167
1929	Jan14_100x_M1BP_rep1_3R2_B-C-A_Position022_21_cmle.ics	40	0	3	2	0.0	0.0	0.0
1930	Jan14_100x_M1BP_rep1_3R2_B-C-A_Position022_21_cmle.ics	41	0	1	1	0.3435529744166536	0.4127423822714681	0.38303341902313615
1931	Jan14_100x_M1BP_rep1_3R2_B-C-A_Position022_21_cmle.ics	42	0	1	1	0.0	0.0	0.0
1932	Jan14_100x_M1BP_rep1_3R2_B-C-A_Position022_21_cmle.ics	42	0	1	2	0.37122167034282705	0.34924078091106286	0.7853658536585366
1933	Jan14_100x_M1BP_rep1_3R2_B-C-A_Position022_21_cmle.ics	43	0	1	1	0.2836041332432778	0.3137755102040816	0.3137755102040816
1934	Jan14_100x_M1BP_rep1_3R2_B-C-A_Position022_21_cmle.ics	44	0	1	1	0.5049537006526654	0.432806324110672	0.595108695652174
1935	Jan14_100x_M1BP_rep1_3R2_B-C-A_Position022_21_cmle.ics	44	0	1	2	0.0	0.0	0.0
1936	Jan14_100x_M1BP_rep1_3R2_B-C-A_Position022_21_cmle.ics	45	0	1	1	0.650214354265076	0.5850622406639003	0.5862785862785862
1937	Jan14_100x_M1BP_rep1_3R2_B-C-A_Position022_21_cmle.ics	46	0	1	1	0.0	0.0	0.0
1938	Jan14_100x_M1BP_rep1_3R2_B-C-A_Position022_21_cmle.ics	47	0	1	1	0.5303166719183243	0.5043859649122806	0.5032822757111597
1939	Jan14_100x_M1BP_rep1_3R2_B-C-A_Position022_21_cmle.ics	48	0	1	1	0.39197319228745714	0.6614785992217899	0.6640625
1940	Jan14_100x_M1BP_rep1_3R2_B-C-A_Position022_21_cmle.ics	49	0	1	1	0.6064055857153013	0.48975791433891985	0.48975791433891985
1941	Jan14_100x_M1BP_rep1_3R2_B-C-A_Position022_21_cmle.ics	50	0	1	1	0.4934250773500931	0.5572916666666667	0.5587467362924282
1942	Jan14_100x_M1BP_rep1_3R2_B-C-A_Position022_21_cmle.ics	51	0	1	1	0.42194761287414506	0.3742331288343558	0.37577002053388087
1943	Jan14_100x_M1BP_rep1_3R2_B-C-A_Position022_21_cmle.ics	52	0	1	1	0.0	0.0	0.0
1944	Jan14_100x_M1BP_rep1_3R2_B-C-A_Position022_21_cmle.ics	53	0	1	1	0.7562776886487408	0.634429400386847	0.6356589147286821
1945	Jan14_100x_M1BP_rep1_3R2_B-C-A_Position022_21_cmle.ics	54	0	1	1	0.0	0.0	0.0
1946	Jan14_100x_M1BP_rep1_3R2_B-C-A_Position022_21_cmle.ics	54	0	1	2	0.15678927691498284	0.1333333333333333	0.2995594713656387
1947	Jan14_100x_M1BP_rep1_3R2_B-C-A_Position022_21_cmle.ics	56	0	1	1	0.0	0.0	0.0
1948	Jan14_100x_M1BP_rep1_3R2_B-C-A_Position022_21_cmle.ics	56	0	1	2	0.0	0.0	0.0
1949	Jan14_100x_M1BP_rep1_3R2_B-C-A_Position023_22_cmle.ics	1	0	1	1	0.0	0.0	0.0
1950	Jan14_100x_M1BP_rep1_3R2_B-C-A_Position023_22_cmle.ics	1	0	1	2	0.0	0.0	0.0
1951	Jan14_100x_M1BP_rep1_3R2_B-C-A_Position023_22_cmle.ics	1	0	2	1	0.0046114493210289076	0.013157894736842105	0.0046296296296296285
1952	Jan14_100x_M1BP_rep1_3R2_B-C-A_Position023_22_cmle.ics	1	0	2	2	0.0	0.0	0.0
1953	Jan14_100x_M1BP_rep1_3R2_B-C-A_Position023_22_cmle.ics	2	0	1	1	0.33663580043511027	0.2885375494071146	0.4634920634920634
1954	Jan14_100x_M1BP_rep1_3R2_B-C-A_Position023_22_cmle.ics	2	0	1	2	0.0	0.0	0.0
1955	Jan14_100x_M1BP_rep1_3R2_B-C-A_Position023_22_cmle.ics	3	0	1	1	0.5556796431839833	0.5250544662309368	0.5239130434782607
1956	Jan14_100x_M1BP_rep1_3R2_B-C-A_Position023_22_cmle.ics	4	0	1	1	0.48189645404752085	0.432712215320911	0.433609958506224
1957	Jan14_100x_M1BP_rep1_3R2_B-C-A_Position023_22_cmle.ics	5	0	1	1	0.2605468866381333	0.6494252873563219	0.5678391959798994
1958	Jan14_100x_M1BP_rep1_3R2_B-C-A_Position023_22_cmle.ics	7	0	1	1	0.08300608777852034	0.37113402061855666	0.09350649350649348
1959	Jan14_100x_M1BP_rep1_3R2_B-C-A_Position023_22_cmle.ics	7	0	2	1	0.0	0.0	0.0
1960	Jan14_100x_M1BP_rep1_3R2_B-C-A_Position023_22_cmle.ics	10	0	1	1	0.4911193526895787	0.4681318681318681	0.4660831509846827
1961	Jan14_100x_M1BP_rep1_3R2_B-C-A_Position023_22_cmle.ics	12	0	1	1	0.12681485632829495	0.12035010940919036	0.12035010940919036
1962	Jan14_100x_M1BP_rep1_3R2_B-C-A_Position023_22_cmle.ics	13	0	1	1	0.5395395705603822	0.5416666666666665	0.5441860465116278
1963	Jan14_100x_M1BP_rep1_3R2_B-C-A_Position023_22_cmle.ics	14	0	1	1	0.2951327565458501	0.2509803921568627	0.2514734774066798
1964	Jan14_100x_M1BP_rep1_3R2_B-C-A_Position023_22_cmle.ics	15	0	1	1	1.0145188506263596	0.5392156862745097	0.782918149466192
1965	Jan14_100x_M1BP_rep1_3R2_B-C-A_Position023_22_cmle.ics	15	0	1	2	0.0	0.0	0.0
1966	Jan14_100x_M1BP_rep1_3R2_B-C-A_Position023_22_cmle.ics	16	0	1	1	0.6409914556230182	0.6056644880174291	0.6043478260869565
1967	Jan14_100x_M1BP_rep1_3R2_B-C-A_Position023_22_cmle.ics	17	0	1	1	0.0	0.0	0.0
1968	Jan14_100x_M1BP_rep1_3R2_B-C-A_Position023_22_cmle.ics	17	0	2	1	0.053031667191832436	0.3833333333333333	0.136094674556213
1969	Jan14_100x_M1BP_rep1_3R2_B-C-A_Position023_22_cmle.ics	18	0	1	1	0.6386857309625037	0.5573440643863178	0.5607287449392712
1970	Jan14_100x_M1BP_rep1_3R2_B-C-A_Position023_22_cmle.ics	19	0	1	1	0.6824944995122784	0.46540880503144655	0.6128364389233955
1971	Jan14_100x_M1BP_rep1_3R2_B-C-A_Position023_22_cmle.ics	19	0	1	2	0.0	0.0	0.0
1972	Jan14_100x_M1BP_rep1_3R2_B-C-A_Position023_22_cmle.ics	19	0	2	1	0.0	0.0	0.0
1973	Jan14_100x_M1BP_rep1_3R2_B-C-A_Position023_22_cmle.ics	19	0	2	2	0.4703678307449486	0.693877551020408	0.4543429844097996
1974	Jan14_100x_M1BP_rep1_3R2_B-C-A_Position023_22_cmle.ics	20	0	1	1	0.057643116512861345	0.05434782608695651	0.054229934924078085
1975	Jan14_100x_M1BP_rep1_3R2_B-C-A_Position023_22_cmle.ics	21	0	1	1	0.0	0.0	0.0
1976	Jan14_100x_M1BP_rep1_3R2_B-C-A_Position023_22_cmle.ics	21	0	1	2	0.25132398799607547	0.15616045845272206	0.33538461538461534
1977	Jan14_100x_M1BP_rep1_3R2_B-C-A_Position023_22_cmle.ics	21	0	1	3	0.0	0.0	0.0
1978	Jan14_100x_M1BP_rep1_3R2_B-C-A_Position023_22_cmle.ics	21	0	2	1	0.620239933678388	0.9853479853479853	0.4908759124087591
1979	Jan14_100x_M1BP_rep1_3R2_B-C-A_Position023_22_cmle.ics	21	0	2	2	0.0	0.0	0.0
1980	Jan14_100x_M1BP_rep1_3R2_B-C-A_Position023_22_cmle.ics	21	0	2	3	0.0	0.0	0.0
1981	Jan14_100x_M1BP_rep1_3R2_B-C-A_Position023_22_cmle.ics	22	0	1	1	0.3896674676269427	0.36111111111111105	0.3595744680851064
1982	Jan14_100x_M1BP_rep1_3R2_B-C-A_Position023_22_cmle.ics	23	0	1	1	1.1413337069546545	0.6771545827633377	0.6362467866323905
1983	Jan14_100x_M1BP_rep1_3R2_B-C-A_Position023_22_cmle.ics	23	0	1	2	0.0	0.0	0.0
1984	Jan14_100x_M1BP_rep1_3R2_B-C-A_Position023_22_cmle.ics	23	0	2	1	0.0	0.0	0.0
1985	Jan14_100x_M1BP_rep1_3R2_B-C-A_Position023_22_cmle.ics	23	0	2	2	0.05533739185234689	0.07272727272727272	0.08362369337979092
1986	Jan14_100x_M1BP_rep1_3R2_B-C-A_Position023_22_cmle.ics	24	0	1	1	0.45192203346083293	0.47002398081534774	0.5311653116531164
1987	Jan14_100x_M1BP_rep1_3R2_B-C-A_Position023_22_cmle.ics	25	0	1	1	0.04842021787080353	0.08045977011494251	0.08015267175572517
1988	Jan14_100x_M1BP_rep1_3R2_B-C-A_Position023_22_cmle.ics	26	0	1	1	0.0	0.0	0.0
1989	Jan14_100x_M1BP_rep1_3R2_B-C-A_Position023_22_cmle.ics	26	0	1	2	0.5856540637706713	0.5324947589098532	0.5521739130434783
1990	Jan14_100x_M1BP_rep1_3R2_B-C-A_Position023_22_cmle.ics	26	0	2	1	0.0	0.0	0.0
1991	Jan14_100x_M1BP_rep1_3R2_B-C-A_Position023_22_cmle.ics	26	0	2	2	0.0	0.0	0.0
1992	Jan14_100x_M1BP_rep1_3R2_B-C-A_Position023_22_cmle.ics	27	0	1	1	0.3481644237376825	0.770408163265306	0.770408163265306
1993	Jan14_100x_M1BP_rep1_3R2_B-C-A_Position023_22_cmle.ics	28	0	1	1	0.0	0.0	0.0
1994	Jan14_100x_M1BP_rep1_3R2_B-C-A_Position023_22_cmle.ics	28	0	1	2	0.3781388443243704	0.33744855967078186	0.45938375350140054
1995	Jan14_100x_M1BP_rep1_3R2_B-C-A_Position023_22_cmle.ics	29	0	1	1	0.3643044963612837	0.4566473988439305	0.4072164948453608
1996	Jan14_100x_M1BP_rep1_3R2_B-C-A_Position023_22_cmle.ics	30	0	1	1	0.7332204420435963	0.32121212121212117	0.3215369059656218
1997	Jan14_100x_M1BP_rep1_3R2_B-C-A_Position023_22_cmle.ics	31	0	1	1	0.14064920429138167	0.5809523809523809	0.23643410852713173
1998	Jan14_100x_M1BP_rep1_3R2_B-C-A_Position023_22_cmle.ics	31	0	1	2	0.0	0.0	0.0
1999	Jan14_100x_M1BP_rep1_3R2_B-C-A_Position023_22_cmle.ics	31	0	2	1	0.0	0.0	0.0
[truncated: 52,088 more rows]
