# Supplementary material for: M1BP cooperates with CP190 to activate transcription at TAD borders and promote chromatin insulator activity
Source: Nat Commun. 2021 Jul 7;12:4170. doi: 10.1038/s41467-021-24407-y (PMC8263732; doi:10.1038/s41467-021-24407-y)
Supplement: Supplementary file 6 — Source Data [file 41467_2021_24407_MOESM6_ESM.zip › Source Data_updated_060121/Source Data 8/Figure 8f/Figure 8f_tango_all/C_B.xls]

	Label	nuc.idx	tag	idx1	idx2	CBdist2_
1	Jan14_100x_M1BP_rep1_3R2_B-C-A_Position001_0_cmle.ics	1	0	1	1	0.0
2	Jan14_100x_M1BP_rep1_3R2_B-C-A_Position001_0_cmle.ics	2	0	1	1	0.0
3	Jan14_100x_M1BP_rep1_3R2_B-C-A_Position001_0_cmle.ics	3	0	1	1	0.0
4	Jan14_100x_M1BP_rep1_3R2_B-C-A_Position001_0_cmle.ics	4	0	1	1	0.0
5	Jan14_100x_M1BP_rep1_3R2_B-C-A_Position001_0_cmle.ics	5	0	1	1	0.0
6	Jan14_100x_M1BP_rep1_3R2_B-C-A_Position001_0_cmle.ics	5	0	2	1	6.226220661816149
7	Jan14_100x_M1BP_rep1_3R2_B-C-A_Position001_0_cmle.ics	6	0	1	1	0.0
8	Jan14_100x_M1BP_rep1_3R2_B-C-A_Position001_0_cmle.ics	7	0	1	1	0.0
9	Jan14_100x_M1BP_rep1_3R2_B-C-A_Position001_0_cmle.ics	8	0	1	1	0.0
10	Jan14_100x_M1BP_rep1_3R2_B-C-A_Position001_0_cmle.ics	10	0	1	1	0.0
11	Jan14_100x_M1BP_rep1_3R2_B-C-A_Position001_0_cmle.ics	11	0	1	1	2.4837462554362544
12	Jan14_100x_M1BP_rep1_3R2_B-C-A_Position001_0_cmle.ics	12	0	1	1	0.0
13	Jan14_100x_M1BP_rep1_3R2_B-C-A_Position001_0_cmle.ics	13	0	1	1	0.0
14	Jan14_100x_M1BP_rep1_3R2_B-C-A_Position001_0_cmle.ics	15	0	1	1	0.0
15	Jan14_100x_M1BP_rep1_3R2_B-C-A_Position001_0_cmle.ics	15	0	1	2	1.0622516852075932
16	Jan14_100x_M1BP_rep1_3R2_B-C-A_Position001_0_cmle.ics	15	0	2	1	1.0317500441073144
17	Jan14_100x_M1BP_rep1_3R2_B-C-A_Position001_0_cmle.ics	15	0	2	2	0.0
18	Jan14_100x_M1BP_rep1_3R2_B-C-A_Position001_0_cmle.ics	16	0	1	1	0.0
19	Jan14_100x_M1BP_rep1_3R2_B-C-A_Position001_0_cmle.ics	17	0	1	1	0.0
20	Jan14_100x_M1BP_rep1_3R2_B-C-A_Position001_0_cmle.ics	18	0	1	1	4.57404858417987
21	Jan14_100x_M1BP_rep1_3R2_B-C-A_Position001_0_cmle.ics	18	0	1	2	0.0
22	Jan14_100x_M1BP_rep1_3R2_B-C-A_Position001_0_cmle.ics	19	0	1	1	0.0
23	Jan14_100x_M1BP_rep1_3R2_B-C-A_Position001_0_cmle.ics	19	0	1	2	7.7443133568483775
24	Jan14_100x_M1BP_rep1_3R2_B-C-A_Position001_0_cmle.ics	20	0	1	1	1.321284742879191
25	Jan14_100x_M1BP_rep1_3R2_B-C-A_Position001_0_cmle.ics	21	0	1	1	0.0
26	Jan14_100x_M1BP_rep1_3R2_B-C-A_Position001_0_cmle.ics	22	0	1	1	0.0
27	Jan14_100x_M1BP_rep1_3R2_B-C-A_Position001_0_cmle.ics	22	0	1	2	2.4976024062289235
28	Jan14_100x_M1BP_rep1_3R2_B-C-A_Position001_0_cmle.ics	22	0	2	1	2.352752090272223
29	Jan14_100x_M1BP_rep1_3R2_B-C-A_Position001_0_cmle.ics	22	0	2	2	0.0
30	Jan14_100x_M1BP_rep1_3R2_B-C-A_Position001_0_cmle.ics	23	0	1	1	0.0
31	Jan14_100x_M1BP_rep1_3R2_B-C-A_Position001_0_cmle.ics	24	0	1	1	0.0
32	Jan14_100x_M1BP_rep1_3R2_B-C-A_Position001_0_cmle.ics	25	0	1	1	1.2944547249242173
33	Jan14_100x_M1BP_rep1_3R2_B-C-A_Position001_0_cmle.ics	25	0	2	1	0.23070632344123612
34	Jan14_100x_M1BP_rep1_3R2_B-C-A_Position001_0_cmle.ics	26	0	1	1	0.3095250132321943
35	Jan14_100x_M1BP_rep1_3R2_B-C-A_Position001_0_cmle.ics	26	0	1	2	1.9576080692149802
36	Jan14_100x_M1BP_rep1_3R2_B-C-A_Position001_0_cmle.ics	26	0	2	1	3.0362214361676183
37	Jan14_100x_M1BP_rep1_3R2_B-C-A_Position001_0_cmle.ics	26	0	2	2	0.0
38	Jan14_100x_M1BP_rep1_3R2_B-C-A_Position001_0_cmle.ics	27	0	1	1	0.0
39	Jan14_100x_M1BP_rep1_3R2_B-C-A_Position001_0_cmle.ics	27	0	1	2	3.2315360103187025
40	Jan14_100x_M1BP_rep1_3R2_B-C-A_Position001_0_cmle.ics	28	0	1	1	0.0
41	Jan14_100x_M1BP_rep1_3R2_B-C-A_Position001_0_cmle.ics	29	0	1	1	0.0
42	Jan14_100x_M1BP_rep1_3R2_B-C-A_Position001_0_cmle.ics	30	0	1	1	0.0
43	Jan14_100x_M1BP_rep1_3R2_B-C-A_Position001_0_cmle.ics	30	0	1	2	1.6000977535689052
44	Jan14_100x_M1BP_rep1_3R2_B-C-A_Position001_0_cmle.ics	30	0	2	1	3.0467213687265007
45	Jan14_100x_M1BP_rep1_3R2_B-C-A_Position001_0_cmle.ics	30	0	2	2	3.5374374985779844
46	Jan14_100x_M1BP_rep1_3R2_B-C-A_Position001_0_cmle.ics	31	0	1	1	0.0
47	Jan14_100x_M1BP_rep1_3R2_B-C-A_Position001_0_cmle.ics	32	0	1	1	3.749953694105973
48	Jan14_100x_M1BP_rep1_3R2_B-C-A_Position001_0_cmle.ics	32	0	2	1	0.0
49	Jan14_100x_M1BP_rep1_3R2_B-C-A_Position001_0_cmle.ics	33	0	1	1	0.0
50	Jan14_100x_M1BP_rep1_3R2_B-C-A_Position001_0_cmle.ics	35	0	1	1	1.693476355552663
51	Jan14_100x_M1BP_rep1_3R2_B-C-A_Position001_0_cmle.ics	35	0	1	2	0.0
52	Jan14_100x_M1BP_rep1_3R2_B-C-A_Position001_0_cmle.ics	36	0	1	1	0.0
53	Jan14_100x_M1BP_rep1_3R2_B-C-A_Position001_0_cmle.ics	37	0	1	1	0.0
54	Jan14_100x_M1BP_rep1_3R2_B-C-A_Position001_0_cmle.ics	38	0	1	1	0.0
55	Jan14_100x_M1BP_rep1_3R2_B-C-A_Position001_0_cmle.ics	39	0	1	1	0.0
56	Jan14_100x_M1BP_rep1_3R2_B-C-A_Position001_0_cmle.ics	40	0	1	1	0.0
57	Jan14_100x_M1BP_rep1_3R2_B-C-A_Position001_0_cmle.ics	40	0	1	2	1.650800070571703
58	Jan14_100x_M1BP_rep1_3R2_B-C-A_Position001_0_cmle.ics	41	0	1	1	0.32626801153583
59	Jan14_100x_M1BP_rep1_3R2_B-C-A_Position001_0_cmle.ics	42	0	1	1	3.6037479757730604
60	Jan14_100x_M1BP_rep1_3R2_B-C-A_Position001_0_cmle.ics	42	0	1	2	0.0
61	Jan14_100x_M1BP_rep1_3R2_B-C-A_Position001_0_cmle.ics	42	0	2	1	0.0
62	Jan14_100x_M1BP_rep1_3R2_B-C-A_Position001_0_cmle.ics	42	0	2	2	3.9884943333769614
63	Jan14_100x_M1BP_rep1_3R2_B-C-A_Position001_0_cmle.ics	43	0	1	1	0.0
64	Jan14_100x_M1BP_rep1_3R2_B-C-A_Position001_0_cmle.ics	43	0	1	2	2.7499714769100865
65	Jan14_100x_M1BP_rep1_3R2_B-C-A_Position001_0_cmle.ics	43	0	2	1	2.604019381243808
66	Jan14_100x_M1BP_rep1_3R2_B-C-A_Position001_0_cmle.ics	43	0	2	2	0.0
67	Jan14_100x_M1BP_rep1_3R2_B-C-A_Position001_0_cmle.ics	44	0	1	1	0.0
68	Jan14_100x_M1BP_rep1_3R2_B-C-A_Position001_0_cmle.ics	44	0	1	2	3.8851931247814453
69	Jan14_100x_M1BP_rep1_3R2_B-C-A_Position001_0_cmle.ics	44	0	2	1	3.1857648903931337
70	Jan14_100x_M1BP_rep1_3R2_B-C-A_Position001_0_cmle.ics	44	0	2	2	0.0
71	Jan14_100x_M1BP_rep1_3R2_B-C-A_Position001_0_cmle.ics	45	0	1	1	0.0
72	Jan14_100x_M1BP_rep1_3R2_B-C-A_Position001_0_cmle.ics	45	0	2	1	0.8058225447605828
73	Jan14_100x_M1BP_rep1_3R2_B-C-A_Position001_0_cmle.ics	47	0	1	1	0.0
74	Jan14_100x_M1BP_rep1_3R2_B-C-A_Position001_0_cmle.ics	47	0	1	2	4.81507918767349
75	Jan14_100x_M1BP_rep1_3R2_B-C-A_Position001_0_cmle.ics	47	0	2	1	4.698292229765785
76	Jan14_100x_M1BP_rep1_3R2_B-C-A_Position001_0_cmle.ics	47	0	2	2	0.0
77	Jan14_100x_M1BP_rep1_3R2_B-C-A_Position001_0_cmle.ics	48	0	1	1	0.0
78	Jan14_100x_M1BP_rep1_3R2_B-C-A_Position001_0_cmle.ics	49	0	1	1	0.0
79	Jan14_100x_M1BP_rep1_3R2_B-C-A_Position001_0_cmle.ics	50	0	1	1	0.0
80	Jan14_100x_M1BP_rep1_3R2_B-C-A_Position001_0_cmle.ics	51	0	1	1	5.369470740311156
81	Jan14_100x_M1BP_rep1_3R2_B-C-A_Position001_0_cmle.ics	51	0	1	2	0.0
82	Jan14_100x_M1BP_rep1_3R2_B-C-A_Position001_0_cmle.ics	51	0	2	1	0.0
83	Jan14_100x_M1BP_rep1_3R2_B-C-A_Position001_0_cmle.ics	51	0	2	2	6.0763046333915005
84	Jan14_100x_M1BP_rep1_3R2_B-C-A_Position001_0_cmle.ics	52	0	1	1	0.0
85	Jan14_100x_M1BP_rep1_3R2_B-C-A_Position001_0_cmle.ics	52	0	2	1	1.9505459086905699
86	Jan14_100x_M1BP_rep1_3R2_B-C-A_Position001_0_cmle.ics	52	0	3	1	1.0317500441073144
87	Jan14_100x_M1BP_rep1_3R2_B-C-A_Position001_0_cmle.ics	53	0	1	1	0.0
88	Jan14_100x_M1BP_rep1_3R2_B-C-A_Position001_0_cmle.ics	53	0	1	2	2.154357340212468
89	Jan14_100x_M1BP_rep1_3R2_B-C-A_Position001_0_cmle.ics	53	0	2	1	1.963038337813582
90	Jan14_100x_M1BP_rep1_3R2_B-C-A_Position001_0_cmle.ics	53	0	2	2	0.0
91	Jan14_100x_M1BP_rep1_3R2_B-C-A_Position002_1_cmle.ics	1	0	1	1	0.0
92	Jan14_100x_M1BP_rep1_3R2_B-C-A_Position002_1_cmle.ics	1	0	1	2	2.294124127466882
93	Jan14_100x_M1BP_rep1_3R2_B-C-A_Position002_1_cmle.ics	1	0	2	1	1.9711556915503592
94	Jan14_100x_M1BP_rep1_3R2_B-C-A_Position002_1_cmle.ics	1	0	2	2	0.0
95	Jan14_100x_M1BP_rep1_3R2_B-C-A_Position002_1_cmle.ics	2	0	1	1	0.42540144110901373
96	Jan14_100x_M1BP_rep1_3R2_B-C-A_Position002_1_cmle.ics	2	0	2	1	0.0
97	Jan14_100x_M1BP_rep1_3R2_B-C-A_Position002_1_cmle.ics	3	0	1	1	0.0
98	Jan14_100x_M1BP_rep1_3R2_B-C-A_Position002_1_cmle.ics	4	0	1	1	0.0
99	Jan14_100x_M1BP_rep1_3R2_B-C-A_Position002_1_cmle.ics	5	0	1	1	0.0
100	Jan14_100x_M1BP_rep1_3R2_B-C-A_Position002_1_cmle.ics	5	0	1	2	3.0303062777886844
101	Jan14_100x_M1BP_rep1_3R2_B-C-A_Position002_1_cmle.ics	8	0	1	1	3.8444386332277127
102	Jan14_100x_M1BP_rep1_3R2_B-C-A_Position002_1_cmle.ics	8	0	1	2	0.0
103	Jan14_100x_M1BP_rep1_3R2_B-C-A_Position002_1_cmle.ics	8	0	1	3	6.4068271710383735
104	Jan14_100x_M1BP_rep1_3R2_B-C-A_Position002_1_cmle.ics	8	0	2	1	11.091974718492752
105	Jan14_100x_M1BP_rep1_3R2_B-C-A_Position002_1_cmle.ics	8	0	2	2	6.859392129437031
106	Jan14_100x_M1BP_rep1_3R2_B-C-A_Position002_1_cmle.ics	8	0	2	3	0.0
107	Jan14_100x_M1BP_rep1_3R2_B-C-A_Position002_1_cmle.ics	9	0	1	1	0.0
108	Jan14_100x_M1BP_rep1_3R2_B-C-A_Position002_1_cmle.ics	9	0	1	2	3.358546888109639
109	Jan14_100x_M1BP_rep1_3R2_B-C-A_Position002_1_cmle.ics	11	0	1	1	0.0
110	Jan14_100x_M1BP_rep1_3R2_B-C-A_Position002_1_cmle.ics	12	0	1	1	0.0
111	Jan14_100x_M1BP_rep1_3R2_B-C-A_Position002_1_cmle.ics	13	0	1	1	0.0
112	Jan14_100x_M1BP_rep1_3R2_B-C-A_Position002_1_cmle.ics	14	0	1	1	0.0
113	Jan14_100x_M1BP_rep1_3R2_B-C-A_Position002_1_cmle.ics	15	0	1	1	0.0
114	Jan14_100x_M1BP_rep1_3R2_B-C-A_Position002_1_cmle.ics	16	0	1	1	0.0
115	Jan14_100x_M1BP_rep1_3R2_B-C-A_Position002_1_cmle.ics	17	0	1	1	0.0
116	Jan14_100x_M1BP_rep1_3R2_B-C-A_Position002_1_cmle.ics	18	0	1	1	0.0
117	Jan14_100x_M1BP_rep1_3R2_B-C-A_Position002_1_cmle.ics	19	0	1	1	0.0
118	Jan14_100x_M1BP_rep1_3R2_B-C-A_Position002_1_cmle.ics	20	0	1	1	0.0
119	Jan14_100x_M1BP_rep1_3R2_B-C-A_Position002_1_cmle.ics	22	0	1	1	0.0
120	Jan14_100x_M1BP_rep1_3R2_B-C-A_Position002_1_cmle.ics	24	0	1	1	0.0
121	Jan14_100x_M1BP_rep1_3R2_B-C-A_Position002_1_cmle.ics	25	0	1	1	2.0032962184243317
122	Jan14_100x_M1BP_rep1_3R2_B-C-A_Position002_1_cmle.ics	25	0	1	2	0.0
123	Jan14_100x_M1BP_rep1_3R2_B-C-A_Position002_1_cmle.ics	25	0	2	1	0.0
124	Jan14_100x_M1BP_rep1_3R2_B-C-A_Position002_1_cmle.ics	25	0	2	2	1.6921958908343169
125	Jan14_100x_M1BP_rep1_3R2_B-C-A_Position002_1_cmle.ics	26	0	1	1	0.0
126	Jan14_100x_M1BP_rep1_3R2_B-C-A_Position002_1_cmle.ics	26	0	1	2	1.1535316172061805
127	Jan14_100x_M1BP_rep1_3R2_B-C-A_Position002_1_cmle.ics	27	0	1	1	0.0
128	Jan14_100x_M1BP_rep1_3R2_B-C-A_Position002_1_cmle.ics	28	0	1	1	1.44445006175024
129	Jan14_100x_M1BP_rep1_3R2_B-C-A_Position002_1_cmle.ics	28	0	1	2	0.0
130	Jan14_100x_M1BP_rep1_3R2_B-C-A_Position002_1_cmle.ics	29	0	1	1	0.0
131	Jan14_100x_M1BP_rep1_3R2_B-C-A_Position002_1_cmle.ics	30	0	1	1	5.26446963031854
132	Jan14_100x_M1BP_rep1_3R2_B-C-A_Position002_1_cmle.ics	30	0	1	2	1.693476355552663
133	Jan14_100x_M1BP_rep1_3R2_B-C-A_Position002_1_cmle.ics	31	0	1	1	0.0
134	Jan14_100x_M1BP_rep1_3R2_B-C-A_Position002_1_cmle.ics	32	0	1	1	0.0
135	Jan14_100x_M1BP_rep1_3R2_B-C-A_Position002_1_cmle.ics	34	0	1	1	0.0
136	Jan14_100x_M1BP_rep1_3R2_B-C-A_Position002_1_cmle.ics	35	0	1	1	0.0
137	Jan14_100x_M1BP_rep1_3R2_B-C-A_Position002_1_cmle.ics	36	0	1	1	0.0
138	Jan14_100x_M1BP_rep1_3R2_B-C-A_Position002_1_cmle.ics	37	0	1	1	0.0
139	Jan14_100x_M1BP_rep1_3R2_B-C-A_Position002_1_cmle.ics	38	0	1	1	0.0
140	Jan14_100x_M1BP_rep1_3R2_B-C-A_Position002_1_cmle.ics	38	0	1	2	3.358546888109639
141	Jan14_100x_M1BP_rep1_3R2_B-C-A_Position002_1_cmle.ics	39	0	1	1	0.0
142	Jan14_100x_M1BP_rep1_3R2_B-C-A_Position002_1_cmle.ics	39	0	1	2	5.963658056004806
143	Jan14_100x_M1BP_rep1_3R2_B-C-A_Position002_1_cmle.ics	40	0	1	1	3.213367250891161
144	Jan14_100x_M1BP_rep1_3R2_B-C-A_Position002_1_cmle.ics	40	0	1	2	0.0
145	Jan14_100x_M1BP_rep1_3R2_B-C-A_Position002_1_cmle.ics	40	0	2	1	0.0
146	Jan14_100x_M1BP_rep1_3R2_B-C-A_Position002_1_cmle.ics	40	0	2	2	3.7271747213374047
147	Jan14_100x_M1BP_rep1_3R2_B-C-A_Position002_1_cmle.ics	41	0	1	1	0.0
148	Jan14_100x_M1BP_rep1_3R2_B-C-A_Position002_1_cmle.ics	42	0	1	1	0.0
149	Jan14_100x_M1BP_rep1_3R2_B-C-A_Position002_1_cmle.ics	42	0	1	2	6.016084874694267
150	Jan14_100x_M1BP_rep1_3R2_B-C-A_Position002_1_cmle.ics	42	0	1	3	0.639412489864916
151	Jan14_100x_M1BP_rep1_3R2_B-C-A_Position002_1_cmle.ics	42	0	2	1	0.6275890508929507
152	Jan14_100x_M1BP_rep1_3R2_B-C-A_Position002_1_cmle.ics	42	0	2	2	7.307966479251932
153	Jan14_100x_M1BP_rep1_3R2_B-C-A_Position002_1_cmle.ics	42	0	2	3	0.0
154	Jan14_100x_M1BP_rep1_3R2_B-C-A_Position002_1_cmle.ics	44	0	1	1	0.0
155	Jan14_100x_M1BP_rep1_3R2_B-C-A_Position002_1_cmle.ics	47	0	1	1	2.154357340212468
156	Jan14_100x_M1BP_rep1_3R2_B-C-A_Position002_1_cmle.ics	47	0	1	2	0.0
157	Jan14_100x_M1BP_rep1_3R2_B-C-A_Position002_1_cmle.ics	47	0	2	1	0.0
158	Jan14_100x_M1BP_rep1_3R2_B-C-A_Position002_1_cmle.ics	47	0	2	2	2.9706518800834
159	Jan14_100x_M1BP_rep1_3R2_B-C-A_Position002_1_cmle.ics	48	0	1	1	0.20635000882146287
160	Jan14_100x_M1BP_rep1_3R2_B-C-A_Position002_1_cmle.ics	48	0	1	2	0.0
161	Jan14_100x_M1BP_rep1_3R2_B-C-A_Position003_2_cmle.ics	1	0	1	1	0.0
162	Jan14_100x_M1BP_rep1_3R2_B-C-A_Position003_2_cmle.ics	2	0	1	1	4.107609308736629
163	Jan14_100x_M1BP_rep1_3R2_B-C-A_Position003_2_cmle.ics	2	0	1	2	0.0
164	Jan14_100x_M1BP_rep1_3R2_B-C-A_Position003_2_cmle.ics	3	0	1	1	0.0
165	Jan14_100x_M1BP_rep1_3R2_B-C-A_Position003_2_cmle.ics	4	0	1	1	0.0
166	Jan14_100x_M1BP_rep1_3R2_B-C-A_Position003_2_cmle.ics	4	0	1	2	3.9347533322908506
167	Jan14_100x_M1BP_rep1_3R2_B-C-A_Position003_2_cmle.ics	5	0	1	1	0.0
168	Jan14_100x_M1BP_rep1_3R2_B-C-A_Position003_2_cmle.ics	6	0	1	1	0.0
169	Jan14_100x_M1BP_rep1_3R2_B-C-A_Position003_2_cmle.ics	7	0	1	1	0.0
170	Jan14_100x_M1BP_rep1_3R2_B-C-A_Position003_2_cmle.ics	8	0	1	1	0.0
171	Jan14_100x_M1BP_rep1_3R2_B-C-A_Position003_2_cmle.ics	10	0	1	1	0.0
172	Jan14_100x_M1BP_rep1_3R2_B-C-A_Position003_2_cmle.ics	10	0	1	2	5.034475060540348
173	Jan14_100x_M1BP_rep1_3R2_B-C-A_Position003_2_cmle.ics	10	0	2	1	4.750533954675773
174	Jan14_100x_M1BP_rep1_3R2_B-C-A_Position003_2_cmle.ics	10	0	2	2	0.0
175	Jan14_100x_M1BP_rep1_3R2_B-C-A_Position003_2_cmle.ics	11	0	1	1	4.800687609458606
176	Jan14_100x_M1BP_rep1_3R2_B-C-A_Position003_2_cmle.ics	11	0	1	2	0.0
177	Jan14_100x_M1BP_rep1_3R2_B-C-A_Position003_2_cmle.ics	12	0	1	1	4.768881356560392
178	Jan14_100x_M1BP_rep1_3R2_B-C-A_Position003_2_cmle.ics	12	0	2	1	0.0
179	Jan14_100x_M1BP_rep1_3R2_B-C-A_Position003_2_cmle.ics	13	0	1	1	0.0
180	Jan14_100x_M1BP_rep1_3R2_B-C-A_Position003_2_cmle.ics	13	0	1	2	2.253376109811381
181	Jan14_100x_M1BP_rep1_3R2_B-C-A_Position003_2_cmle.ics	13	0	1	3	4.336305942267236
182	Jan14_100x_M1BP_rep1_3R2_B-C-A_Position003_2_cmle.ics	13	0	2	1	2.0270672096824067
183	Jan14_100x_M1BP_rep1_3R2_B-C-A_Position003_2_cmle.ics	13	0	2	2	0.0
184	Jan14_100x_M1BP_rep1_3R2_B-C-A_Position003_2_cmle.ics	13	0	2	3	1.44445006175024
185	Jan14_100x_M1BP_rep1_3R2_B-C-A_Position003_2_cmle.ics	13	0	3	1	4.056759304339954
186	Jan14_100x_M1BP_rep1_3R2_B-C-A_Position003_2_cmle.ics	13	0	3	2	1.650800070571703
187	Jan14_100x_M1BP_rep1_3R2_B-C-A_Position003_2_cmle.ics	13	0	3	3	0.0
188	Jan14_100x_M1BP_rep1_3R2_B-C-A_Position003_2_cmle.ics	14	0	1	1	0.0
189	Jan14_100x_M1BP_rep1_3R2_B-C-A_Position003_2_cmle.ics	15	0	1	1	0.0
190	Jan14_100x_M1BP_rep1_3R2_B-C-A_Position003_2_cmle.ics	15	0	2	1	2.116974096747531
191	Jan14_100x_M1BP_rep1_3R2_B-C-A_Position003_2_cmle.ics	16	0	1	1	0.0
192	Jan14_100x_M1BP_rep1_3R2_B-C-A_Position003_2_cmle.ics	17	0	1	1	0.0
193	Jan14_100x_M1BP_rep1_3R2_B-C-A_Position003_2_cmle.ics	18	0	1	1	0.0
194	Jan14_100x_M1BP_rep1_3R2_B-C-A_Position003_2_cmle.ics	18	0	2	1	0.3720027687491155
195	Jan14_100x_M1BP_rep1_3R2_B-C-A_Position003_2_cmle.ics	19	0	1	1	0.5097226605744432
196	Jan14_100x_M1BP_rep1_3R2_B-C-A_Position003_2_cmle.ics	19	0	1	2	0.0
197	Jan14_100x_M1BP_rep1_3R2_B-C-A_Position003_2_cmle.ics	19	0	2	1	0.6275890508929507
198	Jan14_100x_M1BP_rep1_3R2_B-C-A_Position003_2_cmle.ics	19	0	2	2	1.459114905355603
199	Jan14_100x_M1BP_rep1_3R2_B-C-A_Position003_2_cmle.ics	19	0	3	1	0.0
200	Jan14_100x_M1BP_rep1_3R2_B-C-A_Position003_2_cmle.ics	19	0	3	2	0.32626801153583
201	Jan14_100x_M1BP_rep1_3R2_B-C-A_Position003_2_cmle.ics	20	0	1	1	0.0
202	Jan14_100x_M1BP_rep1_3R2_B-C-A_Position003_2_cmle.ics	23	0	1	1	0.20635000882146287
203	Jan14_100x_M1BP_rep1_3R2_B-C-A_Position003_2_cmle.ics	23	0	1	2	3.436528867381397
204	Jan14_100x_M1BP_rep1_3R2_B-C-A_Position003_2_cmle.ics	23	0	2	1	2.7530524973254633
205	Jan14_100x_M1BP_rep1_3R2_B-C-A_Position003_2_cmle.ics	23	0	2	2	0.0
206	Jan14_100x_M1BP_rep1_3R2_B-C-A_Position003_2_cmle.ics	24	0	1	1	0.0
207	Jan14_100x_M1BP_rep1_3R2_B-C-A_Position003_2_cmle.ics	25	0	1	1	0.0
208	Jan14_100x_M1BP_rep1_3R2_B-C-A_Position003_2_cmle.ics	25	0	1	2	3.6749211211541426
209	Jan14_100x_M1BP_rep1_3R2_B-C-A_Position003_2_cmle.ics	25	0	2	1	4.521509681515205
210	Jan14_100x_M1BP_rep1_3R2_B-C-A_Position003_2_cmle.ics	25	0	2	2	7.81437924082939
211	Jan14_100x_M1BP_rep1_3R2_B-C-A_Position003_2_cmle.ics	25	0	3	1	3.902301865285418
212	Jan14_100x_M1BP_rep1_3R2_B-C-A_Position003_2_cmle.ics	25	0	3	2	0.0
213	Jan14_100x_M1BP_rep1_3R2_B-C-A_Position003_2_cmle.ics	26	0	1	1	0.0
214	Jan14_100x_M1BP_rep1_3R2_B-C-A_Position003_2_cmle.ics	27	0	1	1	0.0
215	Jan14_100x_M1BP_rep1_3R2_B-C-A_Position003_2_cmle.ics	27	0	1	2	0.9228252937649445
216	Jan14_100x_M1BP_rep1_3R2_B-C-A_Position003_2_cmle.ics	27	0	2	1	1.775089894739339
217	Jan14_100x_M1BP_rep1_3R2_B-C-A_Position003_2_cmle.ics	27	0	2	2	0.10317500441073144
218	Jan14_100x_M1BP_rep1_3R2_B-C-A_Position003_2_cmle.ics	28	0	1	1	0.0
219	Jan14_100x_M1BP_rep1_3R2_B-C-A_Position003_2_cmle.ics	29	0	1	1	0.0
220	Jan14_100x_M1BP_rep1_3R2_B-C-A_Position003_2_cmle.ics	30	0	1	1	5.090856932822637
221	Jan14_100x_M1BP_rep1_3R2_B-C-A_Position003_2_cmle.ics	30	0	2	1	0.0
222	Jan14_100x_M1BP_rep1_3R2_B-C-A_Position003_2_cmle.ics	31	0	1	1	0.0
223	Jan14_100x_M1BP_rep1_3R2_B-C-A_Position003_2_cmle.ics	31	0	1	2	9.73387422987392
224	Jan14_100x_M1BP_rep1_3R2_B-C-A_Position003_2_cmle.ics	32	0	1	1	0.0
225	Jan14_100x_M1BP_rep1_3R2_B-C-A_Position003_2_cmle.ics	33	0	1	1	0.0
226	Jan14_100x_M1BP_rep1_3R2_B-C-A_Position003_2_cmle.ics	34	0	1	1	1.650800070571703
227	Jan14_100x_M1BP_rep1_3R2_B-C-A_Position003_2_cmle.ics	34	0	1	2	0.0
228	Jan14_100x_M1BP_rep1_3R2_B-C-A_Position003_2_cmle.ics	34	0	1	3	2.8361474596614302
229	Jan14_100x_M1BP_rep1_3R2_B-C-A_Position003_2_cmle.ics	34	0	2	1	0.0
230	Jan14_100x_M1BP_rep1_3R2_B-C-A_Position003_2_cmle.ics	34	0	2	2	1.44445006175024
231	Jan14_100x_M1BP_rep1_3R2_B-C-A_Position003_2_cmle.ics	34	0	2	3	3.2373219616113516
232	Jan14_100x_M1BP_rep1_3R2_B-C-A_Position003_2_cmle.ics	35	0	1	1	0.0
233	Jan14_100x_M1BP_rep1_3R2_B-C-A_Position003_2_cmle.ics	36	0	1	1	0.0
234	Jan14_100x_M1BP_rep1_3R2_B-C-A_Position003_2_cmle.ics	37	0	1	1	0.0
235	Jan14_100x_M1BP_rep1_3R2_B-C-A_Position003_2_cmle.ics	38	0	1	1	5.901754551235197
236	Jan14_100x_M1BP_rep1_3R2_B-C-A_Position003_2_cmle.ics	38	0	2	1	0.0
237	Jan14_100x_M1BP_rep1_3R2_B-C-A_Position003_2_cmle.ics	39	0	1	1	0.0
238	Jan14_100x_M1BP_rep1_3R2_B-C-A_Position003_2_cmle.ics	40	0	1	1	0.0
239	Jan14_100x_M1BP_rep1_3R2_B-C-A_Position003_2_cmle.ics	40	0	1	2	2.362701411156373
240	Jan14_100x_M1BP_rep1_3R2_B-C-A_Position003_2_cmle.ics	41	0	1	1	0.0
241	Jan14_100x_M1BP_rep1_3R2_B-C-A_Position003_2_cmle.ics	42	0	1	1	4.383420145383486
242	Jan14_100x_M1BP_rep1_3R2_B-C-A_Position003_2_cmle.ics	43	0	1	1	0.0
243	Jan14_100x_M1BP_rep1_3R2_B-C-A_Position003_2_cmle.ics	44	0	1	1	0.0
244	Jan14_100x_M1BP_rep1_3R2_B-C-A_Position003_2_cmle.ics	44	0	1	2	4.164233161191458
245	Jan14_100x_M1BP_rep1_3R2_B-C-A_Position003_2_cmle.ics	45	0	1	1	0.0
246	Jan14_100x_M1BP_rep1_3R2_B-C-A_Position003_2_cmle.ics	46	0	1	1	0.0
247	Jan14_100x_M1BP_rep1_3R2_B-C-A_Position003_2_cmle.ics	46	0	2	1	2.6304568040267062
248	Jan14_100x_M1BP_rep1_3R2_B-C-A_Position003_2_cmle.ics	47	0	1	1	0.0
249	Jan14_100x_M1BP_rep1_3R2_B-C-A_Position003_2_cmle.ics	48	0	1	1	0.0
250	Jan14_100x_M1BP_rep1_3R2_B-C-A_Position003_2_cmle.ics	49	0	1	1	0.0
251	Jan14_100x_M1BP_rep1_3R2_B-C-A_Position003_2_cmle.ics	50	0	1	1	0.0
252	Jan14_100x_M1BP_rep1_3R2_B-C-A_Position003_2_cmle.ics	51	0	1	1	0.0
253	Jan14_100x_M1BP_rep1_3R2_B-C-A_Position003_2_cmle.ics	52	0	1	1	0.0
254	Jan14_100x_M1BP_rep1_3R2_B-C-A_Position003_2_cmle.ics	53	0	1	1	0.0
255	Jan14_100x_M1BP_rep1_3R2_B-C-A_Position003_2_cmle.ics	54	0	1	1	0.0
256	Jan14_100x_M1BP_rep1_3R2_B-C-A_Position003_2_cmle.ics	55	0	1	1	0.0
257	Jan14_100x_M1BP_rep1_3R2_B-C-A_Position003_2_cmle.ics	55	0	1	2	0.1459114905355603
258	Jan14_100x_M1BP_rep1_3R2_B-C-A_Position003_2_cmle.ics	55	0	1	3	0.3095250132321943
259	Jan14_100x_M1BP_rep1_3R2_B-C-A_Position003_2_cmle.ics	56	0	1	1	0.0
260	Jan14_100x_M1BP_rep1_3R2_B-C-A_Position003_2_cmle.ics	56	0	1	2	7.859354866709385
261	Jan14_100x_M1BP_rep1_3R2_B-C-A_Position003_2_cmle.ics	56	0	2	1	7.979237599029043
262	Jan14_100x_M1BP_rep1_3R2_B-C-A_Position003_2_cmle.ics	56	0	2	2	0.0
263	Jan14_100x_M1BP_rep1_3R2_B-C-A_Position003_2_cmle.ics	57	0	1	1	0.0
264	Jan14_100x_M1BP_rep1_3R2_B-C-A_Position003_2_cmle.ics	57	0	1	2	0.0
265	Jan14_100x_M1BP_rep1_3R2_B-C-A_Position003_2_cmle.ics	58	0	1	1	0.0
266	Jan14_100x_M1BP_rep1_3R2_B-C-A_Position003_2_cmle.ics	59	0	1	1	0.0
267	Jan14_100x_M1BP_rep1_3R2_B-C-A_Position003_2_cmle.ics	59	0	1	2	4.6896416122800995
268	Jan14_100x_M1BP_rep1_3R2_B-C-A_Position003_2_cmle.ics	59	0	2	1	4.817739405623356
269	Jan14_100x_M1BP_rep1_3R2_B-C-A_Position003_2_cmle.ics	59	0	2	2	0.0
270	Jan14_100x_M1BP_rep1_3R2_B-C-A_Position003_2_cmle.ics	60	0	1	1	0.0
271	Jan14_100x_M1BP_rep1_3R2_B-C-A_Position003_2_cmle.ics	61	0	1	1	0.0
272	Jan14_100x_M1BP_rep1_3R2_B-C-A_Position003_2_cmle.ics	61	0	1	2	2.977810087763096
273	Jan14_100x_M1BP_rep1_3R2_B-C-A_Position003_2_cmle.ics	61	0	2	1	3.0952501323219432
274	Jan14_100x_M1BP_rep1_3R2_B-C-A_Position003_2_cmle.ics	61	0	2	2	0.0
275	Jan14_100x_M1BP_rep1_3R2_B-C-A_Position003_2_cmle.ics	62	0	1	1	0.0
276	Jan14_100x_M1BP_rep1_3R2_B-C-A_Position003_2_cmle.ics	63	0	1	1	0.0
277	Jan14_100x_M1BP_rep1_3R2_B-C-A_Position003_2_cmle.ics	63	0	1	2	0.0
278	Jan14_100x_M1BP_rep1_3R2_B-C-A_Position004_3_cmle.ics	1	0	1	1	0.10317500441073144
279	Jan14_100x_M1BP_rep1_3R2_B-C-A_Position004_3_cmle.ics	1	0	1	2	3.1045344293749038
280	Jan14_100x_M1BP_rep1_3R2_B-C-A_Position004_3_cmle.ics	1	0	2	1	2.1666750926253604
281	Jan14_100x_M1BP_rep1_3R2_B-C-A_Position004_3_cmle.ics	1	0	2	2	0.0
282	Jan14_100x_M1BP_rep1_3R2_B-C-A_Position004_3_cmle.ics	2	0	1	1	0.0
283	Jan14_100x_M1BP_rep1_3R2_B-C-A_Position004_3_cmle.ics	3	0	1	1	2.7090213014261812
284	Jan14_100x_M1BP_rep1_3R2_B-C-A_Position004_3_cmle.ics	3	0	2	1	4.80512037827878
285	Jan14_100x_M1BP_rep1_3R2_B-C-A_Position004_3_cmle.ics	3	0	3	1	0.0
286	Jan14_100x_M1BP_rep1_3R2_B-C-A_Position004_3_cmle.ics	4	0	1	1	0.0
287	Jan14_100x_M1BP_rep1_3R2_B-C-A_Position004_3_cmle.ics	5	0	1	1	3.883822927904136
288	Jan14_100x_M1BP_rep1_3R2_B-C-A_Position004_3_cmle.ics	5	0	1	2	0.0
289	Jan14_100x_M1BP_rep1_3R2_B-C-A_Position004_3_cmle.ics	5	0	1	3	11.201584980974724
290	Jan14_100x_M1BP_rep1_3R2_B-C-A_Position004_3_cmle.ics	5	0	2	1	0.0
291	Jan14_100x_M1BP_rep1_3R2_B-C-A_Position004_3_cmle.ics	5	0	2	2	3.7782342884794904
292	Jan14_100x_M1BP_rep1_3R2_B-C-A_Position004_3_cmle.ics	5	0	2	3	8.329507321474898
293	Jan14_100x_M1BP_rep1_3R2_B-C-A_Position004_3_cmle.ics	6	0	1	1	0.0
294	Jan14_100x_M1BP_rep1_3R2_B-C-A_Position004_3_cmle.ics	7	0	1	1	0.0
295	Jan14_100x_M1BP_rep1_3R2_B-C-A_Position004_3_cmle.ics	8	0	1	1	5.1401451701535965
296	Jan14_100x_M1BP_rep1_3R2_B-C-A_Position004_3_cmle.ics	8	0	1	2	7.326151861669858
297	Jan14_100x_M1BP_rep1_3R2_B-C-A_Position004_3_cmle.ics	8	0	1	3	0.0
298	Jan14_100x_M1BP_rep1_3R2_B-C-A_Position004_3_cmle.ics	8	0	1	4	2.452441858100262
299	Jan14_100x_M1BP_rep1_3R2_B-C-A_Position004_3_cmle.ics	8	0	2	1	0.0
300	Jan14_100x_M1BP_rep1_3R2_B-C-A_Position004_3_cmle.ics	8	0	2	2	2.154357340212468
301	Jan14_100x_M1BP_rep1_3R2_B-C-A_Position004_3_cmle.ics	8	0	2	3	5.140796458152737
302	Jan14_100x_M1BP_rep1_3R2_B-C-A_Position004_3_cmle.ics	8	0	2	4	2.18723040467705
303	Jan14_100x_M1BP_rep1_3R2_B-C-A_Position004_3_cmle.ics	9	0	1	1	0.0
304	Jan14_100x_M1BP_rep1_3R2_B-C-A_Position004_3_cmle.ics	10	0	1	1	0.0
305	Jan14_100x_M1BP_rep1_3R2_B-C-A_Position004_3_cmle.ics	11	0	1	1	0.0
306	Jan14_100x_M1BP_rep1_3R2_B-C-A_Position004_3_cmle.ics	11	0	1	2	3.3550240560266684
307	Jan14_100x_M1BP_rep1_3R2_B-C-A_Position004_3_cmle.ics	12	0	1	1	0.0
308	Jan14_100x_M1BP_rep1_3R2_B-C-A_Position004_3_cmle.ics	13	0	1	1	0.0
309	Jan14_100x_M1BP_rep1_3R2_B-C-A_Position004_3_cmle.ics	13	0	1	2	1.1396051716664168
310	Jan14_100x_M1BP_rep1_3R2_B-C-A_Position004_3_cmle.ics	13	0	2	1	0.5158750220536572
311	Jan14_100x_M1BP_rep1_3R2_B-C-A_Position004_3_cmle.ics	13	0	2	2	0.0
312	Jan14_100x_M1BP_rep1_3R2_B-C-A_Position004_3_cmle.ics	14	0	1	1	0.0
313	Jan14_100x_M1BP_rep1_3R2_B-C-A_Position004_3_cmle.ics	16	0	1	1	0.0
314	Jan14_100x_M1BP_rep1_3R2_B-C-A_Position004_3_cmle.ics	16	0	1	2	0.5097226605744432
315	Jan14_100x_M1BP_rep1_3R2_B-C-A_Position004_3_cmle.ics	16	0	2	1	0.7295574526778015
316	Jan14_100x_M1BP_rep1_3R2_B-C-A_Position004_3_cmle.ics	16	0	2	2	0.0
317	Jan14_100x_M1BP_rep1_3R2_B-C-A_Position004_3_cmle.ics	17	0	1	1	0.0
318	Jan14_100x_M1BP_rep1_3R2_B-C-A_Position004_3_cmle.ics	18	0	1	1	1.3412750573395087
319	Jan14_100x_M1BP_rep1_3R2_B-C-A_Position004_3_cmle.ics	18	0	1	2	0.0
320	Jan14_100x_M1BP_rep1_3R2_B-C-A_Position004_3_cmle.ics	18	0	2	1	0.0
321	Jan14_100x_M1BP_rep1_3R2_B-C-A_Position004_3_cmle.ics	18	0	2	2	1.857150079393166
322	Jan14_100x_M1BP_rep1_3R2_B-C-A_Position004_3_cmle.ics	19	0	1	1	1.2466683216206906
323	Jan14_100x_M1BP_rep1_3R2_B-C-A_Position004_3_cmle.ics	19	0	1	2	3.229277113661598
324	Jan14_100x_M1BP_rep1_3R2_B-C-A_Position004_3_cmle.ics	19	0	2	1	5.262936647392963
325	Jan14_100x_M1BP_rep1_3R2_B-C-A_Position004_3_cmle.ics	19	0	2	2	0.0
326	Jan14_100x_M1BP_rep1_3R2_B-C-A_Position004_3_cmle.ics	19	0	3	1	2.898845384820695
327	Jan14_100x_M1BP_rep1_3R2_B-C-A_Position004_3_cmle.ics	19	0	3	2	2.915323360952029
328	Jan14_100x_M1BP_rep1_3R2_B-C-A_Position004_3_cmle.ics	20	0	1	1	0.0
329	Jan14_100x_M1BP_rep1_3R2_B-C-A_Position004_3_cmle.ics	21	0	1	1	0.0
330	Jan14_100x_M1BP_rep1_3R2_B-C-A_Position004_3_cmle.ics	22	0	1	1	0.0
331	Jan14_100x_M1BP_rep1_3R2_B-C-A_Position004_3_cmle.ics	23	0	1	1	0.0
332	Jan14_100x_M1BP_rep1_3R2_B-C-A_Position004_3_cmle.ics	24	0	1	1	0.0
333	Jan14_100x_M1BP_rep1_3R2_B-C-A_Position004_3_cmle.ics	24	0	1	2	4.023825172018526
334	Jan14_100x_M1BP_rep1_3R2_B-C-A_Position004_3_cmle.ics	25	0	1	1	0.0
335	Jan14_100x_M1BP_rep1_3R2_B-C-A_Position004_3_cmle.ics	26	0	1	1	0.0
336	Jan14_100x_M1BP_rep1_3R2_B-C-A_Position004_3_cmle.ics	27	0	1	1	0.0
337	Jan14_100x_M1BP_rep1_3R2_B-C-A_Position004_3_cmle.ics	28	0	1	1	0.0
338	Jan14_100x_M1BP_rep1_3R2_B-C-A_Position004_3_cmle.ics	29	0	1	1	0.0
339	Jan14_100x_M1BP_rep1_3R2_B-C-A_Position004_3_cmle.ics	30	0	1	1	0.65253602307166
340	Jan14_100x_M1BP_rep1_3R2_B-C-A_Position004_3_cmle.ics	30	0	1	2	0.0
341	Jan14_100x_M1BP_rep1_3R2_B-C-A_Position004_3_cmle.ics	30	0	1	3	5.8987463343505215
342	Jan14_100x_M1BP_rep1_3R2_B-C-A_Position004_3_cmle.ics	30	0	2	1	5.966928398572038
343	Jan14_100x_M1BP_rep1_3R2_B-C-A_Position004_3_cmle.ics	30	0	2	2	5.8987463343505215
344	Jan14_100x_M1BP_rep1_3R2_B-C-A_Position004_3_cmle.ics	30	0	2	3	0.0
345	Jan14_100x_M1BP_rep1_3R2_B-C-A_Position004_3_cmle.ics	30	0	3	1	0.0
346	Jan14_100x_M1BP_rep1_3R2_B-C-A_Position004_3_cmle.ics	30	0	3	2	1.3412750573395087
347	Jan14_100x_M1BP_rep1_3R2_B-C-A_Position004_3_cmle.ics	30	0	3	3	6.145338563929721
348	Jan14_100x_M1BP_rep1_3R2_B-C-A_Position004_3_cmle.ics	31	0	1	1	0.0
349	Jan14_100x_M1BP_rep1_3R2_B-C-A_Position004_3_cmle.ics	32	0	1	1	0.0
350	Jan14_100x_M1BP_rep1_3R2_B-C-A_Position004_3_cmle.ics	33	0	1	1	0.0
351	Jan14_100x_M1BP_rep1_3R2_B-C-A_Position004_3_cmle.ics	34	0	1	1	1.5748980912081223
352	Jan14_100x_M1BP_rep1_3R2_B-C-A_Position004_3_cmle.ics	35	0	1	1	0.0
353	Jan14_100x_M1BP_rep1_3R2_B-C-A_Position004_3_cmle.ics	35	0	1	2	3.5576680487783907
354	Jan14_100x_M1BP_rep1_3R2_B-C-A_Position004_3_cmle.ics	35	0	2	1	4.013229168972124
355	Jan14_100x_M1BP_rep1_3R2_B-C-A_Position004_3_cmle.ics	35	0	2	2	0.0
356	Jan14_100x_M1BP_rep1_3R2_B-C-A_Position004_3_cmle.ics	36	0	1	1	0.0
357	Jan14_100x_M1BP_rep1_3R2_B-C-A_Position004_3_cmle.ics	37	0	1	1	0.0
358	Jan14_100x_M1BP_rep1_3R2_B-C-A_Position004_3_cmle.ics	38	0	1	1	0.0
359	Jan14_100x_M1BP_rep1_3R2_B-C-A_Position004_3_cmle.ics	39	0	1	1	0.0
360	Jan14_100x_M1BP_rep1_3R2_B-C-A_Position004_3_cmle.ics	40	0	1	1	0.0
361	Jan14_100x_M1BP_rep1_3R2_B-C-A_Position004_3_cmle.ics	41	0	1	1	0.0
362	Jan14_100x_M1BP_rep1_3R2_B-C-A_Position004_3_cmle.ics	41	0	1	2	6.09661180436532
363	Jan14_100x_M1BP_rep1_3R2_B-C-A_Position004_3_cmle.ics	41	0	1	3	2.1666750926253604
364	Jan14_100x_M1BP_rep1_3R2_B-C-A_Position004_3_cmle.ics	41	0	2	1	6.267119565104351
365	Jan14_100x_M1BP_rep1_3R2_B-C-A_Position004_3_cmle.ics	41	0	2	2	0.0
366	Jan14_100x_M1BP_rep1_3R2_B-C-A_Position004_3_cmle.ics	41	0	2	3	3.456946244352907
367	Jan14_100x_M1BP_rep1_3R2_B-C-A_Position004_3_cmle.ics	41	0	3	1	1.9603250838038973
368	Jan14_100x_M1BP_rep1_3R2_B-C-A_Position004_3_cmle.ics	41	0	3	2	3.1727429622683476
369	Jan14_100x_M1BP_rep1_3R2_B-C-A_Position004_3_cmle.ics	41	0	3	3	0.0
370	Jan14_100x_M1BP_rep1_3R2_B-C-A_Position004_3_cmle.ics	43	0	1	1	2.0495994678846956
371	Jan14_100x_M1BP_rep1_3R2_B-C-A_Position004_3_cmle.ics	43	0	2	1	0.0
372	Jan14_100x_M1BP_rep1_3R2_B-C-A_Position004_3_cmle.ics	44	0	1	1	0.0
373	Jan14_100x_M1BP_rep1_3R2_B-C-A_Position004_3_cmle.ics	45	0	1	1	0.0
374	Jan14_100x_M1BP_rep1_3R2_B-C-A_Position004_3_cmle.ics	46	0	1	1	0.0
375	Jan14_100x_M1BP_rep1_3R2_B-C-A_Position004_3_cmle.ics	47	0	1	1	0.0
376	Jan14_100x_M1BP_rep1_3R2_B-C-A_Position004_3_cmle.ics	48	0	1	1	0.0
377	Jan14_100x_M1BP_rep1_3R2_B-C-A_Position004_3_cmle.ics	49	0	1	1	0.0
378	Jan14_100x_M1BP_rep1_3R2_B-C-A_Position004_3_cmle.ics	50	0	1	1	0.0
379	Jan14_100x_M1BP_rep1_3R2_B-C-A_Position004_3_cmle.ics	51	0	1	1	0.0
380	Jan14_100x_M1BP_rep1_3R2_B-C-A_Position004_3_cmle.ics	54	0	1	1	0.0
381	Jan14_100x_M1BP_rep1_3R2_B-C-A_Position004_3_cmle.ics	55	0	1	1	0.0
382	Jan14_100x_M1BP_rep1_3R2_B-C-A_Position004_3_cmle.ics	56	0	1	1	0.0
383	Jan14_100x_M1BP_rep1_3R2_B-C-A_Position004_3_cmle.ics	57	0	1	1	0.0
384	Jan14_100x_M1BP_rep1_3R2_B-C-A_Position004_3_cmle.ics	58	0	1	1	0.0
385	Jan14_100x_M1BP_rep1_3R2_B-C-A_Position004_3_cmle.ics	59	0	1	1	0.0
386	Jan14_100x_M1BP_rep1_3R2_B-C-A_Position004_3_cmle.ics	60	0	1	1	0.0
387	Jan14_100x_M1BP_rep1_3R2_B-C-A_Position005_4_cmle.ics	1	0	1	1	0.0
388	Jan14_100x_M1BP_rep1_3R2_B-C-A_Position005_4_cmle.ics	3	0	1	1	0.0
389	Jan14_100x_M1BP_rep1_3R2_B-C-A_Position005_4_cmle.ics	4	0	1	1	0.0
390	Jan14_100x_M1BP_rep1_3R2_B-C-A_Position005_4_cmle.ics	5	0	1	1	0.928575039696583
391	Jan14_100x_M1BP_rep1_3R2_B-C-A_Position005_4_cmle.ics	5	0	1	2	0.0
392	Jan14_100x_M1BP_rep1_3R2_B-C-A_Position005_4_cmle.ics	6	0	1	1	0.0
393	Jan14_100x_M1BP_rep1_3R2_B-C-A_Position005_4_cmle.ics	7	0	1	1	0.0
394	Jan14_100x_M1BP_rep1_3R2_B-C-A_Position005_4_cmle.ics	8	0	1	1	0.0
395	Jan14_100x_M1BP_rep1_3R2_B-C-A_Position005_4_cmle.ics	9	0	1	1	0.0
396	Jan14_100x_M1BP_rep1_3R2_B-C-A_Position005_4_cmle.ics	10	0	1	1	0.0
397	Jan14_100x_M1BP_rep1_3R2_B-C-A_Position005_4_cmle.ics	10	0	1	2	8.171694834611966
398	Jan14_100x_M1BP_rep1_3R2_B-C-A_Position005_4_cmle.ics	10	0	1	3	1.9467020898213945
399	Jan14_100x_M1BP_rep1_3R2_B-C-A_Position005_4_cmle.ics	10	0	2	1	2.0891346125640937
400	Jan14_100x_M1BP_rep1_3R2_B-C-A_Position005_4_cmle.ics	10	0	2	2	11.060437468834357
401	Jan14_100x_M1BP_rep1_3R2_B-C-A_Position005_4_cmle.ics	10	0	2	3	0.0
402	Jan14_100x_M1BP_rep1_3R2_B-C-A_Position005_4_cmle.ics	10	0	3	1	8.153436955483224
403	Jan14_100x_M1BP_rep1_3R2_B-C-A_Position005_4_cmle.ics	10	0	3	2	0.0
404	Jan14_100x_M1BP_rep1_3R2_B-C-A_Position005_4_cmle.ics	10	0	3	3	11.005441277249512
405	Jan14_100x_M1BP_rep1_3R2_B-C-A_Position005_4_cmle.ics	10	0	4	1	0.9512265400461283
406	Jan14_100x_M1BP_rep1_3R2_B-C-A_Position005_4_cmle.ics	10	0	4	2	9.847133984247492
407	Jan14_100x_M1BP_rep1_3R2_B-C-A_Position005_4_cmle.ics	10	0	4	3	0.9228252937649445
408	Jan14_100x_M1BP_rep1_3R2_B-C-A_Position005_4_cmle.ics	12	0	1	1	0.0
409	Jan14_100x_M1BP_rep1_3R2_B-C-A_Position005_4_cmle.ics	13	0	1	1	2.133575794157153
410	Jan14_100x_M1BP_rep1_3R2_B-C-A_Position005_4_cmle.ics	13	0	1	2	7.3142484622860255
411	Jan14_100x_M1BP_rep1_3R2_B-C-A_Position005_4_cmle.ics	13	0	2	1	9.95112474416164
412	Jan14_100x_M1BP_rep1_3R2_B-C-A_Position005_4_cmle.ics	13	0	2	2	0.0
413	Jan14_100x_M1BP_rep1_3R2_B-C-A_Position005_4_cmle.ics	14	0	1	1	0.0
414	Jan14_100x_M1BP_rep1_3R2_B-C-A_Position005_4_cmle.ics	15	0	1	1	0.0
415	Jan14_100x_M1BP_rep1_3R2_B-C-A_Position005_4_cmle.ics	16	0	1	1	0.0
416	Jan14_100x_M1BP_rep1_3R2_B-C-A_Position005_4_cmle.ics	17	0	1	1	0.0
417	Jan14_100x_M1BP_rep1_3R2_B-C-A_Position005_4_cmle.ics	17	0	1	2	2.077968689764099
418	Jan14_100x_M1BP_rep1_3R2_B-C-A_Position005_4_cmle.ics	18	0	1	1	0.0
419	Jan14_100x_M1BP_rep1_3R2_B-C-A_Position005_4_cmle.ics	19	0	1	1	0.0
420	Jan14_100x_M1BP_rep1_3R2_B-C-A_Position005_4_cmle.ics	20	0	1	1	0.0
421	Jan14_100x_M1BP_rep1_3R2_B-C-A_Position005_4_cmle.ics	22	0	1	1	4.029112723802914
422	Jan14_100x_M1BP_rep1_3R2_B-C-A_Position005_4_cmle.ics	22	0	1	2	0.0
423	Jan14_100x_M1BP_rep1_3R2_B-C-A_Position005_4_cmle.ics	22	0	2	1	0.0
424	Jan14_100x_M1BP_rep1_3R2_B-C-A_Position005_4_cmle.ics	22	0	2	2	3.6941838784862897
425	Jan14_100x_M1BP_rep1_3R2_B-C-A_Position005_4_cmle.ics	23	0	1	1	0.0
426	Jan14_100x_M1BP_rep1_3R2_B-C-A_Position005_4_cmle.ics	24	0	1	1	0.0
427	Jan14_100x_M1BP_rep1_3R2_B-C-A_Position005_4_cmle.ics	25	0	1	1	0.0
428	Jan14_100x_M1BP_rep1_3R2_B-C-A_Position005_4_cmle.ics	26	0	1	1	0.0
429	Jan14_100x_M1BP_rep1_3R2_B-C-A_Position005_4_cmle.ics	27	0	1	1	0.0
430	Jan14_100x_M1BP_rep1_3R2_B-C-A_Position005_4_cmle.ics	27	0	1	2	0.3095250132321943
431	Jan14_100x_M1BP_rep1_3R2_B-C-A_Position005_4_cmle.ics	28	0	1	1	0.0
432	Jan14_100x_M1BP_rep1_3R2_B-C-A_Position005_4_cmle.ics	31	0	1	1	0.0
433	Jan14_100x_M1BP_rep1_3R2_B-C-A_Position005_4_cmle.ics	31	0	1	2	2.2186398768391276
434	Jan14_100x_M1BP_rep1_3R2_B-C-A_Position005_4_cmle.ics	33	0	1	1	0.0
435	Jan14_100x_M1BP_rep1_3R2_B-C-A_Position005_4_cmle.ics	34	0	1	1	0.0
436	Jan14_100x_M1BP_rep1_3R2_B-C-A_Position005_4_cmle.ics	35	0	1	1	0.0
437	Jan14_100x_M1BP_rep1_3R2_B-C-A_Position005_4_cmle.ics	36	0	1	1	0.0
438	Jan14_100x_M1BP_rep1_3R2_B-C-A_Position005_4_cmle.ics	36	0	2	1	0.0
439	Jan14_100x_M1BP_rep1_3R2_B-C-A_Position005_4_cmle.ics	37	0	1	1	0.0
440	Jan14_100x_M1BP_rep1_3R2_B-C-A_Position005_4_cmle.ics	38	0	1	1	0.0
441	Jan14_100x_M1BP_rep1_3R2_B-C-A_Position005_4_cmle.ics	39	0	1	1	0.0
442	Jan14_100x_M1BP_rep1_3R2_B-C-A_Position005_4_cmle.ics	41	0	1	1	0.0
443	Jan14_100x_M1BP_rep1_3R2_B-C-A_Position005_4_cmle.ics	42	0	1	1	0.0
444	Jan14_100x_M1BP_rep1_3R2_B-C-A_Position005_4_cmle.ics	43	0	1	1	0.0
445	Jan14_100x_M1BP_rep1_3R2_B-C-A_Position005_4_cmle.ics	44	0	1	1	0.0
446	Jan14_100x_M1BP_rep1_3R2_B-C-A_Position005_4_cmle.ics	45	0	1	1	3.8734035571951453
447	Jan14_100x_M1BP_rep1_3R2_B-C-A_Position005_4_cmle.ics	45	0	1	2	1.4751040190545512
448	Jan14_100x_M1BP_rep1_3R2_B-C-A_Position005_4_cmle.ics	46	0	1	1	0.0
449	Jan14_100x_M1BP_rep1_3R2_B-C-A_Position005_4_cmle.ics	46	0	1	2	0.7295574526778015
450	Jan14_100x_M1BP_rep1_3R2_B-C-A_Position005_4_cmle.ics	46	0	2	1	0.1459114905355603
451	Jan14_100x_M1BP_rep1_3R2_B-C-A_Position005_4_cmle.ics	46	0	2	2	0.0
452	Jan14_100x_M1BP_rep1_3R2_B-C-A_Position005_4_cmle.ics	47	0	1	1	0.0
453	Jan14_100x_M1BP_rep1_3R2_B-C-A_Position005_4_cmle.ics	48	0	1	1	0.0
454	Jan14_100x_M1BP_rep1_3R2_B-C-A_Position005_4_cmle.ics	49	0	1	1	0.0
455	Jan14_100x_M1BP_rep1_3R2_B-C-A_Position005_4_cmle.ics	50	0	1	1	0.7295574526778015
456	Jan14_100x_M1BP_rep1_3R2_B-C-A_Position005_4_cmle.ics	50	0	1	2	3.8640781780638074
457	Jan14_100x_M1BP_rep1_3R2_B-C-A_Position005_4_cmle.ics	50	0	2	1	5.572405480404807
458	Jan14_100x_M1BP_rep1_3R2_B-C-A_Position005_4_cmle.ics	50	0	2	2	0.0
459	Jan14_100x_M1BP_rep1_3R2_B-C-A_Position005_4_cmle.ics	51	0	1	1	0.0
460	Jan14_100x_M1BP_rep1_3R2_B-C-A_Position005_4_cmle.ics	52	0	1	1	2.6825501146790174
461	Jan14_100x_M1BP_rep1_3R2_B-C-A_Position005_4_cmle.ics	52	0	2	1	3.2698619382405814
462	Jan14_100x_M1BP_rep1_3R2_B-C-A_Position005_4_cmle.ics	52	0	3	1	0.0
463	Jan14_100x_M1BP_rep1_3R2_B-C-A_Position005_4_cmle.ics	52	0	4	1	4.0664661387935155
464	Jan14_100x_M1BP_rep1_3R2_B-C-A_Position006_5_cmle.ics	1	0	1	1	0.0
465	Jan14_100x_M1BP_rep1_3R2_B-C-A_Position006_5_cmle.ics	2	0	1	1	0.0
466	Jan14_100x_M1BP_rep1_3R2_B-C-A_Position006_5_cmle.ics	3	0	1	1	1.969554495985222
467	Jan14_100x_M1BP_rep1_3R2_B-C-A_Position006_5_cmle.ics	3	0	2	1	0.0
468	Jan14_100x_M1BP_rep1_3R2_B-C-A_Position006_5_cmle.ics	4	0	1	1	2.0763569109711253
469	Jan14_100x_M1BP_rep1_3R2_B-C-A_Position006_5_cmle.ics	4	0	2	1	0.0
470	Jan14_100x_M1BP_rep1_3R2_B-C-A_Position006_5_cmle.ics	5	0	1	1	0.0
471	Jan14_100x_M1BP_rep1_3R2_B-C-A_Position006_5_cmle.ics	6	0	1	1	0.0
472	Jan14_100x_M1BP_rep1_3R2_B-C-A_Position006_5_cmle.ics	7	0	1	1	0.0
473	Jan14_100x_M1BP_rep1_3R2_B-C-A_Position006_5_cmle.ics	7	0	2	1	2.7876351125394354
474	Jan14_100x_M1BP_rep1_3R2_B-C-A_Position006_5_cmle.ics	8	0	1	1	0.0
475	Jan14_100x_M1BP_rep1_3R2_B-C-A_Position006_5_cmle.ics	10	0	1	1	4.909663922250591
476	Jan14_100x_M1BP_rep1_3R2_B-C-A_Position006_5_cmle.ics	11	0	1	1	0.0
477	Jan14_100x_M1BP_rep1_3R2_B-C-A_Position006_5_cmle.ics	12	0	1	1	0.0
478	Jan14_100x_M1BP_rep1_3R2_B-C-A_Position006_5_cmle.ics	13	0	1	1	0.0
479	Jan14_100x_M1BP_rep1_3R2_B-C-A_Position006_5_cmle.ics	14	0	1	1	0.0
480	Jan14_100x_M1BP_rep1_3R2_B-C-A_Position006_5_cmle.ics	15	0	1	1	0.0
481	Jan14_100x_M1BP_rep1_3R2_B-C-A_Position006_5_cmle.ics	16	0	1	1	0.0
482	Jan14_100x_M1BP_rep1_3R2_B-C-A_Position006_5_cmle.ics	18	0	1	1	0.0
483	Jan14_100x_M1BP_rep1_3R2_B-C-A_Position006_5_cmle.ics	18	0	1	2	3.4358980518179356
484	Jan14_100x_M1BP_rep1_3R2_B-C-A_Position006_5_cmle.ics	18	0	2	1	3.8049061601845127
485	Jan14_100x_M1BP_rep1_3R2_B-C-A_Position006_5_cmle.ics	18	0	2	2	0.0
486	Jan14_100x_M1BP_rep1_3R2_B-C-A_Position006_5_cmle.ics	19	0	1	1	0.6275890508929507
487	Jan14_100x_M1BP_rep1_3R2_B-C-A_Position006_5_cmle.ics	19	0	1	2	0.0
488	Jan14_100x_M1BP_rep1_3R2_B-C-A_Position006_5_cmle.ics	19	0	1	3	2.373025101446823
489	Jan14_100x_M1BP_rep1_3R2_B-C-A_Position006_5_cmle.ics	19	0	2	1	0.9733510449106972
490	Jan14_100x_M1BP_rep1_3R2_B-C-A_Position006_5_cmle.ics	19	0	2	2	1.857150079393166
491	Jan14_100x_M1BP_rep1_3R2_B-C-A_Position006_5_cmle.ics	19	0	2	3	0.5836459621422412
492	Jan14_100x_M1BP_rep1_3R2_B-C-A_Position006_5_cmle.ics	20	0	1	1	0.0
493	Jan14_100x_M1BP_rep1_3R2_B-C-A_Position006_5_cmle.ics	21	0	1	1	0.0
494	Jan14_100x_M1BP_rep1_3R2_B-C-A_Position006_5_cmle.ics	21	0	1	2	1.44445006175024
495	Jan14_100x_M1BP_rep1_3R2_B-C-A_Position006_5_cmle.ics	21	0	2	1	1.6776879206634818
496	Jan14_100x_M1BP_rep1_3R2_B-C-A_Position006_5_cmle.ics	21	0	2	2	0.0
497	Jan14_100x_M1BP_rep1_3R2_B-C-A_Position006_5_cmle.ics	22	0	1	1	0.0
498	Jan14_100x_M1BP_rep1_3R2_B-C-A_Position006_5_cmle.ics	23	0	1	1	0.0
499	Jan14_100x_M1BP_rep1_3R2_B-C-A_Position006_5_cmle.ics	25	0	1	1	0.0
500	Jan14_100x_M1BP_rep1_3R2_B-C-A_Position006_5_cmle.ics	26	0	1	1	0.0
501	Jan14_100x_M1BP_rep1_3R2_B-C-A_Position006_5_cmle.ics	27	0	1	1	0.0
502	Jan14_100x_M1BP_rep1_3R2_B-C-A_Position006_5_cmle.ics	27	0	1	2	1.2381000529287771
503	Jan14_100x_M1BP_rep1_3R2_B-C-A_Position006_5_cmle.ics	27	0	2	1	1.44445006175024
504	Jan14_100x_M1BP_rep1_3R2_B-C-A_Position006_5_cmle.ics	27	0	2	2	0.0
505	Jan14_100x_M1BP_rep1_3R2_B-C-A_Position006_5_cmle.ics	29	0	1	1	0.0
506	Jan14_100x_M1BP_rep1_3R2_B-C-A_Position006_5_cmle.ics	30	0	1	1	5.338247209488192
507	Jan14_100x_M1BP_rep1_3R2_B-C-A_Position006_5_cmle.ics	30	0	1	2	0.0
508	Jan14_100x_M1BP_rep1_3R2_B-C-A_Position006_5_cmle.ics	31	0	1	1	0.0
509	Jan14_100x_M1BP_rep1_3R2_B-C-A_Position006_5_cmle.ics	32	0	1	1	6.154827045172099
510	Jan14_100x_M1BP_rep1_3R2_B-C-A_Position006_5_cmle.ics	32	0	2	1	0.0
511	Jan14_100x_M1BP_rep1_3R2_B-C-A_Position006_5_cmle.ics	33	0	1	1	0.0
512	Jan14_100x_M1BP_rep1_3R2_B-C-A_Position006_5_cmle.ics	34	0	1	1	0.0
513	Jan14_100x_M1BP_rep1_3R2_B-C-A_Position006_5_cmle.ics	35	0	1	1	0.0
514	Jan14_100x_M1BP_rep1_3R2_B-C-A_Position006_5_cmle.ics	36	0	1	1	0.0
515	Jan14_100x_M1BP_rep1_3R2_B-C-A_Position006_5_cmle.ics	36	0	1	2	1.3452374738224686
516	Jan14_100x_M1BP_rep1_3R2_B-C-A_Position006_5_cmle.ics	36	0	2	1	1.7430385742657564
517	Jan14_100x_M1BP_rep1_3R2_B-C-A_Position006_5_cmle.ics	36	0	2	2	0.0
518	Jan14_100x_M1BP_rep1_3R2_B-C-A_Position006_5_cmle.ics	37	0	1	1	0.23070632344123612
519	Jan14_100x_M1BP_rep1_3R2_B-C-A_Position006_5_cmle.ics	38	0	1	1	0.0
520	Jan14_100x_M1BP_rep1_3R2_B-C-A_Position006_5_cmle.ics	38	0	1	2	5.916761391591978
521	Jan14_100x_M1BP_rep1_3R2_B-C-A_Position006_5_cmle.ics	40	0	1	1	0.0
522	Jan14_100x_M1BP_rep1_3R2_B-C-A_Position006_5_cmle.ics	41	0	1	1	0.0
523	Jan14_100x_M1BP_rep1_3R2_B-C-A_Position006_5_cmle.ics	41	0	1	2	7.669033542874118
524	Jan14_100x_M1BP_rep1_3R2_B-C-A_Position006_5_cmle.ics	41	0	2	1	7.342842635897714
525	Jan14_100x_M1BP_rep1_3R2_B-C-A_Position006_5_cmle.ics	41	0	2	2	0.0
526	Jan14_100x_M1BP_rep1_3R2_B-C-A_Position006_5_cmle.ics	43	0	1	1	0.0
527	Jan14_100x_M1BP_rep1_3R2_B-C-A_Position006_5_cmle.ics	43	0	2	1	0.6606423714395955
528	Jan14_100x_M1BP_rep1_3R2_B-C-A_Position006_5_cmle.ics	44	0	1	1	0.0
529	Jan14_100x_M1BP_rep1_3R2_B-C-A_Position006_5_cmle.ics	45	0	1	1	1.8968493769622838
530	Jan14_100x_M1BP_rep1_3R2_B-C-A_Position006_5_cmle.ics	45	0	2	1	1.9926403119009237
531	Jan14_100x_M1BP_rep1_3R2_B-C-A_Position006_5_cmle.ics	46	0	1	1	2.4174676342817487
532	Jan14_100x_M1BP_rep1_3R2_B-C-A_Position006_5_cmle.ics	46	0	2	1	0.0
533	Jan14_100x_M1BP_rep1_3R2_B-C-A_Position006_5_cmle.ics	47	0	1	1	0.0
534	Jan14_100x_M1BP_rep1_3R2_B-C-A_Position006_5_cmle.ics	48	0	1	1	0.0
535	Jan14_100x_M1BP_rep1_3R2_B-C-A_Position006_5_cmle.ics	49	0	1	1	0.0
536	Jan14_100x_M1BP_rep1_3R2_B-C-A_Position006_5_cmle.ics	50	0	1	1	0.0
537	Jan14_100x_M1BP_rep1_3R2_B-C-A_Position006_5_cmle.ics	50	0	1	2	3.430672084336835
538	Jan14_100x_M1BP_rep1_3R2_B-C-A_Position006_5_cmle.ics	50	0	2	1	0.1459114905355603
539	Jan14_100x_M1BP_rep1_3R2_B-C-A_Position006_5_cmle.ics	50	0	2	2	5.009470272615501
540	Jan14_100x_M1BP_rep1_3R2_B-C-A_Position006_5_cmle.ics	50	0	3	1	4.41125934924057
541	Jan14_100x_M1BP_rep1_3R2_B-C-A_Position006_5_cmle.ics	50	0	3	2	0.0
542	Jan14_100x_M1BP_rep1_3R2_B-C-A_Position006_5_cmle.ics	51	0	1	1	0.0
543	Jan14_100x_M1BP_rep1_3R2_B-C-A_Position006_5_cmle.ics	52	0	1	1	0.0
544	Jan14_100x_M1BP_rep1_3R2_B-C-A_Position006_5_cmle.ics	52	0	1	2	3.4590564675231312
545	Jan14_100x_M1BP_rep1_3R2_B-C-A_Position006_5_cmle.ics	52	0	2	1	3.5576680487783907
546	Jan14_100x_M1BP_rep1_3R2_B-C-A_Position006_5_cmle.ics	52	0	2	2	0.0
547	Jan14_100x_M1BP_rep1_3R2_B-C-A_Position006_5_cmle.ics	53	0	1	1	0.0
548	Jan14_100x_M1BP_rep1_3R2_B-C-A_Position006_5_cmle.ics	54	0	1	1	0.0
549	Jan14_100x_M1BP_rep1_3R2_B-C-A_Position006_5_cmle.ics	55	0	1	1	0.0
550	Jan14_100x_M1BP_rep1_3R2_B-C-A_Position006_5_cmle.ics	56	0	1	1	0.0
551	Jan14_100x_M1BP_rep1_3R2_B-C-A_Position007_6_cmle.ics	1	0	1	1	0.0
552	Jan14_100x_M1BP_rep1_3R2_B-C-A_Position007_6_cmle.ics	2	0	1	1	0.10317500441073144
553	Jan14_100x_M1BP_rep1_3R2_B-C-A_Position007_6_cmle.ics	3	0	1	1	0.0
554	Jan14_100x_M1BP_rep1_3R2_B-C-A_Position007_6_cmle.ics	4	0	1	1	0.72222503087512
555	Jan14_100x_M1BP_rep1_3R2_B-C-A_Position007_6_cmle.ics	4	0	1	2	3.239760854393776
556	Jan14_100x_M1BP_rep1_3R2_B-C-A_Position007_6_cmle.ics	4	0	2	1	0.0
557	Jan14_100x_M1BP_rep1_3R2_B-C-A_Position007_6_cmle.ics	4	0	2	2	2.5641952280041536
558	Jan14_100x_M1BP_rep1_3R2_B-C-A_Position007_6_cmle.ics	5	0	1	1	0.0
559	Jan14_100x_M1BP_rep1_3R2_B-C-A_Position007_6_cmle.ics	6	0	1	1	1.7810767241969185
560	Jan14_100x_M1BP_rep1_3R2_B-C-A_Position007_6_cmle.ics	6	0	1	2	0.0
561	Jan14_100x_M1BP_rep1_3R2_B-C-A_Position007_6_cmle.ics	6	0	2	1	0.0
562	Jan14_100x_M1BP_rep1_3R2_B-C-A_Position007_6_cmle.ics	6	0	2	2	1.8282657361659704
563	Jan14_100x_M1BP_rep1_3R2_B-C-A_Position007_6_cmle.ics	8	0	1	1	0.0
564	Jan14_100x_M1BP_rep1_3R2_B-C-A_Position007_6_cmle.ics	8	0	2	1	1.2944547249242173
565	Jan14_100x_M1BP_rep1_3R2_B-C-A_Position007_6_cmle.ics	9	0	1	1	0.0
566	Jan14_100x_M1BP_rep1_3R2_B-C-A_Position007_6_cmle.ics	10	0	1	1	0.0
567	Jan14_100x_M1BP_rep1_3R2_B-C-A_Position007_6_cmle.ics	10	0	1	2	2.7484647828063724
568	Jan14_100x_M1BP_rep1_3R2_B-C-A_Position007_6_cmle.ics	11	0	1	1	0.0
569	Jan14_100x_M1BP_rep1_3R2_B-C-A_Position007_6_cmle.ics	12	0	1	1	0.0
570	Jan14_100x_M1BP_rep1_3R2_B-C-A_Position007_6_cmle.ics	13	0	1	1	0.0
571	Jan14_100x_M1BP_rep1_3R2_B-C-A_Position007_6_cmle.ics	14	0	1	1	3.390151152465127
572	Jan14_100x_M1BP_rep1_3R2_B-C-A_Position007_6_cmle.ics	14	0	1	2	2.5386235566991466
573	Jan14_100x_M1BP_rep1_3R2_B-C-A_Position007_6_cmle.ics	15	0	1	1	0.0
574	Jan14_100x_M1BP_rep1_3R2_B-C-A_Position007_6_cmle.ics	15	0	1	2	2.946393507950027
575	Jan14_100x_M1BP_rep1_3R2_B-C-A_Position007_6_cmle.ics	15	0	1	3	1.8951854028581037
576	Jan14_100x_M1BP_rep1_3R2_B-C-A_Position007_6_cmle.ics	16	0	1	1	0.0
577	Jan14_100x_M1BP_rep1_3R2_B-C-A_Position007_6_cmle.ics	17	0	1	1	0.0
578	Jan14_100x_M1BP_rep1_3R2_B-C-A_Position007_6_cmle.ics	17	0	1	2	3.817475163197063
579	Jan14_100x_M1BP_rep1_3R2_B-C-A_Position007_6_cmle.ics	18	0	1	1	0.0
580	Jan14_100x_M1BP_rep1_3R2_B-C-A_Position007_6_cmle.ics	19	0	1	1	0.0
581	Jan14_100x_M1BP_rep1_3R2_B-C-A_Position007_6_cmle.ics	20	0	1	1	0.0
582	Jan14_100x_M1BP_rep1_3R2_B-C-A_Position007_6_cmle.ics	21	0	1	1	7.542837502160203
583	Jan14_100x_M1BP_rep1_3R2_B-C-A_Position007_6_cmle.ics	21	0	1	2	3.054411016653568
584	Jan14_100x_M1BP_rep1_3R2_B-C-A_Position007_6_cmle.ics	21	0	1	3	0.0
585	Jan14_100x_M1BP_rep1_3R2_B-C-A_Position007_6_cmle.ics	21	0	2	1	0.0
586	Jan14_100x_M1BP_rep1_3R2_B-C-A_Position007_6_cmle.ics	21	0	2	2	5.723191057764038
587	Jan14_100x_M1BP_rep1_3R2_B-C-A_Position007_6_cmle.ics	21	0	2	3	8.420622786092713
588	Jan14_100x_M1BP_rep1_3R2_B-C-A_Position007_6_cmle.ics	22	0	1	1	0.0
589	Jan14_100x_M1BP_rep1_3R2_B-C-A_Position007_6_cmle.ics	22	0	2	1	0.0
590	Jan14_100x_M1BP_rep1_3R2_B-C-A_Position007_6_cmle.ics	22	0	3	1	1.2381000529287771
591	Jan14_100x_M1BP_rep1_3R2_B-C-A_Position007_6_cmle.ics	23	0	1	1	0.0
592	Jan14_100x_M1BP_rep1_3R2_B-C-A_Position007_6_cmle.ics	23	0	2	1	6.646110029424371
593	Jan14_100x_M1BP_rep1_3R2_B-C-A_Position007_6_cmle.ics	23	0	3	1	7.616803421816251
594	Jan14_100x_M1BP_rep1_3R2_B-C-A_Position007_6_cmle.ics	24	0	1	1	0.0
595	Jan14_100x_M1BP_rep1_3R2_B-C-A_Position007_6_cmle.ics	25	0	1	1	0.0
596	Jan14_100x_M1BP_rep1_3R2_B-C-A_Position007_6_cmle.ics	26	0	1	1	3.163970903296136
597	Jan14_100x_M1BP_rep1_3R2_B-C-A_Position007_6_cmle.ics	26	0	2	1	0.0
598	Jan14_100x_M1BP_rep1_3R2_B-C-A_Position007_6_cmle.ics	27	0	1	1	0.0
599	Jan14_100x_M1BP_rep1_3R2_B-C-A_Position007_6_cmle.ics	28	0	1	1	0.0
600	Jan14_100x_M1BP_rep1_3R2_B-C-A_Position007_6_cmle.ics	29	0	1	1	0.0
601	Jan14_100x_M1BP_rep1_3R2_B-C-A_Position007_6_cmle.ics	30	0	1	1	0.0
602	Jan14_100x_M1BP_rep1_3R2_B-C-A_Position007_6_cmle.ics	31	0	1	1	0.0
603	Jan14_100x_M1BP_rep1_3R2_B-C-A_Position007_6_cmle.ics	31	0	1	2	3.0739591082393396
604	Jan14_100x_M1BP_rep1_3R2_B-C-A_Position007_6_cmle.ics	32	0	1	1	0.0
605	Jan14_100x_M1BP_rep1_3R2_B-C-A_Position007_6_cmle.ics	32	0	1	2	6.2618949645065936
606	Jan14_100x_M1BP_rep1_3R2_B-C-A_Position007_6_cmle.ics	32	0	2	1	3.8286129699811235
607	Jan14_100x_M1BP_rep1_3R2_B-C-A_Position007_6_cmle.ics	32	0	2	2	5.3690670322876635
608	Jan14_100x_M1BP_rep1_3R2_B-C-A_Position007_6_cmle.ics	33	0	1	1	1.1190041972733815
609	Jan14_100x_M1BP_rep1_3R2_B-C-A_Position007_6_cmle.ics	33	0	1	2	0.3634229110571259
610	Jan14_100x_M1BP_rep1_3R2_B-C-A_Position007_6_cmle.ics	34	0	1	1	0.0
611	Jan14_100x_M1BP_rep1_3R2_B-C-A_Position007_6_cmle.ics	34	0	1	2	4.10698215289814
612	Jan14_100x_M1BP_rep1_3R2_B-C-A_Position007_6_cmle.ics	34	0	1	3	2.9544825027112025
613	Jan14_100x_M1BP_rep1_3R2_B-C-A_Position007_6_cmle.ics	34	0	2	1	2.88890012350048
614	Jan14_100x_M1BP_rep1_3R2_B-C-A_Position007_6_cmle.ics	34	0	2	2	2.010365081758165
615	Jan14_100x_M1BP_rep1_3R2_B-C-A_Position007_6_cmle.ics	34	0	2	3	0.0
616	Jan14_100x_M1BP_rep1_3R2_B-C-A_Position007_6_cmle.ics	35	0	1	1	0.0
617	Jan14_100x_M1BP_rep1_3R2_B-C-A_Position007_6_cmle.ics	36	0	1	1	0.2918229810711206
618	Jan14_100x_M1BP_rep1_3R2_B-C-A_Position007_6_cmle.ics	36	0	1	2	4.041520791581593
619	Jan14_100x_M1BP_rep1_3R2_B-C-A_Position007_6_cmle.ics	36	0	1	3	1.7509378864267235
620	Jan14_100x_M1BP_rep1_3R2_B-C-A_Position007_6_cmle.ics	36	0	2	1	0.5158750220536572
621	Jan14_100x_M1BP_rep1_3R2_B-C-A_Position007_6_cmle.ics	36	0	2	2	3.301600141143406
622	Jan14_100x_M1BP_rep1_3R2_B-C-A_Position007_6_cmle.ics	36	0	2	3	0.744005537498231
623	Jan14_100x_M1BP_rep1_3R2_B-C-A_Position007_6_cmle.ics	37	0	1	1	0.0
624	Jan14_100x_M1BP_rep1_3R2_B-C-A_Position007_6_cmle.ics	38	0	1	1	0.0
625	Jan14_100x_M1BP_rep1_3R2_B-C-A_Position007_6_cmle.ics	39	0	1	1	0.0
626	Jan14_100x_M1BP_rep1_3R2_B-C-A_Position007_6_cmle.ics	40	0	1	1	0.0
627	Jan14_100x_M1BP_rep1_3R2_B-C-A_Position007_6_cmle.ics	40	0	2	1	0.3720027687491155
628	Jan14_100x_M1BP_rep1_3R2_B-C-A_Position007_6_cmle.ics	41	0	1	1	0.0
629	Jan14_100x_M1BP_rep1_3R2_B-C-A_Position007_6_cmle.ics	41	0	1	2	8.785035067082532
630	Jan14_100x_M1BP_rep1_3R2_B-C-A_Position007_6_cmle.ics	42	0	1	1	0.0
631	Jan14_100x_M1BP_rep1_3R2_B-C-A_Position007_6_cmle.ics	42	0	1	2	1.30507204614332
632	Jan14_100x_M1BP_rep1_3R2_B-C-A_Position007_6_cmle.ics	42	0	2	1	1.433352969887323
633	Jan14_100x_M1BP_rep1_3R2_B-C-A_Position007_6_cmle.ics	42	0	2	2	0.0
634	Jan14_100x_M1BP_rep1_3R2_B-C-A_Position007_6_cmle.ics	43	0	1	1	0.0
635	Jan14_100x_M1BP_rep1_3R2_B-C-A_Position007_6_cmle.ics	44	0	1	1	0.0
636	Jan14_100x_M1BP_rep1_3R2_B-C-A_Position007_6_cmle.ics	46	0	1	1	0.0
637	Jan14_100x_M1BP_rep1_3R2_B-C-A_Position007_6_cmle.ics	47	0	1	1	0.0
638	Jan14_100x_M1BP_rep1_3R2_B-C-A_Position007_6_cmle.ics	48	0	1	1	0.0
639	Jan14_100x_M1BP_rep1_3R2_B-C-A_Position007_6_cmle.ics	48	0	1	2	4.420318752029949
640	Jan14_100x_M1BP_rep1_3R2_B-C-A_Position007_6_cmle.ics	49	0	1	1	0.0
641	Jan14_100x_M1BP_rep1_3R2_B-C-A_Position007_6_cmle.ics	49	0	2	1	0.0
642	Jan14_100x_M1BP_rep1_3R2_B-C-A_Position007_6_cmle.ics	50	0	1	1	0.0
643	Jan14_100x_M1BP_rep1_3R2_B-C-A_Position007_6_cmle.ics	51	0	1	1	0.20635000882146287
644	Jan14_100x_M1BP_rep1_3R2_B-C-A_Position007_6_cmle.ics	51	0	2	1	0.0
645	Jan14_100x_M1BP_rep1_3R2_B-C-A_Position007_6_cmle.ics	52	0	1	1	0.0
646	Jan14_100x_M1BP_rep1_3R2_B-C-A_Position007_6_cmle.ics	53	0	1	1	0.0
647	Jan14_100x_M1BP_rep1_3R2_B-C-A_Position007_6_cmle.ics	53	0	1	2	2.352752090272223
648	Jan14_100x_M1BP_rep1_3R2_B-C-A_Position007_6_cmle.ics	53	0	2	1	2.4933366432413813
649	Jan14_100x_M1BP_rep1_3R2_B-C-A_Position007_6_cmle.ics	53	0	2	2	0.0
650	Jan14_100x_M1BP_rep1_3R2_B-C-A_Position007_6_cmle.ics	55	0	1	1	0.0
651	Jan14_100x_M1BP_rep1_3R2_B-C-A_Position008_7_cmle.ics	1	0	1	1	0.0
652	Jan14_100x_M1BP_rep1_3R2_B-C-A_Position008_7_cmle.ics	1	0	1	2	0.0
653	Jan14_100x_M1BP_rep1_3R2_B-C-A_Position008_7_cmle.ics	3	0	1	1	0.0
654	Jan14_100x_M1BP_rep1_3R2_B-C-A_Position008_7_cmle.ics	4	0	1	1	0.0
655	Jan14_100x_M1BP_rep1_3R2_B-C-A_Position008_7_cmle.ics	5	0	1	1	0.0
656	Jan14_100x_M1BP_rep1_3R2_B-C-A_Position008_7_cmle.ics	5	0	1	2	2.932784663149478
657	Jan14_100x_M1BP_rep1_3R2_B-C-A_Position008_7_cmle.ics	5	0	2	1	2.9262571295297275
658	Jan14_100x_M1BP_rep1_3R2_B-C-A_Position008_7_cmle.ics	5	0	2	2	0.0
659	Jan14_100x_M1BP_rep1_3R2_B-C-A_Position008_7_cmle.ics	6	0	1	1	0.0
660	Jan14_100x_M1BP_rep1_3R2_B-C-A_Position008_7_cmle.ics	7	0	1	1	0.0
661	Jan14_100x_M1BP_rep1_3R2_B-C-A_Position008_7_cmle.ics	8	0	1	1	0.0
662	Jan14_100x_M1BP_rep1_3R2_B-C-A_Position008_7_cmle.ics	9	0	1	1	0.0
663	Jan14_100x_M1BP_rep1_3R2_B-C-A_Position008_7_cmle.ics	10	0	1	1	0.0
664	Jan14_100x_M1BP_rep1_3R2_B-C-A_Position008_7_cmle.ics	11	0	1	1	3.5406153166899057
665	Jan14_100x_M1BP_rep1_3R2_B-C-A_Position008_7_cmle.ics	11	0	2	1	0.0
666	Jan14_100x_M1BP_rep1_3R2_B-C-A_Position008_7_cmle.ics	12	0	1	1	0.0
667	Jan14_100x_M1BP_rep1_3R2_B-C-A_Position008_7_cmle.ics	13	0	1	1	0.0
668	Jan14_100x_M1BP_rep1_3R2_B-C-A_Position008_7_cmle.ics	15	0	1	1	0.0
669	Jan14_100x_M1BP_rep1_3R2_B-C-A_Position008_7_cmle.ics	16	0	1	1	0.0
670	Jan14_100x_M1BP_rep1_3R2_B-C-A_Position008_7_cmle.ics	17	0	1	1	0.0
671	Jan14_100x_M1BP_rep1_3R2_B-C-A_Position008_7_cmle.ics	17	0	1	2	9.218547386994926
672	Jan14_100x_M1BP_rep1_3R2_B-C-A_Position008_7_cmle.ics	17	0	2	1	9.874759586599959
673	Jan14_100x_M1BP_rep1_3R2_B-C-A_Position008_7_cmle.ics	17	0	2	2	0.0
674	Jan14_100x_M1BP_rep1_3R2_B-C-A_Position008_7_cmle.ics	18	0	1	1	0.0
675	Jan14_100x_M1BP_rep1_3R2_B-C-A_Position008_7_cmle.ics	19	0	1	1	3.220659039560043
676	Jan14_100x_M1BP_rep1_3R2_B-C-A_Position008_7_cmle.ics	19	0	2	1	0.0
677	Jan14_100x_M1BP_rep1_3R2_B-C-A_Position008_7_cmle.ics	20	0	1	1	0.0
678	Jan14_100x_M1BP_rep1_3R2_B-C-A_Position008_7_cmle.ics	21	0	1	1	0.0
679	Jan14_100x_M1BP_rep1_3R2_B-C-A_Position008_7_cmle.ics	22	0	1	1	0.0
680	Jan14_100x_M1BP_rep1_3R2_B-C-A_Position008_7_cmle.ics	23	0	1	1	0.0
681	Jan14_100x_M1BP_rep1_3R2_B-C-A_Position008_7_cmle.ics	23	0	1	2	2.956283467525028
682	Jan14_100x_M1BP_rep1_3R2_B-C-A_Position008_7_cmle.ics	23	0	2	1	2.861130493447262
683	Jan14_100x_M1BP_rep1_3R2_B-C-A_Position008_7_cmle.ics	23	0	2	2	0.0
684	Jan14_100x_M1BP_rep1_3R2_B-C-A_Position008_7_cmle.ics	24	0	1	1	0.0
685	Jan14_100x_M1BP_rep1_3R2_B-C-A_Position008_7_cmle.ics	24	0	1	2	8.153436955483224
686	Jan14_100x_M1BP_rep1_3R2_B-C-A_Position008_7_cmle.ics	24	0	1	3	1.4199491695140265
687	Jan14_100x_M1BP_rep1_3R2_B-C-A_Position008_7_cmle.ics	24	0	2	1	1.6776879206634818
688	Jan14_100x_M1BP_rep1_3R2_B-C-A_Position008_7_cmle.ics	24	0	2	2	10.293569758811627
689	Jan14_100x_M1BP_rep1_3R2_B-C-A_Position008_7_cmle.ics	24	0	2	3	0.0
690	Jan14_100x_M1BP_rep1_3R2_B-C-A_Position008_7_cmle.ics	24	0	3	1	8.153436955483224
691	Jan14_100x_M1BP_rep1_3R2_B-C-A_Position008_7_cmle.ics	24	0	3	2	0.0
692	Jan14_100x_M1BP_rep1_3R2_B-C-A_Position008_7_cmle.ics	24	0	3	3	10.312665047895978
693	Jan14_100x_M1BP_rep1_3R2_B-C-A_Position008_7_cmle.ics	25	0	1	1	3.714300158786332
694	Jan14_100x_M1BP_rep1_3R2_B-C-A_Position008_7_cmle.ics	25	0	1	2	0.0
695	Jan14_100x_M1BP_rep1_3R2_B-C-A_Position008_7_cmle.ics	25	0	2	1	0.0
696	Jan14_100x_M1BP_rep1_3R2_B-C-A_Position008_7_cmle.ics	25	0	2	2	3.6111251543756
697	Jan14_100x_M1BP_rep1_3R2_B-C-A_Position008_7_cmle.ics	26	0	1	1	0.0
698	Jan14_100x_M1BP_rep1_3R2_B-C-A_Position008_7_cmle.ics	26	0	1	2	0.3095250132321943
699	Jan14_100x_M1BP_rep1_3R2_B-C-A_Position008_7_cmle.ics	26	0	1	3	6.164363540471572
700	Jan14_100x_M1BP_rep1_3R2_B-C-A_Position008_7_cmle.ics	26	0	1	4	0.5595020986366908
701	Jan14_100x_M1BP_rep1_3R2_B-C-A_Position008_7_cmle.ics	26	0	2	1	1.30507204614332
702	Jan14_100x_M1BP_rep1_3R2_B-C-A_Position008_7_cmle.ics	26	0	2	2	0.10317500441073144
703	Jan14_100x_M1BP_rep1_3R2_B-C-A_Position008_7_cmle.ics	26	0	2	3	5.021417622083899
704	Jan14_100x_M1BP_rep1_3R2_B-C-A_Position008_7_cmle.ics	26	0	2	4	1.1792185774793633
705	Jan14_100x_M1BP_rep1_3R2_B-C-A_Position008_7_cmle.ics	26	0	3	1	0.8754689432133618
706	Jan14_100x_M1BP_rep1_3R2_B-C-A_Position008_7_cmle.ics	26	0	3	2	0.3720027687491155
707	Jan14_100x_M1BP_rep1_3R2_B-C-A_Position008_7_cmle.ics	26	0	3	3	6.556793049414939
708	Jan14_100x_M1BP_rep1_3R2_B-C-A_Position008_7_cmle.ics	26	0	3	4	0.0
709	Jan14_100x_M1BP_rep1_3R2_B-C-A_Position008_7_cmle.ics	27	0	1	1	0.0
710	Jan14_100x_M1BP_rep1_3R2_B-C-A_Position008_7_cmle.ics	27	0	1	2	6.515564838308031
711	Jan14_100x_M1BP_rep1_3R2_B-C-A_Position008_7_cmle.ics	27	0	1	3	6.236250322251232
712	Jan14_100x_M1BP_rep1_3R2_B-C-A_Position008_7_cmle.ics	27	0	2	1	5.689993689123396
713	Jan14_100x_M1BP_rep1_3R2_B-C-A_Position008_7_cmle.ics	27	0	2	2	0.0
714	Jan14_100x_M1BP_rep1_3R2_B-C-A_Position008_7_cmle.ics	27	0	2	3	9.67922324315822
715	Jan14_100x_M1BP_rep1_3R2_B-C-A_Position008_7_cmle.ics	27	0	3	1	6.090821713858752
716	Jan14_100x_M1BP_rep1_3R2_B-C-A_Position008_7_cmle.ics	27	0	3	2	9.973346572965525
717	Jan14_100x_M1BP_rep1_3R2_B-C-A_Position008_7_cmle.ics	27	0	3	3	0.0
718	Jan14_100x_M1BP_rep1_3R2_B-C-A_Position008_7_cmle.ics	28	0	1	1	2.2224576109144727
719	Jan14_100x_M1BP_rep1_3R2_B-C-A_Position008_7_cmle.ics	29	0	1	1	0.0
720	Jan14_100x_M1BP_rep1_3R2_B-C-A_Position008_7_cmle.ics	30	0	1	1	0.0
721	Jan14_100x_M1BP_rep1_3R2_B-C-A_Position008_7_cmle.ics	31	0	1	1	0.0
722	Jan14_100x_M1BP_rep1_3R2_B-C-A_Position008_7_cmle.ics	32	0	1	1	0.0
723	Jan14_100x_M1BP_rep1_3R2_B-C-A_Position008_7_cmle.ics	34	0	1	1	0.0
724	Jan14_100x_M1BP_rep1_3R2_B-C-A_Position008_7_cmle.ics	34	0	2	1	0.0
725	Jan14_100x_M1BP_rep1_3R2_B-C-A_Position008_7_cmle.ics	35	0	1	1	7.166764849436615
726	Jan14_100x_M1BP_rep1_3R2_B-C-A_Position008_7_cmle.ics	35	0	1	2	0.0
727	Jan14_100x_M1BP_rep1_3R2_B-C-A_Position008_7_cmle.ics	35	0	1	3	5.192686349910441
728	Jan14_100x_M1BP_rep1_3R2_B-C-A_Position008_7_cmle.ics	35	0	2	1	0.0
729	Jan14_100x_M1BP_rep1_3R2_B-C-A_Position008_7_cmle.ics	35	0	2	2	7.327604742568956
730	Jan14_100x_M1BP_rep1_3R2_B-C-A_Position008_7_cmle.ics	35	0	2	3	6.222231235124322
731	Jan14_100x_M1BP_rep1_3R2_B-C-A_Position008_7_cmle.ics	35	0	3	1	11.59284927795255
732	Jan14_100x_M1BP_rep1_3R2_B-C-A_Position008_7_cmle.ics	35	0	3	2	4.387061364462463
733	Jan14_100x_M1BP_rep1_3R2_B-C-A_Position008_7_cmle.ics	35	0	3	3	6.940388601985762
734	Jan14_100x_M1BP_rep1_3R2_B-C-A_Position008_7_cmle.ics	36	0	1	1	2.61014409228664
735	Jan14_100x_M1BP_rep1_3R2_B-C-A_Position008_7_cmle.ics	36	0	1	2	0.0
736	Jan14_100x_M1BP_rep1_3R2_B-C-A_Position008_7_cmle.ics	37	0	1	1	0.0
737	Jan14_100x_M1BP_rep1_3R2_B-C-A_Position008_7_cmle.ics	38	0	1	1	0.0
738	Jan14_100x_M1BP_rep1_3R2_B-C-A_Position008_7_cmle.ics	38	0	1	2	5.9880689578744475
739	Jan14_100x_M1BP_rep1_3R2_B-C-A_Position008_7_cmle.ics	39	0	1	1	0.0
740	Jan14_100x_M1BP_rep1_3R2_B-C-A_Position008_7_cmle.ics	40	0	1	1	0.0
741	Jan14_100x_M1BP_rep1_3R2_B-C-A_Position008_7_cmle.ics	41	0	1	1	0.0
742	Jan14_100x_M1BP_rep1_3R2_B-C-A_Position008_7_cmle.ics	41	0	1	2	2.861130493447262
743	Jan14_100x_M1BP_rep1_3R2_B-C-A_Position008_7_cmle.ics	42	0	1	1	0.0
744	Jan14_100x_M1BP_rep1_3R2_B-C-A_Position008_7_cmle.ics	43	0	1	1	6.561691214031149
745	Jan14_100x_M1BP_rep1_3R2_B-C-A_Position008_7_cmle.ics	43	0	1	2	0.0
746	Jan14_100x_M1BP_rep1_3R2_B-C-A_Position008_7_cmle.ics	44	0	1	1	1.4930362603455627
747	Jan14_100x_M1BP_rep1_3R2_B-C-A_Position008_7_cmle.ics	44	0	2	1	0.0
748	Jan14_100x_M1BP_rep1_3R2_B-C-A_Position008_7_cmle.ics	45	0	1	1	0.0
749	Jan14_100x_M1BP_rep1_3R2_B-C-A_Position008_7_cmle.ics	46	0	1	1	2.584794377981393
750	Jan14_100x_M1BP_rep1_3R2_B-C-A_Position008_7_cmle.ics	46	0	2	1	0.0
751	Jan14_100x_M1BP_rep1_3R2_B-C-A_Position008_7_cmle.ics	48	0	1	1	0.0
752	Jan14_100x_M1BP_rep1_3R2_B-C-A_Position008_7_cmle.ics	49	0	1	1	0.0
753	Jan14_100x_M1BP_rep1_3R2_B-C-A_Position009_8_cmle.ics	1	0	1	1	0.7295574526778015
754	Jan14_100x_M1BP_rep1_3R2_B-C-A_Position009_8_cmle.ics	1	0	2	1	0.0
755	Jan14_100x_M1BP_rep1_3R2_B-C-A_Position009_8_cmle.ics	2	0	1	1	3.0952501323219432
756	Jan14_100x_M1BP_rep1_3R2_B-C-A_Position009_8_cmle.ics	4	0	1	1	0.0
757	Jan14_100x_M1BP_rep1_3R2_B-C-A_Position009_8_cmle.ics	5	0	1	1	2.5889094498484346
758	Jan14_100x_M1BP_rep1_3R2_B-C-A_Position009_8_cmle.ics	6	0	1	1	0.0
759	Jan14_100x_M1BP_rep1_3R2_B-C-A_Position009_8_cmle.ics	7	0	1	1	0.0
760	Jan14_100x_M1BP_rep1_3R2_B-C-A_Position009_8_cmle.ics	8	0	1	1	0.0
761	Jan14_100x_M1BP_rep1_3R2_B-C-A_Position009_8_cmle.ics	8	0	1	2	3.7394769566826014
762	Jan14_100x_M1BP_rep1_3R2_B-C-A_Position009_8_cmle.ics	9	0	1	1	0.0
763	Jan14_100x_M1BP_rep1_3R2_B-C-A_Position009_8_cmle.ics	9	0	2	1	0.0
764	Jan14_100x_M1BP_rep1_3R2_B-C-A_Position009_8_cmle.ics	10	0	1	1	0.0
765	Jan14_100x_M1BP_rep1_3R2_B-C-A_Position009_8_cmle.ics	10	0	2	1	6.146847126952364
766	Jan14_100x_M1BP_rep1_3R2_B-C-A_Position009_8_cmle.ics	11	0	1	1	0.0
767	Jan14_100x_M1BP_rep1_3R2_B-C-A_Position009_8_cmle.ics	11	0	1	2	1.8958080945204934
768	Jan14_100x_M1BP_rep1_3R2_B-C-A_Position009_8_cmle.ics	12	0	1	1	0.0
769	Jan14_100x_M1BP_rep1_3R2_B-C-A_Position009_8_cmle.ics	12	0	1	2	0.3720027687491155
770	Jan14_100x_M1BP_rep1_3R2_B-C-A_Position009_8_cmle.ics	13	0	1	1	3.2864583567343417
771	Jan14_100x_M1BP_rep1_3R2_B-C-A_Position009_8_cmle.ics	13	0	2	1	0.0
772	Jan14_100x_M1BP_rep1_3R2_B-C-A_Position009_8_cmle.ics	15	0	1	1	0.0
773	Jan14_100x_M1BP_rep1_3R2_B-C-A_Position009_8_cmle.ics	16	0	1	1	0.0
774	Jan14_100x_M1BP_rep1_3R2_B-C-A_Position009_8_cmle.ics	16	0	2	1	4.087354665614022
775	Jan14_100x_M1BP_rep1_3R2_B-C-A_Position009_8_cmle.ics	18	0	1	1	0.0
776	Jan14_100x_M1BP_rep1_3R2_B-C-A_Position009_8_cmle.ics	18	0	1	2	9.103403745367851
777	Jan14_100x_M1BP_rep1_3R2_B-C-A_Position009_8_cmle.ics	18	0	2	1	7.9462364952789715
778	Jan14_100x_M1BP_rep1_3R2_B-C-A_Position009_8_cmle.ics	18	0	2	2	0.10317500441073144
779	Jan14_100x_M1BP_rep1_3R2_B-C-A_Position009_8_cmle.ics	19	0	1	1	0.23070632344123612
780	Jan14_100x_M1BP_rep1_3R2_B-C-A_Position009_8_cmle.ics	19	0	1	2	3.7936987539245677
781	Jan14_100x_M1BP_rep1_3R2_B-C-A_Position009_8_cmle.ics	19	0	1	3	0.0
782	Jan14_100x_M1BP_rep1_3R2_B-C-A_Position009_8_cmle.ics	19	0	2	1	3.8994245301146604
783	Jan14_100x_M1BP_rep1_3R2_B-C-A_Position009_8_cmle.ics	19	0	2	2	5.869197887936631
784	Jan14_100x_M1BP_rep1_3R2_B-C-A_Position009_8_cmle.ics	19	0	2	3	2.9280754549121024
785	Jan14_100x_M1BP_rep1_3R2_B-C-A_Position009_8_cmle.ics	19	0	3	1	3.5933944818433656
786	Jan14_100x_M1BP_rep1_3R2_B-C-A_Position009_8_cmle.ics	19	0	3	2	0.0
787	Jan14_100x_M1BP_rep1_3R2_B-C-A_Position009_8_cmle.ics	19	0	3	3	3.796503707175739
788	Jan14_100x_M1BP_rep1_3R2_B-C-A_Position009_8_cmle.ics	21	0	1	1	3.0980500830484545
789	Jan14_100x_M1BP_rep1_3R2_B-C-A_Position009_8_cmle.ics	21	0	1	2	6.381021616635206
790	Jan14_100x_M1BP_rep1_3R2_B-C-A_Position009_8_cmle.ics	21	0	1	3	0.0
791	Jan14_100x_M1BP_rep1_3R2_B-C-A_Position009_8_cmle.ics	21	0	1	4	3.301600141143406
792	Jan14_100x_M1BP_rep1_3R2_B-C-A_Position009_8_cmle.ics	21	0	2	1	6.274727673047137
793	Jan14_100x_M1BP_rep1_3R2_B-C-A_Position009_8_cmle.ics	21	0	2	2	0.0
794	Jan14_100x_M1BP_rep1_3R2_B-C-A_Position009_8_cmle.ics	21	0	2	3	6.425415272742171
795	Jan14_100x_M1BP_rep1_3R2_B-C-A_Position009_8_cmle.ics	21	0	2	4	9.784454684830596
796	Jan14_100x_M1BP_rep1_3R2_B-C-A_Position009_8_cmle.ics	21	0	3	1	4.033754806412406
797	Jan14_100x_M1BP_rep1_3R2_B-C-A_Position009_8_cmle.ics	21	0	3	2	9.933458410000316
798	Jan14_100x_M1BP_rep1_3R2_B-C-A_Position009_8_cmle.ics	21	0	3	3	3.817475163197063
799	Jan14_100x_M1BP_rep1_3R2_B-C-A_Position009_8_cmle.ics	21	0	3	4	0.0
800	Jan14_100x_M1BP_rep1_3R2_B-C-A_Position009_8_cmle.ics	22	0	1	1	0.46141264688247224
801	Jan14_100x_M1BP_rep1_3R2_B-C-A_Position009_8_cmle.ics	22	0	1	2	1.511536735387343
802	Jan14_100x_M1BP_rep1_3R2_B-C-A_Position009_8_cmle.ics	23	0	1	1	0.0
803	Jan14_100x_M1BP_rep1_3R2_B-C-A_Position009_8_cmle.ics	23	0	1	2	3.0687674948105
804	Jan14_100x_M1BP_rep1_3R2_B-C-A_Position009_8_cmle.ics	23	0	2	1	3.111384635385792
805	Jan14_100x_M1BP_rep1_3R2_B-C-A_Position009_8_cmle.ics	23	0	2	2	0.0
806	Jan14_100x_M1BP_rep1_3R2_B-C-A_Position009_8_cmle.ics	24	0	1	1	0.0
807	Jan14_100x_M1BP_rep1_3R2_B-C-A_Position009_8_cmle.ics	25	0	1	1	0.0
808	Jan14_100x_M1BP_rep1_3R2_B-C-A_Position009_8_cmle.ics	25	0	1	2	3.5691174505994754
809	Jan14_100x_M1BP_rep1_3R2_B-C-A_Position009_8_cmle.ics	26	0	1	1	0.0
810	Jan14_100x_M1BP_rep1_3R2_B-C-A_Position009_8_cmle.ics	27	0	1	1	0.0
811	Jan14_100x_M1BP_rep1_3R2_B-C-A_Position009_8_cmle.ics	27	0	1	2	0.72222503087512
812	Jan14_100x_M1BP_rep1_3R2_B-C-A_Position009_8_cmle.ics	28	0	1	1	0.913592684735068
813	Jan14_100x_M1BP_rep1_3R2_B-C-A_Position009_8_cmle.ics	28	0	2	1	0.0
814	Jan14_100x_M1BP_rep1_3R2_B-C-A_Position009_8_cmle.ics	29	0	1	1	0.0
815	Jan14_100x_M1BP_rep1_3R2_B-C-A_Position009_8_cmle.ics	29	0	1	2	2.1380072994357717
816	Jan14_100x_M1BP_rep1_3R2_B-C-A_Position009_8_cmle.ics	29	0	2	1	3.119231399420564
817	Jan14_100x_M1BP_rep1_3R2_B-C-A_Position009_8_cmle.ics	29	0	2	2	0.0
818	Jan14_100x_M1BP_rep1_3R2_B-C-A_Position009_8_cmle.ics	30	0	1	1	0.0
819	Jan14_100x_M1BP_rep1_3R2_B-C-A_Position009_8_cmle.ics	31	0	1	1	0.0
820	Jan14_100x_M1BP_rep1_3R2_B-C-A_Position009_8_cmle.ics	32	0	1	1	0.0
821	Jan14_100x_M1BP_rep1_3R2_B-C-A_Position009_8_cmle.ics	33	0	1	1	0.0
822	Jan14_100x_M1BP_rep1_3R2_B-C-A_Position009_8_cmle.ics	33	0	1	2	0.8875449473696695
823	Jan14_100x_M1BP_rep1_3R2_B-C-A_Position009_8_cmle.ics	33	0	1	3	0.10317500441073144
824	Jan14_100x_M1BP_rep1_3R2_B-C-A_Position009_8_cmle.ics	34	0	1	1	0.0
825	Jan14_100x_M1BP_rep1_3R2_B-C-A_Position009_8_cmle.ics	35	0	1	1	0.0
826	Jan14_100x_M1BP_rep1_3R2_B-C-A_Position009_8_cmle.ics	36	0	1	1	0.42540144110901373
827	Jan14_100x_M1BP_rep1_3R2_B-C-A_Position009_8_cmle.ics	36	0	2	1	0.9788040346074901
828	Jan14_100x_M1BP_rep1_3R2_B-C-A_Position009_8_cmle.ics	37	0	1	1	0.0
829	Jan14_100x_M1BP_rep1_3R2_B-C-A_Position009_8_cmle.ics	38	0	1	1	0.0
830	Jan14_100x_M1BP_rep1_3R2_B-C-A_Position009_8_cmle.ics	39	0	1	1	0.0
831	Jan14_100x_M1BP_rep1_3R2_B-C-A_Position009_8_cmle.ics	39	0	2	1	3.4296960647185153
832	Jan14_100x_M1BP_rep1_3R2_B-C-A_Position009_8_cmle.ics	40	0	1	1	0.0
833	Jan14_100x_M1BP_rep1_3R2_B-C-A_Position009_8_cmle.ics	41	0	1	1	0.0
834	Jan14_100x_M1BP_rep1_3R2_B-C-A_Position009_8_cmle.ics	41	0	1	2	4.706635175436525
835	Jan14_100x_M1BP_rep1_3R2_B-C-A_Position009_8_cmle.ics	41	0	2	1	4.959281558861743
836	Jan14_100x_M1BP_rep1_3R2_B-C-A_Position009_8_cmle.ics	41	0	2	2	0.0
837	Jan14_100x_M1BP_rep1_3R2_B-C-A_Position009_8_cmle.ics	42	0	1	1	0.0
838	Jan14_100x_M1BP_rep1_3R2_B-C-A_Position009_8_cmle.ics	42	0	1	2	6.507390747976059
839	Jan14_100x_M1BP_rep1_3R2_B-C-A_Position009_8_cmle.ics	42	0	1	3	11.070538546711862
840	Jan14_100x_M1BP_rep1_3R2_B-C-A_Position009_8_cmle.ics	42	0	2	1	10.667830963448166
841	Jan14_100x_M1BP_rep1_3R2_B-C-A_Position009_8_cmle.ics	42	0	2	2	3.9152161384299604
842	Jan14_100x_M1BP_rep1_3R2_B-C-A_Position009_8_cmle.ics	42	0	2	3	0.0
843	Jan14_100x_M1BP_rep1_3R2_B-C-A_Position009_8_cmle.ics	42	0	3	1	6.5527624473504975
844	Jan14_100x_M1BP_rep1_3R2_B-C-A_Position009_8_cmle.ics	42	0	3	2	0.0
845	Jan14_100x_M1BP_rep1_3R2_B-C-A_Position009_8_cmle.ics	42	0	3	3	4.215049357026888
846	Jan14_100x_M1BP_rep1_3R2_B-C-A_Position009_8_cmle.ics	43	0	1	1	0.0
847	Jan14_100x_M1BP_rep1_3R2_B-C-A_Position009_8_cmle.ics	43	0	2	1	0.32626801153583
848	Jan14_100x_M1BP_rep1_3R2_B-C-A_Position009_8_cmle.ics	44	0	1	1	0.0
849	Jan14_100x_M1BP_rep1_3R2_B-C-A_Position009_8_cmle.ics	45	0	1	1	3.171125798405793
850	Jan14_100x_M1BP_rep1_3R2_B-C-A_Position009_8_cmle.ics	45	0	1	2	0.0
851	Jan14_100x_M1BP_rep1_3R2_B-C-A_Position009_8_cmle.ics	45	0	2	1	0.0
852	Jan14_100x_M1BP_rep1_3R2_B-C-A_Position009_8_cmle.ics	45	0	2	2	2.352752090272223
853	Jan14_100x_M1BP_rep1_3R2_B-C-A_Position009_8_cmle.ics	46	0	1	1	0.23070632344123612
854	Jan14_100x_M1BP_rep1_3R2_B-C-A_Position009_8_cmle.ics	46	0	1	2	0.3095250132321943
855	Jan14_100x_M1BP_rep1_3R2_B-C-A_Position009_8_cmle.ics	46	0	2	1	1.403331779731213
856	Jan14_100x_M1BP_rep1_3R2_B-C-A_Position009_8_cmle.ics	46	0	2	2	0.0
857	Jan14_100x_M1BP_rep1_3R2_B-C-A_Position009_8_cmle.ics	47	0	1	1	0.0
858	Jan14_100x_M1BP_rep1_3R2_B-C-A_Position009_8_cmle.ics	47	0	1	2	4.725402822312746
859	Jan14_100x_M1BP_rep1_3R2_B-C-A_Position010_9_cmle.ics	1	0	1	1	5.072040895838886
860	Jan14_100x_M1BP_rep1_3R2_B-C-A_Position010_9_cmle.ics	2	0	1	1	3.3032118571979776
861	Jan14_100x_M1BP_rep1_3R2_B-C-A_Position010_9_cmle.ics	2	0	1	2	0.0
862	Jan14_100x_M1BP_rep1_3R2_B-C-A_Position010_9_cmle.ics	2	0	2	1	0.0
863	Jan14_100x_M1BP_rep1_3R2_B-C-A_Position010_9_cmle.ics	2	0	2	2	3.8673426996960076
864	Jan14_100x_M1BP_rep1_3R2_B-C-A_Position010_9_cmle.ics	2	0	3	1	0.0
865	Jan14_100x_M1BP_rep1_3R2_B-C-A_Position010_9_cmle.ics	2	0	3	2	2.8962603905211473
866	Jan14_100x_M1BP_rep1_3R2_B-C-A_Position010_9_cmle.ics	3	0	1	1	0.0
867	Jan14_100x_M1BP_rep1_3R2_B-C-A_Position010_9_cmle.ics	4	0	1	1	0.0
868	Jan14_100x_M1BP_rep1_3R2_B-C-A_Position010_9_cmle.ics	5	0	1	1	6.538939463346426
869	Jan14_100x_M1BP_rep1_3R2_B-C-A_Position010_9_cmle.ics	5	0	2	1	0.0
870	Jan14_100x_M1BP_rep1_3R2_B-C-A_Position010_9_cmle.ics	6	0	1	1	0.0
871	Jan14_100x_M1BP_rep1_3R2_B-C-A_Position010_9_cmle.ics	7	0	1	1	0.0
872	Jan14_100x_M1BP_rep1_3R2_B-C-A_Position010_9_cmle.ics	7	0	1	2	4.036541911424764
873	Jan14_100x_M1BP_rep1_3R2_B-C-A_Position010_9_cmle.ics	8	0	1	1	0.0
874	Jan14_100x_M1BP_rep1_3R2_B-C-A_Position010_9_cmle.ics	8	0	1	2	0.0
875	Jan14_100x_M1BP_rep1_3R2_B-C-A_Position010_9_cmle.ics	9	0	1	1	0.0
876	Jan14_100x_M1BP_rep1_3R2_B-C-A_Position010_9_cmle.ics	10	0	1	1	0.0
877	Jan14_100x_M1BP_rep1_3R2_B-C-A_Position010_9_cmle.ics	10	0	2	1	3.922007498501014
878	Jan14_100x_M1BP_rep1_3R2_B-C-A_Position010_9_cmle.ics	11	0	1	1	0.0
879	Jan14_100x_M1BP_rep1_3R2_B-C-A_Position010_9_cmle.ics	12	0	1	1	0.0
880	Jan14_100x_M1BP_rep1_3R2_B-C-A_Position010_9_cmle.ics	13	0	1	1	1.7763106057964917
881	Jan14_100x_M1BP_rep1_3R2_B-C-A_Position010_9_cmle.ics	13	0	2	1	0.0
882	Jan14_100x_M1BP_rep1_3R2_B-C-A_Position010_9_cmle.ics	14	0	1	1	0.0
883	Jan14_100x_M1BP_rep1_3R2_B-C-A_Position010_9_cmle.ics	14	0	1	2	3.9692216708101085
884	Jan14_100x_M1BP_rep1_3R2_B-C-A_Position010_9_cmle.ics	15	0	1	1	0.0
885	Jan14_100x_M1BP_rep1_3R2_B-C-A_Position010_9_cmle.ics	15	0	1	2	4.587125286158074
886	Jan14_100x_M1BP_rep1_3R2_B-C-A_Position010_9_cmle.ics	16	0	1	1	0.0
887	Jan14_100x_M1BP_rep1_3R2_B-C-A_Position010_9_cmle.ics	16	0	1	2	0.1459114905355603
888	Jan14_100x_M1BP_rep1_3R2_B-C-A_Position010_9_cmle.ics	17	0	1	1	0.0
889	Jan14_100x_M1BP_rep1_3R2_B-C-A_Position010_9_cmle.ics	17	0	1	2	5.68181036947884
890	Jan14_100x_M1BP_rep1_3R2_B-C-A_Position010_9_cmle.ics	17	0	1	3	5.683060564313793
891	Jan14_100x_M1BP_rep1_3R2_B-C-A_Position010_9_cmle.ics	17	0	2	1	5.5800415312367315
892	Jan14_100x_M1BP_rep1_3R2_B-C-A_Position010_9_cmle.ics	17	0	2	2	0.20635000882146287
893	Jan14_100x_M1BP_rep1_3R2_B-C-A_Position010_9_cmle.ics	17	0	2	3	1.5338067085748235
894	Jan14_100x_M1BP_rep1_3R2_B-C-A_Position010_9_cmle.ics	17	0	3	1	5.998364409472139
895	Jan14_100x_M1BP_rep1_3R2_B-C-A_Position010_9_cmle.ics	17	0	3	2	0.0
896	Jan14_100x_M1BP_rep1_3R2_B-C-A_Position010_9_cmle.ics	17	0	3	3	0.5260913608053412
897	Jan14_100x_M1BP_rep1_3R2_B-C-A_Position010_9_cmle.ics	18	0	1	1	0.0
898	Jan14_100x_M1BP_rep1_3R2_B-C-A_Position010_9_cmle.ics	19	0	1	1	0.0
899	Jan14_100x_M1BP_rep1_3R2_B-C-A_Position010_9_cmle.ics	20	0	1	1	0.0
900	Jan14_100x_M1BP_rep1_3R2_B-C-A_Position010_9_cmle.ics	21	0	1	1	0.0
901	Jan14_100x_M1BP_rep1_3R2_B-C-A_Position010_9_cmle.ics	21	0	1	2	5.476452311340752
902	Jan14_100x_M1BP_rep1_3R2_B-C-A_Position010_9_cmle.ics	21	0	1	3	6.389911544571356
903	Jan14_100x_M1BP_rep1_3R2_B-C-A_Position010_9_cmle.ics	21	0	2	1	5.810869008118313
904	Jan14_100x_M1BP_rep1_3R2_B-C-A_Position010_9_cmle.ics	21	0	2	2	0.0
905	Jan14_100x_M1BP_rep1_3R2_B-C-A_Position010_9_cmle.ics	21	0	2	3	0.5556144027286182
906	Jan14_100x_M1BP_rep1_3R2_B-C-A_Position010_9_cmle.ics	22	0	1	1	0.0
907	Jan14_100x_M1BP_rep1_3R2_B-C-A_Position010_9_cmle.ics	24	0	1	1	0.0
908	Jan14_100x_M1BP_rep1_3R2_B-C-A_Position010_9_cmle.ics	25	0	1	1	0.0
909	Jan14_100x_M1BP_rep1_3R2_B-C-A_Position010_9_cmle.ics	26	0	1	1	2.9991822047360697
910	Jan14_100x_M1BP_rep1_3R2_B-C-A_Position010_9_cmle.ics	27	0	1	1	0.0
911	Jan14_100x_M1BP_rep1_3R2_B-C-A_Position010_9_cmle.ics	28	0	1	1	0.0
912	Jan14_100x_M1BP_rep1_3R2_B-C-A_Position010_9_cmle.ics	29	0	1	1	0.0
913	Jan14_100x_M1BP_rep1_3R2_B-C-A_Position010_9_cmle.ics	30	0	1	1	0.0
914	Jan14_100x_M1BP_rep1_3R2_B-C-A_Position010_9_cmle.ics	31	0	1	1	0.0
915	Jan14_100x_M1BP_rep1_3R2_B-C-A_Position010_9_cmle.ics	31	0	1	2	5.042572415551194
916	Jan14_100x_M1BP_rep1_3R2_B-C-A_Position010_9_cmle.ics	31	0	1	3	3.4968036065078474
917	Jan14_100x_M1BP_rep1_3R2_B-C-A_Position010_9_cmle.ics	31	0	2	1	5.210724879375827
918	Jan14_100x_M1BP_rep1_3R2_B-C-A_Position010_9_cmle.ics	31	0	2	2	0.0
919	Jan14_100x_M1BP_rep1_3R2_B-C-A_Position010_9_cmle.ics	31	0	2	3	2.0032962184243317
920	Jan14_100x_M1BP_rep1_3R2_B-C-A_Position010_9_cmle.ics	31	0	3	1	3.6076287904745845
921	Jan14_100x_M1BP_rep1_3R2_B-C-A_Position010_9_cmle.ics	31	0	3	2	1.7810767241969185
922	Jan14_100x_M1BP_rep1_3R2_B-C-A_Position010_9_cmle.ics	31	0	3	3	0.0
923	Jan14_100x_M1BP_rep1_3R2_B-C-A_Position010_9_cmle.ics	32	0	1	1	0.0
924	Jan14_100x_M1BP_rep1_3R2_B-C-A_Position010_9_cmle.ics	33	0	1	1	0.10317500441073144
925	Jan14_100x_M1BP_rep1_3R2_B-C-A_Position010_9_cmle.ics	33	0	1	2	4.296848451576714
926	Jan14_100x_M1BP_rep1_3R2_B-C-A_Position010_9_cmle.ics	34	0	1	1	0.0
927	Jan14_100x_M1BP_rep1_3R2_B-C-A_Position010_9_cmle.ics	34	0	1	2	2.8028682047045996
928	Jan14_100x_M1BP_rep1_3R2_B-C-A_Position010_9_cmle.ics	34	0	1	3	2.584794377981393
929	Jan14_100x_M1BP_rep1_3R2_B-C-A_Position010_9_cmle.ics	35	0	1	1	0.0
930	Jan14_100x_M1BP_rep1_3R2_B-C-A_Position010_9_cmle.ics	36	0	1	1	0.0
931	Jan14_100x_M1BP_rep1_3R2_B-C-A_Position010_9_cmle.ics	37	0	1	1	0.0
932	Jan14_100x_M1BP_rep1_3R2_B-C-A_Position010_9_cmle.ics	38	0	1	1	0.0
933	Jan14_100x_M1BP_rep1_3R2_B-C-A_Position010_9_cmle.ics	40	0	1	1	0.0
934	Jan14_100x_M1BP_rep1_3R2_B-C-A_Position010_9_cmle.ics	41	0	1	1	0.0
935	Jan14_100x_M1BP_rep1_3R2_B-C-A_Position010_9_cmle.ics	42	0	1	1	0.0
936	Jan14_100x_M1BP_rep1_3R2_B-C-A_Position010_9_cmle.ics	43	0	1	1	0.0
937	Jan14_100x_M1BP_rep1_3R2_B-C-A_Position010_9_cmle.ics	44	0	1	1	1.9024530800922563
938	Jan14_100x_M1BP_rep1_3R2_B-C-A_Position010_9_cmle.ics	44	0	1	2	0.0
939	Jan14_100x_M1BP_rep1_3R2_B-C-A_Position010_9_cmle.ics	44	0	2	1	0.0
940	Jan14_100x_M1BP_rep1_3R2_B-C-A_Position010_9_cmle.ics	44	0	2	2	2.272193773547914
941	Jan14_100x_M1BP_rep1_3R2_B-C-A_Position010_9_cmle.ics	45	0	1	1	0.0
942	Jan14_100x_M1BP_rep1_3R2_B-C-A_Position010_9_cmle.ics	45	0	1	2	0.9512265400461282
943	Jan14_100x_M1BP_rep1_3R2_B-C-A_Position010_9_cmle.ics	45	0	1	3	1.0317500441073144
944	Jan14_100x_M1BP_rep1_3R2_B-C-A_Position010_9_cmle.ics	45	0	1	4	3.178393049460934
945	Jan14_100x_M1BP_rep1_3R2_B-C-A_Position011_10_cmle.ics	1	0	1	1	0.0
946	Jan14_100x_M1BP_rep1_3R2_B-C-A_Position011_10_cmle.ics	3	0	1	1	0.0
947	Jan14_100x_M1BP_rep1_3R2_B-C-A_Position011_10_cmle.ics	4	0	1	1	0.0
948	Jan14_100x_M1BP_rep1_3R2_B-C-A_Position011_10_cmle.ics	5	0	1	1	0.0
949	Jan14_100x_M1BP_rep1_3R2_B-C-A_Position011_10_cmle.ics	6	0	1	1	0.0
950	Jan14_100x_M1BP_rep1_3R2_B-C-A_Position011_10_cmle.ics	7	0	1	1	0.0
951	Jan14_100x_M1BP_rep1_3R2_B-C-A_Position011_10_cmle.ics	8	0	1	1	0.0
952	Jan14_100x_M1BP_rep1_3R2_B-C-A_Position011_10_cmle.ics	8	0	2	1	2.7530524973254633
953	Jan14_100x_M1BP_rep1_3R2_B-C-A_Position011_10_cmle.ics	8	0	3	1	2.584794377981393
954	Jan14_100x_M1BP_rep1_3R2_B-C-A_Position011_10_cmle.ics	9	0	1	1	0.0
955	Jan14_100x_M1BP_rep1_3R2_B-C-A_Position011_10_cmle.ics	10	0	1	1	0.0
956	Jan14_100x_M1BP_rep1_3R2_B-C-A_Position011_10_cmle.ics	11	0	1	1	0.0
957	Jan14_100x_M1BP_rep1_3R2_B-C-A_Position011_10_cmle.ics	12	0	1	1	0.0
958	Jan14_100x_M1BP_rep1_3R2_B-C-A_Position011_10_cmle.ics	13	0	1	1	0.0
959	Jan14_100x_M1BP_rep1_3R2_B-C-A_Position011_10_cmle.ics	13	0	1	2	0.0
960	Jan14_100x_M1BP_rep1_3R2_B-C-A_Position011_10_cmle.ics	13	0	2	1	4.153235765136575
961	Jan14_100x_M1BP_rep1_3R2_B-C-A_Position011_10_cmle.ics	13	0	2	2	5.159781867426305
962	Jan14_100x_M1BP_rep1_3R2_B-C-A_Position011_10_cmle.ics	14	0	1	1	0.0
963	Jan14_100x_M1BP_rep1_3R2_B-C-A_Position011_10_cmle.ics	15	0	1	1	0.0
964	Jan14_100x_M1BP_rep1_3R2_B-C-A_Position011_10_cmle.ics	16	0	1	1	0.0
965	Jan14_100x_M1BP_rep1_3R2_B-C-A_Position011_10_cmle.ics	17	0	1	1	0.0
966	Jan14_100x_M1BP_rep1_3R2_B-C-A_Position011_10_cmle.ics	17	0	2	1	4.498477520042599
967	Jan14_100x_M1BP_rep1_3R2_B-C-A_Position011_10_cmle.ics	18	0	1	1	1.9711556915503592
968	Jan14_100x_M1BP_rep1_3R2_B-C-A_Position011_10_cmle.ics	19	0	1	1	0.0
969	Jan14_100x_M1BP_rep1_3R2_B-C-A_Position011_10_cmle.ics	20	0	1	1	0.0
970	Jan14_100x_M1BP_rep1_3R2_B-C-A_Position011_10_cmle.ics	21	0	1	1	0.0
971	Jan14_100x_M1BP_rep1_3R2_B-C-A_Position011_10_cmle.ics	21	0	1	2	1.3880777203971526
972	Jan14_100x_M1BP_rep1_3R2_B-C-A_Position011_10_cmle.ics	21	0	2	1	1.3452374738224686
973	Jan14_100x_M1BP_rep1_3R2_B-C-A_Position011_10_cmle.ics	21	0	2	2	0.0
974	Jan14_100x_M1BP_rep1_3R2_B-C-A_Position011_10_cmle.ics	22	0	1	1	6.1905002646438865
975	Jan14_100x_M1BP_rep1_3R2_B-C-A_Position011_10_cmle.ics	22	0	2	1	0.0
976	Jan14_100x_M1BP_rep1_3R2_B-C-A_Position011_10_cmle.ics	23	0	1	1	0.0
977	Jan14_100x_M1BP_rep1_3R2_B-C-A_Position011_10_cmle.ics	25	0	1	1	0.0
978	Jan14_100x_M1BP_rep1_3R2_B-C-A_Position011_10_cmle.ics	26	0	1	1	0.0
979	Jan14_100x_M1BP_rep1_3R2_B-C-A_Position011_10_cmle.ics	28	0	1	1	4.1496738060053735
980	Jan14_100x_M1BP_rep1_3R2_B-C-A_Position011_10_cmle.ics	28	0	1	2	0.0
981	Jan14_100x_M1BP_rep1_3R2_B-C-A_Position011_10_cmle.ics	29	0	1	1	0.0
982	Jan14_100x_M1BP_rep1_3R2_B-C-A_Position011_10_cmle.ics	30	0	1	1	0.0
983	Jan14_100x_M1BP_rep1_3R2_B-C-A_Position011_10_cmle.ics	31	0	1	1	0.0
984	Jan14_100x_M1BP_rep1_3R2_B-C-A_Position011_10_cmle.ics	32	0	1	1	0.0
985	Jan14_100x_M1BP_rep1_3R2_B-C-A_Position011_10_cmle.ics	32	0	1	2	7.205280192119405
986	Jan14_100x_M1BP_rep1_3R2_B-C-A_Position011_10_cmle.ics	32	0	2	1	0.0
987	Jan14_100x_M1BP_rep1_3R2_B-C-A_Position011_10_cmle.ics	32	0	2	2	6.229070732913375
988	Jan14_100x_M1BP_rep1_3R2_B-C-A_Position011_10_cmle.ics	33	0	1	1	0.0
989	Jan14_100x_M1BP_rep1_3R2_B-C-A_Position011_10_cmle.ics	34	0	1	1	0.0
990	Jan14_100x_M1BP_rep1_3R2_B-C-A_Position011_10_cmle.ics	35	0	1	1	0.0
991	Jan14_100x_M1BP_rep1_3R2_B-C-A_Position011_10_cmle.ics	35	0	1	2	0.4377344716066809
992	Jan14_100x_M1BP_rep1_3R2_B-C-A_Position011_10_cmle.ics	35	0	2	1	0.6190500264643886
993	Jan14_100x_M1BP_rep1_3R2_B-C-A_Position011_10_cmle.ics	35	0	2	2	0.0
994	Jan14_100x_M1BP_rep1_3R2_B-C-A_Position011_10_cmle.ics	36	0	1	1	3.3686283434767104
995	Jan14_100x_M1BP_rep1_3R2_B-C-A_Position011_10_cmle.ics	36	0	1	2	0.0
996	Jan14_100x_M1BP_rep1_3R2_B-C-A_Position011_10_cmle.ics	36	0	1	3	0.8344252714560013
997	Jan14_100x_M1BP_rep1_3R2_B-C-A_Position011_10_cmle.ics	37	0	1	1	0.0
998	Jan14_100x_M1BP_rep1_3R2_B-C-A_Position011_10_cmle.ics	37	0	1	2	6.857840055171334
999	Jan14_100x_M1BP_rep1_3R2_B-C-A_Position011_10_cmle.ics	37	0	2	1	6.567638112780411
1000	Jan14_100x_M1BP_rep1_3R2_B-C-A_Position011_10_cmle.ics	37	0	2	2	0.0
1001	Jan14_100x_M1BP_rep1_3R2_B-C-A_Position011_10_cmle.ics	38	0	1	1	0.0
1002	Jan14_100x_M1BP_rep1_3R2_B-C-A_Position011_10_cmle.ics	39	0	1	1	0.0
1003	Jan14_100x_M1BP_rep1_3R2_B-C-A_Position012_11_cmle.ics	1	0	1	1	0.0
1004	Jan14_100x_M1BP_rep1_3R2_B-C-A_Position012_11_cmle.ics	2	0	1	1	0.0
1005	Jan14_100x_M1BP_rep1_3R2_B-C-A_Position012_11_cmle.ics	3	0	1	1	0.0
1006	Jan14_100x_M1BP_rep1_3R2_B-C-A_Position012_11_cmle.ics	4	0	1	1	0.0
1007	Jan14_100x_M1BP_rep1_3R2_B-C-A_Position012_11_cmle.ics	5	0	1	1	0.0
1008	Jan14_100x_M1BP_rep1_3R2_B-C-A_Position012_11_cmle.ics	5	0	1	2	2.204198814510572
1009	Jan14_100x_M1BP_rep1_3R2_B-C-A_Position012_11_cmle.ics	6	0	1	1	0.0
1010	Jan14_100x_M1BP_rep1_3R2_B-C-A_Position012_11_cmle.ics	7	0	1	1	2.6304568040267062
1011	Jan14_100x_M1BP_rep1_3R2_B-C-A_Position012_11_cmle.ics	7	0	1	2	0.0
1012	Jan14_100x_M1BP_rep1_3R2_B-C-A_Position012_11_cmle.ics	7	0	1	3	1.650800070571703
1013	Jan14_100x_M1BP_rep1_3R2_B-C-A_Position012_11_cmle.ics	7	0	2	1	0.0
1014	Jan14_100x_M1BP_rep1_3R2_B-C-A_Position012_11_cmle.ics	7	0	2	2	2.6304568040267062
1015	Jan14_100x_M1BP_rep1_3R2_B-C-A_Position012_11_cmle.ics	7	0	2	3	4.568917255809945
1016	Jan14_100x_M1BP_rep1_3R2_B-C-A_Position012_11_cmle.ics	7	0	3	1	5.491585926587379
1017	Jan14_100x_M1BP_rep1_3R2_B-C-A_Position012_11_cmle.ics	7	0	3	2	2.3070632344123614
1018	Jan14_100x_M1BP_rep1_3R2_B-C-A_Position012_11_cmle.ics	7	0	3	3	0.5158750220536572
1019	Jan14_100x_M1BP_rep1_3R2_B-C-A_Position012_11_cmle.ics	7	0	4	1	4.694892398306067
1020	Jan14_100x_M1BP_rep1_3R2_B-C-A_Position012_11_cmle.ics	7	0	4	2	1.650800070571703
1021	Jan14_100x_M1BP_rep1_3R2_B-C-A_Position012_11_cmle.ics	7	0	4	3	0.0
1022	Jan14_100x_M1BP_rep1_3R2_B-C-A_Position012_11_cmle.ics	8	0	1	1	0.0
1023	Jan14_100x_M1BP_rep1_3R2_B-C-A_Position012_11_cmle.ics	8	0	1	2	0.744005537498231
1024	Jan14_100x_M1BP_rep1_3R2_B-C-A_Position012_11_cmle.ics	8	0	2	1	2.3286652261012097
1025	Jan14_100x_M1BP_rep1_3R2_B-C-A_Position012_11_cmle.ics	8	0	2	2	3.9727454850520276
1026	Jan14_100x_M1BP_rep1_3R2_B-C-A_Position012_11_cmle.ics	9	0	1	1	0.0
1027	Jan14_100x_M1BP_rep1_3R2_B-C-A_Position012_11_cmle.ics	10	0	1	1	0.0
1028	Jan14_100x_M1BP_rep1_3R2_B-C-A_Position012_11_cmle.ics	11	0	1	1	3.0641413012467664
1029	Jan14_100x_M1BP_rep1_3R2_B-C-A_Position012_11_cmle.ics	11	0	1	2	2.315503805289826
1030	Jan14_100x_M1BP_rep1_3R2_B-C-A_Position012_11_cmle.ics	13	0	1	1	0.0
1031	Jan14_100x_M1BP_rep1_3R2_B-C-A_Position012_11_cmle.ics	13	0	1	2	8.373082287337633
1032	Jan14_100x_M1BP_rep1_3R2_B-C-A_Position012_11_cmle.ics	14	0	1	1	0.0
1033	Jan14_100x_M1BP_rep1_3R2_B-C-A_Position012_11_cmle.ics	14	0	1	2	1.80482546240828
1034	Jan14_100x_M1BP_rep1_3R2_B-C-A_Position012_11_cmle.ics	14	0	2	1	2.352752090272223
1035	Jan14_100x_M1BP_rep1_3R2_B-C-A_Position012_11_cmle.ics	14	0	2	2	0.32626801153583
1036	Jan14_100x_M1BP_rep1_3R2_B-C-A_Position012_11_cmle.ics	15	0	1	1	0.0
1037	Jan14_100x_M1BP_rep1_3R2_B-C-A_Position012_11_cmle.ics	15	0	1	2	3.5206831923334376
1038	Jan14_100x_M1BP_rep1_3R2_B-C-A_Position012_11_cmle.ics	15	0	1	3	1.5627088357751586
1039	Jan14_100x_M1BP_rep1_3R2_B-C-A_Position012_11_cmle.ics	16	0	1	1	0.0
1040	Jan14_100x_M1BP_rep1_3R2_B-C-A_Position012_11_cmle.ics	17	0	1	1	0.0
1041	Jan14_100x_M1BP_rep1_3R2_B-C-A_Position012_11_cmle.ics	18	0	1	1	0.0
1042	Jan14_100x_M1BP_rep1_3R2_B-C-A_Position012_11_cmle.ics	18	0	2	1	0.0
1043	Jan14_100x_M1BP_rep1_3R2_B-C-A_Position012_11_cmle.ics	19	0	1	1	0.0
1044	Jan14_100x_M1BP_rep1_3R2_B-C-A_Position012_11_cmle.ics	19	0	1	2	1.242391573779135
1045	Jan14_100x_M1BP_rep1_3R2_B-C-A_Position012_11_cmle.ics	19	0	2	1	0.8815276241084421
1046	Jan14_100x_M1BP_rep1_3R2_B-C-A_Position012_11_cmle.ics	19	0	2	2	0.0
1047	Jan14_100x_M1BP_rep1_3R2_B-C-A_Position012_11_cmle.ics	20	0	1	1	0.0
1048	Jan14_100x_M1BP_rep1_3R2_B-C-A_Position012_11_cmle.ics	20	0	1	2	4.209995339193639
1049	Jan14_100x_M1BP_rep1_3R2_B-C-A_Position012_11_cmle.ics	20	0	2	1	0.3720027687491155
1050	Jan14_100x_M1BP_rep1_3R2_B-C-A_Position012_11_cmle.ics	20	0	2	2	3.1379452544647535
1051	Jan14_100x_M1BP_rep1_3R2_B-C-A_Position012_11_cmle.ics	20	0	3	1	3.8049061601845127
1052	Jan14_100x_M1BP_rep1_3R2_B-C-A_Position012_11_cmle.ics	20	0	3	2	0.0
1053	Jan14_100x_M1BP_rep1_3R2_B-C-A_Position012_11_cmle.ics	21	0	1	1	5.074101201780059
1054	Jan14_100x_M1BP_rep1_3R2_B-C-A_Position012_11_cmle.ics	21	0	1	2	0.0
1055	Jan14_100x_M1BP_rep1_3R2_B-C-A_Position012_11_cmle.ics	22	0	1	1	0.0
1056	Jan14_100x_M1BP_rep1_3R2_B-C-A_Position012_11_cmle.ics	23	0	1	1	0.32626801153583
1057	Jan14_100x_M1BP_rep1_3R2_B-C-A_Position012_11_cmle.ics	24	0	1	1	0.0
1058	Jan14_100x_M1BP_rep1_3R2_B-C-A_Position012_11_cmle.ics	25	0	1	1	0.8318234787411565
1059	Jan14_100x_M1BP_rep1_3R2_B-C-A_Position012_11_cmle.ics	25	0	1	2	0.0
1060	Jan14_100x_M1BP_rep1_3R2_B-C-A_Position012_11_cmle.ics	25	0	2	1	0.0
1061	Jan14_100x_M1BP_rep1_3R2_B-C-A_Position012_11_cmle.ics	25	0	2	2	0.7295574526778015
1062	Jan14_100x_M1BP_rep1_3R2_B-C-A_Position012_11_cmle.ics	26	0	1	1	0.0
1063	Jan14_100x_M1BP_rep1_3R2_B-C-A_Position012_11_cmle.ics	26	0	1	2	5.0650416088836065
1064	Jan14_100x_M1BP_rep1_3R2_B-C-A_Position012_11_cmle.ics	27	0	1	1	0.0
1065	Jan14_100x_M1BP_rep1_3R2_B-C-A_Position012_11_cmle.ics	27	0	1	2	1.9024530800922566
1066	Jan14_100x_M1BP_rep1_3R2_B-C-A_Position012_11_cmle.ics	27	0	1	3	5.514798087503864
1067	Jan14_100x_M1BP_rep1_3R2_B-C-A_Position012_11_cmle.ics	27	0	2	1	2.352752090272223
1068	Jan14_100x_M1BP_rep1_3R2_B-C-A_Position012_11_cmle.ics	27	0	2	2	0.0
1069	Jan14_100x_M1BP_rep1_3R2_B-C-A_Position012_11_cmle.ics	27	0	2	3	2.93641210382247
1070	Jan14_100x_M1BP_rep1_3R2_B-C-A_Position012_11_cmle.ics	27	0	3	1	5.35119326221409
1071	Jan14_100x_M1BP_rep1_3R2_B-C-A_Position012_11_cmle.ics	27	0	3	2	2.548234631356425
1072	Jan14_100x_M1BP_rep1_3R2_B-C-A_Position012_11_cmle.ics	27	0	3	3	0.0
1073	Jan14_100x_M1BP_rep1_3R2_B-C-A_Position012_11_cmle.ics	27	0	4	1	2.0032962184243317
1074	Jan14_100x_M1BP_rep1_3R2_B-C-A_Position012_11_cmle.ics	27	0	4	2	0.2918229810711206
1075	Jan14_100x_M1BP_rep1_3R2_B-C-A_Position012_11_cmle.ics	27	0	4	3	3.327293914964626
1076	Jan14_100x_M1BP_rep1_3R2_B-C-A_Position012_11_cmle.ics	28	0	1	1	0.0
1077	Jan14_100x_M1BP_rep1_3R2_B-C-A_Position012_11_cmle.ics	29	0	1	1	0.0
1078	Jan14_100x_M1BP_rep1_3R2_B-C-A_Position012_11_cmle.ics	29	0	1	2	6.626861743417581
1079	Jan14_100x_M1BP_rep1_3R2_B-C-A_Position012_11_cmle.ics	29	0	2	1	4.834402467958498
1080	Jan14_100x_M1BP_rep1_3R2_B-C-A_Position012_11_cmle.ics	29	0	2	2	1.8968493769622838
1081	Jan14_100x_M1BP_rep1_3R2_B-C-A_Position012_11_cmle.ics	29	0	3	1	5.321935620020202
1082	Jan14_100x_M1BP_rep1_3R2_B-C-A_Position012_11_cmle.ics	29	0	3	2	0.7295574526778015
1083	Jan14_100x_M1BP_rep1_3R2_B-C-A_Position012_11_cmle.ics	30	0	1	1	0.0
1084	Jan14_100x_M1BP_rep1_3R2_B-C-A_Position012_11_cmle.ics	31	0	1	1	0.0
1085	Jan14_100x_M1BP_rep1_3R2_B-C-A_Position012_11_cmle.ics	32	0	1	1	0.0
1086	Jan14_100x_M1BP_rep1_3R2_B-C-A_Position012_11_cmle.ics	32	0	1	2	2.8161295679868967
1087	Jan14_100x_M1BP_rep1_3R2_B-C-A_Position012_11_cmle.ics	32	0	2	1	2.0865853320384886
1088	Jan14_100x_M1BP_rep1_3R2_B-C-A_Position012_11_cmle.ics	32	0	2	2	0.0
1089	Jan14_100x_M1BP_rep1_3R2_B-C-A_Position012_11_cmle.ics	33	0	1	1	0.0
1090	Jan14_100x_M1BP_rep1_3R2_B-C-A_Position012_11_cmle.ics	34	0	1	1	0.0
1091	Jan14_100x_M1BP_rep1_3R2_B-C-A_Position012_11_cmle.ics	35	0	1	1	0.0
1092	Jan14_100x_M1BP_rep1_3R2_B-C-A_Position012_11_cmle.ics	36	0	1	1	0.0
1093	Jan14_100x_M1BP_rep1_3R2_B-C-A_Position012_11_cmle.ics	36	0	1	2	0.5556144027286182
1094	Jan14_100x_M1BP_rep1_3R2_B-C-A_Position012_11_cmle.ics	36	0	2	1	0.23070632344123612
1095	Jan14_100x_M1BP_rep1_3R2_B-C-A_Position012_11_cmle.ics	36	0	2	2	0.0
1096	Jan14_100x_M1BP_rep1_3R2_B-C-A_Position012_11_cmle.ics	37	0	1	1	0.0
1097	Jan14_100x_M1BP_rep1_3R2_B-C-A_Position012_11_cmle.ics	37	0	1	2	3.4912201817920114
1098	Jan14_100x_M1BP_rep1_3R2_B-C-A_Position012_11_cmle.ics	37	0	2	1	3.223290179042331
1099	Jan14_100x_M1BP_rep1_3R2_B-C-A_Position012_11_cmle.ics	37	0	2	2	0.0
1100	Jan14_100x_M1BP_rep1_3R2_B-C-A_Position012_11_cmle.ics	38	0	1	1	0.0
1101	Jan14_100x_M1BP_rep1_3R2_B-C-A_Position013_12_cmle.ics	1	0	1	1	5.873193288813148
1102	Jan14_100x_M1BP_rep1_3R2_B-C-A_Position013_12_cmle.ics	1	0	1	2	0.0
1103	Jan14_100x_M1BP_rep1_3R2_B-C-A_Position013_12_cmle.ics	1	0	2	1	0.1459114905355603
1104	Jan14_100x_M1BP_rep1_3R2_B-C-A_Position013_12_cmle.ics	1	0	2	2	5.61750450859251
1105	Jan14_100x_M1BP_rep1_3R2_B-C-A_Position013_12_cmle.ics	2	0	1	1	0.0
1106	Jan14_100x_M1BP_rep1_3R2_B-C-A_Position013_12_cmle.ics	2	0	2	1	3.663802371284478
1107	Jan14_100x_M1BP_rep1_3R2_B-C-A_Position013_12_cmle.ics	3	0	1	1	0.0
1108	Jan14_100x_M1BP_rep1_3R2_B-C-A_Position013_12_cmle.ics	3	0	1	2	2.262804502914313
1109	Jan14_100x_M1BP_rep1_3R2_B-C-A_Position013_12_cmle.ics	3	0	2	1	2.1886723580334047
1110	Jan14_100x_M1BP_rep1_3R2_B-C-A_Position013_12_cmle.ics	3	0	2	2	0.0
1111	Jan14_100x_M1BP_rep1_3R2_B-C-A_Position013_12_cmle.ics	4	0	1	1	0.0
1112	Jan14_100x_M1BP_rep1_3R2_B-C-A_Position013_12_cmle.ics	5	0	1	1	0.0
1113	Jan14_100x_M1BP_rep1_3R2_B-C-A_Position013_12_cmle.ics	5	0	1	2	4.640156324735695
1114	Jan14_100x_M1BP_rep1_3R2_B-C-A_Position013_12_cmle.ics	6	0	1	1	6.002273831542681
1115	Jan14_100x_M1BP_rep1_3R2_B-C-A_Position013_12_cmle.ics	6	0	1	2	0.0
1116	Jan14_100x_M1BP_rep1_3R2_B-C-A_Position013_12_cmle.ics	7	0	1	1	6.0266921439498615
1117	Jan14_100x_M1BP_rep1_3R2_B-C-A_Position013_12_cmle.ics	7	0	1	2	8.649259147547419
1118	Jan14_100x_M1BP_rep1_3R2_B-C-A_Position013_12_cmle.ics	7	0	1	3	6.7013170175111
1119	Jan14_100x_M1BP_rep1_3R2_B-C-A_Position013_12_cmle.ics	7	0	2	1	6.108273960843304
1120	Jan14_100x_M1BP_rep1_3R2_B-C-A_Position013_12_cmle.ics	7	0	2	2	0.0
1121	Jan14_100x_M1BP_rep1_3R2_B-C-A_Position013_12_cmle.ics	7	0	2	3	7.844014997002029
1122	Jan14_100x_M1BP_rep1_3R2_B-C-A_Position013_12_cmle.ics	7	0	3	1	0.8875449473696695
1123	Jan14_100x_M1BP_rep1_3R2_B-C-A_Position013_12_cmle.ics	7	0	3	2	7.699510313602751
1124	Jan14_100x_M1BP_rep1_3R2_B-C-A_Position013_12_cmle.ics	7	0	3	3	0.0
1125	Jan14_100x_M1BP_rep1_3R2_B-C-A_Position013_12_cmle.ics	8	0	1	1	0.0
1126	Jan14_100x_M1BP_rep1_3R2_B-C-A_Position013_12_cmle.ics	9	0	1	1	0.6190500264643886
1127	Jan14_100x_M1BP_rep1_3R2_B-C-A_Position013_12_cmle.ics	9	0	2	1	0.0
1128	Jan14_100x_M1BP_rep1_3R2_B-C-A_Position013_12_cmle.ics	9	0	3	1	1.8940413082472753
1129	Jan14_100x_M1BP_rep1_3R2_B-C-A_Position013_12_cmle.ics	10	0	1	1	0.0
1130	Jan14_100x_M1BP_rep1_3R2_B-C-A_Position013_12_cmle.ics	10	0	1	2	4.180816173993256
1131	Jan14_100x_M1BP_rep1_3R2_B-C-A_Position013_12_cmle.ics	11	0	1	1	0.0
1132	Jan14_100x_M1BP_rep1_3R2_B-C-A_Position013_12_cmle.ics	11	0	1	2	2.690474947644937
1133	Jan14_100x_M1BP_rep1_3R2_B-C-A_Position013_12_cmle.ics	11	0	2	1	2.3931263790099124
1134	Jan14_100x_M1BP_rep1_3R2_B-C-A_Position013_12_cmle.ics	11	0	2	2	0.0
1135	Jan14_100x_M1BP_rep1_3R2_B-C-A_Position013_12_cmle.ics	13	0	1	1	0.0
1136	Jan14_100x_M1BP_rep1_3R2_B-C-A_Position013_12_cmle.ics	14	0	1	1	0.0
1137	Jan14_100x_M1BP_rep1_3R2_B-C-A_Position013_12_cmle.ics	15	0	1	1	0.0
1138	Jan14_100x_M1BP_rep1_3R2_B-C-A_Position013_12_cmle.ics	16	0	1	1	0.0
1139	Jan14_100x_M1BP_rep1_3R2_B-C-A_Position013_12_cmle.ics	17	0	1	1	5.738429438626226
1140	Jan14_100x_M1BP_rep1_3R2_B-C-A_Position013_12_cmle.ics	17	0	2	1	0.0
1141	Jan14_100x_M1BP_rep1_3R2_B-C-A_Position013_12_cmle.ics	18	0	1	1	0.0
1142	Jan14_100x_M1BP_rep1_3R2_B-C-A_Position013_12_cmle.ics	19	0	1	1	1.5490250415242273
1143	Jan14_100x_M1BP_rep1_3R2_B-C-A_Position013_12_cmle.ics	20	0	1	1	0.0
1144	Jan14_100x_M1BP_rep1_3R2_B-C-A_Position013_12_cmle.ics	21	0	1	1	0.0
1145	Jan14_100x_M1BP_rep1_3R2_B-C-A_Position013_12_cmle.ics	22	0	1	1	1.6050263958911635
1146	Jan14_100x_M1BP_rep1_3R2_B-C-A_Position013_12_cmle.ics	22	0	1	2	0.0
1147	Jan14_100x_M1BP_rep1_3R2_B-C-A_Position013_12_cmle.ics	23	0	1	1	5.042300064435695
1148	Jan14_100x_M1BP_rep1_3R2_B-C-A_Position013_12_cmle.ics	23	0	2	1	0.0
1149	Jan14_100x_M1BP_rep1_3R2_B-C-A_Position013_12_cmle.ics	25	0	1	1	0.0
1150	Jan14_100x_M1BP_rep1_3R2_B-C-A_Position013_12_cmle.ics	25	0	1	2	4.479506523465073
1151	Jan14_100x_M1BP_rep1_3R2_B-C-A_Position013_12_cmle.ics	26	0	1	1	0.0
1152	Jan14_100x_M1BP_rep1_3R2_B-C-A_Position013_12_cmle.ics	26	0	1	2	1.8381583393449388
1153	Jan14_100x_M1BP_rep1_3R2_B-C-A_Position013_12_cmle.ics	27	0	1	1	0.0
1154	Jan14_100x_M1BP_rep1_3R2_B-C-A_Position013_12_cmle.ics	29	0	1	1	0.0
1155	Jan14_100x_M1BP_rep1_3R2_B-C-A_Position013_12_cmle.ics	30	0	1	1	0.0
1156	Jan14_100x_M1BP_rep1_3R2_B-C-A_Position013_12_cmle.ics	32	0	1	1	0.0
1157	Jan14_100x_M1BP_rep1_3R2_B-C-A_Position013_12_cmle.ics	32	0	1	2	2.1935306822312315
1158	Jan14_100x_M1BP_rep1_3R2_B-C-A_Position013_12_cmle.ics	32	0	1	3	9.570837299317342
1159	Jan14_100x_M1BP_rep1_3R2_B-C-A_Position013_12_cmle.ics	32	0	1	4	8.30376591294906
1160	Jan14_100x_M1BP_rep1_3R2_B-C-A_Position013_12_cmle.ics	32	0	2	1	3.1521732671537084
1161	Jan14_100x_M1BP_rep1_3R2_B-C-A_Position013_12_cmle.ics	32	0	2	2	0.0
1162	Jan14_100x_M1BP_rep1_3R2_B-C-A_Position013_12_cmle.ics	32	0	2	3	6.435011046746603
1163	Jan14_100x_M1BP_rep1_3R2_B-C-A_Position013_12_cmle.ics	32	0	2	4	5.315673205545963
1164	Jan14_100x_M1BP_rep1_3R2_B-C-A_Position013_12_cmle.ics	32	0	3	1	8.818540460198765
1165	Jan14_100x_M1BP_rep1_3R2_B-C-A_Position013_12_cmle.ics	32	0	3	2	5.722260986894524
1166	Jan14_100x_M1BP_rep1_3R2_B-C-A_Position013_12_cmle.ics	32	0	3	3	2.2224576109144727
1167	Jan14_100x_M1BP_rep1_3R2_B-C-A_Position013_12_cmle.ics	32	0	3	4	0.0
1168	Jan14_100x_M1BP_rep1_3R2_B-C-A_Position013_12_cmle.ics	32	0	4	1	9.686652770869333
1169	Jan14_100x_M1BP_rep1_3R2_B-C-A_Position013_12_cmle.ics	32	0	4	2	6.350922290242593
1170	Jan14_100x_M1BP_rep1_3R2_B-C-A_Position013_12_cmle.ics	32	0	4	3	0.0
1171	Jan14_100x_M1BP_rep1_3R2_B-C-A_Position013_12_cmle.ics	32	0	4	4	1.8148458414482778
1172	Jan14_100x_M1BP_rep1_3R2_B-C-A_Position013_12_cmle.ics	33	0	1	1	0.0
1173	Jan14_100x_M1BP_rep1_3R2_B-C-A_Position013_12_cmle.ics	33	0	1	2	8.888034094915545
1174	Jan14_100x_M1BP_rep1_3R2_B-C-A_Position013_12_cmle.ics	33	0	2	1	8.97385323110666
1175	Jan14_100x_M1BP_rep1_3R2_B-C-A_Position013_12_cmle.ics	33	0	2	2	0.0
1176	Jan14_100x_M1BP_rep1_3R2_B-C-A_Position013_12_cmle.ics	34	0	1	1	5.527722789698545
1177	Jan14_100x_M1BP_rep1_3R2_B-C-A_Position013_12_cmle.ics	34	0	1	2	0.0
1178	Jan14_100x_M1BP_rep1_3R2_B-C-A_Position013_12_cmle.ics	35	0	1	1	0.0
1179	Jan14_100x_M1BP_rep1_3R2_B-C-A_Position013_12_cmle.ics	36	0	1	1	0.0
1180	Jan14_100x_M1BP_rep1_3R2_B-C-A_Position013_12_cmle.ics	37	0	1	1	0.0
1181	Jan14_100x_M1BP_rep1_3R2_B-C-A_Position013_12_cmle.ics	37	0	1	2	5.61191985273543
1182	Jan14_100x_M1BP_rep1_3R2_B-C-A_Position013_12_cmle.ics	37	0	2	1	5.4892874399496945
1183	Jan14_100x_M1BP_rep1_3R2_B-C-A_Position013_12_cmle.ics	37	0	2	2	0.0
1184	Jan14_100x_M1BP_rep1_3R2_B-C-A_Position013_12_cmle.ics	38	0	1	1	0.0
1185	Jan14_100x_M1BP_rep1_3R2_B-C-A_Position013_12_cmle.ics	38	0	1	2	7.440055374982309
1186	Jan14_100x_M1BP_rep1_3R2_B-C-A_Position013_12_cmle.ics	39	0	1	1	0.0
1187	Jan14_100x_M1BP_rep1_3R2_B-C-A_Position013_12_cmle.ics	40	0	1	1	0.0
1188	Jan14_100x_M1BP_rep1_3R2_B-C-A_Position013_12_cmle.ics	41	0	1	1	3.0928917007342935
1189	Jan14_100x_M1BP_rep1_3R2_B-C-A_Position013_12_cmle.ics	41	0	1	2	0.0
1190	Jan14_100x_M1BP_rep1_3R2_B-C-A_Position013_12_cmle.ics	41	0	2	1	3.5345970767031627
1191	Jan14_100x_M1BP_rep1_3R2_B-C-A_Position013_12_cmle.ics	41	0	2	2	5.77780024700096
1192	Jan14_100x_M1BP_rep1_3R2_B-C-A_Position013_12_cmle.ics	42	0	1	1	0.0
1193	Jan14_100x_M1BP_rep1_3R2_B-C-A_Position013_12_cmle.ics	43	0	1	1	0.0
1194	Jan14_100x_M1BP_rep1_3R2_B-C-A_Position013_12_cmle.ics	44	0	1	1	0.0
1195	Jan14_100x_M1BP_rep1_3R2_B-C-A_Position013_12_cmle.ics	45	0	1	1	0.7817319754002556
1196	Jan14_100x_M1BP_rep1_3R2_B-C-A_Position013_12_cmle.ics	46	0	1	1	0.0
1197	Jan14_100x_M1BP_rep1_3R2_B-C-A_Position013_12_cmle.ics	46	0	1	2	7.393780287211495
1198	Jan14_100x_M1BP_rep1_3R2_B-C-A_Position013_12_cmle.ics	46	0	2	1	7.287842411355019
1199	Jan14_100x_M1BP_rep1_3R2_B-C-A_Position013_12_cmle.ics	46	0	2	2	0.0
1200	Jan14_100x_M1BP_rep1_3R2_B-C-A_Position013_12_cmle.ics	47	0	1	1	0.0
1201	Jan14_100x_M1BP_rep1_3R2_B-C-A_Position013_12_cmle.ics	49	0	1	1	1.242391573779135
1202	Jan14_100x_M1BP_rep1_3R2_B-C-A_Position013_12_cmle.ics	49	0	1	2	3.210052791782327
1203	Jan14_100x_M1BP_rep1_3R2_B-C-A_Position013_12_cmle.ics	49	0	1	3	0.0
1204	Jan14_100x_M1BP_rep1_3R2_B-C-A_Position013_12_cmle.ics	49	0	2	1	0.0
1205	Jan14_100x_M1BP_rep1_3R2_B-C-A_Position013_12_cmle.ics	49	0	2	2	3.6228973947443555
1206	Jan14_100x_M1BP_rep1_3R2_B-C-A_Position013_12_cmle.ics	49	0	2	3	1.2653448004921624
1207	Jan14_100x_M1BP_rep1_3R2_B-C-A_Position013_12_cmle.ics	49	0	3	1	0.23070632344123612
1208	Jan14_100x_M1BP_rep1_3R2_B-C-A_Position013_12_cmle.ics	49	0	3	2	3.301600141143406
1209	Jan14_100x_M1BP_rep1_3R2_B-C-A_Position013_12_cmle.ics	49	0	3	3	2.4064339498777065
1210	Jan14_100x_M1BP_rep1_3R2_B-C-A_Position013_12_cmle.ics	49	0	4	1	2.42845118758347
1211	Jan14_100x_M1BP_rep1_3R2_B-C-A_Position013_12_cmle.ics	49	0	4	2	0.5158750220536572
1212	Jan14_100x_M1BP_rep1_3R2_B-C-A_Position013_12_cmle.ics	49	0	4	3	2.5377695578535975
1213	Jan14_100x_M1BP_rep1_3R2_B-C-A_Position013_12_cmle.ics	49	0	5	1	2.88890012350048
1214	Jan14_100x_M1BP_rep1_3R2_B-C-A_Position013_12_cmle.ics	49	0	5	2	0.0
1215	Jan14_100x_M1BP_rep1_3R2_B-C-A_Position013_12_cmle.ics	49	0	5	3	2.40864473027036
1216	Jan14_100x_M1BP_rep1_3R2_B-C-A_Position013_12_cmle.ics	50	0	1	1	0.0
1217	Jan14_100x_M1BP_rep1_3R2_B-C-A_Position013_12_cmle.ics	51	0	1	1	0.0
1218	Jan14_100x_M1BP_rep1_3R2_B-C-A_Position013_12_cmle.ics	51	0	1	2	7.190052236845669
1219	Jan14_100x_M1BP_rep1_3R2_B-C-A_Position013_12_cmle.ics	51	0	2	1	7.044221764624839
1220	Jan14_100x_M1BP_rep1_3R2_B-C-A_Position013_12_cmle.ics	51	0	2	2	0.0
1221	Jan14_100x_M1BP_rep1_3R2_B-C-A_Position013_12_cmle.ics	52	0	1	1	2.9938534788128903
1222	Jan14_100x_M1BP_rep1_3R2_B-C-A_Position013_12_cmle.ics	52	0	1	2	0.0
1223	Jan14_100x_M1BP_rep1_3R2_B-C-A_Position013_12_cmle.ics	52	0	2	1	0.0
1224	Jan14_100x_M1BP_rep1_3R2_B-C-A_Position013_12_cmle.ics	52	0	2	2	2.890741947164472
1225	Jan14_100x_M1BP_rep1_3R2_B-C-A_Position014_13_cmle.ics	1	0	1	1	0.0
1226	Jan14_100x_M1BP_rep1_3R2_B-C-A_Position014_13_cmle.ics	2	0	1	1	0.0
1227	Jan14_100x_M1BP_rep1_3R2_B-C-A_Position014_13_cmle.ics	3	0	1	1	0.0
1228	Jan14_100x_M1BP_rep1_3R2_B-C-A_Position014_13_cmle.ics	4	0	1	1	0.0
1229	Jan14_100x_M1BP_rep1_3R2_B-C-A_Position014_13_cmle.ics	6	0	1	1	0.0
1230	Jan14_100x_M1BP_rep1_3R2_B-C-A_Position014_13_cmle.ics	6	0	2	1	0.20635000882146287
1231	Jan14_100x_M1BP_rep1_3R2_B-C-A_Position014_13_cmle.ics	7	0	1	1	0.0
1232	Jan14_100x_M1BP_rep1_3R2_B-C-A_Position014_13_cmle.ics	7	0	2	1	0.0
1233	Jan14_100x_M1BP_rep1_3R2_B-C-A_Position014_13_cmle.ics	8	0	1	1	0.0
1234	Jan14_100x_M1BP_rep1_3R2_B-C-A_Position014_13_cmle.ics	9	0	1	1	0.0
1235	Jan14_100x_M1BP_rep1_3R2_B-C-A_Position014_13_cmle.ics	10	0	1	1	0.0
1236	Jan14_100x_M1BP_rep1_3R2_B-C-A_Position014_13_cmle.ics	11	0	1	1	1.5476250661609716
1237	Jan14_100x_M1BP_rep1_3R2_B-C-A_Position014_13_cmle.ics	11	0	1	2	3.691301175059778
1238	Jan14_100x_M1BP_rep1_3R2_B-C-A_Position014_13_cmle.ics	11	0	1	3	0.0
1239	Jan14_100x_M1BP_rep1_3R2_B-C-A_Position014_13_cmle.ics	11	0	2	1	5.398725149815731
1240	Jan14_100x_M1BP_rep1_3R2_B-C-A_Position014_13_cmle.ics	11	0	2	2	0.0
1241	Jan14_100x_M1BP_rep1_3R2_B-C-A_Position014_13_cmle.ics	11	0	2	3	3.893404179642789
1242	Jan14_100x_M1BP_rep1_3R2_B-C-A_Position014_13_cmle.ics	12	0	1	1	0.0
1243	Jan14_100x_M1BP_rep1_3R2_B-C-A_Position014_13_cmle.ics	13	0	1	1	0.0
1244	Jan14_100x_M1BP_rep1_3R2_B-C-A_Position014_13_cmle.ics	14	0	1	1	0.0
1245	Jan14_100x_M1BP_rep1_3R2_B-C-A_Position014_13_cmle.ics	14	0	2	1	0.20635000882146287
1246	Jan14_100x_M1BP_rep1_3R2_B-C-A_Position014_13_cmle.ics	15	0	1	1	0.0
1247	Jan14_100x_M1BP_rep1_3R2_B-C-A_Position014_13_cmle.ics	16	0	1	1	0.0
1248	Jan14_100x_M1BP_rep1_3R2_B-C-A_Position014_13_cmle.ics	16	0	2	1	0.10317500441073144
1249	Jan14_100x_M1BP_rep1_3R2_B-C-A_Position014_13_cmle.ics	17	0	1	1	0.0
1250	Jan14_100x_M1BP_rep1_3R2_B-C-A_Position014_13_cmle.ics	19	0	1	1	0.0
1251	Jan14_100x_M1BP_rep1_3R2_B-C-A_Position014_13_cmle.ics	20	0	1	1	1.0521827216106825
1252	Jan14_100x_M1BP_rep1_3R2_B-C-A_Position014_13_cmle.ics	20	0	1	2	1.077178670106234
1253	Jan14_100x_M1BP_rep1_3R2_B-C-A_Position014_13_cmle.ics	20	0	1	3	0.0
1254	Jan14_100x_M1BP_rep1_3R2_B-C-A_Position014_13_cmle.ics	20	0	2	1	0.0
1255	Jan14_100x_M1BP_rep1_3R2_B-C-A_Position014_13_cmle.ics	20	0	2	2	0.20635000882146287
1256	Jan14_100x_M1BP_rep1_3R2_B-C-A_Position014_13_cmle.ics	20	0	2	3	1.1349250485180458
1257	Jan14_100x_M1BP_rep1_3R2_B-C-A_Position014_13_cmle.ics	22	0	1	1	5.221985797726716
1258	Jan14_100x_M1BP_rep1_3R2_B-C-A_Position014_13_cmle.ics	22	0	1	2	0.0
1259	Jan14_100x_M1BP_rep1_3R2_B-C-A_Position014_13_cmle.ics	23	0	1	1	0.0
1260	Jan14_100x_M1BP_rep1_3R2_B-C-A_Position014_13_cmle.ics	25	0	1	1	0.0
1261	Jan14_100x_M1BP_rep1_3R2_B-C-A_Position014_13_cmle.ics	26	0	1	1	0.0
1262	Jan14_100x_M1BP_rep1_3R2_B-C-A_Position014_13_cmle.ics	27	0	1	1	0.0
1263	Jan14_100x_M1BP_rep1_3R2_B-C-A_Position014_13_cmle.ics	27	0	2	1	5.545987359246376
1264	Jan14_100x_M1BP_rep1_3R2_B-C-A_Position014_13_cmle.ics	28	0	1	1	0.0
1265	Jan14_100x_M1BP_rep1_3R2_B-C-A_Position014_13_cmle.ics	29	0	1	1	0.0
1266	Jan14_100x_M1BP_rep1_3R2_B-C-A_Position014_13_cmle.ics	29	0	1	2	6.5291644432413705
1267	Jan14_100x_M1BP_rep1_3R2_B-C-A_Position014_13_cmle.ics	29	0	1	3	5.009470272615501
1268	Jan14_100x_M1BP_rep1_3R2_B-C-A_Position014_13_cmle.ics	29	0	2	1	5.330671425926251
1269	Jan14_100x_M1BP_rep1_3R2_B-C-A_Position014_13_cmle.ics	29	0	2	2	12.134801723793904
1270	Jan14_100x_M1BP_rep1_3R2_B-C-A_Position014_13_cmle.ics	29	0	2	3	0.0
1271	Jan14_100x_M1BP_rep1_3R2_B-C-A_Position014_13_cmle.ics	29	0	3	1	6.461424748526888
1272	Jan14_100x_M1BP_rep1_3R2_B-C-A_Position014_13_cmle.ics	29	0	3	2	0.0
1273	Jan14_100x_M1BP_rep1_3R2_B-C-A_Position014_13_cmle.ics	29	0	3	3	12.021991182944362
1274	Jan14_100x_M1BP_rep1_3R2_B-C-A_Position014_13_cmle.ics	30	0	1	1	4.840068309173826
1275	Jan14_100x_M1BP_rep1_3R2_B-C-A_Position014_13_cmle.ics	30	0	1	2	0.0
1276	Jan14_100x_M1BP_rep1_3R2_B-C-A_Position014_13_cmle.ics	30	0	1	3	2.968194448393687
1277	Jan14_100x_M1BP_rep1_3R2_B-C-A_Position014_13_cmle.ics	30	0	2	1	0.0
1278	Jan14_100x_M1BP_rep1_3R2_B-C-A_Position014_13_cmle.ics	30	0	2	2	4.899051911762164
1279	Jan14_100x_M1BP_rep1_3R2_B-C-A_Position014_13_cmle.ics	30	0	2	3	1.276204323327041
1280	Jan14_100x_M1BP_rep1_3R2_B-C-A_Position014_13_cmle.ics	30	0	3	1	1.2466683216206906
1281	Jan14_100x_M1BP_rep1_3R2_B-C-A_Position014_13_cmle.ics	30	0	3	2	3.0158307089227145
1282	Jan14_100x_M1BP_rep1_3R2_B-C-A_Position014_13_cmle.ics	30	0	3	3	0.0
1283	Jan14_100x_M1BP_rep1_3R2_B-C-A_Position014_13_cmle.ics	32	0	1	1	0.0
1284	Jan14_100x_M1BP_rep1_3R2_B-C-A_Position014_13_cmle.ics	33	0	1	1	0.0
1285	Jan14_100x_M1BP_rep1_3R2_B-C-A_Position014_13_cmle.ics	33	0	1	2	1.242391573779135
1286	Jan14_100x_M1BP_rep1_3R2_B-C-A_Position014_13_cmle.ics	34	0	1	1	0.0
1287	Jan14_100x_M1BP_rep1_3R2_B-C-A_Position014_13_cmle.ics	35	0	1	1	0.0
1288	Jan14_100x_M1BP_rep1_3R2_B-C-A_Position014_13_cmle.ics	36	0	1	1	4.425312057163654
1289	Jan14_100x_M1BP_rep1_3R2_B-C-A_Position014_13_cmle.ics	36	0	1	2	0.0
1290	Jan14_100x_M1BP_rep1_3R2_B-C-A_Position014_13_cmle.ics	36	0	1	3	0.8318234787411565
1291	Jan14_100x_M1BP_rep1_3R2_B-C-A_Position014_13_cmle.ics	36	0	1	4	10.442954424215936
1292	Jan14_100x_M1BP_rep1_3R2_B-C-A_Position014_13_cmle.ics	36	0	2	1	4.354678569994514
1293	Jan14_100x_M1BP_rep1_3R2_B-C-A_Position014_13_cmle.ics	36	0	2	2	1.433352969887323
1294	Jan14_100x_M1BP_rep1_3R2_B-C-A_Position014_13_cmle.ics	36	0	2	3	0.0
1295	Jan14_100x_M1BP_rep1_3R2_B-C-A_Position014_13_cmle.ics	36	0	2	4	9.746988739084872
1296	Jan14_100x_M1BP_rep1_3R2_B-C-A_Position014_13_cmle.ics	36	0	3	1	0.0
1297	Jan14_100x_M1BP_rep1_3R2_B-C-A_Position014_13_cmle.ics	36	0	3	2	4.326748108303036
1298	Jan14_100x_M1BP_rep1_3R2_B-C-A_Position014_13_cmle.ics	36	0	3	3	4.070728279906349
1299	Jan14_100x_M1BP_rep1_3R2_B-C-A_Position014_13_cmle.ics	36	0	3	4	6.0585618065961455
1300	Jan14_100x_M1BP_rep1_3R2_B-C-A_Position014_13_cmle.ics	36	0	4	1	5.893326161440534
1301	Jan14_100x_M1BP_rep1_3R2_B-C-A_Position014_13_cmle.ics	36	0	4	2	10.283089522247122
1302	Jan14_100x_M1BP_rep1_3R2_B-C-A_Position014_13_cmle.ics	36	0	4	3	9.606588731808671
1303	Jan14_100x_M1BP_rep1_3R2_B-C-A_Position014_13_cmle.ics	36	0	4	4	0.0
1304	Jan14_100x_M1BP_rep1_3R2_B-C-A_Position014_13_cmle.ics	37	0	1	1	0.0
1305	Jan14_100x_M1BP_rep1_3R2_B-C-A_Position014_13_cmle.ics	37	0	2	1	0.0
1306	Jan14_100x_M1BP_rep1_3R2_B-C-A_Position014_13_cmle.ics	38	0	1	1	0.0
1307	Jan14_100x_M1BP_rep1_3R2_B-C-A_Position014_13_cmle.ics	39	0	1	1	0.0
1308	Jan14_100x_M1BP_rep1_3R2_B-C-A_Position014_13_cmle.ics	40	0	1	1	0.0
1309	Jan14_100x_M1BP_rep1_3R2_B-C-A_Position014_13_cmle.ics	41	0	1	1	0.0
1310	Jan14_100x_M1BP_rep1_3R2_B-C-A_Position014_13_cmle.ics	42	0	1	1	0.0
1311	Jan14_100x_M1BP_rep1_3R2_B-C-A_Position014_13_cmle.ics	43	0	1	1	0.0
1312	Jan14_100x_M1BP_rep1_3R2_B-C-A_Position014_13_cmle.ics	43	0	1	2	2.357272271365916
1313	Jan14_100x_M1BP_rep1_3R2_B-C-A_Position014_13_cmle.ics	43	0	2	1	2.61014409228664
1314	Jan14_100x_M1BP_rep1_3R2_B-C-A_Position014_13_cmle.ics	43	0	2	2	0.0
1315	Jan14_100x_M1BP_rep1_3R2_B-C-A_Position014_13_cmle.ics	44	0	1	1	0.0
1316	Jan14_100x_M1BP_rep1_3R2_B-C-A_Position014_13_cmle.ics	44	0	1	2	0.9755754663213545
1317	Jan14_100x_M1BP_rep1_3R2_B-C-A_Position014_13_cmle.ics	44	0	2	1	0.751125369937127
1318	Jan14_100x_M1BP_rep1_3R2_B-C-A_Position014_13_cmle.ics	44	0	2	2	0.0
1319	Jan14_100x_M1BP_rep1_3R2_B-C-A_Position014_13_cmle.ics	45	0	1	1	0.0
1320	Jan14_100x_M1BP_rep1_3R2_B-C-A_Position014_13_cmle.ics	46	0	1	1	0.0
1321	Jan14_100x_M1BP_rep1_3R2_B-C-A_Position014_13_cmle.ics	47	0	1	1	0.0
1322	Jan14_100x_M1BP_rep1_3R2_B-C-A_Position015_14_cmle.ics	1	0	1	1	1.984610835405054
1323	Jan14_100x_M1BP_rep1_3R2_B-C-A_Position015_14_cmle.ics	1	0	1	2	0.0
1324	Jan14_100x_M1BP_rep1_3R2_B-C-A_Position015_14_cmle.ics	1	0	1	3	2.890741947164472
1325	Jan14_100x_M1BP_rep1_3R2_B-C-A_Position015_14_cmle.ics	1	0	2	1	0.1459114905355603
1326	Jan14_100x_M1BP_rep1_3R2_B-C-A_Position015_14_cmle.ics	1	0	2	2	2.8017423731078868
1327	Jan14_100x_M1BP_rep1_3R2_B-C-A_Position015_14_cmle.ics	1	0	2	3	0.0
1328	Jan14_100x_M1BP_rep1_3R2_B-C-A_Position015_14_cmle.ics	1	0	3	1	2.5293663243246964
1329	Jan14_100x_M1BP_rep1_3R2_B-C-A_Position015_14_cmle.ics	1	0	3	2	0.0
1330	Jan14_100x_M1BP_rep1_3R2_B-C-A_Position015_14_cmle.ics	1	0	3	3	3.6111251543756
1331	Jan14_100x_M1BP_rep1_3R2_B-C-A_Position015_14_cmle.ics	1	0	4	1	0.0
1332	Jan14_100x_M1BP_rep1_3R2_B-C-A_Position015_14_cmle.ics	1	0	4	2	2.6304568040267062
1333	Jan14_100x_M1BP_rep1_3R2_B-C-A_Position015_14_cmle.ics	1	0	4	3	0.8754689432133618
1334	Jan14_100x_M1BP_rep1_3R2_B-C-A_Position015_14_cmle.ics	2	0	1	1	0.0
1335	Jan14_100x_M1BP_rep1_3R2_B-C-A_Position015_14_cmle.ics	3	0	1	1	0.0
1336	Jan14_100x_M1BP_rep1_3R2_B-C-A_Position015_14_cmle.ics	4	0	1	1	0.0
1337	Jan14_100x_M1BP_rep1_3R2_B-C-A_Position015_14_cmle.ics	5	0	1	1	5.077247113398293
1338	Jan14_100x_M1BP_rep1_3R2_B-C-A_Position015_14_cmle.ics	5	0	1	2	1.909176031402606
1339	Jan14_100x_M1BP_rep1_3R2_B-C-A_Position015_14_cmle.ics	5	0	2	1	0.0
1340	Jan14_100x_M1BP_rep1_3R2_B-C-A_Position015_14_cmle.ics	5	0	2	2	6.72747630689577
1341	Jan14_100x_M1BP_rep1_3R2_B-C-A_Position015_14_cmle.ics	6	0	1	1	0.0
1342	Jan14_100x_M1BP_rep1_3R2_B-C-A_Position015_14_cmle.ics	6	0	1	2	4.920767489770962
1343	Jan14_100x_M1BP_rep1_3R2_B-C-A_Position015_14_cmle.ics	6	0	1	3	5.600634433389434
1344	Jan14_100x_M1BP_rep1_3R2_B-C-A_Position015_14_cmle.ics	6	0	1	4	6.933993803926167
1345	Jan14_100x_M1BP_rep1_3R2_B-C-A_Position015_14_cmle.ics	6	0	2	1	5.4030684618328575
1346	Jan14_100x_M1BP_rep1_3R2_B-C-A_Position015_14_cmle.ics	6	0	2	2	9.282671264212823
1347	Jan14_100x_M1BP_rep1_3R2_B-C-A_Position015_14_cmle.ics	6	0	2	3	0.0
1348	Jan14_100x_M1BP_rep1_3R2_B-C-A_Position015_14_cmle.ics	6	0	2	4	1.679567386804093
1349	Jan14_100x_M1BP_rep1_3R2_B-C-A_Position015_14_cmle.ics	6	0	3	1	6.73488622185209
1350	Jan14_100x_M1BP_rep1_3R2_B-C-A_Position015_14_cmle.ics	6	0	3	2	9.210933711366126
1351	Jan14_100x_M1BP_rep1_3R2_B-C-A_Position015_14_cmle.ics	6	0	3	3	1.8253521634203476
1352	Jan14_100x_M1BP_rep1_3R2_B-C-A_Position015_14_cmle.ics	6	0	3	4	0.0
1353	Jan14_100x_M1BP_rep1_3R2_B-C-A_Position015_14_cmle.ics	7	0	1	1	2.0323118942819596
1354	Jan14_100x_M1BP_rep1_3R2_B-C-A_Position015_14_cmle.ics	7	0	1	2	0.0
1355	Jan14_100x_M1BP_rep1_3R2_B-C-A_Position015_14_cmle.ics	8	0	1	1	1.242391573779135
1356	Jan14_100x_M1BP_rep1_3R2_B-C-A_Position015_14_cmle.ics	8	0	1	2	0.0
1357	Jan14_100x_M1BP_rep1_3R2_B-C-A_Position015_14_cmle.ics	8	0	2	1	0.0
1358	Jan14_100x_M1BP_rep1_3R2_B-C-A_Position015_14_cmle.ics	8	0	2	2	1.242391573779135
1359	Jan14_100x_M1BP_rep1_3R2_B-C-A_Position015_14_cmle.ics	9	0	1	1	0.0
1360	Jan14_100x_M1BP_rep1_3R2_B-C-A_Position015_14_cmle.ics	10	0	1	1	1.9711556915503592
1361	Jan14_100x_M1BP_rep1_3R2_B-C-A_Position015_14_cmle.ics	10	0	1	2	0.10317500441073144
1362	Jan14_100x_M1BP_rep1_3R2_B-C-A_Position015_14_cmle.ics	10	0	1	3	2.0865853320384886
1363	Jan14_100x_M1BP_rep1_3R2_B-C-A_Position015_14_cmle.ics	10	0	2	1	0.0
1364	Jan14_100x_M1BP_rep1_3R2_B-C-A_Position015_14_cmle.ics	10	0	2	2	2.373025101446823
1365	Jan14_100x_M1BP_rep1_3R2_B-C-A_Position015_14_cmle.ics	10	0	2	3	0.0
1366	Jan14_100x_M1BP_rep1_3R2_B-C-A_Position015_14_cmle.ics	11	0	1	1	0.0
1367	Jan14_100x_M1BP_rep1_3R2_B-C-A_Position015_14_cmle.ics	11	0	1	2	1.2551781017859014
1368	Jan14_100x_M1BP_rep1_3R2_B-C-A_Position015_14_cmle.ics	12	0	1	1	0.0
1369	Jan14_100x_M1BP_rep1_3R2_B-C-A_Position015_14_cmle.ics	13	0	1	1	0.5556144027286182
1370	Jan14_100x_M1BP_rep1_3R2_B-C-A_Position015_14_cmle.ics	13	0	1	2	0.0
1371	Jan14_100x_M1BP_rep1_3R2_B-C-A_Position015_14_cmle.ics	14	0	1	1	0.0
1372	Jan14_100x_M1BP_rep1_3R2_B-C-A_Position015_14_cmle.ics	15	0	1	1	0.0
1373	Jan14_100x_M1BP_rep1_3R2_B-C-A_Position015_14_cmle.ics	15	0	1	2	9.18512963435783
1374	Jan14_100x_M1BP_rep1_3R2_B-C-A_Position015_14_cmle.ics	15	0	2	1	9.288849286983089
1375	Jan14_100x_M1BP_rep1_3R2_B-C-A_Position015_14_cmle.ics	15	0	2	2	0.0
1376	Jan14_100x_M1BP_rep1_3R2_B-C-A_Position015_14_cmle.ics	16	0	1	1	0.0
1377	Jan14_100x_M1BP_rep1_3R2_B-C-A_Position015_14_cmle.ics	16	0	2	1	1.857150079393166
1378	Jan14_100x_M1BP_rep1_3R2_B-C-A_Position015_14_cmle.ics	18	0	1	1	0.0
1379	Jan14_100x_M1BP_rep1_3R2_B-C-A_Position015_14_cmle.ics	19	0	1	1	0.0
1380	Jan14_100x_M1BP_rep1_3R2_B-C-A_Position015_14_cmle.ics	19	0	1	2	0.0
1381	Jan14_100x_M1BP_rep1_3R2_B-C-A_Position015_14_cmle.ics	20	0	1	1	0.0
1382	Jan14_100x_M1BP_rep1_3R2_B-C-A_Position015_14_cmle.ics	21	0	1	1	0.0
1383	Jan14_100x_M1BP_rep1_3R2_B-C-A_Position015_14_cmle.ics	21	0	1	2	5.0650416088836065
1384	Jan14_100x_M1BP_rep1_3R2_B-C-A_Position015_14_cmle.ics	22	0	1	1	0.0
1385	Jan14_100x_M1BP_rep1_3R2_B-C-A_Position015_14_cmle.ics	23	0	1	1	2.8462092418254383
1386	Jan14_100x_M1BP_rep1_3R2_B-C-A_Position015_14_cmle.ics	23	0	1	2	0.0
1387	Jan14_100x_M1BP_rep1_3R2_B-C-A_Position015_14_cmle.ics	23	0	1	3	4.734822247248071
1388	Jan14_100x_M1BP_rep1_3R2_B-C-A_Position015_14_cmle.ics	23	0	2	1	0.0
1389	Jan14_100x_M1BP_rep1_3R2_B-C-A_Position015_14_cmle.ics	23	0	2	2	2.776155440794305
1390	Jan14_100x_M1BP_rep1_3R2_B-C-A_Position015_14_cmle.ics	23	0	2	3	7.327604742568956
1391	Jan14_100x_M1BP_rep1_3R2_B-C-A_Position015_14_cmle.ics	24	0	1	1	0.0
1392	Jan14_100x_M1BP_rep1_3R2_B-C-A_Position015_14_cmle.ics	26	0	1	1	0.0
1393	Jan14_100x_M1BP_rep1_3R2_B-C-A_Position015_14_cmle.ics	26	0	1	2	7.676328520172849
1394	Jan14_100x_M1BP_rep1_3R2_B-C-A_Position015_14_cmle.ics	27	0	1	1	0.0
1395	Jan14_100x_M1BP_rep1_3R2_B-C-A_Position015_14_cmle.ics	28	0	1	1	0.0
1396	Jan14_100x_M1BP_rep1_3R2_B-C-A_Position015_14_cmle.ics	28	0	2	1	4.164233161191458
1397	Jan14_100x_M1BP_rep1_3R2_B-C-A_Position015_14_cmle.ics	29	0	1	1	0.0
1398	Jan14_100x_M1BP_rep1_3R2_B-C-A_Position015_14_cmle.ics	31	0	1	1	0.0
1399	Jan14_100x_M1BP_rep1_3R2_B-C-A_Position015_14_cmle.ics	31	0	1	2	0.1459114905355603
1400	Jan14_100x_M1BP_rep1_3R2_B-C-A_Position015_14_cmle.ics	32	0	1	1	0.0
1401	Jan14_100x_M1BP_rep1_3R2_B-C-A_Position015_14_cmle.ics	33	0	1	1	0.0
1402	Jan14_100x_M1BP_rep1_3R2_B-C-A_Position015_14_cmle.ics	34	0	1	1	0.0
1403	Jan14_100x_M1BP_rep1_3R2_B-C-A_Position015_14_cmle.ics	35	0	1	1	0.0
1404	Jan14_100x_M1BP_rep1_3R2_B-C-A_Position015_14_cmle.ics	36	0	1	1	0.0
1405	Jan14_100x_M1BP_rep1_3R2_B-C-A_Position015_14_cmle.ics	36	0	1	2	0.0
1406	Jan14_100x_M1BP_rep1_3R2_B-C-A_Position015_14_cmle.ics	37	0	1	1	0.0
1407	Jan14_100x_M1BP_rep1_3R2_B-C-A_Position015_14_cmle.ics	37	0	1	2	2.034929167606352
1408	Jan14_100x_M1BP_rep1_3R2_B-C-A_Position015_14_cmle.ics	39	0	1	1	0.0
1409	Jan14_100x_M1BP_rep1_3R2_B-C-A_Position015_14_cmle.ics	40	0	1	1	1.4048755524468903
1410	Jan14_100x_M1BP_rep1_3R2_B-C-A_Position015_14_cmle.ics	41	0	1	1	0.0
1411	Jan14_100x_M1BP_rep1_3R2_B-C-A_Position015_14_cmle.ics	42	0	1	1	0.0
1412	Jan14_100x_M1BP_rep1_3R2_B-C-A_Position015_14_cmle.ics	43	0	1	1	0.0
1413	Jan14_100x_M1BP_rep1_3R2_B-C-A_Position015_14_cmle.ics	44	0	1	1	6.373510111245559
1414	Jan14_100x_M1BP_rep1_3R2_B-C-A_Position015_14_cmle.ics	45	0	1	1	0.10317500441073144
1415	Jan14_100x_M1BP_rep1_3R2_B-C-A_Position015_14_cmle.ics	45	0	1	2	0.0
1416	Jan14_100x_M1BP_rep1_3R2_B-C-A_Position015_14_cmle.ics	45	0	2	1	0.41270001764292574
1417	Jan14_100x_M1BP_rep1_3R2_B-C-A_Position015_14_cmle.ics	45	0	2	2	0.8754689432133618
1418	Jan14_100x_M1BP_rep1_3R2_B-C-A_Position015_14_cmle.ics	46	0	1	1	0.0
1419	Jan14_100x_M1BP_rep1_3R2_B-C-A_Position015_14_cmle.ics	47	0	1	1	0.0
1420	Jan14_100x_M1BP_rep1_3R2_B-C-A_Position015_14_cmle.ics	48	0	1	1	2.976022149992924
1421	Jan14_100x_M1BP_rep1_3R2_B-C-A_Position015_14_cmle.ics	48	0	1	2	0.0
1422	Jan14_100x_M1BP_rep1_3R2_B-C-A_Position015_14_cmle.ics	48	0	2	1	0.0
1423	Jan14_100x_M1BP_rep1_3R2_B-C-A_Position015_14_cmle.ics	48	0	2	2	2.921875320952944
1424	Jan14_100x_M1BP_rep1_3R2_B-C-A_Position015_14_cmle.ics	49	0	1	1	0.5158750220536572
1425	Jan14_100x_M1BP_rep1_3R2_B-C-A_Position015_14_cmle.ics	49	0	1	2	0.0
1426	Jan14_100x_M1BP_rep1_3R2_B-C-A_Position015_14_cmle.ics	51	0	1	1	0.0
1427	Jan14_100x_M1BP_rep1_3R2_B-C-A_Position015_14_cmle.ics	52	0	1	1	0.0
1428	Jan14_100x_M1BP_rep1_3R2_B-C-A_Position015_14_cmle.ics	53	0	1	1	0.0
1429	Jan14_100x_M1BP_rep1_3R2_B-C-A_Position015_14_cmle.ics	54	0	1	1	0.0
1430	Jan14_100x_M1BP_rep1_3R2_B-C-A_Position015_14_cmle.ics	54	0	1	2	1.80482546240828
1431	Jan14_100x_M1BP_rep1_3R2_B-C-A_Position015_14_cmle.ics	54	0	2	1	1.860013843745577
1432	Jan14_100x_M1BP_rep1_3R2_B-C-A_Position015_14_cmle.ics	54	0	2	2	0.0
1433	Jan14_100x_M1BP_rep1_3R2_B-C-A_Position015_14_cmle.ics	55	0	1	1	0.0
1434	Jan14_100x_M1BP_rep1_3R2_B-C-A_Position015_14_cmle.ics	55	0	1	2	0.0
1435	Jan14_100x_M1BP_rep1_3R2_B-C-A_Position015_14_cmle.ics	55	0	1	3	7.410399882073102
1436	Jan14_100x_M1BP_rep1_3R2_B-C-A_Position016_15_cmle.ics	1	0	1	1	0.0
1437	Jan14_100x_M1BP_rep1_3R2_B-C-A_Position016_15_cmle.ics	2	0	1	1	0.10317500441073144
1438	Jan14_100x_M1BP_rep1_3R2_B-C-A_Position016_15_cmle.ics	3	0	1	1	0.0
1439	Jan14_100x_M1BP_rep1_3R2_B-C-A_Position016_15_cmle.ics	4	0	1	1	7.151646912076334
1440	Jan14_100x_M1BP_rep1_3R2_B-C-A_Position016_15_cmle.ics	4	0	2	1	0.0
1441	Jan14_100x_M1BP_rep1_3R2_B-C-A_Position016_15_cmle.ics	5	0	1	1	0.0
1442	Jan14_100x_M1BP_rep1_3R2_B-C-A_Position016_15_cmle.ics	6	0	1	1	0.0
1443	Jan14_100x_M1BP_rep1_3R2_B-C-A_Position016_15_cmle.ics	6	0	1	2	4.596790929255059
1444	Jan14_100x_M1BP_rep1_3R2_B-C-A_Position016_15_cmle.ics	6	0	2	1	4.013229168972124
1445	Jan14_100x_M1BP_rep1_3R2_B-C-A_Position016_15_cmle.ics	6	0	2	2	0.0
1446	Jan14_100x_M1BP_rep1_3R2_B-C-A_Position016_15_cmle.ics	7	0	1	1	0.0
1447	Jan14_100x_M1BP_rep1_3R2_B-C-A_Position016_15_cmle.ics	8	0	1	1	0.0
1448	Jan14_100x_M1BP_rep1_3R2_B-C-A_Position016_15_cmle.ics	8	0	1	2	1.6624596150004298
1449	Jan14_100x_M1BP_rep1_3R2_B-C-A_Position016_15_cmle.ics	8	0	2	1	1.8873667069872673
1450	Jan14_100x_M1BP_rep1_3R2_B-C-A_Position016_15_cmle.ics	8	0	2	2	0.0
1451	Jan14_100x_M1BP_rep1_3R2_B-C-A_Position016_15_cmle.ics	9	0	1	1	0.0
1452	Jan14_100x_M1BP_rep1_3R2_B-C-A_Position016_15_cmle.ics	9	0	1	2	1.668143133707265
1453	Jan14_100x_M1BP_rep1_3R2_B-C-A_Position016_15_cmle.ics	10	0	1	1	0.0
1454	Jan14_100x_M1BP_rep1_3R2_B-C-A_Position016_15_cmle.ics	10	0	1	2	3.355964282317887
1455	Jan14_100x_M1BP_rep1_3R2_B-C-A_Position016_15_cmle.ics	10	0	2	1	3.1322838239862985
1456	Jan14_100x_M1BP_rep1_3R2_B-C-A_Position016_15_cmle.ics	10	0	2	2	0.0
1457	Jan14_100x_M1BP_rep1_3R2_B-C-A_Position016_15_cmle.ics	11	0	1	1	0.0
1458	Jan14_100x_M1BP_rep1_3R2_B-C-A_Position016_15_cmle.ics	12	0	1	1	0.0
1459	Jan14_100x_M1BP_rep1_3R2_B-C-A_Position016_15_cmle.ics	13	0	1	1	0.0
1460	Jan14_100x_M1BP_rep1_3R2_B-C-A_Position016_15_cmle.ics	14	0	1	1	0.0
1461	Jan14_100x_M1BP_rep1_3R2_B-C-A_Position016_15_cmle.ics	15	0	1	1	3.714300158786332
1462	Jan14_100x_M1BP_rep1_3R2_B-C-A_Position016_15_cmle.ics	15	0	1	2	4.642875198482915
1463	Jan14_100x_M1BP_rep1_3R2_B-C-A_Position016_15_cmle.ics	15	0	1	3	0.0
1464	Jan14_100x_M1BP_rep1_3R2_B-C-A_Position016_15_cmle.ics	15	0	1	4	0.10317500441073144
1465	Jan14_100x_M1BP_rep1_3R2_B-C-A_Position016_15_cmle.ics	16	0	1	1	0.0
1466	Jan14_100x_M1BP_rep1_3R2_B-C-A_Position016_15_cmle.ics	17	0	1	1	0.0
1467	Jan14_100x_M1BP_rep1_3R2_B-C-A_Position016_15_cmle.ics	18	0	1	1	0.0
1468	Jan14_100x_M1BP_rep1_3R2_B-C-A_Position016_15_cmle.ics	19	0	1	1	0.0
1469	Jan14_100x_M1BP_rep1_3R2_B-C-A_Position016_15_cmle.ics	19	0	1	2	4.52325620660237
1470	Jan14_100x_M1BP_rep1_3R2_B-C-A_Position016_15_cmle.ics	20	0	1	1	0.0
1471	Jan14_100x_M1BP_rep1_3R2_B-C-A_Position016_15_cmle.ics	21	0	1	1	0.0
1472	Jan14_100x_M1BP_rep1_3R2_B-C-A_Position016_15_cmle.ics	22	0	1	1	0.0
1473	Jan14_100x_M1BP_rep1_3R2_B-C-A_Position016_15_cmle.ics	23	0	1	1	0.0
1474	Jan14_100x_M1BP_rep1_3R2_B-C-A_Position016_15_cmle.ics	24	0	1	1	0.0
1475	Jan14_100x_M1BP_rep1_3R2_B-C-A_Position016_15_cmle.ics	25	0	1	1	0.0
1476	Jan14_100x_M1BP_rep1_3R2_B-C-A_Position016_15_cmle.ics	25	0	2	1	0.6921189703237084
1477	Jan14_100x_M1BP_rep1_3R2_B-C-A_Position016_15_cmle.ics	26	0	1	1	0.751125369937127
1478	Jan14_100x_M1BP_rep1_3R2_B-C-A_Position016_15_cmle.ics	26	0	1	2	0.0
1479	Jan14_100x_M1BP_rep1_3R2_B-C-A_Position016_15_cmle.ics	26	0	2	1	0.0
1480	Jan14_100x_M1BP_rep1_3R2_B-C-A_Position016_15_cmle.ics	26	0	2	2	0.744005537498231
1481	Jan14_100x_M1BP_rep1_3R2_B-C-A_Position016_15_cmle.ics	29	0	1	1	3.325100071786215
1482	Jan14_100x_M1BP_rep1_3R2_B-C-A_Position016_15_cmle.ics	30	0	1	1	0.0
1483	Jan14_100x_M1BP_rep1_3R2_B-C-A_Position016_15_cmle.ics	31	0	1	1	0.0
1484	Jan14_100x_M1BP_rep1_3R2_B-C-A_Position016_15_cmle.ics	33	0	1	1	0.0
1485	Jan14_100x_M1BP_rep1_3R2_B-C-A_Position016_15_cmle.ics	34	0	1	1	0.1459114905355603
1486	Jan14_100x_M1BP_rep1_3R2_B-C-A_Position016_15_cmle.ics	34	0	2	1	0.0
1487	Jan14_100x_M1BP_rep1_3R2_B-C-A_Position016_15_cmle.ics	35	0	1	1	0.0
1488	Jan14_100x_M1BP_rep1_3R2_B-C-A_Position016_15_cmle.ics	36	0	1	1	0.0
1489	Jan14_100x_M1BP_rep1_3R2_B-C-A_Position016_15_cmle.ics	37	0	1	1	0.0
1490	Jan14_100x_M1BP_rep1_3R2_B-C-A_Position016_15_cmle.ics	37	0	2	1	0.10317500441073144
1491	Jan14_100x_M1BP_rep1_3R2_B-C-A_Position016_15_cmle.ics	38	0	1	1	0.0
1492	Jan14_100x_M1BP_rep1_3R2_B-C-A_Position016_15_cmle.ics	38	0	1	2	0.9321735129523284
1493	Jan14_100x_M1BP_rep1_3R2_B-C-A_Position016_15_cmle.ics	39	0	1	1	0.0
1494	Jan14_100x_M1BP_rep1_3R2_B-C-A_Position016_15_cmle.ics	40	0	1	1	0.0
1495	Jan14_100x_M1BP_rep1_3R2_B-C-A_Position016_15_cmle.ics	41	0	1	1	6.477573788382967
1496	Jan14_100x_M1BP_rep1_3R2_B-C-A_Position016_15_cmle.ics	41	0	1	2	0.0
1497	Jan14_100x_M1BP_rep1_3R2_B-C-A_Position016_15_cmle.ics	41	0	2	1	0.0
1498	Jan14_100x_M1BP_rep1_3R2_B-C-A_Position016_15_cmle.ics	41	0	2	2	5.881880225680558
1499	Jan14_100x_M1BP_rep1_3R2_B-C-A_Position016_15_cmle.ics	42	0	1	1	0.0
1500	Jan14_100x_M1BP_rep1_3R2_B-C-A_Position016_15_cmle.ics	42	0	1	2	3.0952501323219432
1501	Jan14_100x_M1BP_rep1_3R2_B-C-A_Position016_15_cmle.ics	42	0	2	1	2.2698500970360915
1502	Jan14_100x_M1BP_rep1_3R2_B-C-A_Position016_15_cmle.ics	42	0	2	2	0.0
1503	Jan14_100x_M1BP_rep1_3R2_B-C-A_Position016_15_cmle.ics	43	0	1	1	0.0
1504	Jan14_100x_M1BP_rep1_3R2_B-C-A_Position016_15_cmle.ics	43	0	1	2	6.128282602493533
1505	Jan14_100x_M1BP_rep1_3R2_B-C-A_Position016_15_cmle.ics	43	0	2	1	6.421763454627424
1506	Jan14_100x_M1BP_rep1_3R2_B-C-A_Position016_15_cmle.ics	43	0	2	2	0.0
1507	Jan14_100x_M1BP_rep1_3R2_B-C-A_Position016_15_cmle.ics	44	0	1	1	0.0
1508	Jan14_100x_M1BP_rep1_3R2_B-C-A_Position016_15_cmle.ics	45	0	1	1	0.0
1509	Jan14_100x_M1BP_rep1_3R2_B-C-A_Position016_15_cmle.ics	46	0	1	1	0.0
1510	Jan14_100x_M1BP_rep1_3R2_B-C-A_Position016_15_cmle.ics	47	0	1	1	0.0
1511	Jan14_100x_M1BP_rep1_3R2_B-C-A_Position016_15_cmle.ics	48	0	1	1	0.0
1512	Jan14_100x_M1BP_rep1_3R2_B-C-A_Position016_15_cmle.ics	49	0	1	1	0.0
1513	Jan14_100x_M1BP_rep1_3R2_B-C-A_Position016_15_cmle.ics	49	0	1	2	0.0
1514	Jan14_100x_M1BP_rep1_3R2_B-C-A_Position016_15_cmle.ics	50	0	1	1	0.0
1515	Jan14_100x_M1BP_rep1_3R2_B-C-A_Position016_15_cmle.ics	51	0	1	1	0.0
1516	Jan14_100x_M1BP_rep1_3R2_B-C-A_Position016_15_cmle.ics	52	0	1	1	0.0
1517	Jan14_100x_M1BP_rep1_3R2_B-C-A_Position016_15_cmle.ics	53	0	1	1	0.0
1518	Jan14_100x_M1BP_rep1_3R2_B-C-A_Position017_16_cmle.ics	1	0	1	1	0.0
1519	Jan14_100x_M1BP_rep1_3R2_B-C-A_Position017_16_cmle.ics	1	0	2	1	0.6606423714395955
1520	Jan14_100x_M1BP_rep1_3R2_B-C-A_Position017_16_cmle.ics	2	0	1	1	0.0
1521	Jan14_100x_M1BP_rep1_3R2_B-C-A_Position017_16_cmle.ics	3	0	1	1	0.0
1522	Jan14_100x_M1BP_rep1_3R2_B-C-A_Position017_16_cmle.ics	5	0	1	1	0.0
1523	Jan14_100x_M1BP_rep1_3R2_B-C-A_Position017_16_cmle.ics	6	0	1	1	0.0
1524	Jan14_100x_M1BP_rep1_3R2_B-C-A_Position017_16_cmle.ics	7	0	1	1	0.0
1525	Jan14_100x_M1BP_rep1_3R2_B-C-A_Position017_16_cmle.ics	8	0	1	1	0.0
1526	Jan14_100x_M1BP_rep1_3R2_B-C-A_Position017_16_cmle.ics	9	0	1	1	0.0
1527	Jan14_100x_M1BP_rep1_3R2_B-C-A_Position017_16_cmle.ics	10	0	1	1	0.0
1528	Jan14_100x_M1BP_rep1_3R2_B-C-A_Position017_16_cmle.ics	10	0	1	2	1.9819271143187867
1529	Jan14_100x_M1BP_rep1_3R2_B-C-A_Position017_16_cmle.ics	10	0	2	1	1.6921958908343169
1530	Jan14_100x_M1BP_rep1_3R2_B-C-A_Position017_16_cmle.ics	10	0	2	2	0.0
1531	Jan14_100x_M1BP_rep1_3R2_B-C-A_Position017_16_cmle.ics	11	0	1	1	0.0
1532	Jan14_100x_M1BP_rep1_3R2_B-C-A_Position017_16_cmle.ics	12	0	1	1	0.0
1533	Jan14_100x_M1BP_rep1_3R2_B-C-A_Position017_16_cmle.ics	13	0	1	1	0.0
1534	Jan14_100x_M1BP_rep1_3R2_B-C-A_Position017_16_cmle.ics	14	0	1	1	0.0
1535	Jan14_100x_M1BP_rep1_3R2_B-C-A_Position017_16_cmle.ics	14	0	2	1	0.0
1536	Jan14_100x_M1BP_rep1_3R2_B-C-A_Position017_16_cmle.ics	15	0	1	1	0.0
1537	Jan14_100x_M1BP_rep1_3R2_B-C-A_Position017_16_cmle.ics	15	0	1	2	2.1270072055450684
1538	Jan14_100x_M1BP_rep1_3R2_B-C-A_Position017_16_cmle.ics	16	0	1	1	0.0
1539	Jan14_100x_M1BP_rep1_3R2_B-C-A_Position017_16_cmle.ics	16	0	1	2	2.494205855656181
1540	Jan14_100x_M1BP_rep1_3R2_B-C-A_Position017_16_cmle.ics	16	0	2	1	2.4161622286436026
1541	Jan14_100x_M1BP_rep1_3R2_B-C-A_Position017_16_cmle.ics	16	0	2	2	0.0
1542	Jan14_100x_M1BP_rep1_3R2_B-C-A_Position017_16_cmle.ics	17	0	1	1	0.0
1543	Jan14_100x_M1BP_rep1_3R2_B-C-A_Position017_16_cmle.ics	18	0	1	1	3.2144089570249443
1544	Jan14_100x_M1BP_rep1_3R2_B-C-A_Position017_16_cmle.ics	18	0	1	2	0.0
1545	Jan14_100x_M1BP_rep1_3R2_B-C-A_Position017_16_cmle.ics	19	0	1	1	4.212054331495462
1546	Jan14_100x_M1BP_rep1_3R2_B-C-A_Position017_16_cmle.ics	20	0	1	1	1.276204323327041
1547	Jan14_100x_M1BP_rep1_3R2_B-C-A_Position017_16_cmle.ics	20	0	1	2	2.031340052282519
1548	Jan14_100x_M1BP_rep1_3R2_B-C-A_Position017_16_cmle.ics	21	0	1	1	0.0
1549	Jan14_100x_M1BP_rep1_3R2_B-C-A_Position017_16_cmle.ics	22	0	1	1	0.0
1550	Jan14_100x_M1BP_rep1_3R2_B-C-A_Position017_16_cmle.ics	23	0	1	1	0.0
1551	Jan14_100x_M1BP_rep1_3R2_B-C-A_Position017_16_cmle.ics	24	0	1	1	0.0
1552	Jan14_100x_M1BP_rep1_3R2_B-C-A_Position017_16_cmle.ics	24	0	1	2	1.9674502410895784
1553	Jan14_100x_M1BP_rep1_3R2_B-C-A_Position017_16_cmle.ics	25	0	1	1	0.0
1554	Jan14_100x_M1BP_rep1_3R2_B-C-A_Position017_16_cmle.ics	26	0	1	1	0.0
1555	Jan14_100x_M1BP_rep1_3R2_B-C-A_Position017_16_cmle.ics	27	0	1	1	4.0711659202537405
1556	Jan14_100x_M1BP_rep1_3R2_B-C-A_Position017_16_cmle.ics	27	0	2	1	0.0
1557	Jan14_100x_M1BP_rep1_3R2_B-C-A_Position017_16_cmle.ics	28	0	1	1	0.0
1558	Jan14_100x_M1BP_rep1_3R2_B-C-A_Position017_16_cmle.ics	28	0	1	2	2.0748369030026867
1559	Jan14_100x_M1BP_rep1_3R2_B-C-A_Position017_16_cmle.ics	28	0	2	1	2.8492539345748154
1560	Jan14_100x_M1BP_rep1_3R2_B-C-A_Position017_16_cmle.ics	28	0	2	2	0.0
1561	Jan14_100x_M1BP_rep1_3R2_B-C-A_Position017_16_cmle.ics	29	0	1	1	0.0
1562	Jan14_100x_M1BP_rep1_3R2_B-C-A_Position017_16_cmle.ics	29	0	1	2	3.5179938313976398
1563	Jan14_100x_M1BP_rep1_3R2_B-C-A_Position017_16_cmle.ics	30	0	1	1	0.0
1564	Jan14_100x_M1BP_rep1_3R2_B-C-A_Position017_16_cmle.ics	30	0	1	2	1.0317500441073144
1565	Jan14_100x_M1BP_rep1_3R2_B-C-A_Position017_16_cmle.ics	31	0	1	1	0.0
1566	Jan14_100x_M1BP_rep1_3R2_B-C-A_Position017_16_cmle.ics	32	0	1	1	3.3032118571979776
1567	Jan14_100x_M1BP_rep1_3R2_B-C-A_Position017_16_cmle.ics	32	0	1	2	2.6304568040267062
1568	Jan14_100x_M1BP_rep1_3R2_B-C-A_Position017_16_cmle.ics	32	0	1	3	0.7295574526778015
1569	Jan14_100x_M1BP_rep1_3R2_B-C-A_Position017_16_cmle.ics	32	0	2	1	0.0
1570	Jan14_100x_M1BP_rep1_3R2_B-C-A_Position017_16_cmle.ics	32	0	2	2	6.483140992963916
1571	Jan14_100x_M1BP_rep1_3R2_B-C-A_Position017_16_cmle.ics	32	0	2	3	4.983470198718493
1572	Jan14_100x_M1BP_rep1_3R2_B-C-A_Position017_16_cmle.ics	32	0	3	1	4.152713821942251
1573	Jan14_100x_M1BP_rep1_3R2_B-C-A_Position017_16_cmle.ics	32	0	3	2	1.1396051716664168
1574	Jan14_100x_M1BP_rep1_3R2_B-C-A_Position017_16_cmle.ics	32	0	3	3	0.0
1575	Jan14_100x_M1BP_rep1_3R2_B-C-A_Position017_16_cmle.ics	32	0	4	1	5.6379263443194425
1576	Jan14_100x_M1BP_rep1_3R2_B-C-A_Position017_16_cmle.ics	32	0	4	2	0.0
1577	Jan14_100x_M1BP_rep1_3R2_B-C-A_Position017_16_cmle.ics	32	0	4	3	0.8875449473696695
1578	Jan14_100x_M1BP_rep1_3R2_B-C-A_Position017_16_cmle.ics	33	0	1	1	0.20635000882146287
1579	Jan14_100x_M1BP_rep1_3R2_B-C-A_Position017_16_cmle.ics	33	0	1	2	0.0
1580	Jan14_100x_M1BP_rep1_3R2_B-C-A_Position017_16_cmle.ics	33	0	1	3	3.926628744452807
1581	Jan14_100x_M1BP_rep1_3R2_B-C-A_Position017_16_cmle.ics	34	0	1	1	0.72222503087512
1582	Jan14_100x_M1BP_rep1_3R2_B-C-A_Position017_16_cmle.ics	34	0	1	2	0.0
1583	Jan14_100x_M1BP_rep1_3R2_B-C-A_Position017_16_cmle.ics	35	0	1	1	0.0
1584	Jan14_100x_M1BP_rep1_3R2_B-C-A_Position017_16_cmle.ics	36	0	1	1	0.0
1585	Jan14_100x_M1BP_rep1_3R2_B-C-A_Position017_16_cmle.ics	37	0	1	1	0.0
1586	Jan14_100x_M1BP_rep1_3R2_B-C-A_Position017_16_cmle.ics	38	0	1	1	0.0
1587	Jan14_100x_M1BP_rep1_3R2_B-C-A_Position017_16_cmle.ics	39	0	1	1	0.0
1588	Jan14_100x_M1BP_rep1_3R2_B-C-A_Position017_16_cmle.ics	40	0	1	1	0.0
1589	Jan14_100x_M1BP_rep1_3R2_B-C-A_Position017_16_cmle.ics	40	0	1	2	0.5158750220536572
1590	Jan14_100x_M1BP_rep1_3R2_B-C-A_Position017_16_cmle.ics	40	0	2	1	0.9512265400461283
1591	Jan14_100x_M1BP_rep1_3R2_B-C-A_Position017_16_cmle.ics	40	0	2	2	0.10317500441073144
1592	Jan14_100x_M1BP_rep1_3R2_B-C-A_Position017_16_cmle.ics	41	0	1	1	0.0
1593	Jan14_100x_M1BP_rep1_3R2_B-C-A_Position017_16_cmle.ics	42	0	1	1	0.0
1594	Jan14_100x_M1BP_rep1_3R2_B-C-A_Position017_16_cmle.ics	42	0	1	2	5.330264779288852
1595	Jan14_100x_M1BP_rep1_3R2_B-C-A_Position017_16_cmle.ics	42	0	2	1	4.980265050869268
1596	Jan14_100x_M1BP_rep1_3R2_B-C-A_Position017_16_cmle.ics	42	0	2	2	0.0
1597	Jan14_100x_M1BP_rep1_3R2_B-C-A_Position017_16_cmle.ics	43	0	1	1	0.0
1598	Jan14_100x_M1BP_rep1_3R2_B-C-A_Position017_16_cmle.ics	44	0	1	1	0.0
1599	Jan14_100x_M1BP_rep1_3R2_B-C-A_Position017_16_cmle.ics	44	0	1	2	0.928575039696583
1600	Jan14_100x_M1BP_rep1_3R2_B-C-A_Position017_16_cmle.ics	44	0	2	1	4.458861859966323
1601	Jan14_100x_M1BP_rep1_3R2_B-C-A_Position017_16_cmle.ics	44	0	2	2	5.330671425926251
1602	Jan14_100x_M1BP_rep1_3R2_B-C-A_Position017_16_cmle.ics	44	0	3	1	0.5836459621422412
1603	Jan14_100x_M1BP_rep1_3R2_B-C-A_Position017_16_cmle.ics	44	0	3	2	0.10317500441073144
1604	Jan14_100x_M1BP_rep1_3R2_B-C-A_Position017_16_cmle.ics	45	0	1	1	10.108789784563074
1605	Jan14_100x_M1BP_rep1_3R2_B-C-A_Position017_16_cmle.ics	45	0	1	2	3.0952501323219432
1606	Jan14_100x_M1BP_rep1_3R2_B-C-A_Position017_16_cmle.ics	45	0	1	3	0.0
1607	Jan14_100x_M1BP_rep1_3R2_B-C-A_Position017_16_cmle.ics	46	0	1	1	0.0
1608	Jan14_100x_M1BP_rep1_3R2_B-C-A_Position017_16_cmle.ics	47	0	1	1	0.0
1609	Jan14_100x_M1BP_rep1_3R2_B-C-A_Position017_16_cmle.ics	48	0	1	1	0.0
1610	Jan14_100x_M1BP_rep1_3R2_B-C-A_Position017_16_cmle.ics	49	0	1	1	0.0
1611	Jan14_100x_M1BP_rep1_3R2_B-C-A_Position017_16_cmle.ics	50	0	1	1	0.0
1612	Jan14_100x_M1BP_rep1_3R2_B-C-A_Position017_16_cmle.ics	50	0	1	2	4.617195091267512
1613	Jan14_100x_M1BP_rep1_3R2_B-C-A_Position017_16_cmle.ics	51	0	1	1	0.0
1614	Jan14_100x_M1BP_rep1_3R2_B-C-A_Position017_16_cmle.ics	51	0	1	2	0.0
1615	Jan14_100x_M1BP_rep1_3R2_B-C-A_Position017_16_cmle.ics	51	0	1	3	1.2225574214657589
1616	Jan14_100x_M1BP_rep1_3R2_B-C-A_Position017_16_cmle.ics	51	0	2	1	1.4930362603455627
1617	Jan14_100x_M1BP_rep1_3R2_B-C-A_Position017_16_cmle.ics	51	0	2	2	1.9070051540019608
1618	Jan14_100x_M1BP_rep1_3R2_B-C-A_Position017_16_cmle.ics	51	0	2	3	0.0
1619	Jan14_100x_M1BP_rep1_3R2_B-C-A_Position017_16_cmle.ics	52	0	1	1	0.0
1620	Jan14_100x_M1BP_rep1_3R2_B-C-A_Position017_16_cmle.ics	53	0	1	1	0.0
1621	Jan14_100x_M1BP_rep1_3R2_B-C-A_Position017_16_cmle.ics	54	0	1	1	0.0
1622	Jan14_100x_M1BP_rep1_3R2_B-C-A_Position017_16_cmle.ics	55	0	1	1	0.0
1623	Jan14_100x_M1BP_rep1_3R2_B-C-A_Position017_16_cmle.ics	56	0	1	1	0.5963412819178956
1624	Jan14_100x_M1BP_rep1_3R2_B-C-A_Position017_16_cmle.ics	56	0	2	1	0.0
1625	Jan14_100x_M1BP_rep1_3R2_B-C-A_Position017_16_cmle.ics	57	0	1	1	0.0
1626	Jan14_100x_M1BP_rep1_3R2_B-C-A_Position017_16_cmle.ics	57	0	2	1	4.904883716200524
1627	Jan14_100x_M1BP_rep1_3R2_B-C-A_Position017_16_cmle.ics	58	0	1	1	2.1060474303189918
1628	Jan14_100x_M1BP_rep1_3R2_B-C-A_Position017_16_cmle.ics	58	0	2	1	1.7882560483347225
1629	Jan14_100x_M1BP_rep1_3R2_B-C-A_Position017_16_cmle.ics	58	0	3	1	0.0
1630	Jan14_100x_M1BP_rep1_3R2_B-C-A_Position018_17_cmle.ics	1	0	1	1	0.8815276241084421
1631	Jan14_100x_M1BP_rep1_3R2_B-C-A_Position018_17_cmle.ics	1	0	1	2	0.0
1632	Jan14_100x_M1BP_rep1_3R2_B-C-A_Position018_17_cmle.ics	2	0	1	1	0.0
1633	Jan14_100x_M1BP_rep1_3R2_B-C-A_Position018_17_cmle.ics	3	0	1	1	0.0
1634	Jan14_100x_M1BP_rep1_3R2_B-C-A_Position018_17_cmle.ics	3	0	2	1	0.0
1635	Jan14_100x_M1BP_rep1_3R2_B-C-A_Position018_17_cmle.ics	4	0	1	1	0.0
1636	Jan14_100x_M1BP_rep1_3R2_B-C-A_Position018_17_cmle.ics	5	0	1	1	0.0
1637	Jan14_100x_M1BP_rep1_3R2_B-C-A_Position018_17_cmle.ics	5	0	2	1	3.7080312991919
1638	Jan14_100x_M1BP_rep1_3R2_B-C-A_Position018_17_cmle.ics	6	0	1	1	0.0
1639	Jan14_100x_M1BP_rep1_3R2_B-C-A_Position018_17_cmle.ics	7	0	1	1	0.0
1640	Jan14_100x_M1BP_rep1_3R2_B-C-A_Position018_17_cmle.ics	8	0	1	1	0.0
1641	Jan14_100x_M1BP_rep1_3R2_B-C-A_Position018_17_cmle.ics	9	0	1	1	4.122697174209559
1642	Jan14_100x_M1BP_rep1_3R2_B-C-A_Position018_17_cmle.ics	10	0	1	1	0.0
1643	Jan14_100x_M1BP_rep1_3R2_B-C-A_Position018_17_cmle.ics	11	0	1	1	1.7125684438020754
1644	Jan14_100x_M1BP_rep1_3R2_B-C-A_Position018_17_cmle.ics	11	0	1	2	0.0
1645	Jan14_100x_M1BP_rep1_3R2_B-C-A_Position018_17_cmle.ics	12	0	1	1	0.8508028822180275
1646	Jan14_100x_M1BP_rep1_3R2_B-C-A_Position018_17_cmle.ics	12	0	1	2	0.0
1647	Jan14_100x_M1BP_rep1_3R2_B-C-A_Position018_17_cmle.ics	13	0	1	1	0.5836459621422412
1648	Jan14_100x_M1BP_rep1_3R2_B-C-A_Position018_17_cmle.ics	13	0	2	1	0.0
1649	Jan14_100x_M1BP_rep1_3R2_B-C-A_Position018_17_cmle.ics	14	0	1	1	0.0
1650	Jan14_100x_M1BP_rep1_3R2_B-C-A_Position018_17_cmle.ics	15	0	1	1	0.0
1651	Jan14_100x_M1BP_rep1_3R2_B-C-A_Position018_17_cmle.ics	15	0	1	2	0.1459114905355603
1652	Jan14_100x_M1BP_rep1_3R2_B-C-A_Position018_17_cmle.ics	15	0	1	3	3.5702237789022777
1653	Jan14_100x_M1BP_rep1_3R2_B-C-A_Position018_17_cmle.ics	15	0	2	1	3.9036655760125263
1654	Jan14_100x_M1BP_rep1_3R2_B-C-A_Position018_17_cmle.ics	15	0	2	2	4.550239948164867
1655	Jan14_100x_M1BP_rep1_3R2_B-C-A_Position018_17_cmle.ics	15	0	2	3	0.0
1656	Jan14_100x_M1BP_rep1_3R2_B-C-A_Position018_17_cmle.ics	15	0	3	1	3.413217607085483
1657	Jan14_100x_M1BP_rep1_3R2_B-C-A_Position018_17_cmle.ics	15	0	3	2	3.614998049451325
1658	Jan14_100x_M1BP_rep1_3R2_B-C-A_Position018_17_cmle.ics	15	0	3	3	2.944389852494928
1659	Jan14_100x_M1BP_rep1_3R2_B-C-A_Position018_17_cmle.ics	16	0	1	1	2.4271516892851577
1660	Jan14_100x_M1BP_rep1_3R2_B-C-A_Position018_17_cmle.ics	16	0	1	2	0.0
1661	Jan14_100x_M1BP_rep1_3R2_B-C-A_Position018_17_cmle.ics	17	0	1	1	0.0
1662	Jan14_100x_M1BP_rep1_3R2_B-C-A_Position018_17_cmle.ics	18	0	1	1	0.0
1663	Jan14_100x_M1BP_rep1_3R2_B-C-A_Position018_17_cmle.ics	19	0	1	1	0.0
1664	Jan14_100x_M1BP_rep1_3R2_B-C-A_Position018_17_cmle.ics	19	0	2	1	0.0
1665	Jan14_100x_M1BP_rep1_3R2_B-C-A_Position018_17_cmle.ics	20	0	1	1	0.0
1666	Jan14_100x_M1BP_rep1_3R2_B-C-A_Position018_17_cmle.ics	21	0	1	1	0.0
1667	Jan14_100x_M1BP_rep1_3R2_B-C-A_Position018_17_cmle.ics	21	0	1	2	0.6606423714395955
1668	Jan14_100x_M1BP_rep1_3R2_B-C-A_Position018_17_cmle.ics	22	0	1	1	0.0
1669	Jan14_100x_M1BP_rep1_3R2_B-C-A_Position018_17_cmle.ics	23	0	1	1	0.0
1670	Jan14_100x_M1BP_rep1_3R2_B-C-A_Position018_17_cmle.ics	24	0	1	1	0.0
1671	Jan14_100x_M1BP_rep1_3R2_B-C-A_Position018_17_cmle.ics	25	0	1	1	0.0
1672	Jan14_100x_M1BP_rep1_3R2_B-C-A_Position018_17_cmle.ics	26	0	1	1	0.0
1673	Jan14_100x_M1BP_rep1_3R2_B-C-A_Position018_17_cmle.ics	27	0	1	1	0.0
1674	Jan14_100x_M1BP_rep1_3R2_B-C-A_Position018_17_cmle.ics	28	0	1	1	0.0
1675	Jan14_100x_M1BP_rep1_3R2_B-C-A_Position018_17_cmle.ics	30	0	1	1	0.0
1676	Jan14_100x_M1BP_rep1_3R2_B-C-A_Position018_17_cmle.ics	31	0	1	1	0.0
1677	Jan14_100x_M1BP_rep1_3R2_B-C-A_Position018_17_cmle.ics	31	0	1	2	0.0
1678	Jan14_100x_M1BP_rep1_3R2_B-C-A_Position018_17_cmle.ics	32	0	1	1	0.0
1679	Jan14_100x_M1BP_rep1_3R2_B-C-A_Position018_17_cmle.ics	32	0	2	1	0.0
1680	Jan14_100x_M1BP_rep1_3R2_B-C-A_Position018_17_cmle.ics	33	0	1	1	0.0
1681	Jan14_100x_M1BP_rep1_3R2_B-C-A_Position018_17_cmle.ics	34	0	1	1	0.0
1682	Jan14_100x_M1BP_rep1_3R2_B-C-A_Position018_17_cmle.ics	35	0	1	1	3.1447226819162424
1683	Jan14_100x_M1BP_rep1_3R2_B-C-A_Position018_17_cmle.ics	35	0	1	2	0.0
1684	Jan14_100x_M1BP_rep1_3R2_B-C-A_Position018_17_cmle.ics	36	0	1	1	0.0
1685	Jan14_100x_M1BP_rep1_3R2_B-C-A_Position018_17_cmle.ics	37	0	1	1	0.0
1686	Jan14_100x_M1BP_rep1_3R2_B-C-A_Position018_17_cmle.ics	38	0	1	1	0.0
1687	Jan14_100x_M1BP_rep1_3R2_B-C-A_Position018_17_cmle.ics	39	0	1	1	0.0
1688	Jan14_100x_M1BP_rep1_3R2_B-C-A_Position018_17_cmle.ics	39	0	2	1	4.2206109323382055
1689	Jan14_100x_M1BP_rep1_3R2_B-C-A_Position018_17_cmle.ics	41	0	1	1	0.0
1690	Jan14_100x_M1BP_rep1_3R2_B-C-A_Position018_17_cmle.ics	42	0	1	1	0.0
1691	Jan14_100x_M1BP_rep1_3R2_B-C-A_Position018_17_cmle.ics	43	0	1	1	1.44445006175024
1692	Jan14_100x_M1BP_rep1_3R2_B-C-A_Position018_17_cmle.ics	43	0	1	2	0.0
1693	Jan14_100x_M1BP_rep1_3R2_B-C-A_Position018_17_cmle.ics	43	0	2	1	0.10317500441073144
1694	Jan14_100x_M1BP_rep1_3R2_B-C-A_Position018_17_cmle.ics	43	0	2	2	0.8254000352858515
1695	Jan14_100x_M1BP_rep1_3R2_B-C-A_Position018_17_cmle.ics	44	0	1	1	0.0
1696	Jan14_100x_M1BP_rep1_3R2_B-C-A_Position018_17_cmle.ics	44	0	1	2	0.928575039696583
1697	Jan14_100x_M1BP_rep1_3R2_B-C-A_Position018_17_cmle.ics	44	0	2	1	0.6190500264643886
1698	Jan14_100x_M1BP_rep1_3R2_B-C-A_Position018_17_cmle.ics	44	0	2	2	0.0
1699	Jan14_100x_M1BP_rep1_3R2_B-C-A_Position018_17_cmle.ics	45	0	1	1	0.0
1700	Jan14_100x_M1BP_rep1_3R2_B-C-A_Position018_17_cmle.ics	46	0	1	1	0.0
1701	Jan14_100x_M1BP_rep1_3R2_B-C-A_Position018_17_cmle.ics	47	0	1	1	0.0
1702	Jan14_100x_M1BP_rep1_3R2_B-C-A_Position018_17_cmle.ics	47	0	1	2	6.686828671463632
1703	Jan14_100x_M1BP_rep1_3R2_B-C-A_Position018_17_cmle.ics	47	0	2	1	6.520464373908263
1704	Jan14_100x_M1BP_rep1_3R2_B-C-A_Position018_17_cmle.ics	47	0	2	2	0.0
1705	Jan14_100x_M1BP_rep1_3R2_B-C-A_Position018_17_cmle.ics	47	0	3	1	8.158657661608359
1706	Jan14_100x_M1BP_rep1_3R2_B-C-A_Position018_17_cmle.ics	47	0	3	2	2.146932766698081
1707	Jan14_100x_M1BP_rep1_3R2_B-C-A_Position018_17_cmle.ics	48	0	1	1	0.0
1708	Jan14_100x_M1BP_rep1_3R2_B-C-A_Position019_18_cmle.ics	1	0	1	1	0.0
1709	Jan14_100x_M1BP_rep1_3R2_B-C-A_Position019_18_cmle.ics	2	0	1	1	0.0
1710	Jan14_100x_M1BP_rep1_3R2_B-C-A_Position019_18_cmle.ics	3	0	1	1	0.0
1711	Jan14_100x_M1BP_rep1_3R2_B-C-A_Position019_18_cmle.ics	4	0	1	1	0.0
1712	Jan14_100x_M1BP_rep1_3R2_B-C-A_Position019_18_cmle.ics	5	0	1	1	0.0
1713	Jan14_100x_M1BP_rep1_3R2_B-C-A_Position019_18_cmle.ics	6	0	1	1	0.9733510449106972
1714	Jan14_100x_M1BP_rep1_3R2_B-C-A_Position019_18_cmle.ics	7	0	1	1	0.0
1715	Jan14_100x_M1BP_rep1_3R2_B-C-A_Position019_18_cmle.ics	8	0	1	1	0.0
1716	Jan14_100x_M1BP_rep1_3R2_B-C-A_Position019_18_cmle.ics	8	0	1	2	2.5180387938471624
1717	Jan14_100x_M1BP_rep1_3R2_B-C-A_Position019_18_cmle.ics	8	0	2	1	2.8116447771699358
1718	Jan14_100x_M1BP_rep1_3R2_B-C-A_Position019_18_cmle.ics	8	0	2	2	0.0
1719	Jan14_100x_M1BP_rep1_3R2_B-C-A_Position019_18_cmle.ics	9	0	1	1	6.5660170741002135
1720	Jan14_100x_M1BP_rep1_3R2_B-C-A_Position019_18_cmle.ics	9	0	1	2	6.816581320643742
1721	Jan14_100x_M1BP_rep1_3R2_B-C-A_Position019_18_cmle.ics	9	0	1	3	0.0
1722	Jan14_100x_M1BP_rep1_3R2_B-C-A_Position019_18_cmle.ics	10	0	1	1	0.0
1723	Jan14_100x_M1BP_rep1_3R2_B-C-A_Position019_18_cmle.ics	11	0	1	1	0.0
1724	Jan14_100x_M1BP_rep1_3R2_B-C-A_Position019_18_cmle.ics	11	0	1	2	0.7295574526778015
1725	Jan14_100x_M1BP_rep1_3R2_B-C-A_Position019_18_cmle.ics	11	0	2	1	1.1396051716664168
1726	Jan14_100x_M1BP_rep1_3R2_B-C-A_Position019_18_cmle.ics	11	0	2	2	0.0
1727	Jan14_100x_M1BP_rep1_3R2_B-C-A_Position019_18_cmle.ics	12	0	1	1	0.0
1728	Jan14_100x_M1BP_rep1_3R2_B-C-A_Position019_18_cmle.ics	13	0	1	1	0.0
1729	Jan14_100x_M1BP_rep1_3R2_B-C-A_Position019_18_cmle.ics	14	0	1	1	0.0
1730	Jan14_100x_M1BP_rep1_3R2_B-C-A_Position019_18_cmle.ics	15	0	1	1	0.0
1731	Jan14_100x_M1BP_rep1_3R2_B-C-A_Position019_18_cmle.ics	15	0	1	2	6.40384176157362
1732	Jan14_100x_M1BP_rep1_3R2_B-C-A_Position019_18_cmle.ics	15	0	1	3	2.3070632344123614
1733	Jan14_100x_M1BP_rep1_3R2_B-C-A_Position019_18_cmle.ics	15	0	2	1	6.55871744196677
1734	Jan14_100x_M1BP_rep1_3R2_B-C-A_Position019_18_cmle.ics	15	0	2	2	0.0
1735	Jan14_100x_M1BP_rep1_3R2_B-C-A_Position019_18_cmle.ics	15	0	2	3	6.0951894603604435
1736	Jan14_100x_M1BP_rep1_3R2_B-C-A_Position019_18_cmle.ics	16	0	1	1	0.0
1737	Jan14_100x_M1BP_rep1_3R2_B-C-A_Position019_18_cmle.ics	17	0	1	1	0.0
1738	Jan14_100x_M1BP_rep1_3R2_B-C-A_Position019_18_cmle.ics	17	0	1	2	3.863211657712601
1739	Jan14_100x_M1BP_rep1_3R2_B-C-A_Position019_18_cmle.ics	17	0	1	3	2.7168689217040662
1740	Jan14_100x_M1BP_rep1_3R2_B-C-A_Position019_18_cmle.ics	17	0	2	1	0.8254000352858515
1741	Jan14_100x_M1BP_rep1_3R2_B-C-A_Position019_18_cmle.ics	17	0	2	2	4.762427902213466
1742	Jan14_100x_M1BP_rep1_3R2_B-C-A_Position019_18_cmle.ics	17	0	2	3	3.3686283434767104
1743	Jan14_100x_M1BP_rep1_3R2_B-C-A_Position019_18_cmle.ics	17	0	3	1	2.61014409228664
1744	Jan14_100x_M1BP_rep1_3R2_B-C-A_Position019_18_cmle.ics	17	0	3	2	6.215732951546011
1745	Jan14_100x_M1BP_rep1_3R2_B-C-A_Position019_18_cmle.ics	17	0	3	3	0.0
1746	Jan14_100x_M1BP_rep1_3R2_B-C-A_Position019_18_cmle.ics	18	0	1	1	0.0
1747	Jan14_100x_M1BP_rep1_3R2_B-C-A_Position019_18_cmle.ics	19	0	1	1	0.0
1748	Jan14_100x_M1BP_rep1_3R2_B-C-A_Position019_18_cmle.ics	20	0	1	1	0.10317500441073144
1749	Jan14_100x_M1BP_rep1_3R2_B-C-A_Position019_18_cmle.ics	21	0	1	1	0.0
1750	Jan14_100x_M1BP_rep1_3R2_B-C-A_Position019_18_cmle.ics	22	0	1	1	0.0
1751	Jan14_100x_M1BP_rep1_3R2_B-C-A_Position019_18_cmle.ics	22	0	1	2	2.6736385250493053
1752	Jan14_100x_M1BP_rep1_3R2_B-C-A_Position019_18_cmle.ics	23	0	1	1	0.0
1753	Jan14_100x_M1BP_rep1_3R2_B-C-A_Position019_18_cmle.ics	24	0	1	1	0.0
1754	Jan14_100x_M1BP_rep1_3R2_B-C-A_Position019_18_cmle.ics	25	0	1	1	0.0
1755	Jan14_100x_M1BP_rep1_3R2_B-C-A_Position019_18_cmle.ics	26	0	1	1	0.0
1756	Jan14_100x_M1BP_rep1_3R2_B-C-A_Position019_18_cmle.ics	27	0	1	1	1.3586516622891616
1757	Jan14_100x_M1BP_rep1_3R2_B-C-A_Position019_18_cmle.ics	27	0	1	2	1.4468993886995907
1758	Jan14_100x_M1BP_rep1_3R2_B-C-A_Position019_18_cmle.ics	27	0	1	3	0.3720027687491155
1759	Jan14_100x_M1BP_rep1_3R2_B-C-A_Position019_18_cmle.ics	27	0	2	1	5.589218646469785
1760	Jan14_100x_M1BP_rep1_3R2_B-C-A_Position019_18_cmle.ics	27	0	2	2	6.379904700412152
1761	Jan14_100x_M1BP_rep1_3R2_B-C-A_Position019_18_cmle.ics	27	0	2	3	4.530310938531458
1762	Jan14_100x_M1BP_rep1_3R2_B-C-A_Position019_18_cmle.ics	28	0	1	1	0.0
1763	Jan14_100x_M1BP_rep1_3R2_B-C-A_Position019_18_cmle.ics	28	0	1	2	4.062241550009356
1764	Jan14_100x_M1BP_rep1_3R2_B-C-A_Position019_18_cmle.ics	28	0	2	1	3.8406405437528113
1765	Jan14_100x_M1BP_rep1_3R2_B-C-A_Position019_18_cmle.ics	28	0	2	2	0.0
1766	Jan14_100x_M1BP_rep1_3R2_B-C-A_Position019_18_cmle.ics	29	0	1	1	0.0
1767	Jan14_100x_M1BP_rep1_3R2_B-C-A_Position019_18_cmle.ics	30	0	1	1	0.0
1768	Jan14_100x_M1BP_rep1_3R2_B-C-A_Position019_18_cmle.ics	30	0	1	2	5.186151927171293
1769	Jan14_100x_M1BP_rep1_3R2_B-C-A_Position019_18_cmle.ics	31	0	1	1	0.0
1770	Jan14_100x_M1BP_rep1_3R2_B-C-A_Position019_18_cmle.ics	32	0	1	1	0.0
1771	Jan14_100x_M1BP_rep1_3R2_B-C-A_Position019_18_cmle.ics	33	0	1	1	0.0
1772	Jan14_100x_M1BP_rep1_3R2_B-C-A_Position019_18_cmle.ics	34	0	1	1	0.0
1773	Jan14_100x_M1BP_rep1_3R2_B-C-A_Position019_18_cmle.ics	35	0	1	1	0.0
1774	Jan14_100x_M1BP_rep1_3R2_B-C-A_Position019_18_cmle.ics	36	0	1	1	0.751125369937127
1775	Jan14_100x_M1BP_rep1_3R2_B-C-A_Position019_18_cmle.ics	36	0	1	2	0.20635000882146287
1776	Jan14_100x_M1BP_rep1_3R2_B-C-A_Position019_18_cmle.ics	37	0	1	1	0.0
1777	Jan14_100x_M1BP_rep1_3R2_B-C-A_Position019_18_cmle.ics	38	0	1	1	0.0
1778	Jan14_100x_M1BP_rep1_3R2_B-C-A_Position019_18_cmle.ics	39	0	1	1	0.0
1779	Jan14_100x_M1BP_rep1_3R2_B-C-A_Position019_18_cmle.ics	40	0	1	1	1.8096231334713841
1780	Jan14_100x_M1BP_rep1_3R2_B-C-A_Position019_18_cmle.ics	40	0	2	1	0.0
1781	Jan14_100x_M1BP_rep1_3R2_B-C-A_Position019_18_cmle.ics	41	0	1	1	0.0
1782	Jan14_100x_M1BP_rep1_3R2_B-C-A_Position019_18_cmle.ics	41	0	1	2	5.966928398572038
1783	Jan14_100x_M1BP_rep1_3R2_B-C-A_Position019_18_cmle.ics	42	0	1	1	0.0
1784	Jan14_100x_M1BP_rep1_3R2_B-C-A_Position019_18_cmle.ics	43	0	1	1	0.0
1785	Jan14_100x_M1BP_rep1_3R2_B-C-A_Position019_18_cmle.ics	44	0	1	1	4.437724736848348
1786	Jan14_100x_M1BP_rep1_3R2_B-C-A_Position019_18_cmle.ics	45	0	1	1	0.0
1787	Jan14_100x_M1BP_rep1_3R2_B-C-A_Position019_18_cmle.ics	46	0	1	1	0.0
1788	Jan14_100x_M1BP_rep1_3R2_B-C-A_Position019_18_cmle.ics	48	0	1	1	2.063500088214629
1789	Jan14_100x_M1BP_rep1_3R2_B-C-A_Position019_18_cmle.ics	48	0	1	2	0.9512265400461282
1790	Jan14_100x_M1BP_rep1_3R2_B-C-A_Position019_18_cmle.ics	48	0	2	1	0.8058225447605828
1791	Jan14_100x_M1BP_rep1_3R2_B-C-A_Position019_18_cmle.ics	48	0	2	2	0.0
1792	Jan14_100x_M1BP_rep1_3R2_B-C-A_Position019_18_cmle.ics	48	0	3	1	0.0
1793	Jan14_100x_M1BP_rep1_3R2_B-C-A_Position019_18_cmle.ics	48	0	3	2	0.8058225447605828
1794	Jan14_100x_M1BP_rep1_3R2_B-C-A_Position019_18_cmle.ics	48	0	4	1	1.4541052224178812
1795	Jan14_100x_M1BP_rep1_3R2_B-C-A_Position019_18_cmle.ics	48	0	4	2	1.6649493785096108
1796	Jan14_100x_M1BP_rep1_3R2_B-C-A_Position019_18_cmle.ics	49	0	1	1	0.0
1797	Jan14_100x_M1BP_rep1_3R2_B-C-A_Position019_18_cmle.ics	51	0	1	1	0.0
1798	Jan14_100x_M1BP_rep1_3R2_B-C-A_Position019_18_cmle.ics	51	0	1	2	1.663646957482313
1799	Jan14_100x_M1BP_rep1_3R2_B-C-A_Position019_18_cmle.ics	51	0	2	1	1.8410516456738788
1800	Jan14_100x_M1BP_rep1_3R2_B-C-A_Position019_18_cmle.ics	51	0	2	2	0.0
1801	Jan14_100x_M1BP_rep1_3R2_B-C-A_Position019_18_cmle.ics	52	0	1	1	0.0
1802	Jan14_100x_M1BP_rep1_3R2_B-C-A_Position019_18_cmle.ics	53	0	1	1	0.0
1803	Jan14_100x_M1BP_rep1_3R2_B-C-A_Position019_18_cmle.ics	55	0	1	1	0.0
1804	Jan14_100x_M1BP_rep1_3R2_B-C-A_Position019_18_cmle.ics	56	0	1	1	0.0
1805	Jan14_100x_M1BP_rep1_3R2_B-C-A_Position019_18_cmle.ics	57	0	1	1	0.0
1806	Jan14_100x_M1BP_rep1_3R2_B-C-A_Position019_18_cmle.ics	58	0	1	1	0.0
1807	Jan14_100x_M1BP_rep1_3R2_B-C-A_Position019_18_cmle.ics	59	0	1	1	2.2908568695645624
1808	Jan14_100x_M1BP_rep1_3R2_B-C-A_Position019_18_cmle.ics	59	0	1	2	1.6050263958911635
1809	Jan14_100x_M1BP_rep1_3R2_B-C-A_Position019_18_cmle.ics	59	0	1	3	0.0
1810	Jan14_100x_M1BP_rep1_3R2_B-C-A_Position019_18_cmle.ics	59	0	2	1	1.021380433748922
1811	Jan14_100x_M1BP_rep1_3R2_B-C-A_Position019_18_cmle.ics	59	0	2	2	0.0
1812	Jan14_100x_M1BP_rep1_3R2_B-C-A_Position019_18_cmle.ics	59	0	2	3	1.8253521634203476
1813	Jan14_100x_M1BP_rep1_3R2_B-C-A_Position019_18_cmle.ics	60	0	1	1	0.10317500441073144
1814	Jan14_100x_M1BP_rep1_3R2_B-C-A_Position019_18_cmle.ics	60	0	2	1	0.0
1815	Jan14_100x_M1BP_rep1_3R2_B-C-A_Position020_19_cmle.ics	1	0	1	1	0.0
1816	Jan14_100x_M1BP_rep1_3R2_B-C-A_Position020_19_cmle.ics	2	0	1	1	1.459114905355603
1817	Jan14_100x_M1BP_rep1_3R2_B-C-A_Position020_19_cmle.ics	2	0	1	2	3.119231399420564
1818	Jan14_100x_M1BP_rep1_3R2_B-C-A_Position020_19_cmle.ics	2	0	2	1	2.1270072055450684
1819	Jan14_100x_M1BP_rep1_3R2_B-C-A_Position020_19_cmle.ics	2	0	2	2	0.3095250132321943
1820	Jan14_100x_M1BP_rep1_3R2_B-C-A_Position020_19_cmle.ics	4	0	1	1	0.0
1821	Jan14_100x_M1BP_rep1_3R2_B-C-A_Position020_19_cmle.ics	4	0	1	2	0.0
1822	Jan14_100x_M1BP_rep1_3R2_B-C-A_Position020_19_cmle.ics	5	0	1	1	0.10317500441073144
1823	Jan14_100x_M1BP_rep1_3R2_B-C-A_Position020_19_cmle.ics	5	0	1	2	0.0
1824	Jan14_100x_M1BP_rep1_3R2_B-C-A_Position020_19_cmle.ics	5	0	2	1	0.2991586303963464
1825	Jan14_100x_M1BP_rep1_3R2_B-C-A_Position020_19_cmle.ics	5	0	2	2	0.8254000352858515
1826	Jan14_100x_M1BP_rep1_3R2_B-C-A_Position020_19_cmle.ics	6	0	1	1	12.215530677722883
1827	Jan14_100x_M1BP_rep1_3R2_B-C-A_Position020_19_cmle.ics	6	0	1	2	0.0
1828	Jan14_100x_M1BP_rep1_3R2_B-C-A_Position020_19_cmle.ics	6	0	1	3	1.1672919242844824
1829	Jan14_100x_M1BP_rep1_3R2_B-C-A_Position020_19_cmle.ics	6	0	2	1	8.80531782919101
1830	Jan14_100x_M1BP_rep1_3R2_B-C-A_Position020_19_cmle.ics	6	0	2	2	5.530218734417178
1831	Jan14_100x_M1BP_rep1_3R2_B-C-A_Position020_19_cmle.ics	6	0	2	3	4.10698215289814
1832	Jan14_100x_M1BP_rep1_3R2_B-C-A_Position020_19_cmle.ics	6	0	3	1	0.0
1833	Jan14_100x_M1BP_rep1_3R2_B-C-A_Position020_19_cmle.ics	6	0	3	2	12.69723433862328
1834	Jan14_100x_M1BP_rep1_3R2_B-C-A_Position020_19_cmle.ics	6	0	3	3	12.426485937261205
1835	Jan14_100x_M1BP_rep1_3R2_B-C-A_Position020_19_cmle.ics	8	0	1	1	0.8609334932664843
1836	Jan14_100x_M1BP_rep1_3R2_B-C-A_Position020_19_cmle.ics	9	0	1	1	0.0
1837	Jan14_100x_M1BP_rep1_3R2_B-C-A_Position020_19_cmle.ics	9	0	1	2	6.644982935103796
1838	Jan14_100x_M1BP_rep1_3R2_B-C-A_Position020_19_cmle.ics	10	0	1	1	0.0
1839	Jan14_100x_M1BP_rep1_3R2_B-C-A_Position020_19_cmle.ics	10	0	1	2	7.9995673858248475
1840	Jan14_100x_M1BP_rep1_3R2_B-C-A_Position020_19_cmle.ics	10	0	2	1	7.531775321983394
1841	Jan14_100x_M1BP_rep1_3R2_B-C-A_Position020_19_cmle.ics	10	0	2	2	3.1021208402929155
1842	Jan14_100x_M1BP_rep1_3R2_B-C-A_Position020_19_cmle.ics	11	0	1	1	0.0
1843	Jan14_100x_M1BP_rep1_3R2_B-C-A_Position020_19_cmle.ics	12	0	1	1	0.0
1844	Jan14_100x_M1BP_rep1_3R2_B-C-A_Position020_19_cmle.ics	13	0	1	1	0.0
1845	Jan14_100x_M1BP_rep1_3R2_B-C-A_Position020_19_cmle.ics	13	0	1	2	3.1582339049601313
1846	Jan14_100x_M1BP_rep1_3R2_B-C-A_Position020_19_cmle.ics	13	0	2	1	2.9544825027112025
1847	Jan14_100x_M1BP_rep1_3R2_B-C-A_Position020_19_cmle.ics	13	0	2	2	0.0
1848	Jan14_100x_M1BP_rep1_3R2_B-C-A_Position020_19_cmle.ics	14	0	1	1	0.0
1849	Jan14_100x_M1BP_rep1_3R2_B-C-A_Position020_19_cmle.ics	15	0	1	1	0.2918229810711206
1850	Jan14_100x_M1BP_rep1_3R2_B-C-A_Position020_19_cmle.ics	15	0	1	2	0.0
1851	Jan14_100x_M1BP_rep1_3R2_B-C-A_Position020_19_cmle.ics	15	0	1	3	6.635897760629513
1852	Jan14_100x_M1BP_rep1_3R2_B-C-A_Position020_19_cmle.ics	15	0	2	1	5.738635120142689
1853	Jan14_100x_M1BP_rep1_3R2_B-C-A_Position020_19_cmle.ics	15	0	2	2	6.826463487011412
1854	Jan14_100x_M1BP_rep1_3R2_B-C-A_Position020_19_cmle.ics	15	0	2	3	0.0
1855	Jan14_100x_M1BP_rep1_3R2_B-C-A_Position020_19_cmle.ics	17	0	1	1	0.0
1856	Jan14_100x_M1BP_rep1_3R2_B-C-A_Position020_19_cmle.ics	18	0	1	1	0.0
1857	Jan14_100x_M1BP_rep1_3R2_B-C-A_Position020_19_cmle.ics	18	0	1	2	2.4976024062289235
1858	Jan14_100x_M1BP_rep1_3R2_B-C-A_Position020_19_cmle.ics	19	0	1	1	0.0
1859	Jan14_100x_M1BP_rep1_3R2_B-C-A_Position020_19_cmle.ics	20	0	1	1	0.0
1860	Jan14_100x_M1BP_rep1_3R2_B-C-A_Position020_19_cmle.ics	21	0	1	1	0.0
1861	Jan14_100x_M1BP_rep1_3R2_B-C-A_Position020_19_cmle.ics	22	0	1	1	0.0
1862	Jan14_100x_M1BP_rep1_3R2_B-C-A_Position020_19_cmle.ics	23	0	1	1	0.0
1863	Jan14_100x_M1BP_rep1_3R2_B-C-A_Position020_19_cmle.ics	24	0	1	1	3.404775145554137
1864	Jan14_100x_M1BP_rep1_3R2_B-C-A_Position020_19_cmle.ics	25	0	1	1	0.0
1865	Jan14_100x_M1BP_rep1_3R2_B-C-A_Position020_19_cmle.ics	26	0	1	1	0.0
1866	Jan14_100x_M1BP_rep1_3R2_B-C-A_Position020_19_cmle.ics	26	0	1	2	3.2034135855191868
1867	Jan14_100x_M1BP_rep1_3R2_B-C-A_Position020_19_cmle.ics	26	0	2	1	5.77780024700096
1868	Jan14_100x_M1BP_rep1_3R2_B-C-A_Position020_19_cmle.ics	26	0	2	2	10.153699555727009
1869	Jan14_100x_M1BP_rep1_3R2_B-C-A_Position020_19_cmle.ics	26	0	3	1	0.23070632344123612
1870	Jan14_100x_M1BP_rep1_3R2_B-C-A_Position020_19_cmle.ics	26	0	3	2	3.926076675627164
1871	Jan14_100x_M1BP_rep1_3R2_B-C-A_Position020_19_cmle.ics	26	0	4	1	3.2045187563841577
1872	Jan14_100x_M1BP_rep1_3R2_B-C-A_Position020_19_cmle.ics	26	0	4	2	0.0
1873	Jan14_100x_M1BP_rep1_3R2_B-C-A_Position020_19_cmle.ics	27	0	1	1	7.645526322017739
1874	Jan14_100x_M1BP_rep1_3R2_B-C-A_Position020_19_cmle.ics	27	0	1	2	0.0
1875	Jan14_100x_M1BP_rep1_3R2_B-C-A_Position020_19_cmle.ics	28	0	1	1	0.0
1876	Jan14_100x_M1BP_rep1_3R2_B-C-A_Position020_19_cmle.ics	28	0	2	1	2.034929167606352
1877	Jan14_100x_M1BP_rep1_3R2_B-C-A_Position020_19_cmle.ics	29	0	1	1	0.0
1878	Jan14_100x_M1BP_rep1_3R2_B-C-A_Position020_19_cmle.ics	30	0	1	1	0.0
1879	Jan14_100x_M1BP_rep1_3R2_B-C-A_Position020_19_cmle.ics	30	0	2	1	7.928379813372152
1880	Jan14_100x_M1BP_rep1_3R2_B-C-A_Position020_19_cmle.ics	31	0	1	1	0.0
1881	Jan14_100x_M1BP_rep1_3R2_B-C-A_Position020_19_cmle.ics	31	0	2	1	1.5476250661609716
1882	Jan14_100x_M1BP_rep1_3R2_B-C-A_Position020_19_cmle.ics	32	0	1	1	0.0
1883	Jan14_100x_M1BP_rep1_3R2_B-C-A_Position020_19_cmle.ics	32	0	1	2	1.3586516622891618
1884	Jan14_100x_M1BP_rep1_3R2_B-C-A_Position020_19_cmle.ics	33	0	1	1	0.0
1885	Jan14_100x_M1BP_rep1_3R2_B-C-A_Position020_19_cmle.ics	33	0	2	1	1.6313400576791501
1886	Jan14_100x_M1BP_rep1_3R2_B-C-A_Position020_19_cmle.ics	34	0	1	1	0.0
1887	Jan14_100x_M1BP_rep1_3R2_B-C-A_Position020_19_cmle.ics	35	0	1	1	0.0
1888	Jan14_100x_M1BP_rep1_3R2_B-C-A_Position020_19_cmle.ics	35	0	1	2	0.6190500264643886
1889	Jan14_100x_M1BP_rep1_3R2_B-C-A_Position020_19_cmle.ics	36	0	1	1	0.0
1890	Jan14_100x_M1BP_rep1_3R2_B-C-A_Position020_19_cmle.ics	37	0	1	1	6.446580358084662
1891	Jan14_100x_M1BP_rep1_3R2_B-C-A_Position020_19_cmle.ics	37	0	1	2	0.0
1892	Jan14_100x_M1BP_rep1_3R2_B-C-A_Position020_19_cmle.ics	38	0	1	1	0.0
1893	Jan14_100x_M1BP_rep1_3R2_B-C-A_Position020_19_cmle.ics	39	0	1	1	0.0
1894	Jan14_100x_M1BP_rep1_3R2_B-C-A_Position020_19_cmle.ics	40	0	1	1	0.0
1895	Jan14_100x_M1BP_rep1_3R2_B-C-A_Position020_19_cmle.ics	41	0	1	1	0.0
1896	Jan14_100x_M1BP_rep1_3R2_B-C-A_Position020_19_cmle.ics	42	0	1	1	0.0
1897	Jan14_100x_M1BP_rep1_3R2_B-C-A_Position020_19_cmle.ics	43	0	1	1	0.0
1898	Jan14_100x_M1BP_rep1_3R2_B-C-A_Position020_19_cmle.ics	44	0	1	1	0.0
1899	Jan14_100x_M1BP_rep1_3R2_B-C-A_Position020_19_cmle.ics	44	0	1	2	2.8536796201383847
1900	Jan14_100x_M1BP_rep1_3R2_B-C-A_Position021_20_cmle.ics	1	0	1	1	3.756203970491889
1901	Jan14_100x_M1BP_rep1_3R2_B-C-A_Position021_20_cmle.ics	1	0	1	2	3.359134773608186
1902	Jan14_100x_M1BP_rep1_3R2_B-C-A_Position021_20_cmle.ics	1	0	2	1	0.8779414014559871
1903	Jan14_100x_M1BP_rep1_3R2_B-C-A_Position021_20_cmle.ics	1	0	2	2	5.174389827993872
1904	Jan14_100x_M1BP_rep1_3R2_B-C-A_Position021_20_cmle.ics	1	0	3	1	4.446908844457101
1905	Jan14_100x_M1BP_rep1_3R2_B-C-A_Position021_20_cmle.ics	1	0	3	2	0.0
1906	Jan14_100x_M1BP_rep1_3R2_B-C-A_Position021_20_cmle.ics	2	0	1	1	0.0
1907	Jan14_100x_M1BP_rep1_3R2_B-C-A_Position021_20_cmle.ics	3	0	1	1	0.0
1908	Jan14_100x_M1BP_rep1_3R2_B-C-A_Position021_20_cmle.ics	3	0	1	2	6.687829946201744
1909	Jan14_100x_M1BP_rep1_3R2_B-C-A_Position021_20_cmle.ics	3	0	1	3	5.398725149815731
1910	Jan14_100x_M1BP_rep1_3R2_B-C-A_Position021_20_cmle.ics	3	0	2	1	6.803004136939707
1911	Jan14_100x_M1BP_rep1_3R2_B-C-A_Position021_20_cmle.ics	3	0	2	2	0.0
1912	Jan14_100x_M1BP_rep1_3R2_B-C-A_Position021_20_cmle.ics	3	0	2	3	2.6991796909255648
1913	Jan14_100x_M1BP_rep1_3R2_B-C-A_Position021_20_cmle.ics	3	0	3	1	5.254839816986874
1914	Jan14_100x_M1BP_rep1_3R2_B-C-A_Position021_20_cmle.ics	3	0	3	2	2.7003482833850896
1915	Jan14_100x_M1BP_rep1_3R2_B-C-A_Position021_20_cmle.ics	3	0	3	3	0.0
1916	Jan14_100x_M1BP_rep1_3R2_B-C-A_Position021_20_cmle.ics	4	0	1	1	0.0
1917	Jan14_100x_M1BP_rep1_3R2_B-C-A_Position021_20_cmle.ics	5	0	1	1	0.0
1918	Jan14_100x_M1BP_rep1_3R2_B-C-A_Position021_20_cmle.ics	5	0	1	2	2.2698500970360915
1919	Jan14_100x_M1BP_rep1_3R2_B-C-A_Position021_20_cmle.ics	5	0	2	1	2.4762001058575542
1920	Jan14_100x_M1BP_rep1_3R2_B-C-A_Position021_20_cmle.ics	5	0	2	2	0.0
1921	Jan14_100x_M1BP_rep1_3R2_B-C-A_Position021_20_cmle.ics	6	0	1	1	0.0
1922	Jan14_100x_M1BP_rep1_3R2_B-C-A_Position021_20_cmle.ics	7	0	1	1	0.0
1923	Jan14_100x_M1BP_rep1_3R2_B-C-A_Position021_20_cmle.ics	8	0	1	1	0.0
1924	Jan14_100x_M1BP_rep1_3R2_B-C-A_Position021_20_cmle.ics	10	0	1	1	0.0
1925	Jan14_100x_M1BP_rep1_3R2_B-C-A_Position021_20_cmle.ics	11	0	1	1	0.0
1926	Jan14_100x_M1BP_rep1_3R2_B-C-A_Position021_20_cmle.ics	12	0	1	1	0.0
1927	Jan14_100x_M1BP_rep1_3R2_B-C-A_Position021_20_cmle.ics	12	0	1	2	6.215732951546011
1928	Jan14_100x_M1BP_rep1_3R2_B-C-A_Position021_20_cmle.ics	12	0	2	1	4.808071741659986
1929	Jan14_100x_M1BP_rep1_3R2_B-C-A_Position021_20_cmle.ics	12	0	2	2	2.7865031263192543
1930	Jan14_100x_M1BP_rep1_3R2_B-C-A_Position021_20_cmle.ics	13	0	1	1	0.0
1931	Jan14_100x_M1BP_rep1_3R2_B-C-A_Position021_20_cmle.ics	13	0	2	1	1.3452374738224686
1932	Jan14_100x_M1BP_rep1_3R2_B-C-A_Position021_20_cmle.ics	14	0	1	1	6.862235604387036
1933	Jan14_100x_M1BP_rep1_3R2_B-C-A_Position021_20_cmle.ics	14	0	2	1	0.0
1934	Jan14_100x_M1BP_rep1_3R2_B-C-A_Position021_20_cmle.ics	16	0	1	1	0.0
1935	Jan14_100x_M1BP_rep1_3R2_B-C-A_Position021_20_cmle.ics	17	0	1	1	0.0
1936	Jan14_100x_M1BP_rep1_3R2_B-C-A_Position021_20_cmle.ics	17	0	1	2	5.158750220536572
1937	Jan14_100x_M1BP_rep1_3R2_B-C-A_Position021_20_cmle.ics	18	0	1	1	0.0
1938	Jan14_100x_M1BP_rep1_3R2_B-C-A_Position021_20_cmle.ics	18	0	2	1	1.8968493769622838
1939	Jan14_100x_M1BP_rep1_3R2_B-C-A_Position021_20_cmle.ics	19	0	1	1	0.0
1940	Jan14_100x_M1BP_rep1_3R2_B-C-A_Position021_20_cmle.ics	19	0	1	2	2.2792103433328337
1941	Jan14_100x_M1BP_rep1_3R2_B-C-A_Position021_20_cmle.ics	20	0	1	1	4.522079347936268
1942	Jan14_100x_M1BP_rep1_3R2_B-C-A_Position021_20_cmle.ics	20	0	2	1	0.0
1943	Jan14_100x_M1BP_rep1_3R2_B-C-A_Position021_20_cmle.ics	21	0	1	1	0.32626801153583
1944	Jan14_100x_M1BP_rep1_3R2_B-C-A_Position021_20_cmle.ics	21	0	1	2	4.724317173710155
1945	Jan14_100x_M1BP_rep1_3R2_B-C-A_Position021_20_cmle.ics	21	0	1	3	0.0
1946	Jan14_100x_M1BP_rep1_3R2_B-C-A_Position021_20_cmle.ics	21	0	1	4	4.527524468081282
1947	Jan14_100x_M1BP_rep1_3R2_B-C-A_Position021_20_cmle.ics	23	0	1	1	4.0541344193648134
1948	Jan14_100x_M1BP_rep1_3R2_B-C-A_Position021_20_cmle.ics	23	0	1	2	0.0
1949	Jan14_100x_M1BP_rep1_3R2_B-C-A_Position021_20_cmle.ics	23	0	2	1	2.964207735696303
1950	Jan14_100x_M1BP_rep1_3R2_B-C-A_Position021_20_cmle.ics	23	0	2	2	1.1961505589055579
1951	Jan14_100x_M1BP_rep1_3R2_B-C-A_Position021_20_cmle.ics	24	0	1	1	4.5614893591451215
1952	Jan14_100x_M1BP_rep1_3R2_B-C-A_Position021_20_cmle.ics	24	0	1	2	0.0
1953	Jan14_100x_M1BP_rep1_3R2_B-C-A_Position021_20_cmle.ics	24	0	2	1	0.0
1954	Jan14_100x_M1BP_rep1_3R2_B-C-A_Position021_20_cmle.ics	24	0	2	2	4.540872485943002
1955	Jan14_100x_M1BP_rep1_3R2_B-C-A_Position021_20_cmle.ics	25	0	1	1	6.770850533299154
1956	Jan14_100x_M1BP_rep1_3R2_B-C-A_Position021_20_cmle.ics	25	0	2	1	0.0
1957	Jan14_100x_M1BP_rep1_3R2_B-C-A_Position021_20_cmle.ics	26	0	1	1	0.0
1958	Jan14_100x_M1BP_rep1_3R2_B-C-A_Position021_20_cmle.ics	29	0	1	1	0.0
1959	Jan14_100x_M1BP_rep1_3R2_B-C-A_Position021_20_cmle.ics	29	0	2	1	0.6606423714395955
1960	Jan14_100x_M1BP_rep1_3R2_B-C-A_Position021_20_cmle.ics	30	0	1	1	0.0
1961	Jan14_100x_M1BP_rep1_3R2_B-C-A_Position021_20_cmle.ics	31	0	1	1	0.0
1962	Jan14_100x_M1BP_rep1_3R2_B-C-A_Position021_20_cmle.ics	32	0	1	1	6.859392129437031
1963	Jan14_100x_M1BP_rep1_3R2_B-C-A_Position021_20_cmle.ics	32	0	1	2	3.7194968434007314
1964	Jan14_100x_M1BP_rep1_3R2_B-C-A_Position021_20_cmle.ics	32	0	1	3	6.207672281721959
1965	Jan14_100x_M1BP_rep1_3R2_B-C-A_Position021_20_cmle.ics	32	0	1	4	0.20635000882146287
1966	Jan14_100x_M1BP_rep1_3R2_B-C-A_Position021_20_cmle.ics	32	0	2	1	0.0
1967	Jan14_100x_M1BP_rep1_3R2_B-C-A_Position021_20_cmle.ics	32	0	2	2	9.455373635458805
1968	Jan14_100x_M1BP_rep1_3R2_B-C-A_Position021_20_cmle.ics	32	0	2	3	0.5963412819178956
1969	Jan14_100x_M1BP_rep1_3R2_B-C-A_Position021_20_cmle.ics	32	0	2	4	7.669033542874118
1970	Jan14_100x_M1BP_rep1_3R2_B-C-A_Position021_20_cmle.ics	32	0	3	1	8.888034094915543
1971	Jan14_100x_M1BP_rep1_3R2_B-C-A_Position021_20_cmle.ics	32	0	3	2	0.0
1972	Jan14_100x_M1BP_rep1_3R2_B-C-A_Position021_20_cmle.ics	32	0	3	3	8.433886104157564
1973	Jan14_100x_M1BP_rep1_3R2_B-C-A_Position021_20_cmle.ics	32	0	3	4	3.92798400942496
1974	Jan14_100x_M1BP_rep1_3R2_B-C-A_Position021_20_cmle.ics	34	0	1	1	2.0323118942819596
1975	Jan14_100x_M1BP_rep1_3R2_B-C-A_Position021_20_cmle.ics	34	0	1	2	0.0
1976	Jan14_100x_M1BP_rep1_3R2_B-C-A_Position021_20_cmle.ics	34	0	2	1	0.0
1977	Jan14_100x_M1BP_rep1_3R2_B-C-A_Position021_20_cmle.ics	34	0	2	2	3.238117556872686
1978	Jan14_100x_M1BP_rep1_3R2_B-C-A_Position021_20_cmle.ics	36	0	1	1	0.0
1979	Jan14_100x_M1BP_rep1_3R2_B-C-A_Position021_20_cmle.ics	37	0	1	1	5.238792821706274
1980	Jan14_100x_M1BP_rep1_3R2_B-C-A_Position021_20_cmle.ics	37	0	1	2	0.0
1981	Jan14_100x_M1BP_rep1_3R2_B-C-A_Position021_20_cmle.ics	38	0	1	1	0.0
1982	Jan14_100x_M1BP_rep1_3R2_B-C-A_Position021_20_cmle.ics	38	0	1	2	5.0597846883090245
1983	Jan14_100x_M1BP_rep1_3R2_B-C-A_Position021_20_cmle.ics	38	0	1	3	4.855156614640905
1984	Jan14_100x_M1BP_rep1_3R2_B-C-A_Position021_20_cmle.ics	38	0	1	4	7.598378710308638
1985	Jan14_100x_M1BP_rep1_3R2_B-C-A_Position021_20_cmle.ics	38	0	1	5	10.661731372823018
1986	Jan14_100x_M1BP_rep1_3R2_B-C-A_Position021_20_cmle.ics	38	0	1	6	1.4642392640635706
1987	Jan14_100x_M1BP_rep1_3R2_B-C-A_Position021_20_cmle.ics	39	0	1	1	0.0
1988	Jan14_100x_M1BP_rep1_3R2_B-C-A_Position021_20_cmle.ics	40	0	1	1	0.0
1989	Jan14_100x_M1BP_rep1_3R2_B-C-A_Position021_20_cmle.ics	40	0	1	2	0.0
1990	Jan14_100x_M1BP_rep1_3R2_B-C-A_Position021_20_cmle.ics	42	0	1	1	0.0
1991	Jan14_100x_M1BP_rep1_3R2_B-C-A_Position021_20_cmle.ics	42	0	1	2	4.093860472731391
1992	Jan14_100x_M1BP_rep1_3R2_B-C-A_Position021_20_cmle.ics	43	0	1	1	0.0
1993	Jan14_100x_M1BP_rep1_3R2_B-C-A_Position021_20_cmle.ics	44	0	1	1	0.0
1994	Jan14_100x_M1BP_rep1_3R2_B-C-A_Position021_20_cmle.ics	44	0	1	2	5.26638136037799
1995	Jan14_100x_M1BP_rep1_3R2_B-C-A_Position021_20_cmle.ics	44	0	2	1	5.122511687068729
1996	Jan14_100x_M1BP_rep1_3R2_B-C-A_Position021_20_cmle.ics	44	0	2	2	0.23070632344123612
1997	Jan14_100x_M1BP_rep1_3R2_B-C-A_Position022_21_cmle.ics	1	0	1	1	3.1322222060032114
1998	Jan14_100x_M1BP_rep1_3R2_B-C-A_Position022_21_cmle.ics	1	0	1	2	0.10317500441073144
1999	Jan14_100x_M1BP_rep1_3R2_B-C-A_Position022_21_cmle.ics	1	0	1	3	1.682592201562138
[truncated: 55,490 more rows]
