# Supplementary material for: M1BP cooperates with CP190 to activate transcription at TAD borders and promote chromatin insulator activity
Source: Nat Commun. 2021 Jul 7;12:4170. doi: 10.1038/s41467-021-24407-y (PMC8263732; doi:10.1038/s41467-021-24407-y)
Supplement: Supplementary file 6 — Source Data [file 41467_2021_24407_MOESM6_ESM.zip › Source Data_updated_060121/Source Data 8/Figure 8f/Figure 8f_tango_all/A.xls]

	Label	nuc.idx	idx	tag	ZThickness	_Cdist	_Cidx	_NUC_dist	_NUC_idx	compacity	elongation	evf	evfMax	evfMean	evfMin	rad_dist	ratioEllVolume	surface_pix	surface_unit	volume_pix	volume_unit
1	Jan14_100x_M1BP_rep1_3R2_B-C-A_Position001_0_cmle.ics	1	1	0	2.8158	0.4257299401127694	1.0	0.0	1.0	0.18442304655957412	2.906865362280473	0.14312644068983105	0.37212174547854654	0.14312644068983105	0.022883529758839147	0.9626923242797211	0.8941887775418892	462.0	9.15437770935736	401.0	0.9245955888662961
2	Jan14_100x_M1BP_rep1_3R2_B-C-A_Position001_0_cmle.ics	2	1	0	1.7328	0.3518149778301184	1.0	0.0	1.0	0.2780638234682239	3.072375225261731	0.24331827448087937	0.48032617269532973	0.24331827448087937	0.03273507688210046	0.8677742848287404	0.9952814527361472	250.0	4.861363774788082	196.0	0.451922033460833
3	Jan14_100x_M1BP_rep1_3R2_B-C-A_Position001_0_cmle.ics	3	1	0	2.5991999999999997	0.43604614298325783	1.0	0.10317500441073144	1.0	0.27537125688866204	2.8824255582917813	0.30536713030149853	0.5553712068093988	0.3020121642995744	0.05012677939569847	0.8830430732575765	0.994675827105266	462.0	8.990540967474422	490.0	1.1298050836520823
4	Jan14_100x_M1BP_rep1_3R2_B-C-A_Position001_0_cmle.ics	4	1	0	1.9493999999999998	0.3567710455827599	1.0	1.1736910802652913	1.0	0.24943643558594208	3.483950952046213	0.844801805614332	0.9272534913245873	0.8413974702590868	0.7389946866036583	0.5495789315233991	0.9536637390906156	274.0	5.327492971195569	213.0	0.4911193526895787
5	Jan14_100x_M1BP_rep1_3R2_B-C-A_Position001_0_cmle.ics	5	1	0	1.9493999999999998	3.517763094030359	2.0	0.622541700711641	1.0	0.1639570591943981	1.9625120225475892	0.6159807288196402	0.7747065757777664	0.6150069191737993	0.3995771616011481	0.6856173214646534	0.8224959417885317	322.0	6.072509373287181	220.0	0.5072594253131798
6	Jan14_100x_M1BP_rep1_3R2_B-C-A_Position001_0_cmle.ics	5	2	0	1.2995999999999999	0.5573774702256487	1.0	1.6071109437153837	1.0	0.242406840554768	2.3327705508522176	0.8421403310952796	0.8938675618881656	0.842027574188919	0.7703859361385885	0.5224945782882073	0.9489122543854692	144.0	2.7499646807640765	80.0	0.18445797284115634
7	Jan14_100x_M1BP_rep1_3R2_B-C-A_Position001_0_cmle.ics	5	3	0	1.2995999999999999	0.1907128114231384	2.0	0.0	1.0	0.1682308107738865	1.3698845363933811	0.04594843934190969	0.17216698272769207	0.06631131156783353	0.022969094357029367	0.9846036648866405	0.8729270344173249	172.0	3.3054847009930177	87.0	0.20059804546475749
8	Jan14_100x_M1BP_rep1_3R2_B-C-A_Position001_0_cmle.ics	6	1	0	2.166	0.7877916034356379	1.0	1.3742323914031862	1.0	0.2551423045081329	2.3243635261881908	0.8432427049098695	0.9275993426949507	0.8232546559107659	0.7028010158350761	0.609268359558444	0.9547399760549209	416.0	8.032762240048916	403.0	0.929207038187325
9	Jan14_100x_M1BP_rep1_3R2_B-C-A_Position001_0_cmle.ics	7	1	0	1.9493999999999998	0.6625006160810132	1.0	1.9091760314026058	1.0	0.28919145484457787	2.444687784550875	0.9042270962610106	0.9485996303042081	0.9001730971739513	0.8456904227096261	0.5091281558423737	0.9894149524202497	310.0	5.96817364370575	276.0	0.6363800063019892
10	Jan14_100x_M1BP_rep1_3R2_B-C-A_Position001_0_cmle.ics	7	2	0	1.083	2.468689167455181	1.0	0.0	1.0	0.19709866986098903	1.053412995048116	0.26764981040662017	0.43874710186520116	0.26764981040662017	0.021820186836479665	0.9097080693873913	0.9214351044949963	252.0	4.742222444815871	167.0	0.3850560183059138
11	Jan14_100x_M1BP_rep1_3R2_B-C-A_Position001_0_cmle.ics	8	1	0	2.5991999999999997	0.26246044909542476	1.0	0.6016084874694266	1.0	0.2865102554894109	3.028805799629776	0.5562332554295161	0.7030572498052404	0.5535617245245017	0.368817572061031	0.7605843829378085	0.9940250074788339	478.0	9.324699013919828	526.0	1.2128111714306027
12	Jan14_100x_M1BP_rep1_3R2_B-C-A_Position001_0_cmle.ics	10	1	0	2.3826	0.28032270327696734	1.0	1.242391573779135	1.0	0.2746365704094402	3.349185240448635	0.7485010845730797	0.8393650818645996	0.7467452965746387	0.6530015707610121	0.627901219559114	0.9957977883660931	356.0	6.996168117652508	331.0	0.7631948626302842
13	Jan14_100x_M1BP_rep1_3R2_B-C-A_Position001_0_cmle.ics	10	2	0	2.3826	1.7020386977742399	1.0	0.0	1.0	0.151698390199518	3.5391716293792506	0.05728750437962814	0.21074376911781495	0.05728750437962814	0.02061082525972671	0.9703727521003549	0.8962735146235704	288.0	5.75738709877277	179.0	0.4127247142320873
14	Jan14_100x_M1BP_rep1_3R2_B-C-A_Position001_0_cmle.ics	11	1	0	1.083	4.670486814624217	1.0	0.6190500264643886	1.0	0.26627900372109287	2.7138812323235735	0.5901945605614904	0.6936367858801672	0.5901945605614904	0.4877690044898591	0.7133675098009632	0.9894361283364851	124.0	2.39663155701847	67.0	0.15448355225446841
15	Jan14_100x_M1BP_rep1_3R2_B-C-A_Position001_0_cmle.ics	11	2	0	1.083	0.18381660530773888	1.0	0.0	1.0	0.13083288683704342	1.065963831513206	0.08898178252567476	0.25240749342003405	0.08898178252567476	0.03300820560458275	0.9648060722120474	0.7664357118772174	154.0	2.8798207449560396	65.0	0.14987210293343953
16	Jan14_100x_M1BP_rep1_3R2_B-C-A_Position001_0_cmle.ics	12	1	0	3.0324	0.5387017580381218	1.0	0.0	1.0	0.1111649887203178	2.1061735067575773	0.13554869847298046	0.3983879262599889	0.13554869847298046	0.02028048105071604	0.9383396224144543	0.6927000515628882	620.0	11.912942038571119	484.0	1.1159707356889959
17	Jan14_100x_M1BP_rep1_3R2_B-C-A_Position001_0_cmle.ics	13	1	0	1.7328	0.7974350127867923	1.0	2.2754878290038043	1.0	0.2956017363072781	2.963622725135752	0.9349478714161599	0.9614989295022961	0.9350138078689338	0.8880825679533325	0.3675062628223191	1.003476134206167	234.0	4.52720572834267	183.0	0.42194761287414506
18	Jan14_100x_M1BP_rep1_3R2_B-C-A_Position001_0_cmle.ics	13	2	0	1.7328	3.047114022243065	1.0	0.0	1.0	0.07821660721900514	1.142163846329327	0.058229645029167186	0.2644265080054611	0.058229645029167186	0.019986502420255677	0.9698479742858055	0.788116145011403	540.0	10.359178050546163	330.0	0.7608891379697698
19	Jan14_100x_M1BP_rep1_3R2_B-C-A_Position001_0_cmle.ics	15	1	0	1.7328	0.2960092115282989	1.0	1.1535316172061807	1.0	0.30873138643558196	3.468520100974412	0.7298708800704549	0.7998664766405144	0.7089238111922879	0.6251213310669085	0.6252891153204903	0.9995895128745168	202.0	3.975915879653946	150.0	0.3458586990771681
20	Jan14_100x_M1BP_rep1_3R2_B-C-A_Position001_0_cmle.ics	15	2	0	1.9493999999999998	0.43552069901678037	2.0	0.0	1.0	0.28848651547568077	2.90089626078166	0.18598099422819236	0.3789127789430821	0.18598099422819236	0.02241487885832793	0.9239149360299538	0.9933956639451282	308.0	5.993693978316279	273.0	0.6294628323204459
21	Jan14_100x_M1BP_rep1_3R2_B-C-A_Position001_0_cmle.ics	16	1	0	1.7328	0.375379164333779	1.0	0.9715189319938999	1.0	0.2787798465844803	2.9600897074985437	0.8873958763116518	0.9791250822395932	0.8850541387423754	0.6900598815749858	0.49297524210772375	0.9978909126177298	236.0	4.5719011402533996	180.0	0.4150304388926017
22	Jan14_100x_M1BP_rep1_3R2_B-C-A_Position001_0_cmle.ics	17	1	0	1.9493999999999998	2.9559117598787292	1.0	1.5838800525577283	1.0	0.21341856789889	2.4228262966247356	0.9705396192690662	0.9942384195000039	0.9666959293267215	0.8453191607152744	0.23202727381256485	0.8760235473241511	322.0	6.072509373287184	251.0	0.578736889789128
23	Jan14_100x_M1BP_rep1_3R2_B-C-A_Position001_0_cmle.ics	18	1	0	2.3826	3.432340167565487	1.0	1.2995999999999999	1.0	0.2961387321741904	2.61710177657016	0.8928187482563006	0.9504156979447596	0.8806584209057937	0.7040509625220869	0.45489957284111826	0.9865043383059208	454.0	8.788354070991089	495.0	1.1413337069546547
24	Jan14_100x_M1BP_rep1_3R2_B-C-A_Position001_0_cmle.ics	19	1	0	2.5991999999999997	0.8336026048269932	1.0	1.1321417835580119	1.0	0.2767059656475873	3.0774159651690067	0.7204055666003976	0.8316401590457256	0.7204055666003976	0.5915606361829026	0.6691398729797583	0.9942614284226793	460.0	8.945845555563693	488.0	1.1251936343310536
25	Jan14_100x_M1BP_rep1_3R2_B-C-A_Position001_0_cmle.ics	20	1	0	2.166	1.604561524181339	1.0	0.0	1.0	0.21728312359666344	2.9935742027110583	0.17541100920886613	0.3719562720099433	0.17433758309636355	0.030983408975348865	0.9248946232784726	0.9545716479780934	286.0	5.665881189181201	212.0	0.48881362802906425
26	Jan14_100x_M1BP_rep1_3R2_B-C-A_Position001_0_cmle.ics	21	1	0	2.166	0.32328915179515744	1.0	2.0043779515382347	1.0	0.2760624899919676	2.049489533528166	0.9044507042253521	0.9502635814889336	0.9003340040241449	0.8332635814889336	0.47640309091189087	0.9847513382925823	466.0	8.892689800572517	497.0	1.1459451562756837
27	Jan14_100x_M1BP_rep1_3R2_B-C-A_Position001_0_cmle.ics	22	1	0	2.166	0.3518939505451793	1.0	0.9018655279647406	1.0	0.26647152430904014	3.139792772611981	0.6898385103034695	0.8071630336035585	0.6834692732715439	0.512743438395131	0.6652395835603933	0.9961690764216955	342.0	6.706705483117827	307.0	0.7078574707779374
28	Jan14_100x_M1BP_rep1_3R2_B-C-A_Position001_0_cmle.ics	22	2	0	1.2995999999999999	0.32061279145453375	2.0	0.0	1.0	0.30243065278557746	2.740605825630419	0.1419550529445931	0.2912920665021818	0.1419550529445931	0.022565367832126173	0.9389055927595631	1.001039886817333	150.0	2.8606456676558425	95.0	0.21904384274887315
29	Jan14_100x_M1BP_rep1_3R2_B-C-A_Position001_0_cmle.ics	23	1	0	1.9493999999999998	0.43552616622347023	1.0	1.1600066841569678	1.0	0.29337604177525306	2.6406827846683276	0.8339518983199717	0.9167391435386509	0.8317560643766846	0.7192820053561126	0.5100514952738191	0.995459670491486	274.0	5.280682473514729	231.0	0.5326223965788388
30	Jan14_100x_M1BP_rep1_3R2_B-C-A_Position001_0_cmle.ics	24	1	0	2.5991999999999997	0.29640059601748014	1.0	0.0	1.0	0.2560237961297453	3.0863988675411584	0.1789144652605308	0.38745493197624553	0.1789144652605308	0.020868476568692406	0.9164253418664707	0.9575442375408605	474.0	9.235308190098378	491.0	1.132110808312597
31	Jan14_100x_M1BP_rep1_3R2_B-C-A_Position001_0_cmle.ics	25	1	0	1.9493999999999998	0.42843352160219894	1.0	0.10317500441073144	1.0	0.26945682637469337	3.1398455275386183	0.39812753380841737	0.6031654984007233	0.3903110082734617	0.07590487949523134	0.8484613368157342	0.9908429247053205	262.0	5.106130997412035	207.0	0.477285004726492
32	Jan14_100x_M1BP_rep1_3R2_B-C-A_Position001_0_cmle.ics	26	1	0	2.3826	0.6179210597089729	1.0	0.0	1.0	0.29667500667306884	3.068822191671179	0.27621498308845305	0.5138086638835251	0.27282433260904926	0.022228987767800915	0.9184676854361583	0.9925873027914273	422.0	8.190253724621522	444.0	1.0237417492684175
33	Jan14_100x_M1BP_rep1_3R2_B-C-A_Position001_0_cmle.ics	27	1	0	2.166	3.885799512508128	1.0	0.0	1.0	0.2941127954285875	2.9988475227941467	0.2717151143595813	0.44732297502526935	0.2717151143595813	0.023250321263314014	0.9051898635857719	0.9991607502413797	368.0	7.123909096074364	360.0	0.8300608777852034
34	Jan14_100x_M1BP_rep1_3R2_B-C-A_Position001_0_cmle.ics	28	1	0	2.5991999999999997	0.30280363299440777	1.0	1.0440946079954327	1.0	0.27885055645943324	2.9078929281946237	0.7091884426553934	0.8208165258911804	0.705630458032624	0.5637047672783312	0.6701320764382453	0.9950784696076058	450.0	8.769178993690888	474.0	1.0929134890838512
35	Jan14_100x_M1BP_rep1_3R2_B-C-A_Position001_0_cmle.ics	29	1	0	2.3826	0.3729997575448487	1.0	0.41270001764292574	1.0	0.3212530438488823	3.544602961045516	0.5063309701988424	0.6720681169316218	0.5077011910381142	0.2989143634888847	0.7927678931672455	0.9927087657591439	406.0	7.996527171218626	436.0	1.0052959519843019
36	Jan14_100x_M1BP_rep1_3R2_B-C-A_Position001_0_cmle.ics	30	1	0	2.5991999999999997	0.3021828740323487	1.0	1.083	1.0	0.2712304310747472	2.897035632713331	0.9403307782036328	0.9937260456590569	0.9349275120813197	0.6379686718880186	0.468009039650145	0.9905549623432086	458.0	8.924555392493382	480.0	1.106747837046938
37	Jan14_100x_M1BP_rep1_3R2_B-C-A_Position001_0_cmle.ics	31	1	0	1.7328	0.27394848181041354	1.0	0.3095250132321943	1.0	0.31744761330392385	3.0839096865473903	0.4955208913649025	0.6383064066852367	0.4814150417827298	0.2841225626740947	0.7640437655154809	1.0075246663894097	226.0	4.418639827221014	180.0	0.4150304388926017
38	Jan14_100x_M1BP_rep1_3R2_B-C-A_Position001_0_cmle.ics	32	1	0	2.166	0.23871736383154707	2.0	0.0	1.0	0.20578219122461291	3.0815984477450407	0.1611222165866078	0.33647601714552816	0.12940696760847728	0.032779385585424314	0.9482305520789515	0.9374371981078308	282.0	5.599895614200163	202.0	0.4657563814239197
39	Jan14_100x_M1BP_rep1_3R2_B-C-A_Position001_0_cmle.ics	33	1	0	2.166	0.30508301863676773	1.0	0.0	1.0	0.2924811048428378	2.862556299764636	0.21651419970117586	0.439190953071279	0.19694066285638112	0.02441970906303634	0.9139997325734727	0.9625136014080353	368.0	7.077098598393528	359.0	0.827755153124689
40	Jan14_100x_M1BP_rep1_3R2_B-C-A_Position001_0_cmle.ics	35	1	0	1.083	1.9581385715999882	1.0	0.913592684735068	1.0	0.3068914311146678	2.253549346873089	0.7724914133766665	0.8297494183255161	0.7495106547992761	0.6568859179377331	0.6005702613098246	1.005450898086541	132.0	2.5286027069805446	79.0	0.18215224818064185
41	Jan14_100x_M1BP_rep1_3R2_B-C-A_Position001_0_cmle.ics	35	2	0	2.3826	2.376926529516938	1.0	0.0	1.0	0.09725321495029049	3.62897360519189	0.1864312885474757	0.5148511651955534	0.2313310189459689	0.03318776083022491	0.8354241591811119	0.5439661834246144	274.0	5.163656229312631	133.0	0.3066613798484224
42	Jan14_100x_M1BP_rep1_3R2_B-C-A_Position001_0_cmle.ics	36	1	0	2.5991999999999997	0.43454501248574456	1.0	0.1459114905355603	1.0	0.2744629699033972	3.205343401338743	0.33086981239340535	0.5218400606405155	0.33086981239340535	0.13354049304873636	0.8636155109264856	0.9913761972939577	446.0	8.726598667550267	464.0	1.0698562424787068
43	Jan14_100x_M1BP_rep1_3R2_B-C-A_Position001_0_cmle.ics	37	1	0	2.3826	0.494337045704983	1.0	0.3720027687491155	1.0	0.28765906762213533	2.8311550383925046	0.49684232081275914	0.6722854895682566	0.4949295630442168	0.2752463082844285	0.7988753328984405	0.9946430424521662	418.0	8.100862900800065	431.0	0.9937673286817297
44	Jan14_100x_M1BP_rep1_3R2_B-C-A_Position001_0_cmle.ics	38	1	0	2.8158	0.16447294977838378	1.0	1.44445006175024	1.0	0.24102320398689941	1.9300717145889044	0.7721616020138737	0.8846174775473894	0.7691852707089252	0.6451091636934899	0.6037844062115522	0.965139486076192	694.0	13.356025039704356	844.0	1.946031613474199
45	Jan14_100x_M1BP_rep1_3R2_B-C-A_Position001_0_cmle.ics	39	1	0	2.3826	0.3905843971861998	1.0	0.0	1.0	0.2577630682495734	2.420216940118782	0.27217665722331474	0.43880368163303446	0.27217665722331474	0.021179583671354363	0.8936296389241973	0.9672567445704389	460.0	8.899035057882854	471.0	1.085996315102308
46	Jan14_100x_M1BP_rep1_3R2_B-C-A_Position001_0_cmle.ics	40	1	0	2.3826	0.29448571341529745	1.0	1.2944547249242173	1.0	0.2992111796622542	2.963763557871805	0.7809213139351858	0.8713941070036335	0.7817929066329308	0.6555921681695818	0.583774453732888	0.995340050548568	450.0	8.769178993690879	491.0	1.132110808312597
47	Jan14_100x_M1BP_rep1_3R2_B-C-A_Position001_0_cmle.ics	40	2	0	1.083	1.5925929543463404	1.0	2.619115832203465	1.0	0.2718685950221936	3.1004955111445365	0.954188058076759	0.9691320113564483	0.9538239750511187	0.9348309772135512	0.43550436145734006	0.9971807468229276	104.0	2.019893184432443	52.0	0.1198976823467516
48	Jan14_100x_M1BP_rep1_3R2_B-C-A_Position001_0_cmle.ics	41	1	0	1.7328	0.5926031236673401	1.0	0.7817319754002556	1.0	0.2361232876376077	1.713022852890541	0.6992722480087101	0.8201822245143545	0.6992722480087101	0.5628535409350263	0.5705560854054593	0.9738898841552449	286.0	5.361612954255745	221.0	0.5095651499736944
49	Jan14_100x_M1BP_rep1_3R2_B-C-A_Position001_0_cmle.ics	42	1	0	2.5991999999999997	0.284654608827124	1.0	1.1961505589055579	1.0	0.2852311323077193	2.916443683184502	0.6745683712407603	0.8007791999857681	0.6998212109621696	0.5415539969579178	0.6344445194929946	0.9920008524288326	508.0	9.854698699538254	575.0	1.3257916797958111
50	Jan14_100x_M1BP_rep1_3R2_B-C-A_Position001_0_cmle.ics	42	2	0	2.166	0.3328330907725479	2.0	0.5963412819178956	1.0	0.28206145751149403	2.8870569073457544	0.46383079974738267	0.6090101669587185	0.46114451669142437	0.328399215463028	0.8468595818904883	0.9925726314292922	350.0	6.815271384239483	327.0	0.7539719639882264
51	Jan14_100x_M1BP_rep1_3R2_B-C-A_Position001_0_cmle.ics	43	1	0	2.5991999999999997	0.35554726485445604	2.0	0.0	1.0	0.2592921458118561	3.001660295034933	0.17316046297122795	0.4034726561337737	0.17250587640215417	0.020139694724627333	0.9410569984016769	0.9661452009912845	472.0	9.190612778187644	491.0	1.132110808312597
52	Jan14_100x_M1BP_rep1_3R2_B-C-A_Position001_0_cmle.ics	44	1	0	2.8158	0.3045304184308264	2.0	1.8037310559294812	1.0	0.28228311918876864	2.5342215363523013	0.8432721016142908	0.9161403775112595	0.8421436162137543	0.7248279439299631	0.5649970860406992	0.9841061418625466	630.0	12.113013849284357	790.0	1.8215224818064188
53	Jan14_100x_M1BP_rep1_3R2_B-C-A_Position001_0_cmle.ics	45	1	0	2.5991999999999997	0.5485291985460614	2.0	1.3412750573395087	1.0	0.2927259458294038	3.473755718265345	0.8280090066173073	0.9105213218882432	0.8244004601634171	0.7056846897338328	0.5732130747361305	0.9956086708890906	400.0	7.86244093548644	407.0	0.9384299368293828
54	Jan14_100x_M1BP_rep1_3R2_B-C-A_Position001_0_cmle.ics	47	1	0	1.7328	0.5691076989092794	1.0	2.184245077568496	1.0	0.3038834466118013	2.903299252297204	0.9203032684084075	0.953867541062875	0.9196384049320782	0.8606827694585896	0.4595040337648826	1.0056826205293483	246.0	4.748567702126204	200.0	0.46114493210289076
55	Jan14_100x_M1BP_rep1_3R2_B-C-A_Position001_0_cmle.ics	47	2	0	2.166	0.2586302148836934	2.0	1.5837581932427913	1.0	0.2841059770687169	2.9525937031068445	0.815458831351335	0.8899084301666692	0.8133811329878058	0.7171138125387208	0.5832023141952265	0.9971894645375702	352.0	6.789751049628954	331.0	0.7631948626302842
56	Jan14_100x_M1BP_rep1_3R2_B-C-A_Position001_0_cmle.ics	48	1	0	2.3826	0.543855557895978	1.0	2.46198834834007	1.0	0.2659038443464211	2.36036178401771	0.9865367866622429	0.9995152828467153	0.9864071831453218	0.9459864382879893	0.1931537804731015	0.9874812505408932	398.0	7.700719279373617	385.0	0.8877039942980649
57	Jan14_100x_M1BP_rep1_3R2_B-C-A_Position001_0_cmle.ics	49	1	0	2.3826	0.23859162121704722	1.0	0.7295574526778015	1.0	0.2953025084069835	3.1846907100304302	0.6106303386572658	0.7417231957385556	0.6058120792642457	0.43142384305748294	0.6893799438244465	0.9969713386936924	434.0	8.45842619608589	462.0	1.0652447931576776
58	Jan14_100x_M1BP_rep1_3R2_B-C-A_Position001_0_cmle.ics	50	1	0	2.3826	0.3892352450318476	1.0	0.5963412819178956	1.0	0.29890966909497063	2.9054653423924806	0.5960641998576456	0.7442632154063619	0.5958887630199196	0.3970511573818809	0.707423245212576	0.9893671935875922	392.0	7.5666330436414295	399.0	0.9199841395452671
59	Jan14_100x_M1BP_rep1_3R2_B-C-A_Position001_0_cmle.ics	51	1	0	2.8158	0.5655229306612035	2.0	0.0	1.0	0.17377333526628974	2.5524269135711504	0.11122458682794165	0.23513626595157947	0.11122458682794165	0.01420570167931382	0.9762987144905576	0.9078222401201144	496.0	9.7269577211164	433.0	0.9983787780027585
60	Jan14_100x_M1BP_rep1_3R2_B-C-A_Position001_0_cmle.ics	51	2	0	2.3826	0.2895033248740899	1.0	2.9920751279112117	1.0	0.27091863246433234	2.3129177955732914	0.9547555200547726	0.9881668283220174	0.9532302542743577	0.9088187748426237	0.41577369093299177	0.9699687101410603	544.0	10.331542630165501	621.0	1.4318550141794761
61	Jan14_100x_M1BP_rep1_3R2_B-C-A_Position001_0_cmle.ics	52	1	0	2.5991999999999997	0.425944645629418	1.0	2.46198834834007	1.0	0.30064627010343836	3.266908463248823	0.9230527605578227	0.9692299305317591	0.9233097618973448	0.8629624726124835	0.46155411516723965	0.9987068221845262	468.0	9.194842949727864	522.0	1.203588272788545
62	Jan14_100x_M1BP_rep1_3R2_B-C-A_Position001_0_cmle.ics	52	2	0	1.083	0.2590950845886106	3.0	0.9755754663213545	1.0	0.30518905992860607	2.862961250098532	0.5434903377880232	0.6153936014454379	0.5434903377880232	0.4680461667860814	0.7622810059228482	1.0097974940848	122.0	2.351936145107741	70.0	0.1614007262360118
63	Jan14_100x_M1BP_rep1_3R2_B-C-A_Position001_0_cmle.ics	52	3	0	2.166	0.36323942499320866	2.0	0.0	1.0	0.15958924313745934	2.6740939650394404	0.048191645120089714	0.17070210689178947	0.048191645120089714	0.01646885351442842	0.9854702873868704	0.8889614290109517	280.0	5.531794953449017	176.0	0.4058075402505439
64	Jan14_100x_M1BP_rep1_3R2_B-C-A_Position001_0_cmle.ics	53	1	0	2.5991999999999997	0.8031752275900667	2.0	2.3752669773378865	1.0	0.27179071391605164	3.153861447660511	0.965559207039118	0.9900519452984204	0.9647535248595357	0.9183144280716633	0.20817068041723666	0.9981821710455648	408.0	7.994412085448517	404.0	0.9315127628478393
65	Jan14_100x_M1BP_rep1_3R2_B-C-A_Position001_0_cmle.ics	53	2	0	1.083	0.2098528682675966	1.0	0.8318234787411565	1.0	0.3075050913990076	2.979050750300133	0.5841365419272766	0.6621520195059896	0.5840474928442702	0.4906795293119898	0.7466474838028755	1.0125298413754904	124.0	2.39663155701847	72.0	0.16601217555704068
66	Jan14_100x_M1BP_rep1_3R2_B-C-A_Position002_1_cmle.ics	1	1	0	1.9493999999999998	0.4725482903030507	1.0	1.91474365959324	1.0	0.32129139509728405	2.5676993888020356	0.9172720051692136	0.9553044115286632	0.9113949056906621	0.8404252254328599	0.5129786419042626	0.9942260229584018	350.0	6.768460886558644	349.0	0.8046979065195444
67	Jan14_100x_M1BP_rep1_3R2_B-C-A_Position002_1_cmle.ics	1	2	0	1.9493999999999998	0.0801687461029773	2.0	0.0	1.0	0.1888641171067277	2.5726978155313995	0.0620922968017549	0.16643139062545015	0.0620922968017549	0.0212221732921223	0.9774968075748852	0.9587033892834679	224.0	4.537781157193224	137.0	0.3158842784904802
68	Jan14_100x_M1BP_rep1_3R2_B-C-A_Position002_1_cmle.ics	2	1	0	2.5991999999999997	0.7081724461550555	2.0	0.5097226605744432	1.0	0.3008210684503122	3.1254920217585282	0.5123622319478527	0.6710895798021705	0.5123622319478527	0.3128315076694747	0.7467736830542784	0.9953499685805005	440.0	8.56910718297766	476.0	1.0975249384048802
69	Jan14_100x_M1BP_rep1_3R2_B-C-A_Position002_1_cmle.ics	3	1	0	2.5991999999999997	0.4830643658311091	1.0	0.8058225447605828	1.0	0.2833526128920105	3.081550804324804	0.6235153063976137	0.7643968088681272	0.6234157391004924	0.4764751517364122	0.7131237737458231	0.9906271686049536	452.0	8.790469156761196	481.0	1.1090535617074524
70	Jan14_100x_M1BP_rep1_3R2_B-C-A_Position002_1_cmle.ics	4	1	0	1.9493999999999998	0.3666464281712632	1.0	1.1763760451361116	1.0	0.2686648466470639	2.4109689451036855	0.8141272988896604	0.8973598115787439	0.8141272988896604	0.6975201700945686	0.4689903715642935	0.9941699165191663	320.0	6.121434956738134	279.0	0.6432971802835327
71	Jan14_100x_M1BP_rep1_3R2_B-C-A_Position002_1_cmle.ics	5	1	0	3.0324	0.4716558122536564	1.0	0.0	1.0	0.16388904926854672	2.553514080158119	0.1364324115507195	0.37038639217074976	0.1364324115507195	0.021506696069278564	0.9330610086099145	0.9052721779048947	544.0	10.682621362771808	483.0	1.1136650110284811
72	Jan14_100x_M1BP_rep1_3R2_B-C-A_Position002_1_cmle.ics	8	1	0	1.5162	4.206584980708402	1.0	0.5260913608053412	1.0	0.31744761330392385	2.3964007439746298	0.4335246041723732	0.5712442905537489	0.4274704255951754	0.2722963972252852	0.853534963342684	1.0092578398322412	226.0	4.325018831859335	180.0	0.4150304388926017
73	Jan14_100x_M1BP_rep1_3R2_B-C-A_Position002_1_cmle.ics	8	2	0	1.9493999999999998	0.3888070814824734	1.0	2.1280260539523534	1.0	0.2784348226990786	2.006738679221284	0.8717244576172383	0.9298630669354291	0.8731783032848484	0.7919490662377705	0.45330527349965954	0.9912251495730324	372.0	7.0494631780128865	356.0	0.8208379791431456
74	Jan14_100x_M1BP_rep1_3R2_B-C-A_Position002_1_cmle.ics	8	3	0	1.5162	0.32769988690016166	2.0	0.0	1.0	0.15575601385860785	1.3893847612876902	0.11681333885841509	0.26822750226504943	0.11681333885841509	0.015862369276799574	0.9590910887225764	0.857736063414487	424.0	7.9306809016068005	324.0	0.7470547900066831
75	Jan14_100x_M1BP_rep1_3R2_B-C-A_Position002_1_cmle.ics	9	1	0	1.5162	0.27271338183553556	1.0	0.0	1.0	0.2788680532780167	2.6241704581867853	0.17816536961166762	0.33081028365318643	0.16668790308352774	0.024258522337443397	0.9252292335506465	0.992707336557008	188.0	3.6162374985980064	128.0	0.2951327565458501
76	Jan14_100x_M1BP_rep1_3R2_B-C-A_Position002_1_cmle.ics	9	2	0	1.5162	3.9058634034124107	1.0	0.4377344716066809	1.0	0.2644329435977691	1.625274909529791	0.5129721835610531	0.7083831572344305	0.5109236861192246	0.2977108776194303	0.768117037661557	0.9707445881947572	324.0	5.953368043314977	282.0	0.650214354265076
77	Jan14_100x_M1BP_rep1_3R2_B-C-A_Position002_1_cmle.ics	11	1	0	1.7328	1.3014100660277943	1.0	1.2944547249242173	1.0	0.2242103355179204	2.3713194229233667	0.8687112479713703	0.9453913694810869	0.8575673088926803	0.7664017310973326	0.4766526393510991	0.9083147350575496	304.0	5.693655914931045	236.0	0.5441510198814111
78	Jan14_100x_M1BP_rep1_3R2_B-C-A_Position002_1_cmle.ics	12	1	0	2.3826	0.33496419905567054	1.0	1.3842379406474168	1.0	0.26268665832966104	3.103772429617796	0.7964613478101723	0.8799729220782084	0.7953544164796056	0.6900658425687863	0.5652052397683536	0.9878590972974556	380.0	7.415486816379154	357.0	0.82314370380366
79	Jan14_100x_M1BP_rep1_3R2_B-C-A_Position002_1_cmle.ics	12	2	0	1.2995999999999999	2.84624799078785	1.0	0.20635000882146287	1.0	0.2853860083053709	2.794506709671605	0.28374045767861944	0.3954126296013724	0.2767813435764907	0.1531049203318148	0.8864364179752459	1.0038791634202946	154.0	2.97344174031772	96.0	0.22134956740938755
80	Jan14_100x_M1BP_rep1_3R2_B-C-A_Position002_1_cmle.ics	13	1	0	1.7328	0.4020064177511432	1.0	0.0	1.0	0.3027608429688526	2.6575831386823623	0.25680198518178365	0.48983565732653944	0.2540114271584878	0.03122599104548786	0.8887765777367288	0.9986184110277159	268.0	5.193406735463384	227.0	0.5233994979367811
81	Jan14_100x_M1BP_rep1_3R2_B-C-A_Position002_1_cmle.ics	14	1	0	2.5991999999999997	0.7171054164648163	1.0	0.20635000882146287	1.0	0.28461404395269124	3.0136572306850637	0.397658747300216	0.5839697624190064	0.388548596112311	0.17017278617710582	0.8688163372438124	0.988080634924739	440.0	8.56910718297766	463.0	1.067550517818192
82	Jan14_100x_M1BP_rep1_3R2_B-C-A_Position002_1_cmle.ics	15	1	0	2.8158	0.24496130802098712	1.0	0.9077480443748005	1.0	0.27717452306583135	3.4229455244191462	0.6479939130757525	0.7706973982110381	0.6430649890509594	0.4938796718999369	0.716276213647215	0.9982287571278801	466.0	9.173552786657556	498.0	1.1482508809361982
83	Jan14_100x_M1BP_rep1_3R2_B-C-A_Position002_1_cmle.ics	16	1	0	2.5991999999999997	0.36491812072524665	1.0	0.5097226605744432	1.0	0.2967559742393314	3.150478991827557	0.5113971630023503	0.6714533362225593	0.5066424416181888	0.31256146550430886	0.7775828339302533	0.995544182399138	442.0	8.61380259488839	476.0	1.0975249384048802
84	Jan14_100x_M1BP_rep1_3R2_B-C-A_Position002_1_cmle.ics	17	1	0	1.7328	0.21447588054604066	1.0	2.344610267400337	1.0	0.2558417489185993	1.720527835102432	0.968521135808814	0.9967745794326273	0.9678078216448759	0.9142272946784992	0.31801336333416885	0.9294278101297979	448.0	8.23297335613135	451.0	1.0398818218920187
85	Jan14_100x_M1BP_rep1_3R2_B-C-A_Position002_1_cmle.ics	18	1	0	2.8158	0.4588210162858717	1.0	0.0	1.0	0.18007748817069963	2.6532720902687896	0.1431957190111177	0.2908142556556547	0.14318638817222862	0.02261795346710646	0.9481876320465611	0.9273093213470952	454.0	8.881975066352766	386.0	0.8900097189585793
86	Jan14_100x_M1BP_rep1_3R2_B-C-A_Position002_1_cmle.ics	19	1	0	2.166	0.4483478219230005	1.0	0.8318234787411565	1.0	0.30979697966641	2.842787891813519	0.6708010361711579	0.787757108703139	0.6624657479548597	0.5043323533962556	0.6961882603002065	0.9970778891651568	388.0	7.500647468660391	400.0	0.9222898642057815
87	Jan14_100x_M1BP_rep1_3R2_B-C-A_Position002_1_cmle.ics	20	1	0	1.083	2.081976073282382	1.0	1.3625635475001732	1.0	0.2664712578660205	2.5413882669209658	0.8599334824339157	0.9180043079614759	0.8596528872419968	0.7818826286817803	0.36464014560831187	0.9920546601960475	110.0	2.1305741713242092	56.0	0.12912058098880944
88	Jan14_100x_M1BP_rep1_3R2_B-C-A_Position002_1_cmle.ics	20	2	0	1.7328	1.2167092754972126	1.0	0.3634229110571259	1.0	0.14362503945200084	2.6686014410237915	0.49112411385562554	0.6841282154971073	0.4954568337308432	0.27922522715831344	0.7093759162586316	0.7455104686595652	212.0	3.895124704282131	110.0	0.2536297126565899
89	Jan14_100x_M1BP_rep1_3R2_B-C-A_Position002_1_cmle.ics	22	1	0	1.9493999999999998	3.4089110376311837	1.0	0.687545504971255	1.0	0.17366220313603525	3.169360508043089	0.6652721161410284	0.7881594316908627	0.6609335145057094	0.5389818589239315	0.619453702918419	0.9234811044385902	266.0	4.984874581669711	170.0	0.39197319228745714
90	Jan14_100x_M1BP_rep1_3R2_B-C-A_Position002_1_cmle.ics	24	1	0	1.9493999999999998	0.15609507735172265	1.0	1.3412750573395087	1.0	0.2823273950675513	3.0700688633354467	0.8209131747925179	0.9042714651912388	0.8209030227659196	0.7123651683967412	0.4428822651860835	0.997941428554301	314.0	6.080969716367625	278.0	0.6409914556230183
91	Jan14_100x_M1BP_rep1_3R2_B-C-A_Position002_1_cmle.ics	24	2	0	1.2995999999999999	3.2968131076744593	1.0	1.319789431739984	1.0	0.31512099044568787	2.647357262036623	0.7871373822999417	0.8630542372021015	0.7865231846907439	0.7046826222684703	0.5587457424371657	1.0054087038385955	170.0	3.260789289082289	117.0	0.26976978528019113
92	Jan14_100x_M1BP_rep1_3R2_B-C-A_Position002_1_cmle.ics	25	1	0	1.7328	0.34142061113455596	1.0	0.23070632344123612	1.0	0.16431260676911014	1.1375421038021352	0.382346516724093	0.5527969786007708	0.37759034956067106	0.16937944349321102	0.842583621561472	0.8953734026632244	510.0	9.665341623044794	439.0	1.0122131259658453
93	Jan14_100x_M1BP_rep1_3R2_B-C-A_Position002_1_cmle.ics	25	2	0	1.5162	0.7830691062600202	2.0	1.7630552482168842	1.0	0.30258378519591916	2.8935957028986308	0.8348482606520529	0.8895494676615864	0.8338089500496755	0.7782463483205445	0.5571098113317081	1.0072219266659048	182.0	3.505556511706241	127.0	0.29282703188533565
94	Jan14_100x_M1BP_rep1_3R2_B-C-A_Position002_1_cmle.ics	26	1	0	1.7328	1.4916822308818039	1.0	1.3107987492438529	1.0	0.23755870374367263	1.8537098602137192	0.8925868677572975	0.9747817696094636	0.8918006129213835	0.7632032736792259	0.3950210245560854	0.9678498485512841	288.0	5.570145108049411	224.0	0.5164823239552377
95	Jan14_100x_M1BP_rep1_3R2_B-C-A_Position002_1_cmle.ics	27	1	0	2.166	0.8877308429391944	1.0	0.3095250132321943	1.0	0.27992365337521	2.57280214025155	0.421455078125	0.593818359375	0.421455078125	0.20617431640625	0.8249774483406159	0.9890390327929988	408.0	7.853980592406001	410.0	0.945347110810926
96	Jan14_100x_M1BP_rep1_3R2_B-C-A_Position002_1_cmle.ics	28	1	0	3.4656	2.5964259670764207	1.0	0.8664	1.0	0.2775133730147825	3.0826592931902783	0.8965332608922458	0.963516660465867	0.8609780727914819	0.45619381140514054	0.49003810341359527	0.9764982193978813	728.0	14.373304779431404	973.0	2.2434700946805637
97	Jan14_100x_M1BP_rep1_3R2_B-C-A_Position002_1_cmle.ics	29	1	0	2.3826	0.2478406026326097	1.0	0.0	1.0	0.26300025129839183	2.915601195308258	0.18578785134776682	0.417119428513935	0.18303469344821593	0.02239113135581593	0.919866546908715	0.9727588012193386	434.0	8.435020947245475	436.0	1.0052959519843019
98	Jan14_100x_M1BP_rep1_3R2_B-C-A_Position002_1_cmle.ics	30	1	0	1.7328	0.24050625937642692	1.0	0.6016084874694266	1.0	0.2912161111856108	3.1810491253276254	0.5305907413573686	0.6676960129177633	0.5305907413573686	0.4002339976189716	0.7507053599238165	0.9958909105933231	230.0	4.484625402202053	177.0	0.40811326491105837
99	Jan14_100x_M1BP_rep1_3R2_B-C-A_Position002_1_cmle.ics	30	2	0	1.7328	3.2714873868341234	1.0	0.10317500441073144	1.0	0.2805688657041256	2.238606359783102	0.3272180739213531	0.5352045540589236	0.3211651530563373	0.07671062294453845	0.8580893415037286	0.9877411277616446	304.0	5.787276910292724	264.0	0.6087113103758159
100	Jan14_100x_M1BP_rep1_3R2_B-C-A_Position002_1_cmle.ics	31	1	0	1.7328	0.23529374461056277	1.0	0.9077480443748005	1.0	0.293615923114073	1.7079559645211464	0.6784544976046676	0.7982188896719689	0.6769691238525153	0.526687661138519	0.6616265730486526	0.9816118306243139	426.0	7.90516056699627	448.0	1.0329646479104755
101	Jan14_100x_M1BP_rep1_3R2_B-C-A_Position002_1_cmle.ics	32	1	0	2.3826	0.47686431732851164	1.0	1.9493999999999998	1.0	0.2719057439859444	2.765734768206264	0.9636116789934406	0.9894229175382235	0.9580705507186891	0.8544230359384003	0.3479012841751034	0.9848135146661428	474.0	9.188497692417535	506.0	1.1666966782203136
102	Jan14_100x_M1BP_rep1_3R2_B-C-A_Position002_1_cmle.ics	34	1	0	2.5991999999999997	0.35742750517024047	1.0	0.10317500441073144	1.0	0.28488658279083656	2.99006717118279	0.34002091411332486	0.5775233432968416	0.33518105514477936	0.07685705296082768	0.8553446627610044	0.9906298883530422	420.0	8.192368810391633	432.0	0.9960730533422443
103	Jan14_100x_M1BP_rep1_3R2_B-C-A_Position002_1_cmle.ics	35	1	0	1.7328	0.18867478671795118	1.0	1.2147909720415644	1.0	0.27595253199954944	1.7913885837321	0.8338450479427855	0.9453531439989278	0.8296416779365717	0.6859534339705399	0.5807561652163925	0.9630400611908119	354.0	6.717420217337587	329.0	0.7585834133092554
104	Jan14_100x_M1BP_rep1_3R2_B-C-A_Position002_1_cmle.ics	36	1	0	2.3826	0.6579066011856691	1.0	1.4199491695140265	1.0	0.27855983736025286	3.0114649805115126	0.8268847169257847	0.9197174146866138	0.824953554317004	0.7284027574068642	0.5022087045265106	0.9917318548359242	408.0	7.947601587767679	409.0	0.9430413861504117
105	Jan14_100x_M1BP_rep1_3R2_B-C-A_Position002_1_cmle.ics	37	1	0	2.5991999999999997	0.27145510994428923	1.0	1.0161559471409798	1.0	0.2602973841272468	2.360686152828675	0.6812443607852898	0.7919188108646278	0.6812443607852898	0.5633225475249681	0.6310254416508857	0.9714708631270433	486.0	9.38645441736065	514.0	1.1851424755044293
106	Jan14_100x_M1BP_rep1_3R2_B-C-A_Position002_1_cmle.ics	38	1	0	2.166	0.21739254235488925	1.0	1.1736910802652911	1.0	0.2705942109830271	3.2921796134608905	0.7496795815508253	0.8482342345463048	0.7468694251519823	0.6132809117203872	0.6335194724635298	0.9899135160858545	320.0	6.28527169862107	280.0	0.6456029049440472
107	Jan14_100x_M1BP_rep1_3R2_B-C-A_Position002_1_cmle.ics	38	2	0	1.5162	4.12939873959887	1.0	2.014971786093599	1.0	0.3245411957740486	2.8216575247405973	0.909546737793789	0.9441930651055649	0.9086028023624365	0.8482342345463048	0.43014119457328814	0.9934143810385042	226.0	4.348424080699756	182.0	0.41964188821363063
108	Jan14_100x_M1BP_rep1_3R2_B-C-A_Position002_1_cmle.ics	39	1	0	3.0324	0.2199362924622102	1.0	1.3880777203971526	1.0	0.26455719619930995	2.5923224375215694	0.7186793306196291	0.8368781381509619	0.7163926560092936	0.5935986886058862	0.6357449425955946	0.9665557156562194	686.0	13.29426963626354	869.0	2.0036747299870608
109	Jan14_100x_M1BP_rep1_3R2_B-C-A_Position002_1_cmle.ics	40	1	0	2.166	0.3243562319064763	2.0	1.074245800390238	1.0	0.31816518575674213	2.9444395543323925	0.7418132296417084	0.8503915314524294	0.7360925698619336	0.5964493383387239	0.6758485724030805	1.0004160973601102	382.0	7.413371730609044	396.0	0.9130669655637237
110	Jan14_100x_M1BP_rep1_3R2_B-C-A_Position002_1_cmle.ics	41	1	0	1.9493999999999998	0.6221072298447656	1.0	0.744005537498231	1.0	0.20108623892174085	1.2632862633152873	0.7231560782308577	0.8942681036686693	0.7231560782308577	0.43291815799565386	0.6646102851298179	0.8955047402761611	520.0	9.865413433758015	500.0	1.152862330257227
111	Jan14_100x_M1BP_rep1_3R2_B-C-A_Position002_1_cmle.ics	42	1	0	2.3826	0.1501397190268504	1.0	0.5260913608053412	1.0	0.2929742680802569	3.3354640425738453	0.5507800429439589	0.7037084723201623	0.5505344225146778	0.31850036843064394	0.7728686825181735	0.9978277872443638	382.0	7.483587477130302	380.0	0.8761753709954926
112	Jan14_100x_M1BP_rep1_3R2_B-C-A_Position002_1_cmle.ics	42	2	0	1.7328	0.5973581139669606	2.0	0.0	1.0	0.2576389951369381	2.5428239040869887	0.08426365372273416	0.259032493205822	0.12005688886071737	0.02124418632290371	0.9725868056319715	0.9306912423404899	190.0	3.6375276616683156	125.0	0.28821558256430674
113	Jan14_100x_M1BP_rep1_3R2_B-C-A_Position002_1_cmle.ics	44	1	0	2.3826	0.6199587577170254	1.0	1.0987399361686254	1.0	0.2951375862358905	3.061917623890512	0.7478319300445114	0.857099047988419	0.7476515394085893	0.60266256578621	0.5879380805366667	0.9954759129245081	424.0	8.21154388769183	446.0	1.0283531985894465
114	Jan14_100x_M1BP_rep1_3R2_B-C-A_Position002_1_cmle.ics	47	1	0	2.3826	0.3613570401702757	2.0	1.857150079393166	1.0	0.2975733448388574	2.861154773457714	0.8738508267864112	0.934776812109455	0.8749560425546715	0.8092671955729539	0.48374174650832824	0.9911064179423994	466.0	9.033121293615038	516.0	1.1897539248254583
115	Jan14_100x_M1BP_rep1_3R2_B-C-A_Position002_1_cmle.ics	48	1	0	2.166	0.3145211399882064	1.0	0.815064591942846	1.0	0.27226306126739724	3.1453020444397235	0.6191689392852017	0.7472212752978327	0.6153204392134347	0.4934826682933831	0.7211795819510317	0.9947287811219134	314.0	6.104374965208045	273.0	0.6294628323204459
116	Jan14_100x_M1BP_rep1_3R2_B-C-A_Position002_1_cmle.ics	48	2	0	1.5162	1.605965118750929	1.0	2.4271516892851577	1.0	0.2686375439134397	2.2030912651735566	0.9517188172814698	0.9771310284196928	0.9510549734462466	0.9231668042198938	0.369298048640301	0.989564119887068	230.0	4.391004406840373	170.0	0.39197319228745714
117	Jan14_100x_M1BP_rep1_3R2_B-C-A_Position003_2_cmle.ics	1	1	0	2.5991999999999997	0.09740175708240621	1.0	1.663646957482313	1.0	0.32648837908537237	3.3046115698056298	0.8722755624080174	0.9319553878037303	0.8719001231440786	0.804348587847782	0.4338323801537247	0.9936531694685451	380.0	7.438892065219574	398.0	0.9176784148847528
118	Jan14_100x_M1BP_rep1_3R2_B-C-A_Position003_2_cmle.ics	2	1	0	1.5162	0.4910472260462682	1.0	0.5556144027286182	1.0	0.26908048231545906	2.2513258489639214	0.6343359285841089	0.7565113742994091	0.6283381096091908	0.46284015115011035	0.6896082922450258	0.9950573552412951	218.0	4.122831935375998	157.0	0.3619987717007692
119	Jan14_100x_M1BP_rep1_3R2_B-C-A_Position003_2_cmle.ics	3	1	0	1.7328	0.41506819681472373	1.0	1.1471882507794313	1.0	0.2705712226478174	3.0857776695349797	0.8537042477535431	0.9314564739492053	0.8490441794734123	0.7150824122944758	0.4952547643400695	0.9971883708231114	254.0	4.9039441009287	198.0	0.45653348278186184
120	Jan14_100x_M1BP_rep1_3R2_B-C-A_Position003_2_cmle.ics	4	1	0	1.7328	0.39890043127875674	1.0	0.5963412819178956	1.0	0.2841888789902334	2.6164567067397626	0.5665113136004548	0.7161758475144403	0.5640067146848872	0.40159661476908887	0.742403432979795	0.9930610855263079	288.0	5.523334610368572	245.0	0.5649025418260412
121	Jan14_100x_M1BP_rep1_3R2_B-C-A_Position003_2_cmle.ics	4	2	0	1.2995999999999999	4.607498640443244	1.0	0.41270001764292574	1.0	0.3177274940519455	2.626611133098524	0.42913915809006903	0.5439511522763961	0.426355674498678	0.2958215567128078	0.8244503373357923	1.0052108378574096	180.0	3.4374558509550925	128.0	0.2951327565458501
122	Jan14_100x_M1BP_rep1_3R2_B-C-A_Position003_2_cmle.ics	5	1	0	2.5991999999999997	0.36838508796761593	1.0	1.1535316172061805	1.0	0.2754630660037761	3.2457720787511795	0.7308223366653461	0.8378230251189409	0.7297146571385715	0.591500867297685	0.6587661248923941	0.9916002278506783	480.0	9.345989176990146	519.0	1.1966710988070017
123	Jan14_100x_M1BP_rep1_3R2_B-C-A_Position003_2_cmle.ics	6	1	0	1.7328	0.22456409051746842	1.0	0.0	1.0	0.15725699920808894	1.38413402678125	0.37945958915486977	0.6683523744486074	0.37790000184566547	0.02207415883796903	0.8405001738430835	0.7405300354722087	512.0	9.358958302349219	432.0	0.9960730533422443
124	Jan14_100x_M1BP_rep1_3R2_B-C-A_Position003_2_cmle.ics	7	1	0	1.7328	0.4174472076016515	1.0	0.0	1.0	0.251560614434687	3.132817508981428	0.19026177605181332	0.4232798771755538	0.19026177605181332	0.03171244629655911	0.939817110851014	0.9518225551442184	222.0	4.282438505718716	156.0	0.35969304704025484
125	Jan14_100x_M1BP_rep1_3R2_B-C-A_Position003_2_cmle.ics	8	1	0	2.166	0.29351271427942177	1.0	0.0	1.0	0.2705358532580418	1.8350401921247894	0.3226944732402382	0.5877675468016342	0.3141654978962132	0.020936235949346505	0.8617629889335545	0.9606933964076196	466.0	8.822474054051257	492.0	1.1344165329731113
126	Jan14_100x_M1BP_rep1_3R2_B-C-A_Position003_2_cmle.ics	10	1	0	1.9493999999999998	0.1923908422105495	1.0	1.969554495985222	1.0	0.3082496781860673	2.705737388337747	0.8342991207689855	0.8955913170242814	0.8335725023916906	0.7555965559655596	0.5730053551136479	0.998251318533055	346.0	6.6556648138967685	336.0	0.7747234859328564
127	Jan14_100x_M1BP_rep1_3R2_B-C-A_Position003_2_cmle.ics	10	2	0	2.3826	0.2616599470587779	2.0	1.401081809291592	1.0	0.2712700667189699	2.782380016379639	0.7154639879732131	0.8297047970479705	0.7154639879732131	0.5969147191471915	0.6836932975215717	0.986284190867897	496.0	9.586526228073877	541.0	1.2473970413383197
128	Jan14_100x_M1BP_rep1_3R2_B-C-A_Position003_2_cmle.ics	11	1	0	1.5162	5.135203129956579	1.0	0.23070632344123612	1.0	0.2864819341771144	1.7904386831188843	0.3893754201262982	0.5481334557814113	0.3902559101710802	0.18986868390407394	0.851570637727915	0.9968321512125266	260.0	4.921004092458788	211.0	0.48650790336854977
129	Jan14_100x_M1BP_rep1_3R2_B-C-A_Position003_2_cmle.ics	12	1	0	1.7328	0.5660171375671083	2.0	1.0317500441073144	1.0	0.26889797373387136	1.9653233087845527	0.7274252840527172	0.8456148565018056	0.7274252840527172	0.5802602483809807	0.6368310199867309	0.9622613247194491	338.0	6.336451673211337	303.0	0.6986345721358797
130	Jan14_100x_M1BP_rep1_3R2_B-C-A_Position003_2_cmle.ics	12	2	0	1.5162	0.17276263417224738	1.0	0.0	1.0	0.25384631542289327	2.6302155953291635	0.06283232197740558	0.26955919097706715	0.08598765975792358	0.02169277340218898	0.9554395704803178	0.9541499012568219	196.0	3.795019146240921	130.0	0.29974420586687905
131	Jan14_100x_M1BP_rep1_3R2_B-C-A_Position003_2_cmle.ics	13	1	0	2.3826	0.3321188685562026	1.0	1.7630552482168842	1.0	0.2788552812180405	2.982572512796728	0.7842523231013324	0.8378937075592269	0.7847193410043803	0.6947349986135406	0.5719755344418525	0.9953348548151469	362.0	7.036633358023017	342.0	0.7885578338959432
132	Jan14_100x_M1BP_rep1_3R2_B-C-A_Position003_2_cmle.ics	13	2	0	1.5162	0.5307479005139161	3.0	0.9971598751598192	1.0	0.2792263383051301	2.429062726782985	0.548954526216592	0.623500174089263	0.5508142582233722	0.47539190933180997	0.7869280220010384	0.9998851672746466	178.0	3.4161656878847833	118.0	0.27207550994070556
133	Jan14_100x_M1BP_rep1_3R2_B-C-A_Position003_2_cmle.ics	13	3	0	2.166	0.42454882572340696	2.0	2.364953073491199	1.0	0.30336136277707976	2.4205138351696798	0.8968995431981136	0.9454485561015681	0.8945707083869326	0.8260629348322384	0.5719515351803203	0.9894293910663408	454.0	8.718138324469816	501.0	1.1551680549177414
134	Jan14_100x_M1BP_rep1_3R2_B-C-A_Position003_2_cmle.ics	14	1	0	2.8158	0.36296220919339317	1.0	0.0	1.0	0.1546849242337448	2.4781216558332146	0.1402922694294418	0.32743692758997905	0.1396349330154572	0.022234158928247316	0.9506113515136916	0.8714527125121417	498.0	9.93548987491007	411.0	0.9476528354714405
135	Jan14_100x_M1BP_rep1_3R2_B-C-A_Position003_2_cmle.ics	15	1	0	2.3826	0.8641919759506749	1.0	0.9479040472602467	1.0	0.2885079301677203	3.084088824912043	0.682664589711912	0.8007421532291275	0.6795178242108467	0.523146407405418	0.6801143694149142	0.9979856253193259	390.0	7.615558627092377	389.0	0.8969268929401227
136	Jan14_100x_M1BP_rep1_3R2_B-C-A_Position003_2_cmle.ics	15	2	0	1.2995999999999999	0.7370817292698856	2.0	0.0	1.0	0.2708035121517532	3.4636978166293795	0.1399482551789583	0.2061981880360244	0.1399482551789583	0.021781167749906	0.9418204980887981	0.9879131692848454	112.0	2.1986748320753575	58.0	0.13373203030983835
137	Jan14_100x_M1BP_rep1_3R2_B-C-A_Position003_2_cmle.ics	16	1	0	1.7328	0.36285475924142013	1.0	1.0841098665386142	1.0	0.2842930429140429	2.0696032013931394	0.7335699090720834	0.8423045426306971	0.7335699090720834	0.5979051751727253	0.6469399696537023	0.981466714060492	320.0	6.004408712536037	287.0	0.6617429775676483
138	Jan14_100x_M1BP_rep1_3R2_B-C-A_Position003_2_cmle.ics	16	2	0	1.2995999999999999	0.6022104543873886	1.0	0.7252201245704302	1.0	0.30948008318241227	2.615630632239533	0.5781688284794518	0.6728618761648374	0.5742436792861312	0.42950027297200627	0.7559382282498152	1.0041907449670147	190.0	3.6141224128278955	137.0	0.3158842784904802
139	Jan14_100x_M1BP_rep1_3R2_B-C-A_Position003_2_cmle.ics	17	1	0	2.5991999999999997	0.4486748220485554	1.0	0.0	1.0	0.2745150972588802	2.9372169141957536	0.19287373819894713	0.47075690129956044	0.19287373819894713	0.02083441264730145	0.9206908220166505	0.9564425048296484	470.0	9.052296370915236	502.0	1.157473779578256
140	Jan14_100x_M1BP_rep1_3R2_B-C-A_Position003_2_cmle.ics	18	1	0	1.7328	5.615788465322727	2.0	2.0748369030026867	1.0	0.21549366576800574	2.1173347457762564	0.9131316358631537	0.9659051808887141	0.9120010813999213	0.8463838642023856	0.45192782495144	0.8852057587409455	260.0	4.874193594777947	183.0	0.42194761287414506
141	Jan14_100x_M1BP_rep1_3R2_B-C-A_Position003_2_cmle.ics	18	2	0	1.7328	0.2772467086994974	2.0	0.0	1.0	0.1073290642668985	1.3087326887853947	0.19466427447896187	0.4308457038930397	0.15657360073404117	0.02082309280377507	0.9429564522827723	0.555158487711453	454.0	8.671327826788996	298.0	0.6871059488333073
142	Jan14_100x_M1BP_rep1_3R2_B-C-A_Position003_2_cmle.ics	19	1	0	1.5162	0.7299590951184758	3.0	1.571514847577277	1.0	0.3245411957740486	2.7541608767668193	0.8873083007780971	0.9310431666289994	0.8710489781422529	0.8087043554063217	0.5294220011976764	0.9933202607582156	226.0	4.325018831859335	182.0	0.41964188821363063
143	Jan14_100x_M1BP_rep1_3R2_B-C-A_Position003_2_cmle.ics	19	2	0	1.2995999999999999	0.24710810044036277	1.0	1.1349250485180458	1.0	0.3121890240836562	2.3532158276326625	0.7547412262292965	0.8358570367739644	0.7579181868078649	0.6692926096923126	0.53897300109014	1.0041116532147865	182.0	3.4821512628658207	129.0	0.29743848120636457
144	Jan14_100x_M1BP_rep1_3R2_B-C-A_Position003_2_cmle.ics	20	1	0	2.8158	0.28061552929925004	1.0	0.0	1.0	0.20545543295428362	2.593680021988324	0.1423311573141175	0.3299106686848239	0.1423311573141175	0.02204031980982273	0.9596350468626441	0.8907243102241215	464.0	9.105452125906412	426.0	0.9822387053791574
145	Jan14_100x_M1BP_rep1_3R2_B-C-A_Position003_2_cmle.ics	23	1	0	1.5162	0.5243377890209636	1.0	0.8815276241084421	1.0	0.21554158171243082	1.6879726046821715	0.7698136572709046	0.8612159452765656	0.7649388685772693	0.6238058733341196	0.5746650691843271	0.940048776673234	274.0	5.233871975833888	198.0	0.45653348278186184
146	Jan14_100x_M1BP_rep1_3R2_B-C-A_Position003_2_cmle.ics	24	1	0	3.0324	0.832209521591109	1.0	1.2381000529287771	1.0	0.29005363245507854	2.9939421698817785	0.6992005692747306	0.8304406319839002	0.7019579937513203	0.5688900254617019	0.6817718335023585	0.977247496217721	680.0	13.18358864937177	898.0	2.0705407451419795
147	Jan14_100x_M1BP_rep1_3R2_B-C-A_Position003_2_cmle.ics	25	1	0	2.5991999999999997	0.813282696215864	1.0	1.9493999999999998	1.0	0.29344556896190116	2.904148235951395	0.978485375104212	0.9998679003792726	0.9774608691567934	0.8169583621995468	0.28952559590541327	0.9899902610198501	528.0	10.254842320964707	618.0	1.4249378401979325
148	Jan14_100x_M1BP_rep1_3R2_B-C-A_Position003_2_cmle.ics	25	2	0	1.083	0.7350862022102765	2.0	0.3095250132321943	1.0	0.23175683510088638	2.4008775646760943	0.2952132968542677	0.39367595082371454	0.29428566396204925	0.18037762878245248	0.88707052530838	0.9805884876597969	122.0	2.328530896267321	61.0	0.1406492042913817
149	Jan14_100x_M1BP_rep1_3R2_B-C-A_Position003_2_cmle.ics	26	1	0	1.7328	0.37500314577621646	1.0	0.0	1.0	0.1993071411778652	2.262508249192495	0.16170360110803325	0.34204343094578554	0.12642214087851206	0.032072368421052634	0.9346478691253417	0.9410134529037855	244.0	4.774088036736735	160.0	0.3689159456823127
150	Jan14_100x_M1BP_rep1_3R2_B-C-A_Position003_2_cmle.ics	27	1	0	2.3826	0.8277528897122491	2.0	1.870472828901729	1.0	0.2960778309084853	2.777559313928052	0.9097340406271499	0.9581666183872253	0.9081317666654597	0.824431056957671	0.4651491865640533	0.9889078248899626	414.0	8.034877325819025	431.0	0.9937673286817297
151	Jan14_100x_M1BP_rep1_3R2_B-C-A_Position003_2_cmle.ics	28	1	0	2.3826	0.48705368215841627	1.0	1.5737664300285508	1.0	0.28923759130809784	2.734955605283135	0.8730604004788844	0.9490578808579231	0.868807561992848	0.720218393233018	0.5322851325591037	0.9917444660039109	468.0	9.077816705525768	512.0	1.1805310261834003
152	Jan14_100x_M1BP_rep1_3R2_B-C-A_Position003_2_cmle.ics	29	1	0	2.3826	0.3727721709424521	1.0	1.8968493769622838	1.0	0.2771993517873347	2.9550045753462997	0.9322852912142152	0.9766436327739388	0.9321125370187562	0.8623766041461007	0.38458617123587285	0.9865790666696301	408.0	7.90079109008684	408.0	0.9407356614898973
153	Jan14_100x_M1BP_rep1_3R2_B-C-A_Position003_2_cmle.ics	30	1	0	1.5162	0.5556724324048943	1.0	1.7153360421684174	1.0	0.269602597857635	2.366527495443729	0.8651517199601488	0.9078165442593733	0.8645909994342731	0.8139859719739866	0.48301059178547123	0.9983517053604668	176.0	3.3246597782932152	114.0	0.26285261129864773
154	Jan14_100x_M1BP_rep1_3R2_B-C-A_Position003_2_cmle.ics	30	2	0	1.9493999999999998	0.20075053114289412	2.0	0.23070632344123612	1.0	0.296133001185417	2.422709171873388	0.3881137261380874	0.5253025137301433	0.3548910349799492	0.1863044011554848	0.8421656975043113	1.0004877516234543	312.0	6.036274304456898	282.0	0.650214354265076
155	Jan14_100x_M1BP_rep1_3R2_B-C-A_Position003_2_cmle.ics	31	1	0	2.3826	0.30147256466936634	1.0	0.9733510449106972	1.0	0.3201056038052903	2.9266477749136715	0.6343922578267805	0.7575964741305328	0.6341207387258966	0.4570357387016538	0.7554812412048156	0.9892438589400429	486.0	9.409859666201063	570.0	1.3142630564932387
156	Jan14_100x_M1BP_rep1_3R2_B-C-A_Position003_2_cmle.ics	31	2	0	1.7328	10.44082012659713	1.0	0.0	1.0	0.2769353028914403	2.636906399017835	0.11839444937380908	0.27538218737727094	0.12965037067205826	0.016510543183658428	0.9615584545978197	0.9106897638300528	296.0	5.702116258011489	252.0	0.5810426144496424
157	Jan14_100x_M1BP_rep1_3R2_B-C-A_Position003_2_cmle.ics	32	1	0	1.7328	0.5051442688495499	1.0	0.7252201245704302	1.0	0.1795648374254408	1.0565852856187221	0.67200655302559	0.8095449172576832	0.6704667993861723	0.4417537638422297	0.6795520052121526	0.9042183692459657	456.0	8.645807492178465	388.0	0.8946211682796081
158	Jan14_100x_M1BP_rep1_3R2_B-C-A_Position003_2_cmle.ics	33	1	0	2.3826	0.42864603561335285	1.0	2.3172087362983134	1.0	0.300980058055739	2.972248155793104	0.9344390354352995	0.9721612136307031	0.9331220046039473	0.8888750518887505	0.41540748243991565	0.993568987671397	472.0	9.167207529347225	529.0	1.2197283454121461
159	Jan14_100x_M1BP_rep1_3R2_B-C-A_Position003_2_cmle.ics	34	1	0	2.166	0.35302853478342977	1.0	1.449626260897894	1.0	0.3091336521110492	2.9724778577061026	0.8331269045512631	0.9089771945345523	0.8296716799370883	0.7423105278678855	0.5867989758496217	0.9987627341206249	336.0	6.502403500864384	322.0	0.7424433406856541
160	Jan14_100x_M1BP_rep1_3R2_B-C-A_Position003_2_cmle.ics	35	1	0	2.5991999999999997	0.5566190101070393	1.0	2.691280490354807	1.0	0.28380426889727056	3.0921433032156025	0.9775924474035919	0.9945240426214724	0.9764915687317959	0.9441395475429282	0.2595548439666652	0.995042993274323	458.0	8.971365890174221	491.0	1.132110808312597
161	Jan14_100x_M1BP_rep1_3R2_B-C-A_Position003_2_cmle.ics	36	1	0	2.5991999999999997	0.35731945405582766	1.0	0.6606423714395955	1.0	0.2943867685854698	2.575592453301429	0.5627321810711591	0.7218766974965458	0.5650471562261895	0.3759957127389255	0.7296387516438988	0.9902597321677019	488.0	9.431149829271376	550.0	1.26814856328295
162	Jan14_100x_M1BP_rep1_3R2_B-C-A_Position003_2_cmle.ics	37	1	0	2.3826	0.4456706207036797	1.0	0.5836459621422412	1.0	0.28131541410037697	3.164161482345087	0.5562794979841463	0.704304366081049	0.5552424841792162	0.39654902040134965	0.7208016391182123	0.9949048866216179	398.0	7.747529777054454	396.0	0.9130669655637237
163	Jan14_100x_M1BP_rep1_3R2_B-C-A_Position003_2_cmle.ics	38	1	0	3.0324	0.4704591867944959	2.0	0.0	1.0	0.20251103034736942	3.398250062250841	0.1582641598883275	0.38647726823786593	0.14141232348151303	0.02182091137751362	0.9348433573134131	0.928872553439709	480.0	9.533231167713508	445.0	1.0260474739289323
164	Jan14_100x_M1BP_rep1_3R2_B-C-A_Position003_2_cmle.ics	39	1	0	2.166	0.24259644918865872	1.0	0.3720027687491155	1.0	0.3036506531979919	2.5405885325327175	0.4879303858693705	0.6640168750671778	0.4821217441152234	0.26858138368385226	0.7563329526926826	0.9896679383761747	420.0	8.075342566189533	446.0	1.0283531985894465
165	Jan14_100x_M1BP_rep1_3R2_B-C-A_Position003_2_cmle.ics	40	1	0	1.9493999999999998	0.3740719780117038	1.0	1.9937278265781397	1.0	0.2942497478318505	2.624989862192014	0.9552078600262088	0.9836062874941557	0.9551024977445887	0.9015982141093265	0.2561306649766274	0.9971748654155757	328.0	6.323621853221468	303.0	0.6986345721358797
166	Jan14_100x_M1BP_rep1_3R2_B-C-A_Position003_2_cmle.ics	41	1	0	2.166	0.7252293335292744	1.0	1.6050263958911635	1.0	0.28831429604369396	2.05310679183687	0.8479306777030523	0.9216739955164683	0.8480815657872047	0.7481656320055182	0.4852451046381658	0.9865321645757582	440.0	8.33505469457347	466.0	1.0744676917997353
167	Jan14_100x_M1BP_rep1_3R2_B-C-A_Position003_2_cmle.ics	42	1	0	1.5162	4.9101210987750346	1.0	1.0389843448820495	1.0	0.2638937829015426	2.479078799691548	0.6907847905330193	0.7718149983040078	0.6907847905330193	0.5917651218009049	0.6743737931630462	0.9948404209105037	210.0	3.990860785413922	147.0	0.33894152509562475
168	Jan14_100x_M1BP_rep1_3R2_B-C-A_Position003_2_cmle.ics	42	2	0	1.9493999999999998	0.42230159619982116	1.0	0.32626801153583	1.0	0.2934669178981686	3.0470111283899386	0.4246573379133085	0.5450823392271053	0.41741951203198974	0.22249028984745625	0.8180879237979654	0.9960720326833665	304.0	5.904303154494822	270.0	0.6225456583389025
169	Jan14_100x_M1BP_rep1_3R2_B-C-A_Position003_2_cmle.ics	43	1	0	2.3826	0.2273932656890113	1.0	1.4199491695140265	1.0	0.2791608160322533	2.972017651149201	0.8211910369909124	0.9018148017796067	0.8196478688938824	0.7262049796500347	0.5345577529869294	0.9931482778531777	430.0	8.345630123424018	443.0	1.021436024607903
170	Jan14_100x_M1BP_rep1_3R2_B-C-A_Position003_2_cmle.ics	44	1	0	2.166	0.6310731940063656	1.0	0.0	1.0	0.2788552812180405	2.7666720658262194	0.22343734440806237	0.4369958821220837	0.2007450840269683	0.02516708743607917	0.9324461557685426	0.9540492670875665	362.0	6.919607113820921	342.0	0.7885578338959432
171	Jan14_100x_M1BP_rep1_3R2_B-C-A_Position003_2_cmle.ics	45	1	0	1.5162	0.16760927794232158	1.0	0.687545504971255	1.0	0.2962219750727617	2.4087720762311617	0.7346163069544365	0.8651558752997602	0.7326139088729017	0.5369244604316546	0.6477822203496559	0.9949525025789782	220.0	4.237743093807987	167.0	0.3850560183059138
172	Jan14_100x_M1BP_rep1_3R2_B-C-A_Position003_2_cmle.ics	46	1	0	2.166	0.25486052231127504	1.0	2.5217947795858784	1.0	0.28969538118277005	2.9353307403607722	0.9677918530769333	0.9889993925500924	0.9661379931096558	0.9358563935211255	0.3325708459371125	0.9925007792542477	376.0	7.302690743717278	369.0	0.8508123997298336
173	Jan14_100x_M1BP_rep1_3R2_B-C-A_Position003_2_cmle.ics	46	2	0	1.2995999999999999	0.3488582591247583	2.0	2.18723040467705	1.0	0.2609282382159057	2.2501572214590047	0.9166241747327442	0.9413766499802689	0.9160876678800886	0.8872337972713528	0.430984375868857	0.9936173125220167	144.0	2.7265594319236564	83.0	0.1913751468226997
174	Jan14_100x_M1BP_rep1_3R2_B-C-A_Position003_2_cmle.ics	47	1	0	2.166	0.25985986201084776	1.0	0.0	1.0	0.24240684055476797	2.7046677182821237	0.2385731622875267	0.4964336502594724	0.22202946891915032	0.028013342168549112	0.9294562912819547	0.957543499022266	324.0	6.210825780559593	270.0	0.6225456583389025
175	Jan14_100x_M1BP_rep1_3R2_B-C-A_Position003_2_cmle.ics	48	1	0	2.5991999999999997	0.45273648950348616	1.0	0.46141264688247224	1.0	0.2981932814084932	3.164167794047094	0.49385268109804803	0.649476384100059	0.48623426041511963	0.2879586405654811	0.7997998956564798	0.9946083220495573	456.0	8.856454731742234	500.0	1.152862330257227
176	Jan14_100x_M1BP_rep1_3R2_B-C-A_Position003_2_cmle.ics	49	1	0	2.166	0.2697492579001707	1.0	1.5386823371520422	1.0	0.2950071326896492	2.7448587095426027	0.8583533793012188	0.9297390794765521	0.8541709003435777	0.7508542181599929	0.5339660291701298	0.9908557286963239	410.0	7.922081253157149	424.0	0.9776272560581285
177	Jan14_100x_M1BP_rep1_3R2_B-C-A_Position003_2_cmle.ics	50	1	0	1.9493999999999998	0.4648559649074275	1.0	0.3720027687491155	1.0	0.29976589250868163	2.6001611402566485	0.4725012971086269	0.6332071600396207	0.4617058157634074	0.28386337908589215	0.7922261984070054	0.9907658252726518	352.0	6.696130054267276	340.0	0.7839463845749143
178	Jan14_100x_M1BP_rep1_3R2_B-C-A_Position003_2_cmle.ics	51	1	0	2.3826	0.3311355324255598	1.0	0.0	1.0	0.10394449782534963	3.2529312807948614	0.0455009280945393	0.1576448750716722	0.06387817179953158	0.02274560491355601	0.9783615069114919	0.9057583362954369	226.0	4.559071320263534	103.0	0.23748964003298878
179	Jan14_100x_M1BP_rep1_3R2_B-C-A_Position003_2_cmle.ics	51	2	0	1.9493999999999998	8.402037814223858	1.0	0.0	1.0	0.2751033935974779	2.790222723150477	0.18030787471209633	0.41348555379546936	0.18035646604923275	0.02274560491355601	0.9380391138331745	0.944992180550685	306.0	5.902188068724714	264.0	0.6087113103758159
180	Jan14_100x_M1BP_rep1_3R2_B-C-A_Position003_2_cmle.ics	52	1	0	1.7328	0.42236211517158856	1.0	0.0	1.0	0.3028248020679666	2.8672047833981695	0.261021413589581	0.47610848251304816	0.24110043412516463	0.03124237842056485	0.9101196679000912	0.9986985238487522	252.0	4.882653937858392	207.0	0.477285004726492
181	Jan14_100x_M1BP_rep1_3R2_B-C-A_Position003_2_cmle.ics	53	1	0	1.5162	0.38068887920596856	1.0	0.10317500441073144	1.0	0.3146246864928445	2.2397233197415023	0.30881439306899516	0.4990808588863074	0.31853345928970817	0.06974408728436354	0.8677926121749774	0.9952046526734218	270.0	5.097670654331593	234.0	0.5395395705603823
182	Jan14_100x_M1BP_rep1_3R2_B-C-A_Position003_2_cmle.ics	54	1	0	2.3826	0.3043202016925882	1.0	0.8815276241084421	1.0	0.2965822577570541	2.8796882920777325	0.6651001474031041	0.7855978496488338	0.6594381340501171	0.5078969045348132	0.71398658078044	0.9919229597343345	434.0	8.388210449564633	463.0	1.067550517818192
183	Jan14_100x_M1BP_rep1_3R2_B-C-A_Position003_2_cmle.ics	55	1	0	1.7328	3.367543803725735	1.0	2.915323360952029	1.0	0.2130253463514859	2.3462854100103794	0.9980557295220647	0.9999929894093343	0.997649115263458	0.9878085828324655	0.2694284409786531	0.9026614232731746	276.0	5.161541143542519	199.0	0.4588392074423764
184	Jan14_100x_M1BP_rep1_3R2_B-C-A_Position003_2_cmle.ics	55	2	0	1.9493999999999998	1.6799554672595907	1.0	1.7763106057964917	1.0	0.25177810359695507	3.0214623854141185	0.9058804834503323	0.9469765659322683	0.9050298651162356	0.8377959637692675	0.5748560376180853	0.9858608028681852	254.0	4.950754598609539	191.0	0.4403934101582607
185	Jan14_100x_M1BP_rep1_3R2_B-C-A_Position003_2_cmle.ics	56	1	0	2.166	0.1869902288504768	1.0	0.0	1.0	0.23863249864624222	2.8130572359021992	0.16021009100654404	0.334564545572794	0.14288341384429762	0.021794026490125632	0.9382159618082896	0.9385868054713458	364.0	7.057923521093329	319.0	0.7355261667041109
186	Jan14_100x_M1BP_rep1_3R2_B-C-A_Position003_2_cmle.ics	56	2	0	1.5162	0.18355018131661885	2.0	0.0	1.0	0.2119681706079087	2.291805846029337	0.14286995797282812	0.3031428430462299	0.14286995797282812	0.021794026490125632	0.9565158356595157	0.8714159380554668	206.0	3.9248752104328846	128.0	0.2951327565458501
187	Jan14_100x_M1BP_rep1_3R2_B-C-A_Position003_2_cmle.ics	57	1	0	2.166	0.6047818940080641	1.0	1.9396002206044687	1.0	0.26285603961246834	2.0976095213811687	0.8994468676527723	0.9384905615034306	0.88198374648034	0.8287512666770804	0.5604718605685168	0.9787215568712486	418.0	8.054052403119226	412.0	0.9499585601319551
188	Jan14_100x_M1BP_rep1_3R2_B-C-A_Position003_2_cmle.ics	57	2	0	1.2995999999999999	1.073688695860277	1.0	2.3070632344123614	1.0	0.31196564599881965	3.1182738020823955	0.9200861941210162	0.9453256111091085	0.9274559516800244	0.8994608862133465	0.4314715865042354	0.9892548339569347	140.0	2.707384354623459	87.0	0.20059804546475749
189	Jan14_100x_M1BP_rep1_3R2_B-C-A_Position003_2_cmle.ics	58	1	0	2.166	0.5268147195303934	1.0	1.2594114294931633	1.0	0.21012170504679942	1.8630154252331128	0.8361253355591148	0.91819576349568	0.8338604525254348	0.6639423402287442	0.5336094517927277	0.8786644218401316	472.0	8.909749792102621	442.0	1.0191302999473888
190	Jan14_100x_M1BP_rep1_3R2_B-C-A_Position003_2_cmle.ics	59	1	0	3.2489999999999997	0.39116742523487147	2.0	0.8595614345612763	1.0	0.2957974365631598	3.3416178686348426	0.6355035192864714	0.7662507509927758	0.6068827572058673	0.4276946597697444	0.7315921052181239	0.9924950508573958	626.0	12.327891260388371	801.0	1.8468854530720773
191	Jan14_100x_M1BP_rep1_3R2_B-C-A_Position003_2_cmle.ics	60	1	0	2.5991999999999997	0.39377293143751113	1.0	0.2918229810711206	1.0	0.268038793626902	2.6551841106471064	0.44540442910865197	0.623945289859956	0.4090118747556981	0.17251924087827364	0.8245217427538174	0.976565545971646	530.0	10.322942981715856	594.0	1.3696004483455857
192	Jan14_100x_M1BP_rep1_3R2_B-C-A_Position003_2_cmle.ics	61	1	0	2.166	0.767524412401781	1.0	1.5476250661609716	1.0	0.29135358986641774	2.8035489618947165	0.7624806368752328	0.8432542794956764	0.7624806368752328	0.6635264907155042	0.617005087345033	0.9935437345115479	422.0	8.120037978100262	440.0	1.0145188506263596
193	Jan14_100x_M1BP_rep1_3R2_B-C-A_Position003_2_cmle.ics	61	2	0	2.166	0.6236683030879328	2.0	0.3720027687491155	1.0	0.3007907859820015	3.0190306843838695	0.42179993725367165	0.5438317417988588	0.42179993725367165	0.22913316927782898	0.8475084080705592	0.9990066139152781	376.0	7.279285494876858	376.0	0.8669524723534348
194	Jan14_100x_M1BP_rep1_3R2_B-C-A_Position003_2_cmle.ics	62	1	0	1.2995999999999999	0.41653715143308445	1.0	0.0	1.0	0.22356500347658836	2.135726644110201	0.21518031549055333	0.44872047405656507	0.2095664877464257	0.03474992203017022	0.9144937948523169	0.9432443308690052	196.0	3.6077771555175624	122.0	0.2812984085827634
195	Jan14_100x_M1BP_rep1_3R2_B-C-A_Position003_2_cmle.ics	63	1	0	2.166	0.36636312170366336	1.0	1.1872177544577784	1.0	0.3031319221095205	2.5823812037703573	0.7578861086383628	0.8776716699424462	0.7550348584070017	0.6150944394010172	0.624484884861108	0.9912884746679704	424.0	8.117922892330153	452.0	1.0421875465525332
196	Jan14_100x_M1BP_rep1_3R2_B-C-A_Position004_3_cmle.ics	1	1	0	2.3826	0.6950482706776191	1.0	2.362701411156373	1.0	0.2863257713047024	3.1546547779813134	0.9663949178475261	0.9869597771442656	0.9647672152799416	0.9207866919038075	0.3305608130094051	0.9975352347505048	418.0	8.147673398480904	430.0	0.9914616040212152
197	Jan14_100x_M1BP_rep1_3R2_B-C-A_Position004_3_cmle.ics	2	1	0	1.5162	0.0769196066029383	1.0	0.9479040472602467	1.0	0.2891693237963332	2.978475359429141	0.8186075364293186	0.908944948548909	0.815980246673316	0.6683776485756684	0.5159341143178351	0.9956031090622515	220.0	4.237743093807987	165.0	0.3804445689848849
198	Jan14_100x_M1BP_rep1_3R2_B-C-A_Position004_3_cmle.ics	3	1	0	2.5991999999999997	0.35005444177226724	3.0	1.7328	1.0	0.2988618534418605	2.2686054869107117	0.9286954728739003	0.9615205736803519	0.8911588159824047	0.7392274560117302	0.4225771805820659	0.9854298598654843	628.0	11.974697442011944	809.0	1.8653312503561934
199	Jan14_100x_M1BP_rep1_3R2_B-C-A_Position004_3_cmle.ics	3	2	0	1.083	0.45492410691029955	2.0	2.166	1.0	0.3126783182461922	2.999139645672727	0.9089465725806452	0.9583508980938417	0.9084356671554252	0.8299486803519062	0.4566623483575269	1.0257548445464706	114.0	2.1965597463052466	64.0	0.14756637827292504
200	Jan14_100x_M1BP_rep1_3R2_B-C-A_Position004_3_cmle.ics	4	1	0	2.3826	0.46590522204734297	1.0	1.2225574214657589	1.0	0.2581137776329883	2.0968830589699468	0.770790786229791	0.8776392765026078	0.7693262166098468	0.6319984052464138	0.5839275588596065	0.9865173830316359	474.0	9.094876697055861	493.0	1.1367222576336258
201	Jan14_100x_M1BP_rep1_3R2_B-C-A_Position004_3_cmle.ics	5	1	0	2.5991999999999997	0.16670956129284978	1.0	0.687545504971255	1.0	0.28183182096436593	2.6978485924085	0.5021757303010523	0.661979303842645	0.498910226314122	0.33006401227569937	0.8005761976555384	0.9915390436849943	534.0	10.271902312494795	616.0	1.4203263908769037
202	Jan14_100x_M1BP_rep1_3R2_B-C-A_Position004_3_cmle.ics	5	2	0	1.9493999999999998	8.819361773614336	2.0	0.0	1.0	0.16913935820175	1.9733958174839552	0.05870273035067428	0.21069657723270008	0.05870273035067428	0.014760612410823685	0.9750933480512611	0.8940209386574528	384.0	7.528282889041035	291.0	0.670965876209706
203	Jan14_100x_M1BP_rep1_3R2_B-C-A_Position004_3_cmle.ics	5	3	0	1.5162	0.23666883645022166	2.0	2.9991822047360697	1.0	0.31146492287627897	2.7483837206612254	0.9309988128910112	0.951444952114848	0.9300502708211664	0.9044224581171917	0.4928047649652461	1.0030465542762987	196.0	3.818424395081341	144.0	0.33202435111408135
204	Jan14_100x_M1BP_rep1_3R2_B-C-A_Position004_3_cmle.ics	6	1	0	1.2995999999999999	0.19724373863440553	1.0	0.5097226605744432	1.0	0.2685212001798017	1.824255416578301	0.5807075004078355	0.7177778614363337	0.5715594373125525	0.42886722132289273	0.7211627046149194	0.9944773355461554	220.0	4.167527347286727	159.0	0.3666102210217982
205	Jan14_100x_M1BP_rep1_3R2_B-C-A_Position004_3_cmle.ics	7	1	0	1.5162	0.10956216713926246	1.0	1.074245800390238	1.0	0.30088433503742873	2.697275878948513	0.8333119370092218	0.9194588869632198	0.8299848086098808	0.7266352140702227	0.5337389996971779	0.994083808502233	236.0	4.525090642572561	187.0	0.4311705115162029
206	Jan14_100x_M1BP_rep1_3R2_B-C-A_Position004_3_cmle.ics	8	1	0	1.5162	0.27801722589058175	2.0	1.9313502455959253	1.0	0.23520531819001436	2.325729070080808	0.8867702927309115	0.926829992198365	0.8862826905464537	0.8348555001526407	0.3310463031599379	0.9615564055706258	228.0	4.252687999567962	157.0	0.3619987717007692
207	Jan14_100x_M1BP_rep1_3R2_B-C-A_Position004_3_cmle.ics	8	2	0	1.2995999999999999	2.8536213698199475	1.0	1.9493999999999998	1.0	0.3046309795115301	1.8960109089094743	0.9500822563685085	0.9806506733150164	0.9436628676096469	0.8637660696719921	0.3398266813004674	0.9642865292355439	166.0	3.1479932164204123	111.0	0.2559354373171044
208	Jan14_100x_M1BP_rep1_3R2_B-C-A_Position004_3_cmle.ics	8	3	0	1.9493999999999998	2.82270456530364	1.0	0.0	1.0	0.12650212747041212	3.7528413973382193	0.043269393846884434	0.1266451273701706	0.043269393846884434	0.021630456904446933	0.9794262145717098	0.9173036164780142	146.0	3.0287125810790037	59.0	0.13603775497035278
209	Jan14_100x_M1BP_rep1_3R2_B-C-A_Position004_3_cmle.ics	8	4	0	1.7328	0.7998735285323991	1.0	0.0	1.0	0.23595388067888876	2.490816200842832	0.062222278755808824	0.20732420881245547	0.062222278755808824	0.021630456904446933	0.9800657657646763	0.9529659890540897	216.0	4.218568016507789	145.0	0.33433007577459584
210	Jan14_100x_M1BP_rep1_3R2_B-C-A_Position004_3_cmle.ics	9	1	0	2.166	0.5283176355931201	1.0	1.9493999999999998	1.0	0.2827380813003731	2.507689187422813	0.9516381588789707	0.9885403680247344	0.9507704582855433	0.883645838527901	0.34931523004277276	0.9898385132701127	402.0	7.673083858992976	403.0	0.929207038187325
211	Jan14_100x_M1BP_rep1_3R2_B-C-A_Position004_3_cmle.ics	10	1	0	2.3826	0.1804957969992003	1.0	2.34258622960687	1.0	0.28516412652880296	2.763573268556369	0.9583868470592375	0.9864881507415683	0.9566890691250726	0.9066749942820951	0.36850088060245023	0.9852146721676182	434.0	8.388210449564639	454.0	1.0467989958735622
212	Jan14_100x_M1BP_rep1_3R2_B-C-A_Position004_3_cmle.ics	11	1	0	2.3826	0.3893390326261177	1.0	0.72222503087512	1.0	0.29795633179519904	3.0161630976877554	0.6073438425980799	0.7478440203863933	0.6073438425980799	0.43740192011378454	0.704173066505968	0.9950789632411997	408.0	7.8773858412464195	423.0	0.9753215313976139
213	Jan14_100x_M1BP_rep1_3R2_B-C-A_Position004_3_cmle.ics	12	1	0	2.166	0.1895717063619099	1.0	0.9512265400461283	1.0	0.24160022057028308	1.9038256637816866	0.7362263061676129	0.845901087270278	0.7132156259020495	0.5477653228134322	0.7015661618446264	0.94819163802288	432.0	8.296704539973067	415.0	0.9568757341134986
214	Jan14_100x_M1BP_rep1_3R2_B-C-A_Position004_3_cmle.ics	13	1	0	2.3826	0.6756511651411803	1.0	0.9788040346074901	1.0	0.2859547446467509	2.5714036642587033	0.5887792585478381	0.7024934981004805	0.5887792585478381	0.45362501935423066	0.709746449280657	0.9919318904474171	450.0	8.722368496010041	480.0	1.106747837046938
215	Jan14_100x_M1BP_rep1_3R2_B-C-A_Position004_3_cmle.ics	13	2	0	2.3826	0.4836963704422506	2.0	1.7328	1.0	0.2705489060121873	2.733251447381956	0.8104429818754643	0.882380132798072	0.8060762186433413	0.71675840759	0.5289918031542564	0.9919431721604938	414.0	7.9646615792977675	412.0	0.9499585601319551
216	Jan14_100x_M1BP_rep1_3R2_B-C-A_Position004_3_cmle.ics	14	1	0	2.166	0.7634058378859435	1.0	1.812668467469037	1.0	0.2743246559096241	2.3399801994495695	0.8983181089539707	0.9519503320526195	0.8948779929263886	0.8139665657362408	0.49375810454557045	0.992838627259268	400.0	7.651793695922667	394.0	0.9084555162426948
217	Jan14_100x_M1BP_rep1_3R2_B-C-A_Position004_3_cmle.ics	16	1	0	1.9493999999999998	0.3197268893618594	2.0	1.2611313899024936	1.0	0.28937524416020144	2.9280218670177747	0.7736676174748536	0.8508954039505008	0.7554292577262102	0.6516524760331996	0.6109966164015544	0.991961409310611	324.0	6.2576362782404304	295.0	0.680188774851764
218	Jan14_100x_M1BP_rep1_3R2_B-C-A_Position004_3_cmle.ics	16	2	0	1.7328	0.1628802582980618	1.0	1.571514847577277	1.0	0.28649647100679126	3.023001319087381	0.8248439745212002	0.879320994273704	0.8247195830741845	0.7454050228408433	0.5664454873203492	0.9914147702142582	226.0	4.371829329540174	171.0	0.3942789169479716
219	Jan14_100x_M1BP_rep1_3R2_B-C-A_Position004_3_cmle.ics	17	1	0	1.9493999999999998	0.4248178343486671	1.0	0.9733510449106972	1.0	0.29053256467730654	3.027147121275613	0.7530577418942589	0.8531269028664216	0.7481488163701014	0.6124993422190148	0.6050909499117137	0.996418272489716	302.0	5.8596077425840924	266.0	0.6133227596968448
220	Jan14_100x_M1BP_rep1_3R2_B-C-A_Position004_3_cmle.ics	18	1	0	2.166	0.9070658646372673	1.0	0.0	1.0	0.2103652632384581	2.615144344774153	0.1591329312913972	0.36301773301398826	0.1536250087767887	0.020354348216166454	0.9242809565675316	0.9418475654603935	382.0	7.38996648176863	322.0	0.7424433406856541
221	Jan14_100x_M1BP_rep1_3R2_B-C-A_Position004_3_cmle.ics	18	2	0	1.7328	0.24672648939708047	2.0	0.5689355674538337	1.0	0.2640578494362837	2.505266602307452	0.5215362890957177	0.6641591056257266	0.5163014222298504	0.36560396008706575	0.7985693910078547	0.9884711793143833	250.0	4.814553277107242	191.0	0.4403934101582607
222	Jan14_100x_M1BP_rep1_3R2_B-C-A_Position004_3_cmle.ics	19	1	0	3.0324	0.22683162789569597	2.0	0.0	1.0	0.14621547768358653	3.061423650317877	0.14210808497661126	0.32281127184547204	0.12106068282317527	0.022847670718090733	0.9570365316581636	0.8440276327923467	490.0	9.920544969150095	390.0	0.899232617600637
223	Jan14_100x_M1BP_rep1_3R2_B-C-A_Position004_3_cmle.ics	20	1	0	2.3826	0.5893961588869882	1.0	1.6776879206634818	1.0	0.29285644575944286	3.0979333032409264	0.8545145070243024	0.9223441476480818	0.853790903148088	0.7825364782692711	0.4766043077455514	0.993766542992772	452.0	8.790469156761194	489.0	1.127499358991568
224	Jan14_100x_M1BP_rep1_3R2_B-C-A_Position004_3_cmle.ics	21	1	0	1.7328	0.17347364307381702	1.0	0.5097226605744432	1.0	0.287044405612526	2.537106175885918	0.5971244284497297	0.747735530868061	0.5877796901893287	0.38293433474156363	0.7550620423229016	0.9954828110054872	276.0	5.278567387744619	231.0	0.5326223965788388
225	Jan14_100x_M1BP_rep1_3R2_B-C-A_Position004_3_cmle.ics	22	1	0	1.7328	0.28556006954901436	1.0	0.20635000882146287	1.0	0.29319608447573	2.675757470931749	0.3787169825647061	0.5872476533062518	0.3796376268258654	0.21681172350300396	0.8621653255096207	0.9915329776160399	258.0	4.94652442706932	211.0	0.48650790336854977
226	Jan14_100x_M1BP_rep1_3R2_B-C-A_Position004_3_cmle.ics	23	1	0	1.9493999999999998	0.40924222876012667	1.0	1.2466683216206906	1.0	0.30072452089074264	2.941870202874604	0.8044206133540373	0.8932210791925466	0.8048452057453416	0.7021817983307453	0.5199493744239614	0.9956771786438973	344.0	6.634374650826459	329.0	0.7585834133092554
227	Jan14_100x_M1BP_rep1_3R2_B-C-A_Position004_3_cmle.ics	24	1	0	2.166	0.3762710163196781	1.0	0.3095250132321943	1.0	0.3000887905961455	2.7242417300996995	0.4157963865370053	0.5896969671040528	0.40845908007718074	0.20483492130043596	0.8231380706008101	0.9954759517681128	398.0	7.653908781692777	409.0	0.9430413861504117
228	Jan14_100x_M1BP_rep1_3R2_B-C-A_Position004_3_cmle.ics	24	2	0	0.6497999999999999	4.75986277046893	1.0	0.3095250132321943	1.0	0.3382270538663681	1.6315416840817545	0.33040981958354904	0.42577555115364707	0.32755190663010136	0.20483492130043596	0.8691252084497109	1.0148651079340187	104.0	1.9028669402303429	58.0	0.13373203030983835
229	Jan14_100x_M1BP_rep1_3R2_B-C-A_Position004_3_cmle.ics	25	1	0	1.9493999999999998	0.4992356346321828	1.0	0.8318234787411565	1.0	0.33115829907500927	2.703739455135601	0.647830772259582	0.8015729102985214	0.6477167932524428	0.5117372473033603	0.6964857562030042	0.9943269394918512	368.0	7.053693349553106	382.0	0.8807868203165214
230	Jan14_100x_M1BP_rep1_3R2_B-C-A_Position004_3_cmle.ics	26	1	0	2.3826	0.31266564687160897	1.0	0.0	1.0	0.23435072432503593	2.9294333022452737	0.19132285791666864	0.41880680981274443	0.1856828581067276	0.022849839162600197	0.9362113222266226	0.9540532304923394	442.0	8.54358684836713	423.0	0.9753215313976139
231	Jan14_100x_M1BP_rep1_3R2_B-C-A_Position004_3_cmle.ics	27	1	0	2.5991999999999997	0.3160122110109066	1.0	0.0	1.0	0.22162822193414264	3.1410672582974115	0.1697086135126481	0.41853233128025463	0.1697086135126481	0.020820854758810344	0.9314048156807508	0.8967452659645725	496.0	9.680147223435556	489.0	1.127499358991568
232	Jan14_100x_M1BP_rep1_3R2_B-C-A_Position004_3_cmle.ics	28	1	0	1.7328	0.19813083772870588	1.0	1.5476250661609716	1.0	0.25500101218964677	2.3300327587240157	0.9401682857946991	0.9776880598608294	0.9383243237997263	0.8676714642028747	0.35029448365286464	0.9849614388690187	266.0	5.101900825871813	206.0	0.47497928006597756
233	Jan14_100x_M1BP_rep1_3R2_B-C-A_Position004_3_cmle.ics	29	1	0	1.9493999999999998	0.25348180236005696	1.0	0.0	1.0	0.2657624027131027	2.0606927118885787	0.29319003563200896	0.51885505276581	0.31242292413373285	0.024380900403549555	0.8631766114096479	0.9862539374962594	396.0	7.515592374420372	382.0	0.8807868203165214
234	Jan14_100x_M1BP_rep1_3R2_B-C-A_Position004_3_cmle.ics	30	1	0	2.166	0.7952130932902521	1.0	2.8158	1.0	0.22875553113888375	1.283120616240048	0.9496918570643798	0.9786924330948404	0.9490535530403955	0.9076672100776418	0.3883134553641998	0.9425294367008288	736.0	13.990360454904213	898.0	2.0705407451419795
235	Jan14_100x_M1BP_rep1_3R2_B-C-A_Position004_3_cmle.ics	31	1	0	2.5991999999999997	0.25813209211821636	1.0	2.532791925536986	1.0	0.28908051702382326	2.8577507689904733	0.9753165697805417	0.9974952307992729	0.9747232361467862	0.9269504904390669	0.2788797704244776	0.9931276871061229	482.0	9.29706359353919	535.0	1.2335626933752328
236	Jan14_100x_M1BP_rep1_3R2_B-C-A_Position004_3_cmle.ics	32	1	0	2.3826	0.526802727160825	1.0	0.7610319551488771	1.0	0.3055178841809993	2.5880763706689893	0.6148269606221346	0.7657869574227513	0.6137617113792615	0.4133712411789728	0.6941704363794653	0.9887941163051065	482.0	9.18003734933709	550.0	1.26814856328295
237	Jan14_100x_M1BP_rep1_3R2_B-C-A_Position004_3_cmle.ics	33	1	0	2.166	0.40027438089411316	1.0	1.7307810795238614	1.0	0.29862315766761777	2.8128148920823337	0.8890189023290282	0.9454431101815151	0.8890189023290282	0.8071860053533034	0.44900466403099554	0.9931378430242009	398.0	7.630503532852359	408.0	0.9407356614898973
238	Jan14_100x_M1BP_rep1_3R2_B-C-A_Position004_3_cmle.ics	34	1	0	1.9493999999999998	2.3728296672441735	1.0	1.1321417835580119	1.0	0.296133001185417	2.809560698483719	0.7496903556764876	0.8494543433102197	0.7465792835756849	0.6107746472005228	0.5960323135377347	0.9918412979480609	312.0	6.036274304456898	282.0	0.650214354265076
239	Jan14_100x_M1BP_rep1_3R2_B-C-A_Position004_3_cmle.ics	34	2	0	1.5162	0.5086736952926997	1.0	0.0	1.0	0.23525659506774488	2.468499500965681	0.12029316246818221	0.2140373718755181	0.0641475759969572	0.022313896447136154	0.9614556891106526	0.929251810533709	200.0	3.9078152189027975	129.0	0.29743848120636457
240	Jan14_100x_M1BP_rep1_3R2_B-C-A_Position004_3_cmle.ics	35	1	0	1.9493999999999998	0.20832160629434154	1.0	0.0	1.0	0.2674595930428725	2.7865215458302575	0.1615662780656304	0.31631083456698744	0.15218665186281766	0.02097597458672588	0.9464794102668007	0.9735581570410966	312.0	6.01286905561648	268.0	0.6179342090178737
241	Jan14_100x_M1BP_rep1_3R2_B-C-A_Position004_3_cmle.ics	35	2	0	1.7328	0.4637272911141453	2.0	2.3825999999999996	1.0	0.3085868183089264	2.883782440142557	0.9832608561559338	0.9982208395016038	0.9800880520602023	0.9131661732050333	0.1751183313448909	0.9910265049883447	284.0	5.457349035387535	250.0	0.5764311651286135
242	Jan14_100x_M1BP_rep1_3R2_B-C-A_Position004_3_cmle.ics	36	1	0	2.5991999999999997	0.30924734290963696	1.0	0.1459114905355603	1.0	0.2658462265800106	3.392274201457989	0.3345739263282974	0.5595781700899678	0.33015617042946865	0.1313274486504838	0.8797460900810185	0.9901142199818309	454.0	8.905380315193183	469.0	1.0813848657812788
243	Jan14_100x_M1BP_rep1_3R2_B-C-A_Position004_3_cmle.ics	37	1	0	2.166	0.28571907599549334	1.0	1.2569038551385865	1.0	0.29290054404007104	2.4396559310611448	0.7890432354655983	0.8747278727808594	0.7872352944322905	0.6861029242643873	0.5737974225219088	0.9911141655369273	378.0	7.277170409106749	374.0	0.8623410230324058
244	Jan14_100x_M1BP_rep1_3R2_B-C-A_Position004_3_cmle.ics	38	1	0	2.3826	0.3840610802317399	1.0	0.639412489864916	1.0	0.29759571031125076	2.946921748319365	0.5891531167068628	0.734420787842639	0.5834089710674861	0.38461787816706	0.742380296123363	0.9960611860294978	436.0	8.456311110315786	467.0	1.07677341646025
245	Jan14_100x_M1BP_rep1_3R2_B-C-A_Position004_3_cmle.ics	39	1	0	2.3826	0.758462388509849	1.0	1.5476250661609716	1.0	0.2932851406180441	2.605675430398673	0.852713932705978	0.9268752961884774	0.854101787285898	0.7465430573420893	0.4696978062613884	0.9895102285215058	440.0	8.47548618761598	470.0	1.0836905904417933
246	Jan14_100x_M1BP_rep1_3R2_B-C-A_Position004_3_cmle.ics	40	1	0	2.166	0.5131744504546459	1.0	1.9493999999999998	1.0	0.2683618257866481	1.7197597390007138	0.962863430621412	0.981873150815902	0.946523856897376	0.8757046818003678	0.46825272798499	0.9644318325408773	450.0	8.535126505286692	465.0	1.072161967139221
247	Jan14_100x_M1BP_rep1_3R2_B-C-A_Position004_3_cmle.ics	41	1	0	2.166	0.1473462055223029	1.0	0.0	1.0	0.2692051558109542	2.9453290694997865	0.1418697343403862	0.33009471646112787	0.1418697343403862	0.015385973939890807	0.95249188392811	0.9805954869127623	346.0	6.702475311577609	314.0	0.7239975434015384
248	Jan14_100x_M1BP_rep1_3R2_B-C-A_Position004_3_cmle.ics	41	2	0	2.3826	0.3134213797256308	3.0	0.3095250132321943	1.0	0.2784863503515495	2.6977150259206817	0.33654651223639	0.489220115473844	0.3338973294493188	0.16058735543965533	0.887420814591003	0.9932296779156122	414.0	7.988066828138186	418.0	0.9637929080950418
249	Jan14_100x_M1BP_rep1_3R2_B-C-A_Position004_3_cmle.ics	41	3	0	1.2995999999999999	0.18110579923870157	2.0	0.0	1.0	0.2222614780131896	1.4188780108159336	0.1418697343403862	0.30845100211062465	0.1354310209492578	0.015385973939890807	0.9458110362940749	0.9685089166120447	262.0	4.918889006688676	188.0	0.4334762361767174
250	Jan14_100x_M1BP_rep1_3R2_B-C-A_Position004_3_cmle.ics	43	1	0	2.3826	0.35038204408576223	2.0	0.0	1.0	0.26317088236725794	3.049789005321068	0.18109604621232528	0.4073688306246446	0.18109604621232528	0.025934572446200354	0.9313180746152732	0.9637209223473254	364.0	7.081328769933746	335.0	0.7724177612723421
251	Jan14_100x_M1BP_rep1_3R2_B-C-A_Position004_3_cmle.ics	44	1	0	1.7328	0.10594924775404237	1.0	1.3570553067512467	1.0	0.2970022655064942	2.1748464769858145	0.8671160778658976	0.935310021629416	0.867858687815429	0.7680209084354722	0.42860330425292925	0.9822264510287303	308.0	5.783046738752505	277.0	0.6386857309625038
252	Jan14_100x_M1BP_rep1_3R2_B-C-A_Position004_3_cmle.ics	45	1	0	2.166	1.1559612591327233	1.0	0.5556144027286182	1.0	0.2542668891999253	2.1886164218751945	0.5502863046198093	0.7472524620120752	0.5503174529012028	0.3882140094586948	0.7593091030211802	0.9617437825158465	392.0	7.426201550598912	368.0	0.8485066750693191
253	Jan14_100x_M1BP_rep1_3R2_B-C-A_Position004_3_cmle.ics	46	1	0	1.9493999999999998	0.4271069391734037	1.0	0.32626801153583	1.0	0.3043918592151833	2.6001961525109447	0.42635503706274414	0.6083517979657759	0.42635503706274414	0.21814739670929104	0.8232909923856515	0.9965590857399473	344.0	6.564158904305201	331.0	0.7631948626302842
254	Jan14_100x_M1BP_rep1_3R2_B-C-A_Position004_3_cmle.ics	46	2	0	1.2995999999999999	1.702394810139594	1.0	0.72222503087512	1.0	0.30401747760250564	2.4888015289403285	0.5729597693478203	0.6617501801970154	0.543465299838935	0.4367730941384803	0.7641945447731153	0.9949884376213763	174.0	3.326774864063326	119.0	0.27438123460122005
255	Jan14_100x_M1BP_rep1_3R2_B-C-A_Position004_3_cmle.ics	47	1	0	2.3826	0.21715364938312276	1.0	0.3777847188762272	1.0	0.28234446487947584	2.824013013625102	0.5127067043440238	0.6858705209161052	0.49933939242910813	0.27210919537527684	0.7759453827790317	0.9928448644943388	418.0	8.054052403119226	427.0	0.9845444300396717
256	Jan14_100x_M1BP_rep1_3R2_B-C-A_Position004_3_cmle.ics	48	1	0	1.5162	0.3550042759269683	1.0	1.815496088749601	1.0	0.30660996263765633	2.383330275238522	0.9439257242708544	0.9747677008572007	0.9418333445826865	0.8892351189806587	0.36829658215991024	1.0027505908201204	214.0	4.08025160923538	163.0	0.375833119663856
257	Jan14_100x_M1BP_rep1_3R2_B-C-A_Position004_3_cmle.ics	48	2	0	1.2995999999999999	2.0066254590160315	1.0	1.074245800390238	1.0	0.2877226213926332	2.7780553405000514	0.7662159425833015	0.843465250748082	0.7658559632821113	0.6762286168545308	0.5951276413457184	1.0024172208734035	162.0	3.128818139120214	104.0	0.2397953646935032
258	Jan14_100x_M1BP_rep1_3R2_B-C-A_Position004_3_cmle.ics	49	1	0	2.166	0.2622378343441508	1.0	1.5634639508005113	1.0	0.3056684744033312	2.971440214276628	0.883460493847159	0.9565251432243155	0.882693751046172	0.7781413506552411	0.4771159799149679	0.9926073483075627	370.0	7.1686045079850915	370.0	0.853118124390348
259	Jan14_100x_M1BP_rep1_3R2_B-C-A_Position004_3_cmle.ics	50	1	0	1.9493999999999998	0.22007937359180452	1.0	2.2377496632514493	1.0	0.28852474197031264	2.4929465161984887	0.9888531058693824	0.99867119273508	0.9874024429164128	0.9524559723793774	0.14289611524766765	0.9962284490469014	360.0	6.92172219959103	345.0	0.7954750078774867
260	Jan14_100x_M1BP_rep1_3R2_B-C-A_Position004_3_cmle.ics	51	1	0	3.2489999999999997	0.4158783983154308	1.0	0.0	1.0	0.226342811581407	3.0290071953404003	0.22071833809665997	0.4928688734377	0.21775796613061468	0.01623192424177793	0.9314790609054326	0.9283903357921529	762.0	14.875669044669179	941.0	2.169686905544101
261	Jan14_100x_M1BP_rep1_3R2_B-C-A_Position004_3_cmle.ics	54	1	0	2.3826	0.5097582573607373	1.0	0.10317500441073144	1.0	0.2833526128920105	2.8060027221389805	0.33006571331006856	0.5277574187745175	0.3264302431142612	0.07326742568732458	0.8519218016015621	0.9927447952790557	452.0	8.720253410239941	481.0	1.1090535617074524
262	Jan14_100x_M1BP_rep1_3R2_B-C-A_Position004_3_cmle.ics	55	1	0	2.3826	0.18091018524456273	1.0	0.72222503087512	1.0	0.29228186869423234	2.8799400969306643	0.6143930196943114	0.7484095696078725	0.6062810739855778	0.4274386241865533	0.7127648617756006	0.9894930786432874	438.0	8.501006522226508	466.0	1.0744676917997353
263	Jan14_100x_M1BP_rep1_3R2_B-C-A_Position004_3_cmle.ics	56	1	0	2.8158	0.17985031010456315	1.0	0.639412489864916	1.0	0.28523088001502545	2.1587530694137675	0.5208900228215376	0.6847421474878305	0.5165949099912384	0.3275988004547161	0.7777848649529389	0.9712012868689535	812.0	15.524949365629011	1162.0	2.6792520555177957
264	Jan14_100x_M1BP_rep1_3R2_B-C-A_Position004_3_cmle.ics	57	1	0	1.9493999999999998	0.3651769827839602	1.0	0.4773698211006071	1.0	0.2726691396657386	2.929075668021124	0.5729538234027512	0.7258046168471858	0.5690130087510461	0.3692949598199413	0.7363407115907021	0.9962835254017485	292.0	5.6595359318708685	245.0	0.5649025418260412
265	Jan14_100x_M1BP_rep1_3R2_B-C-A_Position004_3_cmle.ics	58	1	0	2.166	0.3943258894969047	1.0	0.2918229810711206	1.0	0.2880724829822955	2.8385918498835268	0.4537111708922233	0.6408443656955833	0.44608221145638954	0.2092989716209773	0.8168997448452819	0.9976748688293962	356.0	6.879141873450411	339.0	0.7816406599143998
266	Jan14_100x_M1BP_rep1_3R2_B-C-A_Position004_3_cmle.ics	59	1	0	2.3826	0.6242264723282442	1.0	0.0	1.0	0.12300203655960305	2.995926778715563	0.06463159893657425	0.1811099506266616	0.06463159893657425	0.02268087732624383	0.9785436880919427	0.8996622056241347	310.0	6.249036629790784	180.0	0.4150304388926017
267	Jan14_100x_M1BP_rep1_3R2_B-C-A_Position004_3_cmle.ics	59	2	0	1.5162	6.138379216211623	1.0	1.021380433748922	1.0	0.20880638087274134	1.9335525626094	0.6974791112799088	0.8008118116217243	0.6959884162552222	0.5758141853399165	0.6162858871090007	0.8734409700066316	306.0	5.644730331480092	230.0	0.5303166719183244
268	Jan14_100x_M1BP_rep1_3R2_B-C-A_Position004_3_cmle.ics	60	1	0	1.9493999999999998	0.3638893607440983	1.0	1.059277487276398	1.0	0.1654745694287528	2.8005114730073286	0.826562082614925	0.935978694642091	0.822522806932336	0.6661526506228903	0.5399318652583853	0.790255648461426	242.0	4.518745385262227	144.0	0.33202435111408135
269	Jan14_100x_M1BP_rep1_3R2_B-C-A_Position004_3_cmle.ics	60	2	0	1.083	3.5099905185051776	1.0	1.984610835405054	1.0	0.2551505827666897	2.7223407017571133	0.9476189319798927	0.972413123193861	0.9473679950136397	0.916154674308102	0.3526448776012617	0.9804764046355521	138.0	2.6158784450318904	77.0	0.17754079885961296
270	Jan14_100x_M1BP_rep1_3R2_B-C-A_Position005_4_cmle.ics	1	1	0	1.2995999999999999	5.462608976341903	1.0	1.6366463635208865	1.0	0.17173429228807177	1.048104679563664	0.8483238794349905	0.8997352908464019	0.8482171059948838	0.7681281281281281	0.5273279221151453	0.7941254055879211	336.0	6.104514270577252	240.0	0.553373918523469
271	Jan14_100x_M1BP_rep1_3R2_B-C-A_Position005_4_cmle.ics	1	2	0	2.166	0.19692259786624267	1.0	0.0	1.0	0.17740253273997136	3.0875048760798367	0.08637971304637972	0.28371705038371703	0.12255811366922478	0.02177955733511289	0.9566492500622373	0.8772652440975243	306.0	6.04261956176723	212.0	0.48881362802906425
272	Jan14_100x_M1BP_rep1_3R2_B-C-A_Position005_4_cmle.ics	3	1	0	2.3826	0.9405859163083441	1.0	0.6952437723139506	1.0	0.2753963197306063	2.690094244654044	0.5700282931895008	0.7153055205275743	0.5640800121508829	0.3818644540756675	0.7632956211044185	0.9741156401310145	508.0	9.784482953016996	565.0	1.3027344331906665
273	Jan14_100x_M1BP_rep1_3R2_B-C-A_Position005_4_cmle.ics	4	1	0	1.9493999999999998	0.3418500915963496	1.0	0.10317500441073144	1.0	0.2924811048428378	2.6048118661119863	0.3367266203084604	0.5564015556744227	0.32227868414014443	0.0587501114379959	0.8634954640830829	0.9940813110674386	368.0	7.053693349553106	359.0	0.827755153124689
274	Jan14_100x_M1BP_rep1_3R2_B-C-A_Position005_4_cmle.ics	5	1	0	1.7328	0.7218246136551486	1.0	0.815064591942846	1.0	0.2921848659977502	2.9027148090119748	0.7107691755242747	0.8331478023556449	0.7108589485779948	0.5770118141338696	0.5898788332044973	0.9973205786860101	268.0	5.193406735463384	223.0	0.5141765992947233
275	Jan14_100x_M1BP_rep1_3R2_B-C-A_Position005_4_cmle.ics	6	1	0	2.3826	0.3595673834111774	1.0	0.751125369937127	1.0	0.30153330082400087	3.151794631051264	0.6194601872711912	0.7581425126724867	0.6194601872711912	0.4468393586313714	0.6912496128720703	0.9936604245913984	426.0	8.256239299602557	454.0	1.0467989958735622
276	Jan14_100x_M1BP_rep1_3R2_B-C-A_Position005_4_cmle.ics	7	1	0	2.3826	0.3164220970701009	1.0	1.459114905355603	1.0	0.29969008699402877	2.860772856178194	0.8371129121676919	0.9125284898404569	0.834279328035763	0.7258199354083618	0.5227281277877378	0.9959391385538375	430.0	8.275414376902757	459.0	1.0583276191761344
277	Jan14_100x_M1BP_rep1_3R2_B-C-A_Position005_4_cmle.ics	8	1	0	1.7328	0.4008150110451647	1.0	0.2918229810711206	1.0	0.3073547808593895	2.7926825868704657	0.4801382058673902	0.6408979141936578	0.4499321688994404	0.2618863405121248	0.8249874839083826	1.0042503895282684	236.0	4.571901140253398	189.0	0.43578196083723186
278	Jan14_100x_M1BP_rep1_3R2_B-C-A_Position005_4_cmle.ics	9	1	0	2.3826	0.4994814955978786	1.0	2.5991999999999997	1.0	0.28248774901148266	2.7381327802458575	0.9474891900926256	0.9771746514411412	0.9342261615932886	0.8900559635104972	0.3815808560014577	0.9783976378027692	512.0	9.75684753263635	579.0	1.3350145784378689
279	Jan14_100x_M1BP_rep1_3R2_B-C-A_Position005_4_cmle.ics	9	2	0	2.166	1.2960065211829652	1.0	1.9091760314026058	1.0	0.3018292531688309	2.976741064203214	0.8302116693084894	0.879320458491034	0.8302116693084894	0.7480617647375969	0.5577310538372565	0.9965263179910926	356.0	6.902547122290832	347.0	0.8000864571985156
280	Jan14_100x_M1BP_rep1_3R2_B-C-A_Position005_4_cmle.ics	10	1	0	2.8158	0.480432927704956	1.0	1.847138149621899	1.0	0.2834643546348169	2.5643211908968926	0.8511126184379452	0.9310120239305086	0.8470498771320004	0.7208807534965158	0.5718855631769656	0.9835367535455792	646.0	12.493982393410622	822.0	1.895305670942881
281	Jan14_100x_M1BP_rep1_3R2_B-C-A_Position005_4_cmle.ics	12	1	0	2.166	0.5399822858542006	1.0	0.6275890508929507	1.0	0.28227989573225803	2.7338715377197373	0.6073502108799004	0.7429679870359838	0.5990867236883055	0.4191278264882326	0.7279163364437454	0.9940232394704394	382.0	7.366561232928206	373.0	0.8600352983718913
282	Jan14_100x_M1BP_rep1_3R2_B-C-A_Position005_4_cmle.ics	13	1	0	2.166	0.6715525580035585	2.0	0.0	1.0	0.10564183340954239	2.8649885028518485	0.046864009310173184	0.12903376573603884	0.030776852628651683	0.015386089423465655	0.9805557867744876	0.9042699950134045	232.0	4.739968053676559	108.0	0.24901826333556107
283	Jan14_100x_M1BP_rep1_3R2_B-C-A_Position005_4_cmle.ics	13	2	0	3.0324	0.6127317609167118	1.0	1.2995999999999999	1.0	0.2859482869285186	3.267317956647885	0.8628595598699754	0.9367263430695996	0.8544747954636275	0.6289449638833517	0.5184400483091314	0.9891202461893002	600.0	11.74685090554888	739.0	1.7039305241201814
284	Jan14_100x_M1BP_rep1_3R2_B-C-A_Position005_4_cmle.ics	14	1	0	2.166	0.21975251081355837	1.0	0.8508028822180275	1.0	0.2497731932237312	1.9626392498872771	0.7166121280294508	0.8334338889456999	0.701646385110952	0.5224767358625626	0.7198798811751124	0.9587868744384425	412.0	7.896560918546619	393.0	0.9061497915821805
285	Jan14_100x_M1BP_rep1_3R2_B-C-A_Position005_4_cmle.ics	15	1	0	1.9493999999999998	0.43562706089407854	1.0	0.0	1.0	0.2636871186743673	2.815757504462572	0.22776942355889723	0.46328092959671907	0.22776942355889723	0.02910913647755753	0.9017438327255551	0.9892847743068721	274.0	5.28068247351473	219.0	0.5049537006526654
286	Jan14_100x_M1BP_rep1_3R2_B-C-A_Position005_4_cmle.ics	16	1	0	1.9493999999999998	0.36668505178441996	1.0	0.7748934119142009	1.0	0.28618789617794577	2.851350333311807	0.6918055467209465	0.8186223840722601	0.6884581133515679	0.5262785446218434	0.6668201866952146	0.9985242081897224	292.0	5.659535931870868	251.0	0.578736889789128
287	Jan14_100x_M1BP_rep1_3R2_B-C-A_Position005_4_cmle.ics	17	1	0	2.3826	0.4878475604047466	1.0	0.751125369937127	1.0	0.2896967333718526	2.872186382449157	0.653961494497613	0.7936772978909384	0.6533787569760405	0.4452943945133021	0.6897873079960517	0.9969788095526325	426.0	8.256239299602562	445.0	1.0260474739289323
288	Jan14_100x_M1BP_rep1_3R2_B-C-A_Position005_4_cmle.ics	18	1	0	2.8158	0.07406235774127701	1.0	0.0	1.0	0.19917059432105821	2.820940384197972	0.17478379801892724	0.3849457158876599	0.13628370457209849	0.021229420459758397	0.9322163547029351	0.9105212815146455	502.0	9.884449205689005	472.0	1.0883020397628222
289	Jan14_100x_M1BP_rep1_3R2_B-C-A_Position005_4_cmle.ics	19	1	0	2.166	0.5364763449228568	1.0	0.9755754663213545	1.0	0.2500256599426647	2.03368648659375	0.7220395731126044	0.8446325187751401	0.6991466902276268	0.5336743472296496	0.6306615963687918	0.9865735297468868	438.0	8.40738552686484	431.0	0.9937673286817297
290	Jan14_100x_M1BP_rep1_3R2_B-C-A_Position005_4_cmle.ics	20	1	0	2.5991999999999997	0.29272470621330016	1.0	0.6921189703237084	1.0	0.2823914804458793	3.190406872510273	0.60284954009261	0.7323695183020094	0.5964757893854632	0.42556205083076665	0.6955633572759933	0.99469609871682	450.0	8.769178993690886	477.0	1.0998306630653947
291	Jan14_100x_M1BP_rep1_3R2_B-C-A_Position005_4_cmle.ics	22	1	0	2.166	8.775062740315375	2.0	0.0	1.0	0.18102638350153252	2.161681583932731	0.0588803746538726	0.21722346459847156	0.0588803746538726	0.014805270428485588	0.9773192458501924	0.9107652253016311	358.0	6.970647783041983	271.0	0.624851382999417
292	Jan14_100x_M1BP_rep1_3R2_B-C-A_Position005_4_cmle.ics	22	2	0	2.5991999999999997	0.22753058794397701	1.0	0.5963412819178956	1.0	0.27270248915591666	2.7789886378895043	0.4883963434905335	0.6327570221789972	0.484204614206039	0.31425270552379064	0.8225052121182511	0.9835180231053412	524.0	10.11864099946241	589.0	1.3580718250430133
293	Jan14_100x_M1BP_rep1_3R2_B-C-A_Position005_4_cmle.ics	22	3	0	1.5162	0.19151190915348112	2.0	3.0324	1.0	0.28838696088162386	2.4836537665853275	0.957839049984823	0.972607152370392	0.9565526227216505	0.9320578499939086	0.4723934524792508	1.0023449543585023	166.0	3.1948037141012513	108.0	0.24901826333556107
294	Jan14_100x_M1BP_rep1_3R2_B-C-A_Position005_4_cmle.ics	23	1	0	1.5162	0.22253357915045174	1.0	1.4481301952605736	1.0	0.2867684959072121	2.0796378552728223	0.8934549979261717	0.9500248859394442	0.8942347573620905	0.821157196184156	0.4007307356533013	0.9891757044263281	284.0	5.3637280400258565	241.0	0.5556796431839834
295	Jan14_100x_M1BP_rep1_3R2_B-C-A_Position005_4_cmle.ics	24	1	0	2.3826	0.4296430391159789	1.0	0.8595614345612763	1.0	0.27179071391605164	3.1467561975307445	0.6681870348387605	0.7961417784367134	0.6638475822698144	0.5037040503199176	0.6682884837823525	0.9950070625828754	408.0	7.947601587767678	404.0	0.9315127628478393
296	Jan14_100x_M1BP_rep1_3R2_B-C-A_Position005_4_cmle.ics	25	1	0	2.3826	0.9426619703745479	1.0	0.3720027687491155	1.0	0.2684740303940566	2.5057124092549925	0.5345483039062466	0.7595266695081996	0.5239700519656089	0.27703223417675193	0.8362365260428979	0.9736742924166457	448.0	8.6542678352589	462.0	1.0652447931576776
297	Jan14_100x_M1BP_rep1_3R2_B-C-A_Position005_4_cmle.ics	26	1	0	1.5162	0.3723112066006413	1.0	0.3095250132321943	1.0	0.3256740748743135	3.251517670831257	0.557376143240032	0.7301124588986212	0.5501782211046945	0.29346384460224917	0.7620704394286882	1.0041754748700689	194.0	3.797134232011032	145.0	0.33433007577459584
298	Jan14_100x_M1BP_rep1_3R2_B-C-A_Position005_4_cmle.ics	27	1	0	2.166	0.4087929154044472	1.0	0.3777847188762272	1.0	0.2841136745574877	2.048242077971449	0.4639309000219945	0.6215381977192832	0.45655342610783267	0.25323486760435265	0.8281203811139325	0.9913079163881893	486.0	9.292833421998967	537.0	1.2381741426962618
299	Jan14_100x_M1BP_rep1_3R2_B-C-A_Position005_4_cmle.ics	28	1	0	2.3826	0.4151635083452536	1.0	1.7467653457051828	1.0	0.2875549379009638	2.498326164955247	0.8765568632572109	0.9510781737157409	0.876169177780317	0.7769196552455886	0.47721254935455687	0.9852090997529293	456.0	8.762833736380552	491.0	1.132110808312597
300	Jan14_100x_M1BP_rep1_3R2_B-C-A_Position005_4_cmle.ics	31	1	0	2.166	0.4044391353991664	1.0	0.0	1.0	0.17043915936833515	1.418831760063601	0.2590960540181882	0.4947035634830803	0.2506342453456149	0.02028023886655478	0.9162841572342282	0.8569507733806346	548.0	10.631580693550745	498.0	1.1482508809361982
301	Jan14_100x_M1BP_rep1_3R2_B-C-A_Position005_4_cmle.ics	33	1	0	2.3826	0.5931093795807557	1.0	0.9755754663213545	1.0	0.29812814908298524	2.996521631130556	0.7088928592011988	0.817398338506632	0.7028742682595487	0.5242472644639666	0.7026381454049618	0.9981053210137727	432.0	8.413730784175163	461.0	1.0629390684971634
302	Jan14_100x_M1BP_rep1_3R2_B-C-A_Position005_4_cmle.ics	34	1	0	2.166	0.5569535638556059	1.0	0.8058225447605828	1.0	0.2960825383572537	3.315606335459816	0.7253279035328961	0.8456164939002891	0.71634581482265	0.570371447711727	0.6136232370654771	0.9972258993692745	270.0	5.2615073962145305	227.0	0.5233994979367811
303	Jan14_100x_M1BP_rep1_3R2_B-C-A_Position005_4_cmle.ics	35	1	0	2.3826	0.32104344049883976	1.0	2.460383744885481	1.0	0.2864217396738993	3.09913206715484	0.9835523426383008	0.9980324297735538	0.9818175429966797	0.931321697732024	0.3071692875657578	0.9931838227467423	434.0	8.411615698405058	455.0	1.0491047205340767
304	Jan14_100x_M1BP_rep1_3R2_B-C-A_Position005_4_cmle.ics	36	1	0	2.3826	0.4485259494026541	1.0	1.1349250485180458	1.0	0.29135358986641774	2.897576199755931	0.7399536550166851	0.8431463600067378	0.7376728262700483	0.6061245487282445	0.645736144031091	0.9926164326461949	422.0	8.143443226940684	440.0	1.0145188506263596
305	Jan14_100x_M1BP_rep1_3R2_B-C-A_Position005_4_cmle.ics	37	1	0	2.3826	0.39835184568662896	1.0	0.42540144110901373	1.0	0.2882279631556865	2.7177167434829106	0.5104911074095965	0.6916496516397113	0.5104911074095965	0.3012107534970358	0.8068549442941915	0.9874798097371523	428.0	8.183908467311193	447.0	1.0306589232499608
306	Jan14_100x_M1BP_rep1_3R2_B-C-A_Position005_4_cmle.ics	38	1	0	1.5162	0.3253997329144935	1.0	0.7817319754002556	1.0	0.314705629298734	2.9547687558090625	0.7310985866264718	0.8486576228236887	0.7293728291500098	0.5918310505275575	0.598117433984983	0.9992388097310188	230.0	4.461220153361634	184.0	0.42425333753465955
307	Jan14_100x_M1BP_rep1_3R2_B-C-A_Position005_4_cmle.ics	39	1	0	2.166	0.2958155907002047	1.0	1.1112288054572363	1.0	0.2896967333718526	2.4752580198201253	0.7388854890384823	0.8445813384211095	0.7406314122178624	0.6109133698117283	0.6071780482351983	0.988146560453417	426.0	8.162618304240883	445.0	1.0260474739289323
308	Jan14_100x_M1BP_rep1_3R2_B-C-A_Position005_4_cmle.ics	41	1	0	1.7328	0.3242956913410122	1.0	1.074245800390238	1.0	0.3042093091267054	2.6214301743493933	0.8236581914619061	0.9039130705634216	0.8101488871287834	0.6999519431861667	0.49700681317817386	1.001292920944805	266.0	5.101900825871814	225.0	0.5187880486157521
309	Jan14_100x_M1BP_rep1_3R2_B-C-A_Position005_4_cmle.ics	42	1	0	2.5991999999999997	0.273984709131106	1.0	0.0	1.0	0.18723652997498913	2.6755191750997174	0.14739222017932832	0.35002497824060486	0.14376136252439886	0.023327616663834084	0.9604806808672347	0.9415057550610513	452.0	8.813874405601622	391.0	0.9015383422611516
310	Jan14_100x_M1BP_rep1_3R2_B-C-A_Position005_4_cmle.ics	43	1	0	2.3826	0.8593116856367182	1.0	1.6149442640886529	1.0	0.27443292560338123	2.8060405438612075	0.8692158637059216	0.9366001336030663	0.8707366645662875	0.7770486987914134	0.4395146285863745	0.9907575977328864	420.0	8.145558312710794	424.0	0.9776272560581285
311	Jan14_100x_M1BP_rep1_3R2_B-C-A_Position005_4_cmle.ics	44	1	0	1.2995999999999999	0.22286941371407754	1.0	0.9822185052554624	1.0	0.24784233883680118	2.509034928507392	0.768336564993661	0.8452345439630099	0.765782310388545	0.6399386606010888	0.5922529696699685	0.9780088287387199	150.0	2.884050916496262	86.0	0.19829232080424306
312	Jan14_100x_M1BP_rep1_3R2_B-C-A_Position005_4_cmle.ics	44	2	0	1.083	1.6492280756717717	1.0	2.1003330663048003	1.0	0.22902722628325992	2.4520199887833596	0.9789879931389366	0.9925236781266313	0.9782049369826236	0.9499356775300172	0.2566744714100922	0.874735674527881	154.0	2.8564154961156203	86.0	0.19829232080424306
313	Jan14_100x_M1BP_rep1_3R2_B-C-A_Position005_4_cmle.ics	45	1	0	1.2995999999999999	4.423349748299902	1.0	2.5991686261553513	1.0	0.265435257696904	3.1348042835241343	0.970898623437211	0.9862163247442914	0.9701406340941802	0.947811531364065	0.3944672917307723	0.9723396759133179	150.0	2.860645667655842	89.0	0.2052094947857864
314	Jan14_100x_M1BP_rep1_3R2_B-C-A_Position005_4_cmle.ics	45	2	0	1.7328	0.3493846896489295	1.0	1.6294049638174177	1.0	0.27340749201554615	2.2093353429598843	0.8571596154106452	0.9311380217380515	0.856437720798235	0.7659437192912799	0.5392024214954445	0.981163238316311	274.0	5.163656229312629	223.0	0.5141765992947233
315	Jan14_100x_M1BP_rep1_3R2_B-C-A_Position005_4_cmle.ics	45	3	0	1.7328	4.5102899083484145	1.0	1.0987399361686254	1.0	0.203990825273803	3.993889988564231	0.6990556716101408	0.7880630213996634	0.7035043471591191	0.6049206141518415	0.5903412165579569	0.8766404780877094	184.0	3.597062421297809	106.0	0.24440681401453213
316	Jan14_100x_M1BP_rep1_3R2_B-C-A_Position005_4_cmle.ics	46	1	0	2.8158	0.30009976321479315	1.0	0.6190500264643886	1.0	0.2712438442745291	3.1838736210278666	0.5624383792232777	0.711795118432127	0.5624744499218468	0.3846418981203158	0.7562784852977438	0.9958330490236588	470.0	9.216133112798177	499.0	1.1505566055967125
317	Jan14_100x_M1BP_rep1_3R2_B-C-A_Position005_4_cmle.ics	47	1	0	2.5991999999999997	0.24101814750280492	1.0	1.278824979729832	1.0	0.2814107041942237	3.1243823446256944	0.7975317216961154	0.8891964119331176	0.7910645614867269	0.6544812719171933	0.6187274074010789	0.9963730209706866	448.0	8.771294079460997	473.0	1.0906077644233367
318	Jan14_100x_M1BP_rep1_3R2_B-C-A_Position005_4_cmle.ics	48	1	0	1.7328	0.5299998145588405	1.0	0.10317500441073144	1.0	0.2961201544296934	2.9581304610036114	0.33459183203646575	0.5168101662139141	0.33459183203646575	0.07284865785717574	0.8551295451657712	0.9972522176713284	262.0	5.082725748571615	217.0	0.5003422513316366
319	Jan14_100x_M1BP_rep1_3R2_B-C-A_Position005_4_cmle.ics	49	1	0	2.3826	0.6576173318207879	1.0	2.301073826897161	1.0	0.2970788603038363	2.9824800783206373	0.9537253111085741	0.9815115880808312	0.9495239182555086	0.9148943943372531	0.3929982354657246	0.991410084813651	418.0	8.100862900800063	438.0	1.0099074013053309
320	Jan14_100x_M1BP_rep1_3R2_B-C-A_Position005_4_cmle.ics	50	1	0	3.0324	0.13511532083087882	2.0	0.0	1.0	0.1363419325238267	2.6830444457298914	0.1250565824719484	0.32922744289830064	0.1250565824719484	0.023234760010437804	0.964895541772485	0.8835783708314385	486.0	9.760938398807387	372.0	0.8577295737113769
321	Jan14_100x_M1BP_rep1_3R2_B-C-A_Position005_4_cmle.ics	51	1	0	2.3826	0.45844495898650817	1.0	0.5556144027286182	1.0	0.2993667739987017	2.716519589394979	0.548336235703864	0.7377417988421895	0.5462983009366028	0.34182237492351863	0.7469456072426524	0.9919784590252342	408.0	7.853980592406001	424.0	0.9776272560581285
322	Jan14_100x_M1BP_rep1_3R2_B-C-A_Position005_4_cmle.ics	52	1	0	1.9493999999999998	0.38905383880908406	1.0	0.3720027687491155	1.0	0.22731456334060396	2.5037031448633633	0.45402696961300454	0.6235683938302392	0.450665004156276	0.2752632308118592	0.816955467395199	0.9302084634136991	294.0	5.563799850739079	226.0	0.5210937732762666
323	Jan14_100x_M1BP_rep1_3R2_B-C-A_Position005_4_cmle.ics	52	2	0	2.166	0.4175832733957472	3.0	0.0	1.0	0.13686010637423304	2.6359832262263927	0.0628706012745913	0.2679504941350328	0.0628706012745913	0.021644961669899324	0.9712810267230979	0.884232675876834	322.0	6.400182857053061	201.0	0.4634506567634053
324	Jan14_100x_M1BP_rep1_3R2_B-C-A_Position006_5_cmle.ics	1	1	0	2.3826	0.25724753407450446	1.0	2.1633937815529056	1.0	0.2884264799334253	2.9660608797193047	0.9545943279901357	0.984675709001233	0.9498988902589396	0.8945524044389642	0.3513722964155471	0.993224082530339	400.0	7.722009442443927	404.0	0.9315127628478393
325	Jan14_100x_M1BP_rep1_3R2_B-C-A_Position006_5_cmle.ics	2	1	0	2.3826	0.33066813707713627	1.0	2.7095281946955994	1.0	0.2813785807688046	2.6949904069013226	0.9769973260792284	0.995654878746194	0.9761704199446668	0.932473840399388	0.3082344243220359	0.991308492496333	476.0	9.162977357807005	518.0	1.194365374146487
326	Jan14_100x_M1BP_rep1_3R2_B-C-A_Position006_5_cmle.ics	3	1	0	1.9493999999999998	0.5132251804616552	2.0	0.10317500441073144	1.0	0.29780144121068775	2.8999988794765668	0.42408255685338864	0.6433047063660738	0.41682640244149616	0.08606331906810824	0.8610717762569878	0.9976906009436869	350.0	6.768460886558644	336.0	0.7747234859328564
327	Jan14_100x_M1BP_rep1_3R2_B-C-A_Position006_5_cmle.ics	4	1	0	2.5991999999999997	0.417694322870641	2.0	1.4532932869245503	1.0	0.26001950399600426	2.936698545135982	0.8102671422332217	0.8940129567622652	0.8082071626146455	0.6992811908574756	0.5522090445537798	0.9892551613818034	508.0	9.878103948378678	549.0	1.2658428386224352
328	Jan14_100x_M1BP_rep1_3R2_B-C-A_Position006_5_cmle.ics	5	1	0	2.166	0.19802421610675247	1.0	1.6050263958911635	1.0	0.2835767529334559	2.5004146819314625	0.8426072000970837	0.9138528428373555	0.8419795036176241	0.7452096297009235	0.5135210771326533	0.9818041023748383	450.0	8.652152749488788	478.0	1.102136387725909
329	Jan14_100x_M1BP_rep1_3R2_B-C-A_Position006_5_cmle.ics	6	1	0	1.083	3.911371969654829	1.0	0.10317500441073144	1.0	0.2824135301216581	2.3838055656736334	0.29782431199269965	0.43161551638570034	0.29782431199269965	0.08741174775467077	0.878114446799278	1.0016125455371891	124.0	2.37322630817805	69.0	0.1590950015754973
330	Jan14_100x_M1BP_rep1_3R2_B-C-A_Position006_5_cmle.ics	6	2	0	1.2995999999999999	0.32602976977971915	1.0	0.0	1.0	0.20235903177715125	2.4284804903019377	0.10279685573859725	0.264204409010134	0.10279685573859725	0.036037334101788256	0.94668563237079	0.9455595786635769	122.0	2.3519361451077407	57.0	0.13142630564932387
331	Jan14_100x_M1BP_rep1_3R2_B-C-A_Position006_5_cmle.ics	7	1	0	1.9493999999999998	0.20446475685130838	2.0	1.0622516852075932	1.0	0.28510935044657904	2.9106570046245333	0.7583371635769368	0.8641029569480619	0.7583371635769368	0.642366962872172	0.5249498276653258	0.9949395772648653	338.0	6.500288415094272	312.0	0.7193860940805097
332	Jan14_100x_M1BP_rep1_3R2_B-C-A_Position006_5_cmle.ics	8	1	0	2.3826	0.19993938398970906	1.0	0.8779414014559871	1.0	0.2882279631556865	2.5475662800438212	0.6680515701771219	0.793090060379413	0.6680515701771219	0.5086932074276049	0.6486278542108026	0.9904683800574057	428.0	8.230718964992032	447.0	1.0306589232499608
333	Jan14_100x_M1BP_rep1_3R2_B-C-A_Position006_5_cmle.ics	10	1	0	2.3826	0.36488867872981623	1.0	1.991746015737557	1.0	0.2827588557970625	2.331558925664112	0.8956094812668518	0.9469907331189475	0.8901693501476189	0.8162153955344829	0.4910370281629233	0.9785482927370551	494.0	9.401399323120627	549.0	1.2658428386224352
334	Jan14_100x_M1BP_rep1_3R2_B-C-A_Position006_5_cmle.ics	11	1	0	2.166	0.2882526362731229	1.0	0.10317500441073144	1.0	0.298249955866094	2.4243342661582794	0.3323230676270585	0.5479652417444347	0.3292539059877425	0.05459031487680193	0.8874786733741734	0.9813351762457135	404.0	7.647563524382448	417.0	0.9614871834345272
335	Jan14_100x_M1BP_rep1_3R2_B-C-A_Position006_5_cmle.ics	12	1	0	1.9493999999999998	0.31799841214373875	1.0	2.5991999999999997	1.0	0.2692737504861274	1.8617958898039861	0.9761561498698413	0.9937537350975937	0.9676646059619755	0.931026041860104	0.27869288317560714	0.9786681726515079	528.0	9.716521597635046	592.0	1.3649889990245565
336	Jan14_100x_M1BP_rep1_3R2_B-C-A_Position006_5_cmle.ics	13	1	0	2.166	0.13392081162135724	1.0	1.969554495985222	1.0	0.2725487055702856	2.394167553908817	0.941154544786384	0.9844027257168656	0.9390493589945507	0.8703814533656723	0.33037363869635816	0.9913873243976338	392.0	7.496417297120172	381.0	0.878481095656007
337	Jan14_100x_M1BP_rep1_3R2_B-C-A_Position006_5_cmle.ics	14	1	0	1.7328	0.10172367271919158	1.0	0.0	1.0	0.312985387788515	2.9306184020013886	0.2340696584380934	0.3999651467442252	0.21885440953777371	0.03308655625796217	0.9085176453173491	0.9926637851795136	216.0	4.171757518826949	167.0	0.3850560183059138
338	Jan14_100x_M1BP_rep1_3R2_B-C-A_Position006_5_cmle.ics	15	1	0	2.3826	0.2007222377260166	1.0	0.0	1.0	0.20195531286459553	2.5693826626046445	0.15387639803775685	0.33592223613455036	0.15387639803775685	0.02336968685164014	0.9355825924728086	0.9371862375548832	396.0	7.726239613984148	333.0	0.7678063119513132
339	Jan14_100x_M1BP_rep1_3R2_B-C-A_Position006_5_cmle.ics	16	1	0	2.166	0.8046924213829595	1.0	0.5097226605744432	1.0	0.2788084806347994	2.8497128087544974	0.5432544788676631	0.7019312195497487	0.5432544788676631	0.3371495815324381	0.7433427766748664	0.9954760217673783	376.0	7.279285494876858	362.0	0.8346723271062323
340	Jan14_100x_M1BP_rep1_3R2_B-C-A_Position006_5_cmle.ics	18	1	0	2.5991999999999997	0.4423351961975225	1.0	2.022286166849865	1.0	0.2708612165409465	2.1419141081897872	0.9144376580853667	0.9761313195840808	0.9126531940021263	0.7767039038982407	0.5265798653293928	0.9804009943312895	574.0	11.001973808826445	673.0	1.5517526965262278
341	Jan14_100x_M1BP_rep1_3R2_B-C-A_Position006_5_cmle.ics	18	2	0	1.083	0.47257087888597044	2.0	3.4656	1.0	0.31024454638829513	2.4480361650821454	0.9956225233783653	0.9979149821907184	0.991744790991403	0.9785722872963601	0.2598072593035754	0.9939346905539509	160.0	3.060717478369066	106.0	0.24440681401453213
342	Jan14_100x_M1BP_rep1_3R2_B-C-A_Position006_5_cmle.ics	18	3	0	1.083	0.4971008774247485	2.0	3.121817236355375	1.0	0.3228775687081416	2.460679100470701	0.9702793617417501	0.9840140777007994	0.9702062859338499	0.9425188052341137	0.37897662335052357	1.0286467314644743	122.0	2.3285308962673215	72.0	0.16601217555704068
343	Jan14_100x_M1BP_rep1_3R2_B-C-A_Position006_5_cmle.ics	19	1	0	2.5991999999999997	1.5416801403873823	1.0	0.3720027687491155	1.0	0.29004808874820126	3.0337700328036865	0.4025683609245253	0.5619188660284551	0.40144496747236474	0.21645739673136932	0.8235886009598519	0.99613805652964	504.0	9.788713124557214	573.0	1.3211802304747822
344	Jan14_100x_M1BP_rep1_3R2_B-C-A_Position006_5_cmle.ics	19	2	0	2.166	0.3829228167335098	2.0	1.482302948152367	1.0	0.27640416321714395	3.141004473566946	0.730546358491564	0.79724017559634	0.7075009255831174	0.625190670122177	0.7224943313854562	0.9939000450575949	384.0	7.458067142519773	372.0	0.8577295737113769
345	Jan14_100x_M1BP_rep1_3R2_B-C-A_Position006_5_cmle.ics	20	1	0	1.7328	0.5510475122877484	1.0	2.18723040467705	1.0	0.33278996253304577	3.0016765883016014	0.986338647103168	0.9966352253295825	0.9814937393127035	0.9561154319966169	0.28309530654723847	1.0036033031994278	252.0	4.882653937858392	217.0	0.5003422513316366
346	Jan14_100x_M1BP_rep1_3R2_B-C-A_Position006_5_cmle.ics	21	1	0	1.9493999999999998	0.31465281381911586	1.0	1.4930362603455627	1.0	0.2819951883234477	3.246760823681366	0.8378732829470167	0.9096786415123667	0.8376207037245721	0.761137772251258	0.47524838626618654	0.9978106616159836	272.0	5.32960805696568	224.0	0.5164823239552377
347	Jan14_100x_M1BP_rep1_3R2_B-C-A_Position006_5_cmle.ics	21	2	0	1.9493999999999998	0.44005735273025287	2.0	1.1535316172061805	1.0	0.28915742382416054	3.079347961922073	0.7524820765897919	0.8294774524471041	0.7524820765897919	0.6359337659562067	0.6060039504681018	1.0036587586687444	240.0	4.661291964074858	188.0	0.4334762361767174
348	Jan14_100x_M1BP_rep1_3R2_B-C-A_Position006_5_cmle.ics	22	1	0	1.2995999999999999	0.4675230256480193	1.0	1.4468993886995907	1.0	0.2658212984027631	2.308277057680588	0.9218822469289586	0.9670103229397188	0.9207161125319693	0.8606071849780688	0.3860536605903662	0.9988075910146124	194.0	3.680107987808933	131.0	0.3020499305273935
349	Jan14_100x_M1BP_rep1_3R2_B-C-A_Position006_5_cmle.ics	23	1	0	1.5162	0.36663667940319133	1.0	0.3095250132321943	1.0	0.32384707797601536	2.7630538801401423	0.5294961898144457	0.6746648289688009	0.520919000808739	0.2872902689341732	0.7584353455388175	0.9972715375990008	222.0	4.259033256878297	177.0	0.40811326491105837
350	Jan14_100x_M1BP_rep1_3R2_B-C-A_Position006_5_cmle.ics	25	1	0	2.166	0.2720473619630562	1.0	1.5490250415242273	1.0	0.3004312035944927	2.670211968673116	0.8333617152402731	0.9065809533077085	0.8267365672489012	0.7254232958692162	0.572734063150368	0.9860182608753523	450.0	8.65215274948878	492.0	1.1344165329731113
351	Jan14_100x_M1BP_rep1_3R2_B-C-A_Position006_5_cmle.ics	26	1	0	2.3826	1.0856849052295243	1.0	1.466392331574739	1.0	0.28403508407231526	2.7122923956879665	0.8433337996304997	0.9175691124757003	0.840724143420145	0.7307929785294274	0.5358533848625018	0.9968948413940317	408.0	7.830575343565581	413.0	0.9522642847924694
352	Jan14_100x_M1BP_rep1_3R2_B-C-A_Position006_5_cmle.ics	27	1	0	1.9493999999999998	0.16342693677433173	1.0	0.0	1.0	0.29881174038179054	2.9840215237932655	0.18344320874000322	0.3917861770775614	0.18344320874000322	0.021740932552061745	0.9123552799617386	0.9978356454523556	322.0	6.212940866329702	297.0	0.6848002241727928
353	Jan14_100x_M1BP_rep1_3R2_B-C-A_Position006_5_cmle.ics	27	2	0	1.7328	0.20765007126289525	2.0	1.571514847577277	1.0	0.26132905545378543	3.103701046549495	0.8098770064441817	0.8752677804004381	0.8093534439504535	0.7432776757315696	0.5688138171875204	0.9940706099039773	222.0	4.3058437545591355	159.0	0.3666102210217982
354	Jan14_100x_M1BP_rep1_3R2_B-C-A_Position006_5_cmle.ics	29	1	0	1.9493999999999998	0.2409605817563758	1.0	1.9493999999999998	1.0	0.2995794055754827	2.379772753345104	0.9725903181785535	0.998282967032967	0.9645326079149609	0.8604265424118366	0.25279865973059323	0.9907604904952519	420.0	8.005126819668277	443.0	1.021436024607903
355	Jan14_100x_M1BP_rep1_3R2_B-C-A_Position006_5_cmle.ics	30	1	0	2.5991999999999997	0.5268627133519477	1.0	0.65253602307166	1.0	0.2813828152593523	2.744864250399942	0.5895256342336817	0.7381906465220214	0.5845903820339293	0.39973750353513826	0.7496035351103297	0.9876621798799494	468.0	8.984195710164087	505.0	1.1643909535597992
356	Jan14_100x_M1BP_rep1_3R2_B-C-A_Position006_5_cmle.ics	31	1	0	1.7328	0.6166588632901551	1.0	0.5097226605744432	1.0	0.29551239283444636	2.4671557685662	0.5082625106994018	0.6617235040716194	0.5064757690706605	0.3207622183660201	0.7980078583146438	0.9943474862920502	310.0	5.92136314602491	279.0	0.6432971802835327
357	Jan14_100x_M1BP_rep1_3R2_B-C-A_Position006_5_cmle.ics	31	2	0	1.5162	0.7911965439956508	1.0	0.8508028822180275	1.0	0.28338322808811234	2.681422509772836	0.6183295368971501	0.702783481526869	0.6164632805885957	0.5140764369939709	0.670726484327497	0.998035242942345	206.0	3.971685708113724	148.0	0.3412472497561391
358	Jan14_100x_M1BP_rep1_3R2_B-C-A_Position006_5_cmle.ics	32	1	0	1.7328	0.7746954470125909	1.0	0.9228252937649445	1.0	0.2981754613050962	2.633384602814928	0.6606706426825707	0.7513510054040217	0.6606706426825707	0.5163300653202613	0.6860293826918129	0.9914985673864432	278.0	5.323262799655348	238.0	0.5487624692024401
359	Jan14_100x_M1BP_rep1_3R2_B-C-A_Position006_5_cmle.ics	32	2	0	1.5162	0.2692313788830686	2.0	0.815064591942846	1.0	0.3150328623956067	2.425147159732463	0.6128824515298061	0.7358849435397742	0.6091024364097456	0.48532794131176527	0.7256781336899212	0.9971870990647806	276.0	5.231756890063781	242.0	0.5579853678444979
360	Jan14_100x_M1BP_rep1_3R2_B-C-A_Position006_5_cmle.ics	33	1	0	2.166	0.42539555771764975	1.0	0.10317500441073144	1.0	0.28685914840440974	2.5058367640421833	0.32193755703551247	0.5108051958138361	0.3191318952294041	0.07711929402170747	0.8636765934947226	0.9884670931074196	406.0	7.785879931654854	412.0	0.9499585601319551
361	Jan14_100x_M1BP_rep1_3R2_B-C-A_Position006_5_cmle.ics	34	1	0	2.3826	0.318299821733878	1.0	1.7066936201320784	1.0	0.2802955347477294	2.583182652257489	0.8851919577590099	0.943423093946859	0.8668523577250312	0.7996034318568956	0.5393521803671504	0.988534470097623	432.0	8.29670453997307	447.0	1.0306589232499608
362	Jan14_100x_M1BP_rep1_3R2_B-C-A_Position006_5_cmle.ics	35	1	0	1.9493999999999998	0.3613553041908607	1.0	0.5963412819178956	1.0	0.23561944901923448	1.6228460739475876	0.5607273822017989	0.6814838663817795	0.5263694864086236	0.3773075652599317	0.7409671757556391	0.9862272972927582	480.0	9.111936688585944	480.0	1.106747837046938
363	Jan14_100x_M1BP_rep1_3R2_B-C-A_Position006_5_cmle.ics	36	1	0	2.8158	0.5852099380194746	1.0	1.6050263958911635	1.0	0.30067728735386623	2.7676136462686634	0.7669896273629055	0.870692492125429	0.764388988849522	0.6555169009449485	0.6268788583637728	0.9900214832938696	608.0	11.738390562468433	773.0	1.7823251625776728
364	Jan14_100x_M1BP_rep1_3R2_B-C-A_Position006_5_cmle.ics	37	1	0	1.2995999999999999	0.9664881663309063	1.0	0.0	1.0	0.30998039757996954	2.859806017382352	0.2752634078556226	0.47295562083340664	0.2752634078556226	0.03499498689556912	0.8936286837566764	1.0052690504607291	168.0	3.23949912601198	114.0	0.26285261129864773
365	Jan14_100x_M1BP_rep1_3R2_B-C-A_Position006_5_cmle.ics	38	1	0	2.8158	0.21855297576751118	1.0	0.0	1.0	0.12239000775867362	2.403871681245028	0.120811512751735	0.2794865244603398	0.120811512751735	0.02140758717588453	0.9578324889598164	0.8467540845211754	492.0	9.848214136858724	359.0	0.827755153124689
366	Jan14_100x_M1BP_rep1_3R2_B-C-A_Position006_5_cmle.ics	38	2	0	1.2995999999999999	8.647665629668424	1.0	0.10317500441073144	1.0	0.2551505827666897	2.364463269299646	0.2526504023502363	0.3595606079959126	0.2526504023502363	0.07222080299740281	0.9080847833167212	0.9217395901417832	138.0	2.5690679473510505	77.0	0.17754079885961296
367	Jan14_100x_M1BP_rep1_3R2_B-C-A_Position006_5_cmle.ics	40	1	0	1.5162	0.2593961378236556	1.0	0.5595020986366908	1.0	0.28215104633056787	2.626067817158704	0.676927321456724	0.815176835356561	0.6698066109622156	0.44930763571391036	0.6842662771179095	0.9958491889822385	210.0	4.014266034254343	152.0	0.350470148398197
368	Jan14_100x_M1BP_rep1_3R2_B-C-A_Position006_5_cmle.ics	41	1	0	2.3826	0.5655177046955332	1.0	0.5556144027286182	1.0	0.2690134153740593	2.0141354294541194	0.49940976554459104	0.6880757936657971	0.49543566024340346	0.30674442638032945	0.8135513065316389	0.9696097333974818	540.0	10.125125562141939	612.0	1.4111034922348458
369	Jan14_100x_M1BP_rep1_3R2_B-C-A_Position006_5_cmle.ics	41	2	0	1.9493999999999998	0.7601209739795919	2.0	1.7328	1.0	0.28830721150138544	2.392249804292437	0.8917329367629946	0.9453455497162253	0.8703227595246197	0.7205365882347999	0.5108874064710457	0.9941805253889623	358.0	6.830216289999462	342.0	0.7885578338959432
370	Jan14_100x_M1BP_rep1_3R2_B-C-A_Position006_5_cmle.ics	43	1	0	2.5991999999999997	0.5053519285617627	2.0	1.2594114294931633	1.0	0.27560987223366307	3.0512173869015267	0.7655964469021627	0.8452253261508637	0.7651435699416822	0.6408427484069854	0.5818641765156645	0.9901909396563142	470.0	9.052296370915242	503.0	1.1597795042387702
371	Jan14_100x_M1BP_rep1_3R2_B-C-A_Position006_5_cmle.ics	44	1	0	2.166	0.5542213657459015	1.0	0.10317500441073144	1.0	0.2990951508924225	2.7961947255327932	0.31088461727330763	0.5085880934323456	0.2930154902142658	0.057680450902186306	0.8862197684879924	0.9945252967188368	370.0	7.121794010304255	366.0	0.8438952257482901
372	Jan14_100x_M1BP_rep1_3R2_B-C-A_Position006_5_cmle.ics	45	1	0	1.5162	2.3706067702499087	2.0	0.9479040472602467	1.0	0.2934495372487288	2.8239020119338765	0.7964030538429007	0.8773009548823647	0.7911278295902241	0.6672936096334053	0.5314993903627646	1.0024711413044123	232.0	4.4825103164319415	180.0	0.4150304388926017
373	Jan14_100x_M1BP_rep1_3R2_B-C-A_Position006_5_cmle.ics	46	1	0	2.5991999999999997	0.3138769174967124	1.0	0.32626801153583	1.0	0.28689817940634255	3.1708767679926697	0.45731208095768455	0.6239996459576477	0.4498144965591509	0.2012085383213967	0.8188050163367039	0.9945315387155467	452.0	8.813874405601615	484.0	1.1159707356889959
374	Jan14_100x_M1BP_rep1_3R2_B-C-A_Position006_5_cmle.ics	46	2	0	1.083	0.17391460566499084	2.0	0.4660867564761642	1.0	0.3020209672689776	2.873455875237904	0.3894023322539959	0.4669560471171364	0.3830812010886802	0.28890224743134896	0.8435300547991216	1.01861000990886	108.0	2.0858787594134807	58.0	0.13373203030983835
375	Jan14_100x_M1BP_rep1_3R2_B-C-A_Position006_5_cmle.ics	47	1	0	2.3826	0.25691323255716764	1.0	1.0389843448820495	1.0	0.2895403490620481	2.6901096768907324	0.7232106326791227	0.8299961565642163	0.7215244802063057	0.5677643188646573	0.6096492338021358	0.9926509270484919	450.0	8.698963247169628	483.0	1.1136650110284811
376	Jan14_100x_M1BP_rep1_3R2_B-C-A_Position006_5_cmle.ics	48	1	0	1.9493999999999998	0.25934674074381103	1.0	1.991746015737557	1.0	0.2892792725319938	2.616298995975875	0.9437532896310828	0.9782046987894157	0.9408464519833485	0.8821953203502559	0.3883743484232317	0.9936023449193444	352.0	6.766345800788534	334.0	0.7701120366118276
377	Jan14_100x_M1BP_rep1_3R2_B-C-A_Position006_5_cmle.ics	49	1	0	1.5162	0.3514964230256241	1.0	2.0671267327999794	1.0	0.30747077284937896	1.3955138749388019	0.9513550507752442	0.9855650824404891	0.949538034441376	0.8902970363837037	0.40692580595820216	0.9727923591863314	398.0	7.279424800246067	414.0	0.954570009452984
378	Jan14_100x_M1BP_rep1_3R2_B-C-A_Position006_5_cmle.ics	50	1	0	3.2489999999999997	0.4850073147172897	2.0	0.42540144110901373	1.0	0.27565830397204666	2.773408313567071	0.4315249654685985	0.5904785695393154	0.4280319410216257	0.23450495194992213	0.8531973842063385	0.9889152493987162	710.0	13.854019828032722	934.0	2.1535468329205
379	Jan14_100x_M1BP_rep1_3R2_B-C-A_Position006_5_cmle.ics	51	1	0	2.3826	0.5267669827573364	1.0	2.1706731427003563	1.0	0.2758277846571607	2.683630670579049	0.9526080004609556	0.9867739348804156	0.9520702189059026	0.8930606972914056	0.2934454903520855	0.9921977998674967	414.0	7.9880668281381855	416.0	0.9591814587740128
380	Jan14_100x_M1BP_rep1_3R2_B-C-A_Position006_5_cmle.ics	52	1	0	2.3826	0.27255920550996454	1.0	2.5991999999999997	1.0	0.2755669529210511	2.0614523444223307	0.9491871674602731	0.9769320547546088	0.9312399740489851	0.8606250942248829	0.4892370368941341	0.9503404122518558	614.0	11.615019060955992	751.0	1.731599220046355
381	Jan14_100x_M1BP_rep1_3R2_B-C-A_Position006_5_cmle.ics	52	2	0	2.166	0.43628617922698554	2.0	0.0	1.0	0.3064689416467997	2.752842215982808	0.14510208472023892	0.32804234148622075	0.14510208472023892	0.014026591320639019	0.9470646394609038	0.9934377975535967	408.0	7.853980592406001	429.0	0.9891558793607008
382	Jan14_100x_M1BP_rep1_3R2_B-C-A_Position006_5_cmle.ics	53	1	0	2.166	0.07635515548996848	1.0	0.0	1.0	0.2626943496831409	2.228718853124198	0.25786213120930923	0.48854744442399867	0.2516626797402802	0.021277481314020838	0.8976588101482346	0.974140269871292	448.0	8.560646839897228	457.0	1.0537161698551054
383	Jan14_100x_M1BP_rep1_3R2_B-C-A_Position006_5_cmle.ics	54	1	0	2.166	0.45618465296068683	1.0	0.65253602307166	1.0	0.2694926614443129	2.140618079738831	0.5919299464975158	0.7788086627434058	0.5874924099794926	0.3945092168626388	0.7346868968733161	0.9668688955303394	486.0	9.24602292431813	523.0	1.2058939974490595
384	Jan14_100x_M1BP_rep1_3R2_B-C-A_Position006_5_cmle.ics	55	1	0	2.166	0.2161860730835694	1.0	0.2918229810711206	1.0	0.2817282411822418	2.325710457394682	0.39895085474481085	0.5874596284791508	0.4046409248935426	0.18781757215445063	0.8229517473118229	0.9867117824276284	456.0	8.645807492178461	486.0	1.1205821850100246
385	Jan14_100x_M1BP_rep1_3R2_B-C-A_Position006_5_cmle.ics	56	1	0	2.166	0.35359808714689955	1.0	2.294124127466882	1.0	0.29952871572689455	2.4360597737095593	0.9581932174408664	0.9867958582692125	0.9567160634558753	0.9183646812957158	0.37304426965380594	0.992170571325804	406.0	7.809285180495272	421.0	0.9707100820765852
386	Jan14_100x_M1BP_rep1_3R2_B-C-A_Position007_6_cmle.ics	1	1	0	2.166	0.8504535444325053	1.0	0.1459114905355603	1.0	0.3095720982262312	2.8601013722983852	0.38711704415337783	0.5454170972156283	0.3376667504491673	0.1394001172955009	0.8579881789818924	0.991979460744247	406.0	7.856095678176111	428.0	0.9868501547001864
387	Jan14_100x_M1BP_rep1_3R2_B-C-A_Position007_6_cmle.ics	2	1	0	1.083	0.5734818958886344	1.0	0.0	1.0	0.24936775183065954	1.8403004640700484	0.24741699558857674	0.4346703041560251	0.24741699558857674	0.04206814488042721	0.9184165460376656	0.9941234317414318	128.0	2.462617131999507	68.0	0.15678927691498287
388	Jan14_100x_M1BP_rep1_3R2_B-C-A_Position007_6_cmle.ics	3	1	0	1.7328	3.258905969932207	1.0	1.3229242629964544	1.0	0.23547285878315655	3.201334631572614	0.8734701427352974	0.9310780676785219	0.8715074039439746	0.7983003298634304	0.4970344981233592	0.9748202131251691	202.0	3.9057001331326866	131.0	0.3020499305273935
389	Jan14_100x_M1BP_rep1_3R2_B-C-A_Position007_6_cmle.ics	3	2	0	0.8664	0.621012659823971	1.0	0.10317500441073144	1.0	0.34804409190663904	2.2589069705346696	0.2733036696022114	0.3968585903219508	0.2596569831368882	0.09866615971144657	0.8644932978100519	1.0018020337161466	110.0	2.0603584248029496	64.0	0.14756637827292504
390	Jan14_100x_M1BP_rep1_3R2_B-C-A_Position007_6_cmle.ics	4	1	0	1.5162	1.8336876835203	1.0	0.0	1.0	0.1319111655101123	4.133593844098505	0.05902498837258467	0.19857041515745164	0.05902498837258467	0.020010899233765075	0.9743937078071301	0.8066160238683744	152.0	2.881935830726151	64.0	0.14756637827292504
391	Jan14_100x_M1BP_rep1_3R2_B-C-A_Position007_6_cmle.ics	4	2	0	1.9493999999999998	3.298109788938924	2.0	0.10317500441073144	1.0	0.07027050021956108	1.4929033218324206	0.6171221324914615	0.874778609314147	0.6083839536970482	0.06921483235381168	0.7582621068098934	0.32166513701829585	572.0	10.255120931703134	341.0	0.7862521092354289
392	Jan14_100x_M1BP_rep1_3R2_B-C-A_Position007_6_cmle.ics	5	1	0	2.3826	0.38723438076019157	1.0	0.0	1.0	0.21551807576175075	3.037399619263103	0.16735216265743622	0.3538933651356933	0.15233136507751827	0.022426481282178074	0.9333056336440513	0.9403982679084423	396.0	7.773050111664987	344.0	0.7931692832169722
393	Jan14_100x_M1BP_rep1_3R2_B-C-A_Position007_6_cmle.ics	6	1	0	1.7328	0.32991156253058707	2.0	1.4930362603455627	1.0	0.29363206800955105	3.0514860503735783	0.8153900991184898	0.8898706295783466	0.8152712848845446	0.7398036823272967	0.5736880658399742	1.0017777141682402	248.0	4.816668362877353	199.0	0.4588392074423764
394	Jan14_100x_M1BP_rep1_3R2_B-C-A_Position007_6_cmle.ics	6	2	0	1.7328	0.18672619824639627	1.0	0.23070632344123612	1.0	0.3072705438989729	2.5378370333841227	0.3792139067491055	0.5370609014344534	0.383797394312454	0.15271970351278852	0.8495284575045569	0.998277702012245	276.0	5.27856738774462	239.0	0.5510681938629545
395	Jan14_100x_M1BP_rep1_3R2_B-C-A_Position007_6_cmle.ics	8	1	0	1.7328	0.06836082240305552	1.0	0.8664	1.0	0.33661684339396764	2.164628411114994	0.7546730593903156	0.8590075851887504	0.7419184650058543	0.5609221627275209	0.6270360165269022	0.993135956764323	366.0	6.915376942280701	382.0	0.8807868203165214
396	Jan14_100x_M1BP_rep1_3R2_B-C-A_Position007_6_cmle.ics	9	1	0	3.0324	0.36562752503073187	1.0	0.0	1.0	0.19868694220833896	2.8369402234304344	0.14520960008227174	0.32986892228321185	0.14520960008227174	0.01961452267400256	0.9504768365330531	0.9313970786758043	496.0	9.890794462999342	463.0	1.067550517818192
397	Jan14_100x_M1BP_rep1_3R2_B-C-A_Position007_6_cmle.ics	10	1	0	2.166	0.2644888416455212	1.0	1.5162	1.0	0.3029655140121855	2.8564418856132345	0.9720070920757027	0.9945076840445622	0.9549583889206531	0.8141419916720088	0.38354607386110207	0.9964332933972335	348.0	6.723765474647917	336.0	0.7747234859328564
398	Jan14_100x_M1BP_rep1_3R2_B-C-A_Position007_6_cmle.ics	11	1	0	1.7328	0.25474622631546495	1.0	0.0	1.0	0.26312671753175515	3.0283402399956203	0.20447466433390327	0.4225217702493141	0.20447466433390327	0.033434066298196084	0.9081849807961716	0.9886537609399688	214.0	4.15046735575664	151.0	0.3481644237376825
399	Jan14_100x_M1BP_rep1_3R2_B-C-A_Position007_6_cmle.ics	12	1	0	2.166	1.149697786415531	1.0	1.9493999999999998	1.0	0.28695258864626727	2.727787252789855	0.9853843689152885	0.998071377517068	0.9828395731151258	0.9067206023710349	0.25640477886824165	0.9900698092787893	348.0	6.723765474647917	327.0	0.7539719639882264
400	Jan14_100x_M1BP_rep1_3R2_B-C-A_Position007_6_cmle.ics	13	1	0	2.166	0.4598440497562965	1.0	0.0	1.0	0.23260663143045623	2.7691905049675927	0.18930074545316844	0.443168662836617	0.18930074545316844	0.021276250446298158	0.9225611748057616	0.934601518103626	406.0	7.809285180495276	371.0	0.8554238490508626
401	Jan14_100x_M1BP_rep1_3R2_B-C-A_Position007_6_cmle.ics	14	1	0	1.7328	0.21885334268623696	1.0	0.10317500441073144	1.0	0.2734199105334363	3.0275189218389533	0.34476812219005976	0.5128146473222535	0.3367441205711822	0.09126422016734266	0.869444332056654	0.9972446680518834	234.0	4.52720572834267	176.0	0.4058075402505439
402	Jan14_100x_M1BP_rep1_3R2_B-C-A_Position007_6_cmle.ics	14	2	0	0.8664	3.692989293099278	1.0	1.0317500441073144	1.0	0.2771993517873347	2.7094236049751874	0.761743460702628	0.822556946656226	0.761743460702628	0.6817893875539992	0.6061914666904685	0.9780292828434254	102.0	1.9751977725217142	51.0	0.11759195768623716
403	Jan14_100x_M1BP_rep1_3R2_B-C-A_Position007_6_cmle.ics	15	1	0	1.9493999999999998	0.4165069372174845	1.0	1.321284742879191	1.0	0.30314306463801594	2.4971634714416515	0.7978965948370964	0.8934806391115687	0.7978965948370964	0.679823674339928	0.6237106013155689	0.9844968010704302	350.0	6.651434642356548	339.0	0.7816406599143998
404	Jan14_100x_M1BP_rep1_3R2_B-C-A_Position007_6_cmle.ics	15	2	0	0.8664	3.5463657171440626	1.0	2.166	1.0	0.22786130242498676	1.394321049895876	0.9528756343311025	0.9885153894241376	0.9521585643892035	0.9090286460248584	0.33339176454182623	0.9639105076019587	166.0	3.030966972218313	96.0	0.22134956740938755
405	Jan14_100x_M1BP_rep1_3R2_B-C-A_Position007_6_cmle.ics	16	1	0	1.9493999999999998	0.4244663332084218	1.0	1.969554495985222	1.0	0.3070974377553859	2.4461296713906946	0.9463644489452174	0.9742568988411083	0.9462507814639338	0.8871746914186218	0.4071137249996076	0.9922369396651096	380.0	7.321865821017477	386.0	0.8900097189585793
406	Jan14_100x_M1BP_rep1_3R2_B-C-A_Position007_6_cmle.ics	17	1	0	1.5162	0.2022728781407084	1.0	0.42540144110901373	1.0	0.21647536878642168	1.1775692209431416	0.5244384751368311	0.6876403480365874	0.524948107723588	0.3069660404202345	0.7872121355305015	0.9674541630026406	400.0	7.3709307098376335	350.0	0.8070036311800589
407	Jan14_100x_M1BP_rep1_3R2_B-C-A_Position007_6_cmle.ics	18	1	0	2.3826	0.6802225666685033	1.0	1.449626260897894	1.0	0.2991929625871361	2.8539297769143617	0.8348192161146786	0.9083291145985984	0.8327036316644907	0.7557539101009831	0.5767321727295786	0.9964747467599188	376.0	7.302690743717278	375.0	0.8646467476929202
408	Jan14_100x_M1BP_rep1_3R2_B-C-A_Position007_6_cmle.ics	19	1	0	2.3826	0.3358740511852321	1.0	1.3389208086236206	1.0	0.3094130126480329	2.9781289854170767	0.797160679716068	0.8830371226787123	0.7906180540618054	0.6748068581056859	0.6727579572104292	0.9994444406170198	418.0	8.100862900800063	447.0	1.0306589232499608
409	Jan14_100x_M1BP_rep1_3R2_B-C-A_Position007_6_cmle.ics	20	1	0	1.7328	0.747175591721113	1.0	1.7328	1.0	0.27270769562411395	2.3354850873051403	0.9728636019217799	0.9924602612887916	0.9613229306310732	0.9080368368901804	0.31591207072493815	0.9892113339566263	288.0	5.453118863847313	240.0	0.553373918523469
410	Jan14_100x_M1BP_rep1_3R2_B-C-A_Position007_6_cmle.ics	21	1	0	1.9493999999999998	0.25817299068838034	1.0	0.0	1.0	0.12060384144514417	2.421476096957023	0.04349521005266869	0.1510941539142095	0.04349521005266869	0.015106650631056553	0.9831835562606185	0.9342194581781065	280.0	5.5317949534490145	153.0	0.35277587305871144
411	Jan14_100x_M1BP_rep1_3R2_B-C-A_Position007_6_cmle.ics	21	2	0	1.9493999999999998	0.19463186016796452	2.0	0.8344252714560013	1.0	0.2719927636026785	1.7465131791554345	0.6205891704336527	0.8064253030868549	0.6196491519097582	0.44235889354290214	0.7448798429637735	0.9424102665227249	498.0	9.25673765853789	545.0	1.2566199399803775
412	Jan14_100x_M1BP_rep1_3R2_B-C-A_Position007_6_cmle.ics	22	1	0	2.166	0.28908375767725275	1.0	2.2993472375616095	1.0	0.2722164734601329	2.8405091142203798	0.9801052457063559	0.9963526283794986	0.9714596240873895	0.9393087186918585	0.3339369947009837	0.9876360101854658	352.0	6.766345800788536	324.0	0.7470547900066831
413	Jan14_100x_M1BP_rep1_3R2_B-C-A_Position007_6_cmle.ics	23	1	0	2.166	0.2582706338172586	1.0	1.7328	1.0	0.31349512928262635	2.833608925715749	0.9349703125860743	0.9782008876285277	0.9081211064459651	0.759959474704024	0.5254491252166527	0.9907047923400484	380.0	7.345271069857897	390.0	0.899232617600637
414	Jan14_100x_M1BP_rep1_3R2_B-C-A_Position007_6_cmle.ics	23	2	0	2.166	0.5202919706946891	2.0	1.466392331574739	1.0	0.282721775359579	2.697833106323599	0.7438403705717372	0.8371323802384094	0.7428751404134443	0.6622975830924249	0.6924017632746103	0.9867187451180559	396.0	7.609213369782048	394.0	0.9084555162426948
415	Jan14_100x_M1BP_rep1_3R2_B-C-A_Position007_6_cmle.ics	24	1	0	1.7328	0.2873084756300867	1.0	0.2918229810711206	1.0	0.29336257929680026	2.2638201624476735	0.5535183561760996	0.7334933396052941	0.5459920032500161	0.2519457332848682	0.7215476937794909	0.9790769892480361	238.0	4.5229755568024474	187.0	0.4311705115162029
416	Jan14_100x_M1BP_rep1_3R2_B-C-A_Position007_6_cmle.ics	25	1	0	2.3826	0.3356330590170718	1.0	1.9493999999999998	1.0	0.28789174373439613	2.7919955138951202	0.9474458076259367	0.9827553601399428	0.9453088433444437	0.8835898163250834	0.40271999518490736	0.9929837213497189	414.0	8.011472076978604	425.0	0.979932980718643
417	Jan14_100x_M1BP_rep1_3R2_B-C-A_Position007_6_cmle.ics	26	1	0	1.7328	0.3680017515292255	1.0	0.7748934119142009	1.0	0.31749310758586835	2.5624175473572257	0.7036443324872935	0.8324650292933341	0.6988607087650999	0.48057288983034674	0.6914425617313815	0.9954091679625806	324.0	6.210825780559593	309.0	0.7124689200989662
418	Jan14_100x_M1BP_rep1_3R2_B-C-A_Position007_6_cmle.ics	27	1	0	2.166	0.5044107109571693	1.0	1.9493999999999998	1.0	0.29030876381044407	2.568008029235801	0.9696566296883254	0.9942440570522979	0.9563528790279979	0.8720084521922874	0.42448809381350894	0.9830529238859608	444.0	8.518066513756601	474.0	1.0929134890838512
419	Jan14_100x_M1BP_rep1_3R2_B-C-A_Position007_6_cmle.ics	28	1	0	1.9493999999999998	0.7287976313717561	1.0	0.6016084874694266	1.0	0.2832713745507226	2.6350304178723594	0.6197384178824473	0.7702808733562626	0.5848254054404833	0.4261239948792675	0.7820771162628576	0.9936307479289859	358.0	6.877026787680301	339.0	0.7816406599143998
420	Jan14_100x_M1BP_rep1_3R2_B-C-A_Position007_6_cmle.ics	29	1	0	2.166	0.3036848890343743	1.0	0.5556144027286182	1.0	0.2929827046121176	3.0225637025291836	0.561759409594096	0.714819188191882	0.5522361623616237	0.3575970479704797	0.768173733566528	0.9961056308267793	354.0	6.857851710380102	339.0	0.7816406599143998
421	Jan14_100x_M1BP_rep1_3R2_B-C-A_Position007_6_cmle.ics	30	1	0	1.5162	0.8250766979334994	1.0	0.5158750220536572	1.0	0.17038380986269927	1.1007792222882216	0.7659352887468615	0.9282436468081868	0.7628585558852621	0.3298191052271171	0.607405785488904	0.8545775626997243	490.0	9.148171757416234	421.0	0.9707100820765852
422	Jan14_100x_M1BP_rep1_3R2_B-C-A_Position007_6_cmle.ics	31	1	0	1.9493999999999998	0.42403245494564773	1.0	1.2995999999999999	1.0	0.29969868008923495	3.101612223226258	0.9669641244714571	0.99961702048162	0.9619635951501716	0.7770872383751705	0.3768517267020001	0.9979904544353011	326.0	6.325736938991579	303.0	0.6986345721358797
423	Jan14_100x_M1BP_rep1_3R2_B-C-A_Position007_6_cmle.ics	32	1	0	2.166	0.4862397593749516	1.0	1.2995999999999999	1.0	0.2752220613729504	3.0370617347892455	0.857713363965197	0.9241030403754033	0.8547218691954248	0.7215465832437188	0.5503531269213069	0.9966393455647239	342.0	6.6598949854369875	312.0	0.7193860940805097
424	Jan14_100x_M1BP_rep1_3R2_B-C-A_Position007_6_cmle.ics	32	2	0	1.5162	0.1851496056588395	2.0	0.0	1.0	0.18624602373503935	2.67615847684557	0.05595854922279793	0.19135301593508652	0.05595854922279793	0.020644735555772804	0.9734186235413073	0.9343363849851172	180.0	3.554482095157191	98.0	0.2259610167304165
425	Jan14_100x_M1BP_rep1_3R2_B-C-A_Position007_6_cmle.ics	33	1	0	1.9493999999999998	0.5405407097473512	1.0	1.3309465686852426	1.0	0.2605272819303489	2.9517104492602657	0.8951594497582838	0.9567296719712846	0.8947133639023176	0.7998319397472872	0.3785304470880396	0.9855837170625268	252.0	4.8826539378583895	192.0	0.4426991348187751
426	Jan14_100x_M1BP_rep1_3R2_B-C-A_Position007_6_cmle.ics	34	1	0	3.0324	0.47309556608079384	2.0	0.8664	1.0	0.3003166324432786	3.0484003082517632	0.7217245765548638	0.8355124857735824	0.7177768851398094	0.48521233625672266	0.7226526733685418	0.9866012074443844	614.0	11.989503042402724	784.0	1.807688133843332
427	Jan14_100x_M1BP_rep1_3R2_B-C-A_Position007_6_cmle.ics	35	1	0	1.5162	0.3648019704994107	1.0	1.5627088357751586	1.0	0.23858522695166515	1.2459158220268582	0.864623658059624	0.9287649159915393	0.8567715608412819	0.7529607494911602	0.5982541297424925	0.9798991742208023	424.0	7.8136546574047	401.0	0.9245955888662961
428	Jan14_100x_M1BP_rep1_3R2_B-C-A_Position007_6_cmle.ics	36	1	0	2.5991999999999997	0.5690792405719329	2.0	0.0	1.0	0.18096198326363785	2.939506814284592	0.1376603363434008	0.27960313265389686	0.1372434432392594	0.01793198686786722	0.9600676516843349	0.9212409518288123	372.0	7.423947159459597	287.0	0.6617429775676483
429	Jan14_100x_M1BP_rep1_3R2_B-C-A_Position007_6_cmle.ics	36	2	0	1.7328	1.471091598787168	1.0	1.3452374738224686	1.0	0.29707140608219007	2.415049790424047	0.7489670728892925	0.8415247865283971	0.748851682833682	0.6706228085195084	0.6915582308294267	0.9900210531671451	276.0	5.278567387744619	235.0	0.5418452952208966
430	Jan14_100x_M1BP_rep1_3R2_B-C-A_Position007_6_cmle.ics	37	1	0	2.5991999999999997	0.13491510649513597	1.0	0.0	1.0	0.174803668950747	2.6125588088895952	0.15485838533871743	0.34640951063168895	0.15485838533871743	0.021969333295682375	0.9225412563994173	0.9184002512003205	432.0	8.413730784175172	353.0	0.8139208051616021
431	Jan14_100x_M1BP_rep1_3R2_B-C-A_Position007_6_cmle.ics	38	1	0	1.083	1.3718136868034838	1.0	1.6456566907434287	1.0	0.22548470257757874	2.173463547007428	0.9318725833179893	0.9645940943317601	0.9315237089224626	0.8820271540571185	0.41935520904038476	0.9096123179801913	156.0	2.9713266545476085	87.0	0.20059804546475749
432	Jan14_100x_M1BP_rep1_3R2_B-C-A_Position007_6_cmle.ics	38	2	0	1.2995999999999999	2.2644104848337716	1.0	0.9590684260691023	1.0	0.23114482096837494	1.9929454791273387	0.7667096299024121	0.8343040440357015	0.7657792981810077	0.6447828741435618	0.5968686882837334	0.9735889883446225	182.0	3.3885302675041413	111.0	0.2559354373171044
433	Jan14_100x_M1BP_rep1_3R2_B-C-A_Position007_6_cmle.ics	39	1	0	1.9493999999999998	0.4715536815317751	1.0	1.6720368465176956	1.0	0.28919145484457787	2.8392185692928296	0.8586829505617671	0.9241875861065516	0.8582873719484747	0.788231308910522	0.5394341009100304	0.9995444928322301	310.0	6.014984141386588	276.0	0.6363800063019892
434	Jan14_100x_M1BP_rep1_3R2_B-C-A_Position007_6_cmle.ics	39	2	0	1.2995999999999999	3.5321010106802717	1.0	0.3095250132321943	1.0	0.24696992748222074	1.7380144589984683	0.39320968849320925	0.5131336646493673	0.39320968849320925	0.2000491063106156	0.8599630892311937	0.9838378016954697	230.0	4.367599157999953	163.0	0.375833119663856
435	Jan14_100x_M1BP_rep1_3R2_B-C-A_Position007_6_cmle.ics	40	1	0	1.9493999999999998	0.7125541399309976	2.0	0.6190500264643886	1.0	0.29294378191854303	2.5701928965550453	0.6117813864078082	0.7620384039423516	0.6115211827054813	0.4144540501502809	0.7285935074519754	0.9912371665545463	380.0	7.204839576815382	377.0	0.8692581970139491
436	Jan14_100x_M1BP_rep1_3R2_B-C-A_Position007_6_cmle.ics	41	1	0	2.3826	0.5305996019820239	1.0	0.10317500441073144	1.0	0.27846769910545255	2.2979102653343717	0.3597166932162864	0.5672900371902501	0.3597166932162864	0.054934332555029414	0.8791676449604989	0.9854419300673926	518.0	9.820718021847279	585.0	1.3488489264009556
437	Jan14_100x_M1BP_rep1_3R2_B-C-A_Position007_6_cmle.ics	41	2	0	0.8664	9.498714995449472	1.0	0.10317500441073144	1.0	0.2760730602062183	2.1718807266188245	0.15850278848941496	0.2833925114485493	0.15850278848941496	0.039077818961728024	0.9486962260618617	0.9899374289771149	110.0	2.0837636736433693	57.0	0.13142630564932387
438	Jan14_100x_M1BP_rep1_3R2_B-C-A_Position007_6_cmle.ics	42	1	0	2.166	0.32564397160794756	2.0	0.2918229810711206	1.0	0.28374183911588013	2.730387635143762	0.44652354448272813	0.629908413581883	0.44652354448272813	0.2095885973436994	0.8390108642236138	0.996627799709613	332.0	6.389607428202506	303.0	0.6986345721358797
439	Jan14_100x_M1BP_rep1_3R2_B-C-A_Position007_6_cmle.ics	43	1	0	1.9493999999999998	0.4314582762452591	1.0	1.1321417835580119	1.0	0.2897745323548643	2.748855595576992	0.7816648409248854	0.8829022226933814	0.7778366726739461	0.6452259797165978	0.6573711533186644	0.9890966712455751	356.0	6.808926126929153	340.0	0.7839463845749143
440	Jan14_100x_M1BP_rep1_3R2_B-C-A_Position007_6_cmle.ics	44	1	0	1.7328	0.6539756786122152	1.0	2.257220597927062	1.0	0.29119121721641505	2.5367007632882066	0.969704140537915	0.9914218815192144	0.969697913228673	0.9314279842822715	0.33827648303735625	0.9904668432954516	288.0	5.523334610368572	248.0	0.5718197158075845
441	Jan14_100x_M1BP_rep1_3R2_B-C-A_Position007_6_cmle.ics	44	2	0	1.083	0.41566546092198164	1.0	1.8096231334713841	1.0	0.2818939505498759	2.7271892977215133	0.8988560432922539	0.9312505059688759	0.8988560432922539	0.8532005255849	0.4862960295543251	0.9908028116916691	130.0	2.483907295069816	74.0	0.17062362487806956
442	Jan14_100x_M1BP_rep1_3R2_B-C-A_Position007_6_cmle.ics	46	1	0	1.2995999999999999	0.27048468716805246	1.0	0.3095250132321943	1.0	0.2687989477322422	2.1580543504205023	0.5128342008096446	0.7048801103251924	0.5128342008096446	0.27402798167178255	0.777689293800962	0.9858323067836856	238.0	4.49957030796203	179.0	0.4127247142320873
443	Jan14_100x_M1BP_rep1_3R2_B-C-A_Position007_6_cmle.ics	47	1	0	2.166	0.39654186770129224	1.0	0.46141264688247224	1.0	0.2718266117790347	2.767553404573711	0.49984021183345506	0.6236577794010226	0.4989682249817385	0.3082062636961286	0.8282024936762107	0.978659217658359	308.0	5.92347823179502	265.0	0.6110170350363303
444	Jan14_100x_M1BP_rep1_3R2_B-C-A_Position007_6_cmle.ics	47	2	0	1.5162	4.338105441425554	1.0	1.8148458414482778	1.0	0.27190944680206175	1.9713574210360336	0.8963020452885317	0.935212746530314	0.895804419284149	0.8226054601899196	0.4726175755448992	0.9669761281379973	220.0	4.1441220984463065	160.0	0.3689159456823127
445	Jan14_100x_M1BP_rep1_3R2_B-C-A_Position007_6_cmle.ics	48	1	0	2.3826	0.333446112516984	1.0	2.166	1.0	0.24755056373921572	1.9912017387104386	0.9982836878835937	0.9992785599804812	0.9835772487685039	0.903266040997985	0.21083591060438478	0.9178832027562595	434.0	8.364805200724218	423.0	0.9753215313976139
446	Jan14_100x_M1BP_rep1_3R2_B-C-A_Position007_6_cmle.ics	48	2	0	0.8664	5.074134106555393	1.0	0.10317500441073144	1.0	0.3004098407371518	1.7751876509140179	0.19098178942364724	0.3132416845098625	0.19098178942364724	0.04566736356791001	0.9184571256450773	1.008312001635765	98.0	1.8389964510194161	50.0	0.11528623302572269
447	Jan14_100x_M1BP_rep1_3R2_B-C-A_Position007_6_cmle.ics	49	1	0	2.166	0.38377442297384584	1.0	0.7295574526778015	1.0	0.28464464946931456	2.370331931722545	0.6693557238502909	0.8074397248746936	0.6675492993816998	0.4292819119745363	0.6973699570901073	0.9901762228066814	424.0	8.141328141170572	438.0	1.0099074013053309
448	Jan14_100x_M1BP_rep1_3R2_B-C-A_Position007_6_cmle.ics	50	1	0	1.7328	0.4474082292054788	1.0	1.6668432081858544	1.0	0.18426547043389924	1.2205883130823414	0.9247396042520148	0.9582797815085549	0.9044970144857686	0.8370853080568721	0.440260050969195	0.745207408548114	380.0	7.228244825655799	299.0	0.6894116734938217
449	Jan14_100x_M1BP_rep1_3R2_B-C-A_Position007_6_cmle.ics	51	1	0	2.166	0.5712618398748037	1.0	1.9493999999999998	1.0	0.2776091089279925	2.219519900886266	0.9921676013074039	0.9998906852938926	0.9898009379201784	0.898200679937472	0.12954689392412932	0.9856965174287053	380.0	7.2282448256558	367.0	0.8462009504088046
450	Jan14_100x_M1BP_rep1_3R2_B-C-A_Position007_6_cmle.ics	52	1	0	1.7328	0.48631529605053847	1.0	0.622541700711641	1.0	0.27106948149127175	2.6333271288931632	0.6725334886429819	0.8225975538730343	0.6725334886429819	0.5078916715200932	0.6737932387854899	0.9925386937323926	232.0	4.459105067591521	173.0	0.3988903662690006
451	Jan14_100x_M1BP_rep1_3R2_B-C-A_Position007_6_cmle.ics	53	1	0	2.5991999999999997	0.22669632373542142	2.0	0.0	1.0	0.28470118597487265	3.0461043839815263	0.1896825557194528	0.41114389056153894	0.17547333750934552	0.018258602921861423	0.9191745515698275	0.9842346423288358	460.0	8.992656053244529	495.0	1.1413337069546547
452	Jan14_100x_M1BP_rep1_3R2_B-C-A_Position007_6_cmle.ics	55	1	0	1.2995999999999999	0.6817999449245444	1.0	0.0	1.0	0.2184986626087996	2.3674764747180896	0.09714993017646312	0.2944331598324235	0.09714993017646312	0.033483559730862006	0.9591045934047232	0.9465821133128625	154.0	2.9266312426368795	84.0	0.1936808714832141
453	Jan14_100x_M1BP_rep1_3R2_B-C-A_Position008_7_cmle.ics	1	1	0	2.3826	0.28585275610486016	1.0	0.3095250132321943	1.0	0.273412978788522	2.6585739944893048	0.422626255586434	0.6074076332685757	0.4198036363002779	0.20423044421406605	0.8224527471562324	0.9921243732848857	444.0	8.588282260277861	460.0	1.0606333438366489
454	Jan14_100x_M1BP_rep1_3R2_B-C-A_Position008_7_cmle.ics	3	1	0	1.9493999999999998	0.3568898437943005	1.0	0.0	1.0	0.2723704964559507	2.1154362947632768	0.27781479013990673	0.4609522854969843	0.27781479013990673	0.023827772635352244	0.8947250758892763	0.9660186095945258	362.0	6.919607113820921	338.0	0.7793349352538855
455	Jan14_100x_M1BP_rep1_3R2_B-C-A_Position008_7_cmle.ics	4	1	0	2.5991999999999997	0.2596381402476115	1.0	0.0	1.0	0.28084595802463763	3.0163983840482373	0.291023252550921	0.5033440644804228	0.29428157178825604	0.021118663621411366	0.8683386848028544	0.9921966559910946	472.0	9.190612778187646	511.0	1.178225301522886
456	Jan14_100x_M1BP_rep1_3R2_B-C-A_Position008_7_cmle.ics	5	1	0	1.7328	0.3733313226889985	1.0	0.0	1.0	0.20636754714263927	2.7032956214182895	0.1394583932527498	0.26358632282638267	0.12145827665280423	0.0219377939290295	0.9496795554984484	0.9568881564106961	230.0	4.508030651042473	149.0	0.34355297441665367
457	Jan14_100x_M1BP_rep1_3R2_B-C-A_Position008_7_cmle.ics	5	2	0	1.5162	1.1305820821746493	1.0	0.3720027687491155	1.0	0.30873138643558196	2.876881672736564	0.39266489175638386	0.5210657235026623	0.3894486765906176	0.2579870962726884	0.8416719338623845	1.0026721772038751	202.0	3.905700133132687	150.0	0.3458586990771681
458	Jan14_100x_M1BP_rep1_3R2_B-C-A_Position008_7_cmle.ics	5	3	0	1.9493999999999998	0.1630934605592621	2.0	0.0	1.0	0.15593779045165432	2.734245644151761	0.06341579540596215	0.1770230090559291	0.06341579540596215	0.0219377939290295	0.9812286284547203	0.9031430794015978	210.0	4.154697527296863	113.0	0.2605468866381333
459	Jan14_100x_M1BP_rep1_3R2_B-C-A_Position008_7_cmle.ics	6	1	0	1.9493999999999998	0.2031358778616154	1.0	0.0	1.0	0.2535919491937771	1.797569306485887	0.2842616118073596	0.4657797824659568	0.2842616118073596	0.02448542636101516	0.9054562044483836	0.9589371051069265	378.0	7.206954662585491	348.0	0.8023921818590299
460	Jan14_100x_M1BP_rep1_3R2_B-C-A_Position008_7_cmle.ics	7	1	0	2.3826	0.45739318558913816	1.0	0.20635000882146287	1.0	0.26869112304574283	2.200742450658227	0.38864255462986896	0.5637146322549857	0.37716580836299285	0.1453939912115006	0.8399770018925047	0.9823965055809499	474.0	9.09487669705585	503.0	1.1597795042387702
461	Jan14_100x_M1BP_rep1_3R2_B-C-A_Position008_7_cmle.ics	8	1	0	1.9493999999999998	0.7042221811613815	1.0	0.2918229810711206	1.0	0.2773282079615054	3.034264341019039	0.4567824509540446	0.6165513302875572	0.44429420854608975	0.2235118247782854	0.8043279057790653	0.9972774160460541	284.0	5.527564781908793	237.0	0.5464567445419256
462	Jan14_100x_M1BP_rep1_3R2_B-C-A_Position008_7_cmle.ics	9	1	0	2.5991999999999997	0.2489326144150105	1.0	0.3720027687491155	1.0	0.306083527208149	3.175486122065106	0.47016880211511086	0.6448444173276388	0.46846451088061825	0.2559162090705715	0.8041918463221882	0.9948508753499498	446.0	8.703193418709848	490.0	1.1298050836520823
463	Jan14_100x_M1BP_rep1_3R2_B-C-A_Position008_7_cmle.ics	10	1	0	2.166	0.4236455481301538	1.0	2.0737919230729003	1.0	0.2593598562354188	1.98239564233951	0.9239352056300445	0.9639360512642231	0.9217882344097943	0.8743129222298434	0.42332906205326776	0.988696746592662	430.0	8.181793381541082	427.0	0.9845444300396717
464	Jan14_100x_M1BP_rep1_3R2_B-C-A_Position008_7_cmle.ics	11	1	0	2.3826	0.3284684193837267	2.0	2.364953073491199	1.0	0.28623391850759233	2.761662115123798	0.9436385995584727	0.9786348213888848	0.9383121212570192	0.8858585334775458	0.4312414244166302	0.9911146974066382	486.0	9.33964391967981	539.0	1.2427855920172906
465	Jan14_100x_M1BP_rep1_3R2_B-C-A_Position008_7_cmle.ics	12	1	0	2.3826	0.6341717933058498	1.0	0.8779414014559871	1.0	0.2579852451753039	2.3921802181161307	0.6663047207701778	0.8014672936807475	0.6661715139160796	0.501130239974166	0.6686863879974166	0.9633594328042902	476.0	9.045951113604906	496.0	1.143639431615169
466	Jan14_100x_M1BP_rep1_3R2_B-C-A_Position008_7_cmle.ics	13	1	0	2.166	0.4505581583189234	1.0	2.3825999999999996	1.0	0.2851885498389025	2.6670213492839068	0.9770636355482967	0.9959027033661085	0.9741747581981336	0.9339452529419817	0.2669178649128185	0.9951147397038399	414.0	7.964661579297767	423.0	0.9753215313976139
467	Jan14_100x_M1BP_rep1_3R2_B-C-A_Position008_7_cmle.ics	15	1	0	2.3826	0.2753935668272157	1.0	0.0	1.0	0.2549638400304355	2.1686938034809846	0.17419660395816672	0.38092696258453224	0.16490290922925224	0.020048991824343734	0.9321234912037261	0.951126937626282	490.0	9.382224245820424	515.0	1.1874482001649438
468	Jan14_100x_M1BP_rep1_3R2_B-C-A_Position008_7_cmle.ics	16	1	0	1.9493999999999998	0.3103310749495615	1.0	0.2918229810711206	1.0	0.2556935821690291	1.633201690402825	0.42611801228808244	0.6521547381756392	0.42611801228808244	0.19056256242406425	0.7947837814451783	0.9630418954141718	456.0	8.598996994497615	463.0	1.067550517818192
469	Jan14_100x_M1BP_rep1_3R2_B-C-A_Position008_7_cmle.ics	17	1	0	2.5991999999999997	0.2734584389147549	1.0	0.6497999999999999	1.0	0.2654481157637499	3.311101009988445	0.6850584495843065	0.7926897804348136	0.674643204026821	0.3757195478785682	0.7231038638065618	0.9897516505168836	432.0	8.50735177953684	435.0	1.0029902273237874
470	Jan14_100x_M1BP_rep1_3R2_B-C-A_Position008_7_cmle.ics	17	2	0	2.3826	0.3759922409769748	2.0	1.2225574214657589	1.0	0.2876330497187919	2.5750910566468486	0.683138297764031	0.7962501043560772	0.681633534036371	0.5473929306648042	0.7639814505653245	0.964109603845683	490.0	9.312008499299163	547.0	1.2612313893014064
471	Jan14_100x_M1BP_rep1_3R2_B-C-A_Position008_7_cmle.ics	18	1	0	1.7328	0.46839670202632805	1.0	0.9535025770009804	1.0	0.28649227870854427	2.8600446108002306	0.818332616575536	0.9129139276279412	0.817791976408429	0.6792836517785833	0.5347090388431552	0.994488438209543	218.0	4.193047681897258	162.0	0.37352739500334153
472	Jan14_100x_M1BP_rep1_3R2_B-C-A_Position008_7_cmle.ics	19	1	0	1.083	0.5052606869896515	1.0	0.32626801153583	1.0	0.3152986162946812	1.9641035951462027	0.3904752092241262	0.5058329859924038	0.3904752092241262	0.22243557020891971	0.7830708665179718	0.9859369988836063	150.0	2.8372404188154228	97.0	0.22365529206990203
473	Jan14_100x_M1BP_rep1_3R2_B-C-A_Position008_7_cmle.ics	19	2	0	2.3826	0.43936518619258935	2.0	0.0	1.0	0.165232813613806	2.0953315767149796	0.20382434071569402	0.4481985884689056	0.20382434071569402	0.02262711507209861	0.9222906874235085	0.8568316770441491	420.0	8.168963561551216	329.0	0.7585834133092554
474	Jan14_100x_M1BP_rep1_3R2_B-C-A_Position008_7_cmle.ics	20	1	0	1.7328	0.48276578756169114	1.0	0.2991586303963464	1.0	0.3101078237658105	3.0954892923963095	0.4943359159842838	0.6525309367311718	0.48960819593875077	0.25754599199500605	0.7813805949015631	0.9962785987339795	258.0	4.993334924750159	217.0	0.5003422513316366
475	Jan14_100x_M1BP_rep1_3R2_B-C-A_Position008_7_cmle.ics	21	1	0	2.3826	0.7387648135208791	1.0	0.9077480443748005	1.0	0.2963225750420698	2.8369438706556442	0.6783477847165371	0.8150515835087072	0.6786692440562168	0.5207298412848087	0.661748148542042	0.9934225646832363	436.0	8.432905861475366	466.0	1.0744676917997353
476	Jan14_100x_M1BP_rep1_3R2_B-C-A_Position008_7_cmle.ics	22	1	0	2.3826	0.4348245695809982	1.0	0.0	1.0	0.1223121912259694	1.931825878780758	0.057155234657039714	0.27342960288808665	0.057155234657039714	0.021182052604435276	0.9678715864718129	0.8473752419847185	482.0	9.554521330783817	348.0	0.8023921818590299
477	Jan14_100x_M1BP_rep1_3R2_B-C-A_Position008_7_cmle.ics	22	2	0	1.2995999999999999	5.951979556757807	1.0	0.23070632344123612	1.0	0.2119681706079087	2.3018648479987665	0.330867457452295	0.5249262506446623	0.37559979370809693	0.17410624033006705	0.8535954556212888	0.9403989366075126	206.0	3.7844437173903653	128.0	0.2951327565458501
478	Jan14_100x_M1BP_rep1_3R2_B-C-A_Position008_7_cmle.ics	23	1	0	2.3826	0.3587702553926957	1.0	0.2918229810711206	1.0	0.29400827856747336	2.9155135970044257	0.44682222040712605	0.625799776743173	0.4293246934756369	0.19494359588699212	0.8504713306141293	0.9910173016834911	422.0	8.190253724621522	442.0	1.0191302999473888
479	Jan14_100x_M1BP_rep1_3R2_B-C-A_Position008_7_cmle.ics	24	1	0	2.8158	0.42351509261642256	1.0	1.5897231072394298	1.0	0.29021324131059895	3.348757544142179	0.7671021741121389	0.8687346010628199	0.7649041608123714	0.6542920453809331	0.6460502321645599	0.9931129561194194	508.0	9.924914446059516	580.0	1.3373203030983833
480	Jan14_100x_M1BP_rep1_3R2_B-C-A_Position008_7_cmle.ics	24	2	0	2.166	0.40226542745430555	2.0	0.0	1.0	0.25041460473314325	2.709456895208694	0.130272495571584	0.27261731114173837	0.12965374589268602	0.01525206789716693	0.9580089061022506	0.9738600095092458	340.0	6.591794324685842	295.0	0.680188774851764
481	Jan14_100x_M1BP_rep1_3R2_B-C-A_Position008_7_cmle.ics	25	1	0	1.7328	0.31239411978880716	2.0	1.2225574214657589	1.0	0.30522020166941516	3.0171518588631385	0.7243030572834575	0.7933355792715941	0.7210304043892051	0.6308920786559664	0.6534601387198503	1.0008323311206826	244.0	4.727277539055895	198.0	0.45653348278186184
482	Jan14_100x_M1BP_rep1_3R2_B-C-A_Position008_7_cmle.ics	25	2	0	1.9493999999999998	0.33713591053370434	1.0	1.3107987492438529	1.0	0.30691474215024095	3.020137862460902	0.776942235270054	0.8700263496685235	0.7761521462747505	0.6529544114639105	0.590198828291254	0.9958842757856031	322.0	6.212940866329701	301.0	0.6940231228148507
483	Jan14_100x_M1BP_rep1_3R2_B-C-A_Position008_7_cmle.ics	26	1	0	3.0324	0.5001480570640044	1.0	1.91474365959324	1.0	0.27103464227672674	2.9838534149199902	0.8374192208769101	0.924988785438504	0.8371058008176345	0.7409593004464277	0.5419267771740353	0.9841158612418557	652.0	12.698284375664073	815.0	1.8791655983192799
484	Jan14_100x_M1BP_rep1_3R2_B-C-A_Position008_7_cmle.ics	27	1	0	2.8158	0.48413066999691196	1.0	0.9479040472602467	1.0	0.3022681670706036	2.9209958115606924	0.6325211254332416	0.7626663595145601	0.6265400362299871	0.4425168322844787	0.776657753019828	0.9841121978711764	598.0	11.538318751755204	756.0	1.7431278433489275
485	Jan14_100x_M1BP_rep1_3R2_B-C-A_Position008_7_cmle.ics	27	2	0	1.7328	6.199245979287246	3.0	1.074245800390238	1.0	0.2895291789548354	2.703468093146991	0.5947435105391566	0.7008146511554852	0.5928901268049549	0.5032627930597585	0.7943293083251207	0.9932570173011921	250.0	4.791148028266822	200.0	0.46114493210289076
486	Jan14_100x_M1BP_rep1_3R2_B-C-A_Position008_7_cmle.ics	28	1	0	1.7328	0.19693201232408786	1.0	1.860013843745577	1.0	0.25384631542289327	3.217116855495034	0.955496447873823	0.9827577415955675	0.955496447873823	0.9172091165573268	0.2519096765867968	0.9859002087553765	196.0	3.8652348927621802	130.0	0.29974420586687905
487	Jan14_100x_M1BP_rep1_3R2_B-C-A_Position008_7_cmle.ics	28	2	0	1.9493999999999998	2.9119251147928655	1.0	0.0	1.0	0.07094322509159018	1.7969320883210105	1.6995819028518986E-5	0.10010962303273395	0.05991875998504368	0.02995088208300758	0.9842388588101314	0.8964599944485664	260.0	5.272082825065085	105.0	0.24210108935401767
488	Jan14_100x_M1BP_rep1_3R2_B-C-A_Position008_7_cmle.ics	29	1	0	1.7328	9.800759756823014	1.0	0.0	1.0	0.18525019796186604	4.071430106499978	0.15714026921229018	0.2798216803320652	0.1380835361483267	0.020049148177027954	0.9485453836760079	0.9064739349433094	164.0	3.1501083021905223	85.0	0.19598659614372857
489	Jan14_100x_M1BP_rep1_3R2_B-C-A_Position008_7_cmle.ics	29	2	0	1.5162	9.663156723899823	1.0	0.815064591942846	1.0	0.19146678884321805	2.3279475974353394	0.5979025385348488	0.6806766538282807	0.5924481935682049	0.47546529303812923	0.7759397521547783	0.853575213175749	166.0	3.1011827187395715	88.0	0.20290377012527194
490	Jan14_100x_M1BP_rep1_3R2_B-C-A_Position008_7_cmle.ics	29	3	0	1.5162	8.143089021377602	1.0	0.10317500441073144	1.0	0.1432167485666927	1.9133617180942137	0.2746154391436875	0.4083532210171467	0.2746154391436875	0.069238675834692	0.8716502836288558	0.7597227988801044	314.0	5.659675237240074	198.0	0.45653348278186184
491	Jan14_100x_M1BP_rep1_3R2_B-C-A_Position008_7_cmle.ics	29	4	0	2.166	0.4576937258668239	1.0	0.0	1.0	0.10959044140429511	2.461260277180474	0.05895024534706962	0.1698742940856785	0.05895024534706962	0.020049148177027954	0.9810757963342989	0.8911857257810791	258.0	5.203982164313935	129.0	0.29743848120636457
492	Jan14_100x_M1BP_rep1_3R2_B-C-A_Position008_7_cmle.ics	30	1	0	1.5162	0.20951873829014706	1.0	0.0	1.0	0.16489591520162108	2.3637739921676824	0.08069961853745637	0.23691664637610585	0.08069961853745637	0.028735492249005762	0.9671303066954592	0.8577468540430492	200.0	3.9078152189027975	108.0	0.24901826333556107
493	Jan14_100x_M1BP_rep1_3R2_B-C-A_Position008_7_cmle.ics	30	2	0	0.6497999999999999	4.469917255732764	1.0	1.3934633376079517	1.0	0.1557087040452072	1.4919124474002907	0.8715120525931337	0.920172875578281	0.8715120525931337	0.7943267591916241	0.4521843558771771	0.7306736032713848	122.0	2.141288905543962	50.0	0.11528623302572269
494	Jan14_100x_M1BP_rep1_3R2_B-C-A_Position008_7_cmle.ics	31	1	0	2.166	0.22714460242351706	1.0	2.169130249325353	1.0	0.282126282943624	3.2127557537984974	0.9415868830410392	0.9718972870617799	0.9409276726777214	0.8890602049303626	0.3023160769794504	0.9917926941621371	362.0	7.060038606863436	344.0	0.7931692832169722
495	Jan14_100x_M1BP_rep1_3R2_B-C-A_Position008_7_cmle.ics	31	2	0	1.2995999999999999	3.618005901989022	1.0	0.10317500441073144	1.0	0.31028075591010307	2.5639049591741445	0.20275806537243174	0.33073557258392766	0.20275806537243174	0.0728803511069425	0.9204602358506461	1.0009398445888615	162.0	3.0820076414393744	108.0	0.24901826333556107
496	Jan14_100x_M1BP_rep1_3R2_B-C-A_Position008_7_cmle.ics	32	1	0	2.166	0.24945229667231197	1.0	2.166	1.0	0.2943559063937729	2.0351036325067358	0.9894910119416587	0.9997249600781606	0.9830214161682423	0.9089002097692538	0.258410427845688	0.9861012197166531	450.0	8.605342251807945	487.0	1.122887909670539
497	Jan14_100x_M1BP_rep1_3R2_B-C-A_Position008_7_cmle.ics	34	1	0	2.3826	0.6449489737194564	2.0	0.0	1.0	0.204599839091196	1.977173189839503	0.14347353371743615	0.3737918311089043	0.14347353371743615	0.02084385620970987	0.9449115266885243	0.9211021927797264	494.0	9.424804571961047	467.0	1.07677341646025
498	Jan14_100x_M1BP_rep1_3R2_B-C-A_Position008_7_cmle.ics	35	1	0	2.3826	0.3071254562893821	2.0	0.0	1.0	0.18388866935489126	1.8919307574960547	0.1157783396329213	0.3196881278305581	0.1157783396329213	0.014664632070010557	0.9621040539417282	0.8797905695876	530.0	10.34634823055628	492.0	1.1344165329731113
499	Jan14_100x_M1BP_rep1_3R2_B-C-A_Position008_7_cmle.ics	35	2	0	1.9493999999999998	0.4530899666584887	1.0	2.242501665206134	1.0	0.2829388513194647	2.6072969543316127	0.8655442333231178	0.9052827152926755	0.8655527462798379	0.799670974222767	0.5481150938191944	0.9872611949873347	310.0	5.897957897184491	273.0	0.6294628323204459
500	Jan14_100x_M1BP_rep1_3R2_B-C-A_Position008_7_cmle.ics	35	3	0	1.5162	0.42126723836462676	3.0	0.3095250132321943	1.0	0.3154864675612304	2.6015392458908257	0.32220902713930605	0.4355569176286308	0.32220902713930605	0.15930615146252597	0.9023733996990241	1.0025647700280598	218.0	4.169642433056838	170.0	0.39197319228745714
501	Jan14_100x_M1BP_rep1_3R2_B-C-A_Position008_7_cmle.ics	36	1	0	2.3826	0.39290562161152837	1.0	0.0	1.0	0.22637768720596957	3.006351231688158	0.16536063363667003	0.40060193377148634	0.17012133468149646	0.023429600606673408	0.9129538984149616	0.947177107542837	372.0	7.166489422214986	321.0	0.7401376160251398
502	Jan14_100x_M1BP_rep1_3R2_B-C-A_Position008_7_cmle.ics	36	2	0	1.5162	3.5601387157036615	1.0	0.0	1.0	0.1274150955665999	2.548909140120722	0.04686973373778227	0.07938363667003707	0.04686973373778227	0.023429600606673408	0.9833190176717987	1.0008670802787465	144.0	2.8903961738065953	58.0	0.13373203030983835
503	Jan14_100x_M1BP_rep1_3R2_B-C-A_Position008_7_cmle.ics	37	1	0	2.3826	0.3795777514305653	1.0	1.8381583393449388	1.0	0.30191376750234217	2.954994825957385	0.9087674523344843	0.9578141420207176	0.9074513336335885	0.8294975729369964	0.41164128384140386	0.9987877660035119	392.0	7.660254039003107	401.0	0.9245955888662961
504	Jan14_100x_M1BP_rep1_3R2_B-C-A_Position008_7_cmle.ics	38	1	0	2.166	0.5074546391929858	1.0	0.0	1.0	0.28908512443940093	2.571227613142056	0.20056156221016655	0.4183151439691353	0.19780880627797753	0.02159431153574136	0.9092271563689852	0.9886612039297792	444.0	8.564877011437437	473.0	1.0906077644233367
505	Jan14_100x_M1BP_rep1_3R2_B-C-A_Position008_7_cmle.ics	39	1	0	1.9493999999999998	0.47280249724284834	1.0	1.2381000529287771	1.0	0.29230660067312964	2.1467583961927557	0.7585195175213351	0.8482809129761039	0.7557507580595462	0.6558789248281807	0.5999815203208149	0.9841938156909339	426.0	8.115807806560044	447.0	1.0306589232499608
506	Jan14_100x_M1BP_rep1_3R2_B-C-A_Position008_7_cmle.ics	40	1	0	2.3826	0.14729260470411534	1.0	0.20635000882146287	1.0	0.23459461086122105	2.484116561275492	0.3963706679774619	0.6513277895361166	0.3963706679774619	0.14816725638911118	0.8414754556693063	0.956139199260401	490.0	9.405629494660852	494.0	1.1390279822941403
507	Jan14_100x_M1BP_rep1_3R2_B-C-A_Position008_7_cmle.ics	41	1	0	3.0324	0.8008175414356559	1.0	1.2944547249242173	1.0	0.3064744784403009	2.924606870620599	0.7330357391123935	0.8299606225950587	0.7338014702894164	0.5691575032030236	0.6250125962096614	0.9787775630441686	678.0	13.115487988620616	919.0	2.1189609630127832
508	Jan14_100x_M1BP_rep1_3R2_B-C-A_Position008_7_cmle.ics	42	1	0	2.3826	0.5561016631995322	1.0	1.0389843448820495	1.0	0.295275107490174	2.9142218692702726	0.7301200084350977	0.8427956597588329	0.7257059601633342	0.5799513064816058	0.6419882177101814	0.9922400141668307	406.0	7.832690429335692	418.0	0.9637929080950418
509	Jan14_100x_M1BP_rep1_3R2_B-C-A_Position008_7_cmle.ics	43	1	0	1.5162	7.302442327603465	1.0	1.2551781017859014	1.0	0.279227296103668	2.628000783982124	0.7381261251720851	0.8081074164283949	0.7352315648275619	0.6562003600550672	0.6479887308303753	0.9992536020982489	182.0	3.4821512628658207	122.0	0.2812984085827634
510	Jan14_100x_M1BP_rep1_3R2_B-C-A_Position008_7_cmle.ics	43	2	0	1.9493999999999998	0.35475852724497065	1.0	0.0	1.0	0.29733905501047625	2.8225767084211615	0.22031310671043808	0.4097656112111264	0.1996496522997635	0.02120177203572311	0.9153205691393634	0.9945110215992367	346.0	6.6556648138967685	330.0	0.7608891379697698
511	Jan14_100x_M1BP_rep1_3R2_B-C-A_Position008_7_cmle.ics	44	1	0	2.5991999999999997	0.29702558391515366	2.0	1.8018739878865302	1.0	0.2775079450669694	2.9971985583427085	0.883837871737963	0.93883011683059	0.8822681132479354	0.7738270937311056	0.5080582940704331	0.9803358774927441	488.0	9.477960326952221	534.0	1.2312569687147183
512	Jan14_100x_M1BP_rep1_3R2_B-C-A_Position008_7_cmle.ics	45	1	0	2.3826	0.4023810026919819	1.0	0.23070632344123612	1.0	0.28709856951138846	2.9034600313252463	0.41836734693877553	0.6006914043813014	0.4111103087851682	0.18071739974185164	0.8217721536803265	0.9973792518885864	426.0	8.256239299602559	443.0	1.021436024607903
513	Jan14_100x_M1BP_rep1_3R2_B-C-A_Position008_7_cmle.ics	46	1	0	1.9493999999999998	0.6922956931126331	2.0	1.6776879206634818	1.0	0.24329887777466477	1.5868823079435646	0.8955757395459532	0.9609402599334362	0.8946786159195285	0.7992976405183794	0.5233457584802702	0.9727530668205677	442.0	8.332939608803356	431.0	0.9937673286817297
514	Jan14_100x_M1BP_rep1_3R2_B-C-A_Position008_7_cmle.ics	48	1	0	2.5991999999999997	0.5413672099760602	1.0	0.2918229810711206	1.0	0.2575692509529235	2.7919793331182805	0.40433926611973586	0.5756479783234761	0.3989637100448029	0.18130320592301508	0.8391558483655731	0.984428740191528	482.0	9.367279340060454	505.0	1.1643909535597992
515	Jan14_100x_M1BP_rep1_3R2_B-C-A_Position008_7_cmle.ics	49	1	0	2.8158	0.6358203602320345	1.0	0.0	1.0	0.19318113780395854	2.846986810988713	0.15065433086989705	0.4545281930043374	0.16161879409519908	0.01970066456933301	0.9376816157922223	0.8714759324551367	552.0	10.83799776157431	536.0	1.2358684180357473
516	Jan14_100x_M1BP_rep1_3R2_B-C-A_Position009_8_cmle.ics	1	1	0	2.166	4.237091102459455	2.0	1.8583168866609978	1.0	0.2064493923935212	2.9572578970600807	0.8722309249573849	0.9265947509786033	0.872234559510353	0.8120899769932797	0.4647488268417091	0.9386631921443407	316.0	5.9852336352358355	240.0	0.553373918523469
517	Jan14_100x_M1BP_rep1_3R2_B-C-A_Position009_8_cmle.ics	1	2	0	1.9493999999999998	0.34303878337054466	2.0	1.7430385742657564	1.0	0.21772426735521816	3.21354888511056	0.839225549453545	0.8816571380803018	0.8362379469137193	0.7785757640738977	0.5755187289472367	0.947486179430216	274.0	5.3743034688764055	199.0	0.4588392074423764
518	Jan14_100x_M1BP_rep1_3R2_B-C-A_Position009_8_cmle.ics	2	1	0	2.166	2.6737469713013327	1.0	1.9493999999999998	1.0	0.24472041032787206	2.4891623966955008	0.9542486528661643	0.9873674200863141	0.9477190159217809	0.8802135908126691	0.3784290824731999	0.9332384134377703	426.0	7.998781562357944	409.0	0.9430413861504117
519	Jan14_100x_M1BP_rep1_3R2_B-C-A_Position009_8_cmle.ics	4	1	0	1.2995999999999999	0.39394632615568803	1.0	0.10317500441073144	1.0	0.2972339349377643	2.3207723889696483	0.44892383646752093	0.6715967715094026	0.44312697620236313	0.11452959449714317	0.8236360308050583	0.9935206085814711	200.0	3.814194223541119	145.0	0.33433007577459584
520	Jan14_100x_M1BP_rep1_3R2_B-C-A_Position009_8_cmle.ics	5	1	0	1.7328	3.522254783129555	1.0	0.2918229810711206	1.0	0.2767585061003246	2.762988142186121	0.4823637554884071	0.6936026442143144	0.48198237842383707	0.23937278141226861	0.8194252999571557	0.9875852327310698	258.0	4.9699296759097376	205.0	0.472673555405463
521	Jan14_100x_M1BP_rep1_3R2_B-C-A_Position009_8_cmle.ics	6	1	0	2.166	0.6006359509619973	1.0	0.20635000882146287	1.0	0.3118977483105817	2.5493960762663694	0.39797645731124315	0.591080973056004	0.39513942224799764	0.15655613724353046	0.8443558717515582	0.9829412171208042	454.0	8.64792257794856	508.0	1.1713081275413426
522	Jan14_100x_M1BP_rep1_3R2_B-C-A_Position009_8_cmle.ics	7	1	0	1.9493999999999998	0.28604932856433146	1.0	0.0	1.0	0.31567657312140734	3.027628699123872	0.2500253335585205	0.4628356696503969	0.2500253335585205	0.029640263469008613	0.8957836613186957	1.0005819459774103	272.0	5.282797559284841	237.0	0.5464567445419256
523	Jan14_100x_M1BP_rep1_3R2_B-C-A_Position009_8_cmle.ics	8	1	0	2.5991999999999997	0.16076563431283247	1.0	1.9493999999999998	1.0	0.2766712402293205	3.389950780498522	0.9823836626803948	0.9971904244207116	0.9738995118415723	0.8571017458591802	0.34055107202699686	0.9946313409855687	448.0	8.79469932830142	469.0	1.0813848657812788
524	Jan14_100x_M1BP_rep1_3R2_B-C-A_Position009_8_cmle.ics	9	1	0	1.9493999999999998	0.5963228997148161	1.0	0.9788040346074901	1.0	0.20967906684690774	1.3584380189442395	0.7820105992529197	0.905315513118714	0.7809637091682315	0.5342805583956919	0.5653623081370265	0.901641141530215	508.0	9.550430464612793	493.0	1.1367222576336258
525	Jan14_100x_M1BP_rep1_3R2_B-C-A_Position009_8_cmle.ics	10	1	0	1.9493999999999998	1.0649418733554559	1.0	0.10317500441073144	1.0	0.260754988796253	2.097068063399236	0.2667400266066648	0.46704140456911986	0.26468293724440356	0.05075385550281669	0.9035674420855551	0.9838412150239484	302.0	5.789391996062836	252.0	0.5810426144496424
526	Jan14_100x_M1BP_rep1_3R2_B-C-A_Position009_8_cmle.ics	10	2	0	1.9493999999999998	0.3322944462550441	2.0	1.6456566907434287	1.0	0.2703516771731772	3.2516590559109244	0.8288468802864323	0.8992149391495722	0.8287401251498678	0.7609403485144612	0.5945056212995149	0.9921583899858887	284.0	5.527564781908794	234.0	0.5395395705603823
527	Jan14_100x_M1BP_rep1_3R2_B-C-A_Position009_8_cmle.ics	11	1	0	2.8158	0.32743152068497494	1.0	1.5162	1.0	0.28036079062717184	2.9575495106609906	0.9676840087251748	0.991392636437958	0.9496624528308623	0.7459203381540758	0.3906746148761979	0.9871816349771133	502.0	9.720612463806066	560.0	1.2912058098880943
528	Jan14_100x_M1BP_rep1_3R2_B-C-A_Position009_8_cmle.ics	12	1	0	1.5162	0.3875676150886502	1.0	1.3412750573395087	1.0	0.28396681001051644	2.62608095338507	0.7735698987585585	0.8486481177141378	0.7721995697358524	0.6923946739239802	0.5465943138144378	0.9983720567242893	204.0	3.8801797985221564	146.0	0.3366358004351103
529	Jan14_100x_M1BP_rep1_3R2_B-C-A_Position009_8_cmle.ics	12	2	0	1.9493999999999998	1.019722205714893	1.0	0.23070632344123612	1.0	0.2821809896574102	2.961859675551057	0.40011211782913053	0.5915413326689314	0.40011211782913053	0.18293413317106594	0.8273841277300937	0.9913209125349685	308.0	5.97028872947586	270.0	0.6225456583389025
530	Jan14_100x_M1BP_rep1_3R2_B-C-A_Position009_8_cmle.ics	13	1	0	1.9493999999999998	0.15794688047964972	2.0	0.0	1.0	0.2418762786325767	2.4978815904095777	0.175315349926365	0.35555647027615417	0.17359567520100985	0.030455622330159252	0.9208644300873116	0.9468599808112983	282.0	5.482869369998065	219.0	0.5049537006526654
531	Jan14_100x_M1BP_rep1_3R2_B-C-A_Position009_8_cmle.ics	15	1	0	2.5991999999999997	0.3311148001834603	1.0	0.10317500441073144	1.0	0.2945664321415797	3.0449347641023863	0.3624559717613944	0.5631925816910627	0.3624559717613944	0.06871053537581483	0.8606579771862853	0.9900588326461911	476.0	9.233193104328265	530.0	1.2220340700726606
532	Jan14_100x_M1BP_rep1_3R2_B-C-A_Position009_8_cmle.ics	16	1	0	2.166	0.3752465067561423	1.0	0.46141264688247224	1.0	0.2840238071892876	2.961583594790339	0.4881760601517922	0.6465827126386262	0.4866063369724749	0.2898493850609445	0.7953355068422505	0.9889607229294467	388.0	7.524052717500812	383.0	0.8830925449770358
533	Jan14_100x_M1BP_rep1_3R2_B-C-A_Position009_8_cmle.ics	16	2	0	1.5162	0.13643230520184296	2.0	0.3720027687491155	1.0	0.2974533358211097	3.16332159478633	0.37570147004575744	0.48961235686086757	0.3743083407241133	0.2495153479683858	0.8737934273966163	1.01038229168392	184.0	3.597062421297809	128.0	0.2951327565458501
534	Jan14_100x_M1BP_rep1_3R2_B-C-A_Position009_8_cmle.ics	18	1	0	2.5991999999999997	0.7283993741312688	1.0	0.0	1.0	0.25697755994840493	2.795500210828146	0.1470305661317297	0.34824978245609495	0.1470305661317297	0.01906137487747992	0.9515792363954129	0.9427707793846813	448.0	8.72448358178016	452.0	1.0421875465525332
535	Jan14_100x_M1BP_rep1_3R2_B-C-A_Position009_8_cmle.ics	18	2	0	1.7328	0.3628788458710902	2.0	1.0967653411156157	1.0	0.2525930291459814	3.023376230566725	0.6474721236490443	0.7423390579459327	0.643635587271498	0.5585508502812705	0.7294376718285753	0.9854601283072054	232.0	4.52932081411278	167.0	0.3850560183059138
536	Jan14_100x_M1BP_rep1_3R2_B-C-A_Position009_8_cmle.ics	19	1	0	2.8158	0.2888432756134177	1.0	1.6668432081858544	1.0	0.26452125155323153	3.5147348632685644	0.7962791981787487	0.872151466188724	0.7949598772556314	0.692749844985449	0.625790664595464	0.9918725980502344	494.0	9.729072806886512	531.0	1.2243397947331751
537	Jan14_100x_M1BP_rep1_3R2_B-C-A_Position009_8_cmle.ics	19	2	0	2.166	1.4890614752165179	1.0	1.1535316172061807	1.0	0.2737618736721175	3.0285196475686558	0.6492846700792497	0.7559923873146048	0.6512806238600207	0.5239604973138354	0.7145027544243436	0.9852656101436129	372.0	7.189894671055403	353.0	0.8139208051616021
538	Jan14_100x_M1BP_rep1_3R2_B-C-A_Position009_8_cmle.ics	21	1	0	1.5162	0.15109578256378522	3.0	1.8532166921928226	1.0	0.2733111669236868	2.0933801843934106	0.793647052362275	0.864644594662627	0.7918735726348646	0.705767127237445	0.6354886952164637	0.9941798127394872	254.0	4.763512607886181	199.0	0.4588392074423764
539	Jan14_100x_M1BP_rep1_3R2_B-C-A_Position009_8_cmle.ics	21	2	0	2.3826	3.96121795019502	1.0	3.0324	1.0	0.29431942194600097	3.100739308079889	0.9695762413213911	0.9901417410765365	0.9687959102413305	0.9177803356567825	0.3711054028644945	0.9976579456472772	396.0	7.6794291163033055	402.0	0.9269013135268106
540	Jan14_100x_M1BP_rep1_3R2_B-C-A_Position009_8_cmle.ics	21	3	0	1.7328	0.17933156184720678	1.0	2.5991999999999997	1.0	0.28988562226228726	2.6261279380559106	0.9603221096857165	0.9976212488043315	0.9600475063730852	0.8789182460171078	0.24974699290209063	0.9943783985263653	306.0	5.855377571043871	271.0	0.624851382999417
541	Jan14_100x_M1BP_rep1_3R2_B-C-A_Position009_8_cmle.ics	22	1	0	2.3826	0.9827361279690652	1.0	2.242501665206134	1.0	0.2741765244513673	2.8934152106050597	0.9417984508633209	0.9744170566403099	0.9417460061319993	0.891451508794578	0.3860657491318977	0.9903922738175587	396.0	7.679429116303306	388.0	0.8946211682796081
542	Jan14_100x_M1BP_rep1_3R2_B-C-A_Position009_8_cmle.ics	22	2	0	1.083	2.3504215983256076	1.0	0.0	1.0	0.3161258287290487	2.4086425485378244	0.16241729869291593	0.29047926416007747	0.16241729869291593	0.020554300467968373	0.9464824396190098	0.9961022437506137	160.0	3.037312229528646	107.0	0.2467125386750466
543	Jan14_100x_M1BP_rep1_3R2_B-C-A_Position009_8_cmle.ics	23	1	0	2.3826	0.16092956727388133	1.0	0.5097226605744432	1.0	0.2688557762569214	2.931807063931563	0.5129732290095085	0.668583997052735	0.5057541840637171	0.3175458755833129	0.7813560454504992	0.9900272635899919	440.0	8.522296685296821	450.0	1.0375760972315042
544	Jan14_100x_M1BP_rep1_3R2_B-C-A_Position009_8_cmle.ics	24	1	0	2.3826	0.531526573094876	1.0	0.3720027687491155	1.0	0.2893210080968443	2.9004696959504073	0.4706862717669769	0.6457892864708021	0.464091732045866	0.2584200282166366	0.8001145038253139	0.9910428931671734	460.0	8.922440306723272	499.0	1.1505566055967125
545	Jan14_100x_M1BP_rep1_3R2_B-C-A_Position009_8_cmle.ics	25	1	0	1.9493999999999998	0.399562633595045	1.0	1.3934633376079517	1.0	0.2967988699913676	2.3464047179064784	0.8140444820000826	0.8875137197992202	0.8130341536893056	0.710630490789939	0.5195142902093094	0.9924490227439218	358.0	6.830216289999463	347.0	0.8000864571985156
546	Jan14_100x_M1BP_rep1_3R2_B-C-A_Position009_8_cmle.ics	25	2	0	0.8664	4.252416086502489	1.0	1.2737298093406069	1.0	0.29896878435587376	1.707097432991758	0.7625636621645825	0.8451488167677761	0.7618288779385628	0.6830898595184408	0.5676554706339078	0.9952518461182754	142.0	2.5882430246512484	87.0	0.20059804546475749
547	Jan14_100x_M1BP_rep1_3R2_B-C-A_Position009_8_cmle.ics	26	1	0	2.3826	0.1615354820989001	1.0	0.23070632344123612	1.0	0.2978460943393695	2.8728835188280217	0.38439308640415637	0.5614927871518922	0.3797740211134711	0.1469691825438811	0.8372849722181576	0.9961329054481659	458.0	8.854339645972122	503.0	1.1597795042387702
548	Jan14_100x_M1BP_rep1_3R2_B-C-A_Position009_8_cmle.ics	27	1	0	2.3826	0.4129066878529319	1.0	0.0	1.0	0.27009635582979935	3.139731946386879	0.27017675849069084	0.47783904891034756	0.2675642382353914	0.02092083071530143	0.905447423521898	0.9947567888670908	380.0	7.415486816379154	362.0	0.8346723271062323
549	Jan14_100x_M1BP_rep1_3R2_B-C-A_Position009_8_cmle.ics	27	2	0	1.5162	1.3376002242398832	1.0	0.622541700711641	1.0	0.2659033223465699	2.014382988269418	0.4870118059459638	0.5921657462217665	0.4870118059459638	0.38126467475776316	0.8064754117250532	0.9732161850773198	186.0	3.5715420866872782	123.0	0.2836041332432778
550	Jan14_100x_M1BP_rep1_3R2_B-C-A_Position009_8_cmle.ics	28	1	0	1.2995999999999999	0.3211436472357831	1.0	0.2918229810711206	1.0	0.29388427730391214	2.5047858992995957	0.43389047576542	0.5843077747032045	0.4201218423636526	0.2564212710881014	0.8196520791289541	0.9977185461150444	174.0	3.3501801129037463	117.0	0.26976978528019113
551	Jan14_100x_M1BP_rep1_3R2_B-C-A_Position009_8_cmle.ics	28	2	0	1.083	0.12578451066107227	2.0	0.0	1.0	0.21733222042974418	2.1983369034752256	0.12693028653039365	0.2901454967419441	0.12693028653039365	0.03217330179416228	0.9305848856562084	0.9768891440578364	126.0	2.3945164712483584	62.0	0.14295492895189613
552	Jan14_100x_M1BP_rep1_3R2_B-C-A_Position009_8_cmle.ics	29	1	0	1.7328	0.21405204620881385	1.0	0.5158750220536572	1.0	0.29042356023853216	2.7742130170276846	0.48269098212082273	0.5971802639752875	0.48269098212082273	0.3211678055671384	0.8082867480171334	0.9986777402775052	258.0	4.9699296759097376	210.0	0.48420217870803534
553	Jan14_100x_M1BP_rep1_3R2_B-C-A_Position009_8_cmle.ics	29	2	0	1.7328	0.1426259634509267	2.0	2.224050289998102	1.0	0.3047216752672621	2.78599819592513	0.9418905464169312	0.9741683757265277	0.938946141212312	0.888476397954234	0.42040060832751625	0.9944069879574463	292.0	5.61272543419003	259.0	0.5971826870732435
554	Jan14_100x_M1BP_rep1_3R2_B-C-A_Position009_8_cmle.ics	30	1	0	2.3826	0.8140506023086062	1.0	0.32626801153583	1.0	0.3023074552430356	2.8446997378399557	0.4377809955209578	0.6204465533326861	0.4377809955209578	0.21404418252202584	0.8071829875998165	0.9912001107585527	430.0	8.3222248745836	461.0	1.0629390684971634
555	Jan14_100x_M1BP_rep1_3R2_B-C-A_Position009_8_cmle.ics	31	1	0	2.3826	0.38175773474628927	1.0	0.5556144027286182	1.0	0.2940554473544449	2.338824718390296	0.5336440549993674	0.686977850878088	0.5312728296758237	0.3333265311952853	0.7335715675169676	0.9883109451982275	452.0	8.673442912559098	490.0	1.1298050836520823
556	Jan14_100x_M1BP_rep1_3R2_B-C-A_Position009_8_cmle.ics	32	1	0	2.3826	0.16941933356715538	1.0	3.0324	1.0	0.29490045981973156	2.189368053908958	0.9909050955079765	0.9985896830394626	0.987274349286314	0.9660900766162889	0.18917788774956357	0.9604686784066289	522.0	9.980324592189994	609.0	1.4041863182533025
557	Jan14_100x_M1BP_rep1_3R2_B-C-A_Position009_8_cmle.ics	33	1	0	2.166	4.467074688091132	1.0	0.20635000882146287	1.0	0.2079898976536092	2.84720277940156	0.5121153587539885	0.7019420027629375	0.5121153587539885	0.18378730271281343	0.7972547125516737	0.9271202233688618	346.0	6.538638569694666	276.0	0.6363800063019892
558	Jan14_100x_M1BP_rep1_3R2_B-C-A_Position009_8_cmle.ics	33	2	0	0.8664	1.1193627562307091	1.0	1.142012784441589	1.0	0.2335185897344265	1.8338083705542527	0.8071811924642713	0.8589618201156521	0.8020159663557344	0.6944692348130127	0.506216500925293	0.8866071657396611	108.0	2.0156630128922206	51.0	0.11759195768623716
559	Jan14_100x_M1BP_rep1_3R2_B-C-A_Position009_8_cmle.ics	34	1	0	1.7328	0.46665085363226155	1.0	1.0024833655297731	1.0	0.26750681671455373	2.293527318899554	0.7842600053720118	0.886896767839556	0.7826394484734533	0.6712015399767213	0.5901800299690534	0.9757327334224453	276.0	5.278567387744618	223.0	0.5141765992947233
560	Jan14_100x_M1BP_rep1_3R2_B-C-A_Position009_8_cmle.ics	35	1	0	2.5991999999999997	0.4499781338048188	1.0	0.10317500441073144	1.0	0.2929770037211964	3.2394111513202013	0.37157934082364064	0.5710780325850355	0.32532705965128295	0.05239770453596007	0.8690056106441038	0.9931376951412944	432.0	8.43713603301559	457.0	1.0537161698551054
561	Jan14_100x_M1BP_rep1_3R2_B-C-A_Position009_8_cmle.ics	36	1	0	1.7328	0.6947535956041815	1.0	0.0	1.0	0.29080787385499657	3.1449685180815354	0.27133520515300946	0.5083642026284123	0.24733973527121722	0.03361017389047496	0.8861157544602544	0.9919381717865003	224.0	4.397349664150705	170.0	0.39197319228745714
562	Jan14_100x_M1BP_rep1_3R2_B-C-A_Position009_8_cmle.ics	37	1	0	1.9493999999999998	0.2875776804578482	1.0	1.1321417835580119	1.0	0.29804623408524744	2.7061878311051046	0.7817504749204273	0.880090455042963	0.7817504749204273	0.6565413212223382	0.6059131726371416	1.0005379980434874	338.0	6.500288415094273	319.0	0.7355261667041109
563	Jan14_100x_M1BP_rep1_3R2_B-C-A_Position009_8_cmle.ics	38	1	0	1.9493999999999998	0.5161385653301129	1.0	0.4660867564761642	1.0	0.282028602377987	2.6363156773094447	0.5830355195382628	0.7147153571248804	0.5692270263921746	0.37348366638143654	0.7512741040112498	0.9915273440984935	284.0	5.504159533068374	239.0	0.5510681938629545
564	Jan14_100x_M1BP_rep1_3R2_B-C-A_Position009_8_cmle.ics	39	1	0	3.0324	1.1201504315498303	1.0	2.8158	1.0	0.28599200772824795	3.0408841304222847	0.9737097248065811	0.9941374498090295	0.9660464205268827	0.9234293898736656	0.2634395090047249	0.9883199240764537	642.0	12.545023062631687	818.0	1.8860827723008233
565	Jan14_100x_M1BP_rep1_3R2_B-C-A_Position009_8_cmle.ics	40	1	0	1.7328	0.346238128026743	1.0	0.0	1.0	0.13397170385673898	2.4221877568810197	0.0863341447566215	0.24730630097661743	0.0863341447566215	0.031102404205176945	0.9439503031886791	0.8306468055798494	194.0	3.867349978532291	93.0	0.21443239342784423
566	Jan14_100x_M1BP_rep1_3R2_B-C-A_Position009_8_cmle.ics	40	2	0	1.2995999999999999	4.935747619095633	1.0	0.8058225447605828	1.0	0.23950023994425718	1.9608257122927533	0.6957356635082581	0.7813569842208882	0.6946203605822852	0.5771062253299842	0.6537226189345864	0.9048186809432079	170.0	3.2139787914014497	102.0	0.23518391537247432
567	Jan14_100x_M1BP_rep1_3R2_B-C-A_Position009_8_cmle.ics	41	1	0	3.0324	0.5877890174497014	2.0	0.8318234787411565	1.0	0.274913473943305	3.038115597876002	0.5745775704049325	0.7083774926401155	0.5745775704049325	0.4165305782369605	0.7478725235618214	0.9821472424629933	642.0	12.49821256495085	802.0	1.8491911777325922
568	Jan14_100x_M1BP_rep1_3R2_B-C-A_Position009_8_cmle.ics	42	1	0	2.3826	0.22857234473895843	1.0	0.0	1.0	0.08631340179208198	2.0360662348084406	0.05969782947408347	0.14414828146556052	0.05969782947408347	0.020954109199355943	0.9793367503375392	0.9600340713390174	354.0	7.302551438348071	184.0	0.42425333753465955
569	Jan14_100x_M1BP_rep1_3R2_B-C-A_Position009_8_cmle.ics	42	2	0	1.2995999999999999	0.1804746212747153	3.0	2.691280490354807	1.0	0.2896249227309447	1.9605935682010212	0.9840696710186263	0.9984846850933917	0.9840696710186263	0.952112330386991	0.3530743148496545	0.9952288478478274	210.0	3.944050287733082	154.0	0.3550815977192259
570	Jan14_100x_M1BP_rep1_3R2_B-C-A_Position009_8_cmle.ics	42	3	0	1.2995999999999999	0.23668362458563022	2.0	0.0	1.0	0.20429156623454342	1.9361557105687803	0.17423332502853997	0.37040803804834876	0.1523607304747491	0.020954109199355943	0.9534626242612327	0.9116166002508472	278.0	5.06580506241073	197.0	0.4542277581213474
571	Jan14_100x_M1BP_rep1_3R2_B-C-A_Position009_8_cmle.ics	43	1	0	2.166	0.4810981541859117	1.0	0.3720027687491155	1.0	0.3110161856766779	2.999611235240514	0.4286806104970466	0.5946412523331465	0.4286806104970466	0.2593613899791841	0.8040142726117673	0.9915655615783752	392.0	7.613443541322268	407.0	0.9384299368293828
572	Jan14_100x_M1BP_rep1_3R2_B-C-A_Position009_8_cmle.ics	43	2	0	1.2995999999999999	7.08799412771263	1.0	0.32626801153583	1.0	0.279006506526528	2.522889787685702	0.3694398144236456	0.5042399895536489	0.3694398144236456	0.20657851277757722	0.8545346984835278	0.9869281345254265	174.0	3.3033696152229064	114.0	0.26285261129864773
573	Jan14_100x_M1BP_rep1_3R2_B-C-A_Position009_8_cmle.ics	44	1	0	1.2995999999999999	3.018465267422652	1.0	1.059277487276398	1.0	0.27385015451777717	2.4889817703461024	0.7756651109501104	0.8669693855200418	0.7729777088844333	0.6764165725935536	0.5931578181067397	0.9949936094997589	172.0	3.258674203312178	111.0	0.2559354373171044
574	Jan14_100x_M1BP_rep1_3R2_B-C-A_Position009_8_cmle.ics	44	2	0	0.8664	4.160474657642241	1.0	0.0	1.0	0.2824135301216581	2.0510556303342766	0.17048575424171455	0.34633367592795405	0.17048575424171455	0.029498239288301798	0.9213868587526711	0.9470554073766594	124.0	2.30301056165679	69.0	0.1590950015754973
575	Jan14_100x_M1BP_rep1_3R2_B-C-A_Position009_8_cmle.ics	45	1	0	2.3826	0.5345786063865209	1.0	1.3412750573395087	1.0	0.3020024676149856	2.969037071061346	0.7815685390495317	0.8769985859786462	0.7811299874992315	0.6642580486505318	0.5728484067655668	0.9895671520460891	448.0	8.654267835258892	490.0	1.1298050836520823
576	Jan14_100x_M1BP_rep1_3R2_B-C-A_Position009_8_cmle.ics	46	1	0	2.166	0.8301691350187326	1.0	0.0	1.0	0.22145165154970792	2.2437382427501364	0.137140968901298	0.2924284165503312	0.13699988118929515	0.020686057563786497	0.958849872031381	0.9573021401005244	400.0	7.839035686646023	354.0	0.8162265298221167
577	Jan14_100x_M1BP_rep1_3R2_B-C-A_Position009_8_cmle.ics	46	2	0	1.7328	0.342830608367285	2.0	0.9479040472602467	1.0	0.30209828376829984	2.9407390614249795	0.6434639260997416	0.7329729408619716	0.6421570083464521	0.5181668993376303	0.7744292960367297	1.0006812400337073	234.0	4.52720572834267	185.0	0.426559062195174
578	Jan14_100x_M1BP_rep1_3R2_B-C-A_Position009_8_cmle.ics	47	1	0	2.166	0.09729949056992904	1.0	0.5097226605744432	1.0	0.2977904950224626	2.6578975519022077	0.5253764220881474	0.6952219607565597	0.5232620888550753	0.3193350908544029	0.7708771194918012	0.9908766598114107	424.0	8.117922892330153	448.0	1.0329646479104755
579	Jan14_100x_M1BP_rep1_3R2_B-C-A_Position010_9_cmle.ics	1	1	0	2.3826	5.578664000142617	1.0	0.0	1.0	0.18472564803107983	2.9351106871590367	0.1522924044712149	0.3471348523754522	0.11548411115035462	0.02922899225842171	0.9624257793964873	0.8974521199201161	300.0	5.955343823715882	210.0	0.48420217870803534
580	Jan14_100x_M1BP_rep1_3R2_B-C-A_Position010_9_cmle.ics	2	1	0	2.3826	0.38406147931914797	2.0	0.3916201927270152	1.0	0.27794378364027916	1.9435647770163138	0.49023370463977034	0.6987472308028332	0.48467658897313487	0.25251177883865333	0.787023090839344	0.9802582267874139	544.0	10.308137381325073	629.0	1.4503008114635914
581	Jan14_100x_M1BP_rep1_3R2_B-C-A_Position010_9_cmle.ics	3	1	0	2.166	0.5337704509685158	1.0	0.5158750220536572	1.0	0.29646255689943013	2.403084458196216	0.5218182959753878	0.6834822269461561	0.5167639856846864	0.32313277543075997	0.8082987914856972	0.9897981169355387	424.0	8.071112394649314	447.0	1.0306589232499608
582	Jan14_100x_M1BP_rep1_3R2_B-C-A_Position010_9_cmle.ics	4	1	0	1.2995999999999999	0.5185020665954039	1.0	0.9077480443748005	1.0	0.2516458821392326	1.8207043076426628	0.7601198231606142	0.8551153130881191	0.7539170814819764	0.6462822525863317	0.6120076327945086	0.9804055471215397	246.0	4.608136209083687	182.0	0.41964188821363063
583	Jan14_100x_M1BP_rep1_3R2_B-C-A_Position010_9_cmle.ics	5	1	0	2.5991999999999997	0.6160028073773544	2.0	0.0	1.0	0.25012001114200483	2.790502333603149	0.13751620321973657	0.37322600878109974	0.15694752247543384	0.021687225590633494	0.9304850252823144	0.9513225461863877	442.0	8.63720784372881	437.0	1.0076016766448164
584	Jan14_100x_M1BP_rep1_3R2_B-C-A_Position010_9_cmle.ics	6	1	0	1.5162	0.1261474972288359	1.0	0.3720027687491155	1.0	0.31146492287627897	2.584765161794464	0.5734674063800277	0.7385159500693481	0.5658252427184466	0.36698335644937585	0.733402548854231	0.9948496822060241	196.0	3.7248033997196615	144.0	0.33202435111408135
585	Jan14_100x_M1BP_rep1_3R2_B-C-A_Position010_9_cmle.ics	7	1	0	1.9493999999999998	0.14716198630035968	1.0	0.5556144027286182	1.0	0.27878523905116614	2.2244689826501554	0.5802642228777913	0.7361773928888928	0.5738112403083633	0.36852545588840185	0.7540264810179178	0.9875333979379152	436.0	8.26906911959243	452.0	1.0421875465525332
586	Jan14_100x_M1BP_rep1_3R2_B-C-A_Position010_9_cmle.ics	8	1	0	2.8158	0.3834639735633018	1.0	1.074245800390238	1.0	0.27059737378244186	2.191390326091315	0.623930534964171	0.7671703190635039	0.6196603965900667	0.4806154636150235	0.7333603691459654	0.9394788776617296	766.0	14.590575887043903	1037.0	2.3910364729534885
587	Jan14_100x_M1BP_rep1_3R2_B-C-A_Position010_9_cmle.ics	9	1	0	1.7328	0.2521568837703122	1.0	0.9077480443748005	1.0	0.32115293268064776	2.7147288887437173	0.7530904438667829	0.8499066958938044	0.7483804199907104	0.6010414205040866	0.6114038878890523	1.0018225286100872	278.0	5.370073297336187	247.0	0.5695139911470701
588	Jan14_100x_M1BP_rep1_3R2_B-C-A_Position010_9_cmle.ics	10	1	0	1.083	0.36229338627532165	2.0	0.7857574237886386	1.0	0.2859744172986084	2.4870131350984086	0.5869694447746998	0.6715759124955416	0.5847699441207942	0.4894755875242738	0.7396294140673723	1.0043414251539573	134.0	2.5498928700508534	78.0	0.17984652352012742
589	Jan14_100x_M1BP_rep1_3R2_B-C-A_Position010_9_cmle.ics	10	2	0	1.5162	0.3303969973852959	1.0	0.0	1.0	0.23729162005616092	1.339612881861366	0.17977450164467165	0.3232671501605041	0.16634466769706338	0.023367217532596202	0.9287906688080544	0.9670856376281384	370.0	6.911146770740479	326.0	0.751666239327712
590	Jan14_100x_M1BP_rep1_3R2_B-C-A_Position010_9_cmle.ics	11	1	0	1.2995999999999999	0.3888907325997857	1.0	0.6606423714395955	1.0	0.3256740748743135	2.239361560013399	0.713992619519718	0.8516674928398326	0.713262833223177	0.552420687376074	0.6373096265616137	1.0005691087478035	194.0	3.680107987808933	145.0	0.33433007577459584
591	Jan14_100x_M1BP_rep1_3R2_B-C-A_Position010_9_cmle.ics	12	1	0	2.166	0.18351538437638645	1.0	1.4090700543542596	1.0	0.2854122218554283	2.46701407003557	0.9278556339219677	0.9771491276835393	0.910501152936968	0.7330600445705612	0.4353870615307061	0.9914960086131186	408.0	7.830575343565582	414.0	0.954570009452984
592	Jan14_100x_M1BP_rep1_3R2_B-C-A_Position010_9_cmle.ics	13	1	0	2.3826	0.3153132837281757	2.0	0.0	1.0	0.1726904871257097	2.2819783830498888	0.16626194854231294	0.3931941851597116	0.1457453129898142	0.02322333422230956	0.9402306947295981	0.7856430800295547	454.0	8.624517329108144	378.0	0.8715639216744637
593	Jan14_100x_M1BP_rep1_3R2_B-C-A_Position010_9_cmle.ics	14	1	0	1.9493999999999998	0.16684072270076597	1.0	0.4377344716066809	1.0	0.2875305276285515	2.007614745047866	0.48991818324370695	0.6283632959146965	0.4833184212225471	0.29412063128960547	0.8082959266156297	0.9882303529237566	420.0	7.934911073147017	434.0	1.0006845026632731
594	Jan14_100x_M1BP_rep1_3R2_B-C-A_Position010_9_cmle.ics	15	1	0	1.7328	0.17560561546006295	1.0	1.9429500038207494	1.0	0.2818860047516716	2.809570217751563	0.9107700945073454	0.9544329559277627	0.9089548049031534	0.8558903340507158	0.4603132565692336	0.9919065965777851	236.0	4.5719011402533996	181.0	0.41733616355311615
595	Jan14_100x_M1BP_rep1_3R2_B-C-A_Position010_9_cmle.ics	15	2	0	1.7328	5.3668937521612285	1.0	0.0	1.0	0.28520802510926724	2.363894162445292	0.14450266679142884	0.3324061944418452	0.14450266679142884	0.02348647889959764	0.9331541604766215	0.9635895650807995	290.0	5.544624773438883	248.0	0.5718197158075845
596	Jan14_100x_M1BP_rep1_3R2_B-C-A_Position010_9_cmle.ics	16	1	0	2.3826	0.1729004405389459	1.0	1.7328	1.0	0.29704115538856674	2.704782286407176	0.8737178976057757	0.9418025181759534	0.8655124422827403	0.783555745630885	0.5526915249940175	0.9939411507589876	440.0	8.452080938775566	473.0	1.0906077644233367
597	Jan14_100x_M1BP_rep1_3R2_B-C-A_Position010_9_cmle.ics	16	2	0	1.083	1.2900384514954166	1.0	1.9493999999999998	1.0	0.32945969384938023	2.5400838940854693	0.9240234275897562	0.9750665062302022	0.9238168414795914	0.8412675688801583	0.4166280653866193	1.0160281081481852	130.0	2.483907295069816	80.0	0.18445797284115634
598	Jan14_100x_M1BP_rep1_3R2_B-C-A_Position010_9_cmle.ics	17	1	0	2.166	0.37273508873026184	1.0	1.6149442640886529	1.0	0.30728722777879247	2.3552435448262754	0.7841857247849207	0.8617394292007309	0.7633228590476667	0.6562883257601442	0.6280510466013643	0.9929460967448296	400.0	7.651793695922668	417.0	0.9614871834345272
599	Jan14_100x_M1BP_rep1_3R2_B-C-A_Position010_9_cmle.ics	17	2	0	2.166	0.4084736623029383	3.0	1.2995999999999999	1.0	0.28338593732040657	2.39002151501083	0.8405602870606546	0.9337867386897055	0.830817153557882	0.610119934742394	0.4852748372628583	0.995294779645121	440.0	8.381865192254306	462.0	1.0652447931576776
600	Jan14_100x_M1BP_rep1_3R2_B-C-A_Position010_9_cmle.ics	18	1	0	2.3826	0.11003406224255761	1.0	1.6149442640886529	1.0	0.28832081144345184	2.85806201463175	0.8743883419436592	0.9427868213276148	0.873652402768301	0.7820888975533677	0.4703297958722224	0.9953280731171158	404.0	7.787995017424962	410.0	0.945347110810926
601	Jan14_100x_M1BP_rep1_3R2_B-C-A_Position010_9_cmle.ics	19	1	0	2.5991999999999997	0.3840245591504052	1.0	1.8697384783413007	1.0	0.28816256678507224	3.265632069360881	0.8898140548905046	0.9468575891130097	0.8889210266570735	0.8064713815182926	0.41963130614086247	0.9959713609160288	460.0	8.992656053244529	498.0	1.1482508809361982
602	Jan14_100x_M1BP_rep1_3R2_B-C-A_Position010_9_cmle.ics	19	2	0	1.083	4.718317445421172	1.0	0.7748934119142009	1.0	0.2802220647444271	2.4952494356763717	0.5126813624646133	0.5939433162079201	0.5112062389049377	0.42410163890566077	0.8015919651163211	1.0012151118621821	112.0	2.128459085554098	59.0	0.13603775497035278
603	Jan14_100x_M1BP_rep1_3R2_B-C-A_Position010_9_cmle.ics	20	1	0	2.166	0.3155955516553532	1.0	1.2594114294931633	1.0	0.29514543871431054	2.6654086033102335	0.7923860640748569	0.8847483791293609	0.7887667133730734	0.6668107440568076	0.5540221048547849	0.9946706191496263	408.0	7.783764845884742	421.0	0.9707100820765852
604	Jan14_100x_M1BP_rep1_3R2_B-C-A_Position010_9_cmle.ics	21	1	0	2.166	0.16864346843271222	1.0	1.2779016819528852	1.0	0.2595728779646327	2.5915861434931697	0.7858674351585014	0.8651873198847262	0.7715827089337176	0.6714697406340058	0.581826006501793	0.9886921129136949	342.0	6.58967923891573	303.0	0.6986345721358797
605	Jan14_100x_M1BP_rep1_3R2_B-C-A_Position010_9_cmle.ics	21	2	0	1.5162	0.40511914386044695	2.0	0.10317500441073144	1.0	0.2659059822000516	2.964872793998215	0.21797809798270892	0.38189279538904897	0.2100749279538905	0.05543515850144092	0.9124748447605485	0.9933124595643196	192.0	3.6822230735790438	129.0	0.29743848120636457
606	Jan14_100x_M1BP_rep1_3R2_B-C-A_Position010_9_cmle.ics	22	1	0	2.3826	0.4554270265436025	1.0	0.3634229110571259	1.0	0.2827224823027533	2.631245957670071	0.45066032440098086	0.6265991077495789	0.4460858175515309	0.22908972730227198	0.8015197242878805	0.9947433121125365	404.0	7.7645897685845435	406.0	0.9361242121688684
607	Jan14_100x_M1BP_rep1_3R2_B-C-A_Position010_9_cmle.ics	24	1	0	1.9493999999999998	0.4527479439565674	1.0	1.4751040190545512	1.0	0.26001950399600426	1.6558046418416845	0.8032829323250701	0.8814348791506087	0.8012447724297855	0.697406177192298	0.5731121069107675	0.9822218228511911	508.0	9.52702521577237	549.0	1.2658428386224352
608	Jan14_100x_M1BP_rep1_3R2_B-C-A_Position010_9_cmle.ics	25	1	0	2.8158	0.8218932201770899	1.0	2.3825999999999996	1.0	0.2712273147304279	2.073794456214975	0.975392222555974	0.9963702740569119	0.9603124757125543	0.8546240145861209	0.2935875483906698	0.9660976584204589	724.0	13.675377485758991	954.0	2.1996613261307894
609	Jan14_100x_M1BP_rep1_3R2_B-C-A_Position010_9_cmle.ics	26	1	0	1.9493999999999998	0.3751070597586412	1.0	0.20635000882146287	1.0	0.2566660664697543	2.783413344506899	0.3997427201496901	0.5805753713016022	0.39685027092347874	0.20119674112189606	0.8199329074361802	0.9853956543495637	306.0	5.831972322203452	255.0	0.5879597884311858
610	Jan14_100x_M1BP_rep1_3R2_B-C-A_Position010_9_cmle.ics	27	1	0	2.166	0.3359187315259686	1.0	0.9228252937649445	1.0	0.3028817331307554	2.618647938369246	0.7050111535626358	0.8256503032901805	0.7050111535626358	0.5418005656277552	0.6378536570046948	0.9949158960841638	400.0	7.6751989447630855	414.0	0.954570009452984
611	Jan14_100x_M1BP_rep1_3R2_B-C-A_Position010_9_cmle.ics	28	1	0	2.3826	0.6638755085407019	1.0	0.72222503087512	1.0	0.2973730272221142	2.7960155197038152	0.5836936562317155	0.7229426635804627	0.5813127651823203	0.40941206342664316	0.7593440017571146	0.9964949310901081	484.0	9.318353756609499	546.0	1.2589256646408917
612	Jan14_100x_M1BP_rep1_3R2_B-C-A_Position010_9_cmle.ics	29	1	0	1.9493999999999998	0.29067625962830806	1.0	0.3095250132321943	1.0	0.25700153979476237	1.6022649077083773	0.398096477843813	0.5567873439961872	0.3866440463361111	0.1921732233615376	0.8533690102816697	0.9677853454799447	518.0	9.6100707822835	562.0	1.2958172592091233
613	Jan14_100x_M1BP_rep1_3R2_B-C-A_Position010_9_cmle.ics	30	1	0	2.166	0.20225462938280261	1.0	1.7328	1.0	0.294380812315981	2.5337224321055074	0.8969910038237537	0.9500664231991232	0.8902325064529002	0.8215059629343395	0.5441681448398071	0.9945696173925811	394.0	7.541112709030902	399.0	0.9199841395452671
614	Jan14_100x_M1BP_rep1_3R2_B-C-A_Position010_9_cmle.ics	31	1	0	2.8158	0.481660281143215	1.0	2.3825999999999996	1.0	0.2764877374003404	3.076104515182353	0.8990899263038148	0.9480805782642181	0.8933754689917824	0.8185991012315671	0.5297516152628969	0.9886878339601145	538.0	10.478319380518355	617.0	1.422632115537418
615	Jan14_100x_M1BP_rep1_3R2_B-C-A_Position010_9_cmle.ics	31	2	0	1.7328	0.06736502389832232	2.0	0.0	1.0	0.2791375630319067	2.2928208118850373	0.10655917245472596	0.287339164964989	0.12628332403004375	0.014049439329597886	0.9694087846988145	0.9726031340971049	296.0	5.608495262649811	253.0	0.5833483391101568
616	Jan14_100x_M1BP_rep1_3R2_B-C-A_Position010_9_cmle.ics	31	3	0	1.5162	1.379223094191181	1.0	3.0324	1.0	0.31057215406554073	2.980791278423322	0.9698732397351743	0.9948658206561293	0.9696171048633829	0.907841789905813	0.30456681366662425	1.0066654414951621	198.0	3.8397145581516496	146.0	0.3366358004351103
617	Jan14_100x_M1BP_rep1_3R2_B-C-A_Position010_9_cmle.ics	31	4	0	1.083	0.030015690856696326	3.0	1.7328	1.0	0.2792526803190927	2.090140109480098	0.7969557045652066	0.8631065097119277	0.7917906123919818	0.6874094695711772	0.6052731915013162	0.9868140921037082	180.0	3.3438348555934128	120.0	0.2766869592617345
618	Jan14_100x_M1BP_rep1_3R2_B-C-A_Position010_9_cmle.ics	32	1	0	1.9493999999999998	0.2454949886281437	1.0	0.41270001764292574	1.0	0.2974007495995914	1.9712794819134285	0.4897367145053606	0.6731496869003759	0.4897367145053606	0.275612626762869	0.7762316866413339	0.9826507123720446	446.0	8.375519934943974	483.0	1.1136650110284811
619	Jan14_100x_M1BP_rep1_3R2_B-C-A_Position010_9_cmle.ics	33	1	0	2.3826	0.2543722833565527	1.0	1.1535316172061807	1.0	0.3085651102735377	2.999355954201135	0.7497665135678007	0.8472934764530532	0.7492206457445765	0.6119839310159538	0.618468057601909	0.9955554998958307	432.0	8.366920286494329	469.0	1.0813848657812788
620	Jan14_100x_M1BP_rep1_3R2_B-C-A_Position010_9_cmle.ics	34	1	0	1.7328	0.23374103767661528	1.0	0.0	1.0	0.2841888789902334	2.7755062522610565	0.19756874548048547	0.3969902476205367	0.19756874548048547	0.021003771962397638	0.9330770199350097	0.9989642122437854	288.0	5.523334610368572	245.0	0.5649025418260412
621	Jan14_100x_M1BP_rep1_3R2_B-C-A_Position010_9_cmle.ics	34	2	0	1.5162	3.86214068702785	1.0	1.2594114294931633	1.0	0.3046674824998609	2.078989869257452	0.7422127543143041	0.8333046690249575	0.7416381652236793	0.6473195614360818	0.5780968843572633	0.9790212024117129	298.0	5.606380176879699	267.0	0.6156284843573592
622	Jan14_100x_M1BP_rep1_3R2_B-C-A_Position010_9_cmle.ics	35	1	0	2.166	0.23571870134242903	1.0	1.3412750573395087	1.0	0.28000126024314215	2.7805593120074708	0.8219070882778744	0.9018647184755815	0.8210015595217467	0.7143699588040313	0.5481642823922562	0.9895132000443345	372.0	7.189894671055402	357.0	0.82314370380366
623	Jan14_100x_M1BP_rep1_3R2_B-C-A_Position010_9_cmle.ics	36	1	0	1.9493999999999998	0.46451603585361545	1.0	0.9018655279647406	1.0	0.29470551372451126	2.3646664458801494	0.6766707559975558	0.7952178151777926	0.6712877660591756	0.5161186496811722	0.6821634707179938	0.9918975896107906	414.0	7.824230086255251	430.0	0.9914616040212152
624	Jan14_100x_M1BP_rep1_3R2_B-C-A_Position010_9_cmle.ics	37	1	0	2.3826	0.185856373919871	1.0	0.5963412819178956	1.0	0.27473621167491025	2.5498925111887654	0.5671089170009257	0.7165737687181686	0.5667803347531827	0.37857283105663236	0.7031837219961318	0.989554706120278	468.0	8.937385212483251	499.0	1.1505566055967125
625	Jan14_100x_M1BP_rep1_3R2_B-C-A_Position010_9_cmle.ics	38	1	0	1.9493999999999998	0.4677553964257216	1.0	0.9755754663213545	1.0	0.30564119186924105	2.523750614552082	0.7127013227879808	0.8307156485498364	0.711454214055022	0.5533725231034887	0.6687867169101336	0.9939804405157906	366.0	6.9855926888019555	364.0	0.8392837764272613
626	Jan14_100x_M1BP_rep1_3R2_B-C-A_Position010_9_cmle.ics	40	1	0	2.166	0.2337535593651171	1.0	0.20635000882146287	1.0	0.27715326909900745	2.4444130483845283	0.4236228169042181	0.6242531842527853	0.41476575669017246	0.1717127639413918	0.8313773459071203	0.9919680526890575	402.0	7.673083858992976	399.0	0.9199841395452671
627	Jan14_100x_M1BP_rep1_3R2_B-C-A_Position010_9_cmle.ics	41	1	0	2.166	0.39291419303056896	1.0	0.639412489864916	1.0	0.28355558295152417	2.228806293451258	0.5761879847347039	0.7327092053428537	0.5761879847347039	0.38257109442324266	0.7167696628512936	0.9884893162234829	476.0	8.975735367083645	520.0	1.1989768234675162
628	Jan14_100x_M1BP_rep1_3R2_B-C-A_Position010_9_cmle.ics	42	1	0	3.0324	0.35378258281097436	1.0	0.0	1.0	0.27671406879516497	2.269915701410856	0.2218571851807122	0.41208195029164174	0.21427884007540604	0.015518058011326002	0.8764326090748032	0.9417350192588586	772.0	14.654446376254826	1061.0	2.4463738648058357
629	Jan14_100x_M1BP_rep1_3R2_B-C-A_Position010_9_cmle.ics	43	1	0	2.166	2.8679259462163347	1.0	1.3107987492438529	1.0	0.16894595506741594	2.8916275700007787	0.8929021459066032	0.9573169584924113	0.8894604201538433	0.7791512290534314	0.4215543019618131	0.8469674606148349	312.0	5.895842811414373	213.0	0.4911193526895787
630	Jan14_100x_M1BP_rep1_3R2_B-C-A_Position010_9_cmle.ics	44	1	0	1.7328	0.28670011192122463	1.0	0.5556144027286182	1.0	0.3014697881971052	2.3763968305156333	0.5831711010166558	0.7036257990407782	0.5831711010166558	0.4308629267455824	0.7081174736324257	0.9931919916916806	254.0	4.81032310556702	209.0	0.4818964540475209
631	Jan14_100x_M1BP_rep1_3R2_B-C-A_Position010_9_cmle.ics	44	2	0	0.8664	0.13450980319053726	2.0	1.276204323327041	1.0	0.3804594367203383	2.3534694048736493	0.8058731828115793	0.8621771203950264	0.807566366070696	0.7485734744568014	0.5547151639810658	1.0162519324340644	100.0	1.8836918629301451	58.0	0.13373203030983835
632	Jan14_100x_M1BP_rep1_3R2_B-C-A_Position010_9_cmle.ics	45	1	0	1.2995999999999999	3.9622997694327466	1.0	0.6016084874694266	1.0	0.26148103974358566	2.153686589783133	0.4982657697718416	0.6285735653186294	0.4979747101531297	0.3734395970441279	0.782598929725623	0.9951534869606069	200.0	3.767383725860279	136.0	0.31357855382996574
633	Jan14_100x_M1BP_rep1_3R2_B-C-A_Position010_9_cmle.ics	45	2	0	1.7328	1.7474055560822013	1.0	0.20635000882146287	1.0	0.28668377159973024	2.3154924314650702	0.3114782594634801	0.4753347185615187	0.3044766586355772	0.14372887796516987	0.8639647360175969	0.9957925536167443	298.0	5.653190674560537	259.0	0.5971826870732435
634	Jan14_100x_M1BP_rep1_3R2_B-C-A_Position010_9_cmle.ics	45	3	0	1.2995999999999999	0.2613386997082014	1.0	1.8532166921928226	1.0	0.2642552222637071	3.036549908533631	0.857243342011222	0.8982807270022476	0.8572271720324046	0.7964017754636742	0.5194910740222408	0.9906326779941821	158.0	3.0394273152987568	96.0	0.22134956740938755
635	Jan14_100x_M1BP_rep1_3R2_B-C-A_Position011_10_cmle.ics	1	1	0	2.8158	0.31334130153341055	1.0	1.8940413082472753	1.0	0.2722846205418719	2.9898947437346117	0.88069453861604	0.9387113487788965	0.88069453861604	0.7975024626760654	0.4344580226881503	0.9822682002186045	546.0	10.633695779320853	626.0	1.4433836374820481
636	Jan14_100x_M1BP_rep1_3R2_B-C-A_Position011_10_cmle.ics	3	1	0	1.7328	1.4748449038969538	1.0	0.8875449473696695	1.0	0.2879348290748342	2.9976416088593405	0.5988333624248525	0.7112693779962573	0.5971812347523229	0.4945707106584561	0.7187723435919372	0.9937308854500584	230.0	4.484625402202052	176.0	0.4058075402505439
637	Jan14_100x_M1BP_rep1_3R2_B-C-A_Position011_10_cmle.ics	3	2	0	2.3826	0.50399652647021	1.0	0.0	1.0	0.07777879726626222	2.7108580188448292	0.06067408432751909	0.18687106503375292	0.06067408432751909	0.021378207339993262	0.980840692537374	0.784431612703872	304.0	6.255381887101117	139.0	0.32049572781150915
638	Jan14_100x_M1BP_rep1_3R2_B-C-A_Position011_10_cmle.ics	3	3	0	1.2995999999999999	3.7701870138558613	1.0	2.8158	1.0	0.1799384970777836	1.5147230200485715	0.995486078693236	0.9994580858862833	0.9917109466650971	0.9655854093176753	0.18036644386490128	0.8398159277742174	268.0	4.842328002857083	175.0	0.40350181559002946
639	Jan14_100x_M1BP_rep1_3R2_B-C-A_Position011_10_cmle.ics	4	1	0	1.9493999999999998	0.20333038199754644	1.0	0.0	1.0	0.2958582544742619	2.2699102548272627	0.30747224912463683	0.5183615187861631	0.30263478109712183	0.022987906329931213	0.8846637631163176	0.9889071053415646	394.0	7.494302211350062	400.0	0.9222898642057815
640	Jan14_100x_M1BP_rep1_3R2_B-C-A_Position011_10_cmle.ics	5	1	0	2.166	0.4266369705041622	1.0	1.0622516852075932	1.0	0.29049805225111125	2.111216193018025	0.7075107398831589	0.818712244755219	0.7042712892645343	0.5675664731585748	0.6061187639049164	0.9533047731434698	486.0	9.292833421998965	543.0	1.2520084906593485
641	Jan14_100x_M1BP_rep1_3R2_B-C-A_Position011_10_cmle.ics	6	1	0	1.5162	0.5201475052769909	1.0	1.2225574214657589	1.0	0.2751914967065007	1.9856228706103862	0.8578427263498095	0.9360883697970512	0.8571348738439185	0.7518976966852012	0.4790055256791647	0.9805061935175741	266.0	5.031685079350556	214.0	0.4934250773500932
642	Jan14_100x_M1BP_rep1_3R2_B-C-A_Position011_10_cmle.ics	7	1	0	2.3826	0.6191429446450055	1.0	0.65584944557845	1.0	0.2703523652694181	2.759428802580622	0.582275688882856	0.7287057146735442	0.5774823537396497	0.39993594746844036	0.7465248962174375	0.9942267511863568	432.0	8.366920286494333	439.0	1.0122131259658453
643	Jan14_100x_M1BP_rep1_3R2_B-C-A_Position011_10_cmle.ics	8	1	0	2.3826	0.42318602248772025	1.0	1.8600138437455773	1.0	0.31149896184528364	2.9449183702367536	0.90642170407064	0.9561451745944459	0.9059664558702227	0.8432165764433847	0.33260418959199006	1.0006898147316794	386.0	7.479357305590082	398.0	0.9176784148847528
644	Jan14_100x_M1BP_rep1_3R2_B-C-A_Position011_10_cmle.ics	9	1	0	2.5991999999999997	0.3809407483933549	1.0	2.0323118942819596	1.0	0.28003647856096797	3.2366362943851708	0.9058501142977752	0.950678452991239	0.9037466059463463	0.8309287275563172	0.45275545380401516	0.993733419051614	498.0	9.701437386505873	553.0	1.2750657372644931
645	Jan14_100x_M1BP_rep1_3R2_B-C-A_Position011_10_cmle.ics	10	1	0	2.3826	0.21261749064158977	1.0	0.0	1.0	0.24267032324180535	2.2823038341399458	0.25779735885696303	0.5110642478575732	0.25988125985823335	0.020933035011839473	0.9199273365284899	0.9459222150867396	502.0	9.603586219603969	521.0	1.2012825481280305
646	Jan14_100x_M1BP_rep1_3R2_B-C-A_Position011_10_cmle.ics	11	1	0	1.2995999999999999	0.6159722991173879	1.0	1.6237047143221965	1.0	0.3157075706016337	2.838268199938484	0.8938178046074716	0.9396223832644182	0.8922978288118255	0.824024982350992	0.49087319443167	1.0093537705488431	166.0	3.1948037141012517	113.0	0.2605468866381333
647	Jan14_100x_M1BP_rep1_3R2_B-C-A_Position011_10_cmle.ics	11	2	0	1.2995999999999999	2.156986476383785	1.0	0.0	1.0	0.2530677208665535	1.817004771395061	0.16060597328876658	0.3294097307265628	0.16060597328876658	0.027460415796222392	0.9256616730589331	0.9719808615947435	230.0	4.344193909159533	165.0	0.3804445689848849
648	Jan14_100x_M1BP_rep1_3R2_B-C-A_Position011_10_cmle.ics	12	1	0	2.5991999999999997	0.3439751358012343	1.0	1.2737298093406069	1.0	0.28872263981563423	2.874169249815227	0.7698719403107205	0.8646837189753737	0.7690499481140672	0.6404788383502134	0.6245967200914783	0.9910652331420496	484.0	9.341759005449921	538.0	1.2404798673567763
649	Jan14_100x_M1BP_rep1_3R2_B-C-A_Position011_10_cmle.ics	13	1	0	2.166	0.42370943086961027	1.0	1.2594114294931633	1.0	0.29159489900125246	1.7324061912665265	0.788531287860547	0.8924005641102079	0.7886688757161257	0.6374426239532813	0.5574561848353224	0.9741765207884852	474.0	8.97785045285375	524.0	1.208199722109574
650	Jan14_100x_M1BP_rep1_3R2_B-C-A_Position011_10_cmle.ics	14	1	0	1.083	0.09338397275054267	1.0	0.6275890508929507	1.0	0.27143360527015814	2.1260756394626634	0.7391343090734924	0.8298246786517856	0.7324288801265343	0.6114081400788612	0.6361581253978463	0.9988947729825244	150.0	2.8372404188154228	90.0	0.20751521944630086
651	Jan14_100x_M1BP_rep1_3R2_B-C-A_Position011_10_cmle.ics	15	1	0	2.3826	0.6344645321601956	1.0	2.3825999999999996	1.0	0.26651877065302554	2.2011578457481105	0.9919426973651775	0.9967742617073875	0.9797405323172492	0.9168263101920653	0.2093408999180198	0.9791514838725233	516.0	9.822833107617384	569.0	1.3119573318327242
652	Jan14_100x_M1BP_rep1_3R2_B-C-A_Position011_10_cmle.ics	16	1	0	1.7328	0.39044716238436766	1.0	0.1459114905355603	1.0	0.2633790845183545	2.9180314887668706	0.4052673752908352	0.6105463357179406	0.39836456492986166	0.16296425020032632	0.8086937331586954	0.9902441449786747	264.0	5.104015911641925	207.0	0.477285004726492
653	Jan14_100x_M1BP_rep1_3R2_B-C-A_Position011_10_cmle.ics	17	1	0	2.3826	0.22985307561045093	1.0	1.0622516852075932	1.0	0.2802932256343563	2.7580398070967496	0.7153332070672908	0.8209966256044342	0.7107064585080766	0.5736298523846888	0.6722010542200129	0.9904188790567634	476.0	9.162977357807003	517.0	1.1920596494859728
654	Jan14_100x_M1BP_rep1_3R2_B-C-A_Position011_10_cmle.ics	18	1	0	2.3826	2.511646454491671	1.0	1.7328	1.0	0.3119722186578722	2.6850068494652453	0.955444210184286	0.98573638716681	0.9326512301119895	0.7920237493030657	0.30967987818652454	0.993571539750203	474.0	9.071471448215435	542.0	1.249702765998834
655	Jan14_100x_M1BP_rep1_3R2_B-C-A_Position011_10_cmle.ics	19	1	0	2.8158	0.30320430511097674	1.0	1.3309465686852426	1.0	0.2807741475147907	3.2601000044266746	0.7872447602045545	0.8789678781699705	0.787184312650867	0.6654368947688687	0.49241806079973344	0.9921131594429202	464.0	9.082046877065993	498.0	1.1482508809361982
656	Jan14_100x_M1BP_rep1_3R2_B-C-A_Position011_10_cmle.ics	20	1	0	2.3826	0.5182333528936856	1.0	0.3095250132321943	1.0	0.2908258893381307	2.448225796705814	0.46552341221429866	0.6352335833561035	0.43141820252998925	0.20513348445022572	0.8403092902162346	0.9921946669083359	472.0	9.050181285145124	520.0	1.1989768234675162
657	Jan14_100x_M1BP_rep1_3R2_B-C-A_Position011_10_cmle.ics	21	1	0	2.166	0.3134570596020232	1.0	3.0441278205955085	1.0	0.2950521688945806	2.5719509336946818	0.9900507764204568	0.9978849638033327	0.9849264791645607	0.9663246580561884	0.268482219487471	0.9934325832234644	436.0	8.386095363794524	465.0	1.072161967139221
658	Jan14_100x_M1BP_rep1_3R2_B-C-A_Position011_10_cmle.ics	22	1	0	1.7328	0.8791951137709585	2.0	1.1672919242844824	1.0	0.28149335001056175	2.8625249867439115	0.7359766866831509	0.8109391557753444	0.7359766866831509	0.6143257682797598	0.6539783306849817	0.9940774247451115	264.0	5.104015911641924	214.0	0.4934250773500932
659	Jan14_100x_M1BP_rep1_3R2_B-C-A_Position011_10_cmle.ics	22	2	0	1.7328	0.4874772962380684	1.0	0.10317500441073144	1.0	0.3166818464094484	2.7199084304611802	0.3136656658424585	0.5032585658777817	0.3136656658424585	0.07610826563051926	0.8576655330679721	0.996315351468148	274.0	5.28068247351473	240.0	0.553373918523469
660	Jan14_100x_M1BP_rep1_3R2_B-C-A_Position011_10_cmle.ics	23	1	0	2.3826	0.5218100548695598	1.0	1.319789431739984	1.0	0.28974024450565855	2.754853191761225	0.8119442533567734	0.9038374044106674	0.7903022097014301	0.6471502458661367	0.6114088116388086	0.9923327014486403	490.0	9.42903474350127	549.0	1.2658428386224352
661	Jan14_100x_M1BP_rep1_3R2_B-C-A_Position011_10_cmle.ics	25	1	0	2.166	0.6711754723479033	1.0	2.1245033704151863	1.0	0.2910103827982952	2.151671664529385	0.9353428675600054	0.9778597559227048	0.9357074677492698	0.866027865286375	0.33838993737476764	0.9860294712437597	448.0	8.490431093375964	481.0	1.1090535617074524
662	Jan14_100x_M1BP_rep1_3R2_B-C-A_Position011_10_cmle.ics	26	1	0	2.3826	0.44406152714796043	1.0	0.5158750220536572	1.0	0.30947578903055756	2.8621175257642877	0.5156563708651285	0.6628500470394013	0.515249056508559	0.31242272742018623	0.7559889274774862	0.9910640021260287	484.0	9.318353756609495	557.0	1.2842886359065508
663	Jan14_100x_M1BP_rep1_3R2_B-C-A_Position011_10_cmle.ics	28	1	0	2.166	0.3550652664147376	1.0	0.72222503087512	1.0	0.30732971611204496	2.7216728649322612	0.610106729468357	0.7397304204038683	0.5983013478979806	0.438735781931152	0.7591286306093294	1.0001545858130791	368.0	7.100503847233945	368.0	0.8485066750693191
664	Jan14_100x_M1BP_rep1_3R2_B-C-A_Position011_10_cmle.ics	29	1	0	2.3826	0.2758309600597351	1.0	2.8158	1.0	0.30881690690136754	2.922312760786175	0.9839187951434343	0.9963446103915115	0.9823587718894684	0.9585067273388848	0.22524787598372167	0.9909747568774998	438.0	8.47760127338609	479.0	1.1044421123864234
665	Jan14_100x_M1BP_rep1_3R2_B-C-A_Position011_10_cmle.ics	30	1	0	2.5991999999999997	0.25926421694425905	1.0	0.7610319551488771	1.0	0.2878223129676172	2.994795871891184	0.6440367875690177	0.7785628727776912	0.6400946763038502	0.43674162557736956	0.7117890867525817	0.9927310719127552	454.0	8.788354070991087	488.0	1.1251936343310536
666	Jan14_100x_M1BP_rep1_3R2_B-C-A_Position011_10_cmle.ics	31	1	0	2.5991999999999997	0.49880128498034243	1.0	2.7238982782039884	1.0	0.304841272461491	2.9417619989838553	0.9644369570244112	0.9884980015195058	0.9640504740197535	0.9232533941135666	0.3170920720280099	0.9895608704533483	514.0	9.965379686430017	605.0	1.3949634196112446
667	Jan14_100x_M1BP_rep1_3R2_B-C-A_Position011_10_cmle.ics	32	1	0	2.5991999999999997	0.417033306002243	2.0	1.5233606843632503	1.0	0.28755288839895204	2.9185289711889766	0.7916728043602175	0.8762769071148143	0.7913173518467519	0.6815625820582942	0.5584390253283027	0.9926113061877132	496.0	9.586526228073879	557.0	1.2842886359065508
668	Jan14_100x_M1BP_rep1_3R2_B-C-A_Position011_10_cmle.ics	33	1	0	2.166	0.5392875492869031	1.0	1.3880777203971526	1.0	0.2925195439646773	2.594211501976094	0.7992013936801435	0.887735873464882	0.796256209465986	0.6782892921208776	0.5585580550754888	0.9886821807789319	436.0	8.362690114954107	463.0	1.067550517818192
669	Jan14_100x_M1BP_rep1_3R2_B-C-A_Position011_10_cmle.ics	34	1	0	2.3826	0.37566863168211506	1.0	0.815064591942846	1.0	0.30539285999481985	3.056716141584273	0.6405039255929753	0.7786816468187531	0.6395584741990255	0.4716581247759477	0.7004542551913147	0.9894770111130674	456.0	8.833049482901812	506.0	1.1666966782203136
670	Jan14_100x_M1BP_rep1_3R2_B-C-A_Position011_10_cmle.ics	35	1	0	1.9493999999999998	0.6367713857375622	2.0	0.42540144110901373	1.0	0.2056881195446794	1.4402570846620013	0.6137313482938619	0.7800126722502896	0.6030942110475167	0.29752723274979437	0.7268233964760669	0.8414681691063601	466.0	8.8692845517321	429.0	0.9891558793607008
671	Jan14_100x_M1BP_rep1_3R2_B-C-A_Position011_10_cmle.ics	36	1	0	2.3826	0.2865828828149521	1.0	0.65253602307166	1.0	0.2945543812749052	2.8023831456242867	0.5869888932384615	0.7337581842325435	0.5935247656987588	0.4010216378443518	0.7225212367703672	0.9945642027311676	470.0	9.075701619755655	520.0	1.1989768234675162
672	Jan14_100x_M1BP_rep1_3R2_B-C-A_Position011_10_cmle.ics	37	1	0	2.166	0.2505878972832714	2.0	0.20635000882146287	1.0	0.2986350492328021	2.899240650870562	0.33611804682073326	0.48220755815044963	0.33607111344735013	0.13387744757542194	0.8768236603373523	0.9948913662021132	342.0	6.61308448775615	325.0	0.7493605146671976
673	Jan14_100x_M1BP_rep1_3R2_B-C-A_Position011_10_cmle.ics	37	2	0	1.7328	0.3420768493850254	1.0	0.0	1.0	0.3160022234991028	2.452338579748253	0.16853148603575696	0.35475841828273913	0.16853148603575696	0.018393189028854638	0.9360156912051065	0.9872727733134266	328.0	6.2534061067002105	314.0	0.7239975434015384
674	Jan14_100x_M1BP_rep1_3R2_B-C-A_Position011_10_cmle.ics	38	1	0	2.8158	0.21618288294682464	1.0	1.7060019029756524	1.0	0.28917734426541586	2.890582024503214	0.8412143753247247	0.9152056695348042	0.8358096891513439	0.7433661120474446	0.5917689047504919	0.9871489555106157	538.0	10.454914131677937	631.0	1.4549122607846205
675	Jan14_100x_M1BP_rep1_3R2_B-C-A_Position011_10_cmle.ics	39	1	0	2.5991999999999997	0.31669451962734846	1.0	1.2225574214657589	1.0	0.255644449458438	2.2102933979979955	0.7629581716257008	0.8840094252448716	0.7618462391424875	0.6077157641840695	0.6669313801747712	0.9829222856981237	570.0	10.912582985004986	647.0	1.4918038553528519
676	Jan14_100x_M1BP_rep1_3R2_B-C-A_Position012_11_cmle.ics	1	1	0	2.166	0.40367459220069846	1.0	0.0	1.0	0.17778217288423104	1.6869452179514686	0.43415566718867576	0.6576969228578983	0.4238646301531453	0.02100713864426773	0.8442653938050382	0.74176395410315	536.0	10.176166231363009	492.0	1.1344165329731113
677	Jan14_100x_M1BP_rep1_3R2_B-C-A_Position012_11_cmle.ics	2	1	0	2.166	0.6012442057344758	1.0	1.5162	1.0	0.23668465876333472	1.5183863961587174	0.9067106296121841	0.960651593656775	0.8747589888522531	0.7156382477626001	0.4874445311037402	0.9284401659418409	580.0	10.902007556154429	639.0	1.4733580580687362
678	Jan14_100x_M1BP_rep1_3R2_B-C-A_Position012_11_cmle.ics	3	1	0	1.083	3.7910092160145625	1.0	1.5490250415242273	1.0	0.2567992828564918	2.3926274632973548	0.8011134364142471	0.8479387203608509	0.8007070727594124	0.7430237519556251	0.5274716714874507	0.9914908627694106	114.0	2.1731544974648265	58.0	0.13373203030983835
679	Jan14_100x_M1BP_rep1_3R2_B-C-A_Position012_11_cmle.ics	3	2	0	2.166	0.2670335971925375	1.0	1.9493999999999998	1.0	0.2338491616011405	2.0273951362947833	0.9464046975638499	0.9724119714732714	0.9402807972854907	0.8635877847085357	0.32291689034136184	0.9599832955493993	424.0	8.000896648128059	397.0	0.9153726902242381
680	Jan14_100x_M1BP_rep1_3R2_B-C-A_Position012_11_cmle.ics	4	1	0	1.9493999999999998	0.20895922660840152	1.0	0.4377344716066809	1.0	0.20195952773077241	1.3186547426639699	0.5622526082099274	0.7979212843493128	0.5566346507336538	0.26975654327861714	0.7658585270931764	0.9068775560261895	560.0	10.595484930089658	560.0	1.2912058098880943
681	Jan14_100x_M1BP_rep1_3R2_B-C-A_Position012_11_cmle.ics	5	1	0	2.166	0.5116080197910586	1.0	1.44445006175024	1.0	0.3112024069184623	2.646134799123673	0.8064567578906491	0.8891113723124291	0.8069387089951493	0.6919951042089241	0.5937806108102828	0.9879069371852917	432.0	8.296704539973067	471.0	1.085996315102308
682	Jan14_100x_M1BP_rep1_3R2_B-C-A_Position012_11_cmle.ics	5	2	0	1.2995999999999999	2.8340315964482956	1.0	1.4751040190545512	1.0	0.2579830701927478	2.439927131929053	0.7716730637874423	0.8350825731334797	0.7717181383511724	0.6993214544521533	0.56704294838146	0.9858416831621301	168.0	3.2160938771715597	104.0	0.2397953646935032
683	Jan14_100x_M1BP_rep1_3R2_B-C-A_Position012_11_cmle.ics	6	1	0	1.9493999999999998	0.21506683493408035	1.0	0.6016084874694266	1.0	0.2941127954285875	2.2980935611534252	0.563372399080154	0.7027013548333472	0.5591499736791068	0.40648048097969136	0.7373818281072645	0.9938831548730089	368.0	6.960072354191428	360.0	0.8300608777852034
684	Jan14_100x_M1BP_rep1_3R2_B-C-A_Position012_11_cmle.ics	7	1	0	3.0324	0.30324459370810786	1.0	0.1459114905355603	1.0	0.2906426492697881	2.3398766235278634	0.33439902273896044	0.5459355959677996	0.33154146619112845	0.1015164854550871	0.8794786973689078	0.9881292217311534	708.0	13.575271927717782	955.0	2.201967050791304
685	Jan14_100x_M1BP_rep1_3R2_B-C-A_Position012_11_cmle.ics	7	2	0	1.7328	0.49365756152188983	2.0	0.8875449473696695	1.0	0.2829125976178994	2.0768831146063267	0.48688802605585635	0.5864398373672535	0.48363770110657506	0.39313537362094186	0.821490537254199	0.9946893141485968	290.0	5.544624773438882	247.0	0.5695139911470701
686	Jan14_100x_M1BP_rep1_3R2_B-C-A_Position012_11_cmle.ics	8	1	0	2.166	1.2111023166119348	1.0	1.0024833655297731	1.0	0.2628127365635773	2.647459011014522	0.7057623697639048	0.8269316873480875	0.6834356743848876	0.556067260813327	0.7464516674002847	0.9883630921517431	394.0	7.611328455552159	377.0	0.8692581970139491
687	Jan14_100x_M1BP_rep1_3R2_B-C-A_Position012_11_cmle.ics	8	2	0	1.5162	0.08938654335560199	2.0	1.2995999999999999	1.0	0.305373037991179	2.17185240167137	0.8342856736741859	0.8785215271559137	0.7994648415845806	0.6939345159410402	0.5390712168774988	0.9813495900695849	234.0	4.386774235300152	186.0	0.42886478685568846
688	Jan14_100x_M1BP_rep1_3R2_B-C-A_Position012_11_cmle.ics	9	1	0	1.9493999999999998	0.48805037269259	1.0	0.5963412819178956	1.0	0.248746978360328	1.6440152467832774	0.5471425177520259	0.6930153366945596	0.540353192724969	0.3993242351450519	0.7620662405488773	0.9632243782629297	402.0	7.509247117110042	378.0	0.8715639216744637
689	Jan14_100x_M1BP_rep1_3R2_B-C-A_Position012_11_cmle.ics	10	1	0	1.2995999999999999	0.16779260260343323	1.0	1.3842379406474168	1.0	0.3101865378707148	1.9852581969933036	0.8953928459634045	0.9473739127135444	0.8913045540346983	0.8063800119518512	0.4135139031938898	0.9895076693164858	254.0	4.693296861364924	212.0	0.48881362802906425
690	Jan14_100x_M1BP_rep1_3R2_B-C-A_Position012_11_cmle.ics	11	1	0	1.7328	2.3863676902837287	1.0	2.5991999999999997	1.0	0.30713764281468403	2.7954717974687284	0.9883636498351425	0.9973196754714185	0.9811988293261216	0.9351609676582818	0.15862411711474622	0.9963049493333891	262.0	5.035915250890778	221.0	0.5095651499736944
691	Jan14_100x_M1BP_rep1_3R2_B-C-A_Position012_11_cmle.ics	11	2	0	1.2995999999999999	0.1885200472518345	1.0	2.166	1.0	0.2349147765947995	2.5516898830173305	0.9520986922535473	0.9813433112288371	0.9498536657651984	0.8763957322268736	0.30359355257339093	0.971209074902678	128.0	2.4860223808399273	66.0	0.15217782759395398
692	Jan14_100x_M1BP_rep1_3R2_B-C-A_Position012_11_cmle.ics	11	3	0	1.7328	3.42026510052918	1.0	0.46141264688247224	1.0	0.26282857895344164	2.2890768666334873	0.46770644241099546	0.619371688956396	0.4630015189123106	0.2816582076834735	0.8350121828403025	0.9737485492092688	302.0	5.719176249541576	253.0	0.5833483391101568
693	Jan14_100x_M1BP_rep1_3R2_B-C-A_Position012_11_cmle.ics	13	1	0	2.5991999999999997	0.44494879100345414	1.0	2.014971786093599	1.0	0.29992251014944726	2.6841585264785213	0.8116131783983772	0.8946592736969312	0.8104807579447147	0.720681469137823	0.6527081722705131	0.9826564221476891	590.0	11.359537104112283	738.0	1.7016247994596672
694	Jan14_100x_M1BP_rep1_3R2_B-C-A_Position012_11_cmle.ics	13	2	0	1.9493999999999998	9.54246202267858	1.0	1.44445006175024	1.0	0.33055124782308426	2.321346058420887	0.6745555869657579	0.7672983423678994	0.6732628091631826	0.5932858212693358	0.6933227113212234	0.98801317432712	424.0	8.000896648128055	472.0	1.0883020397628222
695	Jan14_100x_M1BP_rep1_3R2_B-C-A_Position012_11_cmle.ics	14	1	0	1.9493999999999998	0.2979208200762621	1.0	0.6952437723139506	1.0	0.2884518653385457	2.508904723819699	0.5674923133157024	0.6769137872956489	0.5600851448106818	0.39993692976986533	0.7836012402350478	0.994958861731214	328.0	6.253406106700209	300.0	0.6917173981543362
696	Jan14_100x_M1BP_rep1_3R2_B-C-A_Position012_11_cmle.ics	14	2	0	1.7328	1.4947100483555718	2.0	1.2995999999999999	1.0	0.28447427099721895	2.5569848515944043	0.899485404258674	0.9827614010191575	0.899485404258674	0.6897535960781784	0.4218160912838359	0.9944195294226736	298.0	5.676595923400957	258.0	0.5948769624127291
697	Jan14_100x_M1BP_rep1_3R2_B-C-A_Position012_11_cmle.ics	15	1	0	2.166	0.7189064603674494	1.0	2.4174676342817487	1.0	0.29733905501047625	3.2949135776812013	0.9385164990128796	0.9649318416846855	0.9386255523173828	0.894752279778133	0.3626322297407008	0.9922942810988237	346.0	6.772691058098865	330.0	0.7608891379697698
698	Jan14_100x_M1BP_rep1_3R2_B-C-A_Position012_11_cmle.ics	15	2	0	1.7328	3.8783990200959257	1.0	0.1459114905355603	1.0	0.1676070154692967	2.2348708636193986	0.3724207953370311	0.4807520917551941	0.3634220174861333	0.1275904860392968	0.8659386923579075	0.7787954383704312	252.0	4.67200669829461	154.0	0.3550815977192259
699	Jan14_100x_M1BP_rep1_3R2_B-C-A_Position012_11_cmle.ics	16	1	0	1.7328	0.21821740733319966	1.0	0.10317500441073144	1.0	0.2946862527251214	2.458958222702203	0.34323146544499694	0.5292520997448648	0.3400562415032497	0.1012533288638099	0.8645157269343038	0.9987917199327965	260.0	4.944409341299208	214.0	0.4934250773500932
700	Jan14_100x_M1BP_rep1_3R2_B-C-A_Position012_11_cmle.ics	17	1	0	2.166	0.23437000509095185	1.0	1.1763760451361116	1.0	0.2771098236397871	2.3478847455475895	0.7360113170602194	0.8314222657351941	0.7331198247680998	0.6050872840714866	0.6240945434003483	0.989256119626942	456.0	8.739428487540138	482.0	1.1113592863679669
701	Jan14_100x_M1BP_rep1_3R2_B-C-A_Position012_11_cmle.ics	18	1	0	1.9493999999999998	0.36250385176728833	1.0	1.7328	1.0	0.2882279631556865	2.148980201990096	0.9419998117022564	0.9724592133637598	0.9151270337277125	0.815580293296152	0.3882931606504572	0.9946461759625547	428.0	8.137097969630354	447.0	1.0306589232499608
702	Jan14_100x_M1BP_rep1_3R2_B-C-A_Position012_11_cmle.ics	19	1	0	2.8158	0.3259825943879602	2.0	0.10317500441073144	1.0	0.2967431352521946	2.967340508017737	0.2894043376729106	0.47776710538531303	0.2832913182269387	0.0471277378257361	0.899068343369861	0.9881792615654174	492.0	9.520540653092839	559.0	1.2889000852275798
703	Jan14_100x_M1BP_rep1_3R2_B-C-A_Position012_11_cmle.ics	20	1	0	2.166	0.44060060139578383	1.0	0.7252201245704302	1.0	0.27572329134310014	2.148666743528817	0.5756975317693934	0.7142703858823362	0.5704863855675929	0.3992303097717039	0.7656705400846677	0.9846969688171433	506.0	9.575950799223317	562.0	1.2958172592091233
704	Jan14_100x_M1BP_rep1_3R2_B-C-A_Position012_11_cmle.ics	21	1	0	1.9493999999999998	0.20754247379063098	1.0	0.0	1.0	0.14909851848648878	1.3977549860896576	0.16055472717692298	0.3256948103635772	0.08366873325336054	0.021104969898090742	0.9482280998322182	0.8907282571067027	424.0	7.954086150447222	317.0	0.7309147173830819
705	Jan14_100x_M1BP_rep1_3R2_B-C-A_Position012_11_cmle.ics	22	1	0	2.5991999999999997	0.5377095421800645	1.0	0.8664	1.0	0.294901670547863	2.8914901198805913	0.8561627162315508	0.9256170955407333	0.8117835194013864	0.5264758423620968	0.5442171748125754	0.9972368355547659	480.0	9.275773430468883	537.0	1.2381741426962618
706	Jan14_100x_M1BP_rep1_3R2_B-C-A_Position012_11_cmle.ics	23	1	0	1.5162	1.2400766840082207	1.0	1.083	1.0	0.3022634749623883	2.8493848679925566	0.9565684648272318	0.9992699109875476	0.9554470481041049	0.7730357685208981	0.3296801187584849	0.9904992661611105	222.0	4.259033256878296	171.0	0.3942789169479716
707	Jan14_100x_M1BP_rep1_3R2_B-C-A_Position012_11_cmle.ics	24	1	0	2.5991999999999997	0.18555930872136583	1.0	0.9512265400461283	1.0	0.29296669152671684	2.8502687556742043	0.6541439870585349	0.7937454005423217	0.6558047642094237	0.49691877772105575	0.6858062121686932	0.9905442299354451	522.0	10.073945587551675	607.0	1.3995748689322736
708	Jan14_100x_M1BP_rep1_3R2_B-C-A_Position012_11_cmle.ics	25	1	0	1.9493999999999998	0.4791941439065829	1.0	1.2995999999999999	1.0	0.27011400830160204	1.866599342428151	0.7750121150711485	0.8365066142280998	0.7678952617055618	0.6834381971172138	0.6329815270307316	0.9873792201931079	368.0	6.9600723541914284	345.0	0.7954750078774867
709	Jan14_100x_M1BP_rep1_3R2_B-C-A_Position012_11_cmle.ics	25	2	0	1.2995999999999999	0.2537019219251423	2.0	0.0	1.0	0.2666233797576278	1.939232906234592	0.28205888124827283	0.4689333530912455	0.273295980199368	0.020377349422681816	0.9026991646644178	0.9906498633541225	214.0	4.0334411115545405	152.0	0.350470148398197
710	Jan14_100x_M1BP_rep1_3R2_B-C-A_Position012_11_cmle.ics	26	1	0	2.3826	0.5631581792362972	1.0	1.5490250415242273	1.0	0.29007796611202835	2.571107968878017	0.8080641306262107	0.8880701688177725	0.8055199134525877	0.6955210456135055	0.5890764475211401	0.984399833603752	522.0	9.933514094509151	604.0	1.39265769495073
711	Jan14_100x_M1BP_rep1_3R2_B-C-A_Position012_11_cmle.ics	27	1	0	1.9493999999999998	0.7934448596496403	2.0	1.7328	1.0	0.2972698715622376	2.4917986589897594	0.8686052119539006	0.9272937419966407	0.8406545708536363	0.6924597961118225	0.5782838537807304	0.98626759323713	416.0	7.86892549816598	435.0	1.0029902273237874
712	Jan14_100x_M1BP_rep1_3R2_B-C-A_Position012_11_cmle.ics	27	2	0	2.3826	0.265031116574073	3.0	0.10317500441073144	1.0	0.3139733266750837	2.5124957583791168	0.2426751592356688	0.45452428863647704	0.2426751592356688	0.032920623305782375	0.9187113822833042	0.9968454042545101	492.0	9.333298662369476	575.0	1.3257916797958111
713	Jan14_100x_M1BP_rep1_3R2_B-C-A_Position012_11_cmle.ics	27	3	0	1.2995999999999999	0.5275371833896713	1.0	1.9493999999999998	1.0	0.31146492287627897	2.5581124573015415	0.8390048394339027	0.874705226921222	0.8098983885184015	0.7427308709317989	0.6371107990265501	1.0050356439501489	196.0	3.724803399719662	144.0	0.33202435111408135
714	Jan14_100x_M1BP_rep1_3R2_B-C-A_Position012_11_cmle.ics	28	1	0	2.3826	0.6640777808129378	1.0	0.3720027687491155	1.0	0.28317454988526275	2.4209446536156363	0.4627202006544785	0.666278029249048	0.4606431132796426	0.23759462831239916	0.8308965457773795	0.9704594369860857	532.0	10.133585905222382	614.0	1.4157149415558747
715	Jan14_100x_M1BP_rep1_3R2_B-C-A_Position012_11_cmle.ics	29	1	0	2.166	1.6935045642998667	3.0	0.3720027687491155	1.0	0.29084727218898027	2.614044622604697	0.4878148915264714	0.6607013529783514	0.48393078729224426	0.2649655643252868	0.8333261306453236	0.9943380922186619	410.0	7.8752707554763095	421.0	0.9707100820765852
716	Jan14_100x_M1BP_rep1_3R2_B-C-A_Position012_11_cmle.ics	30	1	0	2.166	0.2845842582569411	1.0	1.3934633376079517	1.0	0.2216340698619775	1.6356073680577532	0.8146806856310285	0.8954514251290636	0.8086110157678325	0.6607797056577869	0.6307661777857081	0.9766341332123372	550.0	10.489034114738109	571.0	1.3165687811537532
717	Jan14_100x_M1BP_rep1_3R2_B-C-A_Position012_11_cmle.ics	31	1	0	2.3826	1.0624667532279162	1.0	1.2995999999999999	1.0	0.2985876606356591	2.8930558830545308	0.9087294177558989	0.954088864369377	0.87512306908844	0.7004392293328807	0.4361887587682742	0.9974521611011526	438.0	8.454196024545672	471.0	1.085996315102308
718	Jan14_100x_M1BP_rep1_3R2_B-C-A_Position012_11_cmle.ics	32	1	0	2.166	0.41990380703336266	1.0	2.1310796765672957	1.0	0.26299972194752264	2.4551361849638926	0.9017627141873729	0.951498104591654	0.8980996078358081	0.8298010522086102	0.5100960197093943	0.9884576285827158	426.0	8.139213055400466	424.0	0.9776272560581285
719	Jan14_100x_M1BP_rep1_3R2_B-C-A_Position012_11_cmle.ics	32	2	0	1.7328	0.309114370813972	2.0	0.8508028822180275	1.0	0.2501675486029128	1.9017026312418375	0.623351057036684	0.7487548241802398	0.6220988727226288	0.4534464660056878	0.7424526336551086	0.9822982027148184	278.0	5.2764523019745075	218.0	0.5026479759921509
720	Jan14_100x_M1BP_rep1_3R2_B-C-A_Position012_11_cmle.ics	33	1	0	1.9493999999999998	0.32893930315053427	1.0	1.5162	1.0	0.28953587925699903	2.0003593386534866	0.9089569375725006	0.957517577708861	0.8927049549016358	0.7998390189626192	0.41412407642103827	0.9903808724047667	354.0	6.670609719656746	337.0	0.777029210593371
721	Jan14_100x_M1BP_rep1_3R2_B-C-A_Position012_11_cmle.ics	34	1	0	1.7328	0.3101403716066107	1.0	1.571514847577277	1.0	0.27846694977472614	2.781540243283363	0.9171278397984449	0.9619651622431693	0.9153989835367707	0.8413187958820207	0.43081190407836	0.9981628525991695	278.0	5.323262799655346	230.0	0.5303166719183244
722	Jan14_100x_M1BP_rep1_3R2_B-C-A_Position012_11_cmle.ics	35	1	0	1.9493999999999998	0.4537127084578958	1.0	0.744005537498231	1.0	0.3105252586879036	2.8151117584798353	0.6737739404829732	0.797135907437437	0.6727367021665133	0.504952447736337	0.6535953951829843	0.9955108749981023	302.0	5.812797244903254	275.0	0.634074281641475
723	Jan14_100x_M1BP_rep1_3R2_B-C-A_Position012_11_cmle.ics	36	1	0	1.7328	0.2737373412558914	1.0	0.6190500264643886	1.0	0.26871752725562514	2.8712007713236773	0.5222185862407488	0.6570497447092734	0.5192510276628459	0.3932149597227888	0.7476417118700865	0.9937488829467422	258.0	4.946524427069318	202.0	0.4657563814239197
724	Jan14_100x_M1BP_rep1_3R2_B-C-A_Position012_11_cmle.ics	36	2	0	1.7328	0.4540538352146634	2.0	1.7328	1.0	0.2878285877191829	2.526469893865459	0.9106191080289943	0.946687048086104	0.8933292690033575	0.8208997709331671	0.37752127663813273	0.9945049647437154	286.0	5.431828700777004	244.0	0.5625968171655268
725	Jan14_100x_M1BP_rep1_3R2_B-C-A_Position012_11_cmle.ics	37	1	0	2.5991999999999997	0.49949089260851987	2.0	1.5162	1.0	0.22187094893780326	2.180967606499613	0.9498467420674335	0.9997783900975084	0.9428273151559813	0.7173258893766087	0.39237833335697986	0.9386580131721014	660.0	12.549392539541113	751.0	1.731599220046355
726	Jan14_100x_M1BP_rep1_3R2_B-C-A_Position012_11_cmle.ics	38	1	0	2.5991999999999997	0.2057251126852675	1.0	1.3880777203971526	1.0	0.2776910546503195	3.0827406486104145	0.7789064554358437	0.8675052501521914	0.776399350169842	0.6585834134814542	0.5780172673305812	0.9874452995408215	500.0	9.746132798416594	554.0	1.2773714619250076
727	Jan14_100x_M1BP_rep1_3R2_B-C-A_Position013_12_cmle.ics	1	1	0	1.5162	0.5242949032912761	2.0	0.32626801153583	1.0	0.2970299522544141	2.8812793872780915	0.44276272607342226	0.5679438772526109	0.43216335124807476	0.23751112901863178	0.8329698549910485	1.0034296136008147	186.0	3.594947335527698	130.0	0.29974420586687905
728	Jan14_100x_M1BP_rep1_3R2_B-C-A_Position013_12_cmle.ics	1	2	0	1.7328	0.41595015739893343	1.0	0.0	1.0	0.15799799698254824	1.9610980429997722	0.0654028867212124	0.23068424780831442	0.0654028867212124	0.022521234492484256	0.9613068910752793	0.9127894292194284	282.0	5.459464121157646	177.0	0.40811326491105837
729	Jan14_100x_M1BP_rep1_3R2_B-C-A_Position013_12_cmle.ics	2	1	0	1.9493999999999998	4.298696963459109	1.0	0.0	1.0	0.2877501921667834	2.926016275778257	0.19210372507279094	0.40546830175931536	0.18320794882381644	0.020335883920576107	0.9173101495167851	0.9746323953730086	306.0	5.902188068724711	270.0	0.6225456583389025
730	Jan14_100x_M1BP_rep1_3R2_B-C-A_Position013_12_cmle.ics	2	2	0	1.7328	0.19007113041157817	1.0	0.0	1.0	0.22437840092552944	3.280169137464598	0.05823274868225617	0.21432976036634083	0.05823274868225617	0.020335883920576107	0.9819909696389891	0.9412981812816581	176.0	3.4650912713357336	104.0	0.2397953646935032
731	Jan14_100x_M1BP_rep1_3R2_B-C-A_Position013_12_cmle.ics	3	1	0	2.166	0.41659973725903376	1.0	0.0	1.0	0.2823661625869829	3.0303598677916677	0.2945277457388184	0.47962001794181724	0.2945277457388184	0.021559015763168012	0.9032279350033021	0.9953504365776313	334.0	6.4577080889536544	305.0	0.7032460214569085
732	Jan14_100x_M1BP_rep1_3R2_B-C-A_Position013_12_cmle.ics	4	1	0	2.3826	0.1489506350476496	1.0	1.8583168866609978	1.0	0.26596200327929725	3.019056797758867	0.928454912630242	0.972804921358189	0.9274978481096471	0.8584597882419507	0.42525243789141337	0.9819505106832074	362.0	6.98982286034218	334.0	0.7701120366118276
733	Jan14_100x_M1BP_rep1_3R2_B-C-A_Position013_12_cmle.ics	5	1	0	2.166	0.35234174498514237	1.0	0.0	1.0	0.3006849455486584	2.1993985627808326	0.2083090907094947	0.4378355087657669	0.20723326710065537	0.020942882548604175	0.9072512047627498	0.9862431756554294	368.0	6.983477603031848	364.0	0.8392837764272613
734	Jan14_100x_M1BP_rep1_3R2_B-C-A_Position013_12_cmle.ics	6	1	0	2.8158	0.6197161293772332	1.0	0.0	1.0	0.15986496376947976	2.856996685273	0.1416881998277347	0.32609532012632786	0.15756531725523973	0.020709158771174276	0.9610684811532778	0.8946129681829332	440.0	8.803159671381858	347.0	0.8000864571985156
735	Jan14_100x_M1BP_rep1_3R2_B-C-A_Position013_12_cmle.ics	7	1	0	2.3826	1.813428441478069	3.0	1.2032169749388533	1.0	0.30127346019935697	3.1650009595879607	0.7309155593630736	0.8384705080954378	0.7286042769136497	0.5925286381876214	0.7326904930547765	0.9964164755666661	402.0	7.836920600875912	416.0	0.9591814587740128
736	Jan14_100x_M1BP_rep1_3R2_B-C-A_Position013_12_cmle.ics	7	2	0	1.083	0.15379824760752536	2.0	0.3095250132321943	1.0	0.308831124218491	2.577895693991013	0.306823488816903	0.4664016277139721	0.3047561254934157	0.1810013772506745	0.8946646339399751	0.9928205052814534	150.0	2.8372404188154228	96.0	0.22134956740938755
737	Jan14_100x_M1BP_rep1_3R2_B-C-A_Position013_12_cmle.ics	7	3	0	1.2995999999999999	0.38828659501835544	3.0	0.928575039696583	1.0	0.31772882538628316	2.2320626935540573	0.6387081805120517	0.7225360450001042	0.6376492145506683	0.4976098900281697	0.8320383961656395	1.0025962683165368	208.0	3.9461653735031934	159.0	0.3666102210217982
738	Jan14_100x_M1BP_rep1_3R2_B-C-A_Position013_12_cmle.ics	8	1	0	1.7328	0.173376791590675	1.0	0.0	1.0	0.2197361231485964	2.8912189228992817	0.16547830295208904	0.37025326665591224	0.16547830295208904	0.02831639511749207	0.9341585086032311	0.9112486726996196	244.0	4.750682787896316	168.0	0.3873617429664282
739	Jan14_100x_M1BP_rep1_3R2_B-C-A_Position013_12_cmle.ics	9	1	0	2.166	0.37319791301929384	2.0	0.65253602307166	1.0	0.28419952662331216	3.1985802663115384	0.6188996402077785	0.7296683183277359	0.6156096225887934	0.43901778434134076	0.7733508496487083	0.9913428756281598	366.0	7.126024181844475	351.0	0.8093093558405734
740	Jan14_100x_M1BP_rep1_3R2_B-C-A_Position013_12_cmle.ics	10	1	0	1.2995999999999999	0.9116685180519757	1.0	1.083	1.0	0.3140145294968224	2.0257120983813057	0.7975732677287601	0.8620423006186256	0.7887238158931855	0.6876597320085032	0.6754745667423194	0.9979379558998046	190.0	3.567311915147056	138.0	0.3181900031509946
741	Jan14_100x_M1BP_rep1_3R2_B-C-A_Position013_12_cmle.ics	10	2	0	1.7328	4.828837968365767	1.0	0.0	1.0	0.24157981381152932	2.2817819154342933	0.14115532519645543	0.3239842835646213	0.15686578928511716	0.02162502687080517	0.9511232905155355	0.9164801289097437	262.0	5.082725748571616	196.0	0.451922033460833
742	Jan14_100x_M1BP_rep1_3R2_B-C-A_Position013_12_cmle.ics	11	1	0	1.7328	0.10110027475899559	1.0	0.9971598751598192	1.0	0.2959817798494465	3.1454342937592714	0.7359899107015724	0.8185655295864608	0.7347558701680872	0.6320626784103931	0.6748232682467245	1.0025528160812	258.0	5.016740173590578	212.0	0.48881362802906425
743	Jan14_100x_M1BP_rep1_3R2_B-C-A_Position013_12_cmle.ics	11	2	0	1.083	0.11023658270109851	2.0	1.9493999999999998	1.0	0.2655920340875803	2.424161304638535	0.9590529077927625	0.9751191662767912	0.9543744024735055	0.9178617196558247	0.42455865561675765	1.00118630268482	142.0	2.7052692688533475	82.0	0.18906942216218525
744	Jan14_100x_M1BP_rep1_3R2_B-C-A_Position013_12_cmle.ics	13	1	0	1.9493999999999998	1.1776782699005826	1.0	1.083	1.0	0.3080814238324993	2.441739806463372	0.8990940632228219	0.981390347918273	0.894449932536623	0.6863374614494988	0.3383551810808736	0.9901601533455257	344.0	6.517348406624362	333.0	0.7678063119513132
745	Jan14_100x_M1BP_rep1_3R2_B-C-A_Position013_12_cmle.ics	14	1	0	2.166	0.469355386926542	1.0	1.7328	1.0	0.2897745323548643	3.0426397613789824	0.9858845321906526	0.9981388450874303	0.9708604690696571	0.8651937652775905	0.27900968591944186	0.9939674380117328	356.0	6.879141873450412	340.0	0.7839463845749143
746	Jan14_100x_M1BP_rep1_3R2_B-C-A_Position013_12_cmle.ics	15	1	0	1.9493999999999998	0.5511199889237584	1.0	0.0	1.0	0.27719145740620527	2.7566135682042123	0.24012591720264517	0.4855248059908808	0.2352794637195398	0.023152761421626356	0.8890111734079627	0.985810367454508	306.0	5.925593317565131	265.0	0.6110170350363303
747	Jan14_100x_M1BP_rep1_3R2_B-C-A_Position013_12_cmle.ics	16	1	0	1.7328	0.29064916390093	1.0	1.5762738440862263	1.0	0.28749996823573665	2.3665161653923104	0.8947627098651358	0.9539443505157341	0.8915909776012791	0.8054561658737336	0.5391293683512303	0.9905664561203398	332.0	6.319391681681249	305.0	0.7032460214569085
748	Jan14_100x_M1BP_rep1_3R2_B-C-A_Position013_12_cmle.ics	17	1	0	1.2995999999999999	1.2267330995309773	1.0	1.9493999999999998	1.0	0.28230249772101607	1.9540890372836743	0.9764708838179226	0.9963569441042165	0.973550157970441	0.9140835516026306	0.27264267563287226	0.9989407270982671	194.0	3.680107987808933	135.0	0.31127282916945126
749	Jan14_100x_M1BP_rep1_3R2_B-C-A_Position013_12_cmle.ics	17	2	0	1.2995999999999999	0.3937167439525075	2.0	0.0	1.0	0.13452056859338063	1.5676300802974348	0.20219588334683777	0.3607818751688054	0.1921460739791592	0.021691885407048684	0.9294276992999883	0.6903359158334479	302.0	5.508529009977797	181.0	0.41733616355311615
750	Jan14_100x_M1BP_rep1_3R2_B-C-A_Position013_12_cmle.ics	18	1	0	1.9493999999999998	0.39249601156904845	1.0	0.10317500441073144	1.0	0.3060185839376632	2.6236726323841806	0.3261006350503694	0.4842859088874618	0.3261006350503694	0.07560277891295464	0.8944144990076761	1.0035045721787041	328.0	6.323621853221469	309.0	0.7124689200989662
751	Jan14_100x_M1BP_rep1_3R2_B-C-A_Position013_12_cmle.ics	19	1	0	1.083	2.4918583526060236	1.0	0.8595614345612763	1.0	0.31196564599881965	2.730677548742899	0.7757220024669303	0.875136460947358	0.77467284817036	0.6581245658060766	0.6053780554426985	1.0024632463089982	140.0	2.6839791057830396	87.0	0.20059804546475749
752	Jan14_100x_M1BP_rep1_3R2_B-C-A_Position013_12_cmle.ics	19	2	0	1.083	0.4365522487402009	1.0	0.3720027687491155	1.0	0.2931837363478982	2.5290758648086396	0.44891043908525086	0.5845916096011796	0.44891043908525086	0.3671047594742886	0.8074108367649997	0.9790446160298433	104.0	1.9730826867516031	54.0	0.12450913166778053
753	Jan14_100x_M1BP_rep1_3R2_B-C-A_Position013_12_cmle.ics	20	1	0	2.3826	0.6231574547775172	1.0	0.10317500441073144	1.0	0.28464464946931456	2.5730112863904404	0.31297613001523616	0.5351882754117391	0.3149305303634913	0.04523688601900892	0.8896964451019668	0.9932677467639914	424.0	8.117922892330155	438.0	1.0099074013053309
754	Jan14_100x_M1BP_rep1_3R2_B-C-A_Position013_12_cmle.ics	21	1	0	1.5162	0.5628949251662639	1.0	0.46141264688247224	1.0	0.28919145484457787	1.939676946931007	0.5786704023343083	0.7431426062088539	0.5714773065449188	0.3471412706592824	0.8062882895248571	0.9946918573972936	310.0	5.804336901822812	276.0	0.6363800063019892
755	Jan14_100x_M1BP_rep1_3R2_B-C-A_Position013_12_cmle.ics	22	1	0	1.7328	2.531182625799615	1.0	0.10317500441073144	1.0	0.2225869082538506	1.805938876456757	0.4267264584264	0.5672170486695761	0.36190050742815255	0.07229133019483866	0.8140475630975564	0.9164127223143593	348.0	6.630144479286238	288.0	0.6640487022281627
756	Jan14_100x_M1BP_rep1_3R2_B-C-A_Position013_12_cmle.ics	23	1	0	1.9493999999999998	0.1496900812087895	1.0	1.9493999999999998	1.0	0.2832707552910323	3.2569116703576064	0.9459464031941531	0.9770589429518847	0.9447508515485777	0.8891887166993752	0.4142439375160757	0.9854209155153418	282.0	5.482869369998065	237.0	0.5464567445419256
757	Jan14_100x_M1BP_rep1_3R2_B-C-A_Position013_12_cmle.ics	23	2	0	1.2995999999999999	0.17049484371560727	2.0	0.0	1.0	0.31544250215413183	2.841455518146909	0.19185784214206764	0.3503896821637229	0.19185784214206764	0.02080090681464438	0.9401166251123878	1.0087751624172805	168.0	3.21609387717156	115.0	0.2651583359591622
758	Jan14_100x_M1BP_rep1_3R2_B-C-A_Position013_12_cmle.ics	25	1	0	1.9493999999999998	0.46683380297405325	1.0	1.1736910802652911	1.0	0.27386527710774783	2.0598138149390017	0.8343921463010198	0.9224531719501697	0.8306004868955392	0.6617369813532739	0.5010724446467724	0.9806425611740016	390.0	7.381506138688186	379.0	0.873869646334978
759	Jan14_100x_M1BP_rep1_3R2_B-C-A_Position013_12_cmle.ics	26	1	0	1.2995999999999999	0.26299473397026474	1.0	0.0	1.0	0.33929200658769765	2.919941702235561	0.18860241155185517	0.2825349652332717	0.16606358965051782	0.02881157907871006	0.9446784201260797	1.0117034387496706	120.0	2.330645982037433	72.0	0.16601217555704068
760	Jan14_100x_M1BP_rep1_3R2_B-C-A_Position013_12_cmle.ics	26	2	0	1.2995999999999999	2.2444195860306553	1.0	0.0	1.0	0.2168997468477655	2.132233780663323	0.08296373597704149	0.2825349652332717	0.08296373597704149	0.02881157907871006	0.952889335639696	0.9305633017949335	178.0	3.4161656878847833	104.0	0.2397953646935032
761	Jan14_100x_M1BP_rep1_3R2_B-C-A_Position013_12_cmle.ics	27	1	0	1.5162	0.3378446191729578	1.0	0.10317500441073144	1.0	0.29339722493728426	2.3014606017284254	0.3149386845039019	0.47301580905562046	0.3149386845039019	0.05500261917234154	0.8648708413089954	0.9840432773970125	262.0	4.965699504369517	216.0	0.49803652667112214
762	Jan14_100x_M1BP_rep1_3R2_B-C-A_Position013_12_cmle.ics	27	2	0	1.083	0.730329011931291	1.0	0.7610319551488771	1.0	0.26378387295447825	2.6078305643871365	0.5950155135592538	0.7219479926394541	0.6310459228217217	0.48620569233455563	0.6882450482951825	0.9847291788033108	140.0	2.683979105783039	80.0	0.18445797284115634
763	Jan14_100x_M1BP_rep1_3R2_B-C-A_Position013_12_cmle.ics	29	1	0	1.9493999999999998	0.2816970412587098	1.0	1.083	1.0	0.29525395586411296	2.251530831102769	0.898902054571149	0.9982149089431918	0.898902054571149	0.6840531865591798	0.34024625746770787	0.9873103655503183	360.0	6.851506453069772	349.0	0.8046979065195444
764	Jan14_100x_M1BP_rep1_3R2_B-C-A_Position013_12_cmle.ics	30	1	0	1.7328	0.5338405904482666	1.0	1.083	1.0	0.29835998022091453	2.129935090566921	0.891331245970014	0.9737346570082546	0.8847089987045955	0.6809035301225116	0.4470915168407877	0.9925945964193477	356.0	6.668494633886636	345.0	0.7954750078774867
765	Jan14_100x_M1BP_rep1_3R2_B-C-A_Position013_12_cmle.ics	32	1	0	2.3826	0.3740549319699989	1.0	0.0	1.0	0.11606917438555711	2.116442373589599	0.041692477812063984	0.16382020390322413	0.041692477812063984	0.01505392840808434	0.9722397622976603	0.922273150686987	370.0	7.402656996389289	228.0	0.5257052225972955
766	Jan14_100x_M1BP_rep1_3R2_B-C-A_Position013_12_cmle.ics	32	2	0	2.3826	0.1832876929855198	3.0	0.0	1.0	0.12880935743661603	2.133601774375253	0.041692477812063984	0.14690063625679534	0.041692477812063984	0.01505392840808434	0.9812668537370279	0.9009090962890967	334.0	6.668355328517431	206.0	0.47497928006597756
767	Jan14_100x_M1BP_rep1_3R2_B-C-A_Position013_12_cmle.ics	32	3	0	1.9493999999999998	0.6571148842157909	4.0	0.0	1.0	0.1622989687684166	3.039746540025113	0.041692477812063984	0.16382020390322413	0.041692477812063984	0.01505392840808434	0.9823477753951319	0.8953204974862377	224.0	4.467565410671964	127.0	0.29282703188533565
768	Jan14_100x_M1BP_rep1_3R2_B-C-A_Position013_12_cmle.ics	32	4	0	1.5162	0.5421804723121951	2.0	0.8664	1.0	0.3016172195643787	2.645598434161354	0.7637194680684772	0.858628255822705	0.75357351689641	0.5159107619450122	0.6854221858260003	1.0005784201053924	186.0	3.5715420866872782	131.0	0.3020499305273935
769	Jan14_100x_M1BP_rep1_3R2_B-C-A_Position013_12_cmle.ics	33	1	0	2.166	0.3910296692668767	1.0	0.5963412819178956	1.0	0.2809763288805817	3.219830449994949	0.5062972037857267	0.6559390944950794	0.5016828444109371	0.376204916598231	0.8246394142850125	0.9912006478370184	322.0	6.283156612850961	288.0	0.6640487022281627
770	Jan14_100x_M1BP_rep1_3R2_B-C-A_Position013_12_cmle.ics	33	2	0	1.9493999999999998	0.4029890189237426	2.0	0.1459114905355603	1.0	0.2919474283604534	2.6803595198320957	0.2927206882160503	0.49488583583516205	0.2927206882160503	0.13254082580540932	0.876664649856333	0.9918315273272419	312.0	6.012869055616479	280.0	0.6456029049440472
771	Jan14_100x_M1BP_rep1_3R2_B-C-A_Position013_12_cmle.ics	34	1	0	1.5162	6.156815198240126	1.0	0.2918229810711206	1.0	0.2941577921311243	2.032460606396898	0.4557661783218697	0.6516871613362282	0.4557661783218697	0.20175238547006988	0.8362982612551566	0.9826374389703152	300.0	5.604265091109588	265.0	0.6110170350363303
772	Jan14_100x_M1BP_rep1_3R2_B-C-A_Position013_12_cmle.ics	34	2	0	1.083	2.360004819808997	1.0	0.32626801153583	1.0	0.2642521591631124	2.120682825940913	0.35694933498750253	0.47873602014194233	0.3605480651694003	0.22727873966904452	0.6972468012742792	1.009469227013284	128.0	2.3924013854782475	70.0	0.1614007262360118
773	Jan14_100x_M1BP_rep1_3R2_B-C-A_Position013_12_cmle.ics	34	3	0	0.8664	0.9879768696088743	1.0	0.32626801153583	1.0	0.32979183040324217	2.5169878142039472	0.3605480651694003	0.47873602014194233	0.4129919176807575	0.22727873966904452	0.6781918112888017	0.9984746784163068	100.0	1.9070971117705653	54.0	0.12450913166778053
774	Jan14_100x_M1BP_rep1_3R2_B-C-A_Position013_12_cmle.ics	35	1	0	1.9493999999999998	0.49729288073387223	1.0	1.7328	1.0	0.27348100875280684	3.075384946743386	0.9976483986186191	0.99951193178877	0.9871993019145585	0.8929873472013725	0.20565596454105592	0.9873395674711197	312.0	6.059679553297318	271.0	0.624851382999417
775	Jan14_100x_M1BP_rep1_3R2_B-C-A_Position013_12_cmle.ics	36	1	0	1.5162	0.42993083039225516	1.0	0.7252201245704302	1.0	0.30436440515613333	2.36908499921644	0.695509847782203	0.8375252332369469	0.6941277029115973	0.516808518377071	0.7098081265295215	0.9978193906905074	262.0	4.942294255529098	220.0	0.5072594253131798
776	Jan14_100x_M1BP_rep1_3R2_B-C-A_Position013_12_cmle.ics	37	1	0	2.3826	0.23746941154124132	1.0	1.4430823792346341	1.0	0.27775746052761197	3.1378883943117324	0.8699988114917939	0.9410716022171081	0.8458883018378659	0.7634355450390587	0.6160424029104976	0.991183989074211	382.0	7.413371730609046	370.0	0.853118124390348
777	Jan14_100x_M1BP_rep1_3R2_B-C-A_Position013_12_cmle.ics	38	1	0	1.9493999999999998	0.27331852490617065	1.0	0.0	1.0	0.21265053578839624	2.4092598836219836	0.08583101160655164	0.31975487562624155	0.142957984033183	0.021645156857110732	0.9626455402600678	0.9071476034803374	264.0	5.104015911641926	186.0	0.42886478685568846
778	Jan14_100x_M1BP_rep1_3R2_B-C-A_Position013_12_cmle.ics	38	2	0	1.083	8.136471979979357	1.0	0.20635000882146287	1.0	0.30051012392772464	1.5122632477088245	0.34418610462138155	0.47060881298334606	0.34140003248335227	0.168066990667283	0.8838327361044857	0.9794344441730599	190.0	3.450285670944957	135.0	0.31127282916945126
779	Jan14_100x_M1BP_rep1_3R2_B-C-A_Position013_12_cmle.ics	39	1	0	1.7328	0.4286918309937056	1.0	0.9077480443748005	1.0	0.2955322829167626	1.867264477836546	0.7110764535980316	0.8136010720056753	0.706504664688561	0.554616549650641	0.7230113587137462	0.9931234624676654	364.0	6.87068153036997	355.0	0.8185322544826312
780	Jan14_100x_M1BP_rep1_3R2_B-C-A_Position013_12_cmle.ics	40	1	0	1.2995999999999999	0.6592551601614496	1.0	0.0	1.0	0.2965696386911721	2.462720578722979	0.2974918012875015	0.5114250576946435	0.2924511113810276	0.03330347382485121	0.8728516394444014	0.9876052614521096	188.0	3.5928322497575866	132.0	0.30435565518790797
781	Jan14_100x_M1BP_rep1_3R2_B-C-A_Position013_12_cmle.ics	41	1	0	1.9493999999999998	0.1766922888589013	2.0	0.10317500441073144	1.0	0.26146167991227093	1.664294914242379	0.3026897580488718	0.5713277544767983	0.30723177673871016	0.03921588301793395	0.8937812712714103	0.9726480634301232	538.0	9.986809154869528	600.0	1.3834347963086724
782	Jan14_100x_M1BP_rep1_3R2_B-C-A_Position013_12_cmle.ics	42	1	0	2.166	0.22317701895444453	1.0	0.2918229810711206	1.0	0.3016889979462374	2.5900964969188176	0.44583531155551953	0.6418095811572889	0.44583531155551953	0.20304955012332526	0.8620672188866512	0.9868254701514623	354.0	6.764230715018425	344.0	0.7931692832169722
783	Jan14_100x_M1BP_rep1_3R2_B-C-A_Position013_12_cmle.ics	43	1	0	1.9493999999999998	0.2710945564766545	1.0	0.6016084874694266	1.0	0.2709218864130175	2.384823893377036	0.6095156111070209	0.7264021113080709	0.5706081903801827	0.41736845384062116	0.760615957761985	0.9825755161982423	374.0	7.164374336444872	354.0	0.8162265298221167
784	Jan14_100x_M1BP_rep1_3R2_B-C-A_Position013_12_cmle.ics	44	1	0	1.083	2.0111225240129635	1.0	1.5837581932427913	1.0	0.16064962433129623	1.0180394742526384	0.8703195884127024	0.9366931089540512	0.8696859872772892	0.7753706566642168	0.5536604632247684	0.8352312062170247	176.0	3.2076335340911153	88.0	0.20290377012527194
785	Jan14_100x_M1BP_rep1_3R2_B-C-A_Position013_12_cmle.ics	44	2	0	2.166	0.36173574819025395	1.0	0.0	1.0	0.14633108982981963	2.003205647562287	0.15245963960767417	0.30258762703702763	0.07703576044808272	0.019411004384519856	0.9590246813982453	0.8773827127816421	414.0	8.151903570021128	303.0	0.6986345721358797
786	Jan14_100x_M1BP_rep1_3R2_B-C-A_Position013_12_cmle.ics	45	1	0	1.7328	0.47377777519517805	1.0	1.6649493785096108	1.0	0.282820485324181	3.030788725566563	0.9781650079104159	0.9986872075670702	0.9772561516106953	0.9344052601460903	0.4064706889278991	1.0020864294997478	234.0	4.550610977183089	179.0	0.4127247142320873
787	Jan14_100x_M1BP_rep1_3R2_B-C-A_Position013_12_cmle.ics	46	1	0	1.7328	0.13011978242336178	1.0	1.0622516852075932	1.0	0.2877501921667834	2.1386556975508086	0.6929627690082542	0.8085845739507743	0.6930749856612055	0.5452594698386574	0.7632708953271051	0.9875163629184798	306.0	5.808567073363033	270.0	0.6225456583389025
788	Jan14_100x_M1BP_rep1_3R2_B-C-A_Position013_12_cmle.ics	46	2	0	2.3826	0.39285219963912776	2.0	1.2944547249242173	1.0	0.2823186399136968	2.5942184714733085	0.7600733148799281	0.8579648886561433	0.7554250517443455	0.6274781177526745	0.7278970535891663	0.9887453234826485	484.0	9.29494850776908	532.0	1.2266455193936896
789	Jan14_100x_M1BP_rep1_3R2_B-C-A_Position013_12_cmle.ics	47	1	0	2.166	0.6038437283266807	1.0	1.7328	1.0	0.28825335849391887	2.744800833398004	0.9622015236368422	0.9877124488831049	0.9417547656299502	0.8505315182266154	0.4164644025426247	0.9865135665766167	406.0	7.762474682814434	413.0	0.9522642847924694
790	Jan14_100x_M1BP_rep1_3R2_B-C-A_Position013_12_cmle.ics	49	1	0	1.9493999999999998	0.2943291691913668	1.0	0.8664	1.0	0.2738931282531644	2.154824462835388	0.8267253801493841	0.9770572553166111	0.8264707114926485	0.528132827434584	0.413242788799481	0.9859023373502577	324.0	6.140610034038333	287.0	0.6617429775676483
791	Jan14_100x_M1BP_rep1_3R2_B-C-A_Position013_12_cmle.ics	49	2	0	1.5162	0.9081040868345601	2.0	1.083	1.0	0.3166155861456451	1.804852419361115	0.8264707114926485	0.955287920646536	0.8264707114926485	0.611528753380807	0.38384757409807047	0.9926443563378452	308.0	5.736236241071664	286.0	0.6594372529071338
792	Jan14_100x_M1BP_rep1_3R2_B-C-A_Position013_12_cmle.ics	50	1	0	1.7328	0.42724863671841634	1.0	0.0	1.0	0.27350167083412125	2.16784215313461	0.2909396743819402	0.5353363250966737	0.2887237832771602	0.021860976109342123	0.9127748148035771	0.9867948954610825	350.0	6.58121889583529	322.0	0.7424433406856541
793	Jan14_100x_M1BP_rep1_3R2_B-C-A_Position013_12_cmle.ics	51	1	0	2.166	0.2830846407291959	1.0	0.0	1.0	0.10603300094347334	2.5839943633511893	0.06502451471920447	0.20016320095154452	0.06502451471920447	0.022879252041740718	0.9724797472728212	0.9016154641590995	282.0	5.646706111881003	145.0	0.33433007577459584
794	Jan14_100x_M1BP_rep1_3R2_B-C-A_Position013_12_cmle.ics	52	1	0	2.5991999999999997	0.21753691277350576	1.0	1.7328	1.0	0.2760924133607491	2.7902345270056794	0.9825442661745855	0.9923821329464299	0.9348734346607317	0.7921257624205885	0.5124535434180413	0.9720835559440787	540.0	10.405988548226983	620.0	1.4295492895189614
795	Jan14_100x_M1BP_rep1_3R2_B-C-A_Position013_12_cmle.ics	52	2	0	1.2995999999999999	0.6949937385681819	2.0	2.242501665206134	1.0	0.30588112908599374	3.1089945667516443	0.9067881844177431	0.9389584595230381	0.9064754687213872	0.8675310954909777	0.5883846568796319	1.0087623363982765	142.0	2.7754850153746076	88.0	0.20290377012527194
796	Jan14_100x_M1BP_rep1_3R2_B-C-A_Position014_13_cmle.ics	1	1	0	2.3826	0.27930361447125246	1.0	2.3825999999999996	1.0	0.2644092769424318	3.0977065972401316	0.9959506534424993	0.999905700148661	0.9918791186846835	0.9526587011027535	0.17163673283391126	0.9860785051630698	382.0	7.436776979449465	361.0	0.8323666024457179
797	Jan14_100x_M1BP_rep1_3R2_B-C-A_Position014_13_cmle.ics	2	1	0	2.5991999999999997	0.25115433620382344	1.0	0.0	1.0	0.23612493442071203	1.8248079226465261	0.17271421918658802	0.37635633343682084	0.17271421918658802	0.020641881403290905	0.9432336180841423	0.9398673536813001	504.0	9.718497378035954	517.0	1.1920596494859728
798	Jan14_100x_M1BP_rep1_3R2_B-C-A_Position014_13_cmle.ics	3	1	0	2.3826	0.20674848700631235	1.0	1.9603250838038973	1.0	0.27040025471114965	2.587734305578544	0.9124765102088216	0.9484132514093875	0.9116192647959291	0.8440847955068517	0.44268580723818723	0.9862677494685405	454.0	8.718138324469827	473.0	1.0906077644233367
799	Jan14_100x_M1BP_rep1_3R2_B-C-A_Position014_13_cmle.ics	4	1	0	1.7328	0.46624044845019924	1.0	1.083	1.0	0.22032336889366996	1.253852617445132	0.8335750039280824	0.8916343067495679	0.8009068258849409	0.6340149491593904	0.5168306420059027	0.9461374583310584	466.0	8.424584823764134	444.0	1.0237417492684175
800	Jan14_100x_M1BP_rep1_3R2_B-C-A_Position014_13_cmle.ics	6	1	0	2.5991999999999997	0.3373410611141248	1.0	0.8508028822180275	1.0	0.2705242113586993	2.7838986577311435	0.6433563770020377	0.7771562970157497	0.6433563770020377	0.47987202193909617	0.7181205333772991	0.9842999651058565	486.0	9.363049168520233	524.0	1.208199722109574
801	Jan14_100x_M1BP_rep1_3R2_B-C-A_Position014_13_cmle.ics	7	1	0	2.5991999999999997	0.5509177416689885	1.0	1.3309465686852426	1.0	0.2873916360289145	2.9376592468971574	0.7817617319431915	0.8742579034592712	0.7799156684637815	0.6593152782730916	0.5946278510857118	0.9887212122466935	448.0	8.72448358178016	478.0	1.102136387725909
802	Jan14_100x_M1BP_rep1_3R2_B-C-A_Position014_13_cmle.ics	8	1	0	2.3826	0.3031403414866768	1.0	1.2381000529287771	1.0	0.27577089592767234	2.6324320683959415	0.7540321622841397	0.847941756336255	0.752231644457113	0.6600798118720159	0.6075305769523509	0.9804241555759675	418.0	8.030647154278807	422.0	0.9730158067370995
803	Jan14_100x_M1BP_rep1_3R2_B-C-A_Position014_13_cmle.ics	9	1	0	2.166	0.2395291206189985	1.0	0.7252201245704302	1.0	0.2726454423978523	2.735515374517701	0.6601269693167992	0.8051519029636681	0.6525932884044358	0.4776668915212992	0.7240918245174333	0.990267154063398	346.0	6.702475311577608	316.0	0.7286089927225674
804	Jan14_100x_M1BP_rep1_3R2_B-C-A_Position014_13_cmle.ics	10	1	0	1.7328	0.4423541552703098	1.0	0.3916201927270152	1.0	0.2876642071378532	2.964586019442107	0.5035922422852775	0.671672876659979	0.5035922422852775	0.33633801471290725	0.7688902298313207	0.9950328462226248	258.0	4.969929675909738	209.0	0.4818964540475209
805	Jan14_100x_M1BP_rep1_3R2_B-C-A_Position014_13_cmle.ics	11	1	0	1.9493999999999998	2.122129024161528	1.0	2.381979944969588	1.0	0.28751272705514563	3.100836660855571	0.9575729452173611	0.9799660861117857	0.9515447732713458	0.9164404295180932	0.3984758120210299	0.9975546024996491	290.0	5.6382457688005605	249.0	0.5741254404680991
806	Jan14_100x_M1BP_rep1_3R2_B-C-A_Position014_13_cmle.ics	11	2	0	1.7328	0.1181188191252876	1.0	2.166	1.0	0.2913077310482767	2.7148469484514	0.9617926655795719	0.9836588835305138	0.9522430003816397	0.9014979356763696	0.3231419669631109	0.9947443808418578	236.0	4.548495891412981	184.0	0.42425333753465955
807	Jan14_100x_M1BP_rep1_3R2_B-C-A_Position014_13_cmle.ics	12	1	0	2.5991999999999997	0.35151753113042006	1.0	1.1321417835580119	1.0	0.28294377897936507	2.949516190332041	0.7338605876747021	0.8543836401811852	0.7325203035952266	0.5825907349540772	0.5868909827710002	0.9930757431764329	480.0	9.322583928149728	526.0	1.2128111714306027
808	Jan14_100x_M1BP_rep1_3R2_B-C-A_Position014_13_cmle.ics	13	1	0	2.3826	0.345121567123374	1.0	0.0	1.0	0.24991677095777734	3.270489468586034	0.16415433678199282	0.3336624392776356	0.14415767419438574	0.02252058070975637	0.93122691519737	0.9305023934019868	374.0	7.281400580646972	340.0	0.7839463845749143
809	Jan14_100x_M1BP_rep1_3R2_B-C-A_Position014_13_cmle.ics	13	2	0	1.083	6.7611710997410865	1.0	0.6606423714395955	1.0	0.19751828811632255	1.7097960146998499	0.5137390143508733	0.5986437126858754	0.5050153891793674	0.4092525123298847	0.7827914003413794	0.92885215263775	168.0	3.122472881809881	91.0	0.20982094410681532
810	Jan14_100x_M1BP_rep1_3R2_B-C-A_Position014_13_cmle.ics	14	1	0	1.9493999999999998	0.2902011121755526	1.0	1.083	1.0	0.29264555207280823	2.5564786549156184	0.8725180898577574	0.9297407349663882	0.8329909481928485	0.6352818716239144	0.49888063811102246	0.9939360239837705	402.0	7.649678610152557	410.0	0.945347110810926
811	Jan14_100x_M1BP_rep1_3R2_B-C-A_Position014_13_cmle.ics	15	1	0	2.3826	0.1345228595334267	1.0	1.083	1.0	0.28483773392547457	2.4694995852605484	0.8778462158089537	0.9516447117154028	0.84837542619456	0.5936447533800441	0.45221275957301443	0.9919008885464131	510.0	9.805773116087304	578.0	1.3327088537773544
812	Jan14_100x_M1BP_rep1_3R2_B-C-A_Position014_13_cmle.ics	16	1	0	2.3826	0.4346377107010817	1.0	0.41270001764292574	1.0	0.2986382005786504	3.181849137467295	0.44645848920632153	0.6106839744972666	0.44692209181167636	0.2911309608508255	0.8030555379026906	0.9925998387810229	416.0	8.126383235410595	436.0	1.0052959519843019
813	Jan14_100x_M1BP_rep1_3R2_B-C-A_Position014_13_cmle.ics	17	1	0	2.5991999999999997	0.4186271421334888	1.0	1.9493999999999998	1.0	0.2828888094334837	3.2317209680001437	0.9888690878551384	0.9982588746184887	0.975198181036072	0.8572645896065056	0.27507537467942417	0.9907565335364233	456.0	8.903265229423072	487.0	1.122887909670539
814	Jan14_100x_M1BP_rep1_3R2_B-C-A_Position014_13_cmle.ics	19	1	0	2.5991999999999997	0.30579183621942785	1.0	0.8318234787411565	1.0	0.27281423247069014	2.7186621700803633	0.6270283174531845	0.7279509342021191	0.6270283174531845	0.4699552734498424	0.7155892669310255	0.9870713138225501	512.0	9.920684274519292	569.0	1.3119573318327242
815	Jan14_100x_M1BP_rep1_3R2_B-C-A_Position014_13_cmle.ics	20	1	0	2.166	0.5568180010162743	2.0	1.3765262486627317	1.0	0.28100321725448746	2.755356547354219	0.7578912649112198	0.8261759478130211	0.7570373627984535	0.6559910578491195	0.6153852448109212	0.9903916813351935	336.0	6.502403500864382	307.0	0.7078574707779374
816	Jan14_100x_M1BP_rep1_3R2_B-C-A_Position014_13_cmle.ics	20	2	0	1.9493999999999998	0.21092900302775452	1.0	0.32626801153583	1.0	0.30320786969800045	2.985009091085367	0.3793854103677643	0.5042511864841588	0.3793854103677643	0.19994686016894803	0.8521787654481773	0.993134544246358	278.0	5.416883795017027	240.0	0.553373918523469
817	Jan14_100x_M1BP_rep1_3R2_B-C-A_Position014_13_cmle.ics	22	1	0	1.9493999999999998	6.033288769746075	1.0	1.0622516852075932	1.0	0.309459740272645	2.9652970715842604	0.670156062613167	0.7727548852849652	0.670156062613167	0.5728932331062809	0.6849921753030822	0.9976630598658547	306.0	5.948998566405551	280.0	0.6456029049440472
818	Jan14_100x_M1BP_rep1_3R2_B-C-A_Position014_13_cmle.ics	22	2	0	1.2995999999999999	0.30189279485084347	1.0	0.8318234787411565	1.0	0.210626035723069	1.1307241493294304	0.6562938460694325	0.7900914741685413	0.6562938460694325	0.4777095401208682	0.7093702118557239	0.9234637785074397	306.0	5.574514584958837	231.0	0.5326223965788388
819	Jan14_100x_M1BP_rep1_3R2_B-C-A_Position014_13_cmle.ics	23	1	0	1.7328	0.4355815745998383	1.0	0.5963412819178956	1.0	0.30436440515613333	2.704500324254063	0.6292189881686869	0.7640678304420411	0.6233577701967047	0.46563112433766424	0.6977502077093032	0.9979849396199755	262.0	5.012510002050356	220.0	0.5072594253131798
820	Jan14_100x_M1BP_rep1_3R2_B-C-A_Position014_13_cmle.ics	25	1	0	2.166	0.13451317359133452	1.0	1.2995999999999999	1.0	0.2771412865839389	1.944657956803963	0.921299000165622	0.9905268525701932	0.9186664807050271	0.7038415606830604	0.42933422858640197	0.9859247118435441	442.0	8.379750106484199	460.0	1.0606333438366489
821	Jan14_100x_M1BP_rep1_3R2_B-C-A_Position014_13_cmle.ics	26	1	0	2.3826	0.23404006730951987	1.0	1.8177762540415314	1.0	0.29794298328785	2.887216856781201	0.8691697009026933	0.9419913655422183	0.8692357611107441	0.7799165309841806	0.4636932325420955	0.9855112902706313	464.0	8.98842588170431	513.0	1.1828367508439148
822	Jan14_100x_M1BP_rep1_3R2_B-C-A_Position014_13_cmle.ics	27	1	0	2.3826	0.56919908619796	1.0	1.459114905355603	1.0	0.25703538554158695	2.5076791993313328	0.833889690225977	0.9114522517572178	0.8335783135288596	0.7293037525471072	0.5171423175550216	0.9842492395548034	438.0	8.477601273386094	437.0	1.0076016766448164
823	Jan14_100x_M1BP_rep1_3R2_B-C-A_Position014_13_cmle.ics	28	1	0	1.9493999999999998	0.20890715053870063	1.0	0.5158750220536572	1.0	0.2675299289210874	2.681553548990736	0.5938593008526648	0.718445730058798	0.5976499725861645	0.40908532319966723	0.7286086540742478	0.9914135257546731	266.0	5.1487113235526545	211.0	0.48650790336854977
824	Jan14_100x_M1BP_rep1_3R2_B-C-A_Position014_13_cmle.ics	29	1	0	2.5991999999999997	0.22189477930656004	1.0	3.2489999999999997	1.0	0.2831988406976001	3.097129572765445	0.9967519358979667	0.9985364300799205	0.9777565841235661	0.9165098710091515	0.19670884727911636	0.9923801382984282	442.0	8.63720784372881	465.0	1.072161967139221
825	Jan14_100x_M1BP_rep1_3R2_B-C-A_Position014_13_cmle.ics	29	2	0	1.7328	7.615220392424949	1.0	1.104642543499924	1.0	0.28808024480989475	3.2757976373724835	0.5736301192595966	0.6721512795560893	0.5699058449625243	0.44329604745538115	0.7818541077999697	0.98641678759342	242.0	4.729392624826007	190.0	0.4380876854977463
826	Jan14_100x_M1BP_rep1_3R2_B-C-A_Position014_13_cmle.ics	29	3	0	2.8158	0.5890953708773448	3.0	0.744005537498231	1.0	0.2785510781036413	2.8206698524167604	0.5024263427057021	0.6444405047828068	0.500720785539774	0.307810364818419	0.8489434284685959	0.9799814715892071	586.0	11.410577773333348	704.0	1.6232301610021755
827	Jan14_100x_M1BP_rep1_3R2_B-C-A_Position014_13_cmle.ics	29	4	0	1.5162	0.36703200936047686	2.0	0.8595614345612763	1.0	0.3408563905661691	2.8112975267330373	0.4603878524990683	0.5734897148950268	0.458143970764835	0.3652797476085966	0.8335303053867551	1.0001218983434474	228.0	4.369714243770065	189.0	0.43578196083723186
828	Jan14_100x_M1BP_rep1_3R2_B-C-A_Position014_13_cmle.ics	30	1	0	2.5991999999999997	0.34260271694214867	3.0	1.5162	1.0	0.2855226910061977	2.841625009861782	0.8936081975788217	0.9803969582097701	0.8901133481574411	0.6565450798063558	0.4307669645506655	0.9880436021052426	538.0	10.337887887475834	627.0	1.4456893621425626
829	Jan14_100x_M1BP_rep1_3R2_B-C-A_Position014_13_cmle.ics	30	2	0	1.9493999999999998	0.2611531456382928	2.0	2.166	1.0	0.29881174038179054	2.5268175819023098	0.9325996303003653	0.9928581699659684	0.9325996303003653	0.8039852120146129	0.2153312511158468	0.9942805074291802	322.0	6.212940866329702	297.0	0.6848002241727928
830	Jan14_100x_M1BP_rep1_3R2_B-C-A_Position014_13_cmle.ics	32	1	0	2.3826	0.27442636703648665	1.0	2.166	1.0	0.28499557207511483	3.2018121375764994	0.9754694068192433	0.9908010275572162	0.9648949089210649	0.9034189631013545	0.2628210916571131	0.9888325233401819	418.0	8.171078647321323	429.0	0.9891558793607008
831	Jan14_100x_M1BP_rep1_3R2_B-C-A_Position014_13_cmle.ics	33	1	0	1.7328	0.22740488910369197	1.0	1.0389843448820495	1.0	0.29339722493728426	2.9820274179194066	0.7975564619336544	0.8917164611970942	0.7919586053234879	0.6841400200712622	0.4960056386615242	0.9915947862448796	262.0	5.059320499731197	216.0	0.49803652667112214
832	Jan14_100x_M1BP_rep1_3R2_B-C-A_Position014_13_cmle.ics	34	1	0	2.5991999999999997	0.3712685095025859	1.0	0.0	1.0	0.2905543485683723	2.996432565482857	0.2061388253491503	0.4221987159289464	0.21801791479627955	0.021249780054751023	0.9198867953699683	0.9864378476339711	442.0	8.590397346047968	471.0	1.085996315102308
833	Jan14_100x_M1BP_rep1_3R2_B-C-A_Position014_13_cmle.ics	35	1	0	2.166	0.219258644821268	1.0	2.166	1.0	0.29095407740827006	2.7996050719915595	0.977649544863459	0.9930438690430659	0.9630058135087585	0.9020978352329229	0.2859154881970643	0.9847215068586487	408.0	7.877385841246421	418.0	0.9637929080950418
834	Jan14_100x_M1BP_rep1_3R2_B-C-A_Position014_13_cmle.ics	36	1	0	3.0324	0.7716998379396652	2.0	2.2224576109144727	1.0	0.29688521815321584	3.515177199019165	0.8527031979776527	0.9103917828044094	0.8512221480861941	0.777138641681781	0.5867287789644592	0.9860884223239144	600.0	11.793661403229722	753.0	1.736210669367384
835	Jan14_100x_M1BP_rep1_3R2_B-C-A_Position014_13_cmle.ics	36	2	0	1.7328	0.2370705056299133	4.0	0.0	1.0	0.23445733266955265	2.288973395214126	0.1099623159259851	0.24568794579507758	0.1099623159259851	0.014616909905930777	0.9657354222379214	0.9100079530667737	270.0	5.261507396214527	202.0	0.4657563814239197
836	Jan14_100x_M1BP_rep1_3R2_B-C-A_Position014_13_cmle.ics	37	1	0	2.5991999999999997	0.357076674192275	2.0	1.5162	1.0	0.2701014814940151	3.082325129975468	0.9511400786776832	0.995920724133777	0.9410706645231776	0.7598129016445879	0.3652474763979587	0.9768747153663568	458.0	8.877744894812544	479.0	1.1044421123864234
837	Jan14_100x_M1BP_rep1_3R2_B-C-A_Position014_13_cmle.ics	38	1	0	1.9493999999999998	0.31649576887616665	1.0	1.5162	1.0	0.2627407927488309	3.0779343237926016	0.9461332468995748	0.9773921700275507	0.9334382886115806	0.8453105827333133	0.3566093156471508	0.9739145128890869	306.0	5.87878281988429	258.0	0.5948769624127291
838	Jan14_100x_M1BP_rep1_3R2_B-C-A_Position014_13_cmle.ics	39	1	0	3.0324	1.0454515103682738	1.0	0.8664	1.0	0.2811844694507473	2.7405707026544635	0.8184753636432869	0.8956787101406704	0.7521024402450036	0.4573343342363219	0.5961626892429153	0.9849204948563328	666.0	12.777099770634972	857.0	1.9760060340608872
839	Jan14_100x_M1BP_rep1_3R2_B-C-A_Position014_13_cmle.ics	40	1	0	2.5991999999999997	0.17930603741809736	1.0	1.449626260897894	1.0	0.30987547380693103	3.189040283226805	0.8183773344745101	0.8886452915487085	0.8022296837623719	0.7109509074549565	0.5641103793220693	0.9911566077920286	424.0	8.305164883053509	457.0	1.0537161698551054
840	Jan14_100x_M1BP_rep1_3R2_B-C-A_Position014_13_cmle.ics	41	1	0	2.3826	0.3975608849597255	1.0	1.5036929604517426	1.0	0.24472041032787206	2.6677831748068384	0.8214593723049233	0.8930874798455135	0.8209062956991263	0.7398477633207095	0.509482185159854	0.9816749621591029	426.0	8.186023553081304	409.0	0.9430413861504117
841	Jan14_100x_M1BP_rep1_3R2_B-C-A_Position014_13_cmle.ics	42	1	0	2.166	1.0409791996630953	1.0	0.6921189703237084	1.0	0.29135358986641774	2.4999042299274623	0.6214794968439217	0.7628604513873121	0.6178148131329185	0.4184051587121384	0.6896840209719232	0.9784764827847156	422.0	8.049822231579006	440.0	1.0145188506263596
842	Jan14_100x_M1BP_rep1_3R2_B-C-A_Position014_13_cmle.ics	43	1	0	1.9493999999999998	0.6063966961111904	1.0	1.5162	1.0	0.2810005618689594	2.757902260866492	0.8483869602629389	0.8952811358282433	0.8396552453767051	0.7324713292237378	0.512950256850788	0.9945372982883207	316.0	6.102259879437935	280.0	0.6456029049440472
843	Jan14_100x_M1BP_rep1_3R2_B-C-A_Position014_13_cmle.ics	43	2	0	1.5162	0.223919761797079	2.0	0.5158750220536572	1.0	0.2621578753025743	1.6422074582691741	0.5045986091323299	0.6890084778039526	0.5045986091323299	0.2981390444485196	0.7990491789211462	0.9684245377469654	328.0	5.9725431206151764	286.0	0.6594372529071338
844	Jan14_100x_M1BP_rep1_3R2_B-C-A_Position014_13_cmle.ics	44	1	0	1.5162	0.16955150566637367	1.0	2.262804502914313	1.0	0.30258378519591916	3.2370731115323643	0.9565048583897169	0.9783611411650817	0.9522650915510092	0.9207981529318583	0.30832013063378066	0.9966767220534694	182.0	3.5289617605466606	127.0	0.29282703188533565
845	Jan14_100x_M1BP_rep1_3R2_B-C-A_Position014_13_cmle.ics	44	2	0	1.9493999999999998	0.3881538153359231	2.0	1.1961505589055579	1.0	0.2962441576122633	3.1304969324177763	0.76112356409606	0.8423987037391741	0.758643895822872	0.6500380491895782	0.5889257109871379	0.9931846052096712	294.0	5.704231343781599	258.0	0.5948769624127291
846	Jan14_100x_M1BP_rep1_3R2_B-C-A_Position014_13_cmle.ics	45	1	0	2.8158	0.22496325038977372	1.0	0.0	1.0	0.2758746237023295	2.955853141594175	0.16987830346411467	0.41404035385386107	0.214611006083796	0.014921896099237412	0.938467292625142	0.9810720461562561	558.0	10.761436757742713	651.0	1.5010267539949096
847	Jan14_100x_M1BP_rep1_3R2_B-C-A_Position014_13_cmle.ics	45	2	0	1.9493999999999998	2.980695760078517	1.0	1.7328	1.0	0.29804623408524744	2.8148580174363023	0.8901783082058059	0.9435491352598344	0.8671996602475163	0.7200783822174209	0.4465462442933277	0.991604199435953	338.0	6.476883166253853	319.0	0.7355261667041109
848	Jan14_100x_M1BP_rep1_3R2_B-C-A_Position014_13_cmle.ics	46	1	0	2.3826	0.4956285724570208	1.0	1.5233606843632503	1.0	0.26799868544439726	2.613781923371946	0.8369658833661996	0.9080794627183177	0.8366646742941589	0.7393953227878782	0.5223671496488652	0.9879647647966767	424.0	8.188138638851415	425.0	0.979932980718643
849	Jan14_100x_M1BP_rep1_3R2_B-C-A_Position014_13_cmle.ics	47	1	0	2.3826	0.43782066702281086	1.0	0.1459114905355603	1.0	0.294203327719413	2.426293069924744	0.39154378412992047	0.5812607837208061	0.3913765808712357	0.12428538394492965	0.8666847182604895	0.9909939270317059	494.0	9.377994074280211	560.0	1.2912058098880943
850	Jan14_100x_M1BP_rep1_3R2_B-C-A_Position015_14_cmle.ics	1	1	0	3.0324	0.6783740327148976	4.0	2.3825999999999996	1.0	0.299888437001215	3.385275041149586	0.9219314757903979	0.9629784436011395	0.9161780242206278	0.8312324214012361	0.5624200219941745	0.9929076376551299	536.0	10.574055461650147	639.0	1.4733580580687362
851	Jan14_100x_M1BP_rep1_3R2_B-C-A_Position015_14_cmle.ics	1	2	0	2.166	0.5930489200150695	3.0	1.403331779731213	1.0	0.27707900547606035	2.514836349834355	0.6881549061706269	0.778152320124451	0.6881549061706269	0.5817100380690053	0.6808684665703961	0.9872016016603338	374.0	7.211184834125712	358.0	0.8254494284641746
852	Jan14_100x_M1BP_rep1_3R2_B-C-A_Position015_14_cmle.ics	2	1	0	1.5162	0.3665618807757404	1.0	1.1368333649278028	1.0	0.2987385666158142	2.5179544822310502	0.8493710952781762	0.9163159579386625	0.84635993977689	0.7404241698576222	0.5226831043252439	0.9868995053760183	222.0	4.212222759197457	170.0	0.39197319228745714
853	Jan14_100x_M1BP_rep1_3R2_B-C-A_Position015_14_cmle.ics	3	1	0	2.166	0.5832201403190952	1.0	0.6606423714395955	1.0	0.18440394912319627	1.3871574024689253	0.6311590929274442	0.781662786163012	0.6311590929274442	0.38418337599956753	0.6891818686902627	0.8376675089843737	548.0	10.561364947029487	518.0	1.194365374146487
854	Jan14_100x_M1BP_rep1_3R2_B-C-A_Position015_14_cmle.ics	4	1	0	2.5991999999999997	0.4281954279516173	1.0	0.32626801153583	1.0	0.2694372316383352	3.3408844056066007	0.42079825318225866	0.6089246357729627	0.42079825318225866	0.21241091106849472	0.8280674225183939	0.9940392242819874	466.0	9.12674228897672	491.0	1.132110808312597
855	Jan14_100x_M1BP_rep1_3R2_B-C-A_Position015_14_cmle.ics	5	1	0	3.2489999999999997	0.40902744748281283	2.0	0.0	1.0	0.11660187330891583	2.441058769444123	0.1394415321317433	0.284425972724045	0.11943777281176249	0.0203420981182515	0.9508573920395837	0.9080177666907375	606.0	12.161800127366124	479.0	1.1044421123864234
856	Jan14_100x_M1BP_rep1_3R2_B-C-A_Position015_14_cmle.ics	6	1	0	1.9493999999999998	0.5201956475427658	1.0	1.9603250838038973	1.0	0.282028602377987	3.0841275309740714	0.8223534231632497	0.8814805598912189	0.8222076443398858	0.7658364814018896	0.6099201918705551	1.0002873335659848	284.0	5.550970030749212	239.0	0.5510681938629545
857	Jan14_100x_M1BP_rep1_3R2_B-C-A_Position015_14_cmle.ics	6	2	0	2.166	0.37130562930710787	3.0	1.8958080945204934	1.0	0.2970022655064942	3.027999424857199	0.8192719604486972	0.8846135478795465	0.8174648057245836	0.7569653373146032	0.6147660399384248	0.9993606609453113	308.0	6.0170992271567	277.0	0.6386857309625038
858	Jan14_100x_M1BP_rep1_3R2_B-C-A_Position015_14_cmle.ics	6	3	0	1.9493999999999998	0.43900654391888577	2.0	1.693476355552663	1.0	0.2769353028914403	2.916822230564393	0.7783030842274853	0.8545705431266541	0.7776973480821288	0.7074533193586737	0.6134429820643069	0.9895259771080342	296.0	5.725521506851907	252.0	0.5810426144496424
859	Jan14_100x_M1BP_rep1_3R2_B-C-A_Position015_14_cmle.ics	7	1	0	2.5991999999999997	0.3797135988688392	1.0	0.32626801153583	1.0	0.2823669437335729	2.7704153877805986	0.34104425014762746	0.4974150903861173	0.3353334476255786	0.15905670800236205	0.8931684340058539	0.9926058133276927	502.0	9.767422961486906	562.0	1.2958172592091233
860	Jan14_100x_M1BP_rep1_3R2_B-C-A_Position015_14_cmle.ics	7	2	0	2.166	10.420355278007593	1.0	0.928575039696583	1.0	0.2962433455765694	2.462524335206339	0.5524468064841801	0.6686858296664572	0.5524468064841801	0.4213707449949521	0.7848620219876911	0.9929975330675231	426.0	8.115807806560042	450.0	1.0375760972315042
861	Jan14_100x_M1BP_rep1_3R2_B-C-A_Position015_14_cmle.ics	8	1	0	2.8158	0.5700909277314495	2.0	0.20635000882146287	1.0	0.27715233703610126	3.1565017984532435	0.32624462310299496	0.49149310058039186	0.32624462310299496	0.1337360603106751	0.8895166040861066	0.988180348172611	520.0	10.16968166868347	587.0	1.3534603757219845
862	Jan14_100x_M1BP_rep1_3R2_B-C-A_Position015_14_cmle.ics	8	2	0	1.7328	4.352024056595173	2.0	2.9065865738491006	1.0	0.2715795335537436	3.18809136177497	0.9450461004641346	0.9642151295373856	0.944999150427916	0.9076705180601139	0.4807554648985579	0.9965269836654027	208.0	4.063191617705293	147.0	0.33894152509562475
863	Jan14_100x_M1BP_rep1_3R2_B-C-A_Position015_14_cmle.ics	8	3	0	1.7328	0.5531108422847186	1.0	0.65253602307166	1.0	0.26794471921275154	2.6669283883012067	0.4318710260147915	0.5200376047432951	0.4318710260147915	0.3380413786319207	0.8403192809313382	0.992835802978815	222.0	4.305843754559136	161.0	0.37122167034282705
864	Jan14_100x_M1BP_rep1_3R2_B-C-A_Position015_14_cmle.ics	9	1	0	2.5991999999999997	0.34200382260304807	1.0	1.8951854028581037	1.0	0.2867739436782775	3.3869194558953595	0.904788614520315	0.9549117019903222	0.9033774489509743	0.8328881706931628	0.46513524061967704	0.9900476879317903	430.0	8.462656367626117	449.0	1.0352703725709897
865	Jan14_100x_M1BP_rep1_3R2_B-C-A_Position015_14_cmle.ics	10	1	0	2.8158	1.0061221127029534	2.0	1.5162	1.0	0.2620086486463461	2.5745292833572115	0.8585065245820249	0.9222769882764815	0.8267166214974677	0.6986715393099989	0.6000830997762879	0.97218792919713	636.0	12.247100085016555	772.0	1.7800194379171586
866	Jan14_100x_M1BP_rep1_3R2_B-C-A_Position015_14_cmle.ics	11	1	0	1.9493999999999998	0.23979330585909106	1.0	0.23070632344123612	1.0	0.2946862527251214	3.2193177766138783	0.3270575624767684	0.4893588513437584	0.32469334301496333	0.17286679978907876	0.8647295126150034	1.0004353098961007	260.0	5.0614355855013065	214.0	0.4934250773500932
867	Jan14_100x_M1BP_rep1_3R2_B-C-A_Position015_14_cmle.ics	11	2	0	2.5991999999999997	1.8438129353810446	1.0	0.0	1.0	0.1784079966453274	2.831446164924137	0.05967168901221442	0.20149676270497827	0.05967168901221442	0.020662067892430174	0.9810270753902847	0.9287191390099122	340.0	6.8258468130900365	249.0	0.5741254404680991
868	Jan14_100x_M1BP_rep1_3R2_B-C-A_Position015_14_cmle.ics	12	1	0	2.3826	0.22188265483505717	1.0	0.3720027687491155	1.0	0.3171357408441062	2.8988065624726165	0.42627790246128344	0.6150880493187935	0.42627790246128344	0.2632190383952767	0.8216970804785471	0.9890473794978535	404.0	7.858210763946221	430.0	0.9914616040212152
869	Jan14_100x_M1BP_rep1_3R2_B-C-A_Position015_14_cmle.ics	13	1	0	2.3826	1.2548528953790028	1.0	1.5386823371520422	1.0	0.2981911840503626	3.4517392257771253	0.8260639896929354	0.8870989907665879	0.828116813399184	0.7334829289242001	0.5150349819088047	0.9954172015401995	354.0	6.9514727057417804	342.0	0.7885578338959432
870	Jan14_100x_M1BP_rep1_3R2_B-C-A_Position015_14_cmle.ics	13	2	0	1.5162	0.2721781205241292	1.0	2.166	1.0	0.2882305395200157	3.189007815377392	0.972716340992055	0.9876766158471119	0.9624908739531888	0.8953747047455444	0.30216272879517764	0.9989485243334841	184.0	3.573657172457389	126.0	0.2905213072248212
871	Jan14_100x_M1BP_rep1_3R2_B-C-A_Position015_14_cmle.ics	14	1	0	1.9493999999999998	0.35744462454627574	1.0	2.128671302143574	1.0	0.3027608429688526	3.311066500103352	0.9926458987079922	0.9997151271847554	0.991348631733955	0.9579264765177147	0.23116551521826761	1.0023818018311594	268.0	5.263622481984641	227.0	0.5233994979367811
872	Jan14_100x_M1BP_rep1_3R2_B-C-A_Position015_14_cmle.ics	15	1	0	2.166	0.4464231815409581	1.0	1.3570553067512467	1.0	0.25286767807312716	2.291364782961569	0.7027748962103186	0.7979163249612852	0.698629699292164	0.5840989308970539	0.7322945218261867	0.9871847700114932	420.0	8.122153063870375	407.0	0.9384299368293828
873	Jan14_100x_M1BP_rep1_3R2_B-C-A_Position015_14_cmle.ics	15	2	0	1.9493999999999998	0.27568475143357474	2.0	0.41270001764292574	1.0	0.15176373710513366	1.2324021434303432	0.39981340223533895	0.5631599351594069	0.4046444950464258	0.23340802924217025	0.8462932181287999	0.7011527791156925	596.0	11.353191846801955	533.0	1.2289512440542039
874	Jan14_100x_M1BP_rep1_3R2_B-C-A_Position015_14_cmle.ics	16	1	0	2.5991999999999997	0.4204364353551706	1.0	1.7570070134165061	1.0	0.27865681400415404	3.035157968711832	0.8732194490945062	0.9360618627301781	0.8710774615735809	0.7809770202404505	0.5193414674882599	0.9838634091299203	480.0	9.322583928149724	522.0	1.203588272788545
875	Jan14_100x_M1BP_rep1_3R2_B-C-A_Position015_14_cmle.ics	18	1	0	2.3826	0.4086924163932691	1.0	3.0324	1.0	0.30730800864325697	3.061511044024481	0.9986500945317324	0.9999463105779667	0.9954977584666301	0.9761638140965413	0.1146873255715619	0.9897464472098327	464.0	9.035236379385143	521.0	1.2012825481280305
876	Jan14_100x_M1BP_rep1_3R2_B-C-A_Position015_14_cmle.ics	19	1	0	1.9493999999999998	0.25062874810729385	1.0	1.5162	1.0	0.2966895969991669	1.702694361377487	0.9306429103978283	0.9736876063392533	0.9123191037871112	0.7769217534267525	0.4073970247475827	0.9788179084349807	406.0	7.645448438612336	419.0	0.9660986327555563
877	Jan14_100x_M1BP_rep1_3R2_B-C-A_Position015_14_cmle.ics	20	1	0	2.5991999999999997	0.3398459875371198	1.0	0.3095250132321943	1.0	0.28065436241378455	3.3402219495164123	0.42351529967662926	0.5953829594121859	0.4207285647174725	0.20808837279307466	0.8440004337505231	0.9875744989355113	426.0	8.349860294964238	438.0	1.0099074013053309
878	Jan14_100x_M1BP_rep1_3R2_B-C-A_Position015_14_cmle.ics	21	1	0	1.9493999999999998	0.9501926688035809	1.0	0.10317500441073144	1.0	0.27573632049779445	2.9153205669200886	0.3461302769715621	0.5293941373342581	0.3442582104929999	0.087337288466589	0.8458619437446038	0.989691921161444	330.0	6.391722513972615	296.0	0.6824944995122783
879	Jan14_100x_M1BP_rep1_3R2_B-C-A_Position015_14_cmle.ics	22	1	0	2.166	0.31487578951597306	1.0	1.5162	1.0	0.29688050576423547	2.5215707108205443	0.946803221636671	0.9989785495403473	0.946012275484285	0.7687002268885534	0.32076533955888425	0.9920255965638752	420.0	8.051937317349115	441.0	1.0168245752868743
880	Jan14_100x_M1BP_rep1_3R2_B-C-A_Position015_14_cmle.ics	23	1	0	2.166	0.27074681358602454	1.0	0.0	1.0	0.2841139641406395	2.8514357109123485	0.18697418265354246	0.3701697068354353	0.18551368456283945	0.019811808735604206	0.9264146989213448	0.9944540262369879	342.0	6.636489736596569	317.0	0.7309147173830819
881	Jan14_100x_M1BP_rep1_3R2_B-C-A_Position015_14_cmle.ics	23	2	0	2.166	0.1801000236736896	2.0	0.0	1.0	0.22433829966824884	3.261949843951724	0.13550303509759473	0.28140831571100394	0.13550303509759473	0.019811808735604206	0.9465593890447797	0.9380179255002773	274.0	5.421113966557249	202.0	0.4657563814239197
882	Jan14_100x_M1BP_rep1_3R2_B-C-A_Position015_14_cmle.ics	24	1	0	1.5162	0.6731943110081832	1.0	1.1321417835580119	1.0	0.2731117070250386	2.7514804826584283	0.8713134332171003	0.936863751899963	0.8696529613876436	0.7677063774891112	0.4649263520368877	0.9950185488688085	216.0	4.124947021146109	156.0	0.35969304704025484
883	Jan14_100x_M1BP_rep1_3R2_B-C-A_Position015_14_cmle.ics	26	1	0	2.8158	0.3452931479275613	1.0	0.639412489864916	1.0	0.27959054898357405	3.2597316540501753	0.5609001733618757	0.7035748163708854	0.5538057838173777	0.3698059582695795	0.7542678214605779	0.991384708233209	488.0	9.501365575792644	536.0	1.2358684180357473
884	Jan14_100x_M1BP_rep1_3R2_B-C-A_Position015_14_cmle.ics	27	1	0	2.166	0.2553366437766574	1.0	0.815064591942846	1.0	0.27809716059616557	2.485586075555067	0.6554729936058186	0.781843671055919	0.6527061915293291	0.48776684834408285	0.7088984693120657	0.9847909278958669	426.0	8.23283405076214	436.0	1.0052959519843019
885	Jan14_100x_M1BP_rep1_3R2_B-C-A_Position015_14_cmle.ics	28	1	0	2.3826	0.20444376013916532	1.0	1.2225574214657589	1.0	0.26783265935983547	2.6945834233223174	0.7588236642446191	0.8517569395099365	0.7539688724872212	0.6529671992114975	0.6043872070050742	0.9906105288773489	410.0	7.992296999678406	404.0	0.9315127628478393
886	Jan14_100x_M1BP_rep1_3R2_B-C-A_Position015_14_cmle.ics	29	1	0	1.9493999999999998	0.23415373968505823	1.0	0.9479040472602467	1.0	0.2842930429140429	3.142486883614527	0.7341999009769806	0.8452033109950419	0.7328470512757931	0.5871576906716132	0.6287378181499361	0.9984830640545073	320.0	6.215055952099811	287.0	0.6617429775676483
887	Jan14_100x_M1BP_rep1_3R2_B-C-A_Position015_14_cmle.ics	31	1	0	2.3826	0.4261008741456206	1.0	0.10317500441073144	1.0	0.2814078892472445	2.905787009921087	0.3025827787968455	0.5176023493602189	0.3025827787968455	0.07386158233695288	0.8703648758574991	0.9938814912230001	434.0	8.341399951883796	451.0	1.0398818218920187
888	Jan14_100x_M1BP_rep1_3R2_B-C-A_Position015_14_cmle.ics	32	1	0	1.7328	0.8427801997701536	1.0	0.3095250132321943	1.0	0.26143359593652216	3.3174702802422553	0.3671332444369079	0.47702310022429645	0.3714380409899876	0.19501075235665452	0.8597943712660079	0.9933939315772773	184.0	3.597062421297809	120.0	0.2766869592617345
889	Jan14_100x_M1BP_rep1_3R2_B-C-A_Position015_14_cmle.ics	32	2	0	1.7328	0.4536771468604519	1.0	0.0	1.0	0.28505580124249996	3.0036672270735463	0.15488789030283878	0.31995390746036273	0.16315448708561034	0.019546936541826283	0.9305841856408861	0.9867252115513255	242.0	4.682582127145167	189.0	0.43578196083723186
890	Jan14_100x_M1BP_rep1_3R2_B-C-A_Position015_14_cmle.ics	32	3	0	1.5162	6.759082662950512	1.0	0.9512265400461282	1.0	0.23435967997959514	1.4347353435118813	0.6335103554058533	0.7298691989301598	0.6326856226732132	0.5031370674970518	0.704872105190481	0.8918985756881905	278.0	5.159426057772407	211.0	0.48650790336854977
891	Jan14_100x_M1BP_rep1_3R2_B-C-A_Position015_14_cmle.ics	33	1	0	1.5162	0.6010271516049778	1.0	1.0317500441073144	1.0	0.2946862527251214	2.4474391888483154	0.7901558990988976	0.8842498112996562	0.7895036016139704	0.6783101767726184	0.5728295357277857	0.9916458389340566	260.0	4.944409341299208	214.0	0.4934250773500932
892	Jan14_100x_M1BP_rep1_3R2_B-C-A_Position015_14_cmle.ics	34	1	0	1.9493999999999998	0.2724180332936878	1.0	0.6016084874694266	1.0	0.26176062015145674	2.0980739374659434	0.58062694556222	0.7268833991344621	0.5744296181003721	0.39235346594791587	0.7562936348477955	0.9365502224007954	426.0	8.139213055400463	423.0	0.9753215313976139
893	Jan14_100x_M1BP_rep1_3R2_B-C-A_Position015_14_cmle.ics	35	1	0	2.3826	0.3815273005047191	1.0	2.8158	1.0	0.29033495152053734	3.189339140128109	0.9946528751753155	0.9979146674540489	0.9887705765114048	0.9745169594744224	0.18541363344963557	0.9912054172421768	418.0	8.147673398480904	433.0	0.9983787780027585
894	Jan14_100x_M1BP_rep1_3R2_B-C-A_Position015_14_cmle.ics	36	1	0	1.9493999999999998	0.2720739203925204	1.0	1.7215306853589103	1.0	0.27779508232022193	3.419928702057402	0.9499995062167313	0.9828262179164321	0.94768860051946	0.8973523341135109	0.29260871291487045	0.9922843095407571	256.0	5.018855259360689	203.0	0.4680621060844342
895	Jan14_100x_M1BP_rep1_3R2_B-C-A_Position015_14_cmle.ics	37	1	0	2.5991999999999997	0.36220835653750294	1.0	1.0317500441073144	1.0	0.28120869020435	2.593416662623845	0.709384634149419	0.8265190674669101	0.7063647948990793	0.560533476894865	0.6659727290055711	0.9864996287975292	450.0	8.722368496010047	476.0	1.0975249384048802
896	Jan14_100x_M1BP_rep1_3R2_B-C-A_Position015_14_cmle.ics	39	1	0	1.9493999999999998	0.24815412667064193	1.0	0.20635000882146287	1.0	0.29070580909847354	3.507152278142156	0.3811437905701848	0.5756754214167814	0.3747893985136025	0.20416157089466078	0.8411353733842406	0.9940928338944578	278.0	5.4402890438574465	235.0	0.5418452952208966
897	Jan14_100x_M1BP_rep1_3R2_B-C-A_Position015_14_cmle.ics	40	1	0	1.5162	0.5450407808768098	1.0	0.0	1.0	0.28696466475891125	2.4039611474174065	0.27442794779427443	0.5218496448170219	0.2537903017652538	0.031186524369031188	0.888360976905695	0.9808020698653016	232.0	4.459105067591523	178.0	0.4104189895715728
898	Jan14_100x_M1BP_rep1_3R2_B-C-A_Position015_14_cmle.ics	41	1	0	1.7328	0.4959619922922787	1.0	1.7328	1.0	0.2820954568828634	2.546854149874862	0.9716742539200809	0.9893080773725429	0.9594387176669632	0.906179687091204	0.2957711367746732	0.9896410318792317	276.0	5.278567387744621	229.0	0.5280109472578101
899	Jan14_100x_M1BP_rep1_3R2_B-C-A_Position015_14_cmle.ics	42	1	0	2.5991999999999997	0.33365285057742006	1.0	1.1961505589055579	1.0	0.293435458839785	3.1530103917070775	0.7441000876511155	0.8592682785651677	0.7425248482643425	0.6086481055782493	0.6352500662285163	0.9997400450110531	448.0	8.747888830620575	483.0	1.1136650110284811
900	Jan14_100x_M1BP_rep1_3R2_B-C-A_Position015_14_cmle.ics	43	1	0	2.8158	0.3449739702640858	1.0	1.845650587529889	1.0	0.2956243696602057	3.2359039441651296	0.8798237320977912	0.9386949455804106	0.879245548376007	0.7960574120809145	0.4413887749481385	0.9928617335221143	464.0	9.105452125906405	511.0	1.178225301522886
901	Jan14_100x_M1BP_rep1_3R2_B-C-A_Position015_14_cmle.ics	44	1	0	2.5991999999999997	3.0851156719518693	1.0	1.433352969887323	1.0	0.11820187210778417	1.9754562372038178	0.8881188874276814	0.9735703481613472	0.8883612583539423	0.7223753248443664	0.5293928631922364	0.7446804252924993	526.0	9.952689171809386	390.0	0.899232617600637
902	Jan14_100x_M1BP_rep1_3R2_B-C-A_Position015_14_cmle.ics	44	2	0	1.2995999999999999	0.5169928250152878	1.0	0.65253602307166	1.0	0.28725007890400167	2.693107337961232	0.5090462704051634	0.5896705101907997	0.5045893383722548	0.40909294925022105	0.7530036036017957	0.9611954726534196	106.0	2.0411833475027517	55.0	0.12681485632829495
903	Jan14_100x_M1BP_rep1_3R2_B-C-A_Position015_14_cmle.ics	45	1	0	1.7328	0.9329706268275201	1.0	1.7328	1.0	0.29445914705112025	2.6870162477068984	0.9771063413323611	0.9975292887230021	0.974151082795214	0.9273898734420126	0.33934483471120547	0.9955899355584696	256.0	4.90182901515859	209.0	0.4818964540475209
904	Jan14_100x_M1BP_rep1_3R2_B-C-A_Position015_14_cmle.ics	46	1	0	2.3826	0.5756116582493324	1.0	1.7060019029756524	1.0	0.29139176461183813	3.2318399365451196	0.8891989730014193	0.9408651878312363	0.878057207860898	0.8061699650756694	0.46412975684280494	0.9905850110009532	380.0	7.415486816379154	376.0	0.8669524723534348
905	Jan14_100x_M1BP_rep1_3R2_B-C-A_Position015_14_cmle.ics	47	1	0	1.9493999999999998	0.4429878436866797	1.0	0.639412489864916	1.0	0.296133001185417	2.6872296361888237	0.5647642479732182	0.6791251562941153	0.5622595087323035	0.38877505747590047	0.7602706175439459	0.9966714163576952	312.0	6.036274304456898	282.0	0.650214354265076
906	Jan14_100x_M1BP_rep1_3R2_B-C-A_Position015_14_cmle.ics	47	2	0	1.5162	4.829689549012055	1.0	1.5162	1.0	0.2224045346781058	1.8580099744515564	0.912620497721131	0.9532287339168314	0.9010970838543138	0.7584499657161295	0.3951235716281556	0.933785000444117	282.0	5.272222130434287	210.0	0.48420217870803534
907	Jan14_100x_M1BP_rep1_3R2_B-C-A_Position015_14_cmle.ics	48	1	0	1.7328	0.32032077022170374	1.0	0.3720027687491155	1.0	0.2750649260839704	2.5857466652256527	0.5103420843277645	0.6747821953159866	0.5103420843277645	0.327298833847527	0.7719547864463212	0.985808642879199	256.0	4.90182901515859	202.0	0.4657563814239197
908	Jan14_100x_M1BP_rep1_3R2_B-C-A_Position015_14_cmle.ics	49	1	0	1.5162	2.0034024988537382	1.0	1.7328	1.0	0.29360477011817077	3.0391405433300425	0.866721998620491	0.8999268557048761	0.856864573148085	0.7992852324321047	0.47329923940529306	1.0007715631322056	178.0	3.439570936725203	121.0	0.27899268392224896
909	Jan14_100x_M1BP_rep1_3R2_B-C-A_Position015_14_cmle.ics	49	2	0	1.9493999999999998	0.42528278553409293	1.0	0.9077480443748005	1.0	0.30020566468584325	2.3137692722695893	0.6437266449886683	0.7692070097247804	0.645780749027901	0.4946468229604869	0.6393851943644379	0.98864304915439	396.0	7.468781876739533	406.0	0.9361242121688684
910	Jan14_100x_M1BP_rep1_3R2_B-C-A_Position015_14_cmle.ics	51	1	0	1.7328	0.755851636824115	1.0	0.8815276241084421	1.0	0.2759451381575736	2.4097919954283724	0.7433494852057311	0.8667283872268305	0.7423042176545689	0.5918790177471498	0.62616493392079	0.9813276640510977	308.0	5.876667734114181	267.0	0.6156284843573592
911	Jan14_100x_M1BP_rep1_3R2_B-C-A_Position015_14_cmle.ics	52	1	0	2.166	0.42919263462762863	1.0	0.9479040472602467	1.0	0.2627262199042376	2.206969257724163	0.6890511879770056	0.8030788322313563	0.6851664737389394	0.5358060782043987	0.6680249170363199	0.9809465931301592	414.0	7.89444583277651	406.0	0.9361242121688684
912	Jan14_100x_M1BP_rep1_3R2_B-C-A_Position015_14_cmle.ics	53	1	0	2.3826	0.9302445101278228	1.0	1.0521827216106825	1.0	0.28356682006654005	2.633388331575355	0.696411966804472	0.802848075017353	0.6895013249398647	0.5893079317404951	0.6925330827508704	0.985037565663396	438.0	8.430790775705251	459.0	1.0583276191761344
913	Jan14_100x_M1BP_rep1_3R2_B-C-A_Position015_14_cmle.ics	54	1	0	2.166	0.28502166268870266	2.0	0.0	1.0	0.30528298524681335	3.076320828333543	0.2113930913678591	0.4258594083975435	0.2092087291078001	0.02286021124190639	0.9112796301388771	0.9938485223327539	324.0	6.28104152708085	303.0	0.6986345721358797
914	Jan14_100x_M1BP_rep1_3R2_B-C-A_Position015_14_cmle.ics	54	2	0	1.083	0.2345755686045163	1.0	0.5158750220536572	1.0	0.29498890793847904	2.6816244655238433	0.4405999436966291	0.5888003211377452	0.443503737918235	0.327831590361697	0.7928168231695696	0.993485158417172	136.0	2.594588281961582	81.0	0.18676369750167077
915	Jan14_100x_M1BP_rep1_3R2_B-C-A_Position015_14_cmle.ics	55	1	0	2.5991999999999997	1.0673686941064342	1.0	0.3095250132321943	1.0	0.2875305276285515	2.9646334830630847	0.43322000971345315	0.6069310054254202	0.4304305052240943	0.1996571234065163	0.8276096185322668	0.9904952167023098	420.0	8.168963561551212	434.0	1.0006845026632731
916	Jan14_100x_M1BP_rep1_3R2_B-C-A_Position016_15_cmle.ics	1	1	0	2.3826	0.34657342425730064	1.0	0.9321735129523284	1.0	0.27931777568945815	2.9922148232452535	0.7281016722085101	0.8385603678738028	0.7180418685768425	0.559782510304208	0.6749080133071557	0.9922668327438721	354.0	6.857851710380103	331.0	0.7631948626302842
917	Jan14_100x_M1BP_rep1_3R2_B-C-A_Position016_15_cmle.ics	2	1	0	1.9493999999999998	0.6219052554633736	1.0	0.8664	1.0	0.2058683210410985	1.3911460380107954	0.7631992648931106	0.8307953325140877	0.7517851805108107	0.5848445093936475	0.6450798771128924	0.9366895652748883	416.0	7.892330747006398	362.0	0.8346723271062323
918	Jan14_100x_M1BP_rep1_3R2_B-C-A_Position016_15_cmle.ics	3	1	0	2.166	0.27817650768728125	1.0	0.3720027687491155	1.0	0.25110022134354015	3.2632160433452047	0.5209874499498205	0.662317775961429	0.5080752796084964	0.3280446545890971	0.801728453860853	0.9289465190209347	256.0	4.948639512839429	193.0	0.44500485947928964
919	Jan14_100x_M1BP_rep1_3R2_B-C-A_Position016_15_cmle.ics	4	1	0	1.7328	0.29708843147324215	2.0	0.10317500441073144	1.0	0.2627961494770916	1.6239882199460167	0.34344514555589967	0.5884876316196965	0.34080307370703006	0.050487283214617526	0.862901290037044	0.9733380346099935	416.0	7.611467760921367	409.0	0.9430413861504117
920	Jan14_100x_M1BP_rep1_3R2_B-C-A_Position016_15_cmle.ics	5	1	0	1.7328	0.274752633807493	1.0	1.0317500441073144	1.0	0.28696738402533967	2.5995901441080163	0.8021182828850723	0.8934238923448014	0.7936215745660966	0.6840394276283575	0.5245077066753685	0.9932210211564376	268.0	5.099785740101703	221.0	0.5095651499736944
921	Jan14_100x_M1BP_rep1_3R2_B-C-A_Position016_15_cmle.ics	6	1	0	2.166	0.16254791738261337	1.0	0.32626801153583	1.0	0.30932165416693125	2.7746578108676467	0.4393861817756257	0.6189577573301736	0.4393861817756257	0.22089995465117981	0.7946044903970751	0.9919615014252675	394.0	7.634733704392577	409.0	0.9430413861504117
922	Jan14_100x_M1BP_rep1_3R2_B-C-A_Position016_15_cmle.ics	7	1	0	1.7328	0.7091129908688117	1.0	1.083	1.0	0.27558102470748985	2.744775724303715	0.8536899744951596	0.9276585825159291	0.8474371749046996	0.7477946083315812	0.4253482051969489	0.9937199889011595	270.0	5.191291649693271	219.0	0.5049537006526654
923	Jan14_100x_M1BP_rep1_3R2_B-C-A_Position016_15_cmle.ics	8	1	0	1.7328	0.38175766891170676	1.0	1.482302948152367	1.0	0.3092482823299623	3.1334214605254758	0.7985296933373112	0.8736992327866808	0.7977460047466594	0.7222380543149627	0.6191874234382623	0.9989281887918128	216.0	4.218568016507788	166.0	0.3827502936453994
924	Jan14_100x_M1BP_rep1_3R2_B-C-A_Position016_15_cmle.ics	8	2	0	1.9493999999999998	0.7312726534478089	2.0	0.4332	1.0	0.3100081382808275	2.7336945200875924	0.7190921680121471	0.803470048401676	0.6602086570872611	0.3495362433709296	0.6663562941167703	1.0017582631994677	308.0	5.900072982954602	283.0	0.6525200789255905
925	Jan14_100x_M1BP_rep1_3R2_B-C-A_Position016_15_cmle.ics	9	1	0	1.9493999999999998	0.6051273719912706	1.0	1.9493999999999998	1.0	0.31734371510935766	2.284938577312517	0.9462409504362354	0.9834469224853484	0.9412766183139304	0.8835609536184995	0.42701585105169054	0.9915642837438708	370.0	7.098388761463834	377.0	0.8692581970139491
926	Jan14_100x_M1BP_rep1_3R2_B-C-A_Position016_15_cmle.ics	10	1	0	1.7328	0.8995665383186822	1.0	0.65253602307166	1.0	0.2895992119562926	2.809299162338698	0.5659651516741891	0.70196284244778	0.5659651516741891	0.4300173191980686	0.7483889864650718	0.9885251442796423	272.0	5.235987061604001	227.0	0.5233994979367811
927	Jan14_100x_M1BP_rep1_3R2_B-C-A_Position016_15_cmle.ics	10	2	0	1.2995999999999999	0.21900979403832127	2.0	0.65253602307166	1.0	0.2736859450455289	1.9887637877166247	0.5998215597774745	0.7121365592526504	0.5998215597774745	0.4300173191980686	0.7150394186264909	0.9906445204190533	214.0	4.01003586271412	154.0	0.3550815977192259
928	Jan14_100x_M1BP_rep1_3R2_B-C-A_Position016_15_cmle.ics	11	1	0	2.5991999999999997	0.35006908663610076	1.0	1.9493999999999998	1.0	0.2829545775105692	3.393881854082332	0.9918212512947443	0.9992960177923657	0.9817054305277176	0.8698327930157791	0.16771785984863005	0.9930943759464158	430.0	8.462656367626117	446.0	1.0283531985894465
929	Jan14_100x_M1BP_rep1_3R2_B-C-A_Position016_15_cmle.ics	12	1	0	2.166	0.28690919013955585	1.0	0.8664	1.0	0.30516745105152004	2.849061437434835	0.8558338485355691	0.9415584741971641	0.8210112037637408	0.5682203155550865	0.510774502488389	0.9942588591344225	388.0	7.4538369709795536	397.0	0.9153726902242381
930	Jan14_100x_M1BP_rep1_3R2_B-C-A_Position016_15_cmle.ics	13	1	0	2.3826	0.2719901131364825	1.0	0.2918229810711206	1.0	0.2856401987230843	2.36118485004108	0.4304419547735239	0.5987632311499073	0.41379132586432055	0.1844349267990927	0.8348394754260865	0.9874590426160484	442.0	8.473371101845876	467.0	1.07677341646025
931	Jan14_100x_M1BP_rep1_3R2_B-C-A_Position016_15_cmle.ics	14	1	0	2.166	0.44029555029377737	1.0	1.083	1.0	0.28830009667019485	2.874639624316972	0.913977170514413	0.9821229708313702	0.9039223454833597	0.66594209106095	0.39407623011580195	0.9923193801096248	380.0	7.298460572177058	374.0	0.8623410230324058
932	Jan14_100x_M1BP_rep1_3R2_B-C-A_Position016_15_cmle.ics	15	1	0	2.3826	0.32506861813517485	1.0	1.5162	1.0	0.28951901624650994	2.6360212661667872	0.9329311584333934	0.9695243113387423	0.9063626093440917	0.7805728089877606	0.5440477746668981	0.9783827510445127	428.0	8.160503218470774	448.0	1.0329646479104755
933	Jan14_100x_M1BP_rep1_3R2_B-C-A_Position016_15_cmle.ics	16	1	0	2.3826	0.35331238685689814	1.0	0.0	1.0	0.29910224550306586	3.2342928619181674	0.20713311504216833	0.44484402057590045	0.20713311504216833	0.021446851550088627	0.9222299367639241	0.9929311614729665	386.0	7.549573052111341	390.0	0.899232617600637
934	Jan14_100x_M1BP_rep1_3R2_B-C-A_Position016_15_cmle.ics	17	1	0	2.3826	0.34004408244124706	1.0	1.0161559471409798	1.0	0.2809435634399024	2.986173517807737	0.7046553681820094	0.8218689693520427	0.703604020354094	0.5830891870044063	0.6466695442094312	0.9869388172861657	420.0	8.075342566189535	429.0	0.9891558793607008
935	Jan14_100x_M1BP_rep1_3R2_B-C-A_Position016_15_cmle.ics	18	1	0	2.3826	0.3761797675454535	1.0	0.0	1.0	0.3038001013507891	3.0016100142912965	0.28564410647944405	0.450457480887124	0.28564410647944405	0.02139516318865202	0.8959443952491305	0.9883049311126352	384.0	7.481472391360193	390.0	0.899232617600637
936	Jan14_100x_M1BP_rep1_3R2_B-C-A_Position016_15_cmle.ics	19	1	0	2.3826	0.358312858912147	1.0	0.0	1.0	0.23866237425739306	3.1314141057600193	0.1693491129415147	0.3884349178278501	0.16147382818114897	0.019842842768720136	0.9236657467074143	0.9662640430240369	396.0	7.749644862824566	362.0	0.8346723271062323
937	Jan14_100x_M1BP_rep1_3R2_B-C-A_Position016_15_cmle.ics	19	2	0	1.2995999999999999	5.283758410312762	1.0	1.083	1.0	0.2853860083053709	2.7954712132923056	0.80719490894202	0.9325874753352876	0.80719490894202	0.635722343942608	0.49982819906166087	0.98415174929057	154.0	2.9500364914772996	96.0	0.22134956740938755
938	Jan14_100x_M1BP_rep1_3R2_B-C-A_Position016_15_cmle.ics	20	1	0	2.166	0.3730286820272474	1.0	0.23070632344123612	1.0	0.29071391744144054	3.105698794131471	0.42247456958494184	0.6142861168249316	0.4138014596072022	0.18708895714164953	0.8371602361785849	0.9894601362736163	366.0	7.079213684163636	355.0	0.8185322544826312
939	Jan14_100x_M1BP_rep1_3R2_B-C-A_Position016_15_cmle.ics	21	1	0	1.083	0.3866413189118687	1.0	0.42540144110901373	1.0	0.2745497448744835	2.024574089961031	0.6264923966318965	0.8033597251895606	0.6264923966318965	0.454275061790457	0.6878528760078436	0.9980351118968752	156.0	2.9479214057071887	96.0	0.22134956740938755
940	Jan14_100x_M1BP_rep1_3R2_B-C-A_Position016_15_cmle.ics	22	1	0	2.166	0.2507582095926892	1.0	1.1179489136237186	1.0	0.3000096715675463	2.6830199878223446	0.7320152758236337	0.8345332285709065	0.7320152758236337	0.6000100498839696	0.6599187207145705	0.993497509792761	416.0	8.032762240048916	437.0	1.0076016766448164
941	Jan14_100x_M1BP_rep1_3R2_B-C-A_Position016_15_cmle.ics	23	1	0	2.3826	0.23557479512396565	1.0	1.083	1.0	0.31239443552579926	3.1110623234670607	0.9046916213031034	0.9429176721477075	0.8684999158201919	0.6735984061956338	0.5565373877606804	0.9993365756844991	358.0	6.94724253420156	356.0	0.8208379791431456
942	Jan14_100x_M1BP_rep1_3R2_B-C-A_Position016_15_cmle.ics	24	1	0	2.5991999999999997	9.01134782479513	1.0	1.9493999999999998	1.0	0.2940554473544449	3.3480989004168644	0.9108188936027054	0.9574123298576271	0.9058762319980128	0.77924473314126	0.4898763882807868	0.9997834875710295	452.0	8.884090152122871	490.0	1.1298050836520823
943	Jan14_100x_M1BP_rep1_3R2_B-C-A_Position016_15_cmle.ics	24	2	0	1.5162	1.3291072536517383	1.0	1.2466683216206906	1.0	0.2942017354324395	2.6645589221381667	0.6452041317286797	0.7427537294895191	0.6452021757881952	0.5646193837613909	0.7719134539294092	0.9850498415771755	208.0	3.9461653735031934	153.0	0.35277587305871144
944	Jan14_100x_M1BP_rep1_3R2_B-C-A_Position016_15_cmle.ics	24	3	0	2.8158	0.44254659329747953	1.0	0.0	1.0	0.1310337088928256	2.4856383193996283	0.11452227131632839	0.24816972869149537	0.10590048566002233	0.014138515793241444	0.972788900541852	0.8574941127181305	496.0	9.91419971183978	376.0	0.8669524723534348
945	Jan14_100x_M1BP_rep1_3R2_B-C-A_Position016_15_cmle.ics	25	1	0	2.3826	0.26096078883252743	1.0	0.5556144027286182	1.0	0.2653811578623514	2.5555327844347646	0.5761192573471361	0.7359688107086781	0.5724822808278114	0.3766222245877354	0.7592406368395865	0.9836680293114962	436.0	8.386095363794526	441.0	1.0168245752868743
946	Jan14_100x_M1BP_rep1_3R2_B-C-A_Position016_15_cmle.ics	26	1	0	2.166	0.4544074571565395	1.0	0.42540144110901373	1.0	0.2809700127616338	2.9274364328544342	0.5548083234491415	0.7264823408837043	0.5523785395962644	0.3133989336588399	0.7074739657253585	0.9870229753195714	366.0	7.102618933004056	349.0	0.8046979065195444
947	Jan14_100x_M1BP_rep1_3R2_B-C-A_Position016_15_cmle.ics	29	1	0	1.083	0.6551811146249368	1.0	1.3828107060241546	1.0	0.259770442543706	2.3714348808155554	0.9238866977411259	0.9868339906776622	0.9249766941556113	0.872664037289351	0.2113879259912748	0.9143870830385222	120.0	2.2838354843565924	63.0	0.1452606536124106
948	Jan14_100x_M1BP_rep1_3R2_B-C-A_Position016_15_cmle.ics	29	2	0	1.7328	3.737885637737905	1.0	0.0	1.0	0.10277437825583977	2.3400476641090777	0.06542846898529939	0.18823234134098243	0.06542846898529939	0.03269989243456436	0.9742177122533933	0.9468825473699747	172.0	3.5161319405567957	68.0	0.15678927691498287
949	Jan14_100x_M1BP_rep1_3R2_B-C-A_Position016_15_cmle.ics	30	1	0	2.166	0.423903506487514	1.0	0.5963412819178956	1.0	0.24094257210864725	1.820054134968374	0.6058327956838434	0.8030449661982103	0.6053605991752924	0.38835825221838854	0.7326212618480892	0.9643614595766566	440.0	8.381865192254308	426.0	0.9822387053791574
950	Jan14_100x_M1BP_rep1_3R2_B-C-A_Position016_15_cmle.ics	31	1	0	1.9493999999999998	0.46283797242688807	1.0	0.6497999999999999	1.0	0.281796906395023	2.7014563719374936	0.8382128277692905	0.9034786746474993	0.7922896474575705	0.5463698064063713	0.5344936293880669	0.9986627659888094	268.0	5.146596237782542	219.0	0.5049537006526654
951	Jan14_100x_M1BP_rep1_3R2_B-C-A_Position016_15_cmle.ics	33	1	0	1.9493999999999998	0.2996010363535663	1.0	0.20635000882146287	1.0	0.2838417344841312	2.0283030095625496	0.3936965888262039	0.587812135494775	0.39732438287033733	0.16720226618105644	0.8484765071773628	0.9862439300663417	414.0	7.800824837414831	422.0	0.9730158067370995
952	Jan14_100x_M1BP_rep1_3R2_B-C-A_Position016_15_cmle.ics	34	1	0	2.166	0.8508443826532827	1.0	0.23070632344123612	1.0	0.26294661485444204	2.050511818351071	0.4013482217502859	0.5823395443145017	0.4013482217502859	0.1809624938739033	0.8535149077330045	0.9758093125037687	422.0	8.003011733898168	418.0	0.9637929080950418
953	Jan14_100x_M1BP_rep1_3R2_B-C-A_Position016_15_cmle.ics	35	1	0	1.9493999999999998	0.3664181998539975	1.0	1.083	1.0	0.289078399350062	2.3576808340291344	0.8722257792182038	0.9249565133632877	0.8331586313183108	0.6685440050767462	0.5533323709269145	0.9910549482977938	366.0	7.032403186482797	354.0	0.8162265298221167
954	Jan14_100x_M1BP_rep1_3R2_B-C-A_Position016_15_cmle.ics	36	1	0	1.9493999999999998	0.3127951530174067	1.0	0.6497999999999999	1.0	0.28215698972347525	1.9284126064862122	0.8034664476295073	0.9336335865181398	0.7971214456452521	0.4646525707640767	0.513386041220696	0.989417267479893	422.0	7.932795987376908	433.0	0.9983787780027585
955	Jan14_100x_M1BP_rep1_3R2_B-C-A_Position016_15_cmle.ics	37	1	0	2.166	0.21622289743102566	1.0	0.6190500264643886	1.0	0.2469875885055565	2.017183480520926	0.6145903630719395	0.7511674989877176	0.6120394115265217	0.39214468889188825	0.74487491108294	0.95127908745315	424.0	7.977491399287638	408.0	0.9407356614898973
956	Jan14_100x_M1BP_rep1_3R2_B-C-A_Position016_15_cmle.ics	38	1	0	2.3826	0.5263456318388339	1.0	1.0440946079954327	1.0	0.2948604170133163	2.956102173520235	0.7333782695800334	0.818661180699882	0.7042492838285682	0.5869703608006142	0.7071893721071703	0.9886773870284777	412.0	8.013587162748715	427.0	0.9845444300396717
957	Jan14_100x_M1BP_rep1_3R2_B-C-A_Position016_15_cmle.ics	39	1	0	2.3826	0.20135503899136548	1.0	1.1763760451361116	1.0	0.2744883719676152	3.1019646950699213	0.7611966780847236	0.858111338376993	0.7597476527267799	0.6322284925700485	0.5973383177903764	0.9888150380147629	408.0	7.92419633892726	406.0	0.9361242121688684
958	Jan14_100x_M1BP_rep1_3R2_B-C-A_Position016_15_cmle.ics	40	1	0	1.5162	0.5664525703290378	1.0	0.23070632344123612	1.0	0.31374480427764617	2.579139497525105	0.4239083768972397	0.6098694345531227	0.4183902820920777	0.2074778392302447	0.8398142481102301	0.9990872604705539	208.0	3.969570622343613	158.0	0.3643044963612837
959	Jan14_100x_M1BP_rep1_3R2_B-C-A_Position016_15_cmle.ics	41	1	0	3.0324	0.30887467099345833	1.0	1.3132034148200427	1.0	0.2600565909025421	2.380108518155992	0.7605249999454126	0.8836807640491636	0.7606450922636528	0.587476336354565	0.7061887819606701	0.9812274719329173	654.0	12.742979787574805	802.0	1.8491911777325922
960	Jan14_100x_M1BP_rep1_3R2_B-C-A_Position016_15_cmle.ics	41	2	0	1.5162	0.7859858557636574	2.0	0.10317500441073144	1.0	0.2939427232771369	2.8242238471721626	0.1463095630604763	0.2711935647985397	0.15657199752828174	0.03467938626274889	0.9300780323291206	0.9917134520547529	172.0	3.3054847009930177	115.0	0.2651583359591622
961	Jan14_100x_M1BP_rep1_3R2_B-C-A_Position016_15_cmle.ics	42	1	0	2.3826	0.4019123668519416	1.0	1.7328	1.0	0.3068944346862903	3.3850676334397893	0.8897638883768939	0.9454579385851735	0.8826676374092233	0.8033739447782652	0.5191216586380997	0.9918019593109604	404.0	7.90502126162706	423.0	0.9753215313976139
962	Jan14_100x_M1BP_rep1_3R2_B-C-A_Position016_15_cmle.ics	43	1	0	1.7328	0.28079146922664366	1.0	0.0	1.0	0.22743014491040028	2.354170246102653	0.08687437423966755	0.28049404114676973	0.13136929817950843	0.021919106010528922	0.968145267426294	0.9341945140966329	260.0	5.01462508782047	188.0	0.4334762361767174
963	Jan14_100x_M1BP_rep1_3R2_B-C-A_Position016_15_cmle.ics	43	2	0	1.7328	0.11243552603060249	2.0	0.0	1.0	0.2769837522915001	2.7368734968573234	0.28391486429747975	0.45694230624306953	0.27709474953438046	0.021919106010528922	0.9031654091162359	0.9945106998086756	240.0	4.5910762175535975	184.0	0.42425333753465955
964	Jan14_100x_M1BP_rep1_3R2_B-C-A_Position016_15_cmle.ics	44	1	0	1.9493999999999998	0.45412233787818396	1.0	0.42540144110901373	1.0	0.2455468306489885	1.8698642209077059	0.44966258733109943	0.5996959919621725	0.44966258733109943	0.3033140501431997	0.7881958606960087	0.971235175994899	408.0	7.830575343565582	384.0	0.8853982696375502
965	Jan14_100x_M1BP_rep1_3R2_B-C-A_Position016_15_cmle.ics	45	1	0	2.166	0.3167407360622297	1.0	0.10317500441073144	1.0	0.28138692101300083	3.026651284670297	0.3275932020015327	0.5262306721363206	0.3141763963395393	0.07642958571879367	0.8743381146988419	0.9880484523266998	370.0	7.1451992591446745	355.0	0.8185322544826312
966	Jan14_100x_M1BP_rep1_3R2_B-C-A_Position016_15_cmle.ics	46	1	0	2.3826	0.33257097761707755	1.0	1.7307810795238614	1.0	0.28830721150138544	3.3571697544294983	0.9078007948510534	0.9510486641109509	0.8945532772951618	0.8327559525903	0.4961259200035996	0.9969642395911927	358.0	7.017458280722818	342.0	0.7885578338959432
967	Jan14_100x_M1BP_rep1_3R2_B-C-A_Position016_15_cmle.ics	47	1	0	1.9493999999999998	0.7008945050247435	1.0	0.4332	1.0	0.28937524416020144	2.579811424118632	0.7196349501436539	0.8073787392259592	0.668602332262971	0.39797194524252155	0.6579371054614197	0.9957308280388127	324.0	6.187420531719171	295.0	0.680188774851764
968	Jan14_100x_M1BP_rep1_3R2_B-C-A_Position016_15_cmle.ics	48	1	0	2.3826	0.5900784790836913	1.0	1.7328	1.0	0.26900406690809125	2.6809676984156994	0.9758604550691244	0.9969240531394009	0.9603119599654378	0.8320154989919355	0.19544083705941093	0.9872190543881615	436.0	8.432905861475364	444.0	1.0237417492684175
969	Jan14_100x_M1BP_rep1_3R2_B-C-A_Position016_15_cmle.ics	49	1	0	1.9493999999999998	0.3966177346569902	1.0	1.083	1.0	0.2731631479618686	2.1699046127964414	0.8058152451146315	0.894333497013239	0.7920279940312454	0.6327857207557245	0.6005140161987791	0.9719568815952094	418.0	7.913620910076708	420.0	0.9684043574160707
970	Jan14_100x_M1BP_rep1_3R2_B-C-A_Position016_15_cmle.ics	50	1	0	1.9493999999999998	0.15162122619135135	1.0	0.65253602307166	1.0	0.22406343286462546	1.551194540100706	0.6811384313654276	0.8455949116530772	0.6744829026458677	0.416202081101204	0.7531450890201008	0.8945876227357263	462.0	8.73308323022981	442.0	1.0191302999473888
971	Jan14_100x_M1BP_rep1_3R2_B-C-A_Position016_15_cmle.ics	51	1	0	1.9493999999999998	0.49711306237317643	1.0	0.6497999999999999	1.0	0.30063806965650364	2.2470700265913948	0.6400337061437107	0.7626806598232981	0.6323936469026097	0.48524079464787295	0.6879615859557148	0.9921433108250974	386.0	7.315520563707146	391.0	0.9015383422611516
972	Jan14_100x_M1BP_rep1_3R2_B-C-A_Position016_15_cmle.ics	52	1	0	1.7328	0.2678691059409525	1.0	0.72222503087512	1.0	0.28338322808811234	3.109709321478045	0.7310967325360846	0.8253204912629979	0.7255276503584929	0.5733397005609437	0.588321134654417	0.9998185895588513	206.0	4.041901454634984	148.0	0.3412472497561391
973	Jan14_100x_M1BP_rep1_3R2_B-C-A_Position016_15_cmle.ics	53	1	0	1.9493999999999998	0.35410816679501667	1.0	0.7540056732031717	1.0	0.28330379971584146	3.17276605460976	0.7009923367588374	0.8191324999117138	0.6992619274640676	0.5332044354981107	0.6697234673977119	0.9950826864288653	274.0	5.350898220035989	227.0	0.5233994979367811
974	Jan14_100x_M1BP_rep1_3R2_B-C-A_Position017_16_cmle.ics	1	1	0	2.3826	0.24747749126685406	1.0	1.2829802844612073	1.0	0.282721775359579	2.8568177014829548	0.7576738836718514	0.835395334814699	0.750985405942584	0.6360120742469414	0.6279280663047301	0.9948168569355845	396.0	7.726239613984146	394.0	0.9084555162426948
975	Jan14_100x_M1BP_rep1_3R2_B-C-A_Position017_16_cmle.ics	1	2	0	1.2995999999999999	0.11822685813311493	2.0	0.41270001764292574	1.0	0.3256740748743135	2.527247578551091	0.39204826721157104	0.5499644546676046	0.4007205839111776	0.27275552627563077	0.8311137861509101	1.007660583934699	194.0	3.7035132366493526	145.0	0.33433007577459584
976	Jan14_100x_M1BP_rep1_3R2_B-C-A_Position017_16_cmle.ics	2	1	0	2.5991999999999997	0.5545863376366332	1.0	0.20635000882146287	1.0	0.2964455833906149	2.693334349532876	0.3635156119171221	0.5110257737451855	0.3263164705345045	0.1469887496764961	0.8610351971762793	0.9855108618158394	472.0	9.19061277818764	525.0	1.2105054467700884
977	Jan14_100x_M1BP_rep1_3R2_B-C-A_Position017_16_cmle.ics	3	1	0	1.9493999999999998	0.29169936271391395	1.0	1.3625635475001732	1.0	0.2947247622542635	3.198635608390283	0.8847839973398902	0.9437701805199464	0.8824126495217928	0.7965409823155205	0.42011634668459946	0.9996498768969747	272.0	5.306202808125259	229.0	0.5280109472578101
978	Jan14_100x_M1BP_rep1_3R2_B-C-A_Position017_16_cmle.ics	5	1	0	2.5991999999999997	0.4676089381875913	1.0	1.1368333649278028	1.0	0.2819373521128989	3.3703225195920026	0.7628305491642955	0.8616787608972876	0.7605387718796658	0.6231206291722826	0.5981905222808253	0.9945127267467011	426.0	8.37326554380466	439.0	1.0122131259658453
979	Jan14_100x_M1BP_rep1_3R2_B-C-A_Position017_16_cmle.ics	6	1	0	2.5991999999999997	0.47285388847148396	1.0	1.9396002206044687	1.0	0.2760624899919676	2.991693171262712	0.9113180010264306	0.9601736913010007	0.9080502630228381	0.840201597382602	0.48688842677835276	0.9883001028760711	466.0	9.103337040136296	497.0	1.1459451562756837
980	Jan14_100x_M1BP_rep1_3R2_B-C-A_Position017_16_cmle.ics	7	1	0	2.3826	0.1383744257601096	1.0	0.7817319754002556	1.0	0.27145782175978944	3.1844002252186097	0.6394504806636018	0.7711344821725414	0.6162567518830655	0.47306708563232447	0.7037260265509055	0.9942418492633324	398.0	7.7709350258948735	389.0	0.8969268929401227
981	Jan14_100x_M1BP_rep1_3R2_B-C-A_Position017_16_cmle.ics	7	2	0	1.2995999999999999	3.806394417202489	1.0	2.5991999999999997	1.0	0.3082640887312631	2.794690466618922	0.9948182017916586	0.9994859656177325	0.9914438147983866	0.9515688412255574	0.20838481078330595	1.0026191591481586	148.0	2.862760753425954	94.0	0.2167381180883587
982	Jan14_100x_M1BP_rep1_3R2_B-C-A_Position017_16_cmle.ics	8	1	0	2.166	0.3497717471369302	1.0	0.6016084874694266	1.0	0.2768229484776609	2.235101807590763	0.5397808634276582	0.6852359967850115	0.5396238093918313	0.4000420350507654	0.730332352953397	0.9777373210506259	426.0	8.23283405076214	435.0	1.0029902273237874
983	Jan14_100x_M1BP_rep1_3R2_B-C-A_Position017_16_cmle.ics	9	1	0	1.9493999999999998	0.6475726764530066	1.0	0.0	1.0	0.20412884065576103	2.29748087939619	0.19649969542195772	0.4075957077925121	0.17086828171126	0.029434734392327758	0.8612908928815112	0.9253176995393759	332.0	6.249175935159991	257.0	0.5925712377522147
984	Jan14_100x_M1BP_rep1_3R2_B-C-A_Position017_16_cmle.ics	10	1	0	2.3826	0.6640394545353682	2.0	0.2918229810711206	1.0	0.27195563075821877	3.3884220338538085	0.41440105085851386	0.5942645107386838	0.4116041230112101	0.19445350442549048	0.8234563030425425	0.9867460946148364	370.0	7.23882025450635	349.0	0.8046979065195444
985	Jan14_100x_M1BP_rep1_3R2_B-C-A_Position017_16_cmle.ics	10	2	0	1.5162	0.5638988333951087	1.0	2.7133829797310405	1.0	0.321833129014148	3.122174506649153	0.9771956553791714	0.9894154599516569	0.9761010110938847	0.9543220577525389	0.2879392301686097	1.0038548154924587	150.0	2.930861414177102	98.0	0.2259610167304165
986	Jan14_100x_M1BP_rep1_3R2_B-C-A_Position017_16_cmle.ics	11	1	0	2.166	0.44862413063024503	1.0	0.46141264688247224	1.0	0.30566183600003244	3.094524223245956	0.50531312731726	0.6633749826402771	0.50497224548542	0.30687781700958255	0.7969506533448996	0.992017104968363	372.0	7.189894671055402	373.0	0.8600352983718913
987	Jan14_100x_M1BP_rep1_3R2_B-C-A_Position017_16_cmle.ics	11	2	0	1.5162	2.2741156810906515	1.0	2.262804502914313	1.0	0.2623025778457774	3.4021674994110307	0.9397396672824985	0.9652384699876694	0.9400889659496926	0.9086541901110602	0.3774308912212245	1.0014754769036462	166.0	3.2884247094629306	103.0	0.23748964003298878
988	Jan14_100x_M1BP_rep1_3R2_B-C-A_Position017_16_cmle.ics	12	1	0	2.166	0.47957409872123935	1.0	0.32626801153583	1.0	0.29725525836203615	2.723725156903048	0.4600522843271505	0.6541815013071082	0.4600522843271505	0.23173658658035604	0.8002588886042863	0.9906561264606975	396.0	7.632618618622468	404.0	0.9315127628478393
989	Jan14_100x_M1BP_rep1_3R2_B-C-A_Position017_16_cmle.ics	13	1	0	2.5991999999999997	0.2508856767535372	1.0	0.10317500441073144	1.0	0.28998749682507724	3.1707319300669674	0.2880960963400332	0.4561986911645995	0.2880960963400332	0.058986439490478194	0.8601704805973108	0.9868392365125429	392.0	7.683659287843527	393.0	0.9061497915821805
990	Jan14_100x_M1BP_rep1_3R2_B-C-A_Position017_16_cmle.ics	14	1	0	2.3826	0.779062854756285	2.0	1.4930362603455627	1.0	0.28542189842729	2.623057554288603	0.8333680688445201	0.9253312820435091	0.8288170853243096	0.7064975615671147	0.60739056763656	0.9698439057814715	478.0	9.137457023196465	525.0	1.2105054467700884
991	Jan14_100x_M1BP_rep1_3R2_B-C-A_Position017_16_cmle.ics	15	1	0	3.4656	0.6525015484246872	1.0	2.166	1.0	0.2715340904767822	3.6695914081659335	0.988674814173013	0.9980220256281637	0.9794815085047198	0.8245143417392494	0.327998523885288	0.9851473152489669	650.0	12.887641452157558	812.0	1.8722484243377369
992	Jan14_100x_M1BP_rep1_3R2_B-C-A_Position017_16_cmle.ics	16	1	0	2.3826	0.2633447135710137	2.0	2.3010738268971607	1.0	0.29624960747198814	3.3842110946081276	0.9389592879913645	0.9723231423807264	0.9393079000533419	0.8968066295093811	0.3205151000264976	0.9949850088152379	352.0	6.883372044990631	338.0	0.7793349352538855
993	Jan14_100x_M1BP_rep1_3R2_B-C-A_Position017_16_cmle.ics	16	2	0	1.5162	0.6215234368096495	1.0	0.41270001764292574	1.0	0.2949886840383556	2.8227567255686266	0.4156211804928451	0.5177435139255818	0.41309269300717805	0.2838332206294338	0.8240506739581878	0.9994210369906615	194.0	3.750323734330192	138.0	0.3181900031509946
994	Jan14_100x_M1BP_rep1_3R2_B-C-A_Position017_16_cmle.ics	17	1	0	2.8158	0.48124490600365305	1.0	0.23070632344123612	1.0	0.2606385694654063	3.4784790619808117	0.40193751303943914	0.5951337797250007	0.39247038817180174	0.14635663308888075	0.852264449050728	0.9934775321584524	482.0	9.48430558426256	508.0	1.1713081275413426
995	Jan14_100x_M1BP_rep1_3R2_B-C-A_Position017_16_cmle.ics	18	1	0	2.8158	0.4119372994544539	1.0	0.9512265400461282	1.0	0.28248774901148266	2.913766988555343	0.6506826991754908	0.7935190386042287	0.6506826991754908	0.49232873577565583	0.6982511197509829	0.9919799290519823	512.0	9.944089523359715	579.0	1.3350145784378689
996	Jan14_100x_M1BP_rep1_3R2_B-C-A_Position017_16_cmle.ics	19	1	0	2.3826	4.999807484872561	1.0	0.5097226605744432	1.0	0.28273799294042895	3.197805194018732	0.5171017758085688	0.6846569334989615	0.5189826945418152	0.3312252626496814	0.7308943541679317	0.9904684684402423	398.0	7.724124528214036	397.0	0.9153726902242381
997	Jan14_100x_M1BP_rep1_3R2_B-C-A_Position017_16_cmle.ics	20	1	0	1.9493999999999998	2.2413749778657306	1.0	0.687545504971255	1.0	0.1664558955189663	2.2646638724204067	0.7008702257302796	0.8605863703165508	0.6920028402054195	0.4972918971581433	0.6537610951313493	0.738152383054837	274.0	4.9530089897488505	174.0	0.40119609092951497
998	Jan14_100x_M1BP_rep1_3R2_B-C-A_Position017_16_cmle.ics	20	2	0	1.9493999999999998	0.5384652213508058	1.0	0.0	1.0	0.17731151710576265	4.348057597114344	0.060214006175795504	0.18278455720867254	0.08376954705328687	0.03009874667679453	0.9765254570132633	0.9419577457503868	142.0	2.8691060107362865	67.0	0.15448355225446841
999	Jan14_100x_M1BP_rep1_3R2_B-C-A_Position017_16_cmle.ics	21	1	0	2.5991999999999997	0.6738153585516871	1.0	2.1210658315426123	1.0	0.2908961532316701	3.0278881187773576	0.9062258346643615	0.9563715442514782	0.9046792531834927	0.8319848583594756	0.4281307196724938	0.9868067217459306	514.0	10.059000681791694	591.0	1.3626832743640422
1000	Jan14_100x_M1BP_rep1_3R2_B-C-A_Position017_16_cmle.ics	22	1	0	2.166	0.3122613649340241	1.0	1.3880777203971526	1.0	0.28195452990586556	2.3977702671981613	0.7984863602677851	0.9041182096324787	0.7934974765770876	0.6811958416308889	0.6234956366366882	0.950337924533926	454.0	8.601112080267727	483.0	1.1136650110284811
1001	Jan14_100x_M1BP_rep1_3R2_B-C-A_Position017_16_cmle.ics	23	1	0	2.3826	0.17516007959777022	1.0	1.6456566907434287	1.0	0.28683885127503045	3.23381743679002	0.8832238245584094	0.952033023295503	0.8811545353699121	0.7863858904343374	0.49490739649595833	0.9949397492351243	382.0	7.483587477130302	376.0	0.8669524723534348
1002	Jan14_100x_M1BP_rep1_3R2_B-C-A_Position017_16_cmle.ics	24	1	0	2.166	0.4310428748680344	1.0	1.8148458414482778	1.0	0.28485845978134045	2.7488743540982834	0.8895432056842458	0.9452422810916297	0.8892724044995981	0.8165064068121543	0.4867419800237176	0.9946487451199145	346.0	6.702475311577607	323.0	0.7447490653461686
1003	Jan14_100x_M1BP_rep1_3R2_B-C-A_Position017_16_cmle.ics	24	2	0	1.083	2.824897630641069	1.0	2.8158	1.0	0.27346259897054487	1.4818757668360105	0.9968277575512695	0.9994433531204463	0.9940552692322572	0.9779318526669618	0.21860100756748327	0.9507744677631029	198.0	3.582256820907032	137.0	0.3158842784904802
1004	Jan14_100x_M1BP_rep1_3R2_B-C-A_Position017_16_cmle.ics	25	1	0	2.5991999999999997	0.42957807761315303	1.0	0.9512265400461282	1.0	0.26897488634410827	3.0767650803892588	0.6861196880337206	0.825892443988255	0.6827164960162883	0.5237739674740659	0.665943138175385	0.9874634894197692	458.0	8.994771139014643	478.0	1.102136387725909
1005	Jan14_100x_M1BP_rep1_3R2_B-C-A_Position017_16_cmle.ics	26	1	0	1.7328	0.10837782499112367	1.0	0.8318234787411565	1.0	0.27462088780918464	3.4927623983126126	0.5988203926638119	0.6855114324957583	0.5983477417791064	0.48292599175890766	0.7434649402040817	0.9827378082660867	186.0	3.6417578332085374	125.0	0.28821558256430674
1006	Jan14_100x_M1BP_rep1_3R2_B-C-A_Position017_16_cmle.ics	26	2	0	2.166	3.259010363388347	1.0	1.7430385742657564	1.0	0.14101258115089924	2.0693307422682046	0.9090773208370364	0.9608851094772562	0.9069200937222267	0.7921447038862406	0.4196439350959711	0.8589537046419962	408.0	7.643333352842225	291.0	0.670965876209706
1007	Jan14_100x_M1BP_rep1_3R2_B-C-A_Position017_16_cmle.ics	27	1	0	2.8158	2.188054257875621	1.0	2.5991999999999997	1.0	0.2694926614443129	3.612702497368195	0.9701125958446224	0.9895712608125015	0.9654115082624013	0.9272751345086692	0.34831970287227476	0.9922142270016086	486.0	9.620506905764852	523.0	1.2058939974490595
1008	Jan14_100x_M1BP_rep1_3R2_B-C-A_Position017_16_cmle.ics	28	1	0	1.5162	0.4775887880262552	1.0	0.6921189703237084	1.0	0.28150518806062647	2.8810734278287633	0.5244402785004191	0.6373020569789933	0.5215845768279073	0.39873181426421	0.7612425659495206	0.9915036893245647	198.0	3.8631198069920694	139.0	0.32049572781150915
1009	Jan14_100x_M1BP_rep1_3R2_B-C-A_Position017_16_cmle.ics	28	2	0	1.9493999999999998	0.24255576012586594	2.0	0.0	1.0	0.22102069071976327	2.1733290153521287	0.17474987786811344	0.41021816925295	0.17474987786811344	0.020857743161607295	0.9373198821788638	0.8844456685731623	410.0	7.734839262433797	367.0	0.8462009504088046
1010	Jan14_100x_M1BP_rep1_3R2_B-C-A_Position017_16_cmle.ics	29	1	0	2.3826	0.31032081511932597	1.0	0.0	1.0	0.2705631054554439	2.6317461666396595	0.2163413843101343	0.4450954861111111	0.2163413843101343	0.023494734432234432	0.9308193131165594	0.9837793240121503	416.0	8.056167488889336	415.0	0.9568757341134986
1011	Jan14_100x_M1BP_rep1_3R2_B-C-A_Position017_16_cmle.ics	30	1	0	2.166	0.20858003569283362	1.0	2.1993640559988026	1.0	0.31118688305162295	2.866563879979614	0.9595126522961575	0.9905874584646843	0.9583368833603135	0.8982107864019766	0.2625098394334766	0.996136534022977	390.0	7.54534288057112	404.0	0.9315127628478393
1012	Jan14_100x_M1BP_rep1_3R2_B-C-A_Position017_16_cmle.ics	30	2	0	1.2995999999999999	1.2717040575908	1.0	3.0324	1.0	0.2765256033628516	2.6495482143104407	0.9971585584050439	0.9996719775070291	0.9969625969157365	0.9915012354093891	0.16751739225109064	0.9954641927657376	120.0	2.3306459820374323	65.0	0.14987210293343953
1013	Jan14_100x_M1BP_rep1_3R2_B-C-A_Position017_16_cmle.ics	31	1	0	2.3826	0.660517189056816	1.0	0.928575039696583	1.0	0.27293637303032714	2.3961568042857526	0.707982100966597	0.837700964959326	0.6870371204336381	0.5164415640774751	0.5932837423713254	0.9692908471127702	464.0	8.941615384023473	491.0	1.132110808312597
1014	Jan14_100x_M1BP_rep1_3R2_B-C-A_Position017_16_cmle.ics	32	1	0	1.9493999999999998	0.26404376986784556	2.0	1.5490250415242273	1.0	0.31317319802441496	3.1415297953357597	0.7208496097342073	0.7873925021885781	0.7228616303620166	0.6267766105360729	0.687451819758898	0.9907350927676772	312.0	6.059679553297318	290.0	0.6686601515491917
1015	Jan14_100x_M1BP_rep1_3R2_B-C-A_Position017_16_cmle.ics	32	2	0	2.3826	0.390002117985311	4.0	0.0	1.0	0.26304838975295997	2.3682537325564588	0.13921748214193758	0.34266697564241205	0.15025049105073823	0.014762787549748774	0.9479482351186445	0.9573187308404693	514.0	9.941974437589598	562.0	1.2958172592091233
1016	Jan14_100x_M1BP_rep1_3R2_B-C-A_Position017_16_cmle.ics	32	3	0	1.7328	1.0987785845392504	1.0	0.0	1.0	0.19701306713091946	2.6106642795331862	0.11196324659942766	0.24671345442239928	0.11196324659942766	0.014762787549748774	0.9632915899697616	0.8777950618126589	262.0	5.035915250890775	177.0	0.40811326491105837
1017	Jan14_100x_M1BP_rep1_3R2_B-C-A_Position017_16_cmle.ics	33	1	0	2.5991999999999997	0.40794398219599354	1.0	0.0	1.0	0.14802582942931636	2.8076224219276904	0.1867882963834069	0.48585081449949896	0.20241989581694259	0.021666846102245153	0.9262841427385274	0.8023031133404818	562.0	10.499748848957886	482.0	1.1113592863679669
1018	Jan14_100x_M1BP_rep1_3R2_B-C-A_Position017_16_cmle.ics	34	1	0	2.3826	0.3391533746647516	1.0	1.857150079393166	1.0	0.2898674603357081	2.461070848432081	0.8983460881664664	0.9524737524508253	0.8976978053254063	0.8307092372398963	0.4107094320415576	0.9892681385962253	464.0	8.894804886342634	506.0	1.1666966782203136
1019	Jan14_100x_M1BP_rep1_3R2_B-C-A_Position017_16_cmle.ics	35	1	0	1.9493999999999998	0.4130501472526302	1.0	0.7295574526778015	1.0	0.2724219843517063	2.255696706230264	0.6241578007135171	0.7467173444018596	0.6190529200659447	0.4576978737615496	0.7042641858109356	0.9882222611059003	390.0	7.475127134049863	378.0	0.8715639216744637
1020	Jan14_100x_M1BP_rep1_3R2_B-C-A_Position017_16_cmle.ics	36	1	0	2.3826	0.3307681304641068	1.0	0.0	1.0	0.1375098233150308	2.951250377706123	0.08954959933683337	0.29038961038961036	0.08954959933683337	0.03185410334346504	0.9547767408304062	0.9126081744443334	302.0	6.000039235626611	183.0	0.42194761287414506
1021	Jan14_100x_M1BP_rep1_3R2_B-C-A_Position017_16_cmle.ics	37	1	0	2.3826	0.5318460560271188	1.0	0.72222503087512	1.0	0.2833526128920105	2.7777998543394236	0.605130632257636	0.7383618345393931	0.605130632257636	0.4352692564776412	0.7203773422187779	0.991120649973745	452.0	8.743658659080358	481.0	1.1090535617074524
1022	Jan14_100x_M1BP_rep1_3R2_B-C-A_Position017_16_cmle.ics	38	1	0	1.9493999999999998	0.12699326278049736	1.0	1.827185369470136	1.0	0.28316221784356	2.945467102585837	0.9478438698864466	0.9839510728755834	0.9457142637482606	0.8828985707805737	0.37453157292978656	0.9951904837233523	300.0	5.814912330673363	260.0	0.5994884117337581
1023	Jan14_100x_M1BP_rep1_3R2_B-C-A_Position017_16_cmle.ics	39	1	0	2.3826	0.35854012257052936	1.0	0.65253602307166	1.0	0.2604930526311192	2.1115665370352423	0.5665522008651831	0.6939169602640146	0.5646523658743254	0.40683227043660525	0.7289484149662171	0.9650512403047944	444.0	8.518066513756605	449.0	1.0352703725709897
1024	Jan14_100x_M1BP_rep1_3R2_B-C-A_Position017_16_cmle.ics	40	1	0	1.9493999999999998	0.905666206649064	1.0	0.0	1.0	0.22380812211657586	2.0504061074913773	0.18596471078058374	0.39944438861212006	0.1747806986059466	0.023071511636254	0.9338064857524042	0.9435741716718485	446.0	8.515951427986492	419.0	0.9660986327555563
1025	Jan14_100x_M1BP_rep1_3R2_B-C-A_Position017_16_cmle.ics	41	1	0	2.3826	0.45543198389587175	1.0	0.6606423714395955	1.0	0.2965822577570541	3.1711730276903483	0.5857380210395826	0.7327116440832631	0.5804738210430261	0.39427695804135604	0.7478221337560284	0.9906385518011275	434.0	8.45842619608589	463.0	1.067550517818192
1026	Jan14_100x_M1BP_rep1_3R2_B-C-A_Position017_16_cmle.ics	42	1	0	2.8158	0.38332535792075806	2.0	0.10317500441073144	1.0	0.24168083535465165	2.4535107138211076	0.2967646249628762	0.4848133970071369	0.29671178615222316	0.05029434861589647	0.8796101294254971	0.9795260772773536	598.0	11.608534498276475	676.0	1.558669870507771
1027	Jan14_100x_M1BP_rep1_3R2_B-C-A_Position017_16_cmle.ics	42	2	0	2.3826	0.41350022441899137	1.0	0.1459114905355603	1.0	0.26158158796409753	2.504917852827565	0.24659872931770518	0.4544775425944585	0.24653860239523795	0.10172746470276348	0.9262049175539565	0.9843002681252556	418.0	8.077457651959646	411.0	0.9476528354714405
1028	Jan14_100x_M1BP_rep1_3R2_B-C-A_Position017_16_cmle.ics	43	1	0	2.3826	0.3688067661247388	1.0	0.65253602307166	1.0	0.28700644932748626	2.8380844489074826	0.5754280574384015	0.721931318063542	0.5704969642455588	0.39192955122233286	0.7397340080714387	0.9921499884997178	460.0	8.875629809042433	497.0	1.1459451562756837
1029	Jan14_100x_M1BP_rep1_3R2_B-C-A_Position017_16_cmle.ics	44	1	0	3.2489999999999997	0.7180819225703896	3.0	2.063500088214629	1.0	0.28397891367137323	2.8055444380624643	0.8354683725931474	0.9001510285200082	0.8337721521651806	0.730591256483614	0.5774712064276061	0.9755239199057288	704.0	13.743338841140956	936.0	2.158158282241529
1030	Jan14_100x_M1BP_rep1_3R2_B-C-A_Position017_16_cmle.ics	44	2	0	1.2995999999999999	6.005178358967826	2.0	0.6606423714395955	1.0	0.22035300382737288	1.5060204767636394	0.47582578921610763	0.6067934768308919	0.4753697216760131	0.3113678342580395	0.8322358533092239	0.9790115121033146	234.0	4.38677423530015	158.0	0.3643044963612837
1031	Jan14_100x_M1BP_rep1_3R2_B-C-A_Position017_16_cmle.ics	45	1	0	2.8158	0.5046117498831727	1.0	0.0	1.0	0.07577232112102032	1.9480679412131983	0.04024958601803836	0.13978210347494763	0.04024958601803836	0.014284387297765122	0.9823449773910221	0.8607060789159682	538.0	10.92301910848636	323.0	0.7447490653461686
1032	Jan14_100x_M1BP_rep1_3R2_B-C-A_Position017_16_cmle.ics	45	2	0	1.9493999999999998	7.981015072185028	1.0	1.3412750573395087	1.0	0.12639588159097692	1.599192527505789	0.6660670552529712	0.7262127840487882	0.6581732632853823	0.5466732284519487	0.7332979034157723	0.7487990471152886	368.0	6.796235612308493	236.0	0.5441510198814111
1033	Jan14_100x_M1BP_rep1_3R2_B-C-A_Position017_16_cmle.ics	45	3	0	1.5162	9.627066011178366	1.0	2.127007205545069	1.0	0.18624903837594048	2.6711504990023958	0.8036358959427088	0.8436907719982065	0.8032696983067379	0.7547931697888737	0.612481420395871	0.7821505394421182	238.0	4.405949312600346	149.0	0.34355297441665367
1034	Jan14_100x_M1BP_rep1_3R2_B-C-A_Position017_16_cmle.ics	45	4	0	1.7328	3.9595436526100634	1.0	0.9535025770009804	1.0	0.2599802990383014	1.9487814448295406	0.5593141922126733	0.6758668612575406	0.5591587815086271	0.4168588459951376	0.773675457778383	0.9663727033757202	372.0	6.9558421826512085	344.0	0.7931692832169722
1035	Jan14_100x_M1BP_rep1_3R2_B-C-A_Position017_16_cmle.ics	45	5	0	0.8664	7.530400196052589	1.0	1.449626260897894	1.0	0.2708035121517532	2.5109100042185055	0.647669643287776	0.7004762355597555	0.6480322682638838	0.5904802905287001	0.74916981012261	0.9773111826546657	112.0	2.0816485878732585	58.0	0.13373203030983835
1036	Jan14_100x_M1BP_rep1_3R2_B-C-A_Position017_16_cmle.ics	46	1	0	2.3826	0.3162020422964499	1.0	2.3825999999999996	1.0	0.24041110927114073	2.3766849485619157	0.9814726862140655	0.9951721449566278	0.9787395153774464	0.9357436016918775	0.1735593681793811	0.9623348044591848	454.0	8.718138324469829	446.0	1.0283531985894465
1037	Jan14_100x_M1BP_rep1_3R2_B-C-A_Position017_16_cmle.ics	47	1	0	2.3826	0.46916987660891807	1.0	0.20635000882146287	1.0	0.27473621167491025	2.215245934547815	0.4483539509207398	0.6561953499617198	0.42914534391747594	0.1644578313253012	0.8170640316848818	0.9717189910230366	468.0	8.867169465961995	499.0	1.1505566055967125
1038	Jan14_100x_M1BP_rep1_3R2_B-C-A_Position017_16_cmle.ics	48	1	0	1.9493999999999998	0.4530890628595024	1.0	1.3570553067512467	1.0	0.2841302756624644	3.2010685071052865	0.8953725140163454	0.9505778546391082	0.8922949615538386	0.8078482236664715	0.4516435952808613	1.0028827027469511	264.0	5.1508264093227645	215.0	0.4957308020106076
1039	Jan14_100x_M1BP_rep1_3R2_B-C-A_Position017_16_cmle.ics	49	1	0	2.3826	0.24728405228216427	1.0	1.3634295145034998	1.0	0.2960778309084853	3.132151773218592	0.9008079036486272	0.9685351382112304	0.89499118396134	0.7407688145459973	0.5068241066300172	0.9842254895106942	414.0	8.081687823499864	431.0	0.9937673286817297
1040	Jan14_100x_M1BP_rep1_3R2_B-C-A_Position017_16_cmle.ics	50	1	0	2.8158	0.34625769797747946	1.0	1.5162	1.0	0.26972900222906154	3.4413524165233533	0.8460410096289854	0.9040786105202865	0.8275758496523158	0.7406285907873276	0.5435400150312972	0.984705620925902	500.0	9.83975379377828	546.0	1.2589256646408917
1041	Jan14_100x_M1BP_rep1_3R2_B-C-A_Position017_16_cmle.ics	51	1	0	3.0324	0.9949986479120134	1.0	2.166	1.0	0.2759690611052318	3.678262556326881	0.9802507308513124	0.998073732648268	0.9699345203201569	0.8072497001881248	0.39815236928568765	0.9922467524154972	516.0	10.267532835585378	579.0	1.3350145784378689
1042	Jan14_100x_M1BP_rep1_3R2_B-C-A_Position017_16_cmle.ics	51	2	0	1.5162	0.36815252561808576	2.0	2.5991999999999997	1.0	0.27878523905116614	1.4059292640160637	0.9426334402311137	0.9920765372782062	0.9426334402311137	0.8777581734655954	0.2787619286850807	0.9732006899120905	436.0	7.730748396262783	452.0	1.0421875465525332
1043	Jan14_100x_M1BP_rep1_3R2_B-C-A_Position017_16_cmle.ics	52	1	0	2.5991999999999997	0.6129019163080218	1.0	0.0	1.0	0.28623391850759233	3.0534356837979106	0.30477609285364876	0.5459061531848031	0.29618223862676213	0.020602644490891033	0.8798803420612467	0.984860307085704	486.0	9.48007541272233	539.0	1.2427855920172906
1044	Jan14_100x_M1BP_rep1_3R2_B-C-A_Position017_16_cmle.ics	53	1	0	2.5991999999999997	0.24774536473555867	1.0	0.4377344716066809	1.0	0.2737682789067562	3.085814091893326	0.4859194011694245	0.6199437042430485	0.47842069979000085	0.2907112001030017	0.7940077403854232	0.985531480682743	438.0	8.594627517588187	451.0	1.0398818218920187
1045	Jan14_100x_M1BP_rep1_3R2_B-C-A_Position017_16_cmle.ics	54	1	0	2.5991999999999997	0.2852777218876397	1.0	0.7748934119142009	1.0	0.23594444136270928	2.061053364351983	0.655021175997815	0.8261967028861519	0.6552974529151924	0.4151374634639474	0.6565780953385616	0.9722281578728122	580.0	11.182870542239476	638.0	1.4710523334082217
1046	Jan14_100x_M1BP_rep1_3R2_B-C-A_Position017_16_cmle.ics	55	1	0	3.0324	0.37823850737936565	1.0	2.3825999999999996	1.0	0.2841136745574877	3.658736259664871	0.9498842191223026	0.9802464025893154	0.9480235216031083	0.8986702911115337	0.37828170676200323	0.9963198228852456	486.0	9.597101656924435	537.0	1.2381741426962618
1047	Jan14_100x_M1BP_rep1_3R2_B-C-A_Position017_16_cmle.ics	56	1	0	1.9493999999999998	0.19249423784415906	1.0	0.42540144110901373	1.0	0.2750649260839704	3.219879169690524	0.42034758714213066	0.5690155861072203	0.4232872679258076	0.2815156976277356	0.8126326536655643	0.9930402191309964	256.0	5.018855259360688	202.0	0.4657563814239197
1048	Jan14_100x_M1BP_rep1_3R2_B-C-A_Position017_16_cmle.ics	56	2	0	1.9493999999999998	0.28012907520195035	2.0	0.1459114905355603	1.0	0.2660548295241856	2.914913508024677	0.31251170965410796	0.4835685672736357	0.31251170965410796	0.13483945506615397	0.8750513894790632	0.9826659138246775	296.0	5.702116258011487	247.0	0.5695139911470701
1049	Jan14_100x_M1BP_rep1_3R2_B-C-A_Position017_16_cmle.ics	57	1	0	2.3826	0.13776021727848017	1.0	1.1736910802652911	1.0	0.30505527208275945	3.2642624957118254	0.7750947964502606	0.8724525017258457	0.7715030364878791	0.6447984512411081	0.6048282100785037	0.9929623628987175	390.0	7.638963875932798	400.0	0.9222898642057815
1050	Jan14_100x_M1BP_rep1_3R2_B-C-A_Position017_16_cmle.ics	58	1	0	1.7328	0.34238861878701454	1.0	0.5097226605744432	1.0	0.06105281885304549	2.1938752467452436	0.7993553347527798	0.9291952527403201	0.7579449570223169	0.41713981547196594	0.6057519228411887	0.2557604203906032	320.0	5.559708984568063	133.0	0.3066613798484224
1051	Jan14_100x_M1BP_rep1_3R2_B-C-A_Position018_17_cmle.ics	1	1	0	2.166	0.1678899436403551	1.0	1.2611313899024936	1.0	0.2850154597761963	3.328842706676451	0.7769395225790575	0.8520441122185308	0.7581518395471883	0.6587839916328289	0.5998783604977964	0.9894357743728679	310.0	6.061794639067428	274.0	0.6317685569809603
1052	Jan14_100x_M1BP_rep1_3R2_B-C-A_Position018_17_cmle.ics	1	2	0	1.9493999999999998	1.8655310255111737	1.0	2.166	1.0	0.26390490031775005	3.056634996892296	0.9883490217792543	0.998583041097576	0.9846730035683524	0.9081033899347852	0.27234034516704125	0.9882869074242885	296.0	5.819142502213586	246.0	0.5672082664865556
1053	Jan14_100x_M1BP_rep1_3R2_B-C-A_Position018_17_cmle.ics	2	1	0	2.3826	0.30492103483132216	1.0	1.021380433748922	1.0	0.28010754706283364	3.359516079536043	0.7392004413481646	0.8496497440437243	0.7385397020899889	0.6277632372374684	0.6038053386449633	0.9873889993810907	340.0	6.6386048223666805	312.0	0.7193860940805097
1054	Jan14_100x_M1BP_rep1_3R2_B-C-A_Position018_17_cmle.ics	3	1	0	1.9493999999999998	0.21149954816751873	1.0	2.3491461148828927	1.0	0.26215980036967923	1.9121959887319866	0.9512082117118825	0.9759558077138537	0.9430664190011667	0.90225004949098	0.3690230257209158	0.9699824937558619	460.0	8.664982569478662	475.0	1.0952192137443655
1055	Jan14_100x_M1BP_rep1_3R2_B-C-A_Position018_17_cmle.ics	4	1	0	1.5162	0.17685615904973884	1.0	0.1459114905355603	1.0	0.24773843512749907	1.9016640754093024	0.4616526295084312	0.6890814155177655	0.45471451817677877	0.16612127389446202	0.8347694049502069	0.9805384069334188	284.0	5.340322791185435	224.0	0.5164823239552377
1056	Jan14_100x_M1BP_rep1_3R2_B-C-A_Position018_17_cmle.ics	5	1	0	1.7328	0.5998141621308427	1.0	1.8360086125173225	1.0	0.28608946224838927	2.8098067183567723	0.9499212750232962	0.9847530606342983	0.9478969184794833	0.8800649079399763	0.38638303465347595	0.9726000693504238	240.0	4.614481466394017	187.0	0.4311705115162029
1057	Jan14_100x_M1BP_rep1_3R2_B-C-A_Position018_17_cmle.ics	5	2	0	0.6497999999999999	2.4844509562790917	2.0	1.9456874874661152	1.0	0.14697619851872196	1.6445405205732833	0.9630474599145271	0.9901312618489123	0.9630474599145271	0.9060441502522413	0.32352251508891117	0.7171887470462049	142.0	2.5648377758108283	61.0	0.1406492042913817
1058	Jan14_100x_M1BP_rep1_3R2_B-C-A_Position018_17_cmle.ics	6	1	0	2.5991999999999997	0.45629068010466356	1.0	0.42540144110901373	1.0	0.28110103333512193	3.3179508016354395	0.5045425430397783	0.664095826960701	0.4969694592957642	0.29479470319873463	0.8131537276449293	0.9934552092360535	438.0	8.547817019907349	457.0	1.0537161698551054
1059	Jan14_100x_M1BP_rep1_3R2_B-C-A_Position018_17_cmle.ics	7	1	0	2.5991999999999997	0.3086489281577291	1.0	0.10317500441073144	1.0	0.2605887564137399	3.457890919684605	0.30280474500435006	0.516939868071571	0.30280474500435006	0.07405208088787005	0.8914361189781046	0.988315022793782	432.0	8.460541281856008	431.0	0.9937673286817297
1060	Jan14_100x_M1BP_rep1_3R2_B-C-A_Position018_17_cmle.ics	8	1	0	2.166	0.14325305861615556	1.0	1.0542408233015097	1.0	0.2150116291824221	1.4312586596813661	0.7004589683779846	0.7884536993002242	0.7004589683779846	0.5652274837511606	0.6348955782545626	0.930161029247387	528.0	10.020789832560505	529.0	1.2197283454121461
1061	Jan14_100x_M1BP_rep1_3R2_B-C-A_Position018_17_cmle.ics	9	1	0	1.7328	3.9051209844085832	1.0	1.4751040190545512	1.0	0.1446789089318786	2.462275081520371	0.925073916492392	0.9684022018701474	0.919352900170669	0.8501718708684888	0.4215952487988635	0.7768161259682048	246.0	4.678351955604943	138.0	0.3181900031509946
1062	Jan14_100x_M1BP_rep1_3R2_B-C-A_Position018_17_cmle.ics	10	1	0	2.5991999999999997	0.4195209690992859	1.0	0.10317500441073144	1.0	0.3065840726028849	3.010603591564507	0.29535404292272477	0.5079146941408078	0.29535404292272477	0.04976666933651467	0.8751382296124246	0.989609928648148	436.0	8.456311110315784	474.0	1.0929134890838512
1063	Jan14_100x_M1BP_rep1_3R2_B-C-A_Position018_17_cmle.ics	11	1	0	2.3826	0.11996075289883992	1.0	1.91474365959324	1.0	0.27476279280125143	3.1312251200899706	0.9188390144386807	0.9634123724274112	0.9180971706295309	0.8674499664533866	0.37774103081438115	0.9895614918235116	382.0	7.483587477130303	368.0	0.8485066750693191
1064	Jan14_100x_M1BP_rep1_3R2_B-C-A_Position018_17_cmle.ics	12	1	0	1.2995999999999999	1.713648514006857	1.0	2.5991999999999997	1.0	0.30212160755784634	2.2767111616801197	0.9934153893303167	0.9999932396194356	0.9929737111334455	0.9593250436044546	0.09512546312960862	0.9996771859062645	198.0	3.76949881163039	144.0	0.33202435111408135
1065	Jan14_100x_M1BP_rep1_3R2_B-C-A_Position018_17_cmle.ics	12	2	0	1.7328	0.22678206339470583	1.0	1.9493999999999998	1.0	0.2762997544772168	2.1004430275143076	0.9664414708785339	0.9872341480343066	0.9493106665284544	0.8704868826082449	0.34016242112900197	0.9861466059436377	332.0	6.2491759351599905	299.0	0.6894116734938217
1066	Jan14_100x_M1BP_rep1_3R2_B-C-A_Position018_17_cmle.ics	13	1	0	2.3826	0.23677932234351756	2.0	1.4751040190545512	1.0	0.29810746641140706	3.0050649295788388	0.851671001269476	0.9251793669736548	0.852840630839233	0.7488529547410412	0.5233257355044788	0.9936995593830895	406.0	7.856095678176111	420.0	0.9684043574160707
1067	Jan14_100x_M1BP_rep1_3R2_B-C-A_Position018_17_cmle.ics	14	1	0	2.3826	0.1584197470697741	1.0	2.21623956772854	1.0	0.2601306981963875	2.561700725470654	0.9382257235828053	0.9733344750813495	0.9374721698921048	0.8852778729234458	0.4037753850555601	0.9925328264463592	456.0	8.809644234061398	467.0	1.07677341646025
1068	Jan14_100x_M1BP_rep1_3R2_B-C-A_Position018_17_cmle.ics	15	1	0	2.5991999999999997	4.831251563108482	3.0	0.0	1.0	0.15632838014046638	2.404046731567453	0.14558371813909965	0.312613153237454	0.14513619072804573	0.023218027217803455	0.9552980607747797	0.896805266661696	466.0	9.150147537817134	374.0	0.8623410230324058
1069	Jan14_100x_M1BP_rep1_3R2_B-C-A_Position018_17_cmle.ics	16	1	0	1.9493999999999998	3.36736510205324	1.0	1.4772412513556012	1.0	0.2895350178536496	2.975191906088888	0.9034201405395127	0.9629938546375446	0.9024866677614805	0.8287941778957103	0.3757376973334044	0.9943210211994872	276.0	5.372188383106297	232.0	0.5349281212393534
1070	Jan14_100x_M1BP_rep1_3R2_B-C-A_Position018_17_cmle.ics	17	1	0	1.9493999999999998	0.3268337759981754	1.0	0.5836459621422412	1.0	0.2985119912251956	2.5580819012623555	0.5678872010379709	0.7193833029060889	0.5572434064735398	0.4047282789661626	0.7590685661050492	0.9990494930577516	358.0	6.877026787680301	348.0	0.8023921818590299
1071	Jan14_100x_M1BP_rep1_3R2_B-C-A_Position018_17_cmle.ics	18	1	0	1.9493999999999998	0.3907650038246447	1.0	0.23070632344123612	1.0	0.2823661625869829	2.6474680769825416	0.41708003350403	0.5906539806097935	0.41700981547705623	0.18282266437287778	0.8164992621631143	0.990346113194137	334.0	6.457708088953654	305.0	0.7032460214569085
1072	Jan14_100x_M1BP_rep1_3R2_B-C-A_Position018_17_cmle.ics	18	2	0	1.5162	6.927963183043513	1.0	0.8058225447605828	1.0	0.19910011296404076	2.583377835107165	0.6221618124275876	0.7426659778612592	0.6236213442739706	0.4924164530868346	0.7508439514285754	0.809159867029187	170.0	3.143763044880189	93.0	0.21443239342784423
1073	Jan14_100x_M1BP_rep1_3R2_B-C-A_Position018_17_cmle.ics	19	1	0	2.166	0.44917746792360097	2.0	1.1961505589055579	1.0	0.2983856703177574	2.7184570334751244	0.7882280017111478	0.8829937228813634	0.7882280017111478	0.6295561492190705	0.5867589633894942	0.988026021083569	430.0	8.228603879221922	458.0	1.0560218945156201
1074	Jan14_100x_M1BP_rep1_3R2_B-C-A_Position018_17_cmle.ics	20	1	0	1.7328	0.23278449794454806	1.0	1.0194453211488863	1.0	0.26467111662098836	2.0601192829383908	0.7887418501958722	0.8906507385002976	0.7851981561717031	0.6622866516244238	0.6834647910056593	0.9891768132360043	330.0	6.27469626977052	290.0	0.6686601515491917
1075	Jan14_100x_M1BP_rep1_3R2_B-C-A_Position018_17_cmle.ics	21	1	0	2.166	0.15864243410047718	1.0	1.1736910802652913	1.0	0.2840819269871763	3.1207523798230867	0.7682966621988625	0.8580091665286166	0.7682966621988625	0.6479470690702449	0.5918378475626016	0.9926706510277318	326.0	6.325736938991579	295.0	0.680188774851764
1076	Jan14_100x_M1BP_rep1_3R2_B-C-A_Position018_17_cmle.ics	21	2	0	1.5162	1.5158713775570913	1.0	2.584794377981393	1.0	0.2988952823564744	2.610651642595769	0.9754873169580779	0.9867245975211216	0.9740716756273751	0.9559318885759752	0.29951269096902144	1.004111188352362	162.0	3.1054128902797946	106.0	0.24440681401453213
1077	Jan14_100x_M1BP_rep1_3R2_B-C-A_Position018_17_cmle.ics	22	1	0	1.7328	0.24777797479258754	1.0	1.0521827216106825	1.0	0.31311972758669593	2.5315039847454996	0.8095652825382555	0.8953053885486318	0.8095652825382555	0.706172388604821	0.5502556029097034	0.990835124284216	254.0	4.903944100928701	213.0	0.4911193526895787
1078	Jan14_100x_M1BP_rep1_3R2_B-C-A_Position018_17_cmle.ics	23	1	0	2.5991999999999997	0.21386680559725166	1.0	0.5097226605744432	1.0	0.27424843947719185	3.212801890036104	0.5157783896291197	0.674314125571562	0.5054206204828162	0.30802071553829263	0.777429545037623	0.985083148426852	462.0	9.013946216314839	489.0	1.127499358991568
1079	Jan14_100x_M1BP_rep1_3R2_B-C-A_Position018_17_cmle.ics	24	1	0	2.166	0.35105391294784644	1.0	0.2918229810711206	1.0	0.2705269609322713	2.4185599943000216	0.4967105263157895	0.6963328460038987	0.490815714499925	0.1953019568151147	0.8237960518313903	0.9730528500694883	424.0	8.117922892330155	427.0	0.9845444300396717
1080	Jan14_100x_M1BP_rep1_3R2_B-C-A_Position018_17_cmle.ics	25	1	0	2.5991999999999997	0.32206021282547587	1.0	1.9493999999999998	1.0	0.27694291937226817	3.452712919584046	0.9089919668307852	0.9570115813183966	0.9071421452349154	0.837159885980824	0.497848182010613	0.9927107100239154	468.0	9.171437700887445	501.0	1.1551680549177414
1081	Jan14_100x_M1BP_rep1_3R2_B-C-A_Position018_17_cmle.ics	26	1	0	2.5991999999999997	0.12964458424679212	1.0	0.20635000882146287	1.0	0.2830056912390229	3.404651040788504	0.39102240980119096	0.5805274804138508	0.39102240980119096	0.16615547600536537	0.8421088988382754	0.9912940485331201	444.0	8.68190325563954	468.0	1.0790791411207645
1082	Jan14_100x_M1BP_rep1_3R2_B-C-A_Position018_17_cmle.ics	27	1	0	2.166	0.4876798755553756	1.0	0.8595614345612763	1.0	0.2957864950993678	2.5501880494403117	0.6617774926345824	0.7898576722747955	0.6604394769498307	0.4980795043010662	0.7184893394826057	0.9844413365001589	440.0	8.42867568993514	472.0	1.0883020397628222
1083	Jan14_100x_M1BP_rep1_3R2_B-C-A_Position018_17_cmle.ics	28	1	0	1.7328	0.5046275627608627	1.0	1.8583168866609978	1.0	0.26954224305524105	2.042843171880816	0.9442771291444917	0.9788048186806386	0.9424687487107554	0.8903592007371041	0.3574515889932744	0.9666420649937554	328.0	6.206595609019373	290.0	0.6686601515491917
1084	Jan14_100x_M1BP_rep1_3R2_B-C-A_Position018_17_cmle.ics	30	1	0	2.3826	0.4849984250925086	1.0	1.1736910802652911	1.0	0.2692748268657452	2.917186331964983	0.7704897096177588	0.8725704906556423	0.7687868653948943	0.6339121426983458	0.6155146955636756	0.9808040811709374	422.0	8.213658973461943	423.0	0.9753215313976139
1085	Jan14_100x_M1BP_rep1_3R2_B-C-A_Position018_17_cmle.ics	31	1	0	2.3826	0.43098691103639986	1.0	0.42540144110901373	1.0	0.2787534719514053	2.3574880863845267	0.48844427156772174	0.6646346898753667	0.48839564998946533	0.2722301907586587	0.8100406699201893	0.9784557103997084	462.0	8.873514723272322	493.0	1.1367222576336258
1086	Jan14_100x_M1BP_rep1_3R2_B-C-A_Position018_17_cmle.ics	32	1	0	1.9493999999999998	0.6387947214454817	1.0	0.0	1.0	0.24457207647840923	1.9981757851491846	0.17514598773162815	0.39821867955385953	0.1791977918895159	0.022302112340567646	0.9392560501885269	0.951680601054122	424.0	8.0477071458089	406.0	0.9361242121688684
1087	Jan14_100x_M1BP_rep1_3R2_B-C-A_Position018_17_cmle.ics	33	1	0	4.332	0.42175378219413795	1.0	0.0	1.0	0.11382659539697497	2.6346187844989872	0.14168932610540536	0.31864943972011983	0.12611926081158314	0.02100833059110826	0.9609788567319221	0.8044567582565827	572.0	11.401978124883716	434.0	1.0006845026632731
1088	Jan14_100x_M1BP_rep1_3R2_B-C-A_Position018_17_cmle.ics	34	1	0	2.166	0.29225706594688183	1.0	1.433352969887323	1.0	0.25104592081061794	1.9778304102984654	0.8641768022858877	0.9449161756896857	0.8640756568134119	0.7481098439831088	0.5046895400641574	0.9468108707234244	412.0	7.802939923184945	394.0	0.9084555162426948
1089	Jan14_100x_M1BP_rep1_3R2_B-C-A_Position018_17_cmle.ics	35	1	0	1.7328	3.5944201481466553	1.0	2.8158	1.0	0.30436440515613333	2.6774056229885828	0.9992696409306588	0.9999236225809839	0.9981669419436143	0.9724850347994616	0.03481314960943162	0.9941824830770603	262.0	5.059320499731196	220.0	0.5072594253131798
1090	Jan14_100x_M1BP_rep1_3R2_B-C-A_Position018_17_cmle.ics	35	2	0	1.7328	0.3607706881675329	1.0	0.5595020986366908	1.0	0.28269019306678483	2.8423491772345026	0.5144878416696104	0.6554185005203211	0.5144878416696104	0.337151408686022	0.7886585446555839	0.9965566128979391	252.0	4.859248689017972	200.0	0.46114493210289076
1091	Jan14_100x_M1BP_rep1_3R2_B-C-A_Position018_17_cmle.ics	36	1	0	2.3826	0.2532119416374521	1.0	2.148491600780476	1.0	0.28809044156131797	2.930213574225641	0.9448003682852676	0.9792647721714445	0.9432514601935416	0.8902577037797194	0.42423134012828856	0.9831878541669824	410.0	7.94548650199757	419.0	0.9660986327555563
1092	Jan14_100x_M1BP_rep1_3R2_B-C-A_Position018_17_cmle.ics	37	1	0	3.0324	0.4760360129504599	1.0	0.0	1.0	0.22116831627252942	2.7616257287237818	0.16321989575619686	0.37674976836697827	0.13567434722415994	0.019630675009032792	0.9496001904717704	0.9346240828671114	542.0	10.684736448541921	558.0	1.2865943605670653
1093	Jan14_100x_M1BP_rep1_3R2_B-C-A_Position018_17_cmle.ics	38	1	0	2.3826	0.4491640432100067	1.0	0.928575039696583	1.0	0.2925932765501106	3.4469424503342103	0.7221540332835739	0.8348952286172389	0.7138663128213634	0.5557168131807375	0.6709436466719149	0.9900293227597242	370.0	7.238820254506352	362.0	0.8346723271062323
1094	Jan14_100x_M1BP_rep1_3R2_B-C-A_Position018_17_cmle.ics	39	1	0	1.2995999999999999	0.37318412752149954	1.0	1.242391573779135	1.0	0.30243065278557746	2.5338815032813415	0.765921231520238	0.8218930983910162	0.7647383126545556	0.6949113078479441	0.6328398565410612	1.0102370863560537	150.0	2.8840509164962627	95.0	0.21904384274887315
1095	Jan14_100x_M1BP_rep1_3R2_B-C-A_Position018_17_cmle.ics	39	2	0	1.9493999999999998	0.21195195185221555	2.0	0.0	1.0	0.2877916460894041	2.770639981083183	0.1975367454208729	0.42478027683513003	0.19502103561602774	0.02295451382569878	0.9127290711385744	0.9930453749827791	312.0	6.012869055616479	278.0	0.6409914556230183
1096	Jan14_100x_M1BP_rep1_3R2_B-C-A_Position018_17_cmle.ics	41	1	0	2.3826	0.4958620293032984	1.0	1.5220639102977542	1.0	0.2758271442052393	2.6510912920226195	0.8436692381404083	0.9180959801767444	0.8418156475951719	0.7390091276025282	0.5486337328881636	0.9823141540933398	406.0	7.832690429335691	404.0	0.9315127628478393
1097	Jan14_100x_M1BP_rep1_3R2_B-C-A_Position018_17_cmle.ics	42	1	0	2.5991999999999997	0.5465890366670674	1.0	0.20635000882146287	1.0	0.2939951873855086	2.9546305392211076	0.396885461852781	0.5883683075606421	0.38394737504509874	0.16261547368332732	0.8366100846832772	0.9904310328157987	444.0	8.681903255639533	477.0	1.0998306630653947
1098	Jan14_100x_M1BP_rep1_3R2_B-C-A_Position018_17_cmle.ics	43	1	0	1.7328	0.25955368075334534	2.0	2.3825999999999996	1.0	0.2690238780462619	1.9735071528302925	0.9811019144014326	0.998662762548129	0.9789884644056595	0.9105434256334586	0.18658362815058488	0.982604177925895	384.0	7.20060940527516	367.0	0.8462009504088046
1099	Jan14_100x_M1BP_rep1_3R2_B-C-A_Position018_17_cmle.ics	43	2	0	1.2995999999999999	0.5871322598559682	1.0	2.5991999999999997	1.0	0.3019435556309265	2.1913564103239525	0.9799990777672746	0.9991296428653771	0.9799837072218508	0.936279482627441	0.15594769331361277	0.9906186234086832	208.0	3.9461653735031934	155.0	0.35738732237974036
1100	Jan14_100x_M1BP_rep1_3R2_B-C-A_Position018_17_cmle.ics	44	1	0	2.5991999999999997	0.7170519819348226	2.0	1.0967653411156157	1.0	0.2785449155130374	3.3582119901680723	0.7529407555169916	0.854769167464286	0.7463167875768174	0.610597006914689	0.6830081496201669	0.9931344989161176	410.0	8.085917995040084	412.0	0.9499585601319551
1101	Jan14_100x_M1BP_rep1_3R2_B-C-A_Position018_17_cmle.ics	45	1	0	2.166	0.3287961603125667	1.0	0.5689355674538337	1.0	0.29429692517893713	2.6297199389907027	0.5680874173775878	0.7252869610780894	0.561439417508583	0.40207299700348775	0.7772346229705437	0.990405761506956	372.0	7.119678924534144	366.0	0.8438952257482901
1102	Jan14_100x_M1BP_rep1_3R2_B-C-A_Position018_17_cmle.ics	46	1	0	2.5991999999999997	0.44591674075934623	1.0	0.23070632344123612	1.0	0.27397012437591556	3.3708340124735012	0.38630682199315786	0.5843503342799007	0.39441897904881157	0.15401024081568768	0.8335784423724437	0.9889178503581117	434.0	8.481831444926314	445.0	1.0260474739289323
1103	Jan14_100x_M1BP_rep1_3R2_B-C-A_Position018_17_cmle.ics	47	1	0	2.166	0.32619748941323984	2.0	2.3825999999999996	1.0	0.2763235712852472	2.217486755930587	0.9737853248782363	0.9935815621067408	0.9608053949300711	0.8730126088832164	0.2679507000163177	0.9783397160787162	436.0	8.339284866113687	450.0	1.0375760972315042
1104	Jan14_100x_M1BP_rep1_3R2_B-C-A_Position018_17_cmle.ics	47	2	0	2.166	0.03206096812206357	1.0	0.0	1.0	0.16945639781392755	1.5781746050511598	0.05904113477713726	0.16481739359787922	0.04422385294032183	0.014847457324037793	0.9731007476276341	0.8865156688032284	382.0	7.483587477130305	289.0	0.6663544268886772
1105	Jan14_100x_M1BP_rep1_3R2_B-C-A_Position018_17_cmle.ics	47	3	0	1.7328	0.298760637294561	3.0	2.3825999999999996	1.0	0.3087370413038039	2.715164208594358	0.9624885165506959	0.9963197081695102	0.9619230055679362	0.8730126088832164	0.31793947692999297	1.0049655467569625	210.0	4.061076531935182	159.0	0.3666102210217982
1106	Jan14_100x_M1BP_rep1_3R2_B-C-A_Position018_17_cmle.ics	48	1	0	2.166	0.5697913959867903	1.0	0.5097226605744432	1.0	0.3086906773013127	2.7013253279865688	0.5364712572373863	0.6978934036393714	0.533322994210091	0.3297895988420182	0.7680598057680721	0.9919664311744141	380.0	7.321865821017477	387.0	0.8923154436190937
1107	Jan14_100x_M1BP_rep1_3R2_B-C-A_Position019_18_cmle.ics	1	1	0	2.5991999999999997	0.6191734297482862	1.0	0.3095250132321943	1.0	0.27846286661742053	3.109921964432251	0.4136916577169148	0.5869623358225483	0.4136916577169148	0.20617929870162433	0.8050142842778262	0.98478418813962	454.0	8.881975066352766	480.0	1.106747837046938
1108	Jan14_100x_M1BP_rep1_3R2_B-C-A_Position019_18_cmle.ics	2	1	0	2.3826	0.3244504796939867	1.0	0.7252201245704302	1.0	0.28623574126952395	2.637458130444137	0.604109109984263	0.7418211225738766	0.6054773561811505	0.4308729673019759	0.7238134553094696	0.9816019368310805	436.0	8.362690114954109	458.0	1.0560218945156201
1109	Jan14_100x_M1BP_rep1_3R2_B-C-A_Position019_18_cmle.ics	3	1	0	2.166	0.16108055334480956	1.0	0.9788040346074901	1.0	0.27897334052831413	2.4080321955687705	0.7415663277318747	0.8553695703358137	0.7393104127995794	0.5824695697882616	0.6369725327059703	0.997175131364801	378.0	7.323980906787588	365.0	0.8415895010877756
1110	Jan14_100x_M1BP_rep1_3R2_B-C-A_Position019_18_cmle.ics	4	1	0	2.5991999999999997	0.24897367967902614	1.0	1.4930362603455627	1.0	0.3045735947875714	3.326452403163113	0.8340445083702904	0.9236905189979624	0.8299692356866035	0.7129789444244676	0.5206556979241106	0.9821506217127238	454.0	8.88197506635276	502.0	1.157473779578256
1111	Jan14_100x_M1BP_rep1_3R2_B-C-A_Position019_18_cmle.ics	5	1	0	2.3826	0.44726481520518446	1.0	0.20635000882146287	1.0	0.27878523905116614	3.106609781666804	0.4103203682617884	0.5949142479918833	0.4042417449016211	0.1665817490662756	0.811728043794769	0.9955643333672755	436.0	8.456311110315784	452.0	1.0421875465525332
1112	Jan14_100x_M1BP_rep1_3R2_B-C-A_Position019_18_cmle.ics	6	1	0	2.5991999999999997	0.48334905385931276	1.0	0.20635000882146287	1.0	0.2818159732241668	3.1620138790298222	0.40092637974504686	0.5935232897519792	0.40092637974504686	0.17158115978505165	0.842035249136127	0.9936789803327355	428.0	8.394555706874968	442.0	1.0191302999473888
1113	Jan14_100x_M1BP_rep1_3R2_B-C-A_Position019_18_cmle.ics	7	1	0	1.7328	0.5942424392228227	1.0	0.1459114905355603	1.0	0.3038834466118013	2.5720611638167457	0.43273188666426887	0.6446069615953323	0.42252128042201176	0.16335970906765776	0.7931638332094885	0.9926228371364099	246.0	4.748567702126204	200.0	0.46114493210289076
1114	Jan14_100x_M1BP_rep1_3R2_B-C-A_Position019_18_cmle.ics	8	1	0	2.3826	0.22009767292395666	2.0	1.927468146499159	1.0	0.28700644932748626	3.054192672035255	0.911086779753806	0.9610058690454146	0.9092753459838501	0.8359303926383331	0.5002824495934023	0.9896827030370462	460.0	8.922440306723267	497.0	1.1459451562756837
1115	Jan14_100x_M1BP_rep1_3R2_B-C-A_Position019_18_cmle.ics	9	1	0	2.3826	7.646132761105574	1.0	0.0	1.0	0.21317515325455041	3.2684321604206334	0.12127323679817505	0.2824144364627947	0.13561376872351516	0.020745994697364545	0.9557079788871208	0.9447386192776585	344.0	6.798211392709397	277.0	0.6386857309625038
1116	Jan14_100x_M1BP_rep1_3R2_B-C-A_Position019_18_cmle.ics	9	2	0	1.7328	0.4970034494546879	1.0	0.23070632344123612	1.0	0.2747417645733124	2.428247260408544	0.37281983880592506	0.5525145973547252	0.36369885260637375	0.14306729512716507	0.8592588016207608	0.9897201617382763	296.0	5.702116258011487	251.0	0.578736889789128
1117	Jan14_100x_M1BP_rep1_3R2_B-C-A_Position019_18_cmle.ics	10	1	0	2.3826	0.1215703061056528	1.0	1.5386823371520422	1.0	0.29139176461183813	3.085636612864127	0.8814360976025937	0.9503508659670676	0.8774955208599948	0.7754724426243494	0.4638756376016614	0.9932894163636579	380.0	7.438892065219574	376.0	0.8669524723534348
1118	Jan14_100x_M1BP_rep1_3R2_B-C-A_Position019_18_cmle.ics	11	1	0	2.166	0.303032370046214	1.0	1.2032169749388533	1.0	0.27261579895841004	3.16795880387765	0.7548611730211088	0.847159074024546	0.752260953116797	0.6338642734737947	0.6453379777314482	0.9955986193267629	332.0	6.459823174723764	297.0	0.6848002241727928
1119	Jan14_100x_M1BP_rep1_3R2_B-C-A_Position019_18_cmle.ics	11	2	0	1.2995999999999999	0.325682020255796	2.0	1.0389843448820495	1.0	0.31028075591010307	2.8205373316959323	0.675472744742603	0.7530756886868146	0.6742741671867106	0.5837889909165651	0.652967401991761	1.0101599562046721	162.0	3.1288181391202143	108.0	0.24901826333556107
1120	Jan14_100x_M1BP_rep1_3R2_B-C-A_Position019_18_cmle.ics	12	1	0	2.8158	0.5241246654376974	1.0	0.42540144110901373	1.0	0.28619041838388193	3.64474626591836	0.5031655197996073	0.6714132097412151	0.5076668514435521	0.2993635617203423	0.7387601541282406	0.9870945653375132	448.0	8.864915074822674	477.0	1.0998306630653947
1121	Jan14_100x_M1BP_rep1_3R2_B-C-A_Position019_18_cmle.ics	13	1	0	2.5991999999999997	0.334688804293521	1.0	0.23070632344123612	1.0	0.27252957483735263	3.232939870352728	0.39500094341973635	0.5701566076762326	0.3914408689429783	0.17018046017522687	0.8339859906304449	0.9904552183489818	456.0	8.926670478263492	478.0	1.102136387725909
1122	Jan14_100x_M1BP_rep1_3R2_B-C-A_Position019_18_cmle.ics	13	2	0	1.7328	3.718629363524676	1.0	0.0	1.0	0.1488602386347022	2.7597050147815714	0.04157454973958055	0.1456835877006547	0.04157454973958055	0.020783714795313518	0.9803478589516982	0.9205453310044132	168.0	3.4267411167353385	79.0	0.18215224818064185
1123	Jan14_100x_M1BP_rep1_3R2_B-C-A_Position019_18_cmle.ics	14	1	0	1.7328	0.8105341835603954	1.0	2.0977973943825394	1.0	0.28263127738300114	3.0346271033522316	0.9864507600793126	0.998829194599188	0.9857237276933245	0.9575819091681617	0.20601679379489354	0.9933747978327652	262.0	5.082725748571616	212.0	0.48881362802906425
1124	Jan14_100x_M1BP_rep1_3R2_B-C-A_Position019_18_cmle.ics	15	1	0	2.5991999999999997	0.09366040272506758	1.0	0.9788040346074901	1.0	0.24744418915961636	1.6763438203056649	0.6079471323803279	0.7252438963296298	0.6079471323803279	0.4640237939138636	0.6910819030293817	0.945540960790219	646.0	12.166308909644728	768.0	1.7707965392751004
1125	Jan14_100x_M1BP_rep1_3R2_B-C-A_Position019_18_cmle.ics	15	2	0	1.2995999999999999	3.4652333870776353	1.0	0.0	1.0	0.32687828589830087	2.7140127492968724	0.15034991690426455	0.3249130380802816	0.15034991690426455	0.0163784635021313	0.9579243302632614	1.0009976770151916	182.0	3.505556511706241	132.0	0.30435565518790797
1126	Jan14_100x_M1BP_rep1_3R2_B-C-A_Position019_18_cmle.ics	16	1	0	1.7328	0.3824019331440739	1.0	1.8066794966622155	1.0	0.2991319523328198	3.1171234457259733	0.9790140072778027	0.9962053237625244	0.9776431882757589	0.9333657345097452	0.274934439185436	1.0013933138009734	214.0	4.17387260459706	161.0	0.37122167034282705
1127	Jan14_100x_M1BP_rep1_3R2_B-C-A_Position019_18_cmle.ics	17	1	0	2.3826	0.3658639628568503	1.0	2.031340052282519	1.0	0.28539233189616137	3.0730505879380585	0.9152053601011154	0.9622964499147145	0.9143750025565195	0.8462693221746369	0.4861667559269472	0.9908728272363518	384.0	7.458067142519774	378.0	0.8715639216744637
1128	Jan14_100x_M1BP_rep1_3R2_B-C-A_Position019_18_cmle.ics	17	2	0	1.2995999999999999	0.3453870445064608	3.0	0.0	1.0	0.27385015451777717	2.0256791439568937	0.17792966912501584	0.2813275903678525	0.15561636663353418	0.02160974831576493	0.9264202988161505	0.9868833074863735	172.0	3.2820794521525976	111.0	0.2559354373171044
1129	Jan14_100x_M1BP_rep1_3R2_B-C-A_Position019_18_cmle.ics	18	1	0	2.8158	0.2878117963124947	1.0	0.0	1.0	0.20601550325258527	3.218565881612846	0.17699704988333856	0.392626698307041	0.1456601445706411	0.02348402310344313	0.9348853636446748	0.9229894549327845	446.0	8.750003916390689	402.0	0.9269013135268106
1130	Jan14_100x_M1BP_rep1_3R2_B-C-A_Position019_18_cmle.ics	19	1	0	2.166	0.2508401351711058	1.0	1.2944547249242173	1.0	0.2783336540708043	3.5663197991013447	0.8853724464926663	0.9471839411530111	0.8805335223999645	0.7792972038817743	0.5327210583377212	0.9964395170187709	274.0	5.397708717716828	225.0	0.5187880486157521
1131	Jan14_100x_M1BP_rep1_3R2_B-C-A_Position019_18_cmle.ics	20	1	0	1.7328	5.620426359547721	1.0	0.3916201927270152	1.0	0.2536820727965879	3.310512832408378	0.49184446003655485	0.6346811846538984	0.49184446003655485	0.32600937259080237	0.7910174478726695	0.9884057156994844	192.0	3.752438820100303	126.0	0.2905213072248212
1132	Jan14_100x_M1BP_rep1_3R2_B-C-A_Position019_18_cmle.ics	20	2	0	1.5162	0.9735995499619821	1.0	0.20635000882146287	1.0	0.2830711861397215	3.273310619477474	0.3763502334485417	0.5335793421861871	0.3573105342030266	0.18142286669611843	0.8345356359246072	1.0001154812786832	166.0	3.265019460622511	107.0	0.2467125386750466
1133	Jan14_100x_M1BP_rep1_3R2_B-C-A_Position019_18_cmle.ics	21	1	0	2.8158	0.437841353805689	1.0	2.3825999999999996	1.0	0.26337722705695366	3.60143061225663	0.9792109115215717	0.9979016304669718	0.9780178869080356	0.9385084653980557	0.2673690956895124	0.9912673912467502	458.0	9.064986885535902	473.0	1.0906077644233367
1134	Jan14_100x_M1BP_rep1_3R2_B-C-A_Position019_18_cmle.ics	22	1	0	2.8158	0.13969448199972123	1.0	1.7328	1.0	0.28932188188276037	3.0927400838320622	0.9526344646317525	0.9871091412093133	0.9474362676778457	0.8235668336618828	0.3566598638872083	0.9906089338361411	442.0	8.637207843728811	470.0	1.0836905904417933
1135	Jan14_100x_M1BP_rep1_3R2_B-C-A_Position019_18_cmle.ics	23	1	0	2.3826	0.392786599512167	1.0	0.9479040472602467	1.0	0.2784327587592298	3.275012276404888	0.696042660679203	0.8138494118847753	0.6924859030949404	0.5474804174214783	0.6699539209062991	0.995854839303464	396.0	7.726239613984145	391.0	0.9015383422611516
1136	Jan14_100x_M1BP_rep1_3R2_B-C-A_Position019_18_cmle.ics	24	1	0	2.8158	0.2593125087597332	1.0	0.0	1.0	0.24046425490093457	2.902036652520789	0.20375065609792983	0.5336611598921776	0.2023850827795422	0.02259868157677013	0.9128610553388883	0.8693404386143911	456.0	8.99688622478475	449.0	1.0352703725709897
1137	Jan14_100x_M1BP_rep1_3R2_B-C-A_Position019_18_cmle.ics	25	1	0	2.5991999999999997	2.6118939568359054	1.0	1.3742323914031862	1.0	0.26298683528255823	3.40315426292312	0.7773580709135729	0.8672696606305488	0.7742590773450967	0.6565696068800623	0.5952151411299371	0.9885100058489912	396.0	7.796455360505403	380.0	0.8761753709954926
1138	Jan14_100x_M1BP_rep1_3R2_B-C-A_Position019_18_cmle.ics	25	2	0	2.166	0.2812360529361184	1.0	0.0	1.0	0.08717088457257466	2.0714734717105348	0.04067614405130391	0.13975311845495153	0.04067614405130391	0.020334365095546123	0.983962020398261	0.8815545583191463	312.0	6.2001110463398375	153.0	0.35277587305871144
1139	Jan14_100x_M1BP_rep1_3R2_B-C-A_Position019_18_cmle.ics	26	1	0	1.9493999999999998	0.35747019450849343	1.0	0.0	1.0	0.25103424899702936	2.6403142540425644	0.32863094007983557	0.5611220483146434	0.32863094007983557	0.03335363665038776	0.8667478360605247	0.98427827799333	248.0	4.793263114036933	184.0	0.42425333753465955
1140	Jan14_100x_M1BP_rep1_3R2_B-C-A_Position019_18_cmle.ics	27	1	0	2.8158	0.6515475871786741	2.0	0.20635000882146287	1.0	0.26215980036967923	3.3916592549544053	0.41465933713861747	0.5986893690928866	0.4070122336792938	0.16257261375804127	0.8086821193358186	0.9915247192888609	460.0	9.016061302084951	475.0	1.0952192137443655
1141	Jan14_100x_M1BP_rep1_3R2_B-C-A_Position019_18_cmle.ics	28	1	0	2.3826	0.2505736918990888	1.0	1.9493999999999998	1.0	0.26578671231349676	3.5540507735345725	0.9616393846603174	0.9830694881144155	0.9520788934472987	0.8727496337807065	0.37800233935117783	0.9925314061163237	346.0	6.819501555779704	312.0	0.7193860940805097
1142	Jan14_100x_M1BP_rep1_3R2_B-C-A_Position019_18_cmle.ics	28	2	0	1.5162	0.0723232021714004	2.0	0.20635000882146287	1.0	0.30300855069345994	3.1694282652674097	0.31711168205320106	0.44072039099899146	0.31711168205320106	0.17051444113338596	0.8659909694510417	0.995757793333033	180.0	3.5076715974763517	125.0	0.28821558256430674
1143	Jan14_100x_M1BP_rep1_3R2_B-C-A_Position019_18_cmle.ics	29	1	0	2.8158	0.49095183283922716	1.0	0.0	1.0	0.1390570416173788	2.349055903150439	0.14998966194562183	0.3455546366173886	0.14998966194562183	0.023976532616561564	0.9480596386702073	0.7780292484442664	494.0	9.729072806886506	385.0	0.8877039942980649
1144	Jan14_100x_M1BP_rep1_3R2_B-C-A_Position019_18_cmle.ics	30	1	0	2.5991999999999997	0.7007579777801657	1.0	1.1961505589055579	1.0	0.2640743393298204	2.3678812848906423	0.7193275107261747	0.8267695456763864	0.7163336514157094	0.588504600053904	0.6429243180136456	0.9703830552927906	506.0	9.786598038787103	550.0	1.26814856328295
1145	Jan14_100x_M1BP_rep1_3R2_B-C-A_Position019_18_cmle.ics	31	1	0	2.8158	0.572947765711158	1.0	1.3625635475001732	1.0	0.27915845390041555	3.466777369481189	0.7935269504309915	0.8803534888173561	0.7921707532080048	0.6802904655346409	0.5687606751555544	0.9881686411882008	468.0	9.218248198568286	503.0	1.1597795042387702
1146	Jan14_100x_M1BP_rep1_3R2_B-C-A_Position019_18_cmle.ics	32	1	0	2.3826	0.2939136542947534	1.0	0.2918229810711206	1.0	0.2805422303423823	2.70009105623026	0.4151914517934669	0.5929635663641908	0.409275422996059	0.19515613765233775	0.8276203872634234	0.9891898676867744	428.0	8.300934711513289	441.0	1.0168245752868743
1147	Jan14_100x_M1BP_rep1_3R2_B-C-A_Position019_18_cmle.ics	33	1	0	1.7328	0.3596602163362146	1.0	1.6366463635208865	1.0	0.30790138424182617	3.0339280147548306	0.9369059062266367	0.9771974794403503	0.9346185339456727	0.8584143258926982	0.39339276042805654	0.9929250888630519	230.0	4.484625402202053	182.0	0.41964188821363063
1148	Jan14_100x_M1BP_rep1_3R2_B-C-A_Position019_18_cmle.ics	34	1	0	2.8158	0.3680853125172673	1.0	0.639412489864916	1.0	0.2886931828794689	3.499125291718774	0.5622210866973258	0.7051571755710744	0.558795586593236	0.38746759022691574	0.7509622698703846	0.990123055781672	478.0	9.41832000928151	528.0	1.2174226207516319
1149	Jan14_100x_M1BP_rep1_3R2_B-C-A_Position019_18_cmle.ics	35	1	0	2.8158	0.5693273462511335	1.0	0.9755754663213545	1.0	0.2632127769098207	3.0504500178621554	0.6829430850830317	0.825775141977994	0.6814544612818129	0.5224151624116504	0.6718863426478753	0.9804744893186389	476.0	9.303408850849529	501.0	1.1551680549177414
1150	Jan14_100x_M1BP_rep1_3R2_B-C-A_Position019_18_cmle.ics	36	1	0	2.166	1.8062813696857614	1.0	1.5476250661609716	1.0	0.28158098305923607	3.005879647776236	0.8260934781304374	0.8843587413966006	0.8249535009299814	0.7321567854357198	0.5374175619683675	0.9933536860557161	324.0	6.281041527080849	291.0	0.670965876209706
1151	Jan14_100x_M1BP_rep1_3R2_B-C-A_Position019_18_cmle.ics	36	2	0	1.7328	2.8607401807918866	1.0	1.2551781017859014	1.0	0.28055224894495756	3.1267082127934285	0.7316639381498085	0.8033325047784758	0.7316639381498085	0.6533226478327576	0.6085383622707021	0.9974139744143309	232.0	4.4825103164319415	176.0	0.4058075402505439
1152	Jan14_100x_M1BP_rep1_3R2_B-C-A_Position019_18_cmle.ics	37	1	0	1.5162	0.31042822010660076	1.0	0.10317500441073144	1.0	0.28063462954816604	2.360515977877314	0.3645065476977838	0.5456535071369305	0.3598888875527604	0.11351146598684447	0.8538217358527863	1.000363284084937	224.0	4.3037286687890255	167.0	0.3850560183059138
1153	Jan14_100x_M1BP_rep1_3R2_B-C-A_Position019_18_cmle.ics	38	1	0	1.7328	0.3555084014304534	1.0	0.3720027687491155	1.0	0.2769837522915001	2.559872337814017	0.5673054972769075	0.7332945614244871	0.5541955191268712	0.34185409442228043	0.7256411900060554	0.990452029851522	240.0	4.637886715234438	184.0	0.42425333753465955
1154	Jan14_100x_M1BP_rep1_3R2_B-C-A_Position019_18_cmle.ics	39	1	0	2.166	0.13290326909202183	1.0	3.3550240560266684	1.0	0.2731625319066492	2.147908435945129	0.9998096078787722	0.9999826916253429	0.998957170426911	0.9934422895517996	0.046287961046783475	0.9774135955990099	410.0	7.851865506635891	408.0	0.9407356614898973
1155	Jan14_100x_M1BP_rep1_3R2_B-C-A_Position019_18_cmle.ics	39	2	0	1.083	3.6987994010977383	1.0	0.6190500264643886	1.0	0.28725007890400167	3.2033610882069494	0.4920338205640799	0.5419446824345959	0.4898096944206454	0.4008078683871191	0.8120390800815498	1.0096273459601395	106.0	2.064588596343172	55.0	0.12681485632829495
1156	Jan14_100x_M1BP_rep1_3R2_B-C-A_Position019_18_cmle.ics	40	1	0	1.9493999999999998	0.20534346513325402	1.0	0.744005537498231	1.0	0.27572301604984556	3.234115571545525	0.5752036899603393	0.6716262478753202	0.5752036899603393	0.42779081180723466	0.7395508641066274	1.002605847555556	260.0	5.108246083182146	207.0	0.477285004726492
1157	Jan14_100x_M1BP_rep1_3R2_B-C-A_Position019_18_cmle.ics	40	2	0	1.7328	0.09869280452942904	2.0	0.0	1.0	0.19562782361813197	1.2503534240211194	0.13979794594335784	0.28298739955152297	0.13979794594335784	0.02111512772018865	0.9464459922967667	0.9316490983957834	370.0	7.004767766102158	296.0	0.6824944995122783
1158	Jan14_100x_M1BP_rep1_3R2_B-C-A_Position019_18_cmle.ics	41	1	0	2.166	0.1836386890485396	1.0	1.3477239015757756	1.0	0.2842750900058966	3.2372758460653035	0.7782898651837564	0.8459298627213593	0.7775757700121068	0.6707487739314223	0.6360696684280638	0.9988845306066944	308.0	6.040504475997118	271.0	0.624851382999417
1159	Jan14_100x_M1BP_rep1_3R2_B-C-A_Position019_18_cmle.ics	41	2	0	1.7328	6.722473619863933	1.0	0.0	1.0	0.2961201544296934	2.7660152935240614	0.17852379291240023	0.3264830812796257	0.17852379291240023	0.021517247039993432	0.9362287566947987	0.995967970468513	262.0	5.0593204997311965	217.0	0.5003422513316366
1160	Jan14_100x_M1BP_rep1_3R2_B-C-A_Position019_18_cmle.ics	42	1	0	2.166	0.29934279313465073	1.0	1.6668432081858544	1.0	0.15942097914071704	1.3797661059783697	0.9014562238064916	0.9766188472567308	0.8987760062260955	0.7896174863387978	0.47324248411031417	0.8373114656064086	546.0	10.516669535118767	479.0	1.1044421123864234
1161	Jan14_100x_M1BP_rep1_3R2_B-C-A_Position019_18_cmle.ics	43	1	0	2.166	0.5068157900138244	1.0	0.32626801153583	1.0	0.2377232090615371	2.3960163401456263	0.4032162285169372	0.5682429943000802	0.4000476799375826	0.21511670748358294	0.810007903256238	0.9754531079057739	416.0	8.056167488889338	389.0	0.8969268929401227
1162	Jan14_100x_M1BP_rep1_3R2_B-C-A_Position019_18_cmle.ics	43	2	0	1.2995999999999999	7.239696829891872	1.0	0.5556144027286182	1.0	0.32482598003490853	3.546077415420638	0.47140720833965455	0.5365033267592814	0.4446197524977786	0.3682451615699703	0.8244091275986324	1.0133860762314475	124.0	2.4434420546993096	74.0	0.17062362487806956
1163	Jan14_100x_M1BP_rep1_3R2_B-C-A_Position019_18_cmle.ics	44	1	0	1.9493999999999998	0.6246947114145388	1.0	0.20635000882146287	1.0	0.30153570227513826	3.0696798329704436	0.4514694659460807	0.6150302926472192	0.43876835859018487	0.17736773249022691	0.8133687032219941	0.9993638716278243	290.0	5.708461515321819	255.0	0.5879597884311858
1164	Jan14_100x_M1BP_rep1_3R2_B-C-A_Position019_18_cmle.ics	45	1	0	2.5991999999999997	0.33904710530997195	1.0	0.7295574526778015	1.0	0.28101975101684473	2.8964598582500756	0.6040110678003756	0.7511582816634015	0.6093631975440793	0.42101872235574495	0.6830918015921243	0.9870003665307587	462.0	8.967135718634001	495.0	1.1413337069546547
1165	Jan14_100x_M1BP_rep1_3R2_B-C-A_Position019_18_cmle.ics	46	1	0	2.3826	0.4289929080385188	1.0	1.6688505429120026	1.0	0.2681149852289878	3.211888634387277	0.9122261235205601	0.9681460176518927	0.9102517582523132	0.8115681796352227	0.4081044897911854	0.9833200662587613	390.0	7.638963875932799	375.0	0.8646467476929202
1166	Jan14_100x_M1BP_rep1_3R2_B-C-A_Position019_18_cmle.ics	48	1	0	2.3826	0.19387220082260465	1.0	1.8369787278692045	1.0	0.28440388262988825	3.4801091896927954	0.7768732227925699	0.8467899479301304	0.777408693083201	0.6884439971933971	0.6236940817368919	0.9907816653266099	354.0	6.95147270574178	334.0	0.7701120366118276
1167	Jan14_100x_M1BP_rep1_3R2_B-C-A_Position019_18_cmle.ics	48	2	0	2.5991999999999997	0.7062107080245867	3.0	0.23070632344123612	1.0	0.2745032048964111	3.3115721279329042	0.3086801580560582	0.46309594150448685	0.3053343919642527	0.11527844455112818	0.8910990582692282	0.9987039662076377	410.0	8.062512746199666	409.0	0.9430413861504117
1168	Jan14_100x_M1BP_rep1_3R2_B-C-A_Position019_18_cmle.ics	48	3	0	1.9493999999999998	0.3636199138805403	2.0	0.10317500441073144	1.0	0.28782011486055314	2.7889016738375556	0.2315890542486798	0.39308412422910743	0.22900402525942612	0.03496344030429484	0.9171436851410031	0.9880320305737195	354.0	6.857851710380102	336.0	0.7747234859328564
1169	Jan14_100x_M1BP_rep1_3R2_B-C-A_Position019_18_cmle.ics	49	1	0	2.166	0.12670617313008134	1.0	1.3132034148200427	1.0	0.27614473244522364	3.254906174813524	0.8758439034369886	0.9343545417348609	0.8749403300600109	0.7721716448445172	0.4317030800250561	0.99406764778937	282.0	5.529679867678903	234.0	0.5395395705603823
1170	Jan14_100x_M1BP_rep1_3R2_B-C-A_Position019_18_cmle.ics	51	1	0	2.3826	0.2610299418502393	2.0	1.5661111030016057	1.0	0.28164500778488155	2.826157187330038	0.8496206195244055	0.9360665675844806	0.8495971526908636	0.7365339486858573	0.5934559367913689	0.9892440335821959	466.0	9.033121293615036	502.0	1.157473779578256
1171	Jan14_100x_M1BP_rep1_3R2_B-C-A_Position019_18_cmle.ics	52	1	0	2.5991999999999997	0.20115419330532316	1.0	0.10317500441073144	1.0	0.24150658506857767	2.473479576925994	0.31314717573735096	0.5672040372315192	0.30752400582355927	0.07325661284781862	0.8661862669633735	0.9368395003189242	482.0	9.36727934006045	489.0	1.127499358991568
1172	Jan14_100x_M1BP_rep1_3R2_B-C-A_Position019_18_cmle.ics	53	1	0	1.9493999999999998	0.2772722433038373	1.0	0.7610319551488771	1.0	0.2930126392722709	3.157665162021736	0.7214932430339758	0.8475372433230439	0.7195317097343671	0.5497145452856096	0.652524106420893	0.9991434201873859	244.0	4.750682787896315	194.0	0.44731058413980407
1173	Jan14_100x_M1BP_rep1_3R2_B-C-A_Position019_18_cmle.ics	55	1	0	2.166	0.5849473551290281	1.0	0.5097226605744432	1.0	0.2555539016038129	3.2561821890669926	0.5713623876326869	0.7077637075930231	0.5662987466879074	0.3844750231643286	0.7111847305293291	0.9947983121206541	300.0	5.885128077194623	247.0	0.5695139911470701
1174	Jan14_100x_M1BP_rep1_3R2_B-C-A_Position019_18_cmle.ics	56	1	0	2.8158	0.3249899432830202	1.0	0.41270001764292574	1.0	0.2829545775105692	3.762699835814775	0.48974970575994486	0.6285817853099254	0.48974970575994486	0.2931346970558094	0.7624290041874566	0.9900623421008722	430.0	8.486061616466534	446.0	1.0283531985894465
1175	Jan14_100x_M1BP_rep1_3R2_B-C-A_Position019_18_cmle.ics	57	1	0	2.3826	0.5230690811333704	1.0	0.0	1.0	0.2654867031202642	2.453796622400125	0.2060904423658485	0.41194880090020397	0.18505286353939565	0.02266685420915676	0.9246329326728482	0.968687182064488	426.0	8.25623929960256	426.0	0.9822387053791574
1176	Jan14_100x_M1BP_rep1_3R2_B-C-A_Position019_18_cmle.ics	58	1	0	3.2489999999999997	0.23090475475763886	1.0	0.0	1.0	0.17578052917603468	2.9244078856136113	0.16657686197638447	0.33183220148456444	0.14515844334407893	0.022609879135273733	0.948559285674642	0.8882651680275819	488.0	9.73541806419684	425.0	0.979932980718643
1177	Jan14_100x_M1BP_rep1_3R2_B-C-A_Position019_18_cmle.ics	59	1	0	1.5162	0.4193449187474425	2.0	3.6017225273083566	1.0	0.2939427232771369	3.2864775793489875	0.9816433893942031	0.9901296577502628	0.9815574357606787	0.9635380278710166	0.33016343047674135	1.001927898282861	172.0	3.375700447514277	115.0	0.2651583359591622
1178	Jan14_100x_M1BP_rep1_3R2_B-C-A_Position019_18_cmle.ics	59	2	0	2.5991999999999997	1.938058282006025	2.0	1.827185369470136	1.0	0.27104064311245524	2.893587761113242	0.8060467279214869	0.8745980565663066	0.8029325616607124	0.710325235325621	0.593605345109725	0.970513465227968	444.0	8.611687509118282	458.0	1.0560218945156201
1179	Jan14_100x_M1BP_rep1_3R2_B-C-A_Position019_18_cmle.ics	59	3	0	2.166	0.43903590231061773	1.0	2.8158	1.0	0.2720410768125884	3.1435585698776087	0.9624206306351973	0.9836930529628658	0.9605781373627221	0.9110974956637494	0.335433792615076	0.9893803164104156	360.0	7.015343194952708	335.0	0.7724177612723421
1180	Jan14_100x_M1BP_rep1_3R2_B-C-A_Position019_18_cmle.ics	60	1	0	1.9493999999999998	0.5435943835358679	2.0	0.9971598751598192	1.0	0.26158503929469396	3.2207757841160674	0.7878131205132122	0.869954750267298	0.7815411638918589	0.6638918588666565	0.6110035844274115	0.9906210629667338	268.0	5.263622481984641	211.0	0.48650790336854977
1181	Jan14_100x_M1BP_rep1_3R2_B-C-A_Position020_19_cmle.ics	1	1	0	1.9493999999999998	0.14995821620213604	1.0	0.0	1.0	0.2418564664858071	1.831700794835167	0.18365426355047898	0.45588162198164883	0.18365426355047898	0.01944137928749184	0.9118719035582108	0.9253220625089307	554.0	10.180535708272412	603.0	1.3903519702902158
1182	Jan14_100x_M1BP_rep1_3R2_B-C-A_Position020_19_cmle.ics	2	1	0	2.3826	1.7896189559190125	1.0	1.1736910802652911	1.0	0.2759244744460531	2.999765638241618	0.7908276640114867	0.889552921267649	0.7870243752350347	0.6494243786537213	0.6273942367728522	0.9876526106842688	378.0	7.323980906787588	363.0	0.8369780517667469
1183	Jan14_100x_M1BP_rep1_3R2_B-C-A_Position020_19_cmle.ics	2	2	0	1.2995999999999999	1.264744757981231	2.0	0.9342894015681998	1.0	0.2877226213926332	2.8843677737957854	0.6802630679293016	0.7643969436942327	0.6802630679293016	0.5547224881200643	0.7705808980851867	1.0026999055440187	162.0	3.128818139120214	104.0	0.2397953646935032
1184	Jan14_100x_M1BP_rep1_3R2_B-C-A_Position020_19_cmle.ics	4	1	0	2.166	0.7053032576678743	1.0	0.9755754663213545	1.0	0.19171740292098494	1.750654910766441	0.786470585153479	0.8865423606272234	0.7839086722585175	0.5738082389861321	0.5777118257364459	0.8319213653493241	440.0	8.35845994341389	380.0	0.8761753709954926
1185	Jan14_100x_M1BP_rep1_3R2_B-C-A_Position020_19_cmle.ics	5	1	0	2.166	0.5292888930040185	1.0	0.0	1.0	0.15231891554413363	3.149350587679668	0.17631164358467064	0.36098135121272074	0.17353630834615666	0.03164156957573093	0.9362313566332926	0.8634481526940226	294.0	5.610610348419915	185.0	0.426559062195174
1186	Jan14_100x_M1BP_rep1_3R2_B-C-A_Position020_19_cmle.ics	6	1	0	3.2489999999999997	2.076669771374342	1.0	0.0	1.0	0.2855492628844477	2.838447634315905	0.20792510800483552	0.3911225372790884	0.20030400160751383	0.01357879248487284	0.9376404941714134	0.9618026213018684	680.0	13.230399147052616	891.0	2.0544006725183785
1187	Jan14_100x_M1BP_rep1_3R2_B-C-A_Position020_19_cmle.ics	6	2	0	1.7328	0.5935578452052451	1.0	0.0	1.0	0.17233059191407202	3.104682182723781	0.03910698717553986	0.12893816581375525	0.03910698717553986	0.01357879248487284	0.9829603204981888	0.920155511233765	168.0	3.356525370214079	85.0	0.19598659614372857
1188	Jan14_100x_M1BP_rep1_3R2_B-C-A_Position020_19_cmle.ics	6	3	0	1.5162	0.2648274667039412	3.0	0.10317500441073144	1.0	0.3045802347301841	2.0593801056978616	0.22349789824048535	0.3774246396867941	0.22349789824048535	0.033129855356164785	0.9272606385275517	0.9950563972328237	286.0	5.385018203096166	251.0	0.578736889789128
1189	Jan14_100x_M1BP_rep1_3R2_B-C-A_Position020_19_cmle.ics	8	1	0	1.7328	2.1916063592387185	1.0	1.6624596150004298	1.0	0.3110698415120115	2.38668403511303	0.9178679803259955	0.9687362463420096	0.9163854807699732	0.8493680073507269	0.38252391022663823	0.9866846006621403	290.0	5.497814275758044	259.0	0.5971826870732435
1190	Jan14_100x_M1BP_rep1_3R2_B-C-A_Position020_19_cmle.ics	9	1	0	1.9493999999999998	0.26392996000720004	1.0	0.20635000882146287	1.0	0.29719959855376965	2.5033067818959833	0.4126554604737894	0.6065811823837362	0.41146053809016037	0.17775944015475048	0.8047096657221392	0.9905743540220581	364.0	6.917492028050812	356.0	0.8208379791431456
1191	Jan14_100x_M1BP_rep1_3R2_B-C-A_Position020_19_cmle.ics	10	1	0	2.3826	3.5358459983766357	2.0	0.0	1.0	0.16562906752468257	2.044688086049715	0.13403815214893128	0.28670420592967133	0.13403815214893128	0.020886003217651116	0.955905583620523	0.9041242955067132	504.0	9.929144617599738	433.0	0.9983787780027585
1192	Jan14_100x_M1BP_rep1_3R2_B-C-A_Position020_19_cmle.ics	10	2	0	1.2995999999999999	0.1308292140329804	2.0	0.0	1.0	0.2933122770712693	2.6761758200223014	0.15302229372558032	0.3032176511146863	0.15302229372558032	0.020886003217651116	0.93913791046128	0.998507093302733	144.0	2.7733699296044967	88.0	0.20290377012527194
1193	Jan14_100x_M1BP_rep1_3R2_B-C-A_Position020_19_cmle.ics	11	1	0	3.0324	0.37020559796978997	1.0	0.0	1.0	0.10591319797898868	3.1154369211143194	0.14456576362556536	0.4051646945954589	0.14456576362556536	0.022371967654986523	0.9423031713238634	0.7212422784186585	494.0	9.658857060365248	336.0	0.7747234859328564
1194	Jan14_100x_M1BP_rep1_3R2_B-C-A_Position020_19_cmle.ics	12	1	0	2.5991999999999997	0.32440664378872697	1.0	2.148491600780476	1.0	0.2831988406976001	3.29921734199093	0.9404843903363008	0.9774249651300949	0.9387796394193515	0.8805619651128752	0.3929686856116781	0.9934228279889503	442.0	8.637207843728811	465.0	1.072161967139221
1195	Jan14_100x_M1BP_rep1_3R2_B-C-A_Position020_19_cmle.ics	13	1	0	2.8158	0.25355486337817656	2.0	0.10317500441073144	1.0	0.2832500821387974	2.599684225976032	0.2972021228154944	0.48935709073266564	0.25990968688670296	0.03686294159871311	0.9070220524971272	0.9812734947199032	654.0	12.6259535433727	837.0	1.9298915408505979
1196	Jan14_100x_M1BP_rep1_3R2_B-C-A_Position020_19_cmle.ics	13	2	0	1.5162	0.31050539826598894	1.0	0.20635000882146287	1.0	0.30696027392889	2.5703423687254667	0.2546205437477755	0.4137800074366148	0.2582453963576495	0.12935633514078865	0.9123628153609874	0.9921129347943003	220.0	4.261148342648408	170.0	0.39197319228745714
1197	Jan14_100x_M1BP_rep1_3R2_B-C-A_Position020_19_cmle.ics	14	1	0	1.9493999999999998	0.18627094114072426	1.0	1.996395684228742	1.0	0.29112590099242636	3.1857183502065527	0.969397396663329	0.9879916512713478	0.9627973882017797	0.9190511782707413	0.3379529657742803	0.9983057324022836	316.0	6.172475625959193	285.0	0.6571315282466194
1198	Jan14_100x_M1BP_rep1_3R2_B-C-A_Position020_19_cmle.ics	15	1	0	1.7328	0.6615224119457725	1.0	0.2991586303963464	1.0	0.2656060729989725	2.9602449449199164	0.3791278491358746	0.5115740655130201	0.37024435165631736	0.19149077810118015	0.8546915117485695	0.9769151271805199	270.0	5.191291649693272	215.0	0.4957308020106076
1199	Jan14_100x_M1BP_rep1_3R2_B-C-A_Position020_19_cmle.ics	15	2	0	2.3826	0.4269521404455781	2.0	1.9024530800922566	1.0	0.2789793579554845	3.3228307963711865	0.8819959391839165	0.9297345676044514	0.8759084134339784	0.8227886489465178	0.5440030485454038	0.9598019031210714	352.0	6.836561547309794	328.0	0.756277688648741
1200	Jan14_100x_M1BP_rep1_3R2_B-C-A_Position020_19_cmle.ics	17	1	0	2.8158	0.20154252705554623	1.0	0.0	1.0	0.1918281817579601	2.7889279050897358	0.17644683823351287	0.4079490305961773	0.15969928697744654	0.02106969533022715	0.9411002344964864	0.8644137323805458	524.0	10.18885674598367	494.0	1.1390279822941403
1201	Jan14_100x_M1BP_rep1_3R2_B-C-A_Position020_19_cmle.ics	18	1	0	3.0324	0.3217326662168129	1.0	1.7328	1.0	0.277926224814856	2.4856917743277576	0.9402498171600139	0.9996333577119981	0.9394895877439471	0.7110993494745756	0.28092091130571645	0.985709134753741	744.0	14.356384093270504	1006.0	2.3195590084775404
1202	Jan14_100x_M1BP_rep1_3R2_B-C-A_Position020_19_cmle.ics	19	1	0	1.5162	2.441931148269994	1.0	0.913592684735068	1.0	0.2830711861397215	3.0863328302630544	0.7911833248707834	0.8830931271075004	0.7871213008892187	0.6798226770300355	0.5895057965439101	0.9961697126734936	166.0	3.2182089629416715	107.0	0.2467125386750466
1203	Jan14_100x_M1BP_rep1_3R2_B-C-A_Position020_19_cmle.ics	20	1	0	1.9493999999999998	4.666120133092322	1.0	1.0317500441073144	1.0	0.08813237470015974	1.5764980369302402	0.8631805045692416	0.9707529485276888	0.8610638131687885	0.6529172850113255	0.45771306982983667	0.5327339501542288	390.0	7.241074645645671	215.0	0.4957308020106076
1204	Jan14_100x_M1BP_rep1_3R2_B-C-A_Position020_19_cmle.ics	21	1	0	1.9493999999999998	0.31825518506204076	1.0	0.3916201927270152	1.0	0.3150328623956067	2.925324087351589	0.5086121904540973	0.692736597045592	0.5086121904540973	0.3284107008226941	0.7597475796913344	0.9979261166743925	276.0	5.348783134265879	242.0	0.5579853678444979
1205	Jan14_100x_M1BP_rep1_3R2_B-C-A_Position020_19_cmle.ics	22	1	0	2.166	0.5681717591868376	1.0	0.10317500441073144	1.0	0.3149753824183222	2.904635872939022	0.3363462502717837	0.5579997603865763	0.3281283972968056	0.07437778162342532	0.860933712511002	0.9949966055674075	418.0	8.077457651959646	451.0	1.0398818218920187
1206	Jan14_100x_M1BP_rep1_3R2_B-C-A_Position020_19_cmle.ics	23	1	0	2.3826	0.18300363210888432	1.0	0.32626801153583	1.0	0.2658353291006019	1.9023983741628376	0.4689516568398368	0.655217501846314	0.46773692345565415	0.2115573204837948	0.8173883642690735	0.9771731444094458	470.0	8.911864877872725	494.0	1.1390279822941403
1207	Jan14_100x_M1BP_rep1_3R2_B-C-A_Position020_19_cmle.ics	24	1	0	2.3826	4.2091500529739925	1.0	1.9493999999999998	1.0	0.2784810199423918	2.906823388812207	0.994748172157957	0.9999926444988206	0.9826410172167764	0.8829960427403655	0.1754833747432023	0.9944528660602111	398.0	7.6539087816927776	394.0	0.9084555162426948
1208	Jan14_100x_M1BP_rep1_3R2_B-C-A_Position020_19_cmle.ics	25	1	0	2.8158	0.3824992914118566	1.0	2.381979944969588	1.0	0.2805920076644626	3.38063390876293	0.9577452079869033	0.9818502906789384	0.9569932669047098	0.9157460759417525	0.3316386755032509	0.994956364241006	444.0	8.752119002160798	466.0	1.0744676917997353
1209	Jan14_100x_M1BP_rep1_3R2_B-C-A_Position020_19_cmle.ics	26	1	0	3.0324	0.7708206491615199	1.0	2.663666186847003	1.0	0.2826828280317748	2.63341343518229	0.9165683859727891	0.9683491372904882	0.9119758055591566	0.8289512791245482	0.5115583685650379	0.9845774522188525	656.0	12.717459452964272	840.0	1.9368087148321413
1210	Jan14_100x_M1BP_rep1_3R2_B-C-A_Position020_19_cmle.ics	26	2	0	1.7328	0.43805836773416956	4.0	0.0	1.0	0.1494357873510617	1.6079094519427855	0.052717448011357346	0.11789335727904234	0.03885117509983527	0.013250503523876675	0.9800946442110443	0.8623703900430879	218.0	4.239858179578098	117.0	0.26976978528019113
1211	Jan14_100x_M1BP_rep1_3R2_B-C-A_Position020_19_cmle.ics	26	3	0	1.9493999999999998	0.5530372312785794	2.0	2.3010738268971607	1.0	0.27604445235699815	2.6109592296515545	0.8326561714479038	0.891791375118174	0.8311874942691553	0.7767397263739009	0.5935460386540413	0.9948092453978367	338.0	6.5470989127751125	307.0	0.7078574707779374
1212	Jan14_100x_M1BP_rep1_3R2_B-C-A_Position020_19_cmle.ics	27	1	0	2.8158	0.5626489676505484	1.0	2.462546091676633	1.0	0.2791613664316935	2.9904680800577186	0.9398077608115835	0.9785220153084897	0.9392898944211122	0.8821375010102884	0.4243688818079675	0.9917175943985516	566.0	11.010434151906896	669.0	1.5425297978841697
1213	Jan14_100x_M1BP_rep1_3R2_B-C-A_Position020_19_cmle.ics	28	1	0	1.7328	0.5819935653867679	1.0	1.3828107060241546	1.0	0.24935819240228022	2.321237056159715	0.9001331924861067	0.962476461672714	0.9016672024985073	0.8171818307077573	0.3641000043492523	0.9691206830465875	280.0	5.274337216204397	220.0	0.5072594253131798
1214	Jan14_100x_M1BP_rep1_3R2_B-C-A_Position020_19_cmle.ics	29	1	0	2.3826	0.47358110070979004	1.0	3.0324	1.0	0.2896967333718526	3.018434666587789	0.9991027205512885	0.9999932704041347	0.9974472399684158	0.9867426961452875	0.05962829692715501	0.9929788083848832	426.0	8.27964454844298	445.0	1.0260474739289323
1215	Jan14_100x_M1BP_rep1_3R2_B-C-A_Position020_19_cmle.ics	30	1	0	2.8158	0.6824634254425095	1.0	0.815064591942846	1.0	0.26673916745888193	3.069238784043826	0.5141815965972186	0.6434355744598966	0.5142176769843211	0.39957324919921583	0.7922546484222761	0.9807174214341289	548.0	10.678391191231592	623.0	1.4364664635005049
1216	Jan14_100x_M1BP_rep1_3R2_B-C-A_Position020_19_cmle.ics	30	2	0	2.166	0.39166355803207864	2.0	1.5510604201464577	1.0	0.2914815951276468	2.7365277699164827	0.7387920286398095	0.8209009673552675	0.7404998336293261	0.6341548971107628	0.6985278709712384	0.998147353637148	356.0	6.902547122290832	341.0	0.7862521092354289
1217	Jan14_100x_M1BP_rep1_3R2_B-C-A_Position020_19_cmle.ics	31	1	0	3.0324	0.21968078962288803	1.0	2.166	1.0	0.26664407525909006	2.821457268401357	0.8984685247204405	0.9467423511381052	0.8909121870920134	0.8158574104558097	0.4882974873565871	0.9807370192212569	680.0	13.160183400531348	861.0	1.9852289327029446
1218	Jan14_100x_M1BP_rep1_3R2_B-C-A_Position020_19_cmle.ics	32	1	0	2.5991999999999997	0.6496355595452755	1.0	1.8827671526788523	1.0	0.2807741475147907	2.9518695408184095	0.9046073930190123	0.9495280034139737	0.9045779622108423	0.8298365854376362	0.362331863355838	0.9834094194041995	464.0	9.01183113054473	498.0	1.1482508809361982
1219	Jan14_100x_M1BP_rep1_3R2_B-C-A_Position020_19_cmle.ics	33	1	0	2.3826	0.31542787984346243	1.0	1.0161559471409798	1.0	0.2793890422426662	2.6250753180183577	0.7261470664477664	0.8398556986088309	0.7227469109133328	0.5715415190529681	0.6511391975702128	0.9829157934946102	444.0	8.51806651375661	465.0	1.072161967139221
1220	Jan14_100x_M1BP_rep1_3R2_B-C-A_Position020_19_cmle.ics	34	1	0	1.9493999999999998	0.1569803026138581	1.0	0.46141264688247224	1.0	0.2793876345856158	2.690685734093061	0.5612313309262446	0.7033545771035775	0.559696609881988	0.3616166266831447	0.7396263254927374	0.9965682086635016	292.0	5.5659149365091904	248.0	0.5718197158075845
1221	Jan14_100x_M1BP_rep1_3R2_B-C-A_Position020_19_cmle.ics	35	1	0	2.166	1.7274309698071062	1.0	0.41270001764292574	1.0	0.2667423852246463	3.194283954234347	0.4642047065494755	0.5674564077119365	0.4642047065494755	0.27849801531046214	0.7885756321791847	0.9918270340558589	320.0	6.261866449780651	278.0	0.6409914556230183
1222	Jan14_100x_M1BP_rep1_3R2_B-C-A_Position020_19_cmle.ics	35	2	0	1.9493999999999998	0.4327671820772758	1.0	0.3720027687491155	1.0	0.29112590099242636	2.638877702710035	0.4093457612702013	0.564612276722427	0.4093457612702013	0.25943790757017293	0.8451274441413276	0.9927734401607512	316.0	6.102259879437935	285.0	0.6571315282466194
1223	Jan14_100x_M1BP_rep1_3R2_B-C-A_Position020_19_cmle.ics	36	1	0	2.8158	0.32335644626529475	1.0	0.4377344716066809	1.0	0.23265373650745744	1.6802966003274544	0.4885440962948512	0.7040326576557134	0.48450246106408434	0.21809982718168022	0.819409774182065	0.9288256774290968	820.0	15.680325764431512	1065.0	2.4555967634478937
1224	Jan14_100x_M1BP_rep1_3R2_B-C-A_Position020_19_cmle.ics	36	2	0	1.7328	3.483038158936523	1.0	0.0	1.0	0.17942388957145933	2.8387214832739662	0.039950208987588505	0.12304025579183075	0.039950208987588505	0.014367572998907154	0.9802499278983661	0.9325551896561887	176.0	3.5353070178569936	93.0	0.21443239342784423
1225	Jan14_100x_M1BP_rep1_3R2_B-C-A_Position020_19_cmle.ics	37	1	0	2.8158	0.4634659020146096	1.0	1.5476250661609716	1.0	0.27406583187827177	3.0648301333075727	0.8121295329261798	0.8976110277284014	0.8123059046486053	0.7080961537131435	0.5601621441913053	0.9925701330200482	516.0	10.033480347181177	577.0	1.3304031291168399
1226	Jan14_100x_M1BP_rep1_3R2_B-C-A_Position020_19_cmle.ics	38	1	0	1.9493999999999998	0.5337280780034697	1.0	1.1961505589055579	1.0	0.2794651746549286	3.4736697621844126	0.8509410459526265	0.916191440082524	0.8482356604838552	0.7445892290624574	0.4879607070428269	0.9995994860079254	258.0	5.063550671271417	206.0	0.47497928006597756
1227	Jan14_100x_M1BP_rep1_3R2_B-C-A_Position020_19_cmle.ics	39	1	0	2.166	0.7829076313467073	1.0	1.3586516622891618	1.0	0.27852034136159576	2.745452135357477	0.8103422457309857	0.9104654252107335	0.8083713740550201	0.6856000772890853	0.5590951367144772	0.9921057004313539	412.0	7.966776665067876	415.0	0.9568757341134986
1228	Jan14_100x_M1BP_rep1_3R2_B-C-A_Position020_19_cmle.ics	40	1	0	2.5991999999999997	0.480327255326554	1.0	0.42540144110901373	1.0	0.30064984025604946	2.5093765386993088	0.4807189982986816	0.6528527139125588	0.48004138539052	0.26367521211834183	0.7769512422812183	0.9895033689647955	484.0	9.318353756609499	549.0	1.2658428386224352
1229	Jan14_100x_M1BP_rep1_3R2_B-C-A_Position020_19_cmle.ics	41	1	0	2.5991999999999997	0.41028775813074253	1.0	0.7748934119142009	1.0	0.27444253167032356	2.8505237530314997	0.6627801507330507	0.8061064201725019	0.6569751142041987	0.44085912891468904	0.7094049343548741	0.9859857528225328	460.0	8.945845555563693	486.0	1.1205821850100246
1230	Jan14_100x_M1BP_rep1_3R2_B-C-A_Position020_19_cmle.ics	42	1	0	2.3826	0.44213051102223155	1.0	0.0	1.0	0.14656010029650227	2.628431535579577	0.12302406883141744	0.3086079571214121	0.12302406883141744	0.022197426881731264	0.9584898264480285	0.8633159636046517	386.0	7.596383549792186	273.0	0.6294628323204459
1231	Jan14_100x_M1BP_rep1_3R2_B-C-A_Position020_19_cmle.ics	42	2	0	1.7328	4.942114408012344	1.0	0.0	1.0	0.1522364125796624	2.313442573025308	0.06346655651490575	0.198673645183715	0.06346655651490575	0.022197426881731264	0.9824542240062842	0.9251614079296389	224.0	4.514375908352803	123.0	0.2836041332432778
1232	Jan14_100x_M1BP_rep1_3R2_B-C-A_Position020_19_cmle.ics	43	1	0	2.166	0.3593238435547684	1.0	1.3412750573395087	1.0	0.22877120759395556	1.6996326577266017	0.7908378983103156	0.8697959262402593	0.786914589923617	0.6636544248129003	0.5591744109728621	0.9714456505543555	510.0	9.688746871885204	518.0	1.194365374146487
1233	Jan14_100x_M1BP_rep1_3R2_B-C-A_Position020_19_cmle.ics	44	1	0	1.2995999999999999	1.686117764944014	1.0	1.4930362603455627	1.0	0.11135908150837755	1.0552653890234065	0.9748782838642711	0.9943157946766181	0.9678224550824209	0.8689481748758124	0.3553559830694614	0.5970612649120074	218.0	3.9824004423334776	101.0	0.23287819071195984
1234	Jan14_100x_M1BP_rep1_3R2_B-C-A_Position020_19_cmle.ics	44	2	0	0.8664	1.3223667068401197	1.0	0.0	1.0	0.22722413550913917	2.274612776287467	0.1875664187035069	0.3582037911178113	0.1875664187035069	0.03148555470429775	0.9106239662168357	0.9397876574160839	116.0	2.1476341628542954	56.0	0.12912058098880944
1235	Jan14_100x_M1BP_rep1_3R2_B-C-A_Position021_20_cmle.ics	1	1	0	2.3826	0.47046711824578963	3.0	0.32626801153583	1.0	0.2923107102926303	3.097759710668949	0.4549004446162768	0.6314600535748806	0.4500345198972688	0.2334401148822181	0.7837100389883017	0.9924077403934084	328.0	6.393837599742726	302.0	0.696328847475365
1236	Jan14_100x_M1BP_rep1_3R2_B-C-A_Position021_20_cmle.ics	1	2	0	1.5162	0.1962211401901828	1.0	0.0	1.0	0.1447675089268248	2.905361374414141	0.04972522161774046	0.1407887106127972	0.04972522161774046	0.024857087625307226	0.9657939621061097	0.8877421779877144	138.0	2.7797151869148298	58.0	0.13373203030983835
[truncated: 34,250 more rows]
