# Supplementary material for: M1BP cooperates with CP190 to activate transcription at TAD borders and promote chromatin insulator activity
Source: Nat Commun. 2021 Jul 7;12:4170. doi: 10.1038/s41467-021-24407-y (PMC8263732; doi:10.1038/s41467-021-24407-y)
Supplement: Supplementary file 6 — Source Data [file 41467_2021_24407_MOESM6_ESM.zip › Source Data_updated_060121/Source Data 8/Figure 8f/Figure 8f_tango_all/B.xls]

	Label	nuc.idx	idx	tag	ZThickness	_Adist	_Aidx	_Cdist	_Cidx	_NUC_dist	_NUC_idx	compacity	elongation	evf	evfMax	evfMean	evfMin	rad_dist	ratioEllVolume	surface_pix	surface_unit	volume_pix	volume_unit
1	Jan14_100x_M1BP_rep1_3R2_B-C-A_Position001_0_cmle.ics	1	1	0	2.5991999999999997	0.12716938701342995	1.0	0.4580132555303012	1.0	0.0	1.0	0.22051849093323994	2.961507800747302	0.17243275947417633	0.3953402903130641	0.14312644068983105	0.022883529758839147	0.9415980929451452	0.9245962476412057	436.0	8.526526856837046	402.0	0.9269013135268106
2	Jan14_100x_M1BP_rep1_3R2_B-C-A_Position001_0_cmle.ics	2	1	0	1.7328	0.4183088907540569	1.0	0.3583621612070518	1.0	0.0	1.0	0.30033762032313566	3.0738413679246603	0.2812010203140846	0.5077650409252487	0.2812010203140846	0.03273507688210046	0.8662029249023212	0.9928055064679195	242.0	4.705987375985586	194.0	0.44731058413980407
3	Jan14_100x_M1BP_rep1_3R2_B-C-A_Position001_0_cmle.ics	3	1	0	2.3826	0.7154637098166674	1.0	0.33248302319277573	1.0	0.5963412819178956	1.0	0.2952568983909077	2.859005386688025	0.5756966752001565	0.7330172680874656	0.5716853914262886	0.3735222658861513	0.770094091388886	0.9884567705249562	452.0	8.743658659080358	491.0	1.132110808312597
4	Jan14_100x_M1BP_rep1_3R2_B-C-A_Position001_0_cmle.ics	4	1	0	1.9493999999999998	0.23590991408462864	1.0	0.19341224357152403	1.0	1.1321417835580119	1.0	0.2799712330982688	3.2236024069610005	0.8536323882070814	0.9349179479945455	0.8460619739502515	0.7228334979075564	0.5229828325331936	0.9966171412160401	262.0	5.106130997412036	211.0	0.48650790336854977
5	Jan14_100x_M1BP_rep1_3R2_B-C-A_Position001_0_cmle.ics	5	1	0	2.166	1.164241221571521	2.0	0.6366016711484094	1.0	1.0389843448820495	1.0	0.2590420989956027	2.6313569340280627	0.7440674491312593	0.8481266977602379	0.7385833632309979	0.5916764901850239	0.6139405024149427	0.9674814912051305	398.0	7.677314030533197	380.0	0.8761753709954926
6	Jan14_100x_M1BP_rep1_3R2_B-C-A_Position001_0_cmle.ics	6	1	0	1.9493999999999998	0.7606047898054864	1.0	0.2168261956235717	1.0	1.5863714811341738	1.0	0.2884641867077002	2.114879393261692	0.8667562991733891	0.9321257842844338	0.8642764664874016	0.7676327059057863	0.5472767600747639	0.985329251152129	398.0	7.513477288650262	401.0	0.9245955888662961
7	Jan14_100x_M1BP_rep1_3R2_B-C-A_Position001_0_cmle.ics	7	1	0	1.9493999999999998	0.6333961188474231	1.0	0.14691894930551505	1.0	1.8497044106137501	1.0	0.15151134268397362	1.2899889076642335	0.9272720698896788	0.9688199111464637	0.9217944256382676	0.8202636681234549	0.46054092729936125	0.7151332026082126	490.0	9.475845241182116	397.0	0.9153726902242381
8	Jan14_100x_M1BP_rep1_3R2_B-C-A_Position001_0_cmle.ics	8	1	0	2.5991999999999997	0.3950317943138741	1.0	0.14437338702570035	1.0	0.6606423714395955	1.0	0.2840206334924608	3.0570401846171227	0.5595280168728267	0.7059852932793707	0.5562332554295161	0.38241843850348667	0.753160303506035	0.985261972268757	480.0	9.345989176990141	527.0	1.2151168960911172
9	Jan14_100x_M1BP_rep1_3R2_B-C-A_Position001_0_cmle.ics	10	1	0	2.166	0.5959382808866946	1.0	0.4315316278794211	1.0	0.928575039696583	1.0	0.25668714116005587	2.19053296484168	0.671707011735435	0.8293106366896704	0.6720455717530717	0.5180716251274521	0.6843060045668801	0.9663788043883814	480.0	9.11193668858595	501.0	1.1551680549177414
10	Jan14_100x_M1BP_rep1_3R2_B-C-A_Position001_0_cmle.ics	11	1	0	1.7328	3.222314039975061	2.0	3.356938277766337	1.0	0.0	1.0	0.08676260223992112	1.930126258193095	0.06603705423956237	0.27703978944109	0.08898178252567476	0.03300820560458275	0.9697616119723351	0.6830078419447831	276.0	5.04451489934042	127.0	0.29282703188533565
11	Jan14_100x_M1BP_rep1_3R2_B-C-A_Position001_0_cmle.ics	12	1	0	2.5991999999999997	0.3604012383709196	1.0	0.18616311544622605	1.0	0.0	1.0	0.17789980786028928	1.9676778831254478	0.13554869847298046	0.32115673708363	0.13554869847298046	0.02028048105071604	0.9419008170546027	0.8937087763071279	546.0	10.633695779320846	506.0	1.1666966782203136
12	Jan14_100x_M1BP_rep1_3R2_B-C-A_Position001_0_cmle.ics	13	1	0	2.5991999999999997	0.5017645383821445	1.0	0.3350662768702886	1.0	2.3286652261012097	1.0	0.2964210774025222	3.217954121957831	0.9545387551197716	0.9852981103388357	0.9545387551197716	0.9038394408588805	0.3042301516976708	0.9823550573238037	466.0	9.103337040136296	515.0	1.1874482001649438
13	Jan14_100x_M1BP_rep1_3R2_B-C-A_Position001_0_cmle.ics	15	1	0	1.9493999999999998	0.4164015139899532	1.0	0.44640561684591334	1.0	1.1396051716664168	1.0	0.2805688657041256	2.8113498901840503	0.7506711679506058	0.8454396090890582	0.7487772195891079	0.6206137339665434	0.6012448889268456	0.9835164702824971	304.0	5.834087407973561	264.0	0.6087113103758159
14	Jan14_100x_M1BP_rep1_3R2_B-C-A_Position001_0_cmle.ics	15	2	0	1.7328	0.4503427261230506	2.0	0.114196630715623	2.0	0.0	1.0	0.1519153687710072	2.009878268725966	0.06402965923134106	0.21117760974247038	0.06402965923134106	0.02241487885832793	0.9670122295126787	0.8607272233222826	266.0	5.242332318914333	159.0	0.3666102210217982
15	Jan14_100x_M1BP_rep1_3R2_B-C-A_Position001_0_cmle.ics	16	1	0	1.7328	0.4238829904468613	1.0	0.15870330927092283	1.0	1.3674688767138379	1.0	0.27099509129559457	2.774433590505158	0.9564102278176121	0.9928298225855013	0.9484929246072014	0.8281053112838297	0.3653689608752011	0.9941701952979101	240.0	4.5910762175535975	182.0	0.41964188821363063
16	Jan14_100x_M1BP_rep1_3R2_B-C-A_Position001_0_cmle.ics	17	1	0	1.9493999999999998	2.9652945809361615	1.0	0.3940815995216221	1.0	0.10317500441073144	1.0	0.25943223351035166	3.020633512787326	0.336662949517957	0.5041165444752889	0.32675318923450464	0.09958004128407716	0.8865366717542607	0.9677904184805515	278.0	5.370073297336187	222.0	0.5118708746342088
17	Jan14_100x_M1BP_rep1_3R2_B-C-A_Position001_0_cmle.ics	18	1	0	1.083	2.799903271501139	1.0	5.457396717026287	1.0	1.7660715981523099	1.0	0.19407041499977354	1.623092463316337	0.8579559192783409	0.9232809448525993	0.8724374593136799	0.7995015344555008	0.4669004979511362	0.8581850920489452	164.0	3.079892555669263	87.0	0.20059804546475749
18	Jan14_100x_M1BP_rep1_3R2_B-C-A_Position001_0_cmle.ics	18	2	0	2.5991999999999997	3.6890721217215616	1.0	0.3447084331679649	1.0	0.2918229810711206	1.0	0.2557816998106142	3.0394611888631076	0.41812331442388173	0.5859220682600205	0.414801450757928	0.18695619827025017	0.8171498773257179	0.9875013274001143	452.0	8.790469156761196	457.0	1.0537161698551054
19	Jan14_100x_M1BP_rep1_3R2_B-C-A_Position001_0_cmle.ics	19	1	0	2.3826	0.44937133306315996	1.0	0.4789692673520071	1.0	1.0317500441073144	1.0	0.2873941306983468	2.9237700204026074	0.7065566600397615	0.8169125248508946	0.7040675944333996	0.5684333996023857	0.6796881402249074	0.9815817757824037	422.0	8.166848475781103	437.0	1.0076016766448164
20	Jan14_100x_M1BP_rep1_3R2_B-C-A_Position001_0_cmle.ics	19	2	0	1.2995999999999999	7.898008999217807	1.0	8.27606082376223	1.0	0.0	1.0	0.20182978322448292	2.5029410897615256	0.05759045725646123	0.16104572564612327	0.05759045725646123	0.020715705765407554	0.9699435714871725	0.9311764555320285	136.0	2.664804028482841	67.0	0.15448355225446841
21	Jan14_100x_M1BP_rep1_3R2_B-C-A_Position001_0_cmle.ics	20	1	0	2.166	0.5519276895634169	1.0	1.8237384388662377	1.0	0.0	1.0	0.19599679159033906	2.7773112557095767	0.15157906630760248	0.32364268092879606	0.12232349673264158	0.030983408975348865	0.9404281545217089	0.952333885494019	296.0	5.889358248734845	212.0	0.48881362802906425
22	Jan14_100x_M1BP_rep1_3R2_B-C-A_Position001_0_cmle.ics	21	1	0	2.166	0.20205394419910963	1.0	0.23609382621894165	1.0	2.115483273066524	1.0	0.3161596796406905	2.463445909678385	0.9238752515090544	0.9645271629778672	0.9124869215291751	0.8611287726358149	0.4453349324266894	0.9787484435430545	446.0	8.515951427986485	498.0	1.1482508809361982
23	Jan14_100x_M1BP_rep1_3R2_B-C-A_Position001_0_cmle.ics	22	1	0	1.9493999999999998	0.4703963220437433	1.0	0.14717854794025664	1.0	0.9018655279647406	1.0	0.27698204044429203	3.1857839759066517	0.6800240273633941	0.7932852455110034	0.6765291381424465	0.512743438395131	0.6555648995802272	0.9923621735403179	272.0	5.30620280812526	222.0	0.5118708746342088
24	Jan14_100x_M1BP_rep1_3R2_B-C-A_Position001_0_cmle.ics	22	2	0	1.7328	0.3760801224234349	2.0	0.312400515453323	2.0	0.0	1.0	0.2840253791836332	3.379883229566436	0.1419550529445931	0.30266534946410045	0.14140897650382006	0.022565367832126173	0.957227717532599	0.9221690308160974	238.0	4.616596552164132	184.0	0.42425333753465955
25	Jan14_100x_M1BP_rep1_3R2_B-C-A_Position001_0_cmle.ics	23	1	0	1.7328	0.4203980454280187	1.0	0.19267488397156882	1.0	1.2269033092775323	1.0	0.2833309093511316	2.4903213734187175	0.8428385674551576	0.9203342834261898	0.8405566223768396	0.750669514074865	0.4949946287328561	0.9752563587602134	278.0	5.276452301974509	232.0	0.5349281212393534
26	Jan14_100x_M1BP_rep1_3R2_B-C-A_Position001_0_cmle.ics	24	1	0	2.3826	0.3754686523168213	1.0	0.22116123741397342	1.0	0.0	1.0	0.30008719695136554	3.016224594147285	0.25960401110492365	0.48856583081656957	0.25960401110492365	0.020868476568692406	0.8980656315104001	0.9827308366410763	452.0	8.743658659080351	495.0	1.1413337069546547
27	Jan14_100x_M1BP_rep1_3R2_B-C-A_Position001_0_cmle.ics	25	1	0	1.9493999999999998	2.1275430048649184	1.0	0.7340557642577651	2.0	0.0	1.0	0.2550586426612516	3.0950112683419833	0.17862316374843232	0.361067091844175	0.17593015681661303	0.03125151906979457	0.935981495602466	0.9784602707359749	244.0	4.774088036736735	181.0	0.41733616355311615
28	Jan14_100x_M1BP_rep1_3R2_B-C-A_Position001_0_cmle.ics	26	1	0	2.3826	0.43542225536133977	1.0	0.983888856945864	1.0	0.0	1.0	0.2732548424750061	2.906641888497955	0.21257251529546203	0.4262064334777731	0.2028009358695788	0.022228987767800915	0.9397974557208969	0.9934582173699302	368.0	7.123909096074363	347.0	0.8000864571985156
29	Jan14_100x_M1BP_rep1_3R2_B-C-A_Position001_0_cmle.ics	26	2	0	1.7328	3.4493124597622025	1.0	0.33966691853369607	2.0	0.0	1.0	0.1200219815271485	1.8313010165071268	0.044466316619192	0.1777526618483007	0.062020127034703075	0.022228987767800915	0.9922478006152293	0.8682804500778374	258.0	4.99333492475016	135.0	0.31127282916945126
30	Jan14_100x_M1BP_rep1_3R2_B-C-A_Position001_0_cmle.ics	27	1	0	1.7328	3.879595482350228	1.0	0.16520358579233219	1.0	0.46141264688247224	1.0	0.2578623529489087	1.9475063147777831	0.5536750999344775	0.701560349250047	0.5498554949994667	0.3142082192615769	0.7217677256336327	0.9293356922175797	342.0	6.496058243554053	302.0	0.696328847475365
31	Jan14_100x_M1BP_rep1_3R2_B-C-A_Position001_0_cmle.ics	27	2	0	1.083	0.3295157113086417	1.0	3.8930356164622273	1.0	0.1459114905355603	1.0	0.356367342872484	2.4911412105146495	0.2856119748678122	0.40662030993656	0.2840170866369699	0.13942573865165914	0.89058285482458	1.0043925062839676	138.0	2.6626889427127307	91.0	0.20982094410681532
32	Jan14_100x_M1BP_rep1_3R2_B-C-A_Position001_0_cmle.ics	28	1	0	2.3826	0.3475486317047072	1.0	0.25461520939571836	1.0	1.3132034148200427	1.0	0.2831988406976001	2.5805055648909776	0.7805418242145065	0.8736178598196165	0.77694594389753	0.6536291443152248	0.6153961433287599	0.9865550842473103	442.0	8.520181599526717	465.0	1.072161967139221
33	Jan14_100x_M1BP_rep1_3R2_B-C-A_Position001_0_cmle.ics	29	1	0	2.3826	0.26875687351746047	1.0	0.24504134691238116	1.0	0.41270001764292574	1.0	0.272960358783312	3.164980774149617	0.4988566217411428	0.6720681169316218	0.5002176772236301	0.28932281761398265	0.7946664344603981	0.9836087636384782	428.0	8.277529462672868	435.0	1.0029902273237874
34	Jan14_100x_M1BP_rep1_3R2_B-C-A_Position001_0_cmle.ics	30	1	0	2.166	0.3174106126133949	1.0	0.2983943395370918	1.0	1.5162	1.0	0.2914879781681251	2.8832565318646974	0.9607023829361773	0.9880832361273121	0.9426887185469088	0.7699175137477087	0.4220336172875328	0.9906844135977967	388.0	7.524052717500812	388.0	0.8946211682796081
35	Jan14_100x_M1BP_rep1_3R2_B-C-A_Position001_0_cmle.ics	30	2	0	1.2995999999999999	2.8798582583692003	1.0	2.7343746471622294	1.0	1.7570070134165063	1.0	0.26782808006002096	2.2158336033574964	0.8440259956673888	0.8823508581903016	0.8440259956673888	0.7959840026662223	0.49913869558402235	0.9882409080447285	154.0	2.92663124263688	93.0	0.21443239342784423
36	Jan14_100x_M1BP_rep1_3R2_B-C-A_Position001_0_cmle.ics	31	1	0	1.7328	0.3427015324924792	1.0	0.21845471557402021	1.0	0.41270001764292574	1.0	0.2934495372487288	2.8915948837884424	0.5404233983286908	0.708941504178273	0.5404233983286908	0.3761615598885794	0.7342178725824029	0.996860037462422	232.0	4.4825103164319415	180.0	0.4150304388926017
37	Jan14_100x_M1BP_rep1_3R2_B-C-A_Position001_0_cmle.ics	32	1	0	1.9493999999999998	0.35443167943508525	1.0	0.4949587809255849	2.0	0.0	1.0	0.2713755149105038	2.708847999115438	0.22732742588338256	0.42085608298276495	0.2404948732484013	0.032779385585424314	0.9075072335179787	0.9772904674716986	246.0	4.795378199807045	189.0	0.43578196083723186
38	Jan14_100x_M1BP_rep1_3R2_B-C-A_Position001_0_cmle.ics	33	1	0	2.166	0.28864295982954297	1.0	0.3591624045744156	1.0	0.10317500441073144	1.0	0.2893691328171784	2.403100733911271	0.31979737723493246	0.5254528185559796	0.31979737723493246	0.08228494937208049	0.8719876801324408	0.9841314232518493	370.0	7.098388761463834	360.0	0.8300608777852034
39	Jan14_100x_M1BP_rep1_3R2_B-C-A_Position001_0_cmle.ics	35	1	0	1.7328	0.7105395031115678	1.0	2.3217940111736186	1.0	0.8254000352858515	1.0	0.1424958581889483	1.987345726853258	0.778382021641984	0.8916100380396647	0.7627968386453448	0.627899139491081	0.6103881377327687	0.6521196614516526	224.0	4.139891926906085	119.0	0.27438123460122005
40	Jan14_100x_M1BP_rep1_3R2_B-C-A_Position001_0_cmle.ics	35	2	0	0.8664	1.9278610261533153	1.0	0.13742473653430687	1.0	0.0	1.0	0.25222168868217903	1.9918651910438834	0.23423939136536545	0.4199874432174909	0.24546663219706763	0.03318776083022491	0.9238264736013512	0.987175729073217	116.0	2.1944446605351353	59.0	0.13603775497035278
41	Jan14_100x_M1BP_rep1_3R2_B-C-A_Position001_0_cmle.ics	36	1	0	2.3826	0.3535972103431685	1.0	0.3126359644941011	1.0	0.2918229810711206	1.0	0.2783475584409512	2.3639757102585093	0.38771598876772273	0.5636294726686994	0.38771598876772273	0.1895942081416783	0.8374671181933501	0.9782708008090052	442.0	8.543586848367129	461.0	1.0629390684971634
42	Jan14_100x_M1BP_rep1_3R2_B-C-A_Position001_0_cmle.ics	37	1	0	2.3826	0.36134966064007873	1.0	0.2366755784127825	1.0	0.3095250132321943	1.0	0.282254850169462	3.026970608409878	0.43252060519469643	0.619731190051798	0.43252060519469643	0.2113574064680067	0.8319758311326461	0.9836269012807969	420.0	8.145558312710795	430.0	0.9914616040212152
43	Jan14_100x_M1BP_rep1_3R2_B-C-A_Position001_0_cmle.ics	38	1	0	2.8158	0.3083059981134314	1.0	0.37675785971160447	1.0	1.3570553067512467	1.0	0.2531149970059384	1.8617715012526366	0.7599345112475986	0.8603549357888461	0.7599345112475986	0.604015444746231	0.6085391516823935	0.9681408890437881	686.0	13.130432894380588	850.0	1.959865961437286
44	Jan14_100x_M1BP_rep1_3R2_B-C-A_Position001_0_cmle.ics	39	1	0	1.9493999999999998	0.4284921477927965	1.0	0.20861953638961114	1.0	0.10317500441073144	1.0	0.27533197268741266	1.821970666193617	0.296743530171297	0.4931298552916042	0.296743530171297	0.07196768589740866	0.8802667328772859	0.9557200076086338	450.0	8.535126505286692	471.0	1.085996315102308
45	Jan14_100x_M1BP_rep1_3R2_B-C-A_Position001_0_cmle.ics	40	1	0	2.3826	0.7087505866929965	1.0	0.436851284195017	1.0	1.2381000529287771	1.0	0.2601306981963875	2.640943588832293	0.7809213139351858	0.8763423263066535	0.7799173274099355	0.6432740258020859	0.6054878428338153	0.9840447297337321	456.0	8.786238985220976	467.0	1.07677341646025
46	Jan14_100x_M1BP_rep1_3R2_B-C-A_Position001_0_cmle.ics	40	2	0	1.083	1.1087875287177384	2.0	2.2489780113028353	1.0	2.9920751279112117	1.0	0.3033506929168382	2.6370897838827245	0.9824945939187102	0.9922604775004046	0.9829028082201856	0.9683229379661366	0.3103050376455552	1.0097025427374873	128.0	2.462617131999507	75.0	0.17292934953858405
47	Jan14_100x_M1BP_rep1_3R2_B-C-A_Position001_0_cmle.ics	41	1	0	1.7328	0.4725105719933499	1.0	0.9051780931274861	1.0	1.1321417835580119	1.0	0.2596312073718945	2.106388114078646	0.8209926569905941	0.8991666462012001	0.8178082303920364	0.703504506495739	0.45273306193245905	0.9229620846856688	296.0	5.702116258011488	244.0	0.5625968171655268
48	Jan14_100x_M1BP_rep1_3R2_B-C-A_Position001_0_cmle.ics	42	1	0	2.166	0.25726073264473304	2.0	0.10943619414998453	2.0	0.5097226605744432	1.0	0.3004552736470059	2.790096430592369	0.44190912891490175	0.5968251603319605	0.44190912891490175	0.2635136938171015	0.8616229787140408	0.9913951977737703	424.0	8.164733390010992	450.0	1.0375760972315042
49	Jan14_100x_M1BP_rep1_3R2_B-C-A_Position001_0_cmle.ics	42	2	0	2.166	0.3506069022685876	1.0	0.14846238430469266	1.0	1.4532932869245503	1.0	0.2854979766568867	2.668302648720439	0.7285586579258693	0.819554272702205	0.7294570506035242	0.6455073694884499	0.5896508348060108	0.9881305737503886	430.0	8.275414376902757	448.0	1.0329646479104755
50	Jan14_100x_M1BP_rep1_3R2_B-C-A_Position001_0_cmle.ics	43	1	0	1.7328	3.4535248846866415	1.0	0.6427947928539148	1.0	2.8158	1.0	0.2766243617052998	3.007698180886292	0.9884852271712934	0.9947019399565592	0.9839514713320837	0.9595346484572584	0.29044751537961655	0.9938633497314515	216.0	4.195162767667369	157.0	0.3619987717007692
51	Jan14_100x_M1BP_rep1_3R2_B-C-A_Position001_0_cmle.ics	43	2	0	2.166	0.3152320956918967	1.0	0.31136163857014504	2.0	0.1459114905355603	1.0	0.2825425903802576	2.920556610413298	0.305974590139546	0.49672892677556607	0.3015189383796007	0.1289609925912702	0.8778852788369162	0.9926615996598269	388.0	7.547457966341231	382.0	0.8807868203165214
52	Jan14_100x_M1BP_rep1_3R2_B-C-A_Position001_0_cmle.ics	44	1	0	2.3826	4.286088621727683	1.0	0.46004032037200043	1.0	0.8754689432133618	1.0	0.2718562686279359	2.1321879713912417	0.6602423966398462	0.8038282475583219	0.6571428571428571	0.43785739588077527	0.7139008591342629	0.9424884833969918	534.0	10.178281317133104	605.0	1.3949634196112446
53	Jan14_100x_M1BP_rep1_3R2_B-C-A_Position001_0_cmle.ics	44	2	0	1.7328	0.38164549908400575	1.0	0.3195588792631638	2.0	1.9819271143187867	1.0	0.22985604929675216	1.7076089265417886	0.847178786498659	0.9120932645109053	0.8466271949800112	0.7689375537675219	0.5563618430011721	0.9404334739863413	260.0	4.967814590139626	189.0	0.43578196083723186
54	Jan14_100x_M1BP_rep1_3R2_B-C-A_Position001_0_cmle.ics	45	1	0	2.166	1.348227142816532	1.0	0.3418248173727877	1.0	1.1471882507794313	1.0	0.27719431506877007	2.7117696916645597	0.783939510142277	0.8882358435837684	0.7763586128236138	0.6329754284534379	0.6659620052996178	0.9847266019262613	406.0	7.856095678176111	405.0	0.9338184875083538
55	Jan14_100x_M1BP_rep1_3R2_B-C-A_Position001_0_cmle.ics	47	1	0	1.5162	0.29385021336505057	1.0	0.3042650650792897	1.0	1.9097941614020073	1.0	0.27708847204661974	2.345183043900217	0.8726635337493767	0.9283439610752656	0.8722064401094003	0.8062999592015594	0.5250954151167165	0.97868824418838	200.0	3.8375994723815383	140.0	0.3228014524720236
56	Jan14_100x_M1BP_rep1_3R2_B-C-A_Position001_0_cmle.ics	47	2	0	2.3826	0.1541874759865679	2.0	0.18835735390994396	2.0	1.4973853800157155	1.0	0.28998739904786597	3.101976038233699	0.8075711328367005	0.8888072500339987	0.8070687075960652	0.6984938575681108	0.5855942859101109	0.9929041254285454	388.0	7.57086321518165	387.0	0.8923154436190937
57	Jan14_100x_M1BP_rep1_3R2_B-C-A_Position001_0_cmle.ics	48	1	0	1.7328	0.5920595124678029	1.0	0.33868653191732395	1.0	2.8693175600713445	1.0	0.3105227626322477	2.1849424961582966	0.997776003649635	0.9998626202720637	0.9957127156602521	0.9810415975447909	0.10310877912919154	0.9820530685880117	354.0	6.740825466178004	349.0	0.8046979065195444
58	Jan14_100x_M1BP_rep1_3R2_B-C-A_Position001_0_cmle.ics	49	1	0	2.166	0.4790245789711086	1.0	0.3289885471499035	1.0	0.687545504971255	1.0	0.2858448059506674	2.453318238491442	0.5938009084875492	0.7727617504331262	0.5908013480782989	0.4131097166794522	0.7069270740508834	0.9867199914968489	440.0	8.45208093877556	464.0	1.0698562424787068
59	Jan14_100x_M1BP_rep1_3R2_B-C-A_Position001_0_cmle.ics	50	1	0	2.3826	0.42161084777909374	1.0	0.1783493006208837	1.0	0.41270001764292574	1.0	0.2841588226630644	3.4620623816473	0.49470180750067666	0.6723215807360328	0.49229080410221454	0.2897990997583984	0.7765237355806032	0.9787812396751122	400.0	7.8624409354864415	401.0	0.9245955888662961
60	Jan14_100x_M1BP_rep1_3R2_B-C-A_Position001_0_cmle.ics	51	1	0	2.166	0.5401082685424153	1.0	0.4118770899824301	2.0	0.0	1.0	0.11925992520004985	2.634236153143272	0.05650329967098382	0.23513626595157947	0.05650329967098382	0.01420570167931382	0.9776072397547735	0.7296549780668281	336.0	6.596024496226064	200.0	0.46114493210289076
61	Jan14_100x_M1BP_rep1_3R2_B-C-A_Position001_0_cmle.ics	51	2	0	2.5991999999999997	0.48864546417065713	2.0	0.5420053458300341	1.0	2.5991999999999997	1.0	0.25150474260400024	1.9956269992394702	0.9338924706643084	0.9881753865464712	0.9296875297160572	0.8581189022650767	0.4656367166016773	0.9100830169699152	688.0	13.034696813248793	851.0	1.9621716860978002
62	Jan14_100x_M1BP_rep1_3R2_B-C-A_Position001_0_cmle.ics	52	1	0	2.3826	0.5646507642800522	1.0	0.1532683181330709	1.0	2.0977973943825394	1.0	0.24668789231165358	1.8195623010808306	0.8915662025066716	0.9557282743009045	0.8917323447867668	0.8081433081004745	0.4955115248059658	0.9682451112301527	620.0	11.749105296688185	721.0	1.6624274802309214
63	Jan14_100x_M1BP_rep1_3R2_B-C-A_Position001_0_cmle.ics	53	1	0	2.166	0.2950984151086149	2.0	0.1379073931727144	1.0	0.46141264688247224	1.0	0.27772375486933853	2.8087024627579407	0.4915042934379307	0.6469564295558147	0.48987596734866956	0.3012085232693735	0.8093821148148782	0.9953527993908449	324.0	6.210825780559591	289.0	0.6663544268886772
64	Jan14_100x_M1BP_rep1_3R2_B-C-A_Position001_0_cmle.ics	53	2	0	1.2995999999999999	0.7287927603569315	1.0	0.5986315748560354	2.0	2.462546091676633	1.0	0.3288580113149757	2.59429856006591	0.9517184352803986	0.9728061062228347	0.9528718329269585	0.9263500477048658	0.29193454431367016	1.0046248138039062	188.0	3.592832249757587	139.0	0.32049572781150915
65	Jan14_100x_M1BP_rep1_3R2_B-C-A_Position002_1_cmle.ics	1	1	0	1.7328	0.463249466003772	1.0	0.353533402622982	1.0	1.9603250838038973	1.0	0.23680211828663073	1.6906398875600628	0.9105594356667503	0.9408853512883936	0.8966568852195886	0.8478333340192693	0.5102940919712504	0.9681421581190087	284.0	5.410538537706695	219.0	0.5049537006526654
66	Jan14_100x_M1BP_rep1_3R2_B-C-A_Position002_1_cmle.ics	1	2	0	2.3826	0.29482037491009966	2.0	0.24154945871719105	2.0	0.0	1.0	0.189879428052776	2.2642088060786754	0.08415611354161094	0.20443498767373045	0.08415611354161094	0.0212221732921223	0.9682425105981236	0.9247717158993539	348.0	7.004628460732948	266.0	0.6133227596968448
67	Jan14_100x_M1BP_rep1_3R2_B-C-A_Position002_1_cmle.ics	2	1	0	2.5991999999999997	0.5151580354682624	1.0	0.33775545221524383	2.0	0.20635000882146287	1.0	0.29276379528349794	3.2841603851524193	0.374901970705052	0.5638771534822535	0.374901970705052	0.1487199271420982	0.8369045945934085	0.9863979466941426	444.0	8.705308504479953	476.0	1.0975249384048802
68	Jan14_100x_M1BP_rep1_3R2_B-C-A_Position002_1_cmle.ics	3	1	0	2.3826	0.27034457513874216	1.0	0.3764230262463092	1.0	0.5836459621422412	1.0	0.28714746387246937	2.5869472825950663	0.5907701115568591	0.7536456150977211	0.5907701115568591	0.3769908273627527	0.7386183466494509	0.9824099419572107	450.0	8.722368496010038	481.0	1.1090535617074524
69	Jan14_100x_M1BP_rep1_3R2_B-C-A_Position002_1_cmle.ics	4	1	0	1.7328	0.38526748524204935	1.0	0.28238356037576307	1.0	1.2611313899024936	1.0	0.29915055699154036	2.5930522177569038	0.8360190998446527	0.9134421957662489	0.8360190998446527	0.7379104712679061	0.4420087856510864	0.9871715056332869	308.0	5.876667734114182	278.0	0.6409914556230183
70	Jan14_100x_M1BP_rep1_3R2_B-C-A_Position002_1_cmle.ics	5	1	0	2.8158	0.6253459778746663	1.0	0.4198757973584332	1.0	0.0	1.0	0.14844945676684504	1.990164580259304	0.1364324115507195	0.37038639217074976	0.1364324115507195	0.021506696069278564	0.9495622124048899	0.8426664167189828	480.0	9.18215243510722	381.0	0.878481095656007
71	Jan14_100x_M1BP_rep1_3R2_B-C-A_Position002_1_cmle.ics	5	2	0	1.2995999999999999	3.4959653408623312	1.0	3.6718548192494147	1.0	2.4856553510591457	1.0	0.1311060817948247	1.779885771375493	0.9598557769693848	0.9804389466567942	0.9594131281589029	0.9143494672117953	0.3077885351620925	0.6505009460424185	194.0	3.539676494766413	92.0	0.21212666876732977
72	Jan14_100x_M1BP_rep1_3R2_B-C-A_Position002_1_cmle.ics	8	1	0	1.083	0.5701896815434646	1.0	4.543663902968037	1.0	0.5556144027286182	1.0	0.2667389988896994	3.507952377502328	0.35882596694783714	0.4440725939556542	0.35882596694783714	0.2704855282657096	0.866829067499955	1.0034559721396867	106.0	2.0879938451835915	53.0	0.12220340700726606
73	Jan14_100x_M1BP_rep1_3R2_B-C-A_Position002_1_cmle.ics	8	2	0	1.7328	0.557382096186944	2.0	0.35571493430517304	1.0	2.7807668777482073	1.0	0.29551239283444636	2.47970956562592	0.9332752731520826	0.9651322859089345	0.9332752731520826	0.8985948499682777	0.3482190873489708	0.9803319641394692	310.0	5.897957897184491	279.0	0.6432971802835327
74	Jan14_100x_M1BP_rep1_3R2_B-C-A_Position002_1_cmle.ics	8	3	0	2.3826	0.2354556763386328	3.0	0.35129204017532495	2.0	0.0	1.0	0.19496045987267194	1.7838550136983635	0.13288758097405318	0.2722963972252852	0.11681333885841509	0.015862369276799574	0.9465128698312292	0.9172894247552381	540.0	10.335772801705732	521.0	1.2012825481280305
75	Jan14_100x_M1BP_rep1_3R2_B-C-A_Position002_1_cmle.ics	9	1	0	1.9493999999999998	0.4517136119010574	1.0	0.44542104221794504	1.0	0.20635000882146287	1.0	0.28771030764477323	2.4104455634770816	0.3992413698469018	0.6221208319447984	0.3992413698469018	0.1627795855958285	0.7823385530582392	0.9851220519000515	342.0	6.519463492394474	319.0	0.7355261667041109
76	Jan14_100x_M1BP_rep1_3R2_B-C-A_Position002_1_cmle.ics	9	2	0	1.083	0.22140437744421315	2.0	3.9726357151823146	1.0	0.5158750220536572	1.0	0.21733222042974418	2.1215966220019555	0.46355830866641834	0.5884431419442103	0.45964754082292747	0.3263922921608218	0.7969649779162469	0.9277562525532608	126.0	2.3243007247270984	62.0	0.14295492895189613
77	Jan14_100x_M1BP_rep1_3R2_B-C-A_Position002_1_cmle.ics	11	1	0	1.7328	1.4850980350322347	1.0	0.46550196508722747	1.0	0.8875449473696695	1.0	0.3098472248136559	2.5750706528193366	0.7475177895218675	0.851887145770047	0.7437726270234281	0.5969705796679289	0.6100328216020968	0.996450000090277	276.0	5.278567387744619	240.0	0.553373918523469
78	Jan14_100x_M1BP_rep1_3R2_B-C-A_Position002_1_cmle.ics	12	1	0	2.166	0.4556671736988938	1.0	0.16671858047627094	1.0	1.6261351280190972	1.0	0.2911804790022285	2.741521294276758	0.8541761299740246	0.9207838485047607	0.8519358068029971	0.7584199547525281	0.4791401334852154	0.9828816700550206	424.0	8.21154388769183	443.0	1.021436024607903
79	Jan14_100x_M1BP_rep1_3R2_B-C-A_Position002_1_cmle.ics	13	1	0	1.9493999999999998	0.40953107176344195	1.0	0.377498798167277	1.0	0.23070632344123612	1.0	0.2960825383572537	3.168646156133052	0.4561944206501294	0.6277386766043501	0.44829961409055186	0.22364203145559391	0.8114319450553644	0.9967948323156857	270.0	5.28491264505495	227.0	0.5233994979367811
80	Jan14_100x_M1BP_rep1_3R2_B-C-A_Position002_1_cmle.ics	14	1	0	2.3826	0.8380018513358968	1.0	0.2397927328580208	1.0	0.8318234787411565	1.0	0.30072055557225147	2.9037184855394425	0.6765874730021598	0.8082354211663066	0.6708423326133909	0.5007969762419007	0.7188609634121873	0.9837638433322721	432.0	8.390325535334743	463.0	1.067550517818192
81	Jan14_100x_M1BP_rep1_3R2_B-C-A_Position002_1_cmle.ics	15	1	0	2.5991999999999997	0.39371092574889444	1.0	0.23168320157861985	1.0	0.5158750220536572	1.0	0.2897877532074059	2.8762235605795685	0.4993504806443232	0.6910403444308355	0.4950191144267528	0.30941246334855066	0.7806021481119145	0.9781614080777121	478.0	9.254483267398571	529.0	1.2197283454121461
82	Jan14_100x_M1BP_rep1_3R2_B-C-A_Position002_1_cmle.ics	16	1	0	2.3826	0.12602304214405738	1.0	0.3728983891512493	1.0	0.42540144110901373	1.0	0.3101076762656852	3.0163661967106545	0.48909039387928593	0.6494882736319237	0.48159368593002516	0.291398579834314	0.791072977502528	0.9941625026096348	438.0	8.501006522226508	480.0	1.106747837046938
83	Jan14_100x_M1BP_rep1_3R2_B-C-A_Position002_1_cmle.ics	17	1	0	1.9493999999999998	0.23123714160077735	1.0	0.3087011629827151	1.0	2.3286652261012097	1.0	0.28787074851506583	1.832637807404175	0.9663413186121831	0.9923994382097143	0.9635102145702171	0.912647813315493	0.33020208843693144	0.9809962146898982	432.0	8.132867798090134	453.0	1.0444932712130475
84	Jan14_100x_M1BP_rep1_3R2_B-C-A_Position002_1_cmle.ics	18	1	0	2.166	0.16151796338039578	1.0	0.5993769401983384	1.0	0.0	1.0	0.22866474825339908	2.5237596604258234	0.1746826348422855	0.3308132292633769	0.1615868024614753	0.02261795346710646	0.9372505627818872	0.9554246282515603	386.0	7.432546807909247	341.0	0.7862521092354289
85	Jan14_100x_M1BP_rep1_3R2_B-C-A_Position002_1_cmle.ics	19	1	0	2.166	0.3643882585339723	1.0	0.6883619078648351	1.0	1.0987399361686254	1.0	0.2638697153325709	2.140638986786309	0.7542237950018218	0.8638078790934002	0.75070999685555	0.6069836738157153	0.6196542958224716	0.9797686102547389	410.0	7.8752707554763095	401.0	0.9245955888662961
86	Jan14_100x_M1BP_rep1_3R2_B-C-A_Position002_1_cmle.ics	20	1	0	1.7328	1.011259246419777	2.0	0.2428870450921171	1.0	0.0	1.0	0.17152720249376904	1.6691554822216743	0.25076132077807395	0.46876315289962117	0.25076132077807395	0.03008558153353525	0.8534015456985903	0.894505897814584	338.0	6.523693663934693	242.0	0.5579853678444979
87	Jan14_100x_M1BP_rep1_3R2_B-C-A_Position002_1_cmle.ics	22	1	0	2.166	3.3123459066500627	1.0	0.3307352455094538	1.0	0.0	1.0	0.1551741047406297	2.4189669851388107	0.09724904050156143	0.2667524851605521	0.09724904050156143	0.03408901284893561	0.9500899058211347	0.916217193158316	274.0	5.491329713078506	168.0	0.3873617429664282
88	Jan14_100x_M1BP_rep1_3R2_B-C-A_Position002_1_cmle.ics	24	1	0	2.166	0.22251132348150363	1.0	0.2077999362263924	1.0	1.3412750573395087	1.0	0.2967988699913676	2.904850613377511	0.8264003451689044	0.9077459962945102	0.8238065023730362	0.7110504809522601	0.4476983874650811	0.9965229745174969	358.0	6.94724253420156	347.0	0.8000864571985156
89	Jan14_100x_M1BP_rep1_3R2_B-C-A_Position002_1_cmle.ics	25	1	0	1.9493999999999998	0.2661929969165664	2.0	0.6407701401705203	2.0	1.8940413082472753	1.0	0.2985062864555966	2.9809117817539623	0.8727425821407685	0.9265084096081623	0.8723444733337561	0.813752016967186	0.5146186534874876	0.9999512138268212	306.0	5.92559331756513	275.0	0.634074281641475
90	Jan14_100x_M1BP_rep1_3R2_B-C-A_Position002_1_cmle.ics	25	2	0	1.5162	0.42519551505988773	1.0	0.3556184965795119	1.0	0.5556144027286182	1.0	0.23440092317350206	1.5550244943616838	0.4891488926938226	0.6304510960322997	0.4891488926938226	0.3612749346467401	0.7828674397985457	0.9024542780948734	346.0	6.5620438185350904	293.0	0.675577325530735
91	Jan14_100x_M1BP_rep1_3R2_B-C-A_Position002_1_cmle.ics	26	1	0	1.5162	1.2743729359647906	1.0	0.35624999227177023	1.0	0.65584944557845	1.0	0.27841751300124384	3.0952231024789723	0.6585867069324446	0.7665180525897268	0.6541014804821171	0.48342610544749515	0.6769108766562424	0.9895262679320294	192.0	3.7524388201003034	132.0	0.30435565518790797
92	Jan14_100x_M1BP_rep1_3R2_B-C-A_Position002_1_cmle.ics	26	2	0	1.083	0.5756350504193761	1.0	1.9566491580714722	1.0	1.9862970628557857	1.0	0.32058304663368065	1.9196633119118893	0.9753669933793769	0.9947240513567364	0.9749113229631086	0.9302958283820126	0.25020633744284126	0.990246334345256	144.0	2.7265594319236572	92.0	0.21212666876732977
93	Jan14_100x_M1BP_rep1_3R2_B-C-A_Position002_1_cmle.ics	27	1	0	2.3826	0.28457893895027353	1.0	0.8601881775877478	1.0	0.20635000882146287	1.0	0.2058755547700216	2.4039890894768505	0.3851318359375	0.59976318359375	0.3851318359375	0.16912109375	0.8318337326963642	0.8650772991026382	452.0	8.579821917197432	410.0	0.945347110810926
94	Jan14_100x_M1BP_rep1_3R2_B-C-A_Position002_1_cmle.ics	28	1	0	2.5991999999999997	0.456533825499643	1.0	2.3571903631386935	1.0	1.7328	1.0	0.2685796901113705	3.1647150413176552	0.9260569410569706	0.972069826909108	0.9023108313205341	0.7158970785375561	0.450431923307331	0.9742045970418173	446.0	8.70319341870985	459.0	1.0583276191761344
95	Jan14_100x_M1BP_rep1_3R2_B-C-A_Position002_1_cmle.ics	28	2	0	2.5991999999999997	2.9274009094379974	1.0	0.3980277836086341	1.0	0.751125369937127	1.0	0.2614284697965448	2.643999970770377	0.5152766048752064	0.6732296717119521	0.5127628203992528	0.354551879039132	0.784956953997859	0.9822694579087098	512.0	9.897279025678872	557.0	1.2842886359065508
96	Jan14_100x_M1BP_rep1_3R2_B-C-A_Position002_1_cmle.ics	29	1	0	2.3826	0.34023415007754276	1.0	0.187540329212043	1.0	0.0	1.0	0.2467552133566411	2.914860995891235	0.20439224725370214	0.42598715802760473	0.18303469344821593	0.02239113135581593	0.9246009391598812	0.9483771299206504	444.0	8.658498006799116	437.0	1.0076016766448164
97	Jan14_100x_M1BP_rep1_3R2_B-C-A_Position002_1_cmle.ics	30	1	0	2.166	5.543725216164604	2.0	6.068578450640008	1.0	0.7748934119142009	1.0	0.20949980121119224	2.5947218847027904	0.63059849566443	0.7644355548662838	0.6241897889460072	0.461032326337732	0.7229149541392129	0.9130150485164549	346.0	6.515233320854254	277.0	0.6386857309625038
98	Jan14_100x_M1BP_rep1_3R2_B-C-A_Position002_1_cmle.ics	30	2	0	1.5162	0.693348907138627	2.0	2.7232586490620334	1.0	0.7817319754002556	1.0	0.2829662534828599	2.2036025391999416	0.5960507770271811	0.6983688587028413	0.5990886408524264	0.49572600840201975	0.6912584242611504	0.9812293689071766	218.0	4.169642433056838	161.0	0.37122167034282705
99	Jan14_100x_M1BP_rep1_3R2_B-C-A_Position002_1_cmle.ics	31	1	0	2.166	0.27226015528998926	1.0	0.27557206081456354	1.0	1.0368959615364501	1.0	0.2665324331272236	2.2047544505628496	0.7332170608334151	0.850510290562301	0.7324721436664199	0.588352974762028	0.6233247423124197	0.9879189898100139	438.0	8.407385526864836	445.0	1.0260474739289323
100	Jan14_100x_M1BP_rep1_3R2_B-C-A_Position002_1_cmle.ics	32	1	0	2.3826	0.6575380936253405	1.0	0.20707913729567218	1.0	2.3286652261012097	1.0	0.28473590760548767	2.6256753182001336	0.9443006101555779	0.9779124470159208	0.9443637569165436	0.9018758534679412	0.2654089077991241	0.9889982297031642	468.0	9.031006207844925	508.0	1.1713081275413426
101	Jan14_100x_M1BP_rep1_3R2_B-C-A_Position002_1_cmle.ics	34	1	0	1.9493999999999998	0.4215944179419259	1.0	0.48982929718158924	1.0	0.20635000882146287	1.0	0.21969664917054527	1.5871941979007835	0.4370216821980178	0.6112057078872118	0.42834139976494756	0.16956163648309752	0.8076568558607409	0.9236074001846235	458.0	8.713908152929605	432.0	0.9960730533422443
102	Jan14_100x_M1BP_rep1_3R2_B-C-A_Position002_1_cmle.ics	35	1	0	1.9493999999999998	0.17463635025478572	1.0	0.2300606932845741	1.0	1.1554092027302227	1.0	0.2837892418793459	2.3046364851867236	0.8245671747261718	0.9126003630736991	0.8155146996113406	0.6564019152746811	0.5954622803421805	0.9925034069017084	350.0	6.745055637718226	328.0	0.756277688648741
103	Jan14_100x_M1BP_rep1_3R2_B-C-A_Position002_1_cmle.ics	36	1	0	2.166	0.7394686860112505	1.0	0.26490479093579494	1.0	0.9077480443748005	1.0	0.30465859274862617	2.8752416943450294	0.6945634105798377	0.8149261758091327	0.6906179720348098	0.5293047814608389	0.6422793990215497	0.9795510882259202	396.0	7.6560238674628875	409.0	0.9430413861504117
104	Jan14_100x_M1BP_rep1_3R2_B-C-A_Position002_1_cmle.ics	37	1	0	2.166	0.7467108309137215	1.0	0.48210864045610186	1.0	0.6190500264643886	1.0	0.10557496077925929	1.8158251058376182	0.5844287669954265	0.7702622818207274	0.5844287669954265	0.3841821971936156	0.7145322825437498	0.6934243146250233	654.0	11.759959336277152	511.0	1.178225301522886
105	Jan14_100x_M1BP_rep1_3R2_B-C-A_Position002_1_cmle.ics	38	1	0	2.3826	0.30702939202213253	1.0	0.17376138050142753	1.0	1.0542408233015097	1.0	0.26301089188053406	3.4252514395859777	0.7294758993366472	0.8349173839998615	0.7252931395812044	0.5777014739248661	0.66619262417491	0.9906089774612215	342.0	6.753515980798666	305.0	0.7032460214569085
106	Jan14_100x_M1BP_rep1_3R2_B-C-A_Position002_1_cmle.ics	38	2	0	1.7328	0.34986237652742147	2.0	4.225803788296781	1.0	2.0043779515382347	1.0	0.28371700629930974	3.155751784106111	0.89316209709545	0.9376764466459983	0.8923220811611272	0.8467338968079394	0.45116153732622843	0.9980960273540979	216.0	4.218568016507788	159.0	0.3666102210217982
107	Jan14_100x_M1BP_rep1_3R2_B-C-A_Position002_1_cmle.ics	39	1	0	2.8158	0.4709995371723425	1.0	0.3082156131387958	1.0	1.6050263958911635	1.0	0.2865872469923263	2.911304552202598	0.7897039950225798	0.8753808254528006	0.7900552613030831	0.6583281102562867	0.5769883147170949	0.9690606339988969	630.0	12.253445342326883	796.0	1.8353568297695055
108	Jan14_100x_M1BP_rep1_3R2_B-C-A_Position002_1_cmle.ics	39	2	0	1.2995999999999999	6.84773814020025	1.0	6.716162744402846	1.0	0.9228252937649445	1.0	0.222182509182427	2.8302789621984585	0.5293307344220293	0.5979068662226478	0.5270876811145013	0.43940312282610944	0.7419098410173802	0.947460097659642	142.0	2.7286745176937672	75.0	0.17292934953858405
109	Jan14_100x_M1BP_rep1_3R2_B-C-A_Position002_1_cmle.ics	40	1	0	1.9493999999999998	0.2525804083055962	1.0	0.14395106440395147	2.0	0.8875449473696695	1.0	0.27202274240489593	2.5559646974405488	0.6834911703833783	0.802706673953751	0.6802881384784927	0.5114144409701379	0.7022819376090982	0.9733377909433227	330.0	6.368317265132198	294.0	0.6778830501912495
110	Jan14_100x_M1BP_rep1_3R2_B-C-A_Position002_1_cmle.ics	40	2	0	1.5162	3.9964917678551277	1.0	0.3102496953779499	1.0	0.72222503087512	1.0	0.3037496357219828	2.5301654032740397	0.5942721725963821	0.6955282986748855	0.5930088788940356	0.4363716592153244	0.6783884969117059	0.9912500751562853	204.0	3.880179798522156	151.0	0.3481644237376825
111	Jan14_100x_M1BP_rep1_3R2_B-C-A_Position002_1_cmle.ics	41	1	0	2.5991999999999997	0.4453148870518659	1.0	0.23530345998206065	1.0	0.9479040472602467	1.0	0.2524941191578507	2.740549571540692	0.6884507222293238	0.8374804263070433	0.6878035919723892	0.52081802058034	0.6460029787625976	0.9496145558180107	482.0	9.250253095858348	500.0	1.152862330257227
112	Jan14_100x_M1BP_rep1_3R2_B-C-A_Position002_1_cmle.ics	42	1	0	2.166	0.33502198103749947	1.0	0.261145390920556	1.0	0.7817319754002556	1.0	0.27168215599945045	3.1169490623576315	0.6311731940956018	0.7615322753167315	0.6284436380347196	0.45914183391305036	0.722217773265999	0.9875795559259599	368.0	7.170719593755202	346.0	0.7977807325380012
113	Jan14_100x_M1BP_rep1_3R2_B-C-A_Position002_1_cmle.ics	42	2	0	1.083	6.74745911068894	1.0	6.606058153701358	1.0	0.10317500441073144	1.0	0.33875581941178445	2.8296240140170994	0.24912646282812118	0.3610105299855005	0.24617505605692055	0.07165579862294094	0.904216245800429	1.0060032162685097	132.0	2.5520079558209647	83.0	0.1913751468226997
114	Jan14_100x_M1BP_rep1_3R2_B-C-A_Position002_1_cmle.ics	42	3	0	1.2995999999999999	0.5011861788794022	2.0	0.1443630265205757	2.0	0.10317500441073144	1.0	0.2895641840473068	2.6877798045251735	0.24912646282812118	0.3661348852318736	0.25975548882427046	0.07165579862294094	0.911380921541683	0.9929242347017168	130.0	2.5073125439102357	75.0	0.17292934953858405
115	Jan14_100x_M1BP_rep1_3R2_B-C-A_Position002_1_cmle.ics	44	1	0	2.166	0.15412546017861872	1.0	0.5485356847992501	1.0	1.059277487276398	1.0	0.27779290856977973	2.6275828253390423	0.7521613053066415	0.867119747813891	0.7512819009565214	0.5918977545875593	0.5847485928799226	0.971070072541306	432.0	8.320109788813486	445.0	1.0260474739289323
116	Jan14_100x_M1BP_rep1_3R2_B-C-A_Position002_1_cmle.ics	47	1	0	2.166	0.6735837323169026	1.0	0.36001328054543025	2.0	1.5627088357751586	1.0	0.2825824628968575	3.06867407272835	0.8265738697623013	0.8920443786639255	0.8231732058599622	0.7262909963558795	0.5467822623488664	0.9895049608277736	366.0	7.126024181844475	350.0	0.8070036311800589
117	Jan14_100x_M1BP_rep1_3R2_B-C-A_Position002_1_cmle.ics	47	2	0	1.7328	3.5641781734344837	1.0	0.5059304001391276	1.0	1.0389843448820495	1.0	0.26612199760644695	3.15673128952341	0.6526299111576556	0.73570851673088	0.6529970282834763	0.5585629103499978	0.6810006690703643	0.9807021120413647	228.0	4.439929990291322	167.0	0.3850560183059138
118	Jan14_100x_M1BP_rep1_3R2_B-C-A_Position002_1_cmle.ics	48	1	0	2.166	0.7520949420814057	2.0	1.0749035659314174	1.0	2.0876239081160075	1.0	0.31241636017539054	3.125231117104127	0.925936558059423	0.9643901607578584	0.9206975742787427	0.8766887648916319	0.4311068277173195	0.9951543454539521	360.0	6.991937946112288	359.0	0.827755153124689
119	Jan14_100x_M1BP_rep1_3R2_B-C-A_Position002_1_cmle.ics	48	2	0	1.083	0.43653803425420934	1.0	0.30543029872440225	1.0	1.0521827216106825	1.0	0.3182819548224721	2.2916538433279396	0.6806238337878571	0.7533102483134778	0.6771745371034879	0.5924649239270848	0.6940415223021451	0.9950816179565369	138.0	2.6626889427127307	86.0	0.19829232080424306
120	Jan14_100x_M1BP_rep1_3R2_B-C-A_Position003_2_cmle.ics	1	1	0	2.3826	0.2581620633074248	1.0	0.19312523606095544	1.0	1.7630552482168842	1.0	0.3004098407371518	3.002408106879782	0.8987715627283922	0.9521114704203919	0.8987515393009822	0.8220492976782836	0.4061193860958702	0.9938466441579777	392.0	7.636848790162689	400.0	0.9222898642057815
121	Jan14_100x_M1BP_rep1_3R2_B-C-A_Position003_2_cmle.ics	2	1	0	1.2995999999999999	4.400345983184472	1.0	4.513220881040549	1.0	0.3095250132321943	1.0	0.27634221897242356	2.928401470826228	0.45982856128426874	0.620723542390505	0.4561005300398164	0.2968096167989653	0.8048978996063485	0.9983790449044903	148.0	2.8861660022663735	89.0	0.2052094947857864
122	Jan14_100x_M1BP_rep1_3R2_B-C-A_Position003_2_cmle.ics	2	2	0	1.083	0.6592714829908553	1.0	0.31964825924239826	1.0	0.2918229810711206	1.0	0.3182908668164536	3.001125620454294	0.4267834952194974	0.5529152189901346	0.42446298597550153	0.27058025411478276	0.8284845712161428	1.0045807478370574	118.0	2.285950570126704	68.0	0.15678927691498287
123	Jan14_100x_M1BP_rep1_3R2_B-C-A_Position003_2_cmle.ics	3	1	0	1.5162	0.4958858524853175	1.0	0.13488042914928763	1.0	1.2452384039718545	1.0	0.30522020166941516	2.2403310656133004	0.8909746634113725	0.9585456534732705	0.8840149527408293	0.76292409153995	0.472065866278141	0.9846874856202686	244.0	4.657061792534638	198.0	0.45653348278186184
124	Jan14_100x_M1BP_rep1_3R2_B-C-A_Position003_2_cmle.ics	4	1	0	1.7328	0.3760344382630885	1.0	0.4081422272936091	1.0	0.5260913608053412	1.0	0.27902849191701196	1.8676705033294754	0.5986045039875145	0.7644818912671554	0.5966147690888516	0.35145100478930796	0.718015349596717	0.9935176728676609	322.0	6.095914622127604	287.0	0.6617429775676483
125	Jan14_100x_M1BP_rep1_3R2_B-C-A_Position003_2_cmle.ics	4	2	0	1.083	0.3889282991675538	2.0	4.684681176156036	1.0	0.5556144027286182	1.0	0.2921354378512409	2.214281969129805	0.4673302691773438	0.597899247547692	0.4665686994856723	0.3555967327587594	0.8083257625320339	0.9973478593767274	142.0	2.681864020012928	86.0	0.19829232080424306
126	Jan14_100x_M1BP_rep1_3R2_B-C-A_Position003_2_cmle.ics	5	1	0	2.3826	0.36866066141563203	1.0	0.21888977654770858	1.0	1.2225574214657589	1.0	0.25846725917613894	2.9745975268285925	0.7566989611658327	0.8898531940016077	0.7378222558970473	0.6290523570881874	0.6538461043690827	0.9671595831971426	468.0	9.054411456685347	484.0	1.1159707356889959
127	Jan14_100x_M1BP_rep1_3R2_B-C-A_Position003_2_cmle.ics	6	1	0	1.5162	0.4271346945045368	1.0	0.3519233734651801	1.0	0.0	1.0	0.1133026531906785	1.5850115282382455	0.5070273712186929	0.8107731492589654	0.5022286410365258	0.02207415883796903	0.7462069702198478	0.6341920021540945	572.0	10.442362922426472	433.0	0.9983787780027585
128	Jan14_100x_M1BP_rep1_3R2_B-C-A_Position003_2_cmle.ics	7	1	0	1.5162	0.5966222453682745	1.0	0.21700855283407172	1.0	0.0	1.0	0.14913855852650532	1.5048840690966439	0.08929285631346037	0.34984969487414364	0.08929285631346037	0.03171244629655911	0.9348335938615339	0.8713403105562604	262.0	5.129536246252456	154.0	0.3550815977192259
129	Jan14_100x_M1BP_rep1_3R2_B-C-A_Position003_2_cmle.ics	8	1	0	1.9493999999999998	0.15407140475284348	1.0	0.2905551848718349	1.0	0.23070632344123612	1.0	0.20554401208225279	1.5095417708065588	0.39037746204036833	0.6038132406447547	0.37853121125271866	0.17055714779356465	0.8228485052143434	0.8577507676940715	510.0	9.641936374204368	491.0	1.132110808312597
130	Jan14_100x_M1BP_rep1_3R2_B-C-A_Position003_2_cmle.ics	10	1	0	2.166	0.4258061930166557	1.0	0.2908726284996278	1.0	2.0043779515382347	1.0	0.3245144966407718	2.8455827507652875	0.8402783472279167	0.9010409548539929	0.8402783472279167	0.760135073572958	0.5559371299513076	0.989560306177542	364.0	7.034518272252907	372.0	0.8577295737113769
131	Jan14_100x_M1BP_rep1_3R2_B-C-A_Position003_2_cmle.ics	10	2	0	2.166	0.6081490413287706	2.0	0.4370688028091581	2.0	1.5837581932427913	1.0	0.23824470799281297	1.791881378072839	0.7480092023142454	0.8297047970479705	0.7472005831169423	0.6529907521297436	0.6563887383709301	0.9739056209233015	496.0	9.422689486190935	507.0	1.1690024028808284
132	Jan14_100x_M1BP_rep1_3R2_B-C-A_Position003_2_cmle.ics	11	1	0	1.2995999999999999	0.3814811110532836	1.0	5.457960965657541	1.0	0.0	1.0	0.24632599678266848	2.2465712942798755	0.2637020345947379	0.48514054703994397	0.23933234238754816	0.03030589928330004	0.9015890155887774	0.9917978020283853	200.0	3.8141942235411186	132.0	0.30435565518790797
133	Jan14_100x_M1BP_rep1_3R2_B-C-A_Position003_2_cmle.ics	11	2	0	0.6497999999999999	4.992385888981029	1.0	0.33436460361842557	1.0	0.0	1.0	0.22017328513908466	1.318470160357264	0.20660272857237533	0.39816138530433715	0.20660272857237533	0.03030589928330004	0.9114983198096267	0.9565441895976703	120.0	2.237024986675753	58.0	0.13373203030983835
134	Jan14_100x_M1BP_rep1_3R2_B-C-A_Position003_2_cmle.ics	12	1	0	2.166	0.3316305314703481	1.0	0.3843931732280448	2.0	1.2032169749388533	1.0	0.25938093066305906	2.2203780515786065	0.7921953299925365	0.9127954681364936	0.7921953299925365	0.6280937524627174	0.5899493408235713	0.94922186952865	432.0	8.249894042292231	430.0	0.9914616040212152
135	Jan14_100x_M1BP_rep1_3R2_B-C-A_Position003_2_cmle.ics	13	1	0	2.3826	0.5147925881630101	1.0	0.2950361214757931	1.0	1.6017067927595934	1.0	0.3316045665959118	2.87602319249026	0.7773638090313757	0.86214006784269	0.7792673239665665	0.6466060933326939	0.5675424454774668	0.9805570596650102	482.0	9.34387409122002	573.0	1.3211802304747822
136	Jan14_100x_M1BP_rep1_3R2_B-C-A_Position003_2_cmle.ics	13	2	0	1.2995999999999999	0.620708688498305	3.0	0.3467969085081144	2.0	2.5991999999999997	1.0	0.2788066178289909	2.755435239492194	0.901778212363882	0.9375686714383109	0.89929717975394	0.8699490658599488	0.544576424093829	0.9829074533951568	172.0	3.3054847009930173	112.0	0.25824116197761887
137	Jan14_100x_M1BP_rep1_3R2_B-C-A_Position003_2_cmle.ics	13	3	0	1.9493999999999998	0.574576021324874	2.0	0.35378746115403564	3.0	0.9018655279647406	1.0	0.29418016559668314	2.857138186575573	0.5557346254161984	0.6412458119544073	0.5547422123722217	0.42043078231753467	0.7833644758477033	0.9937969441348106	306.0	5.925593317565132	273.0	0.6294628323204459
138	Jan14_100x_M1BP_rep1_3R2_B-C-A_Position003_2_cmle.ics	14	1	0	2.8158	0.5708518574689395	1.0	0.5361065297424749	1.0	0.0	1.0	0.13502472921804207	2.4678004234035007	0.1402922694294418	0.29218113052052214	0.12146497721397281	0.022234158928247316	0.9677148930729058	0.8326404797767938	516.0	10.15050659138328	405.0	0.9338184875083538
139	Jan14_100x_M1BP_rep1_3R2_B-C-A_Position003_2_cmle.ics	15	1	0	2.166	0.7808040065627788	1.0	0.7678772082204856	1.0	1.1368333649278028	1.0	0.27265153804905656	2.5144586088221477	0.7356761741061038	0.8370217185010116	0.7348212207480618	0.6001839716388248	0.6267453039670186	0.9829010916810478	436.0	8.386095363794526	447.0	1.0306589232499608
140	Jan14_100x_M1BP_rep1_3R2_B-C-A_Position003_2_cmle.ics	16	1	0	1.7328	0.5225348430534662	1.0	0.28018467956196874	1.0	0.6606423714395955	1.0	0.2731631479618686	1.8114833289261194	0.6013149720439014	0.785114554114347	0.6020021084734276	0.4105640166418796	0.7293526860674349	0.9508782040501333	418.0	7.609352675151256	420.0	0.9684043574160707
141	Jan14_100x_M1BP_rep1_3R2_B-C-A_Position003_2_cmle.ics	17	1	0	2.166	0.32005267413737953	1.0	0.29053803062378464	1.0	0.0	1.0	0.2513759487987282	2.263181086107789	0.19287373819894713	0.46351188175235425	0.19051452391294818	0.02083441264730145	0.9146830122607171	0.9364113522982447	484.0	9.201327512407401	502.0	1.157473779578256
142	Jan14_100x_M1BP_rep1_3R2_B-C-A_Position003_2_cmle.ics	18	1	0	2.166	1.114608812370701	2.0	0.39400052788384493	1.0	0.10317500441073144	1.0	0.2375504910665082	1.8671367092855973	0.48302529820422074	0.6741770710446978	0.47584054266614234	0.0708972342377769	0.8352843719625997	0.9133848820968702	484.0	9.201327512407412	488.0	1.1251936343310536
143	Jan14_100x_M1BP_rep1_3R2_B-C-A_Position003_2_cmle.ics	19	1	0	1.7328	0.43847029166849416	1.0	0.39025688759788163	3.0	1.8940413082472753	1.0	0.2608315189686978	3.094571624855781	0.9292867981790591	0.9547412262292965	0.9231201368934233	0.8865431181997223	0.46190852796549	0.994411492178636	224.0	4.350539166469865	161.0	0.37122167034282705
144	Jan14_100x_M1BP_rep1_3R2_B-C-A_Position003_2_cmle.ics	19	2	0	1.2995999999999999	0.32509589185247334	2.0	0.23397833080110764	1.0	1.3452374738224686	1.0	0.32346652244366064	2.4184659077023323	0.8170341910696413	0.8843347431634003	0.8190101055758241	0.7440706421722145	0.47617088081712516	0.9939996573136123	198.0	3.7929040604708097	149.0	0.34355297441665367
145	Jan14_100x_M1BP_rep1_3R2_B-C-A_Position003_2_cmle.ics	20	1	0	2.3826	0.23390165842140828	1.0	0.1272602711655085	1.0	0.0	1.0	0.2692083709741145	2.8300895583229346	0.16344287717408462	0.38803173954628606	0.16344287717408462	0.02204031980982273	0.9489305918307183	0.9270898457615206	428.0	8.347745209194128	432.0	0.9960730533422443
146	Jan14_100x_M1BP_rep1_3R2_B-C-A_Position003_2_cmle.ics	23	1	0	1.5162	0.5233084701447531	1.0	0.5868748182154775	1.0	1.4930362603455627	1.0	0.3143224270587024	3.131652803099466	0.9012265597358179	0.9434829185831662	0.9008039470063294	0.8446947360144671	0.41050077686880615	1.0089410754121795	174.0	3.3969906105845857	121.0	0.27899268392224896
147	Jan14_100x_M1BP_rep1_3R2_B-C-A_Position003_2_cmle.ics	23	2	0	1.083	3.499993310557943	1.0	0.25091736163605766	2.0	0.0	1.0	0.20821782984432663	1.5441115271580634	0.08724495813185518	0.28518005267916813	0.08724495813185518	0.03146007783936785	0.9490078104279795	0.9484515243411583	154.0	2.87982074495604	82.0	0.18906942216218525
148	Jan14_100x_M1BP_rep1_3R2_B-C-A_Position003_2_cmle.ics	24	1	0	2.3826	0.9488545188208481	1.0	0.17833967790704044	1.0	0.8508028822180275	1.0	0.2272296508084339	1.4382758028450797	0.599606399893261	0.7893272106650063	0.5994774235870979	0.4254461357142063	0.7291469615486953	0.9319638889475407	736.0	13.709497468819155	895.0	2.0636235711604365
149	Jan14_100x_M1BP_rep1_3R2_B-C-A_Position003_2_cmle.ics	25	1	0	2.166	0.46090706165346434	1.0	0.49049319899607313	1.0	2.5991999999999997	1.0	0.28849069238985264	2.7958870441721584	0.9899516221833425	0.9998679003792726	0.9896375186407242	0.9193869403379402	0.21681994981577682	0.9893973636531199	388.0	7.453836970979553	386.0	0.8900097189585793
150	Jan14_100x_M1BP_rep1_3R2_B-C-A_Position003_2_cmle.ics	25	2	0	1.9493999999999998	4.776607617633873	1.0	0.22391410871659934	3.0	1.2269033092775323	1.0	0.2738763843512665	2.7861463885331057	0.6984782123692214	0.7918917252797576	0.6928272841492197	0.6041458732078485	0.7263724841013284	0.9835989908663738	330.0	6.368317265132198	295.0	0.680188774851764
151	Jan14_100x_M1BP_rep1_3R2_B-C-A_Position003_2_cmle.ics	26	1	0	1.5162	0.5529006470810832	1.0	0.18729312637279857	1.0	0.0	1.0	0.25042510327310386	2.5498379714982167	0.1943510091017016	0.3846829244163039	0.1904432132963989	0.032072368421052634	0.9280464294631627	0.9583034784869874	228.0	4.439929990291326	162.0	0.37352739500334153
152	Jan14_100x_M1BP_rep1_3R2_B-C-A_Position003_2_cmle.ics	27	1	0	1.7328	1.6821240507743322	1.0	0.1543717235628988	1.0	2.7095281946955994	1.0	0.2891758034925718	2.986540432687079	0.9771698591447296	0.9932333345403194	0.9769073396820799	0.9468171778252525	0.30625379845609274	0.9997790120985601	234.0	4.550610977183091	181.0	0.41733616355311615
153	Jan14_100x_M1BP_rep1_3R2_B-C-A_Position003_2_cmle.ics	27	2	0	1.9493999999999998	0.4845094007909595	1.0	0.6673896375491728	2.0	2.148491600780476	1.0	0.28890181959335376	2.9364840181312317	0.9370813267190499	0.9711930151718144	0.9347322301480971	0.876020657565992	0.4148650896878015	0.9888556452436867	298.0	5.770216918762636	260.0	0.5994884117337581
154	Jan14_100x_M1BP_rep1_3R2_B-C-A_Position003_2_cmle.ics	28	1	0	2.166	0.677034049465093	1.0	0.3590008415789302	1.0	1.847138149621899	1.0	0.30619372883047635	2.5686500539030894	0.9004867093906743	0.965783625593715	0.8968207391409814	0.7842965797319186	0.49562409686730824	0.9543195199851283	458.0	8.760718650610446	510.0	1.1759195768623716
155	Jan14_100x_M1BP_rep1_3R2_B-C-A_Position003_2_cmle.ics	29	1	0	1.9493999999999998	0.5282645673028183	1.0	0.3176082493418172	1.0	2.1003330663048003	1.0	0.2898561009403495	2.1113293845599905	0.9636821322803554	0.9918089832181639	0.9629022704837118	0.9013153998025666	0.34363252479773004	0.980321505063524	400.0	7.55817270056099	405.0	0.9338184875083538
156	Jan14_100x_M1BP_rep1_3R2_B-C-A_Position003_2_cmle.ics	30	1	0	1.9493999999999998	0.32436762487431475	2.0	0.397952224591261	2.0	0.1459114905355603	1.0	0.29890966909497063	2.467465989955115	0.3927446769098291	0.5946966852405341	0.3937059120970447	0.1415493909673931	0.8291787397667049	0.9747510031503348	392.0	7.519822545960592	399.0	0.9199841395452671
157	Jan14_100x_M1BP_rep1_3R2_B-C-A_Position003_2_cmle.ics	31	1	0	2.8158	0.4071597822313315	1.0	0.4028970263713954	1.0	0.9733510449106972	1.0	0.2805013492160629	3.228080813390781	0.6356431851129956	0.7575964741305328	0.6341207387258966	0.4570357387016538	0.7435784303232403	0.967462843862008	536.0	10.433623968607618	618.0	1.4249378401979325
158	Jan14_100x_M1BP_rep1_3R2_B-C-A_Position003_2_cmle.ics	31	2	0	2.166	0.4874067564446037	2.0	10.630649490923293	1.0	0.0	1.0	0.17980530334254327	2.7936374998683426	0.04486610714337663	0.17519285128995815	0.06562762125024849	0.016510543183658428	0.9778039729160967	0.8466604520533275	294.0	5.868068085664535	201.0	0.4634506567634053
159	Jan14_100x_M1BP_rep1_3R2_B-C-A_Position003_2_cmle.ics	32	1	0	1.7328	0.43436484228783656	1.0	0.19832333382341924	1.0	0.65253602307166	1.0	0.2253911973176835	1.4928204458648084	0.6054394259881382	0.7458369623823151	0.6038219070133963	0.4205523412550288	0.7214462400325529	0.9389298976370128	422.0	7.979606485057746	387.0	0.8923154436190937
160	Jan14_100x_M1BP_rep1_3R2_B-C-A_Position003_2_cmle.ics	33	1	0	2.3826	0.40347502333789687	1.0	0.27815432676918117	1.0	1.9963956842287418	1.0	0.25047820611049443	2.6340551195039064	0.921397033850334	0.9658647496131929	0.9184535265481716	0.8244499792444998	0.4438193807308876	0.9389424657209346	482.0	9.1800373493371	498.0	1.1482508809361982
161	Jan14_100x_M1BP_rep1_3R2_B-C-A_Position003_2_cmle.ics	34	1	0	1.5162	2.294491909701807	1.0	0.6062696420561876	2.0	0.0	1.0	0.2349974307154211	2.3834825974570397	0.14698220780497395	0.2754276024771454	0.14692814312395558	0.022889019954782267	0.9503610488760206	0.9692315849820974	230.0	4.437814904521213	159.0	0.3666102210217982
162	Jan14_100x_M1BP_rep1_3R2_B-C-A_Position003_2_cmle.ics	34	2	0	1.2995999999999999	0.545595375958402	1.0	0.31294902318530354	1.0	1.4930362603455627	1.0	0.31013286501782295	2.75766847136183	0.8164897277106065	0.8713408040892558	0.8156935024083358	0.7533004030276221	0.611387246703356	0.9988578944980775	158.0	3.039427315298757	104.0	0.2397953646935032
163	Jan14_100x_M1BP_rep1_3R2_B-C-A_Position003_2_cmle.ics	34	3	0	0.8664	3.3822388938326897	1.0	3.490647238352472	1.0	1.7328	1.0	0.25446900494077324	1.1957274041633987	0.9281332940135654	0.9716184999508503	0.9281332940135654	0.8436080802123267	0.4156755389189271	0.950958652678489	160.0	2.9202859853265464	96.0	0.22134956740938755
164	Jan14_100x_M1BP_rep1_3R2_B-C-A_Position003_2_cmle.ics	35	1	0	2.166	0.5497187451882845	1.0	0.4333568855897902	1.0	2.59666552440089	1.0	0.2937505263389646	2.5284051108356764	0.9722464830785605	0.9905836281873688	0.9705890716464839	0.936606043864531	0.2788463048666171	0.9810736266939464	454.0	8.694733075629399	493.0	1.1367222576336258
165	Jan14_100x_M1BP_rep1_3R2_B-C-A_Position003_2_cmle.ics	36	1	0	2.3826	0.5634502575349162	1.0	0.21063354422756617	1.0	0.5836459621422412	1.0	0.28413956930397016	2.5886233158187184	0.5553206149448963	0.703938374267684	0.5548248092424016	0.3532050557599134	0.7403349127355837	0.9791024020911916	492.0	9.473730155411994	547.0	1.2612313893014064
166	Jan14_100x_M1BP_rep1_3R2_B-C-A_Position003_2_cmle.ics	37	1	0	2.166	0.30968641115375894	1.0	0.33021861450524514	1.0	0.8595614345612763	1.0	0.28850802596466696	2.7883437551677357	0.67732177273716	0.7864813868668525	0.6767248574738344	0.5226296646651457	0.6367419021498345	0.987439919935684	394.0	7.634733704392578	395.0	0.9107612409032094
167	Jan14_100x_M1BP_rep1_3R2_B-C-A_Position003_2_cmle.ics	38	1	0	2.3826	0.3184635476946541	1.0	0.34021133182657154	2.0	0.0	1.0	0.27406001156332	2.812919250700103	0.2971612183890891	0.5073285076533411	0.29413675491310703	0.02182091137751362	0.8822877835764801	0.9887540345640985	432.0	8.39032553533475	442.0	1.0191302999473888
168	Jan14_100x_M1BP_rep1_3R2_B-C-A_Position003_2_cmle.ics	39	1	0	2.166	0.3124034384641442	1.0	0.23037207282891278	1.0	0.3720027687491155	1.0	0.2993537741832043	2.233189754172252	0.49706209021532727	0.6890585253126008	0.5024945362043639	0.26858138368385226	0.7456577588174212	0.9780237777671579	422.0	8.120037978100264	446.0	1.0283531985894465
169	Jan14_100x_M1BP_rep1_3R2_B-C-A_Position003_2_cmle.ics	40	1	0	1.7328	0.9536760848908783	1.0	0.5839295253826822	1.0	1.5338067085748235	1.0	0.13962313779670088	1.1849025338467645	0.9088089452577096	0.964785949939746	0.9063197613544322	0.8036112922025327	0.36976068574037463	0.5623102101664788	362.0	6.896201864980504	242.0	0.5579853678444979
170	Jan14_100x_M1BP_rep1_3R2_B-C-A_Position003_2_cmle.ics	40	2	0	1.5162	3.280427353463452	1.0	2.9613401615390322	1.0	0.0	1.0	0.18068469100852247	2.9424058264163566	0.0741882165458293	0.19169020855146618	0.0741882165458293	0.026060701844498442	0.9655108401597569	0.9383811298272102	134.0	2.6903243630933718	62.0	0.14295492895189613
171	Jan14_100x_M1BP_rep1_3R2_B-C-A_Position003_2_cmle.ics	41	1	0	2.3826	0.6851931729494212	1.0	0.06384061917954569	1.0	1.9830205042639815	1.0	0.2872856894655074	2.7039997849291897	0.9148473874806001	0.961532160717365	0.9129289532678048	0.840882048629074	0.38876863191671995	0.9901652145801481	438.0	8.454196024545677	462.0	1.0652447931576776
172	Jan14_100x_M1BP_rep1_3R2_B-C-A_Position003_2_cmle.ics	42	1	0	2.166	0.41529903901677473	1.0	5.150347717935149	1.0	0.8595614345612763	1.0	0.29862315766761777	2.65810095060132	0.6874501354405042	0.8138158869083735	0.6837667270216944	0.5115184146533727	0.6696627538101664	0.9854660396258245	398.0	7.724124528214034	408.0	0.9407356614898973
173	Jan14_100x_M1BP_rep1_3R2_B-C-A_Position003_2_cmle.ics	43	1	0	2.3826	0.3829258882532382	1.0	0.17739133682245237	1.0	1.6313400576791501	1.0	0.2951375862358905	3.1203397451160795	0.8617691384429343	0.9263272599290684	0.8608396278347817	0.7680893593596304	0.48603928375055744	0.9922743900787895	424.0	8.25835438537267	446.0	1.0283531985894465
174	Jan14_100x_M1BP_rep1_3R2_B-C-A_Position003_2_cmle.ics	44	1	0	1.7328	0.27551491615788454	1.0	0.5560231363451588	1.0	0.0	1.0	0.2536820727965879	2.8695778968758434	0.09966084618583755	0.2407464898458871	0.13398040054124027	0.02516708743607917	0.963978041653357	0.9512188797160244	192.0	3.705628322419464	126.0	0.2905213072248212
175	Jan14_100x_M1BP_rep1_3R2_B-C-A_Position003_2_cmle.ics	44	2	0	1.9493999999999998	5.413209084383751	1.0	4.867954377263172	1.0	0.7252201245704302	1.0	0.2715969641606709	3.1217315639728995	0.617013923464875	0.7322940035965534	0.6155963893884102	0.4624324181842677	0.6553313964168366	0.9912141127849888	268.0	5.193406735463382	215.0	0.4957308020106076
176	Jan14_100x_M1BP_rep1_3R2_B-C-A_Position003_2_cmle.ics	45	1	0	1.2995999999999999	0.28571263450043005	1.0	0.20867198252545463	1.0	0.9018655279647406	1.0	0.3365198334784075	2.5109719274889346	0.7712470023980815	0.8740887290167866	0.7673621103117506	0.6489328537170264	0.595807360519917	1.0029882961597167	210.0	3.9908607854139215	166.0	0.3827502936453994
177	Jan14_100x_M1BP_rep1_3R2_B-C-A_Position003_2_cmle.ics	46	1	0	1.9493999999999998	0.392345835237082	1.0	0.22398423643690812	1.0	2.7324965489461563	1.0	0.30252973491169216	2.5725526147076767	0.9822110289846718	0.9949674770432708	0.9788634035817375	0.9574386010029574	0.27954239936717257	0.9768499617363056	418.0	8.007241905438386	442.0	1.0191302999473888
178	Jan14_100x_M1BP_rep1_3R2_B-C-A_Position003_2_cmle.ics	47	1	0	1.9493999999999998	0.3815032353429434	1.0	0.16151456251717305	1.0	0.0	1.0	0.24975086353243398	2.6757922471994164	0.21557430143472983	0.4630037748211241	0.19352100721459894	0.028013342168549112	0.9290796640244487	0.9536241039354398	320.0	6.191650703259394	269.0	0.6202399336783881
179	Jan14_100x_M1BP_rep1_3R2_B-C-A_Position003_2_cmle.ics	48	1	0	2.166	0.5020414258714063	1.0	0.10302079591926307	1.0	0.5158750220536572	1.0	0.27717452306583135	2.420572458246708	0.4983803831688295	0.652964480819482	0.49385268109804803	0.3124455612062633	0.7954117769097048	0.9745347084141955	466.0	8.962905547093772	498.0	1.1482508809361982
180	Jan14_100x_M1BP_rep1_3R2_B-C-A_Position003_2_cmle.ics	49	1	0	2.166	0.3733828789282653	1.0	0.2762318879042262	1.0	1.8532166921928226	1.0	0.3068944346862903	2.9422731537619096	0.9143560636492956	0.9634612021909573	0.9030326516916591	0.824106674480262	0.47302154239787186	0.9728201721342518	404.0	7.764589768584544	423.0	0.9753215313976139
181	Jan14_100x_M1BP_rep1_3R2_B-C-A_Position003_2_cmle.ics	50	1	0	1.9493999999999998	0.640256692431871	1.0	0.2790699443332941	1.0	0.0	1.0	0.31204943430104654	2.2219013566582393	0.2800634404037545	0.4632770859865101	0.23174024810150465	0.02452419697184095	0.8952098608655824	0.9725308250327975	348.0	6.63014447928624	341.0	0.7862521092354289
182	Jan14_100x_M1BP_rep1_3R2_B-C-A_Position003_2_cmle.ics	51	1	0	2.3826	0.4423567906623263	1.0	0.12993958130166947	1.0	0.0	1.0	0.20428121100742272	2.6953841152218767	0.18030787471209633	0.41348555379546936	0.16745546603951447	0.02274560491355601	0.9447085980736148	0.9101582629544293	448.0	8.677673084099316	403.0	0.929207038187325
183	Jan14_100x_M1BP_rep1_3R2_B-C-A_Position003_2_cmle.ics	52	1	0	1.7328	0.6219209629113904	1.0	0.25537927921719034	1.0	0.0	1.0	0.23105129505828242	2.334828640419907	0.17347446466026048	0.3495927027949856	0.1550265840690698	0.03124237842056485	0.9572959964129117	0.9432310627863049	274.0	5.350898220035989	205.0	0.472673555405463
184	Jan14_100x_M1BP_rep1_3R2_B-C-A_Position003_2_cmle.ics	53	1	0	1.7328	0.2067674285571767	1.0	0.5135193203663482	1.0	0.2918229810711206	1.0	0.31037117895333227	2.5055236350727506	0.4409409281623135	0.5921524072135557	0.4409409281623135	0.2371341520497698	0.8136918243067263	0.9874838910988545	272.0	5.2593923104444205	235.0	0.5418452952208966
185	Jan14_100x_M1BP_rep1_3R2_B-C-A_Position003_2_cmle.ics	54	1	0	2.166	0.3579807256112414	1.0	0.16742724001657122	1.0	0.8815276241084421	1.0	0.31225365260861865	2.5799627216686973	0.6650871412468569	0.7589504031908436	0.6545738316136305	0.5078969045348132	0.730634637914478	0.9832426545099149	426.0	8.1860235530813	462.0	1.0652447931576776
186	Jan14_100x_M1BP_rep1_3R2_B-C-A_Position003_2_cmle.ics	55	1	0	1.7328	1.8661541494910114	2.0	0.2663883363083379	1.0	0.10317500441073144	1.0	0.27422853105817757	2.6284326704475136	0.32672624110823417	0.5201320795281406	0.31251811069255286	0.07959590955403296	0.9004783219425082	0.9839805352282321	304.0	5.880897905654402	261.0	0.6017941363942725
187	Jan14_100x_M1BP_rep1_3R2_B-C-A_Position003_2_cmle.ics	55	2	0	1.2995999999999999	1.3410742592719445	2.0	0.7942716036065014	1.0	1.0161559471409798	1.0	0.2077577786347495	2.8031733509030183	0.6507604154008656	0.7296272235256728	0.6486385432927342	0.5949677980202092	0.7633731080496478	0.9235335864323716	132.0	2.5051974581401244	65.0	0.14987210293343953
188	Jan14_100x_M1BP_rep1_3R2_B-C-A_Position003_2_cmle.ics	55	3	0	1.083	0.5766982153131384	2.0	1.200514106564236	1.0	1.3412750573395087	1.0	0.15127837935343516	2.076037177246552	0.8252914068853348	0.8957057795309448	0.8245108944578944	0.7126428992064011	0.6585650948977652	0.7542413097703837	202.0	3.6482423958880688	105.0	0.24210108935401767
189	Jan14_100x_M1BP_rep1_3R2_B-C-A_Position003_2_cmle.ics	56	1	0	1.9493999999999998	0.36905800628572855	1.0	0.1858301857001871	1.0	0.0	1.0	0.24062013602396287	2.643367934208258	0.14288341384429762	0.3281079699126714	0.14288341384429762	0.021794026490125632	0.9489104970431357	0.9182686814689031	328.0	6.323621853221471	274.0	0.6317685569809603
190	Jan14_100x_M1BP_rep1_3R2_B-C-A_Position003_2_cmle.ics	56	2	0	1.2995999999999999	0.3781627410718849	2.0	0.23980623512322438	2.0	0.0	1.0	0.20934530637086987	1.5795183394390169	0.1823449995738974	0.4205969024583877	0.1823449995738974	0.021794026490125632	0.9463132561541366	0.879365296340733	246.0	4.584730960243265	166.0	0.3827502936453994
191	Jan14_100x_M1BP_rep1_3R2_B-C-A_Position003_2_cmle.ics	57	1	0	2.166	0.6077639083763631	1.0	0.42417238087042997	1.0	1.9493999999999998	1.0	0.2929742680802569	2.4397674741795274	0.9019862297682131	0.9519283531395568	0.8968954896282678	0.8319775382606571	0.5560836798105169	0.988235927221696	382.0	7.343155984087787	380.0	0.8761753709954926
192	Jan14_100x_M1BP_rep1_3R2_B-C-A_Position003_2_cmle.ics	57	2	0	1.5162	0.2481035599440143	2.0	0.9047389906103708	1.0	2.166	1.0	0.270147343717604	2.7704204881058097	0.9321661880329556	0.9558996110850766	0.9305360297033272	0.8918448025185345	0.4284458536892856	0.993912114685833	182.0	3.5055565117062404	120.0	0.2766869592617345
193	Jan14_100x_M1BP_rep1_3R2_B-C-A_Position003_2_cmle.ics	58	1	0	2.166	0.6205716060699037	1.0	0.3312480569126683	1.0	1.2032169749388533	1.0	0.32024381244378	2.697906539486839	0.7818177716618918	0.8766135035755375	0.7818177716618918	0.6272981569627106	0.590049695020371	0.9949855631018366	412.0	7.919966167387038	445.0	1.0260474739289323
194	Jan14_100x_M1BP_rep1_3R2_B-C-A_Position003_2_cmle.ics	59	1	0	2.5991999999999997	5.606652195060525	1.0	0.170002154025832	1.0	1.663646957482313	1.0	0.29462354821207726	3.0811868581810895	0.8022434535410226	0.876960518539142	0.7994959189953549	0.6992817334134392	0.6494263249348735	0.9784669225541827	492.0	9.567351150773668	557.0	1.2842886359065508
195	Jan14_100x_M1BP_rep1_3R2_B-C-A_Position003_2_cmle.ics	59	2	0	1.7328	0.5326523102896134	1.0	0.2357919665248263	2.0	1.2269033092775323	1.0	0.24885389575328215	2.0389384852368444	0.6957685525743789	0.813890557761724	0.6950212231779572	0.5710023982923768	0.6847397673535096	0.9372431806724683	314.0	6.010753969846369	261.0	0.6017941363942725
196	Jan14_100x_M1BP_rep1_3R2_B-C-A_Position003_2_cmle.ics	60	1	0	2.5991999999999997	0.5253456516382399	1.0	0.37456475533085815	1.0	0.10317500441073144	1.0	0.21402830883951854	2.1237944430565525	0.35833861250016846	0.5727514118963216	0.3582948066477066	0.0642429674758394	0.8810512051209138	0.9677801655004501	570.0	11.053014478047517	592.0	1.3649889990245565
197	Jan14_100x_M1BP_rep1_3R2_B-C-A_Position003_2_cmle.ics	61	1	0	1.9493999999999998	0.5657484651842282	1.0	0.42290773645015706	1.0	1.0368959615364501	1.0	0.20943951023931953	1.5576325057985014	0.6660032549657836	0.8190601776505422	0.6679371164140473	0.5129083413400263	0.6832455304168096	0.8335605597848965	540.0	10.242151806344042	540.0	1.245091316677805
198	Jan14_100x_M1BP_rep1_3R2_B-C-A_Position003_2_cmle.ics	61	2	0	1.7328	0.4047546596137157	2.0	0.4466259495935866	2.0	0.3720027687491155	1.0	0.2985062864555966	2.316607607649563	0.4192435145787172	0.5438317417988588	0.41584148708798213	0.22913316927782898	0.8477782201588471	0.988674137730248	306.0	5.831972322203453	275.0	0.634074281641475
199	Jan14_100x_M1BP_rep1_3R2_B-C-A_Position003_2_cmle.ics	62	1	0	1.5162	0.5138052437141659	1.0	0.18813107923497938	1.0	0.0	1.0	0.2414139217791943	2.3820907073263475	0.21518031549055333	0.4393887165345283	0.2095664877464257	0.03474992203017022	0.9198480246854399	0.9456717637046184	190.0	3.567311915147056	121.0	0.27899268392224896
200	Jan14_100x_M1BP_rep1_3R2_B-C-A_Position003_2_cmle.ics	63	1	0	2.166	0.7073875301670945	1.0	0.5949648270165095	1.0	1.2737298093406069	1.0	0.2566171602638834	2.7260808185033927	0.7773821380410545	0.8552054045954927	0.7758441375298566	0.6638587507381521	0.6080892017807432	0.9861780693615954	338.0	6.476883166253853	296.0	0.6824944995122783
201	Jan14_100x_M1BP_rep1_3R2_B-C-A_Position003_2_cmle.ics	63	2	0	1.5162	0.5537828296453717	1.0	0.46974693159597164	1.0	1.1160083062473465	1.0	0.32297200995213826	2.7426787770289707	0.6929110956380719	0.7855811350355635	0.689341524251051	0.5939876959959104	0.6620341812052757	1.0055386606660408	206.0	3.995090956954144	158.0	0.3643044963612837
202	Jan14_100x_M1BP_rep1_3R2_B-C-A_Position004_3_cmle.ics	1	1	0	2.166	0.8335097193840926	1.0	0.9867594421660048	1.0	2.166	1.0	0.22920738083395537	2.577343805923546	0.9676366223776549	0.9852855687890358	0.9577029861366247	0.9102461551340064	0.3145745651796854	0.9421881497305414	372.0	7.00265268033205	323.0	0.7447490653461686
203	Jan14_100x_M1BP_rep1_3R2_B-C-A_Position004_3_cmle.ics	1	2	0	1.2995999999999999	3.241185152707643	1.0	0.38797644052575014	2.0	0.5556144027286182	1.0	0.3257268950853558	3.010014412685695	0.5024485297195236	0.5910606574988257	0.5010766089839881	0.3817009026773382	0.766968682707897	1.002758628927456	138.0	2.6626889427127307	87.0	0.20059804546475749
204	Jan14_100x_M1BP_rep1_3R2_B-C-A_Position004_3_cmle.ics	2	1	0	1.5162	0.2607362071481059	1.0	0.22580435700707463	1.0	1.0703829119356776	1.0	0.27395309223883324	2.6094027482670996	0.8528109567713528	0.9302126158561802	0.8393704235288394	0.7256671613107256	0.48698670246331954	0.9878251557122026	224.0	4.303728668789026	165.0	0.3804445689848849
205	Jan14_100x_M1BP_rep1_3R2_B-C-A_Position004_3_cmle.ics	3	1	0	2.5991999999999997	0.3770089103857699	1.0	0.09438590415721881	3.0	1.5162	1.0	0.2612442731392706	1.791601468007477	0.9071068548387097	0.9692173753665689	0.878949780058651	0.6851390670821115	0.39858246140453657	0.9542975273532758	682.0	12.97082632403787	856.0	1.9737003094003729
206	Jan14_100x_M1BP_rep1_3R2_B-C-A_Position004_3_cmle.ics	4	1	0	2.166	0.5287436801409234	1.0	0.4619102173493321	1.0	1.242391573779135	1.0	0.288727433883462	2.2749455013624806	0.7693262166098468	0.8776392765026078	0.7693262166098468	0.6337497864169305	0.5723487160952346	0.9667818751741177	456.0	8.669212741018875	492.0	1.1344165329731113
207	Jan14_100x_M1BP_rep1_3R2_B-C-A_Position004_3_cmle.ics	5	1	0	2.3826	0.32211309475161304	3.0	0.46737447925081665	2.0	2.3825999999999996	1.0	0.2771412865839389	2.5136320395128062	0.9326172508693379	0.9636366759421485	0.9255556700676767	0.8336291563128624	0.49069321271715527	0.9805040837798512	442.0	8.496776350686297	460.0	1.0606333438366489
208	Jan14_100x_M1BP_rep1_3R2_B-C-A_Position004_3_cmle.ics	5	2	0	2.166	0.435012341377001	1.0	0.5564884231976442	1.0	0.8318234787411565	1.0	0.28164500778488155	2.4271431823313496	0.5514121253067971	0.6685017234074226	0.5498566689950798	0.39574625640790745	0.782234598088662	0.9577530073910743	466.0	8.775663556370425	502.0	1.157473779578256
209	Jan14_100x_M1BP_rep1_3R2_B-C-A_Position004_3_cmle.ics	5	3	0	1.5162	0.4491900928807014	2.0	9.061310462304956	2.0	0.0	1.0	0.10455848669677549	1.431854384704977	0.029525041892350973	0.10586359316133613	0.029525041892350973	0.014760612410823685	0.9835324656278507	0.8707482247120115	200.0	3.9312204677432177	86.0	0.19829232080424306
210	Jan14_100x_M1BP_rep1_3R2_B-C-A_Position004_3_cmle.ics	6	1	0	1.7328	0.514269678693326	1.0	0.5794290594158823	1.0	0.20635000882146287	1.0	0.2759797019520922	2.922069624960208	0.42541630588914403	0.624898041134912	0.43831645521966645	0.23060899245818117	0.8061713156609656	0.9908603423658039	218.0	4.239858179578098	159.0	0.3666102210217982
211	Jan14_100x_M1BP_rep1_3R2_B-C-A_Position004_3_cmle.ics	7	1	0	1.7328	0.21039805005981044	1.0	0.22074354883341316	1.0	0.9077480443748005	1.0	0.3073547808593895	2.7426898161793503	0.787973126216916	0.8819885743629244	0.7865395725014442	0.6456822217942957	0.5811114798551539	0.9983375281922678	236.0	4.548495891412979	189.0	0.43578196083723186
212	Jan14_100x_M1BP_rep1_3R2_B-C-A_Position004_3_cmle.ics	8	1	0	0.8664	0.15950582434069532	1.0	0.1887859503380186	2.0	2.0748369030026867	1.0	0.31530322262928967	2.6732824519577476	0.8946143278721889	0.9248456633085717	0.8945040873783114	0.8576180421288288	0.3200248283609158	0.9829848693593993	104.0	1.9730826867516031	56.0	0.12912058098880944
213	Jan14_100x_M1BP_rep1_3R2_B-C-A_Position004_3_cmle.ics	8	2	0	1.5162	2.425605203284407	1.0	2.593725245304811	2.0	0.0	1.0	0.1840559313011698	3.0088083151405027	0.062222278755808824	0.19121001662087447	0.062222278755808824	0.021630456904446933	0.9480175464179869	0.9315413037334517	172.0	3.3757004475142764	91.0	0.20982094410681532
214	Jan14_100x_M1BP_rep1_3R2_B-C-A_Position004_3_cmle.ics	8	3	0	1.5162	0.7197872478310379	4.0	0.22288131059611413	1.0	0.0	1.0	0.27014312226221904	2.6722333251924115	0.13989518673043655	0.3246603744784777	0.13989518673043655	0.021630456904446933	0.9404146797104523	0.9412792689671401	214.0	4.05684636039496	153.0	0.35277587305871144
215	Jan14_100x_M1BP_rep1_3R2_B-C-A_Position004_3_cmle.ics	8	4	0	1.2995999999999999	0.3313524343813286	2.0	2.856859605525133	2.0	1.7328	1.0	0.2333449982960147	2.0355629342689747	0.920241002679692	0.9885498287032326	0.9196770801533191	0.8178911841525051	0.3846405928955924	0.947862755897417	242.0	4.425124389900549	171.0	0.3942789169479716
216	Jan14_100x_M1BP_rep1_3R2_B-C-A_Position004_3_cmle.ics	9	1	0	1.9493999999999998	0.5593209529622626	1.0	0.9326741640995927	1.0	1.7328	1.0	0.23858522695166515	1.635404647657928	0.9659352715304443	0.9880092754201366	0.9516381588789707	0.8590061337455742	0.3641948235596774	0.9621045502704737	424.0	8.047707145808895	401.0	0.9245955888662961
217	Jan14_100x_M1BP_rep1_3R2_B-C-A_Position004_3_cmle.ics	10	1	0	2.3826	0.41692408791155217	1.0	0.27405049821837985	1.0	2.580747531162339	1.0	0.34679328273706594	2.9213217131832008	0.9769480462358592	0.9953970865075037	0.9750039585495874	0.9356273861257235	0.3140543012651744	0.9888652091376788	406.0	7.902906175856948	453.0	1.0444932712130475
218	Jan14_100x_M1BP_rep1_3R2_B-C-A_Position004_3_cmle.ics	11	1	0	1.7328	0.6285313394437917	1.0	0.3317905895099023	1.0	0.8779414014559871	1.0	0.28808024480989475	2.7063016391817354	0.6268673699182173	0.7340571293113666	0.6238663031883371	0.511646319781913	0.6929785405645049	0.9957382260548773	242.0	4.635771629464326	190.0	0.4380876854977463
219	Jan14_100x_M1BP_rep1_3R2_B-C-A_Position004_3_cmle.ics	11	2	0	1.7328	4.147690595185165	1.0	4.360353116956177	1.0	1.5897231072394298	1.0	0.2680459164667729	2.48175018282685	0.8427782387104421	0.9117245466398008	0.8408628659476117	0.7548915491288373	0.5355496999362672	0.9954420835711999	284.0	5.410538537706695	233.0	0.5372338458998677
220	Jan14_100x_M1BP_rep1_3R2_B-C-A_Position004_3_cmle.ics	12	1	0	2.166	0.45464873050144844	1.0	0.4042712305012509	1.0	1.2191645447964943	1.0	0.24616917375007064	2.4293491252419184	0.8102136053112672	0.8904358702973155	0.7929134994707977	0.6605118829981719	0.6633937687198327	0.9472492775670356	430.0	8.205198630381503	416.0	0.9591814587740128
221	Jan14_100x_M1BP_rep1_3R2_B-C-A_Position004_3_cmle.ics	13	1	0	2.3826	0.7220744147873224	1.0	0.20255036108575428	1.0	1.0161559471409798	1.0	0.2711316977977667	2.418237710977156	0.5976923025139182	0.7151685557143787	0.5976923025139182	0.4890494323880989	0.699127184882438	0.976035285462411	504.0	9.671686880355113	554.0	1.2773714619250076
222	Jan14_100x_M1BP_rep1_3R2_B-C-A_Position004_3_cmle.ics	13	2	0	2.166	0.8790349780212384	2.0	0.4008594496810423	2.0	1.5162	1.0	0.28637544700994044	2.6258738636500145	0.8825304787058583	0.9275590780878693	0.8496675560262903	0.6740523158879721	0.47262757360449764	0.9852852143066122	356.0	6.879141873450412	338.0	0.7793349352538855
223	Jan14_100x_M1BP_rep1_3R2_B-C-A_Position004_3_cmle.ics	14	1	0	1.7328	0.5164399670854751	1.0	0.4595510337968743	1.0	1.9094792844024284	1.0	0.1599387820052481	1.2214500352669926	0.9194931426681255	0.9506730108648634	0.9051881631510649	0.8438563904226356	0.4667722223370234	0.7627563608291339	478.0	9.114051774356058	393.0	0.9061497915821805
224	Jan14_100x_M1BP_rep1_3R2_B-C-A_Position004_3_cmle.ics	16	1	0	1.7328	0.16004775239540672	2.0	0.18723428240728554	1.0	1.4772412513556012	1.0	0.27779508232022193	2.9189266851272735	0.8010337358183027	0.8696077380058764	0.8010337358183027	0.7250627318935381	0.5844746356744964	0.9902813691492154	256.0	4.94863951283943	203.0	0.4680621060844342
225	Jan14_100x_M1BP_rep1_3R2_B-C-A_Position004_3_cmle.ics	16	2	0	1.7328	0.550357669603808	1.0	0.34200705607114307	2.0	1.5837581932427913	1.0	0.28618007840677195	2.4052918250188857	0.8418898921225899	0.910444592189075	0.8375361914770412	0.7460484268771312	0.5363547443000766	0.9953055705891773	302.0	5.765986747222415	264.0	0.6087113103758159
226	Jan14_100x_M1BP_rep1_3R2_B-C-A_Position004_3_cmle.ics	17	1	0	2.166	0.2855244404585904	1.0	0.42274561292306867	1.0	0.8815276241084421	1.0	0.2963820397298659	3.0724295072112033	0.7066371980785278	0.8146410771069664	0.7031190094945987	0.5787833682896942	0.6478588664083926	0.9962654676888753	300.0	5.8383175795137845	266.0	0.6133227596968448
227	Jan14_100x_M1BP_rep1_3R2_B-C-A_Position004_3_cmle.ics	18	1	0	1.9493999999999998	0.3081736571207676	2.0	0.4042819211420591	2.0	0.6190500264643886	1.0	0.27092256871822323	2.3057438360256195	0.5583051825962131	0.7134358982360605	0.5604545206313046	0.38147239407391226	0.7709166243733686	0.9854231559300979	346.0	6.63225956505635	315.0	0.7263032680620531
228	Jan14_100x_M1BP_rep1_3R2_B-C-A_Position004_3_cmle.ics	18	2	0	1.5162	0.8950202691065478	1.0	0.28282669655507575	1.0	0.639412489864916	1.0	0.28775957494463944	2.1243789658195054	0.5678387255322634	0.7055055820376193	0.5643319108434299	0.3844935597874847	0.7361112982733647	1.002830382078514	248.0	4.746452616356094	197.0	0.4542277581213474
229	Jan14_100x_M1BP_rep1_3R2_B-C-A_Position004_3_cmle.ics	19	1	0	1.5162	6.170542890096718	1.0	2.0591124701803487	1.0	0.0	1.0	0.1944854058315528	1.9604068682377744	0.2055011485319941	0.3930561772329971	0.21344003777612724	0.022847670718090733	0.9024072162896574	0.8630864415452891	246.0	4.631541457924104	160.0	0.3689159456823127
230	Jan14_100x_M1BP_rep1_3R2_B-C-A_Position004_3_cmle.ics	19	2	0	1.2995999999999999	0.3848433995267276	1.0	0.46526793466826516	2.0	0.0	1.0	0.32233803755576623	1.9980279156759573	0.264437809574871	0.434735345764696	0.264437809574871	0.022847670718090733	0.9103416877471414	0.9759657175894587	264.0	4.893368672078148	229.0	0.5280109472578101
231	Jan14_100x_M1BP_rep1_3R2_B-C-A_Position004_3_cmle.ics	20	1	0	2.166	0.49188131270731417	1.0	0.5324121817318852	1.0	1.8827671526788523	1.0	0.2828888094334837	1.8950457903360673	0.9152273390700868	0.9733726107710081	0.9160866186730914	0.8304300098262117	0.3832983366888579	0.9839388833935514	456.0	8.692617989859293	487.0	1.122887909670539
232	Jan14_100x_M1BP_rep1_3R2_B-C-A_Position004_3_cmle.ics	21	1	0	1.9493999999999998	0.6295846458107746	1.0	0.4697257328922864	1.0	0.0	1.0	0.29730439776607115	3.125531020822947	0.25206453519706534	0.47484309532502306	0.25206453519706534	0.029759731566960483	0.9012886168325702	0.9838967831511939	272.0	5.28279755928484	230.0	0.5303166719183244
233	Jan14_100x_M1BP_rep1_3R2_B-C-A_Position004_3_cmle.ics	22	1	0	1.5162	0.5169299793137878	1.0	0.39525928945493993	1.0	0.10317500441073144	1.0	0.27241800447860454	2.0287894775135435	0.39613329410313114	0.542586915462078	0.3796376268258654	0.10462600013287648	0.8534445396825607	0.9550276378063792	250.0	4.6975270329051435	194.0	0.44731058413980407
234	Jan14_100x_M1BP_rep1_3R2_B-C-A_Position004_3_cmle.ics	23	1	0	1.9493999999999998	0.3756553149010167	1.0	0.26035118027906795	1.0	1.1535316172061805	1.0	0.28871033393111334	2.416911646319485	0.7785265430900621	0.8607579580745341	0.7785265430900621	0.6615937985248447	0.5479267668628689	0.9697171384989066	348.0	6.700360225807497	328.0	0.756277688648741
235	Jan14_100x_M1BP_rep1_3R2_B-C-A_Position004_3_cmle.ics	24	1	0	1.5162	0.36942300082840873	1.0	0.2921985229462394	1.0	0.46141264688247224	1.0	0.24919984662702688	1.9539511109208485	0.5324788116558354	0.7156333828191515	0.5257789738038907	0.2966603490247586	0.7649971049971804	0.934722324696324	352.0	6.391861819341823	310.0	0.7147746447594807
236	Jan14_100x_M1BP_rep1_3R2_B-C-A_Position004_3_cmle.ics	24	2	0	1.083	0.4180006287458347	2.0	4.681437895625908	1.0	0.3777847188762272	1.0	0.24488236740952235	1.4655817835246676	0.4333845304765613	0.6005467683764231	0.4343642641088061	0.2655120926511421	0.7974006832860268	0.9848932185867678	224.0	4.186702424586924	156.0	0.35969304704025484
237	Jan14_100x_M1BP_rep1_3R2_B-C-A_Position004_3_cmle.ics	25	1	0	1.9493999999999998	0.4751556060530971	1.0	0.3770240509590644	1.0	1.0841098665386142	1.0	0.278301554020402	1.9238231272614938	0.751499860116673	0.854824420520366	0.7483188096446963	0.6154115160244122	0.6247087716570032	0.9753238151979554	392.0	7.449606799439333	385.0	0.8877039942980649
238	Jan14_100x_M1BP_rep1_3R2_B-C-A_Position004_3_cmle.ics	26	1	0	1.9493999999999998	0.3703677941262567	1.0	0.1518929432558331	1.0	0.0	1.0	0.28249810685801025	2.214914640576034	0.23126374957830667	0.45315996788003476	0.21877212405148697	0.022849839162600197	0.9197772449401697	0.9605004694914967	414.0	7.824230086255253	421.0	0.9707100820765852
239	Jan14_100x_M1BP_rep1_3R2_B-C-A_Position004_3_cmle.ics	27	1	0	1.9493999999999998	0.5247890474570107	1.0	0.2991550635554309	1.0	0.0	1.0	0.1623703340242704	1.4044425335873296	0.3577706202557872	0.5931400802395886	0.3577706202557872	0.020820854758810344	0.861849736324124	0.8297053288393513	582.0	11.133944958788518	532.0	1.2266455193936896
240	Jan14_100x_M1BP_rep1_3R2_B-C-A_Position004_3_cmle.ics	28	1	0	1.9493999999999998	0.3396875660823512	1.0	0.31525778974079877	1.0	1.8583168866609978	1.0	0.2608405057439121	3.448078438474898	0.9732528460097633	0.9918671570958569	0.9684779549490969	0.9324236454158135	0.27320507073688244	0.9763305352830016	264.0	5.150826409322763	206.0	0.47497928006597756
241	Jan14_100x_M1BP_rep1_3R2_B-C-A_Position004_3_cmle.ics	29	1	0	1.5162	0.4475831934722353	1.0	0.422714397188946	1.0	0.0	1.0	0.20470472107126136	1.5494120905936106	0.3156502710446633	0.5399351381986681	0.3156502710446633	0.024380900403549555	0.8578237125281597	0.83853215810627	432.0	7.969031056207198	382.0	0.8807868203165214
242	Jan14_100x_M1BP_rep1_3R2_B-C-A_Position004_3_cmle.ics	30	1	0	2.166	0.8430734390218287	1.0	0.25561601002209317	3.0	2.5991999999999997	1.0	0.2926794292913781	2.594987141823296	0.949064673319559	0.9773835762372979	0.944681059273312	0.8916061908818159	0.39710628283753335	0.987192347413775	422.0	8.120037978100264	441.0	1.0168245752868743
243	Jan14_100x_M1BP_rep1_3R2_B-C-A_Position004_3_cmle.ics	30	2	0	1.7328	0.8942557835961997	1.0	0.33298063264595934	1.0	2.8158	1.0	0.237049948646212	2.0503863630590513	0.9770521919182259	0.9918488353731633	0.9679913884558158	0.9182403715062863	0.2846792175891983	0.9051665126201955	324.0	6.117204785197914	267.0	0.6156284843573592
244	Jan14_100x_M1BP_rep1_3R2_B-C-A_Position004_3_cmle.ics	30	3	0	1.2995999999999999	6.902594656102427	1.0	0.25332894328111105	2.0	1.6456566907434287	1.0	0.2770646582247558	1.8611963635819762	0.7632915136701591	0.8389427728193689	0.7632915136701591	0.6649960300603386	0.6716249358694781	0.9770966137516033	252.0	4.578385702932933	198.0	0.45653348278186184
245	Jan14_100x_M1BP_rep1_3R2_B-C-A_Position004_3_cmle.ics	31	1	0	2.3826	0.3965349094376588	1.0	0.22912605334627448	1.0	2.7090213014261812	1.0	0.24521812204213736	2.312084494395196	0.9844381355804905	0.9981073408138434	0.9834167004641521	0.9430324606071531	0.25345545194473645	0.948696120584277	506.0	9.646166545744583	530.0	1.2220340700726606
246	Jan14_100x_M1BP_rep1_3R2_B-C-A_Position004_3_cmle.ics	32	1	0	1.9493999999999998	0.6353161294714197	1.0	0.3929601934638937	1.0	1.2225574214657589	1.0	0.3055178841809993	2.020285211722073	0.7470996498856584	0.8493835733476821	0.7457144623036287	0.6154904691095898	0.6023225637600338	0.9828697503920102	482.0	8.992795358613732	550.0	1.26814856328295
247	Jan14_100x_M1BP_rep1_3R2_B-C-A_Position004_3_cmle.ics	33	1	0	1.9493999999999998	0.455143653065027	1.0	0.3740636658105893	1.0	1.9505459086905699	1.0	0.2517454538556003	1.949727380274494	0.9232059364136768	0.9646891622421467	0.9212411082995705	0.8552340973248109	0.3771281072272511	0.9820931957105412	422.0	8.049822231579006	409.0	0.9430413861504117
248	Jan14_100x_M1BP_rep1_3R2_B-C-A_Position004_3_cmle.ics	34	1	0	2.3826	0.37198344049264925	1.0	2.4397326668243724	1.0	1.1600066841569678	1.0	0.27052495992631204	3.125120625837684	0.7578678915903527	0.8772662551079122	0.7568682524357061	0.6187546934277383	0.5820334635689913	0.9849941487088207	412.0	8.013587162748717	409.0	0.9430413861504117
249	Jan14_100x_M1BP_rep1_3R2_B-C-A_Position004_3_cmle.ics	35	1	0	1.9493999999999998	0.3697002973204351	1.0	0.19359436585263498	1.0	0.0	1.0	0.27586507509445285	2.7267080224187534	0.13429095731556873	0.31158054219096964	0.13429095731556873	0.02097597458672588	0.9360328239629699	0.966211506515751	274.0	5.280682473514732	224.0	0.5164823239552377
250	Jan14_100x_M1BP_rep1_3R2_B-C-A_Position004_3_cmle.ics	35	2	0	1.9493999999999998	0.44975929414127713	2.0	0.4479628747504826	2.0	1.9493999999999998	1.0	0.3119142078653851	2.9025794427099707	0.9629556809770541	0.9952407938564026	0.9554265358993338	0.8421076980014803	0.24470185139439163	0.9972740935244714	316.0	6.078854630597516	295.0	0.680188774851764
251	Jan14_100x_M1BP_rep1_3R2_B-C-A_Position004_3_cmle.ics	36	1	0	2.3826	0.5473302821429128	1.0	0.4973083466023241	1.0	0.3720027687491155	1.0	0.2852135004529445	3.0695524794897997	0.48221863860125613	0.6557418095399762	0.4786623663215074	0.26151544729248005	0.8031301274800723	0.9869482914508912	446.0	8.586167174507752	473.0	1.0906077644233367
252	Jan14_100x_M1BP_rep1_3R2_B-C-A_Position004_3_cmle.ics	37	1	0	1.9493999999999998	0.4177601118836526	1.0	0.45139595100695734	1.0	1.232192124587033	1.0	0.20006614806519454	1.6226646744417847	0.774264119859002	0.8691676517627425	0.7706321909784812	0.6779350959866919	0.5897514557513468	0.8582116090415005	402.0	7.626273361312138	339.0	0.7816406599143998
253	Jan14_100x_M1BP_rep1_3R2_B-C-A_Position004_3_cmle.ics	38	1	0	2.3826	0.5238253169343917	1.0	0.37541784204925543	1.0	0.5260913608053412	1.0	0.2824982091127323	2.861856268830902	0.5510230543813698	0.7104846866004513	0.5240614437730695	0.32376624050206165	0.7703145116486975	0.98522412340734	436.0	8.409500612634949	455.0	1.0491047205340767
254	Jan14_100x_M1BP_rep1_3R2_B-C-A_Position004_3_cmle.ics	39	1	0	2.3826	0.5035912177347708	1.0	0.4550079787057944	1.0	1.2927790998539732	1.0	0.2852135004529445	3.01498684744066	0.7908824724121589	0.8640494888633132	0.7908824724121589	0.6725784476338772	0.5570056977212338	0.9884310505432827	446.0	8.679788169869427	473.0	1.0906077644233367
255	Jan14_100x_M1BP_rep1_3R2_B-C-A_Position004_3_cmle.ics	40	1	0	1.9493999999999998	0.4613418831593508	1.0	0.7887081070710399	1.0	1.7328	1.0	0.28707822331433497	2.097339792785018	0.9302488834911734	0.9807706387248759	0.9090642859296201	0.8244787831022795	0.5045927149611605	0.9899752118531939	440.0	8.335054694573463	465.0	1.072161967139221
256	Jan14_100x_M1BP_rep1_3R2_B-C-A_Position004_3_cmle.ics	41	1	0	1.7328	0.2114974890613838	1.0	0.1958133681480051	1.0	0.0	1.0	0.28973442967486984	2.596020067518641	0.1418697343403862	0.304267909783879	0.1418697343403862	0.015385973939890807	0.9581030167631488	0.9837902732687888	300.0	5.7446965841521065	263.0	0.6064055857153013
257	Jan14_100x_M1BP_rep1_3R2_B-C-A_Position004_3_cmle.ics	41	2	0	1.5162	0.24990196208091783	3.0	0.1684136111309096	2.0	0.0	1.0	0.22868886882266143	1.309217329840085	0.23822803467703954	0.42078725426921804	0.23822803467703954	0.015385973939890807	0.9111008171148972	0.9701612468661831	392.0	7.168743813354302	349.0	0.8046979065195444
258	Jan14_100x_M1BP_rep1_3R2_B-C-A_Position004_3_cmle.ics	41	3	0	1.7328	0.34994361238997607	2.0	0.14273854738787156	3.0	0.20635000882146287	1.0	0.3151261452801422	2.363710117838742	0.31883950531144795	0.4772660869716897	0.31883950531144795	0.1315804392192433	0.8849580954792835	0.9923443646138614	322.0	6.095914622127606	305.0	0.7032460214569085
259	Jan14_100x_M1BP_rep1_3R2_B-C-A_Position004_3_cmle.ics	43	1	0	1.9493999999999998	0.7078231332926264	1.0	0.46256455857307344	2.0	0.41270001764292574	1.0	0.25733689168099455	2.1134848790313194	0.47678309538774655	0.6296578970997576	0.47678309538774655	0.31093352488701326	0.7876979793660422	0.9717502387141209	366.0	6.962187439961539	334.0	0.7701120366118276
260	Jan14_100x_M1BP_rep1_3R2_B-C-A_Position004_3_cmle.ics	44	1	0	1.7328	0.4487734073434152	1.0	0.4001969668728758	1.0	1.6776879206634818	1.0	0.2912908414562279	2.259829528644821	0.9243186733958183	0.9673323720259553	0.9213049747656813	0.8606705118961788	0.3347512600907798	0.9889815083762138	310.0	5.851147399503652	277.0	0.6386857309625038
261	Jan14_100x_M1BP_rep1_3R2_B-C-A_Position004_3_cmle.ics	45	1	0	1.2995999999999999	0.7268815899493197	1.0	0.4799524073060929	1.0	0.0	1.0	0.08145781235546587	1.8206517141329779	0.4314192714416982	0.7230372689186874	0.40988542623827395	0.0245448457381364	0.8313277637068596	0.5411197513638236	576.0	10.391322253205425	371.0	0.8554238490508626
262	Jan14_100x_M1BP_rep1_3R2_B-C-A_Position004_3_cmle.ics	46	1	0	2.3826	0.48107672493036	1.0	0.4057671695345385	1.0	0.72222503087512	1.0	0.2921097775326763	2.521629246937612	0.6172971337551278	0.7616416170568711	0.6136131058846561	0.43270197638306773	0.7138529492133142	0.9865542779834616	428.0	8.25412421383245	450.0	1.0375760972315042
263	Jan14_100x_M1BP_rep1_3R2_B-C-A_Position004_3_cmle.ics	47	1	0	2.3826	0.39920744934312047	1.0	0.34559747564348	1.0	0.3720027687491155	1.0	0.27702802157573436	2.6322255440098754	0.4569241547279284	0.6304641179595925	0.4472759929096355	0.26741441488036183	0.8091163683187016	0.9797974934761862	420.0	8.122153063870375	426.0	0.9822387053791574
264	Jan14_100x_M1BP_rep1_3R2_B-C-A_Position004_3_cmle.ics	48	1	0	1.9493999999999998	0.20544645627939023	1.0	0.39623492749361583	1.0	1.5938084136021913	1.0	0.2848360115610811	2.7718044273566096	0.9147898995807741	0.9650857575689398	0.9121725500783705	0.8378705724420846	0.43190663153173553	0.9850890751592364	304.0	5.857492656813983	266.0	0.6133227596968448
265	Jan14_100x_M1BP_rep1_3R2_B-C-A_Position004_3_cmle.ics	49	1	0	1.5162	0.9967396411304619	1.0	0.7996040660698915	1.0	2.2993569321802965	1.0	0.22694864141923557	1.3976548352414229	0.96626871635376	0.9885393549641197	0.9642330682131113	0.9312118315973629	0.3028699282960064	0.9305194177486836	374.0	7.0473480922427765	324.0	0.7470547900066831
266	Jan14_100x_M1BP_rep1_3R2_B-C-A_Position004_3_cmle.ics	50	1	0	1.9493999999999998	0.2533461434576243	1.0	0.19799392625212087	1.0	2.3918076883891235	1.0	0.26855039938146086	2.2711922588648727	0.9957756694809528	0.999051266428758	0.9912902196303711	0.9707981547567238	0.11167465096290906	0.9890283284893946	368.0	7.077098598393525	344.0	0.7931692832169722
267	Jan14_100x_M1BP_rep1_3R2_B-C-A_Position004_3_cmle.ics	51	1	0	3.0324	0.5966245923015572	1.0	0.2039965491062844	1.0	0.0	1.0	0.23968539294694644	2.5631423865052905	0.22071833809665997	0.45722177195751396	0.21775796613061468	0.01623192424177793	0.9394581406117044	0.9238317631402205	746.0	14.354269007500392	938.0	2.1627697315625576
268	Jan14_100x_M1BP_rep1_3R2_B-C-A_Position004_3_cmle.ics	54	1	0	2.166	0.7138687785229977	1.0	0.2378160083835334	1.0	0.3777847188762272	1.0	0.2773038132793732	2.2776070778223305	0.48310943056793293	0.6675293794298184	0.47309835341934087	0.2641108714301182	0.7875885159979209	0.9617161700032406	454.0	8.647922577948565	479.0	1.1044421123864234
269	Jan14_100x_M1BP_rep1_3R2_B-C-A_Position004_3_cmle.ics	55	1	0	2.3826	0.23397233079574412	1.0	0.24782449501789525	1.0	0.7610319551488771	1.0	0.30593903616752777	2.979616126861969	0.6219601652417497	0.7500525496218572	0.6187900288701188	0.44628785181435615	0.7074648216916852	0.9821474721893015	432.0	8.343515037653907	467.0	1.07677341646025
270	Jan14_100x_M1BP_rep1_3R2_B-C-A_Position004_3_cmle.ics	56	1	0	3.0324	0.4057112394101801	1.0	0.2875155893692175	1.0	0.7252201245704302	1.0	0.28396681001051644	2.576271417166072	0.5658318201848013	0.7257077505782542	0.5600089845873176	0.34745062334861054	0.7564026930912928	0.9674125940887812	816.0	15.637745438290887	1168.0	2.6930864034808826
271	Jan14_100x_M1BP_rep1_3R2_B-C-A_Position004_3_cmle.ics	57	1	0	1.7328	0.6126013160199478	1.0	0.27443779861491596	1.0	0.5556144027286182	1.0	0.2841888789902334	2.820161302144598	0.6055122652777665	0.7465893671132924	0.595006134670231	0.42839092881344915	0.7347921572719842	0.9902785882188282	288.0	5.54673985920899	245.0	0.5649025418260412
272	Jan14_100x_M1BP_rep1_3R2_B-C-A_Position004_3_cmle.ics	58	1	0	2.166	0.590412630791929	1.0	0.40918450623731534	1.0	0.5158750220536572	1.0	0.2929827046121176	2.560672392889444	0.5303657309025837	0.6863473413429558	0.5254328080574997	0.33780808693246367	0.7908885592087936	0.9872945182258934	354.0	6.811041212699265	339.0	0.7816406599143998
273	Jan14_100x_M1BP_rep1_3R2_B-C-A_Position004_3_cmle.ics	59	1	0	2.166	0.463560814938419	1.0	0.31105447889441895	1.0	0.0	1.0	0.30238135406761146	2.5184449440313665	0.2793628940372199	0.4942983289023927	0.28168439042916826	0.02268087732624383	0.9027760161921262	0.9850442402766983	406.0	7.762474682814434	423.0	0.9753215313976139
274	Jan14_100x_M1BP_rep1_3R2_B-C-A_Position004_3_cmle.ics	60	1	0	1.9493999999999998	0.32599839677925946	1.0	0.646592820757406	1.0	1.1378711349076673	1.0	0.1990848703463625	3.0467376116587026	0.8567311817512162	0.9504439965354509	0.852578579696771	0.6893238462970608	0.5052628038392724	0.9295916334664523	310.0	5.874552648344069	229.0	0.5280109472578101
275	Jan14_100x_M1BP_rep1_3R2_B-C-A_Position005_4_cmle.ics	1	1	0	2.166	0.525826264104528	2.0	0.37692976470895584	1.0	0.0	1.0	0.20180238981924395	2.033591073530125	0.3077121566010455	0.5613457902346791	0.3077121566010455	0.02177955733511289	0.8722559649822341	0.8972937616456956	482.0	9.180037349337093	447.0	1.0306589232499608
276	Jan14_100x_M1BP_rep1_3R2_B-C-A_Position005_4_cmle.ics	3	1	0	2.166	0.5170296559927224	1.0	0.5891693720779337	1.0	1.1160083062473465	1.0	0.2731333349978728	1.8718853619126834	0.7006220263010099	0.8118361608861667	0.6991738106087098	0.555182316226727	0.6748957595206291	0.9463894122904523	510.0	9.665341623044778	566.0	1.305040157851181
277	Jan14_100x_M1BP_rep1_3R2_B-C-A_Position005_4_cmle.ics	4	1	0	1.9493999999999998	0.41835467605174503	1.0	0.191461839899002	1.0	0.10317500441073144	1.0	0.27822529530259094	2.199179622081944	0.3383759026477668	0.569718396184363	0.3367266203084604	0.0587501114379959	0.8742587799042502	0.9806815180821516	370.0	7.074983512623415	353.0	0.8139208051616021
278	Jan14_100x_M1BP_rep1_3R2_B-C-A_Position005_4_cmle.ics	5	1	0	1.7328	1.3833649812834312	1.0	1.6948252477722003	1.0	0.0	1.0	0.16729799003452522	2.4585359440094092	0.27961613042229244	0.5355097313990232	0.27961613042229244	0.029836074403906922	0.8820079218960069	0.7189168941969488	240.0	4.403834226830235	143.0	0.3297186264535669
279	Jan14_100x_M1BP_rep1_3R2_B-C-A_Position005_4_cmle.ics	5	2	0	1.083	0.3656880267968035	1.0	0.4864560165402127	1.0	0.5260913608053412	1.0	0.19532099835430788	1.8931840259627035	0.5788656276931916	0.6770414392415972	0.5788656276931916	0.41016410514220053	0.704285523909716	0.856256482591769	122.0	2.1646941543843816	56.0	0.12912058098880944
280	Jan14_100x_M1BP_rep1_3R2_B-C-A_Position005_4_cmle.ics	6	1	0	2.3826	0.4356031279295746	1.0	0.16704048589728335	1.0	0.5556144027286182	1.0	0.2748635411337736	3.034822988424943	0.5445561109546606	0.7259266755843424	0.5445561109546606	0.3798291854407209	0.7344658940799388	0.9871920031178877	440.0	8.569107182977666	455.0	1.0491047205340767
281	Jan14_100x_M1BP_rep1_3R2_B-C-A_Position005_4_cmle.ics	7	1	0	2.3826	0.35125267890967027	1.0	0.14716094208540514	1.0	1.5036929604517426	1.0	0.30419583360893593	3.035227157900185	0.8386309036669395	0.9150650756355765	0.8381953061062858	0.7385094643469997	0.521159807044211	0.998117002253977	426.0	8.279644548442977	456.0	1.051410445194591
282	Jan14_100x_M1BP_rep1_3R2_B-C-A_Position005_4_cmle.ics	8	1	0	1.2995999999999999	0.5206399204090427	1.0	0.16772839099574097	1.0	0.0	1.0	0.29336257929680026	2.052063924043372	0.30128667118874003	0.5294323384771918	0.27881761912837033	0.03216677971850093	0.8814264971343513	0.9768450147810569	238.0	4.452759810281189	187.0	0.4311705115162029
283	Jan14_100x_M1BP_rep1_3R2_B-C-A_Position005_4_cmle.ics	9	1	0	2.5991999999999997	0.3981471251405045	1.0	0.44794533567803807	1.0	2.166	1.0	0.2615088025990344	1.8756049523795582	0.9332362867833381	0.9720430455363979	0.9099904031745005	0.8207636485189618	0.3984225474738616	0.9537767402317914	720.0	13.562581413097105	929.0	2.1420182096179277
284	Jan14_100x_M1BP_rep1_3R2_B-C-A_Position005_4_cmle.ics	10	1	0	2.166	0.4802687697068421	1.0	0.3127978216787015	1.0	2.2501354588336984	1.0	0.2679986141189882	2.243592033650352	0.8841027350158543	0.9344082034046288	0.8825231712383264	0.8107656776985779	0.5404550376447353	0.9618907175489965	420.0	7.9115058243066	419.0	0.9660986327555563
285	Jan14_100x_M1BP_rep1_3R2_B-C-A_Position005_4_cmle.ics	10	2	0	2.166	8.970524402772396	1.0	0.18421262403644978	3.0	0.0	1.0	0.21150632994359117	2.954681632069919	0.10453754925868466	0.23894716089253568	0.11600522922451163	0.015861355138980487	0.9665255674513538	0.9283601108871427	294.0	5.751041841462439	218.0	0.5026479759921509
286	Jan14_100x_M1BP_rep1_3R2_B-C-A_Position005_4_cmle.ics	10	3	0	1.9493999999999998	2.7421349813656937	1.0	0.46323641895377143	2.0	0.0	1.0	0.12404851265955638	1.710378287059822	0.044042368923197524	0.17141552854363282	0.044042368923197524	0.015861355138980487	0.9702559882310233	0.8549472946924022	348.0	6.8173864700095965	215.0	0.4957308020106076
287	Jan14_100x_M1BP_rep1_3R2_B-C-A_Position005_4_cmle.ics	12	1	0	2.166	0.6527414758256086	1.0	0.17142677952262309	1.0	0.5556144027286182	1.0	0.29290054404007104	2.567039736212518	0.541864757836898	0.6941785342505447	0.538586192464129	0.35567873278887324	0.7557143333063653	0.9881098915901124	378.0	7.253765160266329	374.0	0.8623410230324058
288	Jan14_100x_M1BP_rep1_3R2_B-C-A_Position005_4_cmle.ics	13	1	0	2.8158	3.3282887484829575	2.0	3.2253454288463734	1.0	0.4377344716066809	1.0	0.27085609835281804	2.8713596022101293	0.5001133392067191	0.7177339636706946	0.5001133392067191	0.24456147074563175	0.8220855091983542	0.9387115462229428	562.0	10.804017083883329	652.0	1.503332478655424
289	Jan14_100x_M1BP_rep1_3R2_B-C-A_Position005_4_cmle.ics	13	2	0	2.5991999999999997	0.09166990261614091	1.0	0.6660966547016188	2.0	0.0	1.0	0.13994898381892615	3.1162569956726744	0.046864009310173184	0.17362631713011106	0.046864009310173184	0.015386089423465655	0.9764241016836317	0.8877384406769356	310.0	6.225631380950365	192.0	0.4426991348187751
290	Jan14_100x_M1BP_rep1_3R2_B-C-A_Position005_4_cmle.ics	14	1	0	1.9493999999999998	0.5220538398033334	1.0	0.37085834757988956	1.0	1.074245800390238	1.0	0.23007452568371806	1.7123633344617653	0.8066571224051539	0.9003297883219143	0.779849677881174	0.6138485530217813	0.6749049097383341	0.9122982667481477	422.0	7.86258024085565	391.0	0.9015383422611516
291	Jan14_100x_M1BP_rep1_3R2_B-C-A_Position005_4_cmle.ics	15	1	0	1.7328	0.5173688214553456	1.0	0.2389869394050051	1.0	0.0	1.0	0.24935819240228022	2.783582896611136	0.17645021645021644	0.39700615174299386	0.17645021645021644	0.02910913647755753	0.9206754735549214	0.971168201573063	280.0	5.4381739580873365	220.0	0.5072594253131798
292	Jan14_100x_M1BP_rep1_3R2_B-C-A_Position005_4_cmle.ics	16	1	0	1.9493999999999998	0.5235191462786903	1.0	0.21451890445790667	1.0	1.0368959615364501	1.0	0.2769353028914403	3.113083212168574	0.789572864321608	0.8870817696075314	0.787354493988932	0.6636982380255709	0.5592647858053766	0.9932272771603945	296.0	5.748926755692326	252.0	0.5810426144496424
293	Jan14_100x_M1BP_rep1_3R2_B-C-A_Position005_4_cmle.ics	17	1	0	2.3826	0.5337800302437461	1.0	0.10710136338060318	1.0	0.9971598751598192	1.0	0.2706685439918348	3.1113303591086323	0.7016787323217608	0.8115875114866531	0.6967658067552727	0.573433892910774	0.6389118296114984	0.9790450721146727	372.0	7.2601104175766595	351.0	0.8093093558405734
294	Jan14_100x_M1BP_rep1_3R2_B-C-A_Position005_4_cmle.ics	17	2	0	1.7328	3.679590614365722	1.0	3.2594915547081036	1.0	0.0	1.0	0.12680053955860066	2.2822951158137377	0.059730595961180716	0.16749669408521414	0.059730595961180716	0.02205213259519914	0.9677118539873999	0.8498721105515691	206.0	4.041901454634985	99.0	0.22826674139093092
295	Jan14_100x_M1BP_rep1_3R2_B-C-A_Position005_4_cmle.ics	18	1	0	2.5991999999999997	0.19404922521365742	1.0	0.1754850962677424	1.0	0.0	1.0	0.23459192787926353	2.7145666091117016	0.17478379801892724	0.39198183733455666	0.15401311653669061	0.021229420459758397	0.9443016602460949	0.927026900717884	474.0	9.25871343893879	470.0	1.0836905904417933
296	Jan14_100x_M1BP_rep1_3R2_B-C-A_Position005_4_cmle.ics	19	1	0	1.9493999999999998	0.4144856803546192	1.0	0.29304315193773894	1.0	1.0967653411156157	1.0	0.29470551372451126	2.2883217641110467	0.7414215629286893	0.8764514403961962	0.7385756469576136	0.5917993908251761	0.6143263834127017	0.9706991681210961	414.0	7.847635335095671	430.0	0.9914616040212152
297	Jan14_100x_M1BP_rep1_3R2_B-C-A_Position005_4_cmle.ics	20	1	0	2.3826	0.34090962162064625	1.0	0.31725964511262883	1.0	0.8254000352858515	1.0	0.29127525460485937	2.8877333113174495	0.6731116558761289	0.7900496574266138	0.6731116558761289	0.5011544827875207	0.6368944113095907	0.9906947408868607	446.0	8.703193418709846	478.0	1.102136387725909
298	Jan14_100x_M1BP_rep1_3R2_B-C-A_Position005_4_cmle.ics	22	1	0	2.3826	0.29823504948205437	3.0	0.3786407029285672	2.0	2.5991999999999997	1.0	0.29033495152053734	2.9431013461793105	0.9404464707910805	0.9714126127688747	0.9260355945957666	0.8809652127767212	0.49946421126594265	0.9954434803743011	418.0	8.171078647321321	433.0	0.9983787780027585
299	Jan14_100x_M1BP_rep1_3R2_B-C-A_Position005_4_cmle.ics	22	2	0	2.166	0.29524488360728385	2.0	0.2385958260413207	1.0	0.8779414014559871	1.0	0.3140489181548747	2.601993943757581	0.5604858276187468	0.6829121987581744	0.5593232938319633	0.4194165856196842	0.7929396331035974	0.9755937801834736	444.0	8.518066513756594	493.0	1.1367222576336258
300	Jan14_100x_M1BP_rep1_3R2_B-C-A_Position005_4_cmle.ics	23	1	0	1.7328	0.3968060007022456	1.0	0.27004933310273327	1.0	1.5762738440862263	1.0	0.27270769562411395	2.1707807515693727	0.9228038158440481	0.9647283284944007	0.919535462463708	0.8471215263376193	0.37792150751187176	0.9832869468231102	288.0	5.406308366166473	240.0	0.553373918523469
301	Jan14_100x_M1BP_rep1_3R2_B-C-A_Position005_4_cmle.ics	24	1	0	2.166	0.5269107609532555	1.0	0.11714318995472923	1.0	0.815064591942846	1.0	0.3063038999712938	2.6389258923049503	0.65810925963324	0.7961417784367134	0.653843691046739	0.4906142714300491	0.6728215911604725	0.9849908521527116	394.0	7.5645179578713195	407.0	0.9384299368293828
302	Jan14_100x_M1BP_rep1_3R2_B-C-A_Position005_4_cmle.ics	25	1	0	2.3826	0.4212620686654341	1.0	0.7054706113798522	1.0	0.6921189703237084	1.0	0.2783475584409512	2.896873152505006	0.621680034787251	0.7654336136118035	0.6053670528568169	0.43618821280498044	0.8082983020155597	0.987423781704852	442.0	8.543586848367136	461.0	1.0629390684971634
303	Jan14_100x_M1BP_rep1_3R2_B-C-A_Position005_4_cmle.ics	26	1	0	1.7328	0.22689765309045243	1.0	0.14679160344316153	1.0	0.2991586303963464	1.0	0.27624018448011206	3.0439053798412754	0.5102235362382913	0.6764458014423476	0.4994750075985742	0.28180348705479263	0.7831076957448033	0.9983008730177705	204.0	3.9738007938838353	144.0	0.33202435111408135
304	Jan14_100x_M1BP_rep1_3R2_B-C-A_Position005_4_cmle.ics	27	1	0	1.9493999999999998	0.6367942018913589	1.0	0.386244671287925	1.0	0.5158750220536572	1.0	0.23435072432503593	1.6214009937297302	0.4883224168589631	0.6463751961796689	0.48591793445641923	0.3043813770042013	0.8053209182499657	0.9662550502103373	442.0	8.403155355324614	423.0	0.9753215313976139
305	Jan14_100x_M1BP_rep1_3R2_B-C-A_Position005_4_cmle.ics	27	2	0	1.5162	0.9096934742638381	1.0	0.9965913882567213	1.0	0.20635000882146287	1.0	0.25202554398798116	2.7695400585579786	0.2746366249268404	0.3823350692826441	0.2746366249268404	0.13946184328739342	0.9116961123327902	0.9888998826518218	180.0	3.4842663486359315	114.0	0.26285261129864773
306	Jan14_100x_M1BP_rep1_3R2_B-C-A_Position005_4_cmle.ics	28	1	0	1.9493999999999998	0.5650985575477445	1.0	0.18365199593335405	1.0	2.18723040467705	1.0	0.28264942057746006	1.9447709128140824	0.9473033414407208	0.9846843832128107	0.9472258043453421	0.8697213561646072	0.3599851200780922	0.965787622451296	458.0	8.66709765524876	490.0	1.1298050836520823
307	Jan14_100x_M1BP_rep1_3R2_B-C-A_Position005_4_cmle.ics	31	1	0	1.9493999999999998	0.5535962047023035	1.0	0.256040496454813	1.0	0.0	1.0	0.20820191313335992	1.8951918205775766	0.2506342453456149	0.4878517622262987	0.2506342453456149	0.02028023886655478	0.9111127204882339	0.9201808527204691	440.0	8.405270441094727	396.0	0.9130669655637237
308	Jan14_100x_M1BP_rep1_3R2_B-C-A_Position005_4_cmle.ics	31	2	0	1.7328	3.633709383081453	1.0	3.2733832149278195	1.0	0.0	1.0	0.18549229980232834	2.2185631603055254	0.05662932750478123	0.15785293314078294	0.05662932750478123	0.02028023886655478	0.9740497389220575	0.9324248144013333	204.0	4.067421789245515	118.0	0.27207550994070556
309	Jan14_100x_M1BP_rep1_3R2_B-C-A_Position005_4_cmle.ics	33	1	0	1.9493999999999998	0.5898126423392499	1.0	0.27083229731668335	1.0	1.3570553067512467	1.0	0.2830926011407911	1.906085288341974	0.7745910075170637	0.8677391998814395	0.7723391817680332	0.6686316968145105	0.6547282737633082	0.9647143378536074	428.0	8.113692720789935	443.0	1.021436024607903
310	Jan14_100x_M1BP_rep1_3R2_B-C-A_Position005_4_cmle.ics	34	1	0	1.7328	0.547677566506548	1.0	0.08280361660095883	1.0	0.639412489864916	1.0	0.2771895424899805	2.5235305348355728	0.6284905859953459	0.7579551865171709	0.6245240110006347	0.4836841548550878	0.6800043137291404	0.9826556791785862	276.0	5.325377885425458	227.0	0.5233994979367811
311	Jan14_100x_M1BP_rep1_3R2_B-C-A_Position005_4_cmle.ics	35	1	0	1.9493999999999998	0.4892605588187032	1.0	0.23655720593952093	1.0	2.504852941405015	1.0	0.2569434939691563	1.9073581332031735	0.9770523338545052	0.9973407058658187	0.9764989547283172	0.9422048205470548	0.26440048324052906	0.9653745341456009	450.0	8.558531754127111	455.0	1.0491047205340767
312	Jan14_100x_M1BP_rep1_3R2_B-C-A_Position005_4_cmle.ics	36	1	0	2.166	0.33256085228257615	1.0	0.29214634975949244	1.0	1.0024833655297731	1.0	0.2859458804569117	2.6116713216588523	0.6867070022808287	0.7991778090386376	0.6836476870757591	0.5695197512485375	0.6842396437662693	0.979869771852185	424.0	8.188138638851413	439.0	1.0122131259658453
313	Jan14_100x_M1BP_rep1_3R2_B-C-A_Position005_4_cmle.ics	37	1	0	2.166	0.4365657973190045	1.0	0.28806231824633166	1.0	0.3720027687491155	1.0	0.26291439552235485	2.0799659580545726	0.5148971038633067	0.7021855354360325	0.5141314276503143	0.27260088119929077	0.8003538899818917	0.9771528286351395	440.0	8.381865192254304	445.0	1.0260474739289323
314	Jan14_100x_M1BP_rep1_3R2_B-C-A_Position005_4_cmle.ics	38	1	0	1.2995999999999999	0.4626188983318096	1.0	0.2691298736855679	1.0	1.1961505589055579	1.0	0.2865002467954959	2.5357185973004155	0.8587063372435939	0.9232256373287896	0.8551892871966271	0.7578369049959587	0.4655422482105914	0.9802959297641178	194.0	3.7035132366493526	136.0	0.31357855382996574
315	Jan14_100x_M1BP_rep1_3R2_B-C-A_Position005_4_cmle.ics	39	1	0	2.166	0.4652200293244904	1.0	0.2245170472555144	1.0	1.0521827216106825	1.0	0.27397012437591556	2.224040964170934	0.7454147017531229	0.8558915907700061	0.7435652831275424	0.5970044818028006	0.632467669127386	0.9785101737023323	434.0	8.364805200724213	445.0	1.0260474739289323
316	Jan14_100x_M1BP_rep1_3R2_B-C-A_Position005_4_cmle.ics	41	1	0	1.7328	0.28341627736372715	1.0	0.26820360319756187	1.0	0.9077480443748005	1.0	0.3069194009472712	3.082428981816506	0.7683483585038312	0.8661706728843878	0.7671469381580002	0.6220910053663442	0.5531409386785024	0.9950868993237323	266.0	5.1487113235526545	226.0	0.5210937732762666
317	Jan14_100x_M1BP_rep1_3R2_B-C-A_Position005_4_cmle.ics	42	1	0	1.9493999999999998	0.15239992488145504	1.0	0.1754909398354634	1.0	0.0	1.0	0.27559162674371185	2.409303988894995	0.19507233389469997	0.42710988880820316	0.18943806683868178	0.023327616663834084	0.9349756336282937	0.9534847368021008	396.0	7.492187125579955	389.0	0.8969268929401227
318	Jan14_100x_M1BP_rep1_3R2_B-C-A_Position005_4_cmle.ics	43	1	0	2.3826	0.7764399686047257	1.0	0.3190316145000328	1.0	1.1763760451361116	1.0	0.3068944346862903	2.5664619808706823	0.7680518114585949	0.8718263349646804	0.7680518114585949	0.636424365030108	0.5794981910776132	0.976305620640978	404.0	7.787995017424964	423.0	0.9753215313976139
319	Jan14_100x_M1BP_rep1_3R2_B-C-A_Position005_4_cmle.ics	44	1	0	1.9493999999999998	0.692300536371041	1.0	0.5689032009803895	1.0	0.9077480443748005	1.0	0.17603390835614807	3.284366269519634	0.7944104705794616	0.9266350958311582	0.7897307778357819	0.6143961145499292	0.5574540355818285	0.800783847155797	300.0	5.557454593428748	205.0	0.472673555405463
320	Jan14_100x_M1BP_rep1_3R2_B-C-A_Position005_4_cmle.ics	45	1	0	1.7328	0.7358164288235608	3.0	4.647670544859658	1.0	1.1349250485180458	1.0	0.17359404155692654	2.130951062761515	0.7854303619850297	0.8916323390738995	0.7670761914644986	0.6147880111352244	0.5301394402998281	0.850338258695439	332.0	6.13214969095789	237.0	0.5464567445419256
321	Jan14_100x_M1BP_rep1_3R2_B-C-A_Position005_4_cmle.ics	45	2	0	1.7328	2.1373165703033665	2.0	2.233367093532609	1.0	0.0	1.0	0.20830096190892067	2.8053795916643636	0.14365251602831633	0.37754637044924405	0.1439322501906253	0.02203357712315973	0.9513156376814936	0.892051762659964	262.0	5.035915250890778	182.0	0.41964188821363063
322	Jan14_100x_M1BP_rep1_3R2_B-C-A_Position005_4_cmle.ics	46	1	0	2.5991999999999997	0.33045949362082433	1.0	0.29476052775942374	1.0	0.6190500264643886	1.0	0.29299242975063017	3.3461446786856595	0.5283916476293535	0.6688128732315338	0.5259107851388722	0.3846418981203158	0.7660671414814492	0.9892887547158806	388.0	7.641078961702908	389.0	0.8969268929401227
323	Jan14_100x_M1BP_rep1_3R2_B-C-A_Position005_4_cmle.ics	46	2	0	1.5162	1.5367759361067592	1.0	0.24653073997377017	2.0	0.20635000882146287	1.0	0.24264857034559567	2.9802703840408475	0.26850627229369567	0.3846418981203158	0.26850627229369567	0.1612961404352531	0.8906380312770127	0.9824879286078383	178.0	3.439570936725203	110.0	0.2536297126565899
324	Jan14_100x_M1BP_rep1_3R2_B-C-A_Position005_4_cmle.ics	47	1	0	2.5991999999999997	0.4569198463783991	1.0	0.2791139893243767	1.0	1.3107987492438529	1.0	0.29732111843354975	3.1732105383376132	0.7849616290297989	0.8815285707025361	0.7805612495553034	0.6567640481797082	0.610543802833458	0.9895045791643401	438.0	8.524411771066932	470.0	1.0836905904417933
325	Jan14_100x_M1BP_rep1_3R2_B-C-A_Position005_4_cmle.ics	48	1	0	1.7328	0.42868303444927014	1.0	0.32312911985196696	1.0	0.2918229810711206	1.0	0.28296122780182575	2.6317065983035413	0.46090519821354575	0.6307058336019153	0.4717528431327409	0.2442930153321976	0.7915923984348635	0.9952318508310855	266.0	5.148711323552654	217.0	0.5003422513316366
326	Jan14_100x_M1BP_rep1_3R2_B-C-A_Position005_4_cmle.ics	49	1	0	2.3826	0.3792860620384368	1.0	0.3496530048789601	1.0	2.1270072055450684	1.0	0.2873941306983468	3.017679377268033	0.9435369334398904	0.9740700993264071	0.9350930471515013	0.8881972827948396	0.41961310583989875	0.9912139901004265	422.0	8.213658973461941	437.0	1.0076016766448164
327	Jan14_100x_M1BP_rep1_3R2_B-C-A_Position005_4_cmle.ics	50	1	0	1.9493999999999998	6.171293716780921	1.0	1.4830540736370326	1.0	0.0	1.0	0.1288300961463201	3.395990899732862	0.1492126382609344	0.3140660031206898	0.17074326735151427	0.023234760010437804	0.9292185177174522	0.7959222949883376	188.0	3.5460217520767467	87.0	0.20059804546475749
328	Jan14_100x_M1BP_rep1_3R2_B-C-A_Position005_4_cmle.ics	50	2	0	1.9493999999999998	0.3494793474961557	1.0	0.3752154163855699	2.0	0.0	1.0	0.24601135379429293	2.6252535816233324	0.2094057375957908	0.41748544831956713	0.19100644907044984	0.023234760010437804	0.9247660766980188	0.9686606836117876	324.0	6.234231029400012	272.0	0.6271571076599315
329	Jan14_100x_M1BP_rep1_3R2_B-C-A_Position005_4_cmle.ics	51	1	0	1.7328	0.5509090177825584	1.0	0.37747952929380774	1.0	0.9733510449106972	1.0	0.2222574192590389	1.5970068447247574	0.7348849249305784	0.856603285169671	0.7296841907092766	0.5455240739869158	0.6445293810465792	0.9644709459289144	452.0	8.533011419516576	426.0	0.9822387053791574
330	Jan14_100x_M1BP_rep1_3R2_B-C-A_Position005_4_cmle.ics	52	1	0	2.5991999999999997	0.14355942588780635	2.0	0.3289495561788827	3.0	0.0	1.0	0.21969664917054527	3.0737221266830614	0.1762030109910409	0.4010806317539485	0.16697146023829315	0.021644961669899324	0.9262072821842444	0.9356645733881797	458.0	8.947960641333795	432.0	0.9960730533422443
331	Jan14_100x_M1BP_rep1_3R2_B-C-A_Position006_5_cmle.ics	1	1	0	2.166	0.360355404718582	1.0	0.22763814155204062	1.0	2.007619653766808	1.0	0.2813314758894241	2.442906527435674	0.9317435265104809	0.9725228113440197	0.9266781750924784	0.8655067817509248	0.40373148735886744	0.9848499968222763	404.0	7.787995017424963	405.0	0.9338184875083538
332	Jan14_100x_M1BP_rep1_3R2_B-C-A_Position006_5_cmle.ics	2	1	0	2.3826	0.7972394432627542	1.0	0.8076716501741225	1.0	2.3172087362983134	1.0	0.2614906776158069	2.2199107584027598	0.9476923909179431	0.9856296078764741	0.9472634816612312	0.8870809440640505	0.3822904505992167	0.9670141301161493	484.0	9.201327512407403	512.0	1.1805310261834003
333	Jan14_100x_M1BP_rep1_3R2_B-C-A_Position006_5_cmle.ics	3	1	0	1.9493999999999998	0.5619416605734446	1.0	0.3055589929056032	2.0	0.5097226605744432	1.0	0.27261579895841004	2.6093647490008287	0.5901865289174837	0.7438484836200856	0.5833299552353762	0.3529021722135035	0.7695969348719803	0.9925856518411451	332.0	6.366202179362087	297.0	0.6848002241727928
334	Jan14_100x_M1BP_rep1_3R2_B-C-A_Position006_5_cmle.ics	4	1	0	2.5991999999999997	0.7355743508684968	1.0	0.38875423410499077	2.0	1.276204323327041	1.0	0.23965448079067653	3.167377929866094	0.767932013393507	0.8603817877420294	0.767932013393507	0.6404607657592081	0.5813741263608686	0.9614417571528954	522.0	10.02713508987085	549.0	1.2658428386224352
335	Jan14_100x_M1BP_rep1_3R2_B-C-A_Position006_5_cmle.ics	5	1	0	2.166	0.3018841341624781	1.0	0.16634993210556018	1.0	1.571514847577277	1.0	0.19779473556361452	1.5271621354753604	0.8313044788236131	0.9068728579857639	0.8286597843234896	0.7406860304056174	0.5279855396526372	0.875395755938669	506.0	9.622761296904166	476.0	1.0975249384048802
336	Jan14_100x_M1BP_rep1_3R2_B-C-A_Position006_5_cmle.ics	6	1	0	1.2995999999999999	0.3337338567930055	2.0	0.13836055816906137	1.0	0.0	1.0	0.3472858261780917	2.9580434455886424	0.2707042569200967	0.5110865632454413	0.2707042569200967	0.036037334101788256	0.8566578695871664	0.9966800553247742	172.0	3.3288899498334374	125.0	0.28821558256430674
337	Jan14_100x_M1BP_rep1_3R2_B-C-A_Position006_5_cmle.ics	7	1	0	1.9493999999999998	3.3572129428228727	1.0	0.2995367702978764	1.0	0.6016084874694266	1.0	0.2906185825326862	2.7547849321971	0.5954113681630152	0.7410627649251825	0.5909746693223022	0.43002464123384915	0.7235518711128541	0.9886708928744056	338.0	6.476883166253853	315.0	0.7263032680620531
338	Jan14_100x_M1BP_rep1_3R2_B-C-A_Position006_5_cmle.ics	8	1	0	2.166	0.47494376325999316	1.0	0.32621709355257084	1.0	0.9755754663213545	1.0	0.2854979766568867	2.699127508216825	0.6846793375668837	0.8055251848645368	0.6855272376753256	0.5375932132290268	0.639184761786869	0.9887373380989738	430.0	8.27541437690276	448.0	1.0329646479104755
339	Jan14_100x_M1BP_rep1_3R2_B-C-A_Position006_5_cmle.ics	10	1	0	2.166	5.711749040018748	1.0	6.016859889582048	1.0	0.42540144110901373	1.0	0.2326249602383406	1.9009550941718554	0.4960945931608735	0.659380842104493	0.4961055685430912	0.2693742934597697	0.7708065088505586	0.9342624384924808	524.0	9.767562266856105	544.0	1.254314215319863
340	Jan14_100x_M1BP_rep1_3R2_B-C-A_Position006_5_cmle.ics	11	1	0	2.166	0.3814363486506766	1.0	0.12191140844587828	1.0	0.0	1.0	0.2654462609038268	2.703768113657993	0.20595033712822383	0.4447383060145977	0.20197481369229736	0.022735773956245264	0.9232714398877145	0.9676412461135045	420.0	8.075342566189535	417.0	0.9614871834345272
341	Jan14_100x_M1BP_rep1_3R2_B-C-A_Position006_5_cmle.ics	12	1	0	2.3826	0.23291243125501757	1.0	0.0970232350857374	1.0	2.3825999999999996	1.0	0.2331129995970449	2.3497207557940336	0.9863156153246201	0.9968177812591795	0.9762810751678894	0.9094798043062088	0.22886099540161275	0.9017359956555745	554.0	10.344372450155367	592.0	1.3649889990245565
342	Jan14_100x_M1BP_rep1_3R2_B-C-A_Position006_5_cmle.ics	13	1	0	1.7328	0.31253758713090557	1.0	0.19033294212980503	1.0	1.906386119690093	1.0	0.22159219202514477	1.3778669924697757	0.9434487248138932	0.9842032318014301	0.9411650444661438	0.8593987883369557	0.31546013844823434	0.9229255093721409	420.0	7.958316321987438	381.0	0.878481095656007
343	Jan14_100x_M1BP_rep1_3R2_B-C-A_Position006_5_cmle.ics	14	1	0	1.7328	0.3775883157225851	1.0	0.4386932430418448	1.0	0.20635000882146287	1.0	0.30081470934661814	3.1867643480038446	0.4138283296877629	0.5649472393817754	0.4138283296877629	0.22643198807778286	0.803105847292547	1.0071307046770606	218.0	4.263263428418518	166.0	0.3827502936453994
344	Jan14_100x_M1BP_rep1_3R2_B-C-A_Position006_5_cmle.ics	15	1	0	2.3826	0.38448544136036067	1.0	0.41829883920644156	1.0	0.0	1.0	0.2025907888653413	2.7765921269365776	0.15387639803775685	0.41133915231579776	0.15387639803775685	0.02336968685164014	0.9456487334001852	0.8902846974497844	394.0	7.751759948594678	331.0	0.7631948626302842
345	Jan14_100x_M1BP_rep1_3R2_B-C-A_Position006_5_cmle.ics	16	1	0	1.9493999999999998	0.6889003223947546	1.0	0.3678909705917695	1.0	0.9479040472602467	1.0	0.26464364384335404	2.097920016887164	0.7405831051282897	0.8567147271987419	0.7405831051282897	0.5553933375125101	0.6241786235764326	0.9575855414217715	384.0	7.294230400636839	364.0	0.8392837764272613
346	Jan14_100x_M1BP_rep1_3R2_B-C-A_Position006_5_cmle.ics	18	1	0	2.3826	0.3324312997507348	1.0	0.3252608293585392	1.0	2.1399334314995464	1.0	0.258519991497268	1.6888889475729083	0.9362118915555011	0.9819278812494548	0.9311932336516453	0.8084824511983254	0.510946950023412	0.9766506008781972	646.0	12.213119407325562	785.0	1.8099938585038462
347	Jan14_100x_M1BP_rep1_3R2_B-C-A_Position006_5_cmle.ics	18	2	0	0.8664	0.334883454617732	2.0	0.3118062762413082	2.0	3.2489999999999997	1.0	0.23941770333991058	1.6952737960257336	0.990320991379412	0.9965784020913825	0.9895242293448872	0.9655647934901241	0.2711666380645479	0.9545635269643244	122.0	2.211504652065222	62.0	0.14295492895189613
348	Jan14_100x_M1BP_rep1_3R2_B-C-A_Position006_5_cmle.ics	19	1	0	1.7328	0.2904973809483799	1.0	1.5995829385233329	2.0	0.5260913608053412	1.0	0.2809084476514551	2.3432163934200028	0.4004019675252552	0.49617178822658276	0.3992595335061088	0.2653503993230021	0.8431946028959175	0.9960432358798784	250.0	4.814553277107242	197.0	0.4542277581213474
349	Jan14_100x_M1BP_rep1_3R2_B-C-A_Position006_5_cmle.ics	19	2	0	2.166	1.6759973178233971	1.0	0.23059881165599744	1.0	0.20635000882146287	1.0	0.19158929672538053	1.3318486721487497	0.4016353731422225	0.6302797905537632	0.4025683609245253	0.12001904056698577	0.8327027659639308	0.9053764101751235	606.0	11.600074155196019	614.0	1.4157149415558747
350	Jan14_100x_M1BP_rep1_3R2_B-C-A_Position006_5_cmle.ics	19	3	0	1.5162	1.0074682217392716	2.0	1.0736784267778965	2.0	0.8318234787411565	1.0	0.2869183232007768	2.7559043570095696	0.490123234780769	0.5670809753001533	0.48903792246258	0.40209657798698895	0.8429363743836455	0.9993746259766615	192.0	3.729033571259883	134.0	0.30896710450893683
351	Jan14_100x_M1BP_rep1_3R2_B-C-A_Position006_5_cmle.ics	20	1	0	1.7328	0.5417823241119438	1.0	0.18052102262424188	1.0	1.7171743025207962	1.0	0.2961201544296934	2.649805727337217	0.9354809053634141	0.9757157041204699	0.9328332138194789	0.879373747402872	0.39787172995363695	0.9914573522659526	262.0	5.012510002050357	217.0	0.5003422513316366
352	Jan14_100x_M1BP_rep1_3R2_B-C-A_Position006_5_cmle.ics	21	1	0	1.9493999999999998	0.4510376434797697	1.0	0.2510469799378991	1.0	1.857150079393166	1.0	0.2624618079596668	2.662794474714178	0.9107666750859741	0.9581058501233752	0.9104558083506576	0.8558914103635198	0.3674789123887499	0.9880853591568959	286.0	5.502044447298263	233.0	0.5372338458998677
353	Jan14_100x_M1BP_rep1_3R2_B-C-A_Position006_5_cmle.ics	21	2	0	1.5162	0.48760162994924267	2.0	0.4196776993201481	2.0	0.9512265400461282	1.0	0.15997140661134746	1.2534339947230457	0.7128465678369504	0.8139924031941557	0.7124968427597195	0.5493160931823039	0.6375195989295641	0.7704218354830379	284.0	5.457349035387534	180.0	0.4150304388926017
354	Jan14_100x_M1BP_rep1_3R2_B-C-A_Position006_5_cmle.ics	22	1	0	1.2995999999999999	0.47097359045762704	1.0	0.18590420927624168	1.0	1.401081809291592	1.0	0.31286152631634245	2.5316572021048525	0.9231808965983329	0.9689848004982574	0.9193247021719253	0.8417370101904245	0.3890414209634668	0.9988460608089644	202.0	3.8354843866114274	151.0	0.3481644237376825
355	Jan14_100x_M1BP_rep1_3R2_B-C-A_Position006_5_cmle.ics	23	1	0	1.7328	0.24589688023276046	1.0	0.2887072008796861	1.0	0.3095250132321943	1.0	0.2879348290748342	3.1178900812823915	0.5020332380312332	0.654178674351585	0.49485710380335113	0.2872902689341732	0.7735334459950808	0.997777377338985	230.0	4.461220153361632	176.0	0.4058075402505439
356	Jan14_100x_M1BP_rep1_3R2_B-C-A_Position006_5_cmle.ics	25	1	0	2.166	0.295327780919471	1.0	0.27297302849865823	1.0	1.5897231072394298	1.0	0.29887594814906004	2.7378483767181407	0.837229763700352	0.9108159392789373	0.8319304562188813	0.7331370927196355	0.5562182554158593	0.9911606871897162	452.0	8.720253410239929	494.0	1.1390279822941403
357	Jan14_100x_M1BP_rep1_3R2_B-C-A_Position006_5_cmle.ics	26	1	0	1.9493999999999998	0.8285853525851644	1.0	0.41685433757607754	1.0	0.7295574526778015	1.0	0.24616917375007064	1.6018176484168052	0.6702378597924816	0.8400488164895541	0.667700560038976	0.43124689470206024	0.6731141521283361	0.9529797475387927	430.0	8.088172386179405	416.0	0.9591814587740128
358	Jan14_100x_M1BP_rep1_3R2_B-C-A_Position006_5_cmle.ics	27	1	0	1.9493999999999998	0.2916729945998345	1.0	0.16999447390762884	1.0	0.0	1.0	0.2948112336122406	3.0900416238487645	0.14240027225249674	0.287466350202226	0.14240027225249674	0.021740932552061745	0.9371548353274797	0.9591784279855414	268.0	5.287027730825062	224.0	0.5164823239552377
359	Jan14_100x_M1BP_rep1_3R2_B-C-A_Position006_5_cmle.ics	27	2	0	1.7328	0.06256830812054015	2.0	0.18913880614142756	2.0	1.571514847577277	1.0	0.27614473244522364	2.8666492743858347	0.8282104197662293	0.8858481057945279	0.8278919192492113	0.7432776757315696	0.5619619655614159	0.9910054553636917	282.0	5.436058872317226	234.0	0.5395395705603823
360	Jan14_100x_M1BP_rep1_3R2_B-C-A_Position006_5_cmle.ics	29	1	0	1.5162	0.4057450201330513	1.0	0.4124507607622929	1.0	1.7328	1.0	0.17083673338445707	1.09324912173148	0.9363328664799253	0.9908200459671048	0.9355338289161819	0.8158330639948287	0.3540488452462373	0.8774000224964885	508.0	9.409998971570278	445.0	1.0260474739289323
361	Jan14_100x_M1BP_rep1_3R2_B-C-A_Position006_5_cmle.ics	30	1	0	1.2995999999999999	5.872884705947154	1.0	6.276882288929207	1.0	2.014971786093599	1.0	0.29906689398300423	2.51105950775333	0.9005381376692385	0.9326969420555983	0.8898271665916487	0.8439560089384228	0.4616286663911265	0.99278746898841	164.0	3.150108302190523	108.0	0.24901826333556107
362	Jan14_100x_M1BP_rep1_3R2_B-C-A_Position006_5_cmle.ics	30	2	0	2.3826	0.4310784950102666	1.0	0.21269209855002033	1.0	0.6016084874694266	1.0	0.2990489607031085	2.878481764791122	0.5662156294936088	0.7169260429155829	0.5617543845672791	0.3781004656424392	0.7618183728028857	0.9943828797508334	388.0	7.524052717500812	393.0	0.9061497915821805
363	Jan14_100x_M1BP_rep1_3R2_B-C-A_Position006_5_cmle.ics	31	1	0	1.9493999999999998	0.6611307777449034	2.0	0.2827380522251309	1.0	0.7252201245704302	1.0	0.20473031819362286	1.6463058351720348	0.6069261963451311	0.736170292380155	0.6019588675238661	0.43329419963797433	0.7150703640558724	0.9344565023954072	466.0	8.75225830753001	428.0	0.9868501547001864
364	Jan14_100x_M1BP_rep1_3R2_B-C-A_Position006_5_cmle.ics	32	1	0	1.9493999999999998	0.19768142413684991	2.0	0.26859050865477796	2.0	0.65253602307166	1.0	0.24802047265182575	1.6749681023159013	0.656814627258509	0.8040192160768643	0.656814627258509	0.40413561654246616	0.7173388674651461	0.9750454791093072	456.0	8.64580749217846	456.0	1.051410445194591
365	Jan14_100x_M1BP_rep1_3R2_B-C-A_Position006_5_cmle.ics	33	1	0	1.9493999999999998	0.23059466238100318	1.0	0.4154033215443623	1.0	0.10317500441073144	1.0	0.29850804710833584	2.2922615548239853	0.3191318952294041	0.5429877871191969	0.32193755703551247	0.07711929402170747	0.8699622970521809	0.9700985822680237	400.0	7.534767451720571	411.0	0.9476528354714405
366	Jan14_100x_M1BP_rep1_3R2_B-C-A_Position006_5_cmle.ics	34	1	0	2.5991999999999997	0.20795836817563557	1.0	0.1642567867990593	1.0	1.6104194071560693	1.0	0.2854979766568867	3.142495237637247	0.8614783452333582	0.9282064121536735	0.8557019524386482	0.7667311965448944	0.5511440320996814	0.9821786239705846	430.0	8.392440621104859	448.0	1.0329646479104755
367	Jan14_100x_M1BP_rep1_3R2_B-C-A_Position006_5_cmle.ics	35	1	0	2.166	0.4290453696450705	1.0	0.1858581771321429	1.0	0.32626801153583	1.0	0.28619041838388193	2.7272691174585715	0.44144690352443355	0.640299967803846	0.4333769584251481	0.211449286876095	0.8051811467361137	0.9778072405117766	448.0	8.5372415910568	477.0	1.0998306630653947
368	Jan14_100x_M1BP_rep1_3R2_B-C-A_Position006_5_cmle.ics	36	1	0	2.3826	0.38510793600935556	1.0	0.4223231153159072	1.0	1.6313400576791501	1.0	0.25753900703556487	1.839673587361922	0.799688863625679	0.8829295968476073	0.7950389134160466	0.6614148157329014	0.608169532308335	0.9792523112086258	638.0	12.010932510842222	769.0	1.773102263935615
369	Jan14_100x_M1BP_rep1_3R2_B-C-A_Position006_5_cmle.ics	36	2	0	1.5162	2.7135137866046954	1.0	0.49998698984192186	2.0	2.166	1.0	0.2981716364212792	2.658206959146301	0.9057252511956099	0.9316408169894137	0.884734230557182	0.8229589154674952	0.47745622712797525	0.9979186446763575	216.0	4.148352269986529	163.0	0.375833119663856
370	Jan14_100x_M1BP_rep1_3R2_B-C-A_Position006_5_cmle.ics	37	1	0	1.2995999999999999	0.3471908467759697	1.0	0.7650324614159086	1.0	0.3720027687491155	1.0	0.2623025778457774	2.46052281752944	0.49721201034282597	0.6586075882570227	0.4915129021477195	0.37761868744613114	0.8075885441848716	0.9604122769678758	166.0	3.1479932164204114	103.0	0.23748964003298878
371	Jan14_100x_M1BP_rep1_3R2_B-C-A_Position006_5_cmle.ics	38	1	0	3.4656	0.31148605400015145	1.0	0.10506561703374068	1.0	0.0	1.0	0.1371541587411729	3.5179307972860503	0.0595861540426619	0.2562460084301954	0.0595861540426619	0.02140758717588453	0.9673666512603202	0.8849419070597703	382.0	7.8346662097365956	260.0	0.5994884117337581
372	Jan14_100x_M1BP_rep1_3R2_B-C-A_Position006_5_cmle.ics	38	2	0	1.5162	2.066105331719795	2.0	6.835414163480183	1.0	1.2381000529287771	1.0	0.09586018216791808	1.4073239531266677	0.7308255630774471	0.835547324051603	0.7248733341848682	0.6387278068718866	0.6362636787567997	0.5517380104400853	348.0	6.162039502477845	189.0	0.43578196083723186
373	Jan14_100x_M1BP_rep1_3R2_B-C-A_Position006_5_cmle.ics	40	1	0	1.5162	0.4959088432794586	1.0	0.2784762313947545	1.0	0.9378659497950863	1.0	0.27424073648752295	2.915079225058118	0.8129302643333859	0.8923288139156025	0.8075437490146619	0.6625282463608178	0.5751921121073027	0.9803578825189823	212.0	4.105771943845911	152.0	0.350470148398197
374	Jan14_100x_M1BP_rep1_3R2_B-C-A_Position006_5_cmle.ics	41	1	0	2.166	0.3121469621053054	1.0	0.36714008369590956	1.0	0.5556144027286182	1.0	0.26180299976572724	1.597707653544177	0.5179990001722392	0.7017488583899413	0.5129095407933927	0.30674442638032945	0.7989674200875058	0.9644604287280263	652.0	12.253584647696073	801.0	1.8468854530720773
375	Jan14_100x_M1BP_rep1_3R2_B-C-A_Position006_5_cmle.ics	41	2	0	1.5162	0.9710457883454433	2.0	0.4722534199910014	2.0	1.7328	1.0	0.30978591894887436	2.4358447824938616	0.8578522187354279	0.9192670590360484	0.8395213429619267	0.7205365882347999	0.5761133187230439	1.0024971871271766	208.0	3.969570622343613	157.0	0.3619987717007692
376	Jan14_100x_M1BP_rep1_3R2_B-C-A_Position006_5_cmle.ics	43	1	0	2.3826	1.5434403316663763	1.0	0.3054941822199472	1.0	0.0	1.0	0.27670682586511214	2.6344260676206446	0.26646644737887526	0.5025027410973923	0.2646191860927047	0.020844257996853698	0.9086872591165205	0.9758329576687244	470.0	9.005485873234395	504.0	1.162085228899285
377	Jan14_100x_M1BP_rep1_3R2_B-C-A_Position006_5_cmle.ics	44	1	0	2.166	0.3636056168593981	1.0	0.26265130714317153	1.0	0.1459114905355603	1.0	0.28960078694134966	2.90968572258153	0.36161111323297523	0.5555279713220972	0.3471903184796783	0.1363782689590074	0.8566074740301055	0.9906164845132887	374.0	7.211184834125711	366.0	0.8438952257482901
378	Jan14_100x_M1BP_rep1_3R2_B-C-A_Position006_5_cmle.ics	45	1	0	1.5162	0.41167176661804983	1.0	2.42642903217174	1.0	0.9077480443748005	1.0	0.282820485324181	2.709331604057845	0.7870545551672713	0.8718198410755225	0.781868364235315	0.6509170432034189	0.5547106270533189	0.9899239590759219	234.0	4.503800479502251	179.0	0.4127247142320873
379	Jan14_100x_M1BP_rep1_3R2_B-C-A_Position006_5_cmle.ics	46	1	0	2.3826	0.19263081707430205	2.0	0.2306362826082488	2.0	0.20635000882146287	1.0	0.29426058160955065	3.1965499181227446	0.3675033375867588	0.551278977997743	0.3626241914188985	0.15519778428494507	0.8570677702159057	0.9847334974888986	432.0	8.390325535334744	458.0	1.0560218945156201
380	Jan14_100x_M1BP_rep1_3R2_B-C-A_Position006_5_cmle.ics	47	1	0	2.166	0.47559020671323876	1.0	0.33417435228231623	1.0	1.3586516622891616	1.0	0.2721883931098042	2.3818910226197576	0.7901566716672659	0.8794710936434531	0.7901566716672659	0.6698695298196892	0.5409384236220353	0.9492833541449808	460.0	8.688387818319082	484.0	1.1159707356889959
381	Jan14_100x_M1BP_rep1_3R2_B-C-A_Position006_5_cmle.ics	48	1	0	2.166	0.33082016733973224	1.0	0.07739537796876089	1.0	2.3108184054604455	1.0	0.2829964152658716	2.9870539967782883	0.9751902004880616	0.9924787071151729	0.9697353940379922	0.9348114742332169	0.3079644792584112	0.9990572791640309	356.0	6.902547122290831	336.0	0.7747234859328564
382	Jan14_100x_M1BP_rep1_3R2_B-C-A_Position006_5_cmle.ics	49	1	0	1.9493999999999998	0.35650934853564586	1.0	0.5085562084779277	1.0	1.7763106057964917	1.0	0.3089579328221445	2.1989758178355503	0.9239262975761869	0.980164639994602	0.9210200353763923	0.8322007104196488	0.4547955578983429	0.9866647787405476	398.0	7.53688253749068	415.0	0.9568757341134986
383	Jan14_100x_M1BP_rep1_3R2_B-C-A_Position006_5_cmle.ics	50	1	0	2.166	0.7409989842002053	1.0	0.6908374280005126	2.0	0.913592684735068	1.0	0.2983856703177574	2.5395233065224145	0.5902140736977778	0.7520960245855183	0.5902140736977778	0.42887580870653136	0.7883221174645146	0.9801421326826871	430.0	8.228603879221923	458.0	1.0560218945156201
384	Jan14_100x_M1BP_rep1_3R2_B-C-A_Position006_5_cmle.ics	50	2	0	2.166	6.072202714206507	1.0	0.18810256231249978	3.0	1.1961505589055579	1.0	0.27363616788777734	1.8993011073546007	0.6963776664749421	0.8281123393607598	0.696627468103061	0.5230247828405175	0.6358969093111976	0.9714856577859166	468.0	8.79695371944073	498.0	1.1482508809361982
385	Jan14_100x_M1BP_rep1_3R2_B-C-A_Position006_5_cmle.ics	51	1	0	2.166	0.8124069856803621	1.0	0.33226639627310706	1.0	1.5386823371520422	1.0	0.2616900020055864	2.4549172911961477	0.8796905835410035	0.9548935720699309	0.8683203449484546	0.750524577097228	0.4402424979901319	0.9662811511123193	422.0	8.120037978100266	417.0	0.9614871834345272
386	Jan14_100x_M1BP_rep1_3R2_B-C-A_Position006_5_cmle.ics	52	1	0	2.5991999999999997	0.3207203573047237	1.0	0.35002654610061396	1.0	2.3825999999999996	1.0	0.2751902410281802	2.1485296624240355	0.9475999546026632	0.9765305932313926	0.9265291533904866	0.8266575533206966	0.4937978736960598	0.9721514374438398	664.0	12.638783363362556	844.0	1.946031613474199
387	Jan14_100x_M1BP_rep1_3R2_B-C-A_Position006_5_cmle.ics	52	2	0	1.9493999999999998	0.4563382262570223	2.0	0.2751090461072577	2.0	0.32626801153583	1.0	0.3080814238324993	2.37346713431479	0.32473663615897874	0.47709890690666273	0.32658302037967757	0.15635317095315773	0.8957331850196416	0.9964978429929249	344.0	6.58756415314562	333.0	0.7678063119513132
388	Jan14_100x_M1BP_rep1_3R2_B-C-A_Position006_5_cmle.ics	53	1	0	2.166	0.31969245728321416	1.0	0.2510295419540093	1.0	0.0	1.0	0.28498716809556834	2.085356421125614	0.28809705317946427	0.5266094477011646	0.2870762247750234	0.021277481314020838	0.8884037418463636	0.9840944537258783	436.0	8.292474368432847	457.0	1.0537161698551054
389	Jan14_100x_M1BP_rep1_3R2_B-C-A_Position006_5_cmle.ics	54	1	0	2.3826	0.3008023365220091	1.0	0.24424968146491202	1.0	0.46141264688247224	1.0	0.31085725362502686	3.095382198732935	0.4939184363984923	0.65679359344986	0.49308973981982535	0.29318673932719	0.7869012444375781	0.9882361883941003	464.0	9.011831130544726	524.0	1.208199722109574
390	Jan14_100x_M1BP_rep1_3R2_B-C-A_Position006_5_cmle.ics	55	1	0	2.166	0.5130660022060665	1.0	0.30567780482111323	1.0	0.3720027687491155	1.0	0.2780535716064713	2.293394503696661	0.4836600769373187	0.6542490382835161	0.4836600769373187	0.26325934459278766	0.7707001734423488	0.9730836876557609	458.0	8.620287157567931	486.0	1.1205821850100246
391	Jan14_100x_M1BP_rep1_3R2_B-C-A_Position006_5_cmle.ics	56	1	0	1.9493999999999998	0.32547548363380013	1.0	0.19237820045658122	1.0	2.038606639979773	1.0	0.28249810685801025	2.066560443345571	0.9359646622969507	0.9747577657452265	0.9351239669421487	0.870630284031538	0.4028567251703976	0.9783292971461218	414.0	7.894445832776509	421.0	0.9707100820765852
392	Jan14_100x_M1BP_rep1_3R2_B-C-A_Position007_6_cmle.ics	1	1	0	2.166	0.470103783972355	1.0	0.42050921249751627	1.0	0.2918229810711206	1.0	0.28499557207511483	2.4028295348259605	0.44313030040681056	0.6710675752413402	0.44313030040681056	0.19056329767922472	0.8138460978685028	0.9774002442592872	418.0	8.030647154278805	429.0	0.9891558793607008
393	Jan14_100x_M1BP_rep1_3R2_B-C-A_Position007_6_cmle.ics	2	1	0	0.8664	0.6094947862825146	1.0	0.781071697338321	1.0	0.0	1.0	0.11432624375142564	1.2689770632059545	0.1159739958207569	0.264032389133968	0.1159739958207569	0.04206814488042721	0.9211157510624586	0.8496002961219971	166.0	3.1713984652608316	68.0	0.15678927691498287
394	Jan14_100x_M1BP_rep1_3R2_B-C-A_Position007_6_cmle.ics	3	1	0	1.9493999999999998	0.5854447632724984	2.0	0.07445035157674304	1.0	0.0	1.0	0.2563313355147283	3.203876258559235	0.1841172299692744	0.40793624695569963	0.1841172299692744	0.029250973662306168	0.9274248272777157	0.9718337767448507	256.0	4.99545001052027	195.0	0.4496163088003185
395	Jan14_100x_M1BP_rep1_3R2_B-C-A_Position007_6_cmle.ics	4	1	0	1.7328	2.054702016895376	1.0	0.36185873113318323	2.0	1.449626260897894	1.0	0.28803382181715703	2.49294680469992	0.8358960626518024	0.9097148816822404	0.8339886967429143	0.7583682155793272	0.6585984167705994	0.9797437385774953	296.0	5.6319005114902305	257.0	0.5925712377522147
396	Jan14_100x_M1BP_rep1_3R2_B-C-A_Position007_6_cmle.ics	4	2	0	1.083	0.7416400096813806	2.0	3.2445430109958604	2.0	0.8754689432133618	1.0	0.17607201506211365	1.0572102127597292	0.7178272941242795	0.8395228766460426	0.7178272941242795	0.5316876429937188	0.6639525431551015	0.7995995301717256	218.0	3.958995193493058	127.0	0.29282703188533565
397	Jan14_100x_M1BP_rep1_3R2_B-C-A_Position007_6_cmle.ics	5	1	0	1.7328	0.5743785423299397	1.0	0.21071810397439542	1.0	0.0	1.0	0.2657574153824434	1.7989885767370613	0.21333953867186364	0.4222897699176823	0.21048314377963293	0.022426481282178074	0.9113564996046666	0.9845129925826541	370.0	6.9579572684213185	345.0	0.7954750078774867
398	Jan14_100x_M1BP_rep1_3R2_B-C-A_Position007_6_cmle.ics	6	1	0	1.7328	0.3555079868404078	1.0	0.2241977084492015	2.0	1.6149442640886529	1.0	0.3195290048683082	2.6582446049404274	0.8536254335577095	0.9204013179240411	0.8515918822459546	0.7613227680060687	0.5452834955745612	0.9972393814003762	264.0	5.057205413961086	228.0	0.5257052225972955
399	Jan14_100x_M1BP_rep1_3R2_B-C-A_Position007_6_cmle.ics	6	2	0	1.5162	0.37374112088426886	2.0	0.28078517511595547	1.0	0.5556144027286182	1.0	0.3043615681759195	2.441198135534785	0.5044532488838317	0.6237770131015542	0.5044532488838317	0.3336600724766827	0.7937042015012004	1.0042543920235294	254.0	4.857133603247861	210.0	0.48420217870803534
400	Jan14_100x_M1BP_rep1_3R2_B-C-A_Position007_6_cmle.ics	8	1	0	2.166	0.2057646804612302	1.0	0.1538850019968392	1.0	0.8664	1.0	0.28685914840440974	2.2091745407621337	0.7628969034473503	0.8857154096418439	0.7524470216911407	0.5609221627275209	0.6167617666854599	0.9861828395529731	406.0	7.645448438612337	412.0	0.9499585601319551
401	Jan14_100x_M1BP_rep1_3R2_B-C-A_Position007_6_cmle.ics	9	1	0	2.3826	0.35018171017012956	1.0	0.16423283284367443	1.0	0.0	1.0	0.2805920076644626	2.590705467671345	0.2066348720717478	0.4908986900798293	0.1955710386377173	0.01961452267400256	0.9384767528601473	0.9564637016366296	444.0	8.588282260277852	466.0	1.0744676917997353
402	Jan14_100x_M1BP_rep1_3R2_B-C-A_Position007_6_cmle.ics	10	1	0	1.7328	0.6211091551823287	1.0	0.5004020461995627	1.0	2.0748369030026867	1.0	0.2957787772981517	2.447466838296519	0.9541267448643092	0.9857956350237654	0.9525731875646113	0.9115800659539939	0.4237391213972636	0.9925048307393303	318.0	6.029929047146568	290.0	0.6686601515491917
403	Jan14_100x_M1BP_rep1_3R2_B-C-A_Position007_6_cmle.ics	10	2	0	1.083	3.554466749812385	1.0	3.452241387827106	1.0	0.0	1.0	0.12650212747041212	1.4770187925871718	0.0623271017782167	0.18204919405605513	0.04412333743380056	0.022055893410953445	0.9764219684999218	0.8546387700561796	146.0	2.841470590355645	59.0	0.13603775497035278
404	Jan14_100x_M1BP_rep1_3R2_B-C-A_Position007_6_cmle.ics	11	1	0	1.2995999999999999	0.24025762652626778	1.0	0.2707514129815056	1.0	0.0	1.0	0.25378568574272303	2.24153844782176	0.19994168091507947	0.4020239373334924	0.19994168091507947	0.033434066298196084	0.8901952191760398	0.9800939748159876	194.0	3.7035132366493526	128.0	0.2951327565458501
405	Jan14_100x_M1BP_rep1_3R2_B-C-A_Position007_6_cmle.ics	12	1	0	1.7328	0.6660627291910074	1.0	0.5486718560174231	1.0	2.1084816466030194	1.0	0.295265187703223	1.8897351397384212	0.956584428067927	0.9863702462228575	0.955259655435881	0.9156982476030858	0.3486487617301295	0.9755343420325767	344.0	6.493943157783944	326.0	0.751666239327712
406	Jan14_100x_M1BP_rep1_3R2_B-C-A_Position007_6_cmle.ics	13	1	0	2.166	0.4506612070110369	1.0	0.46521695852448103	1.0	0.0	1.0	0.20825761973178902	2.013038096328258	0.43095632228677766	0.6822005474590758	0.42944161338137127	0.021276250446298158	0.8313699421457791	0.8144283918372847	422.0	8.026416982738589	372.0	0.8577295737113769
407	Jan14_100x_M1BP_rep1_3R2_B-C-A_Position007_6_cmle.ics	14	1	0	1.7328	2.5782123390629446	2.0	4.079502037051883	1.0	1.8532166921928226	1.0	0.08500266996536021	2.544631857114999	0.9710977573267405	0.9906298665305872	0.9626250450910179	0.9020711074353989	0.33997545248295047	0.4878040933079276	316.0	5.6809654003103764	154.0	0.3550815977192259
408	Jan14_100x_M1BP_rep1_3R2_B-C-A_Position007_6_cmle.ics	14	2	0	0.8664	2.194291516945652	2.0	3.266494088309069	1.0	2.579375110268286	1.0	0.17731151710576265	1.8594049327919373	0.996920613413808	0.999670065722908	0.9966654642395235	0.987550479944395	0.1116421976820845	0.867448234413434	142.0	2.471216780449149	67.0	0.15448355225446841
409	Jan14_100x_M1BP_rep1_3R2_B-C-A_Position007_6_cmle.ics	15	1	0	1.7328	0.5619563959899067	1.0	0.3940902919450443	1.0	1.7672985383515813	1.0	0.3234323329271267	2.6362782952154675	0.8886886813267633	0.9447534382584394	0.888394498786497	0.8065979627859087	0.5150090814380576	1.004630143012156	266.0	5.1487113235526545	232.0	0.5349281212393534
410	Jan14_100x_M1BP_rep1_3R2_B-C-A_Position007_6_cmle.ics	15	2	0	1.083	0.3599116605324019	2.0	3.584033492438219	1.0	1.7328	1.0	0.22571649308349095	2.0046387341797227	0.9215819666102817	0.976805545340884	0.9215819666102817	0.8288753953077885	0.301532447918317	0.9843795165614008	190.0	3.4736909197853767	117.0	0.26976978528019113
411	Jan14_100x_M1BP_rep1_3R2_B-C-A_Position007_6_cmle.ics	15	3	0	1.083	1.5290487038946974	2.0	2.6448129165108343	1.0	1.7328	1.0	0.2207395664595007	1.755846390958283	0.9197387291314261	0.9604669228506288	0.9179184746635287	0.8288753953077885	0.386869646074008	0.9758467446432652	132.0	2.4817922092997047	67.0	0.15448355225446841
412	Jan14_100x_M1BP_rep1_3R2_B-C-A_Position007_6_cmle.ics	16	1	0	2.166	0.4351205046651208	1.0	0.5360408557302107	1.0	2.0270672096824067	1.0	0.2840750957452677	2.8312866887638273	0.9512469839367182	0.9724175523257916	0.9469844533885826	0.8940722408510594	0.4409498417602685	0.9715538422054121	390.0	7.498532382890282	386.0	0.8900097189585793
413	Jan14_100x_M1BP_rep1_3R2_B-C-A_Position007_6_cmle.ics	17	1	0	1.083	0.3892540218608423	1.0	0.1958695457999991	1.0	0.42540144110901373	1.0	0.21828684643566207	1.051542107952045	0.5182963407318536	0.6827324800526621	0.5147289126245548	0.3069660404202345	0.8060548069215846	0.9523536108048111	338.0	6.0789939359667216	273.0	0.6294628323204459
414	Jan14_100x_M1BP_rep1_3R2_B-C-A_Position007_6_cmle.ics	17	2	0	1.083	4.747416305701568	1.0	4.7566985802361454	1.0	0.20635000882146287	1.0	0.20573553371564268	1.4836992235931503	0.2958841859946595	0.4280807555303099	0.29000748522861797	0.15633510466048384	0.905629431803643	0.8147791446869751	180.0	3.3906453532742526	103.0	0.23748964003298878
415	Jan14_100x_M1BP_rep1_3R2_B-C-A_Position007_6_cmle.ics	18	1	0	2.166	0.8370850841784998	1.0	0.2539580053587349	1.0	1.6776879206634818	1.0	0.2750639427481054	2.540846699102761	0.8817191122005809	0.941578961391916	0.8794276731235512	0.8161120140683702	0.524963449506178	0.9834281499009788	386.0	7.4793573055900815	374.0	0.8623410230324058
416	Jan14_100x_M1BP_rep1_3R2_B-C-A_Position007_6_cmle.ics	19	1	0	2.166	0.38978040167459865	1.0	0.16344740977743316	1.0	1.663646957482313	1.0	0.32312887726589684	2.706726873269731	0.856510360651036	0.9216094859109486	0.8473237972323797	0.7837034846203484	0.624041780964409	0.9949031081054521	412.0	7.943371416227457	447.0	1.0306589232499608
417	Jan14_100x_M1BP_rep1_3R2_B-C-A_Position007_6_cmle.ics	20	1	0	1.2995999999999999	0.5970278604181347	1.0	0.5067363389366486	1.0	1.4532932869245503	1.0	0.2273581765268412	1.2592389824797336	0.9366179005304046	0.9835757762475332	0.9238532186482593	0.8243461535258999	0.39491954789313655	0.9564859628194211	306.0	5.714946078001355	240.0	0.553373918523469
418	Jan14_100x_M1BP_rep1_3R2_B-C-A_Position007_6_cmle.ics	21	1	0	1.9493999999999998	0.3450435413243782	2.0	0.1996608492668426	2.0	0.9512265400461282	1.0	0.27942053912489145	1.7217370598055297	0.6364727187271043	0.8223586170668657	0.671137284175894	0.46830893432311754	0.7231002175318132	0.9494945827062437	518.0	9.680286528804743	586.0	1.35115465106147
419	Jan14_100x_M1BP_rep1_3R2_B-C-A_Position007_6_cmle.ics	21	2	0	1.083	3.981165396972653	1.0	3.7452865240685878	1.0	1.9493999999999998	1.0	0.26084403310998117	2.610176319301338	0.9157632812176004	0.9742379629245635	0.9157632812176004	0.8223586170668657	0.44899010030716746	0.9950537959578363	116.0	2.264660407056395	60.0	0.13834347963086724
420	Jan14_100x_M1BP_rep1_3R2_B-C-A_Position007_6_cmle.ics	21	3	0	1.7328	0.46438754238024027	1.0	0.5312487732654552	1.0	0.0	1.0	0.14809759770626135	2.644264103319814	0.030218830782841898	0.13306515157798698	0.030218830782841898	0.015106650631056553	0.9879391236011269	0.9123969631959086	164.0	3.267134546392622	76.0	0.1752350741990985
421	Jan14_100x_M1BP_rep1_3R2_B-C-A_Position007_6_cmle.ics	22	1	0	1.5162	0.3376605336007902	1.0	0.40479489524025825	1.0	2.1682197330772284	1.0	0.22725273150450556	1.2627443732782526	0.9703359388911744	0.9913359573122432	0.9657982156124698	0.9152385221390545	0.36986014679640694	0.8932207601775322	344.0	6.58756415314562	286.0	0.6594372529071338
422	Jan14_100x_M1BP_rep1_3R2_B-C-A_Position007_6_cmle.ics	23	1	0	2.8158	0.35890136220527036	1.0	0.14218493324487105	1.0	1.5162	1.0	0.3162022583923163	3.053186019526274	0.9593788995418151	0.9941283827963892	0.9327236974781865	0.7039881010833092	0.48647555499641343	0.9475158583038659	602.0	11.580899077895804	781.0	1.8007709598617885
423	Jan14_100x_M1BP_rep1_3R2_B-C-A_Position007_6_cmle.ics	24	1	0	1.5162	0.44626672994820044	1.0	0.26293080762039395	1.0	0.0	1.0	0.26282879297454687	2.550026227598593	0.3497936667450662	0.539641642968633	0.33639804143770446	0.029763304753148454	0.8629571101461588	0.9839989885237819	246.0	4.725162453285785	186.0	0.42886478685568846
424	Jan14_100x_M1BP_rep1_3R2_B-C-A_Position007_6_cmle.ics	25	1	0	2.166	0.34439924339673555	1.0	0.2215131896157331	1.0	2.063500088214629	1.0	0.2783910322448576	2.3368002643666284	0.9621918067276553	0.9909580880788597	0.9619175944968442	0.9027255750183202	0.3728358491344144	0.9732138082489737	418.0	8.007241905438386	424.0	0.9776272560581285
425	Jan14_100x_M1BP_rep1_3R2_B-C-A_Position007_6_cmle.ics	26	1	0	1.9493999999999998	4.1964737794699385	1.0	0.14359958221411714	2.0	0.10317500441073144	1.0	0.30800249176704714	3.0068852399021253	0.33923016736321826	0.5552597596737976	0.3229709356691666	0.05513889684039109	0.8693871961865618	0.9935429682931606	328.0	6.347027102061888	310.0	0.7147746447594807
426	Jan14_100x_M1BP_rep1_3R2_B-C-A_Position007_6_cmle.ics	27	1	0	2.3826	0.5357561218497331	1.0	0.08933294407704864	1.0	1.9493999999999998	1.0	0.2814107041942237	2.7620137454974127	0.9937665081880612	0.9994759640781827	0.9827744321183307	0.8720084521922874	0.3626258104436043	0.9839968960683697	448.0	8.747888830620566	473.0	1.0906077644233367
427	Jan14_100x_M1BP_rep1_3R2_B-C-A_Position007_6_cmle.ics	28	1	0	1.7328	0.6367981724619529	1.0	0.29685336791227196	1.0	0.744005537498231	1.0	0.2042820622996763	1.3615396324628053	0.7766640905685311	0.8911608370155805	0.7734488841168802	0.4741839570047255	0.6933373328553436	0.8748984855395117	400.0	7.441146456358894	340.0	0.7839463845749143
428	Jan14_100x_M1BP_rep1_3R2_B-C-A_Position007_6_cmle.ics	29	1	0	1.9493999999999998	0.39312501239639314	1.0	0.3397303912790065	1.0	0.5963412819178956	1.0	0.29449924434531544	2.393567900731448	0.557679704797048	0.700720295202952	0.5522361623616237	0.41270553505535057	0.781006357981262	0.9824676096457402	352.0	6.719535303107696	337.0	0.777029210593371
429	Jan14_100x_M1BP_rep1_3R2_B-C-A_Position007_6_cmle.ics	30	1	0	1.7328	0.4337558008193046	1.0	1.1413961193830637	1.0	1.2381000529287771	1.0	0.242890892592148	1.5152869682107595	0.8250066575363312	0.9282436468081868	0.8240175378528495	0.6743656318953055	0.5464900446996295	0.9376266158125901	434.0	8.154157961160447	419.0	0.9660986327555563
430	Jan14_100x_M1BP_rep1_3R2_B-C-A_Position007_6_cmle.ics	31	1	0	1.7328	0.37596970929361867	1.0	0.12385950565932471	1.0	1.7328	1.0	0.2721311886133909	2.5216175575013344	0.9863871019970981	0.9997727032126689	0.9828063991829771	0.8868248818368072	0.3034356688095603	0.9852468613898746	304.0	5.717061163771466	260.0	0.5994884117337581
431	Jan14_100x_M1BP_rep1_3R2_B-C-A_Position007_6_cmle.ics	31	2	0	1.083	4.415604828454103	1.0	4.031033653722097	1.0	0.0	1.0	0.22783091723220977	2.4209103258627476	0.06660729965189341	0.22572439174756978	0.06660729965189341	0.02340845544048872	0.9670940572897799	0.9270842332001086	120.0	2.2604302355161727	59.0	0.13603775497035278
432	Jan14_100x_M1BP_rep1_3R2_B-C-A_Position007_6_cmle.ics	32	1	0	1.9493999999999998	0.569445015187098	1.0	0.1936103154456693	1.0	1.4199491695140265	1.0	0.2989607117667978	2.5537809429823484	0.8515446280183792	0.9277715319190537	0.8501222015837325	0.7354555675041549	0.5667024176202905	0.9915257404074266	366.0	7.008997937642378	360.0	0.8300608777852034
433	Jan14_100x_M1BP_rep1_3R2_B-C-A_Position007_6_cmle.ics	32	2	0	1.5162	5.936521869068404	2.0	5.849024361969376	2.0	0.0	1.0	0.17023505191639693	3.3836790259043776	0.041299247238244206	0.15357073027666437	0.041299247238244206	0.020644735555772804	0.9817829592707072	0.8769799828951501	120.0	2.400861728558692	51.0	0.11759195768623716
434	Jan14_100x_M1BP_rep1_3R2_B-C-A_Position007_6_cmle.ics	33	1	0	0.8664	1.789656229870287	1.0	1.934552544550731	1.0	1.9456874874661152	1.0	0.20600258691425222	1.8913006223623305	0.976627175965309	0.9946884660871008	0.9753822852044733	0.9422059464282009	0.2518135134826529	0.9016075494765123	162.0	2.8245499041947553	88.0	0.20290377012527194
435	Jan14_100x_M1BP_rep1_3R2_B-C-A_Position007_6_cmle.ics	33	2	0	1.2995999999999999	1.7045837485881206	1.0	1.5613018790733564	1.0	1.5162	1.0	0.16300143767938985	1.7516707153704538	0.9530468701371455	0.9893561839948545	0.9493848164823536	0.8875448679378385	0.25089445450381975	0.7600352171439886	192.0	3.588602078217364	101.0	0.23287819071195984
436	Jan14_100x_M1BP_rep1_3R2_B-C-A_Position007_6_cmle.ics	34	1	0	2.166	4.247415089603197	1.0	0.2676698201530205	1.0	1.5162	1.0	0.1697878111034783	1.1741892602216788	0.9321014929370021	0.9782240967619558	0.9051862265961482	0.7004407399968757	0.5829238245130971	0.8701800571244036	676.0	12.88355058598652	681.0	1.570198493810343
437	Jan14_100x_M1BP_rep1_3R2_B-C-A_Position007_6_cmle.ics	34	2	0	1.083	3.3857704593439646	1.0	2.924939516263799	2.0	1.7328	1.0	0.3128724720416008	2.3013598146820864	0.8703197875521635	0.9475575193590859	0.8703197875521635	0.75689562830555	0.4292115029701393	1.005215330454203	142.0	2.705269268853348	89.0	0.2052094947857864
438	Jan14_100x_M1BP_rep1_3R2_B-C-A_Position007_6_cmle.ics	34	3	0	1.2995999999999999	0.370839955581956	1.0	0.4427497300554056	2.0	1.3107987492438529	1.0	0.2617777079548179	2.3185608070641797	0.674994978911428	0.7350538930173395	0.6733748409988619	0.6006002990337194	0.7309199105368684	0.974999171323306	190.0	3.5907171639874758	126.0	0.2905213072248212
439	Jan14_100x_M1BP_rep1_3R2_B-C-A_Position007_6_cmle.ics	35	1	0	1.5162	0.35107193677862447	1.0	0.3777811444068997	1.0	1.4772412513556012	1.0	0.2526161586316785	1.4131946788635548	0.850166620106158	0.9011279283234226	0.8215668276329968	0.7389726423753841	0.6238313466514298	0.9463012560726345	416.0	7.681683507442624	401.0	0.9245955888662961
440	Jan14_100x_M1BP_rep1_3R2_B-C-A_Position007_6_cmle.ics	36	1	0	1.7328	0.7631072161538558	2.0	0.8401915801311551	1.0	1.1961505589055579	1.0	0.28973442967486984	2.3092737372330565	0.7289636484102228	0.8034386236571948	0.724969663582154	0.6081651492253978	0.7206488045837518	0.9880923207534996	300.0	5.721291335311688	263.0	0.6064055857153013
441	Jan14_100x_M1BP_rep1_3R2_B-C-A_Position007_6_cmle.ics	36	2	0	1.083	4.294664701108811	1.0	4.045703895561083	2.0	1.403331779731213	1.0	0.3063323109039217	1.7482845155943476	0.7903474357351835	0.8794285586665376	0.7900868775450952	0.6822399815375911	0.6427384278014069	0.9887072724998466	198.0	3.6758778162687107	145.0	0.33433007577459584
442	Jan14_100x_M1BP_rep1_3R2_B-C-A_Position007_6_cmle.ics	36	3	0	1.5162	1.2691952465170484	1.0	1.3322861505436656	2.0	0.20635000882146287	1.0	0.2617993877991494	2.4416889076035693	0.2866884542943712	0.4071333387926478	0.2865432861598934	0.1593499445383281	0.8966658193201419	0.9836190142294079	192.0	3.6822230735790438	128.0	0.2951327565458501
443	Jan14_100x_M1BP_rep1_3R2_B-C-A_Position007_6_cmle.ics	37	1	0	2.166	0.28159135234290467	1.0	0.17627230230533397	1.0	0.0	1.0	0.19129826286552892	2.1888864142722233	0.15485838533871743	0.34640951063168895	0.1517126478976647	0.021969333295682375	0.9301518813453445	0.9060550016496994	420.0	8.122153063870378	354.0	0.8162265298221167
444	Jan14_100x_M1BP_rep1_3R2_B-C-A_Position007_6_cmle.ics	38	1	0	1.9493999999999998	1.3889114349214264	1.0	0.09634745593888015	1.0	0.9512265400461283	1.0	0.3071615059531848	2.759890156280208	0.7724079116960141	0.8565980870053979	0.7710511779356327	0.6409452557927686	0.6061355686769986	0.9670482624359523	250.0	4.814553277107242	206.0	0.47497928006597756
445	Jan14_100x_M1BP_rep1_3R2_B-C-A_Position007_6_cmle.ics	39	1	0	2.166	0.56451926673511	1.0	0.33273774433775133	1.0	1.401081809291592	1.0	0.2941938181693287	2.598697953835333	0.8092219832583856	0.8934324856432244	0.8080079661348332	0.6904074459716911	0.5943282730409691	0.9767706806312814	420.0	8.051937317349116	439.0	1.0122131259658453
446	Jan14_100x_M1BP_rep1_3R2_B-C-A_Position007_6_cmle.ics	40	1	0	1.9493999999999998	1.223566361110361	1.0	0.273686399141921	1.0	0.10317500441073144	1.0	0.29663286384727694	2.300299039449511	0.33799398876344827	0.5499060080503839	0.33799398876344827	0.05078220419087269	0.8592286347746955	0.9768074573120072	356.0	6.762115629248314	344.0	0.7931692832169722
447	Jan14_100x_M1BP_rep1_3R2_B-C-A_Position007_6_cmle.ics	41	1	0	1.9493999999999998	0.7624428581638382	1.0	0.2794181285657737	1.0	0.5556144027286182	1.0	0.21419016160786114	1.106731884382528	0.6236240698540758	0.8014623592896132	0.6161891372049018	0.2965649675949162	0.774345390447544	0.880051065836855	524.0	9.790967515696524	522.0	1.203588272788545
448	Jan14_100x_M1BP_rep1_3R2_B-C-A_Position007_6_cmle.ics	41	2	0	1.2995999999999999	0.4983915667813519	2.0	9.678206153546343	1.0	0.0	1.0	0.2746178615276856	2.5928352542858386	0.12940835393396782	0.27826131684035627	0.12940835393396782	0.01606381884326788	0.9514494885508996	0.9607467328791125	180.0	3.4140506021146724	119.0	0.27438123460122005
449	Jan14_100x_M1BP_rep1_3R2_B-C-A_Position007_6_cmle.ics	42	1	0	1.9493999999999998	2.0505671314885108	1.0	0.09232451356228472	1.0	0.20635000882146287	1.0	0.2826984130233044	2.759383128850709	0.3654916512059369	0.5657478575845922	0.3654916512059369	0.18491032776747063	0.8731698911533271	0.9970130344440732	304.0	5.834087407973564	265.0	0.6110170350363303
450	Jan14_100x_M1BP_rep1_3R2_B-C-A_Position007_6_cmle.ics	42	2	0	0.8664	0.4429495458380571	1.0	0.12887614825558194	2.0	0.3720027687491155	1.0	0.2953152701177966	1.9074192237987624	0.4190240598403864	0.5277291869128604	0.4236357746561828	0.29296168683923784	0.8603115418204174	1.0010002412058674	128.0	2.4158066343186677	74.0	0.17062362487806956
451	Jan14_100x_M1BP_rep1_3R2_B-C-A_Position007_6_cmle.ics	43	1	0	1.9493999999999998	0.6985492245785222	1.0	0.8778274714278164	1.0	1.2944547249242173	1.0	0.1760221140761141	1.5036320062522435	0.8313603543116953	0.9129297855047882	0.8214365643073371	0.7107553859382546	0.6294114371922699	0.7447315335698212	422.0	8.096632729259845	342.0	0.7885578338959432
452	Jan14_100x_M1BP_rep1_3R2_B-C-A_Position007_6_cmle.ics	44	1	0	2.3826	0.4849427554240577	2.0	0.1583443409404231	1.0	1.770307658344953	1.0	0.2070953958478318	2.2600697043952795	0.9224949091746947	0.968461792344146	0.9221959983310811	0.8484490886332925	0.4566077842616843	0.8855712626373652	384.0	7.341040898317679	322.0	0.7424433406856541
453	Jan14_100x_M1BP_rep1_3R2_B-C-A_Position007_6_cmle.ics	46	1	0	1.5162	0.3882213312895095	1.0	0.15400855788629497	1.0	0.65584944557845	1.0	0.31393021536638965	2.5607036601476176	0.6974620757151119	0.7874516215134125	0.6679456381511633	0.5168379376306775	0.6611732392909223	0.9864955755244721	226.0	4.348424080699755	179.0	0.4127247142320873
454	Jan14_100x_M1BP_rep1_3R2_B-C-A_Position007_6_cmle.ics	47	1	0	1.9493999999999998	0.24543597819227608	1.0	0.4309951173771033	1.0	0.20635000882146287	1.0	0.23495532379119588	1.7683836526799683	0.42917731921110297	0.7392576698319941	0.42917731921110297	0.15488266983199417	0.8442659742649553	0.926719429310641	452.0	8.533011419516576	438.0	1.0099074013053309
455	Jan14_100x_M1BP_rep1_3R2_B-C-A_Position007_6_cmle.ics	48	1	0	1.7328	0.20084118311459595	1.0	0.32361730354061574	1.0	2.5991999999999997	1.0	0.22912584616127682	1.6273663134306964	0.9982416214101523	0.9992785599804812	0.9909430882680812	0.957115333650234	0.20748575902357205	0.9736504597022809	388.0	7.430431722139134	344.0	0.7931692832169722
456	Jan14_100x_M1BP_rep1_3R2_B-C-A_Position007_6_cmle.ics	48	2	0	1.2995999999999999	0.2808555896326828	2.0	5.269391934150957	1.0	0.0	1.0	0.257727098576907	2.037190058824132	0.16800508162999173	0.37816497629554224	0.16800508162999173	0.01898249614040106	0.9265495080669011	0.95521240334607	198.0	3.76949881163039	133.0	0.3066613798484224
457	Jan14_100x_M1BP_rep1_3R2_B-C-A_Position007_6_cmle.ics	49	1	0	1.9493999999999998	0.4051343812185872	1.0	0.42351375515821565	1.0	0.5836459621422412	1.0	0.29167753910150634	2.160236584009532	0.6141477335089452	0.7958191563311747	0.6141477335089452	0.3891930084513226	0.7217473596224019	0.9752539361708863	418.0	8.030647154278805	434.0	1.0006845026632731
458	Jan14_100x_M1BP_rep1_3R2_B-C-A_Position007_6_cmle.ics	50	1	0	1.5162	0.5446507074095539	1.0	0.18500948436807121	1.0	1.5162	1.0	0.2527647056706437	1.7281771073738597	0.9506653814228719	0.9858656652475433	0.9333012022384662	0.8234664096179077	0.3546992719962702	0.9365361522171662	342.0	6.355626750511536	299.0	0.6894116734938217
459	Jan14_100x_M1BP_rep1_3R2_B-C-A_Position007_6_cmle.ics	51	1	0	1.7328	0.6169267827096996	1.0	0.22829352177601447	2.0	1.9493999999999998	1.0	0.266878388267916	1.695527523188323	0.9802140381945583	0.9949004689600892	0.9672766427267461	0.898200679937472	0.257075759190389	0.9705251932327458	378.0	7.113333667223814	357.0	0.82314370380366
460	Jan14_100x_M1BP_rep1_3R2_B-C-A_Position007_6_cmle.ics	52	1	0	1.5162	0.7081394459550744	1.0	0.30323150652534814	1.0	0.1459114905355603	1.0	0.3142253544606326	2.5580851505155042	0.41522422830518346	0.6391671520093186	0.4131508444962143	0.18152009318578916	0.8333269902142274	0.9903978076178741	220.0	4.2143378449675675	172.0	0.3965846416084861
461	Jan14_100x_M1BP_rep1_3R2_B-C-A_Position007_6_cmle.ics	53	1	0	1.9493999999999998	3.1690302276245434	1.0	0.1520855282644937	1.0	1.775089894739339	1.0	0.31204943430104654	2.651557812864068	0.877459637495201	0.9205277940552447	0.8777950655701267	0.7946897290306937	0.5402156242114894	0.9774242505042487	348.0	6.700360225807498	341.0	0.7862521092354289
462	Jan14_100x_M1BP_rep1_3R2_B-C-A_Position007_6_cmle.ics	53	2	0	1.7328	0.5987860880806084	1.0	0.4009366587526939	2.0	0.32626801153583	1.0	0.2896249227309447	2.6457593336223066	0.3794257309705187	0.5017700903231022	0.3794257309705187	0.20317040150336438	0.8694461506972485	0.9819010717577052	210.0	4.014266034254343	154.0	0.3550815977192259
463	Jan14_100x_M1BP_rep1_3R2_B-C-A_Position007_6_cmle.ics	55	1	0	1.5162	0.8004983088881348	1.0	0.26234610339803327	1.0	0.3095250132321943	1.0	0.2788066178289909	2.5522344352565973	0.5342611400279295	0.6841199060556049	0.5233115399263679	0.30585089501079094	0.7813910472022283	0.9807421779275545	172.0	3.3054847009930173	112.0	0.25824116197761887
464	Jan14_100x_M1BP_rep1_3R2_B-C-A_Position008_7_cmle.ics	1	1	0	1.7328	0.32639558723104944	1.0	0.2663369458077573	1.0	0.42540144110901373	1.0	0.26526271843501403	1.913714848332448	0.445660222847535	0.6030669849373187	0.43764973385487904	0.2946740484549644	0.8107097026502423	0.945298567765669	390.0	7.358100889847766	373.0	0.8600352983718913
465	Jan14_100x_M1BP_rep1_3R2_B-C-A_Position008_7_cmle.ics	1	2	0	1.2995999999999999	1.0972988435930275	1.0	0.8570412630516052	1.0	0.46141264688247224	1.0	0.2921354378512409	2.7566865136843948	0.41526915068779563	0.5125515084460784	0.41526915068779563	0.3004564976870203	0.8193405139788471	1.0001311408332447	142.0	2.7286745176937677	86.0	0.19829232080424306
466	Jan14_100x_M1BP_rep1_3R2_B-C-A_Position008_7_cmle.ics	3	1	0	1.7328	0.48384428963424775	1.0	0.2714099834050428	1.0	0.0	1.0	0.2666655731500141	1.730796151396243	0.33294028170010553	0.5485045367984765	0.33294028170010553	0.023827772635352244	0.8655935706553953	0.9918944801365424	366.0	6.891971693440281	340.0	0.7839463845749143
467	Jan14_100x_M1BP_rep1_3R2_B-C-A_Position008_7_cmle.ics	4	1	0	2.3826	0.29556444510499785	1.0	0.3409067331497074	1.0	0.0	1.0	0.2981932814084932	2.873318568480196	0.2593988478957338	0.4917021989757341	0.268367020820504	0.021118663621411366	0.8901789799395791	0.9688103828120405	456.0	8.786238985220967	500.0	1.152862330257227
468	Jan14_100x_M1BP_rep1_3R2_B-C-A_Position008_7_cmle.ics	5	1	0	2.166	0.4065142945125	1.0	0.16953525311520815	1.0	0.0	1.0	0.19229844338381463	2.5086455154717333	0.2052790625364375	0.4343590889657585	0.2052790625364375	0.0219377939290295	0.9149587385539614	0.922921992498834	350.0	6.791866135399066	270.0	0.6225456583389025
469	Jan14_100x_M1BP_rep1_3R2_B-C-A_Position008_7_cmle.ics	5	2	0	1.7328	0.2762759041022453	3.0	0.1217145978894237	2.0	0.0	1.0	0.21417117520768644	2.8481218489296567	0.06341579540596215	0.20867260678611682	0.06341579540596215	0.0219377939290295	0.954395616639005	0.9213047732698357	220.0	4.331364089169669	142.0	0.3274129017930525
470	Jan14_100x_M1BP_rep1_3R2_B-C-A_Position008_7_cmle.ics	6	1	0	1.9493999999999998	0.6354190700301959	1.0	0.4834236994344672	1.0	0.0	1.0	0.22651647608185677	1.8287430813756453	0.1988809272317223	0.4205458334522824	0.1902937566016729	0.02448542636101516	0.9241704158261542	0.935119537095509	394.0	7.494302211350064	350.0	0.8070036311800589
471	Jan14_100x_M1BP_rep1_3R2_B-C-A_Position008_7_cmle.ics	7	1	0	2.166	0.5252131366862233	1.0	0.1963962819623684	1.0	0.23070632344123612	1.0	0.26426457517054697	1.9907713887344847	0.39840932137673235	0.5889984689718251	0.38864255462986896	0.1682222178036705	0.8401465965794651	0.9207930882896715	476.0	8.999140615924073	502.0	1.157473779578256
472	Jan14_100x_M1BP_rep1_3R2_B-C-A_Position008_7_cmle.ics	8	1	0	1.7328	0.5211519326680785	1.0	0.5244145409905256	1.0	0.42540144110901373	1.0	0.2893843039058611	2.4659574405200146	0.5234060064498791	0.6915857632356893	0.5198199408761086	0.3436786146197259	0.7475320821299025	0.983159796076677	280.0	5.344552962725657	237.0	0.5464567445419256
473	Jan14_100x_M1BP_rep1_3R2_B-C-A_Position008_7_cmle.ics	9	1	0	2.166	0.49934267194395515	1.0	0.3326059152866396	1.0	0.23070632344123612	1.0	0.29249654728728963	2.445515700411284	0.39250762660158633	0.5736648362822859	0.3836404311572097	0.1484034980679276	0.8359715327662182	0.983792025249859	424.0	8.141328141170575	444.0	1.0237417492684175
474	Jan14_100x_M1BP_rep1_3R2_B-C-A_Position008_7_cmle.ics	10	1	0	2.166	0.5324241715193088	1.0	0.11901397690322249	1.0	1.8725829911983065	1.0	0.2510743708685451	1.89566837889405	0.9165593964051152	0.9585474823591315	0.8988151725563521	0.8345704648169202	0.44987394253860574	0.9866611786922148	434.0	8.224373707681702	426.0	0.9822387053791574
475	Jan14_100x_M1BP_rep1_3R2_B-C-A_Position008_7_cmle.ics	11	1	0	2.3826	0.5049524978302327	1.0	0.19204270787163638	2.0	1.9493999999999998	1.0	0.24877576576407767	2.447381958864264	0.9416680248322048	0.9696227756952572	0.9205250914909694	0.8334271702250604	0.43927488206022647	0.962950366113245	474.0	8.977850452853756	484.0	1.1159707356889959
476	Jan14_100x_M1BP_rep1_3R2_B-C-A_Position008_7_cmle.ics	12	1	0	2.3826	0.44784071947599463	1.0	0.6393112702067351	1.0	0.8254000352858515	1.0	0.25271008944980367	2.633554201798168	0.6580902981007932	0.8235231194623287	0.6561769632873837	0.48547641633196764	0.6869192701886521	0.973189003543101	478.0	9.160862272036896	494.0	1.1390279822941403
477	Jan14_100x_M1BP_rep1_3R2_B-C-A_Position008_7_cmle.ics	13	1	0	2.166	0.4390439018671316	1.0	0.32399291459398366	1.0	2.166	1.0	0.2757289470625153	2.5147453071072583	0.9921924785340364	0.9980410390517684	0.9828366698607958	0.9154318918842372	0.194332476066297	0.9751551013781239	420.0	8.028532068508694	425.0	0.979932980718643
478	Jan14_100x_M1BP_rep1_3R2_B-C-A_Position008_7_cmle.ics	15	1	0	2.5991999999999997	0.6748233848674838	1.0	0.5350774824212898	1.0	0.0	1.0	0.2438168681619216	2.662321904148175	0.17419660395816672	0.4146078713013502	0.17419660395816672	0.020048991824343734	0.9410690910554725	0.9321673566874741	498.0	9.584411142303763	516.0	1.1897539248254583
479	Jan14_100x_M1BP_rep1_3R2_B-C-A_Position008_7_cmle.ics	16	1	0	2.166	0.4208151886215561	1.0	0.3915268721541318	1.0	0.5158750220536572	1.0	0.2649102626579041	2.1339958872813387	0.591298031399034	0.7529736554234892	0.591298031399034	0.3214552859940938	0.7356215775496675	0.9833184518318909	450.0	8.652152749488792	462.0	1.0652447931576776
480	Jan14_100x_M1BP_rep1_3R2_B-C-A_Position008_7_cmle.ics	17	1	0	2.5991999999999997	0.46760497219865504	1.0	0.29886518884487007	1.0	1.083	1.0	0.283372702309643	2.9654196879741117	0.6443646700209934	0.7790888747258744	0.6401578474751938	0.5002881245838483	0.7334188170454213	0.9823293379206186	502.0	9.814233459167742	563.0	1.2981229838696378
481	Jan14_100x_M1BP_rep1_3R2_B-C-A_Position008_7_cmle.ics	17	2	0	2.3826	0.4460405433086316	2.0	0.43941220166126294	2.0	1.2594114294931633	1.0	0.20327812137527426	2.3069307277606224	0.7049583899231736	0.8224053006778563	0.7005744165731704	0.5521831291347914	0.7443136152485258	0.8576855659797403	462.0	8.63946223486814	421.0	0.9707100820765852
482	Jan14_100x_M1BP_rep1_3R2_B-C-A_Position008_7_cmle.ics	18	1	0	1.5162	0.38271751767183865	1.0	0.1696261721155984	1.0	1.1926825638357912	1.0	0.3395320232808811	2.4935426671512193	0.8803833630275849	0.9416907292498617	0.8771395220249432	0.7742581556797936	0.47106180116516766	1.0032861687958041	206.0	3.9482804592733043	162.0	0.37352739500334153
483	Jan14_100x_M1BP_rep1_3R2_B-C-A_Position008_7_cmle.ics	19	1	0	2.166	0.28989968730957055	2.0	0.2281238680505769	2.0	0.0	1.0	0.27702802157573436	2.4305322058224657	0.2660787628730793	0.5007563446308898	0.2660787628730793	0.02262711507209861	0.9223905291116139	0.9514344157566096	420.0	8.005126819668275	426.0	0.9822387053791574
484	Jan14_100x_M1BP_rep1_3R2_B-C-A_Position008_7_cmle.ics	20	1	0	1.9493999999999998	0.6677261419053687	1.0	0.3908448398113768	1.0	0.6275890508929507	1.0	0.2646458749793294	2.932502634142753	0.6796717218081004	0.8062828186391511	0.6708772445195168	0.4919858260199023	0.6749639885800898	0.9888751729335743	272.0	5.25939231044442	217.0	0.5003422513316366
485	Jan14_100x_M1BP_rep1_3R2_B-C-A_Position008_7_cmle.ics	21	1	0	2.166	0.8547367611672212	1.0	0.33479819594873345	1.0	1.3586516622891618	1.0	0.26951731132165735	2.216725430932508	0.8098246546455161	0.8965715289892032	0.8089331407434711	0.6904367989507567	0.5490811871524615	0.9610736195119028	450.0	8.535126505286698	466.0	1.0744676917997353
486	Jan14_100x_M1BP_rep1_3R2_B-C-A_Position008_7_cmle.ics	22	1	0	2.3826	0.5140852042590313	1.0	0.3879542754842878	1.0	0.0	1.0	0.27564727476294054	2.6710438603403404	0.1935430634347602	0.4192408457968025	0.1935430634347602	0.021182052604435276	0.9133680018922193	0.953865505748706	446.0	8.469140930305658	465.0	1.072161967139221
487	Jan14_100x_M1BP_rep1_3R2_B-C-A_Position008_7_cmle.ics	23	1	0	1.7328	0.5200204122090536	1.0	0.2171004392092481	1.0	0.42540144110901373	1.0	0.27959154483997034	2.3002704962562595	0.5002858776443682	0.6759826476807609	0.4922177752366432	0.30069790447148936	0.8219034992444071	0.9574146306402462	346.0	6.515233320854253	320.0	0.7378318913646253
488	Jan14_100x_M1BP_rep1_3R2_B-C-A_Position008_7_cmle.ics	23	2	0	1.2995999999999999	3.7996883291789456	1.0	0.3903304112844261	2.0	1.3309465686852426	1.0	0.29360477011817077	2.5524453589751337	0.76056159075027	0.8258574060460853	0.759935382576892	0.6842322597039578	0.5514481210184482	0.998231357275566	178.0	3.4161656878847833	121.0	0.27899268392224896
489	Jan14_100x_M1BP_rep1_3R2_B-C-A_Position008_7_cmle.ics	24	1	0	2.3826	0.4976631581307878	1.0	0.1895233748195348	1.0	1.466392331574739	1.0	0.2824660332078606	2.4407647702109423	0.7527011662426258	0.842127247993531	0.7518635087350924	0.6337660858163363	0.6667668417865219	0.9812810177740094	476.0	9.256598353168679	519.0	1.1966710988070017
490	Jan14_100x_M1BP_rep1_3R2_B-C-A_Position008_7_cmle.ics	24	2	0	1.2995999999999999	8.518229079983461	1.0	0.15005687545996624	3.0	0.8058225447605828	1.0	0.2478043080750936	3.437273203561282	0.4407731467106865	0.5048282578734221	0.4407731467106865	0.4065263571726937	0.8239291103721538	0.9942242950094026	118.0	2.3327610678075437	60.0	0.13834347963086724
491	Jan14_100x_M1BP_rep1_3R2_B-C-A_Position008_7_cmle.ics	24	3	0	2.3826	0.63447483325308	2.0	0.40506758516357416	2.0	0.0	1.0	0.19212253317124706	2.8692720762272645	0.11788633322685775	0.2555916430819542	0.11788633322685775	0.01525206789716693	0.9631600087143672	0.8973192492199638	388.0	7.641078961702913	315.0	0.7263032680620531
492	Jan14_100x_M1BP_rep1_3R2_B-C-A_Position008_7_cmle.ics	25	1	0	1.7328	0.34077583333732464	1.0	0.13152549748617653	2.0	0.9479040472602467	1.0	0.2659326138109524	2.148229974803904	0.6550559679793374	0.780026389774564	0.6552885830134877	0.5059096250486286	0.6951462117838487	0.9922873290773138	288.0	5.453118863847313	237.0	0.5464567445419256
493	Jan14_100x_M1BP_rep1_3R2_B-C-A_Position008_7_cmle.ics	25	2	0	1.7328	0.3185134558362861	2.0	0.2225667227435898	1.0	1.2225574214657589	1.0	0.28890181959335376	2.7985444638454395	0.7646296808762367	0.8563301368819158	0.7615856324120975	0.6308920786559664	0.6037625391596348	1.0000177234846137	298.0	5.723406421081795	260.0	0.5994884117337581
494	Jan14_100x_M1BP_rep1_3R2_B-C-A_Position008_7_cmle.ics	26	1	0	2.3826	0.6331785584998154	1.0	0.5785740561362388	1.0	1.701605764436055	1.0	0.2416576867470645	1.873462964727781	0.7574109152453393	0.8340793383702548	0.7571543025718075	0.6884976797121237	0.6087520818153636	0.9503251185350223	470.0	9.005485873234402	471.0	1.085996315102308
495	Jan14_100x_M1BP_rep1_3R2_B-C-A_Position008_7_cmle.ics	26	2	0	1.7328	1.1478499732148728	1.0	0.7355257581327721	2.0	3.2034135855191868	1.0	0.29080787385499657	3.08287697788001	0.9622465949848873	0.9771497188034406	0.9614885102165145	0.9427557850486878	0.3719277107883239	1.0016698013110863	224.0	4.373944415310286	170.0	0.39197319228745714
496	Jan14_100x_M1BP_rep1_3R2_B-C-A_Position008_7_cmle.ics	26	3	0	1.2995999999999999	6.9483451401421545	1.0	5.88345258591256	2.0	1.7153360421684174	1.0	0.24598961058317145	1.5257804313871777	0.785342519152904	0.8633929288516877	0.786682389906307	0.690510424155284	0.6418975398912793	0.9566933475290513	214.0	4.01003586271412	146.0	0.3366358004351103
497	Jan14_100x_M1BP_rep1_3R2_B-C-A_Position008_7_cmle.ics	26	4	0	1.5162	2.222903476279341	1.0	1.0319434889686696	3.0	2.166	1.0	0.27948299426292916	1.8680477087876681	0.9036566326540606	0.9471661929453062	0.892808380852385	0.8133779434551035	0.4946469443162084	0.9730015631832778	272.0	5.0721503197210644	223.0	0.5141765992947233
498	Jan14_100x_M1BP_rep1_3R2_B-C-A_Position008_7_cmle.ics	27	1	0	1.9493999999999998	0.5572838778202004	1.0	0.617568726716976	1.0	1.2611313899024936	1.0	0.3043786763139869	2.129038164370342	0.7036512706673228	0.8040313713992524	0.6975068323891896	0.5699270164710317	0.7345598607616547	0.9821132597689074	414.0	7.800824837414834	437.0	1.0076016766448164
499	Jan14_100x_M1BP_rep1_3R2_B-C-A_Position008_7_cmle.ics	27	2	0	1.7328	7.073057416786829	1.0	0.5759825159941254	2.0	0.10317500441073144	1.0	0.26794471921275154	3.004049296779047	0.2431660401461765	0.3458571114438592	0.2297525680359368	0.050424602883739435	0.9188216138036971	0.989651061087956	222.0	4.3058437545591355	161.0	0.37122167034282705
500	Jan14_100x_M1BP_rep1_3R2_B-C-A_Position008_7_cmle.ics	27	3	0	1.9493999999999998	5.51243907971802	2.0	0.7205736270080523	3.0	0.41270001764292574	1.0	0.30054830000193583	2.6752770587121986	0.3655940775489262	0.5217442749290583	0.3655940775489262	0.23530120103454413	0.843050001723511	0.9904243312737141	364.0	6.964302525731648	358.0	0.8254494284641746
501	Jan14_100x_M1BP_rep1_3R2_B-C-A_Position008_7_cmle.ics	28	1	0	2.166	0.34316282559214123	2.0	3.0402886405579754	1.0	0.0	1.0	0.07514319364921065	1.3123012968105596	0.08190285189843298	0.20597233080662158	0.05991875998504368	0.02995088208300758	0.9488349780049444	0.7703570816068017	388.0	7.781510454745429	197.0	0.4542277581213474
502	Jan14_100x_M1BP_rep1_3R2_B-C-A_Position008_7_cmle.ics	29	1	0	2.3826	0.6016207320937605	4.0	0.16252096206122496	1.0	0.0	1.0	0.22001079627002226	2.713463064530191	0.1941274229499933	0.5039775367626789	0.19291447114513677	0.020049148177027954	0.934879229862502	0.8413592788991868	508.0	9.6674567088149	505.0	1.1643909535597992
503	Jan14_100x_M1BP_rep1_3R2_B-C-A_Position008_7_cmle.ics	30	1	0	2.3826	0.5724258868258469	1.0	0.4549416412444042	1.0	0.0	1.0	0.16239956283625123	2.743227544996573	0.17443389335281226	0.36728755782809835	0.15356708059410762	0.028735492249005762	0.9297900666600779	0.8738059197054557	348.0	6.7939812211691795	246.0	0.5672082664865556
504	Jan14_100x_M1BP_rep1_3R2_B-C-A_Position008_7_cmle.ics	31	1	0	2.3826	0.3890662495295438	1.0	0.17731647752271748	1.0	2.169130249325353	1.0	0.28407051627511876	2.864953764841325	0.9454713575309254	0.9818584423168811	0.9464446882687101	0.8890602049303626	0.27776496504920756	0.9918021124310754	432.0	8.413730784175163	450.0	1.0375760972315042
505	Jan14_100x_M1BP_rep1_3R2_B-C-A_Position008_7_cmle.ics	32	1	0	2.166	0.529442131274725	1.0	0.4307952242027791	1.0	2.381979944969588	1.0	0.26275709893980276	2.0721159573904817	0.9735510116953543	0.9958025623868539	0.9730296673658975	0.9229990845686183	0.20891865866468376	0.9785904145316943	468.0	8.960790461323667	488.0	1.1251936343310536
506	Jan14_100x_M1BP_rep1_3R2_B-C-A_Position008_7_cmle.ics	34	1	0	2.5991999999999997	1.0689619811206361	1.0	0.5394687584582434	2.0	0.0	1.0	0.11353588359225808	2.3070262244551905	0.3153096079925348	0.5389225145322706	0.30928695562841907	0.02084385620970987	0.8815929126440635	0.5298790082419113	576.0	10.83602198117342	438.0	1.0099074013053309
507	Jan14_100x_M1BP_rep1_3R2_B-C-A_Position008_7_cmle.ics	35	1	0	2.3826	0.2858448125431848	1.0	0.08559600241275002	2.0	0.0	1.0	0.2101147045109546	1.8924953189340095	0.14269630878196615	0.3464549919978207	0.1355986311165594	0.014664632070010557	0.959633441399394	0.9107756765262697	606.0	11.623479404036441	643.0	1.482580956710794
508	Jan14_100x_M1BP_rep1_3R2_B-C-A_Position008_7_cmle.ics	35	2	0	1.5162	0.47512263230662505	2.0	0.22817753209447567	1.0	2.054212141376967	1.0	0.27475272316983146	1.9149663693791086	0.8381154867708652	0.9031949126570641	0.8366810535635237	0.7570912929478667	0.5716365760790818	0.9409952719579141	276.0	5.208351641223362	226.0	0.5210937732762666
509	Jan14_100x_M1BP_rep1_3R2_B-C-A_Position008_7_cmle.ics	35	3	0	0.8664	5.487452221400451	2.0	5.801565048607655	1.0	2.5991999999999997	1.0	0.31077020754012613	2.491488626993367	0.9411265195627745	0.9690394405284843	0.9407115129226683	0.8844717284707324	0.3556581978408194	1.0130177798275386	102.0	1.951792523681294	54.0	0.12450913166778053
510	Jan14_100x_M1BP_rep1_3R2_B-C-A_Position008_7_cmle.ics	36	1	0	1.7328	0.3131548337700879	2.0	3.324863546576073	1.0	0.0	1.0	0.18596455375482593	1.872999775623355	0.06594940175261206	0.2280765503875969	0.06594940175261206	0.023429600606673408	0.962179556294657	0.9133771862045046	260.0	5.084840834341727	170.0	0.39197319228745714
511	Jan14_100x_M1BP_rep1_3R2_B-C-A_Position008_7_cmle.ics	36	2	0	1.5162	0.34258912509343853	1.0	0.19589637462294857	1.0	0.10317500441073144	1.0	0.3014697881971052	2.3743860619835866	0.3081553336703741	0.5008031049882036	0.29941333838894507	0.056396402089652846	0.8705344036040997	0.995757891073566	254.0	4.833728354407442	209.0	0.4818964540475209
512	Jan14_100x_M1BP_rep1_3R2_B-C-A_Position008_7_cmle.ics	37	1	0	2.166	0.5406100466182746	1.0	0.18095036710752568	1.0	1.8725829911983063	1.0	0.294380812315981	2.4353415404872156	0.9101135965570735	0.9597082520142121	0.9087674523344843	0.8351273582545163	0.39693371681034717	0.9887499530715278	394.0	7.5411127090309	399.0	0.9199841395452671
513	Jan14_100x_M1BP_rep1_3R2_B-C-A_Position008_7_cmle.ics	38	1	0	1.7328	0.2841958100104178	1.0	0.35426452592914737	1.0	0.0	1.0	0.24302463170269614	1.7685703683206258	0.3206240709448729	0.5911797464923537	0.3203360903242746	0.02159431153574136	0.863038847709552	0.9580888618711174	420.0	7.934911073147018	399.0	0.9199841395452671
514	Jan14_100x_M1BP_rep1_3R2_B-C-A_Position008_7_cmle.ics	38	2	0	0.6497999999999999	6.66280740268061	1.0	6.819997204580987	1.0	0.6016084874694266	1.0	0.1785765040104534	1.2135797538890898	0.5250437264692306	0.6703680646431793	0.5213507985109708	0.3815150321648943	0.8175225361445554	0.9699383979950846	150.0	2.720214174613323	73.0	0.16831790021755516
515	Jan14_100x_M1BP_rep1_3R2_B-C-A_Position008_7_cmle.ics	39	1	0	1.9493999999999998	0.45203735431493175	1.0	0.18002975592903334	1.0	1.2737298093406069	1.0	0.30774937830726723	1.8829258265568105	0.8058295783893858	0.9098009619206259	0.8035699134092807	0.6640690939457948	0.5793519687088988	0.9749401080612784	420.0	7.86469532662576	449.0	1.0352703725709897
516	Jan14_100x_M1BP_rep1_3R2_B-C-A_Position008_7_cmle.ics	40	1	0	2.3826	0.34574562437470596	1.0	0.31098039835627544	1.0	0.3095250132321943	1.0	0.29018634667900467	2.9529181648419756	0.41634133757987657	0.600359114563233	0.4130914320302566	0.1992842083026962	0.8298488273343917	0.9933243382022839	454.0	8.811759319831507	490.0	1.1298050836520823
517	Jan14_100x_M1BP_rep1_3R2_B-C-A_Position008_7_cmle.ics	41	1	0	2.3826	0.42546259487978555	1.0	0.6954390531193222	1.0	1.44445006175024	1.0	0.3032348309141625	2.6767166288701274	0.7380750202662092	0.8333390371037395	0.7380750202662092	0.6232420801365482	0.6292678978829341	0.9814568478984421	520.0	9.9824396779601	614.0	1.4157149415558747
518	Jan14_100x_M1BP_rep1_3R2_B-C-A_Position008_7_cmle.ics	41	2	0	1.7328	4.135559850311041	1.0	3.588433557073985	1.0	2.3825999999999996	1.0	0.21167390868798558	1.4065176733153812	0.9471132148517626	0.9966622248554629	0.9471132148517626	0.8524202880261461	0.2127003756645108	0.9015479423943872	382.0	7.319750735247367	323.0	0.7447490653461686
519	Jan14_100x_M1BP_rep1_3R2_B-C-A_Position008_7_cmle.ics	42	1	0	1.9493999999999998	0.6255591217912981	1.0	0.26655429470419467	1.0	1.3625635475001732	1.0	0.2812113435275165	1.7874977065328133	0.8208787838122807	0.9199192914517953	0.8174664033893756	0.6907889691927228	0.5370499855970667	0.9851031729665977	412.0	7.779534674344522	417.0	0.9614871834345272
520	Jan14_100x_M1BP_rep1_3R2_B-C-A_Position008_7_cmle.ics	43	1	0	1.5162	0.27097623065438814	1.0	7.191837400999264	1.0	1.3586516622891616	1.0	0.3278229248674548	2.733477107014476	0.7740036711497053	0.8339047442550037	0.7533799286949768	0.6798422111617071	0.6157558836059364	0.997041342052253	198.0	3.8163093093112295	150.0	0.3458586990771681
521	Jan14_100x_M1BP_rep1_3R2_B-C-A_Position008_7_cmle.ics	43	2	0	2.3826	0.5391989246873485	2.0	0.1938448023767084	1.0	0.0	1.0	0.2233244559799342	2.540659562173387	0.14150693635497194	0.3236149352253874	0.14150693635497194	0.02120177203572311	0.9565744784576653	0.9208363862361929	358.0	6.947242534201561	301.0	0.6940231228148507
522	Jan14_100x_M1BP_rep1_3R2_B-C-A_Position008_7_cmle.ics	44	1	0	2.166	0.5793121060096106	1.0	0.4704132825599603	2.0	2.014971786093599	1.0	0.28793475497225485	2.5089459577249844	0.916089273442165	0.9625229549013643	0.9148349688113774	0.8216746844522557	0.4582038474717115	0.9749556071948594	476.0	8.975735367083647	524.0	1.208199722109574
523	Jan14_100x_M1BP_rep1_3R2_B-C-A_Position008_7_cmle.ics	45	1	0	2.166	0.4442785362538185	1.0	0.27269917990900866	1.0	0.3720027687491155	1.0	0.2727401814870369	2.43456576437328	0.49168238724061053	0.6759944579335494	0.49168238724061053	0.27206446488369784	0.7903484275932321	0.9663571799394589	434.0	8.224373707681702	444.0	1.0237417492684175
524	Jan14_100x_M1BP_rep1_3R2_B-C-A_Position008_7_cmle.ics	46	1	0	2.166	0.3944857222070659	1.0	0.5320205440585273	2.0	1.7171743025207962	1.0	0.2782607374292389	2.140083791060505	0.8995965267835562	0.9616584236654705	0.8983182418236245	0.8054171392447428	0.5208544537076341	0.9732847746455165	422.0	8.026416982738583	430.0	0.9914616040212152
525	Jan14_100x_M1BP_rep1_3R2_B-C-A_Position008_7_cmle.ics	48	1	0	2.3826	0.5537644517128602	1.0	0.1550823443553875	1.0	0.622541700711641	1.0	0.2778059581532274	2.4074671233601546	0.5657287503119566	0.7158046102226676	0.5621120349866701	0.3738190216250262	0.7490721214560897	0.9792033599795861	470.0	9.052296370915235	505.0	1.1643909535597992
526	Jan14_100x_M1BP_rep1_3R2_B-C-A_Position008_7_cmle.ics	49	1	0	3.0324	0.42464315085604193	1.0	0.25934800700907623	1.0	0.0	1.0	0.175623799544958	2.786270085636837	0.13451851300284814	0.2850183361566671	0.13451851300284814	0.01970066456933301	0.9675045815048032	0.8970294477488076	482.0	9.671547574985922	417.0	0.9614871834345272
527	Jan14_100x_M1BP_rep1_3R2_B-C-A_Position009_8_cmle.ics	1	1	0	2.5991999999999997	0.14760949615192429	2.0	0.27282782083422674	2.0	1.650800070571703	1.0	0.26852151618778375	2.752178267628369	0.8410101149609104	0.9253953484991113	0.8410101149609104	0.7637776816640437	0.5450138896600454	0.9804162757442234	494.0	9.658857060365246	535.0	1.2335626933752328
528	Jan14_100x_M1BP_rep1_3R2_B-C-A_Position009_8_cmle.ics	2	1	0	2.166	2.5552369781265782	1.0	3.8547104725888937	1.0	0.20635000882146287	1.0	0.2657624027131027	3.011021053682865	0.3500256016385049	0.5514154048716261	0.34671445639187576	0.15604808231536343	0.8527186952239365	0.9637224398125829	396.0	7.656023867462889	382.0	0.8807868203165214
529	Jan14_100x_M1BP_rep1_3R2_B-C-A_Position009_8_cmle.ics	4	1	0	1.5162	0.5434360760924083	1.0	0.2239122380541984	1.0	0.5097226605744432	1.0	0.2884923288803605	2.327556508218	0.6841404559826926	0.8277583624563155	0.6777611360736673	0.4554418372441338	0.6824960612623704	0.9806509444941468	202.0	3.858889635451847	145.0	0.33433007577459584
530	Jan14_100x_M1BP_rep1_3R2_B-C-A_Position009_8_cmle.ics	5	1	0	1.7328	0.5583799347760873	1.0	3.2597338979454973	1.0	0.65584944557845	1.0	0.3116054558748865	3.0728180323484127	0.6787533859438104	0.8074485874380263	0.6490744272009857	0.5082093857873481	0.7059408711823907	0.9880100420862996	248.0	4.793263114036934	205.0	0.472673555405463
531	Jan14_100x_M1BP_rep1_3R2_B-C-A_Position009_8_cmle.ics	6	1	0	2.166	0.6532882186848388	1.0	0.15482786338248142	1.0	0.0	1.0	0.2881088603208993	2.5982382522135246	0.24552108967225192	0.4747899653599586	0.21520713490807067	0.021081835138481796	0.9060865294144101	0.9522004098906217	468.0	8.890574714802412	511.0	1.178225301522886
532	Jan14_100x_M1BP_rep1_3R2_B-C-A_Position009_8_cmle.ics	7	1	0	1.7328	0.14620315999656253	1.0	0.28283977178634395	1.0	0.0	1.0	0.2773282079615054	2.630349114967706	0.1974919777064685	0.3966686370545516	0.1915470359736531	0.029640263469008613	0.9300468963739964	0.9693150778329029	284.0	5.4339437865471165	237.0	0.5464567445419256
533	Jan14_100x_M1BP_rep1_3R2_B-C-A_Position009_8_cmle.ics	8	1	0	2.166	0.51649894664357	1.0	0.4760041982159502	1.0	2.4926219920244668	1.0	0.25804513358710296	2.6469289200819177	0.9713414764127817	0.9928801347231992	0.9700965658374369	0.9186672635416	0.3057151438445445	0.9777913444511834	402.0	7.719894356673817	385.0	0.8877039942980649
534	Jan14_100x_M1BP_rep1_3R2_B-C-A_Position009_8_cmle.ics	8	2	0	1.5162	4.502471852197591	1.0	4.473459478279586	1.0	0.20635000882146287	1.0	0.1636221148284773	2.4169867843501325	0.26692673360192704	0.3653194346741702	0.26692673360192704	0.16263562917013066	0.8960424288061315	0.8173159015952665	134.0	2.5264876212104332	59.0	0.13603775497035278
535	Jan14_100x_M1BP_rep1_3R2_B-C-A_Position009_8_cmle.ics	9	1	0	1.9493999999999998	0.453266237125194	1.0	0.6033496963392828	2.0	1.502250739874254	1.0	0.28380426889727056	1.8527597077565539	0.8380375495439715	0.9160328976043733	0.8368317928705563	0.7286680869611266	0.5110108128267632	0.98017869627713	458.0	8.596881908727504	491.0	1.132110808312597
536	Jan14_100x_M1BP_rep1_3R2_B-C-A_Position009_8_cmle.ics	10	1	0	2.8158	1.2334293635033176	1.0	1.0070117162360448	1.0	0.0	1.0	0.14105224362788488	2.2747850327882784	0.1360183618834891	0.3737004615106673	0.1360183618834891	0.021361292229868444	0.9541439872429548	0.8614139605620234	560.0	11.040184658057646	468.0	1.0790791411207645
537	Jan14_100x_M1BP_rep1_3R2_B-C-A_Position009_8_cmle.ics	11	1	0	2.3826	0.4598863247872498	1.0	0.30421582685028814	1.0	2.166	1.0	0.2753123830546904	3.113748039707535	0.9795900881442581	0.9956659728891253	0.9723500494450374	0.8830544538019128	0.3049644358333232	0.9898588282222927	390.0	7.568748129411539	380.0	0.8761753709954926
538	Jan14_100x_M1BP_rep1_3R2_B-C-A_Position009_8_cmle.ics	11	2	0	1.5162	2.977849396142758	1.0	2.9235305348731426	1.0	1.449626260897894	1.0	0.178183671436242	1.7783586338560537	0.7910670488988215	0.8706914094156204	0.7891606481762456	0.6980246975284621	0.5527188586446649	0.8085077754728346	276.0	5.067920148180837	182.0	0.41964188821363063
539	Jan14_100x_M1BP_rep1_3R2_B-C-A_Position009_8_cmle.ics	12	1	0	1.5162	0.39359781998127596	1.0	0.23908131272569025	1.0	1.3229242629964544	1.0	0.26962149742260655	2.22870499374905	0.7685245964476856	0.8478767087188382	0.7684862655659315	0.6896348504376908	0.5610718222598575	0.979158208461844	216.0	4.148352269986528	155.0	0.35738732237974036
540	Jan14_100x_M1BP_rep1_3R2_B-C-A_Position009_8_cmle.ics	12	2	0	1.7328	0.5440600052640155	2.0	1.3093848405241977	1.0	0.20635000882146287	1.0	0.287535314817357	2.4285189182339506	0.34430714535549495	0.5405995908178373	0.3477233851918221	0.17131508463937828	0.8283331511773157	0.9830654537497651	300.0	5.768101832992526	262.0	0.604099861054787
541	Jan14_100x_M1BP_rep1_3R2_B-C-A_Position009_8_cmle.ics	13	1	0	1.7328	0.6537822624073312	1.0	0.5313357300877053	2.0	0.0	1.0	0.27307004896058773	2.710361894618061	0.2292472764194177	0.4741820111047081	0.2573291987962277	0.030455622330159252	0.9056204449812979	0.9844557275905959	270.0	5.214696898533691	218.0	0.5026479759921509
542	Jan14_100x_M1BP_rep1_3R2_B-C-A_Position009_8_cmle.ics	15	1	0	2.166	0.41547743388683817	1.0	0.15966077603974022	1.0	0.10317500441073144	1.0	0.27865948305335064	2.3778756999406676	0.3624559717613944	0.5590139187875257	0.35868401439170094	0.06871053537581483	0.8644445452721432	0.9839504271410673	452.0	8.603227166037835	477.0	1.0998306630653947
543	Jan14_100x_M1BP_rep1_3R2_B-C-A_Position009_8_cmle.ics	16	1	0	2.3826	0.4809602814224424	1.0	0.2080885128031113	1.0	0.1459114905355603	1.0	0.2797478321628986	2.806751809141389	0.38461749770427983	0.5745540024016764	0.37570147004575744	0.1285132366907096	0.8453273360531169	0.9620660842732697	472.0	9.050181285145127	510.0	1.1759195768623716
544	Jan14_100x_M1BP_rep1_3R2_B-C-A_Position009_8_cmle.ics	18	1	0	2.5991999999999997	0.4121000180324982	1.0	0.49771783478581644	1.0	0.0	1.0	0.2677565846974317	2.944920308229427	0.18177612872129473	0.39996862192001503	0.18177612872129473	0.01906137487747992	0.9368293553796975	0.9593864015765835	500.0	9.629106554214495	544.0	1.254314215319863
545	Jan14_100x_M1BP_rep1_3R2_B-C-A_Position009_8_cmle.ics	18	2	0	1.083	0.5902833049074093	2.0	0.7193228323336596	2.0	0.6606423714395955	1.0	0.2934412732759675	2.7859699811369136	0.46619739723678805	0.5355542759912401	0.46619739723678805	0.37413993329731865	0.8301853792651843	0.9929817310657764	114.0	2.196559746305246	62.0	0.14295492895189613
546	Jan14_100x_M1BP_rep1_3R2_B-C-A_Position009_8_cmle.ics	19	1	0	2.3826	0.5626999737268025	2.0	0.9980467782024505	1.0	1.1961505589055579	1.0	0.2882279631556865	3.2102814516768463	0.6581238939655212	0.7624769741159645	0.6581238939655212	0.532478377167375	0.7056275186921436	0.979185018308023	428.0	8.347745209194125	447.0	1.0306589232499608
547	Jan14_100x_M1BP_rep1_3R2_B-C-A_Position009_8_cmle.ics	19	2	0	1.9493999999999998	3.903261805988832	2.0	0.2258095278491263	3.0	2.5991999999999997	1.0	0.2895291789548354	3.132894591970008	0.9748333310703472	0.9980345965322001	0.9740412859192477	0.8886576871376394	0.3106011236434239	0.9921129347692573	250.0	4.884769023628502	200.0	0.46114493210289076
548	Jan14_100x_M1BP_rep1_3R2_B-C-A_Position009_8_cmle.ics	19	3	0	1.9493999999999998	0.49235586748572385	1.0	0.6290433007155058	1.0	1.8725829911983063	1.0	0.2566652346075397	3.1159402472192266	0.7988160056484134	0.8453554472339521	0.7975306295174861	0.7437575527162623	0.621635696182373	0.9565174801765257	284.0	5.504159533068375	228.0	0.5257052225972955
549	Jan14_100x_M1BP_rep1_3R2_B-C-A_Position009_8_cmle.ics	21	1	0	0.6497999999999999	0.4694701688342147	2.0	3.784665292217226	1.0	3.519561291626217	1.0	0.3503980382358139	1.8864303632492367	0.9736769841233518	0.9842240396893321	0.973608333295194	0.9594674068751516	0.34721155155413996	1.0141695477417618	98.0	1.815591202178996	54.0	0.12450913166778053
550	Jan14_100x_M1BP_rep1_3R2_B-C-A_Position009_8_cmle.ics	21	2	0	2.166	6.8319211200079115	2.0	0.1858862186038542	2.0	0.0	1.0	0.1510376700522305	2.9869316411269238	0.0980379593312494	0.1719737570767562	0.04468482404792743	0.015518519705076042	0.9753022368112466	0.9079859806088335	246.0	4.8655939463283016	141.0	0.325107177132538
551	Jan14_100x_M1BP_rep1_3R2_B-C-A_Position009_8_cmle.ics	21	3	0	1.9493999999999998	0.43176406327758926	3.0	0.34104206578860613	1.0	2.166	1.0	0.28803382181715703	2.649092447260657	0.937102111241802	0.9933809159851165	0.937102111241802	0.8082788322036458	0.2776267959292017	0.9833348124276018	296.0	5.702116258011489	257.0	0.5925712377522147
552	Jan14_100x_M1BP_rep1_3R2_B-C-A_Position009_8_cmle.ics	21	4	0	1.9493999999999998	0.3045559430150152	1.0	0.22100888140428782	3.0	1.80482546240828	1.0	0.282425622565585	1.9839807511872911	0.8178647761754166	0.8919447406600548	0.7998004549261546	0.6980027185727951	0.6181303614001868	0.9629115270489378	416.0	7.751899253963885	424.0	0.9776272560581285
553	Jan14_100x_M1BP_rep1_3R2_B-C-A_Position009_8_cmle.ics	22	1	0	1.2995999999999999	0.6837804351035383	1.0	1.4216523495171631	1.0	2.2186398768391276	1.0	0.2853810895720952	2.6090003449734698	0.9213732451186057	0.9437167177666613	0.9213732451186057	0.8883572696466032	0.4292470133684586	1.0010552056043178	142.0	2.752079766534188	85.0	0.19598659614372857
554	Jan14_100x_M1BP_rep1_3R2_B-C-A_Position009_8_cmle.ics	22	2	0	2.166	0.5609265074989894	2.0	2.611464086206765	1.0	0.0	1.0	0.20083210314118052	2.5222011297560294	0.14438841374858802	0.38401847668226563	0.16241729869291593	0.020554300467968373	0.9448498585814623	0.8940702659460025	434.0	8.154157961160447	381.0	0.878481095656007
555	Jan14_100x_M1BP_rep1_3R2_B-C-A_Position009_8_cmle.ics	23	1	0	1.5162	0.4116169114835748	1.0	0.48911977461673467	1.0	0.751125369937127	1.0	0.29728367905850145	2.590713935945057	0.5995666818708115	0.7151613101294692	0.5955141924844742	0.44081786603978806	0.7340412059120092	0.9933955739137088	256.0	4.8784237663181695	210.0	0.48420217870803534
556	Jan14_100x_M1BP_rep1_3R2_B-C-A_Position009_8_cmle.ics	23	2	0	1.7328	3.9795077831120524	1.0	0.14784211302794775	2.0	0.6921189703237084	1.0	0.23424505857486744	2.2646740694983576	0.599579839303884	0.7346913266201186	0.595733483035683	0.4152792884460194	0.7195522978330684	0.9641694255554556	308.0	5.806451987592923	246.0	0.5672082664865556
557	Jan14_100x_M1BP_rep1_3R2_B-C-A_Position009_8_cmle.ics	24	1	0	2.3826	0.7023945027068849	1.0	0.7552655815893428	1.0	0.10317500441073144	1.0	0.28416715778922913	2.723053242663827	0.31333655733053034	0.5708393450223215	0.309987330490354	0.07032976695296295	0.8657910091639867	0.9826320165727904	464.0	8.918210135183049	501.0	1.1551680549177414
558	Jan14_100x_M1BP_rep1_3R2_B-C-A_Position009_8_cmle.ics	25	1	0	1.5162	0.5738296710819295	1.0	0.22420133605433212	1.0	1.8282657361659704	1.0	0.2685212001798017	2.510733109875909	0.8880418459616718	0.9233665976275655	0.8869350772212298	0.8263176747753168	0.4343386257532343	0.9951416381306394	220.0	4.190932596127147	159.0	0.3666102210217982
559	Jan14_100x_M1BP_rep1_3R2_B-C-A_Position009_8_cmle.ics	25	2	0	1.2995999999999999	0.5695633021068802	2.0	4.710810224330223	1.0	0.72222503087512	1.0	0.20949071826873714	1.236380409110175	0.6654665190975013	0.847036293748364	0.6648970613223361	0.4459382505706059	0.65578009011237	0.8912688498593885	324.0	5.812936550272457	251.0	0.578736889789128
560	Jan14_100x_M1BP_rep1_3R2_B-C-A_Position009_8_cmle.ics	26	1	0	2.3826	0.5485627708537829	1.0	0.44231859381819466	1.0	0.3720027687491155	1.0	0.28001075869945674	2.783089207127505	0.46358044674651994	0.6339232840369841	0.43123119803551546	0.2592993233266745	0.7929140321759306	0.9663471338230579	470.0	9.075701619755653	507.0	1.1690024028808284
561	Jan14_100x_M1BP_rep1_3R2_B-C-A_Position009_8_cmle.ics	27	1	0	2.166	0.35602768214781355	1.0	0.4804553713999404	1.0	0.0	1.0	0.28627743052173404	2.7410275966332827	0.2901840338635537	0.500219087932802	0.27748520123019943	0.02092083071530143	0.898269532914429	0.9889923101490936	344.0	6.657779899666878	321.0	0.7401376160251398
562	Jan14_100x_M1BP_rep1_3R2_B-C-A_Position009_8_cmle.ics	27	2	0	1.7328	0.22869468400087434	2.0	1.3946593283580635	1.0	0.41270001764292574	1.0	0.27128356201610476	2.8442322668634246	0.4128278051522868	0.5682686266080228	0.4128278051522868	0.2738206455239922	0.8417323888227687	0.9852612594333576	222.0	4.282438505718716	162.0	0.37352739500334153
563	Jan14_100x_M1BP_rep1_3R2_B-C-A_Position009_8_cmle.ics	28	1	0	1.2995999999999999	0.3064047773704626	2.0	0.24859481224395755	2.0	0.0	1.0	0.13846773601811632	1.2806171882519766	0.09022136927608676	0.3584977238239757	0.12693028653039365	0.03217330179416228	0.945306296154904	0.829417574067853	298.0	5.629785425720117	180.0	0.4150304388926017
564	Jan14_100x_M1BP_rep1_3R2_B-C-A_Position009_8_cmle.ics	29	1	0	1.7328	0.6445089698301457	1.0	0.7025464375325768	1.0	0.1459114905355603	1.0	0.24979751839091294	1.9579795210089588	0.3231569810485827	0.5279824867459216	0.3231569810485827	0.13342580694573275	0.8695060942121141	0.9709326471592917	312.0	5.9192480602548	259.0	0.5971826870732435
565	Jan14_100x_M1BP_rep1_3R2_B-C-A_Position009_8_cmle.ics	29	2	0	1.5162	0.49774741504809594	2.0	0.5633276820878353	2.0	2.1608427907416177	1.0	0.264070393882903	1.9576584120006708	0.9359762064827973	0.9624375590370263	0.9353039289938814	0.8800367625158496	0.43142178788012986	0.9584387764762319	268.0	5.099785740101704	212.0	0.48881362802906425
566	Jan14_100x_M1BP_rep1_3R2_B-C-A_Position009_8_cmle.ics	30	1	0	1.9493999999999998	0.8064133461488509	1.0	0.44674971186723983	1.0	0.0	1.0	0.252387198238695	2.2484093369053046	0.2742094131652602	0.5183383217733799	0.2742094131652602	0.021322942743402806	0.8726960265720775	0.9708998307534085	440.0	8.264838948052212	436.0	1.0052959519843019
567	Jan14_100x_M1BP_rep1_3R2_B-C-A_Position009_8_cmle.ics	31	1	0	2.3826	0.5229831377162594	1.0	0.18427769217849718	1.0	0.2918229810711206	1.0	0.2995421726268352	2.8871597851781896	0.4112218952661201	0.6080703286657062	0.4112218952661201	0.18927153182788414	0.8055756196537395	0.9890002104711778	448.0	8.67767308409932	488.0	1.1251936343310536
568	Jan14_100x_M1BP_rep1_3R2_B-C-A_Position009_8_cmle.ics	32	1	0	2.3826	0.4254228998872442	1.0	0.4809592354240755	1.0	3.1857648903931337	1.0	0.29249482220712086	2.50396789408416	0.989848997691016	0.9990275372586063	0.987274349286314	0.9693141267842149	0.1739003374473962	0.9645889048574842	524.0	9.954804257579461	610.0	1.406492042913817
569	Jan14_100x_M1BP_rep1_3R2_B-C-A_Position009_8_cmle.ics	33	1	0	1.2995999999999999	0.7278495545653665	2.0	0.8368741514886021	1.0	1.2269033092775323	1.0	0.20740935294967336	2.493588413302425	0.7812022445810971	0.8455719647419832	0.7776385442008875	0.6973085809993032	0.4959590652146145	0.9368548436149745	144.0	2.703154183083236	74.0	0.17062362487806956
570	Jan14_100x_M1BP_rep1_3R2_B-C-A_Position009_8_cmle.ics	33	2	0	1.083	1.22237626147238	2.0	1.6509524327586556	1.0	1.9659215254804832	1.0	0.23184129458889688	2.257613338991203	0.9608665354475103	0.9933066004865704	0.9605547880729122	0.9043271758132939	0.3731841407201991	0.8979546653452433	140.0	2.5669528615809396	75.0	0.17292934953858405
571	Jan14_100x_M1BP_rep1_3R2_B-C-A_Position009_8_cmle.ics	33	3	0	1.2995999999999999	1.5275522712761465	2.0	1.1068712269844558	1.0	1.8148458414482778	1.0	0.1963915238470156	2.2479098685608117	0.9224543687421299	0.9550717018961575	0.9219286770908468	0.8579593383620426	0.29164869620319533	0.8440688329425525	172.0	3.1416479591100783	94.0	0.2167381180883587
572	Jan14_100x_M1BP_rep1_3R2_B-C-A_Position009_8_cmle.ics	34	1	0	1.9493999999999998	0.46663964513655815	1.0	0.3961992972257155	1.0	0.5963412819178956	1.0	0.2723266624338773	2.9514613862808408	0.634640522875817	0.778359745724774	0.626027397260274	0.4625615543020861	0.7140483143631209	0.9975547581912749	276.0	5.3487831342658785	225.0	0.5187880486157521
573	Jan14_100x_M1BP_rep1_3R2_B-C-A_Position009_8_cmle.ics	35	1	0	2.166	0.4702831014209179	1.0	0.33004702824309484	1.0	0.23070632344123612	1.0	0.30286310428636676	2.7719759356248397	0.4026296695323322	0.6052131659374245	0.3956553285987555	0.1463710120709747	0.8452213527618154	0.9896627302910901	426.0	8.256239299602557	455.0	1.0491047205340767
574	Jan14_100x_M1BP_rep1_3R2_B-C-A_Position009_8_cmle.ics	36	1	0	1.7328	0.3836472981286895	1.0	0.9556074636443075	1.0	0.0	1.0	0.26174974155827974	2.526124902238186	0.24733973527121722	0.44811009131019514	0.23200339758865582	0.03361017389047496	0.9166399009649497	0.9876872333233621	232.0	4.435699818751102	170.0	0.39197319228745714
575	Jan14_100x_M1BP_rep1_3R2_B-C-A_Position009_8_cmle.ics	37	1	0	2.166	0.6124437437715946	1.0	0.38962982187396505	1.0	0.9512265400461283	1.0	0.30150101689824604	2.835093172152367	0.7341326254607672	0.8354259187036874	0.7294840665769246	0.5830984940933738	0.6443806587299755	0.9976947209715488	336.0	6.478998252023963	318.0	0.7332204420435964
576	Jan14_100x_M1BP_rep1_3R2_B-C-A_Position009_8_cmle.ics	38	1	0	1.5162	0.4423936523191649	1.0	0.45975930411036303	1.0	0.5963412819178956	1.0	0.29428903529360845	2.268296672600303	0.617657421855338	0.7677346017684267	0.611004848911931	0.4535326588480059	0.7360243627706369	0.9893272588028513	280.0	5.321147713885238	239.0	0.5510681938629545
577	Jan14_100x_M1BP_rep1_3R2_B-C-A_Position009_8_cmle.ics	39	1	0	2.3826	0.8693869390917609	1.0	0.45594714631009936	1.0	2.3825999999999996	1.0	0.26741450992077853	1.6065041849585096	0.9435094505924982	0.9803006561551268	0.939915287435119	0.8645455880912741	0.35143465036588556	0.9234858501974434	656.0	12.413191218038792	817.0	1.8837770476403088
578	Jan14_100x_M1BP_rep1_3R2_B-C-A_Position009_8_cmle.ics	40	1	0	2.3826	0.21923448677111224	1.0	0.26805344349512994	1.0	0.0	1.0	0.11193932432696238	2.318616070988222	0.0863341447566215	0.24730630097661743	0.0863341447566215	0.031102404205176945	0.9650007923384173	0.8705714175406883	350.0	6.979108126122421	206.0	0.47497928006597756
579	Jan14_100x_M1BP_rep1_3R2_B-C-A_Position009_8_cmle.ics	41	1	0	1.5162	5.461234484334594	1.0	0.20829498082299902	1.0	1.7153360421684174	1.0	0.29180000968616776	2.801735301910631	0.7576603899350108	0.8100449925012498	0.7558584680331056	0.6991145920124424	0.6807223706566646	0.9948278348224981	204.0	3.9035850473625757	148.0	0.3412472497561391
580	Jan14_100x_M1BP_rep1_3R2_B-C-A_Position009_8_cmle.ics	41	2	0	2.3826	0.49850542321358454	1.0	0.27463659501057497	2.0	0.9228252937649445	1.0	0.23787279298774705	1.7390702747494153	0.5943165028050881	0.7396778314725324	0.5943165028050881	0.43802810642670664	0.7371371161735213	0.8994338448258724	646.0	12.236524656165988	753.0	1.736210669367384
581	Jan14_100x_M1BP_rep1_3R2_B-C-A_Position009_8_cmle.ics	42	1	0	2.3826	0.2631212281366396	1.0	0.04805321913584497	1.0	0.0	1.0	0.09044131182889821	2.170638102639681	0.05969782947408347	0.14414828146556052	0.05969782947408347	0.020954109199355943	0.9714006300055995	0.9722042485642439	346.0	7.123769790705157	182.0	0.41964188821363063
582	Jan14_100x_M1BP_rep1_3R2_B-C-A_Position009_8_cmle.ics	42	2	0	1.7328	0.2898416399042228	2.0	0.129897374934193	3.0	2.6534381712405652	1.0	0.2948617156123852	2.2335827783508853	0.9840696710186263	0.9990052840797111	0.9838428386031586	0.9484867303036951	0.3283551179936015	0.9821632202947076	308.0	5.829857236433344	276.0	0.6363800063019892
583	Jan14_100x_M1BP_rep1_3R2_B-C-A_Position009_8_cmle.ics	42	3	0	1.2995999999999999	0.42155161350953296	3.0	0.369058195950026	2.0	0.0	1.0	0.15772073060622435	1.9676061646224745	0.05969782947408347	0.17000345826469485	0.05969782947408347	0.020954109199355943	0.9756038254577862	0.9378732735232969	162.0	3.0820076414393744	77.0	0.17754079885961296
584	Jan14_100x_M1BP_rep1_3R2_B-C-A_Position009_8_cmle.ics	43	1	0	1.9493999999999998	0.562069481201627	1.0	0.345898340090859	1.0	0.32626801153583	1.0	0.323321250720385	2.039358836774674	0.4624200201245881	0.6447203680802526	0.432283065389549	0.20657851277757722	0.7933584163196404	0.9823761908213281	448.0	8.513836342216374	507.0	1.1690024028808284
585	Jan14_100x_M1BP_rep1_3R2_B-C-A_Position009_8_cmle.ics	44	1	0	1.7328	3.0468888771843647	1.0	0.21677781689037676	1.0	2.0881892159908655	1.0	0.2956750491851908	2.6590820927417713	0.9803288908358747	0.9935468652592205	0.972982763559165	0.9386320365284494	0.31026953413791974	0.9857789616397992	278.0	5.323262799655348	237.0	0.5464567445419256
586	Jan14_100x_M1BP_rep1_3R2_B-C-A_Position009_8_cmle.ics	45	1	0	1.083	3.539087153132614	1.0	0.4464098100216283	2.0	0.46141264688247224	1.0	0.2715854417326567	2.702088317960691	0.39365124905219584	0.4797221140643892	0.3853597557226879	0.2938664262147263	0.8462624059813806	0.9919967913125579	108.0	2.0624735105730605	55.0	0.12681485632829495
587	Jan14_100x_M1BP_rep1_3R2_B-C-A_Position009_8_cmle.ics	45	2	0	1.7328	0.44657012726551604	1.0	0.4848016213912446	1.0	1.401081809291592	1.0	0.30320511122975313	2.1901438160645226	0.7882738692952436	0.8982293993483206	0.7873926675820235	0.6778879849171056	0.568790556872216	0.9614729617891569	412.0	7.685913678982846	433.0	0.9983787780027585
588	Jan14_100x_M1BP_rep1_3R2_B-C-A_Position009_8_cmle.ics	46	1	0	1.7328	0.3930634891434619	1.0	0.878560749677654	1.0	0.0	1.0	0.24935819240228022	2.796331878106186	0.13699988118929515	0.27972495321828494	0.13699988118929515	0.020686057563786497	0.9478181476552702	0.9503740814654236	280.0	5.484984455768178	220.0	0.5072594253131798
589	Jan14_100x_M1BP_rep1_3R2_B-C-A_Position009_8_cmle.ics	46	2	0	1.7328	0.4153899616170655	2.0	0.5066754081962741	2.0	1.0161559471409798	1.0	0.28590930857863084	2.243956673307003	0.6731183354620252	0.7808907832595717	0.6716369144859952	0.561521668102296	0.7527329644216346	0.983185502088607	342.0	6.472652994713634	318.0	0.7332204420435964
590	Jan14_100x_M1BP_rep1_3R2_B-C-A_Position009_8_cmle.ics	47	1	0	1.9493999999999998	0.6018731339890414	1.0	0.5475826070477477	1.0	0.639412489864916	1.0	0.27515314324514434	2.568814819155978	0.5777083812523223	0.7612882393531378	0.5749438242007112	0.3998942833383464	0.7372604301551037	0.9252900144371868	322.0	6.189535617489286	285.0	0.6571315282466194
591	Jan14_100x_M1BP_rep1_3R2_B-C-A_Position009_8_cmle.ics	47	2	0	1.5162	5.467525479186697	1.0	5.531467233201862	1.0	1.2032169749388533	1.0	0.2522145102607151	2.4015473101989797	0.6990348378421416	0.7907141846104849	0.6988092499867301	0.624763353916382	0.6208514127676306	0.9715924559104651	218.0	4.122831935375998	152.0	0.350470148398197
592	Jan14_100x_M1BP_rep1_3R2_B-C-A_Position010_9_cmle.ics	1	1	0	2.166	0.19597347569774257	1.0	5.621627891473314	1.0	0.0	1.0	0.18667929558664628	2.5642262180559254	0.1757844194770855	0.3576828721159996	0.11548411115035462	0.02922899225842171	0.9479831111179436	0.8719922240698708	298.0	5.887243162964735	209.0	0.4818964540475209
593	Jan14_100x_M1BP_rep1_3R2_B-C-A_Position010_9_cmle.ics	2	1	0	1.9493999999999998	0.42570358745229664	1.0	0.5745869920258555	3.0	0.7540056732031717	1.0	0.2543229635303705	1.5597450942913669	0.5817529408093857	0.7478158444881275	0.5788667353115542	0.4134325563980155	0.7355484228045981	0.9528092781955627	498.0	9.326953405059138	527.0	1.2151168960911172
594	Jan14_100x_M1BP_rep1_3R2_B-C-A_Position010_9_cmle.ics	2	2	0	1.083	4.3785135139525835	1.0	0.4978724537518067	1.0	1.7328	1.0	0.2991993003418851	1.7668282346545368	0.8969109800617804	0.9536381790383476	0.8965615151798808	0.7852288682954226	0.40972305516484253	0.9899800280121853	168.0	3.169283379490721	112.0	0.25824116197761887
595	Jan14_100x_M1BP_rep1_3R2_B-C-A_Position010_9_cmle.ics	3	1	0	2.166	0.8034845970941099	1.0	0.28674226697685407	1.0	0.5097226605744432	1.0	0.22519987712719192	2.1313289932343706	0.5116558584254949	0.688375086331387	0.5034039232570029	0.31806052615056196	0.8086525011933503	0.9359841829963094	464.0	8.754373393300114	446.0	1.0283531985894465
596	Jan14_100x_M1BP_rep1_3R2_B-C-A_Position010_9_cmle.ics	4	1	0	1.2995999999999999	0.5361457174741945	1.0	0.2494932760787959	1.0	1.0521827216106825	1.0	0.2796693067323539	1.699437957326594	0.8475261417165002	0.9304446597400862	0.8469359346986046	0.7179478613347587	0.541103386699029	0.9690389800887612	234.0	4.363368986459731	178.0	0.4104189895715728
597	Jan14_100x_M1BP_rep1_3R2_B-C-A_Position010_9_cmle.ics	5	1	0	2.3826	0.5383348832240732	1.0	0.15342459134245176	2.0	0.0	1.0	0.29969008699402877	2.654835240159041	0.17690570771482333	0.3831131089274514	0.17690570771482333	0.021687225590633494	0.9227568544433471	0.9564175459458392	430.0	8.298819625743182	459.0	1.0583276191761344
598	Jan14_100x_M1BP_rep1_3R2_B-C-A_Position010_9_cmle.ics	6	1	0	1.5162	0.11224973254772781	1.0	0.21604335113056986	1.0	0.42540144110901373	1.0	0.26827221592563444	2.4440032996660404	0.573619972260749	0.7385159500693481	0.5729819694868239	0.38891816920943134	0.7464966175034723	0.9971017585916434	206.0	3.9248752104328846	144.0	0.33202435111408135
599	Jan14_100x_M1BP_rep1_3R2_B-C-A_Position010_9_cmle.ics	7	1	0	1.9493999999999998	0.27904788899099603	1.0	0.3539220562255948	1.0	0.8318234787411565	1.0	0.30215282412066596	2.571960312208421	0.6449621180289875	0.7515269994736772	0.6420695542178799	0.48798303383061253	0.7248315329524211	0.9874722376872147	362.0	6.943012362661339	356.0	0.8208379791431456
600	Jan14_100x_M1BP_rep1_3R2_B-C-A_Position010_9_cmle.ics	7	2	0	1.2995999999999999	4.782880570129779	1.0	4.759009421933997	1.0	0.0	1.0	0.24124832008625569	2.7491667676017975	0.1397099475004091	0.2877282759169737	0.1397099475004091	0.02241073521541639	0.9522532490675908	0.9334075538214947	164.0	3.126703053350103	97.0	0.22365529206990203
601	Jan14_100x_M1BP_rep1_3R2_B-C-A_Position010_9_cmle.ics	8	1	0	2.3826	0.7330474842177647	1.0	0.9744431980683042	1.0	1.7328	1.0	0.2690669549741317	2.372230186406677	0.7727753582900915	0.8446244903632321	0.7684299326661724	0.6741867046577712	0.6421043405125377	0.9829255922400826	434.0	8.341399951883801	441.0	1.0168245752868743
602	Jan14_100x_M1BP_rep1_3R2_B-C-A_Position010_9_cmle.ics	8	2	0	1.9493999999999998	0.6669286657013104	1.0	0.300594119946454	1.0	0.6190500264643886	1.0	0.17129479571924666	1.1486174852673134	0.5330472417840375	0.6741867046577712	0.503758571163825	0.3108861502347418	0.7900221726685446	0.8493011764072488	616.0	11.612903975185887	595.0	1.3719061730061
603	Jan14_100x_M1BP_rep1_3R2_B-C-A_Position010_9_cmle.ics	9	1	0	1.7328	0.29670176272375953	1.0	0.346062016296425	1.0	0.815064591942846	1.0	0.3273258751359882	2.895841930043778	0.6983140070242917	0.8157264274713365	0.6936936202808087	0.566237766568609	0.6527473785475676	0.9970870987425696	274.0	5.304087722355152	244.0	0.5625968171655268
604	Jan14_100x_M1BP_rep1_3R2_B-C-A_Position010_9_cmle.ics	10	1	0	1.7328	0.2789828510782905	2.0	0.2454230200354265	1.0	0.0	1.0	0.2758271442052393	1.8505742617818646	0.3048389014385923	0.5781590575833234	0.3048389014385923	0.023367217532596202	0.8829184348016106	0.9938433831507408	406.0	7.575232692091079	404.0	0.9315127628478393
605	Jan14_100x_M1BP_rep1_3R2_B-C-A_Position010_9_cmle.ics	11	1	0	1.5162	0.552684157731578	1.0	0.2922446166293904	1.0	0.8344252714560013	1.0	0.3256740748743135	2.648296454239636	0.7913499669530734	0.8953858228684732	0.7796045384445913	0.6446560365719322	0.6580216334088407	1.0027766269565124	194.0	3.7269184854897723	145.0	0.33433007577459584
606	Jan14_100x_M1BP_rep1_3R2_B-C-A_Position010_9_cmle.ics	12	1	0	1.7328	0.24985983410914092	1.0	0.18809923801699707	1.0	1.773638155151651	1.0	0.1861522397017422	1.2083806809325244	0.951755509685154	0.9809221562096654	0.9332988499635024	0.8214567128969414	0.433461573296737	0.8819442814476133	442.0	8.356344857643775	377.0	0.8692581970139491
607	Jan14_100x_M1BP_rep1_3R2_B-C-A_Position010_9_cmle.ics	13	1	0	1.9493999999999998	0.39683966646109947	1.0	0.15751842548587702	2.0	0.0	1.0	0.2391940124596582	1.9750893975714874	0.1797229201465407	0.3971431111360648	0.16626194854231294	0.02322333422230956	0.9438759638386404	0.90692360996531	408.0	7.807170094725162	379.0	0.873869646334978
608	Jan14_100x_M1BP_rep1_3R2_B-C-A_Position010_9_cmle.ics	14	1	0	1.5162	0.16504988267718043	1.0	0.11183802505995742	1.0	0.4377344716066809	1.0	0.2739845403103385	1.4670640816830012	0.49899919751321337	0.6538376393974892	0.49522658721740015	0.29412063128960547	0.7918012314452483	0.9804815246858251	362.0	6.755770371937985	339.0	0.7816406599143998
609	Jan14_100x_M1BP_rep1_3R2_B-C-A_Position010_9_cmle.ics	14	2	0	1.083	4.798276469067217	1.0	4.672080800308104	1.0	0.5836459621422412	1.0	0.14726215563702155	1.8226784104059657	0.48991818324370695	0.5811756892623579	0.4888989327848136	0.3819906284301698	0.7763619491760647	0.7253391185532067	192.0	3.5183863316961053	96.0	0.22134956740938755
610	Jan14_100x_M1BP_rep1_3R2_B-C-A_Position010_9_cmle.ics	15	1	0	1.5162	0.2534851781809957	1.0	0.13980531616803626	1.0	2.04382171327147	1.0	0.305373037991179	2.536429212538774	0.9301113502386077	0.9715846355385047	0.9286516328249275	0.872457190979695	0.44107135559092064	0.9876251401844268	234.0	4.480395230661832	186.0	0.42886478685568846
611	Jan14_100x_M1BP_rep1_3R2_B-C-A_Position010_9_cmle.ics	15	2	0	1.9493999999999998	0.4004429702157953	2.0	5.687377256189309	1.0	0.0	1.0	0.21449198818319024	2.441747432036514	0.14343127163843922	0.2967507251801254	0.1433798072424441	0.02348647889959764	0.9466468723903873	0.9213311881569675	312.0	6.083084802137738	240.0	0.553373918523469
612	Jan14_100x_M1BP_rep1_3R2_B-C-A_Position010_9_cmle.ics	16	1	0	1.7328	0.5573643005201413	1.0	0.4186611596737427	1.0	1.7328	1.0	0.3099928096378831	2.078389809535522	0.8678936190262183	0.9214574106424466	0.8623339156403806	0.7953963916292758	0.5264239848326677	0.991298313480845	328.0	6.183190360178951	311.0	0.7170803694199952
613	Jan14_100x_M1BP_rep1_3R2_B-C-A_Position010_9_cmle.ics	16	2	0	1.5162	0.3201568163066457	2.0	1.2004412587210431	1.0	1.7328	1.0	0.2682355689816276	1.8729973794953072	0.9172278318606523	0.986562842044985	0.9164123603731598	0.7953963916292758	0.433939067404555	0.9614780643399838	292.0	5.519104438828352	243.0	0.5602910925050123
614	Jan14_100x_M1BP_rep1_3R2_B-C-A_Position010_9_cmle.ics	17	1	0	1.9493999999999998	0.26665867542644517	1.0	0.42801021729732414	1.0	1.5162	1.0	0.30237288150180225	2.707724690413492	0.7628609589773578	0.8366307234083219	0.7543624527576345	0.6722250158707044	0.6305763316784709	0.9866586859317538	370.0	7.074983512623414	368.0	0.8485066750693191
615	Jan14_100x_M1BP_rep1_3R2_B-C-A_Position010_9_cmle.ics	17	2	0	1.9493999999999998	0.4495487661431736	2.0	0.23509284058129223	3.0	1.083	1.0	0.22863335508926985	1.8830632765487145	0.7965500843024512	0.8936355631198961	0.7876010548614414	0.543075025768563	0.5259718044329368	0.9082613198937702	398.0	7.490072039809841	357.0	0.82314370380366
616	Jan14_100x_M1BP_rep1_3R2_B-C-A_Position010_9_cmle.ics	17	3	0	1.7328	1.3498134886316862	2.0	1.3760308442704037	3.0	1.2995999999999999	1.0	0.27014312226221904	2.820757109242962	0.7978151899137408	0.8441621974611424	0.7628723358263801	0.610119934742394	0.5936025697907186	1.0064890713872963	214.0	4.15046735575664	153.0	0.35277587305871144
617	Jan14_100x_M1BP_rep1_3R2_B-C-A_Position010_9_cmle.ics	18	1	0	2.166	0.33404983955634787	1.0	0.391470094191763	1.0	1.6294049638174177	1.0	0.30615018705677305	2.1339236975133407	0.8777366215030705	0.9444999512623062	0.8754995613607565	0.7862389121746759	0.47079496686967326	0.9845116158211128	396.0	7.445376627899113	410.0	0.945347110810926
618	Jan14_100x_M1BP_rep1_3R2_B-C-A_Position010_9_cmle.ics	19	1	0	2.3826	0.47287435084671076	1.0	0.3797288931991574	1.0	2.1666750926253604	1.0	0.2900154334115704	2.4091357069476054	0.9249892438907107	0.9712802843228351	0.9232538044087394	0.8608846402759349	0.3561932452004121	0.9696479639746413	494.0	9.377994074280204	556.0	1.2819829112460366
619	Jan14_100x_M1BP_rep1_3R2_B-C-A_Position010_9_cmle.ics	20	1	0	1.9493999999999998	0.33930676362333595	1.0	0.16241385848159137	1.0	1.2995999999999999	1.0	0.29810746641140706	2.231422494213571	0.8581518512361365	0.9286056950150806	0.8423920013299452	0.7189992162823283	0.4785433985436213	0.9927803381108172	406.0	7.692258936293175	420.0	0.9684043574160707
620	Jan14_100x_M1BP_rep1_3R2_B-C-A_Position010_9_cmle.ics	21	1	0	1.2995999999999999	0.4468482906814183	1.0	0.3865471316326481	1.0	1.1368333649278028	1.0	0.30300855069345994	2.7006241320566335	0.7024230547550432	0.7891757925072046	0.7006386167146974	0.6140265129682997	0.6454472158709181	0.9979774879557831	180.0	3.437455850955092	125.0	0.28821558256430674
621	Jan14_100x_M1BP_rep1_3R2_B-C-A_Position010_9_cmle.ics	21	2	0	1.083	0.4894672848781255	2.0	0.43811365180055717	2.0	0.1459114905355603	1.0	0.28380753372595546	1.9106021773848467	0.31898097982708934	0.4889014409221902	0.3172841498559078	0.13369452449567723	0.8679992548316331	0.9932772699748529	172.0	3.258674203312178	113.0	0.2605468866381333
622	Jan14_100x_M1BP_rep1_3R2_B-C-A_Position010_9_cmle.ics	21	3	0	1.5162	1.4569368043410877	2.0	1.4066763024128583	2.0	0.1459114905355603	1.0	0.262944449999758	1.9376756538819286	0.3026812680115274	0.4410628242074928	0.30260749279538907	0.13369452449567723	0.906854796498043	0.9747445276182028	228.0	4.276093248408382	166.0	0.3827502936453994
623	Jan14_100x_M1BP_rep1_3R2_B-C-A_Position010_9_cmle.ics	22	1	0	2.166	0.36044751259056834	1.0	0.32391089785007543	1.0	0.23070632344123612	1.0	0.30480057021574647	2.3875668217534884	0.3877103829980008	0.5412296510769049	0.3812893314030786	0.15438098896012448	0.8351552906551041	0.987729418360386	394.0	7.541112709030901	406.0	0.9361242121688684
624	Jan14_100x_M1BP_rep1_3R2_B-C-A_Position010_9_cmle.ics	24	1	0	2.166	0.5406611948520006	1.0	0.2946839143041793	1.0	1.3412750573395087	1.0	0.2539727838772999	1.9221796990491966	0.7715474337051121	0.874707857671539	0.7669716006665038	0.6487273350421304	0.5976683055923715	0.9704202236885184	512.0	9.73344228379593	549.0	1.2658428386224352
625	Jan14_100x_M1BP_rep1_3R2_B-C-A_Position010_9_cmle.ics	25	1	0	2.5991999999999997	0.630011570914662	1.0	0.48488540038340605	1.0	2.166	1.0	0.24941316189629179	2.046469973749307	0.9515154315865978	0.9991860423594059	0.9496585578981198	0.8172439289262691	0.21598544468134606	0.9115000025020185	744.0	14.005305360664178	953.0	2.1973556014702744
626	Jan14_100x_M1BP_rep1_3R2_B-C-A_Position010_9_cmle.ics	26	1	0	1.5162	4.21769087286938	1.0	3.9709145028149613	1.0	1.0967653411156157	1.0	0.11678141748123767	1.2992699332484352	0.8357541028339766	0.9428955677698515	0.8345144817370288	0.6725139359918918	0.4508332631224183	0.756256769588846	402.0	7.111357886822911	259.0	0.5971826870732435
627	Jan14_100x_M1BP_rep1_3R2_B-C-A_Position010_9_cmle.ics	27	1	0	2.166	0.3889060535474446	1.0	0.3829360402325359	1.0	0.7857574237886386	1.0	0.29838356361136853	2.349629076363937	0.638581209017282	0.7784656744894174	0.6410720910400517	0.4969863700092023	0.6849738701753717	0.9834407335759758	402.0	7.626273361312139	414.0	0.954570009452984
628	Jan14_100x_M1BP_rep1_3R2_B-C-A_Position010_9_cmle.ics	28	1	0	2.166	0.5741015608965746	1.0	0.36112068940781794	1.0	0.9077480443748005	1.0	0.2951984602772195	1.9710421047903939	0.6956433741678841	0.8188020474927046	0.6935531946994815	0.49627226795512003	0.6958883598516227	0.9811770061049511	484.0	9.107706517045717	544.0	1.254314215319863
629	Jan14_100x_M1BP_rep1_3R2_B-C-A_Position010_9_cmle.ics	29	1	0	2.166	0.2580743989826133	1.0	0.15411228775073207	1.0	0.20635000882146287	1.0	0.29993676034893046	2.5915250215006833	0.3866440463361111	0.5829305420699025	0.3832296568182869	0.15399963722111373	0.852963799615252	0.9774039211817048	492.0	9.356703911209888	562.0	1.2958172592091233
630	Jan14_100x_M1BP_rep1_3R2_B-C-A_Position010_9_cmle.ics	30	1	0	1.9493999999999998	0.31045306850885546	1.0	0.11489949854721687	1.0	1.5162	1.0	0.3319579163566785	2.5086211308999675	0.9076742788157981	0.9549989139933224	0.8888686841134902	0.781922282331429	0.5206012333895539	0.9927835867039839	376.0	7.185664499515181	395.0	0.9107612409032094
631	Jan14_100x_M1BP_rep1_3R2_B-C-A_Position010_9_cmle.ics	31	1	0	2.5991999999999997	0.43922102249905887	1.0	0.09097087982428455	1.0	2.166	1.0	0.27840028844743275	2.4017055537939163	0.9235675878100998	0.9576167445081151	0.896540942717644	0.7797390250623556	0.4926305843798449	0.9707170762883249	652.0	12.347205643057753	826.0	1.9045285695849388
632	Jan14_100x_M1BP_rep1_3R2_B-C-A_Position010_9_cmle.ics	31	2	0	1.2995999999999999	0.17922398690433705	2.0	0.2165955701219712	2.0	0.0	1.0	0.32172121946093446	1.9827866455659093	0.14553583415178728	0.3206366982978513	0.1470125841712182	0.014049439329597886	0.9369182673001468	0.9871159708137109	268.0	4.935948998218766	234.0	0.5395395705603823
633	Jan14_100x_M1BP_rep1_3R2_B-C-A_Position010_9_cmle.ics	31	3	0	0.6497999999999999	0.21826962735079516	4.0	0.225282433395204	3.0	1.7328	1.0	0.29902260141635756	1.2853580812975969	0.7578094639185455	0.8185991012315671	0.7578094639185455	0.6874094695711772	0.5925217454184669	1.0117394772560335	124.0	2.2093895662951106	71.0	0.16370645089652625
634	Jan14_100x_M1BP_rep1_3R2_B-C-A_Position010_9_cmle.ics	32	1	0	2.3826	0.456484664730613	1.0	0.21219647151853005	1.0	0.7857574237886386	1.0	0.27596118311980156	2.738703236489461	0.6446453955084398	0.7731654351276642	0.6455529907126901	0.4740547955424228	0.6954548379619877	0.9883579724490352	456.0	8.739428487540136	481.0	1.1090535617074524
635	Jan14_100x_M1BP_rep1_3R2_B-C-A_Position010_9_cmle.ics	33	1	0	1.7328	0.7507201711250229	1.0	0.7524074757057586	1.0	1.44445006175024	1.0	0.2760507620630702	2.7619071798492225	0.8089036159478696	0.8811479429738709	0.8073342459561003	0.7193727637543765	0.5616716887411785	0.9711510129633973	278.0	5.299857550814927	229.0	0.5280109472578101
636	Jan14_100x_M1BP_rep1_3R2_B-C-A_Position010_9_cmle.ics	33	2	0	1.2995999999999999	5.421768469811451	1.0	5.18426421645899	1.0	0.1459114905355603	1.0	0.1560535805647779	1.3804756100600732	0.3668103834294999	0.6013800220905885	0.3739066651314134	0.1332386593827429	0.8509412564059039	0.7965784523138737	344.0	6.142864425177646	237.0	0.5464567445419256
637	Jan14_100x_M1BP_rep1_3R2_B-C-A_Position010_9_cmle.ics	34	1	0	2.166	0.3062535419522694	1.0	0.1561026891715701	1.0	0.0	1.0	0.2841588226630644	2.534414310729633	0.19596224128833037	0.4154161862137706	0.19756874548048547	0.021003771962397638	0.9315074287068442	0.9900467818289658	400.0	7.698604193603506	401.0	0.9245955888662961
638	Jan14_100x_M1BP_rep1_3R2_B-C-A_Position010_9_cmle.ics	34	2	0	0.8664	3.5660080910457634	1.0	3.5812169536425422	1.0	1.0622516852075932	1.0	0.16486492059654892	1.4504582337978422	0.6773389098442355	0.7761897316629859	0.6773389098442355	0.574561729239549	0.6354325275960507	0.7221359129243186	126.0	2.254084978205839	54.0	0.12450913166778053
639	Jan14_100x_M1BP_rep1_3R2_B-C-A_Position010_9_cmle.ics	34	3	0	1.083	3.149012366801396	2.0	3.361079380708781	1.0	2.21623956772854	1.0	0.16313526152416633	2.127896898785086	0.9362088846326734	0.9625344460296675	0.935204330916411	0.8815467000214983	0.3718402357105923	0.7221949256198692	128.0	2.2987803901165678	55.0	0.12681485632829495
640	Jan14_100x_M1BP_rep1_3R2_B-C-A_Position010_9_cmle.ics	35	1	0	1.9493999999999998	0.3131718548480853	1.0	0.12010993709171158	1.0	1.4532932869245503	1.0	0.2877637593102683	2.7681547543825853	0.8456241161312681	0.9210680767575363	0.845434066886155	0.7579191843533575	0.5158082821606566	0.990330084301441	370.0	7.098388761463834	359.0	0.827755153124689
641	Jan14_100x_M1BP_rep1_3R2_B-C-A_Position010_9_cmle.ics	36	1	0	2.166	0.3205799177538963	1.0	0.37863428413278366	1.0	1.0841098665386142	1.0	0.3050418472331021	2.891594565807701	0.733140839354601	0.8379062314872259	0.7309251372569141	0.5954011353724012	0.6414824851448298	0.9904885823683118	408.0	7.87738584124642	428.0	0.9868501547001864
642	Jan14_100x_M1BP_rep1_3R2_B-C-A_Position010_9_cmle.ics	37	1	0	1.9493999999999998	0.2727954568086995	1.0	0.3944109171573648	1.0	0.3720027687491155	1.0	0.28619041838388193	2.0871432951455335	0.5094707822261046	0.6923268030950845	0.5093665976109666	0.26352496624017757	0.7299998438994654	0.9842813727615443	448.0	8.490431093375959	477.0	1.0998306630653947
643	Jan14_100x_M1BP_rep1_3R2_B-C-A_Position010_9_cmle.ics	38	1	0	1.9493999999999998	0.18825918699281435	1.0	0.3510159134104415	1.0	0.9018655279647406	1.0	0.3249219265417963	2.4876731487354404	0.7021062280823305	0.8241336857925536	0.701333447029856	0.5307140496924865	0.6916880914600722	0.9935428758100919	354.0	6.740825466178006	357.0	0.82314370380366
644	Jan14_100x_M1BP_rep1_3R2_B-C-A_Position010_9_cmle.ics	40	1	0	2.166	0.4919600605207149	1.0	0.411495103206792	1.0	0.2918229810711206	1.0	0.2799387115934541	2.6371777714065914	0.4207153472506209	0.6024072651831756	0.41476575669017246	0.19950578002972302	0.8331911997030075	0.9866372767734097	402.0	7.696489107833396	401.0	0.9245955888662961
645	Jan14_100x_M1BP_rep1_3R2_B-C-A_Position010_9_cmle.ics	41	1	0	2.166	0.5402147628474564	1.0	0.42266763894237347	1.0	0.6952437723139506	1.0	0.14479466418458428	1.0795691516589587	0.6712113751077188	0.868950433952973	0.6712113751077188	0.4011333559029915	0.6443087539399462	0.6495192488162564	594.0	11.355306932572072	518.0	1.194365374146487
646	Jan14_100x_M1BP_rep1_3R2_B-C-A_Position010_9_cmle.ics	42	1	0	2.3826	0.3656893784319092	1.0	0.3214825186423971	1.0	0.0	1.0	0.28159033654493704	1.9257874650821085	0.338904498887591	0.5611032379687166	0.33175451143639456	0.015518058011326002	0.7907387446124216	0.9229496941125728	768.0	14.213976819827044	1062.0	2.4486795894663502
647	Jan14_100x_M1BP_rep1_3R2_B-C-A_Position010_9_cmle.ics	43	1	0	1.5162	2.995270106911916	1.0	0.4571084679532873	1.0	1.2381000529287771	1.0	0.2463500608952463	2.072390503407626	0.8809031238833198	0.9465216001203663	0.8768313554381147	0.7627325045607568	0.46469434514359453	0.9838025114032375	276.0	5.184946392382939	214.0	0.4934250773500932
648	Jan14_100x_M1BP_rep1_3R2_B-C-A_Position010_9_cmle.ics	44	1	0	1.2995999999999999	0.262599385503535	2.0	0.3086060257264737	2.0	1.276204323327041	1.0	0.3096605046790387	2.3456626991724128	0.8319422378363057	0.9047603064139572	0.8309725734147851	0.7485734744568014	0.5125508847052108	0.9941371555117483	200.0	3.7673837258602787	148.0	0.3412472497561391
649	Jan14_100x_M1BP_rep1_3R2_B-C-A_Position010_9_cmle.ics	44	2	0	1.083	0.5689167626163341	1.0	0.3096423536839867	1.0	0.3720027687491155	1.0	0.29360477011817077	2.123734411997106	0.47072732290571134	0.6099562159218898	0.47072732290571134	0.3112510908724742	0.7869659782883084	0.981440496540513	178.0	3.345949941363524	121.0	0.27899268392224896
650	Jan14_100x_M1BP_rep1_3R2_B-C-A_Position010_9_cmle.ics	45	1	0	1.5162	0.38186091124863797	3.0	0.20123072735713085	1.0	1.4532932869245503	1.0	0.27708847204661974	2.304307312308897	0.7811352942127646	0.8426196174183012	0.7802014779360639	0.704465339650405	0.5832230806019386	0.9948440172830676	200.0	3.8375994723815383	140.0	0.3228014524720236
651	Jan14_100x_M1BP_rep1_3R2_B-C-A_Position010_9_cmle.ics	45	2	0	1.5162	0.27733136194448793	2.0	1.6409578851246556	1.0	0.23070632344123612	1.0	0.2917507717704062	2.7227956894411656	0.32415552285626503	0.4753347185615187	0.32415552285626503	0.1714684766262956	0.8545818956684693	0.9921686322186429	222.0	4.259033256878295	168.0	0.3873617429664282
652	Jan14_100x_M1BP_rep1_3R2_B-C-A_Position010_9_cmle.ics	45	3	0	1.2995999999999999	0.7073538178354134	2.0	1.627423575328827	1.0	0.8779414014559871	1.0	0.28102923539568075	2.965526247628698	0.5783516323593616	0.6595774784535032	0.581060103811264	0.49044758501366365	0.7269647821887252	0.9922184943485673	158.0	3.0394273152987568	99.0	0.22826674139093092
653	Jan14_100x_M1BP_rep1_3R2_B-C-A_Position010_9_cmle.ics	45	4	0	1.083	0.2101020213368888	1.0	3.9491229561953918	1.0	0.5556144027286182	1.0	0.26877613753839935	2.5167876139861156	0.4599752599324095	0.5641058810212959	0.4599752599324095	0.326310172533674	0.8210590208876196	0.989561776376777	146.0	2.7712548438343854	86.0	0.19829232080424306
654	Jan14_100x_M1BP_rep1_3R2_B-C-A_Position011_10_cmle.ics	1	1	0	2.5991999999999997	0.4607547394224056	1.0	0.4296807926951846	1.0	1.938482339849791	1.0	0.25703249587843197	2.5989361474982813	0.8884535673621861	0.9560636201977817	0.8896433277470032	0.8037614978187726	0.4226378269863915	0.9387911418873138	556.0	10.669930848151134	625.0	1.4410779128215336
655	Jan14_100x_M1BP_rep1_3R2_B-C-A_Position011_10_cmle.ics	3	1	0	3.6822	0.528545080655332	2.0	0.0344980721615787	1.0	0.0	1.0	0.09536705744809075	2.6012812163272203	0.1363999853865857	0.25183783981262353	0.06067408432751909	0.021378207339993262	0.9511996752691108	0.9076200189503102	648.0	13.334456265895676	479.0	1.1044421123864234
656	Jan14_100x_M1BP_rep1_3R2_B-C-A_Position011_10_cmle.ics	4	1	0	1.9493999999999998	0.21823170572013595	1.0	0.08950263883358196	1.0	0.0	1.0	0.2785597541089802	2.5359712644753234	0.2672229258238347	0.5008641883334575	0.2672229258238347	0.022987906329931213	0.906145551912267	0.9859505159154237	404.0	7.694374022063284	403.0	0.929207038187325
657	Jan14_100x_M1BP_rep1_3R2_B-C-A_Position011_10_cmle.ics	5	1	0	1.9493999999999998	0.39886589035161074	1.0	0.057334682427756835	1.0	1.2032169749388533	1.0	0.1418027808001982	1.0936046730502822	0.7428686071466698	0.8475083839190727	0.7389591792410114	0.6052011588398349	0.5638552672331223	0.6329365519860277	618.0	11.751220382458294	544.0	1.254314215319863
658	Jan14_100x_M1BP_rep1_3R2_B-C-A_Position011_10_cmle.ics	6	1	0	1.7328	0.4843214496677461	1.0	0.15354403636062852	1.0	1.5036929604517426	1.0	0.3266838543628032	2.5939476887522583	0.921596021123809	0.9665446552478881	0.9195656020937532	0.8359179263647117	0.38493879212337645	0.9822850611867099	252.0	4.7890329424967115	215.0	0.4957308020106076
659	Jan14_100x_M1BP_rep1_3R2_B-C-A_Position011_10_cmle.ics	7	1	0	1.9493999999999998	0.867888488592177	1.0	0.2708667644447797	1.0	0.8595614345612763	1.0	0.17512272633859507	1.328744293878578	0.6825115379394597	0.7819074928736256	0.6654676258992805	0.494360407900095	0.6811500233874016	0.8038944086451042	524.0	9.837778013377381	472.0	1.0883020397628222
660	Jan14_100x_M1BP_rep1_3R2_B-C-A_Position011_10_cmle.ics	8	1	0	2.3826	0.4036329452761461	1.0	0.16345524895962069	1.0	2.0737919230729003	1.0	0.29151934279076247	2.968256107330614	0.9372839261325989	0.9739742266414853	0.9372839261325989	0.8845044330356941	0.27096889151164005	0.9908705566714916	420.0	8.145558312710795	437.0	1.0076016766448164
661	Jan14_100x_M1BP_rep1_3R2_B-C-A_Position011_10_cmle.ics	9	1	0	2.166	0.5526367406879416	1.0	0.17231977618142993	1.0	2.127007205545069	1.0	0.29824592857235394	2.281645374585816	0.928208834019597	0.950678452991239	0.9067086891350932	0.8567736188571653	0.4575582558995084	0.9800554963118133	490.0	9.358818996980004	557.0	1.2842886359065508
662	Jan14_100x_M1BP_rep1_3R2_B-C-A_Position011_10_cmle.ics	10	1	0	2.166	0.341005892594963	1.0	0.27079583809178726	1.0	0.0	1.0	0.24360277319277518	1.5630518063554477	0.3204487103224098	0.6247462284462081	0.3204487103224098	0.020933035011839473	0.8841127687526289	0.9425377233631564	502.0	9.41634422888061	522.0	1.203588272788545
663	Jan14_100x_M1BP_rep1_3R2_B-C-A_Position011_10_cmle.ics	11	1	0	1.7328	0.600853800757669	1.0	0.15493689317629872	1.0	1.5009357274113917	1.0	0.2599227519613011	1.8566306384633378	0.8725165324381564	0.9289285251192209	0.8694837845236209	0.8002276361855091	0.4390321452015221	0.9789174322768642	322.0	6.142725119808444	277.0	0.6386857309625038
664	Jan14_100x_M1BP_rep1_3R2_B-C-A_Position011_10_cmle.ics	12	1	0	2.3826	0.26769929429965444	1.0	0.13094655894801963	1.0	1.242391573779135	1.0	0.30738445438246065	2.585242221336166	0.7719882912604749	0.8684831082463299	0.7698793791541291	0.6341279257900981	0.6153235687218034	0.9841692052820155	474.0	9.02466095053459	538.0	1.2404798673567763
665	Jan14_100x_M1BP_rep1_3R2_B-C-A_Position011_10_cmle.ics	13	1	0	1.9493999999999998	0.6063129340220521	1.0	0.7083326356596971	1.0	1.770307658344953	1.0	0.2721311886133909	3.0402048481862054	0.8555403954122094	0.9011297491696955	0.8543900080641771	0.775561721529824	0.4831624256429033	0.9854850832631873	304.0	5.880897905654403	260.0	0.5994884117337581
666	Jan14_100x_M1BP_rep1_3R2_B-C-A_Position011_10_cmle.ics	13	2	0	1.9493999999999998	0.7479563689014497	1.0	0.35012400137312255	1.0	0.9479040472602467	1.0	0.2891353622924288	3.0035163053262735	0.6431200339383377	0.7383021658621599	0.6431200339383377	0.5030498641319926	0.6767919315455417	0.9898200403656411	304.0	5.857492656813983	268.0	0.6179342090178737
667	Jan14_100x_M1BP_rep1_3R2_B-C-A_Position011_10_cmle.ics	14	1	0	1.2995999999999999	0.36193825813703107	1.0	0.3267441119241771	1.0	0.42540144110901373	1.0	0.2785399586174222	2.343373414911668	0.6295974514914567	0.7705451224130634	0.6292632939027378	0.45688253246897903	0.6801113448781609	1.006068165449736	152.0	2.8819358307261513	93.0	0.21443239342784423
668	Jan14_100x_M1BP_rep1_3R2_B-C-A_Position011_10_cmle.ics	15	1	0	1.9493999999999998	0.38641696808789666	1.0	0.4736270372722041	1.0	2.166	1.0	0.2865823362598296	1.9168790860141949	0.980367367924329	0.9967742617073875	0.9691371502222097	0.8844615200411317	0.28829720738817777	0.9668226899751488	490.0	9.21838750393748	546.0	1.2589256646408917
669	Jan14_100x_M1BP_rep1_3R2_B-C-A_Position011_10_cmle.ics	16	1	0	1.5162	0.44979710461826755	1.0	0.09896617659408011	1.0	0.5836459621422412	1.0	0.299906025824552	2.390837842293305	0.6447900676765044	0.7859983973894826	0.6386499454533168	0.46167733464631544	0.6440799190048943	0.9995665091171173	252.0	4.765627693656292	206.0	0.47497928006597756
670	Jan14_100x_M1BP_rep1_3R2_B-C-A_Position011_10_cmle.ics	17	1	0	2.3826	0.1699723866585319	1.0	0.15050199503989914	1.0	1.0440946079954327	1.0	0.2710009281156445	2.364365593962473	0.7096512351524662	0.8185228419136263	0.7058864455980178	0.5637926969267103	0.6854041042696665	0.9835733403967609	482.0	9.27365834469877	518.0	1.194365374146487
671	Jan14_100x_M1BP_rep1_3R2_B-C-A_Position011_10_cmle.ics	18	1	0	2.3826	0.40751009230746843	1.0	2.8439772409206796	1.0	1.5162	1.0	0.29049805225111125	2.5101150211845753	0.9326512301119895	0.9867610189455339	0.9227999955691599	0.7389367460648602	0.3622395994353606	0.9792453115222773	486.0	9.386454417360646	543.0	1.2520084906593485
672	Jan14_100x_M1BP_rep1_3R2_B-C-A_Position011_10_cmle.ics	19	1	0	2.3826	0.317284266863263	1.0	0.029648951198622406	1.0	1.5338067085748235	1.0	0.28990231541221145	2.6077033948240484	0.8433723287218566	0.9206867648066283	0.842022333356169	0.7269019822767773	0.4447102546659667	0.9974178492957161	456.0	8.762833736380555	493.0	1.1367222576336258
673	Jan14_100x_M1BP_rep1_3R2_B-C-A_Position011_10_cmle.ics	20	1	0	2.3826	0.7794005692255949	1.0	0.5669947419687881	1.0	0.0	1.0	0.1583709586034973	2.0416842775203725	0.17716082403605254	0.5188594651385644	0.17716082403605254	0.021699641706722905	0.9432295600329298	0.7498450896455227	578.0	11.184985628009585	520.0	1.1989768234675162
674	Jan14_100x_M1BP_rep1_3R2_B-C-A_Position011_10_cmle.ics	21	1	0	1.9493999999999998	0.5031365087775224	1.0	0.28870092575002393	1.0	3.2161243804871646	1.0	0.29097897189712585	2.569144208235987	0.9929628391250593	0.9992807321757657	0.9915592948842562	0.9786591292582599	0.19097184614010526	0.9749387797579653	370.0	7.145199259144674	361.0	0.8323666024457179
675	Jan14_100x_M1BP_rep1_3R2_B-C-A_Position011_10_cmle.ics	21	2	0	1.2995999999999999	2.3712091112376963	1.0	0.31415599559807295	2.0	2.394524946584493	1.0	0.23864358257249474	1.7183711049932588	0.9474390177523075	0.978900181177733	0.9476256385931899	0.8980680855034486	0.3300395847075212	0.9903161686146739	224.0	4.280323419948605	154.0	0.3550815977192259
676	Jan14_100x_M1BP_rep1_3R2_B-C-A_Position011_10_cmle.ics	22	1	0	2.166	0.5218408446031215	1.0	0.4764098264288614	2.0	0.9733510449106972	1.0	0.2786460142313519	2.5041365681722114	0.6909528435181914	0.8092679265277287	0.6894118685976687	0.5416615153655951	0.6730889413499591	0.9895324652011017	438.0	8.360575029183995	455.0	1.0491047205340767
677	Jan14_100x_M1BP_rep1_3R2_B-C-A_Position011_10_cmle.ics	23	1	0	2.5991999999999997	0.4401120195188938	1.0	0.19174253381676507	1.0	1.1961505589055579	1.0	0.28868568580073484	2.483803647952043	0.7710696905835636	0.9006744484845838	0.7628147031953498	0.5946247948082389	0.6562453565456492	0.9783504142042366	490.0	9.335413748139596	548.0	1.2635371139619207
678	Jan14_100x_M1BP_rep1_3R2_B-C-A_Position011_10_cmle.ics	25	1	0	2.166	0.471497167842734	1.0	0.3100116946513665	1.0	2.1355163616571726	1.0	0.29829847104345714	2.3792117257224548	0.9266825889071416	0.9683023150063702	0.9271700880366075	0.8689508117475	0.3470487057093287	0.9849116910689073	440.0	8.3818651922543	474.0	1.0929134890838512
679	Jan14_100x_M1BP_rep1_3R2_B-C-A_Position011_10_cmle.ics	26	1	0	2.3826	0.23206545879611734	1.0	0.2517072720349389	1.0	0.72222503087512	1.0	0.30347962022814573	2.7553412594202684	0.5846258655430077	0.7313149044613538	0.5863452367649868	0.41388905910383633	0.7150511408836987	0.9884312596391396	486.0	9.292833421998964	555.0	1.2796771865855219
680	Jan14_100x_M1BP_rep1_3R2_B-C-A_Position011_10_cmle.ics	28	1	0	1.083	4.476012527921974	1.0	4.77730456773941	1.0	0.5158750220536572	1.0	0.2666885648411231	2.037628550099606	0.4521471163000451	0.5793706468908153	0.45390589768001205	0.33855038332414694	0.8103984748762858	1.001812672740265	152.0	2.8819358307261513	91.0	0.20982094410681532
681	Jan14_100x_M1BP_rep1_3R2_B-C-A_Position011_10_cmle.ics	28	2	0	1.9493999999999998	0.4380332734815361	1.0	0.3981965471637337	1.0	0.46141264688247224	1.0	0.27170488266293286	2.3192833966629083	0.5048303853284561	0.6320889913313624	0.4971438592974896	0.3084281204589868	0.8057114779924168	0.9635326892517172	342.0	6.566273990075311	310.0	0.7147746447594807
682	Jan14_100x_M1BP_rep1_3R2_B-C-A_Position011_10_cmle.ics	29	1	0	2.166	0.36396159110736376	1.0	0.11112076331800577	1.0	2.5991999999999997	1.0	0.2837955300109585	2.4282492548989763	0.9879589626054479	0.9985759037051598	0.9832036102200343	0.9470763156684051	0.19694893311619713	0.9859965201515918	448.0	8.630862586418473	475.0	1.0952192137443655
683	Jan14_100x_M1BP_rep1_3R2_B-C-A_Position011_10_cmle.ics	30	1	0	2.166	0.3092793630550479	1.0	0.19368184740956015	1.0	0.9077480443748005	1.0	0.2853344547203725	2.5809279326345296	0.6751511621229151	0.8172148430129051	0.6715823413105366	0.5059295752693024	0.6812357462979329	0.9866060337044219	432.0	8.296704539973069	451.0	1.0398818218920187
684	Jan14_100x_M1BP_rep1_3R2_B-C-A_Position011_10_cmle.ics	31	1	0	2.3826	0.543208542107589	1.0	0.12550674849746551	1.0	2.352752090272223	1.0	0.29783370462436487	2.5476459587765827	0.9319591715389951	0.9758101278366862	0.9317213358438212	0.8709890000990982	0.391770114072521	0.9741374727064083	518.0	9.844123270687687	605.0	1.3949634196112446
685	Jan14_100x_M1BP_rep1_3R2_B-C-A_Position011_10_cmle.ics	32	1	0	1.7328	0.5691218114342673	1.0	0.4534652381645686	1.0	1.1321417835580119	1.0	0.2773282079615054	2.6846830958945556	0.6792345282088396	0.7578311632583787	0.676909676634281	0.5527766925623964	0.6544140127655577	0.9897989433935258	284.0	5.504159533068373	237.0	0.5464567445419256
686	Jan14_100x_M1BP_rep1_3R2_B-C-A_Position011_10_cmle.ics	32	2	0	1.9493999999999998	7.03206239241557	1.0	6.935586709176773	2.0	0.0	1.0	0.2545806546796876	2.15925722714709	0.18160100935704723	0.3667581449861982	0.18926085090848538	0.019301711936159448	0.918177718039411	0.9629769228916228	408.0	7.807170094725161	391.0	0.9015383422611516
687	Jan14_100x_M1BP_rep1_3R2_B-C-A_Position011_10_cmle.ics	33	1	0	2.166	0.6461492117467793	1.0	0.25390701743708594	1.0	0.7252201245704302	1.0	0.25231943981862853	1.9154001993041967	0.6535894163101973	0.7988866082516903	0.6517308886435766	0.4189794052711467	0.6902369375349919	0.9855234925702103	460.0	8.711793067159498	466.0	1.0744676917997353
688	Jan14_100x_M1BP_rep1_3R2_B-C-A_Position011_10_cmle.ics	34	1	0	2.166	0.3578459288628913	1.0	0.12490574193763754	1.0	0.8595614345612763	1.0	0.2706194081316647	2.3037124824972866	0.6716250339771594	0.8212190807848823	0.6694032232013772	0.48406914401194423	0.6779525100958449	0.977172175748001	476.0	9.092761611285747	508.0	1.1713081275413426
689	Jan14_100x_M1BP_rep1_3R2_B-C-A_Position011_10_cmle.ics	35	1	0	2.166	1.7296961784078675	1.0	0.2132108561963039	1.0	1.9493999999999998	1.0	0.26387955871605495	2.6657644066048856	0.945505127645647	0.9766612396985515	0.9358163111163329	0.8642810386209906	0.3347265957747377	0.9723662921103675	352.0	6.813156298469373	319.0	0.7355261667041109
690	Jan14_100x_M1BP_rep1_3R2_B-C-A_Position011_10_cmle.ics	35	2	0	1.2995999999999999	0.5178059518532498	1.0	0.5051343470009292	2.0	1.0521827216106825	1.0	0.20678584509384967	1.487266453676694	0.759092968999144	0.8476959163463637	0.7572466808774904	0.5868216989207606	0.6119968862823868	0.8634536326867647	238.0	4.382544063759927	157.0	0.3619987717007692
691	Jan14_100x_M1BP_rep1_3R2_B-C-A_Position011_10_cmle.ics	36	1	0	1.2995999999999999	4.149615426570564	1.0	4.132620457988709	1.0	1.8410516456738788	1.0	0.27786103706875104	1.9823373302214242	0.8801206622608055	0.9308782554631911	0.8801206622608055	0.8079420636930942	0.4526538619896901	0.960468935092881	212.0	3.9185299531225515	153.0	0.35277587305871144
692	Jan14_100x_M1BP_rep1_3R2_B-C-A_Position011_10_cmle.ics	36	2	0	1.9493999999999998	0.42721470613523266	1.0	0.3137152782164726	1.0	1.0161559471409798	1.0	0.28652197029311977	2.5868645477394643	0.6903923058619446	0.7975184409084978	0.691455392574512	0.5727504394347602	0.63486317524729	0.9951367139457138	336.0	6.408782505502704	310.0	0.7147746447594807
693	Jan14_100x_M1BP_rep1_3R2_B-C-A_Position011_10_cmle.ics	36	3	0	1.083	1.4274737821748826	1.0	1.4596967759112724	1.0	1.0161559471409798	1.0	0.2916962314675708	2.4794174379811174	0.6502751744306537	0.7147953270238945	0.6493579263284746	0.5727504394347602	0.6863301593080988	0.9992210569404434	108.0	2.0390682617326403	57.0	0.13142630564932387
694	Jan14_100x_M1BP_rep1_3R2_B-C-A_Position011_10_cmle.ics	37	1	0	1.9493999999999998	0.25991831558715944	2.0	0.22361839025121863	1.0	0.0	1.0	0.289003121217119	2.199134860540767	0.2454020938542312	0.46628462900732787	0.2454020938542312	0.018393189028854638	0.9139859134430371	0.9709403457885981	454.0	8.647922577948558	489.0	1.127499358991568
695	Jan14_100x_M1BP_rep1_3R2_B-C-A_Position011_10_cmle.ics	37	2	0	1.2995999999999999	0.12651607845464402	1.0	0.2665080207442516	2.0	0.3095250132321943	1.0	0.29890824058380877	2.288360367542783	0.3469909449878286	0.4796043203734645	0.34450034730696305	0.18691528838993499	0.8719079033150359	0.9928838869074957	206.0	3.854659463911625	152.0	0.350470148398197
696	Jan14_100x_M1BP_rep1_3R2_B-C-A_Position011_10_cmle.ics	38	1	0	2.5991999999999997	0.4205329364795258	1.0	0.2952293283278149	1.0	1.5510604201464577	1.0	0.282822028157997	2.8380862812486027	0.8331738750269284	0.9053799754159644	0.8109373613979952	0.7003361296617794	0.5975318402989918	0.9597350530123094	542.0	10.520899706658973	631.0	1.4549122607846205
697	Jan14_100x_M1BP_rep1_3R2_B-C-A_Position011_10_cmle.ics	39	1	0	2.166	0.4160993180197899	1.0	0.13087086574976262	1.0	1.6050263958911635	1.0	0.27165319209950267	2.105660630022822	0.8385942216472617	0.9211390377625824	0.8361824678124807	0.7080360993038871	0.6102696881500425	0.9781185104368617	558.0	10.550789518178922	646.0	1.4894981306923372
698	Jan14_100x_M1BP_rep1_3R2_B-C-A_Position012_11_cmle.ics	1	1	0	2.5991999999999997	0.48766491582879623	1.0	0.2896318004297844	1.0	0.0	1.0	0.26337722705695366	2.9877111550417053	0.2653663893916899	0.4755008236897232	0.26186418271675244	0.02100713864426773	0.9147520615472322	0.9829039315684379	458.0	8.87774489481255	473.0	1.0906077644233367
699	Jan14_100x_M1BP_rep1_3R2_B-C-A_Position012_11_cmle.ics	2	1	0	1.9493999999999998	0.4346714775428969	1.0	0.7205383468066822	1.0	1.2995999999999999	1.0	0.23594444136270928	1.5018638105719784	0.8460825875333647	0.9422295493798084	0.8378395352488617	0.6526440571518292	0.5108233117551697	0.9190185647536895	580.0	10.78498131195232	638.0	1.4710523334082217
700	Jan14_100x_M1BP_rep1_3R2_B-C-A_Position012_11_cmle.ics	3	1	0	2.5991999999999997	0.4539247596885679	2.0	0.38743987530715857	1.0	1.9493999999999998	1.0	0.281260719852348	3.081812650049493	0.9773086535140297	0.9944328179287645	0.9645366438425748	0.8635877847085357	0.2829395854956143	0.9915683341682667	460.0	8.922440306723272	492.0	1.1344165329731113
701	Jan14_100x_M1BP_rep1_3R2_B-C-A_Position012_11_cmle.ics	4	1	0	2.3826	0.4592700360436384	1.0	0.3516654339094	1.0	0.8664	1.0	0.27151070605978894	2.3594296950516163	0.7035581587090833	0.8187209331377399	0.692871904144939	0.5222130612157488	0.6742584223248311	0.9826579310458144	508.0	9.55043046461279	561.0	1.2935115345486086
702	Jan14_100x_M1BP_rep1_3R2_B-C-A_Position012_11_cmle.ics	5	1	0	1.9493999999999998	0.394533440767225	1.0	0.20734775483993834	1.0	1.8018739878865302	1.0	0.28376893614255044	2.783716966124722	0.852838483969058	0.9178100003120546	0.8516041343776763	0.7752824961599939	0.5548718879020761	0.9896181743634985	362.0	6.919607113820917	345.0	0.7954750078774867
703	Jan14_100x_M1BP_rep1_3R2_B-C-A_Position012_11_cmle.ics	5	2	0	1.5162	0.5373333741027794	2.0	3.3670613881879365	1.0	0.9077480443748005	1.0	0.2332988592457828	1.5612893851102725	0.6588826362378689	0.8122696429747825	0.6588826362378689	0.4889376618783611	0.6549174854723161	0.927526424725342	300.0	5.580859842269168	236.0	0.5441510198814111
704	Jan14_100x_M1BP_rep1_3R2_B-C-A_Position012_11_cmle.ics	6	1	0	1.9493999999999998	0.4111504790742689	1.0	0.23874841497160548	1.0	0.2918229810711206	1.0	0.30062391140556216	2.3940734433561874	0.44615299365527944	0.6261989859529549	0.44615299365527944	0.2064500041559305	0.7982391550140032	0.9882136768384958	366.0	7.008997937642378	361.0	0.8323666024457179
705	Jan14_100x_M1BP_rep1_3R2_B-C-A_Position012_11_cmle.ics	7	1	0	2.3826	0.5000906117632676	2.0	0.172105198812206	2.0	1.021380433748922	1.0	0.2835475357170073	2.1388767602660144	0.5923446775720922	0.7164278712451924	0.5908651389751075	0.45035307549308246	0.7742223240718956	0.9529378242813056	628.0	11.740644953607733	788.0	1.8169110324853897
706	Jan14_100x_M1BP_rep1_3R2_B-C-A_Position012_11_cmle.ics	7	2	0	1.9493999999999998	0.3707072540827345	1.0	0.13972377695251786	1.0	0.5158750220536572	1.0	0.3053185797176023	2.2344032359615467	0.4088436132695806	0.5528822710002114	0.4088436132695806	0.2373028460730649	0.8490449825622074	0.9796770770183604	356.0	6.738710380407895	349.0	0.8046979065195444
707	Jan14_100x_M1BP_rep1_3R2_B-C-A_Position012_11_cmle.ics	7	3	0	0.8664	2.3233462342690974	1.0	0.16066475715757023	4.0	1.1396051716664168	1.0	0.27320424965279066	2.125412987494218	0.5419471659929135	0.6023378041250668	0.5419471659929135	0.478319517094579	0.8009756935143023	0.9821415685839644	118.0	2.215734823605444	63.0	0.1452606536124106
708	Jan14_100x_M1BP_rep1_3R2_B-C-A_Position012_11_cmle.ics	8	1	0	2.166	1.3609398485633308	1.0	0.22281180111286503	1.0	1.7328	1.0	0.3005835987522637	2.5162557057332946	0.8811031512515458	0.9456668514491209	0.8734169118587694	0.78633640356488	0.6080156676838057	0.9828671805682226	456.0	8.66921274101887	502.0	1.157473779578256
709	Jan14_100x_M1BP_rep1_3R2_B-C-A_Position012_11_cmle.ics	8	2	0	1.2995999999999999	0.32448173312285217	1.0	1.3290022693785477	1.0	1.1321417835580119	1.0	0.27481492814606734	3.0677711333538302	0.6734716358932811	0.738779796170739	0.6717588446832402	0.5918777450854974	0.7551919942745914	1.0038385019644376	114.0	2.2433702439860865	60.0	0.13834347963086724
710	Jan14_100x_M1BP_rep1_3R2_B-C-A_Position012_11_cmle.ics	9	1	0	1.9493999999999998	0.33032281838354804	1.0	0.2709525303248597	1.0	0.3720027687491155	1.0	0.279591774148935	1.8893794432082989	0.5029115962304992	0.6449568407993032	0.5001504632684846	0.2740464060396484	0.7849880371206265	0.9767143842436825	388.0	7.290000229096618	380.0	0.8761753709954926
711	Jan14_100x_M1BP_rep1_3R2_B-C-A_Position012_11_cmle.ics	10	1	0	1.2995999999999999	0.32393852547832896	1.0	0.20476976768298996	1.0	1.2995999999999999	1.0	0.29728367905850145	1.6731776220159327	0.9039488536657087	0.9521167107746886	0.8866186695502879	0.8196551037249936	0.4482665935030852	0.9878220674730038	256.0	4.667776526754393	210.0	0.48420217870803534
712	Jan14_100x_M1BP_rep1_3R2_B-C-A_Position012_11_cmle.ics	11	1	0	1.2995999999999999	2.3279002192866463	1.0	4.194897027465585	1.0	1.6195756516777404	1.0	0.10625848251365097	1.403531213038277	0.8235913014485237	0.8763957322268736	0.8099803652798874	0.7225743711332567	0.5454777122397705	0.49905563436919276	202.0	3.578026649366809	88.0	0.20290377012527194
713	Jan14_100x_M1BP_rep1_3R2_B-C-A_Position012_11_cmle.ics	11	2	0	1.9493999999999998	0.2681109457643701	3.0	3.4199385427873246	1.0	0.46141264688247224	1.0	0.23107040473282187	2.2670352855257634	0.49961841959026415	0.7044474493387174	0.4892638832289853	0.2816582076834735	0.8075953759206339	0.9501599930109813	412.0	7.779534674344522	378.0	0.8715639216744637
714	Jan14_100x_M1BP_rep1_3R2_B-C-A_Position012_11_cmle.ics	13	1	0	2.3826	0.49672025486309374	1.0	0.2389304391322117	1.0	1.8282657361659704	1.0	0.30519400726811785	3.066638251980219	0.7671644357157146	0.8420132947814428	0.7668288425009795	0.6741224568068388	0.6889679497266327	0.9789217232407948	444.0	8.635092757958693	486.0	1.1205821850100246
715	Jan14_100x_M1BP_rep1_3R2_B-C-A_Position012_11_cmle.ics	13	2	0	2.166	0.612250545425341	2.0	9.534524370498376	1.0	1.083	1.0	0.2307040025334936	1.6763497320166925	0.7190440056935125	0.8320984164298503	0.6745555869657579	0.5082980795141007	0.6626355901905573	0.9637092872854127	634.0	12.061973180063294	721.0	1.6624274802309214
716	Jan14_100x_M1BP_rep1_3R2_B-C-A_Position012_11_cmle.ics	14	1	0	1.5162	0.23808500346831785	1.0	0.21604404460735857	1.0	0.6016084874694266	1.0	0.24616486403220678	1.4889939758983002	0.5905416156012815	0.7433937517469738	0.5908103807865145	0.3723669970686677	0.7572038461786038	0.9478015941844674	298.0	5.536164430358441	240.0	0.553373918523469
717	Jan14_100x_M1BP_rep1_3R2_B-C-A_Position012_11_cmle.ics	14	2	0	1.9493999999999998	0.505747512042691	2.0	1.2106262599687947	2.0	1.083	1.0	0.2791872430944821	2.1980407314949466	0.865509901309424	0.9827614010191575	0.865509901309424	0.6183480616654841	0.4667250548799072	0.9800802291769287	344.0	6.493943157783942	317.0	0.7309147173830819
718	Jan14_100x_M1BP_rep1_3R2_B-C-A_Position012_11_cmle.ics	15	1	0	1.9493999999999998	0.8883960589506261	1.0	0.7984763135905537	1.0	2.3825999999999996	1.0	0.26600493316475493	2.7512239346963336	0.9843489705744101	0.9932255335150888	0.9755607784149666	0.9088596408761869	0.19829945268128557	0.9908216745263315	300.0	5.814912330673365	252.0	0.5810426144496424
719	Jan14_100x_M1BP_rep1_3R2_B-C-A_Position012_11_cmle.ics	15	2	0	1.2995999999999999	0.678047780271923	2.0	4.235228222352729	1.0	0.0	1.0	0.15529508502118122	1.7256136636561323	0.05695214816207577	0.2655034314186331	0.05695214816207577	0.01994735357713641	0.9730269482670935	0.7932964576612241	178.0	3.2757341948422636	88.0	0.20290377012527194
720	Jan14_100x_M1BP_rep1_3R2_B-C-A_Position012_11_cmle.ics	15	3	0	1.5162	2.1178139233122355	2.0	2.620676493209391	1.0	1.4199491695140265	1.0	0.3047426686290787	2.5608690525438056	0.7695515652909655	0.8322835385917082	0.7652796841214629	0.6894519131334023	0.6159594726263962	0.9951481816703388	240.0	4.614481466394017	193.0	0.44500485947928964
721	Jan14_100x_M1BP_rep1_3R2_B-C-A_Position012_11_cmle.ics	16	1	0	1.7328	0.3101997517925067	1.0	0.32509270301141835	1.0	0.0	1.0	0.25224810055323565	2.3224306838460134	0.25862711138424865	0.47937501163938395	0.25862711138424865	0.029903905246103136	0.9092323906996714	0.9794787093815187	244.0	4.610251294853795	180.0	0.4150304388926017
722	Jan14_100x_M1BP_rep1_3R2_B-C-A_Position012_11_cmle.ics	17	1	0	2.166	0.3131757490068805	1.0	0.13822016575086798	1.0	0.9788040346074901	1.0	0.2619320153834998	2.043439171192516	0.7048354711846406	0.8129926322951064	0.7062791430894578	0.5274961419112888	0.6542444894821183	0.9611136861197048	464.0	8.777778642140534	481.0	1.1090535617074524
723	Jan14_100x_M1BP_rep1_3R2_B-C-A_Position012_11_cmle.ics	18	1	0	1.9493999999999998	0.5466636624183636	1.0	0.6175521347471075	1.0	1.2995999999999999	1.0	0.24252532262542256	1.5882838194344153	0.9059094108522266	0.9771083743179811	0.901340948930962	0.700734361199905	0.3601589698757882	0.9726653272503273	452.0	8.36917467763365	445.0	1.0260474739289323
724	Jan14_100x_M1BP_rep1_3R2_B-C-A_Position012_11_cmle.ics	19	1	0	2.166	1.6732855351304536	1.0	0.2064180104928659	1.0	1.2927790998539732	1.0	0.3029655140121855	3.2215208522734913	0.7204043448142885	0.80728634782795	0.7198401759635504	0.6298052546258275	0.6541655747278311	0.9960503060954853	348.0	6.817386470009594	336.0	0.7747234859328564
725	Jan14_100x_M1BP_rep1_3R2_B-C-A_Position012_11_cmle.ics	19	2	0	1.7328	0.41640421153971635	1.0	0.40316672844091306	2.0	0.3095250132321943	1.0	0.2883082816397283	2.5335212940403458	0.3536160366781167	0.47776710538531303	0.35499789329353204	0.1901838190660506	0.8642401053388349	0.9837381620281083	270.0	5.144481152012434	224.0	0.5164823239552377
726	Jan14_100x_M1BP_rep1_3R2_B-C-A_Position012_11_cmle.ics	20	1	0	2.166	0.319562790941712	1.0	0.2534893943248683	1.0	0.744005537498231	1.0	0.30008719695136554	2.509706496268922	0.6145540124395102	0.752023476982614	0.5898860128830121	0.4085009281348245	0.7559786892424184	0.9698300011196996	452.0	8.57982191719741	495.0	1.1413337069546547
727	Jan14_100x_M1BP_rep1_3R2_B-C-A_Position012_11_cmle.ics	20	2	0	0.8664	4.6947910815779155	1.0	0.248949366845529	3.0	1.7328	1.0	0.31950628410532356	2.0668134290796183	0.8651754514598005	0.9342186678493382	0.8651754514598005	0.7907726588290837	0.4128270209579168	1.0137375780868607	112.0	2.081648587873258	63.0	0.1452606536124106
728	Jan14_100x_M1BP_rep1_3R2_B-C-A_Position012_11_cmle.ics	21	1	0	1.5162	5.561323610366009	1.0	5.608691289745885	1.0	1.7328	1.0	0.12293359682529557	5.504235186822029	0.994046884984921	0.9971187371772593	0.9560243057501934	0.8934241061919123	0.21322679061891145	0.597525031000187	132.0	2.4349817116188652	50.0	0.11528623302572269
729	Jan14_100x_M1BP_rep1_3R2_B-C-A_Position012_11_cmle.ics	21	2	0	1.9493999999999998	0.47386419493139714	1.0	0.2903356581089019	1.0	0.0	1.0	0.11243059100297546	1.1047468001106846	0.16495509938675068	0.23111203291590524	0.06159399979819949	0.021104969898090742	0.9545629412422537	0.80241435048957	454.0	8.671327826788994	305.0	0.7032460214569085
730	Jan14_100x_M1BP_rep1_3R2_B-C-A_Position012_11_cmle.ics	22	1	0	2.3826	0.34218914833873304	1.0	0.36981142644830084	1.0	0.6497999999999999	1.0	0.28943558567369715	2.8947659308729503	0.8034769321803481	0.9080470531838797	0.7602736904391855	0.43769497822236036	0.5685080382982169	0.9880694385623561	480.0	9.228962932788043	532.0	1.2266455193936896
731	Jan14_100x_M1BP_rep1_3R2_B-C-A_Position012_11_cmle.ics	23	1	0	1.2995999999999999	0.46165461272852604	1.0	1.001163530382222	1.0	0.8664	1.0	0.2896643364128831	2.252491262275653	0.9016657710908114	0.9836168025605682	0.9016657710908114	0.6873174777468869	0.45914171681311255	0.9954052999312802	198.0	3.72268831394955	141.0	0.325107177132538
732	Jan14_100x_M1BP_rep1_3R2_B-C-A_Position012_11_cmle.ics	24	1	0	2.3826	0.4393703008821029	1.0	0.3913554881368759	1.0	1.0161559471409798	1.0	0.29087639441565954	2.5420082725418895	0.6919937944614242	0.8133780406144544	0.694765071304025	0.5388708041343738	0.6619617357230331	0.9777555608077232	500.0	9.605701305374067	567.0	1.3073458825116955
733	Jan14_100x_M1BP_rep1_3R2_B-C-A_Position012_11_cmle.ics	25	1	0	1.5162	0.19602637924200744	2.0	0.365674493773471	2.0	0.0	1.0	0.2974467646130391	2.006511183981241	0.21365378530892432	0.41516246210285596	0.19527091702077384	0.020377349422681816	0.9281204009271345	0.9763287398312651	260.0	4.897598843618369	215.0	0.4957308020106076
734	Jan14_100x_M1BP_rep1_3R2_B-C-A_Position012_11_cmle.ics	25	2	0	1.7328	0.2987711078334372	1.0	0.31473357537354185	1.0	1.083	1.0	0.31836460218661294	2.575707775716794	0.7678952617055618	0.8365066142280998	0.7356671699594295	0.6133249762704804	0.6350921659666322	0.9970604122148059	306.0	5.831972322203452	284.0	0.654825803586105
735	Jan14_100x_M1BP_rep1_3R2_B-C-A_Position012_11_cmle.ics	26	1	0	2.166	0.2252227843865	1.0	0.553352584275271	1.0	1.5162	1.0	0.2942477859262724	2.477520305621366	0.828534228998415	0.8859112008453468	0.8080641306262107	0.7051727174377941	0.5843224343031771	0.9866140881952885	398.0	7.58369303517152	405.0	0.9338184875083538
736	Jan14_100x_M1BP_rep1_3R2_B-C-A_Position012_11_cmle.ics	26	2	0	1.5162	6.363595461138696	1.0	5.9287373026648105	1.0	1.466392331574739	1.0	0.27254232186116994	1.9766772711793625	0.7460500163534355	0.8050387450625205	0.74668842931542	0.6773168415226306	0.6327084795170969	0.9507955753176595	280.0	5.2743372162043975	230.0	0.5303166719183244
737	Jan14_100x_M1BP_rep1_3R2_B-C-A_Position012_11_cmle.ics	27	1	0	1.7328	0.8497928418645404	3.0	0.32305234846927355	1.0	1.5162	1.0	0.29814705303464684	2.2404839439089193	0.7218788977399345	0.8015358134739153	0.7103706906587285	0.6155460577738604	0.7360505504744792	0.991009200287831	328.0	6.2534061067002105	305.0	0.7032460214569085
738	Jan14_100x_M1BP_rep1_3R2_B-C-A_Position012_11_cmle.ics	27	2	0	1.9493999999999998	0.6894033370105845	1.0	0.19374593659962852	2.0	1.2995999999999999	1.0	0.2751394806106269	1.6199556672847575	0.8048261296170028	0.8820550132211339	0.7665131130365369	0.5761495734313415	0.650939646833035	0.9671434401648219	474.0	8.860824208651657	509.0	1.1736138522018569
739	Jan14_100x_M1BP_rep1_3R2_B-C-A_Position012_11_cmle.ics	27	3	0	1.9493999999999998	0.4638068035950464	2.0	0.2548678869781707	3.0	0.0	1.0	0.27408493605904666	2.165509145479037	0.13576025677271292	0.33812343051005306	0.14531273386439608	0.013710897872977332	0.9482553735175964	0.9532670182542032	394.0	7.4474917136692245	385.0	0.8877039942980649
740	Jan14_100x_M1BP_rep1_3R2_B-C-A_Position012_11_cmle.ics	28	1	0	2.166	0.388631035837415	1.0	0.514909870484481	1.0	0.5097226605744432	1.0	0.27598085350376184	2.181827434817596	0.5240269368186599	0.685123678142901	0.4927563210732924	0.2859865185272275	0.8071735089508834	0.9379088832929094	536.0	10.012329489480054	613.0	1.4134092168953603
741	Jan14_100x_M1BP_rep1_3R2_B-C-A_Position012_11_cmle.ics	29	1	0	1.2995999999999999	7.460134444316052	1.0	0.2651417030179336	1.0	0.0	1.0	0.25243768451833887	2.1241243052015064	0.13618352161859204	0.2649655643252868	0.14077802021394864	0.020894358822959577	0.9505062968581716	0.9854607009758456	182.0	3.5055565117062404	116.0	0.2674640606196767
742	Jan14_100x_M1BP_rep1_3R2_B-C-A_Position012_11_cmle.ics	29	2	0	1.7328	0.5078312932358707	1.0	1.3982322109656156	3.0	0.5556144027286182	1.0	0.289157290606479	1.9778434413930184	0.5380637602003866	0.6904963995922152	0.5343272703788616	0.33368468638856724	0.7984612931369981	0.9872224150250153	340.0	6.427957582802905	317.0	0.7309147173830819
743	Jan14_100x_M1BP_rep1_3R2_B-C-A_Position012_11_cmle.ics	30	1	0	2.3826	0.536316574315453	1.0	0.5460028433097033	1.0	1.7066936201320784	1.0	0.302189632477406	2.1964120373387774	0.8658228202775307	0.9413627161860197	0.8545800965263136	0.7595107839085452	0.5882513161038363	0.9681467066526844	496.0	9.399284237350512	571.0	1.3165687811537532
744	Jan14_100x_M1BP_rep1_3R2_B-C-A_Position012_11_cmle.ics	31	1	0	1.9493999999999998	0.6882395812588646	1.0	0.4962151118016387	1.0	1.083	1.0	0.2437143386399899	1.5428786159641883	0.8742276353759972	0.9797254286199287	0.8739560346290952	0.6308988287217789	0.5038114326747514	0.9310868068626865	470.0	8.724622887149367	473.0	1.0906077644233367
745	Jan14_100x_M1BP_rep1_3R2_B-C-A_Position012_11_cmle.ics	32	1	0	2.166	0.4569389120922466	1.0	0.5305787325994138	1.0	1.9603250838038973	1.0	0.28636885351928004	2.1757374141450425	0.8814629998224515	0.9488239746572846	0.8790053544896415	0.7916654985842841	0.5261211760968175	0.9823966755504019	472.0	8.979965538623869	516.0	1.1897539248254583
746	Jan14_100x_M1BP_rep1_3R2_B-C-A_Position012_11_cmle.ics	32	2	0	1.5162	0.45834556306102603	2.0	0.5610308486798125	2.0	0.7857574237886386	1.0	0.28397891367137323	2.7587834448345885	0.538140225953856	0.6284594706562131	0.5377570949323914	0.43637688878921255	0.7904466733216229	0.991693506232084	176.0	3.394875524814475	117.0	0.26976978528019113
747	Jan14_100x_M1BP_rep1_3R2_B-C-A_Position012_11_cmle.ics	33	1	0	1.9493999999999998	0.20815972312258255	1.0	0.233078150490328	1.0	1.2995999999999999	1.0	0.31193023875681225	2.4024574541623753	0.9193674392178216	0.957517577708861	0.8927049549016358	0.750284084183613	0.4182642280432311	0.9964776799218917	346.0	6.585449067375511	338.0	0.7793349352538855
748	Jan14_100x_M1BP_rep1_3R2_B-C-A_Position012_11_cmle.ics	34	1	0	1.7328	0.327721299018305	1.0	0.1293287847834474	1.0	1.70785021024454	1.0	0.290841487414233	2.6372787398535187	0.9350506059684636	0.9742886929325398	0.9326962338734199	0.8765301246687807	0.42459900258389405	0.9967593190233153	274.0	5.25727722467431	230.0	0.5303166719183244
749	Jan14_100x_M1BP_rep1_3R2_B-C-A_Position012_11_cmle.ics	35	1	0	1.9493999999999998	0.4880742634848187	1.0	0.33896845039557927	1.0	0.3720027687491155	1.0	0.29272890730921325	2.713980680305884	0.5024323968970504	0.6790003067887979	0.5098464595111832	0.30965581218681976	0.7706246606146111	0.9926337593087109	308.0	5.900072982954602	275.0	0.634074281641475
750	Jan14_100x_M1BP_rep1_3R2_B-C-A_Position012_11_cmle.ics	36	1	0	1.7328	0.3798856206956931	1.0	0.23441037609265342	1.0	0.751125369937127	1.0	0.29560724792089776	2.329289594701225	0.5959592789998162	0.7230824057844979	0.5954213529736102	0.4433832857418224	0.7023900609412227	0.9913131571410008	298.0	5.676595923400958	263.0	0.6064055857153013
751	Jan14_100x_M1BP_rep1_3R2_B-C-A_Position012_11_cmle.ics	36	2	0	1.5162	0.2842845013264063	2.0	0.30898710287614833	2.0	1.5162	1.0	0.2956017363072781	2.5357893891454446	0.8975475055921893	0.9406241734990743	0.881736963138619	0.7689518063107689	0.40582359529975226	0.9965069779050337	234.0	4.480395230661831	183.0	0.42194761287414506
752	Jan14_100x_M1BP_rep1_3R2_B-C-A_Position012_11_cmle.ics	37	1	0	2.166	4.37282680072261	1.0	0.4579783908162769	1.0	1.1349250485180458	1.0	0.2645116309992566	2.1506234111604345	0.7325729176679162	0.8312200292631872	0.7325729176679162	0.555200890711608	0.51441984368073	0.9750897191211656	546.0	10.259211797874128	617.0	1.422632115537418
753	Jan14_100x_M1BP_rep1_3R2_B-C-A_Position012_11_cmle.ics	37	2	0	1.2995999999999999	0.7541869478842411	1.0	0.4019368527849146	2.0	1.5162	1.0	0.2742150448010988	2.155128419664733	0.8579373725075561	0.9535006354597204	0.8579373725075561	0.7173258893766087	0.45260415615129224	0.9939267950847277	192.0	3.635412575898204	131.0	0.3020499305273935
754	Jan14_100x_M1BP_rep1_3R2_B-C-A_Position012_11_cmle.ics	38	1	0	2.5991999999999997	0.4153380369436275	1.0	0.2234617233830958	1.0	1.6921958908343169	1.0	0.2854915840150563	3.004639201927782	0.8516521319400168	0.9240898235300474	0.8502400841465215	0.7570683438336377	0.5132552963909586	0.9801169800214194	496.0	9.65674197459513	555.0	1.2796771865855219
755	Jan14_100x_M1BP_rep1_3R2_B-C-A_Position013_12_cmle.ics	1	1	0	1.2995999999999999	0.355214612109362	1.0	0.5735916010233726	2.0	0.2918229810711206	1.0	0.2826828280317748	2.7961399316991327	0.3677027755934935	0.5390961612196754	0.36479785802946507	0.21448299615927008	0.8424360351434228	0.9737497087621534	164.0	3.1501083021905227	105.0	0.24210108935401767
756	Jan14_100x_M1BP_rep1_3R2_B-C-A_Position013_12_cmle.ics	1	2	0	1.9493999999999998	0.2996282801850747	2.0	0.19416807416219697	1.0	0.0	1.0	0.19510436508635615	2.3064474272742483	0.16277936273777108	0.3663445479181424	0.1621229943396349	0.022521234492484256	0.9348642685669244	0.8151294073930849	288.0	5.406308366166476	203.0	0.4680621060844342
757	Jan14_100x_M1BP_rep1_3R2_B-C-A_Position013_12_cmle.ics	2	1	0	2.166	0.4043804994589661	2.0	0.3737507884511262	1.0	0.0	1.0	0.25733689168099455	2.7623519476207488	0.15589861281656683	0.40546830175931536	0.17227992471567297	0.020335883920576107	0.9530180603555531	0.9419274028174064	366.0	7.0558084353232156	334.0	0.7701120366118276
758	Jan14_100x_M1BP_rep1_3R2_B-C-A_Position013_12_cmle.ics	3	1	0	1.7328	0.323714279534289	1.0	0.2258190725481645	1.0	0.10317500441073144	1.0	0.2855241622522794	2.762693254498057	0.3113353838267333	0.5301166218121235	0.3113353838267333	0.05333525567089581	0.8828368536734191	0.9837289923776011	252.0	4.8592486890179725	201.0	0.4634506567634053
759	Jan14_100x_M1BP_rep1_3R2_B-C-A_Position013_12_cmle.ics	3	2	0	1.7328	2.4666393304102026	1.0	0.059796200129437406	2.0	0.0	1.0	0.20595113797998063	2.5682408930379	0.06357170319108035	0.22624311162373445	0.06357170319108035	0.021559015763168012	0.9661531445865488	0.9049056856978775	188.0	3.663047996278846	110.0	0.2536297126565899
760	Jan14_100x_M1BP_rep1_3R2_B-C-A_Position013_12_cmle.ics	4	1	0	1.9493999999999998	0.2668971762257	1.0	0.21125413163737436	1.0	1.7672985383515813	1.0	0.26880252142277666	2.7095696718715594	0.9185411688225699	0.9549908808003227	0.9176804126814059	0.8461684313170773	0.46437532680431515	0.9794630944111624	360.0	6.921722199591032	333.0	0.7678063119513132
761	Jan14_100x_M1BP_rep1_3R2_B-C-A_Position013_12_cmle.ics	5	1	0	2.166	0.518682590142165	1.0	0.17300027612142635	1.0	0.0	1.0	0.23019740862306343	2.504551428707775	0.15558275608444117	0.32335635010374014	0.15558275608444117	0.020942882548604175	0.9412033123605594	0.9195502552489656	328.0	6.300216604381052	268.0	0.6179342090178737
762	Jan14_100x_M1BP_rep1_3R2_B-C-A_Position013_12_cmle.ics	5	2	0	1.083	5.348161366028964	1.0	5.3794591017526585	1.0	1.083	1.0	0.25446900494077324	1.556376273977227	0.8294051134554795	0.9344076932365823	0.8294051134554795	0.6752988703852107	0.45277023108774833	0.947324438504642	160.0	2.920285985326547	96.0	0.22134956740938755
763	Jan14_100x_M1BP_rep1_3R2_B-C-A_Position013_12_cmle.ics	6	1	0	0.8664	6.527131325197944	1.0	6.475554865292959	1.0	1.4772412513556012	1.0	0.32492328374130336	2.626807503101585	0.8268906115417743	0.872397358598909	0.8269882285386161	0.7754435831180018	0.5857588135304367	1.0183874719445807	98.0	1.8858069487002562	52.0	0.1198976823467516
764	Jan14_100x_M1BP_rep1_3R2_B-C-A_Position013_12_cmle.ics	6	2	0	1.9493999999999998	0.5397298355903798	1.0	0.46792001734953304	1.0	0.10317500441073144	1.0	0.22111350972742405	2.011248718713457	0.3189089865058857	0.52076370944588	0.3000861326442722	0.07060292850990525	0.8955820155656844	0.9275634349733305	356.0	6.668494633886637	297.0	0.6848002241727928
765	Jan14_100x_M1BP_rep1_3R2_B-C-A_Position013_12_cmle.ics	7	1	0	1.7328	0.6701869435468694	1.0	1.6296865837826326	3.0	1.5162	1.0	0.3072270317941755	2.227490275042064	0.882145417443787	0.943056782587744	0.873629070400414	0.7525366101785667	0.6481559447919178	0.9751525648846082	314.0	5.9405382233251105	290.0	0.6686601515491917
766	Jan14_100x_M1BP_rep1_3R2_B-C-A_Position013_12_cmle.ics	7	2	0	1.5162	0.31400259781870093	2.0	0.24452463822228396	2.0	0.41270001764292574	1.0	0.2819463999914947	1.7376323597359011	0.40512587119285376	0.5797392445051268	0.4008810834768589	0.2631708891447065	0.8551829090545504	0.9661417210837773	248.0	4.629426372153993	195.0	0.4496163088003185
767	Jan14_100x_M1BP_rep1_3R2_B-C-A_Position013_12_cmle.ics	7	3	0	1.2995999999999999	0.42205322867564216	3.0	0.24268607141862464	3.0	0.9342894015681998	1.0	0.2815050773259216	2.0436737987549374	0.6532570639871258	0.7754769065105585	0.6497351097784798	0.5003167974013689	0.8175103928936688	0.9909747951566906	212.0	3.9887456996438106	154.0	0.3550815977192259
768	Jan14_100x_M1BP_rep1_3R2_B-C-A_Position013_12_cmle.ics	8	1	0	1.9493999999999998	0.35431151588488485	1.0	0.18300728156299445	1.0	0.0	1.0	0.16546179479120254	2.416464196271422	0.11196429531644889	0.27777060816260685	0.0798408345432059	0.02831639511749207	0.9401151435817323	0.8938027248510386	286.0	5.6658811891812	185.0	0.426559062195174
769	Jan14_100x_M1BP_rep1_3R2_B-C-A_Position013_12_cmle.ics	9	1	0	2.3826	0.3584652244118307	1.0	0.2749477011840315	2.0	0.5260913608053412	1.0	0.2856268803137838	3.305739577408343	0.5514628319240046	0.7123572377536649	0.5506588588143392	0.3535086869009402	0.8072614085289992	0.9920044510673647	364.0	7.104734018774166	349.0	0.8046979065195444
770	Jan14_100x_M1BP_rep1_3R2_B-C-A_Position013_12_cmle.ics	10	1	0	1.2995999999999999	0.35936998335016884	1.0	0.663985334427696	1.0	0.8664	1.0	0.2078722806092578	1.2124265749547825	0.7769245467790862	0.8428356462130079	0.730246972555951	0.5629045549000407	0.6914214836433943	0.9317831257296937	302.0	5.625555254179897	225.0	0.5187880486157521
771	Jan14_100x_M1BP_rep1_3R2_B-C-A_Position013_12_cmle.ics	10	2	0	1.5162	0.2362894115162033	2.0	4.801781297838829	1.0	0.0	1.0	0.21967684102999432	2.361216979862527	0.06070413452122197	0.29442938352401654	0.06070413452122197	0.02162502687080517	0.9633575813903974	0.857713170655077	184.0	3.597062421297809	110.0	0.2536297126565899
772	Jan14_100x_M1BP_rep1_3R2_B-C-A_Position013_12_cmle.ics	11	1	0	1.9493999999999998	0.4608002736310915	1.0	0.36181218569720563	1.0	1.401081809291592	1.0	0.30555500847467465	2.964472665627318	0.8554138443074795	0.9252761335204736	0.8543696561637613	0.7539377419770414	0.5676266912875714	0.9997182522286878	248.0	4.816668362877353	203.0	0.4680621060844342
773	Jan14_100x_M1BP_rep1_3R2_B-C-A_Position013_12_cmle.ics	11	2	0	1.083	0.25224574598699057	2.0	0.19149965563674765	2.0	1.7328	1.0	0.29528601709160374	2.4012450221282484	0.9543608415885221	0.9694371554687659	0.9353823830543181	0.8791386125858573	0.43225155511303415	1.0037293820387057	148.0	2.815950255745114	92.0	0.21212666876732977
774	Jan14_100x_M1BP_rep1_3R2_B-C-A_Position013_12_cmle.ics	13	1	0	1.7328	0.7468348715879456	1.0	0.6490471107651654	1.0	0.6497999999999999	1.0	0.2643718005453583	2.1075160564479827	0.8055488627602159	0.9647383384734002	0.8053922513492675	0.5039122735158057	0.47324065659612274	0.9275891659395743	362.0	6.662149376576308	333.0	0.7678063119513132
775	Jan14_100x_M1BP_rep1_3R2_B-C-A_Position013_12_cmle.ics	14	1	0	2.166	0.5815027036969534	1.0	0.12411838845985664	1.0	1.2995999999999999	1.0	0.2964499253835387	2.697955638636494	0.9503613864578265	0.995457023441759	0.945238081281178	0.7527243204586355	0.2793531633550722	0.9938908825382313	354.0	6.811041212699265	341.0	0.7862521092354289
776	Jan14_100x_M1BP_rep1_3R2_B-C-A_Position013_12_cmle.ics	15	1	0	1.7328	0.5719367066538587	1.0	0.38153838772665294	1.0	0.3634229110571259	1.0	0.256540051221712	1.7928361620222892	0.49247365401455445	0.7353360811667724	0.49247365401455445	0.25089078116979197	0.796477887128201	0.9584535039213772	314.0	5.89372772564427	265.0	0.6110170350363303
777	Jan14_100x_M1BP_rep1_3R2_B-C-A_Position013_12_cmle.ics	16	1	0	2.166	0.32610748808978546	1.0	0.21547014895069902	1.0	1.2995999999999999	1.0	0.23964675365123117	2.150165307104033	0.9271156895896407	0.9667426833903459	0.8991533309741936	0.7648560269466179	0.4985232476348311	0.9223990250225226	352.0	6.719535303107697	304.0	0.700940296796394
778	Jan14_100x_M1BP_rep1_3R2_B-C-A_Position013_12_cmle.ics	17	1	0	1.2995999999999999	0.48988750810121756	2.0	0.09734962434317394	2.0	0.0	1.0	0.14679201516791443	1.280067778623214	0.1921460739791592	0.44059306437531015	0.20219588334683777	0.021691885407048684	0.9439966188106262	0.7610187887658463	428.0	7.715803490502806	319.0	0.7355261667041109
779	Jan14_100x_M1BP_rep1_3R2_B-C-A_Position013_12_cmle.ics	18	1	0	1.7328	0.5129449833550501	1.0	0.22091776999733226	1.0	0.3095250132321943	1.0	0.27965283828474086	2.346933192914307	0.45584810684933286	0.6392245769033673	0.4559259475483423	0.22550450503045516	0.8234400768997577	0.9835108226490158	338.0	6.359856922051756	309.0	0.7124689200989662
780	Jan14_100x_M1BP_rep1_3R2_B-C-A_Position013_12_cmle.ics	19	1	0	1.2995999999999999	0.5327888424888984	1.0	2.1902484945015046	1.0	1.1926825638357912	1.0	0.2788680532780167	2.2833990233635464	0.8831468957792806	0.9378517856889683	0.8829625848893425	0.7899352076333064	0.5074409146537892	0.998158560289767	188.0	3.5928322497575866	128.0	0.2951327565458501
781	Jan14_100x_M1BP_rep1_3R2_B-C-A_Position013_12_cmle.ics	20	1	0	1.9493999999999998	0.4576279634846165	1.0	0.43200742586207264	1.0	0.32626801153583	1.0	0.26297953077365	2.105135263388583	0.4971840310527461	0.6846772291953857	0.4937513603714721	0.2098871798592469	0.8211602200466137	0.9575752175838914	436.0	8.269069119592428	439.0	1.0122131259658453
782	Jan14_100x_M1BP_rep1_3R2_B-C-A_Position013_12_cmle.ics	21	1	0	1.5162	0.5657431149046894	1.0	0.24922355889955092	1.0	0.4332	1.0	0.1773428200403108	1.1290540739924784	0.587649069833274	0.7302153573683867	0.5665488382896255	0.3471412706592824	0.8150852945790199	0.7435217241931031	364.0	6.706844788487035	275.0	0.634074281641475
783	Jan14_100x_M1BP_rep1_3R2_B-C-A_Position013_12_cmle.ics	22	1	0	1.7328	4.88984602570234	1.0	2.3668321450087815	1.0	0.1459114905355603	1.0	0.26256085784698263	2.2678072833059058	0.34765701064110055	0.5424469949486272	0.34763410192089617	0.1494908536934584	0.8690727487089	0.9863304341370407	324.0	6.1640152828787524	281.0	0.6479086296045616
784	Jan14_100x_M1BP_rep1_3R2_B-C-A_Position013_12_cmle.ics	22	2	0	1.083	2.5125290317982003	1.0	0.25114062475468746	1.0	1.083	1.0	0.3156212800630772	2.852237860865449	0.7986953483843625	0.8427173178470385	0.7867083605374385	0.683616256027857	0.654672991172135	1.0016043263059309	116.0	2.217849909375555	66.0	0.15217782759395398
785	Jan14_100x_M1BP_rep1_3R2_B-C-A_Position013_12_cmle.ics	23	1	0	2.166	0.29350349191515457	2.0	0.2802802301294202	2.0	0.0	1.0	0.24922030469559103	2.877562569734962	0.171392479303422	0.4042318016737723	0.16992623671922583	0.02080090681464438	0.9331677059663662	0.9400258876163199	364.0	7.104734018774166	326.0	0.751666239327712
786	Jan14_100x_M1BP_rep1_3R2_B-C-A_Position013_12_cmle.ics	25	1	0	1.7328	0.7623893287670183	1.0	0.32499779509067156	1.0	1.5162	1.0	0.3076637464707197	2.1925342302240396	0.9201375136642322	0.9514002207400601	0.8922017500778927	0.8171923765466327	0.4117760633969305	0.9821482697740676	326.0	6.185305445949062	307.0	0.7078574707779374
787	Jan14_100x_M1BP_rep1_3R2_B-C-A_Position013_12_cmle.ics	25	2	0	0.8664	5.545030038709654	1.0	5.273097120891386	1.0	1.3452374738224686	1.0	0.27185614986556117	1.8897655445107577	0.7985403695547705	0.8775658391554845	0.7985403695547705	0.7287616905097617	0.6292059264056927	0.9882433210983077	128.0	2.439211883159088	71.0	0.16370645089652625
788	Jan14_100x_M1BP_rep1_3R2_B-C-A_Position013_12_cmle.ics	26	1	0	1.083	0.4013883662533184	1.0	0.16044619433268725	1.0	0.32626801153583	1.0	0.282425622565585	2.769988570786853	0.42106875077984096	0.5369729692941163	0.42106875077984096	0.2825349652332717	0.8443230648064063	0.9965608690941249	104.0	1.996487935592023	53.0	0.12220340700726606
789	Jan14_100x_M1BP_rep1_3R2_B-C-A_Position013_12_cmle.ics	26	2	0	1.083	0.32639881491241046	2.0	2.4630895918197915	1.0	0.0	1.0	0.31333751335949855	1.9738141613229798	0.18897673521705102	0.37767556347054754	0.18897673521705102	0.02881157907871006	0.9341837788871569	0.9956381822569661	178.0	3.3225446925231044	125.0	0.28821558256430674
790	Jan14_100x_M1BP_rep1_3R2_B-C-A_Position013_12_cmle.ics	27	1	0	2.166	0.3619517552389667	1.0	0.19849749494869037	1.0	0.0	1.0	0.27327288718028625	2.899086962963688	0.22255577493922177	0.45123302574847884	0.20744516527649057	0.022763293978589946	0.900611497826042	0.9837493406960236	328.0	6.32362185322147	292.0	0.6732716008702206
791	Jan14_100x_M1BP_rep1_3R2_B-C-A_Position013_12_cmle.ics	29	1	0	1.7328	0.36600395662160073	1.0	0.272606320116566	1.0	0.8664	1.0	0.2633227735244657	1.9968385568837728	0.8413328679890835	0.9806586528283967	0.8413328679890835	0.5983344871582151	0.4518563073845393	0.9529080500925156	374.0	7.000537594561936	349.0	0.8046979065195444
792	Jan14_100x_M1BP_rep1_3R2_B-C-A_Position013_12_cmle.ics	30	1	0	1.5162	0.4678122117978005	1.0	0.22881835930409591	1.0	0.8664	1.0	0.21352137003429095	1.1215017024483416	0.8373831667121704	0.9613324658576682	0.8360993801808919	0.5956333830970043	0.4411380572449899	0.9019649913193372	398.0	7.396451044448162	345.0	0.7954750078774867
793	Jan14_100x_M1BP_rep1_3R2_B-C-A_Position013_12_cmle.ics	32	1	0	2.3826	0.5628409304967047	1.0	0.47780485615272705	1.0	0.0	1.0	0.10702212446106052	3.097234525591325	0.041692477812063984	0.17453496517666403	0.041692477812063984	0.01505392840808434	0.9873478443999718	0.7728708548833712	256.0	5.135881503562787	126.0	0.2905213072248212
794	Jan14_100x_M1BP_rep1_3R2_B-C-A_Position013_12_cmle.ics	32	2	0	1.2995999999999999	0.507605470618831	4.0	0.417745234802295	2.0	0.6497999999999999	1.0	0.2784507447794009	2.181973575114405	0.7016771937543782	0.8418230291381297	0.7015729842701574	0.4258954778873264	0.6198136619752799	0.9735099807451847	210.0	3.944050287733082	151.0	0.3481644237376825
795	Jan14_100x_M1BP_rep1_3R2_B-C-A_Position013_12_cmle.ics	32	3	0	1.5162	0.4212223099104308	3.0	0.36813486952995145	4.0	0.0	1.0	0.24226551606247607	2.6647053684833732	0.130693166752543	0.2564942771624915	0.130693166752543	0.01505392840808434	0.9638251959347266	0.963611189711906	196.0	3.79501914624092	127.0	0.29282703188533565
796	Jan14_100x_M1BP_rep1_3R2_B-C-A_Position013_12_cmle.ics	32	4	0	2.3826	0.3098206117946619	2.0	0.19122518139885378	3.0	0.0	1.0	0.14657414684588538	1.9447621902356869	0.041692477812063984	0.1813737125786637	0.041692477812063984	0.01505392840808434	0.974759440347257	0.8819341937922089	400.0	7.792225188965188	288.0	0.6640487022281627
797	Jan14_100x_M1BP_rep1_3R2_B-C-A_Position013_12_cmle.ics	33	1	0	2.3826	0.5436387287417147	1.0	0.19426151712209977	1.0	0.20635000882146287	1.0	0.29534013769470363	2.9381497339523484	0.3814907308929846	0.5762412660375072	0.3808041303733222	0.1465084344161876	0.8871266576437266	0.9843551441089998	422.0	8.19025372462152	443.0	1.021436024607903
798	Jan14_100x_M1BP_rep1_3R2_B-C-A_Position013_12_cmle.ics	33	2	0	1.5162	0.4216654611219308	2.0	0.0797029901021869	2.0	0.5158750220536572	1.0	0.24250784340499912	2.426840961834792	0.42031058576448255	0.5647070504449441	0.4181363507855518	0.3023465582466108	0.8172624929705492	0.9812046614680583	216.0	4.148352269986529	147.0	0.33894152509562475
799	Jan14_100x_M1BP_rep1_3R2_B-C-A_Position013_12_cmle.ics	34	1	0	1.083	0.610470368758042	1.0	6.622238761529402	1.0	0.0	1.0	0.29498890793847904	2.0940026455904523	0.1934146430461039	0.336570214008137	0.1934146430461039	0.021314152268705186	0.931245854721994	0.9922802634633258	136.0	2.594588281961582	81.0	0.18676369750167077
800	Jan14_100x_M1BP_rep1_3R2_B-C-A_Position013_12_cmle.ics	34	2	0	1.2995999999999999	1.5572973468572227	3.0	0.5878249815177476	1.0	0.0	1.0	0.17825301847142128	1.228251155655513	0.1840825746656693	0.4418866650854755	0.1934146430461039	0.021314152268705186	0.8803963198625988	0.847175660873616	412.0	7.288024448695718	332.0	0.7655005872907988
801	Jan14_100x_M1BP_rep1_3R2_B-C-A_Position013_12_cmle.ics	35	1	0	1.9493999999999998	0.5219035155369535	1.0	0.5083317263133523	1.0	2.166	1.0	0.2842750900058966	2.969714963889263	0.9928712461268829	0.9989425188756683	0.9858682067930221	0.9568984004673623	0.2717740690711256	0.988443026064286	308.0	5.94688348063544	271.0	0.624851382999417
802	Jan14_100x_M1BP_rep1_3R2_B-C-A_Position013_12_cmle.ics	36	1	0	1.5162	0.6359797949604606	1.0	0.30365833367923234	1.0	0.6497999999999999	1.0	0.3086175073576196	2.0625049885447577	0.838880098932475	0.8957344463236765	0.7871587829850692	0.5565770091112445	0.5986527494097685	0.9903030905102462	260.0	4.85078834593753	219.0	0.5049537006526654
803	Jan14_100x_M1BP_rep1_3R2_B-C-A_Position013_12_cmle.ics	37	1	0	1.5162	0.2404106319469456	1.0	0.12302569018581769	1.0	1.5762738440862263	1.0	0.2829659389148797	2.5609418757672606	0.8752174429786177	0.9215530560867827	0.8742342225535639	0.785679556578393	0.6104889664829996	0.9956213592418923	190.0	3.660932910508735	131.0	0.3020499305273935
804	Jan14_100x_M1BP_rep1_3R2_B-C-A_Position013_12_cmle.ics	37	2	0	1.7328	6.517437791324754	1.0	0.14463844583740937	2.0	0.0	1.0	0.2931851651163166	2.6274016790835124	0.28403725432995147	0.45201128002333796	0.28069862673279095	0.02033159378950439	0.9197573156321139	0.9895596995077097	278.0	5.299857550814928	236.0	0.5441510198814111
805	Jan14_100x_M1BP_rep1_3R2_B-C-A_Position013_12_cmle.ics	38	1	0	1.5162	0.3045559665333807	1.0	0.15068938804476834	1.0	0.10317500441073144	1.0	0.281054210801599	2.322951498791722	0.3031821191639285	0.4732512087555128	0.29275621244112393	0.05248247773016329	0.9133440495128617	0.9960985099844257	244.0	4.6102512948537955	190.0	0.4380876854977463
806	Jan14_100x_M1BP_rep1_3R2_B-C-A_Position013_12_cmle.ics	38	2	0	0.8664	0.2942725960672632	2.0	8.114531066591807	1.0	0.3095250132321943	1.0	0.2873025184810246	1.2704467224394471	0.35687959920540724	0.47060881298334606	0.3532627028647818	0.22215801901525467	0.8764022408644555	0.9985628251976701	190.0	3.426880422104537	132.0	0.30435565518790797
807	Jan14_100x_M1BP_rep1_3R2_B-C-A_Position013_12_cmle.ics	39	1	0	1.7328	0.30725048422339846	1.0	0.2457094141919769	1.0	0.8664	1.0	0.289078399350062	1.7010402872760575	0.7212672638519011	0.8136010720056753	0.7030533018788251	0.5615108298472504	0.72209187965751	0.9706836315265265	366.0	6.821755946919023	354.0	0.8162265298221167
808	Jan14_100x_M1BP_rep1_3R2_B-C-A_Position013_12_cmle.ics	40	1	0	1.2995999999999999	0.6119836831052677	1.0	0.2357659504011718	1.0	0.0	1.0	0.2873025184810246	1.9592779059505372	0.20609133973035346	0.40841734483177455	0.20609133973035346	0.03330347382485121	0.9218173248866243	0.9662472393219761	190.0	3.5907171639874758	132.0	0.30435565518790797
809	Jan14_100x_M1BP_rep1_3R2_B-C-A_Position013_12_cmle.ics	41	1	0	2.3826	4.580917041141052	1.0	3.799114157728005	1.0	1.083	1.0	0.2658372390960037	3.6751957442855896	0.7877927394593727	0.847977831737941	0.7843678299318363	0.6293053855364465	0.7379210021029783	0.9925433353177927	328.0	6.464053346263985	288.0	0.6640487022281627
810	Jan14_100x_M1BP_rep1_3R2_B-C-A_Position013_12_cmle.ics	41	2	0	1.9493999999999998	6.622974457784932	1.0	0.39637772118627496	1.0	0.639412489864916	1.0	0.2534963019092536	2.1509942883744753	0.5754483487521155	0.7305793582308202	0.5771808713451466	0.39144976687871674	0.7542903515574304	0.9450553967184137	350.0	6.674839891196966	310.0	0.7147746447594807
811	Jan14_100x_M1BP_rep1_3R2_B-C-A_Position013_12_cmle.ics	42	1	0	1.9493999999999998	0.3627704969454909	1.0	0.1711267940563256	1.0	0.20635000882146287	1.0	0.30520720725841466	2.2854282617347565	0.41514295309007954	0.6152512245677826	0.41514295309007954	0.16449158724828328	0.8695772970897763	0.9835763446876123	354.0	6.717420217337587	346.0	0.7977807325380012
812	Jan14_100x_M1BP_rep1_3R2_B-C-A_Position013_12_cmle.ics	43	1	0	1.9493999999999998	0.3485394382985425	1.0	0.16471924286369566	1.0	0.3720027687491155	1.0	0.25282015631033744	1.578166895848155	0.5308116189904459	0.7113715007390711	0.5304774795693565	0.2831095354329371	0.7906351393361024	0.9857436929263536	382.0	7.1793192422048495	353.0	0.8139208051616021
813	Jan14_100x_M1BP_rep1_3R2_B-C-A_Position013_12_cmle.ics	44	1	0	2.5991999999999997	0.3065491746257726	2.0	0.5683369593131878	1.0	0.0	1.0	0.15029467300174024	2.4085471795441804	0.15245963960767417	0.32377778340978786	0.15245963960767417	0.019411004384519856	0.9555464600946026	0.8418289672817669	462.0	9.107567211676534	362.0	0.8346723271062323
814	Jan14_100x_M1BP_rep1_3R2_B-C-A_Position013_12_cmle.ics	45	1	0	1.083	1.9842632568620655	1.0	1.7046319466019864	1.0	0.751125369937127	1.0	0.15573093085322304	1.2681421874474395	0.7869349101803126	0.933855458187	0.785319165647476	0.5830369264948442	0.670116251435193	0.8074549879946461	278.0	4.878563071687366	172.0	0.3965846416084861
815	Jan14_100x_M1BP_rep1_3R2_B-C-A_Position013_12_cmle.ics	46	1	0	2.3826	0.0858034304340247	1.0	0.14123149642320498	1.0	1.0161559471409798	1.0	0.3148852128349521	2.817947643817424	0.6868058153163262	0.8085845739507743	0.6874192663524601	0.537285853220618	0.7753298557565196	0.9765424175790145	440.0	8.522296685296816	487.0	1.122887909670539
816	Jan14_100x_M1BP_rep1_3R2_B-C-A_Position013_12_cmle.ics	46	2	0	1.9493999999999998	0.4641055604157543	2.0	0.18651736533982213	2.0	1.083	1.0	0.2961805345430623	2.774165844265322	0.6924690157352684	0.786087628737438	0.6868058153163262	0.5528739931672527	0.7683896479718377	0.9843017853203199	338.0	6.453477917413434	318.0	0.7332204420435964
817	Jan14_100x_M1BP_rep1_3R2_B-C-A_Position013_12_cmle.ics	47	1	0	1.9493999999999998	0.561944837166499	1.0	0.12062525886117595	1.0	1.5162	1.0	0.24832360716814414	1.6747096739778515	0.9623185015134013	0.9927181271841963	0.9416816544571008	0.7991246155570828	0.37888856389266284	0.9693965275303151	426.0	8.068997308879204	412.0	0.9499585601319551
818	Jan14_100x_M1BP_rep1_3R2_B-C-A_Position013_12_cmle.ics	49	1	0	1.7328	0.4597668203179993	2.0	0.5525453439734708	2.0	0.8664	1.0	0.19531559503837514	1.1384635648955255	0.7777258411318894	0.955287920646536	0.7777258411318894	0.528132827434584	0.44202256286404973	0.9201551722431285	454.0	8.484085836065631	402.0	0.9269013135268106
819	Jan14_100x_M1BP_rep1_3R2_B-C-A_Position013_12_cmle.ics	49	2	0	1.5162	3.5104640664993005	2.0	0.4250953540535446	5.0	0.6275890508929507	1.0	0.3028594173458788	1.8274702552465643	0.4871424564887317	0.5782622571379756	0.4869039061014097	0.3773206278388302	0.8339515380881388	0.9980151424794999	214.0	4.01003586271412	162.0	0.37352739500334153
820	Jan14_100x_M1BP_rep1_3R2_B-C-A_Position013_12_cmle.ics	49	3	0	1.083	0.634066431439543	1.0	0.6207125186306645	1.0	0.8664	1.0	0.2957864950993678	2.3255012497493293	0.7237264149422805	0.8529304625620956	0.7237264149422805	0.528132827434584	0.4988753073911485	0.9778468949358794	110.0	2.0837636736433693	59.0	0.13603775497035278
821	Jan14_100x_M1BP_rep1_3R2_B-C-A_Position013_12_cmle.ics	50	1	0	1.2995999999999999	0.49949798070876433	1.0	0.24704674897427234	1.0	0.10317500441073144	1.0	0.24566128921709338	1.3435922891882197	0.3394037577044113	0.5530106946228951	0.3252208132382424	0.05220999447578968	0.8781945273828249	0.9318680884649477	362.0	6.615338878895467	321.0	0.7401376160251398
822	Jan14_100x_M1BP_rep1_3R2_B-C-A_Position013_12_cmle.ics	51	1	0	1.7328	0.45268943290867925	1.0	0.6178850068739761	1.0	0.0	1.0	0.08055365778435367	2.8240146640138644	0.04577233467259538	0.15526565104040607	0.04577233467259538	0.022879252041740718	0.9821215400839756	0.8016386263013715	156.0	3.135163396430547	52.0	0.1198976823467516
823	Jan14_100x_M1BP_rep1_3R2_B-C-A_Position013_12_cmle.ics	51	2	0	1.5162	7.862613956887083	1.0	0.5325396810593225	2.0	0.10317500441073144	1.0	0.30773534223211707	2.2367566739685545	0.31799290490778453	0.5431237768572752	0.31799290490778453	0.05538113645950749	0.8810685850122157	0.9795058117358123	272.0	5.142366066242323	234.0	0.5395395705603823
824	Jan14_100x_M1BP_rep1_3R2_B-C-A_Position013_12_cmle.ics	52	1	0	1.7328	0.504420060775998	2.0	0.3035937755885295	2.0	1.7328	1.0	0.2794651746549286	2.4976713374410044	0.8609682917552929	0.9049273851614994	0.8594864137707596	0.7721457649561212	0.637774577939477	0.990731809116701	258.0	4.946524427069318	206.0	0.47497928006597756
825	Jan14_100x_M1BP_rep1_3R2_B-C-A_Position013_12_cmle.ics	52	2	0	1.7328	0.6521488687483604	1.0	0.4496455806135009	1.0	1.5162	1.0	0.2565501846880024	1.4389822902686837	0.9058303165189954	0.9923821329464299	0.9039934639602203	0.7358129903790621	0.5076490770508973	0.9799656831865905	482.0	9.039605856294575	504.0	1.162085228899285
826	Jan14_100x_M1BP_rep1_3R2_B-C-A_Position014_13_cmle.ics	1	1	0	1.9493999999999998	0.7674853676990142	1.0	0.6495581101890479	1.0	2.3825999999999996	1.0	0.3056065276095649	2.499958042103859	0.9922896003905123	0.9993482216157448	0.9883401007344295	0.9526587011027535	0.17922068809450528	0.9923806073680684	364.0	7.011113023412487	361.0	0.8323666024457179
827	Jan14_100x_M1BP_rep1_3R2_B-C-A_Position014_13_cmle.ics	2	1	0	2.8158	0.2666646434877053	1.0	0.3423924460725624	1.0	0.0	1.0	0.1961368864406776	2.964381454091902	0.17534538963054952	0.4001338869916175	0.17271421918658802	0.020641881403290905	0.920958730512345	0.820191225320578	532.0	10.156991154062807	511.0	1.178225301522886
828	Jan14_100x_M1BP_rep1_3R2_B-C-A_Position014_13_cmle.ics	3	1	0	2.3826	0.36360562787624406	1.0	0.408904139091343	1.0	1.7539750749824343	1.0	0.2612459410688553	2.7610282548221754	0.8796942632123477	0.9254006461012225	0.8790354933384008	0.7980891450771732	0.5054325226111783	0.9607314274374914	456.0	8.879859980582655	468.0	1.0790791411207645
829	Jan14_100x_M1BP_rep1_3R2_B-C-A_Position014_13_cmle.ics	4	1	0	1.9493999999999998	0.34003660306262595	1.0	0.24856713597583138	1.0	0.8664	1.0	0.168834760900229	1.2792164602249638	0.8332832035195619	0.919707750667774	0.7909945904693497	0.5525487643375009	0.53598372372754	0.6991317199266182	510.0	9.688746871885206	445.0	1.0260474739289323
830	Jan14_100x_M1BP_rep1_3R2_B-C-A_Position014_13_cmle.ics	6	1	0	2.166	0.6474636358621824	1.0	0.36183836153414217	1.0	0.72222503087512	1.0	0.271306845928369	2.32681431644265	0.6326610676265021	0.7564684149383916	0.6275305185777676	0.4104382105924699	0.7195875213478972	0.9643277595342055	488.0	9.150286843186342	528.0	1.2174226207516319
831	Jan14_100x_M1BP_rep1_3R2_B-C-A_Position014_13_cmle.ics	7	1	0	1.9493999999999998	0.29206340313937357	1.0	0.7153378235153439	1.0	1.1368333649278028	1.0	0.22979893775146643	1.4553379827977466	0.764794730327886	0.8669911263085024	0.74533134741656	0.5910423965260442	0.6337198039758212	0.9113621619588163	482.0	9.203442598177517	477.0	1.0998306630653947
832	Jan14_100x_M1BP_rep1_3R2_B-C-A_Position014_13_cmle.ics	8	1	0	2.166	0.31185965700370955	1.0	0.2078183921753811	1.0	1.3412750573395087	1.0	0.29084727218898027	2.420195763251482	0.7900805244780161	0.873543314568042	0.7895294425045726	0.6853963277037459	0.5804565337018623	0.9868830680615871	410.0	7.805055008955053	421.0	0.9707100820765852
833	Jan14_100x_M1BP_rep1_3R2_B-C-A_Position014_13_cmle.ics	9	1	0	1.9493999999999998	0.3010198962966969	1.0	0.3310405955830924	1.0	0.8058225447605828	1.0	0.2965006755105753	2.793111201626794	0.6784914986035897	0.8051519029636681	0.6738578120173243	0.531253743199198	0.719146153497912	0.994054765944443	340.0	6.591794324685841	321.0	0.7401376160251398
834	Jan14_100x_M1BP_rep1_3R2_B-C-A_Position014_13_cmle.ics	10	1	0	1.7328	0.663992849678547	1.0	0.31296077276377954	1.0	0.5097226605744432	1.0	0.3043615681759195	2.9160202189318145	0.5726282602464889	0.6964603038119805	0.568137957389892	0.3944969905417025	0.7397605720827949	0.9975895863432483	254.0	4.9039441009287	210.0	0.48420217870803534
835	Jan14_100x_M1BP_rep1_3R2_B-C-A_Position014_13_cmle.ics	11	1	0	1.5162	0.27702759880538197	1.0	2.119572884051737	1.0	2.3825999999999996	1.0	0.31233731489967453	3.0075267573968216	0.9510633868785345	0.9748291295146237	0.9485436977413871	0.9207273705027236	0.4040620761230184	0.9940837477825875	194.0	3.7503237343301925	142.0	0.3274129017930525
836	Jan14_100x_M1BP_rep1_3R2_B-C-A_Position014_13_cmle.ics	11	2	0	1.7328	4.327604032508274	2.0	0.09360215356871167	2.0	1.1535316172061805	1.0	0.27190944680206175	3.1176713315337903	0.7163376470180065	0.7872922665926517	0.6953951705235403	0.6101203899663463	0.6967554718589567	0.9816851790353144	220.0	4.261148342648407	160.0	0.3689159456823127
837	Jan14_100x_M1BP_rep1_3R2_B-C-A_Position014_13_cmle.ics	11	3	0	1.5162	0.3927882557010646	2.0	0.3026400335050939	1.0	1.9493999999999998	1.0	0.3000813737509119	2.8753427512797662	0.9592946605141727	0.9788363459737015	0.9428451236859452	0.8644246782083752	0.3267192523705996	0.9965149548104992	212.0	4.105771943845911	159.0	0.3666102210217982
838	Jan14_100x_M1BP_rep1_3R2_B-C-A_Position014_13_cmle.ics	12	1	0	2.5991999999999997	0.222582674469422	1.0	0.16590204677409082	1.0	1.3586516622891616	1.0	0.28903479123895653	2.8906346876079874	0.7874074045949343	0.8886026494340812	0.7839712655243245	0.6599987850115994	0.5271354014781514	0.9837598875804964	476.0	9.256598353168682	525.0	1.2105054467700884
839	Jan14_100x_M1BP_rep1_3R2_B-C-A_Position014_13_cmle.ics	13	1	0	2.3826	0.3828166582088759	1.0	0.21812177553025874	1.0	0.0	1.0	0.23945699554225464	2.9239476686513024	0.14415767419438574	0.3336624392776356	0.14415767419438574	0.02252058070975637	0.9449764921850083	0.9066187730017322	410.0	7.945486501997572	382.0	0.8807868203165214
840	Jan14_100x_M1BP_rep1_3R2_B-C-A_Position014_13_cmle.ics	14	1	0	1.9493999999999998	0.5186305345725745	1.0	0.2784591453083046	1.0	1.083	1.0	0.272960358783312	2.0384983426404757	0.8502966828382506	0.9297407349663882	0.811283118884069	0.6352818716239144	0.497888839721448	0.9617217197628143	428.0	7.949855978906997	435.0	1.0029902273237874
841	Jan14_100x_M1BP_rep1_3R2_B-C-A_Position014_13_cmle.ics	15	1	0	2.3826	0.33196050019484585	1.0	0.2498330049707461	1.0	1.083	1.0	0.2549151063769329	1.9342038152750434	0.8523925920267765	0.93242342386134	0.8340150131590826	0.5936447533800441	0.48307943502653206	0.9676884412456351	528.0	10.020789832560505	576.0	1.3280974044563254
842	Jan14_100x_M1BP_rep1_3R2_B-C-A_Position014_13_cmle.ics	16	1	0	2.3826	0.3390316960498853	1.0	0.3249498752476568	1.0	0.2991586303963464	1.0	0.2906076885444911	2.89771176814687	0.4197715035871825	0.5835448615847865	0.4062214551613658	0.20163959258052228	0.8366870030626828	0.9856601598899669	414.0	8.011472076978606	427.0	0.9845444300396717
843	Jan14_100x_M1BP_rep1_3R2_B-C-A_Position014_13_cmle.ics	17	1	0	2.5991999999999997	0.20605049784910134	1.0	0.3281308954235303	1.0	1.9493999999999998	1.0	0.2731279158704437	2.879258253319419	0.9839734529588889	0.9985538417419447	0.9736823777627563	0.8572645896065056	0.24446465655547858	0.9838654157413803	462.0	8.990540967474423	488.0	1.1251936343310536
844	Jan14_100x_M1BP_rep1_3R2_B-C-A_Position014_13_cmle.ics	19	1	0	2.3826	0.31362711754409855	1.0	0.08577688972137386	1.0	0.6275890508929507	1.0	0.30694713512929983	2.6705507670550497	0.5716713125171148	0.7216544610696456	0.5716888661082284	0.3826173808637771	0.7383412611694937	0.9707470161994164	494.0	9.471615069641881	572.0	1.3188745058142677
845	Jan14_100x_M1BP_rep1_3R2_B-C-A_Position014_13_cmle.ics	20	1	0	2.3826	0.9112390903846473	1.0	0.3657881395162958	2.0	0.5158750220536572	1.0	0.26800316476121455	2.5161563571284375	0.5020321404357466	0.6925036190057354	0.4979238817730379	0.30546973778241987	0.7866450237663503	0.984519089610223	422.0	8.120037978100266	422.0	0.9730158067370995
846	Jan14_100x_M1BP_rep1_3R2_B-C-A_Position014_13_cmle.ics	20	2	0	1.2995999999999999	0.11899176638235376	1.0	0.6484214558394057	2.0	1.5863714811341738	1.0	0.2664712578660205	3.1123675263451807	0.7700181408388763	0.8124035695307203	0.7696260055338721	0.7179630953035384	0.6015221393351032	0.9874481617023755	110.0	2.153979420164629	56.0	0.12912058098880944
847	Jan14_100x_M1BP_rep1_3R2_B-C-A_Position014_13_cmle.ics	20	3	0	1.2995999999999999	0.2920868621495626	2.0	0.25843751289864353	1.0	0.6016084874694266	1.0	0.2126465527398591	2.9429380226184882	0.41997324684367726	0.4923112161691679	0.41661994026350024	0.3631759294889414	0.814676292164468	0.9368380279190544	120.0	2.307240733197012	57.0	0.13142630564932387
848	Jan14_100x_M1BP_rep1_3R2_B-C-A_Position014_13_cmle.ics	22	1	0	2.3826	0.5076696942878637	1.0	6.0543791691763	1.0	1.2779016819528852	1.0	0.30392332533529876	3.119205627562441	0.7631548006302077	0.8386307876811651	0.7434686503053058	0.6494842330514121	0.6278030281619098	0.9911424239673224	380.0	7.415486816379155	384.0	0.8853982696375502
849	Jan14_100x_M1BP_rep1_3R2_B-C-A_Position014_13_cmle.ics	22	2	0	0.8664	0.6084812151956434	2.0	0.3102179921410197	1.0	1.2466683216206906	1.0	0.22089323345553233	1.4744072595902702	0.7444798043534493	0.8221093927588828	0.7408780579571553	0.6408090800065842	0.6560131209854309	0.9056061617945085	200.0	3.5567364862965003	125.0	0.28821558256430674
850	Jan14_100x_M1BP_rep1_3R2_B-C-A_Position014_13_cmle.ics	23	1	0	1.9493999999999998	0.19829389138107775	1.0	0.27966195444889175	1.0	0.6275890508929507	1.0	0.27096090483408425	3.011235252638391	0.6452874355810408	0.7725466356971764	0.6417126370037018	0.48983813602380777	0.7018304786946673	0.9890817775403139	274.0	5.304087722355149	222.0	0.5118708746342088
851	Jan14_100x_M1BP_rep1_3R2_B-C-A_Position014_13_cmle.ics	25	1	0	2.3826	0.3460772520109402	1.0	0.2291496376057369	1.0	1.083	1.0	0.279717549617701	3.059900912229692	0.886954209851899	0.9905268525701932	0.8857251196401642	0.6338618711808854	0.4852994746376753	0.9793065255861269	440.0	8.475486187615983	459.0	1.0583276191761344
852	Jan14_100x_M1BP_rep1_3R2_B-C-A_Position014_13_cmle.ics	26	1	0	2.5991999999999997	0.38443190178776	1.0	0.17883701344064015	1.0	1.5233606843632503	1.0	0.2792099678045156	2.917711289732131	0.8175999937825686	0.9007484232982697	0.8175999937825686	0.7085715062893204	0.5292415200473393	0.9885013633497028	476.0	9.25659835316868	516.0	1.1897539248254583
853	Jan14_100x_M1BP_rep1_3R2_B-C-A_Position014_13_cmle.ics	27	1	0	2.5991999999999997	0.48209794896900837	1.0	0.5087561221807386	1.0	1.4199491695140265	1.0	0.2930232237703208	3.1931990319641343	0.8323602811548412	0.9126130457677954	0.8190535064221444	0.7193145133594341	0.5142650494814109	0.987426461435989	418.0	8.194483896161742	435.0	1.0029902273237874
854	Jan14_100x_M1BP_rep1_3R2_B-C-A_Position014_13_cmle.ics	28	1	0	1.7328	0.15953919630904087	1.0	0.26954104710603144	1.0	0.5556144027286182	1.0	0.30297318983231947	2.6010164839284218	0.6168491104683039	0.7562201047397576	0.6168491104683039	0.4507638061747301	0.7209242171422282	0.9988836153107616	256.0	4.8784237663181695	212.0	0.48881362802906425
855	Jan14_100x_M1BP_rep1_3R2_B-C-A_Position014_13_cmle.ics	29	1	0	2.5991999999999997	0.21380327884689318	1.0	0.13226399281830922	1.0	3.0324	1.0	0.27784116841749834	3.169346416523599	0.9888634104931882	0.9985364300799205	0.9767342850635637	0.8914946012257237	0.18532352586691192	0.9814332374892897	460.0	9.016061302084951	489.0	1.127499358991568
856	Jan14_100x_M1BP_rep1_3R2_B-C-A_Position014_13_cmle.ics	29	2	0	2.166	0.6222806510981561	3.0	0.2490735569705524	3.0	0.744005537498231	1.0	0.29299242975063017	2.1681457472216796	0.45711908360594644	0.6181473611743757	0.455752567394095	0.307810364818419	0.8622559608358844	0.9902086471639572	388.0	7.430431722139135	389.0	0.8969268929401227
857	Jan14_100x_M1BP_rep1_3R2_B-C-A_Position014_13_cmle.ics	29	3	0	3.0324	0.385248263132973	4.0	0.20581346119208374	2.0	1.0841098665386142	1.0	0.2762936428083375	3.2763111490305015	0.5773906269410741	0.6943714025425484	0.5757394198517537	0.4408179427719574	0.7862664627446364	0.9704144221504185	560.0	10.969968911536382	655.0	1.5102496526369673
858	Jan14_100x_M1BP_rep1_3R2_B-C-A_Position014_13_cmle.ics	30	1	0	1.9493999999999998	0.27907870591793965	2.0	0.21654904845982767	2.0	1.9493999999999998	1.0	0.24586123741947807	2.177752073332814	0.8973218658369612	0.9858788910678151	0.8973218658369612	0.760866439234009	0.27316281878310117	0.9512159255708316	400.0	7.628388447082249	373.0	0.8600352983718913
859	Jan14_100x_M1BP_rep1_3R2_B-C-A_Position014_13_cmle.ics	30	2	0	1.9493999999999998	3.971569384082774	1.0	0.31987267033880223	1.0	0.0	1.0	0.2545834917541648	2.694684234764629	0.11149132331212527	0.2980698094608929	0.12245310503929362	0.014701499846826815	0.9676739022562995	0.8939223332547177	302.0	5.859607742584095	249.0	0.5741254404680991
860	Jan14_100x_M1BP_rep1_3R2_B-C-A_Position014_13_cmle.ics	30	3	0	1.9493999999999998	0.5165957346745943	1.0	0.31463843969430794	3.0	1.5162	1.0	0.27558754318557654	2.2323124023270284	0.856640318100069	0.9633978605769732	0.856640318100069	0.6565450798063558	0.45179813183392414	0.9764848366864429	352.0	6.625914307746018	326.0	0.751666239327712
861	Jan14_100x_M1BP_rep1_3R2_B-C-A_Position014_13_cmle.ics	32	1	0	2.166	0.3425748667111925	1.0	0.22006878342587216	1.0	1.9493999999999998	1.0	0.28499557207511483	2.825645580901152	0.9699112564222326	0.9883699205978514	0.9525642223260159	0.8675735637552545	0.28640086043261725	0.9855611207361832	418.0	8.030647154278805	429.0	0.9891558793607008
862	Jan14_100x_M1BP_rep1_3R2_B-C-A_Position014_13_cmle.ics	33	1	0	1.083	0.37114462835489387	1.0	0.44404760002514215	1.0	1.3412750573395087	1.0	0.2853860083053709	2.520858253522285	0.8571994144347361	0.9125242834651469	0.8554408772430556	0.7894865255540313	0.4364223532887564	0.9735885257707257	154.0	2.87982074495604	96.0	0.22134956740938755
863	Jan14_100x_M1BP_rep1_3R2_B-C-A_Position014_13_cmle.ics	33	2	0	1.2995999999999999	2.1442136349788004	1.0	2.008097791050346	1.0	2.063500088214629	1.0	0.22627814517967254	1.7286656378554166	0.9852411773912884	0.9997744284754128	0.98583963245652	0.9558248091849042	0.15028759317978577	0.9529828281100854	192.0	3.5651968293769447	119.0	0.27438123460122005
864	Jan14_100x_M1BP_rep1_3R2_B-C-A_Position014_13_cmle.ics	34	1	0	2.3826	0.24612101933422786	1.0	0.2617976186066717	1.0	0.0	1.0	0.27499295824043	2.7519803526291353	0.2695198850965099	0.4831511709271255	0.2675352628499175	0.021249780054751023	0.9156295293364706	0.9827540345115913	454.0	8.718138324469829	477.0	1.0998306630653947
865	Jan14_100x_M1BP_rep1_3R2_B-C-A_Position014_13_cmle.ics	35	1	0	2.166	0.3350574440638123	1.0	0.11831326520999597	1.0	1.9493999999999998	1.0	0.2744890000731426	2.294108850489747	0.9672464239271782	0.988193700757286	0.9488306050638721	0.8665092174711236	0.3186135821811798	0.9784343396165174	416.0	7.91573599584682	418.0	0.9637929080950418
866	Jan14_100x_M1BP_rep1_3R2_B-C-A_Position014_13_cmle.ics	36	1	0	1.5162	5.054686747051023	1.0	0.1864990292577762	3.0	3.6822	1.0	0.29498890793847904	3.6090634660133385	0.9981449286258	0.9992472582721711	0.9932732518254692	0.9709766847412391	0.1726911335336149	1.0152209929153888	136.0	2.6648040284828416	81.0	0.18676369750167077
867	Jan14_100x_M1BP_rep1_3R2_B-C-A_Position014_13_cmle.ics	36	2	0	2.3826	1.3838347157878779	1.0	0.1502336105719564	1.0	2.1862391473222567	1.0	0.2699653717244813	2.4066638155652402	0.8562103541927056	0.9278335886327541	0.8527031979776527	0.7738730018513124	0.5915707720045541	0.965372569629916	518.0	9.914339017208952	576.0	1.3280974044563254
868	Jan14_100x_M1BP_rep1_3R2_B-C-A_Position014_13_cmle.ics	36	3	0	1.7328	0.5758079130188347	1.0	0.46749379150803405	2.0	2.5991999999999997	1.0	0.2742730925682213	2.605720392078718	0.9053443722923382	0.9300232118859892	0.9031434720094728	0.8655627707661802	0.5328558535129411	0.9909644701627102	252.0	4.882653937858391	197.0	0.4542277581213474
869	Jan14_100x_M1BP_rep1_3R2_B-C-A_Position014_13_cmle.ics	36	4	0	1.7328	0.31577069348840336	2.0	0.1296095995691053	4.0	0.0	1.0	0.20255872373825937	2.016342740445534	0.1099623159259851	0.23988967306011597	0.1099623159259851	0.014616909905930777	0.9670795847847011	0.8796316421094288	290.0	5.685056266481396	209.0	0.4818964540475209
870	Jan14_100x_M1BP_rep1_3R2_B-C-A_Position014_13_cmle.ics	37	1	0	1.9493999999999998	0.5954752639419103	1.0	0.4127972357469346	1.0	1.2995999999999999	1.0	0.14311135929058652	1.478583338891543	0.899899887425279	0.9864868794370433	0.899899887425279	0.6975416339535329	0.46504646223748564	0.6827235218563548	566.0	10.659355419300589	479.0	1.1044421123864234
871	Jan14_100x_M1BP_rep1_3R2_B-C-A_Position014_13_cmle.ics	38	1	0	1.9493999999999998	0.40362671933084604	1.0	0.24627115877803463	1.0	1.2995999999999999	1.0	0.2763339247215622	2.9355612428464006	0.8859151560052169	0.9473178524297918	0.8785219827286829	0.7855208019818026	0.4457461244932752	0.9954904752690321	304.0	5.880897905654401	262.0	0.604099861054787
872	Jan14_100x_M1BP_rep1_3R2_B-C-A_Position014_13_cmle.ics	39	1	0	2.166	0.8314623002688162	1.0	0.3776806897873318	1.0	0.8664	1.0	0.12373711459125412	1.3203263115544932	0.7300629916119978	0.8279719747163201	0.646513702579501	0.4573343342363219	0.684499258308098	0.5734831747184564	918.0	17.14483823400429	920.0	2.1212666876732977
873	Jan14_100x_M1BP_rep1_3R2_B-C-A_Position014_13_cmle.ics	40	1	0	2.3826	0.47011517355497195	1.0	0.3646797955411119	1.0	1.1961505589055579	1.0	0.2957853718616788	2.681554992254206	0.7487041060416529	0.8453464129743016	0.7461320692606491	0.6135514736541796	0.6203689284821167	0.9842421520258942	430.0	8.322224874583597	456.0	1.051410445194591
874	Jan14_100x_M1BP_rep1_3R2_B-C-A_Position014_13_cmle.ics	41	1	0	2.3826	0.37408450881185146	1.0	0.23976084317660262	1.0	1.3412750573395087	1.0	0.2796353297644279	3.312953900864281	0.800076868274026	0.8838703175972102	0.7976911395252916	0.6860540327721324	0.5530883723295705	0.9869562668059328	420.0	8.192368810391633	428.0	0.9868501547001864
875	Jan14_100x_M1BP_rep1_3R2_B-C-A_Position014_13_cmle.ics	42	1	0	2.166	0.8075885838220971	1.0	0.3488480627922258	1.0	0.1459114905355603	1.0	0.2875305276285515	2.4253804266439802	0.39103582943553883	0.5945234094727759	0.3883247808909677	0.13412651559874664	0.825322761502181	0.9778301817684261	420.0	8.005126819668275	434.0	1.0006845026632731
876	Jan14_100x_M1BP_rep1_3R2_B-C-A_Position014_13_cmle.ics	43	1	0	1.7328	0.7140363271830811	1.0	0.2263484653162823	1.0	1.5162	1.0	0.26158503929469396	2.218992619284472	0.8876867303324822	0.9304989349846948	0.8610225557546092	0.7324713292237378	0.428810666118064	0.9798028173135744	268.0	5.052975242420864	211.0	0.48650790336854977
877	Jan14_100x_M1BP_rep1_3R2_B-C-A_Position014_13_cmle.ics	43	2	0	1.5162	0.29256240015496665	2.0	0.22018383325867025	2.0	0.6016084874694266	1.0	0.27399179830540543	1.5426722133107007	0.5706965623280812	0.7131740982635313	0.5706965623280812	0.36146337334781564	0.7692456991312473	0.9733927276381805	374.0	6.836700852679002	356.0	0.8208379791431456
878	Jan14_100x_M1BP_rep1_3R2_B-C-A_Position014_13_cmle.ics	44	1	0	2.166	0.24377055595752567	1.0	0.07687772735566538	1.0	1.984610835405054	1.0	0.269459283974372	3.211762323958953	0.9351714284235211	0.9702750412846649	0.9351351911001133	0.87547043810924	0.3576254360903376	0.9977345192799371	312.0	6.106490050978156	269.0	0.6202399336783881
879	Jan14_100x_M1BP_rep1_3R2_B-C-A_Position014_13_cmle.ics	44	2	0	1.5162	0.4536146020871807	2.0	0.11076044765594475	2.0	1.0622516852075932	1.0	0.2792263383051301	2.673941799964045	0.698106858689969	0.776801383230402	0.7006279410470516	0.6125893638279037	0.6415197874088446	0.9860783860223006	178.0	3.4161656878847837	118.0	0.27207550994070556
880	Jan14_100x_M1BP_rep1_3R2_B-C-A_Position014_13_cmle.ics	45	1	0	2.5991999999999997	0.3318431226377429	1.0	0.24465289927056508	1.0	0.0	1.0	0.2674217289347061	2.9661815647620577	0.2108485771833942	0.42316192463184893	0.214611006083796	0.014921896099237412	0.9247188698731345	0.9339699694957916	608.0	11.621364318266318	729.0	1.680873277515037
881	Jan14_100x_M1BP_rep1_3R2_B-C-A_Position014_13_cmle.ics	46	1	0	2.166	0.31152872499426104	1.0	0.4094733600353537	1.0	1.4930362603455627	1.0	0.282425622565585	2.3214525128180172	0.8366646742941589	0.8972147573619733	0.8348997773876702	0.733293485883178	0.5252085488570739	0.989305490698645	416.0	7.962546493527657	424.0	0.9776272560581285
882	Jan14_100x_M1BP_rep1_3R2_B-C-A_Position014_13_cmle.ics	47	1	0	1.9493999999999998	0.38770255130696873	1.0	0.16824773030653445	1.0	0.0	1.0	0.2639853378617481	1.5211937153874961	0.2768067735107348	0.4648321741759903	0.2610647645813693	0.019826037460644978	0.9140689122272916	0.9721753066993037	514.0	9.567490456142874	563.0	1.2981229838696378
883	Jan14_100x_M1BP_rep1_3R2_B-C-A_Position015_14_cmle.ics	1	1	0	1.7328	0.8495476315486775	1.0	0.22943484055005828	4.0	2.1969426868455963	1.0	0.29448247961984436	2.3248636786001144	0.8614099765251158	0.9170430466430515	0.8596458520019806	0.7887240367980338	0.624254660089682	0.9802881834426337	290.0	5.497814275758043	252.0	0.5810426144496424
884	Jan14_100x_M1BP_rep1_3R2_B-C-A_Position015_14_cmle.ics	1	2	0	2.166	0.7108758961278853	2.0	0.3689612906168558	3.0	1.1321417835580119	1.0	0.22745041653414896	1.6437012400315911	0.6310694403515419	0.7445297104630626	0.6305742826728892	0.4991510150732412	0.7134014736427549	0.9377020636605545	606.0	11.366021666791813	669.0	1.5425297978841697
885	Jan14_100x_M1BP_rep1_3R2_B-C-A_Position015_14_cmle.ics	1	3	0	1.2995999999999999	1.804925471763755	1.0	0.4155653238956949	2.0	1.401081809291592	1.0	0.2898016182361211	3.208935740039106	0.635098861137339	0.6863296386952695	0.6346237503282675	0.5784093209924804	0.7773889803952575	1.011164511626164	112.0	2.1986748320753575	60.0	0.13834347963086724
886	Jan14_100x_M1BP_rep1_3R2_B-C-A_Position015_14_cmle.ics	2	1	0	1.2995999999999999	0.3497566582970009	1.0	0.41982696627800187	1.0	1.1112288054572363	1.0	0.1714247540930334	1.0438237744056935	0.8651263144167961	0.9269972615081858	0.8597797351605752	0.7331215250198571	0.5107314769109726	0.8583632216345195	264.0	4.9869896674398255	167.0	0.3850560183059138
887	Jan14_100x_M1BP_rep1_3R2_B-C-A_Position015_14_cmle.ics	3	1	0	2.166	0.4518678516805589	1.0	0.3510068336131155	1.0	0.9512265400461282	1.0	0.22411605638126006	1.7520345799718775	0.6489012962040566	0.7563893168382969	0.641835304474742	0.49975867514585676	0.6782521692501366	0.9355753002156951	484.0	9.388569503130755	474.0	1.0929134890838512
888	Jan14_100x_M1BP_rep1_3R2_B-C-A_Position015_14_cmle.ics	4	1	0	2.5991999999999997	0.3356071094203969	1.0	0.2705417994195083	1.0	0.5556144027286182	1.0	0.2626163638762405	3.389911899496817	0.5270629991126885	0.6858672140465082	0.5217636643918236	0.3755392359307979	0.7789741620878066	0.9632772134553167	470.0	9.19272786395776	491.0	1.132110808312597
889	Jan14_100x_M1BP_rep1_3R2_B-C-A_Position015_14_cmle.ics	5	1	0	2.8158	0.551294876850134	1.0	0.4922776666207165	2.0	0.0	1.0	0.09969233231045126	2.4449140218641534	0.06007811031515632	0.2549842317411917	0.06007811031515632	0.0203420981182515	0.9469818239479099	0.8679008868899958	516.0	10.314343333266228	348.0	0.8023921818590299
890	Jan14_100x_M1BP_rep1_3R2_B-C-A_Position015_14_cmle.ics	5	2	0	1.5162	7.304001649224811	1.0	2.633624106985983	1.0	0.4377344716066809	1.0	0.1504105342251561	2.3243989162544705	0.44064242601449427	0.6599172949604227	0.4359015058165034	0.284425972724045	0.8076993481683604	0.7702320905416679	220.0	4.003690605403786	119.0	0.27438123460122005
891	Jan14_100x_M1BP_rep1_3R2_B-C-A_Position015_14_cmle.ics	6	1	0	1.5162	0.3932744598749976	1.0	0.4285562145677734	1.0	2.07740060065384	1.0	0.2788066178289909	2.6374774855715017	0.8464119558742582	0.8825399697885956	0.8451401613118084	0.8007668468794534	0.5935365599599579	1.0026517412438691	172.0	3.352295198673857	112.0	0.25824116197761887
892	Jan14_100x_M1BP_rep1_3R2_B-C-A_Position015_14_cmle.ics	6	2	0	1.2995999999999999	5.971122911128655	1.0	5.582042014842297	1.0	0.0	1.0	0.32987900437059753	2.4117951773900543	0.16315917790797335	0.32351462689418214	0.15881848777091612	0.016362416208594417	0.9389641393108817	1.0057038316216242	186.0	3.5481368378468585	137.0	0.3158842784904802
893	Jan14_100x_M1BP_rep1_3R2_B-C-A_Position015_14_cmle.ics	6	3	0	1.9493999999999998	0.44083646639935903	3.0	0.3417657777461286	2.0	1.517785507063743	1.0	0.26317088236725794	2.5925268073408296	0.7559511691210291	0.8447040815557114	0.7561874313519981	0.6549704295197091	0.6528842828445809	0.9571064399031388	364.0	6.964302525731648	335.0	0.7724177612723421
894	Jan14_100x_M1BP_rep1_3R2_B-C-A_Position015_14_cmle.ics	6	4	0	1.7328	0.4637241874686726	2.0	0.3831407310518735	3.0	1.9429500038207494	1.0	0.2773237658550719	2.3137395608979916	0.8128903667845464	0.8586900516006766	0.8106785501541988	0.7620324081404906	0.6271669969987453	0.9830247147507318	262.0	4.989104753209937	210.0	0.48420217870803534
895	Jan14_100x_M1BP_rep1_3R2_B-C-A_Position015_14_cmle.ics	7	1	0	2.3826	3.187970519526309	1.0	3.302821478923084	1.0	0.42540144110901373	1.0	0.3138152272060142	2.578456187234804	0.426391984303865	0.6270920243061509	0.426391984303865	0.2304255481265596	0.8547879419894816	0.9808455330044398	540.0	10.382583299386555	661.0	1.524084000600054
896	Jan14_100x_M1BP_rep1_3R2_B-C-A_Position015_14_cmle.ics	7	2	0	1.9493999999999998	0.7350037656178705	1.0	0.38587978816485236	1.0	0.5158750220536572	1.0	0.26193519623157024	1.9923702633302174	0.4744842562432139	0.6211373983275235	0.4735165818999181	0.24792178600681944	0.8461986565343966	0.9825978545453148	400.0	7.722009442443925	385.0	0.8877039942980649
897	Jan14_100x_M1BP_rep1_3R2_B-C-A_Position015_14_cmle.ics	8	1	0	2.3826	0.5254986911566519	1.0	0.2588936021110726	2.0	0.23070632344123612	1.0	0.28101975101684473	2.501719154348638	0.3368061455361694	0.49149310058039186	0.33928779030772394	0.14198920596310174	0.8790781208702884	0.9742643366428356	462.0	8.896919972112737	495.0	1.1413337069546547
898	Jan14_100x_M1BP_rep1_3R2_B-C-A_Position015_14_cmle.ics	8	2	0	2.166	0.5684520253431603	3.0	0.2292657375507283	1.0	1.0317500441073144	1.0	0.2565151751902307	2.609392158504761	0.5842753150123858	0.6941696997880541	0.583517407284857	0.49282782303860634	0.76285918563578	0.9838634753675649	378.0	7.347386155628008	350.0	0.8070036311800589
899	Jan14_100x_M1BP_rep1_3R2_B-C-A_Position015_14_cmle.ics	9	1	0	2.3826	0.5945053480876682	1.0	0.25906797430053946	1.0	2.263762234040641	1.0	0.2962433455765694	3.3744431333559906	0.9434064735551133	0.978371773127312	0.9428544718813018	0.8900604085702711	0.3828337283174916	0.9840495643349134	426.0	8.303049797283398	450.0	1.0375760972315042
900	Jan14_100x_M1BP_rep1_3R2_B-C-A_Position015_14_cmle.ics	10	1	0	2.166	1.2298840564140678	1.0	0.2435510037884331	2.0	1.1321417835580119	1.0	0.29279650436056986	2.5012907862414178	0.6770952494286672	0.7849319135105809	0.671856646014234	0.5347623690669041	0.7371780669203132	0.9801461361071783	398.0	7.58369303517152	404.0	0.9315127628478393
901	Jan14_100x_M1BP_rep1_3R2_B-C-A_Position015_14_cmle.ics	10	2	0	1.7328	2.8109650955231897	1.0	0.9840054588514577	1.0	0.72222503087512	1.0	0.20131839679524816	1.2019338955211256	0.5209045100101599	0.6529060557436539	0.5222352739454336	0.36799717468579896	0.8094859994616513	0.8799561174535887	364.0	6.84727628152955	293.0	0.675577325530735
902	Jan14_100x_M1BP_rep1_3R2_B-C-A_Position015_14_cmle.ics	10	3	0	1.083	0.9238176131362966	1.0	0.7375982761098967	2.0	1.7328	1.0	0.30839548847734544	2.620715628188405	0.8558936207783433	0.8983590657013509	0.8310492817713492	0.7536090573840764	0.5848188935024068	0.994576005101046	134.0	2.5498928700508534	81.0	0.18676369750167077
903	Jan14_100x_M1BP_rep1_3R2_B-C-A_Position015_14_cmle.ics	11	1	0	2.5991999999999997	0.26979916018277633	1.0	0.3099828279887569	1.0	0.3095250132321943	1.0	0.2745080959447392	3.4288983874726533	0.4153462479361704	0.5780214033176871	0.41041466766940693	0.20149676270497827	0.8238181834497601	0.9945556933535131	412.0	8.130613406950815	412.0	0.9499585601319551
904	Jan14_100x_M1BP_rep1_3R2_B-C-A_Position015_14_cmle.ics	11	2	0	1.083	0.4798516500562089	2.0	1.9242766996180725	1.0	0.20635000882146287	1.0	0.27689958019308064	2.2398439238254895	0.2917974118928451	0.411568683384767	0.2917974118928451	0.1633775057700786	0.8770650405638881	1.0239279847745377	106.0	2.0645885963431714	54.0	0.12450913166778053
905	Jan14_100x_M1BP_rep1_3R2_B-C-A_Position015_14_cmle.ics	12	1	0	2.166	0.414037510086387	1.0	0.2637755338412469	1.0	0.3720027687491155	1.0	0.26672147094218196	2.4430388966196164	0.4813052345343304	0.6549593511077172	0.44367357961688536	0.2632190383952767	0.8076433839050678	0.9733530692637868	428.0	8.160503218470774	430.0	0.9914616040212152
906	Jan14_100x_M1BP_rep1_3R2_B-C-A_Position015_14_cmle.ics	13	1	0	1.9493999999999998	0.31079393294555774	1.0	1.2559445192748826	1.0	1.663646957482313	1.0	0.2781034923342405	3.145329396601766	0.836448357311574	0.8870989907665879	0.8368133991840241	0.7742280438050247	0.4923238049544244	0.9845553515657796	270.0	5.284912645054952	220.0	0.5072594253131798
907	Jan14_100x_M1BP_rep1_3R2_B-C-A_Position015_14_cmle.ics	13	2	0	1.9493999999999998	0.26820364403566754	2.0	0.34353821245492583	1.0	1.7328	1.0	0.2660548295241856	2.8695000193046387	0.9581919690788061	0.9873437835516427	0.9443418509770238	0.814240927635817	0.30578369029823366	0.9927143411412568	296.0	5.7489267556923265	247.0	0.5695139911470701
908	Jan14_100x_M1BP_rep1_3R2_B-C-A_Position015_14_cmle.ics	14	1	0	1.9493999999999998	0.4484617621038444	1.0	0.3074014848619119	1.0	2.0495994678846956	1.0	0.27364510240244544	3.424654502035025	0.9838893466332416	0.9983170590607086	0.9823378854548324	0.9450896691969216	0.23853737357373123	0.9926658853699553	278.0	5.416883795017025	228.0	0.5257052225972955
909	Jan14_100x_M1BP_rep1_3R2_B-C-A_Position015_14_cmle.ics	15	1	0	1.7328	0.49806841015573095	1.0	0.37153194436623443	1.0	1.1349250485180458	1.0	0.2517960321169728	1.8491931431486768	0.6486615444586216	0.7878664590518022	0.6486615444586216	0.511606977393127	0.7475663311271237	0.9505308142163278	406.0	7.715664185133595	386.0	0.8900097189585793
910	Jan14_100x_M1BP_rep1_3R2_B-C-A_Position015_14_cmle.ics	15	2	0	1.7328	0.4149940900413888	2.0	0.3534699751582018	2.0	0.41270001764292574	1.0	0.24038578093076443	1.3346339124599644	0.43052321928006493	0.5631599351594069	0.42732805207696517	0.23340802924217025	0.8353315560422517	0.964985452637	524.0	9.790967515696524	553.0	1.2750657372644931
911	Jan14_100x_M1BP_rep1_3R2_B-C-A_Position015_14_cmle.ics	16	1	0	2.5991999999999997	0.5797328762573515	1.0	0.5668357352803981	1.0	1.7328	1.0	0.2764963681048544	3.248216369303591	0.8737178511642064	0.9288312281235733	0.8680375894080049	0.7861284431593365	0.526586879547019	0.9843804701382156	462.0	9.01394621631484	491.0	1.132110808312597
912	Jan14_100x_M1BP_rep1_3R2_B-C-A_Position015_14_cmle.ics	18	1	0	2.3826	0.48108785506103063	1.0	0.3326446691622023	1.0	2.5991999999999997	1.0	0.27560987223366307	2.7286292516476838	0.9988571823024325	0.9999846601651333	0.9952599910261966	0.9415628990753915	0.05894190051612126	0.9853581404591721	470.0	9.052296370915238	503.0	1.1597795042387702
913	Jan14_100x_M1BP_rep1_3R2_B-C-A_Position015_14_cmle.ics	19	1	0	1.9493999999999998	0.9188988386582405	1.0	0.9037365510276554	1.0	1.2995999999999999	1.0	0.2829388513194647	3.0072619800147797	0.9130551147986006	0.9920639851650768	0.9129260739069759	0.7146332371102487	0.43494960254664405	0.9871494885242594	310.0	5.991578892546168	273.0	0.6294628323204459
914	Jan14_100x_M1BP_rep1_3R2_B-C-A_Position015_14_cmle.ics	19	2	0	1.2995999999999999	0.5691829916436727	1.0	0.3532920207454597	1.0	1.2995999999999999	1.0	0.2876507629637746	2.575001386869304	0.8814974478579212	0.9275507082911163	0.8577252480452695	0.7146332371102487	0.481708840184401	0.9899752772877525	188.0	3.546021752076747	130.0	0.29974420586687905
915	Jan14_100x_M1BP_rep1_3R2_B-C-A_Position015_14_cmle.ics	20	1	0	2.5991999999999997	0.38939077162142477	1.0	0.19995153829520454	1.0	0.41270001764292574	1.0	0.28871094056990215	2.7549013818978336	0.4853479769946135	0.6137316251088925	0.4494168836914432	0.29395948972191943	0.8158466742889547	0.9774830875840281	422.0	8.213658973461945	438.0	1.0099074013053309
916	Jan14_100x_M1BP_rep1_3R2_B-C-A_Position015_14_cmle.ics	21	1	0	1.7328	0.8411274998094108	1.0	0.15391968736599862	1.0	0.0	1.0	0.21933923838355243	2.121116658493938	0.1811662031394151	0.3587498905716537	0.1580414682927158	0.025801520548959924	0.9257996881334714	0.9196615478502866	294.0	5.657420846100759	222.0	0.5118708746342088
917	Jan14_100x_M1BP_rep1_3R2_B-C-A_Position015_14_cmle.ics	21	2	0	1.2995999999999999	5.284788815592334	1.0	5.583645248582227	1.0	1.1535316172061805	1.0	0.13663644359014313	1.9084852884251573	0.7489545384144001	0.8311840483774301	0.7486380379665857	0.6630280338588138	0.5762562449772236	0.8347697448250732	164.0	3.1032978045096824	73.0	0.16831790021755516
918	Jan14_100x_M1BP_rep1_3R2_B-C-A_Position015_14_cmle.ics	22	1	0	2.166	0.33459146762190156	1.0	0.26269866913135725	1.0	1.2995999999999999	1.0	0.3052737547426923	2.767022726626215	0.9175608124598877	0.9954690084699034	0.9162817395391721	0.7056482594664956	0.38714154061552847	0.9872759741545059	418.0	8.030647154278805	444.0	1.0237417492684175
919	Jan14_100x_M1BP_rep1_3R2_B-C-A_Position015_14_cmle.ics	23	1	0	1.7328	0.4046773428808122	2.0	0.27022272789417706	2.0	0.0	1.0	0.24772840374323096	2.872226205420658	0.13550303509759473	0.28140831571100394	0.13550303509759473	0.019811808735604206	0.9575881926901803	0.9489065705357734	250.0	4.884769023628503	185.0	0.426559062195174
920	Jan14_100x_M1BP_rep1_3R2_B-C-A_Position015_14_cmle.ics	23	2	0	1.7328	0.6734340055374507	1.0	0.42945485682422935	1.0	0.2918229810711206	1.0	0.26462655035864513	2.4257495479238096	0.3162586907243158	0.46915458459478787	0.31942310325417234	0.17945680120491092	0.8523431691369171	0.9884104341202442	222.0	4.259033256878296	160.0	0.3689159456823127
921	Jan14_100x_M1BP_rep1_3R2_B-C-A_Position015_14_cmle.ics	23	3	0	1.5162	5.485753945981107	1.0	5.464853178596054	1.0	0.6190500264643886	1.0	0.28000262648205904	2.3587746889683667	0.4912560283580046	0.592391717758744	0.4912560283580046	0.3756884118604616	0.803326596007738	0.9688717330115691	240.0	4.544265719872759	185.0	0.426559062195174
922	Jan14_100x_M1BP_rep1_3R2_B-C-A_Position015_14_cmle.ics	24	1	0	1.5162	0.7128913382265738	1.0	0.1363081371132018	1.0	0.6275890508929507	1.0	0.2844528950677704	2.5941100748596773	0.6948691420469786	0.8255865936059061	0.6954694664776283	0.527231738003091	0.6312578519766892	0.9937662945292737	214.0	4.056846360394959	157.0	0.3619987717007692
923	Jan14_100x_M1BP_rep1_3R2_B-C-A_Position015_14_cmle.ics	26	1	0	2.3826	0.4599629465372208	1.0	0.16357636229170283	1.0	0.46141264688247224	1.0	0.23960027298482267	2.232106452578873	0.48478813143519645	0.7131115367421779	0.4831599108840002	0.27812224011164943	0.7925154813353702	0.9079027106442618	476.0	9.162977357807007	478.0	1.102136387725909
924	Jan14_100x_M1BP_rep1_3R2_B-C-A_Position015_14_cmle.ics	26	2	0	0.8664	8.604973101907238	1.0	8.589231249129623	1.0	0.0	1.0	0.2522425781034317	1.5431591017747885	0.12903284426143116	0.2677223447829706	0.12903284426143116	0.01929695762628704	0.9552022612764429	0.9248890975772672	130.0	2.4136915485485564	70.0	0.1614007262360118
925	Jan14_100x_M1BP_rep1_3R2_B-C-A_Position015_14_cmle.ics	27	1	0	2.3826	0.43832037854296674	1.0	0.27766521444012443	1.0	0.6016084874694266	1.0	0.2769680063667634	2.9555766307992415	0.536472743760815	0.6823336448684613	0.5352466525396282	0.38648014657573543	0.769642975086612	0.9795445070685116	422.0	8.213658973461941	429.0	0.9891558793607008
926	Jan14_100x_M1BP_rep1_3R2_B-C-A_Position015_14_cmle.ics	28	1	0	2.3826	0.35797115109487765	1.0	0.31353754928662136	1.0	1.3107987492438529	1.0	0.2898561009403495	3.096095870204455	0.7955027849726087	0.8921516492080592	0.7924496298163981	0.6711256790519632	0.5842201032766504	0.9818810125099628	400.0	7.815630437805603	405.0	0.9338184875083538
927	Jan14_100x_M1BP_rep1_3R2_B-C-A_Position015_14_cmle.ics	29	1	0	1.9493999999999998	0.3172417375653422	1.0	0.11473885273300541	1.0	0.9971598751598192	1.0	0.3067272669212014	2.924659960806684	0.7470171058779227	0.8528531879136129	0.7435373532960021	0.6309544563845441	0.6117235037563016	0.9921386527486443	312.0	6.0362743044568985	287.0	0.6617429775676483
928	Jan14_100x_M1BP_rep1_3R2_B-C-A_Position015_14_cmle.ics	31	1	0	2.166	0.6315828647828154	1.0	0.3811023267901901	1.0	0.10317500441073144	1.0	0.30215282412066596	3.121275015174338	0.299048027099763	0.48621580730247566	0.27887941230289964	0.051967990859631975	0.8899717769810852	0.9961117007565414	362.0	7.036633358023018	356.0	0.8208379791431456
929	Jan14_100x_M1BP_rep1_3R2_B-C-A_Position015_14_cmle.ics	31	2	0	1.2995999999999999	1.0615972981469974	1.0	0.8770169256468091	1.0	1.1535316172061807	1.0	0.2836313623464961	2.2243081885863925	0.7266771102512263	0.8016566917044912	0.7266771102512263	0.6227478231374491	0.6536625328947487	0.9873269504859504	150.0	2.8372404188154228	92.0	0.21212666876732977
930	Jan14_100x_M1BP_rep1_3R2_B-C-A_Position015_14_cmle.ics	32	1	0	2.5991999999999997	0.3834334344625863	2.0	0.34298307781265325	1.0	0.1459114905355603	1.0	0.2754630660037761	2.990857807866121	0.36708699774161974	0.5166160522279345	0.3216380579471092	0.12830760218592713	0.858217159062151	0.9761603544664696	480.0	9.32258392814972	519.0	1.1966710988070017
931	Jan14_100x_M1BP_rep1_3R2_B-C-A_Position015_14_cmle.ics	33	1	0	1.9493999999999998	0.3878464051449871	1.0	0.2523144039343847	1.0	1.2995999999999999	1.0	0.30159268400643585	2.8296276311480324	0.8810302572847651	0.9289974187656668	0.8745631936484862	0.7882083251796148	0.491995921750027	0.9983481264648701	258.0	4.993334924750158	214.0	0.4934250773500932
932	Jan14_100x_M1BP_rep1_3R2_B-C-A_Position015_14_cmle.ics	34	1	0	2.3826	0.4313265349663303	1.0	0.26779378002334064	1.0	0.7857574237886386	1.0	0.26176062015145674	2.553506715331114	0.6272207880950573	0.7550632070457824	0.6251660845797585	0.4872779211904943	0.7124256036473345	0.9732783282655257	426.0	8.209428801921725	423.0	0.9753215313976139
933	Jan14_100x_M1BP_rep1_3R2_B-C-A_Position015_14_cmle.ics	35	1	0	2.3826	0.47613248409172854	1.0	0.404424400714875	1.0	2.3825999999999996	1.0	0.2546598032964838	2.583970591692577	0.9896102458108806	0.9971165202627889	0.985393445043183	0.9424988004724293	0.2001015478737793	0.9782271806422492	436.0	8.479716359156207	432.0	0.9960730533422443
934	Jan14_100x_M1BP_rep1_3R2_B-C-A_Position015_14_cmle.ics	36	1	0	1.5162	0.43367398191540785	1.0	0.4457115509760446	1.0	1.466392331574739	1.0	0.2678971418034892	2.944585916174298	0.8999595097719709	0.945204870678162	0.8990311972269132	0.8348541858007683	0.4095131649550035	0.9774272738571622	208.0	3.992975871184033	146.0	0.3366358004351103
935	Jan14_100x_M1BP_rep1_3R2_B-C-A_Position015_14_cmle.ics	36	2	0	1.083	0.5962817063193814	1.0	0.5229906751176847	1.0	1.9024530800922566	1.0	0.26179938779914946	2.7788095075460544	0.9578210331921113	0.9733505169910823	0.957455633573312	0.9327763458062986	0.2640507821990676	0.9583533859784144	108.0	2.0624735105730605	54.0	0.12450913166778053
936	Jan14_100x_M1BP_rep1_3R2_B-C-A_Position015_14_cmle.ics	37	1	0	1.7328	0.7057793230789192	1.0	0.3503088626826125	1.0	1.2032169749388533	1.0	0.22522097368539312	1.8453283486510887	0.7899445241229638	0.8749058928924424	0.7876985712543269	0.6058773305966917	0.5906499205602604	0.8487742595809997	400.0	7.511362202880152	357.0	0.82314370380366
937	Jan14_100x_M1BP_rep1_3R2_B-C-A_Position015_14_cmle.ics	37	2	0	1.5162	2.496248150017376	1.0	2.5523936283455817	1.0	0.8254000352858515	1.0	0.26566364822117994	3.011812192937955	0.580111961171092	0.6638788531340295	0.580111961171092	0.48051194266511327	0.7561040132178477	1.0034808976409866	182.0	3.5757722582275	119.0	0.27438123460122005
938	Jan14_100x_M1BP_rep1_3R2_B-C-A_Position015_14_cmle.ics	39	1	0	1.9493999999999998	0.5369994204817391	1.0	0.29425311614355915	1.0	0.3720027687491155	1.0	0.2920363886789682	3.2691131651073713	0.4956767897919215	0.6600100917666578	0.4937525122512337	0.3163683323783215	0.7776128105650862	0.9958609054736067	276.0	5.418998880787138	233.0	0.5372338458998677
939	Jan14_100x_M1BP_rep1_3R2_B-C-A_Position015_14_cmle.ics	40	1	0	2.3826	2.3063960294382215	1.0	2.0754591273597867	1.0	0.0	1.0	0.12328428478232392	3.95322121804612	0.27835572164427835	0.5344690210865345	0.27442794779427443	0.031186524369031188	0.8759329370411516	0.8075297444642735	304.0	5.763871661452297	175.0	0.40350181559002946
940	Jan14_100x_M1BP_rep1_3R2_B-C-A_Position015_14_cmle.ics	41	1	0	1.9493999999999998	0.3941424375193153	1.0	0.374526833989476	1.0	1.2995999999999999	1.0	0.26446975517130494	3.020040695768553	0.9724155372996355	0.9942746760155582	0.9563689323775139	0.8027226902481991	0.3547088508528734	0.9879669133009157	282.0	5.4594641211576445	229.0	0.5280109472578101
941	Jan14_100x_M1BP_rep1_3R2_B-C-A_Position015_14_cmle.ics	42	1	0	2.3826	0.5122667447399772	1.0	0.25493179992213766	1.0	1.4132678801190723	1.0	0.27576977370592876	2.8943783094875175	0.8174417450840955	0.9007351117138274	0.8168629169629715	0.6811153190996742	0.5787796392433623	0.9766452837290959	458.0	8.87774489481254	484.0	1.1159707356889959
942	Jan14_100x_M1BP_rep1_3R2_B-C-A_Position015_14_cmle.ics	43	1	0	2.166	0.3471072227356979	1.0	0.05013269444302338	1.0	2.034929167606352	1.0	0.3045922158808163	2.2733097190488634	0.9082992803956652	0.9552259213826404	0.9083266269230469	0.8388293342292577	0.40596042595551923	0.987420332715207	460.0	8.852224560202005	512.0	1.1805310261834003
943	Jan14_100x_M1BP_rep1_3R2_B-C-A_Position015_14_cmle.ics	44	1	0	1.9493999999999998	5.596439299227619	1.0	7.0642512429485675	1.0	0.5556144027286182	1.0	0.2605285262860623	1.7552463926623043	0.5182563656030772	0.6652655532565227	0.5159628185045714	0.3733948536573324	0.7619992007754035	0.972366790993689	442.0	8.356344857643778	446.0	1.0283531985894465
944	Jan14_100x_M1BP_rep1_3R2_B-C-A_Position015_14_cmle.ics	45	1	0	1.2995999999999999	0.9728853247462849	1.0	0.6108015985781946	1.0	1.5627088357751586	1.0	0.24898448627807432	2.763352850622157	0.9177517007129081	0.95316682818242	0.9153049769240365	0.8614530660807322	0.40255516961376975	0.9833334780701495	170.0	3.2607892890822887	104.0	0.2397953646935032
945	Jan14_100x_M1BP_rep1_3R2_B-C-A_Position015_14_cmle.ics	45	2	0	1.2995999999999999	0.6300738963162491	1.0	0.5381908812406467	1.0	1.5162	1.0	0.2988952823564744	2.411463949879849	0.9374790109478895	0.9704186296427784	0.9337177728097025	0.8784601951622034	0.4122579029666002	0.9973785931465806	162.0	3.0586023925989547	106.0	0.24440681401453213
946	Jan14_100x_M1BP_rep1_3R2_B-C-A_Position015_14_cmle.ics	46	1	0	2.3826	0.5145449074979997	1.0	0.19708698060954788	1.0	1.571514847577277	1.0	0.26685593908831656	2.6597480636193787	0.8665646046959138	0.9371548099361581	0.8643001047198345	0.7670488674842256	0.487837522641601	0.9873712798426529	392.0	7.636848790162688	377.0	0.8692581970139491
947	Jan14_100x_M1BP_rep1_3R2_B-C-A_Position015_14_cmle.ics	47	1	0	2.166	0.48261464262894416	1.0	0.3611220018023636	1.0	0.3720027687491155	1.0	0.22522416609210716	1.768354057747347	0.4292703585689509	0.6665127253660308	0.42750373089178395	0.2545678215625378	0.8155331316688492	0.8764100198484549	492.0	9.286488164688635	487.0	1.122887909670539
948	Jan14_100x_M1BP_rep1_3R2_B-C-A_Position015_14_cmle.ics	48	1	0	1.5162	3.745199585868983	1.0	0.29776193980095694	2.0	1.2995999999999999	1.0	0.2836736067019555	2.641866617091089	0.9264314958185381	0.9591798125618488	0.906863030444147	0.81473989560898	0.3920281372173143	0.997807269918654	184.0	3.5268466747765492	125.0	0.28821558256430674
949	Jan14_100x_M1BP_rep1_3R2_B-C-A_Position015_14_cmle.ics	48	2	0	0.8664	0.48072531967245985	1.0	0.19354247913570002	1.0	0.5260913608053412	1.0	0.2704196860084893	1.8922955027163009	0.5960863069251218	0.7268224770553194	0.5923414246075634	0.418713739643363	0.7221900726682254	0.9914831451771758	140.0	2.5669528615809396	81.0	0.18676369750167077
950	Jan14_100x_M1BP_rep1_3R2_B-C-A_Position015_14_cmle.ics	49	1	0	1.5162	0.67302476079367	1.0	1.3341069811638255	1.0	1.449626260897894	1.0	0.31553281803954847	2.386726323418847	0.8112346605422531	0.8749497843569745	0.7865550931926537	0.6976430861586739	0.5161125364035143	0.9907742980055703	262.0	4.989104753209937	224.0	0.5164823239552377
951	Jan14_100x_M1BP_rep1_3R2_B-C-A_Position015_14_cmle.ics	49	2	0	1.7328	0.5688244134710544	2.0	0.2659650817196854	1.0	0.639412489864916	1.0	0.2380727234025048	1.7016024888178067	0.5544451266192176	0.6686279191395502	0.56070218523319	0.37919063753022414	0.7127446337503629	0.9612877800549557	352.0	6.579103810065177	303.0	0.6986345721358797
952	Jan14_100x_M1BP_rep1_3R2_B-C-A_Position015_14_cmle.ics	51	1	0	1.9493999999999998	0.6930042278288178	1.0	0.11354899686550673	1.0	1.4772412513556012	1.0	0.31555989311740223	3.0278166507670234	0.9002665432255463	0.9503759230085786	0.8907695409035591	0.8107468436653054	0.44272488835737656	0.994305736145569	296.0	5.772332004532746	269.0	0.6202399336783881
953	Jan14_100x_M1BP_rep1_3R2_B-C-A_Position015_14_cmle.ics	52	1	0	2.166	0.7545166536569414	1.0	0.405073384548681	1.0	0.815064591942846	1.0	0.1542864087054049	1.8142527399912622	0.7334605348348996	0.84347103141125	0.7106917930506779	0.501410170888187	0.6507102362077227	0.8072115134563763	496.0	9.375878988510115	408.0	0.9407356614898973
954	Jan14_100x_M1BP_rep1_3R2_B-C-A_Position015_14_cmle.ics	53	1	0	2.3826	0.45077721254553654	1.0	0.587240180974562	1.0	0.5158750220536572	1.0	0.2557816998106142	2.5996674016010224	0.578804454591888	0.7555125792890289	0.5701781574823087	0.32724704998974097	0.7780873046745876	0.9382125268935084	452.0	8.673442912559096	457.0	1.0537161698551054
955	Jan14_100x_M1BP_rep1_3R2_B-C-A_Position015_14_cmle.ics	54	1	0	1.5162	0.3177818036033483	2.0	0.3887287178731483	1.0	0.622541700711641	1.0	0.30553362194923883	2.9342020592274496	0.5341990845488953	0.6725333388941601	0.5340791792219708	0.4073731349508388	0.7557932539646938	0.9968126144478913	216.0	4.171757518826949	165.0	0.3804445689848849
956	Jan14_100x_M1BP_rep1_3R2_B-C-A_Position015_14_cmle.ics	54	2	0	1.5162	0.5002603879639015	1.0	0.35630682225273225	2.0	0.10317500441073144	1.0	0.23967240603270523	1.751454526455191	0.32612163613425227	0.5264495511370153	0.32956761096456016	0.07728680311545319	0.8602274074638332	0.95500051198227	282.0	5.389248374636387	218.0	0.5026479759921509
957	Jan14_100x_M1BP_rep1_3R2_B-C-A_Position015_14_cmle.ics	55	1	0	2.166	1.6759108715119473	1.0	0.9271729885328619	1.0	0.41270001764292574	1.0	0.28890181959335376	3.242127282236206	0.4000655865638867	0.522598307202484	0.4028052784730784	0.273742958784241	0.8450858824745427	0.985526415970558	298.0	5.8404326652838945	260.0	0.5994884117337581
958	Jan14_100x_M1BP_rep1_3R2_B-C-A_Position015_14_cmle.ics	55	2	0	1.5162	0.5098555841027009	1.0	0.9110689829125375	1.0	0.32626801153583	1.0	0.25620263391616577	2.7402092997614655	0.39683191990137107	0.5102987509495523	0.39683191990137107	0.20899905771202518	0.8511981471426605	0.9547544149097525	214.0	4.103656858075801	149.0	0.34355297441665367
959	Jan14_100x_M1BP_rep1_3R2_B-C-A_Position015_14_cmle.ics	55	3	0	0.8664	7.722187021098641	1.0	7.853379781749139	1.0	0.3095250132321943	1.0	0.22017328513908466	1.6357338896325602	0.31205921055362534	0.40999904525888015	0.3162476183360108	0.1996571234065163	0.8578959209513757	0.9265724154016624	120.0	2.237024986675753	58.0	0.13373203030983835
960	Jan14_100x_M1BP_rep1_3R2_B-C-A_Position016_15_cmle.ics	1	1	0	2.166	0.4981768032466682	1.0	0.20975481368270088	1.0	0.72222503087512	1.0	0.2841059770687169	2.584532174687525	0.6327236299778527	0.7660839181939424	0.6225914102432578	0.45938663560820475	0.7487981688466923	0.9943810927163762	352.0	6.742940551948115	331.0	0.7631948626302842
961	Jan14_100x_M1BP_rep1_3R2_B-C-A_Position016_15_cmle.ics	2	1	0	1.9493999999999998	0.5525285154381012	1.0	0.9493301561060349	1.0	0.6497999999999999	1.0	0.2893691328171784	2.593344883561111	0.7083928393503603	0.8171283226499275	0.6877677770766216	0.4896708625327975	0.6728895394060653	0.9967428604752542	370.0	7.074983512623414	360.0	0.8300608777852034
962	Jan14_100x_M1BP_rep1_3R2_B-C-A_Position016_15_cmle.ics	3	1	0	1.7328	0.5974604522733248	1.0	0.4772546280834355	1.0	0.2918229810711206	1.0	0.26598320265653785	2.413118363950532	0.4274259464269086	0.5857345348825179	0.41396542269769177	0.2515959152845747	0.8431318589744945	0.9840559698282019	252.0	4.835843440177551	194.0	0.44731058413980407
963	Jan14_100x_M1BP_rep1_3R2_B-C-A_Position016_15_cmle.ics	4	1	0	1.7328	0.43678565652432966	1.0	0.3299900797113941	2.0	0.10317500441073144	1.0	0.24724171570365724	1.448431569113168	0.34080307370703006	0.5515760490864045	0.34080307370703006	0.07103108547537937	0.8661535003307209	0.9695565015424358	428.0	7.762613988183644	414.0	0.954570009452984
964	Jan14_100x_M1BP_rep1_3R2_B-C-A_Position016_15_cmle.ics	5	1	0	1.7328	0.2792727815688308	1.0	0.1962798288974003	1.0	0.8664	1.0	0.3233111685107662	3.0950479688397916	0.7924971435825822	0.8781896661165418	0.7783692123542321	0.6612107582654745	0.5174389368219927	1.007514837457743	256.0	4.972044761679848	219.0	0.5049537006526654
965	Jan14_100x_M1BP_rep1_3R2_B-C-A_Position016_15_cmle.ics	6	1	0	2.166	0.5482151812134602	1.0	0.5252549515503068	1.0	0.744005537498231	1.0	0.3006811884567475	3.3735052034349544	0.6047874700722168	0.7088800791897677	0.6082252032163529	0.45021382212534805	0.7101392853859226	1.0000807203603226	306.0	6.019214312926809	276.0	0.6363800063019892
966	Jan14_100x_M1BP_rep1_3R2_B-C-A_Position016_15_cmle.ics	6	2	0	1.5162	5.010523980066391	1.0	0.3708105312046075	2.0	1.7882560483347225	1.0	0.3056246804602093	2.6958145187845344	0.8736962214192718	0.9259936511651721	0.8734767916441142	0.8212525051565998	0.4906958033050445	0.990821160339567	188.0	3.6396427474384265	134.0	0.30896710450893683
967	Jan14_100x_M1BP_rep1_3R2_B-C-A_Position016_15_cmle.ics	7	1	0	1.7328	0.35258180530954963	1.0	0.5428018683001397	1.0	0.8664	1.0	0.2855751744580256	2.546835982889915	0.864495250980428	0.9276585825159291	0.8402062326882468	0.6617957601630847	0.4986181120424436	0.9908407120391054	266.0	5.078495577031394	218.0	0.5026479759921509
968	Jan14_100x_M1BP_rep1_3R2_B-C-A_Position016_15_cmle.ics	8	1	0	1.2995999999999999	0.5258410794267357	1.0	0.20980559271605778	1.0	1.4930362603455627	1.0	0.2989294088085085	2.856470450341616	0.7975100076142471	0.8505915513026596	0.7948695113968803	0.7272719176770758	0.611439887455368	0.995071777758422	174.0	3.350180112903746	118.0	0.27207550994070556
969	Jan14_100x_M1BP_rep1_3R2_B-C-A_Position016_15_cmle.ics	8	2	0	1.7328	0.703276615063122	2.0	0.16584970809576963	2.0	0.4332	1.0	0.29224192598433074	2.2779549436554776	0.6786342445197459	0.861536474915286	0.6701383477529066	0.3495362433709296	0.6040196484488176	0.9927674969353152	348.0	6.583333981605399	330.0	0.7608891379697698
970	Jan14_100x_M1BP_rep1_3R2_B-C-A_Position016_15_cmle.ics	9	1	0	1.7328	0.6687343312675695	1.0	0.3292737823502279	1.0	1.7328	1.0	0.2684291069572066	1.6784336661653818	0.9661301015672651	0.9910817046328463	0.9502612108515208	0.8551963722188337	0.376286358320013	0.9867569115666975	350.0	6.581218895835289	319.0	0.7355261667041109
971	Jan14_100x_M1BP_rep1_3R2_B-C-A_Position016_15_cmle.ics	9	2	0	0.8664	2.168741037553239	1.0	2.5265750543470147	1.0	0.8664	1.0	0.31252526369301753	2.437445669754839	0.7539791561696146	0.7953167678803469	0.7133893765414092	0.5863321753427564	0.6153180908631193	1.0119203548592495	108.0	2.0390682617326408	59.0	0.13603775497035278
972	Jan14_100x_M1BP_rep1_3R2_B-C-A_Position016_15_cmle.ics	10	1	0	1.5162	0.4468018564007917	1.0	0.5075133573285884	1.0	0.20635000882146287	1.0	0.21440682923581186	1.9472065694621277	0.4492704943843812	0.622221055946258	0.4492704943843812	0.17704943843812324	0.8057740580761743	0.8290300221916419	280.0	5.321147713885238	204.0	0.47036783074494865
973	Jan14_100x_M1BP_rep1_3R2_B-C-A_Position016_15_cmle.ics	10	2	0	1.2995999999999999	0.326096402942549	2.0	0.1501691062215701	2.0	0.4377344716066809	1.0	0.31524982283748054	2.0149872739804207	0.5189251600713761	0.6812742731185053	0.5189251600713761	0.30641072740631886	0.746223534956779	0.9970212410591905	224.0	4.186702424586925	177.0	0.40811326491105837
974	Jan14_100x_M1BP_rep1_3R2_B-C-A_Position016_15_cmle.ics	11	1	0	2.5991999999999997	0.3898712330855233	1.0	0.15503102799449026	1.0	1.7328	1.0	0.2804225582262038	3.4279409018932676	0.9813242936637118	0.9997668339184905	0.978059968522579	0.825867534761924	0.1767773661550025	0.988416504136709	430.0	8.439251118785698	444.0	1.0237417492684175
975	Jan14_100x_M1BP_rep1_3R2_B-C-A_Position016_15_cmle.ics	12	1	0	1.7328	0.570948009420504	1.0	0.4329367239240002	1.0	0.6497999999999999	1.0	0.31480361718472394	1.717076633933645	0.7691140029454488	0.9415584741971641	0.7691140029454488	0.47536830676900343	0.5518042319622124	0.9837265996506153	384.0	7.106988409913482	397.0	0.9153726902242381
976	Jan14_100x_M1BP_rep1_3R2_B-C-A_Position016_15_cmle.ics	13	1	0	1.7328	0.31243233393434844	1.0	0.32035643813701353	1.0	0.41270001764292574	1.0	0.2910287860266831	1.5710206061331484	0.43749570417210804	0.5748827238985498	0.4304419547735239	0.2834172451714895	0.825793164725298	0.9808522068963023	438.0	8.173333038460642	465.0	1.072161967139221
977	Jan14_100x_M1BP_rep1_3R2_B-C-A_Position016_15_cmle.ics	14	1	0	2.166	0.5283916481176154	1.0	0.20845648314655474	1.0	0.8664	1.0	0.26526271843501403	2.4615067522275127	0.8682432432432432	0.9686094573178566	0.8617809568681201	0.5824035207949629	0.47223094404988075	0.9862736358143023	390.0	7.451721885209444	373.0	0.8600352983718913
978	Jan14_100x_M1BP_rep1_3R2_B-C-A_Position016_15_cmle.ics	15	1	0	1.083	4.1762126814827845	1.0	4.4058912399775725	1.0	0.0	1.0	0.13082667592458594	1.668053898708407	0.04155410383614126	0.17821914810961426	0.05865174660302122	0.020772586615702682	0.9709305028775659	0.7504899284913517	146.0	2.7244443461535455	60.0	0.13834347963086724
979	Jan14_100x_M1BP_rep1_3R2_B-C-A_Position016_15_cmle.ics	15	2	0	1.2995999999999999	5.646621842880345	1.0	5.511702118963533	1.0	0.5158750220536572	1.0	0.08669026256387802	1.1307463321553737	0.4990287967349709	0.6304806004938625	0.4974882674180282	0.3160898240224337	0.7731058065850447	0.4486421370671804	318.0	5.866092305263628	157.0	0.3619987717007692
980	Jan14_100x_M1BP_rep1_3R2_B-C-A_Position016_15_cmle.ics	15	3	0	1.2995999999999999	0.3524921732094484	1.0	0.3568874235375633	1.0	1.7328	1.0	0.28234828361144393	3.7229242733693577	0.9350387811510656	0.9643289320336327	0.9239782271856539	0.8329642016709161	0.5046512562519896	0.985466157048668	138.0	2.7094994403935697	81.0	0.18676369750167077
981	Jan14_100x_M1BP_rep1_3R2_B-C-A_Position016_15_cmle.ics	15	4	0	1.5162	1.0469254062346252	1.0	0.8864208136763916	1.0	1.2466683216206906	1.0	0.2615972668257219	2.793154779360992	0.7497421287882509	0.8134151079040317	0.7472594206716708	0.6684758583427477	0.7041327225427576	0.9948604096017643	186.0	3.571542086687278	122.0	0.2812984085827634
982	Jan14_100x_M1BP_rep1_3R2_B-C-A_Position016_15_cmle.ics	16	1	0	2.166	0.4839392969190503	1.0	0.5022752536666889	1.0	0.20635000882146287	1.0	0.2841422675970811	2.519450029397235	0.42637270577177505	0.6268702461650056	0.4298769430382657	0.17443286014211062	0.830513174646303	0.9884811214069475	394.0	7.5411127090309	392.0	0.903844066921666
983	Jan14_100x_M1BP_rep1_3R2_B-C-A_Position016_15_cmle.ics	17	1	0	2.3826	0.4709021518523891	1.0	0.22159513943396592	1.0	1.1112288054572363	1.0	0.30361808326144357	2.8783554603418975	0.748667124587054	0.84737466765727	0.7458588577222666	0.6090200970978127	0.6299093538913081	0.9864869859945603	408.0	7.87738584124642	427.0	0.9845444300396717
984	Jan14_100x_M1BP_rep1_3R2_B-C-A_Position016_15_cmle.ics	18	1	0	2.166	0.4784355644536725	1.0	0.1348355442007912	1.0	0.1459114905355603	1.0	0.27701037151299934	2.461120254687267	0.3484172389442119	0.5556729676897727	0.3444974362648272	0.14182163362638037	0.8640444990628091	0.9854408997422498	396.0	7.58580812094163	390.0	0.899232617600637
985	Jan14_100x_M1BP_rep1_3R2_B-C-A_Position016_15_cmle.ics	19	1	0	2.166	0.8165352375310644	1.0	0.4712711863050349	1.0	0.0	1.0	0.19024151014989588	2.0519733844566126	0.14304879801724024	0.31944559389142735	0.14304879801724024	0.019842842768720136	0.9433128952556047	0.8993061746860109	408.0	7.877385841246422	338.0	0.7793349352538855
986	Jan14_100x_M1BP_rep1_3R2_B-C-A_Position016_15_cmle.ics	19	2	0	1.2995999999999999	0.22280706781104387	2.0	5.227805983866545	1.0	0.8664	1.0	0.20698226118543672	1.7652573993018212	0.7530479704154126	0.9027785642415029	0.7530479704154126	0.5528314872004844	0.5552004026300429	0.9421159907563568	200.0	3.6503574816581796	121.0	0.27899268392224896
987	Jan14_100x_M1BP_rep1_3R2_B-C-A_Position016_15_cmle.ics	20	1	0	1.9493999999999998	0.5196973461983021	1.0	0.17066679198299423	1.0	0.0	1.0	0.29235404912405005	2.311555515653704	0.3136690242046831	0.5221758854856434	0.3136070331652061	0.022263236495815606	0.8906056983858643	0.9899958634455464	366.0	6.962187439961538	356.0	0.8208379791431456
988	Jan14_100x_M1BP_rep1_3R2_B-C-A_Position016_15_cmle.ics	21	1	0	1.083	0.6046665757013984	1.0	0.24383401289784468	1.0	0.10317500441073144	1.0	0.3148577864191545	2.5958171003506223	0.3280130702526078	0.5553181684889615	0.3370617066733694	0.12219848351556281	0.8601638331794577	1.0074525786885646	148.0	2.815950255745114	95.0	0.21904384274887315
989	Jan14_100x_M1BP_rep1_3R2_B-C-A_Position016_15_cmle.ics	22	1	0	2.166	0.37585285210667635	1.0	0.199601748466183	1.0	1.021380433748922	1.0	0.2728947795448211	2.170720909608248	0.6903813474153526	0.7959439581924826	0.6809618652584647	0.5740722129844501	0.6946217864182436	0.9820234103642853	430.0	8.252009128062337	438.0	1.0099074013053309
990	Jan14_100x_M1BP_rep1_3R2_B-C-A_Position016_15_cmle.ics	23	1	0	2.166	0.43031518958403253	1.0	0.3283054342918166	1.0	0.8664	1.0	0.29235404912405005	2.763560793365555	0.8480835063696055	0.9130787361804815	0.8144228071159998	0.5896627195689994	0.5998420813607394	0.9933459999641199	366.0	7.032403186482798	356.0	0.8208379791431456
991	Jan14_100x_M1BP_rep1_3R2_B-C-A_Position016_15_cmle.ics	24	1	0	3.0324	0.26467984380019227	3.0	0.293608963389099	1.0	0.0	1.0	0.2542526587715137	3.17299235327846	0.2205714084531836	0.42779743497964845	0.21497937460758945	0.014138515793241444	0.9392225223679972	0.9404085180074454	654.0	12.789790285255648	793.0	1.8284396557879619
992	Jan14_100x_M1BP_rep1_3R2_B-C-A_Position016_15_cmle.ics	25	1	0	2.5991999999999997	0.3665864504997729	1.0	0.17371784467981707	1.0	0.42540144110901373	1.0	0.262760151162161	2.923592503220635	0.4881931323238506	0.6563789019879182	0.48817982631219453	0.29680833133743156	0.8012521424258077	0.9822241894628435	446.0	8.679788169869425	454.0	1.0467989958735622
993	Jan14_100x_M1BP_rep1_3R2_B-C-A_Position016_15_cmle.ics	26	1	0	1.5162	1.2951027037469762	1.0	0.16641340825779072	2.0	0.5097226605744432	1.0	0.27128356201610476	2.3053885622400565	0.5897062379806308	0.7382109420882322	0.5848063658033833	0.368800308617096	0.8040140543114964	0.9959268849669203	222.0	4.259033256878296	162.0	0.37352739500334153
994	Jan14_100x_M1BP_rep1_3R2_B-C-A_Position016_15_cmle.ics	26	2	0	1.7328	0.4279307722827474	1.0	0.26375413055847463	1.0	0.3720027687491155	1.0	0.28094653601963293	3.13246919224707	0.4599546286806619	0.6239823120947962	0.45689724662881886	0.29208074712974585	0.7480791148719672	0.9974800615286408	238.0	4.640001801004548	183.0	0.42194761287414506
995	Jan14_100x_M1BP_rep1_3R2_B-C-A_Position016_15_cmle.ics	29	1	0	1.7328	0.5797010283783974	2.0	3.875264742440544	1.0	0.0	1.0	0.15311693161861595	2.770346840464474	0.09226245966296164	0.26054499820724275	0.09226245966296164	0.03269989243456436	0.9638402944579387	0.8544629403619709	172.0	3.445916194035536	83.0	0.1913751468226997
996	Jan14_100x_M1BP_rep1_3R2_B-C-A_Position016_15_cmle.ics	30	1	0	1.7328	0.43374878627690583	1.0	0.6890996960565445	1.0	0.20635000882146287	1.0	0.14521178011926608	1.2322214865857284	0.5764490822556968	0.7942181641373764	0.5744784799947638	0.15198416037850523	0.7646637608330148	0.7278186288716196	516.0	9.77602260993656	420.0	0.9684043574160707
997	Jan14_100x_M1BP_rep1_3R2_B-C-A_Position016_15_cmle.ics	31	1	0	1.7328	0.46645584604405266	1.0	0.2584674808532129	1.0	0.4332	1.0	0.2749849942629195	2.358752911138664	0.7581123160276156	0.8423368145124263	0.6970038484977502	0.42471637155951814	0.6311010993164802	0.9975585277807018	288.0	5.476524112687732	241.0	0.5556796431839834
998	Jan14_100x_M1BP_rep1_3R2_B-C-A_Position016_15_cmle.ics	33	1	0	2.166	0.6778248242158135	1.0	0.581129848442465	1.0	0.20635000882146287	1.0	0.2937449878369247	2.334091093455489	0.3960532266895189	0.5918612678235616	0.3960532266895189	0.16720226618105644	0.8531545728897888	0.9919337661757504	408.0	7.783764845884742	420.0	0.9684043574160707
999	Jan14_100x_M1BP_rep1_3R2_B-C-A_Position016_15_cmle.ics	34	1	0	1.9493999999999998	0.7879729090722327	1.0	0.5336933216399323	2.0	0.622541700711641	1.0	0.2718685950221936	1.9205737325726082	0.6292678473616944	0.808515034161998	0.6215513679213553	0.40034642476192306	0.7336525369099708	0.9762103121412435	416.0	7.8923307470063975	416.0	0.9591814587740128
1000	Jan14_100x_M1BP_rep1_3R2_B-C-A_Position016_15_cmle.ics	35	1	0	1.9493999999999998	0.6190152432801805	1.0	0.2788486850779154	1.0	0.8664	1.0	0.2582903065166443	1.999790822807085	0.8587350063176026	0.9507198667354143	0.834246505487532	0.584990169470398	0.4808427196518426	0.9458352335974757	380.0	7.204839576815381	354.0	0.8162265298221167
1001	Jan14_100x_M1BP_rep1_3R2_B-C-A_Position016_15_cmle.ics	36	1	0	1.7328	0.39399223717366955	1.0	0.2986385296945339	1.0	0.4332	1.0	0.2605929390074483	1.6268947868274626	0.733279189316401	0.9045734774302511	0.733279189316401	0.35591308039463604	0.5977781336586493	0.917272592522947	434.0	8.083942214639183	434.0	1.0006845026632731
1002	Jan14_100x_M1BP_rep1_3R2_B-C-A_Position016_15_cmle.ics	37	1	0	2.166	0.2367398987627967	1.0	0.1374432414517972	1.0	0.751125369937127	1.0	0.2829545775105692	2.6090276323581456	0.651815359697665	0.7858190489044855	0.6209744904845458	0.4379695865388941	0.7303064712707407	0.9843129046655871	430.0	8.27541437690276	446.0	1.0283531985894465
1003	Jan14_100x_M1BP_rep1_3R2_B-C-A_Position016_15_cmle.ics	38	1	0	2.166	0.5477981007519288	1.0	0.1903027287445724	1.0	1.3765262486627317	1.0	0.27474676098276646	2.8546874110980966	0.8031464734408058	0.8857027841749517	0.8017656200265872	0.6995660843678032	0.6300037277556969	0.9766529322932841	340.0	6.568389075845422	309.0	0.7124689200989662
1004	Jan14_100x_M1BP_rep1_3R2_B-C-A_Position016_15_cmle.ics	38	2	0	1.083	2.157652748267073	1.0	1.8355979267296247	1.0	1.5162	1.0	0.21206940363090038	1.9288405484394788	0.817320114587429	0.8765095770375779	0.8077805238817428	0.750805107753375	0.5826366067313851	0.8676047800593674	158.0	2.8989958222562375	86.0	0.19829232080424306
1005	Jan14_100x_M1BP_rep1_3R2_B-C-A_Position016_15_cmle.ics	39	1	0	2.3826	0.35474957692953996	1.0	0.34901130793423085	1.0	1.2995999999999999	1.0	0.26023229993083946	2.8135654855060546	0.8134207348628602	0.8996722442642746	0.8079104955765297	0.7029990881983292	0.5390976750450738	0.9613254815550004	416.0	7.9391412446872405	407.0	0.9384299368293828
1006	Jan14_100x_M1BP_rep1_3R2_B-C-A_Position016_15_cmle.ics	40	1	0	1.5162	0.4259471340918354	1.0	0.449728744541157	1.0	0.23070632344123612	1.0	0.3000813737509119	2.7957743179218646	0.4153597494759704	0.5699863626032275	0.39903275500669244	0.2074778392302447	0.8526728117053672	1.0029326598939288	212.0	4.082366695005492	159.0	0.3666102210217982
1007	Jan14_100x_M1BP_rep1_3R2_B-C-A_Position016_15_cmle.ics	41	1	0	1.2995999999999999	0.7585652484674588	2.0	0.24023220335890502	2.0	0.687545504971255	1.0	0.2830711861397215	2.3637096131861517	0.44066675255087	0.5238656188793859	0.44066675255087	0.35005819018692913	0.8077406134681966	0.9940649929304188	166.0	3.147993216420412	107.0	0.2467125386750466
1008	Jan14_100x_M1BP_rep1_3R2_B-C-A_Position016_15_cmle.ics	41	2	0	2.8158	0.4530163190181483	1.0	0.1460294760315952	1.0	1.5476250661609716	1.0	0.278507233807848	2.5575976278043875	0.7773684934527851	0.8901526482539669	0.773169629307766	0.6579465086979591	0.6913104072837251	0.9588259546925149	644.0	12.44928698149989	811.0	1.8699426996772222
1009	Jan14_100x_M1BP_rep1_3R2_B-C-A_Position016_15_cmle.ics	42	1	0	1.7328	0.420605736759198	1.0	0.14962056005085497	1.0	1.7328	1.0	0.32201161402925776	3.1092070984532887	0.8587293102812695	0.9123313488406385	0.8540430198695027	0.8003050466325063	0.5573408130174623	0.9957648402150282	234.0	4.550610977183092	191.0	0.4403934101582607
1010	Jan14_100x_M1BP_rep1_3R2_B-C-A_Position016_15_cmle.ics	42	2	0	1.7328	3.9389103246889494	1.0	0.8540223407666907	2.0	0.0	1.0	0.2987910383485278	2.431870176852585	0.275744645556088	0.44610996424226784	0.2780578390533417	0.0203118664061636	0.9007772644995014	0.9823846098158409	284.0	5.387133288866274	246.0	0.5672082664865556
1011	Jan14_100x_M1BP_rep1_3R2_B-C-A_Position016_15_cmle.ics	43	1	0	1.5162	0.3045018023388872	1.0	0.31394165436618715	1.0	0.0	1.0	0.2428242013879347	2.5363186188647395	0.13136929817950843	0.28049404114676973	0.13136929817950843	0.021919106010528922	0.9620610981827898	0.9529997540302433	208.0	3.992975871184033	139.0	0.32049572781150915
1012	Jan14_100x_M1BP_rep1_3R2_B-C-A_Position016_15_cmle.ics	43	2	0	1.5162	0.31264411525113184	2.0	0.2332230530392668	2.0	0.0	1.0	0.27969848982081386	2.4172025053464568	0.21108443592752485	0.428819425753873	0.20692346614703888	0.021919106010528922	0.9314656857226208	0.9931053869102413	280.0	5.2743372162043975	233.0	0.5372338458998677
1013	Jan14_100x_M1BP_rep1_3R2_B-C-A_Position016_15_cmle.ics	44	1	0	2.3826	0.3390673061979	1.0	0.3685045127816053	1.0	0.20635000882146287	1.0	0.28998739904786597	3.042430836494218	0.3987373567355648	0.5965600998513624	0.39997514073966656	0.15947992355777446	0.8386518553062705	0.9760717961523725	388.0	7.594268464022069	387.0	0.8923154436190937
1014	Jan14_100x_M1BP_rep1_3R2_B-C-A_Position016_15_cmle.ics	45	1	0	1.9493999999999998	0.37860035587894386	1.0	0.24676269238223364	1.0	0.0	1.0	0.3249607490105359	2.781891686139721	0.29053216426993644	0.502732948654375	0.28721881621061174	0.02297930847946626	0.8922348797641214	0.9955233032643132	352.0	6.766345800788535	354.0	0.8162265298221167
1015	Jan14_100x_M1BP_rep1_3R2_B-C-A_Position016_15_cmle.ics	46	1	0	2.166	0.4576866531987324	1.0	0.21680329861247527	1.0	1.906386119690093	1.0	0.2866236693392206	3.121780414057232	0.9275665599831182	0.9704011770360731	0.9238678061876459	0.8732722540709739	0.4560766013746316	0.9755850475771956	358.0	6.994053031882399	341.0	0.7862521092354289
1016	Jan14_100x_M1BP_rep1_3R2_B-C-A_Position016_15_cmle.ics	47	1	0	1.9493999999999998	0.34291847379966217	1.0	0.4289169773554729	1.0	0.4332	1.0	0.2548861894170523	2.5629968465698805	0.7604529322291702	0.859009633260098	0.7162683792462397	0.39797194524252155	0.5969637739286979	0.9868427031705195	338.0	6.383262170892174	295.0	0.680188774851764
1017	Jan14_100x_M1BP_rep1_3R2_B-C-A_Position016_15_cmle.ics	48	1	0	1.9493999999999998	0.6570888023512295	1.0	0.1303655951994326	1.0	1.5162	1.0	0.23009061260146582	1.7222474046176637	0.9338592669930875	0.9906101490495391	0.928440920218894	0.7794723862327189	0.3172201583542559	0.8811016822149905	460.0	8.75860356484033	445.0	1.0260474739289323
1018	Jan14_100x_M1BP_rep1_3R2_B-C-A_Position016_15_cmle.ics	49	1	0	1.9493999999999998	0.7933537176680465	1.0	0.41479795712726886	1.0	0.8664	1.0	0.2762997544772168	2.5652297634633787	0.671913958399878	0.7677620507344143	0.6670512349887252	0.5225187000319415	0.7273888086032443	0.9930893622645864	332.0	6.366202179362086	299.0	0.6894116734938217
1019	Jan14_100x_M1BP_rep1_3R2_B-C-A_Position016_15_cmle.ics	49	2	0	1.083	0.6194819713566949	1.0	0.6288053021443516	1.0	1.083	1.0	0.16895918035973978	1.234667034759588	0.8111833103704728	0.9023021658188684	0.8080463770326899	0.6471903470172913	0.5311490033010077	0.6986664177997083	214.0	4.080251609235379	121.0	0.27899268392224896
1020	Jan14_100x_M1BP_rep1_3R2_B-C-A_Position016_15_cmle.ics	50	1	0	1.7328	0.3713319268007374	1.0	0.23995370417052822	1.0	0.5260913608053412	1.0	0.1550141642049473	1.1966000643147905	0.6303457606188825	0.8455949116530772	0.6209027185065465	0.3355889189532751	0.7650233272457141	0.7211881594875837	520.0	9.842008184917594	439.0	1.0122131259658453
1021	Jan14_100x_M1BP_rep1_3R2_B-C-A_Position016_15_cmle.ics	51	1	0	1.9493999999999998	0.6796864956925414	1.0	0.7870952051699621	1.0	0.6497999999999999	1.0	0.24491956766340345	2.1587500223841767	0.7840917215668249	0.899637403605536	0.7564373627496042	0.48524079464787295	0.553874496783972	0.9196531264818543	414.0	7.800824837414833	392.0	0.903844066921666
1022	Jan14_100x_M1BP_rep1_3R2_B-C-A_Position016_15_cmle.ics	52	1	0	1.5162	0.5056728205491859	1.0	0.6490330116119262	1.0	0.41270001764292574	1.0	0.27901972439384803	2.6103222356007336	0.577018792289377	0.7393561925772475	0.5873094876175359	0.3958621988458279	0.6778833435458717	0.9948015782847136	208.0	3.969570622343613	149.0	0.34355297441665367
1023	Jan14_100x_M1BP_rep1_3R2_B-C-A_Position016_15_cmle.ics	53	1	0	1.7328	0.6659532557794829	1.0	0.4215482763108896	1.0	1.2381000529287771	1.0	0.28330379971584146	2.527420734694972	0.8398841685206766	0.9035517533637037	0.8366705512589611	0.7561756188861815	0.5599100402949816	0.9906668512395727	274.0	5.2572772246743105	227.0	0.5233994979367811
1024	Jan14_100x_M1BP_rep1_3R2_B-C-A_Position017_16_cmle.ics	1	1	0	2.8158	0.13751190797242724	1.0	0.12110482782098955	1.0	1.2269033092775323	1.0	0.2990294963466155	3.08647630174503	0.7560957453539832	0.8521183901500348	0.7501777266619769	0.6238726918796595	0.6251919510301405	0.9935170035600338	476.0	9.326814099689944	534.0	1.2312569687147183
1025	Jan14_100x_M1BP_rep1_3R2_B-C-A_Position017_16_cmle.ics	2	1	0	2.3826	0.29326593218736613	1.0	0.3162521824353173	1.0	0.10317500441073144	1.0	0.2454730371404539	2.1247432411250573	0.37287438914853777	0.5659510253170338	0.3688895824135674	0.07075220363237779	0.8597336122826259	0.9853515021378934	502.0	9.697207214965642	524.0	1.208199722109574
1026	Jan14_100x_M1BP_rep1_3R2_B-C-A_Position017_16_cmle.ics	3	1	0	1.7328	0.4670911189734771	1.0	0.2648115882571971	1.0	1.1763760451361116	1.0	0.2845645519555972	2.91620191222091	0.844611090207471	0.9119713688189638	0.8392908707484183	0.7300863660626001	0.4620675342484014	0.9921380995549037	276.0	5.3487831342658785	230.0	0.5303166719183244
1027	Jan14_100x_M1BP_rep1_3R2_B-C-A_Position017_16_cmle.ics	5	1	0	2.3826	0.6777616303526872	1.0	0.25902500591496375	1.0	1.0841098665386142	1.0	0.2982284291428165	2.918438314166253	0.7605387718796658	0.8641429887498695	0.7571805239774362	0.6125897990950884	0.5945198986164194	0.979917171217082	420.0	8.098747815029954	442.0	1.0191302999473888
1028	Jan14_100x_M1BP_rep1_3R2_B-C-A_Position017_16_cmle.ics	6	1	0	2.5991999999999997	0.5349881549355228	1.0	0.22440181855415944	1.0	1.517785507063743	1.0	0.2621630759537021	2.90816425698228	0.8430323004875545	0.9148884558634848	0.8381046317680267	0.7367305780087247	0.5733492629152251	0.970498064466627	476.0	9.209787855487841	500.0	1.152862330257227
1029	Jan14_100x_M1BP_rep1_3R2_B-C-A_Position017_16_cmle.ics	7	1	0	2.3826	0.28089283651011604	1.0	0.21302061175241982	1.0	0.9228252937649445	1.0	0.30019091155039973	2.769056457425273	0.6726471527055204	0.7929767979803424	0.6711091949972847	0.5146064527896729	0.6730922737847919	0.988096071631047	444.0	8.611687509118276	482.0	1.1113592863679669
1030	Jan14_100x_M1BP_rep1_3R2_B-C-A_Position017_16_cmle.ics	8	1	0	1.9493999999999998	0.6799922777952001	1.0	0.3744212569162418	1.0	0.65253602307166	1.0	0.23582732465916717	1.6644984009428003	0.5893129347856212	0.746858919283464	0.5912391563426734	0.4160130447234463	0.7059580964990145	0.9501825902972346	448.0	8.326594351493029	433.0	0.9983787780027585
1031	Jan14_100x_M1BP_rep1_3R2_B-C-A_Position017_16_cmle.ics	9	1	0	1.7328	0.285004922427775	1.0	0.3844568431086999	1.0	0.0	1.0	0.21333899960438843	1.965531857654351	0.22341189884885118	0.39460428283585586	0.1700326445183762	0.029434734392327758	0.9014749352186013	0.9361331703884102	328.0	6.206595609019374	258.0	0.5948769624127291
1032	Jan14_100x_M1BP_rep1_3R2_B-C-A_Position017_16_cmle.ics	10	1	0	1.9493999999999998	0.5218717590866366	2.0	0.0776362109784727	1.0	2.5180387938471624	1.0	0.2738931282531644	2.743280474278285	0.9685367956857611	0.9894914148612483	0.9675851253479405	0.9379939861583347	0.2934785934765924	0.9951083115650942	324.0	6.234231029400012	287.0	0.6617429775676483
1033	Jan14_100x_M1BP_rep1_3R2_B-C-A_Position017_16_cmle.ics	10	2	0	1.5162	0.6611031867842881	1.0	0.3575863924853938	2.0	0.32626801153583	1.0	0.2872969962130584	2.4426901915655925	0.3892152964252045	0.5307617383844837	0.38421120826389416	0.21871886407198737	0.840874572029547	0.9850975079603002	216.0	4.101541772305689	160.0	0.3689159456823127
1034	Jan14_100x_M1BP_rep1_3R2_B-C-A_Position017_16_cmle.ics	11	1	0	2.3826	0.45721898379167997	1.0	0.08318352740793371	1.0	0.72222503087512	1.0	0.29704115538856674	2.7410856815047633	0.6109107436694877	0.7414453389670018	0.5942580349214499	0.44007213227898445	0.7651099371912644	0.9929288139956324	440.0	8.4988914364564	473.0	1.0906077644233367
1035	Jan14_100x_M1BP_rep1_3R2_B-C-A_Position017_16_cmle.ics	12	1	0	1.7328	0.5092418790118987	1.0	0.3178664163435844	1.0	0.32626801153583	1.0	0.2638697153325709	1.5382414381460259	0.46601269762230796	0.6862442424996887	0.4654251213743309	0.23173658658035604	0.8008480933689112	0.9701078706414605	410.0	7.688028764752954	401.0	0.9245955888662961
1036	Jan14_100x_M1BP_rep1_3R2_B-C-A_Position017_16_cmle.ics	13	1	0	2.166	0.41331371044020176	1.0	0.391941916467884	1.0	0.0	1.0	0.29447176073693826	2.839105697662509	0.28553224111408393	0.46020439764633014	0.2880960963400332	0.024359163117038722	0.8916483403113502	0.9809044233170591	390.0	7.521937631730702	393.0	0.9061497915821805
1037	Jan14_100x_M1BP_rep1_3R2_B-C-A_Position017_16_cmle.ics	14	1	0	1.9493999999999998	0.43897397644662484	1.0	0.45660345441296984	2.0	1.1736910802652911	1.0	0.30326020186268	2.02149583993247	0.7719695792708574	0.8917635155874027	0.77005217905335	0.5942993342149837	0.6500131382347264	0.968036894840474	472.0	8.933155040943015	531.0	1.2243397947331751
1038	Jan14_100x_M1BP_rep1_3R2_B-C-A_Position017_16_cmle.ics	15	1	0	2.5991999999999997	0.8664640558003598	1.0	0.3077268112654607	1.0	3.232206710568787	1.0	0.2114238272294041	1.8408282749184377	0.9928678918327329	0.9976401112681836	0.9874298873637649	0.949280632951799	0.3129586190389946	0.9583087441324862	606.0	11.693695150557708	645.0	1.487192406031823
1039	Jan14_100x_M1BP_rep1_3R2_B-C-A_Position017_16_cmle.ics	15	2	0	1.9493999999999998	3.506041896907833	1.0	3.037195680339424	1.0	0.9479040472602467	1.0	0.269109486960508	3.035857503700057	0.5856628209220667	0.6977609558119385	0.5825596242418715	0.44892949974919055	0.7819174665761437	0.9930485117681449	282.0	5.506274618838484	231.0	0.5326223965788388
1040	Jan14_100x_M1BP_rep1_3R2_B-C-A_Position017_16_cmle.ics	16	1	0	1.9493999999999998	0.5579935371669216	2.0	0.11645363357950027	1.0	0.2918229810711206	1.0	0.32486833385112807	2.636769363609022	0.38378407892913097	0.5177435139255818	0.38378407892913097	0.18852562298655534	0.8370927604659797	0.9869968971675747	356.0	6.8557366246099924	360.0	0.8300608777852034
1041	Jan14_100x_M1BP_rep1_3R2_B-C-A_Position017_16_cmle.ics	16	2	0	1.2995999999999999	0.37465965264435896	1.0	0.15834037871127682	2.0	2.364953073491199	1.0	0.309757326863699	3.1359611963736036	0.9358721811774687	0.9584605627354706	0.935179157198839	0.9042576873159811	0.3302861919952034	0.9895466749382293	170.0	3.3075997867631286	116.0	0.2674640606196767
1042	Jan14_100x_M1BP_rep1_3R2_B-C-A_Position017_16_cmle.ics	17	1	0	2.5991999999999997	0.6944498252990884	1.0	0.3189781243784124	1.0	0.2918229810711206	1.0	0.27755803367661	3.1338332693137483	0.4188917362431457	0.5951337797250007	0.410400847120695	0.18542180863417534	0.8390849152307269	0.9818144335472144	472.0	9.214018027028061	508.0	1.1713081275413426
1043	Jan14_100x_M1BP_rep1_3R2_B-C-A_Position017_16_cmle.ics	18	1	0	1.5162	4.269030352586029	1.0	3.959636466035428	1.0	3.111384635385792	1.0	0.1702500718299605	3.5528897605998067	0.9784337792201488	0.9903732135055857	0.9784961895053638	0.964086348096833	0.2774920167647763	0.7980601449793134	162.0	3.011791894918115	80.0	0.18445797284115634
1044	Jan14_100x_M1BP_rep1_3R2_B-C-A_Position017_16_cmle.ics	18	2	0	2.5991999999999997	0.47167640067417926	1.0	0.26898073681783446	1.0	1.321284742879191	1.0	0.300944150393248	3.0425831238003913	0.7582953670764943	0.8571584597141609	0.7582953670764943	0.6357631737710374	0.6198002737830682	0.9834707515413933	454.0	8.788354070991081	499.0	1.1505566055967125
1045	Jan14_100x_M1BP_rep1_3R2_B-C-A_Position017_16_cmle.ics	19	1	0	1.7328	0.7709651742036923	1.0	5.113599468625055	1.0	0.10317500441073144	1.0	0.2556930895762768	1.7240829256694956	0.274191682718179	0.44231513938412487	0.274191682718179	0.05809473996549973	0.8701051102170592	0.9621423447159241	382.0	7.22612973988569	355.0	0.8185322544826312
1046	Jan14_100x_M1BP_rep1_3R2_B-C-A_Position017_16_cmle.ics	20	1	0	1.5162	0.7552910137952561	1.0	1.9787146302789385	1.0	1.0440946079954327	1.0	0.1880032772168378	1.675785439870258	0.8310077775392593	0.9327226341253984	0.8310077775392593	0.6678982479895639	0.5199573120971313	0.8816211931053557	256.0	4.737992273275648	167.0	0.3850560183059138
1047	Jan14_100x_M1BP_rep1_3R2_B-C-A_Position017_16_cmle.ics	20	2	0	0.8664	1.3585991987039483	1.0	2.8384743465115654	1.0	1.0521827216106825	1.0	0.1962410026158165	1.8963875235858958	0.7886854142241451	0.8742177050479697	0.7859442857378754	0.6813850955266765	0.5891850017565686	0.884961340051867	148.0	2.6053030161813346	75.0	0.17292934953858405
1048	Jan14_100x_M1BP_rep1_3R2_B-C-A_Position017_16_cmle.ics	21	1	0	2.3826	0.637922899035103	1.0	0.13559669680745137	1.0	2.1008949544078392	1.0	0.2736292599040548	2.3387155093010286	0.9023492505158086	0.950573552105951	0.8994485660353148	0.8300347474310876	0.43892261955522516	0.985124136394822	524.0	10.025020004100726	590.0	1.360377549703528
1049	Jan14_100x_M1BP_rep1_3R2_B-C-A_Position017_16_cmle.ics	22	1	0	2.3826	0.20075090958122033	1.0	0.22996398810533245	1.0	1.1961505589055579	1.0	0.15023895492596992	1.5572442276324179	0.8365053801280963	0.9243366440752349	0.8267180597589603	0.6153073856179384	0.6057963019406158	0.7499361253487161	560.0	10.595484930089661	483.0	1.1136650110284811
1050	Jan14_100x_M1BP_rep1_3R2_B-C-A_Position017_16_cmle.ics	23	1	0	2.166	0.5313877307553361	1.0	0.39567908580739847	1.0	1.7345341872721707	1.0	0.3105984210792903	3.051732046081211	0.9004234576329039	0.9568595869954775	0.897266191654578	0.812510666439116	0.48489454975758584	0.9916190258771425	372.0	7.2601104175766595	376.0	0.8669524723534348
1051	Jan14_100x_M1BP_rep1_3R2_B-C-A_Position017_16_cmle.ics	24	1	0	2.166	0.24933360147183128	1.0	0.2930862704378701	1.0	1.7941989459020498	1.0	0.30722463144947526	2.5623463708048533	0.8969193141422694	0.9591928405324897	0.8987160585102496	0.8133749994626961	0.4554233912811127	0.9834782841629459	376.0	7.232474997196021	380.0	0.8761753709954926
1052	Jan14_100x_M1BP_rep1_3R2_B-C-A_Position017_16_cmle.ics	24	2	0	0.8664	0.26230254924713575	2.0	2.9040728775672284	1.0	2.5991999999999997	1.0	0.24375869427393557	1.5999040961584265	0.9901608902911327	0.9994433531204463	0.989976057736532	0.9614817553074883	0.27661623211432795	0.9589577699087147	152.0	2.718099088843212	87.0	0.20059804546475749
1053	Jan14_100x_M1BP_rep1_3R2_B-C-A_Position017_16_cmle.ics	25	1	0	2.3826	0.42942428272685584	1.0	0.3049789701457407	1.0	0.9479040472602467	1.0	0.2726917720510222	2.671718688447679	0.6793806106394972	0.825892443988255	0.6789557374704481	0.5197986690111813	0.6692335174458635	0.9745400186781568	454.0	8.788354070991076	475.0	1.0952192137443655
1054	Jan14_100x_M1BP_rep1_3R2_B-C-A_Position017_16_cmle.ics	26	1	0	2.5991999999999997	0.15726543949739394	1.0	0.17005378826506098	1.0	0.6606423714395955	1.0	0.279885464581764	3.088125809761334	0.5749010260967924	0.7397976084673185	0.5707158439040155	0.40399531388866444	0.7624449391522372	0.9623377655859344	462.0	9.037351465155258	494.0	1.1390279822941403
1055	Jan14_100x_M1BP_rep1_3R2_B-C-A_Position017_16_cmle.ics	27	1	0	2.166	3.1964439265426443	1.0	0.6201364931528921	2.0	0.6016084874694266	1.0	0.27865681400415404	2.250375252047854	0.5167550599052875	0.6988368166153704	0.5167550599052875	0.37036127378366557	0.7520650214628817	0.962660766177599	480.0	9.13534193742636	522.0	1.203588272788545
1056	Jan14_100x_M1BP_rep1_3R2_B-C-A_Position017_16_cmle.ics	28	1	0	1.2995999999999999	0.20222740948197135	1.0	0.4486537290336082	1.0	0.9018655279647406	1.0	0.29136251650881456	3.05954610832597	0.5847515857286408	0.668611509391247	0.5839413449203065	0.4947274770928242	0.7165094089166131	0.9999618518579775	154.0	2.9968469891581395	97.0	0.22365529206990203
1057	Jan14_100x_M1BP_rep1_3R2_B-C-A_Position017_16_cmle.ics	28	2	0	1.7328	0.38641397937038446	2.0	0.2103632692000104	2.0	0.0	1.0	0.18753712344025728	1.7283281875955823	0.19339733176580864	0.4668794210749989	0.1951965429725511	0.020857743161607295	0.9194311648514173	0.8866072805863053	464.0	8.496915656055505	407.0	0.9384299368293828
1058	Jan14_100x_M1BP_rep1_3R2_B-C-A_Position017_16_cmle.ics	29	1	0	2.166	0.3608960038585047	1.0	0.10765028586655785	1.0	0.0	1.0	0.27822529530259094	2.5739991425473323	0.16260302197802198	0.3965606875763126	0.17653960622710624	0.023494734432234432	0.9311644142085268	0.9514442596500072	370.0	7.121794010304255	353.0	0.8139208051616021
1059	Jan14_100x_M1BP_rep1_3R2_B-C-A_Position017_16_cmle.ics	29	2	0	0.8664	4.326845866026348	1.0	4.197306355280243	1.0	0.5836459621422412	1.0	0.271306845928369	1.6837846450329332	0.5106789911477412	0.6209172771672772	0.5106789911477412	0.38835470085470086	0.7432348089642739	0.9981235973960941	122.0	2.258315149746062	66.0	0.15217782759395398
1060	Jan14_100x_M1BP_rep1_3R2_B-C-A_Position017_16_cmle.ics	30	1	0	1.7328	0.325036400163625	1.0	0.3211131519033792	1.0	2.007619653766808	1.0	0.30682069595408185	2.1458043311957447	0.9371645224503706	0.9865532078043793	0.9378163074039363	0.8613529862826957	0.3148477718360459	0.9715508193423155	386.0	7.315520563707148	395.0	0.9107612409032094
1061	Jan14_100x_M1BP_rep1_3R2_B-C-A_Position017_16_cmle.ics	30	2	0	1.2995999999999999	1.2109123192073001	2.0	1.8453416110852927	1.0	2.0043779515382347	1.0	0.2443710285542346	2.786891832002831	0.8996464173127716	0.9338672573911562	0.8996464173127716	0.8600025560194258	0.44741185075149775	0.9693326061747429	140.0	2.6839791057830396	77.0	0.17754079885961296
1062	Jan14_100x_M1BP_rep1_3R2_B-C-A_Position017_16_cmle.ics	31	1	0	2.166	0.4326305703235471	1.0	0.36293188615586763	1.0	0.6190500264643886	1.0	0.299868795033473	2.3018965541206984	0.5909997175129678	0.7442223213883623	0.592297520255139	0.3849684146745872	0.656778867113992	0.9850271491617651	446.0	8.515951427986488	485.0	1.1182764603495103
1063	Jan14_100x_M1BP_rep1_3R2_B-C-A_Position017_16_cmle.ics	32	1	0	2.3826	0.5013539478088804	1.0	0.6605758810165314	2.0	1.845650587529889	1.0	0.2753123830546904	3.237071782526657	0.7830273002140761	0.8535896360707113	0.7833877719170473	0.6951246202173129	0.6538195281356448	0.9889261193240076	390.0	7.638963875932799	380.0	0.8761753709954926
1064	Jan14_100x_M1BP_rep1_3R2_B-C-A_Position017_16_cmle.ics	32	2	0	1.9493999999999998	0.3259088182481132	2.0	0.4305526155692485	4.0	0.0	1.0	0.30327124123397886	2.9969556353878737	0.15979563461411136	0.3284724827672456	0.15096223874997242	0.014762787549748774	0.9390771218792894	0.9957369463749339	324.0	6.2576362782404304	302.0	0.696328847475365
1065	Jan14_100x_M1BP_rep1_3R2_B-C-A_Position017_16_cmle.ics	32	3	0	2.166	1.3470860632698325	3.0	0.14050425252591947	3.0	0.3095250132321943	1.0	0.26014415969745713	2.616728062264891	0.33340322070431755	0.48464500893822693	0.3355366246606784	0.15537433882868767	0.8644010207294119	0.9839509492529099	414.0	7.941256330457349	404.0	0.9315127628478393
1066	Jan14_100x_M1BP_rep1_3R2_B-C-A_Position017_16_cmle.ics	33	1	0	1.2995999999999999	1.0585281021629585	1.0	0.7603808603738329	1.0	0.9077480443748005	1.0	0.27713793152279875	2.652677584661698	0.6164978591955212	0.6998939949813249	0.6142618158328433	0.5235612717289584	0.7220175080010279	1.0006082525526752	140.0	2.7073843546234593	82.0	0.18906942216218525
1067	Jan14_100x_M1BP_rep1_3R2_B-C-A_Position017_16_cmle.ics	33	2	0	2.166	0.9183656616564426	1.0	1.0170441227927547	1.0	0.0	1.0	0.15742810002925176	2.0696031793539644	0.1456243944049226	0.32723873489635524	0.1456243944049226	0.021666846102245153	0.9411270644678708	0.8699239789984485	438.0	8.360575029184002	342.0	0.7885578338959432
1068	Jan14_100x_M1BP_rep1_3R2_B-C-A_Position017_16_cmle.ics	33	3	0	1.083	4.891795309864337	1.0	4.56472892484905	1.0	0.6921189703237084	1.0	0.23941770333991058	2.112141153696119	0.514232001921341	0.5987958492409875	0.5150063354561942	0.4227302089458298	0.7331034782231078	0.9822685950691271	122.0	2.328530896267321	62.0	0.14295492895189613
1069	Jan14_100x_M1BP_rep1_3R2_B-C-A_Position017_16_cmle.ics	34	1	0	1.5162	1.1177155843137407	1.0	1.4488920343373783	1.0	1.663646957482313	1.0	0.12507055850046536	2.445498346960494	0.8365378533932073	0.8979330055024982	0.8355575232433117	0.7805266112200366	0.5112405127643582	0.7319581107429247	184.0	3.38641518173403	83.0	0.1913751468226997
1070	Jan14_100x_M1BP_rep1_3R2_B-C-A_Position017_16_cmle.ics	34	2	0	1.9493999999999998	1.120263458335284	1.0	0.8961676640716604	1.0	1.2381000529287771	1.0	0.2517665035164172	2.493654357235758	0.7599337486559989	0.8740789640123965	0.7776903737903991	0.6567678356840174	0.5622403909238609	0.9482091966095918	334.0	6.387492342432396	288.0	0.6640487022281627
1071	Jan14_100x_M1BP_rep1_3R2_B-C-A_Position017_16_cmle.ics	35	1	0	2.166	0.5104284852523102	1.0	0.45012051421676086	1.0	0.9590684260691023	1.0	0.3190294689309392	2.7189836929440077	0.7113860572616	0.8212708661333842	0.7025598617494421	0.5608583408872845	0.6671948723310214	0.99021901409894	370.0	7.121794010304254	378.0	0.8715639216744637
1072	Jan14_100x_M1BP_rep1_3R2_B-C-A_Position017_16_cmle.ics	36	1	0	1.9493999999999998	0.2662080108700889	1.0	0.09584087442290228	1.0	0.0	1.0	0.17245473991625337	2.856172056145039	0.1575352307267201	0.3379552362531086	0.1256590218292346	0.03185410334346504	0.9492517261863483	0.9038001772080486	278.0	5.487099541538286	181.0	0.41733616355311615
1073	Jan14_100x_M1BP_rep1_3R2_B-C-A_Position017_16_cmle.ics	37	1	0	2.166	0.39035923204294576	1.0	0.3918831809041716	1.0	0.9755754663213545	1.0	0.293435458839785	2.5011475320455347	0.7018437560977635	0.8384440375809057	0.7018437560977635	0.5434928819639054	0.6297307405294291	0.9711590555429961	448.0	8.513836342216377	483.0	1.1136650110284811
1074	Jan14_100x_M1BP_rep1_3R2_B-C-A_Position017_16_cmle.ics	38	1	0	1.9493999999999998	0.11374178450069666	1.0	0.1099864142739222	1.0	1.9313502455959253	1.0	0.25965683082590857	2.827689286376611	0.9527565714109986	0.9846699110485811	0.9514111523706283	0.9055977120188204	0.3579944626494564	0.9848446828595698	308.0	5.993693978316279	259.0	0.5971826870732435
1075	Jan14_100x_M1BP_rep1_3R2_B-C-A_Position017_16_cmle.ics	39	1	0	1.9493999999999998	0.4304681166496189	1.0	0.41837323403289034	1.0	0.65253602307166	1.0	0.23529023634287	1.4286316335121603	0.5934977478481915	0.7239040271150158	0.5874370066449628	0.40683227043660525	0.706566285498993	0.9467927541206326	460.0	8.688387818319073	450.0	1.0375760972315042
1076	Jan14_100x_M1BP_rep1_3R2_B-C-A_Position017_16_cmle.ics	40	1	0	1.9493999999999998	1.0308670095206824	1.0	0.5281301180849727	1.0	0.3720027687491155	1.0	0.22042626277684663	2.526910509152294	0.42244172301743405	0.5509645432836107	0.4186132207753674	0.268538325700257	0.8320060558218324	0.9799020894129395	304.0	5.7872769102927215	234.0	0.5395395705603823
1077	Jan14_100x_M1BP_rep1_3R2_B-C-A_Position017_16_cmle.ics	40	2	0	1.5162	0.44045843916579674	1.0	0.8739557543798039	2.0	0.10317500441073144	1.0	0.3126327383164187	2.896426661134474	0.2759488703525572	0.412439760910035	0.26480314320034076	0.07843883249824128	0.9047775577559392	0.9961596192803849	210.0	4.061076531935182	160.0	0.3689159456823127
1078	Jan14_100x_M1BP_rep1_3R2_B-C-A_Position017_16_cmle.ics	41	1	0	2.166	0.47336417498153954	1.0	0.17093124512072702	1.0	0.6606423714395955	1.0	0.2795564497808235	2.191609006423794	0.6437690466761936	0.8019533065890739	0.6388578020350889	0.39776562042664554	0.7310690186647147	0.9289178884444633	442.0	8.403155355324618	462.0	1.0652447931576776
1079	Jan14_100x_M1BP_rep1_3R2_B-C-A_Position017_16_cmle.ics	42	1	0	3.0324	0.42838182864770546	2.0	0.5285835376429283	1.0	0.0	1.0	0.15841443078679926	1.6256239350115111	0.20926902060531413	0.4557402079662706	0.20127578397307772	0.014877769254735907	0.9400047026531315	0.8545021435012068	908.0	17.483087146620758	1024.0	2.3610620523668007
1080	Jan14_100x_M1BP_rep1_3R2_B-C-A_Position017_16_cmle.ics	42	2	0	1.083	0.8243206501189178	1.0	0.5641289871297571	2.0	0.0	1.0	0.2187721736006781	1.5751920125667749	0.0414256275519779	0.1533181862076128	0.0414256275519779	0.014877769254735907	0.9810907891182419	0.9200021114142758	144.0	2.7499646807640765	76.0	0.1752350741990985
1081	Jan14_100x_M1BP_rep1_3R2_B-C-A_Position017_16_cmle.ics	43	1	0	2.166	0.5940477331490984	1.0	0.2570898222724169	1.0	0.8254000352858515	1.0	0.28700644932748626	2.5517138344934174	0.6291801856789488	0.7632954800989431	0.6254818657843169	0.4751196633364387	0.704382626555237	0.9766419168372426	460.0	8.782008813680743	497.0	1.1459451562756837
1082	Jan14_100x_M1BP_rep1_3R2_B-C-A_Position017_16_cmle.ics	44	1	0	2.3826	1.6720160900311847	1.0	0.4227702482070542	1.0	2.7581305389706725	1.0	0.25466352978381446	2.733657024407503	0.9201688853183089	0.9577278013510124	0.9195724893043391	0.8673343378513255	0.43374691917662017	0.9652992795150684	452.0	8.72025341023994	456.0	1.051410445194591
1083	Jan14_100x_M1BP_rep1_3R2_B-C-A_Position017_16_cmle.ics	44	2	0	2.8158	0.46096834495820244	1.0	0.8838536402001772	3.0	2.031340052282519	1.0	0.2969120619404434	3.3634851661631275	0.8361858019158345	0.9037136176505155	0.8323565886849643	0.7272707339705415	0.6001487172311426	0.9666711998091503	560.0	10.993374160376803	679.0	1.5655870444893143
1084	Jan14_100x_M1BP_rep1_3R2_B-C-A_Position017_16_cmle.ics	45	1	0	1.5162	4.147888594610363	3.0	11.036412711362672	1.0	0.8318234787411565	1.0	0.1139519535999679	1.7783275885100491	0.5222871453911795	0.6208005616221305	0.4946776299689	0.3846834712677762	0.8058491036547619	0.7437594930059479	340.0	5.983257854834932	199.0	0.4588392074423764
1085	Jan14_100x_M1BP_rep1_3R2_B-C-A_Position017_16_cmle.ics	45	2	0	0.8664	0.42643659728197175	4.0	3.8640447563787332	1.0	1.3586516622891618	1.0	0.2615459604580993	2.6062916618472443	0.61802192541358	0.6736125128839047	0.61802192541358	0.5532281661358289	0.7488302760945348	0.9540205157069599	112.0	2.081648587873258	57.0	0.13142630564932387
1086	Jan14_100x_M1BP_rep1_3R2_B-C-A_Position017_16_cmle.ics	45	3	0	3.0324	0.21620725210870004	1.0	0.3088397320247646	1.0	0.0	1.0	0.1641768148070238	1.9831264591536046	0.13323341794582777	0.31195215493911294	0.12699019483500565	0.014284387297765122	0.953661379959783	0.9052633586447039	790.0	15.314162820696033	846.0	1.9506430627952278
1087	Jan14_100x_M1BP_rep1_3R2_B-C-A_Position017_16_cmle.ics	46	1	0	2.3826	0.43647706841552864	1.0	0.17249190422408456	1.0	2.166	1.0	0.2790428188413902	2.845202833570099	0.9664716108681626	0.9883459387769733	0.9622508781991541	0.9063597748942577	0.2349870646015478	0.9801452536415952	432.0	8.343515037653907	446.0	1.0283531985894465
1088	Jan14_100x_M1BP_rep1_3R2_B-C-A_Position017_16_cmle.ics	47	1	0	2.166	0.36386814182640626	1.0	0.32377460248262513	1.0	0.20635000882146287	1.0	0.2633759007775866	1.951886034076404	0.4239150582262159	0.6517185800056413	0.4209614377241407	0.1644578313253012	0.8203697036000266	0.9658495881827487	474.0	8.907634706332505	498.0	1.1482508809361982
1089	Jan14_100x_M1BP_rep1_3R2_B-C-A_Position017_16_cmle.ics	48	1	0	1.7328	0.38981121637548216	1.0	0.08791498538179693	1.0	1.6071109437153837	1.0	0.3190275167558249	2.8333797162632455	0.9422331315723411	0.9791591122516341	0.9405409426050413	0.8746199548129759	0.3538854188377057	1.0001562475356218	254.0	4.927349349769122	215.0	0.4957308020106076
1090	Jan14_100x_M1BP_rep1_3R2_B-C-A_Position017_16_cmle.ics	49	1	0	2.166	0.37604774909392086	1.0	0.3099078771375453	1.0	1.5464734475585327	1.0	0.2711198812652795	3.1326097379605033	0.9259312815441595	0.9822303178438488	0.9236083253258203	0.8056529932550307	0.4655231929333769	0.9807225426335425	392.0	7.590038292481851	380.0	0.8761753709954926
1091	Jan14_100x_M1BP_rep1_3R2_B-C-A_Position017_16_cmle.ics	50	1	0	2.3826	0.5894199064928041	1.0	0.34704940970389375	1.0	1.4751040190545512	1.0	0.19678975394048137	2.1864115820382124	0.8052688746625315	0.887130967473797	0.803019666600308	0.7007348344352358	0.5743087903538129	0.914190811827039	494.0	9.495020318482316	458.0	1.0560218945156201
1092	Jan14_100x_M1BP_rep1_3R2_B-C-A_Position017_16_cmle.ics	50	2	0	1.083	5.490812292299122	1.0	5.700378261791468	1.0	0.0	1.0	0.1458481157337854	1.2754463965023	0.1620023539848353	0.3595711835933544	0.151007777929122	0.01981503406991405	0.9389888638252262	0.7473852127672242	216.0	3.937705030422748	114.0	0.26285261129864773
1093	Jan14_100x_M1BP_rep1_3R2_B-C-A_Position017_16_cmle.ics	51	1	0	3.6822	1.0239080804313287	1.0	0.48009020345295095	1.0	2.8158	1.0	0.13161327974628984	4.151431294746912	0.9799825285348107	0.9947250351536607	0.9700571270934149	0.9052527423686862	0.4344963609748857	0.8300026508892163	632.0	12.391761749599313	542.0	1.249702765998834
1094	Jan14_100x_M1BP_rep1_3R2_B-C-A_Position017_16_cmle.ics	51	2	0	1.083	2.332421164236319	1.0	1.3892958716432546	1.0	3.0324	1.0	0.2908258893381307	2.730032462266232	0.9708061778487875	0.9826501837185868	0.9683808626152791	0.9289896052445047	0.4442604381965236	0.991995937470005	118.0	2.215734823605444	65.0	0.14987210293343953
1095	Jan14_100x_M1BP_rep1_3R2_B-C-A_Position017_16_cmle.ics	51	3	0	1.9493999999999998	0.30390458127209347	2.0	0.10134348413054699	2.0	2.166	1.0	0.24892592905992067	1.93640689966928	0.9237730701885463	0.9920765372782062	0.9237730701885463	0.8072497001881248	0.3231997580004867	0.953335997861962	440.0	8.030786459648017	433.0	0.9983787780027585
1096	Jan14_100x_M1BP_rep1_3R2_B-C-A_Position017_16_cmle.ics	52	1	0	2.8158	0.7945727424335371	1.0	0.23956431271687062	1.0	0.0	1.0	0.19181017902209713	3.1386896539881826	0.16450245326929633	0.39745556692014644	0.16450245326929633	0.020602644490891033	0.9377061166676	0.8853332642244117	554.0	10.859287924644612	537.0	1.2381741426962618
1097	Jan14_100x_M1BP_rep1_3R2_B-C-A_Position017_16_cmle.ics	53	1	0	2.3826	0.5703346180658713	1.0	0.4266940132101934	1.0	0.4377344716066809	1.0	0.19293906136098982	2.0684293452248936	0.49331598879412536	0.6245965396756334	0.4859194011694245	0.2907112001030017	0.7874624631090394	0.8244019147628994	490.0	9.499250490022533	448.0	1.0329646479104755
1098	Jan14_100x_M1BP_rep1_3R2_B-C-A_Position017_16_cmle.ics	54	1	0	2.166	0.34263666748622096	1.0	0.12527514656197727	1.0	1.0317500441073144	1.0	0.2574048809645659	1.9013875835009058	0.7183702173483067	0.8668926067669007	0.7183702173483067	0.5417554886491001	0.6019419421058292	0.9459826149789309	564.0	10.731686251591952	639.0	1.4733580580687362
1099	Jan14_100x_M1BP_rep1_3R2_B-C-A_Position017_16_cmle.ics	55	1	0	2.5991999999999997	0.3569686722546917	1.0	0.036420867174820515	1.0	2.557423566100112	1.0	0.28657999311947197	3.412328792162	0.9642999638301284	0.9883175043534356	0.9586246499539487	0.9248337863889418	0.3295711406487121	0.9808710717141728	484.0	9.482190498492436	536.0	1.2358684180357473
1100	Jan14_100x_M1BP_rep1_3R2_B-C-A_Position017_16_cmle.ics	56	1	0	2.166	0.27699670514365615	2.0	0.20165074583211348	2.0	0.0	1.0	0.28912587888590713	2.7313575249070285	0.27421556469528136	0.4898360202342823	0.2633891530685985	0.02228849019065547	0.8884629466107876	0.9735366696443397	416.0	8.009356991208497	429.0	0.9891558793607008
1101	Jan14_100x_M1BP_rep1_3R2_B-C-A_Position017_16_cmle.ics	57	1	0	2.166	0.3200039746052057	1.0	0.2118045718726309	1.0	1.1763760451361116	1.0	0.2841588226630644	2.581923053524975	0.7842292723434483	0.8846334704004962	0.7820882232293824	0.6471295935008154	0.5938284300410915	0.9757430712172276	400.0	7.6517936959226684	401.0	0.9245955888662961
1102	Jan14_100x_M1BP_rep1_3R2_B-C-A_Position017_16_cmle.ics	58	1	0	1.9493999999999998	2.8741169107115683	1.0	0.25586530365803556	3.0	0.0	1.0	0.13207569909706812	1.9428786892121699	0.08478235154956233	0.3163147622427253	0.08478235154956233	0.02981330336724233	0.9567800261877746	0.8764090009194997	328.0	6.464053346263988	203.0	0.4680621060844342
1103	Jan14_100x_M1BP_rep1_3R2_B-C-A_Position018_17_cmle.ics	1	1	0	1.9493999999999998	0.49171363684316416	2.0	1.5306924830057234	1.0	2.3825999999999996	1.0	0.24328912388419835	2.778094160752936	0.9676541159099299	0.9871781561461794	0.9668812292358804	0.9288040636151101	0.3183389364591405	0.9612869653542221	300.0	5.814912330673363	241.0	0.5556796431839834
1104	Jan14_100x_M1BP_rep1_3R2_B-C-A_Position018_17_cmle.ics	1	2	0	1.9493999999999998	0.2866064179158508	1.0	0.1351270295508508	1.0	1.3742323914031862	1.0	0.29551239283444636	3.2102696828813433	0.797057647348345	0.8847610588162914	0.7959310015996063	0.6850332994955088	0.569288762831249	0.983791692099588	310.0	6.03838939022701	279.0	0.6432971802835327
1105	Jan14_100x_M1BP_rep1_3R2_B-C-A_Position018_17_cmle.ics	2	1	0	1.9493999999999998	0.4105509886883161	1.0	0.10906155370739783	1.0	1.242391573779135	1.0	0.2920943902980921	2.499882371952449	0.806499621518289	0.894207946832942	0.8047419267926562	0.7118535339927896	0.5462999294051212	0.9838171574459306	336.0	6.478998252023964	313.0	0.7216918187410241
1106	Jan14_100x_M1BP_rep1_3R2_B-C-A_Position018_17_cmle.ics	3	1	0	2.166	0.6322197842475797	1.0	0.4191378004825133	2.0	2.166	1.0	0.299558442064039	2.238505251042308	0.9720365432972365	0.991222195546233	0.9567175054861278	0.8920127876268338	0.32887021429175106	0.9747121649512188	440.0	8.358459943413884	475.0	1.0952192137443655
1107	Jan14_100x_M1BP_rep1_3R2_B-C-A_Position018_17_cmle.ics	4	1	0	1.7328	0.3135357509932244	1.0	0.3333517827778378	1.0	0.3095250132321943	1.0	0.2883082816397283	2.4484667913658082	0.4948590025570874	0.6391019795075371	0.4746526473901615	0.2629866065840531	0.8265643025423017	0.9926409105026462	270.0	5.191291649693274	224.0	0.5164823239552377
1108	Jan14_100x_M1BP_rep1_3R2_B-C-A_Position018_17_cmle.ics	5	1	0	1.7328	0.44101272674554376	1.0	0.46562600682695776	1.0	2.1132397913556575	1.0	0.2921499543104342	2.5787249349466435	0.979571671861444	0.9969112496385077	0.9776196137656245	0.9333890299154911	0.29854496244638007	0.9939020358317718	290.0	5.5680300222793	251.0	0.578736889789128
1109	Jan14_100x_M1BP_rep1_3R2_B-C-A_Position018_17_cmle.ics	6	1	0	2.3826	0.5153804971332242	1.0	0.29735986129881165	1.0	0.41270001764292574	1.0	0.28498716809556834	2.997071403957916	0.4886991986823357	0.6530586456467841	0.4854137526852203	0.28733491069600037	0.8198533930935777	0.9879944464816095	436.0	8.52652685683704	457.0	1.0537161698551054
1110	Jan14_100x_M1BP_rep1_3R2_B-C-A_Position018_17_cmle.ics	7	1	0	2.166	0.51920126322552	1.0	0.4727512121800929	1.0	0.41270001764292574	1.0	0.2988320284623845	2.982892948575387	0.516514069757272	0.6900418433154268	0.5145116668738118	0.286458692960288	0.8059865495725866	0.9872878801862564	414.0	7.988066828138187	433.0	0.9983787780027585
1111	Jan14_100x_M1BP_rep1_3R2_B-C-A_Position018_17_cmle.ics	8	1	0	2.3826	0.26450130679066286	1.0	0.2983028841626026	1.0	0.9479040472602467	1.0	0.26751863558404637	2.6798099839171807	0.6755252092910902	0.8195529587607854	0.6987680322485676	0.5062466502102347	0.6498355238816953	0.9575799370748874	494.0	9.448209820801466	534.0	1.2312569687147183
1112	Jan14_100x_M1BP_rep1_3R2_B-C-A_Position018_17_cmle.ics	9	1	0	1.5162	1.4507860427134815	1.0	4.919131224060733	1.0	0.9822185052554624	1.0	0.10587666042008548	1.6605848275885837	0.8824066729165164	0.9725908031056946	0.8796062594649167	0.6939015889041129	0.4918426292583318	0.6541643126143374	310.0	5.593689662259031	167.0	0.3850560183059138
1113	Jan14_100x_M1BP_rep1_3R2_B-C-A_Position018_17_cmle.ics	10	1	0	2.166	0.4863448901919306	1.0	0.2619360239946099	1.0	0.0	1.0	0.28260185928306747	2.061530086090303	0.2735132810886235	0.5185631721166696	0.2735132810886235	0.020677270178781453	0.8978344061651101	0.9801377959804498	448.0	8.537241591056805	474.0	1.0929134890838512
1114	Jan14_100x_M1BP_rep1_3R2_B-C-A_Position018_17_cmle.ics	11	1	0	1.083	3.1123540834204007	1.0	3.2220347264929687	1.0	1.488011074996462	1.0	0.1896346663150119	1.452770566588869	0.8355725015955097	0.9035875784799838	0.8343124580667333	0.762424520119786	0.5509075735401116	0.9386257101272738	164.0	3.0564873068288434	86.0	0.19829232080424306
1115	Jan14_100x_M1BP_rep1_3R2_B-C-A_Position018_17_cmle.ics	11	2	0	1.7328	0.4371328271386203	1.0	0.5525808775649815	1.0	2.0977973943825394	1.0	0.28329584155178056	3.0657826060304716	0.9407670446797253	0.9756173395080922	0.940717952074708	0.9012856807780633	0.3369023494287063	0.9882427865277537	256.0	4.94863951283943	205.0	0.472673555405463
1116	Jan14_100x_M1BP_rep1_3R2_B-C-A_Position018_17_cmle.ics	12	1	0	1.2995999999999999	0.2852561122041659	1.0	1.6683928459095327	1.0	2.3825999999999996	1.0	0.2666885648411231	2.804450129898728	0.9842302856035442	0.9997656401404357	0.9842212717627917	0.9367386121389394	0.15682551130373734	1.001729852707752	152.0	2.928746328406991	91.0	0.20982094410681532
1117	Jan14_100x_M1BP_rep1_3R2_B-C-A_Position018_17_cmle.ics	12	2	0	1.5162	0.3680195495940711	2.0	0.2542574288767713	1.0	1.7328	1.0	0.24643193292217094	1.5475938293574603	0.944866843037484	0.9821255537878413	0.9273033743312857	0.8260621684596698	0.3837966262106139	0.9507660050914467	386.0	7.0346575776221165	354.0	0.8162265298221167
1118	Jan14_100x_M1BP_rep1_3R2_B-C-A_Position018_17_cmle.ics	13	1	0	1.9493999999999998	0.27643405902121526	1.0	0.10063095241428403	2.0	1.5490250415242273	1.0	0.30399922035127214	2.429672596194725	0.8677225030072793	0.9489071570869567	0.8665718918045102	0.7609605226247248	0.48974026454208086	0.9698914449244114	404.0	7.764589768584543	421.0	0.9707100820765852
1119	Jan14_100x_M1BP_rep1_3R2_B-C-A_Position018_17_cmle.ics	14	1	0	2.5991999999999997	0.47399183151213536	1.0	0.32672685442421756	1.0	2.561582608372122	1.0	0.28955302413874434	3.238390611698733	0.9726194553861963	0.989184791916424	0.9722726494262717	0.9367400239767083	0.31140024279526624	0.9855828080106823	440.0	8.59251243181808	467.0	1.07677341646025
1120	Jan14_100x_M1BP_rep1_3R2_B-C-A_Position018_17_cmle.ics	15	1	0	1.7328	8.707451979146537	1.0	0.14354986713010642	1.0	0.3777847188762272	1.0	0.14721584245324124	1.9964008387570795	0.5243241318985333	0.6678812628409854	0.5150175959641164	0.2795876645171789	0.8120256103936986	0.7643803323107596	196.0	3.584371906677142	99.0	0.22826674139093092
1121	Jan14_100x_M1BP_rep1_3R2_B-C-A_Position018_17_cmle.ics	15	2	0	0.8664	8.952924651382473	1.0	1.5887941585273737	1.0	0.751125369937127	1.0	0.22699880965159783	1.3227672164212745	0.5928873654874998	0.7426971663378018	0.59584714904697	0.4591783803576151	0.7858407572492032	0.8686513328907505	182.0	3.2012882767807826	110.0	0.2536297126565899
1122	Jan14_100x_M1BP_rep1_3R2_B-C-A_Position018_17_cmle.ics	15	3	0	1.9493999999999998	6.154453718123837	1.0	0.12017155900947812	2.0	0.0	1.0	0.1122702177402198	2.0005696727947018	0.06273012062897944	0.21693128420024818	0.06273012062897944	0.023218027217803455	0.9644528249037537	0.8142138656267244	304.0	5.974518901016083	167.0	0.3850560183059138
1123	Jan14_100x_M1BP_rep1_3R2_B-C-A_Position018_17_cmle.ics	16	1	0	1.7328	3.57708450238269	1.0	3.0301736448883956	1.0	0.23070632344123612	1.0	0.17675176188410585	3.099187450447721	0.4000881613179253	0.5715403165164179	0.40389984182822375	0.22028228908269012	0.7827915990808372	0.8948312851915032	220.0	4.144122098446307	129.0	0.29743848120636457
1124	Jan14_100x_M1BP_rep1_3R2_B-C-A_Position018_17_cmle.ics	16	2	0	0.6497999999999999	3.1274608949065863	1.0	0.38262848132452626	1.0	0.5158750220536572	1.0	0.17919518660776446	1.2497852766173883	0.5853479346914786	0.7079137747737625	0.5827290249531103	0.39679507679542253	0.7011025055879826	0.737338259909843	130.0	2.3200705531868766	59.0	0.13603775497035278
1125	Jan14_100x_M1BP_rep1_3R2_B-C-A_Position018_17_cmle.ics	17	1	0	1.9493999999999998	0.5447803347518841	1.0	0.36949552193408974	1.0	0.32626801153583	1.0	0.27936217621764103	2.2988856362375083	0.5081005362084209	0.6881724133971732	0.47929225081235	0.23312436131491623	0.8098369877952485	0.9881106165067288	366.0	7.008997937642378	348.0	0.8023921818590299
1126	Jan14_100x_M1BP_rep1_3R2_B-C-A_Position018_17_cmle.ics	18	1	0	2.166	0.5770788687730225	1.0	0.24269149309823623	1.0	0.0	1.0	0.28559391414265195	2.7702801500232033	0.30447038053155046	0.526198847421243	0.30447038053155046	0.022161310870252134	0.8795536276917351	0.9850896279166399	398.0	7.6773140305331955	399.0	0.9199841395452671
1127	Jan14_100x_M1BP_rep1_3R2_B-C-A_Position018_17_cmle.ics	19	1	0	1.9493999999999998	0.45408539661431635	1.0	0.6000022208406826	2.0	1.074245800390238	1.0	0.19552516712314716	1.7570679850588982	0.7486664396776757	0.8440301895358076	0.7483957989575967	0.5989912085417703	0.6241266050609683	0.9252219799528711	444.0	8.471256016075762	389.0	0.8969268929401227
1128	Jan14_100x_M1BP_rep1_3R2_B-C-A_Position018_17_cmle.ics	20	1	0	1.9493999999999998	0.4364901308474203	1.0	0.33466466510823034	1.0	1.2193228422019515	1.0	0.2842930429140429	2.7907118240718485	0.8431915394305173	0.9318357996151769	0.8380213452194737	0.7387944519040434	0.6497391312759853	0.9774161007913409	320.0	6.144840205578554	287.0	0.6617429775676483
1129	Jan14_100x_M1BP_rep1_3R2_B-C-A_Position018_17_cmle.ics	21	1	0	1.9493999999999998	0.42627944256423106	1.0	0.31360255083352795	1.0	1.1961505589055579	1.0	0.29363206800955105	2.982141672213026	0.763919218084065	0.8342494841945152	0.7643057584474129	0.6523797332369492	0.6071535038656086	0.9978449165784716	248.0	4.816668362877353	199.0	0.4588392074423764
1130	Jan14_100x_M1BP_rep1_3R2_B-C-A_Position018_17_cmle.ics	21	2	0	1.7328	0.5923679981549157	2.0	1.5781853804578494	1.0	2.262804502914313	1.0	0.2723482521007374	2.931105509702864	0.9544283971626933	0.9772669086308942	0.9522848551477638	0.9132518084567	0.37655541059107056	0.9830669942767848	256.0	4.94863951283943	201.0	0.4634506567634053
1131	Jan14_100x_M1BP_rep1_3R2_B-C-A_Position018_17_cmle.ics	22	1	0	1.5162	0.14500703673787202	1.0	0.2101156167485785	1.0	1.1321417835580119	1.0	0.18263786828699602	1.4018780251011265	0.8406379352325298	0.9097788016706936	0.8406379352325298	0.7300247232679665	0.5283939499985679	0.8291115097350558	304.0	5.763871661452303	213.0	0.4911193526895787
1132	Jan14_100x_M1BP_rep1_3R2_B-C-A_Position018_17_cmle.ics	23	1	0	2.3826	0.30711965551543824	1.0	0.10731646672887496	1.0	0.5556144027286182	1.0	0.2952568983909077	2.904573465961999	0.5276070603274498	0.7155219037317468	0.5276070603274498	0.36662528475670714	0.773512578323808	0.9741965798082087	452.0	8.767063907920775	491.0	1.132110808312597
1133	Jan14_100x_M1BP_rep1_3R2_B-C-A_Position018_17_cmle.ics	24	1	0	1.7328	0.46589487108950384	1.0	0.5901349510127121	1.0	0.5097226605744432	1.0	0.1782708952613577	1.210373023775255	0.5481190958164642	0.7068854026090868	0.5338506522717049	0.3254212588094167	0.7865513353406058	0.8118496245915461	488.0	9.056665847824668	428.0	0.9868501547001864
1134	Jan14_100x_M1BP_rep1_3R2_B-C-A_Position018_17_cmle.ics	25	1	0	2.3826	0.5390701077796073	1.0	0.22898344252800654	1.0	2.3010738268971607	1.0	0.3045735947875714	2.9373412201962514	0.9482608088982798	0.9798792034604421	0.939338609045787	0.8952877389519006	0.4351210727742119	0.9778153522990688	454.0	8.764948822150654	502.0	1.157473779578256
1135	Jan14_100x_M1BP_rep1_3R2_B-C-A_Position018_17_cmle.ics	26	1	0	2.3826	0.3718420457793932	1.0	0.35477939209735165	1.0	0.10317500441073144	1.0	0.2856401987230843	2.8062053178787068	0.30843592744794823	0.5285569044913582	0.30756875443198034	0.04956555913436483	0.8746464373372634	0.9891043675361331	442.0	8.566992097207551	467.0	1.07677341646025
1136	Jan14_100x_M1BP_rep1_3R2_B-C-A_Position018_17_cmle.ics	27	1	0	2.3826	0.3993428070699608	1.0	0.2430815208370768	1.0	0.9755754663213545	1.0	0.29276379528349794	2.4774947399045666	0.713115930406301	0.8230843583011844	0.7112629686220548	0.5292928354958255	0.6904567513368469	0.970209996352721	444.0	8.541471762597025	476.0	1.0975249384048802
1137	Jan14_100x_M1BP_rep1_3R2_B-C-A_Position018_17_cmle.ics	28	1	0	1.9493999999999998	0.28150429529767385	1.0	0.4474316727080389	1.0	1.8369787278692045	1.0	0.27643024026660246	2.4547517776583465	0.9351870951771938	0.9693984900367177	0.9346576453924117	0.8760193627349863	0.38290703397084724	0.9807191562664032	326.0	6.255521192470322	291.0	0.670965876209706
1138	Jan14_100x_M1BP_rep1_3R2_B-C-A_Position018_17_cmle.ics	30	1	0	2.166	0.6297392174152533	1.0	0.23040001818643577	1.0	0.744005537498231	1.0	0.3068944346862903	2.7391959633670813	0.6360028569941961	0.7748792636144761	0.6286995473272441	0.4487798648130892	0.7234342541056594	0.9865762437069241	404.0	7.764589768584544	423.0	0.9753215313976139
1139	Jan14_100x_M1BP_rep1_3R2_B-C-A_Position018_17_cmle.ics	31	1	0	1.7328	0.6885656624906308	1.0	0.4171879837718661	1.0	0.8815276241084421	1.0	0.2064743811032683	1.7334274719347054	0.640479894977391	0.7296336364078378	0.6118539407789176	0.4979518160159479	0.7460962488649673	0.866204560514141	356.0	6.551468389684542	287.0	0.6617429775676483
1140	Jan14_100x_M1BP_rep1_3R2_B-C-A_Position018_17_cmle.ics	31	2	0	1.7328	0.9874270350124889	1.0	0.9650195401456949	1.0	0.1459114905355603	1.0	0.29859181146401315	2.6750134889686024	0.3007568759015251	0.48257929369053987	0.3007568759015251	0.13205823244355844	0.8870849905871471	0.9799909570291775	254.0	4.88053885208828	208.0	0.4795907293870064
1141	Jan14_100x_M1BP_rep1_3R2_B-C-A_Position018_17_cmle.ics	32	1	0	1.9493999999999998	0.5605534487532092	1.0	0.39090479185326094	1.0	0.0	1.0	0.1310668710309918	1.191889895230238	0.3252788377952292	0.6348170303467853	0.3222387568573716	0.022302112340567646	0.8697189461910849	0.5721680601932433	522.0	9.76967735262623	406.0	0.9361242121688684
1142	Jan14_100x_M1BP_rep1_3R2_B-C-A_Position018_17_cmle.ics	33	1	0	2.8158	0.4630448539313535	1.0	0.25858395693996344	1.0	0.0	1.0	0.21922528501217134	3.183720992069637	0.17063856318952528	0.3963482221721886	0.1578569078092797	0.02100833059110826	0.9417953701856615	0.895025487830601	480.0	9.439610172351816	463.0	1.067550517818192
1143	Jan14_100x_M1BP_rep1_3R2_B-C-A_Position018_17_cmle.ics	34	1	0	1.5162	0.6218768839058312	1.0	0.368750147394501	1.0	1.1368333649278028	1.0	0.17215078424013508	1.4694127144513216	0.7812577439502364	0.9141957670619769	0.7806812147571245	0.6315295724075151	0.5677470464178003	0.7294928305436493	468.0	8.679927475238637	395.0	0.9107612409032094
1144	Jan14_100x_M1BP_rep1_3R2_B-C-A_Position018_17_cmle.ics	35	1	0	1.2995999999999999	0.3563376731663702	1.0	3.775398196900812	1.0	2.8158	1.0	0.3041974449865092	2.53594108099252	0.9962097705813276	0.9999761320565574	0.995617845583953	0.9724850347994616	0.05471961604165689	0.9952403158023325	158.0	3.016022066458337	103.0	0.23748964003298878
1145	Jan14_100x_M1BP_rep1_3R2_B-C-A_Position018_17_cmle.ics	35	2	0	1.9493999999999998	0.3937970492107036	2.0	0.528554230940364	1.0	0.5595020986366908	1.0	0.2977204772694044	2.308906396359471	0.5170799003274682	0.6771860649399005	0.5144878416696104	0.33092664903621244	0.7753162166953972	0.9893189709968429	336.0	6.385377256662286	316.0	0.7286089927225674
1146	Jan14_100x_M1BP_rep1_3R2_B-C-A_Position018_17_cmle.ics	36	1	0	2.3826	0.5295417048711968	1.0	0.335020490087732	1.0	2.3825999999999996	1.0	0.2895636178570012	3.0280148356686905	0.9725320571225795	0.9928093260571418	0.9706091093059166	0.9331284107147995	0.3445167040873229	0.9795076589418475	408.0	7.994412085448516	417.0	0.9614871834345272
1147	Jan14_100x_M1BP_rep1_3R2_B-C-A_Position018_17_cmle.ics	37	1	0	2.3826	0.3286954969873893	1.0	0.46425908556718876	1.0	0.0	1.0	0.17743424704683394	1.8099523468607686	0.16321989575619686	0.3852119755166579	0.1486207550342173	0.019630675009032792	0.9457441687297176	0.8595085635235264	584.0	11.365882361422615	559.0	1.2889000852275798
1148	Jan14_100x_M1BP_rep1_3R2_B-C-A_Position018_17_cmle.ics	38	1	0	1.9493999999999998	0.6271273053327684	1.0	0.4147998870598809	1.0	1.0987399361686254	1.0	0.27289236037523307	2.62898445902618	0.7774368330845358	0.876781666390225	0.7716702604080279	0.6335185492342567	0.6384877409252208	0.9803129341523004	378.0	7.183549413745072	361.0	0.8323666024457179
1149	Jan14_100x_M1BP_rep1_3R2_B-C-A_Position018_17_cmle.ics	39	1	0	2.166	0.411224196958997	1.0	0.046567877130773656	1.0	1.0317500441073144	1.0	0.2988991865883506	2.8656635077727897	0.7312740196760622	0.8372335756265188	0.7278323145600719	0.6142587220194191	0.6325934259831145	0.9943889022307509	344.0	6.704590397347718	328.0	0.756277688648741
1150	Jan14_100x_M1BP_rep1_3R2_B-C-A_Position018_17_cmle.ics	41	1	0	2.166	0.5351252274067785	1.0	0.1644794581776767	1.0	1.693476355552663	1.0	0.3028817331307554	2.916447901346909	0.87851964418805	0.94014548023966	0.8766660536428136	0.7880591019523197	0.5017322913154844	0.9797307658755943	400.0	7.722009442443926	414.0	0.954570009452984
1151	Jan14_100x_M1BP_rep1_3R2_B-C-A_Position018_17_cmle.ics	42	1	0	2.166	0.4169704909965443	1.0	0.3358687797147979	1.0	0.10317500441073144	1.0	0.2751653548096929	2.3907682236247534	0.32517640938724485	0.5829900237449972	0.32235302014549055	0.06891502982807951	0.8679986143017485	0.9653650997700352	452.0	8.720253410239927	474.0	1.0929134890838512
1152	Jan14_100x_M1BP_rep1_3R2_B-C-A_Position018_17_cmle.ics	43	1	0	1.9493999999999998	0.6327091669529363	1.0	0.7049840615839408	2.0	2.166	1.0	0.28618007840677195	2.362529432847261	0.9766982531375126	0.9943263474204382	0.9666420737939886	0.8782383817889777	0.2855353391667009	0.9906826481367308	302.0	5.8362024937436745	264.0	0.6087113103758159
1153	Jan14_100x_M1BP_rep1_3R2_B-C-A_Position018_17_cmle.ics	43	2	0	1.2995999999999999	0.2115564516542031	2.0	0.6944885564432641	1.0	2.3825999999999996	1.0	0.1536838222037925	1.1553325078283174	0.9683097779724713	0.9966261652794749	0.9683097779724713	0.9105434256334586	0.2037843602919655	0.8080892779513571	364.0	6.8706815303699695	256.0	0.5902655130917002
1154	Jan14_100x_M1BP_rep1_3R2_B-C-A_Position018_17_cmle.ics	44	1	0	2.166	1.8818322215500178	1.0	0.4656043714876409	1.0	1.5782740824160237	1.0	0.2586830808483171	3.1085556147054243	0.8620953386229661	0.9187032050880661	0.8620953386229661	0.7759681011888255	0.4665916608544456	0.9899811235602828	306.0	5.94899856640555	256.0	0.5902655130917002
[truncated: 36,155 more rows]
