# Supplementary material for: M1BP cooperates with CP190 to activate transcription at TAD borders and promote chromatin insulator activity
Source: Nat Commun. 2021 Jul 7;12:4170. doi: 10.1038/s41467-021-24407-y (PMC8263732; doi:10.1038/s41467-021-24407-y)
Supplement: Supplementary file 6 — Source Data [file 41467_2021_24407_MOESM6_ESM.zip › Source Data_updated_060121/Source Data 8/Figure 8f/Figure 8f_tango_all/C.xls]

	Label	nuc.idx	idx	tag	ZThickness	_NUC_dist	_NUC_idx	compacity	elongation	evf	evfMax	evfMean	evfMin	rad_dist	ratioEllVolume	surface_pix	surface_unit	volume_pix	volume_unit
1	Jan14_100x_M1BP_rep1_3R2_B-C-A_Position001_0_cmle.ics	1	1	0	2.166	0.0	1.0	0.19179911137506844	1.8620282280204645	0.338900250511273	0.670107654844468	0.3365201434064533	0.022883529758839147	0.8621996980266787	0.8755135929427739	456.0	8.739428487540144	401.0	0.9245955888662961
2	Jan14_100x_M1BP_rep1_3R2_B-C-A_Position001_0_cmle.ics	2	1	0	1.7328	0.0	1.0	0.2848455727040962	3.2166239412121906	0.22487886331274265	0.4325783418871713	0.2237520104080232	0.03273507688210046	0.8958706878296518	0.9901227051955938	248.0	4.840073611717774	196.0	0.451922033460833
3	Jan14_100x_M1BP_rep1_3R2_B-C-A_Position001_0_cmle.ics	3	1	0	2.5991999999999997	0.46141264688247224	1.0	0.27537125688866204	2.794545093497133	0.5037340812366494	0.6688143069121268	0.5003220441241215	0.29435240595496276	0.8001880661266639	0.9857563560932996	462.0	8.967135718634	490.0	1.1298050836520823
4	Jan14_100x_M1BP_rep1_3R2_B-C-A_Position001_0_cmle.ics	4	1	0	1.9493999999999998	1.0542408233015097	1.0	0.28920383750715906	3.282819922980838	0.8349179479945456	0.912263130671933	0.8283725960408144	0.6951191987586401	0.5518855513612219	0.9952335933504907	260.0	5.084840834341727	212.0	0.48881362802906425
5	Jan14_100x_M1BP_rep1_3R2_B-C-A_Position001_0_cmle.ics	5	1	0	1.7328	1.5394492374569102	1.0	0.23034477843060988	2.426619665566602	0.8283224847521911	0.8979319358310697	0.8256060683716878	0.7558095433345292	0.5305392458262739	0.9690278112624648	268.0	5.076380491261283	198.0	0.45653348278186184
6	Jan14_100x_M1BP_rep1_3R2_B-C-A_Position001_0_cmle.ics	5	2	0	1.7328	0.0	1.0	0.1414105820928597	1.3198939455074123	0.06631131156783353	0.21402542155707038	0.06631131156783353	0.022969094357029367	0.9498631780724395	0.822575192097255	310.0	5.897957897184496	193.0	0.44500485947928964
7	Jan14_100x_M1BP_rep1_3R2_B-C-A_Position001_0_cmle.ics	6	1	0	1.9493999999999998	1.5394492374569102	1.0	0.2899047047512838	2.219447318377494	0.8667562991733891	0.9386266308136639	0.8626630813663978	0.7567846828005179	0.5484745010679145	0.9676882627137191	398.0	7.60709828401194	402.0	0.9269013135268106
8	Jan14_100x_M1BP_rep1_3R2_B-C-A_Position001_0_cmle.ics	7	1	0	2.3826	2.014971786093599	1.0	0.2791608160322533	2.5147471837468367	0.9258936198099095	0.9720287621518283	0.92319095375187	0.8612375318060408	0.4629980306165973	0.9726906061849231	430.0	8.27541437690276	443.0	1.021436024607903
9	Jan14_100x_M1BP_rep1_3R2_B-C-A_Position001_0_cmle.ics	8	1	0	2.5991999999999997	0.6606423714395955	1.0	0.27675489107080964	2.634035212115863	0.5701039350928195	0.7240741796348021	0.568618062285052	0.38241843850348667	0.742221485625126	0.9866660193964297	486.0	9.433264915041487	530.0	1.2220340700726606
10	Jan14_100x_M1BP_rep1_3R2_B-C-A_Position001_0_cmle.ics	10	1	0	2.5991999999999997	0.9755754663213545	1.0	0.28361600344907856	2.9960243119368024	0.6837495128278815	0.7959585382080727	0.6828007574296209	0.5308798230039722	0.6832408285283782	0.9917101381127302	468.0	9.148032452047023	507.0	1.1690024028808284
11	Jan14_100x_M1BP_rep1_3R2_B-C-A_Position001_0_cmle.ics	11	1	0	1.2995999999999999	0.0	1.0	0.1537525456995038	1.1249373982622464	0.08898178252567476	0.32462713526345666	0.13025752180420086	0.03300820560458275	0.9453633474084846	0.8495186412189868	248.0	4.606021123313575	144.0	0.33202435111408135
12	Jan14_100x_M1BP_rep1_3R2_B-C-A_Position001_0_cmle.ics	12	1	0	2.5991999999999997	0.0	1.0	0.144236410206856	1.9593204137318223	0.13554869847298046	0.3708402563493947	0.13554869847298046	0.02028048105071604	0.9404028525879515	0.8060574673942575	584.0	11.248856117220516	504.0	1.162085228899285
13	Jan14_100x_M1BP_rep1_3R2_B-C-A_Position001_0_cmle.ics	13	1	0	2.3826	2.5884534995768287	1.0	0.2468915674508616	2.263469040690681	0.9731948926399404	0.992778019113814	0.9732259215588929	0.935190284845476	0.23930182650424703	0.9306065550368167	494.0	9.424804571961047	513.0	1.1828367508439148
14	Jan14_100x_M1BP_rep1_3R2_B-C-A_Position001_0_cmle.ics	15	1	0	1.9493999999999998	1.0317500441073144	1.0	0.2848360115610811	2.959918190848621	0.7082988082329935	0.8114171942101999	0.7087438860979456	0.5915203196984834	0.6150224436915509	0.9842813471040344	304.0	5.904303154494821	266.0	0.6133227596968448
15	Jan14_100x_M1BP_rep1_3R2_B-C-A_Position001_0_cmle.ics	15	2	0	2.166	0.0	1.0	0.1553528149941181	2.9199461949309327	0.06402965923134106	0.19599287875416077	0.06402965923134106	0.02241487885832793	0.9575830381310765	0.882962489514102	246.0	4.959214941689984	143.0	0.3297186264535669
16	Jan14_100x_M1BP_rep1_3R2_B-C-A_Position001_0_cmle.ics	16	1	0	1.5162	1.1703214501275905	1.0	0.13571680263507907	1.2283704553917512	0.9538231653601258	0.9939839646732161	0.9486936449702822	0.7609197453081615	0.374703035550229	0.7143631990816043	300.0	5.838317579513783	180.0	0.4150304388926017
17	Jan14_100x_M1BP_rep1_3R2_B-C-A_Position001_0_cmle.ics	17	1	0	1.9493999999999998	0.0	1.0	0.2791375630319067	3.070563553986013	0.30212510182614816	0.4961128115089251	0.2502115611233698	0.029495970452622172	0.9058944406696775	0.9950373531599316	296.0	5.7489267556923265	253.0	0.5833483391101568
18	Jan14_100x_M1BP_rep1_3R2_B-C-A_Position001_0_cmle.ics	18	1	0	2.3826	0.5260913608053412	1.0	0.2841136745574877	2.6477043596093153	0.5246982237515112	0.6780340370129266	0.5192002231935274	0.3272184506649307	0.7503948717312187	0.9863026533394631	486.0	9.363049168520227	537.0	1.2381741426962618
19	Jan14_100x_M1BP_rep1_3R2_B-C-A_Position001_0_cmle.ics	19	1	0	2.3826	0.6275890508929507	1.0	0.293127814965465	2.7690015232460214	0.5768508946322067	0.7305427435387674	0.5768508946322067	0.39174155069582506	0.747550833063576	0.9884207470891284	458.0	8.830934397131704	499.0	1.1505566055967125
20	Jan14_100x_M1BP_rep1_3R2_B-C-A_Position001_0_cmle.ics	20	1	0	1.9493999999999998	1.074245800390238	1.0	0.11340128950629734	2.1034277192955675	0.8581382648161051	0.9181371348938815	0.8473004274872413	0.6953258884013483	0.5059991146200788	0.663381850147827	292.0	5.472293941147505	158.0	0.3643044963612837
21	Jan14_100x_M1BP_rep1_3R2_B-C-A_Position001_0_cmle.ics	21	1	0	2.3826	2.247768782941338	1.0	0.29581250624972777	2.6348592180064374	0.93641046277666	0.9733259557344064	0.9319476861167002	0.8765835010060362	0.4088087914110674	0.9664088488922454	456.0	8.762833736380548	498.0	1.1482508809361982
22	Jan14_100x_M1BP_rep1_3R2_B-C-A_Position001_0_cmle.ics	22	1	0	2.166	0.8595614345612763	1.0	0.2977033692150578	3.178541018432877	0.665761503596658	0.7862582345845103	0.6615269290150271	0.5013800840957718	0.6602107343728988	1.0006329783294687	292.0	5.706346429551708	256.0	0.5902655130917002
23	Jan14_100x_M1BP_rep1_3R2_B-C-A_Position001_0_cmle.ics	22	2	0	1.5162	0.20635000882146287	1.0	0.31057215406554073	2.8177001612596158	0.29874352775309404	0.3942622259068592	0.27862805740752694	0.15137487154792814	0.889695155772702	0.9946486682527063	198.0	3.8397145581516496	146.0	0.3366358004351103
24	Jan14_100x_M1BP_rep1_3R2_B-C-A_Position001_0_cmle.ics	23	1	0	1.9493999999999998	1.1321417835580119	1.0	0.2773027964433953	3.1211700980100323	0.8153605042668067	0.8864710795752999	0.8137932816092449	0.706317973977215	0.5196164624639681	0.9925872071484239	280.0	5.438173958087336	232.0	0.5349281212393534
25	Jan14_100x_M1BP_rep1_3R2_B-C-A_Position001_0_cmle.ics	24	1	0	2.3826	0.0	1.0	0.23653028005927226	2.1232798774684194	0.1789144652605308	0.38745493197624553	0.1789144652605308	0.020868476568692406	0.9184340930189286	0.9584505661625778	488.0	9.407744580430958	493.0	1.1367222576336258
26	Jan14_100x_M1BP_rep1_3R2_B-C-A_Position001_0_cmle.ics	25	1	0	1.2995999999999999	0.10317500441073144	1.0	0.31028075591010307	3.2096440906052646	0.33662586647741083	0.5079331900951788	0.32285944837107106	0.10632516357343548	0.8817906824802062	0.9972909414141686	162.0	3.152223387960634	108.0	0.24901826333556107
27	Jan14_100x_M1BP_rep1_3R2_B-C-A_Position001_0_cmle.ics	25	2	0	1.2995999999999999	0.10317500441073144	1.0	0.3030156631554313	2.8467353014297765	0.26626741461612496	0.4589437968481125	0.2620772124947744	0.07590487949523134	0.8627881216392053	1.000703926141836	152.0	2.9287463284069912	97.0	0.22365529206990203
28	Jan14_100x_M1BP_rep1_3R2_B-C-A_Position001_0_cmle.ics	26	1	0	1.9493999999999998	0.0	1.0	0.2735549788513459	3.0237254106650036	0.200640595219725	0.3939222694420232	0.19892650254194522	0.022228987767800915	0.9243643289819949	0.9866073450113457	298.0	5.817027416443475	253.0	0.5833483391101568
29	Jan14_100x_M1BP_rep1_3R2_B-C-A_Position001_0_cmle.ics	26	2	0	2.166	0.0	1.0	0.14636301541070015	2.473449210571317	0.12582524595770236	0.28892053866717826	0.12582524595770236	0.022228987767800915	0.9451281485807826	0.7985725948211098	318.0	6.1001447936678295	204.0	0.47036783074494865
30	Jan14_100x_M1BP_rep1_3R2_B-C-A_Position001_0_cmle.ics	27	1	0	2.3826	0.5556144027286182	1.0	0.27196400788970937	2.9099488657394894	0.5303206538025894	0.6798388858131137	0.5227576328607927	0.34962591236241547	0.7521468538144418	0.9882934296488889	384.0	7.434661893679356	369.0	0.8508123997298336
31	Jan14_100x_M1BP_rep1_3R2_B-C-A_Position001_0_cmle.ics	28	1	0	2.3826	1.3309465686852426	1.0	0.2738411565395342	2.8647816688784795	0.7827439851112028	0.8768874161031437	0.7805418242145065	0.6600903601775203	0.6098933202535163	0.9853081158032498	454.0	8.835164568671924	476.0	1.0975249384048802
32	Jan14_100x_M1BP_rep1_3R2_B-C-A_Position001_0_cmle.ics	29	1	0	2.166	0.41270001764292574	1.0	0.2591188063124129	2.332139135273068	0.456993854628276	0.6762521023037125	0.4535476804773318	0.2989143634888847	0.797035449798037	0.9504381560921823	420.0	8.005126819668277	412.0	0.9499585601319551
33	Jan14_100x_M1BP_rep1_3R2_B-C-A_Position001_0_cmle.ics	30	1	0	1.7328	1.9493999999999998	1.0	0.2062272441540562	1.7233938734432355	0.9632936177303782	0.9959985835694051	0.9600191634727545	0.8655849025162473	0.4209501986403542	0.8566929405526547	336.0	6.361972007821864	263.0	0.6064055857153013
34	Jan14_100x_M1BP_rep1_3R2_B-C-A_Position001_0_cmle.ics	30	2	0	1.9493999999999998	0.7857574237886386	1.0	0.298855660963638	3.1363521124338978	0.6015080819863357	0.6943446925512414	0.5981378103649392	0.4848879353441093	0.7268232909883069	1.0032108537880549	262.0	5.082725748571616	218.0	0.5026479759921509
35	Jan14_100x_M1BP_rep1_3R2_B-C-A_Position001_0_cmle.ics	31	1	0	1.5162	0.5158750220536572	1.0	0.32602682051563625	2.6594842464079695	0.6144066852367688	0.7539777158774373	0.6093259052924791	0.4308133704735376	0.6878063841687451	0.9978473305069444	224.0	4.350539166469866	180.0	0.4150304388926017
36	Jan14_100x_M1BP_rep1_3R2_B-C-A_Position001_0_cmle.ics	32	1	0	1.9493999999999998	0.10317500441073144	1.0	0.08099966784431678	3.511066983853549	0.39960815904366936	0.6662241051804557	0.39960815904366936	0.10939224870961005	0.7909168295904001	0.44927244260207466	244.0	4.376198806449593	102.0	0.23518391537247432
37	Jan14_100x_M1BP_rep1_3R2_B-C-A_Position001_0_cmle.ics	32	2	0	1.2995999999999999	0.10317500441073144	1.0	0.18386903581779426	1.3220313902559904	0.26394565941661446	0.42085608298276495	0.26170798898071623	0.07747809569273303	0.9043845045966856	0.7978319197273406	182.0	3.341719769823301	99.0	0.22826674139093092
38	Jan14_100x_M1BP_rep1_3R2_B-C-A_Position001_0_cmle.ics	33	1	0	2.166	0.0	1.0	0.2877637593102683	2.7971986829951585	0.28040591205238863	0.4664711534723032	0.28040591205238863	0.02441970906303634	0.8917373747731511	0.9942857651158203	370.0	7.145199259144674	359.0	0.827755153124689
39	Jan14_100x_M1BP_rep1_3R2_B-C-A_Position001_0_cmle.ics	35	1	0	1.9493999999999998	0.0	1.0	0.2646458749793294	3.079766395129096	0.2125327768955202	0.4426773645529416	0.1864312885474757	0.03318776083022491	0.9465170352848056	0.9602321064993433	272.0	5.30620280812526	217.0	0.5003422513316366
40	Jan14_100x_M1BP_rep1_3R2_B-C-A_Position001_0_cmle.ics	36	1	0	2.166	0.23070632344123612	1.0	0.30493620335399463	2.6863039995212104	0.38771598876772273	0.5717069788275019	0.38771598876772273	0.15084112874050337	0.8499535919003423	0.9871406220479727	430.0	8.298819625743178	463.0	1.067550517818192
41	Jan14_100x_M1BP_rep1_3R2_B-C-A_Position001_0_cmle.ics	37	1	0	1.9493999999999998	0.10317500441073144	1.0	0.18387007757635737	1.3164950344654982	0.49684232081275914	0.6908034048019063	0.49684232081275914	0.07550971969488954	0.7937196384963459	0.8247784676363699	486.0	9.175807177796877	432.0	0.9960730533422443
42	Jan14_100x_M1BP_rep1_3R2_B-C-A_Position001_0_cmle.ics	38	1	0	2.8158	1.5162	1.0	0.2562185261091473	2.1381555035498967	0.8102742578099122	0.8932814880710156	0.8064319986372283	0.6892419109087984	0.5662315755603415	0.9745943169878029	680.0	13.160183400531352	844.0	1.946031613474199
43	Jan14_100x_M1BP_rep1_3R2_B-C-A_Position001_0_cmle.ics	39	1	0	1.9493999999999998	0.3095250132321943	1.0	0.2176402827965178	1.4256801098293628	0.3888650563415577	0.5152714715913677	0.3881430009471668	0.2035920132178611	0.8509134483220065	0.9443975798702343	486.0	9.199212426637292	470.0	1.0836905904417933
44	Jan14_100x_M1BP_rep1_3R2_B-C-A_Position001_0_cmle.ics	40	1	0	2.5991999999999997	1.3452374738224686	1.0	0.27763187497440117	3.0667549191676073	0.7906632930758029	0.8806616749290223	0.7934251754218214	0.6671398520131216	0.5788339052204479	0.9930441390240548	494.0	9.65885706036525	544.0	1.254314215319863
45	Jan14_100x_M1BP_rep1_3R2_B-C-A_Position001_0_cmle.ics	41	1	0	1.9493999999999998	0.20635000882146287	1.0	0.2682355689816276	3.0724008051008154	0.4521394598754062	0.6092364743731428	0.45017477508452236	0.20409800502631859	0.7766913717715596	0.9980118615482881	292.0	5.706346429551708	243.0	0.5602910925050123
46	Jan14_100x_M1BP_rep1_3R2_B-C-A_Position001_0_cmle.ics	42	1	0	2.5991999999999997	1.3229242629964544	1.0	0.2661092577969417	2.21251002421238	0.7183472243224251	0.8173194097293258	0.7219029913807673	0.5944068384583225	0.5978637475255061	0.9723035599588996	614.0	11.8490715493602	738.0	1.7016247994596672
47	Jan14_100x_M1BP_rep1_3R2_B-C-A_Position001_0_cmle.ics	42	2	0	1.5162	0.6016084874694266	1.0	0.2945243112740431	2.6392498150146944	0.44555384574330875	0.5826676925540147	0.44555384574330875	0.3314913318449072	0.8606795248895762	0.9990381447435465	216.0	4.124947021146109	162.0	0.37352739500334153
48	Jan14_100x_M1BP_rep1_3R2_B-C-A_Position001_0_cmle.ics	43	1	0	1.9493999999999998	2.3825999999999996	1.0	0.287044405612526	2.9813699837244316	0.9503369633133982	0.9772958880061888	0.9500505816894285	0.9142640364188164	0.37299427727366635	1.0013271364875147	276.0	5.372188383106297	231.0	0.5326223965788388
49	Jan14_100x_M1BP_rep1_3R2_B-C-A_Position001_0_cmle.ics	43	2	0	1.9493999999999998	0.23070632344123612	1.0	0.28988924382843095	2.454832595631407	0.35408298372459757	0.4822778124907019	0.31406766044809425	0.1430959713172067	0.8748083233760823	0.9914794237647828	326.0	6.2555211924703205	298.0	0.6871059488333073
50	Jan14_100x_M1BP_rep1_3R2_B-C-A_Position001_0_cmle.ics	44	1	0	2.166	0.7610319551488771	1.0	0.28125025315959523	2.6889707613489806	0.530188249582511	0.661455644957239	0.5278680228733363	0.37556550781843023	0.7896498977948987	0.9796252262447487	394.0	7.587923206711741	390.0	0.899232617600637
51	Jan14_100x_M1BP_rep1_3R2_B-C-A_Position001_0_cmle.ics	44	2	0	1.9493999999999998	2.1380072994357717	1.0	0.2625552978725963	2.409264079040353	0.880185719346187	0.9368478315874703	0.880185719346187	0.8077134254339355	0.518037355001875	0.9615473270141158	410.0	7.758244511274214	400.0	0.9222898642057815
52	Jan14_100x_M1BP_rep1_3R2_B-C-A_Position001_0_cmle.ics	45	1	0	1.5162	1.4430823792346341	1.0	0.29956387918622945	2.705995500744319	0.8333824960915607	0.901708897475984	0.8239727441668387	0.7487537240789357	0.6445863963524479	0.9803059043278266	248.0	4.7698578651965144	201.0	0.4634506567634053
53	Jan14_100x_M1BP_rep1_3R2_B-C-A_Position001_0_cmle.ics	45	2	0	1.9493999999999998	1.8725829911983063	1.0	0.29287726773499584	3.258121810202792	0.9146927819238371	0.9607140399004945	0.9138127685515668	0.8589323815423341	0.4569167135701289	0.9980600685737336	254.0	4.97415984744996	206.0	0.47497928006597756
54	Jan14_100x_M1BP_rep1_3R2_B-C-A_Position001_0_cmle.ics	47	1	0	1.5162	1.7032191374280643	1.0	0.2747748676609148	2.4118104027638583	0.8459405551610027	0.8992769609694918	0.8444181689055441	0.7575307121594463	0.5714762021739402	0.9925369270576502	210.0	4.037671283094762	150.0	0.3458586990771681
55	Jan14_100x_M1BP_rep1_3R2_B-C-A_Position001_0_cmle.ics	47	2	0	1.9493999999999998	1.401081809291592	1.0	0.2884203460555815	2.1788734067541218	0.7710829719397392	0.8564102660964958	0.7710829719397392	0.6615977122652201	0.6169062160027445	0.9705569495083088	384.0	7.317635649477258	380.0	0.8761753709954926
56	Jan14_100x_M1BP_rep1_3R2_B-C-A_Position001_0_cmle.ics	48	1	0	2.166	2.8158	1.0	0.26728695693870375	2.8964420218972897	0.9980974203715992	0.999932606171201	0.99653699402787	0.9853962757133378	0.16226192762585567	0.9729678835153256	398.0	7.6539087816927776	386.0	0.8900097189585793
57	Jan14_100x_M1BP_rep1_3R2_B-C-A_Position001_0_cmle.ics	49	1	0	2.166	0.6190500264643886	1.0	0.30625484485770627	2.4762721084777213	0.5938009084875492	0.778245860520441	0.5908013480782989	0.3887727660601464	0.7133129404994394	0.9736239223159006	430.0	8.275414376902757	464.0	1.0698562424787068
58	Jan14_100x_M1BP_rep1_3R2_B-C-A_Position001_0_cmle.ics	50	1	0	2.166	0.5260913608053412	1.0	0.27715326909900745	3.0755510816122857	0.5416236428707482	0.6988526430812724	0.5416236428707482	0.34602410000902245	0.7262693025852469	0.9770468405410226	402.0	7.813515352035493	399.0	0.9199841395452671
59	Jan14_100x_M1BP_rep1_3R2_B-C-A_Position001_0_cmle.ics	51	1	0	2.8158	2.8158	1.0	0.2664578223351642	2.2393955656695046	0.9685570833571062	0.9951817196325669	0.9550769289287004	0.8987780757307773	0.3899166156920946	0.9352416261600629	746.0	14.213837514457857	989.0	2.280361689248795
60	Jan14_100x_M1BP_rep1_3R2_B-C-A_Position001_0_cmle.ics	51	2	0	1.7328	0.0	1.0	0.1597645024341541	3.3177787983081557	0.028415207013940395	0.10554953310131036	0.028415207013940395	0.01420570167931382	0.9873673000517488	0.9365399289420377	132.0	2.622223702342224	57.0	0.13142630564932387
61	Jan14_100x_M1BP_rep1_3R2_B-C-A_Position001_0_cmle.ics	52	1	0	2.166	2.0977973943825394	1.0	0.2163882474206858	1.6184290689929468	0.893383383695212	0.9557282743009045	0.8935365461096747	0.8081433081004745	0.4946985748489006	0.9594098021174847	566.0	10.87000265886437	589.0	1.3580718250430133
62	Jan14_100x_M1BP_rep1_3R2_B-C-A_Position001_0_cmle.ics	52	2	0	1.5162	0.0	1.0	0.1989271601115237	2.3253043347339313	0.048191645120089714	0.15986911103496257	0.048191645120089714	0.01646885351442842	0.9768009805261761	0.9002903472107328	206.0	3.995090956954144	124.0	0.28590985790379225
63	Jan14_100x_M1BP_rep1_3R2_B-C-A_Position001_0_cmle.ics	52	3	0	1.083	0.8508028822180275	1.0	0.2977904950224626	2.579560320099151	0.5053580885330675	0.5480553565309492	0.5053425126943086	0.43545632015617375	0.7990606537587075	1.0123593040259753	106.0	2.0411833475027517	56.0	0.12912058098880944
64	Jan14_100x_M1BP_rep1_3R2_B-C-A_Position001_0_cmle.ics	53	1	0	1.5162	0.6016084874694266	1.0	0.2949886840383556	2.765670542711562	0.5175575108661084	0.6469564295558147	0.5152422347079402	0.38592812466871623	0.7880148218545125	1.0072825194812052	194.0	3.7269184854897723	138.0	0.3181900031509946
65	Jan14_100x_M1BP_rep1_3R2_B-C-A_Position001_0_cmle.ics	53	2	0	1.9493999999999998	2.8158	1.0	0.2960314514231632	2.451430834254468	0.9916463479274886	0.9966585391709955	0.9853450651966501	0.9689155093819569	0.2350875953726697	0.9959556186813192	350.0	6.674839891196966	335.0	0.7724177612723421
66	Jan14_100x_M1BP_rep1_3R2_B-C-A_Position002_1_cmle.ics	1	1	0	1.5162	1.8697384783413007	1.0	0.2829662534828599	2.2903791444057107	0.8796429291661351	0.9196693514200932	0.8758154063964902	0.834257975034674	0.5400202201672647	0.9825486433325228	218.0	4.169642433056838	161.0	0.37122167034282705
67	Jan14_100x_M1BP_rep1_3R2_B-C-A_Position002_1_cmle.ics	1	2	0	2.5991999999999997	0.0	1.0	0.21786566662345058	2.6282428749331532	0.1424990842754664	0.20443498767373045	0.12436568070228869	0.0212221732921223	0.9553378209405227	0.9596107197400761	376.0	7.5835537298023095	320.0	0.7378318913646253
68	Jan14_100x_M1BP_rep1_3R2_B-C-A_Position002_1_cmle.ics	2	1	0	1.9493999999999998	0.23070632344123612	1.0	0.26700039598255776	2.548944984755415	0.37993624933593056	0.5600086856063481	0.374901970705052	0.174783070656986	0.8276037834592016	0.9872025476506441	302.0	5.836202493743674	255.0	0.5879597884311858
69	Jan14_100x_M1BP_rep1_3R2_B-C-A_Position002_1_cmle.ics	2	2	0	1.7328	0.10317500441073144	1.0	0.2792292942081498	2.1978808959004277	0.29028055351767057	0.48060074038469647	0.271374602612428	0.052071474950879944	0.8756093931087191	0.9827977856469866	268.0	5.052975242420866	218.0	0.5026479759921509
70	Jan14_100x_M1BP_rep1_3R2_B-C-A_Position002_1_cmle.ics	3	1	0	2.166	0.7857574237886386	1.0	0.2845320189553272	2.2103722905248007	0.655845637500363	0.7955178121745913	0.655132071870994	0.48140165862522455	0.7249926383062976	0.9805817644589074	452.0	8.579821917197417	482.0	1.1113592863679669
71	Jan14_100x_M1BP_rep1_3R2_B-C-A_Position002_1_cmle.ics	4	1	0	1.5162	1.3229242629964544	1.0	0.15307309593822582	1.4329098436977212	0.8779843507269824	0.9637332035192967	0.8757221502358845	0.7520420654749547	0.3925824726865901	0.6521603104081105	386.0	7.15168382182421	279.0	0.6432971802835327
72	Jan14_100x_M1BP_rep1_3R2_B-C-A_Position002_1_cmle.ics	5	1	0	2.5991999999999997	0.0	1.0	0.12389093905771696	1.6428863414752608	0.15068167916814215	0.36491565528120273	0.1364324115507195	0.021506696069278564	0.9399154260143417	0.8451099205516956	598.0	11.538318751755202	484.0	1.1159707356889959
73	Jan14_100x_M1BP_rep1_3R2_B-C-A_Position002_1_cmle.ics	8	1	0	2.3826	2.272193773547914	1.0	0.2720879618282901	1.8647853674269566	0.9061532086444118	0.9633740925170259	0.9053619045612359	0.8094888597027226	0.39241602672302484	0.9541678259436815	572.0	10.840252152713607	671.0	1.5471412472051984
74	Jan14_100x_M1BP_rep1_3R2_B-C-A_Position002_1_cmle.ics	8	2	0	1.5162	0.0	1.0	0.2565211743354569	2.0086102125652623	0.10205481536628248	0.2315091198966154	0.11665414158724362	0.015862369276799574	0.9737548326702685	0.9602022439063534	248.0	4.746452616356095	186.0	0.42886478685568846
75	Jan14_100x_M1BP_rep1_3R2_B-C-A_Position002_1_cmle.ics	9	1	0	2.166	0.0	1.0	0.28849069238985264	2.423419624779031	0.28494207358908513	0.49888508811479426	0.2772724599611864	0.024258522337443397	0.8668375758667393	0.9834771904256849	388.0	7.477242219819972	386.0	0.8900097189585793
76	Jan14_100x_M1BP_rep1_3R2_B-C-A_Position002_1_cmle.ics	11	1	0	1.9493999999999998	1.1368333649278028	1.0	0.26488305804933754	3.35053457473181	0.8285381382381091	0.9012608713744746	0.8234280720735716	0.6998002580000833	0.531060351743207	0.9965803141261907	290.0	5.708461515321818	239.0	0.5510681938629545
77	Jan14_100x_M1BP_rep1_3R2_B-C-A_Position002_1_cmle.ics	12	1	0	1.9493999999999998	1.449626260897894	1.0	0.1503586230106608	1.2434425461370222	0.8388643149153484	0.928821228385071	0.8356758234731183	0.7226056546109644	0.5093801290724292	0.701313284832623	538.0	10.174051145592898	455.0	1.0491047205340767
78	Jan14_100x_M1BP_rep1_3R2_B-C-A_Position002_1_cmle.ics	13	1	0	1.9493999999999998	0.0	1.0	0.11218920046276472	1.3159246173651977	0.3656690716096045	0.6678617790690486	0.36199542560425296	0.03122599104548786	0.841402981653937	0.5622495912456378	352.0	6.906777293831048	208.0	0.4795907293870064
79	Jan14_100x_M1BP_rep1_3R2_B-C-A_Position002_1_cmle.ics	14	1	0	2.3826	0.8508028822180275	1.0	0.30072055557225147	3.036989904420279	0.6708423326133909	0.7995399568034557	0.6646695464362851	0.5085442764578834	0.7183070568686832	0.9772275560890825	432.0	8.343515037653907	463.0	1.067550517818192
80	Jan14_100x_M1BP_rep1_3R2_B-C-A_Position002_1_cmle.ics	15	1	0	2.5991999999999997	0.6639153385791856	1.0	0.28623391850759233	2.9695070884811137	0.5702779942842297	0.7145974835764392	0.5637271276398322	0.3924173254648703	0.7560838232589976	0.9869619225339415	486.0	9.526885910403164	539.0	1.2427855920172906
81	Jan14_100x_M1BP_rep1_3R2_B-C-A_Position002_1_cmle.ics	16	1	0	2.3826	0.23070632344123612	1.0	0.3143948188845479	2.676182624780081	0.3979380927774907	0.5783070524894571	0.3938751187638558	0.17432867167836247	0.8425591244754084	0.9958543309605703	436.0	8.432905861475362	480.0	1.106747837046938
82	Jan14_100x_M1BP_rep1_3R2_B-C-A_Position002_1_cmle.ics	17	1	0	2.166	2.385122381269326	1.0	0.2919062614187214	2.685071830514242	0.9649678565573953	0.9914535216010137	0.9636564218212107	0.9188549756985827	0.32133998382058465	0.9907989842127449	430.0	8.252009128062339	453.0	1.0444932712130475
83	Jan14_100x_M1BP_rep1_3R2_B-C-A_Position002_1_cmle.ics	18	1	0	2.3826	0.0	1.0	0.2410461225150978	2.226279092122614	0.1746826348422855	0.38459385191025597	0.16296310119761317	0.02261795346710646	0.9388023397640319	0.9408371297083317	442.0	8.473371101845876	429.0	0.9891558793607008
84	Jan14_100x_M1BP_rep1_3R2_B-C-A_Position002_1_cmle.ics	19	1	0	2.166	0.8254000352858515	1.0	0.2884914588372462	2.984305372278959	0.633102573956966	0.7587682739963963	0.6303624103457398	0.500556517746178	0.7020091583756817	0.9940831057274513	396.0	7.656023867462887	398.0	0.9176784148847528
85	Jan14_100x_M1BP_rep1_3R2_B-C-A_Position002_1_cmle.ics	20	1	0	1.9493999999999998	0.0	1.0	0.22668926582025473	1.8405085496342797	0.25568824223617864	0.5334816086357297	0.25568824223617864	0.03008558153353525	0.8564758059250948	0.9612611981248932	308.0	5.900072982954599	242.0	0.5579853678444979
86	Jan14_100x_M1BP_rep1_3R2_B-C-A_Position002_1_cmle.ics	22	1	0	2.166	0.0	1.0	0.1753805556900703	2.861677720263713	0.09724904050156143	0.29022145939116545	0.09724904050156143	0.03408901284893561	0.953327785463421	0.9232794776359562	262.0	5.2231572416141345	167.0	0.3850560183059138
87	Jan14_100x_M1BP_rep1_3R2_B-C-A_Position002_1_cmle.ics	24	1	0	2.166	1.2551781017859014	1.0	0.28846159954371614	2.609521317336001	0.8133854470698714	0.903357782797391	0.8104819674627548	0.689279459912185	0.45803871919554573	0.9901704625172433	386.0	7.479357305590082	383.0	0.8830925449770358
88	Jan14_100x_M1BP_rep1_3R2_B-C-A_Position002_1_cmle.ics	25	1	0	2.166	0.20635000882146287	1.0	0.2730012188807228	2.376372694756411	0.3765862698261709	0.5114271319959696	0.36876149407064496	0.1459456317246919	0.855576627789791	0.9815751481444296	402.0	7.719894356673816	396.0	0.9130669655637237
89	Jan14_100x_M1BP_rep1_3R2_B-C-A_Position002_1_cmle.ics	25	2	0	1.5162	2.3918076883891235	1.0	0.23883528107798724	1.8078406543625007	0.9423024076775107	0.9665042523657528	0.9350237103740814	0.8986689778115994	0.4162765290550974	0.8876528347659483	242.0	4.565555882943065	173.0	0.3988903662690006
90	Jan14_100x_M1BP_rep1_3R2_B-C-A_Position002_1_cmle.ics	26	1	0	2.166	0.3634229110571259	1.0	0.2783336540708043	3.3040346052383938	0.5863138050266701	0.7605407288939717	0.571401767286438	0.31781224591906937	0.7364467972075469	0.9995326234884347	274.0	5.374303468876408	225.0	0.5187880486157521
91	Jan14_100x_M1BP_rep1_3R2_B-C-A_Position002_1_cmle.ics	27	1	0	1.9493999999999998	0.10317500441073144	1.0	0.2956099278853992	2.3186613615953964	0.330703125	0.5495947265625	0.33068359375	0.07873779296875	0.8466419462559175	0.9590141915387602	400.0	7.5581727005609896	409.0	0.9430413861504117
92	Jan14_100x_M1BP_rep1_3R2_B-C-A_Position002_1_cmle.ics	28	1	0	3.2489999999999997	0.8508028822180275	1.0	0.29044639871329986	3.4181670287249766	0.5762550713682507	0.7385831468172182	0.5731153014080737	0.4091769865688712	0.7533574595635424	0.9797266211377411	666.0	13.034557507879605	871.0	2.0082861793080893
93	Jan14_100x_M1BP_rep1_3R2_B-C-A_Position002_1_cmle.ics	29	1	0	3.0324	0.0	1.0	0.19553144587583957	3.518167885173639	0.14246448792177738	0.38776079539737857	0.14246448792177738	0.02239113135581593	0.9456533234873528	0.9260023296039086	482.0	9.694952823826338	440.0	1.0145188506263596
94	Jan14_100x_M1BP_rep1_3R2_B-C-A_Position002_1_cmle.ics	30	1	0	2.166	0.744005537498231	1.0	0.26541863169182245	1.9765331795167305	0.6065282142743109	0.7143586959992337	0.6065875119165454	0.45116839161987476	0.7119807649132553	0.9819876078609378	434.0	8.341399951883796	438.0	1.0099074013053309
95	Jan14_100x_M1BP_rep1_3R2_B-C-A_Position002_1_cmle.ics	31	1	0	2.166	1.074245800390238	1.0	0.2854979766568867	2.5278315458945277	0.743663743498702	0.8480391282238855	0.7418661290178691	0.602158475551551	0.6035528838490022	0.9876364928523892	430.0	8.252009128062339	448.0	1.0329646479104755
96	Jan14_100x_M1BP_rep1_3R2_B-C-A_Position002_1_cmle.ics	32	1	0	2.3826	2.166	1.0	0.30619372883047635	2.544578020557073	0.9431087150423478	0.9796430629336407	0.9416287128322112	0.8849189748123357	0.29779274485971025	0.9795108371893003	458.0	8.830934397131694	510.0	1.1759195768623716
97	Jan14_100x_M1BP_rep1_3R2_B-C-A_Position002_1_cmle.ics	34	1	0	2.166	0.0	1.0	0.2945426394468615	2.54742562625749	0.2795087959578386	0.5097190475749808	0.277685751566245	0.022561331100026838	0.8848548269450764	0.9814548781775693	416.0	7.985951742368079	433.0	0.9983787780027585
98	Jan14_100x_M1BP_rep1_3R2_B-C-A_Position002_1_cmle.ics	35	1	0	1.5162	1.074245800390238	1.0	0.24666334836814754	1.4345569874889676	0.8011684150249156	0.9282350719446374	0.7970259634245891	0.629887179112297	0.6093857921484843	0.9608070533309714	366.0	6.915376942280701	327.0	0.7539719639882264
99	Jan14_100x_M1BP_rep1_3R2_B-C-A_Position002_1_cmle.ics	36	1	0	2.3826	0.8508028822180275	1.0	0.2869160836351699	3.1090354846086816	0.6769042730028356	0.804211890094847	0.6716339102376063	0.5108218441380659	0.6604622581244387	0.9809967972660001	404.0	7.8582107639462215	409.0	0.9430413861504117
100	Jan14_100x_M1BP_rep1_3R2_B-C-A_Position002_1_cmle.ics	37	1	0	2.5991999999999997	0.9228252937649445	1.0	0.2964210774025222	2.9628381219369193	0.6679241467284777	0.7951720543853645	0.6666057372203728	0.5095555520985657	0.6509234199266476	0.9903227852885153	466.0	9.056526542455455	515.0	1.1874482001649438
101	Jan14_100x_M1BP_rep1_3R2_B-C-A_Position002_1_cmle.ics	38	1	0	2.5991999999999997	1.1368333649278028	1.0	0.2829545775105692	2.8434124286950637	0.7738884943796872	0.8767449815542893	0.7521346796681504	0.5983662989071132	0.6239940892638391	0.9949909614356173	430.0	8.392440621104857	446.0	1.0283531985894465
102	Jan14_100x_M1BP_rep1_3R2_B-C-A_Position002_1_cmle.ics	39	1	0	2.8158	1.5338067085748235	1.0	0.2692033454814297	2.4428136436203527	0.75546127231861	0.8501240911271974	0.7536016273041806	0.6440340980836473	0.610683622231399	0.9647083401329006	662.0	12.68770894681351	831.0	1.9160571928875114
103	Jan14_100x_M1BP_rep1_3R2_B-C-A_Position002_1_cmle.ics	40	1	0	1.9493999999999998	0.751125369937127	1.0	0.2780001345679164	2.5520875013019713	0.6512547821490329	0.7863353731196187	0.6504260256421743	0.4464376909499789	0.6444819936970755	0.992211033178714	368.0	7.030288100712685	350.0	0.8070036311800589
104	Jan14_100x_M1BP_rep1_3R2_B-C-A_Position002_1_cmle.ics	40	2	0	1.2995999999999999	1.0622516852075932	1.0	0.2968001223977527	3.028804950453988	0.6757590961626334	0.742850295216507	0.6728875668604911	0.5901239102971876	0.7041807680214518	1.002175187296637	152.0	2.9755568260878307	96.0	0.22134956740938755
105	Jan14_100x_M1BP_rep1_3R2_B-C-A_Position002_1_cmle.ics	41	1	0	2.3826	0.913592684735068	1.0	0.2981932814084932	2.9359350381846805	0.6706067045890324	0.7982391665601432	0.6734468873833568	0.5099825834078998	0.6693813538178928	0.9879085329751337	456.0	8.856454731742234	500.0	1.152862330257227
106	Jan14_100x_M1BP_rep1_3R2_B-C-A_Position002_1_cmle.ics	42	1	0	2.3826	0.687545504971255	1.0	0.2855488940285175	3.3502348500706622	0.5847945107795676	0.72548945812964	0.579775138458613	0.40075151928120367	0.731786976547444	0.9936708229616504	390.0	7.6623691247732175	387.0	0.8923154436190937
107	Jan14_100x_M1BP_rep1_3R2_B-C-A_Position002_1_cmle.ics	42	2	0	1.083	0.1459114905355603	1.0	0.3096022994467427	2.758982808938776	0.24912646282812118	0.35560688054131573	0.24912646282812118	0.12766517973869157	0.9123026773668447	1.0070863558929062	126.0	2.3945164712483584	74.0	0.17062362487806956
108	Jan14_100x_M1BP_rep1_3R2_B-C-A_Position002_1_cmle.ics	44	1	0	2.3826	1.1535316172061807	1.0	0.28709856951138846	2.514236396711957	0.7482423187412341	0.8524111463373937	0.7482423187412341	0.6188210569989312	0.5945664582384014	0.9838891328309806	426.0	8.209428801921723	443.0	1.021436024607903
109	Jan14_100x_M1BP_rep1_3R2_B-C-A_Position002_1_cmle.ics	47	1	0	1.9493999999999998	0.9971598751598192	1.0	0.29661103531999444	2.987535529844543	0.6573831118393341	0.775440250721675	0.6573831118393341	0.5478218361266438	0.668423266408419	0.9948261169359359	330.0	6.368317265132197	307.0	0.7078574707779374
110	Jan14_100x_M1BP_rep1_3R2_B-C-A_Position002_1_cmle.ics	47	2	0	1.5162	1.6649493785096108	1.0	0.28608946224838927	2.258992853712514	0.835106444644534	0.8984534708025953	0.8322506598447288	0.7627843708578561	0.5259896196835864	0.992053730637743	240.0	4.614481466394018	187.0	0.4311705115162029
111	Jan14_100x_M1BP_rep1_3R2_B-C-A_Position002_1_cmle.ics	48	1	0	2.3826	1.0024833655297731	1.0	0.2754761091636428	2.962741133471424	0.7247021673604134	0.8413749641165494	0.703391883163485	0.5780554758145543	0.6669056609446604	0.9906499110808663	428.0	8.324339960353708	437.0	1.0076016766448164
112	Jan14_100x_M1BP_rep1_3R2_B-C-A_Position003_2_cmle.ics	1	1	0	2.3826	1.663646957482313	1.0	0.28998749682507724	3.2078722397014676	0.8707738053522621	0.929610143868326	0.8700779912497623	0.804348587847782	0.44997393923132173	0.9981662046240563	392.0	7.707064536683946	393.0	0.9061497915821805
113	Jan14_100x_M1BP_rep1_3R2_B-C-A_Position003_2_cmle.ics	2	1	0	1.5162	0.23070632344123612	1.0	0.28382355299330775	2.6783249980304986	0.42748091603053434	0.5848063706220994	0.42748091603053434	0.20627171514798	0.8310641510612836	0.9932177684320826	182.0	3.5055565117062404	123.0	0.2836041332432778
114	Jan14_100x_M1BP_rep1_3R2_B-C-A_Position003_2_cmle.ics	3	1	0	1.2995999999999999	1.245083401423282	1.0	0.1799661525504935	1.2965816153258976	0.9005480645520763	0.9826361803649036	0.8964046560160468	0.75860846308922	0.4546018874647493	0.8706815400283823	290.0	5.59143527111972	197.0	0.4542277581213474
115	Jan14_100x_M1BP_rep1_3R2_B-C-A_Position003_2_cmle.ics	4	1	0	1.9493999999999998	0.1459114905355603	1.0	0.2735949790571732	2.1037557350233342	0.42323967456303596	0.6515148264747368	0.42323967456303596	0.1393136219074639	0.8147437758712207	0.9887552065386226	386.0	7.432546807909244	373.0	0.8600352983718913
116	Jan14_100x_M1BP_rep1_3R2_B-C-A_Position003_2_cmle.ics	5	1	0	2.166	1.3389208086236206	1.0	0.28001117944576587	1.8755102856788912	0.7828871205332246	0.8766648846359465	0.7821525136248428	0.6545289862040053	0.6297733969045499	0.9672728064329803	478.0	9.137457023196466	520.0	1.1989768234675162
117	Jan14_100x_M1BP_rep1_3R2_B-C-A_Position003_2_cmle.ics	6	1	0	1.7328	0.0	1.0	0.12310091616937174	1.3903528373150187	0.3370831103154242	0.6842666248315831	0.3370831103154242	0.02207415883796903	0.8244414594403686	0.6419769381202403	526.0	9.835662927607265	398.0	0.9176784148847528
118	Jan14_100x_M1BP_rep1_3R2_B-C-A_Position003_2_cmle.ics	7	1	0	1.7328	0.0	1.0	0.21206460971609653	2.2041231018699197	0.164264795056058	0.34984969487414364	0.1250951502406172	0.03171244629655911	0.9381753545239434	0.9335186515886914	234.0	4.550610977183091	155.0	0.35738732237974036
119	Jan14_100x_M1BP_rep1_3R2_B-C-A_Position003_2_cmle.ics	8	1	0	1.7328	0.0	1.0	0.175806833573011	1.0955764321546573	0.2658414130942944	0.42173709779051566	0.25959306461776127	0.020936235949346505	0.8830157170767857	0.9151542394103184	538.0	10.127240647912057	492.0	1.1344165329731113
120	Jan14_100x_M1BP_rep1_3R2_B-C-A_Position003_2_cmle.ics	10	1	0	2.166	1.927468146499159	1.0	0.31396875478406777	2.574284196671127	0.8092547036581477	0.8734510956220674	0.8087831989431006	0.7497551364402533	0.5851352651438907	0.9906376910375959	350.0	6.768460886558644	345.0	0.7954750078774867
121	Jan14_100x_M1BP_rep1_3R2_B-C-A_Position003_2_cmle.ics	10	2	0	2.3826	1.571514847577277	1.0	0.28551166229470953	2.4708397453453106	0.7545852125187918	0.8406883513279577	0.7542367090337571	0.6520443259988156	0.6590161026415501	0.9768497211244533	484.0	9.341759005449916	535.0	1.2335626933752328
122	Jan14_100x_M1BP_rep1_3R2_B-C-A_Position003_2_cmle.ics	11	1	0	1.5162	0.0	1.0	0.2736563332129492	2.0027461262347073	0.1794022135330373	0.39816138530433715	0.1794022135330373	0.03030589928330004	0.9172726136241376	0.9596649275659366	264.0	4.986989667439828	211.0	0.48650790336854977
123	Jan14_100x_M1BP_rep1_3R2_B-C-A_Position003_2_cmle.ics	12	1	0	1.5162	0.0	1.0	0.2740650086822394	1.9771409856536126	0.1625323919765248	0.32685880111442306	0.16434031624767637	0.02169277340218898	0.943969377584614	0.9754692844201133	258.0	4.923119178228901	204.0	0.47036783074494865
124	Jan14_100x_M1BP_rep1_3R2_B-C-A_Position003_2_cmle.ics	12	2	0	1.7328	1.571514847577277	1.0	0.2771895424899805	1.8931318346250372	0.8518939165666127	0.9213089371723138	0.8498263929129368	0.7518253081583741	0.5119028000249004	0.988128780138907	276.0	5.20835164122336	227.0	0.5233994979367811
125	Jan14_100x_M1BP_rep1_3R2_B-C-A_Position003_2_cmle.ics	13	1	0	2.3826	1.571514847577277	1.0	0.30303081997532	2.9538186772244486	0.7414284493129207	0.8228115311724026	0.7414284493129207	0.6406839310398028	0.5996628290037562	0.9978153723872721	398.0	7.747529777054454	411.0	0.9476528354714405
126	Jan14_100x_M1BP_rep1_3R2_B-C-A_Position003_2_cmle.ics	13	2	0	1.9493999999999998	2.362701411156373	1.0	0.316529012566393	2.9713018086591805	0.8875737794466255	0.9246297736422601	0.8733130541928409	0.8249350032003235	0.5710940301195878	0.9977944721673393	318.0	6.1469552913486645	300.0	0.6917173981543362
127	Jan14_100x_M1BP_rep1_3R2_B-C-A_Position003_2_cmle.ics	13	3	0	1.7328	1.0317500441073144	1.0	0.32115293268064776	2.75495507149876	0.5774592975133381	0.6893580380244309	0.5799048868002811	0.481538198520137	0.7655353686589425	1.0002325854943175	278.0	5.346668048495768	247.0	0.5695139911470701
128	Jan14_100x_M1BP_rep1_3R2_B-C-A_Position003_2_cmle.ics	14	1	0	2.5991999999999997	0.0	1.0	0.09166776964313862	1.9404677798823515	0.12146497721397281	0.29218113052052214	0.06417369378915198	0.022234158928247316	0.9654348701904427	0.8322515617579508	590.0	11.968073573963228	408.0	0.9407356614898973
129	Jan14_100x_M1BP_rep1_3R2_B-C-A_Position003_2_cmle.ics	15	1	0	1.9493999999999998	0.2918229810711206	1.0	0.20465990143019863	1.6960229978785681	0.4816655028558128	0.7247341139818445	0.4816655028558128	0.18967431200873752	0.7966246060195156	0.9128762921856663	406.0	7.715664185133596	348.0	0.8023921818590299
130	Jan14_100x_M1BP_rep1_3R2_B-C-A_Position003_2_cmle.ics	15	2	0	1.2995999999999999	0.0	1.0	0.22561917067413154	1.8149454823741829	0.21026928792680524	0.3896796834434477	0.21026928792680524	0.021781167749906	0.9135602360382683	0.9598851443869941	170.0	3.237384040241869	99.0	0.22826674139093092
131	Jan14_100x_M1BP_rep1_3R2_B-C-A_Position003_2_cmle.ics	16	1	0	1.9493999999999998	0.744005537498231	1.0	0.26800316476121455	2.3398093529032877	0.6309183154803366	0.7633850411340575	0.6294122630320601	0.441023927408272	0.7011251308274676	0.9482689434613413	422.0	7.93279598737691	422.0	0.9730158067370995
132	Jan14_100x_M1BP_rep1_3R2_B-C-A_Position003_2_cmle.ics	17	1	0	2.166	0.0	1.0	0.24329485007063623	2.1397706591790953	0.20301596853318243	0.5078647118132076	0.21123336694150982	0.02083441264730145	0.915855716195641	0.8778688231396605	488.0	9.290718336228853	500.0	1.152862330257227
133	Jan14_100x_M1BP_rep1_3R2_B-C-A_Position003_2_cmle.ics	18	1	0	2.166	0.0	1.0	0.29447176073693826	2.9374207629907128	0.30192767728404774	0.49256537554069996	0.287599128326124	0.02082309280377507	0.8958082956558255	0.9920466825146138	390.0	7.545342880571121	393.0	0.9061497915821805
134	Jan14_100x_M1BP_rep1_3R2_B-C-A_Position003_2_cmle.ics	18	2	0	1.083	0.0	1.0	0.13855837319025102	1.6131189892791544	0.2533179315768777	0.40966624066063706	0.2533179315768777	0.02082309280377507	0.8990310571392123	0.6533595917280207	200.0	3.7907889747006993	99.0	0.22826674139093092
135	Jan14_100x_M1BP_rep1_3R2_B-C-A_Position003_2_cmle.ics	19	1	0	1.5162	1.2381000529287771	1.0	0.25562715244778156	2.0157395590810845	0.7841022826332612	0.8415071191037355	0.7859490524004779	0.7172924805475737	0.5379791438893508	0.9721703100422453	232.0	4.459105067591521	168.0	0.3873617429664282
136	Jan14_100x_M1BP_rep1_3R2_B-C-A_Position003_2_cmle.ics	19	2	0	1.083	0.8815276241084421	1.0	0.3426789479021379	2.7551977107362835	0.655002744325703	0.7310302521551029	0.655002744325703	0.5633745520291867	0.7225175039117732	1.0191432532047429	114.0	2.1965597463052466	67.0	0.15448355225446841
137	Jan14_100x_M1BP_rep1_3R2_B-C-A_Position003_2_cmle.ics	19	3	0	1.083	1.9846108354050542	1.0	0.3096022994467427	2.6423374595958578	0.9327478771833533	0.9576372970006134	0.9327478771833533	0.9035708520324154	0.4027429328058622	1.0142914696523337	126.0	2.4179217200887786	74.0	0.17062362487806956
138	Jan14_100x_M1BP_rep1_3R2_B-C-A_Position003_2_cmle.ics	20	1	0	2.8158	0.0	1.0	0.20329481083967424	2.5494958854729646	0.1423311573141175	0.3299106686848239	0.1423311573141175	0.02204031980982273	0.9569378428776916	0.8740492701002142	470.0	9.23953836163859	432.0	0.9960730533422443
139	Jan14_100x_M1BP_rep1_3R2_B-C-A_Position003_2_cmle.ics	23	1	0	0.8664	1.1961505589055579	1.0	0.3503980382358139	2.604543861674547	0.8075736132405551	0.8566654872823053	0.8069151236387939	0.741935959429178	0.5343854012370912	1.0111922679401115	98.0	1.8858069487002562	54.0	0.12450913166778053
140	Jan14_100x_M1BP_rep1_3R2_B-C-A_Position003_2_cmle.ics	23	2	0	1.7328	0.0	1.0	0.14425028715339702	1.8521346352260297	0.08724495813185518	0.250570035774659	0.08724495813185518	0.03146007783936785	0.9404195384937193	0.9083766035125813	258.0	5.086955920111839	148.0	0.3412472497561391
141	Jan14_100x_M1BP_rep1_3R2_B-C-A_Position003_2_cmle.ics	24	1	0	2.3826	0.8779414014559871	1.0	0.28130151920425434	2.0261715573236123	0.5886567562459	0.7551284759670444	0.5869222473009484	0.43134568985645827	0.7387421561863118	0.9547608555773599	688.0	12.824049573684999	900.0	2.0751521944630085
142	Jan14_100x_M1BP_rep1_3R2_B-C-A_Position003_2_cmle.ics	25	1	0	2.166	2.5991999999999997	1.0	0.24479942755245143	1.6186277799663802	0.9932453060601435	0.9998679003792726	0.9885572372978876	0.9193869403379402	0.2040596957828593	0.9535500660420991	462.0	8.80329897675107	462.0	1.0652447931576776
143	Jan14_100x_M1BP_rep1_3R2_B-C-A_Position003_2_cmle.ics	25	2	0	1.2995999999999999	0.2918229810711206	1.0	0.2802993217799496	2.4067776839332793	0.2888813217007386	0.43711617721310897	0.28510620809506476	0.16830519122153986	0.8883767206030428	0.9904473215746071	156.0	2.971326654547609	97.0	0.22365529206990203
144	Jan14_100x_M1BP_rep1_3R2_B-C-A_Position003_2_cmle.ics	25	3	0	1.2995999999999999	1.1736910802652913	1.0	0.35501294533550837	2.846840922504984	0.6420481899416414	0.72808907624203	0.641754635228914	0.5671902704226014	0.7395517780818249	1.0161123669035792	168.0	3.2394991260119803	122.0	0.2812984085827634
145	Jan14_100x_M1BP_rep1_3R2_B-C-A_Position003_2_cmle.ics	26	1	0	1.7328	0.0	1.0	0.18112619036754718	2.1894960722094483	0.16170360110803325	0.34204343094578554	0.09276068460625247	0.032072368421052634	0.9340222602442214	0.9225386547590032	254.0	4.97415984744996	162.0	0.37352739500334153
146	Jan14_100x_M1BP_rep1_3R2_B-C-A_Position003_2_cmle.ics	27	1	0	1.9493999999999998	2.551399237774943	1.0	0.2805176165723044	2.678641342124327	0.9758165260527936	0.9942630445015751	0.9747619220045624	0.9339469348589636	0.32567871884533384	0.9920259376674228	334.0	6.457708088953655	304.0	0.700940296796394
147	Jan14_100x_M1BP_rep1_3R2_B-C-A_Position003_2_cmle.ics	27	2	0	1.5162	1.6816743046573868	1.0	0.2774693236078138	2.9083565478204605	0.8498796031429916	0.9038454575080567	0.8446156352970996	0.7792437628996632	0.5363181326858495	0.9926219971870559	198.0	3.8163093093112295	138.0	0.3181900031509946
148	Jan14_100x_M1BP_rep1_3R2_B-C-A_Position003_2_cmle.ics	28	1	0	1.9493999999999998	2.0588036531258833	1.0	0.25626182686905513	1.7070421225408112	0.9264849722606947	0.9684558322965328	0.9228307393757287	0.8328442764697137	0.46170679332593856	0.966595698547993	486.0	9.269428173158555	510.0	1.1759195768623716
149	Jan14_100x_M1BP_rep1_3R2_B-C-A_Position003_2_cmle.ics	29	1	0	2.3826	2.1380072994357717	1.0	0.27313787772081394	3.1560269188344203	0.9606071076011846	0.989837117472853	0.9590819348469891	0.9061204343534057	0.3811840168257842	0.9849838748375324	408.0	7.971006836608098	405.0	0.9338184875083538
150	Jan14_100x_M1BP_rep1_3R2_B-C-A_Position003_2_cmle.ics	30	1	0	1.7328	1.2269033092775323	1.0	0.2737895642435303	2.7511069472681315	0.7657790260484723	0.8518796653700005	0.7653484727875319	0.6768222165482645	0.5969671727749709	0.9933983646424734	282.0	5.412653623476805	233.0	0.5372338458998677
151	Jan14_100x_M1BP_rep1_3R2_B-C-A_Position003_2_cmle.ics	30	2	0	1.5162	0.2918229810711206	1.0	0.2917507717704062	2.687776779183694	0.3976009171785745	0.5141106321623286	0.3927446769098291	0.20150142933669765	0.8404049697702849	0.9946513790723573	222.0	4.235628008037875	168.0	0.3873617429664282
152	Jan14_100x_M1BP_rep1_3R2_B-C-A_Position003_2_cmle.ics	31	1	0	3.0324	0.65253602307166	1.0	0.29802268820565436	2.718368817447478	0.537903581627854	0.7130418866698667	0.5354647582752718	0.3425783162906612	0.7918980478394743	0.9756969692343153	614.0	11.942692544721881	781.0	1.8007709598617885
153	Jan14_100x_M1BP_rep1_3R2_B-C-A_Position003_2_cmle.ics	32	1	0	1.9493999999999998	0.6016084874694266	1.0	0.30716697578350816	2.8131083094208904	0.5814721496412426	0.7330990004562233	0.5600555762929783	0.3981922151714985	0.7426723599795214	0.9864352781929682	378.0	7.2537651602663304	383.0	0.8830925449770358
154	Jan14_100x_M1BP_rep1_3R2_B-C-A_Position003_2_cmle.ics	33	1	0	2.3826	2.0763569109711253	1.0	0.2850995333132737	2.427824625216695	0.9194196007396506	0.9658647496131929	0.9175402845390392	0.8487678780331334	0.45342433920081693	0.95151047592848	480.0	9.111936688585935	528.0	1.2174226207516319
155	Jan14_100x_M1BP_rep1_3R2_B-C-A_Position003_2_cmle.ics	34	1	0	1.7328	1.2927790998539732	1.0	0.31555989311740223	2.716376763209803	0.7848864641698614	0.8697778433107245	0.7831023296962548	0.6877248599233264	0.6257914318007647	0.995852463850199	296.0	5.678711009171069	269.0	0.6202399336783881
156	Jan14_100x_M1BP_rep1_3R2_B-C-A_Position003_2_cmle.ics	34	2	0	1.5162	0.32626801153583	1.0	0.31858195360261005	3.074297469979133	0.40548019266686325	0.5251425341590484	0.39951833284183624	0.22459697237786297	0.8507492497210439	1.0026669535356911	190.0	3.6843381593491547	139.0	0.32049572781150915
157	Jan14_100x_M1BP_rep1_3R2_B-C-A_Position003_2_cmle.ics	35	1	0	2.166	2.232987548624413	1.0	0.2824052180390035	2.42608875124238	0.9403169393135554	0.9747529116412842	0.9398782127580058	0.8834449784089663	0.3669775077458143	0.9829617704346763	460.0	8.852224560202004	493.0	1.1367222576336258
158	Jan14_100x_M1BP_rep1_3R2_B-C-A_Position003_2_cmle.ics	36	1	0	2.5991999999999997	0.5836459621422412	1.0	0.2803707626476894	2.599819304436778	0.5664835345113579	0.7156955315511062	0.5618572298314625	0.3532050557599134	0.7277360598227163	0.98757748225469	496.0	9.586526228073874	550.0	1.26814856328295
159	Jan14_100x_M1BP_rep1_3R2_B-C-A_Position003_2_cmle.ics	37	1	0	2.3826	0.9733510449106972	1.0	0.2929465337563382	3.192253921544434	0.7046129409205647	0.8196936509462118	0.7040210842611656	0.5616820869776359	0.6172759152594712	0.993836116279836	392.0	7.660254039003107	395.0	0.9107612409032094
160	Jan14_100x_M1BP_rep1_3R2_B-C-A_Position003_2_cmle.ics	38	1	0	1.9493999999999998	1.1179489136237186	1.0	0.2970022655064942	2.9021570346723573	0.7325391007378989	0.808238480481456	0.7295190269041171	0.5957161481767621	0.6219875326728646	0.9968566438312731	308.0	5.97028872947586	277.0	0.6386857309625038
161	Jan14_100x_M1BP_rep1_3R2_B-C-A_Position003_2_cmle.ics	38	2	0	1.5162	0.10317500441073144	1.0	0.2934495372487288	2.5064618146842035	0.26142075159453754	0.40510252009358716	0.26142075159453754	0.05253523785276262	0.9084794073718848	0.9923142928399665	232.0	4.412294569910682	180.0	0.4150304388926017
162	Jan14_100x_M1BP_rep1_3R2_B-C-A_Position003_2_cmle.ics	39	1	0	2.3826	0.5963412819178956	1.0	0.28565451207855913	2.9699989986740536	0.5458734907384185	0.6957180860592598	0.5454435527211494	0.387658539643868	0.7029160832807482	0.9850998879326663	428.0	8.300934711513289	445.0	1.0260474739289323
163	Jan14_100x_M1BP_rep1_3R2_B-C-A_Position003_2_cmle.ics	40	1	0	2.166	1.9024530800922563	1.0	0.27192455544863364	2.9584018966196313	0.9429726650730622	0.9796683722186004	0.9434599656255557	0.887878069499595	0.28204699698517743	0.9933123336667101	336.0	6.478998252023963	302.0	0.696328847475365
164	Jan14_100x_M1BP_rep1_3R2_B-C-A_Position003_2_cmle.ics	41	1	0	1.9493999999999998	1.9313502455959253	1.0	0.2625421582420866	1.55263113162928	0.9136963269529229	0.9620193136747716	0.9121184687015003	0.8349974133471288	0.3984109219997684	0.9775951644220778	452.0	8.556416668356995	463.0	1.067550517818192
165	Jan14_100x_M1BP_rep1_3R2_B-C-A_Position003_2_cmle.ics	42	1	0	2.166	0.3095250132321943	1.0	0.3089484987853327	3.1692088233653397	0.41449571702250654	0.5943162762699638	0.4246573379133085	0.2120396336656841	0.8294577882139709	0.9973443446024454	372.0	7.236705168736239	375.0	0.8646467476929202
166	Jan14_100x_M1BP_rep1_3R2_B-C-A_Position003_2_cmle.ics	43	1	0	1.9493999999999998	1.44445006175024	1.0	0.13635840035297345	1.3352499482866207	0.8535569573417802	0.9444391802257899	0.8513144001949265	0.7326122857839024	0.49641315749848214	0.6546334463987825	546.0	10.235806549033715	443.0	1.021436024607903
167	Jan14_100x_M1BP_rep1_3R2_B-C-A_Position003_2_cmle.ics	44	1	0	1.9493999999999998	0.0	1.0	0.2832713745507226	2.4361955521369305	0.32285802986193685	0.562345140259725	0.309742910865223	0.02516708743607917	0.8870538165397345	0.9901232566349618	358.0	6.8536215388398825	339.0	0.7816406599143998
168	Jan14_100x_M1BP_rep1_3R2_B-C-A_Position003_2_cmle.ics	45	1	0	1.5162	0.8058225447605828	1.0	0.2962219750727617	2.6758467583193606	0.7610911270983214	0.8713489208633094	0.75689448441247	0.6128776978417266	0.6255987761471198	0.9975525050604616	220.0	4.214337844967567	167.0	0.3850560183059138
169	Jan14_100x_M1BP_rep1_3R2_B-C-A_Position003_2_cmle.ics	46	1	0	2.166	2.5469962482831505	1.0	0.2562741862998359	2.20498754170384	0.9785929331849441	0.9933269188987864	0.975156628963389	0.9383903907632143	0.30389573240883583	0.9552074145250127	386.0	7.432546807909244	361.0	0.8323666024457179
170	Jan14_100x_M1BP_rep1_3R2_B-C-A_Position003_2_cmle.ics	46	2	0	1.2995999999999999	2.1652184899744737	1.0	0.31365172603656777	2.8831040733721385	0.9152718227487774	0.9399023646206985	0.9145712600816732	0.8840036713030909	0.4490149407356482	1.0015687328419676	144.0	2.7967751784449164	91.0	0.20982094410681532
171	Jan14_100x_M1BP_rep1_3R2_B-C-A_Position003_2_cmle.ics	47	1	0	2.166	0.0	1.0	0.21801308531736052	2.7966313893644985	0.22202946891915032	0.4915643543715705	0.17897268280334447	0.028013342168549112	0.9234446110001056	0.9255914552585736	334.0	6.457708088953656	268.0	0.6179342090178737
172	Jan14_100x_M1BP_rep1_3R2_B-C-A_Position003_2_cmle.ics	48	1	0	2.166	0.5158750220536572	1.0	0.27363616788777734	2.373808271916989	0.5025628880959166	0.6555394106762251	0.49385268109804803	0.3124455612062633	0.7932970317909718	0.9746403235754565	468.0	9.031006207844925	498.0	1.1482508809361982
173	Jan14_100x_M1BP_rep1_3R2_B-C-A_Position003_2_cmle.ics	49	1	0	2.166	1.8066794966622155	1.0	0.29361723058153616	2.659978291003555	0.8990250334362019	0.9533878079556893	0.8958208292178056	0.8145909441060128	0.4820063262095588	0.9928912917964395	410.0	7.851865506635891	423.0	0.9753215313976139
174	Jan14_100x_M1BP_rep1_3R2_B-C-A_Position003_2_cmle.ics	50	1	0	1.7328	0.0	1.0	0.23686504768105654	1.4218922968103394	0.3662563086646856	0.6067373001273525	0.3555374746474223	0.02452419697184095	0.850061033206911	0.9733018535781738	380.0	7.181434327974962	339.0	0.7816406599143998
175	Jan14_100x_M1BP_rep1_3R2_B-C-A_Position003_2_cmle.ics	51	1	0	3.0324	0.0	1.0	0.16652108529990084	3.258586314402538	0.1489130117882584	0.3346363910242082	0.1489130117882584	0.02274560491355601	0.9411950794618072	0.8855404763253216	466.0	9.24376853317882	386.0	0.8900097189585793
176	Jan14_100x_M1BP_rep1_3R2_B-C-A_Position003_2_cmle.ics	52	1	0	1.7328	0.0	1.0	0.28329584155178056	2.738462491450648	0.2263011560411687	0.4161748207404517	0.19804887566460172	0.03124237842056485	0.922058985710608	0.9898206968140335	256.0	4.948639512839429	205.0	0.472673555405463
177	Jan14_100x_M1BP_rep1_3R2_B-C-A_Position003_2_cmle.ics	53	1	0	2.3826	0.0	1.0	0.19982652233804404	3.249821648380281	0.16918153888052018	0.3446736623518098	0.14648385971183223	0.029365707525893396	0.9430019001134942	0.892453641930418	306.0	6.112835308288488	225.0	0.5187880486157521
178	Jan14_100x_M1BP_rep1_3R2_B-C-A_Position003_2_cmle.ics	54	1	0	2.166	0.7857574237886386	1.0	0.2885306964123206	2.43693350661256	0.6143718026532559	0.7413335645538889	0.6017428249371369	0.47719587271308417	0.7491050825719947	0.9866301324260788	438.0	8.360575029183998	463.0	1.067550517818192
179	Jan14_100x_M1BP_rep1_3R2_B-C-A_Position003_2_cmle.ics	55	1	0	2.166	0.2918229810711206	1.0	0.30361808326144357	2.633379986755541	0.4316420672829755	0.6088768099008235	0.4095774015946757	0.20257802787410847	0.8637122865501644	0.983270682751765	408.0	7.830575343565582	427.0	0.9845444300396717
180	Jan14_100x_M1BP_rep1_3R2_B-C-A_Position003_2_cmle.ics	56	1	0	1.9493999999999998	0.0	1.0	0.2507926327666105	3.3013627517741333	0.16168575157770093	0.32372584110409913	0.14288341384429762	0.021794026490125632	0.9316498771659061	0.9632041837014294	282.0	5.482869369998065	223.0	0.5141765992947233
181	Jan14_100x_M1BP_rep1_3R2_B-C-A_Position003_2_cmle.ics	56	2	0	1.7328	0.0	1.0	0.22530738055286387	2.4234400764337156	0.14288341384429762	0.38474597557310797	0.16021009100654404	0.021794026490125632	0.9594802520971206	0.9133002567037267	294.0	5.610610348419919	225.0	0.5187880486157521
182	Jan14_100x_M1BP_rep1_3R2_B-C-A_Position003_2_cmle.ics	57	1	0	1.7328	1.7570070134165061	1.0	0.14433427797426315	1.3185997203703017	0.9529336841978779	0.9824928204943345	0.9291582054640344	0.7856161557902663	0.4849828741977482	0.8046362625361821	580.0	10.902007556154437	499.0	1.1505566055967125
183	Jan14_100x_M1BP_rep1_3R2_B-C-A_Position003_2_cmle.ics	58	1	0	2.166	0.9733510449106972	1.0	0.25472372866944265	2.2443827220073125	0.7303571025739358	0.8559926910149113	0.7300593291073564	0.5420108732432494	0.6388154065056779	0.976665322473731	444.0	8.471256016075762	444.0	1.0237417492684175
184	Jan14_100x_M1BP_rep1_3R2_B-C-A_Position003_2_cmle.ics	59	1	0	2.5991999999999997	1.4751040190545512	1.0	0.26488370323517435	2.39968573816706	0.772916880363798	0.876960518539142	0.7700692134480215	0.6450637183789302	0.6599770777598509	0.9757846142445222	584.0	11.202045619539671	683.0	1.5748099431313722
185	Jan14_100x_M1BP_rep1_3R2_B-C-A_Position003_2_cmle.ics	59	2	0	1.2995999999999999	1.401081809291592	1.0	0.28230249772101607	2.0826325385896265	0.7086025917188088	0.7949545496729823	0.707256910354664	0.604628557751955	0.67887471874818	0.9979579905007184	194.0	3.726918485489773	135.0	0.31127282916945126
186	Jan14_100x_M1BP_rep1_3R2_B-C-A_Position003_2_cmle.ics	60	1	0	2.5991999999999997	0.3720027687491155	1.0	0.1936331777366108	2.3809342303040504	0.49435915407529213	0.6833679287245084	0.4790944993328032	0.2426490409887992	0.8143505077742431	0.8624408969788242	592.0	11.193585276459233	596.0	1.3742118976666147
187	Jan14_100x_M1BP_rep1_3R2_B-C-A_Position003_2_cmle.ics	61	1	0	2.166	0.8254000352858515	1.0	0.3242980478396387	2.3116824896893453	0.5794623423988705	0.672923733798702	0.5772221023941646	0.429941028255456	0.7584679569060565	0.9737294740339485	454.0	8.64792257794856	518.0	1.194365374146487
188	Jan14_100x_M1BP_rep1_3R2_B-C-A_Position003_2_cmle.ics	61	2	0	1.9493999999999998	0.0	1.0	0.2933122770712692	2.7291232340696476	0.22566618953312811	0.3727573089668425	0.1820011176689739	0.016481940822369066	0.9263134982924659	0.9963693556799679	324.0	6.210825780559592	297.0	0.6848002241727928
189	Jan14_100x_M1BP_rep1_3R2_B-C-A_Position003_2_cmle.ics	62	1	0	1.5162	0.0	1.0	0.245420723431564	2.3878566859662707	0.2095664877464257	0.43058222944469066	0.2095664877464257	0.03474992203017022	0.9404629010626037	0.9684621794674424	190.0	3.6141224128278955	122.0	0.2812984085827634
190	Jan14_100x_M1BP_rep1_3R2_B-C-A_Position003_2_cmle.ics	63	1	0	1.9493999999999998	1.242391573779135	1.0	0.2800201666166631	2.0847210539189387	0.7980283626684529	0.9072219920852467	0.7945689632378216	0.6485624763130293	0.5843794578390626	0.979148001980422	436.0	8.315879617273268	453.0	1.0444932712130475
191	Jan14_100x_M1BP_rep1_3R2_B-C-A_Position004_3_cmle.ics	1	1	0	1.2995999999999999	1.9191660196979938	1.0	0.2795679985921581	2.8755746870692898	0.885730629176801	0.9180637780371768	0.8854283415571068	0.8470982713798733	0.4865415849853338	0.9988161418516138	128.0	2.486022380839927	72.0	0.16601217555704068
192	Jan14_100x_M1BP_rep1_3R2_B-C-A_Position004_3_cmle.ics	1	2	0	2.166	0.744005537498231	1.0	0.295648153262962	2.837398330580527	0.6140484683318839	0.7528194133759947	0.6135880610341957	0.44716012407744143	0.7032679387665293	0.9980400951994891	366.0	7.079213684163634	358.0	0.8254494284641746
193	Jan14_100x_M1BP_rep1_3R2_B-C-A_Position004_3_cmle.ics	2	1	0	1.7328	0.9755754663213545	1.0	0.281424134121645	2.8425273847230526	0.8070523268543071	0.8936799085313937	0.8032208626268033	0.6797686525409298	0.5435934262346775	0.9946131949200153	222.0	4.3058437545591355	165.0	0.3804445689848849
194	Jan14_100x_M1BP_rep1_3R2_B-C-A_Position004_3_cmle.ics	3	1	0	2.166	0.8779414014559871	1.0	0.28345319956010046	2.959531029243449	0.5831401209677419	0.7019439607771261	0.5831401209677419	0.438922745601173	0.7193233779335121	0.9962216372923615	348.0	6.747170723488336	325.0	0.7493605146671976
195	Jan14_100x_M1BP_rep1_3R2_B-C-A_Position004_3_cmle.ics	3	2	0	2.166	1.7328	1.0	0.286310949761446	2.7480193226353204	0.9084356671554252	0.9539314516129033	0.8843406341642229	0.7392274560117302	0.4753097131611845	0.9951065601446625	372.0	7.143084173374563	361.0	0.8323666024457179
196	Jan14_100x_M1BP_rep1_3R2_B-C-A_Position004_3_cmle.ics	3	3	0	1.2995999999999999	2.166	1.0	0.24505749706737262	1.7063601379979163	0.9133385263929619	0.9551800769794722	0.9063508064516129	0.8299486803519062	0.3953296020764089	0.9728209737942685	250.0	4.697527032905144	184.0	0.42425333753465955
197	Jan14_100x_M1BP_rep1_3R2_B-C-A_Position004_3_cmle.ics	4	1	0	2.166	1.021380433748922	1.0	0.23653028005927226	1.7694337220932672	0.7275981871882704	0.8776392765026078	0.7256617006907887	0.5535584973515699	0.6041769820839469	0.9483964013675832	488.0	9.290718336228865	493.0	1.1367222576336258
198	Jan14_100x_M1BP_rep1_3R2_B-C-A_Position004_3_cmle.ics	5	1	0	2.5991999999999997	0.815064591942846	1.0	0.28416715778922913	2.8362238304887577	0.5425183505674076	0.6685017234074226	0.5412071867807208	0.39274890163790505	0.7958477387169214	0.9900829157583866	464.0	8.988425881704305	501.0	1.1551680549177414
199	Jan14_100x_M1BP_rep1_3R2_B-C-A_Position004_3_cmle.ics	5	2	0	2.5991999999999997	2.5991999999999997	1.0	0.2982058651649686	3.2203138838071763	0.9284795462266348	0.9624409785442456	0.9134097510888194	0.8666630404494983	0.5068634314992068	0.9946970173122929	480.0	9.392799674670982	540.0	1.245091316677805
200	Jan14_100x_M1BP_rep1_3R2_B-C-A_Position004_3_cmle.ics	6	1	0	1.5162	0.41270001764292574	1.0	0.2872969962130584	2.3400005577160505	0.5404008081416507	0.6588236770445105	0.5302362935913363	0.37468157462134044	0.7510970736132904	0.9927027890870748	216.0	4.17175751882695	160.0	0.3689159456823127
201	Jan14_100x_M1BP_rep1_3R2_B-C-A_Position004_3_cmle.ics	7	1	0	1.7328	1.0389843448820495	1.0	0.29767492507520615	2.9053420620758987	0.8250422577401203	0.9077818430793589	0.8193936281746796	0.7106147163917239	0.5475981190748433	1.0038008014097195	236.0	4.548495891412979	186.0	0.42886478685568846
202	Jan14_100x_M1BP_rep1_3R2_B-C-A_Position004_3_cmle.ics	8	1	0	2.8158	0.0	1.0	0.1861285691764036	2.657750701844068	0.1179997286387843	0.3146624096875954	0.1368338930158407	0.021630456904446933	0.9670339165404125	0.8896795651243962	472.0	9.331044271230175	416.0	0.9591814587740128
203	Jan14_100x_M1BP_rep1_3R2_B-C-A_Position004_3_cmle.ics	8	2	0	1.083	2.059387696586258	1.0	0.3421194399759285	3.5856444590398704	0.8918540755062583	0.9219497303347919	0.8919473559241545	0.854982870323259	0.32616212840411934	1.0106486066669447	100.0	1.9773128582918253	55.0	0.12681485632829495
204	Jan14_100x_M1BP_rep1_3R2_B-C-A_Position004_3_cmle.ics	9	1	0	1.9493999999999998	1.7066936201320784	1.0	0.27715326909900745	2.2809441653449514	0.916715703386027	0.9773774497581409	0.9173240911584302	0.8286391063681244	0.45374819285950324	0.988808582650787	402.0	7.649678610152558	399.0	0.9199841395452671
205	Jan14_100x_M1BP_rep1_3R2_B-C-A_Position004_3_cmle.ics	10	1	0	2.3826	2.425196540477585	1.0	0.29448949008187164	2.6824131558243733	0.963330635655096	0.9887973046675698	0.9610874575555517	0.9152342581678073	0.35602712720689944	0.9928193082535305	430.0	8.369035372264438	455.0	1.0491047205340767
206	Jan14_100x_M1BP_rep1_3R2_B-C-A_Position004_3_cmle.ics	11	1	0	1.9493999999999998	0.5556144027286182	1.0	0.2879954505503755	2.2810747358340264	0.5758397534668721	0.7268721109399076	0.5704255066966931	0.3733744221879815	0.7271892770125324	0.9888766065294771	412.0	7.919966167387038	422.0	0.9730158067370995
207	Jan14_100x_M1BP_rep1_3R2_B-C-A_Position004_3_cmle.ics	12	1	0	1.9493999999999998	0.8508028822180275	1.0	0.29386399788442835	1.9514246225459275	0.7083517752333301	0.8520374290387761	0.6972818243048206	0.5145795246800732	0.7262593871699287	0.9750011966937561	406.0	7.739069433974014	417.0	0.9614871834345272
208	Jan14_100x_M1BP_rep1_3R2_B-C-A_Position004_3_cmle.ics	13	1	0	2.166	1.0389843448820495	1.0	0.2731631479618686	2.2781992943979246	0.6252213114202303	0.7132566943198418	0.6236505332791789	0.4930751123667363	0.6921878963501027	0.985298265335782	418.0	8.054052403119226	420.0	0.9684043574160707
209	Jan14_100x_M1BP_rep1_3R2_B-C-A_Position004_3_cmle.ics	13	2	0	2.166	1.7328	1.0	0.26811840622081246	2.009158977511358	0.8695334115730445	0.923528910171686	0.8438848484984482	0.7282037703163323	0.4870915743121405	0.957551490899112	454.0	8.74154357331025	471.0	1.085996315102308
210	Jan14_100x_M1BP_rep1_3R2_B-C-A_Position004_3_cmle.ics	14	1	0	2.166	1.6592549201289784	1.0	0.27812217472664247	2.793283270430726	0.8915956336988881	0.9506730108648634	0.8885982544973411	0.7886974886135213	0.49014230703176204	0.9882421193097162	388.0	7.477242219819973	379.0	0.873869646334978
211	Jan14_100x_M1BP_rep1_3R2_B-C-A_Position004_3_cmle.ics	16	1	0	2.166	1.571514847577277	1.0	0.2618159224054556	2.8117003354451398	0.8401226757029189	0.9137860038175306	0.8391790164496965	0.7440474403242756	0.5440422353655143	0.9880533793111156	374.0	7.2579953318065495	348.0	0.8023921818590299
212	Jan14_100x_M1BP_rep1_3R2_B-C-A_Position004_3_cmle.ics	16	2	0	1.5162	1.4532932869245503	1.0	0.2839262842049886	3.135647480204683	0.7875479872177065	0.8461127672807601	0.7865571450018229	0.7208527248160936	0.5900466296325659	0.9959497205827109	180.0	3.5310768463167714	121.0	0.27899268392224896
213	Jan14_100x_M1BP_rep1_3R2_B-C-A_Position004_3_cmle.ics	17	1	0	2.166	0.5556144027286182	1.0	0.29053256467730654	2.977975789396456	0.5873570735887779	0.7358238800808883	0.5851995519571803	0.4251219713884065	0.7194927918011651	0.9946719049186413	302.0	5.883012991424514	266.0	0.6133227596968448
214	Jan14_100x_M1BP_rep1_3R2_B-C-A_Position004_3_cmle.ics	18	1	0	1.9493999999999998	0.5158750220536572	1.0	0.23099559860731833	1.601648127042826	0.5865742438308927	0.7861194111359895	0.5821702462961952	0.3144430835004174	0.7225187776733609	0.9669523893093872	420.0	8.028532068508696	389.0	0.8969268929401227
215	Jan14_100x_M1BP_rep1_3R2_B-C-A_Position004_3_cmle.ics	18	2	0	1.5162	0.7817319754002556	1.0	0.32479912567250246	2.8457262927397817	0.5898977211555715	0.7093771210572715	0.5883374031627646	0.46529462704499175	0.7501242079446373	1.0041681810909686	174.0	3.3969906105845857	123.0	0.2836041332432778
216	Jan14_100x_M1BP_rep1_3R2_B-C-A_Position004_3_cmle.ics	19	1	0	1.5162	0.0	1.0	0.09435029802487056	2.6456785480126848	0.34495309956075415	0.6218698199239558	0.3494832835718115	0.022847670718090733	0.8410031989858705	0.600652496845001	274.0	4.906198492068008	131.0	0.3020499305273935
217	Jan14_100x_M1BP_rep1_3R2_B-C-A_Position004_3_cmle.ics	19	2	0	1.5162	0.0	1.0	0.20168302794342516	1.8171562630739022	0.21344003777612724	0.434735345764696	0.21344003777612724	0.022847670718090733	0.9195731123222951	0.9393704974370801	258.0	4.8763086805480595	175.0	0.40350181559002946
218	Jan14_100x_M1BP_rep1_3R2_B-C-A_Position004_3_cmle.ics	19	3	0	1.2995999999999999	2.5991999999999997	1.0	0.22365439887372648	2.6876433363389896	0.9795428498349754	0.9932809648652504	0.977811444002302	0.9618402089492039	0.2389033928872244	0.8997342775964021	160.0	3.0373122295286454	90.0	0.20751521944630086
219	Jan14_100x_M1BP_rep1_3R2_B-C-A_Position004_3_cmle.ics	20	1	0	2.3826	2.1862391473222567	1.0	0.2943559063937729	2.9186642488077914	0.9396613040493037	0.9740571564834496	0.9379345220719739	0.8825788255415723	0.37057607340630855	0.9886256979730613	450.0	8.769178993690886	487.0	1.122887909670539
220	Jan14_100x_M1BP_rep1_3R2_B-C-A_Position004_3_cmle.ics	21	1	0	1.7328	0.4377344716066809	1.0	0.32799298300972984	2.619610998751042	0.528720944383595	0.6774239816408492	0.5165945165945166	0.3493454336827831	0.7786353247439438	1.0014956009849978	264.0	5.104015911641926	231.0	0.5326223965788388
221	Jan14_100x_M1BP_rep1_3R2_B-C-A_Position004_3_cmle.ics	22	1	0	1.7328	0.0	1.0	0.28263127738300114	2.4837480760069726	0.22688660889703022	0.47048243657520333	0.2379723047427416	0.0308558195157601	0.8969295649657488	0.9909784715601271	262.0	4.989104753209936	212.0	0.48881362802906425
222	Jan14_100x_M1BP_rep1_3R2_B-C-A_Position004_3_cmle.ics	23	1	0	1.9493999999999998	1.2225574214657589	1.0	0.21285421535501214	1.633473956409707	0.7905910326086957	0.8607579580745341	0.7879949534161491	0.6940872476708074	0.5272757723835103	0.850166386696353	386.0	7.385736310228406	329.0	0.7585834133092554
223	Jan14_100x_M1BP_rep1_3R2_B-C-A_Position004_3_cmle.ics	24	1	0	1.9493999999999998	0.5836459621422412	1.0	0.32306338346366936	1.9948247755357726	0.5636634336882906	0.7211545454934392	0.5324788116558354	0.37127198517992444	0.7566425356127945	0.9718494559300087	404.0	7.600753026701607	434.0	1.0006845026632731
224	Jan14_100x_M1BP_rep1_3R2_B-C-A_Position004_3_cmle.ics	25	1	0	1.9493999999999998	1.2779016819528852	1.0	0.2531023647220523	1.9293420672558876	0.8038473095773451	0.8907070843133801	0.8032204250380793	0.6865758633909791	0.5768501285546487	0.9501438132732418	406.0	7.692258936293176	387.0	0.8923154436190937
225	Jan14_100x_M1BP_rep1_3R2_B-C-A_Position004_3_cmle.ics	26	1	0	2.3826	0.0	1.0	0.22293719018137304	2.366349532697311	0.16396386979060254	0.3843396163659775	0.14444481400354459	0.022849839162600197	0.9495303480181565	0.9345495030791588	448.0	8.654267835258901	421.0	0.9707100820765852
226	Jan14_100x_M1BP_rep1_3R2_B-C-A_Position004_3_cmle.ics	27	1	0	2.3826	0.10317500441073144	1.0	0.28477397732746695	2.562420940340725	0.31539055583808934	0.5486786837693771	0.3148104198451715	0.04851104707012488	0.8631543547235685	0.9795500433433771	482.0	9.297063593539184	531.0	1.2243397947331751
227	Jan14_100x_M1BP_rep1_3R2_B-C-A_Position004_3_cmle.ics	28	1	0	1.7328	1.5762738440862263	1.0	0.3101508947258935	3.081021959957175	0.9378196605168917	0.9752666466095362	0.9344908238628092	0.8734945020817361	0.36092346850682383	1.001747432986906	250.0	4.8613637747880825	207.0	0.477285004726492
228	Jan14_100x_M1BP_rep1_3R2_B-C-A_Position004_3_cmle.ics	29	1	0	2.166	0.10317500441073144	1.0	0.28545681169934606	2.756274506978002	0.3156502710446633	0.51885505276581	0.29319003563200896	0.05789283109168289	0.8478262341031998	0.9867349513914899	386.0	7.409141559068825	381.0	0.878481095656007
229	Jan14_100x_M1BP_rep1_3R2_B-C-A_Position004_3_cmle.ics	30	1	0	2.3826	2.8158	1.0	0.23377209754459813	1.9495794322550635	0.9785111725444755	0.9918488353731633	0.9697150317261565	0.9182403715062863	0.2981431177404121	0.9282670462234436	518.0	9.937744266049384	536.0	1.2358684180357473
230	Jan14_100x_M1BP_rep1_3R2_B-C-A_Position004_3_cmle.ics	30	2	0	1.5162	1.3625635475001732	1.0	0.25457518885746144	1.5857904925200557	0.7425811057560789	0.8426825227020499	0.7408307738157459	0.5896717071185354	0.7071787400790394	0.9889970884914538	348.0	6.419497239722462	308.0	0.7101631954384519
231	Jan14_100x_M1BP_rep1_3R2_B-C-A_Position004_3_cmle.ics	30	3	0	1.083	3.0324	1.0	0.29416616971153386	3.181548282064378	0.9480193670781911	0.9627926579468851	0.9478414426115753	0.9308830168872559	0.4105927476075781	1.0206256378244505	100.0	1.9539076094514052	51.0	0.11759195768623716
232	Jan14_100x_M1BP_rep1_3R2_B-C-A_Position004_3_cmle.ics	31	1	0	1.9493999999999998	2.722739793356479	1.0	0.19882863864211842	1.2892978340836683	0.9838710888798762	0.9980266023763388	0.980900665434936	0.9495591305784628	0.24194035936316613	0.9475856463238423	544.0	10.308137381325084	532.0	1.2266455193936896
233	Jan14_100x_M1BP_rep1_3R2_B-C-A_Position004_3_cmle.ics	32	1	0	2.3826	1.3132034148200427	1.0	0.30885989634217265	2.6124565804414432	0.7632783499907291	0.8601178681926755	0.7622131007478559	0.6365536823812138	0.5754282747497934	0.9876182383236707	482.0	9.250253095858346	553.0	1.2750657372644931
234	Jan14_100x_M1BP_rep1_3R2_B-C-A_Position004_3_cmle.ics	33	1	0	2.3826	1.8018739878865302	1.0	0.30615018705677305	2.8823580658941506	0.9005787223254204	0.9558547489846763	0.9003642001491904	0.819304070558294	0.41661289076092256	0.9938838780936333	396.0	7.679429116303306	410.0	0.945347110810926
235	Jan14_100x_M1BP_rep1_3R2_B-C-A_Position004_3_cmle.ics	34	1	0	2.5991999999999997	0.0	1.0	0.15395069212091309	2.5919009509888418	0.1409978836907653	0.29161912285321395	0.12029316246818221	0.022313896447136154	0.9596211437487948	0.8791646106007968	460.0	9.109682297446643	364.0	0.8392837764272613
236	Jan14_100x_M1BP_rep1_3R2_B-C-A_Position004_3_cmle.ics	35	1	0	2.3826	0.0	1.0	0.2576959543701759	2.642387500576782	0.14567527140389835	0.3635038860103627	0.1615662780656304	0.02097597458672588	0.932929954738991	0.9567403087365579	386.0	7.502762554430504	362.0	0.8346723271062323
237	Jan14_100x_M1BP_rep1_3R2_B-C-A_Position004_3_cmle.ics	35	2	0	1.5162	2.166	1.0	0.2896249227309447	2.6416726804291755	0.9717724525043178	0.9916612694300518	0.9675780286207747	0.8808290155440415	0.25118517121353284	0.9949742180257716	210.0	4.014266034254343	154.0	0.3550815977192259
238	Jan14_100x_M1BP_rep1_3R2_B-C-A_Position004_3_cmle.ics	36	1	0	2.166	0.0	1.0	0.25004426892709547	2.0788551677903295	0.27256832456289254	0.4850789339670684	0.2709302325581395	0.021921150908165	0.8974517444818918	0.9435336256417087	466.0	8.962905547093783	473.0	1.0906077644233367
239	Jan14_100x_M1BP_rep1_3R2_B-C-A_Position004_3_cmle.ics	37	1	0	2.166	1.2536039404732575	1.0	0.2867604460352565	2.9631092372779437	0.8035762999256497	0.8820452199215846	0.7890432354655983	0.6839874192978984	0.5738797523655553	0.9958424109215245	380.0	7.345271069857897	373.0	0.8600352983718913
240	Jan14_100x_M1BP_rep1_3R2_B-C-A_Position004_3_cmle.ics	38	1	0	2.166	0.639412489864916	1.0	0.30493620335399463	2.3784405312525427	0.5778895775524494	0.730522202916591	0.5712334569470017	0.38461787816706	0.7524677750805561	0.981912701204472	430.0	8.205198630381503	463.0	1.067550517818192
241	Jan14_100x_M1BP_rep1_3R2_B-C-A_Position004_3_cmle.ics	39	1	0	2.166	0.9971598751598192	1.0	0.31325708787682593	2.6729232800563834	0.7022544174395775	0.8199174057274389	0.7018566786270395	0.5720224595491165	0.6261054046475624	0.992198461548145	420.0	8.145558312710792	453.0	1.0444932712130475
242	Jan14_100x_M1BP_rep1_3R2_B-C-A_Position004_3_cmle.ics	40	1	0	2.3826	1.9024530800922563	1.0	0.3020209672689776	2.816208190463145	0.9094088209580657	0.9614788304758459	0.9059247104829089	0.8415763338888961	0.5386348827064421	0.9943437875921379	432.0	8.366920286494326	464.0	1.0698562424787068
243	Jan14_100x_M1BP_rep1_3R2_B-C-A_Position004_3_cmle.ics	41	1	0	2.3826	0.0	1.0	0.23089606650986993	3.1715428365165894	0.13485321565002006	0.304267909783879	0.1269819811962532	0.015385973939890807	0.9511088191422419	0.9443976989423722	384.0	7.528282889041034	340.0	0.7839463845749143
244	Jan14_100x_M1BP_rep1_3R2_B-C-A_Position004_3_cmle.ics	41	2	0	1.083	0.0	1.0	0.27306546031625584	1.3206199531257898	0.15778881543372464	0.3273735805613215	0.15778881543372464	0.015385973939890807	0.927152237589894	0.9813279508113992	260.0	4.757167350575853	206.0	0.47497928006597756
245	Jan14_100x_M1BP_rep1_3R2_B-C-A_Position004_3_cmle.ics	41	3	0	1.9493999999999998	0.23070632344123612	1.0	0.21974327152669862	1.8223300257402697	0.3338973294493188	0.4852561530813375	0.33279622878473375	0.13864492665143296	0.8785461621664676	0.8857425732850974	416.0	7.822115000485143	374.0	0.8623410230324058
246	Jan14_100x_M1BP_rep1_3R2_B-C-A_Position004_3_cmle.ics	43	1	0	1.2995999999999999	2.362701411156373	1.0	0.3604657023634169	2.742662954339162	0.9803956780700966	0.994343180389692	0.9803837059651013	0.9565741821555775	0.22998351304447834	1.005162641585366	156.0	3.018137152228449	110.0	0.2536297126565899
247	Jan14_100x_M1BP_rep1_3R2_B-C-A_Position004_3_cmle.ics	43	2	0	1.5162	0.10317500441073144	1.0	0.2948112336122406	1.8623816898366974	0.288144623028344	0.4621052946634342	0.288144623028344	0.06233575768459489	0.8848272824614282	0.9742659890038357	268.0	5.006164744740025	224.0	0.5164823239552377
248	Jan14_100x_M1BP_rep1_3R2_B-C-A_Position004_3_cmle.ics	44	1	0	1.7328	1.3742323914031862	1.0	0.31111518906504887	2.5586846790938993	0.8651766402307137	0.9267664023071377	0.8671160778658976	0.7717772170151406	0.4194621314475094	0.9896660052623436	304.0	5.810682159133145	278.0	0.6409914556230183
249	Jan14_100x_M1BP_rep1_3R2_B-C-A_Position004_3_cmle.ics	45	1	0	1.7328	0.0	1.0	0.07810887603388895	1.3150288611687688	0.2850327316523644	0.6417843812134332	0.23049209093221615	0.0245448457381364	0.9022250288643174	0.5037186241077768	564.0	10.35720227014526	352.0	0.8116150805010878
250	Jan14_100x_M1BP_rep1_3R2_B-C-A_Position004_3_cmle.ics	46	1	0	2.166	0.65253602307166	1.0	0.27878523905116614	2.37696945169029	0.5821831869510665	0.7249125710777117	0.5789529886008703	0.4099927031332034	0.744534613522854	0.9891475212788216	436.0	8.315879617273266	452.0	1.0421875465525332
251	Jan14_100x_M1BP_rep1_3R2_B-C-A_Position004_3_cmle.ics	47	1	0	1.7328	0.20635000882146287	1.0	0.23880384518697065	1.5907787714544126	0.43317049317528905	0.6915832483085155	0.4300578795672433	0.17022046896084783	0.8048735041220855	0.8936320782027543	442.0	8.262723862282103	427.0	0.9845444300396717
252	Jan14_100x_M1BP_rep1_3R2_B-C-A_Position004_3_cmle.ics	48	1	0	1.7328	1.7222161654900674	1.0	0.29354426799289396	2.646331753918909	0.9387735205225699	0.9790124567837349	0.9312664521789997	0.8720461073488275	0.4049408982544812	0.989628155912339	288.0	5.499929361528153	249.0	0.5741254404680991
253	Jan14_100x_M1BP_rep1_3R2_B-C-A_Position004_3_cmle.ics	49	1	0	2.166	1.761934896820061	1.0	0.19336114428124176	2.7230612980093767	0.918714463900993	0.9665737935949978	0.9165168278446428	0.8289812579981534	0.41727050318014897	0.8390536808387156	424.0	7.907275652766385	361.0	0.8323666024457179
254	Jan14_100x_M1BP_rep1_3R2_B-C-A_Position004_3_cmle.ics	50	1	0	1.9493999999999998	2.294124127466882	1.0	0.2657574153824434	1.860640351112193	0.9863405576348391	0.99867119273508	0.9863405576348391	0.9619171961586445	0.10291340303756111	0.9613233325776465	370.0	7.004767766102159	345.0	0.7954750078774867
255	Jan14_100x_M1BP_rep1_3R2_B-C-A_Position004_3_cmle.ics	51	1	0	2.8158	0.0	1.0	0.24958852081507532	2.441207778905707	0.16225739026575098	0.4392121315531289	0.16225739026575098	0.01623192424177793	0.9502104398742729	0.9377690928992259	736.0	14.17760244562758	938.0	2.1627697315625576
256	Jan14_100x_M1BP_rep1_3R2_B-C-A_Position004_3_cmle.ics	54	1	0	1.9493999999999998	0.20635000882146287	1.0	0.2859547446467509	1.9602763443537694	0.4008053836607894	0.6425953842437973	0.39680345140629814	0.14712202353685858	0.8258232951469542	0.9776679721543489	450.0	8.46491075876543	480.0	1.106747837046938
257	Jan14_100x_M1BP_rep1_3R2_B-C-A_Position004_3_cmle.ics	55	1	0	2.166	0.6275890508929507	1.0	0.30015016821468765	2.4643194018178285	0.5997048641645897	0.7793730937356561	0.5997048641645897	0.402603029432078	0.7170873567560591	0.9849286143688238	436.0	8.386095363794523	469.0	1.0813848657812788
258	Jan14_100x_M1BP_rep1_3R2_B-C-A_Position004_3_cmle.ics	56	1	0	3.0324	0.8058225447605828	1.0	0.26920452526977706	2.214058451664358	0.5670457682422272	0.7272723375872954	0.5623288599004495	0.40221374058890197	0.7549111350351314	0.9496280219268532	824.0	15.582474597529597	1154.0	2.6608062582336798
259	Jan14_100x_M1BP_rep1_3R2_B-C-A_Position004_3_cmle.ics	57	1	0	1.9493999999999998	0.4773698211006071	1.0	0.24848590485629324	2.1920934410894204	0.5663072535365764	0.7122108376465618	0.556792420635243	0.3692949598199413	0.7566403857246687	0.9576412399695681	302.0	5.765986747222413	246.0	0.5672082664865556
260	Jan14_100x_M1BP_rep1_3R2_B-C-A_Position004_3_cmle.ics	58	1	0	1.9493999999999998	0.5260913608053412	1.0	0.26353755829541703	2.0392958921591	0.5749033135349279	0.7272529270833946	0.5696584039227921	0.35746913979950434	0.748013551598541	0.9695052118566808	366.0	6.93878219112112	338.0	0.7793349352538855
261	Jan14_100x_M1BP_rep1_3R2_B-C-A_Position004_3_cmle.ics	59	1	0	2.166	0.0	1.0	0.22102415254197916	2.5893516457911763	0.18535890619065704	0.4547711735662742	0.18535890619065704	0.02268087732624383	0.9171109822552154	0.8890256807025527	450.0	8.675557998329214	422.0	0.9730158067370995
262	Jan14_100x_M1BP_rep1_3R2_B-C-A_Position004_3_cmle.ics	60	1	0	1.7328	0.8595614345612763	1.0	0.2901926729683545	2.327445090923114	0.7459951269660102	0.8588479564826732	0.7398107449590001	0.5796724867853356	0.6147959023352737	0.9936984046259532	286.0	5.502044447298263	245.0	0.5649025418260412
263	Jan14_100x_M1BP_rep1_3R2_B-C-A_Position005_4_cmle.ics	1	1	0	2.3826	0.0	1.0	0.2604930526311192	2.725933390654735	0.2006717828940051	0.43665220776331887	0.2006717828940051	0.02177955733511289	0.9145529038422392	0.9643040423609596	444.0	8.541471762597027	449.0	1.0352703725709897
264	Jan14_100x_M1BP_rep1_3R2_B-C-A_Position005_4_cmle.ics	3	1	0	2.166	1.021380433748922	1.0	0.14919537008364278	1.2300052615206423	0.7669326438413745	0.8851935840512598	0.7669326438413745	0.5285422119551971	0.6105286929051167	0.7305888578482649	618.0	11.704409884777453	558.0	1.2865943605670653
265	Jan14_100x_M1BP_rep1_3R2_B-C-A_Position005_4_cmle.ics	4	1	0	1.9493999999999998	0.23070632344123612	1.0	0.3124235788100347	2.209515259343363	0.42124119639832397	0.5769646518677009	0.4191015868770616	0.19300225104751717	0.8227678702648432	0.9876993068598006	362.0	6.872796616140082	362.0	0.8346723271062323
266	Jan14_100x_M1BP_rep1_3R2_B-C-A_Position005_4_cmle.ics	5	1	0	1.5162	0.23070632344123612	1.0	0.21686375153515422	1.590490480756475	0.49928181557023843	0.7662848319448434	0.502280235564493	0.2228436512496409	0.754238157942035	0.8988627790742694	296.0	5.6553057603306485	223.0	0.5141765992947233
267	Jan14_100x_M1BP_rep1_3R2_B-C-A_Position005_4_cmle.ics	6	1	0	2.3826	0.5556144027286182	1.0	0.28390928040932834	2.52157328852665	0.5334984863418756	0.6869873803154041	0.5377754505773021	0.3798291854407209	0.7307587183914271	0.9854171567548773	434.0	8.36480520072422	453.0	1.0444932712130475
268	Jan14_100x_M1BP_rep1_3R2_B-C-A_Position005_4_cmle.ics	7	1	0	2.166	1.2225574214657589	1.0	0.2580741570436927	1.8953100972549817	0.8025643056398885	0.9183848570448006	0.8021771078081963	0.6551893309397467	0.5464971299642915	0.9782489703417363	450.0	8.60534225180795	456.0	1.051410445194591
269	Jan14_100x_M1BP_rep1_3R2_B-C-A_Position005_4_cmle.ics	8	1	0	1.7328	0.0	1.0	0.28505580124249996	2.3831997848662687	0.2745993725623198	0.5057338477191793	0.2745993725623198	0.03216677971850093	0.919334535030389	0.9992520463651572	242.0	4.635771629464327	189.0	0.43578196083723186
270	Jan14_100x_M1BP_rep1_3R2_B-C-A_Position005_4_cmle.ics	9	1	0	2.8158	2.1652184899744737	1.0	0.1622095268060147	1.6433062844385196	0.9281833964135908	0.9766257992861687	0.9090458167545478	0.7986661490850667	0.4131693502507174	0.7738776000180808	840.0	16.03365888817712	922.0	2.1258781369943267
271	Jan14_100x_M1BP_rep1_3R2_B-C-A_Position005_4_cmle.ics	10	1	0	2.3826	1.969554495985222	1.0	0.27717452306583135	2.0195406757185594	0.8542553166520759	0.9326479168769232	0.8503967685833449	0.7596082306303938	0.5646872604001176	0.9780464140282699	466.0	8.8692845517321	498.0	1.1482508809361982
272	Jan14_100x_M1BP_rep1_3R2_B-C-A_Position005_4_cmle.ics	10	2	0	1.9493999999999998	0.0	1.0	0.12942962897785096	3.142230231272361	0.031727404375368196	0.12212163814611317	0.044042368923197524	0.015861355138980487	0.9947469523633999	0.8930555495710277	192.0	3.8694650643024024	90.0	0.20751521944630086
273	Jan14_100x_M1BP_rep1_3R2_B-C-A_Position005_4_cmle.ics	10	3	0	1.7328	0.0	1.0	0.1882582656283841	2.2992242976398094	0.06305111637371587	0.17141552854363282	0.044042368923197524	0.015861355138980487	0.9582945269068182	0.8974712097484732	268.0	5.170001486622966	179.0	0.4127247142320873
274	Jan14_100x_M1BP_rep1_3R2_B-C-A_Position005_4_cmle.ics	10	4	0	1.083	0.8815276241084421	1.0	0.3097361052870267	2.6490565396871193	0.513489662423985	0.5910373251155334	0.5100700124628286	0.4293679163136314	0.8063756803755172	1.0095982159233465	136.0	2.594588281961582	83.0	0.1913751468226997
275	Jan14_100x_M1BP_rep1_3R2_B-C-A_Position005_4_cmle.ics	12	1	0	2.166	0.639412489864916	1.0	0.297599394381072	2.9788052208480047	0.5980081776327792	0.7206243762140351	0.59418765628186	0.4191278264882326	0.7303105466518963	0.9901657390253571	376.0	7.302690743717279	374.0	0.8623410230324058
276	Jan14_100x_M1BP_rep1_3R2_B-C-A_Position005_4_cmle.ics	13	1	0	2.3826	1.7171743025207962	1.0	0.24267399347305407	1.7274273518057615	0.8091274283217151	0.8831577938815524	0.807795400531409	0.7147263851336351	0.5783108366818471	0.9567295101725496	528.0	10.114410827922187	562.0	1.2958172592091233
277	Jan14_100x_M1BP_rep1_3R2_B-C-A_Position005_4_cmle.ics	13	2	0	1.9493999999999998	0.0	1.0	0.11168584231835862	1.3058165981252892	0.046864009310173184	0.22945113444366808	0.046864009310173184	0.015386089423465655	0.9711710011669802	0.8271574202682833	444.0	8.7521190021608	294.0	0.6778830501912495
278	Jan14_100x_M1BP_rep1_3R2_B-C-A_Position005_4_cmle.ics	14	1	0	1.9493999999999998	0.8254000352858515	1.0	0.2532801170634708	1.7862458313595933	0.7150526638715615	0.8622405153901217	0.7032058492688414	0.5126700071581961	0.7240602315432132	0.9816708791610367	408.0	7.713549099363485	390.0	0.899232617600637
279	Jan14_100x_M1BP_rep1_3R2_B-C-A_Position005_4_cmle.ics	15	1	0	1.9493999999999998	0.0	1.0	0.19307224759004205	2.2344545322903726	0.16847573479152428	0.3514285714285714	0.14694007746639326	0.02910913647755753	0.9205982138437642	0.9035621297667101	304.0	5.927708403335244	219.0	0.5049537006526654
280	Jan14_100x_M1BP_rep1_3R2_B-C-A_Position005_4_cmle.ics	16	1	0	1.9493999999999998	1.0368959615364501	1.0	0.27139676259550793	2.8346440525809724	0.7812559633611094	0.8806453151835125	0.7753482602887857	0.6636982380255709	0.5850908416956782	0.9963482758565869	298.0	5.793622167603055	252.0	0.5810426144496424
281	Jan14_100x_M1BP_rep1_3R2_B-C-A_Position005_4_cmle.ics	17	1	0	2.166	0.8318234787411565	1.0	0.2593340193514722	2.164602276818693	0.6795929802541633	0.8045072505995473	0.6767465315910975	0.5018983795414304	0.6713128041137754	0.9914809293910184	444.0	8.588282260277854	448.0	1.0329646479104755
282	Jan14_100x_M1BP_rep1_3R2_B-C-A_Position005_4_cmle.ics	18	1	0	2.5991999999999997	0.0	1.0	0.22783091723220977	3.281548704168848	0.19295071104541517	0.4024223966563026	0.17478379801892724	0.021229420459758397	0.9242526588184219	0.9357918758983413	480.0	9.4162049235114	472.0	1.0883020397628222
283	Jan14_100x_M1BP_rep1_3R2_B-C-A_Position005_4_cmle.ics	19	1	0	2.166	0.8875449473696695	1.0	0.238913325982976	1.911823296333118	0.6867585854123556	0.85547443558325	0.6812667116184985	0.5094096584435815	0.6432116123132675	0.9311054764367369	444.0	8.471256016075767	430.0	0.9914616040212152
284	Jan14_100x_M1BP_rep1_3R2_B-C-A_Position005_4_cmle.ics	20	1	0	2.5991999999999997	0.6190500264643886	1.0	0.2774923241973374	2.864981671879757	0.5434911056634609	0.6885934586292874	0.5415802376013578	0.39834684769627254	0.7274543451427186	0.9917217391084023	452.0	8.790469156761196	476.0	1.0975249384048802
285	Jan14_100x_M1BP_rep1_3R2_B-C-A_Position005_4_cmle.ics	22	1	0	2.5991999999999997	0.7857574237886386	1.0	0.3033241846004323	2.957797652348783	0.5533826016391107	0.6778955454100565	0.5512619583015856	0.4004071965590652	0.8036308564507509	0.9945334765997462	432.0	8.413730784175169	465.0	1.072161967139221
286	Jan14_100x_M1BP_rep1_3R2_B-C-A_Position005_4_cmle.ics	22	2	0	2.5991999999999997	2.5991999999999997	1.0	0.30021936061127347	3.2594096964336	0.9428541340155734	0.972607152370392	0.9387119621216344	0.8809652127767212	0.49818373180981984	0.994439675122717	458.0	8.99477113901464	505.0	1.1643909535597992
287	Jan14_100x_M1BP_rep1_3R2_B-C-A_Position005_4_cmle.ics	23	1	0	1.7328	1.4481301952605736	1.0	0.282028602377987	2.4243780635266208	0.8856491082538366	0.9391497304023226	0.8869597677312319	0.821157196184156	0.4195375939291774	0.9846255935059893	284.0	5.4339437865471165	239.0	0.5510681938629545
288	Jan14_100x_M1BP_rep1_3R2_B-C-A_Position005_4_cmle.ics	24	1	0	2.3826	0.9077480443748005	1.0	0.27182514085811066	2.663435328293544	0.674491801340748	0.7961417784367134	0.6701030927835051	0.5216504696558484	0.6656868974667635	0.9856304436704595	410.0	7.92208125315715	407.0	0.9384299368293828
289	Jan14_100x_M1BP_rep1_3R2_B-C-A_Position005_4_cmle.ics	25	1	0	2.3826	1.0521827216106825	1.0	0.20533499451136475	1.8965387452642821	0.7798931411423823	0.870802819145043	0.7650267577679328	0.6067404604144333	0.6803919324099296	0.8852031742362239	492.0	9.450324906571586	465.0	1.072161967139221
290	Jan14_100x_M1BP_rep1_3R2_B-C-A_Position005_4_cmle.ics	26	1	0	1.5162	0.20635000882146287	1.0	0.28452684573903236	2.568171617396599	0.44236136055925507	0.6351371888038463	0.42869774253267384	0.22338426680666465	0.8208484807367012	0.9975185309542304	202.0	3.882294884292267	144.0	0.33202435111408135
291	Jan14_100x_M1BP_rep1_3R2_B-C-A_Position005_4_cmle.ics	27	1	0	2.3826	0.20635000882146287	1.0	0.27180490798746315	2.6240058775053186	0.37878612781408316	0.5740319628404952	0.37878612781408316	0.1539875265145443	0.8734730583913848	0.9610324230809115	484.0	9.294948507769082	522.0	1.203588272788545
292	Jan14_100x_M1BP_rep1_3R2_B-C-A_Position005_4_cmle.ics	28	1	0	2.3826	2.1902014849602027	1.0	0.29018634667900467	2.7659095352701426	0.9333180979742414	0.9727355087249637	0.9328773608005093	0.8697213561646072	0.39323780593235724	0.9847658951760873	454.0	8.764948822150656	490.0	1.1298050836520823
293	Jan14_100x_M1BP_rep1_3R2_B-C-A_Position005_4_cmle.ics	31	1	0	2.3826	0.0	1.0	0.22437608984397103	2.149351031229312	0.2000039030482807	0.41733148589048047	0.2000039030482807	0.02028023886655478	0.9214609748103214	0.9187766545203827	510.0	9.758962618406464	513.0	1.1828367508439148
294	Jan14_100x_M1BP_rep1_3R2_B-C-A_Position005_4_cmle.ics	33	1	0	2.166	1.1190041972733815	1.0	0.2847645076670798	2.3729384563245586	0.7349967478202162	0.8374424693512931	0.7283400709716196	0.5856331870538545	0.6752851379680832	0.9799213175026225	450.0	8.628747500648362	479.0	1.1044421123864234
295	Jan14_100x_M1BP_rep1_3R2_B-C-A_Position005_4_cmle.ics	34	1	0	1.7328	0.6921189703237084	1.0	0.3027608429688526	2.811352008937085	0.6716733657711021	0.7817943022353854	0.6701572526620125	0.5058925675199211	0.6717177072451708	1.0036550773414685	268.0	5.193406735463383	227.0	0.5233994979367811
296	Jan14_100x_M1BP_rep1_3R2_B-C-A_Position005_4_cmle.ics	35	1	0	1.7328	2.6679573320449017	1.0	0.20909038007461614	1.1884698658373387	0.9863807248388173	0.9978589498093916	0.9863675491453366	0.9559075417669484	0.2673442792924489	0.9339226554841944	482.0	9.086416353975421	455.0	1.0491047205340767
297	Jan14_100x_M1BP_rep1_3R2_B-C-A_Position005_4_cmle.ics	36	1	0	1.9493999999999998	1.2381000529287771	1.0	0.2948617156123852	2.980130419344411	0.7475928379245824	0.8431463600067378	0.7506384954724866	0.6555652676673177	0.6292704438575788	0.9977052031162761	308.0	5.923478231795021	276.0	0.6363800063019892
298	Jan14_100x_M1BP_rep1_3R2_B-C-A_Position005_4_cmle.ics	36	2	0	1.7328	0.72222503087512	1.0	0.2981716364212792	3.1100289577949085	0.5797584415702663	0.6726896934766476	0.5743317991231784	0.43109029077152106	0.7617236743067256	0.9982231140054872	216.0	4.218568016507788	163.0	0.375833119663856
299	Jan14_100x_M1BP_rep1_3R2_B-C-A_Position005_4_cmle.ics	37	1	0	2.3826	0.20635000882146287	1.0	0.28565451207855913	2.848469892042983	0.3974575967617717	0.6014923969695342	0.3974575967617717	0.1540173374169398	0.8496871218574701	0.9858955606289709	428.0	8.277529462672872	445.0	1.0260474739289323
300	Jan14_100x_M1BP_rep1_3R2_B-C-A_Position005_4_cmle.ics	38	1	0	1.2995999999999999	1.074245800390238	1.0	0.3195582336348489	2.224000924603808	0.8272494921030211	0.9126526421565415	0.8226838805513685	0.7200832295694344	0.5011524497416535	0.9823714831040401	228.0	4.299498497248804	183.0	0.42194761287414506
301	Jan14_100x_M1BP_rep1_3R2_B-C-A_Position005_4_cmle.ics	39	1	0	2.3826	1.0521827216106825	1.0	0.2665324331272236	2.732473979049349	0.7388854890384823	0.8488629000323986	0.7388854890384823	0.5970044818028006	0.6197238339399168	0.9864729576255308	438.0	8.524411771066937	445.0	1.0260474739289323
302	Jan14_100x_M1BP_rep1_3R2_B-C-A_Position005_4_cmle.ics	41	1	0	1.7328	1.1112288054572363	1.0	0.2808132289446005	2.850253250374863	0.8292915179723584	0.9076730712753744	0.8254647716856373	0.7072939564106899	0.490090919876636	0.9918563814391027	274.0	5.32749297119557	226.0	0.5210937732762666
303	Jan14_100x_M1BP_rep1_3R2_B-C-A_Position005_4_cmle.ics	42	1	0	2.3826	0.0	1.0	0.17265926904226048	2.264182331848873	0.14739222017932832	0.3245780737398864	0.14376136252439886	0.023327616663834084	0.9461440650223503	0.9259433405044302	462.0	9.060756713995678	388.0	0.8946211682796081
304	Jan14_100x_M1BP_rep1_3R2_B-C-A_Position005_4_cmle.ics	43	1	0	2.3826	0.9479040472602467	1.0	0.28403508407231526	2.6718321177742865	0.708712151720021	0.8291088864989837	0.708712151720021	0.544394593339745	0.6323882440214676	0.9917800451489515	408.0	7.8773858412464195	413.0	0.9522642847924694
305	Jan14_100x_M1BP_rep1_3R2_B-C-A_Position005_4_cmle.ics	44	1	0	1.7328	0.687545504971255	1.0	0.27776938892606334	2.2861088392548665	0.7171302856290551	0.8452345439630099	0.7103158326497129	0.5042042657916325	0.6429064183425763	0.9890347727484456	266.0	5.101900825871815	215.0	0.4957308020106076
306	Jan14_100x_M1BP_rep1_3R2_B-C-A_Position005_4_cmle.ics	45	1	0	1.7328	1.7539750749824343	1.0	0.19036370787831836	1.2642838531500078	0.8967059046467454	0.9542882795897834	0.8910480556219799	0.8043778396401355	0.5047159145488164	0.7316069510175531	490.0	9.218387503937489	445.0	1.0260474739289323
307	Jan14_100x_M1BP_rep1_3R2_B-C-A_Position005_4_cmle.ics	46	1	0	1.9493999999999998	0.7817319754002556	1.0	0.30163986466518694	2.99993108666243	0.5985812191896116	0.7156847420945053	0.5948939922247606	0.469834876357661	0.7193876488637044	0.9983775770989439	296.0	5.772332004532746	263.0	0.6064055857153013
308	Jan14_100x_M1BP_rep1_3R2_B-C-A_Position005_4_cmle.ics	46	2	0	1.9493999999999998	0.0	1.0	0.2785099870203717	3.007134341039978	0.2667348002084085	0.42119353933710074	0.2667348002084085	0.020898961965452288	0.9080670566716955	0.9973793087150443	282.0	5.4594641211576445	235.0	0.5418452952208966
309	Jan14_100x_M1BP_rep1_3R2_B-C-A_Position005_4_cmle.ics	47	1	0	2.166	1.37509100994251	1.0	0.2716932715391812	2.0715299623418115	0.8267504108150231	0.9181927527147673	0.8223246201019838	0.6776520862626845	0.5864139601999055	0.9749598171390768	452.0	8.626632414878253	471.0	1.085996315102308
310	Jan14_100x_M1BP_rep1_3R2_B-C-A_Position005_4_cmle.ics	48	1	0	1.5162	0.0	1.0	0.17033508548801565	1.514387196576719	0.33784244210138586	0.6170818177632488	0.33459183203646575	0.030144113449053826	0.8349415923442446	0.830321229228749	316.0	5.985233635235837	218.0	0.5026479759921509
311	Jan14_100x_M1BP_rep1_3R2_B-C-A_Position005_4_cmle.ics	49	1	0	1.9493999999999998	1.6162859307598463	1.0	0.18023533001589714	1.2916086961884692	0.899335540586825	0.9639890398447312	0.897193743578034	0.7683685352209156	0.48661165937645173	0.7922399915209736	490.0	9.405629494660847	433.0	0.9983787780027585
312	Jan14_100x_M1BP_rep1_3R2_B-C-A_Position005_4_cmle.ics	50	1	0	1.2995999999999999	0.0	1.0	0.16605766381114773	1.7368254890222645	0.2094057375957908	0.424839838320579	0.2136660648954356	0.023234760010437804	0.8997833423617487	0.8540963828962259	270.0	4.793402419406131	170.0	0.39197319228745714
313	Jan14_100x_M1BP_rep1_3R2_B-C-A_Position005_4_cmle.ics	50	2	0	1.2995999999999999	0.0	1.0	0.19256190498828818	1.929604808691739	0.19100644907044984	0.41748544831956713	0.19100644907044984	0.023234760010437804	0.9384704297814762	0.9212476085616278	206.0	3.901469961592465	122.0	0.2812984085827634
314	Jan14_100x_M1BP_rep1_3R2_B-C-A_Position005_4_cmle.ics	51	1	0	2.3826	0.6016084874694266	1.0	0.24616917375007064	2.0233054857569432	0.6211323951616698	0.8002659198945733	0.6211323951616698	0.3943827363863134	0.6998352102005763	0.9459387454023457	430.0	8.252009128062344	416.0	0.9591814587740128
315	Jan14_100x_M1BP_rep1_3R2_B-C-A_Position005_4_cmle.ics	52	1	0	1.9493999999999998	0.46141264688247224	1.0	0.12680173275967507	3.157847066836735	0.5027523783134755	0.663794218158308	0.49881777038884273	0.3102960192112312	0.8141300859262584	0.7457321314026737	262.0	4.895483757848255	142.0	0.3274129017930525
316	Jan14_100x_M1BP_rep1_3R2_B-C-A_Position005_4_cmle.ics	52	2	0	0.8664	1.1368333649278028	1.0	0.21773157285783307	1.9801663401034884	0.7450678858409532	0.8081901727163573	0.7456728548997875	0.6179343308395677	0.6411538153739281	0.9371862713703011	148.0	2.6989240115430144	79.0	0.18215224818064185
317	Jan14_100x_M1BP_rep1_3R2_B-C-A_Position005_4_cmle.ics	52	3	0	1.9493999999999998	0.23070632344123612	1.0	0.22305382535981516	3.4685283282769155	0.3055139927957883	0.4265955481666205	0.3055139927957883	0.15665696868938764	0.8878146112840175	0.9249127711655019	194.0	3.8205394808514517	120.0	0.2766869592617345
318	Jan14_100x_M1BP_rep1_3R2_B-C-A_Position005_4_cmle.ics	52	4	0	1.7328	1.0389843448820495	1.0	0.11440640760848475	3.735502595315622	0.6888288537914473	0.7985014316061697	0.6872356146670361	0.5937263323173547	0.6730858497770356	0.7798640966684949	174.0	3.2331538687016463	73.0	0.16831790021755516
319	Jan14_100x_M1BP_rep1_3R2_B-C-A_Position006_5_cmle.ics	1	1	0	2.166	2.031340052282519	1.0	0.2987286402854682	2.8073563901354874	0.9321479654747226	0.9717410604192355	0.9282367447595561	0.8681430332922319	0.3917190587043543	0.9942561196429407	396.0	7.6560238674628875	405.0	0.9338184875083538
320	Jan14_100x_M1BP_rep1_3R2_B-C-A_Position006_5_cmle.ics	2	1	0	2.3826	2.5180387938471624	1.0	0.2802932256343563	2.5435369062239896	0.960223496499173	0.985173650288258	0.9536275676594692	0.9163047342308227	0.3694404927861213	0.9725129301291021	476.0	9.162977357806998	517.0	1.1920596494859728
321	Jan14_100x_M1BP_rep1_3R2_B-C-A_Position006_5_cmle.ics	3	1	0	1.2995999999999999	0.0	1.0	0.27676277301857954	2.926098298803478	0.17827670675986357	0.31972828510374623	0.15656036274981033	0.025605017344120084	0.9136631134214366	0.9905186167124116	162.0	3.0820076414393744	102.0	0.23518391537247432
322	Jan14_100x_M1BP_rep1_3R2_B-C-A_Position006_5_cmle.ics	3	2	0	1.7328	0.23070632344123612	1.0	0.29154788854918073	2.226807322954831	0.46372212345307245	0.6666628059832871	0.4558752844841065	0.19169740735807644	0.830633458957975	0.9976491301825053	284.0	5.4573490353875345	243.0	0.5602910925050123
323	Jan14_100x_M1BP_rep1_3R2_B-C-A_Position006_5_cmle.ics	4	1	0	2.166	1.70785021024454	1.0	0.26473838078071155	3.136378553322073	0.8491155917891978	0.90611442713641	0.833414616392488	0.7638393507060708	0.5719460381536727	0.9847867362582345	342.0	6.63648973659657	306.0	0.7055517461174229
324	Jan14_100x_M1BP_rep1_3R2_B-C-A_Position006_5_cmle.ics	4	2	0	1.9493999999999998	1.3842379406474168	1.0	0.25209503731429966	3.178667124750799	0.7651950793419712	0.829867884699374	0.7633716698209346	0.6634644780899694	0.5953718963757186	0.9701547293685641	294.0	5.7276365926220185	238.0	0.5487624692024401
325	Jan14_100x_M1BP_rep1_3R2_B-C-A_Position006_5_cmle.ics	5	1	0	2.166	1.482302948152367	1.0	0.1666389702798649	1.609033049143499	0.8222740188057865	0.8864497068657441	0.8041838062677585	0.7209889148801727	0.5455219418836463	0.7154823848949424	538.0	10.337887887475844	479.0	1.1044421123864234
326	Jan14_100x_M1BP_rep1_3R2_B-C-A_Position006_5_cmle.ics	6	1	0	1.5162	0.0	1.0	0.27462088780918464	2.926703929634094	0.20551366408914076	0.3986600067239806	0.20551366408914076	0.036037334101788256	0.9094303416137781	0.9786305905945806	186.0	3.594947335527698	125.0	0.28821558256430674
327	Jan14_100x_M1BP_rep1_3R2_B-C-A_Position006_5_cmle.ics	7	1	0	1.2995999999999999	0.7817319754002556	1.0	0.29916685756752814	2.6431188558243837	0.6399571012716408	0.7357068076196313	0.6362034625402175	0.5278171441703693	0.7066893840345633	0.993276576920556	166.0	3.1713984652608316	110.0	0.2536297126565899
328	Jan14_100x_M1BP_rep1_3R2_B-C-A_Position006_5_cmle.ics	7	2	0	1.5162	1.1160083062473465	1.0	0.3025520290664812	2.4248993707925677	0.7825251519329963	0.8705696848986262	0.7826081405444053	0.6583039681323732	0.49667904945217783	1.0007659544513852	248.0	4.6996421186752535	202.0	0.4657563814239197
329	Jan14_100x_M1BP_rep1_3R2_B-C-A_Position006_5_cmle.ics	8	1	0	2.166	1.0389843448820495	1.0	0.2854979766568867	2.393997675789472	0.7126734290419175	0.8102064859895663	0.7144450940053463	0.576917927732135	0.6344638672894436	0.989080515375364	430.0	8.252009128062339	448.0	1.0329646479104755
330	Jan14_100x_M1BP_rep1_3R2_B-C-A_Position006_5_cmle.ics	10	1	0	2.166	1.5627088357751586	1.0	0.2973730272221142	2.1616872918851375	0.8446727323945723	0.9231119598740026	0.840761837864337	0.7100285725783734	0.5568184926391148	0.9826684061090591	484.0	9.248138010088233	546.0	1.2589256646408917
331	Jan14_100x_M1BP_rep1_3R2_B-C-A_Position006_5_cmle.ics	11	1	0	1.9493999999999998	0.0	1.0	0.25083791163150393	1.9908421564996717	0.21033348359437193	0.49569118479230406	0.20595033712822383	0.022735773956245264	0.9181236943779589	0.89973783156136	428.0	8.066882223109097	417.0	0.9614871834345272
332	Jan14_100x_M1BP_rep1_3R2_B-C-A_Position006_5_cmle.ics	12	1	0	2.166	2.5991999999999997	1.0	0.21702849214303133	1.8774671869841129	0.9885034962201656	0.9987439943007054	0.9806264497243202	0.9351755875709458	0.21134991322070865	0.9105552248909059	568.0	10.282756352083773	593.0	1.3672947236850714
333	Jan14_100x_M1BP_rep1_3R2_B-C-A_Position006_5_cmle.ics	13	1	0	2.166	1.9862970628557857	1.0	0.279591774148935	2.4712589391359754	0.9411912936655432	0.9844027257168656	0.9397370880188154	0.8713054251845319	0.3209579229991203	0.985251589598143	388.0	7.407026473298716	380.0	0.8761753709954926
334	Jan14_100x_M1BP_rep1_3R2_B-C-A_Position006_5_cmle.ics	14	1	0	1.5162	0.0	1.0	0.30081470934661814	2.2186437891632114	0.19142850275220538	0.3907951349662284	0.19142850275220538	0.03308655625796217	0.9087479334189749	0.9805296073736232	218.0	4.146237184216417	166.0	0.3827502936453994
335	Jan14_100x_M1BP_rep1_3R2_B-C-A_Position006_5_cmle.ics	15	1	0	2.3826	0.0	1.0	0.21269216207790195	2.714687154443672	0.17442430181283686	0.39849141972284224	0.15387639803775685	0.02336968685164014	0.938774644137216	0.9360119627019416	390.0	7.592153378251961	334.0	0.7701120366118276
336	Jan14_100x_M1BP_rep1_3R2_B-C-A_Position006_5_cmle.ics	16	1	0	1.9493999999999998	1.2466683216206906	1.0	0.28949215812582757	2.7245363699455023	0.8044145303375235	0.8937471818051844	0.8020939874844656	0.6812552927073366	0.5662005082039778	0.9967716818728538	372.0	7.119678924534144	363.0	0.8369780517667469
337	Jan14_100x_M1BP_rep1_3R2_B-C-A_Position006_5_cmle.ics	18	1	0	2.3826	2.2572962258528286	1.0	0.19218338848226357	1.2240292690417003	0.9544384124162869	0.9917294686445852	0.9440545758420809	0.8208428705120256	0.46582773040953435	0.8522175665724334	704.0	13.181612868970847	770.0	1.7754079885961298
338	Jan14_100x_M1BP_rep1_3R2_B-C-A_Position006_5_cmle.ics	18	2	0	1.083	3.2489999999999997	1.0	0.20099062108120386	1.469349568332271	0.9909810309346396	0.9965784020913825	0.9862098878639941	0.9655647934901241	0.2985236727760383	0.8553524488102576	152.0	2.858530581885731	79.0	0.18215224818064185
339	Jan14_100x_M1BP_rep1_3R2_B-C-A_Position006_5_cmle.ics	19	1	0	2.3826	0.10317500441073144	1.0	0.24018213440459416	1.6841949857277765	0.32380176654149256	0.5500269741365632	0.3304194213783255	0.05241339186544666	0.855411576012868	0.9530342589848882	686.0	12.826164659455111	828.0	1.909140018905968
340	Jan14_100x_M1BP_rep1_3R2_B-C-A_Position006_5_cmle.ics	19	2	0	1.2995999999999999	1.8177762540415314	1.0	0.3321150396970988	2.8689732938039594	0.7798191146136352	0.8221314856931295	0.7568519595916856	0.703432591103824	0.6996681480064891	1.0066346362753562	168.0	3.2394991260119803	118.0	0.27207550994070556
341	Jan14_100x_M1BP_rep1_3R2_B-C-A_Position006_5_cmle.ics	20	1	0	1.7328	1.6456566907434287	1.0	0.28296122780182575	2.5223956509480936	0.9292294114402339	0.971114420725541	0.9255428687002408	0.856964899700296	0.41433816941015533	0.9961604234971773	266.0	5.078495577031394	217.0	0.5003422513316366
342	Jan14_100x_M1BP_rep1_3R2_B-C-A_Position006_5_cmle.ics	21	1	0	2.166	1.6776879206634818	1.0	0.2870685472126726	2.994133369989741	0.8838184149682333	0.9418994928986381	0.8834298315490878	0.8130039441217043	0.4241788536394511	0.9935419143274913	362.0	6.989822860342177	347.0	0.8000864571985156
343	Jan14_100x_M1BP_rep1_3R2_B-C-A_Position006_5_cmle.ics	21	2	0	1.083	1.0317500441073144	1.0	0.29678254433846746	2.2531497811034815	0.6802298470924245	0.7462841710544211	0.6802298470924245	0.5998780819522431	0.6594568628960239	1.000947705371856	116.0	2.1944446605351353	64.0	0.14756637827292504
344	Jan14_100x_M1BP_rep1_3R2_B-C-A_Position006_5_cmle.ics	22	1	0	1.2995999999999999	1.2536039404732575	1.0	0.31286152631634245	2.136191691791628	0.89207956216954	0.9563163404582378	0.8886076620330493	0.8002398526430171	0.43905576207383307	0.9956297296949845	202.0	3.7652686400901683	151.0	0.3481644237376825
345	Jan14_100x_M1BP_rep1_3R2_B-C-A_Position006_5_cmle.ics	23	1	0	1.7328	0.0	1.0	0.28055224894495756	2.9339349223726288	0.3109999886093108	0.5404369468396533	0.3406271713501384	0.033306375368773566	0.8595278851521592	0.9821266549190122	232.0	4.459105067591521	176.0	0.4058075402505439
346	Jan14_100x_M1BP_rep1_3R2_B-C-A_Position006_5_cmle.ics	25	1	0	2.3826	1.7882560483347225	1.0	0.3057117773900651	2.783041633246616	0.8734775134205874	0.9341276212718338	0.8662239089184061	0.785219919233202	0.5254261592924124	0.9928627952669786	448.0	8.607457337578062	493.0	1.1367222576336258
347	Jan14_100x_M1BP_rep1_3R2_B-C-A_Position006_5_cmle.ics	26	1	0	1.9493999999999998	0.3720027687491155	1.0	0.275660977147232	2.160414699144653	0.5217527628107107	0.6963175387227638	0.5217527628107107	0.2689947758638155	0.7680448379121619	0.9793127929821398	398.0	7.58369303517152	392.0	0.903844066921666
348	Jan14_100x_M1BP_rep1_3R2_B-C-A_Position006_5_cmle.ics	27	1	0	2.166	0.0	1.0	0.25924275315267337	2.762148800298327	0.14240027225249674	0.287466350202226	0.14240027225249674	0.021740932552061745	0.9649476298686364	0.9540857710496581	288.0	5.640360854570671	234.0	0.5395395705603823
349	Jan14_100x_M1BP_rep1_3R2_B-C-A_Position006_5_cmle.ics	27	2	0	1.9493999999999998	1.70785021024454	1.0	0.2783336540708043	2.885766583127133	0.8516398413605644	0.9088804924977858	0.8506625247056052	0.7849903359089699	0.5270097475095985	0.9969920402612003	274.0	5.280682473514729	225.0	0.5187880486157521
350	Jan14_100x_M1BP_rep1_3R2_B-C-A_Position006_5_cmle.ics	29	1	0	2.166	1.7328	1.0	0.2816871453856425	2.3747827840608067	0.9646178984414279	0.9991044494720965	0.9621803849745026	0.8158330639948287	0.27059507830729773	0.9819162429406705	430.0	8.181793381541082	445.0	1.0260474739289323
351	Jan14_100x_M1BP_rep1_3R2_B-C-A_Position006_5_cmle.ics	30	1	0	1.7328	0.20635000882146287	1.0	0.259017840870171	1.3493270763828331	0.48012156892424246	0.7257071272370953	0.47523411577727237	0.14613962899968533	0.8118156939066832	0.9638229644717106	456.0	8.598996994497613	466.0	1.0744676917997353
352	Jan14_100x_M1BP_rep1_3R2_B-C-A_Position006_5_cmle.ics	31	1	0	1.7328	0.23070632344123612	1.0	0.17314614042900972	1.1492139106108974	0.49560096727269326	0.6348849609676469	0.49377680697109877	0.15456952155549422	0.7783831200870388	0.8236852152136769	492.0	9.216272418167387	427.0	0.9845444300396717
353	Jan14_100x_M1BP_rep1_3R2_B-C-A_Position006_5_cmle.ics	32	1	0	0.8664	0.5836459621422412	1.0	0.31254639830293274	2.075133255332576	0.42298969195876784	0.5163300653202613	0.42650970603882415	0.37703550814203257	0.8242113119508329	1.0168872211502795	98.0	1.8858069487002562	51.0	0.11759195768623716
354	Jan14_100x_M1BP_rep1_3R2_B-C-A_Position006_5_cmle.ics	32	2	0	1.9493999999999998	0.7610319551488771	1.0	0.16574097849269548	1.170240282293812	0.7150148600594403	0.8508214032856132	0.6914147656590627	0.43584574338297355	0.6572310805340315	0.7969614368836536	500.0	9.535485558852821	428.0	0.9868501547001864
355	Jan14_100x_M1BP_rep1_3R2_B-C-A_Position006_5_cmle.ics	33	1	0	2.166	0.1459114905355603	1.0	0.28972896960047195	2.2465395603629523	0.3421257014154515	0.5254742442187834	0.33105353086227984	0.13473244277032406	0.8469546669515273	0.9716251956380394	404.0	7.694374022063286	411.0	0.9476528354714405
356	Jan14_100x_M1BP_rep1_3R2_B-C-A_Position006_5_cmle.ics	34	1	0	1.9493999999999998	1.6162859307598463	1.0	0.268933614092753	1.7388512103720963	0.8651668313445314	0.9232034837192459	0.8522772489705771	0.7673146479842983	0.5643327910017591	0.980095297942004	438.0	8.266954033822318	447.0	1.0306589232499608
357	Jan14_100x_M1BP_rep1_3R2_B-C-A_Position006_5_cmle.ics	35	1	0	2.3826	0.2918229810711206	1.0	0.28619041838388193	2.6227363589333885	0.41596594734047226	0.6037426983722126	0.4138627440322129	0.1881049845500274	0.8247887125088642	0.9841052447126457	448.0	8.60745733757806	477.0	1.0998306630653947
358	Jan14_100x_M1BP_rep1_3R2_B-C-A_Position006_5_cmle.ics	36	1	0	2.166	1.7539750749824343	1.0	0.2780266882880362	2.152562854240223	0.797361751595215	0.8719190874472713	0.7963296165073233	0.702727999281993	0.6021649302771082	0.9827569437104928	504.0	9.50785013847217	561.0	1.2935115345486086
359	Jan14_100x_M1BP_rep1_3R2_B-C-A_Position006_5_cmle.ics	36	2	0	2.166	1.8951854028581037	1.0	0.28357804967315753	2.4928779305525572	0.8334138241994008	0.9004406340685782	0.8308623349759169	0.7472433659143264	0.5632503913446091	0.9831406057158967	378.0	7.2537651602663304	368.0	0.8485066750693191
360	Jan14_100x_M1BP_rep1_3R2_B-C-A_Position006_5_cmle.ics	37	1	0	1.5162	0.815064591942846	1.0	0.29249864608420967	2.780668092438303	0.7990536666021706	0.8889993139962358	0.7943395894531319	0.671659249617421	0.6282740376417768	1.0065031455995643	158.0	3.062832564139177	101.0	0.23287819071195984
361	Jan14_100x_M1BP_rep1_3R2_B-C-A_Position006_5_cmle.ics	38	1	0	2.8158	0.0	1.0	0.14304473112419464	2.7813855420318028	0.13619874824370928	0.3124004768595393	0.13619874824370928	0.02140758717588453	0.9660703167775969	0.8438662014240326	480.0	9.556636416553925	374.0	0.8623410230324058
362	Jan14_100x_M1BP_rep1_3R2_B-C-A_Position006_5_cmle.ics	40	1	0	1.2995999999999999	0.7252201245704302	1.0	0.27424073648752295	2.3537710631218753	0.7268905354984497	0.8593922434179411	0.7260365757527983	0.5569591150349467	0.6363405865334749	0.9917583468018097	212.0	4.012150948484231	152.0	0.350470148398197
363	Jan14_100x_M1BP_rep1_3R2_B-C-A_Position006_5_cmle.ics	41	1	0	2.166	0.3720027687491155	1.0	0.16022453882014076	1.2395284289415232	0.499708033490029	0.6524590301670721	0.4816229136997408	0.2161371360395898	0.8048742049796781	0.8434719946904913	748.0	13.907454193762275	770.0	1.7754079885961298
364	Jan14_100x_M1BP_rep1_3R2_B-C-A_Position006_5_cmle.ics	41	2	0	1.5162	1.9493999999999998	1.0	0.3160753361079977	2.636799712263078	0.8901638793317118	0.9519379014539512	0.8753744102906642	0.7695439021008986	0.5198101755778819	0.9925572058196573	228.0	4.369714243770064	182.0	0.41964188821363063
365	Jan14_100x_M1BP_rep1_3R2_B-C-A_Position006_5_cmle.ics	43	1	0	1.5162	0.0	1.0	0.24696992748222074	2.5712491885871427	0.13800432219414915	0.2930769414120227	0.13802418521873164	0.020844257996853698	0.9580551540444292	0.9713016349824979	230.0	4.367599157999954	163.0	0.375833119663856
366	Jan14_100x_M1BP_rep1_3R2_B-C-A_Position006_5_cmle.ics	43	2	0	1.7328	1.449626260897894	1.0	0.27693527092338915	2.0632186550773888	0.8005513975624097	0.9012906993373695	0.8004679728591632	0.7068237434650649	0.5621355850790396	0.9842051049677817	360.0	6.781290706548514	338.0	0.7793349352538855
367	Jan14_100x_M1BP_rep1_3R2_B-C-A_Position006_5_cmle.ics	44	1	0	1.7328	0.3634229110571259	1.0	0.27897334052831413	1.8018796286979628	0.4384674563638645	0.6098446613595814	0.4353574098222909	0.24049389721568992	0.8236404980772506	0.980585223078624	378.0	7.160144164904652	365.0	0.8415895010877756
368	Jan14_100x_M1BP_rep1_3R2_B-C-A_Position006_5_cmle.ics	45	1	0	0.8664	0.5158750220536572	1.0	0.08270403578935548	2.101831644695966	0.6066285307276248	0.7883844903955305	0.6099005052640951	0.433436463596501	0.6795057286423917	0.48460044269737573	172.0	2.9310007195463	61.0	0.1406492042913817
369	Jan14_100x_M1BP_rep1_3R2_B-C-A_Position006_5_cmle.ics	45	2	0	1.083	0.0	1.0	0.14988294625434082	1.2142635679517264	0.18991920226144635	0.4262080708705233	0.18991920226144635	0.03248046831526699	0.9002333507633127	0.8228659895154855	176.0	3.254444031771955	85.0	0.19598659614372857
370	Jan14_100x_M1BP_rep1_3R2_B-C-A_Position006_5_cmle.ics	46	1	0	1.7328	0.7295574526778015	1.0	0.2930126392722709	3.0177580025313717	0.5542828060806774	0.6582679953089389	0.547744086386334	0.3987051638552262	0.7583759771120374	0.9956897995984744	244.0	4.703872290215476	194.0	0.44731058413980407
371	Jan14_100x_M1BP_rep1_3R2_B-C-A_Position006_5_cmle.ics	46	2	0	2.166	0.10317500441073144	1.0	0.2887255050838683	2.8610443414989866	0.3034179838763212	0.47734313342233564	0.29125146595661505	0.06795584796831321	0.8785402787960924	0.9954213397452057	362.0	6.989822860342177	348.0	0.8023921818590299
372	Jan14_100x_M1BP_rep1_3R2_B-C-A_Position006_5_cmle.ics	47	1	0	2.166	1.2653448004921624	1.0	0.2708937500711138	2.030595742020214	0.7838129362609569	0.8842733220096624	0.7814490166176938	0.6491583702179187	0.5479480149899264	0.9819369655593999	462.0	8.826704225591481	486.0	1.1205821850100246
373	Jan14_100x_M1BP_rep1_3R2_B-C-A_Position006_5_cmle.ics	48	1	0	1.9493999999999998	2.247768782941338	1.0	0.27963743712265776	1.912680488331572	0.9673967653954735	0.9894851428298005	0.9647530982343653	0.9217097708024308	0.3274448735958496	0.9858050961922546	356.0	6.738710380407896	334.0	0.7701120366118276
374	Jan14_100x_M1BP_rep1_3R2_B-C-A_Position006_5_cmle.ics	49	1	0	1.9493999999999998	1.996395684228742	1.0	0.24604875379738794	1.646770109140099	0.9718097386291888	0.9945585903423413	0.9683154764486729	0.8805588891620036	0.41417403220140286	0.9295004455590289	428.0	7.926450730066579	413.0	0.9522642847924694
375	Jan14_100x_M1BP_rep1_3R2_B-C-A_Position006_5_cmle.ics	50	1	0	1.9493999999999998	1.5627088357751586	1.0	0.2385524038744308	1.5339839702577849	0.7877126987392364	0.8777567393960258	0.7873579384438408	0.6430891015118246	0.6839710235576711	0.9749826207520201	482.0	9.063011105134997	486.0	1.1205821850100246
376	Jan14_100x_M1BP_rep1_3R2_B-C-A_Position006_5_cmle.ics	50	2	0	1.5162	0.9733510449106972	1.0	0.27914531831119865	3.2473664953843038	0.5581890851382726	0.634173912313331	0.5581890851382726	0.4462139309539903	0.8052905375344594	0.991765015732911	176.0	3.4416860224953143	116.0	0.2674640606196767
377	Jan14_100x_M1BP_rep1_3R2_B-C-A_Position006_5_cmle.ics	50	3	0	1.9493999999999998	1.3132034148200427	1.0	0.29338741705954313	2.2566623548808025	0.6950027079336157	0.7911742355860262	0.6950027079336157	0.5717854308973126	0.6393283330542324	0.994773828530985	358.0	6.783405792318624	345.0	0.7954750078774867
378	Jan14_100x_M1BP_rep1_3R2_B-C-A_Position006_5_cmle.ics	51	1	0	2.166	1.687878142458339	1.0	0.3027236311980283	2.960550818467018	0.895026961102068	0.9548935720699309	0.8940186206863437	0.7955541790908611	0.4080856201988206	0.9965778592096964	402.0	7.813515352035492	417.0	0.9614871834345272
379	Jan14_100x_M1BP_rep1_3R2_B-C-A_Position006_5_cmle.ics	52	1	0	2.3826	2.3825999999999996	1.0	0.21307329136040398	1.1677447007711317	0.9304336631415974	0.9659121900318967	0.9239611547862853	0.8266575533206966	0.5189378695174615	0.940479734493031	762.0	14.313943072499068	913.0	2.1051266150496963
380	Jan14_100x_M1BP_rep1_3R2_B-C-A_Position006_5_cmle.ics	52	2	0	1.7328	0.32626801153583	1.0	0.32811165167519696	2.2687526107767404	0.32473663615897874	0.47322065307795635	0.32473663615897874	0.15635317095315773	0.895161058399597	0.9928818257303745	290.0	5.544624773438883	266.0	0.6133227596968448
381	Jan14_100x_M1BP_rep1_3R2_B-C-A_Position006_5_cmle.ics	53	1	0	2.166	0.0	1.0	0.3055314887917083	2.797859021441866	0.2516933484047913	0.48191863165181426	0.2516626797402802	0.021277481314020838	0.9004254487247086	0.9760861803824805	426.0	8.186023553081304	457.0	1.0537161698551054
382	Jan14_100x_M1BP_rep1_3R2_B-C-A_Position006_5_cmle.ics	54	1	0	2.3826	0.23070632344123612	1.0	0.2919455259905012	2.7413391057927834	0.4048698335350974	0.5973775763107345	0.4048698335350974	0.17175595840477817	0.8325213689937024	0.9815919269811156	472.0	9.07358653398554	521.0	1.2012825481280305
383	Jan14_100x_M1BP_rep1_3R2_B-C-A_Position006_5_cmle.ics	55	1	0	1.7328	0.23070632344123612	1.0	0.23270763137496245	1.4216371916832553	0.43675299829256753	0.649994857131102	0.43675299829256753	0.17429388410030652	0.7841157546606338	0.962723449321398	488.0	9.197097340867183	489.0	1.127499358991568
384	Jan14_100x_M1BP_rep1_3R2_B-C-A_Position006_5_cmle.ics	56	1	0	2.166	2.0043779515382347	1.0	0.2923478674015779	2.2978345600665295	0.9258810677305975	0.9694927329723568	0.9257290776099554	0.864716918400304	0.4185988936281453	0.9896560717019125	408.0	7.8773858412464195	419.0	0.9660986327555563
385	Jan14_100x_M1BP_rep1_3R2_B-C-A_Position007_6_cmle.ics	1	1	0	2.166	0.3720027687491155	1.0	0.26923911883090074	2.6113822915941505	0.495052177879558	0.6710675752413402	0.49630891538898353	0.27495089414546503	0.7902945859471953	0.9687693487575725	426.0	8.115807806560044	429.0	0.9891558793607008
386	Jan14_100x_M1BP_rep1_3R2_B-C-A_Position007_6_cmle.ics	2	1	0	1.083	0.10317500441073144	1.0	0.2341147417940929	1.4286107625538687	0.3215405154399814	0.4843713721848154	0.3215405154399814	0.10001160900859067	0.8478820717650021	0.9913542706294165	132.0	2.458386960459285	69.0	0.1590950015754973
387	Jan14_100x_M1BP_rep1_3R2_B-C-A_Position007_6_cmle.ics	3	1	0	1.7328	0.0	1.0	0.250416233062816	2.771436730832573	0.20595398353765684	0.40793624695569963	0.22282737147143752	0.029250973662306168	0.9062049281804287	0.9785135060918202	258.0	4.946524427069318	195.0	0.4496163088003185
388	Jan14_100x_M1BP_rep1_3R2_B-C-A_Position007_6_cmle.ics	4	1	0	1.9493999999999998	0.10317500441073144	1.0	0.2946561967787862	2.40520399272627	0.33904603516882065	0.6060772624131467	0.3469479796484997	0.06921483235381168	0.8762565769409479	0.9839338473947572	340.0	6.498173329324163	320.0	0.7378318913646253
389	Jan14_100x_M1BP_rep1_3R2_B-C-A_Position007_6_cmle.ics	4	2	0	1.2995999999999999	1.3229242629964544	1.0	0.2666885648411231	2.812656999902507	0.7758657139233014	0.8328306531553752	0.7733664068702756	0.7091243499217792	0.6937904685779442	0.9928580939327376	152.0	2.9521515772474105	91.0	0.20982094410681532
390	Jan14_100x_M1BP_rep1_3R2_B-C-A_Position007_6_cmle.ics	5	1	0	1.9493999999999998	0.0	1.0	0.2588151916261356	2.666337777506242	0.20721952354635098	0.42939585211902614	0.19243142616131942	0.022426481282178074	0.9278905503987579	0.9660320748690009	374.0	7.211184834125712	346.0	0.7977807325380012
391	Jan14_100x_M1BP_rep1_3R2_B-C-A_Position007_6_cmle.ics	6	1	0	2.166	0.3720027687491155	1.0	0.28627743052173404	2.7851350692131835	0.43989599184751565	0.6145392064123129	0.43989599184751565	0.27214857262977027	0.8198047876884398	0.9976183632400855	344.0	6.657779899666879	321.0	0.7401376160251398
392	Jan14_100x_M1BP_rep1_3R2_B-C-A_Position007_6_cmle.ics	6	2	0	1.2995999999999999	1.449626260897894	1.0	0.3205306940584234	2.3618809384075963	0.8052314821161729	0.8822916523861097	0.8043906429220989	0.7317425935319359	0.5865289611468484	0.9931620061570289	170.0	3.237384040241869	118.0	0.27207550994070556
393	Jan14_100x_M1BP_rep1_3R2_B-C-A_Position007_6_cmle.ics	8	1	0	1.2995999999999999	1.083	1.0	0.3327955032608299	2.183934694617428	0.7506930335664271	0.8426941072478121	0.7476802465764836	0.6445929498007673	0.628463647922729	1.002575197194948	180.0	3.3906453532742526	131.0	0.3020499305273935
394	Jan14_100x_M1BP_rep1_3R2_B-C-A_Position007_6_cmle.ics	8	2	0	1.7328	1.7328	1.0	0.29926770438860245	2.230280344960493	0.9298080794524225	0.9722879132169253	0.9235094571892687	0.8324362848772903	0.5484858261951708	0.986318628178331	324.0	6.210825780559591	300.0	0.6917173981543362
395	Jan14_100x_M1BP_rep1_3R2_B-C-A_Position007_6_cmle.ics	9	1	0	1.9493999999999998	0.0	1.0	0.23960974948080407	1.7268238498078785	0.2998290290650589	0.5858625462242847	0.2998290290650589	0.01961452267400256	0.9158070003335954	0.9478873761466835	470.0	8.95867537555355	469.0	1.0813848657812788
396	Jan14_100x_M1BP_rep1_3R2_B-C-A_Position007_6_cmle.ics	10	1	0	1.9493999999999998	1.7328	1.0	0.2561815141842096	2.2859147105593647	0.9823160131907988	0.9972336284514672	0.9708347049684957	0.8635497340471612	0.3609157811874625	0.9269627708285963	376.0	7.23247499719602	347.0	0.8000864571985156
397	Jan14_100x_M1BP_rep1_3R2_B-C-A_Position007_6_cmle.ics	11	1	0	1.5162	0.0	1.0	0.3322084671067928	2.9154287064589397	0.2625286625048047	0.45946160881148357	0.24666322053892137	0.033434066298196084	0.8734659968303841	1.0016898421028928	198.0	3.81630930931123	151.0	0.3481644237376825
398	Jan14_100x_M1BP_rep1_3R2_B-C-A_Position007_6_cmle.ics	12	1	0	2.166	1.7570070134165063	1.0	0.30393614047616496	2.558876482695562	0.915984768195598	0.9553120301678456	0.9147524215611367	0.8417697730017499	0.45222404288160284	0.9920567045628695	340.0	6.568389075845421	325.0	0.7493605146671976
399	Jan14_100x_M1BP_rep1_3R2_B-C-A_Position007_6_cmle.ics	13	1	0	2.166	0.0	1.0	0.15415271003597286	2.1477054401239095	0.21737695694980905	0.5564147922143963	0.22905644454542504	0.021276250446298158	0.9135109842148044	0.8115260264684281	464.0	8.847994388661794	369.0	0.8508123997298336
400	Jan14_100x_M1BP_rep1_3R2_B-C-A_Position007_6_cmle.ics	14	1	0	1.9493999999999998	0.2918229810711206	1.0	0.3081193379675445	3.1802011476423315	0.4658320062643521	0.6129299043630508	0.46030670690398473	0.23528713080354394	0.8180641875082069	1.0016458065941882	268.0	5.216811984303803	229.0	0.5280109472578101
401	Jan14_100x_M1BP_rep1_3R2_B-C-A_Position007_6_cmle.ics	15	1	0	1.9493999999999998	1.7060019029756524	1.0	0.32923776889421186	2.291535610160144	0.8836783849378539	0.9313198683533133	0.8828601897477385	0.7968255865264396	0.530529821428215	0.9894291005386352	370.0	7.051578263782995	384.0	0.8853982696375502
402	Jan14_100x_M1BP_rep1_3R2_B-C-A_Position007_6_cmle.ics	16	1	0	1.7328	1.8018739878865302	1.0	0.256879950083726	1.4620899654207038	0.9197197579915989	0.9572016099448712	0.9197352581026831	0.8472515719695991	0.4173621164881918	0.9537194065508665	404.0	7.6709687732228655	387.0	0.8923154436190937
403	Jan14_100x_M1BP_rep1_3R2_B-C-A_Position007_6_cmle.ics	17	1	0	1.5162	0.41270001764292574	1.0	0.24019113431738592	1.3531460411724276	0.524948107723588	0.6885109703722972	0.5244384751368311	0.300845140706372	0.7938895484817253	0.9773155690140486	406.0	7.458206447888982	377.0	0.8692581970139491
404	Jan14_100x_M1BP_rep1_3R2_B-C-A_Position007_6_cmle.ics	18	1	0	2.166	1.5476250661609716	1.0	0.2837954897645015	2.5757983433309364	0.8713916495696891	0.9378327249473768	0.8690948815645733	0.7728624337214569	0.5473678009315265	0.9887801549972262	382.0	7.296345486406948	374.0	0.8623410230324058
405	Jan14_100x_M1BP_rep1_3R2_B-C-A_Position007_6_cmle.ics	19	1	0	2.166	1.6456566907434287	1.0	0.2951375862358905	2.331806156460356	0.8571422169642217	0.9216094859109486	0.8488787911378791	0.7824868251236825	0.6199393866369567	0.9909127869079233	424.0	8.071112394649314	446.0	1.0283531985894465
406	Jan14_100x_M1BP_rep1_3R2_B-C-A_Position007_6_cmle.ics	20	1	0	1.7328	1.2466683216206906	1.0	0.3072705438989729	2.2481079403447413	0.8718619116214393	0.942300806847798	0.8718619116214393	0.7592362840037636	0.5172880261997007	0.9921745237124578	276.0	5.2551621389042	239.0	0.5510681938629545
407	Jan14_100x_M1BP_rep1_3R2_B-C-A_Position007_6_cmle.ics	21	1	0	2.3826	0.0	1.0	0.25202809247834074	2.6536116953179625	0.1682107853301815	0.3842007768976624	0.1542210978863407	0.015106650631056553	0.9441193360232311	0.9354886043716069	470.0	8.935270126713142	481.0	1.1090535617074524
408	Jan14_100x_M1BP_rep1_3R2_B-C-A_Position007_6_cmle.ics	21	2	0	1.5162	0.9018655279647406	1.0	0.2627985286768604	1.755677490947369	0.6143878129363137	0.7371376435947414	0.6141804559089841	0.460795698032873	0.748249996452707	0.9769291042732007	294.0	5.470178855377401	243.0	0.5602910925050123
409	Jan14_100x_M1BP_rep1_3R2_B-C-A_Position007_6_cmle.ics	22	1	0	1.2995999999999999	2.440836421860407	1.0	0.346679031856264	2.439868766012552	0.9790736658540928	0.9913359573122432	0.9787482269721289	0.9493297801138422	0.29991228286956945	1.0095809541696368	190.0	3.6141224128278955	145.0	0.33433007577459584
410	Jan14_100x_M1BP_rep1_3R2_B-C-A_Position007_6_cmle.ics	22	2	0	1.083	2.128671302143574	1.0	0.2814227162111093	2.128506338823146	0.946259601982107	0.9696666400584562	0.9455657417243348	0.912334133626433	0.43388589624781615	0.9911809860953492	146.0	2.7712548438343854	88.0	0.20290377012527194
411	Jan14_100x_M1BP_rep1_3R2_B-C-A_Position007_6_cmle.ics	22	3	0	1.083	0.751125369937127	1.0	0.2750630861314419	2.3496587056801115	0.6115917645541794	0.7011611413694222	0.610842641090036	0.4735473452169695	0.7265433409056122	0.9985551748377248	146.0	2.7712548438343854	87.0	0.20059804546475749
412	Jan14_100x_M1BP_rep1_3R2_B-C-A_Position007_6_cmle.ics	23	1	0	2.166	1.7328	1.0	0.2841139641406395	2.8364999978059675	0.9397868829293179	0.9799624925452137	0.9333344510522925	0.759959474704024	0.5097569785910707	0.9957143902669263	342.0	6.61308448775615	317.0	0.7309147173830819
413	Jan14_100x_M1BP_rep1_3R2_B-C-A_Position007_6_cmle.ics	23	2	0	2.166	1.4199491695140265	1.0	0.28088027121929465	2.632871090943245	0.7339102359903908	0.8327313618367636	0.7342072298852502	0.6210585437239681	0.7037174351954869	0.9943761448359016	384.0	7.434661893679354	375.0	0.8646467476929202
414	Jan14_100x_M1BP_rep1_3R2_B-C-A_Position007_6_cmle.ics	23	3	0	1.2995999999999999	0.3095250132321943	1.0	0.2890909267796596	2.0981031890492883	0.3359911093440507	0.43983358761439656	0.3359911093440507	0.16497531837026996	0.8854706453634357	1.002356909961199	200.0	3.790788974700699	143.0	0.3297186264535669
415	Jan14_100x_M1BP_rep1_3R2_B-C-A_Position007_6_cmle.ics	24	1	0	1.5162	0.10317500441073144	1.0	0.28204731779947145	2.4557305908726255	0.3990677585580192	0.6198176142316492	0.3818661934187175	0.1012529667087173	0.8432613236770264	0.9986319636512279	242.0	4.612366380623908	188.0	0.4334762361767174
416	Jan14_100x_M1BP_rep1_3R2_B-C-A_Position007_6_cmle.ics	25	1	0	2.166	2.166	1.0	0.29361723058153616	2.768415690755706	0.9769756282060374	0.9941800817908896	0.9679077134009408	0.9285606221780961	0.3391033565552513	0.987962363340137	410.0	7.992296999678406	423.0	0.9753215313976139
417	Jan14_100x_M1BP_rep1_3R2_B-C-A_Position007_6_cmle.ics	26	1	0	1.5162	1.1321417835580119	1.0	0.3281173803066391	2.785276977448598	0.7808120710164564	0.8778776486453821	0.7788146536643703	0.6467465633607501	0.6160209216235474	0.9999412282534903	226.0	4.371829329540176	183.0	0.42194761287414506
418	Jan14_100x_M1BP_rep1_3R2_B-C-A_Position007_6_cmle.ics	26	2	0	1.5162	0.1459114905355603	1.0	0.28265193913446984	3.006549990973961	0.3229709356691666	0.4772459813107892	0.32295185206389193	0.14579556369789382	0.8715569431051257	1.0019226461882718	192.0	3.729033571259883	133.0	0.3066613798484224
419	Jan14_100x_M1BP_rep1_3R2_B-C-A_Position007_6_cmle.ics	27	1	0	2.3826	1.9493999999999998	1.0	0.28280664622816737	2.839848393849119	0.9935974643423138	0.9994759640781827	0.982702588483888	0.8720084521922874	0.3659609247296491	0.9923989967603919	446.0	8.63297767218859	471.0	1.085996315102308
420	Jan14_100x_M1BP_rep1_3R2_B-C-A_Position007_6_cmle.ics	28	1	0	1.9493999999999998	1.0161559471409798	1.0	0.2392270993831242	1.8308675440087405	0.8361424601933843	0.9205401546838774	0.8312695050941848	0.6242102096078628	0.6464951417597338	0.9291212890929804	378.0	7.136738916064234	338.0	0.7793349352538855
421	Jan14_100x_M1BP_rep1_3R2_B-C-A_Position007_6_cmle.ics	29	1	0	1.9493999999999998	0.815064591942846	1.0	0.2802223076813118	2.483116023665665	0.657889298892989	0.7910228782287823	0.6527881918819188	0.5219778597785978	0.7192797987715044	0.98388086457852	360.0	6.898316950750612	340.0	0.7839463845749143
422	Jan14_100x_M1BP_rep1_3R2_B-C-A_Position007_6_cmle.ics	30	1	0	1.9493999999999998	0.2991586303963464	1.0	0.2486367524697201	1.7275492525159224	0.4988063988434908	0.6937747279920871	0.4941508787947957	0.1979356881990413	0.8003149943334594	0.975775014527848	432.0	8.249894042292231	421.0	0.9707100820765852
423	Jan14_100x_M1BP_rep1_3R2_B-C-A_Position007_6_cmle.ics	31	1	0	1.9493999999999998	1.5162	1.0	0.2880638688115941	2.4659192535377	0.9843819084211903	0.9997727032126689	0.9804649309080039	0.8385538942478344	0.317105695456824	0.9948892207566074	344.0	6.63437465082646	322.0	0.7424433406856541
424	Jan14_100x_M1BP_rep1_3R2_B-C-A_Position007_6_cmle.ics	32	1	0	1.5162	1.3229242629964544	1.0	0.32026967718018184	1.7155215287966226	0.8186186332974875	0.9259067357512953	0.818188483722749	0.6901529963828331	0.5849910395778737	0.9885497518471891	296.0	5.585090013809391	271.0	0.624851382999417
425	Jan14_100x_M1BP_rep1_3R2_B-C-A_Position007_6_cmle.ics	32	2	0	1.9493999999999998	0.0	1.0	0.14188955656119503	2.5321222671828068	0.05595854922279793	0.19135301593508652	0.05595854922279793	0.020644735555772804	0.9641458146587673	0.9377616668901453	244.0	4.891114280938834	135.0	0.31127282916945126
426	Jan14_100x_M1BP_rep1_3R2_B-C-A_Position007_6_cmle.ics	33	1	0	1.9493999999999998	1.3625635475001732	1.0	0.28592393491704376	3.0937535325986842	0.9066228188476462	0.9634002116314293	0.9055127912525676	0.8092775483951283	0.37224421767651245	0.996109405090066	246.0	4.795378199807045	194.0	0.44731058413980407
427	Jan14_100x_M1BP_rep1_3R2_B-C-A_Position007_6_cmle.ics	34	1	0	2.166	1.5162	1.0	0.17239961814432922	1.1013669342795473	0.9103077369395908	0.9794403159938408	0.9058021467943139	0.7004407399968757	0.5593809701411004	0.8550776241716753	652.0	12.440826638419441	650.0	1.498721029334395
428	Jan14_100x_M1BP_rep1_3R2_B-C-A_Position007_6_cmle.ics	34	2	0	1.5162	1.2927790998539732	1.0	0.18189821941324602	1.3048712206293065	0.7828992881212202	0.8735667581620584	0.7823882528843364	0.5974403606257392	0.666010692853426	0.8406710000374745	336.0	6.385377256662286	247.0	0.5695139911470701
429	Jan14_100x_M1BP_rep1_3R2_B-C-A_Position007_6_cmle.ics	35	1	0	1.2995999999999999	1.4751040190545512	1.0	0.11093183442027663	1.725699453772467	0.8903899110029133	0.9255198148222054	0.8547162469569382	0.7417338468292294	0.5902900515974497	0.7229167917712201	540.0	9.844262576056918	393.0	0.9061497915821805
430	Jan14_100x_M1BP_rep1_3R2_B-C-A_Position007_6_cmle.ics	36	1	0	1.9493999999999998	0.42540144110901373	1.0	0.27340749201554615	3.16095767184125	0.42396539787235626	0.5765761909370417	0.4182963961080051	0.27960313265389686	0.8539566569738264	0.997598661703264	274.0	5.32749297119557	223.0	0.5141765992947233
431	Jan14_100x_M1BP_rep1_3R2_B-C-A_Position007_6_cmle.ics	36	2	0	1.5162	0.10317500441073144	1.0	0.1981891193723343	1.200292137175857	0.37373722334303605	0.6546245356480827	0.3818964169526603	0.04450333886709299	0.890383994612299	0.872302723805222	384.0	7.22401465411558	315.0	0.7263032680620531
432	Jan14_100x_M1BP_rep1_3R2_B-C-A_Position007_6_cmle.ics	37	1	0	2.3826	0.0	1.0	0.19973670177339561	2.9833563153528315	0.18598819642504166	0.4351735238471748	0.17501482506424196	0.021969333295682375	0.9177308457932402	0.9062064881715988	414.0	8.03487732581903	354.0	0.8162265298221167
433	Jan14_100x_M1BP_rep1_3R2_B-C-A_Position007_6_cmle.ics	38	1	0	1.5162	0.8318234787411565	1.0	0.20715478290747227	1.3432755568845525	0.7379856380040508	0.8530463518398279	0.7345162759596469	0.5943995968562541	0.6241693777923806	0.8645111834056789	286.0	5.431828700777002	207.0	0.477285004726492
434	Jan14_100x_M1BP_rep1_3R2_B-C-A_Position007_6_cmle.ics	39	1	0	1.9493999999999998	1.401081809291592	1.0	0.198662961204118	1.3263390798744874	0.7983003760270266	0.8879625882663199	0.7967498897381452	0.6921875497315066	0.5941028005178234	0.908962978604315	478.0	9.160862272036898	438.0	1.0099074013053309
435	Jan14_100x_M1BP_rep1_3R2_B-C-A_Position007_6_cmle.ics	40	1	0	1.7328	0.3095250132321943	1.0	0.3060249521289358	2.467068847070925	0.42713765306881063	0.5609195280223457	0.42424886094501735	0.2124749089287042	0.8145614439923279	0.9929910734350298	302.0	5.765986747222415	273.0	0.6294628323204459
436	Jan14_100x_M1BP_rep1_3R2_B-C-A_Position007_6_cmle.ics	40	2	0	1.2995999999999999	0.20635000882146287	1.0	0.2929320392162178	2.287108885041436	0.33799398876344827	0.45926484488673175	0.3290674086897416	0.17438427307582016	0.8646634276069378	0.9923144834918748	160.0	3.0841227272094858	103.0	0.23748964003298878
437	Jan14_100x_M1BP_rep1_3R2_B-C-A_Position007_6_cmle.ics	41	1	0	2.166	0.46141264688247224	1.0	0.299888437001215	1.6761538877630875	0.5565382205416123	0.7490328352811714	0.5524700498467812	0.27049906011228775	0.8087306911393414	0.9665034455506978	536.0	10.059139987160885	639.0	1.4733580580687362
438	Jan14_100x_M1BP_rep1_3R2_B-C-A_Position007_6_cmle.ics	42	1	0	1.9493999999999998	0.20635000882146287	1.0	0.3335214893345743	3.133519873659551	0.4229407780428189	0.5731307241511323	0.4229407780428189	0.18491032776747063	0.8683782777745205	0.9978165759796993	276.0	5.395593631946719	249.0	0.5741254404680991
439	Jan14_100x_M1BP_rep1_3R2_B-C-A_Position007_6_cmle.ics	42	2	0	1.2995999999999999	0.3720027687491155	1.0	0.30093769536986004	2.963755863110741	0.4236357746561828	0.5350561003622228	0.4236357746561828	0.29296168683923784	0.8622385406177155	0.999089376765458	146.0	2.8180653415152253	91.0	0.20982094410681532
440	Jan14_100x_M1BP_rep1_3R2_B-C-A_Position007_6_cmle.ics	43	1	0	1.9493999999999998	0.8779414014559871	1.0	0.30493415713537686	2.162361693724527	0.7147366809192316	0.8507249961718317	0.7113266664310871	0.5465917523587406	0.6972547998729453	0.9728149528796036	350.0	6.628029393516128	340.0	0.7839463845749143
441	Jan14_100x_M1BP_rep1_3R2_B-C-A_Position007_6_cmle.ics	44	1	0	1.9493999999999998	1.8725829911983063	1.0	0.22637768720596957	2.148017908665682	0.9315120529570378	0.9710928304988697	0.9313750521537149	0.8793489970918466	0.42603319634292397	0.941512509869307	372.0	7.002652680332046	321.0	0.7401376160251398
442	Jan14_100x_M1BP_rep1_3R2_B-C-A_Position007_6_cmle.ics	46	1	0	1.7328	0.5595020986366908	1.0	0.285989317577587	2.7606595706395103	0.635715556741848	0.7842208283286624	0.6262066817918946	0.47291916900217984	0.7010044402731507	0.9948539992470341	234.0	4.50380047950225	180.0	0.4150304388926017
443	Jan14_100x_M1BP_rep1_3R2_B-C-A_Position007_6_cmle.ics	47	1	0	2.166	0.65253602307166	1.0	0.3000096715675463	2.5054759917342473	0.6099205624543462	0.7491576880934989	0.6092448867786706	0.41597196859021185	0.7528066766045736	0.9849016026689024	416.0	7.962546493527657	437.0	1.0076016766448164
444	Jan14_100x_M1BP_rep1_3R2_B-C-A_Position007_6_cmle.ics	48	1	0	2.166	2.3825999999999996	1.0	0.27885055645943324	2.400429190095448	0.9983804407725088	0.9992785599804812	0.9824919337537176	0.9335412819337117	0.27136541141901144	0.9824866997172655	450.0	8.65215274948879	474.0	1.0929134890838512
445	Jan14_100x_M1BP_rep1_3R2_B-C-A_Position007_6_cmle.ics	49	1	0	1.5162	1.2611313899024936	1.0	0.305741149747505	2.630530989883126	0.7533155892145026	0.8200801229283284	0.752634178465591	0.6704898840229759	0.6232927747931839	1.0011854760098835	228.0	4.3931194926104835	179.0	0.4127247142320873
446	Jan14_100x_M1BP_rep1_3R2_B-C-A_Position007_6_cmle.ics	49	2	0	1.7328	0.0	1.0	0.2213383941658104	1.6869984028726852	0.32511067208136685	0.5339059012914792	0.3180907693996268	0.01953453700654886	0.8609493009346645	0.903056180143054	324.0	6.210825780559591	258.0	0.5948769624127291
447	Jan14_100x_M1BP_rep1_3R2_B-C-A_Position007_6_cmle.ics	50	1	0	1.5162	1.7328	1.0	0.28988924382843095	1.6031002997741797	0.9605523870725895	0.9852933301202238	0.9464213993091815	0.8721584062976946	0.3711275582209682	0.9844937602403425	326.0	6.091684450587384	298.0	0.6871059488333073
448	Jan14_100x_M1BP_rep1_3R2_B-C-A_Position007_6_cmle.ics	51	1	0	1.9493999999999998	1.7328	1.0	0.2599227519613011	2.4475235291552035	0.9799680801058166	0.9998906852938926	0.9795034926048601	0.8564807223515779	0.16152194007018686	0.984419924006896	322.0	6.142725119808443	277.0	0.6386857309625038
449	Jan14_100x_M1BP_rep1_3R2_B-C-A_Position007_6_cmle.ics	51	2	0	1.5162	1.9493999999999998	1.0	0.29528601709160374	2.8149322718892527	0.9785852490735578	0.9918177942478602	0.9676373812569005	0.898200679937472	0.27334394546152857	0.993986108647543	148.0	2.862760753425954	92.0	0.21212666876732977
450	Jan14_100x_M1BP_rep1_3R2_B-C-A_Position007_6_cmle.ics	52	1	0	1.5162	0.2918229810711206	1.0	0.2976906622881044	2.0873181005024524	0.5434362259755388	0.7388817705299942	0.5404892253931275	0.2599417588817705	0.7474122260276045	0.9974693743103131	224.0	4.256918171108185	172.0	0.3965846416084861
451	Jan14_100x_M1BP_rep1_3R2_B-C-A_Position007_6_cmle.ics	53	1	0	1.9493999999999998	1.679567386804093	1.0	0.3131827101198045	2.5678572766785726	0.8451857988643942	0.9131160459900179	0.8461435874638809	0.7807492574107378	0.5647351466178323	0.9924821694433	338.0	6.453477917413435	327.0	0.7539719639882264
452	Jan14_100x_M1BP_rep1_3R2_B-C-A_Position007_6_cmle.ics	53	2	0	1.7328	0.10317500441073144	1.0	0.2840055858713987	2.697448559194357	0.2629554042312433	0.39631029117581684	0.20739154155468892	0.062413869748833076	0.9055697333419992	0.9939284294006323	224.0	4.327133917629444	168.0	0.3873617429664282
453	Jan14_100x_M1BP_rep1_3R2_B-C-A_Position007_6_cmle.ics	55	1	0	1.5162	0.10317500441073144	1.0	0.2834790591663577	2.959859804901602	0.37914180525580804	0.5579456011171766	0.36816046718293766	0.11451060048241717	0.8620266703884839	0.9926326306162482	186.0	3.594947335527698	127.0	0.29282703188533565
454	Jan14_100x_M1BP_rep1_3R2_B-C-A_Position008_7_cmle.ics	1	1	0	1.9493999999999998	0.42540144110901373	1.0	0.19526873601777806	1.2920663849914211	0.4806554749231185	0.5983408399905913	0.4414088703424604	0.28737357017780757	0.7954010128569381	0.8803457014570235	496.0	9.23544749546758	459.0	1.0583276191761344
455	Jan14_100x_M1BP_rep1_3R2_B-C-A_Position008_7_cmle.ics	3	1	0	1.9493999999999998	0.0	1.0	0.267905495969392	2.4201566474966767	0.19561000630847872	0.4609522854969843	0.19561000630847872	0.023827772635352244	0.9300880804246489	0.9618523730189552	364.0	6.894086779210393	338.0	0.7793349352538855
456	Jan14_100x_M1BP_rep1_3R2_B-C-A_Position008_7_cmle.ics	4	1	0	2.3826	0.2918229810711206	1.0	0.2830486629853052	2.838169563617954	0.4007927537474569	0.6041648803074356	0.4079836616336807	0.18775869729590683	0.8076543404954668	0.9860451086742097	472.0	9.096991782825965	513.0	1.1828367508439148
457	Jan14_100x_M1BP_rep1_3R2_B-C-A_Position008_7_cmle.ics	5	1	0	2.5991999999999997	0.0	1.0	0.17274095719467222	2.6126691227207113	0.13967701815072486	0.2994456644253566	0.13967701815072486	0.0219377939290295	0.9483709330770783	0.9107730681353713	402.0	7.907136347397174	315.0	0.7263032680620531
458	Jan14_100x_M1BP_rep1_3R2_B-C-A_Position008_7_cmle.ics	5	2	0	1.7328	0.0	1.0	0.18098374771644637	2.714378721902204	0.04388530452019122	0.16623265575809398	0.06341579540596215	0.0219377939290295	0.9869670083260654	0.9559132344230009	178.0	3.5565971809273025	95.0	0.21904384274887315
459	Jan14_100x_M1BP_rep1_3R2_B-C-A_Position008_7_cmle.ics	6	1	0	1.9493999999999998	0.10317500441073144	1.0	0.2750815318843302	2.3219538622819216	0.32377173199349113	0.5271061120785635	0.32377173199349113	0.05918239173256445	0.8893340072819855	0.9790093537214523	370.0	7.051578263782996	351.0	0.8093093558405734
460	Jan14_100x_M1BP_rep1_3R2_B-C-A_Position008_7_cmle.ics	7	1	0	2.166	0.23070632344123612	1.0	0.27915845390041555	2.149810267503027	0.37703855407313147	0.5510150517964727	0.3666037023044957	0.1453939912115006	0.8559900365721117	0.9790172203848209	468.0	8.937385212483244	503.0	1.1597795042387702
461	Jan14_100x_M1BP_rep1_3R2_B-C-A_Position008_7_cmle.ics	8	1	0	1.7328	0.0	1.0	0.2856662689865448	2.4308757174353524	0.2506466675624832	0.48796946385380274	0.2506466675624832	0.028923676431066917	0.8780393783248613	0.9974098163518287	282.0	5.412653623476806	238.0	0.5487624692024401
462	Jan14_100x_M1BP_rep1_3R2_B-C-A_Position008_7_cmle.ics	9	1	0	2.3826	0.3720027687491155	1.0	0.28264942057746006	2.8695544749372397	0.4341915802318487	0.6401443969900346	0.4305389465121009	0.2559162090705715	0.8045955430468975	0.9920337857871611	458.0	8.854339645972123	490.0	1.1298050836520823
463	Jan14_100x_M1BP_rep1_3R2_B-C-A_Position008_7_cmle.ics	10	1	0	1.5162	1.9181368521382045	1.0	0.20813525287433085	1.1151809137474062	0.9263922427158011	0.9554867564291687	0.9104332465775306	0.8410278213644777	0.4281796395678252	0.9433253216616246	462.0	8.639462234868127	426.0	0.9822387053791574
464	Jan14_100x_M1BP_rep1_3R2_B-C-A_Position008_7_cmle.ics	11	1	0	1.9493999999999998	1.5464734475585327	1.0	0.2777049706806107	2.750846621174018	0.8142288829952736	0.8904201176418295	0.8113248781355104	0.7033951669061976	0.5963167586961982	0.9945180077062992	318.0	6.100144793667825	281.0	0.6479086296045616
465	Jan14_100x_M1BP_rep1_3R2_B-C-A_Position008_7_cmle.ics	11	2	0	1.7328	2.3825999999999996	1.0	0.29166902700074043	2.715074198960083	0.9400641548012386	0.9672243788244707	0.9278777058361608	0.892896300357074	0.4443192080038128	0.994847017667636	294.0	5.634015597260339	256.0	0.5902655130917002
466	Jan14_100x_M1BP_rep1_3R2_B-C-A_Position008_7_cmle.ics	12	1	0	2.3826	1.4245214444092165	1.0	0.29942294951025406	3.16121434110831	0.819068762992714	0.8999878902859911	0.8021030536662159	0.7080913072436272	0.5726535184148129	0.9933373514277882	432.0	8.437136033015582	462.0	1.0652447931576776
467	Jan14_100x_M1BP_rep1_3R2_B-C-A_Position008_7_cmle.ics	13	1	0	1.9493999999999998	2.3825999999999996	1.0	0.27970574603521836	2.2579946138765608	0.9941372783187866	0.9980410390517684	0.9841489376767195	0.9442593003441163	0.21447876407774294	0.9863216818479191	418.0	7.983836656597967	425.0	0.979932980718643
468	Jan14_100x_M1BP_rep1_3R2_B-C-A_Position008_7_cmle.ics	15	1	0	2.3826	0.0	1.0	0.30300701618057874	2.723622010223409	0.28725047943663284	0.4965954175951303	0.28478535990745124	0.020048991824343734	0.8938682902359215	0.9915111597588512	462.0	8.92032522095316	514.0	1.1851424755044293
469	Jan14_100x_M1BP_rep1_3R2_B-C-A_Position008_7_cmle.ics	16	1	0	1.9493999999999998	0.1459114905355603	1.0	0.23255853521500483	1.5756520809647336	0.43036392959214115	0.7205758363203203	0.42611801228808244	0.13569424206917127	0.8080822655826472	0.900409517705469	472.0	8.816128796740932	465.0	1.072161967139221
470	Jan14_100x_M1BP_rep1_3R2_B-C-A_Position008_7_cmle.ics	17	1	0	2.8158	0.6497999999999999	1.0	0.26303784040807915	2.433725443624802	0.6905460520823364	0.8208363961417776	0.6823889702244114	0.3757195478785682	0.7074085357605541	0.9702392063531803	608.0	11.832011557830114	723.0	1.66703892955195
471	Jan14_100x_M1BP_rep1_3R2_B-C-A_Position008_7_cmle.ics	17	2	0	1.7328	1.0841098665386142	1.0	0.28447427099721895	2.51794156597199	0.6223002319250184	0.7348551334027005	0.6189811996163769	0.4921320608339934	0.7886155303651723	0.985900960983966	298.0	5.700001172241377	258.0	0.5948769624127291
472	Jan14_100x_M1BP_rep1_3R2_B-C-A_Position008_7_cmle.ics	18	1	0	1.7328	1.3116988911569	1.0	0.3103835882081526	3.0314912247837276	0.917589236345764	0.9676476009092585	0.9159058794618173	0.8211525465380598	0.43149429214554746	1.0056792333960864	214.0	4.17387260459706	164.0	0.3781388443243705
473	Jan14_100x_M1BP_rep1_3R2_B-C-A_Position008_7_cmle.ics	19	1	0	1.7328	0.3720027687491155	1.0	0.20925487989489602	2.326744523797883	0.43501758559807424	0.5987978101130068	0.43543907796203757	0.27271024273276917	0.732556788445949	0.9192496379805347	232.0	4.318673574549001	152.0	0.350470148398197
474	Jan14_100x_M1BP_rep1_3R2_B-C-A_Position008_7_cmle.ics	19	2	0	1.7328	0.0	1.0	0.15856748308378077	1.529604795463906	0.1461126695921359	0.33654526125501694	0.1461126695921359	0.02262711507209861	0.958485655756966	0.8663412848079309	376.0	7.27928549487686	273.0	0.6294628323204459
475	Jan14_100x_M1BP_rep1_3R2_B-C-A_Position008_7_cmle.ics	20	1	0	1.7328	0.5158750220536572	1.0	0.27667343310680004	2.033242165245432	0.5995483420849704	0.7299232548746006	0.5965097492013366	0.4104670803804208	0.727529664607771	0.9903247413226834	268.0	5.099785740101704	217.0	0.5003422513316366
476	Jan14_100x_M1BP_rep1_3R2_B-C-A_Position008_7_cmle.ics	21	1	0	2.166	1.1190041972733815	1.0	0.22302955736612776	2.0336552996514436	0.8459781150481546	0.9207259837727325	0.8442508068629426	0.6054172327922815	0.5280676848516835	0.8637399850759149	480.0	9.018315693224267	467.0	1.07677341646025
477	Jan14_100x_M1BP_rep1_3R2_B-C-A_Position008_7_cmle.ics	22	1	0	2.3826	0.0	1.0	0.2986334974996758	2.642027098501043	0.27056833419288295	0.47996493037648275	0.27056833419288295	0.021182052604435276	0.892817249848784	0.9833041084062611	446.0	8.632977672188593	484.0	1.1159707356889959
478	Jan14_100x_M1BP_rep1_3R2_B-C-A_Position008_7_cmle.ics	23	1	0	1.9493999999999998	0.41270001764292574	1.0	0.2941127954285875	2.377882019131738	0.4982166680279888	0.6693099004419759	0.4903527639376696	0.28504043126684636	0.8302675862398146	0.9859277626823351	368.0	7.030288100712686	360.0	0.8300608777852034
479	Jan14_100x_M1BP_rep1_3R2_B-C-A_Position008_7_cmle.ics	23	2	0	1.083	1.1961505589055579	1.0	0.30839548847734544	2.5709491171111054	0.7409267880965994	0.8069667928158494	0.7400873061250419	0.630559866408923	0.5711550477733716	1.006665764439453	134.0	2.5498928700508534	81.0	0.18676369750167077
480	Jan14_100x_M1BP_rep1_3R2_B-C-A_Position008_7_cmle.ics	24	1	0	2.166	1.4751040190545512	1.0	0.30687006983468396	2.6883842448166066	0.7491271608771503	0.842127247993531	0.7475523647629876	0.6352314280161813	0.6707299482803805	0.9902292171854337	426.0	8.209428801921721	458.0	1.0560218945156201
481	Jan14_100x_M1BP_rep1_3R2_B-C-A_Position008_7_cmle.ics	24	2	0	2.166	0.0	1.0	0.18280819320457847	2.7381308218240856	0.11788633322685775	0.23094999296367694	0.10644728230398257	0.01525206789716693	0.9701612586891801	0.883349613033772	348.0	6.840791718850017	261.0	0.6017941363942725
482	Jan14_100x_M1BP_rep1_3R2_B-C-A_Position008_7_cmle.ics	24	3	0	1.7328	0.5836459621422412	1.0	0.3165698478411526	3.0139849121081737	0.4166486104937265	0.5048282578734221	0.4166486104937265	0.3188761093377591	0.8430776840962978	1.0075601230136153	222.0	4.329249003399556	175.0	0.40350181559002946
483	Jan14_100x_M1BP_rep1_3R2_B-C-A_Position008_7_cmle.ics	25	1	0	2.166	1.1736910802652911	1.0	0.3104670853160196	2.7123388133041972	0.7418815347779529	0.8581549617187845	0.7385727864473668	0.5990779621318767	0.6174328022499875	0.9979097164530712	376.0	7.2558802460364396	382.0	0.8807868203165214
484	Jan14_100x_M1BP_rep1_3R2_B-C-A_Position008_7_cmle.ics	25	2	0	1.2995999999999999	1.1672919242844824	1.0	0.27914531831119865	2.5110486114000774	0.7009412887675013	0.7696349147145052	0.7016511656820634	0.5914437773473062	0.6716286458488456	1.0016717381233424	176.0	3.348065027133635	116.0	0.2674640606196767
485	Jan14_100x_M1BP_rep1_3R2_B-C-A_Position008_7_cmle.ics	26	1	0	2.166	1.8827671526788523	1.0	0.24801692035268585	2.3310382102683347	0.8033935556918063	0.9194108878210842	0.8041124629527695	0.7375067826059702	0.5732177865223234	0.9184150639487099	458.0	8.667097655248773	459.0	1.0583276191761344
486	Jan14_100x_M1BP_rep1_3R2_B-C-A_Position008_7_cmle.ics	26	2	0	1.9493999999999998	3.2489999999999997	1.0	0.28982105423238613	2.4203519017067507	0.9933202349866894	0.9986924506902097	0.9861781753859474	0.9542543834733602	0.2590272735202319	0.9888662667314836	334.0	6.410897591272816	309.0	0.7124689200989662
487	Jan14_100x_M1BP_rep1_3R2_B-C-A_Position008_7_cmle.ics	26	3	0	2.166	2.6068941776159464	1.0	0.19434761970822786	2.664166582405945	0.9421113150518025	0.9655590532363559	0.9413453947819478	0.8682773845879603	0.4658031823748511	0.877448052963733	326.0	6.278926441310743	244.0	0.5625968171655268
488	Jan14_100x_M1BP_rep1_3R2_B-C-A_Position008_7_cmle.ics	27	1	0	2.166	1.2594114294931633	1.0	0.30967133492342996	2.8292166212102416	0.6856116689877593	0.7641825740044607	0.6586318467869446	0.5636014282572958	0.7386007006163027	0.9905772642260186	326.0	6.349142187831998	308.0	0.7101631954384519
489	Jan14_100x_M1BP_rep1_3R2_B-C-A_Position008_7_cmle.ics	27	2	0	1.9493999999999998	0.10317500441073144	1.0	0.2960314514231632	2.700429499306307	0.25003507816672077	0.4132626883488131	0.25003507816672077	0.050424602883739435	0.9158091473283649	0.9919268603627768	350.0	6.721650388877805	335.0	0.7724177612723421
490	Jan14_100x_M1BP_rep1_3R2_B-C-A_Position008_7_cmle.ics	27	3	0	2.166	0.10317500441073144	1.0	0.29169995404040916	2.8916585733195546	0.2256876891341452	0.3582287096470194	0.2297525680359368	0.050424602883739435	0.905005715111263	0.9953364330220409	334.0	6.4577080889536544	310.0	0.7147746447594807
491	Jan14_100x_M1BP_rep1_3R2_B-C-A_Position008_7_cmle.ics	28	1	0	1.7328	1.6456566907434287	1.0	0.26471953354527644	2.281585469862721	0.9402511982052415	0.984610285869676	0.9390699887827595	0.8733429076447194	0.2993873731393554	0.9898978835238027	286.0	5.455233949617423	234.0	0.5395395705603823
492	Jan14_100x_M1BP_rep1_3R2_B-C-A_Position008_7_cmle.ics	29	1	0	2.8158	0.0	1.0	0.20205724685170176	2.4091360608298533	0.15604546206375086	0.31560572765293826	0.1380835361483267	0.020049148177027954	0.9573831025688855	0.9018866149051489	524.0	10.259072492504934	507.0	1.1690024028808284
493	Jan14_100x_M1BP_rep1_3R2_B-C-A_Position008_7_cmle.ics	30	1	0	2.3826	0.0	1.0	0.19754670374669303	3.043457579479812	0.17443389335281226	0.3594229364499635	0.15356708059410762	0.028735492249005762	0.9475327363236267	0.8988718468098509	326.0	6.39595268551284	246.0	0.5672082664865556
494	Jan14_100x_M1BP_rep1_3R2_B-C-A_Position008_7_cmle.ics	31	1	0	2.166	2.0323118942819596	1.0	0.2675854131107989	2.482698980889146	0.9328357548622295	0.9784053303130585	0.9334772683030421	0.8603403118197746	0.2954098897748383	0.9906714061994631	442.0	8.543586848367132	452.0	1.0421875465525332
495	Jan14_100x_M1BP_rep1_3R2_B-C-A_Position008_7_cmle.ics	32	1	0	2.5991999999999997	2.166	1.0	0.27444253167032356	3.1969681883284475	0.9920484727074191	0.999133829499879	0.9862397937611094	0.9089002097692538	0.23214168475188404	0.9940269551449646	460.0	8.96925080440411	486.0	1.1205821850100246
496	Jan14_100x_M1BP_rep1_3R2_B-C-A_Position008_7_cmle.ics	34	1	0	1.083	0.5689355674538337	1.0	0.30589812765231944	3.073815211807678	0.47786557542655106	0.5363263960824937	0.4472472155398985	0.38165937556181456	0.8057353274810042	1.020145043550762	110.0	2.153979420164629	60.0	0.13834347963086724
497	Jan14_100x_M1BP_rep1_3R2_B-C-A_Position008_7_cmle.ics	34	2	0	1.9493999999999998	0.0	1.0	0.286963249384137	2.1336014399281593	0.17131813473276888	0.393848076774906	0.1811589860370348	0.02084385620970987	0.9220669430134892	0.9667920769466405	402.0	7.62627336131214	406.0	0.9361242121688684
498	Jan14_100x_M1BP_rep1_3R2_B-C-A_Position008_7_cmle.ics	35	1	0	1.7328	1.909176031402606	1.0	0.31851425610167255	2.4578346489475007	0.802327016719447	0.8735921697824088	0.8009564306875064	0.73870011407362	0.5979657362459708	0.989543893752508	298.0	5.62978542572012	273.0	0.6294628323204459
499	Jan14_100x_M1BP_rep1_3R2_B-C-A_Position008_7_cmle.ics	35	2	0	2.166	0.0	1.0	0.16050629019889628	1.6786640040018765	0.1157783396329213	0.2510428371982157	0.1157783396329213	0.014664632070010557	0.9722897592383912	0.8779306968013934	514.0	10.035595432951283	439.0	1.0122131259658453
500	Jan14_100x_M1BP_rep1_3R2_B-C-A_Position008_7_cmle.ics	35	3	0	1.5162	0.3720027687491155	1.0	0.20743562156892634	1.57334350162401	0.3596213436850887	0.5105454251370586	0.35773785201076036	0.2191830966731365	0.884340442452851	0.896060783376052	304.0	5.7872769102927215	227.0	0.5233994979367811
501	Jan14_100x_M1BP_rep1_3R2_B-C-A_Position008_7_cmle.ics	36	1	0	1.9493999999999998	0.10317500441073144	1.0	0.3082496781860673	2.704447209827119	0.3421121924502865	0.5420721688574317	0.33830995112908663	0.07938363667003707	0.8393703804717743	0.9946629676178789	346.0	6.632259565056349	336.0	0.7747234859328564
502	Jan14_100x_M1BP_rep1_3R2_B-C-A_Position008_7_cmle.ics	37	1	0	1.9493999999999998	1.8381583393449388	1.0	0.29890966909497063	2.211787847371566	0.9087674523344843	0.9586298353600561	0.9072761847570435	0.8294975729369964	0.40260105197189533	0.9745021124423391	392.0	7.473012048279754	399.0	0.9199841395452671
503	Jan14_100x_M1BP_rep1_3R2_B-C-A_Position008_7_cmle.ics	38	1	0	2.166	0.23070632344123612	1.0	0.21949648149633055	1.566042798593935	0.3261211127909981	0.5007368915880014	0.31630859664502575	0.14740161015046988	0.8600449356317934	0.9717027298611985	486.0	9.199212426637292	472.0	1.0883020397628222
504	Jan14_100x_M1BP_rep1_3R2_B-C-A_Position008_7_cmle.ics	39	1	0	1.9493999999999998	1.3765262486627317	1.0	0.25817757031548105	1.9183827922528698	0.8321908479102564	0.9220906813381147	0.8292077328772323	0.6890281207715014	0.571364407915682	0.9362295588314379	444.0	8.284014025352407	447.0	1.0306589232499608
505	Jan14_100x_M1BP_rep1_3R2_B-C-A_Position008_7_cmle.ics	40	1	0	2.5991999999999997	0.32626801153583	1.0	0.3048354815057885	3.1178160263930055	0.42987313181210673	0.6105658491800082	0.428780351071047	0.20896283326765816	0.8104296540295769	0.9898066835401198	446.0	8.679788169869425	489.0	1.127499358991568
506	Jan14_100x_M1BP_rep1_3R2_B-C-A_Position008_7_cmle.ics	41	1	0	2.166	1.6162859307598463	1.0	0.19776853045667211	1.3692404041386308	0.8410594468340866	0.9229424182988362	0.8397696817510005	0.6515773420572502	0.5302970198947158	0.9506329789353385	788.0	14.918388676178992	925.0	2.13279531097587
507	Jan14_100x_M1BP_rep1_3R2_B-C-A_Position008_7_cmle.ics	42	1	0	1.9493999999999998	1.2779016819528852	1.0	0.1818011933235137	1.2887652262993725	0.8211855146368116	0.9542659547955448	0.8205001629507506	0.6694711768878324	0.5395474144504744	0.7783162139357155	478.0	9.043836027834807	419.0	0.9660986327555563
508	Jan14_100x_M1BP_rep1_3R2_B-C-A_Position008_7_cmle.ics	43	1	0	2.3826	0.0	1.0	0.2440135272653707	3.1202466321645046	0.14150693635497194	0.38117300292985984	0.14150693635497194	0.02120177203572311	0.9513566483019756	0.9272071147002188	388.0	7.570863215181655	355.0	0.8185322544826312
509	Jan14_100x_M1BP_rep1_3R2_B-C-A_Position008_7_cmle.ics	44	1	0	1.9493999999999998	1.7882560483347225	1.0	0.1288832884657182	1.8342392666710454	0.8655227708866131	0.9472553636544578	0.8655227708866131	0.7711757791522553	0.49116407935431505	0.6468792793377207	388.0	7.196379233734936	258.0	0.5948769624127291
510	Jan14_100x_M1BP_rep1_3R2_B-C-A_Position008_7_cmle.ics	44	2	0	1.9493999999999998	2.257220597927062	1.0	0.24998104213874192	3.1895263803204967	0.9203516559449909	0.9503610820067372	0.9193602295302367	0.8659245990168355	0.43982342811616293	0.967671072769981	294.0	5.704231343781595	237.0	0.5464567445419256
511	Jan14_100x_M1BP_rep1_3R2_B-C-A_Position008_7_cmle.ics	45	1	0	2.166	0.1459114905355603	1.0	0.2779019188037907	2.2670794792410747	0.40347417162353666	0.6089322947224003	0.40347417162353666	0.1384659126808618	0.8220834550185968	0.9747671305760851	430.0	8.22860387922192	442.0	1.0191302999473888
512	Jan14_100x_M1BP_rep1_3R2_B-C-A_Position008_7_cmle.ics	46	1	0	0.8664	1.2269033092775323	1.0	0.17886171701083142	1.6359960970337204	0.7390811222877117	0.8075786029042634	0.7381886469702322	0.6685081717271256	0.5739482074497776	0.7670026502701598	154.0	2.7627945007539405	76.0	0.1752350741990985
513	Jan14_100x_M1BP_rep1_3R2_B-C-A_Position008_7_cmle.ics	46	2	0	2.166	1.2466683216206906	1.0	0.2545629133271316	2.5632746257437877	0.7959066991428518	0.8876503727943774	0.7935871929791942	0.6711484112080025	0.6322299685684396	0.9888713588357747	384.0	7.434661893679354	357.0	0.82314370380366
514	Jan14_100x_M1BP_rep1_3R2_B-C-A_Position008_7_cmle.ics	48	1	0	2.166	0.5836459621422412	1.0	0.24218086241304565	1.8054161906901147	0.5477758983358356	0.6715582774452442	0.5137439143713927	0.3624043828410032	0.7730027472767552	0.9557466969188585	492.0	9.333298662369478	505.0	1.1643909535597992
515	Jan14_100x_M1BP_rep1_3R2_B-C-A_Position008_7_cmle.ics	49	1	0	3.0324	0.0	1.0	0.15008335270937748	2.5662616604439723	0.15065433086989705	0.38122638172713563	0.13451851300284814	0.01970066456933301	0.9391495153740098	0.7350809401027281	532.0	10.437854140147854	447.0	1.0306589232499608
516	Jan14_100x_M1BP_rep1_3R2_B-C-A_Position009_8_cmle.ics	1	1	0	2.3826	0.928575039696583	1.0	0.2679986141189882	2.7075902089219	0.6641055183417716	0.7918727761079026	0.6659373330377231	0.5088792129012092	0.6959627393975998	0.9913583411174568	420.0	8.098747815029954	419.0	0.9660986327555563
517	Jan14_100x_M1BP_rep1_3R2_B-C-A_Position009_8_cmle.ics	1	2	0	1.2995999999999999	1.5930676819351215	1.0	0.27004453453403476	1.7023690780917462	0.791398466945558	0.856098961608217	0.792550620236464	0.7355444742073949	0.5819926953274269	0.967653133515864	192.0	3.6120073270577846	130.0	0.29974420586687905
518	Jan14_100x_M1BP_rep1_3R2_B-C-A_Position009_8_cmle.ics	2	1	0	2.3826	0.8508028822180275	1.0	0.2858212039409978	3.1351007908599704	0.6753761002608929	0.7947772657450077	0.671738229341916	0.5185502157852389	0.6686239804236186	0.9960627515877514	366.0	7.149429430684892	352.0	0.8116150805010878
519	Jan14_100x_M1BP_rep1_3R2_B-C-A_Position009_8_cmle.ics	4	1	0	1.5162	0.4660867564761642	1.0	0.2890909267796596	2.6539667039017805	0.6649886281688578	0.8067066067565318	0.6582626060908637	0.4155294835524491	0.7152266487106025	0.9994810782466864	200.0	3.814194223541118	143.0	0.3297186264535669
520	Jan14_100x_M1BP_rep1_3R2_B-C-A_Position009_8_cmle.ics	5	1	0	1.5162	1.6313400576791501	1.0	0.23388695307056365	2.2322937610930005	0.9520051632587203	0.988216426594694	0.9480740458239212	0.8808538934686733	0.32598499504814804	0.8583500246664645	272.0	4.931718826678543	204.0	0.47036783074494865
521	Jan14_100x_M1BP_rep1_3R2_B-C-A_Position009_8_cmle.ics	6	1	0	1.9493999999999998	0.0	1.0	0.23344416457065606	1.7743459193371887	0.24685731751281367	0.4950978855467954	0.24685731751281367	0.021081835138481796	0.8982264648081142	0.9169368127728894	502.0	9.369533731199775	511.0	1.178225301522886
522	Jan14_100x_M1BP_rep1_3R2_B-C-A_Position009_8_cmle.ics	7	1	0	1.5162	0.0	1.0	0.19550431743523708	1.4587144391682592	0.32311264989022126	0.5175772673534876	0.3193717277486911	0.029640263469008613	0.8698646802832493	0.9598755374853347	320.0	6.027813961376454	238.0	0.5487624692024401
523	Jan14_100x_M1BP_rep1_3R2_B-C-A_Position009_8_cmle.ics	8	1	0	2.3826	2.166	1.0	0.28040999053824106	3.0317181917305858	0.9864935729359852	0.998337276971286	0.9819487966575003	0.8942422885890303	0.31861686469898476	0.982192487622857	446.0	8.656382921029007	469.0	1.0813848657812788
524	Jan14_100x_M1BP_rep1_3R2_B-C-A_Position009_8_cmle.ics	9	1	0	1.7328	0.7252201245704302	1.0	0.2511884833482452	1.9543427243130005	0.6006582779676483	0.7475039614809625	0.6006582779676483	0.4221859227908379	0.7047230572861345	0.9809055717523943	296.0	5.6553057603306485	240.0	0.553373918523469
525	Jan14_100x_M1BP_rep1_3R2_B-C-A_Position009_8_cmle.ics	9	2	0	1.7328	1.8600138437455773	1.0	0.29448247961984436	2.4188121322276883	0.8790740114628354	0.9222042535510756	0.8800679460179478	0.8246133227965408	0.47877750651140005	1.0017384668150684	290.0	5.568030022279301	252.0	0.5810426144496424
526	Jan14_100x_M1BP_rep1_3R2_B-C-A_Position009_8_cmle.ics	10	1	0	1.7328	0.20635000882146287	1.0	0.2765279346722789	2.021384962791943	0.37533463629346164	0.5576559856783878	0.36780839916566754	0.1435856586791926	0.8518252290425352	0.9934691264876865	340.0	6.521578578164582	310.0	0.7147746447594807
527	Jan14_100x_M1BP_rep1_3R2_B-C-A_Position009_8_cmle.ics	10	2	0	1.7328	1.7941989459020498	1.0	0.2734199105334363	3.122535979251029	0.863698326407936	0.9062032946277531	0.861834217484849	0.7896821160510453	0.5593344681911411	1.0011555659444973	234.0	4.527205728342669	176.0	0.4058075402505439
528	Jan14_100x_M1BP_rep1_3R2_B-C-A_Position009_8_cmle.ics	11	1	0	2.5991999999999997	1.9493999999999998	1.0	0.30146728337654655	3.2036855153448425	0.9582126957720031	0.9898593047706429	0.9520115383654221	0.8448496835160598	0.3520801016181135	0.9918359015608124	490.0	9.522655738862948	560.0	1.2912058098880943
529	Jan14_100x_M1BP_rep1_3R2_B-C-A_Position009_8_cmle.ics	12	1	0	2.166	1.0987399361686254	1.0	0.3089579328221445	2.472694610201666	0.7415540297735124	0.8227580027694062	0.7386696309215223	0.6114709955009128	0.5884575460586018	0.9909388004675942	398.0	7.630503532852358	415.0	0.9568757341134986
530	Jan14_100x_M1BP_rep1_3R2_B-C-A_Position009_8_cmle.ics	13	1	0	1.9493999999999998	0.5097226605744432	1.0	0.11859115169990055	2.7319660020396794	0.6468538185011389	0.8621607529979968	0.6468538185011389	0.3952370498431254	0.6409587034734167	0.7326061455718275	250.0	4.650716535224301	128.0	0.2951327565458501
531	Jan14_100x_M1BP_rep1_3R2_B-C-A_Position009_8_cmle.ics	13	2	0	1.7328	0.0	1.0	0.25035138067902013	3.405136801310636	0.12025831709704271	0.26597788205592604	0.0883528626181133	0.030455622330159252	0.945012954884473	0.9565432868086071	146.0	2.911686336876904	83.0	0.1913751468226997
532	Jan14_100x_M1BP_rep1_3R2_B-C-A_Position009_8_cmle.ics	15	1	0	2.166	0.0	1.0	0.20018265603952667	1.5612084008911213	0.3051464329087201	0.5534524570689205	0.3051464329087201	0.020653074504670493	0.8742380262294756	0.874728062453416	518.0	9.914339017208965	496.0	1.143639431615169
533	Jan14_100x_M1BP_rep1_3R2_B-C-A_Position009_8_cmle.ics	16	1	0	2.166	0.3720027687491155	1.0	0.2928174730508405	2.98435166875361	0.4586417185329367	0.6021850546656097	0.42703141800943406	0.25585899176680194	0.8028319727249593	0.9978758264773756	340.0	6.591794324685841	319.0	0.7355261667041109
534	Jan14_100x_M1BP_rep1_3R2_B-C-A_Position009_8_cmle.ics	16	2	0	1.7328	0.42540144110901373	1.0	0.2840204616136602	3.097584921585638	0.41380650022368554	0.5560194959618872	0.4094936857885112	0.27671472635800676	0.8334119397661119	0.9961274971231834	244.0	4.750682787896316	191.0	0.4403934101582607
535	Jan14_100x_M1BP_rep1_3R2_B-C-A_Position009_8_cmle.ics	18	1	0	1.9493999999999998	0.0	1.0	0.2512736249171332	2.122569720771537	0.13247695975518628	0.280353440105068	0.13247695975518628	0.01906137487747992	0.963486708165581	0.9529482809092634	328.0	6.34702710206189	280.0	0.6456029049440472
536	Jan14_100x_M1BP_rep1_3R2_B-C-A_Position009_8_cmle.ics	18	2	0	1.7328	1.0967653411156157	1.0	0.29624960747198814	2.0963875995592884	0.6976349985281416	0.8013929279630451	0.6952961993704975	0.5543600974337907	0.6913314972579683	0.9784093758573037	352.0	6.742940551948115	338.0	0.7793349352538855
537	Jan14_100x_M1BP_rep1_3R2_B-C-A_Position009_8_cmle.ics	19	1	0	2.5991999999999997	1.4199491695140265	1.0	0.3013842845289254	3.192306623683253	0.7432438548611205	0.8330018058629445	0.7418634333120613	0.6281495109686939	0.6652396132564383	0.9910127624477215	416.0	8.149788484251014	438.0	1.0099074013053309
538	Jan14_100x_M1BP_rep1_3R2_B-C-A_Position009_8_cmle.ics	19	2	0	1.7328	0.6275890508929507	1.0	0.2974467646130391	3.002040457993631	0.44803278614328323	0.5767095728839948	0.44182315215866247	0.33376782667336513	0.8313422476244665	0.9993852240595105	260.0	5.014625087820468	215.0	0.4957308020106076
539	Jan14_100x_M1BP_rep1_3R2_B-C-A_Position009_8_cmle.ics	19	3	0	1.9493999999999998	2.3825999999999996	1.0	0.2656060729989725	2.9474012649898684	0.9628123486628015	0.994348192100368	0.9622081313618198	0.8576310155829227	0.3338197732171963	0.9922106741000518	270.0	5.2615073962145305	215.0	0.4957308020106076
540	Jan14_100x_M1BP_rep1_3R2_B-C-A_Position009_8_cmle.ics	21	1	0	1.9493999999999998	2.3825999999999996	1.0	0.3100872280852597	2.462323946271957	0.9453699593129425	0.9976212488043315	0.9453699593129425	0.8459395323505586	0.24876149977674114	0.9959839863793777	346.0	6.6556648138967685	337.0	0.777029210593371
541	Jan14_100x_M1BP_rep1_3R2_B-C-A_Position009_8_cmle.ics	21	2	0	1.7328	0.0	1.0	0.13247797491117783	1.729730485643285	0.06168276909980457	0.15029611390545408	0.04468482404792743	0.015518519705076042	0.9778319076164562	0.8659406750107865	308.0	6.08731497367796	185.0	0.426559062195174
542	Jan14_100x_M1BP_rep1_3R2_B-C-A_Position009_8_cmle.ics	21	3	0	1.7328	1.845650587529889	1.0	0.29876738501692796	2.274045036088534	0.7981139329144107	0.86812290328929	0.7939033487873975	0.7033586273495746	0.6258518079684926	0.9915122289928809	362.0	6.7557703719379845	354.0	0.8162265298221167
543	Jan14_100x_M1BP_rep1_3R2_B-C-A_Position009_8_cmle.ics	22	1	0	1.9493999999999998	1.7630552482168842	1.0	0.21199134940181316	1.4971072445380535	0.9098555752783605	0.9603981765370341	0.8969824108439568	0.8016076327255124	0.45191418653295384	0.9636709256436382	484.0	9.341759005449916	461.0	1.0629390684971634
544	Jan14_100x_M1BP_rep1_3R2_B-C-A_Position009_8_cmle.ics	23	1	0	1.7328	0.65253602307166	1.0	0.2895291789548354	2.7456324896900997	0.5329812989017929	0.6589834567208168	0.530419985263675	0.4086128556892741	0.7577935104036889	1.0017432634801082	250.0	4.7911480282668215	200.0	0.46114493210289076
545	Jan14_100x_M1BP_rep1_3R2_B-C-A_Position009_8_cmle.ics	23	2	0	1.7328	0.6606423714395955	1.0	0.2359231410218468	1.6793358109133407	0.5839312655696292	0.7311015402968317	0.5839312655696292	0.40554936668888814	0.7357346534010697	0.9450438760519639	318.0	6.053334295986985	259.0	0.5971826870732435
546	Jan14_100x_M1BP_rep1_3R2_B-C-A_Position009_8_cmle.ics	24	1	0	2.3826	0.7817319754002556	1.0	0.24768747955184248	2.236879028992064	0.6061021474219347	0.7661416347264465	0.6030007154076424	0.46666160419172925	0.7169922604321829	0.9259142373914455	476.0	9.139572108966584	486.0	1.1205821850100246
547	Jan14_100x_M1BP_rep1_3R2_B-C-A_Position009_8_cmle.ics	25	1	0	2.166	1.5762738440862263	1.0	0.29167753910150634	2.3655878318585453	0.8542831031774826	0.9087926117446073	0.8542831031774826	0.7672892432181713	0.47853920814725875	0.9855343926848547	418.0	8.054052403119226	434.0	1.0006845026632731
548	Jan14_100x_M1BP_rep1_3R2_B-C-A_Position009_8_cmle.ics	26	1	0	2.3826	0.23070632344123612	1.0	0.30140952539346344	2.957415460407619	0.39997552290187843	0.5803737100174498	0.39659215627442773	0.1469691825438811	0.8248269000133605	0.9921473845399754	458.0	8.830934397131706	506.0	1.1666966782203136
549	Jan14_100x_M1BP_rep1_3R2_B-C-A_Position009_8_cmle.ics	27	1	0	2.3826	0.3095250132321943	1.0	0.293435458839785	2.8970247066714236	0.4759168623301035	0.657801183901584	0.4683355931082377	0.19565172459406727	0.8089103386663772	0.9798375521557035	448.0	8.724483581780149	483.0	1.1136650110284811
550	Jan14_100x_M1BP_rep1_3R2_B-C-A_Position009_8_cmle.ics	28	1	0	1.5162	0.0	1.0	0.293128628165803	2.7619435640415	0.24061635276265286	0.4055610104436312	0.22993840935463716	0.03217330179416228	0.9129934822308057	1.003324734618206	182.0	3.5055565117062404	125.0	0.28821558256430674
551	Jan14_100x_M1BP_rep1_3R2_B-C-A_Position009_8_cmle.ics	28	2	0	0.8664	0.0	1.0	0.27689958019308064	1.8356697022233348	0.20503436579487638	0.3584977238239757	0.20503436579487638	0.03217330179416228	0.88829383254383	1.0016985062582247	106.0	1.9709676009814918	54.0	0.12450913166778053
552	Jan14_100x_M1BP_rep1_3R2_B-C-A_Position009_8_cmle.ics	29	1	0	1.9493999999999998	0.6275890508929507	1.0	0.2870685472126726	2.5563528723486617	0.5364944558381769	0.6752665707891176	0.5361668269353508	0.39580337159925455	0.760765872008608	0.9976874923876381	362.0	6.943012362661339	347.0	0.8000864571985156
553	Jan14_100x_M1BP_rep1_3R2_B-C-A_Position009_8_cmle.ics	29	2	0	1.5162	2.301670563547429	1.0	0.3143224270587024	3.0203902461180165	0.9418990562585631	0.9688263226421356	0.9409799933623235	0.896724561955902	0.4174800841776988	0.9968098347903549	174.0	3.373585361744166	121.0	0.27899268392224896
554	Jan14_100x_M1BP_rep1_3R2_B-C-A_Position009_8_cmle.ics	30	1	0	2.166	0.0	1.0	0.21507325842650316	1.963696657514043	0.14251037440740288	0.3304359572950131	0.14251037440740288	0.021322942743402806	0.9366313175308438	0.9313976726553355	490.0	9.405629494660843	473.0	1.0906077644233367
555	Jan14_100x_M1BP_rep1_3R2_B-C-A_Position009_8_cmle.ics	31	1	0	2.3826	0.2918229810711206	1.0	0.2681690495675731	2.267133732095161	0.4112218952661201	0.6132453952926484	0.4112218952661201	0.18927153182788414	0.8207783009008187	0.9829906292522147	468.0	8.984195710164093	493.0	1.1367222576336258
556	Jan14_100x_M1BP_rep1_3R2_B-C-A_Position009_8_cmle.ics	32	1	0	2.8158	2.8158	1.0	0.27328618270466637	3.2743583233209996	0.9936732525188917	0.9998163308144417	0.9913577088581025	0.948279085327456	0.189404497549513	0.9822066248945567	536.0	10.480434466288465	610.0	1.406492042913817
557	Jan14_100x_M1BP_rep1_3R2_B-C-A_Position009_8_cmle.ics	33	1	0	1.9493999999999998	0.7271113087770981	1.0	0.0714509690928653	1.493317594436438	0.8079086030050002	0.892331014584887	0.7987395625756446	0.5207128623299143	0.49844720381096674	0.49878729219804024	426.0	7.741323825113334	221.0	0.5095651499736944
558	Jan14_100x_M1BP_rep1_3R2_B-C-A_Position009_8_cmle.ics	34	1	0	1.9493999999999998	0.639412489864916	1.0	0.29882517992221097	3.2747786488839	0.6503715641507745	0.7803608201271376	0.6463783686990778	0.4824961948249619	0.6949882879064593	0.9990990724783629	266.0	5.195521821233495	223.0	0.5141765992947233
559	Jan14_100x_M1BP_rep1_3R2_B-C-A_Position009_8_cmle.ics	35	1	0	2.3826	0.43046674663324214	1.0	0.30153330082400087	3.0660616751876875	0.5085596183021481	0.674325542534245	0.49866097931004155	0.274125458982872	0.7873996290025509	0.9964665441930238	426.0	8.3030497972834	454.0	1.0467989958735622
560	Jan14_100x_M1BP_rep1_3R2_B-C-A_Position009_8_cmle.ics	36	1	0	1.083	0.23070632344123612	1.0	0.3182819548224721	2.7207250928404347	0.38541396314560084	0.5304249345256353	0.38444659415331617	0.19941368001321286	0.8105662031112988	1.004427766397205	138.0	2.6392836938723105	86.0	0.19829232080424306
561	Jan14_100x_M1BP_rep1_3R2_B-C-A_Position009_8_cmle.ics	36	2	0	1.083	0.23070632344123612	1.0	0.2721093876902648	2.518733829719233	0.4118396526909374	0.5466932496519831	0.4016586839062832	0.24171247906000048	0.835534382304173	1.0057569030977154	142.0	2.681864020012928	83.0	0.1913751468226997
562	Jan14_100x_M1BP_rep1_3R2_B-C-A_Position009_8_cmle.ics	37	1	0	1.9493999999999998	0.9755754663213545	1.0	0.2961805345430623	2.7031397637611967	0.7294840665769246	0.8325638154666801	0.7294840665769246	0.5906343175613622	0.6426058795737621	0.9899784500078664	338.0	6.523693663934692	318.0	0.7332204420435964
563	Jan14_100x_M1BP_rep1_3R2_B-C-A_Position009_8_cmle.ics	38	1	0	1.9493999999999998	0.20635000882146287	1.0	0.2704398660025176	2.6501913549754894	0.45690508548514286	0.6560754014194393	0.45020217781580846	0.18364205298568817	0.8080179132362368	0.9905731198384757	288.0	5.523334610368572	239.0	0.5510681938629545
564	Jan14_100x_M1BP_rep1_3R2_B-C-A_Position009_8_cmle.ics	39	1	0	2.166	2.494205855656181	1.0	0.2896138269587023	2.1563143440906196	0.927925766330428	0.9668580452453237	0.9272891979238077	0.8692500734502008	0.38496727230887084	0.9750645031673789	458.0	8.760718650610444	496.0	1.143639431615169
565	Jan14_100x_M1BP_rep1_3R2_B-C-A_Position009_8_cmle.ics	39	2	0	1.7328	1.3934633376079517	1.0	0.26507377609322563	2.0256778287219643	0.7325751640387818	0.8277911076290275	0.7336426402898835	0.6186539026540006	0.5214031416148215	0.980232624669107	350.0	6.557813646994871	317.0	0.7309147173830819
566	Jan14_100x_M1BP_rep1_3R2_B-C-A_Position009_8_cmle.ics	40	1	0	2.166	0.0	1.0	0.19070016689994398	2.777090468725793	0.1725228152185509	0.35777948036581936	0.1514872322060692	0.031102404205176945	0.9417208618928994	0.9039653918920473	294.0	5.821257587983697	207.0	0.477285004726492
567	Jan14_100x_M1BP_rep1_3R2_B-C-A_Position009_8_cmle.ics	41	1	0	1.7328	1.7941989459020498	1.0	0.31855776810146175	2.5675594669153883	0.7970915958451369	0.8637793701049825	0.7958740209965006	0.7111003721601955	0.6518162269834746	0.9958825020454826	278.0	5.3466680484957685	246.0	0.5672082664865556
568	Jan14_100x_M1BP_rep1_3R2_B-C-A_Position009_8_cmle.ics	41	2	0	2.3826	1.0841098665386142	1.0	0.2696314567867934	2.039087514571141	0.650782647336555	0.7643070599344554	0.650782647336555	0.506081208687441	0.7005837148694504	0.98304352021496	564.0	10.684875753911113	654.0	1.5079439279764528
569	Jan14_100x_M1BP_rep1_3R2_B-C-A_Position009_8_cmle.ics	42	1	0	2.5991999999999997	0.0	1.0	0.09026783738391772	2.576355559845809	0.05969782947408347	0.15976625105514258	0.04191565552708788	0.020954109199355943	0.9726206498106416	0.9533264398862684	336.0	6.993913726513189	174.0	0.40119609092951497
570	Jan14_100x_M1BP_rep1_3R2_B-C-A_Position009_8_cmle.ics	42	2	0	1.2995999999999999	0.0	1.0	0.23165134723784545	1.8334401607662902	0.17423332502853997	0.37040803804834876	0.1640221477683037	0.020954109199355943	0.9520152798138027	0.9432696867533131	234.0	4.31655848877889	162.0	0.37352739500334153
571	Jan14_100x_M1BP_rep1_3R2_B-C-A_Position009_8_cmle.ics	42	3	0	1.2995999999999999	2.7324965489461563	1.0	0.2942017354324395	2.274680181635703	0.9852707672513489	0.9981425771880962	0.9852707672513489	0.9597818690247322	0.34647618697775245	0.9836469378228656	208.0	3.899354875822354	153.0	0.35277587305871144
572	Jan14_100x_M1BP_rep1_3R2_B-C-A_Position009_8_cmle.ics	43	1	0	2.166	0.5158750220536572	1.0	0.1521447453153969	1.1759282693414812	0.5647942606518216	0.8112321317469218	0.5618254998502178	0.31033727887916795	0.7331703172325175	0.7143392023055049	504.0	9.648281631514704	415.0	0.9568757341134986
573	Jan14_100x_M1BP_rep1_3R2_B-C-A_Position009_8_cmle.ics	43	2	0	1.083	0.1459114905355603	1.0	0.2696112908895111	2.5276403805750585	0.254979299326364	0.36159929026261817	0.254979299326364	0.130364316493713	0.9063781287558621	0.9971214795474242	116.0	2.217849909375555	61.0	0.1406492042913817
574	Jan14_100x_M1BP_rep1_3R2_B-C-A_Position009_8_cmle.ics	44	1	0	1.7328	1.9313502455959253	1.0	0.2956750491851908	2.770206539102883	0.9661926505029401	0.9925401425418274	0.964128658320837	0.9185944634462773	0.32253172882039843	0.9979425665386193	278.0	5.346668048495767	237.0	0.5464567445419256
575	Jan14_100x_M1BP_rep1_3R2_B-C-A_Position009_8_cmle.ics	45	1	0	1.5162	1.2466683216206906	1.0	0.17346160403405608	1.0932823918275796	0.7643174785335164	0.8370166198741726	0.7643092813082771	0.6415127979179048	0.5943741938573842	0.8006834293748343	386.0	7.2453048171858905	297.0	0.6848002241727928
576	Jan14_100x_M1BP_rep1_3R2_B-C-A_Position009_8_cmle.ics	45	2	0	1.5162	0.639412489864916	1.0	0.3304114990237925	2.3521827827624664	0.5256675615304219	0.6534991905240076	0.5197819538086358	0.3876939156095662	0.7683942004153659	1.0099798620046527	232.0	4.459105067591521	191.0	0.4403934101582607
577	Jan14_100x_M1BP_rep1_3R2_B-C-A_Position009_8_cmle.ics	46	1	0	2.166	0.6016084874694266	1.0	0.2864042722076499	2.8615434991645423	0.5553583627884873	0.6742860219205751	0.5262088989217929	0.3757592746606469	0.7922890927277481	0.9942965052126721	314.0	6.080969716367625	280.0	0.6456029049440472
578	Jan14_100x_M1BP_rep1_3R2_B-C-A_Position009_8_cmle.ics	46	2	0	1.7328	1.077178670106234	1.0	0.2276104551138571	1.9512163510158282	0.685961030088811	0.7833839516440432	0.683889268423085	0.5806167760715241	0.7434233312176394	0.931273327463384	316.0	6.008638884076256	252.0	0.5810426144496424
579	Jan14_100x_M1BP_rep1_3R2_B-C-A_Position009_8_cmle.ics	47	1	0	2.166	0.46141264688247224	1.0	0.3033944993319199	2.4316073842095576	0.5084219466020277	0.6715794688511828	0.5067809055361914	0.30365673490330686	0.7773661538949005	0.9986836012367186	422.0	8.096632729259843	449.0	1.0352703725709897
580	Jan14_100x_M1BP_rep1_3R2_B-C-A_Position010_9_cmle.ics	1	1	0	1.7328	0.622541700711641	1.0	0.21156218524350703	2.176799559585854	0.6768869500472513	0.8024227035385981	0.6707490525873672	0.47381131931385373	0.6552881745822612	0.9022481605527349	284.0	5.246701795823755	207.0	0.477285004726492
581	Jan14_100x_M1BP_rep1_3R2_B-C-A_Position010_9_cmle.ics	2	1	0	1.7328	1.9493999999999998	1.0	0.29728367905850145	2.7470725770903175	0.9479328528191208	0.984503416643265	0.9416830478330057	0.8323177010203127	0.3795860167740506	1.0001940499069344	256.0	4.92523426399901	210.0	0.48420217870803534
582	Jan14_100x_M1BP_rep1_3R2_B-C-A_Position010_9_cmle.ics	2	2	0	1.9493999999999998	0.41270001764292574	1.0	0.3168747948487339	2.7665712213262896	0.46936877905706886	0.6286857624262847	0.46380230272395395	0.26758245187057317	0.8145175965790169	0.9958987195068338	320.0	6.1448402055785545	303.0	0.6986345721358797
583	Jan14_100x_M1BP_rep1_3R2_B-C-A_Position010_9_cmle.ics	2	3	0	1.2995999999999999	1.2737298093406069	1.0	0.28324238736569074	1.9264965461793997	0.7425442291491154	0.8413585447283847	0.7425442291491154	0.6286857624262847	0.6459205612572699	0.9941179969508168	188.0	3.5694270009171674	129.0	0.29743848120636457
584	Jan14_100x_M1BP_rep1_3R2_B-C-A_Position010_9_cmle.ics	3	1	0	2.166	0.4377344716066809	1.0	0.2702171615000547	2.2986556442612347	0.5034039232570029	0.6805447174160679	0.5032604113410292	0.2872009794688265	0.8130992720935235	0.986780751219736	436.0	8.292474368432849	445.0	1.0260474739289323
585	Jan14_100x_M1BP_rep1_3R2_B-C-A_Position010_9_cmle.ics	4	1	0	1.5162	0.928575039696583	1.0	0.30117150251887354	2.4226557410547587	0.7767569794763861	0.8649650886980924	0.7767569794763861	0.6571788104544594	0.6049442409998653	1.0044101986437846	230.0	4.344193909159532	180.0	0.4150304388926017
586	Jan14_100x_M1BP_rep1_3R2_B-C-A_Position010_9_cmle.ics	5	1	0	1.5162	1.4772412513556012	1.0	0.2865604583534133	3.010942949554217	0.7840183984946686	0.844896508467489	0.7840183984946686	0.7144198201965294	0.5838339847137012	0.998630835980281	208.0	4.039786368864873	151.0	0.3481644237376825
587	Jan14_100x_M1BP_rep1_3R2_B-C-A_Position010_9_cmle.ics	5	2	0	1.7328	0.0	1.0	0.18615286280543317	1.5851388015794337	0.13751620321973657	0.3110307338490487	0.13539619485678445	0.021687225590633494	0.9454420183551058	0.8593770988719727	402.0	7.649678610152561	327.0	0.7539719639882264
588	Jan14_100x_M1BP_rep1_3R2_B-C-A_Position010_9_cmle.ics	6	1	0	1.5162	0.46141264688247224	1.0	0.2972339349377643	2.434199957535157	0.6272676837725382	0.7709570041608876	0.602871012482663	0.4211858529819695	0.7155650440220503	1.0016707335018282	200.0	3.814194223541118	145.0	0.33433007577459584
589	Jan14_100x_M1BP_rep1_3R2_B-C-A_Position010_9_cmle.ics	7	1	0	1.9493999999999998	0.46141264688247224	1.0	0.2977904950224626	2.265478103741076	0.5325103827118449	0.7148657434640884	0.5308650711862608	0.2996833217601295	0.7745680546896684	0.9890700500430739	424.0	8.071112394649315	448.0	1.0329646479104755
590	Jan14_100x_M1BP_rep1_3R2_B-C-A_Position010_9_cmle.ics	8	1	0	2.5991999999999997	0.5158750220536572	1.0	0.14338326814721583	1.2980384088553358	0.5520794724487275	0.8103504524956758	0.5485390412651346	0.251379301025451	0.774251176155499	0.7493636084424612	946.0	17.630142507712016	1036.0	2.388730748292974
591	Jan14_100x_M1BP_rep1_3R2_B-C-A_Position010_9_cmle.ics	9	1	0	1.5162	0.9479040472602467	1.0	0.305193487995017	2.204821302559734	0.7582649510662745	0.8671903648231296	0.7556491765607047	0.6187406797754182	0.6067314541396127	0.9895006058810674	282.0	5.319032628115129	246.0	0.5672082664865556
592	Jan14_100x_M1BP_rep1_3R2_B-C-A_Position010_9_cmle.ics	10	1	0	1.9493999999999998	0.10317500441073144	1.0	0.30072452089074264	2.413662516059954	0.3016238655728609	0.5133679110688384	0.3016238655728609	0.05605011294733088	0.8753853603709395	0.9973150149816358	344.0	6.5407536554647825	329.0	0.7585834133092554
593	Jan14_100x_M1BP_rep1_3R2_B-C-A_Position010_9_cmle.ics	10	2	0	1.083	1.1112288054572363	1.0	0.311493973740028	2.3604237511828394	0.6890926564419609	0.7596847382396069	0.6890926564419609	0.6112035826100741	0.6646320151031995	1.0046416479504354	128.0	2.4158066343186673	76.0	0.1752350741990985
594	Jan14_100x_M1BP_rep1_3R2_B-C-A_Position010_9_cmle.ics	11	1	0	1.5162	0.913592684735068	1.0	0.31580584507493087	2.7402825793417374	0.8344899757655871	0.9177613461114783	0.8343798193434677	0.6836514100022031	0.5905976549051932	0.9909614051710447	196.0	3.771613897400501	145.0	0.33433007577459584
595	Jan14_100x_M1BP_rep1_3R2_B-C-A_Position010_9_cmle.ics	12	1	0	1.9493999999999998	1.7239222080596044	1.0	0.23977666193802838	1.6581561029975955	0.951770012036952	0.9809221562096654	0.9346959098533812	0.8168207944388315	0.40605699450140104	0.9417676280055284	424.0	8.047707145808895	402.0	0.9269013135268106
596	Jan14_100x_M1BP_rep1_3R2_B-C-A_Position010_9_cmle.ics	13	1	0	1.5162	0.1459114905355603	1.0	0.2855241622522794	2.721620711341841	0.32018584281964546	0.49826415694641346	0.32018584281964546	0.13342597401382125	0.876211392531967	0.992020854119113	252.0	4.835843440177553	201.0	0.4634506567634053
597	Jan14_100x_M1BP_rep1_3R2_B-C-A_Position010_9_cmle.ics	13	2	0	1.9493999999999998	0.0	1.0	0.20743562156892634	2.4074760152109556	0.14278361850754928	0.29706076386452	0.12560766203931145	0.02322333422230956	0.9560707867443412	0.9178251211489009	304.0	5.951113652175661	227.0	0.5233994979367811
598	Jan14_100x_M1BP_rep1_3R2_B-C-A_Position010_9_cmle.ics	14	1	0	2.166	0.5158750220536572	1.0	0.3122106237219795	2.4147076362098927	0.512613800927933	0.6691240902843755	0.512074197743813	0.3195373248595648	0.7831741234251115	0.9966856661869476	408.0	7.853980592406	433.0	0.9983787780027585
599	Jan14_100x_M1BP_rep1_3R2_B-C-A_Position010_9_cmle.ics	15	1	0	2.166	1.9862970628557857	1.0	0.29733939486072364	2.8062936531887597	0.9323009263591279	0.9749859642556377	0.9297885281182745	0.8634088144474595	0.4419521194102955	0.9930207301777717	394.0	7.634733704392578	401.0	0.9245955888662961
600	Jan14_100x_M1BP_rep1_3R2_B-C-A_Position010_9_cmle.ics	16	1	0	2.166	1.7328	1.0	0.29088439462394833	2.1065729929334576	0.8745804852236566	0.944596867139761	0.8633414759671492	0.775683727538291	0.5445847679989045	0.9853240209310912	478.0	9.067241276675214	530.0	1.2220340700726606
601	Jan14_100x_M1BP_rep1_3R2_B-C-A_Position010_9_cmle.ics	17	1	0	1.7328	1.663646957482313	1.0	0.3060313028545111	2.1637812738534756	0.7870526907385623	0.8607212012132271	0.7846225957873804	0.6852082759750528	0.6277288734075068	0.9842992714699407	342.0	6.519463492394472	329.0	0.7585834133092554
602	Jan14_100x_M1BP_rep1_3R2_B-C-A_Position010_9_cmle.ics	17	2	0	0.8664	1.7328	1.0	0.3089982052636375	1.8349816351187769	0.8015308688044525	0.8847024612675175	0.8015308688044525	0.7259692506524623	0.5150421268109769	0.9935844046258058	118.0	2.192329574765024	67.0	0.15448355225446841
603	Jan14_100x_M1BP_rep1_3R2_B-C-A_Position010_9_cmle.ics	17	3	0	1.9493999999999998	1.2995999999999999	1.0	0.30050838343622643	1.9924557975321422	0.8283028699239344	0.9031454712177096	0.7943407002223036	0.610119934742394	0.548212838850442	0.9884360149600666	442.0	8.379750106484193	479.0	1.1044421123864234
604	Jan14_100x_M1BP_rep1_3R2_B-C-A_Position010_9_cmle.ics	18	1	0	2.166	1.5837581932427913	1.0	0.27584715982739644	2.5548348436081296	0.870435714981967	0.9386709230919192	0.868949215323131	0.7748050492250707	0.47373683967621605	0.9836778115285876	410.0	7.898676004316729	410.0	0.945347110810926
605	Jan14_100x_M1BP_rep1_3R2_B-C-A_Position010_9_cmle.ics	19	1	0	2.5991999999999997	2.2119648004745165	1.0	0.2569724316126243	2.6387435005851096	0.934165380151634	0.9792036502077104	0.9339014487304176	0.8666875160437765	0.3314001129321107	0.9769428776125764	510.0	9.89939411144898	549.0	1.2658428386224352
606	Jan14_100x_M1BP_rep1_3R2_B-C-A_Position010_9_cmle.ics	20	1	0	2.166	1.2995999999999999	1.0	0.3164475502965673	2.5328350906157993	0.8581518512361365	0.9297005248533498	0.8447146555204598	0.7189992162823283	0.4931912886998692	0.9916303978938403	398.0	7.607098284011938	420.0	0.9684043574160707
607	Jan14_100x_M1BP_rep1_3R2_B-C-A_Position010_9_cmle.ics	21	1	0	1.7328	1.3389208086236206	1.0	0.3286803358553242	2.909904623101316	0.7909256484149856	0.8598270893371758	0.7882051873198848	0.6866097982708934	0.576953514957012	1.004874670897086	246.0	4.748567702126205	208.0	0.4795907293870064
608	Jan14_100x_M1BP_rep1_3R2_B-C-A_Position010_9_cmle.ics	21	2	0	1.7328	0.3720027687491155	1.0	0.2934796275715634	2.322579823245878	0.43434697406340056	0.5760899135446685	0.4309394812680115	0.269085878962536	0.829331333937029	1.0019861970465713	270.0	5.144481152012432	226.0	0.5210937732762666
609	Jan14_100x_M1BP_rep1_3R2_B-C-A_Position010_9_cmle.ics	22	1	0	1.7328	0.5097226605744432	1.0	0.22295584403530594	1.4440967248147356	0.4984833712490521	0.6372819846170512	0.49241685624526055	0.3242631055435735	0.7733488807653779	0.9414739444586107	438.0	8.290359282662738	407.0	0.9384299368293828
610	Jan14_100x_M1BP_rep1_3R2_B-C-A_Position010_9_cmle.ics	24	1	0	2.166	1.44445006175024	1.0	0.26651797658995524	1.9032182131250295	0.8230228208278794	0.9166578553015857	0.8178964293917971	0.691204191535985	0.5424027283996838	0.965742251932325	502.0	9.486559975401864	546.0	1.2589256646408917
611	Jan14_100x_M1BP_rep1_3R2_B-C-A_Position010_9_cmle.ics	25	1	0	2.5991999999999997	2.3825999999999996	1.0	0.16440861951294383	1.5107598288958364	0.9732769829583526	0.9999957989283066	0.9669333647013353	0.8546240145861209	0.17923510928569186	0.7933100914326771	832.0	15.831471991693789	915.0	2.1097380643707253
612	Jan14_100x_M1BP_rep1_3R2_B-C-A_Position010_9_cmle.ics	26	1	0	1.7328	0.46141264688247224	1.0	0.3062842229845537	2.453917269465358	0.5559427747242038	0.6920048337426422	0.5521849296378591	0.35794643901298095	0.7629613857622369	0.999351891183373	290.0	5.5446247734388825	257.0	0.5925712377522147
613	Jan14_100x_M1BP_rep1_3R2_B-C-A_Position010_9_cmle.ics	27	1	0	2.166	0.6606423714395955	1.0	0.2998267710038037	2.4659594076188265	0.6067056278516263	0.7395534720582779	0.6057661268952625	0.4254807113226728	0.7177133804349279	0.9927417182568722	402.0	7.696489107833395	415.0	0.9568757341134986
614	Jan14_100x_M1BP_rep1_3R2_B-C-A_Position010_9_cmle.ics	28	1	0	2.3826	1.2737298093406069	1.0	0.2915690119043472	2.4680437952625716	0.7684169466452252	0.8643204892786305	0.7628639874589231	0.6402260190544882	0.631254609153423	0.9890656284707298	486.0	9.316238670839388	544.0	1.254314215319863
615	Jan14_100x_M1BP_rep1_3R2_B-C-A_Position010_9_cmle.ics	29	1	0	1.9493999999999998	0.2918229810711206	1.0	0.28475285228076475	1.8011720729853238	0.37944537510269843	0.5452246561603056	0.3764115477498817	0.17757848650071312	0.8505747966916065	0.9766833726272355	500.0	9.371648816969866	561.0	1.2935115345486086
616	Jan14_100x_M1BP_rep1_3R2_B-C-A_Position010_9_cmle.ics	30	1	0	2.166	1.5162	1.0	0.28559391414265195	2.344168894534536	0.9019411737964268	0.9527359791486718	0.8894091618554045	0.781922282331429	0.5321258417164197	0.9841130280664517	398.0	7.513477288650261	399.0	0.9199841395452671
617	Jan14_100x_M1BP_rep1_3R2_B-C-A_Position010_9_cmle.ics	31	1	0	2.5991999999999997	2.166	1.0	0.2629864622070678	1.8209317658152047	0.9359592162626212	0.966937404170229	0.9008740381693953	0.7797390250623556	0.48006111162249326	0.9639393368492055	714.0	13.381684679684072	920.0	2.1212666876732977
618	Jan14_100x_M1BP_rep1_3R2_B-C-A_Position010_9_cmle.ics	31	2	0	1.2995999999999999	0.0	1.0	0.28230249772101607	2.187442297447902	0.12628332403004375	0.2477954736552036	0.13253478134914187	0.014049439329597886	0.9636276114988577	0.9933616971805724	194.0	3.6332974901280934	135.0	0.31127282916945126
619	Jan14_100x_M1BP_rep1_3R2_B-C-A_Position010_9_cmle.ics	31	3	0	1.083	1.7328	1.0	0.30521351950515235	2.1048818841967987	0.7977382407597137	0.8527321641806864	0.7934404742557957	0.6874094695711772	0.6058210323674169	1.0078709667123968	130.0	2.437096797388976	77.0	0.17754079885961296
620	Jan14_100x_M1BP_rep1_3R2_B-C-A_Position010_9_cmle.ics	32	1	0	1.9493999999999998	0.65253602307166	1.0	0.2958705974374635	1.6636757859376021	0.5796590923219104	0.7183553877586543	0.5760079901532137	0.3993211685184648	0.739308591915639	0.9700165132492461	448.0	8.373404849173866	485.0	1.1182764603495103
621	Jan14_100x_M1BP_rep1_3R2_B-C-A_Position010_9_cmle.ics	33	1	0	2.3826	1.3934633376079517	1.0	0.2842164093917868	2.7800616461062133	0.8050228368921357	0.8939417200806861	0.8062083935707005	0.6906528664457607	0.5534339937176027	0.9858242328934099	444.0	8.494661264916187	469.0	1.0813848657812788
622	Jan14_100x_M1BP_rep1_3R2_B-C-A_Position010_9_cmle.ics	34	1	0	2.3826	0.0	1.0	0.24603258509885023	2.1002800091601537	0.2697285359704497	0.5783356460218501	0.2878730431723572	0.021003771962397638	0.9010236044122506	0.9574829053587418	492.0	9.380109160050317	509.0	1.1736138522018569
623	Jan14_100x_M1BP_rep1_3R2_B-C-A_Position010_9_cmle.ics	35	1	0	2.166	1.44445006175024	1.0	0.2786290947907379	2.926030486435793	0.8439863388130866	0.913985947535229	0.8436062403228601	0.7565077892242078	0.5210193763467567	0.9899894702364952	374.0	7.234590082966131	359.0	0.827755153124689
624	Jan14_100x_M1BP_rep1_3R2_B-C-A_Position010_9_cmle.ics	36	1	0	1.9493999999999998	0.7252201245704302	1.0	0.29901820942232	2.2597923159567577	0.6177517387430672	0.7679926671922157	0.6152374999416921	0.4303243321407414	0.7158641937957845	0.9896722894252996	412.0	7.779534674344522	430.0	0.9914616040212152
625	Jan14_100x_M1BP_rep1_3R2_B-C-A_Position010_9_cmle.ics	37	1	0	1.9493999999999998	0.6921189703237084	1.0	0.2807741475147907	1.8676000132114574	0.6090632600968917	0.7530504053182239	0.6090632600968917	0.41152522269461483	0.6560744186003362	0.9919589406328391	464.0	8.707562895619274	498.0	1.1482508809361982
626	Jan14_100x_M1BP_rep1_3R2_B-C-A_Position010_9_cmle.ics	38	1	0	1.9493999999999998	0.5595020986366908	1.0	0.30900212963823753	2.5819752830398803	0.5935971092659112	0.7487795388895403	0.5919129795239668	0.34803660317426477	0.7566432669217644	0.9985772245568212	364.0	6.94089727689123	363.0	0.8369780517667469
627	Jan14_100x_M1BP_rep1_3R2_B-C-A_Position010_9_cmle.ics	40	1	0	1.7328	0.3095250132321943	1.0	0.2731029421879197	1.7685459833746244	0.5190456717102704	0.6975109466481813	0.507096619754835	0.2111506198944733	0.7843831084043745	0.9786814016544536	406.0	7.598637940931498	402.0	0.9269013135268106
628	Jan14_100x_M1BP_rep1_3R2_B-C-A_Position010_9_cmle.ics	41	1	0	1.7328	0.9733510449106972	1.0	0.21094565658651573	1.0793983690865065	0.7040656161516681	0.8619467869013911	0.7040656161516681	0.5138303274652222	0.6181999233682733	0.8909271035518699	526.0	9.671826185724322	521.0	1.2012825481280305
629	Jan14_100x_M1BP_rep1_3R2_B-C-A_Position010_9_cmle.ics	42	1	0	2.8158	0.10317500441073144	1.0	0.2597242923999004	1.9748158521605175	0.338904498887591	0.5611032379687166	0.336870271790101	0.05266251644081965	0.7768619213258291	0.9651306608923047	786.0	15.060935254991623	1056.0	2.4348452415032638
630	Jan14_100x_M1BP_rep1_3R2_B-C-A_Position010_9_cmle.ics	43	1	0	1.5162	1.4094967255872226	1.0	0.31311972758669593	2.056622104212644	0.8923191213255346	0.9465216001203663	0.8924789829042147	0.8069765473660454	0.4365526502781195	0.9982374895049819	254.0	4.786917856726602	213.0	0.4911193526895787
631	Jan14_100x_M1BP_rep1_3R2_B-C-A_Position010_9_cmle.ics	44	1	0	1.7328	0.32626801153583	1.0	0.15577610787643514	2.275277370755933	0.5157048341500892	0.6948540655045612	0.5034870624389298	0.26433798026359956	0.7411033778182134	0.701661040655144	296.0	5.608495262649805	189.0	0.43578196083723186
632	Jan14_100x_M1BP_rep1_3R2_B-C-A_Position010_9_cmle.ics	44	2	0	1.2995999999999999	1.276204323327041	1.0	0.26182090496753924	2.6024413836462434	0.8174718610843832	0.8714336861420037	0.8174718610843832	0.7485734744568014	0.5492931499535381	0.9903362899671329	138.0	2.639283693872311	78.0	0.17984652352012742
633	Jan14_100x_M1BP_rep1_3R2_B-C-A_Position010_9_cmle.ics	45	1	0	2.3826	1.449626260897894	1.0	0.2731430564656386	2.668023579641544	0.7953972155296477	0.8750565949258606	0.7925391717736849	0.7008816680950148	0.5586985000050687	0.9824594914021112	448.0	8.654267835258901	466.0	1.0744676917997353
634	Jan14_100x_M1BP_rep1_3R2_B-C-A_Position011_10_cmle.ics	1	1	0	2.8158	1.9819271143187867	1.0	0.27441996781042427	3.0306877664678624	0.8880345926030166	0.9446169739148234	0.8870399273350646	0.8077241674875587	0.42728002569358536	0.9809776006698449	544.0	10.589000367410122	625.0	1.4410779128215336
635	Jan14_100x_M1BP_rep1_3R2_B-C-A_Position011_10_cmle.ics	3	1	0	3.2489999999999997	0.0	1.0	0.1068500832989573	2.3202040672370945	0.13650146743035288	0.2815883157634088	0.08476592151784663	0.021378207339993262	0.9497814495070516	0.8503083664618355	636.0	12.855636554867491	493.0	1.1367222576336258
636	Jan14_100x_M1BP_rep1_3R2_B-C-A_Position011_10_cmle.ics	4	1	0	1.9493999999999998	0.0	1.0	0.31118688305162295	2.5141718023975432	0.2790235665151854	0.45954456281506867	0.2734411085450346	0.022987906329931213	0.8991027761150295	0.9955948351844054	390.0	7.451721885209443	404.0	0.9315127628478393
637	Jan14_100x_M1BP_rep1_3R2_B-C-A_Position011_10_cmle.ics	5	1	0	2.166	1.30507204614332	1.0	0.24753753598339462	1.8307913553488162	0.7678418264611578	0.8407994080640233	0.7668515853061465	0.6532296954548299	0.551666406923844	0.9727970236966241	512.0	9.780252781476772	542.0	1.249702765998834
638	Jan14_100x_M1BP_rep1_3R2_B-C-A_Position011_10_cmle.ics	6	1	0	1.7328	1.6688505429120026	1.0	0.29193861035649477	2.700902532668286	0.9345236432050816	0.9757281101269477	0.9326329319064517	0.8765449346633509	0.3583404489617536	0.9964383723577946	260.0	4.991219838980048	213.0	0.4911193526895787
639	Jan14_100x_M1BP_rep1_3R2_B-C-A_Position011_10_cmle.ics	7	1	0	2.3826	0.7817319754002556	1.0	0.2905543485683723	2.6494257587662817	0.65370910818515	0.7912884315189358	0.6458404031491788	0.46690901995384826	0.7014799074366354	0.9867303464003062	442.0	8.520181599526715	471.0	1.085996315102308
640	Jan14_100x_M1BP_rep1_3R2_B-C-A_Position011_10_cmle.ics	8	1	0	1.083	2.352752090272223	1.0	0.29065874765724103	2.6345808751852857	0.9480070495859946	0.9617861956124891	0.9476149050965261	0.9249674339777424	0.24882247086000567	1.015821624648972	124.0	2.37322630817805	70.0	0.1614007262360118
641	Jan14_100x_M1BP_rep1_3R2_B-C-A_Position011_10_cmle.ics	8	2	0	1.7328	0.8779414014559871	1.0	0.2890909267796596	2.827698646834956	0.6217383269403264	0.7087222850755216	0.6217383269403264	0.5240763194309849	0.7274998048025704	1.0032929261145056	200.0	3.8610047212219585	143.0	0.3297186264535669
642	Jan14_100x_M1BP_rep1_3R2_B-C-A_Position011_10_cmle.ics	8	3	0	1.9493999999999998	1.2076324649147852	1.0	0.269109486960508	3.1000172169923013	0.7567757609631429	0.8491979067597597	0.7591962390188275	0.6609978499664199	0.5640648849283644	0.996447732077594	282.0	5.459464121157644	231.0	0.5326223965788388
643	Jan14_100x_M1BP_rep1_3R2_B-C-A_Position011_10_cmle.ics	9	1	0	2.5991999999999997	2.0323118942819596	1.0	0.28036079062717184	2.517049489365188	0.92269964548014	0.9549516515044736	0.9069447972153556	0.8315315186400175	0.4618032890086855	0.9855140368734998	502.0	9.697207214965642	560.0	1.2912058098880943
644	Jan14_100x_M1BP_rep1_3R2_B-C-A_Position011_10_cmle.ics	10	1	0	2.3826	0.1459114905355603	1.0	0.3022047670077934	2.60511307670526	0.3242173857980036	0.5760124957304975	0.3242173857980036	0.1277320018881755	0.8761827002370842	0.9835122098429936	466.0	8.916095049412938	520.0	1.1989768234675162
645	Jan14_100x_M1BP_rep1_3R2_B-C-A_Position011_10_cmle.ics	11	1	0	1.9493999999999998	1.4430823792346341	1.0	0.31111518906504887	2.785979573837726	0.8720482934489764	0.9402923252027835	0.868993934504171	0.7863137345301041	0.4369125426863524	0.9905804332434667	304.0	5.8340874079735645	278.0	0.6409914556230183
646	Jan14_100x_M1BP_rep1_3R2_B-C-A_Position011_10_cmle.ics	12	1	0	2.166	1.2551781017859014	1.0	0.3124668202529699	2.3370291812646706	0.760134494288828	0.8515783366002254	0.7579214383747614	0.6356324318694929	0.6273365675956731	0.9708530196095014	472.0	8.95656028978344	539.0	1.2427855920172906
647	Jan14_100x_M1BP_rep1_3R2_B-C-A_Position011_10_cmle.ics	13	1	0	2.166	1.0967653411156157	1.0	0.29429692517893713	2.6251063995938564	0.7124872444592224	0.8136926669494862	0.7118680991091186	0.5743796125373112	0.6247734916848402	0.9860683845686672	372.0	7.166489422214983	366.0	0.8438952257482901
648	Jan14_100x_M1BP_rep1_3R2_B-C-A_Position011_10_cmle.ics	13	2	0	1.2995999999999999	0.8815276241084421	1.0	0.2618084357118758	1.511276468258417	0.6528964154541737	0.7661847269836538	0.6492503372813404	0.4895509667457797	0.7156200661899119	0.9544008134133071	220.0	4.1441220984463065	157.0	0.3619987717007692
649	Jan14_100x_M1BP_rep1_3R2_B-C-A_Position011_10_cmle.ics	14	1	0	1.083	0.5556144027286182	1.0	0.28890164313983585	2.0166190025258426	0.7072556751097151	0.8142195192586157	0.7028893492837889	0.5637572679275547	0.651254837670165	1.0065012971822935	148.0	2.815950255745114	91.0	0.20982094410681532
650	Jan14_100x_M1BP_rep1_3R2_B-C-A_Position011_10_cmle.ics	15	1	0	2.3826	1.9493999999999998	1.0	0.28462499725432716	2.2449295616672362	0.9750427868125057	0.999028052654191	0.9704788601452287	0.8462104618158512	0.3009479807808975	0.99100385003847	506.0	9.622761296904159	571.0	1.3165687811537532
651	Jan14_100x_M1BP_rep1_3R2_B-C-A_Position011_10_cmle.ics	16	1	0	1.7328	0.5595020986366908	1.0	0.31771522138686537	2.9733192496426004	0.6231741342524209	0.7657244089166932	0.6179415143703961	0.4247497127851633	0.677659883433154	1.0006887925710997	248.0	4.793263114036933	207.0	0.477285004726492
652	Jan14_100x_M1BP_rep1_3R2_B-C-A_Position011_10_cmle.ics	17	1	0	1.9493999999999998	1.2611313899024936	1.0	0.28227989573225803	2.112611398967008	0.7398932407725936	0.8306501799291106	0.7369362962046747	0.6430562051385126	0.6588385366607468	0.98554999698407	382.0	7.296345486406948	373.0	0.8600352983718913
653	Jan14_100x_M1BP_rep1_3R2_B-C-A_Position011_10_cmle.ics	17	2	0	1.2995999999999999	2.4472906808671455	1.0	0.2642398858331001	2.405374608601876	0.9518423890565993	0.9728231669842644	0.9512200778468806	0.9148747840270879	0.3547329090935612	0.983850575637522	208.0	3.969570622343613	145.0	0.33433007577459584
654	Jan14_100x_M1BP_rep1_3R2_B-C-A_Position011_10_cmle.ics	18	1	0	2.3826	1.5162	1.0	0.3069206049328219	2.5841863679123698	0.8702059232947728	0.9327527701981694	0.8598636039715097	0.7389367460648602	0.5048084008697944	0.9892844247168588	476.0	9.13957210896658	541.0	1.2473970413383197
655	Jan14_100x_M1BP_rep1_3R2_B-C-A_Position011_10_cmle.ics	19	1	0	2.166	1.5290417620526913	1.0	0.27717452306583135	2.0185297767956087	0.839048313714744	0.9204973624717407	0.8380368246497064	0.7269019822767773	0.4501058589358983	0.9753813395961936	466.0	8.752258307530001	498.0	1.1482508809361982
656	Jan14_100x_M1BP_rep1_3R2_B-C-A_Position011_10_cmle.ics	20	1	0	1.9493999999999998	0.0	1.0	0.1817218142871742	1.7327281480649206	0.3176071704837152	0.5678371170283595	0.3176071704837152	0.021699641706722905	0.892160745311877	0.8321873372795361	540.0	10.3123675528653	503.0	1.1597795042387702
657	Jan14_100x_M1BP_rep1_3R2_B-C-A_Position011_10_cmle.ics	21	1	0	1.7328	3.2522702560381944	1.0	0.2961511425382824	2.481000074325467	0.995105090861022	0.9986936541138232	0.992169700551309	0.9798196776124973	0.219232112735043	0.9998782723205739	266.0	5.101900825871814	222.0	0.5118708746342088
658	Jan14_100x_M1BP_rep1_3R2_B-C-A_Position011_10_cmle.ics	21	2	0	1.9493999999999998	2.3586920984420576	1.0	0.2835195727443311	2.928701576854545	0.9447446793620677	0.9723334603391833	0.9447446793620677	0.8950491046087572	0.3413688120069652	0.9966379341365504	324.0	6.25763627824043	292.0	0.6732716008702206
659	Jan14_100x_M1BP_rep1_3R2_B-C-A_Position011_10_cmle.ics	22	1	0	2.3826	0.0	1.0	0.2913363249717682	3.0454358415904017	0.21474302366654893	0.43626589544330624	0.20463175556340515	0.02268191451783822	0.917791484204307	0.9922640297217082	378.0	7.347386155628007	373.0	0.8600352983718913
660	Jan14_100x_M1BP_rep1_3R2_B-C-A_Position011_10_cmle.ics	22	2	0	1.083	1.3412750573395087	1.0	0.2859744172986084	2.8621914597921343	0.7525741787354292	0.815815966089721	0.7535941363475803	0.6849456905687037	0.62472952343871	0.9851926950540418	134.0	2.5732981188912736	78.0	0.17984652352012742
661	Jan14_100x_M1BP_rep1_3R2_B-C-A_Position011_10_cmle.ics	23	1	0	2.3826	1.0841098665386142	1.0	0.2803707626476894	2.4168812045055548	0.7284407610021001	0.8598290038326727	0.7160364413288055	0.5658306126088745	0.6808907080505577	0.9812065663126943	496.0	9.469499983871772	550.0	1.26814856328295
662	Jan14_100x_M1BP_rep1_3R2_B-C-A_Position011_10_cmle.ics	25	1	0	2.166	1.8369787278692045	1.0	0.307711060588912	2.4268863742656377	0.8882561869374813	0.9537715636432161	0.8877768810706955	0.8001192119719954	0.4055216139494513	0.9901460159976632	444.0	8.494661264916179	488.0	1.1251936343310536
663	Jan14_100x_M1BP_rep1_3R2_B-C-A_Position011_10_cmle.ics	26	1	0	2.166	0.6190500264643886	1.0	0.2986843288171176	2.274585626990183	0.5929199392993472	0.758262533927844	0.5953854527497323	0.3770253075583847	0.7100787835598639	0.9902260539877418	488.0	9.314123585069279	554.0	1.2773714619250076
664	Jan14_100x_M1BP_rep1_3R2_B-C-A_Position011_10_cmle.ics	28	1	0	2.166	0.5158750220536572	1.0	0.2858212039409978	2.3894409640718783	0.5254146414791803	0.6703011474670542	0.5161397003557648	0.333439394698602	0.795640105900349	0.9817785675938145	366.0	7.008997937642377	352.0	0.8116150805010878
665	Jan14_100x_M1BP_rep1_3R2_B-C-A_Position011_10_cmle.ics	29	1	0	2.3826	2.5991999999999997	1.0	0.2773038132793732	2.638163324418575	0.9856879367960552	0.9973086462093108	0.9821580182267596	0.9470763156684051	0.21698755605829348	0.9781544187726294	454.0	8.741543573310246	479.0	1.1044421123864234
666	Jan14_100x_M1BP_rep1_3R2_B-C-A_Position011_10_cmle.ics	30	1	0	2.3826	0.8595614345612763	1.0	0.26055643078836827	2.6100770742086694	0.6617537267513885	0.7931417109009017	0.6597519054221463	0.4939022389222982	0.706700300843937	0.9742914011335326	440.0	8.475486187615989	443.0	1.021436024607903
667	Jan14_100x_M1BP_rep1_3R2_B-C-A_Position011_10_cmle.ics	31	1	0	2.3826	2.409544494405231	1.0	0.26289470759721173	2.3231250379050086	0.9323753840055495	0.9802678954844251	0.931794007861791	0.8766128233078981	0.38935930842544353	0.9306278294745839	540.0	10.218746557503625	605.0	1.3949634196112446
668	Jan14_100x_M1BP_rep1_3R2_B-C-A_Position011_10_cmle.ics	32	1	0	2.166	0.65253602307166	1.0	0.29299232785697504	2.7823344397832104	0.5329898359794798	0.6720950563280155	0.5321316263073287	0.3667581449861982	0.7597909635997759	0.9970881755706835	384.0	7.411256644838935	383.0	0.8830925449770358
669	Jan14_100x_M1BP_rep1_3R2_B-C-A_Position011_10_cmle.ics	32	2	0	1.5162	1.6456566907434287	1.0	0.30214945782219166	1.9819411874989143	0.8048885928563652	0.8741121692850601	0.8039983604352532	0.7227742588334753	0.5478652642592197	0.9808237828573386	276.0	5.231756890063781	237.0	0.5464567445419256
670	Jan14_100x_M1BP_rep1_3R2_B-C-A_Position011_10_cmle.ics	33	1	0	2.166	0.913592684735068	1.0	0.2469234907251203	2.2450292882561365	0.6600446736580654	0.7702993480060715	0.6560257692838416	0.5090964364564647	0.6765100735386063	0.960961549928573	462.0	8.87351472327232	464.0	1.0698562424787068
671	Jan14_100x_M1BP_rep1_3R2_B-C-A_Position011_10_cmle.ics	34	1	0	2.166	0.8595614345612763	1.0	0.23824470799281297	1.982830070130006	0.7125197461463008	0.83031905045165	0.7107233884977959	0.48406914401194423	0.646343620059282	0.8861071121866592	496.0	9.446094735031354	507.0	1.1690024028808284
672	Jan14_100x_M1BP_rep1_3R2_B-C-A_Position011_10_cmle.ics	35	1	0	1.7328	1.9493999999999998	1.0	0.24594991271162978	1.5074470284336403	0.9447750046157203	0.9766612396985515	0.9263373000553886	0.8514535322848654	0.3709348619030182	0.925344112974242	376.0	6.975017259951407	340.0	0.7839463845749143
673	Jan14_100x_M1BP_rep1_3R2_B-C-A_Position011_10_cmle.ics	35	2	0	1.2995999999999999	1.242391573779135	1.0	0.2912166652001647	2.4120508698566034	0.736845197133218	0.8049795229862872	0.7387082696923413	0.6597731583275986	0.61364520379279	0.991786683611777	192.0	3.658817824738624	135.0	0.31127282916945126
674	Jan14_100x_M1BP_rep1_3R2_B-C-A_Position011_10_cmle.ics	36	1	0	2.5991999999999997	0.6921189703237084	1.0	0.2778613894733938	3.006138577059881	0.5983988455722631	0.7362892516944144	0.5996998794912535	0.4182037288629961	0.7081425032871012	0.9936876192328145	478.0	9.277888516238995	518.0	1.194365374146487
675	Jan14_100x_M1BP_rep1_3R2_B-C-A_Position011_10_cmle.ics	37	1	0	2.166	0.0	1.0	0.29264555207280823	2.9528806401799055	0.24492024455416425	0.40154786265417614	0.2383652167383183	0.018393189028854638	0.9219153068920715	0.9918040898111385	402.0	7.766704854354654	410.0	0.945347110810926
676	Jan14_100x_M1BP_rep1_3R2_B-C-A_Position011_10_cmle.ics	37	2	0	1.7328	0.20635000882146287	1.0	0.2921563669843373	2.8229633841513753	0.3029987296700271	0.4630618707016852	0.3053673005800965	0.14875376249209954	0.8673522578509616	0.9981749161474786	272.0	5.235987061604	228.0	0.5257052225972955
677	Jan14_100x_M1BP_rep1_3R2_B-C-A_Position011_10_cmle.ics	38	1	0	2.8158	1.7153360421684174	1.0	0.282822028157997	3.0904939011681516	0.847100604463143	0.9152056695348042	0.83901575152383	0.747923345963276	0.5762633561807141	0.9752868453071841	542.0	10.49749445781855	631.0	1.4549122607846205
678	Jan14_100x_M1BP_rep1_3R2_B-C-A_Position011_10_cmle.ics	39	1	0	2.5991999999999997	1.663646957482313	1.0	0.2801640925837601	2.3276465442639678	0.8194880798373684	0.9078651512351383	0.8179880490359145	0.7385603400480503	0.62418903205265	0.9757485229783502	554.0	10.625235436240407	649.0	1.4964153046738808
679	Jan14_100x_M1BP_rep1_3R2_B-C-A_Position012_11_cmle.ics	1	1	0	2.3826	0.20635000882146287	1.0	0.28380426889727056	2.6428332723194927	0.3863003111716732	0.5800402692753565	0.37698143138969675	0.14324065976529926	0.8574744099749706	0.9917442085485034	458.0	8.760718650610443	491.0	1.132110808312597
680	Jan14_100x_M1BP_rep1_3R2_B-C-A_Position012_11_cmle.ics	2	1	0	2.3826	1.2995999999999999	1.0	0.2943959993323567	2.849160732620495	0.9000847856806407	0.9852959648296435	0.8858659130161721	0.6526440571518292	0.4116675784705296	0.987352276854603	528.0	10.161221325603025	619.0	1.4272435648584472
681	Jan14_100x_M1BP_rep1_3R2_B-C-A_Position012_11_cmle.ics	3	1	0	2.166	1.9493999999999998	1.0	0.25281014605597785	1.9297645008562745	0.9622122437369202	0.987286913058496	0.954974907044314	0.8635877847085357	0.32287564225773996	0.906610598404088	476.0	8.975735367083647	491.0	1.132110808312597
682	Jan14_100x_M1BP_rep1_3R2_B-C-A_Position012_11_cmle.ics	4	1	0	1.9493999999999998	0.3720027687491155	1.0	0.18625616031796174	1.329543259392442	0.5841819161732216	0.7979212843493128	0.5829148419012539	0.24363518254792574	0.7503197013045615	0.8224122486090408	576.0	10.789211483492544	561.0	1.2935115345486086
683	Jan14_100x_M1BP_rep1_3R2_B-C-A_Position012_11_cmle.ics	5	1	0	2.3826	1.6313400576791501	1.0	0.30276107218629933	2.681131096655651	0.8510389686939819	0.9228670196351734	0.8483483639667003	0.726380061786825	0.5525859806547793	0.9866193421031961	498.0	9.607816391144178	575.0	1.3257916797958111
684	Jan14_100x_M1BP_rep1_3R2_B-C-A_Position012_11_cmle.ics	6	1	0	1.9493999999999998	0.5097226605744432	1.0	0.2713825853441134	2.2134220202012616	0.5216745629346411	0.6727426370764414	0.5181170864156485	0.33294821710581	0.7668146681533446	0.9867672207609814	378.0	7.160144164904652	360.0	0.8300608777852034
685	Jan14_100x_M1BP_rep1_3R2_B-C-A_Position012_11_cmle.ics	7	1	0	1.9493999999999998	0.46141264688247224	1.0	0.2996821264642813	2.1095630481638694	0.40755879460043304	0.5548028419123827	0.4066484373309723	0.22567124286234966	0.8585621830620535	0.985607608349412	404.0	7.600753026701608	418.0	0.9637929080950418
686	Jan14_100x_M1BP_rep1_3R2_B-C-A_Position012_11_cmle.ics	7	2	0	2.3826	0.7295574526778015	1.0	0.2171778983019727	1.5375150964314779	0.5389381606123193	0.6659529709767451	0.5389381606123193	0.32094088003421745	0.7945933942036518	0.8624428043178134	590.0	11.1488898645485	628.0	1.4479950868030769
687	Jan14_100x_M1BP_rep1_3R2_B-C-A_Position012_11_cmle.ics	7	3	0	1.2995999999999999	0.20635000882146287	1.0	0.29528601709160374	2.560464798655288	0.2286527877403002	0.32912161341270807	0.2226980193488366	0.12151854915346759	0.9252085779137602	0.999487430293764	148.0	2.815950255745114	92.0	0.21212666876732977
688	Jan14_100x_M1BP_rep1_3R2_B-C-A_Position012_11_cmle.ics	7	4	0	1.083	1.1112288054572363	1.0	0.28758054650375425	2.8282009586158323	0.5330216704972681	0.591104794270907	0.531550453264721	0.47257611135982747	0.8084054015102256	1.0137117422020092	116.0	2.217849909375555	63.0	0.1452606536124106
689	Jan14_100x_M1BP_rep1_3R2_B-C-A_Position012_11_cmle.ics	8	1	0	2.3826	1.7328	1.0	0.30252973491169216	2.8675598559713698	0.8837896038548463	0.9444444444444444	0.8770841328727986	0.7923453868349608	0.6154898922852826	0.999361401800519	418.0	8.077457651959644	442.0	1.0191302999473888
690	Jan14_100x_M1BP_rep1_3R2_B-C-A_Position012_11_cmle.ics	8	2	0	1.2995999999999999	1.2995999999999999	1.0	0.3143224270587024	2.6106458327533058	0.82173823433258	0.8591033786761048	0.7928020127073472	0.6939345159410402	0.5560732928589965	1.005321854781061	174.0	3.3033696152229064	121.0	0.27899268392224896
691	Jan14_100x_M1BP_rep1_3R2_B-C-A_Position012_11_cmle.ics	9	1	0	1.9493999999999998	0.32626801153583	1.0	0.30078445942448917	2.2431948389251257	0.453754982445952	0.6388089644431539	0.4551223503946361	0.22933241823509226	0.8012138128639669	0.9881255164908078	378.0	7.113333667223814	379.0	0.873869646334978
692	Jan14_100x_M1BP_rep1_3R2_B-C-A_Position012_11_cmle.ics	10	1	0	1.2995999999999999	1.2995999999999999	1.0	0.28263127738300114	1.794006568744847	0.9004581542927065	0.9521167107746886	0.8894264060024852	0.8102121927852556	0.4256954090734863	0.9960594021471262	262.0	4.8252680113269975	212.0	0.48881362802906425
693	Jan14_100x_M1BP_rep1_3R2_B-C-A_Position012_11_cmle.ics	11	1	0	2.166	1.7328	1.0	0.23473928782136874	1.615968844209919	0.947308561478902	0.9903697254843848	0.9409328344385581	0.7916385729633608	0.2993445756173085	0.9434211991035439	516.0	9.752617361096124	534.0	1.2312569687147183
694	Jan14_100x_M1BP_rep1_3R2_B-C-A_Position012_11_cmle.ics	13	1	0	3.2489999999999997	1.6313400576791501	1.0	0.28489963909261173	3.112594903260291	0.7572156674089393	0.8439293171256689	0.7559509934716374	0.6209524234624293	0.6997153447639131	0.9852143429779784	732.0	14.36907460789118	994.0	2.2918903125513674
695	Jan14_100x_M1BP_rep1_3R2_B-C-A_Position012_11_cmle.ics	14	1	0	1.2995999999999999	0.8815276241084421	1.0	0.22021925831103442	1.3103340453914047	0.6578905874848595	0.8230270843635998	0.6572348004328912	0.48976183821052555	0.7305803302387577	0.9095342880503564	298.0	5.4893539326776	227.0	0.5233994979367811
696	Jan14_100x_M1BP_rep1_3R2_B-C-A_Position012_11_cmle.ics	14	2	0	1.7328	1.2995999999999999	1.0	0.3009540863128993	1.9274803304629144	0.8727808954539265	0.9583736481111182	0.8652088843019631	0.6897535960781784	0.45624888820076526	0.9871915160798548	346.0	6.515233320854253	332.0	0.7655005872907988
697	Jan14_100x_M1BP_rep1_3R2_B-C-A_Position012_11_cmle.ics	15	1	0	2.5991999999999997	2.3825999999999996	1.0	0.2919831071290961	3.4652349083884775	0.9805283444580238	0.9943687129829839	0.9754930901569991	0.9088596408761869	0.2251356964503843	0.9887914204668902	478.0	9.39491476044109	531.0	1.2243397947331751
698	Jan14_100x_M1BP_rep1_3R2_B-C-A_Position012_11_cmle.ics	16	1	0	1.2995999999999999	0.1459114905355603	1.0	0.2597900904865149	1.655839006283547	0.36482485055031005	0.5118163025867367	0.34323146544499694	0.1632819338138071	0.8608454956356236	0.9891767129058453	272.0	5.072150319721062	215.0	0.4957308020106076
699	Jan14_100x_M1BP_rep1_3R2_B-C-A_Position012_11_cmle.ics	17	1	0	2.166	1.0161559471409798	1.0	0.2721883931098042	2.508529771378557	0.7081252177953304	0.824282727378325	0.7096062260425137	0.5600969915205019	0.6489909327241572	0.9818720446344393	460.0	8.782008813680749	484.0	1.1159707356889959
700	Jan14_100x_M1BP_rep1_3R2_B-C-A_Position012_11_cmle.ics	18	1	0	1.5162	1.7328	1.0	0.18826658561345044	1.1600679527496143	0.9151270337277125	0.9468148540019995	0.8907200595379532	0.815580293296152	0.44245962397773836	0.8389972785753909	438.0	8.149927789620222	374.0	0.8623410230324058
701	Jan14_100x_M1BP_rep1_3R2_B-C-A_Position012_11_cmle.ics	18	2	0	1.083	1.7328	1.0	0.33929200658769765	3.1306039170433495	0.9112624467050137	0.9685699683032132	0.9112624467050137	0.815580293296152	0.34577458929277505	1.0057754191273747	120.0	2.330645982037433	72.0	0.16601217555704068
702	Jan14_100x_M1BP_rep1_3R2_B-C-A_Position012_11_cmle.ics	19	1	0	2.166	1.2269033092775323	1.0	0.288366618753316	2.7641622184325283	0.7153589613580044	0.8089842104135572	0.7140306650765199	0.6164044590763342	0.6431876232461234	0.9912885598421977	382.0	7.343155984087788	377.0	0.8692581970139491
703	Jan14_100x_M1BP_rep1_3R2_B-C-A_Position012_11_cmle.ics	19	2	0	1.7328	0.3095250132321943	1.0	0.2748391850022155	2.503663826289895	0.3643495275978547	0.46483942611887535	0.3626748744902842	0.1901838190660506	0.87629129784397	0.9906059458553327	238.0	4.5931913033237075	181.0	0.41733616355311615
704	Jan14_100x_M1BP_rep1_3R2_B-C-A_Position012_11_cmle.ics	20	1	0	1.7328	0.8595614345612763	1.0	0.253821567008398	1.86786290374618	0.5906764475505467	0.7069865840704166	0.5864452972713909	0.47166595730222144	0.7639307119835115	0.9757173665261958	340.0	6.404552333962485	297.0	0.6848002241727928
705	Jan14_100x_M1BP_rep1_3R2_B-C-A_Position012_11_cmle.ics	20	2	0	1.5162	1.2995999999999999	1.0	0.308665445875637	2.7502414014587813	0.8465948718315551	0.8879871813672016	0.8131784415203528	0.6740941296813583	0.5722604929504576	0.9971432941931754	234.0	4.48039523066183	187.0	0.4311705115162029
706	Jan14_100x_M1BP_rep1_3R2_B-C-A_Position012_11_cmle.ics	20	3	0	1.083	1.7328	1.0	0.25969454843052203	2.2247038868197317	0.8868140475619919	0.9547646042640553	0.8868140475619919	0.7907726588290837	0.391021666841584	0.9919824492906661	136.0	2.5711830331211623	76.0	0.1752350741990985
707	Jan14_100x_M1BP_rep1_3R2_B-C-A_Position012_11_cmle.ics	21	1	0	1.7328	0.0	1.0	0.1340219054901447	1.2213358652549233	0.17836922766460755	0.3256948103635772	0.08366873325336054	0.021104969898090742	0.9533780698037614	0.8893042782961661	472.0	8.83953404558136	353.0	0.8139208051616021
708	Jan14_100x_M1BP_rep1_3R2_B-C-A_Position012_11_cmle.ics	22	1	0	2.166	0.8664	1.0	0.3169891473100711	2.2800024646004227	0.774231603231255	0.8641977851597464	0.7277064756176573	0.5264758423620968	0.641935916457513	0.9869602450180998	468.0	8.86716946596199	536.0	1.2358684180357473
709	Jan14_100x_M1BP_rep1_3R2_B-C-A_Position012_11_cmle.ics	23	1	0	1.7328	1.083	1.0	0.2898571046908421	2.57362972597946	0.95260846202369	0.9929561012078593	0.9463004929561012	0.7730357685208981	0.3433478635329956	0.9979905621648468	226.0	4.348424080699754	172.0	0.3965846416084861
710	Jan14_100x_M1BP_rep1_3R2_B-C-A_Position012_11_cmle.ics	24	1	0	2.5991999999999997	1.077178670106234	1.0	0.2756793592157054	2.586148353028087	0.6966678379399733	0.8104327302380778	0.699339667048988	0.5557719464573402	0.6670314647843176	0.982628454866298	528.0	10.161221325603023	599.0	1.3811290716481581
711	Jan14_100x_M1BP_rep1_3R2_B-C-A_Position012_11_cmle.ics	25	1	0	1.9493999999999998	1.083	1.0	0.2702505944174567	1.9396538453720333	0.7249017778115976	0.8130774683706531	0.715858528008843	0.6133249762704804	0.6555234956513604	0.9862495069015542	402.0	7.602868112471718	394.0	0.9084555162426948
712	Jan14_100x_M1BP_rep1_3R2_B-C-A_Position012_11_cmle.ics	25	2	0	1.083	0.3720027687491155	1.0	0.3285221530069097	2.1342924180922935	0.3872056838707352	0.47481667193989324	0.3756032504435518	0.25405404322977787	0.8712737750499213	1.0085503559432603	154.0	2.9032259937964606	103.0	0.23748964003298878
713	Jan14_100x_M1BP_rep1_3R2_B-C-A_Position012_11_cmle.ics	26	1	0	2.3826	1.5162	1.0	0.2825724162737626	2.4267977381619454	0.8533537122298538	0.9211056809318943	0.8431548292952927	0.721758874883639	0.5333227639707	0.9772650996374586	526.0	9.92928392296893	603.0	1.3903519702902158
714	Jan14_100x_M1BP_rep1_3R2_B-C-A_Position012_11_cmle.ics	27	1	0	1.9493999999999998	1.5162	1.0	0.2638452545472297	1.7483098541248643	0.7709484292627763	0.8386065423824649	0.7541683989955265	0.6376511283697262	0.6993246147637575	0.9429534949070266	448.0	8.349999600333446	458.0	1.0560218945156201
715	Jan14_100x_M1BP_rep1_3R2_B-C-A_Position012_11_cmle.ics	27	2	0	0.8664	1.9493999999999998	1.0	0.2770363892054491	1.8122403868499906	0.7976118807270792	0.834535430975703	0.7727112471104755	0.7427308709317989	0.6728290610341068	0.9858429216143321	126.0	2.394516471248359	70.0	0.1614007262360118
716	Jan14_100x_M1BP_rep1_3R2_B-C-A_Position012_11_cmle.ics	27	3	0	1.9493999999999998	0.0	1.0	0.289796955687034	2.012599504241546	0.19913522143320417	0.33812343051005306	0.19747218572782757	0.013710897872977332	0.9353294334701188	0.9795662092430841	484.0	9.107706517045713	539.0	1.2427855920172906
717	Jan14_100x_M1BP_rep1_3R2_B-C-A_Position012_11_cmle.ics	27	4	0	1.5162	1.2944547249242173	1.0	0.29072897556794247	2.391994643720346	0.6160000665214282	0.7055453925595783	0.6143320417089355	0.5409248141557599	0.782990463287082	0.9978386849757701	194.0	3.6801079878089324	137.0	0.3158842784904802
718	Jan14_100x_M1BP_rep1_3R2_B-C-A_Position012_11_cmle.ics	28	1	0	1.7328	0.6190500264643886	1.0	0.20079491414515216	1.0959153217301922	0.6698182221960953	0.8649664596111013	0.6640409147022515	0.3553876903180295	0.7251751334818675	0.9228720377751002	594.0	10.980822951125333	610.0	1.406492042913817
719	Jan14_100x_M1BP_rep1_3R2_B-C-A_Position012_11_cmle.ics	29	1	0	2.5991999999999997	0.0	1.0	0.12429015034877369	3.2423230827356533	0.08281168552594553	0.19431361604568667	0.05915647589041475	0.020894358822959577	0.9668577429869117	0.9097521769531213	338.0	6.804556650019727	206.0	0.47497928006597756
720	Jan14_100x_M1BP_rep1_3R2_B-C-A_Position012_11_cmle.ics	29	2	0	1.083	0.0	1.0	0.18902269847857445	2.4295813694911463	0.1213482731420189	0.21076339716119033	0.1213482731420189	0.020894358822959577	0.9584559799830757	0.8752345068000129	132.0	2.4583869604592845	62.0	0.14295492895189613
721	Jan14_100x_M1BP_rep1_3R2_B-C-A_Position012_11_cmle.ics	29	3	0	1.5162	1.2995999999999999	1.0	0.14509334234130353	3.244878077823372	0.8554716511133356	0.8949262158584008	0.8057348199334813	0.7118336016532815	0.5800926169747368	0.7238720361857909	210.0	3.7802135458501436	109.0	0.25132398799607547
722	Jan14_100x_M1BP_rep1_3R2_B-C-A_Position012_11_cmle.ics	30	1	0	2.166	1.5386823371520422	1.0	0.28029215844772176	1.7838632933322018	0.8527693525451986	0.935709832655034	0.8476208155002487	0.7083021035451355	0.5960513146055048	0.9859907571025383	508.0	9.55043046461279	570.0	1.3142630564932387
723	Jan14_100x_M1BP_rep1_3R2_B-C-A_Position012_11_cmle.ics	31	1	0	2.166	1.083	1.0	0.25666969485501223	1.9397355705242496	0.9023595314887116	0.9830992191478527	0.8996859616363945	0.6308988287217789	0.46986980545784285	0.988594888381297	460.0	8.711793067159492	470.0	1.0836905904417933
724	Jan14_100x_M1BP_rep1_3R2_B-C-A_Position012_11_cmle.ics	32	1	0	1.9493999999999998	2.5222627798049873	1.0	0.3046674824998609	2.371004713317929	0.9359641663473908	0.9650836814218833	0.930849522955155	0.8962057569329583	0.44768551777853255	0.9934578839955018	298.0	5.700001172241378	267.0	0.6156284843573592
725	Jan14_100x_M1BP_rep1_3R2_B-C-A_Position012_11_cmle.ics	32	2	0	1.7328	1.0622516852075932	1.0	0.30789450283031616	2.226491255616612	0.6750519407299425	0.7802120614629375	0.6704761726768399	0.5347932805671585	0.7179782270443228	0.9842619712376462	342.0	6.472652994713635	330.0	0.7608891379697698
726	Jan14_100x_M1BP_rep1_3R2_B-C-A_Position012_11_cmle.ics	33	1	0	1.5162	1.449626260897894	1.0	0.19535840769364318	1.1047815535936143	0.9152955659193674	0.9734943538268507	0.8897339078146824	0.7622126606851164	0.4359029181089328	0.9506032240106171	406.0	7.528422194410241	340.0	0.7839463845749143
727	Jan14_100x_M1BP_rep1_3R2_B-C-A_Position012_11_cmle.ics	34	1	0	1.9493999999999998	1.8018739878865302	1.0	0.31081621209517557	3.0681364219853147	0.9488901437817645	0.9806046653055905	0.9467008383649711	0.8928934451153295	0.411496153384792	1.002902277305998	268.0	5.216811984303803	230.0	0.5303166719183244
728	Jan14_100x_M1BP_rep1_3R2_B-C-A_Position012_11_cmle.ics	35	1	0	1.7328	0.32626801153583	1.0	0.29418016559668314	2.4666577939159438	0.4793648010985961	0.6619443105286994	0.4793648010985961	0.2576660676980614	0.7791050954721692	0.9958942108204188	306.0	5.831972322203454	273.0	0.6294628323204459
729	Jan14_100x_M1BP_rep1_3R2_B-C-A_Position012_11_cmle.ics	36	1	0	1.7328	0.6275890508929507	1.0	0.2848730888258422	2.551705679847697	0.542077022041519	0.6940231935771632	0.5716001954464562	0.4026241824645081	0.7199590465420461	0.9921566510998076	294.0	5.634015597260339	253.0	0.5833483391101568
730	Jan14_100x_M1BP_rep1_3R2_B-C-A_Position012_11_cmle.ics	36	2	0	1.2995999999999999	1.6313400576791501	1.0	0.28005898439743604	1.7598708668473464	0.851330694507327	0.913804078375822	0.8472828011601271	0.760351713966801	0.4652388827559623	0.9941823696349271	246.0	4.608136209083685	192.0	0.4426991348187751
731	Jan14_100x_M1BP_rep1_3R2_B-C-A_Position012_11_cmle.ics	37	1	0	2.166	1.4245214444092165	1.0	0.2239250923447331	1.3330179437207723	0.7431354330204095	0.8110535281364476	0.7441179925880833	0.6656841070989928	0.4876520038088868	0.9461402638346965	532.0	9.899533416818192	546.0	1.2589256646408917
732	Jan14_100x_M1BP_rep1_3R2_B-C-A_Position012_11_cmle.ics	37	2	0	1.7328	1.5162	1.0	0.29184966212597396	2.558722329024311	0.9082882103531874	0.9861533860925101	0.9082882103531874	0.7173258893766087	0.3910087835956573	0.9899354119952567	246.0	4.701757204445365	196.0	0.451922033460833
733	Jan14_100x_M1BP_rep1_3R2_B-C-A_Position012_11_cmle.ics	38	1	0	2.5991999999999997	1.5036929604517426	1.0	0.2986843288171176	3.004572098744801	0.8161528181520185	0.8944188090529553	0.8124209775549239	0.7039580564170728	0.5507216376006889	0.9790122798050274	488.0	9.43114982927138	554.0	1.2773714619250076
734	Jan14_100x_M1BP_rep1_3R2_B-C-A_Position013_12_cmle.ics	1	1	0	2.166	0.0	1.0	0.2008985670117601	2.7422109423265835	0.1433417599771246	0.32860986372232365	0.1433417599771246	0.022521234492484256	0.9653550924388651	0.8848784683684676	300.0	5.885128077194623	219.0	0.5049537006526654
735	Jan14_100x_M1BP_rep1_3R2_B-C-A_Position013_12_cmle.ics	1	2	0	1.5162	0.10317500441073144	1.0	0.2750630861314419	3.402059499976775	0.22826673252012972	0.3628709943656297	0.22826673252012972	0.05521292980757358	0.8955111750084475	1.0038208110789602	146.0	2.8648758391960647	87.0	0.20059804546475749
736	Jan14_100x_M1BP_rep1_3R2_B-C-A_Position013_12_cmle.ics	2	1	0	1.9493999999999998	0.0	1.0	0.24833201226693832	3.0988941478973384	0.15589861281656683	0.33687055278214195	0.15589861281656683	0.020335883920576107	0.9469050229590426	0.9528257699592435	264.0	5.150826409322764	201.0	0.4634506567634053
737	Jan14_100x_M1BP_rep1_3R2_B-C-A_Position013_12_cmle.ics	2	2	0	1.5162	0.0	1.0	0.23221861428342688	2.261228205082832	0.19210372507279094	0.3535199712589749	0.19210372507279094	0.020335883920576107	0.9133969284602527	0.9352333556724166	228.0	4.252687999567962	156.0	0.35969304704025484
738	Jan14_100x_M1BP_rep1_3R2_B-C-A_Position013_12_cmle.ics	3	1	0	1.7328	0.1459114905355603	1.0	0.31834613056826716	2.813321575764144	0.3431692938613354	0.5535755478662053	0.34457260028194286	0.1485037805972062	0.8799537203546434	0.9984071821702774	272.0	5.259392310444421	238.0	0.5487624692024401
739	Jan14_100x_M1BP_rep1_3R2_B-C-A_Position013_12_cmle.ics	3	2	0	1.7328	0.0	1.0	0.1587538618094751	2.916020816305573	0.043130847110085864	0.1685281302063309	0.043130847110085864	0.021559015763168012	0.9791880287885709	0.935432607740746	156.0	3.135163396430547	73.0	0.16831790021755516
740	Jan14_100x_M1BP_rep1_3R2_B-C-A_Position013_12_cmle.ics	4	1	0	1.9493999999999998	1.7539750749824343	1.0	0.2993695160248669	2.336952882177312	0.9185471880962843	0.9557643574726273	0.9185411688225699	0.8457862074362108	0.4626164410346036	0.9711716362116241	348.0	6.583333981605403	334.0	0.7701120366118276
741	Jan14_100x_M1BP_rep1_3R2_B-C-A_Position013_12_cmle.ics	5	1	0	1.7328	0.0	1.0	0.2579830701927478	1.9410840566137695	0.18375177016894823	0.4319486678449497	0.19287980415619202	0.020942882548604175	0.9321938789486577	0.9315365582737168	378.0	7.019712671862137	351.0	0.8093093558405734
742	Jan14_100x_M1BP_rep1_3R2_B-C-A_Position013_12_cmle.ics	6	1	0	2.166	0.0	1.0	0.148318579327	1.7187153074700077	0.05908125179443009	0.30304335343095035	0.08215331610680447	0.020709158771174276	0.9520098373505667	0.8830051980111564	452.0	8.930900649803712	348.0	0.8023921818590299
743	Jan14_100x_M1BP_rep1_3R2_B-C-A_Position013_12_cmle.ics	7	1	0	1.7328	0.7295574526778015	1.0	0.2829662534828599	2.5542690456105155	0.5602078666892738	0.6575092882618383	0.5619569452996487	0.40690320872635544	0.7811734282318232	0.989121455062072	218.0	4.146237184216418	161.0	0.37122167034282705
744	Jan14_100x_M1BP_rep1_3R2_B-C-A_Position013_12_cmle.ics	7	2	0	1.9493999999999998	0.3095250132321943	1.0	0.2902675145876605	2.8740621460529785	0.3902616776281542	0.5610749694357436	0.3902616776281542	0.1810013772506745	0.8712715802555046	0.992985070460276	320.0	6.168245454418975	290.0	0.6686601515491917
745	Jan14_100x_M1BP_rep1_3R2_B-C-A_Position013_12_cmle.ics	7	3	0	1.7328	0.8664	1.0	0.26177472486478937	2.190711503566545	0.7192312383060114	0.8084268108764133	0.7085582892345401	0.5308156120139094	0.7943408028414747	0.9817380031960826	278.0	5.299857550814927	223.0	0.5141765992947233
746	Jan14_100x_M1BP_rep1_3R2_B-C-A_Position013_12_cmle.ics	8	1	0	1.9493999999999998	0.0	1.0	0.15500574840275888	2.5977472721349923	0.0798408345432059	0.27777060816260685	0.0798408345432059	0.02831639511749207	0.9638707414177422	0.877385423444164	262.0	5.199751992773713	157.0	0.3619987717007692
747	Jan14_100x_M1BP_rep1_3R2_B-C-A_Position013_12_cmle.ics	9	1	0	1.5162	1.459114905355603	1.0	0.2960746109874471	2.6090951959310926	0.8342446929221856	0.8880253622155446	0.8350942815274349	0.7685127637858581	0.603731645058676	1.0049656395717785	190.0	3.637527661668315	134.0	0.30896710450893683
748	Jan14_100x_M1BP_rep1_3R2_B-C-A_Position013_12_cmle.ics	9	2	0	1.2995999999999999	0.65253602307166	1.0	0.29906689398300423	2.390745946981134	0.5506588588143392	0.6432012954800745	0.5450025373619418	0.43901778434134076	0.7966064515077954	1.0004973895257354	164.0	3.150108302190523	108.0	0.24901826333556107
749	Jan14_100x_M1BP_rep1_3R2_B-C-A_Position013_12_cmle.ics	9	3	0	1.7328	0.0	1.0	0.18742717269817802	2.7539672845852112	0.059436990745756334	0.20335958124975054	0.059436990745756334	0.020709434995067826	0.9638237604036186	0.9393324077927746	194.0	3.8673499785322916	110.0	0.2536297126565899
750	Jan14_100x_M1BP_rep1_3R2_B-C-A_Position013_12_cmle.ics	10	1	0	1.9493999999999998	0.46141264688247224	1.0	0.30694969981667364	2.3816778734248714	0.558148422385172	0.7193463825924953	0.548206224472735	0.3284537941576898	0.7914622799390844	0.9937199610981433	334.0	6.29387134707072	318.0	0.7332204420435964
751	Jan14_100x_M1BP_rep1_3R2_B-C-A_Position013_12_cmle.ics	11	1	0	1.7328	1.1112288054572363	1.0	0.30522020166941516	2.948046486759453	0.7554836828651438	0.8528915197005756	0.7549480279083013	0.6603100018307194	0.6433554721003569	0.9994999071428025	244.0	4.703872290215476	198.0	0.45653348278186184
752	Jan14_100x_M1BP_rep1_3R2_B-C-A_Position013_12_cmle.ics	11	2	0	1.083	1.9493999999999998	1.0	0.32825450553106095	2.241509485785535	0.9600903154939892	0.9771736403517693	0.9537845039767295	0.9178617196558247	0.41779485222553653	1.008206220136872	148.0	2.815950255745114	97.0	0.22365529206990203
753	Jan14_100x_M1BP_rep1_3R2_B-C-A_Position013_12_cmle.ics	13	1	0	1.9493999999999998	0.8664	1.0	0.27662594311705296	2.356377570796314	0.8585015902081727	0.981390347918273	0.8573089340786431	0.6013817945258288	0.40056585472899	0.9884718069359103	358.0	6.783405792318624	335.0	0.7724177612723421
754	Jan14_100x_M1BP_rep1_3R2_B-C-A_Position013_12_cmle.ics	14	1	0	2.166	1.2995999999999999	1.0	0.29780144121068775	2.988325358291295	0.9568505155545656	0.995457023441759	0.9496110625875622	0.7527243204586355	0.28732506745340936	0.9986220736813509	350.0	6.791866135399065	336.0	0.7747234859328564
755	Jan14_100x_M1BP_rep1_3R2_B-C-A_Position013_12_cmle.ics	15	1	0	1.9493999999999998	0.3634229110571259	1.0	0.2826984130233044	2.7775010823387247	0.5003246066974666	0.7304707552012562	0.5003246066974666	0.25089078116979197	0.7753517962373392	0.9867843742813426	304.0	5.880897905654403	265.0	0.6110170350363303
756	Jan14_100x_M1BP_rep1_3R2_B-C-A_Position013_12_cmle.ics	16	1	0	1.9493999999999998	1.5162	1.0	0.26647152430904014	2.194271105635713	0.8920169333805161	0.9303693364264276	0.8849329611135139	0.8032149831583638	0.5431212476351057	0.9803221759971814	342.0	6.542868741234892	307.0	0.7078574707779374
757	Jan14_100x_M1BP_rep1_3R2_B-C-A_Position013_12_cmle.ics	17	1	0	1.2995999999999999	1.5162	1.0	0.3021191993041435	2.4376457631430415	0.9511893321273562	0.9747404322674255	0.9296638966879597	0.8268166600714792	0.46734422781509194	0.9877362424607743	184.0	3.5268466747765497	129.0	0.29743848120636457
758	Jan14_100x_M1BP_rep1_3R2_B-C-A_Position013_12_cmle.ics	17	2	0	1.083	0.0	1.0	0.1782463916930379	1.334851395728803	0.20219588334683777	0.44059306437531015	0.20219588334683777	0.021691885407048684	0.941254235697182	0.7581327553303018	282.0	5.061574890870507	188.0	0.4334762361767174
759	Jan14_100x_M1BP_rep1_3R2_B-C-A_Position013_12_cmle.ics	18	1	0	1.5162	0.41270001764292574	1.0	0.2985465018684118	1.8222591221424804	0.4716043616738345	0.6549127211162357	0.4716043616738345	0.32118369756293746	0.8183228477935794	0.9887541275418397	330.0	6.134264776728003	308.0	0.7101631954384519
760	Jan14_100x_M1BP_rep1_3R2_B-C-A_Position013_12_cmle.ics	19	1	0	1.5162	0.6275890508929507	1.0	0.281061015957084	2.6985645444766044	0.6805325166943132	0.7927353153842882	0.6805325166943132	0.5422568159584875	0.6730998628031265	0.9979099065992042	200.0	3.8375994723815383	141.0	0.325107177132538
761	Jan14_100x_M1BP_rep1_3R2_B-C-A_Position013_12_cmle.ics	20	1	0	1.7328	0.6497999999999999	1.0	0.20187861983764818	1.0508156050072353	0.5997333671914677	0.7234455488645433	0.5897663788725241	0.41362094609301314	0.7703736340536069	0.9357461006423463	474.0	8.837418959811243	436.0	1.0052959519843019
762	Jan14_100x_M1BP_rep1_3R2_B-C-A_Position013_12_cmle.ics	21	1	0	1.2995999999999999	0.6497999999999999	1.0	0.26101641843866613	1.5190813227522375	0.6619390147418542	0.7735191005363974	0.6481262384681827	0.49164192754643576	0.7760732042835958	0.9622238990069221	320.0	5.81716672181268	275.0	0.634074281641475
763	Jan14_100x_M1BP_rep1_3R2_B-C-A_Position013_12_cmle.ics	22	1	0	2.166	0.8664	1.0	0.30195302322868334	2.7340150501303917	0.7797269280551642	0.8551968431783559	0.741555273014673	0.5982211378761325	0.6677127112359229	0.9994262611587433	358.0	6.90043203652072	350.0	0.8070036311800589
764	Jan14_100x_M1BP_rep1_3R2_B-C-A_Position013_12_cmle.ics	23	1	0	2.166	1.9493999999999998	1.0	0.2808698355810393	3.1055143625042825	0.944705736392141	0.9770589429518847	0.9437808756851864	0.8861124269698405	0.422373987061771	0.9918526752908732	310.0	6.061794639067428	272.0	0.6271571076599315
765	Jan14_100x_M1BP_rep1_3R2_B-C-A_Position013_12_cmle.ics	23	2	0	1.2995999999999999	0.0	1.0	0.24033853635917513	2.513968144058446	0.05780379418465634	0.22389242290947645	0.05780379418465634	0.02080090681464438	0.9745910432764806	0.9706949816189813	148.0	2.862760753425954	83.0	0.1913751468226997
766	Jan14_100x_M1BP_rep1_3R2_B-C-A_Position013_12_cmle.ics	25	1	0	1.7328	1.3842379406474168	1.0	0.203634371422284	1.176500336579154	0.8958191410148761	0.9539112709452217	0.8838791104914899	0.7362288303417246	0.44276899656047886	0.9019439915934384	432.0	8.132867798090135	381.0	0.878481095656007
767	Jan14_100x_M1BP_rep1_3R2_B-C-A_Position013_12_cmle.ics	26	1	0	1.5162	0.10317500441073144	1.0	0.29575657482846107	2.765113746245193	0.3590557969123969	0.5207409339942604	0.35300990256241566	0.0983847366689731	0.8793674187740256	0.9962729359993455	204.0	3.9035850473625757	149.0	0.34355297441665367
768	Jan14_100x_M1BP_rep1_3R2_B-C-A_Position013_12_cmle.ics	27	1	0	1.7328	0.10317500441073144	1.0	0.21596666190370872	1.7519637719772865	0.33370270379175565	0.6337389692549462	0.33370270379175565	0.05500261917234154	0.8481491344566071	0.85329436546048	358.0	6.713190045797367	296.0	0.6824944995122783
769	Jan14_100x_M1BP_rep1_3R2_B-C-A_Position013_12_cmle.ics	29	1	0	1.7328	0.8664	1.0	0.2524862152341994	1.6696209027374207	0.8532964109371156	0.9806586528283967	0.8532964109371156	0.5983344871582151	0.4128633164295843	0.9804121368416006	380.0	7.18143432797496	350.0	0.8070036311800589
770	Jan14_100x_M1BP_rep1_3R2_B-C-A_Position013_12_cmle.ics	30	1	0	1.7328	0.8664	1.0	0.29019977323854607	1.8589645805310686	0.8488501106612372	0.9789366065049057	0.848089133124597	0.5956333830970043	0.4151774346431606	0.9747664172414559	360.0	6.781290706548513	346.0	0.7977807325380012
771	Jan14_100x_M1BP_rep1_3R2_B-C-A_Position013_12_cmle.ics	32	1	0	2.3826	0.0	1.0	0.19019397061364027	2.8643174711701604	0.15786289505525997	0.38753770357033274	0.15104006854668295	0.01505392840808434	0.9503602973749365	0.8120796328458237	404.0	7.881616012786644	333.0	0.7678063119513132
772	Jan14_100x_M1BP_rep1_3R2_B-C-A_Position013_12_cmle.ics	32	2	0	1.083	0.8664	1.0	0.311493973740028	2.3132358876003685	0.7158815253952724	0.8418230291381297	0.7158815253952724	0.5159107619450122	0.597773300886562	0.9991158822501057	128.0	2.4158066343186677	76.0	0.1752350741990985
773	Jan14_100x_M1BP_rep1_3R2_B-C-A_Position013_12_cmle.ics	32	3	0	1.5162	0.0	1.0	0.15366485805602248	1.8830360177776297	0.041692477812063984	0.14690063625679534	0.041692477812063984	0.01505392840808434	0.9819495378263151	0.9061673882126374	184.0	3.5970624212978084	92.0	0.21212666876732977
774	Jan14_100x_M1BP_rep1_3R2_B-C-A_Position013_12_cmle.ics	32	4	0	1.5162	0.0	1.0	0.2696168096722165	2.197306722094528	0.17807085087043867	0.3816440782960591	0.18598208754754558	0.01505392840808434	0.9247819301739983	0.9844850812988845	250.0	4.720932281745562	193.0	0.44500485947928964
775	Jan14_100x_M1BP_rep1_3R2_B-C-A_Position013_12_cmle.ics	33	1	0	1.9493999999999998	0.3720027687491155	1.0	0.29827877659747926	3.0056192899160354	0.4086720338184413	0.5762412660375072	0.40391294982431103	0.26296463334185977	0.8571681716377055	0.9946613640259314	288.0	5.570145108049412	251.0	0.578736889789128
776	Jan14_100x_M1BP_rep1_3R2_B-C-A_Position013_12_cmle.ics	33	2	0	1.9493999999999998	0.32626801153583	1.0	0.3155272319457576	2.5519359951120233	0.40391294982431103	0.578896794517966	0.40026117745257744	0.19265539385290595	0.8292556290217931	0.996133368585725	344.0	6.634374650826459	337.0	0.777029210593371
777	Jan14_100x_M1BP_rep1_3R2_B-C-A_Position013_12_cmle.ics	34	1	0	1.2995999999999999	0.0	1.0	0.10295386015874766	2.331005140820699	0.2126580430935396	0.5402679206728577	0.297189432778092	0.021314152268705186	0.8347530711382309	0.6342281856076217	596.0	10.487197639706414	439.0	1.0122131259658453
778	Jan14_100x_M1BP_rep1_3R2_B-C-A_Position013_12_cmle.ics	35	1	0	1.7328	2.1652184899744737	1.0	0.28988562226228726	1.9213623768054093	0.9847219859939214	0.9985579802850022	0.9829397975256421	0.9436798864132163	0.2791966541846803	0.9800447370491396	306.0	5.808567073363034	271.0	0.624851382999417
779	Jan14_100x_M1BP_rep1_3R2_B-C-A_Position013_12_cmle.ics	36	1	0	1.5162	0.8664	1.0	0.2908391222070625	2.1921103482264632	0.7660447014748941	0.8617036754141888	0.7278265771909724	0.6085347445759907	0.6715580488003192	0.9989759014614619	266.0	4.984874581669715	220.0	0.5072594253131798
780	Jan14_100x_M1BP_rep1_3R2_B-C-A_Position013_12_cmle.ics	37	1	0	1.2995999999999999	1.630129183885692	1.0	0.28397904170776694	2.3293409026915586	0.8804630860155802	0.9410716022171081	0.8796527395114151	0.7931455490367681	0.5939893260500507	1.0036625486076474	178.0	3.4161656878847833	119.0	0.27438123460122005
781	Jan14_100x_M1BP_rep1_3R2_B-C-A_Position013_12_cmle.ics	37	2	0	1.5162	0.10317500441073144	1.0	0.26924709373078226	1.8863650756899142	0.3280282648860653	0.5387372640541095	0.3237928538242953	0.049431136754076045	0.8970550599364286	0.9882300205336088	298.0	5.606380176879698	251.0	0.578736889789128
782	Jan14_100x_M1BP_rep1_3R2_B-C-A_Position013_12_cmle.ics	38	1	0	1.7328	0.0	1.0	0.2750113789750432	1.8588111320804788	0.28997014030309465	0.5306249297235167	0.22605289788983146	0.021645156857110732	0.9153328427692358	0.9704634946822346	316.0	5.96182838639542	277.0	0.6386857309625038
783	Jan14_100x_M1BP_rep1_3R2_B-C-A_Position013_12_cmle.ics	39	1	0	1.7328	0.751125369937127	1.0	0.2440135272653707	1.9091956737550677	0.661231567864603	0.7992213320120939	0.6598859304885396	0.47087736682975717	0.7387207396836656	0.965191058841946	388.0	7.219784482575359	355.0	0.8185322544826312
784	Jan14_100x_M1BP_rep1_3R2_B-C-A_Position013_12_cmle.ics	40	1	0	1.5162	0.10317500441073144	1.0	0.2920931800722684	2.5114598517787416	0.37914490465201023	0.5405001214624073	0.36889651402890805	0.11266397424996963	0.8638372020793863	0.9940128836464556	188.0	3.592832249757587	131.0	0.3020499305273935
785	Jan14_100x_M1BP_rep1_3R2_B-C-A_Position013_12_cmle.ics	41	1	0	1.083	0.5158750220536572	1.0	0.27538055063158023	2.156510320481459	0.4891968185801342	0.5858133825664078	0.4891968185801342	0.3049524057982648	0.7936973450151368	0.9612549028156696	158.0	2.9926168176179173	98.0	0.2259610167304165
786	Jan14_100x_M1BP_rep1_3R2_B-C-A_Position013_12_cmle.ics	41	2	0	1.7328	0.0	1.0	0.23941770333991058	1.3178386892439793	0.29645200778631775	0.5145224191099249	0.29577639086779983	0.01627668185132414	0.9032947992268563	0.9733423149124641	488.0	8.986450101303406	496.0	1.143639431615169
787	Jan14_100x_M1BP_rep1_3R2_B-C-A_Position013_12_cmle.ics	42	1	0	1.7328	0.2918229810711206	1.0	0.2732548424750061	1.8039465641552905	0.4515615410447329	0.6346156073045613	0.44583531155551953	0.20304955012332526	0.854631713692264	0.975995933682195	368.0	6.866451358829751	347.0	0.8000864571985156
788	Jan14_100x_M1BP_rep1_3R2_B-C-A_Position013_12_cmle.ics	43	1	0	1.9493999999999998	0.23070632344123612	1.0	0.241271823995323	1.7254758674135036	0.5137308648547626	0.6944833015240156	0.5145973619975874	0.1873616011507988	0.8129509779770011	0.9418312140581272	388.0	7.336810726777458	353.0	0.8139208051616021
789	Jan14_100x_M1BP_rep1_3R2_B-C-A_Position013_12_cmle.ics	44	1	0	2.3826	0.0	1.0	0.17261547359314602	2.013822320921636	0.15245963960767417	0.33235167397419974	0.15245963960767417	0.019411004384519856	0.942708452776691	0.8869253359941077	466.0	9.009716044774612	393.0	0.9061497915821805
790	Jan14_100x_M1BP_rep1_3R2_B-C-A_Position013_12_cmle.ics	45	1	0	1.5162	1.4430823792346341	1.0	0.32241436284387354	2.6731130313410274	0.9469048393792848	0.987926797796304	0.9453227561908822	0.8834532051210126	0.46382922317063197	0.9990987494752573	224.0	4.280323419948606	179.0	0.4127247142320873
791	Jan14_100x_M1BP_rep1_3R2_B-C-A_Position013_12_cmle.ics	46	1	0	2.166	1.1368333649278028	1.0	0.28761326575183227	2.7080282769992	0.6945188399291788	0.8057517268896037	0.6948081095234533	0.5559848881574025	0.7611634595903415	0.9891089825347674	368.0	7.147314344914784	356.0	0.8208379791431456
792	Jan14_100x_M1BP_rep1_3R2_B-C-A_Position013_12_cmle.ics	46	2	0	2.3826	1.0317500441073144	1.0	0.30229051760307035	2.9004117847966575	0.68423979451884	0.7614997132241091	0.6415450986259694	0.540451609685544	0.7780422888728233	0.9885775354116355	420.0	8.075342566189535	445.0	1.0260474739289323
793	Jan14_100x_M1BP_rep1_3R2_B-C-A_Position013_12_cmle.ics	47	1	0	1.9493999999999998	1.5162	1.0	0.22405279610195755	1.5717280227645518	0.9653696744603177	0.9927181271841963	0.9457515097457193	0.7991246155570828	0.36330838373865	0.9121544849927564	438.0	8.266954033822325	408.0	0.9407356614898973
794	Jan14_100x_M1BP_rep1_3R2_B-C-A_Position013_12_cmle.ics	49	1	0	1.7328	0.8664	1.0	0.29734294307781217	2.8389478783920556	0.7873774608567827	0.955287920646536	0.7867230591185885	0.528132827434584	0.46144727939958863	0.9956100251184784	286.0	5.502044447298263	248.0	0.5718197158075845
795	Jan14_100x_M1BP_rep1_3R2_B-C-A_Position013_12_cmle.ics	49	2	0	1.2995999999999999	1.083	1.0	0.29375218469089276	1.892287617634164	0.7894663885727917	0.9278304487003839	0.7894663885727917	0.611528753380807	0.4072134224408866	0.9962556281765808	166.0	3.101182718739572	109.0	0.25132398799607547
796	Jan14_100x_M1BP_rep1_3R2_B-C-A_Position013_12_cmle.ics	49	3	0	1.2995999999999999	1.083	1.0	0.3285221530069097	2.678030477533859	0.7798244398095465	0.9278304487003839	0.7798244398095465	0.611528753380807	0.43475522670277045	1.0152780619195088	154.0	2.9500364914773	103.0	0.23748964003298878
797	Jan14_100x_M1BP_rep1_3R2_B-C-A_Position013_12_cmle.ics	49	4	0	1.083	1.083	1.0	0.33725268573668216	3.020159339373474	0.7200965806703266	0.7757142811090659	0.710567459792977	0.611528753380807	0.7364400823553114	1.0280924505404938	110.0	2.1305741713242092	63.0	0.1452606536124106
798	Jan14_100x_M1BP_rep1_3R2_B-C-A_Position013_12_cmle.ics	49	5	0	1.2995999999999999	0.8664	1.0	0.30679615757712825	2.747935318145773	0.637197097422044	0.7126257627971	0.631742675052465	0.528132827434584	0.7732309895659442	1.00543933405392	144.0	2.7733699296044967	90.0	0.20751521944630086
799	Jan14_100x_M1BP_rep1_3R2_B-C-A_Position013_12_cmle.ics	50	1	0	1.7328	0.23070632344123612	1.0	0.276518827321868	1.8962660065886254	0.4210379308418524	0.5801507054230366	0.4210379308418524	0.1926180412019192	0.8555146802227305	0.9958960178561076	348.0	6.55992873276498	321.0	0.7401376160251398
800	Jan14_100x_M1BP_rep1_3R2_B-C-A_Position013_12_cmle.ics	51	1	0	1.083	0.0	1.0	0.1716197756355929	1.6213692130097206	0.163947803356684	0.24645764036319126	0.16393397276757005	0.022879252041740718	0.9439219636151224	0.9559995249447936	152.0	2.835125333045311	73.0	0.16831790021755516
801	Jan14_100x_M1BP_rep1_3R2_B-C-A_Position013_12_cmle.ics	51	2	0	1.5162	0.42540144110901373	1.0	0.3220021162089728	2.392046180135298	0.5446278534234166	0.6748774264039776	0.5416542767639188	0.33573755074097383	0.788951778169993	1.0017130510117565	254.0	4.833728354407442	216.0	0.49803652667112214
802	Jan14_100x_M1BP_rep1_3R2_B-C-A_Position013_12_cmle.ics	52	1	0	2.5991999999999997	1.5162	1.0	0.26891229676197076	2.9189835262734904	0.9625529996760153	0.9923821329464299	0.9338845769182009	0.7358129903790621	0.49946871139022125	0.9878634311368422	482.0	9.390684588900873	516.0	1.1897539248254583
803	Jan14_100x_M1BP_rep1_3R2_B-C-A_Position013_12_cmle.ics	52	2	0	1.7328	1.5386823371520422	1.0	0.27049800442050537	2.5807663876303355	0.808263019255962	0.8659858291896155	0.8079869279204406	0.7051654435069235	0.6826845245490816	0.9899530756214768	248.0	4.769857865196513	191.0	0.4403934101582607
804	Jan14_100x_M1BP_rep1_3R2_B-C-A_Position014_13_cmle.ics	1	1	0	2.166	2.5558033639057705	1.0	0.30730198359487587	2.7592786025138913	0.9882957243337993	0.9982915085757395	0.9840799662739356	0.957875701701835	0.2152929939574488	0.9841911622579398	364.0	7.034518272252907	362.0	0.8346723271062323
805	Jan14_100x_M1BP_rep1_3R2_B-C-A_Position014_13_cmle.ics	2	1	0	2.5991999999999997	0.0	1.0	0.25382719550444294	2.7922013716759677	0.18898245886370693	0.40250310462589256	0.17534538963054952	0.020641881403290905	0.9267567057591017	0.965662349395479	492.0	9.614161648454516	517.0	1.1920596494859728
806	Jan14_100x_M1BP_rep1_3R2_B-C-A_Position014_13_cmle.ics	3	1	0	2.3826	1.8148458414482778	1.0	0.27040025471114965	2.1933458835568094	0.8831950338886425	0.925664576339182	0.8824349148033191	0.8086569118050717	0.4805911420251399	0.9878237574876777	454.0	8.718138324469827	473.0	1.0906077644233367
807	Jan14_100x_M1BP_rep1_3R2_B-C-A_Position014_13_cmle.ics	4	1	0	1.9493999999999998	1.083	1.0	0.2166848347103515	1.7542837029073788	0.8682049785638931	0.928567259994164	0.8252609369037732	0.6340149491593904	0.4946521496715212	0.8590975105486182	470.0	8.841649131351458	446.0	1.0283531985894465
808	Jan14_100x_M1BP_rep1_3R2_B-C-A_Position014_13_cmle.ics	6	1	0	1.9493999999999998	0.6921189703237084	1.0	0.26541863169182245	1.8299534234872694	0.6671275400407549	0.8125826048867814	0.6671275400407549	0.40027804757279706	0.6971406873822716	0.9351195542705568	434.0	8.17756321000086	438.0	1.0099074013053309
809	Jan14_100x_M1BP_rep1_3R2_B-C-A_Position014_13_cmle.ics	6	2	0	1.5162	1.3412750573395087	1.0	0.26406189311984274	3.1416091673152566	0.7178198023196024	0.7718981507931973	0.7146965282142109	0.6537069835647222	0.6573829671013084	0.9996965697947059	148.0	2.8861660022663735	87.0	0.20059804546475749
810	Jan14_100x_M1BP_rep1_3R2_B-C-A_Position014_13_cmle.ics	7	1	0	2.166	1.6668432081858544	1.0	0.2755106030227945	2.6817355111006447	0.8453040760242505	0.9133315152405127	0.8437433132643857	0.7679896788269106	0.5188435376539247	0.9872548364879482	394.0	7.611328455552158	386.0	0.8900097189585793
811	Jan14_100x_M1BP_rep1_3R2_B-C-A_Position014_13_cmle.ics	7	2	0	1.083	0.8058225447605828	1.0	0.2836313623464961	2.4427894328358453	0.5816106903857853	0.6746501919486458	0.5803687931360003	0.4641905640982609	0.7628280725923958	0.9952078115210135	150.0	2.8606456676558425	92.0	0.21212666876732977
812	Jan14_100x_M1BP_rep1_3R2_B-C-A_Position014_13_cmle.ics	8	1	0	2.166	1.5476250661609716	1.0	0.27443292560338123	2.20128992150295	0.8159576236965248	0.8865958811373191	0.8140335874961401	0.7466543148293309	0.5408943373584532	0.9809040385136951	420.0	7.981721570827857	424.0	0.9776272560581285
813	Jan14_100x_M1BP_rep1_3R2_B-C-A_Position014_13_cmle.ics	9	1	0	1.9493999999999998	0.9479040472602467	1.0	0.26517277511878945	2.208252869644206	0.7411944194022229	0.8660990663279137	0.73561508249223	0.5826687513002692	0.6716890411420581	0.9651911067837432	316.0	6.102259879437936	272.0	0.6271571076599315
814	Jan14_100x_M1BP_rep1_3R2_B-C-A_Position014_13_cmle.ics	10	1	0	1.9493999999999998	0.5556144027286182	1.0	0.28491802517369286	3.2982132955009567	0.6047291487532244	0.727457724276297	0.6040794879143976	0.44911627018247824	0.7154522411565261	0.9986648021826655	258.0	5.063550671271417	208.0	0.4795907293870064
815	Jan14_100x_M1BP_rep1_3R2_B-C-A_Position014_13_cmle.ics	11	1	0	1.9493999999999998	2.166	1.0	0.3095731667407123	2.515545543803376	0.9615324567185928	0.9836588835305138	0.947550567255317	0.9014979356763696	0.32596052470463277	0.9827222742752567	340.0	6.474768080483744	328.0	0.756277688648741
816	Jan14_100x_M1BP_rep1_3R2_B-C-A_Position014_13_cmle.ics	11	2	0	1.5162	1.0841098665386142	1.0	0.2739999386659563	2.5970791893930585	0.6799040696665857	0.7552757346563508	0.6755282239877876	0.5893557228602158	0.7177310528969066	1.0021156837683438	194.0	3.726918485489773	133.0	0.3066613798484224
817	Jan14_100x_M1BP_rep1_3R2_B-C-A_Position014_13_cmle.ics	12	1	0	2.3826	1.4370615219328515	1.0	0.26823257220287644	2.3034093996122063	0.8224901946639228	0.9146470648538028	0.8190958208195857	0.6958694191216394	0.5061388305662023	0.9892800605830071	488.0	9.40774458043096	525.0	1.2105054467700884
818	Jan14_100x_M1BP_rep1_3R2_B-C-A_Position014_13_cmle.ics	13	1	0	2.3826	0.0	1.0	0.2960778309084853	3.047646673946511	0.18491582304297846	0.38025874216635147	0.17736956279897653	0.02252058070975637	0.9232451007031262	0.956472940821958	414.0	8.011472076978608	431.0	0.9937673286817297
819	Jan14_100x_M1BP_rep1_3R2_B-C-A_Position014_13_cmle.ics	14	1	0	2.166	0.8664	1.0	0.28328465528993646	2.679623869274358	0.8561798989352434	0.936132943258834	0.8362879336751071	0.5533639340052642	0.48635121721770447	0.9915128014634698	338.0	6.523693663934692	311.0	0.7170803694199952
820	Jan14_100x_M1BP_rep1_3R2_B-C-A_Position014_13_cmle.ics	14	2	0	1.5162	1.083	1.0	0.29783744644865845	3.1682845100395474	0.8474215647612322	0.8932744247471088	0.8113060464604408	0.6352818716239144	0.5043724712462371	1.0080945058681494	182.0	3.5523670093870803	126.0	0.2905213072248212
821	Jan14_100x_M1BP_rep1_3R2_B-C-A_Position014_13_cmle.ics	15	1	0	2.3826	1.083	1.0	0.2587299873699702	2.51680956807945	0.8761935183706347	0.9418969216774185	0.8419208788461672	0.5936447533800441	0.4659581941427667	0.9726244118616666	526.0	10.04631016717104	577.0	1.3304031291168399
822	Jan14_100x_M1BP_rep1_3R2_B-C-A_Position014_13_cmle.ics	16	1	0	1.7328	0.6190500264643886	1.0	0.22611444871635433	1.6371498660828199	0.5005026186662015	0.5941480498854764	0.49950656158340945	0.3953520396219573	0.7840020821195934	0.9216519194186321	304.0	5.740466412611886	237.0	0.5464567445419256
823	Jan14_100x_M1BP_rep1_3R2_B-C-A_Position014_13_cmle.ics	16	2	0	1.7328	0.0	1.0	0.2906884067131244	2.916470391802732	0.14336795817478276	0.3254260783350699	0.16146682028284348	0.02200046819273016	0.9471816433900929	0.9815871838530513	248.0	4.793263114036933	198.0	0.45653348278186184
824	Jan14_100x_M1BP_rep1_3R2_B-C-A_Position014_13_cmle.ics	17	1	0	2.3826	2.166	1.0	0.2767059656475873	3.055909565762648	0.9893402158995473	0.9993486142690347	0.9802208156660317	0.8946332370593416	0.19092724283589013	0.9825150512634402	460.0	8.92244030672327	488.0	1.1251936343310536
825	Jan14_100x_M1BP_rep1_3R2_B-C-A_Position014_13_cmle.ics	19	1	0	2.166	0.6190500264643886	1.0	0.15176471857472987	1.12307663178074	0.5716713125171148	0.6911779161780918	0.5642672077853688	0.3745321967968207	0.7446711532973885	0.7476283795945299	624.0	11.978927613552173	571.0	1.3165687811537532
826	Jan14_100x_M1BP_rep1_3R2_B-C-A_Position014_13_cmle.ics	20	1	0	2.166	0.2918229810711206	1.0	0.27789220447622576	2.5721288987404964	0.38237956498634856	0.5445788210287138	0.38237956498634856	0.17805874699943194	0.8476863283411887	0.9940504717798627	384.0	7.364446147158096	373.0	0.8600352983718913
827	Jan14_100x_M1BP_rep1_3R2_B-C-A_Position014_13_cmle.ics	20	2	0	1.7328	0.9228252937649445	1.0	0.2855880550167934	2.8057636542815616	0.6189361039341799	0.6992853608927492	0.6148058563758635	0.4895314532827589	0.7227852811073285	0.9923122447529309	228.0	4.346308994929643	173.0	0.3988903662690006
828	Jan14_100x_M1BP_rep1_3R2_B-C-A_Position014_13_cmle.ics	22	1	0	1.5162	0.8815276241084421	1.0	0.2480798884479755	1.1128721554133154	0.7196046309287725	0.8352445973804056	0.7164810271443912	0.49569671649278474	0.6710477711863053	0.9663311594120667	490.0	8.797093024809946	508.0	1.1713081275413426
829	Jan14_100x_M1BP_rep1_3R2_B-C-A_Position014_13_cmle.ics	23	1	0	1.7328	0.8318234787411565	1.0	0.25710027020694515	2.490259264164508	0.7122377876170429	0.8201168614357263	0.7154405893881106	0.5952402554982943	0.6535871393609569	0.9839870263159309	278.0	5.299857550814926	221.0	0.5095651499736944
830	Jan14_100x_M1BP_rep1_3R2_B-C-A_Position014_13_cmle.ics	25	1	0	1.9493999999999998	1.2995999999999999	1.0	0.19461046751487193	1.3424787508352172	0.9089427209093525	0.9836796868870893	0.9075262162327078	0.7038415606830604	0.46224523782902366	0.8774536852601772	498.0	9.397169151580414	461.0	1.0629390684971634
831	Jan14_100x_M1BP_rep1_3R2_B-C-A_Position014_13_cmle.ics	26	1	0	2.3826	1.6116450895211656	1.0	0.2592855390822852	2.6075068949270475	0.8326345199560117	0.9252995053256186	0.8319350589295915	0.7253197119774929	0.5148423730662807	0.9229078748454905	486.0	9.339643919679808	513.0	1.1828367508439148
832	Jan14_100x_M1BP_rep1_3R2_B-C-A_Position014_13_cmle.ics	27	1	0	1.9493999999999998	1.0521827216106825	1.0	0.2991753536021964	3.0594435466226106	0.6964077203104608	0.7985919362593584	0.6952995855942486	0.5893513748654898	0.6373293212290397	0.9982594653252724	290.0	5.661651017640979	254.0	0.5856540637706713
833	Jan14_100x_M1BP_rep1_3R2_B-C-A_Position014_13_cmle.ics	27	2	0	1.7328	0.42540144110901373	1.0	0.3033127022507	2.781615038266564	0.42549625661103097	0.5763491082262976	0.42549625661103097	0.2979966572795751	0.8176545717375244	1.0002237479592884	232.0	4.459105067591522	183.0	0.42194761287414506
834	Jan14_100x_M1BP_rep1_3R2_B-C-A_Position014_13_cmle.ics	28	1	0	1.5162	0.72222503087512	1.0	0.3001216933189012	2.3309196157076837	0.6759022933091335	0.7879776151853742	0.6794944510615771	0.5283118749172858	0.6771306125013935	0.9997931385465818	256.0	4.901829015158589	211.0	0.48650790336854977
835	Jan14_100x_M1BP_rep1_3R2_B-C-A_Position014_13_cmle.ics	29	1	0	2.5991999999999997	3.0324	1.0	0.2650271501111857	2.6231974021975017	0.9884299039297694	0.9985364300799205	0.9765945277237152	0.8914946012257237	0.19388838132168376	0.9854156971818833	532.0	10.391043642467004	594.0	1.3696004483455857
836	Jan14_100x_M1BP_rep1_3R2_B-C-A_Position014_13_cmle.ics	29	2	0	2.166	1.1160083062473465	1.0	0.3004098407371518	2.8272890971635105	0.5713085945587809	0.6802481469211976	0.5701530084061451	0.4444056948527889	0.7916624159591358	0.9971073411493765	392.0	7.56663304364143	400.0	0.9222898642057815
837	Jan14_100x_M1BP_rep1_3R2_B-C-A_Position014_13_cmle.ics	29	3	0	2.5991999999999997	0.6606423714395955	1.0	0.29545823910518093	3.2224790594867123	0.4467498654188579	0.5789124290860905	0.44558004472234874	0.28920128680276613	0.865880479990202	0.9884329295076119	488.0	9.571581322313895	551.0	1.2704542879434642
838	Jan14_100x_M1BP_rep1_3R2_B-C-A_Position014_13_cmle.ics	30	1	0	1.5162	0.0	1.0	0.2822960011900436	2.5433799347940345	0.1348653430558363	0.2980698094608929	0.1348653430558363	0.014701499846826815	0.9542108336032368	0.960931714469919	228.0	4.3931194926104835	172.0	0.3965846416084861
839	Jan14_100x_M1BP_rep1_3R2_B-C-A_Position014_13_cmle.ics	30	2	0	2.8158	1.7328	1.0	0.2851717545453819	2.7621055164414776	0.9204770667439132	0.9995696562877072	0.9204770667439132	0.7114217180821467	0.22686660374635415	0.9853666836662677	518.0	10.054770510251476	592.0	1.3649889990245565
840	Jan14_100x_M1BP_rep1_3R2_B-C-A_Position014_13_cmle.ics	30	3	0	1.5162	1.7328	1.0	0.327179125505397	2.6937859570941294	0.8598329891278298	0.9472719543022909	0.8598329891278298	0.7114217180821467	0.4568308493326995	1.002947585038366	236.0	4.50168539373214	195.0	0.4496163088003185
841	Jan14_100x_M1BP_rep1_3R2_B-C-A_Position014_13_cmle.ics	32	1	0	2.3826	1.9493999999999998	1.0	0.28777954367687636	2.761722440823355	0.9767491826249416	0.9908010275572162	0.9638720224194302	0.8675735637552545	0.2858364302792044	0.988848134725434	416.0	8.032762240048916	428.0	0.9868501547001864
842	Jan14_100x_M1BP_rep1_3R2_B-C-A_Position014_13_cmle.ics	33	1	0	1.9493999999999998	1.1961505589055579	1.0	0.30580551739253803	3.2038762998922423	0.8493274285766897	0.9230524891127213	0.8468691593087384	0.7367258063031129	0.45185137973678113	0.9973934200054828	260.0	5.084840834341726	218.0	0.5026479759921509
843	Jan14_100x_M1BP_rep1_3R2_B-C-A_Position014_13_cmle.ics	34	1	0	2.3826	0.20635000882146287	1.0	0.30323638856763163	2.764767965129087	0.38142802777652746	0.5718269573081157	0.3813134516468273	0.14625029155533004	0.8731439070204401	0.9828373597688485	448.0	8.654267835258892	491.0	1.132110808312597
844	Jan14_100x_M1BP_rep1_3R2_B-C-A_Position014_13_cmle.ics	35	1	0	1.9493999999999998	2.166	1.0	0.2966895969991669	2.346482283453088	0.9734615237512431	0.9903833282337643	0.9587078329381167	0.9020978352329229	0.30151733092518096	0.9604543586779026	406.0	7.5986379409315	419.0	0.9660986327555563
845	Jan14_100x_M1BP_rep1_3R2_B-C-A_Position014_13_cmle.ics	36	1	0	2.5991999999999997	2.294124127466882	1.0	0.28913180755911233	2.643929222869992	0.8732349099247259	0.9278335886327541	0.8550845307346046	0.8031040024057663	0.5864696903992777	0.9773925482875266	542.0	10.45068396013771	638.0	1.4710523334082217
846	Jan14_100x_M1BP_rep1_3R2_B-C-A_Position014_13_cmle.ics	36	2	0	1.2995999999999999	2.579375110268286	1.0	0.2979055391433198	2.6488511667335524	0.8784129460300157	0.9066337126800801	0.8785858604843484	0.8463626880679629	0.5541053608058739	0.9961719503801177	156.0	2.9947319033880286	100.0	0.23057246605144538
847	Jan14_100x_M1BP_rep1_3R2_B-C-A_Position014_13_cmle.ics	36	3	0	1.2995999999999999	3.6822	1.0	0.23438440721173529	3.1890592516593803	0.9936923814267322	0.9992472582721711	0.9930026031143396	0.9709766847412391	0.15275457780472326	0.9691359013851253	154.0	2.950036491477299	87.0	0.20059804546475749
848	Jan14_100x_M1BP_rep1_3R2_B-C-A_Position014_13_cmle.ics	36	4	0	1.5162	0.0	1.0	0.24616486403220678	1.826213645110079	0.13694636832658277	0.31668248583323155	0.13694636832658277	0.014616909905930777	0.9621846150080249	0.934439586737162	298.0	5.676595923400955	240.0	0.553373918523469
849	Jan14_100x_M1BP_rep1_3R2_B-C-A_Position014_13_cmle.ics	37	1	0	1.2995999999999999	1.7328	1.0	0.14703420748983612	1.14409053073451	0.9096452857777834	0.9789493579917666	0.9096452857777834	0.8116118124530073	0.44488634682046424	0.6123179927280135	434.0	8.107347463479604	326.0	0.751666239327712
850	Jan14_100x_M1BP_rep1_3R2_B-C-A_Position014_13_cmle.ics	37	2	0	1.2995999999999999	1.7328	1.0	0.30978591894887436	2.294927504589685	0.9136414806691342	0.9789493579917666	0.9136414806691342	0.8116118124530073	0.4336291467627992	0.9845968217468825	208.0	3.946165373503193	157.0	0.3619987717007692
851	Jan14_100x_M1BP_rep1_3R2_B-C-A_Position014_13_cmle.ics	38	1	0	1.7328	1.5748980912081223	1.0	0.23152717177235257	1.877522046438883	0.9037266841077644	0.9501037976832666	0.9009021523549341	0.8255002739641454	0.4216622220936776	0.9233905782936052	320.0	6.004408712536034	259.0	0.5971826870732435
852	Jan14_100x_M1BP_rep1_3R2_B-C-A_Position014_13_cmle.ics	39	1	0	2.166	0.8664	1.0	0.17248426708811687	1.3444415691351317	0.6342069475722663	0.8073229108869959	0.6172546971724491	0.4132935148013969	0.7413440002655854	0.7241577930809262	820.0	15.212220787623085	917.0	2.1143495136917543
853	Jan14_100x_M1BP_rep1_3R2_B-C-A_Position014_13_cmle.ics	40	1	0	2.5991999999999997	1.5036929604517426	1.0	0.2698583516399056	2.6231767694591217	0.8262514539030439	0.8886452915487085	0.8215462944674874	0.7238988741852657	0.5563849015934287	0.9839740927897537	444.0	8.588282260277861	457.0	1.0537161698551054
854	Jan14_100x_M1BP_rep1_3R2_B-C-A_Position014_13_cmle.ics	41	1	0	2.5991999999999997	1.3412750573395087	1.0	0.3098033704162611	3.3588524573608574	0.8003299711275264	0.8833922344294874	0.799162885747497	0.6860540327721324	0.5599378707759838	0.9926276029425016	404.0	7.928426510467478	425.0	0.979932980718643
855	Jan14_100x_M1BP_rep1_3R2_B-C-A_Position014_13_cmle.ics	42	1	0	2.166	0.0	1.0	0.2653811578623514	2.696314478572901	0.18708505517460605	0.4493188320239771	0.19933245538349756	0.022131147540983605	0.9043820571323776	0.9613761718089279	436.0	8.362690114954107	441.0	1.0168245752868743
856	Jan14_100x_M1BP_rep1_3R2_B-C-A_Position014_13_cmle.ics	43	1	0	1.7328	1.7328	1.0	0.3173373103132026	2.4694952033932083	0.8772411166438617	0.9221392701471273	0.858391756358353	0.7854064690863438	0.45660000412444535	0.996791837877134	302.0	5.765986747222417	278.0	0.6409914556230183
857	Jan14_100x_M1BP_rep1_3R2_B-C-A_Position014_13_cmle.ics	43	2	0	1.2995999999999999	0.5158750220536572	1.0	0.2902675145876605	1.5612176120263994	0.49767600964861547	0.651309757232935	0.494551494547968	0.2981390444485196	0.8028457495301834	0.987013075169334	320.0	5.8405719706531025	290.0	0.6686601515491917
858	Jan14_100x_M1BP_rep1_3R2_B-C-A_Position014_13_cmle.ics	44	1	0	2.166	2.0876239081160075	1.0	0.29847813818962754	3.4515924835267073	0.9424188931050727	0.9759410056374922	0.9416164952296152	0.8982171236883383	0.3453013787964049	0.9995757682930737	274.0	5.397708717716829	233.0	0.5372338458998677
859	Jan14_100x_M1BP_rep1_3R2_B-C-A_Position014_13_cmle.ics	44	2	0	1.5162	1.1535316172061805	1.0	0.2896249227309447	2.330815332116644	0.7201702118848067	0.8110715376531674	0.721474755527486	0.640603403202344	0.6152212178633557	0.989853640878628	210.0	3.990860785413922	154.0	0.3550815977192259
860	Jan14_100x_M1BP_rep1_3R2_B-C-A_Position014_13_cmle.ics	45	1	0	2.5991999999999997	0.0	1.0	0.2750196466300616	2.457276019210545	0.23733813824709984	0.47793670460706844	0.2280671011155344	0.014921896099237412	0.9201739018639622	0.9680939380038247	604.0	11.53197349444486	732.0	1.6877904514965802
861	Jan14_100x_M1BP_rep1_3R2_B-C-A_Position014_13_cmle.ics	46	1	0	1.9493999999999998	1.6776879206634818	1.0	0.25814647845476507	1.6253712459727063	0.8854746631400104	0.9479943711554663	0.8823919765433436	0.7848214159650221	0.45112832491084803	0.9653562754572907	430.0	8.158388132700662	426.0	0.9822387053791574
862	Jan14_100x_M1BP_rep1_3R2_B-C-A_Position014_13_cmle.ics	47	1	0	2.166	0.0	1.0	0.23279561420509381	1.791529542418771	0.19041960902897598	0.45243423042032055	0.1882637542467849	0.019826037460644978	0.9383540200061795	0.9287679498989656	536.0	10.105950484841738	563.0	1.2981229838696378
863	Jan14_100x_M1BP_rep1_3R2_B-C-A_Position015_14_cmle.ics	1	1	0	1.2995999999999999	1.3586516622891616	1.0	0.30518905992860607	3.014862005759029	0.6304920905076068	0.6821759273180696	0.6291950580457109	0.5735269059060083	0.7219362571081965	1.0021943222508338	122.0	2.398746642788581	70.0	0.1614007262360118
864	Jan14_100x_M1BP_rep1_3R2_B-C-A_Position015_14_cmle.ics	1	2	0	2.3826	1.2225574214657589	1.0	0.2859547446467509	2.446935095939848	0.6786125962500326	0.7868266005921846	0.673572813237349	0.546101785975611	0.7557509882056859	0.9924151263570463	450.0	8.675557998329209	480.0	1.106747837046938
865	Jan14_100x_M1BP_rep1_3R2_B-C-A_Position015_14_cmle.ics	1	3	0	2.166	1.4199491695140265	1.0	0.2706688505804568	2.7082740500118536	0.6934573031748227	0.7847276933470454	0.6921382191563876	0.6114184964446877	0.6787163442987034	0.9816528203749396	386.0	7.4325468079092465	371.0	0.8554238490508626
866	Jan14_100x_M1BP_rep1_3R2_B-C-A_Position015_14_cmle.ics	1	4	0	1.083	2.483988337886634	1.0	0.30612945552490844	2.934652836022531	0.8882306833376434	0.9150634182719197	0.8876473194328339	0.8343517143080522	0.6056598237383467	0.992165458028259	116.0	2.2646604070563954	65.0	0.14987210293343953
867	Jan14_100x_M1BP_rep1_3R2_B-C-A_Position015_14_cmle.ics	2	1	0	1.2995999999999999	0.8058225447605828	1.0	0.15702691346007389	1.111371174798817	0.7415978092065487	0.8276706222659538	0.7353739641743625	0.6047739855132598	0.6207446072292196	0.8318433901188111	274.0	5.1870614781530495	169.0	0.38966746762694277
868	Jan14_100x_M1BP_rep1_3R2_B-C-A_Position015_14_cmle.ics	3	1	0	2.166	0.6016084874694266	1.0	0.16719739997165708	1.2477118165618593	0.562055238293814	0.7234822597273223	0.5618274276315027	0.3706305721908822	0.7333728865804251	0.8101020059573281	564.0	10.872117744634487	515.0	1.1874482001649438
869	Jan14_100x_M1BP_rep1_3R2_B-C-A_Position015_14_cmle.ics	4	1	0	2.5991999999999997	0.2918229810711206	1.0	0.25718408832996725	2.8449048406362367	0.4379883790823482	0.6507100536066961	0.43213294133521973	0.18862728421362535	0.8301132777773566	0.97461496028094	472.0	9.214018027028066	489.0	1.127499358991568
870	Jan14_100x_M1BP_rep1_3R2_B-C-A_Position015_14_cmle.ics	5	1	0	1.7328	2.3825999999999996	1.0	0.17094674553895725	3.003899022652322	0.9894989661870053	0.9975522649902884	0.9804348280111109	0.9288778429857355	0.22519500992046074	0.7455565743278134	290.0	5.380788031555941	192.0	0.4426991348187751
871	Jan14_100x_M1BP_rep1_3R2_B-C-A_Position015_14_cmle.ics	5	2	0	2.8158	0.0	1.0	0.10731868790810654	2.776054139600756	0.06007811031515632	0.2549842317411917	0.06007811031515632	0.0203420981182515	0.9640671240041658	0.8361760417416882	406.0	8.18376916194199	252.0	0.5810426144496424
872	Jan14_100x_M1BP_rep1_3R2_B-C-A_Position015_14_cmle.ics	6	1	0	1.7328	1.663646957482313	1.0	0.26226859457296053	3.2174932431004235	0.7706119945810492	0.8215981380525458	0.7676536898379593	0.7031980857732436	0.6557380882052153	0.9913569934510781	218.0	4.286668677258938	155.0	0.35738732237974036
873	Jan14_100x_M1BP_rep1_3R2_B-C-A_Position015_14_cmle.ics	6	2	0	2.166	1.2611313899024936	1.0	0.27690975847269306	2.7462882694027493	0.6992381799765246	0.7785519135983995	0.7012036806639471	0.5834206749559522	0.6946002697259958	0.9880447265290183	350.0	6.791866135399065	324.0	0.7470547900066831
874	Jan14_100x_M1BP_rep1_3R2_B-C-A_Position015_14_cmle.ics	6	3	0	2.166	1.6294049638174177	1.0	0.29960776558569524	3.0327388388355137	0.7734948964844682	0.8512226570452643	0.7707351525525118	0.6721999783845193	0.6497735755081253	0.9919499946255979	336.0	6.572619247385641	317.0	0.7309147173830819
875	Jan14_100x_M1BP_rep1_3R2_B-C-A_Position015_14_cmle.ics	7	1	0	2.5991999999999997	0.4377344716066809	1.0	0.22174824787852196	1.5547379542543167	0.42515000857191837	0.6314189382250415	0.4168447720822142	0.22566622854639312	0.8624450718995477	0.9058405473084343	808.0	15.388748044126705	1017.0	2.3449219797431997
876	Jan14_100x_M1BP_rep1_3R2_B-C-A_Position015_14_cmle.ics	8	1	0	1.7328	1.0317500441073144	1.0	0.2718072810232834	2.8131823235818505	0.5738792355639817	0.6419020130386958	0.5706128544727734	0.49282782303860634	0.7856178523081627	0.9971412284520099	230.0	4.4846254022020515	171.0	0.3942789169479716
877	Jan14_100x_M1BP_rep1_3R2_B-C-A_Position015_14_cmle.ics	8	2	0	2.8158	0.10317500441073144	1.0	0.2930304663756655	2.7768165278767127	0.27212240992300196	0.49149310058039186	0.2703316013986639	0.03623536723871187	0.8980677224555419	0.9689380583302581	574.0	11.119000053028547	700.0	1.6140072623601178
878	Jan14_100x_M1BP_rep1_3R2_B-C-A_Position015_14_cmle.ics	9	1	0	2.3826	2.1652184899744737	1.0	0.3121880033574868	3.0194488258784262	0.9348682541166415	0.9708084598708138	0.9335194113169246	0.8794588602946086	0.4081438302053465	0.9838464072841151	418.0	8.171078647321321	449.0	1.0352703725709897
879	Jan14_100x_M1BP_rep1_3R2_B-C-A_Position015_14_cmle.ics	10	1	0	2.166	1.2995999999999999	1.0	0.2715906620015936	2.7861596381144964	0.7341312798622147	0.823292463525552	0.7264333223289392	0.6221103868684309	0.6777882645182552	0.9890330734511964	380.0	7.298460572177058	363.0	0.8369780517667469
880	Jan14_100x_M1BP_rep1_3R2_B-C-A_Position015_14_cmle.ics	10	2	0	1.7328	1.2225574214657589	1.0	0.24628001929765986	1.404187661277407	0.7348836733179271	0.8583440178322367	0.7290999685223146	0.580991060849181	0.6961613223274152	0.9509700262701334	432.0	8.156273046930552	419.0	0.9660986327555563
881	Jan14_100x_M1BP_rep1_3R2_B-C-A_Position015_14_cmle.ics	11	1	0	2.5991999999999997	0.3095250132321943	1.0	0.2860433744256063	2.9545006102049522	0.4127443098813136	0.5971901662301289	0.4127443098813136	0.20149676270497827	0.8312849399273915	0.9912761189688071	438.0	8.547817019907356	461.0	1.0629390684971634
882	Jan14_100x_M1BP_rep1_3R2_B-C-A_Position015_14_cmle.ics	12	1	0	2.3826	0.4883922886704704	1.0	0.29470551372451126	3.009391783999969	0.5061462242626859	0.6731046813741467	0.5037762029371502	0.3106311054822458	0.7786613562485744	0.9936378646062376	414.0	8.034877325819027	430.0	0.9914616040212152
883	Jan14_100x_M1BP_rep1_3R2_B-C-A_Position015_14_cmle.ics	13	1	0	2.166	1.9493999999999998	1.0	0.2910287860266831	2.5777893576282365	0.9640498174790638	0.9860081597595018	0.9444062701309857	0.8585183594588791	0.35592750154951114	0.9700422720355649	438.0	8.43079077570525	465.0	1.072161967139221
884	Jan14_100x_M1BP_rep1_3R2_B-C-A_Position015_14_cmle.ics	14	1	0	1.9493999999999998	1.9702516435534818	1.0	0.2921563669843373	3.327625058825914	0.9802868011850709	0.9972038637519065	0.9792086671458373	0.9336596953175674	0.28202913531699186	1.0039319737316401	272.0	5.329608056965679	228.0	0.5257052225972955
885	Jan14_100x_M1BP_rep1_3R2_B-C-A_Position015_14_cmle.ics	15	1	0	2.166	1.0987399361686254	1.0	0.25219289448827525	2.2752769760220515	0.6321936526938454	0.7399144547234157	0.6301338349035805	0.5047213920704471	0.7513889600415884	0.9609586016167464	432.0	8.320109788813488	424.0	0.9776272560581285
886	Jan14_100x_M1BP_rep1_3R2_B-C-A_Position015_14_cmle.ics	15	2	0	1.9493999999999998	0.10317500441073144	1.0	0.1701431740700228	1.1478186058504327	0.32177250835536225	0.4359635239712094	0.32177250835536225	0.05090220871258193	0.8833653534473933	0.7955093262345891	560.0	10.50186393472798	514.0	1.1851424755044293
887	Jan14_100x_M1BP_rep1_3R2_B-C-A_Position015_14_cmle.ics	16	1	0	2.166	1.951150932642709	1.0	0.16900373057055523	1.4326702869510755	0.922336782833663	0.9712657890732004	0.9065819509968042	0.8250875057068939	0.4588114021907737	0.7935203906693274	528.0	10.208031823283873	469.0	1.0813848657812788
888	Jan14_100x_M1BP_rep1_3R2_B-C-A_Position015_14_cmle.ics	16	2	0	1.083	0.5097226605744432	1.0	0.30414293636913303	3.212613474133414	0.4009968041394004	0.48741820118703394	0.39909070156749354	0.303081722721047	0.8532303217074685	1.0330257360811799	104.0	2.043298433272863	55.0	0.12681485632829495
889	Jan14_100x_M1BP_rep1_3R2_B-C-A_Position015_14_cmle.ics	18	1	0	2.5991999999999997	2.8158	1.0	0.28542189842729	2.9161296440435356	0.9992675228851161	0.9998581065274832	0.9948343106086462	0.9613378636978973	0.11953533383142474	0.9834777819679434	478.0	9.37150951160067	525.0	1.2105054467700884
890	Jan14_100x_M1BP_rep1_3R2_B-C-A_Position015_14_cmle.ics	19	1	0	2.166	1.2995999999999999	1.0	0.23629693469131927	1.9624536128425418	0.9158653386606511	0.9679548452465159	0.8867164350303007	0.7146332371102487	0.4237877470199854	0.9781075765368354	438.0	8.383980278024417	419.0	0.9660986327555563
891	Jan14_100x_M1BP_rep1_3R2_B-C-A_Position015_14_cmle.ics	20	1	0	2.3826	0.20635000882146287	1.0	0.2970788603038363	3.089672432159846	0.3977368610691758	0.5404395834948666	0.3889068792673304	0.16971717604776218	0.8508365561551348	0.9894509837208256	418.0	8.194483896161744	438.0	1.0099074013053309
892	Jan14_100x_M1BP_rep1_3R2_B-C-A_Position015_14_cmle.ics	21	1	0	2.166	0.0	1.0	0.20894915328379396	2.797529361391912	0.15600778456420583	0.31892470656368055	0.15600778456420583	0.025801520548959924	0.9481937378064461	0.9459667808384712	326.0	6.442763183193677	253.0	0.5833483391101568
893	Jan14_100x_M1BP_rep1_3R2_B-C-A_Position015_14_cmle.ics	22	1	0	2.3826	1.2995999999999999	1.0	0.28986737817666003	2.3924254488738366	0.9251538955227928	0.9969220895441439	0.9240058936787584	0.7056482594664956	0.3640253173026362	0.9820931038575373	424.0	8.188138638851413	442.0	1.0191302999473888
894	Jan14_100x_M1BP_rep1_3R2_B-C-A_Position015_14_cmle.ics	23	1	0	1.9493999999999998	0.0	1.0	0.29480089000810944	2.5335159384406776	0.18857920920113797	0.3701697068354353	0.18857920920113797	0.019811808735604206	0.9271554265241361	0.994703355644394	322.0	6.212940866329703	295.0	0.680188774851764
895	Jan14_100x_M1BP_rep1_3R2_B-C-A_Position015_14_cmle.ics	23	2	0	1.9493999999999998	0.0	1.0	0.2714444824152918	2.904294543731058	0.16294822838538894	0.3701697068354353	0.16258690724315772	0.019811808735604206	0.9334109560131023	0.9769358361223878	282.0	5.459464121157645	232.0	0.5349281212393534
896	Jan14_100x_M1BP_rep1_3R2_B-C-A_Position015_14_cmle.ics	24	1	0	1.2995999999999999	0.6016084874694266	1.0	0.30978591894887436	2.3832073918098917	0.668122772732498	0.7888518475942318	0.6710988491652936	0.5140501462492496	0.6719406974541418	1.006848326237377	208.0	3.9461653735031934	157.0	0.3619987717007692
897	Jan14_100x_M1BP_rep1_3R2_B-C-A_Position015_14_cmle.ics	26	1	0	2.166	0.5158750220536572	1.0	0.27270120020676974	1.9633098420532065	0.5400640384957859	0.718841201248787	0.5384285491028432	0.29859493289041855	0.7748028452324538	0.973624981505165	500.0	9.558890807693233	549.0	1.2658428386224352
898	Jan14_100x_M1BP_rep1_3R2_B-C-A_Position015_14_cmle.ics	27	1	0	2.166	0.65253602307166	1.0	0.2755516622193595	1.9357722637234436	0.6115234067754264	0.7905396652076953	0.6072482811589107	0.4071571340002036	0.7334098380321563	0.9545602194604602	426.0	8.162618304240883	434.0	1.0006845026632731
899	Jan14_100x_M1BP_rep1_3R2_B-C-A_Position015_14_cmle.ics	28	1	0	2.166	1.1872177544577784	1.0	0.28890992094924073	2.713911413894798	0.7463084786943865	0.8463314002796434	0.7463084786943865	0.6204712677928805	0.6165390102282602	0.9929757719665393	364.0	7.057923521093326	351.0	0.8093093558405734
900	Jan14_100x_M1BP_rep1_3R2_B-C-A_Position015_14_cmle.ics	28	2	0	1.083	1.3107987492438529	1.0	0.30483523818301894	2.676389893539564	0.7374561624681963	0.797877461205217	0.7367547619593371	0.6724551309968597	0.6143760037866778	1.0010554714869406	140.0	2.683979105783039	86.0	0.19829232080424306
901	Jan14_100x_M1BP_rep1_3R2_B-C-A_Position015_14_cmle.ics	29	1	0	1.9493999999999998	1.0841098665386142	1.0	0.28969086928979143	2.621534078069829	0.7569124343623824	0.8606704276818153	0.7553434076470875	0.6553964058828041	0.6135197401974958	0.9862537686342506	318.0	6.193765789029503	287.0	0.6617429775676483
902	Jan14_100x_M1BP_rep1_3R2_B-C-A_Position015_14_cmle.ics	31	1	0	2.3826	0.2918229810711206	1.0	0.28403508407231526	2.645563090137197	0.42713814541575734	0.6187689959430691	0.42192081620630095	0.19220212352886046	0.8357177174827378	0.9839239303735586	408.0	7.830575343565583	413.0	0.9522642847924694
903	Jan14_100x_M1BP_rep1_3R2_B-C-A_Position015_14_cmle.ics	32	1	0	2.3826	0.10317500441073144	1.0	0.24761162622056818	2.195916364270515	0.3766523558837358	0.5784498107739384	0.3671332444369079	0.06713285904778055	0.8612525644152631	0.9792472524426752	498.0	9.607816391144189	520.0	1.1989768234675162
904	Jan14_100x_M1BP_rep1_3R2_B-C-A_Position015_14_cmle.ics	33	1	0	1.7328	1.5162	1.0	0.30022014602024777	2.523605507370701	0.9162543214708376	0.9569949586722951	0.9021367401899117	0.8457316448147009	0.4373051338311587	0.999506041357736	260.0	4.991219838980048	216.0	0.49803652667112214
905	Jan14_100x_M1BP_rep1_3R2_B-C-A_Position015_14_cmle.ics	34	1	0	2.3826	0.7748934119142009	1.0	0.2785648658355482	2.9498400339386412	0.6171702983828107	0.7531128995520462	0.6143088983372561	0.4504451066737529	0.7184837928367251	0.9813363537050535	406.0	7.879500927016532	406.0	0.9361242121688684
906	Jan14_100x_M1BP_rep1_3R2_B-C-A_Position015_14_cmle.ics	35	1	0	2.3826	2.5991999999999997	1.0	0.2630128248192876	2.4980616093960344	0.991783236140843	0.9988373809699564	0.9886229423488595	0.9644017125562855	0.15567573546428534	0.9908924719683357	432.0	8.413730784175169	433.0	0.9983787780027585
907	Jan14_100x_M1BP_rep1_3R2_B-C-A_Position015_14_cmle.ics	36	1	0	1.5162	1.5386823371520422	1.0	0.25914365231568387	1.4979804524974845	0.9182097393811908	0.9706050820174009	0.9156815690457144	0.8530352857523775	0.3448318845158961	0.9385172386214896	262.0	4.9656995043695185	203.0	0.4680621060844342
908	Jan14_100x_M1BP_rep1_3R2_B-C-A_Position015_14_cmle.ics	37	1	0	2.3826	1.1368333649278028	1.0	0.23960979505549496	2.161710129564804	0.742001421595636	0.8737829164581239	0.7379090767619584	0.5877351626212878	0.6242839539040428	0.9697724723646616	474.0	9.211902941257952	475.0	1.0952192137443655
909	Jan14_100x_M1BP_rep1_3R2_B-C-A_Position015_14_cmle.ics	39	1	0	1.9493999999999998	0.2918229810711206	1.0	0.2945485180884817	2.7151834039387124	0.47162759670563686	0.6147596363543065	0.4609628229579139	0.23757130517331326	0.7987545933424408	0.9962436736734835	276.0	5.372188383106298	234.0	0.5395395705603823
910	Jan14_100x_M1BP_rep1_3R2_B-C-A_Position015_14_cmle.ics	40	1	0	1.7328	0.3720027687491155	1.0	0.29019804391933707	2.6710334554604427	0.5493833395055494	0.7235408320147235	0.544052789280544	0.3458517097038459	0.7709141601962223	0.9894024420113163	232.0	4.459105067591522	179.0	0.4127247142320873
911	Jan14_100x_M1BP_rep1_3R2_B-C-A_Position015_14_cmle.ics	41	1	0	1.7328	1.5162	1.0	0.2701775406563632	2.3310774116155906	0.9582003383740603	0.9825580381281287	0.9463746882249315	0.8611663439903721	0.3639351949406274	0.9930724100175838	280.0	5.344552962725658	229.0	0.5280109472578101
912	Jan14_100x_M1BP_rep1_3R2_B-C-A_Position015_14_cmle.ics	42	1	0	2.166	1.1349250485180458	1.0	0.27576977370592876	2.1602915360601314	0.7654216349413729	0.8791055451734003	0.7645409892999487	0.5934125225329518	0.6372049252646622	0.9787882688005723	458.0	8.784123899450863	484.0	1.1159707356889959
913	Jan14_100x_M1BP_rep1_3R2_B-C-A_Position015_14_cmle.ics	43	1	0	2.166	1.984610835405054	1.0	0.24210232004012308	1.654685528639359	0.9042793408705572	0.9498523287521389	0.904345753865627	0.8328209114988241	0.41457533010383973	0.9656327192231751	494.0	9.424804571961046	508.0	1.1713081275413426
914	Jan14_100x_M1BP_rep1_3R2_B-C-A_Position015_14_cmle.ics	44	1	0	2.5991999999999997	0.5260913608053412	1.0	0.2785648658355482	3.272001019755264	0.531770788917365	0.684383682152972	0.5204736107433158	0.3339512295836157	0.7528242294506501	0.9932837741656593	406.0	7.9731219223782075	406.0	0.9361242121688684
915	Jan14_100x_M1BP_rep1_3R2_B-C-A_Position015_14_cmle.ics	45	1	0	1.7328	1.2032169749388533	1.0	0.277819020713718	3.0755252806981095	0.8422103031059	0.9077201331785341	0.8420855681676438	0.7471334951689199	0.5216513727943044	0.9871066583458658	196.0	3.7950191462409206	136.0	0.31357855382996574
916	Jan14_100x_M1BP_rep1_3R2_B-C-A_Position015_14_cmle.ics	45	2	0	1.083	1.9493999999999998	1.0	0.29902260141635756	2.824120950537076	0.9728749484269005	0.9902179023421384	0.9707064795002927	0.9450926396791434	0.24648388099237137	1.0064553066982171	124.0	2.3966315570184697	71.0	0.16370645089652625
917	Jan14_100x_M1BP_rep1_3R2_B-C-A_Position015_14_cmle.ics	46	1	0	2.3826	1.4772412513556012	1.0	0.28388431692890403	3.310446130389837	0.8302900792574992	0.9063820626086402	0.8297904008590216	0.7476411458582508	0.519119175595476	0.9885828325451101	384.0	7.528282889041032	377.0	0.8692581970139491
918	Jan14_100x_M1BP_rep1_3R2_B-C-A_Position015_14_cmle.ics	47	1	0	2.5991999999999997	0.20635000882146287	1.0	0.2821563312566476	3.3241215891351303	0.38103093615133304	0.5593352962529746	0.372895575364014	0.14736215867381922	0.8475214418641188	0.9906274158497771	462.0	9.06075671399568	496.0	1.143639431615169
919	Jan14_100x_M1BP_rep1_3R2_B-C-A_Position015_14_cmle.ics	48	1	0	0.8664	0.5260913608053412	1.0	0.207899513840501	1.6695534331542683	0.5999185051516386	0.7268224770553194	0.5999185051516386	0.418713739643363	0.7114027058532114	0.9812797939119102	136.0	2.5711830331211623	68.0	0.15678927691498287
920	Jan14_100x_M1BP_rep1_3R2_B-C-A_Position015_14_cmle.ics	48	2	0	1.2995999999999999	1.2995999999999999	1.0	0.286050250349916	2.279761067706392	0.9201350486058559	0.9502493354289151	0.8991501251528028	0.81473989560898	0.420899949176975	0.9964258824502996	196.0	3.7248033997196615	138.0	0.3181900031509946
921	Jan14_100x_M1BP_rep1_3R2_B-C-A_Position015_14_cmle.ics	49	1	0	2.3826	0.6275890508929507	1.0	0.2692553837525734	2.184795886006591	0.5575869204356823	0.7165203780764188	0.5611645481350099	0.37919063753022414	0.698260257431325	0.9744817976476405	488.0	9.267313087388438	526.0	1.2128111714306027
922	Jan14_100x_M1BP_rep1_3R2_B-C-A_Position015_14_cmle.ics	51	1	0	1.9493999999999998	1.571514847577277	1.0	0.2835030151191639	2.9081729534858325	0.9133249214182787	0.9643526434069749	0.912443910196585	0.8306405250229586	0.4141391029337849	1.0014315235772002	306.0	5.97240381524597	268.0	0.6179342090178737
923	Jan14_100x_M1BP_rep1_3R2_B-C-A_Position015_14_cmle.ics	52	1	0	2.166	1.1736910802652911	1.0	0.30480057021574647	2.7570946748175187	0.7599570327061547	0.8572293943377347	0.759324295159803	0.6295665012066158	0.6108940856529053	0.9840909972495375	394.0	7.564517957871319	406.0	0.9361242121688684
924	Jan14_100x_M1BP_rep1_3R2_B-C-A_Position015_14_cmle.ics	53	1	0	2.8158	0.10317500441073144	1.0	0.2748635411337736	3.8016666676685054	0.3339372323381369	0.527478859896886	0.32500534778034373	0.07162314955886269	0.8755421413260195	0.9921352593161058	440.0	8.779754422541439	455.0	1.0491047205340767
925	Jan14_100x_M1BP_rep1_3R2_B-C-A_Position015_14_cmle.ics	54	1	0	1.7328	0.5836459621422412	1.0	0.30362421819378105	2.849229373325198	0.5341990845488953	0.6854153416259162	0.5341990845488953	0.3948013220865612	0.7468319999782314	0.9892235828357878	274.0	5.304087722355151	235.0	0.5418452952208966
926	Jan14_100x_M1BP_rep1_3R2_B-C-A_Position015_14_cmle.ics	54	2	0	1.5162	0.3095250132321943	1.0	0.31913925983541025	2.6627743399603703	0.39336245816346743	0.5166668404425028	0.3535278232491216	0.21028787705012042	0.8550957579606505	1.0049279940136517	198.0	3.8163093093112295	148.0	0.3412472497561391
927	Jan14_100x_M1BP_rep1_3R2_B-C-A_Position015_14_cmle.ics	55	1	0	2.8158	0.20635000882146287	1.0	0.10159786900441506	1.3081297901967872	0.4000655865638867	0.5631208411684371	0.3838640448645305	0.16266505605990794	0.8455107661853429	0.48026730764686304	638.0	12.362011243448556	483.0	1.1136650110284811
928	Jan14_100x_M1BP_rep1_3R2_B-C-A_Position016_15_cmle.ics	1	1	0	1.9493999999999998	0.7540056732031717	1.0	0.27796546815137146	2.635488860824816	0.6565304238152424	0.7863755137017301	0.645324031887224	0.4762233795388301	0.7253538990221757	0.9901038748458272	356.0	6.785520878088734	333.0	0.7678063119513132
929	Jan14_100x_M1BP_rep1_3R2_B-C-A_Position016_15_cmle.ics	2	1	0	1.9493999999999998	0.5836459621422412	1.0	0.2626955114029395	2.0225698818146003	0.5679032847321399	0.7593521316992704	0.601813411272377	0.40418424169960254	0.7617967171579957	0.9847677388141416	354.0	6.740825466178005	321.0	0.7401376160251398
930	Jan14_100x_M1BP_rep1_3R2_B-C-A_Position016_15_cmle.ics	3	1	0	1.5162	0.3720027687491155	1.0	0.28700228329612587	2.4484128069186406	0.5317165530299112	0.7079500894954114	0.5293265599619257	0.3350594394379895	0.7957038151187463	1.0025227910750656	244.0	4.657061792534635	192.0	0.4426991348187751
931	Jan14_100x_M1BP_rep1_3R2_B-C-A_Position016_15_cmle.ics	4	1	0	1.7328	0.3720027687491155	1.0	0.2672411289808341	2.429695606259792	0.4197603747290183	0.5381237418705481	0.4028772452771756	0.2777732076494271	0.8437855396006324	0.988208845345698	234.0	4.480395230661831	174.0	0.40119609092951497
932	Jan14_100x_M1BP_rep1_3R2_B-C-A_Position016_15_cmle.ics	4	2	0	1.2995999999999999	0.0	1.0	0.27615319737818206	1.6615939698064632	0.2734641142768659	0.4462077074945804	0.28210649581913905	0.020894626819448744	0.9084494329186978	0.9894469872093963	286.0	5.244586710053646	239.0	0.5510681938629545
933	Jan14_100x_M1BP_rep1_3R2_B-C-A_Position016_15_cmle.ics	5	1	0	1.5162	1.083	1.0	0.29348912329989957	2.1603844129398517	0.8415096392752861	0.9165019314822539	0.832142403743267	0.7235123959447941	0.4737531694297939	0.9979625862722088	266.0	5.008279830510135	221.0	0.5095651499736944
934	Jan14_100x_M1BP_rep1_3R2_B-C-A_Position016_15_cmle.ics	6	1	0	1.9493999999999998	0.32626801153583	1.0	0.30122517117134867	3.252844153118638	0.41953510144969935	0.536398523481424	0.41953510144969935	0.22089995465117981	0.811225586716029	0.9892961720566487	284.0	5.574375279589633	247.0	0.5695139911470701
935	Jan14_100x_M1BP_rep1_3R2_B-C-A_Position016_15_cmle.ics	6	2	0	1.5162	1.8940413082472753	1.0	0.2787496688231761	2.9463630942267476	0.9003008626028273	0.9370187783125362	0.9003008626028273	0.8539329130034085	0.46455683051719726	0.9971498471110203	220.0	4.261148342648407	162.0	0.37352739500334153
936	Jan14_100x_M1BP_rep1_3R2_B-C-A_Position016_15_cmle.ics	7	1	0	1.9493999999999998	1.083	1.0	0.2501675486029128	3.0374053917318546	0.8884460330374528	0.9419559195911912	0.8621915879734164	0.7477946083315812	0.42574746574744643	0.9669095739984247	278.0	5.346668048495767	218.0	0.5026479759921509
937	Jan14_100x_M1BP_rep1_3R2_B-C-A_Position016_15_cmle.ics	8	1	0	2.166	1.4370615219328515	1.0	0.2856674338411697	3.0883363444186855	0.8009341924222657	0.8823131281197263	0.7986632766198086	0.7167500077923581	0.6133055987638655	0.9873088625534251	318.0	6.193765789029504	285.0	0.6571315282466194
938	Jan14_100x_M1BP_rep1_3R2_B-C-A_Position016_15_cmle.ics	8	2	0	1.5162	0.6497999999999999	1.0	0.30660996263765633	2.7282099320422524	0.7195018234118061	0.861536474915286	0.7161800524537023	0.45763406195592643	0.5719515701325723	0.9975118168185547	214.0	4.08025160923538	163.0	0.375833119663856
939	Jan14_100x_M1BP_rep1_3R2_B-C-A_Position016_15_cmle.ics	9	1	0	2.166	1.7328	1.0	0.26558335858020937	2.678114814289665	0.983112784746347	0.9968946405367419	0.9684690657402742	0.8551963722188337	0.3390156719029769	0.9833338241717181	360.0	6.921722199591031	331.0	0.7631948626302842
940	Jan14_100x_M1BP_rep1_3R2_B-C-A_Position016_15_cmle.ics	10	1	0	2.166	0.0	1.0	0.26578671231349676	2.651521763419103	0.2207830376823764	0.44100976172982054	0.2106854203841713	0.021780203631783353	0.909660032576458	0.9886288835837965	346.0	6.63225956505635	312.0	0.7193860940805097
941	Jan14_100x_M1BP_rep1_3R2_B-C-A_Position016_15_cmle.ics	10	2	0	0.8664	0.65253602307166	1.0	0.2879988190020152	1.8445813369348116	0.5500682271439068	0.6461005563136349	0.5500682271439068	0.4300173191980686	0.7191636063258501	1.0094561040118653	122.0	2.2583151497460614	68.0	0.15678927691498287
942	Jan14_100x_M1BP_rep1_3R2_B-C-A_Position016_15_cmle.ics	11	1	0	2.166	1.9493999999999998	1.0	0.25131229579219355	2.0584552251523895	0.9825708354071663	0.9995224579292161	0.9803423057435083	0.8698327930157791	0.16441618864029714	0.9554027470316137	446.0	8.562761925667335	444.0	1.0237417492684175
943	Jan14_100x_M1BP_rep1_3R2_B-C-A_Position016_15_cmle.ics	12	1	0	1.9493999999999998	0.8664	1.0	0.2914370226839621	2.4150760592413594	0.8461329674140868	0.9415584741971641	0.8152409387236053	0.5682203155550865	0.5051927639541456	0.9774344953854488	394.0	7.470896962509643	397.0	0.9153726902242381
944	Jan14_100x_M1BP_rep1_3R2_B-C-A_Position016_15_cmle.ics	13	1	0	1.7328	0.41270001764292574	1.0	0.2567992828564918	1.516876461437954	0.5281076018970376	0.671790157399134	0.5137208742868926	0.2834172451714895	0.7857387254809403	0.9405769443869352	456.0	8.528781247976358	464.0	1.0698562424787068
945	Jan14_100x_M1BP_rep1_3R2_B-C-A_Position016_15_cmle.ics	14	1	0	1.9493999999999998	1.083	1.0	0.2708322645488672	2.0850290319671836	0.9044416841564227	0.972582130466441	0.8811624619865507	0.66594209106095	0.4160316644728718	0.9809079316176792	388.0	7.383621224458296	374.0	0.8623410230324058
946	Jan14_100x_M1BP_rep1_3R2_B-C-A_Position016_15_cmle.ics	15	1	0	2.166	1.276204323327041	1.0	0.18378936327282883	1.6571722817686336	0.9032860160125743	0.9643289320336327	0.88835404489415	0.6766161045595203	0.5442313741087336	0.8065821404512529	498.0	9.561005893463353	448.0	1.0329646479104755
947	Jan14_100x_M1BP_rep1_3R2_B-C-A_Position016_15_cmle.ics	16	1	0	2.166	0.0	1.0	0.2583614941748431	2.1527006931448898	0.20657631932489795	0.44842488110623563	0.20657631932489795	0.021446851550088627	0.9323666354051731	0.9679674922212872	406.0	7.809285180495274	391.0	0.9015383422611516
948	Jan14_100x_M1BP_rep1_3R2_B-C-A_Position016_15_cmle.ics	17	1	0	2.3826	0.9755754663213545	1.0	0.28366846993337264	2.932891748077555	0.69068879637028	0.8120026540691834	0.6878618388774409	0.5465279822065221	0.6697183764226228	0.9822774708592621	418.0	8.054052403119227	428.0	0.9868501547001864
949	Jan14_100x_M1BP_rep1_3R2_B-C-A_Position016_15_cmle.ics	18	1	0	1.9493999999999998	0.20635000882146287	1.0	0.2841422675970811	2.142674402184262	0.3484172389442119	0.524199408447533	0.3444974362648272	0.15876480160476517	0.8704735974851079	0.9649897861265615	394.0	7.517707460190481	392.0	0.903844066921666
950	Jan14_100x_M1BP_rep1_3R2_B-C-A_Position016_15_cmle.ics	19	1	0	2.5991999999999997	0.0	1.0	0.12318852169014737	1.6215083138295447	0.14304879801724024	0.3971378044159091	0.143040086419054	0.019842842768720136	0.9438580594550288	0.7630631568254562	580.0	11.370112532962846	461.0	1.0629390684971634
951	Jan14_100x_M1BP_rep1_3R2_B-C-A_Position016_15_cmle.ics	20	1	0	1.9493999999999998	0.10317500441073144	1.0	0.21615484986413455	1.481172104585445	0.35187804671870154	0.6261292231395643	0.35133703401053845	0.07609400095804333	0.8659537645278839	0.8962099460377778	404.0	7.624158275542029	355.0	0.8185322544826312
952	Jan14_100x_M1BP_rep1_3R2_B-C-A_Position016_15_cmle.ics	21	1	0	1.2995999999999999	0.1459114905355603	1.0	0.2968001223977527	2.3742837663688845	0.45693519333081983	0.624837669138285	0.4529345230614553	0.20735411168363285	0.7919857771342813	1.0090981923484603	152.0	2.9053410795665715	96.0	0.22134956740938755
953	Jan14_100x_M1BP_rep1_3R2_B-C-A_Position016_15_cmle.ics	22	1	0	1.9493999999999998	1.1160083062473465	1.0	0.2200263365537213	1.6194838756092662	0.7373188736820948	0.8101576918157399	0.7351261717251083	0.5981234125751457	0.6620548863241681	0.9121327257821298	462.0	8.733083230229811	438.0	1.0099074013053309
954	Jan14_100x_M1BP_rep1_3R2_B-C-A_Position016_15_cmle.ics	23	1	0	1.7328	1.083	1.0	0.25313878793421174	1.667852051160343	0.8884280823839722	0.9408833267860149	0.8467646893765082	0.6735984061956338	0.5406814980804233	0.9831628938626708	384.0	7.270825151796418	356.0	0.8208379791431456
955	Jan14_100x_M1BP_rep1_3R2_B-C-A_Position016_15_cmle.ics	24	1	0	3.4656	0.0	1.0	0.2605639185793704	3.7023051478087403	0.21497937460758945	0.4218748471921496	0.21372561675693333	0.014138515793241444	0.9409794895645714	0.965834604812085	630.0	12.440687333050253	759.0	1.7500450173304705
956	Jan14_100x_M1BP_rep1_3R2_B-C-A_Position016_15_cmle.ics	25	1	0	2.166	0.5260913608053412	1.0	0.24782617021383216	2.4470084258101226	0.536165739681188	0.7236274848976768	0.5338948470252193	0.32926612910379577	0.7651310189895661	0.9675281331967523	386.0	7.432546807909246	355.0	0.8185322544826312
957	Jan14_100x_M1BP_rep1_3R2_B-C-A_Position016_15_cmle.ics	25	2	0	1.5162	1.5162	1.0	0.25979805419788793	3.6363956015106127	0.8558116223576478	0.9097320169252469	0.849996895263947	0.7700432888912544	0.5366042721907258	0.9882285974857772	160.0	3.154338473730745	97.0	0.22365529206990203
958	Jan14_100x_M1BP_rep1_3R2_B-C-A_Position016_15_cmle.ics	26	1	0	1.7328	0.20635000882146287	1.0	0.2978361660242264	3.065248976683611	0.37383548866292793	0.5514457789702784	0.36627552136712765	0.18455417496746854	0.8060514825687053	1.0015493735812975	246.0	4.748567702126205	198.0	0.45653348278186184
959	Jan14_100x_M1BP_rep1_3R2_B-C-A_Position016_15_cmle.ics	26	2	0	1.5162	0.5595020986366908	1.0	0.2752870610838632	2.1840242521936397	0.6350314950655811	0.7501669756676148	0.6260551134858762	0.4195234859913173	0.7805011192374564	0.9599767848397653	208.0	4.0163811200244535	148.0	0.3412472497561391
960	Jan14_100x_M1BP_rep1_3R2_B-C-A_Position016_15_cmle.ics	29	1	0	1.083	0.8344252714560013	1.0	0.11278428687405696	1.7948890082681643	0.8426819648619577	0.9480100394406598	0.8372750089637863	0.6643814987450699	0.36928864896888297	0.7412411467884235	266.0	4.774227342105934	137.0	0.3158842784904802
961	Jan14_100x_M1BP_rep1_3R2_B-C-A_Position016_15_cmle.ics	30	1	0	2.3826	1.083	1.0	0.2769680063667634	3.0071494762132125	0.745406603270779	0.8491098394531871	0.7394690828167223	0.6050052829906403	0.6461867729295787	0.992784712291479	422.0	8.190253724621522	429.0	0.9891558793607008
962	Jan14_100x_M1BP_rep1_3R2_B-C-A_Position016_15_cmle.ics	31	1	0	1.5162	0.6497999999999999	1.0	0.30418659363942385	2.1671168948654405	0.7040830808017564	0.8144665113910524	0.6906676016596125	0.5463698064063713	0.6081051836732115	0.9922136772190093	250.0	4.7209322817455615	205.0	0.472673555405463
963	Jan14_100x_M1BP_rep1_3R2_B-C-A_Position016_15_cmle.ics	33	1	0	1.7328	0.41270001764292574	1.0	0.22293719018137304	1.3024547954544932	0.49648884762788925	0.6300364207669785	0.4892618248470566	0.29353709919303006	0.8132383064014336	0.9556644385019598	448.0	8.39681009801429	421.0	0.9707100820765852
964	Jan14_100x_M1BP_rep1_3R2_B-C-A_Position016_15_cmle.ics	34	1	0	1.2995999999999999	0.0	1.0	0.23638454560973546	2.9883709027100993	0.17686401506779548	0.3202987613272729	0.16363164621431248	0.021568665135542894	0.937521337129118	0.9652838575492877	144.0	2.7967751784449164	79.0	0.18215224818064185
965	Jan14_100x_M1BP_rep1_3R2_B-C-A_Position016_15_cmle.ics	34	2	0	1.9493999999999998	1.083	1.0	0.2674595930428725	2.6119276627199164	0.7592179737274536	0.8508595754494873	0.7504540518724234	0.6247681692820695	0.6478943001937427	0.991600453429542	312.0	6.012869055616477	268.0	0.6179342090178737
966	Jan14_100x_M1BP_rep1_3R2_B-C-A_Position016_15_cmle.ics	35	1	0	1.9493999999999998	1.083	1.0	0.23396106152759844	1.8441032560822352	0.8834048195092101	0.936138386659943	0.8587973324418808	0.6685440050767462	0.5032182774526069	0.9880485101764331	392.0	7.496417297120173	353.0	0.8139208051616021
967	Jan14_100x_M1BP_rep1_3R2_B-C-A_Position016_15_cmle.ics	36	1	0	2.166	0.6497999999999999	1.0	0.295904684518308	2.640805987980855	0.7940343137707309	0.9228032449493784	0.7610126161712182	0.4646525707640767	0.5311447174332744	0.9871032892579793	416.0	7.985951742368077	434.0	1.0006845026632731
968	Jan14_100x_M1BP_rep1_3R2_B-C-A_Position016_15_cmle.ics	37	1	0	1.9493999999999998	0.928575039696583	1.0	0.29449924434531544	2.541837873605969	0.6758671885544608	0.7878256174922391	0.672906825032618	0.5229788095559454	0.7053456399417194	0.9857032962438055	352.0	6.719535303107697	337.0	0.777029210593371
969	Jan14_100x_M1BP_rep1_3R2_B-C-A_Position016_15_cmle.ics	37	2	0	1.083	0.20635000882146287	1.0	0.27308137672307414	2.111422741946465	0.30949745804652	0.43121653844423447	0.3078913033697755	0.14874701939083096	0.8945393746088741	0.9939674521211641	168.0	3.1692833794907207	107.0	0.2467125386750466
970	Jan14_100x_M1BP_rep1_3R2_B-C-A_Position016_15_cmle.ics	38	1	0	2.166	1.3412750573395087	1.0	0.2557742872193883	1.998677074223871	0.813790746877867	0.8971053567750754	0.8113660618996799	0.689183939036492	0.6212000987962024	0.9418190549883323	432.0	8.343515037653907	427.0	0.9845444300396717
971	Jan14_100x_M1BP_rep1_3R2_B-C-A_Position016_15_cmle.ics	39	1	0	2.166	1.403331779731213	1.0	0.26023229993083946	2.4784185440279236	0.8127208654722886	0.889450208235787	0.8104881835432121	0.7070923384016363	0.5438687445308388	0.9570273576117903	416.0	8.009356991208497	407.0	0.9384299368293828
972	Jan14_100x_M1BP_rep1_3R2_B-C-A_Position016_15_cmle.ics	40	1	0	1.2995999999999999	0.5556144027286182	1.0	0.25120165269606	1.7478217541361616	0.6460590448771372	0.7455425916104755	0.6214107129327979	0.48383715938076116	0.7562557897936099	0.9927728189527774	224.0	4.210107673427345	158.0	0.3643044963612837
973	Jan14_100x_M1BP_rep1_3R2_B-C-A_Position016_15_cmle.ics	41	1	0	2.166	1.488011074996462	1.0	0.28390928040932834	2.270424896462333	0.7707459479760077	0.8851699087953431	0.7681410364185414	0.6499669200250665	0.6980141401335218	0.9831479027386699	434.0	8.317994703043377	453.0	1.0444932712130475
974	Jan14_100x_M1BP_rep1_3R2_B-C-A_Position016_15_cmle.ics	41	2	0	2.166	0.5097226605744432	1.0	0.2295674597776922	1.8884136962461913	0.5022413593577026	0.6686893124387256	0.500105899589721	0.2594605453064647	0.7967953620920184	0.9491408362650968	472.0	9.050181285145134	462.0	1.0652447931576776
975	Jan14_100x_M1BP_rep1_3R2_B-C-A_Position016_15_cmle.ics	42	1	0	1.7328	1.6776879206634818	1.0	0.2848456727219853	3.3638074305418812	0.8498820363475504	0.8965606222582667	0.847955911084897	0.7913080141556383	0.5663686763674267	0.9972482560593615	222.0	4.305843754559136	166.0	0.3827502936453994
976	Jan14_100x_M1BP_rep1_3R2_B-C-A_Position016_15_cmle.ics	42	2	0	1.5162	0.5556144027286182	1.0	0.2516302370892514	1.8445016463917745	0.5758838058023371	0.7279970140450474	0.5758838058023371	0.3350720684189184	0.7629362199687767	0.9620266365803338	280.0	5.297742465044817	221.0	0.5095651499736944
977	Jan14_100x_M1BP_rep1_3R2_B-C-A_Position016_15_cmle.ics	43	1	0	1.9493999999999998	0.0	1.0	0.25615748256133586	2.593291674559728	0.17159559464725957	0.405586895905778	0.17159559464725957	0.021919106010528922	0.9276745393274062	0.9534781911587836	342.0	6.5194634923944745	301.0	0.6940231228148507
978	Jan14_100x_M1BP_rep1_3R2_B-C-A_Position016_15_cmle.ics	43	2	0	1.083	0.1459114905355603	1.0	0.3075050913990076	2.4104328408842113	0.291703898285013	0.41491274344095513	0.28789281600223926	0.13993885043116905	0.9043517504371146	1.0022744069897458	124.0	2.37322630817805	72.0	0.16601217555704068
979	Jan14_100x_M1BP_rep1_3R2_B-C-A_Position016_15_cmle.ics	44	1	0	2.166	0.1459114905355603	1.0	0.3022991277485177	2.7518485605043344	0.3998404864128605	0.6050536804652825	0.39997514073966656	0.1418661018090291	0.8212581203040705	0.9875639219356475	382.0	7.366561232928206	386.0	0.8900097189585793
980	Jan14_100x_M1BP_rep1_3R2_B-C-A_Position016_15_cmle.ics	45	1	0	2.5991999999999997	0.0	1.0	0.23211502195240138	3.6168560460576824	0.19150362890501735	0.4078968128747239	0.18166501374926747	0.02297930847946626	0.9357406866163924	0.9332128810270871	396.0	7.843265858186243	357.0	0.82314370380366
981	Jan14_100x_M1BP_rep1_3R2_B-C-A_Position016_15_cmle.ics	46	1	0	1.9493999999999998	1.6668432081858544	1.0	0.24885195147407493	1.8513799435423701	0.9108840666361857	0.962613864171913	0.908152498856962	0.8237025053048688	0.49258927552841975	0.9876202844798992	376.0	7.209069748355601	342.0	0.7885578338959432
982	Jan14_100x_M1BP_rep1_3R2_B-C-A_Position016_15_cmle.ics	47	1	0	1.9493999999999998	0.6497999999999999	1.0	0.26415388658029765	2.847245151829821	0.8194490451242183	0.9010647287476762	0.7822274801419639	0.5157512252830826	0.4989972227286354	0.9860626073926015	334.0	6.340681844751558	295.0	0.680188774851764
983	Jan14_100x_M1BP_rep1_3R2_B-C-A_Position016_15_cmle.ics	48	1	0	2.166	1.5162	1.0	0.3009334350622339	2.7194828769710906	0.9518289170506913	0.9941653765841014	0.9356908842165899	0.7794723862327189	0.2808359189327471	0.9810093744602841	420.0	8.005126819668277	444.0	1.0237417492684175
984	Jan14_100x_M1BP_rep1_3R2_B-C-A_Position016_15_cmle.ics	49	1	0	1.7328	0.9479040472602467	1.0	0.2521222640338172	1.2973608830344123	0.7566826691584151	0.8887818877855063	0.7430527414795074	0.5384274333878404	0.6535477614382815	0.9706308450769657	430.0	7.971146141977306	421.0	0.9707100820765852
985	Jan14_100x_M1BP_rep1_3R2_B-C-A_Position016_15_cmle.ics	50	1	0	2.166	0.8754689432133618	1.0	0.2715854417326567	2.403859295840809	0.6823505910981168	0.8161035647483974	0.6758630395699784	0.512453011785643	0.7439733386573402	0.9752711817444161	432.0	8.156273046930554	440.0	1.0145188506263596
986	Jan14_100x_M1BP_rep1_3R2_B-C-A_Position016_15_cmle.ics	51	1	0	1.7328	0.6497999999999999	1.0	0.2675138971666628	1.5450031708710976	0.7228742148000613	0.8395919513814412	0.6958071600020428	0.48524079464787295	0.639170423228675	0.955057529748485	402.0	7.415626121748363	392.0	0.903844066921666
987	Jan14_100x_M1BP_rep1_3R2_B-C-A_Position016_15_cmle.ics	52	1	0	1.5162	0.72222503087512	1.0	0.2795666625162536	2.803077572610698	0.7409435155167543	0.8398754355049166	0.7367330741602658	0.578686826564791	0.5792607181801352	0.9900322057190541	206.0	3.995090956954144	147.0	0.33894152509562475
988	Jan14_100x_M1BP_rep1_3R2_B-C-A_Position016_15_cmle.ics	53	1	0	1.9493999999999998	0.9512265400461283	1.0	0.2895992119562926	3.131310489043708	0.7662446586855952	0.8552680368683123	0.7598262527810149	0.6307341879436381	0.6248115167111342	1.0015035865455453	272.0	5.32960805696568	227.0	0.5233994979367811
989	Jan14_100x_M1BP_rep1_3R2_B-C-A_Position017_16_cmle.ics	1	1	0	1.7328	1.4199491695140265	1.0	0.32036529622621823	3.1706328378409867	0.7673548689661333	0.8330616255569079	0.7652295930710795	0.6865106394065604	0.6149577520560124	0.9962481461982213	256.0	4.99545001052027	218.0	0.5026479759921509
990	Jan14_100x_M1BP_rep1_3R2_B-C-A_Position017_16_cmle.ics	1	2	0	2.166	0.3095250132321943	1.0	0.2844965488050928	3.3041404559345904	0.39817471926631454	0.5533682459215918	0.40039676779406785	0.19622512291985364	0.8348851662852732	0.9960775859300093	344.0	6.727995646188137	320.0	0.7378318913646253
991	Jan14_100x_M1BP_rep1_3R2_B-C-A_Position017_16_cmle.ics	2	1	0	2.3826	0.32626801153583	1.0	0.29013692481026593	2.4589835932830093	0.40910301886217976	0.5858369997107494	0.40910301886217976	0.20767617641237993	0.8405344924810282	0.9883082401329469	476.0	9.186382606647422	526.0	1.2128111714306027
992	Jan14_100x_M1BP_rep1_3R2_B-C-A_Position017_16_cmle.ics	3	1	0	1.9493999999999998	1.4048755524468903	1.0	0.2947247622542635	3.3232036265233753	0.8943393914998994	0.9467584287851873	0.8922568055932307	0.8055976059012434	0.39535686577983675	1.0018725712352028	272.0	5.353013305806099	229.0	0.5280109472578101
993	Jan14_100x_M1BP_rep1_3R2_B-C-A_Position017_16_cmle.ics	5	1	0	2.166	1.2466683216206906	1.0	0.27664586654081624	2.7730925620951585	0.7823673832441582	0.8768203745807863	0.7797670102063508	0.6769161300277282	0.5672625588228919	0.9691656591233471	430.0	8.275414376902761	441.0	1.0168245752868743
994	Jan14_100x_M1BP_rep1_3R2_B-C-A_Position017_16_cmle.ics	6	1	0	2.3826	1.517785507063743	1.0	0.29462569698972196	2.9785209875259167	0.8379362329997434	0.9063041281755196	0.8312243392353093	0.7367305780087247	0.581027868248303	0.9896232967068699	456.0	8.856454731742232	497.0	1.1459451562756837
995	Jan14_100x_M1BP_rep1_3R2_B-C-A_Position017_16_cmle.ics	7	1	0	2.3826	0.815064591942846	1.0	0.2922216629995165	2.924071831972263	0.6575328836914301	0.7892769940595865	0.6519779960120881	0.48147403504553765	0.6803240642691919	0.9923740802310489	448.0	8.701078332939732	482.0	1.1113592863679669
996	Jan14_100x_M1BP_rep1_3R2_B-C-A_Position017_16_cmle.ics	8	1	0	2.166	0.6016084874694266	1.0	0.2666998671945902	1.8386923079294373	0.5445432961022884	0.6898159696239018	0.5392866051384385	0.4000420350507654	0.7280922117262532	0.9809334982655603	430.0	8.111577635019824	433.0	0.9983787780027585
997	Jan14_100x_M1BP_rep1_3R2_B-C-A_Position017_16_cmle.ics	9	1	0	1.9493999999999998	0.0	1.0	0.20254337993332155	2.227800930246683	0.17086828171126	0.3498781687830936	0.11631757337206941	0.029434734392327758	0.9327615162256424	0.9622000726034083	332.0	6.530038921245024	256.0	0.5902655130917002
998	Jan14_100x_M1BP_rep1_3R2_B-C-A_Position017_16_cmle.ics	10	1	0	1.9493999999999998	2.4989425030406127	1.0	0.21288910217267304	1.849288832676856	0.9685367956857611	0.9969349960011974	0.9678442656277226	0.9292457677477582	0.29273173319718315	0.8281397578890457	340.0	6.381147085122065	272.0	0.6271571076599315
999	Jan14_100x_M1BP_rep1_3R2_B-C-A_Position017_16_cmle.ics	10	2	0	1.5162	0.639412489864916	1.0	0.2879348290748342	2.3883026700507752	0.5264479463132827	0.6665177354713896	0.5247143872002573	0.4022549672276905	0.7551375669096125	0.9845065756869229	230.0	4.414409655680792	176.0	0.4058075402505439
1000	Jan14_100x_M1BP_rep1_3R2_B-C-A_Position017_16_cmle.ics	11	1	0	2.166	0.687545504971255	1.0	0.27767521295604575	2.3621219047469566	0.6109107436694877	0.7596446412113509	0.5944347884638854	0.426600987294787	0.778743760629504	0.9760914578187333	450.0	8.675557998329204	473.0	1.0906077644233367
1001	Jan14_100x_M1BP_rep1_3R2_B-C-A_Position017_16_cmle.ics	12	1	0	1.9493999999999998	0.0	1.0	0.18534400915549915	1.964642415133481	0.33173160712062744	0.5653653678575874	0.33173160712062744	0.02421511266027636	0.8535005157496643	0.8211195346206904	462.0	8.75648847907023	402.0	0.9269013135268106
1002	Jan14_100x_M1BP_rep1_3R2_B-C-A_Position017_16_cmle.ics	13	1	0	2.166	0.10317500441073144	1.0	0.2534462700070289	2.5665767944317763	0.32862023973315596	0.5295427199203936	0.31378541800994064	0.08287344709065894	0.8471318223080018	0.9615120526300701	410.0	7.851865506635893	393.0	0.9061497915821805
1003	Jan14_100x_M1BP_rep1_3R2_B-C-A_Position017_16_cmle.ics	14	1	0	2.166	2.2119648004745165	1.0	0.27460302299203915	1.9152845593113181	0.9484954471218155	0.9821522627975097	0.9443347644363942	0.8696054172240137	0.4601829224950255	0.9874552064875659	444.0	8.447850767235344	461.0	1.0629390684971634
1004	Jan14_100x_M1BP_rep1_3R2_B-C-A_Position017_16_cmle.ics	14	2	0	1.083	1.0841098665386142	1.0	0.2850995333132737	2.966287240584072	0.6442995236814084	0.7152850143426084	0.6439471161315503	0.5684940071769882	0.7428755560246795	1.001738962576167	120.0	2.3306459820374323	66.0	0.15217782759395398
1005	Jan14_100x_M1BP_rep1_3R2_B-C-A_Position017_16_cmle.ics	15	1	0	3.0324	2.8158	1.0	0.25346301290347056	2.388399528291545	0.9923389119430891	0.997486205481326	0.9861074376396552	0.9190877376989375	0.34217203326961565	0.9728949758166507	698.0	13.585847356568344	873.0	2.0128976286291183
1006	Jan14_100x_M1BP_rep1_3R2_B-C-A_Position017_16_cmle.ics	16	1	0	2.166	0.3095250132321943	1.0	0.29275898482363183	2.949554317420171	0.3977831632974501	0.5693527996068664	0.4005468589213187	0.20387715414953358	0.8377052836382382	0.9965242350667681	330.0	6.391722513972617	305.0	0.7032460214569085
1007	Jan14_100x_M1BP_rep1_3R2_B-C-A_Position017_16_cmle.ics	16	2	0	1.7328	2.438575680703504	1.0	0.2718072810232834	2.95132975122588	0.9440918655785491	0.9707459878111783	0.9440918655785491	0.9119754543507206	0.3061086921109861	0.9961619396305866	230.0	4.437814904521213	171.0	0.3942789169479716
1008	Jan14_100x_M1BP_rep1_3R2_B-C-A_Position017_16_cmle.ics	17	1	0	2.8158	0.1459114905355603	1.0	0.27865185738022274	3.4686430994690527	0.36926510705133503	0.5606584867558663	0.36926117061687863	0.1298688773682574	0.8537564640012815	0.9859251757384372	472.0	9.284233773549323	509.0	1.1736138522018569
1009	Jan14_100x_M1BP_rep1_3R2_B-C-A_Position017_16_cmle.ics	18	1	0	2.5991999999999997	1.2779016819528852	1.0	0.30018385274037324	2.9049744089805	0.754072271110279	0.8528937568911357	0.753129182355919	0.6272805758388983	0.6306482460421685	0.9859474634365312	500.0	9.67591705189533	576.0	1.3280974044563254
1010	Jan14_100x_M1BP_rep1_3R2_B-C-A_Position017_16_cmle.ics	19	1	0	2.166	0.20635000882146287	1.0	0.28330530565217105	2.8820067899297945	0.3583703398226706	0.5611323734277481	0.3583703398226706	0.15897032272340939	0.8571524225397795	0.9944909207319629	374.0	7.18777958528529	362.0	0.8346723271062323
1011	Jan14_100x_M1BP_rep1_3R2_B-C-A_Position017_16_cmle.ics	20	1	0	1.9493999999999998	0.10317500441073144	1.0	0.26714223244811164	3.1638723837063183	0.3270281873875064	0.5234977459997688	0.31305008338975215	0.07197113558678314	0.8832259882251281	0.9916461074082665	294.0	5.7510418414624365	245.0	0.5649025418260412
1012	Jan14_100x_M1BP_rep1_3R2_B-C-A_Position017_16_cmle.ics	21	1	0	2.5991999999999997	2.128671302143574	1.0	0.2653381680916856	2.5454662421732115	0.9066715743051358	0.9521370176641216	0.9031428021490053	0.833521309393963	0.42237670053927107	0.9694915057438291	530.0	10.252727235194598	591.0	1.3626832743640422
1013	Jan14_100x_M1BP_rep1_3R2_B-C-A_Position017_16_cmle.ics	22	1	0	2.166	1.4751040190545512	1.0	0.23659304950976587	1.936461526925905	0.8686536638279021	0.939179090574115	0.8525319102249345	0.7178775922529468	0.5698409033309564	0.9040760151773007	482.0	9.086416353975421	484.0	1.1159707356889959
1014	Jan14_100x_M1BP_rep1_3R2_B-C-A_Position017_16_cmle.ics	23	1	0	2.3826	1.687878142458339	1.0	0.29139176461183813	3.380211860771426	0.9001354637767728	0.9589102099155218	0.8967755354552436	0.8067267898284837	0.48977152174033123	0.9925605256284207	380.0	7.4622973140599935	376.0	0.8669524723534348
1015	Jan14_100x_M1BP_rep1_3R2_B-C-A_Position017_16_cmle.ics	24	1	0	2.166	1.9396002206044687	1.0	0.28707822331433497	2.3447210077324034	0.9338471391789136	0.9814436712043775	0.9338471391789136	0.8489294756343411	0.39577629483428334	0.9803988942138888	440.0	8.452080938775563	465.0	1.072161967139221
1016	Jan14_100x_M1BP_rep1_3R2_B-C-A_Position017_16_cmle.ics	25	1	0	2.5991999999999997	0.8344252714560013	1.0	0.2738411565395342	2.5837286838350457	0.6628736570221859	0.7955476657215692	0.6613592576077537	0.4867090418058372	0.6927261925961117	0.9771557985666146	454.0	8.835164568671926	476.0	1.0975249384048802
1017	Jan14_100x_M1BP_rep1_3R2_B-C-A_Position017_16_cmle.ics	26	1	0	2.8158	0.7252201245704302	1.0	0.27495269216046336	3.3289866689564693	0.5983477417791064	0.7449624303142927	0.5927728851902723	0.4215904500282783	0.7385152573372155	0.9842912012442134	466.0	9.150147537817137	496.0	1.143639431615169
1018	Jan14_100x_M1BP_rep1_3R2_B-C-A_Position017_16_cmle.ics	27	1	0	2.3826	0.8318234787411565	1.0	0.2885079301677203	3.5531109843166178	0.5983966413127739	0.7227087474767632	0.5983966413127739	0.47155746072193355	0.7041580989359585	0.9860604042252872	390.0	7.685774373613636	389.0	0.8969268929401227
1019	Jan14_100x_M1BP_rep1_3R2_B-C-A_Position017_16_cmle.ics	27	2	0	1.2995999999999999	0.2918229810711206	1.0	0.2916720758385471	2.8055742454560284	0.3103523704994282	0.4608677632033403	0.3103523704994282	0.18269385750140074	0.8639718182688629	0.9949435404889581	190.0	3.637527661668315	133.0	0.3066613798484224
1020	Jan14_100x_M1BP_rep1_3R2_B-C-A_Position017_16_cmle.ics	28	1	0	1.2995999999999999	0.8754689432133618	1.0	0.26082145641250903	1.5455201338026703	0.6048884528769506	0.7133554693240447	0.6017269250169793	0.4873419732541098	0.7038372039804703	0.9323871016359163	280.0	5.20412146968314	225.0	0.5187880486157521
1021	Jan14_100x_M1BP_rep1_3R2_B-C-A_Position017_16_cmle.ics	28	2	0	1.5162	0.0	1.0	0.21317515325455041	1.8111904152312968	0.13685523300380892	0.32523026328854504	0.13685523300380892	0.020857743161607295	0.9420311789857174	0.8848814598897536	344.0	6.400322162422268	277.0	0.6386857309625038
1022	Jan14_100x_M1BP_rep1_3R2_B-C-A_Position017_16_cmle.ics	29	1	0	2.3826	0.0	1.0	0.2627262199042376	2.5200093078134853	0.18893563034188035	0.41573422237484736	0.18893563034188035	0.023494734432234432	0.9427026316897585	0.9567459574959086	414.0	7.964661579297769	406.0	0.9361242121688684
1023	Jan14_100x_M1BP_rep1_3R2_B-C-A_Position017_16_cmle.ics	30	1	0	1.9493999999999998	2.3473821605305827	1.0	0.29079440759948616	2.067397179699189	0.9705589162477635	0.9934139899463236	0.969391667376672	0.9236580898014825	0.2471071831548149	0.9740511424177359	440.0	8.335054694573463	468.0	1.0790791411207645
1024	Jan14_100x_M1BP_rep1_3R2_B-C-A_Position017_16_cmle.ics	31	1	0	2.166	0.3095250132321943	1.0	0.2803467872303151	2.454089260843229	0.4729692662296988	0.6658301229432693	0.4729692662296988	0.20273357378847862	0.7499230710479643	0.9723052153747398	458.0	8.784123899450858	488.0	1.1251936343310536
1025	Jan14_100x_M1BP_rep1_3R2_B-C-A_Position017_16_cmle.ics	32	1	0	1.083	1.0161559471409798	1.0	0.2957864950993678	3.1162320773566576	0.5409668733861535	0.575274215974046	0.5403857047221793	0.4694757711519646	0.7958628533824764	1.0181649661045644	110.0	2.130574171324209	59.0	0.13603775497035278
1026	Jan14_100x_M1BP_rep1_3R2_B-C-A_Position017_16_cmle.ics	32	2	0	1.9493999999999998	1.2927790998539732	1.0	0.27593645237843184	3.376061476416254	0.6387926404920071	0.736165059257134	0.6406262644096724	0.5561793309939456	0.724853697695865	0.9921093874230944	294.0	5.797852339143276	249.0	0.5741254404680991
1027	Jan14_100x_M1BP_rep1_3R2_B-C-A_Position017_16_cmle.ics	32	3	0	2.3826	0.10317500441073144	1.0	0.2680406722613182	1.8238158725794569	0.309098967873879	0.5512099710886981	0.3126319583912663	0.04962095296947761	0.8846507920553991	0.9448448989445527	512.0	9.710037034955507	564.0	1.300428708530152
1028	Jan14_100x_M1BP_rep1_3R2_B-C-A_Position017_16_cmle.ics	32	4	0	1.9493999999999998	0.0	1.0	0.2597900904865149	3.0185656833260746	0.12245554795377134	0.24671345442239928	0.12245554795377134	0.014762787549748774	0.9487401791393606	0.9794699979929209	272.0	5.25939231044442	215.0	0.4957308020106076
1029	Jan14_100x_M1BP_rep1_3R2_B-C-A_Position017_16_cmle.ics	33	1	0	2.5991999999999997	0.0	1.0	0.11605973757275657	2.4803241937240843	0.4211007958658043	0.7447101011188498	0.42438032613106524	0.021666846102245153	0.8384570404928189	0.6895989167026385	612.0	11.47670265368362	485.0	1.1182764603495103
1030	Jan14_100x_M1BP_rep1_3R2_B-C-A_Position017_16_cmle.ics	34	1	0	2.3826	1.8066794966622155	1.0	0.2764663610520605	2.6989026032207226	0.8956936626399342	0.9533354942761368	0.8946896148251218	0.8092289387135538	0.4200097082984462	0.9757315091457359	472.0	9.190612778187644	507.0	1.1690024028808284
1031	Jan14_100x_M1BP_rep1_3R2_B-C-A_Position017_16_cmle.ics	35	1	0	1.9493999999999998	1.1535316172061807	1.0	0.2724219843517063	2.364319612191113	0.7592754568152542	0.8558202530706148	0.7569483097703069	0.6393213636339541	0.6032752516231423	0.9657850921952095	390.0	7.451721885209444	378.0	0.8715639216744637
1032	Jan14_100x_M1BP_rep1_3R2_B-C-A_Position017_16_cmle.ics	36	1	0	2.166	0.0	1.0	0.14718001041515918	2.594351198677519	0.08954959933683337	0.29038961038961036	0.08954959933683337	0.03185410334346504	0.9546347221686192	0.9444633181719497	292.0	5.799967424913386	180.0	0.4150304388926017
1033	Jan14_100x_M1BP_rep1_3R2_B-C-A_Position017_16_cmle.ics	37	1	0	2.166	0.815064591942846	1.0	0.2974007495995914	2.5950158157681664	0.6640428120082867	0.7906251167656839	0.6640428120082867	0.4908144328612886	0.661259275548827	0.978614184712653	446.0	8.492546179146066	483.0	1.1136650110284811
1034	Jan14_100x_M1BP_rep1_3R2_B-C-A_Position017_16_cmle.ics	38	1	0	1.9493999999999998	1.9456874874661152	1.0	0.3070792809896531	3.121383786888977	0.9639273935004729	0.9921196884778314	0.9626434793305195	0.9072814078464838	0.3422029733459869	0.9929134940087498	292.0	5.682941180711289	260.0	0.5994884117337581
1035	Jan14_100x_M1BP_rep1_3R2_B-C-A_Position017_16_cmle.ics	39	1	0	1.9493999999999998	0.8318234787411565	1.0	0.23832680545979848	1.7351439305672816	0.6170940552111671	0.7375685679882263	0.6149667751861927	0.49445435490344736	0.6842499817173412	0.9722251050626308	456.0	8.669212741018873	447.0	1.0306589232499608
1036	Jan14_100x_M1BP_rep1_3R2_B-C-A_Position017_16_cmle.ics	40	1	0	1.7328	0.20635000882146287	1.0	0.2330102901684503	2.3325244375716556	0.3375207576605937	0.44122291932867214	0.3198043635354304	0.1701529965208486	0.8746744534821712	0.8936915196896753	244.0	4.703872290215474	173.0	0.3988903662690006
1037	Jan14_100x_M1BP_rep1_3R2_B-C-A_Position017_16_cmle.ics	40	2	0	1.9493999999999998	0.0	1.0	0.12765861079832	1.4893632367186553	0.14213793136452604	0.268538325700257	0.06547217396714188	0.023071511636254	0.9555537995227772	0.8198052920970101	374.0	7.351616327168228	243.0	0.5602910925050123
1038	Jan14_100x_M1BP_rep1_3R2_B-C-A_Position017_16_cmle.ics	41	1	0	2.166	0.8754689432133618	1.0	0.27197202648917224	2.345128819805453	0.677110414765586	0.8234061052667826	0.6720958661180076	0.49374795544153854	0.6994786505472065	0.9817479040549366	448.0	8.560646839897215	465.0	1.072161967139221
1039	Jan14_100x_M1BP_rep1_3R2_B-C-A_Position017_16_cmle.ics	42	1	0	2.5991999999999997	0.0	1.0	0.24920087695577656	1.8202612424190205	0.3130954615105705	0.5572654275661897	0.30410557558774065	0.014877769254735907	0.9131764683544441	0.9227636183705668	752.0	14.137276510626261	968.0	2.2319414713779917
1040	Jan14_100x_M1BP_rep1_3R2_B-C-A_Position017_16_cmle.ics	42	2	0	1.5162	0.10317500441073144	1.0	0.2577665769314364	2.5621219434824343	0.15628080366008976	0.2901133119184314	0.1622825637390929	0.05029434861589647	0.9228862130227812	0.9880335138476608	194.0	3.703513236649352	129.0	0.29743848120636457
1041	Jan14_100x_M1BP_rep1_3R2_B-C-A_Position017_16_cmle.ics	43	1	0	2.3826	0.8533468100660392	1.0	0.28190288666848273	2.4509198502274345	0.6287746153104822	0.7597055800057824	0.6260801824665103	0.486479649201709	0.6935973003897163	0.9774954765991493	464.0	8.941615384023471	499.0	1.1505566055967125
1042	Jan14_100x_M1BP_rep1_3R2_B-C-A_Position017_16_cmle.ics	44	1	0	2.5991999999999997	2.2838760807508103	1.0	0.29065003439385567	2.4071437011402574	0.8763390406093062	0.9426188099794595	0.8745831805799426	0.7759217388101198	0.5002895496373216	0.9719527424245553	626.0	12.000217776622474	794.0	1.8307453804484761
1043	Jan14_100x_M1BP_rep1_3R2_B-C-A_Position017_16_cmle.ics	44	2	0	1.2995999999999999	2.8158	1.0	0.28785502777740146	3.067183276786286	0.9459840621935797	0.9724403647838679	0.9431301318561423	0.8868978812154551	0.3878783342470668	1.0103615427388206	146.0	2.818065341515225	89.0	0.2052094947857864
1044	Jan14_100x_M1BP_rep1_3R2_B-C-A_Position017_16_cmle.ics	44	3	0	1.7328	2.2698500970360915	1.0	0.2818737042825912	2.6095674863496536	0.8395922756191555	0.8943151181127224	0.8401255238198814	0.7752200964407436	0.5622363025535196	0.9848114304458325	288.0	5.499929361528152	244.0	0.5625968171655268
1045	Jan14_100x_M1BP_rep1_3R2_B-C-A_Position017_16_cmle.ics	45	1	0	3.4656	0.0	1.0	0.16385340822309893	2.441934484492996	0.20027973926728318	0.4019394184067009	0.15348861303985123	0.014284387297765122	0.9397130893033914	0.7832455488741621	948.0	18.330184887154577	1111.0	2.5616600978315582
1046	Jan14_100x_M1BP_rep1_3R2_B-C-A_Position017_16_cmle.ics	46	1	0	1.9493999999999998	2.3825999999999996	1.0	0.2703922597835892	2.432891179936091	0.971238977704495	0.9910029392788013	0.9679681339164098	0.9357436016918775	0.22076849337242488	0.955799273890531	406.0	7.692258936293178	400.0	0.9222898642057815
1047	Jan14_100x_M1BP_rep1_3R2_B-C-A_Position017_16_cmle.ics	47	1	0	2.166	0.0	1.0	0.2547604671691181	1.8012759767865925	0.3385340693879196	0.5970040697908692	0.3285207720514164	0.022031268888262078	0.8691316710500914	0.9217738724477325	478.0	8.926809783632704	496.0	1.143639431615169
1048	Jan14_100x_M1BP_rep1_3R2_B-C-A_Position017_16_cmle.ics	48	1	0	1.7328	1.6366463635208865	1.0	0.30725627270950023	2.5633025581762428	0.9446133534164551	0.9791591122516341	0.9423168112465482	0.8872927765845676	0.34399007978428997	0.9946019382529009	258.0	4.993334924750159	216.0	0.49803652667112214
1049	Jan14_100x_M1BP_rep1_3R2_B-C-A_Position017_16_cmle.ics	49	1	0	2.3826	1.596767904061546	1.0	0.2730671062581166	2.7133787309935378	0.9314028229981994	0.9807633103525483	0.9280443320801187	0.8167196872871789	0.4587253509386549	0.99438004227187	424.0	8.25835438537267	429.0	0.9891558793607008
1050	Jan14_100x_M1BP_rep1_3R2_B-C-A_Position017_16_cmle.ics	50	1	0	3.0324	1.2995999999999999	1.0	0.2674563909339544	3.513030019530558	0.8300974773245601	0.914208778198049	0.8264791860940267	0.6780000209553546	0.5414546966559228	0.9894129770427417	516.0	10.244127586744954	570.0	1.3142630564932387
1051	Jan14_100x_M1BP_rep1_3R2_B-C-A_Position017_16_cmle.ics	51	1	0	3.8987999999999996	2.8158	1.0	0.0949039279982066	1.721640675595333	0.9734939482063012	0.9902920340080538	0.9683808626152791	0.9052527423686862	0.4430522508000777	0.5850458978304734	1026.0	19.722227219066706	952.0	2.1950498768097604
1052	Jan14_100x_M1BP_rep1_3R2_B-C-A_Position017_16_cmle.ics	51	2	0	0.6497999999999999	2.5991999999999997	1.0	0.29896878435587376	1.1984322635816504	0.9192576926171565	0.9482187534722621	0.9192576926171565	0.8777581734655954	0.33677078946661015	0.9659259135966225	142.0	2.494622029289569	87.0	0.20059804546475749
1053	Jan14_100x_M1BP_rep1_3R2_B-C-A_Position017_16_cmle.ics	52	1	0	2.3826	0.0	1.0	0.28483112005409555	3.019466368648554	0.21132580305658083	0.4624616445057144	0.21022516713360312	0.020602644490891033	0.906728721379171	0.9845365591259186	488.0	9.47796032695222	541.0	1.2473970413383197
1054	Jan14_100x_M1BP_rep1_3R2_B-C-A_Position017_16_cmle.ics	53	1	0	2.3826	0.46141264688247224	1.0	0.2581504134096218	2.3748336108991372	0.5094810401395851	0.6537810947482452	0.49993562393724	0.30459867074529723	0.7728559615703829	0.9590382716655506	446.0	8.632977672188593	450.0	1.0375760972315042
1055	Jan14_100x_M1BP_rep1_3R2_B-C-A_Position017_16_cmle.ics	54	1	0	2.3826	0.9733510449106972	1.0	0.23132942060368175	2.0476468152930574	0.723647734372302	0.8620656094888564	0.723647734372302	0.5010172013776172	0.6013553788685534	0.9471168899791172	582.0	11.063729212267267	635.0	1.464135159426678
1056	Jan14_100x_M1BP_rep1_3R2_B-C-A_Position017_16_cmle.ics	55	1	0	2.5991999999999997	2.579375110268286	1.0	0.27618094593414644	2.842934560938861	0.9640762326654958	0.984898146387301	0.9584605804332181	0.9260121038560066	0.33313724572292563	0.9801216196058252	490.0	9.592871485384203	536.0	1.2358684180357473
1057	Jan14_100x_M1BP_rep1_3R2_B-C-A_Position017_16_cmle.ics	56	1	0	1.5162	0.639412489864916	1.0	0.27466855967843334	2.9342151007706985	0.508381881931	0.6066426079741629	0.5090242400992087	0.40038764531123144	0.773208549968173	0.9903063139728755	182.0	3.5289617605466606	121.0	0.27899268392224896
1058	Jan14_100x_M1BP_rep1_3R2_B-C-A_Position017_16_cmle.ics	56	2	0	2.166	0.0	1.0	0.2937458667974938	3.170773535987241	0.18385718236726828	0.40038764531123144	0.18385718236726828	0.02228849019065547	0.9360463072654763	0.986944310108517	346.0	6.7492858092584465	328.0	0.756277688648741
1059	Jan14_100x_M1BP_rep1_3R2_B-C-A_Position017_16_cmle.ics	57	1	0	1.9493999999999998	1.1535316172061807	1.0	0.2879482251830319	2.801528197178484	0.7715030364878791	0.8693509819811708	0.768846734900101	0.6399435723504517	0.6122031141708204	0.9925254716187012	334.0	6.481113337794073	308.0	0.7101631954384519
1060	Jan14_100x_M1BP_rep1_3R2_B-C-A_Position017_16_cmle.ics	57	2	0	1.7328	0.0	1.0	0.18171060874427	3.0375419779108643	0.04749827415433563	0.17616882272313433	0.06723794659383098	0.023744134625966723	0.9618257008733413	0.9475357861870898	174.0	3.467206357105845	92.0	0.21212666876732977
1061	Jan14_100x_M1BP_rep1_3R2_B-C-A_Position017_16_cmle.ics	58	1	0	1.2995999999999999	0.687545504971255	1.0	0.21733222042974418	4.056192389723049	0.7155882816812554	0.8459604920747575	0.7106202192256131	0.5110992823909787	0.639304276212179	0.9353382339748215	126.0	2.417921720088779	62.0	0.14295492895189613
1062	Jan14_100x_M1BP_rep1_3R2_B-C-A_Position017_16_cmle.ics	58	2	0	0.6497999999999999	1.3586516622891616	1.0	0.18532107779027637	1.575607763406359	0.8753548616039745	0.9213242252188313	0.8765377336172226	0.7919032410693163	0.47657944373805	0.8905192973902502	130.0	2.2498548066656165	60.0	0.13834347963086724
1063	Jan14_100x_M1BP_rep1_3R2_B-C-A_Position017_16_cmle.ics	58	3	0	1.5162	0.0	1.0	0.12063715789784805	2.2629535688684714	0.08478235154956233	0.18849065531109535	0.0596463212680388	0.02981330336724233	0.9586943620513573	0.8205630816964119	150.0	2.9776719118579416	60.0	0.13834347963086724
1064	Jan14_100x_M1BP_rep1_3R2_B-C-A_Position018_17_cmle.ics	1	1	0	2.5991999999999997	1.232192124587033	1.0	0.28001117944576587	2.9045407473784337	0.7819805893933801	0.8778012335425126	0.7793158607112095	0.6495843330872401	0.5961915810259203	0.9851677422584173	478.0	9.34810426276025	520.0	1.1989768234675162
1065	Jan14_100x_M1BP_rep1_3R2_B-C-A_Position018_17_cmle.ics	2	1	0	1.9493999999999998	1.1368333649278028	1.0	0.28190598576387604	2.6911418814393295	0.7944972608188035	0.8899035192384178	0.7939776503342186	0.6633790077364228	0.5524437106635011	0.9850155631384792	340.0	6.5449838270050025	313.0	0.7216918187410241
1066	Jan14_100x_M1BP_rep1_3R2_B-C-A_Position018_17_cmle.ics	3	1	0	1.7328	2.3491461148828927	1.0	0.273117628216583	2.3514436928722104	0.9369253254821686	0.9613001596347355	0.9363314337221008	0.90225004949098	0.39595283861062786	0.9849344684806808	242.0	4.612366380623907	185.0	0.426559062195174
1067	Jan14_100x_M1BP_rep1_3R2_B-C-A_Position018_17_cmle.ics	3	2	0	1.5162	2.3825999999999996	1.0	0.27140436009703767	1.729184646254245	0.9690165405173177	0.9855696938298437	0.9580948289296891	0.9226656052430955	0.3623927963355478	0.9859967399108456	328.0	6.136379862498113	291.0	0.670965876209706
1068	Jan14_100x_M1BP_rep1_3R2_B-C-A_Position018_17_cmle.ics	4	1	0	1.7328	0.10317500441073144	1.0	0.30841580771530147	2.5188451272120087	0.36766625538687125	0.5386692416358206	0.3407900148418361	0.1001153371600236	0.872190911521223	0.9925973555369402	264.0	5.033800165120667	224.0	0.5164823239552377
1069	Jan14_100x_M1BP_rep1_3R2_B-C-A_Position018_17_cmle.ics	5	1	0	1.9493999999999998	1.7558828029119742	1.0	0.27906205680683477	3.2209010309175325	0.9391006073069631	0.979680119533434	0.9374538093248932	0.8677581054593362	0.39206952527617306	0.9784094143134727	248.0	4.840073611717775	194.0	0.44731058413980407
1070	Jan14_100x_M1BP_rep1_3R2_B-C-A_Position018_17_cmle.ics	5	2	0	1.2995999999999999	0.0	1.0	0.13600692676633122	1.7402598858908072	0.07707817872176344	0.09390765078242987	0.056039330355708364	0.028011632016966034	0.9746038452710342	0.8599604959003656	136.0	2.664804028482841	55.0	0.12681485632829495
1071	Jan14_100x_M1BP_rep1_3R2_B-C-A_Position018_17_cmle.ics	6	1	0	2.5991999999999997	0.6190500264643886	1.0	0.2759376342097865	2.836788614393513	0.5942909929105827	0.7423691812964875	0.5879597554652131	0.3923842141727343	0.7593456387204529	0.9630015707544349	442.0	8.61380259488839	459.0	1.0583276191761344
1072	Jan14_100x_M1BP_rep1_3R2_B-C-A_Position018_17_cmle.ics	7	1	0	2.3826	0.20635000882146287	1.0	0.29167753910150634	2.924644926368065	0.39881420923499006	0.604566859541795	0.39881420923499006	0.16897518401392014	0.8536715270573904	0.983763295561531	418.0	8.100862900800063	434.0	1.0006845026632731
1073	Jan14_100x_M1BP_rep1_3R2_B-C-A_Position018_17_cmle.ics	8	1	0	2.5991999999999997	1.1160083062473465	1.0	0.27675489107080964	2.950566689971863	0.7261211887884895	0.8404065795532607	0.7293218893191717	0.5809969729223755	0.6033799011739497	0.9912820460463718	486.0	9.409859666201069	530.0	1.2220340700726606
1074	Jan14_100x_M1BP_rep1_3R2_B-C-A_Position018_17_cmle.ics	9	1	0	2.5991999999999997	0.0	1.0	0.11576374120102347	2.3591587945295474	0.08790654070815605	0.22191173289103627	0.08790654070815605	0.030401913415542894	0.9687035003256186	0.870770134599078	290.0	5.9191087548855945	158.0	0.3643044963612837
1075	Jan14_100x_M1BP_rep1_3R2_B-C-A_Position018_17_cmle.ics	10	1	0	2.3826	0.0	1.0	0.26449205005273396	3.0891632762875174	0.19672704738699165	0.4320305880269964	0.19575747100755847	0.020677270178781453	0.9129361822180367	0.9697261226910843	458.0	8.877744894812537	474.0	1.0929134890838512
1076	Jan14_100x_M1BP_rep1_3R2_B-C-A_Position018_17_cmle.ics	11	1	0	2.3826	1.8410516456738788	1.0	0.2881273441095134	3.411597440739784	0.9140388486147704	0.9599486164067486	0.9137824761219024	0.8433509521238006	0.39522743951639866	0.9969443286425914	376.0	7.3729064902385355	368.0	0.8485066750693191
1077	Jan14_100x_M1BP_rep1_3R2_B-C-A_Position018_17_cmle.ics	12	1	0	1.7328	1.7328	1.0	0.27151300562378006	1.547439502452902	0.9493151734488307	0.9872341480343066	0.9404049918650087	0.8260621684596698	0.3450861542565209	0.9813764631141808	434.0	7.9669159704370855	443.0	1.021436024607903
1078	Jan14_100x_M1BP_rep1_3R2_B-C-A_Position018_17_cmle.ics	13	1	0	1.9493999999999998	0.72222503087512	1.0	0.23198746048819643	2.1289323295916476	0.6261607147102314	0.7736362642221726	0.6317949059304023	0.44565263903614916	0.7090312078051824	0.9734396536021442	314.0	6.010753969846367	252.0	0.5810426144496424
1079	Jan14_100x_M1BP_rep1_3R2_B-C-A_Position018_17_cmle.ics	13	2	0	1.5162	1.693476355552663	1.0	0.2873966673070089	2.759700784045108	0.8665718918045102	0.9200206349281819	0.8665718918045102	0.8058153411657308	0.4824004102811985	0.9820104953196447	224.0	4.327133917629446	169.0	0.38966746762694277
1080	Jan14_100x_M1BP_rep1_3R2_B-C-A_Position018_17_cmle.ics	14	1	0	2.5991999999999997	2.3245972107497854	1.0	0.28831429604369396	3.2878941485759388	0.9555403322486727	0.9798638465490667	0.9551507107381401	0.9075997602329166	0.36947930465739676	0.9980464642334523	440.0	8.639322929498919	466.0	1.0744676917997353
1081	Jan14_100x_M1BP_rep1_3R2_B-C-A_Position018_17_cmle.ics	15	1	0	2.5991999999999997	0.0	1.0	0.09874098736677418	2.396677442230183	0.5570699159868997	0.8504978742447975	0.5362039504465103	0.023218027217803455	0.7869845490305312	0.6953198292820391	436.0	7.917990386986137	269.0	0.6202399336783881
1082	Jan14_100x_M1BP_rep1_3R2_B-C-A_Position018_17_cmle.ics	15	2	0	1.7328	0.0	1.0	0.14099759416172386	2.5954757142313203	0.04644622551313086	0.07738664334099554	0.04644622551313086	0.023218027217803455	0.9728799710909689	0.9777082807436532	136.0	2.758425023844521	56.0	0.12912058098880944
1083	Jan14_100x_M1BP_rep1_3R2_B-C-A_Position018_17_cmle.ics	15	3	0	1.083	2.8158	1.0	0.23473931077125812	3.4194363525572524	0.9963180699363291	0.9997050387518054	0.9943245387416343	0.9857020077707033	0.11661060279022213	0.9373870862221964	112.0	2.1518643343945176	54.0	0.12450913166778053
1084	Jan14_100x_M1BP_rep1_3R2_B-C-A_Position018_17_cmle.ics	16	1	0	1.7328	0.2918229810711206	1.0	0.19219809688835063	2.290664384574198	0.47021098213436824	0.6214638236082181	0.47021098213436824	0.2289514853453417	0.7771157170157184	0.8159487825699724	248.0	4.606021123313571	161.0	0.37122167034282705
1085	Jan14_100x_M1BP_rep1_3R2_B-C-A_Position018_17_cmle.ics	17	1	0	1.9493999999999998	0.5097226605744432	1.0	0.2985119912251956	2.596199801630174	0.5572434064735398	0.7193833029060889	0.5524094933002652	0.3370592355298359	0.7660797636808279	0.9768455359499921	358.0	6.806811041159044	348.0	0.8023921818590299
1086	Jan14_100x_M1BP_rep1_3R2_B-C-A_Position018_17_cmle.ics	18	1	0	2.166	0.10317500441073144	1.0	0.2840750957452677	2.531875668524585	0.33134382256907696	0.5550985810942978	0.3263232336404536	0.053859734475546574	0.8535714560141313	0.9883256588971138	390.0	7.521937631730703	386.0	0.8900097189585793
1087	Jan14_100x_M1BP_rep1_3R2_B-C-A_Position018_17_cmle.ics	19	1	0	1.9493999999999998	0.5260913608053412	1.0	0.2810080458155259	2.7614915332786913	0.5240739285683106	0.6771321687052024	0.5240739285683106	0.3339771963367469	0.7694380062924187	0.9863497931384796	354.0	6.834446461539683	332.0	0.7655005872907988
1088	Jan14_100x_M1BP_rep1_3R2_B-C-A_Position018_17_cmle.ics	19	2	0	1.2995999999999999	1.7763106057964917	1.0	0.2745277607007527	2.2486444207184184	0.8590049151846905	0.9018185310320141	0.8590049151846905	0.8093859947792532	0.5092726078126378	0.9963308458550023	188.0	3.569427000917167	127.0	0.29282703188533565
1089	Jan14_100x_M1BP_rep1_3R2_B-C-A_Position018_17_cmle.ics	20	1	0	1.9493999999999998	1.1926825638357912	1.0	0.28686049028183525	2.8220934500793047	0.8504865658005841	0.9371305768192577	0.8455863014077878	0.7145319140100497	0.6429116066409511	0.988926470071956	322.0	6.189535617489283	291.0	0.670965876209706
1090	Jan14_100x_M1BP_rep1_3R2_B-C-A_Position018_17_cmle.ics	21	1	0	2.3826	1.2269033092775323	1.0	0.28000126024314215	3.130707817906667	0.780219173406023	0.8630392112568586	0.7747021882200569	0.6834083824038795	0.5872603159747191	0.9899466542416002	372.0	7.283515666417079	357.0	0.82314370380366
1091	Jan14_100x_M1BP_rep1_3R2_B-C-A_Position018_17_cmle.ics	22	1	0	1.9493999999999998	1.2269033092775323	1.0	0.2946862527251214	3.1530143347844484	0.8713640875803038	0.944330505141316	0.8675525837688	0.7746998557809368	0.5059705689621908	0.9927459137287977	260.0	5.084840834341727	214.0	0.4934250773500932
1092	Jan14_100x_M1BP_rep1_3R2_B-C-A_Position018_17_cmle.ics	23	1	0	2.3826	0.5158750220536572	1.0	0.2828888094334837	2.5820802034285784	0.5098333251388957	0.6738490912368684	0.5078994378615795	0.31702845108740185	0.7858682810993384	0.9752198212366809	456.0	8.762833736380555	487.0	1.122887909670539
1093	Jan14_100x_M1BP_rep1_3R2_B-C-A_Position018_17_cmle.ics	24	1	0	2.3826	0.3720027687491155	1.0	0.2988242334753664	3.231061939118463	0.4982146873594242	0.664789979757085	0.45820212925476084	0.2761025828460039	0.8057518225289554	0.9961407845298341	394.0	7.751759948594674	402.0	0.9269013135268106
1094	Jan14_100x_M1BP_rep1_3R2_B-C-A_Position018_17_cmle.ics	25	1	0	2.3826	2.1578312873628183	1.0	0.29281027515727703	2.587953191266402	0.9352921243048219	0.9798792034604421	0.9339844917973967	0.8677118424462296	0.4498484650136508	0.9801127569614058	460.0	8.922440306723256	502.0	1.157473779578256
1095	Jan14_100x_M1BP_rep1_3R2_B-C-A_Position018_17_cmle.ics	26	1	0	2.5991999999999997	0.1459114905355603	1.0	0.28955302413874434	2.971528697585826	0.38229087460592753	0.5863499278067785	0.38229087460592753	0.13478346305330338	0.8297604239993123	0.9880442591274193	440.0	8.569107182977664	467.0	1.07677341646025
1096	Jan14_100x_M1BP_rep1_3R2_B-C-A_Position018_17_cmle.ics	27	1	0	1.9493999999999998	1.1396051716664168	1.0	0.24894421210819084	1.7086250288910019	0.7774124380587376	0.8724242142851113	0.7742467858077479	0.6003828328788864	0.6418123663727905	0.9750441535501804	468.0	8.890574714802408	475.0	1.0952192137443655
1097	Jan14_100x_M1BP_rep1_3R2_B-C-A_Position018_17_cmle.ics	28	1	0	1.7328	1.8697384783413007	1.0	0.2507439927331048	2.131495337154381	0.9449234704401996	0.9799256019912813	0.9440020902952542	0.8940584732593478	0.33549823399765105	0.9826078635528335	336.0	6.408782505502706	290.0	0.6686601515491917
1098	Jan14_100x_M1BP_rep1_3R2_B-C-A_Position018_17_cmle.ics	30	1	0	2.166	0.815064591942846	1.0	0.2851885498389025	2.6449131454856056	0.6376583999886477	0.7666795956690995	0.6348297865295561	0.5036138138507457	0.7127904577933433	0.9703993150738645	414.0	7.988066828138188	423.0	0.9753215313976139
1099	Jan14_100x_M1BP_rep1_3R2_B-C-A_Position018_17_cmle.ics	31	1	0	1.7328	0.2918229810711206	1.0	0.13576077017431773	1.1217963434846736	0.6093742402878397	0.7928822061230775	0.6053224420998039	0.18422513411452002	0.7492414536337777	0.6982974783253929	588.0	11.127599701478196	494.0	1.1390279822941403
1100	Jan14_100x_M1BP_rep1_3R2_B-C-A_Position018_17_cmle.ics	32	1	0	1.9493999999999998	0.10317500441073144	1.0	0.28953587925699903	2.4526923666439333	0.3222387568573716	0.5492011806711752	0.3218900561359049	0.054235240382490314	0.8634247982230849	0.9940433860143895	354.0	6.764230715018424	337.0	0.777029210593371
1101	Jan14_100x_M1BP_rep1_3R2_B-C-A_Position018_17_cmle.ics	32	2	0	1.083	0.687545504971255	1.0	0.3139710308367558	2.867596910498758	0.5336250632327012	0.6234547892325146	0.5315770604038053	0.4306994150668179	0.7737880837613091	1.012549941963044	122.0	2.351936145107741	71.0	0.16370645089652625
1102	Jan14_100x_M1BP_rep1_3R2_B-C-A_Position018_17_cmle.ics	33	1	0	2.5991999999999997	0.0	1.0	0.1670553402587464	2.12549838558729	0.19653960061656767	0.5126214517050867	0.19527962036058816	0.02100833059110826	0.9395345582891029	0.8014224274004776	524.0	10.235667243664516	461.0	1.0629390684971634
1103	Jan14_100x_M1BP_rep1_3R2_B-C-A_Position018_17_cmle.ics	34	1	0	2.166	1.3625635475001732	1.0	0.28850802596466696	2.712658363224561	0.8181758414038992	0.9008344501479253	0.8171643866791413	0.7116494297923989	0.5366484487432793	0.9912668824322713	394.0	7.58792320671174	395.0	0.9107612409032094
1104	Jan14_100x_M1BP_rep1_3R2_B-C-A_Position018_17_cmle.ics	35	1	0	2.3826	0.4883922886704704	1.0	0.3025567587068703	2.840992630451656	0.5126643307906018	0.6688489922954278	0.5068930620662001	0.3077580363365571	0.7902351579466163	0.9957015603771495	404.0	7.834805515105802	420.0	0.9684043574160707
1105	Jan14_100x_M1BP_rep1_3R2_B-C-A_Position018_17_cmle.ics	36	1	0	2.3826	2.166	1.0	0.2758277846571607	3.034218898790008	0.9515043110475989	0.9891552456673732	0.9497539969501376	0.8947102151207956	0.40420966019804777	0.9669036587369181	414.0	8.081687823499866	416.0	0.9591814587740128
1106	Jan14_100x_M1BP_rep1_3R2_B-C-A_Position018_17_cmle.ics	37	1	0	2.166	0.0	1.0	0.11985565391718497	1.3991897258412709	0.2945012645910917	0.585616573119122	0.2837155725360149	0.019630675009032792	0.8999901532116011	0.6243946914705454	664.0	12.615378114522132	557.0	1.2842886359065508
1107	Jan14_100x_M1BP_rep1_3R2_B-C-A_Position018_17_cmle.ics	38	1	0	2.3826	1.2536039404732575	1.0	0.2686061718819273	3.5315113265686193	0.8250953723668933	0.9087383203405761	0.8212583623597058	0.6951954442417205	0.5915988506662003	0.9776084779324747	380.0	7.462297314059995	361.0	0.8323666024457179
1108	Jan14_100x_M1BP_rep1_3R2_B-C-A_Position018_17_cmle.ics	39	1	0	1.5162	1.1396051716664168	1.0	0.3177274940519455	3.1641936048637826	0.7333829338528899	0.8218930983910162	0.7332277092053568	0.6446800766488604	0.6305515140967642	1.0091309018361516	180.0	3.5076715974763517	128.0	0.2951327565458501
1109	Jan14_100x_M1BP_rep1_3R2_B-C-A_Position018_17_cmle.ics	39	2	0	1.9493999999999998	0.0	1.0	0.2949498506476691	2.6768873550340198	0.21607806193998694	0.4433965293909841	0.21607806193998694	0.02295451382569878	0.9042320589555038	0.9967152251850159	286.0	5.502044447298264	247.0	0.5695139911470701
1110	Jan14_100x_M1BP_rep1_3R2_B-C-A_Position018_17_cmle.ics	41	1	0	2.166	1.693476355552663	1.0	0.2705489060121873	2.4901112974835233	0.87859223911802	0.94014548023966	0.8766660536428136	0.7880591019523197	0.5027087988541694	0.9592551191986242	414.0	7.917851081616932	412.0	0.9499585601319551
1111	Jan14_100x_M1BP_rep1_3R2_B-C-A_Position018_17_cmle.ics	42	1	0	2.166	0.4377344716066809	1.0	0.21199134940181316	1.4591170954464583	0.4883078962603727	0.6112679660689864	0.47831486034082044	0.2826535663643305	0.8011293426328575	0.9036258547039364	484.0	9.20132751240741	461.0	1.0629390684971634
1112	Jan14_100x_M1BP_rep1_3R2_B-C-A_Position018_17_cmle.ics	43	1	0	2.166	2.166	1.0	0.30353190231779614	2.8332291105455347	0.9792805047687118	0.9991296428653771	0.9766252430467495	0.8782383817889777	0.16173820924135615	0.9961321239955986	390.0	7.5687481294115395	399.0	0.9199841395452671
1113	Jan14_100x_M1BP_rep1_3R2_B-C-A_Position018_17_cmle.ics	43	2	0	1.2995999999999999	2.3825999999999996	1.0	0.26171113203142005	2.0120945813513442	0.9686671431535748	0.9966261652794749	0.9686671431535748	0.9105434256334586	0.20237018713911464	0.9791843795137077	188.0	3.569427000917167	124.0	0.28590985790379225
1114	Jan14_100x_M1BP_rep1_3R2_B-C-A_Position018_17_cmle.ics	44	1	0	2.166	1.7430385742657564	1.0	0.2981911840503626	3.379085536868258	0.90148133570681	0.9491573561377928	0.8999472229428129	0.8213921514254278	0.4417230009707398	0.9934405732597932	354.0	6.95147270574178	342.0	0.7885578338959432
1115	Jan14_100x_M1BP_rep1_3R2_B-C-A_Position018_17_cmle.ics	44	2	0	1.2995999999999999	1.466392331574739	1.0	0.2988952823564744	2.931551593890012	0.8103782952116002	0.8663309210938269	0.8103782952116002	0.7472113139698187	0.6060899259787557	0.9927598797141799	162.0	3.1288181391202143	106.0	0.24440681401453213
1116	Jan14_100x_M1BP_rep1_3R2_B-C-A_Position018_17_cmle.ics	45	1	0	2.166	0.23070632344123612	1.0	0.24905532773052413	2.1735509267966373	0.44174812922663786	0.6246363522239142	0.4387352425864977	0.188471887911884	0.8257483814824302	0.9748129391274041	394.0	7.541112709030902	367.0	0.8462009504088046
1117	Jan14_100x_M1BP_rep1_3R2_B-C-A_Position018_17_cmle.ics	46	1	0	2.166	0.10317500441073144	1.0	0.27719431506877007	2.5103418249014546	0.3119379290298057	0.5775059812624377	0.3127831317219328	0.051121346957941106	0.8781559676266155	0.9890956396119391	406.0	7.809285180495274	405.0	0.9338184875083538
1118	Jan14_100x_M1BP_rep1_3R2_B-C-A_Position018_17_cmle.ics	47	1	0	2.3826	0.0	1.0	0.17476928900060215	1.9168912302094558	0.04422385294032183	0.16481739359787922	0.04422385294032183	0.014847457324037793	0.9761949884960447	0.9140803595384689	346.0	6.889717302300963	253.0	0.5833483391101568
1119	Jan14_100x_M1BP_rep1_3R2_B-C-A_Position018_17_cmle.ics	47	2	0	2.166	2.166	1.0	0.30031277031819	2.6538930713834374	0.9598643667729887	0.9981682361645391	0.9576313807185343	0.8361873383655615	0.22435424836814585	0.9891880117854813	394.0	7.634733704392578	403.0	0.929207038187325
1120	Jan14_100x_M1BP_rep1_3R2_B-C-A_Position018_17_cmle.ics	47	3	0	1.7328	2.166	1.0	0.24701945227045138	1.727487274930994	0.9435606627878127	0.9899884439060045	0.943243261366659	0.8361873383655615	0.30174452224725	0.9745636768465692	296.0	5.608495262649808	238.0	0.5487624692024401
1121	Jan14_100x_M1BP_rep1_3R2_B-C-A_Position018_17_cmle.ics	48	1	0	2.166	1.0317500441073144	1.0	0.278301554020402	2.4205708579797944	0.7157361455748552	0.8236119727047146	0.7140663771712159	0.5939981389578164	0.6619101699203898	0.9858790531390118	392.0	7.426201550598914	385.0	0.8877039942980649
1122	Jan14_100x_M1BP_rep1_3R2_B-C-A_Position019_18_cmle.ics	1	1	0	2.166	0.1459114905355603	1.0	0.18966436587006183	1.8561863378499037	0.33545898645627437	0.5198893434573484	0.3318651561435693	0.13603274564457019	0.8449529222169707	0.8996033802977421	516.0	9.77602260993656	480.0	1.106747837046938
1123	Jan14_100x_M1BP_rep1_3R2_B-C-A_Position019_18_cmle.ics	2	1	0	2.3826	0.6606423714395955	1.0	0.26867864441101186	2.750513226385185	0.5962712012589614	0.7444242874628432	0.5934560237803812	0.40900288511977617	0.7235554166441567	0.966806661771253	444.0	8.58828226027786	456.0	1.051410445194591
1124	Jan14_100x_M1BP_rep1_3R2_B-C-A_Position019_18_cmle.ics	3	1	0	2.166	1.1736910802652911	1.0	0.2760983138605095	2.8420929212108303	0.7823370621635977	0.8781477405259787	0.7819921042977369	0.661582644786482	0.6007103823176532	0.9840416444390125	380.0	7.368676318698317	366.0	0.8438952257482901
1125	Jan14_100x_M1BP_rep1_3R2_B-C-A_Position019_18_cmle.ics	4	1	0	2.5991999999999997	1.6294049638174177	1.0	0.2758384621697405	2.8254861149407438	0.8590674817212034	0.9339046705821248	0.8566902393223861	0.7419693155939111	0.4924183350325124	0.9666573292375716	468.0	9.077816705525771	500.0	1.152862330257227
1126	Jan14_100x_M1BP_rep1_3R2_B-C-A_Position019_18_cmle.ics	5	1	0	2.166	0.0	1.0	0.2869160836351699	2.759552777806298	0.27788878600321654	0.49485620865805086	0.27041012985747137	0.0227150888976514	0.8890065493115649	0.9878439719238205	404.0	7.764589768584544	409.0	0.9430413861504117
1127	Jan14_100x_M1BP_rep1_3R2_B-C-A_Position019_18_cmle.ics	6	1	0	2.5991999999999997	0.20635000882146287	1.0	0.27620176275523	2.879246102109278	0.41552856190362647	0.6006610059477289	0.40092637974504686	0.17158115978505165	0.8227354790522403	0.9786156820608138	438.0	8.547817019907354	453.0	1.0444932712130475
1128	Jan14_100x_M1BP_rep1_3R2_B-C-A_Position019_18_cmle.ics	7	1	0	1.7328	0.10317500441073144	1.0	0.3160184425129263	2.573601347761948	0.3859848938976142	0.5378651640490748	0.3747851976181913	0.10686168724773208	0.8190690150374139	0.9975471523165139	242.0	4.682582127145167	199.0	0.4588392074423764
1129	Jan14_100x_M1BP_rep1_3R2_B-C-A_Position019_18_cmle.ics	8	1	0	2.3826	0.815064591942846	1.0	0.29447176073693826	3.121942850629847	0.6151709590938	0.7423939908703738	0.6148287993816973	0.48261828662517814	0.6802397152264934	0.9906374530869226	390.0	7.638963875932798	393.0	0.9061497915821805
1130	Jan14_100x_M1BP_rep1_3R2_B-C-A_Position019_18_cmle.ics	8	2	0	1.5162	2.0043779515382347	1.0	0.3099409229247099	2.912078837777682	0.8895307178913301	0.9259445620758225	0.8895307178913301	0.8478516395488322	0.5260042594476397	1.0180410901248107	156.0	3.064947649909288	102.0	0.23518391537247432
1131	Jan14_100x_M1BP_rep1_3R2_B-C-A_Position019_18_cmle.ics	9	1	0	2.3826	0.1459114905355603	1.0	0.2778059581532274	2.317260581756947	0.3893207036944715	0.5863774388723968	0.3893207036944715	0.12843406074614577	0.8430174295987898	0.9800447854197306	470.0	9.075701619755655	505.0	1.1643909535597992
1132	Jan14_100x_M1BP_rep1_3R2_B-C-A_Position019_18_cmle.ics	10	1	0	2.3826	1.5009357274113917	1.0	0.2837954897645015	3.3698388378478668	0.8774955208599948	0.9448265932940876	0.8749573415237608	0.768417797116287	0.45570609037598714	0.9952812424277143	382.0	7.483587477130303	374.0	0.8623410230324058
1133	Jan14_100x_M1BP_rep1_3R2_B-C-A_Position019_18_cmle.ics	11	1	0	2.166	1.3412750573395087	1.0	0.28068304473211253	2.9106555048080307	0.7972373282616663	0.8690479728190346	0.7949937099442315	0.68797608788248	0.6116982102944968	0.9943609466381922	352.0	6.883372044990631	329.0	0.7585834133092554
1134	Jan14_100x_M1BP_rep1_3R2_B-C-A_Position019_18_cmle.ics	11	2	0	1.083	1.0841098665386142	1.0	0.35840336189703553	3.025303132477931	0.6843134924172635	0.74783315007974	0.6825502956821491	0.6006285102968708	0.6639529565241584	1.0119890030059264	120.0	2.330645982037433	74.0	0.17062362487806956
1135	Jan14_100x_M1BP_rep1_3R2_B-C-A_Position019_18_cmle.ics	12	1	0	2.166	0.72222503087512	1.0	0.23269858021587517	1.6526778487289882	0.6018697197921051	0.7304265011732638	0.6017863617986988	0.43654372751939113	0.6677742243119106	0.921012269437207	482.0	9.203442598177514	480.0	1.106747837046938
1136	Jan14_100x_M1BP_rep1_3R2_B-C-A_Position019_18_cmle.ics	13	1	0	2.8158	0.20635000882146287	1.0	0.2661430451489607	2.9843514633948964	0.37797310719740257	0.5919264631016081	0.37797310719740257	0.15985980426710528	0.8457901488855157	0.9772929677052914	512.0	9.920684274519294	562.0	1.2958172592091233
1137	Jan14_100x_M1BP_rep1_3R2_B-C-A_Position019_18_cmle.ics	14	1	0	1.7328	1.3570553067512467	1.0	0.307267151400456	3.1282957237558584	0.8901803417996412	0.9461665565102445	0.8880464545368709	0.7990794070437164	0.4487153736675988	1.0007505550941285	254.0	4.9507545986095405	211.0	0.48650790336854977
1138	Jan14_100x_M1BP_rep1_3R2_B-C-A_Position019_18_cmle.ics	15	1	0	2.166	0.8815276241084421	1.0	0.1904517858214169	1.434141490114833	0.6396541997651973	0.77832497293671	0.6396934061410253	0.44143003077700504	0.6801672988806519	0.8664459233349366	756.0	14.10964109024562	853.0	1.966783135418829
1139	Jan14_100x_M1BP_rep1_3R2_B-C-A_Position019_18_cmle.ics	15	2	0	1.5162	0.0	1.0	0.19414444346677645	3.09785774971588	0.03276128326824349	0.12572940195029939	0.04437726117327258	0.0163784635021313	0.9827241927231325	0.8708435965456792	128.0	2.556238127361187	60.0	0.13834347963086724
1140	Jan14_100x_M1BP_rep1_3R2_B-C-A_Position019_18_cmle.ics	16	1	0	1.7328	1.9587150345353928	1.0	0.24094649743184327	2.5198410178366104	0.9936693086087434	0.9992647425352674	0.9915009221873287	0.9587383480384827	0.22128223752341825	0.9633301009217979	230.0	4.4846254022020515	161.0	0.37122167034282705
1141	Jan14_100x_M1BP_rep1_3R2_B-C-A_Position019_18_cmle.ics	17	1	0	1.5162	1.969554495985222	1.0	0.2704207741019571	2.010411038455979	0.9117816691413776	0.9612902038261893	0.9116139614599568	0.8365586383772441	0.49222062699027985	0.986991997582759	260.0	4.944409341299208	205.0	0.472673555405463
1142	Jan14_100x_M1BP_rep1_3R2_B-C-A_Position019_18_cmle.ics	17	2	0	1.2995999999999999	1.0521827216106825	1.0	0.24033853635917513	2.899384167928273	0.6578027021388865	0.7318170104674135	0.6578027021388865	0.5750082831232897	0.7216096858898456	0.9848375570975398	148.0	2.8393555045855337	83.0	0.1913751468226997
1143	Jan14_100x_M1BP_rep1_3R2_B-C-A_Position019_18_cmle.ics	17	3	0	1.7328	0.0	1.0	0.2895291789548354	2.845604424337777	0.16897162467838983	0.31953630871302763	0.13863289606623228	0.02160974831576493	0.9260972230182848	0.9835542238419358	250.0	4.837958525947663	200.0	0.46114493210289076
1144	Jan14_100x_M1BP_rep1_3R2_B-C-A_Position019_18_cmle.ics	18	1	0	2.166	0.0	1.0	0.2827433388230814	2.77536524571976	0.20848817714629694	0.4563676253302091	0.21171688829853388	0.02348402310344313	0.9042474398674217	0.9751616148039433	400.0	7.675198944763088	400.0	0.9222898642057815
1145	Jan14_100x_M1BP_rep1_3R2_B-C-A_Position019_18_cmle.ics	19	1	0	1.9493999999999998	1.4430823792346341	1.0	0.28330379971584146	2.6785494329420225	0.9249700890681083	0.9781051978552754	0.9168697655869189	0.8280719634865068	0.4795763552326886	0.9950209778765644	274.0	5.32749297119557	227.0	0.5233994979367811
1146	Jan14_100x_M1BP_rep1_3R2_B-C-A_Position019_18_cmle.ics	20	1	0	1.9493999999999998	0.0	1.0	0.24744708356945255	2.8280080814885507	0.19788120544337898	0.3981012274455792	0.17059501225713122	0.030400284122900478	0.9294769745685604	0.9541420995856787	290.0	5.568030022279304	231.0	0.5326223965788388
1147	Jan14_100x_M1BP_rep1_3R2_B-C-A_Position019_18_cmle.ics	21	1	0	1.9493999999999998	2.4538066185550647	1.0	0.13463199594873362	1.0353756819580802	0.9745361164933537	0.9922157259258633	0.9731188709418126	0.9341975005711288	0.23304071790924732	0.9601090861058031	572.0	10.95727839691573	472.0	1.0883020397628222
1148	Jan14_100x_M1BP_rep1_3R2_B-C-A_Position019_18_cmle.ics	22	1	0	2.8158	1.7328	1.0	0.29127525460485937	3.249474383168936	0.9474278969903193	0.9833046637285553	0.9436652729471935	0.8235668336618828	0.35556324911368664	0.9849542424286128	446.0	8.750003916390682	478.0	1.102136387725909
1149	Jan14_100x_M1BP_rep1_3R2_B-C-A_Position019_18_cmle.ics	23	1	0	2.3826	0.8344252714560013	1.0	0.2975290192716201	3.059435149541593	0.6767943255173118	0.8002117725103972	0.6716505498430843	0.5038170081392085	0.6946043959302908	0.9992450301963284	388.0	7.594268464022069	392.0	0.903844066921666
1150	Jan14_100x_M1BP_rep1_3R2_B-C-A_Position019_18_cmle.ics	24	1	0	2.5991999999999997	0.0	1.0	0.25132741228718347	3.401531179881735	0.3040646934799434	0.5367103472203688	0.28016938446893874	0.02259868157677013	0.8907625359204516	0.9711438385384653	450.0	8.839394740212152	450.0	1.0375760972315042
1151	Jan14_100x_M1BP_rep1_3R2_B-C-A_Position019_18_cmle.ics	25	1	0	3.2489999999999997	0.0	1.0	0.1485614429349778	2.5632687342708533	0.1319518840472263	0.29865253090652977	0.13132541285934055	0.020334365095546123	0.9515419995915453	0.8488630800755922	604.0	11.929862724732013	538.0	1.2404798673567763
1152	Jan14_100x_M1BP_rep1_3R2_B-C-A_Position019_18_cmle.ics	26	1	0	1.5162	0.20635000882146287	1.0	0.25103424899702936	2.057011682351183	0.40171200469876767	0.5419626056406965	0.38251449330534376	0.19593969914834836	0.8385823844613742	0.9814151901018008	248.0	4.746452616356092	184.0	0.42425333753465955
1153	Jan14_100x_M1BP_rep1_3R2_B-C-A_Position019_18_cmle.ics	27	1	0	1.9493999999999998	2.115483273066524	1.0	0.08191797351010685	1.8208975202077433	0.9418584063335216	0.9824883860143162	0.9407581340055815	0.8679104100095273	0.34629611897629053	0.5928669024982434	418.0	7.656163172832095	230.0	0.5303166719183244
1154	Jan14_100x_M1BP_rep1_3R2_B-C-A_Position019_18_cmle.ics	27	2	0	1.7328	0.3095250132321943	1.0	0.2592141188446328	2.7275930097267724	0.38287790771202374	0.5169530466161356	0.3931260380921868	0.20354616506614281	0.8283586664450825	0.9850388575227543	240.0	4.567670968713178	178.0	0.4104189895715728
1155	Jan14_100x_M1BP_rep1_3R2_B-C-A_Position019_18_cmle.ics	28	1	0	2.166	2.166	1.0	0.27307004896058773	3.518791436388751	0.9767445044288576	0.9904326635665424	0.9704286477038849	0.9074571831461545	0.3598042743756804	0.9997421060970131	270.0	5.284912645054949	218.0	0.5026479759921509
1156	Jan14_100x_M1BP_rep1_3R2_B-C-A_Position019_18_cmle.ics	28	2	0	1.9493999999999998	0.20635000882146287	1.0	0.26035773751703034	3.211320480299639	0.32165690842464095	0.4966298698039073	0.32165690842464095	0.17051444113338596	0.8626910174252432	0.9923683330464135	276.0	5.372188383106296	220.0	0.5072594253131798
1157	Jan14_100x_M1BP_rep1_3R2_B-C-A_Position019_18_cmle.ics	29	1	0	2.8158	0.0	1.0	0.11507276164329808	1.7804571170069294	0.13189806678383129	0.3038974465005686	0.09500155070815673	0.023976532616561564	0.9488678747012125	0.7981347805273666	528.0	10.395273814007231	387.0	0.8923154436190937
1158	Jan14_100x_M1BP_rep1_3R2_B-C-A_Position019_18_cmle.ics	30	1	0	3.0324	1.7153360421684174	1.0	0.2759999695063072	3.511179792979015	0.8507076725839701	0.9173629271348548	0.8482856331174744	0.7574791850292466	0.5210963718314354	0.992118032939165	498.0	9.79505838186755	549.0	1.2658428386224352
1159	Jan14_100x_M1BP_rep1_3R2_B-C-A_Position019_18_cmle.ics	31	1	0	2.5991999999999997	1.4094967255872226	1.0	0.29514807246849606	3.2317132856684077	0.803889892740755	0.8893023960813878	0.802681281686152	0.6897918237262716	0.5408747085395098	0.9959456315396216	460.0	9.016061302084946	504.0	1.162085228899285
1160	Jan14_100x_M1BP_rep1_3R2_B-C-A_Position019_18_cmle.ics	32	1	0	2.166	0.0	1.0	0.28663216039059713	2.6700847424795553	0.27964157967070474	0.5176570705645712	0.28731421394180445	0.022519591156902184	0.88642799409979	0.9864619641773072	412.0	7.943371416227458	421.0	0.9707100820765852
1161	Jan14_100x_M1BP_rep1_3R2_B-C-A_Position019_18_cmle.ics	33	1	0	2.166	1.4903888148537288	1.0	0.2908882086657216	3.3739256991056483	0.9199953718537506	0.9643766243013279	0.9141300865107337	0.8252296272562213	0.4131521239005302	0.9980981285250433	270.0	5.308317893895372	225.0	0.5187880486157521
1162	Jan14_100x_M1BP_rep1_3R2_B-C-A_Position019_18_cmle.ics	34	1	0	2.5991999999999997	0.5097226605744432	1.0	0.266984078905883	3.2395257513294387	0.49867332841272544	0.6617687692802665	0.4933552868146634	0.30590283691969944	0.7739306452066423	0.9827875982882426	490.0	9.592871485384208	527.0	1.2151168960911172
1163	Jan14_100x_M1BP_rep1_3R2_B-C-A_Position019_18_cmle.ics	35	1	0	2.5991999999999997	1.482302948152367	1.0	0.25992265551799804	3.072025406844592	0.8215487274860616	0.899936943013246	0.8201119860157163	0.7129430451735463	0.5706264517042444	0.9824386790123498	478.0	9.301293765079413	501.0	1.1551680549177414
1164	Jan14_100x_M1BP_rep1_3R2_B-C-A_Position019_18_cmle.ics	36	1	0	2.3826	1.3934633376079517	1.0	0.2991500575340605	3.2600063435529942	0.7969983457473707	0.8800345421662995	0.7958669398040611	0.6864184144888531	0.5693151406819883	0.9857522958623477	434.0	8.45842619608589	465.0	1.072161967139221
1165	Jan14_100x_M1BP_rep1_3R2_B-C-A_Position019_18_cmle.ics	37	1	0	1.5162	0.0	1.0	0.28063462954816604	2.8461528095992517	0.1905746822352361	0.399253237773422	0.1905746822352361	0.03333373417188759	0.9143296389356024	0.9727869755597905	224.0	4.327133917629446	167.0	0.3850560183059138
1166	Jan14_100x_M1BP_rep1_3R2_B-C-A_Position019_18_cmle.ics	38	1	0	1.7328	0.3720027687491155	1.0	0.2840253791836332	2.904432462872104	0.5312802339359285	0.6963616005913622	0.5266928286462806	0.34185409442228043	0.7701462312878758	1.001473968932844	238.0	4.640001801004549	184.0	0.42425333753465955
1167	Jan14_100x_M1BP_rep1_3R2_B-C-A_Position019_18_cmle.ics	39	1	0	2.166	3.284479080306471	1.0	0.2885306964123206	2.0909337112877693	0.9996321970385371	0.999887495564729	0.9983989753442203	0.991826120068195	0.049796220165808536	0.979833866695936	438.0	8.337169780343578	463.0	1.067550517818192
1168	Jan14_100x_M1BP_rep1_3R2_B-C-A_Position019_18_cmle.ics	40	1	0	1.7328	0.9512265400461282	1.0	0.2934495372487288	2.723336916219987	0.6479455443569302	0.7416908062212221	0.6479455443569302	0.5152976945727897	0.6951037347553802	0.9883894865634778	232.0	4.4825103164319415	180.0	0.4150304388926017
1169	Jan14_100x_M1BP_rep1_3R2_B-C-A_Position019_18_cmle.ics	40	2	0	1.5162	0.0	1.0	0.2083837000251576	1.2186349250096984	0.16876142140081238	0.31938226680392295	0.13979794594335784	0.02111512772018865	0.9418459153338676	0.9307910856795634	384.0	7.130393658753904	323.0	0.7447490653461686
1170	Jan14_100x_M1BP_rep1_3R2_B-C-A_Position019_18_cmle.ics	41	1	0	2.3826	1.3229242629964544	1.0	0.2604812803433307	2.4501499553837025	0.7852953850573533	0.8741263620134201	0.7825621242279359	0.6669115383826155	0.6229335016031788	0.9727263461828769	470.0	9.122512117436495	489.0	1.127499358991568
1171	Jan14_100x_M1BP_rep1_3R2_B-C-A_Position019_18_cmle.ics	42	1	0	2.3826	1.9711556915503592	1.0	0.24883790156493807	2.1623759565599756	0.9247333308362362	0.968193225375501	0.9231976161046117	0.8523924271367869	0.4353166297360667	0.9858158984811187	472.0	9.073586533985548	481.0	1.1090535617074524
1172	Jan14_100x_M1BP_rep1_3R2_B-C-A_Position019_18_cmle.ics	43	1	0	2.166	0.20635000882146287	1.0	0.19978974842966027	1.685526643500688	0.3765067943911055	0.5682429943000802	0.3709585834723998	0.16484471511237295	0.8465188469063428	0.8468946840747815	480.0	9.252368181628464	442.0	1.0191302999473888
1173	Jan14_100x_M1BP_rep1_3R2_B-C-A_Position019_18_cmle.ics	44	1	0	2.166	0.0	1.0	0.24128463998779426	2.8583728730280393	0.1668431790926223	0.3762245549550672	0.1666407089569673	0.02957232077499338	0.9567641115031976	0.9321928182663789	314.0	6.151185462888886	257.0	0.5925712377522147
1174	Jan14_100x_M1BP_rep1_3R2_B-C-A_Position019_18_cmle.ics	45	1	0	2.3826	0.9971598751598192	1.0	0.29107958248721216	2.7138372794799044	0.677660412416941	0.8025851796497889	0.677660412416941	0.5647143174519823	0.6255868034700817	0.9826880593346548	456.0	8.809644234061395	494.0	1.1390279822941403
1175	Jan14_100x_M1BP_rep1_3R2_B-C-A_Position019_18_cmle.ics	46	1	0	2.166	1.740771385367085	1.0	0.30401856328665605	2.9052236654705377	0.9215856821165196	0.9737195974429301	0.9171620366911772	0.8274378074940503	0.41739319695068167	0.9953654631373055	374.0	7.281400580646968	375.0	0.8646467476929202
1176	Jan14_100x_M1BP_rep1_3R2_B-C-A_Position019_18_cmle.ics	48	1	0	2.166	1.8497044106137501	1.0	0.2681202722181721	3.400217200383963	0.7736880977879538	0.8236834816647587	0.7723863510469368	0.6899534694781935	0.6277024629827815	0.993398123520047	300.0	5.885128077194623	253.0	0.5833483391101568
1177	Jan14_100x_M1BP_rep1_3R2_B-C-A_Position019_18_cmle.ics	48	2	0	3.0324	0.0	1.0	0.18942046385620492	2.7570040687419506	0.11007422726097714	0.25833579526570405	0.12049189408766942	0.014755899405443333	0.9661841964240934	0.934924239599669	568.0	11.242371554540988	554.0	1.2773714619250076
1178	Jan14_100x_M1BP_rep1_3R2_B-C-A_Position019_18_cmle.ics	48	3	0	1.5162	0.2918229810711206	1.0	0.31385924326056147	3.0446269171043356	0.2993149673178478	0.39308412422910743	0.30171719782857565	0.14301303593190295	0.8944492485497346	0.9994159789568707	200.0	3.8844099700623778	149.0	0.34355297441665367
1179	Jan14_100x_M1BP_rep1_3R2_B-C-A_Position019_18_cmle.ics	48	4	0	1.2995999999999999	2.3010738268971607	1.0	0.3121890240836562	2.4012040530671195	0.8447856272388198	0.8810323497913513	0.8446785331806935	0.8053196203700285	0.5556581694883547	0.9956836803138971	182.0	3.4821512628658207	129.0	0.29743848120636457
1180	Jan14_100x_M1BP_rep1_3R2_B-C-A_Position019_18_cmle.ics	49	1	0	1.9493999999999998	1.2594114294931633	1.0	0.26369319124098356	2.609593270274466	0.8763042144026186	0.9438761593016912	0.8758439034369886	0.7553788188761593	0.4367464729281697	0.9849936870720241	288.0	5.523334610368571	236.0	0.5441510198814111
1181	Jan14_100x_M1BP_rep1_3R2_B-C-A_Position019_18_cmle.ics	51	1	0	2.166	0.8595614345612763	1.0	0.31193023875681225	3.009213686370829	0.6451971214017522	0.7731813204005006	0.6443992490613266	0.48602745619524407	0.7185344056293822	0.9906304798728738	346.0	6.725880560418028	338.0	0.7793349352538855
1182	Jan14_100x_M1BP_rep1_3R2_B-C-A_Position019_18_cmle.ics	51	2	0	1.5162	1.8148458414482778	1.0	0.28150518806062647	2.784549395033041	0.869395337922403	0.9129458698372966	0.8684527534418023	0.7995384856070088	0.5801214972815593	0.9952862140383941	198.0	3.8397145581516496	139.0	0.32049572781150915
1183	Jan14_100x_M1BP_rep1_3R2_B-C-A_Position019_18_cmle.ics	52	1	0	2.3826	0.20635000882146287	1.0	0.2683408452609881	2.799666968262422	0.3883340694573948	0.5836502756375652	0.3789157710490586	0.15060280381475846	0.8397668798574126	0.9859348172475499	466.0	9.033121293615041	490.0	1.1298050836520823
1184	Jan14_100x_M1BP_rep1_3R2_B-C-A_Position019_18_cmle.ics	53	1	0	1.5162	0.5556144027286182	1.0	0.22615746287985547	1.8863080931527278	0.683676945789414	0.8391181359239338	0.6608921879355378	0.4225762158925493	0.7143088658284056	0.9586930900984157	266.0	5.125306074712234	194.0	0.44731058413980407
1185	Jan14_100x_M1BP_rep1_3R2_B-C-A_Position019_18_cmle.ics	55	1	0	1.9493999999999998	1.0542408233015097	1.0	0.28062644458104213	3.2340673521609147	0.7888063462132419	0.8855682169156494	0.7869857112668043	0.6727693157988849	0.5273650945012865	0.9956424941140172	290.0	5.661651017640979	246.0	0.5672082664865556
1186	Jan14_100x_M1BP_rep1_3R2_B-C-A_Position019_18_cmle.ics	56	1	0	2.5991999999999997	0.5158750220536572	1.0	0.2790428188413902	3.635281934736812	0.5212188474740107	0.6687617751961228	0.5206191795289474	0.33201018540479826	0.729306215869982	0.9985030617078918	432.0	8.530757028377264	446.0	1.0283531985894465
1187	Jan14_100x_M1BP_rep1_3R2_B-C-A_Position019_18_cmle.ics	57	1	0	2.166	0.3720027687491155	1.0	0.2977967827295455	2.6504134456918162	0.4859507232107274	0.6310945448578194	0.45696134280422906	0.2696298380101742	0.8122225846191508	0.9895020217569422	410.0	7.968891750837987	426.0	0.9822387053791574
1188	Jan14_100x_M1BP_rep1_3R2_B-C-A_Position019_18_cmle.ics	58	1	0	2.8158	0.0	1.0	0.20258432400951532	3.182460170251817	0.186225508867439	0.3356574167835676	0.1452745700987542	0.022609879135273733	0.9424411322176468	0.8719365633221335	472.0	9.331044271230159	434.0	1.0006845026632731
1189	Jan14_100x_M1BP_rep1_3R2_B-C-A_Position019_18_cmle.ics	59	1	0	2.8158	2.5991999999999997	1.0	0.2570133914134893	2.5486107523943593	0.9575190695849762	0.9845878523272498	0.9559278253951112	0.8843890570004826	0.3699361262643692	0.9696519062256087	576.0	11.187100713779701	659.0	1.5194725512790253
1190	Jan14_100x_M1BP_rep1_3R2_B-C-A_Position019_18_cmle.ics	59	2	0	1.9493999999999998	3.6822	1.0	0.31268262028519817	3.089469962878276	0.989414479440552	0.9960152777073742	0.9850132126162302	0.9725730771180408	0.27685567243375825	0.9944884187834506	282.0	5.482869369998064	249.0	0.5741254404680991
1191	Jan14_100x_M1BP_rep1_3R2_B-C-A_Position019_18_cmle.ics	60	1	0	1.2995999999999999	0.0	1.0	0.28610847979324433	3.0096469940053248	0.23212921948984266	0.4512944860241332	0.23896441118069345	0.031230907285779746	0.9153232959098111	1.0031548119424962	156.0	3.041542401068868	98.0	0.2259610167304165
1192	Jan14_100x_M1BP_rep1_3R2_B-C-A_Position019_18_cmle.ics	60	2	0	1.5162	0.8058225447605828	1.0	0.25155236912521917	2.7834148633278444	0.6753093019703681	0.7686631281502978	0.6722735604093478	0.5654880097754696	0.6970690746951642	0.9774411797676382	178.0	3.4161656878847833	112.0	0.25824116197761887
1193	Jan14_100x_M1BP_rep1_3R2_B-C-A_Position020_19_cmle.ics	1	1	0	1.9493999999999998	0.0	1.0	0.2418564664858071	1.7160557089275132	0.16895145122755395	0.40547055958168066	0.16779497579354427	0.01944137928749184	0.9235546261468813	0.9318243086317104	554.0	10.297561952474515	603.0	1.3903519702902158
1194	Jan14_100x_M1BP_rep1_3R2_B-C-A_Position020_19_cmle.ics	2	1	0	2.166	1.449626260897894	1.0	0.30168015357020267	3.0968068669013755	0.834621038596971	0.9136610714163619	0.8356893781409183	0.7510576561485077	0.49255207371991633	0.9903460610846115	326.0	6.349142187831998	304.0	0.700940296796394
1195	Jan14_100x_M1BP_rep1_3R2_B-C-A_Position020_19_cmle.ics	2	2	0	1.7328	0.10317500441073144	1.0	0.281424134121645	3.17604600016365	0.2939044818980548	0.45309562066254144	0.28711838911490206	0.08006563878158011	0.8870649086543966	0.9947557784547508	222.0	4.352654252239976	165.0	0.3804445689848849
1196	Jan14_100x_M1BP_rep1_3R2_B-C-A_Position020_19_cmle.ics	4	1	0	1.7328	1.1321417835580119	1.0	0.18700160984021733	1.2573099590065009	0.8585080131815396	0.9370419074463124	0.8467253094989863	0.6409418828226098	0.48007782294424467	0.8139697108829214	446.0	8.375519934943974	383.0	0.8830925449770358
1197	Jan14_100x_M1BP_rep1_3R2_B-C-A_Position020_19_cmle.ics	5	1	0	1.7328	0.0	1.0	0.16506536470240996	2.132194681620709	0.08680479226203561	0.27234465450282114	0.08680479226203561	0.03164156957573093	0.9440435112657147	0.8727332492591335	232.0	4.50591556527236	135.0	0.31127282916945126
1198	Jan14_100x_M1BP_rep1_3R2_B-C-A_Position020_19_cmle.ics	5	2	0	1.083	0.8595614345612763	1.0	0.25075954422735086	2.3304255089802193	0.7404466183043893	0.8193375833516524	0.7296292225397524	0.6138711804792262	0.5760338677997787	0.9379294312079113	140.0	2.6605738569426194	78.0	0.17984652352012742
1199	Jan14_100x_M1BP_rep1_3R2_B-C-A_Position020_19_cmle.ics	6	1	0	2.8158	0.0	1.0	0.27717395643280396	2.4912123546093357	0.299294119934792	0.5399366717333601	0.29321732873981937	0.01357879248487284	0.9115612649792492	0.9667315408744613	696.0	13.353909953934236	909.0	2.095903716407639
1200	Jan14_100x_M1BP_rep1_3R2_B-C-A_Position020_19_cmle.ics	6	2	0	1.7328	1.1672919242844824	1.0	0.22107195072599672	1.8247756122376255	0.5992996295588088	0.6988755505572822	0.5992996295588088	0.48076006883789063	0.7513335808733363	0.8804713500002613	314.0	6.034159218686787	246.0	0.5672082664865556
1201	Jan14_100x_M1BP_rep1_3R2_B-C-A_Position020_19_cmle.ics	6	3	0	0.8664	0.3720027687491155	1.0	0.31319262146556703	1.6310365968238232	0.299294119934792	0.39468920859112433	0.299294119934792	0.1983983198887704	0.9066638822696405	0.9970983861014769	130.0	2.4136915485485564	78.0	0.17984652352012742
1202	Jan14_100x_M1BP_rep1_3R2_B-C-A_Position020_19_cmle.ics	8	1	0	1.9493999999999998	1.1535316172061807	1.0	0.2883179289506577	3.0987856083061227	0.8087421145694188	0.8796164032398792	0.8065569719946568	0.6939873833110701	0.5157320017425856	0.9951646707432401	274.0	5.374303468876407	229.0	0.5280109472578101
1203	Jan14_100x_M1BP_rep1_3R2_B-C-A_Position020_19_cmle.ics	9	1	0	2.166	0.20635000882146287	1.0	0.2867604460352565	2.4471338743376174	0.4294808249787004	0.6203495817771657	0.42591749141316987	0.17775944015475048	0.7985884714298309	0.9797601675155607	380.0	7.298460572177058	373.0	0.8600352983718913
1204	Jan14_100x_M1BP_rep1_3R2_B-C-A_Position020_19_cmle.ics	10	1	0	2.166	0.928575039696583	1.0	0.3053054085121276	3.187592026682241	0.649777828851605	0.7667911591205087	0.6451773538650118	0.5039109783191603	0.726072050023786	0.9998422222107376	336.0	6.5492139985452225	320.0	0.7378318913646253
1205	Jan14_100x_M1BP_rep1_3R2_B-C-A_Position020_19_cmle.ics	10	2	0	1.7328	0.0	1.0	0.28721793698886766	2.640379911223002	0.17224009806174825	0.3533249061518425	0.17224009806174825	0.020886003217651116	0.9275295960359946	0.9881037252106241	254.0	4.880538852088281	204.0	0.47036783074494865
1206	Jan14_100x_M1BP_rep1_3R2_B-C-A_Position020_19_cmle.ics	11	1	0	3.0324	0.0	1.0	0.18135099348752837	2.9692575964302708	0.1644890127461282	0.4251564712869478	0.14473936680524466	0.022371967654986523	0.9179223695393345	0.8771922949219441	492.0	9.614161648454516	437.0	1.0076016766448164
1207	Jan14_100x_M1BP_rep1_3R2_B-C-A_Position020_19_cmle.ics	12	1	0	2.5991999999999997	1.8810907217703936	1.0	0.2744629699033972	2.9246536745450444	0.9077454238630689	0.9505493086287948	0.8968840941573537	0.8333347683088527	0.451486887643506	0.970302672529784	446.0	8.70319341870985	464.0	1.0698562424787068
1208	Jan14_100x_M1BP_rep1_3R2_B-C-A_Position020_19_cmle.ics	13	1	0	2.3826	0.0	1.0	0.28830721150138544	3.184617228737354	0.1529874710936397	0.3144793276027655	0.13883205379814165	0.014651523014732054	0.9519024397755868	0.982286242321641	358.0	6.9472425342015605	342.0	0.7885578338959432
1209	Jan14_100x_M1BP_rep1_3R2_B-C-A_Position020_19_cmle.ics	13	2	0	2.166	0.0	1.0	0.25779399351967025	1.9665212461273178	0.24283728726608964	0.4997434964417588	0.24005750451863828	0.014651523014732054	0.9156712007678925	0.9208480213986133	576.0	10.859427230013807	660.0	1.5217782759395395
1210	Jan14_100x_M1BP_rep1_3R2_B-C-A_Position020_19_cmle.ics	14	1	0	2.166	2.1633937815529056	1.0	0.28167213430477617	3.311001517463374	0.9773865094698839	0.9930403756927894	0.9724082979593563	0.9441114668095728	0.2951208750619358	1.001125964816044	318.0	6.2405762867103425	283.0	0.6525200789255905
1211	Jan14_100x_M1BP_rep1_3R2_B-C-A_Position020_19_cmle.ics	15	1	0	2.3826	0.0	1.0	0.28559391414265195	3.3585448400054334	0.16716656372855404	0.36987451412594446	0.17651975487168486	0.02082740052295027	0.9406563078958331	0.9710465569350255	398.0	7.794340274735294	399.0	0.9199841395452671
1212	Jan14_100x_M1BP_rep1_3R2_B-C-A_Position020_19_cmle.ics	15	2	0	1.5162	1.8951854028581037	1.0	0.22323123789479585	2.7238820364358007	0.8805868581931957	0.925481436005163	0.8766665803712429	0.8220101409450828	0.5463820281651179	0.9249074209399248	218.0	4.099426686535578	143.0	0.3297186264535669
1213	Jan14_100x_M1BP_rep1_3R2_B-C-A_Position020_19_cmle.ics	17	1	0	2.8158	0.0	1.0	0.16542399058106852	2.172563720417486	0.1693287251996544	0.35869354565201594	0.135159360136952	0.02106969533022715	0.9436871663877506	0.8688326596102224	552.0	10.884808259255145	496.0	1.143639431615169
1214	Jan14_100x_M1BP_rep1_3R2_B-C-A_Position020_19_cmle.ics	18	1	0	3.0324	1.7328	1.0	0.28884395989797557	2.5643830587251113	0.9205704607567651	0.9998787482197159	0.9204511336079141	0.7110993494745756	0.3264945852990622	0.96441439126034	750.0	14.443659831321849	1038.0	2.3933421976140035
1215	Jan14_100x_M1BP_rep1_3R2_B-C-A_Position020_19_cmle.ics	19	1	0	1.5162	1.4772412513556012	1.0	0.2815050773259216	2.5865311482393296	0.9490554492312099	0.9854704526813264	0.9490554492312099	0.891763985991225	0.28693889242337756	0.9947348404380435	212.0	4.035556197324651	154.0	0.3550815977192259
1216	Jan14_100x_M1BP_rep1_3R2_B-C-A_Position020_19_cmle.ics	20	1	0	2.3826	0.0	1.0	0.17287339897944687	2.3844214795065883	0.1610325704912911	0.3348355854096696	0.11194251347340467	0.028317581816761698	0.9472678706675645	0.9222316110219371	350.0	6.862081881920325	256.0	0.5902655130917002
1217	Jan14_100x_M1BP_rep1_3R2_B-C-A_Position020_19_cmle.ics	21	1	0	1.7328	0.3095250132321943	1.0	0.3337299367410128	2.74202802423283	0.4642629307130844	0.6363079013429881	0.4642629307130844	0.2610666025964988	0.8003921384892194	0.9972370648995463	270.0	5.191291649693273	241.0	0.5556796431839834
1218	Jan14_100x_M1BP_rep1_3R2_B-C-A_Position020_19_cmle.ics	22	1	0	2.166	0.0	1.0	0.2880527556651564	2.248403286690879	0.27437511925205116	0.4805114415409806	0.27437511925205116	0.02187359948172504	0.9005814772546313	0.9776401495551653	430.0	8.181793381541084	450.0	1.0375760972315042
1219	Jan14_100x_M1BP_rep1_3R2_B-C-A_Position020_19_cmle.ics	23	1	0	2.3826	0.20635000882146287	1.0	0.2645999334001833	2.3005680103132513	0.396301722015731	0.5962645939521612	0.38355711062952247	0.14794726200709468	0.8529140407384781	0.9852570299703869	472.0	8.979965538623867	496.0	1.143639431615169
1220	Jan14_100x_M1BP_rep1_3R2_B-C-A_Position020_19_cmle.ics	24	1	0	2.166	0.23070632344123612	1.0	0.31070696573964984	2.607144134431522	0.41436970710394305	0.5950306234032433	0.41436970710394305	0.18390469231938567	0.8194859131565005	0.9966215804359452	364.0	7.011113023412487	364.0	0.8392837764272613
1221	Jan14_100x_M1BP_rep1_3R2_B-C-A_Position020_19_cmle.ics	25	1	0	2.8158	2.225825273400004	1.0	0.2534497694820693	3.195144372479114	0.939436516837035	0.9734027697212662	0.9386888725610254	0.8900082068998114	0.3532369024496745	0.9410235848919709	458.0	8.994771139014643	464.0	1.0698562424787068
1222	Jan14_100x_M1BP_rep1_3R2_B-C-A_Position020_19_cmle.ics	26	1	0	2.3826	2.440836421860407	1.0	0.2639298778814291	2.068945508312713	0.8842037366688694	0.9319784298908215	0.8815114253282786	0.7911221705436161	0.5591880323340718	0.9592995013994903	624.0	11.861901369350061	753.0	1.736210669367384
1223	Jan14_100x_M1BP_rep1_3R2_B-C-A_Position020_19_cmle.ics	26	2	0	1.083	2.2152612910684377	1.0	0.19478938271899104	1.0419631497212039	0.83301504089847	0.89004366508469	0.8316269907768971	0.7498434886537179	0.5874720266134482	0.8387880543705578	226.0	4.254803085338073	141.0	0.325107177132538
1224	Jan14_100x_M1BP_rep1_3R2_B-C-A_Position020_19_cmle.ics	26	3	0	1.5162	3.0324	1.0	0.29783744644865845	3.133567705528067	0.9662235867341615	0.9773841104622302	0.9531683271624651	0.9005141160586965	0.42215011477064773	0.9787254924800495	182.0	3.5289617605466606	126.0	0.2905213072248212
1225	Jan14_100x_M1BP_rep1_3R2_B-C-A_Position020_19_cmle.ics	26	4	0	1.7328	0.0	1.0	0.149007002805372	1.5459266317821738	0.10094033281584464	0.23061709736270478	0.10094033281584464	0.013250503523876675	0.9622681159842594	0.8032270080411829	362.0	6.825986118459248	250.0	0.5764311651286135
1226	Jan14_100x_M1BP_rep1_3R2_B-C-A_Position020_19_cmle.ics	27	1	0	2.5991999999999997	2.5991999999999997	1.0	0.2816706694700608	2.4280465177649826	0.9748969505751909	0.9897639068079973	0.9659046347545224	0.9202455824200825	0.3658121550018592	0.9625327810340347	566.0	10.823192161183522	672.0	1.549446971865713
1227	Jan14_100x_M1BP_rep1_3R2_B-C-A_Position020_19_cmle.ics	28	1	0	1.5162	0.9971598751598192	1.0	0.26962149742260655	2.851839074346759	0.7983282046571442	0.8855233546135122	0.7955724980480412	0.6866945299223809	0.5050268045035208	0.9726936919689942	216.0	4.1249470211461094	155.0	0.35738732237974036
1228	Jan14_100x_M1BP_rep1_3R2_B-C-A_Position020_19_cmle.ics	28	2	0	1.083	1.0542408233015097	1.0	0.259770442543706	2.1545821713590807	0.8004225416800624	0.8522849400633813	0.7956643549350112	0.7133973269645891	0.5379226995415204	0.9807203043259214	120.0	2.2604302355161723	63.0	0.1452606536124106
1229	Jan14_100x_M1BP_rep1_3R2_B-C-A_Position020_19_cmle.ics	29	1	0	2.3826	2.8530552313243036	1.0	0.28709856951138846	2.865704862007541	0.9933152681070992	0.9999304608427249	0.9925436077812074	0.9707240147871653	0.10974092366050268	0.9835267694639049	426.0	8.279644548442977	443.0	1.021436024607903
1230	Jan14_100x_M1BP_rep1_3R2_B-C-A_Position020_19_cmle.ics	30	1	0	3.2489999999999997	0.3720027687491155	1.0	0.20385069682275325	2.783939176411384	0.50161159062391	0.6749718372534006	0.49892761071667674	0.21512830586546827	0.8053209991314144	0.828488483076547	758.0	14.31817324403927	886.0	2.042872049215806
1231	Jan14_100x_M1BP_rep1_3R2_B-C-A_Position020_19_cmle.ics	30	2	0	1.083	1.5510604201464577	1.0	0.28758054650375425	2.6358863027795607	0.6910797256287008	0.7415531804861231	0.6910797256287008	0.6341548971107628	0.7311748975288462	0.9832621307222639	116.0	2.2178499093755555	63.0	0.1452606536124106
1232	Jan14_100x_M1BP_rep1_3R2_B-C-A_Position020_19_cmle.ics	31	1	0	2.5991999999999997	2.038606639979773	1.0	0.2599465808106357	2.393554820186909	0.8708043367202134	0.9403735028665493	0.8667332690015326	0.762448771073395	0.5260347396296751	0.9556991659912456	666.0	12.636668277592443	824.0	1.8999171202639102
1233	Jan14_100x_M1BP_rep1_3R2_B-C-A_Position020_19_cmle.ics	31	2	0	0.8664	2.3825999999999996	1.0	0.2840517632309768	1.987759513612723	0.9020400749276267	0.9514525742180848	0.9020400749276267	0.8529113924050633	0.3609096999595741	0.9892464889622496	114.0	2.1497492486244063	61.0	0.1406492042913817
1234	Jan14_100x_M1BP_rep1_3R2_B-C-A_Position020_19_cmle.ics	32	1	0	2.5991999999999997	1.8018739878865302	1.0	0.2482837532439857	2.154735839725518	0.9034007298840426	0.9581916975690152	0.8935119783389252	0.8015204691270822	0.3640415106315123	0.9758247587127629	514.0	9.96537968643002	546.0	1.2589256646408917
1235	Jan14_100x_M1BP_rep1_3R2_B-C-A_Position020_19_cmle.ics	33	1	0	2.3826	0.9342894015681998	1.0	0.2705489060121873	2.6757811666320515	0.6758359975805754	0.7995420375010801	0.6726000172816037	0.5270327486390737	0.6840376469759003	0.9754833136410662	414.0	8.011472076978606	412.0	0.9499585601319551
1236	Jan14_100x_M1BP_rep1_3R2_B-C-A_Position020_19_cmle.ics	33	2	0	1.083	1.3412750573395087	1.0	0.31254639830293274	2.6346012990011056	0.7422924047351595	0.794582217229759	0.7402402142918862	0.6763674068953599	0.5647138666719684	1.009522505954697	98.0	1.8624016998598363	51.0	0.11759195768623716
1237	Jan14_100x_M1BP_rep1_3R2_B-C-A_Position020_19_cmle.ics	34	1	0	1.7328	0.6016084874694266	1.0	0.2888476354571453	2.5940141489201025	0.6039692732691981	0.7386491223818871	0.6015702619526498	0.45411587951632054	0.6848076175751903	0.9893206959978403	288.0	5.523334610368574	247.0	0.5695139911470701
1238	Jan14_100x_M1BP_rep1_3R2_B-C-A_Position020_19_cmle.ics	35	1	0	2.8158	0.0	1.0	0.2718123722019511	3.541563821209028	0.2661716756450241	0.487159767507797	0.26447760136092996	0.020635455060958322	0.9137520099725519	0.981517698636455	506.0	9.973840029510466	558.0	1.2865943605670653
1239	Jan14_100x_M1BP_rep1_3R2_B-C-A_Position020_19_cmle.ics	36	1	0	3.0324	0.2918229810711206	1.0	0.24021505868086326	2.3917033743404272	0.4074299792307254	0.5932278007876096	0.4015876496190573	0.1346532670604139	0.8606309344513211	0.9084242637634099	840.0	16.057064137017548	1122.0	2.587023069097217
1240	Jan14_100x_M1BP_rep1_3R2_B-C-A_Position020_19_cmle.ics	37	1	0	2.3826	1.7703076583449529	1.0	0.2811352360450061	1.6630241466317284	0.8864788596011924	0.9639285244949198	0.884497271425706	0.7661535748127347	0.4975711152405167	0.9691676466651009	514.0	9.684516700344977	581.0	1.3396260277588978
1241	Jan14_100x_M1BP_rep1_3R2_B-C-A_Position020_19_cmle.ics	38	1	0	1.7328	1.3477239015757756	1.0	0.2794651746549286	2.461406307489784	0.895210105295938	0.9503882909359855	0.8932637848148076	0.7964586698845832	0.4366627322442617	0.9908145885287044	258.0	4.969929675909738	206.0	0.47497928006597756
1242	Jan14_100x_M1BP_rep1_3R2_B-C-A_Position020_19_cmle.ics	39	1	0	2.166	1.8532166921928226	1.0	0.2953959057159339	2.6692298734475304	0.9088568461222617	0.9597734463686206	0.907272419872956	0.825445016061638	0.44385818010467815	0.9847864765360372	404.0	7.741184519744125	415.0	0.9568757341134986
1243	Jan14_100x_M1BP_rep1_3R2_B-C-A_Position020_19_cmle.ics	40	1	0	2.5991999999999997	0.5097226605744432	1.0	0.28726482062521835	2.9585126464480296	0.4929342460463473	0.659860178583789	0.4929342460463473	0.2992881421384152	0.7839545401346365	0.9887279715685604	492.0	9.497135404252418	550.0	1.26814856328295
1244	Jan14_100x_M1BP_rep1_3R2_B-C-A_Position020_19_cmle.ics	41	1	0	2.3826	0.7540056732031717	1.0	0.2878223129676172	3.020158876717369	0.6547075218101159	0.7862052047429787	0.6473357850817157	0.43774428154427164	0.730562011439935	0.9679043098507404	454.0	8.788354070991076	488.0	1.1251936343310536
1245	Jan14_100x_M1BP_rep1_3R2_B-C-A_Position020_19_cmle.ics	42	1	0	2.5991999999999997	0.0	1.0	0.19659885143673583	2.6451875428484573	0.1468561411285854	0.4044299142629739	0.16856241877147204	0.022197426881731264	0.9404455680364667	0.8939084286096	450.0	8.698963247169628	398.0	0.9176784148847528
1246	Jan14_100x_M1BP_rep1_3R2_B-C-A_Position020_19_cmle.ics	43	1	0	2.166	1.30507204614332	1.0	0.25172772227992274	1.9852478808239549	0.7716649949849549	0.860653113185711	0.7714451045444024	0.6558579584908572	0.581846562198173	0.9827804426044464	494.0	9.471615069641885	518.0	1.194365374146487
1247	Jan14_100x_M1BP_rep1_3R2_B-C-A_Position020_19_cmle.ics	44	1	0	1.2995999999999999	0.815064591942846	1.0	0.15419774423867272	1.5232151379959535	0.8016830190544448	0.9129945876479747	0.801571806341596	0.6153337617082273	0.5170335769977213	0.7961294677246495	268.0	5.0295699935804405	162.0	0.37352739500334153
1248	Jan14_100x_M1BP_rep1_3R2_B-C-A_Position021_20_cmle.ics	1	1	0	1.9493999999999998	0.0	1.0	0.16021076741952975	2.8809429027978095	0.07134296208334484	0.20642622407555716	0.07134296208334484	0.024857087625307226	0.9550525553424243	0.8777997274048844	232.0	4.6463470583148805	133.0	0.3066613798484224
1249	Jan14_100x_M1BP_rep1_3R2_B-C-A_Position021_20_cmle.ics	1	2	0	1.2995999999999999	0.2918229810711206	1.0	0.15707963267948966	2.505380424834209	0.3604816216066941	0.5024522935019745	0.3604816216066941	0.20642622407555716	0.83797618075886	0.7863807571200723	180.0	3.390645353274252	90.0	0.20751521944630086
1250	Jan14_100x_M1BP_rep1_3R2_B-C-A_Position021_20_cmle.ics	1	3	0	1.083	0.10317500441073144	1.0	0.23543358560236521	2.89498334676844	0.2748225677280384	0.39525282372759657	0.24113114799370358	0.08486923862914585	0.8708478033549397	0.9160371744111806	124.0	2.37322630817805	63.0	0.1452606536124106
1251	Jan14_100x_M1BP_rep1_3R2_B-C-A_Position021_20_cmle.ics	2	1	0	2.5991999999999997	1.1872177544577784	1.0	0.28498716809556834	2.9970710073278615	0.7546488259169581	0.8567237763309412	0.7531776646190086	0.6210139628969618	0.6462600197391601	0.9786438844441976	436.0	8.526526856837044	457.0	1.0537161698551054
1252	Jan14_100x_M1BP_rep1_3R2_B-C-A_Position021_20_cmle.ics	3	1	0	1.7328	2.5991999999999997	1.0	0.2831554328544259	3.194890897155662	0.9504089185534246	0.9829841394906605	0.9466871725715844	0.863956452730985	0.4116941144474078	1.0026133565118782	226.0	4.395234578380594	170.0	0.39197319228745714
1253	Jan14_100x_M1BP_rep1_3R2_B-C-A_Position021_20_cmle.ics	3	2	0	2.5991999999999997	0.2918229810711206	1.0	0.2789780363011966	2.9244218146698144	0.3314948728924311	0.5028476565311434	0.3276538037569747	0.14372947357655053	0.8786814478254142	0.974480321677192	530.0	10.276132484035013	606.0	1.3972691442717593
1254	Jan14_100x_M1BP_rep1_3R2_B-C-A_Position021_20_cmle.ics	3	3	0	1.9493999999999998	0.65253602307166	1.0	0.2467326461722412	1.8284104528317922	0.41733367678198713	0.5491156828504218	0.4158828587554784	0.3224092670527939	0.8330729806500461	0.950324307496517	330.0	6.321506767451359	280.0	0.6456029049440472
1255	Jan14_100x_M1BP_rep1_3R2_B-C-A_Position021_20_cmle.ics	4	1	0	2.8158	0.65253602307166	1.0	0.2836282215724763	2.8124779948678174	0.549698131230253	0.6877081853584462	0.549698131230253	0.3734768791790149	0.7392252908660475	0.971875912440562	554.0	10.812477426963767	653.0	1.5056382033159383
1256	Jan14_100x_M1BP_rep1_3R2_B-C-A_Position021_20_cmle.ics	5	1	0	2.3826	1.6776879206634818	1.0	0.30774937830726723	3.144400453384151	0.8372773006658419	0.8984369616082591	0.8206722738713669	0.7443039179331008	0.5310391695998381	0.993032982213855	420.0	8.23917930807247	449.0	1.0352703725709897
1257	Jan14_100x_M1BP_rep1_3R2_B-C-A_Position021_20_cmle.ics	5	2	0	1.7328	0.0	1.0	0.1943556043892276	2.5599459437494976	0.054701421272155076	0.2389761983677193	0.07811582170270438	0.01967662858886807	0.9527971096574813	0.9182354428709787	244.0	4.797493285577156	158.0	0.3643044963612837
1258	Jan14_100x_M1BP_rep1_3R2_B-C-A_Position021_20_cmle.ics	6	1	0	1.9493999999999998	2.179917796280004	1.0	0.2244159357806451	1.3816323081446018	0.94739660386296	0.9860124737841149	0.9396013469215428	0.8655549872825068	0.36652275778952603	0.9371991873181635	556.0	10.482688857427771	584.0	1.3465432017404413
1259	Jan14_100x_M1BP_rep1_3R2_B-C-A_Position021_20_cmle.ics	7	1	0	3.4656	0.0	1.0	0.17998264167161496	3.3399085537634186	0.15643289216993445	0.35433537774908425	0.12915257329721688	0.01998393005010456	0.9510511658755546	0.8894008356607939	584.0	11.646745347507668	563.0	1.2981229838696378
1260	Jan14_100x_M1BP_rep1_3R2_B-C-A_Position021_20_cmle.ics	8	1	0	2.8158	0.4377344716066809	1.0	0.29154931823087094	2.9880666541717145	0.470813014992825	0.636276273156415	0.470001363574383	0.2609037251553501	0.8039805990975246	0.9790189962839178	528.0	10.254842320964704	616.0	1.4203263908769037
1261	Jan14_100x_M1BP_rep1_3R2_B-C-A_Position021_20_cmle.ics	10	1	0	3.2489999999999997	0.6497999999999999	1.0	0.2814098550155944	4.239275186451958	0.8082483625477658	0.891616179903143	0.7842474832052037	0.42313026554852223	0.5224263515455757	0.9907910668665434	536.0	10.761297452373517	619.0	1.4272435648584472
1262	Jan14_100x_M1BP_rep1_3R2_B-C-A_Position021_20_cmle.ics	11	1	0	2.166	0.10317500441073144	1.0	0.2933363842691875	2.6918702925675015	0.3079232336228155	0.520086611567166	0.3079232336228155	0.05641405736501322	0.8593589412987609	0.9903110895619587	414.0	7.941256330457348	429.0	0.9891558793607008
1263	Jan14_100x_M1BP_rep1_3R2_B-C-A_Position021_20_cmle.ics	12	1	0	4.1154	0.0	1.0	0.10886942949938924	2.6276273674137136	0.13074586475414038	0.2880628837552577	0.11789849897665265	0.02018334831053723	0.9510493380924844	0.7930892664327455	568.0	11.382803047583522	420.0	0.9684043574160707
1264	Jan14_100x_M1BP_rep1_3R2_B-C-A_Position021_20_cmle.ics	12	2	0	1.083	0.3720027687491155	1.0	0.2341147417940929	2.4975999988413258	0.35267044114983925	0.4734578890001264	0.35267044114983925	0.24047808601584736	0.8555374678288581	0.9140673945352799	132.0	2.481792209299705	69.0	0.1590950015754973
1265	Jan14_100x_M1BP_rep1_3R2_B-C-A_Position021_20_cmle.ics	13	1	0	2.166	0.20635000882146287	1.0	0.2931936713006431	3.1519565214142164	0.3886949034471718	0.5332082884426502	0.37898120865189494	0.1662750901058771	0.8268558795996324	0.9973873491519235	356.0	6.9493576199716705	342.0	0.7885578338959432
1266	Jan14_100x_M1BP_rep1_3R2_B-C-A_Position021_20_cmle.ics	13	2	0	1.2995999999999999	0.6921189703237084	1.0	0.3091484836859036	2.5600972756543623	0.5386838700744645	0.6617341000445661	0.5387055041385964	0.4147401532557103	0.7237899776160778	1.0000942152408052	174.0	3.3267748640633266	120.0	0.2766869592617345
1267	Jan14_100x_M1BP_rep1_3R2_B-C-A_Position021_20_cmle.ics	14	1	0	1.2995999999999999	1.2927790998539732	1.0	0.23959699594637324	3.377258552386694	0.6808521920863422	0.737693591403216	0.6786062978617216	0.6144423475833243	0.6991527624343908	0.9917130749555888	136.0	2.6882092773232613	73.0	0.16831790021755516
1268	Jan14_100x_M1BP_rep1_3R2_B-C-A_Position021_20_cmle.ics	14	2	0	2.5991999999999997	1.3570553067512467	1.0	0.28741361676638666	2.5861721017643347	0.7542742174462311	0.8460252351170516	0.7505934463558807	0.6319026155309824	0.6624072879316756	0.994408419111128	502.0	9.720612463806066	567.0	1.3073458825116955
1269	Jan14_100x_M1BP_rep1_3R2_B-C-A_Position021_20_cmle.ics	16	1	0	1.9493999999999998	0.8595614345612763	1.0	0.2957276379766434	2.7104988660833502	0.7662655497301166	0.8670897096093947	0.758111010079514	0.5964421830563563	0.628633868685231	0.9985229676039385	254.0	4.950754598609539	207.0	0.477285004726492
1270	Jan14_100x_M1BP_rep1_3R2_B-C-A_Position021_20_cmle.ics	17	1	0	2.5991999999999997	0.0	1.0	0.24737512178915202	2.290502631238406	0.25270070492679875	0.48596262524945044	0.2481992388048747	0.01989836751954538	0.9064598951865104	0.9623237777291586	514.0	9.895163939908759	545.0	1.2566199399803775
1271	Jan14_100x_M1BP_rep1_3R2_B-C-A_Position021_20_cmle.ics	18	1	0	2.5991999999999997	1.0521827216106825	1.0	0.26295085098076965	2.8424269927783334	0.7176773444873288	0.8299083027002413	0.7171999456499785	0.5655670580113034	0.6332698301543982	0.9839311332989151	438.0	8.571222268747773	442.0	1.0191302999473888
1272	Jan14_100x_M1BP_rep1_3R2_B-C-A_Position021_20_cmle.ics	18	2	0	1.2995999999999999	2.247768782941338	1.0	0.3044184873559055	3.205745940144411	0.9237667502726682	0.9490817416978506	0.9225805977767904	0.876280255151317	0.49093912178458515	0.9979247376646696	160.0	3.1075279760499055	105.0	0.24210108935401767
1273	Jan14_100x_M1BP_rep1_3R2_B-C-A_Position021_20_cmle.ics	19	1	0	2.5991999999999997	0.10317500441073144	1.0	0.2997635847720309	3.010585800243883	0.2870115042297908	0.4785873099598721	0.2782214180315281	0.04723711532940289	0.890259556775937	0.9801534229079663	488.0	9.524770824633054	555.0	1.2796771865855219
1274	Jan14_100x_M1BP_rep1_3R2_B-C-A_Position021_20_cmle.ics	20	1	0	2.3826	0.42540144110901373	1.0	0.2753151294135663	3.455357352986982	0.4670654028362345	0.5988484841418816	0.46437995748368716	0.2884794005743977	0.8052877335666375	0.9963577652180282	372.0	7.306920915257499	354.0	0.8162265298221167
1275	Jan14_100x_M1BP_rep1_3R2_B-C-A_Position021_20_cmle.ics	20	2	0	1.7328	2.242501665206134	1.0	0.2787496688231761	3.2313718122340562	0.9268167562462837	0.95683078585225	0.9268167562462837	0.8804665912721082	0.4329158145546274	0.9948249642918122	220.0	4.284553591488827	162.0	0.37352739500334153
1276	Jan14_100x_M1BP_rep1_3R2_B-C-A_Position021_20_cmle.ics	21	1	0	2.166	0.0	1.0	0.25018299671196337	1.8990458428563872	0.370702864612641	0.5676179304493867	0.3351311107840676	0.022309177322033018	0.8297583060844714	0.9594037250245486	458.0	8.76071865061045	461.0	1.0629390684971634
1277	Jan14_100x_M1BP_rep1_3R2_B-C-A_Position021_20_cmle.ics	23	1	0	1.2995999999999999	0.0	1.0	0.3041974449865092	2.8513344913636973	0.2281329124330012	0.3696277662687843	0.2281329124330012	0.030527605142875933	0.8992066069460729	1.0117906562357242	158.0	3.0394273152987568	103.0	0.23748964003298878
1278	Jan14_100x_M1BP_rep1_3R2_B-C-A_Position021_20_cmle.ics	23	2	0	1.5162	1.1535316172061805	1.0	0.2782095535066763	3.228141929528205	0.7967018513038046	0.8678767551215021	0.7941616520338035	0.7167020157179967	0.6083406384848439	0.958870750680464	168.0	3.2629043748524	108.0	0.24901826333556107
1279	Jan14_100x_M1BP_rep1_3R2_B-C-A_Position021_20_cmle.ics	24	1	0	2.166	0.6921189703237084	1.0	0.2780160137332487	3.2448415813585916	0.5855084692300413	0.6943033782291896	0.5862142384001514	0.4265960634640255	0.7460343139921047	0.999157843352672	308.0	6.0405044759971185	268.0	0.6179342090178737
1280	Jan14_100x_M1BP_rep1_3R2_B-C-A_Position021_20_cmle.ics	24	2	0	1.9493999999999998	1.3132034148200427	1.0	0.2956750491851908	2.9342929169883107	0.7904851275904489	0.868267592972274	0.7902327855408006	0.6785871999495315	0.582369322642709	0.9918604437896749	278.0	5.393478546176607	237.0	0.5464567445419256
1281	Jan14_100x_M1BP_rep1_3R2_B-C-A_Position021_20_cmle.ics	25	1	0	1.5162	0.20635000882146287	1.0	0.3071540416617009	2.5747496829456424	0.30415162454873645	0.47054089111850844	0.30415162454873645	0.14515839154828325	0.8909497466431294	1.007170323936217	196.0	3.748208648560081	143.0	0.3297186264535669
1282	Jan14_100x_M1BP_rep1_3R2_B-C-A_Position021_20_cmle.ics	25	2	0	2.166	0.65253602307166	1.0	0.2870685472126726	2.8172970849743817	0.5650053917201932	0.6760670136121399	0.5625322331098505	0.39403707002984983	0.725868302752882	0.9900850592866965	362.0	6.989822860342178	347.0	0.8000864571985156
1283	Jan14_100x_M1BP_rep1_3R2_B-C-A_Position021_20_cmle.ics	26	1	0	3.0324	1.083	1.0	0.2756793592157054	3.112467949803092	0.8573050706511394	0.9295074959339276	0.8486986898396615	0.5883247781611	0.48156707905392493	0.9851367671178164	528.0	10.395273814007233	599.0	1.3811290716481581
1284	Jan14_100x_M1BP_rep1_3R2_B-C-A_Position021_20_cmle.ics	29	1	0	2.8158	0.32626801153583	1.0	0.16913906184462094	2.2062622733002013	0.39830842214319034	0.5992272179239396	0.39830842214319034	0.19202165365064555	0.8186597015090773	0.7384983590021298	556.0	10.669930848151155	507.0	1.1690024028808284
1285	Jan14_100x_M1BP_rep1_3R2_B-C-A_Position021_20_cmle.ics	29	2	0	1.2995999999999999	1.654021146943017	1.0	0.35174227477151704	2.9276752126434524	0.7898493211271531	0.839360690202541	0.7898493211271531	0.7323723288882965	0.5907378018469823	1.0084819029300325	174.0	3.3735853617441665	128.0	0.2951327565458501
1286	Jan14_100x_M1BP_rep1_3R2_B-C-A_Position021_20_cmle.ics	30	1	0	4.1154	0.0	1.0	0.16845639994425954	4.017829617020002	0.15212914498779223	0.4022783294460869	0.13984141594577096	0.014846291254865559	0.9427015426113614	0.7689832149344967	764.0	15.154416944984106	815.0	1.8791655983192799
1287	Jan14_100x_M1BP_rep1_3R2_B-C-A_Position021_20_cmle.ics	31	1	0	1.9493999999999998	1.3586516622891616	1.0	0.3000337193799645	2.9130804522013127	0.8800065531821941	0.9396054048150286	0.8716980543290009	0.7759240767034373	0.44681429744755224	0.9998562660510831	292.0	5.636130683030449	257.0	0.5925712377522147
1288	Jan14_100x_M1BP_rep1_3R2_B-C-A_Position021_20_cmle.ics	32	1	0	2.166	2.3825999999999996	1.0	0.2645910475326572	3.1599977287904517	0.9037461950317986	0.9425713091808448	0.9013986655432951	0.8225627819753221	0.5026435199566194	0.9954624600637978	310.0	6.061794639067427	264.0	0.6087113103758159
1289	Jan14_100x_M1BP_rep1_3R2_B-C-A_Position021_20_cmle.ics	32	2	0	1.5162	1.1349250485180458	1.0	0.2635222727994935	2.6043693915192194	0.5580240664238735	0.651540502527586	0.5580240664238735	0.4832105778115997	0.7522815135206717	0.9979014946471025	212.0	4.0355561973246505	149.0	0.34355297441665367
1290	Jan14_100x_M1BP_rep1_3R2_B-C-A_Position021_20_cmle.ics	32	3	0	2.5991999999999997	0.0	1.0	0.28062734314013665	2.1740017019750897	0.22311722019894548	0.46753207044626843	0.22311722019894548	0.014327234059901071	0.9272838997344364	0.9657471602949079	620.0	11.936347287411543	769.0	1.773102263935615
1291	Jan14_100x_M1BP_rep1_3R2_B-C-A_Position021_20_cmle.ics	34	1	0	2.3826	0.0	1.0	0.28758054650375425	2.5520943241576686	0.30172068283868514	0.5492276287455251	0.29772296530782766	0.020284085891487613	0.8838632673316461	0.9751035614065361	464.0	8.965020632863883	504.0	1.162085228899285
1292	Jan14_100x_M1BP_rep1_3R2_B-C-A_Position021_20_cmle.ics	34	2	0	1.2995999999999999	2.127007205545069	1.0	0.3182819548224721	2.8178569623110215	0.8939331155024489	0.9243456582138321	0.8952068148007255	0.861234707117092	0.35521536297890116	1.0091562889160512	138.0	2.6860941915531504	86.0	0.19829232080424306
1293	Jan14_100x_M1BP_rep1_3R2_B-C-A_Position021_20_cmle.ics	36	1	0	3.0324	0.0	1.0	0.12447172519738851	2.400007166678598	0.14017646379108273	0.3878778124432559	0.12162217930305881	0.02159989435282854	0.9501879671718736	0.7877627839066328	578.0	11.372227618732943	461.0	1.0629390684971634
1294	Jan14_100x_M1BP_rep1_3R2_B-C-A_Position021_20_cmle.ics	37	1	0	3.0324	1.083	1.0	0.2604006950404885	2.9986889133937686	0.8050645655161981	0.881078691423519	0.7763015474336805	0.5607706131050654	0.6199056238683417	0.9671179712284234	634.0	12.43645716151003	766.0	1.7661850899540716
1295	Jan14_100x_M1BP_rep1_3R2_B-C-A_Position021_20_cmle.ics	38	1	0	4.5485999999999995	0.0	1.0	0.10104453222704914	2.717621320537112	0.13727608531596297	0.38275012908607065	0.12408547483814593	0.01524605790999722	0.9534547217115156	0.7500033582569994	980.0	19.092121975407068	917.0	2.1143495136917543
1296	Jan14_100x_M1BP_rep1_3R2_B-C-A_Position021_20_cmle.ics	39	1	0	2.166	0.7252201245704302	1.0	0.2679606573796117	2.9842477572932755	0.6749564881067491	0.7920789015664281	0.6715064784374396	0.5031444594855927	0.6944597309693697	0.9820386052369469	304.0	5.904303154494822	258.0	0.5948769624127291
1297	Jan14_100x_M1BP_rep1_3R2_B-C-A_Position021_20_cmle.ics	40	1	0	2.8158	0.0	1.0	0.11066275492097118	1.5692710589487933	0.31162765352908667	0.5185143740123461	0.2650551529257907	0.015153431780851776	0.9109613030074574	0.7459884075485883	1022.0	19.65624164408572	1022.0	2.356450603045772
1298	Jan14_100x_M1BP_rep1_3R2_B-C-A_Position021_20_cmle.ics	42	1	0	2.166	0.9077480443748005	1.0	0.2700001493325011	2.396321192849811	0.6998220432930743	0.8139914814166521	0.6628960266059863	0.48886494252873564	0.7038297322433047	0.9680049391726541	498.0	9.490790146942086	543.0	1.2520084906593485
1299	Jan14_100x_M1BP_rep1_3R2_B-C-A_Position021_20_cmle.ics	43	1	0	2.5991999999999997	0.0	1.0	0.26869112304574283	2.8938253290917375	0.25107228084640815	0.4854201517445871	0.21258512839621668	0.021164167981416442	0.9134969735575131	0.9742461073664707	474.0	9.165092443577114	503.0	1.1597795042387702
1300	Jan14_100x_M1BP_rep1_3R2_B-C-A_Position021_20_cmle.ics	44	1	0	2.5991999999999997	0.5556144027286182	1.0	0.27440632340921295	3.2569331292885546	0.5196163119981372	0.6723121934364413	0.5190604601551878	0.35901080906489197	0.7405986583835191	0.9911822444068878	378.0	7.441007150989684	362.0	0.8346723271062323
1301	Jan14_100x_M1BP_rep1_3R2_B-C-A_Position021_20_cmle.ics	44	2	0	1.9493999999999998	0.751125369937127	1.0	0.23608215962481788	3.4140410592270403	0.5774211479091708	0.6708005017689609	0.5729968676997499	0.42631582900795467	0.7351788267187723	0.9862827485803917	242.0	4.752797873666425	172.0	0.3965846416084861
1302	Jan14_100x_M1BP_rep1_3R2_B-C-A_Position022_21_cmle.ics	1	1	0	0.6497999999999999	0.20635000882146287	1.0	0.2631477098364001	1.7735918358110425	0.30886913483093714	0.429931194441712	0.30886913483093714	0.16578567249796794	0.8555031505008465	0.9338157195926793	122.0	2.1880994032248022	65.0	0.14987210293343953
1303	Jan14_100x_M1BP_rep1_3R2_B-C-A_Position022_21_cmle.ics	1	2	0	2.166	0.0	1.0	0.1095771939735564	2.283809231935448	0.16168011886949724	0.392869901062888	0.14773780371001227	0.024889595294921643	0.9222144818479193	0.7422159212360558	334.0	6.130034605187781	190.0	0.4380876854977463
1304	Jan14_100x_M1BP_rep1_3R2_B-C-A_Position022_21_cmle.ics	2	1	0	1.2995999999999999	1.2466683216206906	1.0	0.12080246245823285	1.6657917824239195	0.8832935277876586	0.9561461456374816	0.8797957213273032	0.7588461473313346	0.469153488442598	0.723904863159607	350.0	6.230140163228994	214.0	0.4934250773500932
1305	Jan14_100x_M1BP_rep1_3R2_B-C-A_Position022_21_cmle.ics	3	1	0	4.9818	0.0	1.0	0.08662496101031086	2.6425185629067798	0.12972514503872423	0.3600259915871467	0.11675161840139593	0.015395561997222706	0.9502200119360374	0.7307969804425024	1082.0	21.605640471258617	985.0	2.271138790606737
1306	Jan14_100x_M1BP_rep1_3R2_B-C-A_Position022_21_cmle.ics	4	1	0	2.3826	0.8508028822180275	1.0	0.2831016174066367	2.580167234478819	0.5662647153383041	0.69231455260527	0.5669297407281808	0.4259795912075716	0.7679931826582301	0.9815342940623296	492.0	9.473730155411998	546.0	1.2589256646408917
1307	Jan14_100x_M1BP_rep1_3R2_B-C-A_Position022_21_cmle.ics	4	2	0	1.9493999999999998	1.6456566907434287	1.0	0.2602993623151623	2.0197685215003047	0.7914154470864401	0.8839343518644933	0.7914154470864401	0.6650220867703989	0.6534333588206873	0.9703126349917542	384.0	7.387851395998515	361.0	0.8323666024457179
1308	Jan14_100x_M1BP_rep1_3R2_B-C-A_Position022_21_cmle.ics	5	1	0	2.3826	0.0	1.0	0.15004961104889591	1.8363322756445488	0.14192038912662008	0.33766233766233766	0.14101442072996426	0.022723974298644124	0.9365753245514069	0.8562519326179587	536.0	10.363408222086374	452.0	1.0421875465525332
1309	Jan14_100x_M1BP_rep1_3R2_B-C-A_Position022_21_cmle.ics	6	1	0	2.3826	0.9077480443748005	1.0	0.24738591770717844	2.4475161341959772	0.6631652857744699	0.7928922502858747	0.6637510782995968	0.5133990009428853	0.6376077855071585	0.9659833668823128	484.0	9.318353756609506	498.0	1.1482508809361982
1310	Jan14_100x_M1BP_rep1_3R2_B-C-A_Position022_21_cmle.ics	7	1	0	1.7328	2.3286652261012097	1.0	0.25889540016201174	3.2200533761591923	0.9381834231384593	0.9628022877319455	0.9364216488588926	0.9048899350828475	0.4634578046616958	0.9953463169716702	218.0	4.263263428418518	154.0	0.3550815977192259
1311	Jan14_100x_M1BP_rep1_3R2_B-C-A_Position022_21_cmle.ics	7	2	0	2.166	1.3412750573395087	1.0	0.31239443552579926	2.9491875697324206	0.7812310351803152	0.8653732276513967	0.7808889787961822	0.6672214355334056	0.5811718776074659	0.9946296725114462	358.0	6.92383728536114	356.0	0.8208379791431456
1312	Jan14_100x_M1BP_rep1_3R2_B-C-A_Position022_21_cmle.ics	8	1	0	1.9493999999999998	0.7817319754002556	1.0	0.23595388067888876	3.1497569452635164	0.6651952721569827	0.7734192709329457	0.6651570209998853	0.5493631182343266	0.6726350759704757	0.9750951285894557	216.0	4.241973265348208	145.0	0.33433007577459584
1313	Jan14_100x_M1BP_rep1_3R2_B-C-A_Position022_21_cmle.ics	8	2	0	1.5162	0.6606423714395955	1.0	0.1846350904834307	2.5255478671195233	0.5834448992082011	0.6788624105879203	0.5834448992082011	0.46824388937765365	0.6751733407750423	0.9232852798274326	202.0	3.8354843866114274	116.0	0.2674640606196767
1314	Jan14_100x_M1BP_rep1_3R2_B-C-A_Position022_21_cmle.ics	9	1	0	2.3826	1.2944547249242173	1.0	0.28415324208423365	3.0214668869022265	0.7061934912321842	0.8236144766669272	0.7023914988231411	0.5712477309639821	0.70492322182569	0.991610785376473	472.0	9.143802280506804	514.0	1.1851424755044293
1315	Jan14_100x_M1BP_rep1_3R2_B-C-A_Position022_21_cmle.ics	9	2	0	2.3826	0.7252201245704302	1.0	0.2758421966564555	2.627834709706652	0.5220107350373903	0.6898499179238646	0.5210662080825451	0.34763151723598845	0.7861669604171303	0.9872657643987526	408.0	7.971006836608097	407.0	0.9384299368293828
1316	Jan14_100x_M1BP_rep1_3R2_B-C-A_Position022_21_cmle.ics	10	1	0	1.9493999999999998	0.2918229810711206	1.0	0.28210448725576975	2.8806537882120256	0.4715781728580962	0.6587241833644188	0.4791413562396263	0.24252665081021885	0.7574438307893591	0.9974089801020486	280.0	5.414768709246915	234.0	0.5395395705603823
1317	Jan14_100x_M1BP_rep1_3R2_B-C-A_Position022_21_cmle.ics	11	1	0	2.3826	0.5158750220536572	1.0	0.2872634688780511	2.790759425391862	0.5246563781046539	0.6859834669640704	0.5170266156257536	0.3162979262117193	0.7519522250896257	0.9911282153200802	480.0	9.2991786793093	530.0	1.2220340700726606
1318	Jan14_100x_M1BP_rep1_3R2_B-C-A_Position022_21_cmle.ics	12	1	0	1.7328	0.0	1.0	0.20952677670191924	1.9650294921132698	0.207085346215781	0.48566485078973515	0.207085346215781	0.02551821016205845	0.9327746166270827	0.8738076857073105	360.0	6.757885457708095	294.0	0.6778830501912495
1319	Jan14_100x_M1BP_rep1_3R2_B-C-A_Position022_21_cmle.ics	13	1	0	2.5991999999999997	0.8664	1.0	0.30539285999481985	3.3391482647849693	0.9091088608394812	0.9963823636277468	0.9091088608394812	0.5502124768960995	0.5605476862964084	0.9949911952419366	456.0	9.02029147362517	506.0	1.1666966782203136
1320	Jan14_100x_M1BP_rep1_3R2_B-C-A_Position022_21_cmle.ics	14	1	0	1.9493999999999998	1.0841098665386142	1.0	0.2937934321039456	2.977937006931712	0.7775610504457217	0.8746418063370829	0.7775610504457217	0.64824697418814	0.5305372846936536	0.9906844486346619	326.0	6.27892644131074	300.0	0.6917173981543362
1321	Jan14_100x_M1BP_rep1_3R2_B-C-A_Position022_21_cmle.ics	14	2	0	1.083	2.127007205545069	1.0	0.34011439917989217	2.681258131740208	0.9642710382274139	0.9830970944535458	0.9642765172891794	0.9372948776251555	0.29042858053431053	1.0118069997833448	112.0	2.151864334394518	65.0	0.14987210293343953
1322	Jan14_100x_M1BP_rep1_3R2_B-C-A_Position022_21_cmle.ics	15	1	0	1.083	0.0	1.0	0.2664353631173921	3.0136402856028957	0.18024947196429283	0.3462818315864982	0.18024947196429283	0.043059817478978205	0.9180978043209724	0.9980344458390622	102.0	1.9751977725217142	50.0	0.11528623302572269
1323	Jan14_100x_M1BP_rep1_3R2_B-C-A_Position022_21_cmle.ics	16	1	0	2.8158	0.5158750220536572	1.0	0.28105329203805546	3.0886235773466475	0.4926054656074014	0.6818653207964602	0.5189498692679002	0.2814479837087691	0.7552896092078425	0.9912782863006505	546.0	10.657101028161277	636.0	1.4664408840871928
1324	Jan14_100x_M1BP_rep1_3R2_B-C-A_Position022_21_cmle.ics	17	1	0	1.5162	1.2536039404732575	1.0	0.3167449383248968	2.7058200749412102	0.9038353175316812	0.9554364636909686	0.8987519332446139	0.7850831445047897	0.4826613439609415	0.9996524461963675	216.0	4.171757518826949	168.0	0.3873617429664282
1325	Jan14_100x_M1BP_rep1_3R2_B-C-A_Position022_21_cmle.ics	18	1	0	1.5162	0.0	1.0	0.24263143002961063	2.5910116735091004	0.2576614349157311	0.4966899291093151	0.19759744021184453	0.034500593054367916	0.914001415355742	0.9541046856494417	214.0	4.05684636039496	145.0	0.33433007577459584
1326	Jan14_100x_M1BP_rep1_3R2_B-C-A_Position022_21_cmle.ics	20	1	0	1.7328	0.1459114905355603	1.0	0.2895291789548354	2.96087659622982	0.25626446431002403	0.4142169986840314	0.25626446431002403	0.10964400780505514	0.9148733952229713	0.984871902686354	250.0	4.837958525947663	200.0	0.46114493210289076
1327	Jan14_100x_M1BP_rep1_3R2_B-C-A_Position022_21_cmle.ics	20	2	0	2.8158	1.5338067085748235	1.0	0.2903604169010242	3.112357647748971	0.7485320143395199	0.8376491809229931	0.7492331079548032	0.6379101057312702	0.63130714850466	0.9907233271153378	548.0	10.748606937752848	650.0	1.498721029334395
1328	Jan14_100x_M1BP_rep1_3R2_B-C-A_Position022_21_cmle.ics	21	1	0	2.5991999999999997	0.5097226605744432	1.0	0.26599837187158215	2.4364919999029087	0.5041036250787083	0.6897832148961051	0.4979652784024467	0.29043446973104253	0.7881876605735544	0.9788348455807702	506.0	9.739787541106265	552.0	1.2727600126039784
1329	Jan14_100x_M1BP_rep1_3R2_B-C-A_Position022_21_cmle.ics	22	1	0	2.5991999999999997	0.5556144027286182	1.0	0.28156528206120895	2.9529990786986478	0.5547014138083588	0.7148353455870954	0.5443597024914638	0.3155753356802275	0.7540595142063591	0.9829854979242476	482.0	9.39068458890087	528.0	1.2174226207516319
1330	Jan14_100x_M1BP_rep1_3R2_B-C-A_Position022_21_cmle.ics	23	1	0	1.9493999999999998	0.751125369937127	1.0	0.31088499634397654	3.246354125808861	0.6760818341623966	0.8046003665332685	0.6757676627893929	0.515222351049108	0.6337751064886705	0.995343678900461	296.0	5.795737253373167	267.0	0.6156284843573592
1331	Jan14_100x_M1BP_rep1_3R2_B-C-A_Position022_21_cmle.ics	24	1	0	2.8158	0.0	1.0	0.29621110892993324	2.055625205315635	0.22663633132288805	0.45789913169074875	0.2189504685710417	0.013098690483578855	0.9210432916026889	0.9642479253350088	904.0	16.90218609715045	1391.0	3.2072630027756053
1332	Jan14_100x_M1BP_rep1_3R2_B-C-A_Position022_21_cmle.ics	25	1	0	1.5162	0.0	1.0	0.17094771783422238	2.743455232942775	0.08862556421655715	0.22166166557577716	0.08862556421655715	0.03116685509303729	0.9782335491329934	0.8891289944204888	148.0	2.909571251106793	70.0	0.1614007262360118
[truncated: 35,537 more rows]
