# Supplementary material for: M1BP cooperates with CP190 to activate transcription at TAD borders and promote chromatin insulator activity
Source: Nat Commun. 2021 Jul 7;12:4170. doi: 10.1038/s41467-021-24407-y (PMC8263732; doi:10.1038/s41467-021-24407-y)
Supplement: Supplementary file 6 — Source Data [file 41467_2021_24407_MOESM6_ESM.zip › Source Data_updated_060121/Source Data 8/Figure 8f/Figure 8f_tango_all/nucleus.xls]

	Label	nuc.idx	idx	tag	nbObjects.nucleus	nbObjects.B	nbObjects.C	nbObjects.A	ZThickness	allObjects	compacity	elongation	rad_dist	ratioEllVolume	surface_pix	surface_unit	volume_pix	volume_unit
1	Jan14_100x_M1BP_rep1_3R2_B-C-A_Position001_0_cmle.ics	1	1	0	1	1	1	1	8.8806	1.0	0.2902687572796775	1.079388293326894	0.0	0.9533104381399387	24978.0	420.7419729132209	199991.0	461.12418058094613
2	Jan14_100x_M1BP_rep1_3R2_B-C-A_Position001_0_cmle.ics	2	1	0	1	1	1	1	8.8806	1.0	0.32711050619709514	1.5832042206680939	0.0	0.9652824628615768	14880.0	265.00972171117354	97617.0	225.07792418543949
3	Jan14_100x_M1BP_rep1_3R2_B-C-A_Position001_0_cmle.ics	3	1	0	1	1	1	1	8.8806	1.0	0.3052289669576756	1.0571536877225198	0.0	0.9324062381433997	28146.0	468.81300875575397	245308.0	565.6127050214798
4	Jan14_100x_M1BP_rep1_3R2_B-C-A_Position001_0_cmle.ics	4	1	0	1	1	1	1	8.8806	1.0	0.31291214921467825	1.5956899839356211	0.0	0.9398575079523757	15988.0	283.00686299479116	106335.0	245.17923177580445
5	Jan14_100x_M1BP_rep1_3R2_B-C-A_Position001_0_cmle.ics	5	1	0	1	1	2	3	8.8806	2.0	0.3104323789733513	1.2121361416184069	0.0	0.9422438409523348	24026.0	409.13332461480593	195110.0	449.86993851297507
6	Jan14_100x_M1BP_rep1_3R2_B-C-A_Position001_0_cmle.ics	6	1	0	1	1	1	1	8.8806	1.0	0.27859644522882737	1.0773761630296703	0.0	0.9423964880129659	25392.0	425.9916256270314	200820.0	463.03562632451263
7	Jan14_100x_M1BP_rep1_3R2_B-C-A_Position001_0_cmle.ics	7	1	0	1	1	1	2	8.8806	1.0	0.28509012427002955	1.0829000766713286	0.0	0.9237525950825993	26880.0	449.06372884300384	221263.0	510.1715555594097
8	Jan14_100x_M1BP_rep1_3R2_B-C-A_Position001_0_cmle.ics	8	1	0	1	1	1	1	8.8806	1.0	0.30461998997583767	1.0355364434553962	0.0	0.937105061125477	29514.0	493.2759005553572	263145.0	606.739915791076
9	Jan14_100x_M1BP_rep1_3R2_B-C-A_Position001_0_cmle.ics	10	1	0	1	1	1	2	8.8806	1.0	0.2881665421941156	1.079883748724917	0.0	0.9147107156643883	29366.0	484.8426905778675	254017.0	585.6932610899
10	Jan14_100x_M1BP_rep1_3R2_B-C-A_Position001_0_cmle.ics	11	1	0	1	1	1	2	8.8806	1.0	0.32483570368764875	1.5047309493581589	0.0	0.9530762015154723	14840.0	260.8156733864729	96885.0	223.3901337339429
11	Jan14_100x_M1BP_rep1_3R2_B-C-A_Position001_0_cmle.ics	12	1	0	1	1	1	1	8.8806	1.0	0.28490083971404506	1.0154741344612495	0.0	0.9422756395349573	29382.0	491.3558343182372	252780.0	582.8410796848437
12	Jan14_100x_M1BP_rep1_3R2_B-C-A_Position001_0_cmle.ics	13	1	0	1	1	1	2	8.8806	1.0	0.26743681034432676	1.0356509668147835	0.0	0.9144235318080951	30406.0	501.32018785656425	257824.0	594.4711548724787
13	Jan14_100x_M1BP_rep1_3R2_B-C-A_Position001_0_cmle.ics	15	1	0	1	2	2	2	8.8806	2.0	0.29963343287488453	1.0984506017344478	0.0	0.9359587574456816	25630.0	433.04236805859233	211199.0	486.96674257599216
14	Jan14_100x_M1BP_rep1_3R2_B-C-A_Position001_0_cmle.ics	16	1	0	1	1	1	1	7.797599999999999	1.0	0.28458124521767925	1.0755680983291842	0.0	0.9630149406293567	14730.0	252.57632926781145	89677.0	206.7704703809547
15	Jan14_100x_M1BP_rep1_3R2_B-C-A_Position001_0_cmle.ics	17	1	0	1	1	1	1	8.8806	1.0	0.3001237974172271	1.2697682299531607	0.0	0.9522383671032967	18196.0	317.86274871200504	126441.0	291.5381318001081
16	Jan14_100x_M1BP_rep1_3R2_B-C-A_Position001_0_cmle.ics	18	1	0	1	2	1	1	8.8806	1.0	0.2617920489336086	1.045013062610235	0.0	0.9055723112585461	31488.0	515.9042536756814	268825.0	619.836431862798
17	Jan14_100x_M1BP_rep1_3R2_B-C-A_Position001_0_cmle.ics	19	1	0	1	2	1	1	8.8806	1.0	0.2906610028374051	1.0454151539288494	0.0	0.927090276713947	29088.0	481.1343899482207	251500.0	579.8897521193852
18	Jan14_100x_M1BP_rep1_3R2_B-C-A_Position001_0_cmle.ics	20	1	0	1	1	1	1	8.8806	1.0	0.3198692734312991	1.5297148374666163	0.0	0.9544149190782815	15858.0	279.09523552046625	106202.0	244.87257039595602
19	Jan14_100x_M1BP_rep1_3R2_B-C-A_Position001_0_cmle.ics	21	1	0	1	1	1	1	8.8806	1.0	0.29929595541820925	1.0723525381108117	0.0	0.9337845581423131	28576.0	475.73091869991464	248500.0	572.9725781378418
20	Jan14_100x_M1BP_rep1_3R2_B-C-A_Position001_0_cmle.ics	22	1	0	1	2	2	2	8.8806	2.0	0.29783126436443214	1.0917247088504325	0.0	0.9541809621015963	24884.0	421.0988396816622	201437.0	464.45825844005003
21	Jan14_100x_M1BP_rep1_3R2_B-C-A_Position001_0_cmle.ics	23	1	0	1	1	1	1	8.8806	1.0	0.3399036086465077	1.578954292262377	0.0	0.9430128412912115	16494.0	291.014662121686	116129.0	267.761499100883
22	Jan14_100x_M1BP_rep1_3R2_B-C-A_Position001_0_cmle.ics	24	1	0	1	1	1	1	8.8806	1.0	0.2996545778489663	1.017020892795366	0.0	0.9318865485571922	28374.0	476.6466998279122	246017.0	567.2474638057844
23	Jan14_100x_M1BP_rep1_3R2_B-C-A_Position001_0_cmle.ics	25	1	0	1	1	2	1	8.8806	2.0	0.30221605454246325	1.4020731934441353	0.0	0.9479287259986924	15820.0	277.91834921040015	102859.0	237.16453285585624
24	Jan14_100x_M1BP_rep1_3R2_B-C-A_Position001_0_cmle.ics	26	1	0	1	2	2	1	8.8806	2.0	0.277835099161235	1.088774859435777	0.0	0.9290821095471108	28604.0	480.47597826259386	239777.0	552.8597419241743
25	Jan14_100x_M1BP_rep1_3R2_B-C-A_Position001_0_cmle.ics	27	1	0	1	2	1	1	8.8806	1.0	0.3168777588266019	1.1414118403057334	0.0	0.9380643500886189	24006.0	408.59274950032943	196879.0	453.9487654374252
26	Jan14_100x_M1BP_rep1_3R2_B-C-A_Position001_0_cmle.ics	28	1	0	1	1	1	1	8.8806	1.0	0.3061308228625752	1.0585877880068473	0.0	0.9383586508427153	27518.0	459.36607818851473	237494.0	547.5957725242197
27	Jan14_100x_M1BP_rep1_3R2_B-C-A_Position001_0_cmle.ics	29	1	0	1	1	1	1	8.8806	1.0	0.26708222422129557	1.12965155037271	0.0	0.9100572926670107	27218.0	451.2808567202855	218213.0	503.1390953448406
28	Jan14_100x_M1BP_rep1_3R2_B-C-A_Position001_0_cmle.ics	30	1	0	1	2	2	1	8.8806	2.0	0.2834092971149574	1.135034107630164	0.0	0.9123660296441582	28436.0	469.1616682865835	240040.0	553.4661475098894
29	Jan14_100x_M1BP_rep1_3R2_B-C-A_Position001_0_cmle.ics	31	1	0	1	1	1	1	8.8806	1.0	0.3173625605850182	1.531016217250383	0.0	0.9604880125351827	14212.0	253.14754173110563	89750.0	206.93878828117226
30	Jan14_100x_M1BP_rep1_3R2_B-C-A_Position001_0_cmle.ics	32	1	0	1	1	2	1	8.8806	2.0	0.3411205937995929	1.6045044416457892	0.0	0.9481917939294976	14966.0	266.5103299442037	100551.0	231.84292033938888
31	Jan14_100x_M1BP_rep1_3R2_B-C-A_Position001_0_cmle.ics	33	1	0	1	1	1	1	8.8806	1.0	0.3014592800589361	1.1893337389888334	0.0	0.9268508874679369	22996.0	389.6961905533483	180039.0	415.1203621543618
32	Jan14_100x_M1BP_rep1_3R2_B-C-A_Position001_0_cmle.ics	35	1	0	1	2	1	2	8.8806	1.0	0.26729394192609224	1.2804260129642726	0.0	0.8975497088953286	17058.0	297.2525405959141	108308.0	249.72842653099949
33	Jan14_100x_M1BP_rep1_3R2_B-C-A_Position001_0_cmle.ics	36	1	0	1	1	1	1	8.8806	1.0	0.3013894340161672	1.0956716509930806	0.0	0.9320160177309322	27248.0	457.38130562995315	232188.0	535.3615974755301
34	Jan14_100x_M1BP_rep1_3R2_B-C-A_Position001_0_cmle.ics	37	1	0	1	1	1	1	8.8806	1.0	0.2934911886702324	1.1193040336053428	0.0	0.9224664025001122	26106.0	438.85839483220224	214873.0	495.4379749787223
35	Jan14_100x_M1BP_rep1_3R2_B-C-A_Position001_0_cmle.ics	38	1	0	1	1	1	1	8.8806	1.0	0.26216137758862484	1.3028229301560408	0.0	0.9257364200978718	42556.0	684.1623273577949	422668.0	974.5560308103233
36	Jan14_100x_M1BP_rep1_3R2_B-C-A_Position001_0_cmle.ics	39	1	0	1	1	1	1	8.8806	1.0	0.29426289605094724	1.0980315902330422	0.0	0.9248526457472634	27722.0	462.26323753571944	235439.0	542.8575083468625
37	Jan14_100x_M1BP_rep1_3R2_B-C-A_Position001_0_cmle.ics	40	1	0	1	2	1	2	8.8806	1.0	0.2940918134525451	1.0197092701986	0.0	0.9166363590265186	30522.0	502.67204355884513	271916.0	626.9634267884483
38	Jan14_100x_M1BP_rep1_3R2_B-C-A_Position001_0_cmle.ics	41	1	0	1	1	1	1	8.8806	1.0	0.33016859518839925	1.4281495407767208	0.0	0.9372378257570757	17226.0	301.123981440611	122157.0	281.66040735446416
39	Jan14_100x_M1BP_rep1_3R2_B-C-A_Position001_0_cmle.ics	42	1	0	1	2	2	2	8.8806	2.0	0.25024870985637226	1.334206567589386	0.0	0.9116004873365288	45044.0	709.9217275031388	449692.0	1036.8659340360657
40	Jan14_100x_M1BP_rep1_3R2_B-C-A_Position001_0_cmle.ics	43	1	0	1	2	2	1	8.8806	2.0	0.3186061502765162	1.0326641227271636	0.0	0.9302997634445642	29496.0	490.3458749733809	268872.0	619.9448009218423
41	Jan14_100x_M1BP_rep1_3R2_B-C-A_Position001_0_cmle.ics	44	1	0	1	2	2	1	8.8806	2.0	0.2584677297447486	1.0630396613628927	0.0	0.9240605575458349	40886.0	652.271676143357	395220.0	911.2685003285226
42	Jan14_100x_M1BP_rep1_3R2_B-C-A_Position001_0_cmle.ics	45	1	0	1	1	2	1	8.8806	2.0	0.2899774100346293	1.010468482644958	0.0	0.9293675902029637	25270.0	427.85263427319256	203406.0	468.998230296603
43	Jan14_100x_M1BP_rep1_3R2_B-C-A_Position001_0_cmle.ics	47	1	0	1	2	2	2	8.8806	2.0	0.25756217354072125	1.0616057998393873	0.0	0.9445877574451432	31336.0	518.1714725899164	264716.0	610.3622092327441
44	Jan14_100x_M1BP_rep1_3R2_B-C-A_Position001_0_cmle.ics	48	1	0	1	1	1	1	8.8806	1.0	0.28664560142501344	1.2318441927491264	0.0	0.916581972749177	24486.0	411.7129424857437	192896.0	444.76506411459616
45	Jan14_100x_M1BP_rep1_3R2_B-C-A_Position001_0_cmle.ics	49	1	0	1	1	1	1	8.8806	1.0	0.3117787897522167	1.0484794668091817	0.0	0.9386653635196864	26930.0	453.0599597481673	232034.0	535.0065158778109
46	Jan14_100x_M1BP_rep1_3R2_B-C-A_Position001_0_cmle.ics	50	1	0	1	1	1	1	8.8806	1.0	0.30281491880650097	1.2287044062052994	0.0	0.9288375829206315	24588.0	416.19250188420745	199502.0	459.9966812219546
47	Jan14_100x_M1BP_rep1_3R2_B-C-A_Position001_0_cmle.ics	51	1	0	1	2	2	2	8.8806	2.0	0.2674464069103909	1.167078544183573	0.0	0.9316473491887955	48898.0	772.4807006727241	525810.0	1212.373083745105
48	Jan14_100x_M1BP_rep1_3R2_B-C-A_Position001_0_cmle.ics	52	1	0	1	1	3	3	8.8806	3.0	0.26712189600801106	1.2003896168220367	0.0	0.9301345915014634	39754.0	642.3981319877597	385212.0	888.1928079260938
49	Jan14_100x_M1BP_rep1_3R2_B-C-A_Position001_0_cmle.ics	53	1	0	1	2	2	2	8.8806	2.0	0.2903001220490187	1.0529847295347894	0.0	0.9211123700020567	27878.0	464.3217594854959	235825.0	543.747518065821
50	Jan14_100x_M1BP_rep1_3R2_B-C-A_Position002_1_cmle.ics	1	1	0	1	2	2	2	9.313799999999999	2.0	0.29235656537025995	1.0980161576093361	0.0	0.9221955023169119	28372.0	480.6277072165537	242977.0	560.2380608378205
51	Jan14_100x_M1BP_rep1_3R2_B-C-A_Position002_1_cmle.ics	2	1	0	1	1	2	1	9.313799999999999	2.0	0.300954694963409	1.1884140936288643	0.0	0.9286445405038762	27650.0	465.07779473778794	237174.0	546.857940632855
52	Jan14_100x_M1BP_rep1_3R2_B-C-A_Position002_1_cmle.ics	3	1	0	1	1	1	1	9.313799999999999	1.0	0.29208468552220573	1.0301790145562908	0.0	0.9288441506414299	28230.0	476.05001804046753	241043.0	555.7787893443855
53	Jan14_100x_M1BP_rep1_3R2_B-C-A_Position002_1_cmle.ics	4	1	0	1	1	1	1	9.313799999999999	1.0	0.3302161493019924	1.4701891736379138	0.0	0.9392249081976832	18836.0	331.5567440535809	139687.0	322.0797606532825
54	Jan14_100x_M1BP_rep1_3R2_B-C-A_Position002_1_cmle.ics	5	1	0	1	2	1	1	9.313799999999999	1.0	0.3032359870929847	1.1469926196626123	0.0	0.9301163543215502	28452.0	473.63855537782445	248504.0	572.9818010364838
55	Jan14_100x_M1BP_rep1_3R2_B-C-A_Position002_1_cmle.ics	8	1	0	1	3	2	3	9.313799999999999	2.0	0.25809041544642064	1.2287418066520395	0.0	0.9312652278874473	43080.0	697.4172717018538	427143.0	984.8741486661255
56	Jan14_100x_M1BP_rep1_3R2_B-C-A_Position002_1_cmle.ics	9	1	0	1	2	1	2	9.313799999999999	1.0	0.26004584550260385	1.0300738435332852	0.0	0.9159544292786692	26260.0	439.98282191415143	204052.0	470.4877284272954
57	Jan14_100x_M1BP_rep1_3R2_B-C-A_Position002_1_cmle.ics	10	1	0	1	0	0	0	5.848199999999999	0.0	0.285383318625799	1.4789271283380965	0.0	0.9936907137954507	5072.0	91.46365693982004	18145.0	41.837373965034764
58	Jan14_100x_M1BP_rep1_3R2_B-C-A_Position002_1_cmle.ics	11	1	0	1	1	1	1	9.313799999999999	1.0	0.3420302780620524	1.6600753668787849	0.0	0.9463964915652863	16838.0	299.5214566797481	120155.0	277.04434658411424
59	Jan14_100x_M1BP_rep1_3R2_B-C-A_Position002_1_cmle.ics	12	1	0	1	1	1	2	9.313799999999999	1.0	0.30203470505916635	1.2280608183315584	0.0	0.9259894731410289	26802.0	453.3357567304841	226753.0	522.829983945634
60	Jan14_100x_M1BP_rep1_3R2_B-C-A_Position002_1_cmle.ics	13	1	0	1	1	1	1	9.313799999999999	1.0	0.3341356282962661	1.6531436601524292	0.0	0.9495185057439121	16312.0	289.84963049402734	113239.0	261.0979548319962
61	Jan14_100x_M1BP_rep1_3R2_B-C-A_Position002_1_cmle.ics	14	1	0	1	1	1	1	9.313799999999999	1.0	0.28480706161246383	1.1903358299012	0.0	0.9102889542448815	27712.0	465.3164953138186	231500.0	533.7752589090961
62	Jan14_100x_M1BP_rep1_3R2_B-C-A_Position002_1_cmle.ics	15	1	0	1	1	1	1	9.313799999999999	1.0	0.3075060835238119	1.1197628166738502	0.0	0.928851194901897	29888.0	501.3062690988911	269430.0	621.2313952824094
63	Jan14_100x_M1BP_rep1_3R2_B-C-A_Position002_1_cmle.ics	16	1	0	1	1	1	1	9.313799999999999	1.0	0.3025490595008381	1.0626533846025927	0.0	0.935384567796154	27818.0	469.2066933197459	239972.0	553.3093582329745
64	Jan14_100x_M1BP_rep1_3R2_B-C-A_Position002_1_cmle.ics	17	1	0	1	1	1	1	9.313799999999999	1.0	0.2960618594235601	1.1960915743628213	0.0	0.9230016034379038	26898.0	452.57888564598375	225707.0	520.4181959507359
65	Jan14_100x_M1BP_rep1_3R2_B-C-A_Position002_1_cmle.ics	18	1	0	1	1	1	1	9.313799999999999	1.0	0.313143871965679	1.2351956722925717	0.0	0.9378127856103989	25506.0	435.42040726503006	214343.0	494.2159409086496
66	Jan14_100x_M1BP_rep1_3R2_B-C-A_Position002_1_cmle.ics	19	1	0	1	1	1	1	9.313799999999999	1.0	0.3133645430568998	1.1972207170380391	0.0	0.9438158197009427	24378.0	413.98044001067836	200353.0	461.9588529080524
67	Jan14_100x_M1BP_rep1_3R2_B-C-A_Position002_1_cmle.ics	20	1	0	1	1	1	2	9.313799999999999	1.0	0.28894655163546845	1.2978451398713227	0.0	0.9484050660579476	17912.0	314.13738809081	121171.0	279.3869628391969
68	Jan14_100x_M1BP_rep1_3R2_B-C-A_Position002_1_cmle.ics	22	1	0	1	1	1	1	8.4474	1.0	0.28949507762102117	1.2910899389477288	0.0	0.9649968431475622	14010.0	246.50342748364707	83898.0	193.44568756784165
69	Jan14_100x_M1BP_rep1_3R2_B-C-A_Position002_1_cmle.ics	24	1	0	1	1	1	2	9.313799999999999	1.0	0.28058586940201713	1.0049169531004187	0.0	0.9369682073504181	25010.0	424.4061608576825	197005.0	454.23928674465
70	Jan14_100x_M1BP_rep1_3R2_B-C-A_Position002_1_cmle.ics	25	1	0	1	2	2	2	9.313799999999999	2.0	0.25290584246295267	1.105883879960504	0.0	0.9061246122513743	33028.0	539.2724433942458	283842.0	654.4614990897436
71	Jan14_100x_M1BP_rep1_3R2_B-C-A_Position002_1_cmle.ics	26	1	0	1	2	1	1	8.664	1.0	0.29466469943314255	1.2453788642999741	0.0	0.9662994758219765	16878.0	292.1767173261534	111923.0	258.0636211787592
72	Jan14_100x_M1BP_rep1_3R2_B-C-A_Position002_1_cmle.ics	27	1	0	1	1	1	1	9.313799999999999	1.0	0.3077104772163557	1.2403390869104762	0.0	0.9381914339652389	24888.0	421.258446252	204800.0	472.21241047336014
73	Jan14_100x_M1BP_rep1_3R2_B-C-A_Position002_1_cmle.ics	28	1	0	1	2	1	1	9.313799999999999	1.0	0.26430536620129785	1.2844601781038494	0.0	0.9199471467424487	47976.0	769.4534576610384	507999.0	1171.3058218166823
74	Jan14_100x_M1BP_rep1_3R2_B-C-A_Position002_1_cmle.ics	29	1	0	1	1	1	1	9.313799999999999	1.0	0.3030853098060009	1.1506966087675967	0.0	0.9367818030981019	26130.0	444.19281578744284	218658.0	504.16514281876954
75	Jan14_100x_M1BP_rep1_3R2_B-C-A_Position002_1_cmle.ics	30	1	0	1	2	1	2	9.313799999999999	1.0	0.2717957660735469	1.1699759060046704	0.0	0.9125643365922634	27144.0	457.4444795923057	219233.0	505.49093449856537
76	Jan14_100x_M1BP_rep1_3R2_B-C-A_Position002_1_cmle.ics	31	1	0	1	1	1	1	9.313799999999999	1.0	0.2882104727966554	1.1296106129195218	0.0	0.9238385382109751	27018.0	455.04996312106573	224186.0	516.9111887420934
77	Jan14_100x_M1BP_rep1_3R2_B-C-A_Position002_1_cmle.ics	32	1	0	1	1	1	1	9.313799999999999	1.0	0.28943028719135283	1.0637206785201423	0.0	0.930873966189752	29274.0	493.6233318431339	253378.0	584.2199030318313
78	Jan14_100x_M1BP_rep1_3R2_B-C-A_Position002_1_cmle.ics	34	1	0	1	1	1	1	9.313799999999999	1.0	0.30042070232605916	1.1642656001404283	0.0	0.933002090380117	26004.0	441.54084157894255	216122.0	498.3178250797048
79	Jan14_100x_M1BP_rep1_3R2_B-C-A_Position002_1_cmle.ics	35	1	0	1	1	1	1	9.313799999999999	1.0	0.26528154604018483	1.0372146612113502	0.0	0.9477866986083364	22564.0	382.3356959670028	164154.0	378.49392592208966
80	Jan14_100x_M1BP_rep1_3R2_B-C-A_Position002_1_cmle.ics	36	1	0	1	1	1	1	9.313799999999999	1.0	0.3171396734206578	1.2524887106894196	0.0	0.9338161527139769	24618.0	418.5481109793891	204540.0	471.6129220616264
81	Jan14_100x_M1BP_rep1_3R2_B-C-A_Position002_1_cmle.ics	37	1	0	1	1	1	1	9.313799999999999	1.0	0.2838098518214871	1.071872499874572	0.0	0.9251687188832216	29756.0	500.79051779218423	257128.0	592.8663705087605
82	Jan14_100x_M1BP_rep1_3R2_B-C-A_Position002_1_cmle.ics	38	1	0	1	2	1	2	9.313799999999999	1.0	0.31763131236250464	1.1956405898059224	0.0	0.9333579479584866	26680.0	452.271109271614	230948.0	532.5024988964922
83	Jan14_100x_M1BP_rep1_3R2_B-C-A_Position002_1_cmle.ics	39	1	0	1	2	1	1	9.313799999999999	1.0	0.273864318078279	1.2537478719130588	0.0	0.9330789700577276	42790.0	692.52799389596	435567.0	1004.297573206299
84	Jan14_100x_M1BP_rep1_3R2_B-C-A_Position002_1_cmle.ics	40	1	0	1	2	2	1	9.313799999999999	2.0	0.27881787832534904	1.0365245568977408	0.0	0.9340972844812644	27240.0	459.61326461288667	223226.0	514.6976930679995
85	Jan14_100x_M1BP_rep1_3R2_B-C-A_Position002_1_cmle.ics	41	1	0	1	1	1	1	9.313799999999999	1.0	0.2972597334607978	1.0713618131889584	0.0	0.9208437615640271	28782.0	479.9366568964189	250336.0	577.2058886145463
86	Jan14_100x_M1BP_rep1_3R2_B-C-A_Position002_1_cmle.ics	42	1	0	1	3	2	2	9.313799999999999	2.0	0.3135339320034943	1.1116243442175056	0.0	0.9409891953408638	28432.0	479.2067502107232	252422.0	582.0156302563796
87	Jan14_100x_M1BP_rep1_3R2_B-C-A_Position002_1_cmle.ics	44	1	0	1	1	1	1	9.313799999999999	1.0	0.29267901249595646	1.1227447588728445	0.0	0.9340591502632096	26684.0	452.0094213628295	221741.0	511.2736919471355
88	Jan14_100x_M1BP_rep1_3R2_B-C-A_Position002_1_cmle.ics	47	1	0	1	2	2	1	9.313799999999999	2.0	0.30873283031652643	1.1355695286740268	0.0	0.9316758573723067	29056.0	486.0833335770461	258773.0	596.6592875753067
89	Jan14_100x_M1BP_rep1_3R2_B-C-A_Position002_1_cmle.ics	48	1	0	1	2	1	2	9.313799999999999	1.0	0.28995587638136094	1.2168695603738051	0.0	0.9232233412887187	26864.0	452.6850578505926	222944.0	514.0474787137344
90	Jan14_100x_M1BP_rep1_3R2_B-C-A_Position003_2_cmle.ics	1	1	0	1	1	1	1	8.8806	1.0	0.2829712749190821	1.1518980106012695	0.0	0.9245623225387294	25172.0	422.1751770123159	199766.0	460.6053925323305
91	Jan14_100x_M1BP_rep1_3R2_B-C-A_Position003_2_cmle.ics	2	1	0	1	2	1	1	8.2308	1.0	0.30155107189881986	1.3735811046849606	0.0	0.9266055129078085	13262.0	229.3426437010759	78862.0	181.83405817749085
92	Jan14_100x_M1BP_rep1_3R2_B-C-A_Position003_2_cmle.ics	3	1	0	1	1	1	1	7.3644	1.0	0.28411166502685337	1.0690121592969954	0.0	0.956370093177436	15712.0	265.8852396938446	98711.0	227.60038696404226
93	Jan14_100x_M1BP_rep1_3R2_B-C-A_Position003_2_cmle.ics	4	1	0	1	2	1	2	8.8806	1.0	0.2772302849324616	1.0756238520486507	0.0	0.9299945583673718	24206.0	406.2747685276722	186457.0	429.91850302554354
94	Jan14_100x_M1BP_rep1_3R2_B-C-A_Position003_2_cmle.ics	5	1	0	1	1	1	1	8.8806	1.0	0.30055504205214906	1.0452545037170862	0.0	0.9318559808894727	29410.0	487.88565153788494	260003.0	599.4953289077397
95	Jan14_100x_M1BP_rep1_3R2_B-C-A_Position003_2_cmle.ics	6	1	0	1	1	1	1	8.8806	1.0	0.2738800320555248	1.0932605940058364	0.0	0.9240593699746235	26868.0	448.4678828877861	216724.0	499.7058713253346
96	Jan14_100x_M1BP_rep1_3R2_B-C-A_Position003_2_cmle.ics	7	1	0	1	1	1	1	6.9312	1.0	0.282638438066982	1.10355690766801	0.0	0.9469860480043233	13396.0	225.15182490508917	77509.0	178.71441271181482
97	Jan14_100x_M1BP_rep1_3R2_B-C-A_Position003_2_cmle.ics	8	1	0	1	1	1	1	8.8806	1.0	0.2696246099200799	1.0727035953434534	0.0	0.9340774055033486	29388.0	484.21088816458166	245985.0	567.173680616648
98	Jan14_100x_M1BP_rep1_3R2_B-C-A_Position003_2_cmle.ics	10	1	0	1	2	2	2	8.8806	2.0	0.24452022935332687	1.2027505995003855	0.0	0.9302538965509656	44672.0	711.0406961704429	439020.0	1012.2592404590556
99	Jan14_100x_M1BP_rep1_3R2_B-C-A_Position003_2_cmle.ics	11	1	0	1	2	1	1	8.8806	1.0	0.2888915817861502	1.3248911383244293	0.0	0.9337025708990827	16346.0	282.01972617209805	105623.0	243.5375558175182
100	Jan14_100x_M1BP_rep1_3R2_B-C-A_Position003_2_cmle.ics	12	1	0	1	1	2	2	8.8806	2.0	0.2713407982689092	1.1226719102153986	0.0	0.927562914048556	26868.0	446.5720577316971	215717.0	497.38400659219644
101	Jan14_100x_M1BP_rep1_3R2_B-C-A_Position003_2_cmle.ics	13	1	0	1	3	3	3	8.8806	3.0	0.238589865870018	1.1605463744383198	0.0	0.9286774537425265	47776.0	750.8705514192018	479639.0	1105.9154704444923
102	Jan14_100x_M1BP_rep1_3R2_B-C-A_Position003_2_cmle.ics	14	1	0	1	1	1	1	8.8806	1.0	0.27019938037218505	1.0224091417652086	0.0	0.9392767310236082	25910.0	430.850430894703	203853.0	470.02888921985294
103	Jan14_100x_M1BP_rep1_3R2_B-C-A_Position003_2_cmle.ics	15	1	0	1	1	2	2	8.8806	2.0	0.2899862614760041	1.046894366968751	0.0	0.9342804310242252	26900.0	448.31701527126677	223404.0	515.108112057571
104	Jan14_100x_M1BP_rep1_3R2_B-C-A_Position003_2_cmle.ics	16	1	0	1	1	1	2	8.8806	1.0	0.2728831441314903	1.156612613197351	0.0	0.927996225905021	26548.0	441.3634274797362	212476.0	489.9111529674691
105	Jan14_100x_M1BP_rep1_3R2_B-C-A_Position003_2_cmle.ics	17	1	0	1	1	1	1	8.8806	1.0	0.29096475851273207	1.0810989508613102	0.0	0.9309637667529912	29034.0	478.21903066129033	250931.0	578.5777947875524
106	Jan14_100x_M1BP_rep1_3R2_B-C-A_Position003_2_cmle.ics	18	1	0	1	1	2	2	8.8806	2.0	0.2589052629881482	1.0914334358743878	0.0	0.9201205366472301	29638.0	486.638106059964	244128.0	562.8919499220726
107	Jan14_100x_M1BP_rep1_3R2_B-C-A_Position003_2_cmle.ics	19	1	0	1	2	3	2	8.8806	3.0	0.2948207919533629	1.2646965831884498	0.0	0.9273528010203026	20954.0	358.10532429673435	154865.0	357.07604955057093
108	Jan14_100x_M1BP_rep1_3R2_B-C-A_Position003_2_cmle.ics	20	1	0	1	1	1	1	8.8806	1.0	0.2853896017467794	1.0582418590721516	0.0	0.9332743243849796	26392.0	443.91573955155525	215378.0	496.602365932282
109	Jan14_100x_M1BP_rep1_3R2_B-C-A_Position003_2_cmle.ics	23	1	0	1	2	2	1	8.8806	2.0	0.3049967909473845	1.4568993699188972	0.0	0.9345740911223883	15658.0	272.51922193377624	101748.0	234.60287275802466
110	Jan14_100x_M1BP_rep1_3R2_B-C-A_Position003_2_cmle.ics	24	1	0	1	1	1	1	8.8806	1.0	0.2534118164029301	1.2158531646016444	0.0	0.9234127582518503	44856.0	705.3926852997755	449695.0	1036.8728512100474
111	Jan14_100x_M1BP_rep1_3R2_B-C-A_Position003_2_cmle.ics	25	1	0	1	2	3	2	8.8806	3.0	0.268480753977278	1.0407248511010718	0.0	0.9152490883927409	36564.0	590.488496030016	340652.0	785.4497170535698
112	Jan14_100x_M1BP_rep1_3R2_B-C-A_Position003_2_cmle.ics	26	1	0	1	1	1	1	7.5809999999999995	1.0	0.28115639237542833	1.1583035782096303	0.0	0.9396522455993322	13804.0	236.39956657935062	80864.0	186.45011894784082
113	Jan14_100x_M1BP_rep1_3R2_B-C-A_Position003_2_cmle.ics	27	1	0	1	2	2	1	8.8806	2.0	0.27276598211620606	1.0605393704580575	0.0	0.9375388986405218	27252.0	453.0236991741017	220936.0	509.4175835954213
114	Jan14_100x_M1BP_rep1_3R2_B-C-A_Position003_2_cmle.ics	28	1	0	1	1	1	1	8.8806	1.0	0.2621574457678795	1.0148770904220472	0.0	0.9355165903196246	30432.0	496.3541842362608	255594.0	589.3293888795314
115	Jan14_100x_M1BP_rep1_3R2_B-C-A_Position003_2_cmle.ics	29	1	0	1	1	1	1	8.8806	1.0	0.27088280835946665	1.0772708045288157	0.0	0.9193855066225084	25782.0	431.9688168352613	202600.0	467.13981622022845
116	Jan14_100x_M1BP_rep1_3R2_B-C-A_Position003_2_cmle.ics	30	1	0	1	1	2	2	8.8806	2.0	0.2723853720031646	1.1682111720134358	0.0	0.9206149910284205	25492.0	425.39436111283584	199743.0	460.55236086513867
117	Jan14_100x_M1BP_rep1_3R2_B-C-A_Position003_2_cmle.ics	31	1	0	1	2	1	2	8.8806	1.0	0.28180339655888614	1.110481948861354	0.0	0.930883862684164	40874.0	653.641871090744	412494.0	951.0975881142493
118	Jan14_100x_M1BP_rep1_3R2_B-C-A_Position003_2_cmle.ics	32	1	0	1	1	1	1	8.8806	1.0	0.25258067222522756	1.0516597400759116	0.0	0.9195750828570505	25540.0	416.2857677531258	192888.0	444.74661831731197
119	Jan14_100x_M1BP_rep1_3R2_B-C-A_Position003_2_cmle.ics	33	1	0	1	1	1	1	8.8806	1.0	0.27727926044244783	1.0265392981715653	0.0	0.9329580708534395	30596.0	506.97056691854465	264990.0	610.9939777897252
120	Jan14_100x_M1BP_rep1_3R2_B-C-A_Position003_2_cmle.ics	34	1	0	1	3	2	1	8.8806	2.0	0.26253770605845933	1.047440281335214	0.0	0.9245908101639234	26126.0	437.0818503114776	203460.0	469.1227394282708
121	Jan14_100x_M1BP_rep1_3R2_B-C-A_Position003_2_cmle.ics	35	1	0	1	1	1	1	8.8806	1.0	0.2844659230443772	1.061935268411374	0.0	0.9235258159035187	28882.0	477.3967567284994	246167.0	567.5933225048616
122	Jan14_100x_M1BP_rep1_3R2_B-C-A_Position003_2_cmle.ics	36	1	0	1	1	1	1	8.8806	1.0	0.29444311170920007	1.0317587015804028	0.0	0.9378422558171373	30688.0	507.38818844761835	274301.0	632.4625801037753
123	Jan14_100x_M1BP_rep1_3R2_B-C-A_Position003_2_cmle.ics	37	1	0	1	1	1	1	8.8806	1.0	0.2862812986370752	1.1445702292626743	0.0	0.9239494043782289	24900.0	417.61794216708563	197683.0	455.80256806447875
124	Jan14_100x_M1BP_rep1_3R2_B-C-A_Position003_2_cmle.ics	38	1	0	1	1	2	1	8.8806	2.0	0.28476513289518096	1.024175406056999	0.0	0.9242427192473516	27418.0	457.62281781862384	227809.0	525.2648291871371
125	Jan14_100x_M1BP_rep1_3R2_B-C-A_Position003_2_cmle.ics	39	1	0	1	1	1	1	8.8806	1.0	0.2900732244214112	1.0206198992086444	0.0	0.9315065708276521	26888.0	446.76155411356496	223288.0	514.8406479969515
126	Jan14_100x_M1BP_rep1_3R2_B-C-A_Position003_2_cmle.ics	40	1	0	1	2	1	1	8.8806	1.0	0.2845370505769242	1.3390621593113003	0.0	0.9251579979000677	20928.0	356.5880739882716	151857.0	350.1404297717434
127	Jan14_100x_M1BP_rep1_3R2_B-C-A_Position003_2_cmle.ics	41	1	0	1	1	1	1	8.8806	1.0	0.28062082980513287	1.1311078017498435	0.0	0.9257459706215523	27886.0	462.7919579677806	231960.0	534.8358922529328
128	Jan14_100x_M1BP_rep1_3R2_B-C-A_Position003_2_cmle.ics	42	1	0	1	1	1	2	8.8806	1.0	0.28693302819595823	1.1646642795489621	0.0	0.9259480366433334	25848.0	431.15005104195313	209317.0	482.627368764904
129	Jan14_100x_M1BP_rep1_3R2_B-C-A_Position003_2_cmle.ics	43	1	0	1	1	1	1	8.8806	1.0	0.2880687328104193	1.1755579074874272	0.0	0.9195256996183961	26816.0	446.744076205907	221622.0	510.9993107125343
130	Jan14_100x_M1BP_rep1_3R2_B-C-A_Position003_2_cmle.ics	44	1	0	1	2	1	1	8.8806	1.0	0.27810676213041674	1.052513248457659	0.0	0.936881814884656	22800.0	387.51613357709635	170719.0	393.63100831836704
131	Jan14_100x_M1BP_rep1_3R2_B-C-A_Position003_2_cmle.ics	45	1	0	1	1	1	1	8.014199999999999	1.0	0.2948187439030675	1.2968777143050885	0.0	0.9353346994408372	13870.0	239.20861435630812	83400.0	192.29743668690548
132	Jan14_100x_M1BP_rep1_3R2_B-C-A_Position003_2_cmle.ics	46	1	0	1	1	2	2	8.8806	2.0	0.28131386577275996	1.1460457683145533	0.0	0.9238666118401669	27346.0	454.1413630825805	225533.0	520.0169998598062
133	Jan14_100x_M1BP_rep1_3R2_B-C-A_Position003_2_cmle.ics	47	1	0	1	1	1	1	8.014199999999999	1.0	0.18531891124042682	1.3429596378624389	0.0	0.8570131922436995	22246.0	359.29015101283187	134311.0	309.68418487835686
134	Jan14_100x_M1BP_rep1_3R2_B-C-A_Position003_2_cmle.ics	48	1	0	1	1	1	1	8.8806	1.0	0.2863954943059836	1.033063265258803	0.0	0.9376173055997669	29048.0	480.35750795422416	249133.0	574.4321018479475
135	Jan14_100x_M1BP_rep1_3R2_B-C-A_Position003_2_cmle.ics	49	1	0	1	1	1	1	8.8806	1.0	0.2839570253417624	1.164163717982285	0.0	0.9245714092463015	26126.0	435.6307248833566	211597.0	487.88442099087695
136	Jan14_100x_M1BP_rep1_3R2_B-C-A_Position003_2_cmle.ics	50	1	0	1	1	1	1	8.8806	1.0	0.2795441021361806	1.2276483626291301	0.0	0.9286700288996764	22662.0	380.1723948662916	169608.0	391.0693482205355
137	Jan14_100x_M1BP_rep1_3R2_B-C-A_Position003_2_cmle.ics	51	1	0	1	1	1	2	8.8806	1.0	0.28657902466243756	1.2222403562799502	0.0	0.9173108165947754	25568.0	427.95878097254405	205798.0	474.5135236845536
138	Jan14_100x_M1BP_rep1_3R2_B-C-A_Position003_2_cmle.ics	52	1	0	1	1	1	1	8.014199999999999	1.0	0.2965260403112262	1.0261638435221894	0.0	0.9491555334727715	15884.0	271.7887070161074	102505.0	236.3483063260341
139	Jan14_100x_M1BP_rep1_3R2_B-C-A_Position003_2_cmle.ics	53	1	0	1	1	1	1	8.8806	1.0	0.2961001049581684	1.2686074606165787	0.0	0.9348040780463499	17406.0	298.33564110001106	117501.0	270.92495333510885
140	Jan14_100x_M1BP_rep1_3R2_B-C-A_Position003_2_cmle.ics	54	1	0	1	1	1	1	8.8806	1.0	0.29567428950020247	1.0475537494078917	0.0	0.9272150695607634	27302.0	454.5857841998192	230660.0	531.8384501942639
141	Jan14_100x_M1BP_rep1_3R2_B-C-A_Position003_2_cmle.ics	55	1	0	1	3	1	2	8.8806	1.0	0.25911238948162885	1.1061970502217773	0.0	0.9159031880626256	27136.0	455.6507357746887	213962.0	493.3374598129936
142	Jan14_100x_M1BP_rep1_3R2_B-C-A_Position003_2_cmle.ics	56	1	0	1	2	2	2	8.8806	2.0	0.2857412658233136	1.0463872340699014	0.0	0.9322790214965593	26996.0	450.57942128717383	222951.0	514.063618786358
143	Jan14_100x_M1BP_rep1_3R2_B-C-A_Position003_2_cmle.ics	57	1	0	1	2	1	2	8.8806	1.0	0.2737734167845199	1.09411542677441	0.0	0.9345396178527934	29530.0	487.94598838241626	249669.0	575.6679702659833
144	Jan14_100x_M1BP_rep1_3R2_B-C-A_Position003_2_cmle.ics	58	1	0	1	1	1	1	8.8806	1.0	0.2916380247521589	1.1778248633554085	0.0	0.9252120053045939	26708.0	444.8454394372268	221645.0	511.0523423797261
145	Jan14_100x_M1BP_rep1_3R2_B-C-A_Position003_2_cmle.ics	59	1	0	1	2	2	1	8.8806	2.0	0.27303532189981117	1.1304261514888447	0.0	0.9303368499749328	41104.0	654.9199774017952	409458.0	944.0974080449273
146	Jan14_100x_M1BP_rep1_3R2_B-C-A_Position003_2_cmle.ics	60	1	0	1	1	1	1	8.8806	1.0	0.2767587995826874	1.0337485054297757	0.0	0.9392419952761939	33016.0	542.1873847651491	296764.0	684.2560731529114
147	Jan14_100x_M1BP_rep1_3R2_B-C-A_Position003_2_cmle.ics	61	1	0	1	2	2	2	8.8806	2.0	0.2637785187637566	1.139515601570253	0.0	0.9205830927058599	41480.0	659.3906330358038	407992.0	940.7172156926132
148	Jan14_100x_M1BP_rep1_3R2_B-C-A_Position003_2_cmle.ics	62	1	0	1	1	1	1	6.2814	1.0	0.24547698089290476	1.0650538232480138	0.0	0.9358340608943624	11958.0	200.78636635630107	60921.0	140.46705204320105
149	Jan14_100x_M1BP_rep1_3R2_B-C-A_Position003_2_cmle.ics	63	1	0	1	2	1	1	8.8806	1.0	0.2828513337122986	1.139943048436325	0.0	0.9252876565552239	27408.0	451.4310023047409	226918.0	523.2104285146189
150	Jan14_100x_M1BP_rep1_3R2_B-C-A_Position004_3_cmle.ics	1	1	0	1	2	2	1	9.313799999999999	2.0	0.2774009266109713	1.2606063358579267	0.0	0.9182236786298705	26614.0	444.57036448697363	215027.0	495.7930565764415
151	Jan14_100x_M1BP_rep1_3R2_B-C-A_Position004_3_cmle.ics	2	1	0	1	1	1	1	7.797599999999999	1.0	0.2893628381146396	1.249833473423051	0.0	0.9471201230891825	13824.0	238.57850911264725	82214.0	189.5628472395353
152	Jan14_100x_M1BP_rep1_3R2_B-C-A_Position004_3_cmle.ics	3	1	0	1	1	3	2	9.313799999999999	3.0	0.25422373736434706	1.2359723693371196	0.0	0.9180657998402945	43926.0	705.4633954781133	436480.0	1006.4026998213488
153	Jan14_100x_M1BP_rep1_3R2_B-C-A_Position004_3_cmle.ics	4	1	0	1	1	1	1	9.313799999999999	1.0	0.27289305966734817	1.1382652910785513	0.0	0.9262228056468688	29256.0	484.4909153184397	245806.0	566.7609559024158
154	Jan14_100x_M1BP_rep1_3R2_B-C-A_Position004_3_cmle.ics	5	1	0	1	3	2	3	9.313799999999999	2.0	0.2718587310367926	1.1055549296311724	0.0	0.9293869641458764	48518.0	767.8738437171982	523962.0	1208.1121045724742
155	Jan14_100x_M1BP_rep1_3R2_B-C-A_Position004_3_cmle.ics	6	1	0	1	1	1	1	7.3644	1.0	0.29676262154327265	1.11691847638362	0.0	0.9474574561716738	13426.0	230.2692533634258	79689.0	183.74089247173632
156	Jan14_100x_M1BP_rep1_3R2_B-C-A_Position004_3_cmle.ics	7	1	0	1	1	1	1	9.313799999999999	1.0	0.2955030038445381	1.5193633670831705	0.0	0.9313846227445046	14954.0	263.3867171142202	93474.0	215.5253069169281
157	Jan14_100x_M1BP_rep1_3R2_B-C-A_Position004_3_cmle.ics	8	1	0	1	4	2	4	9.313799999999999	2.0	0.25746271216229344	1.1063505963597537	0.0	0.9328418437933228	29018.0	482.68294862714885	235848.0	543.8005497330129
158	Jan14_100x_M1BP_rep1_3R2_B-C-A_Position004_3_cmle.ics	9	1	0	1	1	1	1	9.313799999999999	1.0	0.27460065870727507	1.1269294884404315	0.0	0.9212112443075957	25490.0	431.6456776390079	200530.0	462.36696617296343
159	Jan14_100x_M1BP_rep1_3R2_B-C-A_Position004_3_cmle.ics	10	1	0	1	1	1	1	9.313799999999999	1.0	0.2815338288255281	1.1339454183508826	0.0	0.9288669970900157	27486.0	457.6679311466311	227356.0	524.2203359159241
160	Jan14_100x_M1BP_rep1_3R2_B-C-A_Position004_3_cmle.ics	11	1	0	1	2	1	1	9.313799999999999	1.0	0.2901444820340904	1.1152360821054519	0.0	0.9383684790873016	25884.0	437.15053369894804	210925.0	486.3349740190112
161	Jan14_100x_M1BP_rep1_3R2_B-C-A_Position004_3_cmle.ics	12	1	0	1	1	1	1	9.313799999999999	1.0	0.2698423150344042	1.0578168497856564	0.0	0.927915852562447	26260.0	441.7148103283344	207860.0	479.2679279345344
162	Jan14_100x_M1BP_rep1_3R2_B-C-A_Position004_3_cmle.ics	13	1	0	1	2	2	2	9.313799999999999	2.0	0.27612951334019237	1.2235121353827763	0.0	0.9265106893695687	43328.0	699.1912577154824	445639.0	1027.5208319870007
163	Jan14_100x_M1BP_rep1_3R2_B-C-A_Position004_3_cmle.ics	14	1	0	1	1	1	1	8.8806	1.0	0.2579383993889939	1.0055367895777303	0.0	0.9302530406362296	25678.0	420.61022936350975	196505.0	453.08642441439275
164	Jan14_100x_M1BP_rep1_3R2_B-C-A_Position004_3_cmle.ics	16	1	0	1	2	2	2	9.313799999999999	2.0	0.2839595134331584	1.112122423385052	0.0	0.9294795082433533	27870.0	465.6175085147988	233135.0	537.5451187290372
165	Jan14_100x_M1BP_rep1_3R2_B-C-A_Position004_3_cmle.ics	17	1	0	1	1	1	1	9.313799999999999	1.0	0.29094528288162724	1.3963150955860273	0.0	0.9372224123682895	19018.0	330.6621137832806	133023.0	306.7144115156142
166	Jan14_100x_M1BP_rep1_3R2_B-C-A_Position004_3_cmle.ics	18	1	0	1	2	2	2	9.313799999999999	2.0	0.22909686868757256	1.1275530285379782	0.0	0.914045930471269	31894.0	525.2582852796969	256358.0	591.0909625201643
167	Jan14_100x_M1BP_rep1_3R2_B-C-A_Position004_3_cmle.ics	19	1	0	1	2	3	1	9.313799999999999	3.0	0.2563204716996946	1.0643770308954457	0.0	0.9295212385092972	26322.0	437.92780810383715	203303.0	468.7607406565701
168	Jan14_100x_M1BP_rep1_3R2_B-C-A_Position004_3_cmle.ics	20	1	0	1	1	1	1	9.313799999999999	1.0	0.28344314463273623	1.1592364489319191	0.0	0.9188980645310038	28686.0	473.92941106601967	243227.0	560.8144920029491
169	Jan14_100x_M1BP_rep1_3R2_B-C-A_Position004_3_cmle.ics	21	1	0	1	1	1	1	8.664	1.0	0.2972367923922598	1.1939146472846343	0.0	0.9372977816623271	17140.0	294.8955129418159	115038.0	265.24595349626173
170	Jan14_100x_M1BP_rep1_3R2_B-C-A_Position004_3_cmle.ics	22	1	0	1	1	1	1	8.4474	1.0	0.271510825472358	1.1229488787687305	0.0	0.920065214690963	16660.0	287.0708649394736	105361.0	242.93345595646338
171	Jan14_100x_M1BP_rep1_3R2_B-C-A_Position004_3_cmle.ics	23	1	0	1	1	1	1	9.313799999999999	1.0	0.26031579086055323	1.1270539395835526	0.0	0.9258430952816413	22772.0	384.783925414701	164864.0	380.1309904310549
172	Jan14_100x_M1BP_rep1_3R2_B-C-A_Position004_3_cmle.ics	24	1	0	1	2	1	2	9.313799999999999	1.0	0.29645720923424373	1.1366197001688227	0.0	0.9320102396958746	27520.0	458.4745636468003	233737.0	538.933164974667
173	Jan14_100x_M1BP_rep1_3R2_B-C-A_Position004_3_cmle.ics	25	1	0	1	1	1	1	9.313799999999999	1.0	0.26329728061494295	1.2530193498030966	0.0	0.9214783395564754	25200.0	422.0051343184917	193018.0	445.0463625231789
174	Jan14_100x_M1BP_rep1_3R2_B-C-A_Position004_3_cmle.ics	26	1	0	1	1	1	1	9.313799999999999	1.0	0.2641934269796055	1.1385103042006395	0.0	0.9401010548358546	26666.0	440.021564479616	210461.0	485.2651177765325
175	Jan14_100x_M1BP_rep1_3R2_B-C-A_Position004_3_cmle.ics	27	1	0	1	1	1	1	9.313799999999999	1.0	0.28400621251225455	1.0627128858389587	0.0	0.9322784599772211	30388.0	497.6177890628982	265455.0	612.0661397568643
176	Jan14_100x_M1BP_rep1_3R2_B-C-A_Position004_3_cmle.ics	28	1	0	1	1	1	1	9.313799999999999	1.0	0.3153161700776751	1.6798786890808604	0.0	0.9315749003764369	15616.0	276.6829625308487	103039.0	237.57956329474885
177	Jan14_100x_M1BP_rep1_3R2_B-C-A_Position004_3_cmle.ics	29	1	0	1	1	1	1	9.313799999999999	1.0	0.27406219309277063	1.1194033047084029	0.0	0.9246634973493305	24654.0	413.9928264093061	190559.0	439.37658558297386
178	Jan14_100x_M1BP_rep1_3R2_B-C-A_Position004_3_cmle.ics	30	1	0	1	3	3	1	9.313799999999999	3.0	0.2574823792123723	1.2235064318891413	0.0	0.9171795719276061	44614.0	718.1704188075823	449629.0	1036.7206733824535
179	Jan14_100x_M1BP_rep1_3R2_B-C-A_Position004_3_cmle.ics	31	1	0	1	1	1	1	9.313799999999999	1.0	0.2799009245204015	1.037108587031718	0.0	0.9299274450072603	30600.0	508.6281094146819	266292.0	613.9960312977149
180	Jan14_100x_M1BP_rep1_3R2_B-C-A_Position004_3_cmle.ics	32	1	0	1	1	1	1	9.313799999999999	1.0	0.2567119314512386	1.1011753642879845	0.0	0.9305910512334431	32182.0	528.8857947339928	275053.0	634.1964850484821
181	Jan14_100x_M1BP_rep1_3R2_B-C-A_Position004_3_cmle.ics	33	1	0	1	1	1	1	9.313799999999999	1.0	0.2833259508576742	1.2742998649060335	0.0	0.9243502838313854	25608.0	430.04635690162445	205107.0	472.9202679441382
182	Jan14_100x_M1BP_rep1_3R2_B-C-A_Position004_3_cmle.ics	34	1	0	1	1	1	2	9.313799999999999	1.0	0.259738433819992	1.0210441518042712	0.0	0.9316169337180684	26358.0	436.5790426249016	205074.0	472.8441790303412
183	Jan14_100x_M1BP_rep1_3R2_B-C-A_Position004_3_cmle.ics	35	1	0	1	2	2	2	9.313799999999999	2.0	0.2646484448870713	1.0594422643748929	0.0	0.9313445092177142	30636.0	501.5450579698484	259392.0	598.0865311401653
184	Jan14_100x_M1BP_rep1_3R2_B-C-A_Position004_3_cmle.ics	36	1	0	1	1	1	1	9.313799999999999	1.0	0.2876724008198878	1.0833008198185707	0.0	0.9307031547449781	27948.0	468.8585655051207	235640.0	543.3209590036258
185	Jan14_100x_M1BP_rep1_3R2_B-C-A_Position004_3_cmle.ics	37	1	0	1	1	1	1	9.313799999999999	1.0	0.24754068697066056	1.0899726641237348	0.0	0.9146653933979758	25182.0	416.54734186177467	186953.0	431.06214245715864
186	Jan14_100x_M1BP_rep1_3R2_B-C-A_Position004_3_cmle.ics	38	1	0	1	1	1	1	8.4474	1.0	0.25349212258561415	1.107089780915736	0.0	0.9421824072186263	28798.0	464.51908247326196	231366.0	533.4662918045872
187	Jan14_100x_M1BP_rep1_3R2_B-C-A_Position004_3_cmle.ics	39	1	0	1	1	1	1	9.313799999999999	1.0	0.2844607170591557	1.1095508523908055	0.0	0.9212990845726365	28108.0	470.49156280419754	236336.0	544.925743367344
188	Jan14_100x_M1BP_rep1_3R2_B-C-A_Position004_3_cmle.ics	40	1	0	1	1	1	1	9.313799999999999	1.0	0.27611393385491656	1.0204822691265512	0.0	0.9317375367925593	28056.0	472.18492245307624	232197.0	535.3823489974747
189	Jan14_100x_M1BP_rep1_3R2_B-C-A_Position004_3_cmle.ics	41	1	0	1	3	3	3	9.313799999999999	3.0	0.2612012092244014	1.1531450057926276	0.0	0.9339087340376309	44992.0	721.6325336556929	458632.0	1057.4791125010652
190	Jan14_100x_M1BP_rep1_3R2_B-C-A_Position004_3_cmle.ics	43	1	0	1	1	2	1	9.313799999999999	2.0	0.26841077735327723	1.1382418302007806	0.0	0.9263790942298031	22740.0	386.4795394546933	167055.0	385.1828331622421
191	Jan14_100x_M1BP_rep1_3R2_B-C-A_Position004_3_cmle.ics	44	1	0	1	1	1	1	9.313799999999999	1.0	0.28834125389331466	1.530323236966282	0.0	0.9226703375313693	19614.0	337.1938243689424	138700.0	319.8040104133547
192	Jan14_100x_M1BP_rep1_3R2_B-C-A_Position004_3_cmle.ics	45	1	0	1	1	1	1	9.313799999999999	1.0	0.27006368113609347	1.076206329137444	0.0	0.9288671068358458	24954.0	417.7948873397103	192627.0	444.1448241809178
193	Jan14_100x_M1BP_rep1_3R2_B-C-A_Position004_3_cmle.ics	46	1	0	1	1	1	2	9.313799999999999	1.0	0.27315417546296267	1.2100255036381105	0.0	0.9220615361331216	27552.0	459.7514162095228	224754.0	518.2208403492656
194	Jan14_100x_M1BP_rep1_3R2_B-C-A_Position004_3_cmle.ics	47	1	0	1	1	1	1	8.4474	1.0	0.23852484252894615	1.2929327141854212	0.0	0.9283245505148929	27784.0	447.99068383070846	212683.0	490.3884379721956
195	Jan14_100x_M1BP_rep1_3R2_B-C-A_Position004_3_cmle.ics	48	1	0	1	1	1	2	9.313799999999999	1.0	0.2749813140190718	1.477795152476278	0.0	0.9184198149893624	19410.0	334.5775280078087	133341.0	307.4476319576578
196	Jan14_100x_M1BP_rep1_3R2_B-C-A_Position004_3_cmle.ics	49	1	0	1	1	1	1	9.313799999999999	1.0	0.27472595826590007	1.2843762303009363	0.0	0.9221403851019918	24170.0	409.3087119231015	185199.0	427.01790140261636
197	Jan14_100x_M1BP_rep1_3R2_B-C-A_Position004_3_cmle.ics	50	1	0	1	1	1	1	8.8806	1.0	0.2276213202021656	1.2423685457220075	0.0	0.9196852865173741	24528.0	408.11092786083753	172335.0	397.35705936975836
198	Jan14_100x_M1BP_rep1_3R2_B-C-A_Position004_3_cmle.ics	51	1	0	1	1	1	1	9.313799999999999	1.0	0.2574355455852827	1.4023574736122157	0.0	0.9211709419984329	45880.0	741.2900545533091	468860.0	1081.0620643288069
199	Jan14_100x_M1BP_rep1_3R2_B-C-A_Position004_3_cmle.ics	54	1	0	1	1	1	1	9.313799999999999	1.0	0.2443184741306179	1.0708693044590658	0.0	0.9170012641807902	29886.0	491.6888269112427	240134.0	553.6828856279778
200	Jan14_100x_M1BP_rep1_3R2_B-C-A_Position004_3_cmle.ics	55	1	0	1	1	1	1	9.313799999999999	1.0	0.2917485354286382	1.1586371103878046	0.0	0.9253040798981008	27618.0	461.6710645305499	233113.0	537.494392786506
201	Jan14_100x_M1BP_rep1_3R2_B-C-A_Position004_3_cmle.ics	56	1	0	1	1	1	1	9.313799999999999	1.0	0.1968819366680744	1.114226092661041	0.0	0.8672790532530389	58028.0	920.6937375604653	583221.0	1344.7470422299002
202	Jan14_100x_M1BP_rep1_3R2_B-C-A_Position004_3_cmle.ics	57	1	0	1	1	1	1	9.313799999999999	1.0	0.3028216827894998	1.332024006037794	0.0	0.9443974116465993	17818.0	309.86001558882845	123071.0	283.76783969417437
203	Jan14_100x_M1BP_rep1_3R2_B-C-A_Position004_3_cmle.ics	58	1	0	1	1	1	1	7.5809999999999995	1.0	0.226456178906542	1.1389122289391544	0.0	0.931116335534741	24336.0	389.6833980177721	169879.0	391.69419960353497
204	Jan14_100x_M1BP_rep1_3R2_B-C-A_Position004_3_cmle.ics	59	1	0	1	1	1	2	9.313799999999999	1.0	0.28392976045238383	1.1785443524261663	0.0	0.9319657638187862	26048.0	438.6388693334555	210640.0	485.6778424907646
205	Jan14_100x_M1BP_rep1_3R2_B-C-A_Position004_3_cmle.ics	60	1	0	1	1	1	2	9.313799999999999	1.0	0.290116142777521	1.2874471989868987	0.0	0.9405752995770549	18120.0	311.92797301926043	123537.0	284.8423073859741
206	Jan14_100x_M1BP_rep1_3R2_B-C-A_Position005_4_cmle.ics	1	1	0	1	1	1	2	8.664	1.0	0.2792422461971593	1.0166870167969406	0.0	0.9341347170249011	27352.0	446.1772332195373	224775.0	518.2692605671365
207	Jan14_100x_M1BP_rep1_3R2_B-C-A_Position005_4_cmle.ics	3	1	0	1	1	1	1	8.664	1.0	0.26557756242803493	1.11455945999247	0.0	0.9409520852230432	32438.0	527.4682065622325	283107.0	652.7667914642656
208	Jan14_100x_M1BP_rep1_3R2_B-C-A_Position005_4_cmle.ics	4	1	0	1	1	1	1	8.664	1.0	0.268792859577353	1.0449929730238394	0.0	0.9221193075727134	23842.0	400.8318071765615	179472.0	413.81301627185013
209	Jan14_100x_M1BP_rep1_3R2_B-C-A_Position005_4_cmle.ics	5	1	0	1	2	1	1	8.664	1.0	0.29979771418843254	1.3918780978644343	0.0	0.9375788127705116	16728.0	290.4161183539808	111392.0	256.83928138402604
210	Jan14_100x_M1BP_rep1_3R2_B-C-A_Position005_4_cmle.ics	6	1	0	1	1	1	1	8.664	1.0	0.2738861627673272	1.0474445758256241	0.0	0.9181210288511594	27732.0	456.3311341502197	227264.0	524.0082092471569
211	Jan14_100x_M1BP_rep1_3R2_B-C-A_Position005_4_cmle.ics	7	1	0	1	1	1	1	8.664	1.0	0.27894922608597933	1.0411572758856615	0.0	0.9226525637889735	27564.0	456.4619908572394	227274.0	524.031266493762
212	Jan14_100x_M1BP_rep1_3R2_B-C-A_Position005_4_cmle.ics	8	1	0	1	1	1	1	8.2308	1.0	0.26963932607085805	1.1107866461158615	0.0	0.9193087429695471	15514.0	267.5691638620269	94352.0	217.54973316885975
213	Jan14_100x_M1BP_rep1_3R2_B-C-A_Position005_4_cmle.ics	9	1	0	1	1	1	2	8.664	1.0	0.23671917824811398	1.191109612439805	0.0	0.9214706116271137	46834.0	732.3233740352023	463695.0	1069.1529964572499
214	Jan14_100x_M1BP_rep1_3R2_B-C-A_Position005_4_cmle.ics	10	1	0	1	3	4	1	8.664	4.0	0.24098550436275998	1.2094509278074188	0.0	0.9305506454238366	44002.0	689.9121527353453	426067.0	982.3931889314117
215	Jan14_100x_M1BP_rep1_3R2_B-C-A_Position005_4_cmle.ics	12	1	0	1	1	1	1	8.664	1.0	0.27936449317841233	1.1289200392696386	0.0	0.9288364261160897	24136.0	403.1656826873157	186362.0	429.69945918279467
216	Jan14_100x_M1BP_rep1_3R2_B-C-A_Position005_4_cmle.ics	13	1	0	1	2	2	2	8.664	2.0	0.24348324919405176	1.2023993464991072	0.0	0.9140338321605135	43978.0	704.729651031726	427919.0	986.6633910026848
217	Jan14_100x_M1BP_rep1_3R2_B-C-A_Position005_4_cmle.ics	14	1	0	1	1	1	1	8.664	1.0	0.27279405584225513	1.0414873507501754	0.0	0.9300652093053466	25124.0	420.1428719240187	195580.0	450.953629103417
218	Jan14_100x_M1BP_rep1_3R2_B-C-A_Position005_4_cmle.ics	15	1	0	1	1	1	1	8.4474	1.0	0.2798091719646426	1.1538105633092437	0.0	0.9387767271823265	16946.0	289.1323378072261	109725.0	252.99563837494847
219	Jan14_100x_M1BP_rep1_3R2_B-C-A_Position005_4_cmle.ics	16	1	0	1	1	1	1	8.664	1.0	0.30138742969150134	1.2978663807048547	0.0	0.9333715783930375	18106.0	312.9960148174714	125768.0	289.98637910358184
220	Jan14_100x_M1BP_rep1_3R2_B-C-A_Position005_4_cmle.ics	17	1	0	1	2	1	1	8.664	1.0	0.2872963484058122	1.0623376615275248	0.0	0.9252898704527557	26958.0	444.8385114532023	223085.0	514.372585890867
221	Jan14_100x_M1BP_rep1_3R2_B-C-A_Position005_4_cmle.ics	18	1	0	1	1	1	1	8.664	1.0	0.2769835574291573	1.0021073448625544	0.0	0.935535942140805	28286.0	460.68376289725995	235428.0	542.832145375597
222	Jan14_100x_M1BP_rep1_3R2_B-C-A_Position005_4_cmle.ics	19	1	0	1	1	1	1	8.664	1.0	0.2691116438272137	1.0863815034352073	0.0	0.9265926964430161	26886.0	442.5975349057348	215045.0	495.8345596203308
223	Jan14_100x_M1BP_rep1_3R2_B-C-A_Position005_4_cmle.ics	20	1	0	1	1	1	1	8.664	1.0	0.26244229406447644	1.0354754099515497	0.0	0.9151467919311714	29060.0	477.62980857407445	238635.0	550.2266043618667
224	Jan14_100x_M1BP_rep1_3R2_B-C-A_Position005_4_cmle.ics	22	1	0	1	2	2	3	8.664	2.0	0.2608417482376396	1.105882760865546	0.0	0.9285661916344825	46676.0	730.2669671712243	484287.0	1116.6324786665634
225	Jan14_100x_M1BP_rep1_3R2_B-C-A_Position005_4_cmle.ics	23	1	0	1	1	1	1	8.664	1.0	0.2922122739018425	1.4859382506465768	0.0	0.9238328327000886	17784.0	304.98086979041557	120550.0	277.9551078250174
226	Jan14_100x_M1BP_rep1_3R2_B-C-A_Position005_4_cmle.ics	24	1	0	1	1	1	1	8.664	1.0	0.3012969630540407	1.0632056172793924	0.0	0.947839548520875	24918.0	418.4649006022747	203021.0	468.11052630230495
227	Jan14_100x_M1BP_rep1_3R2_B-C-A_Position005_4_cmle.ics	25	1	0	1	1	1	1	8.664	1.0	0.25038040971720577	1.1004171048475462	0.0	0.9102695340597273	28992.0	477.5612899972172	232269.0	535.5483611730317
228	Jan14_100x_M1BP_rep1_3R2_B-C-A_Position005_4_cmle.ics	26	1	0	1	1	1	1	7.147799999999999	1.0	0.2925741700557831	1.1582766440564198	0.0	0.958976935273653	12652.0	216.85740026148687	72382.0	166.8929623773572
229	Jan14_100x_M1BP_rep1_3R2_B-C-A_Position005_4_cmle.ics	27	1	0	1	2	1	1	8.664	1.0	0.2863257392603863	1.0535154653751622	0.0	0.9397282680305195	30518.0	499.91445436724814	268249.0	618.5083344583418
230	Jan14_100x_M1BP_rep1_3R2_B-C-A_Position005_4_cmle.ics	28	1	0	1	1	1	1	8.664	1.0	0.2915183588441897	1.0441568920444264	0.0	0.9349898154006729	28560.0	471.3242473552288	245044.0	565.0039937111038
231	Jan14_100x_M1BP_rep1_3R2_B-C-A_Position005_4_cmle.ics	31	1	0	1	2	1	1	8.664	1.0	0.2914334454230385	1.0568940608404034	0.0	0.9310624022120026	29424.0	484.9217845836048	256210.0	590.7497152704083
232	Jan14_100x_M1BP_rep1_3R2_B-C-A_Position005_4_cmle.ics	33	1	0	1	1	1	1	8.664	1.0	0.2834248917214093	1.099894331645233	0.0	0.9429731583058296	28662.0	473.4866871184865	242914.0	560.0928001842082
233	Jan14_100x_M1BP_rep1_3R2_B-C-A_Position005_4_cmle.ics	34	1	0	1	1	1	1	8.664	1.0	0.29264795803218585	1.3601433098407982	0.0	0.9267672364970659	17070.0	294.87591994840955	113448.0	261.5798512860438
234	Jan14_100x_M1BP_rep1_3R2_B-C-A_Position005_4_cmle.ics	35	1	0	1	1	1	1	8.664	1.0	0.27659094071662366	1.086175626837352	0.0	0.9303143097775614	27676.0	458.28618170789366	227692.0	524.995059401857
235	Jan14_100x_M1BP_rep1_3R2_B-C-A_Position005_4_cmle.ics	36	1	0	1	1	2	1	8.664	2.0	0.2817205220241779	1.047320758202187	0.0	0.9328531773726373	26856.0	443.331418657503	219657.0	506.4685617546234
236	Jan14_100x_M1BP_rep1_3R2_B-C-A_Position005_4_cmle.ics	37	1	0	1	1	1	1	8.664	1.0	0.2781626851284537	1.0682503755363988	0.0	0.9176275910525697	27270.0	450.5237070250496	223332.0	514.942099882014
237	Jan14_100x_M1BP_rep1_3R2_B-C-A_Position005_4_cmle.ics	38	1	0	1	1	1	1	8.664	1.0	0.3098037312567993	1.4633625824020515	0.0	0.9460919541852054	14518.0	255.07083749696108	91554.0	211.09831556874033
238	Jan14_100x_M1BP_rep1_3R2_B-C-A_Position005_4_cmle.ics	39	1	0	1	1	1	1	8.664	1.0	0.2794061962493765	1.1226377668949872	0.0	0.9174985385696981	27140.0	448.83557819055017	222232.0	512.4058027554481
239	Jan14_100x_M1BP_rep1_3R2_B-C-A_Position005_4_cmle.ics	41	1	0	1	1	1	1	8.664	1.0	0.3083752185972341	1.4386693159784287	0.0	0.9327140478023325	16668.0	291.6030228714213	112367.0	259.08736292802763
240	Jan14_100x_M1BP_rep1_3R2_B-C-A_Position005_4_cmle.ics	42	1	0	1	1	1	1	8.664	1.0	0.2648041696955333	1.1468315434695617	0.0	0.9413041818801883	25252.0	415.5136986573697	194169.0	447.7002516074311
241	Jan14_100x_M1BP_rep1_3R2_B-C-A_Position005_4_cmle.ics	43	1	0	1	1	1	1	8.664	1.0	0.2814521173675312	1.0490893988979983	0.0	0.9210573288782796	26160.0	434.89261096004174	211073.0	486.6762212687673
242	Jan14_100x_M1BP_rep1_3R2_B-C-A_Position005_4_cmle.ics	44	1	0	1	1	1	2	8.664	1.0	0.28647503956596887	1.2765189823776342	0.0	0.9416473058720481	16562.0	284.5297110232484	107272.0	247.33969578270649
243	Jan14_100x_M1BP_rep1_3R2_B-C-A_Position005_4_cmle.ics	45	1	0	1	2	1	3	8.664	1.0	0.2812614434197413	1.075488295219911	0.0	0.9298442429574608	27032.0	447.2880201544842	221639.0	511.03850803176306
244	Jan14_100x_M1BP_rep1_3R2_B-C-A_Position005_4_cmle.ics	46	1	0	1	2	2	1	8.664	2.0	0.3004702680649905	1.0121663853451883	0.0	0.9268984041485131	28616.0	473.86300757494877	249510.0	575.3013600449614
245	Jan14_100x_M1BP_rep1_3R2_B-C-A_Position005_4_cmle.ics	47	1	0	1	1	1	1	8.664	1.0	0.2827829091988398	1.0499366739163511	0.0	0.9342309245830708	28146.0	463.9915274946224	236116.0	544.4184839420308
246	Jan14_100x_M1BP_rep1_3R2_B-C-A_Position005_4_cmle.ics	48	1	0	1	1	1	1	8.664	1.0	0.30605140601184894	1.4190057764337418	0.0	0.9356942603491686	16334.0	284.3729415707525	108595.0	250.3901695085671
247	Jan14_100x_M1BP_rep1_3R2_B-C-A_Position005_4_cmle.ics	49	1	0	1	1	1	1	8.664	1.0	0.28356967802246436	1.1374747136771644	0.0	0.9182940824090369	26742.0	443.49878904406023	218975.0	504.89605753615257
248	Jan14_100x_M1BP_rep1_3R2_B-C-A_Position005_4_cmle.ics	50	1	0	1	2	2	1	8.664	2.0	0.2586257287990909	1.0807348741112301	0.0	0.9315389132613986	24890.0	412.92406257902957	187779.0	432.96667102674365
249	Jan14_100x_M1BP_rep1_3R2_B-C-A_Position005_4_cmle.ics	51	1	0	1	1	1	1	8.664	1.0	0.27951052675000015	1.1400802800606233	0.0	0.9247677055383435	26336.0	437.6789500150149	212470.0	489.89731861950605
250	Jan14_100x_M1BP_rep1_3R2_B-C-A_Position005_4_cmle.ics	52	1	0	1	1	4	2	8.664	4.0	0.2649836857626128	1.063436569935342	0.0	0.9203004208039867	27150.0	450.252722940972	216540.0	499.2816179877999
251	Jan14_100x_M1BP_rep1_3R2_B-C-A_Position006_5_cmle.ics	1	1	0	1	1	1	1	9.097199999999999	1.0	0.2739530405134806	1.1833545328125261	0.0	0.9249751157527694	25698.0	430.6299302583499	202750.0	467.4856749193056
252	Jan14_100x_M1BP_rep1_3R2_B-C-A_Position006_5_cmle.ics	2	1	0	1	1	1	1	9.097199999999999	1.0	0.296922145212735	1.0844988812924437	0.0	0.9352837461279797	29438.0	488.2071190697193	258796.0	596.7123192424986
253	Jan14_100x_M1BP_rep1_3R2_B-C-A_Position006_5_cmle.ics	3	1	0	1	1	2	1	9.097199999999999	2.0	0.26159176442664434	1.0962280347593274	0.0	0.9134902741929211	23448.0	394.6013884025925	172681.0	398.1548401022964
254	Jan14_100x_M1BP_rep1_3R2_B-C-A_Position006_5_cmle.ics	4	1	0	1	1	2	1	9.097199999999999	2.0	0.28362409166368224	1.0626823686377087	0.0	0.9266665835733973	31108.0	515.2528837742195	274760.0	633.5209077229514
255	Jan14_100x_M1BP_rep1_3R2_B-C-A_Position006_5_cmle.ics	5	1	0	1	1	1	1	9.097199999999999	1.0	0.2926421703926626	1.1344880091585183	0.0	0.9259016556355983	28050.0	467.4634074446002	238969.0	550.9967163984785
256	Jan14_100x_M1BP_rep1_3R2_B-C-A_Position006_5_cmle.ics	6	1	0	1	1	1	2	7.3644	1.0	0.3037164950209524	1.3336610916003706	0.0	0.9508930148457192	11326.0	197.35881491257942	62463.0	144.02247946971434
257	Jan14_100x_M1BP_rep1_3R2_B-C-A_Position006_5_cmle.ics	7	1	0	1	1	2	1	9.097199999999999	2.0	0.26220587358570857	1.1924285902630238	0.0	0.925196675294461	21956.0	372.8208040443515	156648.0	361.1871566202682
258	Jan14_100x_M1BP_rep1_3R2_B-C-A_Position006_5_cmle.ics	8	1	0	1	1	1	1	9.097199999999999	1.0	0.2950297502709066	1.2030001451440797	0.0	0.9312741149579014	26800.0	449.3121690157035	224083.0	516.6736991020604
259	Jan14_100x_M1BP_rep1_3R2_B-C-A_Position006_5_cmle.ics	10	1	0	1	1	1	1	9.097199999999999	1.0	0.28701730835878914	1.0529623585586756	0.0	0.9359056156431741	30878.0	509.410753939292	273339.0	630.2444729803603
260	Jan14_100x_M1BP_rep1_3R2_B-C-A_Position006_5_cmle.ics	11	1	0	1	1	1	1	9.097199999999999	1.0	0.26052836595428364	1.0129902708702019	0.0	0.9218688533308805	26626.0	440.92986040210815	208526.0	480.8035405584371
261	Jan14_100x_M1BP_rep1_3R2_B-C-A_Position006_5_cmle.ics	12	1	0	1	1	1	1	9.097199999999999	1.0	0.2714502878449547	1.0441880628306828	0.0	0.911996737174774	33186.0	543.6693751423069	296177.0	682.9026127771895
262	Jan14_100x_M1BP_rep1_3R2_B-C-A_Position006_5_cmle.ics	13	1	0	1	1	1	1	9.097199999999999	1.0	0.26606079306107394	1.058914033661686	0.0	0.9277641469373472	24892.0	419.05412268945474	190482.0	439.19904478411416
263	Jan14_100x_M1BP_rep1_3R2_B-C-A_Position006_5_cmle.ics	14	1	0	1	1	1	1	8.014199999999999	1.0	0.3151525511738634	1.3655512030849002	0.0	0.9456457187872724	13544.0	235.19999705251703	83206.0	191.85012610276567
264	Jan14_100x_M1BP_rep1_3R2_B-C-A_Position006_5_cmle.ics	15	1	0	1	1	1	1	7.797599999999999	1.0	0.26432950679298484	1.122596455526409	0.0	0.9415931448642766	22698.0	366.95716822524963	165321.0	381.1847066009101
265	Jan14_100x_M1BP_rep1_3R2_B-C-A_Position006_5_cmle.ics	16	1	0	1	1	1	1	9.097199999999999	1.0	0.27653154323109946	1.1992941690232253	0.0	0.9314621966960334	23826.0	399.9125179091032	181854.0	419.30525241319555
266	Jan14_100x_M1BP_rep1_3R2_B-C-A_Position006_5_cmle.ics	18	1	0	1	2	2	3	9.097199999999999	2.0	0.20524829454952384	1.0998008705451323	0.0	0.9119305246648459	46286.0	723.4705922535195	424217.0	978.12759830946
267	Jan14_100x_M1BP_rep1_3R2_B-C-A_Position006_5_cmle.ics	19	1	0	1	3	2	2	9.097199999999999	2.0	0.26596606805867334	1.1342851899389943	0.0	0.9222405861867599	45630.0	727.1134017400481	472675.0	1089.8584039086697
268	Jan14_100x_M1BP_rep1_3R2_B-C-A_Position006_5_cmle.ics	20	1	0	1	1	1	1	8.2308	1.0	0.2995172051915623	1.2237775393678343	0.0	0.9464232537961533	16470.0	281.4204858775437	108774.0	250.8028942227992
269	Jan14_100x_M1BP_rep1_3R2_B-C-A_Position006_5_cmle.ics	21	1	0	1	2	2	2	9.097199999999999	2.0	0.2661725951670565	1.1138608561825656	0.0	0.9178442242572464	26212.0	439.8931524795594	205876.0	474.6933702080737
270	Jan14_100x_M1BP_rep1_3R2_B-C-A_Position006_5_cmle.ics	22	1	0	1	1	1	1	6.497999999999999	1.0	0.2841391565451842	1.057965218854122	0.0	0.951872704924898	13136.0	220.20741556379102	75463.0	173.99690005640224
271	Jan14_100x_M1BP_rep1_3R2_B-C-A_Position006_5_cmle.ics	23	1	0	1	1	1	1	8.8806	1.0	0.30110982353917554	1.4661096612073325	0.0	0.9388597057893846	14252.0	250.53066264326117	87791.0	202.42187367122443
272	Jan14_100x_M1BP_rep1_3R2_B-C-A_Position006_5_cmle.ics	25	1	0	1	1	1	1	9.097199999999999	1.0	0.3094653506791558	1.1219069768992933	0.0	0.9336854228029814	28118.0	468.7958094588558	246636.0	568.674707370643
273	Jan14_100x_M1BP_rep1_3R2_B-C-A_Position006_5_cmle.ics	26	1	0	1	1	1	1	9.097199999999999	1.0	0.28460820495895295	1.094153086151763	0.0	0.931774134324371	25752.0	429.6132077401031	207307.0	477.99286219726986
274	Jan14_100x_M1BP_rep1_3R2_B-C-A_Position006_5_cmle.ics	27	1	0	1	2	2	2	9.097199999999999	2.0	0.2971339469565735	1.1813019610788107	0.0	0.9303590698660319	27142.0	454.45072282650386	229199.0	528.4697864652524
275	Jan14_100x_M1BP_rep1_3R2_B-C-A_Position006_5_cmle.ics	29	1	0	1	1	1	1	9.097199999999999	1.0	0.27475973426729045	1.0806906095980635	0.0	0.9330925522283238	27336.0	454.36258575101436	222768.0	513.6416711734839
276	Jan14_100x_M1BP_rep1_3R2_B-C-A_Position006_5_cmle.ics	30	1	0	1	2	1	1	9.097199999999999	1.0	0.2898631971738024	1.065629937962379	0.0	0.9220651180840764	29080.0	482.9450544520153	251051.0	578.8544817468141
277	Jan14_100x_M1BP_rep1_3R2_B-C-A_Position006_5_cmle.ics	31	1	0	1	1	1	2	9.097199999999999	1.0	0.2852164462907075	1.1392137546980707	0.0	0.925853724583991	26268.0	439.8807405756796	213797.0	492.95701524400874
278	Jan14_100x_M1BP_rep1_3R2_B-C-A_Position006_5_cmle.ics	32	1	0	1	1	2	2	9.097199999999999	2.0	0.275784407997753	1.1473578644317706	0.0	0.9136354893508873	29484.0	488.2989035900092	249999.0	576.428859403953
279	Jan14_100x_M1BP_rep1_3R2_B-C-A_Position006_5_cmle.ics	33	1	0	1	1	1	1	9.097199999999999	1.0	0.27988809456095953	1.1380063161982403	0.0	0.9276655458100062	25788.0	428.70914198914164	206012.0	475.0069487619037
280	Jan14_100x_M1BP_rep1_3R2_B-C-A_Position006_5_cmle.ics	34	1	0	1	1	1	1	9.097199999999999	1.0	0.2814727413306612	1.1003081022631076	0.0	0.9220169638513647	27190.0	455.7574652007634	223669.0	515.7191290926074
281	Jan14_100x_M1BP_rep1_3R2_B-C-A_Position006_5_cmle.ics	35	1	0	1	1	1	1	9.097199999999999	1.0	0.28079918929574316	1.0742002780924749	0.0	0.9299360578446898	28454.0	474.2683820107385	239159.0	551.4348040839764
282	Jan14_100x_M1BP_rep1_3R2_B-C-A_Position006_5_cmle.ics	36	1	0	1	2	2	1	9.097199999999999	2.0	0.23418852336974025	1.4035001864071743	0.0	0.9206584914458603	47290.0	746.1651467699166	467962.0	1078.9915235836647
283	Jan14_100x_M1BP_rep1_3R2_B-C-A_Position006_5_cmle.ics	37	1	0	1	1	1	1	6.0648	1.0	0.26684285744172986	1.0387539844104907	0.0	0.9439838335084336	11106.0	186.42717065041847	56851.0	131.08275267490723
284	Jan14_100x_M1BP_rep1_3R2_B-C-A_Position006_5_cmle.ics	38	1	0	1	2	1	2	9.097199999999999	1.0	0.30676827240321297	1.1329812744381096	0.0	0.9423014972337812	27296.0	456.3709283690272	234870.0	541.5455510150298
285	Jan14_100x_M1BP_rep1_3R2_B-C-A_Position006_5_cmle.ics	40	1	0	1	1	1	1	6.497999999999999	1.0	0.2819356769495408	1.069313487317731	0.0	0.9488388472620747	13246.0	222.10393724671067	76116.0	175.50253825971816
286	Jan14_100x_M1BP_rep1_3R2_B-C-A_Position006_5_cmle.ics	41	1	0	1	2	2	2	9.097199999999999	2.0	0.25130194569285974	1.3035845895178488	0.0	0.9298317783154388	46724.0	737.8463162346922	476082.0	1097.7140078270422
287	Jan14_100x_M1BP_rep1_3R2_B-C-A_Position006_5_cmle.ics	43	1	0	1	1	2	1	9.097199999999999	2.0	0.274100565882374	1.0580312900409747	0.0	0.9217736145916137	29680.0	489.87042409643476	251724.0	580.4062344433404
288	Jan14_100x_M1BP_rep1_3R2_B-C-A_Position006_5_cmle.ics	44	1	0	1	1	1	1	9.097199999999999	1.0	0.2635200401495806	1.0990413372019427	0.0	0.918706595929429	24338.0	403.58400074323873	183277.0	422.58629860510763
289	Jan14_100x_M1BP_rep1_3R2_B-C-A_Position006_5_cmle.ics	45	1	0	1	1	2	1	8.664	2.0	0.29208339314414783	1.3350830027407758	0.0	0.9338515618787644	14622.0	254.1884798251843	89854.0	207.17858364586573
290	Jan14_100x_M1BP_rep1_3R2_B-C-A_Position006_5_cmle.ics	46	1	0	1	1	2	2	9.097199999999999	2.0	0.3040093979385697	1.0797468066937153	0.0	0.9358878415326067	30130.0	501.54185394636085	271154.0	625.2064645971362
291	Jan14_100x_M1BP_rep1_3R2_B-C-A_Position006_5_cmle.ics	47	1	0	1	1	1	1	9.097199999999999	1.0	0.2837753712097884	1.105110974534139	0.0	0.9304031275124041	28576.0	474.818113995131	241971.0	557.918501829343
292	Jan14_100x_M1BP_rep1_3R2_B-C-A_Position006_5_cmle.ics	48	1	0	1	1	1	1	9.097199999999999	1.0	0.273951287894527	1.179942311505395	0.0	0.9295049975074261	22598.0	379.8187831318081	167192.0	385.4987174407326
293	Jan14_100x_M1BP_rep1_3R2_B-C-A_Position006_5_cmle.ics	49	1	0	1	1	1	1	9.097199999999999	1.0	0.2641890971030603	1.0626099344709792	0.0	0.9322223241593801	26414.0	444.57122582444947	207483.0	478.3986697375205
294	Jan14_100x_M1BP_rep1_3R2_B-C-A_Position006_5_cmle.ics	50	1	0	1	2	3	1	9.097199999999999	3.0	0.25135622357909976	1.282867115239792	0.0	0.9253339480457464	46740.0	742.1827718328537	476378.0	1098.3965023265544
295	Jan14_100x_M1BP_rep1_3R2_B-C-A_Position006_5_cmle.ics	51	1	0	1	1	1	1	9.097199999999999	1.0	0.2629406919033287	1.10830361219795	0.0	0.9228192391817931	26522.0	442.3271335483784	208263.0	480.19713497272176
296	Jan14_100x_M1BP_rep1_3R2_B-C-A_Position006_5_cmle.ics	52	1	0	1	2	2	2	9.097199999999999	2.0	0.2543022565514369	1.2497387491365557	0.0	0.9268292903606978	53716.0	840.2225934437706	590343.0	1361.1684132620844
297	Jan14_100x_M1BP_rep1_3R2_B-C-A_Position006_5_cmle.ics	53	1	0	1	1	1	1	9.097199999999999	1.0	0.26990225949509844	1.0669207298277734	0.0	0.9399010405807399	27948.0	460.2922444295261	228246.0	526.2724308637821
298	Jan14_100x_M1BP_rep1_3R2_B-C-A_Position006_5_cmle.ics	54	1	0	1	1	1	1	9.097199999999999	1.0	0.28988025425746383	1.051431039517433	0.0	0.9216294145872899	29908.0	494.403975082087	261857.0	603.7701424283333
299	Jan14_100x_M1BP_rep1_3R2_B-C-A_Position006_5_cmle.ics	55	1	0	1	1	1	1	9.097199999999999	1.0	0.2789384258761563	1.103855329595384	0.0	0.9240689456203962	28826.0	477.97089460455913	243055.0	560.4179073613407
300	Jan14_100x_M1BP_rep1_3R2_B-C-A_Position006_5_cmle.ics	56	1	0	1	1	1	1	9.097199999999999	1.0	0.27389366403049403	1.1130562542400593	0.0	0.9257004671347289	26354.0	441.1707015691509	210540.0	485.44727002471313
301	Jan14_100x_M1BP_rep1_3R2_B-C-A_Position007_6_cmle.ics	1	1	0	1	1	1	1	6.9312	1.0	0.2671107929565817	1.1760798526879637	0.0	0.931278766970812	26936.0	428.9930186828448	214842.0	495.36649751424636
302	Jan14_100x_M1BP_rep1_3R2_B-C-A_Position007_6_cmle.ics	2	1	0	1	1	1	1	4.9818	1.0	0.2833783058849248	1.0503116109086446	0.0	0.9471965077753286	7796.0	130.899600024418	34456.0	79.44604890268603
303	Jan14_100x_M1BP_rep1_3R2_B-C-A_Position007_6_cmle.ics	3	1	0	1	1	1	2	6.9312	1.0	0.31305976980400163	1.1879115094215815	0.0	0.9333584603943392	15068.0	255.07432013119669	97313.0	224.37698388864305
304	Jan14_100x_M1BP_rep1_3R2_B-C-A_Position007_6_cmle.ics	4	1	0	1	2	2	2	6.9312	2.0	0.2343357386766821	1.3983970462831163	0.0	0.9139405020040371	27964.0	446.25557968788416	212859.0	490.79424551244614
305	Jan14_100x_M1BP_rep1_3R2_B-C-A_Position007_6_cmle.ics	5	1	0	1	1	1	1	6.9312	1.0	0.28599638088384627	1.1532569540007995	0.0	0.9429351946040158	22692.0	366.308166515024	171895.0	396.34254051913206
306	Jan14_100x_M1BP_rep1_3R2_B-C-A_Position007_6_cmle.ics	6	1	0	1	2	2	2	6.9312	2.0	0.25962000029910476	1.1562986504320678	0.0	0.9318408879213367	27528.0	435.5757699377374	218829.0	504.5594217357174
307	Jan14_100x_M1BP_rep1_3R2_B-C-A_Position007_6_cmle.ics	8	1	0	1	1	2	1	6.9312	2.0	0.2552997853713159	1.290866297600172	0.0	0.9349925747545746	27450.0	438.49029339247875	216079.0	498.2186789193027
308	Jan14_100x_M1BP_rep1_3R2_B-C-A_Position007_6_cmle.ics	9	1	0	1	1	1	1	6.9312	1.0	0.26805444454631566	1.4608220535196785	0.0	0.9342572974413322	28430.0	452.8077446044342	233373.0	538.0938811982396
309	Jan14_100x_M1BP_rep1_3R2_B-C-A_Position007_6_cmle.ics	10	1	0	1	2	1	1	6.9312	1.0	0.27035252279516614	1.161736573974792	0.0	0.9246490726340624	23234.0	375.167293554001	173151.0	399.2385306927382
310	Jan14_100x_M1BP_rep1_3R2_B-C-A_Position007_6_cmle.ics	11	1	0	1	1	1	1	6.2814	1.0	0.2508046898851724	1.339366246754077	0.0	0.9430138344295066	13692.0	227.8814745603675	75447.0	173.960008461834
311	Jan14_100x_M1BP_rep1_3R2_B-C-A_Position007_6_cmle.ics	12	1	0	1	1	1	1	6.9312	1.0	0.268255038104618	1.1844770082158778	0.0	0.9341906128518613	22310.0	360.62678319860174	162292.0	374.2006666042118
312	Jan14_100x_M1BP_rep1_3R2_B-C-A_Position007_6_cmle.ics	13	1	0	1	1	1	1	6.9312	1.0	0.2633718763520477	1.0309943022851784	0.0	0.9328263458755169	24482.0	391.682279649859	184854.0	426.2224263947389
313	Jan14_100x_M1BP_rep1_3R2_B-C-A_Position007_6_cmle.ics	14	1	0	1	2	1	2	6.9312	1.0	0.3044172496147515	1.1305773873514509	0.0	0.929060555210034	16868.0	280.97617856045923	113659.0	262.06635918941237
314	Jan14_100x_M1BP_rep1_3R2_B-C-A_Position007_6_cmle.ics	15	1	0	1	3	1	2	6.9312	1.0	0.27200930127417366	1.0691407577852916	0.0	0.9318884527509265	26998.0	428.7402090332487	217552.0	501.61501134424054
315	Jan14_100x_M1BP_rep1_3R2_B-C-A_Position007_6_cmle.ics	16	1	0	1	1	1	1	6.9312	1.0	0.24796478728827792	1.2140063181160243	0.0	0.9019840389757066	25756.0	412.3593091731132	193547.0	446.266090868591
316	Jan14_100x_M1BP_rep1_3R2_B-C-A_Position007_6_cmle.ics	17	1	0	1	2	1	1	6.9312	1.0	0.2623403975614259	1.1368265275563136	0.0	0.9371709217496742	24824.0	396.79742821183555	188371.0	434.33166002576826
317	Jan14_100x_M1BP_rep1_3R2_B-C-A_Position007_6_cmle.ics	18	1	0	1	1	1	1	6.9312	1.0	0.27128083844254663	1.128048700436953	0.0	0.9258864233173593	24486.0	392.6610699296082	187655.0	432.68076116883987
318	Jan14_100x_M1BP_rep1_3R2_B-C-A_Position007_6_cmle.ics	19	1	0	1	1	1	1	6.9312	1.0	0.2674062899015097	1.1455526773800317	0.0	0.9387097662447921	27616.0	437.07426308501516	223152.0	514.5270694431215
319	Jan14_100x_M1BP_rep1_3R2_B-C-A_Position007_6_cmle.ics	20	1	0	1	1	1	1	6.9312	1.0	0.28585318388975234	1.075074494235005	0.0	0.9197102237638904	17870.0	296.1597632848465	120097.0	276.9106145538044
320	Jan14_100x_M1BP_rep1_3R2_B-C-A_Position007_6_cmle.ics	21	1	0	1	3	2	2	6.9312	2.0	0.23038805311957064	1.1884033838591221	0.0	0.9336368778102861	40046.0	611.9433689588312	361695.0	833.9690810847754
321	Jan14_100x_M1BP_rep1_3R2_B-C-A_Position007_6_cmle.ics	22	1	0	1	1	3	1	6.9312	3.0	0.2748293630388875	1.1109464380289473	0.0	0.939737483230762	22182.0	356.1981251640071	162857.0	375.5034010374024
322	Jan14_100x_M1BP_rep1_3R2_B-C-A_Position007_6_cmle.ics	23	1	0	1	1	3	2	6.9312	3.0	0.22588366744939933	1.1880398625946982	0.0	0.9285895383445907	44358.0	666.3176606186188	417517.0	962.6792430840133
323	Jan14_100x_M1BP_rep1_3R2_B-C-A_Position007_6_cmle.ics	24	1	0	1	1	1	1	6.9312	1.0	0.2946056277253823	1.1477315737680645	0.0	0.9336670124257379	14976.0	253.9311358880794	93538.0	215.67287329520101
324	Jan14_100x_M1BP_rep1_3R2_B-C-A_Position007_6_cmle.ics	25	1	0	1	1	1	1	6.9312	1.0	0.2390473787212677	1.2431411451853496	0.0	0.9116317747310031	27662.0	441.027913663992	211515.0	487.69535156871467
325	Jan14_100x_M1BP_rep1_3R2_B-C-A_Position007_6_cmle.ics	26	1	0	1	1	2	1	6.9312	2.0	0.26537034154400413	1.0256185489110932	0.0	0.9369728770645969	21920.0	354.41553950193776	157203.0	362.4668338068537
326	Jan14_100x_M1BP_rep1_3R2_B-C-A_Position007_6_cmle.ics	27	1	0	1	1	1	1	6.9312	1.0	0.25377206763268445	1.340582669785474	0.0	0.9327615740535748	29222.0	461.12162293607076	236625.0	545.5920977942327
327	Jan14_100x_M1BP_rep1_3R2_B-C-A_Position007_6_cmle.ics	28	1	0	1	1	1	1	6.9312	1.0	0.2582251376202762	1.2265059901089956	0.0	0.9272426340148686	23260.0	376.21643888565353	169507.0	390.83647002982354
328	Jan14_100x_M1BP_rep1_3R2_B-C-A_Position007_6_cmle.ics	29	1	0	1	1	1	1	6.9312	1.0	0.26778204350336493	1.1750620720157048	0.0	0.9369773118109649	22968.0	370.5569029537904	169375.0	390.53211437463557
329	Jan14_100x_M1BP_rep1_3R2_B-C-A_Position007_6_cmle.ics	30	1	0	1	1	1	1	6.9312	1.0	0.2680182065965025	1.2119919690888294	0.0	0.9317810809572332	26524.0	420.7921895293667	210288.0	484.86622741026355
330	Jan14_100x_M1BP_rep1_3R2_B-C-A_Position007_6_cmle.ics	31	1	0	1	2	1	1	6.9312	1.0	0.2553561660402443	1.2507936172981968	0.0	0.9251539100850219	22520.0	366.44325339356465	160583.0	370.26018315939257
331	Jan14_100x_M1BP_rep1_3R2_B-C-A_Position007_6_cmle.ics	32	1	0	1	2	2	2	6.9312	2.0	0.274156597829267	1.061787369693234	0.0	0.9321675347146667	25846.0	410.62576289464704	204580.0	471.705151048047
332	Jan14_100x_M1BP_rep1_3R2_B-C-A_Position007_6_cmle.ics	33	1	0	1	2	1	1	6.9312	1.0	0.2975937277940242	1.105817133324699	0.0	0.9355166641156589	15228.0	257.31585390015033	96394.0	222.25802292563029
333	Jan14_100x_M1BP_rep1_3R2_B-C-A_Position007_6_cmle.ics	34	1	0	1	3	2	1	6.9312	2.0	0.21545031799002734	1.2754499621985005	0.0	0.929676705155861	47238.0	714.6932688119977	448110.0	1033.218277623132
334	Jan14_100x_M1BP_rep1_3R2_B-C-A_Position007_6_cmle.ics	35	1	0	1	1	1	1	6.9312	1.0	0.2691691122798096	1.1373546497565277	0.0	0.9429123913086043	25654.0	407.3414290513645	200456.0	462.19634254808534
335	Jan14_100x_M1BP_rep1_3R2_B-C-A_Position007_6_cmle.ics	36	1	0	1	3	2	2	6.9312	2.0	0.2295541122852499	1.1007320649674064	0.0	0.9192323941588769	32884.0	518.687679097118	268654.0	619.4421529458501
336	Jan14_100x_M1BP_rep1_3R2_B-C-A_Position007_6_cmle.ics	37	1	0	1	1	1	1	6.9312	1.0	0.22476838468564403	1.164461055819377	0.0	0.9208372036047653	25080.0	400.36515804309323	177065.0	408.26313701399175
337	Jan14_100x_M1BP_rep1_3R2_B-C-A_Position007_6_cmle.ics	38	1	0	1	1	1	2	6.9312	1.0	0.31587065468633224	1.1481443634997057	0.0	0.9350176548596715	15622.0	263.21859919033915	103189.0	237.92542199382598
338	Jan14_100x_M1BP_rep1_3R2_B-C-A_Position007_6_cmle.ics	39	1	0	1	1	1	2	6.9312	1.0	0.2671019091082541	1.0559403250942294	0.0	0.9371485555054062	27360.0	437.672667547361	219931.0	507.1003303116044
339	Jan14_100x_M1BP_rep1_3R2_B-C-A_Position007_6_cmle.ics	40	1	0	1	1	2	1	6.9312	2.0	0.2564370121920114	1.1476045418518752	0.0	0.9302674050475909	25008.0	399.45828067950714	188314.0	434.2002337201189
340	Jan14_100x_M1BP_rep1_3R2_B-C-A_Position007_6_cmle.ics	41	1	0	1	2	1	2	6.9312	1.0	0.23072903936141798	1.0620481072931904	0.0	0.9344437556218198	36948.0	567.6601711730073	320783.0	739.637273773808
341	Jan14_100x_M1BP_rep1_3R2_B-C-A_Position007_6_cmle.ics	42	1	0	1	2	2	1	6.9312	2.0	0.25754183459572316	1.1274050494929948	0.0	0.9175079517424586	23306.0	374.57623499178027	169785.0	391.4774614854466
342	Jan14_100x_M1BP_rep1_3R2_B-C-A_Position007_6_cmle.ics	43	1	0	1	1	1	1	6.9312	1.0	0.25137104581474595	1.236037567042689	0.0	0.9332806211446726	23496.0	376.7860424741981	169794.0	391.4982130073912
343	Jan14_100x_M1BP_rep1_3R2_B-C-A_Position007_6_cmle.ics	44	1	0	1	1	1	2	6.9312	1.0	0.2843885992181815	1.0428557442338287	0.0	0.9242066296317933	21726.0	354.03557160061996	160583.0	370.26018315939257
344	Jan14_100x_M1BP_rep1_3R2_B-C-A_Position007_6_cmle.ics	46	1	0	1	1	1	1	6.9312	1.0	0.29069368732365813	1.0987642244880076	0.0	0.9439861199166815	14652.0	247.6734996098408	89916.0	207.32153857481765
345	Jan14_100x_M1BP_rep1_3R2_B-C-A_Position007_6_cmle.ics	47	1	0	1	1	1	2	6.9312	1.0	0.2602910668801057	1.3229344019568252	0.0	0.9298543988623944	27522.0	436.58854089518366	219040.0	505.04592963908595
346	Jan14_100x_M1BP_rep1_3R2_B-C-A_Position007_6_cmle.ics	48	1	0	1	2	1	2	6.9312	1.0	0.27889559241983886	1.2420583320703336	0.0	0.935708858408548	28404.0	452.39054099148524	237719.0	548.1145605728354
347	Jan14_100x_M1BP_rep1_3R2_B-C-A_Position007_6_cmle.ics	49	1	0	1	1	2	1	6.9312	2.0	0.27267068346351336	1.2635581251313597	0.0	0.9294047286411443	27068.0	432.22377885503823	218664.0	504.1789771667326
348	Jan14_100x_M1BP_rep1_3R2_B-C-A_Position007_6_cmle.ics	50	1	0	1	1	1	1	6.9312	1.0	0.2716825245585561	1.0830732235655498	0.0	0.9347046277568292	21022.0	341.5561161968658	149388.0	344.44759558493325
349	Jan14_100x_M1BP_rep1_3R2_B-C-A_Position007_6_cmle.ics	51	1	0	1	1	2	1	6.9312	2.0	0.2651446033991626	1.1524357793240512	0.0	0.922684114746654	24260.0	388.5935088349963	182958.0	421.85077243840345
350	Jan14_100x_M1BP_rep1_3R2_B-C-A_Position007_6_cmle.ics	52	1	0	1	1	1	1	6.9312	1.0	0.3048166786369592	1.0979562889687915	0.0	0.9347956287899036	13984.0	237.51990279510554	85850.0	197.94646210516586
351	Jan14_100x_M1BP_rep1_3R2_B-C-A_Position007_6_cmle.ics	53	1	0	1	2	2	1	6.9312	2.0	0.27233400949160613	1.0803340338810714	0.0	0.9285542178532767	29406.0	466.1464055366345	247445.0	570.540038620999
352	Jan14_100x_M1BP_rep1_3R2_B-C-A_Position007_6_cmle.ics	55	1	0	1	1	1	1	6.497999999999999	1.0	0.2774136396219696	1.0660608976591508	0.0	0.943612361931743	11742.0	198.06573426558055	63016.0	145.29754520697884
353	Jan14_100x_M1BP_rep1_3R2_B-C-A_Position008_7_cmle.ics	1	1	0	1	2	1	1	8.664	1.0	0.28755557882731725	1.0349844699136093	0.0	0.9302982342946785	27470.0	453.75277002759225	229574.0	529.3344332129452
354	Jan14_100x_M1BP_rep1_3R2_B-C-A_Position008_7_cmle.ics	3	1	0	1	1	1	1	8.664	1.0	0.26082909702452334	1.086230106589801	0.0	0.9298846093167297	23192.0	385.3929936007968	169613.0	391.0808768438381
355	Jan14_100x_M1BP_rep1_3R2_B-C-A_Position008_7_cmle.ics	4	1	0	1	1	1	1	8.664	1.0	0.26542560815645283	1.1572648829819376	0.0	0.9193027789928416	30384.0	502.13923226063486	256574.0	591.5889990468356
356	Jan14_100x_M1BP_rep1_3R2_B-C-A_Position008_7_cmle.ics	5	1	0	1	2	2	3	8.664	2.0	0.2878880606506413	1.1251044912540702	0.0	0.9491927321098561	25532.0	426.4521060929707	205832.0	474.5919183230111
357	Jan14_100x_M1BP_rep1_3R2_B-C-A_Position008_7_cmle.ics	6	1	0	1	1	1	1	8.664	1.0	0.2514681659471369	1.034613002849389	0.0	0.9180849687805821	23984.0	399.48796839602215	175145.0	403.8361456658041
358	Jan14_100x_M1BP_rep1_3R2_B-C-A_Position008_7_cmle.ics	7	1	0	1	1	1	1	8.664	1.0	0.26975651072131723	1.0345498857782642	0.0	0.9316633272122968	29818.0	490.8245298738032	251465.0	579.8090517562671
359	Jan14_100x_M1BP_rep1_3R2_B-C-A_Position008_7_cmle.ics	8	1	0	1	1	1	1	8.664	1.0	0.30449046023384646	1.333933910993781	0.0	0.9497238483265579	17398.0	302.01872551104583	119072.0	274.54724677677706
360	Jan14_100x_M1BP_rep1_3R2_B-C-A_Position008_7_cmle.ics	9	1	0	1	1	1	1	8.664	1.0	0.29220974772882996	1.0469462913420988	0.0	0.9277562076466624	28600.0	474.2778174913967	245850.0	566.8624077874786
361	Jan14_100x_M1BP_rep1_3R2_B-C-A_Position008_7_cmle.ics	10	1	0	1	1	1	1	8.664	1.0	0.30286787864127074	1.1158850056057856	0.0	0.9349626007768956	25672.0	426.42107633324684	212858.0	490.7919397877856
362	Jan14_100x_M1BP_rep1_3R2_B-C-A_Position008_7_cmle.ics	11	1	0	1	1	2	1	8.664	2.0	0.27933802397743496	1.049184951378847	0.0	0.9375778115620838	30902.0	505.10221237225124	269972.0	622.4810980484082
363	Jan14_100x_M1BP_rep1_3R2_B-C-A_Position008_7_cmle.ics	12	1	0	1	1	1	1	8.664	1.0	0.29683235956610826	1.0364375721694852	0.0	0.9270462343645324	28596.0	471.5202282997576	247735.0	571.2086987725482
364	Jan14_100x_M1BP_rep1_3R2_B-C-A_Position008_7_cmle.ics	13	1	0	1	1	1	1	8.664	1.0	0.2734890185642711	1.019137580294321	0.0	0.9254607173716254	26476.0	439.45012441602057	211847.0	488.46085215600556
365	Jan14_100x_M1BP_rep1_3R2_B-C-A_Position008_7_cmle.ics	15	1	0	1	1	1	1	8.664	1.0	0.2828955965699905	1.0520168948429285	0.0	0.9265498735792785	29824.0	495.0545346566197	257594.0	593.9408382005603
366	Jan14_100x_M1BP_rep1_3R2_B-C-A_Position008_7_cmle.ics	16	1	0	1	1	1	1	8.664	1.0	0.2769493842196819	1.1007502168838095	0.0	0.9222346573212734	27954.0	461.1284881304335	231281.0	533.2703052084435
367	Jan14_100x_M1BP_rep1_3R2_B-C-A_Position008_7_cmle.ics	17	1	0	1	2	2	2	8.664	2.0	0.2674829596503009	1.3171741323737205	0.0	0.9316514060929939	46720.0	732.6779864125162	491107.0	1132.357520851272
368	Jan14_100x_M1BP_rep1_3R2_B-C-A_Position008_7_cmle.ics	18	1	0	1	1	1	1	8.4474	1.0	0.302983036861564	1.3803183278021711	0.0	0.9407103930875331	13522.0	235.97223095888123	81385.0	187.65140149596886
369	Jan14_100x_M1BP_rep1_3R2_B-C-A_Position008_7_cmle.ics	19	1	0	1	1	2	2	8.664	2.0	0.25805987256985896	1.1068681455856018	0.0	0.9244104024065772	27136.0	449.4717500808124	213527.0	492.33446958566975
370	Jan14_100x_M1BP_rep1_3R2_B-C-A_Position008_7_cmle.ics	20	1	0	1	1	1	1	8.664	1.0	0.2956240030332612	1.3661963828961428	0.0	0.9386117536583211	16558.0	290.0341746722708	108932.0	251.1671987191605
371	Jan14_100x_M1BP_rep1_3R2_B-C-A_Position008_7_cmle.ics	21	1	0	1	1	1	1	8.664	1.0	0.2712183818374571	1.0045381292881135	0.0	0.9200341196113556	28314.0	467.6991315974252	233311.0	537.9509262692878
372	Jan14_100x_M1BP_rep1_3R2_B-C-A_Position008_7_cmle.ics	22	1	0	1	1	1	2	8.664	1.0	0.29975939256612805	1.0532139501679092	0.0	0.9283641163163698	28090.0	463.0443241960361	242375.0	558.8500145921909
373	Jan14_100x_M1BP_rep1_3R2_B-C-A_Position008_7_cmle.ics	23	1	0	1	2	2	1	8.664	2.0	0.27090263334737597	1.0492458999835468	0.0	0.9192951180496298	27268.0	454.78557739979743	220374.0	508.12176633621226
374	Jan14_100x_M1BP_rep1_3R2_B-C-A_Position008_7_cmle.ics	24	1	0	1	3	3	2	8.664	3.0	0.2516808141069913	1.0921974405752097	0.0	0.9232372243416875	44824.0	703.7179435067519	447677.0	1032.2198988451291
375	Jan14_100x_M1BP_rep1_3R2_B-C-A_Position008_7_cmle.ics	25	1	0	1	2	2	2	8.664	2.0	0.28574642186253246	1.062868021796768	0.0	0.9334766825649624	29086.0	481.7216362550223	249339.0	574.9070811280134
376	Jan14_100x_M1BP_rep1_3R2_B-C-A_Position008_7_cmle.ics	26	1	0	1	4	3	1	8.664	3.0	0.2532126052265063	1.291232924664071	0.0	0.9185019860555506	48826.0	769.537566660049	510497.0	1177.0655220186472
377	Jan14_100x_M1BP_rep1_3R2_B-C-A_Position008_7_cmle.ics	27	1	0	1	3	3	2	8.664	3.0	0.25189965228230343	1.2384940499310935	0.0	0.9226720755636804	46780.0	733.4103122999888	477505.0	1100.9950540189545
378	Jan14_100x_M1BP_rep1_3R2_B-C-A_Position008_7_cmle.ics	28	1	0	1	1	1	2	8.664	1.0	0.32251469113682313	1.389255202962627	0.0	0.9356698271215531	16934.0	294.949530034253	117676.0	271.3284551506989
379	Jan14_100x_M1BP_rep1_3R2_B-C-A_Position008_7_cmle.ics	29	1	0	1	1	1	4	8.664	1.0	0.2728602694673576	1.0533618159486393	0.0	0.9288573812389707	29898.0	495.3507604645685	253926.0	585.4834401457932
380	Jan14_100x_M1BP_rep1_3R2_B-C-A_Position008_7_cmle.ics	30	1	0	1	1	1	2	8.664	1.0	0.3060755594573451	1.4271170783020628	0.0	0.922533621014861	17768.0	307.4085311071471	123210.0	284.08833542198585
381	Jan14_100x_M1BP_rep1_3R2_B-C-A_Position008_7_cmle.ics	31	1	0	1	1	1	2	8.664	1.0	0.27959511410418053	1.0916738201943048	0.0	0.9180835196477777	27442.0	456.75484783110255	226028.0	521.158333566761
382	Jan14_100x_M1BP_rep1_3R2_B-C-A_Position008_7_cmle.ics	32	1	0	1	1	1	1	8.664	1.0	0.273874443395721	1.0343480839597017	0.0	0.9175802699957073	29046.0	482.06820620531556	243601.0	561.6768330259815
383	Jan14_100x_M1BP_rep1_3R2_B-C-A_Position008_7_cmle.ics	34	1	0	1	1	2	1	8.664	2.0	0.2685608763011328	1.015294997356814	0.0	0.9243163583808761	28432.0	470.6404291350902	233618.0	538.6587837400657
384	Jan14_100x_M1BP_rep1_3R2_B-C-A_Position008_7_cmle.ics	35	1	0	1	3	3	3	8.664	3.0	0.2514126711422182	1.173896940190603	0.0	0.9298469307097332	46310.0	731.5902378207745	469872.0	1083.3954576852475
385	Jan14_100x_M1BP_rep1_3R2_B-C-A_Position008_7_cmle.ics	36	1	0	1	2	1	2	8.664	1.0	0.2633869094209281	1.0479758852979606	0.0	0.9232108537004609	24924.0	413.80091082570715	189888.0	437.8294443357686
386	Jan14_100x_M1BP_rep1_3R2_B-C-A_Position008_7_cmle.ics	37	1	0	1	1	1	1	8.664	1.0	0.28315261771630357	1.1022367996062494	0.0	0.9285976320431368	25172.0	422.9475502240614	199830.0	460.75295891060335
387	Jan14_100x_M1BP_rep1_3R2_B-C-A_Position008_7_cmle.ics	38	1	0	1	2	1	1	8.664	1.0	0.27366680112852637	1.154970063391038	0.0	0.9469328073569298	28456.0	473.0023834876037	236127.0	544.4438469132965
388	Jan14_100x_M1BP_rep1_3R2_B-C-A_Position008_7_cmle.ics	39	1	0	1	1	1	1	8.664	1.0	0.29037300353673734	1.0050151379711023	0.0	0.9336842299421435	26930.0	445.73411686109733	223927.0	516.3140060550202
389	Jan14_100x_M1BP_rep1_3R2_B-C-A_Position008_7_cmle.ics	40	1	0	1	1	1	1	8.664	1.0	0.28374412196338744	1.0620760300467693	0.0	0.9252192561693894	28906.0	475.6159820362249	246161.0	567.5794881568985
390	Jan14_100x_M1BP_rep1_3R2_B-C-A_Position008_7_cmle.ics	41	1	0	1	2	1	1	8.664	1.0	0.2561747702713371	1.1982182200728353	0.0	0.9328370259750512	45868.0	722.5317354979273	467527.0	1077.988533356341
391	Jan14_100x_M1BP_rep1_3R2_B-C-A_Position008_7_cmle.ics	42	1	0	1	1	1	1	8.664	1.0	0.275474692392721	1.0322848749660702	0.0	0.9314915036882958	26146.0	432.4264601833758	208652.0	481.09406186566184
392	Jan14_100x_M1BP_rep1_3R2_B-C-A_Position008_7_cmle.ics	43	1	0	1	2	1	2	8.664	1.0	0.27919475688362716	1.0734638029967878	0.0	0.9308626772029458	27504.0	454.74664451848423	226632.0	522.5509912617117
393	Jan14_100x_M1BP_rep1_3R2_B-C-A_Position008_7_cmle.ics	44	1	0	1	1	2	1	8.664	2.0	0.2787327060114813	1.0150335520594407	0.0	0.9357001550853279	30642.0	503.6919956058505	266283.0	613.9752797757703
394	Jan14_100x_M1BP_rep1_3R2_B-C-A_Position008_7_cmle.ics	45	1	0	1	1	1	1	8.664	1.0	0.2939641048153953	1.1085427051616608	0.0	0.9222660209410591	26632.0	440.1511419330371	221578.0	510.8978588274717
395	Jan14_100x_M1BP_rep1_3R2_B-C-A_Position008_7_cmle.ics	46	1	0	1	1	2	1	8.664	2.0	0.2730293525739624	1.0382976651005953	0.0	0.9217420971158963	26764.0	442.4925026492996	215132.0	496.0351576657955
396	Jan14_100x_M1BP_rep1_3R2_B-C-A_Position008_7_cmle.ics	48	1	0	1	1	1	1	8.664	1.0	0.2943507677801393	1.0568410503801782	0.0	0.9353851671649365	29038.0	478.5892844711965	252439.0	582.0548275756082
397	Jan14_100x_M1BP_rep1_3R2_B-C-A_Position008_7_cmle.ics	49	1	0	1	1	1	1	8.664	1.0	0.2944702669796071	1.030946997369144	0.0	0.9342243375337347	30260.0	497.49569681493784	268595.0	619.3061151908797
398	Jan14_100x_M1BP_rep1_3R2_B-C-A_Position009_8_cmle.ics	1	1	0	1	1	2	2	9.097199999999999	2.0	0.2778674868203828	1.0539957524757064	0.0	0.9136027443162974	31350.0	515.5118738704986	275137.0	634.3901659199653
399	Jan14_100x_M1BP_rep1_3R2_B-C-A_Position009_8_cmle.ics	2	1	0	1	1	1	1	9.097199999999999	1.0	0.2997517229058974	1.260915744577938	0.0	0.9231216664961516	25128.0	422.5025718853542	205065.0	472.8234275083966
400	Jan14_100x_M1BP_rep1_3R2_B-C-A_Position009_8_cmle.ics	4	1	0	1	1	1	1	7.147799999999999	1.0	0.2784449235315404	1.093960622801823	0.0	0.975167877523528	12830.0	218.86925101894553	72108.0	166.26119382037623
401	Jan14_100x_M1BP_rep1_3R2_B-C-A_Position009_8_cmle.ics	5	1	0	1	1	1	1	9.097199999999999	1.0	0.3039848520216573	1.503410117139279	0.0	0.9499276450368731	15728.0	278.9752583582782	102261.0	235.7857095088686
402	Jan14_100x_M1BP_rep1_3R2_B-C-A_Position009_8_cmle.ics	6	1	0	1	1	1	1	9.097199999999999	1.0	0.26730477350481663	1.0884490704471388	0.0	0.932053410924862	30204.0	494.4888316184187	255196.0	588.4117104646466
403	Jan14_100x_M1BP_rep1_3R2_B-C-A_Position009_8_cmle.ics	7	1	0	1	1	1	1	9.097199999999999	1.0	0.3067374524962235	1.3460893238469929	0.0	0.9470049943935736	17292.0	301.73293582657084	118420.0	273.04391429812165
404	Jan14_100x_M1BP_rep1_3R2_B-C-A_Position009_8_cmle.ics	8	1	0	1	2	1	1	9.097199999999999	1.0	0.2900438556866595	1.1040988927675384	0.0	0.9286470565324914	27786.0	459.7614089116802	234555.0	540.8192477469678
405	Jan14_100x_M1BP_rep1_3R2_B-C-A_Position009_8_cmle.ics	9	1	0	1	1	2	1	9.097199999999999	2.0	0.2799828246805261	1.0665345113832752	0.0	0.9222324528668581	28982.0	480.61454777533754	245489.0	566.0300411850328
406	Jan14_100x_M1BP_rep1_3R2_B-C-A_Position009_8_cmle.ics	10	1	0	1	1	2	2	9.097199999999999	2.0	0.3024739834513582	1.038156163500017	0.0	0.9393290309427746	28096.0	468.6552386604571	243548.0	561.5546296189743
407	Jan14_100x_M1BP_rep1_3R2_B-C-A_Position009_8_cmle.ics	11	1	0	1	2	1	1	9.097199999999999	1.0	0.26778108061862715	1.0302740021302987	0.0	0.9211456227144462	32120.0	526.4704060157447	280109.0	645.8542289320432
408	Jan14_100x_M1BP_rep1_3R2_B-C-A_Position009_8_cmle.ics	12	1	0	1	2	1	2	9.097199999999999	1.0	0.29696811941138906	1.1958713377104606	0.0	0.92603429945226	25504.0	428.84564742661524	208709.0	481.22548817131116
409	Jan14_100x_M1BP_rep1_3R2_B-C-A_Position009_8_cmle.ics	13	1	0	1	1	2	1	9.097199999999999	2.0	0.3022178456949978	1.4261717608791988	0.0	0.9478501878444331	16476.0	290.4251614237695	109323.0	252.06873706142164
410	Jan14_100x_M1BP_rep1_3R2_B-C-A_Position009_8_cmle.ics	15	1	0	1	1	1	1	9.097199999999999	1.0	0.3119507428256054	1.0853968325931735	0.0	0.9328449916138482	29368.0	486.2448904225508	264319.0	609.44683654252
411	Jan14_100x_M1BP_rep1_3R2_B-C-A_Position009_8_cmle.ics	16	1	0	1	1	2	2	9.097199999999999	2.0	0.2991300605558415	1.1083036261288846	0.0	0.9342762627569072	29064.0	486.02806273629267	254822.0	587.5493694416141
412	Jan14_100x_M1BP_rep1_3R2_B-C-A_Position009_8_cmle.ics	18	1	0	1	2	2	2	9.097199999999999	2.0	0.2934841881007569	1.0421996259437043	0.0	0.923831899673013	33270.0	547.9105125754672	309133.0	712.7755814788147
413	Jan14_100x_M1BP_rep1_3R2_B-C-A_Position009_8_cmle.ics	19	1	0	1	3	3	2	9.097199999999999	3.0	0.2580236007124989	1.0903969504876632	0.0	0.9222908191698361	44070.0	701.1917855067505	441894.0	1018.8858931333741
414	Jan14_100x_M1BP_rep1_3R2_B-C-A_Position009_8_cmle.ics	21	1	0	1	4	3	3	9.097199999999999	3.0	0.24341106779341315	1.0279321294165988	0.0	0.9413382338142251	44602.0	705.3102224599752	436994.0	1007.5878422968533
415	Jan14_100x_M1BP_rep1_3R2_B-C-A_Position009_8_cmle.ics	22	1	0	1	2	1	2	9.097199999999999	1.0	0.2511988577487729	1.1957145536287497	0.0	0.8987228173083779	30244.0	496.1551130683044	247880.0	571.5430288483228
416	Jan14_100x_M1BP_rep1_3R2_B-C-A_Position009_8_cmle.ics	23	1	0	1	2	2	1	9.097199999999999	2.0	0.28582542325333515	1.2011993329789856	0.0	0.9266643586829407	27400.0	458.69508978836166	228008.0	525.7236683945796
417	Jan14_100x_M1BP_rep1_3R2_B-C-A_Position009_8_cmle.ics	24	1	0	1	1	1	1	9.097199999999999	1.0	0.28473330695986204	1.107198343357955	0.0	0.9264435911221307	29188.0	483.5564025344827	250207.0	576.90845013334
418	Jan14_100x_M1BP_rep1_3R2_B-C-A_Position009_8_cmle.ics	25	1	0	1	2	1	2	9.097199999999999	1.0	0.27027860309906304	1.1965689459519921	0.0	0.9094981038453304	27072.0	449.5394328254233	217751.0	502.0738505516828
419	Jan14_100x_M1BP_rep1_3R2_B-C-A_Position009_8_cmle.ics	26	1	0	1	1	1	1	9.097199999999999	1.0	0.2880650993180159	1.0511871476443264	0.0	0.9278923227445885	29314.0	490.49153728078704	253298.0	584.0354450589901
420	Jan14_100x_M1BP_rep1_3R2_B-C-A_Position009_8_cmle.ics	27	1	0	1	2	1	2	9.097199999999999	1.0	0.27892552069475557	1.1065453625824466	0.0	0.9281761112709357	28736.0	477.4341317455345	241912.0	557.7824640743727
421	Jan14_100x_M1BP_rep1_3R2_B-C-A_Position009_8_cmle.ics	28	1	0	1	1	2	2	7.797599999999999	2.0	0.28963816738418613	1.1859649141423547	0.0	0.9613595623358154	14638.0	252.2055182364273	89624.0	206.64826697394744
422	Jan14_100x_M1BP_rep1_3R2_B-C-A_Position009_8_cmle.ics	29	1	0	1	2	2	2	9.097199999999999	2.0	0.2829944499165949	1.1009314224477924	0.0	0.926451725229704	28052.0	469.96565398476815	235022.0	541.896021163428
423	Jan14_100x_M1BP_rep1_3R2_B-C-A_Position009_8_cmle.ics	30	1	0	1	1	1	1	9.097199999999999	1.0	0.2873046773087706	1.1079525864897195	0.0	0.9239253173879455	28058.0	469.60822999484253	236881.0	546.1823633073244
424	Jan14_100x_M1BP_rep1_3R2_B-C-A_Position009_8_cmle.ics	31	1	0	1	1	1	1	9.097199999999999	1.0	0.2862007234377959	1.0487413557711471	0.0	0.9209898876591858	28734.0	479.84698746185944	245021.0	564.950962043912
425	Jan14_100x_M1BP_rep1_3R2_B-C-A_Position009_8_cmle.ics	32	1	0	1	1	1	1	9.097199999999999	1.0	0.3004649791073824	1.034372307480039	0.0	0.9339282872715875	32708.0	543.8003966599758	304896.0	703.0062260922149
426	Jan14_100x_M1BP_rep1_3R2_B-C-A_Position009_8_cmle.ics	33	1	0	1	3	1	2	8.664	1.0	0.243022688654296	1.1041482547581916	0.0	0.9334097330459263	23180.0	381.6140338032659	163594.0	377.2027201122016
427	Jan14_100x_M1BP_rep1_3R2_B-C-A_Position009_8_cmle.ics	34	1	0	1	1	1	1	9.097199999999999	1.0	0.30698533327096594	1.3757565976437391	0.0	0.9373108687697999	16626.0	290.17290899565154	111690.0	257.5263873328594
428	Jan14_100x_M1BP_rep1_3R2_B-C-A_Position009_8_cmle.ics	35	1	0	1	1	1	1	9.097199999999999	1.0	0.2990631454829369	1.1074380064682823	0.0	0.9417280471176483	26942.0	451.713170049646	227405.0	524.3333164242895
429	Jan14_100x_M1BP_rep1_3R2_B-C-A_Position009_8_cmle.ics	36	1	0	1	1	2	1	8.2308	2.0	0.2997323583580481	1.27498436276247	0.0	0.9617941511276954	13944.0	243.5071377159674	84766.0	195.44705657316823
430	Jan14_100x_M1BP_rep1_3R2_B-C-A_Position009_8_cmle.ics	37	1	0	1	1	1	1	9.097199999999999	1.0	0.31525459714011367	1.2920543654747245	0.0	0.9396224447888406	20852.0	360.4600975597077	158974.0	366.5502721806248
431	Jan14_100x_M1BP_rep1_3R2_B-C-A_Position009_8_cmle.ics	38	1	0	1	1	1	1	9.097199999999999	1.0	0.30663378401089786	1.414072471961894	0.0	0.9453522131388142	17370.0	305.67615028209946	119202.0	274.84699098264394
432	Jan14_100x_M1BP_rep1_3R2_B-C-A_Position009_8_cmle.ics	39	1	0	1	1	2	1	9.097199999999999	2.0	0.24391328833728862	1.2537364465192025	0.0	0.9101786285635479	42608.0	684.7392768464493	408440.0	941.7501803405236
433	Jan14_100x_M1BP_rep1_3R2_B-C-A_Position009_8_cmle.ics	40	1	0	1	1	1	2	9.097199999999999	1.0	0.3078833140755047	1.3824504024995234	0.0	0.9443206536394617	15748.0	273.80495275570183	103111.0	237.74557547030585
434	Jan14_100x_M1BP_rep1_3R2_B-C-A_Position009_8_cmle.ics	41	1	0	1	2	2	1	9.097199999999999	2.0	0.2573007485321889	1.1370119208185725	0.0	0.9223012641137777	44654.0	709.1405015374605	450075.0	1037.749026581043
435	Jan14_100x_M1BP_rep1_3R2_B-C-A_Position009_8_cmle.ics	42	1	0	1	3	3	3	9.097199999999999	3.0	0.25559519999467745	1.1979560643424425	0.0	0.93935596119461	31748.0	527.8468324203319	268921.0	620.0577814302076
436	Jan14_100x_M1BP_rep1_3R2_B-C-A_Position009_8_cmle.ics	43	1	0	1	1	2	2	9.097199999999999	2.0	0.28644251557635847	1.1052052201839342	0.0	0.9238822842331771	29914.0	497.1828544367865	260378.0	600.3599756554325
437	Jan14_100x_M1BP_rep1_3R2_B-C-A_Position009_8_cmle.ics	44	1	0	1	1	1	2	9.097199999999999	1.0	0.29785096935022054	1.3898392699270643	0.0	0.9479540489735888	17490.0	306.1577816057429	118702.0	273.6941286523867
438	Jan14_100x_M1BP_rep1_3R2_B-C-A_Position009_8_cmle.ics	45	1	0	1	2	2	1	9.097199999999999	2.0	0.2999588934175441	1.0937978457406596	0.0	0.9317050518267446	28208.0	472.7263333997622	243985.0	562.5622312956191
439	Jan14_100x_M1BP_rep1_3R2_B-C-A_Position009_8_cmle.ics	46	1	0	1	2	2	2	9.097199999999999	2.0	0.27018480702104253	1.1305618687525834	0.0	0.930407999404461	31198.0	519.019570973248	269336.0	621.014657164321
440	Jan14_100x_M1BP_rep1_3R2_B-C-A_Position009_8_cmle.ics	47	1	0	1	2	1	1	9.097199999999999	1.0	0.27983622867168906	1.1125284053052356	0.0	0.9255391473622268	27438.0	456.8292937491741	226076.0	521.2690083504657
441	Jan14_100x_M1BP_rep1_3R2_B-C-A_Position010_9_cmle.ics	1	1	0	1	1	1	1	7.797599999999999	1.0	0.27740965110148386	1.056376361589408	0.0	0.9340823533545036	16478.0	277.4565384804478	104759.0	241.5454097108337
442	Jan14_100x_M1BP_rep1_3R2_B-C-A_Position010_9_cmle.ics	2	1	0	1	2	3	1	9.5304	3.0	0.23154635523991113	1.114132947207814	0.0	0.8951772570001112	36882.0	593.2416902394953	320490.0	738.9616964482774
443	Jan14_100x_M1BP_rep1_3R2_B-C-A_Position010_9_cmle.ics	3	1	0	1	1	1	1	9.313799999999999	1.0	0.23951369078847576	1.1174463249551518	0.0	0.9232876113295612	28634.0	466.26067117872293	222978.0	514.1258733521919
444	Jan14_100x_M1BP_rep1_3R2_B-C-A_Position010_9_cmle.ics	4	1	0	1	1	1	1	8.014199999999999	1.0	0.2773719046270878	1.2106335619404418	0.0	0.929181238187594	14870.0	253.01340448491823	89799.0	207.05176878953745
445	Jan14_100x_M1BP_rep1_3R2_B-C-A_Position010_9_cmle.ics	5	1	0	1	1	2	1	9.5304	2.0	0.26466768553233133	1.0976634418440039	0.0	0.9240411780549952	29020.0	479.59134069442626	239150.0	551.4140525620317
446	Jan14_100x_M1BP_rep1_3R2_B-C-A_Position010_9_cmle.ics	6	1	0	1	1	1	1	8.014199999999999	1.0	0.295171118075976	1.4130692590185354	0.0	0.9341450497527027	12582.0	219.48260038704515	72100.0	166.24274802309213
447	Jan14_100x_M1BP_rep1_3R2_B-C-A_Position010_9_cmle.ics	7	1	0	1	2	1	1	9.5304	1.0	0.2800106632831179	1.1573656767374505	0.0	0.9276905386026504	27434.0	458.84637532100254	226097.0	521.3174285683365
448	Jan14_100x_M1BP_rep1_3R2_B-C-A_Position010_9_cmle.ics	8	1	0	1	2	1	1	9.5304	1.0	0.2634365070443522	1.0758358913336385	0.0	0.9317564405520445	48658.0	773.2494264396076	518016.0	1194.4022657410555
449	Jan14_100x_M1BP_rep1_3R2_B-C-A_Position010_9_cmle.ics	9	1	0	1	1	1	1	9.5304	1.0	0.2804798343593102	1.3800192213891258	0.0	0.9259051204568847	18244.0	313.99693109250745	122717.0	282.95161316435224
450	Jan14_100x_M1BP_rep1_3R2_B-C-A_Position010_9_cmle.ics	10	1	0	1	1	2	2	9.5304	2.0	0.26860559980436866	1.129867482069896	0.0	0.9275110855971543	25792.0	431.11565244817024	201864.0	465.44280287008974
451	Jan14_100x_M1BP_rep1_3R2_B-C-A_Position010_9_cmle.ics	11	1	0	1	1	1	1	6.7146	1.0	0.2602981738019599	1.0587366055108234	0.0	0.9279592331683505	13184.0	221.28010544964974	72624.0	167.45094774520172
452	Jan14_100x_M1BP_rep1_3R2_B-C-A_Position010_9_cmle.ics	12	1	0	1	1	1	1	8.4474	1.0	0.23144787688294172	1.2330250356476182	0.0	0.9180194616927098	27550.0	440.0931222693423	206863.0	476.96912044800155
453	Jan14_100x_M1BP_rep1_3R2_B-C-A_Position010_9_cmle.ics	13	1	0	1	1	2	1	9.5304	2.0	0.23747599284168383	1.0619397776959143	0.0	0.8963624899725195	27916.0	458.40685539691515	213729.0	492.80022596709375
454	Jan14_100x_M1BP_rep1_3R2_B-C-A_Position010_9_cmle.ics	14	1	0	1	2	1	1	9.5304	1.0	0.27218818655516974	1.220634432913121	0.0	0.9236676331759527	26932.0	452.96422366701995	216826.0	499.94105524070693
455	Jan14_100x_M1BP_rep1_3R2_B-C-A_Position010_9_cmle.ics	15	1	0	1	2	1	2	9.5304	1.0	0.26884402577538197	1.0493452291508745	0.0	0.923941760878303	26786.0	448.4609804089984	213740.0	492.82558893835943
456	Jan14_100x_M1BP_rep1_3R2_B-C-A_Position010_9_cmle.ics	16	1	0	1	2	1	2	9.5304	1.0	0.28018920079218196	1.0561473532956973	0.0	0.9301988851264271	31322.0	524.2014271422777	275914.0	636.1817139811851
457	Jan14_100x_M1BP_rep1_3R2_B-C-A_Position010_9_cmle.ics	17	1	0	1	3	3	2	9.5304	3.0	0.2740262382746061	1.1254608989249282	0.0	0.9290538268829238	43038.0	696.3382365586896	439489.0	1013.3406253248368
458	Jan14_100x_M1BP_rep1_3R2_B-C-A_Position010_9_cmle.ics	18	1	0	1	1	1	1	9.5304	1.0	0.2509317855803703	1.0544416961730698	0.0	0.9228199444899331	26672.0	446.75593088834796	205180.0	473.08858584435563
459	Jan14_100x_M1BP_rep1_3R2_B-C-A_Position010_9_cmle.ics	19	1	0	1	1	1	2	9.5304	1.0	0.27006880310950265	1.0198258335807506	0.0	0.9293573346748762	31760.0	525.282969782079	276587.0	637.7334666777114
460	Jan14_100x_M1BP_rep1_3R2_B-C-A_Position010_9_cmle.ics	20	1	0	1	1	1	1	9.5304	1.0	0.2523822347258936	1.1392867256574675	0.0	0.9102623875404262	27082.0	448.89691567791164	210535.0	485.4357414014106
461	Jan14_100x_M1BP_rep1_3R2_B-C-A_Position010_9_cmle.ics	21	1	0	1	3	2	2	9.5304	2.0	0.2638751352567536	1.0791850348419005	0.0	0.9263103743508452	27216.0	457.20449976271414	216875.0	500.05403574907217
462	Jan14_100x_M1BP_rep1_3R2_B-C-A_Position010_9_cmle.ics	22	1	0	1	1	1	1	8.2308	1.0	0.22929931046665533	1.21444853480004	0.0	0.9128786846768785	27298.0	438.5106084179781	203082.0	468.2511755065963
463	Jan14_100x_M1BP_rep1_3R2_B-C-A_Position010_9_cmle.ics	24	1	0	1	1	1	1	9.5304	1.0	0.2718764448566141	1.077484313755112	0.0	0.9291504991485844	31512.0	524.0941149894778	274267.0	632.3841854653177
464	Jan14_100x_M1BP_rep1_3R2_B-C-A_Position010_9_cmle.ics	25	1	0	1	1	1	1	9.5304	1.0	0.22118792767498535	1.2790139080736078	0.0	0.9157571577656991	48754.0	770.9946194292856	476069.0	1097.6840334064555
465	Jan14_100x_M1BP_rep1_3R2_B-C-A_Position010_9_cmle.ics	26	1	0	1	1	1	1	9.313799999999999	1.0	0.27665517504145326	1.207434720595209	0.0	0.9305789351015761	18876.0	324.37584144183324	128265.0	295.74377358088645
466	Jan14_100x_M1BP_rep1_3R2_B-C-A_Position010_9_cmle.ics	27	1	0	1	1	1	1	9.5304	1.0	0.298377273715437	1.361866534545057	0.0	0.9202383999268196	25370.0	431.772582785211	207557.0	478.5692933623985
467	Jan14_100x_M1BP_rep1_3R2_B-C-A_Position010_9_cmle.ics	28	1	0	1	1	1	1	9.5304	1.0	0.27430443156293155	1.109690737523772	0.0	0.9239934668671728	31226.0	519.6921172376677	271747.0	626.5737593208213
468	Jan14_100x_M1BP_rep1_3R2_B-C-A_Position010_9_cmle.ics	29	1	0	1	1	1	1	9.5304	1.0	0.2599663279984533	1.0366877546799955	0.0	0.9278046591547652	32520.0	536.3925088492135	281163.0	648.2844627242255
469	Jan14_100x_M1BP_rep1_3R2_B-C-A_Position010_9_cmle.ics	30	1	0	1	1	1	1	9.5304	1.0	0.25319151281264685	1.0279919784364278	0.0	0.9252190016270264	25966.0	429.3868935627001	197973.0	456.47122821602807
470	Jan14_100x_M1BP_rep1_3R2_B-C-A_Position010_9_cmle.ics	31	1	0	1	3	3	4	9.5304	3.0	0.24950921814000815	1.0767523899167812	0.0	0.9319919608368862	52568.0	830.5766172138613	566108.0	1305.2891761145165
471	Jan14_100x_M1BP_rep1_3R2_B-C-A_Position010_9_cmle.ics	32	1	0	1	1	1	1	9.5304	1.0	0.27907949210498156	1.246871598976879	0.0	0.9259996266981841	28682.0	480.48711091289886	241297.0	556.3644434081563
472	Jan14_100x_M1BP_rep1_3R2_B-C-A_Position010_9_cmle.ics	33	1	0	1	2	1	1	9.5304	1.0	0.2882592358744884	1.224190258466041	0.0	0.9263552457752524	27838.0	470.05153666913174	234489.0	540.6670699193738
473	Jan14_100x_M1BP_rep1_3R2_B-C-A_Position010_9_cmle.ics	34	1	0	1	3	1	2	9.5304	1.0	0.27263320227244	1.0580470273182576	0.0	0.9288761437206116	30056.0	504.38193148301673	255835.0	589.8850685227153
474	Jan14_100x_M1BP_rep1_3R2_B-C-A_Position010_9_cmle.ics	35	1	0	1	1	1	1	9.5304	1.0	0.2822181777876949	1.3219388326402293	0.0	0.9299697486890299	23408.0	398.9736611534728	178901.0	412.4964474906963
475	Jan14_100x_M1BP_rep1_3R2_B-C-A_Position010_9_cmle.ics	36	1	0	1	1	1	1	9.5304	1.0	0.2660792683045021	1.146001388369826	0.0	0.9201232018923547	26932.0	449.99175706428855	214379.0	494.2989469964281
476	Jan14_100x_M1BP_rep1_3R2_B-C-A_Position010_9_cmle.ics	37	1	0	1	1	1	1	9.5304	1.0	0.2772289175033112	1.0882812177232462	0.0	0.924604961435016	29398.0	494.66245896739906	249557.0	575.4097291040056
477	Jan14_100x_M1BP_rep1_3R2_B-C-A_Position010_9_cmle.ics	38	1	0	1	1	1	1	8.8806	1.0	0.2291797045504477	1.0773343813598515	0.0	0.9180931688426103	25900.0	423.488352938794	187634.0	432.632340950969
478	Jan14_100x_M1BP_rep1_3R2_B-C-A_Position010_9_cmle.ics	40	1	0	1	1	1	1	9.5304	1.0	0.2709166185807527	1.1751456383869354	0.0	0.9217736990522265	25604.0	427.03130997275855	200518.0	462.33929747703723
479	Jan14_100x_M1BP_rep1_3R2_B-C-A_Position010_9_cmle.ics	41	1	0	1	1	1	1	9.5304	1.0	0.2583532813628601	1.0093908115404049	0.0	0.928005060230843	30926.0	514.251688888455	259936.0	599.3408453554852
480	Jan14_100x_M1BP_rep1_3R2_B-C-A_Position010_9_cmle.ics	42	1	0	1	1	1	1	9.5304	1.0	0.24284333282896753	1.4439409426573957	0.0	0.9121076243252977	50760.0	812.8516509729901	529931.0	1221.8749750710851
481	Jan14_100x_M1BP_rep1_3R2_B-C-A_Position010_9_cmle.ics	43	1	0	1	1	1	1	8.4474	1.0	0.2807149971980816	1.2291390497184849	0.0	0.9310019791124841	16578.0	282.45312843913837	106342.0	245.19537184842807
482	Jan14_100x_M1BP_rep1_3R2_B-C-A_Position010_9_cmle.ics	44	1	0	1	2	2	2	9.5304	2.0	0.2952505017387944	1.4935891399668553	0.0	0.9296310154979202	19024.0	329.95361106074967	134067.0	309.1215880611913
483	Jan14_100x_M1BP_rep1_3R2_B-C-A_Position010_9_cmle.ics	45	1	0	1	4	1	3	9.5304	1.0	0.24765613659201674	1.049990198547835	0.0	0.9182318336477278	30346.0	497.94306885015595	247372.0	570.3717207207816
484	Jan14_100x_M1BP_rep1_3R2_B-C-A_Position011_10_cmle.ics	1	1	0	1	1	1	1	9.5304	1.0	0.2801695679169287	1.065620784798823	0.0	0.9166584530004258	34046.0	559.3073991913443	312668.0	720.9263181537334
485	Jan14_100x_M1BP_rep1_3R2_B-C-A_Position011_10_cmle.ics	3	1	0	1	1	1	3	9.5304	1.0	0.2672460425139934	1.0574708520313423	0.0	0.9272174764231544	29504.0	491.1097878420404	246349.0	568.0129643930753
486	Jan14_100x_M1BP_rep1_3R2_B-C-A_Position011_10_cmle.ics	4	1	0	1	1	1	1	9.097199999999999	1.0	0.236653571712449	1.1679210530351953	0.0	0.917867750688285	26858.0	434.59914575425074	201345.0	464.2461317712827
487	Jan14_100x_M1BP_rep1_3R2_B-C-A_Position011_10_cmle.ics	5	1	0	1	1	1	1	9.5304	1.0	0.2622952956576455	1.0548411179181107	0.0	0.9207728339380429	31688.0	527.5123957631349	271651.0	626.352409753412
488	Jan14_100x_M1BP_rep1_3R2_B-C-A_Position011_10_cmle.ics	6	1	0	1	1	1	1	8.664	1.0	0.28886223358269314	1.3415714159552612	0.0	0.9330747517445286	16526.0	284.4975668205895	107367.0	247.55873962545536
489	Jan14_100x_M1BP_rep1_3R2_B-C-A_Position011_10_cmle.ics	7	1	0	1	1	1	1	9.5304	1.0	0.2642208130848151	1.0820228189673902	0.0	0.923797911821162	28760.0	475.1150363299409	235744.0	543.5607543683194
490	Jan14_100x_M1BP_rep1_3R2_B-C-A_Position011_10_cmle.ics	8	1	0	1	1	3	1	9.5304	3.0	0.2725170934036775	1.1784475894652906	0.0	0.9168269761742911	27336.0	457.732941584011	221857.0	511.54115600775526
491	Jan14_100x_M1BP_rep1_3R2_B-C-A_Position011_10_cmle.ics	9	1	0	1	1	1	1	9.5304	1.0	0.2867627872740818	1.0592349346475058	0.0	0.9252620280713388	31352.0	524.684616330214	279533.0	644.5261315275868
492	Jan14_100x_M1BP_rep1_3R2_B-C-A_Position011_10_cmle.ics	10	1	0	1	1	1	1	9.5304	1.0	0.2843460802488426	1.112305673147516	0.0	0.9302402226295451	30002.0	498.353674100296	260569.0	600.8003690655908
493	Jan14_100x_M1BP_rep1_3R2_B-C-A_Position011_10_cmle.ics	11	1	0	1	1	1	2	9.097199999999999	1.0	0.2856745140601229	1.1245907042826677	0.0	0.9348986828559196	19686.0	334.00478318544464	138818.0	320.07608592329547
494	Jan14_100x_M1BP_rep1_3R2_B-C-A_Position011_10_cmle.ics	12	1	0	1	1	1	1	9.5304	1.0	0.27714715506784543	1.079124114040566	0.0	0.9281714097944522	30898.0	513.438711130973	268859.0	619.9148265012556
495	Jan14_100x_M1BP_rep1_3R2_B-C-A_Position011_10_cmle.ics	13	1	0	1	2	2	1	9.5304	2.0	0.2796074659639544	1.1395082348131518	0.0	0.9270685015308566	30254.0	503.6810277661174	261651.0	603.2951631482674
496	Jan14_100x_M1BP_rep1_3R2_B-C-A_Position011_10_cmle.ics	14	1	0	1	1	1	1	7.147799999999999	1.0	0.3144945201705425	1.5559122909091068	0.0	0.9420576489623769	8982.0	158.69126797370208	44889.0	103.50167428583333
497	Jan14_100x_M1BP_rep1_3R2_B-C-A_Position011_10_cmle.ics	15	1	0	1	1	1	1	9.5304	1.0	0.26763692398763295	1.0272922182064272	0.0	0.9207237260878902	32420.0	537.10679960755	283966.0	654.7474089476474
498	Jan14_100x_M1BP_rep1_3R2_B-C-A_Position011_10_cmle.ics	16	1	0	1	1	1	1	7.797599999999999	1.0	0.26584622172621425	1.028354163804129	0.0	0.938763526176403	16588.0	279.821165140169	103581.0	238.82926606074767
499	Jan14_100x_M1BP_rep1_3R2_B-C-A_Position011_10_cmle.ics	17	1	0	1	1	2	1	9.5304	2.0	0.2605508670893028	1.0795282448792034	0.0	0.9172418687102116	30742.0	509.01625904830894	258713.0	596.5209440956759
500	Jan14_100x_M1BP_rep1_3R2_B-C-A_Position011_10_cmle.ics	18	1	0	1	1	1	1	9.5304	1.0	0.28963347107288967	1.048678836356225	0.0	0.9310148977239671	30596.0	505.9407359695698	270829.0	624.4571040824691
501	Jan14_100x_M1BP_rep1_3R2_B-C-A_Position011_10_cmle.ics	19	1	0	1	1	1	1	9.5304	1.0	0.2687537156778559	1.0771407363059347	0.0	0.9258795073982697	29592.0	496.04885256884165	248149.0	572.1632687820013
502	Jan14_100x_M1BP_rep1_3R2_B-C-A_Position011_10_cmle.ics	20	1	0	1	1	1	1	9.5304	1.0	0.23643389921572758	1.205722591073256	0.0	0.9139925899420266	31846.0	522.172743993558	259843.0	599.1264129620573
503	Jan14_100x_M1BP_rep1_3R2_B-C-A_Position011_10_cmle.ics	21	1	0	1	2	2	1	9.5304	2.0	0.2692791789513034	1.0932203602127204	0.0	0.9293202803672272	30288.0	503.17696633122796	257206.0	593.0462170322807
504	Jan14_100x_M1BP_rep1_3R2_B-C-A_Position011_10_cmle.ics	22	1	0	1	1	2	2	9.5304	2.0	0.27341703189712535	1.2528582473500447	0.0	0.9167479145282785	27684.0	461.9289401839068	226480.0	522.2005211133136
505	Jan14_100x_M1BP_rep1_3R2_B-C-A_Position011_10_cmle.ics	23	1	0	1	1	1	1	9.5304	1.0	0.25800504936595786	1.1008127911797523	0.0	0.9261438611341721	32104.0	526.4171109554102	274743.0	633.4817104037227
506	Jan14_100x_M1BP_rep1_3R2_B-C-A_Position011_10_cmle.ics	25	1	0	1	1	1	1	9.5304	1.0	0.28012283780505626	1.1289145918537107	0.0	0.9300834900076025	28868.0	484.1054634972727	244103.0	562.8343068055598
507	Jan14_100x_M1BP_rep1_3R2_B-C-A_Position011_10_cmle.ics	26	1	0	1	1	1	1	9.5304	1.0	0.28660650460344367	1.0825728168513589	0.0	0.9250186745550039	31200.0	522.458027467009	277427.0	639.6702753925434
508	Jan14_100x_M1BP_rep1_3R2_B-C-A_Position011_10_cmle.ics	28	1	0	1	2	1	1	9.5304	1.0	0.24660021307508742	1.0464270776356026	0.0	0.9250284766803485	26336.0	434.51924142157395	199570.0	460.1534704988695
509	Jan14_100x_M1BP_rep1_3R2_B-C-A_Position011_10_cmle.ics	29	1	0	1	1	1	1	9.5304	1.0	0.28125096141439915	1.2154288575661654	0.0	0.9267853819590501	28434.0	475.34276906625064	239099.0	551.2964606043455
510	Jan14_100x_M1BP_rep1_3R2_B-C-A_Position011_10_cmle.ics	30	1	0	1	1	1	1	9.5304	1.0	0.27095684336543385	1.057415654893125	0.0	0.929036759684877	29164.0	485.82868745241996	243778.0	562.0849462908925
511	Jan14_100x_M1BP_rep1_3R2_B-C-A_Position011_10_cmle.ics	31	1	0	1	1	1	1	9.5304	1.0	0.2899963359791714	1.0672332115197056	0.0	0.9360323310488189	32940.0	545.7785453504782	302730.0	698.0120264775408
512	Jan14_100x_M1BP_rep1_3R2_B-C-A_Position011_10_cmle.ics	32	1	0	1	2	2	1	9.5304	2.0	0.2722591758430065	1.055562649169838	0.0	0.9338697882503101	34344.0	561.847691770172	312278.0	720.0270855361326
513	Jan14_100x_M1BP_rep1_3R2_B-C-A_Position011_10_cmle.ics	33	1	0	1	1	1	1	9.5304	1.0	0.2649140226863385	1.1418998248770893	0.0	0.9258465571333397	28422.0	473.0851504433608	231904.0	534.7067716719439
514	Jan14_100x_M1BP_rep1_3R2_B-C-A_Position011_10_cmle.ics	34	1	0	1	1	1	1	9.5304	1.0	0.2751126218628709	1.145035326533547	0.0	0.925913714791739	29810.0	493.43097283816456	253847.0	585.3012878976127
515	Jan14_100x_M1BP_rep1_3R2_B-C-A_Position011_10_cmle.ics	35	1	0	1	2	2	1	9.5304	2.0	0.27864681798053315	1.236108125224547	0.0	0.9184966659186868	28460.0	477.2813138538245	238316.0	549.4910781951626
516	Jan14_100x_M1BP_rep1_3R2_B-C-A_Position011_10_cmle.ics	36	1	0	1	3	1	1	9.5304	1.0	0.26620620111660137	1.267655846066132	0.0	0.9029045008447634	30668.0	508.39235975656766	260562.0	600.7842289929672
517	Jan14_100x_M1BP_rep1_3R2_B-C-A_Position011_10_cmle.ics	37	1	0	1	2	2	2	9.5304	2.0	0.2291448696796369	1.152280794798045	0.0	0.9217709404179526	36942.0	593.6931531409226	319602.0	736.9142129497404
518	Jan14_100x_M1BP_rep1_3R2_B-C-A_Position011_10_cmle.ics	38	1	0	1	1	1	1	9.5304	1.0	0.2962179562590118	1.0978964828776707	0.0	0.9224428292022196	33632.0	557.8962072873919	315652.0	727.8066005407085
519	Jan14_100x_M1BP_rep1_3R2_B-C-A_Position011_10_cmle.ics	39	1	0	1	1	1	1	9.5304	1.0	0.27165623957509943	1.0458086056055282	0.0	0.9237640443453866	35272.0	584.1545145690412	324660.0	748.5765682826226
520	Jan14_100x_M1BP_rep1_3R2_B-C-A_Position012_11_cmle.ics	1	1	0	1	1	1	1	9.097199999999999	1.0	0.2653434196591612	1.0533387631740216	0.0	0.9273507471248437	29534.0	484.5479971290019	245845.0	566.8508791641759
521	Jan14_100x_M1BP_rep1_3R2_B-C-A_Position012_11_cmle.ics	2	1	0	1	1	1	1	9.097199999999999	1.0	0.25527957297372256	1.1236246661914508	0.0	0.9317111720241669	35550.0	576.9793744879072	318450.0	734.2580181408279
522	Jan14_100x_M1BP_rep1_3R2_B-C-A_Position012_11_cmle.ics	3	1	0	1	1	1	2	9.097199999999999	1.0	0.28339243471309256	1.1787566673067973	0.0	0.9118988710530136	28912.0	480.1268498051123	246085.0	567.4042530826994
523	Jan14_100x_M1BP_rep1_3R2_B-C-A_Position012_11_cmle.ics	4	1	0	1	1	1	1	9.097199999999999	1.0	0.28274142198597063	1.0720961069205408	0.0	0.9300231743605921	31548.0	518.8834834518669	280173.0	646.0017953103161
524	Jan14_100x_M1BP_rep1_3R2_B-C-A_Position012_11_cmle.ics	5	1	0	1	2	1	2	9.097199999999999	1.0	0.2938750773802945	1.0325599041635942	0.0	0.9241826190951727	31752.0	521.3827535687882	288411.0	664.9963550636343
525	Jan14_100x_M1BP_rep1_3R2_B-C-A_Position012_11_cmle.ics	6	1	0	1	1	1	1	9.097199999999999	1.0	0.2627475289012677	1.1181182919556103	0.0	0.9261766188428966	24112.0	401.2718333116456	180465.0	416.10260085974096
526	Jan14_100x_M1BP_rep1_3R2_B-C-A_Position012_11_cmle.ics	7	1	0	1	3	4	2	9.097199999999999	4.0	0.2626241907596343	1.034709566267366	0.0	0.9331401694110543	53772.0	842.1528171936659	600863.0	1385.4246366906964
527	Jan14_100x_M1BP_rep1_3R2_B-C-A_Position012_11_cmle.ics	8	1	0	1	2	2	2	9.097199999999999	2.0	0.2121905976697371	1.180509752762629	0.0	0.8917825691798137	34818.0	560.9953377100077	281412.0	648.8585881646935
528	Jan14_100x_M1BP_rep1_3R2_B-C-A_Position012_11_cmle.ics	9	1	0	1	1	1	1	9.097199999999999	1.0	0.24067191996054488	1.0895976935900626	0.0	0.9198776032741923	25642.0	418.63544950709206	189415.0	436.7388365713453
529	Jan14_100x_M1BP_rep1_3R2_B-C-A_Position012_11_cmle.ics	10	1	0	1	1	1	1	8.8806	1.0	0.26395830797688463	1.3510441468506775	0.0	0.9242992479974322	16824.0	288.13790609486745	105423.0	243.0764108854153
530	Jan14_100x_M1BP_rep1_3R2_B-C-A_Position012_11_cmle.ics	11	1	0	1	2	1	3	9.097199999999999	1.0	0.2457690178304414	1.0572884154384434	0.0	0.9214724703508106	32246.0	523.177447018786	269930.0	622.3842576126666
531	Jan14_100x_M1BP_rep1_3R2_B-C-A_Position012_11_cmle.ics	13	1	0	1	2	1	2	9.097199999999999	1.0	0.266104746538548	1.132401708813238	0.0	0.9263105775153717	53776.0	843.9273859340097	604899.0	1394.7305414205325
532	Jan14_100x_M1BP_rep1_3R2_B-C-A_Position012_11_cmle.ics	14	1	0	1	2	2	2	9.097199999999999	2.0	0.2434269802016509	1.2176716777181953	0.0	0.9031584484399489	33074.0	543.9048461896865	279054.0	643.4216894152005
533	Jan14_100x_M1BP_rep1_3R2_B-C-A_Position012_11_cmle.ics	15	1	0	1	3	1	2	9.097199999999999	1.0	0.28512537344745353	1.1044124688910257	0.0	0.931774517333445	30384.0	502.6775529839613	265925.0	613.1498303473062
534	Jan14_100x_M1BP_rep1_3R2_B-C-A_Position012_11_cmle.ics	16	1	0	1	1	1	1	8.664	1.0	0.2753911399493998	1.3365137844165578	0.0	0.9255427460129763	16794.0	286.90574894403926	107394.0	247.62099419128927
535	Jan14_100x_M1BP_rep1_3R2_B-C-A_Position012_11_cmle.ics	17	1	0	1	1	1	1	9.097199999999999	1.0	0.2968127422659949	1.1616820825179328	0.0	0.9362564469447683	28080.0	468.76578034196376	241052.0	555.7995408663302
536	Jan14_100x_M1BP_rep1_3R2_B-C-A_Position012_11_cmle.ics	18	1	0	1	1	2	1	9.097199999999999	2.0	0.24559185164094996	1.0135264887968962	0.0	0.9208647164848541	28402.0	461.45048737852	223051.0	514.2941912524094
537	Jan14_100x_M1BP_rep1_3R2_B-C-A_Position012_11_cmle.ics	19	1	0	1	2	2	1	9.097199999999999	2.0	0.28095691930413563	1.0394686704435627	0.0	0.9329934607865804	31606.0	518.1902042458461	280058.0	645.736636974357
538	Jan14_100x_M1BP_rep1_3R2_B-C-A_Position012_11_cmle.ics	20	1	0	1	2	3	1	9.097199999999999	3.0	0.2322814149257789	1.0129691439028137	0.0	0.9151902538620006	33638.0	546.3978848494346	279593.0	644.6644750072178
539	Jan14_100x_M1BP_rep1_3R2_B-C-A_Position012_11_cmle.ics	21	1	0	1	2	1	1	6.2814	1.0	0.16612233204323995	1.4713502653053172	0.0	0.9124158720136387	27878.0	426.89676658961196	178394.0	411.32744508781553
540	Jan14_100x_M1BP_rep1_3R2_B-C-A_Position012_11_cmle.ics	22	1	0	1	1	1	1	9.097199999999999	1.0	0.28935337477901424	1.0552572070342203	0.0	0.9375283856068907	30318.0	500.757904662953	267017.0	615.6676816765879
541	Jan14_100x_M1BP_rep1_3R2_B-C-A_Position012_11_cmle.ics	23	1	0	1	1	1	1	7.3644	1.0	0.27299525435837607	1.1411478244204332	0.0	0.9315530493725339	14480.0	244.06374667392515	85606.0	197.38386528800032
542	Jan14_100x_M1BP_rep1_3R2_B-C-A_Position012_11_cmle.ics	24	1	0	1	1	1	1	9.097199999999999	1.0	0.28272809305515345	1.0327971790961872	0.0	0.928423270184098	33142.0	546.6649683831748	301666.0	695.5587354387533
543	Jan14_100x_M1BP_rep1_3R2_B-C-A_Position012_11_cmle.ics	25	1	0	1	2	2	2	9.097199999999999	2.0	0.26510516377375126	1.0655277110883572	0.0	0.9311982926182604	29850.0	491.5396564643779	249689.0	575.7140847591934
544	Jan14_100x_M1BP_rep1_3R2_B-C-A_Position012_11_cmle.ics	26	1	0	1	2	1	1	9.097199999999999	1.0	0.2843170633996209	1.0299281500588897	0.0	0.9243598444913866	34262.0	560.8343635912163	317976.0	733.1651046517441
545	Jan14_100x_M1BP_rep1_3R2_B-C-A_Position012_11_cmle.ics	27	1	0	1	3	4	3	9.097199999999999	4.0	0.206581105376951	1.01927065376789	0.0	0.9197750838139523	58280.0	892.7856378729066	601310.0	1386.4552956139464
546	Jan14_100x_M1BP_rep1_3R2_B-C-A_Position012_11_cmle.ics	28	1	0	1	1	1	1	9.097199999999999	1.0	0.2661536035194223	1.0602307855547668	0.0	0.9314417423187499	34154.0	552.1716099076548	306198.0	706.0082796002048
547	Jan14_100x_M1BP_rep1_3R2_B-C-A_Position012_11_cmle.ics	29	1	0	1	2	3	1	8.4474	3.0	0.21612828015474705	1.068036350965172	0.0	0.9161870894936388	29080.0	461.4824412653243	216781.0	499.8372976309838
548	Jan14_100x_M1BP_rep1_3R2_B-C-A_Position012_11_cmle.ics	30	1	0	1	1	1	1	9.097199999999999	1.0	0.27017022460657414	1.0527036530319194	0.0	0.9226421795373622	32436.0	531.2619719601332	285518.0	658.3258936207659
549	Jan14_100x_M1BP_rep1_3R2_B-C-A_Position012_11_cmle.ics	31	1	0	1	1	1	1	9.097199999999999	1.0	0.2905946990927424	1.1938448230765861	0.0	0.9284558353064837	27854.0	465.7514554451552	235640.0	543.3209590036258
550	Jan14_100x_M1BP_rep1_3R2_B-C-A_Position012_11_cmle.ics	32	1	0	1	2	2	2	9.097199999999999	2.0	0.2766337156214895	1.0679051899267076	0.0	0.9331306143275757	34798.0	564.2464129077055	321039.0	740.2275392868997
551	Jan14_100x_M1BP_rep1_3R2_B-C-A_Position012_11_cmle.ics	33	1	0	1	1	1	1	9.097199999999999	1.0	0.2961478666888597	1.3533694313906763	0.0	0.9301364153720371	22174.0	376.75639398899915	168964.0	389.5844615391642
552	Jan14_100x_M1BP_rep1_3R2_B-C-A_Position012_11_cmle.ics	34	1	0	1	1	1	1	8.014199999999999	1.0	0.2811325954529012	1.1204826049559515	0.0	0.9320433085724046	17468.0	294.2443706405981	115105.0	265.4004370485162
553	Jan14_100x_M1BP_rep1_3R2_B-C-A_Position012_11_cmle.ics	35	1	0	1	1	1	1	9.097199999999999	1.0	0.27456642143999666	1.4095145534092883	0.0	0.925640219486578	19764.0	339.46933881558994	136902.0	315.65831747374983
554	Jan14_100x_M1BP_rep1_3R2_B-C-A_Position012_11_cmle.ics	36	1	0	1	2	2	2	9.097199999999999	2.0	0.27003773884719884	1.0585666307821104	0.0	0.929269307197214	27520.0	458.0766744165101	223079.0	514.3587515429039
555	Jan14_100x_M1BP_rep1_3R2_B-C-A_Position012_11_cmle.ics	37	1	0	1	2	2	1	9.097199999999999	2.0	0.24725397277986774	1.4388287248048282	0.0	0.9225762871939112	40034.0	645.3553495687504	374532.0	863.5676685517994
556	Jan14_100x_M1BP_rep1_3R2_B-C-A_Position012_11_cmle.ics	38	1	0	1	1	1	1	9.097199999999999	1.0	0.28720767940164366	1.0218771534340416	0.0	0.9310097182750523	31192.0	515.3746974114431	277611.0	640.094528730078
557	Jan14_100x_M1BP_rep1_3R2_B-C-A_Position013_12_cmle.ics	1	1	0	1	2	2	2	6.2814	2.0	0.22623865971086654	1.3637355861078309	0.0	0.9238100149779361	22790.0	361.7809352814376	153877.0	354.7979935859826
558	Jan14_100x_M1BP_rep1_3R2_B-C-A_Position013_12_cmle.ics	2	1	0	1	1	2	2	6.2814	2.0	0.2477379911675789	1.3628652478792378	0.0	0.9286135051026757	25134.0	396.02489018947546	186493.0	430.00150911332213
559	Jan14_100x_M1BP_rep1_3R2_B-C-A_Position013_12_cmle.ics	3	1	0	1	2	2	1	6.2814	2.0	0.2275131171811293	1.0886524269128823	0.0	0.9273912819534637	22962.0	361.9267113889696	156060.0	359.8313905198857
560	Jan14_100x_M1BP_rep1_3R2_B-C-A_Position013_12_cmle.ics	4	1	0	1	1	1	1	6.2814	1.0	0.26489661781214885	1.1175227936558956	0.0	0.9271859245509989	22756.0	360.5764135509748	166133.0	383.05695502524776
561	Jan14_100x_M1BP_rep1_3R2_B-C-A_Position013_12_cmle.ics	5	1	0	1	2	1	1	6.2814	1.0	0.2693884169909676	1.2005524786991235	0.0	0.9301270586461422	24064.0	378.6195039948697	182186.0	420.0707530004863
562	Jan14_100x_M1BP_rep1_3R2_B-C-A_Position013_12_cmle.ics	6	1	0	1	2	1	1	6.2814	1.0	0.26667509916548293	1.1072901255739829	0.0	0.9320978738681872	23430.0	371.2151753340513	174150.0	401.5419496285922
563	Jan14_100x_M1BP_rep1_3R2_B-C-A_Position013_12_cmle.ics	7	1	0	1	3	3	3	6.2814	3.0	0.20831070165076812	1.33498952667989	0.0	0.9064463859851943	39442.0	593.9047362867275	336177.0	775.1315991977676
564	Jan14_100x_M1BP_rep1_3R2_B-C-A_Position013_12_cmle.ics	8	1	0	1	1	1	1	6.2814	1.0	0.284357788057523	1.0323657347164672	0.0	0.9342978658058209	15094.0	248.96145931768254	92985.0	214.39780755793652
565	Jan14_100x_M1BP_rep1_3R2_B-C-A_Position013_12_cmle.ics	9	1	0	1	1	3	1	6.2814	3.0	0.2580338492951609	1.1687685332385105	0.0	0.9295352626692578	23800.0	376.7454124232077	175379.0	404.37568523636446
566	Jan14_100x_M1BP_rep1_3R2_B-C-A_Position013_12_cmle.ics	10	1	0	1	2	1	2	6.2814	1.0	0.22979147904697425	1.200308972761843	0.0	0.9239750135512227	23988.0	375.7508159002477	167468.0	386.1350974470346
567	Jan14_100x_M1BP_rep1_3R2_B-C-A_Position013_12_cmle.ics	11	1	0	1	2	2	2	6.2814	2.0	0.253920009782824	1.1287729139498974	0.0	0.9295929633019014	21318.0	338.3876431443425	147483.0	340.0551901066532
568	Jan14_100x_M1BP_rep1_3R2_B-C-A_Position013_12_cmle.ics	13	1	0	1	1	1	1	6.2814	1.0	0.2736558336213141	1.0865082706468154	0.0	0.9245455030093196	22500.0	356.1426895126249	166016.0	382.7871852399676
569	Jan14_100x_M1BP_rep1_3R2_B-C-A_Position013_12_cmle.ics	14	1	0	1	1	1	1	6.2814	1.0	0.25628629441164325	1.1094859548277942	0.0	0.9302298242129223	23418.0	369.4724721856451	170593.0	393.3404870111423
570	Jan14_100x_M1BP_rep1_3R2_B-C-A_Position013_12_cmle.ics	15	1	0	1	1	1	1	6.2814	1.0	0.23914242822382403	1.111416015715701	0.0	0.925192202790356	20246.0	323.5823546568007	132468.0	305.4347343290287
571	Jan14_100x_M1BP_rep1_3R2_B-C-A_Position013_12_cmle.ics	16	1	0	1	1	1	1	6.2814	1.0	0.25343488948204923	1.075517214731256	0.0	0.9298521707592379	21822.0	344.01022197530295	152598.0	351.84897174518466
572	Jan14_100x_M1BP_rep1_3R2_B-C-A_Position013_12_cmle.ics	17	1	0	1	1	2	2	6.2814	2.0	0.2633600157647751	1.1242220083429517	0.0	0.9245514041323478	22162.0	352.4510309583781	159207.0	367.0875060265247
573	Jan14_100x_M1BP_rep1_3R2_B-C-A_Position013_12_cmle.ics	18	1	0	1	1	1	1	6.2814	1.0	0.2583688808021996	1.02386102732254	0.0	0.9328769472066774	21830.0	346.1316392767048	154161.0	355.45281938956873
574	Jan14_100x_M1BP_rep1_3R2_B-C-A_Position013_12_cmle.ics	19	1	0	1	1	1	2	6.2814	1.0	0.2606431032970745	1.0456665785574455	0.0	0.9262411848084235	12924.0	213.9483607266321	70533.0	162.629677480066
575	Jan14_100x_M1BP_rep1_3R2_B-C-A_Position013_12_cmle.ics	20	1	0	1	1	1	1	6.2814	1.0	0.22210256213487828	1.1122610741031698	0.0	0.9267173178882174	29148.0	446.150306105155	220528.0	508.47684793393154
576	Jan14_100x_M1BP_rep1_3R2_B-C-A_Position013_12_cmle.ics	21	1	0	1	1	1	1	6.2814	1.0	0.21971857650128465	1.3605096559392147	0.0	0.9205573093457405	21378.0	338.9093217922527	137771.0	317.6619922037369
577	Jan14_100x_M1BP_rep1_3R2_B-C-A_Position013_12_cmle.ics	22	1	0	1	2	1	1	6.2814	1.0	0.24462207024293633	1.1348603974158622	0.0	0.9221503959700342	24156.0	379.06053077278204	174606.0	402.5933600737868
578	Jan14_100x_M1BP_rep1_3R2_B-C-A_Position013_12_cmle.ics	23	1	0	1	1	2	2	6.2814	2.0	0.2618697354406958	1.1510141778035727	0.0	0.9337208790390646	23858.0	375.3031652542908	177324.0	408.86031970106507
579	Jan14_100x_M1BP_rep1_3R2_B-C-A_Position013_12_cmle.ics	25	1	0	1	2	1	1	6.2814	1.0	0.2251863939051325	1.2558370162054469	0.0	0.915088905930601	26212.0	411.2919383965213	189363.0	436.6189388889986
580	Jan14_100x_M1BP_rep1_3R2_B-C-A_Position013_12_cmle.ics	26	1	0	1	2	1	2	6.2814	1.0	0.2710344429702312	1.1075758896395984	0.0	0.9254013433617265	14802.0	244.56580682319512	88159.0	203.27038034629376
581	Jan14_100x_M1BP_rep1_3R2_B-C-A_Position013_12_cmle.ics	27	1	0	1	1	1	2	6.2814	1.0	0.2471039760765402	1.0447024376283922	0.0	0.9242368375753431	21650.0	344.2389298492203	148902.0	343.3270133999232
582	Jan14_100x_M1BP_rep1_3R2_B-C-A_Position013_12_cmle.ics	29	1	0	1	1	1	1	6.2814	1.0	0.2604569536243	1.282881501410719	0.0	0.9275269335882614	23672.0	375.9211627100381	174781.0	402.9968618893768
583	Jan14_100x_M1BP_rep1_3R2_B-C-A_Position013_12_cmle.ics	30	1	0	1	1	1	1	6.2814	1.0	0.262655596497876	1.0989299186754735	0.0	0.9298740455934431	23368.0	369.4551335833723	172147.0	396.92358313358176
584	Jan14_100x_M1BP_rep1_3R2_B-C-A_Position013_12_cmle.ics	32	1	0	1	4	4	4	6.2814	4.0	0.20785438819142663	1.0962479583837712	0.0	0.9310875936377702	40194.0	597.8139190540746	345458.0	796.5310297720022
585	Jan14_100x_M1BP_rep1_3R2_B-C-A_Position013_12_cmle.ics	33	1	0	1	2	2	2	6.2814	2.0	0.21752531556522664	1.2400844130143143	0.0	0.9210944264796249	35804.0	545.651993383794	297116.0	685.0676882334126
586	Jan14_100x_M1BP_rep1_3R2_B-C-A_Position013_12_cmle.ics	34	1	0	1	2	1	3	6.2814	1.0	0.203210288053483	1.768869161772588	0.0	0.8889370452600358	29908.0	467.25388642715956	219244.0	505.51629746983093
587	Jan14_100x_M1BP_rep1_3R2_B-C-A_Position013_12_cmle.ics	35	1	0	1	1	1	1	6.2814	1.0	0.2616442517809496	1.140847999733092	0.0	0.9248865748065213	19920.0	321.35253626488134	135227.0	311.7962286673881
588	Jan14_100x_M1BP_rep1_3R2_B-C-A_Position013_12_cmle.ics	36	1	0	1	1	1	1	6.2814	1.0	0.20651217126209565	1.0968061576073507	0.0	0.9147669815863754	18780.0	294.3314050523689	109974.0	253.5697638154166
589	Jan14_100x_M1BP_rep1_3R2_B-C-A_Position013_12_cmle.ics	37	1	0	1	2	2	1	6.2814	2.0	0.24215405358474498	1.0742732088153202	0.0	0.921170126343281	25200.0	395.76785036834127	185106.0	426.8034690091885
590	Jan14_100x_M1BP_rep1_3R2_B-C-A_Position013_12_cmle.ics	38	1	0	1	2	1	2	6.2814	1.0	0.24543350593034893	1.1205172173993465	0.0	0.92905520088389	22772.0	359.3658251739558	160082.0	369.1050151044749
591	Jan14_100x_M1BP_rep1_3R2_B-C-A_Position013_12_cmle.ics	39	1	0	1	1	1	1	6.2814	1.0	0.24925624330307253	1.2354591307551417	0.0	0.9262212090161798	24280.0	378.32085898517454	177611.0	409.5220626786327
592	Jan14_100x_M1BP_rep1_3R2_B-C-A_Position013_12_cmle.ics	40	1	0	1	1	1	1	6.2814	1.0	0.2758486000880695	1.1457340522285593	0.0	0.9254617473009545	12116.0	202.84277322030312	65864.0	151.864249040124
593	Jan14_100x_M1BP_rep1_3R2_B-C-A_Position013_12_cmle.ics	41	1	0	1	2	2	1	6.2814	2.0	0.21032091175180292	1.283585026974806	0.0	0.9137562592699437	36360.0	548.9960813448672	298986.0	689.3793933485746
594	Jan14_100x_M1BP_rep1_3R2_B-C-A_Position013_12_cmle.ics	42	1	0	1	1	1	1	6.2814	1.0	0.26122357390648776	1.2013330043238153	0.0	0.9337443739286351	23462.0	370.31533975463736	172714.0	398.2309290160934
595	Jan14_100x_M1BP_rep1_3R2_B-C-A_Position013_12_cmle.ics	43	1	0	1	1	1	1	6.2814	1.0	0.25757784590799987	1.1162718361978956	0.0	0.935458828744833	23922.0	375.82061373065875	176573.0	407.12872048101866
596	Jan14_100x_M1BP_rep1_3R2_B-C-A_Position013_12_cmle.ics	44	1	0	1	1	1	2	6.2814	1.0	0.25596202449257915	1.0966269574346932	0.0	0.9302915294312278	25812.0	406.7764480452169	197285.0	454.8848896495941
597	Jan14_100x_M1BP_rep1_3R2_B-C-A_Position013_12_cmle.ics	45	1	0	1	1	1	1	6.2814	1.0	0.25681279223721754	1.1590728166541817	0.0	0.9226043331914283	15180.0	253.4813446511281	89123.0	205.49309891902968
598	Jan14_100x_M1BP_rep1_3R2_B-C-A_Position013_12_cmle.ics	46	1	0	1	2	2	2	6.2814	2.0	0.19603395210707522	1.1505047534059332	0.0	0.922976108715001	45270.0	672.0002721781166	401010.0	924.6186461129013
599	Jan14_100x_M1BP_rep1_3R2_B-C-A_Position013_12_cmle.ics	47	1	0	1	1	1	1	6.2814	1.0	0.23403181538619108	1.2117779253962608	0.0	0.9274189008982313	27298.0	427.0654417349767	205167.0	473.0586114237689
600	Jan14_100x_M1BP_rep1_3R2_B-C-A_Position013_12_cmle.ics	49	1	0	1	3	5	2	6.2814	5.0	0.21541586953934597	1.23538984755715	0.0	0.9307283602742688	36968.0	559.5173989676607	310207.0	715.2519297642073
601	Jan14_100x_M1BP_rep1_3R2_B-C-A_Position013_12_cmle.ics	50	1	0	1	1	1	1	6.2814	1.0	0.23704300857810617	1.0945390656946086	0.0	0.9297808822424094	23136.0	362.1405881572519	161109.0	371.47299433082316
602	Jan14_100x_M1BP_rep1_3R2_B-C-A_Position013_12_cmle.ics	51	1	0	1	2	2	1	6.2814	2.0	0.2441134073220092	1.1148864362932875	0.0	0.9236771046048157	21318.0	338.36423789550423	144607.0	333.42392598301365
603	Jan14_100x_M1BP_rep1_3R2_B-C-A_Position013_12_cmle.ics	52	1	0	1	2	2	2	6.2814	2.0	0.20999151067727756	1.1393762734971566	0.0	0.9292300388885766	40788.0	611.5097508707033	354955.0	818.4284968729079
604	Jan14_100x_M1BP_rep1_3R2_B-C-A_Position014_13_cmle.ics	1	1	0	1	1	1	1	9.097199999999999	1.0	0.24050984511559392	1.0111916775639491	0.0	0.9172018590665604	24816.0	408.7191602147067	180276.0	415.6668188989037
605	Jan14_100x_M1BP_rep1_3R2_B-C-A_Position014_13_cmle.ics	2	1	0	1	1	1	1	9.097199999999999	1.0	0.29322983333482494	1.1159200384055075	0.0	0.9331143809664733	29476.0	486.8328332561699	257680.0	594.1391305213646
606	Jan14_100x_M1BP_rep1_3R2_B-C-A_Position014_13_cmle.ics	3	1	0	1	1	1	1	9.097199999999999	1.0	0.2762879148119224	1.1548041779998917	0.0	0.919741255306631	28420.0	473.1340760267842	236805.0	546.0071282331253
607	Jan14_100x_M1BP_rep1_3R2_B-C-A_Position014_13_cmle.ics	4	1	0	1	1	1	1	9.097199999999999	1.0	0.28353422358767083	1.1496836497203167	0.0	0.9305042114415175	27050.0	449.39886202703195	222755.0	513.6116967528972
608	Jan14_100x_M1BP_rep1_3R2_B-C-A_Position014_13_cmle.ics	6	1	0	1	1	2	1	9.097199999999999	2.0	0.2898327637289438	1.0424713935930032	0.0	0.933420012199641	29962.0	493.6681155499311	262545.0	605.3564809947674
609	Jan14_100x_M1BP_rep1_3R2_B-C-A_Position014_13_cmle.ics	7	1	0	1	1	2	1	9.097199999999999	2.0	0.2766681397159437	1.0403550782272617	0.0	0.928882741334633	28530.0	472.7134780745335	238345.0	549.5579442103176
610	Jan14_100x_M1BP_rep1_3R2_B-C-A_Position014_13_cmle.ics	8	1	0	1	1	1	1	9.097199999999999	1.0	0.319178014189887	1.1831965651459284	0.0	0.9397397057411896	25040.0	422.7360671522904	210495.0	485.34351241498996
611	Jan14_100x_M1BP_rep1_3R2_B-C-A_Position014_13_cmle.ics	9	1	0	1	1	1	1	9.097199999999999	1.0	0.2643483069542868	1.0678800613898978	0.0	0.9250857440138983	22080.0	374.1641994035572	158621.0	365.73635137546324
612	Jan14_100x_M1BP_rep1_3R2_B-C-A_Position014_13_cmle.ics	10	1	0	1	1	1	1	8.014199999999999	1.0	0.27794934045018477	1.1376397665322726	0.0	0.9351801558615036	16458.0	278.08622580799766	104670.0	241.34020021604792
613	Jan14_100x_M1BP_rep1_3R2_B-C-A_Position014_13_cmle.ics	11	1	0	1	3	2	2	9.097199999999999	2.0	0.2746926248320682	1.0226881197638757	0.0	0.9307286265924102	27974.0	466.3969235106973	230584.0	531.6632151200649
614	Jan14_100x_M1BP_rep1_3R2_B-C-A_Position014_13_cmle.ics	12	1	0	1	1	1	1	9.097199999999999	1.0	0.25865986277876196	1.0920524233816493	0.0	0.9226193688063321	31186.0	510.8872348913916	263377.0	607.2748439123153
615	Jan14_100x_M1BP_rep1_3R2_B-C-A_Position014_13_cmle.ics	13	1	0	1	1	1	2	9.097199999999999	1.0	0.26559380974815433	1.0588393630799628	0.0	0.9201925520575769	27062.0	449.3393610147284	215736.0	497.42781536074625
616	Jan14_100x_M1BP_rep1_3R2_B-C-A_Position014_13_cmle.ics	14	1	0	1	1	2	1	9.097199999999999	2.0	0.27139160879449953	1.1268792850580667	0.0	0.9279762051906449	27062.0	448.84785078908476	218078.0	502.82782251567113
617	Jan14_100x_M1BP_rep1_3R2_B-C-A_Position014_13_cmle.ics	15	1	0	1	1	1	1	9.097199999999999	1.0	0.296246007364384	1.0218631351551433	0.0	0.9389720960159875	31638.0	525.7864739955238	288014.0	664.0809823734099
618	Jan14_100x_M1BP_rep1_3R2_B-C-A_Position014_13_cmle.ics	16	1	0	1	1	2	1	9.097199999999999	2.0	0.2852702219952577	1.2212819520389684	0.0	0.9318576625434687	26598.0	446.34267883617946	217859.0	502.3228688150184
619	Jan14_100x_M1BP_rep1_3R2_B-C-A_Position014_13_cmle.ics	17	1	0	1	1	1	1	9.097199999999999	1.0	0.26943860094174416	1.0621639963236413	0.0	0.9236001625392881	29244.0	485.3930052889968	244095.0	562.8158610082756
620	Jan14_100x_M1BP_rep1_3R2_B-C-A_Position014_13_cmle.ics	19	1	0	1	1	1	1	9.097199999999999	1.0	0.28795077281232356	1.0932353056120865	0.0	0.9196938042388065	31704.0	524.71025046494	284842.0	656.767223750258
621	Jan14_100x_M1BP_rep1_3R2_B-C-A_Position014_13_cmle.ics	20	1	0	1	3	2	2	9.097199999999999	2.0	0.2957991594231211	1.0600473640339019	0.0	0.9340296070547678	30534.0	508.0191550287246	272865.0	629.1515594912765
622	Jan14_100x_M1BP_rep1_3R2_B-C-A_Position014_13_cmle.ics	22	1	0	1	2	1	2	9.097199999999999	1.0	0.28605088078789576	1.0795170990551444	0.0	0.9259692902457273	29526.0	490.360959184496	255154.0	588.314870028905
623	Jan14_100x_M1BP_rep1_3R2_B-C-A_Position014_13_cmle.ics	23	1	0	1	1	1	1	9.097199999999999	1.0	0.27179281476796224	1.3867858758597977	0.0	0.9264638055108151	17162.0	295.3637572239951	110216.0	254.12774918326107
624	Jan14_100x_M1BP_rep1_3R2_B-C-A_Position014_13_cmle.ics	25	1	0	1	1	1	1	9.097199999999999	1.0	0.2972279992311307	1.1916040442120768	0.0	0.9305525691760644	27158.0	455.3466068451165	229438.0	529.0208546591153
625	Jan14_100x_M1BP_rep1_3R2_B-C-A_Position014_13_cmle.ics	26	1	0	1	1	1	1	9.097199999999999	1.0	0.270043096390617	1.0705777709825501	0.0	0.9348198970127279	30270.0	496.87658491623483	257341.0	593.3574898614501
626	Jan14_100x_M1BP_rep1_3R2_B-C-A_Position014_13_cmle.ics	27	1	0	1	1	2	1	9.097199999999999	2.0	0.27840496440487966	1.039199253067952	0.0	0.9337261350370774	26858.0	448.3614320724345	218385.0	503.535679986449
627	Jan14_100x_M1BP_rep1_3R2_B-C-A_Position014_13_cmle.ics	28	1	0	1	1	1	1	8.2308	1.0	0.2807234135213287	1.207335606645034	0.0	0.931824501965045	16520.0	280.47820927736166	105786.0	243.91338893718202
628	Jan14_100x_M1BP_rep1_3R2_B-C-A_Position014_13_cmle.ics	29	1	0	1	3	3	4	9.097199999999999	3.0	0.20766033968675465	1.2473407538587962	0.0	0.933798428134579	68770.0	1040.3796001464475	772768.0	1781.7902344564336
629	Jan14_100x_M1BP_rep1_3R2_B-C-A_Position014_13_cmle.ics	30	1	0	1	3	3	2	9.097199999999999	3.0	0.22372170540492625	1.1865849995776176	0.0	0.9307603758086862	48826.0	764.9267326384412	479849.0	1106.3996726232
630	Jan14_100x_M1BP_rep1_3R2_B-C-A_Position014_13_cmle.ics	32	1	0	1	1	1	1	9.097199999999999	1.0	0.2843983420620001	1.1667332093764686	0.0	0.9319160742473175	26318.0	441.39601510374894	214100.0	493.65564981614466
631	Jan14_100x_M1BP_rep1_3R2_B-C-A_Position014_13_cmle.ics	33	1	0	1	2	1	1	8.4474	1.0	0.2877003121676737	1.1760281544344902	0.0	0.9277837872182778	16676.0	283.61337267378275	108613.0	250.43167255245638
632	Jan14_100x_M1BP_rep1_3R2_B-C-A_Position014_13_cmle.ics	34	1	0	1	1	1	1	9.097199999999999	1.0	0.28322181535263974	1.0302486873880041	0.0	0.935044694105868	28784.0	479.86432606414445	244379.0	563.4706868118618
633	Jan14_100x_M1BP_rep1_3R2_B-C-A_Position014_13_cmle.ics	35	1	0	1	1	1	1	9.097199999999999	1.0	0.27645805917672744	1.1122852528097287	0.0	0.9309786934044143	26158.0	433.0223061385947	209168.0	482.2838157904873
634	Jan14_100x_M1BP_rep1_3R2_B-C-A_Position014_13_cmle.ics	36	1	0	1	4	4	2	9.097199999999999	4.0	0.27279801365145173	1.0591833633885257	0.0	0.9303923654085139	48960.0	772.2981067696543	532055.0	1226.7723342500178
635	Jan14_100x_M1BP_rep1_3R2_B-C-A_Position014_13_cmle.ics	37	1	0	1	1	2	1	9.097199999999999	2.0	0.290705896293616	1.158446011119526	0.0	0.9271104836103962	28250.0	469.49880275626236	240729.0	555.0547918009839
636	Jan14_100x_M1BP_rep1_3R2_B-C-A_Position014_13_cmle.ics	38	1	0	1	1	1	1	9.097199999999999	1.0	0.2736505256134297	1.2076364201377199	0.0	0.9309709695349093	19074.0	324.93882116232066	129579.0	298.77349578480244
637	Jan14_100x_M1BP_rep1_3R2_B-C-A_Position014_13_cmle.ics	39	1	0	1	1	1	1	9.097199999999999	1.0	0.24227831315638537	1.1706408105939796	0.0	0.9350189415928712	46198.0	729.1341052514384	459585.0	1059.6764681025354
638	Jan14_100x_M1BP_rep1_3R2_B-C-A_Position014_13_cmle.ics	40	1	0	1	1	1	1	9.097199999999999	1.0	0.2903864115713687	1.1348950106685471	0.0	0.9349861103488132	27242.0	452.823627363371	227835.0	525.3247780283106
639	Jan14_100x_M1BP_rep1_3R2_B-C-A_Position014_13_cmle.ics	41	1	0	1	1	1	1	9.097199999999999	1.0	0.28010937180116713	1.2045045320499215	0.0	0.9255772652191726	26390.0	440.9687932834031	213352.0	491.93096777007975
640	Jan14_100x_M1BP_rep1_3R2_B-C-A_Position014_13_cmle.ics	42	1	0	1	1	1	1	9.097199999999999	1.0	0.26736937357261653	1.1257401300958794	0.0	0.9252706116789877	27374.0	453.6202416561512	220210.0	507.74362749188793
641	Jan14_100x_M1BP_rep1_3R2_B-C-A_Position014_13_cmle.ics	43	1	0	1	2	2	2	9.097199999999999	2.0	0.29965732259427313	1.0583023405694445	0.0	0.936067915605149	31192.0	516.1002601255021	283564.0	653.8205076341206
642	Jan14_100x_M1BP_rep1_3R2_B-C-A_Position014_13_cmle.ics	44	1	0	1	2	2	2	9.097199999999999	2.0	0.25278752171001956	1.0143211007786153	0.0	0.9240179861156301	25558.0	425.5352105220006	193171.0	445.3991383962376
643	Jan14_100x_M1BP_rep1_3R2_B-C-A_Position014_13_cmle.ics	45	1	0	1	1	1	2	9.097199999999999	1.0	0.25276605139172	1.127877475896751	0.0	0.9243170525659435	47218.0	750.6414766396716	485059.0	1118.4124981044806
644	Jan14_100x_M1BP_rep1_3R2_B-C-A_Position014_13_cmle.ics	46	1	0	1	1	1	1	9.097199999999999	1.0	0.2809988010237152	1.1563190807346904	0.0	0.9330350378165934	26290.0	438.40634920410605	212477.0	489.9134586921297
645	Jan14_100x_M1BP_rep1_3R2_B-C-A_Position014_13_cmle.ics	47	1	0	1	1	1	1	9.097199999999999	1.0	0.2645469195904493	1.0699555657030226	0.0	0.9249890169562882	32326.0	535.1465467408157	281095.0	648.1276734473104
646	Jan14_100x_M1BP_rep1_3R2_B-C-A_Position015_14_cmle.ics	1	1	0	1	3	4	2	8.4474	4.0	0.25871473765837955	1.214900350590123	0.0	0.9338224547237167	47736.0	741.8550218333934	498831.0	1150.1669381290856
647	Jan14_100x_M1BP_rep1_3R2_B-C-A_Position015_14_cmle.ics	2	1	0	1	1	1	1	7.3644	1.0	0.2891622529764453	1.1851008283043962	0.0	0.9374913878242971	14066.0	237.5736157715747	84353.0	194.49479228837575
648	Jan14_100x_M1BP_rep1_3R2_B-C-A_Position015_14_cmle.ics	3	1	0	1	1	1	1	8.4474	1.0	0.2833333716627421	1.057955647531014	0.0	0.93621785696849	29916.0	490.93153791062986	258987.0	597.152712652657
649	Jan14_100x_M1BP_rep1_3R2_B-C-A_Position015_14_cmle.ics	4	1	0	1	1	1	1	8.4474	1.0	0.27252753363538634	1.026797415629911	0.0	0.913432732263437	29170.0	475.61765370062636	244559.0	563.8857172507543
650	Jan14_100x_M1BP_rep1_3R2_B-C-A_Position015_14_cmle.ics	5	1	0	1	2	2	1	8.4474	2.0	0.24342329287454806	1.1332256830822984	0.0	0.9280587697540477	29862.0	488.06298912137225	239405.0	552.0020123504629
651	Jan14_100x_M1BP_rep1_3R2_B-C-A_Position015_14_cmle.ics	6	1	0	1	4	3	3	8.4474	3.0	0.2631314830657877	1.1110198179397948	0.0	0.9334351876499526	40824.0	640.1431091563954	397863.0	917.3625306062622
652	Jan14_100x_M1BP_rep1_3R2_B-C-A_Position015_14_cmle.ics	7	1	0	1	2	1	2	8.4474	1.0	0.23837416187126761	1.2190888209597843	0.0	0.9342460366676627	50756.0	784.0440198220041	524970.0	1210.436275030273
653	Jan14_100x_M1BP_rep1_3R2_B-C-A_Position015_14_cmle.ics	8	1	0	1	2	2	3	8.4474	2.0	0.2637455624166592	1.0343483210799918	0.0	0.9291923792348299	44104.0	691.5128665264407	447284.0	1031.313749053547
654	Jan14_100x_M1BP_rep1_3R2_B-C-A_Position015_14_cmle.ics	9	1	0	1	1	1	1	8.4474	1.0	0.27695083589294445	1.0744888167136675	0.0	0.9303337056776789	27416.0	451.02465273136715	224637.0	517.9510705639854
655	Jan14_100x_M1BP_rep1_3R2_B-C-A_Position015_14_cmle.ics	10	1	0	1	3	2	1	8.4474	2.0	0.21472962410528745	1.1278468774910506	0.0	0.9175833826205364	43164.0	665.6377311695915	390753.0	900.9688282700046
656	Jan14_100x_M1BP_rep1_3R2_B-C-A_Position015_14_cmle.ics	11	1	0	1	2	1	2	8.4474	1.0	0.28466230417379584	1.0173534791522745	0.0	0.9359156592307087	27706.0	458.3480764166993	231366.0	533.4662918045872
657	Jan14_100x_M1BP_rep1_3R2_B-C-A_Position015_14_cmle.ics	12	1	0	1	1	1	1	8.4474	1.0	0.28120508390753135	1.0172850171648722	0.0	0.93026696738302	26472.0	434.00093160774276	214766.0	495.19126244004724
658	Jan14_100x_M1BP_rep1_3R2_B-C-A_Position015_14_cmle.ics	13	1	0	1	2	1	2	8.4474	1.0	0.296079521057146	1.0285394493959592	0.0	0.9329675024845059	27462.0	455.1889505499433	232850.0	536.8879872007906
659	Jan14_100x_M1BP_rep1_3R2_B-C-A_Position015_14_cmle.ics	14	1	0	1	1	1	1	8.4474	1.0	0.2901990165470975	1.2855847738226585	0.0	0.9288798449825998	17182.0	294.3595859149984	114086.0	263.050903619452
660	Jan14_100x_M1BP_rep1_3R2_B-C-A_Position015_14_cmle.ics	15	1	0	1	2	2	2	8.4474	2.0	0.263535649954056	1.1707564768268566	0.0	0.9212415183391116	45562.0	714.6869117754745	469459.0	1082.4431934004551
661	Jan14_100x_M1BP_rep1_3R2_B-C-A_Position015_14_cmle.ics	16	1	0	1	1	2	1	8.4474	2.0	0.29300021443603014	1.0606678142991632	0.0	0.9267237846753469	29876.0	488.3758570047275	262840.0	606.036669769619
662	Jan14_100x_M1BP_rep1_3R2_B-C-A_Position015_14_cmle.ics	18	1	0	1	1	1	1	8.4474	1.0	0.2804205154612574	1.032632159479794	0.0	0.9264780843651281	30156.0	492.9480367557333	260759.0	601.2384567510886
663	Jan14_100x_M1BP_rep1_3R2_B-C-A_Position015_14_cmle.ics	19	1	0	1	2	1	1	8.4474	1.0	0.30859339566264177	1.104857817625961	0.0	0.9335526970635593	25222.0	421.02225317256585	209236.0	482.44060506740226
664	Jan14_100x_M1BP_rep1_3R2_B-C-A_Position015_14_cmle.ics	20	1	0	1	1	1	1	8.4474	1.0	0.2825116190282214	1.0795406599637634	0.0	0.922687206304659	26798.0	441.94163071670573	219253.0	505.53704899177563
665	Jan14_100x_M1BP_rep1_3R2_B-C-A_Position015_14_cmle.ics	21	1	0	1	2	1	1	8.4474	1.0	0.31007472172167255	1.1572725295109199	0.0	0.9488324349000278	20036.0	341.24134904881737	148499.0	342.3978063617359
666	Jan14_100x_M1BP_rep1_3R2_B-C-A_Position015_14_cmle.ics	22	1	0	1	1	1	1	8.4474	1.0	0.27848872718549167	1.0569635346021053	0.0	0.9312774198072995	27090.0	449.6374232977232	221254.0	510.150804037465
667	Jan14_100x_M1BP_rep1_3R2_B-C-A_Position015_14_cmle.ics	23	1	0	1	3	2	2	8.4474	2.0	0.28887315244187933	1.0614605850123955	0.0	0.9326947015466163	30024.0	490.6534865371549	262924.0	606.2303506411023
668	Jan14_100x_M1BP_rep1_3R2_B-C-A_Position015_14_cmle.ics	24	1	0	1	1	1	1	7.3644	1.0	0.26959656383196157	1.1592444440309502	0.0	0.9267946963346375	13700.0	234.3796733949201	78291.0	180.5174893963371
669	Jan14_100x_M1BP_rep1_3R2_B-C-A_Position015_14_cmle.ics	26	1	0	1	2	1	1	8.4474	1.0	0.2562180743738034	1.220047110345102	0.0	0.9397882050624118	32210.0	519.0961947667461	275147.0	634.4132231665704
670	Jan14_100x_M1BP_rep1_3R2_B-C-A_Position015_14_cmle.ics	27	1	0	1	1	1	1	8.4474	1.0	0.26627937656211903	1.027039222040421	0.0	0.9341978850504008	27072.0	447.5967971717019	216134.0	498.3454937756309
671	Jan14_100x_M1BP_rep1_3R2_B-C-A_Position015_14_cmle.ics	28	1	0	1	1	2	1	8.4474	2.0	0.2895057587323902	1.0165343914409704	0.0	0.933041507674053	26490.0	437.6799251526029	218135.0	502.9592488213204
672	Jan14_100x_M1BP_rep1_3R2_B-C-A_Position015_14_cmle.ics	29	1	0	1	1	1	1	8.4474	1.0	0.30897367124741487	1.2406668996245618	0.0	0.9377783674955534	19598.0	337.44479754351966	143401.0	330.6432220424332
673	Jan14_100x_M1BP_rep1_3R2_B-C-A_Position015_14_cmle.ics	31	1	0	1	2	1	1	8.4474	1.0	0.29470782606238316	1.1036204413318405	0.0	0.9329978615828447	26808.0	443.0311019833741	224061.0	516.6229731595291
674	Jan14_100x_M1BP_rep1_3R2_B-C-A_Position015_14_cmle.ics	32	1	0	1	1	1	3	8.4474	1.0	0.27007894645754615	1.1181238487031318	0.0	0.9319742416646006	30436.0	498.0585372300555	259478.0	598.2848234609695
675	Jan14_100x_M1BP_rep1_3R2_B-C-A_Position015_14_cmle.ics	33	1	0	1	1	1	1	7.797599999999999	1.0	0.2804506829581864	1.028428362835015	0.0	0.9419289539654175	16684.0	279.7898567697255	107313.0	247.43423049378762
676	Jan14_100x_M1BP_rep1_3R2_B-C-A_Position015_14_cmle.ics	34	1	0	1	1	1	1	8.4474	1.0	0.2760975753920081	1.0640138130768664	0.0	0.9321919416018776	26300.0	434.62752871193993	210736.0	485.899192058174
677	Jan14_100x_M1BP_rep1_3R2_B-C-A_Position015_14_cmle.ics	35	1	0	1	1	1	1	8.4474	1.0	0.26989249093401424	1.0512894883477784	0.0	0.9296073685698881	27002.0	449.5666503297205	216752.0	499.77043161582895
678	Jan14_100x_M1BP_rep1_3R2_B-C-A_Position015_14_cmle.ics	36	1	0	1	2	1	1	8.4474	1.0	0.2904567931428579	1.2350878385548527	0.0	0.9314501291820709	15864.0	271.10770040860024	101259.0	233.4753733990331
679	Jan14_100x_M1BP_rep1_3R2_B-C-A_Position015_14_cmle.ics	37	1	0	1	2	1	1	8.4474	1.0	0.2913081151680101	1.0066887839353744	0.0	0.9391522044120375	27998.0	461.19898248772193	237761.0	548.211401008577
680	Jan14_100x_M1BP_rep1_3R2_B-C-A_Position015_14_cmle.ics	39	1	0	1	1	1	1	8.4474	1.0	0.28372136957549426	1.3028905502735673	0.0	0.9370292545966725	17598.0	301.9242431782213	116927.0	269.60146737997354
681	Jan14_100x_M1BP_rep1_3R2_B-C-A_Position015_14_cmle.ics	40	1	0	1	1	1	1	8.014199999999999	1.0	0.2720266292534265	1.192445336007177	0.0	0.926264366075664	14890.0	255.87109923458567	89109.0	205.46081877378248
682	Jan14_100x_M1BP_rep1_3R2_B-C-A_Position015_14_cmle.ics	41	1	0	1	1	1	1	8.4474	1.0	0.29030938121613675	1.3651516863346536	0.0	0.9324638133016611	17238.0	296.26640441602524	114666.0	264.38822392255037
683	Jan14_100x_M1BP_rep1_3R2_B-C-A_Position015_14_cmle.ics	42	1	0	1	1	1	1	8.4474	1.0	0.2822281390273574	1.032224188767899	0.0	0.9348969516125512	28620.0	470.8160950541559	241868.0	557.68101218931
684	Jan14_100x_M1BP_rep1_3R2_B-C-A_Position015_14_cmle.ics	43	1	0	1	1	1	1	8.4474	1.0	0.2820635753561616	1.1355734208757302	0.0	0.9368878804040067	29728.0	490.31117226361323	255974.0	590.2055642505269
685	Jan14_100x_M1BP_rep1_3R2_B-C-A_Position015_14_cmle.ics	44	1	0	1	1	1	2	8.4474	1.0	0.2662715862614604	1.1346801000880713	0.0	0.9299825525643395	27626.0	451.4813209418881	222799.0	513.7131486379599
686	Jan14_100x_M1BP_rep1_3R2_B-C-A_Position015_14_cmle.ics	45	1	0	1	2	2	1	8.4474	2.0	0.2720833290604914	1.2021835688235292	0.0	0.9283898692136192	16528.0	283.86351001613104	104221.0	240.3049298434769
687	Jan14_100x_M1BP_rep1_3R2_B-C-A_Position015_14_cmle.ics	46	1	0	1	1	1	1	8.4474	1.0	0.28615425810210954	1.0589289341879977	0.0	0.93816654504058	24094.0	403.16328899081884	188121.0	433.75522886063965
688	Jan14_100x_M1BP_rep1_3R2_B-C-A_Position015_14_cmle.ics	47	1	0	1	1	1	2	8.4474	1.0	0.2807270433876221	1.1197399803206693	0.0	0.9343876616158449	29148.0	481.23477411700696	247930.0	571.6583150813485
689	Jan14_100x_M1BP_rep1_3R2_B-C-A_Position015_14_cmle.ics	48	1	0	1	2	2	1	8.4474	2.0	0.2990357802435047	1.3486415385541664	0.0	0.937716986185084	15898.0	272.87394811121504	103074.0	237.6602636578668
690	Jan14_100x_M1BP_rep1_3R2_B-C-A_Position015_14_cmle.ics	49	1	0	1	2	1	2	8.4474	1.0	0.2610169504203216	1.236194160524585	0.0	0.9354930977167661	31130.0	504.0653141338724	263862.0	608.3931203726648
691	Jan14_100x_M1BP_rep1_3R2_B-C-A_Position015_14_cmle.ics	51	1	0	1	1	1	1	8.4474	1.0	0.30709817452466354	1.3813502993686386	0.0	0.9270047839565867	18764.0	322.20057185859133	133937.0	308.8218438553244
692	Jan14_100x_M1BP_rep1_3R2_B-C-A_Position015_14_cmle.ics	52	1	0	1	1	1	1	8.4474	1.0	0.2850469921423891	1.140699276371845	0.0	0.9281175314591116	25454.0	422.6727283792991	203876.0	470.0819208870449
693	Jan14_100x_M1BP_rep1_3R2_B-C-A_Position015_14_cmle.ics	53	1	0	1	1	1	1	8.4474	1.0	0.2774080402425018	1.025167824660447	0.0	0.9253811437759857	27760.0	457.9164851194358	229067.0	528.1654308100644
694	Jan14_100x_M1BP_rep1_3R2_B-C-A_Position015_14_cmle.ics	54	1	0	1	2	2	2	8.4474	2.0	0.27932385772122953	1.1364600711694726	0.0	0.9282974842725049	24606.0	407.44330829477536	191818.0	442.2794929305615
695	Jan14_100x_M1BP_rep1_3R2_B-C-A_Position015_14_cmle.ics	55	1	0	1	3	1	1	8.4474	1.0	0.28659824433440534	1.0347696320736839	0.0	0.92841993545207	28398.0	467.3294350090011	240903.0	555.4559878919134
696	Jan14_100x_M1BP_rep1_3R2_B-C-A_Position016_15_cmle.ics	1	1	0	1	1	1	1	7.5809999999999995	1.0	0.23838492331356884	1.0810230939541843	0.0	0.9253264284976416	23530.0	379.0906109001551	165709.0	382.07932776918966
697	Jan14_100x_M1BP_rep1_3R2_B-C-A_Position016_15_cmle.ics	2	1	0	1	1	1	1	7.5809999999999995	1.0	0.28491831544163776	1.0382201922994123	0.0	0.9305223494509607	23486.0	387.18854838820437	180654.0	416.5383828205782
698	Jan14_100x_M1BP_rep1_3R2_B-C-A_Position016_15_cmle.ics	3	1	0	1	1	1	1	7.5809999999999995	1.0	0.2636352119003037	1.1217748037566335	0.0	0.9164394922449192	15884.0	264.2990273872001	96653.0	222.8552056127035
699	Jan14_100x_M1BP_rep1_3R2_B-C-A_Position016_15_cmle.ics	4	1	0	1	1	2	1	7.5809999999999995	2.0	0.28427818746245775	1.0354522594469702	0.0	0.9274411639334903	25708.0	418.4954359301273	206656.0	476.491835443275
700	Jan14_100x_M1BP_rep1_3R2_B-C-A_Position016_15_cmle.ics	5	1	0	1	1	1	1	7.5809999999999995	1.0	0.2735306128880117	1.0830380484233557	0.0	0.9287023948775294	17132.0	291.0889177239205	110278.0	254.27070411221297
701	Jan14_100x_M1BP_rep1_3R2_B-C-A_Position016_15_cmle.ics	6	1	0	1	2	2	1	7.5809999999999995	2.0	0.2832430755105123	1.080219064650885	0.0	0.9224714918380388	25608.0	417.3841172789329	205077.0	472.8510962043227
702	Jan14_100x_M1BP_rep1_3R2_B-C-A_Position016_15_cmle.ics	7	1	0	1	1	1	1	7.5809999999999995	1.0	0.30414190822950693	1.2458666304297066	0.0	0.9299845659008167	16448.0	280.71818910696607	109391.0	252.22552633833664
703	Jan14_100x_M1BP_rep1_3R2_B-C-A_Position016_15_cmle.ics	8	1	0	1	2	2	2	7.5809999999999995	2.0	0.24917870637718798	1.0828966311644634	0.0	0.9330894109922331	28394.0	451.79257995048727	224579.0	517.8173385336755
704	Jan14_100x_M1BP_rep1_3R2_B-C-A_Position016_15_cmle.ics	9	1	0	1	2	1	1	7.5809999999999995	1.0	0.24873967828620483	1.138445695825519	0.0	0.9137080919156373	25284.0	410.4945392820119	188545.0	434.73285611669775
705	Jan14_100x_M1BP_rep1_3R2_B-C-A_Position016_15_cmle.ics	10	1	0	1	2	2	2	7.5809999999999995	2.0	0.2761525825202827	1.0399606631692127	0.0	0.9244771581383059	24590.0	401.7493482638544	190540.0	439.33277681442405
706	Jan14_100x_M1BP_rep1_3R2_B-C-A_Position016_15_cmle.ics	11	1	0	1	1	1	1	7.5809999999999995	1.0	0.2813836004526269	1.184603189732886	0.0	0.9302458415927317	27140.0	440.9480093313378	223017.0	514.215796613952
707	Jan14_100x_M1BP_rep1_3R2_B-C-A_Position016_15_cmle.ics	12	1	0	1	1	1	1	7.5809999999999995	1.0	0.2680156380321206	1.0739696292137464	0.0	0.9294287221825873	25562.0	415.7007758374638	198951.0	458.7262269340112
708	Jan14_100x_M1BP_rep1_3R2_B-C-A_Position016_15_cmle.ics	13	1	0	1	1	1	1	7.5809999999999995	1.0	0.2868557561718686	1.060363788751104	0.0	0.932680258437883	27748.0	446.9755191767359	232784.0	536.7358093731967
709	Jan14_100x_M1BP_rep1_3R2_B-C-A_Position016_15_cmle.ics	14	1	0	1	1	1	1	7.5809999999999995	1.0	0.2949593296283434	1.0290545280554948	0.0	0.9282734035924232	23738.0	389.2625724652061	186776.0	430.65402919224766
710	Jan14_100x_M1BP_rep1_3R2_B-C-A_Position016_15_cmle.ics	15	1	0	1	4	1	1	7.5809999999999995	1.0	0.2651503734715633	1.3051565705646015	0.0	0.9320936988044419	27760.0	450.8949104673142	223949.0	516.3647319975514
711	Jan14_100x_M1BP_rep1_3R2_B-C-A_Position016_15_cmle.ics	16	1	0	1	1	1	1	7.5809999999999995	1.0	0.28937621127076324	1.0115353935127984	0.0	0.9278497889135972	24650.0	403.3476683584241	195763.0	451.37557671629105
712	Jan14_100x_M1BP_rep1_3R2_B-C-A_Position016_15_cmle.ics	17	1	0	1	1	1	1	7.5809999999999995	1.0	0.25060073137655786	1.1105730834816117	0.0	0.9163509033007806	27444.0	439.9945745755882	214011.0	493.4504403213588
713	Jan14_100x_M1BP_rep1_3R2_B-C-A_Position016_15_cmle.ics	18	1	0	1	1	1	1	7.5809999999999995	1.0	0.27774596528719	1.004437368738964	0.0	0.9298911923701195	24960.0	407.09234336229406	195418.0	450.58010170841357
714	Jan14_100x_M1BP_rep1_3R2_B-C-A_Position016_15_cmle.ics	19	1	0	1	2	1	2	7.5809999999999995	1.0	0.2614458726230139	1.1842790247422217	0.0	0.9299388085731499	28356.0	458.5266677484828	229579.0	529.3459618362477
715	Jan14_100x_M1BP_rep1_3R2_B-C-A_Position016_15_cmle.ics	20	1	0	1	1	1	1	7.5809999999999995	1.0	0.25695726264029545	1.0768648311088713	0.0	0.933126681570638	24020.0	390.22822880901157	177445.0	409.13931238498725
716	Jan14_100x_M1BP_rep1_3R2_B-C-A_Position016_15_cmle.ics	21	1	0	1	1	1	1	5.6316	1.0	0.2459398845732417	1.0513861106068658	0.0	0.9236685806303753	10158.0	166.66926558400732	47742.0	110.07990674228105
717	Jan14_100x_M1BP_rep1_3R2_B-C-A_Position016_15_cmle.ics	22	1	0	1	1	1	1	7.5809999999999995	1.0	0.2864702777384339	1.1183737613684808	0.0	0.9339862394008133	26646.0	433.58286665732834	218908.0	504.74157398389815
718	Jan14_100x_M1BP_rep1_3R2_B-C-A_Position016_15_cmle.ics	23	1	0	1	1	1	1	7.5809999999999995	1.0	0.29645784522877294	1.0771968728026875	0.0	0.9310164107684623	22966.0	376.15287251242233	178190.0	410.8570772570705
719	Jan14_100x_M1BP_rep1_3R2_B-C-A_Position016_15_cmle.ics	24	1	0	1	1	1	3	7.5809999999999995	1.0	0.2285112921468328	1.1724509797767346	0.0	0.9221739373350766	50576.0	765.4165574736622	511263.0	1178.8317071086012
720	Jan14_100x_M1BP_rep1_3R2_B-C-A_Position016_15_cmle.ics	25	1	0	1	1	2	1	7.5809999999999995	2.0	0.2983380466241877	1.1077072076451386	0.0	0.9314966874192757	26810.0	436.21805948502407	225462.0	519.8532934089098
721	Jan14_100x_M1BP_rep1_3R2_B-C-A_Position016_15_cmle.ics	26	1	0	1	2	2	1	7.5809999999999995	2.0	0.20205831216330855	1.2963770185713226	0.0	0.8887039563230433	25654.0	409.1202279632406	173678.0	400.45364758882937
722	Jan14_100x_M1BP_rep1_3R2_B-C-A_Position016_15_cmle.ics	29	1	0	1	1	1	2	6.0648	1.0	0.23381395789175938	1.2428252392801926	0.0	0.9086798364920368	13298.0	218.18707895802365	69725.0	160.7666519543703
723	Jan14_100x_M1BP_rep1_3R2_B-C-A_Position016_15_cmle.ics	30	1	0	1	1	1	1	7.5809999999999995	1.0	0.27810595644738284	1.0173343285726324	0.0	0.9327141985636792	26498.0	427.60720780811766	213894.0	493.18067053607854
724	Jan14_100x_M1BP_rep1_3R2_B-C-A_Position016_15_cmle.ics	31	1	0	1	1	1	1	7.5809999999999995	1.0	0.30730960178634487	1.2169679308363834	0.0	0.9318038391047098	17414.0	295.167472163483	119787.0	276.19583990904493
725	Jan14_100x_M1BP_rep1_3R2_B-C-A_Position016_15_cmle.ics	33	1	0	1	1	1	1	7.5809999999999995	1.0	0.23456409359510075	1.144636648909698	0.0	0.9252253586418253	27708.0	438.3110683234893	210045.0	484.3059363177585
726	Jan14_100x_M1BP_rep1_3R2_B-C-A_Position016_15_cmle.ics	34	1	0	1	1	2	1	7.5809999999999995	2.0	0.2523545568264026	1.22588247180489	0.0	0.9275568342302323	26876.0	432.2161798494219	208126.0	479.88125069423126
727	Jan14_100x_M1BP_rep1_3R2_B-C-A_Position016_15_cmle.ics	35	1	0	1	1	1	1	7.5809999999999995	1.0	0.2808830588883705	1.0146830564473905	0.0	0.9328459528237032	23234.0	380.3866640454288	176491.0	406.9396510588565
728	Jan14_100x_M1BP_rep1_3R2_B-C-A_Position016_15_cmle.ics	36	1	0	1	1	1	1	7.5809999999999995	1.0	0.2807992673699027	1.1150347416027602	0.0	0.9318153202861639	26644.0	431.4551040986167	216706.0	499.6643682814452
729	Jan14_100x_M1BP_rep1_3R2_B-C-A_Position016_15_cmle.ics	37	1	0	1	1	2	1	7.5809999999999995	2.0	0.2585540581716119	1.123482734906263	0.0	0.9303369492837869	27854.0	446.0208306726644	222270.0	512.4934202925476
730	Jan14_100x_M1BP_rep1_3R2_B-C-A_Position016_15_cmle.ics	38	1	0	1	2	1	1	7.5809999999999995	1.0	0.26500485817046304	1.1785377048780243	0.0	0.9222093846051689	26906.0	434.31433120735164	213636.0	492.58579357366597
731	Jan14_100x_M1BP_rep1_3R2_B-C-A_Position016_15_cmle.ics	39	1	0	1	1	1	1	7.5809999999999995	1.0	0.2898277964714493	1.0798166809993706	0.0	0.9335310309701109	25232.0	410.43250526782316	202895.0	467.8200049950802
732	Jan14_100x_M1BP_rep1_3R2_B-C-A_Position016_15_cmle.ics	40	1	0	1	1	1	1	6.9312	1.0	0.27048559013283946	1.0642749466317314	0.0	0.9371096166059766	13790.0	232.2950483838315	79194.0	182.59955876478165
733	Jan14_100x_M1BP_rep1_3R2_B-C-A_Position016_15_cmle.ics	41	1	0	1	2	2	2	7.5809999999999995	2.0	0.2455312038549916	1.3819308190442958	0.0	0.9287012683508229	45886.0	706.3396727773163	457981.0	1055.97808574707
734	Jan14_100x_M1BP_rep1_3R2_B-C-A_Position016_15_cmle.ics	42	1	0	1	2	2	1	7.5809999999999995	2.0	0.27696218618805696	1.0694301516046798	0.0	0.9320916127256179	26792.0	433.75613887986606	217016.0	500.3791429262048
735	Jan14_100x_M1BP_rep1_3R2_B-C-A_Position016_15_cmle.ics	43	1	0	1	2	2	2	7.5809999999999995	2.0	0.23977105720644465	1.0229334989287573	0.0	0.9189924690229332	25344.0	407.9033198341437	185774.0	428.3436930824122
736	Jan14_100x_M1BP_rep1_3R2_B-C-A_Position016_15_cmle.ics	44	1	0	1	1	1	1	7.5809999999999995	1.0	0.2690842318905693	1.1302195231306138	0.0	0.9326022132885848	25024.0	409.7396694831523	193087.0	445.2054575247544
737	Jan14_100x_M1BP_rep1_3R2_B-C-A_Position016_15_cmle.ics	45	1	0	1	1	1	1	7.5809999999999995	1.0	0.2782014883791247	1.0471609418982737	0.0	0.9329034947357958	23394.0	379.07059999064046	177464.0	409.1831211535371
738	Jan14_100x_M1BP_rep1_3R2_B-C-A_Position016_15_cmle.ics	46	1	0	1	1	1	1	7.5809999999999995	1.0	0.25408151755753366	1.029733882362863	0.0	0.9219746727463171	23486.0	382.7883616062066	170598.0	393.3520156344448
739	Jan14_100x_M1BP_rep1_3R2_B-C-A_Position016_15_cmle.ics	47	1	0	1	1	1	1	7.5809999999999995	1.0	0.24279375345024556	1.212132181093333	0.0	0.9255261325212061	21682.0	350.73515290339094	147925.0	341.07432040660063
740	Jan14_100x_M1BP_rep1_3R2_B-C-A_Position016_15_cmle.ics	48	1	0	1	1	1	1	7.5809999999999995	1.0	0.26578335213422627	1.1967427243742645	0.0	0.9190624624962115	27594.0	447.161786029878	222208.0	512.3504653635958
741	Jan14_100x_M1BP_rep1_3R2_B-C-A_Position016_15_cmle.ics	49	1	0	1	2	1	1	7.5809999999999995	1.0	0.2561013814272534	1.2103456726154405	0.0	0.9308083256187165	26884.0	436.53769054182777	209759.0	483.6464990648514
742	Jan14_100x_M1BP_rep1_3R2_B-C-A_Position016_15_cmle.ics	50	1	0	1	1	1	1	7.5809999999999995	1.0	0.27527984513381887	1.254042331354689	0.0	0.9319689474360243	27114.0	442.8713306024256	220268.0	507.87735952219776
743	Jan14_100x_M1BP_rep1_3R2_B-C-A_Position016_15_cmle.ics	51	1	0	1	1	1	1	7.5809999999999995	1.0	0.267515303242277	1.1760343810830662	0.0	0.928443038879543	25308.0	414.70550829288896	195810.0	451.4839457753352
744	Jan14_100x_M1BP_rep1_3R2_B-C-A_Position016_15_cmle.ics	52	1	0	1	1	1	1	6.9312	1.0	0.27903854360949465	1.0412868587230653	0.0	0.9418315070917045	13084.0	222.11142245220617	74339.0	171.405265537984
745	Jan14_100x_M1BP_rep1_3R2_B-C-A_Position016_15_cmle.ics	53	1	0	1	1	1	1	7.5809999999999995	1.0	0.29264483656436346	1.1774602322374468	0.0	0.9284826092396259	17052.0	286.67971337737805	113268.0	261.1648208471512
746	Jan14_100x_M1BP_rep1_3R2_B-C-A_Position017_16_cmle.ics	1	1	0	1	1	2	2	9.5304	2.0	0.267666530495063	1.0615645974976167	0.0	0.9338558269520392	31244.0	519.9773497006863	268671.0	619.481350265079
747	Jan14_100x_M1BP_rep1_3R2_B-C-A_Position017_16_cmle.ics	2	1	0	1	1	1	1	9.5304	1.0	0.29291277245634734	1.1639365021391228	0.0	0.92382675834639	29872.0	503.35944643416707	262748.0	605.8245431008518
748	Jan14_100x_M1BP_rep1_3R2_B-C-A_Position017_16_cmle.ics	3	1	0	1	1	1	1	9.5304	1.0	0.2950903682125474	1.4602788119787704	0.0	0.9268872698980273	17106.0	299.1678194400168	114281.0	263.50051992825234
749	Jan14_100x_M1BP_rep1_3R2_B-C-A_Position017_16_cmle.ics	5	1	0	1	1	1	1	9.5304	1.0	0.2763475930365517	1.132137778548856	0.0	0.9142877908777854	27086.0	452.75455156502164	220353.0	508.07334611834153
750	Jan14_100x_M1BP_rep1_3R2_B-C-A_Position017_16_cmle.ics	6	1	0	1	1	1	1	9.5304	1.0	0.2681573937116708	1.1483501602489512	0.0	0.9128081058429027	29714.0	495.47513260886967	249408.0	575.0661761295889
751	Jan14_100x_M1BP_rep1_3R2_B-C-A_Position017_16_cmle.ics	7	1	0	1	1	1	2	9.5304	1.0	0.2793310533381897	1.1850535240854296	0.0	0.9211425211081709	28668.0	480.4785112644528	241229.0	556.2076541312412
752	Jan14_100x_M1BP_rep1_3R2_B-C-A_Position017_16_cmle.ics	8	1	0	1	1	1	1	9.5304	1.0	0.2903751373879355	1.2271194952341338	0.0	0.9187612830490441	26330.0	445.66648512691233	216486.0	499.1571088561321
753	Jan14_100x_M1BP_rep1_3R2_B-C-A_Position017_16_cmle.ics	9	1	0	1	1	1	1	9.5304	1.0	0.26604057857682034	1.3519992417393485	0.0	0.9263811599937115	19102.0	335.04368270947526	128046.0	295.23881988023373
754	Jan14_100x_M1BP_rep1_3R2_B-C-A_Position017_16_cmle.ics	10	1	0	1	2	2	2	9.5304	2.0	0.28178317563431343	1.2965812794804454	0.0	0.920149184350945	27192.0	458.09587499904063	223817.0	516.0603763423636
755	Jan14_100x_M1BP_rep1_3R2_B-C-A_Position017_16_cmle.ics	11	1	0	1	1	1	2	9.5304	1.0	0.2544429849777956	1.0615626790280146	0.0	0.9148528487404004	29278.0	489.4763726268096	237619.0	547.883988106784
756	Jan14_100x_M1BP_rep1_3R2_B-C-A_Position017_16_cmle.ics	12	1	0	1	1	1	1	9.5304	1.0	0.26566222732723693	1.1303793958783699	0.0	0.9143663094282636	25798.0	435.55630447054034	200825.0	463.04715494781516
757	Jan14_100x_M1BP_rep1_3R2_B-C-A_Position017_16_cmle.ics	13	1	0	1	1	1	1	9.5304	1.0	0.28455973235030513	1.0901395298762688	0.0	0.9380936616256772	24890.0	426.7331593948933	196969.0	454.15628065687144
758	Jan14_100x_M1BP_rep1_3R2_B-C-A_Position017_16_cmle.ics	14	1	0	1	1	2	1	9.5304	2.0	0.29631713679096283	1.0767821633214603	0.0	0.9357246010011508	29844.0	499.8080545623783	263899.0	608.4784321851039
759	Jan14_100x_M1BP_rep1_3R2_B-C-A_Position017_16_cmle.ics	15	1	0	1	2	1	1	9.5304	1.0	0.25306387153875654	1.147798124648947	0.0	0.9195126336977271	44134.0	712.3118117078096	438580.0	1011.2447216084291
760	Jan14_100x_M1BP_rep1_3R2_B-C-A_Position017_16_cmle.ics	16	1	0	1	2	2	2	9.5304	2.0	0.29884475972424746	1.2317312696360732	0.0	0.9311644658979615	27786.0	467.7894092639533	238087.0	548.9630672479049
761	Jan14_100x_M1BP_rep1_3R2_B-C-A_Position017_16_cmle.ics	17	1	0	1	1	1	1	9.5304	1.0	0.2918340744032259	1.2010906606646614	0.0	0.9229773973915639	29244.0	491.57199098288083	254037.0	585.7393755831104
762	Jan14_100x_M1BP_rep1_3R2_B-C-A_Position017_16_cmle.ics	18	1	0	1	2	1	1	9.5304	1.0	0.3158522880193825	1.1350632353984993	0.0	0.9321901424571392	30998.0	517.8033593709963	288414.0	665.0032722376158
763	Jan14_100x_M1BP_rep1_3R2_B-C-A_Position017_16_cmle.ics	19	1	0	1	1	1	1	9.5304	1.0	0.27618300420890446	1.1229147103243136	0.0	0.9309514603109482	25298.0	431.09975791006565	198839.0	458.46798577203344
764	Jan14_100x_M1BP_rep1_3R2_B-C-A_Position017_16_cmle.ics	20	1	0	1	2	1	2	9.5304	1.0	0.2946740626892849	1.4419882967735482	0.0	0.9281701834387693	17790.0	310.217300273374	121118.0	279.2647594321897
765	Jan14_100x_M1BP_rep1_3R2_B-C-A_Position017_16_cmle.ics	21	1	0	1	1	1	1	9.5304	1.0	0.29107083172839493	1.028281413302371	0.0	0.9409591978399481	32420.0	536.2408054004909	296137.0	682.8103837907689
766	Jan14_100x_M1BP_rep1_3R2_B-C-A_Position017_16_cmle.ics	22	1	0	1	1	1	1	9.5304	1.0	0.29839071535082207	1.1400927944334742	0.0	0.9288238765028786	28068.0	474.0212465968483	241537.0	556.9178173266796
767	Jan14_100x_M1BP_rep1_3R2_B-C-A_Position017_16_cmle.ics	23	1	0	1	1	1	1	9.5304	1.0	0.2708444319984796	1.1200003177785116	0.0	0.9225266132220781	24486.0	409.30220185519585	187504.0	432.33259674510225
768	Jan14_100x_M1BP_rep1_3R2_B-C-A_Position017_16_cmle.ics	24	1	0	1	2	1	2	9.5304	1.0	0.28094386027615836	1.1715207744324692	0.0	0.9161710619443647	27930.0	467.98820182109375	232643.0	536.4107021960641
769	Jan14_100x_M1BP_rep1_3R2_B-C-A_Position017_16_cmle.ics	25	1	0	1	1	1	1	9.5304	1.0	0.2911403601552296	1.1758120438447992	0.0	0.9227486773460046	28000.0	473.1569495594145	237718.0	548.112254848175
770	Jan14_100x_M1BP_rep1_3R2_B-C-A_Position017_16_cmle.ics	26	1	0	1	1	1	2	9.5304	1.0	0.26879641074429556	1.2471606794708534	0.0	0.9111136725261324	29542.0	490.5078752402011	247540.0	570.7590824637479
771	Jan14_100x_M1BP_rep1_3R2_B-C-A_Position017_16_cmle.ics	27	1	0	1	1	2	1	9.5304	2.0	0.30857291373943135	1.1679579862134386	0.0	0.9357501973014907	29196.0	493.28452570904824	260578.0	600.8211205875353
772	Jan14_100x_M1BP_rep1_3R2_B-C-A_Position017_16_cmle.ics	28	1	0	1	2	2	2	9.5304	2.0	0.28684117783316	1.1554647668113818	0.0	0.9306548198215795	29238.0	491.36768900063265	251777.0	580.5284378503477
773	Jan14_100x_M1BP_rep1_3R2_B-C-A_Position017_16_cmle.ics	29	1	0	1	2	1	1	9.5304	1.0	0.23884879830036798	1.072447318748578	0.0	0.9046406319988127	27508.0	457.6446652031677	209664.0	483.4274552221024
774	Jan14_100x_M1BP_rep1_3R2_B-C-A_Position017_16_cmle.ics	30	1	0	1	2	1	2	9.5304	1.0	0.26561558172649835	1.0805646267070697	0.0	0.9315900308155772	28628.0	479.2101190448136	234740.0	541.2458068091629
775	Jan14_100x_M1BP_rep1_3R2_B-C-A_Position017_16_cmle.ics	31	1	0	1	1	1	1	9.5304	1.0	0.29148683387311464	1.1755130022729623	0.0	0.9280708589511975	28500.0	479.01781105032245	244259.0	563.1939998526001
776	Jan14_100x_M1BP_rep1_3R2_B-C-A_Position017_16_cmle.ics	32	1	0	1	3	4	3	9.5304	4.0	0.2549328847907088	1.1196542473624225	0.0	0.9131538491721005	50808.0	800.8408067570683	543732.0	1253.6962811108451
777	Jan14_100x_M1BP_rep1_3R2_B-C-A_Position017_16_cmle.ics	33	1	0	1	3	1	1	9.5304	1.0	0.2529470394272209	1.170993436956597	0.0	0.9012162800859334	29654.0	491.60650337676464	241498.0	556.8278940649196
778	Jan14_100x_M1BP_rep1_3R2_B-C-A_Position017_16_cmle.ics	34	1	0	1	2	1	1	9.5304	1.0	0.26764095201190147	1.1436356349434362	0.0	0.9092154504978781	30016.0	501.82625057710914	252976.0	583.2930017183045
779	Jan14_100x_M1BP_rep1_3R2_B-C-A_Position017_16_cmle.ics	35	1	0	1	1	1	1	9.5304	1.0	0.29172182093643256	1.2802790264502268	0.0	0.9325097612610512	23984.0	408.5223944484344	188643.0	434.9588171334281
780	Jan14_100x_M1BP_rep1_3R2_B-C-A_Position017_16_cmle.ics	36	1	0	1	1	1	1	8.2308	1.0	0.30229450984217304	1.295495749010134	0.0	0.944689001523282	14522.0	251.2515517644356	90475.0	208.61043866004522
781	Jan14_100x_M1BP_rep1_3R2_B-C-A_Position017_16_cmle.ics	37	1	0	1	1	1	1	9.5304	1.0	0.26948339959428586	1.1415707611951087	0.0	0.9141198664399189	28984.0	483.44446779925244	240867.0	555.3729818041351
782	Jan14_100x_M1BP_rep1_3R2_B-C-A_Position017_16_cmle.ics	38	1	0	1	1	1	1	8.8806	1.0	0.30546016521627306	1.188274837101609	0.0	0.9506969668702273	18434.0	318.0791584821555	130071.0	299.9079123177756
783	Jan14_100x_M1BP_rep1_3R2_B-C-A_Position017_16_cmle.ics	39	1	0	1	1	1	1	9.5304	1.0	0.2864747116988077	1.1165077822001928	0.0	0.9284520448896073	27076.0	456.3461300664948	224230.0	517.0126406271561
784	Jan14_100x_M1BP_rep1_3R2_B-C-A_Position017_16_cmle.ics	40	1	0	1	2	2	1	9.5304	2.0	0.27370265544978545	1.084463883253092	0.0	0.9281405957222694	26228.0	441.39757296805317	208959.0	481.8019193364398
785	Jan14_100x_M1BP_rep1_3R2_B-C-A_Position017_16_cmle.ics	41	1	0	1	1	1	1	9.5304	1.0	0.3046851092118753	1.1774095003241345	0.0	0.9371620093889993	27160.0	458.92549483195967	232324.0	535.67517602936
786	Jan14_100x_M1BP_rep1_3R2_B-C-A_Position017_16_cmle.ics	42	1	0	1	2	2	2	9.5304	2.0	0.252608197055203	1.3401596585603053	0.0	0.93673446926737	51282.0	814.05500725	548839.0	1265.4716169520925
787	Jan14_100x_M1BP_rep1_3R2_B-C-A_Position017_16_cmle.ics	43	1	0	1	1	1	1	9.5304	1.0	0.27449209313353706	1.04442562714398	0.0	0.9324861583306248	29454.0	489.9924025442805	249032.0	574.1992236572355
788	Jan14_100x_M1BP_rep1_3R2_B-C-A_Position017_16_cmle.ics	44	1	0	1	2	3	2	9.5304	3.0	0.2656838736276873	1.2295927535566071	0.0	0.9297479225348656	51720.0	822.9539030025167	570091.0	1314.4728774373455
789	Jan14_100x_M1BP_rep1_3R2_B-C-A_Position017_16_cmle.ics	45	1	0	1	3	1	5	9.5304	1.0	0.2606342330713741	1.076048308921175	0.0	0.9347451904080641	51424.0	813.1792734462717	559807.0	1290.7608050286149
790	Jan14_100x_M1BP_rep1_3R2_B-C-A_Position017_16_cmle.ics	46	1	0	1	1	1	1	9.5304	1.0	0.28532298347149593	1.2703254612696597	0.0	0.9227790187279717	27028.0	456.279865880752	223184.0	514.6008526322579
791	Jan14_100x_M1BP_rep1_3R2_B-C-A_Position017_16_cmle.ics	47	1	0	1	1	1	1	9.5304	1.0	0.252337229884621	1.0833531449875966	0.0	0.9193509354386329	30222.0	506.61711999468	248170.0	572.2116889998721
792	Jan14_100x_M1BP_rep1_3R2_B-C-A_Position017_16_cmle.ics	48	1	0	1	1	1	1	9.5304	1.0	0.2940073171052998	1.3515726341919971	0.0	0.9354114249223733	16448.0	287.6227375148681	107553.0	247.9876044123111
793	Jan14_100x_M1BP_rep1_3R2_B-C-A_Position017_16_cmle.ics	49	1	0	1	1	1	1	8.664	1.0	0.18255451100711556	1.439983686487941	0.0	0.8279544067493699	30536.0	504.69349460761214	214382.0	494.3058641704097
794	Jan14_100x_M1BP_rep1_3R2_B-C-A_Position017_16_cmle.ics	50	1	0	1	2	1	1	9.5304	1.0	0.27139450186582487	1.1843071003648191	0.0	0.914791300432426	32448.0	535.4388209879284	286323.0	660.18200197248
795	Jan14_100x_M1BP_rep1_3R2_B-C-A_Position017_16_cmle.ics	51	1	0	1	3	2	2	9.5304	2.0	0.2591652595125349	1.2942602618562573	0.0	0.91646355625365	49174.0	779.584877469997	521994.0	1203.5744384405818
796	Jan14_100x_M1BP_rep1_3R2_B-C-A_Position017_16_cmle.ics	52	1	0	1	1	1	1	9.5304	1.0	0.29417174525914064	1.176587128054853	0.0	0.9238348323343157	30364.0	505.46052320483255	269844.0	622.1859652918623
797	Jan14_100x_M1BP_rep1_3R2_B-C-A_Position017_16_cmle.ics	53	1	0	1	1	1	1	9.5304	1.0	0.291247549293178	1.24948749075202	0.0	0.9248051517051701	27008.0	454.96691755455333	225239.0	519.3391168096151
798	Jan14_100x_M1BP_rep1_3R2_B-C-A_Position017_16_cmle.ics	54	1	0	1	1	1	1	9.5304	1.0	0.2509204074869389	1.0695157734867695	0.0	0.9175411892004758	35760.0	586.9151684787687	318521.0	734.4217245917243
799	Jan14_100x_M1BP_rep1_3R2_B-C-A_Position017_16_cmle.ics	55	1	0	1	1	1	1	9.5304	1.0	0.2992183906750409	1.1812164347114105	0.0	0.9211486404264184	30068.0	499.47754396073304	268179.0	618.3469337321058
800	Jan14_100x_M1BP_rep1_3R2_B-C-A_Position017_16_cmle.ics	56	1	0	1	1	2	2	9.5304	2.0	0.2869034551086116	1.2198520085235491	0.0	0.9278987856217469	27058.0	456.45878683376964	224174.0	516.8835200461672
801	Jan14_100x_M1BP_rep1_3R2_B-C-A_Position017_16_cmle.ics	57	1	0	1	1	2	1	9.5304	2.0	0.2855972875467706	1.244509641622195	0.0	0.9219029621836219	25106.0	426.64516162474484	199902.0	460.9189710861604
802	Jan14_100x_M1BP_rep1_3R2_B-C-A_Position017_16_cmle.ics	58	1	0	1	1	3	1	8.014199999999999	3.0	0.28215563306841623	1.1783896664990268	0.0	0.9455557006643539	16038.0	273.17059183527437	101448.0	233.91115535987035
803	Jan14_100x_M1BP_rep1_3R2_B-C-A_Position018_17_cmle.ics	1	1	0	1	2	1	2	8.2308	1.0	0.25429140568598757	1.2486580802679665	0.0	0.9135084537287643	31100.0	507.9120959814206	260064.0	599.635978112031
804	Jan14_100x_M1BP_rep1_3R2_B-C-A_Position018_17_cmle.ics	2	1	0	1	1	1	1	8.2308	1.0	0.275842315981282	1.2070110422388314	0.0	0.9202587817017562	21518.0	360.0600422331527	155886.0	359.43019442895616
805	Jan14_100x_M1BP_rep1_3R2_B-C-A_Position018_17_cmle.ics	3	1	0	1	1	2	1	8.2308	2.0	0.2869463910059354	1.0314805484071647	0.0	0.9348523217651595	28112.0	460.77415436388543	237417.0	547.4182317253601
806	Jan14_100x_M1BP_rep1_3R2_B-C-A_Position018_17_cmle.ics	4	1	0	1	1	1	1	8.2308	1.0	0.2986969861410639	1.2647422534848929	0.0	0.9346705624758757	16794.0	288.9654108419882	111846.0	257.8860803798996
807	Jan14_100x_M1BP_rep1_3R2_B-C-A_Position018_17_cmle.ics	5	1	0	1	1	2	2	8.2308	2.0	0.3130718605371614	1.26407659416117	0.0	0.9488811455768155	17756.0	303.11465583513154	124484.0	287.0258286394813
808	Jan14_100x_M1BP_rep1_3R2_B-C-A_Position018_17_cmle.ics	6	1	0	1	1	1	1	8.2308	1.0	0.2873627166883049	1.06913732342419	0.0	0.9315148670699543	27470.0	453.8932015206407	229497.0	529.1568924140856
809	Jan14_100x_M1BP_rep1_3R2_B-C-A_Position018_17_cmle.ics	7	1	0	1	1	1	1	8.2308	1.0	0.2637718489241697	1.1386804303313292	0.0	0.9244034585774739	27250.0	445.372297889027	217239.0	500.89331952549946
810	Jan14_100x_M1BP_rep1_3R2_B-C-A_Position018_17_cmle.ics	8	1	0	1	1	1	1	8.2308	1.0	0.27876113362569016	1.1080388490259103	0.0	0.9254656415475104	30538.0	497.9506678557725	264942.0	610.8833030060205
811	Jan14_100x_M1BP_rep1_3R2_B-C-A_Position018_17_cmle.ics	9	1	0	1	1	1	1	7.147799999999999	1.0	0.2624184653663315	1.0373541042350345	0.0	0.951133736306873	14396.0	240.43114571064365	83202.0	191.8409032041236
812	Jan14_100x_M1BP_rep1_3R2_B-C-A_Position018_17_cmle.ics	10	1	0	1	1	1	1	8.2308	1.0	0.2871367459535207	1.0265274943727107	0.0	0.9237675383589935	28090.0	462.3655719796639	237217.0	546.9570867932573
813	Jan14_100x_M1BP_rep1_3R2_B-C-A_Position018_17_cmle.ics	11	1	0	1	2	1	1	8.2308	1.0	0.2842383260136646	1.1198293482688266	0.0	0.9238272707858668	23736.0	392.77547487704885	183327.0	422.70158483813333
814	Jan14_100x_M1BP_rep1_3R2_B-C-A_Position018_17_cmle.ics	12	1	0	1	2	1	2	8.2308	1.0	0.24833485773210046	1.0188062000005287	0.0	0.9192312604024052	28198.0	462.69605707605507	221881.0	511.5964933996075
815	Jan14_100x_M1BP_rep1_3R2_B-C-A_Position018_17_cmle.ics	13	1	0	1	1	2	1	8.2308	2.0	0.27382779489916115	1.049686747925119	0.0	0.9187546615985085	26338.0	431.919143714475	210323.0	484.94692777338156
816	Jan14_100x_M1BP_rep1_3R2_B-C-A_Position018_17_cmle.ics	14	1	0	1	1	1	1	8.2308	1.0	0.27645788920351605	1.0330638576082196	0.0	0.9292614790128005	28154.0	462.4149154792205	233560.0	538.5250517097559
817	Jan14_100x_M1BP_rep1_3R2_B-C-A_Position018_17_cmle.ics	15	1	0	1	3	3	1	8.2308	3.0	0.27946870064108675	1.130407833875311	0.0	0.9384087438385882	25012.0	412.44396361443773	196636.0	453.38847434492027
818	Jan14_100x_M1BP_rep1_3R2_B-C-A_Position018_17_cmle.ics	16	1	0	1	2	1	1	8.2308	1.0	0.281413897666435	1.1525006694557791	0.0	0.9385828519428508	17522.0	302.33228992125447	115697.0	266.76542604754076
819	Jan14_100x_M1BP_rep1_3R2_B-C-A_Position018_17_cmle.ics	17	1	0	1	1	1	1	8.2308	1.0	0.287771876265102	1.120194522826185	0.0	0.929207610278406	22846.0	380.8203959336859	174186.0	401.6249557163707
820	Jan14_100x_M1BP_rep1_3R2_B-C-A_Position018_17_cmle.ics	18	1	0	1	1	1	2	8.2308	1.0	0.27867537592949065	1.0413221345856254	0.0	0.935131644912992	25268.0	418.7501075600167	199379.0	459.7130770887114
821	Jan14_100x_M1BP_rep1_3R2_B-C-A_Position018_17_cmle.ics	19	1	0	1	1	2	1	8.2308	2.0	0.27799447825307455	1.072620051901304	0.0	0.9234359828568274	27742.0	454.26089682341905	229086.0	528.2092395786142
822	Jan14_100x_M1BP_rep1_3R2_B-C-A_Position018_17_cmle.ics	20	1	0	1	1	1	1	6.9312	1.0	0.21902450896742556	1.3621906065154399	0.0	0.9008893978173111	22090.0	361.4211686054992	144482.0	333.13571040044934
823	Jan14_100x_M1BP_rep1_3R2_B-C-A_Position018_17_cmle.ics	21	1	0	1	2	1	2	8.2308	1.0	0.2714253472115202	1.1617476270578606	0.0	0.9096267576314115	25476.0	416.37685574656854	199203.0	459.30726954846074
824	Jan14_100x_M1BP_rep1_3R2_B-C-A_Position018_17_cmle.ics	22	1	0	1	1	1	1	8.2308	1.0	0.2817152135749639	1.2203185703130517	0.0	0.9262367832565166	16604.0	285.04702019424707	106782.0	246.20989069905445
825	Jan14_100x_M1BP_rep1_3R2_B-C-A_Position018_17_cmle.ics	23	1	0	1	1	1	1	8.2308	1.0	0.2882308435092489	1.038547358007911	0.0	0.9291560655614124	28592.0	467.63918716378555	244068.0	562.7536064424418
826	Jan14_100x_M1BP_rep1_3R2_B-C-A_Position018_17_cmle.ics	24	1	0	1	1	1	1	8.2308	1.0	0.26891201261267395	1.018565297390519	0.0	0.9210780865384578	26756.0	437.9603447173225	213408.0	492.06008835106866
827	Jan14_100x_M1BP_rep1_3R2_B-C-A_Position018_17_cmle.ics	25	1	0	1	1	1	1	8.2308	1.0	0.2876400973023125	1.0166899777009506	0.0	0.9277340183683235	29138.0	474.9961481054401	250835.0	578.3564452201431
828	Jan14_100x_M1BP_rep1_3R2_B-C-A_Position018_17_cmle.ics	26	1	0	1	1	1	1	8.2308	1.0	0.27056892642092395	1.0235584554023274	0.0	0.9215529248226667	28400.0	464.77614779961067	234094.0	539.7563086784706
829	Jan14_100x_M1BP_rep1_3R2_B-C-A_Position018_17_cmle.ics	27	1	0	1	1	1	1	8.2308	1.0	0.2724473854718115	1.0521536598322339	0.0	0.9314348485897772	28562.0	467.48367145961686	236918.0	546.2676751197635
830	Jan14_100x_M1BP_rep1_3R2_B-C-A_Position018_17_cmle.ics	28	1	0	1	1	1	1	8.2308	1.0	0.27897034961220796	1.2843843544942153	0.0	0.9168702609717545	20468.0	343.26544689953823	145434.0	335.3307602772591
831	Jan14_100x_M1BP_rep1_3R2_B-C-A_Position018_17_cmle.ics	30	1	0	1	1	1	1	8.2308	1.0	0.2679078857961207	1.051495072299613	0.0	0.9164541232556513	26622.0	435.2700203542241	211411.0	487.4555562040212
832	Jan14_100x_M1BP_rep1_3R2_B-C-A_Position018_17_cmle.ics	31	1	0	1	2	1	1	8.2308	1.0	0.28564323511110445	1.0944144779781064	0.0	0.9306860737220078	28892.0	472.7051315315649	246804.0	569.0620691136093
833	Jan14_100x_M1BP_rep1_3R2_B-C-A_Position018_17_cmle.ics	32	1	0	1	1	2	1	8.2308	2.0	0.25224205976695774	1.1172651019772206	0.0	0.9216797297595222	26490.0	436.01815248494165	203613.0	469.47551530132955
834	Jan14_100x_M1BP_rep1_3R2_B-C-A_Position018_17_cmle.ics	33	1	0	1	1	1	1	8.2308	1.0	0.28743466241329096	1.0750832221267965	0.0	0.9284025788997967	27584.0	455.0131198202894	230956.0	532.5209446937763
835	Jan14_100x_M1BP_rep1_3R2_B-C-A_Position018_17_cmle.ics	34	1	0	1	1	1	1	8.2308	1.0	0.2812498249608844	1.054858797428409	0.0	0.9176046026885188	25052.0	415.1400760133398	197735.0	455.92246574682554
836	Jan14_100x_M1BP_rep1_3R2_B-C-A_Position018_17_cmle.ics	35	1	0	1	2	1	2	8.2308	1.0	0.2712817156434081	1.0326043477018714	0.0	0.9369488791450828	26350.0	430.99364849511136	209486.0	483.01703623253087
837	Jan14_100x_M1BP_rep1_3R2_B-C-A_Position018_17_cmle.ics	36	1	0	1	1	1	1	8.2308	1.0	0.2803419554092836	1.0504271355578252	0.0	0.9260331083678496	25984.0	426.2783649438086	208534.0	480.82198635572115
838	Jan14_100x_M1BP_rep1_3R2_B-C-A_Position018_17_cmle.ics	37	1	0	1	1	1	1	8.2308	1.0	0.27980629824478137	1.0880439921862333	0.0	0.916466758449344	31610.0	511.49207290592904	279537.0	644.5353544262289
839	Jan14_100x_M1BP_rep1_3R2_B-C-A_Position018_17_cmle.ics	38	1	0	1	1	1	1	8.2308	1.0	0.27870862065545243	1.066536251947955	0.0	0.9271053110941623	23678.0	393.8666433133677	180870.0	417.0364193472493
840	Jan14_100x_M1BP_rep1_3R2_B-C-A_Position018_17_cmle.ics	39	1	0	1	1	2	2	8.2308	2.0	0.2684285784358397	1.004809589973305	0.0	0.9248739157111198	24500.0	407.11070811262556	186826.0	430.76931542527336
841	Jan14_100x_M1BP_rep1_3R2_B-C-A_Position018_17_cmle.ics	41	1	0	1	1	1	1	8.2308	1.0	0.27252052492678724	1.0429785068189223	0.0	0.9328932609829026	26070.0	428.4343201443925	206626.0	476.4226637034596
842	Jan14_100x_M1BP_rep1_3R2_B-C-A_Position018_17_cmle.ics	42	1	0	1	1	1	1	8.2308	1.0	0.2908559755941749	1.020921172296259	0.0	0.929718173333475	28060.0	461.2270358241947	238366.0	549.6063644281884
843	Jan14_100x_M1BP_rep1_3R2_B-C-A_Position018_17_cmle.ics	43	1	0	1	2	2	2	8.2308	2.0	0.296417757843923	1.0502912175793293	0.0	0.9390280616234985	29564.0	482.26936695377094	260238.0	600.0371742029604
844	Jan14_100x_M1BP_rep1_3R2_B-C-A_Position018_17_cmle.ics	44	1	0	1	2	2	1	8.2308	2.0	0.2686712575131995	1.178792809875389	0.0	0.9261205831407389	27608.0	455.80692250044825	223582.0	515.5185310471426
845	Jan14_100x_M1BP_rep1_3R2_B-C-A_Position018_17_cmle.ics	45	1	0	1	1	1	1	8.2308	1.0	0.2740024361569469	1.0146690429693448	0.0	0.9298075562425292	24018.0	397.6966182748917	183213.0	422.4387322268347
846	Jan14_100x_M1BP_rep1_3R2_B-C-A_Position018_17_cmle.ics	46	1	0	1	1	1	1	8.2308	1.0	0.27051043046222095	1.0191293951094695	0.0	0.9213378469885763	27548.0	453.74049742907374	223615.0	515.5946199609396
847	Jan14_100x_M1BP_rep1_3R2_B-C-A_Position018_17_cmle.ics	47	1	0	1	2	3	3	8.2308	3.0	0.23654994286774145	1.271987232843573	0.0	0.9120053938728168	45740.0	720.2563603566625	447383.0	1031.542015794938
848	Jan14_100x_M1BP_rep1_3R2_B-C-A_Position018_17_cmle.ics	48	1	0	1	1	1	1	8.2308	1.0	0.29566430306448127	1.086560087725601	0.0	0.9306466676522949	24280.0	402.96658601418824	193440.0	446.01937832991604
849	Jan14_100x_M1BP_rep1_3R2_B-C-A_Position019_18_cmle.ics	1	1	0	1	1	1	1	9.313799999999999	1.0	0.27684459030981284	1.2464542745651956	0.0	0.9096370369737931	28600.0	474.67570672166215	239299.0	551.7576055364483
850	Jan14_100x_M1BP_rep1_3R2_B-C-A_Position019_18_cmle.ics	2	1	0	1	1	1	1	9.313799999999999	1.0	0.2722866860778683	1.2437105342589034	0.0	0.9100945855651037	27908.0	467.98806251572233	228760.0	527.4575733392865
851	Jan14_100x_M1BP_rep1_3R2_B-C-A_Position019_18_cmle.ics	3	1	0	1	1	1	1	9.313799999999999	1.0	0.2835869327308695	1.226553056604082	0.0	0.9184572493507341	23694.0	400.42659755137504	182631.0	421.09680047441526
852	Jan14_100x_M1BP_rep1_3R2_B-C-A_Position019_18_cmle.ics	4	1	0	1	1	1	1	9.313799999999999	1.0	0.2855087457311759	1.0745718714884702	0.0	0.9328354730703406	29168.0	487.72028243695405	250290.0	577.0998252801627
853	Jan14_100x_M1BP_rep1_3R2_B-C-A_Position019_18_cmle.ics	5	1	0	1	1	1	1	9.313799999999999	1.0	0.24941936650432053	1.0898186774671004	0.0	0.9247285376755877	28480.0	473.2578654444521	225709.0	520.4228074000569
854	Jan14_100x_M1BP_rep1_3R2_B-C-A_Position019_18_cmle.ics	6	1	0	1	1	1	1	9.313799999999999	1.0	0.2666402271454943	1.0688838514635621	0.0	0.9182852917666541	27916.0	468.12003366568723	226473.0	522.18438104069
855	Jan14_100x_M1BP_rep1_3R2_B-C-A_Position019_18_cmle.ics	7	1	0	1	1	1	1	9.097199999999999	1.0	0.2886859172122553	1.2725468512756692	0.0	0.9444491095849885	15774.0	274.62004559894325	100092.0	230.78459272021271
856	Jan14_100x_M1BP_rep1_3R2_B-C-A_Position019_18_cmle.ics	8	1	0	1	2	2	1	9.313799999999999	2.0	0.2877244637874813	1.0899390419849493	0.0	0.9208826543458436	28948.0	485.0272857665988	248422.0	572.7927316143217
857	Jan14_100x_M1BP_rep1_3R2_B-C-A_Position019_18_cmle.ics	9	1	0	1	3	1	2	9.313799999999999	1.0	0.3038712457696737	1.1190092609064983	0.0	0.9310319944677753	29660.0	494.92370345484176	264774.0	610.495941263054
858	Jan14_100x_M1BP_rep1_3R2_B-C-A_Position019_18_cmle.ics	10	1	0	1	1	1	1	9.313799999999999	1.0	0.27727460002519577	1.1460499349741655	0.0	0.9259879356435288	24298.0	412.23943403191987	187536.0	432.4063799342386
859	Jan14_100x_M1BP_rep1_3R2_B-C-A_Position019_18_cmle.ics	11	1	0	1	2	2	2	9.313799999999999	2.0	0.2962810839697232	1.1512728671110617	0.0	0.9407424967415032	24966.0	424.71015048187485	201906.0	465.5396433058314
860	Jan14_100x_M1BP_rep1_3R2_B-C-A_Position019_18_cmle.ics	12	1	0	1	1	1	1	9.313799999999999	1.0	0.2729442176261442	1.0657468807058996	0.0	0.9152057355546452	28786.0	479.0196220200902	239929.0	553.2102120725723
861	Jan14_100x_M1BP_rep1_3R2_B-C-A_Position019_18_cmle.ics	13	1	0	1	1	1	2	9.313799999999999	1.0	0.2769183863468439	1.104041381005318	0.0	0.926511007864292	31822.0	535.4923063641719	280893.0	647.6619170658864
862	Jan14_100x_M1BP_rep1_3R2_B-C-A_Position019_18_cmle.ics	14	1	0	1	1	1	1	9.313799999999999	1.0	0.304095882914893	1.5083454641286964	0.0	0.9424879425612681	16098.0	283.6629064891679	105910.0	244.1992987950858
863	Jan14_100x_M1BP_rep1_3R2_B-C-A_Position019_18_cmle.ics	15	1	0	1	3	2	2	9.313799999999999	2.0	0.256952296062563	1.3104245755144175	0.0	0.9130997024771457	45270.0	722.3683676826168	459109.0	1058.5789431641306
864	Jan14_100x_M1BP_rep1_3R2_B-C-A_Position019_18_cmle.ics	16	1	0	1	1	1	1	8.014199999999999	1.0	0.30635441986871825	1.3476895377287659	0.0	0.9501430211896281	13346.0	233.18589190391788	80244.0	185.02056965832188
865	Jan14_100x_M1BP_rep1_3R2_B-C-A_Position019_18_cmle.ics	17	1	0	1	3	3	2	9.313799999999999	3.0	0.3117805042381815	1.0917960492668999	0.0	0.9343243370269814	27884.0	469.6752162126592	244473.0	563.6874249299502
866	Jan14_100x_M1BP_rep1_3R2_B-C-A_Position019_18_cmle.ics	18	1	0	1	1	1	1	9.313799999999999	1.0	0.2891144926485312	1.1479307048414242	0.0	0.9335348075160692	25096.0	424.3620226672438	201009.0	463.47140828534987
867	Jan14_100x_M1BP_rep1_3R2_B-C-A_Position019_18_cmle.ics	19	1	0	1	1	1	1	9.313799999999999	1.0	0.3067343360673738	1.3515663531579987	0.0	0.9524921896846404	16744.0	296.55477811284976	112835.0	260.16644206914845
868	Jan14_100x_M1BP_rep1_3R2_B-C-A_Position019_18_cmle.ics	20	1	0	1	1	1	2	9.313799999999999	1.0	0.30995136236880705	1.45330123614227	0.0	0.9541244046867606	16942.0	297.9369415427593	115443.0	266.17977198377014
869	Jan14_100x_M1BP_rep1_3R2_B-C-A_Position019_18_cmle.ics	21	1	0	1	1	1	1	9.313799999999999	1.0	0.2723402651157724	1.026304817551743	0.0	0.9313589363724079	28522.0	481.5925277281457	236374.0	545.0133609044435
870	Jan14_100x_M1BP_rep1_3R2_B-C-A_Position019_18_cmle.ics	22	1	0	1	2	1	1	9.313799999999999	1.0	0.2940511962411214	1.0931781158699496	0.0	0.9244759305394773	28002.0	471.23560406872383	238929.0	550.904487412058
871	Jan14_100x_M1BP_rep1_3R2_B-C-A_Position019_18_cmle.ics	23	1	0	1	1	1	1	9.313799999999999	1.0	0.2959843280241107	1.1680905357330544	0.0	0.9355196127047533	24482.0	415.5322282182983	195965.0	451.84133309771494
872	Jan14_100x_M1BP_rep1_3R2_B-C-A_Position019_18_cmle.ics	24	1	0	1	1	1	1	9.313799999999999	1.0	0.28880005450530016	1.2063184812479932	0.0	0.9168846770632488	27050.0	451.78619740874757	224814.0	518.3591838288964
873	Jan14_100x_M1BP_rep1_3R2_B-C-A_Position019_18_cmle.ics	25	1	0	1	1	1	2	9.313799999999999	1.0	0.2856782101991361	1.0275081236880563	0.0	0.9389550814011495	30656.0	510.44130692035907	269765.0	622.0038130436817
874	Jan14_100x_M1BP_rep1_3R2_B-C-A_Position019_18_cmle.ics	26	1	0	1	1	1	1	9.313799999999999	1.0	0.30095386189888435	1.489178708482425	0.0	0.9607678090470244	14700.0	260.1445456809665	91939.0	211.98601956303838
875	Jan14_100x_M1BP_rep1_3R2_B-C-A_Position019_18_cmle.ics	27	1	0	1	3	2	1	9.313799999999999	2.0	0.28245833753313176	1.1002610170471097	0.0	0.9283479893662576	28244.0	470.04346873692424	237214.0	546.9501696192758
876	Jan14_100x_M1BP_rep1_3R2_B-C-A_Position019_18_cmle.ics	28	1	0	1	2	2	2	9.313799999999999	2.0	0.28137751735601485	1.2581759595264022	0.0	0.9190077478511861	26824.0	449.684677216731	219131.0	505.2557505831928
877	Jan14_100x_M1BP_rep1_3R2_B-C-A_Position019_18_cmle.ics	29	1	0	1	1	1	1	9.313799999999999	1.0	0.30543284053407294	1.1903909788397793	0.0	0.9323225230427761	24020.0	411.1759265212277	193460.0	446.0654928231263
878	Jan14_100x_M1BP_rep1_3R2_B-C-A_Position019_18_cmle.ics	30	1	0	1	2	1	1	9.313799999999999	1.0	0.3035276090706413	1.1079509214199261	0.0	0.9322744615493653	30398.0	504.62878828618443	274562.0	633.0643742401694
879	Jan14_100x_M1BP_rep1_3R2_B-C-A_Position019_18_cmle.ics	31	1	0	1	1	1	1	9.313799999999999	1.0	0.28023375283252044	1.1525752096319666	0.0	0.9170946757853334	29382.0	489.9515193877705	250701.0	578.0474781156342
880	Jan14_100x_M1BP_rep1_3R2_B-C-A_Position019_18_cmle.ics	32	1	0	1	1	1	1	9.313799999999999	1.0	0.2882027258898327	1.090501532042806	0.0	0.9312450861192029	26660.0	451.590102664101	219742.0	506.6645483507672
881	Jan14_100x_M1BP_rep1_3R2_B-C-A_Position019_18_cmle.ics	33	1	0	1	1	1	1	9.313799999999999	1.0	0.28264735249242656	1.3867240753571082	0.0	0.9528368359213926	17158.0	299.93201091942996	112356.0	259.06199995676195
882	Jan14_100x_M1BP_rep1_3R2_B-C-A_Position019_18_cmle.ics	34	1	0	1	1	1	1	9.313799999999999	1.0	0.29567254405493243	1.1368241774620753	0.0	0.9183581219976847	29888.0	495.6890093771609	264195.0	609.1609266846161
883	Jan14_100x_M1BP_rep1_3R2_B-C-A_Position019_18_cmle.ics	35	1	0	1	1	1	1	9.313799999999999	1.0	0.29805705238152785	1.1810787951985702	0.0	0.9254156698701123	28774.0	479.78128049762546	250567.0	577.7385110111252
884	Jan14_100x_M1BP_rep1_3R2_B-C-A_Position019_18_cmle.ics	36	1	0	1	2	1	2	9.313799999999999	1.0	0.299279196830364	1.206372094105204	0.0	0.9319171694677951	27402.0	461.8994937937423	233338.0	538.0131808351216
885	Jan14_100x_M1BP_rep1_3R2_B-C-A_Position019_18_cmle.ics	37	1	0	1	1	1	1	8.4474	1.0	0.3012530485406831	1.4566273068063904	0.0	0.9490052384683824	13744.0	241.26109516473554	83159.0	191.74175704372146
886	Jan14_100x_M1BP_rep1_3R2_B-C-A_Position019_18_cmle.ics	38	1	0	1	1	1	1	9.313799999999999	1.0	0.3093040207804953	1.605451185133313	0.0	0.941078680622627	14572.0	258.99262248403323	91991.0	212.10591724538514
887	Jan14_100x_M1BP_rep1_3R2_B-C-A_Position019_18_cmle.ics	39	1	0	1	1	1	2	9.313799999999999	1.0	0.27468908022837435	1.2394232191128114	0.0	0.9090314979012023	28016.0	468.5057896028163	231102.0	532.8575804942113
888	Jan14_100x_M1BP_rep1_3R2_B-C-A_Position019_18_cmle.ics	40	1	0	1	1	2	2	9.313799999999999	2.0	0.2797232397279657	1.189932859763252	0.0	0.9182073684347012	29394.0	486.52166254244366	250626.0	577.8745487660956
889	Jan14_100x_M1BP_rep1_3R2_B-C-A_Position019_18_cmle.ics	41	1	0	1	2	1	2	9.313799999999999	1.0	0.29519908574744597	1.106568124179686	0.0	0.9273505031430502	28334.0	477.32094326201326	243665.0	561.8243994042545
890	Jan14_100x_M1BP_rep1_3R2_B-C-A_Position019_18_cmle.ics	42	1	0	1	1	1	1	9.313799999999999	1.0	0.2553273451676443	1.1785166788495498	0.0	0.9014456631678657	29462.0	486.66039686579967	240279.0	554.0172157037525
891	Jan14_100x_M1BP_rep1_3R2_B-C-A_Position019_18_cmle.ics	43	1	0	1	1	1	2	9.313799999999999	1.0	0.31070295155729044	1.2332156101464713	0.0	0.9325095849500747	26858.0	453.93188129646455	230705.0	531.9422078039871
892	Jan14_100x_M1BP_rep1_3R2_B-C-A_Position019_18_cmle.ics	44	1	0	1	1	1	1	9.313799999999999	1.0	0.3365517032801429	1.4713569400172264	0.0	0.9555050587820302	17696.0	312.7742604328279	128414.0	296.0873265553031
893	Jan14_100x_M1BP_rep1_3R2_B-C-A_Position019_18_cmle.ics	45	1	0	1	1	1	1	9.313799999999999	1.0	0.29138300592170896	1.1198092109955733	0.0	0.9145688524296118	28760.0	483.7281679032082	247565.0	570.8167255802608
894	Jan14_100x_M1BP_rep1_3R2_B-C-A_Position019_18_cmle.ics	46	1	0	1	1	1	1	9.313799999999999	1.0	0.2712138740185594	1.129306466206206	0.0	0.9233228789072521	24466.0	413.41927125997296	187402.0	432.0974128297297
895	Jan14_100x_M1BP_rep1_3R2_B-C-A_Position019_18_cmle.ics	48	1	0	1	2	4	3	9.313799999999999	4.0	0.26576215119118524	1.211800434013654	0.0	0.9240156824560354	49976.0	790.2287052568114	541580.0	1248.734361641418
896	Jan14_100x_M1BP_rep1_3R2_B-C-A_Position019_18_cmle.ics	49	1	0	1	1	1	1	9.313799999999999	1.0	0.32685073981929336	1.6342438378414434	0.0	0.9419934117174492	16824.0	299.5362622801379	117312.0	270.4891713742716
897	Jan14_100x_M1BP_rep1_3R2_B-C-A_Position019_18_cmle.ics	51	1	0	1	2	2	1	9.313799999999999	2.0	0.3020822944230627	1.0436681670569556	0.0	0.9403536393226855	29034.0	491.9813169794904	255680.0	589.5276812003356
898	Jan14_100x_M1BP_rep1_3R2_B-C-A_Position019_18_cmle.ics	52	1	0	1	1	1	1	9.313799999999999	1.0	0.2935387056819995	1.1351671219353	0.0	0.9191971623895311	28454.0	479.3941315067928	244524.0	563.8050168876364
899	Jan14_100x_M1BP_rep1_3R2_B-C-A_Position019_18_cmle.ics	53	1	0	1	1	1	1	8.4474	1.0	0.3002599526311594	1.2722712921261101	0.0	0.9517362348615789	15232.0	264.7310876110011	96863.0	223.33940779141153
900	Jan14_100x_M1BP_rep1_3R2_B-C-A_Position019_18_cmle.ics	55	1	0	1	1	1	1	9.313799999999999	1.0	0.3220824402508646	1.5394186780161379	0.0	0.9392540171575469	17452.0	307.6256884146357	123034.0	283.6825278817353
901	Jan14_100x_M1BP_rep1_3R2_B-C-A_Position019_18_cmle.ics	56	1	0	1	1	1	1	9.313799999999999	1.0	0.29213921340290855	1.1724878218520294	0.0	0.9203108135738692	26838.0	451.05078129793327	223457.0	515.2303154645783
902	Jan14_100x_M1BP_rep1_3R2_B-C-A_Position019_18_cmle.ics	57	1	0	1	1	1	1	9.313799999999999	1.0	0.2921132602992462	1.0809646339572916	0.0	0.9406964919330322	26018.0	443.84315561376417	213285.0	491.7764842178253
903	Jan14_100x_M1BP_rep1_3R2_B-C-A_Position019_18_cmle.ics	58	1	0	1	1	1	1	9.313799999999999	1.0	0.27668468540298236	1.0776328078910689	0.0	0.9323308907131878	26658.0	452.1071332243599	215282.0	496.3810163648727
904	Jan14_100x_M1BP_rep1_3R2_B-C-A_Position019_18_cmle.ics	59	1	0	1	3	2	3	9.313799999999999	2.0	0.26213367086016076	1.14807667127638	0.0	0.9255070110412877	44618.0	712.3148764259306	453733.0	1046.183367389205
905	Jan14_100x_M1BP_rep1_3R2_B-C-A_Position019_18_cmle.ics	60	1	0	1	1	2	1	8.664	2.0	0.3009462096694949	1.2414461160073655	0.0	0.9626124896424111	16036.0	279.6091503521383	104752.0	241.52926963821008
906	Jan14_100x_M1BP_rep1_3R2_B-C-A_Position020_19_cmle.ics	1	1	0	1	1	1	1	9.5304	1.0	0.28484369890951605	1.1015650819052927	0.0	0.9233930839983029	33068.0	546.9304685473865	301779.0	695.8192823253914
907	Jan14_100x_M1BP_rep1_3R2_B-C-A_Position020_19_cmle.ics	2	1	0	1	2	2	2	9.5304	2.0	0.26401693336790216	1.115041124657002	0.0	0.9151416439280387	28626.0	485.9529457966216	234008.0	539.5580163576664
908	Jan14_100x_M1BP_rep1_3R2_B-C-A_Position020_19_cmle.ics	4	1	0	1	2	1	1	9.5304	1.0	0.2709898176032799	1.3729773232678377	0.0	0.913749812059839	24774.0	417.9852450590012	190873.0	440.10058312637534
909	Jan14_100x_M1BP_rep1_3R2_B-C-A_Position020_19_cmle.ics	5	1	0	1	2	2	1	9.097199999999999	2.0	0.28107676725462793	1.17770328387769	0.0	0.9430089484193322	16864.0	292.49579116144986	109176.0	251.72979553632604
910	Jan14_100x_M1BP_rep1_3R2_B-C-A_Position020_19_cmle.ics	6	1	0	1	3	3	3	9.5304	3.0	0.25103765972750697	1.0898412893946803	0.0	0.9230512741492487	55566.0	876.0188054859605	617102.0	1422.8672994527906
911	Jan14_100x_M1BP_rep1_3R2_B-C-A_Position020_19_cmle.ics	8	1	0	1	1	1	1	9.313799999999999	1.0	0.29347222122012917	1.223165471583482	0.0	0.940642185652184	18628.0	320.8464617651827	129511.0	298.6167065078875
912	Jan14_100x_M1BP_rep1_3R2_B-C-A_Position020_19_cmle.ics	9	1	0	1	2	1	1	9.5304	1.0	0.25793032993492054	1.0854549500436153	0.0	0.9226072950294929	24810.0	416.027943110242	186623.0	430.30125331918896
913	Jan14_100x_M1BP_rep1_3R2_B-C-A_Position020_19_cmle.ics	10	1	0	1	2	2	2	9.5304	2.0	0.29642442446269235	1.0912581265783672	0.0	0.9323079329974588	29626.0	498.11936850641194	261060.0	601.9324798739034
914	Jan14_100x_M1BP_rep1_3R2_B-C-A_Position020_19_cmle.ics	11	1	0	1	1	1	1	9.5304	1.0	0.25512155443973866	1.1287503235955914	0.0	0.917239579875334	27694.0	464.8206156112746	218890.0	504.7000709400088
915	Jan14_100x_M1BP_rep1_3R2_B-C-A_Position020_19_cmle.ics	12	1	0	1	1	1	1	9.5304	1.0	0.29588876772109257	1.2281893559156096	0.0	0.922459263171441	27424.0	458.92716649636094	232292.0	535.6013928402236
916	Jan14_100x_M1BP_rep1_3R2_B-C-A_Position020_19_cmle.ics	13	1	0	1	2	2	2	9.5304	2.0	0.2529531040848007	1.159586084319407	0.0	0.9298652857462119	48358.0	778.3413600685633	502917.0	1159.5881290919476
917	Jan14_100x_M1BP_rep1_3R2_B-C-A_Position020_19_cmle.ics	14	1	0	1	1	1	1	9.5304	1.0	0.303488758679943	1.4246391559262923	0.0	0.9255177818738578	19570.0	339.2532076561757	141818.0	326.99325990483885
918	Jan14_100x_M1BP_rep1_3R2_B-C-A_Position020_19_cmle.ics	15	1	0	1	3	2	2	9.5304	2.0	0.2888630428325974	1.1008722044450363	0.0	0.9200223653117968	30590.0	510.23024176465253	270389.0	623.4425852318427
919	Jan14_100x_M1BP_rep1_3R2_B-C-A_Position020_19_cmle.ics	17	1	0	1	1	1	1	9.5304	1.0	0.2494016670900241	1.1064088428313967	0.0	0.9262128443873247	30300.0	506.44101065429123	247678.0	571.077272466899
920	Jan14_100x_M1BP_rep1_3R2_B-C-A_Position020_19_cmle.ics	18	1	0	1	2	1	1	9.5304	1.0	0.26346714519568426	1.2272571432585972	0.0	0.9159930890166756	48754.0	781.6674129005561	519580.0	1198.0084191101
921	Jan14_100x_M1BP_rep1_3R2_B-C-A_Position020_19_cmle.ics	19	1	0	1	1	1	1	8.664	1.0	0.292758105104264	1.4797678420133118	0.0	0.9337299104021546	13160.0	232.96130040141028	76809.0	177.10040544945468
922	Jan14_100x_M1BP_rep1_3R2_B-C-A_Position020_19_cmle.ics	20	1	0	1	1	1	1	8.8806	1.0	0.3020027040559482	1.2267327091402986	0.0	0.9418888514549791	18310.0	313.45902828528534	128030.0	295.20192828566553
923	Jan14_100x_M1BP_rep1_3R2_B-C-A_Position020_19_cmle.ics	21	1	0	1	1	1	1	9.5304	1.0	0.28719009117695576	1.486832961360655	0.0	0.9267831426831171	17902.0	310.4499342028493	120701.0	278.30327224875515
924	Jan14_100x_M1BP_rep1_3R2_B-C-A_Position020_19_cmle.ics	22	1	0	1	1	1	1	9.5304	1.0	0.25700973145819844	1.0936065778476518	0.0	0.9222064893115666	28168.0	465.7002499653532	225363.0	519.6250266675189
925	Jan14_100x_M1BP_rep1_3R2_B-C-A_Position020_19_cmle.ics	23	1	0	1	1	1	1	9.5304	1.0	0.2764103383283508	1.1754628144968782	0.0	0.9234352853536636	29288.0	488.6934239862281	247791.0	571.337819353537
926	Jan14_100x_M1BP_rep1_3R2_B-C-A_Position020_19_cmle.ics	24	1	0	1	1	1	1	9.5304	1.0	0.24978682925382814	1.0625840402773243	0.0	0.9190836523581468	26604.0	444.51072416933084	203929.0	470.20412429405206
927	Jan14_100x_M1BP_rep1_3R2_B-C-A_Position020_19_cmle.ics	25	1	0	1	1	1	1	9.5304	1.0	0.2843207147768554	1.262202812476	0.0	0.9198075726473978	27826.0	467.20878682519844	232731.0	536.6136059661893
928	Jan14_100x_M1BP_rep1_3R2_B-C-A_Position020_19_cmle.ics	26	1	0	1	2	4	3	9.5304	4.0	0.2244825258064678	1.0963757912790484	0.0	0.9356610858630131	58634.0	913.8738808782485	632542.0	1458.4676882111337
929	Jan14_100x_M1BP_rep1_3R2_B-C-A_Position020_19_cmle.ics	27	1	0	1	2	1	1	9.5304	1.0	0.30629656584475706	1.1017420288616655	0.0	0.9396625572083351	34540.0	573.0621747988405	334063.0	770.2572972654401
930	Jan14_100x_M1BP_rep1_3R2_B-C-A_Position020_19_cmle.ics	28	1	0	1	1	2	1	9.5304	2.0	0.276515752592385	1.3723899768453076	0.0	0.9220417521474161	16924.0	295.73247867483764	108865.0	251.01271516690605
931	Jan14_100x_M1BP_rep1_3R2_B-C-A_Position020_19_cmle.ics	29	1	0	1	1	1	1	9.5304	1.0	0.25640562403106937	1.0287418572554212	0.0	0.9256511994712519	27984.0	467.065100298229	222896.0	513.9368039300298
932	Jan14_100x_M1BP_rep1_3R2_B-C-A_Position020_19_cmle.ics	30	1	0	1	1	2	2	9.5304	2.0	0.2771256026418247	1.2036534404268515	0.0	0.9260831164418415	46658.0	748.7527442782302	498886.0	1150.293752985414
933	Jan14_100x_M1BP_rep1_3R2_B-C-A_Position020_19_cmle.ics	31	1	0	1	1	2	1	9.5304	2.0	0.25638074732877575	1.0856835977704493	0.0	0.9253228100960124	44066.0	706.4621966673758	440425.0	1015.4987836070783
934	Jan14_100x_M1BP_rep1_3R2_B-C-A_Position020_19_cmle.ics	32	1	0	1	2	1	1	9.5304	1.0	0.2659896315479218	1.1063956170295592	0.0	0.9029628848807852	31554.0	522.8794357462344	271824.0	626.751300119681
935	Jan14_100x_M1BP_rep1_3R2_B-C-A_Position020_19_cmle.ics	33	1	0	1	1	2	1	9.5304	2.0	0.27506923369827385	1.1561626968158287	0.0	0.9277505365604337	28032.0	471.27409352869137	231460.0	533.6830299226755
936	Jan14_100x_M1BP_rep1_3R2_B-C-A_Position020_19_cmle.ics	34	1	0	1	1	1	1	9.5304	1.0	0.28508167285462466	1.413241347051429	0.0	0.9311618607973801	18252.0	316.28218513579117	123801.0	285.4510186963499
937	Jan14_100x_M1BP_rep1_3R2_B-C-A_Position020_19_cmle.ics	35	1	0	1	2	1	2	9.5304	1.0	0.28095560767861255	1.0982234415090824	0.0	0.906027835773941	31764.0	526.4021915548519	282160.0	650.5832702107583
938	Jan14_100x_M1BP_rep1_3R2_B-C-A_Position020_19_cmle.ics	36	1	0	1	1	1	2	9.5304	1.0	0.2669494377476848	1.1002658766968818	0.0	0.9241681334538854	52188.0	828.4507166354518	579221.0	1335.5241435878424
939	Jan14_100x_M1BP_rep1_3R2_B-C-A_Position020_19_cmle.ics	37	1	0	1	2	1	1	9.5304	1.0	0.2919734481344225	1.042979391107324	0.0	0.9328750839447918	31876.0	531.4329014966542	289162.0	666.7279542836806
940	Jan14_100x_M1BP_rep1_3R2_B-C-A_Position020_19_cmle.ics	38	1	0	1	1	1	1	9.097199999999999	1.0	0.29486193288740453	1.4308359971549491	0.0	0.9319351158658927	15940.0	276.4807501291374	102758.0	236.9316546651443
941	Jan14_100x_M1BP_rep1_3R2_B-C-A_Position020_19_cmle.ics	39	1	0	1	1	1	1	9.313799999999999	1.0	0.2729817703445446	1.0254787017396678	0.0	0.9382375569860917	26088.0	427.9939898933449	207015.0	477.3195905963997
942	Jan14_100x_M1BP_rep1_3R2_B-C-A_Position020_19_cmle.ics	40	1	0	1	1	1	1	9.5304	1.0	0.29074337601068645	1.116192345981494	0.0	0.9298137542927525	30832.0	512.3850570170497	274493.0	632.9052792385941
943	Jan14_100x_M1BP_rep1_3R2_B-C-A_Position020_19_cmle.ics	41	1	0	1	1	1	1	9.5304	1.0	0.2697249696464737	1.1928217631209002	0.0	0.921083045026124	29110.0	485.1836373029803	242548.0	559.2489049584598
944	Jan14_100x_M1BP_rep1_3R2_B-C-A_Position020_19_cmle.ics	42	1	0	1	1	1	2	8.8806	1.0	0.24674165363248876	1.0790015234708905	0.0	0.9301469456476522	26238.0	428.7013526676713	198514.0	457.7186252573663
945	Jan14_100x_M1BP_rep1_3R2_B-C-A_Position020_19_cmle.ics	43	1	0	1	1	1	1	9.5304	1.0	0.2791703334236974	1.1026854396365355	0.0	0.9274614157221662	30082.0	503.6756831516315	259220.0	597.6899464985568
946	Jan14_100x_M1BP_rep1_3R2_B-C-A_Position020_19_cmle.ics	44	1	0	1	2	1	2	6.7146	1.0	0.27213576488459407	1.0116009929372767	0.0	0.9439080645099215	13962.0	232.44082449136874	80926.0	186.5930738767927
947	Jan14_100x_M1BP_rep1_3R2_B-C-A_Position021_20_cmle.ics	1	1	0	1	2	3	2	9.5304	3.0	0.33940555600582795	1.3858022333148223	0.0	0.9533231636443477	22188.0	389.45063850900175	181055.0	417.4629784094444
948	Jan14_100x_M1BP_rep1_3R2_B-C-A_Position021_20_cmle.ics	2	1	0	1	1	1	1	9.5304	1.0	0.2996557024837367	1.1905785189774152	0.0	0.924187275489402	27002.0	457.17335620287304	228391.0	526.6067609395567
949	Jan14_100x_M1BP_rep1_3R2_B-C-A_Position021_20_cmle.ics	3	1	0	1	3	3	3	9.5304	3.0	0.26728802843885846	1.0429960760127353	0.0	0.9290281794045889	49042.0	780.3798200983514	527978.0	1217.3718948091005
950	Jan14_100x_M1BP_rep1_3R2_B-C-A_Position021_20_cmle.ics	4	1	0	1	1	1	1	9.5304	1.0	0.29322872358763236	1.0863089057492379	0.0	0.920406366626827	34524.0	571.55775431034	326632.0	753.1234573131571
951	Jan14_100x_M1BP_rep1_3R2_B-C-A_Position021_20_cmle.ics	5	1	0	1	2	2	1	9.5304	2.0	0.30201171911787883	1.0190179162090316	0.0	0.9338076461750682	32640.0	544.6212775390483	304727.0	702.616558624588
952	Jan14_100x_M1BP_rep1_3R2_B-C-A_Position021_20_cmle.ics	6	1	0	1	1	1	1	9.5304	1.0	0.29962930804468124	1.012658919281953	0.0	0.9239228451702536	31760.0	532.4683811761013	291331.0	671.7290710723364
953	Jan14_100x_M1BP_rep1_3R2_B-C-A_Position021_20_cmle.ics	7	1	0	1	1	1	1	9.5304	1.0	0.3154577322801746	1.0922806252192812	0.0	0.9498467271147844	30766.0	516.7848258829762	285004.0	657.1407511452614
954	Jan14_100x_M1BP_rep1_3R2_B-C-A_Position021_20_cmle.ics	8	1	0	1	1	1	1	9.5304	1.0	0.31355009300600667	1.0770976875524747	0.0	0.9353580581549391	32466.0	542.3711441216492	308014.0	710.195475583699
955	Jan14_100x_M1BP_rep1_3R2_B-C-A_Position021_20_cmle.ics	10	1	0	1	1	1	1	9.5304	1.0	0.3156350854580615	1.0136163972901042	0.0	0.9384444264239876	32486.0	545.9544015853841	309322.0	713.2113634396519
956	Jan14_100x_M1BP_rep1_3R2_B-C-A_Position021_20_cmle.ics	11	1	0	1	1	1	1	9.5304	1.0	0.2689404836629785	1.1132927160883659	0.0	0.9187770929711478	26848.0	456.23617111167675	214521.0	494.62635989822115
957	Jan14_100x_M1BP_rep1_3R2_B-C-A_Position021_20_cmle.ics	12	1	0	1	2	2	3	9.5304	2.0	0.3195740838435684	1.1014550438043673	0.0	0.9333480325849082	31180.0	520.3961111779314	292667.0	674.8095192187837
958	Jan14_100x_M1BP_rep1_3R2_B-C-A_Position021_20_cmle.ics	13	1	0	1	1	2	2	9.5304	2.0	0.31174402008992175	1.1317929839991825	0.0	0.9342984323902596	26860.0	457.51076928328547	231117.0	532.892166364119
959	Jan14_100x_M1BP_rep1_3R2_B-C-A_Position021_20_cmle.ics	14	1	0	1	1	2	1	9.5304	2.0	0.3114005913547462	1.0280155811104856	0.0	0.9349971015993164	33420.0	559.2906688210744	320585.0	739.1807402910263
960	Jan14_100x_M1BP_rep1_3R2_B-C-A_Position021_20_cmle.ics	16	1	0	1	1	1	1	9.5304	1.0	0.2939822367638699	1.4279835328827097	0.0	0.962430465863793	16020.0	282.83259012942995	103378.0	238.36120395466324
961	Jan14_100x_M1BP_rep1_3R2_B-C-A_Position021_20_cmle.ics	17	1	0	1	2	1	1	9.5304	1.0	0.29686208570960826	1.0430873660075066	0.0	0.9498991284834963	31478.0	528.6706897226428	286129.0	659.7346913883401
962	Jan14_100x_M1BP_rep1_3R2_B-C-A_Position021_20_cmle.ics	18	1	0	1	1	2	1	9.5304	2.0	0.2944791777482212	1.0986433599717909	0.0	0.9234727652183689	30538.0	512.7193798740983	272309.0	627.8695765800304
963	Jan14_100x_M1BP_rep1_3R2_B-C-A_Position021_20_cmle.ics	19	1	0	1	2	1	2	9.5304	1.0	0.2901116716330023	1.0549094189591353	0.0	0.9204877061934373	32704.0	544.249326559457	299542.0	690.6613762598206
964	Jan14_100x_M1BP_rep1_3R2_B-C-A_Position021_20_cmle.ics	20	1	0	1	1	2	2	9.5304	2.0	0.2972088182487617	1.1999087922250957	0.0	0.9194189803190356	29316.0	494.5619354932455	257313.0	593.2929295709557
965	Jan14_100x_M1BP_rep1_3R2_B-C-A_Position021_20_cmle.ics	21	1	0	1	4	1	3	9.5304	1.0	0.2636904230707241	1.0502239635692525	0.0	0.9474430415960851	28394.0	477.09365394704525	231026.0	532.6823454200123
966	Jan14_100x_M1BP_rep1_3R2_B-C-A_Position021_20_cmle.ics	23	1	0	1	2	2	1	9.5304	2.0	0.31669331780367665	1.4876615556575368	0.0	0.9502364464249226	17418.0	311.68734767329795	121644.0	280.4775706036202
967	Jan14_100x_M1BP_rep1_3R2_B-C-A_Position021_20_cmle.ics	24	1	0	1	2	2	2	9.5304	2.0	0.25767434332470246	1.1153172317532523	0.0	0.8943863904005364	30450.0	505.6972480004513	253624.0	584.7871112983178
968	Jan14_100x_M1BP_rep1_3R2_B-C-A_Position021_20_cmle.ics	25	1	0	1	1	2	1	9.5304	2.0	0.30252830765864536	1.0533315493702757	0.0	0.9407968930359178	29040.0	494.2920913573869	255948.0	590.1456154093535
969	Jan14_100x_M1BP_rep1_3R2_B-C-A_Position021_20_cmle.ics	26	1	0	1	1	1	1	9.5304	1.0	0.2982952650491339	1.027106333949627	0.0	0.9500701019027391	32394.0	544.2260861212682	299429.0	690.4008293731824
970	Jan14_100x_M1BP_rep1_3R2_B-C-A_Position021_20_cmle.ics	29	1	0	1	1	2	1	9.5304	2.0	0.2954247032929149	1.029294061131007	0.0	0.9228623430079937	34682.0	574.2226976441967	330106.0	761.1335447837844
971	Jan14_100x_M1BP_rep1_3R2_B-C-A_Position021_20_cmle.ics	30	1	0	1	1	1	1	9.5304	1.0	0.273016997900067	1.0363903673840937	0.0	0.924613662545859	47758.0	763.6922583068359	512788.0	1182.3479372158858
972	Jan14_100x_M1BP_rep1_3R2_B-C-A_Position021_20_cmle.ics	31	1	0	1	1	1	1	9.5304	1.0	0.32498116324089127	1.5774291048757436	0.0	0.948280433945608	17882.0	318.14800668023275	128182.0	295.5523984340637
973	Jan14_100x_M1BP_rep1_3R2_B-C-A_Position021_20_cmle.ics	32	1	0	1	4	3	3	9.5304	3.0	0.2692405722463968	1.0877731076806547	0.0	0.9220540617763119	52606.0	828.4299581886157	588704.0	1357.389330543501
974	Jan14_100x_M1BP_rep1_3R2_B-C-A_Position021_20_cmle.ics	34	1	0	1	2	2	2	9.5304	2.0	0.2909740099990741	1.0506133200204755	0.0	0.9140536675843652	32298.0	537.5634933232997	294418.0	678.8468430993446
975	Jan14_100x_M1BP_rep1_3R2_B-C-A_Position021_20_cmle.ics	35	1	0	1	0	0	0	5.415	0.0	0.2833750634769321	1.7875731488244948	0.0	0.9873434020835943	3752.0	67.6755657957947	11504.0	26.52505649455828
976	Jan14_100x_M1BP_rep1_3R2_B-C-A_Position021_20_cmle.ics	36	1	0	1	1	1	1	9.5304	1.0	0.28155936357837774	1.0663434710743371	0.0	0.9308089889444903	28678.0	486.67032677833924	242316.0	558.7139768372203
977	Jan14_100x_M1BP_rep1_3R2_B-C-A_Position021_20_cmle.ics	37	1	0	1	2	1	1	9.5304	1.0	0.3008458754338842	1.0504587236075957	0.0	0.930552766552467	38090.0	625.4570895250329	383409.0	884.0355863631863
978	Jan14_100x_M1BP_rep1_3R2_B-C-A_Position021_20_cmle.ics	38	1	0	1	6	1	6	9.5304	1.0	0.2374370529513862	1.2049207718531123	0.0	0.9413739771580865	49430.0	785.9144266643734	503540.0	1161.024595555448
979	Jan14_100x_M1BP_rep1_3R2_B-C-A_Position021_20_cmle.ics	39	1	0	1	1	1	1	9.5304	1.0	0.3164334270021745	1.3858630352928452	0.0	0.9640075812444012	18144.0	322.59879071012125	129275.0	298.07255548800606
980	Jan14_100x_M1BP_rep1_3R2_B-C-A_Position021_20_cmle.ics	40	1	0	1	2	1	2	9.5304	1.0	0.24062215864823644	1.3386880713229496	0.0	0.9199883448878572	49880.0	795.8304628512522	513844.0	1184.7827824573892
981	Jan14_100x_M1BP_rep1_3R2_B-C-A_Position021_20_cmle.ics	42	1	0	1	2	1	2	9.5304	1.0	0.3091436088020663	1.1038148025700483	0.0	0.9309653097758275	30188.0	505.62324550378764	274224.0	632.2850393049156
982	Jan14_100x_M1BP_rep1_3R2_B-C-A_Position021_20_cmle.ics	43	1	0	1	1	1	1	9.5304	1.0	0.30804807207252183	1.0969671864390464	0.0	0.9419620632978685	28588.0	485.8292956843845	252266.0	581.6559372093393
983	Jan14_100x_M1BP_rep1_3R2_B-C-A_Position021_20_cmle.ics	44	1	0	1	2	2	2	9.5304	2.0	0.309661364372303	1.1030620462748197	0.0	0.9261179716547363	29584.0	498.2574063029287	266258.0	613.9176366592575
984	Jan14_100x_M1BP_rep1_3R2_B-C-A_Position022_21_cmle.ics	1	1	0	1	3	2	2	9.5304	2.0	0.2662564399777535	1.0329029293568992	0.0	0.9257366985025667	25118.0	420.6875379046685	193153.0	445.3576353523483
985	Jan14_100x_M1BP_rep1_3R2_B-C-A_Position022_21_cmle.ics	2	1	0	1	1	1	2	9.5304	1.0	0.29390038385008405	1.440219561922585	0.0	0.9337167855099469	17506.0	307.54517585000804	118074.0	272.24613356558365
986	Jan14_100x_M1BP_rep1_3R2_B-C-A_Position022_21_cmle.ics	3	1	0	1	2	1	1	9.5304	1.0	0.24295151415216165	1.2822877700507054	0.0	0.9143757710296185	48432.0	771.5457954778758	494006.0	1139.0418166421034
987	Jan14_100x_M1BP_rep1_3R2_B-C-A_Position022_21_cmle.ics	4	1	0	1	2	2	2	9.5304	2.0	0.2630736736026682	1.1555781183040092	0.0	0.9182091257778501	44590.0	712.9998345942406	454118.0	1047.0710713835028
988	Jan14_100x_M1BP_rep1_3R2_B-C-A_Position022_21_cmle.ics	5	1	0	1	1	1	1	9.5304	1.0	0.26843627913551577	1.0604366305465505	0.0	0.9386224937974107	27928.0	473.9352501123772	227381.0	524.277979032437
989	Jan14_100x_M1BP_rep1_3R2_B-C-A_Position022_21_cmle.ics	6	1	0	1	1	1	1	9.5304	1.0	0.3048939994293633	1.1081331500736535	0.0	0.9226806740867795	28456.0	479.20477443029984	249235.0	574.6672857633199
990	Jan14_100x_M1BP_rep1_3R2_B-C-A_Position022_21_cmle.ics	7	1	0	1	2	2	3	9.5304	2.0	0.2687064359385503	1.0677033210614366	0.0	0.9126352134910702	31452.0	522.1213109134313	271885.0	626.8919493239723
991	Jan14_100x_M1BP_rep1_3R2_B-C-A_Position022_21_cmle.ics	8	1	0	1	1	2	1	9.5304	2.0	0.3322342075196782	1.5353159093403428	0.0	0.952016592548189	17984.0	319.5614784805868	130715.0	301.39279899914686
992	Jan14_100x_M1BP_rep1_3R2_B-C-A_Position022_21_cmle.ics	9	1	0	1	3	2	2	9.5304	2.0	0.25672379403645823	1.1600923362102356	0.0	0.9257742898352607	45378.0	724.9925671653381	460548.0	1061.8968809506107
993	Jan14_100x_M1BP_rep1_3R2_B-C-A_Position022_21_cmle.ics	10	1	0	1	1	1	1	9.5304	1.0	0.3059845719044872	1.4865354374291455	0.0	0.9651461535588431	17156.0	305.8556539618459	116882.0	269.49770977025037
994	Jan14_100x_M1BP_rep1_3R2_B-C-A_Position022_21_cmle.ics	11	1	0	1	1	1	1	9.5304	1.0	0.2726111674191552	1.0410519168179637	0.0	0.914771070179268	30802.0	516.2318388645763	265408.0	611.9577706978201
995	Jan14_100x_M1BP_rep1_3R2_B-C-A_Position022_21_cmle.ics	12	1	0	1	1	1	1	7.5809999999999995	1.0	0.21919755069525207	1.1322751951453605	0.0	0.9339196796395639	22232.0	359.3049566132509	145935.0	336.48592833217685
996	Jan14_100x_M1BP_rep1_3R2_B-C-A_Position022_21_cmle.ics	13	1	0	1	1	1	2	9.5304	1.0	0.2734453739132202	1.2150217108020567	0.0	0.9064245530675149	29820.0	495.1055753258015	253204.0	583.8187069409018
997	Jan14_100x_M1BP_rep1_3R2_B-C-A_Position022_21_cmle.ics	14	1	0	1	2	2	1	9.5304	2.0	0.25787934512037713	1.0607271361945145	0.0	0.9269126596362824	24446.0	419.75983930459586	182513.0	420.82472496447457
998	Jan14_100x_M1BP_rep1_3R2_B-C-A_Position022_21_cmle.ics	15	1	0	1	1	1	1	8.2308	1.0	0.2935701901984286	1.5305885557082939	0.0	0.9838520333656224	9900.0	177.1702053916007	50186.0	115.71509781257838
999	Jan14_100x_M1BP_rep1_3R2_B-C-A_Position022_21_cmle.ics	16	1	0	1	1	1	1	9.5304	1.0	0.2839357848898491	1.0103204154725927	0.0	0.9367743205129178	34294.0	571.0520212110454	318208.0	733.7000327729834
1000	Jan14_100x_M1BP_rep1_3R2_B-C-A_Position022_21_cmle.ics	17	1	0	1	1	1	1	8.014199999999999	1.0	0.31265824858332414	1.2912135479917157	0.0	0.9746770154162465	13602.0	236.0514642699589	83409.0	192.3181882088501
1001	Jan14_100x_M1BP_rep1_3R2_B-C-A_Position022_21_cmle.ics	18	1	0	1	1	1	1	7.5809999999999995	1.0	0.2772267881867025	1.156810266037849	0.0	0.9617543150788871	12896.0	223.5507187031345	72506.0	167.178872235261
1002	Jan14_100x_M1BP_rep1_3R2_B-C-A_Position022_21_cmle.ics	20	1	0	1	2	2	2	9.5304	2.0	0.2678600458019539	1.1438319829003794	0.0	0.9310860217678519	43448.0	701.0069882230096	440740.0	1016.2250868751406
1003	Jan14_100x_M1BP_rep1_3R2_B-C-A_Position022_21_cmle.ics	21	1	0	1	2	1	1	9.5304	1.0	0.3017434595965137	1.087799907074225	0.0	0.9411312229327327	30706.0	513.8758118533374	277925.0	640.8185262734796
1004	Jan14_100x_M1BP_rep1_3R2_B-C-A_Position022_21_cmle.ics	22	1	0	1	1	1	1	9.5304	1.0	0.3149213029715281	1.145700643343037	0.0	0.9468987208267317	29286.0	493.58723607969233	264463.0	609.778860893634
1005	Jan14_100x_M1BP_rep1_3R2_B-C-A_Position022_21_cmle.ics	23	1	0	1	1	1	1	9.5304	1.0	0.31502162470584943	1.5298417948437515	0.0	0.935616098623686	18582.0	326.2783159712052	133685.0	308.24080124087476
1006	Jan14_100x_M1BP_rep1_3R2_B-C-A_Position022_21_cmle.ics	24	1	0	1	1	1	2	9.5304	1.0	0.248094305315427	1.0852178665351413	0.0	0.9332648892577993	61192.0	945.176512743358	708964.0	1634.6757782169695
1007	Jan14_100x_M1BP_rep1_3R2_B-C-A_Position022_21_cmle.ics	25	1	0	1	3	2	1	9.5304	2.0	0.2995857634685318	1.429034884803194	0.0	0.9587553007397871	17352.0	308.8548946475053	117641.0	271.2477547875809
1008	Jan14_100x_M1BP_rep1_3R2_B-C-A_Position022_21_cmle.ics	27	1	0	1	1	1	1	9.313799999999999	1.0	0.25325962601168905	1.0715681873277267	0.0	0.9473415848676715	18294.0	321.45713882606935	117090.0	269.9773004996374
1009	Jan14_100x_M1BP_rep1_3R2_B-C-A_Position022_21_cmle.ics	28	1	0	1	1	1	2	9.5304	1.0	0.33333983680186663	1.7171809060830672	0.0	0.9408282358537011	16394.0	294.23331450597925	113958.0	262.7557708629061
1010	Jan14_100x_M1BP_rep1_3R2_B-C-A_Position022_21_cmle.ics	29	1	0	1	1	1	1	9.5304	1.0	0.32377117821387885	1.1578857902553854	0.0	0.9341089555137895	30068.0	506.2416608756597	278965.0	643.2164799204147
1011	Jan14_100x_M1BP_rep1_3R2_B-C-A_Position022_21_cmle.ics	30	1	0	1	3	1	1	9.5304	1.0	0.25872235452820325	1.0345935670947415	0.0	0.9093875091285001	29426.0	494.6094425177623	241428.0	556.6664933386836
1012	Jan14_100x_M1BP_rep1_3R2_B-C-A_Position022_21_cmle.ics	31	1	0	1	1	1	1	9.5304	1.0	0.285090110801751	1.1772417816441736	0.0	0.9490427837633156	25364.0	432.1066015263316	202811.0	467.6263241235969
1013	Jan14_100x_M1BP_rep1_3R2_B-C-A_Position022_21_cmle.ics	33	1	0	1	1	1	1	9.5304	1.0	0.28804785194127563	1.1298479094118985	0.0	0.9248682556737711	27374.0	463.9419563948045	228567.0	527.0125684798072
1014	Jan14_100x_M1BP_rep1_3R2_B-C-A_Position022_21_cmle.ics	34	1	0	1	1	1	1	9.5304	1.0	0.33337503173690397	1.583780058428058	0.0	0.9691615669928116	15810.0	283.03126888645795	107929.0	248.85455688466448
1015	Jan14_100x_M1BP_rep1_3R2_B-C-A_Position022_21_cmle.ics	35	1	0	1	1	1	1	9.5304	1.0	0.3134502332982885	1.093820193770957	0.0	0.9360857958322586	29408.0	493.69226833610264	265495.0	612.158368743285
1016	Jan14_100x_M1BP_rep1_3R2_B-C-A_Position022_21_cmle.ics	36	1	0	1	1	1	1	9.5304	1.0	0.26812913717891235	1.0198132227233496	0.0	0.9296163916027045	28302.0	480.72514046737695	231831.0	534.5384537717265
1017	Jan14_100x_M1BP_rep1_3R2_B-C-A_Position022_21_cmle.ics	37	1	0	1	1	1	1	9.5304	1.0	0.2845688426474379	1.166446228307124	0.0	0.9137827160828499	29574.0	493.8209844520758	255113.0	588.2203353178239
1018	Jan14_100x_M1BP_rep1_3R2_B-C-A_Position022_21_cmle.ics	38	1	0	1	1	1	1	9.5304	1.0	0.31086088121426	1.1565772380027288	0.0	0.9474023167431366	28892.0	484.829050430954	257468.0	593.6503168933353
1019	Jan14_100x_M1BP_rep1_3R2_B-C-A_Position022_21_cmle.ics	40	1	0	1	3	2	3	9.5304	2.0	0.2864708245376385	1.0655521235315175	0.0	0.9366526905263433	33240.0	557.5383908866409	305004.0	703.2552443555505
1020	Jan14_100x_M1BP_rep1_3R2_B-C-A_Position022_21_cmle.ics	41	1	0	1	1	1	1	9.5304	1.0	0.29023661178833027	1.0490269670284234	0.0	0.9424243028948495	24550.0	415.7411782882083	194862.0	449.2981187971675
1021	Jan14_100x_M1BP_rep1_3R2_B-C-A_Position022_21_cmle.ics	42	1	0	1	3	2	1	9.5304	2.0	0.2981711428178921	1.2071864158078698	0.0	0.9199920752074104	27248.0	459.90907250471327	230945.0	532.4955817225106
1022	Jan14_100x_M1BP_rep1_3R2_B-C-A_Position022_21_cmle.ics	43	1	0	1	1	1	1	9.5304	1.0	0.31177589559262275	1.3047032784399109	0.0	0.9303466906495328	24092.0	410.74870470089735	196338.0	452.7013683960869
1023	Jan14_100x_M1BP_rep1_3R2_B-C-A_Position022_21_cmle.ics	44	1	0	1	2	2	1	9.5304	2.0	0.30928059494621	1.0923333400800028	0.0	0.9368099348429689	28610.0	482.66972639628653	253062.0	583.4912940391087
1024	Jan14_100x_M1BP_rep1_3R2_B-C-A_Position022_21_cmle.ics	45	1	0	1	1	1	1	9.5304	1.0	0.332833611056718	1.1792449925790278	0.0	0.9338929192581777	27050.0	460.4695447285815	241345.0	556.4751181918608
1025	Jan14_100x_M1BP_rep1_3R2_B-C-A_Position022_21_cmle.ics	46	1	0	1	1	1	1	9.5304	1.0	0.2955986628560056	1.261844724191726	0.0	0.9474301549450009	16040.0	282.1092818065166	103856.0	239.46334034238913
1026	Jan14_100x_M1BP_rep1_3R2_B-C-A_Position022_21_cmle.ics	47	1	0	1	1	1	1	9.5304	1.0	0.3041188941596574	1.2196402347232198	0.0	0.9298755573656599	26856.0	452.99778642861304	228222.0	526.2170934719297
1027	Jan14_100x_M1BP_rep1_3R2_B-C-A_Position022_21_cmle.ics	48	1	0	1	1	1	1	9.5304	1.0	0.31905129726890735	1.4519846545513453	0.0	0.9509457188931588	17998.0	317.13593224962943	128245.0	295.6976590876762
1028	Jan14_100x_M1BP_rep1_3R2_B-C-A_Position022_21_cmle.ics	49	1	0	1	1	1	1	9.5304	1.0	0.307009006138527	1.1366956375285564	0.0	0.9308392865222267	29872.0	504.0381986505517	268996.0	620.2307107797461
1029	Jan14_100x_M1BP_rep1_3R2_B-C-A_Position022_21_cmle.ics	50	1	0	1	1	1	1	9.5304	1.0	0.32110515503884435	1.3507457927626765	0.0	0.9360808920266478	23464.0	403.33803078277083	191514.0	441.5785526337651
1030	Jan14_100x_M1BP_rep1_3R2_B-C-A_Position022_21_cmle.ics	51	1	0	1	1	1	1	9.5304	1.0	0.2944478025830594	1.113713084382538	0.0	0.9328534439772982	28358.0	476.19551553727905	243664.0	561.8220936795939
1031	Jan14_100x_M1BP_rep1_3R2_B-C-A_Position022_21_cmle.ics	52	1	0	1	1	1	1	9.5304	1.0	0.29167036652228817	1.2846044523421922	0.0	0.949859207765192	18822.0	330.2842609677591	131135.0	302.3612033565629
1032	Jan14_100x_M1BP_rep1_3R2_B-C-A_Position022_21_cmle.ics	53	1	0	1	1	1	1	9.5304	1.0	0.2981681539091877	1.0797920026158216	0.0	0.9347156384455927	29358.0	495.94523887135983	258282.0	595.5271767669942
1033	Jan14_100x_M1BP_rep1_3R2_B-C-A_Position022_21_cmle.ics	54	1	0	1	1	2	1	9.5304	2.0	0.2975781984696421	1.083132624670607	0.0	0.9189247239853898	29192.0	489.56732131493277	255841.0	589.8989028706784
1034	Jan14_100x_M1BP_rep1_3R2_B-C-A_Position022_21_cmle.ics	56	1	0	1	1	2	1	8.4474	2.0	0.30676298915011047	1.6090150494055002	0.0	0.9768472444383048	11368.0	203.1891155703474	63125.0	145.5488691949749
1035	Jan14_100x_M1BP_rep1_3R2_B-C-A_Position023_22_cmle.ics	1	1	0	1	1	2	2	8.8806	2.0	0.27028307384861583	1.0232234499530104	0.0	0.9288112567361673	31110.0	507.9951415479247	268246.0	618.5014172843603
1036	Jan14_100x_M1BP_rep1_3R2_B-C-A_Position023_22_cmle.ics	2	1	0	1	1	2	1	8.8806	2.0	0.2973933074801763	1.025476921651466	0.0	0.9329092914072927	29016.0	476.55288851670787	253452.0	584.3905266567093
1037	Jan14_100x_M1BP_rep1_3R2_B-C-A_Position023_22_cmle.ics	3	1	0	1	1	1	1	8.8806	1.0	0.2912634758985479	1.1183880208805501	0.0	0.9302551138457814	27392.0	454.70125257973194	230066.0	530.4688497459184
1038	Jan14_100x_M1BP_rep1_3R2_B-C-A_Position023_22_cmle.ics	4	1	0	1	1	1	1	8.8806	1.0	0.2899087916759512	1.0977942284271291	0.0	0.9295073686370208	28266.0	469.1776138351975	240603.0	554.7642704937592
1039	Jan14_100x_M1BP_rep1_3R2_B-C-A_Position023_22_cmle.ics	5	1	0	1	1	1	1	8.8806	1.0	0.29052200024965297	1.3584381981037525	0.0	0.9433144018933485	15698.0	274.25571913023975	99685.0	229.84616278338333
1040	Jan14_100x_M1BP_rep1_3R2_B-C-A_Position023_22_cmle.ics	7	1	0	1	1	1	2	8.8806	1.0	0.2797326930277724	1.1875469870084623	0.0	0.9237190293216119	24624.0	413.20536898643826	192169.0	443.0888022864021
1041	Jan14_100x_M1BP_rep1_3R2_B-C-A_Position023_22_cmle.ics	10	1	0	1	1	1	1	8.8806	1.0	0.29489541034224825	1.104984869712224	0.0	0.9350396230446313	28390.0	473.49347579713464	244262.0	563.2009170265816
1042	Jan14_100x_M1BP_rep1_3R2_B-C-A_Position023_22_cmle.ics	12	1	0	1	1	1	1	8.8806	1.0	0.26795534656994524	1.0965026890436855	0.0	0.9380442818879859	27994.0	458.79247202870306	227983.0	525.6660252780667
1043	Jan14_100x_M1BP_rep1_3R2_B-C-A_Position023_22_cmle.ics	13	1	0	1	1	1	1	8.8806	1.0	0.29321129527509976	1.164714769287116	0.0	0.9251485607094377	26204.0	438.0994086619306	215981.0	497.9927179025723
1044	Jan14_100x_M1BP_rep1_3R2_B-C-A_Position023_22_cmle.ics	14	1	0	1	1	1	1	8.8806	1.0	0.290674297217086	1.0705420378798853	0.0	0.9288694978387183	29334.0	484.3148059780359	254703.0	587.274988207013
1045	Jan14_100x_M1BP_rep1_3R2_B-C-A_Position023_22_cmle.ics	15	1	0	1	2	2	1	8.8806	2.0	0.2648328887041485	1.1080849429251642	0.0	0.9290717272075697	43088.0	686.6892073898773	432807.0	997.9337731432793
1046	Jan14_100x_M1BP_rep1_3R2_B-C-A_Position023_22_cmle.ics	16	1	0	1	1	1	1	8.8806	1.0	0.2791763665126058	1.0748517915570528	0.0	0.9300681981343026	27784.0	458.8741245415144	230094.0	530.5334100364129
1047	Jan14_100x_M1BP_rep1_3R2_B-C-A_Position023_22_cmle.ics	17	1	0	1	1	1	2	8.014199999999999	1.0	0.2913165028471476	1.2222117768795153	0.0	0.9381169770174081	14078.0	242.38240651807595	84775.0	195.46780809511284
1048	Jan14_100x_M1BP_rep1_3R2_B-C-A_Position023_22_cmle.ics	18	1	0	1	1	1	1	8.8806	1.0	0.27631529928761744	1.0466454622050234	0.0	0.9247443844668469	29372.0	489.84506857242854	248815.0	573.6988814059039
1049	Jan14_100x_M1BP_rep1_3R2_B-C-A_Position023_22_cmle.ics	19	1	0	1	2	2	2	8.8806	2.0	0.21303377236829127	1.3076020036180092	0.0	0.9132995898913254	48666.0	762.2404991415065	465947.0	1074.3454883927284
1050	Jan14_100x_M1BP_rep1_3R2_B-C-A_Position023_22_cmle.ics	20	1	0	1	1	1	1	8.8806	1.0	0.2862094793400682	1.0023274076881141	0.0	0.9359517677278573	27576.0	457.64296803350703	230363.0	531.1536499700911
1051	Jan14_100x_M1BP_rep1_3R2_B-C-A_Position023_22_cmle.ics	21	1	0	1	3	3	2	8.8806	3.0	0.2634130410192783	1.048644859697784	0.0	0.9322163359505014	46646.0	735.7755216864274	486199.0	1121.041024217467
1052	Jan14_100x_M1BP_rep1_3R2_B-C-A_Position023_22_cmle.ics	22	1	0	1	1	1	1	8.8806	1.0	0.279855489990025	1.0618029577666968	0.0	0.9232562424298069	28038.0	466.1419987753154	233540.0	538.4789372165457
1053	Jan14_100x_M1BP_rep1_3R2_B-C-A_Position023_22_cmle.ics	23	1	0	1	2	2	2	8.8806	2.0	0.2530069391863917	1.247449014486456	0.0	0.9398946653105255	50064.0	788.8015422990135	529820.0	1221.619039633768
1054	Jan14_100x_M1BP_rep1_3R2_B-C-A_Position023_22_cmle.ics	24	1	0	1	1	1	1	8.8806	1.0	0.29310530586297506	1.0686375480004568	0.0	0.9308073301893203	25498.0	427.8455669837926	207274.0	477.9167732834729
1055	Jan14_100x_M1BP_rep1_3R2_B-C-A_Position023_22_cmle.ics	25	1	0	1	1	1	1	8.8806	1.0	0.3064232665165266	1.3286291883406491	0.0	0.9442746309492395	18404.0	318.5321792478396	129958.0	299.64736543113736
1056	Jan14_100x_M1BP_rep1_3R2_B-C-A_Position023_22_cmle.ics	26	1	0	1	2	2	2	8.8806	2.0	0.2516549502401853	1.127081187324462	0.0	0.9202644236362373	36328.0	588.1634987784469	326617.0	753.0888714432493
1057	Jan14_100x_M1BP_rep1_3R2_B-C-A_Position023_22_cmle.ics	27	1	0	1	1	1	1	8.8806	1.0	0.30690234267019445	1.4328156741803397	0.0	0.9415536818613441	15242.0	269.6356144386243	98025.0	226.01865984692935
1058	Jan14_100x_M1BP_rep1_3R2_B-C-A_Position023_22_cmle.ics	28	1	0	1	2	2	1	8.8806	2.0	0.2695583525538688	1.014900642275842	0.0	0.9423918683989143	29140.0	482.4369021509723	242848.0	559.9406223566141
1059	Jan14_100x_M1BP_rep1_3R2_B-C-A_Position023_22_cmle.ics	29	1	0	1	1	1	1	8.8806	1.0	0.269854593960734	1.0429934978072222	0.0	0.9305514622100439	25202.0	420.43486756043285	195430.0	450.60777040433976
1060	Jan14_100x_M1BP_rep1_3R2_B-C-A_Position023_22_cmle.ics	30	1	0	1	1	1	1	8.8806	1.0	0.2508944712247241	1.417323837583489	0.0	0.9223348615476987	48038.0	761.7577788802055	495903.0	1143.4157763230992
1061	Jan14_100x_M1BP_rep1_3R2_B-C-A_Position023_22_cmle.ics	31	1	0	1	2	2	3	8.8806	2.0	0.28252951336157917	1.1046317306956737	0.0	0.9163751212692895	28586.0	471.4605879820744	241566.0	556.9846833418346
1062	Jan14_100x_M1BP_rep1_3R2_B-C-A_Position023_22_cmle.ics	32	1	0	1	1	1	1	8.8806	1.0	0.2742093360653409	1.1105272911705375	0.0	0.9324644620471385	29644.0	491.99156278711666	251316.0	579.4654987818506
1063	Jan14_100x_M1BP_rep1_3R2_B-C-A_Position023_22_cmle.ics	33	1	0	1	1	1	1	7.5809999999999995	1.0	0.20526311798929914	1.0815710857470628	0.0	0.9178917323343455	26348.0	420.9081013306481	182201.0	420.105338870394
1064	Jan14_100x_M1BP_rep1_3R2_B-C-A_Position023_22_cmle.ics	35	1	0	1	1	1	1	8.8806	1.0	0.27970349531084726	1.1970420663215313	0.0	0.91705082452705	25966.0	433.5998383539556	208080.0	479.77518735984756
1065	Jan14_100x_M1BP_rep1_3R2_B-C-A_Position023_22_cmle.ics	36	1	0	1	1	1	1	8.8806	1.0	0.2877620822018022	1.0320650701397933	0.0	0.93357617345422	28286.0	469.8586204427135	239965.0	553.2932181603509
1066	Jan14_100x_M1BP_rep1_3R2_B-C-A_Position023_22_cmle.ics	37	1	0	1	1	2	1	8.8806	2.0	0.276562394299151	1.0209008223319016	0.0	0.9237163408652221	27606.0	460.6773293450383	226817.0	522.9775503239068
1067	Jan14_100x_M1BP_rep1_3R2_B-C-A_Position023_22_cmle.ics	38	1	0	1	1	1	1	8.2308	1.0	0.28970944244106983	1.25371303531329	0.0	0.9390074916577914	15232.0	263.0693149433372	95146.0	219.38047854930824
1068	Jan14_100x_M1BP_rep1_3R2_B-C-A_Position023_22_cmle.ics	39	1	0	1	1	1	1	8.014199999999999	1.0	0.3044797580805181	1.1943805432780414	0.0	0.9489648737323758	15154.0	258.96226374594687	96793.0	223.17800706517554
1069	Jan14_100x_M1BP_rep1_3R2_B-C-A_Position023_22_cmle.ics	40	1	0	1	1	1	1	8.8806	1.0	0.28576387841749207	1.206557742989824	0.0	0.9229111205285127	24522.0	412.37702840710483	193024.0	445.06019687114195
1070	Jan14_100x_M1BP_rep1_3R2_B-C-A_Position023_22_cmle.ics	41	1	0	1	2	1	1	8.8806	1.0	0.28028406892492724	1.1384277115032568	0.0	0.9190170167116424	26386.0	440.3644869850831	213370.0	491.9724708139691
1071	Jan14_100x_M1BP_rep1_3R2_B-C-A_Position023_22_cmle.ics	43	1	0	1	1	1	2	8.8806	1.0	0.26643809898625154	1.048871976816924	0.0	0.9053831019413042	29730.0	489.3728472241903	248808.0	573.6827413332803
1072	Jan14_100x_M1BP_rep1_3R2_B-C-A_Position023_22_cmle.ics	44	1	0	1	1	1	1	8.8806	1.0	0.2593893479370073	1.1061166580248643	0.0	0.9249379410827315	46854.0	741.4068649764299	485702.0	1119.8950790611914
1073	Jan14_100x_M1BP_rep1_3R2_B-C-A_Position024_23_cmle.ics	1	1	0	1	3	1	1	8.664	1.0	0.2855906082069339	1.0631683902545241	0.0	0.9341579967070859	26016.0	433.9916609376986	210866.0	486.19893626404087
1074	Jan14_100x_M1BP_rep1_3R2_B-C-A_Position024_23_cmle.ics	2	1	0	1	1	1	1	8.664	1.0	0.28773332880769825	1.1132142914273249	0.0	0.944293909733339	32916.0	536.4886373412344	301217.0	694.5234650661823
1075	Jan14_100x_M1BP_rep1_3R2_B-C-A_Position024_23_cmle.ics	3	1	0	1	2	2	2	8.664	2.0	0.27766282764082983	1.0238464673150722	0.0	0.9198036250926341	27512.0	459.65328643188485	226108.0	521.3427915396021
1076	Jan14_100x_M1BP_rep1_3R2_B-C-A_Position024_23_cmle.ics	4	1	0	1	1	1	1	8.664	1.0	0.2711149862013518	1.065763000169748	0.0	0.9129780644419497	28332.0	465.456597185638	233489.0	538.3613452588594
1077	Jan14_100x_M1BP_rep1_3R2_B-C-A_Position024_23_cmle.ics	5	1	0	1	2	2	2	8.664	2.0	0.28012880858417827	1.0458547791848336	0.0	0.9334907661276347	29112.0	479.025941772195	247207.0	569.9912761517966
1078	Jan14_100x_M1BP_rep1_3R2_B-C-A_Position024_23_cmle.ics	6	1	0	1	2	2	2	8.664	2.0	0.2848894513845942	1.094829811611765	0.0	0.9225183143468231	23912.0	397.80871782070466	185582.0	427.9009939475934
1079	Jan14_100x_M1BP_rep1_3R2_B-C-A_Position024_23_cmle.ics	7	1	0	1	2	1	1	8.664	1.0	0.30251484988999033	1.2231535640059006	0.0	0.9315428526067449	18548.0	321.8906803984513	130645.0	301.23139827291084
1080	Jan14_100x_M1BP_rep1_3R2_B-C-A_Position024_23_cmle.ics	8	1	0	1	1	1	1	8.664	1.0	0.26179463573257133	1.0176236125225138	0.0	0.9242578952853355	28504.0	473.8410208850491	231533.0	533.851347822893
1081	Jan14_100x_M1BP_rep1_3R2_B-C-A_Position024_23_cmle.ics	9	1	0	1	1	1	2	8.664	1.0	0.28157519925483165	1.0418430401795988	0.0	0.9377726071547478	26476.0	443.8035007003613	214956.0	495.629350125545
1082	Jan14_100x_M1BP_rep1_3R2_B-C-A_Position024_23_cmle.ics	10	1	0	1	1	1	1	8.664	1.0	0.2942071044229189	1.2400644441679562	0.0	0.9448979671282354	18058.0	311.10414122220453	123767.0	285.37262405789244
1083	Jan14_100x_M1BP_rep1_3R2_B-C-A_Position024_23_cmle.ics	11	1	0	1	1	1	1	8.664	1.0	0.2783058425250645	1.0696205678009947	0.0	0.9205667955432768	26646.0	444.34928112393067	215766.0	497.4969871005617
1084	Jan14_100x_M1BP_rep1_3R2_B-C-A_Position024_23_cmle.ics	12	1	0	1	2	1	1	8.664	1.0	0.28730001553353285	1.0611272001369452	0.0	0.9186369808896091	28652.0	469.4949649955922	244441.0	563.6136417408137
1085	Jan14_100x_M1BP_rep1_3R2_B-C-A_Position024_23_cmle.ics	13	1	0	1	2	2	2	8.664	2.0	0.22105477102425408	1.1562340103384543	0.0	0.9229903218931992	67320.0	1026.3485468510594	772218.0	1780.5220858931505
1086	Jan14_100x_M1BP_rep1_3R2_B-C-A_Position024_23_cmle.ics	14	1	0	1	1	1	1	7.5809999999999995	1.0	0.2869160657460865	1.1904636683354979	0.0	0.9724592618040773	12906.0	222.4166913299447	73848.0	170.2731547296714
1087	Jan14_100x_M1BP_rep1_3R2_B-C-A_Position024_23_cmle.ics	15	1	0	1	1	1	1	8.664	1.0	0.29641856889450224	1.408722603402012	0.0	0.9207222287704525	18524.0	317.7733323829238	129071.0	297.6021876572611
1088	Jan14_100x_M1BP_rep1_3R2_B-C-A_Position024_23_cmle.ics	16	1	0	1	2	1	1	8.664	1.0	0.2886842644050227	1.0747499077764413	0.0	0.9254983633304851	28196.0	466.583443469329	239203.0	551.536255969039
1089	Jan14_100x_M1BP_rep1_3R2_B-C-A_Position024_23_cmle.ics	17	1	0	1	1	1	1	8.664	1.0	0.27836183283270266	1.1776851387040586	0.0	0.9160103410542544	24402.0	407.30796831071643	189111.0	436.0378962745489
1090	Jan14_100x_M1BP_rep1_3R2_B-C-A_Position024_23_cmle.ics	18	1	0	1	2	1	1	8.664	1.0	0.29718539679139416	1.0275336787614229	0.0	0.9419309524320391	28906.0	479.5948743391323	251924.0	580.8673793754433
1091	Jan14_100x_M1BP_rep1_3R2_B-C-A_Position024_23_cmle.ics	19	1	0	1	1	1	1	8.664	1.0	0.28283993424912596	1.0058139270043114	0.0	0.9372382913226127	31382.0	514.1673385631511	278013.0	641.0214300436048
1092	Jan14_100x_M1BP_rep1_3R2_B-C-A_Position024_23_cmle.ics	20	1	0	1	2	2	2	8.664	2.0	0.2456267036315491	1.3465925897549589	0.0	0.9257766420802138	47918.0	748.6607184315712	488832.0	1127.1119972486015
1093	Jan14_100x_M1BP_rep1_3R2_B-C-A_Position024_23_cmle.ics	21	1	0	1	3	3	2	8.664	3.0	0.25232957155879204	1.4358429075260861	0.0	0.9262066545940392	51040.0	796.288891021123	544658.0	1255.8313821464815
1094	Jan14_100x_M1BP_rep1_3R2_B-C-A_Position024_23_cmle.ics	22	1	0	1	2	2	2	8.664	2.0	0.28494657982594385	1.1048130366986189	0.0	0.9196712433411269	27478.0	454.35284615435154	228630.0	527.1578291334196
1095	Jan14_100x_M1BP_rep1_3R2_B-C-A_Position024_23_cmle.ics	23	1	0	1	2	1	1	8.664	1.0	0.29683270453453114	1.0097380790900452	0.0	0.924420428603979	28034.0	463.5950568232536	240468.0	554.4529976645896
1096	Jan14_100x_M1BP_rep1_3R2_B-C-A_Position024_23_cmle.ics	24	1	0	1	1	1	1	8.664	1.0	0.28426519012209617	1.0198263237305	0.0	0.9246040304571146	29810.0	491.58195817976525	258035.0	594.9576627758471
1097	Jan14_100x_M1BP_rep1_3R2_B-C-A_Position024_23_cmle.ics	25	1	0	1	1	1	1	8.664	1.0	0.32039506311278776	1.269526499905357	0.0	0.9504619198696722	17970.0	312.43768318463214	128215.0	295.6284873478607
1098	Jan14_100x_M1BP_rep1_3R2_B-C-A_Position024_23_cmle.ics	26	1	0	1	2	2	2	8.664	2.0	0.24504889501682375	1.2597600653846488	0.0	0.9217685450137282	45518.0	717.3080210348397	452038.0	1042.2751640896327
1099	Jan14_100x_M1BP_rep1_3R2_B-C-A_Position024_23_cmle.ics	27	1	0	1	1	1	1	8.664	1.0	0.28937273460026874	1.1441041366801323	0.0	0.9457898134956239	29264.0	482.2589563355384	253223.0	583.8625157094516
1100	Jan14_100x_M1BP_rep1_3R2_B-C-A_Position024_23_cmle.ics	28	1	0	1	1	2	2	8.664	2.0	0.2661108491786018	1.0978481462392506	0.0	0.9099458779811187	28704.0	474.02740153828216	235895.0	543.9089187920572
1101	Jan14_100x_M1BP_rep1_3R2_B-C-A_Position024_23_cmle.ics	29	1	0	1	1	1	1	8.664	1.0	0.2802845840568936	1.0653650091129416	0.0	0.9381722428292908	24408.0	403.790835727368	189833.0	437.70262947944036
1102	Jan14_100x_M1BP_rep1_3R2_B-C-A_Position024_23_cmle.ics	30	1	0	1	1	1	1	8.664	1.0	0.288047727777577	1.0210425550501014	0.0	0.9400246105140395	26266.0	438.8764299613314	214831.0	495.34113454298074
1103	Jan14_100x_M1BP_rep1_3R2_B-C-A_Position024_23_cmle.ics	31	1	0	1	1	1	1	8.664	1.0	0.31469752525981415	1.2379315761076974	0.0	0.9530259755068914	18678.0	324.63204543077785	134653.0	310.47274271225274
1104	Jan14_100x_M1BP_rep1_3R2_B-C-A_Position024_23_cmle.ics	33	1	0	1	1	1	1	8.664	1.0	0.31824740745511587	1.4581181109879997	0.0	0.9569015080587945	15014.0	262.22321784561944	97589.0	225.01336389494506
1105	Jan14_100x_M1BP_rep1_3R2_B-C-A_Position024_23_cmle.ics	34	1	0	1	1	1	1	8.664	1.0	0.2788419735636381	1.0676309919531792	0.0	0.913595026490859	27932.0	462.06455877867916	231796.0	534.4577534086084
1106	Jan14_100x_M1BP_rep1_3R2_B-C-A_Position024_23_cmle.ics	35	1	0	1	1	1	1	8.664	1.0	0.29340379947787	1.0263163682187735	0.0	0.9320001863576403	25756.0	431.2239397385491	210535.0	485.4357414014106
1107	Jan14_100x_M1BP_rep1_3R2_B-C-A_Position024_23_cmle.ics	36	1	0	1	1	1	1	8.664	1.0	0.27887862633678195	1.100997753794638	0.0	0.9405561254533914	27664.0	455.9349420896403	228483.0	526.818887608324
1108	Jan14_100x_M1BP_rep1_3R2_B-C-A_Position024_23_cmle.ics	37	1	0	1	2	3	3	8.664	3.0	0.23886820179782628	1.3397997248909093	0.0	0.9276229296020012	50820.0	794.2044308206105	526508.0	1213.982479558144
1109	Jan14_100x_M1BP_rep1_3R2_B-C-A_Position024_23_cmle.ics	38	1	0	1	1	1	1	8.664	1.0	0.2965798227779213	1.1198915215283105	0.0	0.9279892755580025	27058.0	448.80527046294014	227923.0	525.5276817984359
1110	Jan14_100x_M1BP_rep1_3R2_B-C-A_Position024_23_cmle.ics	39	1	0	1	5	3	5	8.664	3.0	0.21246530813188425	1.0238167164292917	0.0	0.9173432184877394	67826.0	1020.6408701575176	765618.0	1765.3043031337554
1111	Jan14_100x_M1BP_rep1_3R2_B-C-A_Position024_23_cmle.ics	40	1	0	1	1	1	1	8.664	1.0	0.2859464757497506	1.0325641003708421	0.0	0.933501686208837	27126.0	452.82927609384865	224644.0	517.967210636609
1112	Jan14_100x_M1BP_rep1_3R2_B-C-A_Position024_23_cmle.ics	41	1	0	1	1	1	1	8.664	1.0	0.2895239133242756	1.0961338181068758	0.0	0.9305094379378702	26576.0	443.67434116300603	219205.0	505.4263742080709
1113	Jan14_100x_M1BP_rep1_3R2_B-C-A_Position024_23_cmle.ics	42	1	0	1	2	2	2	8.664	2.0	0.23554131250630572	1.066081999351099	0.0	0.9059460393716038	25770.0	425.5684691676168	188790.0	435.2977586585238
1114	Jan14_100x_M1BP_rep1_3R2_B-C-A_Position024_23_cmle.ics	43	1	0	1	2	2	2	8.664	2.0	0.25611729727284627	1.3355685654091554	0.0	0.9283827953731186	50488.0	784.3040360663668	539853.0	1244.7523751527096
1115	Jan14_100x_M1BP_rep1_3R2_B-C-A_Position024_23_cmle.ics	44	1	0	1	1	1	1	8.664	1.0	0.28513791251328524	1.0332663665163235	0.0	0.9367712971787404	28130.0	468.85333469076676	236895.0	546.2146434525716
1116	Jan14_100x_M1BP_rep1_3R2_B-C-A_Position024_23_cmle.ics	45	1	0	1	2	1	2	8.664	1.0	0.2506906234126056	1.2781274125410993	0.0	0.9309711969977686	46810.0	734.104148727482	476816.0	1099.40640972786
1117	Jan14_100x_M1BP_rep1_3R2_B-C-A_Position024_23_cmle.ics	47	1	0	1	1	1	1	8.664	1.0	0.3015229318983038	1.0616989848363099	0.0	0.9386003794880486	26566.0	442.3742226568	223575.0	515.502390974519
1118	Jan14_100x_M1BP_rep1_3R2_B-C-A_Position024_23_cmle.ics	48	1	0	1	2	2	1	8.664	2.0	0.23784784734576372	1.0410441561266193	0.0	0.9416773634105997	57488.0	887.4208208952355	632105.0	1457.460086534489
1119	Jan14_100x_M1BP_rep1_3R2_B-C-A_Position025_24_cmle.ics	1	1	0	1	1	1	1	8.8806	1.0	0.28253328682769707	1.0689035450659448	0.0	0.932028712840907	28868.0	478.535014273253	245151.0	565.2507062497789
1120	Jan14_100x_M1BP_rep1_3R2_B-C-A_Position025_24_cmle.ics	2	1	0	1	1	2	2	8.8806	2.0	0.2719794893793253	1.0360477561009407	0.0	0.9324418980869111	30236.0	497.7785355814307	257827.0	594.4780720464602
1121	Jan14_100x_M1BP_rep1_3R2_B-C-A_Position025_24_cmle.ics	3	1	0	1	1	1	1	8.8806	1.0	0.24008375069112445	1.0299906500623472	0.0	0.9047288191955174	24580.0	408.28998811921804	177553.0	409.38833064832284
1122	Jan14_100x_M1BP_rep1_3R2_B-C-A_Position025_24_cmle.ics	4	1	0	1	1	1	1	7.5809999999999995	1.0	0.23271586781002876	1.1447122901404632	0.0	0.9287004517691368	21770.0	350.4314418899414	145705.0	335.9556116602585
1123	Jan14_100x_M1BP_rep1_3R2_B-C-A_Position025_24_cmle.ics	5	1	0	1	1	1	1	8.4474	1.0	0.2255456903914109	1.2932040372260274	0.0	0.9259890735050768	26294.0	429.4145034778484	190404.0	439.01919826059407
1124	Jan14_100x_M1BP_rep1_3R2_B-C-A_Position025_24_cmle.ics	6	1	0	1	1	2	1	8.8806	2.0	0.23591813605653186	1.0864827367724479	0.0	0.9138289241774219	24016.0	393.71984105778614	169983.0	391.93399496822843
1125	Jan14_100x_M1BP_rep1_3R2_B-C-A_Position025_24_cmle.ics	7	1	0	1	2	2	2	8.8806	2.0	0.2652648836504646	1.0392414917956676	0.0	0.9196922240303874	28436.0	466.5168751676332	232229.0	535.4561321866112
1126	Jan14_100x_M1BP_rep1_3R2_B-C-A_Position025_24_cmle.ics	8	1	0	1	1	3	2	8.8806	3.0	0.2374737258956156	1.1784481018824873	0.0	0.9248243770617456	39190.0	619.4020953437779	355504.0	819.6943397115305
1127	Jan14_100x_M1BP_rep1_3R2_B-C-A_Position025_24_cmle.ics	9	1	0	1	1	1	1	8.8806	1.0	0.26910915469492575	1.0880165902713133	0.0	0.9295783530850146	28428.0	470.7148750531718	233807.0	539.094565700903
1128	Jan14_100x_M1BP_rep1_3R2_B-C-A_Position025_24_cmle.ics	10	1	0	1	1	1	1	8.8806	1.0	0.2138076896649082	1.3746869888861408	0.0	0.9082793320374668	29834.0	482.84982458189967	224054.0	516.6068330869055
1129	Jan14_100x_M1BP_rep1_3R2_B-C-A_Position025_24_cmle.ics	11	1	0	1	1	1	1	8.8806	1.0	0.3093986390488426	1.4780281539744862	0.0	0.9301264629229594	18054.0	313.19143854053374	126880.0	292.5503449260739
1130	Jan14_100x_M1BP_rep1_3R2_B-C-A_Position025_24_cmle.ics	12	1	0	1	1	1	1	8.8806	1.0	0.2797319933186501	1.2638306969234665	0.0	0.9180067863538719	21612.0	367.3332865866966	158011.0	364.3298593325494
1131	Jan14_100x_M1BP_rep1_3R2_B-C-A_Position025_24_cmle.ics	13	1	0	1	1	1	2	8.2308	1.0	0.29874749349353635	1.1632414136376692	0.0	0.950746677622692	17094.0	288.7183637229949	114866.0	264.8493688546533
1132	Jan14_100x_M1BP_rep1_3R2_B-C-A_Position025_24_cmle.ics	14	1	0	1	1	1	1	8.8806	1.0	0.28774747951022145	1.0533604750869525	0.0	0.9341399679753589	27976.0	464.4287675223308	236025.0	544.2086629979241
1133	Jan14_100x_M1BP_rep1_3R2_B-C-A_Position025_24_cmle.ics	15	1	0	1	2	1	1	8.8806	1.0	0.27220361970683604	1.0718417920498533	0.0	0.9299473763025525	27202.0	452.4212293508064	220101.0	507.4923035038918
1134	Jan14_100x_M1BP_rep1_3R2_B-C-A_Position025_24_cmle.ics	16	1	0	1	1	1	1	8.8806	1.0	0.26182813704307323	1.0484038275415126	0.0	0.9146091138193526	24956.0	413.62663796033956	189690.0	437.37291085298676
1135	Jan14_100x_M1BP_rep1_3R2_B-C-A_Position025_24_cmle.ics	17	1	0	1	1	1	3	8.8806	1.0	0.31486618240791375	1.6108994654464932	0.0	0.9243115519090549	16442.0	288.35464548622934	111242.0	256.4934226849489
1136	Jan14_100x_M1BP_rep1_3R2_B-C-A_Position025_24_cmle.ics	18	1	0	1	2	1	3	8.8806	1.0	0.24945647539495355	1.2779161698069645	0.0	0.9222465265998961	42124.0	670.6228470775765	406037.0	936.2095239813075
1137	Jan14_100x_M1BP_rep1_3R2_B-C-A_Position025_24_cmle.ics	19	1	0	1	1	1	1	8.8806	1.0	0.2642870984847044	1.0261320122958615	0.0	0.9165418787449238	27396.0	456.26517408048267	219201.0	505.41715130942885
1138	Jan14_100x_M1BP_rep1_3R2_B-C-A_Position025_24_cmle.ics	20	1	0	1	1	2	1	8.8806	2.0	0.26719833302515866	1.1295720104438585	0.0	0.9236230637693212	26012.0	430.6957510227184	203916.0	470.17414987346547
1139	Jan14_100x_M1BP_rep1_3R2_B-C-A_Position025_24_cmle.ics	21	1	0	1	1	1	1	8.4474	1.0	0.2657788991378625	1.1564790745518123	0.0	0.9233632003884721	15832.0	271.328783771645	96569.0	222.66152474122032
1140	Jan14_100x_M1BP_rep1_3R2_B-C-A_Position025_24_cmle.ics	22	1	0	1	1	1	1	8.664	1.0	0.29765153369637815	1.3028723940558602	0.0	0.9362174955481379	15068.0	260.83201134592855	94888.0	218.7856015868955
1141	Jan14_100x_M1BP_rep1_3R2_B-C-A_Position025_24_cmle.ics	23	1	0	1	2	1	1	8.8806	1.0	0.28849069000333016	1.0380875230407516	0.0	0.9146450785702157	28348.0	474.0528080727767	241059.0	555.8156809389537
1142	Jan14_100x_M1BP_rep1_3R2_B-C-A_Position025_24_cmle.ics	24	1	0	1	1	1	2	8.8806	1.0	0.2502709787397961	1.0685604537082904	0.0	0.9216089941706728	49856.0	782.5148520414797	523667.0	1207.4319157976227
1143	Jan14_100x_M1BP_rep1_3R2_B-C-A_Position025_24_cmle.ics	25	1	0	1	1	1	1	8.8806	1.0	0.2777341365771705	1.1329882122153068	0.0	0.9243032305371216	22394.0	375.0960143750259	166068.0	382.9070829223143
1144	Jan14_100x_M1BP_rep1_3R2_B-C-A_Position025_24_cmle.ics	26	1	0	1	2	2	1	8.8806	2.0	0.2854639449517198	1.1685060777581926	0.0	0.9238263812877466	26008.0	432.82985883873084	210722.0	485.86691191292675
1145	Jan14_100x_M1BP_rep1_3R2_B-C-A_Position025_24_cmle.ics	27	1	0	1	1	1	1	8.8806	1.0	0.2908422307388284	1.1272196308871794	0.0	0.9257168502336496	27228.0	453.189511696359	227838.0	525.3316952022922
1146	Jan14_100x_M1BP_rep1_3R2_B-C-A_Position025_24_cmle.ics	28	1	0	1	2	3	1	8.8806	3.0	0.28911761150719434	1.10710668508021	0.0	0.9339558518657026	27326.0	454.7008346636338	228389.0	526.6021494902357
1147	Jan14_100x_M1BP_rep1_3R2_B-C-A_Position025_24_cmle.ics	29	1	0	1	1	1	1	6.7146	1.0	0.27816107634874143	1.0505666385365666	0.0	0.9341521875612327	11788.0	197.90006104866697	63472.0	146.34895565217343
1148	Jan14_100x_M1BP_rep1_3R2_B-C-A_Position025_24_cmle.ics	30	1	0	1	2	2	2	8.8806	2.0	0.2534189430813496	1.1586852150962155	0.0	0.926356720715086	27922.0	457.043005706876	220858.0	509.2377370719012
1149	Jan14_100x_M1BP_rep1_3R2_B-C-A_Position025_24_cmle.ics	31	1	0	1	1	1	1	8.8806	1.0	0.2758273098326266	1.0237952771712302	0.0	0.9272712322041484	26656.0	445.7664258743559	214924.0	495.5555669364085
1150	Jan14_100x_M1BP_rep1_3R2_B-C-A_Position025_24_cmle.ics	32	1	0	1	1	2	2	8.8806	2.0	0.2904875666803365	1.0488695026703652	0.0	0.9330259253318335	29450.0	487.09438185959283	256133.0	590.5721744715487
1151	Jan14_100x_M1BP_rep1_3R2_B-C-A_Position025_24_cmle.ics	33	1	0	1	1	1	1	7.797599999999999	1.0	0.28880861692656185	1.0996806833593333	0.0	0.9405260063257537	14946.0	254.22031991187544	92335.0	212.8990865286021
1152	Jan14_100x_M1BP_rep1_3R2_B-C-A_Position025_24_cmle.ics	34	1	0	1	1	1	1	8.8806	1.0	0.2733948864872761	1.1027807020820997	0.0	0.9233306452531532	25362.0	423.70623227834807	198584.0	457.8800259836024
1153	Jan14_100x_M1BP_rep1_3R2_B-C-A_Position025_24_cmle.ics	35	1	0	1	1	1	1	8.8806	1.0	0.28566516383395407	1.1297723563791462	0.0	0.9299036998129477	25880.0	433.5035450513594	209242.0	482.4544394153654
1154	Jan14_100x_M1BP_rep1_3R2_B-C-A_Position025_24_cmle.ics	36	1	0	1	1	2	2	8.8806	2.0	0.27617875878816794	1.0541729890766967	0.0	0.9280002803739936	26340.0	438.65774029478195	211248.0	487.07972308435734
1155	Jan14_100x_M1BP_rep1_3R2_B-C-A_Position025_24_cmle.ics	37	1	0	1	1	1	1	8.8806	1.0	0.2834901583769623	1.0369252102625308	0.0	0.9380953087152168	30774.0	504.2779626590847	270283.0	623.1981784178282
1156	Jan14_100x_M1BP_rep1_3R2_B-C-A_Position025_24_cmle.ics	38	1	0	1	1	1	1	8.8806	1.0	0.24845755965494928	1.0397400295819639	0.0	0.9188141544924693	29642.0	485.55723444175027	239200.0	551.5293387950574
1157	Jan14_100x_M1BP_rep1_3R2_B-C-A_Position025_24_cmle.ics	39	1	0	1	1	1	1	8.8806	1.0	0.2971619505392667	1.1273836671141526	0.0	0.9280666097984882	26304.0	440.0065057737047	218677.0	504.2089515873192
1158	Jan14_100x_M1BP_rep1_3R2_B-C-A_Position025_24_cmle.ics	40	1	0	1	2	1	1	8.8806	1.0	0.26409488755300065	1.0217147790433485	0.0	0.9365183751357967	29922.0	489.0527727461003	250115.0	576.6963234645726
1159	Jan14_100x_M1BP_rep1_3R2_B-C-A_Position025_24_cmle.ics	41	1	0	1	1	1	1	8.8806	1.0	0.269224061778277	1.1069138969664742	0.0	0.9297371099773023	26112.0	432.36879564610064	205869.0	474.67723013545015
1160	Jan14_100x_M1BP_rep1_3R2_B-C-A_Position025_24_cmle.ics	42	1	0	1	1	1	1	8.8806	1.0	0.27840290989273486	1.181436294281963	0.0	0.9278837254445428	25126.0	419.78967810562966	197604.0	455.6204158162982
1161	Jan14_100x_M1BP_rep1_3R2_B-C-A_Position025_24_cmle.ics	43	1	0	1	2	2	2	8.8806	2.0	0.28855384042720816	1.2238215146115519	0.0	0.9247512508031999	22768.0	382.86892518131805	173530.0	400.1124003390732
1162	Jan14_100x_M1BP_rep1_3R2_B-C-A_Position025_24_cmle.ics	44	1	0	1	2	1	2	8.8806	1.0	0.2822659449084512	1.1047895721674508	0.0	0.9353349536914991	26504.0	440.45034416423783	215561.0	497.0243135451562
1163	Jan14_100x_M1BP_rep1_3R2_B-C-A_Position025_24_cmle.ics	45	1	0	1	1	1	2	8.8806	1.0	0.28143179354787534	1.0903816254683285	0.0	0.9291924061637653	26350.0	438.9982435985335	213369.0	491.9701650893086
1164	Jan14_100x_M1BP_rep1_3R2_B-C-A_Position025_24_cmle.ics	46	1	0	1	1	1	1	8.8806	1.0	0.29495025379781203	1.3647638993331876	0.0	0.9266970901428077	17608.0	306.52450177093965	119320.0	275.11906649258464
1165	Jan14_100x_M1BP_rep1_3R2_B-C-A_Position025_24_cmle.ics	47	1	0	1	1	1	1	7.797599999999999	1.0	0.25666040224303766	1.0949292013254537	0.0	0.9265662291858191	16118.0	270.58162677855694	97481.0	224.76434563160947
1166	Jan14_100x_M1BP_rep1_3R2_B-C-A_Position025_24_cmle.ics	48	1	0	1	1	1	1	8.8806	1.0	0.26062139684079977	1.047898645571525	0.0	0.9245627615504126	27936.0	458.9006200137084	224143.0	516.8120425816912
1167	Jan14_100x_M1BP_rep1_3R2_B-C-A_Position025_24_cmle.ics	50	1	0	1	1	1	1	8.8806	1.0	0.27777171341272766	1.1090506118532046	0.0	0.9249534398918411	27970.0	462.7031243654351	231823.0	534.5200079744423
1168	Jan14_100x_M1BP_rep1_3R2_B-C-A_Position025_24_cmle.ics	51	1	0	1	1	1	1	8.8806	1.0	0.24893261844900177	1.074089636513107	0.0	0.9211258296203738	24340.0	404.82236384600367	178154.0	410.77407116929203
1169	Jan14_100x_M1BP_rep1_3R2_B-C-A_Position025_24_cmle.ics	52	1	0	1	3	2	1	8.4474	2.0	0.2749221103763052	1.0563113587089967	0.0	0.9356044417883813	18254.0	307.92439621397483	121595.0	280.36459009525504
1170	Jan14_100x_M1BP_rep1_3R2_B-C-A_Position025_24_cmle.ics	53	1	0	1	7	8	9	8.8806	8.0	0.2009278058251466	1.2213549700157902	0.0	0.9256202420826548	91544.0	1358.2692092890754	1167451.0	2691.82056064226
1171	Jan14_100x_M1BP_rep1_3R2_B-C-A_Position025_24_cmle.ics	54	1	0	1	1	1	2	8.014199999999999	1.0	0.28013161035056733	1.2144504097019597	0.0	0.9312697664128221	14910.0	253.32218150212225	90609.0	208.91940576455417
1172	Jan14_100x_M1BP_rep1_3R2_B-C-A_Position025_24_cmle.ics	56	1	0	1	1	1	1	8.8806	1.0	0.26906653065645275	1.0233840777237648	0.0	0.9297687318464111	26650.0	443.26840950574336	212202.0	489.27938441048815
1173	Jan14_100x_M1BP_rep1_3R2_B-C-A_Position025_24_cmle.ics	57	1	0	1	1	1	0	5.848199999999999	1.0	0.2474387032198163	1.0636266369437415	0.0	0.9244680517433985	10570.0	176.74251464470785	50830.0	117.1999844939497
1174	Jan14_100x_M1BP_rep1_3R2_B-C-A_Position025_24_cmle.ics	58	1	0	1	1	1	1	8.8806	1.0	0.29618466922928083	1.053935385791466	0.0	0.9276523697746929	27596.0	459.0495373550661	234598.0	540.9183939073698
1175	Jan14_100x_M1BP_rep1_3R2_B-C-A_Position025_24_cmle.ics	59	1	0	1	2	1	2	8.8806	1.0	0.28828632234873275	1.1140228904612461	0.0	0.9326894781008158	28088.0	464.8720486913693	237666.0	547.9923571658281
1176	Jan14_100x_M1BP_rep1_3R2_B-C-A_Position026_25_cmle.ics	1	1	0	1	1	1	1	9.5304	1.0	0.26264932098062177	1.4355762603883773	0.0	0.9767661867564283	15048.0	266.072532695031	88957.0	205.1103486253843
1177	Jan14_100x_M1BP_rep1_3R2_B-C-A_Position026_25_cmle.ics	2	1	0	1	1	1	1	9.5304	1.0	0.28744870069023487	1.0456902221880195	0.0	0.9293364441338567	33474.0	561.1059814125182	308756.0	711.9063232818008
1178	Jan14_100x_M1BP_rep1_3R2_B-C-A_Position026_25_cmle.ics	3	1	0	1	1	1	2	9.5304	1.0	0.3066586845371517	1.166871075456981	0.0	0.9280058986666772	30148.0	508.0060721032284	272577.0	628.4875107890483
1179	Jan14_100x_M1BP_rep1_3R2_B-C-A_Position026_25_cmle.ics	4	1	0	1	2	2	1	9.5304	2.0	0.3080751427825572	1.0660637076317718	0.0	0.9275493236348348	32372.0	542.5407688993612	303988.0	700.9126281004678
1180	Jan14_100x_M1BP_rep1_3R2_B-C-A_Position026_25_cmle.ics	5	1	0	1	1	2	2	9.5304	2.0	0.3076360713415422	1.0310058255849386	0.0	0.9288147557175849	33558.0	560.0107221100214	320617.0	739.2545234801628
1181	Jan14_100x_M1BP_rep1_3R2_B-C-A_Position026_25_cmle.ics	7	1	0	1	2	2	2	9.5304	2.0	0.32397948799484655	1.4488240435546484	0.0	0.9656291639000861	20174.0	354.8576944488755	153363.0	353.61285111047823
1182	Jan14_100x_M1BP_rep1_3R2_B-C-A_Position026_25_cmle.ics	8	1	0	1	1	1	2	9.5304	1.0	0.26036514862194715	1.019000579182055	0.0	0.9441889022361156	55824.0	885.2484904508042	632844.0	1459.164017058609
1183	Jan14_100x_M1BP_rep1_3R2_B-C-A_Position026_25_cmle.ics	9	1	0	1	1	1	1	9.5304	1.0	0.2952110008025427	1.0782971941743555	0.0	0.9175376471509785	33372.0	552.6943402088406	311468.0	718.1594485611159
1184	Jan14_100x_M1BP_rep1_3R2_B-C-A_Position026_25_cmle.ics	10	1	0	1	2	2	2	9.5304	2.0	0.3093418383030458	1.2105787741093952	0.0	0.9248326984322756	28374.0	479.6659769283285	249962.0	576.3435475915139
1185	Jan14_100x_M1BP_rep1_3R2_B-C-A_Position026_25_cmle.ics	11	1	0	1	2	2	1	9.5304	2.0	0.26180935418764956	1.252478109916479	0.0	0.9217931894203997	46842.0	752.4200224460228	487775.0	1124.6748462824378
1186	Jan14_100x_M1BP_rep1_3R2_B-C-A_Position026_25_cmle.ics	12	1	0	1	1	1	1	9.5304	1.0	0.32059603904702605	1.1854211887795658	0.0	0.9333199491984434	30166.0	509.6019985012958	278952.0	643.186505499828
1187	Jan14_100x_M1BP_rep1_3R2_B-C-A_Position026_25_cmle.ics	13	1	0	1	2	4	2	9.5304	4.0	0.23977045747216152	1.072642606097689	0.0	0.922271494838405	62488.0	979.0074314203132	719228.0	1658.3417361324896
1188	Jan14_100x_M1BP_rep1_3R2_B-C-A_Position026_25_cmle.ics	15	1	0	1	1	2	2	9.5304	2.0	0.31231150057446055	1.2306307420802591	0.0	0.9552050250614011	21024.0	369.52327347546435	160192.0	369.3586448171314
1189	Jan14_100x_M1BP_rep1_3R2_B-C-A_Position026_25_cmle.ics	16	1	0	1	1	1	1	9.5304	1.0	0.3190925267847933	1.0803911529330426	0.0	0.9483502999245691	28386.0	483.1172632421192	254032.0	585.7278469598078
1190	Jan14_100x_M1BP_rep1_3R2_B-C-A_Position026_25_cmle.ics	17	1	0	1	1	2	1	9.5304	2.0	0.3082003548138608	1.1900876102163387	0.0	0.9216358563166962	26858.0	456.48305342006864	229774.0	529.7955781450481
1191	Jan14_100x_M1BP_rep1_3R2_B-C-A_Position026_25_cmle.ics	18	1	0	1	3	2	2	9.5304	2.0	0.3028499867761536	1.0404672226038618	0.0	0.9336035587338867	42486.0	690.8834460304282	453165.0	1044.8737157820326
1192	Jan14_100x_M1BP_rep1_3R2_B-C-A_Position026_25_cmle.ics	19	1	0	1	1	1	1	9.5304	1.0	0.2945037892111385	1.1066037886443691	0.0	0.9230846194110747	29482.0	499.3248908796702	258318.0	595.6101828547727
1193	Jan14_100x_M1BP_rep1_3R2_B-C-A_Position026_25_cmle.ics	20	1	0	1	1	1	1	9.5304	1.0	0.26700668597772764	1.0174106589193666	0.0	0.909116633735714	33722.0	561.3820315003159	300888.0	693.764881652873
1194	Jan14_100x_M1BP_rep1_3R2_B-C-A_Position026_25_cmle.ics	21	1	0	1	1	3	1	9.5304	3.0	0.2844906817530671	1.1314729089427562	0.0	0.916446947856812	31994.0	528.710128814904	287019.0	661.7867863361981
1195	Jan14_100x_M1BP_rep1_3R2_B-C-A_Position026_25_cmle.ics	22	1	0	1	1	1	1	9.5304	1.0	0.3105076567693964	1.1817021142629136	0.0	0.9370812429207387	28862.0	490.29079444847946	256921.0	592.3890855040341
1196	Jan14_100x_M1BP_rep1_3R2_B-C-A_Position026_25_cmle.ics	23	1	0	1	1	1	1	9.5304	1.0	0.32984499547410473	1.4875061322850085	0.0	0.9526605742220668	20156.0	354.45543574167624	154538.0	356.3220775865827
1197	Jan14_100x_M1BP_rep1_3R2_B-C-A_Position026_25_cmle.ics	24	1	0	1	2	1	2	9.5304	1.0	0.33601142820221086	1.556361068822744	0.0	0.9674106575756103	17162.0	306.64508716510477	122547.0	282.5596399720648
1198	Jan14_100x_M1BP_rep1_3R2_B-C-A_Position026_25_cmle.ics	25	1	0	1	1	1	1	9.5304	1.0	0.278533349339785	1.0492753641254757	0.0	0.9180654550437872	34838.0	573.0512952539731	322695.0	744.0458193247116
1199	Jan14_100x_M1BP_rep1_3R2_B-C-A_Position026_25_cmle.ics	26	1	0	1	1	1	1	9.5304	1.0	0.30781870992484095	1.1209367852071768	0.0	0.9421590216302086	25952.0	445.52791561417104	218111.0	502.90391142946805
1200	Jan14_100x_M1BP_rep1_3R2_B-C-A_Position026_25_cmle.ics	27	1	0	1	1	1	1	9.5304	1.0	0.33720323528769053	1.4592405672346294	0.0	0.9786098544323629	19680.0	345.97121060025364	150750.0	347.5879925725539
1201	Jan14_100x_M1BP_rep1_3R2_B-C-A_Position026_25_cmle.ics	28	1	0	1	2	2	2	9.5304	2.0	0.23933247046503944	1.051798123948254	0.0	0.9125573677048275	54120.0	854.8683263714145	579177.0	1335.42269170278
1202	Jan14_100x_M1BP_rep1_3R2_B-C-A_Position026_25_cmle.ics	29	1	0	1	2	1	1	9.5304	1.0	0.30686033177885597	1.2888894952778869	0.0	0.9747986429541672	21830.0	379.5543346209065	168006.0	387.3755773143914
1203	Jan14_100x_M1BP_rep1_3R2_B-C-A_Position026_25_cmle.ics	30	1	0	1	2	2	3	9.5304	2.0	0.26885189222470823	1.1210092978928052	0.0	0.9185762936566573	49344.0	790.1949148949608	534419.0	1232.223067347474
1204	Jan14_100x_M1BP_rep1_3R2_B-C-A_Position026_25_cmle.ics	31	1	0	1	1	1	1	9.5304	1.0	0.30326506045668833	1.096431731792744	0.0	0.9460012778189734	30650.0	515.1521071946091	277863.0	640.6755713445277
1205	Jan14_100x_M1BP_rep1_3R2_B-C-A_Position026_25_cmle.ics	32	1	0	1	1	1	1	9.5304	1.0	0.31171715910884196	1.1008326284061984	0.0	0.9306923834490859	32490.0	544.2415882484808	307453.0	708.9019640491504
1206	Jan14_100x_M1BP_rep1_3R2_B-C-A_Position026_25_cmle.ics	33	1	0	1	2	2	2	9.5304	2.0	0.3213144634750978	1.0894310113205918	0.0	0.9382334170597176	30080.0	508.9205739776828	278071.0	641.1551620739148
1207	Jan14_100x_M1BP_rep1_3R2_B-C-A_Position026_25_cmle.ics	34	1	0	1	3	3	8	9.5304	3.0	0.2763111779246301	1.056707882865612	0.0	0.9333624738761935	59590.0	927.3273136635685	719007.0	1657.832170982516
1208	Jan14_100x_M1BP_rep1_3R2_B-C-A_Position026_25_cmle.ics	36	1	0	1	1	1	1	9.5304	1.0	0.21700857553314126	1.1818957800802636	0.0	0.8990386424501072	49464.0	776.4227496747512	481888.0	1111.1010452059893
1209	Jan14_100x_M1BP_rep1_3R2_B-C-A_Position026_25_cmle.ics	37	1	0	1	1	1	1	9.5304	1.0	0.33437995253477376	1.5129074655637955	0.0	0.9584898368756608	20382.0	358.94429131542483	158221.0	364.8140615112574
1210	Jan14_100x_M1BP_rep1_3R2_B-C-A_Position026_25_cmle.ics	38	1	0	1	1	1	1	9.5304	1.0	0.2968551044049079	1.4337402820415681	0.0	0.9756789869593782	17764.0	316.49399782882205	121299.0	279.68209559574274
1211	Jan14_100x_M1BP_rep1_3R2_B-C-A_Position026_25_cmle.ics	39	1	0	1	1	1	2	9.5304	1.0	0.3365465779411027	1.5106649723621854	0.0	0.9643711351644382	19996.0	352.9160594379377	154245.0	355.646500261052
1212	Jan14_100x_M1BP_rep1_3R2_B-C-A_Position026_25_cmle.ics	40	1	0	1	1	1	1	9.5304	1.0	0.2759496925147186	1.0499553994552453	0.0	0.914085528350374	32530.0	539.5182367649595	289811.0	668.2243695883544
1213	Jan14_100x_M1BP_rep1_3R2_B-C-A_Position026_25_cmle.ics	41	1	0	1	1	1	1	9.5304	1.0	0.29753341850854137	1.069512312944106	0.0	0.9227098969659701	34118.0	567.5635246908416	323234.0	745.288604916729
1214	Jan14_100x_M1BP_rep1_3R2_B-C-A_Position026_25_cmle.ics	42	1	0	1	2	2	2	9.5304	2.0	0.2847912045130837	1.0699936129508218	0.0	0.9134561778552388	33818.0	559.1740349877031	312075.0	719.5590234300481
1215	Jan14_100x_M1BP_rep1_3R2_B-C-A_Position026_25_cmle.ics	43	1	0	1	2	2	1	9.5304	2.0	0.3085397605312906	1.0206862450219565	0.0	0.933128843307584	32552.0	546.4229244782892	306758.0	707.2994854100929
1216	Jan14_100x_M1BP_rep1_3R2_B-C-A_Position026_25_cmle.ics	44	1	0	1	1	1	1	9.5304	1.0	0.31347375826485585	1.17597214075507	0.0	0.927533755835614	29532.0	497.0953255932517	267186.0	616.0573491442149
1217	Jan14_100x_M1BP_rep1_3R2_B-C-A_Position026_25_cmle.ics	45	1	0	1	1	1	1	9.5304	1.0	0.32771930073932654	1.4914747767394436	0.0	0.9600839746258156	18998.0	336.65160309531404	140957.0	325.0080309721359
1218	Jan14_100x_M1BP_rep1_3R2_B-C-A_Position026_25_cmle.ics	46	1	0	1	1	1	1	9.5304	1.0	0.3114517549788008	1.0195375521207082	0.0	0.9353906620345864	29536.0	501.5380927014052	266377.0	614.1920178938586
1219	Jan14_100x_M1BP_rep1_3R2_B-C-A_Position026_25_cmle.ics	47	1	0	1	1	1	2	9.5304	1.0	0.2964306274203759	1.3551774153241254	0.0	0.9595839981593846	18562.0	328.0548604919663	129471.0	298.52447752146685
1220	Jan14_100x_M1BP_rep1_3R2_B-C-A_Position026_25_cmle.ics	48	1	0	1	2	1	1	9.5304	1.0	0.3173274920181105	1.1133382653824853	0.0	0.9436287919764976	28004.0	477.27204318381376	248232.0	572.354643928824
1221	Jan14_100x_M1BP_rep1_3R2_B-C-A_Position026_25_cmle.ics	49	1	0	1	1	2	1	9.5304	2.0	0.2783535470720126	1.0661673711479758	0.0	0.9319101011083475	31604.0	530.9949904473553	278731.0	642.6769403498542
1222	Jan14_100x_M1BP_rep1_3R2_B-C-A_Position026_25_cmle.ics	50	1	0	1	1	1	1	9.5304	1.0	0.312178455126897	1.167793319786547	0.0	0.9249590849940286	28580.0	482.5376159409432	253845.0	585.2966764482916
1223	Jan14_100x_M1BP_rep1_3R2_B-C-A_Position027_26_cmle.ics	1	1	0	1	1	2	2	9.5304	2.0	0.23390498868817858	1.0852229385955914	0.0	0.9014079259898286	45854.0	725.9403021801253	446539.0	1029.5959841814638
1224	Jan14_100x_M1BP_rep1_3R2_B-C-A_Position027_26_cmle.ics	3	1	0	1	1	1	1	9.5304	1.0	0.3003105681323832	1.2079513460695015	0.0	0.9347110801422741	26342.0	447.69005126143765	220309.0	507.9718942332788
1225	Jan14_100x_M1BP_rep1_3R2_B-C-A_Position027_26_cmle.ics	5	1	0	1	1	2	1	9.5304	2.0	0.30849505036631963	1.009286420813905	0.0	0.9313146798748212	33686.0	560.9051875697141	322903.0	744.5254100540988
1226	Jan14_100x_M1BP_rep1_3R2_B-C-A_Position027_26_cmle.ics	6	1	0	1	1	1	1	9.5304	1.0	0.33721358905060267	1.4239481635249966	0.0	0.9616417693214007	18366.0	323.46406288513543	135909.0	313.36873288585895
1227	Jan14_100x_M1BP_rep1_3R2_B-C-A_Position027_26_cmle.ics	7	1	0	1	1	1	1	9.5304	1.0	0.28716861004575467	1.0240019401883367	0.0	0.945438353527213	33956.0	561.9537501746686	315295.0	726.9834568369048
1228	Jan14_100x_M1BP_rep1_3R2_B-C-A_Position027_26_cmle.ics	8	1	0	1	1	2	1	9.5304	2.0	0.30475185244328207	1.200969857975338	0.0	0.9375027352269604	26410.0	449.9352579804589	222792.0	513.6970085653362
1229	Jan14_100x_M1BP_rep1_3R2_B-C-A_Position027_26_cmle.ics	9	1	0	1	2	2	1	9.5304	2.0	0.3090211238446766	1.178585518864235	0.0	0.9445962031820886	23476.0	405.26797592191355	188020.0	433.5223506699276
1230	Jan14_100x_M1BP_rep1_3R2_B-C-A_Position027_26_cmle.ics	10	1	0	1	3	3	2	9.5304	3.0	0.2186805676847601	1.1622568720617779	0.0	0.9337248828317388	62124.0	962.6576241095273	680876.0	1569.9125839524393
1231	Jan14_100x_M1BP_rep1_3R2_B-C-A_Position027_26_cmle.ics	11	1	0	1	1	1	1	9.5304	1.0	0.30052541293843826	1.1054562216800683	0.0	0.9307023324158507	32528.0	542.5162237023318	302413.0	697.2811117601576
1232	Jan14_100x_M1BP_rep1_3R2_B-C-A_Position027_26_cmle.ics	12	1	0	1	1	1	2	9.5304	1.0	0.2780436620252929	1.1970835964144761	0.0	0.9186087603268042	29004.0	485.4361683418397	244916.0	564.708860954558
1233	Jan14_100x_M1BP_rep1_3R2_B-C-A_Position027_26_cmle.ics	13	1	0	1	1	1	2	9.5304	1.0	0.2898041554495258	1.2224738918685667	0.0	0.9154262047168451	30458.0	506.624997611009	269078.0	620.4197802019082
1234	Jan14_100x_M1BP_rep1_3R2_B-C-A_Position027_26_cmle.ics	14	1	0	1	1	1	1	9.5304	1.0	0.2963586351815632	1.2266236803664194	0.0	0.9264143663612807	26610.0	449.8875861453112	222203.0	512.3389367402932
1235	Jan14_100x_M1BP_rep1_3R2_B-C-A_Position027_26_cmle.ics	15	1	0	1	1	1	1	9.5304	1.0	0.28459908840720827	1.0894704558465422	0.0	0.9219512290112023	31626.0	526.758779712578	282135.0	650.5256270942455
1236	Jan14_100x_M1BP_rep1_3R2_B-C-A_Position027_26_cmle.ics	16	1	0	1	1	3	1	9.5304	3.0	0.30957938054048345	1.312367178939741	0.0	0.9458769617951508	20468.0	360.187441811212	153205.0	353.2485466141169
1237	Jan14_100x_M1BP_rep1_3R2_B-C-A_Position027_26_cmle.ics	17	1	0	1	3	3	4	9.5304	3.0	0.23076337646159148	1.2164482148369253	0.0	0.9061480458631624	48434.0	769.2031555080611	481485.0	1110.171838167802
1238	Jan14_100x_M1BP_rep1_3R2_B-C-A_Position027_26_cmle.ics	18	1	0	1	1	1	1	9.5304	1.0	0.3171730248494167	1.2107827192393084	0.0	0.9395881189479025	26872.0	458.0363994919992	233277.0	537.8725316308303
1239	Jan14_100x_M1BP_rep1_3R2_B-C-A_Position027_26_cmle.ics	20	1	0	1	1	1	1	9.5304	1.0	0.29111377214853823	1.2848835092746123	0.0	0.9246178538063596	24746.0	421.33840159514676	197498.0	455.37600900228364
1240	Jan14_100x_M1BP_rep1_3R2_B-C-A_Position027_26_cmle.ics	22	1	0	1	2	2	1	9.5304	2.0	0.3030763695346697	1.1522529120426137	0.0	0.9181708915730197	30290.0	507.90271151121567	272897.0	629.225342680413
1241	Jan14_100x_M1BP_rep1_3R2_B-C-A_Position027_26_cmle.ics	23	1	0	1	1	1	2	9.5304	1.0	0.26696488012027997	1.112112731777423	0.0	0.9147222083851607	34266.0	572.954052319041	308174.0	710.5643915293814
1242	Jan14_100x_M1BP_rep1_3R2_B-C-A_Position027_26_cmle.ics	24	1	0	1	1	1	1	9.5304	1.0	0.29195166468368294	1.114773327925483	0.0	0.920657552373927	31874.0	529.3519494356062	289124.0	666.6403367465809
1243	Jan14_100x_M1BP_rep1_3R2_B-C-A_Position027_26_cmle.ics	25	1	0	1	2	1	1	9.5304	1.0	0.2859112784726967	1.043892046530701	0.0	0.9386071087170257	30740.0	517.1868059794224	270985.0	624.8167971295093
1244	Jan14_100x_M1BP_rep1_3R2_B-C-A_Position027_26_cmle.ics	27	1	0	1	1	1	1	9.5304	1.0	0.31549756102241516	1.5639803615515109	0.0	0.9417835467991476	17684.0	312.9975981870094	124206.0	286.3848371838583
1245	Jan14_100x_M1BP_rep1_3R2_B-C-A_Position027_26_cmle.ics	28	1	0	1	1	1	1	9.5304	1.0	0.28572158355106264	1.0859886619839665	0.0	0.9231003977761619	31658.0	526.8887750821366	283120.0	652.7967658848522
1246	Jan14_100x_M1BP_rep1_3R2_B-C-A_Position027_26_cmle.ics	29	1	0	1	2	1	1	9.5304	1.0	0.24691037826204112	1.2901930020730297	0.0	0.9278742414594118	15764.0	275.87109921633845	92479.0	213.2311108797162
1247	Jan14_100x_M1BP_rep1_3R2_B-C-A_Position027_26_cmle.ics	30	1	0	1	1	1	1	9.5304	1.0	0.2862840342452461	1.057349266266378	0.0	0.9342668014815352	33684.0	561.2115708904058	311034.0	717.1587640584527
1248	Jan14_100x_M1BP_rep1_3R2_B-C-A_Position027_26_cmle.ics	31	1	0	1	0	1	1	8.014199999999999	1.0	0.295169019965125	1.646320864087907	0.0	0.992197156209864	9030.0	161.7534040109902	43837.0	101.07605194297213
1249	Jan14_100x_M1BP_rep1_3R2_B-C-A_Position027_26_cmle.ics	32	1	0	1	2	2	2	9.5304	2.0	0.28687314690767335	1.1937215483655126	0.0	0.9221913312434203	28188.0	474.6901199112039	238350.0	549.5694728336201
1250	Jan14_100x_M1BP_rep1_3R2_B-C-A_Position027_26_cmle.ics	33	1	0	1	2	2	2	9.5304	2.0	0.2962089420443882	1.050573632776927	0.0	0.9326332852359707	31676.0	531.7614363178811	288515.0	665.2361504283277
1251	Jan14_100x_M1BP_rep1_3R2_B-C-A_Position027_26_cmle.ics	34	1	0	1	2	2	2	9.5304	2.0	0.29389971486740607	1.072426926560921	0.0	0.9228112798303844	31646.0	527.97810704342	286980.0	661.696863074438
1252	Jan14_100x_M1BP_rep1_3R2_B-C-A_Position027_26_cmle.ics	35	1	0	1	2	1	2	9.5304	1.0	0.28463055904827034	1.2068462705586502	0.0	0.9108577666280264	30540.0	507.9894045225339	267743.0	617.3416377801216
1253	Jan14_100x_M1BP_rep1_3R2_B-C-A_Position027_26_cmle.ics	38	1	0	1	2	1	1	9.5304	1.0	0.31066926851474663	1.4143571479438364	0.0	0.9379382997818729	18358.0	323.28528123748225	130365.0	300.5857953679668
1254	Jan14_100x_M1BP_rep1_3R2_B-C-A_Position027_26_cmle.ics	39	1	0	1	1	2	1	9.5304	2.0	0.26584953186194343	1.0318665661865665	0.0	0.9377717955016063	31480.0	522.5832099383575	270797.0	624.3833208933327
1255	Jan14_100x_M1BP_rep1_3R2_B-C-A_Position027_26_cmle.ics	40	1	0	1	1	1	1	9.5304	1.0	0.2858822321697727	1.0404561107417256	0.0	0.9295755210573926	29308.0	492.51073393838357	252259.0	581.6397971367156
1256	Jan14_100x_M1BP_rep1_3R2_B-C-A_Position027_26_cmle.ics	41	1	0	1	2	1	1	9.5304	1.0	0.292186111347308	1.0142612676490153	0.0	0.9486625932655983	31796.0	533.7175983184932	288179.0	664.4614269423948
1257	Jan14_100x_M1BP_rep1_3R2_B-C-A_Position027_26_cmle.ics	42	1	0	1	1	1	1	9.5304	1.0	0.299204505722621	1.022910105042982	0.0	0.9338887468858641	32872.0	546.856883966799	306547.0	706.8129775067243
1258	Jan14_100x_M1BP_rep1_3R2_B-C-A_Position027_26_cmle.ics	43	1	0	1	1	1	1	9.5304	1.0	0.3105922381346231	1.0913357095375962	0.0	0.9493780212832629	29486.0	496.76948858454233	265334.0	611.7871470729422
1259	Jan14_100x_M1BP_rep1_3R2_B-C-A_Position027_26_cmle.ics	44	1	0	1	2	2	2	9.5304	2.0	0.24669311400695043	1.060840481713309	0.0	0.9009844377184691	41730.0	668.5117520994977	398130.0	917.9781590906198
1260	Jan14_100x_M1BP_rep1_3R2_B-C-A_Position027_26_cmle.ics	45	1	0	1	2	1	1	9.5304	1.0	0.2814459304783448	1.0740845424270133	0.0	0.9387680730698087	32446.0	549.2734381384562	291550.0	672.2340247729891
1261	Jan14_100x_M1BP_rep1_3R2_B-C-A_Position027_26_cmle.ics	46	1	0	1	1	1	1	9.5304	1.0	0.29773453924408166	1.1564288383387624	0.0	0.9334689740090689	25196.0	429.3820178747929	205204.0	473.1439232362081
1262	Jan14_100x_M1BP_rep1_3R2_B-C-A_Position027_26_cmle.ics	47	1	0	1	1	1	1	9.5304	1.0	0.28057321445505806	1.1886984226723776	0.0	0.9207640943455978	26006.0	439.8067380789649	208885.0	481.63129571156173
1263	Jan14_100x_M1BP_rep1_3R2_B-C-A_Position027_26_cmle.ics	48	1	0	1	1	1	1	9.5304	1.0	0.3025022537189891	1.157424479680752	0.0	0.9360164634525886	29184.0	493.15678473062565	257843.0	594.5149636410283
1264	Jan14_100x_M1BP_rep1_3R2_B-C-A_Position027_26_cmle.ics	49	1	0	1	1	1	1	9.5304	1.0	0.3122479914037949	1.4718899264253065	0.0	0.9731687174889152	16232.0	288.97461872239825	108663.0	250.54695878548208
1265	Jan14_100x_M1BP_rep1_3R2_B-C-A_Position027_26_cmle.ics	50	1	0	1	1	2	1	9.5304	2.0	0.3077685754715034	1.0621380491268513	0.0	0.9241769577050296	30830.0	514.4000235030976	282388.0	651.1089754333556
1266	Jan14_100x_M1BP_rep1_3R2_B-C-A_Position027_26_cmle.ics	51	1	0	1	1	1	1	9.5304	1.0	0.29236374103327545	1.151774118702466	0.0	0.9571114858328228	19258.0	336.9617731662014	135879.0	313.29956114604346
1267	Jan14_100x_M1BP_rep1_3R2_B-C-A_Position027_26_cmle.ics	52	1	0	1	1	1	1	9.5304	1.0	0.30382685338081716	1.4578144280091876	0.0	0.9499335121272325	16460.0	290.1612191238457	109454.0	252.37078699194907
1268	Jan14_100x_M1BP_rep1_3R2_B-C-A_Position027_26_cmle.ics	53	1	0	1	2	2	2	9.5304	2.0	0.26662008900776246	1.3390512232773863	0.0	0.9250897656081531	50458.0	804.6515183463865	550320.0	1268.8863951743142
1269	Jan14_100x_M1BP_rep1_3R2_B-C-A_Position028_27_cmle.ics	1	1	0	1	1	1	1	9.313799999999999	1.0	0.26708284341211835	1.1730920187500444	0.0	0.9064671034769927	29454.0	487.48804091829527	245648.0	566.3966514060546
1270	Jan14_100x_M1BP_rep1_3R2_B-C-A_Position028_27_cmle.ics	2	1	0	1	1	1	1	9.313799999999999	1.0	0.259849497553595	1.0649539602936409	0.0	0.9345819248368089	19710.0	339.92433536168545	132637.0	305.8244017966556
1271	Jan14_100x_M1BP_rep1_3R2_B-C-A_Position028_27_cmle.ics	3	1	0	1	1	1	1	9.313799999999999	1.0	0.2766117099773896	1.2370486744819928	0.0	0.9218218354559979	26296.0	441.4192810472058	210884.0	486.24043930793005
1272	Jan14_100x_M1BP_rep1_3R2_B-C-A_Position028_27_cmle.ics	4	1	0	1	1	1	1	9.313799999999999	1.0	0.2676223088287878	1.0214550123127923	0.0	0.9309013612757386	25486.0	424.1602281816256	197919.0	456.34671908436025
1273	Jan14_100x_M1BP_rep1_3R2_B-C-A_Position028_27_cmle.ics	5	1	0	1	1	1	1	9.313799999999999	1.0	0.2776232731001397	1.139752372451079	0.0	0.9249187074730993	27742.0	466.5486524646657	228933.0	527.8564637055555
1274	Jan14_100x_M1BP_rep1_3R2_B-C-A_Position028_27_cmle.ics	6	1	0	1	1	1	1	9.313799999999999	1.0	0.2779294302051256	1.2262262593953854	0.0	0.9155077283094263	27546.0	458.8683620108848	226636.0	522.5602141603538
1275	Jan14_100x_M1BP_rep1_3R2_B-C-A_Position028_27_cmle.ics	7	1	0	1	2	4	3	9.313799999999999	4.0	0.2003679784139778	1.0151599273738203	0.0	0.9020739416563405	62886.0	974.9353105328704	663772.0	1530.475469359
1276	Jan14_100x_M1BP_rep1_3R2_B-C-A_Position028_27_cmle.ics	8	1	0	1	2	2	1	9.313799999999999	2.0	0.29663464570565323	1.0691687884153935	0.0	0.9332713363857666	31520.0	520.9259460529431	286592.0	660.8022419061584
1277	Jan14_100x_M1BP_rep1_3R2_B-C-A_Position028_27_cmle.ics	9	1	0	1	2	2	1	9.313799999999999	2.0	0.2748086974839899	1.0033948078360946	0.0	0.9315570069607453	27470.0	465.52561019435456	224428.0	517.469174109938
1278	Jan14_100x_M1BP_rep1_3R2_B-C-A_Position028_27_cmle.ics	10	1	0	1	1	1	1	9.313799999999999	1.0	0.2746881312319426	1.1111291402518655	0.0	0.9193460505103433	26042.0	435.7195584857128	207112.0	477.5432458884696
1279	Jan14_100x_M1BP_rep1_3R2_B-C-A_Position028_27_cmle.ics	11	1	0	1	1	1	1	9.313799999999999	1.0	0.28926564795994714	1.0213674365599392	0.0	0.937245416669426	27170.0	454.84240610487024	226494.0	522.2328012585607
1280	Jan14_100x_M1BP_rep1_3R2_B-C-A_Position028_27_cmle.ics	12	1	0	1	1	1	1	7.797599999999999	1.0	0.29289161075512377	1.0449026499062406	0.0	0.9489474761043412	16442.0	277.86909400575246	107290.0	247.38119882659575
1281	Jan14_100x_M1BP_rep1_3R2_B-C-A_Position028_27_cmle.ics	13	1	0	1	1	1	1	9.313799999999999	1.0	0.28401660317979216	1.1686978768786778	0.0	0.9216921100479659	28572.0	476.0160118575176	242023.0	558.0383995116897
1282	Jan14_100x_M1BP_rep1_3R2_B-C-A_Position028_27_cmle.ics	15	1	0	1	1	1	1	9.313799999999999	1.0	0.26117505730354174	1.0983925637786713	0.0	0.9308405872194871	32380.0	530.7360631406985	279998.0	645.598293494726
1283	Jan14_100x_M1BP_rep1_3R2_B-C-A_Position028_27_cmle.ics	17	1	0	1	1	1	1	9.313799999999999	1.0	0.2701781258536829	1.028487686249305	0.0	0.930448355660443	29462.0	490.381831431484	247168.0	569.9013528900366
1284	Jan14_100x_M1BP_rep1_3R2_B-C-A_Position028_27_cmle.ics	18	1	0	1	1	1	1	9.313799999999999	1.0	0.29513523914854667	1.0230471169552164	0.0	0.9379225312459885	31810.0	528.5536379731832	289821.0	668.2474268349596
1285	Jan14_100x_M1BP_rep1_3R2_B-C-A_Position028_27_cmle.ics	19	1	0	1	1	1	1	9.313799999999999	1.0	0.26139563835594487	1.0962934931322126	0.0	0.915657637087122	28902.0	480.4650987177531	236219.0	544.6559735820639
1286	Jan14_100x_M1BP_rep1_3R2_B-C-A_Position028_27_cmle.ics	20	1	0	1	1	1	1	8.014199999999999	1.0	0.3040620985106229	1.268246388685228	0.0	0.9422099411230359	14592.0	249.9604508227814	91396.0	210.73401107237902
1287	Jan14_100x_M1BP_rep1_3R2_B-C-A_Position028_27_cmle.ics	21	1	0	1	1	1	1	6.2814	1.0	0.29575800301585964	1.4063893212072607	0.0	0.9781733610057138	8032.0	140.8781136468087	36811.0	84.87603047819756
1288	Jan14_100x_M1BP_rep1_3R2_B-C-A_Position028_27_cmle.ics	22	1	0	1	1	1	1	9.313799999999999	1.0	0.2674583215678673	1.0396655559212276	0.0	0.9300571709668929	32922.0	540.7420473728674	290490.0	669.7899566328438
1289	Jan14_100x_M1BP_rep1_3R2_B-C-A_Position028_27_cmle.ics	23	1	0	1	1	1	1	9.313799999999999	1.0	0.23763618606639503	1.1849063583807813	0.0	0.93912499443299	51420.0	808.2918066101533	534476.0	1232.3544936531232
1290	Jan14_100x_M1BP_rep1_3R2_B-C-A_Position028_27_cmle.ics	24	1	0	1	1	1	1	9.313799999999999	1.0	0.2696664262839567	1.1180680415516238	0.0	0.9233085331659461	31512.0	522.6195843125099	273150.0	629.808691019523
1291	Jan14_100x_M1BP_rep1_3R2_B-C-A_Position028_27_cmle.ics	25	1	0	1	1	1	1	9.313799999999999	1.0	0.2744866914517416	1.1815762462086623	0.0	0.9176829322714366	28506.0	473.5346375643193	237104.0	546.6965399066191
1292	Jan14_100x_M1BP_rep1_3R2_B-C-A_Position028_27_cmle.ics	26	1	0	1	1	1	1	9.313799999999999	1.0	0.26082031621242546	1.1271249817383522	0.0	0.9157815213587897	30744.0	510.32483789761915	258872.0	596.8875543166978
1293	Jan14_100x_M1BP_rep1_3R2_B-C-A_Position028_27_cmle.ics	27	1	0	1	2	2	2	9.313799999999999	2.0	0.28382113405355	1.0115486646319467	0.0	0.9283886790439594	32972.0	546.0957827107675	299926.0	691.5467745294582
1294	Jan14_100x_M1BP_rep1_3R2_B-C-A_Position028_27_cmle.ics	28	1	0	1	2	1	2	9.313799999999999	1.0	0.28078026012643303	1.0643737184816384	0.0	0.915865847162507	30930.0	513.9900009796407	271036.0	624.9343890871955
1295	Jan14_100x_M1BP_rep1_3R2_B-C-A_Position028_27_cmle.ics	29	1	0	1	1	1	1	7.797599999999999	1.0	0.2908059216541133	1.3088460805590862	0.0	0.9419493667218612	14120.0	242.89971568907376	85080.0	196.17105411656976
1296	Jan14_100x_M1BP_rep1_3R2_B-C-A_Position028_27_cmle.ics	30	1	0	1	1	1	1	9.313799999999999	1.0	0.2711707494073568	1.069130937409627	0.0	0.9251818424692473	33736.0	551.4902108892569	303414.0	699.5891421453325
1297	Jan14_100x_M1BP_rep1_3R2_B-C-A_Position028_27_cmle.ics	31	1	0	1	1	1	1	9.313799999999999	1.0	0.2773453099619117	1.0965352673566113	0.0	0.9194093733096849	30012.0	496.44727351534533	257470.0	593.6549283426565
1298	Jan14_100x_M1BP_rep1_3R2_B-C-A_Position028_27_cmle.ics	32	1	0	1	1	2	1	9.313799999999999	2.0	0.29299733536940814	1.1383703161313175	0.0	0.9225714620493073	30702.0	509.6670972335632	273814.0	631.3396921941047
1299	Jan14_100x_M1BP_rep1_3R2_B-C-A_Position028_27_cmle.ics	33	1	0	1	1	1	1	9.313799999999999	1.0	0.2880738003338303	1.1915769105040395	0.0	0.9255587895191117	27166.0	454.51896279261825	225977.0	521.0407416090748
1300	Jan14_100x_M1BP_rep1_3R2_B-C-A_Position028_27_cmle.ics	34	1	0	1	1	1	2	9.313799999999999	1.0	0.281071690509532	1.030643142936272	0.0	0.9286137788928279	34076.0	560.4225300979971	313585.0	723.040667667425
1301	Jan14_100x_M1BP_rep1_3R2_B-C-A_Position028_27_cmle.ics	35	1	0	1	5	2	3	9.313799999999999	2.0	0.2612526506818169	1.0576844327104813	0.0	0.9234626324349252	52290.0	822.4915350510759	574688.0	1325.0722937017306
1302	Jan14_100x_M1BP_rep1_3R2_B-C-A_Position028_27_cmle.ics	36	1	0	1	1	1	1	9.313799999999999	1.0	0.27380451499033537	1.0225826520257646	0.0	0.9302758639229456	32398.0	536.9662288091624	286927.0	661.5746596674308
1303	Jan14_100x_M1BP_rep1_3R2_B-C-A_Position028_27_cmle.ics	37	1	0	1	1	1	1	9.313799999999999	1.0	0.2758490195603872	1.1577860106177	0.0	0.9219989990119307	30726.0	504.79682969434396	265992.0	613.3043138995607
1304	Jan14_100x_M1BP_rep1_3R2_B-C-A_Position029_28_cmle.ics	1	1	0	1	1	1	1	8.8806	1.0	0.28700943271850615	1.104679308975508	0.0	0.9344314701055899	25308.0	424.6527390500961	202819.0	467.64476992088095
1305	Jan14_100x_M1BP_rep1_3R2_B-C-A_Position029_28_cmle.ics	2	1	0	1	1	1	2	8.8806	1.0	0.2622980163874157	1.0151428603175248	0.0	0.9286025977762032	26054.0	430.3470659866348	202527.0	466.97149832001077
1306	Jan14_100x_M1BP_rep1_3R2_B-C-A_Position029_28_cmle.ics	3	1	0	1	1	2	2	8.8806	2.0	0.26463255315290873	1.035479027373383	0.0	0.9249105280375035	31826.0	522.1236791047282	274643.0	633.2511379376712
1307	Jan14_100x_M1BP_rep1_3R2_B-C-A_Position029_28_cmle.ics	4	1	0	1	1	1	1	8.8806	1.0	0.26752581220231947	1.0751048913690278	0.0	0.9277554395493902	26466.0	437.213795956205	209406.0	482.83257825968974
1308	Jan14_100x_M1BP_rep1_3R2_B-C-A_Position029_28_cmle.ics	5	1	0	1	1	2	1	8.8806	2.0	0.27474450332430167	1.1595768936917845	0.0	0.919700505919614	27536.0	454.6893978973021	225211.0	519.2745565191208
1309	Jan14_100x_M1BP_rep1_3R2_B-C-A_Position029_28_cmle.ics	6	1	0	1	1	2	1	8.8806	2.0	0.2694159566009362	1.0769707851109482	0.0	0.9366311353836609	28572.0	473.48824498277986	235720.0	543.5054169764671
1310	Jan14_100x_M1BP_rep1_3R2_B-C-A_Position029_28_cmle.ics	7	1	0	1	1	1	1	8.8806	1.0	0.2712443727809242	1.1125371327775566	0.0	0.9164216692924393	29104.0	479.08121261291893	243155.0	560.6484798273921
1311	Jan14_100x_M1BP_rep1_3R2_B-C-A_Position029_28_cmle.ics	8	1	0	1	1	1	1	8.8806	1.0	0.29373702910729743	1.0594449419629777	0.0	0.9344028814406772	25798.0	432.34978537941186	211170.0	486.8998765608372
1312	Jan14_100x_M1BP_rep1_3R2_B-C-A_Position029_28_cmle.ics	9	1	0	1	1	1	1	8.8806	1.0	0.3129564326178725	1.4033730241017273	0.0	0.9442301517957075	16686.0	293.2457597671559	113382.0	261.4276734584498
1313	Jan14_100x_M1BP_rep1_3R2_B-C-A_Position029_28_cmle.ics	10	1	0	1	1	1	1	8.4474	1.0	0.2701600658560127	1.1013541772361615	0.0	0.9408776147754685	16188.0	280.8293135151941	100664.0	232.10346722602702
1314	Jan14_100x_M1BP_rep1_3R2_B-C-A_Position029_28_cmle.ics	11	1	0	1	2	2	2	8.8806	2.0	0.24203682128311	1.1003186943798284	0.0	0.92306715559623	50230.0	786.1684390518591	520786.0	1200.7891230506802
1315	Jan14_100x_M1BP_rep1_3R2_B-C-A_Position029_28_cmle.ics	12	1	0	1	1	1	1	8.8806	1.0	0.3025483798232792	1.277459327768361	0.0	0.9473629628009148	18048.0	312.3317895907544	125405.0	289.1494010518151
1316	Jan14_100x_M1BP_rep1_3R2_B-C-A_Position029_28_cmle.ics	13	1	0	1	1	1	2	7.797599999999999	1.0	0.29145626028632565	1.2519772338596105	0.0	0.9511479849127088	14068.0	242.55681868880868	84705.0	195.30640736887682
1317	Jan14_100x_M1BP_rep1_3R2_B-C-A_Position029_28_cmle.ics	14	1	0	1	1	1	1	8.8806	1.0	0.27295666250112555	1.0529088085847482	0.0	0.9445462470461832	29570.0	489.6356750812144	249803.0	575.9769373704921
1318	Jan14_100x_M1BP_rep1_3R2_B-C-A_Position029_28_cmle.ics	15	1	0	1	1	2	2	8.8806	2.0	0.2790336020534455	1.1905082999653473	0.0	0.9224236996624655	24962.0	417.27151152212286	195894.0	451.67762664681845
1319	Jan14_100x_M1BP_rep1_3R2_B-C-A_Position029_28_cmle.ics	16	1	0	1	2	1	1	8.8806	1.0	0.2756388320165383	1.0190181934614373	0.0	0.9209829963535057	31212.0	511.6087067392512	272224.0	627.6735899838867
1320	Jan14_100x_M1BP_rep1_3R2_B-C-A_Position029_28_cmle.ics	17	1	0	1	1	1	1	8.8806	1.0	0.2623022658011497	1.1938757034319347	0.0	0.9110706444387812	27146.0	447.6589704912111	215394.0	496.63925752685026
1321	Jan14_100x_M1BP_rep1_3R2_B-C-A_Position029_28_cmle.ics	18	1	0	1	2	2	2	8.8806	2.0	0.27510586422897354	1.053958291925744	0.0	0.9333433389953695	31774.0	516.3507643734832	279339.0	644.078820943447
1322	Jan14_100x_M1BP_rep1_3R2_B-C-A_Position029_28_cmle.ics	21	1	0	1	1	1	1	8.8806	1.0	0.2865575669534519	1.0849286605947868	0.0	0.9265968290928224	26056.0	432.2173708080863	211710.0	488.1449678775151
1323	Jan14_100x_M1BP_rep1_3R2_B-C-A_Position029_28_cmle.ics	22	1	0	1	1	1	1	8.8806	1.0	0.2846140341376413	1.0137755283315752	0.0	0.9261289285588019	28606.0	470.8309006545427	242710.0	559.6224323534632
1324	Jan14_100x_M1BP_rep1_3R2_B-C-A_Position029_28_cmle.ics	23	1	0	1	1	1	1	8.8806	1.0	0.283140498607714	1.037052240914399	0.0	0.9354587719285589	31462.0	519.2552951260874	279225.0	643.8159683321484
1325	Jan14_100x_M1BP_rep1_3R2_B-C-A_Position029_28_cmle.ics	24	1	0	1	1	1	1	8.8806	1.0	0.28267870122048744	1.0667245565534005	0.0	0.9301406750593445	25496.0	427.0284983601502	203530.0	469.28414015450676
1326	Jan14_100x_M1BP_rep1_3R2_B-C-A_Position029_28_cmle.ics	25	1	0	1	1	1	2	8.2308	1.0	0.2973769337131444	1.2726540593162123	0.0	0.9510637565415606	14748.0	255.78721783585672	91839.0	211.75544709698696
1327	Jan14_100x_M1BP_rep1_3R2_B-C-A_Position029_28_cmle.ics	26	1	0	1	1	2	1	8.8806	2.0	0.315241349386216	1.343401533792985	0.0	0.943699436978143	19296.0	335.56408210381363	141513.0	326.2900138833819
1328	Jan14_100x_M1BP_rep1_3R2_B-C-A_Position029_28_cmle.ics	27	1	0	1	3	3	1	8.8806	3.0	0.2269235911350515	1.0640898874307336	0.0	0.8883444117547533	26188.0	430.5096234749467	189831.0	437.69801803011933
1329	Jan14_100x_M1BP_rep1_3R2_B-C-A_Position029_28_cmle.ics	28	1	0	1	1	1	1	8.8806	1.0	0.2744388933263417	1.066030197893474	0.0	0.9286653093512935	28452.0	472.07040370550857	236410.0	545.096366992222
1330	Jan14_100x_M1BP_rep1_3R2_B-C-A_Position029_28_cmle.ics	29	1	0	1	1	1	1	8.8806	1.0	0.29746757033950283	1.3227986469747834	0.0	0.9283951615106267	18386.0	316.91284760092907	127857.0	294.80303791939656
1331	Jan14_100x_M1BP_rep1_3R2_B-C-A_Position029_28_cmle.ics	30	1	0	1	1	2	1	8.8806	2.0	0.2800554767531563	1.0095764419734794	0.0	0.9355255227392972	30298.0	497.61934692719575	262432.0	605.0959341081292
1332	Jan14_100x_M1BP_rep1_3R2_B-C-A_Position029_28_cmle.ics	31	1	0	1	2	1	3	8.8806	1.0	0.27830211071618416	1.0438751053843336	0.0	0.920592115157623	29388.0	486.05990282294874	249912.0	576.2282613584883
1333	Jan14_100x_M1BP_rep1_3R2_B-C-A_Position029_28_cmle.ics	32	1	0	1	1	1	1	8.8806	1.0	0.27476597172843553	1.0188540571928284	0.0	0.9327519616667662	28330.0	472.0823976932899	235031.0	541.9167726853726
1334	Jan14_100x_M1BP_rep1_3R2_B-C-A_Position029_28_cmle.ics	33	1	0	1	2	2	2	8.8806	2.0	0.24028265257842316	1.1270401688224372	0.0	0.9195689805975477	47864.0	751.9009395896588	482668.0	1112.8995104411906
1335	Jan14_100x_M1BP_rep1_3R2_B-C-A_Position029_28_cmle.ics	34	1	0	1	1	2	1	8.8806	2.0	0.29894569658827114	1.2382943475622028	0.0	0.9568545186485289	15952.0	275.81271264698546	103584.0	238.8361832347292
1336	Jan14_100x_M1BP_rep1_3R2_B-C-A_Position029_28_cmle.ics	35	1	0	1	1	1	1	8.8806	1.0	0.26098754080969827	1.027344640284848	0.0	0.9227146265327313	27722.0	456.7395988093704	221728.0	511.2437175265488
1337	Jan14_100x_M1BP_rep1_3R2_B-C-A_Position029_28_cmle.ics	36	1	0	1	1	1	1	8.8806	1.0	0.3058852516316803	1.5144317724951055	0.0	0.9278583082759821	16984.0	296.8392885437513	115110.0	265.4119656718188
1338	Jan14_100x_M1BP_rep1_3R2_B-C-A_Position029_28_cmle.ics	37	1	0	1	1	1	1	8.8806	1.0	0.2812859477639946	1.0888764933100432	0.0	0.9325575627801108	28782.0	478.1812632333938	243517.0	561.4831521544983
1339	Jan14_100x_M1BP_rep1_3R2_B-C-A_Position029_28_cmle.ics	38	1	0	1	1	1	1	8.8806	1.0	0.2748179953622004	1.0128203232218174	0.0	0.9280188939604079	26362.0	440.6941362492718	210991.0	486.4871518466051
1340	Jan14_100x_M1BP_rep1_3R2_B-C-A_Position029_28_cmle.ics	39	1	0	1	1	1	1	8.8806	1.0	0.28082300417331124	1.0881270889892152	0.0	0.9230630090318289	30484.0	498.8269588809693	265215.0	611.5127658383409
1341	Jan14_100x_M1BP_rep1_3R2_B-C-A_Position029_28_cmle.ics	40	1	0	1	1	1	1	8.8806	1.0	0.28534639995050115	1.0573259599242764	0.0	0.9220349926014175	30072.0	498.30305134717446	261941.0	603.9638232998167
1342	Jan14_100x_M1BP_rep1_3R2_B-C-A_Position029_28_cmle.ics	41	1	0	1	1	1	1	8.8806	1.0	0.2731074228467869	1.0137430977173465	0.0	0.9208262183831616	28516.0	470.73883752346967	236632.0	545.6082378668563
1343	Jan14_100x_M1BP_rep1_3R2_B-C-A_Position029_28_cmle.ics	42	1	0	1	2	2	2	8.8806	2.0	0.287361267888081	1.0482656917132518	0.0	0.9358060237485946	29854.0	494.8355663793445	260011.0	599.5137747050236
1344	Jan14_100x_M1BP_rep1_3R2_B-C-A_Position029_28_cmle.ics	43	1	0	1	1	1	1	8.8806	1.0	0.30540353917781926	1.088592442967872	0.0	0.9389520079986645	27888.0	463.0707058681131	242012.0	558.0130365404241
1345	Jan14_100x_M1BP_rep1_3R2_B-C-A_Position029_28_cmle.ics	44	1	0	1	2	2	1	8.8806	2.0	0.26998885779389	1.042387298520729	0.0	0.9243839790224087	31634.0	522.0224591037344	274902.0	633.8483206247445
1346	Jan14_100x_M1BP_rep1_3R2_B-C-A_Position029_28_cmle.ics	45	1	0	1	1	1	2	8.8806	1.0	0.28423611681607175	1.0517292349178282	0.0	0.939948631540052	28304.0	470.4481211406377	238718.0	550.4179795086894
1347	Jan14_100x_M1BP_rep1_3R2_B-C-A_Position029_28_cmle.ics	46	1	0	1	2	2	1	8.8806	2.0	0.2744225426998277	1.133162505012224	0.0	0.9153420189025536	29376.0	481.9064590439541	248012.0	571.8473845035107
1348	Jan14_100x_M1BP_rep1_3R2_B-C-A_Position029_28_cmle.ics	47	1	0	1	2	2	3	8.8806	2.0	0.2589852151927147	1.1752608682834034	0.0	0.9223653234403373	46168.0	733.2383448362422	474704.0	1094.5367192448532
1349	Jan14_100x_M1BP_rep1_3R2_B-C-A_Position029_28_cmle.ics	48	1	0	1	2	2	2	8.8806	2.0	0.28224269264662777	1.0423546630559406	0.0	0.9315680106899575	26818.0	444.91635171061046	219394.0	505.86215616890803
1350	Jan14_100x_M1BP_rep1_3R2_B-C-A_Position029_28_cmle.ics	49	1	0	1	2	2	1	8.8806	2.0	0.2444661386769844	1.3593955516806417	0.0	0.9191315357266754	49376.0	772.8879998784298	510102.0	1176.154760777744
1351	Jan14_100x_M1BP_rep1_3R2_B-C-A_Position030_29_cmle.ics	1	1	0	1	1	1	1	9.097199999999999	1.0	0.27968580968746803	1.0937292422016216	0.0	0.9220797903574851	28068.0	468.05290814251856	233844.0	539.179877513342
1352	Jan14_100x_M1BP_rep1_3R2_B-C-A_Position030_29_cmle.ics	2	1	0	1	1	1	1	9.097199999999999	1.0	0.2602091065770261	1.0641378777362056	0.0	0.9060774988511405	31358.0	513.1394833945199	266353.0	614.1366805020065
1353	Jan14_100x_M1BP_rep1_3R2_B-C-A_Position030_29_cmle.ics	3	1	0	1	2	2	2	9.097199999999999	2.0	0.2866042185827375	1.0333373841835218	0.0	0.932245718355983	31748.0	524.9913920617795	284767.0	656.5942944007195
1354	Jan14_100x_M1BP_rep1_3R2_B-C-A_Position030_29_cmle.ics	4	1	0	1	1	1	1	9.097199999999999	1.0	0.28082191234346504	1.0353308383364535	0.0	0.9265502211061749	32106.0	531.1896666330796	286661.0	660.9613369077339
1355	Jan14_100x_M1BP_rep1_3R2_B-C-A_Position030_29_cmle.ics	5	1	0	1	2	1	1	9.097199999999999	1.0	0.27658028525513306	1.134198920446983	0.0	0.9171699918564289	28960.0	478.0866415951942	243715.0	561.9396856372801
1356	Jan14_100x_M1BP_rep1_3R2_B-C-A_Position030_29_cmle.ics	6	1	0	1	1	1	1	9.097199999999999	1.0	0.2851517699325588	1.07236478786623	0.0	0.92997351332118	28776.0	479.40468143041284	245108.0	565.1515600893767
1357	Jan14_100x_M1BP_rep1_3R2_B-C-A_Position030_29_cmle.ics	7	1	0	1	1	1	1	9.097199999999999	1.0	0.2920196013441872	1.500533243955792	0.0	0.9227509916589032	17460.0	304.57454572229113	117232.0	270.3047134014305
1358	Jan14_100x_M1BP_rep1_3R2_B-C-A_Position030_29_cmle.ics	8	1	0	1	1	1	1	9.097199999999999	1.0	0.2838465194168034	1.205408117858149	0.0	0.924913601144661	25488.0	427.55187417770765	203854.0	470.0311949445136
1359	Jan14_100x_M1BP_rep1_3R2_B-C-A_Position030_29_cmle.ics	9	1	0	1	1	1	1	9.097199999999999	1.0	0.28414161521497594	1.2526403607390928	0.0	0.9394891072005904	18034.0	310.0762860536212	121389.0	279.8896108151891
1360	Jan14_100x_M1BP_rep1_3R2_B-C-A_Position030_29_cmle.ics	10	1	0	1	1	1	1	9.097199999999999	1.0	0.301312473779412	1.0893495475098538	0.0	0.9329730764727786	30930.0	514.5517269518374	280771.0	647.3806186573037
1361	Jan14_100x_M1BP_rep1_3R2_B-C-A_Position030_29_cmle.ics	11	1	0	1	2	1	1	9.097199999999999	1.0	0.2897010516402343	1.179241687796124	0.0	0.9407595643006176	26150.0	440.54385135947257	214021.0	493.47349756796393
1362	Jan14_100x_M1BP_rep1_3R2_B-C-A_Position030_29_cmle.ics	12	1	0	1	1	1	1	9.097199999999999	1.0	0.3217009274675504	1.0350923959365075	0.0	0.9345811869642094	33530.0	549.648402825646	327454.0	755.0187629841
1363	Jan14_100x_M1BP_rep1_3R2_B-C-A_Position030_29_cmle.ics	13	1	0	1	2	3	3	9.097199999999999	3.0	0.24830046552520232	1.2525847345087338	0.0	0.9248110455451061	51582.0	809.1737208606264	548921.0	1265.6606863742545
1364	Jan14_100x_M1BP_rep1_3R2_B-C-A_Position030_29_cmle.ics	14	1	0	1	1	1	1	9.097199999999999	1.0	0.29110442804832104	1.1986703822543023	0.0	0.9280857425635227	26680.0	447.49643850815033	221094.0	509.7818880917827
1365	Jan14_100x_M1BP_rep1_3R2_B-C-A_Position030_29_cmle.ics	15	1	0	1	1	2	2	9.097199999999999	2.0	0.24565461967365856	1.3954482912800423	0.0	0.9241940811732099	52818.0	823.056604352089	565730.0	1304.4176121928422
1366	Jan14_100x_M1BP_rep1_3R2_B-C-A_Position030_29_cmle.ics	17	1	0	1	2	3	2	9.097199999999999	3.0	0.25749227327780116	1.168561401533467	0.0	0.930982596345975	48922.0	771.4957044410132	516312.0	1190.4733109195386
1367	Jan14_100x_M1BP_rep1_3R2_B-C-A_Position030_29_cmle.ics	18	1	0	1	1	1	1	9.097199999999999	1.0	0.28273197567689606	1.0375444495714319	0.0	0.9353550583376543	31776.0	527.512952984611	283211.0	653.006586828959
1368	Jan14_100x_M1BP_rep1_3R2_B-C-A_Position030_29_cmle.ics	21	1	0	1	1	1	1	9.097199999999999	1.0	0.29592850178804075	1.5045875798356294	0.0	0.9242274873005987	17564.0	305.3071502204992	119070.0	274.542635327456
1369	Jan14_100x_M1BP_rep1_3R2_B-C-A_Position030_29_cmle.ics	22	1	0	1	2	2	1	9.097199999999999	2.0	0.2838228613751299	1.3305585459703266	0.0	0.9200808123974202	20290.0	349.6326752269774	144784.0	333.8320392479247
1370	Jan14_100x_M1BP_rep1_3R2_B-C-A_Position030_29_cmle.ics	23	1	0	1	1	1	1	9.097199999999999	1.0	0.2674454968193866	1.0540552460367743	0.0	0.9122820093279685	32838.0	536.6647466815708	289372.0	667.2121564623885
1371	Jan14_100x_M1BP_rep1_3R2_B-C-A_Position030_29_cmle.ics	24	1	0	1	1	1	1	9.097199999999999	1.0	0.3133118688898507	1.4726999466458657	0.0	0.9385178673497719	16360.0	287.27110156078504	110138.0	253.94790265974098
1372	Jan14_100x_M1BP_rep1_3R2_B-C-A_Position030_29_cmle.ics	25	1	0	1	1	1	1	9.097199999999999	1.0	0.283682510956099	1.1141487362601603	0.0	0.927795770238193	26992.0	448.61761055611333	222097.0	512.0945299262787
1373	Jan14_100x_M1BP_rep1_3R2_B-C-A_Position030_29_cmle.ics	26	1	0	1	1	1	1	9.097199999999999	1.0	0.2716390964746544	1.0891237818663229	0.0	0.924859840770522	30618.0	506.64303274013696	262564.0	605.4002897633171
1374	Jan14_100x_M1BP_rep1_3R2_B-C-A_Position030_29_cmle.ics	27	1	0	1	1	1	1	9.097199999999999	1.0	0.267428098231992	1.0583655208075866	0.0	0.9217250212715373	27996.0	468.4333194651838	227783.0	525.2048803459638
1375	Jan14_100x_M1BP_rep1_3R2_B-C-A_Position030_29_cmle.ics	28	1	0	1	1	1	1	9.097199999999999	1.0	0.2652723069320267	1.1407103151578681	0.0	0.9334243638610074	33128.0	550.2139665585139	292020.0	673.3177153634308
1376	Jan14_100x_M1BP_rep1_3R2_B-C-A_Position030_29_cmle.ics	29	1	0	1	1	2	2	9.097199999999999	2.0	0.2597332445906696	1.0582698536630113	0.0	0.9325543580207466	27352.0	453.6201023508128	216781.0	499.8372976309838
1377	Jan14_100x_M1BP_rep1_3R2_B-C-A_Position030_29_cmle.ics	30	1	0	1	3	1	1	9.097199999999999	1.0	0.2751183658173887	1.1247470019126569	0.0	0.9331338605786926	30336.0	505.72418689403946	260598.0	600.8672350807457
1378	Jan14_100x_M1BP_rep1_3R2_B-C-A_Position030_29_cmle.ics	31	1	0	1	3	1	1	9.097199999999999	1.0	0.27090526331652826	1.045805365491743	0.0	0.9157248288388834	30716.0	506.1883148047723	263469.0	607.4869705810827
1379	Jan14_100x_M1BP_rep1_3R2_B-C-A_Position030_29_cmle.ics	32	1	0	1	1	1	1	9.097199999999999	1.0	0.30217830835653375	1.0356985668082879	0.0	0.9365244311603205	30692.0	510.6138826160593	277935.0	640.8415835200847
1380	Jan14_100x_M1BP_rep1_3R2_B-C-A_Position030_29_cmle.ics	33	1	0	1	1	1	1	9.097199999999999	1.0	0.27347230559401164	1.1141379408168615	0.0	0.9329280921571048	25436.0	424.35353681892235	199482.0	459.9505667287443
1381	Jan14_100x_M1BP_rep1_3R2_B-C-A_Position030_29_cmle.ics	34	1	0	1	2	2	1	9.097199999999999	2.0	0.2732405864436714	1.02751245196685	0.0	0.9204417319013414	34514.0	565.0382653127053	315166.0	726.6860183556984
1382	Jan14_100x_M1BP_rep1_3R2_B-C-A_Position030_29_cmle.ics	35	1	0	1	1	1	1	9.097199999999999	1.0	0.3129344444047372	1.2591406400062228	0.0	0.9379990025802825	22592.0	386.1445455760446	178621.0	411.85084458575227
1383	Jan14_100x_M1BP_rep1_3R2_B-C-A_Position030_29_cmle.ics	36	1	0	1	1	1	1	9.097199999999999	1.0	0.2927300830940221	1.021676905638527	0.0	0.9380526725250742	30394.0	503.7436190017929	269581.0	621.579559706147
1384	Jan14_100x_M1BP_rep1_3R2_B-C-A_Position030_29_cmle.ics	37	1	0	1	2	2	1	9.097199999999999	2.0	0.24833450815150857	1.4111811398693415	0.0	0.9322701754141154	49570.0	787.9664640515008	517155.0	1192.4170368083526
1385	Jan14_100x_M1BP_rep1_3R2_B-C-A_Position030_29_cmle.ics	38	1	0	1	1	1	2	8.014199999999999	1.0	0.2613344322496375	1.0457143080065696	0.0	0.9582367190601567	16368.0	282.4645652054328	100662.0	232.09885577670596
1386	Jan14_100x_M1BP_rep1_3R2_B-C-A_Position030_29_cmle.ics	39	1	0	1	4	1	2	9.097199999999999	1.0	0.2535804440829884	1.259510095731719	0.0	0.9270747133987202	52426.0	824.9690970888443	568397.0	1310.566979862434
1387	Jan14_100x_M1BP_rep1_3R2_B-C-A_Position030_29_cmle.ics	40	1	0	1	1	1	1	9.097199999999999	1.0	0.28005979991819574	1.0084934064429925	0.0	0.9264782584108143	31918.0	525.4669567388379	283761.0	654.274735392242
1388	Jan14_100x_M1BP_rep1_3R2_B-C-A_Position030_29_cmle.ics	41	1	0	1	1	1	1	9.097199999999999	1.0	0.28824502784486644	1.0493723936667685	0.0	0.9338124935258652	32942.0	542.8741794084881	301842.0	695.9645429790038
1389	Jan14_100x_M1BP_rep1_3R2_B-C-A_Position030_29_cmle.ics	42	1	0	1	1	1	1	9.097199999999999	1.0	0.2943205137247144	1.502965886181574	0.0	0.9175743222711049	17958.0	312.8014524318528	122764.0	283.05998222339645
1390	Jan14_100x_M1BP_rep1_3R2_B-C-A_Position030_29_cmle.ics	43	1	0	1	1	1	0	8.014199999999999	1.0	0.24719568317494775	1.5391773954509447	0.0	0.9757041103146432	7964.0	144.22676140064775	33227.0	76.61231329491376
1391	Jan14_100x_M1BP_rep1_3R2_B-C-A_Position030_29_cmle.ics	44	1	0	1	2	2	1	9.097199999999999	2.0	0.27381673240289367	1.1103326604103996	0.0	0.9192626552351991	28470.0	470.4364057635731	236366.0	544.9949151071594
1392	Jan14_100x_M1BP_rep1_3R2_B-C-A_Position030_29_cmle.ics	45	1	0	1	2	2	2	9.097199999999999	2.0	0.280540721864415	1.0812355697249751	0.0	0.9353763660576035	29712.0	498.40290379973675	255076.0	588.1350235053849
1393	Jan14_100x_M1BP_rep1_3R2_B-C-A_Position030_29_cmle.ics	46	1	0	1	1	1	1	9.097199999999999	1.0	0.30046160772211605	1.3388367118694506	0.0	0.9433902568240286	18046.0	312.4743361695769	124951.0	288.10260205594153
1394	Jan14_100x_M1BP_rep1_3R2_B-C-A_Position030_29_cmle.ics	47	1	0	1	1	1	1	9.097199999999999	1.0	0.2802920265500748	1.0197744231017027	0.0	0.9216938000091398	30856.0	510.79152431548414	269829.0	622.1513794219545
1395	Jan14_100x_M1BP_rep1_3R2_B-C-A_Position031_30_cmle.ics	1	1	0	1	1	2	1	9.5304	2.0	0.24565030154262407	1.1145652633275747	0.0	0.9269873141669954	27316.0	455.4837833042182	210406.0	485.13830292020424
1396	Jan14_100x_M1BP_rep1_3R2_B-C-A_Position031_30_cmle.ics	2	1	0	1	2	2	1	9.5304	2.0	0.288986455521848	1.1020712364774592	0.0	0.9281452293177351	31556.0	524.843361563103	283358.0	653.3455283540546
1397	Jan14_100x_M1BP_rep1_3R2_B-C-A_Position031_30_cmle.ics	3	1	0	1	1	1	1	9.5304	1.0	0.26239267734364524	1.2205805449458993	0.0	0.9285638880712342	49552.0	789.3430042561818	531302.0	1225.0361235806504
1398	Jan14_100x_M1BP_rep1_3R2_B-C-A_Position031_30_cmle.ics	4	1	0	1	1	1	1	8.664	1.0	0.29816200119980757	1.247501281306704	0.0	0.949385853899085	17330.0	298.9543350826043	117138.0	270.08797528334213
1399	Jan14_100x_M1BP_rep1_3R2_B-C-A_Position031_30_cmle.ics	5	1	0	1	2	2	2	9.5304	2.0	0.2543718169701954	1.3978293026137396	0.0	0.9200610475225213	53460.0	849.2234822398184	586208.0	1351.634241790857
1400	Jan14_100x_M1BP_rep1_3R2_B-C-A_Position031_30_cmle.ics	6	1	0	1	1	1	1	9.5304	1.0	0.2901303060703854	1.0961603050223019	0.0	0.9328893599953796	32794.0	545.0669524046053	300789.0	693.536614911482
1401	Jan14_100x_M1BP_rep1_3R2_B-C-A_Position031_30_cmle.ics	7	1	0	1	1	2	2	9.5304	2.0	0.2877541859105435	1.2488174937344334	0.0	0.9372716545109999	19476.0	339.0015379547698	137099.0	316.11254523187114
1402	Jan14_100x_M1BP_rep1_3R2_B-C-A_Position031_30_cmle.ics	8	1	0	1	1	1	2	9.5304	1.0	0.29337399988503515	1.0747697201214679	0.0	0.9327552589937449	30374.0	505.56697402020086	269611.0	621.6487314459624
1403	Jan14_100x_M1BP_rep1_3R2_B-C-A_Position031_30_cmle.ics	9	1	0	1	1	1	1	6.9312	1.0	0.2976175528249129	1.1499003754805168	0.0	0.9500514623606802	12688.0	214.92350356155316	73315.0	169.04420348561717
1404	Jan14_100x_M1BP_rep1_3R2_B-C-A_Position031_30_cmle.ics	10	1	0	1	1	1	1	9.5304	1.0	0.27622857404935114	1.1879548343804758	0.0	0.9296180934182636	27858.0	466.7536509737695	229791.0	529.834775464277
1405	Jan14_100x_M1BP_rep1_3R2_B-C-A_Position031_30_cmle.ics	11	1	0	1	1	1	1	9.5304	1.0	0.29343359801532665	1.3168496100006017	0.0	0.9337763037511506	18682.0	325.0022992406704	130066.0	299.896383694473
1406	Jan14_100x_M1BP_rep1_3R2_B-C-A_Position031_30_cmle.ics	12	1	0	1	2	2	2	9.5304	2.0	0.29634451444393606	1.1364424260094819	0.0	0.9332197886582322	30270.0	506.0982529593774	269582.0	621.5818654308075
1407	Jan14_100x_M1BP_rep1_3R2_B-C-A_Position031_30_cmle.ics	13	1	0	1	1	1	1	9.5304	1.0	0.2809040986567488	1.156046572286961	0.0	0.9282436997917557	30260.0	501.91928884578	262335.0	604.8722788160593
1408	Jan14_100x_M1BP_rep1_3R2_B-C-A_Position031_30_cmle.ics	14	1	0	1	1	1	1	9.5304	1.0	0.28392004845185187	1.1074381801124795	0.0	0.9264208014225537	30882.0	513.0109320891645	271913.0	626.9565096144667
1409	Jan14_100x_M1BP_rep1_3R2_B-C-A_Position031_30_cmle.ics	15	1	0	1	1	1	1	9.5304	1.0	0.29768851102439975	1.0298284352472666	0.0	0.9363051237421541	31064.0	519.442144705944	280893.0	647.6619170658864
1410	Jan14_100x_M1BP_rep1_3R2_B-C-A_Position031_30_cmle.ics	16	1	0	1	1	1	1	9.5304	1.0	0.2700833509338541	1.0493747353266942	0.0	0.9245474228037891	34556.0	568.5046358376068	313912.0	723.7946396314132
1411	Jan14_100x_M1BP_rep1_3R2_B-C-A_Position031_30_cmle.ics	17	1	0	1	1	1	1	9.313799999999999	1.0	0.287067583501184	1.317076504398871	0.0	0.9364182163171915	17974.0	309.8120651429593	121404.0	279.9241966850968
1412	Jan14_100x_M1BP_rep1_3R2_B-C-A_Position031_30_cmle.ics	19	1	0	1	1	1	1	9.5304	1.0	0.2500360087236053	1.0532458259611432	0.0	0.9161096042533082	33050.0	545.1004896609305	282509.0	651.387968117278
1413	Jan14_100x_M1BP_rep1_3R2_B-C-A_Position031_30_cmle.ics	20	1	0	1	1	1	1	9.5304	1.0	0.29969777418688964	1.3941871434410251	0.0	0.9481023633049083	17444.0	307.6575540065646	118600.0	273.4589447370143
1414	Jan14_100x_M1BP_rep1_3R2_B-C-A_Position031_30_cmle.ics	21	1	0	1	1	1	1	8.8806	1.0	0.2928044772426339	1.3203010811591989	0.0	0.9404455883770728	14554.0	255.00936070425985	89338.0	205.98882972104028
1415	Jan14_100x_M1BP_rep1_3R2_B-C-A_Position031_30_cmle.ics	22	1	0	1	1	1	1	9.5304	1.0	0.3029197493712186	1.4109331061438029	0.0	0.9489956875566607	18220.0	319.17146686665893	127280.0	293.4726347902797
1416	Jan14_100x_M1BP_rep1_3R2_B-C-A_Position031_30_cmle.ics	23	1	0	1	1	1	1	9.5304	1.0	0.28579350310589824	1.123358590533421	0.0	0.91270572840812	29694.0	495.0047732409326	257219.0	593.0761914528673
1417	Jan14_100x_M1BP_rep1_3R2_B-C-A_Position031_30_cmle.ics	24	1	0	1	1	1	1	9.5304	1.0	0.28520981016810887	1.3261723294880645	0.0	0.9347842645199146	17116.0	300.3041012043539	112450.0	259.27873807485037
1418	Jan14_100x_M1BP_rep1_3R2_B-C-A_Position031_30_cmle.ics	25	1	0	1	1	1	1	9.5304	1.0	0.25804774458129803	1.2713373156934138	0.0	0.9006793358854517	29326.0	484.1828348280364	239885.0	553.1087601875098
1419	Jan14_100x_M1BP_rep1_3R2_B-C-A_Position031_30_cmle.ics	26	1	0	1	1	1	1	6.9312	1.0	0.24461700697355895	1.0559800877426908	0.0	0.9369799111467255	15080.0	249.0932911622745	86123.0	198.5759249374863
1420	Jan14_100x_M1BP_rep1_3R2_B-C-A_Position031_30_cmle.ics	27	1	0	1	2	2	1	9.5304	2.0	0.24324214022972054	1.1380626341152904	0.0	0.924225544679839	51724.0	816.536634648687	545546.0	1257.8788656450183
1421	Jan14_100x_M1BP_rep1_3R2_B-C-A_Position031_30_cmle.ics	28	1	0	1	1	1	2	9.5304	1.0	0.29955378133982175	1.5216351745204493	0.0	0.9248399508683798	18742.0	327.7006660307356	132049.0	304.4686356962731
1422	Jan14_100x_M1BP_rep1_3R2_B-C-A_Position031_30_cmle.ics	29	1	0	1	2	1	1	9.5304	1.0	0.28693172778802406	1.327880280781939	0.0	0.9436884206573259	17346.0	303.7823009064195	115070.0	265.3197366853982
1423	Jan14_100x_M1BP_rep1_3R2_B-C-A_Position031_30_cmle.ics	30	1	0	1	1	1	1	9.5304	1.0	0.27800120398802053	1.0448710163141361	0.0	0.9153733392508837	33296.0	550.3405675886835	301221.0	694.5326879648243
1424	Jan14_100x_M1BP_rep1_3R2_B-C-A_Position031_30_cmle.ics	31	1	0	1	1	1	1	9.5304	1.0	0.28041452762832325	1.0179857282804181	0.0	0.9270414699998082	31650.0	528.1845241114542	280372.0	646.4606345177585
1425	Jan14_100x_M1BP_rep1_3R2_B-C-A_Position031_30_cmle.ics	32	1	0	1	1	2	1	9.5304	2.0	0.2573716759980381	1.2148899407822364	0.0	0.9246919456243708	47170.0	753.3370318171089	488712.0	1126.8353102893398
1426	Jan14_100x_M1BP_rep1_3R2_B-C-A_Position031_30_cmle.ics	33	1	0	1	1	1	1	9.5304	1.0	0.254529386823578	1.1553587027265881	0.0	0.9024967984226575	30008.0	496.7791771706339	246603.0	568.5986184568459
1427	Jan14_100x_M1BP_rep1_3R2_B-C-A_Position031_30_cmle.ics	34	1	0	1	2	2	1	9.5304	2.0	0.28819761898483903	1.14265662499589	0.0	0.9314721400473349	29400.0	490.7984778229541	254472.0	586.7423658104341
1428	Jan14_100x_M1BP_rep1_3R2_B-C-A_Position031_30_cmle.ics	35	1	0	1	1	1	1	9.5304	1.0	0.28952502237575656	1.0604847154989894	0.0	0.9326656184448673	32062.0	533.9746126343703	290471.0	669.7461478642939
1429	Jan14_100x_M1BP_rep1_3R2_B-C-A_Position031_30_cmle.ics	36	1	0	1	1	1	1	9.5304	1.0	0.267092838557152	1.1362023178550318	0.0	0.9250546249125884	28388.0	473.7530486201494	232438.0	535.9380286406587
1430	Jan14_100x_M1BP_rep1_3R2_B-C-A_Position031_30_cmle.ics	37	1	0	1	1	1	1	9.5304	1.0	0.28565990097742255	1.0602455001811728	0.0	0.9336101183252279	34790.0	576.1681449105864	326122.0	751.9475377362947
1431	Jan14_100x_M1BP_rep1_3R2_B-C-A_Position031_30_cmle.ics	38	1	0	1	1	1	2	9.5304	1.0	0.2671125057518315	1.2011515590662762	0.0	0.9113781839827038	30074.0	500.3371929104986	253459.0	584.406666729333
1432	Jan14_100x_M1BP_rep1_3R2_B-C-A_Position031_30_cmle.ics	39	1	0	1	1	1	1	9.5304	1.0	0.31562527167132154	1.486759559233625	0.0	0.951330664755823	17820.0	314.0708452943484	125667.0	289.75350091286987
1433	Jan14_100x_M1BP_rep1_3R2_B-C-A_Position031_30_cmle.ics	40	1	0	1	2	2	2	9.5304	2.0	0.29971566766589747	1.1548463925729162	0.0	0.9330289163795386	28782.0	484.47727517148576	251368.0	579.5853964641973
1434	Jan14_100x_M1BP_rep1_3R2_B-C-A_Position031_30_cmle.ics	41	1	0	1	1	4	2	9.5304	4.0	0.2294209557150668	1.2928227134676902	0.0	0.9252867317915299	52856.0	834.2509371658159	547308.0	1261.941552496845
1435	Jan14_100x_M1BP_rep1_3R2_B-C-A_Position031_30_cmle.ics	42	1	0	1	1	2	1	9.5304	2.0	0.2906028686944209	1.0580889653396472	0.0	0.9321504958486893	33582.0	554.555323349794	311949.0	719.2685021228234
1436	Jan14_100x_M1BP_rep1_3R2_B-C-A_Position032_31_cmle.ics	1	1	0	1	2	2	3	8.4474	2.0	0.23876057404307913	1.3956363032731816	0.0	0.9222836769445956	45038.0	708.2897053416325	439161.0	1012.5843476361881
1437	Jan14_100x_M1BP_rep1_3R2_B-C-A_Position032_31_cmle.ics	2	1	0	1	2	1	1	8.4474	1.0	0.2538085253935898	1.1437980137042425	0.0	0.9424038437962688	28774.0	470.7936649429152	231221.0	533.1319617288126
1438	Jan14_100x_M1BP_rep1_3R2_B-C-A_Position032_31_cmle.ics	3	1	0	1	1	1	1	8.4474	1.0	0.2503473742512683	1.2198264295778432	0.0	0.9226206862979378	36082.0	574.8252047518783	322464.0	743.5131969281329
1439	Jan14_100x_M1BP_rep1_3R2_B-C-A_Position032_31_cmle.ics	4	1	0	1	1	2	1	8.4474	2.0	0.247236204691489	1.2243362392559187	0.0	0.9220104169593782	39280.0	623.1219720451015	363988.0	839.2561077313351
1440	Jan14_100x_M1BP_rep1_3R2_B-C-A_Position032_31_cmle.ics	5	1	0	1	2	2	2	8.4474	2.0	0.2641036599863545	1.1068169906900467	0.0	0.933689365631123	39416.0	623.6100879314454	378155.0	871.9213089968433
1441	Jan14_100x_M1BP_rep1_3R2_B-C-A_Position032_31_cmle.ics	6	1	0	1	1	1	2	8.4474	1.0	0.2853253258512776	1.1518916492234388	0.0	0.9478406673514889	16932.0	293.73457218032604	110664.0	255.16071383117153
1442	Jan14_100x_M1BP_rep1_3R2_B-C-A_Position032_31_cmle.ics	7	1	0	1	2	1	1	8.4474	1.0	0.29627769372911217	1.0435260047809587	0.0	0.9343195327967542	25368.0	422.1551405975748	206801.0	476.8261655190496
1443	Jan14_100x_M1BP_rep1_3R2_B-C-A_Position032_31_cmle.ics	9	1	0	1	1	1	1	7.3644	1.0	0.29531907557584147	1.2817722348227292	0.0	0.9384611253416916	12560.0	215.08227429967994	71929.0	165.84846910614417
1444	Jan14_100x_M1BP_rep1_3R2_B-C-A_Position032_31_cmle.ics	10	1	0	1	1	2	2	8.4474	2.0	0.28469691039496664	1.079785906526127	0.0	0.925989152409247	26778.0	444.88843767948197	219853.0	506.9204837880843
1445	Jan14_100x_M1BP_rep1_3R2_B-C-A_Position032_31_cmle.ics	11	1	0	1	3	1	2	8.4474	1.0	0.26658397301546993	1.1680258901769178	0.0	0.9264120001454009	42368.0	675.8182295934619	423397.0	976.2369040878382
1446	Jan14_100x_M1BP_rep1_3R2_B-C-A_Position032_31_cmle.ics	12	1	0	1	1	1	1	8.4474	1.0	0.30368629982778444	1.5745348293556016	0.0	0.9313053234929947	14768.0	258.5746968390031	92997.0	214.42547625386266
1447	Jan14_100x_M1BP_rep1_3R2_B-C-A_Position032_31_cmle.ics	13	1	0	1	1	1	1	8.4474	1.0	0.27958896651167076	1.114103525525123	0.0	0.9226074775433278	25140.0	415.37468572322257	198190.0	456.97157046735964
1448	Jan14_100x_M1BP_rep1_3R2_B-C-A_Position032_31_cmle.ics	14	1	0	1	2	2	1	8.4474	2.0	0.2722520530040961	1.0315922560136357	0.0	0.9274052189961716	26356.0	434.02998558704144	209932.0	484.04538943112044
1449	Jan14_100x_M1BP_rep1_3R2_B-C-A_Position032_31_cmle.ics	15	1	0	1	1	1	1	8.4474	1.0	0.2803677457624119	1.051413102491298	0.0	0.9236609655685273	27086.0	447.9330703038895	221950.0	511.75558840118305
1450	Jan14_100x_M1BP_rep1_3R2_B-C-A_Position032_31_cmle.ics	17	1	0	1	2	2	2	8.4474	2.0	0.24796754419394917	1.0943142439786375	0.0	0.9334238589866333	46944.0	729.6090616965778	476257.0	1098.1175096426323
1451	Jan14_100x_M1BP_rep1_3R2_B-C-A_Position032_31_cmle.ics	18	1	0	1	1	1	1	8.4474	1.0	0.2649014238842097	1.0930930187230903	0.0	0.9102807809357784	25378.0	420.31895575914643	195660.0	451.138087076258
1452	Jan14_100x_M1BP_rep1_3R2_B-C-A_Position032_31_cmle.ics	19	1	0	1	1	1	1	8.4474	1.0	0.2900631762020801	1.018729800666744	0.0	0.9338419251370691	26440.0	439.2307382226452	217727.0	502.0185131598306
1453	Jan14_100x_M1BP_rep1_3R2_B-C-A_Position032_31_cmle.ics	20	1	0	1	1	1	1	8.4474	1.0	0.28835958897405367	1.3775177787901425	0.0	0.9319855906217553	14378.0	249.67184952569372	87054.0	200.72255459642525
1454	Jan14_100x_M1BP_rep1_3R2_B-C-A_Position032_31_cmle.ics	21	1	0	1	1	1	1	8.4474	1.0	0.28479695767706453	1.0816671462370255	0.0	0.9348368374879333	29280.0	480.39302099097256	251419.0	579.7029884218834
1455	Jan14_100x_M1BP_rep1_3R2_B-C-A_Position032_31_cmle.ics	22	1	0	1	2	2	2	8.4474	2.0	0.25150013732526366	1.2204955200687593	0.0	0.9291227768283502	40484.0	644.2007030541045	384121.0	885.6772623214727
1456	Jan14_100x_M1BP_rep1_3R2_B-C-A_Position032_31_cmle.ics	23	1	0	1	1	1	1	8.4474	1.0	0.2916372493486606	1.2923058890407417	0.0	0.9318468287706057	17256.0	297.3006048419104	115108.0	265.4073542224978
1457	Jan14_100x_M1BP_rep1_3R2_B-C-A_Position032_31_cmle.ics	24	1	0	1	2	3	2	8.4474	3.0	0.24402745986321853	1.2778681326989463	0.0	0.9277084965031475	42020.0	666.7539392347696	400108.0	922.5388824691171
1458	Jan14_100x_M1BP_rep1_3R2_B-C-A_Position032_31_cmle.ics	25	1	0	1	2	1	1	8.4474	1.0	0.26962322825910773	1.0388597672407882	0.0	0.9326534540537895	27548.0	453.9043341709728	223248.0	514.7484190105308
1459	Jan14_100x_M1BP_rep1_3R2_B-C-A_Position032_31_cmle.ics	26	1	0	1	2	2	2	8.4474	2.0	0.23824015233810028	1.1333900437945557	0.0	0.931485234760985	45296.0	711.9021305847924	442457.0	1020.1840161172437
1460	Jan14_100x_M1BP_rep1_3R2_B-C-A_Position032_31_cmle.ics	27	1	0	1	1	2	2	8.4474	2.0	0.28039360476712955	1.0449838047492377	0.0	0.936876479061286	23748.0	392.645758118244	182221.0	420.15145336360433
1461	Jan14_100x_M1BP_rep1_3R2_B-C-A_Position032_31_cmle.ics	29	1	0	1	2	1	1	8.4474	1.0	0.2967164604925238	1.3250755817075122	0.0	0.9364474418264472	17654.0	303.7842511815718	120146.0	277.0235950621696
1462	Jan14_100x_M1BP_rep1_3R2_B-C-A_Position032_31_cmle.ics	30	1	0	1	1	1	1	6.9312	1.0	0.26949805531550836	1.050831641030966	0.0	0.9364217345264173	13388.0	225.37093248773326	75618.0	174.35428737878198
1463	Jan14_100x_M1BP_rep1_3R2_B-C-A_Position032_31_cmle.ics	31	1	0	1	1	1	1	8.4474	1.0	0.2780803569886776	1.0282839873594496	0.0	0.9278594877513241	25932.0	429.25901327890165	207068.0	477.441794003407
1464	Jan14_100x_M1BP_rep1_3R2_B-C-A_Position032_31_cmle.ics	32	1	0	1	1	1	1	8.014199999999999	1.0	0.2810336755355174	1.1539701324865321	0.0	0.9405122535301114	14880.0	255.22632769590456	90481.0	208.62427300800834
1465	Jan14_100x_M1BP_rep1_3R2_B-C-A_Position032_31_cmle.ics	34	1	0	1	1	1	1	8.4474	1.0	0.2615391715086982	1.1054918601240062	0.0	0.9086654450618861	28220.0	460.6599397323087	227970.0	525.6360508574801
1466	Jan14_100x_M1BP_rep1_3R2_B-C-A_Position032_31_cmle.ics	35	1	0	1	1	1	1	8.4474	1.0	0.2686806878657628	1.1206901867501222	0.0	0.9175961838315345	25158.0	415.30883945360654	194494.0	448.4496121220982
1467	Jan14_100x_M1BP_rep1_3R2_B-C-A_Position032_31_cmle.ics	36	1	0	1	1	1	1	8.4474	1.0	0.2674080741643744	1.0808753428733318	0.0	0.9258140210999772	27906.0	461.4367079261801	226677.0	522.6547488714349
1468	Jan14_100x_M1BP_rep1_3R2_B-C-A_Position032_31_cmle.ics	37	1	0	1	2	2	2	8.4474	2.0	0.27465056833668816	1.1447901229660467	0.0	0.914097468937939	25256.0	416.70313617665875	197793.0	456.05619777713537
1469	Jan14_100x_M1BP_rep1_3R2_B-C-A_Position032_31_cmle.ics	38	1	0	1	1	2	3	8.4474	2.0	0.24878388561683476	1.4046161007939473	0.0	0.9273122705405893	44976.0	704.1657334580781	447359.0	1031.4866784030855
1470	Jan14_100x_M1BP_rep1_3R2_B-C-A_Position032_31_cmle.ics	39	1	0	1	2	2	1	8.4474	2.0	0.253893322581135	1.0422988354164888	0.0	0.9108753009006209	28424.0	465.1252507518065	227053.0	523.5217013437882
1471	Jan14_100x_M1BP_rep1_3R2_B-C-A_Position032_31_cmle.ics	40	1	0	1	1	1	1	8.4474	1.0	0.28852306986391435	1.0098810453848233	0.0	0.9295446563193914	27030.0	444.8793946096833	224457.0	517.5360401250928
1472	Jan14_100x_M1BP_rep1_3R2_B-C-A_Position032_31_cmle.ics	41	1	0	1	1	1	1	8.4474	1.0	0.3018442030953751	1.4697987943583073	0.0	0.92494983564815	16608.0	287.82801463470724	110571.0	254.94628143774366
1473	Jan14_100x_M1BP_rep1_3R2_B-C-A_Position032_31_cmle.ics	43	1	0	1	1	1	1	8.4474	1.0	0.2519400180094735	1.1315535977144435	0.0	0.9165483661711257	26284.0	437.45307925896094	201122.0	463.73195517198803
1474	Jan14_100x_M1BP_rep1_3R2_B-C-A_Position032_31_cmle.ics	44	1	0	1	1	1	1	8.4474	1.0	0.27584589696418493	1.0739806097568958	0.0	0.9392276129707494	26906.0	440.04861717327987	217962.0	502.56035845505136
1475	Jan14_100x_M1BP_rep1_3R2_B-C-A_Position032_31_cmle.ics	45	1	0	1	1	1	2	8.4474	1.0	0.2820649734326023	1.0116278184709255	0.0	0.9387152296945265	26422.0	438.1965377967631	214485.0	494.5433538104426
1476	Jan14_100x_M1BP_rep1_3R2_B-C-A_Position032_31_cmle.ics	46	1	0	1	1	1	1	8.4474	1.0	0.2727225770719578	1.071626209774156	0.0	0.9194997832426078	25624.0	422.42273034231204	201421.0	464.4213668454818
1477	Jan14_100x_M1BP_rep1_3R2_B-C-A_Position033_32_cmle.ics	1	1	0	1	1	1	1	8.8806	1.0	0.27355552772712044	1.0812634013566642	0.0	0.9304357315381008	24952.0	417.82040767432056	193845.0	446.95319681742427
1478	Jan14_100x_M1BP_rep1_3R2_B-C-A_Position033_32_cmle.ics	2	1	0	1	1	1	1	8.8806	1.0	0.29286647721540504	1.388574661773886	0.0	0.9149678593161036	19144.0	330.3884318867149	134790.0	310.7886269907433
1479	Jan14_100x_M1BP_rep1_3R2_B-C-A_Position033_32_cmle.ics	3	1	0	1	1	1	1	7.147799999999999	1.0	0.20610159934601766	1.1978802390784633	0.0	0.9002630174599557	24038.0	379.0214840913478	159097.0	366.8338763138681
1480	Jan14_100x_M1BP_rep1_3R2_B-C-A_Position033_32_cmle.ics	4	1	0	1	1	1	1	8.8806	1.0	0.27377959102861454	1.0165695344676473	0.0	0.9278851977554289	26514.0	443.27180384507113	212416.0	489.77280948783823
1481	Jan14_100x_M1BP_rep1_3R2_B-C-A_Position033_32_cmle.ics	5	1	0	1	1	1	1	8.8806	1.0	0.28055024353183977	1.1972596718460229	0.0	0.9245325354528493	26278.0	437.0849405348137	212162.0	489.1871554240676
1482	Jan14_100x_M1BP_rep1_3R2_B-C-A_Position033_32_cmle.ics	6	1	0	1	1	1	1	8.8806	1.0	0.2848907240063038	1.1666489836280058	0.0	0.9287993790423346	26092.0	435.15176586696526	211531.0	487.73224316328293
1483	Jan14_100x_M1BP_rep1_3R2_B-C-A_Position033_32_cmle.ics	7	1	0	1	1	1	1	8.8806	1.0	0.278615403790779	1.0940812410523622	0.0	0.929676814987877	24500.0	410.76192693174477	190338.0	438.8670204330001
1484	Jan14_100x_M1BP_rep1_3R2_B-C-A_Position033_32_cmle.ics	8	1	0	1	1	2	1	8.8806	2.0	0.3227474861741381	1.5389562859246695	0.0	0.9432777061384383	14638.0	259.60157686999065	94608.0	218.13999868195148
1485	Jan14_100x_M1BP_rep1_3R2_B-C-A_Position033_32_cmle.ics	10	1	0	1	3	3	2	8.8806	3.0	0.24484300915101884	1.3420347866317979	0.0	0.912370612091155	44814.0	709.860694131782	441406.0	1017.760699499043
1486	Jan14_100x_M1BP_rep1_3R2_B-C-A_Position033_32_cmle.ics	11	1	0	1	1	1	1	8.8806	1.0	0.2723608615847368	1.0675408215313777	0.0	0.9352334324190793	27226.0	454.08102623809054	220456.0	508.3108357583745
1487	Jan14_100x_M1BP_rep1_3R2_B-C-A_Position033_32_cmle.ics	12	1	0	1	1	2	1	7.3644	2.0	0.2724995337337062	1.054772509969385	0.0	0.9433286817856689	16550.0	276.3739696925889	104509.0	240.96897854570508
1488	Jan14_100x_M1BP_rep1_3R2_B-C-A_Position033_32_cmle.ics	13	1	0	1	1	1	1	8.8806	1.0	0.29181971511464594	1.0193479277018314	0.0	0.9300651440628017	29480.0	487.29670806143815	257112.0	592.8294789141922
1489	Jan14_100x_M1BP_rep1_3R2_B-C-A_Position033_32_cmle.ics	14	1	0	1	3	1	2	8.8806	1.0	0.23444595576719882	1.2554284398565279	0.0	0.9136952788562605	49450.0	777.3503599799662	500662.0	1154.3887199824876
1490	Jan14_100x_M1BP_rep1_3R2_B-C-A_Position033_32_cmle.ics	15	1	0	1	1	1	1	8.8806	1.0	0.27864718095880503	1.0577557638794686	0.0	0.9314362712820112	26316.0	437.5362641308432	211900.0	488.58305556301275
1491	Jan14_100x_M1BP_rep1_3R2_B-C-A_Position033_32_cmle.ics	16	1	0	1	1	1	1	8.8806	1.0	0.2936904469267571	1.267729766550111	0.0	0.9381136017046896	16836.0	289.83379874558926	111321.0	256.67557493312955
1492	Jan14_100x_M1BP_rep1_3R2_B-C-A_Position033_32_cmle.ics	17	1	0	1	1	1	1	8.8806	1.0	0.2814079797714364	1.0453129200299285	0.0	0.9418102787146166	30038.0	498.0581448192075	259686.0	598.7644141903565
1493	Jan14_100x_M1BP_rep1_3R2_B-C-A_Position033_32_cmle.ics	18	1	0	1	1	1	1	8.8806	1.0	0.2663043604637914	1.121279102373383	0.0	0.9206997920392191	32864.0	540.4991166252503	289097.0	666.5780821807471
1494	Jan14_100x_M1BP_rep1_3R2_B-C-A_Position033_32_cmle.ics	19	1	0	1	1	1	1	8.8806	1.0	0.2696541980683484	1.0726255286568604	0.0	0.9212696323409514	27216.0	451.54042954330873	219237.0	505.5001573972074
1495	Jan14_100x_M1BP_rep1_3R2_B-C-A_Position033_32_cmle.ics	20	1	0	1	1	2	1	8.8806	2.0	0.2511302649693001	1.2755833369387493	0.0	0.9275784285511254	49130.0	777.6419632055184	513149.0	1183.1803038183316
1496	Jan14_100x_M1BP_rep1_3R2_B-C-A_Position033_32_cmle.ics	21	1	0	1	1	1	1	8.8806	1.0	0.27507191505269696	1.2051484781064081	0.0	0.9070928905884688	27204.0	449.79772639487396	221282.0	510.21536432795943
1497	Jan14_100x_M1BP_rep1_3R2_B-C-A_Position033_32_cmle.ics	22	1	0	1	2	1	1	8.014199999999999	1.0	0.23411082294640126	1.2107206531912549	0.0	0.9326452827603875	27962.0	446.2108842760166	212734.0	490.5060299298819
1498	Jan14_100x_M1BP_rep1_3R2_B-C-A_Position033_32_cmle.ics	23	1	0	1	1	1	1	8.8806	1.0	0.28115464264251816	1.0322933452609695	0.0	0.9286549625110493	31380.0	510.86931356240433	277157.0	639.0477297342045
1499	Jan14_100x_M1BP_rep1_3R2_B-C-A_Position033_32_cmle.ics	24	1	0	1	2	1	2	8.8806	1.0	0.2770107497768887	1.1171036815608262	0.0	0.9161451282302311	28102.0	468.32121991933894	233146.0	537.5704817003029
1500	Jan14_100x_M1BP_rep1_3R2_B-C-A_Position033_32_cmle.ics	25	1	0	1	1	1	1	6.7146	1.0	0.22225067598458653	1.1177984411101294	0.0	0.9220785806714655	17118.0	284.877927132779	99283.0	228.9192614698565
1501	Jan14_100x_M1BP_rep1_3R2_B-C-A_Position033_32_cmle.ics	27	1	0	1	1	1	1	8.8806	1.0	0.29685113481677733	1.0692874643759813	0.0	0.9378657140760768	28332.0	472.71222432622	244320.0	563.3346490568914
1502	Jan14_100x_M1BP_rep1_3R2_B-C-A_Position033_32_cmle.ics	28	1	0	1	1	1	1	8.8806	1.0	0.2612369758648242	1.040773486552604	0.0	0.9238252069844671	26578.0	434.6143947759921	208245.0	480.15563192883246
1503	Jan14_100x_M1BP_rep1_3R2_B-C-A_Position033_32_cmle.ics	29	1	0	1	1	1	1	8.8806	1.0	0.26634331718547977	1.0493971808521532	0.0	0.9220512003617799	30512.0	506.17000106493657	258643.0	596.35954336944
1504	Jan14_100x_M1BP_rep1_3R2_B-C-A_Position033_32_cmle.ics	30	1	0	1	2	1	1	8.8806	1.0	0.28804455227232895	1.023051782943128	0.0	0.9283045189319632	30468.0	502.40147739089196	268392.0	618.8380530847953
1505	Jan14_100x_M1BP_rep1_3R2_B-C-A_Position033_32_cmle.ics	31	1	0	1	2	3	3	8.8806	3.0	0.24339139908071764	1.2858924827231826	0.0	0.9270611706740525	55134.0	856.6748234933342	600559.0	1384.7236963939
1506	Jan14_100x_M1BP_rep1_3R2_B-C-A_Position033_32_cmle.ics	32	1	0	1	1	1	1	8.664	1.0	0.25013343027847773	1.0572052131753757	0.0	0.9279331059943471	23608.0	387.59784887957335	170588.0	393.3289583878397
1507	Jan14_100x_M1BP_rep1_3R2_B-C-A_Position033_32_cmle.ics	33	1	0	1	2	2	1	8.8806	2.0	0.27188354067391485	1.0516015815730975	0.0	0.927917125911379	30988.0	507.98373028685074	267458.0	616.6845062518748
1508	Jan14_100x_M1BP_rep1_3R2_B-C-A_Position033_32_cmle.ics	34	1	0	1	2	1	1	8.8806	1.0	0.23878006426805243	1.2636277916395333	0.0	0.934377680685777	54406.0	845.8591165376515	583100.0	1344.4680495459781
1509	Jan14_100x_M1BP_rep1_3R2_B-C-A_Position033_32_cmle.ics	35	1	0	1	1	3	1	8.8806	3.0	0.2479409744649077	1.1340185159088976	0.0	0.9258857616551537	47644.0	747.1950915190461	486923.0	1122.7103688716793
1510	Jan14_100x_M1BP_rep1_3R2_B-C-A_Position033_32_cmle.ics	36	1	0	1	1	1	1	8.8806	1.0	0.28346583494234856	1.2868903526194138	0.0	0.9301175282436323	16166.0	280.080206246935	102903.0	237.26598474091884
1511	Jan14_100x_M1BP_rep1_3R2_B-C-A_Position033_32_cmle.ics	37	1	0	1	1	1	1	8.014199999999999	1.0	0.28437290601362797	1.076947349277958	0.0	0.9459140866591881	18634.0	310.89288575067803	127549.0	294.0928747239581
1512	Jan14_100x_M1BP_rep1_3R2_B-C-A_Position033_32_cmle.ics	38	1	0	1	1	1	2	8.8806	1.0	0.2720658987138231	1.0404713229093885	0.0	0.933694992242564	27250.0	445.69997137281024	220628.0	508.7074203999829
1513	Jan14_100x_M1BP_rep1_3R2_B-C-A_Position033_32_cmle.ics	39	1	0	1	2	2	2	8.8806	2.0	0.280272067906633	1.0510260340934443	0.0	0.9324759306087871	30592.0	505.00875618748375	266364.0	614.162043473272
1514	Jan14_100x_M1BP_rep1_3R2_B-C-A_Position033_32_cmle.ics	40	1	0	1	1	3	2	8.8806	3.0	0.2566675871521563	1.0315844385862267	0.0	0.9265917003901838	27298.0	447.7088712122813	214860.0	495.4080005581356
1515	Jan14_100x_M1BP_rep1_3R2_B-C-A_Position033_32_cmle.ics	41	1	0	1	2	4	1	8.8806	4.0	0.255786674318875	1.1754126896650392	0.0	0.9259734177174278	46636.0	734.1009191987604	478955.0	1104.3383547767003
1516	Jan14_100x_M1BP_rep1_3R2_B-C-A_Position033_32_cmle.ics	42	1	0	1	1	1	1	8.664	1.0	0.2774028551911229	1.204662457769841	0.0	0.922857659181741	15978.0	275.08305906676617	100026.0	230.6324148926188
1517	Jan14_100x_M1BP_rep1_3R2_B-C-A_Position033_32_cmle.ics	43	1	0	1	1	1	1	8.4474	1.0	0.24156136548078613	1.0810065424128643	0.0	0.9205936562596212	22014.0	364.05271398837215	150951.0	348.0514432293174
1518	Jan14_100x_M1BP_rep1_3R2_B-C-A_Position033_32_cmle.ics	44	1	0	1	1	1	1	8.8806	1.0	0.286666498350985	1.0647377929536586	0.0	0.9288949228929422	28262.0	468.22222880427074	239203.0	551.536255969039
1519	Jan14_100x_M1BP_rep1_3R2_B-C-A_Position033_32_cmle.ics	45	1	0	1	1	2	1	8.8806	2.0	0.316306722638117	1.4229107621819956	0.0	0.9356492734720832	17856.0	309.4687502265798	126184.0	290.9455605623558
1520	Jan14_100x_M1BP_rep1_3R2_B-C-A_Position034_33_cmle.ics	1	1	0	1	1	1	1	8.664	1.0	0.2852212271421996	1.0433418711176143	0.0	0.9203693974813043	30196.0	494.1696184776947	263505.0	607.5699766688613
1521	Jan14_100x_M1BP_rep1_3R2_B-C-A_Position034_33_cmle.ics	2	1	0	1	1	2	2	8.664	2.0	0.26431415378273304	1.0189660670395961	0.0	0.9289717752180404	43624.0	691.8800556182226	440476.0	1015.6163755647646
1522	Jan14_100x_M1BP_rep1_3R2_B-C-A_Position034_33_cmle.ics	3	1	0	1	2	2	2	8.664	2.0	0.2928627898156485	1.08971545696983	0.0	0.9242047587096032	27838.0	457.6935652813579	236354.0	544.9672464112333
1523	Jan14_100x_M1BP_rep1_3R2_B-C-A_Position034_33_cmle.ics	4	1	0	1	3	2	2	8.664	2.0	0.25836764285609726	1.182403413635955	0.0	0.9182046787570537	30286.0	499.73850983744876	251916.0	580.8489335781592
1524	Jan14_100x_M1BP_rep1_3R2_B-C-A_Position034_33_cmle.ics	5	1	0	1	1	1	1	8.664	1.0	0.27814890306508266	1.004672883173717	0.0	0.9346514908718488	24556.0	408.59623213455154	190831.0	440.00374269063377
1525	Jan14_100x_M1BP_rep1_3R2_B-C-A_Position034_33_cmle.ics	6	1	0	1	1	1	1	8.664	1.0	0.24366983373746684	1.0775508808930407	0.0	0.9279475720024309	27274.0	448.27257296485897	209073.0	482.06477194773845
1526	Jan14_100x_M1BP_rep1_3R2_B-C-A_Position034_33_cmle.ics	7	1	0	1	1	1	1	8.664	1.0	0.26884082508850043	1.100523416627645	0.0	0.9270454447601781	25420.0	422.17036411407344	197599.0	455.60888719299555
1527	Jan14_100x_M1BP_rep1_3R2_B-C-A_Position034_33_cmle.ics	8	1	0	1	1	2	1	8.664	2.0	0.2843796350721887	1.1651748209781274	0.0	0.9241066858120295	26770.0	444.17133530849884	219632.0	506.41091863811056
1528	Jan14_100x_M1BP_rep1_3R2_B-C-A_Position034_33_cmle.ics	9	1	0	1	1	2	1	8.664	2.0	0.29158842532972795	1.1069918826827334	0.0	0.9298411559281691	23326.0	393.8644144274766	180892.0	417.08714528978055
1529	Jan14_100x_M1BP_rep1_3R2_B-C-A_Position034_33_cmle.ics	10	1	0	1	2	3	1	8.664	3.0	0.2436907954920231	1.449160357109362	0.0	0.9255166257092272	37292.0	603.5511068744073	334285.0	770.7691681400743
1530	Jan14_100x_M1BP_rep1_3R2_B-C-A_Position034_33_cmle.ics	11	1	0	1	2	3	2	8.664	3.0	0.24080036492356185	1.162048793134754	0.0	0.9146031748971468	52918.0	827.2340106014107	561704.0	1295.1347647096109
1531	Jan14_100x_M1BP_rep1_3R2_B-C-A_Position034_33_cmle.ics	12	1	0	1	1	1	2	8.664	1.0	0.2778019060628118	1.1614076063736902	0.0	0.9168524733167547	26118.0	435.03064875657077	209195.0	482.3460703563212
1532	Jan14_100x_M1BP_rep1_3R2_B-C-A_Position034_33_cmle.ics	14	1	0	1	1	1	1	8.664	1.0	0.27832976685899585	1.0111987088746728	0.0	0.9162945202652826	28912.0	477.20119370005443	243877.0	562.3132130322834
1533	Jan14_100x_M1BP_rep1_3R2_B-C-A_Position034_33_cmle.ics	15	1	0	1	1	1	1	8.664	1.0	0.2738352099436783	1.0495093025737678	0.0	0.9298084183697061	28006.0	465.3332511894066	230619.0	531.743915483183
1534	Jan14_100x_M1BP_rep1_3R2_B-C-A_Position034_33_cmle.ics	16	1	0	1	1	1	1	8.664	1.0	0.2968499901407332	1.0247455402141799	0.0	0.9351863963417331	26386.0	440.809186713077	219585.0	506.3025495790663
1535	Jan14_100x_M1BP_rep1_3R2_B-C-A_Position034_33_cmle.ics	17	1	0	1	1	1	1	8.664	1.0	0.2737226831997845	1.0406292044771666	0.0	0.923273881065787	25446.0	425.32598184136435	199691.0	460.4324631827919
1536	Jan14_100x_M1BP_rep1_3R2_B-C-A_Position034_33_cmle.ics	18	1	0	1	2	1	2	8.664	1.0	0.2863000206410395	1.0874919337377702	0.0	0.9280314140483217	29366.0	485.56825329193776	253193.0	583.7933439696361
1537	Jan14_100x_M1BP_rep1_3R2_B-C-A_Position034_33_cmle.ics	19	1	0	1	1	1	2	7.5809999999999995	1.0	0.2546206212746674	1.054962350176632	0.0	0.9505912411925868	18512.0	311.138932226876	119509.0	275.5548484534219
1538	Jan14_100x_M1BP_rep1_3R2_B-C-A_Position034_33_cmle.ics	20	1	0	1	1	1	1	8.664	1.0	0.276177922540299	1.1383263586599874	0.0	0.9250812204245873	21994.0	369.386856332861	161185.0	371.6482294050223
1539	Jan14_100x_M1BP_rep1_3R2_B-C-A_Position034_33_cmle.ics	21	1	0	1	2	1	1	8.664	1.0	0.28219817701348915	1.0829082986203658	0.0	0.9323448015307241	28120.0	468.27877889859644	235545.0	543.1019151608771
1540	Jan14_100x_M1BP_rep1_3R2_B-C-A_Position034_33_cmle.ics	23	1	0	1	1	1	1	8.664	1.0	0.28442568857465633	1.236097226268388	0.0	0.9349483322953666	17600.0	302.6476908065148	117092.0	269.98191194895844
1541	Jan14_100x_M1BP_rep1_3R2_B-C-A_Position034_33_cmle.ics	25	1	0	1	2	2	2	8.664	2.0	0.24681587683991124	1.171557933275209	0.0	0.9279497852516931	47568.0	744.5838611616695	484655.0	1117.4809853416327
1542	Jan14_100x_M1BP_rep1_3R2_B-C-A_Position034_33_cmle.ics	26	1	0	1	1	1	1	8.664	1.0	0.29836291790220604	1.2949797395949525	0.0	0.9384683980105569	14910.0	260.90548212640346	93511.0	215.6106187293671
1543	Jan14_100x_M1BP_rep1_3R2_B-C-A_Position034_33_cmle.ics	27	1	0	1	1	1	1	8.664	1.0	0.28905832842208545	1.0865393076060303	0.0	0.9255365378800883	30542.0	505.03822808289533	269844.0	622.1859652918623
1544	Jan14_100x_M1BP_rep1_3R2_B-C-A_Position034_33_cmle.ics	28	1	0	1	1	1	1	8.664	1.0	0.2908621084839255	1.37753027500395	0.0	0.9314504415944047	13882.0	242.54287442586485	82946.0	191.2506376910319
1545	Jan14_100x_M1BP_rep1_3R2_B-C-A_Position034_33_cmle.ics	30	1	0	1	1	1	1	8.664	1.0	0.27697728894483264	1.0149713863304148	0.0	0.9276443221444286	26868.0	447.99977791097075	217946.0	502.5234668604831
1546	Jan14_100x_M1BP_rep1_3R2_B-C-A_Position034_33_cmle.ics	31	1	0	1	1	2	1	8.664	2.0	0.28260156852590834	1.1709154633188374	0.0	0.934458838712343	18974.0	323.21896604128136	130647.0	301.23600972223187
1547	Jan14_100x_M1BP_rep1_3R2_B-C-A_Position034_33_cmle.ics	33	1	0	1	3	2	3	8.664	2.0	0.24916834424396253	1.0755696198594966	0.0	0.9091694043235541	39180.0	622.8298371033287	364013.0	839.3137508478479
1548	Jan14_100x_M1BP_rep1_3R2_B-C-A_Position034_33_cmle.ics	34	1	0	1	1	1	1	8.664	1.0	0.29311481127716316	1.3793881898048823	0.0	0.9280168559967934	15190.0	266.3670613333179	95308.0	219.75400594431156
1549	Jan14_100x_M1BP_rep1_3R2_B-C-A_Position034_33_cmle.ics	35	1	0	1	1	1	1	8.664	1.0	0.2803635698877204	1.149621305160362	0.0	0.9241385233586428	24994.0	415.76313947285877	196738.0	453.6236582602926
1550	Jan14_100x_M1BP_rep1_3R2_B-C-A_Position034_33_cmle.ics	36	1	0	1	1	1	1	8.664	1.0	0.2822775058994785	1.0608014225889624	0.0	0.9223450085844013	30390.0	500.7285720728826	264672.0	610.2607573476815
1551	Jan14_100x_M1BP_rep1_3R2_B-C-A_Position034_33_cmle.ics	37	1	0	1	2	1	1	8.664	1.0	0.2529795664337219	1.0652542702117929	0.0	0.9185286099861251	32432.0	525.7191581565058	276234.0	636.9195458725496
1552	Jan14_100x_M1BP_rep1_3R2_B-C-A_Position034_33_cmle.ics	39	1	0	1	1	1	1	8.664	1.0	0.3247570644948188	1.4658132402813429	0.0	0.9436740659217195	16210.0	286.2126600538412	110593.0	254.997007380275
1553	Jan14_100x_M1BP_rep1_3R2_B-C-A_Position034_33_cmle.ics	41	1	0	1	1	1	1	8.664	1.0	0.2924156926548371	1.0818797718459252	0.0	0.9217179984615687	27434.0	453.4631680876824	231051.0	532.7399885365252
1554	Jan14_100x_M1BP_rep1_3R2_B-C-A_Position034_33_cmle.ics	42	1	0	1	2	2	2	8.664	2.0	0.25812383448035725	1.1811045682089896	0.0	0.9284184860299152	47144.0	743.1598394377207	489021.0	1127.5477792094389
1555	Jan14_100x_M1BP_rep1_3R2_B-C-A_Position034_33_cmle.ics	43	1	0	1	2	2	2	8.664	2.0	0.25204146077403383	1.485744566543023	0.0	0.9312056363451647	48994.0	770.3663251554817	511946.0	1180.4065170517329
1556	Jan14_100x_M1BP_rep1_3R2_B-C-A_Position034_33_cmle.ics	44	1	0	1	2	2	1	8.664	2.0	0.2801341710093054	1.0636568713463965	0.0	0.9275980932262522	24822.0	413.27683848128623	194631.0	448.76549640058863
1557	Jan14_100x_M1BP_rep1_3R2_B-C-A_Position034_33_cmle.ics	45	1	0	1	1	1	1	8.664	1.0	0.2602646104087211	1.0584227113164277	0.0	0.9257139344984509	27202.0	452.1403663647243	215220.0	496.2380614359208
1558	Jan14_100x_M1BP_rep1_3R2_B-C-A_Position034_33_cmle.ics	46	1	0	1	1	1	1	8.664	1.0	0.27397781979530395	1.056833721405403	0.0	0.9314304020069349	24936.0	417.06495514875206	193808.0	446.86788500498534
1559	Jan14_100x_M1BP_rep1_3R2_B-C-A_Position034_33_cmle.ics	47	1	0	1	1	1	1	8.2308	1.0	0.28527093016760896	1.2555761558764744	0.0	0.9515177187116798	14018.0	244.52892623797354	83355.0	192.19367907718228
1560	Jan14_100x_M1BP_rep1_3R2_B-C-A_Position034_33_cmle.ics	48	1	0	1	2	2	2	8.664	2.0	0.2941218950338016	1.0266645931460465	0.0	0.9371338252112551	27108.0	452.2163701470939	227606.0	524.7967670810527
1561	Jan14_100x_M1BP_rep1_3R2_B-C-A_Position034_33_cmle.ics	49	1	0	1	1	1	1	8.664	1.0	0.26705116147516444	1.1429828695063229	0.0	0.9259338103944775	17466.0	299.27861422704996	112166.0	258.6239122712642
1562	Jan14_100x_M1BP_rep1_3R2_B-C-A_Position034_33_cmle.ics	50	1	0	1	1	1	1	8.664	1.0	0.2753423793677996	1.0863001843331173	0.0	0.9178337105151867	30752.0	507.27369520525826	266085.0	613.5187462929885
1563	Jan14_100x_M1BP_rep1_3R2_B-C-A_Position034_33_cmle.ics	51	1	0	1	1	1	1	8.664	1.0	0.2973483644263	1.3633951197310719	0.0	0.9388214799714737	16032.0	276.99199265356197	104085.0	239.99135128964693
1564	Jan14_100x_M1BP_rep1_3R2_B-C-A_Position034_33_cmle.ics	52	1	0	1	1	1	1	8.664	1.0	0.28181140824138917	1.0906639964833575	0.0	0.9323265099174255	25096.0	417.4808795081457	198454.0	457.5802817777355
1565	Jan14_100x_M1BP_rep1_3R2_B-C-A_Position034_33_cmle.ics	53	1	0	1	1	1	1	8.664	1.0	0.26956366276228866	1.1060676712710498	0.0	0.9247578052118629	31158.0	514.9191436438871	268509.0	619.1078228700756
1566	Jan14_100x_M1BP_rep1_3R2_B-C-A_Position034_33_cmle.ics	54	1	0	1	1	1	1	8.664	1.0	0.26298194252159923	1.0009224179859133	0.0	0.9262349241755456	25494.0	425.8603510039021	196288.0	452.5860821630611
1567	Jan14_100x_M1BP_rep1_3R2_B-C-A_Position034_33_cmle.ics	55	1	0	1	2	2	1	8.664	2.0	0.2669282888909165	1.0640335749418084	0.0	0.9192824907478857	24614.0	412.23292396398637	187605.0	432.56547493581417
1568	Jan14_100x_M1BP_rep1_3R2_B-C-A_Position034_33_cmle.ics	56	1	0	1	1	2	3	8.664	2.0	0.29106824569465456	1.0428779436029407	0.0	0.9334937859704192	32710.0	533.0552723564316	300118.0	691.9894736642769
1569	Jan14_100x_M1BP_rep1_3R2_B-C-A_Position034_33_cmle.ics	57	1	0	1	3	2	4	8.664	2.0	0.2597589187488984	1.2258236027461997	0.0	0.9160017180700869	49310.0	770.617272824824	524761.0	1209.9543785762255
1570	Jan14_100x_M1BP_rep1_3R2_B-C-A_Position035_34_cmle.ics	1	1	0	1	1	1	1	8.014199999999999	1.0	0.2752438425018766	1.0463384729349408	0.0	0.9201495631888442	23458.0	387.733075063472	177243.0	408.67355600356336
1571	Jan14_100x_M1BP_rep1_3R2_B-C-A_Position035_34_cmle.ics	3	1	0	1	2	2	1	8.014199999999999	2.0	0.2638703465056815	1.0640408623158517	0.0	0.9334876572287454	23588.0	388.344562451328	174987.0	403.47184116944277
1572	Jan14_100x_M1BP_rep1_3R2_B-C-A_Position035_34_cmle.ics	5	1	0	1	1	1	2	8.014199999999999	1.0	0.28060462434230965	1.0844611557976913	0.0	0.928436654628792	21986.0	366.77392880580646	162383.0	374.41048754831854
1573	Jan14_100x_M1BP_rep1_3R2_B-C-A_Position035_34_cmle.ics	6	1	0	1	1	2	2	8.014199999999999	2.0	0.2813606918937922	1.0817982780906452	0.0	0.9321227829511481	21388.0	354.15896860739105	156013.0	359.7230214608415
1574	Jan14_100x_M1BP_rep1_3R2_B-C-A_Position035_34_cmle.ics	7	1	0	1	1	1	1	8.014199999999999	1.0	0.2682412580451325	1.171050785423874	0.0	0.928412980473682	31780.0	510.9846171317099	275910.0	636.1724910825429
1575	Jan14_100x_M1BP_rep1_3R2_B-C-A_Position035_34_cmle.ics	8	1	0	1	1	1	1	7.5809999999999995	1.0	0.22822935664756877	1.1518434197414	0.0	0.927850220472102	24036.0	384.38340116158645	167399.0	385.9760024454591
1576	Jan14_100x_M1BP_rep1_3R2_B-C-A_Position035_34_cmle.ics	9	1	0	1	2	2	1	8.014199999999999	2.0	0.282914198703249	1.173672893253551	0.0	0.9217656891254536	16610.0	285.15770118113693	107067.0	246.86702222730105
1577	Jan14_100x_M1BP_rep1_3R2_B-C-A_Position035_34_cmle.ics	10	1	0	1	1	1	1	8.014199999999999	1.0	0.30439500785561346	1.034289505030009	0.0	0.9318176013699485	27228.0	445.81685831162144	233086.0	537.432138220672
1578	Jan14_100x_M1BP_rep1_3R2_B-C-A_Position035_34_cmle.ics	11	1	0	1	2	2	2	8.014199999999999	2.0	0.24781460808675382	1.4379071376279848	0.0	0.9185107570497447	41022.0	648.4064157453931	388922.0	896.7470464166025
1579	Jan14_100x_M1BP_rep1_3R2_B-C-A_Position035_34_cmle.ics	12	1	0	1	1	1	1	8.014199999999999	1.0	0.2800569099206309	1.0795680632421811	0.0	0.9226887826543104	25006.0	412.16944588563723	196772.0	453.7020528987502
1580	Jan14_100x_M1BP_rep1_3R2_B-C-A_Position035_34_cmle.ics	13	1	0	1	1	1	1	8.014199999999999	1.0	0.2615026486328356	1.0255318392211836	0.0	0.9134273776670243	25132.0	411.4042537634164	191581.0	441.7330361860196
1581	Jan14_100x_M1BP_rep1_3R2_B-C-A_Position035_34_cmle.ics	14	1	0	1	1	1	1	7.147799999999999	1.0	0.28529503544270846	1.165811587558521	0.0	0.9317231685817171	12450.0	210.2835017605515	69771.0	160.87271528875397
1582	Jan14_100x_M1BP_rep1_3R2_B-C-A_Position035_34_cmle.ics	15	1	0	1	1	1	1	8.014199999999999	1.0	0.29700688541742115	1.1688662251459538	0.0	0.9347046375582333	20792.0	350.29545638952493	153639.0	354.2492311167802
1583	Jan14_100x_M1BP_rep1_3R2_B-C-A_Position035_34_cmle.ics	16	1	0	1	1	1	1	8.014199999999999	1.0	0.24396778622604426	1.049872634866873	0.0	0.9260078250409263	23848.0	386.22058664281076	171048.0	394.3895917316763
1584	Jan14_100x_M1BP_rep1_3R2_B-C-A_Position035_34_cmle.ics	17	1	0	1	1	1	1	8.014199999999999	1.0	0.28750335238008756	1.0636099633668352	0.0	0.9361715268042989	26084.0	428.63016178356116	212401.0	489.7382236179305
1585	Jan14_100x_M1BP_rep1_3R2_B-C-A_Position035_34_cmle.ics	18	1	0	1	2	1	2	8.014199999999999	1.0	0.26386959051322595	1.0151092781053674	0.0	0.9180044701008605	24892.0	410.08991238353155	189696.0	437.38674520094986
1586	Jan14_100x_M1BP_rep1_3R2_B-C-A_Position035_34_cmle.ics	19	1	0	1	1	2	1	8.014199999999999	2.0	0.2853191187362052	1.0212545584999764	0.0	0.9320114778656966	23250.0	388.8892539371981	178063.0	410.5642502251852
1587	Jan14_100x_M1BP_rep1_3R2_B-C-A_Position035_34_cmle.ics	20	1	0	1	1	1	1	7.5809999999999995	1.0	0.2889742325591425	1.1786890601006992	0.0	0.9344469647463212	13518.0	229.61023344583296	79446.0	183.1806013792313
1588	Jan14_100x_M1BP_rep1_3R2_B-C-A_Position035_34_cmle.ics	21	1	0	1	1	1	2	8.014199999999999	1.0	0.29672510139631103	1.1504864232000103	0.0	0.9311006111391584	17758.0	304.3998294355781	121211.0	279.4791918256175
1589	Jan14_100x_M1BP_rep1_3R2_B-C-A_Position035_34_cmle.ics	22	1	0	1	2	2	1	8.014199999999999	2.0	0.2711937349536296	1.2087231714754538	0.0	0.9228596918556713	29570.0	482.5906951802188	248995.0	574.1139118447965
1590	Jan14_100x_M1BP_rep1_3R2_B-C-A_Position035_34_cmle.ics	23	1	0	1	1	1	1	8.014199999999999	1.0	0.2794154925144269	1.0865237776479117	0.0	0.9249522269537819	23930.0	395.5427781600812	183998.0	424.24872608533855
1591	Jan14_100x_M1BP_rep1_3R2_B-C-A_Position035_34_cmle.ics	24	1	0	1	1	1	1	8.014199999999999	1.0	0.2813197104079194	1.0105922842855113	0.0	0.9269959286219035	26798.0	440.1628318048405	218790.0	504.46949847395734
1592	Jan14_100x_M1BP_rep1_3R2_B-C-A_Position035_34_cmle.ics	25	1	0	1	2	2	2	8.014199999999999	2.0	0.22129497921403843	1.1119573674972982	0.0	0.930969969512651	55284.0	845.913614335888	574988.0	1325.764011099885
1593	Jan14_100x_M1BP_rep1_3R2_B-C-A_Position035_34_cmle.ics	26	1	0	1	2	2	1	8.014199999999999	2.0	0.2824515461822373	1.1519234600350639	0.0	0.9357411391705439	25970.0	429.172016151589	209148.0	482.23770129727706
1594	Jan14_100x_M1BP_rep1_3R2_B-C-A_Position035_34_cmle.ics	27	1	0	1	1	1	1	4.7652	1.0	0.2697289960682671	1.1834598654742958	0.0	0.9559316370927116	7068.0	118.91363062670726	29019.0	66.90982392346895
1595	Jan14_100x_M1BP_rep1_3R2_B-C-A_Position035_34_cmle.ics	28	1	0	1	1	1	1	8.014199999999999	1.0	0.2851735255687671	1.2116920147818004	0.0	0.9306646714335046	15504.0	268.937243723618	96938.0	223.51233714095014
1596	Jan14_100x_M1BP_rep1_3R2_B-C-A_Position035_34_cmle.ics	29	1	0	1	1	1	1	7.797599999999999	1.0	0.23160156770255758	1.0550120106946321	0.0	0.9063891505783165	21622.0	349.7687745275168	143876.0	331.73844125617757
1597	Jan14_100x_M1BP_rep1_3R2_B-C-A_Position035_34_cmle.ics	30	1	0	1	2	1	2	8.014199999999999	1.0	0.27625293753365077	1.111232617915903	0.0	0.9300458981656221	25842.0	426.63918327306357	205313.0	473.39524722420407
1598	Jan14_100x_M1BP_rep1_3R2_B-C-A_Position035_34_cmle.ics	31	1	0	1	1	1	1	6.7146	1.0	0.19909395375085404	1.1601294773223578	0.0	0.8926902221459114	22174.0	351.31488849943133	138538.0	319.4304830183514
1599	Jan14_100x_M1BP_rep1_3R2_B-C-A_Position035_34_cmle.ics	32	1	0	1	1	2	1	8.014199999999999	2.0	0.2750246094713413	1.0995266600539053	0.0	0.9326108480908746	15206.0	260.4052074417087	92466.0	213.2011364591295
1600	Jan14_100x_M1BP_rep1_3R2_B-C-A_Position035_34_cmle.ics	33	1	0	1	1	1	1	8.014199999999999	1.0	0.2877147553754366	1.0081100748770602	0.0	0.9207700228362665	24922.0	408.5836554200294	198440.0	457.54800163248825
1601	Jan14_100x_M1BP_rep1_3R2_B-C-A_Position035_34_cmle.ics	34	1	0	1	1	2	1	6.2814	2.0	0.27035766759762647	1.0980618761837944	0.0	0.953993221514554	13054.0	216.2918365286565	72922.0	168.13805369403502
1602	Jan14_100x_M1BP_rep1_3R2_B-C-A_Position035_34_cmle.ics	35	1	0	1	1	1	1	8.014199999999999	1.0	0.26522034706390324	1.086957951666324	0.0	0.9287736424785097	23594.0	393.86185592036145	175501.0	404.6569836449472
1603	Jan14_100x_M1BP_rep1_3R2_B-C-A_Position035_34_cmle.ics	36	1	0	1	1	1	1	8.014199999999999	1.0	0.28102177515655735	1.0229850932228817	0.0	0.9304727684796992	24778.0	408.96999408390013	194421.0	448.2812942218807
1604	Jan14_100x_M1BP_rep1_3R2_B-C-A_Position035_34_cmle.ics	37	1	0	1	1	1	1	8.014199999999999	1.0	0.2998611079800794	1.2695122169582755	0.0	0.9303927002371347	16986.0	289.9092198012367	113991.0	262.83185977670314
1605	Jan14_100x_M1BP_rep1_3R2_B-C-A_Position035_34_cmle.ics	38	1	0	1	1	1	1	8.014199999999999	1.0	0.27579343051235966	1.045680896836134	0.0	0.9310851527920243	27262.0	445.59365986280284	222281.0	512.5187832638134
1606	Jan14_100x_M1BP_rep1_3R2_B-C-A_Position035_34_cmle.ics	39	1	0	1	1	2	1	8.014199999999999	2.0	0.26513150040342626	1.0807660636364755	0.0	0.9321957717958778	36418.0	575.7337537798822	336495.0	775.8648196398111
1607	Jan14_100x_M1BP_rep1_3R2_B-C-A_Position035_34_cmle.ics	40	1	0	1	1	1	1	8.014199999999999	1.0	0.273734194540347	1.0726351212940373	0.0	0.9227038859010136	25728.0	425.9405594525469	203024.0	468.1174434762865
1608	Jan14_100x_M1BP_rep1_3R2_B-C-A_Position035_34_cmle.ics	41	1	0	1	1	1	1	7.147799999999999	1.0	0.26635200266321424	1.0454312698264534	0.0	0.9371629246138362	15908.0	264.25024110911704	97370.0	224.5084101942924
1609	Jan14_100x_M1BP_rep1_3R2_B-C-A_Position035_34_cmle.ics	43	1	0	1	2	1	2	8.014199999999999	1.0	0.2801742065208971	1.0189210214228923	0.0	0.9242771289568067	28010.0	457.7925308912097	233323.0	537.9785949652139
1610	Jan14_100x_M1BP_rep1_3R2_B-C-A_Position035_34_cmle.ics	44	1	0	1	2	2	1	8.014199999999999	2.0	0.2570927938773035	1.0519069868437634	0.0	0.9287340180047399	26442.0	431.5985120148902	205003.0	472.6804725794446
1611	Jan14_100x_M1BP_rep1_3R2_B-C-A_Position035_34_cmle.ics	45	1	0	1	1	1	1	8.014199999999999	1.0	0.24969656581799768	1.1228615789889782	0.0	0.919608585649948	25248.0	418.32655868973444	188504.0	434.6383214056166
1612	Jan14_100x_M1BP_rep1_3R2_B-C-A_Position035_34_cmle.ics	46	1	0	1	3	3	3	8.014199999999999	3.0	0.24909801273953908	1.235131626542694	0.0	0.9287011889203176	41296.0	646.8293603086526	393841.0	908.088906021673
1613	Jan14_100x_M1BP_rep1_3R2_B-C-A_Position035_34_cmle.ics	47	1	0	1	1	1	1	8.014199999999999	1.0	0.26888930924364585	1.0119545588192558	0.0	0.9127479788187788	25076.0	414.03805353743286	193619.0	446.43210304414805
1614	Jan14_100x_M1BP_rep1_3R2_B-C-A_Position035_34_cmle.ics	49	1	0	1	1	1	1	8.014199999999999	1.0	0.2907330546813071	1.111107800509988	0.0	0.9383209970480906	14666.0	252.12909653796723	90051.0	207.6328114039871
1615	Jan14_100x_M1BP_rep1_3R2_B-C-A_Position035_34_cmle.ics	50	1	0	1	1	1	1	8.014199999999999	1.0	0.29097105649918614	1.5559238120201373	0.0	0.9286740024385569	10544.0	185.54697907487005	54917.0	126.62348118147227
1616	Jan14_100x_M1BP_rep1_3R2_B-C-A_Position035_34_cmle.ics	51	1	0	1	1	1	2	8.014199999999999	1.0	0.22533787001795746	1.1649047892727422	0.0	0.9238798982740408	40964.0	639.9248374059529	370079.0	853.3002766385285
1617	Jan14_100x_M1BP_rep1_3R2_B-C-A_Position035_34_cmle.ics	52	1	0	1	2	1	1	8.014199999999999	1.0	0.2700358371934748	1.0261996464706469	0.0	0.91861925823191	26678.0	437.20024410410036	212919.0	490.932588992077
1618	Jan14_100x_M1BP_rep1_3R2_B-C-A_Position035_34_cmle.ics	53	1	0	1	2	2	2	8.014199999999999	2.0	0.2733991447387978	1.0845570296799103	0.0	0.9238948735782296	24270.0	399.7472371030432	185899.0	428.6319086649765
1619	Jan14_100x_M1BP_rep1_3R2_B-C-A_Position035_34_cmle.ics	54	1	0	1	1	1	1	8.014199999999999	1.0	0.2700445392310864	1.096416560316448	0.0	0.9227285071444616	23060.0	382.13882817974076	171112.0	394.5371581099492
1620	Jan14_100x_M1BP_rep1_3R2_B-C-A_Position035_34_cmle.ics	55	1	0	1	1	1	1	7.797599999999999	1.0	0.28713039599699414	1.135237977505264	0.0	0.9359588072178232	14832.0	251.9535444190499	91015.0	209.85552997672303
1621	Jan14_100x_M1BP_rep1_3R2_B-C-A_Position035_34_cmle.ics	56	1	0	1	2	2	2	8.014199999999999	2.0	0.2813574125786653	1.037796726793012	0.0	0.9310234893559302	26078.0	429.3854750037619	210046.0	484.30824204241895
1622	Jan14_100x_M1BP_rep1_3R2_B-C-A_Position035_34_cmle.ics	57	1	0	1	3	2	3	8.014199999999999	2.0	0.22475761404376188	1.3104554747874866	0.0	0.9177625649563079	50804.0	780.3654441932999	510479.0	1177.024018974758
1623	Jan14_100x_M1BP_rep1_3R2_B-C-A_Position035_34_cmle.ics	58	1	0	1	1	1	1	8.014199999999999	1.0	0.2776536461380413	1.1585090202227448	0.0	0.9193235123258587	26280.0	430.8102187597912	211088.0	486.710807138675
1624	Jan14_100x_M1BP_rep1_3R2_B-C-A_Position035_34_cmle.ics	59	1	0	1	1	1	1	8.014199999999999	1.0	0.2858878520088966	1.588280647514929	0.0	0.9167700626894902	14776.0	254.70437043726162	90304.0	208.21615974309725
1625	Jan14_100x_M1BP_rep1_3R2_B-C-A_Position035_34_cmle.ics	60	1	0	1	1	1	1	8.014199999999999	1.0	0.29701115363207264	1.014844668220489	0.0	0.9361178398200009	25208.0	416.33260375603237	205101.0	472.906433596175
1626	Jan14_100x_M1BP_rep2_3R2_B-C-A_Position001_0_cmle.ics	1	1	0	1	1	1	1	9.5304	1.0	0.29848681041073266	1.1044785851452896	0.0	0.9261146820159664	26106.0	441.01167772553896	216694.0	499.6366995855191
1627	Jan14_100x_M1BP_rep2_3R2_B-C-A_Position001_0_cmle.ics	3	1	0	1	1	1	1	8.2308	1.0	0.29865905921754987	1.3043228395409279	0.0	0.9311036463254094	14252.0	245.5453446402564	87433.0	201.59642424276026
1628	Jan14_100x_M1BP_rep2_3R2_B-C-A_Position001_0_cmle.ics	5	1	0	1	1	1	1	9.5304	1.0	0.24973334697263352	1.0187427990392295	0.0	0.9168936214871019	26750.0	449.73953014141534	205588.0	474.02932150584553
1629	Jan14_100x_M1BP_rep2_3R2_B-C-A_Position001_0_cmle.ics	6	1	0	1	1	1	1	9.5304	1.0	0.29460660183388926	1.150114174057977	0.0	0.933206046531111	29306.0	493.2384117382087	256053.0	590.3877164987074
1630	Jan14_100x_M1BP_rep2_3R2_B-C-A_Position001_0_cmle.ics	8	1	0	1	2	2	1	9.5304	2.0	0.274395521837621	1.1893767083856264	0.0	0.9253233959036863	25438.0	427.53453557545373	199842.0	460.7806276065295
1631	Jan14_100x_M1BP_rep2_3R2_B-C-A_Position001_0_cmle.ics	9	1	0	1	1	1	1	9.5304	1.0	0.2681998428009699	1.1522415533043837	0.0	0.9121348525999521	26624.0	449.1004073331949	211550.0	487.77605193183274
1632	Jan14_100x_M1BP_rep2_3R2_B-C-A_Position001_0_cmle.ics	10	1	0	1	1	1	1	9.5304	1.0	0.30673401406665596	1.0970478985568604	0.0	0.9308012962177833	28012.0	474.8996527078377	244158.0	562.961121661888
1633	Jan14_100x_M1BP_rep2_3R2_B-C-A_Position001_0_cmle.ics	11	1	0	1	2	1	1	9.5304	1.0	0.2996713310921534	1.2087485458778953	0.0	0.9275694466093486	26636.0	454.5411397983913	223769.0	515.949701558659
1634	Jan14_100x_M1BP_rep2_3R2_B-C-A_Position001_0_cmle.ics	12	1	0	1	1	1	1	9.5304	1.0	0.28326099607661487	1.0473336589839628	0.0	0.9255835841578646	28318.0	481.80826647668835	238485.0	549.8807456627895
1635	Jan14_100x_M1BP_rep2_3R2_B-C-A_Position001_0_cmle.ics	13	1	0	1	2	2	1	9.5304	2.0	0.28239699115340444	1.0805343963876366	0.0	0.9331717358102194	48756.0	779.7928779075572	537955.0	1240.3761097470529
1636	Jan14_100x_M1BP_rep2_3R2_B-C-A_Position001_0_cmle.ics	14	1	0	1	1	1	1	9.5304	1.0	0.26388778357205567	1.0121204571493683	0.0	0.9311554071786788	27062.0	455.44813096210964	215042.0	495.8276424463493
1637	Jan14_100x_M1BP_rep2_3R2_B-C-A_Position001_0_cmle.ics	15	1	0	1	1	1	1	9.5304	1.0	0.29525250708613743	1.0131318960914475	0.0	0.9323706674876081	36830.0	602.611971508047	361138.0	832.6847924488688
1638	Jan14_100x_M1BP_rep2_3R2_B-C-A_Position001_0_cmle.ics	16	1	0	1	1	2	1	9.5304	2.0	0.2519295397776178	1.051096694738902	0.0	0.9279924605531746	27226.0	453.7065422566494	212026.0	488.8735768702376
1639	Jan14_100x_M1BP_rep2_3R2_B-C-A_Position001_0_cmle.ics	17	1	0	1	1	2	1	9.5304	2.0	0.2858313197047749	1.2623068960299961	0.0	0.9256343486186726	25444.0	431.3198406302877	204036.0	470.45083683272713
1640	Jan14_100x_M1BP_rep2_3R2_B-C-A_Position001_0_cmle.ics	18	1	0	1	2	1	1	9.5304	1.0	0.3105177477205571	1.0830348284734177	0.0	0.9311306685437108	28054.0	470.3614281292956	246212.0	567.6970801145847
1641	Jan14_100x_M1BP_rep2_3R2_B-C-A_Position001_0_cmle.ics	19	1	0	1	2	2	1	9.097199999999999	2.0	0.2525651836046215	1.060147881470102	0.0	0.9307387665488568	27790.0	453.15689856713993	218924.0	504.7784655784663
1642	Jan14_100x_M1BP_rep2_3R2_B-C-A_Position001_0_cmle.ics	20	1	0	1	1	1	1	8.2308	1.0	0.3134336742924232	1.3941404500719845	0.0	0.9491074259762301	12394.0	219.14309772610343	72638.0	167.4832278904489
1643	Jan14_100x_M1BP_rep2_3R2_B-C-A_Position001_0_cmle.ics	21	1	0	1	1	1	1	8.2308	1.0	0.24483154434984283	1.210406329191356	0.0	0.9377527103150956	25602.0	414.9563166568663	190598.0	439.46650884473394
1644	Jan14_100x_M1BP_rep2_3R2_B-C-A_Position001_0_cmle.ics	22	1	0	1	2	2	1	9.5304	2.0	0.30231796215117934	1.3540809380567516	0.0	0.9308333610383527	20208.0	354.8451432396152	148522.0	342.45083802892776
1645	Jan14_100x_M1BP_rep2_3R2_B-C-A_Position001_0_cmle.ics	23	1	0	1	1	2	1	9.5304	2.0	0.26820493283593405	1.0276619514095457	0.0	0.937707625549225	29820.0	497.1886424726546	250766.0	578.1973502185676
1646	Jan14_100x_M1BP_rep2_3R2_B-C-A_Position001_0_cmle.ics	24	1	0	1	1	1	1	8.8806	1.0	0.2543694440534473	1.0237470736875223	0.0	0.9172994442115485	23226.0	382.8058650190905	167868.0	387.05738731124035
1647	Jan14_100x_M1BP_rep2_3R2_B-C-A_Position001_0_cmle.ics	25	1	0	1	2	2	2	9.5304	2.0	0.24542417803884922	1.1602888151706148	0.0	0.9034190881840639	45170.0	723.597573915453	447206.0	1031.133902530027
1648	Jan14_100x_M1BP_rep2_3R2_B-C-A_Position001_0_cmle.ics	26	1	0	1	1	1	1	8.8806	1.0	0.24844340712264273	1.0695998024498041	0.0	0.9287253259658762	25448.0	417.62353988709486	190269.0	438.70792543142466
1649	Jan14_100x_M1BP_rep2_3R2_B-C-A_Position001_0_cmle.ics	27	1	0	1	1	1	1	9.5304	1.0	0.2912018005642752	1.1440520541500248	0.0	0.9364130661202478	25928.0	437.61891728649454	211848.0	488.46315788066596
1650	Jan14_100x_M1BP_rep2_3R2_B-C-A_Position001_0_cmle.ics	28	1	0	1	1	1	1	8.8806	1.0	0.24719661546391497	1.0111011339579854	0.0	0.9247503703282489	25234.0	417.14769659929345	187402.0	432.0974128297297
1651	Jan14_100x_M1BP_rep2_3R2_B-C-A_Position001_0_cmle.ics	29	1	0	1	1	1	1	9.5304	1.0	0.3045478070681682	1.265388137089616	0.0	0.9256519831043495	25974.0	441.45554162128076	217225.0	500.86103938025224
1652	Jan14_100x_M1BP_rep2_3R2_B-C-A_Position001_0_cmle.ics	30	1	0	1	1	1	1	9.5304	1.0	0.25668226678801515	1.2474958775220575	0.0	0.9264441942168767	50520.0	804.4923296921309	540962.0	1247.30942380122
1653	Jan14_100x_M1BP_rep2_3R2_B-C-A_Position001_0_cmle.ics	31	1	0	1	1	1	1	6.7146	1.0	0.30348226858773586	1.1771904852623187	0.0	0.9460234652711533	11690.0	197.32494803502914	65473.0	150.96271069786283
1654	Jan14_100x_M1BP_rep2_3R2_B-C-A_Position001_0_cmle.ics	32	1	0	1	1	1	1	9.5304	1.0	0.28441135852767907	1.1461146182844935	0.0	0.9330466652015988	27000.0	454.7881359069246	222481.0	512.9799281959162
1655	Jan14_100x_M1BP_rep2_3R2_B-C-A_Position001_0_cmle.ics	33	1	0	1	3	3	1	9.5304	3.0	0.29240148435672736	1.049948826284502	0.0	0.9354281313712249	44980.0	724.5708802753711	485057.0	1118.4078866551595
1656	Jan14_100x_M1BP_rep2_3R2_B-C-A_Position001_0_cmle.ics	34	1	0	1	1	1	1	9.5304	1.0	0.2474456923948301	1.1584885955343072	0.0	0.9336929127040586	30988.0	513.1328850317769	255155.0	588.3171757535655
1657	Jan14_100x_M1BP_rep2_3R2_B-C-A_Position001_0_cmle.ics	35	1	0	1	1	1	1	9.5304	1.0	0.2793740888271733	1.1464133454515462	0.0	0.9264576456567564	42252.0	684.8583043762974	431656.0	995.2798840590272
1658	Jan14_100x_M1BP_rep2_3R2_B-C-A_Position001_0_cmle.ics	36	1	0	1	1	1	1	9.5304	1.0	0.3027224099367449	1.045187854540709	0.0	0.9283583396967893	28994.0	490.244819783007	255422.0	588.9328042379229
1659	Jan14_100x_M1BP_rep2_3R2_B-C-A_Position001_0_cmle.ics	37	1	0	1	1	1	1	9.5304	1.0	0.2914377056402748	1.23388916333273	0.0	0.9286482058961643	28300.0	476.35047401995416	241672.0	557.2290901558492
1660	Jan14_100x_M1BP_rep2_3R2_B-C-A_Position001_0_cmle.ics	38	1	0	1	2	2	2	9.5304	2.0	0.2991232052147075	1.0510094348524028	0.0	0.9228157444547149	32092.0	537.2196211854748	295661.0	681.712858852364
1661	Jan14_100x_M1BP_rep2_3R2_B-C-A_Position001_0_cmle.ics	39	1	0	1	1	1	1	9.5304	1.0	0.2890386411768966	1.2515648974038152	0.0	0.9258033821057664	24892.0	420.8095163524841	198537.0	457.77165692455816
1662	Jan14_100x_M1BP_rep2_3R2_B-C-A_Position001_0_cmle.ics	40	1	0	1	1	1	1	7.3644	1.0	0.3090116085410939	1.4251786436915863	0.0	0.9492345635916665	10894.0	190.63026204491618	59435.0	137.04074519767659
1663	Jan14_100x_M1BP_rep2_3R2_B-C-A_Position001_0_cmle.ics	41	1	0	1	1	1	1	8.8806	1.0	0.26264237004148566	1.0877156550205238	0.0	0.9260073712520202	22282.0	369.76103619833225	160283.0	369.56846576123826
1664	Jan14_100x_M1BP_rep2_3R2_B-C-A_Position001_0_cmle.ics	42	1	0	1	1	1	1	9.5304	1.0	0.29939151233484623	1.3675534409078791	0.0	0.9386075156376006	18686.0	324.36612735043775	131422.0	303.0229463341306
1665	Jan14_100x_M1BP_rep2_3R2_B-C-A_Position001_0_cmle.ics	43	1	0	1	1	1	1	7.5809999999999995	1.0	0.29835007464264923	1.2886726333839478	0.0	0.9406699325533908	12780.0	218.9923439097208	74205.0	171.09629843347506
1666	Jan14_100x_M1BP_rep2_3R2_B-C-A_Position001_0_cmle.ics	44	1	0	1	1	1	1	9.5304	1.0	0.2673140206598097	1.0319397692047891	0.0	0.926906112292395	27414.0	455.38014410149145	220670.0	508.80426083572456
1667	Jan14_100x_M1BP_rep2_3R2_B-C-A_Position001_0_cmle.ics	45	1	0	1	2	1	1	9.5304	1.0	0.30795394615145305	1.0698532230588762	0.0	0.9410104109891406	28376.0	478.821272884319	249427.0	575.1099848981387
1668	Jan14_100x_M1BP_rep2_3R2_B-C-A_Position001_0_cmle.ics	46	1	0	1	2	2	1	9.5304	2.0	0.2584884890696645	1.2969001386241716	0.0	0.9305626404950278	48480.0	774.1632317871974	510315.0	1176.6458801304336
1669	Jan14_100x_M1BP_rep2_3R2_B-C-A_Position001_0_cmle.ics	47	1	0	1	1	1	1	8.2308	1.0	0.3031322506746811	1.262165388588654	0.0	0.951058015004837	14638.0	252.34594972947102	91688.0	211.40728267324926
1670	Jan14_100x_M1BP_rep2_3R2_B-C-A_Position001_0_cmle.ics	48	1	0	1	1	1	1	9.5304	1.0	0.28238928672662256	1.0062697614977045	0.0	0.9288570247709342	31994.0	535.0061407530045	285957.0	659.3381067467318
1671	Jan14_100x_M1BP_rep2_3R2_B-C-A_Position001_0_cmle.ics	49	1	0	1	2	1	1	8.2308	1.0	0.2941031386394657	1.2901481320636892	0.0	0.9341893421169153	14808.0	254.97479729986304	91890.0	211.8730390546732
1672	Jan14_100x_M1BP_rep2_3R2_B-C-A_Position001_0_cmle.ics	50	1	0	1	1	1	1	9.5304	1.0	0.2913203584840983	1.1734496002109729	0.0	0.9321944240489314	25632.0	431.65934329123274	208273.0	480.22019221932686
1673	Jan14_100x_M1BP_rep2_3R2_B-C-A_Position002_1_cmle.ics	1	1	0	1	2	1	2	9.5304	1.0	0.2503234267351166	1.0523342820925081	0.0	0.9159371121793843	24958.0	419.3119983428016	185498.0	427.70731307611015
1674	Jan14_100x_M1BP_rep2_3R2_B-C-A_Position002_1_cmle.ics	2	1	0	1	2	2	1	9.5304	2.0	0.2772001070093434	1.1625217271128616	0.0	0.9249113659816065	28680.0	478.4997798472364	240458.0	554.4299404179845
1675	Jan14_100x_M1BP_rep2_3R2_B-C-A_Position002_1_cmle.ics	3	1	0	1	3	3	1	9.5304	3.0	0.28814667221254214	1.2473376215518384	0.0	0.9238857989457462	49628.0	790.526514434315	558047.0	1286.7027296261094
1676	Jan14_100x_M1BP_rep2_3R2_B-C-A_Position002_1_cmle.ics	4	1	0	1	2	1	2	9.5304	1.0	0.24751801486130634	1.241554155058017	0.0	0.9159904102083287	48626.0	776.3727606588714	501626.0	1156.6114385552235
1677	Jan14_100x_M1BP_rep2_3R2_B-C-A_Position002_1_cmle.ics	5	1	0	1	1	1	1	9.5304	1.0	0.27225280869420043	1.0747933505185867	0.0	0.9259809935587159	28160.0	472.23877473491757	231851.0	534.5845682649366
1678	Jan14_100x_M1BP_rep2_3R2_B-C-A_Position002_1_cmle.ics	6	1	0	1	2	2	1	9.5304	2.0	0.2845176869053345	1.1891393564516441	0.0	0.92048865976462	28898.0	484.2375739525935	246394.0	568.1167220027984
1679	Jan14_100x_M1BP_rep2_3R2_B-C-A_Position002_1_cmle.ics	7	1	0	1	1	3	1	9.5304	3.0	0.2914244587291035	1.23739750290961	0.0	0.9255888611252351	26858.0	453.58080256384386	223433.0	515.174978072726
1680	Jan14_100x_M1BP_rep2_3R2_B-C-A_Position002_1_cmle.ics	8	1	0	1	1	1	1	9.313799999999999	1.0	0.2655343330580384	1.0625148973645915	0.0	0.9367233252613021	19616.0	337.68321950883154	133122.0	306.9426782570051
1681	Jan14_100x_M1BP_rep2_3R2_B-C-A_Position002_1_cmle.ics	9	1	0	1	1	1	1	9.5304	1.0	0.28381535314968503	1.2347693299199867	0.0	0.9247991023308343	27382.0	459.4396882743463	226981.0	523.3556891682313
1682	Jan14_100x_M1BP_rep2_3R2_B-C-A_Position002_1_cmle.ics	10	1	0	1	1	1	1	9.5304	1.0	0.28939831056994525	1.1958837865834628	0.0	0.9248940655928909	27820.0	468.9705257455557	234724.0	541.2089152145946
1683	Jan14_100x_M1BP_rep2_3R2_B-C-A_Position002_1_cmle.ics	11	1	0	1	1	1	1	9.5304	1.0	0.27059299496350053	1.1980623471184468	0.0	0.9170558640979981	27918.0	470.2946067220922	228170.0	526.0971957895829
1684	Jan14_100x_M1BP_rep2_3R2_B-C-A_Position002_1_cmle.ics	12	1	0	1	1	1	1	9.5304	1.0	0.2908700353717147	1.3230674849616728	0.0	0.9274489803133575	24458.0	415.86187748245436	193979.0	447.26216392193334
1685	Jan14_100x_M1BP_rep2_3R2_B-C-A_Position002_1_cmle.ics	13	1	0	1	1	1	1	9.5304	1.0	0.3188196672017723	1.23761584044046	0.0	0.9278837394818648	27906.0	473.44360058133435	247510.0	570.6899107239325
1686	Jan14_100x_M1BP_rep2_3R2_B-C-A_Position002_1_cmle.ics	14	1	0	1	1	1	1	9.5304	1.0	0.2683180764919119	1.2251459083652398	0.0	0.9166642542025283	23288.0	396.0578839504294	173100.0	399.12093873505205
1687	Jan14_100x_M1BP_rep2_3R2_B-C-A_Position002_1_cmle.ics	15	1	0	1	1	1	1	9.5304	1.0	0.27957519393723834	1.2481932989593576	0.0	0.9242707191301067	26688.0	449.33699282345833	216769.0	499.80962893505773
1688	Jan14_100x_M1BP_rep2_3R2_B-C-A_Position002_1_cmle.ics	16	1	0	1	1	1	1	9.313799999999999	1.0	0.2990539582784474	1.448458636476519	0.0	0.938804391797918	14878.0	260.98613399640584	93318.0	215.1656138698878
1689	Jan14_100x_M1BP_rep2_3R2_B-C-A_Position002_1_cmle.ics	17	1	0	1	1	1	1	9.5304	1.0	0.28791511923900187	1.2253287081336737	0.0	0.9240665611840805	26988.0	453.2794852468974	223698.0	515.7859951077623
1690	Jan14_100x_M1BP_rep2_3R2_B-C-A_Position002_1_cmle.ics	19	1	0	1	1	1	1	9.5304	1.0	0.2561816825124787	1.1045998995690989	0.0	0.9224744661795772	30314.0	498.60885194118435	251196.0	579.1888118225888
1691	Jan14_100x_M1BP_rep2_3R2_B-C-A_Position002_1_cmle.ics	20	1	0	1	1	1	1	9.5304	1.0	0.2806602891016604	1.408258404270046	0.0	0.9172767039745593	15524.0	270.29700254749855	96354.0	222.16579393920972
1692	Jan14_100x_M1BP_rep2_3R2_B-C-A_Position002_1_cmle.ics	21	1	0	1	2	3	2	9.5304	3.0	0.2610962053485268	1.2610246266221175	0.0	0.9279925048133386	47070.0	758.2642673667387	490671.0	1131.3522248992876
1693	Jan14_100x_M1BP_rep2_3R2_B-C-A_Position002_1_cmle.ics	22	1	0	1	1	1	1	9.5304	1.0	0.2873634463856234	1.2239255311688282	0.0	0.9163949260917432	27908.0	468.8540567228173	235008.0	541.8637410181808
1694	Jan14_100x_M1BP_rep2_3R2_B-C-A_Position002_1_cmle.ics	23	1	0	1	1	1	1	9.5304	1.0	0.2909029276142111	1.294880819321606	0.0	0.929228457786948	25650.0	434.4255321313075	208343.0	480.3815929455629
1695	Jan14_100x_M1BP_rep2_3R2_B-C-A_Position002_1_cmle.ics	24	1	0	1	1	1	1	9.5304	1.0	0.289304988799138	1.1198093872601205	0.0	0.9243274955775581	31342.0	524.5547602660349	280635.0	647.0670401034738
1696	Jan14_100x_M1BP_rep2_3R2_B-C-A_Position002_1_cmle.ics	25	1	0	1	1	1	1	9.5304	1.0	0.2588947150757232	1.1458466521282071	0.0	0.9173071511604184	31412.0	518.6996358004853	266366.0	614.166654922593
1697	Jan14_100x_M1BP_rep2_3R2_B-C-A_Position002_1_cmle.ics	27	1	0	1	1	1	1	9.5304	1.0	0.2681427012726977	1.107370397027533	0.0	0.9313360344454912	24848.0	416.1515932225002	190719.0	439.7455015286561
1698	Jan14_100x_M1BP_rep2_3R2_B-C-A_Position002_1_cmle.ics	28	1	0	1	1	1	1	9.5304	1.0	0.27183205206551675	1.1497987035947335	0.0	0.9177960027889432	29350.0	491.60032293009044	246511.0	568.3864917880786
1699	Jan14_100x_M1BP_rep2_3R2_B-C-A_Position002_1_cmle.ics	29	1	0	1	1	1	2	9.5304	1.0	0.2821098588137744	1.064488782700167	0.0	0.9250802479067539	30326.0	506.3667040415845	263758.0	608.1533250079714
1700	Jan14_100x_M1BP_rep2_3R2_B-C-A_Position002_1_cmle.ics	30	1	0	1	1	1	1	9.5304	1.0	0.28759816622497536	1.192290997365929	0.0	0.9215785278905518	29376.0	491.1749375847905	253896.0	585.4142684059779
1701	Jan14_100x_M1BP_rep2_3R2_B-C-A_Position002_1_cmle.ics	31	1	0	1	1	1	1	9.5304	1.0	0.2831912102709096	1.2414690635325167	0.0	0.9260827517366343	24326.0	409.5416244633304	189854.0	437.7510496973111
1702	Jan14_100x_M1BP_rep2_3R2_B-C-A_Position002_1_cmle.ics	32	1	0	1	1	1	1	9.5304	1.0	0.27837701536880144	1.0437482367179218	0.0	0.9316754810541696	32006.0	537.5212171131664	284078.0	655.0056501096251
1703	Jan14_100x_M1BP_rep2_3R2_B-C-A_Position002_1_cmle.ics	33	1	0	1	1	1	1	8.4474	1.0	0.29681708967357445	1.1964156683450133	0.0	0.94948429832641	16446.0	282.40548210923953	108046.0	249.12432666994468
1704	Jan14_100x_M1BP_rep2_3R2_B-C-A_Position002_1_cmle.ics	34	1	0	1	1	1	1	9.5304	1.0	0.27883561289581804	1.0484986242313663	0.0	0.9153389100148709	29218.0	489.1185307207828	247984.0	571.7828242130163
1705	Jan14_100x_M1BP_rep2_3R2_B-C-A_Position002_1_cmle.ics	35	1	0	1	2	1	1	9.5304	1.0	0.2728415647012796	1.049048956425006	0.0	0.9296807480993908	28210.0	469.8687779554512	232720.0	536.5882429949238
1706	Jan14_100x_M1BP_rep2_3R2_B-C-A_Position002_1_cmle.ics	36	1	0	1	1	1	1	9.5304	1.0	0.2755623041762266	1.1001132268700826	0.0	0.9290423939664676	28592.0	483.3207038869079	238644.0	550.2473558838113
1707	Jan14_100x_M1BP_rep2_3R2_B-C-A_Position002_1_cmle.ics	37	1	0	1	1	1	1	9.5304	1.0	0.29975306045563355	1.120553617235208	0.0	0.938415631510197	29360.0	495.84950279023246	258994.0	597.1688527252805
1708	Jan14_100x_M1BP_rep2_3R2_B-C-A_Position002_1_cmle.ics	38	1	0	1	1	1	1	9.5304	1.0	0.27129072202341803	1.1590854806790738	0.0	0.9164009861923943	28392.0	477.65749500494	234307.0	540.2474280311602
1709	Jan14_100x_M1BP_rep2_3R2_B-C-A_Position002_1_cmle.ics	39	1	0	1	1	1	1	9.313799999999999	1.0	0.2898713418032893	1.2847140163144257	0.0	0.9476473748395302	18540.0	320.3075838203843	127803.0	294.67852878772874
1710	Jan14_100x_M1BP_rep2_3R2_B-C-A_Position002_1_cmle.ics	40	1	0	1	1	1	1	7.797599999999999	1.0	0.29011445465201646	1.2086554354399848	0.0	0.9355971104574075	13768.0	237.0695798419042	81821.0	188.65669744795318
1711	Jan14_100x_M1BP_rep2_3R2_B-C-A_Position002_1_cmle.ics	41	1	0	1	1	1	1	7.797599999999999	1.0	0.3012389466815428	1.4150448638020696	0.0	0.9369340532178203	12652.0	219.82986686421884	73446.0	169.3462534161446
1712	Jan14_100x_M1BP_rep2_3R2_B-C-A_Position002_1_cmle.ics	42	1	0	1	1	1	1	8.2308	1.0	0.25075533992545374	1.0753602409300993	0.0	0.9317316545078812	23920.0	390.8254933231774	174197.0	401.6503186876363
1713	Jan14_100x_M1BP_rep2_3R2_B-C-A_Position002_1_cmle.ics	43	1	0	1	2	2	1	9.5304	2.0	0.24730487650923802	1.0332238725682052	0.0	0.9335448669125099	46726.0	743.6721081101713	472311.0	1089.0191201322423
1714	Jan14_100x_M1BP_rep2_3R2_B-C-A_Position002_1_cmle.ics	44	1	0	1	1	1	1	9.5304	1.0	0.29943999950565353	1.0984138453183188	0.0	0.9211681444214831	31636.0	525.0630263672131	289535.0	667.5879895820525
1715	Jan14_100x_M1BP_rep2_3R2_B-C-A_Position002_1_cmle.ics	47	1	0	1	1	1	1	9.5304	1.0	0.2624502510334315	1.194550213670959	0.0	0.9156429410499586	25814.0	434.1116636051145	199793.0	460.6676470981643
1716	Jan14_100x_M1BP_rep2_3R2_B-C-A_Position002_1_cmle.ics	48	1	0	1	2	1	1	9.5304	1.0	0.27962486617268395	1.5875368506921186	0.0	0.9176599256529977	17174.0	300.10233222397	111910.0	258.03364675817255
1717	Jan14_100x_M1BP_rep2_3R2_B-C-A_Position002_1_cmle.ics	49	1	0	1	1	1	1	9.5304	1.0	0.3171393481385873	1.3173308182286037	0.0	0.9397341288879308	25172.0	428.35416270621965	211483.0	487.6215683795783
1718	Jan14_100x_M1BP_rep2_3R2_B-C-A_Position002_1_cmle.ics	50	1	0	1	2	1	1	8.014199999999999	1.0	0.3004340252029	1.2614932528722202	0.0	0.9512094952302357	14852.0	255.30274939436552	93288.0	215.09644213007238
1719	Jan14_100x_M1BP_rep2_3R2_B-C-A_Position002_1_cmle.ics	51	1	0	1	1	2	2	9.5304	2.0	0.28534524053899685	1.058806977544703	0.0	0.9297126682150761	32354.0	537.6212971659543	292315.0	673.9979041382826
1720	Jan14_100x_M1BP_rep2_3R2_B-C-A_Position002_1_cmle.ics	52	1	0	1	1	1	1	9.5304	1.0	0.2953226949278151	1.122500644840514	0.0	0.9235186230525213	28768.0	482.5962556157859	249337.0	574.9024696786925
1721	Jan14_100x_M1BP_rep2_3R2_B-C-A_Position002_1_cmle.ics	53	1	0	1	1	1	1	9.5304	1.0	0.2725317796946342	1.1573089018708078	0.0	0.917813436461505	26120.0	439.63936769239996	207225.0	477.8037927751077
1722	Jan14_100x_M1BP_rep2_3R2_B-C-A_Position003_2_cmle.ics	1	1	0	1	1	1	1	7.797599999999999	1.0	0.2447578332345785	1.0203286189888963	0.0	0.9274482200795359	19854.0	328.069424765995	130141.0	300.06931304401155
1723	Jan14_100x_M1BP_rep2_3R2_B-C-A_Position003_2_cmle.ics	2	1	0	1	1	1	1	9.5304	1.0	0.24939489906307946	1.0931063411586168	0.0	0.9169710687856286	25418.0	418.8255286156623	190296.0	438.77017999725854
1724	Jan14_100x_M1BP_rep2_3R2_B-C-A_Position003_2_cmle.ics	3	1	0	1	1	2	1	9.5304	2.0	0.2736113322778514	1.0648578798776211	0.0	0.9262016539936723	25492.0	428.83493269240375	200192.0	461.5876312377096
1725	Jan14_100x_M1BP_rep2_3R2_B-C-A_Position003_2_cmle.ics	4	1	0	1	1	1	1	6.2814	1.0	0.274132579622821	1.0180888394974672	0.0	0.9394024665124485	12020.0	201.72722439756603	64880.0	149.59541597417777
1726	Jan14_100x_M1BP_rep2_3R2_B-C-A_Position003_2_cmle.ics	6	1	0	1	1	2	2	9.5304	2.0	0.29017569325821685	1.0387082208310723	0.0	0.9193941274905885	31304.0	524.3608944072461	280546.0	646.861830608688
1727	Jan14_100x_M1BP_rep2_3R2_B-C-A_Position003_2_cmle.ics	7	1	0	1	1	1	1	9.5304	1.0	0.286333935574069	1.2049104067105665	0.0	0.9286689869325969	26828.0	453.26145011779363	221102.0	509.8003338890668
1728	Jan14_100x_M1BP_rep2_3R2_B-C-A_Position003_2_cmle.ics	8	1	0	1	2	3	2	9.5304	3.0	0.26687471494225407	1.1250888976575164	0.0	0.9298543294717662	38550.0	622.0449636928323	367675.0	847.7573145546519
1729	Jan14_100x_M1BP_rep2_3R2_B-C-A_Position003_2_cmle.ics	9	1	0	1	2	2	2	9.5304	2.0	0.2789445137985962	1.1218766426354456	0.0	0.9304898158912156	27646.0	462.15636880427263	228287.0	526.3669655748631
1730	Jan14_100x_M1BP_rep2_3R2_B-C-A_Position003_2_cmle.ics	10	1	0	1	1	1	1	9.5304	1.0	0.26503962366849343	1.1266161286787737	0.0	0.9285285106436002	25244.0	425.937494734443	194163.0	447.68641725946793
1731	Jan14_100x_M1BP_rep2_3R2_B-C-A_Position003_2_cmle.ics	11	1	0	1	1	1	1	9.5304	1.0	0.27091302178548876	1.2077267722717913	0.0	0.922535632038511	21628.0	366.8248556748964	155673.0	358.9390750762666
1732	Jan14_100x_M1BP_rep2_3R2_B-C-A_Position003_2_cmle.ics	12	1	0	1	1	1	1	9.5304	1.0	0.263215675714667	1.0308841538824114	0.0	0.9222532611821446	28752.0	479.4066572108168	235197.0	542.2995229790181
1733	Jan14_100x_M1BP_rep2_3R2_B-C-A_Position003_2_cmle.ics	13	1	0	1	1	1	2	7.5809999999999995	1.0	0.2899217442395198	1.1642379896843889	0.0	0.9278332068656967	14418.0	245.48681876554005	87654.0	202.10598939273396
1734	Jan14_100x_M1BP_rep2_3R2_B-C-A_Position003_2_cmle.ics	14	1	0	1	1	1	1	9.5304	1.0	0.2881954248459395	1.1838080288387207	0.0	0.9322189676086721	23978.0	407.5925297521277	187429.0	432.15966739556364
1735	Jan14_100x_M1BP_rep2_3R2_B-C-A_Position003_2_cmle.ics	15	1	0	1	1	1	1	9.5304	1.0	0.2686927158766724	1.0504282793208448	0.0	0.9359286633191077	38778.0	630.2063282487633	372203.0	858.1976358174612
1736	Jan14_100x_M1BP_rep2_3R2_B-C-A_Position003_2_cmle.ics	16	1	0	1	1	1	1	9.5304	1.0	0.27800702078708456	1.1302775585912275	0.0	0.9188743436647834	30714.0	509.0926807467878	266874.0	615.3379630501344
1737	Jan14_100x_M1BP_rep2_3R2_B-C-A_Position003_2_cmle.ics	17	1	0	1	1	1	1	8.014199999999999	1.0	0.28451229776300824	1.1478670862617173	0.0	0.9327387164728307	15320.0	261.29107325294876	95107.0	219.2905552875482
1738	Jan14_100x_M1BP_rep2_3R2_B-C-A_Position003_2_cmle.ics	18	1	0	1	3	3	2	9.5304	3.0	0.2762250218809812	1.0903760417933703	0.0	0.9308513839800302	49918.0	788.3005965927069	551177.0	1270.862401208375
1739	Jan14_100x_M1BP_rep2_3R2_B-C-A_Position003_2_cmle.ics	20	1	0	1	1	1	1	7.3644	1.0	0.26065637735286695	1.1272134070201663	0.0	0.9308672584732471	14648.0	246.90535656964923	85109.0	196.23792013172468
1740	Jan14_100x_M1BP_rep2_3R2_B-C-A_Position003_2_cmle.ics	21	1	0	1	1	1	1	9.5304	1.0	0.28797006421724475	1.22894312850256	0.0	0.9286699192715013	26168.0	440.8992995689698	213601.0	492.50509321054784
1741	Jan14_100x_M1BP_rep2_3R2_B-C-A_Position003_2_cmle.ics	22	1	0	1	1	1	1	9.5304	1.0	0.2612409555241155	1.0456070660177892	0.0	0.9245273125160085	26146.0	439.7523030704274	203190.0	468.5001937699319
1742	Jan14_100x_M1BP_rep2_3R2_B-C-A_Position003_2_cmle.ics	23	1	0	1	1	1	1	9.097199999999999	1.0	0.270493845730691	1.1796905661899217	0.0	0.928682958381288	21336.0	356.60129621913626	152413.0	351.4224126829895
1743	Jan14_100x_M1BP_rep2_3R2_B-C-A_Position003_2_cmle.ics	24	1	0	1	3	2	1	8.8806	2.0	0.25778628193058417	1.143685971943677	0.0	0.9321021335326345	24856.0	406.8746543385964	187090.0	431.37802673564926
1744	Jan14_100x_M1BP_rep2_3R2_B-C-A_Position003_2_cmle.ics	25	1	0	1	3	3	3	9.5304	3.0	0.28109510247328484	1.15032446982487	0.0	0.9219176408079107	42256.0	688.1308090424254	433045.0	998.4825356124818
1745	Jan14_100x_M1BP_rep2_3R2_B-C-A_Position003_2_cmle.ics	26	1	0	1	1	1	1	8.4474	1.0	0.2548572763354171	1.038557588461638	0.0	0.930055479251903	21716.0	358.1186603277235	151912.0	350.26724462807175
1746	Jan14_100x_M1BP_rep2_3R2_B-C-A_Position003_2_cmle.ics	27	1	0	1	1	1	1	6.2814	1.0	0.25727548642135034	1.1300670935582353	0.0	0.9635324457704021	9340.0	162.78307014937	43052.0	99.26605808446827
1747	Jan14_100x_M1BP_rep2_3R2_B-C-A_Position003_2_cmle.ics	28	1	0	1	2	1	1	8.2308	1.0	0.2814814025541611	1.0463386394775815	0.0	0.9423512082517612	17776.0	301.361516563237	118236.0	272.619660960587
1748	Jan14_100x_M1BP_rep2_3R2_B-C-A_Position003_2_cmle.ics	29	1	0	1	1	1	1	7.797599999999999	1.0	0.2671791201124955	1.1432166183140804	0.0	0.9296795129839085	15450.0	263.7047648014913	93340.0	215.2163398124191
1749	Jan14_100x_M1BP_rep2_3R2_B-C-A_Position003_2_cmle.ics	30	1	0	1	1	1	1	9.5304	1.0	0.29319983170769065	1.2388898756742035	0.0	0.9291285611855775	27518.0	464.3982066891966	232424.0	535.9057484954114
1750	Jan14_100x_M1BP_rep2_3R2_B-C-A_Position003_2_cmle.ics	31	1	0	1	2	2	2	9.5304	2.0	0.2556863542599585	1.178864366416935	0.0	0.9277194322967589	42174.0	686.2982971540756	411808.0	949.5158609971362
1751	Jan14_100x_M1BP_rep2_3R2_B-C-A_Position003_2_cmle.ics	32	1	0	1	1	1	1	9.097199999999999	1.0	0.24997888488161074	1.0628007072753536	0.0	0.9199269816582586	24464.0	404.73803902593653	179894.0	414.78603207858714
1752	Jan14_100x_M1BP_rep2_3R2_B-C-A_Position003_2_cmle.ics	33	1	0	1	1	1	1	8.664	1.0	0.2938601178030782	1.4004868253376808	0.0	0.9351881508289085	14798.0	257.32589761275256	91759.0	211.57098912414577
1753	Jan14_100x_M1BP_rep2_3R2_B-C-A_Position003_2_cmle.ics	34	1	0	1	3	1	4	9.5304	1.0	0.25899243748044726	1.2101331190027735	0.0	0.9244586254350957	48144.0	768.9247117237367	505511.0	1165.5691788613221
1754	Jan14_100x_M1BP_rep2_3R2_B-C-A_Position003_2_cmle.ics	35	1	0	1	1	1	1	9.5304	1.0	0.2926867213374686	1.2102013143429973	0.0	0.9313657426095662	25118.0	425.01750894013685	202513.0	466.93921817476365
1755	Jan14_100x_M1BP_rep2_3R2_B-C-A_Position003_2_cmle.ics	36	1	0	1	2	3	2	9.5304	3.0	0.2682141287956967	1.2453339423243588	0.0	0.922412597328362	45006.0	728.0541714864222	464965.0	1072.0812667761031
1756	Jan14_100x_M1BP_rep2_3R2_B-C-A_Position003_2_cmle.ics	37	1	0	1	1	1	1	9.5304	1.0	0.2699044937277227	1.096019178763537	0.0	0.9323756555975619	28018.0	464.54818746304943	229105.0	528.2530483471639
1757	Jan14_100x_M1BP_rep2_3R2_B-C-A_Position003_2_cmle.ics	38	1	0	1	1	1	1	9.5304	1.0	0.2728439338561839	1.127451621325639	0.0	0.9143787379992689	29858.0	498.8102285106528	253409.0	584.2913804963073
1758	Jan14_100x_M1BP_rep2_3R2_B-C-A_Position003_2_cmle.ics	39	1	0	1	1	1	1	9.5304	1.0	0.27871659519977693	1.2209520748167753	0.0	0.927882894713705	24818.0	419.15578611178	194091.0	447.52040508391093
1759	Jan14_100x_M1BP_rep2_3R2_B-C-A_Position003_2_cmle.ics	40	1	0	1	1	2	2	9.5304	2.0	0.2607180578424753	1.0219994310463079	0.0	0.927283140882148	27086.0	455.0482659514143	214031.0	493.49655481456915
1760	Jan14_100x_M1BP_rep2_3R2_B-C-A_Position003_2_cmle.ics	41	1	0	1	1	1	1	9.5304	1.0	0.30635018940523356	1.277332167200207	0.0	0.9299023077764008	25276.0	430.60810837904046	209144.0	482.22847839863493
1761	Jan14_100x_M1BP_rep2_3R2_B-C-A_Position003_2_cmle.ics	42	1	0	1	2	1	2	9.5304	1.0	0.2808333506266282	1.1907403892137884	0.0	0.9304492433619097	27836.0	467.2684271428895	231424.0	533.600023834897
1762	Jan14_100x_M1BP_rep2_3R2_B-C-A_Position004_3_cmle.ics	1	1	0	1	1	1	1	9.313799999999999	1.0	0.2799921301159252	1.026608419458638	0.0	0.9261661499342994	32040.0	530.1360125191496	285355.0	657.950060501102
1763	Jan14_100x_M1BP_rep2_3R2_B-C-A_Position004_3_cmle.ics	2	1	0	1	1	1	1	9.313799999999999	1.0	0.2715774058773971	1.1514148198844767	0.0	0.9273886556078001	25036.0	422.90413406571554	194119.0	447.58496537440533
1764	Jan14_100x_M1BP_rep2_3R2_B-C-A_Position004_3_cmle.ics	3	1	0	1	1	1	1	9.313799999999999	1.0	0.26623790995198776	1.4060442082127345	0.0	0.900706762455115	24136.0	406.20836503655585	181931.0	419.4827932120551
1765	Jan14_100x_M1BP_rep2_3R2_B-C-A_Position004_3_cmle.ics	4	1	0	1	2	2	3	9.313799999999999	2.0	0.25799671707260907	1.1020533946105966	0.0	0.9297115246202888	47072.0	749.0404842378523	487781.0	1124.6886806304008
1766	Jan14_100x_M1BP_rep2_3R2_B-C-A_Position004_3_cmle.ics	6	1	0	1	1	1	1	7.5809999999999995	1.0	0.30808511490070356	1.2547622433768413	0.0	0.9504206445264993	12800.0	220.8202077104109	75583.0	174.273587015664
1767	Jan14_100x_M1BP_rep2_3R2_B-C-A_Position004_3_cmle.ics	7	1	0	1	1	1	1	9.313799999999999	1.0	0.27166880116998127	1.1613387747121457	0.0	0.9285360097525138	26300.0	440.0575464429351	209039.0	481.98637730928095
1768	Jan14_100x_M1BP_rep2_3R2_B-C-A_Position004_3_cmle.ics	8	1	0	1	2	2	2	9.313799999999999	2.0	0.28259437571092366	1.2280329171262636	0.0	0.9222964219237192	27214.0	457.01937285775085	224411.0	517.4299767907091
1769	Jan14_100x_M1BP_rep2_3R2_B-C-A_Position004_3_cmle.ics	10	1	0	1	1	1	1	9.313799999999999	1.0	0.2878866624574275	1.1052289281285987	0.0	0.9249211665220579	28170.0	475.0134239180721	238542.0	550.0121719684389
1770	Jan14_100x_M1BP_rep2_3R2_B-C-A_Position004_3_cmle.ics	11	1	0	1	1	1	1	9.313799999999999	1.0	0.2718772622551213	1.0800923200029637	0.0	0.9230602622649634	27648.0	467.3736242099273	225401.0	519.7126442046184
1771	Jan14_100x_M1BP_rep2_3R2_B-C-A_Position004_3_cmle.ics	13	1	0	1	1	1	1	9.313799999999999	1.0	0.2248720753101111	1.2561502426188391	0.0	0.9263058401160891	29460.0	490.12648878002096	225471.0	519.8740449308544
1772	Jan14_100x_M1BP_rep2_3R2_B-C-A_Position004_3_cmle.ics	14	1	0	1	1	1	1	9.313799999999999	1.0	0.27749523824166633	1.0788906224674086	0.0	0.924140313327514	28896.0	485.2227094896712	243309.0	561.0035614251112
1773	Jan14_100x_M1BP_rep2_3R2_B-C-A_Position004_3_cmle.ics	15	1	0	1	1	1	1	9.313799999999999	1.0	0.27735357671078137	1.0999812545241618	0.0	0.9312249030211774	30284.0	502.59606528176374	260982.0	601.7526333503832
1774	Jan14_100x_M1BP_rep2_3R2_B-C-A_Position004_3_cmle.ics	16	1	0	1	2	2	2	9.313799999999999	2.0	0.2602523199879767	1.315251975568401	0.0	0.9274782654230734	49382.0	785.5204889949337	526410.0	1213.7565185414137
1775	Jan14_100x_M1BP_rep2_3R2_B-C-A_Position004_3_cmle.ics	17	1	0	1	1	1	1	9.313799999999999	1.0	0.2833499460235466	1.1113012349316824	0.0	0.9275454974424564	28358.0	472.47408097163037	239028.0	551.1327541534489
1776	Jan14_100x_M1BP_rep2_3R2_B-C-A_Position004_3_cmle.ics	18	1	0	1	1	1	1	9.313799999999999	1.0	0.22844423345103707	1.2006326494500803	0.0	0.9027129300831708	29434.0	477.608771516548	226954.0	523.2934346023975
1777	Jan14_100x_M1BP_rep2_3R2_B-C-A_Position004_3_cmle.ics	19	1	0	1	1	1	1	9.313799999999999	1.0	0.27669110557367327	1.0323533883648457	0.0	0.918678755827319	29456.0	494.1330165032458	250053.0	576.5533685356207
1778	Jan14_100x_M1BP_rep2_3R2_B-C-A_Position004_3_cmle.ics	20	1	0	1	1	1	1	9.313799999999999	1.0	0.2893973021398985	1.0843938085572744	0.0	0.9352565857978414	27638.0	462.02439765432365	232424.0	535.9057484954114
1779	Jan14_100x_M1BP_rep2_3R2_B-C-A_Position004_3_cmle.ics	21	1	0	1	1	1	1	9.313799999999999	1.0	0.2929373092323937	1.1926147054217702	0.0	0.9316405785249086	26834.0	453.88704657918163	223712.0	515.8182752530095
1780	Jan14_100x_M1BP_rep2_3R2_B-C-A_Position004_3_cmle.ics	22	1	0	1	2	1	1	9.313799999999999	1.0	0.266686161981406	1.0997625197040342	0.0	0.9289401002250807	30914.0	519.1560764107402	263941.0	608.5752726208456
1781	Jan14_100x_M1BP_rep2_3R2_B-C-A_Position004_3_cmle.ics	25	1	0	1	1	1	1	9.313799999999999	1.0	0.26950204288988494	1.2319166516611508	0.0	0.9316095298487324	17854.0	311.6943639522083	116455.0	268.5131653402107
1782	Jan14_100x_M1BP_rep2_3R2_B-C-A_Position004_3_cmle.ics	26	1	0	1	1	1	1	9.313799999999999	1.0	0.28220369742206847	1.0494639112425121	0.0	0.9181462459160167	32374.0	533.3872015169574	290971.0	670.8990101945512
1783	Jan14_100x_M1BP_rep2_3R2_B-C-A_Position004_3_cmle.ics	27	1	0	1	1	1	1	9.313799999999999	1.0	0.2683127244820864	1.1711064102673603	0.0	0.9243913671616278	23770.0	399.4100143384989	178500.0	411.57185190183003
1784	Jan14_100x_M1BP_rep2_3R2_B-C-A_Position004_3_cmle.ics	28	1	0	1	2	1	1	9.313799999999999	1.0	0.2709873552328242	1.241275998923139	0.0	0.9157544927138934	27014.0	453.04134189231235	217336.0	501.11697481756937
1785	Jan14_100x_M1BP_rep2_3R2_B-C-A_Position004_3_cmle.ics	29	1	0	1	2	2	2	9.313799999999999	2.0	0.28993574485626433	1.1091924788542271	0.0	0.9336748349692344	26972.0	452.61765371670833	224282.0	517.1325383095028
1786	Jan14_100x_M1BP_rep2_3R2_B-C-A_Position004_3_cmle.ics	30	1	0	1	1	1	1	9.313799999999999	1.0	0.30345711376233386	1.1096153231362467	0.0	0.9280254512792047	27676.0	464.37154640640705	238494.0	549.9014971847341
1787	Jan14_100x_M1BP_rep2_3R2_B-C-A_Position004_3_cmle.ics	31	1	0	1	1	1	1	9.313799999999999	1.0	0.30817233257211757	1.3945343567607627	0.0	0.9401584189842509	19006.0	333.76429714484294	136775.0	315.36549044186444
1788	Jan14_100x_M1BP_rep2_3R2_B-C-A_Position004_3_cmle.ics	32	1	0	1	3	1	2	9.313799999999999	1.0	0.2933780325658739	1.1446399875652666	0.0	0.9310898017028894	24896.0	421.0627439181871	200070.0	461.3063328291268
1789	Jan14_100x_M1BP_rep2_3R2_B-C-A_Position004_3_cmle.ics	33	1	0	1	1	1	1	8.2308	1.0	0.28324732430761096	1.173007271617047	0.0	0.9441623182277817	16010.0	276.1492643899393	101378.0	233.74975463363435
1790	Jan14_100x_M1BP_rep2_3R2_B-C-A_Position004_3_cmle.ics	34	1	0	1	2	1	2	9.313799999999999	1.0	0.2792654454170268	1.0602189916425868	0.0	0.9280286730809227	29184.0	486.5565045576073	247742.0	571.2248388451719
1791	Jan14_100x_M1BP_rep2_3R2_B-C-A_Position004_3_cmle.ics	35	1	0	1	2	1	1	9.313799999999999	1.0	0.2939236342712418	1.109640814486708	0.0	0.9440559852239787	27914.0	468.9881429585899	237752.0	548.1906494866324
1792	Jan14_100x_M1BP_rep2_3R2_B-C-A_Position004_3_cmle.ics	36	1	0	1	1	1	1	9.313799999999999	1.0	0.2724899037657406	1.1124865217023214	0.0	0.9210551309810318	27204.0	455.55541760965576	220241.0	507.8151049563638
1793	Jan14_100x_M1BP_rep2_3R2_B-C-A_Position004_3_cmle.ics	37	1	0	1	1	1	1	9.313799999999999	1.0	0.2785550460970468	1.021981127602459	0.0	0.9224274089293955	31534.0	522.2920501341159	277906.0	640.7747175049299
1794	Jan14_100x_M1BP_rep2_3R2_B-C-A_Position004_3_cmle.ics	38	1	0	1	1	1	1	9.313799999999999	1.0	0.2948322862075747	1.0464115060312145	0.0	0.9413070771729616	33394.0	554.0051734493076	311576.0	718.4084668244516
1795	Jan14_100x_M1BP_rep2_3R2_B-C-A_Position004_3_cmle.ics	39	1	0	1	1	1	2	9.097199999999999	1.0	0.28273394295644305	1.1774121334388512	0.0	0.9399691222682599	17930.0	306.792509431809	120042.0	276.78379969747607
1796	Jan14_100x_M1BP_rep2_3R2_B-C-A_Position005_4_cmle.ics	1	1	0	1	1	1	1	8.2308	1.0	0.26280091342757017	1.1439722380349802	0.0	0.9244148253029612	22100.0	369.06410954747287	158371.0	365.15992021033463
1797	Jan14_100x_M1BP_rep2_3R2_B-C-A_Position005_4_cmle.ics	2	1	0	1	1	1	1	8.2308	1.0	0.2999214136407588	1.3598400224824296	0.0	0.9336851785389021	15176.0	263.62004757054734	96275.0	221.98364169102902
1798	Jan14_100x_M1BP_rep2_3R2_B-C-A_Position005_4_cmle.ics	3	1	0	1	1	1	1	8.2308	1.0	0.297163323575584	1.0143606876963172	0.0	0.9317125970681319	26374.0	433.9173288197517	219551.0	506.2241549406089
1799	Jan14_100x_M1BP_rep2_3R2_B-C-A_Position005_4_cmle.ics	4	1	0	1	1	1	1	8.2308	1.0	0.24376340942881383	1.0091667922076641	0.0	0.9154846825005203	26538.0	434.25880726109165	200706.0	462.772773713214
1800	Jan14_100x_M1BP_rep2_3R2_B-C-A_Position005_4_cmle.ics	5	1	0	1	1	1	2	8.2308	1.0	0.2586902955245636	1.0341669783215581	0.0	0.9158995026734864	25246.0	409.90278419295606	191846.0	442.34405322105596
1801	Jan14_100x_M1BP_rep2_3R2_B-C-A_Position005_4_cmle.ics	6	1	0	1	1	2	1	8.2308	2.0	0.2667559693092933	1.0491300833928099	0.0	0.9252682354664218	27730.0	452.2373306889284	224262.0	517.0864238162925
1802	Jan14_100x_M1BP_rep2_3R2_B-C-A_Position005_4_cmle.ics	7	1	0	1	2	2	2	8.2308	2.0	0.2304994706666363	1.2583183342767075	0.0	0.9093086690395127	40552.0	635.0943640854716	368661.0	850.0307590699191
1803	Jan14_100x_M1BP_rep2_3R2_B-C-A_Position005_4_cmle.ics	8	1	0	1	1	1	1	7.147799999999999	1.0	0.3126685002192431	1.5113821295785754	0.0	0.9431863081372219	9266.0	163.35283854851397	46898.0	108.13387512880686
1804	Jan14_100x_M1BP_rep2_3R2_B-C-A_Position005_4_cmle.ics	9	1	0	1	1	1	1	8.2308	1.0	0.27637284965022413	1.083788145471828	0.0	0.9241137883330283	23356.0	387.16219222138716	176449.0	406.84281062311493
1805	Jan14_100x_M1BP_rep2_3R2_B-C-A_Position005_4_cmle.ics	10	1	0	1	1	1	1	8.2308	1.0	0.28902076122528975	1.2159242069753087	0.0	0.9244872511377267	19190.0	326.40770310879975	134385.0	309.8548085032349
1806	Jan14_100x_M1BP_rep2_3R2_B-C-A_Position005_4_cmle.ics	11	1	0	1	3	2	2	8.2308	2.0	0.24793834791767025	1.1071689595217324	0.0	0.9229830730479577	23948.0	393.2066227529616	173520.0	400.0893430924681
1807	Jan14_100x_M1BP_rep2_3R2_B-C-A_Position005_4_cmle.ics	12	1	0	1	2	1	1	8.2308	1.0	0.25040465541727464	1.06743851927152	0.0	0.9215299333190485	29062.0	471.4018972967537	233122.0	537.5151443084505
1808	Jan14_100x_M1BP_rep2_3R2_B-C-A_Position005_4_cmle.ics	13	1	0	1	1	1	1	8.014199999999999	1.0	0.18853630515085304	1.3501999601287469	0.0	0.8635779391842203	25512.0	407.35116864800784	166375.0	383.6149403930923
1809	Jan14_100x_M1BP_rep2_3R2_B-C-A_Position005_4_cmle.ics	14	1	0	1	1	1	1	8.2308	1.0	0.2530863158640219	1.1613074912240484	0.0	0.9223936624922578	39032.0	620.388370829049	364787.0	841.098381735086
1810	Jan14_100x_M1BP_rep2_3R2_B-C-A_Position005_4_cmle.ics	15	1	0	1	1	1	1	8.2308	1.0	0.22559628145700403	1.2187264817266186	0.0	0.9041728309643436	30200.0	484.26496804666533	234396.0	540.452637525946
1811	Jan14_100x_M1BP_rep2_3R2_B-C-A_Position005_4_cmle.ics	16	1	0	1	2	2	2	8.2308	2.0	0.21617411829382496	1.0709549603367	0.0	0.9266833921512075	41248.0	643.7204137736663	366252.0	844.4762683627398
1812	Jan14_100x_M1BP_rep2_3R2_B-C-A_Position005_4_cmle.ics	17	1	0	1	2	2	2	8.2308	2.0	0.24273805642582866	1.198401522203153	0.0	0.9247648377980401	39758.0	625.9868223790601	367265.0	846.811967443841
1813	Jan14_100x_M1BP_rep2_3R2_B-C-A_Position005_4_cmle.ics	18	1	0	1	2	2	1	8.2308	2.0	0.2744655381712234	1.0352615347349492	0.0	0.9265092259162719	27404.0	449.21173383644	223480.0	515.2833471317703
1814	Jan14_100x_M1BP_rep2_3R2_B-C-A_Position005_4_cmle.ics	19	1	0	1	1	2	1	8.2308	2.0	0.24560818227653092	1.1348839244780422	0.0	0.9311705390371213	40226.0	630.0091053350621	375972.0	866.8879120629402
1815	Jan14_100x_M1BP_rep2_3R2_B-C-A_Position005_4_cmle.ics	20	1	0	1	1	1	1	8.2308	1.0	0.2806650063023325	1.0959795338871172	0.0	0.9285160904986366	29808.0	485.615734811229	256370.0	591.1186312160905
1816	Jan14_100x_M1BP_rep2_3R2_B-C-A_Position005_4_cmle.ics	21	1	0	1	1	1	1	8.2308	1.0	0.26908216851117484	1.0236743386774063	0.0	0.9171977151396301	27576.0	452.6576500304607	223364.0	515.0158830711505
1817	Jan14_100x_M1BP_rep2_3R2_B-C-A_Position005_4_cmle.ics	22	1	0	1	1	1	1	8.2308	1.0	0.2936340117179706	1.1277182813280133	0.0	0.9315385817733606	24030.0	398.9244059488109	189805.0	437.63806918894596
1818	Jan14_100x_M1BP_rep2_3R2_B-C-A_Position005_4_cmle.ics	23	1	0	1	1	1	1	8.2308	1.0	0.2792735189430563	1.0113164138146262	0.0	0.9337619287918031	24502.0	405.2127678707915	190586.0	439.43884014880774
1819	Jan14_100x_M1BP_rep2_3R2_B-C-A_Position005_4_cmle.ics	24	1	0	1	1	1	1	8.2308	1.0	0.22095329385344695	1.1850299632369306	0.0	0.9105679317750925	25280.0	416.70116039628056	177660.0	409.63504318699796
1820	Jan14_100x_M1BP_rep2_3R2_B-C-A_Position005_4_cmle.ics	25	1	0	1	1	2	1	8.2308	2.0	0.25429213990597027	1.0503175187724563	0.0	0.9202681792808604	23626.0	388.25756532400965	172197.0	397.03886936660746
1821	Jan14_100x_M1BP_rep2_3R2_B-C-A_Position005_4_cmle.ics	26	1	0	1	1	2	1	8.2308	2.0	0.26108788624125784	1.0139646574007382	0.0	0.927754079773266	24560.0	406.5791505627157	184931.0	426.3999671935985
1822	Jan14_100x_M1BP_rep2_3R2_B-C-A_Position005_4_cmle.ics	27	1	0	1	1	1	1	8.2308	1.0	0.3047568044190008	1.2835463361200627	0.0	0.9486392179038647	16316.0	280.97481101199213	108186.0	249.44712812241673
1823	Jan14_100x_M1BP_rep2_3R2_B-C-A_Position005_4_cmle.ics	28	1	0	1	2	2	2	8.2308	2.0	0.28182990115736173	1.0205360303953632	0.0	0.9287746933369948	25926.0	427.11207564288463	208387.0	480.4830448306255
1824	Jan14_100x_M1BP_rep2_3R2_B-C-A_Position005_4_cmle.ics	29	1	0	1	1	1	1	8.2308	1.0	0.2656309733846607	1.033355918287705	0.0	0.9210461014482746	28330.0	461.737277705783	231091.0	532.8322175229457
1825	Jan14_100x_M1BP_rep2_3R2_B-C-A_Position005_4_cmle.ics	30	1	0	1	2	2	1	8.2308	2.0	0.27718206254739824	1.0445943033647116	0.0	0.9311635504583765	27084.0	446.29681797084896	220661.0	508.7835093137799
1826	Jan14_100x_M1BP_rep2_3R2_B-C-A_Position005_4_cmle.ics	31	1	0	1	1	2	1	6.9312	2.0	0.2599507225611997	1.097469348223274	0.0	0.9309807181356865	13182.0	222.8737774565665	72559.0	167.30107564226827
1827	Jan14_100x_M1BP_rep2_3R2_B-C-A_Position005_4_cmle.ics	32	1	0	1	1	1	1	8.2308	1.0	0.28157272649146714	1.100555815847936	0.0	0.9329214376260407	23680.0	391.52400334355855	181820.0	419.226857774738
1828	Jan14_100x_M1BP_rep2_3R2_B-C-A_Position005_4_cmle.ics	33	1	0	1	2	2	1	8.2308	2.0	0.29286646395595184	1.1194428221814514	0.0	0.9314399142542835	24276.0	402.90060043920124	192475.0	443.7943540325195
1829	Jan14_100x_M1BP_rep2_3R2_B-C-A_Position005_4_cmle.ics	34	1	0	1	1	1	1	8.2308	1.0	0.2836339790056855	1.1040534084570794	0.0	0.9269170614910877	24486.0	403.00618991709376	191880.0	442.4224478595134
1830	Jan14_100x_M1BP_rep2_3R2_B-C-A_Position005_4_cmle.ics	36	1	0	1	1	1	1	8.2308	1.0	0.29290307952580863	1.060819405362155	0.0	0.9207564698794016	23278.0	388.2511062665557	180740.0	416.7366751413824
1831	Jan14_100x_M1BP_rep2_3R2_B-C-A_Position005_4_cmle.ics	37	1	0	1	1	1	1	8.2308	1.0	0.26981140203657833	1.0612919933864016	0.0	0.9275263134896837	26616.0	434.94869212779554	212089.0	489.01883752385004
1832	Jan14_100x_M1BP_rep2_3R2_B-C-A_Position005_4_cmle.ics	38	1	0	1	1	1	1	8.2308	1.0	0.28560006874365007	1.0067529496523668	0.0	0.9369867498626591	24916.0	413.94980266182586	197638.0	455.69881045475563
1833	Jan14_100x_M1BP_rep2_3R2_B-C-A_Position005_4_cmle.ics	39	1	0	1	1	1	1	8.2308	1.0	0.27309479576780465	1.011696607715291	0.0	0.9167550413369986	25256.0	414.10515355537746	197232.0	454.76268624258677
1834	Jan14_100x_M1BP_rep2_3R2_B-C-A_Position005_4_cmle.ics	40	1	0	1	2	2	2	8.2308	2.0	0.23299282578115535	1.328334623205816	0.0	0.9214475585074927	42720.0	670.5542774902486	400767.0	924.0583550203962
1835	Jan14_100x_M1BP_rep2_3R2_B-C-A_Position005_4_cmle.ics	41	1	0	1	2	2	1	8.2308	2.0	0.28649376148311634	1.0006769330933758	0.0	0.9247463299058974	24928.0	413.0945231889355	198090.0	456.74099800130824
1836	Jan14_100x_M1BP_rep2_3R2_B-C-A_Position005_4_cmle.ics	42	1	0	1	1	2	1	8.2308	2.0	0.26759608401699836	1.0226778733217006	0.0	0.9251248860067355	26632.0	436.85100184654254	211407.0	487.4463333053792
1837	Jan14_100x_M1BP_rep2_3R2_B-C-A_Position006_5_cmle.ics	1	1	0	1	2	1	1	6.9312	1.0	0.28739632198730114	1.1962097481021414	0.0	0.9349487098592234	12142.0	207.5197321222119	67445.0	155.50959972839735
1838	Jan14_100x_M1BP_rep2_3R2_B-C-A_Position006_5_cmle.ics	2	1	0	1	1	1	1	9.097199999999999	1.0	0.2782098688051316	1.1811765003085628	0.0	0.9283810083769162	24308.0	408.9989342630813	187968.0	433.40245298758094
1839	Jan14_100x_M1BP_rep2_3R2_B-C-A_Position006_5_cmle.ics	3	1	0	1	2	2	2	9.097199999999999	2.0	0.2715647103144955	1.176227716297487	0.0	0.9250801369005222	48654.0	768.3619596035288	525882.0	1212.5390959206622
1840	Jan14_100x_M1BP_rep2_3R2_B-C-A_Position006_5_cmle.ics	4	1	0	1	2	3	2	9.097199999999999	3.0	0.2943442945483779	1.3808336853491208	0.0	0.9299736715634274	19626.0	339.10036425924727	140265.0	323.4124695070599
1841	Jan14_100x_M1BP_rep2_3R2_B-C-A_Position006_5_cmle.ics	5	1	0	1	1	1	1	9.097199999999999	1.0	0.28516566866836984	1.1986019995612776	0.0	0.9270416448887093	25518.0	427.3095006515934	204688.0	471.9541693113826
1842	Jan14_100x_M1BP_rep2_3R2_B-C-A_Position006_5_cmle.ics	6	1	0	1	2	1	1	6.9312	1.0	0.262620665951455	1.0494326825926399	0.0	0.9294361663004016	14424.0	240.1674820214592	83477.0	192.47497748576507
1843	Jan14_100x_M1BP_rep2_3R2_B-C-A_Position006_5_cmle.ics	7	1	0	1	1	1	1	9.097199999999999	1.0	0.29202410501258025	1.191293694257871	0.0	0.9300836206136323	25982.0	436.20430553794046	212810.0	490.6812650040809
1844	Jan14_100x_M1BP_rep2_3R2_B-C-A_Position006_5_cmle.ics	8	1	0	1	1	1	1	9.097199999999999	1.0	0.2872279770563581	1.3052469416745511	0.0	0.9286888320119672	16132.0	278.5012005350427	103257.0	238.08221127074097
1845	Jan14_100x_M1BP_rep2_3R2_B-C-A_Position006_5_cmle.ics	9	1	0	1	1	1	1	9.097199999999999	1.0	0.2844619342122084	1.0945561698807083	0.0	0.9304272633657712	26398.0	440.7964961984509	215101.0	495.96368020131956
1846	Jan14_100x_M1BP_rep2_3R2_B-C-A_Position006_5_cmle.ics	10	1	0	1	1	1	2	8.8806	1.0	0.2679193386543643	1.1923440637424192	0.0	0.9243087197363171	17316.0	297.1669365222876	110904.0	255.714087749695
1847	Jan14_100x_M1BP_rep2_3R2_B-C-A_Position006_5_cmle.ics	11	1	0	1	3	3	2	9.097199999999999	3.0	0.26228152327951837	1.0819791143881068	0.0	0.9262022561702551	45940.0	729.7112195507219	474181.0	1093.3308252474044
1848	Jan14_100x_M1BP_rep2_3R2_B-C-A_Position006_5_cmle.ics	12	1	0	1	1	1	1	9.097199999999999	1.0	0.2548516257748402	1.0351700261525116	0.0	0.9295835589036718	25594.0	427.86106911103394	194368.0	448.1590908148733
1849	Jan14_100x_M1BP_rep2_3R2_B-C-A_Position006_5_cmle.ics	13	1	0	1	2	2	2	9.097199999999999	2.0	0.3191318293161469	1.0109382841115242	0.0	0.9309762123612875	30600.0	506.89612100048106	284342.0	655.6143614200008
1850	Jan14_100x_M1BP_rep2_3R2_B-C-A_Position006_5_cmle.ics	14	1	0	1	2	2	2	9.097199999999999	2.0	0.2968226664379641	1.0952671193877943	0.0	0.9247980468173853	28650.0	477.99318541046324	248433.0	572.8180945855873
1851	Jan14_100x_M1BP_rep2_3R2_B-C-A_Position006_5_cmle.ics	15	1	0	1	1	2	1	9.097199999999999	2.0	0.2644430354648736	1.0535330348727898	0.0	0.9245626516430563	29904.0	499.37011800780834	250054.0	576.5556742602813
1852	Jan14_100x_M1BP_rep2_3R2_B-C-A_Position006_5_cmle.ics	17	1	0	1	1	1	1	9.097199999999999	1.0	0.2818833533533595	1.0431836061391826	0.0	0.9322101983792008	29278.0	483.46122367483423	250104.0	576.670960493307
1853	Jan14_100x_M1BP_rep2_3R2_B-C-A_Position006_5_cmle.ics	18	1	0	1	2	3	1	9.097199999999999	3.0	0.2997740736522861	1.1476699219877304	0.0	0.9239691397723824	27142.0	454.6145595683824	230215.0	530.812402720335
1854	Jan14_100x_M1BP_rep2_3R2_B-C-A_Position006_5_cmle.ics	19	1	0	1	1	1	1	9.097199999999999	1.0	0.2688527208772298	1.1076161975214993	0.0	0.9291544439973537	25952.0	436.14241082914276	203839.0	469.9966090746057
1855	Jan14_100x_M1BP_rep2_3R2_B-C-A_Position006_5_cmle.ics	20	1	0	1	1	1	2	9.097199999999999	1.0	0.28639587860817506	1.125919514657529	0.0	0.9338769526684926	25254.0	424.0076889006736	201954.0	465.65031808953603
1856	Jan14_100x_M1BP_rep2_3R2_B-C-A_Position006_5_cmle.ics	21	1	0	1	2	2	2	9.097199999999999	2.0	0.20588760963664934	1.5295462618574067	0.0	0.9150272571946108	67002.0	1037.3810442084946	739981.0	1706.192440012146
1857	Jan14_100x_M1BP_rep2_3R2_B-C-A_Position006_5_cmle.ics	22	1	0	1	1	1	1	9.097199999999999	1.0	0.28400939591061014	1.084391297114324	0.0	0.932353174598734	26310.0	440.9363704700239	213856.0	493.0930529989791
1858	Jan14_100x_M1BP_rep2_3R2_B-C-A_Position006_5_cmle.ics	23	1	0	1	2	1	1	9.097199999999999	1.0	0.2727248335782773	1.0456214372518855	0.0	0.9221561408843295	30552.0	512.84500576676	262238.0	604.6486235239894
1859	Jan14_100x_M1BP_rep2_3R2_B-C-A_Position006_5_cmle.ics	24	1	0	1	1	1	1	9.097199999999999	1.0	0.2832329080525824	1.0755801626793264	0.0	0.9329885974304125	30766.0	514.1400327639857	270055.0	622.6724731952309
1860	Jan14_100x_M1BP_rep2_3R2_B-C-A_Position006_5_cmle.ics	25	1	0	1	2	1	1	9.097199999999999	1.0	0.2823942766268382	1.2443487061481417	0.0	0.9204965724332073	26250.0	439.33805037543	212518.0	490.0079934032107
1861	Jan14_100x_M1BP_rep2_3R2_B-C-A_Position006_5_cmle.ics	26	1	0	1	1	1	1	6.7146	1.0	0.2702768609406496	1.0964966769473983	0.0	0.9306422584018511	12910.0	215.578128497009	71708.0	165.33890395617044
1862	Jan14_100x_M1BP_rep2_3R2_B-C-A_Position006_5_cmle.ics	27	1	0	1	1	1	1	9.097199999999999	1.0	0.2890337706185127	1.264442941278083	0.0	0.9296923941091221	21248.0	363.1542086729919	156576.0	361.0211444447112
1863	Jan14_100x_M1BP_rep2_3R2_B-C-A_Position006_5_cmle.ics	28	1	0	1	1	1	1	7.147799999999999	1.0	0.2896073794307616	1.1670574613414844	0.0	0.934774588767771	12876.0	217.60353110653455	73935.0	170.47375277513615
1864	Jan14_100x_M1BP_rep2_3R2_B-C-A_Position006_5_cmle.ics	29	1	0	1	1	1	1	9.097199999999999	1.0	0.28030210351871115	1.2154979653989957	0.0	0.9293337118940704	24432.0	411.32535007358337	190119.0	438.3620667323475
1865	Jan14_100x_M1BP_rep2_3R2_B-C-A_Position006_5_cmle.ics	30	1	0	1	1	1	1	9.097199999999999	1.0	0.30163551949104117	1.0632673829304295	0.0	0.9228281111013871	28356.0	474.8401261902849	246594.0	568.5778669349013
1866	Jan14_100x_M1BP_rep2_3R2_B-C-A_Position006_5_cmle.ics	31	1	0	1	1	1	1	9.097199999999999	1.0	0.279946253687828	1.1033206370491464	0.0	0.9250643685942123	26806.0	448.2291823117212	218353.0	503.4618967973126
1867	Jan14_100x_M1BP_rep2_3R2_B-C-A_Position006_5_cmle.ics	32	1	0	1	1	1	1	9.097199999999999	1.0	0.261611697230366	1.1098402333093849	0.0	0.925239623155751	27446.0	454.38668752670236	218686.0	504.2297031092639
1868	Jan14_100x_M1BP_rep2_3R2_B-C-A_Position006_5_cmle.ics	33	1	0	1	1	1	1	7.147799999999999	1.0	0.2623675517239553	1.0252991374935263	0.0	0.9377962850729105	14038.0	239.05435240046052	80110.0	184.7116025538129
1869	Jan14_100x_M1BP_rep2_3R2_B-C-A_Position006_5_cmle.ics	34	1	0	1	1	1	1	8.014199999999999	1.0	0.2178333067920239	1.3573451624025548	0.0	0.9092451347847952	25322.0	404.08812496778427	176841.0	407.74665469003656
1870	Jan14_100x_M1BP_rep2_3R2_B-C-A_Position006_5_cmle.ics	35	1	0	1	1	1	1	9.097199999999999	1.0	0.2838384530913849	1.0687176489440275	0.0	0.9325570861009153	27630.0	461.213674287979	230081.0	530.5034356158261
1871	Jan14_100x_M1BP_rep2_3R2_B-C-A_Position006_5_cmle.ics	36	1	0	1	1	1	1	9.097199999999999	1.0	0.27598669387223157	1.1500336043727886	0.0	0.9229038786324482	27192.0	454.7957349125318	221503.0	510.72492947793313
1872	Jan14_100x_M1BP_rep2_3R2_B-C-A_Position006_5_cmle.ics	39	1	0	1	1	1	1	9.097199999999999	1.0	0.2887513520552145	1.4399307544420692	0.0	0.9313360290535139	16380.0	285.4243412935377	105927.0	244.23849611431456
1873	Jan14_100x_M1BP_rep2_3R2_B-C-A_Position006_5_cmle.ics	40	1	0	1	1	1	1	9.097199999999999	1.0	0.2801193778741462	1.0419765726642012	0.0	0.9310969655641467	34284.0	560.5536399105195	315924.0	728.4337576483683
1874	Jan14_100x_M1BP_rep2_3R2_B-C-A_Position006_5_cmle.ics	41	1	0	1	1	1	1	9.097199999999999	1.0	0.2631234126010398	1.0274759601214132	0.0	0.9271678071417646	26350.0	441.853683957073	206312.0	475.69866616005805
1875	Jan14_100x_M1BP_rep2_3R2_B-C-A_Position006_5_cmle.ics	42	1	0	1	2	1	2	9.097199999999999	1.0	0.2944693138024719	1.3154853673768239	0.0	0.9198125862838586	23370.0	396.7903491432553	182298.0	420.3289941624639
1876	Jan14_100x_M1BP_rep2_3R2_B-C-A_Position006_5_cmle.ics	43	1	0	1	1	1	1	9.097199999999999	1.0	0.25745231311770994	1.0553900456671987	0.0	0.9319757597116406	29826.0	494.0693991195561	245762.0	566.6595040173532
1877	Jan14_100x_M1BP_rep2_3R2_B-C-A_Position006_5_cmle.ics	44	1	0	1	1	1	1	8.4474	1.0	0.2611157548757482	1.1409769556664184	0.0	0.9221759578370228	18074.0	307.7870804495299	116754.0	269.20257701370457
1878	Jan14_100x_M1BP_rep2_3R2_B-C-A_Position006_5_cmle.ics	45	1	0	1	1	1	1	9.097199999999999	1.0	0.2678640133630197	1.0521130877603555	0.0	0.9223421571787771	28290.0	467.162786654513	231569.0	533.9343539106716
1879	Jan14_100x_M1BP_rep2_3R2_B-C-A_Position006_5_cmle.ics	46	1	0	1	1	1	1	9.097199999999999	1.0	0.28354081876599685	1.0610996382049411	0.0	0.9231018193356569	31368.0	521.9760920273965	278171.0	641.3857345399662
1880	Jan14_100x_M1BP_rep2_3R2_B-C-A_Position006_5_cmle.ics	47	1	0	1	1	1	1	9.097199999999999	1.0	0.23204966453852535	1.072717418524002	0.0	0.9079415013272888	25714.0	419.84659510558805	186775.0	430.6517234675871
1881	Jan14_100x_M1BP_rep2_3R2_B-C-A_Position006_5_cmle.ics	48	1	0	1	1	1	1	8.664	1.0	0.29623409387221306	1.2650315850264566	0.0	0.9286913686226587	17236.0	292.7577321757419	115810.0	267.0259729341789
1882	Jan14_100x_M1BP_rep2_3R2_B-C-A_Position006_5_cmle.ics	49	1	0	1	1	1	1	5.848199999999999	1.0	0.2940623555184022	1.0837857789106389	0.0	0.9581265812381888	10000.0	169.29390848808407	50991.0	117.57120616429252
1883	Jan14_100x_M1BP_rep2_3R2_B-C-A_Position006_5_cmle.ics	50	1	0	1	1	1	2	9.097199999999999	1.0	0.25409426330236046	1.0344546027200394	0.0	0.9186358112373125	28364.0	470.3612633186844	226424.0	522.0714005323247
1884	Jan14_100x_M1BP_rep2_3R2_B-C-A_Position006_5_cmle.ics	51	1	0	1	0	0	0	5.1983999999999995	0.0	0.30470596780224657	1.623192226891916	0.0	0.9912418732377662	4336.0	77.8477804663591	14820.0	34.17083946882421
1885	Jan14_100x_M1BP_rep2_3R2_B-C-A_Position006_5_cmle.ics	52	1	0	1	1	1	1	9.097199999999999	1.0	0.27588250498506295	1.1166868667505492	0.0	0.9317377007483073	28492.0	471.7706442528668	237531.0	547.6810843366588
1886	Jan14_100x_M1BP_rep2_3R2_B-C-A_Position006_5_cmle.ics	53	1	0	1	1	1	1	9.097199999999999	1.0	0.28876616711368697	1.2147948622486415	0.0	0.9216855883243411	26020.0	435.29812470120027	212084.0	489.00730890054746
1887	Jan14_100x_M1BP_rep2_3R2_B-C-A_Position007_6_cmle.ics	1	1	0	1	1	1	1	8.4474	1.0	0.25086789563476586	1.0534891024453767	0.0	0.9255809049756855	21810.0	360.8980969039011	151698.0	349.77381955072167
1888	Jan14_100x_M1BP_rep2_3R2_B-C-A_Position007_6_cmle.ics	2	1	0	1	1	3	2	8.4474	3.0	0.2415583404890824	1.1832345709931764	0.0	0.9259931233323758	24928.0	409.9348145954927	181893.0	419.3951756749556
1889	Jan14_100x_M1BP_rep2_3R2_B-C-A_Position007_6_cmle.ics	3	1	0	1	2	2	1	8.4474	2.0	0.23961336009601653	1.3958164107790916	0.0	0.9357387511503639	47290.0	741.6245284949179	473351.0	1091.4170737791774
1890	Jan14_100x_M1BP_rep2_3R2_B-C-A_Position007_6_cmle.ics	4	1	0	1	1	1	1	8.4474	1.0	0.2472769612211566	1.1279183380037556	0.0	0.9195028714872304	24996.0	410.7523011352442	184787.0	426.06794284248446
1891	Jan14_100x_M1BP_rep2_3R2_B-C-A_Position007_6_cmle.ics	5	1	0	1	2	1	1	8.4474	1.0	0.2832193963505977	1.07928728101323	0.0	0.9347743237810414	24248.0	403.9132320912904	188951.0	435.6689803288666
1892	Jan14_100x_M1BP_rep2_3R2_B-C-A_Position007_6_cmle.ics	6	1	0	1	1	1	1	8.4474	1.0	0.2643368034707397	1.0248424392649103	0.0	0.9193695723327263	27496.0	453.6550581660413	220423.0	508.2347468445775
1893	Jan14_100x_M1BP_rep2_3R2_B-C-A_Position007_6_cmle.ics	7	1	0	1	1	1	1	8.4474	1.0	0.24727878678575801	1.10910939247358	0.0	0.9306393327020263	27580.0	453.51941406605005	214170.0	493.8170505423806
1894	Jan14_100x_M1BP_rep2_3R2_B-C-A_Position007_6_cmle.ics	8	1	0	1	1	1	1	8.4474	1.0	0.2841573402988963	1.2094184305949167	0.0	0.9384196931955014	15470.0	269.605141900398	96447.0	222.38022633263753
1895	Jan14_100x_M1BP_rep2_3R2_B-C-A_Position007_6_cmle.ics	9	1	0	1	1	1	1	8.4474	1.0	0.28453361495838986	1.0233943675300876	0.0	0.9290316647184214	26618.0	442.0383674406775	217823.0	502.2398627272399
1896	Jan14_100x_M1BP_rep2_3R2_B-C-A_Position007_6_cmle.ics	10	1	0	1	1	1	2	8.4474	1.0	0.24575706082931095	1.0400200222414278	0.0	0.9334331836070012	47384.0	738.9505420912799	480811.0	1108.617779746615
1897	Jan14_100x_M1BP_rep2_3R2_B-C-A_Position007_6_cmle.ics	11	1	0	1	1	1	1	8.4474	1.0	0.2831965889569456	1.3073760975784954	0.0	0.9239326563012831	16960.0	292.3942670444846	110524.0	254.83791237869954
1898	Jan14_100x_M1BP_rep2_3R2_B-C-A_Position007_6_cmle.ics	12	1	0	1	1	1	1	8.4474	1.0	0.2423302353871621	1.3119408814305147	0.0	0.9312947951659839	47290.0	739.1435721178341	476027.0	1097.5871929707139
1899	Jan14_100x_M1BP_rep2_3R2_B-C-A_Position007_6_cmle.ics	13	1	0	1	1	1	1	8.4474	1.0	0.3055947290719455	1.3494267233067119	0.0	0.9371892358961766	16590.0	286.72359846230006	111075.0	256.10836666664295
1900	Jan14_100x_M1BP_rep2_3R2_B-C-A_Position007_6_cmle.ics	14	1	0	1	1	1	1	8.2308	1.0	0.28264620689598713	1.3114725920387231	0.0	0.9319389543638277	14130.0	243.91897120920186	83967.0	193.60478256941715
1901	Jan14_100x_M1BP_rep2_3R2_B-C-A_Position007_6_cmle.ics	15	1	0	1	1	1	1	8.4474	1.0	0.2600870294129989	1.081845402426402	0.0	0.9132717429827424	27456.0	455.68680603290795	218167.0	503.03303201045685
1902	Jan14_100x_M1BP_rep2_3R2_B-C-A_Position007_6_cmle.ics	16	1	0	1	1	1	1	8.2308	1.0	0.29058300163839695	1.1006301169468211	0.0	0.9450178086045307	16612.0	283.79808166262603	108528.0	250.23568595631264
1903	Jan14_100x_M1BP_rep2_3R2_B-C-A_Position007_6_cmle.ics	17	1	0	1	1	1	1	8.4474	1.0	0.27081811684784646	1.0373691017231434	0.0	0.9267840172835126	27326.0	450.1368111397263	221043.0	509.66429613409645
1904	Jan14_100x_M1BP_rep2_3R2_B-C-A_Position007_6_cmle.ics	18	1	0	1	1	1	1	8.4474	1.0	0.27857988028749026	1.017390533329602	0.0	0.9323843335902738	25462.0	421.0961163639228	201645.0	464.9378491694371
1905	Jan14_100x_M1BP_rep2_3R2_B-C-A_Position007_6_cmle.ics	19	1	0	1	1	2	1	8.4474	2.0	0.2747090125123611	1.0376821149062594	0.0	0.9332465278538704	24692.0	413.6483715447509	191225.0	440.9121982068765
1906	Jan14_100x_M1BP_rep2_3R2_B-C-A_Position007_6_cmle.ics	20	1	0	1	1	1	1	6.7146	1.0	0.29969881674668875	1.041528159288843	0.0	0.9543520508497971	14346.0	239.43078665707677	88453.0	203.94826339648498
1907	Jan14_100x_M1BP_rep2_3R2_B-C-A_Position007_6_cmle.ics	21	1	0	1	1	1	1	7.147799999999999	1.0	0.31031262182025093	1.2353014026336333	0.0	0.9411988242724634	11918.0	204.0819976605187	68152.0	157.13974706338107
1908	Jan14_100x_M1BP_rep2_3R2_B-C-A_Position007_6_cmle.ics	22	1	0	1	1	1	1	6.497999999999999	1.0	0.2773833975822528	1.081170623644447	0.0	0.9447727231287232	12888.0	216.7950621313398	72459.0	167.07050317621682
1909	Jan14_100x_M1BP_rep2_3R2_B-C-A_Position007_6_cmle.ics	23	1	0	1	1	2	1	8.4474	2.0	0.24345399521407265	1.0327173449230682	0.0	0.9198314795521408	47540.0	745.8071400533298	480918.0	1108.8644922852902
1910	Jan14_100x_M1BP_rep2_3R2_B-C-A_Position007_6_cmle.ics	24	1	0	1	1	2	2	8.4474	2.0	0.270554805226489	1.0053729431945408	0.0	0.9385843701445468	24436.0	402.3335043473131	186830.0	430.7785383239154
1911	Jan14_100x_M1BP_rep2_3R2_B-C-A_Position007_6_cmle.ics	25	1	0	1	1	1	1	8.4474	1.0	0.26770883849025107	1.0329089249300913	0.0	0.9249147044724699	28554.0	469.45817270529193	234750.0	541.2688640557682
1912	Jan14_100x_M1BP_rep2_3R2_B-C-A_Position007_6_cmle.ics	26	1	0	1	2	2	1	8.4474	2.0	0.22813669091692984	1.1273380937818342	0.0	0.9047754380051847	26344.0	432.9660346550207	192041.0	442.79366952985623
1913	Jan14_100x_M1BP_rep2_3R2_B-C-A_Position007_6_cmle.ics	27	1	0	1	1	1	1	8.4474	1.0	0.2771246398343936	1.0250728622549485	0.0	0.9313027300028317	25616.0	426.4100829882899	202945.0	467.93529122810594
1914	Jan14_100x_M1BP_rep2_3R2_B-C-A_Position007_6_cmle.ics	28	1	0	1	1	1	1	8.4474	1.0	0.23641780642564994	1.4136850442577373	0.0	0.9239725883027989	47044.0	742.9145149936255	466520.0	1075.6666686232031
1915	Jan14_100x_M1BP_rep2_3R2_B-C-A_Position007_6_cmle.ics	29	1	0	1	1	1	1	8.4474	1.0	0.2866321512414704	1.1071935464409548	0.0	0.9275262655442049	24038.0	400.6713392687629	187622.0	432.6046722550429
1916	Jan14_100x_M1BP_rep2_3R2_B-C-A_Position007_6_cmle.ics	30	1	0	1	3	2	1	8.4474	2.0	0.27552263394469845	1.0490142755584289	0.0	0.9293199920881108	25492.0	421.321847814606	200890.0	463.19702705074866
1917	Jan14_100x_M1BP_rep2_3R2_B-C-A_Position007_6_cmle.ics	31	1	0	1	1	1	1	8.4474	1.0	0.27136344304717125	1.0871890176200456	0.0	0.9375810659327067	27302.0	448.1025302710274	220974.0	509.505201132521
1918	Jan14_100x_M1BP_rep2_3R2_B-C-A_Position007_6_cmle.ics	32	1	0	1	1	2	1	8.4474	2.0	0.23284402273089122	1.121718875480669	0.0	0.9117281034216341	25812.0	422.71542250558866	188165.0	433.8566807457022
1919	Jan14_100x_M1BP_rep2_3R2_B-C-A_Position007_6_cmle.ics	33	1	0	1	5	6	5	8.4474	6.0	0.15227088860500235	1.2031455545796983	0.0	0.9087925104208504	121264.0	1724.6814545336679	1549459.0	3572.625826756065
1920	Jan14_100x_M1BP_rep2_3R2_B-C-A_Position007_6_cmle.ics	34	1	0	1	2	2	1	8.4474	2.0	0.29493834382522854	1.071971735940122	0.0	0.9370510178567327	26308.0	438.0128294507278	217907.0	502.4335435987231
1921	Jan14_100x_M1BP_rep2_3R2_B-C-A_Position007_6_cmle.ics	35	1	0	1	1	1	2	8.4474	1.0	0.26112673059662656	1.0324757283599162	0.0	0.9285505751142591	26884.0	438.1292474629928	211807.0	488.3686231695849
1922	Jan14_100x_M1BP_rep2_3R2_B-C-A_Position007_6_cmle.ics	36	1	0	1	1	1	1	8.4474	1.0	0.2574782062809687	1.1155043127650142	0.0	0.9346041618212487	24600.0	411.99027182714684	184097.0	424.47699282672943
1923	Jan14_100x_M1BP_rep2_3R2_B-C-A_Position007_6_cmle.ics	37	1	0	1	2	1	2	8.4474	1.0	0.2500005376928479	1.0558805912251592	0.0	0.9341392668850219	24720.0	409.12495256660975	182733.0	421.33198438978775
1924	Jan14_100x_M1BP_rep2_3R2_B-C-A_Position007_6_cmle.ics	38	1	0	1	1	1	1	8.4474	1.0	0.28199647813749606	1.0574964498345139	0.0	0.9290961471880431	29216.0	480.39048798909363	249360.0	574.9555013458843
1925	Jan14_100x_M1BP_rep2_3R2_B-C-A_Position007_6_cmle.ics	40	1	0	1	1	1	2	8.4474	1.0	0.27603850200514496	1.175368512395965	0.0	0.9200402316223911	24064.0	399.54379645823786	184421.0	425.2240476167361
1926	Jan14_100x_M1BP_rep2_3R2_B-C-A_Position007_6_cmle.ics	42	1	0	1	2	1	2	8.4474	1.0	0.24167456332633627	1.2304334978729488	0.0	0.8998869984726275	31838.0	517.0788600894234	262608.0	605.5017416483797
1927	Jan14_100x_M1BP_rep2_3R2_B-C-A_Position007_6_cmle.ics	43	1	0	1	1	1	1	8.4474	1.0	0.2846049411658977	1.043724570525507	0.0	0.9299489601806851	25964.0	430.48905534395993	209871.0	483.90474022682895
1928	Jan14_100x_M1BP_rep2_3R2_B-C-A_Position007_6_cmle.ics	44	1	0	1	1	1	1	8.4474	1.0	0.27804707406299917	1.0204965191216786	0.0	0.9311714863512254	27606.0	453.6791599417512	227425.0	524.3794309174997
1929	Jan14_100x_M1BP_rep2_3R2_B-C-A_Position007_6_cmle.ics	45	1	0	1	2	1	1	8.4474	1.0	0.2853001652030519	1.0434942623649164	0.0	0.9290194510325903	26104.0	431.2772092936637	211829.0	488.4193491121162
1930	Jan14_100x_M1BP_rep2_3R2_B-C-A_Position007_6_cmle.ics	46	1	0	1	2	2	2	8.4474	2.0	0.2505665752620003	1.3667372587995297	0.0	0.9360420311432239	43616.0	687.7223816677173	428750.0	988.5794481955722
1931	Jan14_100x_M1BP_rep2_3R2_B-C-A_Position007_6_cmle.ics	47	1	0	1	1	1	1	8.4474	1.0	0.26932620982503325	1.0730900929701108	0.0	0.9332593074792542	30722.0	500.2604415908644	262777.0	605.8914091160067
1932	Jan14_100x_M1BP_rep2_3R2_B-C-A_Position007_6_cmle.ics	48	1	0	1	1	1	1	8.4474	1.0	0.28400773982477395	1.1155725389062312	0.0	0.9304813634366083	25208.0	417.2688137096431	200561.0	462.43844363743943
1933	Jan14_100x_M1BP_rep2_3R2_B-C-A_Position008_7_cmle.ics	1	1	0	1	1	1	1	9.5304	1.0	0.2746352908412162	1.2423782677515671	0.0	0.9269740967149798	22466.0	382.8138191511725	165936.0	382.60272726712645
1934	Jan14_100x_M1BP_rep2_3R2_B-C-A_Position008_7_cmle.ics	2	1	0	1	2	2	2	9.5304	2.0	0.23796594433028942	1.14461227448701	0.0	0.9243837921577486	48674.0	767.8961090178138	492580.0	1135.7538532762096
1935	Jan14_100x_M1BP_rep2_3R2_B-C-A_Position008_7_cmle.ics	3	1	0	1	2	2	1	9.5304	2.0	0.28691747434845266	1.2247158338432165	0.0	0.9256437190915069	25062.0	427.62790346531267	199837.0	460.7690989832269
1936	Jan14_100x_M1BP_rep2_3R2_B-C-A_Position008_7_cmle.ics	4	1	0	1	1	1	1	9.5304	1.0	0.2598792911281165	1.1862527993777907	0.0	0.916486450686399	25542.0	426.09045193149166	195678.0	451.17959012014734
1937	Jan14_100x_M1BP_rep2_3R2_B-C-A_Position008_7_cmle.ics	5	1	0	1	1	3	2	9.5304	3.0	0.2717074120485272	1.0049720669999	0.0	0.9293065588263677	45536.0	729.1086359273068	476274.0	1098.1567069618611
1938	Jan14_100x_M1BP_rep2_3R2_B-C-A_Position008_7_cmle.ics	6	1	0	1	1	1	1	9.5304	1.0	0.2372941134313203	1.0907279120174633	0.0	0.9085734534130112	26642.0	441.14699220434085	199190.0	459.27729512787414
1939	Jan14_100x_M1BP_rep2_3R2_B-C-A_Position008_7_cmle.ics	7	1	0	1	1	1	1	9.5304	1.0	0.27537661601432983	1.1169986894426602	0.0	0.9228068689828908	29388.0	487.20676001614385	248595.0	573.1916219805906
1940	Jan14_100x_M1BP_rep2_3R2_B-C-A_Position008_7_cmle.ics	8	1	0	1	4	3	2	9.5304	3.0	0.27226732933838393	1.0313651110895823	0.0	0.9259985516172358	48034.0	767.0984057873417	516529.0	1190.9736531708704
1941	Jan14_100x_M1BP_rep2_3R2_B-C-A_Position008_7_cmle.ics	9	1	0	1	2	2	2	9.5304	2.0	0.2362352073662012	1.0631720241965583	0.0	0.9186492254629482	41902.0	667.9553707418569	392011.0	903.8694298929316
1942	Jan14_100x_M1BP_rep2_3R2_B-C-A_Position008_7_cmle.ics	10	1	0	1	4	4	4	9.5304	4.0	0.24262679801738407	1.3208091787213994	0.0	0.9216001860196421	71882.0	1108.357509407295	892634.0	2058.1682266136595
1943	Jan14_100x_M1BP_rep2_3R2_B-C-A_Position008_7_cmle.ics	11	1	0	1	1	1	1	7.797599999999999	1.0	0.2508707143688347	1.1769073688718876	0.0	0.9336986363643439	22630.0	366.02265544129506	160334.0	369.6860577189245
1944	Jan14_100x_M1BP_rep2_3R2_B-C-A_Position008_7_cmle.ics	12	1	0	1	1	1	1	8.2308	1.0	0.28446650791476125	1.0919843656761163	0.0	0.9306711218156654	16202.0	276.9526418561476	103429.0	238.47879591234945
1945	Jan14_100x_M1BP_rep2_3R2_B-C-A_Position008_7_cmle.ics	13	1	0	1	2	1	1	9.5304	1.0	0.2818038939166692	1.2337041703966187	0.0	0.9215491666402392	25452.0	430.39857558242204	202689.0	467.3450257150142
1946	Jan14_100x_M1BP_rep2_3R2_B-C-A_Position008_7_cmle.ics	15	1	0	1	1	1	1	9.5304	1.0	0.2691658073873351	1.0851541314794422	0.0	0.9253286310368298	28696.0	478.7403168983285	237146.0	546.7933803423607
1947	Jan14_100x_M1BP_rep2_3R2_B-C-A_Position008_7_cmle.ics	16	1	0	1	1	1	1	7.147799999999999	1.0	0.2942175128779086	1.212882806319747	0.0	0.9406448312888982	11412.0	197.89980794315656	62180.0	143.36995939078875
1948	Jan14_100x_M1BP_rep2_3R2_B-C-A_Position008_7_cmle.ics	17	1	0	1	1	1	1	9.5304	1.0	0.2871361652203954	1.08821439209502	0.0	0.9316737502320988	27374.0	458.652370156871	228205.0	526.1778961527009
1949	Jan14_100x_M1BP_rep2_3R2_B-C-A_Position008_7_cmle.ics	18	1	0	1	2	1	2	9.5304	1.0	0.27870690197847	1.15961541843312	0.0	0.9242386972163165	40450.0	658.8883452862791	403855.0	931.1784327720649
1950	Jan14_100x_M1BP_rep2_3R2_B-C-A_Position008_7_cmle.ics	19	1	0	1	2	1	4	9.5304	1.0	0.27154021653446353	1.0837473735581624	0.0	0.9212998411703764	28790.0	484.5156253260733	239361.0	551.9005604654002
1951	Jan14_100x_M1BP_rep2_3R2_B-C-A_Position008_7_cmle.ics	20	1	0	1	1	1	1	9.5304	1.0	0.28816995737667445	1.3724475578559898	0.0	0.9287159273539961	16876.0	293.67676833768655	110663.0	255.15840810651102
[truncated: 24,639 more rows]
