# Supplementary material for: M1BP cooperates with CP190 to activate transcription at TAD borders and promote chromatin insulator activity
Source: Nat Commun. 2021 Jul 7;12:4170. doi: 10.1038/s41467-021-24407-y (PMC8263732; doi:10.1038/s41467-021-24407-y)
Supplement: Supplementary file 6 — Source Data [file 41467_2021_24407_MOESM6_ESM.zip › Source Data_updated_060121/Source Data 8/Figure 8c/Figure 8c_tango-slide1/all-reps/B_C.xls]

	Label	nuc.idx	tag	idx1	idx2	overlap	pcOverlap1	pcOverlap2
1	Feb19-3L1-mock-rep2_B-C-A_Position001_0_cmle.ics	2	0	1	1	0.0	0.0	0.0
2	Feb19-3L1-mock-rep2_B-C-A_Position001_0_cmle.ics	2	0	1	2	0.0	0.0	0.0
3	Feb19-3L1-mock-rep2_B-C-A_Position001_0_cmle.ics	2	0	2	1	0.0	0.0	0.0
4	Feb19-3L1-mock-rep2_B-C-A_Position001_0_cmle.ics	2	0	2	2	0.09914616040212151	0.22872340425531912	0.25146198830409355
5	Feb19-3L1-mock-rep2_B-C-A_Position001_0_cmle.ics	3	0	1	1	0.7839463845749143	0.6732673267326733	0.6759443339960239
6	Feb19-3L1-mock-rep2_B-C-A_Position001_0_cmle.ics	4	0	1	1	0.009222898642057815	0.030534351145038163	0.031007751937984492
7	Feb19-3L1-mock-rep2_B-C-A_Position001_0_cmle.ics	6	0	1	1	0.17754079885961294	0.36492890995260663	0.5347222222222222
8	Feb19-3L1-mock-rep2_B-C-A_Position001_0_cmle.ics	6	0	1	2	0.0	0.0	0.0
9	Feb19-3L1-mock-rep2_B-C-A_Position001_0_cmle.ics	7	0	1	1	0.0	0.0	0.0
10	Feb19-3L1-mock-rep2_B-C-A_Position001_0_cmle.ics	10	0	1	1	0.13834347963086724	0.25316455696202533	0.25210084033613445
11	Feb19-3L1-mock-rep2_B-C-A_Position001_0_cmle.ics	10	0	1	2	0.0	0.0	0.0
12	Feb19-3L1-mock-rep2_B-C-A_Position001_0_cmle.ics	10	0	2	1	0.0	0.0	0.0
13	Feb19-3L1-mock-rep2_B-C-A_Position001_0_cmle.ics	10	0	2	2	0.11989768234675159	0.22707423580786018	0.22707423580786018
14	Feb19-3L1-mock-rep2_B-C-A_Position001_0_cmle.ics	12	0	1	1	0.0	0.0	0.0
15	Feb19-3L1-mock-rep2_B-C-A_Position001_0_cmle.ics	12	0	1	2	0.02305724660514454	0.032786885245901634	0.034482758620689655
16	Feb19-3L1-mock-rep2_B-C-A_Position001_0_cmle.ics	12	0	2	1	0.0	0.0	0.0
17	Feb19-3L1-mock-rep2_B-C-A_Position001_0_cmle.ics	12	0	2	2	0.0	0.0	0.0
18	Feb19-3L1-mock-rep2_B-C-A_Position001_0_cmle.ics	13	0	1	1	0.14295492895189613	0.298076923076923	0.2897196261682242
19	Feb19-3L1-mock-rep2_B-C-A_Position001_0_cmle.ics	14	0	1	1	0.13603775497035278	0.33146067415730335	0.3933333333333333
20	Feb19-3L1-mock-rep2_B-C-A_Position001_0_cmle.ics	15	0	1	1	1.5932557404154875	0.7175493250259604	0.7197916666666666
21	Feb19-3L1-mock-rep2_B-C-A_Position001_0_cmle.ics	16	0	1	1	0.0	0.0	0.0
22	Feb19-3L1-mock-rep2_B-C-A_Position001_0_cmle.ics	16	0	1	2	0.0	0.0	0.0
23	Feb19-3L1-mock-rep2_B-C-A_Position001_0_cmle.ics	16	0	1	3	0.0	0.0	0.0
24	Feb19-3L1-mock-rep2_B-C-A_Position001_0_cmle.ics	16	0	2	1	0.0	0.0	0.0
25	Feb19-3L1-mock-rep2_B-C-A_Position001_0_cmle.ics	16	0	2	2	0.0	0.0	0.0
26	Feb19-3L1-mock-rep2_B-C-A_Position001_0_cmle.ics	16	0	2	3	0.0	0.0	0.0
27	Feb19-3L1-mock-rep2_B-C-A_Position001_0_cmle.ics	16	0	3	1	0.0	0.0	0.0
28	Feb19-3L1-mock-rep2_B-C-A_Position001_0_cmle.ics	16	0	3	2	0.0	0.0	0.0
29	Feb19-3L1-mock-rep2_B-C-A_Position001_0_cmle.ics	16	0	3	3	0.0	0.0	0.0
30	Feb19-3L1-mock-rep2_B-C-A_Position001_0_cmle.ics	16	0	4	1	0.0	0.0	0.0
31	Feb19-3L1-mock-rep2_B-C-A_Position001_0_cmle.ics	16	0	4	2	0.0	0.0	0.0
32	Feb19-3L1-mock-rep2_B-C-A_Position001_0_cmle.ics	16	0	4	3	0.0	0.0	0.0
33	Feb19-3L1-mock-rep2_B-C-A_Position001_0_cmle.ics	16	0	5	1	0.0	0.0	0.0
34	Feb19-3L1-mock-rep2_B-C-A_Position001_0_cmle.ics	16	0	5	2	0.0	0.0	0.0
35	Feb19-3L1-mock-rep2_B-C-A_Position001_0_cmle.ics	16	0	5	3	0.22134956740938755	0.5303867403314917	0.9411764705882351
36	Feb19-3L1-mock-rep2_B-C-A_Position001_0_cmle.ics	17	0	1	1	0.6824944995122784	0.4539877300613497	0.4553846153846154
37	Feb19-3L1-mock-rep2_B-C-A_Position001_0_cmle.ics	19	0	1	1	0.5510681938629545	0.4723320158102767	0.47140039447731746
38	Feb19-3L1-mock-rep2_B-C-A_Position001_0_cmle.ics	20	0	1	1	0.04611449321028908	0.13245033112582782	0.13245033112582782
39	Feb19-3L1-mock-rep2_B-C-A_Position001_0_cmle.ics	21	0	1	1	0.3781388443243704	0.4408602150537633	0.49999999999999983
40	Feb19-3L1-mock-rep2_B-C-A_Position001_0_cmle.ics	21	0	1	2	0.0	0.0	0.0
41	Feb19-3L1-mock-rep2_B-C-A_Position001_0_cmle.ics	21	0	2	1	0.0	0.0	0.0
42	Feb19-3L1-mock-rep2_B-C-A_Position001_0_cmle.ics	21	0	2	2	0.029974420586687898	0.13541666666666666	0.09285714285714285
43	Feb19-3L1-mock-rep2_B-C-A_Position001_0_cmle.ics	22	0	1	1	0.0	0.0	0.0
44	Feb19-3L1-mock-rep2_B-C-A_Position001_0_cmle.ics	22	0	1	2	0.5441510198814111	0.5	0.6537396121883656
45	Feb19-3L1-mock-rep2_B-C-A_Position001_0_cmle.ics	22	0	2	1	0.013834347963086722	0.0967741935483871	0.03529411764705882
46	Feb19-3L1-mock-rep2_B-C-A_Position001_0_cmle.ics	22	0	2	2	0.0	0.0	0.0
47	Feb19-3L1-mock-rep2_B-C-A_Position001_0_cmle.ics	23	0	1	1	0.04611449321028908	0.05089058524173028	0.050632911392405056
48	Feb19-3L1-mock-rep2_B-C-A_Position001_0_cmle.ics	25	0	1	1	0.0	0.0	0.0
49	Feb19-3L1-mock-rep2_B-C-A_Position001_0_cmle.ics	25	0	1	2	0.01844579728411563	0.09195402298850575	0.07766990291262135
50	Feb19-3L1-mock-rep2_B-C-A_Position001_0_cmle.ics	25	0	2	1	0.09914616040212151	0.344	0.3805309734513274
51	Feb19-3L1-mock-rep2_B-C-A_Position001_0_cmle.ics	25	0	2	2	0.0	0.0	0.0
52	Feb19-3L1-mock-rep2_B-C-A_Position001_0_cmle.ics	26	0	1	1	0.0	0.0	0.0
53	Feb19-3L1-mock-rep2_B-C-A_Position001_0_cmle.ics	27	0	1	1	0.0	0.0	0.0
54	Feb19-3L1-mock-rep2_B-C-A_Position001_0_cmle.ics	27	0	1	2	0.0	0.0	0.0
55	Feb19-3L1-mock-rep2_B-C-A_Position001_0_cmle.ics	27	0	2	1	0.0	0.0	0.0
56	Feb19-3L1-mock-rep2_B-C-A_Position001_0_cmle.ics	27	0	2	2	0.3804445689848849	0.7205240174672487	0.9880239520958084
57	Feb19-3L1-mock-rep2_B-C-A_Position001_0_cmle.ics	28	0	1	1	0.7585834133092553	0.6351351351351351	0.6375968992248061
58	Feb19-3L1-mock-rep2_B-C-A_Position001_0_cmle.ics	30	0	1	1	0.0	0.0	0.0
59	Feb19-3L1-mock-rep2_B-C-A_Position001_0_cmle.ics	30	0	1	2	0.249018263335561	0.19672131147540983	0.23175965665236054
60	Feb19-3L1-mock-rep2_B-C-A_Position001_0_cmle.ics	31	0	1	1	0.2098209441068153	0.5260115606936415	0.5229885057471264
61	Feb19-3L1-mock-rep2_B-C-A_Position001_0_cmle.ics	32	0	1	1	0.8023921818590299	0.7820224719101121	0.9380053908355793
62	Feb19-3L1-mock-rep2_B-C-A_Position001_0_cmle.ics	32	0	1	2	0.0	0.0	0.0
63	Feb19-3L1-mock-rep2_B-C-A_Position001_0_cmle.ics	32	0	2	1	0.0	0.0	0.0
64	Feb19-3L1-mock-rep2_B-C-A_Position001_0_cmle.ics	32	0	2	2	0.0645602904944047	0.4999999999999999	0.21538461538461534
65	Feb19-3L1-mock-rep2_B-C-A_Position001_0_cmle.ics	33	0	1	1	0.0	0.0	0.0
66	Feb19-3L1-mock-rep2_B-C-A_Position001_0_cmle.ics	33	0	2	1	0.5303166719183243	0.7055214723926378	0.4665314401622717
67	Feb19-3L1-mock-rep2_B-C-A_Position001_0_cmle.ics	34	0	1	1	1.2151168960911172	0.8459069020866773	0.820872274143302
68	Feb19-3L1-mock-rep2_B-C-A_Position001_0_cmle.ics	35	0	1	1	0.4242533375346595	0.49595687331536376	0.4932975871313673
69	Feb19-3L1-mock-rep2_B-C-A_Position001_0_cmle.ics	36	0	1	1	0.0	0.0	0.0
70	Feb19-3L1-mock-rep2_B-C-A_Position001_0_cmle.ics	36	0	1	2	0.0	0.0	0.0
71	Feb19-3L1-mock-rep2_B-C-A_Position001_0_cmle.ics	36	0	2	1	0.6271571076599314	0.5103189493433395	0.5333333333333332
72	Feb19-3L1-mock-rep2_B-C-A_Position001_0_cmle.ics	36	0	2	2	0.0	0.0	0.0
73	Feb19-3L1-mock-rep2_B-C-A_Position001_0_cmle.ics	36	0	3	1	0.0	0.0	0.0
74	Feb19-3L1-mock-rep2_B-C-A_Position001_0_cmle.ics	36	0	3	2	0.0	0.0	0.0
75	Feb19-3L1-mock-rep2_B-C-A_Position001_0_cmle.ics	36	0	4	1	0.0	0.0	0.0
76	Feb19-3L1-mock-rep2_B-C-A_Position001_0_cmle.ics	36	0	4	2	0.54876246920244	0.9260700389105058	0.47695390781563124
77	Feb19-3L1-mock-rep2_B-C-A_Position001_0_cmle.ics	37	0	1	1	0.0	0.0	0.0
78	Feb19-3L1-mock-rep2_B-C-A_Position001_0_cmle.ics	38	0	1	1	0.15678927691498284	0.4963503649635036	0.4999999999999999
79	Feb19-3L1-mock-rep2_B-C-A_Position001_0_cmle.ics	38	0	1	2	0.0	0.0	0.0
80	Feb19-3L1-mock-rep2_B-C-A_Position001_0_cmle.ics	38	0	1	3	0.0	0.0	0.0
81	Feb19-3L1-mock-rep2_B-C-A_Position001_0_cmle.ics	38	0	1	4	0.0	0.0	0.0
82	Feb19-3L1-mock-rep2_B-C-A_Position001_0_cmle.ics	38	0	2	1	0.0	0.0	0.0
83	Feb19-3L1-mock-rep2_B-C-A_Position001_0_cmle.ics	38	0	2	2	0.0	0.0	0.0
84	Feb19-3L1-mock-rep2_B-C-A_Position001_0_cmle.ics	38	0	2	3	0.0	0.0	0.0
85	Feb19-3L1-mock-rep2_B-C-A_Position001_0_cmle.ics	38	0	2	4	0.29052130722482117	0.38888888888888884	0.4921875
86	Feb19-3L1-mock-rep2_B-C-A_Position001_0_cmle.ics	38	0	3	1	0.0	0.0	0.0
87	Feb19-3L1-mock-rep2_B-C-A_Position001_0_cmle.ics	38	0	3	2	0.0	0.0	0.0
88	Feb19-3L1-mock-rep2_B-C-A_Position001_0_cmle.ics	38	0	3	3	0.0	0.0	0.0
89	Feb19-3L1-mock-rep2_B-C-A_Position001_0_cmle.ics	38	0	3	4	0.0	0.0	0.0
90	Feb19-3L1-mock-rep2_B-C-A_Position001_0_cmle.ics	40	0	1	1	0.24671253867504656	0.6993464052287581	0.636904761904762
91	Feb19-3L1-mock-rep2_B-C-A_Position001_0_cmle.ics	41	0	1	1	0.20059804546475749	0.1695906432748538	0.16827852998065762
92	Feb19-3L1-mock-rep2_B-C-A_Position001_0_cmle.ics	42	0	1	1	0.4842021787080353	0.4772727272727273	0.4729729729729729
93	Feb19-3L1-mock-rep2_B-C-A_Position001_0_cmle.ics	45	0	1	1	0.4334762361767173	0.5179063360881542	0.6643109540636042
94	Feb19-3L1-mock-rep2_B-C-A_Position001_0_cmle.ics	45	0	1	2	0.0	0.0	0.0
95	Feb19-3L1-mock-rep2_B-C-A_Position001_0_cmle.ics	45	0	1	3	0.0	0.0	0.0
96	Feb19-3L1-mock-rep2_B-C-A_Position001_0_cmle.ics	45	0	2	1	0.0	0.0	0.0
97	Feb19-3L1-mock-rep2_B-C-A_Position001_0_cmle.ics	45	0	2	2	0.0	0.0	0.0
98	Feb19-3L1-mock-rep2_B-C-A_Position001_0_cmle.ics	45	0	2	3	0.0	0.0	0.0
99	Feb19-3L1-mock-rep2_B-C-A_Position001_0_cmle.ics	47	0	1	1	0.4242533375346595	0.4144144144144144	0.41071428571428564
100	Feb19-3L1-mock-rep2_B-C-A_Position001_0_cmle.ics	50	0	1	1	0.0	0.0	0.0
101	Feb19-3L1-mock-rep2_B-C-A_Position001_0_cmle.ics	50	0	2	1	0.053031667191832436	0.1885245901639344	0.0942622950819672
102	Feb19-3L1-mock-rep2_B-C-A_Position001_0_cmle.ics	51	0	1	1	0.3850560183059138	0.36865342163355413	0.36784140969162993
103	Feb19-3L1-mock-rep2_B-C-A_Position001_0_cmle.ics	52	0	1	1	0.19829232080424303	0.735042735042735	0.4365482233502538
104	Feb19-3L1-mock-rep2_B-C-A_Position001_0_cmle.ics	52	0	2	1	0.0	0.0	0.0
105	Feb19-3L1-mock-rep2_B-C-A_Position001_0_cmle.ics	53	0	1	1	0.0645602904944047	0.3146067415730337	0.11155378486055775
106	Feb19-3L1-mock-rep2_B-C-A_Position001_0_cmle.ics	53	0	1	2	0.0	0.0	0.0
107	Feb19-3L1-mock-rep2_B-C-A_Position001_0_cmle.ics	53	0	2	1	0.0	0.0	0.0
108	Feb19-3L1-mock-rep2_B-C-A_Position001_0_cmle.ics	53	0	2	2	0.49573080201060754	0.5598958333333334	0.9598214285714284
109	Feb19-3L1-mock-rep2_B-C-A_Position001_0_cmle.ics	54	0	1	1	0.37352739500334153	0.40601503759398494	0.4792899408284023
110	Feb19-3L1-mock-rep2_B-C-A_Position001_0_cmle.ics	54	0	1	2	0.0	0.0	0.0
111	Feb19-3L1-mock-rep2_B-C-A_Position001_0_cmle.ics	55	0	1	1	0.0	0.0	0.0
112	Feb19-3L1-mock-rep2_B-C-A_Position001_0_cmle.ics	56	0	1	1	0.0	0.0	0.0
113	Feb19-3L1-mock-rep2_B-C-A_Position001_0_cmle.ics	56	0	2	1	0.5164823239552376	0.9068825910931173	0.5283018867924527
114	Feb19-3L1-mock-rep2_B-C-A_Position001_0_cmle.ics	57	0	1	1	0.6663544268886772	0.6816037735849056	0.7939560439560439
115	Feb19-3L1-mock-rep2_B-C-A_Position001_0_cmle.ics	59	0	1	1	0.33663580043511027	0.3004115226337449	0.3035343035343035
116	Feb19-3L1-mock-rep2_B-C-A_Position001_0_cmle.ics	62	0	1	1	0.6179342090178737	0.5537190082644627	0.50281425891182
117	Feb19-3L1-mock-rep2_B-C-A_Position001_0_cmle.ics	63	0	1	1	0.8784810956560068	0.7937499999999998	0.7871900826446279
118	Feb19-3L1-mock-rep2_B-C-A_Position001_0_cmle.ics	65	0	1	1	0.0	0.0	0.0
119	Feb19-3L1-mock-rep2_B-C-A_Position001_0_cmle.ics	65	0	2	1	0.0	0.0	0.0
120	Feb19-3L1-mock-rep2_B-C-A_Position002_1_cmle.ics	1	0	1	1	0.0	0.0	0.0
121	Feb19-3L1-mock-rep2_B-C-A_Position002_1_cmle.ics	3	0	1	1	0.9937673286817296	0.7077175697865352	0.5808625336927222
122	Feb19-3L1-mock-rep2_B-C-A_Position002_1_cmle.ics	3	0	2	1	0.0	0.0	0.0
123	Feb19-3L1-mock-rep2_B-C-A_Position002_1_cmle.ics	4	0	1	1	0.0	0.0	0.0
124	Feb19-3L1-mock-rep2_B-C-A_Position002_1_cmle.ics	5	0	1	1	0.05533739185234689	0.09756097560975609	0.15384615384615383
125	Feb19-3L1-mock-rep2_B-C-A_Position002_1_cmle.ics	5	0	1	2	0.0	0.0	0.0
126	Feb19-3L1-mock-rep2_B-C-A_Position002_1_cmle.ics	7	0	1	1	0.15217782759395396	0.44897959183673464	0.44295302013422816
127	Feb19-3L1-mock-rep2_B-C-A_Position002_1_cmle.ics	9	0	1	1	0.0	0.0	0.0
128	Feb19-3L1-mock-rep2_B-C-A_Position002_1_cmle.ics	9	0	2	1	0.15678927691498284	0.9999999999999998	0.20668693009118538
129	Feb19-3L1-mock-rep2_B-C-A_Position002_1_cmle.ics	10	0	1	1	0.8369780517667467	0.6954022988505746	0.7007722007722007
130	Feb19-3L1-mock-rep2_B-C-A_Position002_1_cmle.ics	11	0	1	1	0.0	0.0	0.0
131	Feb19-3L1-mock-rep2_B-C-A_Position002_1_cmle.ics	11	0	1	2	0.22596101673041646	0.3181818181818181	0.8305084745762711
132	Feb19-3L1-mock-rep2_B-C-A_Position002_1_cmle.ics	11	0	2	1	0.3896674676269427	0.8711340206185567	0.3681917211328976
133	Feb19-3L1-mock-rep2_B-C-A_Position002_1_cmle.ics	11	0	2	2	0.0	0.0	0.0
134	Feb19-3L1-mock-rep2_B-C-A_Position002_1_cmle.ics	11	0	3	1	0.0	0.0	0.0
135	Feb19-3L1-mock-rep2_B-C-A_Position002_1_cmle.ics	11	0	3	2	0.0	0.0	0.0
136	Feb19-3L1-mock-rep2_B-C-A_Position002_1_cmle.ics	13	0	1	1	0.8300608777852033	0.8470588235294116	0.8294930875576035
137	Feb19-3L1-mock-rep2_B-C-A_Position002_1_cmle.ics	13	0	2	1	0.0	0.0	0.0
138	Feb19-3L1-mock-rep2_B-C-A_Position002_1_cmle.ics	14	0	1	1	0.0	0.0	0.0
139	Feb19-3L1-mock-rep2_B-C-A_Position002_1_cmle.ics	14	0	1	2	0.0	0.0	0.0
140	Feb19-3L1-mock-rep2_B-C-A_Position002_1_cmle.ics	16	0	1	1	0.5464567445419255	0.4397031539888682	0.4405204460966542
141	Feb19-3L1-mock-rep2_B-C-A_Position002_1_cmle.ics	17	0	1	1	0.2536297126565899	0.5339805825242717	0.5392156862745097
142	Feb19-3L1-mock-rep2_B-C-A_Position002_1_cmle.ics	20	0	1	1	0.059948841173375796	0.276595744680851	0.15204678362573099
143	Feb19-3L1-mock-rep2_B-C-A_Position002_1_cmle.ics	20	0	2	1	0.0	0.0	0.0
144	Feb19-3L1-mock-rep2_B-C-A_Position002_1_cmle.ics	21	0	1	1	0.0	0.0	0.0
145	Feb19-3L1-mock-rep2_B-C-A_Position002_1_cmle.ics	21	0	2	1	0.009222898642057815	0.060606060606060594	0.02150537634408602
146	Feb19-3L1-mock-rep2_B-C-A_Position002_1_cmle.ics	22	0	1	1	0.223655292069902	0.5639534883720929	0.560693641618497
147	Feb19-3L1-mock-rep2_B-C-A_Position002_1_cmle.ics	23	0	1	1	0.0	0.0	0.0
148	Feb19-3L1-mock-rep2_B-C-A_Position002_1_cmle.ics	23	0	2	1	0.29282703188533565	0.5799086757990868	0.33866666666666667
149	Feb19-3L1-mock-rep2_B-C-A_Position002_1_cmle.ics	24	0	1	1	0.19137514682269965	0.13926174496644292	0.14586994727592267
150	Feb19-3L1-mock-rep2_B-C-A_Position002_1_cmle.ics	24	0	1	2	0.0	0.0	0.0
151	Feb19-3L1-mock-rep2_B-C-A_Position002_1_cmle.ics	24	0	2	1	0.0	0.0	0.0
152	Feb19-3L1-mock-rep2_B-C-A_Position002_1_cmle.ics	24	0	2	2	0.057643116512861345	0.10245901639344261	0.05434782608695651
153	Feb19-3L1-mock-rep2_B-C-A_Position002_1_cmle.ics	24	0	3	1	0.0	0.0	0.0
154	Feb19-3L1-mock-rep2_B-C-A_Position002_1_cmle.ics	24	0	3	2	0.0	0.0	0.0
155	Feb19-3L1-mock-rep2_B-C-A_Position002_1_cmle.ics	25	0	1	1	0.0	0.0	0.0
156	Feb19-3L1-mock-rep2_B-C-A_Position002_1_cmle.ics	25	0	1	2	0.0	0.0	0.0
157	Feb19-3L1-mock-rep2_B-C-A_Position002_1_cmle.ics	27	0	1	1	0.3135785538299657	0.28813559322033894	0.2863157894736842
158	Feb19-3L1-mock-rep2_B-C-A_Position002_1_cmle.ics	28	0	1	1	0.5257052225972955	0.4892703862660945	0.7450980392156863
159	Feb19-3L1-mock-rep2_B-C-A_Position002_1_cmle.ics	28	0	1	2	0.0	0.0	0.0
160	Feb19-3L1-mock-rep2_B-C-A_Position002_1_cmle.ics	29	0	1	1	0.057643116512861345	0.23809523809523808	0.2551020408163265
161	Feb19-3L1-mock-rep2_B-C-A_Position002_1_cmle.ics	31	0	1	1	0.4542277581213474	0.4735576923076923	0.4735576923076923
162	Feb19-3L1-mock-rep2_B-C-A_Position002_1_cmle.ics	32	0	1	1	0.0	0.0	0.0
163	Feb19-3L1-mock-rep2_B-C-A_Position002_1_cmle.ics	32	0	2	1	0.0	0.0	0.0
164	Feb19-3L1-mock-rep2_B-C-A_Position002_1_cmle.ics	34	0	1	1	0.11759195768623715	0.16999999999999998	0.1711409395973154
165	Feb19-3L1-mock-rep2_B-C-A_Position002_1_cmle.ics	35	0	1	1	0.48650790336854977	0.5096618357487922	0.5096618357487922
166	Feb19-3L1-mock-rep2_B-C-A_Position002_1_cmle.ics	38	0	1	1	0.0	0.0	0.0
167	Feb19-3L1-mock-rep2_B-C-A_Position002_1_cmle.ics	40	0	1	1	0.14064920429138167	0.1358574610244989	0.1370786516853932
168	Feb19-3L1-mock-rep2_B-C-A_Position002_1_cmle.ics	41	0	1	1	0.0	0.0	0.0
169	Feb19-3L1-mock-rep2_B-C-A_Position002_1_cmle.ics	42	0	1	1	0.599488411733758	0.8496732026143791	0.39999999999999997
170	Feb19-3L1-mock-rep2_B-C-A_Position002_1_cmle.ics	42	0	1	2	0.0	0.0	0.0
171	Feb19-3L1-mock-rep2_B-C-A_Position002_1_cmle.ics	42	0	2	1	0.0	0.0	0.0
172	Feb19-3L1-mock-rep2_B-C-A_Position002_1_cmle.ics	42	0	2	2	1.0306589232499608	0.49174917491749165	0.7589134125636672
173	Feb19-3L1-mock-rep2_B-C-A_Position002_1_cmle.ics	45	0	1	1	0.223655292069902	0.25797872340425526	0.4024896265560165
174	Feb19-3L1-mock-rep2_B-C-A_Position002_1_cmle.ics	45	0	1	2	0.0	0.0	0.0
175	Feb19-3L1-mock-rep2_B-C-A_Position002_1_cmle.ics	45	0	2	1	0.0	0.0	0.0
176	Feb19-3L1-mock-rep2_B-C-A_Position002_1_cmle.ics	45	0	2	2	0.1498721029334395	0.45454545454545453	0.24999999999999994
177	Feb19-3L1-mock-rep2_B-C-A_Position002_1_cmle.ics	46	0	1	1	0.0	0.0	0.0
178	Feb19-3L1-mock-rep2_B-C-A_Position002_1_cmle.ics	46	0	2	1	0.0	0.0	0.0
179	Feb19-3L1-mock-rep2_B-C-A_Position002_1_cmle.ics	48	0	1	1	1.1136650110284811	0.7983471074380165	0.7983471074380165
180	Feb19-3L1-mock-rep2_B-C-A_Position002_1_cmle.ics	49	0	1	1	0.949958560131955	0.8391038696537677	0.7396768402154399
181	Feb19-3L1-mock-rep2_B-C-A_Position002_1_cmle.ics	49	0	2	1	0.0	0.0	0.0
182	Feb19-3L1-mock-rep2_B-C-A_Position002_1_cmle.ics	51	0	1	1	0.03689159456823126	0.13223140495867766	0.134453781512605
183	Feb19-3L1-mock-rep2_B-C-A_Position002_1_cmle.ics	53	0	1	1	0.2536297126565899	0.3481012658227848	0.5188679245283018
184	Feb19-3L1-mock-rep2_B-C-A_Position002_1_cmle.ics	53	0	1	2	0.0	0.0	0.0
185	Feb19-3L1-mock-rep2_B-C-A_Position002_1_cmle.ics	54	0	1	1	0.2789926839222489	0.968	0.48015873015873006
186	Feb19-3L1-mock-rep2_B-C-A_Position002_1_cmle.ics	54	0	1	2	0.0	0.0	0.0
187	Feb19-3L1-mock-rep2_B-C-A_Position002_1_cmle.ics	54	0	1	3	0.0	0.0	0.0
188	Feb19-3L1-mock-rep2_B-C-A_Position002_1_cmle.ics	54	0	2	1	0.0	0.0	0.0
189	Feb19-3L1-mock-rep2_B-C-A_Position002_1_cmle.ics	54	0	2	2	0.223655292069902	0.3688212927756654	0.9999999999999999
190	Feb19-3L1-mock-rep2_B-C-A_Position002_1_cmle.ics	54	0	2	3	0.0	0.0	0.0
191	Feb19-3L1-mock-rep2_B-C-A_Position002_1_cmle.ics	54	0	3	1	0.0	0.0	0.0
192	Feb19-3L1-mock-rep2_B-C-A_Position002_1_cmle.ics	54	0	3	2	0.0	0.0	0.0
193	Feb19-3L1-mock-rep2_B-C-A_Position002_1_cmle.ics	54	0	3	3	0.19598659614372857	0.9139784946236558	0.48571428571428565
194	Feb19-3L1-mock-rep2_B-C-A_Position002_1_cmle.ics	54	0	4	1	0.0	0.0	0.0
195	Feb19-3L1-mock-rep2_B-C-A_Position002_1_cmle.ics	54	0	4	2	0.0	0.0	0.0
196	Feb19-3L1-mock-rep2_B-C-A_Position002_1_cmle.ics	54	0	4	3	0.0	0.0	0.0
197	Feb19-3L1-mock-rep2_B-C-A_Position002_1_cmle.ics	55	0	1	1	1.524084000600054	0.7099892588614393	0.7092274678111589
198	Feb19-3L1-mock-rep2_B-C-A_Position002_1_cmle.ics	56	0	1	1	0.0899232617600637	0.2846715328467153	0.3223140495867768
199	Feb19-3L1-mock-rep2_B-C-A_Position002_1_cmle.ics	57	0	1	1	0.10375760972315042	0.29801324503311255	0.29999999999999993
200	Feb19-3L1-mock-rep2_B-C-A_Position002_1_cmle.ics	60	0	1	1	0.0	0.0	0.0
201	Feb19-3L1-mock-rep2_B-C-A_Position002_1_cmle.ics	60	0	1	2	0.4265590621951739	0.34839924670433137	0.5854430379746834
202	Feb19-3L1-mock-rep2_B-C-A_Position002_1_cmle.ics	61	0	1	1	0.0	0.0	0.0
203	Feb19-3L1-mock-rep2_B-C-A_Position002_1_cmle.ics	62	0	1	1	0.6479086296045615	0.6674584323040379	0.5155963302752293
204	Feb19-3L1-mock-rep2_B-C-A_Position002_1_cmle.ics	62	0	2	1	0.0	0.0	0.0
205	Feb19-3L1-mock-rep2_B-C-A_Position002_1_cmle.ics	63	0	1	1	1.245091316677805	0.7387140902872776	0.7681365576102418
206	Feb19-3L1-mock-rep2_B-C-A_Position002_1_cmle.ics	63	0	1	2	0.0	0.0	0.0
207	Feb19-3L1-mock-rep2_B-C-A_Position002_1_cmle.ics	63	0	1	3	0.0	0.0	0.0
208	Feb19-3L1-mock-rep2_B-C-A_Position002_1_cmle.ics	63	0	1	4	0.0	0.0	0.0
209	Feb19-3L1-mock-rep2_B-C-A_Position002_1_cmle.ics	63	0	2	1	0.0	0.0	0.0
210	Feb19-3L1-mock-rep2_B-C-A_Position002_1_cmle.ics	63	0	2	2	0.0	0.0	0.0
211	Feb19-3L1-mock-rep2_B-C-A_Position002_1_cmle.ics	63	0	2	3	0.0	0.0	0.0
212	Feb19-3L1-mock-rep2_B-C-A_Position002_1_cmle.ics	63	0	2	4	0.0	0.0	0.0
213	Feb19-3L1-mock-rep2_B-C-A_Position002_1_cmle.ics	63	0	3	1	0.0	0.0	0.0
214	Feb19-3L1-mock-rep2_B-C-A_Position002_1_cmle.ics	63	0	3	2	0.0	0.0	0.0
215	Feb19-3L1-mock-rep2_B-C-A_Position002_1_cmle.ics	63	0	3	3	0.0	0.0	0.0
216	Feb19-3L1-mock-rep2_B-C-A_Position002_1_cmle.ics	63	0	3	4	0.0	0.0	0.0
217	Feb19-3L1-mock-rep2_B-C-A_Position002_1_cmle.ics	63	0	4	1	0.0	0.0	0.0
218	Feb19-3L1-mock-rep2_B-C-A_Position002_1_cmle.ics	63	0	4	2	0.050725942531317986	0.21782178217821782	0.360655737704918
219	Feb19-3L1-mock-rep2_B-C-A_Position002_1_cmle.ics	63	0	4	3	0.0	0.0	0.0
220	Feb19-3L1-mock-rep2_B-C-A_Position002_1_cmle.ics	63	0	4	4	0.0	0.0	0.0
221	Feb19-3L1-mock-rep2_B-C-A_Position002_1_cmle.ics	64	0	1	1	0.9868501547001862	0.8898128898128898	0.8898128898128898
222	Feb19-3L1-mock-rep2_B-C-A_Position002_1_cmle.ics	65	0	1	1	0.5718197158075845	0.44049733570159844	0.4420677361853832
223	Feb19-3L1-mock-rep2_B-C-A_Position002_1_cmle.ics	66	0	1	1	0.7793349352538854	0.771689497716895	0.7681818181818183
224	Feb19-3L1-mock-rep2_B-C-A_Position002_1_cmle.ics	67	0	1	1	0.5902655130917002	0.48393194706994325	0.4857685009487666
225	Feb19-3L1-mock-rep2_B-C-A_Position002_1_cmle.ics	68	0	1	1	0.0	0.0	0.0
226	Feb19-3L1-mock-rep2_B-C-A_Position002_1_cmle.ics	68	0	1	2	0.0	0.0	0.0
227	Feb19-3L1-mock-rep2_B-C-A_Position002_1_cmle.ics	68	0	2	1	0.45883920744237633	0.7713178294573643	0.3671586715867159
228	Feb19-3L1-mock-rep2_B-C-A_Position002_1_cmle.ics	68	0	2	2	0.0	0.0	0.0
229	Feb19-3L1-mock-rep2_B-C-A_Position003_2_cmle.ics	1	0	1	1	0.0	0.0	0.0
230	Feb19-3L1-mock-rep2_B-C-A_Position003_2_cmle.ics	2	0	1	1	1.4410779128215336	0.9398496240601503	0.7802746566791512
231	Feb19-3L1-mock-rep2_B-C-A_Position003_2_cmle.ics	2	0	2	1	0.0	0.0	0.0
232	Feb19-3L1-mock-rep2_B-C-A_Position003_2_cmle.ics	3	0	1	1	0.0	0.0	0.0
233	Feb19-3L1-mock-rep2_B-C-A_Position003_2_cmle.ics	3	0	1	2	0.0	0.0	0.0
234	Feb19-3L1-mock-rep2_B-C-A_Position003_2_cmle.ics	3	0	2	1	0.0	0.0	0.0
235	Feb19-3L1-mock-rep2_B-C-A_Position003_2_cmle.ics	3	0	2	2	0.0	0.0	0.0
236	Feb19-3L1-mock-rep2_B-C-A_Position003_2_cmle.ics	4	0	1	1	0.28590985790379225	0.45090909090909076	0.696629213483146
237	Feb19-3L1-mock-rep2_B-C-A_Position003_2_cmle.ics	4	0	1	2	0.0	0.0	0.0
238	Feb19-3L1-mock-rep2_B-C-A_Position003_2_cmle.ics	4	0	2	1	0.0	0.0	0.0
239	Feb19-3L1-mock-rep2_B-C-A_Position003_2_cmle.ics	4	0	2	2	0.21904384274887312	0.9595959595959597	0.47979797979797983
240	Feb19-3L1-mock-rep2_B-C-A_Position003_2_cmle.ics	5	0	1	1	0.4058075402505439	0.555205047318612	0.38260869565217387
241	Feb19-3L1-mock-rep2_B-C-A_Position003_2_cmle.ics	5	0	1	2	0.0	0.0	0.0
242	Feb19-3L1-mock-rep2_B-C-A_Position003_2_cmle.ics	5	0	2	1	0.0	0.0	0.0
243	Feb19-3L1-mock-rep2_B-C-A_Position003_2_cmle.ics	5	0	2	2	0.13142630564932387	0.22007722007722008	0.5181818181818182
244	Feb19-3L1-mock-rep2_B-C-A_Position003_2_cmle.ics	6	0	1	1	0.0	0.0	0.0
245	Feb19-3L1-mock-rep2_B-C-A_Position003_2_cmle.ics	6	0	1	2	0.13603775497035278	0.17987804878048777	0.3410404624277456
246	Feb19-3L1-mock-rep2_B-C-A_Position003_2_cmle.ics	6	0	2	1	0.35738732237974036	0.933734939759036	0.4828660436137071
247	Feb19-3L1-mock-rep2_B-C-A_Position003_2_cmle.ics	6	0	2	2	0.0	0.0	0.0
248	Feb19-3L1-mock-rep2_B-C-A_Position003_2_cmle.ics	7	0	1	1	0.8669524723534346	0.732943469785575	0.7315175097276264
249	Feb19-3L1-mock-rep2_B-C-A_Position003_2_cmle.ics	8	0	1	1	0.0	0.0	0.0
250	Feb19-3L1-mock-rep2_B-C-A_Position003_2_cmle.ics	8	0	1	2	0.0	0.0	0.0
251	Feb19-3L1-mock-rep2_B-C-A_Position003_2_cmle.ics	8	0	2	1	0.0	0.0	0.0
252	Feb19-3L1-mock-rep2_B-C-A_Position003_2_cmle.ics	8	0	2	2	0.10606333438366487	0.18623481781376516	0.49999999999999994
253	Feb19-3L1-mock-rep2_B-C-A_Position003_2_cmle.ics	9	0	1	1	0.6363800063019892	0.5297504798464491	0.5338491295938104
254	Feb19-3L1-mock-rep2_B-C-A_Position003_2_cmle.ics	10	0	1	1	0.4657563814239197	0.6273291925465839	0.5674157303370786
255	Feb19-3L1-mock-rep2_B-C-A_Position003_2_cmle.ics	10	0	1	2	0.0	0.0	0.0
256	Feb19-3L1-mock-rep2_B-C-A_Position003_2_cmle.ics	10	0	1	3	0.0	0.0	0.0
257	Feb19-3L1-mock-rep2_B-C-A_Position003_2_cmle.ics	10	0	2	1	0.0	0.0	0.0
258	Feb19-3L1-mock-rep2_B-C-A_Position003_2_cmle.ics	10	0	2	2	0.0	0.0	0.0
259	Feb19-3L1-mock-rep2_B-C-A_Position003_2_cmle.ics	10	0	2	3	0.11528623302572269	0.3184713375796179	0.980392156862745
260	Feb19-3L1-mock-rep2_B-C-A_Position003_2_cmle.ics	11	0	1	1	0.2836041332432778	1.0	0.4767441860465116
261	Feb19-3L1-mock-rep2_B-C-A_Position003_2_cmle.ics	11	0	1	2	0.0	0.0	0.0
262	Feb19-3L1-mock-rep2_B-C-A_Position003_2_cmle.ics	11	0	2	1	0.0	0.0	0.0
263	Feb19-3L1-mock-rep2_B-C-A_Position003_2_cmle.ics	11	0	2	2	0.30896710450893683	0.42006269592476486	0.7282608695652174
264	Feb19-3L1-mock-rep2_B-C-A_Position003_2_cmle.ics	12	0	1	1	0.3158842784904802	0.35128205128205126	0.33171912832929784
265	Feb19-3L1-mock-rep2_B-C-A_Position003_2_cmle.ics	13	0	1	1	0.2144323934278442	0.43661971830985913	0.3661417322834645
266	Feb19-3L1-mock-rep2_B-C-A_Position003_2_cmle.ics	14	0	1	1	0.5925712377522147	0.503921568627451	0.5059055118110236
267	Feb19-3L1-mock-rep2_B-C-A_Position003_2_cmle.ics	15	0	1	1	0.0	0.0	0.0
268	Feb19-3L1-mock-rep2_B-C-A_Position003_2_cmle.ics	15	0	1	2	0.650214354265076	0.47	0.9825783972125435
269	Feb19-3L1-mock-rep2_B-C-A_Position003_2_cmle.ics	16	0	1	1	0.21904384274887312	0.2386934673366834	0.2334152334152334
270	Feb19-3L1-mock-rep2_B-C-A_Position003_2_cmle.ics	16	0	1	2	0.0	0.0	0.0
271	Feb19-3L1-mock-rep2_B-C-A_Position003_2_cmle.ics	16	0	2	1	0.0	0.0	0.0
272	Feb19-3L1-mock-rep2_B-C-A_Position003_2_cmle.ics	16	0	2	2	0.27207550994070556	0.39202657807308966	0.3072916666666667
273	Feb19-3L1-mock-rep2_B-C-A_Position003_2_cmle.ics	16	0	3	1	0.0	0.0	0.0
274	Feb19-3L1-mock-rep2_B-C-A_Position003_2_cmle.ics	16	0	3	2	0.0	0.0	0.0
275	Feb19-3L1-mock-rep2_B-C-A_Position003_2_cmle.ics	17	0	1	1	0.025362971265658993	0.07586206896551724	0.05045871559633028
276	Feb19-3L1-mock-rep2_B-C-A_Position003_2_cmle.ics	18	0	1	1	0.4196418882136306	0.5155807365439093	0.5141242937853107
277	Feb19-3L1-mock-rep2_B-C-A_Position003_2_cmle.ics	19	0	1	1	0.7793349352538854	0.6156648451730419	0.5273010920436817
278	Feb19-3L1-mock-rep2_B-C-A_Position003_2_cmle.ics	19	0	2	1	0.0	0.0	0.0
279	Feb19-3L1-mock-rep2_B-C-A_Position003_2_cmle.ics	20	0	1	1	0.0023057246605144538	0.012820512820512818	0.0055248618784530384
280	Feb19-3L1-mock-rep2_B-C-A_Position003_2_cmle.ics	20	0	2	1	0.0	0.0	0.0
281	Feb19-3L1-mock-rep2_B-C-A_Position003_2_cmle.ics	21	0	1	1	0.0	0.0	0.0
282	Feb19-3L1-mock-rep2_B-C-A_Position003_2_cmle.ics	24	0	1	1	0.0	0.0	0.0
283	Feb19-3L1-mock-rep2_B-C-A_Position003_2_cmle.ics	24	0	2	1	0.0	0.0	0.0
284	Feb19-3L1-mock-rep2_B-C-A_Position003_2_cmle.ics	27	0	1	1	0.0	0.0	0.0
285	Feb19-3L1-mock-rep2_B-C-A_Position003_2_cmle.ics	27	0	1	2	0.0	0.0	0.0
286	Feb19-3L1-mock-rep2_B-C-A_Position003_2_cmle.ics	27	0	1	3	0.0	0.0	0.0
287	Feb19-3L1-mock-rep2_B-C-A_Position003_2_cmle.ics	27	0	2	1	0.0	0.0	0.0
288	Feb19-3L1-mock-rep2_B-C-A_Position003_2_cmle.ics	27	0	2	2	0.0	0.0	0.0
289	Feb19-3L1-mock-rep2_B-C-A_Position003_2_cmle.ics	27	0	2	3	0.0	0.0	0.0
290	Feb19-3L1-mock-rep2_B-C-A_Position003_2_cmle.ics	28	0	1	1	0.7309147173830819	0.6716101694915254	0.5981132075471698
291	Feb19-3L1-mock-rep2_B-C-A_Position003_2_cmle.ics	28	0	2	1	0.0	0.0	0.0
292	Feb19-3L1-mock-rep2_B-C-A_Position003_2_cmle.ics	29	0	1	1	0.03919731922874571	0.04018912529550827	0.039812646370023415
293	Feb19-3L1-mock-rep2_B-C-A_Position003_2_cmle.ics	31	0	1	1	0.7170803694199951	0.6334012219959265	0.7149425287356321
294	Feb19-3L1-mock-rep2_B-C-A_Position003_2_cmle.ics	31	0	1	2	0.0	0.0	0.0
295	Feb19-3L1-mock-rep2_B-C-A_Position003_2_cmle.ics	36	0	1	1	0.0	0.0	0.0
296	Feb19-3L1-mock-rep2_B-C-A_Position003_2_cmle.ics	37	0	1	1	0.17754079885961294	0.20533333333333334	0.25081433224755695
297	Feb19-3L1-mock-rep2_B-C-A_Position003_2_cmle.ics	37	0	1	2	0.0	0.0	0.0
298	Feb19-3L1-mock-rep2_B-C-A_Position003_2_cmle.ics	39	0	1	1	0.0	0.0	0.0
299	Feb19-3L1-mock-rep2_B-C-A_Position003_2_cmle.ics	39	0	2	1	0.13603775497035278	0.9076923076923076	0.11259541984732824
300	Feb19-3L1-mock-rep2_B-C-A_Position003_2_cmle.ics	40	0	1	1	0.8531181243903478	0.7505070993914806	0.7474747474747473
301	Feb19-3L1-mock-rep2_B-C-A_Position003_2_cmle.ics	41	0	1	1	0.0	0.0	0.0
302	Feb19-3L1-mock-rep2_B-C-A_Position003_2_cmle.ics	41	0	2	1	0.0	0.0	0.0
303	Feb19-3L1-mock-rep2_B-C-A_Position003_2_cmle.ics	41	0	3	1	0.6363800063019892	0.8598130841121493	0.5054945054945055
304	Feb19-3L1-mock-rep2_B-C-A_Position003_2_cmle.ics	42	0	1	1	0.6110170350363302	0.6009070294784579	0.7104557640750669
305	Feb19-3L1-mock-rep2_B-C-A_Position003_2_cmle.ics	42	0	1	2	0.0	0.0	0.0
306	Feb19-3L1-mock-rep2_B-C-A_Position003_2_cmle.ics	43	0	1	1	0.9061497915821803	0.8524945770065074	0.8543478260869565
307	Feb19-3L1-mock-rep2_B-C-A_Position003_2_cmle.ics	44	0	1	1	0.14064920429138167	0.28240740740740733	0.2772727272727273
308	Feb19-3L1-mock-rep2_B-C-A_Position003_2_cmle.ics	44	0	1	2	0.0	0.0	0.0
309	Feb19-3L1-mock-rep2_B-C-A_Position003_2_cmle.ics	44	0	2	1	0.0	0.0	0.0
310	Feb19-3L1-mock-rep2_B-C-A_Position003_2_cmle.ics	44	0	2	2	0.050725942531317986	0.1042654028436019	0.10628019323671496
311	Feb19-3L1-mock-rep2_B-C-A_Position003_2_cmle.ics	45	0	1	1	0.08070036311800588	0.4430379746835443	0.2243589743589743
312	Feb19-3L1-mock-rep2_B-C-A_Position003_2_cmle.ics	45	0	1	2	0.0	0.0	0.0
313	Feb19-3L1-mock-rep2_B-C-A_Position003_2_cmle.ics	45	0	1	3	0.0	0.0	0.0
314	Feb19-3L1-mock-rep2_B-C-A_Position003_2_cmle.ics	45	0	2	1	0.0	0.0	0.0
315	Feb19-3L1-mock-rep2_B-C-A_Position003_2_cmle.ics	45	0	2	2	0.8023921818590299	0.4971428571428571	0.635036496350365
316	Feb19-3L1-mock-rep2_B-C-A_Position003_2_cmle.ics	45	0	2	3	0.0	0.0	0.0
317	Feb19-3L1-mock-rep2_B-C-A_Position003_2_cmle.ics	45	0	3	1	0.0	0.0	0.0
318	Feb19-3L1-mock-rep2_B-C-A_Position003_2_cmle.ics	45	0	3	2	0.0	0.0	0.0
319	Feb19-3L1-mock-rep2_B-C-A_Position003_2_cmle.ics	45	0	3	3	0.1245091316677805	0.6136363636363636	0.262135922330097
320	Feb19-3L1-mock-rep2_B-C-A_Position003_2_cmle.ics	47	0	1	1	0.16140072623601176	0.1955307262569832	0.14893617021276595
321	Feb19-3L1-mock-rep2_B-C-A_Position003_2_cmle.ics	47	0	2	1	0.0	0.0	0.0
322	Feb19-3L1-mock-rep2_B-C-A_Position003_2_cmle.ics	48	0	1	1	0.0	0.0	0.0
323	Feb19-3L1-mock-rep2_B-C-A_Position003_2_cmle.ics	48	0	2	1	0.34585869907716804	0.4629629629629629	0.3768844221105527
324	Feb19-3L1-mock-rep2_B-C-A_Position003_2_cmle.ics	49	0	1	1	0.16370645089652622	0.27734375	0.28063241106719367
325	Feb19-3L1-mock-rep2_B-C-A_Position003_2_cmle.ics	50	0	1	1	0.8554238490508623	0.6624999999999999	0.6624999999999999
326	Feb19-3L1-mock-rep2_B-C-A_Position003_2_cmle.ics	51	0	1	1	0.949958560131955	0.6645161290322581	0.6613162118780096
327	Feb19-3L1-mock-rep2_B-C-A_Position003_2_cmle.ics	52	0	1	1	0.0	0.0	0.0
328	Feb19-3L1-mock-rep2_B-C-A_Position003_2_cmle.ics	52	0	1	2	0.2766869592617345	0.30000000000000004	0.3833865814696486
329	Feb19-3L1-mock-rep2_B-C-A_Position003_2_cmle.ics	53	0	1	1	0.16370645089652622	0.3183856502242152	0.3141592920353982
330	Feb19-3L1-mock-rep2_B-C-A_Position003_2_cmle.ics	56	0	1	1	0.0	0.0	0.0
331	Feb19-3L1-mock-rep2_B-C-A_Position003_2_cmle.ics	56	0	2	1	0.23748964003298875	0.9999999999999999	0.18491921005385997
332	Feb19-3L1-mock-rep2_B-C-A_Position004_3_cmle.ics	1	0	1	1	0.01152862330257227	0.08620689655172412	0.034722222222222224
333	Feb19-3L1-mock-rep2_B-C-A_Position004_3_cmle.ics	2	0	1	1	0.0	0.0	0.0
334	Feb19-3L1-mock-rep2_B-C-A_Position004_3_cmle.ics	2	0	1	2	0.0	0.0	0.0
335	Feb19-3L1-mock-rep2_B-C-A_Position004_3_cmle.ics	3	0	1	1	0.42194761287414506	0.4740932642487046	0.35812133072407043
336	Feb19-3L1-mock-rep2_B-C-A_Position004_3_cmle.ics	3	0	2	1	0.0	0.0	0.0
337	Feb19-3L1-mock-rep2_B-C-A_Position004_3_cmle.ics	4	0	1	1	0.0	0.0	0.0
338	Feb19-3L1-mock-rep2_B-C-A_Position004_3_cmle.ics	4	0	1	2	0.0	0.0	0.0
339	Feb19-3L1-mock-rep2_B-C-A_Position004_3_cmle.ics	4	0	2	1	0.0	0.0	0.0
340	Feb19-3L1-mock-rep2_B-C-A_Position004_3_cmle.ics	4	0	2	2	0.37352739500334153	0.6952789699570817	0.4550561797752809
341	Feb19-3L1-mock-rep2_B-C-A_Position004_3_cmle.ics	5	0	1	1	0.2697697852801911	0.2344689378757515	0.23260437375745527
342	Feb19-3L1-mock-rep2_B-C-A_Position004_3_cmle.ics	6	0	1	1	0.8300608777852033	0.7361963190184048	0.703125
343	Feb19-3L1-mock-rep2_B-C-A_Position004_3_cmle.ics	7	0	1	1	0.7447490653461686	0.2878787878787879	0.68
344	Feb19-3L1-mock-rep2_B-C-A_Position004_3_cmle.ics	7	0	1	2	0.0	0.0	0.0
345	Feb19-3L1-mock-rep2_B-C-A_Position004_3_cmle.ics	7	0	1	3	0.0	0.0	0.0
346	Feb19-3L1-mock-rep2_B-C-A_Position004_3_cmle.ics	7	0	1	4	0.1844579728411563	0.07130124777183601	0.4651162790697674
347	Feb19-3L1-mock-rep2_B-C-A_Position004_3_cmle.ics	8	0	1	1	0.22134956740938755	0.45933014354066976	0.45933014354066976
348	Feb19-3L1-mock-rep2_B-C-A_Position004_3_cmle.ics	9	0	1	1	0.4496163088003185	0.46875	0.5104712041884816
349	Feb19-3L1-mock-rep2_B-C-A_Position004_3_cmle.ics	9	0	1	2	0.0	0.0	0.0
350	Feb19-3L1-mock-rep2_B-C-A_Position004_3_cmle.ics	9	0	2	1	0.0	0.0	0.0
351	Feb19-3L1-mock-rep2_B-C-A_Position004_3_cmle.ics	9	0	2	2	0.0	0.0	0.0
352	Feb19-3L1-mock-rep2_B-C-A_Position004_3_cmle.ics	10	0	1	1	0.1890694221621852	0.3831775700934578	0.38139534883720927
353	Feb19-3L1-mock-rep2_B-C-A_Position004_3_cmle.ics	11	0	1	1	0.0	0.0	0.0
354	Feb19-3L1-mock-rep2_B-C-A_Position004_3_cmle.ics	11	0	1	2	0.6432971802835326	0.5873684210526315	0.7520215633423178
355	Feb19-3L1-mock-rep2_B-C-A_Position004_3_cmle.ics	12	0	1	1	0.0	0.0	0.0
356	Feb19-3L1-mock-rep2_B-C-A_Position004_3_cmle.ics	12	0	1	2	0.0	0.0	0.0
357	Feb19-3L1-mock-rep2_B-C-A_Position004_3_cmle.ics	12	0	1	3	0.0	0.0	0.0
358	Feb19-3L1-mock-rep2_B-C-A_Position004_3_cmle.ics	12	0	1	4	0.0	0.0	0.0
359	Feb19-3L1-mock-rep2_B-C-A_Position004_3_cmle.ics	12	0	2	1	0.0899232617600637	0.4431818181818182	0.0924170616113744
360	Feb19-3L1-mock-rep2_B-C-A_Position004_3_cmle.ics	12	0	2	2	0.0	0.0	0.0
361	Feb19-3L1-mock-rep2_B-C-A_Position004_3_cmle.ics	12	0	2	3	0.0	0.0	0.0
362	Feb19-3L1-mock-rep2_B-C-A_Position004_3_cmle.ics	12	0	2	4	0.0	0.0	0.0
363	Feb19-3L1-mock-rep2_B-C-A_Position004_3_cmle.ics	12	0	3	1	0.0	0.0	0.0
364	Feb19-3L1-mock-rep2_B-C-A_Position004_3_cmle.ics	12	0	3	2	0.0	0.0	0.0
365	Feb19-3L1-mock-rep2_B-C-A_Position004_3_cmle.ics	12	0	3	3	0.0	0.0	0.0
366	Feb19-3L1-mock-rep2_B-C-A_Position004_3_cmle.ics	12	0	3	4	0.43808768549774624	0.34734917733089576	0.3259005145797599
367	Feb19-3L1-mock-rep2_B-C-A_Position004_3_cmle.ics	12	0	4	1	0.0	0.0	0.0
368	Feb19-3L1-mock-rep2_B-C-A_Position004_3_cmle.ics	12	0	4	2	0.0	0.0	0.0
369	Feb19-3L1-mock-rep2_B-C-A_Position004_3_cmle.ics	12	0	4	3	0.10836905904417933	0.5802469135802469	0.08117443868739205
370	Feb19-3L1-mock-rep2_B-C-A_Position004_3_cmle.ics	12	0	4	4	0.0	0.0	0.0
371	Feb19-3L1-mock-rep2_B-C-A_Position004_3_cmle.ics	12	0	5	1	0.0	0.0	0.0
372	Feb19-3L1-mock-rep2_B-C-A_Position004_3_cmle.ics	12	0	5	2	0.0	0.0	0.0
373	Feb19-3L1-mock-rep2_B-C-A_Position004_3_cmle.ics	12	0	5	3	0.0	0.0	0.0
374	Feb19-3L1-mock-rep2_B-C-A_Position004_3_cmle.ics	12	0	5	4	0.0	0.0	0.0
375	Feb19-3L1-mock-rep2_B-C-A_Position004_3_cmle.ics	12	0	6	1	0.0	0.0	0.0
376	Feb19-3L1-mock-rep2_B-C-A_Position004_3_cmle.ics	12	0	6	2	0.7747234859328564	0.5905096660808435	0.626865671641791
377	Feb19-3L1-mock-rep2_B-C-A_Position004_3_cmle.ics	12	0	6	3	0.0	0.0	0.0
378	Feb19-3L1-mock-rep2_B-C-A_Position004_3_cmle.ics	12	0	6	4	0.0	0.0	0.0
379	Feb19-3L1-mock-rep2_B-C-A_Position004_3_cmle.ics	13	0	1	1	0.0	0.0	0.0
380	Feb19-3L1-mock-rep2_B-C-A_Position004_3_cmle.ics	13	0	2	1	0.0	0.0	0.0
381	Feb19-3L1-mock-rep2_B-C-A_Position004_3_cmle.ics	13	0	3	1	0.6017941363942725	0.6709511568123392	0.4754098360655738
382	Feb19-3L1-mock-rep2_B-C-A_Position004_3_cmle.ics	14	0	1	1	0.0	0.0	0.0
383	Feb19-3L1-mock-rep2_B-C-A_Position004_3_cmle.ics	14	0	1	2	0.0	0.0	0.0
384	Feb19-3L1-mock-rep2_B-C-A_Position004_3_cmle.ics	14	0	1	3	0.0	0.0	0.0
385	Feb19-3L1-mock-rep2_B-C-A_Position004_3_cmle.ics	14	0	1	4	0.0	0.0	0.0
386	Feb19-3L1-mock-rep2_B-C-A_Position004_3_cmle.ics	14	0	2	1	0.2582411619776188	0.3708609271523179	0.26603325415676954
387	Feb19-3L1-mock-rep2_B-C-A_Position004_3_cmle.ics	14	0	2	2	0.0	0.0	0.0
388	Feb19-3L1-mock-rep2_B-C-A_Position004_3_cmle.ics	14	0	2	3	0.0	0.0	0.0
389	Feb19-3L1-mock-rep2_B-C-A_Position004_3_cmle.ics	14	0	2	4	0.0	0.0	0.0
390	Feb19-3L1-mock-rep2_B-C-A_Position004_3_cmle.ics	14	0	3	1	0.0	0.0	0.0
391	Feb19-3L1-mock-rep2_B-C-A_Position004_3_cmle.ics	14	0	3	2	0.0	0.0	0.0
392	Feb19-3L1-mock-rep2_B-C-A_Position004_3_cmle.ics	14	0	3	3	0.0	0.0	0.0
393	Feb19-3L1-mock-rep2_B-C-A_Position004_3_cmle.ics	14	0	3	4	0.43578196083723175	0.37799999999999995	0.5338983050847457
394	Feb19-3L1-mock-rep2_B-C-A_Position004_3_cmle.ics	14	0	4	1	0.0	0.0	0.0
395	Feb19-3L1-mock-rep2_B-C-A_Position004_3_cmle.ics	14	0	4	2	0.31127282916945126	0.22727272727272724	0.2261306532663316
396	Feb19-3L1-mock-rep2_B-C-A_Position004_3_cmle.ics	14	0	4	3	0.0	0.0	0.0
397	Feb19-3L1-mock-rep2_B-C-A_Position004_3_cmle.ics	14	0	4	4	0.0	0.0	0.0
398	Feb19-3L1-mock-rep2_B-C-A_Position004_3_cmle.ics	14	0	5	1	0.0	0.0	0.0
399	Feb19-3L1-mock-rep2_B-C-A_Position004_3_cmle.ics	14	0	5	2	0.0	0.0	0.0
400	Feb19-3L1-mock-rep2_B-C-A_Position004_3_cmle.ics	14	0	5	3	0.1590950015754973	0.48251748251748244	0.15367483296213807
401	Feb19-3L1-mock-rep2_B-C-A_Position004_3_cmle.ics	14	0	5	4	0.0	0.0	0.0
402	Feb19-3L1-mock-rep2_B-C-A_Position004_3_cmle.ics	15	0	1	1	0.37583311966385596	0.5207667731629393	0.3985330073349633
403	Feb19-3L1-mock-rep2_B-C-A_Position004_3_cmle.ics	15	0	2	1	0.0	0.0	0.0
404	Feb19-3L1-mock-rep2_B-C-A_Position004_3_cmle.ics	16	0	1	1	0.9614871834345272	0.31519274376417233	0.30437956204379557
405	Feb19-3L1-mock-rep2_B-C-A_Position004_3_cmle.ics	16	0	2	1	0.0	0.0	0.0
406	Feb19-3L1-mock-rep2_B-C-A_Position004_3_cmle.ics	17	0	1	1	0.04611449321028908	0.08771929824561404	0.08695652173913043
407	Feb19-3L1-mock-rep2_B-C-A_Position004_3_cmle.ics	18	0	1	1	0.9153726902242382	0.63015873015873	0.6529605263157894
408	Feb19-3L1-mock-rep2_B-C-A_Position004_3_cmle.ics	18	0	1	2	0.0	0.0	0.0
409	Feb19-3L1-mock-rep2_B-C-A_Position004_3_cmle.ics	18	0	2	1	0.0	0.0	0.0
410	Feb19-3L1-mock-rep2_B-C-A_Position004_3_cmle.ics	18	0	2	2	0.0	0.0	0.0
411	Feb19-3L1-mock-rep2_B-C-A_Position004_3_cmle.ics	18	0	3	1	0.0	0.0	0.0
412	Feb19-3L1-mock-rep2_B-C-A_Position004_3_cmle.ics	18	0	3	2	0.0	0.0	0.0
413	Feb19-3L1-mock-rep2_B-C-A_Position004_3_cmle.ics	19	0	1	1	0.0	0.0	0.0
414	Feb19-3L1-mock-rep2_B-C-A_Position004_3_cmle.ics	19	0	1	2	0.0	0.0	0.0
415	Feb19-3L1-mock-rep2_B-C-A_Position004_3_cmle.ics	19	0	1	3	1.0329646479104753	0.506787330316742	0.9068825910931173
416	Feb19-3L1-mock-rep2_B-C-A_Position004_3_cmle.ics	19	0	1	4	0.0	0.0	0.0
417	Feb19-3L1-mock-rep2_B-C-A_Position004_3_cmle.ics	19	0	2	1	0.14064920429138167	0.4178082191780821	0.74390243902439
418	Feb19-3L1-mock-rep2_B-C-A_Position004_3_cmle.ics	19	0	2	2	0.0	0.0	0.0
419	Feb19-3L1-mock-rep2_B-C-A_Position004_3_cmle.ics	19	0	2	3	0.0	0.0	0.0
420	Feb19-3L1-mock-rep2_B-C-A_Position004_3_cmle.ics	19	0	2	4	0.0	0.0	0.0
421	Feb19-3L1-mock-rep2_B-C-A_Position004_3_cmle.ics	20	0	1	1	0.5164823239552376	0.4796573875802997	0.47558386411889586
422	Feb19-3L1-mock-rep2_B-C-A_Position004_3_cmle.ics	21	0	1	1	0.6571315282466194	0.3730366492146597	0.341726618705036
423	Feb19-3L1-mock-rep2_B-C-A_Position004_3_cmle.ics	21	0	1	2	0.0	0.0	0.0
424	Feb19-3L1-mock-rep2_B-C-A_Position004_3_cmle.ics	21	0	2	1	0.0	0.0	0.0
425	Feb19-3L1-mock-rep2_B-C-A_Position004_3_cmle.ics	21	0	2	2	0.0	0.0	0.0
426	Feb19-3L1-mock-rep2_B-C-A_Position004_3_cmle.ics	21	0	3	1	0.0	0.0	0.0
427	Feb19-3L1-mock-rep2_B-C-A_Position004_3_cmle.ics	21	0	3	2	0.0	0.0	0.0
428	Feb19-3L1-mock-rep2_B-C-A_Position004_3_cmle.ics	21	0	4	1	0.0	0.0	0.0
429	Feb19-3L1-mock-rep2_B-C-A_Position004_3_cmle.ics	21	0	4	2	0.0	0.0	0.0
430	Feb19-3L1-mock-rep2_B-C-A_Position004_3_cmle.ics	22	0	1	1	0.6040998610547869	0.6717948717948717	0.6666666666666665
431	Feb19-3L1-mock-rep2_B-C-A_Position004_3_cmle.ics	23	0	1	1	0.0	0.0	0.0
432	Feb19-3L1-mock-rep2_B-C-A_Position004_3_cmle.ics	23	0	1	2	1.106747837046938	0.5896805896805897	0.909090909090909
433	Feb19-3L1-mock-rep2_B-C-A_Position004_3_cmle.ics	23	0	1	3	0.0	0.0	0.0
434	Feb19-3L1-mock-rep2_B-C-A_Position004_3_cmle.ics	23	0	2	1	0.25132398799607547	0.4448979591836735	0.6855345911949685
435	Feb19-3L1-mock-rep2_B-C-A_Position004_3_cmle.ics	23	0	2	2	0.0	0.0	0.0
436	Feb19-3L1-mock-rep2_B-C-A_Position004_3_cmle.ics	23	0	2	3	0.0	0.0	0.0
437	Feb19-3L1-mock-rep2_B-C-A_Position004_3_cmle.ics	23	0	3	1	0.0	0.0	0.0
438	Feb19-3L1-mock-rep2_B-C-A_Position004_3_cmle.ics	23	0	3	2	0.0	0.0	0.0
439	Feb19-3L1-mock-rep2_B-C-A_Position004_3_cmle.ics	23	0	3	3	0.0	0.0	0.0
440	Feb19-3L1-mock-rep2_B-C-A_Position004_3_cmle.ics	24	0	1	1	0.6525200789255904	0.6520737327188938	0.6596736596736595
441	Feb19-3L1-mock-rep2_B-C-A_Position004_3_cmle.ics	24	0	2	1	0.0	0.0	0.0
442	Feb19-3L1-mock-rep2_B-C-A_Position004_3_cmle.ics	25	0	1	1	0.9338184875083538	0.6795302013422818	0.6553398058252428
443	Feb19-3L1-mock-rep2_B-C-A_Position004_3_cmle.ics	26	0	1	1	0.0	0.0	0.0
444	Feb19-3L1-mock-rep2_B-C-A_Position004_3_cmle.ics	26	0	1	2	0.0	0.0	0.0
445	Feb19-3L1-mock-rep2_B-C-A_Position004_3_cmle.ics	26	0	1	3	0.8784810956560068	0.5100401606425702	0.5381355932203389
446	Feb19-3L1-mock-rep2_B-C-A_Position004_3_cmle.ics	26	0	1	4	0.0	0.0	0.0
447	Feb19-3L1-mock-rep2_B-C-A_Position004_3_cmle.ics	26	0	2	1	0.2351839153724743	0.24637681159420288	0.13350785340314136
448	Feb19-3L1-mock-rep2_B-C-A_Position004_3_cmle.ics	26	0	2	2	0.0	0.0	0.0
449	Feb19-3L1-mock-rep2_B-C-A_Position004_3_cmle.ics	26	0	2	3	0.0	0.0	0.0
450	Feb19-3L1-mock-rep2_B-C-A_Position004_3_cmle.ics	26	0	2	4	0.0	0.0	0.0
451	Feb19-3L1-mock-rep2_B-C-A_Position004_3_cmle.ics	26	0	3	1	0.0	0.0	0.0
452	Feb19-3L1-mock-rep2_B-C-A_Position004_3_cmle.ics	26	0	3	2	1.1044421123864234	0.4948347107438016	0.9775510204081633
453	Feb19-3L1-mock-rep2_B-C-A_Position004_3_cmle.ics	26	0	3	3	0.0	0.0	0.0
454	Feb19-3L1-mock-rep2_B-C-A_Position004_3_cmle.ics	26	0	3	4	0.0	0.0	0.0
455	Feb19-3L1-mock-rep2_B-C-A_Position004_3_cmle.ics	26	0	4	1	0.0	0.0	0.0
456	Feb19-3L1-mock-rep2_B-C-A_Position004_3_cmle.ics	26	0	4	2	0.0	0.0	0.0
457	Feb19-3L1-mock-rep2_B-C-A_Position004_3_cmle.ics	26	0	4	3	0.0	0.0	0.0
458	Feb19-3L1-mock-rep2_B-C-A_Position004_3_cmle.ics	26	0	4	4	0.498036526671122	0.6525679758308157	0.42519685039370075
459	Feb19-3L1-mock-rep2_B-C-A_Position004_3_cmle.ics	27	0	1	1	0.624851382999417	0.5508130081300813	0.34522292993630577
460	Feb19-3L1-mock-rep2_B-C-A_Position004_3_cmle.ics	27	0	1	2	0.0	0.0	0.0
461	Feb19-3L1-mock-rep2_B-C-A_Position004_3_cmle.ics	27	0	1	3	0.0	0.0	0.0
462	Feb19-3L1-mock-rep2_B-C-A_Position004_3_cmle.ics	27	0	2	1	0.0	0.0	0.0
463	Feb19-3L1-mock-rep2_B-C-A_Position004_3_cmle.ics	27	0	2	2	0.18676369750167077	0.1975609756097561	0.7641509433962264
464	Feb19-3L1-mock-rep2_B-C-A_Position004_3_cmle.ics	27	0	2	3	0.0	0.0	0.0
465	Feb19-3L1-mock-rep2_B-C-A_Position004_3_cmle.ics	27	0	3	1	0.0	0.0	0.0
466	Feb19-3L1-mock-rep2_B-C-A_Position004_3_cmle.ics	27	0	3	2	0.0	0.0	0.0
467	Feb19-3L1-mock-rep2_B-C-A_Position004_3_cmle.ics	27	0	3	3	1.4987210293343949	0.5332239540607054	0.5150554675118858
468	Feb19-3L1-mock-rep2_B-C-A_Position004_3_cmle.ics	28	0	1	1	0.8807868203165213	0.6970802919708029	0.5659259259259259
469	Feb19-3L1-mock-rep2_B-C-A_Position004_3_cmle.ics	28	0	1	2	0.0	0.0	0.0
470	Feb19-3L1-mock-rep2_B-C-A_Position004_3_cmle.ics	28	0	2	1	0.0	0.0	0.0
471	Feb19-3L1-mock-rep2_B-C-A_Position004_3_cmle.ics	28	0	2	2	1.0421875465525332	0.767402376910017	0.7888307155322862
472	Feb19-3L1-mock-rep2_B-C-A_Position004_3_cmle.ics	28	0	3	1	0.0	0.0	0.0
473	Feb19-3L1-mock-rep2_B-C-A_Position004_3_cmle.ics	28	0	3	2	0.0	0.0	0.0
474	Feb19-3L1-mock-rep2_B-C-A_Position004_3_cmle.ics	29	0	1	1	0.0	0.0	0.0
475	Feb19-3L1-mock-rep2_B-C-A_Position004_3_cmle.ics	29	0	1	2	0.08300608777852034	0.19047619047619044	0.08716707021791768
476	Feb19-3L1-mock-rep2_B-C-A_Position004_3_cmle.ics	29	0	2	1	0.06917173981543362	0.09966777408637874	0.4615384615384615
477	Feb19-3L1-mock-rep2_B-C-A_Position004_3_cmle.ics	29	0	2	2	0.0	0.0	0.0
478	Feb19-3L1-mock-rep2_B-C-A_Position004_3_cmle.ics	30	0	1	1	0.4426991348187751	0.5565217391304347	0.5533141210374639
479	Feb19-3L1-mock-rep2_B-C-A_Position004_3_cmle.ics	31	0	1	1	0.0	0.0	0.0
480	Feb19-3L1-mock-rep2_B-C-A_Position004_3_cmle.ics	31	0	1	2	0.15217782759395396	0.24354243542435425	0.1575178997613365
481	Feb19-3L1-mock-rep2_B-C-A_Position004_3_cmle.ics	31	0	1	3	0.0	0.0	0.0
482	Feb19-3L1-mock-rep2_B-C-A_Position004_3_cmle.ics	31	0	1	4	0.0	0.0	0.0
483	Feb19-3L1-mock-rep2_B-C-A_Position004_3_cmle.ics	31	0	1	5	0.0	0.0	0.0
484	Feb19-3L1-mock-rep2_B-C-A_Position004_3_cmle.ics	31	0	1	6	0.0	0.0	0.0
485	Feb19-3L1-mock-rep2_B-C-A_Position004_3_cmle.ics	31	0	1	7	0.0	0.0	0.0
486	Feb19-3L1-mock-rep2_B-C-A_Position004_3_cmle.ics	31	0	1	8	0.0	0.0	0.0
487	Feb19-3L1-mock-rep2_B-C-A_Position004_3_cmle.ics	31	0	2	1	0.0	0.0	0.0
488	Feb19-3L1-mock-rep2_B-C-A_Position004_3_cmle.ics	31	0	2	2	0.0	0.0	0.0
489	Feb19-3L1-mock-rep2_B-C-A_Position004_3_cmle.ics	31	0	2	3	0.0	0.0	0.0
490	Feb19-3L1-mock-rep2_B-C-A_Position004_3_cmle.ics	31	0	2	4	0.0	0.0	0.0
491	Feb19-3L1-mock-rep2_B-C-A_Position004_3_cmle.ics	31	0	2	5	0.0	0.0	0.0
492	Feb19-3L1-mock-rep2_B-C-A_Position004_3_cmle.ics	31	0	2	6	0.0	0.0	0.0
493	Feb19-3L1-mock-rep2_B-C-A_Position004_3_cmle.ics	31	0	2	7	0.0	0.0	0.0
494	Feb19-3L1-mock-rep2_B-C-A_Position004_3_cmle.ics	31	0	2	8	0.0	0.0	0.0
495	Feb19-3L1-mock-rep2_B-C-A_Position004_3_cmle.ics	31	0	3	1	0.0	0.0	0.0
496	Feb19-3L1-mock-rep2_B-C-A_Position004_3_cmle.ics	31	0	3	2	0.0	0.0	0.0
497	Feb19-3L1-mock-rep2_B-C-A_Position004_3_cmle.ics	31	0	3	3	0.0	0.0	0.0
498	Feb19-3L1-mock-rep2_B-C-A_Position004_3_cmle.ics	31	0	3	4	0.36661022102179813	0.2465116279069767	0.336864406779661
499	Feb19-3L1-mock-rep2_B-C-A_Position004_3_cmle.ics	31	0	3	5	0.0	0.0	0.0
500	Feb19-3L1-mock-rep2_B-C-A_Position004_3_cmle.ics	31	0	3	6	0.0	0.0	0.0
501	Feb19-3L1-mock-rep2_B-C-A_Position004_3_cmle.ics	31	0	3	7	0.0	0.0	0.0
502	Feb19-3L1-mock-rep2_B-C-A_Position004_3_cmle.ics	31	0	3	8	0.0	0.0	0.0
503	Feb19-3L1-mock-rep2_B-C-A_Position004_3_cmle.ics	31	0	4	1	0.11989768234675159	0.764705882352941	0.2015503875968992
504	Feb19-3L1-mock-rep2_B-C-A_Position004_3_cmle.ics	31	0	4	2	0.0	0.0	0.0
505	Feb19-3L1-mock-rep2_B-C-A_Position004_3_cmle.ics	31	0	4	3	0.0	0.0	0.0
506	Feb19-3L1-mock-rep2_B-C-A_Position004_3_cmle.ics	31	0	4	4	0.0	0.0	0.0
507	Feb19-3L1-mock-rep2_B-C-A_Position004_3_cmle.ics	31	0	4	5	0.0	0.0	0.0
508	Feb19-3L1-mock-rep2_B-C-A_Position004_3_cmle.ics	31	0	4	6	0.0	0.0	0.0
509	Feb19-3L1-mock-rep2_B-C-A_Position004_3_cmle.ics	31	0	4	7	0.0	0.0	0.0
510	Feb19-3L1-mock-rep2_B-C-A_Position004_3_cmle.ics	31	0	4	8	0.0	0.0	0.0
511	Feb19-3L1-mock-rep2_B-C-A_Position004_3_cmle.ics	31	0	5	1	0.0	0.0	0.0
512	Feb19-3L1-mock-rep2_B-C-A_Position004_3_cmle.ics	31	0	5	2	0.0	0.0	0.0
513	Feb19-3L1-mock-rep2_B-C-A_Position004_3_cmle.ics	31	0	5	3	0.0	0.0	0.0
514	Feb19-3L1-mock-rep2_B-C-A_Position004_3_cmle.ics	31	0	5	4	0.0	0.0	0.0
515	Feb19-3L1-mock-rep2_B-C-A_Position004_3_cmle.ics	31	0	5	5	0.0	0.0	0.0
516	Feb19-3L1-mock-rep2_B-C-A_Position004_3_cmle.ics	31	0	5	6	0.0	0.0	0.0
517	Feb19-3L1-mock-rep2_B-C-A_Position004_3_cmle.ics	31	0	5	7	1.0237417492684175	0.5205158264947246	0.7694974003466205
518	Feb19-3L1-mock-rep2_B-C-A_Position004_3_cmle.ics	31	0	5	8	0.0	0.0	0.0
519	Feb19-3L1-mock-rep2_B-C-A_Position004_3_cmle.ics	31	0	6	1	0.0	0.0	0.0
520	Feb19-3L1-mock-rep2_B-C-A_Position004_3_cmle.ics	31	0	6	2	0.0	0.0	0.0
521	Feb19-3L1-mock-rep2_B-C-A_Position004_3_cmle.ics	31	0	6	3	0.0	0.0	0.0
522	Feb19-3L1-mock-rep2_B-C-A_Position004_3_cmle.ics	31	0	6	4	0.0	0.0	0.0
523	Feb19-3L1-mock-rep2_B-C-A_Position004_3_cmle.ics	31	0	6	5	0.0	0.0	0.0
524	Feb19-3L1-mock-rep2_B-C-A_Position004_3_cmle.ics	31	0	6	6	0.0	0.0	0.0
525	Feb19-3L1-mock-rep2_B-C-A_Position004_3_cmle.ics	31	0	6	7	0.0	0.0	0.0
526	Feb19-3L1-mock-rep2_B-C-A_Position004_3_cmle.ics	31	0	6	8	0.35508159771922587	0.3142857142857143	0.5746268656716418
527	Feb19-3L1-mock-rep2_B-C-A_Position004_3_cmle.ics	31	0	7	1	0.0	0.0	0.0
528	Feb19-3L1-mock-rep2_B-C-A_Position004_3_cmle.ics	31	0	7	2	0.0	0.0	0.0
529	Feb19-3L1-mock-rep2_B-C-A_Position004_3_cmle.ics	31	0	7	3	0.0	0.0	0.0
530	Feb19-3L1-mock-rep2_B-C-A_Position004_3_cmle.ics	31	0	7	4	0.0	0.0	0.0
531	Feb19-3L1-mock-rep2_B-C-A_Position004_3_cmle.ics	31	0	7	5	0.057643116512861345	0.12886597938144329	0.10964912280701754
532	Feb19-3L1-mock-rep2_B-C-A_Position004_3_cmle.ics	31	0	7	6	0.0	0.0	0.0
533	Feb19-3L1-mock-rep2_B-C-A_Position004_3_cmle.ics	31	0	7	7	0.0	0.0	0.0
534	Feb19-3L1-mock-rep2_B-C-A_Position004_3_cmle.ics	31	0	7	8	0.0	0.0	0.0
535	Feb19-3L1-mock-rep2_B-C-A_Position004_3_cmle.ics	31	0	8	1	0.0	0.0	0.0
536	Feb19-3L1-mock-rep2_B-C-A_Position004_3_cmle.ics	31	0	8	2	0.0	0.0	0.0
537	Feb19-3L1-mock-rep2_B-C-A_Position004_3_cmle.ics	31	0	8	3	0.0	0.0	0.0
538	Feb19-3L1-mock-rep2_B-C-A_Position004_3_cmle.ics	31	0	8	4	0.0	0.0	0.0
539	Feb19-3L1-mock-rep2_B-C-A_Position004_3_cmle.ics	31	0	8	5	0.0	0.0	0.0
540	Feb19-3L1-mock-rep2_B-C-A_Position004_3_cmle.ics	31	0	8	6	0.5856540637706713	0.711484593837535	0.4356775300171527
541	Feb19-3L1-mock-rep2_B-C-A_Position004_3_cmle.ics	31	0	8	7	0.0	0.0	0.0
542	Feb19-3L1-mock-rep2_B-C-A_Position004_3_cmle.ics	31	0	8	8	0.0	0.0	0.0
543	Feb19-3L1-mock-rep2_B-C-A_Position004_3_cmle.ics	32	0	1	1	0.0	0.0	0.0
544	Feb19-3L1-mock-rep2_B-C-A_Position004_3_cmle.ics	32	0	1	2	1.641675958286291	0.5333333333333333	0.7606837606837605
545	Feb19-3L1-mock-rep2_B-C-A_Position004_3_cmle.ics	32	0	2	1	0.0	0.0	0.0
546	Feb19-3L1-mock-rep2_B-C-A_Position004_3_cmle.ics	32	0	2	2	0.0	0.0	0.0
547	Feb19-3L1-mock-rep2_B-C-A_Position004_3_cmle.ics	32	0	3	1	0.0	0.0	0.0
548	Feb19-3L1-mock-rep2_B-C-A_Position004_3_cmle.ics	32	0	3	2	0.0	0.0	0.0
549	Feb19-3L1-mock-rep2_B-C-A_Position004_3_cmle.ics	33	0	1	1	1.7454335680094415	0.8174946004319654	0.8383167220376522
550	Feb19-3L1-mock-rep2_B-C-A_Position004_3_cmle.ics	33	0	1	2	0.0	0.0	0.0
551	Feb19-3L1-mock-rep2_B-C-A_Position004_3_cmle.ics	33	0	1	3	0.0	0.0	0.0
552	Feb19-3L1-mock-rep2_B-C-A_Position004_3_cmle.ics	33	0	1	4	0.0	0.0	0.0
553	Feb19-3L1-mock-rep2_B-C-A_Position004_3_cmle.ics	33	0	1	5	0.0	0.0	0.0
554	Feb19-3L1-mock-rep2_B-C-A_Position004_3_cmle.ics	33	0	1	6	0.0	0.0	0.0
555	Feb19-3L1-mock-rep2_B-C-A_Position004_3_cmle.ics	33	0	1	7	0.0	0.0	0.0
556	Feb19-3L1-mock-rep2_B-C-A_Position004_3_cmle.ics	33	0	2	1	0.0	0.0	0.0
557	Feb19-3L1-mock-rep2_B-C-A_Position004_3_cmle.ics	33	0	2	2	0.0	0.0	0.0
558	Feb19-3L1-mock-rep2_B-C-A_Position004_3_cmle.ics	33	0	2	3	0.0	0.0	0.0
559	Feb19-3L1-mock-rep2_B-C-A_Position004_3_cmle.ics	33	0	2	4	0.0	0.0	0.0
560	Feb19-3L1-mock-rep2_B-C-A_Position004_3_cmle.ics	33	0	2	5	0.0	0.0	0.0
561	Feb19-3L1-mock-rep2_B-C-A_Position004_3_cmle.ics	33	0	2	6	0.2789926839222489	0.2367906066536203	0.9999999999999998
562	Feb19-3L1-mock-rep2_B-C-A_Position004_3_cmle.ics	33	0	2	7	0.0	0.0	0.0
563	Feb19-3L1-mock-rep2_B-C-A_Position004_3_cmle.ics	33	0	3	1	0.0	0.0	0.0
564	Feb19-3L1-mock-rep2_B-C-A_Position004_3_cmle.ics	33	0	3	2	0.0	0.0	0.0
565	Feb19-3L1-mock-rep2_B-C-A_Position004_3_cmle.ics	33	0	3	3	0.8900097189585792	0.5287671232876713	0.5006485084306096
566	Feb19-3L1-mock-rep2_B-C-A_Position004_3_cmle.ics	33	0	3	4	0.0	0.0	0.0
567	Feb19-3L1-mock-rep2_B-C-A_Position004_3_cmle.ics	33	0	3	5	0.0	0.0	0.0
568	Feb19-3L1-mock-rep2_B-C-A_Position004_3_cmle.ics	33	0	3	6	0.0	0.0	0.0
569	Feb19-3L1-mock-rep2_B-C-A_Position004_3_cmle.ics	33	0	3	7	0.0	0.0	0.0
570	Feb19-3L1-mock-rep2_B-C-A_Position004_3_cmle.ics	33	0	4	1	0.0	0.0	0.0
571	Feb19-3L1-mock-rep2_B-C-A_Position004_3_cmle.ics	33	0	4	2	0.0	0.0	0.0
572	Feb19-3L1-mock-rep2_B-C-A_Position004_3_cmle.ics	33	0	4	3	0.0	0.0	0.0
573	Feb19-3L1-mock-rep2_B-C-A_Position004_3_cmle.ics	33	0	4	4	0.0	0.0	0.0
574	Feb19-3L1-mock-rep2_B-C-A_Position004_3_cmle.ics	33	0	4	5	0.0	0.0	0.0
575	Feb19-3L1-mock-rep2_B-C-A_Position004_3_cmle.ics	33	0	4	6	0.0	0.0	0.0
576	Feb19-3L1-mock-rep2_B-C-A_Position004_3_cmle.ics	33	0	4	7	0.0	0.0	0.0
577	Feb19-3L1-mock-rep2_B-C-A_Position004_3_cmle.ics	33	0	5	1	0.0	0.0	0.0
578	Feb19-3L1-mock-rep2_B-C-A_Position004_3_cmle.ics	33	0	5	2	1.203588272788545	0.3491638795986622	0.4223300970873787
579	Feb19-3L1-mock-rep2_B-C-A_Position004_3_cmle.ics	33	0	5	3	0.0	0.0	0.0
580	Feb19-3L1-mock-rep2_B-C-A_Position004_3_cmle.ics	33	0	5	4	0.0	0.0	0.0
581	Feb19-3L1-mock-rep2_B-C-A_Position004_3_cmle.ics	33	0	5	5	0.0	0.0	0.0
582	Feb19-3L1-mock-rep2_B-C-A_Position004_3_cmle.ics	33	0	5	6	0.0	0.0	0.0
583	Feb19-3L1-mock-rep2_B-C-A_Position004_3_cmle.ics	33	0	5	7	0.0	0.0	0.0
584	Feb19-3L1-mock-rep2_B-C-A_Position004_3_cmle.ics	33	0	6	1	0.0	0.0	0.0
585	Feb19-3L1-mock-rep2_B-C-A_Position004_3_cmle.ics	33	0	6	2	0.0	0.0	0.0
586	Feb19-3L1-mock-rep2_B-C-A_Position004_3_cmle.ics	33	0	6	3	0.0	0.0	0.0
587	Feb19-3L1-mock-rep2_B-C-A_Position004_3_cmle.ics	33	0	6	4	0.10606333438366487	0.22660098522167482	0.09583333333333333
588	Feb19-3L1-mock-rep2_B-C-A_Position004_3_cmle.ics	33	0	6	5	0.0	0.0	0.0
589	Feb19-3L1-mock-rep2_B-C-A_Position004_3_cmle.ics	33	0	6	6	0.0	0.0	0.0
590	Feb19-3L1-mock-rep2_B-C-A_Position004_3_cmle.ics	33	0	6	7	0.0	0.0	0.0
591	Feb19-3L1-mock-rep2_B-C-A_Position004_3_cmle.ics	33	0	7	1	0.0	0.0	0.0
592	Feb19-3L1-mock-rep2_B-C-A_Position004_3_cmle.ics	33	0	7	2	0.0	0.0	0.0
593	Feb19-3L1-mock-rep2_B-C-A_Position004_3_cmle.ics	33	0	7	3	0.0	0.0	0.0
594	Feb19-3L1-mock-rep2_B-C-A_Position004_3_cmle.ics	33	0	7	4	0.0	0.0	0.0
595	Feb19-3L1-mock-rep2_B-C-A_Position004_3_cmle.ics	33	0	7	5	0.0	0.0	0.0
596	Feb19-3L1-mock-rep2_B-C-A_Position004_3_cmle.ics	33	0	7	6	0.0	0.0	0.0
597	Feb19-3L1-mock-rep2_B-C-A_Position004_3_cmle.ics	33	0	7	7	0.0	0.0	0.0
598	Feb19-3L1-mock-rep2_B-C-A_Position004_3_cmle.ics	33	0	8	1	0.0	0.0	0.0
599	Feb19-3L1-mock-rep2_B-C-A_Position004_3_cmle.ics	33	0	8	2	0.0	0.0	0.0
600	Feb19-3L1-mock-rep2_B-C-A_Position004_3_cmle.ics	33	0	8	3	0.0	0.0	0.0
601	Feb19-3L1-mock-rep2_B-C-A_Position004_3_cmle.ics	33	0	8	4	0.0	0.0	0.0
602	Feb19-3L1-mock-rep2_B-C-A_Position004_3_cmle.ics	33	0	8	5	0.6617429775676482	0.4415384615384615	0.31400437636761486
603	Feb19-3L1-mock-rep2_B-C-A_Position004_3_cmle.ics	33	0	8	6	0.0	0.0	0.0
604	Feb19-3L1-mock-rep2_B-C-A_Position004_3_cmle.ics	33	0	8	7	0.0	0.0	0.0
605	Feb19-3L1-mock-rep2_B-C-A_Position004_3_cmle.ics	33	0	9	1	0.0	0.0	0.0
606	Feb19-3L1-mock-rep2_B-C-A_Position004_3_cmle.ics	33	0	9	2	0.0	0.0	0.0
607	Feb19-3L1-mock-rep2_B-C-A_Position004_3_cmle.ics	33	0	9	3	0.0	0.0	0.0
608	Feb19-3L1-mock-rep2_B-C-A_Position004_3_cmle.ics	33	0	9	4	0.0	0.0	0.0
609	Feb19-3L1-mock-rep2_B-C-A_Position004_3_cmle.ics	33	0	9	5	0.0	0.0	0.0
610	Feb19-3L1-mock-rep2_B-C-A_Position004_3_cmle.ics	33	0	9	6	0.0	0.0	0.0
611	Feb19-3L1-mock-rep2_B-C-A_Position004_3_cmle.ics	33	0	9	7	0.0	0.0	0.0
612	Feb19-3L1-mock-rep2_B-C-A_Position004_3_cmle.ics	34	0	1	1	0.0046114493210289076	0.020833333333333336	0.003333333333333333
613	Feb19-3L1-mock-rep2_B-C-A_Position004_3_cmle.ics	34	0	2	1	0.0	0.0	0.0
614	Feb19-3L1-mock-rep2_B-C-A_Position004_3_cmle.ics	34	0	3	1	0.0	0.0	0.0
615	Feb19-3L1-mock-rep2_B-C-A_Position004_3_cmle.ics	34	0	4	1	0.0	0.0	0.0
616	Feb19-3L1-mock-rep2_B-C-A_Position004_3_cmle.ics	34	0	5	1	0.0	0.0	0.0
617	Feb19-3L1-mock-rep2_B-C-A_Position004_3_cmle.ics	35	0	1	1	1.0191302999473886	0.5637755102040816	0.6577380952380952
618	Feb19-3L1-mock-rep2_B-C-A_Position004_3_cmle.ics	35	0	1	2	0.0	0.0	0.0
619	Feb19-3L1-mock-rep2_B-C-A_Position004_3_cmle.ics	36	0	1	1	1.5725042184708575	0.4927745664739883	0.7706214689265537
620	Feb19-3L1-mock-rep2_B-C-A_Position004_3_cmle.ics	36	0	1	2	0.0	0.0	0.0
621	Feb19-3L1-mock-rep2_B-C-A_Position004_3_cmle.ics	36	0	2	1	0.0	0.0	0.0
622	Feb19-3L1-mock-rep2_B-C-A_Position004_3_cmle.ics	36	0	2	2	0.8162265298221166	0.4140350877192982	0.3973063973063973
623	Feb19-3L1-mock-rep2_B-C-A_Position004_3_cmle.ics	36	0	3	1	0.0	0.0	0.0
624	Feb19-3L1-mock-rep2_B-C-A_Position004_3_cmle.ics	36	0	3	2	0.0	0.0	0.0
625	Feb19-3L1-mock-rep2_B-C-A_Position004_3_cmle.ics	37	0	1	1	2.0751521944630085	0.5552128315854411	0.7020280811232449
626	Feb19-3L1-mock-rep2_B-C-A_Position004_3_cmle.ics	37	0	1	2	0.0	0.0	0.0
627	Feb19-3L1-mock-rep2_B-C-A_Position004_3_cmle.ics	37	0	2	1	0.0	0.0	0.0
628	Feb19-3L1-mock-rep2_B-C-A_Position004_3_cmle.ics	37	0	2	2	0.14064920429138167	0.6288659793814432	0.13832199546485258
629	Feb19-3L1-mock-rep2_B-C-A_Position004_3_cmle.ics	38	0	1	1	1.1159707356889956	0.554410080183276	0.531284302963776
630	Feb19-3L1-mock-rep2_B-C-A_Position004_3_cmle.ics	38	0	2	1	0.0	0.0	0.0
631	Feb19-3L1-mock-rep2_B-C-A_Position004_3_cmle.ics	39	0	1	1	1.122887909670539	0.6510695187165776	0.7657232704402516
632	Feb19-3L1-mock-rep2_B-C-A_Position004_3_cmle.ics	39	0	1	2	0.0	0.0	0.0
633	Feb19-3L1-mock-rep2_B-C-A_Position004_3_cmle.ics	39	0	1	3	0.0	0.0	0.0
634	Feb19-3L1-mock-rep2_B-C-A_Position004_3_cmle.ics	39	0	1	4	0.0	0.0	0.0
635	Feb19-3L1-mock-rep2_B-C-A_Position004_3_cmle.ics	39	0	1	5	0.0	0.0	0.0
636	Feb19-3L1-mock-rep2_B-C-A_Position004_3_cmle.ics	39	0	2	1	0.0	0.0	0.0
637	Feb19-3L1-mock-rep2_B-C-A_Position004_3_cmle.ics	39	0	2	2	0.0	0.0	0.0
638	Feb19-3L1-mock-rep2_B-C-A_Position004_3_cmle.ics	39	0	2	3	0.0	0.0	0.0
639	Feb19-3L1-mock-rep2_B-C-A_Position004_3_cmle.ics	39	0	2	4	0.0	0.0	0.0
640	Feb19-3L1-mock-rep2_B-C-A_Position004_3_cmle.ics	39	0	2	5	1.3327088537773544	0.5463137996219282	0.733502538071066
641	Feb19-3L1-mock-rep2_B-C-A_Position004_3_cmle.ics	39	0	3	1	0.0	0.0	0.0
642	Feb19-3L1-mock-rep2_B-C-A_Position004_3_cmle.ics	39	0	3	2	0.0	0.0	0.0
643	Feb19-3L1-mock-rep2_B-C-A_Position004_3_cmle.ics	39	0	3	3	0.8508123997298335	0.5904	0.7608247422680411
644	Feb19-3L1-mock-rep2_B-C-A_Position004_3_cmle.ics	39	0	3	4	0.0	0.0	0.0
645	Feb19-3L1-mock-rep2_B-C-A_Position004_3_cmle.ics	39	0	3	5	0.0	0.0	0.0
646	Feb19-3L1-mock-rep2_B-C-A_Position004_3_cmle.ics	39	0	4	1	0.0	0.0	0.0
647	Feb19-3L1-mock-rep2_B-C-A_Position004_3_cmle.ics	39	0	4	2	0.0	0.0	0.0
648	Feb19-3L1-mock-rep2_B-C-A_Position004_3_cmle.ics	39	0	4	3	0.0	0.0	0.0
649	Feb19-3L1-mock-rep2_B-C-A_Position004_3_cmle.ics	39	0	4	4	0.09222898642057815	0.7142857142857142	0.087527352297593
650	Feb19-3L1-mock-rep2_B-C-A_Position004_3_cmle.ics	39	0	4	5	0.0	0.0	0.0
651	Feb19-3L1-mock-rep2_B-C-A_Position004_3_cmle.ics	40	0	1	1	0.0	0.0	0.0
652	Feb19-3L1-mock-rep2_B-C-A_Position004_3_cmle.ics	40	0	1	2	0.0	0.0	0.0
653	Feb19-3L1-mock-rep2_B-C-A_Position004_3_cmle.ics	41	0	1	1	0.0	0.0	0.0
654	Feb19-3L1-mock-rep2_B-C-A_Position004_3_cmle.ics	41	0	1	2	0.0	0.0	0.0
655	Feb19-3L1-mock-rep2_B-C-A_Position004_3_cmle.ics	41	0	1	3	0.0	0.0	0.0
656	Feb19-3L1-mock-rep2_B-C-A_Position004_3_cmle.ics	41	0	2	1	0.0	0.0	0.0
657	Feb19-3L1-mock-rep2_B-C-A_Position004_3_cmle.ics	41	0	2	2	0.0	0.0	0.0
658	Feb19-3L1-mock-rep2_B-C-A_Position004_3_cmle.ics	41	0	2	3	0.6432971802835326	0.6580188679245282	0.5224719101123595
659	Feb19-3L1-mock-rep2_B-C-A_Position004_3_cmle.ics	41	0	3	1	0.30666137984842234	0.4079754601226993	0.48014440433212985
660	Feb19-3L1-mock-rep2_B-C-A_Position004_3_cmle.ics	41	0	3	2	0.0	0.0	0.0
661	Feb19-3L1-mock-rep2_B-C-A_Position004_3_cmle.ics	41	0	3	3	0.0	0.0	0.0
662	Feb19-3L1-mock-rep2_B-C-A_Position004_3_cmle.ics	41	0	4	1	0.0	0.0	0.0
663	Feb19-3L1-mock-rep2_B-C-A_Position004_3_cmle.ics	41	0	4	2	0.26285261129864773	0.33236151603498537	0.15988779803646563
664	Feb19-3L1-mock-rep2_B-C-A_Position004_3_cmle.ics	41	0	4	3	0.0	0.0	0.0
665	Feb19-3L1-mock-rep2_B-C-A_Position004_3_cmle.ics	42	0	1	1	0.0	0.0	0.0
666	Feb19-3L1-mock-rep2_B-C-A_Position004_3_cmle.ics	43	0	1	1	0.0	0.0	0.0
667	Feb19-3L1-mock-rep2_B-C-A_Position004_3_cmle.ics	43	0	1	2	0.4288647868556884	0.4017278617710583	0.7530364372469635
668	Feb19-3L1-mock-rep2_B-C-A_Position004_3_cmle.ics	44	0	1	1	0.0	0.0	0.0
669	Feb19-3L1-mock-rep2_B-C-A_Position004_3_cmle.ics	44	0	1	2	0.0	0.0	0.0
670	Feb19-3L1-mock-rep2_B-C-A_Position004_3_cmle.ics	44	0	1	3	0.0	0.0	0.0
671	Feb19-3L1-mock-rep2_B-C-A_Position004_3_cmle.ics	44	0	1	4	0.0	0.0	0.0
672	Feb19-3L1-mock-rep2_B-C-A_Position004_3_cmle.ics	44	0	1	5	0.0	0.0	0.0
673	Feb19-3L1-mock-rep2_B-C-A_Position004_3_cmle.ics	44	0	2	1	0.0	0.0	0.0
674	Feb19-3L1-mock-rep2_B-C-A_Position004_3_cmle.ics	44	0	2	2	0.0	0.0	0.0
675	Feb19-3L1-mock-rep2_B-C-A_Position004_3_cmle.ics	44	0	2	3	0.0	0.0	0.0
676	Feb19-3L1-mock-rep2_B-C-A_Position004_3_cmle.ics	44	0	2	4	0.0	0.0	0.0
677	Feb19-3L1-mock-rep2_B-C-A_Position004_3_cmle.ics	44	0	2	5	0.0	0.0	0.0
678	Feb19-3L1-mock-rep2_B-C-A_Position004_3_cmle.ics	44	0	3	1	0.0	0.0	0.0
679	Feb19-3L1-mock-rep2_B-C-A_Position004_3_cmle.ics	44	0	3	2	0.0	0.0	0.0
680	Feb19-3L1-mock-rep2_B-C-A_Position004_3_cmle.ics	44	0	3	3	0.0	0.0	0.0
681	Feb19-3L1-mock-rep2_B-C-A_Position004_3_cmle.ics	44	0	3	4	0.0	0.0	0.0
682	Feb19-3L1-mock-rep2_B-C-A_Position004_3_cmle.ics	44	0	3	5	0.0	0.0	0.0
683	Feb19-3L1-mock-rep2_B-C-A_Position004_3_cmle.ics	44	0	4	1	0.0	0.0	0.0
684	Feb19-3L1-mock-rep2_B-C-A_Position004_3_cmle.ics	44	0	4	2	0.0	0.0	0.0
685	Feb19-3L1-mock-rep2_B-C-A_Position004_3_cmle.ics	44	0	4	3	0.0	0.0	0.0
686	Feb19-3L1-mock-rep2_B-C-A_Position004_3_cmle.ics	44	0	4	4	0.848506675069319	0.5451851851851852	0.7159533073929961
687	Feb19-3L1-mock-rep2_B-C-A_Position004_3_cmle.ics	44	0	4	5	0.0	0.0	0.0
688	Feb19-3L1-mock-rep2_B-C-A_Position004_3_cmle.ics	44	0	5	1	0.0	0.0	0.0
689	Feb19-3L1-mock-rep2_B-C-A_Position004_3_cmle.ics	44	0	5	2	0.0	0.0	0.0
690	Feb19-3L1-mock-rep2_B-C-A_Position004_3_cmle.ics	44	0	5	3	0.0	0.0	0.0
691	Feb19-3L1-mock-rep2_B-C-A_Position004_3_cmle.ics	44	0	5	4	0.0	0.0	0.0
692	Feb19-3L1-mock-rep2_B-C-A_Position004_3_cmle.ics	44	0	5	5	0.0	0.0	0.0
693	Feb19-3L1-mock-rep2_B-C-A_Position004_3_cmle.ics	44	0	6	1	0.0	0.0	0.0
694	Feb19-3L1-mock-rep2_B-C-A_Position004_3_cmle.ics	44	0	6	2	0.0	0.0	0.0
695	Feb19-3L1-mock-rep2_B-C-A_Position004_3_cmle.ics	44	0	6	3	0.0	0.0	0.0
696	Feb19-3L1-mock-rep2_B-C-A_Position004_3_cmle.ics	44	0	6	4	0.0	0.0	0.0
697	Feb19-3L1-mock-rep2_B-C-A_Position004_3_cmle.ics	44	0	6	5	0.0	0.0	0.0
698	Feb19-3L1-mock-rep2_B-C-A_Position004_3_cmle.ics	45	0	1	1	1.0583276191761344	0.536214953271028	0.5215909090909092
699	Feb19-3L1-mock-rep2_B-C-A_Position004_3_cmle.ics	45	0	1	2	0.0	0.0	0.0
700	Feb19-3L1-mock-rep2_B-C-A_Position004_3_cmle.ics	45	0	2	1	0.0	0.0	0.0
701	Feb19-3L1-mock-rep2_B-C-A_Position004_3_cmle.ics	45	0	2	2	0.8715639216744635	0.45053635280095344	0.4689826302729528
702	Feb19-3L1-mock-rep2_B-C-A_Position004_3_cmle.ics	46	0	1	1	0.0	0.0	0.0
703	Feb19-3L1-mock-rep2_B-C-A_Position004_3_cmle.ics	46	0	1	2	0.0	0.0	0.0
704	Feb19-3L1-mock-rep2_B-C-A_Position004_3_cmle.ics	46	0	1	3	0.0	0.0	0.0
705	Feb19-3L1-mock-rep2_B-C-A_Position004_3_cmle.ics	46	0	1	4	0.0	0.0	0.0
706	Feb19-3L1-mock-rep2_B-C-A_Position004_3_cmle.ics	46	0	2	1	0.0	0.0	0.0
707	Feb19-3L1-mock-rep2_B-C-A_Position004_3_cmle.ics	46	0	2	2	0.0	0.0	0.0
708	Feb19-3L1-mock-rep2_B-C-A_Position004_3_cmle.ics	46	0	2	3	0.0	0.0	0.0
709	Feb19-3L1-mock-rep2_B-C-A_Position004_3_cmle.ics	46	0	2	4	0.1291205809888094	0.3255813953488372	0.4409448818897637
710	Feb19-3L1-mock-rep2_B-C-A_Position004_3_cmle.ics	46	0	3	1	0.0	0.0	0.0
711	Feb19-3L1-mock-rep2_B-C-A_Position004_3_cmle.ics	46	0	3	2	0.0	0.0	0.0
712	Feb19-3L1-mock-rep2_B-C-A_Position004_3_cmle.ics	46	0	3	3	0.0	0.0	0.0
713	Feb19-3L1-mock-rep2_B-C-A_Position004_3_cmle.ics	46	0	3	4	0.0	0.0	0.0
714	Feb19-3L1-mock-rep2_B-C-A_Position004_3_cmle.ics	46	0	4	1	0.0	0.0	0.0
715	Feb19-3L1-mock-rep2_B-C-A_Position004_3_cmle.ics	46	0	4	2	0.0	0.0	0.0
716	Feb19-3L1-mock-rep2_B-C-A_Position004_3_cmle.ics	46	0	4	3	0.0	0.0	0.0
717	Feb19-3L1-mock-rep2_B-C-A_Position004_3_cmle.ics	46	0	4	4	0.0	0.0	0.0
718	Feb19-3L1-mock-rep2_B-C-A_Position004_3_cmle.ics	46	0	5	1	0.0	0.0	0.0
719	Feb19-3L1-mock-rep2_B-C-A_Position004_3_cmle.ics	46	0	5	2	0.0	0.0	0.0
720	Feb19-3L1-mock-rep2_B-C-A_Position004_3_cmle.ics	46	0	5	3	0.0	0.0	0.0
721	Feb19-3L1-mock-rep2_B-C-A_Position004_3_cmle.ics	46	0	5	4	0.0	0.0	0.0
722	Feb19-3L1-mock-rep2_B-C-A_Position004_3_cmle.ics	46	0	6	1	0.0	0.0	0.0
723	Feb19-3L1-mock-rep2_B-C-A_Position004_3_cmle.ics	46	0	6	2	0.0	0.0	0.0
724	Feb19-3L1-mock-rep2_B-C-A_Position004_3_cmle.ics	46	0	6	3	0.0	0.0	0.0
725	Feb19-3L1-mock-rep2_B-C-A_Position004_3_cmle.ics	46	0	6	4	0.0	0.0	0.0
726	Feb19-3L1-mock-rep2_B-C-A_Position004_3_cmle.ics	47	0	1	1	0.0	0.0	0.0
727	Feb19-3L1-mock-rep2_B-C-A_Position004_3_cmle.ics	47	0	1	2	0.0	0.0	0.0
728	Feb19-3L1-mock-rep2_B-C-A_Position004_3_cmle.ics	47	0	1	3	0.0	0.0	0.0
729	Feb19-3L1-mock-rep2_B-C-A_Position004_3_cmle.ics	47	0	1	4	0.0	0.0	0.0
730	Feb19-3L1-mock-rep2_B-C-A_Position004_3_cmle.ics	47	0	1	5	0.0	0.0	0.0
731	Feb19-3L1-mock-rep2_B-C-A_Position004_3_cmle.ics	47	0	2	1	0.0	0.0	0.0
732	Feb19-3L1-mock-rep2_B-C-A_Position004_3_cmle.ics	47	0	2	2	0.0	0.0	0.0
733	Feb19-3L1-mock-rep2_B-C-A_Position004_3_cmle.ics	47	0	2	3	1.0952192137443655	0.6274768824306471	0.6201044386422976
734	Feb19-3L1-mock-rep2_B-C-A_Position004_3_cmle.ics	47	0	2	4	0.0	0.0	0.0
735	Feb19-3L1-mock-rep2_B-C-A_Position004_3_cmle.ics	47	0	2	5	0.0	0.0	0.0
736	Feb19-3L1-mock-rep2_B-C-A_Position004_3_cmle.ics	47	0	3	1	0.0	0.0	0.0
737	Feb19-3L1-mock-rep2_B-C-A_Position004_3_cmle.ics	47	0	3	2	0.0	0.0	0.0
738	Feb19-3L1-mock-rep2_B-C-A_Position004_3_cmle.ics	47	0	3	3	0.0	0.0	0.0
739	Feb19-3L1-mock-rep2_B-C-A_Position004_3_cmle.ics	47	0	3	4	0.0	0.0	0.0
740	Feb19-3L1-mock-rep2_B-C-A_Position004_3_cmle.ics	47	0	3	5	0.2605468866381333	0.19618055555555558	0.12021276595744682
741	Feb19-3L1-mock-rep2_B-C-A_Position004_3_cmle.ics	47	0	4	1	0.0	0.0	0.0
742	Feb19-3L1-mock-rep2_B-C-A_Position004_3_cmle.ics	47	0	4	2	0.7862521092354288	0.5721476510067114	0.6532567049808429
743	Feb19-3L1-mock-rep2_B-C-A_Position004_3_cmle.ics	47	0	4	3	0.0	0.0	0.0
744	Feb19-3L1-mock-rep2_B-C-A_Position004_3_cmle.ics	47	0	4	4	0.0	0.0	0.0
745	Feb19-3L1-mock-rep2_B-C-A_Position004_3_cmle.ics	47	0	4	5	0.0	0.0	0.0
746	Feb19-3L1-mock-rep2_B-C-A_Position004_3_cmle.ics	47	0	5	1	0.0	0.0	0.0
747	Feb19-3L1-mock-rep2_B-C-A_Position004_3_cmle.ics	47	0	5	2	0.0	0.0	0.0
748	Feb19-3L1-mock-rep2_B-C-A_Position004_3_cmle.ics	47	0	5	3	0.0	0.0	0.0
749	Feb19-3L1-mock-rep2_B-C-A_Position004_3_cmle.ics	47	0	5	4	0.0	0.0	0.0
750	Feb19-3L1-mock-rep2_B-C-A_Position004_3_cmle.ics	47	0	5	5	0.0	0.0	0.0
751	Feb19-3L1-mock-rep2_B-C-A_Position004_3_cmle.ics	47	0	6	1	0.4081132649110583	0.4254807692307692	0.23258869908015767
752	Feb19-3L1-mock-rep2_B-C-A_Position004_3_cmle.ics	47	0	6	2	0.0	0.0	0.0
753	Feb19-3L1-mock-rep2_B-C-A_Position004_3_cmle.ics	47	0	6	3	0.0	0.0	0.0
754	Feb19-3L1-mock-rep2_B-C-A_Position004_3_cmle.ics	47	0	6	4	0.0	0.0	0.0
755	Feb19-3L1-mock-rep2_B-C-A_Position004_3_cmle.ics	47	0	6	5	0.0	0.0	0.0
756	Feb19-3L1-mock-rep2_B-C-A_Position004_3_cmle.ics	47	0	7	1	0.0	0.0	0.0
757	Feb19-3L1-mock-rep2_B-C-A_Position004_3_cmle.ics	47	0	7	2	0.0	0.0	0.0
758	Feb19-3L1-mock-rep2_B-C-A_Position004_3_cmle.ics	47	0	7	3	0.0	0.0	0.0
759	Feb19-3L1-mock-rep2_B-C-A_Position004_3_cmle.ics	47	0	7	4	0.35047014839819696	0.42339832869080773	0.7342995169082124
760	Feb19-3L1-mock-rep2_B-C-A_Position004_3_cmle.ics	47	0	7	5	0.0	0.0	0.0
761	Feb19-3L1-mock-rep2_B-C-A_Position004_3_cmle.ics	47	0	8	1	0.0	0.0	0.0
762	Feb19-3L1-mock-rep2_B-C-A_Position004_3_cmle.ics	47	0	8	2	0.0	0.0	0.0
763	Feb19-3L1-mock-rep2_B-C-A_Position004_3_cmle.ics	47	0	8	3	0.0	0.0	0.0
764	Feb19-3L1-mock-rep2_B-C-A_Position004_3_cmle.ics	47	0	8	4	0.0	0.0	0.0
765	Feb19-3L1-mock-rep2_B-C-A_Position004_3_cmle.ics	47	0	8	5	0.0	0.0	0.0
766	Feb19-3L1-mock-rep2_B-C-A_Position004_3_cmle.ics	48	0	1	1	0.07378318913646252	0.1797752808988764	0.1495327102803738
767	Feb19-3L1-mock-rep2_B-C-A_Position004_3_cmle.ics	49	0	1	1	0.8254494284641745	0.7366255144032922	0.716
768	Feb19-3L1-mock-rep2_B-C-A_Position004_3_cmle.ics	50	0	1	1	0.0	0.0	0.0
769	Feb19-3L1-mock-rep2_B-C-A_Position004_3_cmle.ics	50	0	1	2	0.0	0.0	0.0
770	Feb19-3L1-mock-rep2_B-C-A_Position004_3_cmle.ics	50	0	2	1	0.4450048594792896	0.5884146341463413	0.45093457943925225
771	Feb19-3L1-mock-rep2_B-C-A_Position004_3_cmle.ics	50	0	2	2	0.0	0.0	0.0
772	Feb19-3L1-mock-rep2_B-C-A_Position004_3_cmle.ics	51	0	1	1	0.37352739500334153	0.8350515463917526	0.7534883720930232
773	Feb19-3L1-mock-rep2_B-C-A_Position005_4_cmle.ics	1	0	1	1	0.5026479759921509	0.508158508158508	0.461864406779661
774	Feb19-3L1-mock-rep2_B-C-A_Position005_4_cmle.ics	2	0	1	1	0.0	0.0	0.0
775	Feb19-3L1-mock-rep2_B-C-A_Position005_4_cmle.ics	2	0	1	2	0.42194761287414506	0.42459396751740136	0.7176470588235293
776	Feb19-3L1-mock-rep2_B-C-A_Position005_4_cmle.ics	2	0	1	3	0.0	0.0	0.0
777	Feb19-3L1-mock-rep2_B-C-A_Position005_4_cmle.ics	2	0	1	4	0.0	0.0	0.0
778	Feb19-3L1-mock-rep2_B-C-A_Position005_4_cmle.ics	2	0	2	1	0.0	0.0	0.0
779	Feb19-3L1-mock-rep2_B-C-A_Position005_4_cmle.ics	2	0	2	2	0.0	0.0	0.0
780	Feb19-3L1-mock-rep2_B-C-A_Position005_4_cmle.ics	2	0	2	3	0.0	0.0	0.0
781	Feb19-3L1-mock-rep2_B-C-A_Position005_4_cmle.ics	2	0	2	4	0.7562776886487408	0.631984585741811	0.911111111111111
782	Feb19-3L1-mock-rep2_B-C-A_Position005_4_cmle.ics	3	0	1	1	0.9015383422611515	0.8145833333333333	0.8078512396694214
783	Feb19-3L1-mock-rep2_B-C-A_Position005_4_cmle.ics	4	0	1	1	0.0046114493210289076	0.013245033112582781	0.013245033112582781
784	Feb19-3L1-mock-rep2_B-C-A_Position005_4_cmle.ics	5	0	1	1	0.14756637827292504	0.270042194092827	0.5289256198347106
785	Feb19-3L1-mock-rep2_B-C-A_Position005_4_cmle.ics	5	0	1	2	0.0	0.0	0.0
786	Feb19-3L1-mock-rep2_B-C-A_Position005_4_cmle.ics	6	0	1	1	0.7078574707779373	0.7025171624713957	0.7073732718894007
787	Feb19-3L1-mock-rep2_B-C-A_Position005_4_cmle.ics	7	0	1	1	0.41503043889260166	0.5373134328358208	0.3846153846153845
788	Feb19-3L1-mock-rep2_B-C-A_Position005_4_cmle.ics	7	0	1	2	0.0	0.0	0.0
789	Feb19-3L1-mock-rep2_B-C-A_Position005_4_cmle.ics	7	0	1	3	0.0	0.0	0.0
790	Feb19-3L1-mock-rep2_B-C-A_Position005_4_cmle.ics	7	0	1	4	0.0	0.0	0.0
791	Feb19-3L1-mock-rep2_B-C-A_Position005_4_cmle.ics	7	0	2	1	0.0	0.0	0.0
792	Feb19-3L1-mock-rep2_B-C-A_Position005_4_cmle.ics	7	0	2	2	1.0145188506263596	0.8445297504798464	0.6413994169096209
793	Feb19-3L1-mock-rep2_B-C-A_Position005_4_cmle.ics	7	0	2	3	0.0	0.0	0.0
794	Feb19-3L1-mock-rep2_B-C-A_Position005_4_cmle.ics	7	0	2	4	0.0	0.0	0.0
795	Feb19-3L1-mock-rep2_B-C-A_Position005_4_cmle.ics	7	0	3	1	0.0	0.0	0.0
796	Feb19-3L1-mock-rep2_B-C-A_Position005_4_cmle.ics	7	0	3	2	0.0	0.0	0.0
797	Feb19-3L1-mock-rep2_B-C-A_Position005_4_cmle.ics	7	0	3	3	0.37122167034282705	0.47633136094674544	0.7777777777777777
798	Feb19-3L1-mock-rep2_B-C-A_Position005_4_cmle.ics	7	0	3	4	0.0	0.0	0.0
799	Feb19-3L1-mock-rep2_B-C-A_Position005_4_cmle.ics	7	0	4	1	0.0	0.0	0.0
800	Feb19-3L1-mock-rep2_B-C-A_Position005_4_cmle.ics	7	0	4	2	0.0	0.0	0.0
801	Feb19-3L1-mock-rep2_B-C-A_Position005_4_cmle.ics	7	0	4	3	0.0	0.0	0.0
802	Feb19-3L1-mock-rep2_B-C-A_Position005_4_cmle.ics	7	0	4	4	0.6386857309625037	0.42225609756097554	0.5378640776699029
803	Feb19-3L1-mock-rep2_B-C-A_Position005_4_cmle.ics	8	0	1	1	0.0	0.0	0.0
804	Feb19-3L1-mock-rep2_B-C-A_Position005_4_cmle.ics	8	0	1	2	0.0	0.0	0.0
805	Feb19-3L1-mock-rep2_B-C-A_Position005_4_cmle.ics	8	0	1	3	0.0	0.0	0.0
806	Feb19-3L1-mock-rep2_B-C-A_Position005_4_cmle.ics	8	0	1	4	0.8623410230324057	0.6296296296296295	0.7479999999999999
807	Feb19-3L1-mock-rep2_B-C-A_Position005_4_cmle.ics	8	0	2	1	0.20059804546475749	0.3359073359073359	0.18354430379746833
808	Feb19-3L1-mock-rep2_B-C-A_Position005_4_cmle.ics	8	0	2	2	0.0	0.0	0.0
809	Feb19-3L1-mock-rep2_B-C-A_Position005_4_cmle.ics	8	0	2	3	0.0	0.0	0.0
810	Feb19-3L1-mock-rep2_B-C-A_Position005_4_cmle.ics	8	0	2	4	0.0	0.0	0.0
811	Feb19-3L1-mock-rep2_B-C-A_Position005_4_cmle.ics	8	0	3	1	0.0	0.0	0.0
812	Feb19-3L1-mock-rep2_B-C-A_Position005_4_cmle.ics	8	0	3	2	0.0	0.0	0.0
813	Feb19-3L1-mock-rep2_B-C-A_Position005_4_cmle.ics	8	0	3	3	0.0	0.0	0.0
814	Feb19-3L1-mock-rep2_B-C-A_Position005_4_cmle.ics	8	0	3	4	0.0	0.0	0.0
815	Feb19-3L1-mock-rep2_B-C-A_Position005_4_cmle.ics	8	0	4	1	0.0	0.0	0.0
816	Feb19-3L1-mock-rep2_B-C-A_Position005_4_cmle.ics	8	0	4	2	0.0	0.0	0.0
817	Feb19-3L1-mock-rep2_B-C-A_Position005_4_cmle.ics	8	0	4	3	0.07839463845749142	0.346938775510204	0.2481751824817518
818	Feb19-3L1-mock-rep2_B-C-A_Position005_4_cmle.ics	8	0	4	4	0.0	0.0	0.0
819	Feb19-3L1-mock-rep2_B-C-A_Position005_4_cmle.ics	8	0	5	1	0.0	0.0	0.0
820	Feb19-3L1-mock-rep2_B-C-A_Position005_4_cmle.ics	8	0	5	2	0.07147746447594806	0.39743589743589736	0.2583333333333333
821	Feb19-3L1-mock-rep2_B-C-A_Position005_4_cmle.ics	8	0	5	3	0.0	0.0	0.0
822	Feb19-3L1-mock-rep2_B-C-A_Position005_4_cmle.ics	8	0	5	4	0.0	0.0	0.0
823	Feb19-3L1-mock-rep2_B-C-A_Position005_4_cmle.ics	8	0	6	1	0.0	0.0	0.0
824	Feb19-3L1-mock-rep2_B-C-A_Position005_4_cmle.ics	8	0	6	2	0.0	0.0	0.0
825	Feb19-3L1-mock-rep2_B-C-A_Position005_4_cmle.ics	8	0	6	3	0.0	0.0	0.0
826	Feb19-3L1-mock-rep2_B-C-A_Position005_4_cmle.ics	8	0	6	4	0.0	0.0	0.0
827	Feb19-3L1-mock-rep2_B-C-A_Position005_4_cmle.ics	9	0	1	1	0.04842021787080353	0.15671641791044774	0.1735537190082644
828	Feb19-3L1-mock-rep2_B-C-A_Position005_4_cmle.ics	10	0	1	1	0.2144323934278442	0.2273838630806846	0.2888198757763975
829	Feb19-3L1-mock-rep2_B-C-A_Position005_4_cmle.ics	10	0	1	2	0.0	0.0	0.0
830	Feb19-3L1-mock-rep2_B-C-A_Position005_4_cmle.ics	11	0	1	1	0.07608891379697698	0.10679611650485438	0.10714285714285714
831	Feb19-3L1-mock-rep2_B-C-A_Position005_4_cmle.ics	12	0	1	1	0.4496163088003185	0.4148936170212766	0.38767395626242546
832	Feb19-3L1-mock-rep2_B-C-A_Position005_4_cmle.ics	13	0	1	1	0.5464567445419255	0.3296244784422809	0.3273480662983425
833	Feb19-3L1-mock-rep2_B-C-A_Position005_4_cmle.ics	14	0	1	1	0.4634506567634052	0.5127551020408162	0.9901477832512313
834	Feb19-3L1-mock-rep2_B-C-A_Position005_4_cmle.ics	14	0	1	2	0.0	0.0	0.0
835	Feb19-3L1-mock-rep2_B-C-A_Position005_4_cmle.ics	15	0	1	1	0.0	0.0	0.0
836	Feb19-3L1-mock-rep2_B-C-A_Position005_4_cmle.ics	15	0	1	2	0.04150304388926017	0.07171314741035856	0.1294964028776978
837	Feb19-3L1-mock-rep2_B-C-A_Position005_4_cmle.ics	15	0	1	3	0.0	0.0	0.0
838	Feb19-3L1-mock-rep2_B-C-A_Position005_4_cmle.ics	15	0	2	1	0.0	0.0	0.0
839	Feb19-3L1-mock-rep2_B-C-A_Position005_4_cmle.ics	15	0	2	2	0.0	0.0	0.0
840	Feb19-3L1-mock-rep2_B-C-A_Position005_4_cmle.ics	15	0	2	3	0.053031667191832436	0.06744868035190614	0.3285714285714285
841	Feb19-3L1-mock-rep2_B-C-A_Position005_4_cmle.ics	15	0	3	1	0.27207550994070556	0.3224043715846995	0.16690240452616692
842	Feb19-3L1-mock-rep2_B-C-A_Position005_4_cmle.ics	15	0	3	2	0.0	0.0	0.0
843	Feb19-3L1-mock-rep2_B-C-A_Position005_4_cmle.ics	15	0	3	3	0.0	0.0	0.0
844	Feb19-3L1-mock-rep2_B-C-A_Position005_4_cmle.ics	16	0	1	1	0.24671253867504656	0.23413566739606126	0.22669491525423727
845	Feb19-3L1-mock-rep2_B-C-A_Position005_4_cmle.ics	17	0	1	1	1.7408221186884125	0.6888686131386861	0.6729055258467023
846	Feb19-3L1-mock-rep2_B-C-A_Position005_4_cmle.ics	17	0	2	1	0.0	0.0	0.0
847	Feb19-3L1-mock-rep2_B-C-A_Position005_4_cmle.ics	17	0	3	1	0.0	0.0	0.0
848	Feb19-3L1-mock-rep2_B-C-A_Position005_4_cmle.ics	18	0	1	1	0.8830925449770358	0.7422480620155039	0.7408123791102513
849	Feb19-3L1-mock-rep2_B-C-A_Position005_4_cmle.ics	19	0	1	1	0.4911193526895787	0.45806451612903226	0.45806451612903226
850	Feb19-3L1-mock-rep2_B-C-A_Position005_4_cmle.ics	20	0	1	1	0.0	0.0	0.0
851	Feb19-3L1-mock-rep2_B-C-A_Position005_4_cmle.ics	21	0	1	1	0.37352739500334153	0.5684210526315789	0.5704225352112675
852	Feb19-3L1-mock-rep2_B-C-A_Position005_4_cmle.ics	22	0	1	1	0.37583311966385596	0.4752186588921282	0.4984709480122324
853	Feb19-3L1-mock-rep2_B-C-A_Position005_4_cmle.ics	23	0	1	1	0.6087113103758158	0.9295774647887323	0.5906040268456376
854	Feb19-3L1-mock-rep2_B-C-A_Position005_4_cmle.ics	23	0	2	1	0.0	0.0	0.0
855	Feb19-3L1-mock-rep2_B-C-A_Position005_4_cmle.ics	24	0	1	1	0.5395395705603822	0.6882352941176471	0.5707317073170731
856	Feb19-3L1-mock-rep2_B-C-A_Position005_4_cmle.ics	24	0	2	1	0.0	0.0	0.0
857	Feb19-3L1-mock-rep2_B-C-A_Position005_4_cmle.ics	25	0	1	1	0.523399497936781	0.5563725490196078	0.44685039370078733
858	Feb19-3L1-mock-rep2_B-C-A_Position005_4_cmle.ics	25	0	2	1	0.0	0.0	0.0
859	Feb19-3L1-mock-rep2_B-C-A_Position005_4_cmle.ics	26	0	1	1	0.6271571076599314	0.4127465857359635	0.4771929824561403
860	Feb19-3L1-mock-rep2_B-C-A_Position005_4_cmle.ics	26	0	1	2	0.0	0.0	0.0
861	Feb19-3L1-mock-rep2_B-C-A_Position005_4_cmle.ics	26	0	2	1	0.0	0.0	0.0
862	Feb19-3L1-mock-rep2_B-C-A_Position005_4_cmle.ics	26	0	2	2	0.19598659614372857	0.22546419098143233	0.21907216494845358
863	Feb19-3L1-mock-rep2_B-C-A_Position005_4_cmle.ics	27	0	1	1	0.0	0.0	0.0
864	Feb19-3L1-mock-rep2_B-C-A_Position005_4_cmle.ics	27	0	1	2	0.0	0.0	0.0
865	Feb19-3L1-mock-rep2_B-C-A_Position005_4_cmle.ics	27	0	2	1	0.0	0.0	0.0
866	Feb19-3L1-mock-rep2_B-C-A_Position005_4_cmle.ics	27	0	2	2	0.6156284843573592	0.43986820428336076	0.4377049180327868
867	Feb19-3L1-mock-rep2_B-C-A_Position005_4_cmle.ics	28	0	1	1	0.0	0.0	0.0
868	Feb19-3L1-mock-rep2_B-C-A_Position005_4_cmle.ics	28	0	1	2	0.0	0.0	0.0
869	Feb19-3L1-mock-rep2_B-C-A_Position005_4_cmle.ics	28	0	2	1	0.0	0.0	0.0
870	Feb19-3L1-mock-rep2_B-C-A_Position005_4_cmle.ics	28	0	2	2	0.28590985790379225	0.34929577464788725	0.9185185185185185
871	Feb19-3L1-mock-rep2_B-C-A_Position005_4_cmle.ics	28	0	3	1	0.0	0.0	0.0
872	Feb19-3L1-mock-rep2_B-C-A_Position005_4_cmle.ics	28	0	3	2	0.0	0.0	0.0
873	Feb19-3L1-mock-rep2_B-C-A_Position005_4_cmle.ics	29	0	1	1	0.3619987717007692	0.5528169014084505	0.6205533596837944
874	Feb19-3L1-mock-rep2_B-C-A_Position005_4_cmle.ics	29	0	1	2	0.0	0.0	0.0
875	Feb19-3L1-mock-rep2_B-C-A_Position005_4_cmle.ics	29	0	1	3	0.0	0.0	0.0
876	Feb19-3L1-mock-rep2_B-C-A_Position005_4_cmle.ics	29	0	1	4	0.0	0.0	0.0
877	Feb19-3L1-mock-rep2_B-C-A_Position005_4_cmle.ics	29	0	2	1	0.0	0.0	0.0
878	Feb19-3L1-mock-rep2_B-C-A_Position005_4_cmle.ics	29	0	2	2	0.5164823239552376	0.6292134831460674	0.5423728813559322
879	Feb19-3L1-mock-rep2_B-C-A_Position005_4_cmle.ics	29	0	2	3	0.0	0.0	0.0
880	Feb19-3L1-mock-rep2_B-C-A_Position005_4_cmle.ics	29	0	2	4	0.0	0.0	0.0
881	Feb19-3L1-mock-rep2_B-C-A_Position005_4_cmle.ics	29	0	3	1	0.0	0.0	0.0
882	Feb19-3L1-mock-rep2_B-C-A_Position005_4_cmle.ics	29	0	3	2	0.0	0.0	0.0
883	Feb19-3L1-mock-rep2_B-C-A_Position005_4_cmle.ics	29	0	3	3	0.0	0.0	0.0
884	Feb19-3L1-mock-rep2_B-C-A_Position005_4_cmle.ics	29	0	3	4	0.01844579728411563	0.03738317757009345	0.14545454545454548
885	Feb19-3L1-mock-rep2_B-C-A_Position005_4_cmle.ics	30	0	1	1	0.0	0.0	0.0
886	Feb19-3L1-mock-rep2_B-C-A_Position005_4_cmle.ics	30	0	1	2	0.0	0.0	0.0
887	Feb19-3L1-mock-rep2_B-C-A_Position005_4_cmle.ics	30	0	1	3	0.7101631954384517	0.5992217898832685	0.8508287292817679
888	Feb19-3L1-mock-rep2_B-C-A_Position005_4_cmle.ics	30	0	1	4	0.0	0.0	0.0
889	Feb19-3L1-mock-rep2_B-C-A_Position005_4_cmle.ics	30	0	2	1	0.0	0.0	0.0
890	Feb19-3L1-mock-rep2_B-C-A_Position005_4_cmle.ics	30	0	2	2	0.0	0.0	0.0
891	Feb19-3L1-mock-rep2_B-C-A_Position005_4_cmle.ics	30	0	2	3	0.0	0.0	0.0
892	Feb19-3L1-mock-rep2_B-C-A_Position005_4_cmle.ics	30	0	2	4	0.0023057246605144538	0.0033557046979865767	0.0034013605442176865
893	Feb19-3L1-mock-rep2_B-C-A_Position005_4_cmle.ics	30	0	3	1	0.574125440468099	0.631979695431472	0.4462365591397849
894	Feb19-3L1-mock-rep2_B-C-A_Position005_4_cmle.ics	30	0	3	2	0.0	0.0	0.0
895	Feb19-3L1-mock-rep2_B-C-A_Position005_4_cmle.ics	30	0	3	3	0.0	0.0	0.0
896	Feb19-3L1-mock-rep2_B-C-A_Position005_4_cmle.ics	30	0	3	4	0.0	0.0	0.0
897	Feb19-3L1-mock-rep2_B-C-A_Position005_4_cmle.ics	30	0	4	1	0.0	0.0	0.0
898	Feb19-3L1-mock-rep2_B-C-A_Position005_4_cmle.ics	30	0	4	2	0.0	0.0	0.0
899	Feb19-3L1-mock-rep2_B-C-A_Position005_4_cmle.ics	30	0	4	3	0.0	0.0	0.0
900	Feb19-3L1-mock-rep2_B-C-A_Position005_4_cmle.ics	30	0	4	4	0.0	0.0	0.0
901	Feb19-3L1-mock-rep2_B-C-A_Position005_4_cmle.ics	31	0	1	1	0.0	0.0	0.0
902	Feb19-3L1-mock-rep2_B-C-A_Position005_4_cmle.ics	32	0	1	1	0.0	0.0	0.0
903	Feb19-3L1-mock-rep2_B-C-A_Position005_4_cmle.ics	32	0	1	2	0.6479086296045615	0.6972704714640198	0.6853658536585366
904	Feb19-3L1-mock-rep2_B-C-A_Position005_4_cmle.ics	32	0	1	3	0.0	0.0	0.0
905	Feb19-3L1-mock-rep2_B-C-A_Position005_4_cmle.ics	32	0	2	1	0.0	0.0	0.0
906	Feb19-3L1-mock-rep2_B-C-A_Position005_4_cmle.ics	32	0	2	2	0.0	0.0	0.0
907	Feb19-3L1-mock-rep2_B-C-A_Position005_4_cmle.ics	32	0	2	3	0.4680621060844341	0.8285714285714286	0.712280701754386
908	Feb19-3L1-mock-rep2_B-C-A_Position005_4_cmle.ics	32	0	3	1	0.3412472497561392	0.6016260162601627	0.714975845410628
909	Feb19-3L1-mock-rep2_B-C-A_Position005_4_cmle.ics	32	0	3	2	0.0	0.0	0.0
910	Feb19-3L1-mock-rep2_B-C-A_Position005_4_cmle.ics	32	0	3	3	0.0	0.0	0.0
911	Feb19-3L1-mock-rep2_B-C-A_Position005_4_cmle.ics	33	0	1	1	0.0	0.0	0.0
912	Feb19-3L1-mock-rep2_B-C-A_Position005_4_cmle.ics	33	0	2	1	0.299744205866879	0.7222222222222222	0.490566037735849
913	Feb19-3L1-mock-rep2_B-C-A_Position005_4_cmle.ics	34	0	1	1	0.670965876209706	0.4974358974358974	0.3669609079445145
914	Feb19-3L1-mock-rep2_B-C-A_Position005_4_cmle.ics	34	0	1	2	0.0	0.0	0.0
915	Feb19-3L1-mock-rep2_B-C-A_Position005_4_cmle.ics	34	0	1	3	0.0	0.0	0.0
916	Feb19-3L1-mock-rep2_B-C-A_Position005_4_cmle.ics	34	0	1	4	0.0	0.0	0.0
917	Feb19-3L1-mock-rep2_B-C-A_Position005_4_cmle.ics	34	0	2	1	0.0	0.0	0.0
918	Feb19-3L1-mock-rep2_B-C-A_Position005_4_cmle.ics	34	0	2	2	0.6271571076599314	0.6139954853273137	0.5913043478260869
919	Feb19-3L1-mock-rep2_B-C-A_Position005_4_cmle.ics	34	0	2	3	0.0	0.0	0.0
920	Feb19-3L1-mock-rep2_B-C-A_Position005_4_cmle.ics	34	0	2	4	0.0	0.0	0.0
921	Feb19-3L1-mock-rep2_B-C-A_Position005_4_cmle.ics	34	0	3	1	0.0	0.0	0.0
922	Feb19-3L1-mock-rep2_B-C-A_Position005_4_cmle.ics	34	0	3	2	0.0	0.0	0.0
923	Feb19-3L1-mock-rep2_B-C-A_Position005_4_cmle.ics	34	0	3	3	1.0283531985894463	0.637142857142857	0.8243992606284656
924	Feb19-3L1-mock-rep2_B-C-A_Position005_4_cmle.ics	34	0	3	4	0.0	0.0	0.0
925	Feb19-3L1-mock-rep2_B-C-A_Position005_4_cmle.ics	34	0	4	1	0.0	0.0	0.0
926	Feb19-3L1-mock-rep2_B-C-A_Position005_4_cmle.ics	34	0	4	2	0.0	0.0	0.0
927	Feb19-3L1-mock-rep2_B-C-A_Position005_4_cmle.ics	34	0	4	3	0.0	0.0	0.0
928	Feb19-3L1-mock-rep2_B-C-A_Position005_4_cmle.ics	34	0	4	4	0.0	0.0	0.0
929	Feb19-3L1-mock-rep2_B-C-A_Position005_4_cmle.ics	35	0	1	1	0.0	0.0	0.0
930	Feb19-3L1-mock-rep2_B-C-A_Position005_4_cmle.ics	35	0	1	2	0.0	0.0	0.0
931	Feb19-3L1-mock-rep2_B-C-A_Position005_4_cmle.ics	35	0	1	3	0.0	0.0	0.0
932	Feb19-3L1-mock-rep2_B-C-A_Position005_4_cmle.ics	35	0	1	4	0.0	0.0	0.0
933	Feb19-3L1-mock-rep2_B-C-A_Position005_4_cmle.ics	35	0	2	1	0.0	0.0	0.0
934	Feb19-3L1-mock-rep2_B-C-A_Position005_4_cmle.ics	35	0	2	2	0.0	0.0	0.0
935	Feb19-3L1-mock-rep2_B-C-A_Position005_4_cmle.ics	35	0	2	3	0.0	0.0	0.0
936	Feb19-3L1-mock-rep2_B-C-A_Position005_4_cmle.ics	35	0	2	4	0.17523507419909848	0.5205479452054793	0.2794117647058823
937	Feb19-3L1-mock-rep2_B-C-A_Position005_4_cmle.ics	35	0	3	1	0.0	0.0	0.0
938	Feb19-3L1-mock-rep2_B-C-A_Position005_4_cmle.ics	35	0	3	2	0.19137514682269965	0.9999999999999997	0.21558441558441552
939	Feb19-3L1-mock-rep2_B-C-A_Position005_4_cmle.ics	35	0	3	3	0.0	0.0	0.0
940	Feb19-3L1-mock-rep2_B-C-A_Position005_4_cmle.ics	35	0	3	4	0.0	0.0	0.0
941	Feb19-3L1-mock-rep2_B-C-A_Position005_4_cmle.ics	35	0	4	1	0.0	0.0	0.0
942	Feb19-3L1-mock-rep2_B-C-A_Position005_4_cmle.ics	35	0	4	2	0.0	0.0	0.0
943	Feb19-3L1-mock-rep2_B-C-A_Position005_4_cmle.ics	35	0	4	3	0.0	0.0	0.0
944	Feb19-3L1-mock-rep2_B-C-A_Position005_4_cmle.ics	35	0	4	4	0.0	0.0	0.0
945	Feb19-3L1-mock-rep2_B-C-A_Position005_4_cmle.ics	35	0	5	1	0.0	0.0	0.0
946	Feb19-3L1-mock-rep2_B-C-A_Position005_4_cmle.ics	35	0	5	2	0.0	0.0	0.0
947	Feb19-3L1-mock-rep2_B-C-A_Position005_4_cmle.ics	35	0	5	3	0.0	0.0	0.0
948	Feb19-3L1-mock-rep2_B-C-A_Position005_4_cmle.ics	35	0	5	4	0.0	0.0	0.0
949	Feb19-3L1-mock-rep2_B-C-A_Position005_4_cmle.ics	35	0	6	1	0.0	0.0	0.0
950	Feb19-3L1-mock-rep2_B-C-A_Position005_4_cmle.ics	35	0	6	2	0.0	0.0	0.0
951	Feb19-3L1-mock-rep2_B-C-A_Position005_4_cmle.ics	35	0	6	3	0.2582411619776188	0.4725738396624472	0.8484848484848483
952	Feb19-3L1-mock-rep2_B-C-A_Position005_4_cmle.ics	35	0	6	4	0.0	0.0	0.0
953	Feb19-3L1-mock-rep2_B-C-A_Position005_4_cmle.ics	36	0	1	1	0.0	0.0	0.0
954	Feb19-3L1-mock-rep2_B-C-A_Position005_4_cmle.ics	36	0	1	2	0.5602910925050123	0.27519818799546997	1.0
955	Feb19-3L1-mock-rep2_B-C-A_Position005_4_cmle.ics	36	0	1	3	0.0	0.0	0.0
956	Feb19-3L1-mock-rep2_B-C-A_Position005_4_cmle.ics	36	0	1	4	0.0	0.0	0.0
957	Feb19-3L1-mock-rep2_B-C-A_Position005_4_cmle.ics	36	0	2	1	0.13373203030983832	0.5272727272727273	0.19594594594594597
958	Feb19-3L1-mock-rep2_B-C-A_Position005_4_cmle.ics	36	0	2	2	0.0	0.0	0.0
959	Feb19-3L1-mock-rep2_B-C-A_Position005_4_cmle.ics	36	0	2	3	0.0	0.0	0.0
960	Feb19-3L1-mock-rep2_B-C-A_Position005_4_cmle.ics	36	0	2	4	0.0	0.0	0.0
961	Feb19-3L1-mock-rep2_B-C-A_Position005_4_cmle.ics	37	0	1	1	0.0	0.0	0.0
962	Feb19-3L1-mock-rep2_B-C-A_Position005_4_cmle.ics	37	0	1	2	0.0	0.0	0.0
963	Feb19-3L1-mock-rep2_B-C-A_Position005_4_cmle.ics	37	0	1	3	0.0	0.0	0.0
964	Feb19-3L1-mock-rep2_B-C-A_Position005_4_cmle.ics	37	0	1	4	0.0	0.0	0.0
965	Feb19-3L1-mock-rep2_B-C-A_Position005_4_cmle.ics	37	0	1	5	0.0	0.0	0.0
966	Feb19-3L1-mock-rep2_B-C-A_Position005_4_cmle.ics	37	0	2	1	0.20520949478578637	0.717741935483871	0.4659685863874345
967	Feb19-3L1-mock-rep2_B-C-A_Position005_4_cmle.ics	37	0	2	2	0.0	0.0	0.0
968	Feb19-3L1-mock-rep2_B-C-A_Position005_4_cmle.ics	37	0	2	3	0.0	0.0	0.0
969	Feb19-3L1-mock-rep2_B-C-A_Position005_4_cmle.ics	37	0	2	4	0.0	0.0	0.0
970	Feb19-3L1-mock-rep2_B-C-A_Position005_4_cmle.ics	37	0	2	5	0.0	0.0	0.0
971	Feb19-3L1-mock-rep2_B-C-A_Position005_4_cmle.ics	37	0	3	1	0.0	0.0	0.0
972	Feb19-3L1-mock-rep2_B-C-A_Position005_4_cmle.ics	37	0	3	2	0.0	0.0	0.0
973	Feb19-3L1-mock-rep2_B-C-A_Position005_4_cmle.ics	37	0	3	3	0.0	0.0	0.0
974	Feb19-3L1-mock-rep2_B-C-A_Position005_4_cmle.ics	37	0	3	4	0.0	0.0	0.0
975	Feb19-3L1-mock-rep2_B-C-A_Position005_4_cmle.ics	37	0	3	5	0.2836041332432778	0.4141414141414141	0.2814645308924485
976	Feb19-3L1-mock-rep2_B-C-A_Position005_4_cmle.ics	37	0	4	1	0.0	0.0	0.0
977	Feb19-3L1-mock-rep2_B-C-A_Position005_4_cmle.ics	37	0	4	2	1.4456893621425626	0.8185378590078329	0.5442708333333334
978	Feb19-3L1-mock-rep2_B-C-A_Position005_4_cmle.ics	37	0	4	3	0.0	0.0	0.0
979	Feb19-3L1-mock-rep2_B-C-A_Position005_4_cmle.ics	37	0	4	4	0.0	0.0	0.0
980	Feb19-3L1-mock-rep2_B-C-A_Position005_4_cmle.ics	37	0	4	5	0.0	0.0	0.0
981	Feb19-3L1-mock-rep2_B-C-A_Position005_4_cmle.ics	37	0	5	1	0.0	0.0	0.0
982	Feb19-3L1-mock-rep2_B-C-A_Position005_4_cmle.ics	37	0	5	2	0.0	0.0	0.0
983	Feb19-3L1-mock-rep2_B-C-A_Position005_4_cmle.ics	37	0	5	3	0.9637929080950417	0.7013422818791946	0.7157534246575341
984	Feb19-3L1-mock-rep2_B-C-A_Position005_4_cmle.ics	37	0	5	4	0.0	0.0	0.0
985	Feb19-3L1-mock-rep2_B-C-A_Position005_4_cmle.ics	37	0	5	5	0.0	0.0	0.0
986	Feb19-3L1-mock-rep2_B-C-A_Position005_4_cmle.ics	37	0	6	1	0.0	0.0	0.0
987	Feb19-3L1-mock-rep2_B-C-A_Position005_4_cmle.ics	37	0	6	2	0.0	0.0	0.0
988	Feb19-3L1-mock-rep2_B-C-A_Position005_4_cmle.ics	37	0	6	3	0.0	0.0	0.0
989	Feb19-3L1-mock-rep2_B-C-A_Position005_4_cmle.ics	37	0	6	4	0.0	0.0	0.0
990	Feb19-3L1-mock-rep2_B-C-A_Position005_4_cmle.ics	37	0	6	5	0.0	0.0	0.0
991	Feb19-3L1-mock-rep2_B-C-A_Position005_4_cmle.ics	37	0	7	1	0.0	0.0	0.0
992	Feb19-3L1-mock-rep2_B-C-A_Position005_4_cmle.ics	37	0	7	2	0.0	0.0	0.0
993	Feb19-3L1-mock-rep2_B-C-A_Position005_4_cmle.ics	37	0	7	3	0.0	0.0	0.0
994	Feb19-3L1-mock-rep2_B-C-A_Position005_4_cmle.ics	37	0	7	4	0.0645602904944047	0.10894941634241244	0.09621993127147765
995	Feb19-3L1-mock-rep2_B-C-A_Position005_4_cmle.ics	37	0	7	5	0.0	0.0	0.0
996	Feb19-3L1-mock-rep2_B-C-A_Position005_4_cmle.ics	37	0	8	1	0.0	0.0	0.0
997	Feb19-3L1-mock-rep2_B-C-A_Position005_4_cmle.ics	37	0	8	2	0.0	0.0	0.0
998	Feb19-3L1-mock-rep2_B-C-A_Position005_4_cmle.ics	37	0	8	3	0.0	0.0	0.0
999	Feb19-3L1-mock-rep2_B-C-A_Position005_4_cmle.ics	37	0	8	4	0.0	0.0	0.0
1000	Feb19-3L1-mock-rep2_B-C-A_Position005_4_cmle.ics	37	0	8	5	0.0	0.0	0.0
1001	Feb19-3L1-mock-rep2_B-C-A_Position005_4_cmle.ics	38	0	1	1	0.04150304388926017	0.11464968152866244	0.11392405063291139
1002	Feb19-3L1-mock-rep2_B-C-A_Position005_4_cmle.ics	39	0	1	1	0.0	0.0	0.0
1003	Feb19-3L1-mock-rep2_B-C-A_Position005_4_cmle.ics	39	0	1	2	0.11298050836520823	0.14803625377643503	0.19521912350597606
1004	Feb19-3L1-mock-rep2_B-C-A_Position005_4_cmle.ics	40	0	1	1	0.54876246920244	0.4559386973180076	0.4594594594594595
1005	Feb19-3L1-mock-rep2_B-C-A_Position005_4_cmle.ics	41	0	1	1	1.7315992200463548	0.615069615069615	0.6274018379281537
1006	Feb19-3L1-mock-rep2_B-C-A_Position005_4_cmle.ics	41	0	2	1	0.0	0.0	0.0
1007	Feb19-3L1-mock-rep2_B-C-A_Position005_4_cmle.ics	41	0	3	1	0.0	0.0	0.0
1008	Feb19-3L1-mock-rep2_B-C-A_Position005_4_cmle.ics	41	0	4	1	0.0	0.0	0.0
1009	Feb19-3L1-mock-rep2_B-C-A_Position005_4_cmle.ics	42	0	1	1	0.6848002241727927	0.7156626506024094	0.6827586206896551
1010	Feb19-3L1-mock-rep2_B-C-A_Position005_4_cmle.ics	43	0	1	1	0.3412472497561392	0.4417910447761194	0.42774566473988435
1011	Feb19-3L1-mock-rep2_B-C-A_Position005_4_cmle.ics	44	0	1	1	0.4934250773500931	0.45824411134903636	0.46120689655172403
1012	Feb19-3L1-mock-rep2_B-C-A_Position005_4_cmle.ics	45	0	1	1	0.0	0.0	0.0
1013	Feb19-3L1-mock-rep2_B-C-A_Position005_4_cmle.ics	45	0	1	2	0.21673811808835866	0.40517241379310337	0.6811594202898551
1014	Feb19-3L1-mock-rep2_B-C-A_Position005_4_cmle.ics	46	0	1	1	0.0	0.0	0.0
1015	Feb19-3L1-mock-rep2_B-C-A_Position005_4_cmle.ics	47	0	1	1	1.189753924825458	0.7288135593220337	0.8376623376623374
1016	Feb19-3L1-mock-rep2_B-C-A_Position005_4_cmle.ics	47	0	1	2	0.0	0.0	0.0
1017	Feb19-3L1-mock-rep2_B-C-A_Position005_4_cmle.ics	47	0	2	1	0.0	0.0	0.0
1018	Feb19-3L1-mock-rep2_B-C-A_Position005_4_cmle.ics	47	0	2	2	1.5863385664339442	0.7295864262990455	0.7818181818181819
1019	Feb19-3L1-mock-rep2_B-C-A_Position005_4_cmle.ics	48	0	1	1	0.0	0.0	0.0
1020	Feb19-3L1-mock-rep2_B-C-A_Position005_4_cmle.ics	48	0	1	2	0.0	0.0	0.0
1021	Feb19-3L1-mock-rep2_B-C-A_Position005_4_cmle.ics	48	0	2	1	0.1890694221621852	0.29181494661921703	0.31297709923664113
1022	Feb19-3L1-mock-rep2_B-C-A_Position005_4_cmle.ics	48	0	2	2	0.0	0.0	0.0
1023	Feb19-3L1-mock-rep2_B-C-A_Position005_4_cmle.ics	48	0	3	1	0.0	0.0	0.0
1024	Feb19-3L1-mock-rep2_B-C-A_Position005_4_cmle.ics	48	0	3	2	0.0	0.0	0.0
1025	Feb19-3L1-mock-rep2_B-C-A_Position005_4_cmle.ics	49	0	1	1	0.0	0.0	0.0
1026	Feb19-3L1-mock-rep2_B-C-A_Position005_4_cmle.ics	49	0	2	1	0.0	0.0	0.0
1027	Feb19-3L1-mock-rep2_B-C-A_Position005_4_cmle.ics	49	0	3	1	0.41041898957157275	0.7206477732793521	0.3195691202872531
1028	Feb19-3L1-mock-rep2_B-C-A_Position005_4_cmle.ics	49	0	4	1	0.0	0.0	0.0
1029	Feb19-3L1-mock-rep2_B-C-A_Position005_4_cmle.ics	50	0	1	1	0.26285261129864773	0.37748344370860926	0.2651162790697674
1030	Feb19-3L1-mock-rep2_B-C-A_Position005_4_cmle.ics	50	0	2	1	0.0	0.0	0.0
1031	Feb19-3L1-mock-rep2_B-C-A_Position005_4_cmle.ics	51	0	1	1	0.6064055857153013	0.6921052631578947	0.6902887139107611
1032	Feb19-3L1-mock-rep2_B-C-A_Position005_4_cmle.ics	52	0	1	1	0.0	0.0	0.0
1033	Feb19-3L1-mock-rep2_B-C-A_Position005_4_cmle.ics	52	0	2	1	0.14295492895189613	0.5344827586206895	0.27555555555555555
1034	Feb19-3L1-mock-rep2_B-C-A_Position005_4_cmle.ics	53	0	1	1	2.3748964003298876	0.8174603174603173	0.8034321372854915
1035	Feb19-3L1-mock-rep2_B-C-A_Position005_4_cmle.ics	53	0	1	2	0.0	0.0	0.0
1036	Feb19-3L1-mock-rep2_B-C-A_Position005_4_cmle.ics	53	0	1	3	0.0	0.0	0.0
1037	Feb19-3L1-mock-rep2_B-C-A_Position005_4_cmle.ics	53	0	1	4	0.0	0.0	0.0
1038	Feb19-3L1-mock-rep2_B-C-A_Position005_4_cmle.ics	53	0	1	5	0.0	0.0	0.0
1039	Feb19-3L1-mock-rep2_B-C-A_Position005_4_cmle.ics	53	0	1	6	0.0	0.0	0.0
1040	Feb19-3L1-mock-rep2_B-C-A_Position005_4_cmle.ics	53	0	1	7	0.0	0.0	0.0
1041	Feb19-3L1-mock-rep2_B-C-A_Position005_4_cmle.ics	53	0	1	8	0.0	0.0	0.0
1042	Feb19-3L1-mock-rep2_B-C-A_Position005_4_cmle.ics	53	0	1	9	0.0	0.0	0.0
1043	Feb19-3L1-mock-rep2_B-C-A_Position005_4_cmle.ics	53	0	1	10	0.0	0.0	0.0
1044	Feb19-3L1-mock-rep2_B-C-A_Position005_4_cmle.ics	53	0	1	11	0.0	0.0	0.0
1045	Feb19-3L1-mock-rep2_B-C-A_Position005_4_cmle.ics	53	0	1	12	0.0	0.0	0.0
1046	Feb19-3L1-mock-rep2_B-C-A_Position005_4_cmle.ics	53	0	1	13	0.0	0.0	0.0
1047	Feb19-3L1-mock-rep2_B-C-A_Position005_4_cmle.ics	53	0	1	14	0.0	0.0	0.0
1048	Feb19-3L1-mock-rep2_B-C-A_Position005_4_cmle.ics	53	0	1	15	0.0	0.0	0.0
1049	Feb19-3L1-mock-rep2_B-C-A_Position005_4_cmle.ics	53	0	1	16	0.0	0.0	0.0
1050	Feb19-3L1-mock-rep2_B-C-A_Position005_4_cmle.ics	53	0	1	17	0.0	0.0	0.0
1051	Feb19-3L1-mock-rep2_B-C-A_Position005_4_cmle.ics	53	0	1	18	0.0	0.0	0.0
1052	Feb19-3L1-mock-rep2_B-C-A_Position005_4_cmle.ics	53	0	1	19	0.0	0.0	0.0
1053	Feb19-3L1-mock-rep2_B-C-A_Position005_4_cmle.ics	53	0	1	20	0.0	0.0	0.0
1054	Feb19-3L1-mock-rep2_B-C-A_Position005_4_cmle.ics	53	0	1	21	0.0	0.0	0.0
1055	Feb19-3L1-mock-rep2_B-C-A_Position005_4_cmle.ics	53	0	1	22	0.0	0.0	0.0
1056	Feb19-3L1-mock-rep2_B-C-A_Position005_4_cmle.ics	53	0	1	23	0.0	0.0	0.0
1057	Feb19-3L1-mock-rep2_B-C-A_Position005_4_cmle.ics	53	0	1	24	0.0	0.0	0.0
1058	Feb19-3L1-mock-rep2_B-C-A_Position005_4_cmle.ics	53	0	2	1	0.0	0.0	0.0
1059	Feb19-3L1-mock-rep2_B-C-A_Position005_4_cmle.ics	53	0	2	2	0.0	0.0	0.0
1060	Feb19-3L1-mock-rep2_B-C-A_Position005_4_cmle.ics	53	0	2	3	0.0	0.0	0.0
1061	Feb19-3L1-mock-rep2_B-C-A_Position005_4_cmle.ics	53	0	2	4	0.0	0.0	0.0
1062	Feb19-3L1-mock-rep2_B-C-A_Position005_4_cmle.ics	53	0	2	5	0.0	0.0	0.0
1063	Feb19-3L1-mock-rep2_B-C-A_Position005_4_cmle.ics	53	0	2	6	0.0	0.0	0.0
1064	Feb19-3L1-mock-rep2_B-C-A_Position005_4_cmle.ics	53	0	2	7	0.0	0.0	0.0
1065	Feb19-3L1-mock-rep2_B-C-A_Position005_4_cmle.ics	53	0	2	8	0.0	0.0	0.0
1066	Feb19-3L1-mock-rep2_B-C-A_Position005_4_cmle.ics	53	0	2	9	0.0	0.0	0.0
1067	Feb19-3L1-mock-rep2_B-C-A_Position005_4_cmle.ics	53	0	2	10	0.0	0.0	0.0
1068	Feb19-3L1-mock-rep2_B-C-A_Position005_4_cmle.ics	53	0	2	11	0.0	0.0	0.0
1069	Feb19-3L1-mock-rep2_B-C-A_Position005_4_cmle.ics	53	0	2	12	0.0	0.0	0.0
1070	Feb19-3L1-mock-rep2_B-C-A_Position005_4_cmle.ics	53	0	2	13	0.0	0.0	0.0
1071	Feb19-3L1-mock-rep2_B-C-A_Position005_4_cmle.ics	53	0	2	14	0.0	0.0	0.0
1072	Feb19-3L1-mock-rep2_B-C-A_Position005_4_cmle.ics	53	0	2	15	0.0	0.0	0.0
1073	Feb19-3L1-mock-rep2_B-C-A_Position005_4_cmle.ics	53	0	2	16	0.0	0.0	0.0
1074	Feb19-3L1-mock-rep2_B-C-A_Position005_4_cmle.ics	53	0	2	17	0.0	0.0	0.0
1075	Feb19-3L1-mock-rep2_B-C-A_Position005_4_cmle.ics	53	0	2	18	0.0	0.0	0.0
1076	Feb19-3L1-mock-rep2_B-C-A_Position005_4_cmle.ics	53	0	2	19	0.0	0.0	0.0
1077	Feb19-3L1-mock-rep2_B-C-A_Position005_4_cmle.ics	53	0	2	20	0.0	0.0	0.0
1078	Feb19-3L1-mock-rep2_B-C-A_Position005_4_cmle.ics	53	0	2	21	0.0	0.0	0.0
1079	Feb19-3L1-mock-rep2_B-C-A_Position005_4_cmle.ics	53	0	2	22	0.0	0.0	0.0
1080	Feb19-3L1-mock-rep2_B-C-A_Position005_4_cmle.ics	53	0	2	23	0.0	0.0	0.0
1081	Feb19-3L1-mock-rep2_B-C-A_Position005_4_cmle.ics	53	0	2	24	0.0	0.0	0.0
1082	Feb19-3L1-mock-rep2_B-C-A_Position005_4_cmle.ics	53	0	3	1	0.0	0.0	0.0
1083	Feb19-3L1-mock-rep2_B-C-A_Position005_4_cmle.ics	53	0	3	2	0.0	0.0	0.0
1084	Feb19-3L1-mock-rep2_B-C-A_Position005_4_cmle.ics	53	0	3	3	0.0	0.0	0.0
1085	Feb19-3L1-mock-rep2_B-C-A_Position005_4_cmle.ics	53	0	3	4	0.0	0.0	0.0
1086	Feb19-3L1-mock-rep2_B-C-A_Position005_4_cmle.ics	53	0	3	5	0.0	0.0	0.0
1087	Feb19-3L1-mock-rep2_B-C-A_Position005_4_cmle.ics	53	0	3	6	0.0	0.0	0.0
1088	Feb19-3L1-mock-rep2_B-C-A_Position005_4_cmle.ics	53	0	3	7	0.0	0.0	0.0
1089	Feb19-3L1-mock-rep2_B-C-A_Position005_4_cmle.ics	53	0	3	8	0.0	0.0	0.0
1090	Feb19-3L1-mock-rep2_B-C-A_Position005_4_cmle.ics	53	0	3	9	0.0	0.0	0.0
1091	Feb19-3L1-mock-rep2_B-C-A_Position005_4_cmle.ics	53	0	3	10	0.35277587305871144	0.3355263157894737	0.6538461538461537
1092	Feb19-3L1-mock-rep2_B-C-A_Position005_4_cmle.ics	53	0	3	11	0.0	0.0	0.0
1093	Feb19-3L1-mock-rep2_B-C-A_Position005_4_cmle.ics	53	0	3	12	0.0	0.0	0.0
1094	Feb19-3L1-mock-rep2_B-C-A_Position005_4_cmle.ics	53	0	3	13	0.0	0.0	0.0
1095	Feb19-3L1-mock-rep2_B-C-A_Position005_4_cmle.ics	53	0	3	14	0.0	0.0	0.0
1096	Feb19-3L1-mock-rep2_B-C-A_Position005_4_cmle.ics	53	0	3	15	0.0	0.0	0.0
1097	Feb19-3L1-mock-rep2_B-C-A_Position005_4_cmle.ics	53	0	3	16	0.0	0.0	0.0
1098	Feb19-3L1-mock-rep2_B-C-A_Position005_4_cmle.ics	53	0	3	17	0.0	0.0	0.0
1099	Feb19-3L1-mock-rep2_B-C-A_Position005_4_cmle.ics	53	0	3	18	0.0	0.0	0.0
1100	Feb19-3L1-mock-rep2_B-C-A_Position005_4_cmle.ics	53	0	3	19	0.0	0.0	0.0
1101	Feb19-3L1-mock-rep2_B-C-A_Position005_4_cmle.ics	53	0	3	20	0.0	0.0	0.0
1102	Feb19-3L1-mock-rep2_B-C-A_Position005_4_cmle.ics	53	0	3	21	0.0	0.0	0.0
1103	Feb19-3L1-mock-rep2_B-C-A_Position005_4_cmle.ics	53	0	3	22	0.0	0.0	0.0
1104	Feb19-3L1-mock-rep2_B-C-A_Position005_4_cmle.ics	53	0	3	23	0.0	0.0	0.0
1105	Feb19-3L1-mock-rep2_B-C-A_Position005_4_cmle.ics	53	0	3	24	0.0	0.0	0.0
1106	Feb19-3L1-mock-rep2_B-C-A_Position005_4_cmle.ics	53	0	4	1	0.0	0.0	0.0
1107	Feb19-3L1-mock-rep2_B-C-A_Position005_4_cmle.ics	53	0	4	2	0.0	0.0	0.0
1108	Feb19-3L1-mock-rep2_B-C-A_Position005_4_cmle.ics	53	0	4	3	0.0	0.0	0.0
1109	Feb19-3L1-mock-rep2_B-C-A_Position005_4_cmle.ics	53	0	4	4	0.0	0.0	0.0
1110	Feb19-3L1-mock-rep2_B-C-A_Position005_4_cmle.ics	53	0	4	5	0.2836041332432778	0.3153846153846154	0.25732217573221755
1111	Feb19-3L1-mock-rep2_B-C-A_Position005_4_cmle.ics	53	0	4	6	0.0	0.0	0.0
1112	Feb19-3L1-mock-rep2_B-C-A_Position005_4_cmle.ics	53	0	4	7	0.0	0.0	0.0
1113	Feb19-3L1-mock-rep2_B-C-A_Position005_4_cmle.ics	53	0	4	8	0.0	0.0	0.0
1114	Feb19-3L1-mock-rep2_B-C-A_Position005_4_cmle.ics	53	0	4	9	0.0	0.0	0.0
1115	Feb19-3L1-mock-rep2_B-C-A_Position005_4_cmle.ics	53	0	4	10	0.0	0.0	0.0
1116	Feb19-3L1-mock-rep2_B-C-A_Position005_4_cmle.ics	53	0	4	11	0.0	0.0	0.0
1117	Feb19-3L1-mock-rep2_B-C-A_Position005_4_cmle.ics	53	0	4	12	0.0	0.0	0.0
1118	Feb19-3L1-mock-rep2_B-C-A_Position005_4_cmle.ics	53	0	4	13	0.0	0.0	0.0
1119	Feb19-3L1-mock-rep2_B-C-A_Position005_4_cmle.ics	53	0	4	14	0.0	0.0	0.0
1120	Feb19-3L1-mock-rep2_B-C-A_Position005_4_cmle.ics	53	0	4	15	0.0	0.0	0.0
1121	Feb19-3L1-mock-rep2_B-C-A_Position005_4_cmle.ics	53	0	4	16	0.0	0.0	0.0
1122	Feb19-3L1-mock-rep2_B-C-A_Position005_4_cmle.ics	53	0	4	17	0.0	0.0	0.0
1123	Feb19-3L1-mock-rep2_B-C-A_Position005_4_cmle.ics	53	0	4	18	0.0	0.0	0.0
1124	Feb19-3L1-mock-rep2_B-C-A_Position005_4_cmle.ics	53	0	4	19	0.0	0.0	0.0
1125	Feb19-3L1-mock-rep2_B-C-A_Position005_4_cmle.ics	53	0	4	20	0.0	0.0	0.0
1126	Feb19-3L1-mock-rep2_B-C-A_Position005_4_cmle.ics	53	0	4	21	0.0	0.0	0.0
1127	Feb19-3L1-mock-rep2_B-C-A_Position005_4_cmle.ics	53	0	4	22	0.0	0.0	0.0
1128	Feb19-3L1-mock-rep2_B-C-A_Position005_4_cmle.ics	53	0	4	23	0.0	0.0	0.0
1129	Feb19-3L1-mock-rep2_B-C-A_Position005_4_cmle.ics	53	0	4	24	0.0	0.0	0.0
1130	Feb19-3L1-mock-rep2_B-C-A_Position005_4_cmle.ics	53	0	5	1	0.0	0.0	0.0
1131	Feb19-3L1-mock-rep2_B-C-A_Position005_4_cmle.ics	53	0	5	2	0.0	0.0	0.0
1132	Feb19-3L1-mock-rep2_B-C-A_Position005_4_cmle.ics	53	0	5	3	0.0	0.0	0.0
1133	Feb19-3L1-mock-rep2_B-C-A_Position005_4_cmle.ics	53	0	5	4	0.0	0.0	0.0
1134	Feb19-3L1-mock-rep2_B-C-A_Position005_4_cmle.ics	53	0	5	5	0.0	0.0	0.0
1135	Feb19-3L1-mock-rep2_B-C-A_Position005_4_cmle.ics	53	0	5	6	0.0	0.0	0.0
1136	Feb19-3L1-mock-rep2_B-C-A_Position005_4_cmle.ics	53	0	5	7	0.0	0.0	0.0
1137	Feb19-3L1-mock-rep2_B-C-A_Position005_4_cmle.ics	53	0	5	8	0.0	0.0	0.0
1138	Feb19-3L1-mock-rep2_B-C-A_Position005_4_cmle.ics	53	0	5	9	0.0	0.0	0.0
1139	Feb19-3L1-mock-rep2_B-C-A_Position005_4_cmle.ics	53	0	5	10	0.0	0.0	0.0
1140	Feb19-3L1-mock-rep2_B-C-A_Position005_4_cmle.ics	53	0	5	11	0.0	0.0	0.0
1141	Feb19-3L1-mock-rep2_B-C-A_Position005_4_cmle.ics	53	0	5	12	0.0	0.0	0.0
1142	Feb19-3L1-mock-rep2_B-C-A_Position005_4_cmle.ics	53	0	5	13	0.0	0.0	0.0
1143	Feb19-3L1-mock-rep2_B-C-A_Position005_4_cmle.ics	53	0	5	14	0.0	0.0	0.0
1144	Feb19-3L1-mock-rep2_B-C-A_Position005_4_cmle.ics	53	0	5	15	0.0	0.0	0.0
1145	Feb19-3L1-mock-rep2_B-C-A_Position005_4_cmle.ics	53	0	5	16	0.0	0.0	0.0
1146	Feb19-3L1-mock-rep2_B-C-A_Position005_4_cmle.ics	53	0	5	17	0.0	0.0	0.0
1147	Feb19-3L1-mock-rep2_B-C-A_Position005_4_cmle.ics	53	0	5	18	0.0	0.0	0.0
1148	Feb19-3L1-mock-rep2_B-C-A_Position005_4_cmle.ics	53	0	5	19	0.0	0.0	0.0
1149	Feb19-3L1-mock-rep2_B-C-A_Position005_4_cmle.ics	53	0	5	20	0.0	0.0	0.0
1150	Feb19-3L1-mock-rep2_B-C-A_Position005_4_cmle.ics	53	0	5	21	0.0	0.0	0.0
1151	Feb19-3L1-mock-rep2_B-C-A_Position005_4_cmle.ics	53	0	5	22	0.0	0.0	0.0
1152	Feb19-3L1-mock-rep2_B-C-A_Position005_4_cmle.ics	53	0	5	23	0.0	0.0	0.0
1153	Feb19-3L1-mock-rep2_B-C-A_Position005_4_cmle.ics	53	0	5	24	0.0	0.0	0.0
1154	Feb19-3L1-mock-rep2_B-C-A_Position005_4_cmle.ics	53	0	6	1	0.0	0.0	0.0
1155	Feb19-3L1-mock-rep2_B-C-A_Position005_4_cmle.ics	53	0	6	2	0.0	0.0	0.0
1156	Feb19-3L1-mock-rep2_B-C-A_Position005_4_cmle.ics	53	0	6	3	0.0	0.0	0.0
1157	Feb19-3L1-mock-rep2_B-C-A_Position005_4_cmle.ics	53	0	6	4	0.0	0.0	0.0
1158	Feb19-3L1-mock-rep2_B-C-A_Position005_4_cmle.ics	53	0	6	5	0.0	0.0	0.0
1159	Feb19-3L1-mock-rep2_B-C-A_Position005_4_cmle.ics	53	0	6	6	0.0	0.0	0.0
1160	Feb19-3L1-mock-rep2_B-C-A_Position005_4_cmle.ics	53	0	6	7	0.0	0.0	0.0
1161	Feb19-3L1-mock-rep2_B-C-A_Position005_4_cmle.ics	53	0	6	8	0.0	0.0	0.0
1162	Feb19-3L1-mock-rep2_B-C-A_Position005_4_cmle.ics	53	0	6	9	1.3096516071722097	0.6410835214446953	0.8606060606060606
1163	Feb19-3L1-mock-rep2_B-C-A_Position005_4_cmle.ics	53	0	6	10	0.0	0.0	0.0
1164	Feb19-3L1-mock-rep2_B-C-A_Position005_4_cmle.ics	53	0	6	11	0.0	0.0	0.0
1165	Feb19-3L1-mock-rep2_B-C-A_Position005_4_cmle.ics	53	0	6	12	0.0	0.0	0.0
1166	Feb19-3L1-mock-rep2_B-C-A_Position005_4_cmle.ics	53	0	6	13	0.0	0.0	0.0
1167	Feb19-3L1-mock-rep2_B-C-A_Position005_4_cmle.ics	53	0	6	14	0.0	0.0	0.0
1168	Feb19-3L1-mock-rep2_B-C-A_Position005_4_cmle.ics	53	0	6	15	0.0	0.0	0.0
1169	Feb19-3L1-mock-rep2_B-C-A_Position005_4_cmle.ics	53	0	6	16	0.0	0.0	0.0
1170	Feb19-3L1-mock-rep2_B-C-A_Position005_4_cmle.ics	53	0	6	17	0.0	0.0	0.0
1171	Feb19-3L1-mock-rep2_B-C-A_Position005_4_cmle.ics	53	0	6	18	0.0	0.0	0.0
1172	Feb19-3L1-mock-rep2_B-C-A_Position005_4_cmle.ics	53	0	6	19	0.0	0.0	0.0
1173	Feb19-3L1-mock-rep2_B-C-A_Position005_4_cmle.ics	53	0	6	20	0.0	0.0	0.0
1174	Feb19-3L1-mock-rep2_B-C-A_Position005_4_cmle.ics	53	0	6	21	0.0	0.0	0.0
1175	Feb19-3L1-mock-rep2_B-C-A_Position005_4_cmle.ics	53	0	6	22	0.0	0.0	0.0
1176	Feb19-3L1-mock-rep2_B-C-A_Position005_4_cmle.ics	53	0	6	23	0.0	0.0	0.0
1177	Feb19-3L1-mock-rep2_B-C-A_Position005_4_cmle.ics	53	0	6	24	0.0	0.0	0.0
1178	Feb19-3L1-mock-rep2_B-C-A_Position005_4_cmle.ics	53	0	7	1	0.0	0.0	0.0
1179	Feb19-3L1-mock-rep2_B-C-A_Position005_4_cmle.ics	53	0	7	2	0.0	0.0	0.0
1180	Feb19-3L1-mock-rep2_B-C-A_Position005_4_cmle.ics	53	0	7	3	0.0	0.0	0.0
1181	Feb19-3L1-mock-rep2_B-C-A_Position005_4_cmle.ics	53	0	7	4	0.0	0.0	0.0
1182	Feb19-3L1-mock-rep2_B-C-A_Position005_4_cmle.ics	53	0	7	5	0.0	0.0	0.0
1183	Feb19-3L1-mock-rep2_B-C-A_Position005_4_cmle.ics	53	0	7	6	0.0	0.0	0.0
1184	Feb19-3L1-mock-rep2_B-C-A_Position005_4_cmle.ics	53	0	7	7	0.0	0.0	0.0
1185	Feb19-3L1-mock-rep2_B-C-A_Position005_4_cmle.ics	53	0	7	8	0.0	0.0	0.0
1186	Feb19-3L1-mock-rep2_B-C-A_Position005_4_cmle.ics	53	0	7	9	0.0	0.0	0.0
1187	Feb19-3L1-mock-rep2_B-C-A_Position005_4_cmle.ics	53	0	7	10	0.0	0.0	0.0
1188	Feb19-3L1-mock-rep2_B-C-A_Position005_4_cmle.ics	53	0	7	11	0.0	0.0	0.0
1189	Feb19-3L1-mock-rep2_B-C-A_Position005_4_cmle.ics	53	0	7	12	0.0	0.0	0.0
1190	Feb19-3L1-mock-rep2_B-C-A_Position005_4_cmle.ics	53	0	7	13	0.0	0.0	0.0
1191	Feb19-3L1-mock-rep2_B-C-A_Position005_4_cmle.ics	53	0	7	14	0.0	0.0	0.0
1192	Feb19-3L1-mock-rep2_B-C-A_Position005_4_cmle.ics	53	0	7	15	0.0	0.0	0.0
1193	Feb19-3L1-mock-rep2_B-C-A_Position005_4_cmle.ics	53	0	7	16	0.0	0.0	0.0
1194	Feb19-3L1-mock-rep2_B-C-A_Position005_4_cmle.ics	53	0	7	17	0.0	0.0	0.0
1195	Feb19-3L1-mock-rep2_B-C-A_Position005_4_cmle.ics	53	0	7	18	0.0	0.0	0.0
1196	Feb19-3L1-mock-rep2_B-C-A_Position005_4_cmle.ics	53	0	7	19	0.0	0.0	0.0
1197	Feb19-3L1-mock-rep2_B-C-A_Position005_4_cmle.ics	53	0	7	20	0.0	0.0	0.0
1198	Feb19-3L1-mock-rep2_B-C-A_Position005_4_cmle.ics	53	0	7	21	0.0	0.0	0.0
1199	Feb19-3L1-mock-rep2_B-C-A_Position005_4_cmle.ics	53	0	7	22	0.0	0.0	0.0
1200	Feb19-3L1-mock-rep2_B-C-A_Position005_4_cmle.ics	53	0	7	23	0.0	0.0	0.0
1201	Feb19-3L1-mock-rep2_B-C-A_Position005_4_cmle.ics	53	0	7	24	0.0	0.0	0.0
1202	Feb19-3L1-mock-rep2_B-C-A_Position005_4_cmle.ics	53	0	8	1	0.0	0.0	0.0
1203	Feb19-3L1-mock-rep2_B-C-A_Position005_4_cmle.ics	53	0	8	2	0.0	0.0	0.0
1204	Feb19-3L1-mock-rep2_B-C-A_Position005_4_cmle.ics	53	0	8	3	0.0	0.0	0.0
1205	Feb19-3L1-mock-rep2_B-C-A_Position005_4_cmle.ics	53	0	8	4	0.0	0.0	0.0
1206	Feb19-3L1-mock-rep2_B-C-A_Position005_4_cmle.ics	53	0	8	5	0.0	0.0	0.0
1207	Feb19-3L1-mock-rep2_B-C-A_Position005_4_cmle.ics	53	0	8	6	0.0	0.0	0.0
1208	Feb19-3L1-mock-rep2_B-C-A_Position005_4_cmle.ics	53	0	8	7	0.0	0.0	0.0
1209	Feb19-3L1-mock-rep2_B-C-A_Position005_4_cmle.ics	53	0	8	8	0.0	0.0	0.0
1210	Feb19-3L1-mock-rep2_B-C-A_Position005_4_cmle.ics	53	0	8	9	0.0	0.0	0.0
1211	Feb19-3L1-mock-rep2_B-C-A_Position005_4_cmle.ics	53	0	8	10	0.0	0.0	0.0
1212	Feb19-3L1-mock-rep2_B-C-A_Position005_4_cmle.ics	53	0	8	11	0.0	0.0	0.0
1213	Feb19-3L1-mock-rep2_B-C-A_Position005_4_cmle.ics	53	0	8	12	0.0	0.0	0.0
1214	Feb19-3L1-mock-rep2_B-C-A_Position005_4_cmle.ics	53	0	8	13	0.0	0.0	0.0
1215	Feb19-3L1-mock-rep2_B-C-A_Position005_4_cmle.ics	53	0	8	14	0.0	0.0	0.0
1216	Feb19-3L1-mock-rep2_B-C-A_Position005_4_cmle.ics	53	0	8	15	0.0	0.0	0.0
1217	Feb19-3L1-mock-rep2_B-C-A_Position005_4_cmle.ics	53	0	8	16	0.0	0.0	0.0
1218	Feb19-3L1-mock-rep2_B-C-A_Position005_4_cmle.ics	53	0	8	17	0.0	0.0	0.0
1219	Feb19-3L1-mock-rep2_B-C-A_Position005_4_cmle.ics	53	0	8	18	0.0	0.0	0.0
1220	Feb19-3L1-mock-rep2_B-C-A_Position005_4_cmle.ics	53	0	8	19	0.0	0.0	0.0
1221	Feb19-3L1-mock-rep2_B-C-A_Position005_4_cmle.ics	53	0	8	20	0.0	0.0	0.0
1222	Feb19-3L1-mock-rep2_B-C-A_Position005_4_cmle.ics	53	0	8	21	0.0	0.0	0.0
1223	Feb19-3L1-mock-rep2_B-C-A_Position005_4_cmle.ics	53	0	8	22	0.0	0.0	0.0
1224	Feb19-3L1-mock-rep2_B-C-A_Position005_4_cmle.ics	53	0	8	23	0.0	0.0	0.0
1225	Feb19-3L1-mock-rep2_B-C-A_Position005_4_cmle.ics	53	0	8	24	0.0	0.0	0.0
1226	Feb19-3L1-mock-rep2_B-C-A_Position005_4_cmle.ics	53	0	9	1	0.0	0.0	0.0
1227	Feb19-3L1-mock-rep2_B-C-A_Position005_4_cmle.ics	53	0	9	2	0.0	0.0	0.0
1228	Feb19-3L1-mock-rep2_B-C-A_Position005_4_cmle.ics	53	0	9	3	0.0	0.0	0.0
1229	Feb19-3L1-mock-rep2_B-C-A_Position005_4_cmle.ics	53	0	9	4	0.0	0.0	0.0
1230	Feb19-3L1-mock-rep2_B-C-A_Position005_4_cmle.ics	53	0	9	5	0.0	0.0	0.0
1231	Feb19-3L1-mock-rep2_B-C-A_Position005_4_cmle.ics	53	0	9	6	0.0	0.0	0.0
1232	Feb19-3L1-mock-rep2_B-C-A_Position005_4_cmle.ics	53	0	9	7	0.0	0.0	0.0
1233	Feb19-3L1-mock-rep2_B-C-A_Position005_4_cmle.ics	53	0	9	8	0.0	0.0	0.0
1234	Feb19-3L1-mock-rep2_B-C-A_Position005_4_cmle.ics	53	0	9	9	0.0	0.0	0.0
1235	Feb19-3L1-mock-rep2_B-C-A_Position005_4_cmle.ics	53	0	9	10	0.0	0.0	0.0
1236	Feb19-3L1-mock-rep2_B-C-A_Position005_4_cmle.ics	53	0	9	11	0.0	0.0	0.0
1237	Feb19-3L1-mock-rep2_B-C-A_Position005_4_cmle.ics	53	0	9	12	0.0	0.0	0.0
1238	Feb19-3L1-mock-rep2_B-C-A_Position005_4_cmle.ics	53	0	9	13	0.0	0.0	0.0
1239	Feb19-3L1-mock-rep2_B-C-A_Position005_4_cmle.ics	53	0	9	14	0.0	0.0	0.0
1240	Feb19-3L1-mock-rep2_B-C-A_Position005_4_cmle.ics	53	0	9	15	0.0	0.0	0.0
1241	Feb19-3L1-mock-rep2_B-C-A_Position005_4_cmle.ics	53	0	9	16	0.0	0.0	0.0
1242	Feb19-3L1-mock-rep2_B-C-A_Position005_4_cmle.ics	53	0	9	17	0.0	0.0	0.0
1243	Feb19-3L1-mock-rep2_B-C-A_Position005_4_cmle.ics	53	0	9	18	0.0	0.0	0.0
1244	Feb19-3L1-mock-rep2_B-C-A_Position005_4_cmle.ics	53	0	9	19	0.0	0.0	0.0
1245	Feb19-3L1-mock-rep2_B-C-A_Position005_4_cmle.ics	53	0	9	20	0.0	0.0	0.0
1246	Feb19-3L1-mock-rep2_B-C-A_Position005_4_cmle.ics	53	0	9	21	0.0	0.0	0.0
1247	Feb19-3L1-mock-rep2_B-C-A_Position005_4_cmle.ics	53	0	9	22	0.0	0.0	0.0
1248	Feb19-3L1-mock-rep2_B-C-A_Position005_4_cmle.ics	53	0	9	23	0.0	0.0	0.0
1249	Feb19-3L1-mock-rep2_B-C-A_Position005_4_cmle.ics	53	0	9	24	0.0	0.0	0.0
1250	Feb19-3L1-mock-rep2_B-C-A_Position005_4_cmle.ics	53	0	10	1	0.0	0.0	0.0
1251	Feb19-3L1-mock-rep2_B-C-A_Position005_4_cmle.ics	53	0	10	2	0.0	0.0	0.0
1252	Feb19-3L1-mock-rep2_B-C-A_Position005_4_cmle.ics	53	0	10	3	0.0	0.0	0.0
1253	Feb19-3L1-mock-rep2_B-C-A_Position005_4_cmle.ics	53	0	10	4	0.0	0.0	0.0
1254	Feb19-3L1-mock-rep2_B-C-A_Position005_4_cmle.ics	53	0	10	5	0.0	0.0	0.0
1255	Feb19-3L1-mock-rep2_B-C-A_Position005_4_cmle.ics	53	0	10	6	0.0	0.0	0.0
1256	Feb19-3L1-mock-rep2_B-C-A_Position005_4_cmle.ics	53	0	10	7	0.0	0.0	0.0
1257	Feb19-3L1-mock-rep2_B-C-A_Position005_4_cmle.ics	53	0	10	8	0.0	0.0	0.0
1258	Feb19-3L1-mock-rep2_B-C-A_Position005_4_cmle.ics	53	0	10	9	0.0	0.0	0.0
1259	Feb19-3L1-mock-rep2_B-C-A_Position005_4_cmle.ics	53	0	10	10	0.0	0.0	0.0
1260	Feb19-3L1-mock-rep2_B-C-A_Position005_4_cmle.ics	53	0	10	11	0.0	0.0	0.0
1261	Feb19-3L1-mock-rep2_B-C-A_Position005_4_cmle.ics	53	0	10	12	0.0	0.0	0.0
1262	Feb19-3L1-mock-rep2_B-C-A_Position005_4_cmle.ics	53	0	10	13	0.0	0.0	0.0
1263	Feb19-3L1-mock-rep2_B-C-A_Position005_4_cmle.ics	53	0	10	14	0.0	0.0	0.0
1264	Feb19-3L1-mock-rep2_B-C-A_Position005_4_cmle.ics	53	0	10	15	0.0	0.0	0.0
1265	Feb19-3L1-mock-rep2_B-C-A_Position005_4_cmle.ics	53	0	10	16	0.0	0.0	0.0
1266	Feb19-3L1-mock-rep2_B-C-A_Position005_4_cmle.ics	53	0	10	17	0.0	0.0	0.0
1267	Feb19-3L1-mock-rep2_B-C-A_Position005_4_cmle.ics	53	0	10	18	0.0	0.0	0.0
1268	Feb19-3L1-mock-rep2_B-C-A_Position005_4_cmle.ics	53	0	10	19	0.0	0.0	0.0
1269	Feb19-3L1-mock-rep2_B-C-A_Position005_4_cmle.ics	53	0	10	20	0.0	0.0	0.0
1270	Feb19-3L1-mock-rep2_B-C-A_Position005_4_cmle.ics	53	0	10	21	0.0	0.0	0.0
1271	Feb19-3L1-mock-rep2_B-C-A_Position005_4_cmle.ics	53	0	10	22	1.2981229838696375	0.7874125874125875	0.8415545590433483
1272	Feb19-3L1-mock-rep2_B-C-A_Position005_4_cmle.ics	53	0	10	23	0.0	0.0	0.0
1273	Feb19-3L1-mock-rep2_B-C-A_Position005_4_cmle.ics	53	0	10	24	0.0	0.0	0.0
1274	Feb19-3L1-mock-rep2_B-C-A_Position005_4_cmle.ics	53	0	11	1	0.0	0.0	0.0
1275	Feb19-3L1-mock-rep2_B-C-A_Position005_4_cmle.ics	53	0	11	2	0.0	0.0	0.0
1276	Feb19-3L1-mock-rep2_B-C-A_Position005_4_cmle.ics	53	0	11	3	0.0	0.0	0.0
1277	Feb19-3L1-mock-rep2_B-C-A_Position005_4_cmle.ics	53	0	11	4	0.0	0.0	0.0
1278	Feb19-3L1-mock-rep2_B-C-A_Position005_4_cmle.ics	53	0	11	5	0.0	0.0	0.0
1279	Feb19-3L1-mock-rep2_B-C-A_Position005_4_cmle.ics	53	0	11	6	0.0	0.0	0.0
1280	Feb19-3L1-mock-rep2_B-C-A_Position005_4_cmle.ics	53	0	11	7	0.0	0.0	0.0
1281	Feb19-3L1-mock-rep2_B-C-A_Position005_4_cmle.ics	53	0	11	8	0.0	0.0	0.0
1282	Feb19-3L1-mock-rep2_B-C-A_Position005_4_cmle.ics	53	0	11	9	0.0	0.0	0.0
1283	Feb19-3L1-mock-rep2_B-C-A_Position005_4_cmle.ics	53	0	11	10	0.0	0.0	0.0
1284	Feb19-3L1-mock-rep2_B-C-A_Position005_4_cmle.ics	53	0	11	11	0.0	0.0	0.0
1285	Feb19-3L1-mock-rep2_B-C-A_Position005_4_cmle.ics	53	0	11	12	0.0	0.0	0.0
1286	Feb19-3L1-mock-rep2_B-C-A_Position005_4_cmle.ics	53	0	11	13	0.0	0.0	0.0
1287	Feb19-3L1-mock-rep2_B-C-A_Position005_4_cmle.ics	53	0	11	14	0.0	0.0	0.0
1288	Feb19-3L1-mock-rep2_B-C-A_Position005_4_cmle.ics	53	0	11	15	0.0	0.0	0.0
1289	Feb19-3L1-mock-rep2_B-C-A_Position005_4_cmle.ics	53	0	11	16	0.0	0.0	0.0
1290	Feb19-3L1-mock-rep2_B-C-A_Position005_4_cmle.ics	53	0	11	17	0.0	0.0	0.0
1291	Feb19-3L1-mock-rep2_B-C-A_Position005_4_cmle.ics	53	0	11	18	0.0	0.0	0.0
1292	Feb19-3L1-mock-rep2_B-C-A_Position005_4_cmle.ics	53	0	11	19	0.0	0.0	0.0
1293	Feb19-3L1-mock-rep2_B-C-A_Position005_4_cmle.ics	53	0	11	20	0.0	0.0	0.0
1294	Feb19-3L1-mock-rep2_B-C-A_Position005_4_cmle.ics	53	0	11	21	0.0	0.0	0.0
1295	Feb19-3L1-mock-rep2_B-C-A_Position005_4_cmle.ics	53	0	11	22	0.0	0.0	0.0
1296	Feb19-3L1-mock-rep2_B-C-A_Position005_4_cmle.ics	53	0	11	23	0.0	0.0	0.0
1297	Feb19-3L1-mock-rep2_B-C-A_Position005_4_cmle.ics	53	0	11	24	0.0	0.0	0.0
1298	Feb19-3L1-mock-rep2_B-C-A_Position005_4_cmle.ics	53	0	12	1	0.0	0.0	0.0
1299	Feb19-3L1-mock-rep2_B-C-A_Position005_4_cmle.ics	53	0	12	2	0.0	0.0	0.0
1300	Feb19-3L1-mock-rep2_B-C-A_Position005_4_cmle.ics	53	0	12	3	0.0	0.0	0.0
1301	Feb19-3L1-mock-rep2_B-C-A_Position005_4_cmle.ics	53	0	12	4	0.0	0.0	0.0
1302	Feb19-3L1-mock-rep2_B-C-A_Position005_4_cmle.ics	53	0	12	5	0.0	0.0	0.0
1303	Feb19-3L1-mock-rep2_B-C-A_Position005_4_cmle.ics	53	0	12	6	0.5718197158075845	0.8294314381270902	0.7005649717514123
1304	Feb19-3L1-mock-rep2_B-C-A_Position005_4_cmle.ics	53	0	12	7	0.0	0.0	0.0
1305	Feb19-3L1-mock-rep2_B-C-A_Position005_4_cmle.ics	53	0	12	8	0.0	0.0	0.0
1306	Feb19-3L1-mock-rep2_B-C-A_Position005_4_cmle.ics	53	0	12	9	0.0	0.0	0.0
1307	Feb19-3L1-mock-rep2_B-C-A_Position005_4_cmle.ics	53	0	12	10	0.0	0.0	0.0
1308	Feb19-3L1-mock-rep2_B-C-A_Position005_4_cmle.ics	53	0	12	11	0.0	0.0	0.0
1309	Feb19-3L1-mock-rep2_B-C-A_Position005_4_cmle.ics	53	0	12	12	0.0	0.0	0.0
1310	Feb19-3L1-mock-rep2_B-C-A_Position005_4_cmle.ics	53	0	12	13	0.0	0.0	0.0
1311	Feb19-3L1-mock-rep2_B-C-A_Position005_4_cmle.ics	53	0	12	14	0.0	0.0	0.0
1312	Feb19-3L1-mock-rep2_B-C-A_Position005_4_cmle.ics	53	0	12	15	0.0	0.0	0.0
1313	Feb19-3L1-mock-rep2_B-C-A_Position005_4_cmle.ics	53	0	12	16	0.0	0.0	0.0
1314	Feb19-3L1-mock-rep2_B-C-A_Position005_4_cmle.ics	53	0	12	17	0.0	0.0	0.0
1315	Feb19-3L1-mock-rep2_B-C-A_Position005_4_cmle.ics	53	0	12	18	0.0	0.0	0.0
1316	Feb19-3L1-mock-rep2_B-C-A_Position005_4_cmle.ics	53	0	12	19	0.0	0.0	0.0
1317	Feb19-3L1-mock-rep2_B-C-A_Position005_4_cmle.ics	53	0	12	20	0.0	0.0	0.0
1318	Feb19-3L1-mock-rep2_B-C-A_Position005_4_cmle.ics	53	0	12	21	0.0	0.0	0.0
1319	Feb19-3L1-mock-rep2_B-C-A_Position005_4_cmle.ics	53	0	12	22	0.0	0.0	0.0
1320	Feb19-3L1-mock-rep2_B-C-A_Position005_4_cmle.ics	53	0	12	23	0.0	0.0	0.0
1321	Feb19-3L1-mock-rep2_B-C-A_Position005_4_cmle.ics	53	0	12	24	0.0	0.0	0.0
1322	Feb19-3L1-mock-rep2_B-C-A_Position005_4_cmle.ics	53	0	13	1	0.0	0.0	0.0
1323	Feb19-3L1-mock-rep2_B-C-A_Position005_4_cmle.ics	53	0	13	2	0.0	0.0	0.0
1324	Feb19-3L1-mock-rep2_B-C-A_Position005_4_cmle.ics	53	0	13	3	0.0	0.0	0.0
1325	Feb19-3L1-mock-rep2_B-C-A_Position005_4_cmle.ics	53	0	13	4	0.0	0.0	0.0
1326	Feb19-3L1-mock-rep2_B-C-A_Position005_4_cmle.ics	53	0	13	5	0.0	0.0	0.0
1327	Feb19-3L1-mock-rep2_B-C-A_Position005_4_cmle.ics	53	0	13	6	0.0	0.0	0.0
1328	Feb19-3L1-mock-rep2_B-C-A_Position005_4_cmle.ics	53	0	13	7	0.0	0.0	0.0
1329	Feb19-3L1-mock-rep2_B-C-A_Position005_4_cmle.ics	53	0	13	8	1.600172914397031	0.6615824594852239	0.6431881371640407
1330	Feb19-3L1-mock-rep2_B-C-A_Position005_4_cmle.ics	53	0	13	9	0.0	0.0	0.0
1331	Feb19-3L1-mock-rep2_B-C-A_Position005_4_cmle.ics	53	0	13	10	0.0	0.0	0.0
1332	Feb19-3L1-mock-rep2_B-C-A_Position005_4_cmle.ics	53	0	13	11	0.0	0.0	0.0
1333	Feb19-3L1-mock-rep2_B-C-A_Position005_4_cmle.ics	53	0	13	12	0.0	0.0	0.0
1334	Feb19-3L1-mock-rep2_B-C-A_Position005_4_cmle.ics	53	0	13	13	0.0	0.0	0.0
1335	Feb19-3L1-mock-rep2_B-C-A_Position005_4_cmle.ics	53	0	13	14	0.0	0.0	0.0
1336	Feb19-3L1-mock-rep2_B-C-A_Position005_4_cmle.ics	53	0	13	15	0.0	0.0	0.0
1337	Feb19-3L1-mock-rep2_B-C-A_Position005_4_cmle.ics	53	0	13	16	0.0	0.0	0.0
1338	Feb19-3L1-mock-rep2_B-C-A_Position005_4_cmle.ics	53	0	13	17	0.0	0.0	0.0
1339	Feb19-3L1-mock-rep2_B-C-A_Position005_4_cmle.ics	53	0	13	18	0.0	0.0	0.0
1340	Feb19-3L1-mock-rep2_B-C-A_Position005_4_cmle.ics	53	0	13	19	0.0	0.0	0.0
1341	Feb19-3L1-mock-rep2_B-C-A_Position005_4_cmle.ics	53	0	13	20	0.0	0.0	0.0
1342	Feb19-3L1-mock-rep2_B-C-A_Position005_4_cmle.ics	53	0	13	21	0.0	0.0	0.0
1343	Feb19-3L1-mock-rep2_B-C-A_Position005_4_cmle.ics	53	0	13	22	0.0	0.0	0.0
1344	Feb19-3L1-mock-rep2_B-C-A_Position005_4_cmle.ics	53	0	13	23	0.0	0.0	0.0
1345	Feb19-3L1-mock-rep2_B-C-A_Position005_4_cmle.ics	53	0	13	24	0.0	0.0	0.0
1346	Feb19-3L1-mock-rep2_B-C-A_Position005_4_cmle.ics	53	0	14	1	0.0	0.0	0.0
1347	Feb19-3L1-mock-rep2_B-C-A_Position005_4_cmle.ics	53	0	14	2	0.0	0.0	0.0
1348	Feb19-3L1-mock-rep2_B-C-A_Position005_4_cmle.ics	53	0	14	3	0.0	0.0	0.0
1349	Feb19-3L1-mock-rep2_B-C-A_Position005_4_cmle.ics	53	0	14	4	0.0	0.0	0.0
1350	Feb19-3L1-mock-rep2_B-C-A_Position005_4_cmle.ics	53	0	14	5	0.0	0.0	0.0
1351	Feb19-3L1-mock-rep2_B-C-A_Position005_4_cmle.ics	53	0	14	6	0.0	0.0	0.0
1352	Feb19-3L1-mock-rep2_B-C-A_Position005_4_cmle.ics	53	0	14	7	0.0	0.0	0.0
1353	Feb19-3L1-mock-rep2_B-C-A_Position005_4_cmle.ics	53	0	14	8	0.0	0.0	0.0
1354	Feb19-3L1-mock-rep2_B-C-A_Position005_4_cmle.ics	53	0	14	9	0.0	0.0	0.0
1355	Feb19-3L1-mock-rep2_B-C-A_Position005_4_cmle.ics	53	0	14	10	0.0	0.0	0.0
1356	Feb19-3L1-mock-rep2_B-C-A_Position005_4_cmle.ics	53	0	14	11	0.0	0.0	0.0
1357	Feb19-3L1-mock-rep2_B-C-A_Position005_4_cmle.ics	53	0	14	12	0.0	0.0	0.0
1358	Feb19-3L1-mock-rep2_B-C-A_Position005_4_cmle.ics	53	0	14	13	0.0	0.0	0.0
1359	Feb19-3L1-mock-rep2_B-C-A_Position005_4_cmle.ics	53	0	14	14	0.0	0.0	0.0
1360	Feb19-3L1-mock-rep2_B-C-A_Position005_4_cmle.ics	53	0	14	15	0.0	0.0	0.0
1361	Feb19-3L1-mock-rep2_B-C-A_Position005_4_cmle.ics	53	0	14	16	0.0	0.0	0.0
1362	Feb19-3L1-mock-rep2_B-C-A_Position005_4_cmle.ics	53	0	14	17	0.0	0.0	0.0
1363	Feb19-3L1-mock-rep2_B-C-A_Position005_4_cmle.ics	53	0	14	18	0.0	0.0	0.0
1364	Feb19-3L1-mock-rep2_B-C-A_Position005_4_cmle.ics	53	0	14	19	0.0	0.0	0.0
1365	Feb19-3L1-mock-rep2_B-C-A_Position005_4_cmle.ics	53	0	14	20	0.0	0.0	0.0
1366	Feb19-3L1-mock-rep2_B-C-A_Position005_4_cmle.ics	53	0	14	21	0.0	0.0	0.0
1367	Feb19-3L1-mock-rep2_B-C-A_Position005_4_cmle.ics	53	0	14	22	0.0	0.0	0.0
1368	Feb19-3L1-mock-rep2_B-C-A_Position005_4_cmle.ics	53	0	14	23	0.0	0.0	0.0
1369	Feb19-3L1-mock-rep2_B-C-A_Position005_4_cmle.ics	53	0	14	24	0.0	0.0	0.0
1370	Feb19-3L1-mock-rep2_B-C-A_Position005_4_cmle.ics	53	0	15	1	0.0	0.0	0.0
1371	Feb19-3L1-mock-rep2_B-C-A_Position005_4_cmle.ics	53	0	15	2	0.0	0.0	0.0
1372	Feb19-3L1-mock-rep2_B-C-A_Position005_4_cmle.ics	53	0	15	3	0.0	0.0	0.0
1373	Feb19-3L1-mock-rep2_B-C-A_Position005_4_cmle.ics	53	0	15	4	0.0	0.0	0.0
1374	Feb19-3L1-mock-rep2_B-C-A_Position005_4_cmle.ics	53	0	15	5	0.0	0.0	0.0
1375	Feb19-3L1-mock-rep2_B-C-A_Position005_4_cmle.ics	53	0	15	6	0.0	0.0	0.0
1376	Feb19-3L1-mock-rep2_B-C-A_Position005_4_cmle.ics	53	0	15	7	0.0	0.0	0.0
1377	Feb19-3L1-mock-rep2_B-C-A_Position005_4_cmle.ics	53	0	15	8	0.0	0.0	0.0
1378	Feb19-3L1-mock-rep2_B-C-A_Position005_4_cmle.ics	53	0	15	9	0.0	0.0	0.0
1379	Feb19-3L1-mock-rep2_B-C-A_Position005_4_cmle.ics	53	0	15	10	0.0	0.0	0.0
1380	Feb19-3L1-mock-rep2_B-C-A_Position005_4_cmle.ics	53	0	15	11	0.0	0.0	0.0
1381	Feb19-3L1-mock-rep2_B-C-A_Position005_4_cmle.ics	53	0	15	12	0.0	0.0	0.0
1382	Feb19-3L1-mock-rep2_B-C-A_Position005_4_cmle.ics	53	0	15	13	0.0	0.0	0.0
1383	Feb19-3L1-mock-rep2_B-C-A_Position005_4_cmle.ics	53	0	15	14	0.0	0.0	0.0
1384	Feb19-3L1-mock-rep2_B-C-A_Position005_4_cmle.ics	53	0	15	15	0.0	0.0	0.0
1385	Feb19-3L1-mock-rep2_B-C-A_Position005_4_cmle.ics	53	0	15	16	0.0	0.0	0.0
1386	Feb19-3L1-mock-rep2_B-C-A_Position005_4_cmle.ics	53	0	15	17	0.0	0.0	0.0
1387	Feb19-3L1-mock-rep2_B-C-A_Position005_4_cmle.ics	53	0	15	18	0.0	0.0	0.0
1388	Feb19-3L1-mock-rep2_B-C-A_Position005_4_cmle.ics	53	0	15	19	0.0	0.0	0.0
1389	Feb19-3L1-mock-rep2_B-C-A_Position005_4_cmle.ics	53	0	15	20	0.0	0.0	0.0
1390	Feb19-3L1-mock-rep2_B-C-A_Position005_4_cmle.ics	53	0	15	21	0.5326223965788388	0.4529411764705882	0.35925349922239497
1391	Feb19-3L1-mock-rep2_B-C-A_Position005_4_cmle.ics	53	0	15	22	0.0	0.0	0.0
1392	Feb19-3L1-mock-rep2_B-C-A_Position005_4_cmle.ics	53	0	15	23	0.0	0.0	0.0
1393	Feb19-3L1-mock-rep2_B-C-A_Position005_4_cmle.ics	53	0	15	24	0.0	0.0	0.0
1394	Feb19-3L1-mock-rep2_B-C-A_Position005_4_cmle.ics	53	0	16	1	0.0	0.0	0.0
1395	Feb19-3L1-mock-rep2_B-C-A_Position005_4_cmle.ics	53	0	16	2	0.0	0.0	0.0
1396	Feb19-3L1-mock-rep2_B-C-A_Position005_4_cmle.ics	53	0	16	3	0.0	0.0	0.0
1397	Feb19-3L1-mock-rep2_B-C-A_Position005_4_cmle.ics	53	0	16	4	0.0	0.0	0.0
1398	Feb19-3L1-mock-rep2_B-C-A_Position005_4_cmle.ics	53	0	16	5	0.0	0.0	0.0
1399	Feb19-3L1-mock-rep2_B-C-A_Position005_4_cmle.ics	53	0	16	6	0.0	0.0	0.0
1400	Feb19-3L1-mock-rep2_B-C-A_Position005_4_cmle.ics	53	0	16	7	0.0	0.0	0.0
1401	Feb19-3L1-mock-rep2_B-C-A_Position005_4_cmle.ics	53	0	16	8	0.0	0.0	0.0
1402	Feb19-3L1-mock-rep2_B-C-A_Position005_4_cmle.ics	53	0	16	9	0.0	0.0	0.0
1403	Feb19-3L1-mock-rep2_B-C-A_Position005_4_cmle.ics	53	0	16	10	0.0	0.0	0.0
1404	Feb19-3L1-mock-rep2_B-C-A_Position005_4_cmle.ics	53	0	16	11	0.0	0.0	0.0
1405	Feb19-3L1-mock-rep2_B-C-A_Position005_4_cmle.ics	53	0	16	12	0.0	0.0	0.0
1406	Feb19-3L1-mock-rep2_B-C-A_Position005_4_cmle.ics	53	0	16	13	0.0	0.0	0.0
1407	Feb19-3L1-mock-rep2_B-C-A_Position005_4_cmle.ics	53	0	16	14	0.3435529744166536	0.593625498007968	0.3679012345679012
1408	Feb19-3L1-mock-rep2_B-C-A_Position005_4_cmle.ics	53	0	16	15	0.0	0.0	0.0
1409	Feb19-3L1-mock-rep2_B-C-A_Position005_4_cmle.ics	53	0	16	16	0.0	0.0	0.0
1410	Feb19-3L1-mock-rep2_B-C-A_Position005_4_cmle.ics	53	0	16	17	0.0	0.0	0.0
1411	Feb19-3L1-mock-rep2_B-C-A_Position005_4_cmle.ics	53	0	16	18	0.0	0.0	0.0
1412	Feb19-3L1-mock-rep2_B-C-A_Position005_4_cmle.ics	53	0	16	19	0.0	0.0	0.0
1413	Feb19-3L1-mock-rep2_B-C-A_Position005_4_cmle.ics	53	0	16	20	0.0	0.0	0.0
1414	Feb19-3L1-mock-rep2_B-C-A_Position005_4_cmle.ics	53	0	16	21	0.0	0.0	0.0
1415	Feb19-3L1-mock-rep2_B-C-A_Position005_4_cmle.ics	53	0	16	22	0.0	0.0	0.0
1416	Feb19-3L1-mock-rep2_B-C-A_Position005_4_cmle.ics	53	0	16	23	0.0	0.0	0.0
1417	Feb19-3L1-mock-rep2_B-C-A_Position005_4_cmle.ics	53	0	16	24	0.0	0.0	0.0
1418	Feb19-3L1-mock-rep2_B-C-A_Position005_4_cmle.ics	53	0	17	1	0.0	0.0	0.0
1419	Feb19-3L1-mock-rep2_B-C-A_Position005_4_cmle.ics	53	0	17	2	0.0	0.0	0.0
1420	Feb19-3L1-mock-rep2_B-C-A_Position005_4_cmle.ics	53	0	17	3	0.0	0.0	0.0
1421	Feb19-3L1-mock-rep2_B-C-A_Position005_4_cmle.ics	53	0	17	4	0.0	0.0	0.0
1422	Feb19-3L1-mock-rep2_B-C-A_Position005_4_cmle.ics	53	0	17	5	0.0	0.0	0.0
1423	Feb19-3L1-mock-rep2_B-C-A_Position005_4_cmle.ics	53	0	17	6	0.0	0.0	0.0
1424	Feb19-3L1-mock-rep2_B-C-A_Position005_4_cmle.ics	53	0	17	7	0.0	0.0	0.0
1425	Feb19-3L1-mock-rep2_B-C-A_Position005_4_cmle.ics	53	0	17	8	0.0	0.0	0.0
1426	Feb19-3L1-mock-rep2_B-C-A_Position005_4_cmle.ics	53	0	17	9	0.0	0.0	0.0
1427	Feb19-3L1-mock-rep2_B-C-A_Position005_4_cmle.ics	53	0	17	10	0.0	0.0	0.0
1428	Feb19-3L1-mock-rep2_B-C-A_Position005_4_cmle.ics	53	0	17	11	0.0	0.0	0.0
1429	Feb19-3L1-mock-rep2_B-C-A_Position005_4_cmle.ics	53	0	17	12	0.0	0.0	0.0
1430	Feb19-3L1-mock-rep2_B-C-A_Position005_4_cmle.ics	53	0	17	13	0.2951327565458501	0.3121951219512195	0.20611916264090172
1431	Feb19-3L1-mock-rep2_B-C-A_Position005_4_cmle.ics	53	0	17	14	0.0	0.0	0.0
1432	Feb19-3L1-mock-rep2_B-C-A_Position005_4_cmle.ics	53	0	17	15	0.0	0.0	0.0
1433	Feb19-3L1-mock-rep2_B-C-A_Position005_4_cmle.ics	53	0	17	16	0.0	0.0	0.0
1434	Feb19-3L1-mock-rep2_B-C-A_Position005_4_cmle.ics	53	0	17	17	0.0	0.0	0.0
1435	Feb19-3L1-mock-rep2_B-C-A_Position005_4_cmle.ics	53	0	17	18	0.0	0.0	0.0
1436	Feb19-3L1-mock-rep2_B-C-A_Position005_4_cmle.ics	53	0	17	19	0.0	0.0	0.0
1437	Feb19-3L1-mock-rep2_B-C-A_Position005_4_cmle.ics	53	0	17	20	0.0	0.0	0.0
1438	Feb19-3L1-mock-rep2_B-C-A_Position005_4_cmle.ics	53	0	17	21	0.0	0.0	0.0
1439	Feb19-3L1-mock-rep2_B-C-A_Position005_4_cmle.ics	53	0	17	22	0.0	0.0	0.0
1440	Feb19-3L1-mock-rep2_B-C-A_Position005_4_cmle.ics	53	0	17	23	0.0	0.0	0.0
1441	Feb19-3L1-mock-rep2_B-C-A_Position005_4_cmle.ics	53	0	17	24	0.0	0.0	0.0
1442	Feb19-3L1-mock-rep2_B-C-A_Position005_4_cmle.ics	53	0	18	1	0.0	0.0	0.0
1443	Feb19-3L1-mock-rep2_B-C-A_Position005_4_cmle.ics	53	0	18	2	0.0	0.0	0.0
1444	Feb19-3L1-mock-rep2_B-C-A_Position005_4_cmle.ics	53	0	18	3	0.0	0.0	0.0
1445	Feb19-3L1-mock-rep2_B-C-A_Position005_4_cmle.ics	53	0	18	4	0.0	0.0	0.0
1446	Feb19-3L1-mock-rep2_B-C-A_Position005_4_cmle.ics	53	0	18	5	0.0	0.0	0.0
1447	Feb19-3L1-mock-rep2_B-C-A_Position005_4_cmle.ics	53	0	18	6	0.0	0.0	0.0
1448	Feb19-3L1-mock-rep2_B-C-A_Position005_4_cmle.ics	53	0	18	7	0.0	0.0	0.0
1449	Feb19-3L1-mock-rep2_B-C-A_Position005_4_cmle.ics	53	0	18	8	0.0	0.0	0.0
1450	Feb19-3L1-mock-rep2_B-C-A_Position005_4_cmle.ics	53	0	18	9	0.0	0.0	0.0
1451	Feb19-3L1-mock-rep2_B-C-A_Position005_4_cmle.ics	53	0	18	10	0.0	0.0	0.0
1452	Feb19-3L1-mock-rep2_B-C-A_Position005_4_cmle.ics	53	0	18	11	0.0	0.0	0.0
1453	Feb19-3L1-mock-rep2_B-C-A_Position005_4_cmle.ics	53	0	18	12	0.0	0.0	0.0
1454	Feb19-3L1-mock-rep2_B-C-A_Position005_4_cmle.ics	53	0	18	13	0.0	0.0	0.0
1455	Feb19-3L1-mock-rep2_B-C-A_Position005_4_cmle.ics	53	0	18	14	0.0	0.0	0.0
1456	Feb19-3L1-mock-rep2_B-C-A_Position005_4_cmle.ics	53	0	18	15	0.0	0.0	0.0
1457	Feb19-3L1-mock-rep2_B-C-A_Position005_4_cmle.ics	53	0	18	16	0.0	0.0	0.0
1458	Feb19-3L1-mock-rep2_B-C-A_Position005_4_cmle.ics	53	0	18	17	0.0	0.0	0.0
1459	Feb19-3L1-mock-rep2_B-C-A_Position005_4_cmle.ics	53	0	18	18	0.0	0.0	0.0
1460	Feb19-3L1-mock-rep2_B-C-A_Position005_4_cmle.ics	53	0	18	19	0.0	0.0	0.0
1461	Feb19-3L1-mock-rep2_B-C-A_Position005_4_cmle.ics	53	0	18	20	0.0	0.0	0.0
1462	Feb19-3L1-mock-rep2_B-C-A_Position005_4_cmle.ics	53	0	18	21	0.0	0.0	0.0
1463	Feb19-3L1-mock-rep2_B-C-A_Position005_4_cmle.ics	53	0	18	22	0.0	0.0	0.0
1464	Feb19-3L1-mock-rep2_B-C-A_Position005_4_cmle.ics	53	0	18	23	0.0	0.0	0.0
1465	Feb19-3L1-mock-rep2_B-C-A_Position005_4_cmle.ics	53	0	18	24	0.0	0.0	0.0
1466	Feb19-3L1-mock-rep2_B-C-A_Position005_4_cmle.ics	53	0	19	1	0.0	0.0	0.0
1467	Feb19-3L1-mock-rep2_B-C-A_Position005_4_cmle.ics	53	0	19	2	0.0	0.0	0.0
1468	Feb19-3L1-mock-rep2_B-C-A_Position005_4_cmle.ics	53	0	19	3	0.0	0.0	0.0
1469	Feb19-3L1-mock-rep2_B-C-A_Position005_4_cmle.ics	53	0	19	4	0.0	0.0	0.0
1470	Feb19-3L1-mock-rep2_B-C-A_Position005_4_cmle.ics	53	0	19	5	0.0	0.0	0.0
1471	Feb19-3L1-mock-rep2_B-C-A_Position005_4_cmle.ics	53	0	19	6	0.0	0.0	0.0
1472	Feb19-3L1-mock-rep2_B-C-A_Position005_4_cmle.ics	53	0	19	7	0.0	0.0	0.0
1473	Feb19-3L1-mock-rep2_B-C-A_Position005_4_cmle.ics	53	0	19	8	0.0	0.0	0.0
1474	Feb19-3L1-mock-rep2_B-C-A_Position005_4_cmle.ics	53	0	19	9	0.0	0.0	0.0
1475	Feb19-3L1-mock-rep2_B-C-A_Position005_4_cmle.ics	53	0	19	10	0.0	0.0	0.0
1476	Feb19-3L1-mock-rep2_B-C-A_Position005_4_cmle.ics	53	0	19	11	0.0	0.0	0.0
1477	Feb19-3L1-mock-rep2_B-C-A_Position005_4_cmle.ics	53	0	19	12	0.0	0.0	0.0
1478	Feb19-3L1-mock-rep2_B-C-A_Position005_4_cmle.ics	53	0	19	13	0.0	0.0	0.0
1479	Feb19-3L1-mock-rep2_B-C-A_Position005_4_cmle.ics	53	0	19	14	0.0	0.0	0.0
1480	Feb19-3L1-mock-rep2_B-C-A_Position005_4_cmle.ics	53	0	19	15	0.12220340700726605	0.6022727272727272	0.424
1481	Feb19-3L1-mock-rep2_B-C-A_Position005_4_cmle.ics	53	0	19	16	0.0	0.0	0.0
1482	Feb19-3L1-mock-rep2_B-C-A_Position005_4_cmle.ics	53	0	19	17	0.0	0.0	0.0
1483	Feb19-3L1-mock-rep2_B-C-A_Position005_4_cmle.ics	53	0	19	18	0.0	0.0	0.0
1484	Feb19-3L1-mock-rep2_B-C-A_Position005_4_cmle.ics	53	0	19	19	0.0	0.0	0.0
1485	Feb19-3L1-mock-rep2_B-C-A_Position005_4_cmle.ics	53	0	19	20	0.0	0.0	0.0
1486	Feb19-3L1-mock-rep2_B-C-A_Position005_4_cmle.ics	53	0	19	21	0.0	0.0	0.0
1487	Feb19-3L1-mock-rep2_B-C-A_Position005_4_cmle.ics	53	0	19	22	0.0	0.0	0.0
1488	Feb19-3L1-mock-rep2_B-C-A_Position005_4_cmle.ics	53	0	19	23	0.0	0.0	0.0
1489	Feb19-3L1-mock-rep2_B-C-A_Position005_4_cmle.ics	53	0	19	24	0.0	0.0	0.0
1490	Feb19-3L1-mock-rep2_B-C-A_Position005_4_cmle.ics	53	0	20	1	0.0	0.0	0.0
1491	Feb19-3L1-mock-rep2_B-C-A_Position005_4_cmle.ics	53	0	20	2	0.0	0.0	0.0
1492	Feb19-3L1-mock-rep2_B-C-A_Position005_4_cmle.ics	53	0	20	3	0.0	0.0	0.0
1493	Feb19-3L1-mock-rep2_B-C-A_Position005_4_cmle.ics	53	0	20	4	0.0	0.0	0.0
1494	Feb19-3L1-mock-rep2_B-C-A_Position005_4_cmle.ics	53	0	20	5	0.0	0.0	0.0
1495	Feb19-3L1-mock-rep2_B-C-A_Position005_4_cmle.ics	53	0	20	6	0.0	0.0	0.0
1496	Feb19-3L1-mock-rep2_B-C-A_Position005_4_cmle.ics	53	0	20	7	0.0	0.0	0.0
1497	Feb19-3L1-mock-rep2_B-C-A_Position005_4_cmle.ics	53	0	20	8	0.0	0.0	0.0
1498	Feb19-3L1-mock-rep2_B-C-A_Position005_4_cmle.ics	53	0	20	9	0.0	0.0	0.0
1499	Feb19-3L1-mock-rep2_B-C-A_Position005_4_cmle.ics	53	0	20	10	0.0	0.0	0.0
1500	Feb19-3L1-mock-rep2_B-C-A_Position005_4_cmle.ics	53	0	20	11	0.0	0.0	0.0
1501	Feb19-3L1-mock-rep2_B-C-A_Position005_4_cmle.ics	53	0	20	12	0.0	0.0	0.0
1502	Feb19-3L1-mock-rep2_B-C-A_Position005_4_cmle.ics	53	0	20	13	0.0	0.0	0.0
1503	Feb19-3L1-mock-rep2_B-C-A_Position005_4_cmle.ics	53	0	20	14	0.0	0.0	0.0
1504	Feb19-3L1-mock-rep2_B-C-A_Position005_4_cmle.ics	53	0	20	15	0.0	0.0	0.0
1505	Feb19-3L1-mock-rep2_B-C-A_Position005_4_cmle.ics	53	0	20	16	0.0	0.0	0.0
1506	Feb19-3L1-mock-rep2_B-C-A_Position005_4_cmle.ics	53	0	20	17	0.0	0.0	0.0
1507	Feb19-3L1-mock-rep2_B-C-A_Position005_4_cmle.ics	53	0	20	18	0.0	0.0	0.0
1508	Feb19-3L1-mock-rep2_B-C-A_Position005_4_cmle.ics	53	0	20	19	0.0	0.0	0.0
1509	Feb19-3L1-mock-rep2_B-C-A_Position005_4_cmle.ics	53	0	20	20	0.0	0.0	0.0
1510	Feb19-3L1-mock-rep2_B-C-A_Position005_4_cmle.ics	53	0	20	21	0.0	0.0	0.0
1511	Feb19-3L1-mock-rep2_B-C-A_Position005_4_cmle.ics	53	0	20	22	0.0	0.0	0.0
1512	Feb19-3L1-mock-rep2_B-C-A_Position005_4_cmle.ics	53	0	20	23	0.0	0.0	0.0
1513	Feb19-3L1-mock-rep2_B-C-A_Position005_4_cmle.ics	53	0	20	24	0.0	0.0	0.0
1514	Feb19-3L1-mock-rep2_B-C-A_Position005_4_cmle.ics	53	0	21	1	0.0	0.0	0.0
1515	Feb19-3L1-mock-rep2_B-C-A_Position005_4_cmle.ics	53	0	21	2	0.0	0.0	0.0
1516	Feb19-3L1-mock-rep2_B-C-A_Position005_4_cmle.ics	53	0	21	3	0.0	0.0	0.0
1517	Feb19-3L1-mock-rep2_B-C-A_Position005_4_cmle.ics	53	0	21	4	0.0	0.0	0.0
1518	Feb19-3L1-mock-rep2_B-C-A_Position005_4_cmle.ics	53	0	21	5	0.0	0.0	0.0
1519	Feb19-3L1-mock-rep2_B-C-A_Position005_4_cmle.ics	53	0	21	6	0.0	0.0	0.0
1520	Feb19-3L1-mock-rep2_B-C-A_Position005_4_cmle.ics	53	0	21	7	0.0	0.0	0.0
1521	Feb19-3L1-mock-rep2_B-C-A_Position005_4_cmle.ics	53	0	21	8	0.0	0.0	0.0
1522	Feb19-3L1-mock-rep2_B-C-A_Position005_4_cmle.ics	53	0	21	9	0.0	0.0	0.0
1523	Feb19-3L1-mock-rep2_B-C-A_Position005_4_cmle.ics	53	0	21	10	0.0	0.0	0.0
1524	Feb19-3L1-mock-rep2_B-C-A_Position005_4_cmle.ics	53	0	21	11	0.0	0.0	0.0
1525	Feb19-3L1-mock-rep2_B-C-A_Position005_4_cmle.ics	53	0	21	12	0.0	0.0	0.0
1526	Feb19-3L1-mock-rep2_B-C-A_Position005_4_cmle.ics	53	0	21	13	0.0	0.0	0.0
1527	Feb19-3L1-mock-rep2_B-C-A_Position005_4_cmle.ics	53	0	21	14	0.0	0.0	0.0
1528	Feb19-3L1-mock-rep2_B-C-A_Position005_4_cmle.ics	53	0	21	15	0.0	0.0	0.0
1529	Feb19-3L1-mock-rep2_B-C-A_Position005_4_cmle.ics	53	0	21	16	0.0	0.0	0.0
1530	Feb19-3L1-mock-rep2_B-C-A_Position005_4_cmle.ics	53	0	21	17	0.0	0.0	0.0
1531	Feb19-3L1-mock-rep2_B-C-A_Position005_4_cmle.ics	53	0	21	18	0.0	0.0	0.0
1532	Feb19-3L1-mock-rep2_B-C-A_Position005_4_cmle.ics	53	0	21	19	0.0	0.0	0.0
1533	Feb19-3L1-mock-rep2_B-C-A_Position005_4_cmle.ics	53	0	21	20	0.0	0.0	0.0
1534	Feb19-3L1-mock-rep2_B-C-A_Position005_4_cmle.ics	53	0	21	21	0.0	0.0	0.0
1535	Feb19-3L1-mock-rep2_B-C-A_Position005_4_cmle.ics	53	0	21	22	0.0	0.0	0.0
1536	Feb19-3L1-mock-rep2_B-C-A_Position005_4_cmle.ics	53	0	21	23	0.0	0.0	0.0
1537	Feb19-3L1-mock-rep2_B-C-A_Position005_4_cmle.ics	53	0	21	24	0.0	0.0	0.0
1538	Feb19-3L1-mock-rep2_B-C-A_Position005_4_cmle.ics	53	0	22	1	0.0	0.0	0.0
1539	Feb19-3L1-mock-rep2_B-C-A_Position005_4_cmle.ics	53	0	22	2	0.0	0.0	0.0
1540	Feb19-3L1-mock-rep2_B-C-A_Position005_4_cmle.ics	53	0	22	3	0.0	0.0	0.0
1541	Feb19-3L1-mock-rep2_B-C-A_Position005_4_cmle.ics	53	0	22	4	0.0	0.0	0.0
1542	Feb19-3L1-mock-rep2_B-C-A_Position005_4_cmle.ics	53	0	22	5	0.0	0.0	0.0
1543	Feb19-3L1-mock-rep2_B-C-A_Position005_4_cmle.ics	53	0	22	6	0.0	0.0	0.0
1544	Feb19-3L1-mock-rep2_B-C-A_Position005_4_cmle.ics	53	0	22	7	0.0	0.0	0.0
1545	Feb19-3L1-mock-rep2_B-C-A_Position005_4_cmle.ics	53	0	22	8	0.0	0.0	0.0
1546	Feb19-3L1-mock-rep2_B-C-A_Position005_4_cmle.ics	53	0	22	9	0.0	0.0	0.0
1547	Feb19-3L1-mock-rep2_B-C-A_Position005_4_cmle.ics	53	0	22	10	0.0	0.0	0.0
1548	Feb19-3L1-mock-rep2_B-C-A_Position005_4_cmle.ics	53	0	22	11	0.0	0.0	0.0
1549	Feb19-3L1-mock-rep2_B-C-A_Position005_4_cmle.ics	53	0	22	12	0.0	0.0	0.0
1550	Feb19-3L1-mock-rep2_B-C-A_Position005_4_cmle.ics	53	0	22	13	0.0	0.0	0.0
1551	Feb19-3L1-mock-rep2_B-C-A_Position005_4_cmle.ics	53	0	22	14	0.0	0.0	0.0
1552	Feb19-3L1-mock-rep2_B-C-A_Position005_4_cmle.ics	53	0	22	15	0.0	0.0	0.0
1553	Feb19-3L1-mock-rep2_B-C-A_Position005_4_cmle.ics	53	0	22	16	0.0	0.0	0.0
1554	Feb19-3L1-mock-rep2_B-C-A_Position005_4_cmle.ics	53	0	22	17	0.0	0.0	0.0
1555	Feb19-3L1-mock-rep2_B-C-A_Position005_4_cmle.ics	53	0	22	18	0.0	0.0	0.0
1556	Feb19-3L1-mock-rep2_B-C-A_Position005_4_cmle.ics	53	0	22	19	0.0	0.0	0.0
1557	Feb19-3L1-mock-rep2_B-C-A_Position005_4_cmle.ics	53	0	22	20	0.0	0.0	0.0
1558	Feb19-3L1-mock-rep2_B-C-A_Position005_4_cmle.ics	53	0	22	21	0.0	0.0	0.0
1559	Feb19-3L1-mock-rep2_B-C-A_Position005_4_cmle.ics	53	0	22	22	0.0	0.0	0.0
1560	Feb19-3L1-mock-rep2_B-C-A_Position005_4_cmle.ics	53	0	22	23	0.0	0.0	0.0
1561	Feb19-3L1-mock-rep2_B-C-A_Position005_4_cmle.ics	53	0	22	24	0.0	0.0	0.0
1562	Feb19-3L1-mock-rep2_B-C-A_Position005_4_cmle.ics	53	0	23	1	0.0	0.0	0.0
1563	Feb19-3L1-mock-rep2_B-C-A_Position005_4_cmle.ics	53	0	23	2	0.0	0.0	0.0
1564	Feb19-3L1-mock-rep2_B-C-A_Position005_4_cmle.ics	53	0	23	3	0.0	0.0	0.0
1565	Feb19-3L1-mock-rep2_B-C-A_Position005_4_cmle.ics	53	0	23	4	0.0	0.0	0.0
1566	Feb19-3L1-mock-rep2_B-C-A_Position005_4_cmle.ics	53	0	23	5	0.0	0.0	0.0
1567	Feb19-3L1-mock-rep2_B-C-A_Position005_4_cmle.ics	53	0	23	6	0.0	0.0	0.0
1568	Feb19-3L1-mock-rep2_B-C-A_Position005_4_cmle.ics	53	0	23	7	0.0	0.0	0.0
1569	Feb19-3L1-mock-rep2_B-C-A_Position005_4_cmle.ics	53	0	23	8	0.0	0.0	0.0
1570	Feb19-3L1-mock-rep2_B-C-A_Position005_4_cmle.ics	53	0	23	9	0.0	0.0	0.0
1571	Feb19-3L1-mock-rep2_B-C-A_Position005_4_cmle.ics	53	0	23	10	0.0	0.0	0.0
1572	Feb19-3L1-mock-rep2_B-C-A_Position005_4_cmle.ics	53	0	23	11	0.6686601515491916	0.6502242152466366	0.7286432160804018
1573	Feb19-3L1-mock-rep2_B-C-A_Position005_4_cmle.ics	53	0	23	12	0.0	0.0	0.0
1574	Feb19-3L1-mock-rep2_B-C-A_Position005_4_cmle.ics	53	0	23	13	0.0	0.0	0.0
1575	Feb19-3L1-mock-rep2_B-C-A_Position005_4_cmle.ics	53	0	23	14	0.0	0.0	0.0
1576	Feb19-3L1-mock-rep2_B-C-A_Position005_4_cmle.ics	53	0	23	15	0.0	0.0	0.0
1577	Feb19-3L1-mock-rep2_B-C-A_Position005_4_cmle.ics	53	0	23	16	0.0	0.0	0.0
1578	Feb19-3L1-mock-rep2_B-C-A_Position005_4_cmle.ics	53	0	23	17	0.0	0.0	0.0
1579	Feb19-3L1-mock-rep2_B-C-A_Position005_4_cmle.ics	53	0	23	18	0.0	0.0	0.0
1580	Feb19-3L1-mock-rep2_B-C-A_Position005_4_cmle.ics	53	0	23	19	0.0	0.0	0.0
1581	Feb19-3L1-mock-rep2_B-C-A_Position005_4_cmle.ics	53	0	23	20	0.0	0.0	0.0
1582	Feb19-3L1-mock-rep2_B-C-A_Position005_4_cmle.ics	53	0	23	21	0.0	0.0	0.0
1583	Feb19-3L1-mock-rep2_B-C-A_Position005_4_cmle.ics	53	0	23	22	0.0	0.0	0.0
1584	Feb19-3L1-mock-rep2_B-C-A_Position005_4_cmle.ics	53	0	23	23	0.0	0.0	0.0
1585	Feb19-3L1-mock-rep2_B-C-A_Position005_4_cmle.ics	53	0	23	24	0.0	0.0	0.0
1586	Feb19-3L1-mock-rep2_B-C-A_Position005_4_cmle.ics	53	0	24	1	0.0	0.0	0.0
1587	Feb19-3L1-mock-rep2_B-C-A_Position005_4_cmle.ics	53	0	24	2	0.0	0.0	0.0
1588	Feb19-3L1-mock-rep2_B-C-A_Position005_4_cmle.ics	53	0	24	3	0.0	0.0	0.0
1589	Feb19-3L1-mock-rep2_B-C-A_Position005_4_cmle.ics	53	0	24	4	0.0	0.0	0.0
1590	Feb19-3L1-mock-rep2_B-C-A_Position005_4_cmle.ics	53	0	24	5	0.0	0.0	0.0
1591	Feb19-3L1-mock-rep2_B-C-A_Position005_4_cmle.ics	53	0	24	6	0.0	0.0	0.0
1592	Feb19-3L1-mock-rep2_B-C-A_Position005_4_cmle.ics	53	0	24	7	0.0	0.0	0.0
1593	Feb19-3L1-mock-rep2_B-C-A_Position005_4_cmle.ics	53	0	24	8	0.0	0.0	0.0
1594	Feb19-3L1-mock-rep2_B-C-A_Position005_4_cmle.ics	53	0	24	9	0.0	0.0	0.0
1595	Feb19-3L1-mock-rep2_B-C-A_Position005_4_cmle.ics	53	0	24	10	0.0	0.0	0.0
1596	Feb19-3L1-mock-rep2_B-C-A_Position005_4_cmle.ics	53	0	24	11	0.0	0.0	0.0
1597	Feb19-3L1-mock-rep2_B-C-A_Position005_4_cmle.ics	53	0	24	12	0.0	0.0	0.0
1598	Feb19-3L1-mock-rep2_B-C-A_Position005_4_cmle.ics	53	0	24	13	0.0	0.0	0.0
1599	Feb19-3L1-mock-rep2_B-C-A_Position005_4_cmle.ics	53	0	24	14	0.0	0.0	0.0
1600	Feb19-3L1-mock-rep2_B-C-A_Position005_4_cmle.ics	53	0	24	15	0.0	0.0	0.0
1601	Feb19-3L1-mock-rep2_B-C-A_Position005_4_cmle.ics	53	0	24	16	0.0	0.0	0.0
1602	Feb19-3L1-mock-rep2_B-C-A_Position005_4_cmle.ics	53	0	24	17	0.0	0.0	0.0
1603	Feb19-3L1-mock-rep2_B-C-A_Position005_4_cmle.ics	53	0	24	18	0.14756637827292504	0.26666666666666666	0.31683168316831684
1604	Feb19-3L1-mock-rep2_B-C-A_Position005_4_cmle.ics	53	0	24	19	0.0	0.0	0.0
1605	Feb19-3L1-mock-rep2_B-C-A_Position005_4_cmle.ics	53	0	24	20	0.0	0.0	0.0
1606	Feb19-3L1-mock-rep2_B-C-A_Position005_4_cmle.ics	53	0	24	21	0.0	0.0	0.0
1607	Feb19-3L1-mock-rep2_B-C-A_Position005_4_cmle.ics	53	0	24	22	0.0	0.0	0.0
1608	Feb19-3L1-mock-rep2_B-C-A_Position005_4_cmle.ics	53	0	24	23	0.0	0.0	0.0
1609	Feb19-3L1-mock-rep2_B-C-A_Position005_4_cmle.ics	53	0	24	24	0.0	0.0	0.0
1610	Feb19-3L1-mock-rep2_B-C-A_Position005_4_cmle.ics	53	0	25	1	0.0	0.0	0.0
1611	Feb19-3L1-mock-rep2_B-C-A_Position005_4_cmle.ics	53	0	25	2	0.0	0.0	0.0
1612	Feb19-3L1-mock-rep2_B-C-A_Position005_4_cmle.ics	53	0	25	3	0.0	0.0	0.0
1613	Feb19-3L1-mock-rep2_B-C-A_Position005_4_cmle.ics	53	0	25	4	0.0	0.0	0.0
1614	Feb19-3L1-mock-rep2_B-C-A_Position005_4_cmle.ics	53	0	25	5	0.0	0.0	0.0
1615	Feb19-3L1-mock-rep2_B-C-A_Position005_4_cmle.ics	53	0	25	6	0.0	0.0	0.0
1616	Feb19-3L1-mock-rep2_B-C-A_Position005_4_cmle.ics	53	0	25	7	0.0	0.0	0.0
1617	Feb19-3L1-mock-rep2_B-C-A_Position005_4_cmle.ics	53	0	25	8	0.0	0.0	0.0
1618	Feb19-3L1-mock-rep2_B-C-A_Position005_4_cmle.ics	53	0	25	9	0.0	0.0	0.0
1619	Feb19-3L1-mock-rep2_B-C-A_Position005_4_cmle.ics	53	0	25	10	0.0	0.0	0.0
1620	Feb19-3L1-mock-rep2_B-C-A_Position005_4_cmle.ics	53	0	25	11	0.0	0.0	0.0
1621	Feb19-3L1-mock-rep2_B-C-A_Position005_4_cmle.ics	53	0	25	12	0.0	0.0	0.0
1622	Feb19-3L1-mock-rep2_B-C-A_Position005_4_cmle.ics	53	0	25	13	0.0	0.0	0.0
1623	Feb19-3L1-mock-rep2_B-C-A_Position005_4_cmle.ics	53	0	25	14	0.0	0.0	0.0
1624	Feb19-3L1-mock-rep2_B-C-A_Position005_4_cmle.ics	53	0	25	15	0.0	0.0	0.0
1625	Feb19-3L1-mock-rep2_B-C-A_Position005_4_cmle.ics	53	0	25	16	0.0	0.0	0.0
1626	Feb19-3L1-mock-rep2_B-C-A_Position005_4_cmle.ics	53	0	25	17	0.0	0.0	0.0
1627	Feb19-3L1-mock-rep2_B-C-A_Position005_4_cmle.ics	53	0	25	18	0.0	0.0	0.0
1628	Feb19-3L1-mock-rep2_B-C-A_Position005_4_cmle.ics	53	0	25	19	0.0	0.0	0.0
1629	Feb19-3L1-mock-rep2_B-C-A_Position005_4_cmle.ics	53	0	25	20	0.0	0.0	0.0
1630	Feb19-3L1-mock-rep2_B-C-A_Position005_4_cmle.ics	53	0	25	21	0.0	0.0	0.0
1631	Feb19-3L1-mock-rep2_B-C-A_Position005_4_cmle.ics	53	0	25	22	0.0	0.0	0.0
1632	Feb19-3L1-mock-rep2_B-C-A_Position005_4_cmle.ics	53	0	25	23	0.0	0.0	0.0
1633	Feb19-3L1-mock-rep2_B-C-A_Position005_4_cmle.ics	53	0	25	24	0.0	0.0	0.0
1634	Feb19-3L1-mock-rep2_B-C-A_Position005_4_cmle.ics	53	0	26	1	0.0	0.0	0.0
1635	Feb19-3L1-mock-rep2_B-C-A_Position005_4_cmle.ics	53	0	26	2	0.0	0.0	0.0
1636	Feb19-3L1-mock-rep2_B-C-A_Position005_4_cmle.ics	53	0	26	3	0.0	0.0	0.0
1637	Feb19-3L1-mock-rep2_B-C-A_Position005_4_cmle.ics	53	0	26	4	0.0	0.0	0.0
1638	Feb19-3L1-mock-rep2_B-C-A_Position005_4_cmle.ics	53	0	26	5	0.0	0.0	0.0
1639	Feb19-3L1-mock-rep2_B-C-A_Position005_4_cmle.ics	53	0	26	6	0.0	0.0	0.0
1640	Feb19-3L1-mock-rep2_B-C-A_Position005_4_cmle.ics	53	0	26	7	0.0	0.0	0.0
1641	Feb19-3L1-mock-rep2_B-C-A_Position005_4_cmle.ics	53	0	26	8	0.0	0.0	0.0
1642	Feb19-3L1-mock-rep2_B-C-A_Position005_4_cmle.ics	53	0	26	9	0.0	0.0	0.0
1643	Feb19-3L1-mock-rep2_B-C-A_Position005_4_cmle.ics	53	0	26	10	0.0	0.0	0.0
1644	Feb19-3L1-mock-rep2_B-C-A_Position005_4_cmle.ics	53	0	26	11	0.0	0.0	0.0
1645	Feb19-3L1-mock-rep2_B-C-A_Position005_4_cmle.ics	53	0	26	12	0.0	0.0	0.0
1646	Feb19-3L1-mock-rep2_B-C-A_Position005_4_cmle.ics	53	0	26	13	0.0	0.0	0.0
1647	Feb19-3L1-mock-rep2_B-C-A_Position005_4_cmle.ics	53	0	26	14	0.0	0.0	0.0
1648	Feb19-3L1-mock-rep2_B-C-A_Position005_4_cmle.ics	53	0	26	15	0.0	0.0	0.0
1649	Feb19-3L1-mock-rep2_B-C-A_Position005_4_cmle.ics	53	0	26	16	0.0	0.0	0.0
1650	Feb19-3L1-mock-rep2_B-C-A_Position005_4_cmle.ics	53	0	26	17	0.0	0.0	0.0
1651	Feb19-3L1-mock-rep2_B-C-A_Position005_4_cmle.ics	53	0	26	18	0.0	0.0	0.0
1652	Feb19-3L1-mock-rep2_B-C-A_Position005_4_cmle.ics	53	0	26	19	0.0	0.0	0.0
1653	Feb19-3L1-mock-rep2_B-C-A_Position005_4_cmle.ics	53	0	26	20	0.0	0.0	0.0
1654	Feb19-3L1-mock-rep2_B-C-A_Position005_4_cmle.ics	53	0	26	21	0.0	0.0	0.0
1655	Feb19-3L1-mock-rep2_B-C-A_Position005_4_cmle.ics	53	0	26	22	0.0	0.0	0.0
1656	Feb19-3L1-mock-rep2_B-C-A_Position005_4_cmle.ics	53	0	26	23	0.6064055857153013	0.3283395755305868	0.4201277955271565
1657	Feb19-3L1-mock-rep2_B-C-A_Position005_4_cmle.ics	53	0	26	24	0.0	0.0	0.0
1658	Feb19-3L1-mock-rep2_B-C-A_Position005_4_cmle.ics	53	0	27	1	0.0	0.0	0.0
1659	Feb19-3L1-mock-rep2_B-C-A_Position005_4_cmle.ics	53	0	27	2	0.3481644237376825	0.41144414168937327	0.2710951526032316
1660	Feb19-3L1-mock-rep2_B-C-A_Position005_4_cmle.ics	53	0	27	3	0.0	0.0	0.0
1661	Feb19-3L1-mock-rep2_B-C-A_Position005_4_cmle.ics	53	0	27	4	0.0	0.0	0.0
1662	Feb19-3L1-mock-rep2_B-C-A_Position005_4_cmle.ics	53	0	27	5	0.0	0.0	0.0
1663	Feb19-3L1-mock-rep2_B-C-A_Position005_4_cmle.ics	53	0	27	6	0.0	0.0	0.0
1664	Feb19-3L1-mock-rep2_B-C-A_Position005_4_cmle.ics	53	0	27	7	0.0	0.0	0.0
1665	Feb19-3L1-mock-rep2_B-C-A_Position005_4_cmle.ics	53	0	27	8	0.0	0.0	0.0
1666	Feb19-3L1-mock-rep2_B-C-A_Position005_4_cmle.ics	53	0	27	9	0.0	0.0	0.0
1667	Feb19-3L1-mock-rep2_B-C-A_Position005_4_cmle.ics	53	0	27	10	0.0	0.0	0.0
1668	Feb19-3L1-mock-rep2_B-C-A_Position005_4_cmle.ics	53	0	27	11	0.0	0.0	0.0
1669	Feb19-3L1-mock-rep2_B-C-A_Position005_4_cmle.ics	53	0	27	12	0.0	0.0	0.0
1670	Feb19-3L1-mock-rep2_B-C-A_Position005_4_cmle.ics	53	0	27	13	0.0	0.0	0.0
1671	Feb19-3L1-mock-rep2_B-C-A_Position005_4_cmle.ics	53	0	27	14	0.0	0.0	0.0
1672	Feb19-3L1-mock-rep2_B-C-A_Position005_4_cmle.ics	53	0	27	15	0.0	0.0	0.0
1673	Feb19-3L1-mock-rep2_B-C-A_Position005_4_cmle.ics	53	0	27	16	0.0	0.0	0.0
1674	Feb19-3L1-mock-rep2_B-C-A_Position005_4_cmle.ics	53	0	27	17	0.0	0.0	0.0
1675	Feb19-3L1-mock-rep2_B-C-A_Position005_4_cmle.ics	53	0	27	18	0.0	0.0	0.0
1676	Feb19-3L1-mock-rep2_B-C-A_Position005_4_cmle.ics	53	0	27	19	0.0	0.0	0.0
1677	Feb19-3L1-mock-rep2_B-C-A_Position005_4_cmle.ics	53	0	27	20	0.0	0.0	0.0
1678	Feb19-3L1-mock-rep2_B-C-A_Position005_4_cmle.ics	53	0	27	21	0.0	0.0	0.0
1679	Feb19-3L1-mock-rep2_B-C-A_Position005_4_cmle.ics	53	0	27	22	0.0	0.0	0.0
1680	Feb19-3L1-mock-rep2_B-C-A_Position005_4_cmle.ics	53	0	27	23	0.0	0.0	0.0
1681	Feb19-3L1-mock-rep2_B-C-A_Position005_4_cmle.ics	53	0	27	24	0.0	0.0	0.0
1682	Feb19-3L1-mock-rep2_B-C-A_Position005_4_cmle.ics	53	0	28	1	0.0	0.0	0.0
1683	Feb19-3L1-mock-rep2_B-C-A_Position005_4_cmle.ics	53	0	28	2	0.0	0.0	0.0
1684	Feb19-3L1-mock-rep2_B-C-A_Position005_4_cmle.ics	53	0	28	3	0.0	0.0	0.0
1685	Feb19-3L1-mock-rep2_B-C-A_Position005_4_cmle.ics	53	0	28	4	0.0	0.0	0.0
1686	Feb19-3L1-mock-rep2_B-C-A_Position005_4_cmle.ics	53	0	28	5	0.0	0.0	0.0
1687	Feb19-3L1-mock-rep2_B-C-A_Position005_4_cmle.ics	53	0	28	6	0.0	0.0	0.0
1688	Feb19-3L1-mock-rep2_B-C-A_Position005_4_cmle.ics	53	0	28	7	0.2559354373171044	0.9098360655737705	0.3762711864406779
1689	Feb19-3L1-mock-rep2_B-C-A_Position005_4_cmle.ics	53	0	28	8	0.0	0.0	0.0
1690	Feb19-3L1-mock-rep2_B-C-A_Position005_4_cmle.ics	53	0	28	9	0.0	0.0	0.0
1691	Feb19-3L1-mock-rep2_B-C-A_Position005_4_cmle.ics	53	0	28	10	0.0	0.0	0.0
1692	Feb19-3L1-mock-rep2_B-C-A_Position005_4_cmle.ics	53	0	28	11	0.0	0.0	0.0
1693	Feb19-3L1-mock-rep2_B-C-A_Position005_4_cmle.ics	53	0	28	12	0.0	0.0	0.0
1694	Feb19-3L1-mock-rep2_B-C-A_Position005_4_cmle.ics	53	0	28	13	0.0	0.0	0.0
1695	Feb19-3L1-mock-rep2_B-C-A_Position005_4_cmle.ics	53	0	28	14	0.0	0.0	0.0
1696	Feb19-3L1-mock-rep2_B-C-A_Position005_4_cmle.ics	53	0	28	15	0.0	0.0	0.0
1697	Feb19-3L1-mock-rep2_B-C-A_Position005_4_cmle.ics	53	0	28	16	0.0	0.0	0.0
1698	Feb19-3L1-mock-rep2_B-C-A_Position005_4_cmle.ics	53	0	28	17	0.0	0.0	0.0
1699	Feb19-3L1-mock-rep2_B-C-A_Position005_4_cmle.ics	53	0	28	18	0.0	0.0	0.0
1700	Feb19-3L1-mock-rep2_B-C-A_Position005_4_cmle.ics	53	0	28	19	0.0	0.0	0.0
1701	Feb19-3L1-mock-rep2_B-C-A_Position005_4_cmle.ics	53	0	28	20	0.0	0.0	0.0
1702	Feb19-3L1-mock-rep2_B-C-A_Position005_4_cmle.ics	53	0	28	21	0.0	0.0	0.0
1703	Feb19-3L1-mock-rep2_B-C-A_Position005_4_cmle.ics	53	0	28	22	0.0	0.0	0.0
1704	Feb19-3L1-mock-rep2_B-C-A_Position005_4_cmle.ics	53	0	28	23	0.0	0.0	0.0
1705	Feb19-3L1-mock-rep2_B-C-A_Position005_4_cmle.ics	53	0	28	24	0.0	0.0	0.0
1706	Feb19-3L1-mock-rep2_B-C-A_Position005_4_cmle.ics	54	0	1	1	0.594876962412729	0.8835616438356162	0.597222222222222
1707	Feb19-3L1-mock-rep2_B-C-A_Position005_4_cmle.ics	54	0	1	2	0.0	0.0	0.0
1708	Feb19-3L1-mock-rep2_B-C-A_Position005_4_cmle.ics	54	0	2	1	0.0	0.0	0.0
1709	Feb19-3L1-mock-rep2_B-C-A_Position005_4_cmle.ics	54	0	2	2	1.0952192137443655	0.6671348314606741	0.8246527777777777
1710	Feb19-3L1-mock-rep2_B-C-A_Position005_4_cmle.ics	55	0	1	1	0.7286089927225674	0.7181818181818183	0.7214611872146118
1711	Feb19-3L1-mock-rep2_B-C-A_Position005_4_cmle.ics	56	0	1	1	0.0	0.0	0.0
1712	Feb19-3L1-mock-rep2_B-C-A_Position005_4_cmle.ics	56	0	1	2	0.52801094725781	0.6775147928994082	0.8641509433962263
1713	Feb19-3L1-mock-rep2_B-C-A_Position005_4_cmle.ics	56	0	2	1	0.13142630564932387	0.4222222222222222	0.21268656716417908
1714	Feb19-3L1-mock-rep2_B-C-A_Position005_4_cmle.ics	56	0	2	2	0.0	0.0	0.0
1715	Feb19-3L1-mock-rep2_B-C-A_Position005_4_cmle.ics	56	0	3	1	0.0	0.0	0.0
1716	Feb19-3L1-mock-rep2_B-C-A_Position005_4_cmle.ics	56	0	3	2	0.0	0.0	0.0
1717	Feb19-3L1-mock-rep2_B-C-A_Position005_4_cmle.ics	57	0	1	1	0.0	0.0	0.0
1718	Feb19-3L1-mock-rep2_B-C-A_Position005_4_cmle.ics	57	0	1	2	0.0	0.0	0.0
1719	Feb19-3L1-mock-rep2_B-C-A_Position005_4_cmle.ics	58	0	1	1	0.6917173981543361	0.6048387096774194	0.6024096385542167
1720	Feb19-3L1-mock-rep2_B-C-A_Position005_4_cmle.ics	59	0	1	1	0.23979536469350318	0.7123287671232875	0.30588235294117644
1721	Feb19-3L1-mock-rep2_B-C-A_Position005_4_cmle.ics	59	0	2	1	0.0	0.0	0.0
1722	Feb19-3L1-mock-rep2_B-C-A_Position005_4_cmle.ics	60	0	1	1	0.0	0.0	0.0
1723	Feb19-3L1-mock-rep2_B-C-A_Position005_4_cmle.ics	60	0	2	1	0.0	0.0	0.0
1724	Feb19-3L1-mock-rep2_B-C-A_Position005_4_cmle.ics	60	0	3	1	0.08300608777852034	0.3956043956043956	0.11464968152866244
1725	Feb19-3L1-mock-rep2_B-C-A_Position005_4_cmle.ics	61	0	1	1	0.0	0.0	0.0
1726	Feb19-3L1-mock-rep2_B-C-A_Position005_4_cmle.ics	62	0	1	1	0.30666137984842234	0.7916666666666666	0.7732558139534882
1727	Feb19-3L1-mock-rep2_B-C-A_Position005_4_cmle.ics	63	0	1	1	0.16831790021755513	0.2062146892655367	0.25978647686832734
1728	Feb19-3L1-mock-rep2_B-C-A_Position005_4_cmle.ics	63	0	1	2	0.0	0.0	0.0
1729	Feb19-3L1-mock-rep2_B-C-A_Position005_4_cmle.ics	64	0	1	1	0.0	0.0	0.0
1730	Feb19-3L1-mock-rep2_B-C-A_Position005_4_cmle.ics	64	0	2	1	1.367294723685071	0.5138648180242634	0.47822580645161283
1731	Feb19-3L1-mock-rep2_B-C-A_Position005_4_cmle.ics	65	0	1	1	0.0	0.0	0.0
1732	Feb19-3L1-mock-rep2_B-C-A_Position005_4_cmle.ics	66	0	1	1	0.0	0.0	0.0
1733	Feb19-3L1-mock-rep2_B-C-A_Position005_4_cmle.ics	66	0	1	2	0.9684043574160706	0.5675675675675675	0.7460035523978684
1734	Feb19-3L1-mock-rep2_B-C-A_Position005_4_cmle.ics	66	0	1	3	0.0	0.0	0.0
1735	Feb19-3L1-mock-rep2_B-C-A_Position005_4_cmle.ics	66	0	1	4	0.0	0.0	0.0
1736	Feb19-3L1-mock-rep2_B-C-A_Position005_4_cmle.ics	66	0	1	5	0.0	0.0	0.0
1737	Feb19-3L1-mock-rep2_B-C-A_Position005_4_cmle.ics	66	0	1	6	0.0	0.0	0.0
1738	Feb19-3L1-mock-rep2_B-C-A_Position005_4_cmle.ics	66	0	1	7	0.0	0.0	0.0
1739	Feb19-3L1-mock-rep2_B-C-A_Position005_4_cmle.ics	66	0	1	8	0.0	0.0	0.0
1740	Feb19-3L1-mock-rep2_B-C-A_Position005_4_cmle.ics	66	0	1	9	0.0	0.0	0.0
1741	Feb19-3L1-mock-rep2_B-C-A_Position005_4_cmle.ics	66	0	1	10	0.0	0.0	0.0
1742	Feb19-3L1-mock-rep2_B-C-A_Position005_4_cmle.ics	66	0	1	11	0.0	0.0	0.0
1743	Feb19-3L1-mock-rep2_B-C-A_Position005_4_cmle.ics	66	0	1	12	0.0	0.0	0.0
1744	Feb19-3L1-mock-rep2_B-C-A_Position005_4_cmle.ics	66	0	1	13	0.0	0.0	0.0
1745	Feb19-3L1-mock-rep2_B-C-A_Position005_4_cmle.ics	66	0	2	1	0.0	0.0	0.0
1746	Feb19-3L1-mock-rep2_B-C-A_Position005_4_cmle.ics	66	0	2	2	0.0	0.0	0.0
1747	Feb19-3L1-mock-rep2_B-C-A_Position005_4_cmle.ics	66	0	2	3	0.0	0.0	0.0
1748	Feb19-3L1-mock-rep2_B-C-A_Position005_4_cmle.ics	66	0	2	4	0.0	0.0	0.0
1749	Feb19-3L1-mock-rep2_B-C-A_Position005_4_cmle.ics	66	0	2	5	0.0	0.0	0.0
1750	Feb19-3L1-mock-rep2_B-C-A_Position005_4_cmle.ics	66	0	2	6	0.0	0.0	0.0
1751	Feb19-3L1-mock-rep2_B-C-A_Position005_4_cmle.ics	66	0	2	7	0.0	0.0	0.0
1752	Feb19-3L1-mock-rep2_B-C-A_Position005_4_cmle.ics	66	0	2	8	0.0	0.0	0.0
1753	Feb19-3L1-mock-rep2_B-C-A_Position005_4_cmle.ics	66	0	2	9	0.827755153124689	0.7720430107526881	0.8085585585585585
1754	Feb19-3L1-mock-rep2_B-C-A_Position005_4_cmle.ics	66	0	2	10	0.0	0.0	0.0
1755	Feb19-3L1-mock-rep2_B-C-A_Position005_4_cmle.ics	66	0	2	11	0.0	0.0	0.0
1756	Feb19-3L1-mock-rep2_B-C-A_Position005_4_cmle.ics	66	0	2	12	0.0	0.0	0.0
1757	Feb19-3L1-mock-rep2_B-C-A_Position005_4_cmle.ics	66	0	2	13	0.0	0.0	0.0
1758	Feb19-3L1-mock-rep2_B-C-A_Position005_4_cmle.ics	66	0	3	1	0.0	0.0	0.0
1759	Feb19-3L1-mock-rep2_B-C-A_Position005_4_cmle.ics	66	0	3	2	0.0	0.0	0.0
1760	Feb19-3L1-mock-rep2_B-C-A_Position005_4_cmle.ics	66	0	3	3	0.0	0.0	0.0
1761	Feb19-3L1-mock-rep2_B-C-A_Position005_4_cmle.ics	66	0	3	4	0.0	0.0	0.0
1762	Feb19-3L1-mock-rep2_B-C-A_Position005_4_cmle.ics	66	0	3	5	0.0	0.0	0.0
1763	Feb19-3L1-mock-rep2_B-C-A_Position005_4_cmle.ics	66	0	3	6	0.0	0.0	0.0
1764	Feb19-3L1-mock-rep2_B-C-A_Position005_4_cmle.ics	66	0	3	7	0.0	0.0	0.0
1765	Feb19-3L1-mock-rep2_B-C-A_Position005_4_cmle.ics	66	0	3	8	0.0	0.0	0.0
1766	Feb19-3L1-mock-rep2_B-C-A_Position005_4_cmle.ics	66	0	3	9	0.0	0.0	0.0
1767	Feb19-3L1-mock-rep2_B-C-A_Position005_4_cmle.ics	66	0	3	10	0.0	0.0	0.0
1768	Feb19-3L1-mock-rep2_B-C-A_Position005_4_cmle.ics	66	0	3	11	1.189753924825458	0.37283236994219643	0.7818181818181817
1769	Feb19-3L1-mock-rep2_B-C-A_Position005_4_cmle.ics	66	0	3	12	0.0	0.0	0.0
1770	Feb19-3L1-mock-rep2_B-C-A_Position005_4_cmle.ics	66	0	3	13	0.0	0.0	0.0
1771	Feb19-3L1-mock-rep2_B-C-A_Position005_4_cmle.ics	66	0	4	1	0.0	0.0	0.0
1772	Feb19-3L1-mock-rep2_B-C-A_Position005_4_cmle.ics	66	0	4	2	0.0	0.0	0.0
1773	Feb19-3L1-mock-rep2_B-C-A_Position005_4_cmle.ics	66	0	4	3	0.0	0.0	0.0
1774	Feb19-3L1-mock-rep2_B-C-A_Position005_4_cmle.ics	66	0	4	4	0.0	0.0	0.0
1775	Feb19-3L1-mock-rep2_B-C-A_Position005_4_cmle.ics	66	0	4	5	0.0	0.0	0.0
1776	Feb19-3L1-mock-rep2_B-C-A_Position005_4_cmle.ics	66	0	4	6	0.0	0.0	0.0
1777	Feb19-3L1-mock-rep2_B-C-A_Position005_4_cmle.ics	66	0	4	7	0.0	0.0	0.0
1778	Feb19-3L1-mock-rep2_B-C-A_Position005_4_cmle.ics	66	0	4	8	0.0	0.0	0.0
1779	Feb19-3L1-mock-rep2_B-C-A_Position005_4_cmle.ics	66	0	4	9	0.0	0.0	0.0
1780	Feb19-3L1-mock-rep2_B-C-A_Position005_4_cmle.ics	66	0	4	10	0.0	0.0	0.0
1781	Feb19-3L1-mock-rep2_B-C-A_Position005_4_cmle.ics	66	0	4	11	0.0	0.0	0.0
1782	Feb19-3L1-mock-rep2_B-C-A_Position005_4_cmle.ics	66	0	4	12	0.0	0.0	0.0
1783	Feb19-3L1-mock-rep2_B-C-A_Position005_4_cmle.ics	66	0	4	13	0.0	0.0	0.0
1784	Feb19-3L1-mock-rep2_B-C-A_Position005_4_cmle.ics	66	0	5	1	0.0	0.0	0.0
1785	Feb19-3L1-mock-rep2_B-C-A_Position005_4_cmle.ics	66	0	5	2	0.0	0.0	0.0
1786	Feb19-3L1-mock-rep2_B-C-A_Position005_4_cmle.ics	66	0	5	3	0.0	0.0	0.0
1787	Feb19-3L1-mock-rep2_B-C-A_Position005_4_cmle.ics	66	0	5	4	1.574809943131372	0.671583087512291	0.683
1788	Feb19-3L1-mock-rep2_B-C-A_Position005_4_cmle.ics	66	0	5	5	0.0	0.0	0.0
1789	Feb19-3L1-mock-rep2_B-C-A_Position005_4_cmle.ics	66	0	5	6	0.0	0.0	0.0
1790	Feb19-3L1-mock-rep2_B-C-A_Position005_4_cmle.ics	66	0	5	7	0.0	0.0	0.0
1791	Feb19-3L1-mock-rep2_B-C-A_Position005_4_cmle.ics	66	0	5	8	0.0	0.0	0.0
1792	Feb19-3L1-mock-rep2_B-C-A_Position005_4_cmle.ics	66	0	5	9	0.0	0.0	0.0
1793	Feb19-3L1-mock-rep2_B-C-A_Position005_4_cmle.ics	66	0	5	10	0.0	0.0	0.0
1794	Feb19-3L1-mock-rep2_B-C-A_Position005_4_cmle.ics	66	0	5	11	0.0	0.0	0.0
1795	Feb19-3L1-mock-rep2_B-C-A_Position005_4_cmle.ics	66	0	5	12	0.0	0.0	0.0
1796	Feb19-3L1-mock-rep2_B-C-A_Position005_4_cmle.ics	66	0	5	13	0.0	0.0	0.0
1797	Feb19-3L1-mock-rep2_B-C-A_Position005_4_cmle.ics	66	0	6	1	0.0	0.0	0.0
1798	Feb19-3L1-mock-rep2_B-C-A_Position005_4_cmle.ics	66	0	6	2	0.0	0.0	0.0
1799	Feb19-3L1-mock-rep2_B-C-A_Position005_4_cmle.ics	66	0	6	3	0.0	0.0	0.0
1800	Feb19-3L1-mock-rep2_B-C-A_Position005_4_cmle.ics	66	0	6	4	0.0	0.0	0.0
1801	Feb19-3L1-mock-rep2_B-C-A_Position005_4_cmle.ics	66	0	6	5	0.0	0.0	0.0
1802	Feb19-3L1-mock-rep2_B-C-A_Position005_4_cmle.ics	66	0	6	6	0.0	0.0	0.0
1803	Feb19-3L1-mock-rep2_B-C-A_Position005_4_cmle.ics	66	0	6	7	0.0	0.0	0.0
1804	Feb19-3L1-mock-rep2_B-C-A_Position005_4_cmle.ics	66	0	6	8	0.4496163088003185	0.5431754874651811	0.30854430379746833
1805	Feb19-3L1-mock-rep2_B-C-A_Position005_4_cmle.ics	66	0	6	9	0.0	0.0	0.0
1806	Feb19-3L1-mock-rep2_B-C-A_Position005_4_cmle.ics	66	0	6	10	0.0	0.0	0.0
1807	Feb19-3L1-mock-rep2_B-C-A_Position005_4_cmle.ics	66	0	6	11	0.0	0.0	0.0
1808	Feb19-3L1-mock-rep2_B-C-A_Position005_4_cmle.ics	66	0	6	12	0.0	0.0	0.0
1809	Feb19-3L1-mock-rep2_B-C-A_Position005_4_cmle.ics	66	0	6	13	0.0	0.0	0.0
1810	Feb19-3L1-mock-rep2_B-C-A_Position005_4_cmle.ics	66	0	7	1	0.0	0.0	0.0
1811	Feb19-3L1-mock-rep2_B-C-A_Position005_4_cmle.ics	66	0	7	2	0.0	0.0	0.0
1812	Feb19-3L1-mock-rep2_B-C-A_Position005_4_cmle.ics	66	0	7	3	0.0	0.0	0.0
1813	Feb19-3L1-mock-rep2_B-C-A_Position005_4_cmle.ics	66	0	7	4	0.0	0.0	0.0
1814	Feb19-3L1-mock-rep2_B-C-A_Position005_4_cmle.ics	66	0	7	5	0.7378318913646252	0.6374501992031872	0.26490066225165565
1815	Feb19-3L1-mock-rep2_B-C-A_Position005_4_cmle.ics	66	0	7	6	0.0	0.0	0.0
1816	Feb19-3L1-mock-rep2_B-C-A_Position005_4_cmle.ics	66	0	7	7	0.0	0.0	0.0
1817	Feb19-3L1-mock-rep2_B-C-A_Position005_4_cmle.ics	66	0	7	8	0.0	0.0	0.0
1818	Feb19-3L1-mock-rep2_B-C-A_Position005_4_cmle.ics	66	0	7	9	0.0	0.0	0.0
1819	Feb19-3L1-mock-rep2_B-C-A_Position005_4_cmle.ics	66	0	7	10	0.0	0.0	0.0
1820	Feb19-3L1-mock-rep2_B-C-A_Position005_4_cmle.ics	66	0	7	11	0.0	0.0	0.0
1821	Feb19-3L1-mock-rep2_B-C-A_Position005_4_cmle.ics	66	0	7	12	0.0	0.0	0.0
1822	Feb19-3L1-mock-rep2_B-C-A_Position005_4_cmle.ics	66	0	7	13	0.0	0.0	0.0
1823	Feb19-3L1-mock-rep2_B-C-A_Position005_4_cmle.ics	66	0	8	1	0.0	0.0	0.0
1824	Feb19-3L1-mock-rep2_B-C-A_Position005_4_cmle.ics	66	0	8	2	0.0	0.0	0.0
1825	Feb19-3L1-mock-rep2_B-C-A_Position005_4_cmle.ics	66	0	8	3	0.0	0.0	0.0
1826	Feb19-3L1-mock-rep2_B-C-A_Position005_4_cmle.ics	66	0	8	4	0.0	0.0	0.0
1827	Feb19-3L1-mock-rep2_B-C-A_Position005_4_cmle.ics	66	0	8	5	0.0	0.0	0.0
1828	Feb19-3L1-mock-rep2_B-C-A_Position005_4_cmle.ics	66	0	8	6	0.6617429775676482	0.4408602150537634	0.5143369175627239
1829	Feb19-3L1-mock-rep2_B-C-A_Position005_4_cmle.ics	66	0	8	7	0.0	0.0	0.0
1830	Feb19-3L1-mock-rep2_B-C-A_Position005_4_cmle.ics	66	0	8	8	0.0	0.0	0.0
1831	Feb19-3L1-mock-rep2_B-C-A_Position005_4_cmle.ics	66	0	8	9	0.0	0.0	0.0
1832	Feb19-3L1-mock-rep2_B-C-A_Position005_4_cmle.ics	66	0	8	10	0.0	0.0	0.0
1833	Feb19-3L1-mock-rep2_B-C-A_Position005_4_cmle.ics	66	0	8	11	0.0	0.0	0.0
1834	Feb19-3L1-mock-rep2_B-C-A_Position005_4_cmle.ics	66	0	8	12	0.0	0.0	0.0
1835	Feb19-3L1-mock-rep2_B-C-A_Position005_4_cmle.ics	66	0	8	13	0.0	0.0	0.0
1836	Feb19-3L1-mock-rep2_B-C-A_Position005_4_cmle.ics	66	0	9	1	0.0	0.0	0.0
1837	Feb19-3L1-mock-rep2_B-C-A_Position005_4_cmle.ics	66	0	9	2	0.0	0.0	0.0
1838	Feb19-3L1-mock-rep2_B-C-A_Position005_4_cmle.ics	66	0	9	3	0.0	0.0	0.0
1839	Feb19-3L1-mock-rep2_B-C-A_Position005_4_cmle.ics	66	0	9	4	0.0	0.0	0.0
1840	Feb19-3L1-mock-rep2_B-C-A_Position005_4_cmle.ics	66	0	9	5	0.0	0.0	0.0
1841	Feb19-3L1-mock-rep2_B-C-A_Position005_4_cmle.ics	66	0	9	6	0.0	0.0	0.0
1842	Feb19-3L1-mock-rep2_B-C-A_Position005_4_cmle.ics	66	0	9	7	0.0	0.0	0.0
1843	Feb19-3L1-mock-rep2_B-C-A_Position005_4_cmle.ics	66	0	9	8	0.0	0.0	0.0
1844	Feb19-3L1-mock-rep2_B-C-A_Position005_4_cmle.ics	66	0	9	9	0.0	0.0	0.0
1845	Feb19-3L1-mock-rep2_B-C-A_Position005_4_cmle.ics	66	0	9	10	0.0	0.0	0.0
1846	Feb19-3L1-mock-rep2_B-C-A_Position005_4_cmle.ics	66	0	9	11	0.0	0.0	0.0
1847	Feb19-3L1-mock-rep2_B-C-A_Position005_4_cmle.ics	66	0	9	12	0.5718197158075845	0.369047619047619	0.5333333333333333
1848	Feb19-3L1-mock-rep2_B-C-A_Position005_4_cmle.ics	66	0	9	13	0.0	0.0	0.0
1849	Feb19-3L1-mock-rep2_B-C-A_Position005_4_cmle.ics	67	0	1	1	0.0	0.0	0.0
1850	Feb19-3L1-mock-rep2_B-C-A_Position005_4_cmle.ics	67	0	2	1	0.01152862330257227	0.07462686567164178	0.03333333333333333
1851	Feb19-3L1-mock-rep2_B-C-A_Position005_4_cmle.ics	68	0	1	1	0.9061497915821803	0.7145454545454544	0.7184643510054843
1852	Feb19-3L1-mock-rep2_B-C-A_Position005_4_cmle.ics	69	0	1	1	0.6294628323204459	0.5537525354969574	0.556008146639511
1853	Feb19-3L1-mock-rep2_B-C-A_Position006_5_cmle.ics	1	0	1	1	0.5787368897891279	0.5640449438202245	0.5678733031674207
1854	Feb19-3L1-mock-rep2_B-C-A_Position006_5_cmle.ics	2	0	1	1	0.0	0.0	0.0
1855	Feb19-3L1-mock-rep2_B-C-A_Position006_5_cmle.ics	2	0	1	2	0.0	0.0	0.0
1856	Feb19-3L1-mock-rep2_B-C-A_Position006_5_cmle.ics	2	0	1	3	1.2381741426962616	0.44453642384105957	0.5023386342376052
1857	Feb19-3L1-mock-rep2_B-C-A_Position006_5_cmle.ics	2	0	1	4	0.0	0.0	0.0
1858	Feb19-3L1-mock-rep2_B-C-A_Position006_5_cmle.ics	2	0	1	5	0.0	0.0	0.0
1859	Feb19-3L1-mock-rep2_B-C-A_Position006_5_cmle.ics	2	0	2	1	0.0	0.0	0.0
1860	Feb19-3L1-mock-rep2_B-C-A_Position006_5_cmle.ics	2	0	2	2	0.0	0.0	0.0
1861	Feb19-3L1-mock-rep2_B-C-A_Position006_5_cmle.ics	2	0	2	3	0.0	0.0	0.0
1862	Feb19-3L1-mock-rep2_B-C-A_Position006_5_cmle.ics	2	0	2	4	0.4657563814239197	0.5206185567010309	0.583815028901734
1863	Feb19-3L1-mock-rep2_B-C-A_Position006_5_cmle.ics	2	0	2	5	0.0	0.0	0.0
1864	Feb19-3L1-mock-rep2_B-C-A_Position006_5_cmle.ics	2	0	3	1	0.0	0.0	0.0
1865	Feb19-3L1-mock-rep2_B-C-A_Position006_5_cmle.ics	2	0	3	2	0.0	0.0	0.0
1866	Feb19-3L1-mock-rep2_B-C-A_Position006_5_cmle.ics	2	0	3	3	0.0	0.0	0.0
1867	Feb19-3L1-mock-rep2_B-C-A_Position006_5_cmle.ics	2	0	3	4	0.0	0.0	0.0
1868	Feb19-3L1-mock-rep2_B-C-A_Position006_5_cmle.ics	2	0	3	5	1.1113592863679667	0.5663924794359576	0.5899632802937576
1869	Feb19-3L1-mock-rep2_B-C-A_Position006_5_cmle.ics	2	0	4	1	0.0	0.0	0.0
1870	Feb19-3L1-mock-rep2_B-C-A_Position006_5_cmle.ics	2	0	4	2	0.5879597884311857	0.48757170172084124	0.8225806451612903
1871	Feb19-3L1-mock-rep2_B-C-A_Position006_5_cmle.ics	2	0	4	3	0.0	0.0	0.0
1872	Feb19-3L1-mock-rep2_B-C-A_Position006_5_cmle.ics	2	0	4	4	0.0	0.0	0.0
1873	Feb19-3L1-mock-rep2_B-C-A_Position006_5_cmle.ics	2	0	4	5	0.0	0.0	0.0
1874	Feb19-3L1-mock-rep2_B-C-A_Position006_5_cmle.ics	3	0	1	1	0.4934250773500931	0.4885844748858447	0.48747152619589973
1875	Feb19-3L1-mock-rep2_B-C-A_Position006_5_cmle.ics	4	0	1	1	0.0	0.0	0.0
1876	Feb19-3L1-mock-rep2_B-C-A_Position006_5_cmle.ics	4	0	1	2	0.0	0.0	0.0
1877	Feb19-3L1-mock-rep2_B-C-A_Position006_5_cmle.ics	4	0	1	3	0.6917173981543361	0.339366515837104	0.5199306759098786
1878	Feb19-3L1-mock-rep2_B-C-A_Position006_5_cmle.ics	4	0	1	4	0.0	0.0	0.0
1879	Feb19-3L1-mock-rep2_B-C-A_Position006_5_cmle.ics	4	0	1	5	0.0	0.0	0.0
1880	Feb19-3L1-mock-rep2_B-C-A_Position006_5_cmle.ics	4	0	1	6	0.0	0.0	0.0
1881	Feb19-3L1-mock-rep2_B-C-A_Position006_5_cmle.ics	4	0	1	7	0.0	0.0	0.0
1882	Feb19-3L1-mock-rep2_B-C-A_Position006_5_cmle.ics	4	0	2	1	0.0	0.0	0.0
1883	Feb19-3L1-mock-rep2_B-C-A_Position006_5_cmle.ics	4	0	2	2	0.0	0.0	0.0
1884	Feb19-3L1-mock-rep2_B-C-A_Position006_5_cmle.ics	4	0	2	3	0.0	0.0	0.0
1885	Feb19-3L1-mock-rep2_B-C-A_Position006_5_cmle.ics	4	0	2	4	0.0	0.0	0.0
1886	Feb19-3L1-mock-rep2_B-C-A_Position006_5_cmle.ics	4	0	2	5	0.0	0.0	0.0
1887	Feb19-3L1-mock-rep2_B-C-A_Position006_5_cmle.ics	4	0	2	6	0.0	0.0	0.0
1888	Feb19-3L1-mock-rep2_B-C-A_Position006_5_cmle.ics	4	0	2	7	0.0	0.0	0.0
1889	Feb19-3L1-mock-rep2_B-C-A_Position006_5_cmle.ics	4	0	3	1	0.0	0.0	0.0
1890	Feb19-3L1-mock-rep2_B-C-A_Position006_5_cmle.ics	4	0	3	2	0.0	0.0	0.0
1891	Feb19-3L1-mock-rep2_B-C-A_Position006_5_cmle.ics	4	0	3	3	0.0	0.0	0.0
1892	Feb19-3L1-mock-rep2_B-C-A_Position006_5_cmle.ics	4	0	3	4	0.14526065361241058	0.9999999999999998	0.13938053097345132
1893	Feb19-3L1-mock-rep2_B-C-A_Position006_5_cmle.ics	4	0	3	5	0.0	0.0	0.0
1894	Feb19-3L1-mock-rep2_B-C-A_Position006_5_cmle.ics	4	0	3	6	0.0	0.0	0.0
1895	Feb19-3L1-mock-rep2_B-C-A_Position006_5_cmle.ics	4	0	3	7	0.0	0.0	0.0
1896	Feb19-3L1-mock-rep2_B-C-A_Position006_5_cmle.ics	4	0	4	1	0.5925712377522147	0.3708513708513708	0.34776725304465494
1897	Feb19-3L1-mock-rep2_B-C-A_Position006_5_cmle.ics	4	0	4	2	0.0	0.0	0.0
1898	Feb19-3L1-mock-rep2_B-C-A_Position006_5_cmle.ics	4	0	4	3	0.0	0.0	0.0
1899	Feb19-3L1-mock-rep2_B-C-A_Position006_5_cmle.ics	4	0	4	4	0.0	0.0	0.0
1900	Feb19-3L1-mock-rep2_B-C-A_Position006_5_cmle.ics	4	0	4	5	0.0	0.0	0.0
1901	Feb19-3L1-mock-rep2_B-C-A_Position006_5_cmle.ics	4	0	4	6	0.0	0.0	0.0
1902	Feb19-3L1-mock-rep2_B-C-A_Position006_5_cmle.ics	4	0	4	7	0.0	0.0	0.0
1903	Feb19-3L1-mock-rep2_B-C-A_Position006_5_cmle.ics	4	0	5	1	0.0	0.0	0.0
1904	Feb19-3L1-mock-rep2_B-C-A_Position006_5_cmle.ics	4	0	5	2	0.0	0.0	0.0
1905	Feb19-3L1-mock-rep2_B-C-A_Position006_5_cmle.ics	4	0	5	3	0.0	0.0	0.0
1906	Feb19-3L1-mock-rep2_B-C-A_Position006_5_cmle.ics	4	0	5	4	0.0	0.0	0.0
1907	Feb19-3L1-mock-rep2_B-C-A_Position006_5_cmle.ics	4	0	5	5	0.8392837764272612	0.573228346456693	0.7679324894514766
1908	Feb19-3L1-mock-rep2_B-C-A_Position006_5_cmle.ics	4	0	5	6	0.0	0.0	0.0
1909	Feb19-3L1-mock-rep2_B-C-A_Position006_5_cmle.ics	4	0	5	7	0.0	0.0	0.0
1910	Feb19-3L1-mock-rep2_B-C-A_Position006_5_cmle.ics	4	0	6	1	0.0	0.0	0.0
1911	Feb19-3L1-mock-rep2_B-C-A_Position006_5_cmle.ics	4	0	6	2	0.2766869592617345	0.47058823529411764	0.15113350125944588
1912	Feb19-3L1-mock-rep2_B-C-A_Position006_5_cmle.ics	4	0	6	3	0.0	0.0	0.0
1913	Feb19-3L1-mock-rep2_B-C-A_Position006_5_cmle.ics	4	0	6	4	0.0	0.0	0.0
1914	Feb19-3L1-mock-rep2_B-C-A_Position006_5_cmle.ics	4	0	6	5	0.0	0.0	0.0
1915	Feb19-3L1-mock-rep2_B-C-A_Position006_5_cmle.ics	4	0	6	6	0.0	0.0	0.0
1916	Feb19-3L1-mock-rep2_B-C-A_Position006_5_cmle.ics	4	0	6	7	0.0	0.0	0.0
1917	Feb19-3L1-mock-rep2_B-C-A_Position006_5_cmle.ics	4	0	7	1	0.0	0.0	0.0
1918	Feb19-3L1-mock-rep2_B-C-A_Position006_5_cmle.ics	4	0	7	2	0.0	0.0	0.0
1919	Feb19-3L1-mock-rep2_B-C-A_Position006_5_cmle.ics	4	0	7	3	0.0	0.0	0.0
1920	Feb19-3L1-mock-rep2_B-C-A_Position006_5_cmle.ics	4	0	7	4	0.0	0.0	0.0
1921	Feb19-3L1-mock-rep2_B-C-A_Position006_5_cmle.ics	4	0	7	5	0.0	0.0	0.0
1922	Feb19-3L1-mock-rep2_B-C-A_Position006_5_cmle.ics	4	0	7	6	0.0	0.0	0.0
1923	Feb19-3L1-mock-rep2_B-C-A_Position006_5_cmle.ics	4	0	7	7	0.14526065361241058	0.3181818181818182	0.8399999999999999
1924	Feb19-3L1-mock-rep2_B-C-A_Position006_5_cmle.ics	4	0	8	1	0.0	0.0	0.0
1925	Feb19-3L1-mock-rep2_B-C-A_Position006_5_cmle.ics	4	0	8	2	0.0	0.0	0.0
1926	Feb19-3L1-mock-rep2_B-C-A_Position006_5_cmle.ics	4	0	8	3	0.0	0.0	0.0
1927	Feb19-3L1-mock-rep2_B-C-A_Position006_5_cmle.ics	4	0	8	4	0.0	0.0	0.0
1928	Feb19-3L1-mock-rep2_B-C-A_Position006_5_cmle.ics	4	0	8	5	0.0	0.0	0.0
1929	Feb19-3L1-mock-rep2_B-C-A_Position006_5_cmle.ics	4	0	8	6	0.0046114493210289076	0.006060606060606061	0.024999999999999994
1930	Feb19-3L1-mock-rep2_B-C-A_Position006_5_cmle.ics	4	0	8	7	0.0	0.0	0.0
1931	Feb19-3L1-mock-rep2_B-C-A_Position006_5_cmle.ics	4	0	9	1	0.0	0.0	0.0
1932	Feb19-3L1-mock-rep2_B-C-A_Position006_5_cmle.ics	4	0	9	2	0.0	0.0	0.0
1933	Feb19-3L1-mock-rep2_B-C-A_Position006_5_cmle.ics	4	0	9	3	0.0	0.0	0.0
1934	Feb19-3L1-mock-rep2_B-C-A_Position006_5_cmle.ics	4	0	9	4	0.0	0.0	0.0
1935	Feb19-3L1-mock-rep2_B-C-A_Position006_5_cmle.ics	4	0	9	5	0.0	0.0	0.0
1936	Feb19-3L1-mock-rep2_B-C-A_Position006_5_cmle.ics	4	0	9	6	0.0	0.0	0.0
1937	Feb19-3L1-mock-rep2_B-C-A_Position006_5_cmle.ics	4	0	9	7	0.0	0.0	0.0
1938	Feb19-3L1-mock-rep2_B-C-A_Position006_5_cmle.ics	5	0	1	1	0.7655005872907986	0.7999999999999997	0.8736842105263156
1939	Feb19-3L1-mock-rep2_B-C-A_Position006_5_cmle.ics	5	0	1	2	0.0	0.0	0.0
1940	Feb19-3L1-mock-rep2_B-C-A_Position006_5_cmle.ics	5	0	2	1	0.0	0.0	0.0
1941	Feb19-3L1-mock-rep2_B-C-A_Position006_5_cmle.ics	5	0	2	2	0.027668695926173444	0.13793103448275862	0.09999999999999999
1942	Feb19-3L1-mock-rep2_B-C-A_Position006_5_cmle.ics	6	0	1	1	0.4081132649110583	0.5803278688524589	0.7695652173913042
1943	Feb19-3L1-mock-rep2_B-C-A_Position006_5_cmle.ics	6	0	1	2	0.0	0.0	0.0
1944	Feb19-3L1-mock-rep2_B-C-A_Position006_5_cmle.ics	6	0	1	3	0.0	0.0	0.0
1945	Feb19-3L1-mock-rep2_B-C-A_Position006_5_cmle.ics	6	0	1	4	0.0	0.0	0.0
1946	Feb19-3L1-mock-rep2_B-C-A_Position006_5_cmle.ics	6	0	2	1	0.0	0.0	0.0
1947	Feb19-3L1-mock-rep2_B-C-A_Position006_5_cmle.ics	6	0	2	2	0.6548258035861049	0.7696476964769646	0.6859903381642511
1948	Feb19-3L1-mock-rep2_B-C-A_Position006_5_cmle.ics	6	0	2	3	0.0	0.0	0.0
1949	Feb19-3L1-mock-rep2_B-C-A_Position006_5_cmle.ics	6	0	2	4	0.0	0.0	0.0
1950	Feb19-3L1-mock-rep2_B-C-A_Position006_5_cmle.ics	6	0	3	1	0.0	0.0	0.0
1951	Feb19-3L1-mock-rep2_B-C-A_Position006_5_cmle.ics	6	0	3	2	0.0	0.0	0.0
1952	Feb19-3L1-mock-rep2_B-C-A_Position006_5_cmle.ics	6	0	3	3	0.006917173981543361	0.026548672566371678	0.05555555555555554
1953	Feb19-3L1-mock-rep2_B-C-A_Position006_5_cmle.ics	6	0	3	4	0.0	0.0	0.0
1954	Feb19-3L1-mock-rep2_B-C-A_Position006_5_cmle.ics	7	0	1	1	0.0	0.0	0.0
1955	Feb19-3L1-mock-rep2_B-C-A_Position006_5_cmle.ics	7	0	1	2	0.2697697852801911	0.3015463917525773	0.33815028901734095
1956	Feb19-3L1-mock-rep2_B-C-A_Position006_5_cmle.ics	7	0	2	1	0.0	0.0	0.0
1957	Feb19-3L1-mock-rep2_B-C-A_Position006_5_cmle.ics	7	0	2	2	0.0	0.0	0.0
1958	Feb19-3L1-mock-rep2_B-C-A_Position006_5_cmle.ics	8	0	1	1	0.4934250773500931	0.4155339805825242	0.4155339805825242
1959	Feb19-3L1-mock-rep2_B-C-A_Position006_5_cmle.ics	9	0	1	1	0.7447490653461686	0.6701244813278008	0.6991341991341992
1960	Feb19-3L1-mock-rep2_B-C-A_Position006_5_cmle.ics	9	0	2	1	0.0	0.0	0.0
1961	Feb19-3L1-mock-rep2_B-C-A_Position006_5_cmle.ics	10	0	1	1	0.827755153124689	0.6998050682261209	0.6998050682261209
1962	Feb19-3L1-mock-rep2_B-C-A_Position006_5_cmle.ics	11	0	1	1	0.0	0.0	0.0
1963	Feb19-3L1-mock-rep2_B-C-A_Position006_5_cmle.ics	11	0	1	2	0.15678927691498284	0.25092250922509224	0.586206896551724
1964	Feb19-3L1-mock-rep2_B-C-A_Position006_5_cmle.ics	12	0	1	1	0.4081132649110583	0.4573643410852713	0.8719211822660097
1965	Feb19-3L1-mock-rep2_B-C-A_Position006_5_cmle.ics	12	0	1	2	0.0	0.0	0.0
1966	Feb19-3L1-mock-rep2_B-C-A_Position006_5_cmle.ics	12	0	1	3	0.0	0.0	0.0
1967	Feb19-3L1-mock-rep2_B-C-A_Position006_5_cmle.ics	12	0	2	1	0.0	0.0	0.0
1968	Feb19-3L1-mock-rep2_B-C-A_Position006_5_cmle.ics	12	0	2	2	0.0	0.0	0.0
1969	Feb19-3L1-mock-rep2_B-C-A_Position006_5_cmle.ics	12	0	2	3	0.0	0.0	0.0
1970	Feb19-3L1-mock-rep2_B-C-A_Position006_5_cmle.ics	13	0	1	1	0.0	0.0	0.0
1971	Feb19-3L1-mock-rep2_B-C-A_Position006_5_cmle.ics	14	0	1	1	0.7954750078774866	0.42750929368029744	0.3933865450399088
1972	Feb19-3L1-mock-rep2_B-C-A_Position006_5_cmle.ics	14	0	1	2	0.0	0.0	0.0
1973	Feb19-3L1-mock-rep2_B-C-A_Position006_5_cmle.ics	14	0	2	1	0.0	0.0	0.0
1974	Feb19-3L1-mock-rep2_B-C-A_Position006_5_cmle.ics	14	0	2	2	0.3596930470402548	0.6812227074235806	0.9230769230769229
1975	Feb19-3L1-mock-rep2_B-C-A_Position006_5_cmle.ics	15	0	1	1	0.0	0.0	0.0
1976	Feb19-3L1-mock-rep2_B-C-A_Position006_5_cmle.ics	15	0	1	2	0.6778830501912494	0.4254703328509406	0.9999999999999999
1977	Feb19-3L1-mock-rep2_B-C-A_Position006_5_cmle.ics	15	0	1	3	0.0	0.0	0.0
1978	Feb19-3L1-mock-rep2_B-C-A_Position006_5_cmle.ics	15	0	1	4	0.0	0.0	0.0
1979	Feb19-3L1-mock-rep2_B-C-A_Position006_5_cmle.ics	15	0	1	5	0.0	0.0	0.0
1980	Feb19-3L1-mock-rep2_B-C-A_Position006_5_cmle.ics	15	0	2	1	0.0	0.0	0.0
1981	Feb19-3L1-mock-rep2_B-C-A_Position006_5_cmle.ics	15	0	2	2	0.0	0.0	0.0
1982	Feb19-3L1-mock-rep2_B-C-A_Position006_5_cmle.ics	15	0	2	3	0.0	0.0	0.0
1983	Feb19-3L1-mock-rep2_B-C-A_Position006_5_cmle.ics	15	0	2	4	0.46114493210289076	0.8230452674897119	0.7722007722007722
1984	Feb19-3L1-mock-rep2_B-C-A_Position006_5_cmle.ics	15	0	2	5	0.0	0.0	0.0
1985	Feb19-3L1-mock-rep2_B-C-A_Position006_5_cmle.ics	15	0	3	1	0.0	0.0	0.0
1986	Feb19-3L1-mock-rep2_B-C-A_Position006_5_cmle.ics	15	0	3	2	0.0	0.0	0.0
1987	Feb19-3L1-mock-rep2_B-C-A_Position006_5_cmle.ics	15	0	3	3	0.0	0.0	0.0
1988	Feb19-3L1-mock-rep2_B-C-A_Position006_5_cmle.ics	15	0	3	4	0.0	0.0	0.0
1989	Feb19-3L1-mock-rep2_B-C-A_Position006_5_cmle.ics	15	0	3	5	0.1844579728411563	0.5970149253731343	0.36866359447004604
1990	Feb19-3L1-mock-rep2_B-C-A_Position006_5_cmle.ics	16	0	1	1	0.06917173981543362	0.14851485148514854	0.20270270270270274
1991	Feb19-3L1-mock-rep2_B-C-A_Position006_5_cmle.ics	16	0	1	2	0.0	0.0	0.0
1992	Feb19-3L1-mock-rep2_B-C-A_Position006_5_cmle.ics	17	0	1	1	0.574125440468099	0.5985576923076923	0.5942720763723149
1993	Feb19-3L1-mock-rep2_B-C-A_Position006_5_cmle.ics	18	0	1	1	0.0	0.0	0.0
1994	Feb19-3L1-mock-rep2_B-C-A_Position006_5_cmle.ics	18	0	1	2	0.17523507419909848	0.5241379310344827	0.8539325842696628
1995	Feb19-3L1-mock-rep2_B-C-A_Position006_5_cmle.ics	19	0	1	1	0.3435529744166536	0.5228070175438596	0.3941798941798941
1996	Feb19-3L1-mock-rep2_B-C-A_Position006_5_cmle.ics	19	0	2	1	0.0	0.0	0.0
1997	Feb19-3L1-mock-rep2_B-C-A_Position006_5_cmle.ics	20	0	1	1	0.9338184875083538	0.7685009487666035	0.7513914656771801
1998	Feb19-3L1-mock-rep2_B-C-A_Position006_5_cmle.ics	21	0	1	1	0.0	0.0	0.0
1999	Feb19-3L1-mock-rep2_B-C-A_Position006_5_cmle.ics	21	0	1	2	0.26515833595916216	0.5088495575221238	0.798611111111111
[truncated: 99,840 more rows]
