# Supplementary material for: M1BP cooperates with CP190 to activate transcription at TAD borders and promote chromatin insulator activity
Source: Nat Commun. 2021 Jul 7;12:4170. doi: 10.1038/s41467-021-24407-y (PMC8263732; doi:10.1038/s41467-021-24407-y)
Supplement: Supplementary file 6 — Source Data [file 41467_2021_24407_MOESM6_ESM.zip › Source Data_updated_060121/Source Data 8/Figure 8c/Figure 8c_tango-slide1/all-reps/B_A.xls]

	Label	nuc.idx	tag	idx1	idx2	overlap	pcOverlap1	pcOverlap2
1	Feb19-3L1-mock-rep2_B-C-A_Position001_0_cmle.ics	2	0	1	1	0.5349281212393533	0.6724637681159419	0.46215139442231074
2	Feb19-3L1-mock-rep2_B-C-A_Position001_0_cmle.ics	2	0	2	1	0.0	0.0	0.0
3	Feb19-3L1-mock-rep2_B-C-A_Position001_0_cmle.ics	3	0	1	1	0.45192203346083293	0.38811881188118813	0.3904382470119521
4	Feb19-3L1-mock-rep2_B-C-A_Position001_0_cmle.ics	4	0	1	1	0.027668695926173444	0.09160305343511449	0.09302325581395347
5	Feb19-3L1-mock-rep2_B-C-A_Position001_0_cmle.ics	6	0	1	1	0.03689159456823126	0.07582938388625592	0.07547169811320754
6	Feb19-3L1-mock-rep2_B-C-A_Position001_0_cmle.ics	7	0	1	1	0.0	0.0	0.0
7	Feb19-3L1-mock-rep2_B-C-A_Position001_0_cmle.ics	7	0	1	2	0.0	0.0	0.0
8	Feb19-3L1-mock-rep2_B-C-A_Position001_0_cmle.ics	7	0	1	3	0.0	0.0	0.0
9	Feb19-3L1-mock-rep2_B-C-A_Position001_0_cmle.ics	10	0	1	1	0.09222898642057815	0.16877637130801687	0.14492753623188406
10	Feb19-3L1-mock-rep2_B-C-A_Position001_0_cmle.ics	10	0	1	2	0.0	0.0	0.0
11	Feb19-3L1-mock-rep2_B-C-A_Position001_0_cmle.ics	10	0	2	1	0.0	0.0	0.0
12	Feb19-3L1-mock-rep2_B-C-A_Position001_0_cmle.ics	10	0	2	2	0.059948841173375796	0.11353711790393009	0.13471502590673573
13	Feb19-3L1-mock-rep2_B-C-A_Position001_0_cmle.ics	12	0	1	1	0.41733616355311615	0.5934426229508196	0.4593908629441624
14	Feb19-3L1-mock-rep2_B-C-A_Position001_0_cmle.ics	12	0	2	1	0.0	0.0	0.0
15	Feb19-3L1-mock-rep2_B-C-A_Position001_0_cmle.ics	13	0	1	1	0.0	0.0	0.0
16	Feb19-3L1-mock-rep2_B-C-A_Position001_0_cmle.ics	14	0	1	1	0.0	0.0	0.0
17	Feb19-3L1-mock-rep2_B-C-A_Position001_0_cmle.ics	15	0	1	1	0.5210937732762666	0.23468328141225336	0.2443243243243243
18	Feb19-3L1-mock-rep2_B-C-A_Position001_0_cmle.ics	16	0	1	1	0.0	0.0	0.0
19	Feb19-3L1-mock-rep2_B-C-A_Position001_0_cmle.ics	16	0	1	2	0.0	0.0	0.0
20	Feb19-3L1-mock-rep2_B-C-A_Position001_0_cmle.ics	16	0	2	1	0.0	0.0	0.0
21	Feb19-3L1-mock-rep2_B-C-A_Position001_0_cmle.ics	16	0	2	2	0.0	0.0	0.0
22	Feb19-3L1-mock-rep2_B-C-A_Position001_0_cmle.ics	16	0	3	1	0.0	0.0	0.0
23	Feb19-3L1-mock-rep2_B-C-A_Position001_0_cmle.ics	16	0	3	2	0.0	0.0	0.0
24	Feb19-3L1-mock-rep2_B-C-A_Position001_0_cmle.ics	16	0	4	1	0.0	0.0	0.0
25	Feb19-3L1-mock-rep2_B-C-A_Position001_0_cmle.ics	16	0	4	2	0.0	0.0	0.0
26	Feb19-3L1-mock-rep2_B-C-A_Position001_0_cmle.ics	16	0	5	1	0.0	0.0	0.0
27	Feb19-3L1-mock-rep2_B-C-A_Position001_0_cmle.ics	16	0	5	2	0.0	0.0	0.0
28	Feb19-3L1-mock-rep2_B-C-A_Position001_0_cmle.ics	17	0	1	1	1.0606333438366486	0.7055214723926378	0.7033639143730887
29	Feb19-3L1-mock-rep2_B-C-A_Position001_0_cmle.ics	19	0	1	1	0.6824944995122784	0.5849802371541503	0.5849802371541503
30	Feb19-3L1-mock-rep2_B-C-A_Position001_0_cmle.ics	20	0	1	1	0.1798465235201274	0.5165562913907285	0.5165562913907285
31	Feb19-3L1-mock-rep2_B-C-A_Position001_0_cmle.ics	21	0	1	1	0.23057246605144538	0.26881720430107525	0.2127659574468085
32	Feb19-3L1-mock-rep2_B-C-A_Position001_0_cmle.ics	21	0	2	1	0.0	0.0	0.0
33	Feb19-3L1-mock-rep2_B-C-A_Position001_0_cmle.ics	22	0	1	1	0.7101631954384517	0.6525423728813559	0.5866666666666666
34	Feb19-3L1-mock-rep2_B-C-A_Position001_0_cmle.ics	22	0	2	1	0.0	0.0	0.0
35	Feb19-3L1-mock-rep2_B-C-A_Position001_0_cmle.ics	23	0	1	1	0.4888136280290642	0.5394402035623409	0.5340050377833754
36	Feb19-3L1-mock-rep2_B-C-A_Position001_0_cmle.ics	25	0	1	1	0.0	0.0	0.0
37	Feb19-3L1-mock-rep2_B-C-A_Position001_0_cmle.ics	25	0	2	1	0.11298050836520823	0.39199999999999996	0.22685185185185178
38	Feb19-3L1-mock-rep2_B-C-A_Position001_0_cmle.ics	26	0	1	1	0.059948841173375796	0.1969696969696969	0.10970464135021095
39	Feb19-3L1-mock-rep2_B-C-A_Position001_0_cmle.ics	27	0	1	1	0.0	0.0	0.0
40	Feb19-3L1-mock-rep2_B-C-A_Position001_0_cmle.ics	27	0	2	1	0.0	0.0	0.0
41	Feb19-3L1-mock-rep2_B-C-A_Position001_0_cmle.ics	28	0	1	1	0.5141765992947231	0.4305019305019305	0.5234741784037558
42	Feb19-3L1-mock-rep2_B-C-A_Position001_0_cmle.ics	28	0	1	2	0.0	0.0	0.0
43	Feb19-3L1-mock-rep2_B-C-A_Position001_0_cmle.ics	30	0	1	1	0.7378318913646252	0.5828779599271402	0.6189555125725338
44	Feb19-3L1-mock-rep2_B-C-A_Position001_0_cmle.ics	30	0	1	2	0.0	0.0	0.0
45	Feb19-3L1-mock-rep2_B-C-A_Position001_0_cmle.ics	31	0	1	1	0.21212666876732975	0.5317919075144507	0.5317919075144507
46	Feb19-3L1-mock-rep2_B-C-A_Position001_0_cmle.ics	32	0	1	1	0.21904384274887312	0.21348314606741567	0.3492647058823529
47	Feb19-3L1-mock-rep2_B-C-A_Position001_0_cmle.ics	32	0	1	2	0.0	0.0	0.0
48	Feb19-3L1-mock-rep2_B-C-A_Position001_0_cmle.ics	32	0	2	1	0.0	0.0	0.0
49	Feb19-3L1-mock-rep2_B-C-A_Position001_0_cmle.ics	32	0	2	2	0.0	0.0	0.0
50	Feb19-3L1-mock-rep2_B-C-A_Position001_0_cmle.ics	33	0	1	1	0.0	0.0	0.0
51	Feb19-3L1-mock-rep2_B-C-A_Position001_0_cmle.ics	33	0	2	1	0.22826674139093092	0.303680981595092	0.20798319327731088
52	Feb19-3L1-mock-rep2_B-C-A_Position001_0_cmle.ics	34	0	1	1	0.0	0.0	0.0
53	Feb19-3L1-mock-rep2_B-C-A_Position001_0_cmle.ics	34	0	1	2	0.924595588866296	0.6436597110754414	0.7940594059405941
54	Feb19-3L1-mock-rep2_B-C-A_Position001_0_cmle.ics	35	0	1	1	0.12681485632829495	0.14824797843665763	0.14784946236559138
55	Feb19-3L1-mock-rep2_B-C-A_Position001_0_cmle.ics	36	0	1	1	0.0	0.0	0.0
56	Feb19-3L1-mock-rep2_B-C-A_Position001_0_cmle.ics	36	0	2	1	0.0	0.0	0.0
57	Feb19-3L1-mock-rep2_B-C-A_Position001_0_cmle.ics	36	0	3	1	0.0	0.0	0.0
58	Feb19-3L1-mock-rep2_B-C-A_Position001_0_cmle.ics	36	0	4	1	0.3988903662690005	0.6731517509727626	0.21843434343434343
59	Feb19-3L1-mock-rep2_B-C-A_Position001_0_cmle.ics	37	0	1	1	0.0	0.0	0.0
60	Feb19-3L1-mock-rep2_B-C-A_Position001_0_cmle.ics	38	0	1	1	0.22596101673041646	0.7153284671532847	0.1963927855711423
61	Feb19-3L1-mock-rep2_B-C-A_Position001_0_cmle.ics	38	0	1	2	0.0	0.0	0.0
62	Feb19-3L1-mock-rep2_B-C-A_Position001_0_cmle.ics	38	0	2	1	0.0	0.0	0.0
63	Feb19-3L1-mock-rep2_B-C-A_Position001_0_cmle.ics	38	0	2	2	0.0645602904944047	0.08641975308641975	0.2916666666666667
64	Feb19-3L1-mock-rep2_B-C-A_Position001_0_cmle.ics	38	0	3	1	0.0	0.0	0.0
65	Feb19-3L1-mock-rep2_B-C-A_Position001_0_cmle.ics	38	0	3	2	0.0	0.0	0.0
66	Feb19-3L1-mock-rep2_B-C-A_Position001_0_cmle.ics	40	0	1	1	0.0	0.0	0.0
67	Feb19-3L1-mock-rep2_B-C-A_Position001_0_cmle.ics	41	0	1	1	0.2836041332432778	0.23976608187134502	0.2474849094567404
68	Feb19-3L1-mock-rep2_B-C-A_Position001_0_cmle.ics	42	0	1	1	0.29282703188533565	0.2886363636363637	0.2879818594104308
69	Feb19-3L1-mock-rep2_B-C-A_Position001_0_cmle.ics	45	0	1	1	0.28821558256430674	0.34435261707988973	0.251004016064257
70	Feb19-3L1-mock-rep2_B-C-A_Position001_0_cmle.ics	45	0	2	1	0.0	0.0	0.0
71	Feb19-3L1-mock-rep2_B-C-A_Position001_0_cmle.ics	47	0	1	1	0.16831790021755513	0.1644144144144144	0.16515837104072395
72	Feb19-3L1-mock-rep2_B-C-A_Position001_0_cmle.ics	50	0	1	1	0.0	0.0	0.0
73	Feb19-3L1-mock-rep2_B-C-A_Position001_0_cmle.ics	50	0	2	1	0.0023057246605144538	0.008196721311475409	0.00425531914893617
74	Feb19-3L1-mock-rep2_B-C-A_Position001_0_cmle.ics	51	0	1	1	0.7470547900066831	0.7152317880794703	0.7168141592920354
75	Feb19-3L1-mock-rep2_B-C-A_Position001_0_cmle.ics	52	0	1	1	0.07378318913646252	0.2735042735042735	0.16326530612244897
76	Feb19-3L1-mock-rep2_B-C-A_Position001_0_cmle.ics	52	0	2	1	0.0	0.0	0.0
77	Feb19-3L1-mock-rep2_B-C-A_Position001_0_cmle.ics	53	0	1	1	0.050725942531317986	0.24719101123595505	0.1964285714285714
78	Feb19-3L1-mock-rep2_B-C-A_Position001_0_cmle.ics	53	0	1	2	0.0	0.0	0.0
79	Feb19-3L1-mock-rep2_B-C-A_Position001_0_cmle.ics	53	0	2	1	0.0	0.0	0.0
80	Feb19-3L1-mock-rep2_B-C-A_Position001_0_cmle.ics	53	0	2	2	0.47959072938700636	0.5416666666666666	0.5730027548209365
81	Feb19-3L1-mock-rep2_B-C-A_Position001_0_cmle.ics	54	0	1	1	0.009222898642057815	0.010025062656641603	0.010101010101010102
82	Feb19-3L1-mock-rep2_B-C-A_Position001_0_cmle.ics	55	0	1	1	0.0	0.0	0.0
83	Feb19-3L1-mock-rep2_B-C-A_Position001_0_cmle.ics	56	0	1	1	0.0	0.0	0.0
84	Feb19-3L1-mock-rep2_B-C-A_Position001_0_cmle.ics	56	0	1	2	0.0	0.0	0.0
85	Feb19-3L1-mock-rep2_B-C-A_Position001_0_cmle.ics	56	0	2	1	0.47959072938700636	0.8421052631578946	0.5416666666666666
86	Feb19-3L1-mock-rep2_B-C-A_Position001_0_cmle.ics	56	0	2	2	0.0	0.0	0.0
87	Feb19-3L1-mock-rep2_B-C-A_Position001_0_cmle.ics	57	0	1	1	0.6156284843573592	0.6297169811320754	0.7852941176470588
88	Feb19-3L1-mock-rep2_B-C-A_Position001_0_cmle.ics	59	0	1	1	0.7447490653461686	0.6646090534979423	0.6591836734693878
89	Feb19-3L1-mock-rep2_B-C-A_Position001_0_cmle.ics	62	0	1	1	0.057643116512861345	0.05165289256198346	0.04672897196261682
90	Feb19-3L1-mock-rep2_B-C-A_Position001_0_cmle.ics	63	0	1	1	0.4058075402505439	0.36666666666666664	0.36590436590436587
91	Feb19-3L1-mock-rep2_B-C-A_Position001_0_cmle.ics	65	0	1	1	0.0	0.0	0.0
92	Feb19-3L1-mock-rep2_B-C-A_Position001_0_cmle.ics	65	0	2	1	0.0	0.0	0.0
93	Feb19-3L1-mock-rep2_B-C-A_Position002_1_cmle.ics	1	0	1	1	0.0	0.0	0.0
94	Feb19-3L1-mock-rep2_B-C-A_Position002_1_cmle.ics	1	0	1	2	0.0	0.0	0.0
95	Feb19-3L1-mock-rep2_B-C-A_Position002_1_cmle.ics	3	0	1	1	0.8000864571985155	0.5697865353037767	0.6034782608695651
96	Feb19-3L1-mock-rep2_B-C-A_Position002_1_cmle.ics	3	0	1	2	0.0	0.0	0.0
97	Feb19-3L1-mock-rep2_B-C-A_Position002_1_cmle.ics	3	0	2	1	0.0	0.0	0.0
98	Feb19-3L1-mock-rep2_B-C-A_Position002_1_cmle.ics	3	0	2	2	0.35277587305871144	0.3913043478260869	0.4371428571428571
99	Feb19-3L1-mock-rep2_B-C-A_Position002_1_cmle.ics	4	0	1	1	0.0	0.0	0.0
100	Feb19-3L1-mock-rep2_B-C-A_Position002_1_cmle.ics	5	0	1	1	0.16140072623601176	0.2845528455284553	0.2857142857142857
101	Feb19-3L1-mock-rep2_B-C-A_Position002_1_cmle.ics	7	0	1	1	0.0023057246605144538	0.006802721088435373	0.006756756756756757
102	Feb19-3L1-mock-rep2_B-C-A_Position002_1_cmle.ics	9	0	1	1	0.0	0.0	0.0
103	Feb19-3L1-mock-rep2_B-C-A_Position002_1_cmle.ics	9	0	1	2	0.0	0.0	0.0
104	Feb19-3L1-mock-rep2_B-C-A_Position002_1_cmle.ics	9	0	2	1	0.0	0.0	0.0
105	Feb19-3L1-mock-rep2_B-C-A_Position002_1_cmle.ics	9	0	2	2	0.0	0.0	0.0
106	Feb19-3L1-mock-rep2_B-C-A_Position002_1_cmle.ics	10	0	1	1	0.7401376160251396	0.614942528735632	0.6161228406909788
107	Feb19-3L1-mock-rep2_B-C-A_Position002_1_cmle.ics	11	0	1	1	0.0	0.0	0.0
108	Feb19-3L1-mock-rep2_B-C-A_Position002_1_cmle.ics	11	0	1	2	0.0	0.0	0.0
109	Feb19-3L1-mock-rep2_B-C-A_Position002_1_cmle.ics	11	0	1	3	0.01152862330257227	0.016233766233766232	0.050505050505050504
110	Feb19-3L1-mock-rep2_B-C-A_Position002_1_cmle.ics	11	0	2	1	0.0	0.0	0.0
111	Feb19-3L1-mock-rep2_B-C-A_Position002_1_cmle.ics	11	0	2	2	0.1844579728411563	0.41237113402061853	0.3755868544600939
112	Feb19-3L1-mock-rep2_B-C-A_Position002_1_cmle.ics	11	0	2	3	0.0	0.0	0.0
113	Feb19-3L1-mock-rep2_B-C-A_Position002_1_cmle.ics	11	0	3	1	0.0	0.0	0.0
114	Feb19-3L1-mock-rep2_B-C-A_Position002_1_cmle.ics	11	0	3	2	0.0	0.0	0.0
115	Feb19-3L1-mock-rep2_B-C-A_Position002_1_cmle.ics	11	0	3	3	0.0	0.0	0.0
116	Feb19-3L1-mock-rep2_B-C-A_Position002_1_cmle.ics	13	0	1	1	0.6040998610547869	0.616470588235294	0.5504201680672267
117	Feb19-3L1-mock-rep2_B-C-A_Position002_1_cmle.ics	13	0	2	1	0.0	0.0	0.0
118	Feb19-3L1-mock-rep2_B-C-A_Position002_1_cmle.ics	14	0	1	1	0.0	0.0	0.0
119	Feb19-3L1-mock-rep2_B-C-A_Position002_1_cmle.ics	14	0	1	2	0.0	0.0	0.0
120	Feb19-3L1-mock-rep2_B-C-A_Position002_1_cmle.ics	16	0	1	1	0.7954750078774866	0.640074211502783	0.641263940520446
121	Feb19-3L1-mock-rep2_B-C-A_Position002_1_cmle.ics	17	0	1	1	0.2582411619776188	0.5436893203883494	0.5463414634146342
122	Feb19-3L1-mock-rep2_B-C-A_Position002_1_cmle.ics	20	0	1	1	0.0	0.0	0.0
123	Feb19-3L1-mock-rep2_B-C-A_Position002_1_cmle.ics	20	0	2	1	0.0	0.0	0.0
124	Feb19-3L1-mock-rep2_B-C-A_Position002_1_cmle.ics	21	0	1	1	0.0	0.0	0.0
125	Feb19-3L1-mock-rep2_B-C-A_Position002_1_cmle.ics	21	0	2	1	0.0	0.0	0.0
126	Feb19-3L1-mock-rep2_B-C-A_Position002_1_cmle.ics	22	0	1	1	0.0	0.0	0.0
127	Feb19-3L1-mock-rep2_B-C-A_Position002_1_cmle.ics	23	0	1	1	0.0	0.0	0.0
128	Feb19-3L1-mock-rep2_B-C-A_Position002_1_cmle.ics	23	0	2	1	0.2582411619776188	0.5114155251141552	0.3303834808259587
129	Feb19-3L1-mock-rep2_B-C-A_Position002_1_cmle.ics	24	0	1	1	0.10836905904417933	0.07885906040268455	0.12566844919786097
130	Feb19-3L1-mock-rep2_B-C-A_Position002_1_cmle.ics	24	0	1	2	0.0	0.0	0.0
131	Feb19-3L1-mock-rep2_B-C-A_Position002_1_cmle.ics	24	0	2	1	0.0	0.0	0.0
132	Feb19-3L1-mock-rep2_B-C-A_Position002_1_cmle.ics	24	0	2	2	0.41503043889260166	0.7377049180327868	0.2790697674418604
133	Feb19-3L1-mock-rep2_B-C-A_Position002_1_cmle.ics	24	0	3	1	0.0	0.0	0.0
134	Feb19-3L1-mock-rep2_B-C-A_Position002_1_cmle.ics	24	0	3	2	0.0	0.0	0.0
135	Feb19-3L1-mock-rep2_B-C-A_Position002_1_cmle.ics	25	0	1	1	0.0	0.0	0.0
136	Feb19-3L1-mock-rep2_B-C-A_Position002_1_cmle.ics	25	0	1	2	0.0	0.0	0.0
137	Feb19-3L1-mock-rep2_B-C-A_Position002_1_cmle.ics	25	0	1	3	0.0	0.0	0.0
138	Feb19-3L1-mock-rep2_B-C-A_Position002_1_cmle.ics	27	0	1	1	0.6110170350363302	0.5614406779661016	0.5555555555555554
139	Feb19-3L1-mock-rep2_B-C-A_Position002_1_cmle.ics	28	0	1	1	0.0	0.0	0.0
140	Feb19-3L1-mock-rep2_B-C-A_Position002_1_cmle.ics	29	0	1	1	0.04150304388926017	0.17142857142857143	0.21686746987951802
141	Feb19-3L1-mock-rep2_B-C-A_Position002_1_cmle.ics	31	0	1	1	0.6271571076599314	0.6538461538461537	0.6507177033492821
142	Feb19-3L1-mock-rep2_B-C-A_Position002_1_cmle.ics	32	0	1	1	0.0	0.0	0.0
143	Feb19-3L1-mock-rep2_B-C-A_Position002_1_cmle.ics	32	0	1	2	0.0	0.0	0.0
144	Feb19-3L1-mock-rep2_B-C-A_Position002_1_cmle.ics	32	0	2	1	0.0	0.0	0.0
145	Feb19-3L1-mock-rep2_B-C-A_Position002_1_cmle.ics	32	0	2	2	0.0	0.0	0.0
146	Feb19-3L1-mock-rep2_B-C-A_Position002_1_cmle.ics	34	0	1	1	0.07839463845749142	0.11333333333333331	0.1140939597315436
147	Feb19-3L1-mock-rep2_B-C-A_Position002_1_cmle.ics	35	0	1	1	0.6409914556230182	0.6714975845410628	0.669879518072289
148	Feb19-3L1-mock-rep2_B-C-A_Position002_1_cmle.ics	38	0	1	1	0.0	0.0	0.0
149	Feb19-3L1-mock-rep2_B-C-A_Position002_1_cmle.ics	40	0	1	1	0.4081132649110583	0.39420935412026725	0.3968609865470851
150	Feb19-3L1-mock-rep2_B-C-A_Position002_1_cmle.ics	41	0	1	1	0.0	0.0	0.0
151	Feb19-3L1-mock-rep2_B-C-A_Position002_1_cmle.ics	42	0	1	1	0.0	0.0	0.0
152	Feb19-3L1-mock-rep2_B-C-A_Position002_1_cmle.ics	42	0	1	2	0.22134956740938755	0.31372549019607837	0.39024390243902435
153	Feb19-3L1-mock-rep2_B-C-A_Position002_1_cmle.ics	42	0	2	1	1.874554148998251	0.8943894389438942	0.8245436105476673
154	Feb19-3L1-mock-rep2_B-C-A_Position002_1_cmle.ics	42	0	2	2	0.0	0.0	0.0
155	Feb19-3L1-mock-rep2_B-C-A_Position002_1_cmle.ics	45	0	1	1	0.1706236248780696	0.19680851063829785	0.2971887550200803
156	Feb19-3L1-mock-rep2_B-C-A_Position002_1_cmle.ics	45	0	1	2	0.0	0.0	0.0
157	Feb19-3L1-mock-rep2_B-C-A_Position002_1_cmle.ics	45	0	2	1	0.0	0.0	0.0
158	Feb19-3L1-mock-rep2_B-C-A_Position002_1_cmle.ics	45	0	2	2	0.23979536469350318	0.7272727272727272	0.3866171003717471
159	Feb19-3L1-mock-rep2_B-C-A_Position002_1_cmle.ics	46	0	1	1	0.0	0.0	0.0
160	Feb19-3L1-mock-rep2_B-C-A_Position002_1_cmle.ics	46	0	2	1	0.0	0.0	0.0
161	Feb19-3L1-mock-rep2_B-C-A_Position002_1_cmle.ics	48	0	1	1	0.7286089927225674	0.5223140495867769	0.5223140495867769
162	Feb19-3L1-mock-rep2_B-C-A_Position002_1_cmle.ics	49	0	1	1	0.8323666024457178	0.735234215885947	0.6457960644007155
163	Feb19-3L1-mock-rep2_B-C-A_Position002_1_cmle.ics	49	0	2	1	0.0	0.0	0.0
164	Feb19-3L1-mock-rep2_B-C-A_Position002_1_cmle.ics	51	0	1	1	0.11067478370469377	0.39669421487603296	0.39999999999999997
165	Feb19-3L1-mock-rep2_B-C-A_Position002_1_cmle.ics	53	0	1	1	0.016140072623601176	0.022151898734177215	0.026923076923076918
166	Feb19-3L1-mock-rep2_B-C-A_Position002_1_cmle.ics	53	0	1	2	0.0	0.0	0.0
167	Feb19-3L1-mock-rep2_B-C-A_Position002_1_cmle.ics	54	0	1	1	0.0	0.0	0.0
168	Feb19-3L1-mock-rep2_B-C-A_Position002_1_cmle.ics	54	0	2	1	0.3181900031509946	0.5247148288973383	0.359375
169	Feb19-3L1-mock-rep2_B-C-A_Position002_1_cmle.ics	54	0	3	1	0.0	0.0	0.0
170	Feb19-3L1-mock-rep2_B-C-A_Position002_1_cmle.ics	54	0	4	1	0.0	0.0	0.0
171	Feb19-3L1-mock-rep2_B-C-A_Position002_1_cmle.ics	55	0	1	1	1.3142630564932387	0.6122448979591837	0.7326478149100256
172	Feb19-3L1-mock-rep2_B-C-A_Position002_1_cmle.ics	55	0	1	2	0.0	0.0	0.0
173	Feb19-3L1-mock-rep2_B-C-A_Position002_1_cmle.ics	56	0	1	1	0.0	0.0	0.0
174	Feb19-3L1-mock-rep2_B-C-A_Position002_1_cmle.ics	57	0	1	1	0.09684043574160706	0.2781456953642384	0.2763157894736842
175	Feb19-3L1-mock-rep2_B-C-A_Position002_1_cmle.ics	60	0	1	1	0.0	0.0	0.0
176	Feb19-3L1-mock-rep2_B-C-A_Position002_1_cmle.ics	60	0	1	2	0.0023057246605144538	0.0018832391713747643	0.012987012987012986
177	Feb19-3L1-mock-rep2_B-C-A_Position002_1_cmle.ics	61	0	1	1	0.23287819071195984	0.2616580310880829	0.30513595166163143
178	Feb19-3L1-mock-rep2_B-C-A_Position002_1_cmle.ics	61	0	1	2	0.0	0.0	0.0
179	Feb19-3L1-mock-rep2_B-C-A_Position002_1_cmle.ics	62	0	1	1	0.5418452952208966	0.5581947743467933	0.44507575757575746
180	Feb19-3L1-mock-rep2_B-C-A_Position002_1_cmle.ics	62	0	2	1	0.0	0.0	0.0
181	Feb19-3L1-mock-rep2_B-C-A_Position002_1_cmle.ics	63	0	1	1	0.2582411619776188	0.15321477428180572	0.17721518987341772
182	Feb19-3L1-mock-rep2_B-C-A_Position002_1_cmle.ics	63	0	1	2	0.0	0.0	0.0
183	Feb19-3L1-mock-rep2_B-C-A_Position002_1_cmle.ics	63	0	2	1	0.0	0.0	0.0
184	Feb19-3L1-mock-rep2_B-C-A_Position002_1_cmle.ics	63	0	2	2	0.0	0.0	0.0
185	Feb19-3L1-mock-rep2_B-C-A_Position002_1_cmle.ics	63	0	3	1	0.0	0.0	0.0
186	Feb19-3L1-mock-rep2_B-C-A_Position002_1_cmle.ics	63	0	3	2	0.0	0.0	0.0
187	Feb19-3L1-mock-rep2_B-C-A_Position002_1_cmle.ics	63	0	4	1	0.0	0.0	0.0
188	Feb19-3L1-mock-rep2_B-C-A_Position002_1_cmle.ics	63	0	4	2	0.2144323934278442	0.9207920792079208	0.25977653631284914
189	Feb19-3L1-mock-rep2_B-C-A_Position002_1_cmle.ics	64	0	1	1	0.1936808714832141	0.17463617463617462	0.17391304347826086
190	Feb19-3L1-mock-rep2_B-C-A_Position002_1_cmle.ics	65	0	1	1	1.021436024607903	0.7868561278863231	0.788256227758007
191	Feb19-3L1-mock-rep2_B-C-A_Position002_1_cmle.ics	66	0	1	1	0.7608891379697698	0.7534246575342465	0.75
192	Feb19-3L1-mock-rep2_B-C-A_Position002_1_cmle.ics	67	0	1	1	0.47959072938700636	0.3931947069943289	0.43243243243243235
193	Feb19-3L1-mock-rep2_B-C-A_Position002_1_cmle.ics	68	0	1	1	0.0	0.0	0.0
194	Feb19-3L1-mock-rep2_B-C-A_Position002_1_cmle.ics	68	0	1	2	0.0	0.0	0.0
195	Feb19-3L1-mock-rep2_B-C-A_Position002_1_cmle.ics	68	0	2	1	0.0	0.0	0.0
196	Feb19-3L1-mock-rep2_B-C-A_Position002_1_cmle.ics	68	0	2	2	0.5026479759921509	0.8449612403100775	0.5422885572139302
197	Feb19-3L1-mock-rep2_B-C-A_Position003_2_cmle.ics	1	0	1	1	0.0	0.0	0.0
198	Feb19-3L1-mock-rep2_B-C-A_Position003_2_cmle.ics	2	0	1	1	1.0329646479104753	0.6736842105263157	0.5326991676575505
199	Feb19-3L1-mock-rep2_B-C-A_Position003_2_cmle.ics	2	0	2	1	0.0	0.0	0.0
200	Feb19-3L1-mock-rep2_B-C-A_Position003_2_cmle.ics	3	0	1	1	0.0	0.0	0.0
201	Feb19-3L1-mock-rep2_B-C-A_Position003_2_cmle.ics	3	0	2	1	0.15448355225446841	0.6090909090909091	0.3681318681318681
202	Feb19-3L1-mock-rep2_B-C-A_Position003_2_cmle.ics	4	0	1	1	0.2144323934278442	0.3381818181818181	0.3496240601503759
203	Feb19-3L1-mock-rep2_B-C-A_Position003_2_cmle.ics	4	0	1	2	0.0	0.0	0.0
204	Feb19-3L1-mock-rep2_B-C-A_Position003_2_cmle.ics	4	0	2	1	0.0	0.0	0.0
205	Feb19-3L1-mock-rep2_B-C-A_Position003_2_cmle.ics	4	0	2	2	0.16601217555704068	0.7272727272727273	0.6923076923076923
206	Feb19-3L1-mock-rep2_B-C-A_Position003_2_cmle.ics	5	0	1	1	0.2536297126565899	0.34700315457413244	0.2770780856423174
207	Feb19-3L1-mock-rep2_B-C-A_Position003_2_cmle.ics	5	0	1	2	0.0	0.0	0.0
208	Feb19-3L1-mock-rep2_B-C-A_Position003_2_cmle.ics	5	0	2	1	0.0	0.0	0.0
209	Feb19-3L1-mock-rep2_B-C-A_Position003_2_cmle.ics	5	0	2	2	0.23057246605144538	0.3861003861003861	0.47393364928909953
210	Feb19-3L1-mock-rep2_B-C-A_Position003_2_cmle.ics	6	0	1	1	0.0	0.0	0.0
211	Feb19-3L1-mock-rep2_B-C-A_Position003_2_cmle.ics	6	0	2	1	0.3619987717007692	0.9457831325301201	0.32040816326530613
212	Feb19-3L1-mock-rep2_B-C-A_Position003_2_cmle.ics	7	0	1	1	0.7378318913646252	0.6237816764132553	0.622568093385214
213	Feb19-3L1-mock-rep2_B-C-A_Position003_2_cmle.ics	8	0	1	1	0.0	0.0	0.0
214	Feb19-3L1-mock-rep2_B-C-A_Position003_2_cmle.ics	8	0	2	1	0.35277587305871144	0.6194331983805668	0.3023715415019763
215	Feb19-3L1-mock-rep2_B-C-A_Position003_2_cmle.ics	9	0	1	1	0.6271571076599314	0.5220729366602687	0.9220338983050845
216	Feb19-3L1-mock-rep2_B-C-A_Position003_2_cmle.ics	9	0	1	2	0.0	0.0	0.0
217	Feb19-3L1-mock-rep2_B-C-A_Position003_2_cmle.ics	10	0	1	1	0.3827502936453993	0.515527950310559	0.5372168284789643
218	Feb19-3L1-mock-rep2_B-C-A_Position003_2_cmle.ics	10	0	1	2	0.0	0.0	0.0
219	Feb19-3L1-mock-rep2_B-C-A_Position003_2_cmle.ics	10	0	2	1	0.0	0.0	0.0
220	Feb19-3L1-mock-rep2_B-C-A_Position003_2_cmle.ics	10	0	2	2	0.0	0.0	0.0
221	Feb19-3L1-mock-rep2_B-C-A_Position003_2_cmle.ics	11	0	1	1	0.059948841173375796	0.2113821138211382	0.07386363636363635
222	Feb19-3L1-mock-rep2_B-C-A_Position003_2_cmle.ics	11	0	1	2	0.0	0.0	0.0
223	Feb19-3L1-mock-rep2_B-C-A_Position003_2_cmle.ics	11	0	2	1	0.0	0.0	0.0
224	Feb19-3L1-mock-rep2_B-C-A_Position003_2_cmle.ics	11	0	2	2	0.09222898642057815	0.12539184952978055	0.4444444444444444
225	Feb19-3L1-mock-rep2_B-C-A_Position003_2_cmle.ics	12	0	1	1	0.41041898957157275	0.45641025641025634	0.43203883495145623
226	Feb19-3L1-mock-rep2_B-C-A_Position003_2_cmle.ics	13	0	1	1	0.26746406061967665	0.5446009389671361	0.5043478260869565
227	Feb19-3L1-mock-rep2_B-C-A_Position003_2_cmle.ics	14	0	1	1	0.6732716008702205	0.5725490196078431	0.5736738703339883
228	Feb19-3L1-mock-rep2_B-C-A_Position003_2_cmle.ics	15	0	1	1	0.8093093558405733	0.585	0.7697368421052632
229	Feb19-3L1-mock-rep2_B-C-A_Position003_2_cmle.ics	15	0	1	2	0.0	0.0	0.0
230	Feb19-3L1-mock-rep2_B-C-A_Position003_2_cmle.ics	16	0	1	1	0.696328847475365	0.7587939698492461	0.5084175084175083
231	Feb19-3L1-mock-rep2_B-C-A_Position003_2_cmle.ics	16	0	1	2	0.0	0.0	0.0
232	Feb19-3L1-mock-rep2_B-C-A_Position003_2_cmle.ics	16	0	2	1	0.0	0.0	0.0
233	Feb19-3L1-mock-rep2_B-C-A_Position003_2_cmle.ics	16	0	2	2	0.3043556551879079	0.43853820598006643	0.5387755102040817
234	Feb19-3L1-mock-rep2_B-C-A_Position003_2_cmle.ics	16	0	3	1	0.0	0.0	0.0
235	Feb19-3L1-mock-rep2_B-C-A_Position003_2_cmle.ics	16	0	3	2	0.0	0.0	0.0
236	Feb19-3L1-mock-rep2_B-C-A_Position003_2_cmle.ics	17	0	1	1	0.12681485632829495	0.37931034482758613	0.25229357798165136
237	Feb19-3L1-mock-rep2_B-C-A_Position003_2_cmle.ics	18	0	1	1	0.33663580043511027	0.4135977337110482	0.4147727272727273
238	Feb19-3L1-mock-rep2_B-C-A_Position003_2_cmle.ics	19	0	1	1	1.072161967139221	0.8469945355191257	0.8318425760286224
239	Feb19-3L1-mock-rep2_B-C-A_Position003_2_cmle.ics	19	0	1	2	0.0	0.0	0.0
240	Feb19-3L1-mock-rep2_B-C-A_Position003_2_cmle.ics	19	0	2	1	0.0	0.0	0.0
241	Feb19-3L1-mock-rep2_B-C-A_Position003_2_cmle.ics	19	0	2	2	0.7493605146671974	0.6989247311827956	0.711159737417943
242	Feb19-3L1-mock-rep2_B-C-A_Position003_2_cmle.ics	20	0	1	1	0.0	0.0	0.0
243	Feb19-3L1-mock-rep2_B-C-A_Position003_2_cmle.ics	20	0	1	2	0.0	0.0	0.0
244	Feb19-3L1-mock-rep2_B-C-A_Position003_2_cmle.ics	20	0	2	1	0.0	0.0	0.0
245	Feb19-3L1-mock-rep2_B-C-A_Position003_2_cmle.ics	20	0	2	2	0.0	0.0	0.0
246	Feb19-3L1-mock-rep2_B-C-A_Position003_2_cmle.ics	21	0	1	1	0.0	0.0	0.0
247	Feb19-3L1-mock-rep2_B-C-A_Position003_2_cmle.ics	24	0	1	1	0.0	0.0	0.0
248	Feb19-3L1-mock-rep2_B-C-A_Position003_2_cmle.ics	24	0	2	1	0.0	0.0	0.0
249	Feb19-3L1-mock-rep2_B-C-A_Position003_2_cmle.ics	27	0	1	1	0.0	0.0	0.0
250	Feb19-3L1-mock-rep2_B-C-A_Position003_2_cmle.ics	27	0	1	2	0.0	0.0	0.0
251	Feb19-3L1-mock-rep2_B-C-A_Position003_2_cmle.ics	27	0	2	1	0.0	0.0	0.0
252	Feb19-3L1-mock-rep2_B-C-A_Position003_2_cmle.ics	27	0	2	2	0.0	0.0	0.0
253	Feb19-3L1-mock-rep2_B-C-A_Position003_2_cmle.ics	28	0	1	1	0.6340742816414748	0.5826271186440678	0.6594724220623501
254	Feb19-3L1-mock-rep2_B-C-A_Position003_2_cmle.ics	28	0	1	2	0.0	0.0	0.0
255	Feb19-3L1-mock-rep2_B-C-A_Position003_2_cmle.ics	28	0	2	1	0.0	0.0	0.0
256	Feb19-3L1-mock-rep2_B-C-A_Position003_2_cmle.ics	28	0	2	2	0.027668695926173444	0.21428571428571422	0.1081081081081081
257	Feb19-3L1-mock-rep2_B-C-A_Position003_2_cmle.ics	29	0	1	1	0.4888136280290642	0.5011820330969268	0.4976525821596244
258	Feb19-3L1-mock-rep2_B-C-A_Position003_2_cmle.ics	31	0	1	1	0.0	0.0	0.0
259	Feb19-3L1-mock-rep2_B-C-A_Position003_2_cmle.ics	36	0	1	1	0.057643116512861345	0.14450867052023117	0.15060240963855417
260	Feb19-3L1-mock-rep2_B-C-A_Position003_2_cmle.ics	37	0	1	1	0.2697697852801911	0.312	0.31034482758620685
261	Feb19-3L1-mock-rep2_B-C-A_Position003_2_cmle.ics	39	0	1	1	0.0	0.0	0.0
262	Feb19-3L1-mock-rep2_B-C-A_Position003_2_cmle.ics	39	0	2	1	0.1498721029334395	0.9999999999999998	0.12428298279158699
263	Feb19-3L1-mock-rep2_B-C-A_Position003_2_cmle.ics	40	0	1	1	0.28821558256430674	0.2535496957403651	0.25303643724696356
264	Feb19-3L1-mock-rep2_B-C-A_Position003_2_cmle.ics	41	0	1	1	0.0	0.0	0.0
265	Feb19-3L1-mock-rep2_B-C-A_Position003_2_cmle.ics	41	0	2	1	0.0	0.0	0.0
266	Feb19-3L1-mock-rep2_B-C-A_Position003_2_cmle.ics	41	0	3	1	0.32971862645356687	0.4454828660436136	0.2628676470588235
267	Feb19-3L1-mock-rep2_B-C-A_Position003_2_cmle.ics	42	0	1	1	0.6133227596968447	0.603174603174603	0.6018099547511311
268	Feb19-3L1-mock-rep2_B-C-A_Position003_2_cmle.ics	43	0	1	1	0.7954750078774866	0.7483731019522776	0.7516339869281046
269	Feb19-3L1-mock-rep2_B-C-A_Position003_2_cmle.ics	44	0	1	1	0.3043556551879079	0.6111111111111109	0.339331619537275
270	Feb19-3L1-mock-rep2_B-C-A_Position003_2_cmle.ics	44	0	2	1	0.0	0.0	0.0
271	Feb19-3L1-mock-rep2_B-C-A_Position003_2_cmle.ics	45	0	1	1	0.0645602904944047	0.35443037974683544	0.16470588235294117
272	Feb19-3L1-mock-rep2_B-C-A_Position003_2_cmle.ics	45	0	1	2	0.0	0.0	0.0
273	Feb19-3L1-mock-rep2_B-C-A_Position003_2_cmle.ics	45	0	1	3	0.0	0.0	0.0
274	Feb19-3L1-mock-rep2_B-C-A_Position003_2_cmle.ics	45	0	2	1	0.0	0.0	0.0
275	Feb19-3L1-mock-rep2_B-C-A_Position003_2_cmle.ics	45	0	2	2	0.0	0.0	0.0
276	Feb19-3L1-mock-rep2_B-C-A_Position003_2_cmle.ics	45	0	2	3	0.8784810956560068	0.5442857142857142	0.6195121951219511
277	Feb19-3L1-mock-rep2_B-C-A_Position003_2_cmle.ics	45	0	3	1	0.0	0.0	0.0
278	Feb19-3L1-mock-rep2_B-C-A_Position003_2_cmle.ics	45	0	3	2	0.0	0.0	0.0
279	Feb19-3L1-mock-rep2_B-C-A_Position003_2_cmle.ics	45	0	3	3	0.0	0.0	0.0
280	Feb19-3L1-mock-rep2_B-C-A_Position003_2_cmle.ics	47	0	1	1	0.09222898642057815	0.11173184357541899	0.13986013986013984
281	Feb19-3L1-mock-rep2_B-C-A_Position003_2_cmle.ics	47	0	1	2	0.0	0.0	0.0
282	Feb19-3L1-mock-rep2_B-C-A_Position003_2_cmle.ics	47	0	2	1	0.0	0.0	0.0
283	Feb19-3L1-mock-rep2_B-C-A_Position003_2_cmle.ics	47	0	2	2	0.10836905904417933	0.37301587301587297	0.23618090452261303
284	Feb19-3L1-mock-rep2_B-C-A_Position003_2_cmle.ics	48	0	1	1	0.0	0.0	0.0
285	Feb19-3L1-mock-rep2_B-C-A_Position003_2_cmle.ics	48	0	1	2	0.0	0.0	0.0
286	Feb19-3L1-mock-rep2_B-C-A_Position003_2_cmle.ics	48	0	2	1	0.5118708746342088	0.6851851851851852	0.6937499999999999
287	Feb19-3L1-mock-rep2_B-C-A_Position003_2_cmle.ics	48	0	2	2	0.0	0.0	0.0
288	Feb19-3L1-mock-rep2_B-C-A_Position003_2_cmle.ics	49	0	1	1	0.19598659614372857	0.33203125	0.3359683794466403
289	Feb19-3L1-mock-rep2_B-C-A_Position003_2_cmle.ics	50	0	1	1	0.03228014524720235	0.024999999999999994	0.026923076923076918
290	Feb19-3L1-mock-rep2_B-C-A_Position003_2_cmle.ics	51	0	1	1	0.30204993052739343	0.21129032258064515	0.21027287319422147
291	Feb19-3L1-mock-rep2_B-C-A_Position003_2_cmle.ics	52	0	1	1	0.0	0.0	0.0
292	Feb19-3L1-mock-rep2_B-C-A_Position003_2_cmle.ics	52	0	1	2	0.0	0.0	0.0
293	Feb19-3L1-mock-rep2_B-C-A_Position003_2_cmle.ics	52	0	1	3	0.3412472497561392	0.37	1.0000000000000002
294	Feb19-3L1-mock-rep2_B-C-A_Position003_2_cmle.ics	53	0	1	1	0.2559354373171044	0.4977578475336323	0.49553571428571425
295	Feb19-3L1-mock-rep2_B-C-A_Position003_2_cmle.ics	56	0	1	1	0.0	0.0	0.0
296	Feb19-3L1-mock-rep2_B-C-A_Position003_2_cmle.ics	56	0	2	1	0.12220340700726605	0.5145631067961164	0.09498207885304659
297	Feb19-3L1-mock-rep2_B-C-A_Position004_3_cmle.ics	1	0	1	1	0.016140072623601176	0.12068965517241376	0.04861111111111111
298	Feb19-3L1-mock-rep2_B-C-A_Position004_3_cmle.ics	2	0	1	1	0.0	0.0	0.0
299	Feb19-3L1-mock-rep2_B-C-A_Position004_3_cmle.ics	2	0	1	2	0.0	0.0	0.0
300	Feb19-3L1-mock-rep2_B-C-A_Position004_3_cmle.ics	3	0	1	1	0.6940231228148506	0.7797927461139895	0.5788461538461537
301	Feb19-3L1-mock-rep2_B-C-A_Position004_3_cmle.ics	3	0	2	1	0.0	0.0	0.0
302	Feb19-3L1-mock-rep2_B-C-A_Position004_3_cmle.ics	4	0	1	1	0.1798465235201274	0.2943396226415094	0.46153846153846145
303	Feb19-3L1-mock-rep2_B-C-A_Position004_3_cmle.ics	4	0	1	2	0.0	0.0	0.0
304	Feb19-3L1-mock-rep2_B-C-A_Position004_3_cmle.ics	4	0	2	1	0.0	0.0	0.0
305	Feb19-3L1-mock-rep2_B-C-A_Position004_3_cmle.ics	4	0	2	2	0.04150304388926017	0.07725321888412018	0.054380664652567974
306	Feb19-3L1-mock-rep2_B-C-A_Position004_3_cmle.ics	5	0	1	1	0.8462009504088045	0.7354709418837675	0.7325349301397205
307	Feb19-3L1-mock-rep2_B-C-A_Position004_3_cmle.ics	6	0	1	1	0.28821558256430674	0.2556237218813906	0.2436647173489279
308	Feb19-3L1-mock-rep2_B-C-A_Position004_3_cmle.ics	7	0	1	1	1.5909500157549732	0.6149732620320856	0.7363927427961579
309	Feb19-3L1-mock-rep2_B-C-A_Position004_3_cmle.ics	8	0	1	1	0.07147746447594806	0.1483253588516746	0.1476190476190476
310	Feb19-3L1-mock-rep2_B-C-A_Position004_3_cmle.ics	9	0	1	1	0.0	0.0	0.0
311	Feb19-3L1-mock-rep2_B-C-A_Position004_3_cmle.ics	9	0	1	2	0.009222898642057815	0.009615384615384614	0.024539877300613494
312	Feb19-3L1-mock-rep2_B-C-A_Position004_3_cmle.ics	9	0	2	1	0.0853118124390348	0.4457831325301204	0.11044776119402985
313	Feb19-3L1-mock-rep2_B-C-A_Position004_3_cmle.ics	9	0	2	2	0.0	0.0	0.0
314	Feb19-3L1-mock-rep2_B-C-A_Position004_3_cmle.ics	10	0	1	1	0.18215224818064185	0.3691588785046728	0.3691588785046728
315	Feb19-3L1-mock-rep2_B-C-A_Position004_3_cmle.ics	11	0	1	1	0.0	0.0	0.0
316	Feb19-3L1-mock-rep2_B-C-A_Position004_3_cmle.ics	11	0	1	2	0.0	0.0	0.0
317	Feb19-3L1-mock-rep2_B-C-A_Position004_3_cmle.ics	12	0	1	1	0.0	0.0	0.0
318	Feb19-3L1-mock-rep2_B-C-A_Position004_3_cmle.ics	12	0	1	2	0.0	0.0	0.0
319	Feb19-3L1-mock-rep2_B-C-A_Position004_3_cmle.ics	12	0	1	3	0.0	0.0	0.0
320	Feb19-3L1-mock-rep2_B-C-A_Position004_3_cmle.ics	12	0	2	1	0.07608891379697698	0.375	0.06203007518796992
321	Feb19-3L1-mock-rep2_B-C-A_Position004_3_cmle.ics	12	0	2	2	0.0	0.0	0.0
322	Feb19-3L1-mock-rep2_B-C-A_Position004_3_cmle.ics	12	0	2	3	0.0	0.0	0.0
323	Feb19-3L1-mock-rep2_B-C-A_Position004_3_cmle.ics	12	0	3	1	0.0	0.0	0.0
324	Feb19-3L1-mock-rep2_B-C-A_Position004_3_cmle.ics	12	0	3	2	0.0	0.0	0.0
325	Feb19-3L1-mock-rep2_B-C-A_Position004_3_cmle.ics	12	0	3	3	0.0	0.0	0.0
326	Feb19-3L1-mock-rep2_B-C-A_Position004_3_cmle.ics	12	0	4	1	0.0	0.0	0.0
327	Feb19-3L1-mock-rep2_B-C-A_Position004_3_cmle.ics	12	0	4	2	0.18676369750167077	1.0	0.17724288840262584
328	Feb19-3L1-mock-rep2_B-C-A_Position004_3_cmle.ics	12	0	4	3	0.0	0.0	0.0
329	Feb19-3L1-mock-rep2_B-C-A_Position004_3_cmle.ics	12	0	5	1	0.0	0.0	0.0
330	Feb19-3L1-mock-rep2_B-C-A_Position004_3_cmle.ics	12	0	5	2	0.0	0.0	0.0
331	Feb19-3L1-mock-rep2_B-C-A_Position004_3_cmle.ics	12	0	5	3	0.0	0.0	0.0
332	Feb19-3L1-mock-rep2_B-C-A_Position004_3_cmle.ics	12	0	6	1	0.0	0.0	0.0
333	Feb19-3L1-mock-rep2_B-C-A_Position004_3_cmle.ics	12	0	6	2	0.0	0.0	0.0
334	Feb19-3L1-mock-rep2_B-C-A_Position004_3_cmle.ics	12	0	6	3	1.2981229838696375	0.9894551845342707	0.5072072072072072
335	Feb19-3L1-mock-rep2_B-C-A_Position004_3_cmle.ics	13	0	1	1	0.0	0.0	0.0
336	Feb19-3L1-mock-rep2_B-C-A_Position004_3_cmle.ics	13	0	1	2	0.0	0.0	0.0
337	Feb19-3L1-mock-rep2_B-C-A_Position004_3_cmle.ics	13	0	1	3	0.0	0.0	0.0
338	Feb19-3L1-mock-rep2_B-C-A_Position004_3_cmle.ics	13	0	1	4	0.0	0.0	0.0
339	Feb19-3L1-mock-rep2_B-C-A_Position004_3_cmle.ics	13	0	2	1	0.0	0.0	0.0
340	Feb19-3L1-mock-rep2_B-C-A_Position004_3_cmle.ics	13	0	2	2	0.0	0.0	0.0
341	Feb19-3L1-mock-rep2_B-C-A_Position004_3_cmle.ics	13	0	2	3	0.4035018155900294	0.6756756756756757	0.6272401433691756
342	Feb19-3L1-mock-rep2_B-C-A_Position004_3_cmle.ics	13	0	2	4	0.0	0.0	0.0
343	Feb19-3L1-mock-rep2_B-C-A_Position004_3_cmle.ics	13	0	3	1	0.0	0.0	0.0
344	Feb19-3L1-mock-rep2_B-C-A_Position004_3_cmle.ics	13	0	3	2	0.33202435111408135	0.3701799485861182	1.0
345	Feb19-3L1-mock-rep2_B-C-A_Position004_3_cmle.ics	13	0	3	3	0.0	0.0	0.0
346	Feb19-3L1-mock-rep2_B-C-A_Position004_3_cmle.ics	13	0	3	4	0.0	0.0	0.0
347	Feb19-3L1-mock-rep2_B-C-A_Position004_3_cmle.ics	14	0	1	1	0.0	0.0	0.0
348	Feb19-3L1-mock-rep2_B-C-A_Position004_3_cmle.ics	14	0	1	2	0.0	0.0	0.0
349	Feb19-3L1-mock-rep2_B-C-A_Position004_3_cmle.ics	14	0	1	3	0.0	0.0	0.0
350	Feb19-3L1-mock-rep2_B-C-A_Position004_3_cmle.ics	14	0	1	4	0.0853118124390348	0.09635416666666669	0.4252873563218391
351	Feb19-3L1-mock-rep2_B-C-A_Position004_3_cmle.ics	14	0	1	5	0.0	0.0	0.0
352	Feb19-3L1-mock-rep2_B-C-A_Position004_3_cmle.ics	14	0	1	6	0.0	0.0	0.0
353	Feb19-3L1-mock-rep2_B-C-A_Position004_3_cmle.ics	14	0	1	7	0.0	0.0	0.0
354	Feb19-3L1-mock-rep2_B-C-A_Position004_3_cmle.ics	14	0	2	1	0.0	0.0	0.0
355	Feb19-3L1-mock-rep2_B-C-A_Position004_3_cmle.ics	14	0	2	2	0.0	0.0	0.0
356	Feb19-3L1-mock-rep2_B-C-A_Position004_3_cmle.ics	14	0	2	3	0.16831790021755513	0.24172185430463577	0.13153153153153155
357	Feb19-3L1-mock-rep2_B-C-A_Position004_3_cmle.ics	14	0	2	4	0.0	0.0	0.0
358	Feb19-3L1-mock-rep2_B-C-A_Position004_3_cmle.ics	14	0	2	5	0.0	0.0	0.0
359	Feb19-3L1-mock-rep2_B-C-A_Position004_3_cmle.ics	14	0	2	6	0.0	0.0	0.0
360	Feb19-3L1-mock-rep2_B-C-A_Position004_3_cmle.ics	14	0	2	7	0.0	0.0	0.0
361	Feb19-3L1-mock-rep2_B-C-A_Position004_3_cmle.ics	14	0	3	1	0.0	0.0	0.0
362	Feb19-3L1-mock-rep2_B-C-A_Position004_3_cmle.ics	14	0	3	2	0.0	0.0	0.0
363	Feb19-3L1-mock-rep2_B-C-A_Position004_3_cmle.ics	14	0	3	3	0.0	0.0	0.0
364	Feb19-3L1-mock-rep2_B-C-A_Position004_3_cmle.ics	14	0	3	4	0.0	0.0	0.0
365	Feb19-3L1-mock-rep2_B-C-A_Position004_3_cmle.ics	14	0	3	5	0.0	0.0	0.0
366	Feb19-3L1-mock-rep2_B-C-A_Position004_3_cmle.ics	14	0	3	6	0.5395395705603822	0.46799999999999997	0.8540145985401459
367	Feb19-3L1-mock-rep2_B-C-A_Position004_3_cmle.ics	14	0	3	7	0.0	0.0	0.0
368	Feb19-3L1-mock-rep2_B-C-A_Position004_3_cmle.ics	14	0	4	1	0.0	0.0	0.0
369	Feb19-3L1-mock-rep2_B-C-A_Position004_3_cmle.ics	14	0	4	2	0.3181900031509946	0.2323232323232323	0.42857142857142855
370	Feb19-3L1-mock-rep2_B-C-A_Position004_3_cmle.ics	14	0	4	3	0.0	0.0	0.0
371	Feb19-3L1-mock-rep2_B-C-A_Position004_3_cmle.ics	14	0	4	4	0.0	0.0	0.0
372	Feb19-3L1-mock-rep2_B-C-A_Position004_3_cmle.ics	14	0	4	5	0.0	0.0	0.0
373	Feb19-3L1-mock-rep2_B-C-A_Position004_3_cmle.ics	14	0	4	6	0.0	0.0	0.0
374	Feb19-3L1-mock-rep2_B-C-A_Position004_3_cmle.ics	14	0	4	7	0.0	0.0	0.0
375	Feb19-3L1-mock-rep2_B-C-A_Position004_3_cmle.ics	14	0	5	1	0.0	0.0	0.0
376	Feb19-3L1-mock-rep2_B-C-A_Position004_3_cmle.ics	14	0	5	2	0.0	0.0	0.0
377	Feb19-3L1-mock-rep2_B-C-A_Position004_3_cmle.ics	14	0	5	3	0.0	0.0	0.0
378	Feb19-3L1-mock-rep2_B-C-A_Position004_3_cmle.ics	14	0	5	4	0.0	0.0	0.0
379	Feb19-3L1-mock-rep2_B-C-A_Position004_3_cmle.ics	14	0	5	5	0.0	0.0	0.0
380	Feb19-3L1-mock-rep2_B-C-A_Position004_3_cmle.ics	14	0	5	6	0.0	0.0	0.0
381	Feb19-3L1-mock-rep2_B-C-A_Position004_3_cmle.ics	14	0	5	7	0.31127282916945126	0.944055944055944	0.43130990415335463
382	Feb19-3L1-mock-rep2_B-C-A_Position004_3_cmle.ics	15	0	1	1	0.48189645404752085	0.6677316293929713	0.5122549019607843
383	Feb19-3L1-mock-rep2_B-C-A_Position004_3_cmle.ics	15	0	2	1	0.0	0.0	0.0
384	Feb19-3L1-mock-rep2_B-C-A_Position004_3_cmle.ics	16	0	1	1	1.3373203030983831	0.43839758125472406	0.40027605244996545
385	Feb19-3L1-mock-rep2_B-C-A_Position004_3_cmle.ics	16	0	2	1	0.0	0.0	0.0
386	Feb19-3L1-mock-rep2_B-C-A_Position004_3_cmle.ics	17	0	1	1	0.0	0.0	0.0
387	Feb19-3L1-mock-rep2_B-C-A_Position004_3_cmle.ics	17	0	1	2	0.0	0.0	0.0
388	Feb19-3L1-mock-rep2_B-C-A_Position004_3_cmle.ics	18	0	1	1	0.7147746447594807	0.492063492063492	0.42349726775956287
389	Feb19-3L1-mock-rep2_B-C-A_Position004_3_cmle.ics	18	0	2	1	0.0	0.0	0.0
390	Feb19-3L1-mock-rep2_B-C-A_Position004_3_cmle.ics	18	0	3	1	0.0	0.0	0.0
391	Feb19-3L1-mock-rep2_B-C-A_Position004_3_cmle.ics	19	0	1	1	0.0	0.0	0.0
392	Feb19-3L1-mock-rep2_B-C-A_Position004_3_cmle.ics	19	0	1	2	0.0	0.0	0.0
393	Feb19-3L1-mock-rep2_B-C-A_Position004_3_cmle.ics	19	0	2	1	0.0	0.0	0.0
394	Feb19-3L1-mock-rep2_B-C-A_Position004_3_cmle.ics	19	0	2	2	0.0	0.0	0.0
395	Feb19-3L1-mock-rep2_B-C-A_Position004_3_cmle.ics	20	0	1	1	0.6940231228148506	0.6445396145610277	0.6404255319148936
396	Feb19-3L1-mock-rep2_B-C-A_Position004_3_cmle.ics	21	0	1	1	0.4496163088003185	0.2552356020942408	0.27503526093088854
397	Feb19-3L1-mock-rep2_B-C-A_Position004_3_cmle.ics	21	0	1	2	0.0	0.0	0.0
398	Feb19-3L1-mock-rep2_B-C-A_Position004_3_cmle.ics	21	0	1	3	0.0	0.0	0.0
399	Feb19-3L1-mock-rep2_B-C-A_Position004_3_cmle.ics	21	0	2	1	0.0	0.0	0.0
400	Feb19-3L1-mock-rep2_B-C-A_Position004_3_cmle.ics	21	0	2	2	0.0	0.0	0.0
401	Feb19-3L1-mock-rep2_B-C-A_Position004_3_cmle.ics	21	0	2	3	0.0	0.0	0.0
402	Feb19-3L1-mock-rep2_B-C-A_Position004_3_cmle.ics	21	0	3	1	0.0	0.0	0.0
403	Feb19-3L1-mock-rep2_B-C-A_Position004_3_cmle.ics	21	0	3	2	0.10836905904417933	0.3175675675675676	0.15719063545150502
404	Feb19-3L1-mock-rep2_B-C-A_Position004_3_cmle.ics	21	0	3	3	0.0	0.0	0.0
405	Feb19-3L1-mock-rep2_B-C-A_Position004_3_cmle.ics	21	0	4	1	0.0	0.0	0.0
406	Feb19-3L1-mock-rep2_B-C-A_Position004_3_cmle.ics	21	0	4	2	0.0	0.0	0.0
407	Feb19-3L1-mock-rep2_B-C-A_Position004_3_cmle.ics	21	0	4	3	0.04150304388926017	0.1782178217821782	0.15254237288135591
408	Feb19-3L1-mock-rep2_B-C-A_Position004_3_cmle.ics	22	0	1	1	0.35277587305871144	0.3923076923076923	0.3943298969072165
409	Feb19-3L1-mock-rep2_B-C-A_Position004_3_cmle.ics	23	0	1	1	0.945347110810926	0.5036855036855036	0.5380577427821521
410	Feb19-3L1-mock-rep2_B-C-A_Position004_3_cmle.ics	23	0	1	2	0.0	0.0	0.0
411	Feb19-3L1-mock-rep2_B-C-A_Position004_3_cmle.ics	23	0	2	1	0.0	0.0	0.0
412	Feb19-3L1-mock-rep2_B-C-A_Position004_3_cmle.ics	23	0	2	2	0.16601217555704068	0.2938775510204082	0.19148936170212763
413	Feb19-3L1-mock-rep2_B-C-A_Position004_3_cmle.ics	23	0	3	1	0.0	0.0	0.0
414	Feb19-3L1-mock-rep2_B-C-A_Position004_3_cmle.ics	23	0	3	2	0.0	0.0	0.0
415	Feb19-3L1-mock-rep2_B-C-A_Position004_3_cmle.ics	24	0	1	1	0.0	0.0	0.0
416	Feb19-3L1-mock-rep2_B-C-A_Position004_3_cmle.ics	24	0	1	2	0.0	0.0	0.0
417	Feb19-3L1-mock-rep2_B-C-A_Position004_3_cmle.ics	24	0	2	1	0.0	0.0	0.0
418	Feb19-3L1-mock-rep2_B-C-A_Position004_3_cmle.ics	24	0	2	2	0.17523507419909848	0.826086956521739	0.25503355704697983
419	Feb19-3L1-mock-rep2_B-C-A_Position004_3_cmle.ics	25	0	1	1	0.3689159456823126	0.2684563758389261	0.26016260162601623
420	Feb19-3L1-mock-rep2_B-C-A_Position004_3_cmle.ics	26	0	1	1	1.300428708530152	0.7550200803212851	0.8744186046511627
421	Feb19-3L1-mock-rep2_B-C-A_Position004_3_cmle.ics	26	0	1	2	0.0	0.0	0.0
422	Feb19-3L1-mock-rep2_B-C-A_Position004_3_cmle.ics	26	0	1	3	0.0	0.0	0.0
423	Feb19-3L1-mock-rep2_B-C-A_Position004_3_cmle.ics	26	0	1	4	0.0	0.0	0.0
424	Feb19-3L1-mock-rep2_B-C-A_Position004_3_cmle.ics	26	0	1	5	0.0	0.0	0.0
425	Feb19-3L1-mock-rep2_B-C-A_Position004_3_cmle.ics	26	0	2	1	0.0	0.0	0.0
426	Feb19-3L1-mock-rep2_B-C-A_Position004_3_cmle.ics	26	0	2	2	0.7355261667041108	0.7705314009661834	0.46231884057971007
427	Feb19-3L1-mock-rep2_B-C-A_Position004_3_cmle.ics	26	0	2	3	0.0	0.0	0.0
428	Feb19-3L1-mock-rep2_B-C-A_Position004_3_cmle.ics	26	0	2	4	0.0	0.0	0.0
429	Feb19-3L1-mock-rep2_B-C-A_Position004_3_cmle.ics	26	0	2	5	0.0	0.0	0.0
430	Feb19-3L1-mock-rep2_B-C-A_Position004_3_cmle.ics	26	0	3	1	0.0	0.0	0.0
431	Feb19-3L1-mock-rep2_B-C-A_Position004_3_cmle.ics	26	0	3	2	0.0	0.0	0.0
432	Feb19-3L1-mock-rep2_B-C-A_Position004_3_cmle.ics	26	0	3	3	0.0	0.0	0.0
433	Feb19-3L1-mock-rep2_B-C-A_Position004_3_cmle.ics	26	0	3	4	0.0	0.0	0.0
434	Feb19-3L1-mock-rep2_B-C-A_Position004_3_cmle.ics	26	0	3	5	0.325107177132538	0.14566115702479338	0.33651551312649164
435	Feb19-3L1-mock-rep2_B-C-A_Position004_3_cmle.ics	26	0	4	1	0.0	0.0	0.0
436	Feb19-3L1-mock-rep2_B-C-A_Position004_3_cmle.ics	26	0	4	2	0.0	0.0	0.0
437	Feb19-3L1-mock-rep2_B-C-A_Position004_3_cmle.ics	26	0	4	3	0.0	0.0	0.0
438	Feb19-3L1-mock-rep2_B-C-A_Position004_3_cmle.ics	26	0	4	4	0.5787368897891279	0.7583081570996978	0.4771863117870722
439	Feb19-3L1-mock-rep2_B-C-A_Position004_3_cmle.ics	26	0	4	5	0.0	0.0	0.0
440	Feb19-3L1-mock-rep2_B-C-A_Position004_3_cmle.ics	27	0	1	1	0.2582411619776188	0.22764227642276422	0.1623188405797101
441	Feb19-3L1-mock-rep2_B-C-A_Position004_3_cmle.ics	27	0	1	2	0.0	0.0	0.0
442	Feb19-3L1-mock-rep2_B-C-A_Position004_3_cmle.ics	27	0	1	3	0.0	0.0	0.0
443	Feb19-3L1-mock-rep2_B-C-A_Position004_3_cmle.ics	27	0	2	1	0.0	0.0	0.0
444	Feb19-3L1-mock-rep2_B-C-A_Position004_3_cmle.ics	27	0	2	2	0.0	0.0	0.0
445	Feb19-3L1-mock-rep2_B-C-A_Position004_3_cmle.ics	27	0	2	3	0.0	0.0	0.0
446	Feb19-3L1-mock-rep2_B-C-A_Position004_3_cmle.ics	27	0	3	1	0.0	0.0	0.0
447	Feb19-3L1-mock-rep2_B-C-A_Position004_3_cmle.ics	27	0	3	2	0.29052130722482117	0.10336341263330596	0.33510638297872336
448	Feb19-3L1-mock-rep2_B-C-A_Position004_3_cmle.ics	27	0	3	3	0.6824944995122784	0.24282198523379817	0.2974874371859296
449	Feb19-3L1-mock-rep2_B-C-A_Position004_3_cmle.ics	28	0	1	1	1.0906077644233367	0.8631386861313869	0.6624649859943978
450	Feb19-3L1-mock-rep2_B-C-A_Position004_3_cmle.ics	28	0	1	2	0.0	0.0	0.0
451	Feb19-3L1-mock-rep2_B-C-A_Position004_3_cmle.ics	28	0	2	1	0.0	0.0	0.0
452	Feb19-3L1-mock-rep2_B-C-A_Position004_3_cmle.ics	28	0	2	2	0.0	0.0	0.0
453	Feb19-3L1-mock-rep2_B-C-A_Position004_3_cmle.ics	28	0	3	1	0.0	0.0	0.0
454	Feb19-3L1-mock-rep2_B-C-A_Position004_3_cmle.ics	28	0	3	2	0.23748964003298875	0.9626168224299064	0.19769673704414586
455	Feb19-3L1-mock-rep2_B-C-A_Position004_3_cmle.ics	29	0	1	1	0.0	0.0	0.0
456	Feb19-3L1-mock-rep2_B-C-A_Position004_3_cmle.ics	29	0	1	2	0.0	0.0	0.0
457	Feb19-3L1-mock-rep2_B-C-A_Position004_3_cmle.ics	29	0	1	3	0.0	0.0	0.0
458	Feb19-3L1-mock-rep2_B-C-A_Position004_3_cmle.ics	29	0	1	4	0.0	0.0	0.0
459	Feb19-3L1-mock-rep2_B-C-A_Position004_3_cmle.ics	29	0	1	5	0.0	0.0	0.0
460	Feb19-3L1-mock-rep2_B-C-A_Position004_3_cmle.ics	29	0	2	1	0.0	0.0	0.0
461	Feb19-3L1-mock-rep2_B-C-A_Position004_3_cmle.ics	29	0	2	2	0.0	0.0	0.0
462	Feb19-3L1-mock-rep2_B-C-A_Position004_3_cmle.ics	29	0	2	3	0.0	0.0	0.0
463	Feb19-3L1-mock-rep2_B-C-A_Position004_3_cmle.ics	29	0	2	4	0.0	0.0	0.0
464	Feb19-3L1-mock-rep2_B-C-A_Position004_3_cmle.ics	29	0	2	5	0.0	0.0	0.0
465	Feb19-3L1-mock-rep2_B-C-A_Position004_3_cmle.ics	30	0	1	1	0.4334762361767173	0.544927536231884	0.544927536231884
466	Feb19-3L1-mock-rep2_B-C-A_Position004_3_cmle.ics	31	0	1	1	0.0	0.0	0.0
467	Feb19-3L1-mock-rep2_B-C-A_Position004_3_cmle.ics	31	0	1	2	0.0	0.0	0.0
468	Feb19-3L1-mock-rep2_B-C-A_Position004_3_cmle.ics	31	0	1	3	0.325107177132538	0.5202952029520296	0.632286995515695
469	Feb19-3L1-mock-rep2_B-C-A_Position004_3_cmle.ics	31	0	1	4	0.0	0.0	0.0
470	Feb19-3L1-mock-rep2_B-C-A_Position004_3_cmle.ics	31	0	1	5	0.0	0.0	0.0
471	Feb19-3L1-mock-rep2_B-C-A_Position004_3_cmle.ics	31	0	1	6	0.0	0.0	0.0
472	Feb19-3L1-mock-rep2_B-C-A_Position004_3_cmle.ics	31	0	2	1	0.0	0.0	0.0
473	Feb19-3L1-mock-rep2_B-C-A_Position004_3_cmle.ics	31	0	2	2	0.0	0.0	0.0
474	Feb19-3L1-mock-rep2_B-C-A_Position004_3_cmle.ics	31	0	2	3	0.0	0.0	0.0
475	Feb19-3L1-mock-rep2_B-C-A_Position004_3_cmle.ics	31	0	2	4	0.0	0.0	0.0
476	Feb19-3L1-mock-rep2_B-C-A_Position004_3_cmle.ics	31	0	2	5	0.0	0.0	0.0
477	Feb19-3L1-mock-rep2_B-C-A_Position004_3_cmle.ics	31	0	2	6	0.0	0.0	0.0
478	Feb19-3L1-mock-rep2_B-C-A_Position004_3_cmle.ics	31	0	3	1	0.0	0.0	0.0
479	Feb19-3L1-mock-rep2_B-C-A_Position004_3_cmle.ics	31	0	3	2	0.0	0.0	0.0
480	Feb19-3L1-mock-rep2_B-C-A_Position004_3_cmle.ics	31	0	3	3	0.0	0.0	0.0
481	Feb19-3L1-mock-rep2_B-C-A_Position004_3_cmle.ics	31	0	3	4	0.0	0.0	0.0
482	Feb19-3L1-mock-rep2_B-C-A_Position004_3_cmle.ics	31	0	3	5	0.0	0.0	0.0
483	Feb19-3L1-mock-rep2_B-C-A_Position004_3_cmle.ics	31	0	3	6	0.9015383422611515	0.6062015503875968	0.45098039215686275
484	Feb19-3L1-mock-rep2_B-C-A_Position004_3_cmle.ics	31	0	4	1	0.0	0.0	0.0
485	Feb19-3L1-mock-rep2_B-C-A_Position004_3_cmle.ics	31	0	4	2	0.0	0.0	0.0
486	Feb19-3L1-mock-rep2_B-C-A_Position004_3_cmle.ics	31	0	4	3	0.0	0.0	0.0
487	Feb19-3L1-mock-rep2_B-C-A_Position004_3_cmle.ics	31	0	4	4	0.0	0.0	0.0
488	Feb19-3L1-mock-rep2_B-C-A_Position004_3_cmle.ics	31	0	4	5	0.0	0.0	0.0
489	Feb19-3L1-mock-rep2_B-C-A_Position004_3_cmle.ics	31	0	4	6	0.0	0.0	0.0
490	Feb19-3L1-mock-rep2_B-C-A_Position004_3_cmle.ics	31	0	5	1	0.0	0.0	0.0
491	Feb19-3L1-mock-rep2_B-C-A_Position004_3_cmle.ics	31	0	5	2	0.6755773255307349	0.34349355216881594	0.6247334754797441
492	Feb19-3L1-mock-rep2_B-C-A_Position004_3_cmle.ics	31	0	5	3	0.0	0.0	0.0
493	Feb19-3L1-mock-rep2_B-C-A_Position004_3_cmle.ics	31	0	5	4	0.0	0.0	0.0
494	Feb19-3L1-mock-rep2_B-C-A_Position004_3_cmle.ics	31	0	5	5	0.0	0.0	0.0
495	Feb19-3L1-mock-rep2_B-C-A_Position004_3_cmle.ics	31	0	5	6	0.0	0.0	0.0
496	Feb19-3L1-mock-rep2_B-C-A_Position004_3_cmle.ics	31	0	6	1	0.0	0.0	0.0
497	Feb19-3L1-mock-rep2_B-C-A_Position004_3_cmle.ics	31	0	6	2	0.0	0.0	0.0
498	Feb19-3L1-mock-rep2_B-C-A_Position004_3_cmle.ics	31	0	6	3	0.0	0.0	0.0
499	Feb19-3L1-mock-rep2_B-C-A_Position004_3_cmle.ics	31	0	6	4	0.0	0.0	0.0
500	Feb19-3L1-mock-rep2_B-C-A_Position004_3_cmle.ics	31	0	6	5	0.25132398799607547	0.22244897959183674	0.2802056555269922
501	Feb19-3L1-mock-rep2_B-C-A_Position004_3_cmle.ics	31	0	6	6	0.0	0.0	0.0
502	Feb19-3L1-mock-rep2_B-C-A_Position004_3_cmle.ics	31	0	7	1	0.0	0.0	0.0
503	Feb19-3L1-mock-rep2_B-C-A_Position004_3_cmle.ics	31	0	7	2	0.0	0.0	0.0
504	Feb19-3L1-mock-rep2_B-C-A_Position004_3_cmle.ics	31	0	7	3	0.0	0.0	0.0
505	Feb19-3L1-mock-rep2_B-C-A_Position004_3_cmle.ics	31	0	7	4	0.0	0.0	0.0
506	Feb19-3L1-mock-rep2_B-C-A_Position004_3_cmle.ics	31	0	7	5	0.0	0.0	0.0
507	Feb19-3L1-mock-rep2_B-C-A_Position004_3_cmle.ics	31	0	7	6	0.0	0.0	0.0
508	Feb19-3L1-mock-rep2_B-C-A_Position004_3_cmle.ics	31	0	8	1	0.7239975434015384	0.8795518207282913	0.409387222946545
509	Feb19-3L1-mock-rep2_B-C-A_Position004_3_cmle.ics	31	0	8	2	0.0	0.0	0.0
510	Feb19-3L1-mock-rep2_B-C-A_Position004_3_cmle.ics	31	0	8	3	0.0	0.0	0.0
511	Feb19-3L1-mock-rep2_B-C-A_Position004_3_cmle.ics	31	0	8	4	0.0	0.0	0.0
512	Feb19-3L1-mock-rep2_B-C-A_Position004_3_cmle.ics	31	0	8	5	0.0	0.0	0.0
513	Feb19-3L1-mock-rep2_B-C-A_Position004_3_cmle.ics	31	0	8	6	0.0	0.0	0.0
514	Feb19-3L1-mock-rep2_B-C-A_Position004_3_cmle.ics	32	0	1	1	0.0	0.0	0.0
515	Feb19-3L1-mock-rep2_B-C-A_Position004_3_cmle.ics	32	0	1	2	1.148250880936198	0.37303370786516854	0.4950298210735587
516	Feb19-3L1-mock-rep2_B-C-A_Position004_3_cmle.ics	32	0	1	3	0.0	0.0	0.0
517	Feb19-3L1-mock-rep2_B-C-A_Position004_3_cmle.ics	32	0	2	1	0.0	0.0	0.0
518	Feb19-3L1-mock-rep2_B-C-A_Position004_3_cmle.ics	32	0	2	2	0.0	0.0	0.0
519	Feb19-3L1-mock-rep2_B-C-A_Position004_3_cmle.ics	32	0	2	3	0.0	0.0	0.0
520	Feb19-3L1-mock-rep2_B-C-A_Position004_3_cmle.ics	32	0	3	1	0.0	0.0	0.0
521	Feb19-3L1-mock-rep2_B-C-A_Position004_3_cmle.ics	32	0	3	2	0.0	0.0	0.0
522	Feb19-3L1-mock-rep2_B-C-A_Position004_3_cmle.ics	32	0	3	3	0.0	0.0	0.0
523	Feb19-3L1-mock-rep2_B-C-A_Position004_3_cmle.ics	33	0	1	1	0.0	0.0	0.0
524	Feb19-3L1-mock-rep2_B-C-A_Position004_3_cmle.ics	33	0	1	2	0.0	0.0	0.0
525	Feb19-3L1-mock-rep2_B-C-A_Position004_3_cmle.ics	33	0	1	3	0.553373918523469	0.2591792656587473	1.0
526	Feb19-3L1-mock-rep2_B-C-A_Position004_3_cmle.ics	33	0	1	4	0.0	0.0	0.0
527	Feb19-3L1-mock-rep2_B-C-A_Position004_3_cmle.ics	33	0	1	5	0.0	0.0	0.0
528	Feb19-3L1-mock-rep2_B-C-A_Position004_3_cmle.ics	33	0	1	6	0.0	0.0	0.0
529	Feb19-3L1-mock-rep2_B-C-A_Position004_3_cmle.ics	33	0	1	7	0.0	0.0	0.0
530	Feb19-3L1-mock-rep2_B-C-A_Position004_3_cmle.ics	33	0	1	8	0.0	0.0	0.0
531	Feb19-3L1-mock-rep2_B-C-A_Position004_3_cmle.ics	33	0	1	9	0.0	0.0	0.0
532	Feb19-3L1-mock-rep2_B-C-A_Position004_3_cmle.ics	33	0	1	10	0.0	0.0	0.0
533	Feb19-3L1-mock-rep2_B-C-A_Position004_3_cmle.ics	33	0	2	1	0.0	0.0	0.0
534	Feb19-3L1-mock-rep2_B-C-A_Position004_3_cmle.ics	33	0	2	2	0.0	0.0	0.0
535	Feb19-3L1-mock-rep2_B-C-A_Position004_3_cmle.ics	33	0	2	3	0.0	0.0	0.0
536	Feb19-3L1-mock-rep2_B-C-A_Position004_3_cmle.ics	33	0	2	4	0.8600352983718913	0.7299412915851271	0.5405797101449274
537	Feb19-3L1-mock-rep2_B-C-A_Position004_3_cmle.ics	33	0	2	5	0.0	0.0	0.0
538	Feb19-3L1-mock-rep2_B-C-A_Position004_3_cmle.ics	33	0	2	6	0.0	0.0	0.0
539	Feb19-3L1-mock-rep2_B-C-A_Position004_3_cmle.ics	33	0	2	7	0.0	0.0	0.0
540	Feb19-3L1-mock-rep2_B-C-A_Position004_3_cmle.ics	33	0	2	8	0.0	0.0	0.0
541	Feb19-3L1-mock-rep2_B-C-A_Position004_3_cmle.ics	33	0	2	9	0.0	0.0	0.0
542	Feb19-3L1-mock-rep2_B-C-A_Position004_3_cmle.ics	33	0	2	10	0.0	0.0	0.0
543	Feb19-3L1-mock-rep2_B-C-A_Position004_3_cmle.ics	33	0	3	1	0.5579853678444978	0.33150684931506846	0.4830339321357285
544	Feb19-3L1-mock-rep2_B-C-A_Position004_3_cmle.ics	33	0	3	2	0.0	0.0	0.0
545	Feb19-3L1-mock-rep2_B-C-A_Position004_3_cmle.ics	33	0	3	3	0.0	0.0	0.0
546	Feb19-3L1-mock-rep2_B-C-A_Position004_3_cmle.ics	33	0	3	4	0.0	0.0	0.0
547	Feb19-3L1-mock-rep2_B-C-A_Position004_3_cmle.ics	33	0	3	5	0.0	0.0	0.0
548	Feb19-3L1-mock-rep2_B-C-A_Position004_3_cmle.ics	33	0	3	6	0.0	0.0	0.0
549	Feb19-3L1-mock-rep2_B-C-A_Position004_3_cmle.ics	33	0	3	7	0.0	0.0	0.0
550	Feb19-3L1-mock-rep2_B-C-A_Position004_3_cmle.ics	33	0	3	8	0.0	0.0	0.0
551	Feb19-3L1-mock-rep2_B-C-A_Position004_3_cmle.ics	33	0	3	9	0.0	0.0	0.0
552	Feb19-3L1-mock-rep2_B-C-A_Position004_3_cmle.ics	33	0	3	10	0.0	0.0	0.0
553	Feb19-3L1-mock-rep2_B-C-A_Position004_3_cmle.ics	33	0	4	1	0.0	0.0	0.0
554	Feb19-3L1-mock-rep2_B-C-A_Position004_3_cmle.ics	33	0	4	2	0.0	0.0	0.0
555	Feb19-3L1-mock-rep2_B-C-A_Position004_3_cmle.ics	33	0	4	3	0.0	0.0	0.0
556	Feb19-3L1-mock-rep2_B-C-A_Position004_3_cmle.ics	33	0	4	4	0.0	0.0	0.0
557	Feb19-3L1-mock-rep2_B-C-A_Position004_3_cmle.ics	33	0	4	5	0.0	0.0	0.0
558	Feb19-3L1-mock-rep2_B-C-A_Position004_3_cmle.ics	33	0	4	6	0.0	0.0	0.0
559	Feb19-3L1-mock-rep2_B-C-A_Position004_3_cmle.ics	33	0	4	7	0.2444068140145321	0.4840182648401826	0.24651162790697673
560	Feb19-3L1-mock-rep2_B-C-A_Position004_3_cmle.ics	33	0	4	8	0.0	0.0	0.0
561	Feb19-3L1-mock-rep2_B-C-A_Position004_3_cmle.ics	33	0	4	9	0.0	0.0	0.0
562	Feb19-3L1-mock-rep2_B-C-A_Position004_3_cmle.ics	33	0	4	10	0.0	0.0	0.0
563	Feb19-3L1-mock-rep2_B-C-A_Position004_3_cmle.ics	33	0	5	1	0.0	0.0	0.0
564	Feb19-3L1-mock-rep2_B-C-A_Position004_3_cmle.ics	33	0	5	2	0.0	0.0	0.0
565	Feb19-3L1-mock-rep2_B-C-A_Position004_3_cmle.ics	33	0	5	3	0.0	0.0	0.0
566	Feb19-3L1-mock-rep2_B-C-A_Position004_3_cmle.ics	33	0	5	4	0.0	0.0	0.0
567	Feb19-3L1-mock-rep2_B-C-A_Position004_3_cmle.ics	33	0	5	5	0.0	0.0	0.0
568	Feb19-3L1-mock-rep2_B-C-A_Position004_3_cmle.ics	33	0	5	6	0.0	0.0	0.0
569	Feb19-3L1-mock-rep2_B-C-A_Position004_3_cmle.ics	33	0	5	7	0.0	0.0	0.0
570	Feb19-3L1-mock-rep2_B-C-A_Position004_3_cmle.ics	33	0	5	8	0.0	0.0	0.0
571	Feb19-3L1-mock-rep2_B-C-A_Position004_3_cmle.ics	33	0	5	9	0.0	0.0	0.0
572	Feb19-3L1-mock-rep2_B-C-A_Position004_3_cmle.ics	33	0	5	10	2.2388586453595347	0.6494983277591974	0.7367223065250379
573	Feb19-3L1-mock-rep2_B-C-A_Position004_3_cmle.ics	33	0	6	1	0.0	0.0	0.0
574	Feb19-3L1-mock-rep2_B-C-A_Position004_3_cmle.ics	33	0	6	2	0.4058075402505439	0.8669950738916254	0.7011952191235059
575	Feb19-3L1-mock-rep2_B-C-A_Position004_3_cmle.ics	33	0	6	3	0.0	0.0	0.0
576	Feb19-3L1-mock-rep2_B-C-A_Position004_3_cmle.ics	33	0	6	4	0.0	0.0	0.0
577	Feb19-3L1-mock-rep2_B-C-A_Position004_3_cmle.ics	33	0	6	5	0.0	0.0	0.0
578	Feb19-3L1-mock-rep2_B-C-A_Position004_3_cmle.ics	33	0	6	6	0.0	0.0	0.0
579	Feb19-3L1-mock-rep2_B-C-A_Position004_3_cmle.ics	33	0	6	7	0.0	0.0	0.0
580	Feb19-3L1-mock-rep2_B-C-A_Position004_3_cmle.ics	33	0	6	8	0.0	0.0	0.0
581	Feb19-3L1-mock-rep2_B-C-A_Position004_3_cmle.ics	33	0	6	9	0.0	0.0	0.0
582	Feb19-3L1-mock-rep2_B-C-A_Position004_3_cmle.ics	33	0	6	10	0.0	0.0	0.0
583	Feb19-3L1-mock-rep2_B-C-A_Position004_3_cmle.ics	33	0	7	1	0.0	0.0	0.0
584	Feb19-3L1-mock-rep2_B-C-A_Position004_3_cmle.ics	33	0	7	2	0.0	0.0	0.0
585	Feb19-3L1-mock-rep2_B-C-A_Position004_3_cmle.ics	33	0	7	3	0.0	0.0	0.0
586	Feb19-3L1-mock-rep2_B-C-A_Position004_3_cmle.ics	33	0	7	4	0.0	0.0	0.0
587	Feb19-3L1-mock-rep2_B-C-A_Position004_3_cmle.ics	33	0	7	5	0.0	0.0	0.0
588	Feb19-3L1-mock-rep2_B-C-A_Position004_3_cmle.ics	33	0	7	6	0.0	0.0	0.0
589	Feb19-3L1-mock-rep2_B-C-A_Position004_3_cmle.ics	33	0	7	7	0.0	0.0	0.0
590	Feb19-3L1-mock-rep2_B-C-A_Position004_3_cmle.ics	33	0	7	8	0.2697697852801911	0.6763005780346819	0.172821270310192
591	Feb19-3L1-mock-rep2_B-C-A_Position004_3_cmle.ics	33	0	7	9	0.0	0.0	0.0
592	Feb19-3L1-mock-rep2_B-C-A_Position004_3_cmle.ics	33	0	7	10	0.0	0.0	0.0
593	Feb19-3L1-mock-rep2_B-C-A_Position004_3_cmle.ics	33	0	8	1	0.0	0.0	0.0
594	Feb19-3L1-mock-rep2_B-C-A_Position004_3_cmle.ics	33	0	8	2	0.0	0.0	0.0
595	Feb19-3L1-mock-rep2_B-C-A_Position004_3_cmle.ics	33	0	8	3	0.0	0.0	0.0
596	Feb19-3L1-mock-rep2_B-C-A_Position004_3_cmle.ics	33	0	8	4	0.0	0.0	0.0
597	Feb19-3L1-mock-rep2_B-C-A_Position004_3_cmle.ics	33	0	8	5	0.0	0.0	0.0
598	Feb19-3L1-mock-rep2_B-C-A_Position004_3_cmle.ics	33	0	8	6	0.9361242121688682	0.6246153846153846	0.37350505979760806
599	Feb19-3L1-mock-rep2_B-C-A_Position004_3_cmle.ics	33	0	8	7	0.0	0.0	0.0
600	Feb19-3L1-mock-rep2_B-C-A_Position004_3_cmle.ics	33	0	8	8	0.0	0.0	0.0
601	Feb19-3L1-mock-rep2_B-C-A_Position004_3_cmle.ics	33	0	8	9	0.0	0.0	0.0
602	Feb19-3L1-mock-rep2_B-C-A_Position004_3_cmle.ics	33	0	8	10	0.0	0.0	0.0
603	Feb19-3L1-mock-rep2_B-C-A_Position004_3_cmle.ics	33	0	9	1	0.0	0.0	0.0
604	Feb19-3L1-mock-rep2_B-C-A_Position004_3_cmle.ics	33	0	9	2	0.0	0.0	0.0
605	Feb19-3L1-mock-rep2_B-C-A_Position004_3_cmle.ics	33	0	9	3	0.0	0.0	0.0
606	Feb19-3L1-mock-rep2_B-C-A_Position004_3_cmle.ics	33	0	9	4	0.0	0.0	0.0
607	Feb19-3L1-mock-rep2_B-C-A_Position004_3_cmle.ics	33	0	9	5	0.059948841173375796	0.06249999999999999	0.13065326633165827
608	Feb19-3L1-mock-rep2_B-C-A_Position004_3_cmle.ics	33	0	9	6	0.0	0.0	0.0
609	Feb19-3L1-mock-rep2_B-C-A_Position004_3_cmle.ics	33	0	9	7	0.0	0.0	0.0
610	Feb19-3L1-mock-rep2_B-C-A_Position004_3_cmle.ics	33	0	9	8	0.0	0.0	0.0
611	Feb19-3L1-mock-rep2_B-C-A_Position004_3_cmle.ics	33	0	9	9	0.0	0.0	0.0
612	Feb19-3L1-mock-rep2_B-C-A_Position004_3_cmle.ics	33	0	9	10	0.0	0.0	0.0
613	Feb19-3L1-mock-rep2_B-C-A_Position004_3_cmle.ics	34	0	1	1	0.0	0.0	0.0
614	Feb19-3L1-mock-rep2_B-C-A_Position004_3_cmle.ics	34	0	1	2	0.0	0.0	0.0
615	Feb19-3L1-mock-rep2_B-C-A_Position004_3_cmle.ics	34	0	1	3	0.0	0.0	0.0
616	Feb19-3L1-mock-rep2_B-C-A_Position004_3_cmle.ics	34	0	2	1	0.0	0.0	0.0
617	Feb19-3L1-mock-rep2_B-C-A_Position004_3_cmle.ics	34	0	2	2	0.0	0.0	0.0
618	Feb19-3L1-mock-rep2_B-C-A_Position004_3_cmle.ics	34	0	2	3	0.0	0.0	0.0
619	Feb19-3L1-mock-rep2_B-C-A_Position004_3_cmle.ics	34	0	3	1	0.0	0.0	0.0
620	Feb19-3L1-mock-rep2_B-C-A_Position004_3_cmle.ics	34	0	3	2	0.0899232617600637	0.33620689655172403	0.312
621	Feb19-3L1-mock-rep2_B-C-A_Position004_3_cmle.ics	34	0	3	3	0.0	0.0	0.0
622	Feb19-3L1-mock-rep2_B-C-A_Position004_3_cmle.ics	34	0	4	1	0.0	0.0	0.0
623	Feb19-3L1-mock-rep2_B-C-A_Position004_3_cmle.ics	34	0	4	2	0.0	0.0	0.0
624	Feb19-3L1-mock-rep2_B-C-A_Position004_3_cmle.ics	34	0	4	3	0.0	0.0	0.0
625	Feb19-3L1-mock-rep2_B-C-A_Position004_3_cmle.ics	34	0	5	1	0.0	0.0	0.0
626	Feb19-3L1-mock-rep2_B-C-A_Position004_3_cmle.ics	34	0	5	2	0.0	0.0	0.0
627	Feb19-3L1-mock-rep2_B-C-A_Position004_3_cmle.ics	34	0	5	3	0.0046114493210289076	0.03636363636363637	0.013888888888888888
628	Feb19-3L1-mock-rep2_B-C-A_Position004_3_cmle.ics	35	0	1	1	1.4064920429138168	0.7780612244897959	0.5249569707401032
629	Feb19-3L1-mock-rep2_B-C-A_Position004_3_cmle.ics	36	0	1	1	0.0	0.0	0.0
630	Feb19-3L1-mock-rep2_B-C-A_Position004_3_cmle.ics	36	0	1	2	1.3995748689322733	0.4385838150289016	0.8537271448663852
631	Feb19-3L1-mock-rep2_B-C-A_Position004_3_cmle.ics	36	0	1	3	0.0	0.0	0.0
632	Feb19-3L1-mock-rep2_B-C-A_Position004_3_cmle.ics	36	0	1	4	0.0	0.0	0.0
633	Feb19-3L1-mock-rep2_B-C-A_Position004_3_cmle.ics	36	0	1	5	0.0	0.0	0.0
634	Feb19-3L1-mock-rep2_B-C-A_Position004_3_cmle.ics	36	0	2	1	0.0	0.0	0.0
635	Feb19-3L1-mock-rep2_B-C-A_Position004_3_cmle.ics	36	0	2	2	0.0	0.0	0.0
636	Feb19-3L1-mock-rep2_B-C-A_Position004_3_cmle.ics	36	0	2	3	0.624851382999417	0.3169590643274854	0.2904608788853162
637	Feb19-3L1-mock-rep2_B-C-A_Position004_3_cmle.ics	36	0	2	4	0.0	0.0	0.0
638	Feb19-3L1-mock-rep2_B-C-A_Position004_3_cmle.ics	36	0	2	5	0.0	0.0	0.0
639	Feb19-3L1-mock-rep2_B-C-A_Position004_3_cmle.ics	36	0	3	1	0.0	0.0	0.0
640	Feb19-3L1-mock-rep2_B-C-A_Position004_3_cmle.ics	36	0	3	2	0.0	0.0	0.0
641	Feb19-3L1-mock-rep2_B-C-A_Position004_3_cmle.ics	36	0	3	3	0.0	0.0	0.0
642	Feb19-3L1-mock-rep2_B-C-A_Position004_3_cmle.ics	36	0	3	4	0.4749792800659775	0.5868945868945868	0.6377708978328174
643	Feb19-3L1-mock-rep2_B-C-A_Position004_3_cmle.ics	36	0	3	5	0.0	0.0	0.0
644	Feb19-3L1-mock-rep2_B-C-A_Position004_3_cmle.ics	37	0	1	1	1.7246820460648113	0.46144355336212217	0.4973404255319148
645	Feb19-3L1-mock-rep2_B-C-A_Position004_3_cmle.ics	37	0	1	2	0.0	0.0	0.0
646	Feb19-3L1-mock-rep2_B-C-A_Position004_3_cmle.ics	37	0	2	1	0.0	0.0	0.0
647	Feb19-3L1-mock-rep2_B-C-A_Position004_3_cmle.ics	37	0	2	2	0.08300608777852034	0.37113402061855666	0.1607142857142857
648	Feb19-3L1-mock-rep2_B-C-A_Position004_3_cmle.ics	38	0	1	1	1.224339794733175	0.6082474226804123	0.5932960893854747
649	Feb19-3L1-mock-rep2_B-C-A_Position004_3_cmle.ics	38	0	2	1	0.0	0.0	0.0
650	Feb19-3L1-mock-rep2_B-C-A_Position004_3_cmle.ics	39	0	1	1	0.0	0.0	0.0
651	Feb19-3L1-mock-rep2_B-C-A_Position004_3_cmle.ics	39	0	1	2	1.0952192137443655	0.6350267379679143	0.6914119359534207
652	Feb19-3L1-mock-rep2_B-C-A_Position004_3_cmle.ics	39	0	1	3	0.0	0.0	0.0
653	Feb19-3L1-mock-rep2_B-C-A_Position004_3_cmle.ics	39	0	1	4	0.0	0.0	0.0
654	Feb19-3L1-mock-rep2_B-C-A_Position004_3_cmle.ics	39	0	2	1	1.203588272788545	0.4933837429111531	0.6006904487917145
655	Feb19-3L1-mock-rep2_B-C-A_Position004_3_cmle.ics	39	0	2	2	0.0	0.0	0.0
656	Feb19-3L1-mock-rep2_B-C-A_Position004_3_cmle.ics	39	0	2	3	0.0	0.0	0.0
657	Feb19-3L1-mock-rep2_B-C-A_Position004_3_cmle.ics	39	0	2	4	0.0	0.0	0.0
658	Feb19-3L1-mock-rep2_B-C-A_Position004_3_cmle.ics	39	0	3	1	0.0	0.0	0.0
659	Feb19-3L1-mock-rep2_B-C-A_Position004_3_cmle.ics	39	0	3	2	0.0	0.0	0.0
660	Feb19-3L1-mock-rep2_B-C-A_Position004_3_cmle.ics	39	0	3	3	0.0	0.0	0.0
661	Feb19-3L1-mock-rep2_B-C-A_Position004_3_cmle.ics	39	0	3	4	0.6824944995122784	0.4736	0.7064439140811455
662	Feb19-3L1-mock-rep2_B-C-A_Position004_3_cmle.ics	39	0	4	1	0.0	0.0	0.0
663	Feb19-3L1-mock-rep2_B-C-A_Position004_3_cmle.ics	39	0	4	2	0.0	0.0	0.0
664	Feb19-3L1-mock-rep2_B-C-A_Position004_3_cmle.ics	39	0	4	3	0.1291205809888094	0.9999999999999998	0.09739130434782607
665	Feb19-3L1-mock-rep2_B-C-A_Position004_3_cmle.ics	39	0	4	4	0.0	0.0	0.0
666	Feb19-3L1-mock-rep2_B-C-A_Position004_3_cmle.ics	40	0	1	1	0.0	0.0	0.0
667	Feb19-3L1-mock-rep2_B-C-A_Position004_3_cmle.ics	41	0	1	1	0.0	0.0	0.0
668	Feb19-3L1-mock-rep2_B-C-A_Position004_3_cmle.ics	41	0	1	2	0.0	0.0	0.0
669	Feb19-3L1-mock-rep2_B-C-A_Position004_3_cmle.ics	41	0	1	3	0.0	0.0	0.0
670	Feb19-3L1-mock-rep2_B-C-A_Position004_3_cmle.ics	41	0	1	4	0.20059804546475749	0.14356435643564353	0.7499999999999999
671	Feb19-3L1-mock-rep2_B-C-A_Position004_3_cmle.ics	41	0	1	5	0.0	0.0	0.0
672	Feb19-3L1-mock-rep2_B-C-A_Position004_3_cmle.ics	41	0	1	6	0.0	0.0	0.0
673	Feb19-3L1-mock-rep2_B-C-A_Position004_3_cmle.ics	41	0	2	1	0.0	0.0	0.0
674	Feb19-3L1-mock-rep2_B-C-A_Position004_3_cmle.ics	41	0	2	2	0.472673555405463	0.48349056603773577	0.8167330677290836
675	Feb19-3L1-mock-rep2_B-C-A_Position004_3_cmle.ics	41	0	2	3	0.0	0.0	0.0
676	Feb19-3L1-mock-rep2_B-C-A_Position004_3_cmle.ics	41	0	2	4	0.0	0.0	0.0
677	Feb19-3L1-mock-rep2_B-C-A_Position004_3_cmle.ics	41	0	2	5	0.0	0.0	0.0
678	Feb19-3L1-mock-rep2_B-C-A_Position004_3_cmle.ics	41	0	2	6	0.0	0.0	0.0
679	Feb19-3L1-mock-rep2_B-C-A_Position004_3_cmle.ics	41	0	3	1	0.0	0.0	0.0
680	Feb19-3L1-mock-rep2_B-C-A_Position004_3_cmle.ics	41	0	3	2	0.0	0.0	0.0
681	Feb19-3L1-mock-rep2_B-C-A_Position004_3_cmle.ics	41	0	3	3	0.0	0.0	0.0
682	Feb19-3L1-mock-rep2_B-C-A_Position004_3_cmle.ics	41	0	3	4	0.0	0.0	0.0
683	Feb19-3L1-mock-rep2_B-C-A_Position004_3_cmle.ics	41	0	3	5	0.0	0.0	0.0
684	Feb19-3L1-mock-rep2_B-C-A_Position004_3_cmle.ics	41	0	3	6	0.0	0.0	0.0
685	Feb19-3L1-mock-rep2_B-C-A_Position004_3_cmle.ics	41	0	4	1	0.45653348278186184	0.5772594752186588	0.3815028901734103
686	Feb19-3L1-mock-rep2_B-C-A_Position004_3_cmle.ics	41	0	4	2	0.0	0.0	0.0
687	Feb19-3L1-mock-rep2_B-C-A_Position004_3_cmle.ics	41	0	4	3	0.0	0.0	0.0
688	Feb19-3L1-mock-rep2_B-C-A_Position004_3_cmle.ics	41	0	4	4	0.0	0.0	0.0
689	Feb19-3L1-mock-rep2_B-C-A_Position004_3_cmle.ics	41	0	4	5	0.0	0.0	0.0
690	Feb19-3L1-mock-rep2_B-C-A_Position004_3_cmle.ics	41	0	4	6	0.0	0.0	0.0
691	Feb19-3L1-mock-rep2_B-C-A_Position004_3_cmle.ics	42	0	1	1	0.0	0.0	0.0
692	Feb19-3L1-mock-rep2_B-C-A_Position004_3_cmle.ics	43	0	1	1	0.0	0.0	0.0
693	Feb19-3L1-mock-rep2_B-C-A_Position004_3_cmle.ics	43	0	1	2	0.18676369750167077	0.17494600431965443	0.6982758620689654
694	Feb19-3L1-mock-rep2_B-C-A_Position004_3_cmle.ics	44	0	1	1	0.0	0.0	0.0
695	Feb19-3L1-mock-rep2_B-C-A_Position004_3_cmle.ics	44	0	1	2	0.0	0.0	0.0
696	Feb19-3L1-mock-rep2_B-C-A_Position004_3_cmle.ics	44	0	1	3	0.0	0.0	0.0
697	Feb19-3L1-mock-rep2_B-C-A_Position004_3_cmle.ics	44	0	1	4	0.0	0.0	0.0
698	Feb19-3L1-mock-rep2_B-C-A_Position004_3_cmle.ics	44	0	1	5	0.0	0.0	0.0
699	Feb19-3L1-mock-rep2_B-C-A_Position004_3_cmle.ics	44	0	1	6	0.0	0.0	0.0
700	Feb19-3L1-mock-rep2_B-C-A_Position004_3_cmle.ics	44	0	1	7	0.0	0.0	0.0
701	Feb19-3L1-mock-rep2_B-C-A_Position004_3_cmle.ics	44	0	2	1	0.0	0.0	0.0
702	Feb19-3L1-mock-rep2_B-C-A_Position004_3_cmle.ics	44	0	2	2	0.0	0.0	0.0
703	Feb19-3L1-mock-rep2_B-C-A_Position004_3_cmle.ics	44	0	2	3	0.0	0.0	0.0
704	Feb19-3L1-mock-rep2_B-C-A_Position004_3_cmle.ics	44	0	2	4	0.0	0.0	0.0
705	Feb19-3L1-mock-rep2_B-C-A_Position004_3_cmle.ics	44	0	2	5	0.0	0.0	0.0
706	Feb19-3L1-mock-rep2_B-C-A_Position004_3_cmle.ics	44	0	2	6	0.0	0.0	0.0
707	Feb19-3L1-mock-rep2_B-C-A_Position004_3_cmle.ics	44	0	2	7	0.0	0.0	0.0
708	Feb19-3L1-mock-rep2_B-C-A_Position004_3_cmle.ics	44	0	3	1	0.0	0.0	0.0
709	Feb19-3L1-mock-rep2_B-C-A_Position004_3_cmle.ics	44	0	3	2	0.0	0.0	0.0
710	Feb19-3L1-mock-rep2_B-C-A_Position004_3_cmle.ics	44	0	3	3	0.0	0.0	0.0
711	Feb19-3L1-mock-rep2_B-C-A_Position004_3_cmle.ics	44	0	3	4	0.0	0.0	0.0
712	Feb19-3L1-mock-rep2_B-C-A_Position004_3_cmle.ics	44	0	3	5	0.0	0.0	0.0
713	Feb19-3L1-mock-rep2_B-C-A_Position004_3_cmle.ics	44	0	3	6	0.0	0.0	0.0
714	Feb19-3L1-mock-rep2_B-C-A_Position004_3_cmle.ics	44	0	3	7	0.0	0.0	0.0
715	Feb19-3L1-mock-rep2_B-C-A_Position004_3_cmle.ics	44	0	4	1	0.0	0.0	0.0
716	Feb19-3L1-mock-rep2_B-C-A_Position004_3_cmle.ics	44	0	4	2	0.0	0.0	0.0
717	Feb19-3L1-mock-rep2_B-C-A_Position004_3_cmle.ics	44	0	4	3	0.0	0.0	0.0
718	Feb19-3L1-mock-rep2_B-C-A_Position004_3_cmle.ics	44	0	4	4	0.7170803694199951	0.46074074074074073	0.6805251641137855
719	Feb19-3L1-mock-rep2_B-C-A_Position004_3_cmle.ics	44	0	4	5	0.0	0.0	0.0
720	Feb19-3L1-mock-rep2_B-C-A_Position004_3_cmle.ics	44	0	4	6	0.0	0.0	0.0
721	Feb19-3L1-mock-rep2_B-C-A_Position004_3_cmle.ics	44	0	4	7	0.0	0.0	0.0
722	Feb19-3L1-mock-rep2_B-C-A_Position004_3_cmle.ics	44	0	5	1	0.0	0.0	0.0
723	Feb19-3L1-mock-rep2_B-C-A_Position004_3_cmle.ics	44	0	5	2	0.0	0.0	0.0
724	Feb19-3L1-mock-rep2_B-C-A_Position004_3_cmle.ics	44	0	5	3	0.0	0.0	0.0
725	Feb19-3L1-mock-rep2_B-C-A_Position004_3_cmle.ics	44	0	5	4	0.0	0.0	0.0
726	Feb19-3L1-mock-rep2_B-C-A_Position004_3_cmle.ics	44	0	5	5	0.0	0.0	0.0
727	Feb19-3L1-mock-rep2_B-C-A_Position004_3_cmle.ics	44	0	5	6	0.0	0.0	0.0
728	Feb19-3L1-mock-rep2_B-C-A_Position004_3_cmle.ics	44	0	5	7	0.0	0.0	0.0
729	Feb19-3L1-mock-rep2_B-C-A_Position004_3_cmle.ics	44	0	6	1	0.0	0.0	0.0
730	Feb19-3L1-mock-rep2_B-C-A_Position004_3_cmle.ics	44	0	6	2	0.0	0.0	0.0
731	Feb19-3L1-mock-rep2_B-C-A_Position004_3_cmle.ics	44	0	6	3	0.0	0.0	0.0
732	Feb19-3L1-mock-rep2_B-C-A_Position004_3_cmle.ics	44	0	6	4	0.0	0.0	0.0
733	Feb19-3L1-mock-rep2_B-C-A_Position004_3_cmle.ics	44	0	6	5	0.0	0.0	0.0
734	Feb19-3L1-mock-rep2_B-C-A_Position004_3_cmle.ics	44	0	6	6	0.0	0.0	0.0
735	Feb19-3L1-mock-rep2_B-C-A_Position004_3_cmle.ics	44	0	6	7	0.0	0.0	0.0
736	Feb19-3L1-mock-rep2_B-C-A_Position004_3_cmle.ics	45	0	1	1	0.873869646334978	0.4427570093457943	0.5673652694610778
737	Feb19-3L1-mock-rep2_B-C-A_Position004_3_cmle.ics	45	0	1	2	0.0	0.0	0.0
738	Feb19-3L1-mock-rep2_B-C-A_Position004_3_cmle.ics	45	0	1	3	0.0	0.0	0.0
739	Feb19-3L1-mock-rep2_B-C-A_Position004_3_cmle.ics	45	0	1	4	0.0	0.0	0.0
740	Feb19-3L1-mock-rep2_B-C-A_Position004_3_cmle.ics	45	0	2	1	0.0	0.0	0.0
741	Feb19-3L1-mock-rep2_B-C-A_Position004_3_cmle.ics	45	0	2	2	0.17292934953858402	0.08939213349225265	0.4213483146067415
742	Feb19-3L1-mock-rep2_B-C-A_Position004_3_cmle.ics	45	0	2	3	0.08300608777852034	0.04290822407628128	0.09137055837563451
743	Feb19-3L1-mock-rep2_B-C-A_Position004_3_cmle.ics	45	0	2	4	0.0	0.0	0.0
744	Feb19-3L1-mock-rep2_B-C-A_Position004_3_cmle.ics	46	0	1	1	0.0	0.0	0.0
745	Feb19-3L1-mock-rep2_B-C-A_Position004_3_cmle.ics	46	0	1	2	0.0	0.0	0.0
746	Feb19-3L1-mock-rep2_B-C-A_Position004_3_cmle.ics	46	0	1	3	0.0	0.0	0.0
747	Feb19-3L1-mock-rep2_B-C-A_Position004_3_cmle.ics	46	0	1	4	0.0	0.0	0.0
748	Feb19-3L1-mock-rep2_B-C-A_Position004_3_cmle.ics	46	0	1	5	0.0	0.0	0.0
749	Feb19-3L1-mock-rep2_B-C-A_Position004_3_cmle.ics	46	0	1	6	0.0	0.0	0.0
750	Feb19-3L1-mock-rep2_B-C-A_Position004_3_cmle.ics	46	0	2	1	0.0	0.0	0.0
751	Feb19-3L1-mock-rep2_B-C-A_Position004_3_cmle.ics	46	0	2	2	0.0	0.0	0.0
752	Feb19-3L1-mock-rep2_B-C-A_Position004_3_cmle.ics	46	0	2	3	0.0	0.0	0.0
753	Feb19-3L1-mock-rep2_B-C-A_Position004_3_cmle.ics	46	0	2	4	0.0	0.0	0.0
754	Feb19-3L1-mock-rep2_B-C-A_Position004_3_cmle.ics	46	0	2	5	0.0	0.0	0.0
755	Feb19-3L1-mock-rep2_B-C-A_Position004_3_cmle.ics	46	0	2	6	0.0	0.0	0.0
756	Feb19-3L1-mock-rep2_B-C-A_Position004_3_cmle.ics	46	0	3	1	0.0	0.0	0.0
757	Feb19-3L1-mock-rep2_B-C-A_Position004_3_cmle.ics	46	0	3	2	0.0	0.0	0.0
758	Feb19-3L1-mock-rep2_B-C-A_Position004_3_cmle.ics	46	0	3	3	0.0	0.0	0.0
759	Feb19-3L1-mock-rep2_B-C-A_Position004_3_cmle.ics	46	0	3	4	0.0	0.0	0.0
760	Feb19-3L1-mock-rep2_B-C-A_Position004_3_cmle.ics	46	0	3	5	0.0	0.0	0.0
761	Feb19-3L1-mock-rep2_B-C-A_Position004_3_cmle.ics	46	0	3	6	0.0	0.0	0.0
762	Feb19-3L1-mock-rep2_B-C-A_Position004_3_cmle.ics	46	0	4	1	0.17754079885961294	0.43502824858757055	0.39487179487179486
763	Feb19-3L1-mock-rep2_B-C-A_Position004_3_cmle.ics	46	0	4	2	0.0	0.0	0.0
764	Feb19-3L1-mock-rep2_B-C-A_Position004_3_cmle.ics	46	0	4	3	0.0	0.0	0.0
765	Feb19-3L1-mock-rep2_B-C-A_Position004_3_cmle.ics	46	0	4	4	0.0	0.0	0.0
766	Feb19-3L1-mock-rep2_B-C-A_Position004_3_cmle.ics	46	0	4	5	0.0	0.0	0.0
767	Feb19-3L1-mock-rep2_B-C-A_Position004_3_cmle.ics	46	0	4	6	0.0	0.0	0.0
768	Feb19-3L1-mock-rep2_B-C-A_Position004_3_cmle.ics	46	0	5	1	0.0	0.0	0.0
769	Feb19-3L1-mock-rep2_B-C-A_Position004_3_cmle.ics	46	0	5	2	0.0	0.0	0.0
770	Feb19-3L1-mock-rep2_B-C-A_Position004_3_cmle.ics	46	0	5	3	0.0	0.0	0.0
771	Feb19-3L1-mock-rep2_B-C-A_Position004_3_cmle.ics	46	0	5	4	0.0	0.0	0.0
772	Feb19-3L1-mock-rep2_B-C-A_Position004_3_cmle.ics	46	0	5	5	0.04150304388926017	0.10112359550561797	0.08411214953271026
773	Feb19-3L1-mock-rep2_B-C-A_Position004_3_cmle.ics	46	0	5	6	0.0	0.0	0.0
774	Feb19-3L1-mock-rep2_B-C-A_Position004_3_cmle.ics	46	0	6	1	0.0	0.0	0.0
775	Feb19-3L1-mock-rep2_B-C-A_Position004_3_cmle.ics	46	0	6	2	0.0	0.0	0.0
776	Feb19-3L1-mock-rep2_B-C-A_Position004_3_cmle.ics	46	0	6	3	0.0	0.0	0.0
777	Feb19-3L1-mock-rep2_B-C-A_Position004_3_cmle.ics	46	0	6	4	0.0	0.0	0.0
778	Feb19-3L1-mock-rep2_B-C-A_Position004_3_cmle.ics	46	0	6	5	0.0	0.0	0.0
779	Feb19-3L1-mock-rep2_B-C-A_Position004_3_cmle.ics	46	0	6	6	0.0	0.0	0.0
780	Feb19-3L1-mock-rep2_B-C-A_Position004_3_cmle.ics	47	0	1	1	0.0	0.0	0.0
781	Feb19-3L1-mock-rep2_B-C-A_Position004_3_cmle.ics	47	0	1	2	0.0	0.0	0.0
782	Feb19-3L1-mock-rep2_B-C-A_Position004_3_cmle.ics	47	0	1	3	0.0	0.0	0.0
783	Feb19-3L1-mock-rep2_B-C-A_Position004_3_cmle.ics	47	0	1	4	0.0	0.0	0.0
784	Feb19-3L1-mock-rep2_B-C-A_Position004_3_cmle.ics	47	0	1	5	0.0	0.0	0.0
785	Feb19-3L1-mock-rep2_B-C-A_Position004_3_cmle.ics	47	0	1	6	0.0	0.0	0.0
786	Feb19-3L1-mock-rep2_B-C-A_Position004_3_cmle.ics	47	0	2	1	0.0	0.0	0.0
787	Feb19-3L1-mock-rep2_B-C-A_Position004_3_cmle.ics	47	0	2	2	1.418020666216389	0.8124174372523116	0.6620021528525295
788	Feb19-3L1-mock-rep2_B-C-A_Position004_3_cmle.ics	47	0	2	3	0.0	0.0	0.0
789	Feb19-3L1-mock-rep2_B-C-A_Position004_3_cmle.ics	47	0	2	4	0.0	0.0	0.0
790	Feb19-3L1-mock-rep2_B-C-A_Position004_3_cmle.ics	47	0	2	5	0.0	0.0	0.0
791	Feb19-3L1-mock-rep2_B-C-A_Position004_3_cmle.ics	47	0	2	6	0.0	0.0	0.0
792	Feb19-3L1-mock-rep2_B-C-A_Position004_3_cmle.ics	47	0	3	1	0.3435529744166536	0.2586805555555555	0.1423113658070678
793	Feb19-3L1-mock-rep2_B-C-A_Position004_3_cmle.ics	47	0	3	2	0.0	0.0	0.0
794	Feb19-3L1-mock-rep2_B-C-A_Position004_3_cmle.ics	47	0	3	3	0.0	0.0	0.0
795	Feb19-3L1-mock-rep2_B-C-A_Position004_3_cmle.ics	47	0	3	4	0.0	0.0	0.0
796	Feb19-3L1-mock-rep2_B-C-A_Position004_3_cmle.ics	47	0	3	5	0.0	0.0	0.0
797	Feb19-3L1-mock-rep2_B-C-A_Position004_3_cmle.ics	47	0	3	6	0.0	0.0	0.0
798	Feb19-3L1-mock-rep2_B-C-A_Position004_3_cmle.ics	47	0	4	1	0.0	0.0	0.0
799	Feb19-3L1-mock-rep2_B-C-A_Position004_3_cmle.ics	47	0	4	2	0.0	0.0	0.0
800	Feb19-3L1-mock-rep2_B-C-A_Position004_3_cmle.ics	47	0	4	3	0.0	0.0	0.0
801	Feb19-3L1-mock-rep2_B-C-A_Position004_3_cmle.ics	47	0	4	4	0.599488411733758	0.43624161073825496	0.5990783410138247
802	Feb19-3L1-mock-rep2_B-C-A_Position004_3_cmle.ics	47	0	4	5	0.0	0.0	0.0
803	Feb19-3L1-mock-rep2_B-C-A_Position004_3_cmle.ics	47	0	4	6	0.0	0.0	0.0
804	Feb19-3L1-mock-rep2_B-C-A_Position004_3_cmle.ics	47	0	5	1	0.0	0.0	0.0
805	Feb19-3L1-mock-rep2_B-C-A_Position004_3_cmle.ics	47	0	5	2	0.0	0.0	0.0
806	Feb19-3L1-mock-rep2_B-C-A_Position004_3_cmle.ics	47	0	5	3	0.0	0.0	0.0
807	Feb19-3L1-mock-rep2_B-C-A_Position004_3_cmle.ics	47	0	5	4	0.0	0.0	0.0
808	Feb19-3L1-mock-rep2_B-C-A_Position004_3_cmle.ics	47	0	5	5	0.0	0.0	0.0
809	Feb19-3L1-mock-rep2_B-C-A_Position004_3_cmle.ics	47	0	5	6	0.0	0.0	0.0
810	Feb19-3L1-mock-rep2_B-C-A_Position004_3_cmle.ics	47	0	6	1	0.0	0.0	0.0
811	Feb19-3L1-mock-rep2_B-C-A_Position004_3_cmle.ics	47	0	6	2	0.0	0.0	0.0
812	Feb19-3L1-mock-rep2_B-C-A_Position004_3_cmle.ics	47	0	6	3	0.6986345721358795	0.7283653846153846	0.5738636363636362
813	Feb19-3L1-mock-rep2_B-C-A_Position004_3_cmle.ics	47	0	6	4	0.0	0.0	0.0
814	Feb19-3L1-mock-rep2_B-C-A_Position004_3_cmle.ics	47	0	6	5	0.0	0.0	0.0
815	Feb19-3L1-mock-rep2_B-C-A_Position004_3_cmle.ics	47	0	6	6	0.0	0.0	0.0
816	Feb19-3L1-mock-rep2_B-C-A_Position004_3_cmle.ics	47	0	7	1	0.0	0.0	0.0
817	Feb19-3L1-mock-rep2_B-C-A_Position004_3_cmle.ics	47	0	7	2	0.0	0.0	0.0
818	Feb19-3L1-mock-rep2_B-C-A_Position004_3_cmle.ics	47	0	7	3	0.0	0.0	0.0
819	Feb19-3L1-mock-rep2_B-C-A_Position004_3_cmle.ics	47	0	7	4	0.0	0.0	0.0
820	Feb19-3L1-mock-rep2_B-C-A_Position004_3_cmle.ics	47	0	7	5	0.0	0.0	0.0
821	Feb19-3L1-mock-rep2_B-C-A_Position004_3_cmle.ics	47	0	7	6	0.4888136280290642	0.5905292479108635	0.7491166077738515
822	Feb19-3L1-mock-rep2_B-C-A_Position004_3_cmle.ics	47	0	8	1	0.0	0.0	0.0
823	Feb19-3L1-mock-rep2_B-C-A_Position004_3_cmle.ics	47	0	8	2	0.0	0.0	0.0
824	Feb19-3L1-mock-rep2_B-C-A_Position004_3_cmle.ics	47	0	8	3	0.0	0.0	0.0
825	Feb19-3L1-mock-rep2_B-C-A_Position004_3_cmle.ics	47	0	8	4	0.0	0.0	0.0
826	Feb19-3L1-mock-rep2_B-C-A_Position004_3_cmle.ics	47	0	8	5	0.5602910925050123	0.5148305084745762	0.6262886597938144
827	Feb19-3L1-mock-rep2_B-C-A_Position004_3_cmle.ics	47	0	8	6	0.0	0.0	0.0
828	Feb19-3L1-mock-rep2_B-C-A_Position004_3_cmle.ics	48	0	1	1	0.0	0.0	0.0
829	Feb19-3L1-mock-rep2_B-C-A_Position004_3_cmle.ics	48	0	1	2	0.0	0.0	0.0
830	Feb19-3L1-mock-rep2_B-C-A_Position004_3_cmle.ics	49	0	1	1	0.0	0.0	0.0
831	Feb19-3L1-mock-rep2_B-C-A_Position004_3_cmle.ics	49	0	1	2	0.5602910925050123	0.5	0.8019801980198018
832	Feb19-3L1-mock-rep2_B-C-A_Position004_3_cmle.ics	50	0	1	1	0.0	0.0	0.0
833	Feb19-3L1-mock-rep2_B-C-A_Position004_3_cmle.ics	50	0	1	2	0.0	0.0	0.0
834	Feb19-3L1-mock-rep2_B-C-A_Position004_3_cmle.ics	50	0	1	3	0.0	0.0	0.0
835	Feb19-3L1-mock-rep2_B-C-A_Position004_3_cmle.ics	50	0	2	1	0.3481644237376825	0.4603658536585365	0.6651982378854625
836	Feb19-3L1-mock-rep2_B-C-A_Position004_3_cmle.ics	50	0	2	2	0.0	0.0	0.0
837	Feb19-3L1-mock-rep2_B-C-A_Position004_3_cmle.ics	50	0	2	3	0.0	0.0	0.0
838	Feb19-3L1-mock-rep2_B-C-A_Position004_3_cmle.ics	51	0	1	1	0.03228014524720235	0.07216494845360824	0.06698564593301434
839	Feb19-3L1-mock-rep2_B-C-A_Position005_4_cmle.ics	1	0	1	1	0.5718197158075845	0.5780885780885779	0.5287846481876333
840	Feb19-3L1-mock-rep2_B-C-A_Position005_4_cmle.ics	2	0	1	1	0.0	0.0	0.0
841	Feb19-3L1-mock-rep2_B-C-A_Position005_4_cmle.ics	2	0	1	2	0.0	0.0	0.0
842	Feb19-3L1-mock-rep2_B-C-A_Position005_4_cmle.ics	2	0	1	3	0.0	0.0	0.0
843	Feb19-3L1-mock-rep2_B-C-A_Position005_4_cmle.ics	2	0	2	1	0.0	0.0	0.0
844	Feb19-3L1-mock-rep2_B-C-A_Position005_4_cmle.ics	2	0	2	2	0.0	0.0	0.0
845	Feb19-3L1-mock-rep2_B-C-A_Position005_4_cmle.ics	2	0	2	3	0.5971826870732435	0.49903660886319834	0.49333333333333323
846	Feb19-3L1-mock-rep2_B-C-A_Position005_4_cmle.ics	3	0	1	1	0.6571315282466194	0.59375	0.5888429752066114
847	Feb19-3L1-mock-rep2_B-C-A_Position005_4_cmle.ics	4	0	1	1	0.1498721029334395	0.4304635761589404	0.4304635761589404
848	Feb19-3L1-mock-rep2_B-C-A_Position005_4_cmle.ics	5	0	1	1	0.0	0.0	0.0
849	Feb19-3L1-mock-rep2_B-C-A_Position005_4_cmle.ics	6	0	1	1	0.6594372529071337	0.654462242562929	0.654462242562929
850	Feb19-3L1-mock-rep2_B-C-A_Position005_4_cmle.ics	7	0	1	1	0.4842021787080353	0.626865671641791	0.3888888888888889
851	Feb19-3L1-mock-rep2_B-C-A_Position005_4_cmle.ics	7	0	1	2	0.0	0.0	0.0
852	Feb19-3L1-mock-rep2_B-C-A_Position005_4_cmle.ics	7	0	1	3	0.0	0.0	0.0
853	Feb19-3L1-mock-rep2_B-C-A_Position005_4_cmle.ics	7	0	2	1	0.0	0.0	0.0
854	Feb19-3L1-mock-rep2_B-C-A_Position005_4_cmle.ics	7	0	2	2	0.0	0.0	0.0
855	Feb19-3L1-mock-rep2_B-C-A_Position005_4_cmle.ics	7	0	2	3	0.8162265298221166	0.6794625719769674	0.44696969696969696
856	Feb19-3L1-mock-rep2_B-C-A_Position005_4_cmle.ics	7	0	3	1	0.0	0.0	0.0
857	Feb19-3L1-mock-rep2_B-C-A_Position005_4_cmle.ics	7	0	3	2	0.41503043889260166	0.5325443786982247	0.4958677685950412
858	Feb19-3L1-mock-rep2_B-C-A_Position005_4_cmle.ics	7	0	3	3	0.0	0.0	0.0
859	Feb19-3L1-mock-rep2_B-C-A_Position005_4_cmle.ics	7	0	4	1	0.0	0.0	0.0
860	Feb19-3L1-mock-rep2_B-C-A_Position005_4_cmle.ics	7	0	4	2	0.0	0.0	0.0
861	Feb19-3L1-mock-rep2_B-C-A_Position005_4_cmle.ics	7	0	4	3	0.0	0.0	0.0
862	Feb19-3L1-mock-rep2_B-C-A_Position005_4_cmle.ics	8	0	1	1	0.0	0.0	0.0
863	Feb19-3L1-mock-rep2_B-C-A_Position005_4_cmle.ics	8	0	1	2	0.0	0.0	0.0
864	Feb19-3L1-mock-rep2_B-C-A_Position005_4_cmle.ics	8	0	1	3	0.0	0.0	0.0
865	Feb19-3L1-mock-rep2_B-C-A_Position005_4_cmle.ics	8	0	1	4	0.6801887748517639	0.4966329966329966	0.625
866	Feb19-3L1-mock-rep2_B-C-A_Position005_4_cmle.ics	8	0	2	1	0.0	0.0	0.0
867	Feb19-3L1-mock-rep2_B-C-A_Position005_4_cmle.ics	8	0	2	2	0.0	0.0	0.0
868	Feb19-3L1-mock-rep2_B-C-A_Position005_4_cmle.ics	8	0	2	3	0.0	0.0	0.0
869	Feb19-3L1-mock-rep2_B-C-A_Position005_4_cmle.ics	8	0	2	4	0.0	0.0	0.0
870	Feb19-3L1-mock-rep2_B-C-A_Position005_4_cmle.ics	8	0	3	1	0.0	0.0	0.0
871	Feb19-3L1-mock-rep2_B-C-A_Position005_4_cmle.ics	8	0	3	2	0.0	0.0	0.0
872	Feb19-3L1-mock-rep2_B-C-A_Position005_4_cmle.ics	8	0	3	3	0.0	0.0	0.0
873	Feb19-3L1-mock-rep2_B-C-A_Position005_4_cmle.ics	8	0	3	4	0.0	0.0	0.0
874	Feb19-3L1-mock-rep2_B-C-A_Position005_4_cmle.ics	8	0	4	1	0.0	0.0	0.0
875	Feb19-3L1-mock-rep2_B-C-A_Position005_4_cmle.ics	8	0	4	2	0.0	0.0	0.0
876	Feb19-3L1-mock-rep2_B-C-A_Position005_4_cmle.ics	8	0	4	3	0.0	0.0	0.0
877	Feb19-3L1-mock-rep2_B-C-A_Position005_4_cmle.ics	8	0	4	4	0.0	0.0	0.0
878	Feb19-3L1-mock-rep2_B-C-A_Position005_4_cmle.ics	8	0	5	1	0.0	0.0	0.0
879	Feb19-3L1-mock-rep2_B-C-A_Position005_4_cmle.ics	8	0	5	2	0.0	0.0	0.0
880	Feb19-3L1-mock-rep2_B-C-A_Position005_4_cmle.ics	8	0	5	3	0.0	0.0	0.0
881	Feb19-3L1-mock-rep2_B-C-A_Position005_4_cmle.ics	8	0	5	4	0.0	0.0	0.0
882	Feb19-3L1-mock-rep2_B-C-A_Position005_4_cmle.ics	8	0	6	1	0.0	0.0	0.0
883	Feb19-3L1-mock-rep2_B-C-A_Position005_4_cmle.ics	8	0	6	2	0.0	0.0	0.0
884	Feb19-3L1-mock-rep2_B-C-A_Position005_4_cmle.ics	8	0	6	3	0.0	0.0	0.0
885	Feb19-3L1-mock-rep2_B-C-A_Position005_4_cmle.ics	8	0	6	4	0.0	0.0	0.0
886	Feb19-3L1-mock-rep2_B-C-A_Position005_4_cmle.ics	9	0	1	1	0.17754079885961294	0.5746268656716418	0.5789473684210525
887	Feb19-3L1-mock-rep2_B-C-A_Position005_4_cmle.ics	10	0	1	1	0.13834347963086724	0.1466992665036675	0.14778325123152708
888	Feb19-3L1-mock-rep2_B-C-A_Position005_4_cmle.ics	11	0	1	1	0.30896710450893683	0.4336569579288026	0.4308681672025723
889	Feb19-3L1-mock-rep2_B-C-A_Position005_4_cmle.ics	12	0	1	1	0.0	0.0	0.0
890	Feb19-3L1-mock-rep2_B-C-A_Position005_4_cmle.ics	12	0	1	2	0.39427891694797157	0.3638297872340425	0.44647519582245426
891	Feb19-3L1-mock-rep2_B-C-A_Position005_4_cmle.ics	13	0	1	1	0.48650790336854977	0.2934631432545201	0.394392523364486
892	Feb19-3L1-mock-rep2_B-C-A_Position005_4_cmle.ics	13	0	1	2	0.0	0.0	0.0
893	Feb19-3L1-mock-rep2_B-C-A_Position005_4_cmle.ics	13	0	1	3	0.0	0.0	0.0
894	Feb19-3L1-mock-rep2_B-C-A_Position005_4_cmle.ics	14	0	1	1	0.47959072938700636	0.5306122448979591	0.6688102893890674
895	Feb19-3L1-mock-rep2_B-C-A_Position005_4_cmle.ics	14	0	1	2	0.0	0.0	0.0
896	Feb19-3L1-mock-rep2_B-C-A_Position005_4_cmle.ics	15	0	1	1	0.0	0.0	0.0
897	Feb19-3L1-mock-rep2_B-C-A_Position005_4_cmle.ics	15	0	1	2	0.0	0.0	0.0
898	Feb19-3L1-mock-rep2_B-C-A_Position005_4_cmle.ics	15	0	2	1	0.0	0.0	0.0
899	Feb19-3L1-mock-rep2_B-C-A_Position005_4_cmle.ics	15	0	2	2	0.30896710450893683	0.39296187683284456	0.26326129666011794
900	Feb19-3L1-mock-rep2_B-C-A_Position005_4_cmle.ics	15	0	3	1	0.6732716008702205	0.7978142076502732	0.6697247706422018
901	Feb19-3L1-mock-rep2_B-C-A_Position005_4_cmle.ics	15	0	3	2	0.0	0.0	0.0
902	Feb19-3L1-mock-rep2_B-C-A_Position005_4_cmle.ics	16	0	1	1	0.36661022102179813	0.34792122538293213	0.3361522198731501
903	Feb19-3L1-mock-rep2_B-C-A_Position005_4_cmle.ics	17	0	1	1	1.7454335680094415	0.6906934306569343	0.8486547085201792
904	Feb19-3L1-mock-rep2_B-C-A_Position005_4_cmle.ics	17	0	1	2	0.0	0.0	0.0
905	Feb19-3L1-mock-rep2_B-C-A_Position005_4_cmle.ics	17	0	1	3	0.0	0.0	0.0
906	Feb19-3L1-mock-rep2_B-C-A_Position005_4_cmle.ics	17	0	2	1	0.0	0.0	0.0
907	Feb19-3L1-mock-rep2_B-C-A_Position005_4_cmle.ics	17	0	2	2	0.8185322544826311	0.8743842364532018	0.5986509274873523
908	Feb19-3L1-mock-rep2_B-C-A_Position005_4_cmle.ics	17	0	2	3	0.0	0.0	0.0
909	Feb19-3L1-mock-rep2_B-C-A_Position005_4_cmle.ics	17	0	3	1	0.0	0.0	0.0
910	Feb19-3L1-mock-rep2_B-C-A_Position005_4_cmle.ics	17	0	3	2	0.0	0.0	0.0
911	Feb19-3L1-mock-rep2_B-C-A_Position005_4_cmle.ics	17	0	3	3	0.17754079885961294	0.20643431635388737	0.2042440318302387
912	Feb19-3L1-mock-rep2_B-C-A_Position005_4_cmle.ics	18	0	1	1	0.48650790336854977	0.4089147286821705	0.40733590733590735
913	Feb19-3L1-mock-rep2_B-C-A_Position005_4_cmle.ics	19	0	1	1	0.7332204420435963	0.6838709677419355	0.6838709677419355
914	Feb19-3L1-mock-rep2_B-C-A_Position005_4_cmle.ics	20	0	1	1	0.0	0.0	0.0
915	Feb19-3L1-mock-rep2_B-C-A_Position005_4_cmle.ics	20	0	1	2	0.0	0.0	0.0
916	Feb19-3L1-mock-rep2_B-C-A_Position005_4_cmle.ics	21	0	1	1	0.19137514682269965	0.29122807017543856	0.29122807017543856
917	Feb19-3L1-mock-rep2_B-C-A_Position005_4_cmle.ics	22	0	1	1	0.0	0.0	0.0
918	Feb19-3L1-mock-rep2_B-C-A_Position005_4_cmle.ics	23	0	1	1	0.20059804546475749	0.30633802816901406	0.35802469135802467
919	Feb19-3L1-mock-rep2_B-C-A_Position005_4_cmle.ics	23	0	1	2	0.0	0.0	0.0
920	Feb19-3L1-mock-rep2_B-C-A_Position005_4_cmle.ics	23	0	2	1	0.0	0.0	0.0
921	Feb19-3L1-mock-rep2_B-C-A_Position005_4_cmle.ics	23	0	2	2	1.4526065361241058	0.7826086956521738	0.7308584686774942
922	Feb19-3L1-mock-rep2_B-C-A_Position005_4_cmle.ics	24	0	1	1	0.2444068140145321	0.31176470588235294	0.2591687041564792
923	Feb19-3L1-mock-rep2_B-C-A_Position005_4_cmle.ics	24	0	2	1	0.10375760972315042	0.6428571428571427	0.1100244498777506
924	Feb19-3L1-mock-rep2_B-C-A_Position005_4_cmle.ics	25	0	1	1	0.15678927691498284	0.16666666666666663	0.28813559322033894
925	Feb19-3L1-mock-rep2_B-C-A_Position005_4_cmle.ics	25	0	1	2	0.0	0.0	0.0
926	Feb19-3L1-mock-rep2_B-C-A_Position005_4_cmle.ics	25	0	2	1	0.0	0.0	0.0
927	Feb19-3L1-mock-rep2_B-C-A_Position005_4_cmle.ics	25	0	2	2	0.0	0.0	0.0
928	Feb19-3L1-mock-rep2_B-C-A_Position005_4_cmle.ics	26	0	1	1	1.0191302999473886	0.6707132018209407	0.7892857142857141
929	Feb19-3L1-mock-rep2_B-C-A_Position005_4_cmle.ics	26	0	1	2	0.0	0.0	0.0
930	Feb19-3L1-mock-rep2_B-C-A_Position005_4_cmle.ics	26	0	2	1	0.0	0.0	0.0
931	Feb19-3L1-mock-rep2_B-C-A_Position005_4_cmle.ics	26	0	2	2	0.33202435111408135	0.3819628647214854	0.3031578947368421
932	Feb19-3L1-mock-rep2_B-C-A_Position005_4_cmle.ics	27	0	1	1	0.0	0.0	0.0
933	Feb19-3L1-mock-rep2_B-C-A_Position005_4_cmle.ics	27	0	2	1	0.0	0.0	0.0
934	Feb19-3L1-mock-rep2_B-C-A_Position005_4_cmle.ics	28	0	1	1	0.0	0.0	0.0
935	Feb19-3L1-mock-rep2_B-C-A_Position005_4_cmle.ics	28	0	2	1	0.7539719639882264	0.9211267605633802	0.6475247524752475
936	Feb19-3L1-mock-rep2_B-C-A_Position005_4_cmle.ics	28	0	3	1	0.0	0.0	0.0
937	Feb19-3L1-mock-rep2_B-C-A_Position005_4_cmle.ics	29	0	1	1	0.0	0.0	0.0
938	Feb19-3L1-mock-rep2_B-C-A_Position005_4_cmle.ics	29	0	1	2	0.0	0.0	0.0
939	Feb19-3L1-mock-rep2_B-C-A_Position005_4_cmle.ics	29	0	1	3	0.0	0.0	0.0
940	Feb19-3L1-mock-rep2_B-C-A_Position005_4_cmle.ics	29	0	2	1	0.0	0.0	0.0
941	Feb19-3L1-mock-rep2_B-C-A_Position005_4_cmle.ics	29	0	2	2	0.0	0.0	0.0
942	Feb19-3L1-mock-rep2_B-C-A_Position005_4_cmle.ics	29	0	2	3	0.3343300757745958	0.4073033707865168	0.4073033707865168
943	Feb19-3L1-mock-rep2_B-C-A_Position005_4_cmle.ics	29	0	3	1	0.0	0.0	0.0
944	Feb19-3L1-mock-rep2_B-C-A_Position005_4_cmle.ics	29	0	3	2	0.0	0.0	0.0
945	Feb19-3L1-mock-rep2_B-C-A_Position005_4_cmle.ics	29	0	3	3	0.0	0.0	0.0
946	Feb19-3L1-mock-rep2_B-C-A_Position005_4_cmle.ics	30	0	1	1	0.0	0.0	0.0
947	Feb19-3L1-mock-rep2_B-C-A_Position005_4_cmle.ics	30	0	1	2	0.4888136280290642	0.41245136186770426	0.3904235727440147
948	Feb19-3L1-mock-rep2_B-C-A_Position005_4_cmle.ics	30	0	1	3	0.0	0.0	0.0
949	Feb19-3L1-mock-rep2_B-C-A_Position005_4_cmle.ics	30	0	2	1	0.5349281212393533	0.7785234899328858	0.41502683363148474
950	Feb19-3L1-mock-rep2_B-C-A_Position005_4_cmle.ics	30	0	2	2	0.0	0.0	0.0
951	Feb19-3L1-mock-rep2_B-C-A_Position005_4_cmle.ics	30	0	2	3	0.0	0.0	0.0
952	Feb19-3L1-mock-rep2_B-C-A_Position005_4_cmle.ics	30	0	3	1	0.0	0.0	0.0
953	Feb19-3L1-mock-rep2_B-C-A_Position005_4_cmle.ics	30	0	3	2	0.0	0.0	0.0
954	Feb19-3L1-mock-rep2_B-C-A_Position005_4_cmle.ics	30	0	3	3	0.22134956740938755	0.24365482233502536	0.4102564102564102
955	Feb19-3L1-mock-rep2_B-C-A_Position005_4_cmle.ics	30	0	4	1	0.0	0.0	0.0
956	Feb19-3L1-mock-rep2_B-C-A_Position005_4_cmle.ics	30	0	4	2	0.0	0.0	0.0
957	Feb19-3L1-mock-rep2_B-C-A_Position005_4_cmle.ics	30	0	4	3	0.0	0.0	0.0
958	Feb19-3L1-mock-rep2_B-C-A_Position005_4_cmle.ics	31	0	1	1	0.0	0.0	0.0
959	Feb19-3L1-mock-rep2_B-C-A_Position005_4_cmle.ics	32	0	1	1	0.6640487022281627	0.7146401985111662	0.5889570552147239
960	Feb19-3L1-mock-rep2_B-C-A_Position005_4_cmle.ics	32	0	1	2	0.0	0.0	0.0
961	Feb19-3L1-mock-rep2_B-C-A_Position005_4_cmle.ics	32	0	2	1	0.0	0.0	0.0
962	Feb19-3L1-mock-rep2_B-C-A_Position005_4_cmle.ics	32	0	2	2	0.19137514682269965	0.33877551020408164	0.2039312039312039
963	Feb19-3L1-mock-rep2_B-C-A_Position005_4_cmle.ics	32	0	3	1	0.0	0.0	0.0
964	Feb19-3L1-mock-rep2_B-C-A_Position005_4_cmle.ics	32	0	3	2	0.0	0.0	0.0
965	Feb19-3L1-mock-rep2_B-C-A_Position005_4_cmle.ics	33	0	1	1	0.025362971265658993	0.13095238095238096	0.04166666666666666
966	Feb19-3L1-mock-rep2_B-C-A_Position005_4_cmle.ics	33	0	2	1	0.0	0.0	0.0
967	Feb19-3L1-mock-rep2_B-C-A_Position005_4_cmle.ics	34	0	1	1	0.0	0.0	0.0
968	Feb19-3L1-mock-rep2_B-C-A_Position005_4_cmle.ics	34	0	1	2	0.41733616355311615	0.3094017094017094	0.2771822358346095
969	Feb19-3L1-mock-rep2_B-C-A_Position005_4_cmle.ics	34	0	1	3	0.0	0.0	0.0
970	Feb19-3L1-mock-rep2_B-C-A_Position005_4_cmle.ics	34	0	1	4	0.0	0.0	0.0
971	Feb19-3L1-mock-rep2_B-C-A_Position005_4_cmle.ics	34	0	2	1	0.0	0.0	0.0
972	Feb19-3L1-mock-rep2_B-C-A_Position005_4_cmle.ics	34	0	2	2	0.0	0.0	0.0
973	Feb19-3L1-mock-rep2_B-C-A_Position005_4_cmle.ics	34	0	2	3	0.5210937732762666	0.5101580135440181	0.8339483394833949
974	Feb19-3L1-mock-rep2_B-C-A_Position005_4_cmle.ics	34	0	2	4	0.0	0.0	0.0
975	Feb19-3L1-mock-rep2_B-C-A_Position005_4_cmle.ics	34	0	3	1	0.8208379791431455	0.5085714285714285	0.6357142857142856
976	Feb19-3L1-mock-rep2_B-C-A_Position005_4_cmle.ics	34	0	3	2	0.0	0.0	0.0
977	Feb19-3L1-mock-rep2_B-C-A_Position005_4_cmle.ics	34	0	3	3	0.0	0.0	0.0
978	Feb19-3L1-mock-rep2_B-C-A_Position005_4_cmle.ics	34	0	3	4	0.0	0.0	0.0
979	Feb19-3L1-mock-rep2_B-C-A_Position005_4_cmle.ics	34	0	4	1	0.0	0.0	0.0
980	Feb19-3L1-mock-rep2_B-C-A_Position005_4_cmle.ics	34	0	4	2	0.0	0.0	0.0
981	Feb19-3L1-mock-rep2_B-C-A_Position005_4_cmle.ics	34	0	4	3	0.0	0.0	0.0
982	Feb19-3L1-mock-rep2_B-C-A_Position005_4_cmle.ics	34	0	4	4	0.35277587305871144	1.0	0.3923076923076923
983	Feb19-3L1-mock-rep2_B-C-A_Position005_4_cmle.ics	35	0	1	1	0.0	0.0	0.0
984	Feb19-3L1-mock-rep2_B-C-A_Position005_4_cmle.ics	35	0	1	2	0.6386857309625037	0.32060185185185175	0.5139146567717996
985	Feb19-3L1-mock-rep2_B-C-A_Position005_4_cmle.ics	35	0	1	3	0.0	0.0	0.0
986	Feb19-3L1-mock-rep2_B-C-A_Position005_4_cmle.ics	35	0	2	1	0.0	0.0	0.0
987	Feb19-3L1-mock-rep2_B-C-A_Position005_4_cmle.ics	35	0	2	2	0.0	0.0	0.0
988	Feb19-3L1-mock-rep2_B-C-A_Position005_4_cmle.ics	35	0	2	3	0.0	0.0	0.0
989	Feb19-3L1-mock-rep2_B-C-A_Position005_4_cmle.ics	35	0	3	1	0.19137514682269965	0.9999999999999997	0.11994219653179188
990	Feb19-3L1-mock-rep2_B-C-A_Position005_4_cmle.ics	35	0	3	2	0.0	0.0	0.0
991	Feb19-3L1-mock-rep2_B-C-A_Position005_4_cmle.ics	35	0	3	3	0.0	0.0	0.0
992	Feb19-3L1-mock-rep2_B-C-A_Position005_4_cmle.ics	35	0	4	1	0.0	0.0	0.0
993	Feb19-3L1-mock-rep2_B-C-A_Position005_4_cmle.ics	35	0	4	2	0.0	0.0	0.0
994	Feb19-3L1-mock-rep2_B-C-A_Position005_4_cmle.ics	35	0	4	3	0.0	0.0	0.0
995	Feb19-3L1-mock-rep2_B-C-A_Position005_4_cmle.ics	35	0	5	1	0.0	0.0	0.0
996	Feb19-3L1-mock-rep2_B-C-A_Position005_4_cmle.ics	35	0	5	2	0.0	0.0	0.0
997	Feb19-3L1-mock-rep2_B-C-A_Position005_4_cmle.ics	35	0	5	3	0.0	0.0	0.0
998	Feb19-3L1-mock-rep2_B-C-A_Position005_4_cmle.ics	35	0	6	1	0.0	0.0	0.0
999	Feb19-3L1-mock-rep2_B-C-A_Position005_4_cmle.ics	35	0	6	2	0.0	0.0	0.0
1000	Feb19-3L1-mock-rep2_B-C-A_Position005_4_cmle.ics	35	0	6	3	0.29052130722482117	0.5316455696202531	0.8235294117647058
1001	Feb19-3L1-mock-rep2_B-C-A_Position005_4_cmle.ics	36	0	1	1	0.249018263335561	0.12231030577576442	0.29032258064516125
1002	Feb19-3L1-mock-rep2_B-C-A_Position005_4_cmle.ics	36	0	1	2	0.0	0.0	0.0
1003	Feb19-3L1-mock-rep2_B-C-A_Position005_4_cmle.ics	36	0	2	1	0.0	0.0	0.0
1004	Feb19-3L1-mock-rep2_B-C-A_Position005_4_cmle.ics	36	0	2	2	0.0	0.0	0.0
1005	Feb19-3L1-mock-rep2_B-C-A_Position005_4_cmle.ics	37	0	1	1	0.0	0.0	0.0
1006	Feb19-3L1-mock-rep2_B-C-A_Position005_4_cmle.ics	37	0	1	2	0.0	0.0	0.0
1007	Feb19-3L1-mock-rep2_B-C-A_Position005_4_cmle.ics	37	0	1	3	0.0	0.0	0.0
1008	Feb19-3L1-mock-rep2_B-C-A_Position005_4_cmle.ics	37	0	2	1	0.0	0.0	0.0
1009	Feb19-3L1-mock-rep2_B-C-A_Position005_4_cmle.ics	37	0	2	2	0.0	0.0	0.0
1010	Feb19-3L1-mock-rep2_B-C-A_Position005_4_cmle.ics	37	0	2	3	0.0	0.0	0.0
1011	Feb19-3L1-mock-rep2_B-C-A_Position005_4_cmle.ics	37	0	3	1	0.0	0.0	0.0
1012	Feb19-3L1-mock-rep2_B-C-A_Position005_4_cmle.ics	37	0	3	2	0.0	0.0	0.0
1013	Feb19-3L1-mock-rep2_B-C-A_Position005_4_cmle.ics	37	0	3	3	0.35277587305871144	0.5151515151515151	0.26424870466321243
1014	Feb19-3L1-mock-rep2_B-C-A_Position005_4_cmle.ics	37	0	4	1	1.1643909535597992	0.6592689295039165	0.5471289274106176
1015	Feb19-3L1-mock-rep2_B-C-A_Position005_4_cmle.ics	37	0	4	2	0.0	0.0	0.0
1016	Feb19-3L1-mock-rep2_B-C-A_Position005_4_cmle.ics	37	0	4	3	0.0	0.0	0.0
1017	Feb19-3L1-mock-rep2_B-C-A_Position005_4_cmle.ics	37	0	5	1	0.0	0.0	0.0
1018	Feb19-3L1-mock-rep2_B-C-A_Position005_4_cmle.ics	37	0	5	2	0.0	0.0	0.0
1019	Feb19-3L1-mock-rep2_B-C-A_Position005_4_cmle.ics	37	0	5	3	0.0	0.0	0.0
1020	Feb19-3L1-mock-rep2_B-C-A_Position005_4_cmle.ics	37	0	6	1	0.0	0.0	0.0
1021	Feb19-3L1-mock-rep2_B-C-A_Position005_4_cmle.ics	37	0	6	2	0.0	0.0	0.0
1022	Feb19-3L1-mock-rep2_B-C-A_Position005_4_cmle.ics	37	0	6	3	0.0	0.0	0.0
1023	Feb19-3L1-mock-rep2_B-C-A_Position005_4_cmle.ics	37	0	7	1	0.0	0.0	0.0
1024	Feb19-3L1-mock-rep2_B-C-A_Position005_4_cmle.ics	37	0	7	2	0.0	0.0	0.0
1025	Feb19-3L1-mock-rep2_B-C-A_Position005_4_cmle.ics	37	0	7	3	0.0	0.0	0.0
1026	Feb19-3L1-mock-rep2_B-C-A_Position005_4_cmle.ics	37	0	8	1	0.0	0.0	0.0
1027	Feb19-3L1-mock-rep2_B-C-A_Position005_4_cmle.ics	37	0	8	2	0.3643044963612837	0.9813664596273293	0.29755178907721275
1028	Feb19-3L1-mock-rep2_B-C-A_Position005_4_cmle.ics	37	0	8	3	0.0	0.0	0.0
1029	Feb19-3L1-mock-rep2_B-C-A_Position005_4_cmle.ics	38	0	1	1	0.0	0.0	0.0
1030	Feb19-3L1-mock-rep2_B-C-A_Position005_4_cmle.ics	39	0	1	1	0.0	0.0	0.0
1031	Feb19-3L1-mock-rep2_B-C-A_Position005_4_cmle.ics	39	0	1	2	0.4242533375346595	0.5558912386706948	0.6174496644295301
1032	Feb19-3L1-mock-rep2_B-C-A_Position005_4_cmle.ics	40	0	1	1	0.3204957278115091	0.26628352490421453	0.2688588007736944
1033	Feb19-3L1-mock-rep2_B-C-A_Position005_4_cmle.ics	41	0	1	1	0.0	0.0	0.0
1034	Feb19-3L1-mock-rep2_B-C-A_Position005_4_cmle.ics	41	0	1	2	1.026047473928932	0.3644553644553644	0.4774678111587984
1035	Feb19-3L1-mock-rep2_B-C-A_Position005_4_cmle.ics	41	0	1	3	0.0	0.0	0.0
1036	Feb19-3L1-mock-rep2_B-C-A_Position005_4_cmle.ics	41	0	1	4	0.0	0.0	0.0
1037	Feb19-3L1-mock-rep2_B-C-A_Position005_4_cmle.ics	41	0	1	5	0.0	0.0	0.0
1038	Feb19-3L1-mock-rep2_B-C-A_Position005_4_cmle.ics	41	0	2	1	0.1890694221621852	0.3580786026200872	0.0896174863387978
1039	Feb19-3L1-mock-rep2_B-C-A_Position005_4_cmle.ics	41	0	2	2	0.0	0.0	0.0
1040	Feb19-3L1-mock-rep2_B-C-A_Position005_4_cmle.ics	41	0	2	3	0.0	0.0	0.0
1041	Feb19-3L1-mock-rep2_B-C-A_Position005_4_cmle.ics	41	0	2	4	0.0	0.0	0.0
1042	Feb19-3L1-mock-rep2_B-C-A_Position005_4_cmle.ics	41	0	2	5	0.0	0.0	0.0
1043	Feb19-3L1-mock-rep2_B-C-A_Position005_4_cmle.ics	41	0	3	1	0.0	0.0	0.0
1044	Feb19-3L1-mock-rep2_B-C-A_Position005_4_cmle.ics	41	0	3	2	0.0	0.0	0.0
1045	Feb19-3L1-mock-rep2_B-C-A_Position005_4_cmle.ics	41	0	3	3	0.0	0.0	0.0
1046	Feb19-3L1-mock-rep2_B-C-A_Position005_4_cmle.ics	41	0	3	4	0.0	0.0	0.0
1047	Feb19-3L1-mock-rep2_B-C-A_Position005_4_cmle.ics	41	0	3	5	0.5164823239552376	0.42026266416510316	0.6808510638297871
1048	Feb19-3L1-mock-rep2_B-C-A_Position005_4_cmle.ics	41	0	4	1	0.0	0.0	0.0
1049	Feb19-3L1-mock-rep2_B-C-A_Position005_4_cmle.ics	41	0	4	2	0.0	0.0	0.0
1050	Feb19-3L1-mock-rep2_B-C-A_Position005_4_cmle.ics	41	0	4	3	0.0	0.0	0.0
1051	Feb19-3L1-mock-rep2_B-C-A_Position005_4_cmle.ics	41	0	4	4	0.0	0.0	0.0
1052	Feb19-3L1-mock-rep2_B-C-A_Position005_4_cmle.ics	41	0	4	5	0.0	0.0	0.0
1053	Feb19-3L1-mock-rep2_B-C-A_Position005_4_cmle.ics	42	0	1	1	0.0	0.0	0.0
1054	Feb19-3L1-mock-rep2_B-C-A_Position005_4_cmle.ics	42	0	1	2	0.2836041332432778	0.29638554216867463	0.3855799373040752
1055	Feb19-3L1-mock-rep2_B-C-A_Position005_4_cmle.ics	43	0	1	1	0.11528623302572269	0.14925373134328357	0.14326647564469913
1056	Feb19-3L1-mock-rep2_B-C-A_Position005_4_cmle.ics	44	0	1	1	0.48189645404752085	0.44753747323340465	0.4484978540772533
1057	Feb19-3L1-mock-rep2_B-C-A_Position005_4_cmle.ics	45	0	1	1	0.30204993052739343	0.5646551724137929	0.5720524017467247
1058	Feb19-3L1-mock-rep2_B-C-A_Position005_4_cmle.ics	46	0	1	1	0.0	0.0	0.0
1059	Feb19-3L1-mock-rep2_B-C-A_Position005_4_cmle.ics	46	0	1	2	0.0	0.0	0.0
1060	Feb19-3L1-mock-rep2_B-C-A_Position005_4_cmle.ics	47	0	1	1	1.0537161698551054	0.6454802259887005	0.6720588235294118
1061	Feb19-3L1-mock-rep2_B-C-A_Position005_4_cmle.ics	47	0	1	2	0.0	0.0	0.0
1062	Feb19-3L1-mock-rep2_B-C-A_Position005_4_cmle.ics	47	0	2	1	0.0	0.0	0.0
1063	Feb19-3L1-mock-rep2_B-C-A_Position005_4_cmle.ics	47	0	2	2	1.046798995873562	0.48144220572640495	0.6296809986130374
1064	Feb19-3L1-mock-rep2_B-C-A_Position005_4_cmle.ics	48	0	1	1	0.0	0.0	0.0
1065	Feb19-3L1-mock-rep2_B-C-A_Position005_4_cmle.ics	48	0	1	2	0.0	0.0	0.0
1066	Feb19-3L1-mock-rep2_B-C-A_Position005_4_cmle.ics	48	0	1	3	0.0	0.0	0.0
1067	Feb19-3L1-mock-rep2_B-C-A_Position005_4_cmle.ics	48	0	2	1	0.0	0.0	0.0
1068	Feb19-3L1-mock-rep2_B-C-A_Position005_4_cmle.ics	48	0	2	2	0.0	0.0	0.0
1069	Feb19-3L1-mock-rep2_B-C-A_Position005_4_cmle.ics	48	0	2	3	0.0	0.0	0.0
1070	Feb19-3L1-mock-rep2_B-C-A_Position005_4_cmle.ics	48	0	3	1	0.0	0.0	0.0
1071	Feb19-3L1-mock-rep2_B-C-A_Position005_4_cmle.ics	48	0	3	2	0.0	0.0	0.0
1072	Feb19-3L1-mock-rep2_B-C-A_Position005_4_cmle.ics	48	0	3	3	0.0	0.0	0.0
1073	Feb19-3L1-mock-rep2_B-C-A_Position005_4_cmle.ics	49	0	1	1	0.0	0.0	0.0
1074	Feb19-3L1-mock-rep2_B-C-A_Position005_4_cmle.ics	49	0	1	2	0.8623410230324057	0.696461824953445	0.597444089456869
1075	Feb19-3L1-mock-rep2_B-C-A_Position005_4_cmle.ics	49	0	2	1	0.0	0.0	0.0
1076	Feb19-3L1-mock-rep2_B-C-A_Position005_4_cmle.ics	49	0	2	2	0.0	0.0	0.0
1077	Feb19-3L1-mock-rep2_B-C-A_Position005_4_cmle.ics	49	0	3	1	0.31127282916945126	0.5465587044534412	0.28969957081545067
1078	Feb19-3L1-mock-rep2_B-C-A_Position005_4_cmle.ics	49	0	3	2	0.0	0.0	0.0
1079	Feb19-3L1-mock-rep2_B-C-A_Position005_4_cmle.ics	49	0	4	1	0.0	0.0	0.0
1080	Feb19-3L1-mock-rep2_B-C-A_Position005_4_cmle.ics	49	0	4	2	0.0	0.0	0.0
1081	Feb19-3L1-mock-rep2_B-C-A_Position005_4_cmle.ics	50	0	1	1	0.2559354373171044	0.3675496688741722	0.25754060324825984
1082	Feb19-3L1-mock-rep2_B-C-A_Position005_4_cmle.ics	50	0	2	1	0.0	0.0	0.0
1083	Feb19-3L1-mock-rep2_B-C-A_Position005_4_cmle.ics	51	0	1	1	0.0	0.0	0.0
1084	Feb19-3L1-mock-rep2_B-C-A_Position005_4_cmle.ics	51	0	1	2	0.0	0.0	0.0
1085	Feb19-3L1-mock-rep2_B-C-A_Position005_4_cmle.ics	51	0	1	3	0.17754079885961294	0.20263157894736838	0.9058823529411765
1086	Feb19-3L1-mock-rep2_B-C-A_Position005_4_cmle.ics	52	0	1	1	0.30896710450893683	0.6261682242990654	0.432258064516129
1087	Feb19-3L1-mock-rep2_B-C-A_Position005_4_cmle.ics	52	0	2	1	0.0	0.0	0.0
1088	Feb19-3L1-mock-rep2_B-C-A_Position005_4_cmle.ics	53	0	1	1	1.5794213924524008	0.5436507936507935	0.5661157024793388
1089	Feb19-3L1-mock-rep2_B-C-A_Position005_4_cmle.ics	53	0	1	2	0.0	0.0	0.0
1090	Feb19-3L1-mock-rep2_B-C-A_Position005_4_cmle.ics	53	0	1	3	0.0	0.0	0.0
1091	Feb19-3L1-mock-rep2_B-C-A_Position005_4_cmle.ics	53	0	1	4	0.0	0.0	0.0
1092	Feb19-3L1-mock-rep2_B-C-A_Position005_4_cmle.ics	53	0	1	5	0.0	0.0	0.0
1093	Feb19-3L1-mock-rep2_B-C-A_Position005_4_cmle.ics	53	0	1	6	0.0	0.0	0.0
1094	Feb19-3L1-mock-rep2_B-C-A_Position005_4_cmle.ics	53	0	1	7	0.0	0.0	0.0
1095	Feb19-3L1-mock-rep2_B-C-A_Position005_4_cmle.ics	53	0	1	8	0.0	0.0	0.0
1096	Feb19-3L1-mock-rep2_B-C-A_Position005_4_cmle.ics	53	0	1	9	0.0	0.0	0.0
1097	Feb19-3L1-mock-rep2_B-C-A_Position005_4_cmle.ics	53	0	1	10	0.0	0.0	0.0
1098	Feb19-3L1-mock-rep2_B-C-A_Position005_4_cmle.ics	53	0	1	11	0.0	0.0	0.0
1099	Feb19-3L1-mock-rep2_B-C-A_Position005_4_cmle.ics	53	0	1	12	0.0	0.0	0.0
1100	Feb19-3L1-mock-rep2_B-C-A_Position005_4_cmle.ics	53	0	1	13	0.0	0.0	0.0
1101	Feb19-3L1-mock-rep2_B-C-A_Position005_4_cmle.ics	53	0	1	14	0.0	0.0	0.0
1102	Feb19-3L1-mock-rep2_B-C-A_Position005_4_cmle.ics	53	0	1	15	0.0	0.0	0.0
1103	Feb19-3L1-mock-rep2_B-C-A_Position005_4_cmle.ics	53	0	1	16	0.0	0.0	0.0
1104	Feb19-3L1-mock-rep2_B-C-A_Position005_4_cmle.ics	53	0	1	17	0.0	0.0	0.0
1105	Feb19-3L1-mock-rep2_B-C-A_Position005_4_cmle.ics	53	0	1	18	0.0	0.0	0.0
1106	Feb19-3L1-mock-rep2_B-C-A_Position005_4_cmle.ics	53	0	1	19	0.0	0.0	0.0
1107	Feb19-3L1-mock-rep2_B-C-A_Position005_4_cmle.ics	53	0	1	20	0.0	0.0	0.0
1108	Feb19-3L1-mock-rep2_B-C-A_Position005_4_cmle.ics	53	0	1	21	0.0	0.0	0.0
1109	Feb19-3L1-mock-rep2_B-C-A_Position005_4_cmle.ics	53	0	1	22	0.0	0.0	0.0
1110	Feb19-3L1-mock-rep2_B-C-A_Position005_4_cmle.ics	53	0	1	23	0.0	0.0	0.0
1111	Feb19-3L1-mock-rep2_B-C-A_Position005_4_cmle.ics	53	0	2	1	0.0	0.0	0.0
1112	Feb19-3L1-mock-rep2_B-C-A_Position005_4_cmle.ics	53	0	2	2	0.0	0.0	0.0
1113	Feb19-3L1-mock-rep2_B-C-A_Position005_4_cmle.ics	53	0	2	3	0.0	0.0	0.0
1114	Feb19-3L1-mock-rep2_B-C-A_Position005_4_cmle.ics	53	0	2	4	0.0	0.0	0.0
1115	Feb19-3L1-mock-rep2_B-C-A_Position005_4_cmle.ics	53	0	2	5	0.0	0.0	0.0
1116	Feb19-3L1-mock-rep2_B-C-A_Position005_4_cmle.ics	53	0	2	6	0.0	0.0	0.0
1117	Feb19-3L1-mock-rep2_B-C-A_Position005_4_cmle.ics	53	0	2	7	0.0	0.0	0.0
1118	Feb19-3L1-mock-rep2_B-C-A_Position005_4_cmle.ics	53	0	2	8	0.0	0.0	0.0
1119	Feb19-3L1-mock-rep2_B-C-A_Position005_4_cmle.ics	53	0	2	9	0.0	0.0	0.0
1120	Feb19-3L1-mock-rep2_B-C-A_Position005_4_cmle.ics	53	0	2	10	0.0	0.0	0.0
1121	Feb19-3L1-mock-rep2_B-C-A_Position005_4_cmle.ics	53	0	2	11	0.0	0.0	0.0
1122	Feb19-3L1-mock-rep2_B-C-A_Position005_4_cmle.ics	53	0	2	12	0.0	0.0	0.0
1123	Feb19-3L1-mock-rep2_B-C-A_Position005_4_cmle.ics	53	0	2	13	0.0	0.0	0.0
1124	Feb19-3L1-mock-rep2_B-C-A_Position005_4_cmle.ics	53	0	2	14	0.0	0.0	0.0
1125	Feb19-3L1-mock-rep2_B-C-A_Position005_4_cmle.ics	53	0	2	15	0.0	0.0	0.0
1126	Feb19-3L1-mock-rep2_B-C-A_Position005_4_cmle.ics	53	0	2	16	0.0	0.0	0.0
1127	Feb19-3L1-mock-rep2_B-C-A_Position005_4_cmle.ics	53	0	2	17	0.0	0.0	0.0
1128	Feb19-3L1-mock-rep2_B-C-A_Position005_4_cmle.ics	53	0	2	18	0.0	0.0	0.0
1129	Feb19-3L1-mock-rep2_B-C-A_Position005_4_cmle.ics	53	0	2	19	0.0	0.0	0.0
1130	Feb19-3L1-mock-rep2_B-C-A_Position005_4_cmle.ics	53	0	2	20	0.0	0.0	0.0
1131	Feb19-3L1-mock-rep2_B-C-A_Position005_4_cmle.ics	53	0	2	21	0.0	0.0	0.0
1132	Feb19-3L1-mock-rep2_B-C-A_Position005_4_cmle.ics	53	0	2	22	0.0	0.0	0.0
1133	Feb19-3L1-mock-rep2_B-C-A_Position005_4_cmle.ics	53	0	2	23	0.0	0.0	0.0
1134	Feb19-3L1-mock-rep2_B-C-A_Position005_4_cmle.ics	53	0	3	1	0.0	0.0	0.0
1135	Feb19-3L1-mock-rep2_B-C-A_Position005_4_cmle.ics	53	0	3	2	0.0	0.0	0.0
1136	Feb19-3L1-mock-rep2_B-C-A_Position005_4_cmle.ics	53	0	3	3	0.0	0.0	0.0
1137	Feb19-3L1-mock-rep2_B-C-A_Position005_4_cmle.ics	53	0	3	4	0.0	0.0	0.0
1138	Feb19-3L1-mock-rep2_B-C-A_Position005_4_cmle.ics	53	0	3	5	0.0	0.0	0.0
1139	Feb19-3L1-mock-rep2_B-C-A_Position005_4_cmle.ics	53	0	3	6	0.0	0.0	0.0
1140	Feb19-3L1-mock-rep2_B-C-A_Position005_4_cmle.ics	53	0	3	7	0.0	0.0	0.0
1141	Feb19-3L1-mock-rep2_B-C-A_Position005_4_cmle.ics	53	0	3	8	0.0	0.0	0.0
1142	Feb19-3L1-mock-rep2_B-C-A_Position005_4_cmle.ics	53	0	3	9	0.0	0.0	0.0
1143	Feb19-3L1-mock-rep2_B-C-A_Position005_4_cmle.ics	53	0	3	10	0.0	0.0	0.0
1144	Feb19-3L1-mock-rep2_B-C-A_Position005_4_cmle.ics	53	0	3	11	0.0	0.0	0.0
1145	Feb19-3L1-mock-rep2_B-C-A_Position005_4_cmle.ics	53	0	3	12	0.0	0.0	0.0
1146	Feb19-3L1-mock-rep2_B-C-A_Position005_4_cmle.ics	53	0	3	13	0.43808768549774624	0.4166666666666667	0.32312925170068024
1147	Feb19-3L1-mock-rep2_B-C-A_Position005_4_cmle.ics	53	0	3	14	0.0	0.0	0.0
1148	Feb19-3L1-mock-rep2_B-C-A_Position005_4_cmle.ics	53	0	3	15	0.0	0.0	0.0
1149	Feb19-3L1-mock-rep2_B-C-A_Position005_4_cmle.ics	53	0	3	16	0.0	0.0	0.0
1150	Feb19-3L1-mock-rep2_B-C-A_Position005_4_cmle.ics	53	0	3	17	0.0	0.0	0.0
1151	Feb19-3L1-mock-rep2_B-C-A_Position005_4_cmle.ics	53	0	3	18	0.0	0.0	0.0
1152	Feb19-3L1-mock-rep2_B-C-A_Position005_4_cmle.ics	53	0	3	19	0.0	0.0	0.0
1153	Feb19-3L1-mock-rep2_B-C-A_Position005_4_cmle.ics	53	0	3	20	0.0	0.0	0.0
1154	Feb19-3L1-mock-rep2_B-C-A_Position005_4_cmle.ics	53	0	3	21	0.0	0.0	0.0
1155	Feb19-3L1-mock-rep2_B-C-A_Position005_4_cmle.ics	53	0	3	22	0.0	0.0	0.0
1156	Feb19-3L1-mock-rep2_B-C-A_Position005_4_cmle.ics	53	0	3	23	0.0	0.0	0.0
1157	Feb19-3L1-mock-rep2_B-C-A_Position005_4_cmle.ics	53	0	4	1	0.0	0.0	0.0
1158	Feb19-3L1-mock-rep2_B-C-A_Position005_4_cmle.ics	53	0	4	2	0.0	0.0	0.0
1159	Feb19-3L1-mock-rep2_B-C-A_Position005_4_cmle.ics	53	0	4	3	0.0	0.0	0.0
1160	Feb19-3L1-mock-rep2_B-C-A_Position005_4_cmle.ics	53	0	4	4	0.0	0.0	0.0
1161	Feb19-3L1-mock-rep2_B-C-A_Position005_4_cmle.ics	53	0	4	5	0.0	0.0	0.0
1162	Feb19-3L1-mock-rep2_B-C-A_Position005_4_cmle.ics	53	0	4	6	0.0	0.0	0.0
1163	Feb19-3L1-mock-rep2_B-C-A_Position005_4_cmle.ics	53	0	4	7	0.0	0.0	0.0
1164	Feb19-3L1-mock-rep2_B-C-A_Position005_4_cmle.ics	53	0	4	8	0.0	0.0	0.0
1165	Feb19-3L1-mock-rep2_B-C-A_Position005_4_cmle.ics	53	0	4	9	0.0	0.0	0.0
1166	Feb19-3L1-mock-rep2_B-C-A_Position005_4_cmle.ics	53	0	4	10	0.25132398799607547	0.2794871794871795	0.5215311004784688
1167	Feb19-3L1-mock-rep2_B-C-A_Position005_4_cmle.ics	53	0	4	11	0.0	0.0	0.0
1168	Feb19-3L1-mock-rep2_B-C-A_Position005_4_cmle.ics	53	0	4	12	0.0	0.0	0.0
1169	Feb19-3L1-mock-rep2_B-C-A_Position005_4_cmle.ics	53	0	4	13	0.0	0.0	0.0
1170	Feb19-3L1-mock-rep2_B-C-A_Position005_4_cmle.ics	53	0	4	14	0.0	0.0	0.0
1171	Feb19-3L1-mock-rep2_B-C-A_Position005_4_cmle.ics	53	0	4	15	0.0	0.0	0.0
1172	Feb19-3L1-mock-rep2_B-C-A_Position005_4_cmle.ics	53	0	4	16	0.0	0.0	0.0
1173	Feb19-3L1-mock-rep2_B-C-A_Position005_4_cmle.ics	53	0	4	17	0.0	0.0	0.0
1174	Feb19-3L1-mock-rep2_B-C-A_Position005_4_cmle.ics	53	0	4	18	0.0	0.0	0.0
1175	Feb19-3L1-mock-rep2_B-C-A_Position005_4_cmle.ics	53	0	4	19	0.0	0.0	0.0
1176	Feb19-3L1-mock-rep2_B-C-A_Position005_4_cmle.ics	53	0	4	20	0.0	0.0	0.0
1177	Feb19-3L1-mock-rep2_B-C-A_Position005_4_cmle.ics	53	0	4	21	0.0	0.0	0.0
1178	Feb19-3L1-mock-rep2_B-C-A_Position005_4_cmle.ics	53	0	4	22	0.0	0.0	0.0
1179	Feb19-3L1-mock-rep2_B-C-A_Position005_4_cmle.ics	53	0	4	23	0.0	0.0	0.0
1180	Feb19-3L1-mock-rep2_B-C-A_Position005_4_cmle.ics	53	0	5	1	0.0	0.0	0.0
1181	Feb19-3L1-mock-rep2_B-C-A_Position005_4_cmle.ics	53	0	5	2	0.0	0.0	0.0
1182	Feb19-3L1-mock-rep2_B-C-A_Position005_4_cmle.ics	53	0	5	3	0.0	0.0	0.0
1183	Feb19-3L1-mock-rep2_B-C-A_Position005_4_cmle.ics	53	0	5	4	0.0	0.0	0.0
1184	Feb19-3L1-mock-rep2_B-C-A_Position005_4_cmle.ics	53	0	5	5	0.0	0.0	0.0
1185	Feb19-3L1-mock-rep2_B-C-A_Position005_4_cmle.ics	53	0	5	6	0.0	0.0	0.0
1186	Feb19-3L1-mock-rep2_B-C-A_Position005_4_cmle.ics	53	0	5	7	0.0	0.0	0.0
1187	Feb19-3L1-mock-rep2_B-C-A_Position005_4_cmle.ics	53	0	5	8	0.0	0.0	0.0
1188	Feb19-3L1-mock-rep2_B-C-A_Position005_4_cmle.ics	53	0	5	9	0.0	0.0	0.0
1189	Feb19-3L1-mock-rep2_B-C-A_Position005_4_cmle.ics	53	0	5	10	0.0	0.0	0.0
1190	Feb19-3L1-mock-rep2_B-C-A_Position005_4_cmle.ics	53	0	5	11	0.0	0.0	0.0
1191	Feb19-3L1-mock-rep2_B-C-A_Position005_4_cmle.ics	53	0	5	12	0.0	0.0	0.0
1192	Feb19-3L1-mock-rep2_B-C-A_Position005_4_cmle.ics	53	0	5	13	0.0	0.0	0.0
1193	Feb19-3L1-mock-rep2_B-C-A_Position005_4_cmle.ics	53	0	5	14	0.0	0.0	0.0
1194	Feb19-3L1-mock-rep2_B-C-A_Position005_4_cmle.ics	53	0	5	15	0.0	0.0	0.0
1195	Feb19-3L1-mock-rep2_B-C-A_Position005_4_cmle.ics	53	0	5	16	0.0	0.0	0.0
1196	Feb19-3L1-mock-rep2_B-C-A_Position005_4_cmle.ics	53	0	5	17	0.0	0.0	0.0
1197	Feb19-3L1-mock-rep2_B-C-A_Position005_4_cmle.ics	53	0	5	18	0.0	0.0	0.0
1198	Feb19-3L1-mock-rep2_B-C-A_Position005_4_cmle.ics	53	0	5	19	0.0	0.0	0.0
1199	Feb19-3L1-mock-rep2_B-C-A_Position005_4_cmle.ics	53	0	5	20	0.0	0.0	0.0
1200	Feb19-3L1-mock-rep2_B-C-A_Position005_4_cmle.ics	53	0	5	21	0.0	0.0	0.0
1201	Feb19-3L1-mock-rep2_B-C-A_Position005_4_cmle.ics	53	0	5	22	0.0	0.0	0.0
1202	Feb19-3L1-mock-rep2_B-C-A_Position005_4_cmle.ics	53	0	5	23	0.0	0.0	0.0
1203	Feb19-3L1-mock-rep2_B-C-A_Position005_4_cmle.ics	53	0	6	1	0.0	0.0	0.0
1204	Feb19-3L1-mock-rep2_B-C-A_Position005_4_cmle.ics	53	0	6	2	0.0	0.0	0.0
1205	Feb19-3L1-mock-rep2_B-C-A_Position005_4_cmle.ics	53	0	6	3	0.0	0.0	0.0
1206	Feb19-3L1-mock-rep2_B-C-A_Position005_4_cmle.ics	53	0	6	4	0.6663544268886772	0.3261851015801355	0.49486301369863006
1207	Feb19-3L1-mock-rep2_B-C-A_Position005_4_cmle.ics	53	0	6	5	0.0	0.0	0.0
1208	Feb19-3L1-mock-rep2_B-C-A_Position005_4_cmle.ics	53	0	6	6	0.0	0.0	0.0
1209	Feb19-3L1-mock-rep2_B-C-A_Position005_4_cmle.ics	53	0	6	7	0.0	0.0	0.0
1210	Feb19-3L1-mock-rep2_B-C-A_Position005_4_cmle.ics	53	0	6	8	0.0	0.0	0.0
1211	Feb19-3L1-mock-rep2_B-C-A_Position005_4_cmle.ics	53	0	6	9	0.0	0.0	0.0
1212	Feb19-3L1-mock-rep2_B-C-A_Position005_4_cmle.ics	53	0	6	10	0.0	0.0	0.0
1213	Feb19-3L1-mock-rep2_B-C-A_Position005_4_cmle.ics	53	0	6	11	0.0	0.0	0.0
1214	Feb19-3L1-mock-rep2_B-C-A_Position005_4_cmle.ics	53	0	6	12	0.0	0.0	0.0
1215	Feb19-3L1-mock-rep2_B-C-A_Position005_4_cmle.ics	53	0	6	13	0.0	0.0	0.0
1216	Feb19-3L1-mock-rep2_B-C-A_Position005_4_cmle.ics	53	0	6	14	0.0	0.0	0.0
1217	Feb19-3L1-mock-rep2_B-C-A_Position005_4_cmle.ics	53	0	6	15	0.0	0.0	0.0
1218	Feb19-3L1-mock-rep2_B-C-A_Position005_4_cmle.ics	53	0	6	16	0.0	0.0	0.0
1219	Feb19-3L1-mock-rep2_B-C-A_Position005_4_cmle.ics	53	0	6	17	0.0	0.0	0.0
1220	Feb19-3L1-mock-rep2_B-C-A_Position005_4_cmle.ics	53	0	6	18	0.0	0.0	0.0
1221	Feb19-3L1-mock-rep2_B-C-A_Position005_4_cmle.ics	53	0	6	19	0.0	0.0	0.0
1222	Feb19-3L1-mock-rep2_B-C-A_Position005_4_cmle.ics	53	0	6	20	0.0	0.0	0.0
1223	Feb19-3L1-mock-rep2_B-C-A_Position005_4_cmle.ics	53	0	6	21	0.0	0.0	0.0
1224	Feb19-3L1-mock-rep2_B-C-A_Position005_4_cmle.ics	53	0	6	22	0.0	0.0	0.0
1225	Feb19-3L1-mock-rep2_B-C-A_Position005_4_cmle.ics	53	0	6	23	0.0	0.0	0.0
1226	Feb19-3L1-mock-rep2_B-C-A_Position005_4_cmle.ics	53	0	7	1	0.0	0.0	0.0
1227	Feb19-3L1-mock-rep2_B-C-A_Position005_4_cmle.ics	53	0	7	2	0.0	0.0	0.0
1228	Feb19-3L1-mock-rep2_B-C-A_Position005_4_cmle.ics	53	0	7	3	0.0	0.0	0.0
1229	Feb19-3L1-mock-rep2_B-C-A_Position005_4_cmle.ics	53	0	7	4	0.0	0.0	0.0
1230	Feb19-3L1-mock-rep2_B-C-A_Position005_4_cmle.ics	53	0	7	5	0.0	0.0	0.0
1231	Feb19-3L1-mock-rep2_B-C-A_Position005_4_cmle.ics	53	0	7	6	0.0	0.0	0.0
1232	Feb19-3L1-mock-rep2_B-C-A_Position005_4_cmle.ics	53	0	7	7	0.0	0.0	0.0
1233	Feb19-3L1-mock-rep2_B-C-A_Position005_4_cmle.ics	53	0	7	8	0.0	0.0	0.0
1234	Feb19-3L1-mock-rep2_B-C-A_Position005_4_cmle.ics	53	0	7	9	0.0	0.0	0.0
1235	Feb19-3L1-mock-rep2_B-C-A_Position005_4_cmle.ics	53	0	7	10	0.0	0.0	0.0
1236	Feb19-3L1-mock-rep2_B-C-A_Position005_4_cmle.ics	53	0	7	11	0.0	0.0	0.0
1237	Feb19-3L1-mock-rep2_B-C-A_Position005_4_cmle.ics	53	0	7	12	0.0	0.0	0.0
1238	Feb19-3L1-mock-rep2_B-C-A_Position005_4_cmle.ics	53	0	7	13	0.0	0.0	0.0
1239	Feb19-3L1-mock-rep2_B-C-A_Position005_4_cmle.ics	53	0	7	14	0.0	0.0	0.0
1240	Feb19-3L1-mock-rep2_B-C-A_Position005_4_cmle.ics	53	0	7	15	0.0	0.0	0.0
1241	Feb19-3L1-mock-rep2_B-C-A_Position005_4_cmle.ics	53	0	7	16	0.0	0.0	0.0
1242	Feb19-3L1-mock-rep2_B-C-A_Position005_4_cmle.ics	53	0	7	17	0.0	0.0	0.0
1243	Feb19-3L1-mock-rep2_B-C-A_Position005_4_cmle.ics	53	0	7	18	0.0	0.0	0.0
1244	Feb19-3L1-mock-rep2_B-C-A_Position005_4_cmle.ics	53	0	7	19	0.0	0.0	0.0
1245	Feb19-3L1-mock-rep2_B-C-A_Position005_4_cmle.ics	53	0	7	20	0.0	0.0	0.0
1246	Feb19-3L1-mock-rep2_B-C-A_Position005_4_cmle.ics	53	0	7	21	0.0	0.0	0.0
1247	Feb19-3L1-mock-rep2_B-C-A_Position005_4_cmle.ics	53	0	7	22	0.0	0.0	0.0
1248	Feb19-3L1-mock-rep2_B-C-A_Position005_4_cmle.ics	53	0	7	23	0.0	0.0	0.0
1249	Feb19-3L1-mock-rep2_B-C-A_Position005_4_cmle.ics	53	0	8	1	0.0	0.0	0.0
1250	Feb19-3L1-mock-rep2_B-C-A_Position005_4_cmle.ics	53	0	8	2	0.0	0.0	0.0
1251	Feb19-3L1-mock-rep2_B-C-A_Position005_4_cmle.ics	53	0	8	3	0.0	0.0	0.0
1252	Feb19-3L1-mock-rep2_B-C-A_Position005_4_cmle.ics	53	0	8	4	0.0	0.0	0.0
1253	Feb19-3L1-mock-rep2_B-C-A_Position005_4_cmle.ics	53	0	8	5	0.0	0.0	0.0
1254	Feb19-3L1-mock-rep2_B-C-A_Position005_4_cmle.ics	53	0	8	6	0.0	0.0	0.0
1255	Feb19-3L1-mock-rep2_B-C-A_Position005_4_cmle.ics	53	0	8	7	0.0	0.0	0.0
1256	Feb19-3L1-mock-rep2_B-C-A_Position005_4_cmle.ics	53	0	8	8	0.0	0.0	0.0
1257	Feb19-3L1-mock-rep2_B-C-A_Position005_4_cmle.ics	53	0	8	9	0.0	0.0	0.0
1258	Feb19-3L1-mock-rep2_B-C-A_Position005_4_cmle.ics	53	0	8	10	0.0	0.0	0.0
1259	Feb19-3L1-mock-rep2_B-C-A_Position005_4_cmle.ics	53	0	8	11	0.0	0.0	0.0
1260	Feb19-3L1-mock-rep2_B-C-A_Position005_4_cmle.ics	53	0	8	12	0.0	0.0	0.0
1261	Feb19-3L1-mock-rep2_B-C-A_Position005_4_cmle.ics	53	0	8	13	0.0	0.0	0.0
1262	Feb19-3L1-mock-rep2_B-C-A_Position005_4_cmle.ics	53	0	8	14	0.0	0.0	0.0
1263	Feb19-3L1-mock-rep2_B-C-A_Position005_4_cmle.ics	53	0	8	15	0.0	0.0	0.0
1264	Feb19-3L1-mock-rep2_B-C-A_Position005_4_cmle.ics	53	0	8	16	0.0	0.0	0.0
1265	Feb19-3L1-mock-rep2_B-C-A_Position005_4_cmle.ics	53	0	8	17	0.0	0.0	0.0
1266	Feb19-3L1-mock-rep2_B-C-A_Position005_4_cmle.ics	53	0	8	18	0.0	0.0	0.0
1267	Feb19-3L1-mock-rep2_B-C-A_Position005_4_cmle.ics	53	0	8	19	0.0	0.0	0.0
1268	Feb19-3L1-mock-rep2_B-C-A_Position005_4_cmle.ics	53	0	8	20	0.0	0.0	0.0
1269	Feb19-3L1-mock-rep2_B-C-A_Position005_4_cmle.ics	53	0	8	21	0.0	0.0	0.0
1270	Feb19-3L1-mock-rep2_B-C-A_Position005_4_cmle.ics	53	0	8	22	0.0	0.0	0.0
1271	Feb19-3L1-mock-rep2_B-C-A_Position005_4_cmle.ics	53	0	8	23	0.0	0.0	0.0
1272	Feb19-3L1-mock-rep2_B-C-A_Position005_4_cmle.ics	53	0	9	1	0.0	0.0	0.0
1273	Feb19-3L1-mock-rep2_B-C-A_Position005_4_cmle.ics	53	0	9	2	0.0	0.0	0.0
1274	Feb19-3L1-mock-rep2_B-C-A_Position005_4_cmle.ics	53	0	9	3	0.0	0.0	0.0
1275	Feb19-3L1-mock-rep2_B-C-A_Position005_4_cmle.ics	53	0	9	4	0.0	0.0	0.0
1276	Feb19-3L1-mock-rep2_B-C-A_Position005_4_cmle.ics	53	0	9	5	0.0	0.0	0.0
1277	Feb19-3L1-mock-rep2_B-C-A_Position005_4_cmle.ics	53	0	9	6	0.0	0.0	0.0
1278	Feb19-3L1-mock-rep2_B-C-A_Position005_4_cmle.ics	53	0	9	7	0.0	0.0	0.0
1279	Feb19-3L1-mock-rep2_B-C-A_Position005_4_cmle.ics	53	0	9	8	0.0	0.0	0.0
1280	Feb19-3L1-mock-rep2_B-C-A_Position005_4_cmle.ics	53	0	9	9	0.0	0.0	0.0
1281	Feb19-3L1-mock-rep2_B-C-A_Position005_4_cmle.ics	53	0	9	10	0.0	0.0	0.0
1282	Feb19-3L1-mock-rep2_B-C-A_Position005_4_cmle.ics	53	0	9	11	0.0	0.0	0.0
1283	Feb19-3L1-mock-rep2_B-C-A_Position005_4_cmle.ics	53	0	9	12	0.0	0.0	0.0
1284	Feb19-3L1-mock-rep2_B-C-A_Position005_4_cmle.ics	53	0	9	13	0.0	0.0	0.0
1285	Feb19-3L1-mock-rep2_B-C-A_Position005_4_cmle.ics	53	0	9	14	0.0	0.0	0.0
1286	Feb19-3L1-mock-rep2_B-C-A_Position005_4_cmle.ics	53	0	9	15	0.0	0.0	0.0
1287	Feb19-3L1-mock-rep2_B-C-A_Position005_4_cmle.ics	53	0	9	16	0.0	0.0	0.0
1288	Feb19-3L1-mock-rep2_B-C-A_Position005_4_cmle.ics	53	0	9	17	0.0	0.0	0.0
1289	Feb19-3L1-mock-rep2_B-C-A_Position005_4_cmle.ics	53	0	9	18	0.0	0.0	0.0
1290	Feb19-3L1-mock-rep2_B-C-A_Position005_4_cmle.ics	53	0	9	19	0.0	0.0	0.0
1291	Feb19-3L1-mock-rep2_B-C-A_Position005_4_cmle.ics	53	0	9	20	0.0	0.0	0.0
1292	Feb19-3L1-mock-rep2_B-C-A_Position005_4_cmle.ics	53	0	9	21	0.0	0.0	0.0
1293	Feb19-3L1-mock-rep2_B-C-A_Position005_4_cmle.ics	53	0	9	22	0.0	0.0	0.0
1294	Feb19-3L1-mock-rep2_B-C-A_Position005_4_cmle.ics	53	0	9	23	0.0	0.0	0.0
1295	Feb19-3L1-mock-rep2_B-C-A_Position005_4_cmle.ics	53	0	10	1	0.0	0.0	0.0
1296	Feb19-3L1-mock-rep2_B-C-A_Position005_4_cmle.ics	53	0	10	2	0.0	0.0	0.0
1297	Feb19-3L1-mock-rep2_B-C-A_Position005_4_cmle.ics	53	0	10	3	0.0	0.0	0.0
1298	Feb19-3L1-mock-rep2_B-C-A_Position005_4_cmle.ics	53	0	10	4	0.0	0.0	0.0
1299	Feb19-3L1-mock-rep2_B-C-A_Position005_4_cmle.ics	53	0	10	5	0.0	0.0	0.0
1300	Feb19-3L1-mock-rep2_B-C-A_Position005_4_cmle.ics	53	0	10	6	0.0	0.0	0.0
1301	Feb19-3L1-mock-rep2_B-C-A_Position005_4_cmle.ics	53	0	10	7	0.0	0.0	0.0
1302	Feb19-3L1-mock-rep2_B-C-A_Position005_4_cmle.ics	53	0	10	8	0.0	0.0	0.0
1303	Feb19-3L1-mock-rep2_B-C-A_Position005_4_cmle.ics	53	0	10	9	0.0	0.0	0.0
1304	Feb19-3L1-mock-rep2_B-C-A_Position005_4_cmle.ics	53	0	10	10	0.0	0.0	0.0
1305	Feb19-3L1-mock-rep2_B-C-A_Position005_4_cmle.ics	53	0	10	11	0.0	0.0	0.0
1306	Feb19-3L1-mock-rep2_B-C-A_Position005_4_cmle.ics	53	0	10	12	0.0	0.0	0.0
1307	Feb19-3L1-mock-rep2_B-C-A_Position005_4_cmle.ics	53	0	10	13	0.0	0.0	0.0
1308	Feb19-3L1-mock-rep2_B-C-A_Position005_4_cmle.ics	53	0	10	14	0.0	0.0	0.0
1309	Feb19-3L1-mock-rep2_B-C-A_Position005_4_cmle.ics	53	0	10	15	0.0	0.0	0.0
1310	Feb19-3L1-mock-rep2_B-C-A_Position005_4_cmle.ics	53	0	10	16	0.0	0.0	0.0
1311	Feb19-3L1-mock-rep2_B-C-A_Position005_4_cmle.ics	53	0	10	17	0.0	0.0	0.0
1312	Feb19-3L1-mock-rep2_B-C-A_Position005_4_cmle.ics	53	0	10	18	0.0	0.0	0.0
1313	Feb19-3L1-mock-rep2_B-C-A_Position005_4_cmle.ics	53	0	10	19	0.0	0.0	0.0
1314	Feb19-3L1-mock-rep2_B-C-A_Position005_4_cmle.ics	53	0	10	20	0.8323666024457178	0.5048951048951049	0.6412078152753107
1315	Feb19-3L1-mock-rep2_B-C-A_Position005_4_cmle.ics	53	0	10	21	0.0	0.0	0.0
1316	Feb19-3L1-mock-rep2_B-C-A_Position005_4_cmle.ics	53	0	10	22	0.0	0.0	0.0
1317	Feb19-3L1-mock-rep2_B-C-A_Position005_4_cmle.ics	53	0	10	23	0.0	0.0	0.0
1318	Feb19-3L1-mock-rep2_B-C-A_Position005_4_cmle.ics	53	0	11	1	0.0	0.0	0.0
1319	Feb19-3L1-mock-rep2_B-C-A_Position005_4_cmle.ics	53	0	11	2	0.0	0.0	0.0
1320	Feb19-3L1-mock-rep2_B-C-A_Position005_4_cmle.ics	53	0	11	3	0.0	0.0	0.0
1321	Feb19-3L1-mock-rep2_B-C-A_Position005_4_cmle.ics	53	0	11	4	0.0	0.0	0.0
1322	Feb19-3L1-mock-rep2_B-C-A_Position005_4_cmle.ics	53	0	11	5	0.0	0.0	0.0
1323	Feb19-3L1-mock-rep2_B-C-A_Position005_4_cmle.ics	53	0	11	6	0.0	0.0	0.0
1324	Feb19-3L1-mock-rep2_B-C-A_Position005_4_cmle.ics	53	0	11	7	0.0	0.0	0.0
1325	Feb19-3L1-mock-rep2_B-C-A_Position005_4_cmle.ics	53	0	11	8	0.0	0.0	0.0
1326	Feb19-3L1-mock-rep2_B-C-A_Position005_4_cmle.ics	53	0	11	9	0.0	0.0	0.0
1327	Feb19-3L1-mock-rep2_B-C-A_Position005_4_cmle.ics	53	0	11	10	0.0	0.0	0.0
1328	Feb19-3L1-mock-rep2_B-C-A_Position005_4_cmle.ics	53	0	11	11	0.0	0.0	0.0
1329	Feb19-3L1-mock-rep2_B-C-A_Position005_4_cmle.ics	53	0	11	12	0.0	0.0	0.0
1330	Feb19-3L1-mock-rep2_B-C-A_Position005_4_cmle.ics	53	0	11	13	0.0	0.0	0.0
1331	Feb19-3L1-mock-rep2_B-C-A_Position005_4_cmle.ics	53	0	11	14	0.0	0.0	0.0
1332	Feb19-3L1-mock-rep2_B-C-A_Position005_4_cmle.ics	53	0	11	15	0.0	0.0	0.0
1333	Feb19-3L1-mock-rep2_B-C-A_Position005_4_cmle.ics	53	0	11	16	0.0	0.0	0.0
1334	Feb19-3L1-mock-rep2_B-C-A_Position005_4_cmle.ics	53	0	11	17	0.0	0.0	0.0
1335	Feb19-3L1-mock-rep2_B-C-A_Position005_4_cmle.ics	53	0	11	18	0.0	0.0	0.0
1336	Feb19-3L1-mock-rep2_B-C-A_Position005_4_cmle.ics	53	0	11	19	0.0	0.0	0.0
1337	Feb19-3L1-mock-rep2_B-C-A_Position005_4_cmle.ics	53	0	11	20	0.0	0.0	0.0
1338	Feb19-3L1-mock-rep2_B-C-A_Position005_4_cmle.ics	53	0	11	21	0.01152862330257227	0.06493506493506493	0.034482758620689655
1339	Feb19-3L1-mock-rep2_B-C-A_Position005_4_cmle.ics	53	0	11	22	0.0	0.0	0.0
1340	Feb19-3L1-mock-rep2_B-C-A_Position005_4_cmle.ics	53	0	11	23	0.0	0.0	0.0
1341	Feb19-3L1-mock-rep2_B-C-A_Position005_4_cmle.ics	53	0	12	1	0.0	0.0	0.0
1342	Feb19-3L1-mock-rep2_B-C-A_Position005_4_cmle.ics	53	0	12	2	0.0	0.0	0.0
1343	Feb19-3L1-mock-rep2_B-C-A_Position005_4_cmle.ics	53	0	12	3	0.0	0.0	0.0
1344	Feb19-3L1-mock-rep2_B-C-A_Position005_4_cmle.ics	53	0	12	4	0.0	0.0	0.0
1345	Feb19-3L1-mock-rep2_B-C-A_Position005_4_cmle.ics	53	0	12	5	0.0	0.0	0.0
1346	Feb19-3L1-mock-rep2_B-C-A_Position005_4_cmle.ics	53	0	12	6	0.0	0.0	0.0
1347	Feb19-3L1-mock-rep2_B-C-A_Position005_4_cmle.ics	53	0	12	7	0.0	0.0	0.0
1348	Feb19-3L1-mock-rep2_B-C-A_Position005_4_cmle.ics	53	0	12	8	0.0	0.0	0.0
1349	Feb19-3L1-mock-rep2_B-C-A_Position005_4_cmle.ics	53	0	12	9	0.5026479759921509	0.7290969899665551	0.2780612244897959
1350	Feb19-3L1-mock-rep2_B-C-A_Position005_4_cmle.ics	53	0	12	10	0.0	0.0	0.0
1351	Feb19-3L1-mock-rep2_B-C-A_Position005_4_cmle.ics	53	0	12	11	0.0	0.0	0.0
1352	Feb19-3L1-mock-rep2_B-C-A_Position005_4_cmle.ics	53	0	12	12	0.0	0.0	0.0
1353	Feb19-3L1-mock-rep2_B-C-A_Position005_4_cmle.ics	53	0	12	13	0.0	0.0	0.0
1354	Feb19-3L1-mock-rep2_B-C-A_Position005_4_cmle.ics	53	0	12	14	0.0	0.0	0.0
1355	Feb19-3L1-mock-rep2_B-C-A_Position005_4_cmle.ics	53	0	12	15	0.0	0.0	0.0
1356	Feb19-3L1-mock-rep2_B-C-A_Position005_4_cmle.ics	53	0	12	16	0.0	0.0	0.0
1357	Feb19-3L1-mock-rep2_B-C-A_Position005_4_cmle.ics	53	0	12	17	0.0	0.0	0.0
1358	Feb19-3L1-mock-rep2_B-C-A_Position005_4_cmle.ics	53	0	12	18	0.0	0.0	0.0
1359	Feb19-3L1-mock-rep2_B-C-A_Position005_4_cmle.ics	53	0	12	19	0.0	0.0	0.0
1360	Feb19-3L1-mock-rep2_B-C-A_Position005_4_cmle.ics	53	0	12	20	0.0	0.0	0.0
1361	Feb19-3L1-mock-rep2_B-C-A_Position005_4_cmle.ics	53	0	12	21	0.0	0.0	0.0
1362	Feb19-3L1-mock-rep2_B-C-A_Position005_4_cmle.ics	53	0	12	22	0.0	0.0	0.0
1363	Feb19-3L1-mock-rep2_B-C-A_Position005_4_cmle.ics	53	0	12	23	0.0	0.0	0.0
1364	Feb19-3L1-mock-rep2_B-C-A_Position005_4_cmle.ics	53	0	13	1	0.0	0.0	0.0
1365	Feb19-3L1-mock-rep2_B-C-A_Position005_4_cmle.ics	53	0	13	2	0.0	0.0	0.0
1366	Feb19-3L1-mock-rep2_B-C-A_Position005_4_cmle.ics	53	0	13	3	0.0	0.0	0.0
1367	Feb19-3L1-mock-rep2_B-C-A_Position005_4_cmle.ics	53	0	13	4	0.0	0.0	0.0
1368	Feb19-3L1-mock-rep2_B-C-A_Position005_4_cmle.ics	53	0	13	5	1.2128111714306027	0.5014299332697807	0.610917537746806
1369	Feb19-3L1-mock-rep2_B-C-A_Position005_4_cmle.ics	53	0	13	6	0.0	0.0	0.0
1370	Feb19-3L1-mock-rep2_B-C-A_Position005_4_cmle.ics	53	0	13	7	0.0	0.0	0.0
1371	Feb19-3L1-mock-rep2_B-C-A_Position005_4_cmle.ics	53	0	13	8	0.0	0.0	0.0
1372	Feb19-3L1-mock-rep2_B-C-A_Position005_4_cmle.ics	53	0	13	9	0.0	0.0	0.0
1373	Feb19-3L1-mock-rep2_B-C-A_Position005_4_cmle.ics	53	0	13	10	0.0	0.0	0.0
1374	Feb19-3L1-mock-rep2_B-C-A_Position005_4_cmle.ics	53	0	13	11	0.0	0.0	0.0
1375	Feb19-3L1-mock-rep2_B-C-A_Position005_4_cmle.ics	53	0	13	12	0.0	0.0	0.0
1376	Feb19-3L1-mock-rep2_B-C-A_Position005_4_cmle.ics	53	0	13	13	0.0	0.0	0.0
1377	Feb19-3L1-mock-rep2_B-C-A_Position005_4_cmle.ics	53	0	13	14	0.0	0.0	0.0
1378	Feb19-3L1-mock-rep2_B-C-A_Position005_4_cmle.ics	53	0	13	15	0.0	0.0	0.0
1379	Feb19-3L1-mock-rep2_B-C-A_Position005_4_cmle.ics	53	0	13	16	0.0	0.0	0.0
1380	Feb19-3L1-mock-rep2_B-C-A_Position005_4_cmle.ics	53	0	13	17	0.0	0.0	0.0
1381	Feb19-3L1-mock-rep2_B-C-A_Position005_4_cmle.ics	53	0	13	18	0.0	0.0	0.0
1382	Feb19-3L1-mock-rep2_B-C-A_Position005_4_cmle.ics	53	0	13	19	0.0	0.0	0.0
1383	Feb19-3L1-mock-rep2_B-C-A_Position005_4_cmle.ics	53	0	13	20	0.0	0.0	0.0
1384	Feb19-3L1-mock-rep2_B-C-A_Position005_4_cmle.ics	53	0	13	21	0.0	0.0	0.0
1385	Feb19-3L1-mock-rep2_B-C-A_Position005_4_cmle.ics	53	0	13	22	0.0	0.0	0.0
1386	Feb19-3L1-mock-rep2_B-C-A_Position005_4_cmle.ics	53	0	13	23	0.0	0.0	0.0
1387	Feb19-3L1-mock-rep2_B-C-A_Position005_4_cmle.ics	53	0	14	1	0.0	0.0	0.0
1388	Feb19-3L1-mock-rep2_B-C-A_Position005_4_cmle.ics	53	0	14	2	0.0	0.0	0.0
1389	Feb19-3L1-mock-rep2_B-C-A_Position005_4_cmle.ics	53	0	14	3	0.0	0.0	0.0
1390	Feb19-3L1-mock-rep2_B-C-A_Position005_4_cmle.ics	53	0	14	4	0.0	0.0	0.0
1391	Feb19-3L1-mock-rep2_B-C-A_Position005_4_cmle.ics	53	0	14	5	0.0	0.0	0.0
1392	Feb19-3L1-mock-rep2_B-C-A_Position005_4_cmle.ics	53	0	14	6	0.0	0.0	0.0
1393	Feb19-3L1-mock-rep2_B-C-A_Position005_4_cmle.ics	53	0	14	7	0.0	0.0	0.0
1394	Feb19-3L1-mock-rep2_B-C-A_Position005_4_cmle.ics	53	0	14	8	0.0	0.0	0.0
1395	Feb19-3L1-mock-rep2_B-C-A_Position005_4_cmle.ics	53	0	14	9	0.0	0.0	0.0
1396	Feb19-3L1-mock-rep2_B-C-A_Position005_4_cmle.ics	53	0	14	10	0.0	0.0	0.0
1397	Feb19-3L1-mock-rep2_B-C-A_Position005_4_cmle.ics	53	0	14	11	0.0	0.0	0.0
1398	Feb19-3L1-mock-rep2_B-C-A_Position005_4_cmle.ics	53	0	14	12	0.0	0.0	0.0
1399	Feb19-3L1-mock-rep2_B-C-A_Position005_4_cmle.ics	53	0	14	13	0.0	0.0	0.0
1400	Feb19-3L1-mock-rep2_B-C-A_Position005_4_cmle.ics	53	0	14	14	0.0	0.0	0.0
1401	Feb19-3L1-mock-rep2_B-C-A_Position005_4_cmle.ics	53	0	14	15	0.0	0.0	0.0
1402	Feb19-3L1-mock-rep2_B-C-A_Position005_4_cmle.ics	53	0	14	16	0.0	0.0	0.0
1403	Feb19-3L1-mock-rep2_B-C-A_Position005_4_cmle.ics	53	0	14	17	0.0	0.0	0.0
1404	Feb19-3L1-mock-rep2_B-C-A_Position005_4_cmle.ics	53	0	14	18	0.0	0.0	0.0
1405	Feb19-3L1-mock-rep2_B-C-A_Position005_4_cmle.ics	53	0	14	19	0.0	0.0	0.0
1406	Feb19-3L1-mock-rep2_B-C-A_Position005_4_cmle.ics	53	0	14	20	0.0	0.0	0.0
1407	Feb19-3L1-mock-rep2_B-C-A_Position005_4_cmle.ics	53	0	14	21	0.0	0.0	0.0
1408	Feb19-3L1-mock-rep2_B-C-A_Position005_4_cmle.ics	53	0	14	22	0.0	0.0	0.0
1409	Feb19-3L1-mock-rep2_B-C-A_Position005_4_cmle.ics	53	0	14	23	0.0	0.0	0.0
1410	Feb19-3L1-mock-rep2_B-C-A_Position005_4_cmle.ics	53	0	15	1	0.0	0.0	0.0
1411	Feb19-3L1-mock-rep2_B-C-A_Position005_4_cmle.ics	53	0	15	2	0.0	0.0	0.0
1412	Feb19-3L1-mock-rep2_B-C-A_Position005_4_cmle.ics	53	0	15	3	0.0	0.0	0.0
1413	Feb19-3L1-mock-rep2_B-C-A_Position005_4_cmle.ics	53	0	15	4	0.0	0.0	0.0
1414	Feb19-3L1-mock-rep2_B-C-A_Position005_4_cmle.ics	53	0	15	5	0.0	0.0	0.0
1415	Feb19-3L1-mock-rep2_B-C-A_Position005_4_cmle.ics	53	0	15	6	0.0	0.0	0.0
1416	Feb19-3L1-mock-rep2_B-C-A_Position005_4_cmle.ics	53	0	15	7	0.0	0.0	0.0
1417	Feb19-3L1-mock-rep2_B-C-A_Position005_4_cmle.ics	53	0	15	8	0.0	0.0	0.0
1418	Feb19-3L1-mock-rep2_B-C-A_Position005_4_cmle.ics	53	0	15	9	0.0	0.0	0.0
1419	Feb19-3L1-mock-rep2_B-C-A_Position005_4_cmle.ics	53	0	15	10	0.0	0.0	0.0
1420	Feb19-3L1-mock-rep2_B-C-A_Position005_4_cmle.ics	53	0	15	11	0.0	0.0	0.0
1421	Feb19-3L1-mock-rep2_B-C-A_Position005_4_cmle.ics	53	0	15	12	0.0	0.0	0.0
1422	Feb19-3L1-mock-rep2_B-C-A_Position005_4_cmle.ics	53	0	15	13	0.0	0.0	0.0
1423	Feb19-3L1-mock-rep2_B-C-A_Position005_4_cmle.ics	53	0	15	14	0.0	0.0	0.0
1424	Feb19-3L1-mock-rep2_B-C-A_Position005_4_cmle.ics	53	0	15	15	0.0	0.0	0.0
1425	Feb19-3L1-mock-rep2_B-C-A_Position005_4_cmle.ics	53	0	15	16	0.0	0.0	0.0
1426	Feb19-3L1-mock-rep2_B-C-A_Position005_4_cmle.ics	53	0	15	17	0.5925712377522147	0.503921568627451	0.4098883572567783
1427	Feb19-3L1-mock-rep2_B-C-A_Position005_4_cmle.ics	53	0	15	18	0.0	0.0	0.0
1428	Feb19-3L1-mock-rep2_B-C-A_Position005_4_cmle.ics	53	0	15	19	0.0	0.0	0.0
1429	Feb19-3L1-mock-rep2_B-C-A_Position005_4_cmle.ics	53	0	15	20	0.0	0.0	0.0
1430	Feb19-3L1-mock-rep2_B-C-A_Position005_4_cmle.ics	53	0	15	21	0.0	0.0	0.0
1431	Feb19-3L1-mock-rep2_B-C-A_Position005_4_cmle.ics	53	0	15	22	0.0	0.0	0.0
1432	Feb19-3L1-mock-rep2_B-C-A_Position005_4_cmle.ics	53	0	15	23	0.0	0.0	0.0
1433	Feb19-3L1-mock-rep2_B-C-A_Position005_4_cmle.ics	53	0	16	1	0.0	0.0	0.0
1434	Feb19-3L1-mock-rep2_B-C-A_Position005_4_cmle.ics	53	0	16	2	0.0	0.0	0.0
1435	Feb19-3L1-mock-rep2_B-C-A_Position005_4_cmle.ics	53	0	16	3	0.0	0.0	0.0
1436	Feb19-3L1-mock-rep2_B-C-A_Position005_4_cmle.ics	53	0	16	4	0.0	0.0	0.0
1437	Feb19-3L1-mock-rep2_B-C-A_Position005_4_cmle.ics	53	0	16	5	0.0	0.0	0.0
1438	Feb19-3L1-mock-rep2_B-C-A_Position005_4_cmle.ics	53	0	16	6	0.0	0.0	0.0
1439	Feb19-3L1-mock-rep2_B-C-A_Position005_4_cmle.ics	53	0	16	7	0.0	0.0	0.0
1440	Feb19-3L1-mock-rep2_B-C-A_Position005_4_cmle.ics	53	0	16	8	0.0	0.0	0.0
1441	Feb19-3L1-mock-rep2_B-C-A_Position005_4_cmle.ics	53	0	16	9	0.0	0.0	0.0
1442	Feb19-3L1-mock-rep2_B-C-A_Position005_4_cmle.ics	53	0	16	10	0.0	0.0	0.0
1443	Feb19-3L1-mock-rep2_B-C-A_Position005_4_cmle.ics	53	0	16	11	0.0	0.0	0.0
1444	Feb19-3L1-mock-rep2_B-C-A_Position005_4_cmle.ics	53	0	16	12	0.0	0.0	0.0
1445	Feb19-3L1-mock-rep2_B-C-A_Position005_4_cmle.ics	53	0	16	13	0.0	0.0	0.0
1446	Feb19-3L1-mock-rep2_B-C-A_Position005_4_cmle.ics	53	0	16	14	0.0	0.0	0.0
1447	Feb19-3L1-mock-rep2_B-C-A_Position005_4_cmle.ics	53	0	16	15	0.0	0.0	0.0
1448	Feb19-3L1-mock-rep2_B-C-A_Position005_4_cmle.ics	53	0	16	16	0.0	0.0	0.0
1449	Feb19-3L1-mock-rep2_B-C-A_Position005_4_cmle.ics	53	0	16	17	0.0	0.0	0.0
1450	Feb19-3L1-mock-rep2_B-C-A_Position005_4_cmle.ics	53	0	16	18	0.0	0.0	0.0
1451	Feb19-3L1-mock-rep2_B-C-A_Position005_4_cmle.ics	53	0	16	19	0.0	0.0	0.0
1452	Feb19-3L1-mock-rep2_B-C-A_Position005_4_cmle.ics	53	0	16	20	0.0	0.0	0.0
1453	Feb19-3L1-mock-rep2_B-C-A_Position005_4_cmle.ics	53	0	16	21	0.0	0.0	0.0
1454	Feb19-3L1-mock-rep2_B-C-A_Position005_4_cmle.ics	53	0	16	22	0.40119609092951497	0.6932270916334661	0.44845360824742264
1455	Feb19-3L1-mock-rep2_B-C-A_Position005_4_cmle.ics	53	0	16	23	0.0	0.0	0.0
1456	Feb19-3L1-mock-rep2_B-C-A_Position005_4_cmle.ics	53	0	17	1	0.0	0.0	0.0
1457	Feb19-3L1-mock-rep2_B-C-A_Position005_4_cmle.ics	53	0	17	2	0.0	0.0	0.0
1458	Feb19-3L1-mock-rep2_B-C-A_Position005_4_cmle.ics	53	0	17	3	0.0	0.0	0.0
1459	Feb19-3L1-mock-rep2_B-C-A_Position005_4_cmle.ics	53	0	17	4	0.0	0.0	0.0
1460	Feb19-3L1-mock-rep2_B-C-A_Position005_4_cmle.ics	53	0	17	5	0.0	0.0	0.0
1461	Feb19-3L1-mock-rep2_B-C-A_Position005_4_cmle.ics	53	0	17	6	0.0	0.0	0.0
1462	Feb19-3L1-mock-rep2_B-C-A_Position005_4_cmle.ics	53	0	17	7	0.0	0.0	0.0
1463	Feb19-3L1-mock-rep2_B-C-A_Position005_4_cmle.ics	53	0	17	8	0.0	0.0	0.0
1464	Feb19-3L1-mock-rep2_B-C-A_Position005_4_cmle.ics	53	0	17	9	0.0	0.0	0.0
1465	Feb19-3L1-mock-rep2_B-C-A_Position005_4_cmle.ics	53	0	17	10	0.0	0.0	0.0
1466	Feb19-3L1-mock-rep2_B-C-A_Position005_4_cmle.ics	53	0	17	11	0.0	0.0	0.0
1467	Feb19-3L1-mock-rep2_B-C-A_Position005_4_cmle.ics	53	0	17	12	0.7055517461174229	0.7463414634146341	0.6830357142857142
1468	Feb19-3L1-mock-rep2_B-C-A_Position005_4_cmle.ics	53	0	17	13	0.0	0.0	0.0
1469	Feb19-3L1-mock-rep2_B-C-A_Position005_4_cmle.ics	53	0	17	14	0.0	0.0	0.0
1470	Feb19-3L1-mock-rep2_B-C-A_Position005_4_cmle.ics	53	0	17	15	0.0	0.0	0.0
1471	Feb19-3L1-mock-rep2_B-C-A_Position005_4_cmle.ics	53	0	17	16	0.0	0.0	0.0
1472	Feb19-3L1-mock-rep2_B-C-A_Position005_4_cmle.ics	53	0	17	17	0.0	0.0	0.0
1473	Feb19-3L1-mock-rep2_B-C-A_Position005_4_cmle.ics	53	0	17	18	0.0	0.0	0.0
1474	Feb19-3L1-mock-rep2_B-C-A_Position005_4_cmle.ics	53	0	17	19	0.0	0.0	0.0
1475	Feb19-3L1-mock-rep2_B-C-A_Position005_4_cmle.ics	53	0	17	20	0.0	0.0	0.0
1476	Feb19-3L1-mock-rep2_B-C-A_Position005_4_cmle.ics	53	0	17	21	0.0	0.0	0.0
1477	Feb19-3L1-mock-rep2_B-C-A_Position005_4_cmle.ics	53	0	17	22	0.0	0.0	0.0
1478	Feb19-3L1-mock-rep2_B-C-A_Position005_4_cmle.ics	53	0	17	23	0.0	0.0	0.0
1479	Feb19-3L1-mock-rep2_B-C-A_Position005_4_cmle.ics	53	0	18	1	0.0	0.0	0.0
1480	Feb19-3L1-mock-rep2_B-C-A_Position005_4_cmle.ics	53	0	18	2	0.0	0.0	0.0
1481	Feb19-3L1-mock-rep2_B-C-A_Position005_4_cmle.ics	53	0	18	3	0.0	0.0	0.0
1482	Feb19-3L1-mock-rep2_B-C-A_Position005_4_cmle.ics	53	0	18	4	0.0	0.0	0.0
1483	Feb19-3L1-mock-rep2_B-C-A_Position005_4_cmle.ics	53	0	18	5	0.0	0.0	0.0
1484	Feb19-3L1-mock-rep2_B-C-A_Position005_4_cmle.ics	53	0	18	6	0.0	0.0	0.0
1485	Feb19-3L1-mock-rep2_B-C-A_Position005_4_cmle.ics	53	0	18	7	0.0	0.0	0.0
1486	Feb19-3L1-mock-rep2_B-C-A_Position005_4_cmle.ics	53	0	18	8	0.0	0.0	0.0
1487	Feb19-3L1-mock-rep2_B-C-A_Position005_4_cmle.ics	53	0	18	9	0.0	0.0	0.0
1488	Feb19-3L1-mock-rep2_B-C-A_Position005_4_cmle.ics	53	0	18	10	0.0	0.0	0.0
1489	Feb19-3L1-mock-rep2_B-C-A_Position005_4_cmle.ics	53	0	18	11	0.0	0.0	0.0
1490	Feb19-3L1-mock-rep2_B-C-A_Position005_4_cmle.ics	53	0	18	12	0.0	0.0	0.0
1491	Feb19-3L1-mock-rep2_B-C-A_Position005_4_cmle.ics	53	0	18	13	0.0	0.0	0.0
1492	Feb19-3L1-mock-rep2_B-C-A_Position005_4_cmle.ics	53	0	18	14	0.0	0.0	0.0
1493	Feb19-3L1-mock-rep2_B-C-A_Position005_4_cmle.ics	53	0	18	15	0.0	0.0	0.0
1494	Feb19-3L1-mock-rep2_B-C-A_Position005_4_cmle.ics	53	0	18	16	0.0	0.0	0.0
1495	Feb19-3L1-mock-rep2_B-C-A_Position005_4_cmle.ics	53	0	18	17	0.0	0.0	0.0
1496	Feb19-3L1-mock-rep2_B-C-A_Position005_4_cmle.ics	53	0	18	18	0.0	0.0	0.0
1497	Feb19-3L1-mock-rep2_B-C-A_Position005_4_cmle.ics	53	0	18	19	0.0	0.0	0.0
1498	Feb19-3L1-mock-rep2_B-C-A_Position005_4_cmle.ics	53	0	18	20	0.0	0.0	0.0
1499	Feb19-3L1-mock-rep2_B-C-A_Position005_4_cmle.ics	53	0	18	21	0.0	0.0	0.0
1500	Feb19-3L1-mock-rep2_B-C-A_Position005_4_cmle.ics	53	0	18	22	0.0	0.0	0.0
1501	Feb19-3L1-mock-rep2_B-C-A_Position005_4_cmle.ics	53	0	18	23	0.0	0.0	0.0
1502	Feb19-3L1-mock-rep2_B-C-A_Position005_4_cmle.ics	53	0	19	1	0.0	0.0	0.0
1503	Feb19-3L1-mock-rep2_B-C-A_Position005_4_cmle.ics	53	0	19	2	0.0	0.0	0.0
1504	Feb19-3L1-mock-rep2_B-C-A_Position005_4_cmle.ics	53	0	19	3	0.0	0.0	0.0
1505	Feb19-3L1-mock-rep2_B-C-A_Position005_4_cmle.ics	53	0	19	4	0.0	0.0	0.0
1506	Feb19-3L1-mock-rep2_B-C-A_Position005_4_cmle.ics	53	0	19	5	0.0	0.0	0.0
1507	Feb19-3L1-mock-rep2_B-C-A_Position005_4_cmle.ics	53	0	19	6	0.03228014524720235	0.1590909090909091	0.06034482758620688
1508	Feb19-3L1-mock-rep2_B-C-A_Position005_4_cmle.ics	53	0	19	7	0.0	0.0	0.0
1509	Feb19-3L1-mock-rep2_B-C-A_Position005_4_cmle.ics	53	0	19	8	0.0	0.0	0.0
1510	Feb19-3L1-mock-rep2_B-C-A_Position005_4_cmle.ics	53	0	19	9	0.0	0.0	0.0
1511	Feb19-3L1-mock-rep2_B-C-A_Position005_4_cmle.ics	53	0	19	10	0.0	0.0	0.0
1512	Feb19-3L1-mock-rep2_B-C-A_Position005_4_cmle.ics	53	0	19	11	0.0	0.0	0.0
1513	Feb19-3L1-mock-rep2_B-C-A_Position005_4_cmle.ics	53	0	19	12	0.0	0.0	0.0
1514	Feb19-3L1-mock-rep2_B-C-A_Position005_4_cmle.ics	53	0	19	13	0.0	0.0	0.0
1515	Feb19-3L1-mock-rep2_B-C-A_Position005_4_cmle.ics	53	0	19	14	0.0	0.0	0.0
1516	Feb19-3L1-mock-rep2_B-C-A_Position005_4_cmle.ics	53	0	19	15	0.0	0.0	0.0
1517	Feb19-3L1-mock-rep2_B-C-A_Position005_4_cmle.ics	53	0	19	16	0.0	0.0	0.0
1518	Feb19-3L1-mock-rep2_B-C-A_Position005_4_cmle.ics	53	0	19	17	0.0	0.0	0.0
1519	Feb19-3L1-mock-rep2_B-C-A_Position005_4_cmle.ics	53	0	19	18	0.0	0.0	0.0
1520	Feb19-3L1-mock-rep2_B-C-A_Position005_4_cmle.ics	53	0	19	19	0.0	0.0	0.0
1521	Feb19-3L1-mock-rep2_B-C-A_Position005_4_cmle.ics	53	0	19	20	0.0	0.0	0.0
1522	Feb19-3L1-mock-rep2_B-C-A_Position005_4_cmle.ics	53	0	19	21	0.0	0.0	0.0
1523	Feb19-3L1-mock-rep2_B-C-A_Position005_4_cmle.ics	53	0	19	22	0.0	0.0	0.0
1524	Feb19-3L1-mock-rep2_B-C-A_Position005_4_cmle.ics	53	0	19	23	0.0	0.0	0.0
1525	Feb19-3L1-mock-rep2_B-C-A_Position005_4_cmle.ics	53	0	20	1	0.0	0.0	0.0
1526	Feb19-3L1-mock-rep2_B-C-A_Position005_4_cmle.ics	53	0	20	2	0.0	0.0	0.0
1527	Feb19-3L1-mock-rep2_B-C-A_Position005_4_cmle.ics	53	0	20	3	0.0	0.0	0.0
1528	Feb19-3L1-mock-rep2_B-C-A_Position005_4_cmle.ics	53	0	20	4	0.0	0.0	0.0
1529	Feb19-3L1-mock-rep2_B-C-A_Position005_4_cmle.ics	53	0	20	5	0.0	0.0	0.0
1530	Feb19-3L1-mock-rep2_B-C-A_Position005_4_cmle.ics	53	0	20	6	0.0	0.0	0.0
1531	Feb19-3L1-mock-rep2_B-C-A_Position005_4_cmle.ics	53	0	20	7	0.0	0.0	0.0
1532	Feb19-3L1-mock-rep2_B-C-A_Position005_4_cmle.ics	53	0	20	8	0.0	0.0	0.0
1533	Feb19-3L1-mock-rep2_B-C-A_Position005_4_cmle.ics	53	0	20	9	0.0	0.0	0.0
1534	Feb19-3L1-mock-rep2_B-C-A_Position005_4_cmle.ics	53	0	20	10	0.0	0.0	0.0
1535	Feb19-3L1-mock-rep2_B-C-A_Position005_4_cmle.ics	53	0	20	11	0.0	0.0	0.0
1536	Feb19-3L1-mock-rep2_B-C-A_Position005_4_cmle.ics	53	0	20	12	0.0	0.0	0.0
1537	Feb19-3L1-mock-rep2_B-C-A_Position005_4_cmle.ics	53	0	20	13	0.0	0.0	0.0
1538	Feb19-3L1-mock-rep2_B-C-A_Position005_4_cmle.ics	53	0	20	14	0.0	0.0	0.0
1539	Feb19-3L1-mock-rep2_B-C-A_Position005_4_cmle.ics	53	0	20	15	0.0	0.0	0.0
1540	Feb19-3L1-mock-rep2_B-C-A_Position005_4_cmle.ics	53	0	20	16	0.0	0.0	0.0
1541	Feb19-3L1-mock-rep2_B-C-A_Position005_4_cmle.ics	53	0	20	17	0.0	0.0	0.0
1542	Feb19-3L1-mock-rep2_B-C-A_Position005_4_cmle.ics	53	0	20	18	0.0	0.0	0.0
1543	Feb19-3L1-mock-rep2_B-C-A_Position005_4_cmle.ics	53	0	20	19	0.0	0.0	0.0
1544	Feb19-3L1-mock-rep2_B-C-A_Position005_4_cmle.ics	53	0	20	20	0.0	0.0	0.0
1545	Feb19-3L1-mock-rep2_B-C-A_Position005_4_cmle.ics	53	0	20	21	0.0	0.0	0.0
1546	Feb19-3L1-mock-rep2_B-C-A_Position005_4_cmle.ics	53	0	20	22	0.0	0.0	0.0
1547	Feb19-3L1-mock-rep2_B-C-A_Position005_4_cmle.ics	53	0	20	23	0.0	0.0	0.0
1548	Feb19-3L1-mock-rep2_B-C-A_Position005_4_cmle.ics	53	0	21	1	0.0	0.0	0.0
1549	Feb19-3L1-mock-rep2_B-C-A_Position005_4_cmle.ics	53	0	21	2	0.0	0.0	0.0
1550	Feb19-3L1-mock-rep2_B-C-A_Position005_4_cmle.ics	53	0	21	3	0.0	0.0	0.0
1551	Feb19-3L1-mock-rep2_B-C-A_Position005_4_cmle.ics	53	0	21	4	0.0	0.0	0.0
1552	Feb19-3L1-mock-rep2_B-C-A_Position005_4_cmle.ics	53	0	21	5	0.0	0.0	0.0
1553	Feb19-3L1-mock-rep2_B-C-A_Position005_4_cmle.ics	53	0	21	6	0.0	0.0	0.0
1554	Feb19-3L1-mock-rep2_B-C-A_Position005_4_cmle.ics	53	0	21	7	0.0	0.0	0.0
1555	Feb19-3L1-mock-rep2_B-C-A_Position005_4_cmle.ics	53	0	21	8	0.0	0.0	0.0
1556	Feb19-3L1-mock-rep2_B-C-A_Position005_4_cmle.ics	53	0	21	9	0.0	0.0	0.0
1557	Feb19-3L1-mock-rep2_B-C-A_Position005_4_cmle.ics	53	0	21	10	0.0	0.0	0.0
1558	Feb19-3L1-mock-rep2_B-C-A_Position005_4_cmle.ics	53	0	21	11	0.0	0.0	0.0
1559	Feb19-3L1-mock-rep2_B-C-A_Position005_4_cmle.ics	53	0	21	12	0.0	0.0	0.0
1560	Feb19-3L1-mock-rep2_B-C-A_Position005_4_cmle.ics	53	0	21	13	0.0	0.0	0.0
1561	Feb19-3L1-mock-rep2_B-C-A_Position005_4_cmle.ics	53	0	21	14	0.0	0.0	0.0
1562	Feb19-3L1-mock-rep2_B-C-A_Position005_4_cmle.ics	53	0	21	15	0.0	0.0	0.0
1563	Feb19-3L1-mock-rep2_B-C-A_Position005_4_cmle.ics	53	0	21	16	0.0	0.0	0.0
1564	Feb19-3L1-mock-rep2_B-C-A_Position005_4_cmle.ics	53	0	21	17	0.0	0.0	0.0
1565	Feb19-3L1-mock-rep2_B-C-A_Position005_4_cmle.ics	53	0	21	18	0.0	0.0	0.0
1566	Feb19-3L1-mock-rep2_B-C-A_Position005_4_cmle.ics	53	0	21	19	0.0	0.0	0.0
1567	Feb19-3L1-mock-rep2_B-C-A_Position005_4_cmle.ics	53	0	21	20	0.0	0.0	0.0
1568	Feb19-3L1-mock-rep2_B-C-A_Position005_4_cmle.ics	53	0	21	21	0.0	0.0	0.0
1569	Feb19-3L1-mock-rep2_B-C-A_Position005_4_cmle.ics	53	0	21	22	0.0	0.0	0.0
1570	Feb19-3L1-mock-rep2_B-C-A_Position005_4_cmle.ics	53	0	21	23	0.0	0.0	0.0
1571	Feb19-3L1-mock-rep2_B-C-A_Position005_4_cmle.ics	53	0	22	1	0.0	0.0	0.0
1572	Feb19-3L1-mock-rep2_B-C-A_Position005_4_cmle.ics	53	0	22	2	0.0	0.0	0.0
1573	Feb19-3L1-mock-rep2_B-C-A_Position005_4_cmle.ics	53	0	22	3	0.0	0.0	0.0
1574	Feb19-3L1-mock-rep2_B-C-A_Position005_4_cmle.ics	53	0	22	4	0.0	0.0	0.0
1575	Feb19-3L1-mock-rep2_B-C-A_Position005_4_cmle.ics	53	0	22	5	0.0	0.0	0.0
1576	Feb19-3L1-mock-rep2_B-C-A_Position005_4_cmle.ics	53	0	22	6	0.0	0.0	0.0
1577	Feb19-3L1-mock-rep2_B-C-A_Position005_4_cmle.ics	53	0	22	7	0.0	0.0	0.0
1578	Feb19-3L1-mock-rep2_B-C-A_Position005_4_cmle.ics	53	0	22	8	0.0	0.0	0.0
1579	Feb19-3L1-mock-rep2_B-C-A_Position005_4_cmle.ics	53	0	22	9	0.0	0.0	0.0
1580	Feb19-3L1-mock-rep2_B-C-A_Position005_4_cmle.ics	53	0	22	10	0.0	0.0	0.0
1581	Feb19-3L1-mock-rep2_B-C-A_Position005_4_cmle.ics	53	0	22	11	0.0	0.0	0.0
1582	Feb19-3L1-mock-rep2_B-C-A_Position005_4_cmle.ics	53	0	22	12	0.0	0.0	0.0
1583	Feb19-3L1-mock-rep2_B-C-A_Position005_4_cmle.ics	53	0	22	13	0.0	0.0	0.0
1584	Feb19-3L1-mock-rep2_B-C-A_Position005_4_cmle.ics	53	0	22	14	0.0	0.0	0.0
1585	Feb19-3L1-mock-rep2_B-C-A_Position005_4_cmle.ics	53	0	22	15	0.0	0.0	0.0
1586	Feb19-3L1-mock-rep2_B-C-A_Position005_4_cmle.ics	53	0	22	16	0.0	0.0	0.0
1587	Feb19-3L1-mock-rep2_B-C-A_Position005_4_cmle.ics	53	0	22	17	0.0	0.0	0.0
1588	Feb19-3L1-mock-rep2_B-C-A_Position005_4_cmle.ics	53	0	22	18	0.0	0.0	0.0
1589	Feb19-3L1-mock-rep2_B-C-A_Position005_4_cmle.ics	53	0	22	19	0.0	0.0	0.0
1590	Feb19-3L1-mock-rep2_B-C-A_Position005_4_cmle.ics	53	0	22	20	0.0	0.0	0.0
1591	Feb19-3L1-mock-rep2_B-C-A_Position005_4_cmle.ics	53	0	22	21	0.0	0.0	0.0
1592	Feb19-3L1-mock-rep2_B-C-A_Position005_4_cmle.ics	53	0	22	22	0.0	0.0	0.0
1593	Feb19-3L1-mock-rep2_B-C-A_Position005_4_cmle.ics	53	0	22	23	0.0	0.0	0.0
1594	Feb19-3L1-mock-rep2_B-C-A_Position005_4_cmle.ics	53	0	23	1	0.0	0.0	0.0
1595	Feb19-3L1-mock-rep2_B-C-A_Position005_4_cmle.ics	53	0	23	2	0.0	0.0	0.0
1596	Feb19-3L1-mock-rep2_B-C-A_Position005_4_cmle.ics	53	0	23	3	0.0	0.0	0.0
1597	Feb19-3L1-mock-rep2_B-C-A_Position005_4_cmle.ics	53	0	23	4	0.0	0.0	0.0
1598	Feb19-3L1-mock-rep2_B-C-A_Position005_4_cmle.ics	53	0	23	5	0.0	0.0	0.0
1599	Feb19-3L1-mock-rep2_B-C-A_Position005_4_cmle.ics	53	0	23	6	0.0	0.0	0.0
1600	Feb19-3L1-mock-rep2_B-C-A_Position005_4_cmle.ics	53	0	23	7	0.0	0.0	0.0
1601	Feb19-3L1-mock-rep2_B-C-A_Position005_4_cmle.ics	53	0	23	8	0.0	0.0	0.0
1602	Feb19-3L1-mock-rep2_B-C-A_Position005_4_cmle.ics	53	0	23	9	0.0	0.0	0.0
1603	Feb19-3L1-mock-rep2_B-C-A_Position005_4_cmle.ics	53	0	23	10	0.0	0.0	0.0
1604	Feb19-3L1-mock-rep2_B-C-A_Position005_4_cmle.ics	53	0	23	11	0.0	0.0	0.0
1605	Feb19-3L1-mock-rep2_B-C-A_Position005_4_cmle.ics	53	0	23	12	0.0	0.0	0.0
1606	Feb19-3L1-mock-rep2_B-C-A_Position005_4_cmle.ics	53	0	23	13	0.0	0.0	0.0
1607	Feb19-3L1-mock-rep2_B-C-A_Position005_4_cmle.ics	53	0	23	14	0.0	0.0	0.0
1608	Feb19-3L1-mock-rep2_B-C-A_Position005_4_cmle.ics	53	0	23	15	0.0	0.0	0.0
1609	Feb19-3L1-mock-rep2_B-C-A_Position005_4_cmle.ics	53	0	23	16	0.0	0.0	0.0
1610	Feb19-3L1-mock-rep2_B-C-A_Position005_4_cmle.ics	53	0	23	17	0.0	0.0	0.0
1611	Feb19-3L1-mock-rep2_B-C-A_Position005_4_cmle.ics	53	0	23	18	0.0	0.0	0.0
1612	Feb19-3L1-mock-rep2_B-C-A_Position005_4_cmle.ics	53	0	23	19	0.0	0.0	0.0
1613	Feb19-3L1-mock-rep2_B-C-A_Position005_4_cmle.ics	53	0	23	20	0.0	0.0	0.0
1614	Feb19-3L1-mock-rep2_B-C-A_Position005_4_cmle.ics	53	0	23	21	0.0	0.0	0.0
1615	Feb19-3L1-mock-rep2_B-C-A_Position005_4_cmle.ics	53	0	23	22	0.0	0.0	0.0
1616	Feb19-3L1-mock-rep2_B-C-A_Position005_4_cmle.ics	53	0	23	23	0.0	0.0	0.0
1617	Feb19-3L1-mock-rep2_B-C-A_Position005_4_cmle.ics	53	0	24	1	0.0	0.0	0.0
1618	Feb19-3L1-mock-rep2_B-C-A_Position005_4_cmle.ics	53	0	24	2	0.0	0.0	0.0
1619	Feb19-3L1-mock-rep2_B-C-A_Position005_4_cmle.ics	53	0	24	3	0.0	0.0	0.0
1620	Feb19-3L1-mock-rep2_B-C-A_Position005_4_cmle.ics	53	0	24	4	0.0	0.0	0.0
1621	Feb19-3L1-mock-rep2_B-C-A_Position005_4_cmle.ics	53	0	24	5	0.0	0.0	0.0
1622	Feb19-3L1-mock-rep2_B-C-A_Position005_4_cmle.ics	53	0	24	6	0.0	0.0	0.0
1623	Feb19-3L1-mock-rep2_B-C-A_Position005_4_cmle.ics	53	0	24	7	0.0	0.0	0.0
1624	Feb19-3L1-mock-rep2_B-C-A_Position005_4_cmle.ics	53	0	24	8	0.0	0.0	0.0
1625	Feb19-3L1-mock-rep2_B-C-A_Position005_4_cmle.ics	53	0	24	9	0.0	0.0	0.0
1626	Feb19-3L1-mock-rep2_B-C-A_Position005_4_cmle.ics	53	0	24	10	0.0	0.0	0.0
1627	Feb19-3L1-mock-rep2_B-C-A_Position005_4_cmle.ics	53	0	24	11	0.0	0.0	0.0
1628	Feb19-3L1-mock-rep2_B-C-A_Position005_4_cmle.ics	53	0	24	12	0.0	0.0	0.0
1629	Feb19-3L1-mock-rep2_B-C-A_Position005_4_cmle.ics	53	0	24	13	0.0	0.0	0.0
1630	Feb19-3L1-mock-rep2_B-C-A_Position005_4_cmle.ics	53	0	24	14	0.0	0.0	0.0
1631	Feb19-3L1-mock-rep2_B-C-A_Position005_4_cmle.ics	53	0	24	15	0.4749792800659775	0.8583333333333333	0.5073891625615763
1632	Feb19-3L1-mock-rep2_B-C-A_Position005_4_cmle.ics	53	0	24	16	0.0	0.0	0.0
1633	Feb19-3L1-mock-rep2_B-C-A_Position005_4_cmle.ics	53	0	24	17	0.0	0.0	0.0
1634	Feb19-3L1-mock-rep2_B-C-A_Position005_4_cmle.ics	53	0	24	18	0.0	0.0	0.0
1635	Feb19-3L1-mock-rep2_B-C-A_Position005_4_cmle.ics	53	0	24	19	0.0	0.0	0.0
1636	Feb19-3L1-mock-rep2_B-C-A_Position005_4_cmle.ics	53	0	24	20	0.0	0.0	0.0
1637	Feb19-3L1-mock-rep2_B-C-A_Position005_4_cmle.ics	53	0	24	21	0.0	0.0	0.0
1638	Feb19-3L1-mock-rep2_B-C-A_Position005_4_cmle.ics	53	0	24	22	0.0	0.0	0.0
1639	Feb19-3L1-mock-rep2_B-C-A_Position005_4_cmle.ics	53	0	24	23	0.0	0.0	0.0
1640	Feb19-3L1-mock-rep2_B-C-A_Position005_4_cmle.ics	53	0	25	1	0.0	0.0	0.0
1641	Feb19-3L1-mock-rep2_B-C-A_Position005_4_cmle.ics	53	0	25	2	0.0	0.0	0.0
1642	Feb19-3L1-mock-rep2_B-C-A_Position005_4_cmle.ics	53	0	25	3	0.0	0.0	0.0
1643	Feb19-3L1-mock-rep2_B-C-A_Position005_4_cmle.ics	53	0	25	4	0.0	0.0	0.0
1644	Feb19-3L1-mock-rep2_B-C-A_Position005_4_cmle.ics	53	0	25	5	0.0	0.0	0.0
1645	Feb19-3L1-mock-rep2_B-C-A_Position005_4_cmle.ics	53	0	25	6	0.0	0.0	0.0
1646	Feb19-3L1-mock-rep2_B-C-A_Position005_4_cmle.ics	53	0	25	7	0.0	0.0	0.0
1647	Feb19-3L1-mock-rep2_B-C-A_Position005_4_cmle.ics	53	0	25	8	0.0	0.0	0.0
1648	Feb19-3L1-mock-rep2_B-C-A_Position005_4_cmle.ics	53	0	25	9	0.0	0.0	0.0
1649	Feb19-3L1-mock-rep2_B-C-A_Position005_4_cmle.ics	53	0	25	10	0.0	0.0	0.0
1650	Feb19-3L1-mock-rep2_B-C-A_Position005_4_cmle.ics	53	0	25	11	0.0	0.0	0.0
1651	Feb19-3L1-mock-rep2_B-C-A_Position005_4_cmle.ics	53	0	25	12	0.0	0.0	0.0
1652	Feb19-3L1-mock-rep2_B-C-A_Position005_4_cmle.ics	53	0	25	13	0.0	0.0	0.0
1653	Feb19-3L1-mock-rep2_B-C-A_Position005_4_cmle.ics	53	0	25	14	0.0	0.0	0.0
1654	Feb19-3L1-mock-rep2_B-C-A_Position005_4_cmle.ics	53	0	25	15	0.0	0.0	0.0
1655	Feb19-3L1-mock-rep2_B-C-A_Position005_4_cmle.ics	53	0	25	16	0.0	0.0	0.0
1656	Feb19-3L1-mock-rep2_B-C-A_Position005_4_cmle.ics	53	0	25	17	0.0	0.0	0.0
1657	Feb19-3L1-mock-rep2_B-C-A_Position005_4_cmle.ics	53	0	25	18	0.0	0.0	0.0
1658	Feb19-3L1-mock-rep2_B-C-A_Position005_4_cmle.ics	53	0	25	19	0.0	0.0	0.0
1659	Feb19-3L1-mock-rep2_B-C-A_Position005_4_cmle.ics	53	0	25	20	0.0	0.0	0.0
1660	Feb19-3L1-mock-rep2_B-C-A_Position005_4_cmle.ics	53	0	25	21	0.0	0.0	0.0
1661	Feb19-3L1-mock-rep2_B-C-A_Position005_4_cmle.ics	53	0	25	22	0.0	0.0	0.0
1662	Feb19-3L1-mock-rep2_B-C-A_Position005_4_cmle.ics	53	0	25	23	0.0	0.0	0.0
1663	Feb19-3L1-mock-rep2_B-C-A_Position005_4_cmle.ics	53	0	26	1	0.0	0.0	0.0
1664	Feb19-3L1-mock-rep2_B-C-A_Position005_4_cmle.ics	53	0	26	2	0.0	0.0	0.0
1665	Feb19-3L1-mock-rep2_B-C-A_Position005_4_cmle.ics	53	0	26	3	0.0	0.0	0.0
1666	Feb19-3L1-mock-rep2_B-C-A_Position005_4_cmle.ics	53	0	26	4	0.0	0.0	0.0
1667	Feb19-3L1-mock-rep2_B-C-A_Position005_4_cmle.ics	53	0	26	5	0.0	0.0	0.0
1668	Feb19-3L1-mock-rep2_B-C-A_Position005_4_cmle.ics	53	0	26	6	0.0	0.0	0.0
1669	Feb19-3L1-mock-rep2_B-C-A_Position005_4_cmle.ics	53	0	26	7	1.4410779128215336	0.7802746566791512	0.7030371203599549
1670	Feb19-3L1-mock-rep2_B-C-A_Position005_4_cmle.ics	53	0	26	8	0.0	0.0	0.0
1671	Feb19-3L1-mock-rep2_B-C-A_Position005_4_cmle.ics	53	0	26	9	0.0	0.0	0.0
1672	Feb19-3L1-mock-rep2_B-C-A_Position005_4_cmle.ics	53	0	26	10	0.0	0.0	0.0
1673	Feb19-3L1-mock-rep2_B-C-A_Position005_4_cmle.ics	53	0	26	11	0.0	0.0	0.0
1674	Feb19-3L1-mock-rep2_B-C-A_Position005_4_cmle.ics	53	0	26	12	0.0	0.0	0.0
1675	Feb19-3L1-mock-rep2_B-C-A_Position005_4_cmle.ics	53	0	26	13	0.0	0.0	0.0
1676	Feb19-3L1-mock-rep2_B-C-A_Position005_4_cmle.ics	53	0	26	14	0.0	0.0	0.0
1677	Feb19-3L1-mock-rep2_B-C-A_Position005_4_cmle.ics	53	0	26	15	0.0	0.0	0.0
1678	Feb19-3L1-mock-rep2_B-C-A_Position005_4_cmle.ics	53	0	26	16	0.0	0.0	0.0
1679	Feb19-3L1-mock-rep2_B-C-A_Position005_4_cmle.ics	53	0	26	17	0.0	0.0	0.0
1680	Feb19-3L1-mock-rep2_B-C-A_Position005_4_cmle.ics	53	0	26	18	0.0	0.0	0.0
1681	Feb19-3L1-mock-rep2_B-C-A_Position005_4_cmle.ics	53	0	26	19	0.0	0.0	0.0
1682	Feb19-3L1-mock-rep2_B-C-A_Position005_4_cmle.ics	53	0	26	20	0.0	0.0	0.0
1683	Feb19-3L1-mock-rep2_B-C-A_Position005_4_cmle.ics	53	0	26	21	0.0	0.0	0.0
1684	Feb19-3L1-mock-rep2_B-C-A_Position005_4_cmle.ics	53	0	26	22	0.0	0.0	0.0
1685	Feb19-3L1-mock-rep2_B-C-A_Position005_4_cmle.ics	53	0	26	23	0.0	0.0	0.0
1686	Feb19-3L1-mock-rep2_B-C-A_Position005_4_cmle.ics	53	0	27	1	0.0	0.0	0.0
1687	Feb19-3L1-mock-rep2_B-C-A_Position005_4_cmle.ics	53	0	27	2	0.0	0.0	0.0
1688	Feb19-3L1-mock-rep2_B-C-A_Position005_4_cmle.ics	53	0	27	3	0.0	0.0	0.0
1689	Feb19-3L1-mock-rep2_B-C-A_Position005_4_cmle.ics	53	0	27	4	0.0	0.0	0.0
1690	Feb19-3L1-mock-rep2_B-C-A_Position005_4_cmle.ics	53	0	27	5	0.0	0.0	0.0
1691	Feb19-3L1-mock-rep2_B-C-A_Position005_4_cmle.ics	53	0	27	6	0.0	0.0	0.0
1692	Feb19-3L1-mock-rep2_B-C-A_Position005_4_cmle.ics	53	0	27	7	0.0	0.0	0.0
1693	Feb19-3L1-mock-rep2_B-C-A_Position005_4_cmle.ics	53	0	27	8	0.0	0.0	0.0
1694	Feb19-3L1-mock-rep2_B-C-A_Position005_4_cmle.ics	53	0	27	9	0.0	0.0	0.0
1695	Feb19-3L1-mock-rep2_B-C-A_Position005_4_cmle.ics	53	0	27	10	0.0	0.0	0.0
1696	Feb19-3L1-mock-rep2_B-C-A_Position005_4_cmle.ics	53	0	27	11	0.7193860940805096	0.8501362397820162	0.576709796672828
1697	Feb19-3L1-mock-rep2_B-C-A_Position005_4_cmle.ics	53	0	27	12	0.0	0.0	0.0
1698	Feb19-3L1-mock-rep2_B-C-A_Position005_4_cmle.ics	53	0	27	13	0.0	0.0	0.0
1699	Feb19-3L1-mock-rep2_B-C-A_Position005_4_cmle.ics	53	0	27	14	0.0	0.0	0.0
1700	Feb19-3L1-mock-rep2_B-C-A_Position005_4_cmle.ics	53	0	27	15	0.0	0.0	0.0
1701	Feb19-3L1-mock-rep2_B-C-A_Position005_4_cmle.ics	53	0	27	16	0.0	0.0	0.0
1702	Feb19-3L1-mock-rep2_B-C-A_Position005_4_cmle.ics	53	0	27	17	0.0	0.0	0.0
1703	Feb19-3L1-mock-rep2_B-C-A_Position005_4_cmle.ics	53	0	27	18	0.0	0.0	0.0
1704	Feb19-3L1-mock-rep2_B-C-A_Position005_4_cmle.ics	53	0	27	19	0.0	0.0	0.0
1705	Feb19-3L1-mock-rep2_B-C-A_Position005_4_cmle.ics	53	0	27	20	0.0	0.0	0.0
1706	Feb19-3L1-mock-rep2_B-C-A_Position005_4_cmle.ics	53	0	27	21	0.0	0.0	0.0
1707	Feb19-3L1-mock-rep2_B-C-A_Position005_4_cmle.ics	53	0	27	22	0.0	0.0	0.0
1708	Feb19-3L1-mock-rep2_B-C-A_Position005_4_cmle.ics	53	0	27	23	0.0	0.0	0.0
1709	Feb19-3L1-mock-rep2_B-C-A_Position005_4_cmle.ics	53	0	28	1	0.0	0.0	0.0
1710	Feb19-3L1-mock-rep2_B-C-A_Position005_4_cmle.ics	53	0	28	2	0.0	0.0	0.0
1711	Feb19-3L1-mock-rep2_B-C-A_Position005_4_cmle.ics	53	0	28	3	0.0	0.0	0.0
1712	Feb19-3L1-mock-rep2_B-C-A_Position005_4_cmle.ics	53	0	28	4	0.0	0.0	0.0
1713	Feb19-3L1-mock-rep2_B-C-A_Position005_4_cmle.ics	53	0	28	5	0.0	0.0	0.0
1714	Feb19-3L1-mock-rep2_B-C-A_Position005_4_cmle.ics	53	0	28	6	0.0	0.0	0.0
1715	Feb19-3L1-mock-rep2_B-C-A_Position005_4_cmle.ics	53	0	28	7	0.0	0.0	0.0
1716	Feb19-3L1-mock-rep2_B-C-A_Position005_4_cmle.ics	53	0	28	8	0.0	0.0	0.0
1717	Feb19-3L1-mock-rep2_B-C-A_Position005_4_cmle.ics	53	0	28	9	0.0	0.0	0.0
1718	Feb19-3L1-mock-rep2_B-C-A_Position005_4_cmle.ics	53	0	28	10	0.0	0.0	0.0
1719	Feb19-3L1-mock-rep2_B-C-A_Position005_4_cmle.ics	53	0	28	11	0.0	0.0	0.0
1720	Feb19-3L1-mock-rep2_B-C-A_Position005_4_cmle.ics	53	0	28	12	0.0	0.0	0.0
1721	Feb19-3L1-mock-rep2_B-C-A_Position005_4_cmle.ics	53	0	28	13	0.0	0.0	0.0
1722	Feb19-3L1-mock-rep2_B-C-A_Position005_4_cmle.ics	53	0	28	14	0.0	0.0	0.0
1723	Feb19-3L1-mock-rep2_B-C-A_Position005_4_cmle.ics	53	0	28	15	0.0	0.0	0.0
1724	Feb19-3L1-mock-rep2_B-C-A_Position005_4_cmle.ics	53	0	28	16	0.23287819071195984	0.8278688524590163	0.5941176470588235
1725	Feb19-3L1-mock-rep2_B-C-A_Position005_4_cmle.ics	53	0	28	17	0.0	0.0	0.0
1726	Feb19-3L1-mock-rep2_B-C-A_Position005_4_cmle.ics	53	0	28	18	0.0	0.0	0.0
1727	Feb19-3L1-mock-rep2_B-C-A_Position005_4_cmle.ics	53	0	28	19	0.0	0.0	0.0
1728	Feb19-3L1-mock-rep2_B-C-A_Position005_4_cmle.ics	53	0	28	20	0.0	0.0	0.0
1729	Feb19-3L1-mock-rep2_B-C-A_Position005_4_cmle.ics	53	0	28	21	0.0	0.0	0.0
1730	Feb19-3L1-mock-rep2_B-C-A_Position005_4_cmle.ics	53	0	28	22	0.0	0.0	0.0
1731	Feb19-3L1-mock-rep2_B-C-A_Position005_4_cmle.ics	53	0	28	23	0.0	0.0	0.0
1732	Feb19-3L1-mock-rep2_B-C-A_Position005_4_cmle.ics	54	0	1	1	0.0	0.0	0.0
1733	Feb19-3L1-mock-rep2_B-C-A_Position005_4_cmle.ics	54	0	1	2	0.4542277581213474	0.6746575342465753	0.5880597014925373
1734	Feb19-3L1-mock-rep2_B-C-A_Position005_4_cmle.ics	54	0	2	1	0.7170803694199951	0.4367977528089887	0.462797619047619
1735	Feb19-3L1-mock-rep2_B-C-A_Position005_4_cmle.ics	54	0	2	2	0.0	0.0	0.0
1736	Feb19-3L1-mock-rep2_B-C-A_Position005_4_cmle.ics	55	0	1	1	0.4196418882136306	0.41363636363636364	0.4164759725400457
1737	Feb19-3L1-mock-rep2_B-C-A_Position005_4_cmle.ics	56	0	1	1	0.0	0.0	0.0
1738	Feb19-3L1-mock-rep2_B-C-A_Position005_4_cmle.ics	56	0	1	2	0.23748964003298875	0.30473372781065083	0.28296703296703296
1739	Feb19-3L1-mock-rep2_B-C-A_Position005_4_cmle.ics	56	0	1	3	0.0	0.0	0.0
1740	Feb19-3L1-mock-rep2_B-C-A_Position005_4_cmle.ics	56	0	2	1	0.09684043574160706	0.3111111111111111	0.626865671641791
1741	Feb19-3L1-mock-rep2_B-C-A_Position005_4_cmle.ics	56	0	2	2	0.0	0.0	0.0
1742	Feb19-3L1-mock-rep2_B-C-A_Position005_4_cmle.ics	56	0	2	3	0.0	0.0	0.0
1743	Feb19-3L1-mock-rep2_B-C-A_Position005_4_cmle.ics	56	0	3	1	0.0	0.0	0.0
1744	Feb19-3L1-mock-rep2_B-C-A_Position005_4_cmle.ics	56	0	3	2	0.0	0.0	0.0
1745	Feb19-3L1-mock-rep2_B-C-A_Position005_4_cmle.ics	56	0	3	3	0.12681485632829495	0.8870967741935484	0.5238095238095237
1746	Feb19-3L1-mock-rep2_B-C-A_Position005_4_cmle.ics	57	0	1	1	0.0	0.0	0.0
1747	Feb19-3L1-mock-rep2_B-C-A_Position005_4_cmle.ics	57	0	1	2	0.025362971265658993	0.0360655737704918	0.07857142857142857
1748	Feb19-3L1-mock-rep2_B-C-A_Position005_4_cmle.ics	58	0	1	1	0.873869646334978	0.7641129032258065	0.7610441767068271
1749	Feb19-3L1-mock-rep2_B-C-A_Position005_4_cmle.ics	59	0	1	1	0.0	0.0	0.0
1750	Feb19-3L1-mock-rep2_B-C-A_Position005_4_cmle.ics	59	0	1	2	0.0	0.0	0.0
1751	Feb19-3L1-mock-rep2_B-C-A_Position005_4_cmle.ics	59	0	2	1	0.0	0.0	0.0
1752	Feb19-3L1-mock-rep2_B-C-A_Position005_4_cmle.ics	59	0	2	2	0.03919731922874571	0.10624999999999997	0.33333333333333326
1753	Feb19-3L1-mock-rep2_B-C-A_Position005_4_cmle.ics	60	0	1	1	0.0	0.0	0.0
1754	Feb19-3L1-mock-rep2_B-C-A_Position005_4_cmle.ics	60	0	2	1	0.0	0.0	0.0
1755	Feb19-3L1-mock-rep2_B-C-A_Position005_4_cmle.ics	60	0	3	1	0.053031667191832436	0.25274725274725274	0.06216216216216216
1756	Feb19-3L1-mock-rep2_B-C-A_Position005_4_cmle.ics	61	0	1	1	0.223655292069902	0.4708737864077669	0.5187165775401069
1757	Feb19-3L1-mock-rep2_B-C-A_Position005_4_cmle.ics	62	0	1	1	0.24671253867504656	0.636904761904762	0.7867647058823529
1758	Feb19-3L1-mock-rep2_B-C-A_Position005_4_cmle.ics	63	0	1	1	0.15678927691498284	0.19209039548022594	0.34170854271356776
1759	Feb19-3L1-mock-rep2_B-C-A_Position005_4_cmle.ics	63	0	1	2	0.0	0.0	0.0
1760	Feb19-3L1-mock-rep2_B-C-A_Position005_4_cmle.ics	64	0	1	1	0.0	0.0	0.0
1761	Feb19-3L1-mock-rep2_B-C-A_Position005_4_cmle.ics	64	0	1	2	0.0	0.0	0.0
1762	Feb19-3L1-mock-rep2_B-C-A_Position005_4_cmle.ics	64	0	2	1	1.9690888600793435	0.7400346620450606	0.7849264705882352
1763	Feb19-3L1-mock-rep2_B-C-A_Position005_4_cmle.ics	64	0	2	2	0.0	0.0	0.0
1764	Feb19-3L1-mock-rep2_B-C-A_Position005_4_cmle.ics	65	0	1	1	0.059948841173375796	0.1969696969696969	0.41935483870967744
1765	Feb19-3L1-mock-rep2_B-C-A_Position005_4_cmle.ics	65	0	1	2	0.0	0.0	0.0
1766	Feb19-3L1-mock-rep2_B-C-A_Position005_4_cmle.ics	66	0	1	1	1.0145188506263596	0.5945945945945945	0.6197183098591548
1767	Feb19-3L1-mock-rep2_B-C-A_Position005_4_cmle.ics	66	0	1	2	0.0	0.0	0.0
1768	Feb19-3L1-mock-rep2_B-C-A_Position005_4_cmle.ics	66	0	1	3	0.0	0.0	0.0
1769	Feb19-3L1-mock-rep2_B-C-A_Position005_4_cmle.ics	66	0	1	4	0.0	0.0	0.0
1770	Feb19-3L1-mock-rep2_B-C-A_Position005_4_cmle.ics	66	0	1	5	0.0	0.0	0.0
1771	Feb19-3L1-mock-rep2_B-C-A_Position005_4_cmle.ics	66	0	1	6	0.0	0.0	0.0
1772	Feb19-3L1-mock-rep2_B-C-A_Position005_4_cmle.ics	66	0	1	7	0.0	0.0	0.0
1773	Feb19-3L1-mock-rep2_B-C-A_Position005_4_cmle.ics	66	0	1	8	0.0	0.0	0.0
1774	Feb19-3L1-mock-rep2_B-C-A_Position005_4_cmle.ics	66	0	1	9	0.0	0.0	0.0
1775	Feb19-3L1-mock-rep2_B-C-A_Position005_4_cmle.ics	66	0	1	10	0.0	0.0	0.0
1776	Feb19-3L1-mock-rep2_B-C-A_Position005_4_cmle.ics	66	0	1	11	0.0	0.0	0.0
1777	Feb19-3L1-mock-rep2_B-C-A_Position005_4_cmle.ics	66	0	1	12	0.0	0.0	0.0
1778	Feb19-3L1-mock-rep2_B-C-A_Position005_4_cmle.ics	66	0	2	1	0.0	0.0	0.0
1779	Feb19-3L1-mock-rep2_B-C-A_Position005_4_cmle.ics	66	0	2	2	0.0	0.0	0.0
1780	Feb19-3L1-mock-rep2_B-C-A_Position005_4_cmle.ics	66	0	2	3	0.0	0.0	0.0
1781	Feb19-3L1-mock-rep2_B-C-A_Position005_4_cmle.ics	66	0	2	4	0.0	0.0	0.0
1782	Feb19-3L1-mock-rep2_B-C-A_Position005_4_cmle.ics	66	0	2	5	0.0	0.0	0.0
1783	Feb19-3L1-mock-rep2_B-C-A_Position005_4_cmle.ics	66	0	2	6	0.0	0.0	0.0
1784	Feb19-3L1-mock-rep2_B-C-A_Position005_4_cmle.ics	66	0	2	7	0.0	0.0	0.0
1785	Feb19-3L1-mock-rep2_B-C-A_Position005_4_cmle.ics	66	0	2	8	0.0	0.0	0.0
1786	Feb19-3L1-mock-rep2_B-C-A_Position005_4_cmle.ics	66	0	2	9	0.0	0.0	0.0
1787	Feb19-3L1-mock-rep2_B-C-A_Position005_4_cmle.ics	66	0	2	10	0.8139208051616021	0.7591397849462365	0.5455950540958268
1788	Feb19-3L1-mock-rep2_B-C-A_Position005_4_cmle.ics	66	0	2	11	0.0	0.0	0.0
1789	Feb19-3L1-mock-rep2_B-C-A_Position005_4_cmle.ics	66	0	2	12	0.0	0.0	0.0
1790	Feb19-3L1-mock-rep2_B-C-A_Position005_4_cmle.ics	66	0	3	1	0.0	0.0	0.0
1791	Feb19-3L1-mock-rep2_B-C-A_Position005_4_cmle.ics	66	0	3	2	0.0	0.0	0.0
1792	Feb19-3L1-mock-rep2_B-C-A_Position005_4_cmle.ics	66	0	3	3	0.0	0.0	0.0
1793	Feb19-3L1-mock-rep2_B-C-A_Position005_4_cmle.ics	66	0	3	4	1.5840328417734297	0.4963872832369941	0.9196787148594376
1794	Feb19-3L1-mock-rep2_B-C-A_Position005_4_cmle.ics	66	0	3	5	0.0	0.0	0.0
1795	Feb19-3L1-mock-rep2_B-C-A_Position005_4_cmle.ics	66	0	3	6	0.0	0.0	0.0
1796	Feb19-3L1-mock-rep2_B-C-A_Position005_4_cmle.ics	66	0	3	7	0.0	0.0	0.0
1797	Feb19-3L1-mock-rep2_B-C-A_Position005_4_cmle.ics	66	0	3	8	0.0	0.0	0.0
1798	Feb19-3L1-mock-rep2_B-C-A_Position005_4_cmle.ics	66	0	3	9	0.0	0.0	0.0
1799	Feb19-3L1-mock-rep2_B-C-A_Position005_4_cmle.ics	66	0	3	10	0.0	0.0	0.0
1800	Feb19-3L1-mock-rep2_B-C-A_Position005_4_cmle.ics	66	0	3	11	0.0	0.0	0.0
1801	Feb19-3L1-mock-rep2_B-C-A_Position005_4_cmle.ics	66	0	3	12	0.0	0.0	0.0
1802	Feb19-3L1-mock-rep2_B-C-A_Position005_4_cmle.ics	66	0	4	1	0.0	0.0	0.0
1803	Feb19-3L1-mock-rep2_B-C-A_Position005_4_cmle.ics	66	0	4	2	0.0	0.0	0.0
1804	Feb19-3L1-mock-rep2_B-C-A_Position005_4_cmle.ics	66	0	4	3	0.0	0.0	0.0
1805	Feb19-3L1-mock-rep2_B-C-A_Position005_4_cmle.ics	66	0	4	4	0.0	0.0	0.0
1806	Feb19-3L1-mock-rep2_B-C-A_Position005_4_cmle.ics	66	0	4	5	0.0	0.0	0.0
1807	Feb19-3L1-mock-rep2_B-C-A_Position005_4_cmle.ics	66	0	4	6	0.0	0.0	0.0
1808	Feb19-3L1-mock-rep2_B-C-A_Position005_4_cmle.ics	66	0	4	7	0.0	0.0	0.0
1809	Feb19-3L1-mock-rep2_B-C-A_Position005_4_cmle.ics	66	0	4	8	0.0	0.0	0.0
1810	Feb19-3L1-mock-rep2_B-C-A_Position005_4_cmle.ics	66	0	4	9	1.0744676917997356	0.8048359240069085	0.3535660091047041
1811	Feb19-3L1-mock-rep2_B-C-A_Position005_4_cmle.ics	66	0	4	10	0.0	0.0	0.0
1812	Feb19-3L1-mock-rep2_B-C-A_Position005_4_cmle.ics	66	0	4	11	0.0	0.0	0.0
1813	Feb19-3L1-mock-rep2_B-C-A_Position005_4_cmle.ics	66	0	4	12	0.0	0.0	0.0
1814	Feb19-3L1-mock-rep2_B-C-A_Position005_4_cmle.ics	66	0	5	1	0.0	0.0	0.0
1815	Feb19-3L1-mock-rep2_B-C-A_Position005_4_cmle.ics	66	0	5	2	0.0	0.0	0.0
1816	Feb19-3L1-mock-rep2_B-C-A_Position005_4_cmle.ics	66	0	5	3	1.7085419734412102	0.7286135693215339	0.8576388888888886
1817	Feb19-3L1-mock-rep2_B-C-A_Position005_4_cmle.ics	66	0	5	4	0.0	0.0	0.0
1818	Feb19-3L1-mock-rep2_B-C-A_Position005_4_cmle.ics	66	0	5	5	0.0	0.0	0.0
1819	Feb19-3L1-mock-rep2_B-C-A_Position005_4_cmle.ics	66	0	5	6	0.0	0.0	0.0
1820	Feb19-3L1-mock-rep2_B-C-A_Position005_4_cmle.ics	66	0	5	7	0.0	0.0	0.0
1821	Feb19-3L1-mock-rep2_B-C-A_Position005_4_cmle.ics	66	0	5	8	0.0	0.0	0.0
1822	Feb19-3L1-mock-rep2_B-C-A_Position005_4_cmle.ics	66	0	5	9	0.0	0.0	0.0
1823	Feb19-3L1-mock-rep2_B-C-A_Position005_4_cmle.ics	66	0	5	10	0.0	0.0	0.0
1824	Feb19-3L1-mock-rep2_B-C-A_Position005_4_cmle.ics	66	0	5	11	0.0	0.0	0.0
1825	Feb19-3L1-mock-rep2_B-C-A_Position005_4_cmle.ics	66	0	5	12	0.0	0.0	0.0
1826	Feb19-3L1-mock-rep2_B-C-A_Position005_4_cmle.ics	66	0	6	1	0.0	0.0	0.0
1827	Feb19-3L1-mock-rep2_B-C-A_Position005_4_cmle.ics	66	0	6	2	0.0	0.0	0.0
1828	Feb19-3L1-mock-rep2_B-C-A_Position005_4_cmle.ics	66	0	6	3	0.0	0.0	0.0
1829	Feb19-3L1-mock-rep2_B-C-A_Position005_4_cmle.ics	66	0	6	4	0.0	0.0	0.0
1830	Feb19-3L1-mock-rep2_B-C-A_Position005_4_cmle.ics	66	0	6	5	0.0	0.0	0.0
1831	Feb19-3L1-mock-rep2_B-C-A_Position005_4_cmle.ics	66	0	6	6	0.0	0.0	0.0
1832	Feb19-3L1-mock-rep2_B-C-A_Position005_4_cmle.ics	66	0	6	7	0.03689159456823126	0.04456824512534819	0.050473186119873815
1833	Feb19-3L1-mock-rep2_B-C-A_Position005_4_cmle.ics	66	0	6	8	0.0	0.0	0.0
1834	Feb19-3L1-mock-rep2_B-C-A_Position005_4_cmle.ics	66	0	6	9	0.0	0.0	0.0
1835	Feb19-3L1-mock-rep2_B-C-A_Position005_4_cmle.ics	66	0	6	10	0.0	0.0	0.0
1836	Feb19-3L1-mock-rep2_B-C-A_Position005_4_cmle.ics	66	0	6	11	0.0	0.0	0.0
1837	Feb19-3L1-mock-rep2_B-C-A_Position005_4_cmle.ics	66	0	6	12	0.0	0.0	0.0
1838	Feb19-3L1-mock-rep2_B-C-A_Position005_4_cmle.ics	66	0	7	1	0.0	0.0	0.0
1839	Feb19-3L1-mock-rep2_B-C-A_Position005_4_cmle.ics	66	0	7	2	0.5349281212393533	0.46215139442231074	0.26423690205011385
1840	Feb19-3L1-mock-rep2_B-C-A_Position005_4_cmle.ics	66	0	7	3	0.0	0.0	0.0
1841	Feb19-3L1-mock-rep2_B-C-A_Position005_4_cmle.ics	66	0	7	4	0.0	0.0	0.0
1842	Feb19-3L1-mock-rep2_B-C-A_Position005_4_cmle.ics	66	0	7	5	0.0	0.0	0.0
1843	Feb19-3L1-mock-rep2_B-C-A_Position005_4_cmle.ics	66	0	7	6	0.0	0.0	0.0
1844	Feb19-3L1-mock-rep2_B-C-A_Position005_4_cmle.ics	66	0	7	7	0.0	0.0	0.0
1845	Feb19-3L1-mock-rep2_B-C-A_Position005_4_cmle.ics	66	0	7	8	0.0	0.0	0.0
1846	Feb19-3L1-mock-rep2_B-C-A_Position005_4_cmle.ics	66	0	7	9	0.0	0.0	0.0
1847	Feb19-3L1-mock-rep2_B-C-A_Position005_4_cmle.ics	66	0	7	10	0.0	0.0	0.0
1848	Feb19-3L1-mock-rep2_B-C-A_Position005_4_cmle.ics	66	0	7	11	0.0	0.0	0.0
1849	Feb19-3L1-mock-rep2_B-C-A_Position005_4_cmle.ics	66	0	7	12	0.0	0.0	0.0
1850	Feb19-3L1-mock-rep2_B-C-A_Position005_4_cmle.ics	66	0	8	1	0.0	0.0	0.0
1851	Feb19-3L1-mock-rep2_B-C-A_Position005_4_cmle.ics	66	0	8	2	0.0	0.0	0.0
1852	Feb19-3L1-mock-rep2_B-C-A_Position005_4_cmle.ics	66	0	8	3	0.0	0.0	0.0
1853	Feb19-3L1-mock-rep2_B-C-A_Position005_4_cmle.ics	66	0	8	4	0.0	0.0	0.0
1854	Feb19-3L1-mock-rep2_B-C-A_Position005_4_cmle.ics	66	0	8	5	0.0	0.0	0.0
1855	Feb19-3L1-mock-rep2_B-C-A_Position005_4_cmle.ics	66	0	8	6	0.0	0.0	0.0
1856	Feb19-3L1-mock-rep2_B-C-A_Position005_4_cmle.ics	66	0	8	7	0.0	0.0	0.0
1857	Feb19-3L1-mock-rep2_B-C-A_Position005_4_cmle.ics	66	0	8	8	0.0	0.0	0.0
1858	Feb19-3L1-mock-rep2_B-C-A_Position005_4_cmle.ics	66	0	8	9	0.0	0.0	0.0
1859	Feb19-3L1-mock-rep2_B-C-A_Position005_4_cmle.ics	66	0	8	10	0.0	0.0	0.0
1860	Feb19-3L1-mock-rep2_B-C-A_Position005_4_cmle.ics	66	0	8	11	0.3596930470402548	0.23963133640552992	0.3705463182897862
1861	Feb19-3L1-mock-rep2_B-C-A_Position005_4_cmle.ics	66	0	8	12	0.0	0.0	0.0
1862	Feb19-3L1-mock-rep2_B-C-A_Position005_4_cmle.ics	66	0	9	1	0.0	0.0	0.0
1863	Feb19-3L1-mock-rep2_B-C-A_Position005_4_cmle.ics	66	0	9	2	0.0	0.0	0.0
1864	Feb19-3L1-mock-rep2_B-C-A_Position005_4_cmle.ics	66	0	9	3	0.0	0.0	0.0
1865	Feb19-3L1-mock-rep2_B-C-A_Position005_4_cmle.ics	66	0	9	4	0.0	0.0	0.0
1866	Feb19-3L1-mock-rep2_B-C-A_Position005_4_cmle.ics	66	0	9	5	0.0	0.0	0.0
1867	Feb19-3L1-mock-rep2_B-C-A_Position005_4_cmle.ics	66	0	9	6	0.0	0.0	0.0
1868	Feb19-3L1-mock-rep2_B-C-A_Position005_4_cmle.ics	66	0	9	7	0.0	0.0	0.0
1869	Feb19-3L1-mock-rep2_B-C-A_Position005_4_cmle.ics	66	0	9	8	0.6179342090178737	0.39880952380952384	0.3982169390787518
1870	Feb19-3L1-mock-rep2_B-C-A_Position005_4_cmle.ics	66	0	9	9	0.0	0.0	0.0
1871	Feb19-3L1-mock-rep2_B-C-A_Position005_4_cmle.ics	66	0	9	10	0.0	0.0	0.0
1872	Feb19-3L1-mock-rep2_B-C-A_Position005_4_cmle.ics	66	0	9	11	0.0	0.0	0.0
1873	Feb19-3L1-mock-rep2_B-C-A_Position005_4_cmle.ics	66	0	9	12	0.0	0.0	0.0
1874	Feb19-3L1-mock-rep2_B-C-A_Position005_4_cmle.ics	67	0	1	1	0.0	0.0	0.0
1875	Feb19-3L1-mock-rep2_B-C-A_Position005_4_cmle.ics	67	0	1	2	0.0	0.0	0.0
1876	Feb19-3L1-mock-rep2_B-C-A_Position005_4_cmle.ics	67	0	2	1	0.0	0.0	0.0
1877	Feb19-3L1-mock-rep2_B-C-A_Position005_4_cmle.ics	67	0	2	2	0.0	0.0	0.0
1878	Feb19-3L1-mock-rep2_B-C-A_Position005_4_cmle.ics	68	0	1	1	0.4450048594792896	0.35090909090909084	0.3502722323049002
1879	Feb19-3L1-mock-rep2_B-C-A_Position005_4_cmle.ics	69	0	1	1	0.5326223965788388	0.4685598377281947	0.5110619469026548
1880	Feb19-3L1-mock-rep2_B-C-A_Position006_5_cmle.ics	1	0	1	1	0.6271571076599314	0.6112359550561796	0.6167800453514738
1881	Feb19-3L1-mock-rep2_B-C-A_Position006_5_cmle.ics	2	0	1	1	0.0	0.0	0.0
1882	Feb19-3L1-mock-rep2_B-C-A_Position006_5_cmle.ics	2	0	1	2	1.8468854530720775	0.6630794701986755	0.7578051087984863
1883	Feb19-3L1-mock-rep2_B-C-A_Position006_5_cmle.ics	2	0	1	3	0.0	0.0	0.0
1884	Feb19-3L1-mock-rep2_B-C-A_Position006_5_cmle.ics	2	0	1	4	0.0	0.0	0.0
1885	Feb19-3L1-mock-rep2_B-C-A_Position006_5_cmle.ics	2	0	2	1	0.0	0.0	0.0
1886	Feb19-3L1-mock-rep2_B-C-A_Position006_5_cmle.ics	2	0	2	2	0.0	0.0	0.0
1887	Feb19-3L1-mock-rep2_B-C-A_Position006_5_cmle.ics	2	0	2	3	0.0	0.0	0.0
1888	Feb19-3L1-mock-rep2_B-C-A_Position006_5_cmle.ics	2	0	2	4	0.0	0.0	0.0
1889	Feb19-3L1-mock-rep2_B-C-A_Position006_5_cmle.ics	2	0	3	1	0.0	0.0	0.0
1890	Feb19-3L1-mock-rep2_B-C-A_Position006_5_cmle.ics	2	0	3	2	0.0	0.0	0.0
1891	Feb19-3L1-mock-rep2_B-C-A_Position006_5_cmle.ics	2	0	3	3	1.3050401578511808	0.6650998824911868	0.6027689030883919
1892	Feb19-3L1-mock-rep2_B-C-A_Position006_5_cmle.ics	2	0	3	4	0.0	0.0	0.0
1893	Feb19-3L1-mock-rep2_B-C-A_Position006_5_cmle.ics	2	0	4	1	0.0	0.0	0.0
1894	Feb19-3L1-mock-rep2_B-C-A_Position006_5_cmle.ics	2	0	4	2	0.0	0.0	0.0
1895	Feb19-3L1-mock-rep2_B-C-A_Position006_5_cmle.ics	2	0	4	3	0.0	0.0	0.0
1896	Feb19-3L1-mock-rep2_B-C-A_Position006_5_cmle.ics	2	0	4	4	0.10836905904417933	0.0898661567877629	0.22705314009661834
1897	Feb19-3L1-mock-rep2_B-C-A_Position006_5_cmle.ics	3	0	1	1	0.48650790336854977	0.48173515981735154	0.48173515981735154
1898	Feb19-3L1-mock-rep2_B-C-A_Position006_5_cmle.ics	4	0	1	1	0.0	0.0	0.0
1899	Feb19-3L1-mock-rep2_B-C-A_Position006_5_cmle.ics	4	0	1	2	0.0	0.0	0.0
1900	Feb19-3L1-mock-rep2_B-C-A_Position006_5_cmle.ics	4	0	1	3	0.0	0.0	0.0
1901	Feb19-3L1-mock-rep2_B-C-A_Position006_5_cmle.ics	4	0	1	4	0.0	0.0	0.0
1902	Feb19-3L1-mock-rep2_B-C-A_Position006_5_cmle.ics	4	0	1	5	0.4888136280290642	0.23981900452488683	0.7043189368770764
1903	Feb19-3L1-mock-rep2_B-C-A_Position006_5_cmle.ics	4	0	1	6	0.0	0.0	0.0
1904	Feb19-3L1-mock-rep2_B-C-A_Position006_5_cmle.ics	4	0	1	7	0.0	0.0	0.0
1905	Feb19-3L1-mock-rep2_B-C-A_Position006_5_cmle.ics	4	0	1	8	0.0	0.0	0.0
1906	Feb19-3L1-mock-rep2_B-C-A_Position006_5_cmle.ics	4	0	2	1	0.0	0.0	0.0
1907	Feb19-3L1-mock-rep2_B-C-A_Position006_5_cmle.ics	4	0	2	2	0.0	0.0	0.0
1908	Feb19-3L1-mock-rep2_B-C-A_Position006_5_cmle.ics	4	0	2	3	0.0	0.0	0.0
1909	Feb19-3L1-mock-rep2_B-C-A_Position006_5_cmle.ics	4	0	2	4	0.0	0.0	0.0
1910	Feb19-3L1-mock-rep2_B-C-A_Position006_5_cmle.ics	4	0	2	5	0.0	0.0	0.0
1911	Feb19-3L1-mock-rep2_B-C-A_Position006_5_cmle.ics	4	0	2	6	0.0	0.0	0.0
1912	Feb19-3L1-mock-rep2_B-C-A_Position006_5_cmle.ics	4	0	2	7	0.0	0.0	0.0
1913	Feb19-3L1-mock-rep2_B-C-A_Position006_5_cmle.ics	4	0	2	8	0.0	0.0	0.0
1914	Feb19-3L1-mock-rep2_B-C-A_Position006_5_cmle.ics	4	0	3	1	0.06225456583389025	0.4285714285714285	0.3
1915	Feb19-3L1-mock-rep2_B-C-A_Position006_5_cmle.ics	4	0	3	2	0.0	0.0	0.0
1916	Feb19-3L1-mock-rep2_B-C-A_Position006_5_cmle.ics	4	0	3	3	0.0	0.0	0.0
1917	Feb19-3L1-mock-rep2_B-C-A_Position006_5_cmle.ics	4	0	3	4	0.0	0.0	0.0
1918	Feb19-3L1-mock-rep2_B-C-A_Position006_5_cmle.ics	4	0	3	5	0.0	0.0	0.0
1919	Feb19-3L1-mock-rep2_B-C-A_Position006_5_cmle.ics	4	0	3	6	0.0	0.0	0.0
1920	Feb19-3L1-mock-rep2_B-C-A_Position006_5_cmle.ics	4	0	3	7	0.0	0.0	0.0
1921	Feb19-3L1-mock-rep2_B-C-A_Position006_5_cmle.ics	4	0	3	8	0.0	0.0	0.0
1922	Feb19-3L1-mock-rep2_B-C-A_Position006_5_cmle.ics	4	0	4	1	0.0	0.0	0.0
1923	Feb19-3L1-mock-rep2_B-C-A_Position006_5_cmle.ics	4	0	4	2	0.7908635585564576	0.49494949494949486	0.18887665198237882
1924	Feb19-3L1-mock-rep2_B-C-A_Position006_5_cmle.ics	4	0	4	3	0.0	0.0	0.0
1925	Feb19-3L1-mock-rep2_B-C-A_Position006_5_cmle.ics	4	0	4	4	0.0	0.0	0.0
1926	Feb19-3L1-mock-rep2_B-C-A_Position006_5_cmle.ics	4	0	4	5	0.0	0.0	0.0
1927	Feb19-3L1-mock-rep2_B-C-A_Position006_5_cmle.ics	4	0	4	6	0.0	0.0	0.0
1928	Feb19-3L1-mock-rep2_B-C-A_Position006_5_cmle.ics	4	0	4	7	0.0	0.0	0.0
1929	Feb19-3L1-mock-rep2_B-C-A_Position006_5_cmle.ics	4	0	4	8	0.0	0.0	0.0
1930	Feb19-3L1-mock-rep2_B-C-A_Position006_5_cmle.ics	4	0	5	1	0.0	0.0	0.0
1931	Feb19-3L1-mock-rep2_B-C-A_Position006_5_cmle.ics	4	0	5	2	0.0	0.0	0.0
1932	Feb19-3L1-mock-rep2_B-C-A_Position006_5_cmle.ics	4	0	5	3	0.0	0.0	0.0
1933	Feb19-3L1-mock-rep2_B-C-A_Position006_5_cmle.ics	4	0	5	4	0.0	0.0	0.0
1934	Feb19-3L1-mock-rep2_B-C-A_Position006_5_cmle.ics	4	0	5	5	0.0	0.0	0.0
1935	Feb19-3L1-mock-rep2_B-C-A_Position006_5_cmle.ics	4	0	5	6	0.0	0.0	0.0
1936	Feb19-3L1-mock-rep2_B-C-A_Position006_5_cmle.ics	4	0	5	7	0.5141765992947231	0.35118110236220473	0.9911111111111109
1937	Feb19-3L1-mock-rep2_B-C-A_Position006_5_cmle.ics	4	0	5	8	0.0	0.0	0.0
1938	Feb19-3L1-mock-rep2_B-C-A_Position006_5_cmle.ics	4	0	6	1	0.0	0.0	0.0
1939	Feb19-3L1-mock-rep2_B-C-A_Position006_5_cmle.ics	4	0	6	2	0.0	0.0	0.0
1940	Feb19-3L1-mock-rep2_B-C-A_Position006_5_cmle.ics	4	0	6	3	0.3619987717007692	0.6156862745098038	0.5395189003436426
1941	Feb19-3L1-mock-rep2_B-C-A_Position006_5_cmle.ics	4	0	6	4	0.0	0.0	0.0
1942	Feb19-3L1-mock-rep2_B-C-A_Position006_5_cmle.ics	4	0	6	5	0.0	0.0	0.0
1943	Feb19-3L1-mock-rep2_B-C-A_Position006_5_cmle.ics	4	0	6	6	0.0	0.0	0.0
1944	Feb19-3L1-mock-rep2_B-C-A_Position006_5_cmle.ics	4	0	6	7	0.0	0.0	0.0
1945	Feb19-3L1-mock-rep2_B-C-A_Position006_5_cmle.ics	4	0	6	8	0.0	0.0	0.0
1946	Feb19-3L1-mock-rep2_B-C-A_Position006_5_cmle.ics	4	0	7	1	0.0	0.0	0.0
1947	Feb19-3L1-mock-rep2_B-C-A_Position006_5_cmle.ics	4	0	7	2	0.0	0.0	0.0
1948	Feb19-3L1-mock-rep2_B-C-A_Position006_5_cmle.ics	4	0	7	3	0.0	0.0	0.0
1949	Feb19-3L1-mock-rep2_B-C-A_Position006_5_cmle.ics	4	0	7	4	0.0	0.0	0.0
1950	Feb19-3L1-mock-rep2_B-C-A_Position006_5_cmle.ics	4	0	7	5	0.0	0.0	0.0
1951	Feb19-3L1-mock-rep2_B-C-A_Position006_5_cmle.ics	4	0	7	6	0.0	0.0	0.0
1952	Feb19-3L1-mock-rep2_B-C-A_Position006_5_cmle.ics	4	0	7	7	0.0	0.0	0.0
1953	Feb19-3L1-mock-rep2_B-C-A_Position006_5_cmle.ics	4	0	7	8	0.0	0.0	0.0
1954	Feb19-3L1-mock-rep2_B-C-A_Position006_5_cmle.ics	4	0	8	1	0.0	0.0	0.0
1955	Feb19-3L1-mock-rep2_B-C-A_Position006_5_cmle.ics	4	0	8	2	0.0	0.0	0.0
1956	Feb19-3L1-mock-rep2_B-C-A_Position006_5_cmle.ics	4	0	8	3	0.0	0.0	0.0
1957	Feb19-3L1-mock-rep2_B-C-A_Position006_5_cmle.ics	4	0	8	4	0.13142630564932387	0.17272727272727273	0.3313953488372093
1958	Feb19-3L1-mock-rep2_B-C-A_Position006_5_cmle.ics	4	0	8	5	0.0	0.0	0.0
1959	Feb19-3L1-mock-rep2_B-C-A_Position006_5_cmle.ics	4	0	8	6	0.0	0.0	0.0
1960	Feb19-3L1-mock-rep2_B-C-A_Position006_5_cmle.ics	4	0	8	7	0.0	0.0	0.0
1961	Feb19-3L1-mock-rep2_B-C-A_Position006_5_cmle.ics	4	0	8	8	0.0	0.0	0.0
1962	Feb19-3L1-mock-rep2_B-C-A_Position006_5_cmle.ics	4	0	9	1	0.0	0.0	0.0
1963	Feb19-3L1-mock-rep2_B-C-A_Position006_5_cmle.ics	4	0	9	2	0.03919731922874571	0.3090909090909091	0.00936123348017621
1964	Feb19-3L1-mock-rep2_B-C-A_Position006_5_cmle.ics	4	0	9	3	0.0	0.0	0.0
1965	Feb19-3L1-mock-rep2_B-C-A_Position006_5_cmle.ics	4	0	9	4	0.0	0.0	0.0
1966	Feb19-3L1-mock-rep2_B-C-A_Position006_5_cmle.ics	4	0	9	5	0.0	0.0	0.0
1967	Feb19-3L1-mock-rep2_B-C-A_Position006_5_cmle.ics	4	0	9	6	0.0	0.0	0.0
1968	Feb19-3L1-mock-rep2_B-C-A_Position006_5_cmle.ics	4	0	9	7	0.0	0.0	0.0
1969	Feb19-3L1-mock-rep2_B-C-A_Position006_5_cmle.ics	4	0	9	8	0.0	0.0	0.0
1970	Feb19-3L1-mock-rep2_B-C-A_Position006_5_cmle.ics	5	0	1	1	0.4657563814239197	0.4867469879518071	0.6601307189542484
1971	Feb19-3L1-mock-rep2_B-C-A_Position006_5_cmle.ics	5	0	1	2	0.0	0.0	0.0
1972	Feb19-3L1-mock-rep2_B-C-A_Position006_5_cmle.ics	5	0	2	1	0.0	0.0	0.0
1973	Feb19-3L1-mock-rep2_B-C-A_Position006_5_cmle.ics	5	0	2	2	0.0899232617600637	0.4482758620689655	0.2020725388601036
1974	Feb19-3L1-mock-rep2_B-C-A_Position006_5_cmle.ics	6	0	1	1	0.0	0.0	0.0
1975	Feb19-3L1-mock-rep2_B-C-A_Position006_5_cmle.ics	6	0	1	2	0.0	0.0	0.0
1976	Feb19-3L1-mock-rep2_B-C-A_Position006_5_cmle.ics	6	0	1	3	0.0	0.0	0.0
1977	Feb19-3L1-mock-rep2_B-C-A_Position006_5_cmle.ics	6	0	2	1	0.0	0.0	0.0
1978	Feb19-3L1-mock-rep2_B-C-A_Position006_5_cmle.ics	6	0	2	2	0.43117051151620284	0.5067750677506774	0.5420289855072462
1979	Feb19-3L1-mock-rep2_B-C-A_Position006_5_cmle.ics	6	0	2	3	0.0	0.0	0.0
1980	Feb19-3L1-mock-rep2_B-C-A_Position006_5_cmle.ics	6	0	3	1	0.0	0.0	0.0
1981	Feb19-3L1-mock-rep2_B-C-A_Position006_5_cmle.ics	6	0	3	2	0.0	0.0	0.0
1982	Feb19-3L1-mock-rep2_B-C-A_Position006_5_cmle.ics	6	0	3	3	0.0	0.0	0.0
1983	Feb19-3L1-mock-rep2_B-C-A_Position006_5_cmle.ics	7	0	1	1	0.0	0.0	0.0
1984	Feb19-3L1-mock-rep2_B-C-A_Position006_5_cmle.ics	7	0	1	2	0.4888136280290642	0.5463917525773195	0.6290801186943619
1985	Feb19-3L1-mock-rep2_B-C-A_Position006_5_cmle.ics	7	0	2	1	0.0	0.0	0.0
1986	Feb19-3L1-mock-rep2_B-C-A_Position006_5_cmle.ics	7	0	2	2	0.0	0.0	0.0
1987	Feb19-3L1-mock-rep2_B-C-A_Position006_5_cmle.ics	8	0	1	1	0.0	0.0	0.0
1988	Feb19-3L1-mock-rep2_B-C-A_Position006_5_cmle.ics	8	0	1	2	0.249018263335561	0.20970873786407765	0.3121387283236994
1989	Feb19-3L1-mock-rep2_B-C-A_Position006_5_cmle.ics	9	0	1	1	0.0	0.0	0.0
1990	Feb19-3L1-mock-rep2_B-C-A_Position006_5_cmle.ics	9	0	1	2	0.3643044963612837	0.3278008298755186	0.44257703081232497
1991	Feb19-3L1-mock-rep2_B-C-A_Position006_5_cmle.ics	9	0	2	1	0.0	0.0	0.0
1992	Feb19-3L1-mock-rep2_B-C-A_Position006_5_cmle.ics	9	0	2	2	0.0	0.0	0.0
1993	Feb19-3L1-mock-rep2_B-C-A_Position006_5_cmle.ics	10	0	1	1	0.7239975434015384	0.6120857699805068	0.6120857699805068
1994	Feb19-3L1-mock-rep2_B-C-A_Position006_5_cmle.ics	11	0	1	1	0.0	0.0	0.0
1995	Feb19-3L1-mock-rep2_B-C-A_Position006_5_cmle.ics	12	0	1	1	0.2951327565458501	0.3307493540051679	0.6464646464646465
1996	Feb19-3L1-mock-rep2_B-C-A_Position006_5_cmle.ics	12	0	1	2	0.0	0.0	0.0
1997	Feb19-3L1-mock-rep2_B-C-A_Position006_5_cmle.ics	12	0	1	3	0.0	0.0	0.0
1998	Feb19-3L1-mock-rep2_B-C-A_Position006_5_cmle.ics	12	0	2	1	0.0	0.0	0.0
1999	Feb19-3L1-mock-rep2_B-C-A_Position006_5_cmle.ics	12	0	2	2	0.0	0.0	0.0
[truncated: 99,661 more rows]
