# Supplementary material for: M1BP cooperates with CP190 to activate transcription at TAD borders and promote chromatin insulator activity
Source: Nat Commun. 2021 Jul 7;12:4170. doi: 10.1038/s41467-021-24407-y (PMC8263732; doi:10.1038/s41467-021-24407-y)
Supplement: Supplementary file 6 — Source Data [file 41467_2021_24407_MOESM6_ESM.zip › Source Data_updated_060121/Source Data 8/Figure 8c/Figure 8c_tango-slide1/all-reps/A_C.xls]

	Label	nuc.idx	tag	idx1	idx2	overlap	pcOverlap1	pcOverlap2
1	Feb19-3L1-mock-rep2_B-C-A_Position001_0_cmle.ics	2	0	1	1	0.0	0.0	0.0
2	Feb19-3L1-mock-rep2_B-C-A_Position001_0_cmle.ics	2	0	1	2	0.0	0.0	0.0
3	Feb19-3L1-mock-rep2_B-C-A_Position001_0_cmle.ics	3	0	1	1	0.2789926839222489	0.24103585657370516	0.24055666003976145
4	Feb19-3L1-mock-rep2_B-C-A_Position001_0_cmle.ics	4	0	1	1	0.0853118124390348	0.2868217054263566	0.2868217054263566
5	Feb19-3L1-mock-rep2_B-C-A_Position001_0_cmle.ics	5	0	1	1	0.31127282916945126	0.7258064516129031	0.7219251336898395
6	Feb19-3L1-mock-rep2_B-C-A_Position001_0_cmle.ics	6	0	1	1	0.10375760972315042	0.2122641509433962	0.3125
7	Feb19-3L1-mock-rep2_B-C-A_Position001_0_cmle.ics	6	0	1	2	0.0	0.0	0.0
8	Feb19-3L1-mock-rep2_B-C-A_Position001_0_cmle.ics	7	0	1	1	0.0	0.0	0.0
9	Feb19-3L1-mock-rep2_B-C-A_Position001_0_cmle.ics	7	0	2	1	0.0	0.0	0.0
10	Feb19-3L1-mock-rep2_B-C-A_Position001_0_cmle.ics	7	0	3	1	0.0	0.0	0.0
11	Feb19-3L1-mock-rep2_B-C-A_Position001_0_cmle.ics	10	0	1	1	0.025362971265658993	0.03985507246376812	0.04621848739495798
12	Feb19-3L1-mock-rep2_B-C-A_Position001_0_cmle.ics	10	0	1	2	0.0	0.0	0.0
13	Feb19-3L1-mock-rep2_B-C-A_Position001_0_cmle.ics	10	0	2	1	0.0	0.0	0.0
14	Feb19-3L1-mock-rep2_B-C-A_Position001_0_cmle.ics	10	0	2	2	0.0	0.0	0.0
15	Feb19-3L1-mock-rep2_B-C-A_Position001_0_cmle.ics	12	0	1	1	0.0	0.0	0.0
16	Feb19-3L1-mock-rep2_B-C-A_Position001_0_cmle.ics	12	0	1	2	0.28821558256430674	0.31725888324873097	0.43103448275862066
17	Feb19-3L1-mock-rep2_B-C-A_Position001_0_cmle.ics	13	0	1	1	0.0	0.0	0.0
18	Feb19-3L1-mock-rep2_B-C-A_Position001_0_cmle.ics	14	0	1	1	0.0	0.0	0.0
19	Feb19-3L1-mock-rep2_B-C-A_Position001_0_cmle.ics	15	0	1	1	0.949958560131955	0.44540540540540535	0.42916666666666664
20	Feb19-3L1-mock-rep2_B-C-A_Position001_0_cmle.ics	16	0	1	1	0.0	0.0	0.0
21	Feb19-3L1-mock-rep2_B-C-A_Position001_0_cmle.ics	16	0	1	2	0.22826674139093092	0.23076923076923073	0.6265822784810127
22	Feb19-3L1-mock-rep2_B-C-A_Position001_0_cmle.ics	16	0	1	3	0.0	0.0	0.0
23	Feb19-3L1-mock-rep2_B-C-A_Position001_0_cmle.ics	16	0	2	1	0.0	0.0	0.0
24	Feb19-3L1-mock-rep2_B-C-A_Position001_0_cmle.ics	16	0	2	2	0.0	0.0	0.0
25	Feb19-3L1-mock-rep2_B-C-A_Position001_0_cmle.ics	16	0	2	3	0.0	0.0	0.0
26	Feb19-3L1-mock-rep2_B-C-A_Position001_0_cmle.ics	17	0	1	1	0.772417761272342	0.5122324159021406	0.5153846153846153
27	Feb19-3L1-mock-rep2_B-C-A_Position001_0_cmle.ics	19	0	1	1	0.5810426144496423	0.4980237154150197	0.49704142011834307
28	Feb19-3L1-mock-rep2_B-C-A_Position001_0_cmle.ics	20	0	1	1	0.11759195768623715	0.33774834437086093	0.33774834437086093
29	Feb19-3L1-mock-rep2_B-C-A_Position001_0_cmle.ics	21	0	1	1	0.5856540637706713	0.5404255319148936	0.7743902439024389
30	Feb19-3L1-mock-rep2_B-C-A_Position001_0_cmle.ics	21	0	1	2	0.0	0.0	0.0
31	Feb19-3L1-mock-rep2_B-C-A_Position001_0_cmle.ics	22	0	1	1	0.0	0.0	0.0
32	Feb19-3L1-mock-rep2_B-C-A_Position001_0_cmle.ics	22	0	1	2	0.6525200789255904	0.5390476190476189	0.78393351800554
33	Feb19-3L1-mock-rep2_B-C-A_Position001_0_cmle.ics	23	0	1	1	0.14526065361241058	0.15869017632241814	0.1594936708860759
34	Feb19-3L1-mock-rep2_B-C-A_Position001_0_cmle.ics	25	0	1	1	0.2559354373171044	0.5138888888888888	0.9823008849557522
35	Feb19-3L1-mock-rep2_B-C-A_Position001_0_cmle.ics	25	0	1	2	0.0	0.0	0.0
36	Feb19-3L1-mock-rep2_B-C-A_Position001_0_cmle.ics	26	0	1	1	0.0	0.0	0.0
37	Feb19-3L1-mock-rep2_B-C-A_Position001_0_cmle.ics	27	0	1	1	0.696328847475365	0.611336032388664	0.9805194805194805
38	Feb19-3L1-mock-rep2_B-C-A_Position001_0_cmle.ics	27	0	1	2	0.0	0.0	0.0
39	Feb19-3L1-mock-rep2_B-C-A_Position001_0_cmle.ics	28	0	1	1	0.23748964003298875	0.24178403755868544	0.1996124031007752
40	Feb19-3L1-mock-rep2_B-C-A_Position001_0_cmle.ics	28	0	2	1	0.0	0.0	0.0
41	Feb19-3L1-mock-rep2_B-C-A_Position001_0_cmle.ics	30	0	1	1	0.0	0.0	0.0
42	Feb19-3L1-mock-rep2_B-C-A_Position001_0_cmle.ics	30	0	1	2	0.4542277581213474	0.3810444874274661	0.4227467811158799
43	Feb19-3L1-mock-rep2_B-C-A_Position001_0_cmle.ics	30	0	2	1	0.0	0.0	0.0
44	Feb19-3L1-mock-rep2_B-C-A_Position001_0_cmle.ics	30	0	2	2	0.0	0.0	0.0
45	Feb19-3L1-mock-rep2_B-C-A_Position001_0_cmle.ics	31	0	1	1	0.223655292069902	0.560693641618497	0.557471264367816
46	Feb19-3L1-mock-rep2_B-C-A_Position001_0_cmle.ics	32	0	1	1	0.2098209441068153	0.33455882352941174	0.24528301886792447
47	Feb19-3L1-mock-rep2_B-C-A_Position001_0_cmle.ics	32	0	1	2	0.0	0.0	0.0
48	Feb19-3L1-mock-rep2_B-C-A_Position001_0_cmle.ics	32	0	2	1	0.0	0.0	0.0
49	Feb19-3L1-mock-rep2_B-C-A_Position001_0_cmle.ics	32	0	2	2	0.027668695926173444	0.05454545454545454	0.09230769230769229
50	Feb19-3L1-mock-rep2_B-C-A_Position001_0_cmle.ics	33	0	1	1	0.4634506567634052	0.4222689075630251	0.40770791075050705
51	Feb19-3L1-mock-rep2_B-C-A_Position001_0_cmle.ics	34	0	1	1	0.0	0.0	0.0
52	Feb19-3L1-mock-rep2_B-C-A_Position001_0_cmle.ics	34	0	2	1	0.8761753709954925	0.7524752475247525	0.5919003115264796
53	Feb19-3L1-mock-rep2_B-C-A_Position001_0_cmle.ics	35	0	1	1	0.21212666876732975	0.24731182795698922	0.24664879356568364
54	Feb19-3L1-mock-rep2_B-C-A_Position001_0_cmle.ics	36	0	1	1	0.02305724660514454	0.012626262626262626	0.0196078431372549
55	Feb19-3L1-mock-rep2_B-C-A_Position001_0_cmle.ics	36	0	1	2	0.7239975434015384	0.39646464646464646	0.6292585170340681
56	Feb19-3L1-mock-rep2_B-C-A_Position001_0_cmle.ics	37	0	1	1	0.0899232617600637	0.2452830188679245	0.24374999999999997
57	Feb19-3L1-mock-rep2_B-C-A_Position001_0_cmle.ics	38	0	1	1	0.3135785538299657	0.2725450901803607	0.9999999999999998
58	Feb19-3L1-mock-rep2_B-C-A_Position001_0_cmle.ics	38	0	1	2	0.0	0.0	0.0
59	Feb19-3L1-mock-rep2_B-C-A_Position001_0_cmle.ics	38	0	1	3	0.0	0.0	0.0
60	Feb19-3L1-mock-rep2_B-C-A_Position001_0_cmle.ics	38	0	1	4	0.0	0.0	0.0
61	Feb19-3L1-mock-rep2_B-C-A_Position001_0_cmle.ics	38	0	2	1	0.0	0.0	0.0
62	Feb19-3L1-mock-rep2_B-C-A_Position001_0_cmle.ics	38	0	2	2	0.0	0.0	0.0
63	Feb19-3L1-mock-rep2_B-C-A_Position001_0_cmle.ics	38	0	2	3	0.0	0.0	0.0
64	Feb19-3L1-mock-rep2_B-C-A_Position001_0_cmle.ics	38	0	2	4	0.14526065361241058	0.65625	0.24609375
65	Feb19-3L1-mock-rep2_B-C-A_Position001_0_cmle.ics	40	0	1	1	0.0	0.0	0.0
66	Feb19-3L1-mock-rep2_B-C-A_Position001_0_cmle.ics	41	0	1	1	0.0	0.0	0.0
67	Feb19-3L1-mock-rep2_B-C-A_Position001_0_cmle.ics	42	0	1	1	0.6294628323204459	0.619047619047619	0.6148648648648648
68	Feb19-3L1-mock-rep2_B-C-A_Position001_0_cmle.ics	45	0	1	1	0.1936808714832141	0.16867469879518068	0.29681978798586567
69	Feb19-3L1-mock-rep2_B-C-A_Position001_0_cmle.ics	45	0	1	2	0.0	0.0	0.0
70	Feb19-3L1-mock-rep2_B-C-A_Position001_0_cmle.ics	45	0	1	3	0.0	0.0	0.0
71	Feb19-3L1-mock-rep2_B-C-A_Position001_0_cmle.ics	47	0	1	1	0.09222898642057815	0.09049773755656107	0.08928571428571427
72	Feb19-3L1-mock-rep2_B-C-A_Position001_0_cmle.ics	50	0	1	1	0.1890694221621852	0.3489361702127659	0.33606557377049173
73	Feb19-3L1-mock-rep2_B-C-A_Position001_0_cmle.ics	51	0	1	1	0.2974384812063645	0.2853982300884955	0.2841409691629955
74	Feb19-3L1-mock-rep2_B-C-A_Position001_0_cmle.ics	52	0	1	1	0.2536297126565899	0.5612244897959183	0.5583756345177664
75	Feb19-3L1-mock-rep2_B-C-A_Position001_0_cmle.ics	53	0	1	1	0.2351839153724743	0.9107142857142856	0.40637450199203184
76	Feb19-3L1-mock-rep2_B-C-A_Position001_0_cmle.ics	53	0	1	2	0.0	0.0	0.0
77	Feb19-3L1-mock-rep2_B-C-A_Position001_0_cmle.ics	53	0	2	1	0.0	0.0	0.0
78	Feb19-3L1-mock-rep2_B-C-A_Position001_0_cmle.ics	53	0	2	2	0.3481644237376825	0.4159779614325068	0.6741071428571428
79	Feb19-3L1-mock-rep2_B-C-A_Position001_0_cmle.ics	54	0	1	1	0.1798465235201274	0.19696969696969696	0.23076923076923073
80	Feb19-3L1-mock-rep2_B-C-A_Position001_0_cmle.ics	54	0	1	2	0.0	0.0	0.0
81	Feb19-3L1-mock-rep2_B-C-A_Position001_0_cmle.ics	55	0	1	1	0.0	0.0	0.0
82	Feb19-3L1-mock-rep2_B-C-A_Position001_0_cmle.ics	56	0	1	1	0.7124689200989662	0.8046875000000001	0.7287735849056604
83	Feb19-3L1-mock-rep2_B-C-A_Position001_0_cmle.ics	56	0	2	1	0.0	0.0	0.0
84	Feb19-3L1-mock-rep2_B-C-A_Position001_0_cmle.ics	57	0	1	1	0.7009402967963939	0.8941176470588235	0.8351648351648351
85	Feb19-3L1-mock-rep2_B-C-A_Position001_0_cmle.ics	59	0	1	1	0.41272471423208723	0.3653061224489796	0.3721413721413721
86	Feb19-3L1-mock-rep2_B-C-A_Position001_0_cmle.ics	62	0	1	1	0.0	0.0	0.0
87	Feb19-3L1-mock-rep2_B-C-A_Position001_0_cmle.ics	63	0	1	1	0.35508159771922587	0.32016632016632013	0.3181818181818181
88	Feb19-3L1-mock-rep2_B-C-A_Position001_0_cmle.ics	65	0	1	1	0.09914616040212151	0.21608040201005022	0.21717171717171718
89	Feb19-3L1-mock-rep2_B-C-A_Position002_1_cmle.ics	1	0	1	1	0.0	0.0	0.0
90	Feb19-3L1-mock-rep2_B-C-A_Position002_1_cmle.ics	1	0	2	1	0.09914616040212151	0.41346153846153844	0.28289473684210525
91	Feb19-3L1-mock-rep2_B-C-A_Position002_1_cmle.ics	3	0	1	1	0.650214354265076	0.4904347826086956	0.3800539083557951
92	Feb19-3L1-mock-rep2_B-C-A_Position002_1_cmle.ics	3	0	2	1	0.0	0.0	0.0
93	Feb19-3L1-mock-rep2_B-C-A_Position002_1_cmle.ics	4	0	1	1	0.24210108935401764	0.5276381909547737	0.5965909090909091
94	Feb19-3L1-mock-rep2_B-C-A_Position002_1_cmle.ics	5	0	1	1	0.2144323934278442	0.3795918367346939	0.596153846153846
95	Feb19-3L1-mock-rep2_B-C-A_Position002_1_cmle.ics	5	0	1	2	0.0	0.0	0.0
96	Feb19-3L1-mock-rep2_B-C-A_Position002_1_cmle.ics	7	0	1	1	0.013834347963086722	0.04054054054054054	0.04026845637583892
97	Feb19-3L1-mock-rep2_B-C-A_Position002_1_cmle.ics	9	0	1	1	0.0	0.0	0.0
98	Feb19-3L1-mock-rep2_B-C-A_Position002_1_cmle.ics	9	0	2	1	0.0	0.0	0.0
99	Feb19-3L1-mock-rep2_B-C-A_Position002_1_cmle.ics	10	0	1	1	0.5026479759921509	0.418426103646833	0.4208494208494209
100	Feb19-3L1-mock-rep2_B-C-A_Position002_1_cmle.ics	11	0	1	1	0.0	0.0	0.0
101	Feb19-3L1-mock-rep2_B-C-A_Position002_1_cmle.ics	11	0	1	2	0.0	0.0	0.0
102	Feb19-3L1-mock-rep2_B-C-A_Position002_1_cmle.ics	11	0	2	1	0.20290377012527194	0.4131455399061033	0.19172113289760348
103	Feb19-3L1-mock-rep2_B-C-A_Position002_1_cmle.ics	11	0	2	2	0.0	0.0	0.0
104	Feb19-3L1-mock-rep2_B-C-A_Position002_1_cmle.ics	11	0	3	1	0.0	0.0	0.0
105	Feb19-3L1-mock-rep2_B-C-A_Position002_1_cmle.ics	11	0	3	2	0.0046114493210289076	0.020202020202020204	0.01694915254237288
106	Feb19-3L1-mock-rep2_B-C-A_Position002_1_cmle.ics	13	0	1	1	0.670965876209706	0.611344537815126	0.6705069124423961
107	Feb19-3L1-mock-rep2_B-C-A_Position002_1_cmle.ics	14	0	1	1	0.0	0.0	0.0
108	Feb19-3L1-mock-rep2_B-C-A_Position002_1_cmle.ics	14	0	1	2	0.0	0.0	0.0
109	Feb19-3L1-mock-rep2_B-C-A_Position002_1_cmle.ics	14	0	2	1	0.0	0.0	0.0
110	Feb19-3L1-mock-rep2_B-C-A_Position002_1_cmle.ics	14	0	2	2	0.0	0.0	0.0
111	Feb19-3L1-mock-rep2_B-C-A_Position002_1_cmle.ics	16	0	1	1	0.2605468866381333	0.21003717472118957	0.21003717472118957
112	Feb19-3L1-mock-rep2_B-C-A_Position002_1_cmle.ics	17	0	1	1	0.14756637827292504	0.3121951219512195	0.31372549019607837
113	Feb19-3L1-mock-rep2_B-C-A_Position002_1_cmle.ics	20	0	1	1	0.0	0.0	0.0
114	Feb19-3L1-mock-rep2_B-C-A_Position002_1_cmle.ics	21	0	1	1	0.09684043574160706	0.21	0.2258064516129032
115	Feb19-3L1-mock-rep2_B-C-A_Position002_1_cmle.ics	22	0	1	1	0.0	0.0	0.0
116	Feb19-3L1-mock-rep2_B-C-A_Position002_1_cmle.ics	23	0	1	1	0.6778830501912494	0.8672566371681416	0.784
117	Feb19-3L1-mock-rep2_B-C-A_Position002_1_cmle.ics	24	0	1	1	0.21212666876732975	0.2459893048128342	0.1616871704745167
118	Feb19-3L1-mock-rep2_B-C-A_Position002_1_cmle.ics	24	0	1	2	0.0	0.0	0.0
119	Feb19-3L1-mock-rep2_B-C-A_Position002_1_cmle.ics	24	0	2	1	0.0	0.0	0.0
120	Feb19-3L1-mock-rep2_B-C-A_Position002_1_cmle.ics	24	0	2	2	0.4542277581213474	0.30542635658914724	0.42826086956521736
121	Feb19-3L1-mock-rep2_B-C-A_Position002_1_cmle.ics	25	0	1	1	0.0	0.0	0.0
122	Feb19-3L1-mock-rep2_B-C-A_Position002_1_cmle.ics	25	0	1	2	0.0	0.0	0.0
123	Feb19-3L1-mock-rep2_B-C-A_Position002_1_cmle.ics	25	0	2	1	0.0	0.0	0.0
124	Feb19-3L1-mock-rep2_B-C-A_Position002_1_cmle.ics	25	0	2	2	0.0	0.0	0.0
125	Feb19-3L1-mock-rep2_B-C-A_Position002_1_cmle.ics	25	0	3	1	0.0	0.0	0.0
126	Feb19-3L1-mock-rep2_B-C-A_Position002_1_cmle.ics	25	0	3	2	0.0	0.0	0.0
127	Feb19-3L1-mock-rep2_B-C-A_Position002_1_cmle.ics	27	0	1	1	0.20290377012527194	0.18448637316561842	0.18526315789473685
128	Feb19-3L1-mock-rep2_B-C-A_Position002_1_cmle.ics	28	0	1	1	0.0	0.0	0.0
129	Feb19-3L1-mock-rep2_B-C-A_Position002_1_cmle.ics	28	0	1	2	0.1706236248780696	0.15778251599147122	0.4539877300613497
130	Feb19-3L1-mock-rep2_B-C-A_Position002_1_cmle.ics	29	0	1	1	0.0023057246605144538	0.012048192771084335	0.01020408163265306
131	Feb19-3L1-mock-rep2_B-C-A_Position002_1_cmle.ics	31	0	1	1	0.5187880486157521	0.5382775119617225	0.5408653846153846
132	Feb19-3L1-mock-rep2_B-C-A_Position002_1_cmle.ics	32	0	1	1	0.0	0.0	0.0
133	Feb19-3L1-mock-rep2_B-C-A_Position002_1_cmle.ics	32	0	2	1	0.0	0.0	0.0
134	Feb19-3L1-mock-rep2_B-C-A_Position002_1_cmle.ics	34	0	1	1	0.0	0.0	0.0
135	Feb19-3L1-mock-rep2_B-C-A_Position002_1_cmle.ics	35	0	1	1	0.48650790336854977	0.508433734939759	0.5096618357487922
136	Feb19-3L1-mock-rep2_B-C-A_Position002_1_cmle.ics	38	0	1	1	0.0	0.0	0.0
137	Feb19-3L1-mock-rep2_B-C-A_Position002_1_cmle.ics	40	0	1	1	0.27438123460122	0.2668161434977578	0.26741573033707855
138	Feb19-3L1-mock-rep2_B-C-A_Position002_1_cmle.ics	41	0	1	1	0.0	0.0	0.0
139	Feb19-3L1-mock-rep2_B-C-A_Position002_1_cmle.ics	42	0	1	1	0.0	0.0	0.0
140	Feb19-3L1-mock-rep2_B-C-A_Position002_1_cmle.ics	42	0	1	2	1.0629390684971631	0.4675456389452332	0.7826825127334465
141	Feb19-3L1-mock-rep2_B-C-A_Position002_1_cmle.ics	42	0	2	1	0.5326223965788388	0.9390243902439024	0.35538461538461535
142	Feb19-3L1-mock-rep2_B-C-A_Position002_1_cmle.ics	42	0	2	2	0.0	0.0	0.0
143	Feb19-3L1-mock-rep2_B-C-A_Position002_1_cmle.ics	45	0	1	1	0.03458586990771681	0.06024096385542168	0.06224066390041493
144	Feb19-3L1-mock-rep2_B-C-A_Position002_1_cmle.ics	45	0	1	2	0.0	0.0	0.0
145	Feb19-3L1-mock-rep2_B-C-A_Position002_1_cmle.ics	45	0	2	1	0.0	0.0	0.0
146	Feb19-3L1-mock-rep2_B-C-A_Position002_1_cmle.ics	45	0	2	2	0.10836905904417933	0.17472118959107805	0.18076923076923074
147	Feb19-3L1-mock-rep2_B-C-A_Position002_1_cmle.ics	46	0	1	1	0.0	0.0	0.0
148	Feb19-3L1-mock-rep2_B-C-A_Position002_1_cmle.ics	48	0	1	1	0.7678063119513131	0.5504132231404958	0.5504132231404958
149	Feb19-3L1-mock-rep2_B-C-A_Position002_1_cmle.ics	49	0	1	1	0.8554238490508623	0.663685152057245	0.6660682226211848
150	Feb19-3L1-mock-rep2_B-C-A_Position002_1_cmle.ics	51	0	1	1	0.05533739185234689	0.19999999999999998	0.2016806722689075
151	Feb19-3L1-mock-rep2_B-C-A_Position002_1_cmle.ics	53	0	1	1	0.08070036311800588	0.13461538461538458	0.1650943396226415
152	Feb19-3L1-mock-rep2_B-C-A_Position002_1_cmle.ics	53	0	1	2	0.0	0.0	0.0
153	Feb19-3L1-mock-rep2_B-C-A_Position002_1_cmle.ics	53	0	2	1	0.0	0.0	0.0
154	Feb19-3L1-mock-rep2_B-C-A_Position002_1_cmle.ics	53	0	2	2	0.09684043574160706	0.626865671641791	0.36521739130434777
155	Feb19-3L1-mock-rep2_B-C-A_Position002_1_cmle.ics	54	0	1	1	0.0	0.0	0.0
156	Feb19-3L1-mock-rep2_B-C-A_Position002_1_cmle.ics	54	0	1	2	0.15678927691498284	0.17708333333333334	0.7010309278350514
157	Feb19-3L1-mock-rep2_B-C-A_Position002_1_cmle.ics	54	0	1	3	0.0	0.0	0.0
158	Feb19-3L1-mock-rep2_B-C-A_Position002_1_cmle.ics	55	0	1	1	1.0076016766448164	0.5616966580976863	0.4688841201716739
159	Feb19-3L1-mock-rep2_B-C-A_Position002_1_cmle.ics	55	0	2	1	0.0	0.0	0.0
160	Feb19-3L1-mock-rep2_B-C-A_Position002_1_cmle.ics	56	0	1	1	0.0	0.0	0.0
161	Feb19-3L1-mock-rep2_B-C-A_Position002_1_cmle.ics	57	0	1	1	0.29052130722482117	0.8289473684210525	0.8399999999999999
162	Feb19-3L1-mock-rep2_B-C-A_Position002_1_cmle.ics	60	0	1	1	0.39658464160848605	0.3706896551724137	0.7644444444444445
163	Feb19-3L1-mock-rep2_B-C-A_Position002_1_cmle.ics	60	0	1	2	0.0	0.0	0.0
164	Feb19-3L1-mock-rep2_B-C-A_Position002_1_cmle.ics	60	0	2	1	0.0	0.0	0.0
165	Feb19-3L1-mock-rep2_B-C-A_Position002_1_cmle.ics	60	0	2	2	0.0	0.0	0.0
166	Feb19-3L1-mock-rep2_B-C-A_Position002_1_cmle.ics	61	0	1	1	0.04611449321028908	0.060422960725075525	0.045871559633027525
167	Feb19-3L1-mock-rep2_B-C-A_Position002_1_cmle.ics	61	0	2	1	0.03458586990771681	0.1923076923076923	0.034403669724770644
168	Feb19-3L1-mock-rep2_B-C-A_Position002_1_cmle.ics	62	0	1	1	0.30204993052739343	0.24810606060606052	0.24036697247706418
169	Feb19-3L1-mock-rep2_B-C-A_Position002_1_cmle.ics	63	0	1	1	0.47728500472649193	0.3275316455696202	0.29445234708392604
170	Feb19-3L1-mock-rep2_B-C-A_Position002_1_cmle.ics	63	0	1	2	0.0	0.0	0.0
171	Feb19-3L1-mock-rep2_B-C-A_Position002_1_cmle.ics	63	0	1	3	0.0	0.0	0.0
172	Feb19-3L1-mock-rep2_B-C-A_Position002_1_cmle.ics	63	0	1	4	0.0	0.0	0.0
173	Feb19-3L1-mock-rep2_B-C-A_Position002_1_cmle.ics	63	0	2	1	0.0	0.0	0.0
174	Feb19-3L1-mock-rep2_B-C-A_Position002_1_cmle.ics	63	0	2	2	0.1245091316677805	0.15083798882681562	0.8852459016393441
175	Feb19-3L1-mock-rep2_B-C-A_Position002_1_cmle.ics	63	0	2	3	0.0	0.0	0.0
176	Feb19-3L1-mock-rep2_B-C-A_Position002_1_cmle.ics	63	0	2	4	0.0	0.0	0.0
177	Feb19-3L1-mock-rep2_B-C-A_Position002_1_cmle.ics	64	0	1	1	0.28129840858276334	0.2525879917184265	0.2536382536382536
178	Feb19-3L1-mock-rep2_B-C-A_Position002_1_cmle.ics	65	0	1	1	0.5303166719183243	0.4092526690391458	0.40998217468805703
179	Feb19-3L1-mock-rep2_B-C-A_Position002_1_cmle.ics	66	0	1	1	0.8046979065195443	0.7931818181818182	0.7931818181818182
180	Feb19-3L1-mock-rep2_B-C-A_Position002_1_cmle.ics	67	0	1	1	0.873869646334978	0.7879417879417878	0.7191650853889943
181	Feb19-3L1-mock-rep2_B-C-A_Position002_1_cmle.ics	68	0	1	1	0.0	0.0	0.0
182	Feb19-3L1-mock-rep2_B-C-A_Position002_1_cmle.ics	68	0	1	2	0.0	0.0	0.0
183	Feb19-3L1-mock-rep2_B-C-A_Position002_1_cmle.ics	68	0	2	1	0.47728500472649193	0.5149253731343283	0.38191881918819187
184	Feb19-3L1-mock-rep2_B-C-A_Position002_1_cmle.ics	68	0	2	2	0.0	0.0	0.0
185	Feb19-3L1-mock-rep2_B-C-A_Position003_2_cmle.ics	1	0	1	1	0.0	0.0	0.0
186	Feb19-3L1-mock-rep2_B-C-A_Position003_2_cmle.ics	2	0	1	1	1.3511546510614698	0.6967895362663495	0.731585518102372
187	Feb19-3L1-mock-rep2_B-C-A_Position003_2_cmle.ics	3	0	1	1	0.0	0.0	0.0
188	Feb19-3L1-mock-rep2_B-C-A_Position003_2_cmle.ics	3	0	1	2	0.0	0.0	0.0
189	Feb19-3L1-mock-rep2_B-C-A_Position003_2_cmle.ics	4	0	1	1	0.1590950015754973	0.25939849624060146	0.3876404494382022
190	Feb19-3L1-mock-rep2_B-C-A_Position003_2_cmle.ics	4	0	1	2	0.0	0.0	0.0
191	Feb19-3L1-mock-rep2_B-C-A_Position003_2_cmle.ics	4	0	2	1	0.0	0.0	0.0
192	Feb19-3L1-mock-rep2_B-C-A_Position003_2_cmle.ics	4	0	2	2	0.19829232080424303	0.8269230769230769	0.43434343434343436
193	Feb19-3L1-mock-rep2_B-C-A_Position003_2_cmle.ics	5	0	1	1	0.7147746447594807	0.7808564231738037	0.6739130434782609
194	Feb19-3L1-mock-rep2_B-C-A_Position003_2_cmle.ics	5	0	1	2	0.0	0.0	0.0
195	Feb19-3L1-mock-rep2_B-C-A_Position003_2_cmle.ics	5	0	2	1	0.0	0.0	0.0
196	Feb19-3L1-mock-rep2_B-C-A_Position003_2_cmle.ics	5	0	2	2	0.03689159456823126	0.07582938388625592	0.14545454545454548
197	Feb19-3L1-mock-rep2_B-C-A_Position003_2_cmle.ics	6	0	1	1	0.5764311651286135	0.5102040816326531	0.7788161993769469
198	Feb19-3L1-mock-rep2_B-C-A_Position003_2_cmle.ics	6	0	1	2	0.0	0.0	0.0
199	Feb19-3L1-mock-rep2_B-C-A_Position003_2_cmle.ics	7	0	1	1	0.5718197158075845	0.4824902723735408	0.4824902723735408
200	Feb19-3L1-mock-rep2_B-C-A_Position003_2_cmle.ics	8	0	1	1	0.0	0.0	0.0
201	Feb19-3L1-mock-rep2_B-C-A_Position003_2_cmle.ics	8	0	1	2	0.1798465235201274	0.1541501976284585	0.8478260869565216
202	Feb19-3L1-mock-rep2_B-C-A_Position003_2_cmle.ics	9	0	1	1	0.4426991348187751	0.6508474576271185	0.3713733075435202
203	Feb19-3L1-mock-rep2_B-C-A_Position003_2_cmle.ics	9	0	2	1	0.0	0.0	0.0
204	Feb19-3L1-mock-rep2_B-C-A_Position003_2_cmle.ics	10	0	1	1	0.5118708746342088	0.7184466019417476	0.6235955056179775
205	Feb19-3L1-mock-rep2_B-C-A_Position003_2_cmle.ics	10	0	1	2	0.0	0.0	0.0
206	Feb19-3L1-mock-rep2_B-C-A_Position003_2_cmle.ics	10	0	1	3	0.0	0.0	0.0
207	Feb19-3L1-mock-rep2_B-C-A_Position003_2_cmle.ics	10	0	2	1	0.0	0.0	0.0
208	Feb19-3L1-mock-rep2_B-C-A_Position003_2_cmle.ics	10	0	2	2	0.013834347963086722	0.04838709677419355	0.08219178082191779
209	Feb19-3L1-mock-rep2_B-C-A_Position003_2_cmle.ics	10	0	2	3	0.0	0.0	0.0
210	Feb19-3L1-mock-rep2_B-C-A_Position003_2_cmle.ics	11	0	1	1	0.11989768234675159	0.1477272727272727	0.2015503875968992
211	Feb19-3L1-mock-rep2_B-C-A_Position003_2_cmle.ics	11	0	1	2	0.0	0.0	0.0
212	Feb19-3L1-mock-rep2_B-C-A_Position003_2_cmle.ics	11	0	2	1	0.0	0.0	0.0
213	Feb19-3L1-mock-rep2_B-C-A_Position003_2_cmle.ics	11	0	2	2	0.03228014524720235	0.15555555555555553	0.07608695652173912
214	Feb19-3L1-mock-rep2_B-C-A_Position003_2_cmle.ics	12	0	1	1	0.5925712377522147	0.6237864077669902	0.6222760290556901
215	Feb19-3L1-mock-rep2_B-C-A_Position003_2_cmle.ics	13	0	1	1	0.19598659614372857	0.3695652173913043	0.33464566929133854
216	Feb19-3L1-mock-rep2_B-C-A_Position003_2_cmle.ics	14	0	1	1	0.45883920744237633	0.3909626719056975	0.3917322834645669
217	Feb19-3L1-mock-rep2_B-C-A_Position003_2_cmle.ics	15	0	1	1	0.0	0.0	0.0
218	Feb19-3L1-mock-rep2_B-C-A_Position003_2_cmle.ics	15	0	1	2	0.3596930470402548	0.34210526315789475	0.5435540069686411
219	Feb19-3L1-mock-rep2_B-C-A_Position003_2_cmle.ics	15	0	2	1	0.5372338458998678	0.4010327022375215	0.3098404255319149
220	Feb19-3L1-mock-rep2_B-C-A_Position003_2_cmle.ics	15	0	2	2	0.0	0.0	0.0
221	Feb19-3L1-mock-rep2_B-C-A_Position003_2_cmle.ics	16	0	1	1	0.39658464160848605	0.2895622895622895	0.42260442260442255
222	Feb19-3L1-mock-rep2_B-C-A_Position003_2_cmle.ics	16	0	1	2	0.0	0.0	0.0
223	Feb19-3L1-mock-rep2_B-C-A_Position003_2_cmle.ics	16	0	2	1	0.0	0.0	0.0
224	Feb19-3L1-mock-rep2_B-C-A_Position003_2_cmle.ics	16	0	2	2	0.4496163088003185	0.7959183673469388	0.5078125
225	Feb19-3L1-mock-rep2_B-C-A_Position003_2_cmle.ics	17	0	1	1	0.08070036311800588	0.1605504587155963	0.1605504587155963
226	Feb19-3L1-mock-rep2_B-C-A_Position003_2_cmle.ics	18	0	1	1	0.5095651499736943	0.6278409090909091	0.6242937853107344
227	Feb19-3L1-mock-rep2_B-C-A_Position003_2_cmle.ics	19	0	1	1	0.7009402967963939	0.5438282647584972	0.4742589703588143
228	Feb19-3L1-mock-rep2_B-C-A_Position003_2_cmle.ics	19	0	2	1	0.0	0.0	0.0
229	Feb19-3L1-mock-rep2_B-C-A_Position003_2_cmle.ics	20	0	1	1	0.16370645089652622	0.617391304347826	0.39226519337016574
230	Feb19-3L1-mock-rep2_B-C-A_Position003_2_cmle.ics	20	0	2	1	0.0	0.0	0.0
231	Feb19-3L1-mock-rep2_B-C-A_Position003_2_cmle.ics	21	0	1	1	0.0	0.0	0.0
232	Feb19-3L1-mock-rep2_B-C-A_Position003_2_cmle.ics	24	0	1	1	0.0	0.0	0.0
233	Feb19-3L1-mock-rep2_B-C-A_Position003_2_cmle.ics	27	0	1	1	0.0	0.0	0.0
234	Feb19-3L1-mock-rep2_B-C-A_Position003_2_cmle.ics	27	0	1	2	0.0	0.0	0.0
235	Feb19-3L1-mock-rep2_B-C-A_Position003_2_cmle.ics	27	0	1	3	0.0	0.0	0.0
236	Feb19-3L1-mock-rep2_B-C-A_Position003_2_cmle.ics	27	0	2	1	0.09222898642057815	0.49382716049382713	0.22598870056497172
237	Feb19-3L1-mock-rep2_B-C-A_Position003_2_cmle.ics	27	0	2	2	0.0	0.0	0.0
238	Feb19-3L1-mock-rep2_B-C-A_Position003_2_cmle.ics	27	0	2	3	0.0	0.0	0.0
239	Feb19-3L1-mock-rep2_B-C-A_Position003_2_cmle.ics	28	0	1	1	0.4450048594792896	0.4628297362110312	0.3641509433962264
240	Feb19-3L1-mock-rep2_B-C-A_Position003_2_cmle.ics	28	0	2	1	0.0	0.0	0.0
241	Feb19-3L1-mock-rep2_B-C-A_Position003_2_cmle.ics	29	0	1	1	0.30896710450893683	0.3145539906103286	0.31381733021077285
242	Feb19-3L1-mock-rep2_B-C-A_Position003_2_cmle.ics	31	0	1	1	0.0	0.0	0.0
243	Feb19-3L1-mock-rep2_B-C-A_Position003_2_cmle.ics	31	0	1	2	0.0	0.0	0.0
244	Feb19-3L1-mock-rep2_B-C-A_Position003_2_cmle.ics	36	0	1	1	0.0	0.0	0.0
245	Feb19-3L1-mock-rep2_B-C-A_Position003_2_cmle.ics	37	0	1	1	0.09684043574160706	0.11140583554376657	0.13680781758957652
246	Feb19-3L1-mock-rep2_B-C-A_Position003_2_cmle.ics	37	0	1	2	0.0	0.0	0.0
247	Feb19-3L1-mock-rep2_B-C-A_Position003_2_cmle.ics	39	0	1	1	0.6617429775676482	0.548757170172084	0.5477099236641221
248	Feb19-3L1-mock-rep2_B-C-A_Position003_2_cmle.ics	40	0	1	1	0.5210937732762666	0.4574898785425101	0.45656565656565656
249	Feb19-3L1-mock-rep2_B-C-A_Position003_2_cmle.ics	41	0	1	1	0.7770292105933709	0.619485294117647	0.6172161172161172
250	Feb19-3L1-mock-rep2_B-C-A_Position003_2_cmle.ics	42	0	1	1	0.6064055857153013	0.595022624434389	0.7050938337801608
251	Feb19-3L1-mock-rep2_B-C-A_Position003_2_cmle.ics	42	0	1	2	0.0	0.0	0.0
252	Feb19-3L1-mock-rep2_B-C-A_Position003_2_cmle.ics	43	0	1	1	0.7493605146671974	0.7080610021786491	0.7065217391304347
253	Feb19-3L1-mock-rep2_B-C-A_Position003_2_cmle.ics	44	0	1	1	0.45653348278186184	0.5089974293059125	0.9
254	Feb19-3L1-mock-rep2_B-C-A_Position003_2_cmle.ics	44	0	1	2	0.0	0.0	0.0
255	Feb19-3L1-mock-rep2_B-C-A_Position003_2_cmle.ics	45	0	1	1	0.2582411619776188	0.6588235294117647	0.7179487179487178
256	Feb19-3L1-mock-rep2_B-C-A_Position003_2_cmle.ics	45	0	1	2	0.0	0.0	0.0
257	Feb19-3L1-mock-rep2_B-C-A_Position003_2_cmle.ics	45	0	1	3	0.0	0.0	0.0
258	Feb19-3L1-mock-rep2_B-C-A_Position003_2_cmle.ics	45	0	2	1	0.0	0.0	0.0
259	Feb19-3L1-mock-rep2_B-C-A_Position003_2_cmle.ics	45	0	2	2	0.0	0.0	0.0
260	Feb19-3L1-mock-rep2_B-C-A_Position003_2_cmle.ics	45	0	2	3	0.0	0.0	0.0
261	Feb19-3L1-mock-rep2_B-C-A_Position003_2_cmle.ics	45	0	3	1	0.0	0.0	0.0
262	Feb19-3L1-mock-rep2_B-C-A_Position003_2_cmle.ics	45	0	3	2	0.472673555405463	0.3333333333333333	0.3740875912408759
263	Feb19-3L1-mock-rep2_B-C-A_Position003_2_cmle.ics	45	0	3	3	0.0	0.0	0.0
264	Feb19-3L1-mock-rep2_B-C-A_Position003_2_cmle.ics	47	0	1	1	0.0046114493210289076	0.006993006993006992	0.00425531914893617
265	Feb19-3L1-mock-rep2_B-C-A_Position003_2_cmle.ics	47	0	2	1	0.0	0.0	0.0
266	Feb19-3L1-mock-rep2_B-C-A_Position003_2_cmle.ics	48	0	1	1	0.4288647868556884	0.5812499999999999	0.46733668341708534
267	Feb19-3L1-mock-rep2_B-C-A_Position003_2_cmle.ics	48	0	2	1	0.0	0.0	0.0
268	Feb19-3L1-mock-rep2_B-C-A_Position003_2_cmle.ics	49	0	1	1	0.3043556551879079	0.5217391304347826	0.5217391304347826
269	Feb19-3L1-mock-rep2_B-C-A_Position003_2_cmle.ics	50	0	1	1	0.06917173981543362	0.05769230769230769	0.05357142857142857
270	Feb19-3L1-mock-rep2_B-C-A_Position003_2_cmle.ics	51	0	1	1	0.5187880486157521	0.3611556982343499	0.3611556982343499
271	Feb19-3L1-mock-rep2_B-C-A_Position003_2_cmle.ics	52	0	1	1	0.0	0.0	0.0
272	Feb19-3L1-mock-rep2_B-C-A_Position003_2_cmle.ics	52	0	1	2	0.0	0.0	0.0
273	Feb19-3L1-mock-rep2_B-C-A_Position003_2_cmle.ics	52	0	2	1	0.0	0.0	0.0
274	Feb19-3L1-mock-rep2_B-C-A_Position003_2_cmle.ics	52	0	2	2	0.0	0.0	0.0
275	Feb19-3L1-mock-rep2_B-C-A_Position003_2_cmle.ics	52	0	3	1	0.0	0.0	0.0
276	Feb19-3L1-mock-rep2_B-C-A_Position003_2_cmle.ics	52	0	3	2	0.2098209441068153	0.6148648648648649	0.29073482428115016
277	Feb19-3L1-mock-rep2_B-C-A_Position003_2_cmle.ics	53	0	1	1	0.32971862645356687	0.638392857142857	0.6327433628318583
278	Feb19-3L1-mock-rep2_B-C-A_Position003_2_cmle.ics	56	0	1	1	0.498036526671122	0.3870967741935484	0.3877917414721723
279	Feb19-3L1-mock-rep2_B-C-A_Position004_3_cmle.ics	1	0	1	1	0.16140072623601176	0.4861111111111111	0.4861111111111111
280	Feb19-3L1-mock-rep2_B-C-A_Position004_3_cmle.ics	2	0	1	1	0.0	0.0	0.0
281	Feb19-3L1-mock-rep2_B-C-A_Position004_3_cmle.ics	2	0	1	2	0.0	0.0	0.0
282	Feb19-3L1-mock-rep2_B-C-A_Position004_3_cmle.ics	2	0	2	1	0.029974420586687898	0.23636363636363636	0.08609271523178808
283	Feb19-3L1-mock-rep2_B-C-A_Position004_3_cmle.ics	2	0	2	2	0.0	0.0	0.0
284	Feb19-3L1-mock-rep2_B-C-A_Position004_3_cmle.ics	3	0	1	1	0.5971826870732435	0.498076923076923	0.5068493150684931
285	Feb19-3L1-mock-rep2_B-C-A_Position004_3_cmle.ics	4	0	1	1	0.0	0.0	0.0
286	Feb19-3L1-mock-rep2_B-C-A_Position004_3_cmle.ics	4	0	1	2	0.0	0.0	0.0
287	Feb19-3L1-mock-rep2_B-C-A_Position004_3_cmle.ics	4	0	2	1	0.0	0.0	0.0
288	Feb19-3L1-mock-rep2_B-C-A_Position004_3_cmle.ics	4	0	2	2	0.2605468866381333	0.3413897280966767	0.31741573033707865
289	Feb19-3L1-mock-rep2_B-C-A_Position004_3_cmle.ics	5	0	1	1	0.4426991348187751	0.3832335329341317	0.3817097415506958
290	Feb19-3L1-mock-rep2_B-C-A_Position004_3_cmle.ics	6	0	1	1	0.4450048594792896	0.3762183235867446	0.376953125
291	Feb19-3L1-mock-rep2_B-C-A_Position004_3_cmle.ics	7	0	1	1	0.35738732237974036	0.1654215581643543	0.3263157894736842
292	Feb19-3L1-mock-rep2_B-C-A_Position004_3_cmle.ics	7	0	1	2	0.0	0.0	0.0
293	Feb19-3L1-mock-rep2_B-C-A_Position004_3_cmle.ics	7	0	1	3	0.0	0.0	0.0
294	Feb19-3L1-mock-rep2_B-C-A_Position004_3_cmle.ics	7	0	1	4	0.28590985790379225	0.13233724653148343	0.7209302325581394
295	Feb19-3L1-mock-rep2_B-C-A_Position004_3_cmle.ics	8	0	1	1	0.10836905904417933	0.2238095238095238	0.2248803827751196
296	Feb19-3L1-mock-rep2_B-C-A_Position004_3_cmle.ics	9	0	1	1	0.0	0.0	0.0
297	Feb19-3L1-mock-rep2_B-C-A_Position004_3_cmle.ics	9	0	1	2	0.0	0.0	0.0
298	Feb19-3L1-mock-rep2_B-C-A_Position004_3_cmle.ics	9	0	2	1	0.03458586990771681	0.09202453987730061	0.03926701570680628
299	Feb19-3L1-mock-rep2_B-C-A_Position004_3_cmle.ics	9	0	2	2	0.0	0.0	0.0
300	Feb19-3L1-mock-rep2_B-C-A_Position004_3_cmle.ics	10	0	1	1	0.32971862645356687	0.6682242990654204	0.6651162790697673
301	Feb19-3L1-mock-rep2_B-C-A_Position004_3_cmle.ics	11	0	1	1	0.08300608777852034	0.12244897959183672	0.2706766917293233
302	Feb19-3L1-mock-rep2_B-C-A_Position004_3_cmle.ics	11	0	1	2	0.0	0.0	0.0
303	Feb19-3L1-mock-rep2_B-C-A_Position004_3_cmle.ics	11	0	2	1	0.0	0.0	0.0
304	Feb19-3L1-mock-rep2_B-C-A_Position004_3_cmle.ics	11	0	2	2	0.0	0.0	0.0
305	Feb19-3L1-mock-rep2_B-C-A_Position004_3_cmle.ics	12	0	1	1	0.3435529744166536	0.28007518796992475	0.35308056872037913
306	Feb19-3L1-mock-rep2_B-C-A_Position004_3_cmle.ics	12	0	1	2	0.0	0.0	0.0
307	Feb19-3L1-mock-rep2_B-C-A_Position004_3_cmle.ics	12	0	1	3	0.0	0.0	0.0
308	Feb19-3L1-mock-rep2_B-C-A_Position004_3_cmle.ics	12	0	1	4	0.0	0.0	0.0
309	Feb19-3L1-mock-rep2_B-C-A_Position004_3_cmle.ics	12	0	2	1	0.0	0.0	0.0
310	Feb19-3L1-mock-rep2_B-C-A_Position004_3_cmle.ics	12	0	2	2	0.0	0.0	0.0
311	Feb19-3L1-mock-rep2_B-C-A_Position004_3_cmle.ics	12	0	2	3	0.3988903662690005	0.37855579868708966	0.2987910189982728
312	Feb19-3L1-mock-rep2_B-C-A_Position004_3_cmle.ics	12	0	2	4	0.0	0.0	0.0
313	Feb19-3L1-mock-rep2_B-C-A_Position004_3_cmle.ics	12	0	3	1	0.0	0.0	0.0
314	Feb19-3L1-mock-rep2_B-C-A_Position004_3_cmle.ics	12	0	3	2	0.8877039942980647	0.34684684684684686	0.7182835820895521
315	Feb19-3L1-mock-rep2_B-C-A_Position004_3_cmle.ics	12	0	3	3	0.0	0.0	0.0
316	Feb19-3L1-mock-rep2_B-C-A_Position004_3_cmle.ics	12	0	3	4	0.0	0.0	0.0
317	Feb19-3L1-mock-rep2_B-C-A_Position004_3_cmle.ics	13	0	1	1	0.0	0.0	0.0
318	Feb19-3L1-mock-rep2_B-C-A_Position004_3_cmle.ics	13	0	2	1	0.3158842784904802	0.9513888888888888	0.2495446265938069
319	Feb19-3L1-mock-rep2_B-C-A_Position004_3_cmle.ics	13	0	3	1	0.0	0.0	0.0
320	Feb19-3L1-mock-rep2_B-C-A_Position004_3_cmle.ics	13	0	4	1	0.0	0.0	0.0
321	Feb19-3L1-mock-rep2_B-C-A_Position004_3_cmle.ics	14	0	1	1	0.0	0.0	0.0
322	Feb19-3L1-mock-rep2_B-C-A_Position004_3_cmle.ics	14	0	1	2	0.0	0.0	0.0
323	Feb19-3L1-mock-rep2_B-C-A_Position004_3_cmle.ics	14	0	1	3	0.0	0.0	0.0
324	Feb19-3L1-mock-rep2_B-C-A_Position004_3_cmle.ics	14	0	1	4	0.0	0.0	0.0
325	Feb19-3L1-mock-rep2_B-C-A_Position004_3_cmle.ics	14	0	2	1	0.0	0.0	0.0
326	Feb19-3L1-mock-rep2_B-C-A_Position004_3_cmle.ics	14	0	2	2	0.5810426144496423	0.782608695652174	0.422110552763819
327	Feb19-3L1-mock-rep2_B-C-A_Position004_3_cmle.ics	14	0	2	3	0.0	0.0	0.0
328	Feb19-3L1-mock-rep2_B-C-A_Position004_3_cmle.ics	14	0	2	4	0.0	0.0	0.0
329	Feb19-3L1-mock-rep2_B-C-A_Position004_3_cmle.ics	14	0	3	1	0.0	0.0	0.0
330	Feb19-3L1-mock-rep2_B-C-A_Position004_3_cmle.ics	14	0	3	2	0.0	0.0	0.0
331	Feb19-3L1-mock-rep2_B-C-A_Position004_3_cmle.ics	14	0	3	3	0.0	0.0	0.0
332	Feb19-3L1-mock-rep2_B-C-A_Position004_3_cmle.ics	14	0	3	4	0.0	0.0	0.0
333	Feb19-3L1-mock-rep2_B-C-A_Position004_3_cmle.ics	14	0	4	1	0.0	0.0	0.0
334	Feb19-3L1-mock-rep2_B-C-A_Position004_3_cmle.ics	14	0	4	2	0.0	0.0	0.0
335	Feb19-3L1-mock-rep2_B-C-A_Position004_3_cmle.ics	14	0	4	3	0.0	0.0	0.0
336	Feb19-3L1-mock-rep2_B-C-A_Position004_3_cmle.ics	14	0	4	4	0.0	0.0	0.0
337	Feb19-3L1-mock-rep2_B-C-A_Position004_3_cmle.ics	14	0	5	1	0.0	0.0	0.0
338	Feb19-3L1-mock-rep2_B-C-A_Position004_3_cmle.ics	14	0	5	2	0.0	0.0	0.0
339	Feb19-3L1-mock-rep2_B-C-A_Position004_3_cmle.ics	14	0	5	3	0.0	0.0	0.0
340	Feb19-3L1-mock-rep2_B-C-A_Position004_3_cmle.ics	14	0	5	4	0.0	0.0	0.0
341	Feb19-3L1-mock-rep2_B-C-A_Position004_3_cmle.ics	14	0	6	1	0.0	0.0	0.0
342	Feb19-3L1-mock-rep2_B-C-A_Position004_3_cmle.ics	14	0	6	2	0.0	0.0	0.0
343	Feb19-3L1-mock-rep2_B-C-A_Position004_3_cmle.ics	14	0	6	3	0.0	0.0	0.0
344	Feb19-3L1-mock-rep2_B-C-A_Position004_3_cmle.ics	14	0	6	4	0.2144323934278442	0.33941605839416056	0.2627118644067796
345	Feb19-3L1-mock-rep2_B-C-A_Position004_3_cmle.ics	14	0	7	1	0.0	0.0	0.0
346	Feb19-3L1-mock-rep2_B-C-A_Position004_3_cmle.ics	14	0	7	2	0.0	0.0	0.0
347	Feb19-3L1-mock-rep2_B-C-A_Position004_3_cmle.ics	14	0	7	3	0.22826674139093092	0.31629392971246006	0.22048997772828507
348	Feb19-3L1-mock-rep2_B-C-A_Position004_3_cmle.ics	14	0	7	4	0.0	0.0	0.0
349	Feb19-3L1-mock-rep2_B-C-A_Position004_3_cmle.ics	15	0	1	1	0.5003422513316365	0.5318627450980391	0.530562347188264
350	Feb19-3L1-mock-rep2_B-C-A_Position004_3_cmle.ics	16	0	1	1	0.5141765992947231	0.15389924085576256	0.1627737226277372
351	Feb19-3L1-mock-rep2_B-C-A_Position004_3_cmle.ics	17	0	1	1	0.0	0.0	0.0
352	Feb19-3L1-mock-rep2_B-C-A_Position004_3_cmle.ics	17	0	2	1	0.0	0.0	0.0
353	Feb19-3L1-mock-rep2_B-C-A_Position004_3_cmle.ics	18	0	1	1	0.5395395705603822	0.31967213114754095	0.3848684210526315
354	Feb19-3L1-mock-rep2_B-C-A_Position004_3_cmle.ics	18	0	1	2	0.0	0.0	0.0
355	Feb19-3L1-mock-rep2_B-C-A_Position004_3_cmle.ics	19	0	1	1	0.0	0.0	0.0
356	Feb19-3L1-mock-rep2_B-C-A_Position004_3_cmle.ics	19	0	1	2	0.0	0.0	0.0
357	Feb19-3L1-mock-rep2_B-C-A_Position004_3_cmle.ics	19	0	1	3	0.0	0.0	0.0
358	Feb19-3L1-mock-rep2_B-C-A_Position004_3_cmle.ics	19	0	1	4	0.14295492895189613	0.11211573236889691	0.2026143790849673
359	Feb19-3L1-mock-rep2_B-C-A_Position004_3_cmle.ics	19	0	2	1	0.0	0.0	0.0
360	Feb19-3L1-mock-rep2_B-C-A_Position004_3_cmle.ics	19	0	2	2	0.0	0.0	0.0
361	Feb19-3L1-mock-rep2_B-C-A_Position004_3_cmle.ics	19	0	2	3	0.0	0.0	0.0
362	Feb19-3L1-mock-rep2_B-C-A_Position004_3_cmle.ics	19	0	2	4	0.0	0.0	0.0
363	Feb19-3L1-mock-rep2_B-C-A_Position004_3_cmle.ics	20	0	1	1	0.7585834133092553	0.7	0.6985138004246283
364	Feb19-3L1-mock-rep2_B-C-A_Position004_3_cmle.ics	21	0	1	1	0.0	0.0	0.0
365	Feb19-3L1-mock-rep2_B-C-A_Position004_3_cmle.ics	21	0	1	2	0.0	0.0	0.0
366	Feb19-3L1-mock-rep2_B-C-A_Position004_3_cmle.ics	21	0	2	1	0.0	0.0	0.0
367	Feb19-3L1-mock-rep2_B-C-A_Position004_3_cmle.ics	21	0	2	2	0.0	0.0	0.0
368	Feb19-3L1-mock-rep2_B-C-A_Position004_3_cmle.ics	21	0	3	1	0.0	0.0	0.0
369	Feb19-3L1-mock-rep2_B-C-A_Position004_3_cmle.ics	21	0	3	2	0.0	0.0	0.0
370	Feb19-3L1-mock-rep2_B-C-A_Position004_3_cmle.ics	22	0	1	1	0.1590950015754973	0.17783505154639173	0.17557251908396942
371	Feb19-3L1-mock-rep2_B-C-A_Position004_3_cmle.ics	23	0	1	1	0.0	0.0	0.0
372	Feb19-3L1-mock-rep2_B-C-A_Position004_3_cmle.ics	23	0	1	2	0.8600352983718913	0.489501312335958	0.7064393939393938
373	Feb19-3L1-mock-rep2_B-C-A_Position004_3_cmle.ics	23	0	1	3	0.0	0.0	0.0
374	Feb19-3L1-mock-rep2_B-C-A_Position004_3_cmle.ics	23	0	2	1	0.01844579728411563	0.021276595744680847	0.05031446540880503
375	Feb19-3L1-mock-rep2_B-C-A_Position004_3_cmle.ics	23	0	2	2	0.0	0.0	0.0
376	Feb19-3L1-mock-rep2_B-C-A_Position004_3_cmle.ics	23	0	2	3	0.0	0.0	0.0
377	Feb19-3L1-mock-rep2_B-C-A_Position004_3_cmle.ics	24	0	1	1	0.0	0.0	0.0
378	Feb19-3L1-mock-rep2_B-C-A_Position004_3_cmle.ics	24	0	2	1	0.0	0.0	0.0
379	Feb19-3L1-mock-rep2_B-C-A_Position004_3_cmle.ics	25	0	1	1	0.43808768549774624	0.30894308943089427	0.3074433656957929
380	Feb19-3L1-mock-rep2_B-C-A_Position004_3_cmle.ics	26	0	1	1	0.0	0.0	0.0
381	Feb19-3L1-mock-rep2_B-C-A_Position004_3_cmle.ics	26	0	1	2	0.0	0.0	0.0
382	Feb19-3L1-mock-rep2_B-C-A_Position004_3_cmle.ics	26	0	1	3	0.7216918187410241	0.4852713178294573	0.44209039548022594
383	Feb19-3L1-mock-rep2_B-C-A_Position004_3_cmle.ics	26	0	1	4	0.0	0.0	0.0
384	Feb19-3L1-mock-rep2_B-C-A_Position004_3_cmle.ics	26	0	2	1	0.3389415250956247	0.21304347826086953	0.19240837696335075
385	Feb19-3L1-mock-rep2_B-C-A_Position004_3_cmle.ics	26	0	2	2	0.0	0.0	0.0
386	Feb19-3L1-mock-rep2_B-C-A_Position004_3_cmle.ics	26	0	2	3	0.0	0.0	0.0
387	Feb19-3L1-mock-rep2_B-C-A_Position004_3_cmle.ics	26	0	2	4	0.0	0.0	0.0
388	Feb19-3L1-mock-rep2_B-C-A_Position004_3_cmle.ics	26	0	3	1	0.0	0.0	0.0
389	Feb19-3L1-mock-rep2_B-C-A_Position004_3_cmle.ics	26	0	3	2	0.0	0.0	0.0
390	Feb19-3L1-mock-rep2_B-C-A_Position004_3_cmle.ics	26	0	3	3	0.0	0.0	0.0
391	Feb19-3L1-mock-rep2_B-C-A_Position004_3_cmle.ics	26	0	3	4	0.0	0.0	0.0
392	Feb19-3L1-mock-rep2_B-C-A_Position004_3_cmle.ics	26	0	4	1	0.0	0.0	0.0
393	Feb19-3L1-mock-rep2_B-C-A_Position004_3_cmle.ics	26	0	4	2	0.0	0.0	0.0
394	Feb19-3L1-mock-rep2_B-C-A_Position004_3_cmle.ics	26	0	4	3	0.0	0.0	0.0
395	Feb19-3L1-mock-rep2_B-C-A_Position004_3_cmle.ics	26	0	4	4	0.797780732538001	0.6577946768060836	0.6811023622047243
396	Feb19-3L1-mock-rep2_B-C-A_Position004_3_cmle.ics	26	0	5	1	0.0	0.0	0.0
397	Feb19-3L1-mock-rep2_B-C-A_Position004_3_cmle.ics	26	0	5	2	0.28590985790379225	0.2959427207637231	0.2530612244897959
398	Feb19-3L1-mock-rep2_B-C-A_Position004_3_cmle.ics	26	0	5	3	0.0	0.0	0.0
399	Feb19-3L1-mock-rep2_B-C-A_Position004_3_cmle.ics	26	0	5	4	0.0	0.0	0.0
400	Feb19-3L1-mock-rep2_B-C-A_Position004_3_cmle.ics	27	0	1	1	0.5925712377522147	0.37246376811594195	0.32738853503184717
401	Feb19-3L1-mock-rep2_B-C-A_Position004_3_cmle.ics	27	0	1	2	0.0	0.0	0.0
402	Feb19-3L1-mock-rep2_B-C-A_Position004_3_cmle.ics	27	0	1	3	0.0	0.0	0.0
403	Feb19-3L1-mock-rep2_B-C-A_Position004_3_cmle.ics	27	0	2	1	0.0	0.0	0.0
404	Feb19-3L1-mock-rep2_B-C-A_Position004_3_cmle.ics	27	0	2	2	0.0	0.0	0.0
405	Feb19-3L1-mock-rep2_B-C-A_Position004_3_cmle.ics	27	0	2	3	0.02305724660514454	0.02659574468085106	0.007923930269413628
406	Feb19-3L1-mock-rep2_B-C-A_Position004_3_cmle.ics	27	0	3	1	0.0	0.0	0.0
407	Feb19-3L1-mock-rep2_B-C-A_Position004_3_cmle.ics	27	0	3	2	0.0	0.0	0.0
408	Feb19-3L1-mock-rep2_B-C-A_Position004_3_cmle.ics	27	0	3	3	1.0352703725709897	0.4512562814070351	0.3557844690966719
409	Feb19-3L1-mock-rep2_B-C-A_Position004_3_cmle.ics	28	0	1	1	0.9292070381873249	0.5644257703081232	0.597037037037037
410	Feb19-3L1-mock-rep2_B-C-A_Position004_3_cmle.ics	28	0	1	2	0.0	0.0	0.0
411	Feb19-3L1-mock-rep2_B-C-A_Position004_3_cmle.ics	28	0	2	1	0.0	0.0	0.0
412	Feb19-3L1-mock-rep2_B-C-A_Position004_3_cmle.ics	28	0	2	2	0.0	0.0	0.0
413	Feb19-3L1-mock-rep2_B-C-A_Position004_3_cmle.ics	29	0	1	1	0.0	0.0	0.0
414	Feb19-3L1-mock-rep2_B-C-A_Position004_3_cmle.ics	29	0	1	2	0.10145188506263597	0.18487394957983191	0.10653753026634383
415	Feb19-3L1-mock-rep2_B-C-A_Position004_3_cmle.ics	29	0	2	1	0.0	0.0	0.0
416	Feb19-3L1-mock-rep2_B-C-A_Position004_3_cmle.ics	29	0	2	2	0.0	0.0	0.0
417	Feb19-3L1-mock-rep2_B-C-A_Position004_3_cmle.ics	29	0	3	1	0.0	0.0	0.0
418	Feb19-3L1-mock-rep2_B-C-A_Position004_3_cmle.ics	29	0	3	2	0.0	0.0	0.0
419	Feb19-3L1-mock-rep2_B-C-A_Position004_3_cmle.ics	29	0	4	1	0.0	0.0	0.0
420	Feb19-3L1-mock-rep2_B-C-A_Position004_3_cmle.ics	29	0	4	2	0.0	0.0	0.0
421	Feb19-3L1-mock-rep2_B-C-A_Position004_3_cmle.ics	29	0	5	1	0.0	0.0	0.0
422	Feb19-3L1-mock-rep2_B-C-A_Position004_3_cmle.ics	29	0	5	2	0.0	0.0	0.0
423	Feb19-3L1-mock-rep2_B-C-A_Position004_3_cmle.ics	30	0	1	1	0.30896710450893683	0.38840579710144923	0.3861671469740634
424	Feb19-3L1-mock-rep2_B-C-A_Position004_3_cmle.ics	31	0	1	1	0.0	0.0	0.0
425	Feb19-3L1-mock-rep2_B-C-A_Position004_3_cmle.ics	31	0	1	2	0.0	0.0	0.0
426	Feb19-3L1-mock-rep2_B-C-A_Position004_3_cmle.ics	31	0	1	3	0.0	0.0	0.0
427	Feb19-3L1-mock-rep2_B-C-A_Position004_3_cmle.ics	31	0	1	4	0.0	0.0	0.0
428	Feb19-3L1-mock-rep2_B-C-A_Position004_3_cmle.ics	31	0	1	5	0.0	0.0	0.0
429	Feb19-3L1-mock-rep2_B-C-A_Position004_3_cmle.ics	31	0	1	6	0.82314370380366	0.46544980443285533	0.6123499142367067
430	Feb19-3L1-mock-rep2_B-C-A_Position004_3_cmle.ics	31	0	1	7	0.0	0.0	0.0
431	Feb19-3L1-mock-rep2_B-C-A_Position004_3_cmle.ics	31	0	1	8	0.0	0.0	0.0
432	Feb19-3L1-mock-rep2_B-C-A_Position004_3_cmle.ics	31	0	2	1	0.0	0.0	0.0
433	Feb19-3L1-mock-rep2_B-C-A_Position004_3_cmle.ics	31	0	2	2	0.0	0.0	0.0
434	Feb19-3L1-mock-rep2_B-C-A_Position004_3_cmle.ics	31	0	2	3	0.0	0.0	0.0
435	Feb19-3L1-mock-rep2_B-C-A_Position004_3_cmle.ics	31	0	2	4	0.0	0.0	0.0
436	Feb19-3L1-mock-rep2_B-C-A_Position004_3_cmle.ics	31	0	2	5	0.0	0.0	0.0
437	Feb19-3L1-mock-rep2_B-C-A_Position004_3_cmle.ics	31	0	2	6	0.0	0.0	0.0
438	Feb19-3L1-mock-rep2_B-C-A_Position004_3_cmle.ics	31	0	2	7	0.3204957278115091	0.2963752665245203	0.24090121317157712
439	Feb19-3L1-mock-rep2_B-C-A_Position004_3_cmle.ics	31	0	2	8	0.0	0.0	0.0
440	Feb19-3L1-mock-rep2_B-C-A_Position004_3_cmle.ics	31	0	3	1	0.0	0.0	0.0
441	Feb19-3L1-mock-rep2_B-C-A_Position004_3_cmle.ics	31	0	3	2	0.223655292069902	0.43497757847533625	0.23150357995226725
442	Feb19-3L1-mock-rep2_B-C-A_Position004_3_cmle.ics	31	0	3	3	0.0	0.0	0.0
443	Feb19-3L1-mock-rep2_B-C-A_Position004_3_cmle.ics	31	0	3	4	0.0	0.0	0.0
444	Feb19-3L1-mock-rep2_B-C-A_Position004_3_cmle.ics	31	0	3	5	0.0	0.0	0.0
445	Feb19-3L1-mock-rep2_B-C-A_Position004_3_cmle.ics	31	0	3	6	0.0	0.0	0.0
446	Feb19-3L1-mock-rep2_B-C-A_Position004_3_cmle.ics	31	0	3	7	0.0	0.0	0.0
447	Feb19-3L1-mock-rep2_B-C-A_Position004_3_cmle.ics	31	0	3	8	0.0	0.0	0.0
448	Feb19-3L1-mock-rep2_B-C-A_Position004_3_cmle.ics	31	0	4	1	0.0	0.0	0.0
449	Feb19-3L1-mock-rep2_B-C-A_Position004_3_cmle.ics	31	0	4	2	0.0	0.0	0.0
450	Feb19-3L1-mock-rep2_B-C-A_Position004_3_cmle.ics	31	0	4	3	0.0	0.0	0.0
451	Feb19-3L1-mock-rep2_B-C-A_Position004_3_cmle.ics	31	0	4	4	0.0	0.0	0.0
452	Feb19-3L1-mock-rep2_B-C-A_Position004_3_cmle.ics	31	0	4	5	0.0	0.0	0.0
453	Feb19-3L1-mock-rep2_B-C-A_Position004_3_cmle.ics	31	0	4	6	0.0	0.0	0.0
454	Feb19-3L1-mock-rep2_B-C-A_Position004_3_cmle.ics	31	0	4	7	0.0	0.0	0.0
455	Feb19-3L1-mock-rep2_B-C-A_Position004_3_cmle.ics	31	0	4	8	0.0	0.0	0.0
456	Feb19-3L1-mock-rep2_B-C-A_Position004_3_cmle.ics	31	0	5	1	0.0	0.0	0.0
457	Feb19-3L1-mock-rep2_B-C-A_Position004_3_cmle.ics	31	0	5	2	0.0	0.0	0.0
458	Feb19-3L1-mock-rep2_B-C-A_Position004_3_cmle.ics	31	0	5	3	0.0	0.0	0.0
459	Feb19-3L1-mock-rep2_B-C-A_Position004_3_cmle.ics	31	0	5	4	0.0	0.0	0.0
460	Feb19-3L1-mock-rep2_B-C-A_Position004_3_cmle.ics	31	0	5	5	0.0	0.0	0.0
461	Feb19-3L1-mock-rep2_B-C-A_Position004_3_cmle.ics	31	0	5	6	0.0	0.0	0.0
462	Feb19-3L1-mock-rep2_B-C-A_Position004_3_cmle.ics	31	0	5	7	0.0	0.0	0.0
463	Feb19-3L1-mock-rep2_B-C-A_Position004_3_cmle.ics	31	0	5	8	0.01152862330257227	0.012853470437017992	0.018656716417910446
464	Feb19-3L1-mock-rep2_B-C-A_Position004_3_cmle.ics	31	0	6	1	0.0	0.0	0.0
465	Feb19-3L1-mock-rep2_B-C-A_Position004_3_cmle.ics	31	0	6	2	0.0	0.0	0.0
466	Feb19-3L1-mock-rep2_B-C-A_Position004_3_cmle.ics	31	0	6	3	0.0	0.0	0.0
467	Feb19-3L1-mock-rep2_B-C-A_Position004_3_cmle.ics	31	0	6	4	0.4657563814239197	0.23298731257208766	0.4279661016949152
468	Feb19-3L1-mock-rep2_B-C-A_Position004_3_cmle.ics	31	0	6	5	0.0	0.0	0.0
469	Feb19-3L1-mock-rep2_B-C-A_Position004_3_cmle.ics	31	0	6	6	0.0	0.0	0.0
470	Feb19-3L1-mock-rep2_B-C-A_Position004_3_cmle.ics	31	0	6	7	0.0	0.0	0.0
471	Feb19-3L1-mock-rep2_B-C-A_Position004_3_cmle.ics	31	0	6	8	0.0	0.0	0.0
472	Feb19-3L1-mock-rep2_B-C-A_Position004_3_cmle.ics	32	0	1	1	0.4196418882136306	0.41457858769931655	0.37681159420289856
473	Feb19-3L1-mock-rep2_B-C-A_Position004_3_cmle.ics	32	0	1	2	0.0	0.0	0.0
474	Feb19-3L1-mock-rep2_B-C-A_Position004_3_cmle.ics	32	0	2	1	0.0	0.0	0.0
475	Feb19-3L1-mock-rep2_B-C-A_Position004_3_cmle.ics	32	0	2	2	0.624851382999417	0.2693836978131213	0.2895299145299145
476	Feb19-3L1-mock-rep2_B-C-A_Position004_3_cmle.ics	32	0	3	1	0.0	0.0	0.0
477	Feb19-3L1-mock-rep2_B-C-A_Position004_3_cmle.ics	32	0	3	2	0.0	0.0	0.0
478	Feb19-3L1-mock-rep2_B-C-A_Position004_3_cmle.ics	33	0	1	1	0.0	0.0	0.0
479	Feb19-3L1-mock-rep2_B-C-A_Position004_3_cmle.ics	33	0	1	2	0.0	0.0	0.0
480	Feb19-3L1-mock-rep2_B-C-A_Position004_3_cmle.ics	33	0	1	3	0.4496163088003185	0.3892215568862275	0.2529182879377432
481	Feb19-3L1-mock-rep2_B-C-A_Position004_3_cmle.ics	33	0	1	4	0.0	0.0	0.0
482	Feb19-3L1-mock-rep2_B-C-A_Position004_3_cmle.ics	33	0	1	5	0.0	0.0	0.0
483	Feb19-3L1-mock-rep2_B-C-A_Position004_3_cmle.ics	33	0	1	6	0.0	0.0	0.0
484	Feb19-3L1-mock-rep2_B-C-A_Position004_3_cmle.ics	33	0	1	7	0.0	0.0	0.0
485	Feb19-3L1-mock-rep2_B-C-A_Position004_3_cmle.ics	33	0	2	1	0.0	0.0	0.0
486	Feb19-3L1-mock-rep2_B-C-A_Position004_3_cmle.ics	33	0	2	2	0.0	0.0	0.0
487	Feb19-3L1-mock-rep2_B-C-A_Position004_3_cmle.ics	33	0	2	3	0.0	0.0	0.0
488	Feb19-3L1-mock-rep2_B-C-A_Position004_3_cmle.ics	33	0	2	4	0.19137514682269965	0.3306772908366533	0.17291666666666664
489	Feb19-3L1-mock-rep2_B-C-A_Position004_3_cmle.ics	33	0	2	5	0.0	0.0	0.0
490	Feb19-3L1-mock-rep2_B-C-A_Position004_3_cmle.ics	33	0	2	6	0.0	0.0	0.0
491	Feb19-3L1-mock-rep2_B-C-A_Position004_3_cmle.ics	33	0	2	7	0.0	0.0	0.0
492	Feb19-3L1-mock-rep2_B-C-A_Position004_3_cmle.ics	33	0	3	1	0.553373918523469	1.0	0.26578073089701
493	Feb19-3L1-mock-rep2_B-C-A_Position004_3_cmle.ics	33	0	3	2	0.0	0.0	0.0
494	Feb19-3L1-mock-rep2_B-C-A_Position004_3_cmle.ics	33	0	3	3	0.0	0.0	0.0
495	Feb19-3L1-mock-rep2_B-C-A_Position004_3_cmle.ics	33	0	3	4	0.0	0.0	0.0
496	Feb19-3L1-mock-rep2_B-C-A_Position004_3_cmle.ics	33	0	3	5	0.0	0.0	0.0
497	Feb19-3L1-mock-rep2_B-C-A_Position004_3_cmle.ics	33	0	3	6	0.0	0.0	0.0
498	Feb19-3L1-mock-rep2_B-C-A_Position004_3_cmle.ics	33	0	3	7	0.0	0.0	0.0
499	Feb19-3L1-mock-rep2_B-C-A_Position004_3_cmle.ics	33	0	4	1	0.0	0.0	0.0
500	Feb19-3L1-mock-rep2_B-C-A_Position004_3_cmle.ics	33	0	4	2	0.0	0.0	0.0
501	Feb19-3L1-mock-rep2_B-C-A_Position004_3_cmle.ics	33	0	4	3	0.0	0.0	0.0
502	Feb19-3L1-mock-rep2_B-C-A_Position004_3_cmle.ics	33	0	4	4	0.0	0.0	0.0
503	Feb19-3L1-mock-rep2_B-C-A_Position004_3_cmle.ics	33	0	4	5	0.0	0.0	0.0
504	Feb19-3L1-mock-rep2_B-C-A_Position004_3_cmle.ics	33	0	4	6	0.26285261129864773	0.1652173913043478	0.9421487603305784
505	Feb19-3L1-mock-rep2_B-C-A_Position004_3_cmle.ics	33	0	4	7	0.0	0.0	0.0
506	Feb19-3L1-mock-rep2_B-C-A_Position004_3_cmle.ics	33	0	5	1	0.0	0.0	0.0
507	Feb19-3L1-mock-rep2_B-C-A_Position004_3_cmle.ics	33	0	5	2	0.0	0.0	0.0
508	Feb19-3L1-mock-rep2_B-C-A_Position004_3_cmle.ics	33	0	5	3	0.0	0.0	0.0
509	Feb19-3L1-mock-rep2_B-C-A_Position004_3_cmle.ics	33	0	5	4	0.0	0.0	0.0
510	Feb19-3L1-mock-rep2_B-C-A_Position004_3_cmle.ics	33	0	5	5	0.0	0.0	0.0
511	Feb19-3L1-mock-rep2_B-C-A_Position004_3_cmle.ics	33	0	5	6	0.0	0.0	0.0
512	Feb19-3L1-mock-rep2_B-C-A_Position004_3_cmle.ics	33	0	5	7	0.0	0.0	0.0
513	Feb19-3L1-mock-rep2_B-C-A_Position004_3_cmle.ics	33	0	6	1	0.0	0.0	0.0
514	Feb19-3L1-mock-rep2_B-C-A_Position004_3_cmle.ics	33	0	6	2	0.0	0.0	0.0
515	Feb19-3L1-mock-rep2_B-C-A_Position004_3_cmle.ics	33	0	6	3	0.0	0.0	0.0
516	Feb19-3L1-mock-rep2_B-C-A_Position004_3_cmle.ics	33	0	6	4	0.0	0.0	0.0
517	Feb19-3L1-mock-rep2_B-C-A_Position004_3_cmle.ics	33	0	6	5	1.2266455193936894	0.4894204231830726	0.5820568927789934
518	Feb19-3L1-mock-rep2_B-C-A_Position004_3_cmle.ics	33	0	6	6	0.0	0.0	0.0
519	Feb19-3L1-mock-rep2_B-C-A_Position004_3_cmle.ics	33	0	6	7	0.0	0.0	0.0
520	Feb19-3L1-mock-rep2_B-C-A_Position004_3_cmle.ics	33	0	7	1	0.0	0.0	0.0
521	Feb19-3L1-mock-rep2_B-C-A_Position004_3_cmle.ics	33	0	7	2	0.0	0.0	0.0
522	Feb19-3L1-mock-rep2_B-C-A_Position004_3_cmle.ics	33	0	7	3	0.0	0.0	0.0
523	Feb19-3L1-mock-rep2_B-C-A_Position004_3_cmle.ics	33	0	7	4	0.0	0.0	0.0
524	Feb19-3L1-mock-rep2_B-C-A_Position004_3_cmle.ics	33	0	7	5	0.0	0.0	0.0
525	Feb19-3L1-mock-rep2_B-C-A_Position004_3_cmle.ics	33	0	7	6	0.0	0.0	0.0
526	Feb19-3L1-mock-rep2_B-C-A_Position004_3_cmle.ics	33	0	7	7	0.0	0.0	0.0
527	Feb19-3L1-mock-rep2_B-C-A_Position004_3_cmle.ics	33	0	8	1	0.0	0.0	0.0
528	Feb19-3L1-mock-rep2_B-C-A_Position004_3_cmle.ics	33	0	8	2	0.0	0.0	0.0
529	Feb19-3L1-mock-rep2_B-C-A_Position004_3_cmle.ics	33	0	8	3	0.0	0.0	0.0
530	Feb19-3L1-mock-rep2_B-C-A_Position004_3_cmle.ics	33	0	8	4	0.0	0.0	0.0
531	Feb19-3L1-mock-rep2_B-C-A_Position004_3_cmle.ics	33	0	8	5	0.0	0.0	0.0
532	Feb19-3L1-mock-rep2_B-C-A_Position004_3_cmle.ics	33	0	8	6	0.0	0.0	0.0
533	Feb19-3L1-mock-rep2_B-C-A_Position004_3_cmle.ics	33	0	8	7	0.0	0.0	0.0
534	Feb19-3L1-mock-rep2_B-C-A_Position004_3_cmle.ics	33	0	9	1	0.0	0.0	0.0
535	Feb19-3L1-mock-rep2_B-C-A_Position004_3_cmle.ics	33	0	9	2	0.0	0.0	0.0
536	Feb19-3L1-mock-rep2_B-C-A_Position004_3_cmle.ics	33	0	9	3	0.0	0.0	0.0
537	Feb19-3L1-mock-rep2_B-C-A_Position004_3_cmle.ics	33	0	9	4	0.0	0.0	0.0
538	Feb19-3L1-mock-rep2_B-C-A_Position004_3_cmle.ics	33	0	9	5	0.0	0.0	0.0
539	Feb19-3L1-mock-rep2_B-C-A_Position004_3_cmle.ics	33	0	9	6	0.0	0.0	0.0
540	Feb19-3L1-mock-rep2_B-C-A_Position004_3_cmle.ics	33	0	9	7	0.2836041332432778	0.7592592592592592	0.3660714285714286
541	Feb19-3L1-mock-rep2_B-C-A_Position004_3_cmle.ics	33	0	10	1	0.0	0.0	0.0
542	Feb19-3L1-mock-rep2_B-C-A_Position004_3_cmle.ics	33	0	10	2	0.7539719639882264	0.24810318664643397	0.2645631067961165
543	Feb19-3L1-mock-rep2_B-C-A_Position004_3_cmle.ics	33	0	10	3	0.0	0.0	0.0
544	Feb19-3L1-mock-rep2_B-C-A_Position004_3_cmle.ics	33	0	10	4	0.0	0.0	0.0
545	Feb19-3L1-mock-rep2_B-C-A_Position004_3_cmle.ics	33	0	10	5	0.0	0.0	0.0
546	Feb19-3L1-mock-rep2_B-C-A_Position004_3_cmle.ics	33	0	10	6	0.0	0.0	0.0
547	Feb19-3L1-mock-rep2_B-C-A_Position004_3_cmle.ics	33	0	10	7	0.0	0.0	0.0
548	Feb19-3L1-mock-rep2_B-C-A_Position004_3_cmle.ics	34	0	1	1	0.2582411619776188	0.3648208469055374	0.18666666666666665
549	Feb19-3L1-mock-rep2_B-C-A_Position004_3_cmle.ics	34	0	2	1	0.0	0.0	0.0
550	Feb19-3L1-mock-rep2_B-C-A_Position004_3_cmle.ics	34	0	3	1	0.0	0.0	0.0
551	Feb19-3L1-mock-rep2_B-C-A_Position004_3_cmle.ics	35	0	1	1	1.3327088537773544	0.4974182444061962	0.8601190476190477
552	Feb19-3L1-mock-rep2_B-C-A_Position004_3_cmle.ics	35	0	1	2	0.0	0.0	0.0
553	Feb19-3L1-mock-rep2_B-C-A_Position004_3_cmle.ics	36	0	1	1	0.0	0.0	0.0
554	Feb19-3L1-mock-rep2_B-C-A_Position004_3_cmle.ics	36	0	1	2	0.0	0.0	0.0
555	Feb19-3L1-mock-rep2_B-C-A_Position004_3_cmle.ics	36	0	2	1	1.122887909670539	0.6849507735583685	0.5502824858757063
556	Feb19-3L1-mock-rep2_B-C-A_Position004_3_cmle.ics	36	0	2	2	0.0	0.0	0.0
557	Feb19-3L1-mock-rep2_B-C-A_Position004_3_cmle.ics	36	0	3	1	0.0	0.0	0.0
558	Feb19-3L1-mock-rep2_B-C-A_Position004_3_cmle.ics	36	0	3	2	0.14295492895189613	0.06645230439442656	0.0695847362514029
559	Feb19-3L1-mock-rep2_B-C-A_Position004_3_cmle.ics	36	0	4	1	0.0	0.0	0.0
560	Feb19-3L1-mock-rep2_B-C-A_Position004_3_cmle.ics	36	0	4	2	0.0	0.0	0.0
561	Feb19-3L1-mock-rep2_B-C-A_Position004_3_cmle.ics	36	0	5	1	0.0	0.0	0.0
562	Feb19-3L1-mock-rep2_B-C-A_Position004_3_cmle.ics	36	0	5	2	0.0	0.0	0.0
563	Feb19-3L1-mock-rep2_B-C-A_Position004_3_cmle.ics	37	0	1	1	1.9529487874557423	0.5631648936170212	0.6606864274570983
564	Feb19-3L1-mock-rep2_B-C-A_Position004_3_cmle.ics	37	0	1	2	0.0	0.0	0.0
565	Feb19-3L1-mock-rep2_B-C-A_Position004_3_cmle.ics	37	0	2	1	0.0	0.0	0.0
566	Feb19-3L1-mock-rep2_B-C-A_Position004_3_cmle.ics	37	0	2	2	0.3804445689848849	0.7366071428571427	0.3741496598639455
567	Feb19-3L1-mock-rep2_B-C-A_Position004_3_cmle.ics	38	0	1	1	1.3857405209691867	0.6715083798882681	0.6597145993413831
568	Feb19-3L1-mock-rep2_B-C-A_Position004_3_cmle.ics	39	0	1	1	0.0	0.0	0.0
569	Feb19-3L1-mock-rep2_B-C-A_Position004_3_cmle.ics	39	0	1	2	0.0	0.0	0.0
570	Feb19-3L1-mock-rep2_B-C-A_Position004_3_cmle.ics	39	0	1	3	0.0	0.0	0.0
571	Feb19-3L1-mock-rep2_B-C-A_Position004_3_cmle.ics	39	0	1	4	0.0	0.0	0.0
572	Feb19-3L1-mock-rep2_B-C-A_Position004_3_cmle.ics	39	0	1	5	0.7562776886487408	0.37744533947065584	0.416243654822335
573	Feb19-3L1-mock-rep2_B-C-A_Position004_3_cmle.ics	39	0	2	1	0.996073053342244	0.62882096069869	0.6792452830188679
574	Feb19-3L1-mock-rep2_B-C-A_Position004_3_cmle.ics	39	0	2	2	0.0	0.0	0.0
575	Feb19-3L1-mock-rep2_B-C-A_Position004_3_cmle.ics	39	0	2	3	0.0	0.0	0.0
576	Feb19-3L1-mock-rep2_B-C-A_Position004_3_cmle.ics	39	0	2	4	0.0	0.0	0.0
577	Feb19-3L1-mock-rep2_B-C-A_Position004_3_cmle.ics	39	0	2	5	0.0	0.0	0.0
578	Feb19-3L1-mock-rep2_B-C-A_Position004_3_cmle.ics	39	0	3	1	0.0	0.0	0.0
579	Feb19-3L1-mock-rep2_B-C-A_Position004_3_cmle.ics	39	0	3	2	0.0	0.0	0.0
580	Feb19-3L1-mock-rep2_B-C-A_Position004_3_cmle.ics	39	0	3	3	0.0	0.0	0.0
581	Feb19-3L1-mock-rep2_B-C-A_Position004_3_cmle.ics	39	0	3	4	0.7839463845749143	0.5913043478260869	0.7439824945295405
582	Feb19-3L1-mock-rep2_B-C-A_Position004_3_cmle.ics	39	0	3	5	0.0	0.0	0.0
583	Feb19-3L1-mock-rep2_B-C-A_Position004_3_cmle.ics	39	0	4	1	0.0	0.0	0.0
584	Feb19-3L1-mock-rep2_B-C-A_Position004_3_cmle.ics	39	0	4	2	0.0	0.0	0.0
585	Feb19-3L1-mock-rep2_B-C-A_Position004_3_cmle.ics	39	0	4	3	0.7032460214569084	0.7279236276849641	0.6288659793814432
586	Feb19-3L1-mock-rep2_B-C-A_Position004_3_cmle.ics	39	0	4	4	0.0	0.0	0.0
587	Feb19-3L1-mock-rep2_B-C-A_Position004_3_cmle.ics	39	0	4	5	0.0	0.0	0.0
588	Feb19-3L1-mock-rep2_B-C-A_Position004_3_cmle.ics	40	0	1	1	0.06225456583389025	0.09246575342465752	0.14285714285714282
589	Feb19-3L1-mock-rep2_B-C-A_Position004_3_cmle.ics	40	0	1	2	0.0	0.0	0.0
590	Feb19-3L1-mock-rep2_B-C-A_Position004_3_cmle.ics	41	0	1	1	0.0	0.0	0.0
591	Feb19-3L1-mock-rep2_B-C-A_Position004_3_cmle.ics	41	0	1	2	0.8346723271062323	0.6974951830443159	0.5077138849929873
592	Feb19-3L1-mock-rep2_B-C-A_Position004_3_cmle.ics	41	0	1	3	0.0	0.0	0.0
593	Feb19-3L1-mock-rep2_B-C-A_Position004_3_cmle.ics	41	0	2	1	0.0	0.0	0.0
594	Feb19-3L1-mock-rep2_B-C-A_Position004_3_cmle.ics	41	0	2	2	0.0	0.0	0.0
595	Feb19-3L1-mock-rep2_B-C-A_Position004_3_cmle.ics	41	0	2	3	0.5787368897891279	0.9999999999999998	0.4700374531835205
596	Feb19-3L1-mock-rep2_B-C-A_Position004_3_cmle.ics	41	0	3	1	0.0	0.0	0.0
597	Feb19-3L1-mock-rep2_B-C-A_Position004_3_cmle.ics	41	0	3	2	0.0	0.0	0.0
598	Feb19-3L1-mock-rep2_B-C-A_Position004_3_cmle.ics	41	0	3	3	0.0	0.0	0.0
599	Feb19-3L1-mock-rep2_B-C-A_Position004_3_cmle.ics	41	0	4	1	0.0	0.0	0.0
600	Feb19-3L1-mock-rep2_B-C-A_Position004_3_cmle.ics	41	0	4	2	0.0	0.0	0.0
601	Feb19-3L1-mock-rep2_B-C-A_Position004_3_cmle.ics	41	0	4	3	0.0	0.0	0.0
602	Feb19-3L1-mock-rep2_B-C-A_Position004_3_cmle.ics	41	0	5	1	0.0	0.0	0.0
603	Feb19-3L1-mock-rep2_B-C-A_Position004_3_cmle.ics	41	0	5	2	0.0	0.0	0.0
604	Feb19-3L1-mock-rep2_B-C-A_Position004_3_cmle.ics	41	0	5	3	0.0	0.0	0.0
605	Feb19-3L1-mock-rep2_B-C-A_Position004_3_cmle.ics	41	0	6	1	0.0	0.0	0.0
606	Feb19-3L1-mock-rep2_B-C-A_Position004_3_cmle.ics	41	0	6	2	0.0	0.0	0.0
607	Feb19-3L1-mock-rep2_B-C-A_Position004_3_cmle.ics	41	0	6	3	0.0	0.0	0.0
608	Feb19-3L1-mock-rep2_B-C-A_Position004_3_cmle.ics	42	0	1	1	0.0	0.0	0.0
609	Feb19-3L1-mock-rep2_B-C-A_Position004_3_cmle.ics	43	0	1	1	0.0	0.0	0.0
610	Feb19-3L1-mock-rep2_B-C-A_Position004_3_cmle.ics	43	0	1	2	0.0	0.0	0.0
611	Feb19-3L1-mock-rep2_B-C-A_Position004_3_cmle.ics	43	0	2	1	0.0	0.0	0.0
612	Feb19-3L1-mock-rep2_B-C-A_Position004_3_cmle.ics	43	0	2	2	0.22596101673041646	0.8448275862068964	0.39676113360323884
613	Feb19-3L1-mock-rep2_B-C-A_Position004_3_cmle.ics	44	0	1	1	0.0	0.0	0.0
614	Feb19-3L1-mock-rep2_B-C-A_Position004_3_cmle.ics	44	0	1	2	0.0	0.0	0.0
615	Feb19-3L1-mock-rep2_B-C-A_Position004_3_cmle.ics	44	0	1	3	0.0	0.0	0.0
616	Feb19-3L1-mock-rep2_B-C-A_Position004_3_cmle.ics	44	0	1	4	0.0	0.0	0.0
617	Feb19-3L1-mock-rep2_B-C-A_Position004_3_cmle.ics	44	0	1	5	0.8853982696375502	0.5935085007727974	0.9504950495049505
618	Feb19-3L1-mock-rep2_B-C-A_Position004_3_cmle.ics	44	0	2	1	0.21212666876732975	0.25205479452054796	0.11017964071856286
619	Feb19-3L1-mock-rep2_B-C-A_Position004_3_cmle.ics	44	0	2	2	0.0	0.0	0.0
620	Feb19-3L1-mock-rep2_B-C-A_Position004_3_cmle.ics	44	0	2	3	0.0	0.0	0.0
621	Feb19-3L1-mock-rep2_B-C-A_Position004_3_cmle.ics	44	0	2	4	0.0	0.0	0.0
622	Feb19-3L1-mock-rep2_B-C-A_Position004_3_cmle.ics	44	0	2	5	0.0	0.0	0.0
623	Feb19-3L1-mock-rep2_B-C-A_Position004_3_cmle.ics	44	0	3	1	0.0	0.0	0.0
624	Feb19-3L1-mock-rep2_B-C-A_Position004_3_cmle.ics	44	0	3	2	0.0	0.0	0.0
625	Feb19-3L1-mock-rep2_B-C-A_Position004_3_cmle.ics	44	0	3	3	0.0	0.0	0.0
626	Feb19-3L1-mock-rep2_B-C-A_Position004_3_cmle.ics	44	0	3	4	0.0	0.0	0.0
627	Feb19-3L1-mock-rep2_B-C-A_Position004_3_cmle.ics	44	0	3	5	0.0	0.0	0.0
628	Feb19-3L1-mock-rep2_B-C-A_Position004_3_cmle.ics	44	0	4	1	0.0	0.0	0.0
629	Feb19-3L1-mock-rep2_B-C-A_Position004_3_cmle.ics	44	0	4	2	0.0	0.0	0.0
630	Feb19-3L1-mock-rep2_B-C-A_Position004_3_cmle.ics	44	0	4	3	0.0	0.0	0.0
631	Feb19-3L1-mock-rep2_B-C-A_Position004_3_cmle.ics	44	0	4	4	0.4657563814239197	0.4420131291028446	0.39299610894941633
632	Feb19-3L1-mock-rep2_B-C-A_Position004_3_cmle.ics	44	0	4	5	0.0	0.0	0.0
633	Feb19-3L1-mock-rep2_B-C-A_Position004_3_cmle.ics	44	0	5	1	0.0	0.0	0.0
634	Feb19-3L1-mock-rep2_B-C-A_Position004_3_cmle.ics	44	0	5	2	0.0	0.0	0.0
635	Feb19-3L1-mock-rep2_B-C-A_Position004_3_cmle.ics	44	0	5	3	0.0	0.0	0.0
636	Feb19-3L1-mock-rep2_B-C-A_Position004_3_cmle.ics	44	0	5	4	0.0	0.0	0.0
637	Feb19-3L1-mock-rep2_B-C-A_Position004_3_cmle.ics	44	0	5	5	0.0	0.0	0.0
638	Feb19-3L1-mock-rep2_B-C-A_Position004_3_cmle.ics	44	0	6	1	0.0	0.0	0.0
639	Feb19-3L1-mock-rep2_B-C-A_Position004_3_cmle.ics	44	0	6	2	0.0	0.0	0.0
640	Feb19-3L1-mock-rep2_B-C-A_Position004_3_cmle.ics	44	0	6	3	0.0	0.0	0.0
641	Feb19-3L1-mock-rep2_B-C-A_Position004_3_cmle.ics	44	0	6	4	0.0	0.0	0.0
642	Feb19-3L1-mock-rep2_B-C-A_Position004_3_cmle.ics	44	0	6	5	0.0	0.0	0.0
643	Feb19-3L1-mock-rep2_B-C-A_Position004_3_cmle.ics	44	0	7	1	0.0	0.0	0.0
644	Feb19-3L1-mock-rep2_B-C-A_Position004_3_cmle.ics	44	0	7	2	0.13834347963086724	0.7792207792207791	0.4580152671755725
645	Feb19-3L1-mock-rep2_B-C-A_Position004_3_cmle.ics	44	0	7	3	0.0	0.0	0.0
646	Feb19-3L1-mock-rep2_B-C-A_Position004_3_cmle.ics	44	0	7	4	0.0	0.0	0.0
647	Feb19-3L1-mock-rep2_B-C-A_Position004_3_cmle.ics	44	0	7	5	0.0	0.0	0.0
648	Feb19-3L1-mock-rep2_B-C-A_Position004_3_cmle.ics	45	0	1	1	1.1574737795782557	0.7514970059880238	0.5704545454545454
649	Feb19-3L1-mock-rep2_B-C-A_Position004_3_cmle.ics	45	0	1	2	0.0	0.0	0.0
650	Feb19-3L1-mock-rep2_B-C-A_Position004_3_cmle.ics	45	0	2	1	0.0	0.0	0.0
651	Feb19-3L1-mock-rep2_B-C-A_Position004_3_cmle.ics	45	0	2	2	0.35508159771922587	0.8651685393258426	0.1910669975186104
652	Feb19-3L1-mock-rep2_B-C-A_Position004_3_cmle.ics	45	0	3	1	0.0	0.0	0.0
653	Feb19-3L1-mock-rep2_B-C-A_Position004_3_cmle.ics	45	0	3	2	0.0	0.0	0.0
654	Feb19-3L1-mock-rep2_B-C-A_Position004_3_cmle.ics	45	0	4	1	0.0	0.0	0.0
655	Feb19-3L1-mock-rep2_B-C-A_Position004_3_cmle.ics	45	0	4	2	0.0	0.0	0.0
656	Feb19-3L1-mock-rep2_B-C-A_Position004_3_cmle.ics	46	0	1	1	0.0	0.0	0.0
657	Feb19-3L1-mock-rep2_B-C-A_Position004_3_cmle.ics	46	0	1	2	0.0	0.0	0.0
658	Feb19-3L1-mock-rep2_B-C-A_Position004_3_cmle.ics	46	0	1	3	0.0	0.0	0.0
659	Feb19-3L1-mock-rep2_B-C-A_Position004_3_cmle.ics	46	0	1	4	0.0	0.0	0.0
660	Feb19-3L1-mock-rep2_B-C-A_Position004_3_cmle.ics	46	0	2	1	0.0	0.0	0.0
661	Feb19-3L1-mock-rep2_B-C-A_Position004_3_cmle.ics	46	0	2	2	0.0	0.0	0.0
662	Feb19-3L1-mock-rep2_B-C-A_Position004_3_cmle.ics	46	0	2	3	0.19829232080424303	0.2544378698224852	0.9052631578947367
663	Feb19-3L1-mock-rep2_B-C-A_Position004_3_cmle.ics	46	0	2	4	0.0	0.0	0.0
664	Feb19-3L1-mock-rep2_B-C-A_Position004_3_cmle.ics	46	0	3	1	0.0	0.0	0.0
665	Feb19-3L1-mock-rep2_B-C-A_Position004_3_cmle.ics	46	0	3	2	0.0	0.0	0.0
666	Feb19-3L1-mock-rep2_B-C-A_Position004_3_cmle.ics	46	0	3	3	0.0	0.0	0.0
667	Feb19-3L1-mock-rep2_B-C-A_Position004_3_cmle.ics	46	0	3	4	0.0	0.0	0.0
668	Feb19-3L1-mock-rep2_B-C-A_Position004_3_cmle.ics	46	0	4	1	0.0	0.0	0.0
669	Feb19-3L1-mock-rep2_B-C-A_Position004_3_cmle.ics	46	0	4	2	0.0	0.0	0.0
670	Feb19-3L1-mock-rep2_B-C-A_Position004_3_cmle.ics	46	0	4	3	0.0	0.0	0.0
671	Feb19-3L1-mock-rep2_B-C-A_Position004_3_cmle.ics	46	0	4	4	0.0	0.0	0.0
672	Feb19-3L1-mock-rep2_B-C-A_Position004_3_cmle.ics	46	0	5	1	0.0	0.0	0.0
673	Feb19-3L1-mock-rep2_B-C-A_Position004_3_cmle.ics	46	0	5	2	0.0	0.0	0.0
674	Feb19-3L1-mock-rep2_B-C-A_Position004_3_cmle.ics	46	0	5	3	0.0	0.0	0.0
675	Feb19-3L1-mock-rep2_B-C-A_Position004_3_cmle.ics	46	0	5	4	0.0	0.0	0.0
676	Feb19-3L1-mock-rep2_B-C-A_Position004_3_cmle.ics	46	0	6	1	0.0	0.0	0.0
677	Feb19-3L1-mock-rep2_B-C-A_Position004_3_cmle.ics	46	0	6	2	0.0	0.0	0.0
678	Feb19-3L1-mock-rep2_B-C-A_Position004_3_cmle.ics	46	0	6	3	0.0	0.0	0.0
679	Feb19-3L1-mock-rep2_B-C-A_Position004_3_cmle.ics	46	0	6	4	0.0	0.0	0.0
680	Feb19-3L1-mock-rep2_B-C-A_Position004_3_cmle.ics	47	0	1	1	0.0	0.0	0.0
681	Feb19-3L1-mock-rep2_B-C-A_Position004_3_cmle.ics	47	0	1	2	0.0	0.0	0.0
682	Feb19-3L1-mock-rep2_B-C-A_Position004_3_cmle.ics	47	0	1	3	0.0	0.0	0.0
683	Feb19-3L1-mock-rep2_B-C-A_Position004_3_cmle.ics	47	0	1	4	0.0	0.0	0.0
684	Feb19-3L1-mock-rep2_B-C-A_Position004_3_cmle.ics	47	0	1	5	0.6479086296045615	0.26838586437440304	0.298936170212766
685	Feb19-3L1-mock-rep2_B-C-A_Position004_3_cmle.ics	47	0	2	1	0.0	0.0	0.0
686	Feb19-3L1-mock-rep2_B-C-A_Position004_3_cmle.ics	47	0	2	2	0.0	0.0	0.0
687	Feb19-3L1-mock-rep2_B-C-A_Position004_3_cmle.ics	47	0	2	3	1.0306589232499608	0.4811625403659849	0.5835509138381201
688	Feb19-3L1-mock-rep2_B-C-A_Position004_3_cmle.ics	47	0	2	4	0.0	0.0	0.0
689	Feb19-3L1-mock-rep2_B-C-A_Position004_3_cmle.ics	47	0	2	5	0.0	0.0	0.0
690	Feb19-3L1-mock-rep2_B-C-A_Position004_3_cmle.ics	47	0	3	1	0.5971826870732435	0.4905303030303029	0.3403416557161629
691	Feb19-3L1-mock-rep2_B-C-A_Position004_3_cmle.ics	47	0	3	2	0.0	0.0	0.0
692	Feb19-3L1-mock-rep2_B-C-A_Position004_3_cmle.ics	47	0	3	3	0.0	0.0	0.0
693	Feb19-3L1-mock-rep2_B-C-A_Position004_3_cmle.ics	47	0	3	4	0.0	0.0	0.0
694	Feb19-3L1-mock-rep2_B-C-A_Position004_3_cmle.ics	47	0	3	5	0.0	0.0	0.0
695	Feb19-3L1-mock-rep2_B-C-A_Position004_3_cmle.ics	47	0	4	1	0.0	0.0	0.0
696	Feb19-3L1-mock-rep2_B-C-A_Position004_3_cmle.ics	47	0	4	2	0.33202435111408135	0.3317972350230414	0.27586206896551724
697	Feb19-3L1-mock-rep2_B-C-A_Position004_3_cmle.ics	47	0	4	3	0.0	0.0	0.0
698	Feb19-3L1-mock-rep2_B-C-A_Position004_3_cmle.ics	47	0	4	4	0.0	0.0	0.0
699	Feb19-3L1-mock-rep2_B-C-A_Position004_3_cmle.ics	47	0	4	5	0.0	0.0	0.0
700	Feb19-3L1-mock-rep2_B-C-A_Position004_3_cmle.ics	47	0	5	1	0.0	0.0	0.0
701	Feb19-3L1-mock-rep2_B-C-A_Position004_3_cmle.ics	47	0	5	2	0.0	0.0	0.0
702	Feb19-3L1-mock-rep2_B-C-A_Position004_3_cmle.ics	47	0	5	3	0.0	0.0	0.0
703	Feb19-3L1-mock-rep2_B-C-A_Position004_3_cmle.ics	47	0	5	4	0.0	0.0	0.0
704	Feb19-3L1-mock-rep2_B-C-A_Position004_3_cmle.ics	47	0	5	5	0.0	0.0	0.0
705	Feb19-3L1-mock-rep2_B-C-A_Position004_3_cmle.ics	47	0	6	1	0.0	0.0	0.0
706	Feb19-3L1-mock-rep2_B-C-A_Position004_3_cmle.ics	47	0	6	2	0.0	0.0	0.0
707	Feb19-3L1-mock-rep2_B-C-A_Position004_3_cmle.ics	47	0	6	3	0.0	0.0	0.0
708	Feb19-3L1-mock-rep2_B-C-A_Position004_3_cmle.ics	47	0	6	4	0.14526065361241058	0.22261484098939927	0.3043478260869565
709	Feb19-3L1-mock-rep2_B-C-A_Position004_3_cmle.ics	47	0	6	5	0.0	0.0	0.0
710	Feb19-3L1-mock-rep2_B-C-A_Position004_3_cmle.ics	48	0	1	1	0.0	0.0	0.0
711	Feb19-3L1-mock-rep2_B-C-A_Position004_3_cmle.ics	48	0	2	1	0.0	0.0	0.0
712	Feb19-3L1-mock-rep2_B-C-A_Position004_3_cmle.ics	49	0	1	1	0.0	0.0	0.0
713	Feb19-3L1-mock-rep2_B-C-A_Position004_3_cmle.ics	49	0	2	1	0.4934250773500931	0.7062706270627062	0.428
714	Feb19-3L1-mock-rep2_B-C-A_Position004_3_cmle.ics	50	0	1	1	0.23979536469350318	0.4581497797356827	0.24299065420560742
715	Feb19-3L1-mock-rep2_B-C-A_Position004_3_cmle.ics	50	0	1	2	0.0	0.0	0.0
716	Feb19-3L1-mock-rep2_B-C-A_Position004_3_cmle.ics	50	0	2	1	0.0	0.0	0.0
717	Feb19-3L1-mock-rep2_B-C-A_Position004_3_cmle.ics	50	0	2	2	0.0	0.0	0.0
718	Feb19-3L1-mock-rep2_B-C-A_Position004_3_cmle.ics	50	0	3	1	0.0	0.0	0.0
719	Feb19-3L1-mock-rep2_B-C-A_Position004_3_cmle.ics	50	0	3	2	0.1590950015754973	0.4893617021276595	0.27935222672064774
720	Feb19-3L1-mock-rep2_B-C-A_Position004_3_cmle.ics	51	0	1	1	0.01844579728411563	0.03827751196172248	0.037209302325581395
721	Feb19-3L1-mock-rep2_B-C-A_Position005_4_cmle.ics	1	0	1	1	0.37122167034282705	0.34328358208955223	0.3411016949152542
722	Feb19-3L1-mock-rep2_B-C-A_Position005_4_cmle.ics	2	0	1	1	0.0	0.0	0.0
723	Feb19-3L1-mock-rep2_B-C-A_Position005_4_cmle.ics	2	0	1	2	0.0	0.0	0.0
724	Feb19-3L1-mock-rep2_B-C-A_Position005_4_cmle.ics	2	0	1	3	0.0	0.0	0.0
725	Feb19-3L1-mock-rep2_B-C-A_Position005_4_cmle.ics	2	0	1	4	0.0	0.0	0.0
726	Feb19-3L1-mock-rep2_B-C-A_Position005_4_cmle.ics	2	0	2	1	0.26515833595916216	0.2956298200514138	0.5476190476190476
727	Feb19-3L1-mock-rep2_B-C-A_Position005_4_cmle.ics	2	0	2	2	0.0	0.0	0.0
728	Feb19-3L1-mock-rep2_B-C-A_Position005_4_cmle.ics	2	0	2	3	0.0	0.0	0.0
729	Feb19-3L1-mock-rep2_B-C-A_Position005_4_cmle.ics	2	0	2	4	0.0	0.0	0.0
730	Feb19-3L1-mock-rep2_B-C-A_Position005_4_cmle.ics	2	0	3	1	0.0	0.0	0.0
731	Feb19-3L1-mock-rep2_B-C-A_Position005_4_cmle.ics	2	0	3	2	0.0	0.0	0.0
732	Feb19-3L1-mock-rep2_B-C-A_Position005_4_cmle.ics	2	0	3	3	0.0	0.0	0.0
733	Feb19-3L1-mock-rep2_B-C-A_Position005_4_cmle.ics	2	0	3	4	0.36661022102179813	0.30285714285714277	0.4416666666666666
734	Feb19-3L1-mock-rep2_B-C-A_Position005_4_cmle.ics	3	0	1	1	0.5257052225972955	0.4710743801652892	0.4710743801652892
735	Feb19-3L1-mock-rep2_B-C-A_Position005_4_cmle.ics	4	0	1	1	0.0	0.0	0.0
736	Feb19-3L1-mock-rep2_B-C-A_Position005_4_cmle.ics	5	0	1	1	0.0	0.0	0.0
737	Feb19-3L1-mock-rep2_B-C-A_Position005_4_cmle.ics	5	0	1	2	0.013834347963086722	0.027397260273972598	0.04545454545454544
738	Feb19-3L1-mock-rep2_B-C-A_Position005_4_cmle.ics	6	0	1	1	0.8185322544826311	0.8123569794050343	0.8179723502304146
739	Feb19-3L1-mock-rep2_B-C-A_Position005_4_cmle.ics	7	0	1	1	0.5095651499736943	0.40925925925925927	0.47222222222222215
740	Feb19-3L1-mock-rep2_B-C-A_Position005_4_cmle.ics	7	0	1	2	0.0	0.0	0.0
741	Feb19-3L1-mock-rep2_B-C-A_Position005_4_cmle.ics	7	0	1	3	0.0	0.0	0.0
742	Feb19-3L1-mock-rep2_B-C-A_Position005_4_cmle.ics	7	0	1	4	0.0	0.0	0.0
743	Feb19-3L1-mock-rep2_B-C-A_Position005_4_cmle.ics	7	0	2	1	0.0	0.0	0.0
744	Feb19-3L1-mock-rep2_B-C-A_Position005_4_cmle.ics	7	0	2	2	0.0	0.0	0.0
745	Feb19-3L1-mock-rep2_B-C-A_Position005_4_cmle.ics	7	0	2	3	0.14295492895189613	0.1707988980716253	0.29951690821256033
746	Feb19-3L1-mock-rep2_B-C-A_Position005_4_cmle.ics	7	0	2	4	0.0	0.0	0.0
747	Feb19-3L1-mock-rep2_B-C-A_Position005_4_cmle.ics	7	0	3	1	0.0	0.0	0.0
748	Feb19-3L1-mock-rep2_B-C-A_Position005_4_cmle.ics	7	0	3	2	0.8116150805010878	0.4444444444444445	0.5131195335276968
749	Feb19-3L1-mock-rep2_B-C-A_Position005_4_cmle.ics	7	0	3	3	0.0	0.0	0.0
750	Feb19-3L1-mock-rep2_B-C-A_Position005_4_cmle.ics	7	0	3	4	0.0	0.0	0.0
751	Feb19-3L1-mock-rep2_B-C-A_Position005_4_cmle.ics	8	0	1	1	0.4426991348187751	0.37354085603112835	0.40506329113924044
752	Feb19-3L1-mock-rep2_B-C-A_Position005_4_cmle.ics	8	0	1	2	0.0	0.0	0.0
753	Feb19-3L1-mock-rep2_B-C-A_Position005_4_cmle.ics	8	0	1	3	0.0	0.0	0.0
754	Feb19-3L1-mock-rep2_B-C-A_Position005_4_cmle.ics	8	0	1	4	0.0	0.0	0.0
755	Feb19-3L1-mock-rep2_B-C-A_Position005_4_cmle.ics	8	0	2	1	0.0	0.0	0.0
756	Feb19-3L1-mock-rep2_B-C-A_Position005_4_cmle.ics	8	0	2	2	0.0	0.0	0.0
757	Feb19-3L1-mock-rep2_B-C-A_Position005_4_cmle.ics	8	0	2	3	0.0	0.0	0.0
758	Feb19-3L1-mock-rep2_B-C-A_Position005_4_cmle.ics	8	0	2	4	0.0	0.0	0.0
759	Feb19-3L1-mock-rep2_B-C-A_Position005_4_cmle.ics	8	0	3	1	0.0	0.0	0.0
760	Feb19-3L1-mock-rep2_B-C-A_Position005_4_cmle.ics	8	0	3	2	0.0	0.0	0.0
761	Feb19-3L1-mock-rep2_B-C-A_Position005_4_cmle.ics	8	0	3	3	0.0	0.0	0.0
762	Feb19-3L1-mock-rep2_B-C-A_Position005_4_cmle.ics	8	0	3	4	0.0	0.0	0.0
763	Feb19-3L1-mock-rep2_B-C-A_Position005_4_cmle.ics	8	0	4	1	0.0	0.0	0.0
764	Feb19-3L1-mock-rep2_B-C-A_Position005_4_cmle.ics	8	0	4	2	0.0	0.0	0.0
765	Feb19-3L1-mock-rep2_B-C-A_Position005_4_cmle.ics	8	0	4	3	0.0	0.0	0.0
766	Feb19-3L1-mock-rep2_B-C-A_Position005_4_cmle.ics	8	0	4	4	0.5625968171655267	0.5169491525423728	0.48799999999999993
767	Feb19-3L1-mock-rep2_B-C-A_Position005_4_cmle.ics	9	0	1	1	0.0853118124390348	0.2781954887218045	0.30578512396694213
768	Feb19-3L1-mock-rep2_B-C-A_Position005_4_cmle.ics	10	0	1	1	0.5257052225972955	0.5615763546798028	0.7080745341614907
769	Feb19-3L1-mock-rep2_B-C-A_Position005_4_cmle.ics	10	0	1	2	0.0	0.0	0.0
770	Feb19-3L1-mock-rep2_B-C-A_Position005_4_cmle.ics	11	0	1	1	0.07378318913646252	0.10289389067524114	0.10389610389610389
771	Feb19-3L1-mock-rep2_B-C-A_Position005_4_cmle.ics	12	0	1	1	0.0	0.0	0.0
772	Feb19-3L1-mock-rep2_B-C-A_Position005_4_cmle.ics	12	0	2	1	0.7355261667041108	0.8328981723237597	0.6341948310139165
773	Feb19-3L1-mock-rep2_B-C-A_Position005_4_cmle.ics	13	0	1	1	0.7378318913646252	0.5981308411214953	0.4419889502762431
774	Feb19-3L1-mock-rep2_B-C-A_Position005_4_cmle.ics	13	0	2	1	0.0	0.0	0.0
775	Feb19-3L1-mock-rep2_B-C-A_Position005_4_cmle.ics	13	0	3	1	0.0	0.0	0.0
776	Feb19-3L1-mock-rep2_B-C-A_Position005_4_cmle.ics	14	0	1	1	0.3596930470402548	0.5016077170418006	0.7684729064039407
777	Feb19-3L1-mock-rep2_B-C-A_Position005_4_cmle.ics	14	0	1	2	0.0	0.0	0.0
778	Feb19-3L1-mock-rep2_B-C-A_Position005_4_cmle.ics	14	0	2	1	0.0	0.0	0.0
779	Feb19-3L1-mock-rep2_B-C-A_Position005_4_cmle.ics	14	0	2	2	0.15217782759395396	0.8148148148148148	0.34736842105263155
780	Feb19-3L1-mock-rep2_B-C-A_Position005_4_cmle.ics	15	0	1	1	0.3343300757745958	0.3325688073394495	0.2050919377652051
781	Feb19-3L1-mock-rep2_B-C-A_Position005_4_cmle.ics	15	0	1	2	0.0	0.0	0.0
782	Feb19-3L1-mock-rep2_B-C-A_Position005_4_cmle.ics	15	0	1	3	0.0	0.0	0.0
783	Feb19-3L1-mock-rep2_B-C-A_Position005_4_cmle.ics	15	0	2	1	0.0	0.0	0.0
784	Feb19-3L1-mock-rep2_B-C-A_Position005_4_cmle.ics	15	0	2	2	0.0	0.0	0.0
785	Feb19-3L1-mock-rep2_B-C-A_Position005_4_cmle.ics	15	0	2	3	0.050725942531317986	0.04322200392927309	0.3142857142857143
786	Feb19-3L1-mock-rep2_B-C-A_Position005_4_cmle.ics	16	0	1	1	0.5418452952208966	0.4968287526427061	0.49788135593220334
787	Feb19-3L1-mock-rep2_B-C-A_Position005_4_cmle.ics	17	0	1	1	1.2335626933752328	0.5997757847533631	0.47682709447415333
788	Feb19-3L1-mock-rep2_B-C-A_Position005_4_cmle.ics	17	0	2	1	0.0	0.0	0.0
789	Feb19-3L1-mock-rep2_B-C-A_Position005_4_cmle.ics	17	0	3	1	0.0	0.0	0.0
790	Feb19-3L1-mock-rep2_B-C-A_Position005_4_cmle.ics	18	0	1	1	0.44039341015826067	0.3687258687258687	0.3694390715667311
791	Feb19-3L1-mock-rep2_B-C-A_Position005_4_cmle.ics	19	0	1	1	0.7147746447594807	0.6666666666666666	0.6666666666666666
792	Feb19-3L1-mock-rep2_B-C-A_Position005_4_cmle.ics	20	0	1	1	0.0	0.0	0.0
793	Feb19-3L1-mock-rep2_B-C-A_Position005_4_cmle.ics	20	0	2	1	0.006917173981543361	0.023809523809523805	0.018987341772151896
794	Feb19-3L1-mock-rep2_B-C-A_Position005_4_cmle.ics	21	0	1	1	0.27207550994070556	0.41403508771929826	0.4154929577464788
795	Feb19-3L1-mock-rep2_B-C-A_Position005_4_cmle.ics	22	0	1	1	0.0	0.0	0.0
796	Feb19-3L1-mock-rep2_B-C-A_Position005_4_cmle.ics	23	0	1	1	0.35508159771922587	0.6337448559670781	0.34451901565995524
797	Feb19-3L1-mock-rep2_B-C-A_Position005_4_cmle.ics	23	0	2	1	0.0	0.0	0.0
798	Feb19-3L1-mock-rep2_B-C-A_Position005_4_cmle.ics	24	0	1	1	0.21904384274887312	0.23227383863080683	0.23170731707317074
799	Feb19-3L1-mock-rep2_B-C-A_Position005_4_cmle.ics	25	0	1	1	0.5141765992947231	0.944915254237288	0.43897637795275585
800	Feb19-3L1-mock-rep2_B-C-A_Position005_4_cmle.ics	25	0	2	1	0.0	0.0	0.0
801	Feb19-3L1-mock-rep2_B-C-A_Position005_4_cmle.ics	26	0	1	1	0.52801094725781	0.4089285714285714	0.4017543859649123
802	Feb19-3L1-mock-rep2_B-C-A_Position005_4_cmle.ics	26	0	1	2	0.0	0.0	0.0
803	Feb19-3L1-mock-rep2_B-C-A_Position005_4_cmle.ics	26	0	2	1	0.0	0.0	0.0
804	Feb19-3L1-mock-rep2_B-C-A_Position005_4_cmle.ics	26	0	2	2	0.0	0.0	0.0
805	Feb19-3L1-mock-rep2_B-C-A_Position005_4_cmle.ics	27	0	1	1	0.3619987717007692	0.2739965095986038	0.6624472573839661
806	Feb19-3L1-mock-rep2_B-C-A_Position005_4_cmle.ics	27	0	1	2	0.0	0.0	0.0
807	Feb19-3L1-mock-rep2_B-C-A_Position005_4_cmle.ics	28	0	1	1	0.0	0.0	0.0
808	Feb19-3L1-mock-rep2_B-C-A_Position005_4_cmle.ics	28	0	1	2	0.30896710450893683	0.26534653465346536	0.9925925925925927
809	Feb19-3L1-mock-rep2_B-C-A_Position005_4_cmle.ics	29	0	1	1	0.0	0.0	0.0
810	Feb19-3L1-mock-rep2_B-C-A_Position005_4_cmle.ics	29	0	1	2	0.0	0.0	0.0
811	Feb19-3L1-mock-rep2_B-C-A_Position005_4_cmle.ics	29	0	1	3	0.0046114493210289076	0.004796163069544364	0.012738853503184714
812	Feb19-3L1-mock-rep2_B-C-A_Position005_4_cmle.ics	29	0	1	4	0.0	0.0	0.0
813	Feb19-3L1-mock-rep2_B-C-A_Position005_4_cmle.ics	29	0	2	1	0.0	0.0	0.0
814	Feb19-3L1-mock-rep2_B-C-A_Position005_4_cmle.ics	29	0	2	2	0.0	0.0	0.0
815	Feb19-3L1-mock-rep2_B-C-A_Position005_4_cmle.ics	29	0	2	3	0.0	0.0	0.0
816	Feb19-3L1-mock-rep2_B-C-A_Position005_4_cmle.ics	29	0	2	4	0.07608891379697698	0.3793103448275862	0.6000000000000001
817	Feb19-3L1-mock-rep2_B-C-A_Position005_4_cmle.ics	29	0	3	1	0.0	0.0	0.0
818	Feb19-3L1-mock-rep2_B-C-A_Position005_4_cmle.ics	29	0	3	2	0.624851382999417	0.7612359550561798	0.6561743341404359
819	Feb19-3L1-mock-rep2_B-C-A_Position005_4_cmle.ics	29	0	3	3	0.0	0.0	0.0
820	Feb19-3L1-mock-rep2_B-C-A_Position005_4_cmle.ics	29	0	3	4	0.0	0.0	0.0
821	Feb19-3L1-mock-rep2_B-C-A_Position005_4_cmle.ics	30	0	1	1	0.0	0.0	0.0
822	Feb19-3L1-mock-rep2_B-C-A_Position005_4_cmle.ics	30	0	1	2	0.0	0.0	0.0
823	Feb19-3L1-mock-rep2_B-C-A_Position005_4_cmle.ics	30	0	1	3	0.0	0.0	0.0
824	Feb19-3L1-mock-rep2_B-C-A_Position005_4_cmle.ics	30	0	1	4	0.0	0.0	0.0
825	Feb19-3L1-mock-rep2_B-C-A_Position005_4_cmle.ics	30	0	2	1	0.0	0.0	0.0
826	Feb19-3L1-mock-rep2_B-C-A_Position005_4_cmle.ics	30	0	2	2	0.0	0.0	0.0
827	Feb19-3L1-mock-rep2_B-C-A_Position005_4_cmle.ics	30	0	2	3	0.5810426144496423	0.46408839779005523	0.6961325966850829
828	Feb19-3L1-mock-rep2_B-C-A_Position005_4_cmle.ics	30	0	2	4	0.0	0.0	0.0
829	Feb19-3L1-mock-rep2_B-C-A_Position005_4_cmle.ics	30	0	3	1	0.3619987717007692	0.6709401709401708	0.2813620071684587
830	Feb19-3L1-mock-rep2_B-C-A_Position005_4_cmle.ics	30	0	3	2	0.0	0.0	0.0
831	Feb19-3L1-mock-rep2_B-C-A_Position005_4_cmle.ics	30	0	3	3	0.0	0.0	0.0
832	Feb19-3L1-mock-rep2_B-C-A_Position005_4_cmle.ics	30	0	3	4	0.0	0.0	0.0
833	Feb19-3L1-mock-rep2_B-C-A_Position005_4_cmle.ics	31	0	1	1	0.20059804546475749	0.5612903225806452	0.725
834	Feb19-3L1-mock-rep2_B-C-A_Position005_4_cmle.ics	32	0	1	1	0.0	0.0	0.0
835	Feb19-3L1-mock-rep2_B-C-A_Position005_4_cmle.ics	32	0	1	2	0.6087113103758158	0.5398773006134969	0.6439024390243903
836	Feb19-3L1-mock-rep2_B-C-A_Position005_4_cmle.ics	32	0	1	3	0.0	0.0	0.0
837	Feb19-3L1-mock-rep2_B-C-A_Position005_4_cmle.ics	32	0	2	1	0.0	0.0	0.0
838	Feb19-3L1-mock-rep2_B-C-A_Position005_4_cmle.ics	32	0	2	2	0.0	0.0	0.0
839	Feb19-3L1-mock-rep2_B-C-A_Position005_4_cmle.ics	32	0	2	3	0.1798465235201274	0.19164619164619162	0.27368421052631575
840	Feb19-3L1-mock-rep2_B-C-A_Position005_4_cmle.ics	33	0	1	1	0.0	0.0	0.0
841	Feb19-3L1-mock-rep2_B-C-A_Position005_4_cmle.ics	34	0	1	1	0.0	0.0	0.0
842	Feb19-3L1-mock-rep2_B-C-A_Position005_4_cmle.ics	34	0	1	2	0.0	0.0	0.0
843	Feb19-3L1-mock-rep2_B-C-A_Position005_4_cmle.ics	34	0	1	3	0.4749792800659775	0.3678571428571428	0.38077634011090566
844	Feb19-3L1-mock-rep2_B-C-A_Position005_4_cmle.ics	34	0	1	4	0.0	0.0	0.0
845	Feb19-3L1-mock-rep2_B-C-A_Position005_4_cmle.ics	34	0	2	1	0.027668695926173444	0.018376722817764164	0.015132408575031524
846	Feb19-3L1-mock-rep2_B-C-A_Position005_4_cmle.ics	34	0	2	2	0.0	0.0	0.0
847	Feb19-3L1-mock-rep2_B-C-A_Position005_4_cmle.ics	34	0	2	3	0.0	0.0	0.0
848	Feb19-3L1-mock-rep2_B-C-A_Position005_4_cmle.ics	34	0	2	4	0.0	0.0	0.0
849	Feb19-3L1-mock-rep2_B-C-A_Position005_4_cmle.ics	34	0	3	1	0.0	0.0	0.0
850	Feb19-3L1-mock-rep2_B-C-A_Position005_4_cmle.ics	34	0	3	2	0.3412472497561392	0.5461254612546126	0.3217391304347826
851	Feb19-3L1-mock-rep2_B-C-A_Position005_4_cmle.ics	34	0	3	3	0.0	0.0	0.0
852	Feb19-3L1-mock-rep2_B-C-A_Position005_4_cmle.ics	34	0	3	4	0.0	0.0	0.0
853	Feb19-3L1-mock-rep2_B-C-A_Position005_4_cmle.ics	34	0	4	1	0.0	0.0	0.0
854	Feb19-3L1-mock-rep2_B-C-A_Position005_4_cmle.ics	34	0	4	2	0.0	0.0	0.0
855	Feb19-3L1-mock-rep2_B-C-A_Position005_4_cmle.ics	34	0	4	3	0.0	0.0	0.0
856	Feb19-3L1-mock-rep2_B-C-A_Position005_4_cmle.ics	34	0	4	4	0.0	0.0	0.0
857	Feb19-3L1-mock-rep2_B-C-A_Position005_4_cmle.ics	35	0	1	1	0.0	0.0	0.0
858	Feb19-3L1-mock-rep2_B-C-A_Position005_4_cmle.ics	35	0	1	2	0.8807868203165213	0.5520231213872832	0.992207792207792
859	Feb19-3L1-mock-rep2_B-C-A_Position005_4_cmle.ics	35	0	1	3	0.0	0.0	0.0
860	Feb19-3L1-mock-rep2_B-C-A_Position005_4_cmle.ics	35	0	1	4	0.0	0.0	0.0
861	Feb19-3L1-mock-rep2_B-C-A_Position005_4_cmle.ics	35	0	2	1	0.0	0.0	0.0
862	Feb19-3L1-mock-rep2_B-C-A_Position005_4_cmle.ics	35	0	2	2	0.0	0.0	0.0
863	Feb19-3L1-mock-rep2_B-C-A_Position005_4_cmle.ics	35	0	2	3	0.0	0.0	0.0
864	Feb19-3L1-mock-rep2_B-C-A_Position005_4_cmle.ics	35	0	2	4	0.0	0.0	0.0
865	Feb19-3L1-mock-rep2_B-C-A_Position005_4_cmle.ics	35	0	3	1	0.0	0.0	0.0
866	Feb19-3L1-mock-rep2_B-C-A_Position005_4_cmle.ics	35	0	3	2	0.0	0.0	0.0
867	Feb19-3L1-mock-rep2_B-C-A_Position005_4_cmle.ics	35	0	3	3	0.2351839153724743	0.6666666666666666	0.7727272727272726
868	Feb19-3L1-mock-rep2_B-C-A_Position005_4_cmle.ics	35	0	3	4	0.0	0.0	0.0
869	Feb19-3L1-mock-rep2_B-C-A_Position005_4_cmle.ics	36	0	1	1	0.0	0.0	0.0
870	Feb19-3L1-mock-rep2_B-C-A_Position005_4_cmle.ics	36	0	1	2	0.15448355225446841	0.1801075268817204	0.2757201646090535
871	Feb19-3L1-mock-rep2_B-C-A_Position005_4_cmle.ics	36	0	1	3	0.0	0.0	0.0
872	Feb19-3L1-mock-rep2_B-C-A_Position005_4_cmle.ics	36	0	1	4	0.0	0.0	0.0
873	Feb19-3L1-mock-rep2_B-C-A_Position005_4_cmle.ics	36	0	2	1	0.0	0.0	0.0
874	Feb19-3L1-mock-rep2_B-C-A_Position005_4_cmle.ics	36	0	2	2	0.0	0.0	0.0
875	Feb19-3L1-mock-rep2_B-C-A_Position005_4_cmle.ics	36	0	2	3	0.7447490653461686	0.4961597542242703	0.7764423076923076
876	Feb19-3L1-mock-rep2_B-C-A_Position005_4_cmle.ics	36	0	2	4	0.0	0.0	0.0
877	Feb19-3L1-mock-rep2_B-C-A_Position005_4_cmle.ics	37	0	1	1	0.0	0.0	0.0
878	Feb19-3L1-mock-rep2_B-C-A_Position005_4_cmle.ics	37	0	1	2	1.05602189451562	0.49620801733477793	0.3975694444444445
879	Feb19-3L1-mock-rep2_B-C-A_Position005_4_cmle.ics	37	0	1	3	0.0	0.0	0.0
880	Feb19-3L1-mock-rep2_B-C-A_Position005_4_cmle.ics	37	0	1	4	0.0	0.0	0.0
881	Feb19-3L1-mock-rep2_B-C-A_Position005_4_cmle.ics	37	0	1	5	0.0	0.0	0.0
882	Feb19-3L1-mock-rep2_B-C-A_Position005_4_cmle.ics	37	0	2	1	0.0	0.0	0.0
883	Feb19-3L1-mock-rep2_B-C-A_Position005_4_cmle.ics	37	0	2	2	0.0	0.0	0.0
884	Feb19-3L1-mock-rep2_B-C-A_Position005_4_cmle.ics	37	0	2	3	0.0	0.0	0.0
885	Feb19-3L1-mock-rep2_B-C-A_Position005_4_cmle.ics	37	0	2	4	0.0	0.0	0.0
886	Feb19-3L1-mock-rep2_B-C-A_Position005_4_cmle.ics	37	0	2	5	0.0	0.0	0.0
887	Feb19-3L1-mock-rep2_B-C-A_Position005_4_cmle.ics	37	0	3	1	0.0	0.0	0.0
888	Feb19-3L1-mock-rep2_B-C-A_Position005_4_cmle.ics	37	0	3	2	0.0	0.0	0.0
889	Feb19-3L1-mock-rep2_B-C-A_Position005_4_cmle.ics	37	0	3	3	0.0	0.0	0.0
890	Feb19-3L1-mock-rep2_B-C-A_Position005_4_cmle.ics	37	0	3	4	0.0	0.0	0.0
891	Feb19-3L1-mock-rep2_B-C-A_Position005_4_cmle.ics	37	0	3	5	0.5026479759921509	0.3765112262521589	0.4988558352402746
892	Feb19-3L1-mock-rep2_B-C-A_Position005_4_cmle.ics	38	0	1	1	0.0	0.0	0.0
893	Feb19-3L1-mock-rep2_B-C-A_Position005_4_cmle.ics	39	0	1	1	0.04150304388926017	0.30508474576271183	0.17142857142857143
894	Feb19-3L1-mock-rep2_B-C-A_Position005_4_cmle.ics	39	0	1	2	0.0	0.0	0.0
895	Feb19-3L1-mock-rep2_B-C-A_Position005_4_cmle.ics	39	0	2	1	0.0	0.0	0.0
896	Feb19-3L1-mock-rep2_B-C-A_Position005_4_cmle.ics	39	0	2	2	0.17292934953858402	0.2516778523489932	0.298804780876494
897	Feb19-3L1-mock-rep2_B-C-A_Position005_4_cmle.ics	40	0	1	1	0.8853982696375502	0.7427466150870404	0.7413127413127413
898	Feb19-3L1-mock-rep2_B-C-A_Position005_4_cmle.ics	41	0	1	1	0.0	0.0	0.0
899	Feb19-3L1-mock-rep2_B-C-A_Position005_4_cmle.ics	41	0	2	1	0.5625968171655267	0.26180257510729615	0.2038429406850459
900	Feb19-3L1-mock-rep2_B-C-A_Position005_4_cmle.ics	41	0	3	1	0.0	0.0	0.0
901	Feb19-3L1-mock-rep2_B-C-A_Position005_4_cmle.ics	41	0	4	1	0.0	0.0	0.0
902	Feb19-3L1-mock-rep2_B-C-A_Position005_4_cmle.ics	41	0	5	1	0.0	0.0	0.0
903	Feb19-3L1-mock-rep2_B-C-A_Position005_4_cmle.ics	42	0	1	1	0.0	0.0	0.0
904	Feb19-3L1-mock-rep2_B-C-A_Position005_4_cmle.ics	42	0	2	1	0.3643044963612837	0.49529780564263315	0.3632183908045977
905	Feb19-3L1-mock-rep2_B-C-A_Position005_4_cmle.ics	43	0	1	1	0.11759195768623715	0.1461318051575931	0.14739884393063582
906	Feb19-3L1-mock-rep2_B-C-A_Position005_4_cmle.ics	44	0	1	1	0.8023921818590299	0.7467811158798284	0.7499999999999999
907	Feb19-3L1-mock-rep2_B-C-A_Position005_4_cmle.ics	45	0	1	1	0.0	0.0	0.0
908	Feb19-3L1-mock-rep2_B-C-A_Position005_4_cmle.ics	45	0	1	2	0.25132398799607547	0.4759825327510916	0.7898550724637682
909	Feb19-3L1-mock-rep2_B-C-A_Position005_4_cmle.ics	46	0	1	1	0.0	0.0	0.0
910	Feb19-3L1-mock-rep2_B-C-A_Position005_4_cmle.ics	46	0	2	1	0.053031667191832436	0.19999999999999998	0.10952380952380951
911	Feb19-3L1-mock-rep2_B-C-A_Position005_4_cmle.ics	47	0	1	1	0.8669524723534346	0.5529411764705883	0.6103896103896104
912	Feb19-3L1-mock-rep2_B-C-A_Position005_4_cmle.ics	47	0	1	2	0.0	0.0	0.0
913	Feb19-3L1-mock-rep2_B-C-A_Position005_4_cmle.ics	47	0	2	1	0.0	0.0	0.0
914	Feb19-3L1-mock-rep2_B-C-A_Position005_4_cmle.ics	47	0	2	2	1.1759195768623714	0.7073509015256587	0.5795454545454546
915	Feb19-3L1-mock-rep2_B-C-A_Position005_4_cmle.ics	48	0	1	1	0.0	0.0	0.0
916	Feb19-3L1-mock-rep2_B-C-A_Position005_4_cmle.ics	48	0	1	2	0.0	0.0	0.0
917	Feb19-3L1-mock-rep2_B-C-A_Position005_4_cmle.ics	48	0	2	1	0.0	0.0	0.0
918	Feb19-3L1-mock-rep2_B-C-A_Position005_4_cmle.ics	48	0	2	2	0.0	0.0	0.0
919	Feb19-3L1-mock-rep2_B-C-A_Position005_4_cmle.ics	48	0	3	1	0.0	0.0	0.0
920	Feb19-3L1-mock-rep2_B-C-A_Position005_4_cmle.ics	48	0	3	2	0.0	0.0	0.0
921	Feb19-3L1-mock-rep2_B-C-A_Position005_4_cmle.ics	49	0	1	1	0.6317685569809603	0.5879828326180259	0.49192100538599637
922	Feb19-3L1-mock-rep2_B-C-A_Position005_4_cmle.ics	49	0	2	1	0.0	0.0	0.0
923	Feb19-3L1-mock-rep2_B-C-A_Position005_4_cmle.ics	50	0	1	1	0.32971862645356687	0.3317865429234338	0.33255813953488367
924	Feb19-3L1-mock-rep2_B-C-A_Position005_4_cmle.ics	51	0	1	1	0.0	0.0	0.0
925	Feb19-3L1-mock-rep2_B-C-A_Position005_4_cmle.ics	51	0	2	1	0.0	0.0	0.0
926	Feb19-3L1-mock-rep2_B-C-A_Position005_4_cmle.ics	51	0	3	1	0.16601217555704068	0.8470588235294118	0.1889763779527559
927	Feb19-3L1-mock-rep2_B-C-A_Position005_4_cmle.ics	52	0	1	1	0.0	0.0	0.0
928	Feb19-3L1-mock-rep2_B-C-A_Position005_4_cmle.ics	53	0	1	1	1.600172914397031	0.5735537190082645	0.5413416536661466
929	Feb19-3L1-mock-rep2_B-C-A_Position005_4_cmle.ics	53	0	1	2	0.0	0.0	0.0
930	Feb19-3L1-mock-rep2_B-C-A_Position005_4_cmle.ics	53	0	1	3	0.0	0.0	0.0
931	Feb19-3L1-mock-rep2_B-C-A_Position005_4_cmle.ics	53	0	1	4	0.0	0.0	0.0
932	Feb19-3L1-mock-rep2_B-C-A_Position005_4_cmle.ics	53	0	1	5	0.0	0.0	0.0
933	Feb19-3L1-mock-rep2_B-C-A_Position005_4_cmle.ics	53	0	1	6	0.0	0.0	0.0
934	Feb19-3L1-mock-rep2_B-C-A_Position005_4_cmle.ics	53	0	1	7	0.0	0.0	0.0
935	Feb19-3L1-mock-rep2_B-C-A_Position005_4_cmle.ics	53	0	1	8	0.0	0.0	0.0
936	Feb19-3L1-mock-rep2_B-C-A_Position005_4_cmle.ics	53	0	1	9	0.0	0.0	0.0
937	Feb19-3L1-mock-rep2_B-C-A_Position005_4_cmle.ics	53	0	1	10	0.0	0.0	0.0
938	Feb19-3L1-mock-rep2_B-C-A_Position005_4_cmle.ics	53	0	1	11	0.0	0.0	0.0
939	Feb19-3L1-mock-rep2_B-C-A_Position005_4_cmle.ics	53	0	1	12	0.0	0.0	0.0
940	Feb19-3L1-mock-rep2_B-C-A_Position005_4_cmle.ics	53	0	1	13	0.0	0.0	0.0
941	Feb19-3L1-mock-rep2_B-C-A_Position005_4_cmle.ics	53	0	1	14	0.0	0.0	0.0
942	Feb19-3L1-mock-rep2_B-C-A_Position005_4_cmle.ics	53	0	1	15	0.0	0.0	0.0
943	Feb19-3L1-mock-rep2_B-C-A_Position005_4_cmle.ics	53	0	1	16	0.0	0.0	0.0
944	Feb19-3L1-mock-rep2_B-C-A_Position005_4_cmle.ics	53	0	1	17	0.0	0.0	0.0
945	Feb19-3L1-mock-rep2_B-C-A_Position005_4_cmle.ics	53	0	1	18	0.0	0.0	0.0
946	Feb19-3L1-mock-rep2_B-C-A_Position005_4_cmle.ics	53	0	1	19	0.0	0.0	0.0
947	Feb19-3L1-mock-rep2_B-C-A_Position005_4_cmle.ics	53	0	1	20	0.0	0.0	0.0
948	Feb19-3L1-mock-rep2_B-C-A_Position005_4_cmle.ics	53	0	1	21	0.0	0.0	0.0
949	Feb19-3L1-mock-rep2_B-C-A_Position005_4_cmle.ics	53	0	1	22	0.0	0.0	0.0
950	Feb19-3L1-mock-rep2_B-C-A_Position005_4_cmle.ics	53	0	1	23	0.0	0.0	0.0
951	Feb19-3L1-mock-rep2_B-C-A_Position005_4_cmle.ics	53	0	1	24	0.0	0.0	0.0
952	Feb19-3L1-mock-rep2_B-C-A_Position005_4_cmle.ics	53	0	2	1	0.0	0.0	0.0
953	Feb19-3L1-mock-rep2_B-C-A_Position005_4_cmle.ics	53	0	2	2	0.0	0.0	0.0
954	Feb19-3L1-mock-rep2_B-C-A_Position005_4_cmle.ics	53	0	2	3	0.0	0.0	0.0
955	Feb19-3L1-mock-rep2_B-C-A_Position005_4_cmle.ics	53	0	2	4	0.0	0.0	0.0
956	Feb19-3L1-mock-rep2_B-C-A_Position005_4_cmle.ics	53	0	2	5	0.0	0.0	0.0
957	Feb19-3L1-mock-rep2_B-C-A_Position005_4_cmle.ics	53	0	2	6	0.0	0.0	0.0
958	Feb19-3L1-mock-rep2_B-C-A_Position005_4_cmle.ics	53	0	2	7	0.0	0.0	0.0
959	Feb19-3L1-mock-rep2_B-C-A_Position005_4_cmle.ics	53	0	2	8	0.0	0.0	0.0
960	Feb19-3L1-mock-rep2_B-C-A_Position005_4_cmle.ics	53	0	2	9	0.0	0.0	0.0
961	Feb19-3L1-mock-rep2_B-C-A_Position005_4_cmle.ics	53	0	2	10	0.0	0.0	0.0
962	Feb19-3L1-mock-rep2_B-C-A_Position005_4_cmle.ics	53	0	2	11	0.0	0.0	0.0
963	Feb19-3L1-mock-rep2_B-C-A_Position005_4_cmle.ics	53	0	2	12	0.0	0.0	0.0
964	Feb19-3L1-mock-rep2_B-C-A_Position005_4_cmle.ics	53	0	2	13	0.0	0.0	0.0
965	Feb19-3L1-mock-rep2_B-C-A_Position005_4_cmle.ics	53	0	2	14	0.0	0.0	0.0
966	Feb19-3L1-mock-rep2_B-C-A_Position005_4_cmle.ics	53	0	2	15	0.0	0.0	0.0
967	Feb19-3L1-mock-rep2_B-C-A_Position005_4_cmle.ics	53	0	2	16	0.0	0.0	0.0
968	Feb19-3L1-mock-rep2_B-C-A_Position005_4_cmle.ics	53	0	2	17	0.0	0.0	0.0
969	Feb19-3L1-mock-rep2_B-C-A_Position005_4_cmle.ics	53	0	2	18	0.0	0.0	0.0
970	Feb19-3L1-mock-rep2_B-C-A_Position005_4_cmle.ics	53	0	2	19	0.0	0.0	0.0
971	Feb19-3L1-mock-rep2_B-C-A_Position005_4_cmle.ics	53	0	2	20	0.0	0.0	0.0
972	Feb19-3L1-mock-rep2_B-C-A_Position005_4_cmle.ics	53	0	2	21	0.0	0.0	0.0
973	Feb19-3L1-mock-rep2_B-C-A_Position005_4_cmle.ics	53	0	2	22	0.0	0.0	0.0
974	Feb19-3L1-mock-rep2_B-C-A_Position005_4_cmle.ics	53	0	2	23	0.0	0.0	0.0
975	Feb19-3L1-mock-rep2_B-C-A_Position005_4_cmle.ics	53	0	2	24	0.0	0.0	0.0
976	Feb19-3L1-mock-rep2_B-C-A_Position005_4_cmle.ics	53	0	3	1	0.0	0.0	0.0
977	Feb19-3L1-mock-rep2_B-C-A_Position005_4_cmle.ics	53	0	3	2	0.0	0.0	0.0
978	Feb19-3L1-mock-rep2_B-C-A_Position005_4_cmle.ics	53	0	3	3	0.0	0.0	0.0
979	Feb19-3L1-mock-rep2_B-C-A_Position005_4_cmle.ics	53	0	3	4	0.0	0.0	0.0
980	Feb19-3L1-mock-rep2_B-C-A_Position005_4_cmle.ics	53	0	3	5	0.0	0.0	0.0
981	Feb19-3L1-mock-rep2_B-C-A_Position005_4_cmle.ics	53	0	3	6	0.0	0.0	0.0
982	Feb19-3L1-mock-rep2_B-C-A_Position005_4_cmle.ics	53	0	3	7	0.0	0.0	0.0
983	Feb19-3L1-mock-rep2_B-C-A_Position005_4_cmle.ics	53	0	3	8	0.0	0.0	0.0
984	Feb19-3L1-mock-rep2_B-C-A_Position005_4_cmle.ics	53	0	3	9	0.0	0.0	0.0
985	Feb19-3L1-mock-rep2_B-C-A_Position005_4_cmle.ics	53	0	3	10	0.0	0.0	0.0
986	Feb19-3L1-mock-rep2_B-C-A_Position005_4_cmle.ics	53	0	3	11	0.0	0.0	0.0
987	Feb19-3L1-mock-rep2_B-C-A_Position005_4_cmle.ics	53	0	3	12	0.01152862330257227	0.06097560975609755	0.02427184466019417
988	Feb19-3L1-mock-rep2_B-C-A_Position005_4_cmle.ics	53	0	3	13	0.0	0.0	0.0
989	Feb19-3L1-mock-rep2_B-C-A_Position005_4_cmle.ics	53	0	3	14	0.0	0.0	0.0
990	Feb19-3L1-mock-rep2_B-C-A_Position005_4_cmle.ics	53	0	3	15	0.0	0.0	0.0
991	Feb19-3L1-mock-rep2_B-C-A_Position005_4_cmle.ics	53	0	3	16	0.0	0.0	0.0
992	Feb19-3L1-mock-rep2_B-C-A_Position005_4_cmle.ics	53	0	3	17	0.0	0.0	0.0
993	Feb19-3L1-mock-rep2_B-C-A_Position005_4_cmle.ics	53	0	3	18	0.0	0.0	0.0
994	Feb19-3L1-mock-rep2_B-C-A_Position005_4_cmle.ics	53	0	3	19	0.0	0.0	0.0
995	Feb19-3L1-mock-rep2_B-C-A_Position005_4_cmle.ics	53	0	3	20	0.0	0.0	0.0
996	Feb19-3L1-mock-rep2_B-C-A_Position005_4_cmle.ics	53	0	3	21	0.0	0.0	0.0
997	Feb19-3L1-mock-rep2_B-C-A_Position005_4_cmle.ics	53	0	3	22	0.0	0.0	0.0
998	Feb19-3L1-mock-rep2_B-C-A_Position005_4_cmle.ics	53	0	3	23	0.0	0.0	0.0
999	Feb19-3L1-mock-rep2_B-C-A_Position005_4_cmle.ics	53	0	3	24	0.0	0.0	0.0
1000	Feb19-3L1-mock-rep2_B-C-A_Position005_4_cmle.ics	53	0	4	1	0.0	0.0	0.0
1001	Feb19-3L1-mock-rep2_B-C-A_Position005_4_cmle.ics	53	0	4	2	0.0	0.0	0.0
1002	Feb19-3L1-mock-rep2_B-C-A_Position005_4_cmle.ics	53	0	4	3	0.0	0.0	0.0
1003	Feb19-3L1-mock-rep2_B-C-A_Position005_4_cmle.ics	53	0	4	4	0.0	0.0	0.0
1004	Feb19-3L1-mock-rep2_B-C-A_Position005_4_cmle.ics	53	0	4	5	0.0	0.0	0.0
1005	Feb19-3L1-mock-rep2_B-C-A_Position005_4_cmle.ics	53	0	4	6	0.0	0.0	0.0
1006	Feb19-3L1-mock-rep2_B-C-A_Position005_4_cmle.ics	53	0	4	7	0.0	0.0	0.0
1007	Feb19-3L1-mock-rep2_B-C-A_Position005_4_cmle.ics	53	0	4	8	0.0	0.0	0.0
1008	Feb19-3L1-mock-rep2_B-C-A_Position005_4_cmle.ics	53	0	4	9	0.43808768549774624	0.3253424657534246	0.2878787878787879
1009	Feb19-3L1-mock-rep2_B-C-A_Position005_4_cmle.ics	53	0	4	10	0.0	0.0	0.0
1010	Feb19-3L1-mock-rep2_B-C-A_Position005_4_cmle.ics	53	0	4	11	0.0	0.0	0.0
1011	Feb19-3L1-mock-rep2_B-C-A_Position005_4_cmle.ics	53	0	4	12	0.0	0.0	0.0
1012	Feb19-3L1-mock-rep2_B-C-A_Position005_4_cmle.ics	53	0	4	13	0.0	0.0	0.0
1013	Feb19-3L1-mock-rep2_B-C-A_Position005_4_cmle.ics	53	0	4	14	0.0	0.0	0.0
1014	Feb19-3L1-mock-rep2_B-C-A_Position005_4_cmle.ics	53	0	4	15	0.0	0.0	0.0
1015	Feb19-3L1-mock-rep2_B-C-A_Position005_4_cmle.ics	53	0	4	16	0.0	0.0	0.0
1016	Feb19-3L1-mock-rep2_B-C-A_Position005_4_cmle.ics	53	0	4	17	0.0	0.0	0.0
1017	Feb19-3L1-mock-rep2_B-C-A_Position005_4_cmle.ics	53	0	4	18	0.0	0.0	0.0
1018	Feb19-3L1-mock-rep2_B-C-A_Position005_4_cmle.ics	53	0	4	19	0.0	0.0	0.0
1019	Feb19-3L1-mock-rep2_B-C-A_Position005_4_cmle.ics	53	0	4	20	0.0	0.0	0.0
1020	Feb19-3L1-mock-rep2_B-C-A_Position005_4_cmle.ics	53	0	4	21	0.0	0.0	0.0
1021	Feb19-3L1-mock-rep2_B-C-A_Position005_4_cmle.ics	53	0	4	22	0.0	0.0	0.0
1022	Feb19-3L1-mock-rep2_B-C-A_Position005_4_cmle.ics	53	0	4	23	0.0	0.0	0.0
1023	Feb19-3L1-mock-rep2_B-C-A_Position005_4_cmle.ics	53	0	4	24	0.0	0.0	0.0
1024	Feb19-3L1-mock-rep2_B-C-A_Position005_4_cmle.ics	53	0	5	1	0.0	0.0	0.0
1025	Feb19-3L1-mock-rep2_B-C-A_Position005_4_cmle.ics	53	0	5	2	0.0	0.0	0.0
1026	Feb19-3L1-mock-rep2_B-C-A_Position005_4_cmle.ics	53	0	5	3	0.0	0.0	0.0
1027	Feb19-3L1-mock-rep2_B-C-A_Position005_4_cmle.ics	53	0	5	4	0.0	0.0	0.0
1028	Feb19-3L1-mock-rep2_B-C-A_Position005_4_cmle.ics	53	0	5	5	0.0	0.0	0.0
1029	Feb19-3L1-mock-rep2_B-C-A_Position005_4_cmle.ics	53	0	5	6	0.0	0.0	0.0
1030	Feb19-3L1-mock-rep2_B-C-A_Position005_4_cmle.ics	53	0	5	7	0.0	0.0	0.0
1031	Feb19-3L1-mock-rep2_B-C-A_Position005_4_cmle.ics	53	0	5	8	1.3373203030983831	0.6736353077816493	0.5375347544022242
1032	Feb19-3L1-mock-rep2_B-C-A_Position005_4_cmle.ics	53	0	5	9	0.0	0.0	0.0
1033	Feb19-3L1-mock-rep2_B-C-A_Position005_4_cmle.ics	53	0	5	10	0.0	0.0	0.0
1034	Feb19-3L1-mock-rep2_B-C-A_Position005_4_cmle.ics	53	0	5	11	0.0	0.0	0.0
1035	Feb19-3L1-mock-rep2_B-C-A_Position005_4_cmle.ics	53	0	5	12	0.0	0.0	0.0
1036	Feb19-3L1-mock-rep2_B-C-A_Position005_4_cmle.ics	53	0	5	13	0.0	0.0	0.0
1037	Feb19-3L1-mock-rep2_B-C-A_Position005_4_cmle.ics	53	0	5	14	0.0	0.0	0.0
1038	Feb19-3L1-mock-rep2_B-C-A_Position005_4_cmle.ics	53	0	5	15	0.0	0.0	0.0
1039	Feb19-3L1-mock-rep2_B-C-A_Position005_4_cmle.ics	53	0	5	16	0.0	0.0	0.0
1040	Feb19-3L1-mock-rep2_B-C-A_Position005_4_cmle.ics	53	0	5	17	0.0	0.0	0.0
1041	Feb19-3L1-mock-rep2_B-C-A_Position005_4_cmle.ics	53	0	5	18	0.0	0.0	0.0
1042	Feb19-3L1-mock-rep2_B-C-A_Position005_4_cmle.ics	53	0	5	19	0.0	0.0	0.0
1043	Feb19-3L1-mock-rep2_B-C-A_Position005_4_cmle.ics	53	0	5	20	0.0	0.0	0.0
1044	Feb19-3L1-mock-rep2_B-C-A_Position005_4_cmle.ics	53	0	5	21	0.0	0.0	0.0
1045	Feb19-3L1-mock-rep2_B-C-A_Position005_4_cmle.ics	53	0	5	22	0.0	0.0	0.0
1046	Feb19-3L1-mock-rep2_B-C-A_Position005_4_cmle.ics	53	0	5	23	0.0	0.0	0.0
1047	Feb19-3L1-mock-rep2_B-C-A_Position005_4_cmle.ics	53	0	5	24	0.0	0.0	0.0
1048	Feb19-3L1-mock-rep2_B-C-A_Position005_4_cmle.ics	53	0	6	1	0.0	0.0	0.0
1049	Feb19-3L1-mock-rep2_B-C-A_Position005_4_cmle.ics	53	0	6	2	0.0	0.0	0.0
1050	Feb19-3L1-mock-rep2_B-C-A_Position005_4_cmle.ics	53	0	6	3	0.0	0.0	0.0
1051	Feb19-3L1-mock-rep2_B-C-A_Position005_4_cmle.ics	53	0	6	4	0.0	0.0	0.0
1052	Feb19-3L1-mock-rep2_B-C-A_Position005_4_cmle.ics	53	0	6	5	0.0	0.0	0.0
1053	Feb19-3L1-mock-rep2_B-C-A_Position005_4_cmle.ics	53	0	6	6	0.0	0.0	0.0
1054	Feb19-3L1-mock-rep2_B-C-A_Position005_4_cmle.ics	53	0	6	7	0.0	0.0	0.0
1055	Feb19-3L1-mock-rep2_B-C-A_Position005_4_cmle.ics	53	0	6	8	0.0	0.0	0.0
1056	Feb19-3L1-mock-rep2_B-C-A_Position005_4_cmle.ics	53	0	6	9	0.0	0.0	0.0
1057	Feb19-3L1-mock-rep2_B-C-A_Position005_4_cmle.ics	53	0	6	10	0.0	0.0	0.0
1058	Feb19-3L1-mock-rep2_B-C-A_Position005_4_cmle.ics	53	0	6	11	0.0	0.0	0.0
1059	Feb19-3L1-mock-rep2_B-C-A_Position005_4_cmle.ics	53	0	6	12	0.0	0.0	0.0
1060	Feb19-3L1-mock-rep2_B-C-A_Position005_4_cmle.ics	53	0	6	13	0.0	0.0	0.0
1061	Feb19-3L1-mock-rep2_B-C-A_Position005_4_cmle.ics	53	0	6	14	0.0	0.0	0.0
1062	Feb19-3L1-mock-rep2_B-C-A_Position005_4_cmle.ics	53	0	6	15	0.006917173981543361	0.012931034482758617	0.023999999999999997
1063	Feb19-3L1-mock-rep2_B-C-A_Position005_4_cmle.ics	53	0	6	16	0.0	0.0	0.0
1064	Feb19-3L1-mock-rep2_B-C-A_Position005_4_cmle.ics	53	0	6	17	0.0	0.0	0.0
1065	Feb19-3L1-mock-rep2_B-C-A_Position005_4_cmle.ics	53	0	6	18	0.0	0.0	0.0
1066	Feb19-3L1-mock-rep2_B-C-A_Position005_4_cmle.ics	53	0	6	19	0.0	0.0	0.0
1067	Feb19-3L1-mock-rep2_B-C-A_Position005_4_cmle.ics	53	0	6	20	0.0	0.0	0.0
1068	Feb19-3L1-mock-rep2_B-C-A_Position005_4_cmle.ics	53	0	6	21	0.0	0.0	0.0
1069	Feb19-3L1-mock-rep2_B-C-A_Position005_4_cmle.ics	53	0	6	22	0.0	0.0	0.0
1070	Feb19-3L1-mock-rep2_B-C-A_Position005_4_cmle.ics	53	0	6	23	0.0	0.0	0.0
1071	Feb19-3L1-mock-rep2_B-C-A_Position005_4_cmle.ics	53	0	6	24	0.0	0.0	0.0
1072	Feb19-3L1-mock-rep2_B-C-A_Position005_4_cmle.ics	53	0	7	1	0.0	0.0	0.0
1073	Feb19-3L1-mock-rep2_B-C-A_Position005_4_cmle.ics	53	0	7	2	0.0	0.0	0.0
1074	Feb19-3L1-mock-rep2_B-C-A_Position005_4_cmle.ics	53	0	7	3	0.0	0.0	0.0
1075	Feb19-3L1-mock-rep2_B-C-A_Position005_4_cmle.ics	53	0	7	4	0.0	0.0	0.0
1076	Feb19-3L1-mock-rep2_B-C-A_Position005_4_cmle.ics	53	0	7	5	0.0	0.0	0.0
1077	Feb19-3L1-mock-rep2_B-C-A_Position005_4_cmle.ics	53	0	7	6	0.0	0.0	0.0
1078	Feb19-3L1-mock-rep2_B-C-A_Position005_4_cmle.ics	53	0	7	7	0.0	0.0	0.0
1079	Feb19-3L1-mock-rep2_B-C-A_Position005_4_cmle.ics	53	0	7	8	0.0	0.0	0.0
1080	Feb19-3L1-mock-rep2_B-C-A_Position005_4_cmle.ics	53	0	7	9	0.0	0.0	0.0
1081	Feb19-3L1-mock-rep2_B-C-A_Position005_4_cmle.ics	53	0	7	10	0.0	0.0	0.0
1082	Feb19-3L1-mock-rep2_B-C-A_Position005_4_cmle.ics	53	0	7	11	0.0	0.0	0.0
1083	Feb19-3L1-mock-rep2_B-C-A_Position005_4_cmle.ics	53	0	7	12	0.0	0.0	0.0
1084	Feb19-3L1-mock-rep2_B-C-A_Position005_4_cmle.ics	53	0	7	13	0.0	0.0	0.0
1085	Feb19-3L1-mock-rep2_B-C-A_Position005_4_cmle.ics	53	0	7	14	0.0	0.0	0.0
1086	Feb19-3L1-mock-rep2_B-C-A_Position005_4_cmle.ics	53	0	7	15	0.0	0.0	0.0
1087	Feb19-3L1-mock-rep2_B-C-A_Position005_4_cmle.ics	53	0	7	16	0.0	0.0	0.0
1088	Feb19-3L1-mock-rep2_B-C-A_Position005_4_cmle.ics	53	0	7	17	0.0	0.0	0.0
1089	Feb19-3L1-mock-rep2_B-C-A_Position005_4_cmle.ics	53	0	7	18	0.0	0.0	0.0
1090	Feb19-3L1-mock-rep2_B-C-A_Position005_4_cmle.ics	53	0	7	19	0.0	0.0	0.0
1091	Feb19-3L1-mock-rep2_B-C-A_Position005_4_cmle.ics	53	0	7	20	0.0	0.0	0.0
1092	Feb19-3L1-mock-rep2_B-C-A_Position005_4_cmle.ics	53	0	7	21	0.0	0.0	0.0
1093	Feb19-3L1-mock-rep2_B-C-A_Position005_4_cmle.ics	53	0	7	22	0.0	0.0	0.0
1094	Feb19-3L1-mock-rep2_B-C-A_Position005_4_cmle.ics	53	0	7	23	0.8784810956560068	0.4285714285714285	0.6086261980830671
1095	Feb19-3L1-mock-rep2_B-C-A_Position005_4_cmle.ics	53	0	7	24	0.0	0.0	0.0
1096	Feb19-3L1-mock-rep2_B-C-A_Position005_4_cmle.ics	53	0	8	1	0.0	0.0	0.0
1097	Feb19-3L1-mock-rep2_B-C-A_Position005_4_cmle.ics	53	0	8	2	0.0	0.0	0.0
1098	Feb19-3L1-mock-rep2_B-C-A_Position005_4_cmle.ics	53	0	8	3	0.0	0.0	0.0
1099	Feb19-3L1-mock-rep2_B-C-A_Position005_4_cmle.ics	53	0	8	4	0.0	0.0	0.0
1100	Feb19-3L1-mock-rep2_B-C-A_Position005_4_cmle.ics	53	0	8	5	0.0	0.0	0.0
1101	Feb19-3L1-mock-rep2_B-C-A_Position005_4_cmle.ics	53	0	8	6	0.0	0.0	0.0
1102	Feb19-3L1-mock-rep2_B-C-A_Position005_4_cmle.ics	53	0	8	7	0.0	0.0	0.0
1103	Feb19-3L1-mock-rep2_B-C-A_Position005_4_cmle.ics	53	0	8	8	0.0	0.0	0.0
1104	Feb19-3L1-mock-rep2_B-C-A_Position005_4_cmle.ics	53	0	8	9	0.0	0.0	0.0
1105	Feb19-3L1-mock-rep2_B-C-A_Position005_4_cmle.ics	53	0	8	10	0.0	0.0	0.0
1106	Feb19-3L1-mock-rep2_B-C-A_Position005_4_cmle.ics	53	0	8	11	0.0	0.0	0.0
1107	Feb19-3L1-mock-rep2_B-C-A_Position005_4_cmle.ics	53	0	8	12	0.0	0.0	0.0
1108	Feb19-3L1-mock-rep2_B-C-A_Position005_4_cmle.ics	53	0	8	13	0.0	0.0	0.0
1109	Feb19-3L1-mock-rep2_B-C-A_Position005_4_cmle.ics	53	0	8	14	0.0	0.0	0.0
1110	Feb19-3L1-mock-rep2_B-C-A_Position005_4_cmle.ics	53	0	8	15	0.0	0.0	0.0
1111	Feb19-3L1-mock-rep2_B-C-A_Position005_4_cmle.ics	53	0	8	16	0.0	0.0	0.0
1112	Feb19-3L1-mock-rep2_B-C-A_Position005_4_cmle.ics	53	0	8	17	0.0	0.0	0.0
1113	Feb19-3L1-mock-rep2_B-C-A_Position005_4_cmle.ics	53	0	8	18	0.0	0.0	0.0
1114	Feb19-3L1-mock-rep2_B-C-A_Position005_4_cmle.ics	53	0	8	19	0.0	0.0	0.0
1115	Feb19-3L1-mock-rep2_B-C-A_Position005_4_cmle.ics	53	0	8	20	0.0	0.0	0.0
1116	Feb19-3L1-mock-rep2_B-C-A_Position005_4_cmle.ics	53	0	8	21	0.0	0.0	0.0
1117	Feb19-3L1-mock-rep2_B-C-A_Position005_4_cmle.ics	53	0	8	22	0.0	0.0	0.0
1118	Feb19-3L1-mock-rep2_B-C-A_Position005_4_cmle.ics	53	0	8	23	0.0	0.0	0.0
1119	Feb19-3L1-mock-rep2_B-C-A_Position005_4_cmle.ics	53	0	8	24	0.09914616040212151	0.08811475409836064	0.09409190371991247
1120	Feb19-3L1-mock-rep2_B-C-A_Position005_4_cmle.ics	53	0	9	1	0.0	0.0	0.0
1121	Feb19-3L1-mock-rep2_B-C-A_Position005_4_cmle.ics	53	0	9	2	0.0	0.0	0.0
1122	Feb19-3L1-mock-rep2_B-C-A_Position005_4_cmle.ics	53	0	9	3	0.0	0.0	0.0
1123	Feb19-3L1-mock-rep2_B-C-A_Position005_4_cmle.ics	53	0	9	4	0.0	0.0	0.0
1124	Feb19-3L1-mock-rep2_B-C-A_Position005_4_cmle.ics	53	0	9	5	0.0	0.0	0.0
1125	Feb19-3L1-mock-rep2_B-C-A_Position005_4_cmle.ics	53	0	9	6	0.5579853678444978	0.3086734693877551	0.6836158192090395
1126	Feb19-3L1-mock-rep2_B-C-A_Position005_4_cmle.ics	53	0	9	7	0.0	0.0	0.0
1127	Feb19-3L1-mock-rep2_B-C-A_Position005_4_cmle.ics	53	0	9	8	0.0	0.0	0.0
1128	Feb19-3L1-mock-rep2_B-C-A_Position005_4_cmle.ics	53	0	9	9	0.0	0.0	0.0
1129	Feb19-3L1-mock-rep2_B-C-A_Position005_4_cmle.ics	53	0	9	10	0.0	0.0	0.0
1130	Feb19-3L1-mock-rep2_B-C-A_Position005_4_cmle.ics	53	0	9	11	0.0	0.0	0.0
1131	Feb19-3L1-mock-rep2_B-C-A_Position005_4_cmle.ics	53	0	9	12	0.0	0.0	0.0
1132	Feb19-3L1-mock-rep2_B-C-A_Position005_4_cmle.ics	53	0	9	13	0.0	0.0	0.0
1133	Feb19-3L1-mock-rep2_B-C-A_Position005_4_cmle.ics	53	0	9	14	0.0	0.0	0.0
1134	Feb19-3L1-mock-rep2_B-C-A_Position005_4_cmle.ics	53	0	9	15	0.0	0.0	0.0
1135	Feb19-3L1-mock-rep2_B-C-A_Position005_4_cmle.ics	53	0	9	16	0.0	0.0	0.0
1136	Feb19-3L1-mock-rep2_B-C-A_Position005_4_cmle.ics	53	0	9	17	0.0	0.0	0.0
1137	Feb19-3L1-mock-rep2_B-C-A_Position005_4_cmle.ics	53	0	9	18	0.0	0.0	0.0
1138	Feb19-3L1-mock-rep2_B-C-A_Position005_4_cmle.ics	53	0	9	19	0.0	0.0	0.0
1139	Feb19-3L1-mock-rep2_B-C-A_Position005_4_cmle.ics	53	0	9	20	0.0	0.0	0.0
1140	Feb19-3L1-mock-rep2_B-C-A_Position005_4_cmle.ics	53	0	9	21	0.0	0.0	0.0
1141	Feb19-3L1-mock-rep2_B-C-A_Position005_4_cmle.ics	53	0	9	22	0.0	0.0	0.0
1142	Feb19-3L1-mock-rep2_B-C-A_Position005_4_cmle.ics	53	0	9	23	0.0	0.0	0.0
1143	Feb19-3L1-mock-rep2_B-C-A_Position005_4_cmle.ics	53	0	9	24	0.0	0.0	0.0
1144	Feb19-3L1-mock-rep2_B-C-A_Position005_4_cmle.ics	53	0	10	1	0.0	0.0	0.0
1145	Feb19-3L1-mock-rep2_B-C-A_Position005_4_cmle.ics	53	0	10	2	0.0	0.0	0.0
1146	Feb19-3L1-mock-rep2_B-C-A_Position005_4_cmle.ics	53	0	10	3	0.0	0.0	0.0
1147	Feb19-3L1-mock-rep2_B-C-A_Position005_4_cmle.ics	53	0	10	4	0.0	0.0	0.0
1148	Feb19-3L1-mock-rep2_B-C-A_Position005_4_cmle.ics	53	0	10	5	0.23287819071195984	0.4832535885167464	0.2112970711297071
1149	Feb19-3L1-mock-rep2_B-C-A_Position005_4_cmle.ics	53	0	10	6	0.0	0.0	0.0
1150	Feb19-3L1-mock-rep2_B-C-A_Position005_4_cmle.ics	53	0	10	7	0.0	0.0	0.0
1151	Feb19-3L1-mock-rep2_B-C-A_Position005_4_cmle.ics	53	0	10	8	0.0	0.0	0.0
1152	Feb19-3L1-mock-rep2_B-C-A_Position005_4_cmle.ics	53	0	10	9	0.0	0.0	0.0
1153	Feb19-3L1-mock-rep2_B-C-A_Position005_4_cmle.ics	53	0	10	10	0.0	0.0	0.0
1154	Feb19-3L1-mock-rep2_B-C-A_Position005_4_cmle.ics	53	0	10	11	0.0	0.0	0.0
1155	Feb19-3L1-mock-rep2_B-C-A_Position005_4_cmle.ics	53	0	10	12	0.0	0.0	0.0
1156	Feb19-3L1-mock-rep2_B-C-A_Position005_4_cmle.ics	53	0	10	13	0.0	0.0	0.0
1157	Feb19-3L1-mock-rep2_B-C-A_Position005_4_cmle.ics	53	0	10	14	0.0	0.0	0.0
1158	Feb19-3L1-mock-rep2_B-C-A_Position005_4_cmle.ics	53	0	10	15	0.0	0.0	0.0
1159	Feb19-3L1-mock-rep2_B-C-A_Position005_4_cmle.ics	53	0	10	16	0.0	0.0	0.0
1160	Feb19-3L1-mock-rep2_B-C-A_Position005_4_cmle.ics	53	0	10	17	0.0	0.0	0.0
1161	Feb19-3L1-mock-rep2_B-C-A_Position005_4_cmle.ics	53	0	10	18	0.0	0.0	0.0
1162	Feb19-3L1-mock-rep2_B-C-A_Position005_4_cmle.ics	53	0	10	19	0.0	0.0	0.0
1163	Feb19-3L1-mock-rep2_B-C-A_Position005_4_cmle.ics	53	0	10	20	0.0	0.0	0.0
1164	Feb19-3L1-mock-rep2_B-C-A_Position005_4_cmle.ics	53	0	10	21	0.0	0.0	0.0
1165	Feb19-3L1-mock-rep2_B-C-A_Position005_4_cmle.ics	53	0	10	22	0.0	0.0	0.0
1166	Feb19-3L1-mock-rep2_B-C-A_Position005_4_cmle.ics	53	0	10	23	0.0	0.0	0.0
1167	Feb19-3L1-mock-rep2_B-C-A_Position005_4_cmle.ics	53	0	10	24	0.0	0.0	0.0
1168	Feb19-3L1-mock-rep2_B-C-A_Position005_4_cmle.ics	53	0	11	1	0.0	0.0	0.0
1169	Feb19-3L1-mock-rep2_B-C-A_Position005_4_cmle.ics	53	0	11	2	0.2536297126565899	0.20332717190388164	0.19748653500897664
1170	Feb19-3L1-mock-rep2_B-C-A_Position005_4_cmle.ics	53	0	11	3	0.0	0.0	0.0
1171	Feb19-3L1-mock-rep2_B-C-A_Position005_4_cmle.ics	53	0	11	4	0.0	0.0	0.0
1172	Feb19-3L1-mock-rep2_B-C-A_Position005_4_cmle.ics	53	0	11	5	0.0	0.0	0.0
1173	Feb19-3L1-mock-rep2_B-C-A_Position005_4_cmle.ics	53	0	11	6	0.0	0.0	0.0
1174	Feb19-3L1-mock-rep2_B-C-A_Position005_4_cmle.ics	53	0	11	7	0.0	0.0	0.0
1175	Feb19-3L1-mock-rep2_B-C-A_Position005_4_cmle.ics	53	0	11	8	0.0	0.0	0.0
1176	Feb19-3L1-mock-rep2_B-C-A_Position005_4_cmle.ics	53	0	11	9	0.0	0.0	0.0
1177	Feb19-3L1-mock-rep2_B-C-A_Position005_4_cmle.ics	53	0	11	10	0.0	0.0	0.0
1178	Feb19-3L1-mock-rep2_B-C-A_Position005_4_cmle.ics	53	0	11	11	0.0	0.0	0.0
1179	Feb19-3L1-mock-rep2_B-C-A_Position005_4_cmle.ics	53	0	11	12	0.0	0.0	0.0
1180	Feb19-3L1-mock-rep2_B-C-A_Position005_4_cmle.ics	53	0	11	13	0.0	0.0	0.0
1181	Feb19-3L1-mock-rep2_B-C-A_Position005_4_cmle.ics	53	0	11	14	0.0	0.0	0.0
1182	Feb19-3L1-mock-rep2_B-C-A_Position005_4_cmle.ics	53	0	11	15	0.0	0.0	0.0
1183	Feb19-3L1-mock-rep2_B-C-A_Position005_4_cmle.ics	53	0	11	16	0.0	0.0	0.0
1184	Feb19-3L1-mock-rep2_B-C-A_Position005_4_cmle.ics	53	0	11	17	0.0	0.0	0.0
1185	Feb19-3L1-mock-rep2_B-C-A_Position005_4_cmle.ics	53	0	11	18	0.0	0.0	0.0
1186	Feb19-3L1-mock-rep2_B-C-A_Position005_4_cmle.ics	53	0	11	19	0.0	0.0	0.0
1187	Feb19-3L1-mock-rep2_B-C-A_Position005_4_cmle.ics	53	0	11	20	0.0	0.0	0.0
1188	Feb19-3L1-mock-rep2_B-C-A_Position005_4_cmle.ics	53	0	11	21	0.0	0.0	0.0
1189	Feb19-3L1-mock-rep2_B-C-A_Position005_4_cmle.ics	53	0	11	22	0.0	0.0	0.0
1190	Feb19-3L1-mock-rep2_B-C-A_Position005_4_cmle.ics	53	0	11	23	0.0	0.0	0.0
1191	Feb19-3L1-mock-rep2_B-C-A_Position005_4_cmle.ics	53	0	11	24	0.0	0.0	0.0
1192	Feb19-3L1-mock-rep2_B-C-A_Position005_4_cmle.ics	53	0	12	1	0.0	0.0	0.0
1193	Feb19-3L1-mock-rep2_B-C-A_Position005_4_cmle.ics	53	0	12	2	0.0	0.0	0.0
1194	Feb19-3L1-mock-rep2_B-C-A_Position005_4_cmle.ics	53	0	12	3	0.0	0.0	0.0
1195	Feb19-3L1-mock-rep2_B-C-A_Position005_4_cmle.ics	53	0	12	4	0.0	0.0	0.0
1196	Feb19-3L1-mock-rep2_B-C-A_Position005_4_cmle.ics	53	0	12	5	0.0	0.0	0.0
1197	Feb19-3L1-mock-rep2_B-C-A_Position005_4_cmle.ics	53	0	12	6	0.0	0.0	0.0
1198	Feb19-3L1-mock-rep2_B-C-A_Position005_4_cmle.ics	53	0	12	7	0.0	0.0	0.0
1199	Feb19-3L1-mock-rep2_B-C-A_Position005_4_cmle.ics	53	0	12	8	0.0	0.0	0.0
1200	Feb19-3L1-mock-rep2_B-C-A_Position005_4_cmle.ics	53	0	12	9	0.0	0.0	0.0
1201	Feb19-3L1-mock-rep2_B-C-A_Position005_4_cmle.ics	53	0	12	10	0.0	0.0	0.0
1202	Feb19-3L1-mock-rep2_B-C-A_Position005_4_cmle.ics	53	0	12	11	0.0	0.0	0.0
1203	Feb19-3L1-mock-rep2_B-C-A_Position005_4_cmle.ics	53	0	12	12	0.0	0.0	0.0
1204	Feb19-3L1-mock-rep2_B-C-A_Position005_4_cmle.ics	53	0	12	13	0.1890694221621852	0.18303571428571425	0.13204508856682765
1205	Feb19-3L1-mock-rep2_B-C-A_Position005_4_cmle.ics	53	0	12	14	0.0	0.0	0.0
1206	Feb19-3L1-mock-rep2_B-C-A_Position005_4_cmle.ics	53	0	12	15	0.0	0.0	0.0
1207	Feb19-3L1-mock-rep2_B-C-A_Position005_4_cmle.ics	53	0	12	16	0.0	0.0	0.0
1208	Feb19-3L1-mock-rep2_B-C-A_Position005_4_cmle.ics	53	0	12	17	0.0	0.0	0.0
1209	Feb19-3L1-mock-rep2_B-C-A_Position005_4_cmle.ics	53	0	12	18	0.0	0.0	0.0
1210	Feb19-3L1-mock-rep2_B-C-A_Position005_4_cmle.ics	53	0	12	19	0.0	0.0	0.0
1211	Feb19-3L1-mock-rep2_B-C-A_Position005_4_cmle.ics	53	0	12	20	0.0	0.0	0.0
1212	Feb19-3L1-mock-rep2_B-C-A_Position005_4_cmle.ics	53	0	12	21	0.0	0.0	0.0
1213	Feb19-3L1-mock-rep2_B-C-A_Position005_4_cmle.ics	53	0	12	22	0.0	0.0	0.0
1214	Feb19-3L1-mock-rep2_B-C-A_Position005_4_cmle.ics	53	0	12	23	0.0	0.0	0.0
1215	Feb19-3L1-mock-rep2_B-C-A_Position005_4_cmle.ics	53	0	12	24	0.0	0.0	0.0
1216	Feb19-3L1-mock-rep2_B-C-A_Position005_4_cmle.ics	53	0	13	1	0.0	0.0	0.0
1217	Feb19-3L1-mock-rep2_B-C-A_Position005_4_cmle.ics	53	0	13	2	0.0	0.0	0.0
1218	Feb19-3L1-mock-rep2_B-C-A_Position005_4_cmle.ics	53	0	13	3	0.0	0.0	0.0
1219	Feb19-3L1-mock-rep2_B-C-A_Position005_4_cmle.ics	53	0	13	4	0.0	0.0	0.0
1220	Feb19-3L1-mock-rep2_B-C-A_Position005_4_cmle.ics	53	0	13	5	0.0	0.0	0.0
1221	Feb19-3L1-mock-rep2_B-C-A_Position005_4_cmle.ics	53	0	13	6	0.0	0.0	0.0
1222	Feb19-3L1-mock-rep2_B-C-A_Position005_4_cmle.ics	53	0	13	7	0.0	0.0	0.0
1223	Feb19-3L1-mock-rep2_B-C-A_Position005_4_cmle.ics	53	0	13	8	0.0	0.0	0.0
1224	Feb19-3L1-mock-rep2_B-C-A_Position005_4_cmle.ics	53	0	13	9	0.0	0.0	0.0
1225	Feb19-3L1-mock-rep2_B-C-A_Position005_4_cmle.ics	53	0	13	10	0.07608891379697698	0.05612244897959183	0.14102564102564102
1226	Feb19-3L1-mock-rep2_B-C-A_Position005_4_cmle.ics	53	0	13	11	0.0	0.0	0.0
1227	Feb19-3L1-mock-rep2_B-C-A_Position005_4_cmle.ics	53	0	13	12	0.0	0.0	0.0
1228	Feb19-3L1-mock-rep2_B-C-A_Position005_4_cmle.ics	53	0	13	13	0.0	0.0	0.0
1229	Feb19-3L1-mock-rep2_B-C-A_Position005_4_cmle.ics	53	0	13	14	0.0	0.0	0.0
1230	Feb19-3L1-mock-rep2_B-C-A_Position005_4_cmle.ics	53	0	13	15	0.0	0.0	0.0
1231	Feb19-3L1-mock-rep2_B-C-A_Position005_4_cmle.ics	53	0	13	16	0.0	0.0	0.0
1232	Feb19-3L1-mock-rep2_B-C-A_Position005_4_cmle.ics	53	0	13	17	0.0	0.0	0.0
1233	Feb19-3L1-mock-rep2_B-C-A_Position005_4_cmle.ics	53	0	13	18	0.0	0.0	0.0
1234	Feb19-3L1-mock-rep2_B-C-A_Position005_4_cmle.ics	53	0	13	19	0.0	0.0	0.0
1235	Feb19-3L1-mock-rep2_B-C-A_Position005_4_cmle.ics	53	0	13	20	0.0	0.0	0.0
1236	Feb19-3L1-mock-rep2_B-C-A_Position005_4_cmle.ics	53	0	13	21	0.0	0.0	0.0
1237	Feb19-3L1-mock-rep2_B-C-A_Position005_4_cmle.ics	53	0	13	22	0.0	0.0	0.0
1238	Feb19-3L1-mock-rep2_B-C-A_Position005_4_cmle.ics	53	0	13	23	0.0	0.0	0.0
1239	Feb19-3L1-mock-rep2_B-C-A_Position005_4_cmle.ics	53	0	13	24	0.0	0.0	0.0
1240	Feb19-3L1-mock-rep2_B-C-A_Position005_4_cmle.ics	53	0	14	1	0.0	0.0	0.0
1241	Feb19-3L1-mock-rep2_B-C-A_Position005_4_cmle.ics	53	0	14	2	0.0	0.0	0.0
1242	Feb19-3L1-mock-rep2_B-C-A_Position005_4_cmle.ics	53	0	14	3	0.0	0.0	0.0
1243	Feb19-3L1-mock-rep2_B-C-A_Position005_4_cmle.ics	53	0	14	4	0.0	0.0	0.0
1244	Feb19-3L1-mock-rep2_B-C-A_Position005_4_cmle.ics	53	0	14	5	0.0	0.0	0.0
1245	Feb19-3L1-mock-rep2_B-C-A_Position005_4_cmle.ics	53	0	14	6	0.0	0.0	0.0
1246	Feb19-3L1-mock-rep2_B-C-A_Position005_4_cmle.ics	53	0	14	7	0.0	0.0	0.0
1247	Feb19-3L1-mock-rep2_B-C-A_Position005_4_cmle.ics	53	0	14	8	0.0	0.0	0.0
1248	Feb19-3L1-mock-rep2_B-C-A_Position005_4_cmle.ics	53	0	14	9	0.0	0.0	0.0
1249	Feb19-3L1-mock-rep2_B-C-A_Position005_4_cmle.ics	53	0	14	10	0.0	0.0	0.0
1250	Feb19-3L1-mock-rep2_B-C-A_Position005_4_cmle.ics	53	0	14	11	0.0	0.0	0.0
1251	Feb19-3L1-mock-rep2_B-C-A_Position005_4_cmle.ics	53	0	14	12	0.0	0.0	0.0
1252	Feb19-3L1-mock-rep2_B-C-A_Position005_4_cmle.ics	53	0	14	13	0.0	0.0	0.0
1253	Feb19-3L1-mock-rep2_B-C-A_Position005_4_cmle.ics	53	0	14	14	0.0	0.0	0.0
1254	Feb19-3L1-mock-rep2_B-C-A_Position005_4_cmle.ics	53	0	14	15	0.0	0.0	0.0
1255	Feb19-3L1-mock-rep2_B-C-A_Position005_4_cmle.ics	53	0	14	16	0.0	0.0	0.0
1256	Feb19-3L1-mock-rep2_B-C-A_Position005_4_cmle.ics	53	0	14	17	0.47728500472649193	0.3676731793960923	0.5201005025125627
1257	Feb19-3L1-mock-rep2_B-C-A_Position005_4_cmle.ics	53	0	14	18	0.0	0.0	0.0
1258	Feb19-3L1-mock-rep2_B-C-A_Position005_4_cmle.ics	53	0	14	19	0.0	0.0	0.0
1259	Feb19-3L1-mock-rep2_B-C-A_Position005_4_cmle.ics	53	0	14	20	0.0	0.0	0.0
1260	Feb19-3L1-mock-rep2_B-C-A_Position005_4_cmle.ics	53	0	14	21	0.0	0.0	0.0
1261	Feb19-3L1-mock-rep2_B-C-A_Position005_4_cmle.ics	53	0	14	22	0.0	0.0	0.0
1262	Feb19-3L1-mock-rep2_B-C-A_Position005_4_cmle.ics	53	0	14	23	0.0	0.0	0.0
1263	Feb19-3L1-mock-rep2_B-C-A_Position005_4_cmle.ics	53	0	14	24	0.0	0.0	0.0
1264	Feb19-3L1-mock-rep2_B-C-A_Position005_4_cmle.ics	53	0	15	1	0.0	0.0	0.0
1265	Feb19-3L1-mock-rep2_B-C-A_Position005_4_cmle.ics	53	0	15	2	0.0	0.0	0.0
1266	Feb19-3L1-mock-rep2_B-C-A_Position005_4_cmle.ics	53	0	15	3	0.0	0.0	0.0
1267	Feb19-3L1-mock-rep2_B-C-A_Position005_4_cmle.ics	53	0	15	4	0.0	0.0	0.0
1268	Feb19-3L1-mock-rep2_B-C-A_Position005_4_cmle.ics	53	0	15	5	0.0	0.0	0.0
1269	Feb19-3L1-mock-rep2_B-C-A_Position005_4_cmle.ics	53	0	15	6	0.0	0.0	0.0
1270	Feb19-3L1-mock-rep2_B-C-A_Position005_4_cmle.ics	53	0	15	7	0.0	0.0	0.0
1271	Feb19-3L1-mock-rep2_B-C-A_Position005_4_cmle.ics	53	0	15	8	0.0	0.0	0.0
1272	Feb19-3L1-mock-rep2_B-C-A_Position005_4_cmle.ics	53	0	15	9	0.0	0.0	0.0
1273	Feb19-3L1-mock-rep2_B-C-A_Position005_4_cmle.ics	53	0	15	10	0.0	0.0	0.0
1274	Feb19-3L1-mock-rep2_B-C-A_Position005_4_cmle.ics	53	0	15	11	0.0	0.0	0.0
1275	Feb19-3L1-mock-rep2_B-C-A_Position005_4_cmle.ics	53	0	15	12	0.0	0.0	0.0
1276	Feb19-3L1-mock-rep2_B-C-A_Position005_4_cmle.ics	53	0	15	13	0.0	0.0	0.0
1277	Feb19-3L1-mock-rep2_B-C-A_Position005_4_cmle.ics	53	0	15	14	0.0	0.0	0.0
1278	Feb19-3L1-mock-rep2_B-C-A_Position005_4_cmle.ics	53	0	15	15	0.0	0.0	0.0
1279	Feb19-3L1-mock-rep2_B-C-A_Position005_4_cmle.ics	53	0	15	16	0.0	0.0	0.0
1280	Feb19-3L1-mock-rep2_B-C-A_Position005_4_cmle.ics	53	0	15	17	0.0	0.0	0.0
1281	Feb19-3L1-mock-rep2_B-C-A_Position005_4_cmle.ics	53	0	15	18	0.26515833595916216	0.2832512315270935	0.5693069306930693
1282	Feb19-3L1-mock-rep2_B-C-A_Position005_4_cmle.ics	53	0	15	19	0.0	0.0	0.0
1283	Feb19-3L1-mock-rep2_B-C-A_Position005_4_cmle.ics	53	0	15	20	0.0	0.0	0.0
1284	Feb19-3L1-mock-rep2_B-C-A_Position005_4_cmle.ics	53	0	15	21	0.0	0.0	0.0
1285	Feb19-3L1-mock-rep2_B-C-A_Position005_4_cmle.ics	53	0	15	22	0.0	0.0	0.0
1286	Feb19-3L1-mock-rep2_B-C-A_Position005_4_cmle.ics	53	0	15	23	0.0	0.0	0.0
1287	Feb19-3L1-mock-rep2_B-C-A_Position005_4_cmle.ics	53	0	15	24	0.0	0.0	0.0
1288	Feb19-3L1-mock-rep2_B-C-A_Position005_4_cmle.ics	53	0	16	1	0.0	0.0	0.0
1289	Feb19-3L1-mock-rep2_B-C-A_Position005_4_cmle.ics	53	0	16	2	0.0	0.0	0.0
1290	Feb19-3L1-mock-rep2_B-C-A_Position005_4_cmle.ics	53	0	16	3	0.0	0.0	0.0
1291	Feb19-3L1-mock-rep2_B-C-A_Position005_4_cmle.ics	53	0	16	4	0.0	0.0	0.0
1292	Feb19-3L1-mock-rep2_B-C-A_Position005_4_cmle.ics	53	0	16	5	0.0	0.0	0.0
1293	Feb19-3L1-mock-rep2_B-C-A_Position005_4_cmle.ics	53	0	16	6	0.0	0.0	0.0
1294	Feb19-3L1-mock-rep2_B-C-A_Position005_4_cmle.ics	53	0	16	7	0.3873617429664282	0.988235294117647	0.5694915254237287
1295	Feb19-3L1-mock-rep2_B-C-A_Position005_4_cmle.ics	53	0	16	8	0.0	0.0	0.0
1296	Feb19-3L1-mock-rep2_B-C-A_Position005_4_cmle.ics	53	0	16	9	0.0	0.0	0.0
1297	Feb19-3L1-mock-rep2_B-C-A_Position005_4_cmle.ics	53	0	16	10	0.0	0.0	0.0
1298	Feb19-3L1-mock-rep2_B-C-A_Position005_4_cmle.ics	53	0	16	11	0.0	0.0	0.0
1299	Feb19-3L1-mock-rep2_B-C-A_Position005_4_cmle.ics	53	0	16	12	0.0	0.0	0.0
1300	Feb19-3L1-mock-rep2_B-C-A_Position005_4_cmle.ics	53	0	16	13	0.0	0.0	0.0
1301	Feb19-3L1-mock-rep2_B-C-A_Position005_4_cmle.ics	53	0	16	14	0.0	0.0	0.0
1302	Feb19-3L1-mock-rep2_B-C-A_Position005_4_cmle.ics	53	0	16	15	0.0	0.0	0.0
1303	Feb19-3L1-mock-rep2_B-C-A_Position005_4_cmle.ics	53	0	16	16	0.0	0.0	0.0
1304	Feb19-3L1-mock-rep2_B-C-A_Position005_4_cmle.ics	53	0	16	17	0.0	0.0	0.0
1305	Feb19-3L1-mock-rep2_B-C-A_Position005_4_cmle.ics	53	0	16	18	0.0	0.0	0.0
1306	Feb19-3L1-mock-rep2_B-C-A_Position005_4_cmle.ics	53	0	16	19	0.0	0.0	0.0
1307	Feb19-3L1-mock-rep2_B-C-A_Position005_4_cmle.ics	53	0	16	20	0.0	0.0	0.0
1308	Feb19-3L1-mock-rep2_B-C-A_Position005_4_cmle.ics	53	0	16	21	0.0	0.0	0.0
1309	Feb19-3L1-mock-rep2_B-C-A_Position005_4_cmle.ics	53	0	16	22	0.0	0.0	0.0
1310	Feb19-3L1-mock-rep2_B-C-A_Position005_4_cmle.ics	53	0	16	23	0.0	0.0	0.0
1311	Feb19-3L1-mock-rep2_B-C-A_Position005_4_cmle.ics	53	0	16	24	0.0	0.0	0.0
1312	Feb19-3L1-mock-rep2_B-C-A_Position005_4_cmle.ics	53	0	17	1	0.0	0.0	0.0
1313	Feb19-3L1-mock-rep2_B-C-A_Position005_4_cmle.ics	53	0	17	2	0.0	0.0	0.0
1314	Feb19-3L1-mock-rep2_B-C-A_Position005_4_cmle.ics	53	0	17	3	0.0	0.0	0.0
1315	Feb19-3L1-mock-rep2_B-C-A_Position005_4_cmle.ics	53	0	17	4	0.0	0.0	0.0
1316	Feb19-3L1-mock-rep2_B-C-A_Position005_4_cmle.ics	53	0	17	5	0.0	0.0	0.0
1317	Feb19-3L1-mock-rep2_B-C-A_Position005_4_cmle.ics	53	0	17	6	0.0	0.0	0.0
1318	Feb19-3L1-mock-rep2_B-C-A_Position005_4_cmle.ics	53	0	17	7	0.0	0.0	0.0
1319	Feb19-3L1-mock-rep2_B-C-A_Position005_4_cmle.ics	53	0	17	8	0.0	0.0	0.0
1320	Feb19-3L1-mock-rep2_B-C-A_Position005_4_cmle.ics	53	0	17	9	0.0	0.0	0.0
1321	Feb19-3L1-mock-rep2_B-C-A_Position005_4_cmle.ics	53	0	17	10	0.0	0.0	0.0
1322	Feb19-3L1-mock-rep2_B-C-A_Position005_4_cmle.ics	53	0	17	11	0.0	0.0	0.0
1323	Feb19-3L1-mock-rep2_B-C-A_Position005_4_cmle.ics	53	0	17	12	0.0	0.0	0.0
1324	Feb19-3L1-mock-rep2_B-C-A_Position005_4_cmle.ics	53	0	17	13	0.0	0.0	0.0
1325	Feb19-3L1-mock-rep2_B-C-A_Position005_4_cmle.ics	53	0	17	14	0.0	0.0	0.0
1326	Feb19-3L1-mock-rep2_B-C-A_Position005_4_cmle.ics	53	0	17	15	0.0	0.0	0.0
1327	Feb19-3L1-mock-rep2_B-C-A_Position005_4_cmle.ics	53	0	17	16	0.0	0.0	0.0
1328	Feb19-3L1-mock-rep2_B-C-A_Position005_4_cmle.ics	53	0	17	17	0.0	0.0	0.0
1329	Feb19-3L1-mock-rep2_B-C-A_Position005_4_cmle.ics	53	0	17	18	0.0	0.0	0.0
1330	Feb19-3L1-mock-rep2_B-C-A_Position005_4_cmle.ics	53	0	17	19	0.0	0.0	0.0
1331	Feb19-3L1-mock-rep2_B-C-A_Position005_4_cmle.ics	53	0	17	20	0.0	0.0	0.0
1332	Feb19-3L1-mock-rep2_B-C-A_Position005_4_cmle.ics	53	0	17	21	1.0883020397628222	0.7527910685805422	0.734059097978227
1333	Feb19-3L1-mock-rep2_B-C-A_Position005_4_cmle.ics	53	0	17	22	0.0	0.0	0.0
1334	Feb19-3L1-mock-rep2_B-C-A_Position005_4_cmle.ics	53	0	17	23	0.0	0.0	0.0
1335	Feb19-3L1-mock-rep2_B-C-A_Position005_4_cmle.ics	53	0	17	24	0.0	0.0	0.0
1336	Feb19-3L1-mock-rep2_B-C-A_Position005_4_cmle.ics	53	0	18	1	0.0	0.0	0.0
1337	Feb19-3L1-mock-rep2_B-C-A_Position005_4_cmle.ics	53	0	18	2	0.0	0.0	0.0
1338	Feb19-3L1-mock-rep2_B-C-A_Position005_4_cmle.ics	53	0	18	3	0.0	0.0	0.0
1339	Feb19-3L1-mock-rep2_B-C-A_Position005_4_cmle.ics	53	0	18	4	0.0	0.0	0.0
1340	Feb19-3L1-mock-rep2_B-C-A_Position005_4_cmle.ics	53	0	18	5	0.0	0.0	0.0
1341	Feb19-3L1-mock-rep2_B-C-A_Position005_4_cmle.ics	53	0	18	6	0.0	0.0	0.0
1342	Feb19-3L1-mock-rep2_B-C-A_Position005_4_cmle.ics	53	0	18	7	0.0	0.0	0.0
1343	Feb19-3L1-mock-rep2_B-C-A_Position005_4_cmle.ics	53	0	18	8	0.0	0.0	0.0
1344	Feb19-3L1-mock-rep2_B-C-A_Position005_4_cmle.ics	53	0	18	9	0.0	0.0	0.0
1345	Feb19-3L1-mock-rep2_B-C-A_Position005_4_cmle.ics	53	0	18	10	0.0	0.0	0.0
1346	Feb19-3L1-mock-rep2_B-C-A_Position005_4_cmle.ics	53	0	18	11	0.0	0.0	0.0
1347	Feb19-3L1-mock-rep2_B-C-A_Position005_4_cmle.ics	53	0	18	12	0.0	0.0	0.0
1348	Feb19-3L1-mock-rep2_B-C-A_Position005_4_cmle.ics	53	0	18	13	0.0	0.0	0.0
1349	Feb19-3L1-mock-rep2_B-C-A_Position005_4_cmle.ics	53	0	18	14	0.0	0.0	0.0
1350	Feb19-3L1-mock-rep2_B-C-A_Position005_4_cmle.ics	53	0	18	15	0.0	0.0	0.0
1351	Feb19-3L1-mock-rep2_B-C-A_Position005_4_cmle.ics	53	0	18	16	0.0	0.0	0.0
1352	Feb19-3L1-mock-rep2_B-C-A_Position005_4_cmle.ics	53	0	18	17	0.0	0.0	0.0
1353	Feb19-3L1-mock-rep2_B-C-A_Position005_4_cmle.ics	53	0	18	18	0.0	0.0	0.0
1354	Feb19-3L1-mock-rep2_B-C-A_Position005_4_cmle.ics	53	0	18	19	0.0	0.0	0.0
1355	Feb19-3L1-mock-rep2_B-C-A_Position005_4_cmle.ics	53	0	18	20	0.0	0.0	0.0
1356	Feb19-3L1-mock-rep2_B-C-A_Position005_4_cmle.ics	53	0	18	21	0.0	0.0	0.0
1357	Feb19-3L1-mock-rep2_B-C-A_Position005_4_cmle.ics	53	0	18	22	0.0	0.0	0.0
1358	Feb19-3L1-mock-rep2_B-C-A_Position005_4_cmle.ics	53	0	18	23	0.0	0.0	0.0
1359	Feb19-3L1-mock-rep2_B-C-A_Position005_4_cmle.ics	53	0	18	24	0.0	0.0	0.0
1360	Feb19-3L1-mock-rep2_B-C-A_Position005_4_cmle.ics	53	0	19	1	0.0	0.0	0.0
1361	Feb19-3L1-mock-rep2_B-C-A_Position005_4_cmle.ics	53	0	19	2	0.0	0.0	0.0
1362	Feb19-3L1-mock-rep2_B-C-A_Position005_4_cmle.ics	53	0	19	3	0.0	0.0	0.0
1363	Feb19-3L1-mock-rep2_B-C-A_Position005_4_cmle.ics	53	0	19	4	0.0	0.0	0.0
1364	Feb19-3L1-mock-rep2_B-C-A_Position005_4_cmle.ics	53	0	19	5	0.0	0.0	0.0
1365	Feb19-3L1-mock-rep2_B-C-A_Position005_4_cmle.ics	53	0	19	6	0.0	0.0	0.0
1366	Feb19-3L1-mock-rep2_B-C-A_Position005_4_cmle.ics	53	0	19	7	0.0	0.0	0.0
1367	Feb19-3L1-mock-rep2_B-C-A_Position005_4_cmle.ics	53	0	19	8	0.0	0.0	0.0
1368	Feb19-3L1-mock-rep2_B-C-A_Position005_4_cmle.ics	53	0	19	9	0.0	0.0	0.0
1369	Feb19-3L1-mock-rep2_B-C-A_Position005_4_cmle.ics	53	0	19	10	0.0	0.0	0.0
1370	Feb19-3L1-mock-rep2_B-C-A_Position005_4_cmle.ics	53	0	19	11	0.0	0.0	0.0
1371	Feb19-3L1-mock-rep2_B-C-A_Position005_4_cmle.ics	53	0	19	12	0.0	0.0	0.0
1372	Feb19-3L1-mock-rep2_B-C-A_Position005_4_cmle.ics	53	0	19	13	0.0	0.0	0.0
1373	Feb19-3L1-mock-rep2_B-C-A_Position005_4_cmle.ics	53	0	19	14	0.0	0.0	0.0
1374	Feb19-3L1-mock-rep2_B-C-A_Position005_4_cmle.ics	53	0	19	15	0.0	0.0	0.0
1375	Feb19-3L1-mock-rep2_B-C-A_Position005_4_cmle.ics	53	0	19	16	0.0	0.0	0.0
1376	Feb19-3L1-mock-rep2_B-C-A_Position005_4_cmle.ics	53	0	19	17	0.0	0.0	0.0
1377	Feb19-3L1-mock-rep2_B-C-A_Position005_4_cmle.ics	53	0	19	18	0.0	0.0	0.0
1378	Feb19-3L1-mock-rep2_B-C-A_Position005_4_cmle.ics	53	0	19	19	0.0	0.0	0.0
1379	Feb19-3L1-mock-rep2_B-C-A_Position005_4_cmle.ics	53	0	19	20	0.0	0.0	0.0
1380	Feb19-3L1-mock-rep2_B-C-A_Position005_4_cmle.ics	53	0	19	21	0.0	0.0	0.0
1381	Feb19-3L1-mock-rep2_B-C-A_Position005_4_cmle.ics	53	0	19	22	0.0	0.0	0.0
1382	Feb19-3L1-mock-rep2_B-C-A_Position005_4_cmle.ics	53	0	19	23	0.0	0.0	0.0
1383	Feb19-3L1-mock-rep2_B-C-A_Position005_4_cmle.ics	53	0	19	24	0.0	0.0	0.0
1384	Feb19-3L1-mock-rep2_B-C-A_Position005_4_cmle.ics	53	0	20	1	0.0	0.0	0.0
1385	Feb19-3L1-mock-rep2_B-C-A_Position005_4_cmle.ics	53	0	20	2	0.0	0.0	0.0
1386	Feb19-3L1-mock-rep2_B-C-A_Position005_4_cmle.ics	53	0	20	3	0.0	0.0	0.0
1387	Feb19-3L1-mock-rep2_B-C-A_Position005_4_cmle.ics	53	0	20	4	0.0	0.0	0.0
1388	Feb19-3L1-mock-rep2_B-C-A_Position005_4_cmle.ics	53	0	20	5	0.0	0.0	0.0
1389	Feb19-3L1-mock-rep2_B-C-A_Position005_4_cmle.ics	53	0	20	6	0.0	0.0	0.0
1390	Feb19-3L1-mock-rep2_B-C-A_Position005_4_cmle.ics	53	0	20	7	0.0	0.0	0.0
1391	Feb19-3L1-mock-rep2_B-C-A_Position005_4_cmle.ics	53	0	20	8	0.0	0.0	0.0
1392	Feb19-3L1-mock-rep2_B-C-A_Position005_4_cmle.ics	53	0	20	9	0.0	0.0	0.0
1393	Feb19-3L1-mock-rep2_B-C-A_Position005_4_cmle.ics	53	0	20	10	0.0	0.0	0.0
1394	Feb19-3L1-mock-rep2_B-C-A_Position005_4_cmle.ics	53	0	20	11	0.0	0.0	0.0
1395	Feb19-3L1-mock-rep2_B-C-A_Position005_4_cmle.ics	53	0	20	12	0.0	0.0	0.0
1396	Feb19-3L1-mock-rep2_B-C-A_Position005_4_cmle.ics	53	0	20	13	0.0	0.0	0.0
1397	Feb19-3L1-mock-rep2_B-C-A_Position005_4_cmle.ics	53	0	20	14	0.0	0.0	0.0
1398	Feb19-3L1-mock-rep2_B-C-A_Position005_4_cmle.ics	53	0	20	15	0.0	0.0	0.0
1399	Feb19-3L1-mock-rep2_B-C-A_Position005_4_cmle.ics	53	0	20	16	0.0	0.0	0.0
1400	Feb19-3L1-mock-rep2_B-C-A_Position005_4_cmle.ics	53	0	20	17	0.0	0.0	0.0
1401	Feb19-3L1-mock-rep2_B-C-A_Position005_4_cmle.ics	53	0	20	18	0.0	0.0	0.0
1402	Feb19-3L1-mock-rep2_B-C-A_Position005_4_cmle.ics	53	0	20	19	0.0	0.0	0.0
1403	Feb19-3L1-mock-rep2_B-C-A_Position005_4_cmle.ics	53	0	20	20	0.0	0.0	0.0
1404	Feb19-3L1-mock-rep2_B-C-A_Position005_4_cmle.ics	53	0	20	21	0.0	0.0	0.0
1405	Feb19-3L1-mock-rep2_B-C-A_Position005_4_cmle.ics	53	0	20	22	0.650214354265076	0.5008880994671402	0.42152466367713004
1406	Feb19-3L1-mock-rep2_B-C-A_Position005_4_cmle.ics	53	0	20	23	0.0	0.0	0.0
1407	Feb19-3L1-mock-rep2_B-C-A_Position005_4_cmle.ics	53	0	20	24	0.0	0.0	0.0
1408	Feb19-3L1-mock-rep2_B-C-A_Position005_4_cmle.ics	53	0	21	1	0.0	0.0	0.0
1409	Feb19-3L1-mock-rep2_B-C-A_Position005_4_cmle.ics	53	0	21	2	0.0	0.0	0.0
1410	Feb19-3L1-mock-rep2_B-C-A_Position005_4_cmle.ics	53	0	21	3	0.0	0.0	0.0
1411	Feb19-3L1-mock-rep2_B-C-A_Position005_4_cmle.ics	53	0	21	4	0.0	0.0	0.0
1412	Feb19-3L1-mock-rep2_B-C-A_Position005_4_cmle.ics	53	0	21	5	0.0	0.0	0.0
1413	Feb19-3L1-mock-rep2_B-C-A_Position005_4_cmle.ics	53	0	21	6	0.0	0.0	0.0
1414	Feb19-3L1-mock-rep2_B-C-A_Position005_4_cmle.ics	53	0	21	7	0.0	0.0	0.0
1415	Feb19-3L1-mock-rep2_B-C-A_Position005_4_cmle.ics	53	0	21	8	0.0	0.0	0.0
1416	Feb19-3L1-mock-rep2_B-C-A_Position005_4_cmle.ics	53	0	21	9	0.0	0.0	0.0
1417	Feb19-3L1-mock-rep2_B-C-A_Position005_4_cmle.ics	53	0	21	10	0.0	0.0	0.0
1418	Feb19-3L1-mock-rep2_B-C-A_Position005_4_cmle.ics	53	0	21	11	0.0	0.0	0.0
1419	Feb19-3L1-mock-rep2_B-C-A_Position005_4_cmle.ics	53	0	21	12	0.0	0.0	0.0
1420	Feb19-3L1-mock-rep2_B-C-A_Position005_4_cmle.ics	53	0	21	13	0.0	0.0	0.0
1421	Feb19-3L1-mock-rep2_B-C-A_Position005_4_cmle.ics	53	0	21	14	0.0	0.0	0.0
1422	Feb19-3L1-mock-rep2_B-C-A_Position005_4_cmle.ics	53	0	21	15	0.0	0.0	0.0
1423	Feb19-3L1-mock-rep2_B-C-A_Position005_4_cmle.ics	53	0	21	16	0.0	0.0	0.0
1424	Feb19-3L1-mock-rep2_B-C-A_Position005_4_cmle.ics	53	0	21	17	0.0	0.0	0.0
1425	Feb19-3L1-mock-rep2_B-C-A_Position005_4_cmle.ics	53	0	21	18	0.0	0.0	0.0
1426	Feb19-3L1-mock-rep2_B-C-A_Position005_4_cmle.ics	53	0	21	19	0.0	0.0	0.0
1427	Feb19-3L1-mock-rep2_B-C-A_Position005_4_cmle.ics	53	0	21	20	0.0	0.0	0.0
1428	Feb19-3L1-mock-rep2_B-C-A_Position005_4_cmle.ics	53	0	21	21	0.0	0.0	0.0
1429	Feb19-3L1-mock-rep2_B-C-A_Position005_4_cmle.ics	53	0	21	22	0.0	0.0	0.0
1430	Feb19-3L1-mock-rep2_B-C-A_Position005_4_cmle.ics	53	0	21	23	0.0	0.0	0.0
1431	Feb19-3L1-mock-rep2_B-C-A_Position005_4_cmle.ics	53	0	21	24	0.0	0.0	0.0
1432	Feb19-3L1-mock-rep2_B-C-A_Position005_4_cmle.ics	53	0	22	1	0.0	0.0	0.0
1433	Feb19-3L1-mock-rep2_B-C-A_Position005_4_cmle.ics	53	0	22	2	0.0	0.0	0.0
1434	Feb19-3L1-mock-rep2_B-C-A_Position005_4_cmle.ics	53	0	22	3	0.0	0.0	0.0
1435	Feb19-3L1-mock-rep2_B-C-A_Position005_4_cmle.ics	53	0	22	4	0.0	0.0	0.0
1436	Feb19-3L1-mock-rep2_B-C-A_Position005_4_cmle.ics	53	0	22	5	0.0	0.0	0.0
1437	Feb19-3L1-mock-rep2_B-C-A_Position005_4_cmle.ics	53	0	22	6	0.0	0.0	0.0
1438	Feb19-3L1-mock-rep2_B-C-A_Position005_4_cmle.ics	53	0	22	7	0.0	0.0	0.0
1439	Feb19-3L1-mock-rep2_B-C-A_Position005_4_cmle.ics	53	0	22	8	0.0	0.0	0.0
1440	Feb19-3L1-mock-rep2_B-C-A_Position005_4_cmle.ics	53	0	22	9	0.0	0.0	0.0
1441	Feb19-3L1-mock-rep2_B-C-A_Position005_4_cmle.ics	53	0	22	10	0.0	0.0	0.0
1442	Feb19-3L1-mock-rep2_B-C-A_Position005_4_cmle.ics	53	0	22	11	0.0	0.0	0.0
1443	Feb19-3L1-mock-rep2_B-C-A_Position005_4_cmle.ics	53	0	22	12	0.0	0.0	0.0
1444	Feb19-3L1-mock-rep2_B-C-A_Position005_4_cmle.ics	53	0	22	13	0.0	0.0	0.0
1445	Feb19-3L1-mock-rep2_B-C-A_Position005_4_cmle.ics	53	0	22	14	0.48650790336854977	0.5438144329896907	0.5209876543209876
1446	Feb19-3L1-mock-rep2_B-C-A_Position005_4_cmle.ics	53	0	22	15	0.0	0.0	0.0
1447	Feb19-3L1-mock-rep2_B-C-A_Position005_4_cmle.ics	53	0	22	16	0.0	0.0	0.0
1448	Feb19-3L1-mock-rep2_B-C-A_Position005_4_cmle.ics	53	0	22	17	0.0	0.0	0.0
1449	Feb19-3L1-mock-rep2_B-C-A_Position005_4_cmle.ics	53	0	22	18	0.0	0.0	0.0
1450	Feb19-3L1-mock-rep2_B-C-A_Position005_4_cmle.ics	53	0	22	19	0.0	0.0	0.0
1451	Feb19-3L1-mock-rep2_B-C-A_Position005_4_cmle.ics	53	0	22	20	0.0	0.0	0.0
1452	Feb19-3L1-mock-rep2_B-C-A_Position005_4_cmle.ics	53	0	22	21	0.0	0.0	0.0
1453	Feb19-3L1-mock-rep2_B-C-A_Position005_4_cmle.ics	53	0	22	22	0.0	0.0	0.0
1454	Feb19-3L1-mock-rep2_B-C-A_Position005_4_cmle.ics	53	0	22	23	0.0	0.0	0.0
1455	Feb19-3L1-mock-rep2_B-C-A_Position005_4_cmle.ics	53	0	22	24	0.0	0.0	0.0
1456	Feb19-3L1-mock-rep2_B-C-A_Position005_4_cmle.ics	53	0	23	1	0.0	0.0	0.0
1457	Feb19-3L1-mock-rep2_B-C-A_Position005_4_cmle.ics	53	0	23	2	0.0	0.0	0.0
1458	Feb19-3L1-mock-rep2_B-C-A_Position005_4_cmle.ics	53	0	23	3	0.0	0.0	0.0
1459	Feb19-3L1-mock-rep2_B-C-A_Position005_4_cmle.ics	53	0	23	4	0.0	0.0	0.0
1460	Feb19-3L1-mock-rep2_B-C-A_Position005_4_cmle.ics	53	0	23	5	0.0	0.0	0.0
1461	Feb19-3L1-mock-rep2_B-C-A_Position005_4_cmle.ics	53	0	23	6	0.0	0.0	0.0
1462	Feb19-3L1-mock-rep2_B-C-A_Position005_4_cmle.ics	53	0	23	7	0.0	0.0	0.0
1463	Feb19-3L1-mock-rep2_B-C-A_Position005_4_cmle.ics	53	0	23	8	0.0	0.0	0.0
1464	Feb19-3L1-mock-rep2_B-C-A_Position005_4_cmle.ics	53	0	23	9	0.0	0.0	0.0
1465	Feb19-3L1-mock-rep2_B-C-A_Position005_4_cmle.ics	53	0	23	10	0.0	0.0	0.0
1466	Feb19-3L1-mock-rep2_B-C-A_Position005_4_cmle.ics	53	0	23	11	0.0	0.0	0.0
1467	Feb19-3L1-mock-rep2_B-C-A_Position005_4_cmle.ics	53	0	23	12	0.0	0.0	0.0
1468	Feb19-3L1-mock-rep2_B-C-A_Position005_4_cmle.ics	53	0	23	13	0.0	0.0	0.0
1469	Feb19-3L1-mock-rep2_B-C-A_Position005_4_cmle.ics	53	0	23	14	0.0	0.0	0.0
1470	Feb19-3L1-mock-rep2_B-C-A_Position005_4_cmle.ics	53	0	23	15	0.0	0.0	0.0
1471	Feb19-3L1-mock-rep2_B-C-A_Position005_4_cmle.ics	53	0	23	16	0.3873617429664282	0.7706422018348623	0.711864406779661
1472	Feb19-3L1-mock-rep2_B-C-A_Position005_4_cmle.ics	53	0	23	17	0.0	0.0	0.0
1473	Feb19-3L1-mock-rep2_B-C-A_Position005_4_cmle.ics	53	0	23	18	0.0	0.0	0.0
1474	Feb19-3L1-mock-rep2_B-C-A_Position005_4_cmle.ics	53	0	23	19	0.0	0.0	0.0
1475	Feb19-3L1-mock-rep2_B-C-A_Position005_4_cmle.ics	53	0	23	20	0.0	0.0	0.0
1476	Feb19-3L1-mock-rep2_B-C-A_Position005_4_cmle.ics	53	0	23	21	0.0	0.0	0.0
1477	Feb19-3L1-mock-rep2_B-C-A_Position005_4_cmle.ics	53	0	23	22	0.0	0.0	0.0
1478	Feb19-3L1-mock-rep2_B-C-A_Position005_4_cmle.ics	53	0	23	23	0.0	0.0	0.0
1479	Feb19-3L1-mock-rep2_B-C-A_Position005_4_cmle.ics	53	0	23	24	0.0	0.0	0.0
1480	Feb19-3L1-mock-rep2_B-C-A_Position005_4_cmle.ics	54	0	1	1	0.0	0.0	0.0
1481	Feb19-3L1-mock-rep2_B-C-A_Position005_4_cmle.ics	54	0	1	2	0.8646467476929202	0.5580357142857143	0.6510416666666666
1482	Feb19-3L1-mock-rep2_B-C-A_Position005_4_cmle.ics	54	0	2	1	0.3988903662690005	0.5164179104477611	0.40046296296296285
1483	Feb19-3L1-mock-rep2_B-C-A_Position005_4_cmle.ics	54	0	2	2	0.0	0.0	0.0
1484	Feb19-3L1-mock-rep2_B-C-A_Position005_4_cmle.ics	55	0	1	1	0.4496163088003185	0.4462242562929062	0.44520547945205474
1485	Feb19-3L1-mock-rep2_B-C-A_Position005_4_cmle.ics	56	0	1	1	0.03228014524720235	0.20895522388059698	0.052238805970149245
1486	Feb19-3L1-mock-rep2_B-C-A_Position005_4_cmle.ics	56	0	1	2	0.0	0.0	0.0
1487	Feb19-3L1-mock-rep2_B-C-A_Position005_4_cmle.ics	56	0	2	1	0.0	0.0	0.0
1488	Feb19-3L1-mock-rep2_B-C-A_Position005_4_cmle.ics	56	0	2	2	0.2974384812063645	0.3543956043956043	0.48679245283018857
1489	Feb19-3L1-mock-rep2_B-C-A_Position005_4_cmle.ics	56	0	3	1	0.0	0.0	0.0
1490	Feb19-3L1-mock-rep2_B-C-A_Position005_4_cmle.ics	56	0	3	2	0.0	0.0	0.0
1491	Feb19-3L1-mock-rep2_B-C-A_Position005_4_cmle.ics	57	0	1	1	0.0	0.0	0.0
1492	Feb19-3L1-mock-rep2_B-C-A_Position005_4_cmle.ics	57	0	1	2	0.17523507419909848	0.4634146341463413	0.3423423423423423
1493	Feb19-3L1-mock-rep2_B-C-A_Position005_4_cmle.ics	57	0	2	1	0.0	0.0	0.0
1494	Feb19-3L1-mock-rep2_B-C-A_Position005_4_cmle.ics	57	0	2	2	0.0	0.0	0.0
1495	Feb19-3L1-mock-rep2_B-C-A_Position005_4_cmle.ics	58	0	1	1	0.670965876209706	0.5843373493975903	0.5843373493975903
1496	Feb19-3L1-mock-rep2_B-C-A_Position005_4_cmle.ics	59	0	1	1	0.299744205866879	0.5349794238683128	0.3823529411764706
1497	Feb19-3L1-mock-rep2_B-C-A_Position005_4_cmle.ics	59	0	2	1	0.0	0.0	0.0
1498	Feb19-3L1-mock-rep2_B-C-A_Position005_4_cmle.ics	60	0	1	1	0.4450048594792896	0.5216216216216216	0.6146496815286625
1499	Feb19-3L1-mock-rep2_B-C-A_Position005_4_cmle.ics	61	0	1	1	0.0	0.0	0.0
1500	Feb19-3L1-mock-rep2_B-C-A_Position005_4_cmle.ics	62	0	1	1	0.24671253867504656	0.7867647058823529	0.6220930232558138
1501	Feb19-3L1-mock-rep2_B-C-A_Position005_4_cmle.ics	63	0	1	1	0.21212666876732975	0.4623115577889446	0.32740213523131667
1502	Feb19-3L1-mock-rep2_B-C-A_Position005_4_cmle.ics	63	0	1	2	0.0	0.0	0.0
1503	Feb19-3L1-mock-rep2_B-C-A_Position005_4_cmle.ics	63	0	2	1	0.0	0.0	0.0
1504	Feb19-3L1-mock-rep2_B-C-A_Position005_4_cmle.ics	63	0	2	2	0.1498721029334395	0.3333333333333333	0.5855855855855856
1505	Feb19-3L1-mock-rep2_B-C-A_Position005_4_cmle.ics	64	0	1	1	1.0583276191761344	0.421875	0.37016129032258066
1506	Feb19-3L1-mock-rep2_B-C-A_Position005_4_cmle.ics	64	0	2	1	0.0	0.0	0.0
1507	Feb19-3L1-mock-rep2_B-C-A_Position005_4_cmle.ics	65	0	1	1	0.0	0.0	0.0
1508	Feb19-3L1-mock-rep2_B-C-A_Position005_4_cmle.ics	65	0	2	1	0.0	0.0	0.0
1509	Feb19-3L1-mock-rep2_B-C-A_Position005_4_cmle.ics	66	0	1	1	0.0	0.0	0.0
1510	Feb19-3L1-mock-rep2_B-C-A_Position005_4_cmle.ics	66	0	1	2	1.152862330257227	0.704225352112676	0.8880994671403196
1511	Feb19-3L1-mock-rep2_B-C-A_Position005_4_cmle.ics	66	0	1	3	0.0	0.0	0.0
1512	Feb19-3L1-mock-rep2_B-C-A_Position005_4_cmle.ics	66	0	1	4	0.0	0.0	0.0
1513	Feb19-3L1-mock-rep2_B-C-A_Position005_4_cmle.ics	66	0	1	5	0.0	0.0	0.0
1514	Feb19-3L1-mock-rep2_B-C-A_Position005_4_cmle.ics	66	0	1	6	0.0	0.0	0.0
1515	Feb19-3L1-mock-rep2_B-C-A_Position005_4_cmle.ics	66	0	1	7	0.0	0.0	0.0
1516	Feb19-3L1-mock-rep2_B-C-A_Position005_4_cmle.ics	66	0	1	8	0.0	0.0	0.0
1517	Feb19-3L1-mock-rep2_B-C-A_Position005_4_cmle.ics	66	0	1	9	0.0	0.0	0.0
1518	Feb19-3L1-mock-rep2_B-C-A_Position005_4_cmle.ics	66	0	1	10	0.0	0.0	0.0
1519	Feb19-3L1-mock-rep2_B-C-A_Position005_4_cmle.ics	66	0	1	11	0.0	0.0	0.0
1520	Feb19-3L1-mock-rep2_B-C-A_Position005_4_cmle.ics	66	0	1	12	0.0	0.0	0.0
1521	Feb19-3L1-mock-rep2_B-C-A_Position005_4_cmle.ics	66	0	1	13	0.0	0.0	0.0
1522	Feb19-3L1-mock-rep2_B-C-A_Position005_4_cmle.ics	66	0	2	1	0.0	0.0	0.0
1523	Feb19-3L1-mock-rep2_B-C-A_Position005_4_cmle.ics	66	0	2	2	0.0	0.0	0.0
1524	Feb19-3L1-mock-rep2_B-C-A_Position005_4_cmle.ics	66	0	2	3	0.0	0.0	0.0
1525	Feb19-3L1-mock-rep2_B-C-A_Position005_4_cmle.ics	66	0	2	4	0.0	0.0	0.0
1526	Feb19-3L1-mock-rep2_B-C-A_Position005_4_cmle.ics	66	0	2	5	0.21212666876732975	0.10478359908883826	0.076158940397351
1527	Feb19-3L1-mock-rep2_B-C-A_Position005_4_cmle.ics	66	0	2	6	0.0	0.0	0.0
1528	Feb19-3L1-mock-rep2_B-C-A_Position005_4_cmle.ics	66	0	2	7	0.0	0.0	0.0
1529	Feb19-3L1-mock-rep2_B-C-A_Position005_4_cmle.ics	66	0	2	8	0.0	0.0	0.0
1530	Feb19-3L1-mock-rep2_B-C-A_Position005_4_cmle.ics	66	0	2	9	0.0	0.0	0.0
1531	Feb19-3L1-mock-rep2_B-C-A_Position005_4_cmle.ics	66	0	2	10	0.0	0.0	0.0
1532	Feb19-3L1-mock-rep2_B-C-A_Position005_4_cmle.ics	66	0	2	11	0.0	0.0	0.0
1533	Feb19-3L1-mock-rep2_B-C-A_Position005_4_cmle.ics	66	0	2	12	0.0	0.0	0.0
1534	Feb19-3L1-mock-rep2_B-C-A_Position005_4_cmle.ics	66	0	2	13	0.0	0.0	0.0
1535	Feb19-3L1-mock-rep2_B-C-A_Position005_4_cmle.ics	66	0	3	1	0.0	0.0	0.0
1536	Feb19-3L1-mock-rep2_B-C-A_Position005_4_cmle.ics	66	0	3	2	0.0	0.0	0.0
1537	Feb19-3L1-mock-rep2_B-C-A_Position005_4_cmle.ics	66	0	3	3	0.0	0.0	0.0
1538	Feb19-3L1-mock-rep2_B-C-A_Position005_4_cmle.ics	66	0	3	4	1.1920596494859725	0.5983796296296294	0.5169999999999999
1539	Feb19-3L1-mock-rep2_B-C-A_Position005_4_cmle.ics	66	0	3	5	0.0	0.0	0.0
1540	Feb19-3L1-mock-rep2_B-C-A_Position005_4_cmle.ics	66	0	3	6	0.0	0.0	0.0
1541	Feb19-3L1-mock-rep2_B-C-A_Position005_4_cmle.ics	66	0	3	7	0.0	0.0	0.0
1542	Feb19-3L1-mock-rep2_B-C-A_Position005_4_cmle.ics	66	0	3	8	0.0	0.0	0.0
1543	Feb19-3L1-mock-rep2_B-C-A_Position005_4_cmle.ics	66	0	3	9	0.0	0.0	0.0
1544	Feb19-3L1-mock-rep2_B-C-A_Position005_4_cmle.ics	66	0	3	10	0.0	0.0	0.0
1545	Feb19-3L1-mock-rep2_B-C-A_Position005_4_cmle.ics	66	0	3	11	0.0	0.0	0.0
1546	Feb19-3L1-mock-rep2_B-C-A_Position005_4_cmle.ics	66	0	3	12	0.0	0.0	0.0
1547	Feb19-3L1-mock-rep2_B-C-A_Position005_4_cmle.ics	66	0	3	13	0.0	0.0	0.0
1548	Feb19-3L1-mock-rep2_B-C-A_Position005_4_cmle.ics	66	0	4	1	0.0	0.0	0.0
1549	Feb19-3L1-mock-rep2_B-C-A_Position005_4_cmle.ics	66	0	4	2	0.0	0.0	0.0
1550	Feb19-3L1-mock-rep2_B-C-A_Position005_4_cmle.ics	66	0	4	3	0.0	0.0	0.0
1551	Feb19-3L1-mock-rep2_B-C-A_Position005_4_cmle.ics	66	0	4	4	0.0	0.0	0.0
1552	Feb19-3L1-mock-rep2_B-C-A_Position005_4_cmle.ics	66	0	4	5	0.0	0.0	0.0
1553	Feb19-3L1-mock-rep2_B-C-A_Position005_4_cmle.ics	66	0	4	6	0.0	0.0	0.0
1554	Feb19-3L1-mock-rep2_B-C-A_Position005_4_cmle.ics	66	0	4	7	0.0	0.0	0.0
1555	Feb19-3L1-mock-rep2_B-C-A_Position005_4_cmle.ics	66	0	4	8	0.0	0.0	0.0
1556	Feb19-3L1-mock-rep2_B-C-A_Position005_4_cmle.ics	66	0	4	9	0.0	0.0	0.0
1557	Feb19-3L1-mock-rep2_B-C-A_Position005_4_cmle.ics	66	0	4	10	0.0	0.0	0.0
1558	Feb19-3L1-mock-rep2_B-C-A_Position005_4_cmle.ics	66	0	4	11	0.7263032680620529	0.4216867469879518	0.47727272727272724
1559	Feb19-3L1-mock-rep2_B-C-A_Position005_4_cmle.ics	66	0	4	12	0.0	0.0	0.0
1560	Feb19-3L1-mock-rep2_B-C-A_Position005_4_cmle.ics	66	0	4	13	0.0	0.0	0.0
1561	Feb19-3L1-mock-rep2_B-C-A_Position005_4_cmle.ics	66	0	5	1	0.0	0.0	0.0
1562	Feb19-3L1-mock-rep2_B-C-A_Position005_4_cmle.ics	66	0	5	2	0.0	0.0	0.0
1563	Feb19-3L1-mock-rep2_B-C-A_Position005_4_cmle.ics	66	0	5	3	0.0	0.0	0.0
1564	Feb19-3L1-mock-rep2_B-C-A_Position005_4_cmle.ics	66	0	5	4	0.0	0.0	0.0
1565	Feb19-3L1-mock-rep2_B-C-A_Position005_4_cmle.ics	66	0	5	5	0.0	0.0	0.0
1566	Feb19-3L1-mock-rep2_B-C-A_Position005_4_cmle.ics	66	0	5	6	0.0	0.0	0.0
1567	Feb19-3L1-mock-rep2_B-C-A_Position005_4_cmle.ics	66	0	5	7	0.0	0.0	0.0
1568	Feb19-3L1-mock-rep2_B-C-A_Position005_4_cmle.ics	66	0	5	8	0.0	0.0	0.0
1569	Feb19-3L1-mock-rep2_B-C-A_Position005_4_cmle.ics	66	0	5	9	0.0	0.0	0.0
1570	Feb19-3L1-mock-rep2_B-C-A_Position005_4_cmle.ics	66	0	5	10	0.0	0.0	0.0
1571	Feb19-3L1-mock-rep2_B-C-A_Position005_4_cmle.ics	66	0	5	11	0.0	0.0	0.0
1572	Feb19-3L1-mock-rep2_B-C-A_Position005_4_cmle.ics	66	0	5	12	0.0	0.0	0.0
1573	Feb19-3L1-mock-rep2_B-C-A_Position005_4_cmle.ics	66	0	5	13	0.0	0.0	0.0
1574	Feb19-3L1-mock-rep2_B-C-A_Position005_4_cmle.ics	66	0	6	1	0.0	0.0	0.0
1575	Feb19-3L1-mock-rep2_B-C-A_Position005_4_cmle.ics	66	0	6	2	0.0	0.0	0.0
1576	Feb19-3L1-mock-rep2_B-C-A_Position005_4_cmle.ics	66	0	6	3	0.48189645404752085	0.8461538461538461	0.4230769230769231
1577	Feb19-3L1-mock-rep2_B-C-A_Position005_4_cmle.ics	66	0	6	4	0.0	0.0	0.0
1578	Feb19-3L1-mock-rep2_B-C-A_Position005_4_cmle.ics	66	0	6	5	0.0	0.0	0.0
1579	Feb19-3L1-mock-rep2_B-C-A_Position005_4_cmle.ics	66	0	6	6	0.0	0.0	0.0
1580	Feb19-3L1-mock-rep2_B-C-A_Position005_4_cmle.ics	66	0	6	7	0.0	0.0	0.0
1581	Feb19-3L1-mock-rep2_B-C-A_Position005_4_cmle.ics	66	0	6	8	0.0	0.0	0.0
1582	Feb19-3L1-mock-rep2_B-C-A_Position005_4_cmle.ics	66	0	6	9	0.0	0.0	0.0
1583	Feb19-3L1-mock-rep2_B-C-A_Position005_4_cmle.ics	66	0	6	10	0.0	0.0	0.0
1584	Feb19-3L1-mock-rep2_B-C-A_Position005_4_cmle.ics	66	0	6	11	0.0	0.0	0.0
1585	Feb19-3L1-mock-rep2_B-C-A_Position005_4_cmle.ics	66	0	6	12	0.0	0.0	0.0
1586	Feb19-3L1-mock-rep2_B-C-A_Position005_4_cmle.ics	66	0	6	13	0.0	0.0	0.0
1587	Feb19-3L1-mock-rep2_B-C-A_Position005_4_cmle.ics	66	0	7	1	0.0	0.0	0.0
1588	Feb19-3L1-mock-rep2_B-C-A_Position005_4_cmle.ics	66	0	7	2	0.0	0.0	0.0
1589	Feb19-3L1-mock-rep2_B-C-A_Position005_4_cmle.ics	66	0	7	3	0.0	0.0	0.0
1590	Feb19-3L1-mock-rep2_B-C-A_Position005_4_cmle.ics	66	0	7	4	0.0	0.0	0.0
1591	Feb19-3L1-mock-rep2_B-C-A_Position005_4_cmle.ics	66	0	7	5	0.0	0.0	0.0
1592	Feb19-3L1-mock-rep2_B-C-A_Position005_4_cmle.ics	66	0	7	6	0.0	0.0	0.0
1593	Feb19-3L1-mock-rep2_B-C-A_Position005_4_cmle.ics	66	0	7	7	0.0	0.0	0.0
1594	Feb19-3L1-mock-rep2_B-C-A_Position005_4_cmle.ics	66	0	7	8	0.47959072938700636	0.6561514195583595	0.3291139240506329
1595	Feb19-3L1-mock-rep2_B-C-A_Position005_4_cmle.ics	66	0	7	9	0.0	0.0	0.0
1596	Feb19-3L1-mock-rep2_B-C-A_Position005_4_cmle.ics	66	0	7	10	0.0	0.0	0.0
1597	Feb19-3L1-mock-rep2_B-C-A_Position005_4_cmle.ics	66	0	7	11	0.0	0.0	0.0
1598	Feb19-3L1-mock-rep2_B-C-A_Position005_4_cmle.ics	66	0	7	12	0.0	0.0	0.0
1599	Feb19-3L1-mock-rep2_B-C-A_Position005_4_cmle.ics	66	0	7	13	0.0	0.0	0.0
1600	Feb19-3L1-mock-rep2_B-C-A_Position005_4_cmle.ics	66	0	8	1	0.0	0.0	0.0
1601	Feb19-3L1-mock-rep2_B-C-A_Position005_4_cmle.ics	66	0	8	2	0.0	0.0	0.0
1602	Feb19-3L1-mock-rep2_B-C-A_Position005_4_cmle.ics	66	0	8	3	0.0	0.0	0.0
1603	Feb19-3L1-mock-rep2_B-C-A_Position005_4_cmle.ics	66	0	8	4	0.0	0.0	0.0
1604	Feb19-3L1-mock-rep2_B-C-A_Position005_4_cmle.ics	66	0	8	5	0.0	0.0	0.0
1605	Feb19-3L1-mock-rep2_B-C-A_Position005_4_cmle.ics	66	0	8	6	0.0	0.0	0.0
1606	Feb19-3L1-mock-rep2_B-C-A_Position005_4_cmle.ics	66	0	8	7	0.0	0.0	0.0
1607	Feb19-3L1-mock-rep2_B-C-A_Position005_4_cmle.ics	66	0	8	8	0.0	0.0	0.0
1608	Feb19-3L1-mock-rep2_B-C-A_Position005_4_cmle.ics	66	0	8	9	0.0	0.0	0.0
1609	Feb19-3L1-mock-rep2_B-C-A_Position005_4_cmle.ics	66	0	8	10	0.0	0.0	0.0
1610	Feb19-3L1-mock-rep2_B-C-A_Position005_4_cmle.ics	66	0	8	11	0.0	0.0	0.0
1611	Feb19-3L1-mock-rep2_B-C-A_Position005_4_cmle.ics	66	0	8	12	0.7216918187410241	0.4650817236255571	0.6731182795698925
1612	Feb19-3L1-mock-rep2_B-C-A_Position005_4_cmle.ics	66	0	8	13	0.0	0.0	0.0
1613	Feb19-3L1-mock-rep2_B-C-A_Position005_4_cmle.ics	66	0	9	1	0.0	0.0	0.0
1614	Feb19-3L1-mock-rep2_B-C-A_Position005_4_cmle.ics	66	0	9	2	0.0	0.0	0.0
1615	Feb19-3L1-mock-rep2_B-C-A_Position005_4_cmle.ics	66	0	9	3	0.0	0.0	0.0
1616	Feb19-3L1-mock-rep2_B-C-A_Position005_4_cmle.ics	66	0	9	4	0.0	0.0	0.0
1617	Feb19-3L1-mock-rep2_B-C-A_Position005_4_cmle.ics	66	0	9	5	0.0	0.0	0.0
1618	Feb19-3L1-mock-rep2_B-C-A_Position005_4_cmle.ics	66	0	9	6	0.0	0.0	0.0
1619	Feb19-3L1-mock-rep2_B-C-A_Position005_4_cmle.ics	66	0	9	7	0.0	0.0	0.0
1620	Feb19-3L1-mock-rep2_B-C-A_Position005_4_cmle.ics	66	0	9	8	0.0	0.0	0.0
1621	Feb19-3L1-mock-rep2_B-C-A_Position005_4_cmle.ics	66	0	9	9	0.0	0.0	0.0
1622	Feb19-3L1-mock-rep2_B-C-A_Position005_4_cmle.ics	66	0	9	10	0.0	0.0	0.0
1623	Feb19-3L1-mock-rep2_B-C-A_Position005_4_cmle.ics	66	0	9	11	0.0	0.0	0.0
1624	Feb19-3L1-mock-rep2_B-C-A_Position005_4_cmle.ics	66	0	9	12	0.0	0.0	0.0
1625	Feb19-3L1-mock-rep2_B-C-A_Position005_4_cmle.ics	66	0	9	13	0.0	0.0	0.0
1626	Feb19-3L1-mock-rep2_B-C-A_Position005_4_cmle.ics	66	0	10	1	0.0	0.0	0.0
1627	Feb19-3L1-mock-rep2_B-C-A_Position005_4_cmle.ics	66	0	10	2	0.0	0.0	0.0
1628	Feb19-3L1-mock-rep2_B-C-A_Position005_4_cmle.ics	66	0	10	3	0.0	0.0	0.0
1629	Feb19-3L1-mock-rep2_B-C-A_Position005_4_cmle.ics	66	0	10	4	0.0	0.0	0.0
1630	Feb19-3L1-mock-rep2_B-C-A_Position005_4_cmle.ics	66	0	10	5	0.0	0.0	0.0
1631	Feb19-3L1-mock-rep2_B-C-A_Position005_4_cmle.ics	66	0	10	6	0.0	0.0	0.0
1632	Feb19-3L1-mock-rep2_B-C-A_Position005_4_cmle.ics	66	0	10	7	0.0	0.0	0.0
1633	Feb19-3L1-mock-rep2_B-C-A_Position005_4_cmle.ics	66	0	10	8	0.0	0.0	0.0
1634	Feb19-3L1-mock-rep2_B-C-A_Position005_4_cmle.ics	66	0	10	9	0.620239933678388	0.41576506955177733	0.6058558558558558
1635	Feb19-3L1-mock-rep2_B-C-A_Position005_4_cmle.ics	66	0	10	10	0.0	0.0	0.0
1636	Feb19-3L1-mock-rep2_B-C-A_Position005_4_cmle.ics	66	0	10	11	0.0	0.0	0.0
1637	Feb19-3L1-mock-rep2_B-C-A_Position005_4_cmle.ics	66	0	10	12	0.0	0.0	0.0
1638	Feb19-3L1-mock-rep2_B-C-A_Position005_4_cmle.ics	66	0	10	13	0.0	0.0	0.0
1639	Feb19-3L1-mock-rep2_B-C-A_Position005_4_cmle.ics	66	0	11	1	0.0	0.0	0.0
1640	Feb19-3L1-mock-rep2_B-C-A_Position005_4_cmle.ics	66	0	11	2	0.0	0.0	0.0
1641	Feb19-3L1-mock-rep2_B-C-A_Position005_4_cmle.ics	66	0	11	3	0.0	0.0	0.0
1642	Feb19-3L1-mock-rep2_B-C-A_Position005_4_cmle.ics	66	0	11	4	0.0	0.0	0.0
1643	Feb19-3L1-mock-rep2_B-C-A_Position005_4_cmle.ics	66	0	11	5	0.0	0.0	0.0
1644	Feb19-3L1-mock-rep2_B-C-A_Position005_4_cmle.ics	66	0	11	6	0.5902655130917002	0.6080760095011876	0.4587813620071684
1645	Feb19-3L1-mock-rep2_B-C-A_Position005_4_cmle.ics	66	0	11	7	0.0	0.0	0.0
1646	Feb19-3L1-mock-rep2_B-C-A_Position005_4_cmle.ics	66	0	11	8	0.0	0.0	0.0
1647	Feb19-3L1-mock-rep2_B-C-A_Position005_4_cmle.ics	66	0	11	9	0.0	0.0	0.0
1648	Feb19-3L1-mock-rep2_B-C-A_Position005_4_cmle.ics	66	0	11	10	0.0	0.0	0.0
1649	Feb19-3L1-mock-rep2_B-C-A_Position005_4_cmle.ics	66	0	11	11	0.0	0.0	0.0
1650	Feb19-3L1-mock-rep2_B-C-A_Position005_4_cmle.ics	66	0	11	12	0.0	0.0	0.0
1651	Feb19-3L1-mock-rep2_B-C-A_Position005_4_cmle.ics	66	0	11	13	0.0	0.0	0.0
1652	Feb19-3L1-mock-rep2_B-C-A_Position005_4_cmle.ics	66	0	12	1	0.0	0.0	0.0
1653	Feb19-3L1-mock-rep2_B-C-A_Position005_4_cmle.ics	66	0	12	2	0.0	0.0	0.0
1654	Feb19-3L1-mock-rep2_B-C-A_Position005_4_cmle.ics	66	0	12	3	0.0	0.0	0.0
1655	Feb19-3L1-mock-rep2_B-C-A_Position005_4_cmle.ics	66	0	12	4	0.0	0.0	0.0
1656	Feb19-3L1-mock-rep2_B-C-A_Position005_4_cmle.ics	66	0	12	5	0.0	0.0	0.0
1657	Feb19-3L1-mock-rep2_B-C-A_Position005_4_cmle.ics	66	0	12	6	0.0	0.0	0.0
1658	Feb19-3L1-mock-rep2_B-C-A_Position005_4_cmle.ics	66	0	12	7	0.0	0.0	0.0
1659	Feb19-3L1-mock-rep2_B-C-A_Position005_4_cmle.ics	66	0	12	8	0.0	0.0	0.0
1660	Feb19-3L1-mock-rep2_B-C-A_Position005_4_cmle.ics	66	0	12	9	0.0	0.0	0.0
1661	Feb19-3L1-mock-rep2_B-C-A_Position005_4_cmle.ics	66	0	12	10	0.0	0.0	0.0
1662	Feb19-3L1-mock-rep2_B-C-A_Position005_4_cmle.ics	66	0	12	11	0.0	0.0	0.0
1663	Feb19-3L1-mock-rep2_B-C-A_Position005_4_cmle.ics	66	0	12	12	0.0	0.0	0.0
1664	Feb19-3L1-mock-rep2_B-C-A_Position005_4_cmle.ics	66	0	12	13	0.32971862645356687	0.28149606299212593	0.7222222222222222
1665	Feb19-3L1-mock-rep2_B-C-A_Position005_4_cmle.ics	67	0	1	1	0.0	0.0	0.0
1666	Feb19-3L1-mock-rep2_B-C-A_Position005_4_cmle.ics	67	0	2	1	0.0	0.0	0.0
1667	Feb19-3L1-mock-rep2_B-C-A_Position005_4_cmle.ics	68	0	1	1	0.7216918187410241	0.5680580762250453	0.5722120658135282
1668	Feb19-3L1-mock-rep2_B-C-A_Position005_4_cmle.ics	69	0	1	1	0.5971826870732435	0.5730088495575221	0.5274949083503054
1669	Feb19-3L1-mock-rep2_B-C-A_Position006_5_cmle.ics	1	0	1	1	0.7470547900066831	0.7346938775510203	0.7330316742081446
1670	Feb19-3L1-mock-rep2_B-C-A_Position006_5_cmle.ics	2	0	1	1	0.7655005872907986	0.6535433070866141	0.6217228464419475
1671	Feb19-3L1-mock-rep2_B-C-A_Position006_5_cmle.ics	2	0	1	2	0.0	0.0	0.0
1672	Feb19-3L1-mock-rep2_B-C-A_Position006_5_cmle.ics	2	0	1	3	0.0	0.0	0.0
1673	Feb19-3L1-mock-rep2_B-C-A_Position006_5_cmle.ics	2	0	1	4	0.0	0.0	0.0
1674	Feb19-3L1-mock-rep2_B-C-A_Position006_5_cmle.ics	2	0	1	5	0.0	0.0	0.0
1675	Feb19-3L1-mock-rep2_B-C-A_Position006_5_cmle.ics	2	0	2	1	0.0	0.0	0.0
1676	Feb19-3L1-mock-rep2_B-C-A_Position006_5_cmle.ics	2	0	2	2	0.0	0.0	0.0
1677	Feb19-3L1-mock-rep2_B-C-A_Position006_5_cmle.ics	2	0	2	3	0.9038440669216659	0.37086092715231783	0.3666978484565014
1678	Feb19-3L1-mock-rep2_B-C-A_Position006_5_cmle.ics	2	0	2	4	0.0	0.0	0.0
1679	Feb19-3L1-mock-rep2_B-C-A_Position006_5_cmle.ics	2	0	2	5	0.0	0.0	0.0
1680	Feb19-3L1-mock-rep2_B-C-A_Position006_5_cmle.ics	2	0	3	1	0.0	0.0	0.0
1681	Feb19-3L1-mock-rep2_B-C-A_Position006_5_cmle.ics	2	0	3	2	0.0	0.0	0.0
1682	Feb19-3L1-mock-rep2_B-C-A_Position006_5_cmle.ics	2	0	3	3	0.0	0.0	0.0
1683	Feb19-3L1-mock-rep2_B-C-A_Position006_5_cmle.ics	2	0	3	4	0.0	0.0	0.0
1684	Feb19-3L1-mock-rep2_B-C-A_Position006_5_cmle.ics	2	0	3	5	1.4410779128215336	0.6656017039403621	0.7649938800489596
1685	Feb19-3L1-mock-rep2_B-C-A_Position006_5_cmle.ics	2	0	4	1	0.0	0.0	0.0
1686	Feb19-3L1-mock-rep2_B-C-A_Position006_5_cmle.ics	2	0	4	2	0.12681485632829495	0.2657004830917874	0.17741935483870966
1687	Feb19-3L1-mock-rep2_B-C-A_Position006_5_cmle.ics	2	0	4	3	0.0	0.0	0.0
1688	Feb19-3L1-mock-rep2_B-C-A_Position006_5_cmle.ics	2	0	4	4	0.0	0.0	0.0
1689	Feb19-3L1-mock-rep2_B-C-A_Position006_5_cmle.ics	2	0	4	5	0.0	0.0	0.0
1690	Feb19-3L1-mock-rep2_B-C-A_Position006_5_cmle.ics	3	0	1	1	0.3804445689848849	0.37671232876712324	0.3758542141230068
1691	Feb19-3L1-mock-rep2_B-C-A_Position006_5_cmle.ics	4	0	1	1	0.0	0.0	0.0
1692	Feb19-3L1-mock-rep2_B-C-A_Position006_5_cmle.ics	4	0	1	2	0.0	0.0	0.0
1693	Feb19-3L1-mock-rep2_B-C-A_Position006_5_cmle.ics	4	0	1	3	0.0	0.0	0.0
1694	Feb19-3L1-mock-rep2_B-C-A_Position006_5_cmle.ics	4	0	1	4	0.18215224818064185	0.8777777777777778	0.1747787610619469
1695	Feb19-3L1-mock-rep2_B-C-A_Position006_5_cmle.ics	4	0	1	5	0.0	0.0	0.0
1696	Feb19-3L1-mock-rep2_B-C-A_Position006_5_cmle.ics	4	0	1	6	0.0	0.0	0.0
1697	Feb19-3L1-mock-rep2_B-C-A_Position006_5_cmle.ics	4	0	1	7	0.0	0.0	0.0
1698	Feb19-3L1-mock-rep2_B-C-A_Position006_5_cmle.ics	4	0	2	1	1.1874482001649438	0.283590308370044	0.6968876860622463
1699	Feb19-3L1-mock-rep2_B-C-A_Position006_5_cmle.ics	4	0	2	2	0.0	0.0	0.0
1700	Feb19-3L1-mock-rep2_B-C-A_Position006_5_cmle.ics	4	0	2	3	0.0	0.0	0.0
1701	Feb19-3L1-mock-rep2_B-C-A_Position006_5_cmle.ics	4	0	2	4	0.0	0.0	0.0
1702	Feb19-3L1-mock-rep2_B-C-A_Position006_5_cmle.ics	4	0	2	5	0.0	0.0	0.0
1703	Feb19-3L1-mock-rep2_B-C-A_Position006_5_cmle.ics	4	0	2	6	0.0	0.0	0.0
1704	Feb19-3L1-mock-rep2_B-C-A_Position006_5_cmle.ics	4	0	2	7	0.0	0.0	0.0
1705	Feb19-3L1-mock-rep2_B-C-A_Position006_5_cmle.ics	4	0	3	1	0.0	0.0	0.0
1706	Feb19-3L1-mock-rep2_B-C-A_Position006_5_cmle.ics	4	0	3	2	0.22134956740938755	0.32989690721649484	0.12090680100755669
1707	Feb19-3L1-mock-rep2_B-C-A_Position006_5_cmle.ics	4	0	3	3	0.0	0.0	0.0
1708	Feb19-3L1-mock-rep2_B-C-A_Position006_5_cmle.ics	4	0	3	4	0.0	0.0	0.0
1709	Feb19-3L1-mock-rep2_B-C-A_Position006_5_cmle.ics	4	0	3	5	0.0	0.0	0.0
1710	Feb19-3L1-mock-rep2_B-C-A_Position006_5_cmle.ics	4	0	3	6	0.0	0.0	0.0
1711	Feb19-3L1-mock-rep2_B-C-A_Position006_5_cmle.ics	4	0	3	7	0.0	0.0	0.0
1712	Feb19-3L1-mock-rep2_B-C-A_Position006_5_cmle.ics	4	0	4	1	0.0	0.0	0.0
1713	Feb19-3L1-mock-rep2_B-C-A_Position006_5_cmle.ics	4	0	4	2	0.0	0.0	0.0
1714	Feb19-3L1-mock-rep2_B-C-A_Position006_5_cmle.ics	4	0	4	3	0.0	0.0	0.0
1715	Feb19-3L1-mock-rep2_B-C-A_Position006_5_cmle.ics	4	0	4	4	0.0	0.0	0.0
1716	Feb19-3L1-mock-rep2_B-C-A_Position006_5_cmle.ics	4	0	4	5	0.0	0.0	0.0
1717	Feb19-3L1-mock-rep2_B-C-A_Position006_5_cmle.ics	4	0	4	6	0.0899232617600637	0.2267441860465116	0.48749999999999993
1718	Feb19-3L1-mock-rep2_B-C-A_Position006_5_cmle.ics	4	0	4	7	0.0	0.0	0.0
1719	Feb19-3L1-mock-rep2_B-C-A_Position006_5_cmle.ics	4	0	5	1	0.0	0.0	0.0
1720	Feb19-3L1-mock-rep2_B-C-A_Position006_5_cmle.ics	4	0	5	2	0.0	0.0	0.0
1721	Feb19-3L1-mock-rep2_B-C-A_Position006_5_cmle.ics	4	0	5	3	0.4680621060844341	0.6744186046511627	0.35181975736568455
1722	Feb19-3L1-mock-rep2_B-C-A_Position006_5_cmle.ics	4	0	5	4	0.0	0.0	0.0
1723	Feb19-3L1-mock-rep2_B-C-A_Position006_5_cmle.ics	4	0	5	5	0.0	0.0	0.0
1724	Feb19-3L1-mock-rep2_B-C-A_Position006_5_cmle.ics	4	0	5	6	0.0	0.0	0.0
1725	Feb19-3L1-mock-rep2_B-C-A_Position006_5_cmle.ics	4	0	5	7	0.0	0.0	0.0
1726	Feb19-3L1-mock-rep2_B-C-A_Position006_5_cmle.ics	4	0	6	1	0.0	0.0	0.0
1727	Feb19-3L1-mock-rep2_B-C-A_Position006_5_cmle.ics	4	0	6	2	0.0	0.0	0.0
1728	Feb19-3L1-mock-rep2_B-C-A_Position006_5_cmle.ics	4	0	6	3	0.0	0.0	0.0
1729	Feb19-3L1-mock-rep2_B-C-A_Position006_5_cmle.ics	4	0	6	4	0.0	0.0	0.0
1730	Feb19-3L1-mock-rep2_B-C-A_Position006_5_cmle.ics	4	0	6	5	0.0	0.0	0.0
1731	Feb19-3L1-mock-rep2_B-C-A_Position006_5_cmle.ics	4	0	6	6	0.0	0.0	0.0
1732	Feb19-3L1-mock-rep2_B-C-A_Position006_5_cmle.ics	4	0	6	7	0.0	0.0	0.0
1733	Feb19-3L1-mock-rep2_B-C-A_Position006_5_cmle.ics	4	0	7	1	0.0	0.0	0.0
1734	Feb19-3L1-mock-rep2_B-C-A_Position006_5_cmle.ics	4	0	7	2	0.0	0.0	0.0
1735	Feb19-3L1-mock-rep2_B-C-A_Position006_5_cmle.ics	4	0	7	3	0.0	0.0	0.0
1736	Feb19-3L1-mock-rep2_B-C-A_Position006_5_cmle.ics	4	0	7	4	0.0	0.0	0.0
1737	Feb19-3L1-mock-rep2_B-C-A_Position006_5_cmle.ics	4	0	7	5	0.3158842784904802	0.6088888888888889	0.28902953586497887
1738	Feb19-3L1-mock-rep2_B-C-A_Position006_5_cmle.ics	4	0	7	6	0.0	0.0	0.0
1739	Feb19-3L1-mock-rep2_B-C-A_Position006_5_cmle.ics	4	0	7	7	0.0	0.0	0.0
1740	Feb19-3L1-mock-rep2_B-C-A_Position006_5_cmle.ics	4	0	8	1	0.0	0.0	0.0
1741	Feb19-3L1-mock-rep2_B-C-A_Position006_5_cmle.ics	4	0	8	2	0.0	0.0	0.0
1742	Feb19-3L1-mock-rep2_B-C-A_Position006_5_cmle.ics	4	0	8	3	0.0	0.0	0.0
1743	Feb19-3L1-mock-rep2_B-C-A_Position006_5_cmle.ics	4	0	8	4	0.0	0.0	0.0
1744	Feb19-3L1-mock-rep2_B-C-A_Position006_5_cmle.ics	4	0	8	5	0.0	0.0	0.0
1745	Feb19-3L1-mock-rep2_B-C-A_Position006_5_cmle.ics	4	0	8	6	0.0	0.0	0.0
1746	Feb19-3L1-mock-rep2_B-C-A_Position006_5_cmle.ics	4	0	8	7	0.0	0.0	0.0
1747	Feb19-3L1-mock-rep2_B-C-A_Position006_5_cmle.ics	5	0	1	1	0.4542277581213474	0.6437908496732027	0.5184210526315789
1748	Feb19-3L1-mock-rep2_B-C-A_Position006_5_cmle.ics	5	0	1	2	0.0	0.0	0.0
1749	Feb19-3L1-mock-rep2_B-C-A_Position006_5_cmle.ics	5	0	2	1	0.0	0.0	0.0
1750	Feb19-3L1-mock-rep2_B-C-A_Position006_5_cmle.ics	5	0	2	2	0.16140072623601176	0.36269430051813467	0.5833333333333333
1751	Feb19-3L1-mock-rep2_B-C-A_Position006_5_cmle.ics	6	0	1	1	0.0	0.0	0.0
1752	Feb19-3L1-mock-rep2_B-C-A_Position006_5_cmle.ics	6	0	1	2	0.0	0.0	0.0
1753	Feb19-3L1-mock-rep2_B-C-A_Position006_5_cmle.ics	6	0	1	3	0.0	0.0	0.0
1754	Feb19-3L1-mock-rep2_B-C-A_Position006_5_cmle.ics	6	0	1	4	0.01152862330257227	0.013227513227513225	0.04950495049504951
1755	Feb19-3L1-mock-rep2_B-C-A_Position006_5_cmle.ics	6	0	2	1	0.0	0.0	0.0
1756	Feb19-3L1-mock-rep2_B-C-A_Position006_5_cmle.ics	6	0	2	2	0.6271571076599314	0.7884057971014491	0.6570048309178743
1757	Feb19-3L1-mock-rep2_B-C-A_Position006_5_cmle.ics	6	0	2	3	0.0	0.0	0.0
1758	Feb19-3L1-mock-rep2_B-C-A_Position006_5_cmle.ics	6	0	2	4	0.0	0.0	0.0
1759	Feb19-3L1-mock-rep2_B-C-A_Position006_5_cmle.ics	6	0	3	1	0.0	0.0	0.0
1760	Feb19-3L1-mock-rep2_B-C-A_Position006_5_cmle.ics	6	0	3	2	0.0	0.0	0.0
1761	Feb19-3L1-mock-rep2_B-C-A_Position006_5_cmle.ics	6	0	3	3	0.07147746447594806	0.3406593406593406	0.5740740740740738
1762	Feb19-3L1-mock-rep2_B-C-A_Position006_5_cmle.ics	6	0	3	4	0.0	0.0	0.0
1763	Feb19-3L1-mock-rep2_B-C-A_Position006_5_cmle.ics	7	0	1	1	0.0	0.0	0.0
1764	Feb19-3L1-mock-rep2_B-C-A_Position006_5_cmle.ics	7	0	1	2	0.0	0.0	0.0
1765	Feb19-3L1-mock-rep2_B-C-A_Position006_5_cmle.ics	7	0	2	1	0.0	0.0	0.0
1766	Feb19-3L1-mock-rep2_B-C-A_Position006_5_cmle.ics	7	0	2	2	0.2605468866381333	0.3353115727002967	0.3265895953757225
1767	Feb19-3L1-mock-rep2_B-C-A_Position006_5_cmle.ics	8	0	1	1	0.0	0.0	0.0
1768	Feb19-3L1-mock-rep2_B-C-A_Position006_5_cmle.ics	8	0	2	1	0.5118708746342088	0.6416184971098264	0.43106796116504853
1769	Feb19-3L1-mock-rep2_B-C-A_Position006_5_cmle.ics	9	0	1	1	0.0	0.0	0.0
1770	Feb19-3L1-mock-rep2_B-C-A_Position006_5_cmle.ics	9	0	2	1	0.0645602904944047	0.0784313725490196	0.06060606060606061
1771	Feb19-3L1-mock-rep2_B-C-A_Position006_5_cmle.ics	10	0	1	1	0.9384299368293827	0.7933723196881092	0.7933723196881092
1772	Feb19-3L1-mock-rep2_B-C-A_Position006_5_cmle.ics	11	0	1	1	0.0	0.0	0.0
1773	Feb19-3L1-mock-rep2_B-C-A_Position006_5_cmle.ics	11	0	1	2	0.0	0.0	0.0
1774	Feb19-3L1-mock-rep2_B-C-A_Position006_5_cmle.ics	12	0	1	1	0.24671253867504656	0.5404040404040404	0.5270935960591132
1775	Feb19-3L1-mock-rep2_B-C-A_Position006_5_cmle.ics	12	0	1	2	0.0	0.0	0.0
1776	Feb19-3L1-mock-rep2_B-C-A_Position006_5_cmle.ics	12	0	1	3	0.0	0.0	0.0
1777	Feb19-3L1-mock-rep2_B-C-A_Position006_5_cmle.ics	12	0	2	1	0.0	0.0	0.0
1778	Feb19-3L1-mock-rep2_B-C-A_Position006_5_cmle.ics	12	0	2	2	0.19829232080424303	0.5810810810810811	0.8431372549019607
1779	Feb19-3L1-mock-rep2_B-C-A_Position006_5_cmle.ics	12	0	2	3	0.0	0.0	0.0
1780	Feb19-3L1-mock-rep2_B-C-A_Position006_5_cmle.ics	12	0	3	1	0.0	0.0	0.0
1781	Feb19-3L1-mock-rep2_B-C-A_Position006_5_cmle.ics	12	0	3	2	0.0	0.0	0.0
1782	Feb19-3L1-mock-rep2_B-C-A_Position006_5_cmle.ics	12	0	3	3	0.053031667191832436	0.18548387096774194	0.13855421686746985
1783	Feb19-3L1-mock-rep2_B-C-A_Position006_5_cmle.ics	13	0	1	1	0.0	0.0	0.0
1784	Feb19-3L1-mock-rep2_B-C-A_Position006_5_cmle.ics	14	0	1	1	0.23748964003298875	0.1410958904109589	0.11744583808437856
1785	Feb19-3L1-mock-rep2_B-C-A_Position006_5_cmle.ics	14	0	1	2	0.0	0.0	0.0
1786	Feb19-3L1-mock-rep2_B-C-A_Position006_5_cmle.ics	14	0	2	1	0.0	0.0	0.0
1787	Feb19-3L1-mock-rep2_B-C-A_Position006_5_cmle.ics	14	0	2	2	0.15217782759395396	0.2082018927444795	0.39053254437869817
1788	Feb19-3L1-mock-rep2_B-C-A_Position006_5_cmle.ics	15	0	1	1	0.029974420586687898	0.03724928366762177	0.049429657794676805
1789	Feb19-3L1-mock-rep2_B-C-A_Position006_5_cmle.ics	15	0	1	2	0.0	0.0	0.0
1790	Feb19-3L1-mock-rep2_B-C-A_Position006_5_cmle.ics	15	0	1	3	0.0	0.0	0.0
1791	Feb19-3L1-mock-rep2_B-C-A_Position006_5_cmle.ics	15	0	1	4	0.0	0.0	0.0
1792	Feb19-3L1-mock-rep2_B-C-A_Position006_5_cmle.ics	15	0	1	5	0.0	0.0	0.0
1793	Feb19-3L1-mock-rep2_B-C-A_Position006_5_cmle.ics	15	0	2	1	0.0	0.0	0.0
1794	Feb19-3L1-mock-rep2_B-C-A_Position006_5_cmle.ics	15	0	2	2	0.0	0.0	0.0
1795	Feb19-3L1-mock-rep2_B-C-A_Position006_5_cmle.ics	15	0	2	3	0.07839463845749142	0.1236363636363636	0.4358974358974358
1796	Feb19-3L1-mock-rep2_B-C-A_Position006_5_cmle.ics	15	0	2	4	0.0	0.0	0.0
1797	Feb19-3L1-mock-rep2_B-C-A_Position006_5_cmle.ics	15	0	2	5	0.0	0.0	0.0
1798	Feb19-3L1-mock-rep2_B-C-A_Position006_5_cmle.ics	15	0	3	1	0.0	0.0	0.0
1799	Feb19-3L1-mock-rep2_B-C-A_Position006_5_cmle.ics	15	0	3	2	0.0	0.0	0.0
1800	Feb19-3L1-mock-rep2_B-C-A_Position006_5_cmle.ics	15	0	3	3	0.0	0.0	0.0
1801	Feb19-3L1-mock-rep2_B-C-A_Position006_5_cmle.ics	15	0	3	4	0.1590950015754973	0.4312499999999999	0.2664092664092664
1802	Feb19-3L1-mock-rep2_B-C-A_Position006_5_cmle.ics	15	0	3	5	0.0	0.0	0.0
1803	Feb19-3L1-mock-rep2_B-C-A_Position006_5_cmle.ics	15	0	4	1	0.0	0.0	0.0
1804	Feb19-3L1-mock-rep2_B-C-A_Position006_5_cmle.ics	15	0	4	2	0.0	0.0	0.0
1805	Feb19-3L1-mock-rep2_B-C-A_Position006_5_cmle.ics	15	0	4	3	0.0	0.0	0.0
1806	Feb19-3L1-mock-rep2_B-C-A_Position006_5_cmle.ics	15	0	4	4	0.0	0.0	0.0
1807	Feb19-3L1-mock-rep2_B-C-A_Position006_5_cmle.ics	15	0	4	5	0.07378318913646252	0.09756097560975607	0.1474654377880184
1808	Feb19-3L1-mock-rep2_B-C-A_Position006_5_cmle.ics	16	0	1	1	0.11759195768623715	0.2670157068062827	0.3445945945945946
1809	Feb19-3L1-mock-rep2_B-C-A_Position006_5_cmle.ics	16	0	1	2	0.0	0.0	0.0
1810	Feb19-3L1-mock-rep2_B-C-A_Position006_5_cmle.ics	17	0	1	1	0.28590985790379225	0.298076923076923	0.2959427207637231
1811	Feb19-3L1-mock-rep2_B-C-A_Position006_5_cmle.ics	18	0	1	1	0.09222898642057815	0.4651162790697674	0.588235294117647
1812	Feb19-3L1-mock-rep2_B-C-A_Position006_5_cmle.ics	18	0	1	2	0.0	0.0	0.0
1813	Feb19-3L1-mock-rep2_B-C-A_Position006_5_cmle.ics	18	0	2	1	0.0	0.0	0.0
1814	Feb19-3L1-mock-rep2_B-C-A_Position006_5_cmle.ics	18	0	2	2	0.08070036311800588	0.4861111111111111	0.3932584269662921
1815	Feb19-3L1-mock-rep2_B-C-A_Position006_5_cmle.ics	19	0	1	1	0.33202435111408135	0.7741935483870966	0.3809523809523809
1816	Feb19-3L1-mock-rep2_B-C-A_Position006_5_cmle.ics	19	0	2	1	0.0	0.0	0.0
1817	Feb19-3L1-mock-rep2_B-C-A_Position006_5_cmle.ics	19	0	3	1	0.0	0.0	0.0
1818	Feb19-3L1-mock-rep2_B-C-A_Position006_5_cmle.ics	20	0	1	1	0.17292934953858402	0.13837638376383762	0.13914656771799627
1819	Feb19-3L1-mock-rep2_B-C-A_Position006_5_cmle.ics	21	0	1	1	0.0	0.0	0.0
1820	Feb19-3L1-mock-rep2_B-C-A_Position006_5_cmle.ics	21	0	1	2	0.27207550994070556	0.5244444444444445	0.8194444444444445
1821	Feb19-3L1-mock-rep2_B-C-A_Position006_5_cmle.ics	22	0	1	1	0.5441510198814111	0.5856079404466501	0.6666666666666666
1822	Feb19-3L1-mock-rep2_B-C-A_Position006_5_cmle.ics	22	0	1	2	0.0	0.0	0.0
1823	Feb19-3L1-mock-rep2_B-C-A_Position006_5_cmle.ics	23	0	1	1	0.24671253867504656	0.23725055432372505	0.23620309050772628
1824	Feb19-3L1-mock-rep2_B-C-A_Position006_5_cmle.ics	24	0	1	1	0.772417761272342	0.6249999999999999	0.6238361266294226
1825	Feb19-3L1-mock-rep2_B-C-A_Position006_5_cmle.ics	25	0	1	1	0.0	0.0	0.0
1826	Feb19-3L1-mock-rep2_B-C-A_Position006_5_cmle.ics	25	0	2	1	0.0	0.0	0.0
1827	Feb19-3L1-mock-rep2_B-C-A_Position006_5_cmle.ics	26	0	1	1	0.574125440468099	0.5999999999999999	0.7805642633228839
1828	Feb19-3L1-mock-rep2_B-C-A_Position006_5_cmle.ics	26	0	1	2	0.0	0.0	0.0
1829	Feb19-3L1-mock-rep2_B-C-A_Position006_5_cmle.ics	27	0	1	1	0.20520949478578637	0.25648414985590773	0.5426829268292681
1830	Feb19-3L1-mock-rep2_B-C-A_Position006_5_cmle.ics	27	0	1	2	0.0	0.0	0.0
1831	Feb19-3L1-mock-rep2_B-C-A_Position006_5_cmle.ics	27	0	2	1	0.0	0.0	0.0
1832	Feb19-3L1-mock-rep2_B-C-A_Position006_5_cmle.ics	27	0	2	2	0.0023057246605144538	0.010309278350515464	0.003571428571428571
1833	Feb19-3L1-mock-rep2_B-C-A_Position006_5_cmle.ics	28	0	1	1	0.35508159771922587	0.3326133909287257	0.33551198257080606
1834	Feb19-3L1-mock-rep2_B-C-A_Position006_5_cmle.ics	29	0	1	1	0.20751521944630083	0.2795031055900621	0.2786377708978328
1835	Feb19-3L1-mock-rep2_B-C-A_Position006_5_cmle.ics	30	0	1	1	0.5625968171655267	0.5224839400428265	0.5191489361702127
1836	Feb19-3L1-mock-rep2_B-C-A_Position006_5_cmle.ics	31	0	1	1	0.0	0.0	0.0
1837	Feb19-3L1-mock-rep2_B-C-A_Position006_5_cmle.ics	32	0	1	1	0.6386857309625037	0.8683385579937303	0.7847025495750709
1838	Feb19-3L1-mock-rep2_B-C-A_Position006_5_cmle.ics	33	0	1	1	0.0	0.0	0.0
1839	Feb19-3L1-mock-rep2_B-C-A_Position006_5_cmle.ics	33	0	2	1	0.0	0.0	0.0
1840	Feb19-3L1-mock-rep2_B-C-A_Position006_5_cmle.ics	34	0	1	1	0.5902655130917002	0.8421052631578947	0.6994535519125683
1841	Feb19-3L1-mock-rep2_B-C-A_Position006_5_cmle.ics	34	0	1	2	0.0	0.0	0.0
1842	Feb19-3L1-mock-rep2_B-C-A_Position006_5_cmle.ics	34	0	2	1	0.0	0.0	0.0
1843	Feb19-3L1-mock-rep2_B-C-A_Position006_5_cmle.ics	34	0	2	2	0.0	0.0	0.0
1844	Feb19-3L1-mock-rep2_B-C-A_Position006_5_cmle.ics	35	0	1	1	0.3804445689848849	0.3618421052631579	0.4376657824933687
1845	Feb19-3L1-mock-rep2_B-C-A_Position006_5_cmle.ics	35	0	1	2	0.0	0.0	0.0
1846	Feb19-3L1-mock-rep2_B-C-A_Position006_5_cmle.ics	36	0	1	1	0.0	0.0	0.0
1847	Feb19-3L1-mock-rep2_B-C-A_Position006_5_cmle.ics	37	0	1	1	0.37352739500334153	0.6303501945525292	0.356043956043956
1848	Feb19-3L1-mock-rep2_B-C-A_Position006_5_cmle.ics	37	0	1	2	0.0	0.0	0.0
1849	Feb19-3L1-mock-rep2_B-C-A_Position006_5_cmle.ics	37	0	2	1	0.0	0.0	0.0
1850	Feb19-3L1-mock-rep2_B-C-A_Position006_5_cmle.ics	37	0	2	2	0.650214354265076	0.4104803493449782	0.5731707317073171
1851	Feb19-3L1-mock-rep2_B-C-A_Position006_5_cmle.ics	38	0	1	1	0.7493605146671974	0.665983606557377	0.34138655462184864
1852	Feb19-3L1-mock-rep2_B-C-A_Position006_5_cmle.ics	38	0	1	2	0.0	0.0	0.0
1853	Feb19-3L1-mock-rep2_B-C-A_Position006_5_cmle.ics	38	0	1	3	0.0	0.0	0.0
1854	Feb19-3L1-mock-rep2_B-C-A_Position006_5_cmle.ics	38	0	2	1	0.0	0.0	0.0
1855	Feb19-3L1-mock-rep2_B-C-A_Position006_5_cmle.ics	38	0	2	2	0.0	0.0	0.0
1856	Feb19-3L1-mock-rep2_B-C-A_Position006_5_cmle.ics	38	0	2	3	0.0	0.0	0.0
1857	Feb19-3L1-mock-rep2_B-C-A_Position006_5_cmle.ics	38	0	3	1	0.0	0.0	0.0
1858	Feb19-3L1-mock-rep2_B-C-A_Position006_5_cmle.ics	38	0	3	2	0.0	0.0	0.0
1859	Feb19-3L1-mock-rep2_B-C-A_Position006_5_cmle.ics	38	0	3	3	0.6225456583389025	0.2806652806652806	0.3479381443298969
1860	Feb19-3L1-mock-rep2_B-C-A_Position006_5_cmle.ics	38	0	4	1	0.0	0.0	0.0
1861	Feb19-3L1-mock-rep2_B-C-A_Position006_5_cmle.ics	38	0	4	2	0.0	0.0	0.0
1862	Feb19-3L1-mock-rep2_B-C-A_Position006_5_cmle.ics	38	0	4	3	0.0	0.0	0.0
1863	Feb19-3L1-mock-rep2_B-C-A_Position006_5_cmle.ics	39	0	1	1	1.4318550141794757	0.5999999999999999	0.5321336760925449
1864	Feb19-3L1-mock-rep2_B-C-A_Position006_5_cmle.ics	40	0	1	1	0.4196418882136306	0.4080717488789237	0.4108352144469526
1865	Feb19-3L1-mock-rep2_B-C-A_Position006_5_cmle.ics	41	0	1	1	0.0	0.0	0.0
1866	Feb19-3L1-mock-rep2_B-C-A_Position006_5_cmle.ics	41	0	1	2	0.0	0.0	0.0
1867	Feb19-3L1-mock-rep2_B-C-A_Position006_5_cmle.ics	41	0	1	3	0.0	0.0	0.0
1868	Feb19-3L1-mock-rep2_B-C-A_Position006_5_cmle.ics	41	0	2	1	0.5326223965788388	0.6978851963746223	0.35213414634146334
1869	Feb19-3L1-mock-rep2_B-C-A_Position006_5_cmle.ics	41	0	2	2	0.0	0.0	0.0
1870	Feb19-3L1-mock-rep2_B-C-A_Position006_5_cmle.ics	41	0	2	3	0.0	0.0	0.0
1871	Feb19-3L1-mock-rep2_B-C-A_Position006_5_cmle.ics	41	0	3	1	0.0	0.0	0.0
1872	Feb19-3L1-mock-rep2_B-C-A_Position006_5_cmle.ics	41	0	3	2	0.0	0.0	0.0
1873	Feb19-3L1-mock-rep2_B-C-A_Position006_5_cmle.ics	41	0	3	3	0.0	0.0	0.0
1874	Feb19-3L1-mock-rep2_B-C-A_Position006_5_cmle.ics	41	0	4	1	0.0	0.0	0.0
1875	Feb19-3L1-mock-rep2_B-C-A_Position006_5_cmle.ics	41	0	4	2	0.5049537006526654	0.37181663837011886	0.4709677419354839
1876	Feb19-3L1-mock-rep2_B-C-A_Position006_5_cmle.ics	41	0	4	3	0.0	0.0	0.0
1877	Feb19-3L1-mock-rep2_B-C-A_Position006_5_cmle.ics	42	0	1	1	0.0	0.0	0.0
1878	Feb19-3L1-mock-rep2_B-C-A_Position006_5_cmle.ics	42	0	1	2	0.5441510198814111	0.4068965517241379	0.6920821114369501
1879	Feb19-3L1-mock-rep2_B-C-A_Position006_5_cmle.ics	42	0	1	3	0.0	0.0	0.0
1880	Feb19-3L1-mock-rep2_B-C-A_Position006_5_cmle.ics	42	0	2	1	0.13834347963086724	0.5555555555555555	0.4411764705882353
1881	Feb19-3L1-mock-rep2_B-C-A_Position006_5_cmle.ics	42	0	2	2	0.0	0.0	0.0
1882	Feb19-3L1-mock-rep2_B-C-A_Position006_5_cmle.ics	42	0	2	3	0.0	0.0	0.0
1883	Feb19-3L1-mock-rep2_B-C-A_Position006_5_cmle.ics	42	0	3	1	0.0	0.0	0.0
1884	Feb19-3L1-mock-rep2_B-C-A_Position006_5_cmle.ics	42	0	3	2	0.0	0.0	0.0
1885	Feb19-3L1-mock-rep2_B-C-A_Position006_5_cmle.ics	42	0	3	3	0.6755773255307349	0.8592375366568913	0.5279279279279279
1886	Feb19-3L1-mock-rep2_B-C-A_Position006_5_cmle.ics	43	0	1	1	0.5257052225972955	0.45238095238095233	0.45599999999999996
1887	Feb19-3L1-mock-rep2_B-C-A_Position006_5_cmle.ics	43	0	1	2	0.0	0.0	0.0
1888	Feb19-3L1-mock-rep2_B-C-A_Position006_5_cmle.ics	43	0	1	3	0.0	0.0	0.0
1889	Feb19-3L1-mock-rep2_B-C-A_Position006_5_cmle.ics	43	0	1	4	0.0	0.0	0.0
1890	Feb19-3L1-mock-rep2_B-C-A_Position006_5_cmle.ics	43	0	2	1	0.0	0.0	0.0
1891	Feb19-3L1-mock-rep2_B-C-A_Position006_5_cmle.ics	43	0	2	2	0.0	0.0	0.0
1892	Feb19-3L1-mock-rep2_B-C-A_Position006_5_cmle.ics	43	0	2	3	0.0	0.0	0.0
1893	Feb19-3L1-mock-rep2_B-C-A_Position006_5_cmle.ics	43	0	2	4	0.0	0.0	0.0
1894	Feb19-3L1-mock-rep2_B-C-A_Position006_5_cmle.ics	43	0	3	1	0.0	0.0	0.0
1895	Feb19-3L1-mock-rep2_B-C-A_Position006_5_cmle.ics	43	0	3	2	0.5902655130917002	0.5311203319502074	0.512
1896	Feb19-3L1-mock-rep2_B-C-A_Position006_5_cmle.ics	43	0	3	3	0.0	0.0	0.0
1897	Feb19-3L1-mock-rep2_B-C-A_Position006_5_cmle.ics	43	0	3	4	0.0	0.0	0.0
1898	Feb19-3L1-mock-rep2_B-C-A_Position006_5_cmle.ics	43	0	4	1	0.0	0.0	0.0
1899	Feb19-3L1-mock-rep2_B-C-A_Position006_5_cmle.ics	43	0	4	2	0.0	0.0	0.0
1900	Feb19-3L1-mock-rep2_B-C-A_Position006_5_cmle.ics	43	0	4	3	0.0	0.0	0.0
1901	Feb19-3L1-mock-rep2_B-C-A_Position006_5_cmle.ics	43	0	4	4	0.0	0.0	0.0
1902	Feb19-3L1-mock-rep2_B-C-A_Position006_5_cmle.ics	44	0	1	1	0.7747234859328564	0.6176470588235293	0.4067796610169492
1903	Feb19-3L1-mock-rep2_B-C-A_Position006_5_cmle.ics	44	0	1	2	0.0	0.0	0.0
1904	Feb19-3L1-mock-rep2_B-C-A_Position006_5_cmle.ics	44	0	1	3	0.0	0.0	0.0
1905	Feb19-3L1-mock-rep2_B-C-A_Position006_5_cmle.ics	44	0	2	1	0.0	0.0	0.0
1906	Feb19-3L1-mock-rep2_B-C-A_Position006_5_cmle.ics	44	0	2	2	0.0	0.0	0.0
1907	Feb19-3L1-mock-rep2_B-C-A_Position006_5_cmle.ics	44	0	2	3	0.04380876854977462	0.06909090909090906	0.1241830065359477
1908	Feb19-3L1-mock-rep2_B-C-A_Position006_5_cmle.ics	44	0	3	1	0.0	0.0	0.0
1909	Feb19-3L1-mock-rep2_B-C-A_Position006_5_cmle.ics	44	0	3	2	0.919984139545267	0.4789915966386554	0.6263736263736264
1910	Feb19-3L1-mock-rep2_B-C-A_Position006_5_cmle.ics	44	0	3	3	0.0	0.0	0.0
1911	Feb19-3L1-mock-rep2_B-C-A_Position006_5_cmle.ics	45	0	1	1	0.0	0.0	0.0
1912	Feb19-3L1-mock-rep2_B-C-A_Position006_5_cmle.ics	45	0	1	2	0.0	0.0	0.0
1913	Feb19-3L1-mock-rep2_B-C-A_Position006_5_cmle.ics	45	0	1	3	0.0	0.0	0.0
1914	Feb19-3L1-mock-rep2_B-C-A_Position006_5_cmle.ics	45	0	2	1	0.0	0.0	0.0
1915	Feb19-3L1-mock-rep2_B-C-A_Position006_5_cmle.ics	45	0	2	2	0.0	0.0	0.0
1916	Feb19-3L1-mock-rep2_B-C-A_Position006_5_cmle.ics	45	0	2	3	0.0	0.0	0.0
1917	Feb19-3L1-mock-rep2_B-C-A_Position006_5_cmle.ics	45	0	3	1	0.28590985790379225	0.6888888888888888	0.492063492063492
1918	Feb19-3L1-mock-rep2_B-C-A_Position006_5_cmle.ics	45	0	3	2	0.0	0.0	0.0
1919	Feb19-3L1-mock-rep2_B-C-A_Position006_5_cmle.ics	45	0	3	3	0.0	0.0	0.0
1920	Feb19-3L1-mock-rep2_B-C-A_Position006_5_cmle.ics	46	0	1	1	0.9799329807186429	0.43323139653414877	0.9999999999999999
1921	Feb19-3L1-mock-rep2_B-C-A_Position006_5_cmle.ics	46	0	1	2	0.0	0.0	0.0
1922	Feb19-3L1-mock-rep2_B-C-A_Position006_5_cmle.ics	46	0	1	3	0.0	0.0	0.0
1923	Feb19-3L1-mock-rep2_B-C-A_Position006_5_cmle.ics	47	0	1	1	0.0	0.0	0.0
1924	Feb19-3L1-mock-rep2_B-C-A_Position006_5_cmle.ics	47	0	1	2	0.5095651499736943	0.49330357142857134	0.5740259740259739
1925	Feb19-3L1-mock-rep2_B-C-A_Position006_5_cmle.ics	48	0	1	1	0.30896710450893683	0.4511784511784512	0.4734982332155477
1926	Feb19-3L1-mock-rep2_B-C-A_Position006_5_cmle.ics	48	0	1	2	0.0	0.0	0.0
1927	Feb19-3L1-mock-rep2_B-C-A_Position006_5_cmle.ics	48	0	2	1	0.0	0.0	0.0
1928	Feb19-3L1-mock-rep2_B-C-A_Position006_5_cmle.ics	48	0	2	2	0.025362971265658993	0.0846153846153846	0.0763888888888889
1929	Feb19-3L1-mock-rep2_B-C-A_Position006_5_cmle.ics	49	0	1	1	0.18676369750167077	0.3681818181818182	0.27739726027397255
1930	Feb19-3L1-mock-rep2_B-C-A_Position006_5_cmle.ics	49	0	1	2	0.0	0.0	0.0
1931	Feb19-3L1-mock-rep2_B-C-A_Position006_5_cmle.ics	49	0	1	3	0.0	0.0	0.0
1932	Feb19-3L1-mock-rep2_B-C-A_Position006_5_cmle.ics	49	0	2	1	0.0	0.0	0.0
1933	Feb19-3L1-mock-rep2_B-C-A_Position006_5_cmle.ics	49	0	2	2	0.0	0.0	0.0
1934	Feb19-3L1-mock-rep2_B-C-A_Position006_5_cmle.ics	49	0	2	3	0.6110170350363302	0.8204334365325077	0.5941704035874438
1935	Feb19-3L1-mock-rep2_B-C-A_Position006_5_cmle.ics	49	0	3	1	0.0	0.0	0.0
1936	Feb19-3L1-mock-rep2_B-C-A_Position006_5_cmle.ics	49	0	3	2	0.0	0.0	0.0
1937	Feb19-3L1-mock-rep2_B-C-A_Position006_5_cmle.ics	49	0	3	3	0.0	0.0	0.0
1938	Feb19-3L1-mock-rep2_B-C-A_Position006_5_cmle.ics	49	0	4	1	0.0	0.0	0.0
1939	Feb19-3L1-mock-rep2_B-C-A_Position006_5_cmle.ics	49	0	4	2	0.0	0.0	0.0
1940	Feb19-3L1-mock-rep2_B-C-A_Position006_5_cmle.ics	49	0	4	3	0.0	0.0	0.0
1941	Feb19-3L1-mock-rep2_B-C-A_Position006_5_cmle.ics	49	0	5	1	0.0	0.0	0.0
1942	Feb19-3L1-mock-rep2_B-C-A_Position006_5_cmle.ics	49	0	5	2	0.0	0.0	0.0
1943	Feb19-3L1-mock-rep2_B-C-A_Position006_5_cmle.ics	49	0	5	3	0.0	0.0	0.0
1944	Feb19-3L1-mock-rep2_B-C-A_Position006_5_cmle.ics	49	0	6	1	0.0	0.0	0.0
1945	Feb19-3L1-mock-rep2_B-C-A_Position006_5_cmle.ics	49	0	6	2	0.14064920429138167	0.23282442748091597	0.1358574610244989
1946	Feb19-3L1-mock-rep2_B-C-A_Position006_5_cmle.ics	49	0	6	3	0.0	0.0	0.0
1947	Feb19-3L1-mock-rep2_B-C-A_Position006_5_cmle.ics	50	0	1	1	0.11759195768623715	0.7611940298507462	0.33774834437086093
1948	Feb19-3L1-mock-rep2_B-C-A_Position006_5_cmle.ics	50	0	1	2	0.0	0.0	0.0
1949	Feb19-3L1-mock-rep2_B-C-A_Position006_5_cmle.ics	50	0	1	3	0.0	0.0	0.0
1950	Feb19-3L1-mock-rep2_B-C-A_Position006_5_cmle.ics	50	0	1	4	0.0	0.0	0.0
1951	Feb19-3L1-mock-rep2_B-C-A_Position006_5_cmle.ics	50	0	1	5	0.0	0.0	0.0
1952	Feb19-3L1-mock-rep2_B-C-A_Position006_5_cmle.ics	50	0	1	6	0.0	0.0	0.0
1953	Feb19-3L1-mock-rep2_B-C-A_Position006_5_cmle.ics	50	0	1	7	0.0	0.0	0.0
1954	Feb19-3L1-mock-rep2_B-C-A_Position006_5_cmle.ics	50	0	2	1	0.0	0.0	0.0
1955	Feb19-3L1-mock-rep2_B-C-A_Position006_5_cmle.ics	50	0	2	2	0.0	0.0	0.0
1956	Feb19-3L1-mock-rep2_B-C-A_Position006_5_cmle.ics	50	0	2	3	0.01152862330257227	0.014577259475218658	0.0641025641025641
1957	Feb19-3L1-mock-rep2_B-C-A_Position006_5_cmle.ics	50	0	2	4	0.0	0.0	0.0
1958	Feb19-3L1-mock-rep2_B-C-A_Position006_5_cmle.ics	50	0	2	5	0.0	0.0	0.0
1959	Feb19-3L1-mock-rep2_B-C-A_Position006_5_cmle.ics	50	0	2	6	0.0	0.0	0.0
1960	Feb19-3L1-mock-rep2_B-C-A_Position006_5_cmle.ics	50	0	2	7	0.0	0.0	0.0
1961	Feb19-3L1-mock-rep2_B-C-A_Position006_5_cmle.ics	50	0	3	1	0.0	0.0	0.0
1962	Feb19-3L1-mock-rep2_B-C-A_Position006_5_cmle.ics	50	0	3	2	0.0	0.0	0.0
1963	Feb19-3L1-mock-rep2_B-C-A_Position006_5_cmle.ics	50	0	3	3	0.0	0.0	0.0
1964	Feb19-3L1-mock-rep2_B-C-A_Position006_5_cmle.ics	50	0	3	4	0.0	0.0	0.0
1965	Feb19-3L1-mock-rep2_B-C-A_Position006_5_cmle.ics	50	0	3	5	0.0	0.0	0.0
1966	Feb19-3L1-mock-rep2_B-C-A_Position006_5_cmle.ics	50	0	3	6	0.39658464160848605	0.7999999999999999	0.46866485013623976
1967	Feb19-3L1-mock-rep2_B-C-A_Position006_5_cmle.ics	50	0	3	7	0.0	0.0	0.0
1968	Feb19-3L1-mock-rep2_B-C-A_Position006_5_cmle.ics	50	0	4	1	0.0	0.0	0.0
1969	Feb19-3L1-mock-rep2_B-C-A_Position006_5_cmle.ics	50	0	4	2	0.0	0.0	0.0
1970	Feb19-3L1-mock-rep2_B-C-A_Position006_5_cmle.ics	50	0	4	3	0.0	0.0	0.0
1971	Feb19-3L1-mock-rep2_B-C-A_Position006_5_cmle.ics	50	0	4	4	0.0	0.0	0.0
1972	Feb19-3L1-mock-rep2_B-C-A_Position006_5_cmle.ics	50	0	4	5	0.0	0.0	0.0
1973	Feb19-3L1-mock-rep2_B-C-A_Position006_5_cmle.ics	50	0	4	6	0.0	0.0	0.0
1974	Feb19-3L1-mock-rep2_B-C-A_Position006_5_cmle.ics	50	0	4	7	0.0	0.0	0.0
1975	Feb19-3L1-mock-rep2_B-C-A_Position006_5_cmle.ics	50	0	5	1	0.0	0.0	0.0
1976	Feb19-3L1-mock-rep2_B-C-A_Position006_5_cmle.ics	50	0	5	2	0.0	0.0	0.0
1977	Feb19-3L1-mock-rep2_B-C-A_Position006_5_cmle.ics	50	0	5	3	0.0	0.0	0.0
1978	Feb19-3L1-mock-rep2_B-C-A_Position006_5_cmle.ics	50	0	5	4	0.0	0.0	0.0
1979	Feb19-3L1-mock-rep2_B-C-A_Position006_5_cmle.ics	50	0	5	5	0.009222898642057815	0.025806451612903226	0.034188034188034185
1980	Feb19-3L1-mock-rep2_B-C-A_Position006_5_cmle.ics	50	0	5	6	0.0	0.0	0.0
1981	Feb19-3L1-mock-rep2_B-C-A_Position006_5_cmle.ics	50	0	5	7	0.0	0.0	0.0
1982	Feb19-3L1-mock-rep2_B-C-A_Position006_5_cmle.ics	50	0	6	1	0.0	0.0	0.0
1983	Feb19-3L1-mock-rep2_B-C-A_Position006_5_cmle.ics	50	0	6	2	0.0	0.0	0.0
1984	Feb19-3L1-mock-rep2_B-C-A_Position006_5_cmle.ics	50	0	6	3	0.020751521944630084	0.12	0.11538461538461536
1985	Feb19-3L1-mock-rep2_B-C-A_Position006_5_cmle.ics	50	0	6	4	0.0	0.0	0.0
1986	Feb19-3L1-mock-rep2_B-C-A_Position006_5_cmle.ics	50	0	6	5	0.0	0.0	0.0
1987	Feb19-3L1-mock-rep2_B-C-A_Position006_5_cmle.ics	50	0	6	6	0.0	0.0	0.0
1988	Feb19-3L1-mock-rep2_B-C-A_Position006_5_cmle.ics	50	0	6	7	0.0	0.0	0.0
1989	Feb19-3L1-mock-rep2_B-C-A_Position006_5_cmle.ics	51	0	1	1	0.624851382999417	0.2042200452147702	0.29747530186608123
1990	Feb19-3L1-mock-rep2_B-C-A_Position006_5_cmle.ics	51	0	1	2	0.0	0.0	0.0
1991	Feb19-3L1-mock-rep2_B-C-A_Position006_5_cmle.ics	51	0	1	3	0.16831790021755513	0.05501130369253957	0.28627450980392155
1992	Feb19-3L1-mock-rep2_B-C-A_Position006_5_cmle.ics	51	0	1	4	0.0	0.0	0.0
1993	Feb19-3L1-mock-rep2_B-C-A_Position006_5_cmle.ics	51	0	1	5	0.0	0.0	0.0
1994	Feb19-3L1-mock-rep2_B-C-A_Position006_5_cmle.ics	51	0	1	6	0.0	0.0	0.0
1995	Feb19-3L1-mock-rep2_B-C-A_Position006_5_cmle.ics	51	0	2	1	0.0	0.0	0.0
1996	Feb19-3L1-mock-rep2_B-C-A_Position006_5_cmle.ics	51	0	2	2	0.0	0.0	0.0
1997	Feb19-3L1-mock-rep2_B-C-A_Position006_5_cmle.ics	51	0	2	3	0.0	0.0	0.0
1998	Feb19-3L1-mock-rep2_B-C-A_Position006_5_cmle.ics	51	0	2	4	0.0	0.0	0.0
1999	Feb19-3L1-mock-rep2_B-C-A_Position006_5_cmle.ics	51	0	2	5	0.0	0.0	0.0
[truncated: 98,870 more rows]
