# Supplementary material for: M1BP cooperates with CP190 to activate transcription at TAD borders and promote chromatin insulator activity
Source: Nat Commun. 2021 Jul 7;12:4170. doi: 10.1038/s41467-021-24407-y (PMC8263732; doi:10.1038/s41467-021-24407-y)
Supplement: Supplementary file 6 — Source Data [file 41467_2021_24407_MOESM6_ESM.zip › Source Data_updated_060121/Source Data 8/Figure 8c/Figure 8c_tango-slide1/all-reps/C_B.xls]

	Label	nuc.idx	tag	idx1	idx2	CBdist2_
1	Feb19-3L1-mock-rep2_B-C-A_Position001_0_cmle.ics	2	0	1	1	0.10317500441073144
2	Feb19-3L1-mock-rep2_B-C-A_Position001_0_cmle.ics	2	0	1	2	3.7042556740611317
3	Feb19-3L1-mock-rep2_B-C-A_Position001_0_cmle.ics	2	0	2	1	4.159117393705783
4	Feb19-3L1-mock-rep2_B-C-A_Position001_0_cmle.ics	2	0	2	2	0.0
5	Feb19-3L1-mock-rep2_B-C-A_Position001_0_cmle.ics	3	0	1	1	0.0
6	Feb19-3L1-mock-rep2_B-C-A_Position001_0_cmle.ics	4	0	1	1	0.0
7	Feb19-3L1-mock-rep2_B-C-A_Position001_0_cmle.ics	6	0	1	1	0.0
8	Feb19-3L1-mock-rep2_B-C-A_Position001_0_cmle.ics	6	0	2	1	1.8968493769622838
9	Feb19-3L1-mock-rep2_B-C-A_Position001_0_cmle.ics	7	0	1	1	3.5456792428274455
10	Feb19-3L1-mock-rep2_B-C-A_Position001_0_cmle.ics	10	0	1	1	0.0
11	Feb19-3L1-mock-rep2_B-C-A_Position001_0_cmle.ics	10	0	1	2	1.1672919242844824
12	Feb19-3L1-mock-rep2_B-C-A_Position001_0_cmle.ics	10	0	2	1	1.2076324649147852
13	Feb19-3L1-mock-rep2_B-C-A_Position001_0_cmle.ics	10	0	2	2	0.0
14	Feb19-3L1-mock-rep2_B-C-A_Position001_0_cmle.ics	12	0	1	1	5.199476692096958
15	Feb19-3L1-mock-rep2_B-C-A_Position001_0_cmle.ics	12	0	1	2	2.480495339104525
16	Feb19-3L1-mock-rep2_B-C-A_Position001_0_cmle.ics	12	0	2	1	0.0
17	Feb19-3L1-mock-rep2_B-C-A_Position001_0_cmle.ics	12	0	2	2	7.107102917807499
18	Feb19-3L1-mock-rep2_B-C-A_Position001_0_cmle.ics	13	0	1	1	0.0
19	Feb19-3L1-mock-rep2_B-C-A_Position001_0_cmle.ics	14	0	1	1	0.0
20	Feb19-3L1-mock-rep2_B-C-A_Position001_0_cmle.ics	15	0	1	1	0.0
21	Feb19-3L1-mock-rep2_B-C-A_Position001_0_cmle.ics	16	0	1	1	5.035962614098449
22	Feb19-3L1-mock-rep2_B-C-A_Position001_0_cmle.ics	16	0	1	2	0.639412489864916
23	Feb19-3L1-mock-rep2_B-C-A_Position001_0_cmle.ics	16	0	1	3	5.575659002890186
24	Feb19-3L1-mock-rep2_B-C-A_Position001_0_cmle.ics	16	0	1	4	0.72222503087512
25	Feb19-3L1-mock-rep2_B-C-A_Position001_0_cmle.ics	16	0	1	5	2.741428015436306
26	Feb19-3L1-mock-rep2_B-C-A_Position001_0_cmle.ics	16	0	2	1	3.1379452544647535
27	Feb19-3L1-mock-rep2_B-C-A_Position001_0_cmle.ics	16	0	2	2	1.679567386804093
28	Feb19-3L1-mock-rep2_B-C-A_Position001_0_cmle.ics	16	0	2	3	4.407638120542211
29	Feb19-3L1-mock-rep2_B-C-A_Position001_0_cmle.ics	16	0	2	4	1.433352969887323
30	Feb19-3L1-mock-rep2_B-C-A_Position001_0_cmle.ics	16	0	2	5	6.045210079905018
31	Feb19-3L1-mock-rep2_B-C-A_Position001_0_cmle.ics	16	0	3	1	7.676664078791975
32	Feb19-3L1-mock-rep2_B-C-A_Position001_0_cmle.ics	16	0	3	2	4.149389361846406
33	Feb19-3L1-mock-rep2_B-C-A_Position001_0_cmle.ics	16	0	3	3	7.492543679470397
34	Feb19-3L1-mock-rep2_B-C-A_Position001_0_cmle.ics	16	0	3	4	4.189718302161816
35	Feb19-3L1-mock-rep2_B-C-A_Position001_0_cmle.ics	16	0	3	5	0.0
36	Feb19-3L1-mock-rep2_B-C-A_Position001_0_cmle.ics	17	0	1	1	0.0
37	Feb19-3L1-mock-rep2_B-C-A_Position001_0_cmle.ics	19	0	1	1	0.0
38	Feb19-3L1-mock-rep2_B-C-A_Position001_0_cmle.ics	20	0	1	1	0.0
39	Feb19-3L1-mock-rep2_B-C-A_Position001_0_cmle.ics	21	0	1	1	0.0
40	Feb19-3L1-mock-rep2_B-C-A_Position001_0_cmle.ics	21	0	1	2	1.1190041972733815
41	Feb19-3L1-mock-rep2_B-C-A_Position001_0_cmle.ics	21	0	2	1	1.5838800525577283
42	Feb19-3L1-mock-rep2_B-C-A_Position001_0_cmle.ics	21	0	2	2	0.0
43	Feb19-3L1-mock-rep2_B-C-A_Position001_0_cmle.ics	22	0	1	1	2.2736667298556057
44	Feb19-3L1-mock-rep2_B-C-A_Position001_0_cmle.ics	22	0	1	2	0.0
45	Feb19-3L1-mock-rep2_B-C-A_Position001_0_cmle.ics	22	0	2	1	0.0
46	Feb19-3L1-mock-rep2_B-C-A_Position001_0_cmle.ics	22	0	2	2	2.4976024062289235
47	Feb19-3L1-mock-rep2_B-C-A_Position001_0_cmle.ics	23	0	1	1	0.0
48	Feb19-3L1-mock-rep2_B-C-A_Position001_0_cmle.ics	25	0	1	1	3.413217607085483
49	Feb19-3L1-mock-rep2_B-C-A_Position001_0_cmle.ics	25	0	1	2	0.0
50	Feb19-3L1-mock-rep2_B-C-A_Position001_0_cmle.ics	25	0	2	1	0.0
51	Feb19-3L1-mock-rep2_B-C-A_Position001_0_cmle.ics	25	0	2	2	2.772318320175646
52	Feb19-3L1-mock-rep2_B-C-A_Position001_0_cmle.ics	26	0	1	1	2.290856869564562
53	Feb19-3L1-mock-rep2_B-C-A_Position001_0_cmle.ics	27	0	1	1	2.4933366432413813
54	Feb19-3L1-mock-rep2_B-C-A_Position001_0_cmle.ics	27	0	1	2	7.2936827230848325
55	Feb19-3L1-mock-rep2_B-C-A_Position001_0_cmle.ics	27	0	2	1	5.72377600344149
56	Feb19-3L1-mock-rep2_B-C-A_Position001_0_cmle.ics	27	0	2	2	0.0
57	Feb19-3L1-mock-rep2_B-C-A_Position001_0_cmle.ics	28	0	1	1	0.0
58	Feb19-3L1-mock-rep2_B-C-A_Position001_0_cmle.ics	30	0	1	1	4.746050202893646
59	Feb19-3L1-mock-rep2_B-C-A_Position001_0_cmle.ics	30	0	2	1	0.0
60	Feb19-3L1-mock-rep2_B-C-A_Position001_0_cmle.ics	31	0	1	1	0.0
61	Feb19-3L1-mock-rep2_B-C-A_Position001_0_cmle.ics	32	0	1	1	0.0
62	Feb19-3L1-mock-rep2_B-C-A_Position001_0_cmle.ics	32	0	1	2	3.9010918173811397
63	Feb19-3L1-mock-rep2_B-C-A_Position001_0_cmle.ics	32	0	2	1	4.014555198801461
64	Feb19-3L1-mock-rep2_B-C-A_Position001_0_cmle.ics	32	0	2	2	0.0
65	Feb19-3L1-mock-rep2_B-C-A_Position001_0_cmle.ics	33	0	1	1	7.882597346097067
66	Feb19-3L1-mock-rep2_B-C-A_Position001_0_cmle.ics	33	0	1	2	0.0
67	Feb19-3L1-mock-rep2_B-C-A_Position001_0_cmle.ics	34	0	1	1	0.0
68	Feb19-3L1-mock-rep2_B-C-A_Position001_0_cmle.ics	35	0	1	1	0.0
69	Feb19-3L1-mock-rep2_B-C-A_Position001_0_cmle.ics	36	0	1	1	7.556468576958981
70	Feb19-3L1-mock-rep2_B-C-A_Position001_0_cmle.ics	36	0	1	2	0.0
71	Feb19-3L1-mock-rep2_B-C-A_Position001_0_cmle.ics	36	0	1	3	0.5158750220536572
72	Feb19-3L1-mock-rep2_B-C-A_Position001_0_cmle.ics	36	0	1	4	0.41270001764292574
73	Feb19-3L1-mock-rep2_B-C-A_Position001_0_cmle.ics	36	0	2	1	6.83140084097816
74	Feb19-3L1-mock-rep2_B-C-A_Position001_0_cmle.ics	36	0	2	2	0.5158750220536572
75	Feb19-3L1-mock-rep2_B-C-A_Position001_0_cmle.ics	36	0	2	3	1.242391573779135
76	Feb19-3L1-mock-rep2_B-C-A_Position001_0_cmle.ics	36	0	2	4	0.0
77	Feb19-3L1-mock-rep2_B-C-A_Position001_0_cmle.ics	37	0	1	1	1.2381000529287771
78	Feb19-3L1-mock-rep2_B-C-A_Position001_0_cmle.ics	38	0	1	1	0.0
79	Feb19-3L1-mock-rep2_B-C-A_Position001_0_cmle.ics	38	0	1	2	6.917058064877471
80	Feb19-3L1-mock-rep2_B-C-A_Position001_0_cmle.ics	38	0	1	3	7.214139146521234
81	Feb19-3L1-mock-rep2_B-C-A_Position001_0_cmle.ics	38	0	2	1	8.271154079014902
82	Feb19-3L1-mock-rep2_B-C-A_Position001_0_cmle.ics	38	0	2	2	2.8003324570491004
83	Feb19-3L1-mock-rep2_B-C-A_Position001_0_cmle.ics	38	0	2	3	2.3038981007000485
84	Feb19-3L1-mock-rep2_B-C-A_Position001_0_cmle.ics	38	0	3	1	3.521579189576025
85	Feb19-3L1-mock-rep2_B-C-A_Position001_0_cmle.ics	38	0	3	2	3.8728439011962026
86	Feb19-3L1-mock-rep2_B-C-A_Position001_0_cmle.ics	38	0	3	3	4.685814121301746
87	Feb19-3L1-mock-rep2_B-C-A_Position001_0_cmle.ics	38	0	4	1	8.093814413942322
88	Feb19-3L1-mock-rep2_B-C-A_Position001_0_cmle.ics	38	0	4	2	0.0
89	Feb19-3L1-mock-rep2_B-C-A_Position001_0_cmle.ics	38	0	4	3	0.7295574526778015
90	Feb19-3L1-mock-rep2_B-C-A_Position001_0_cmle.ics	40	0	1	1	0.0
91	Feb19-3L1-mock-rep2_B-C-A_Position001_0_cmle.ics	41	0	1	1	0.0
92	Feb19-3L1-mock-rep2_B-C-A_Position001_0_cmle.ics	42	0	1	1	0.0
93	Feb19-3L1-mock-rep2_B-C-A_Position001_0_cmle.ics	45	0	1	1	0.0
94	Feb19-3L1-mock-rep2_B-C-A_Position001_0_cmle.ics	45	0	1	2	1.0440946079954327
95	Feb19-3L1-mock-rep2_B-C-A_Position001_0_cmle.ics	45	0	2	1	0.5158750220536572
96	Feb19-3L1-mock-rep2_B-C-A_Position001_0_cmle.ics	45	0	2	2	0.10317500441073144
97	Feb19-3L1-mock-rep2_B-C-A_Position001_0_cmle.ics	45	0	3	1	2.9825054795853
98	Feb19-3L1-mock-rep2_B-C-A_Position001_0_cmle.ics	45	0	3	2	1.7060019029756524
99	Feb19-3L1-mock-rep2_B-C-A_Position001_0_cmle.ics	47	0	1	1	0.0
100	Feb19-3L1-mock-rep2_B-C-A_Position001_0_cmle.ics	50	0	1	1	2.6825501146790174
101	Feb19-3L1-mock-rep2_B-C-A_Position001_0_cmle.ics	50	0	1	2	0.0
102	Feb19-3L1-mock-rep2_B-C-A_Position001_0_cmle.ics	51	0	1	1	0.0
103	Feb19-3L1-mock-rep2_B-C-A_Position001_0_cmle.ics	52	0	1	1	0.0
104	Feb19-3L1-mock-rep2_B-C-A_Position001_0_cmle.ics	52	0	1	2	3.1379452544647535
105	Feb19-3L1-mock-rep2_B-C-A_Position001_0_cmle.ics	53	0	1	1	0.0
106	Feb19-3L1-mock-rep2_B-C-A_Position001_0_cmle.ics	53	0	1	2	6.464413421137574
107	Feb19-3L1-mock-rep2_B-C-A_Position001_0_cmle.ics	53	0	2	1	7.038174452010482
108	Feb19-3L1-mock-rep2_B-C-A_Position001_0_cmle.ics	53	0	2	2	0.0
109	Feb19-3L1-mock-rep2_B-C-A_Position001_0_cmle.ics	54	0	1	1	0.0
110	Feb19-3L1-mock-rep2_B-C-A_Position001_0_cmle.ics	54	0	2	1	1.5613211301812222
111	Feb19-3L1-mock-rep2_B-C-A_Position001_0_cmle.ics	55	0	1	1	2.513884486303133
112	Feb19-3L1-mock-rep2_B-C-A_Position001_0_cmle.ics	56	0	1	1	6.275890508929507
113	Feb19-3L1-mock-rep2_B-C-A_Position001_0_cmle.ics	56	0	1	2	0.0
114	Feb19-3L1-mock-rep2_B-C-A_Position001_0_cmle.ics	57	0	1	1	0.0
115	Feb19-3L1-mock-rep2_B-C-A_Position001_0_cmle.ics	59	0	1	1	0.0
116	Feb19-3L1-mock-rep2_B-C-A_Position001_0_cmle.ics	62	0	1	1	0.0
117	Feb19-3L1-mock-rep2_B-C-A_Position001_0_cmle.ics	63	0	1	1	0.0
118	Feb19-3L1-mock-rep2_B-C-A_Position001_0_cmle.ics	65	0	1	1	1.4772412513556012
119	Feb19-3L1-mock-rep2_B-C-A_Position001_0_cmle.ics	65	0	1	2	3.5933944818433656
120	Feb19-3L1-mock-rep2_B-C-A_Position002_1_cmle.ics	1	0	1	1	4.21556358225471
121	Feb19-3L1-mock-rep2_B-C-A_Position002_1_cmle.ics	3	0	1	1	0.0
122	Feb19-3L1-mock-rep2_B-C-A_Position002_1_cmle.ics	3	0	1	2	5.981481341578698
123	Feb19-3L1-mock-rep2_B-C-A_Position002_1_cmle.ics	4	0	1	1	2.1764791023907697
124	Feb19-3L1-mock-rep2_B-C-A_Position002_1_cmle.ics	5	0	1	1	0.0
125	Feb19-3L1-mock-rep2_B-C-A_Position002_1_cmle.ics	5	0	2	1	3.119231399420564
126	Feb19-3L1-mock-rep2_B-C-A_Position002_1_cmle.ics	7	0	1	1	0.0
127	Feb19-3L1-mock-rep2_B-C-A_Position002_1_cmle.ics	9	0	1	1	1.4481301952605736
128	Feb19-3L1-mock-rep2_B-C-A_Position002_1_cmle.ics	9	0	1	2	0.0
129	Feb19-3L1-mock-rep2_B-C-A_Position002_1_cmle.ics	10	0	1	1	0.0
130	Feb19-3L1-mock-rep2_B-C-A_Position002_1_cmle.ics	11	0	1	1	4.178269225128187
131	Feb19-3L1-mock-rep2_B-C-A_Position002_1_cmle.ics	11	0	1	2	0.0
132	Feb19-3L1-mock-rep2_B-C-A_Position002_1_cmle.ics	11	0	1	3	4.733697986933695
133	Feb19-3L1-mock-rep2_B-C-A_Position002_1_cmle.ics	11	0	2	1	0.0
134	Feb19-3L1-mock-rep2_B-C-A_Position002_1_cmle.ics	11	0	2	2	4.60720008042824
135	Feb19-3L1-mock-rep2_B-C-A_Position002_1_cmle.ics	11	0	2	3	3.1379452544647535
136	Feb19-3L1-mock-rep2_B-C-A_Position002_1_cmle.ics	13	0	1	1	0.0
137	Feb19-3L1-mock-rep2_B-C-A_Position002_1_cmle.ics	13	0	1	2	3.6111251543756
138	Feb19-3L1-mock-rep2_B-C-A_Position002_1_cmle.ics	14	0	1	1	2.4762001058575542
139	Feb19-3L1-mock-rep2_B-C-A_Position002_1_cmle.ics	14	0	2	1	2.0748369030026867
140	Feb19-3L1-mock-rep2_B-C-A_Position002_1_cmle.ics	16	0	1	1	0.0
141	Feb19-3L1-mock-rep2_B-C-A_Position002_1_cmle.ics	17	0	1	1	0.0
142	Feb19-3L1-mock-rep2_B-C-A_Position002_1_cmle.ics	20	0	1	1	0.0
143	Feb19-3L1-mock-rep2_B-C-A_Position002_1_cmle.ics	20	0	1	2	0.7295574526778015
144	Feb19-3L1-mock-rep2_B-C-A_Position002_1_cmle.ics	21	0	1	1	1.5837581932427913
145	Feb19-3L1-mock-rep2_B-C-A_Position002_1_cmle.ics	21	0	1	2	0.0
146	Feb19-3L1-mock-rep2_B-C-A_Position002_1_cmle.ics	22	0	1	1	0.0
147	Feb19-3L1-mock-rep2_B-C-A_Position002_1_cmle.ics	23	0	1	1	6.275890508929507
148	Feb19-3L1-mock-rep2_B-C-A_Position002_1_cmle.ics	23	0	1	2	0.0
149	Feb19-3L1-mock-rep2_B-C-A_Position002_1_cmle.ics	24	0	1	1	0.0
150	Feb19-3L1-mock-rep2_B-C-A_Position002_1_cmle.ics	24	0	1	2	2.344610267400337
151	Feb19-3L1-mock-rep2_B-C-A_Position002_1_cmle.ics	24	0	1	3	3.783865043151346
152	Feb19-3L1-mock-rep2_B-C-A_Position002_1_cmle.ics	24	0	2	1	2.9393633628581264
153	Feb19-3L1-mock-rep2_B-C-A_Position002_1_cmle.ics	24	0	2	2	0.0
154	Feb19-3L1-mock-rep2_B-C-A_Position002_1_cmle.ics	24	0	2	3	5.630018080260238
155	Feb19-3L1-mock-rep2_B-C-A_Position002_1_cmle.ics	25	0	1	1	1.6911427235896943
156	Feb19-3L1-mock-rep2_B-C-A_Position002_1_cmle.ics	25	0	2	1	4.936970072230286
157	Feb19-3L1-mock-rep2_B-C-A_Position002_1_cmle.ics	27	0	1	1	0.0
158	Feb19-3L1-mock-rep2_B-C-A_Position002_1_cmle.ics	28	0	1	1	0.0
159	Feb19-3L1-mock-rep2_B-C-A_Position002_1_cmle.ics	28	0	2	1	5.984150255822423
160	Feb19-3L1-mock-rep2_B-C-A_Position002_1_cmle.ics	29	0	1	1	0.0
161	Feb19-3L1-mock-rep2_B-C-A_Position002_1_cmle.ics	31	0	1	1	0.0
162	Feb19-3L1-mock-rep2_B-C-A_Position002_1_cmle.ics	32	0	1	1	1.1349250485180458
163	Feb19-3L1-mock-rep2_B-C-A_Position002_1_cmle.ics	32	0	1	2	3.2789529350855275
164	Feb19-3L1-mock-rep2_B-C-A_Position002_1_cmle.ics	34	0	1	1	0.0
165	Feb19-3L1-mock-rep2_B-C-A_Position002_1_cmle.ics	35	0	1	1	0.0
166	Feb19-3L1-mock-rep2_B-C-A_Position002_1_cmle.ics	38	0	1	1	4.584509372250674
167	Feb19-3L1-mock-rep2_B-C-A_Position002_1_cmle.ics	40	0	1	1	0.0
168	Feb19-3L1-mock-rep2_B-C-A_Position002_1_cmle.ics	41	0	1	1	0.5260913608053412
169	Feb19-3L1-mock-rep2_B-C-A_Position002_1_cmle.ics	42	0	1	1	0.0
170	Feb19-3L1-mock-rep2_B-C-A_Position002_1_cmle.ics	42	0	1	2	1.8282657361659704
171	Feb19-3L1-mock-rep2_B-C-A_Position002_1_cmle.ics	42	0	2	1	1.8410516456738788
172	Feb19-3L1-mock-rep2_B-C-A_Position002_1_cmle.ics	42	0	2	2	0.0
173	Feb19-3L1-mock-rep2_B-C-A_Position002_1_cmle.ics	45	0	1	1	0.0
174	Feb19-3L1-mock-rep2_B-C-A_Position002_1_cmle.ics	45	0	1	2	6.154827045172099
175	Feb19-3L1-mock-rep2_B-C-A_Position002_1_cmle.ics	45	0	2	1	5.629423392333783
176	Feb19-3L1-mock-rep2_B-C-A_Position002_1_cmle.ics	45	0	2	2	0.0
177	Feb19-3L1-mock-rep2_B-C-A_Position002_1_cmle.ics	46	0	1	1	2.31856985559051
178	Feb19-3L1-mock-rep2_B-C-A_Position002_1_cmle.ics	46	0	1	2	0.20635000882146287
179	Feb19-3L1-mock-rep2_B-C-A_Position002_1_cmle.ics	48	0	1	1	0.0
180	Feb19-3L1-mock-rep2_B-C-A_Position002_1_cmle.ics	49	0	1	1	0.0
181	Feb19-3L1-mock-rep2_B-C-A_Position002_1_cmle.ics	49	0	1	2	0.2918229810711206
182	Feb19-3L1-mock-rep2_B-C-A_Position002_1_cmle.ics	51	0	1	1	0.0
183	Feb19-3L1-mock-rep2_B-C-A_Position002_1_cmle.ics	53	0	1	1	0.0
184	Feb19-3L1-mock-rep2_B-C-A_Position002_1_cmle.ics	53	0	2	1	1.3412750573395087
185	Feb19-3L1-mock-rep2_B-C-A_Position002_1_cmle.ics	54	0	1	1	0.0
186	Feb19-3L1-mock-rep2_B-C-A_Position002_1_cmle.ics	54	0	1	2	2.1210658315426123
187	Feb19-3L1-mock-rep2_B-C-A_Position002_1_cmle.ics	54	0	1	3	4.681268380818412
188	Feb19-3L1-mock-rep2_B-C-A_Position002_1_cmle.ics	54	0	1	4	2.452441858100262
189	Feb19-3L1-mock-rep2_B-C-A_Position002_1_cmle.ics	54	0	2	1	2.394524946584493
190	Feb19-3L1-mock-rep2_B-C-A_Position002_1_cmle.ics	54	0	2	2	0.0
191	Feb19-3L1-mock-rep2_B-C-A_Position002_1_cmle.ics	54	0	2	3	7.6602888101970885
192	Feb19-3L1-mock-rep2_B-C-A_Position002_1_cmle.ics	54	0	2	4	3.7042556740611317
193	Feb19-3L1-mock-rep2_B-C-A_Position002_1_cmle.ics	54	0	3	1	4.716424194987833
194	Feb19-3L1-mock-rep2_B-C-A_Position002_1_cmle.ics	54	0	3	2	7.307966479251932
195	Feb19-3L1-mock-rep2_B-C-A_Position002_1_cmle.ics	54	0	3	3	0.0
196	Feb19-3L1-mock-rep2_B-C-A_Position002_1_cmle.ics	54	0	3	4	4.387061364462463
197	Feb19-3L1-mock-rep2_B-C-A_Position002_1_cmle.ics	55	0	1	1	0.0
198	Feb19-3L1-mock-rep2_B-C-A_Position002_1_cmle.ics	56	0	1	1	0.0
199	Feb19-3L1-mock-rep2_B-C-A_Position002_1_cmle.ics	57	0	1	1	0.0
200	Feb19-3L1-mock-rep2_B-C-A_Position002_1_cmle.ics	60	0	1	1	3.213367250891161
201	Feb19-3L1-mock-rep2_B-C-A_Position002_1_cmle.ics	60	0	2	1	0.0
202	Feb19-3L1-mock-rep2_B-C-A_Position002_1_cmle.ics	61	0	1	1	0.3720027687491155
203	Feb19-3L1-mock-rep2_B-C-A_Position002_1_cmle.ics	62	0	1	1	0.0
204	Feb19-3L1-mock-rep2_B-C-A_Position002_1_cmle.ics	62	0	1	2	0.3095250132321943
205	Feb19-3L1-mock-rep2_B-C-A_Position002_1_cmle.ics	63	0	1	1	0.0
206	Feb19-3L1-mock-rep2_B-C-A_Position002_1_cmle.ics	63	0	1	2	8.666700370501442
207	Feb19-3L1-mock-rep2_B-C-A_Position002_1_cmle.ics	63	0	1	3	7.5708291632509415
208	Feb19-3L1-mock-rep2_B-C-A_Position002_1_cmle.ics	63	0	1	4	1.7793044848480133
209	Feb19-3L1-mock-rep2_B-C-A_Position002_1_cmle.ics	63	0	2	1	1.9603250838038973
210	Feb19-3L1-mock-rep2_B-C-A_Position002_1_cmle.ics	63	0	2	2	8.954038468487308
211	Feb19-3L1-mock-rep2_B-C-A_Position002_1_cmle.ics	63	0	2	3	8.522173554130779
212	Feb19-3L1-mock-rep2_B-C-A_Position002_1_cmle.ics	63	0	2	4	0.0
213	Feb19-3L1-mock-rep2_B-C-A_Position002_1_cmle.ics	63	0	3	1	6.9610639379352826
214	Feb19-3L1-mock-rep2_B-C-A_Position002_1_cmle.ics	63	0	3	2	10.003936562466116
215	Feb19-3L1-mock-rep2_B-C-A_Position002_1_cmle.ics	63	0	3	3	10.726433538963857
216	Feb19-3L1-mock-rep2_B-C-A_Position002_1_cmle.ics	63	0	3	4	4.579389765487785
217	Feb19-3L1-mock-rep2_B-C-A_Position002_1_cmle.ics	63	0	4	1	6.7063752866975435
218	Feb19-3L1-mock-rep2_B-C-A_Position002_1_cmle.ics	63	0	4	2	2.7003482833850896
219	Feb19-3L1-mock-rep2_B-C-A_Position002_1_cmle.ics	63	0	4	3	0.7295574526778015
220	Feb19-3L1-mock-rep2_B-C-A_Position002_1_cmle.ics	63	0	4	4	8.04632747884458
221	Feb19-3L1-mock-rep2_B-C-A_Position002_1_cmle.ics	64	0	1	1	0.0
222	Feb19-3L1-mock-rep2_B-C-A_Position002_1_cmle.ics	65	0	1	1	0.0
223	Feb19-3L1-mock-rep2_B-C-A_Position002_1_cmle.ics	66	0	1	1	0.0
224	Feb19-3L1-mock-rep2_B-C-A_Position002_1_cmle.ics	67	0	1	1	0.0
225	Feb19-3L1-mock-rep2_B-C-A_Position002_1_cmle.ics	68	0	1	1	8.089623727374269
226	Feb19-3L1-mock-rep2_B-C-A_Position002_1_cmle.ics	68	0	1	2	0.0
227	Feb19-3L1-mock-rep2_B-C-A_Position002_1_cmle.ics	68	0	2	1	4.437323249283239
228	Feb19-3L1-mock-rep2_B-C-A_Position002_1_cmle.ics	68	0	2	2	5.6322591359737935
229	Feb19-3L1-mock-rep2_B-C-A_Position003_2_cmle.ics	1	0	1	1	2.6845335161438317
230	Feb19-3L1-mock-rep2_B-C-A_Position003_2_cmle.ics	2	0	1	1	0.0
231	Feb19-3L1-mock-rep2_B-C-A_Position003_2_cmle.ics	2	0	1	2	6.950351070739585
232	Feb19-3L1-mock-rep2_B-C-A_Position003_2_cmle.ics	3	0	1	1	0.7295574526778015
233	Feb19-3L1-mock-rep2_B-C-A_Position003_2_cmle.ics	3	0	1	2	3.067613417149647
234	Feb19-3L1-mock-rep2_B-C-A_Position003_2_cmle.ics	3	0	2	1	3.413217607085483
235	Feb19-3L1-mock-rep2_B-C-A_Position003_2_cmle.ics	3	0	2	2	0.5556144027286182
236	Feb19-3L1-mock-rep2_B-C-A_Position003_2_cmle.ics	4	0	1	1	0.0
237	Feb19-3L1-mock-rep2_B-C-A_Position003_2_cmle.ics	4	0	1	2	2.0748369030026867
238	Feb19-3L1-mock-rep2_B-C-A_Position003_2_cmle.ics	4	0	2	1	2.2080415175219734
239	Feb19-3L1-mock-rep2_B-C-A_Position003_2_cmle.ics	4	0	2	2	0.0
240	Feb19-3L1-mock-rep2_B-C-A_Position003_2_cmle.ics	5	0	1	1	0.0
241	Feb19-3L1-mock-rep2_B-C-A_Position003_2_cmle.ics	5	0	1	2	3.8341697406411597
242	Feb19-3L1-mock-rep2_B-C-A_Position003_2_cmle.ics	5	0	2	1	3.889300819100327
243	Feb19-3L1-mock-rep2_B-C-A_Position003_2_cmle.ics	5	0	2	2	0.0
244	Feb19-3L1-mock-rep2_B-C-A_Position003_2_cmle.ics	6	0	1	1	1.3452374738224686
245	Feb19-3L1-mock-rep2_B-C-A_Position003_2_cmle.ics	6	0	1	2	0.0
246	Feb19-3L1-mock-rep2_B-C-A_Position003_2_cmle.ics	6	0	2	1	0.0
247	Feb19-3L1-mock-rep2_B-C-A_Position003_2_cmle.ics	6	0	2	2	1.7810767241969185
248	Feb19-3L1-mock-rep2_B-C-A_Position003_2_cmle.ics	7	0	1	1	0.0
249	Feb19-3L1-mock-rep2_B-C-A_Position003_2_cmle.ics	8	0	1	1	7.354912721456913
250	Feb19-3L1-mock-rep2_B-C-A_Position003_2_cmle.ics	8	0	1	2	4.992007198892702
251	Feb19-3L1-mock-rep2_B-C-A_Position003_2_cmle.ics	8	0	2	1	2.786503126319254
252	Feb19-3L1-mock-rep2_B-C-A_Position003_2_cmle.ics	8	0	2	2	0.0
253	Feb19-3L1-mock-rep2_B-C-A_Position003_2_cmle.ics	9	0	1	1	0.0
254	Feb19-3L1-mock-rep2_B-C-A_Position003_2_cmle.ics	10	0	1	1	0.0
255	Feb19-3L1-mock-rep2_B-C-A_Position003_2_cmle.ics	10	0	1	2	2.9262571295297275
256	Feb19-3L1-mock-rep2_B-C-A_Position003_2_cmle.ics	10	0	2	1	3.0439376093218065
257	Feb19-3L1-mock-rep2_B-C-A_Position003_2_cmle.ics	10	0	2	2	1.6294049638174177
258	Feb19-3L1-mock-rep2_B-C-A_Position003_2_cmle.ics	10	0	3	1	3.174420102342865
259	Feb19-3L1-mock-rep2_B-C-A_Position003_2_cmle.ics	10	0	3	2	0.0
260	Feb19-3L1-mock-rep2_B-C-A_Position003_2_cmle.ics	11	0	1	1	0.0
261	Feb19-3L1-mock-rep2_B-C-A_Position003_2_cmle.ics	11	0	1	2	3.5576680487783907
262	Feb19-3L1-mock-rep2_B-C-A_Position003_2_cmle.ics	11	0	2	1	3.3676916528683076
263	Feb19-3L1-mock-rep2_B-C-A_Position003_2_cmle.ics	11	0	2	2	0.0
264	Feb19-3L1-mock-rep2_B-C-A_Position003_2_cmle.ics	12	0	1	1	0.0
265	Feb19-3L1-mock-rep2_B-C-A_Position003_2_cmle.ics	13	0	1	1	0.0
266	Feb19-3L1-mock-rep2_B-C-A_Position003_2_cmle.ics	14	0	1	1	0.0
267	Feb19-3L1-mock-rep2_B-C-A_Position003_2_cmle.ics	15	0	1	1	4.9189704542115384
268	Feb19-3L1-mock-rep2_B-C-A_Position003_2_cmle.ics	15	0	2	1	0.0
269	Feb19-3L1-mock-rep2_B-C-A_Position003_2_cmle.ics	16	0	1	1	0.0
270	Feb19-3L1-mock-rep2_B-C-A_Position003_2_cmle.ics	16	0	1	2	3.0344679151226166
271	Feb19-3L1-mock-rep2_B-C-A_Position003_2_cmle.ics	16	0	1	3	9.026726389114248
272	Feb19-3L1-mock-rep2_B-C-A_Position003_2_cmle.ics	16	0	2	1	3.238117556872686
273	Feb19-3L1-mock-rep2_B-C-A_Position003_2_cmle.ics	16	0	2	2	0.0
274	Feb19-3L1-mock-rep2_B-C-A_Position003_2_cmle.ics	16	0	2	3	9.904800423430217
275	Feb19-3L1-mock-rep2_B-C-A_Position003_2_cmle.ics	17	0	1	1	0.0
276	Feb19-3L1-mock-rep2_B-C-A_Position003_2_cmle.ics	18	0	1	1	0.0
277	Feb19-3L1-mock-rep2_B-C-A_Position003_2_cmle.ics	19	0	1	1	0.0
278	Feb19-3L1-mock-rep2_B-C-A_Position003_2_cmle.ics	19	0	1	2	7.871786304018553
279	Feb19-3L1-mock-rep2_B-C-A_Position003_2_cmle.ics	20	0	1	1	0.0
280	Feb19-3L1-mock-rep2_B-C-A_Position003_2_cmle.ics	20	0	1	2	1.1112288054572363
281	Feb19-3L1-mock-rep2_B-C-A_Position003_2_cmle.ics	21	0	1	1	1.9396002206044687
282	Feb19-3L1-mock-rep2_B-C-A_Position003_2_cmle.ics	24	0	1	1	2.904348431180685
283	Feb19-3L1-mock-rep2_B-C-A_Position003_2_cmle.ics	24	0	1	2	0.10317500441073144
284	Feb19-3L1-mock-rep2_B-C-A_Position003_2_cmle.ics	27	0	1	1	3.4225611641765115
285	Feb19-3L1-mock-rep2_B-C-A_Position003_2_cmle.ics	27	0	1	2	4.174445888144658
286	Feb19-3L1-mock-rep2_B-C-A_Position003_2_cmle.ics	27	0	2	1	0.1459114905355603
287	Feb19-3L1-mock-rep2_B-C-A_Position003_2_cmle.ics	27	0	2	2	2.6626348421090085
288	Feb19-3L1-mock-rep2_B-C-A_Position003_2_cmle.ics	27	0	3	1	5.6661773630928485
289	Feb19-3L1-mock-rep2_B-C-A_Position003_2_cmle.ics	27	0	3	2	4.705504180544446
290	Feb19-3L1-mock-rep2_B-C-A_Position003_2_cmle.ics	28	0	1	1	0.0
291	Feb19-3L1-mock-rep2_B-C-A_Position003_2_cmle.ics	28	0	1	2	5.398725149815731
292	Feb19-3L1-mock-rep2_B-C-A_Position003_2_cmle.ics	29	0	1	1	0.0
293	Feb19-3L1-mock-rep2_B-C-A_Position003_2_cmle.ics	31	0	1	1	0.0
294	Feb19-3L1-mock-rep2_B-C-A_Position003_2_cmle.ics	31	0	2	1	5.9413037601668
295	Feb19-3L1-mock-rep2_B-C-A_Position003_2_cmle.ics	36	0	1	1	2.231131760075927
296	Feb19-3L1-mock-rep2_B-C-A_Position003_2_cmle.ics	37	0	1	1	0.0
297	Feb19-3L1-mock-rep2_B-C-A_Position003_2_cmle.ics	37	0	2	1	4.637139711181019
298	Feb19-3L1-mock-rep2_B-C-A_Position003_2_cmle.ics	39	0	1	1	2.8492539345748154
299	Feb19-3L1-mock-rep2_B-C-A_Position003_2_cmle.ics	39	0	1	2	0.0
300	Feb19-3L1-mock-rep2_B-C-A_Position003_2_cmle.ics	40	0	1	1	0.0
301	Feb19-3L1-mock-rep2_B-C-A_Position003_2_cmle.ics	41	0	1	1	9.22976913569393
302	Feb19-3L1-mock-rep2_B-C-A_Position003_2_cmle.ics	41	0	1	2	5.841017575745687
303	Feb19-3L1-mock-rep2_B-C-A_Position003_2_cmle.ics	41	0	1	3	0.0
304	Feb19-3L1-mock-rep2_B-C-A_Position003_2_cmle.ics	42	0	1	1	0.0
305	Feb19-3L1-mock-rep2_B-C-A_Position003_2_cmle.ics	42	0	2	1	4.199869057929178
306	Feb19-3L1-mock-rep2_B-C-A_Position003_2_cmle.ics	43	0	1	1	0.0
307	Feb19-3L1-mock-rep2_B-C-A_Position003_2_cmle.ics	44	0	1	1	0.0
308	Feb19-3L1-mock-rep2_B-C-A_Position003_2_cmle.ics	44	0	1	2	1.654021146943017
309	Feb19-3L1-mock-rep2_B-C-A_Position003_2_cmle.ics	44	0	2	1	1.938482339849791
310	Feb19-3L1-mock-rep2_B-C-A_Position003_2_cmle.ics	44	0	2	2	0.0
311	Feb19-3L1-mock-rep2_B-C-A_Position003_2_cmle.ics	45	0	1	1	0.0
312	Feb19-3L1-mock-rep2_B-C-A_Position003_2_cmle.ics	45	0	1	2	4.181616880421494
313	Feb19-3L1-mock-rep2_B-C-A_Position003_2_cmle.ics	45	0	1	3	8.274298314970126
314	Feb19-3L1-mock-rep2_B-C-A_Position003_2_cmle.ics	45	0	2	1	4.559197409276162
315	Feb19-3L1-mock-rep2_B-C-A_Position003_2_cmle.ics	45	0	2	2	0.0
316	Feb19-3L1-mock-rep2_B-C-A_Position003_2_cmle.ics	45	0	2	3	10.962799393033412
317	Feb19-3L1-mock-rep2_B-C-A_Position003_2_cmle.ics	45	0	3	1	7.783844864634248
318	Feb19-3L1-mock-rep2_B-C-A_Position003_2_cmle.ics	45	0	3	2	10.219014133460485
319	Feb19-3L1-mock-rep2_B-C-A_Position003_2_cmle.ics	45	0	3	3	0.0
320	Feb19-3L1-mock-rep2_B-C-A_Position003_2_cmle.ics	47	0	1	1	0.0
321	Feb19-3L1-mock-rep2_B-C-A_Position003_2_cmle.ics	47	0	1	2	2.1886723580334047
322	Feb19-3L1-mock-rep2_B-C-A_Position003_2_cmle.ics	48	0	1	1	3.3686283434767104
323	Feb19-3L1-mock-rep2_B-C-A_Position003_2_cmle.ics	48	0	1	2	0.0
324	Feb19-3L1-mock-rep2_B-C-A_Position003_2_cmle.ics	49	0	1	1	0.0
325	Feb19-3L1-mock-rep2_B-C-A_Position003_2_cmle.ics	50	0	1	1	0.0
326	Feb19-3L1-mock-rep2_B-C-A_Position003_2_cmle.ics	51	0	1	1	0.0
327	Feb19-3L1-mock-rep2_B-C-A_Position003_2_cmle.ics	52	0	1	1	1.857150079393166
328	Feb19-3L1-mock-rep2_B-C-A_Position003_2_cmle.ics	52	0	2	1	0.0
329	Feb19-3L1-mock-rep2_B-C-A_Position003_2_cmle.ics	53	0	1	1	0.0
330	Feb19-3L1-mock-rep2_B-C-A_Position003_2_cmle.ics	56	0	1	1	4.579389765487785
331	Feb19-3L1-mock-rep2_B-C-A_Position003_2_cmle.ics	56	0	1	2	0.0
332	Feb19-3L1-mock-rep2_B-C-A_Position004_3_cmle.ics	1	0	1	1	0.0
333	Feb19-3L1-mock-rep2_B-C-A_Position004_3_cmle.ics	2	0	1	1	0.10317500441073144
334	Feb19-3L1-mock-rep2_B-C-A_Position004_3_cmle.ics	2	0	2	1	5.150106208416688
335	Feb19-3L1-mock-rep2_B-C-A_Position004_3_cmle.ics	3	0	1	1	0.0
336	Feb19-3L1-mock-rep2_B-C-A_Position004_3_cmle.ics	3	0	1	2	4.715673369407348
337	Feb19-3L1-mock-rep2_B-C-A_Position004_3_cmle.ics	4	0	1	1	1.4642392640635706
338	Feb19-3L1-mock-rep2_B-C-A_Position004_3_cmle.ics	4	0	1	2	5.30442084760874
339	Feb19-3L1-mock-rep2_B-C-A_Position004_3_cmle.ics	4	0	2	1	3.809979263239879
340	Feb19-3L1-mock-rep2_B-C-A_Position004_3_cmle.ics	4	0	2	2	0.0
341	Feb19-3L1-mock-rep2_B-C-A_Position004_3_cmle.ics	5	0	1	1	0.0
342	Feb19-3L1-mock-rep2_B-C-A_Position004_3_cmle.ics	6	0	1	1	0.0
343	Feb19-3L1-mock-rep2_B-C-A_Position004_3_cmle.ics	7	0	1	1	0.0
344	Feb19-3L1-mock-rep2_B-C-A_Position004_3_cmle.ics	7	0	2	1	9.3692944010071
345	Feb19-3L1-mock-rep2_B-C-A_Position004_3_cmle.ics	7	0	3	1	12.266773037435206
346	Feb19-3L1-mock-rep2_B-C-A_Position004_3_cmle.ics	7	0	4	1	0.0
347	Feb19-3L1-mock-rep2_B-C-A_Position004_3_cmle.ics	8	0	1	1	0.0
348	Feb19-3L1-mock-rep2_B-C-A_Position004_3_cmle.ics	9	0	1	1	0.0
349	Feb19-3L1-mock-rep2_B-C-A_Position004_3_cmle.ics	9	0	1	2	4.6714470078409995
350	Feb19-3L1-mock-rep2_B-C-A_Position004_3_cmle.ics	9	0	2	1	4.7104867214674595
351	Feb19-3L1-mock-rep2_B-C-A_Position004_3_cmle.ics	9	0	2	2	2.253376109811381
352	Feb19-3L1-mock-rep2_B-C-A_Position004_3_cmle.ics	10	0	1	1	0.0
353	Feb19-3L1-mock-rep2_B-C-A_Position004_3_cmle.ics	11	0	1	1	2.9920751279112117
354	Feb19-3L1-mock-rep2_B-C-A_Position004_3_cmle.ics	11	0	2	1	0.0
355	Feb19-3L1-mock-rep2_B-C-A_Position004_3_cmle.ics	12	0	1	1	2.31856985559051
356	Feb19-3L1-mock-rep2_B-C-A_Position004_3_cmle.ics	12	0	1	2	0.0
357	Feb19-3L1-mock-rep2_B-C-A_Position004_3_cmle.ics	12	0	1	3	6.5814008209911865
358	Feb19-3L1-mock-rep2_B-C-A_Position004_3_cmle.ics	12	0	1	4	11.452425489591189
359	Feb19-3L1-mock-rep2_B-C-A_Position004_3_cmle.ics	12	0	1	5	1.0841098665386142
360	Feb19-3L1-mock-rep2_B-C-A_Position004_3_cmle.ics	12	0	1	6	24.38810616824959
361	Feb19-3L1-mock-rep2_B-C-A_Position004_3_cmle.ics	12	0	2	1	26.61275191889963
362	Feb19-3L1-mock-rep2_B-C-A_Position004_3_cmle.ics	12	0	2	2	25.298923441545124
363	Feb19-3L1-mock-rep2_B-C-A_Position004_3_cmle.ics	12	0	2	3	20.306612800447002
364	Feb19-3L1-mock-rep2_B-C-A_Position004_3_cmle.ics	12	0	2	4	16.842954404266205
365	Feb19-3L1-mock-rep2_B-C-A_Position004_3_cmle.ics	12	0	2	5	22.40489823390732
366	Feb19-3L1-mock-rep2_B-C-A_Position004_3_cmle.ics	12	0	2	6	0.0
367	Feb19-3L1-mock-rep2_B-C-A_Position004_3_cmle.ics	12	0	3	1	14.469685513765569
368	Feb19-3L1-mock-rep2_B-C-A_Position004_3_cmle.ics	12	0	3	2	11.96874522322927
369	Feb19-3L1-mock-rep2_B-C-A_Position004_3_cmle.ics	12	0	3	3	4.006099565335356
370	Feb19-3L1-mock-rep2_B-C-A_Position004_3_cmle.ics	12	0	3	4	0.0
371	Feb19-3L1-mock-rep2_B-C-A_Position004_3_cmle.ics	12	0	3	5	9.455373635458805
372	Feb19-3L1-mock-rep2_B-C-A_Position004_3_cmle.ics	12	0	3	6	16.703201548052487
373	Feb19-3L1-mock-rep2_B-C-A_Position004_3_cmle.ics	12	0	4	1	10.239826811097506
374	Feb19-3L1-mock-rep2_B-C-A_Position004_3_cmle.ics	12	0	4	2	7.588800373259636
375	Feb19-3L1-mock-rep2_B-C-A_Position004_3_cmle.ics	12	0	4	3	0.0
376	Feb19-3L1-mock-rep2_B-C-A_Position004_3_cmle.ics	12	0	4	4	3.6228973947443555
377	Feb19-3L1-mock-rep2_B-C-A_Position004_3_cmle.ics	12	0	4	5	5.447796556407977
378	Feb19-3L1-mock-rep2_B-C-A_Position004_3_cmle.ics	12	0	4	6	19.863265139925122
379	Feb19-3L1-mock-rep2_B-C-A_Position004_3_cmle.ics	13	0	1	1	8.138820133510347
380	Feb19-3L1-mock-rep2_B-C-A_Position004_3_cmle.ics	13	0	1	2	1.857150079393166
381	Feb19-3L1-mock-rep2_B-C-A_Position004_3_cmle.ics	13	0	1	3	0.0
382	Feb19-3L1-mock-rep2_B-C-A_Position004_3_cmle.ics	14	0	1	1	16.58038692688936
383	Feb19-3L1-mock-rep2_B-C-A_Position004_3_cmle.ics	14	0	1	2	0.0
384	Feb19-3L1-mock-rep2_B-C-A_Position004_3_cmle.ics	14	0	1	3	8.914344264158077
385	Feb19-3L1-mock-rep2_B-C-A_Position004_3_cmle.ics	14	0	1	4	18.643012420818497
386	Feb19-3L1-mock-rep2_B-C-A_Position004_3_cmle.ics	14	0	1	5	5.252813659280171
387	Feb19-3L1-mock-rep2_B-C-A_Position004_3_cmle.ics	14	0	2	1	17.942070970336893
388	Feb19-3L1-mock-rep2_B-C-A_Position004_3_cmle.ics	14	0	2	2	18.01755828340983
389	Feb19-3L1-mock-rep2_B-C-A_Position004_3_cmle.ics	14	0	2	3	19.221866064554604
390	Feb19-3L1-mock-rep2_B-C-A_Position004_3_cmle.ics	14	0	2	4	0.0
391	Feb19-3L1-mock-rep2_B-C-A_Position004_3_cmle.ics	14	0	2	5	12.76913128893116
392	Feb19-3L1-mock-rep2_B-C-A_Position004_3_cmle.ics	14	0	3	1	12.365945020599666
393	Feb19-3L1-mock-rep2_B-C-A_Position004_3_cmle.ics	14	0	3	2	5.259301955791343
394	Feb19-3L1-mock-rep2_B-C-A_Position004_3_cmle.ics	14	0	3	3	7.718841969638934
395	Feb19-3L1-mock-rep2_B-C-A_Position004_3_cmle.ics	14	0	3	4	12.950004421034892
396	Feb19-3L1-mock-rep2_B-C-A_Position004_3_cmle.ics	14	0	3	5	0.0
397	Feb19-3L1-mock-rep2_B-C-A_Position004_3_cmle.ics	14	0	4	1	8.652563691573802
398	Feb19-3L1-mock-rep2_B-C-A_Position004_3_cmle.ics	14	0	4	2	8.25464517144884
399	Feb19-3L1-mock-rep2_B-C-A_Position004_3_cmle.ics	14	0	4	3	0.0
400	Feb19-3L1-mock-rep2_B-C-A_Position004_3_cmle.ics	14	0	4	4	20.260166435534423
401	Feb19-3L1-mock-rep2_B-C-A_Position004_3_cmle.ics	14	0	4	5	7.90417506953265
402	Feb19-3L1-mock-rep2_B-C-A_Position004_3_cmle.ics	15	0	1	1	0.0
403	Feb19-3L1-mock-rep2_B-C-A_Position004_3_cmle.ics	15	0	1	2	0.9788040346074901
404	Feb19-3L1-mock-rep2_B-C-A_Position004_3_cmle.ics	16	0	1	1	0.0
405	Feb19-3L1-mock-rep2_B-C-A_Position004_3_cmle.ics	16	0	1	2	17.2379466866649
406	Feb19-3L1-mock-rep2_B-C-A_Position004_3_cmle.ics	17	0	1	1	0.0
407	Feb19-3L1-mock-rep2_B-C-A_Position004_3_cmle.ics	18	0	1	1	0.0
408	Feb19-3L1-mock-rep2_B-C-A_Position004_3_cmle.ics	18	0	1	2	1.650800070571703
409	Feb19-3L1-mock-rep2_B-C-A_Position004_3_cmle.ics	18	0	1	3	4.914640373747142
410	Feb19-3L1-mock-rep2_B-C-A_Position004_3_cmle.ics	18	0	2	1	5.55231088158861
411	Feb19-3L1-mock-rep2_B-C-A_Position004_3_cmle.ics	18	0	2	2	7.729458765602296
412	Feb19-3L1-mock-rep2_B-C-A_Position004_3_cmle.ics	18	0	2	3	0.23070632344123612
413	Feb19-3L1-mock-rep2_B-C-A_Position004_3_cmle.ics	19	0	1	1	0.8058225447605828
414	Feb19-3L1-mock-rep2_B-C-A_Position004_3_cmle.ics	19	0	1	2	0.0
415	Feb19-3L1-mock-rep2_B-C-A_Position004_3_cmle.ics	19	0	2	1	5.7070132530019455
416	Feb19-3L1-mock-rep2_B-C-A_Position004_3_cmle.ics	19	0	2	2	7.030018800834698
417	Feb19-3L1-mock-rep2_B-C-A_Position004_3_cmle.ics	19	0	3	1	0.0
418	Feb19-3L1-mock-rep2_B-C-A_Position004_3_cmle.ics	19	0	3	2	1.1672919242844824
419	Feb19-3L1-mock-rep2_B-C-A_Position004_3_cmle.ics	19	0	4	1	4.550239948164867
420	Feb19-3L1-mock-rep2_B-C-A_Position004_3_cmle.ics	19	0	4	2	6.886038657416709
421	Feb19-3L1-mock-rep2_B-C-A_Position004_3_cmle.ics	20	0	1	1	0.0
422	Feb19-3L1-mock-rep2_B-C-A_Position004_3_cmle.ics	21	0	1	1	0.0
423	Feb19-3L1-mock-rep2_B-C-A_Position004_3_cmle.ics	21	0	1	2	5.330264779288852
424	Feb19-3L1-mock-rep2_B-C-A_Position004_3_cmle.ics	21	0	1	3	9.502540577923487
425	Feb19-3L1-mock-rep2_B-C-A_Position004_3_cmle.ics	21	0	1	4	13.849924910837979
426	Feb19-3L1-mock-rep2_B-C-A_Position004_3_cmle.ics	21	0	2	1	9.698450414608756
427	Feb19-3L1-mock-rep2_B-C-A_Position004_3_cmle.ics	21	0	2	2	12.919554112709223
428	Feb19-3L1-mock-rep2_B-C-A_Position004_3_cmle.ics	21	0	2	3	0.20635000882146287
429	Feb19-3L1-mock-rep2_B-C-A_Position004_3_cmle.ics	21	0	2	4	3.939610244460128
430	Feb19-3L1-mock-rep2_B-C-A_Position004_3_cmle.ics	22	0	1	1	0.0
431	Feb19-3L1-mock-rep2_B-C-A_Position004_3_cmle.ics	23	0	1	1	13.11581174034211
432	Feb19-3L1-mock-rep2_B-C-A_Position004_3_cmle.ics	23	0	1	2	0.0
433	Feb19-3L1-mock-rep2_B-C-A_Position004_3_cmle.ics	23	0	1	3	2.4451148429315177
434	Feb19-3L1-mock-rep2_B-C-A_Position004_3_cmle.ics	23	0	2	1	0.0
435	Feb19-3L1-mock-rep2_B-C-A_Position004_3_cmle.ics	23	0	2	2	13.187444674379426
436	Feb19-3L1-mock-rep2_B-C-A_Position004_3_cmle.ics	23	0	2	3	16.193424261389623
437	Feb19-3L1-mock-rep2_B-C-A_Position004_3_cmle.ics	23	0	3	1	10.698904698496749
438	Feb19-3L1-mock-rep2_B-C-A_Position004_3_cmle.ics	23	0	3	2	1.8253521634203476
439	Feb19-3L1-mock-rep2_B-C-A_Position004_3_cmle.ics	23	0	3	3	4.855156614640905
440	Feb19-3L1-mock-rep2_B-C-A_Position004_3_cmle.ics	24	0	1	1	0.0
441	Feb19-3L1-mock-rep2_B-C-A_Position004_3_cmle.ics	24	0	1	2	2.9999048536686783
442	Feb19-3L1-mock-rep2_B-C-A_Position004_3_cmle.ics	25	0	1	1	0.0
443	Feb19-3L1-mock-rep2_B-C-A_Position004_3_cmle.ics	26	0	1	1	13.11581174034211
444	Feb19-3L1-mock-rep2_B-C-A_Position004_3_cmle.ics	26	0	1	2	0.0
445	Feb19-3L1-mock-rep2_B-C-A_Position004_3_cmle.ics	26	0	1	3	5.748246087731406
446	Feb19-3L1-mock-rep2_B-C-A_Position004_3_cmle.ics	26	0	1	4	13.323964303531094
447	Feb19-3L1-mock-rep2_B-C-A_Position004_3_cmle.ics	26	0	2	1	14.154166683051558
448	Feb19-3L1-mock-rep2_B-C-A_Position004_3_cmle.ics	26	0	2	2	6.737256686953421
449	Feb19-3L1-mock-rep2_B-C-A_Position004_3_cmle.ics	26	0	2	3	0.0
450	Feb19-3L1-mock-rep2_B-C-A_Position004_3_cmle.ics	26	0	2	4	17.896923152074557
451	Feb19-3L1-mock-rep2_B-C-A_Position004_3_cmle.ics	26	0	3	1	0.0
452	Feb19-3L1-mock-rep2_B-C-A_Position004_3_cmle.ics	26	0	3	2	14.305652467236309
453	Feb19-3L1-mock-rep2_B-C-A_Position004_3_cmle.ics	26	0	3	3	14.178824374583888
454	Feb19-3L1-mock-rep2_B-C-A_Position004_3_cmle.ics	26	0	3	4	27.85534047714025
455	Feb19-3L1-mock-rep2_B-C-A_Position004_3_cmle.ics	26	0	4	1	27.80140428295834
456	Feb19-3L1-mock-rep2_B-C-A_Position004_3_cmle.ics	26	0	4	2	13.1068808575619
457	Feb19-3L1-mock-rep2_B-C-A_Position004_3_cmle.ics	26	0	4	3	17.40113054567054
458	Feb19-3L1-mock-rep2_B-C-A_Position004_3_cmle.ics	26	0	4	4	0.0
459	Feb19-3L1-mock-rep2_B-C-A_Position004_3_cmle.ics	27	0	1	1	0.0
460	Feb19-3L1-mock-rep2_B-C-A_Position004_3_cmle.ics	27	0	1	2	5.078295317529935
461	Feb19-3L1-mock-rep2_B-C-A_Position004_3_cmle.ics	27	0	1	3	18.273748874002823
462	Feb19-3L1-mock-rep2_B-C-A_Position004_3_cmle.ics	27	0	2	1	4.974284342652552
463	Feb19-3L1-mock-rep2_B-C-A_Position004_3_cmle.ics	27	0	2	2	0.0
464	Feb19-3L1-mock-rep2_B-C-A_Position004_3_cmle.ics	27	0	2	3	14.615932958503864
465	Feb19-3L1-mock-rep2_B-C-A_Position004_3_cmle.ics	27	0	3	1	17.746100758645806
466	Feb19-3L1-mock-rep2_B-C-A_Position004_3_cmle.ics	27	0	3	2	14.004997769335064
467	Feb19-3L1-mock-rep2_B-C-A_Position004_3_cmle.ics	27	0	3	3	0.0
468	Feb19-3L1-mock-rep2_B-C-A_Position004_3_cmle.ics	28	0	1	1	0.0
469	Feb19-3L1-mock-rep2_B-C-A_Position004_3_cmle.ics	28	0	1	2	2.918229810711206
470	Feb19-3L1-mock-rep2_B-C-A_Position004_3_cmle.ics	28	0	1	3	20.011961733774267
471	Feb19-3L1-mock-rep2_B-C-A_Position004_3_cmle.ics	28	0	2	1	3.5140140268330127
472	Feb19-3L1-mock-rep2_B-C-A_Position004_3_cmle.ics	28	0	2	2	0.0
473	Feb19-3L1-mock-rep2_B-C-A_Position004_3_cmle.ics	28	0	2	3	17.588539293901682
474	Feb19-3L1-mock-rep2_B-C-A_Position004_3_cmle.ics	29	0	1	1	3.145411893539202
475	Feb19-3L1-mock-rep2_B-C-A_Position004_3_cmle.ics	29	0	1	2	0.0
476	Feb19-3L1-mock-rep2_B-C-A_Position004_3_cmle.ics	29	0	2	1	0.0
477	Feb19-3L1-mock-rep2_B-C-A_Position004_3_cmle.ics	29	0	2	2	2.4249577813365413
478	Feb19-3L1-mock-rep2_B-C-A_Position004_3_cmle.ics	30	0	1	1	0.0
479	Feb19-3L1-mock-rep2_B-C-A_Position004_3_cmle.ics	31	0	1	1	5.020712407143606
480	Feb19-3L1-mock-rep2_B-C-A_Position004_3_cmle.ics	31	0	1	2	18.524726541808224
481	Feb19-3L1-mock-rep2_B-C-A_Position004_3_cmle.ics	31	0	1	3	17.77127679670097
482	Feb19-3L1-mock-rep2_B-C-A_Position004_3_cmle.ics	31	0	1	4	0.0
483	Feb19-3L1-mock-rep2_B-C-A_Position004_3_cmle.ics	31	0	1	5	29.16952805763054
484	Feb19-3L1-mock-rep2_B-C-A_Position004_3_cmle.ics	31	0	1	6	18.47218933320304
485	Feb19-3L1-mock-rep2_B-C-A_Position004_3_cmle.ics	31	0	1	7	12.722360816374588
486	Feb19-3L1-mock-rep2_B-C-A_Position004_3_cmle.ics	31	0	1	8	4.927619200150039
487	Feb19-3L1-mock-rep2_B-C-A_Position004_3_cmle.ics	31	0	2	1	0.0
488	Feb19-3L1-mock-rep2_B-C-A_Position004_3_cmle.ics	31	0	2	2	23.893201494333027
489	Feb19-3L1-mock-rep2_B-C-A_Position004_3_cmle.ics	31	0	2	3	22.74619954425385
490	Feb19-3L1-mock-rep2_B-C-A_Position004_3_cmle.ics	31	0	2	4	4.560063538155584
491	Feb19-3L1-mock-rep2_B-C-A_Position004_3_cmle.ics	31	0	2	5	33.8872957859774
492	Feb19-3L1-mock-rep2_B-C-A_Position004_3_cmle.ics	31	0	2	6	21.05225224612845
493	Feb19-3L1-mock-rep2_B-C-A_Position004_3_cmle.ics	31	0	2	7	18.114486973721778
494	Feb19-3L1-mock-rep2_B-C-A_Position004_3_cmle.ics	31	0	2	8	10.349130425260293
495	Feb19-3L1-mock-rep2_B-C-A_Position004_3_cmle.ics	31	0	3	1	21.37755940602395
496	Feb19-3L1-mock-rep2_B-C-A_Position004_3_cmle.ics	31	0	3	2	3.9504037174112248
497	Feb19-3L1-mock-rep2_B-C-A_Position004_3_cmle.ics	31	0	3	3	2.063500088214629
498	Feb19-3L1-mock-rep2_B-C-A_Position004_3_cmle.ics	31	0	3	4	16.202089700310538
499	Feb19-3L1-mock-rep2_B-C-A_Position004_3_cmle.ics	31	0	3	5	13.360665113047515
500	Feb19-3L1-mock-rep2_B-C-A_Position004_3_cmle.ics	31	0	3	6	13.575258801827458
501	Feb19-3L1-mock-rep2_B-C-A_Position004_3_cmle.ics	31	0	3	7	7.719812281892223
502	Feb19-3L1-mock-rep2_B-C-A_Position004_3_cmle.ics	31	0	3	8	10.865263651879914
503	Feb19-3L1-mock-rep2_B-C-A_Position004_3_cmle.ics	31	0	4	1	22.780285665265563
504	Feb19-3L1-mock-rep2_B-C-A_Position004_3_cmle.ics	31	0	4	2	5.204971902610818
505	Feb19-3L1-mock-rep2_B-C-A_Position004_3_cmle.ics	31	0	4	3	0.0
506	Feb19-3L1-mock-rep2_B-C-A_Position004_3_cmle.ics	31	0	4	4	17.77127679670097
507	Feb19-3L1-mock-rep2_B-C-A_Position004_3_cmle.ics	31	0	4	5	10.890218243137083
508	Feb19-3L1-mock-rep2_B-C-A_Position004_3_cmle.ics	31	0	4	6	12.096141769204673
509	Feb19-3L1-mock-rep2_B-C-A_Position004_3_cmle.ics	31	0	4	7	10.125041748921175
510	Feb19-3L1-mock-rep2_B-C-A_Position004_3_cmle.ics	31	0	4	8	12.887379955269408
511	Feb19-3L1-mock-rep2_B-C-A_Position004_3_cmle.ics	31	0	5	1	17.993022667930266
512	Feb19-3L1-mock-rep2_B-C-A_Position004_3_cmle.ics	31	0	5	2	7.538576860957035
513	Feb19-3L1-mock-rep2_B-C-A_Position004_3_cmle.ics	31	0	5	3	10.936874233030405
514	Feb19-3L1-mock-rep2_B-C-A_Position004_3_cmle.ics	31	0	5	4	12.742178730815036
515	Feb19-3L1-mock-rep2_B-C-A_Position004_3_cmle.ics	31	0	5	5	21.480728670666757
516	Feb19-3L1-mock-rep2_B-C-A_Position004_3_cmle.ics	31	0	5	6	20.42891141460382
517	Feb19-3L1-mock-rep2_B-C-A_Position004_3_cmle.ics	31	0	5	7	0.0
518	Feb19-3L1-mock-rep2_B-C-A_Position004_3_cmle.ics	31	0	5	8	6.199632262949952
519	Feb19-3L1-mock-rep2_B-C-A_Position004_3_cmle.ics	31	0	6	1	10.742594143064766
520	Feb19-3L1-mock-rep2_B-C-A_Position004_3_cmle.ics	31	0	6	2	12.907188928080629
521	Feb19-3L1-mock-rep2_B-C-A_Position004_3_cmle.ics	31	0	6	3	13.3889197865997
522	Feb19-3L1-mock-rep2_B-C-A_Position004_3_cmle.ics	31	0	6	4	5.42233484765526
523	Feb19-3L1-mock-rep2_B-C-A_Position004_3_cmle.ics	31	0	6	5	24.962594773447254
524	Feb19-3L1-mock-rep2_B-C-A_Position004_3_cmle.ics	31	0	6	6	18.108609463192717
525	Feb19-3L1-mock-rep2_B-C-A_Position004_3_cmle.ics	31	0	6	7	6.62974672658411
526	Feb19-3L1-mock-rep2_B-C-A_Position004_3_cmle.ics	31	0	6	8	0.0
527	Feb19-3L1-mock-rep2_B-C-A_Position004_3_cmle.ics	31	0	7	1	34.23234078639587
528	Feb19-3L1-mock-rep2_B-C-A_Position004_3_cmle.ics	31	0	7	2	13.553677436480491
529	Feb19-3L1-mock-rep2_B-C-A_Position004_3_cmle.ics	31	0	7	3	9.966940397436986
530	Feb19-3L1-mock-rep2_B-C-A_Position004_3_cmle.ics	31	0	7	4	29.46201950746128
531	Feb19-3L1-mock-rep2_B-C-A_Position004_3_cmle.ics	31	0	7	5	0.0
532	Feb19-3L1-mock-rep2_B-C-A_Position004_3_cmle.ics	31	0	7	6	17.003854256501082
533	Feb19-3L1-mock-rep2_B-C-A_Position004_3_cmle.ics	31	0	7	7	21.03606520755178
534	Feb19-3L1-mock-rep2_B-C-A_Position004_3_cmle.ics	31	0	7	8	24.7813388210375
535	Feb19-3L1-mock-rep2_B-C-A_Position004_3_cmle.ics	31	0	8	1	22.091018942041146
536	Feb19-3L1-mock-rep2_B-C-A_Position004_3_cmle.ics	31	0	8	2	18.06034172762707
537	Feb19-3L1-mock-rep2_B-C-A_Position004_3_cmle.ics	31	0	8	3	12.229353446574528
538	Feb19-3L1-mock-rep2_B-C-A_Position004_3_cmle.ics	31	0	8	4	19.176513678606177
539	Feb19-3L1-mock-rep2_B-C-A_Position004_3_cmle.ics	31	0	8	5	17.003854256501082
540	Feb19-3L1-mock-rep2_B-C-A_Position004_3_cmle.ics	31	0	8	6	0.0
541	Feb19-3L1-mock-rep2_B-C-A_Position004_3_cmle.ics	31	0	8	7	20.226511650777944
542	Feb19-3L1-mock-rep2_B-C-A_Position004_3_cmle.ics	31	0	8	8	18.090791081394087
543	Feb19-3L1-mock-rep2_B-C-A_Position004_3_cmle.ics	32	0	1	1	10.145522588672689
544	Feb19-3L1-mock-rep2_B-C-A_Position004_3_cmle.ics	32	0	1	2	0.9590684260691023
545	Feb19-3L1-mock-rep2_B-C-A_Position004_3_cmle.ics	32	0	1	3	9.617663369697258
546	Feb19-3L1-mock-rep2_B-C-A_Position004_3_cmle.ics	32	0	2	1	0.0
547	Feb19-3L1-mock-rep2_B-C-A_Position004_3_cmle.ics	32	0	2	2	11.876334886689431
548	Feb19-3L1-mock-rep2_B-C-A_Position004_3_cmle.ics	32	0	2	3	6.356786098921868
549	Feb19-3L1-mock-rep2_B-C-A_Position004_3_cmle.ics	33	0	1	1	0.0
550	Feb19-3L1-mock-rep2_B-C-A_Position004_3_cmle.ics	33	0	1	2	6.921189703237084
551	Feb19-3L1-mock-rep2_B-C-A_Position004_3_cmle.ics	33	0	1	3	36.24087202164003
552	Feb19-3L1-mock-rep2_B-C-A_Position004_3_cmle.ics	33	0	1	4	15.457463902283617
553	Feb19-3L1-mock-rep2_B-C-A_Position004_3_cmle.ics	33	0	1	5	25.6529723672641
554	Feb19-3L1-mock-rep2_B-C-A_Position004_3_cmle.ics	33	0	1	6	11.86765033879899
555	Feb19-3L1-mock-rep2_B-C-A_Position004_3_cmle.ics	33	0	1	7	35.07588735211333
556	Feb19-3L1-mock-rep2_B-C-A_Position004_3_cmle.ics	33	0	1	8	2.1380072994357717
557	Feb19-3L1-mock-rep2_B-C-A_Position004_3_cmle.ics	33	0	1	9	6.2372929852105505
558	Feb19-3L1-mock-rep2_B-C-A_Position004_3_cmle.ics	33	0	2	1	24.851258526350744
559	Feb19-3L1-mock-rep2_B-C-A_Position004_3_cmle.ics	33	0	2	2	29.603316324047043
560	Feb19-3L1-mock-rep2_B-C-A_Position004_3_cmle.ics	33	0	2	3	16.657252180771017
561	Feb19-3L1-mock-rep2_B-C-A_Position004_3_cmle.ics	33	0	2	4	33.40152849085984
562	Feb19-3L1-mock-rep2_B-C-A_Position004_3_cmle.ics	33	0	2	5	0.0
563	Feb19-3L1-mock-rep2_B-C-A_Position004_3_cmle.ics	33	0	2	6	13.083713393636332
564	Feb19-3L1-mock-rep2_B-C-A_Position004_3_cmle.ics	33	0	2	7	14.398736332701842
565	Feb19-3L1-mock-rep2_B-C-A_Position004_3_cmle.ics	33	0	2	8	28.332765459199305
566	Feb19-3L1-mock-rep2_B-C-A_Position004_3_cmle.ics	33	0	2	9	18.173157530494443
567	Feb19-3L1-mock-rep2_B-C-A_Position004_3_cmle.ics	33	0	3	1	36.112135890108064
568	Feb19-3L1-mock-rep2_B-C-A_Position004_3_cmle.ics	33	0	3	2	42.99823724418433
569	Feb19-3L1-mock-rep2_B-C-A_Position004_3_cmle.ics	33	0	3	3	0.0
570	Feb19-3L1-mock-rep2_B-C-A_Position004_3_cmle.ics	33	0	3	4	48.69390214618087
571	Feb19-3L1-mock-rep2_B-C-A_Position004_3_cmle.ics	33	0	3	5	16.341109824897128
572	Feb19-3L1-mock-rep2_B-C-A_Position004_3_cmle.ics	33	0	3	6	23.980143963893198
573	Feb19-3L1-mock-rep2_B-C-A_Position004_3_cmle.ics	33	0	3	7	1.8369787278692045
574	Feb19-3L1-mock-rep2_B-C-A_Position004_3_cmle.ics	33	0	3	8	38.96273960758376
575	Feb19-3L1-mock-rep2_B-C-A_Position004_3_cmle.ics	33	0	3	9	31.0666431624786
576	Feb19-3L1-mock-rep2_B-C-A_Position004_3_cmle.ics	33	0	4	1	11.16218480053556
577	Feb19-3L1-mock-rep2_B-C-A_Position004_3_cmle.ics	33	0	4	2	17.850468497823194
578	Feb19-3L1-mock-rep2_B-C-A_Position004_3_cmle.ics	33	0	4	3	24.25929373809167
579	Feb19-3L1-mock-rep2_B-C-A_Position004_3_cmle.ics	33	0	4	4	24.231779428216026
580	Feb19-3L1-mock-rep2_B-C-A_Position004_3_cmle.ics	33	0	4	5	14.327738396473388
581	Feb19-3L1-mock-rep2_B-C-A_Position004_3_cmle.ics	33	0	4	6	0.0
582	Feb19-3L1-mock-rep2_B-C-A_Position004_3_cmle.ics	33	0	4	7	22.90987649344039
583	Feb19-3L1-mock-rep2_B-C-A_Position004_3_cmle.ics	33	0	4	8	14.448184969205606
584	Feb19-3L1-mock-rep2_B-C-A_Position004_3_cmle.ics	33	0	4	9	6.106207611112913
585	Feb19-3L1-mock-rep2_B-C-A_Position004_3_cmle.ics	33	0	5	1	2.7258515938212424
586	Feb19-3L1-mock-rep2_B-C-A_Position004_3_cmle.ics	33	0	5	2	7.328331075002971
587	Feb19-3L1-mock-rep2_B-C-A_Position004_3_cmle.ics	33	0	5	3	39.13924447809897
588	Feb19-3L1-mock-rep2_B-C-A_Position004_3_cmle.ics	33	0	5	4	16.198804271968882
589	Feb19-3L1-mock-rep2_B-C-A_Position004_3_cmle.ics	33	0	5	5	29.407772254924083
590	Feb19-3L1-mock-rep2_B-C-A_Position004_3_cmle.ics	33	0	5	6	15.29288858676945
591	Feb19-3L1-mock-rep2_B-C-A_Position004_3_cmle.ics	33	0	5	7	38.111068677681835
592	Feb19-3L1-mock-rep2_B-C-A_Position004_3_cmle.ics	33	0	5	8	0.0
593	Feb19-3L1-mock-rep2_B-C-A_Position004_3_cmle.ics	33	0	5	9	10.135336048412034
594	Feb19-3L1-mock-rep2_B-C-A_Position004_3_cmle.ics	33	0	6	1	7.199368166350921
595	Feb19-3L1-mock-rep2_B-C-A_Position004_3_cmle.ics	33	0	6	2	0.0
596	Feb19-3L1-mock-rep2_B-C-A_Position004_3_cmle.ics	33	0	6	3	43.26134209591872
597	Feb19-3L1-mock-rep2_B-C-A_Position004_3_cmle.ics	33	0	6	4	7.863668268544408
598	Feb19-3L1-mock-rep2_B-C-A_Position004_3_cmle.ics	33	0	6	5	30.52749577395689
599	Feb19-3L1-mock-rep2_B-C-A_Position004_3_cmle.ics	33	0	6	6	18.50977982605266
600	Feb19-3L1-mock-rep2_B-C-A_Position004_3_cmle.ics	33	0	6	7	41.82190881437811
601	Feb19-3L1-mock-rep2_B-C-A_Position004_3_cmle.ics	33	0	6	8	6.737256686953421
602	Feb19-3L1-mock-rep2_B-C-A_Position004_3_cmle.ics	33	0	6	9	11.332354726185697
603	Feb19-3L1-mock-rep2_B-C-A_Position004_3_cmle.ics	33	0	7	1	8.074721320443265
604	Feb19-3L1-mock-rep2_B-C-A_Position004_3_cmle.ics	33	0	7	2	11.112767022183395
605	Feb19-3L1-mock-rep2_B-C-A_Position004_3_cmle.ics	33	0	7	3	42.66420545305708
606	Feb19-3L1-mock-rep2_B-C-A_Position004_3_cmle.ics	33	0	7	4	19.47822761429899
607	Feb19-3L1-mock-rep2_B-C-A_Position004_3_cmle.ics	33	0	7	5	34.30037465434365
608	Feb19-3L1-mock-rep2_B-C-A_Position004_3_cmle.ics	33	0	7	6	19.868891482194037
609	Feb19-3L1-mock-rep2_B-C-A_Position004_3_cmle.ics	33	0	7	7	41.863174730655665
610	Feb19-3L1-mock-rep2_B-C-A_Position004_3_cmle.ics	33	0	7	8	4.311184565798555
611	Feb19-3L1-mock-rep2_B-C-A_Position004_3_cmle.ics	33	0	7	9	15.39521810109275
612	Feb19-3L1-mock-rep2_B-C-A_Position004_3_cmle.ics	34	0	1	1	0.0
613	Feb19-3L1-mock-rep2_B-C-A_Position004_3_cmle.ics	34	0	1	2	12.425485880418277
614	Feb19-3L1-mock-rep2_B-C-A_Position004_3_cmle.ics	34	0	1	3	10.936550467537533
615	Feb19-3L1-mock-rep2_B-C-A_Position004_3_cmle.ics	34	0	1	4	9.740980114083008
616	Feb19-3L1-mock-rep2_B-C-A_Position004_3_cmle.ics	34	0	1	5	6.72747630689577
617	Feb19-3L1-mock-rep2_B-C-A_Position004_3_cmle.ics	35	0	1	1	0.0
618	Feb19-3L1-mock-rep2_B-C-A_Position004_3_cmle.ics	35	0	2	1	11.766022495503043
619	Feb19-3L1-mock-rep2_B-C-A_Position004_3_cmle.ics	36	0	1	1	0.0
620	Feb19-3L1-mock-rep2_B-C-A_Position004_3_cmle.ics	36	0	1	2	21.795437567071847
621	Feb19-3L1-mock-rep2_B-C-A_Position004_3_cmle.ics	36	0	1	3	16.749342637174166
622	Feb19-3L1-mock-rep2_B-C-A_Position004_3_cmle.ics	36	0	2	1	21.35946873013581
623	Feb19-3L1-mock-rep2_B-C-A_Position004_3_cmle.ics	36	0	2	2	0.0
624	Feb19-3L1-mock-rep2_B-C-A_Position004_3_cmle.ics	36	0	2	3	9.81519168906791
625	Feb19-3L1-mock-rep2_B-C-A_Position004_3_cmle.ics	37	0	1	1	0.0
626	Feb19-3L1-mock-rep2_B-C-A_Position004_3_cmle.ics	37	0	1	2	13.942375475988856
627	Feb19-3L1-mock-rep2_B-C-A_Position004_3_cmle.ics	37	0	2	1	14.15905436643153
628	Feb19-3L1-mock-rep2_B-C-A_Position004_3_cmle.ics	37	0	2	2	0.0
629	Feb19-3L1-mock-rep2_B-C-A_Position004_3_cmle.ics	38	0	1	1	0.0
630	Feb19-3L1-mock-rep2_B-C-A_Position004_3_cmle.ics	38	0	1	2	18.388728890220786
631	Feb19-3L1-mock-rep2_B-C-A_Position004_3_cmle.ics	39	0	1	1	0.0
632	Feb19-3L1-mock-rep2_B-C-A_Position004_3_cmle.ics	39	0	1	2	25.755961368704916
633	Feb19-3L1-mock-rep2_B-C-A_Position004_3_cmle.ics	39	0	1	3	16.146353850013163
634	Feb19-3L1-mock-rep2_B-C-A_Position004_3_cmle.ics	39	0	1	4	26.56791422812527
635	Feb19-3L1-mock-rep2_B-C-A_Position004_3_cmle.ics	39	0	2	1	21.600075893484366
636	Feb19-3L1-mock-rep2_B-C-A_Position004_3_cmle.ics	39	0	2	2	8.247166856682432
637	Feb19-3L1-mock-rep2_B-C-A_Position004_3_cmle.ics	39	0	2	3	5.840106269464183
638	Feb19-3L1-mock-rep2_B-C-A_Position004_3_cmle.ics	39	0	2	4	5.093335223718482
639	Feb19-3L1-mock-rep2_B-C-A_Position004_3_cmle.ics	39	0	3	1	15.845007037127429
640	Feb19-3L1-mock-rep2_B-C-A_Position004_3_cmle.ics	39	0	3	2	14.215190239817552
641	Feb19-3L1-mock-rep2_B-C-A_Position004_3_cmle.ics	39	0	3	3	0.0
642	Feb19-3L1-mock-rep2_B-C-A_Position004_3_cmle.ics	39	0	3	4	9.57306152367907
643	Feb19-3L1-mock-rep2_B-C-A_Position004_3_cmle.ics	39	0	4	1	26.278130248132065
644	Feb19-3L1-mock-rep2_B-C-A_Position004_3_cmle.ics	39	0	4	2	11.275205521262876
645	Feb19-3L1-mock-rep2_B-C-A_Position004_3_cmle.ics	39	0	4	3	9.323166091430286
646	Feb19-3L1-mock-rep2_B-C-A_Position004_3_cmle.ics	39	0	4	4	0.0
647	Feb19-3L1-mock-rep2_B-C-A_Position004_3_cmle.ics	39	0	5	1	25.790655666813237
648	Feb19-3L1-mock-rep2_B-C-A_Position004_3_cmle.ics	39	0	5	2	0.0
649	Feb19-3L1-mock-rep2_B-C-A_Position004_3_cmle.ics	39	0	5	3	14.116889580202379
650	Feb19-3L1-mock-rep2_B-C-A_Position004_3_cmle.ics	39	0	5	4	11.45428434782281
651	Feb19-3L1-mock-rep2_B-C-A_Position004_3_cmle.ics	40	0	1	1	2.059387696586258
652	Feb19-3L1-mock-rep2_B-C-A_Position004_3_cmle.ics	40	0	2	1	7.752149411602325
653	Feb19-3L1-mock-rep2_B-C-A_Position004_3_cmle.ics	41	0	1	1	12.075002351428777
654	Feb19-3L1-mock-rep2_B-C-A_Position004_3_cmle.ics	41	0	1	2	14.755107846335072
655	Feb19-3L1-mock-rep2_B-C-A_Position004_3_cmle.ics	41	0	1	3	0.0
656	Feb19-3L1-mock-rep2_B-C-A_Position004_3_cmle.ics	41	0	1	4	18.96849376962284
657	Feb19-3L1-mock-rep2_B-C-A_Position004_3_cmle.ics	41	0	2	1	17.76217828171069
658	Feb19-3L1-mock-rep2_B-C-A_Position004_3_cmle.ics	41	0	2	2	16.345017934764442
659	Feb19-3L1-mock-rep2_B-C-A_Position004_3_cmle.ics	41	0	2	3	19.34331850741087
660	Feb19-3L1-mock-rep2_B-C-A_Position004_3_cmle.ics	41	0	2	4	0.0
661	Feb19-3L1-mock-rep2_B-C-A_Position004_3_cmle.ics	41	0	3	1	2.6845335161438317
662	Feb19-3L1-mock-rep2_B-C-A_Position004_3_cmle.ics	41	0	3	2	0.0
663	Feb19-3L1-mock-rep2_B-C-A_Position004_3_cmle.ics	41	0	3	3	14.908698885349619
664	Feb19-3L1-mock-rep2_B-C-A_Position004_3_cmle.ics	41	0	3	4	16.014876979244505
665	Feb19-3L1-mock-rep2_B-C-A_Position004_3_cmle.ics	42	0	1	1	1.5762738440862263
666	Feb19-3L1-mock-rep2_B-C-A_Position004_3_cmle.ics	43	0	1	1	3.308042293886034
667	Feb19-3L1-mock-rep2_B-C-A_Position004_3_cmle.ics	43	0	2	1	0.0
668	Feb19-3L1-mock-rep2_B-C-A_Position004_3_cmle.ics	44	0	1	1	20.037478390791104
669	Feb19-3L1-mock-rep2_B-C-A_Position004_3_cmle.ics	44	0	1	2	18.91285355900214
670	Feb19-3L1-mock-rep2_B-C-A_Position004_3_cmle.ics	44	0	1	3	9.879251022564171
671	Feb19-3L1-mock-rep2_B-C-A_Position004_3_cmle.ics	44	0	1	4	14.423263104923507
672	Feb19-3L1-mock-rep2_B-C-A_Position004_3_cmle.ics	44	0	1	5	1.242391573779135
673	Feb19-3L1-mock-rep2_B-C-A_Position004_3_cmle.ics	44	0	1	6	20.00438447746057
674	Feb19-3L1-mock-rep2_B-C-A_Position004_3_cmle.ics	44	0	2	1	15.92631140646103
675	Feb19-3L1-mock-rep2_B-C-A_Position004_3_cmle.ics	44	0	2	2	11.708968149345491
676	Feb19-3L1-mock-rep2_B-C-A_Position004_3_cmle.ics	44	0	2	3	0.10317500441073144
677	Feb19-3L1-mock-rep2_B-C-A_Position004_3_cmle.ics	44	0	2	4	8.933230829193139
678	Feb19-3L1-mock-rep2_B-C-A_Position004_3_cmle.ics	44	0	2	5	8.274298314970126
679	Feb19-3L1-mock-rep2_B-C-A_Position004_3_cmle.ics	44	0	2	6	12.913373000428452
680	Feb19-3L1-mock-rep2_B-C-A_Position004_3_cmle.ics	44	0	3	1	23.799380991949004
681	Feb19-3L1-mock-rep2_B-C-A_Position004_3_cmle.ics	44	0	3	2	20.9061638686179
682	Feb19-3L1-mock-rep2_B-C-A_Position004_3_cmle.ics	44	0	3	3	8.356538450256375
683	Feb19-3L1-mock-rep2_B-C-A_Position004_3_cmle.ics	44	0	3	4	17.17007815615496
684	Feb19-3L1-mock-rep2_B-C-A_Position004_3_cmle.ics	44	0	3	5	6.051824000536574
685	Feb19-3L1-mock-rep2_B-C-A_Position004_3_cmle.ics	44	0	3	6	22.10354410807119
686	Feb19-3L1-mock-rep2_B-C-A_Position004_3_cmle.ics	44	0	4	1	6.106207611112913
687	Feb19-3L1-mock-rep2_B-C-A_Position004_3_cmle.ics	44	0	4	2	3.878896162960878
688	Feb19-3L1-mock-rep2_B-C-A_Position004_3_cmle.ics	44	0	4	3	9.453058111459256
689	Feb19-3L1-mock-rep2_B-C-A_Position004_3_cmle.ics	44	0	4	4	0.0
690	Feb19-3L1-mock-rep2_B-C-A_Position004_3_cmle.ics	44	0	4	5	12.461985978020047
691	Feb19-3L1-mock-rep2_B-C-A_Position004_3_cmle.ics	44	0	4	6	4.765531885146067
692	Feb19-3L1-mock-rep2_B-C-A_Position004_3_cmle.ics	44	0	5	1	7.496094729687424
693	Feb19-3L1-mock-rep2_B-C-A_Position004_3_cmle.ics	44	0	5	2	5.6661773630928485
694	Feb19-3L1-mock-rep2_B-C-A_Position004_3_cmle.ics	44	0	5	3	8.5533667154934
695	Feb19-3L1-mock-rep2_B-C-A_Position004_3_cmle.ics	44	0	5	4	1.0521827216106825
696	Feb19-3L1-mock-rep2_B-C-A_Position004_3_cmle.ics	44	0	5	5	10.744575805900856
697	Feb19-3L1-mock-rep2_B-C-A_Position004_3_cmle.ics	44	0	5	6	6.648512146925857
698	Feb19-3L1-mock-rep2_B-C-A_Position004_3_cmle.ics	45	0	1	1	0.0
699	Feb19-3L1-mock-rep2_B-C-A_Position004_3_cmle.ics	45	0	1	2	13.842193316226448
700	Feb19-3L1-mock-rep2_B-C-A_Position004_3_cmle.ics	45	0	2	1	14.075045200650596
701	Feb19-3L1-mock-rep2_B-C-A_Position004_3_cmle.ics	45	0	2	2	0.0
702	Feb19-3L1-mock-rep2_B-C-A_Position004_3_cmle.ics	46	0	1	1	6.483140992963917
703	Feb19-3L1-mock-rep2_B-C-A_Position004_3_cmle.ics	46	0	1	2	0.20635000882146287
704	Feb19-3L1-mock-rep2_B-C-A_Position004_3_cmle.ics	46	0	1	3	2.1764791023907697
705	Feb19-3L1-mock-rep2_B-C-A_Position004_3_cmle.ics	46	0	1	4	2.7238982782039884
706	Feb19-3L1-mock-rep2_B-C-A_Position004_3_cmle.ics	46	0	1	5	5.483826705578078
707	Feb19-3L1-mock-rep2_B-C-A_Position004_3_cmle.ics	46	0	1	6	2.4152649298295703
708	Feb19-3L1-mock-rep2_B-C-A_Position004_3_cmle.ics	46	0	2	1	7.771526838984743
709	Feb19-3L1-mock-rep2_B-C-A_Position004_3_cmle.ics	46	0	2	2	1.70785021024454
710	Feb19-3L1-mock-rep2_B-C-A_Position004_3_cmle.ics	46	0	2	3	3.4673667655800067
711	Feb19-3L1-mock-rep2_B-C-A_Position004_3_cmle.ics	46	0	2	4	4.21556358225471
712	Feb19-3L1-mock-rep2_B-C-A_Position004_3_cmle.ics	46	0	2	5	6.377684262004913
713	Feb19-3L1-mock-rep2_B-C-A_Position004_3_cmle.ics	46	0	2	6	2.6264068296400853
714	Feb19-3L1-mock-rep2_B-C-A_Position004_3_cmle.ics	46	0	3	1	2.8116447771699353
715	Feb19-3L1-mock-rep2_B-C-A_Position004_3_cmle.ics	46	0	3	2	2.579375110268286
716	Feb19-3L1-mock-rep2_B-C-A_Position004_3_cmle.ics	46	0	3	3	3.883822927904136
717	Feb19-3L1-mock-rep2_B-C-A_Position004_3_cmle.ics	46	0	3	4	3.3913158643550427
718	Feb19-3L1-mock-rep2_B-C-A_Position004_3_cmle.ics	46	0	3	5	7.04497731371432
719	Feb19-3L1-mock-rep2_B-C-A_Position004_3_cmle.ics	46	0	3	6	3.575575887003448
720	Feb19-3L1-mock-rep2_B-C-A_Position004_3_cmle.ics	46	0	4	1	5.467698252882385
721	Feb19-3L1-mock-rep2_B-C-A_Position004_3_cmle.ics	46	0	4	2	0.0
722	Feb19-3L1-mock-rep2_B-C-A_Position004_3_cmle.ics	46	0	4	3	2.3070632344123614
723	Feb19-3L1-mock-rep2_B-C-A_Position004_3_cmle.ics	46	0	4	4	2.579375110268286
724	Feb19-3L1-mock-rep2_B-C-A_Position004_3_cmle.ics	46	0	4	5	5.782404439497477
725	Feb19-3L1-mock-rep2_B-C-A_Position004_3_cmle.ics	46	0	4	6	2.373025101446823
726	Feb19-3L1-mock-rep2_B-C-A_Position004_3_cmle.ics	47	0	1	1	13.064579493220073
727	Feb19-3L1-mock-rep2_B-C-A_Position004_3_cmle.ics	47	0	1	2	26.604350607981758
728	Feb19-3L1-mock-rep2_B-C-A_Position004_3_cmle.ics	47	0	1	3	36.30743343556824
729	Feb19-3L1-mock-rep2_B-C-A_Position004_3_cmle.ics	47	0	1	4	21.011254637120683
730	Feb19-3L1-mock-rep2_B-C-A_Position004_3_cmle.ics	47	0	1	5	18.0482546240828
731	Feb19-3L1-mock-rep2_B-C-A_Position004_3_cmle.ics	47	0	1	6	0.0
732	Feb19-3L1-mock-rep2_B-C-A_Position004_3_cmle.ics	47	0	1	7	7.17789625378826
733	Feb19-3L1-mock-rep2_B-C-A_Position004_3_cmle.ics	47	0	1	8	9.04734033612431
734	Feb19-3L1-mock-rep2_B-C-A_Position004_3_cmle.ics	47	0	2	1	9.784233145507315
735	Feb19-3L1-mock-rep2_B-C-A_Position004_3_cmle.ics	47	0	2	2	12.488012031144617
736	Feb19-3L1-mock-rep2_B-C-A_Position004_3_cmle.ics	47	0	2	3	13.890360068215454
737	Feb19-3L1-mock-rep2_B-C-A_Position004_3_cmle.ics	47	0	2	4	0.0
738	Feb19-3L1-mock-rep2_B-C-A_Position004_3_cmle.ics	47	0	2	5	5.158750220536572
739	Feb19-3L1-mock-rep2_B-C-A_Position004_3_cmle.ics	47	0	2	6	20.802752213316243
740	Feb19-3L1-mock-rep2_B-C-A_Position004_3_cmle.ics	47	0	2	7	26.030585374846762
741	Feb19-3L1-mock-rep2_B-C-A_Position004_3_cmle.ics	47	0	2	8	12.146037862944146
742	Feb19-3L1-mock-rep2_B-C-A_Position004_3_cmle.ics	47	0	3	1	20.619518823533898
743	Feb19-3L1-mock-rep2_B-C-A_Position004_3_cmle.ics	47	0	3	2	0.0
744	Feb19-3L1-mock-rep2_B-C-A_Position004_3_cmle.ics	47	0	3	3	16.760143542036136
745	Feb19-3L1-mock-rep2_B-C-A_Position004_3_cmle.ics	47	0	3	4	12.616915204466567
746	Feb19-3L1-mock-rep2_B-C-A_Position004_3_cmle.ics	47	0	3	5	9.986896621910203
747	Feb19-3L1-mock-rep2_B-C-A_Position004_3_cmle.ics	47	0	3	6	26.425896272173382
748	Feb19-3L1-mock-rep2_B-C-A_Position004_3_cmle.ics	47	0	3	7	27.604664761820533
749	Feb19-3L1-mock-rep2_B-C-A_Position004_3_cmle.ics	47	0	3	8	21.345361791733705
750	Feb19-3L1-mock-rep2_B-C-A_Position004_3_cmle.ics	47	0	4	1	20.339088316284904
751	Feb19-3L1-mock-rep2_B-C-A_Position004_3_cmle.ics	47	0	4	2	28.16299664635891
752	Feb19-3L1-mock-rep2_B-C-A_Position004_3_cmle.ics	47	0	4	3	41.011046409780775
753	Feb19-3L1-mock-rep2_B-C-A_Position004_3_cmle.ics	47	0	4	4	26.350946068223983
754	Feb19-3L1-mock-rep2_B-C-A_Position004_3_cmle.ics	47	0	4	5	22.107637334720923
755	Feb19-3L1-mock-rep2_B-C-A_Position004_3_cmle.ics	47	0	4	6	7.93441946199616
756	Feb19-3L1-mock-rep2_B-C-A_Position004_3_cmle.ics	47	0	4	7	0.0
757	Feb19-3L1-mock-rep2_B-C-A_Position004_3_cmle.ics	47	0	4	8	16.433160487795934
758	Feb19-3L1-mock-rep2_B-C-A_Position004_3_cmle.ics	47	0	5	1	24.271666454342228
759	Feb19-3L1-mock-rep2_B-C-A_Position004_3_cmle.ics	47	0	5	2	15.51013373202574
760	Feb19-3L1-mock-rep2_B-C-A_Position004_3_cmle.ics	47	0	5	3	0.0
761	Feb19-3L1-mock-rep2_B-C-A_Position004_3_cmle.ics	47	0	5	4	13.736232023761561
762	Feb19-3L1-mock-rep2_B-C-A_Position004_3_cmle.ics	47	0	5	5	17.7823549340846
763	Feb19-3L1-mock-rep2_B-C-A_Position004_3_cmle.ics	47	0	5	6	35.54929175959671
764	Feb19-3L1-mock-rep2_B-C-A_Position004_3_cmle.ics	47	0	5	7	39.94845038929232
765	Feb19-3L1-mock-rep2_B-C-A_Position004_3_cmle.ics	47	0	5	8	26.949224251096958
766	Feb19-3L1-mock-rep2_B-C-A_Position004_3_cmle.ics	48	0	1	1	0.0
767	Feb19-3L1-mock-rep2_B-C-A_Position004_3_cmle.ics	49	0	1	1	0.0
768	Feb19-3L1-mock-rep2_B-C-A_Position004_3_cmle.ics	50	0	1	1	1.927468146499159
769	Feb19-3L1-mock-rep2_B-C-A_Position004_3_cmle.ics	50	0	1	2	0.0
770	Feb19-3L1-mock-rep2_B-C-A_Position004_3_cmle.ics	50	0	2	1	12.742178730815036
771	Feb19-3L1-mock-rep2_B-C-A_Position004_3_cmle.ics	50	0	2	2	15.75155900835683
772	Feb19-3L1-mock-rep2_B-C-A_Position004_3_cmle.ics	51	0	1	1	0.0
773	Feb19-3L1-mock-rep2_B-C-A_Position005_4_cmle.ics	1	0	1	1	0.0
774	Feb19-3L1-mock-rep2_B-C-A_Position005_4_cmle.ics	2	0	1	1	4.734445954029795
775	Feb19-3L1-mock-rep2_B-C-A_Position005_4_cmle.ics	2	0	1	2	1.5863714811341738
776	Feb19-3L1-mock-rep2_B-C-A_Position005_4_cmle.ics	2	0	2	1	0.0
777	Feb19-3L1-mock-rep2_B-C-A_Position005_4_cmle.ics	2	0	2	2	5.642085520795585
778	Feb19-3L1-mock-rep2_B-C-A_Position005_4_cmle.ics	2	0	3	1	5.318268669304454
779	Feb19-3L1-mock-rep2_B-C-A_Position005_4_cmle.ics	2	0	3	2	0.6190500264643886
780	Feb19-3L1-mock-rep2_B-C-A_Position005_4_cmle.ics	2	0	4	1	5.6661773630928485
781	Feb19-3L1-mock-rep2_B-C-A_Position005_4_cmle.ics	2	0	4	2	0.0
782	Feb19-3L1-mock-rep2_B-C-A_Position005_4_cmle.ics	3	0	1	1	0.0
783	Feb19-3L1-mock-rep2_B-C-A_Position005_4_cmle.ics	4	0	1	1	0.0
784	Feb19-3L1-mock-rep2_B-C-A_Position005_4_cmle.ics	5	0	1	1	0.0
785	Feb19-3L1-mock-rep2_B-C-A_Position005_4_cmle.ics	5	0	2	1	1.2779016819528852
786	Feb19-3L1-mock-rep2_B-C-A_Position005_4_cmle.ics	6	0	1	1	0.0
787	Feb19-3L1-mock-rep2_B-C-A_Position005_4_cmle.ics	7	0	1	1	0.0
788	Feb19-3L1-mock-rep2_B-C-A_Position005_4_cmle.ics	7	0	1	2	26.44924995620377
789	Feb19-3L1-mock-rep2_B-C-A_Position005_4_cmle.ics	7	0	1	3	23.78133494570239
790	Feb19-3L1-mock-rep2_B-C-A_Position005_4_cmle.ics	7	0	1	4	5.596620865333275
791	Feb19-3L1-mock-rep2_B-C-A_Position005_4_cmle.ics	7	0	2	1	25.934715668361083
792	Feb19-3L1-mock-rep2_B-C-A_Position005_4_cmle.ics	7	0	2	2	0.0
793	Feb19-3L1-mock-rep2_B-C-A_Position005_4_cmle.ics	7	0	2	3	2.063500088214629
794	Feb19-3L1-mock-rep2_B-C-A_Position005_4_cmle.ics	7	0	2	4	19.61003749250507
795	Feb19-3L1-mock-rep2_B-C-A_Position005_4_cmle.ics	7	0	3	1	23.427769931270955
796	Feb19-3L1-mock-rep2_B-C-A_Position005_4_cmle.ics	7	0	3	2	2.2894792746726
797	Feb19-3L1-mock-rep2_B-C-A_Position005_4_cmle.ics	7	0	3	3	0.0
798	Feb19-3L1-mock-rep2_B-C-A_Position005_4_cmle.ics	7	0	3	4	17.09407757499625
799	Feb19-3L1-mock-rep2_B-C-A_Position005_4_cmle.ics	7	0	4	1	5.4016820054366725
800	Feb19-3L1-mock-rep2_B-C-A_Position005_4_cmle.ics	7	0	4	2	19.517809503554368
801	Feb19-3L1-mock-rep2_B-C-A_Position005_4_cmle.ics	7	0	4	3	16.828915420869645
802	Feb19-3L1-mock-rep2_B-C-A_Position005_4_cmle.ics	7	0	4	4	0.0
803	Feb19-3L1-mock-rep2_B-C-A_Position005_4_cmle.ics	8	0	1	1	12.808668807483485
804	Feb19-3L1-mock-rep2_B-C-A_Position005_4_cmle.ics	8	0	1	2	0.0
805	Feb19-3L1-mock-rep2_B-C-A_Position005_4_cmle.ics	8	0	1	3	9.522124515506654
806	Feb19-3L1-mock-rep2_B-C-A_Position005_4_cmle.ics	8	0	1	4	9.228252937649446
807	Feb19-3L1-mock-rep2_B-C-A_Position005_4_cmle.ics	8	0	1	5	9.351729148335778
808	Feb19-3L1-mock-rep2_B-C-A_Position005_4_cmle.ics	8	0	1	6	10.611190443639584
809	Feb19-3L1-mock-rep2_B-C-A_Position005_4_cmle.ics	8	0	2	1	13.800261030785451
810	Feb19-3L1-mock-rep2_B-C-A_Position005_4_cmle.ics	8	0	2	2	8.482968299931581
811	Feb19-3L1-mock-rep2_B-C-A_Position005_4_cmle.ics	8	0	2	3	3.6477872633890076
812	Feb19-3L1-mock-rep2_B-C-A_Position005_4_cmle.ics	8	0	2	4	12.38787695332766
813	Feb19-3L1-mock-rep2_B-C-A_Position005_4_cmle.ics	8	0	2	5	0.0
814	Feb19-3L1-mock-rep2_B-C-A_Position005_4_cmle.ics	8	0	2	6	4.525609005828626
815	Feb19-3L1-mock-rep2_B-C-A_Position005_4_cmle.ics	8	0	3	1	2.9706518800834
816	Feb19-3L1-mock-rep2_B-C-A_Position005_4_cmle.ics	8	0	3	2	9.59583009848997
817	Feb19-3L1-mock-rep2_B-C-A_Position005_4_cmle.ics	8	0	3	3	15.928429718866552
818	Feb19-3L1-mock-rep2_B-C-A_Position005_4_cmle.ics	8	0	3	4	0.0
819	Feb19-3L1-mock-rep2_B-C-A_Position005_4_cmle.ics	8	0	3	5	12.707709742053956
820	Feb19-3L1-mock-rep2_B-C-A_Position005_4_cmle.ics	8	0	3	6	17.17949025908968
821	Feb19-3L1-mock-rep2_B-C-A_Position005_4_cmle.ics	8	0	4	1	0.0
822	Feb19-3L1-mock-rep2_B-C-A_Position005_4_cmle.ics	8	0	4	2	12.638411626268251
823	Feb19-3L1-mock-rep2_B-C-A_Position005_4_cmle.ics	8	0	4	3	17.31281492956428
824	Feb19-3L1-mock-rep2_B-C-A_Position005_4_cmle.ics	8	0	4	4	3.2967602653806503
825	Feb19-3L1-mock-rep2_B-C-A_Position005_4_cmle.ics	8	0	4	5	13.497010050788957
826	Feb19-3L1-mock-rep2_B-C-A_Position005_4_cmle.ics	8	0	4	6	18.532482581948464
827	Feb19-3L1-mock-rep2_B-C-A_Position005_4_cmle.ics	9	0	1	1	0.0
828	Feb19-3L1-mock-rep2_B-C-A_Position005_4_cmle.ics	10	0	1	1	0.0
829	Feb19-3L1-mock-rep2_B-C-A_Position005_4_cmle.ics	10	0	2	1	3.9328492814471567
830	Feb19-3L1-mock-rep2_B-C-A_Position005_4_cmle.ics	11	0	1	1	0.0
831	Feb19-3L1-mock-rep2_B-C-A_Position005_4_cmle.ics	12	0	1	1	0.0
832	Feb19-3L1-mock-rep2_B-C-A_Position005_4_cmle.ics	13	0	1	1	0.0
833	Feb19-3L1-mock-rep2_B-C-A_Position005_4_cmle.ics	14	0	1	1	0.0
834	Feb19-3L1-mock-rep2_B-C-A_Position005_4_cmle.ics	14	0	2	1	5.7860851556178075
835	Feb19-3L1-mock-rep2_B-C-A_Position005_4_cmle.ics	15	0	1	1	5.6322591359737935
836	Feb19-3L1-mock-rep2_B-C-A_Position005_4_cmle.ics	15	0	1	2	2.3550132653162423
837	Feb19-3L1-mock-rep2_B-C-A_Position005_4_cmle.ics	15	0	1	3	0.0
838	Feb19-3L1-mock-rep2_B-C-A_Position005_4_cmle.ics	15	0	2	1	0.0
839	Feb19-3L1-mock-rep2_B-C-A_Position005_4_cmle.ics	15	0	2	2	4.979196209768673
840	Feb19-3L1-mock-rep2_B-C-A_Position005_4_cmle.ics	15	0	2	3	6.4068271710383735
841	Feb19-3L1-mock-rep2_B-C-A_Position005_4_cmle.ics	15	0	3	1	3.673957455738409
842	Feb19-3L1-mock-rep2_B-C-A_Position005_4_cmle.ics	15	0	3	2	0.0
843	Feb19-3L1-mock-rep2_B-C-A_Position005_4_cmle.ics	15	0	3	3	1.80482546240828
844	Feb19-3L1-mock-rep2_B-C-A_Position005_4_cmle.ics	16	0	1	1	0.0
845	Feb19-3L1-mock-rep2_B-C-A_Position005_4_cmle.ics	17	0	1	1	0.0
846	Feb19-3L1-mock-rep2_B-C-A_Position005_4_cmle.ics	17	0	1	2	15.876886683240434
847	Feb19-3L1-mock-rep2_B-C-A_Position005_4_cmle.ics	17	0	1	3	17.123447697182762
848	Feb19-3L1-mock-rep2_B-C-A_Position005_4_cmle.ics	18	0	1	1	0.0
849	Feb19-3L1-mock-rep2_B-C-A_Position005_4_cmle.ics	19	0	1	1	0.0
850	Feb19-3L1-mock-rep2_B-C-A_Position005_4_cmle.ics	20	0	1	1	4.7206451769792706
851	Feb19-3L1-mock-rep2_B-C-A_Position005_4_cmle.ics	21	0	1	1	0.0
852	Feb19-3L1-mock-rep2_B-C-A_Position005_4_cmle.ics	22	0	1	1	0.0
853	Feb19-3L1-mock-rep2_B-C-A_Position005_4_cmle.ics	23	0	1	1	0.0
854	Feb19-3L1-mock-rep2_B-C-A_Position005_4_cmle.ics	23	0	1	2	7.640292135604557
855	Feb19-3L1-mock-rep2_B-C-A_Position005_4_cmle.ics	24	0	1	1	0.0
856	Feb19-3L1-mock-rep2_B-C-A_Position005_4_cmle.ics	24	0	1	2	0.41270001764292574
857	Feb19-3L1-mock-rep2_B-C-A_Position005_4_cmle.ics	25	0	1	1	0.0
858	Feb19-3L1-mock-rep2_B-C-A_Position005_4_cmle.ics	25	0	1	2	1.4370615219328515
859	Feb19-3L1-mock-rep2_B-C-A_Position005_4_cmle.ics	26	0	1	1	0.0
860	Feb19-3L1-mock-rep2_B-C-A_Position005_4_cmle.ics	26	0	1	2	1.938482339849791
861	Feb19-3L1-mock-rep2_B-C-A_Position005_4_cmle.ics	26	0	2	1	1.7295282337615656
862	Feb19-3L1-mock-rep2_B-C-A_Position005_4_cmle.ics	26	0	2	2	0.0
863	Feb19-3L1-mock-rep2_B-C-A_Position005_4_cmle.ics	27	0	1	1	7.119075304340469
864	Feb19-3L1-mock-rep2_B-C-A_Position005_4_cmle.ics	27	0	1	2	10.670102016832354
865	Feb19-3L1-mock-rep2_B-C-A_Position005_4_cmle.ics	27	0	2	1	3.6176152974804
866	Feb19-3L1-mock-rep2_B-C-A_Position005_4_cmle.ics	27	0	2	2	0.0
867	Feb19-3L1-mock-rep2_B-C-A_Position005_4_cmle.ics	28	0	1	1	5.838856645736983
868	Feb19-3L1-mock-rep2_B-C-A_Position005_4_cmle.ics	28	0	1	2	4.209995339193639
869	Feb19-3L1-mock-rep2_B-C-A_Position005_4_cmle.ics	28	0	1	3	1.6720368465176956
870	Feb19-3L1-mock-rep2_B-C-A_Position005_4_cmle.ics	28	0	2	1	4.121405938354086
871	Feb19-3L1-mock-rep2_B-C-A_Position005_4_cmle.ics	28	0	2	2	0.0
872	Feb19-3L1-mock-rep2_B-C-A_Position005_4_cmle.ics	28	0	2	3	7.007100061651162
873	Feb19-3L1-mock-rep2_B-C-A_Position005_4_cmle.ics	29	0	1	1	0.0
874	Feb19-3L1-mock-rep2_B-C-A_Position005_4_cmle.ics	29	0	1	2	3.6594415654884145
875	Feb19-3L1-mock-rep2_B-C-A_Position005_4_cmle.ics	29	0	1	3	0.8318234787411565
876	Feb19-3L1-mock-rep2_B-C-A_Position005_4_cmle.ics	29	0	2	1	3.2315360103187025
877	Feb19-3L1-mock-rep2_B-C-A_Position005_4_cmle.ics	29	0	2	2	0.0
878	Feb19-3L1-mock-rep2_B-C-A_Position005_4_cmle.ics	29	0	2	3	5.030244408481772
879	Feb19-3L1-mock-rep2_B-C-A_Position005_4_cmle.ics	29	0	3	1	4.465225382368094
880	Feb19-3L1-mock-rep2_B-C-A_Position005_4_cmle.ics	29	0	3	2	1.3412750573395087
881	Feb19-3L1-mock-rep2_B-C-A_Position005_4_cmle.ics	29	0	3	3	6.331305381495896
882	Feb19-3L1-mock-rep2_B-C-A_Position005_4_cmle.ics	29	0	4	1	0.8254000352858515
883	Feb19-3L1-mock-rep2_B-C-A_Position005_4_cmle.ics	29	0	4	2	4.9319378856417
884	Feb19-3L1-mock-rep2_B-C-A_Position005_4_cmle.ics	29	0	4	3	0.0
885	Feb19-3L1-mock-rep2_B-C-A_Position005_4_cmle.ics	30	0	1	1	12.707461471144317
886	Feb19-3L1-mock-rep2_B-C-A_Position005_4_cmle.ics	30	0	1	2	12.494260982212346
887	Feb19-3L1-mock-rep2_B-C-A_Position005_4_cmle.ics	30	0	1	3	0.0
888	Feb19-3L1-mock-rep2_B-C-A_Position005_4_cmle.ics	30	0	1	4	13.308848248235755
889	Feb19-3L1-mock-rep2_B-C-A_Position005_4_cmle.ics	30	0	2	1	1.5627088357751586
890	Feb19-3L1-mock-rep2_B-C-A_Position005_4_cmle.ics	30	0	2	2	6.280977007542886
891	Feb19-3L1-mock-rep2_B-C-A_Position005_4_cmle.ics	30	0	2	3	13.554665450234095
892	Feb19-3L1-mock-rep2_B-C-A_Position005_4_cmle.ics	30	0	2	4	0.1459114905355603
893	Feb19-3L1-mock-rep2_B-C-A_Position005_4_cmle.ics	30	0	3	1	0.0
894	Feb19-3L1-mock-rep2_B-C-A_Position005_4_cmle.ics	30	0	3	2	4.0190700320706885
895	Feb19-3L1-mock-rep2_B-C-A_Position005_4_cmle.ics	30	0	3	3	13.001688151092253
896	Feb19-3L1-mock-rep2_B-C-A_Position005_4_cmle.ics	30	0	3	4	2.3700294996382163
897	Feb19-3L1-mock-rep2_B-C-A_Position005_4_cmle.ics	30	0	4	1	2.9706518800834
898	Feb19-3L1-mock-rep2_B-C-A_Position005_4_cmle.ics	30	0	4	2	0.0
899	Feb19-3L1-mock-rep2_B-C-A_Position005_4_cmle.ics	30	0	4	3	12.449878272978326
900	Feb19-3L1-mock-rep2_B-C-A_Position005_4_cmle.ics	30	0	4	4	6.09661180436532
901	Feb19-3L1-mock-rep2_B-C-A_Position005_4_cmle.ics	31	0	1	1	1.433352969887323
902	Feb19-3L1-mock-rep2_B-C-A_Position005_4_cmle.ics	32	0	1	1	4.254014411090138
903	Feb19-3L1-mock-rep2_B-C-A_Position005_4_cmle.ics	32	0	1	2	3.928787118943193
904	Feb19-3L1-mock-rep2_B-C-A_Position005_4_cmle.ics	32	0	1	3	0.0
905	Feb19-3L1-mock-rep2_B-C-A_Position005_4_cmle.ics	32	0	2	1	0.0
906	Feb19-3L1-mock-rep2_B-C-A_Position005_4_cmle.ics	32	0	2	2	2.0464242661713827
907	Feb19-3L1-mock-rep2_B-C-A_Position005_4_cmle.ics	32	0	2	3	3.9423113831007184
908	Feb19-3L1-mock-rep2_B-C-A_Position005_4_cmle.ics	32	0	3	1	2.2191718101903986
909	Feb19-3L1-mock-rep2_B-C-A_Position005_4_cmle.ics	32	0	3	2	0.0
910	Feb19-3L1-mock-rep2_B-C-A_Position005_4_cmle.ics	32	0	3	3	3.8673426996960076
911	Feb19-3L1-mock-rep2_B-C-A_Position005_4_cmle.ics	33	0	1	1	0.9512265400461283
912	Feb19-3L1-mock-rep2_B-C-A_Position005_4_cmle.ics	33	0	1	2	0.0
913	Feb19-3L1-mock-rep2_B-C-A_Position005_4_cmle.ics	34	0	1	1	0.0
914	Feb19-3L1-mock-rep2_B-C-A_Position005_4_cmle.ics	34	0	1	2	11.349250485180457
915	Feb19-3L1-mock-rep2_B-C-A_Position005_4_cmle.ics	34	0	1	3	7.261937339660482
916	Feb19-3L1-mock-rep2_B-C-A_Position005_4_cmle.ics	34	0	1	4	7.2926557130877665
917	Feb19-3L1-mock-rep2_B-C-A_Position005_4_cmle.ics	34	0	2	1	12.27955943613055
918	Feb19-3L1-mock-rep2_B-C-A_Position005_4_cmle.ics	34	0	2	2	0.0
919	Feb19-3L1-mock-rep2_B-C-A_Position005_4_cmle.ics	34	0	2	3	5.571450238179498
920	Feb19-3L1-mock-rep2_B-C-A_Position005_4_cmle.ics	34	0	2	4	20.17856210733703
921	Feb19-3L1-mock-rep2_B-C-A_Position005_4_cmle.ics	34	0	3	1	7.778601638200654
922	Feb19-3L1-mock-rep2_B-C-A_Position005_4_cmle.ics	34	0	3	2	5.572405480404807
923	Feb19-3L1-mock-rep2_B-C-A_Position005_4_cmle.ics	34	0	3	3	0.0
924	Feb19-3L1-mock-rep2_B-C-A_Position005_4_cmle.ics	34	0	3	4	14.66864114599839
925	Feb19-3L1-mock-rep2_B-C-A_Position005_4_cmle.ics	34	0	4	1	14.168073352026642
926	Feb19-3L1-mock-rep2_B-C-A_Position005_4_cmle.ics	34	0	4	2	10.230986596373475
927	Feb19-3L1-mock-rep2_B-C-A_Position005_4_cmle.ics	34	0	4	3	14.153414581949349
928	Feb19-3L1-mock-rep2_B-C-A_Position005_4_cmle.ics	34	0	4	4	21.274325644545396
929	Feb19-3L1-mock-rep2_B-C-A_Position005_4_cmle.ics	35	0	1	1	9.795448725313681
930	Feb19-3L1-mock-rep2_B-C-A_Position005_4_cmle.ics	35	0	1	2	4.647924877694106
931	Feb19-3L1-mock-rep2_B-C-A_Position005_4_cmle.ics	35	0	1	3	2.7003482833850896
932	Feb19-3L1-mock-rep2_B-C-A_Position005_4_cmle.ics	35	0	1	4	18.185053031087794
933	Feb19-3L1-mock-rep2_B-C-A_Position005_4_cmle.ics	35	0	1	5	6.36180791887473
934	Feb19-3L1-mock-rep2_B-C-A_Position005_4_cmle.ics	35	0	1	6	11.215109255611175
935	Feb19-3L1-mock-rep2_B-C-A_Position005_4_cmle.ics	35	0	2	1	6.595463470181642
936	Feb19-3L1-mock-rep2_B-C-A_Position005_4_cmle.ics	35	0	2	2	2.7238982782039884
937	Feb19-3L1-mock-rep2_B-C-A_Position005_4_cmle.ics	35	0	2	3	0.0
938	Feb19-3L1-mock-rep2_B-C-A_Position005_4_cmle.ics	35	0	2	4	17.045122772774928
939	Feb19-3L1-mock-rep2_B-C-A_Position005_4_cmle.ics	35	0	2	5	9.821154911212556
940	Feb19-3L1-mock-rep2_B-C-A_Position005_4_cmle.ics	35	0	2	6	9.612187882898704
941	Feb19-3L1-mock-rep2_B-C-A_Position005_4_cmle.ics	35	0	3	1	7.244325501267282
942	Feb19-3L1-mock-rep2_B-C-A_Position005_4_cmle.ics	35	0	3	2	6.338866899342127
943	Feb19-3L1-mock-rep2_B-C-A_Position005_4_cmle.ics	35	0	3	3	9.918563117723487
944	Feb19-3L1-mock-rep2_B-C-A_Position005_4_cmle.ics	35	0	3	4	7.009828554698963
945	Feb19-3L1-mock-rep2_B-C-A_Position005_4_cmle.ics	35	0	3	5	18.31964561856881
946	Feb19-3L1-mock-rep2_B-C-A_Position005_4_cmle.ics	35	0	3	6	0.0
947	Feb19-3L1-mock-rep2_B-C-A_Position005_4_cmle.ics	35	0	4	1	5.2609136080534125
948	Feb19-3L1-mock-rep2_B-C-A_Position005_4_cmle.ics	35	0	4	2	0.0
949	Feb19-3L1-mock-rep2_B-C-A_Position005_4_cmle.ics	35	0	4	3	2.6626348421090085
950	Feb19-3L1-mock-rep2_B-C-A_Position005_4_cmle.ics	35	0	4	4	13.990774076812906
951	Feb19-3L1-mock-rep2_B-C-A_Position005_4_cmle.ics	35	0	4	5	11.970375070285304
952	Feb19-3L1-mock-rep2_B-C-A_Position005_4_cmle.ics	35	0	4	6	6.5462611496277505
953	Feb19-3L1-mock-rep2_B-C-A_Position005_4_cmle.ics	36	0	1	1	3.284479080306471
954	Feb19-3L1-mock-rep2_B-C-A_Position005_4_cmle.ics	36	0	1	2	0.0
955	Feb19-3L1-mock-rep2_B-C-A_Position005_4_cmle.ics	36	0	2	1	0.0
956	Feb19-3L1-mock-rep2_B-C-A_Position005_4_cmle.ics	36	0	2	2	3.2698619382405814
957	Feb19-3L1-mock-rep2_B-C-A_Position005_4_cmle.ics	36	0	3	1	7.632858654652286
958	Feb19-3L1-mock-rep2_B-C-A_Position005_4_cmle.ics	36	0	3	2	4.512653429718536
959	Feb19-3L1-mock-rep2_B-C-A_Position005_4_cmle.ics	36	0	4	1	7.915888146618703
960	Feb19-3L1-mock-rep2_B-C-A_Position005_4_cmle.ics	36	0	4	2	4.159638533392699
961	Feb19-3L1-mock-rep2_B-C-A_Position005_4_cmle.ics	37	0	1	1	0.3095250132321943
962	Feb19-3L1-mock-rep2_B-C-A_Position005_4_cmle.ics	37	0	1	2	0.0
963	Feb19-3L1-mock-rep2_B-C-A_Position005_4_cmle.ics	37	0	1	3	11.796592206551347
964	Feb19-3L1-mock-rep2_B-C-A_Position005_4_cmle.ics	37	0	1	4	4.159638533392699
965	Feb19-3L1-mock-rep2_B-C-A_Position005_4_cmle.ics	37	0	1	5	23.301710766293326
966	Feb19-3L1-mock-rep2_B-C-A_Position005_4_cmle.ics	37	0	1	6	14.220570098393704
967	Feb19-3L1-mock-rep2_B-C-A_Position005_4_cmle.ics	37	0	1	7	14.563263895115838
968	Feb19-3L1-mock-rep2_B-C-A_Position005_4_cmle.ics	37	0	1	8	20.496645530884557
969	Feb19-3L1-mock-rep2_B-C-A_Position005_4_cmle.ics	37	0	2	1	3.015830708922715
970	Feb19-3L1-mock-rep2_B-C-A_Position005_4_cmle.ics	37	0	2	2	4.275231572191172
971	Feb19-3L1-mock-rep2_B-C-A_Position005_4_cmle.ics	37	0	2	3	15.781866426752828
972	Feb19-3L1-mock-rep2_B-C-A_Position005_4_cmle.ics	37	0	2	4	0.0
973	Feb19-3L1-mock-rep2_B-C-A_Position005_4_cmle.ics	37	0	2	5	28.16515242695429
974	Feb19-3L1-mock-rep2_B-C-A_Position005_4_cmle.ics	37	0	2	6	8.699188734210392
975	Feb19-3L1-mock-rep2_B-C-A_Position005_4_cmle.ics	37	0	2	7	18.594986916502172
976	Feb19-3L1-mock-rep2_B-C-A_Position005_4_cmle.ics	37	0	2	8	23.850392491404588
977	Feb19-3L1-mock-rep2_B-C-A_Position005_4_cmle.ics	37	0	3	1	24.29364211580114
978	Feb19-3L1-mock-rep2_B-C-A_Position005_4_cmle.ics	37	0	3	2	23.202543906029476
979	Feb19-3L1-mock-rep2_B-C-A_Position005_4_cmle.ics	37	0	3	3	15.588988625502328
980	Feb19-3L1-mock-rep2_B-C-A_Position005_4_cmle.ics	37	0	3	4	28.163752598490202
981	Feb19-3L1-mock-rep2_B-C-A_Position005_4_cmle.ics	37	0	3	5	0.0
982	Feb19-3L1-mock-rep2_B-C-A_Position005_4_cmle.ics	37	0	3	6	38.152995025858196
983	Feb19-3L1-mock-rep2_B-C-A_Position005_4_cmle.ics	37	0	3	7	14.297092558909863
984	Feb19-3L1-mock-rep2_B-C-A_Position005_4_cmle.ics	37	0	3	8	17.847784732508455
985	Feb19-3L1-mock-rep2_B-C-A_Position005_4_cmle.ics	37	0	4	1	14.820840335496477
986	Feb19-3L1-mock-rep2_B-C-A_Position005_4_cmle.ics	37	0	4	2	14.010021741563435
987	Feb19-3L1-mock-rep2_B-C-A_Position005_4_cmle.ics	37	0	4	3	1.44445006175024
988	Feb19-3L1-mock-rep2_B-C-A_Position005_4_cmle.ics	37	0	4	4	18.15088505917811
989	Feb19-3L1-mock-rep2_B-C-A_Position005_4_cmle.ics	37	0	4	5	14.680247807145555
990	Feb19-3L1-mock-rep2_B-C-A_Position005_4_cmle.ics	37	0	4	6	26.560181540927193
991	Feb19-3L1-mock-rep2_B-C-A_Position005_4_cmle.ics	37	0	4	7	0.0
992	Feb19-3L1-mock-rep2_B-C-A_Position005_4_cmle.ics	37	0	4	8	6.567638112780411
993	Feb19-3L1-mock-rep2_B-C-A_Position005_4_cmle.ics	37	0	5	1	12.124985437285497
994	Feb19-3L1-mock-rep2_B-C-A_Position005_4_cmle.ics	37	0	5	2	11.329831817145157
995	Feb19-3L1-mock-rep2_B-C-A_Position005_4_cmle.ics	37	0	5	3	0.0
996	Feb19-3L1-mock-rep2_B-C-A_Position005_4_cmle.ics	37	0	5	4	15.440786610236353
997	Feb19-3L1-mock-rep2_B-C-A_Position005_4_cmle.ics	37	0	5	5	15.723613409581214
998	Feb19-3L1-mock-rep2_B-C-A_Position005_4_cmle.ics	37	0	5	6	23.97326233539052
999	Feb19-3L1-mock-rep2_B-C-A_Position005_4_cmle.ics	37	0	5	7	2.205629674620285
1000	Feb19-3L1-mock-rep2_B-C-A_Position005_4_cmle.ics	37	0	5	8	8.616445546745277
1001	Feb19-3L1-mock-rep2_B-C-A_Position005_4_cmle.ics	38	0	1	1	0.0
1002	Feb19-3L1-mock-rep2_B-C-A_Position005_4_cmle.ics	39	0	1	1	1.7672985383515813
1003	Feb19-3L1-mock-rep2_B-C-A_Position005_4_cmle.ics	39	0	2	1	0.0
1004	Feb19-3L1-mock-rep2_B-C-A_Position005_4_cmle.ics	40	0	1	1	0.0
1005	Feb19-3L1-mock-rep2_B-C-A_Position005_4_cmle.ics	41	0	1	1	0.0
1006	Feb19-3L1-mock-rep2_B-C-A_Position005_4_cmle.ics	41	0	1	2	2.985677222806186
1007	Feb19-3L1-mock-rep2_B-C-A_Position005_4_cmle.ics	41	0	1	3	29.79751738894184
1008	Feb19-3L1-mock-rep2_B-C-A_Position005_4_cmle.ics	41	0	1	4	31.77449527370628
1009	Feb19-3L1-mock-rep2_B-C-A_Position005_4_cmle.ics	42	0	1	1	0.0
1010	Feb19-3L1-mock-rep2_B-C-A_Position005_4_cmle.ics	43	0	1	1	0.0
1011	Feb19-3L1-mock-rep2_B-C-A_Position005_4_cmle.ics	44	0	1	1	0.0
1012	Feb19-3L1-mock-rep2_B-C-A_Position005_4_cmle.ics	45	0	1	1	2.8180189540216403
1013	Feb19-3L1-mock-rep2_B-C-A_Position005_4_cmle.ics	45	0	2	1	0.0
1014	Feb19-3L1-mock-rep2_B-C-A_Position005_4_cmle.ics	46	0	1	1	2.8962603905211473
1015	Feb19-3L1-mock-rep2_B-C-A_Position005_4_cmle.ics	47	0	1	1	0.0
1016	Feb19-3L1-mock-rep2_B-C-A_Position005_4_cmle.ics	47	0	1	2	19.71290697590828
1017	Feb19-3L1-mock-rep2_B-C-A_Position005_4_cmle.ics	47	0	2	1	19.745390511683762
1018	Feb19-3L1-mock-rep2_B-C-A_Position005_4_cmle.ics	47	0	2	2	0.0
1019	Feb19-3L1-mock-rep2_B-C-A_Position005_4_cmle.ics	48	0	1	1	7.535595539993719
1020	Feb19-3L1-mock-rep2_B-C-A_Position005_4_cmle.ics	48	0	1	2	0.0
1021	Feb19-3L1-mock-rep2_B-C-A_Position005_4_cmle.ics	48	0	1	3	5.5848087610949175
1022	Feb19-3L1-mock-rep2_B-C-A_Position005_4_cmle.ics	48	0	2	1	4.8239142027867405
1023	Feb19-3L1-mock-rep2_B-C-A_Position005_4_cmle.ics	48	0	2	2	2.6534381712405652
1024	Feb19-3L1-mock-rep2_B-C-A_Position005_4_cmle.ics	48	0	2	3	6.156012529645293
1025	Feb19-3L1-mock-rep2_B-C-A_Position005_4_cmle.ics	49	0	1	1	10.250428770828751
1026	Feb19-3L1-mock-rep2_B-C-A_Position005_4_cmle.ics	49	0	1	2	3.3103057462315038
1027	Feb19-3L1-mock-rep2_B-C-A_Position005_4_cmle.ics	49	0	1	3	0.0
1028	Feb19-3L1-mock-rep2_B-C-A_Position005_4_cmle.ics	49	0	1	4	3.348024918742039
1029	Feb19-3L1-mock-rep2_B-C-A_Position005_4_cmle.ics	50	0	1	1	0.0
1030	Feb19-3L1-mock-rep2_B-C-A_Position005_4_cmle.ics	50	0	1	2	2.861130493447262
1031	Feb19-3L1-mock-rep2_B-C-A_Position005_4_cmle.ics	51	0	1	1	0.0
1032	Feb19-3L1-mock-rep2_B-C-A_Position005_4_cmle.ics	52	0	1	1	1.5386823371520422
1033	Feb19-3L1-mock-rep2_B-C-A_Position005_4_cmle.ics	52	0	1	2	0.0
1034	Feb19-3L1-mock-rep2_B-C-A_Position005_4_cmle.ics	53	0	1	1	0.0
1035	Feb19-3L1-mock-rep2_B-C-A_Position005_4_cmle.ics	53	0	1	2	71.32405783608978
1036	Feb19-3L1-mock-rep2_B-C-A_Position005_4_cmle.ics	53	0	1	3	58.71732159913996
1037	Feb19-3L1-mock-rep2_B-C-A_Position005_4_cmle.ics	53	0	1	4	57.77048561309151
1038	Feb19-3L1-mock-rep2_B-C-A_Position005_4_cmle.ics	53	0	1	5	74.02981034688732
1039	Feb19-3L1-mock-rep2_B-C-A_Position005_4_cmle.ics	53	0	1	6	13.600139150973705
1040	Feb19-3L1-mock-rep2_B-C-A_Position005_4_cmle.ics	53	0	1	7	53.45604486274354
1041	Feb19-3L1-mock-rep2_B-C-A_Position005_4_cmle.ics	53	0	1	8	10.613752684962261
1042	Feb19-3L1-mock-rep2_B-C-A_Position005_4_cmle.ics	53	0	1	9	63.79061132357814
1043	Feb19-3L1-mock-rep2_B-C-A_Position005_4_cmle.ics	53	0	1	10	41.314609119329226
1044	Feb19-3L1-mock-rep2_B-C-A_Position005_4_cmle.ics	53	0	1	11	16.293327977310863
1045	Feb19-3L1-mock-rep2_B-C-A_Position005_4_cmle.ics	53	0	1	12	15.882136010402704
1046	Feb19-3L1-mock-rep2_B-C-A_Position005_4_cmle.ics	53	0	1	13	62.104083817143284
1047	Feb19-3L1-mock-rep2_B-C-A_Position005_4_cmle.ics	53	0	1	14	65.94203945637533
1048	Feb19-3L1-mock-rep2_B-C-A_Position005_4_cmle.ics	53	0	1	15	44.691413494519146
1049	Feb19-3L1-mock-rep2_B-C-A_Position005_4_cmle.ics	53	0	1	16	41.387863260387235
1050	Feb19-3L1-mock-rep2_B-C-A_Position005_4_cmle.ics	53	0	1	17	70.61276989983097
1051	Feb19-3L1-mock-rep2_B-C-A_Position005_4_cmle.ics	53	0	1	18	56.8105041384924
1052	Feb19-3L1-mock-rep2_B-C-A_Position005_4_cmle.ics	53	0	1	19	10.747859116673576
1053	Feb19-3L1-mock-rep2_B-C-A_Position005_4_cmle.ics	53	0	1	20	16.498325213605753
1054	Feb19-3L1-mock-rep2_B-C-A_Position005_4_cmle.ics	53	0	1	21	57.17062895289168
1055	Feb19-3L1-mock-rep2_B-C-A_Position005_4_cmle.ics	53	0	1	22	50.39860456284278
1056	Feb19-3L1-mock-rep2_B-C-A_Position005_4_cmle.ics	53	0	1	23	58.8858134797436
1057	Feb19-3L1-mock-rep2_B-C-A_Position005_4_cmle.ics	53	0	1	24	19.484379282921804
1058	Feb19-3L1-mock-rep2_B-C-A_Position005_4_cmle.ics	53	0	1	25	60.46835757552143
1059	Feb19-3L1-mock-rep2_B-C-A_Position005_4_cmle.ics	53	0	1	26	25.916070389049494
1060	Feb19-3L1-mock-rep2_B-C-A_Position005_4_cmle.ics	53	0	1	27	48.91449170096083
1061	Feb19-3L1-mock-rep2_B-C-A_Position005_4_cmle.ics	53	0	1	28	55.05418622069526
1062	Feb19-3L1-mock-rep2_B-C-A_Position005_4_cmle.ics	53	0	2	1	48.475089175699765
1063	Feb19-3L1-mock-rep2_B-C-A_Position005_4_cmle.ics	53	0	2	2	22.43670888961779
1064	Feb19-3L1-mock-rep2_B-C-A_Position005_4_cmle.ics	53	0	2	3	46.947461399459385
1065	Feb19-3L1-mock-rep2_B-C-A_Position005_4_cmle.ics	53	0	2	4	10.677195951832504
1066	Feb19-3L1-mock-rep2_B-C-A_Position005_4_cmle.ics	53	0	2	5	38.539650535243496
1067	Feb19-3L1-mock-rep2_B-C-A_Position005_4_cmle.ics	53	0	2	6	55.5914162053396
1068	Feb19-3L1-mock-rep2_B-C-A_Position005_4_cmle.ics	53	0	2	7	28.849115184705855
1069	Feb19-3L1-mock-rep2_B-C-A_Position005_4_cmle.ics	53	0	2	8	39.641580723231414
1070	Feb19-3L1-mock-rep2_B-C-A_Position005_4_cmle.ics	53	0	2	9	14.844178136774394
1071	Feb19-3L1-mock-rep2_B-C-A_Position005_4_cmle.ics	53	0	2	10	21.573446868743247
1072	Feb19-3L1-mock-rep2_B-C-A_Position005_4_cmle.ics	53	0	2	11	35.43607071967615
1073	Feb19-3L1-mock-rep2_B-C-A_Position005_4_cmle.ics	53	0	2	12	32.218104160964685
1074	Feb19-3L1-mock-rep2_B-C-A_Position005_4_cmle.ics	53	0	2	13	22.56303125329632
1075	Feb19-3L1-mock-rep2_B-C-A_Position005_4_cmle.ics	53	0	2	14	16.799476231716714
1076	Feb19-3L1-mock-rep2_B-C-A_Position005_4_cmle.ics	53	0	2	15	37.98592051021866
1077	Feb19-3L1-mock-rep2_B-C-A_Position005_4_cmle.ics	53	0	2	16	12.603408533709233
1078	Feb19-3L1-mock-rep2_B-C-A_Position005_4_cmle.ics	53	0	2	17	37.747108014792644
1079	Feb19-3L1-mock-rep2_B-C-A_Position005_4_cmle.ics	53	0	2	18	30.793316883465913
1080	Feb19-3L1-mock-rep2_B-C-A_Position005_4_cmle.ics	53	0	2	19	54.86204132783655
1081	Feb19-3L1-mock-rep2_B-C-A_Position005_4_cmle.ics	53	0	2	20	42.830055749969446
1082	Feb19-3L1-mock-rep2_B-C-A_Position005_4_cmle.ics	53	0	2	21	16.61386933736025
1083	Feb19-3L1-mock-rep2_B-C-A_Position005_4_cmle.ics	53	0	2	22	40.83728809181905
1084	Feb19-3L1-mock-rep2_B-C-A_Position005_4_cmle.ics	53	0	2	23	20.032962184243317
1085	Feb19-3L1-mock-rep2_B-C-A_Position005_4_cmle.ics	53	0	2	24	31.262026336451623
1086	Feb19-3L1-mock-rep2_B-C-A_Position005_4_cmle.ics	53	0	2	25	18.459218566684186
1087	Feb19-3L1-mock-rep2_B-C-A_Position005_4_cmle.ics	53	0	2	26	21.91831493709132
1088	Feb19-3L1-mock-rep2_B-C-A_Position005_4_cmle.ics	53	0	2	27	0.0
1089	Feb19-3L1-mock-rep2_B-C-A_Position005_4_cmle.ics	53	0	2	28	46.218213642121015
1090	Feb19-3L1-mock-rep2_B-C-A_Position005_4_cmle.ics	53	0	3	1	20.600396726977714
1091	Feb19-3L1-mock-rep2_B-C-A_Position005_4_cmle.ics	53	0	3	2	50.77117279510283
1092	Feb19-3L1-mock-rep2_B-C-A_Position005_4_cmle.ics	53	0	3	3	45.90081897438546
1093	Feb19-3L1-mock-rep2_B-C-A_Position005_4_cmle.ics	53	0	3	4	37.651834795602284
1094	Feb19-3L1-mock-rep2_B-C-A_Position005_4_cmle.ics	53	0	3	5	54.70140134998373
1095	Feb19-3L1-mock-rep2_B-C-A_Position005_4_cmle.ics	53	0	3	6	28.167420048914508
1096	Feb19-3L1-mock-rep2_B-C-A_Position005_4_cmle.ics	53	0	3	7	35.45171542479543
1097	Feb19-3L1-mock-rep2_B-C-A_Position005_4_cmle.ics	53	0	3	8	11.90930321861828
1098	Feb19-3L1-mock-rep2_B-C-A_Position005_4_cmle.ics	53	0	3	9	43.184126466167804
1099	Feb19-3L1-mock-rep2_B-C-A_Position005_4_cmle.ics	53	0	3	10	22.33208610770579
1100	Feb19-3L1-mock-rep2_B-C-A_Position005_4_cmle.ics	53	0	3	11	8.796785373811112
1101	Feb19-3L1-mock-rep2_B-C-A_Position005_4_cmle.ics	53	0	3	12	7.429316776109082
1102	Feb19-3L1-mock-rep2_B-C-A_Position005_4_cmle.ics	53	0	3	13	41.502189737765946
1103	Feb19-3L1-mock-rep2_B-C-A_Position005_4_cmle.ics	53	0	3	14	45.2326227883065
1104	Feb19-3L1-mock-rep2_B-C-A_Position005_4_cmle.ics	53	0	3	15	31.903773462505388
1105	Feb19-3L1-mock-rep2_B-C-A_Position005_4_cmle.ics	53	0	3	16	20.3380415284141
1106	Feb19-3L1-mock-rep2_B-C-A_Position005_4_cmle.ics	53	0	3	17	51.7843970678797
1107	Feb19-3L1-mock-rep2_B-C-A_Position005_4_cmle.ics	53	0	3	18	38.79732279439528
1108	Feb19-3L1-mock-rep2_B-C-A_Position005_4_cmle.ics	53	0	3	19	27.016094654415355
1109	Feb19-3L1-mock-rep2_B-C-A_Position005_4_cmle.ics	53	0	3	20	17.201599390318695
1110	Feb19-3L1-mock-rep2_B-C-A_Position005_4_cmle.ics	53	0	3	21	36.22348321241498
1111	Feb19-3L1-mock-rep2_B-C-A_Position005_4_cmle.ics	53	0	3	22	37.43077679304677
1112	Feb19-3L1-mock-rep2_B-C-A_Position005_4_cmle.ics	53	0	3	23	38.26346271706911
1113	Feb19-3L1-mock-rep2_B-C-A_Position005_4_cmle.ics	53	0	3	24	10.581666382978481
1114	Feb19-3L1-mock-rep2_B-C-A_Position005_4_cmle.ics	53	0	3	25	39.46648338196847
1115	Feb19-3L1-mock-rep2_B-C-A_Position005_4_cmle.ics	53	0	3	26	4.644021445926248
1116	Feb19-3L1-mock-rep2_B-C-A_Position005_4_cmle.ics	53	0	3	27	27.873373782080485
1117	Feb19-3L1-mock-rep2_B-C-A_Position005_4_cmle.ics	53	0	3	28	43.02501689659881
1118	Feb19-3L1-mock-rep2_B-C-A_Position005_4_cmle.ics	53	0	4	1	37.08042210658611
1119	Feb19-3L1-mock-rep2_B-C-A_Position005_4_cmle.ics	53	0	4	2	36.4891978402707
1120	Feb19-3L1-mock-rep2_B-C-A_Position005_4_cmle.ics	53	0	4	3	38.93163667728626
1121	Feb19-3L1-mock-rep2_B-C-A_Position005_4_cmle.ics	53	0	4	4	24.83083172945028
1122	Feb19-3L1-mock-rep2_B-C-A_Position005_4_cmle.ics	53	0	4	5	40.099337984816124
1123	Feb19-3L1-mock-rep2_B-C-A_Position005_4_cmle.ics	53	0	4	6	42.37270781150468
1124	Feb19-3L1-mock-rep2_B-C-A_Position005_4_cmle.ics	53	0	4	7	23.556952911162654
1125	Feb19-3L1-mock-rep2_B-C-A_Position005_4_cmle.ics	53	0	4	8	26.907848343441714
1126	Feb19-3L1-mock-rep2_B-C-A_Position005_4_cmle.ics	53	0	4	9	28.97733530751432
1127	Feb19-3L1-mock-rep2_B-C-A_Position005_4_cmle.ics	53	0	4	10	11.653481899321967
1128	Feb19-3L1-mock-rep2_B-C-A_Position005_4_cmle.ics	53	0	4	11	22.36423832660598
1129	Feb19-3L1-mock-rep2_B-C-A_Position005_4_cmle.ics	53	0	4	12	22.606725872073767
1130	Feb19-3L1-mock-rep2_B-C-A_Position005_4_cmle.ics	53	0	4	13	25.743643416734354
1131	Feb19-3L1-mock-rep2_B-C-A_Position005_4_cmle.ics	53	0	4	14	30.779306799779828
1132	Feb19-3L1-mock-rep2_B-C-A_Position005_4_cmle.ics	53	0	4	15	27.348383384424878
1133	Feb19-3L1-mock-rep2_B-C-A_Position005_4_cmle.ics	53	0	4	16	4.5828752840176366
1134	Feb19-3L1-mock-rep2_B-C-A_Position005_4_cmle.ics	53	0	4	17	37.80656540719163
1135	Feb19-3L1-mock-rep2_B-C-A_Position005_4_cmle.ics	53	0	4	18	26.55862277029386
1136	Feb19-3L1-mock-rep2_B-C-A_Position005_4_cmle.ics	53	0	4	19	41.92771279177133
1137	Feb19-3L1-mock-rep2_B-C-A_Position005_4_cmle.ics	53	0	4	20	29.267531856492585
1138	Feb19-3L1-mock-rep2_B-C-A_Position005_4_cmle.ics	53	0	4	21	20.13859508953434
1139	Feb19-3L1-mock-rep2_B-C-A_Position005_4_cmle.ics	53	0	4	22	31.48122831155758
1140	Feb19-3L1-mock-rep2_B-C-A_Position005_4_cmle.ics	53	0	4	23	22.51353476130977
1141	Feb19-3L1-mock-rep2_B-C-A_Position005_4_cmle.ics	53	0	4	24	23.493201626609928
1142	Feb19-3L1-mock-rep2_B-C-A_Position005_4_cmle.ics	53	0	4	25	23.306913156642082
1143	Feb19-3L1-mock-rep2_B-C-A_Position005_4_cmle.ics	53	0	4	26	9.606588731808671
1144	Feb19-3L1-mock-rep2_B-C-A_Position005_4_cmle.ics	53	0	4	27	13.438284801127692
1145	Feb19-3L1-mock-rep2_B-C-A_Position005_4_cmle.ics	53	0	4	28	37.236659161555664
1146	Feb19-3L1-mock-rep2_B-C-A_Position005_4_cmle.ics	53	0	5	1	57.321364713845966
1147	Feb19-3L1-mock-rep2_B-C-A_Position005_4_cmle.ics	53	0	5	2	13.382424613127185
1148	Feb19-3L1-mock-rep2_B-C-A_Position005_4_cmle.ics	53	0	5	3	57.05089510010174
1149	Feb19-3L1-mock-rep2_B-C-A_Position005_4_cmle.ics	53	0	5	4	0.0
1150	Feb19-3L1-mock-rep2_B-C-A_Position005_4_cmle.ics	53	0	5	5	43.65753724967012
1151	Feb19-3L1-mock-rep2_B-C-A_Position005_4_cmle.ics	53	0	5	6	65.85430329517361
1152	Feb19-3L1-mock-rep2_B-C-A_Position005_4_cmle.ics	53	0	5	7	38.534780898542735
1153	Feb19-3L1-mock-rep2_B-C-A_Position005_4_cmle.ics	53	0	5	8	49.65044503071445
1154	Feb19-3L1-mock-rep2_B-C-A_Position005_4_cmle.ics	53	0	5	9	6.5558012013237486
1155	Feb19-3L1-mock-rep2_B-C-A_Position005_4_cmle.ics	53	0	5	10	32.84065111664667
1156	Feb19-3L1-mock-rep2_B-C-A_Position005_4_cmle.ics	53	0	5	11	45.7914136764258
1157	Feb19-3L1-mock-rep2_B-C-A_Position005_4_cmle.ics	53	0	5	12	40.49937846670165
1158	Feb19-3L1-mock-rep2_B-C-A_Position005_4_cmle.ics	53	0	5	13	28.450869932800725
1159	Feb19-3L1-mock-rep2_B-C-A_Position005_4_cmle.ics	53	0	5	14	8.911755725578502
1160	Feb19-3L1-mock-rep2_B-C-A_Position005_4_cmle.ics	53	0	5	15	49.091159476781044
1161	Feb19-3L1-mock-rep2_B-C-A_Position005_4_cmle.ics	53	0	5	16	24.042744285039852
1162	Feb19-3L1-mock-rep2_B-C-A_Position005_4_cmle.ics	53	0	5	17	43.99003117436897
1163	Feb19-3L1-mock-rep2_B-C-A_Position005_4_cmle.ics	53	0	5	18	39.9352579237166
1164	Feb19-3L1-mock-rep2_B-C-A_Position005_4_cmle.ics	53	0	5	19	64.84593475794944
1165	Feb19-3L1-mock-rep2_B-C-A_Position005_4_cmle.ics	53	0	5	20	53.571419870565585
1166	Feb19-3L1-mock-rep2_B-C-A_Position005_4_cmle.ics	53	0	5	21	23.27359833818497
1167	Feb19-3L1-mock-rep2_B-C-A_Position005_4_cmle.ics	53	0	5	22	51.561457252623505
1168	Feb19-3L1-mock-rep2_B-C-A_Position005_4_cmle.ics	53	0	5	23	26.814667022468633
1169	Feb19-3L1-mock-rep2_B-C-A_Position005_4_cmle.ics	53	0	5	24	38.361404583028786
1170	Feb19-3L1-mock-rep2_B-C-A_Position005_4_cmle.ics	53	0	5	25	23.985166086077438
1171	Feb19-3L1-mock-rep2_B-C-A_Position005_4_cmle.ics	53	0	5	26	32.26086347022309
1172	Feb19-3L1-mock-rep2_B-C-A_Position005_4_cmle.ics	53	0	5	27	10.342232798831786
1173	Feb19-3L1-mock-rep2_B-C-A_Position005_4_cmle.ics	53	0	5	28	56.70669515330835
1174	Feb19-3L1-mock-rep2_B-C-A_Position005_4_cmle.ics	53	0	6	1	15.92631140646103
1175	Feb19-3L1-mock-rep2_B-C-A_Position005_4_cmle.ics	53	0	6	2	54.818621635201644
1176	Feb19-3L1-mock-rep2_B-C-A_Position005_4_cmle.ics	53	0	6	3	53.689976384322236
1177	Feb19-3L1-mock-rep2_B-C-A_Position005_4_cmle.ics	53	0	6	4	41.17143773530363
1178	Feb19-3L1-mock-rep2_B-C-A_Position005_4_cmle.ics	53	0	6	5	62.51176146674548
1179	Feb19-3L1-mock-rep2_B-C-A_Position005_4_cmle.ics	53	0	6	6	27.226083222140954
1180	Feb19-3L1-mock-rep2_B-C-A_Position005_4_cmle.ics	53	0	6	7	43.50979131276006
1181	Feb19-3L1-mock-rep2_B-C-A_Position005_4_cmle.ics	53	0	6	8	12.542667506517569
1182	Feb19-3L1-mock-rep2_B-C-A_Position005_4_cmle.ics	53	0	6	9	47.36173044894875
1183	Feb19-3L1-mock-rep2_B-C-A_Position005_4_cmle.ics	53	0	6	10	30.37097817030484
1184	Feb19-3L1-mock-rep2_B-C-A_Position005_4_cmle.ics	53	0	6	11	12.35087115950787
1185	Feb19-3L1-mock-rep2_B-C-A_Position005_4_cmle.ics	53	0	6	12	0.0
1186	Feb19-3L1-mock-rep2_B-C-A_Position005_4_cmle.ics	53	0	6	13	48.85632326301281
1187	Feb19-3L1-mock-rep2_B-C-A_Position005_4_cmle.ics	53	0	6	14	49.53642766621379
1188	Feb19-3L1-mock-rep2_B-C-A_Position005_4_cmle.ics	53	0	6	15	39.54403295403219
1189	Feb19-3L1-mock-rep2_B-C-A_Position005_4_cmle.ics	53	0	6	16	27.55468091803807
1190	Feb19-3L1-mock-rep2_B-C-A_Position005_4_cmle.ics	53	0	6	17	59.70793754705672
1191	Feb19-3L1-mock-rep2_B-C-A_Position005_4_cmle.ics	53	0	6	18	46.85209387148874
1192	Feb19-3L1-mock-rep2_B-C-A_Position005_4_cmle.ics	53	0	6	19	25.313856444448707
1193	Feb19-3L1-mock-rep2_B-C-A_Position005_4_cmle.ics	53	0	6	20	19.8263616430492
1194	Feb19-3L1-mock-rep2_B-C-A_Position005_4_cmle.ics	53	0	6	21	43.32547176054552
1195	Feb19-3L1-mock-rep2_B-C-A_Position005_4_cmle.ics	53	0	6	22	45.17345282492847
1196	Feb19-3L1-mock-rep2_B-C-A_Position005_4_cmle.ics	53	0	6	23	45.626036317935764
1197	Feb19-3L1-mock-rep2_B-C-A_Position005_4_cmle.ics	53	0	6	24	4.076923780282811
1198	Feb19-3L1-mock-rep2_B-C-A_Position005_4_cmle.ics	53	0	6	25	46.48344920501171
1199	Feb19-3L1-mock-rep2_B-C-A_Position005_4_cmle.ics	53	0	6	26	12.14225593791735
1200	Feb19-3L1-mock-rep2_B-C-A_Position005_4_cmle.ics	53	0	6	27	32.89001650352878
1201	Feb19-3L1-mock-rep2_B-C-A_Position005_4_cmle.ics	53	0	6	28	50.67451735219224
1202	Feb19-3L1-mock-rep2_B-C-A_Position005_4_cmle.ics	53	0	7	1	54.7464335130863
1203	Feb19-3L1-mock-rep2_B-C-A_Position005_4_cmle.ics	53	0	7	2	62.69076620631158
1204	Feb19-3L1-mock-rep2_B-C-A_Position005_4_cmle.ics	53	0	7	3	3.4673667655800067
1205	Feb19-3L1-mock-rep2_B-C-A_Position005_4_cmle.ics	53	0	7	4	56.63640542079
1206	Feb19-3L1-mock-rep2_B-C-A_Position005_4_cmle.ics	53	0	7	5	31.99423448717678
1207	Feb19-3L1-mock-rep2_B-C-A_Position005_4_cmle.ics	53	0	7	6	48.47260093620751
1208	Feb19-3L1-mock-rep2_B-C-A_Position005_4_cmle.ics	53	0	7	7	17.80020473681317
1209	Feb19-3L1-mock-rep2_B-C-A_Position005_4_cmle.ics	53	0	7	8	43.47592043531015
1210	Feb19-3L1-mock-rep2_B-C-A_Position005_4_cmle.ics	53	0	7	9	57.102926380468475
1211	Feb19-3L1-mock-rep2_B-C-A_Position005_4_cmle.ics	53	0	7	10	24.362938892321697
1212	Feb19-3L1-mock-rep2_B-C-A_Position005_4_cmle.ics	53	0	7	11	39.69033932912853
1213	Feb19-3L1-mock-rep2_B-C-A_Position005_4_cmle.ics	53	0	7	12	50.47086759812148
1214	Feb19-3L1-mock-rep2_B-C-A_Position005_4_cmle.ics	53	0	7	13	33.061431641608166
1215	Feb19-3L1-mock-rep2_B-C-A_Position005_4_cmle.ics	53	0	7	14	57.71726310812709
1216	Feb19-3L1-mock-rep2_B-C-A_Position005_4_cmle.ics	53	0	7	15	9.733510449106973
1217	Feb19-3L1-mock-rep2_B-C-A_Position005_4_cmle.ics	53	0	7	16	33.797906150333056
1218	Feb19-3L1-mock-rep2_B-C-A_Position005_4_cmle.ics	53	0	7	17	27.532458228758806
1219	Feb19-3L1-mock-rep2_B-C-A_Position005_4_cmle.ics	53	0	7	18	18.49493823193193
1220	Feb19-3L1-mock-rep2_B-C-A_Position005_4_cmle.ics	53	0	7	19	50.67706139324299
1221	Feb19-3L1-mock-rep2_B-C-A_Position005_4_cmle.ics	53	0	7	20	38.00161057298214
1222	Feb19-3L1-mock-rep2_B-C-A_Position005_4_cmle.ics	53	0	7	21	34.525940472932156
1223	Feb19-3L1-mock-rep2_B-C-A_Position005_4_cmle.ics	53	0	7	22	4.83672823162897
1224	Feb19-3L1-mock-rep2_B-C-A_Position005_4_cmle.ics	53	0	7	23	32.117374452029914
1225	Feb19-3L1-mock-rep2_B-C-A_Position005_4_cmle.ics	53	0	7	24	53.97246114543059
1226	Feb19-3L1-mock-rep2_B-C-A_Position005_4_cmle.ics	53	0	7	25	36.497857033867376
1227	Feb19-3L1-mock-rep2_B-C-A_Position005_4_cmle.ics	53	0	7	26	39.23093025092103
1228	Feb19-3L1-mock-rep2_B-C-A_Position005_4_cmle.ics	53	0	7	27	45.94432961017982
1229	Feb19-3L1-mock-rep2_B-C-A_Position005_4_cmle.ics	53	0	7	28	0.0
1230	Feb19-3L1-mock-rep2_B-C-A_Position005_4_cmle.ics	53	0	8	1	61.678606624662095
1231	Feb19-3L1-mock-rep2_B-C-A_Position005_4_cmle.ics	53	0	8	2	29.433823413524536
1232	Feb19-3L1-mock-rep2_B-C-A_Position005_4_cmle.ics	53	0	8	3	31.895165027647913
1233	Feb19-3L1-mock-rep2_B-C-A_Position005_4_cmle.ics	53	0	8	4	28.092681342399572
1234	Feb19-3L1-mock-rep2_B-C-A_Position005_4_cmle.ics	53	0	8	5	14.877964425350722
1235	Feb19-3L1-mock-rep2_B-C-A_Position005_4_cmle.ics	53	0	8	6	63.64889413732589
1236	Feb19-3L1-mock-rep2_B-C-A_Position005_4_cmle.ics	53	0	8	7	15.035125614803063
1237	Feb19-3L1-mock-rep2_B-C-A_Position005_4_cmle.ics	53	0	8	8	50.3520448854483
1238	Feb19-3L1-mock-rep2_B-C-A_Position005_4_cmle.ics	53	0	8	9	25.671385683523226
1239	Feb19-3L1-mock-rep2_B-C-A_Position005_4_cmle.ics	53	0	8	10	20.291045177345378
1240	Feb19-3L1-mock-rep2_B-C-A_Position005_4_cmle.ics	53	0	8	11	45.50116040195583
1241	Feb19-3L1-mock-rep2_B-C-A_Position005_4_cmle.ics	53	0	8	12	48.50154409732437
1242	Feb19-3L1-mock-rep2_B-C-A_Position005_4_cmle.ics	53	0	8	13	0.0
1243	Feb19-3L1-mock-rep2_B-C-A_Position005_4_cmle.ics	53	0	8	14	25.48422608945066
1244	Feb19-3L1-mock-rep2_B-C-A_Position005_4_cmle.ics	53	0	8	15	30.047081254892515
1245	Feb19-3L1-mock-rep2_B-C-A_Position005_4_cmle.ics	53	0	8	16	20.20992660606023
1246	Feb19-3L1-mock-rep2_B-C-A_Position005_4_cmle.ics	53	0	8	17	14.746313992740774
1247	Feb19-3L1-mock-rep2_B-C-A_Position005_4_cmle.ics	53	0	8	18	14.032179914601718
1248	Feb19-3L1-mock-rep2_B-C-A_Position005_4_cmle.ics	53	0	8	19	64.08552140455333
1249	Feb19-3L1-mock-rep2_B-C-A_Position005_4_cmle.ics	53	0	8	20	49.99043584953744
1250	Feb19-3L1-mock-rep2_B-C-A_Position005_4_cmle.ics	53	0	8	21	4.81507918767349
1251	Feb19-3L1-mock-rep2_B-C-A_Position005_4_cmle.ics	53	0	8	22	29.590907839329034
1252	Feb19-3L1-mock-rep2_B-C-A_Position005_4_cmle.ics	53	0	8	23	2.014971786093599
1253	Feb19-3L1-mock-rep2_B-C-A_Position005_4_cmle.ics	53	0	8	24	49.43159577295566
1254	Feb19-3L1-mock-rep2_B-C-A_Position005_4_cmle.ics	53	0	8	25	3.7880826164945507
1255	Feb19-3L1-mock-rep2_B-C-A_Position005_4_cmle.ics	53	0	8	26	34.94953334096605
1256	Feb19-3L1-mock-rep2_B-C-A_Position005_4_cmle.ics	53	0	8	27	22.17182593503369
1257	Feb19-3L1-mock-rep2_B-C-A_Position005_4_cmle.ics	53	0	8	28	33.093935526963705
1258	Feb19-3L1-mock-rep2_B-C-A_Position005_4_cmle.ics	53	0	9	1	13.794474556676242
1259	Feb19-3L1-mock-rep2_B-C-A_Position005_4_cmle.ics	53	0	9	2	79.1923527956565
1260	Feb19-3L1-mock-rep2_B-C-A_Position005_4_cmle.ics	53	0	9	3	52.8241319186824
1261	Feb19-3L1-mock-rep2_B-C-A_Position005_4_cmle.ics	53	0	9	4	66.39435112370882
1262	Feb19-3L1-mock-rep2_B-C-A_Position005_4_cmle.ics	53	0	9	5	73.48535148187513
1263	Feb19-3L1-mock-rep2_B-C-A_Position005_4_cmle.ics	53	0	9	6	0.0
1264	Feb19-3L1-mock-rep2_B-C-A_Position005_4_cmle.ics	53	0	9	7	52.4270833585239
1265	Feb19-3L1-mock-rep2_B-C-A_Position005_4_cmle.ics	53	0	9	8	14.985969609843517
1266	Feb19-3L1-mock-rep2_B-C-A_Position005_4_cmle.ics	53	0	9	9	71.58673953290074
1267	Feb19-3L1-mock-rep2_B-C-A_Position005_4_cmle.ics	53	0	9	10	42.379648339619955
1268	Feb19-3L1-mock-rep2_B-C-A_Position005_4_cmle.ics	53	0	9	11	19.68237300803287
1269	Feb19-3L1-mock-rep2_B-C-A_Position005_4_cmle.ics	53	0	9	12	27.31021123610355
1270	Feb19-3L1-mock-rep2_B-C-A_Position005_4_cmle.ics	53	0	9	13	64.08754246241395
1271	Feb19-3L1-mock-rep2_B-C-A_Position005_4_cmle.ics	53	0	9	14	73.54855565267694
1272	Feb19-3L1-mock-rep2_B-C-A_Position005_4_cmle.ics	53	0	9	15	40.09094543738972
1273	Feb19-3L1-mock-rep2_B-C-A_Position005_4_cmle.ics	53	0	9	16	45.5561751697145
1274	Feb19-3L1-mock-rep2_B-C-A_Position005_4_cmle.ics	53	0	9	17	69.54163681750379
1275	Feb19-3L1-mock-rep2_B-C-A_Position005_4_cmle.ics	53	0	9	18	55.55834266214445
1276	Feb19-3L1-mock-rep2_B-C-A_Position005_4_cmle.ics	53	0	9	19	2.4762001058575542
1277	Feb19-3L1-mock-rep2_B-C-A_Position005_4_cmle.ics	53	0	9	20	13.436539094432744
1278	Feb19-3L1-mock-rep2_B-C-A_Position005_4_cmle.ics	53	0	9	21	60.16860415454393
1279	Feb19-3L1-mock-rep2_B-C-A_Position005_4_cmle.ics	53	0	9	22	45.31086288473326
1280	Feb19-3L1-mock-rep2_B-C-A_Position005_4_cmle.ics	53	0	9	23	61.06508381844618
1281	Feb19-3L1-mock-rep2_B-C-A_Position005_4_cmle.ics	53	0	9	24	31.95239524251229
1282	Feb19-3L1-mock-rep2_B-C-A_Position005_4_cmle.ics	53	0	9	25	63.56786098921868
1283	Feb19-3L1-mock-rep2_B-C-A_Position005_4_cmle.ics	53	0	9	26	32.37279153941502
1284	Feb19-3L1-mock-rep2_B-C-A_Position005_4_cmle.ics	53	0	9	27	56.02896741685128
1285	Feb19-3L1-mock-rep2_B-C-A_Position005_4_cmle.ics	53	0	9	28	48.875929018856866
1286	Feb19-3L1-mock-rep2_B-C-A_Position005_4_cmle.ics	53	0	10	1	58.926333978148975
1287	Feb19-3L1-mock-rep2_B-C-A_Position005_4_cmle.ics	53	0	10	2	62.688262923300904
1288	Feb19-3L1-mock-rep2_B-C-A_Position005_4_cmle.ics	53	0	10	3	0.0
1289	Feb19-3L1-mock-rep2_B-C-A_Position005_4_cmle.ics	53	0	10	4	57.4604360333065
1290	Feb19-3L1-mock-rep2_B-C-A_Position005_4_cmle.ics	53	0	10	5	29.426662955744714
1291	Feb19-3L1-mock-rep2_B-C-A_Position005_4_cmle.ics	53	0	10	6	52.84279150145654
1292	Feb19-3L1-mock-rep2_B-C-A_Position005_4_cmle.ics	53	0	10	7	18.03263675953823
1293	Feb19-3L1-mock-rep2_B-C-A_Position005_4_cmle.ics	53	0	10	8	47.555863437185444
1294	Feb19-3L1-mock-rep2_B-C-A_Position005_4_cmle.ics	53	0	10	9	57.47440048618854
1295	Feb19-3L1-mock-rep2_B-C-A_Position005_4_cmle.ics	53	0	10	10	26.42569485758382
1296	Feb19-3L1-mock-rep2_B-C-A_Position005_4_cmle.ics	53	0	10	11	43.64944483149106
1297	Feb19-3L1-mock-rep2_B-C-A_Position005_4_cmle.ics	53	0	10	12	54.07787717114671
1298	Feb19-3L1-mock-rep2_B-C-A_Position005_4_cmle.ics	53	0	10	13	32.35131313574728
1299	Feb19-3L1-mock-rep2_B-C-A_Position005_4_cmle.ics	53	0	10	14	57.91166816517729
1300	Feb19-3L1-mock-rep2_B-C-A_Position005_4_cmle.ics	53	0	10	15	13.424650103081452
1301	Feb19-3L1-mock-rep2_B-C-A_Position005_4_cmle.ics	53	0	10	16	35.621534483938376
1302	Feb19-3L1-mock-rep2_B-C-A_Position005_4_cmle.ics	53	0	10	17	24.96856423798374
1303	Feb19-3L1-mock-rep2_B-C-A_Position005_4_cmle.ics	53	0	10	18	18.03188463977897
1304	Feb19-3L1-mock-rep2_B-C-A_Position005_4_cmle.ics	53	0	10	19	55.02546529750612
1305	Feb19-3L1-mock-rep2_B-C-A_Position005_4_cmle.ics	53	0	10	20	42.25071595618343
1306	Feb19-3L1-mock-rep2_B-C-A_Position005_4_cmle.ics	53	0	10	21	34.591897353008655
1307	Feb19-3L1-mock-rep2_B-C-A_Position005_4_cmle.ics	53	0	10	22	7.915888146618703
1308	Feb19-3L1-mock-rep2_B-C-A_Position005_4_cmle.ics	53	0	10	23	31.8148955329129
1309	Feb19-3L1-mock-rep2_B-C-A_Position005_4_cmle.ics	53	0	10	24	57.41386927349976
1310	Feb19-3L1-mock-rep2_B-C-A_Position005_4_cmle.ics	53	0	10	25	36.1701060468842
1311	Feb19-3L1-mock-rep2_B-C-A_Position005_4_cmle.ics	53	0	10	26	42.36021917994889
1312	Feb19-3L1-mock-rep2_B-C-A_Position005_4_cmle.ics	53	0	10	27	47.15249044143149
1313	Feb19-3L1-mock-rep2_B-C-A_Position005_4_cmle.ics	53	0	10	28	3.5179938313976398
1314	Feb19-3L1-mock-rep2_B-C-A_Position005_4_cmle.ics	53	0	11	1	58.652849434876046
1315	Feb19-3L1-mock-rep2_B-C-A_Position005_4_cmle.ics	53	0	11	2	29.73832770264543
1316	Feb19-3L1-mock-rep2_B-C-A_Position005_4_cmle.ics	53	0	11	3	31.42572432356785
1317	Feb19-3L1-mock-rep2_B-C-A_Position005_4_cmle.ics	53	0	11	4	26.583038592318545
1318	Feb19-3L1-mock-rep2_B-C-A_Position005_4_cmle.ics	53	0	11	5	17.886113947825294
1319	Feb19-3L1-mock-rep2_B-C-A_Position005_4_cmle.ics	53	0	11	6	60.826491753181166
1320	Feb19-3L1-mock-rep2_B-C-A_Position005_4_cmle.ics	53	0	11	7	13.694001838557414
1321	Feb19-3L1-mock-rep2_B-C-A_Position005_4_cmle.ics	53	0	11	8	47.361784837016806
1322	Feb19-3L1-mock-rep2_B-C-A_Position005_4_cmle.ics	53	0	11	9	25.115785442402082
1323	Feb19-3L1-mock-rep2_B-C-A_Position005_4_cmle.ics	53	0	11	10	17.516976772572
1324	Feb19-3L1-mock-rep2_B-C-A_Position005_4_cmle.ics	53	0	11	11	42.50860266380674
1325	Feb19-3L1-mock-rep2_B-C-A_Position005_4_cmle.ics	53	0	11	12	45.42248455482031
1326	Feb19-3L1-mock-rep2_B-C-A_Position005_4_cmle.ics	53	0	11	13	2.5293663243246964
1327	Feb19-3L1-mock-rep2_B-C-A_Position005_4_cmle.ics	53	0	11	14	25.21450346208356
1328	Feb19-3L1-mock-rep2_B-C-A_Position005_4_cmle.ics	53	0	11	15	28.308333366103117
1329	Feb19-3L1-mock-rep2_B-C-A_Position005_4_cmle.ics	53	0	11	16	17.136060636775174
1330	Feb19-3L1-mock-rep2_B-C-A_Position005_4_cmle.ics	53	0	11	17	16.865691771603128
1331	Feb19-3L1-mock-rep2_B-C-A_Position005_4_cmle.ics	53	0	11	18	13.416967787595086
1332	Feb19-3L1-mock-rep2_B-C-A_Position005_4_cmle.ics	53	0	11	19	61.197738771784486
1333	Feb19-3L1-mock-rep2_B-C-A_Position005_4_cmle.ics	53	0	11	20	47.154137632009096
1334	Feb19-3L1-mock-rep2_B-C-A_Position005_4_cmle.ics	53	0	11	21	2.3918076883891235
1335	Feb19-3L1-mock-rep2_B-C-A_Position005_4_cmle.ics	53	0	11	22	28.359804130266124
1336	Feb19-3L1-mock-rep2_B-C-A_Position005_4_cmle.ics	53	0	11	23	0.0
1337	Feb19-3L1-mock-rep2_B-C-A_Position005_4_cmle.ics	53	0	11	24	46.36554292729576
1338	Feb19-3L1-mock-rep2_B-C-A_Position005_4_cmle.ics	53	0	11	25	3.2453537360551525
1339	Feb19-3L1-mock-rep2_B-C-A_Position005_4_cmle.ics	53	0	11	26	31.872393788641826
1340	Feb19-3L1-mock-rep2_B-C-A_Position005_4_cmle.ics	53	0	11	27	19.60270780417862
1341	Feb19-3L1-mock-rep2_B-C-A_Position005_4_cmle.ics	53	0	11	28	32.253768358726134
1342	Feb19-3L1-mock-rep2_B-C-A_Position005_4_cmle.ics	53	0	12	1	46.23034155060907
1343	Feb19-3L1-mock-rep2_B-C-A_Position005_4_cmle.ics	53	0	12	2	50.75111046268415
1344	Feb19-3L1-mock-rep2_B-C-A_Position005_4_cmle.ics	53	0	12	3	15.252113518713733
1345	Feb19-3L1-mock-rep2_B-C-A_Position005_4_cmle.ics	53	0	12	4	43.43859585521594
1346	Feb19-3L1-mock-rep2_B-C-A_Position005_4_cmle.ics	53	0	12	5	29.293828608974955
1347	Feb19-3L1-mock-rep2_B-C-A_Position005_4_cmle.ics	53	0	12	6	43.550169025955086
1348	Feb19-3L1-mock-rep2_B-C-A_Position005_4_cmle.ics	53	0	12	7	8.779375125369903
1349	Feb19-3L1-mock-rep2_B-C-A_Position005_4_cmle.ics	53	0	12	8	34.34015631230992
1350	Feb19-3L1-mock-rep2_B-C-A_Position005_4_cmle.ics	53	0	12	9	44.59154749366881
1351	Feb19-3L1-mock-rep2_B-C-A_Position005_4_cmle.ics	53	0	12	10	10.471627614350407
1352	Feb19-3L1-mock-rep2_B-C-A_Position005_4_cmle.ics	53	0	12	11	29.89537498812854
1353	Feb19-3L1-mock-rep2_B-C-A_Position005_4_cmle.ics	53	0	12	12	38.88548066645202
1354	Feb19-3L1-mock-rep2_B-C-A_Position005_4_cmle.ics	53	0	12	13	23.838255774353904
1355	Feb19-3L1-mock-rep2_B-C-A_Position005_4_cmle.ics	53	0	12	14	45.45974479778509
1356	Feb19-3L1-mock-rep2_B-C-A_Position005_4_cmle.ics	53	0	12	15	5.702141198025623
1357	Feb19-3L1-mock-rep2_B-C-A_Position005_4_cmle.ics	53	0	12	16	19.927105341173707
1358	Feb19-3L1-mock-rep2_B-C-A_Position005_4_cmle.ics	53	0	12	17	25.180330463494155
1359	Feb19-3L1-mock-rep2_B-C-A_Position005_4_cmle.ics	53	0	12	18	11.466907915971104
1360	Feb19-3L1-mock-rep2_B-C-A_Position005_4_cmle.ics	53	0	12	19	44.86784265325963
1361	Feb19-3L1-mock-rep2_B-C-A_Position005_4_cmle.ics	53	0	12	20	30.829894183158174
1362	Feb19-3L1-mock-rep2_B-C-A_Position005_4_cmle.ics	53	0	12	21	23.252623640397474
1363	Feb19-3L1-mock-rep2_B-C-A_Position005_4_cmle.ics	53	0	12	22	7.841300335215589
1364	Feb19-3L1-mock-rep2_B-C-A_Position005_4_cmle.ics	53	0	12	23	21.8295994043649
1365	Feb19-3L1-mock-rep2_B-C-A_Position005_4_cmle.ics	53	0	12	24	41.84576657653401
1366	Feb19-3L1-mock-rep2_B-C-A_Position005_4_cmle.ics	53	0	12	25	25.926200582167773
1367	Feb19-3L1-mock-rep2_B-C-A_Position005_4_cmle.ics	53	0	12	26	26.441803176579022
1368	Feb19-3L1-mock-rep2_B-C-A_Position005_4_cmle.ics	53	0	12	27	32.368291051974595
1369	Feb19-3L1-mock-rep2_B-C-A_Position005_4_cmle.ics	53	0	12	28	13.503478694377979
1370	Feb19-3L1-mock-rep2_B-C-A_Position005_4_cmle.ics	53	0	13	1	70.28516636376736
1371	Feb19-3L1-mock-rep2_B-C-A_Position005_4_cmle.ics	53	0	13	2	44.26796877886519
1372	Feb19-3L1-mock-rep2_B-C-A_Position005_4_cmle.ics	53	0	13	3	24.065805655649996
1373	Feb19-3L1-mock-rep2_B-C-A_Position005_4_cmle.ics	53	0	13	4	43.98592156538255
1374	Feb19-3L1-mock-rep2_B-C-A_Position005_4_cmle.ics	53	0	13	5	4.029112723802914
1375	Feb19-3L1-mock-rep2_B-C-A_Position005_4_cmle.ics	53	0	13	6	69.14734606195314
1376	Feb19-3L1-mock-rep2_B-C-A_Position005_4_cmle.ics	53	0	13	7	16.527178838599987
1377	Feb19-3L1-mock-rep2_B-C-A_Position005_4_cmle.ics	53	0	13	8	58.41285538830798
1378	Feb19-3L1-mock-rep2_B-C-A_Position005_4_cmle.ics	53	0	13	9	41.274730167744366
1379	Feb19-3L1-mock-rep2_B-C-A_Position005_4_cmle.ics	53	0	13	10	28.184421398179435
1380	Feb19-3L1-mock-rep2_B-C-A_Position005_4_cmle.ics	53	0	13	11	53.655863203390794
1381	Feb19-3L1-mock-rep2_B-C-A_Position005_4_cmle.ics	53	0	13	12	59.62637212150729
1382	Feb19-3L1-mock-rep2_B-C-A_Position005_4_cmle.ics	53	0	13	13	14.639368726129852
1383	Feb19-3L1-mock-rep2_B-C-A_Position005_4_cmle.ics	53	0	13	14	40.84966807013327
1384	Feb19-3L1-mock-rep2_B-C-A_Position005_4_cmle.ics	53	0	13	15	29.402100405387483
1385	Feb19-3L1-mock-rep2_B-C-A_Position005_4_cmle.ics	53	0	13	16	32.48620296980262
1386	Feb19-3L1-mock-rep2_B-C-A_Position005_4_cmle.ics	53	0	13	17	0.0
1387	Feb19-3L1-mock-rep2_B-C-A_Position005_4_cmle.ics	53	0	13	18	13.324126988123094
1388	Feb19-3L1-mock-rep2_B-C-A_Position005_4_cmle.ics	53	0	13	19	70.27713051997107
1389	Feb19-3L1-mock-rep2_B-C-A_Position005_4_cmle.ics	53	0	13	20	56.078343700548636
1390	Feb19-3L1-mock-rep2_B-C-A_Position005_4_cmle.ics	53	0	13	21	20.30855421323447
1391	Feb19-3L1-mock-rep2_B-C-A_Position005_4_cmle.ics	53	0	13	22	26.101440922866402
1392	Feb19-3L1-mock-rep2_B-C-A_Position005_4_cmle.ics	53	0	13	23	16.815943205774776
1393	Feb19-3L1-mock-rep2_B-C-A_Position005_4_cmle.ics	53	0	13	24	61.3474966999158
1394	Feb19-3L1-mock-rep2_B-C-A_Position005_4_cmle.ics	53	0	13	25	19.623061289491556
1395	Feb19-3L1-mock-rep2_B-C-A_Position005_4_cmle.ics	53	0	13	26	45.84059756594103
1396	Feb19-3L1-mock-rep2_B-C-A_Position005_4_cmle.ics	53	0	13	27	37.5888503703033
1397	Feb19-3L1-mock-rep2_B-C-A_Position005_4_cmle.ics	53	0	13	28	26.9667962500654
1398	Feb19-3L1-mock-rep2_B-C-A_Position005_4_cmle.ics	53	0	14	1	40.869742867005655
1399	Feb19-3L1-mock-rep2_B-C-A_Position005_4_cmle.ics	53	0	14	2	34.734540472038816
1400	Feb19-3L1-mock-rep2_B-C-A_Position005_4_cmle.ics	53	0	14	3	35.41834254208885
1401	Feb19-3L1-mock-rep2_B-C-A_Position005_4_cmle.ics	53	0	14	4	24.42669678649386
1402	Feb19-3L1-mock-rep2_B-C-A_Position005_4_cmle.ics	53	0	14	5	34.967899370557255
1403	Feb19-3L1-mock-rep2_B-C-A_Position005_4_cmle.ics	53	0	14	6	45.00855097891319
1404	Feb19-3L1-mock-rep2_B-C-A_Position005_4_cmle.ics	53	0	14	7	19.01096148153922
1405	Feb19-3L1-mock-rep2_B-C-A_Position005_4_cmle.ics	53	0	14	8	30.14452099234215
1406	Feb19-3L1-mock-rep2_B-C-A_Position005_4_cmle.ics	53	0	14	9	27.476438556073692
1407	Feb19-3L1-mock-rep2_B-C-A_Position005_4_cmle.ics	53	0	14	10	8.564146879708112
1408	Feb19-3L1-mock-rep2_B-C-A_Position005_4_cmle.ics	53	0	14	11	25.415838324089222
1409	Feb19-3L1-mock-rep2_B-C-A_Position005_4_cmle.ics	53	0	14	12	27.013219530207092
1410	Feb19-3L1-mock-rep2_B-C-A_Position005_4_cmle.ics	53	0	14	13	20.705555142203032
1411	Feb19-3L1-mock-rep2_B-C-A_Position005_4_cmle.ics	53	0	14	14	29.036753226047384
1412	Feb19-3L1-mock-rep2_B-C-A_Position005_4_cmle.ics	53	0	14	15	24.954704362234697
1413	Feb19-3L1-mock-rep2_B-C-A_Position005_4_cmle.ics	53	0	14	16	0.0
1414	Feb19-3L1-mock-rep2_B-C-A_Position005_4_cmle.ics	53	0	14	17	32.70663913439702
1415	Feb19-3L1-mock-rep2_B-C-A_Position005_4_cmle.ics	53	0	14	18	21.83891672847871
1416	Feb19-3L1-mock-rep2_B-C-A_Position005_4_cmle.ics	53	0	14	19	44.84078752394574
1417	Feb19-3L1-mock-rep2_B-C-A_Position005_4_cmle.ics	53	0	14	20	31.553507426298278
1418	Feb19-3L1-mock-rep2_B-C-A_Position005_4_cmle.ics	53	0	14	21	15.269345467858543
1419	Feb19-3L1-mock-rep2_B-C-A_Position005_4_cmle.ics	53	0	14	22	28.485458395770078
1420	Feb19-3L1-mock-rep2_B-C-A_Position005_4_cmle.ics	53	0	14	23	17.474385935874984
1421	Feb19-3L1-mock-rep2_B-C-A_Position005_4_cmle.ics	53	0	14	24	28.0765723170603
1422	Feb19-3L1-mock-rep2_B-C-A_Position005_4_cmle.ics	53	0	14	25	18.51696725296356
1423	Feb19-3L1-mock-rep2_B-C-A_Position005_4_cmle.ics	53	0	14	26	13.59289079650373
1424	Feb19-3L1-mock-rep2_B-C-A_Position005_4_cmle.ics	53	0	14	27	12.7812136058545
1425	Feb19-3L1-mock-rep2_B-C-A_Position005_4_cmle.ics	53	0	14	28	34.12332924322207
1426	Feb19-3L1-mock-rep2_B-C-A_Position005_4_cmle.ics	53	0	15	1	10.874766480614202
1427	Feb19-3L1-mock-rep2_B-C-A_Position005_4_cmle.ics	53	0	15	2	78.275403897833
1428	Feb19-3L1-mock-rep2_B-C-A_Position005_4_cmle.ics	53	0	15	3	54.990051203514845
1429	Feb19-3L1-mock-rep2_B-C-A_Position005_4_cmle.ics	53	0	15	4	65.26352542414226
1430	Feb19-3L1-mock-rep2_B-C-A_Position005_4_cmle.ics	53	0	15	5	74.48982844587788
1431	Feb19-3L1-mock-rep2_B-C-A_Position005_4_cmle.ics	53	0	15	6	2.6393594976528667
1432	Feb19-3L1-mock-rep2_B-C-A_Position005_4_cmle.ics	53	0	15	7	53.442479321941484
1433	Feb19-3L1-mock-rep2_B-C-A_Position005_4_cmle.ics	53	0	15	8	13.719172228056102
1434	Feb19-3L1-mock-rep2_B-C-A_Position005_4_cmle.ics	53	0	15	9	70.66600451237379
1435	Feb19-3L1-mock-rep2_B-C-A_Position005_4_cmle.ics	53	0	15	10	42.812032639468235
1436	Feb19-3L1-mock-rep2_B-C-A_Position005_4_cmle.ics	53	0	15	11	18.99597256995981
1437	Feb19-3L1-mock-rep2_B-C-A_Position005_4_cmle.ics	53	0	15	12	25.24669378513636
1438	Feb19-3L1-mock-rep2_B-C-A_Position005_4_cmle.ics	53	0	15	13	64.47273856579423
1439	Feb19-3L1-mock-rep2_B-C-A_Position005_4_cmle.ics	53	0	15	14	72.67524778422984
1440	Feb19-3L1-mock-rep2_B-C-A_Position005_4_cmle.ics	53	0	15	15	41.86172437201627
1441	Feb19-3L1-mock-rep2_B-C-A_Position005_4_cmle.ics	53	0	15	16	45.28172164503444
1442	Feb19-3L1-mock-rep2_B-C-A_Position005_4_cmle.ics	53	0	15	17	70.65412002185721
1443	Feb19-3L1-mock-rep2_B-C-A_Position005_4_cmle.ics	53	0	15	18	56.646320673118936
1444	Feb19-3L1-mock-rep2_B-C-A_Position005_4_cmle.ics	53	0	15	19	0.0
1445	Feb19-3L1-mock-rep2_B-C-A_Position005_4_cmle.ics	53	0	15	20	14.036885315768348
1446	Feb19-3L1-mock-rep2_B-C-A_Position005_4_cmle.ics	53	0	15	21	60.2890419846843
1447	Feb19-3L1-mock-rep2_B-C-A_Position005_4_cmle.ics	53	0	15	22	47.24079226337461
1448	Feb19-3L1-mock-rep2_B-C-A_Position005_4_cmle.ics	53	0	15	23	61.37872254046052
1449	Feb19-3L1-mock-rep2_B-C-A_Position005_4_cmle.ics	53	0	15	24	29.739222584956796
1450	Feb19-3L1-mock-rep2_B-C-A_Position005_4_cmle.ics	53	0	15	25	63.67698542095354
1451	Feb19-3L1-mock-rep2_B-C-A_Position005_4_cmle.ics	53	0	15	26	31.4223367627263
1452	Feb19-3L1-mock-rep2_B-C-A_Position005_4_cmle.ics	53	0	15	27	55.18821245151709
1453	Feb19-3L1-mock-rep2_B-C-A_Position005_4_cmle.ics	53	0	15	28	51.08940656208583
1454	Feb19-3L1-mock-rep2_B-C-A_Position005_4_cmle.ics	53	0	16	1	10.351187414262624
1455	Feb19-3L1-mock-rep2_B-C-A_Position005_4_cmle.ics	53	0	16	2	79.41035175679495
1456	Feb19-3L1-mock-rep2_B-C-A_Position005_4_cmle.ics	53	0	16	3	56.92839228337734
1457	Feb19-3L1-mock-rep2_B-C-A_Position005_4_cmle.ics	53	0	16	4	66.29422900511372
1458	Feb19-3L1-mock-rep2_B-C-A_Position005_4_cmle.ics	53	0	16	5	76.30122084869033
1459	Feb19-3L1-mock-rep2_B-C-A_Position005_4_cmle.ics	53	0	16	6	4.035712421467405
1460	Feb19-3L1-mock-rep2_B-C-A_Position005_4_cmle.ics	53	0	16	7	55.26016212129268
1461	Feb19-3L1-mock-rep2_B-C-A_Position005_4_cmle.ics	53	0	16	8	14.88905043881548
1462	Feb19-3L1-mock-rep2_B-C-A_Position005_4_cmle.ics	53	0	16	9	71.80410904458257
1463	Feb19-3L1-mock-rep2_B-C-A_Position005_4_cmle.ics	53	0	16	10	44.51161495032523
1464	Feb19-3L1-mock-rep2_B-C-A_Position005_4_cmle.ics	53	0	16	11	20.379609936786967
1465	Feb19-3L1-mock-rep2_B-C-A_Position005_4_cmle.ics	53	0	16	12	25.753481416068745
1466	Feb19-3L1-mock-rep2_B-C-A_Position005_4_cmle.ics	53	0	16	13	66.13847741359592
1467	Feb19-3L1-mock-rep2_B-C-A_Position005_4_cmle.ics	53	0	16	14	73.83630572713517
1468	Feb19-3L1-mock-rep2_B-C-A_Position005_4_cmle.ics	53	0	16	15	43.785361644255566
1469	Feb19-3L1-mock-rep2_B-C-A_Position005_4_cmle.ics	53	0	16	16	46.74453996171043
1470	Feb19-3L1-mock-rep2_B-C-A_Position005_4_cmle.ics	53	0	16	17	72.48761843293224
1471	Feb19-3L1-mock-rep2_B-C-A_Position005_4_cmle.ics	53	0	16	18	58.47699170308266
1472	Feb19-3L1-mock-rep2_B-C-A_Position005_4_cmle.ics	53	0	16	19	1.5233606843632503
1473	Feb19-3L1-mock-rep2_B-C-A_Position005_4_cmle.ics	53	0	16	20	15.826521049244658
1474	Feb19-3L1-mock-rep2_B-C-A_Position005_4_cmle.ics	53	0	16	21	61.87408679370942
1475	Feb19-3L1-mock-rep2_B-C-A_Position005_4_cmle.ics	53	0	16	22	49.17238879589827
1476	Feb19-3L1-mock-rep2_B-C-A_Position005_4_cmle.ics	53	0	16	23	63.02506604070485
1477	Feb19-3L1-mock-rep2_B-C-A_Position005_4_cmle.ics	53	0	16	24	30.084428167007
1478	Feb19-3L1-mock-rep2_B-C-A_Position005_4_cmle.ics	53	0	16	25	65.25673499642758
1479	Feb19-3L1-mock-rep2_B-C-A_Position005_4_cmle.ics	53	0	16	26	32.61129974057467
1480	Feb19-3L1-mock-rep2_B-C-A_Position005_4_cmle.ics	53	0	16	27	56.38200115073638
1481	Feb19-3L1-mock-rep2_B-C-A_Position005_4_cmle.ics	53	0	16	28	53.02647279436085
1482	Feb19-3L1-mock-rep2_B-C-A_Position005_4_cmle.ics	53	0	17	1	16.008314391462395
1483	Feb19-3L1-mock-rep2_B-C-A_Position005_4_cmle.ics	53	0	17	2	55.92351736412952
1484	Feb19-3L1-mock-rep2_B-C-A_Position005_4_cmle.ics	53	0	17	3	45.708467589246716
1485	Feb19-3L1-mock-rep2_B-C-A_Position005_4_cmle.ics	53	0	17	4	42.882217873965615
1486	Feb19-3L1-mock-rep2_B-C-A_Position005_4_cmle.ics	53	0	17	5	57.377548537857095
1487	Feb19-3L1-mock-rep2_B-C-A_Position005_4_cmle.ics	53	0	17	6	22.44619587054475
1488	Feb19-3L1-mock-rep2_B-C-A_Position005_4_cmle.ics	53	0	17	7	37.34459569702806
1489	Feb19-3L1-mock-rep2_B-C-A_Position005_4_cmle.ics	53	0	17	8	6.1867409815493835
1490	Feb19-3L1-mock-rep2_B-C-A_Position005_4_cmle.ics	53	0	17	9	48.311868398669205
1491	Feb19-3L1-mock-rep2_B-C-A_Position005_4_cmle.ics	53	0	17	10	24.60927498884518
1492	Feb19-3L1-mock-rep2_B-C-A_Position005_4_cmle.ics	53	0	17	11	3.7371576062727994
1493	Feb19-3L1-mock-rep2_B-C-A_Position005_4_cmle.ics	53	0	17	12	8.138021102458215
1494	Feb19-3L1-mock-rep2_B-C-A_Position005_4_cmle.ics	53	0	17	13	44.997196950410725
1495	Feb19-3L1-mock-rep2_B-C-A_Position005_4_cmle.ics	53	0	17	14	50.34697071555063
1496	Feb19-3L1-mock-rep2_B-C-A_Position005_4_cmle.ics	53	0	17	15	31.431250177552773
1497	Feb19-3L1-mock-rep2_B-C-A_Position005_4_cmle.ics	53	0	17	16	24.272600178457438
1498	Feb19-3L1-mock-rep2_B-C-A_Position005_4_cmle.ics	53	0	17	17	54.18505271946267
1499	Feb19-3L1-mock-rep2_B-C-A_Position005_4_cmle.ics	53	0	17	18	40.7148500207756
1500	Feb19-3L1-mock-rep2_B-C-A_Position005_4_cmle.ics	53	0	17	19	21.343920917929704
1501	Feb19-3L1-mock-rep2_B-C-A_Position005_4_cmle.ics	53	0	17	20	11.955841871405541
1502	Feb19-3L1-mock-rep2_B-C-A_Position005_4_cmle.ics	53	0	17	21	40.035225510376115
1503	Feb19-3L1-mock-rep2_B-C-A_Position005_4_cmle.ics	53	0	17	22	37.16096792848338
1504	Feb19-3L1-mock-rep2_B-C-A_Position005_4_cmle.ics	53	0	17	23	41.76620891366204
1505	Feb19-3L1-mock-rep2_B-C-A_Position005_4_cmle.ics	53	0	17	24	12.732397523595749
1506	Feb19-3L1-mock-rep2_B-C-A_Position005_4_cmle.ics	53	0	17	25	43.33416600608324
1507	Feb19-3L1-mock-rep2_B-C-A_Position005_4_cmle.ics	53	0	17	26	9.19165104445957
1508	Feb19-3L1-mock-rep2_B-C-A_Position005_4_cmle.ics	53	0	17	27	32.913419135720105
1509	Feb19-3L1-mock-rep2_B-C-A_Position005_4_cmle.ics	53	0	17	28	42.49733218792956
1510	Feb19-3L1-mock-rep2_B-C-A_Position005_4_cmle.ics	53	0	18	1	19.348728880431416
1511	Feb19-3L1-mock-rep2_B-C-A_Position005_4_cmle.ics	53	0	18	2	52.67970639678713
1512	Feb19-3L1-mock-rep2_B-C-A_Position005_4_cmle.ics	53	0	18	3	56.9013204379076
1513	Feb19-3L1-mock-rep2_B-C-A_Position005_4_cmle.ics	53	0	18	4	38.8876706420631
1514	Feb19-3L1-mock-rep2_B-C-A_Position005_4_cmle.ics	53	0	18	5	63.68998955711922
1515	Feb19-3L1-mock-rep2_B-C-A_Position005_4_cmle.ics	53	0	18	6	31.76056390437322
1516	Feb19-3L1-mock-rep2_B-C-A_Position005_4_cmle.ics	53	0	18	7	45.49018928164898
1517	Feb19-3L1-mock-rep2_B-C-A_Position005_4_cmle.ics	53	0	18	8	17.370334661896333
1518	Feb19-3L1-mock-rep2_B-C-A_Position005_4_cmle.ics	53	0	18	9	45.36951495111054
1519	Feb19-3L1-mock-rep2_B-C-A_Position005_4_cmle.ics	53	0	18	10	32.37698646176538
1520	Feb19-3L1-mock-rep2_B-C-A_Position005_4_cmle.ics	53	0	18	11	17.03025489119709
1521	Feb19-3L1-mock-rep2_B-C-A_Position005_4_cmle.ics	53	0	18	12	3.9603712370359787
1522	Feb19-3L1-mock-rep2_B-C-A_Position005_4_cmle.ics	53	0	18	13	49.402343403093596
1523	Feb19-3L1-mock-rep2_B-C-A_Position005_4_cmle.ics	53	0	18	14	47.59936085644715
1524	Feb19-3L1-mock-rep2_B-C-A_Position005_4_cmle.ics	53	0	18	15	42.949148892589626
1525	Feb19-3L1-mock-rep2_B-C-A_Position005_4_cmle.ics	53	0	18	16	28.268353840504727
1526	Feb19-3L1-mock-rep2_B-C-A_Position005_4_cmle.ics	53	0	18	17	61.15261865772134
1527	Feb19-3L1-mock-rep2_B-C-A_Position005_4_cmle.ics	53	0	18	18	48.792942063112186
1528	Feb19-3L1-mock-rep2_B-C-A_Position005_4_cmle.ics	53	0	18	19	29.68208154685444
1529	Feb19-3L1-mock-rep2_B-C-A_Position005_4_cmle.ics	53	0	18	20	24.661719803439777
1530	Feb19-3L1-mock-rep2_B-C-A_Position005_4_cmle.ics	53	0	18	21	43.62302145234653
1531	Feb19-3L1-mock-rep2_B-C-A_Position005_4_cmle.ics	53	0	18	22	48.45004489759
1532	Feb19-3L1-mock-rep2_B-C-A_Position005_4_cmle.ics	53	0	18	23	46.180655860308875
1533	Feb19-3L1-mock-rep2_B-C-A_Position005_4_cmle.ics	53	0	18	24	0.0
1534	Feb19-3L1-mock-rep2_B-C-A_Position005_4_cmle.ics	53	0	18	25	46.657766341264754
1535	Feb19-3L1-mock-rep2_B-C-A_Position005_4_cmle.ics	53	0	18	26	14.025603143831216
1536	Feb19-3L1-mock-rep2_B-C-A_Position005_4_cmle.ics	53	0	18	27	31.67472635409455
1537	Feb19-3L1-mock-rep2_B-C-A_Position005_4_cmle.ics	53	0	18	28	54.060690388699605
1538	Feb19-3L1-mock-rep2_B-C-A_Position005_4_cmle.ics	53	0	19	1	69.50501664673124
1539	Feb19-3L1-mock-rep2_B-C-A_Position005_4_cmle.ics	53	0	19	2	3.3160773853778727
1540	Feb19-3L1-mock-rep2_B-C-A_Position005_4_cmle.ics	53	0	19	3	58.40650019932875
1541	Feb19-3L1-mock-rep2_B-C-A_Position005_4_cmle.ics	53	0	19	4	12.126643870440121
1542	Feb19-3L1-mock-rep2_B-C-A_Position005_4_cmle.ics	53	0	19	5	38.46227997584665
1543	Feb19-3L1-mock-rep2_B-C-A_Position005_4_cmle.ics	53	0	19	6	76.66544397011977
1544	Feb19-3L1-mock-rep2_B-C-A_Position005_4_cmle.ics	53	0	19	7	40.201015961763716
1545	Feb19-3L1-mock-rep2_B-C-A_Position005_4_cmle.ics	53	0	19	8	60.79074411865357
1546	Feb19-3L1-mock-rep2_B-C-A_Position005_4_cmle.ics	53	0	19	9	4.77957581532519
1547	Feb19-3L1-mock-rep2_B-C-A_Position005_4_cmle.ics	53	0	19	10	38.644738704023545
1548	Feb19-3L1-mock-rep2_B-C-A_Position005_4_cmle.ics	53	0	19	11	56.52894644911854
1549	Feb19-3L1-mock-rep2_B-C-A_Position005_4_cmle.ics	53	0	19	12	52.98209932601041
1550	Feb19-3L1-mock-rep2_B-C-A_Position005_4_cmle.ics	53	0	19	13	25.87636515515172
1551	Feb19-3L1-mock-rep2_B-C-A_Position005_4_cmle.ics	53	0	19	14	2.381979944969588
1552	Feb19-3L1-mock-rep2_B-C-A_Position005_4_cmle.ics	53	0	19	15	53.469661522542296
1553	Feb19-3L1-mock-rep2_B-C-A_Position005_4_cmle.ics	53	0	19	16	31.560322707423733
1554	Feb19-3L1-mock-rep2_B-C-A_Position005_4_cmle.ics	53	0	19	17	40.157482512734134
1555	Feb19-3L1-mock-rep2_B-C-A_Position005_4_cmle.ics	53	0	19	18	40.40088664804651
1556	Feb19-3L1-mock-rep2_B-C-A_Position005_4_cmle.ics	53	0	19	19	76.00690922976878
1557	Feb19-3L1-mock-rep2_B-C-A_Position005_4_cmle.ics	53	0	19	20	63.685761405996566
1558	Feb19-3L1-mock-rep2_B-C-A_Position005_4_cmle.ics	53	0	19	21	22.946039158079845
1559	Feb19-3L1-mock-rep2_B-C-A_Position005_4_cmle.ics	53	0	19	22	54.681061507720884
1560	Feb19-3L1-mock-rep2_B-C-A_Position005_4_cmle.ics	53	0	19	23	25.865133469444462
1561	Feb19-3L1-mock-rep2_B-C-A_Position005_4_cmle.ics	53	0	19	24	51.34851117959382
1562	Feb19-3L1-mock-rep2_B-C-A_Position005_4_cmle.ics	53	0	19	25	22.10032413449764
1563	Feb19-3L1-mock-rep2_B-C-A_Position005_4_cmle.ics	53	0	19	26	43.05927039021737
1564	Feb19-3L1-mock-rep2_B-C-A_Position005_4_cmle.ics	53	0	19	27	19.821797335632183
1565	Feb19-3L1-mock-rep2_B-C-A_Position005_4_cmle.ics	53	0	19	28	59.01117871003256
1566	Feb19-3L1-mock-rep2_B-C-A_Position005_4_cmle.ics	53	0	20	1	4.4847401545425285
1567	Feb19-3L1-mock-rep2_B-C-A_Position005_4_cmle.ics	53	0	20	2	76.05940885786221
1568	Feb19-3L1-mock-rep2_B-C-A_Position005_4_cmle.ics	53	0	20	3	64.32992551900324
1569	Feb19-3L1-mock-rep2_B-C-A_Position005_4_cmle.ics	53	0	20	4	62.396884038965624
1570	Feb19-3L1-mock-rep2_B-C-A_Position005_4_cmle.ics	53	0	20	5	79.72848909843394
1571	Feb19-3L1-mock-rep2_B-C-A_Position005_4_cmle.ics	53	0	20	6	16.29989695698372
1572	Feb19-3L1-mock-rep2_B-C-A_Position005_4_cmle.ics	53	0	20	7	59.19840787789538
1573	Feb19-3L1-mock-rep2_B-C-A_Position005_4_cmle.ics	53	0	20	8	16.304588960700976
1574	Feb19-3L1-mock-rep2_B-C-A_Position005_4_cmle.ics	53	0	20	9	68.59230585027129
1575	Feb19-3L1-mock-rep2_B-C-A_Position005_4_cmle.ics	53	0	20	10	46.96911051347411
1576	Feb19-3L1-mock-rep2_B-C-A_Position005_4_cmle.ics	53	0	20	11	21.998304629860034
1577	Feb19-3L1-mock-rep2_B-C-A_Position005_4_cmle.ics	53	0	20	12	20.360797020378524
1578	Feb19-3L1-mock-rep2_B-C-A_Position005_4_cmle.ics	53	0	20	13	67.68645223748031
1579	Feb19-3L1-mock-rep2_B-C-A_Position005_4_cmle.ics	53	0	20	14	70.76320908372857
1580	Feb19-3L1-mock-rep2_B-C-A_Position005_4_cmle.ics	53	0	20	15	50.35828118548899
1581	Feb19-3L1-mock-rep2_B-C-A_Position005_4_cmle.ics	53	0	20	16	46.848723685049784
1582	Feb19-3L1-mock-rep2_B-C-A_Position005_4_cmle.ics	53	0	20	17	76.33172441953026
1583	Feb19-3L1-mock-rep2_B-C-A_Position005_4_cmle.ics	53	0	20	18	62.55202499717847
1584	Feb19-3L1-mock-rep2_B-C-A_Position005_4_cmle.ics	53	0	20	19	13.339933583911764
1585	Feb19-3L1-mock-rep2_B-C-A_Position005_4_cmle.ics	53	0	20	20	21.962708840269535
1586	Feb19-3L1-mock-rep2_B-C-A_Position005_4_cmle.ics	53	0	20	21	62.68181941157734
1587	Feb19-3L1-mock-rep2_B-C-A_Position005_4_cmle.ics	53	0	20	22	56.049862691502796
1588	Feb19-3L1-mock-rep2_B-C-A_Position005_4_cmle.ics	53	0	20	23	64.45325266370158
1589	Feb19-3L1-mock-rep2_B-C-A_Position005_4_cmle.ics	53	0	20	24	23.350718544533176
1590	Feb19-3L1-mock-rep2_B-C-A_Position005_4_cmle.ics	53	0	20	25	65.96477646466184
1591	Feb19-3L1-mock-rep2_B-C-A_Position005_4_cmle.ics	53	0	20	26	31.272920808252703
1592	Feb19-3L1-mock-rep2_B-C-A_Position005_4_cmle.ics	53	0	20	27	53.92500605356114
1593	Feb19-3L1-mock-rep2_B-C-A_Position005_4_cmle.ics	53	0	20	28	60.641314643698436
1594	Feb19-3L1-mock-rep2_B-C-A_Position005_4_cmle.ics	53	0	21	1	44.07638120542211
1595	Feb19-3L1-mock-rep2_B-C-A_Position005_4_cmle.ics	53	0	21	2	57.119270300919354
1596	Feb19-3L1-mock-rep2_B-C-A_Position005_4_cmle.ics	53	0	21	3	13.642919432517939
1597	Feb19-3L1-mock-rep2_B-C-A_Position005_4_cmle.ics	53	0	21	4	49.201865994151106
1598	Feb19-3L1-mock-rep2_B-C-A_Position005_4_cmle.ics	53	0	21	5	34.582100645665335
1599	Feb19-3L1-mock-rep2_B-C-A_Position005_4_cmle.ics	53	0	21	6	39.39340028729198
1600	Feb19-3L1-mock-rep2_B-C-A_Position005_4_cmle.ics	53	0	21	7	14.993649579515125
1601	Feb19-3L1-mock-rep2_B-C-A_Position005_4_cmle.ics	53	0	21	8	32.52937321405205
1602	Feb19-3L1-mock-rep2_B-C-A_Position005_4_cmle.ics	53	0	21	9	50.760074832047415
1603	Feb19-3L1-mock-rep2_B-C-A_Position005_4_cmle.ics	53	0	21	10	15.27875414483332
1604	Feb19-3L1-mock-rep2_B-C-A_Position005_4_cmle.ics	53	0	21	11	28.55264557566958
1605	Feb19-3L1-mock-rep2_B-C-A_Position005_4_cmle.ics	53	0	21	12	39.135980585128536
1606	Feb19-3L1-mock-rep2_B-C-A_Position005_4_cmle.ics	53	0	21	13	30.423158108891478
1607	Feb19-3L1-mock-rep2_B-C-A_Position005_4_cmle.ics	53	0	21	14	51.75252461868822
1608	Feb19-3L1-mock-rep2_B-C-A_Position005_4_cmle.ics	53	0	21	15	0.0
1609	Feb19-3L1-mock-rep2_B-C-A_Position005_4_cmle.ics	53	0	21	16	24.74961852089274
1610	Feb19-3L1-mock-rep2_B-C-A_Position005_4_cmle.ics	53	0	21	17	30.26054458755693
1611	Feb19-3L1-mock-rep2_B-C-A_Position005_4_cmle.ics	53	0	21	18	17.288020257243332
1612	Feb19-3L1-mock-rep2_B-C-A_Position005_4_cmle.ics	53	0	21	19	41.14613484195689
1613	Feb19-3L1-mock-rep2_B-C-A_Position005_4_cmle.ics	53	0	21	20	27.688603651354892
1614	Feb19-3L1-mock-rep2_B-C-A_Position005_4_cmle.ics	53	0	21	21	29.805726468057813
1615	Feb19-3L1-mock-rep2_B-C-A_Position005_4_cmle.ics	53	0	21	22	5.115233172926689
1616	Feb19-3L1-mock-rep2_B-C-A_Position005_4_cmle.ics	53	0	21	23	28.469502258715856
1617	Feb19-3L1-mock-rep2_B-C-A_Position005_4_cmle.ics	53	0	21	24	42.661761104574914
1618	Feb19-3L1-mock-rep2_B-C-A_Position005_4_cmle.ics	53	0	21	25	32.5434964613902
1619	Feb19-3L1-mock-rep2_B-C-A_Position005_4_cmle.ics	53	0	21	26	28.126687050701037
1620	Feb19-3L1-mock-rep2_B-C-A_Position005_4_cmle.ics	53	0	21	27	37.843771279398126
1621	Feb19-3L1-mock-rep2_B-C-A_Position005_4_cmle.ics	53	0	21	28	10.44720158606785
1622	Feb19-3L1-mock-rep2_B-C-A_Position005_4_cmle.ics	53	0	22	1	41.3749860413626
1623	Feb19-3L1-mock-rep2_B-C-A_Position005_4_cmle.ics	53	0	22	2	41.87311876979301
1624	Feb19-3L1-mock-rep2_B-C-A_Position005_4_cmle.ics	53	0	22	3	26.000305823008762
1625	Feb19-3L1-mock-rep2_B-C-A_Position005_4_cmle.ics	53	0	22	4	32.979332201697616
1626	Feb19-3L1-mock-rep2_B-C-A_Position005_4_cmle.ics	53	0	22	5	31.512090325741884
1627	Feb19-3L1-mock-rep2_B-C-A_Position005_4_cmle.ics	53	0	22	6	42.44828697348523
1628	Feb19-3L1-mock-rep2_B-C-A_Position005_4_cmle.ics	53	0	22	7	11.853088885691418
1629	Feb19-3L1-mock-rep2_B-C-A_Position005_4_cmle.ics	53	0	22	8	29.671413065685748
1630	Feb19-3L1-mock-rep2_B-C-A_Position005_4_cmle.ics	53	0	22	9	35.079984189557344
1631	Feb19-3L1-mock-rep2_B-C-A_Position005_4_cmle.ics	53	0	22	10	0.0
1632	Feb19-3L1-mock-rep2_B-C-A_Position005_4_cmle.ics	53	0	22	11	24.808735860013652
1633	Feb19-3L1-mock-rep2_B-C-A_Position005_4_cmle.ics	53	0	22	12	30.59308514572941
1634	Feb19-3L1-mock-rep2_B-C-A_Position005_4_cmle.ics	53	0	22	13	20.544524401136037
1635	Feb19-3L1-mock-rep2_B-C-A_Position005_4_cmle.ics	53	0	22	14	36.30608153359929
1636	Feb19-3L1-mock-rep2_B-C-A_Position005_4_cmle.ics	53	0	22	15	15.399366264838164
1637	Feb19-3L1-mock-rep2_B-C-A_Position005_4_cmle.ics	53	0	22	16	8.466010511226344
1638	Feb19-3L1-mock-rep2_B-C-A_Position005_4_cmle.ics	53	0	22	17	28.281998277199325
1639	Feb19-3L1-mock-rep2_B-C-A_Position005_4_cmle.ics	53	0	22	18	15.152915412285363
1640	Feb19-3L1-mock-rep2_B-C-A_Position005_4_cmle.ics	53	0	22	19	42.929357563019906
1641	Feb19-3L1-mock-rep2_B-C-A_Position005_4_cmle.ics	53	0	22	20	28.794775410228578
1642	Feb19-3L1-mock-rep2_B-C-A_Position005_4_cmle.ics	53	0	22	21	17.066192429899676
1643	Feb19-3L1-mock-rep2_B-C-A_Position005_4_cmle.ics	53	0	22	22	18.807421526726397
1644	Feb19-3L1-mock-rep2_B-C-A_Position005_4_cmle.ics	53	0	22	23	17.54733550725986
1645	Feb19-3L1-mock-rep2_B-C-A_Position005_4_cmle.ics	53	0	22	24	32.76820358439089
1646	Feb19-3L1-mock-rep2_B-C-A_Position005_4_cmle.ics	53	0	22	25	20.40633810182589
1647	Feb19-3L1-mock-rep2_B-C-A_Position005_4_cmle.ics	53	0	22	26	17.021571020214353
1648	Feb19-3L1-mock-rep2_B-C-A_Position005_4_cmle.ics	53	0	22	27	21.505245111246353
1649	Feb19-3L1-mock-rep2_B-C-A_Position005_4_cmle.ics	53	0	22	28	24.489371151204228
1650	Feb19-3L1-mock-rep2_B-C-A_Position005_4_cmle.ics	53	0	23	1	25.720016171655807
1651	Feb19-3L1-mock-rep2_B-C-A_Position005_4_cmle.ics	53	0	23	2	45.898431030275155
1652	Feb19-3L1-mock-rep2_B-C-A_Position005_4_cmle.ics	53	0	23	3	42.39902710166441
1653	Feb19-3L1-mock-rep2_B-C-A_Position005_4_cmle.ics	53	0	23	4	33.122652204042936
1654	Feb19-3L1-mock-rep2_B-C-A_Position005_4_cmle.ics	53	0	23	5	49.35400897551867
1655	Feb19-3L1-mock-rep2_B-C-A_Position005_4_cmle.ics	53	0	23	6	32.05695823675516
1656	Feb19-3L1-mock-rep2_B-C-A_Position005_4_cmle.ics	53	0	23	7	30.567789561724055
1657	Feb19-3L1-mock-rep2_B-C-A_Position005_4_cmle.ics	53	0	23	8	16.026590689860885
1658	Feb19-3L1-mock-rep2_B-C-A_Position005_4_cmle.ics	53	0	23	9	38.29120582560143
1659	Feb19-3L1-mock-rep2_B-C-A_Position005_4_cmle.ics	53	0	23	10	17.419473274458607
1660	Feb19-3L1-mock-rep2_B-C-A_Position005_4_cmle.ics	53	0	23	11	11.947825885340864
1661	Feb19-3L1-mock-rep2_B-C-A_Position005_4_cmle.ics	53	0	23	12	12.135240333727499
1662	Feb19-3L1-mock-rep2_B-C-A_Position005_4_cmle.ics	53	0	23	13	35.937203313669364
1663	Feb19-3L1-mock-rep2_B-C-A_Position005_4_cmle.ics	53	0	23	14	40.285103892062835
1664	Feb19-3L1-mock-rep2_B-C-A_Position005_4_cmle.ics	53	0	23	15	28.842719651426513
1665	Feb19-3L1-mock-rep2_B-C-A_Position005_4_cmle.ics	53	0	23	16	14.74356011782276
1666	Feb19-3L1-mock-rep2_B-C-A_Position005_4_cmle.ics	53	0	23	17	46.563943692107884
1667	Feb19-3L1-mock-rep2_B-C-A_Position005_4_cmle.ics	53	0	23	18	33.885631985006476
1668	Feb19-3L1-mock-rep2_B-C-A_Position005_4_cmle.ics	53	0	23	19	31.23818143308079
1669	Feb19-3L1-mock-rep2_B-C-A_Position005_4_cmle.ics	53	0	23	20	19.91812098903085
1670	Feb19-3L1-mock-rep2_B-C-A_Position005_4_cmle.ics	53	0	23	21	30.626470811841827
1671	Feb19-3L1-mock-rep2_B-C-A_Position005_4_cmle.ics	53	0	23	22	34.10039254401138
1672	Feb19-3L1-mock-rep2_B-C-A_Position005_4_cmle.ics	53	0	23	23	32.701105649434474
1673	Feb19-3L1-mock-rep2_B-C-A_Position005_4_cmle.ics	53	0	23	24	14.172205135591787
1674	Feb19-3L1-mock-rep2_B-C-A_Position005_4_cmle.ics	53	0	23	25	33.87064270195644
1675	Feb19-3L1-mock-rep2_B-C-A_Position005_4_cmle.ics	53	0	23	26	0.0
1676	Feb19-3L1-mock-rep2_B-C-A_Position005_4_cmle.ics	53	0	23	27	22.801537610670092
1677	Feb19-3L1-mock-rep2_B-C-A_Position005_4_cmle.ics	53	0	23	28	39.822076745091515
1678	Feb19-3L1-mock-rep2_B-C-A_Position005_4_cmle.ics	53	0	24	1	37.17790148793373
1679	Feb19-3L1-mock-rep2_B-C-A_Position005_4_cmle.ics	53	0	24	2	35.2987320429807
1680	Feb19-3L1-mock-rep2_B-C-A_Position005_4_cmle.ics	53	0	24	3	39.77294434840001
1681	Feb19-3L1-mock-rep2_B-C-A_Position005_4_cmle.ics	53	0	24	4	23.54751244265484
1682	Feb19-3L1-mock-rep2_B-C-A_Position005_4_cmle.ics	53	0	24	5	40.16005470045546
1683	Feb19-3L1-mock-rep2_B-C-A_Position005_4_cmle.ics	53	0	24	6	42.82003922435152
1684	Feb19-3L1-mock-rep2_B-C-A_Position005_4_cmle.ics	53	0	24	7	24.131851715953196
1685	Feb19-3L1-mock-rep2_B-C-A_Position005_4_cmle.ics	53	0	24	8	27.21858797401517
1686	Feb19-3L1-mock-rep2_B-C-A_Position005_4_cmle.ics	53	0	24	9	27.76836282987263
1687	Feb19-3L1-mock-rep2_B-C-A_Position005_4_cmle.ics	53	0	24	10	12.495523467626825
1688	Feb19-3L1-mock-rep2_B-C-A_Position005_4_cmle.ics	53	0	24	11	22.74652034963111
1689	Feb19-3L1-mock-rep2_B-C-A_Position005_4_cmle.ics	53	0	24	12	22.40808305423647
1690	Feb19-3L1-mock-rep2_B-C-A_Position005_4_cmle.ics	53	0	24	13	25.52012408673368
1691	Feb19-3L1-mock-rep2_B-C-A_Position005_4_cmle.ics	53	0	24	14	29.59331931449193
1692	Feb19-3L1-mock-rep2_B-C-A_Position005_4_cmle.ics	53	0	24	15	28.27296345694625
1693	Feb19-3L1-mock-rep2_B-C-A_Position005_4_cmle.ics	53	0	24	16	4.81728946054072
1694	Feb19-3L1-mock-rep2_B-C-A_Position005_4_cmle.ics	53	0	24	17	37.997128359015015
1695	Feb19-3L1-mock-rep2_B-C-A_Position005_4_cmle.ics	53	0	24	18	27.0746245555895
1696	Feb19-3L1-mock-rep2_B-C-A_Position005_4_cmle.ics	53	0	24	19	42.30376493131581
1697	Feb19-3L1-mock-rep2_B-C-A_Position005_4_cmle.ics	53	0	24	20	29.818825772796302
1698	Feb19-3L1-mock-rep2_B-C-A_Position005_4_cmle.ics	53	0	24	21	19.757247532144703
1699	Feb19-3L1-mock-rep2_B-C-A_Position005_4_cmle.ics	53	0	24	22	32.36611683451289
1700	Feb19-3L1-mock-rep2_B-C-A_Position005_4_cmle.ics	53	0	24	23	22.302035549441594
1701	Feb19-3L1-mock-rep2_B-C-A_Position005_4_cmle.ics	53	0	24	24	23.105903449824275
1702	Feb19-3L1-mock-rep2_B-C-A_Position005_4_cmle.ics	53	0	24	25	22.852040715657584
1703	Feb19-3L1-mock-rep2_B-C-A_Position005_4_cmle.ics	53	0	24	26	9.705805568753226
1704	Feb19-3L1-mock-rep2_B-C-A_Position005_4_cmle.ics	53	0	24	27	12.210010929554407
1705	Feb19-3L1-mock-rep2_B-C-A_Position005_4_cmle.ics	53	0	24	28	38.11405320475444
1706	Feb19-3L1-mock-rep2_B-C-A_Position005_4_cmle.ics	54	0	1	1	0.0
1707	Feb19-3L1-mock-rep2_B-C-A_Position005_4_cmle.ics	54	0	1	2	11.109253444636796
1708	Feb19-3L1-mock-rep2_B-C-A_Position005_4_cmle.ics	54	0	2	1	11.19104035651253
1709	Feb19-3L1-mock-rep2_B-C-A_Position005_4_cmle.ics	54	0	2	2	0.0
1710	Feb19-3L1-mock-rep2_B-C-A_Position005_4_cmle.ics	55	0	1	1	0.0
1711	Feb19-3L1-mock-rep2_B-C-A_Position005_4_cmle.ics	56	0	1	1	6.215732951546011
1712	Feb19-3L1-mock-rep2_B-C-A_Position005_4_cmle.ics	56	0	1	2	0.0
1713	Feb19-3L1-mock-rep2_B-C-A_Position005_4_cmle.ics	56	0	1	3	5.387283870253211
1714	Feb19-3L1-mock-rep2_B-C-A_Position005_4_cmle.ics	56	0	2	1	0.0
1715	Feb19-3L1-mock-rep2_B-C-A_Position005_4_cmle.ics	56	0	2	2	6.347569110341344
1716	Feb19-3L1-mock-rep2_B-C-A_Position005_4_cmle.ics	56	0	2	3	2.7317031603275037
1717	Feb19-3L1-mock-rep2_B-C-A_Position005_4_cmle.ics	57	0	1	1	0.42540144110901373
1718	Feb19-3L1-mock-rep2_B-C-A_Position005_4_cmle.ics	57	0	2	1	4.464033224989386
1719	Feb19-3L1-mock-rep2_B-C-A_Position005_4_cmle.ics	58	0	1	1	0.0
1720	Feb19-3L1-mock-rep2_B-C-A_Position005_4_cmle.ics	59	0	1	1	0.0
1721	Feb19-3L1-mock-rep2_B-C-A_Position005_4_cmle.ics	59	0	1	2	3.60965092481656
1722	Feb19-3L1-mock-rep2_B-C-A_Position005_4_cmle.ics	60	0	1	1	5.2094767555838155
1723	Feb19-3L1-mock-rep2_B-C-A_Position005_4_cmle.ics	60	0	1	2	3.1096734985814223
1724	Feb19-3L1-mock-rep2_B-C-A_Position005_4_cmle.ics	60	0	1	3	0.0
1725	Feb19-3L1-mock-rep2_B-C-A_Position005_4_cmle.ics	61	0	1	1	0.10317500441073144
1726	Feb19-3L1-mock-rep2_B-C-A_Position005_4_cmle.ics	62	0	1	1	0.0
1727	Feb19-3L1-mock-rep2_B-C-A_Position005_4_cmle.ics	63	0	1	1	0.0
1728	Feb19-3L1-mock-rep2_B-C-A_Position005_4_cmle.ics	63	0	2	1	1.9191660196979938
1729	Feb19-3L1-mock-rep2_B-C-A_Position005_4_cmle.ics	64	0	1	1	15.899207589929757
1730	Feb19-3L1-mock-rep2_B-C-A_Position005_4_cmle.ics	64	0	1	2	0.0
1731	Feb19-3L1-mock-rep2_B-C-A_Position005_4_cmle.ics	65	0	1	1	1.9396002206044687
1732	Feb19-3L1-mock-rep2_B-C-A_Position005_4_cmle.ics	66	0	1	1	45.367916030882256
1733	Feb19-3L1-mock-rep2_B-C-A_Position005_4_cmle.ics	66	0	1	2	38.2288105203168
1734	Feb19-3L1-mock-rep2_B-C-A_Position005_4_cmle.ics	66	0	1	3	34.07223347181591
1735	Feb19-3L1-mock-rep2_B-C-A_Position005_4_cmle.ics	66	0	1	4	10.04493796118703
1736	Feb19-3L1-mock-rep2_B-C-A_Position005_4_cmle.ics	66	0	1	5	27.03204805375792
1737	Feb19-3L1-mock-rep2_B-C-A_Position005_4_cmle.ics	66	0	1	6	16.13658388356758
1738	Feb19-3L1-mock-rep2_B-C-A_Position005_4_cmle.ics	66	0	1	7	26.52721460842403
1739	Feb19-3L1-mock-rep2_B-C-A_Position005_4_cmle.ics	66	0	1	8	33.74264343165062
1740	Feb19-3L1-mock-rep2_B-C-A_Position005_4_cmle.ics	66	0	1	9	35.69026186133188
1741	Feb19-3L1-mock-rep2_B-C-A_Position005_4_cmle.ics	66	0	2	1	0.0
1742	Feb19-3L1-mock-rep2_B-C-A_Position005_4_cmle.ics	66	0	2	2	6.690483379795848
1743	Feb19-3L1-mock-rep2_B-C-A_Position005_4_cmle.ics	66	0	2	3	12.3676665777597
1744	Feb19-3L1-mock-rep2_B-C-A_Position005_4_cmle.ics	66	0	2	4	52.277258751011445
1745	Feb19-3L1-mock-rep2_B-C-A_Position005_4_cmle.ics	66	0	2	5	34.066661621651065
1746	Feb19-3L1-mock-rep2_B-C-A_Position005_4_cmle.ics	66	0	2	6	28.210770739758548
1747	Feb19-3L1-mock-rep2_B-C-A_Position005_4_cmle.ics	66	0	2	7	20.34632675937392
1748	Feb19-3L1-mock-rep2_B-C-A_Position005_4_cmle.ics	66	0	2	8	14.481301952605737
1749	Feb19-3L1-mock-rep2_B-C-A_Position005_4_cmle.ics	66	0	2	9	19.50007583362824
1750	Feb19-3L1-mock-rep2_B-C-A_Position005_4_cmle.ics	66	0	3	1	42.942084497033086
1751	Feb19-3L1-mock-rep2_B-C-A_Position005_4_cmle.ics	66	0	3	2	35.38292080114789
1752	Feb19-3L1-mock-rep2_B-C-A_Position005_4_cmle.ics	66	0	3	3	33.22101027980697
1753	Feb19-3L1-mock-rep2_B-C-A_Position005_4_cmle.ics	66	0	3	4	8.392765010300062
1754	Feb19-3L1-mock-rep2_B-C-A_Position005_4_cmle.ics	66	0	3	5	20.831945875860335
1755	Feb19-3L1-mock-rep2_B-C-A_Position005_4_cmle.ics	66	0	3	6	13.730662396311683
1756	Feb19-3L1-mock-rep2_B-C-A_Position005_4_cmle.ics	66	0	3	7	22.624664449927298
1757	Feb19-3L1-mock-rep2_B-C-A_Position005_4_cmle.ics	66	0	3	8	29.840488611415093
1758	Feb19-3L1-mock-rep2_B-C-A_Position005_4_cmle.ics	66	0	3	9	36.51513632643742
1759	Feb19-3L1-mock-rep2_B-C-A_Position005_4_cmle.ics	66	0	4	1	34.39279728747215
1760	Feb19-3L1-mock-rep2_B-C-A_Position005_4_cmle.ics	66	0	4	2	26.93710059628978
1761	Feb19-3L1-mock-rep2_B-C-A_Position005_4_cmle.ics	66	0	4	3	31.599131076282482
1762	Feb19-3L1-mock-rep2_B-C-A_Position005_4_cmle.ics	66	0	4	4	26.000305823008762
1763	Feb19-3L1-mock-rep2_B-C-A_Position005_4_cmle.ics	66	0	4	5	0.0
1764	Feb19-3L1-mock-rep2_B-C-A_Position005_4_cmle.ics	66	0	4	6	18.521182177413678
1765	Feb19-3L1-mock-rep2_B-C-A_Position005_4_cmle.ics	66	0	4	7	14.983547630903049
1766	Feb19-3L1-mock-rep2_B-C-A_Position005_4_cmle.ics	66	0	4	8	18.680839347827376
1767	Feb19-3L1-mock-rep2_B-C-A_Position005_4_cmle.ics	66	0	4	9	39.18391413475766
1768	Feb19-3L1-mock-rep2_B-C-A_Position005_4_cmle.ics	66	0	5	1	20.509163867707045
1769	Feb19-3L1-mock-rep2_B-C-A_Position005_4_cmle.ics	66	0	5	2	12.683393558478505
1770	Feb19-3L1-mock-rep2_B-C-A_Position005_4_cmle.ics	66	0	5	3	15.239545395203383
1771	Feb19-3L1-mock-rep2_B-C-A_Position005_4_cmle.ics	66	0	5	4	31.101643835202815
1772	Feb19-3L1-mock-rep2_B-C-A_Position005_4_cmle.ics	66	0	5	5	14.958833367915945
1773	Feb19-3L1-mock-rep2_B-C-A_Position005_4_cmle.ics	66	0	5	6	8.97385323110666
1774	Feb19-3L1-mock-rep2_B-C-A_Position005_4_cmle.ics	66	0	5	7	0.0
1775	Feb19-3L1-mock-rep2_B-C-A_Position005_4_cmle.ics	66	0	5	8	6.542466878239129
1776	Feb19-3L1-mock-rep2_B-C-A_Position005_4_cmle.ics	66	0	5	9	22.934111682207824
1777	Feb19-3L1-mock-rep2_B-C-A_Position005_4_cmle.ics	66	0	6	1	15.087702236642999
1778	Feb19-3L1-mock-rep2_B-C-A_Position005_4_cmle.ics	66	0	6	2	7.691210443802281
1779	Feb19-3L1-mock-rep2_B-C-A_Position005_4_cmle.ics	66	0	6	3	15.17479501569827
1780	Feb19-3L1-mock-rep2_B-C-A_Position005_4_cmle.ics	66	0	6	4	38.430023119206204
1781	Feb19-3L1-mock-rep2_B-C-A_Position005_4_cmle.ics	66	0	6	5	18.056924920210115
1782	Feb19-3L1-mock-rep2_B-C-A_Position005_4_cmle.ics	66	0	6	6	16.705431976623924
1783	Feb19-3L1-mock-rep2_B-C-A_Position005_4_cmle.ics	66	0	6	7	5.935394682216631
1784	Feb19-3L1-mock-rep2_B-C-A_Position005_4_cmle.ics	66	0	6	8	0.0
1785	Feb19-3L1-mock-rep2_B-C-A_Position005_4_cmle.ics	66	0	6	9	24.150976019781105
1786	Feb19-3L1-mock-rep2_B-C-A_Position005_4_cmle.ics	66	0	7	1	35.30349545324681
1787	Feb19-3L1-mock-rep2_B-C-A_Position005_4_cmle.ics	66	0	7	2	27.74179986495219
1788	Feb19-3L1-mock-rep2_B-C-A_Position005_4_cmle.ics	66	0	7	3	26.00767436402665
1789	Feb19-3L1-mock-rep2_B-C-A_Position005_4_cmle.ics	66	0	7	4	16.244217935230612
1790	Feb19-3L1-mock-rep2_B-C-A_Position005_4_cmle.ics	66	0	7	5	16.873334036627384
1791	Feb19-3L1-mock-rep2_B-C-A_Position005_4_cmle.ics	66	0	7	6	6.395185943978752
1792	Feb19-3L1-mock-rep2_B-C-A_Position005_4_cmle.ics	66	0	7	7	15.123147052872076
1793	Feb19-3L1-mock-rep2_B-C-A_Position005_4_cmle.ics	66	0	7	8	22.37209072974388
1794	Feb19-3L1-mock-rep2_B-C-A_Position005_4_cmle.ics	66	0	7	9	30.164819413255227
1795	Feb19-3L1-mock-rep2_B-C-A_Position005_4_cmle.ics	66	0	8	1	28.765664913063038
1796	Feb19-3L1-mock-rep2_B-C-A_Position005_4_cmle.ics	66	0	8	2	21.461392961852752
1797	Feb19-3L1-mock-rep2_B-C-A_Position005_4_cmle.ics	66	0	8	3	18.894666831630936
1798	Feb19-3L1-mock-rep2_B-C-A_Position005_4_cmle.ics	66	0	8	4	23.105903449824275
1799	Feb19-3L1-mock-rep2_B-C-A_Position005_4_cmle.ics	66	0	8	5	18.668013554480122
1800	Feb19-3L1-mock-rep2_B-C-A_Position005_4_cmle.ics	66	0	8	6	0.0
1801	Feb19-3L1-mock-rep2_B-C-A_Position005_4_cmle.ics	66	0	8	7	10.252294137319463
1802	Feb19-3L1-mock-rep2_B-C-A_Position005_4_cmle.ics	66	0	8	8	17.257388160119017
1803	Feb19-3L1-mock-rep2_B-C-A_Position005_4_cmle.ics	66	0	8	9	23.213552240553636
1804	Feb19-3L1-mock-rep2_B-C-A_Position005_4_cmle.ics	66	0	9	1	6.9016512982172165
1805	Feb19-3L1-mock-rep2_B-C-A_Position005_4_cmle.ics	66	0	9	2	0.0
1806	Feb19-3L1-mock-rep2_B-C-A_Position005_4_cmle.ics	66	0	9	3	9.709968442629615
1807	Feb19-3L1-mock-rep2_B-C-A_Position005_4_cmle.ics	66	0	9	4	44.68668929444302
1808	Feb19-3L1-mock-rep2_B-C-A_Position005_4_cmle.ics	66	0	9	5	26.735593984329547
1809	Feb19-3L1-mock-rep2_B-C-A_Position005_4_cmle.ics	66	0	9	6	20.953672420782123
1810	Feb19-3L1-mock-rep2_B-C-A_Position005_4_cmle.ics	66	0	9	7	12.572714541791196
1811	Feb19-3L1-mock-rep2_B-C-A_Position005_4_cmle.ics	66	0	9	8	7.179379137029738
1812	Feb19-3L1-mock-rep2_B-C-A_Position005_4_cmle.ics	66	0	9	9	18.587543310103488
1813	Feb19-3L1-mock-rep2_B-C-A_Position005_4_cmle.ics	66	0	10	1	37.80712853701534
1814	Feb19-3L1-mock-rep2_B-C-A_Position005_4_cmle.ics	66	0	10	2	30.523763140917897
1815	Feb19-3L1-mock-rep2_B-C-A_Position005_4_cmle.ics	66	0	10	3	27.245234915658006
1816	Feb19-3L1-mock-rep2_B-C-A_Position005_4_cmle.ics	66	0	10	4	15.060592555521788
1817	Feb19-3L1-mock-rep2_B-C-A_Position005_4_cmle.ics	66	0	10	5	21.331143906797433
1818	Feb19-3L1-mock-rep2_B-C-A_Position005_4_cmle.ics	66	0	10	6	8.397836934020464
1819	Feb19-3L1-mock-rep2_B-C-A_Position005_4_cmle.ics	66	0	10	7	18.659563951277956
1820	Feb19-3L1-mock-rep2_B-C-A_Position005_4_cmle.ics	66	0	10	8	25.87307388653671
1821	Feb19-3L1-mock-rep2_B-C-A_Position005_4_cmle.ics	66	0	10	9	30.14352707624273
1822	Feb19-3L1-mock-rep2_B-C-A_Position005_4_cmle.ics	66	0	11	1	12.60409646119119
1823	Feb19-3L1-mock-rep2_B-C-A_Position005_4_cmle.ics	66	0	11	2	9.76212605617045
1824	Feb19-3L1-mock-rep2_B-C-A_Position005_4_cmle.ics	66	0	11	3	0.0
1825	Feb19-3L1-mock-rep2_B-C-A_Position005_4_cmle.ics	66	0	11	4	42.61065227102354
1826	Feb19-3L1-mock-rep2_B-C-A_Position005_4_cmle.ics	66	0	11	5	31.246983218616403
1827	Feb19-3L1-mock-rep2_B-C-A_Position005_4_cmle.ics	66	0	11	6	18.375581250537333
1828	Feb19-3L1-mock-rep2_B-C-A_Position005_4_cmle.ics	66	0	11	7	15.172339575613083
1829	Feb19-3L1-mock-rep2_B-C-A_Position005_4_cmle.ics	66	0	11	8	14.670240237640177
1830	Feb19-3L1-mock-rep2_B-C-A_Position005_4_cmle.ics	66	0	11	9	8.09841634753898
1831	Feb19-3L1-mock-rep2_B-C-A_Position005_4_cmle.ics	66	0	12	1	20.11912586009263
1832	Feb19-3L1-mock-rep2_B-C-A_Position005_4_cmle.ics	66	0	12	2	19.00801705556572
1833	Feb19-3L1-mock-rep2_B-C-A_Position005_4_cmle.ics	66	0	12	3	7.568433374263534
1834	Feb19-3L1-mock-rep2_B-C-A_Position005_4_cmle.ics	66	0	12	4	45.43092062685304
1835	Feb19-3L1-mock-rep2_B-C-A_Position005_4_cmle.ics	66	0	12	5	38.99230576142566
1836	Feb19-3L1-mock-rep2_B-C-A_Position005_4_cmle.ics	66	0	12	6	22.89857596395686
1837	Feb19-3L1-mock-rep2_B-C-A_Position005_4_cmle.ics	66	0	12	7	23.18500986156129
1838	Feb19-3L1-mock-rep2_B-C-A_Position005_4_cmle.ics	66	0	12	8	24.00875923589302
1839	Feb19-3L1-mock-rep2_B-C-A_Position005_4_cmle.ics	66	0	12	9	0.0
1840	Feb19-3L1-mock-rep2_B-C-A_Position005_4_cmle.ics	66	0	13	1	45.75731850726955
1841	Feb19-3L1-mock-rep2_B-C-A_Position005_4_cmle.ics	66	0	13	2	38.351274693688545
1842	Feb19-3L1-mock-rep2_B-C-A_Position005_4_cmle.ics	66	0	13	3	35.29650362626826
1843	Feb19-3L1-mock-rep2_B-C-A_Position005_4_cmle.ics	66	0	13	4	7.0227247384737055
1844	Feb19-3L1-mock-rep2_B-C-A_Position005_4_cmle.ics	66	0	13	5	24.67555200801602
1845	Feb19-3L1-mock-rep2_B-C-A_Position005_4_cmle.ics	66	0	13	6	16.3134005767915
1846	Feb19-3L1-mock-rep2_B-C-A_Position005_4_cmle.ics	66	0	13	7	25.94456476243958
1847	Feb19-3L1-mock-rep2_B-C-A_Position005_4_cmle.ics	66	0	13	8	33.1941425486601
1848	Feb19-3L1-mock-rep2_B-C-A_Position005_4_cmle.ics	66	0	13	9	37.77665524335331
1849	Feb19-3L1-mock-rep2_B-C-A_Position005_4_cmle.ics	67	0	1	1	1.6668432081858544
1850	Feb19-3L1-mock-rep2_B-C-A_Position005_4_cmle.ics	67	0	1	2	0.0
1851	Feb19-3L1-mock-rep2_B-C-A_Position005_4_cmle.ics	68	0	1	1	0.0
1852	Feb19-3L1-mock-rep2_B-C-A_Position005_4_cmle.ics	69	0	1	1	0.0
1853	Feb19-3L1-mock-rep2_B-C-A_Position006_5_cmle.ics	1	0	1	1	0.0
1854	Feb19-3L1-mock-rep2_B-C-A_Position006_5_cmle.ics	2	0	1	1	21.4568453686469
1855	Feb19-3L1-mock-rep2_B-C-A_Position006_5_cmle.ics	2	0	1	2	22.36423832660598
1856	Feb19-3L1-mock-rep2_B-C-A_Position006_5_cmle.ics	2	0	1	3	12.09729852974087
1857	Feb19-3L1-mock-rep2_B-C-A_Position006_5_cmle.ics	2	0	1	4	13.647990207431004
1858	Feb19-3L1-mock-rep2_B-C-A_Position006_5_cmle.ics	2	0	2	1	7.308694763321631
1859	Feb19-3L1-mock-rep2_B-C-A_Position006_5_cmle.ics	2	0	2	2	10.381784554855626
1860	Feb19-3L1-mock-rep2_B-C-A_Position006_5_cmle.ics	2	0	2	3	11.249861082317917
1861	Feb19-3L1-mock-rep2_B-C-A_Position006_5_cmle.ics	2	0	2	4	0.0
1862	Feb19-3L1-mock-rep2_B-C-A_Position006_5_cmle.ics	2	0	3	1	0.0
1863	Feb19-3L1-mock-rep2_B-C-A_Position006_5_cmle.ics	2	0	3	2	4.469284975676661
1864	Feb19-3L1-mock-rep2_B-C-A_Position006_5_cmle.ics	2	0	3	3	14.4286471847854
1865	Feb19-3L1-mock-rep2_B-C-A_Position006_5_cmle.ics	2	0	3	4	6.74152714949912
1866	Feb19-3L1-mock-rep2_B-C-A_Position006_5_cmle.ics	2	0	4	1	3.887424153895037
1867	Feb19-3L1-mock-rep2_B-C-A_Position006_5_cmle.ics	2	0	4	2	0.0
1868	Feb19-3L1-mock-rep2_B-C-A_Position006_5_cmle.ics	2	0	4	3	12.770968226174581
1869	Feb19-3L1-mock-rep2_B-C-A_Position006_5_cmle.ics	2	0	4	4	10.106216309884436
1870	Feb19-3L1-mock-rep2_B-C-A_Position006_5_cmle.ics	2	0	5	1	14.960019859448288
1871	Feb19-3L1-mock-rep2_B-C-A_Position006_5_cmle.ics	2	0	5	2	12.92013385327785
1872	Feb19-3L1-mock-rep2_B-C-A_Position006_5_cmle.ics	2	0	5	3	0.0
1873	Feb19-3L1-mock-rep2_B-C-A_Position006_5_cmle.ics	2	0	5	4	11.917775534718427
1874	Feb19-3L1-mock-rep2_B-C-A_Position006_5_cmle.ics	3	0	1	1	0.0
1875	Feb19-3L1-mock-rep2_B-C-A_Position006_5_cmle.ics	4	0	1	1	9.90694966950595
1876	Feb19-3L1-mock-rep2_B-C-A_Position006_5_cmle.ics	4	0	1	2	1.9313502455959253
1877	Feb19-3L1-mock-rep2_B-C-A_Position006_5_cmle.ics	4	0	1	3	20.283796521699767
1878	Feb19-3L1-mock-rep2_B-C-A_Position006_5_cmle.ics	4	0	1	4	0.0
1879	Feb19-3L1-mock-rep2_B-C-A_Position006_5_cmle.ics	4	0	1	5	11.997895164246971
1880	Feb19-3L1-mock-rep2_B-C-A_Position006_5_cmle.ics	4	0	1	6	17.023134417723334
1881	Feb19-3L1-mock-rep2_B-C-A_Position006_5_cmle.ics	4	0	1	7	13.556687260648724
1882	Feb19-3L1-mock-rep2_B-C-A_Position006_5_cmle.ics	4	0	1	8	1.3586516622891618
1883	Feb19-3L1-mock-rep2_B-C-A_Position006_5_cmle.ics	4	0	1	9	0.5556144027286182
1884	Feb19-3L1-mock-rep2_B-C-A_Position006_5_cmle.ics	4	0	2	1	9.84639291286682
1885	Feb19-3L1-mock-rep2_B-C-A_Position006_5_cmle.ics	4	0	2	2	16.879443334672175
1886	Feb19-3L1-mock-rep2_B-C-A_Position006_5_cmle.ics	4	0	2	3	2.806663559462426
1887	Feb19-3L1-mock-rep2_B-C-A_Position006_5_cmle.ics	4	0	2	4	16.778364533857847
1888	Feb19-3L1-mock-rep2_B-C-A_Position006_5_cmle.ics	4	0	2	5	11.60156933050408
1889	Feb19-3L1-mock-rep2_B-C-A_Position006_5_cmle.ics	4	0	2	6	0.0
1890	Feb19-3L1-mock-rep2_B-C-A_Position006_5_cmle.ics	4	0	2	7	6.094671829558443
1891	Feb19-3L1-mock-rep2_B-C-A_Position006_5_cmle.ics	4	0	2	8	15.367535061206189
1892	Feb19-3L1-mock-rep2_B-C-A_Position006_5_cmle.ics	4	0	2	9	17.12966323862955
1893	Feb19-3L1-mock-rep2_B-C-A_Position006_5_cmle.ics	4	0	3	1	0.0
1894	Feb19-3L1-mock-rep2_B-C-A_Position006_5_cmle.ics	4	0	3	2	8.923892366254227
1895	Feb19-3L1-mock-rep2_B-C-A_Position006_5_cmle.ics	4	0	3	3	14.243383161909726
1896	Feb19-3L1-mock-rep2_B-C-A_Position006_5_cmle.ics	4	0	3	4	9.830584184573746
1897	Feb19-3L1-mock-rep2_B-C-A_Position006_5_cmle.ics	4	0	3	5	15.57896966362395
1898	Feb19-3L1-mock-rep2_B-C-A_Position006_5_cmle.ics	4	0	3	6	11.112962076925584
1899	Feb19-3L1-mock-rep2_B-C-A_Position006_5_cmle.ics	4	0	3	7	4.0977589991113375
1900	Feb19-3L1-mock-rep2_B-C-A_Position006_5_cmle.ics	4	0	3	8	10.707063943301062
1901	Feb19-3L1-mock-rep2_B-C-A_Position006_5_cmle.ics	4	0	3	9	11.675198887284651
1902	Feb19-3L1-mock-rep2_B-C-A_Position006_5_cmle.ics	4	0	4	1	13.183811713840647
1903	Feb19-3L1-mock-rep2_B-C-A_Position006_5_cmle.ics	4	0	4	2	20.357136934342286
1904	Feb19-3L1-mock-rep2_B-C-A_Position006_5_cmle.ics	4	0	4	3	0.0
1905	Feb19-3L1-mock-rep2_B-C-A_Position006_5_cmle.ics	4	0	4	4	20.161673628481537
1906	Feb19-3L1-mock-rep2_B-C-A_Position006_5_cmle.ics	4	0	4	5	13.53520791196087
1907	Feb19-3L1-mock-rep2_B-C-A_Position006_5_cmle.ics	4	0	4	6	1.9830205042639815
1908	Feb19-3L1-mock-rep2_B-C-A_Position006_5_cmle.ics	4	0	4	7	9.18815500672889
1909	Feb19-3L1-mock-rep2_B-C-A_Position006_5_cmle.ics	4	0	4	8	18.678496659715723
1910	Feb19-3L1-mock-rep2_B-C-A_Position006_5_cmle.ics	4	0	4	9	20.464314126657438
1911	Feb19-3L1-mock-rep2_B-C-A_Position006_5_cmle.ics	4	0	5	1	14.995911023680348
1912	Feb19-3L1-mock-rep2_B-C-A_Position006_5_cmle.ics	4	0	5	2	14.041280394344227
1913	Feb19-3L1-mock-rep2_B-C-A_Position006_5_cmle.ics	4	0	5	3	13.753657654591182
1914	Feb19-3L1-mock-rep2_B-C-A_Position006_5_cmle.ics	4	0	5	4	11.713884965635478
1915	Feb19-3L1-mock-rep2_B-C-A_Position006_5_cmle.ics	4	0	5	5	0.0
1916	Feb19-3L1-mock-rep2_B-C-A_Position006_5_cmle.ics	4	0	5	6	11.695981941702762
1917	Feb19-3L1-mock-rep2_B-C-A_Position006_5_cmle.ics	4	0	5	7	14.665616563799475
1918	Feb19-3L1-mock-rep2_B-C-A_Position006_5_cmle.ics	4	0	5	8	9.733510449106973
1919	Feb19-3L1-mock-rep2_B-C-A_Position006_5_cmle.ics	4	0	5	9	11.43587171549383
1920	Feb19-3L1-mock-rep2_B-C-A_Position006_5_cmle.ics	4	0	6	1	11.108934703068767
1921	Feb19-3L1-mock-rep2_B-C-A_Position006_5_cmle.ics	4	0	6	2	4.006592436848663
1922	Feb19-3L1-mock-rep2_B-C-A_Position006_5_cmle.ics	4	0	6	3	19.91705207623685
1923	Feb19-3L1-mock-rep2_B-C-A_Position006_5_cmle.ics	4	0	6	4	0.9342894015681998
1924	Feb19-3L1-mock-rep2_B-C-A_Position006_5_cmle.ics	4	0	6	5	10.482296103710496
1925	Feb19-3L1-mock-rep2_B-C-A_Position006_5_cmle.ics	4	0	6	6	16.749860289354594
1926	Feb19-3L1-mock-rep2_B-C-A_Position006_5_cmle.ics	4	0	6	7	14.22905083191537
1927	Feb19-3L1-mock-rep2_B-C-A_Position006_5_cmle.ics	4	0	6	8	0.0
1928	Feb19-3L1-mock-rep2_B-C-A_Position006_5_cmle.ics	4	0	6	9	0.7252201245704302
1929	Feb19-3L1-mock-rep2_B-C-A_Position006_5_cmle.ics	4	0	7	1	3.889858107349657
1930	Feb19-3L1-mock-rep2_B-C-A_Position006_5_cmle.ics	4	0	7	2	13.38996486436666
1931	Feb19-3L1-mock-rep2_B-C-A_Position006_5_cmle.ics	4	0	7	3	10.044290564421068
1932	Feb19-3L1-mock-rep2_B-C-A_Position006_5_cmle.ics	4	0	7	4	13.978453685285164
1933	Feb19-3L1-mock-rep2_B-C-A_Position006_5_cmle.ics	4	0	7	5	15.338067085748238
1934	Feb19-3L1-mock-rep2_B-C-A_Position006_5_cmle.ics	4	0	7	6	7.24873247247561
1935	Feb19-3L1-mock-rep2_B-C-A_Position006_5_cmle.ics	4	0	7	7	0.0
1936	Feb19-3L1-mock-rep2_B-C-A_Position006_5_cmle.ics	4	0	7	8	13.913487806824106
1937	Feb19-3L1-mock-rep2_B-C-A_Position006_5_cmle.ics	4	0	7	9	15.27048109548901
1938	Feb19-3L1-mock-rep2_B-C-A_Position006_5_cmle.ics	5	0	1	1	0.0
1939	Feb19-3L1-mock-rep2_B-C-A_Position006_5_cmle.ics	5	0	1	2	0.7295574526778015
1940	Feb19-3L1-mock-rep2_B-C-A_Position006_5_cmle.ics	5	0	2	1	0.9512265400461282
1941	Feb19-3L1-mock-rep2_B-C-A_Position006_5_cmle.ics	5	0	2	2	0.0
1942	Feb19-3L1-mock-rep2_B-C-A_Position006_5_cmle.ics	6	0	1	1	0.0
1943	Feb19-3L1-mock-rep2_B-C-A_Position006_5_cmle.ics	6	0	1	2	3.5327568261996745
1944	Feb19-3L1-mock-rep2_B-C-A_Position006_5_cmle.ics	6	0	1	3	0.9971598751598192
1945	Feb19-3L1-mock-rep2_B-C-A_Position006_5_cmle.ics	6	0	2	1	3.3938147004568644
1946	Feb19-3L1-mock-rep2_B-C-A_Position006_5_cmle.ics	6	0	2	2	0.0
1947	Feb19-3L1-mock-rep2_B-C-A_Position006_5_cmle.ics	6	0	2	3	5.214167070662818
1948	Feb19-3L1-mock-rep2_B-C-A_Position006_5_cmle.ics	6	0	3	1	0.6190500264643886
1949	Feb19-3L1-mock-rep2_B-C-A_Position006_5_cmle.ics	6	0	3	2	4.763959889939176
1950	Feb19-3L1-mock-rep2_B-C-A_Position006_5_cmle.ics	6	0	3	3	0.0
1951	Feb19-3L1-mock-rep2_B-C-A_Position006_5_cmle.ics	6	0	4	1	4.624496600077168
1952	Feb19-3L1-mock-rep2_B-C-A_Position006_5_cmle.ics	6	0	4	2	1.242391573779135
1953	Feb19-3L1-mock-rep2_B-C-A_Position006_5_cmle.ics	6	0	4	3	6.5008440755461265
1954	Feb19-3L1-mock-rep2_B-C-A_Position006_5_cmle.ics	7	0	1	1	1.4973853800157155
1955	Feb19-3L1-mock-rep2_B-C-A_Position006_5_cmle.ics	7	0	1	2	2.9280754549121024
1956	Feb19-3L1-mock-rep2_B-C-A_Position006_5_cmle.ics	7	0	2	1	0.0
1957	Feb19-3L1-mock-rep2_B-C-A_Position006_5_cmle.ics	7	0	2	2	3.4063380444868283
1958	Feb19-3L1-mock-rep2_B-C-A_Position006_5_cmle.ics	8	0	1	1	0.0
1959	Feb19-3L1-mock-rep2_B-C-A_Position006_5_cmle.ics	9	0	1	1	0.0
1960	Feb19-3L1-mock-rep2_B-C-A_Position006_5_cmle.ics	9	0	1	2	4.0541344193648134
1961	Feb19-3L1-mock-rep2_B-C-A_Position006_5_cmle.ics	10	0	1	1	0.0
1962	Feb19-3L1-mock-rep2_B-C-A_Position006_5_cmle.ics	11	0	1	1	0.6921189703237084
1963	Feb19-3L1-mock-rep2_B-C-A_Position006_5_cmle.ics	11	0	2	1	0.0
1964	Feb19-3L1-mock-rep2_B-C-A_Position006_5_cmle.ics	12	0	1	1	0.0
1965	Feb19-3L1-mock-rep2_B-C-A_Position006_5_cmle.ics	12	0	1	2	0.9512265400461283
1966	Feb19-3L1-mock-rep2_B-C-A_Position006_5_cmle.ics	12	0	2	1	4.6896416122800995
1967	Feb19-3L1-mock-rep2_B-C-A_Position006_5_cmle.ics	12	0	2	2	6.212814631587686
1968	Feb19-3L1-mock-rep2_B-C-A_Position006_5_cmle.ics	12	0	3	1	5.05557521612584
1969	Feb19-3L1-mock-rep2_B-C-A_Position006_5_cmle.ics	12	0	3	2	5.787004968858754
1970	Feb19-3L1-mock-rep2_B-C-A_Position006_5_cmle.ics	13	0	1	1	0.65253602307166
1971	Feb19-3L1-mock-rep2_B-C-A_Position006_5_cmle.ics	14	0	1	1	0.0
1972	Feb19-3L1-mock-rep2_B-C-A_Position006_5_cmle.ics	14	0	1	2	13.661632938849696
1973	Feb19-3L1-mock-rep2_B-C-A_Position006_5_cmle.ics	14	0	2	1	13.339933583911764
1974	Feb19-3L1-mock-rep2_B-C-A_Position006_5_cmle.ics	14	0	2	2	0.0
1975	Feb19-3L1-mock-rep2_B-C-A_Position006_5_cmle.ics	15	0	1	1	18.8265407017461
1976	Feb19-3L1-mock-rep2_B-C-A_Position006_5_cmle.ics	15	0	1	2	13.922127875870565
1977	Feb19-3L1-mock-rep2_B-C-A_Position006_5_cmle.ics	15	0	1	3	5.330671425926251
1978	Feb19-3L1-mock-rep2_B-C-A_Position006_5_cmle.ics	15	0	2	1	0.0
1979	Feb19-3L1-mock-rep2_B-C-A_Position006_5_cmle.ics	15	0	2	2	5.409559052283243
1980	Feb19-3L1-mock-rep2_B-C-A_Position006_5_cmle.ics	15	0	2	3	12.413914860471083
1981	Feb19-3L1-mock-rep2_B-C-A_Position006_5_cmle.ics	15	0	3	1	4.719517539473976
1982	Feb19-3L1-mock-rep2_B-C-A_Position006_5_cmle.ics	15	0	3	2	1.1554092027302227
1983	Feb19-3L1-mock-rep2_B-C-A_Position006_5_cmle.ics	15	0	3	3	10.007975427840949
1984	Feb19-3L1-mock-rep2_B-C-A_Position006_5_cmle.ics	15	0	4	1	5.380949895289874
1985	Feb19-3L1-mock-rep2_B-C-A_Position006_5_cmle.ics	15	0	4	2	0.0
1986	Feb19-3L1-mock-rep2_B-C-A_Position006_5_cmle.ics	15	0	4	3	8.153436955483224
1987	Feb19-3L1-mock-rep2_B-C-A_Position006_5_cmle.ics	15	0	5	1	12.418091091311368
1988	Feb19-3L1-mock-rep2_B-C-A_Position006_5_cmle.ics	15	0	5	2	7.944475339626321
1989	Feb19-3L1-mock-rep2_B-C-A_Position006_5_cmle.ics	15	0	5	3	0.0
1990	Feb19-3L1-mock-rep2_B-C-A_Position006_5_cmle.ics	16	0	1	1	0.0
1991	Feb19-3L1-mock-rep2_B-C-A_Position006_5_cmle.ics	16	0	2	1	0.3095250132321943
1992	Feb19-3L1-mock-rep2_B-C-A_Position006_5_cmle.ics	17	0	1	1	0.0
1993	Feb19-3L1-mock-rep2_B-C-A_Position006_5_cmle.ics	18	0	1	1	3.521579189576025
1994	Feb19-3L1-mock-rep2_B-C-A_Position006_5_cmle.ics	18	0	2	1	0.0
1995	Feb19-3L1-mock-rep2_B-C-A_Position006_5_cmle.ics	19	0	1	1	0.0
1996	Feb19-3L1-mock-rep2_B-C-A_Position006_5_cmle.ics	19	0	1	2	5.913833619306664
1997	Feb19-3L1-mock-rep2_B-C-A_Position006_5_cmle.ics	20	0	1	1	0.0
1998	Feb19-3L1-mock-rep2_B-C-A_Position006_5_cmle.ics	21	0	1	1	2.8693175600713445
1999	Feb19-3L1-mock-rep2_B-C-A_Position006_5_cmle.ics	21	0	2	1	0.0
[truncated: 99,840 more rows]
