# Supplementary material for: M1BP cooperates with CP190 to activate transcription at TAD borders and promote chromatin insulator activity
Source: Nat Commun. 2021 Jul 7;12:4170. doi: 10.1038/s41467-021-24407-y (PMC8263732; doi:10.1038/s41467-021-24407-y)
Supplement: Supplementary file 6 — Source Data [file 41467_2021_24407_MOESM6_ESM.zip › Source Data_updated_060121/Source Data 8/Figure 8c/Figure 8c_tango-slide1/all-reps/A.xls]

	Label	nuc.idx	idx	tag	ZThickness	_Cdist	_Cidx	_NUC_dist	_NUC_idx	compacity	elongation	evf	evfMax	evfMean	evfMin	rad_dist	ratioEllVolume	surface_pix	surface_unit	volume_pix	volume_unit
1	Feb19-3L1-mock-rep2_B-C-A_Position001_0_cmle.ics	2	1	0	1.7328	1.1208713065509652	1.0	2.8158	1.0	0.26096130645359017	1.5241782494004723	0.9931282217343992	0.9973473053215804	0.9849046799634007	0.958082152579835	0.333753680900115	0.9703119580687515	478.0	8.645946797547664	502.0	1.157473779578256
2	Feb19-3L1-mock-rep2_B-C-A_Position001_0_cmle.ics	3	1	0	1.7328	0.6048995180560403	1.0	1.6456566907434287	1.0	0.29666299284965536	1.4984781538512377	0.876476795349115	0.9535230055547813	0.8753578752463814	0.7436617755390527	0.492298029785112	0.9812230284431079	458.0	8.316018922642474	502.0	1.157473779578256
3	Feb19-3L1-mock-rep2_B-C-A_Position001_0_cmle.ics	4	1	0	0.8664	0.3512970130527842	1.0	0.5158750220536572	1.0	0.33371197182818657	1.5938999133171798	0.6179243085428541	0.7506949513145839	0.6073796841271567	0.4352414082276024	0.7175671041095845	1.009535724843837	178.0	3.182113199480585	129.0	0.29743848120636457
4	Feb19-3L1-mock-rep2_B-C-A_Position001_0_cmle.ics	5	1	0	1.083	0.1763192159948377	1.0	1.0317500441073144	1.0	0.3301214324354634	1.6459007166910347	0.7887305824462097	0.8870753331403639	0.7881623945368197	0.6833049239378638	0.6322853954984832	0.9992363549911303	228.0	4.135661755365862	186.0	0.42886478685568846
5	Feb19-3L1-mock-rep2_B-C-A_Position001_0_cmle.ics	6	1	0	1.083	0.4388510999441361	1.0	0.3095250132321943	1.0	0.2959817798494465	1.4975485841776512	0.4956738580118638	0.657677485170212	0.48417841085124874	0.2574999055427514	0.7831548308160478	0.996834644283973	258.0	4.618850943303441	212.0	0.48881362802906425
6	Feb19-3L1-mock-rep2_B-C-A_Position001_0_cmle.ics	7	1	0	1.083	4.748944801418854	1.0	1.9493999999999998	1.0	0.16368877512752406	1.2760670612711278	0.9266416984426918	0.9722596242697171	0.924224080381086	0.8342290966556912	0.3959942603170979	0.735657865231744	244.0	4.329388308768755	145.0	0.33433007577459584
7	Feb19-3L1-mock-rep2_B-C-A_Position001_0_cmle.ics	7	2	0	1.2995999999999999	1.5546383224385136	1.0	1.7307810795238614	1.0	0.23248529818497718	1.7221242777457795	0.8217600712084696	0.8924405118863078	0.8224163357056917	0.754172371264667	0.5302345887761625	0.8866289020986537	224.0	4.139891926906085	152.0	0.350470148398197
8	Feb19-3L1-mock-rep2_B-C-A_Position001_0_cmle.ics	7	3	0	1.5162	6.0838816289675774	1.0	0.7295574526778015	1.0	0.21949663474472947	2.0652145564137916	0.5827440153580979	0.7043679305415691	0.5831852966579542	0.40319721502468536	0.722058999519445	0.8856014332550842	276.0	5.044514899340419	202.0	0.4657563814239197
9	Feb19-3L1-mock-rep2_B-C-A_Position001_0_cmle.ics	10	1	0	1.5162	0.7792834616783505	1.0	2.0891346125640937	1.0	0.33219676922805425	1.9221182469450435	0.929531981145795	0.9703863230023012	0.9274788916738668	0.8776807788052731	0.34352655523409864	1.0014075971445775	296.0	5.444658520766872	276.0	0.6363800063019892
10	Feb19-3L1-mock-rep2_B-C-A_Position001_0_cmle.ics	10	2	0	1.083	0.6963890213296274	2.0	0.23070632344123612	1.0	0.3047426686290787	1.597625722288509	0.3850355441114828	0.529990076734219	0.3821483870415836	0.17316098787821757	0.814600965508802	1.0012809313072362	240.0	4.333618480308978	193.0	0.44500485947928964
11	Feb19-3L1-mock-rep2_B-C-A_Position001_0_cmle.ics	12	1	0	1.2995999999999999	0.4330528122882389	2.0	0.8779414014559871	1.0	0.24742512238257558	1.1644657072243612	0.6539809612825228	0.7581402200526257	0.6475145025449299	0.5078303583220733	0.7050457072547157	0.9735637153330997	414.0	7.42634085596812	394.0	0.9084555162426948
12	Feb19-3L1-mock-rep2_B-C-A_Position001_0_cmle.ics	13	1	0	1.083	0.7742914548014361	1.0	0.8058225447605828	1.0	0.32050217609337367	1.7249062968368496	0.6902491742535533	0.8211802793970413	0.6936270152423905	0.5462885855173898	0.6304453299775757	0.996468548404487	236.0	4.244227656487519	193.0	0.44500485947928964
13	Feb19-3L1-mock-rep2_B-C-A_Position001_0_cmle.ics	14	1	0	1.2995999999999999	3.6400899152442423	1.0	0.5836459621422412	1.0	0.29451598412987623	1.9155775545464468	0.6412163223186845	0.7818269511182897	0.6372680978980192	0.45750050474459925	0.6519374123265305	0.9870053973853216	230.0	4.203762416117011	178.0	0.4104189895715728
14	Feb19-3L1-mock-rep2_B-C-A_Position001_0_cmle.ics	15	1	0	1.7328	0.5506420015972007	1.0	0.46141264688247224	1.0	0.2467189998123711	1.136154706717953	0.5882667089457896	0.8287372171714432	0.5857341338551467	0.24090025325750905	0.7898568397811533	0.9541032605221996	732.0	12.988164926306323	925.0	2.13279531097587
15	Feb19-3L1-mock-rep2_B-C-A_Position001_0_cmle.ics	16	1	0	1.7328	0.3996727240178927	2.0	0.0	1.0	0.28499557207511483	1.8954038488934257	0.18404310153466447	0.3977185081511413	0.1721051502872558	0.019472066398034546	0.9292692677281233	0.9627681705393752	418.0	7.773189417034192	429.0	0.9891558793607008
16	Feb19-3L1-mock-rep2_B-C-A_Position001_0_cmle.ics	16	2	0	0.8664	4.764798890322383	2.0	0.6921189703237084	1.0	0.265730768021239	2.1947340496084995	0.4886132337061827	0.5713323626458383	0.4886132337061827	0.3977185081511413	0.7467866328044066	0.9825326141960375	114.0	2.102938750943567	59.0	0.13603775497035278
17	Feb19-3L1-mock-rep2_B-C-A_Position001_0_cmle.ics	17	1	0	1.9493999999999998	0.44680138469200675	1.0	0.4377344716066809	1.0	0.27842310554119876	1.354477411753712	0.4702171271464166	0.6744442944288291	0.4677469836632995	0.2564377155622108	0.8250589792973542	0.9751175579729087	558.0	10.152900287891772	654.0	1.5079439279764528
18	Feb19-3L1-mock-rep2_B-C-A_Position001_0_cmle.ics	19	1	0	1.9493999999999998	0.42187834805921526	1.0	1.083	1.0	0.3094466949533763	1.7266926225732333	0.863097730342937	0.9511466784639327	0.85133864736971	0.6034696602229367	0.4916203747296882	0.9922649827696669	454.0	8.320249094182698	506.0	1.1666966782203136
19	Feb19-3L1-mock-rep2_B-C-A_Position001_0_cmle.ics	20	1	0	1.083	0.3219565308943336	1.0	0.3916201927270152	1.0	0.32234154342525395	1.5590284233259837	0.5730714579764419	0.7519222341739373	0.5676799065110287	0.3598528611077912	0.7554956597148657	0.9880655199155195	200.0	3.60354698397734	151.0	0.3481644237376825
20	Feb19-3L1-mock-rep2_B-C-A_Position001_0_cmle.ics	21	1	0	1.5162	0.23179147218078963	1.0	0.2991586303963464	1.0	0.30561797992495765	1.4525152731488842	0.4700628882419081	0.664625257046604	0.45778022889438963	0.18904735642798207	0.8275590905373426	0.9945794866435811	434.0	7.756268730873309	470.0	1.0836905904417933
21	Feb19-3L1-mock-rep2_B-C-A_Position001_0_cmle.ics	22	1	0	1.7328	0.18027852912981793	2.0	1.4532932869245503	1.0	0.28542189842729	1.4616495086726269	0.808016014000984	0.8924275257542241	0.8044444110610778	0.6840802652976148	0.5855247169299862	0.9931726698230907	478.0	8.599136299866824	525.0	1.2105054467700884
22	Feb19-3L1-mock-rep2_B-C-A_Position001_0_cmle.ics	23	1	0	1.5162	0.7356048927382227	1.0	1.7763106057964917	1.0	0.1879917795580448	1.2041023339533152	0.9182882732109078	0.9864413914119514	0.9179129835024673	0.8086123916604541	0.3916114585560544	0.8402580934583102	456.0	8.224513013050906	397.0	0.9153726902242381
23	Feb19-3L1-mock-rep2_B-C-A_Position001_0_cmle.ics	25	1	0	1.2995999999999999	0.08074078120977198	1.0	0.6275890508929507	1.0	0.30022014602024777	1.837412347368927	0.6552245590923007	0.7914304799191012	0.6525062854280121	0.46075202478917143	0.6679426393747411	0.9926811702373662	260.0	4.757167350575848	216.0	0.49803652667112214
24	Feb19-3L1-mock-rep2_B-C-A_Position001_0_cmle.ics	26	1	0	1.2995999999999999	2.715922256815226	1.0	2.3172087362983134	1.0	0.30881428178771364	1.884329182537795	0.9912821118725315	0.999464098842116	0.9889865982513587	0.9585583836883502	0.19434219867726912	0.9938329048451401	274.0	5.0232247362701115	237.0	0.5464567445419256
25	Feb19-3L1-mock-rep2_B-C-A_Position001_0_cmle.ics	27	1	0	1.7328	0.0953418803592004	1.0	0.43046674663324214	1.0	0.283552040079845	1.5920773544078084	0.5340864477887687	0.7061198568184442	0.5030599284092221	0.2586524768099765	0.8139626930868058	0.9859904539611247	460.0	8.243688090351108	494.0	1.1390279822941403
26	Feb19-3L1-mock-rep2_B-C-A_Position001_0_cmle.ics	28	1	0	1.7328	0.6434712755784536	1.0	2.127007205545069	1.0	0.2977967827295455	1.7681804244752832	0.9280625899169284	0.9719478520489457	0.927602369939514	0.8607177111210804	0.41097607930936453	0.9932489033951073	410.0	7.453976276348759	426.0	0.9822387053791574
27	Feb19-3L1-mock-rep2_B-C-A_Position001_0_cmle.ics	28	2	0	0.8664	6.9819803856672085	1.0	0.1459114905355603	1.0	0.30679615757712825	1.7936391839532606	0.2807496558018656	0.40531650758782856	0.2807496558018656	0.12687375276518725	0.9064475599784526	1.010639443916641	144.0	2.6095331877215573	90.0	0.20751521944630086
28	Feb19-3L1-mock-rep2_B-C-A_Position001_0_cmle.ics	30	1	0	1.7328	0.5185049194936927	2.0	2.166	1.0	0.3317385318658221	1.9279554411952846	0.9473415132924335	0.9795806028072133	0.9313824595649749	0.8807297476296709	0.47726523779080965	0.9958093508536886	450.0	8.277668768042075	517.0	1.1920596494859728
29	Feb19-3L1-mock-rep2_B-C-A_Position001_0_cmle.ics	30	2	0	1.083	2.2231847460254115	2.0	0.1459114905355603	1.0	0.3148472534127238	1.941386951024798	0.2888896635062279	0.4608852133296152	0.2888896635062279	0.1256492261572783	0.9057257861149919	0.99432047173197	206.0	3.7844437173903653	156.0	0.35969304704025484
30	Feb19-3L1-mock-rep2_B-C-A_Position001_0_cmle.ics	31	1	0	1.2995999999999999	0.21957499262442723	1.0	1.1961505589055579	1.0	0.2855880550167934	1.7949836419602148	0.8461039562679514	0.9253682942648013	0.840892244973594	0.7361658019086444	0.5326173730616425	0.9970816230460211	228.0	4.135661755365862	173.0	0.3988903662690006
31	Feb19-3L1-mock-rep2_B-C-A_Position001_0_cmle.ics	32	1	0	1.2995999999999999	0.4846582061880445	1.0	1.2466683216206906	1.0	0.2920289467389205	1.7447540550412026	0.7758968994785886	0.8827283470539856	0.7758968994785886	0.6444980317318364	0.5835973356585238	0.9615366476374255	306.0	5.527704087277996	272.0	0.6271571076599315
32	Feb19-3L1-mock-rep2_B-C-A_Position001_0_cmle.ics	32	2	0	1.2995999999999999	0.5920039867679316	2.0	1.7660715981523099	1.0	0.2974993043172152	2.0289742746344617	0.8735237988773286	0.9295236232103931	0.8719108570150994	0.7876506144350311	0.5104440363023267	0.9834557184353319	264.0	4.846558174397308	220.0	0.5072594253131798
33	Feb19-3L1-mock-rep2_B-C-A_Position001_0_cmle.ics	33	1	0	1.7328	0.47264682864451985	1.0	0.23070632344123612	1.0	0.2738411565395342	1.7739409544615672	0.4062252567331527	0.6268964035475131	0.39923845446841016	0.16629862611456606	0.8036783372922603	0.9749464113145643	454.0	8.343654343023116	476.0	1.0975249384048802
34	Feb19-3L1-mock-rep2_B-C-A_Position001_0_cmle.ics	34	1	0	1.5162	4.957155699941954	1.0	1.9493999999999998	1.0	0.3071515450734939	1.739201796407512	0.9105982475998826	0.9769560782012046	0.9105982475998826	0.7832418004723375	0.35233333482261553	1.0016126575734439	358.0	6.525948055074009	353.0	0.8139208051616021
35	Feb19-3L1-mock-rep2_B-C-A_Position001_0_cmle.ics	34	2	0	1.5162	0.3172706239590133	1.0	0.8595614345612763	1.0	0.3041869663648039	1.482402122285091	0.6310014580043507	0.7650225687893906	0.6004998206608066	0.4218907940766826	0.7596856181913456	0.9961057023923209	456.0	8.224513013050908	505.0	1.1643909535597992
36	Feb19-3L1-mock-rep2_B-C-A_Position001_0_cmle.ics	35	1	0	1.9493999999999998	0.6177407185287412	1.0	2.6304568040267062	1.0	0.1433027627826289	3.2096118237952216	0.9991731854373258	0.999954364131281	0.9944592686449368	0.9601357264424961	0.11393235376146182	0.6494642330377902	478.0	8.552325802185987	372.0	0.8577295737113769
37	Feb19-3L1-mock-rep2_B-C-A_Position001_0_cmle.ics	36	1	0	1.9493999999999998	0.4136031926322829	2.0	1.8968493769622838	1.0	0.3064768132628669	1.7910191732867964	0.8433580305690282	0.9266035845706747	0.8423284831533113	0.7378442983108677	0.5712405367349376	0.9782489602676253	614.0	11.217129830668837	792.0	1.8261339311274474
38	Feb19-3L1-mock-rep2_B-C-A_Position001_0_cmle.ics	37	1	0	1.083	0.45836388774772396	1.0	1.9493999999999998	1.0	0.31772882538628316	1.6759193888058268	0.9874831021879538	0.996751865017774	0.9804611225153957	0.9572923446652981	0.26375056396938695	1.0070990525006611	208.0	3.8291391293010943	159.0	0.3666102210217982
39	Feb19-3L1-mock-rep2_B-C-A_Position001_0_cmle.ics	38	1	0	1.9493999999999998	0.24112061484264888	1.0	0.0	1.0	0.13994604088424265	1.018243199452376	0.1266276884386631	0.29052788714021066	0.12633182149809535	0.017958787080028644	0.9534023476106293	0.8679465388092599	586.0	10.84885180116325	499.0	1.1505566055967125
40	Feb19-3L1-mock-rep2_B-C-A_Position001_0_cmle.ics	38	2	0	0.8664	0.2891020920082489	4.0	0.639412489864916	1.0	0.2642552222637071	1.7131127988100425	0.45948135870168205	0.5518254654020597	0.45948135870168205	0.3584108583167188	0.7996403574764386	0.9720000164551269	158.0	2.898995822256238	96.0	0.22134956740938755
41	Feb19-3L1-mock-rep2_B-C-A_Position001_0_cmle.ics	40	1	0	1.2995999999999999	4.284843021057763	1.0	0.20635000882146287	1.0	0.3034955947438996	1.7981803610010823	0.4219435736677116	0.6171045882017668	0.42483898546594473	0.19340552864063837	0.8076033541765745	0.9955839913244655	226.0	4.0909663434551335	176.0	0.4058075402505439
42	Feb19-3L1-mock-rep2_B-C-A_Position001_0_cmle.ics	41	1	0	1.5162	1.452123757159352	1.0	2.2593112463488003	1.0	0.2985366068589515	1.4378225472718416	0.9438937772676861	0.9780931071926794	0.9327142674967249	0.8700270889607654	0.44534217834491846	0.9925785218519577	454.0	8.15641235229976	497.0	1.1459451562756837
43	Feb19-3L1-mock-rep2_B-C-A_Position001_0_cmle.ics	42	1	0	1.2995999999999999	0.2664748825302621	1.0	0.42540144110901373	1.0	0.3191376055347525	1.38520490637965	0.4995165677211816	0.6630477016635492	0.49614609594549414	0.2708463227520399	0.8018454865918758	0.9966895246231691	410.0	7.360355280987083	441.0	1.0168245752868743
44	Feb19-3L1-mock-rep2_B-C-A_Position001_0_cmle.ics	45	1	0	1.7328	0.6107332665580344	1.0	1.7539750749824343	1.0	0.29973917001990785	1.7638996665261584	0.8744565391131998	0.9410824462133563	0.8754515520603561	0.7757664396918257	0.4776931943533839	0.9954737180368615	454.0	8.320249094182694	498.0	1.1482508809361982
45	Feb19-3L1-mock-rep2_B-C-A_Position001_0_cmle.ics	47	1	0	1.5162	1.236204252225608	1.0	1.1554092027302227	1.0	0.1518237379517761	1.514574429020212	0.8335361815610961	0.9712306026382201	0.830931968284083	0.5993024109108482	0.5709613998021279	0.6942759193403727	526.0	9.601610439203057	442.0	1.0191302999473888
46	Feb19-3L1-mock-rep2_B-C-A_Position001_0_cmle.ics	50	1	0	1.083	0.41073247853840844	1.0	0.10317500441073144	1.0	0.23132593905932844	1.4669366457941382	0.388033063289057	0.6586914504256282	0.3813463831887157	0.09460870995599786	0.829669574523237	0.9169730340429768	300.0	5.2765916073437085	235.0	0.5418452952208966
47	Feb19-3L1-mock-rep2_B-C-A_Position001_0_cmle.ics	51	1	0	1.5162	0.60219614202514	1.0	0.5097226605744432	1.0	0.3074623131408503	1.6510365464843253	0.5456790888527885	0.702228291421919	0.519252986769243	0.30349736402951577	0.7637930785645396	0.9953238829883971	422.0	7.5817172547706155	452.0	1.0421875465525332
48	Feb19-3L1-mock-rep2_B-C-A_Position001_0_cmle.ics	52	1	0	1.2995999999999999	0.3166995667054658	1.0	0.0	1.0	0.23613085278202772	1.452094954223811	0.17328765730782525	0.3549616768658385	0.16866245146075182	0.028991400166710715	0.9332597599641187	0.9332762708273944	264.0	4.8231529255568875	196.0	0.451922033460833
49	Feb19-3L1-mock-rep2_B-C-A_Position001_0_cmle.ics	53	1	0	1.083	0.243486002803053	1.0	1.2611313899024936	1.0	0.2693026791219427	1.6168972775209136	0.7124959521576577	0.7803735369941248	0.7103427103090659	0.6295561882572619	0.677136496824893	0.9924010077673819	174.0	3.1395328733399674	112.0	0.25824116197761887
50	Feb19-3L1-mock-rep2_B-C-A_Position001_0_cmle.ics	53	2	0	1.5162	0.29986598460323177	2.0	0.20635000882146287	1.0	0.28035098657524865	1.5938846378941687	0.3579722517778965	0.5508703386729806	0.35272793032243954	0.15506916027773454	0.8626022530517046	0.9758135450687967	376.0	6.7175595227067895	363.0	0.8369780517667469
51	Feb19-3L1-mock-rep2_B-C-A_Position001_0_cmle.ics	54	1	0	1.5162	0.6413926236349442	1.0	2.148491600780476	1.0	0.29898467216831254	1.6589093279342713	0.9524033121276381	0.9900408966979704	0.950802787034232	0.8888821569221448	0.3477480303188827	0.9851683343578669	390.0	7.0772379037627315	396.0	0.9130669655637237
52	Feb19-3L1-mock-rep2_B-C-A_Position001_0_cmle.ics	55	1	0	0.8664	1.7631213695996941	1.0	1.0653987500596882	1.0	0.23843161687255787	1.6615591635717835	0.8188481271457779	0.909269760444393	0.8165207216242976	0.7116074528411064	0.5677733831552123	0.8900540871336673	146.0	2.630823350791866	81.0	0.18676369750167077
53	Feb19-3L1-mock-rep2_B-C-A_Position001_0_cmle.ics	56	1	0	1.7328	0.19200362926926776	1.0	0.23070632344123612	1.0	0.28550889646056343	1.8460868420948915	0.39953197505639787	0.5768739833975243	0.3915498450996991	0.16938203865637838	0.8456391439414388	0.9904698295848233	388.0	7.196379233734939	384.0	0.8853982696375502
54	Feb19-3L1-mock-rep2_B-C-A_Position001_0_cmle.ics	56	2	0	0.8664	6.6244633692784305	1.0	0.43046674663324214	1.0	0.2174948760177549	1.481928123670245	0.41226083526497037	0.5427183562396678	0.40518284440386654	0.26871324164890154	0.8146276992372116	0.9531292208823904	130.0	2.390286299708136	65.0	0.14987210293343953
55	Feb19-3L1-mock-rep2_B-C-A_Position001_0_cmle.ics	57	1	0	2.166	0.0961895982093248	1.0	0.0	1.0	0.14347382153283164	1.8796325088913854	0.13326702918674088	0.2882422081864094	0.0842450153489794	0.021232396033806503	0.9673844249868725	0.8870965019468394	450.0	8.628747500648382	340.0	0.7839463845749143
56	Feb19-3L1-mock-rep2_B-C-A_Position001_0_cmle.ics	59	1	0	1.5162	0.4852169067684846	1.0	0.23070632344123612	1.0	0.3144689173383919	1.7195710581913537	0.4235270958587259	0.658584798103659	0.41891337691418074	0.15123565646043685	0.8543886510872297	0.9926924916151194	442.0	7.958455627356644	490.0	1.1298050836520823
57	Feb19-3L1-mock-rep2_B-C-A_Position001_0_cmle.ics	62	1	0	1.5162	1.216123063106299	1.0	1.8810907217703936	1.0	0.3001505056593935	1.5283169452748908	0.9026858685330162	0.9536627859156404	0.9002856352393129	0.8100338724511541	0.450114036974095	0.9717536357078642	476.0	8.484225141434832	535.0	1.2335626933752328
58	Feb19-3L1-mock-rep2_B-C-A_Position001_0_cmle.ics	63	1	0	1.2995999999999999	0.5147808049091597	1.0	0.8254000352858515	1.0	0.3071740308670498	1.236214941486427	0.6260955859664924	0.7485155904697572	0.6260955859664924	0.4647723766397305	0.7011257860133073	0.9922262829138574	440.0	7.7733287224034004	481.0	1.1090535617074524
59	Feb19-3L1-mock-rep2_B-C-A_Position001_0_cmle.ics	65	1	0	1.2995999999999999	0.48566676440982004	1.0	0.2918229810711206	1.0	0.3160184425129263	1.8385963850364422	0.4631439655950197	0.6501809469389391	0.4588032440127114	0.24629835694164587	0.7645271087893601	0.9885466815843079	242.0	4.448529638740967	199.0	0.4588392074423764
60	Feb19-3L1-mock-rep2_B-C-A_Position002_1_cmle.ics	1	1	0	0.8664	4.976587502850817	1.0	0.7295574526778015	1.0	0.2478043080750936	1.7472319796433755	0.66971527892733	0.7618047508690614	0.6677391988081444	0.5248044611819235	0.7167839932187803	0.9399595975621702	118.0	2.168924325924604	60.0	0.13834347963086724
61	Feb19-3L1-mock-rep2_B-C-A_Position002_1_cmle.ics	1	2	0	1.083	0.3188151513379798	1.0	0.8318234787411565	1.0	0.31013286501782295	1.877300249550271	0.715506538652541	0.8281844893229597	0.7128165866578381	0.5853594189703691	0.6520339965524257	1.0008665445223726	158.0	2.898995822256238	104.0	0.2397953646935032
62	Feb19-3L1-mock-rep2_B-C-A_Position002_1_cmle.ics	3	1	0	1.7328	0.494965524119012	1.0	1.1535316172061805	1.0	0.30643829223270186	1.743666410449996	0.6918731359830923	0.7976793801026371	0.6945699052535063	0.5179804594096272	0.6715081621717939	0.9834788048650255	496.0	9.024800255903791	575.0	1.3257916797958111
63	Feb19-3L1-mock-rep2_B-C-A_Position002_1_cmle.ics	3	2	0	1.2995999999999999	6.611541565845888	1.0	1.7430385742657564	1.0	0.2969483796795908	1.4998013653395863	0.8343544433768345	0.901601880946626	0.8344543237201832	0.702618263320542	0.6153817552274365	0.9709030481205773	360.0	6.500427720463479	350.0	0.8070036311800589
64	Feb19-3L1-mock-rep2_B-C-A_Position002_1_cmle.ics	4	1	0	1.2995999999999999	0.23821281635390795	1.0	1.6195756516777404	1.0	0.3239849236323161	1.8191755239997967	0.9366783258955494	0.9834358541390262	0.9377437381900052	0.8564507699111487	0.3304285640600695	0.9972095440446452	240.0	4.403834226830236	199.0	0.4588392074423764
65	Feb19-3L1-mock-rep2_B-C-A_Position002_1_cmle.ics	5	1	0	1.2995999999999999	0.38231391990686975	1.0	2.007619653766808	1.0	0.2963667803038929	1.5766980801622386	0.9637255618639181	0.9944158808288052	0.9629539381238984	0.902665756962889	0.25018925505826	0.972831859345503	284.0	5.176486049302498	245.0	0.5649025418260412
66	Feb19-3L1-mock-rep2_B-C-A_Position002_1_cmle.ics	7	1	0	0.8664	0.6859481390188822	1.0	0.32626801153583	1.0	0.31913925983541025	1.5356680987300881	0.5137753312285814	0.6710650584203567	0.5126959712890256	0.2935656655603227	0.7612202740742399	0.9914640628302333	198.0	3.558851572066612	148.0	0.3412472497561391
67	Feb19-3L1-mock-rep2_B-C-A_Position002_1_cmle.ics	9	1	0	1.5162	6.882965923587695	1.0	1.963038337813582	1.0	0.28726605560248697	1.6314106139060687	0.9136361743379499	0.9616582372784104	0.9144922238314924	0.8396411070339505	0.426017647752544	0.9850964672713723	364.0	6.589818544284935	350.0	0.8070036311800589
68	Feb19-3L1-mock-rep2_B-C-A_Position002_1_cmle.ics	9	2	0	0.6497999999999999	2.417539564395201	1.0	2.093280765891392	1.0	0.2386855112709348	1.65134077052693	0.9220254593746674	0.9561702659306184	0.9209658089204985	0.8644781105830854	0.49856511374706286	0.9603049590910301	110.0	1.9667374294412696	53.0	0.12220340700726606
69	Feb19-3L1-mock-rep2_B-C-A_Position002_1_cmle.ics	10	1	0	1.2995999999999999	0.4727411083064142	1.0	0.0	1.0	0.31131632378640284	1.368861527314711	0.2944441241472086	0.5415355049485923	0.2910387239358124	0.020368982415681754	0.8822173901452506	0.9940038347717094	462.0	8.054331013857645	521.0	1.2012825481280305
70	Feb19-3L1-mock-rep2_B-C-A_Position002_1_cmle.ics	11	1	0	1.5162	3.14011856215835	2.0	0.8254000352858515	1.0	0.2920289467389205	1.7198401762304927	0.5989383835321999	0.697067293119127	0.5989383835321999	0.4446250930033895	0.7182294775800624	0.9957789020658443	306.0	5.574514584958835	272.0	0.6271571076599315
71	Feb19-3L1-mock-rep2_B-C-A_Position002_1_cmle.ics	11	2	0	1.2995999999999999	0.4832771340996243	1.0	1.6456566907434287	1.0	0.29193861035649477	1.8313860786394274	0.8012483121607099	0.8771356333875279	0.8007281820937474	0.7229739039378325	0.5748721884903699	0.9950886594816508	260.0	4.733762101735429	213.0	0.4911193526895787
72	Feb19-3L1-mock-rep2_B-C-A_Position002_1_cmle.ics	11	3	0	0.8664	0.5670320056806081	2.0	1.8532166921928226	1.0	0.30350133109819233	1.6760926847048458	0.8335204883022403	0.8801358538400066	0.8328729091460222	0.7592280029761085	0.571561569833399	0.9969534509623925	154.0	2.786199749594361	99.0	0.22826674139093092
73	Feb19-3L1-mock-rep2_B-C-A_Position002_1_cmle.ics	13	1	0	2.3826	0.2934874728836277	1.0	0.0	1.0	0.21516467437348588	2.121512533519553	0.15119021730038976	0.3080534134060456	0.13237089947975042	0.020473326753542215	0.9430946099174088	0.8859254131791959	492.0	9.473730155411996	476.0	1.0975249384048802
74	Feb19-3L1-mock-rep2_B-C-A_Position002_1_cmle.ics	14	1	0	1.083	1.5705617726843366	2.0	1.5664807709080608	1.0	0.20683156003379058	1.341430415835148	0.9256570739201716	0.9704071847643402	0.921089263066723	0.8407865295979707	0.4519394305563532	0.8800342516890607	182.0	3.2246935256212024	105.0	0.24210108935401767
75	Feb19-3L1-mock-rep2_B-C-A_Position002_1_cmle.ics	14	2	0	0.8664	2.2100572097967572	1.0	0.9755754663213545	1.0	0.23561944901923448	2.174411783815512	0.759731086891517	0.8577431096171494	0.760050730540404	0.6280379035501067	0.5852227333215829	0.943552446375899	120.0	2.166809240154493	60.0	0.13834347963086724
76	Feb19-3L1-mock-rep2_B-C-A_Position002_1_cmle.ics	16	1	0	1.5162	0.6992284168048436	1.0	1.0389843448820495	1.0	0.3234887447551914	1.624069839002682	0.7033001789814061	0.8207004461511556	0.7012387299390124	0.5365107184187123	0.6361621967925329	0.9936371169503353	466.0	8.377774326083287	538.0	1.2404798673567763
77	Feb19-3L1-mock-rep2_B-C-A_Position002_1_cmle.ics	17	1	0	1.2995999999999999	0.4715772833953641	1.0	1.938482339849791	1.0	0.2900407007390706	1.7667497271605734	0.974017004221872	0.9967509095507695	0.9735695246989241	0.9228292379229168	0.2698499313053461	0.9819517944778368	254.0	4.623081114843662	205.0	0.472673555405463
78	Feb19-3L1-mock-rep2_B-C-A_Position002_1_cmle.ics	20	1	0	1.083	3.0985955069266913	1.0	1.8697384783413007	1.0	0.30401747760250564	1.8275473879054482	0.96431456569843	0.9890531886246824	0.9640101623874586	0.9249821455750296	0.30666070852479943	0.9858529005498919	174.0	3.2097486198612266	119.0	0.27438123460122005
79	Feb19-3L1-mock-rep2_B-C-A_Position002_1_cmle.ics	21	1	0	1.2995999999999999	0.5028172223987216	1.0	1.449626260897894	1.0	0.29659055883391944	1.702453447489976	0.8815963457146292	0.942619767538628	0.87879460364134	0.7988524878175076	0.41434412169292234	0.9939363039513907	248.0	4.488994879111474	200.0	0.46114493210289076
80	Feb19-3L1-mock-rep2_B-C-A_Position002_1_cmle.ics	22	1	0	1.083	1.3980812413048027	1.0	0.5556144027286182	1.0	0.2932373339065783	1.6156036920573211	0.6181769605166866	0.7573385063946937	0.6160976686375411	0.4401709898126314	0.7124302904148136	0.9985736952294603	226.0	4.067561094614713	173.0	0.3988903662690006
81	Feb19-3L1-mock-rep2_B-C-A_Position002_1_cmle.ics	23	1	0	1.5162	0.1447828443544847	1.0	0.10317500441073144	1.0	0.2880724829822955	1.6949668709776315	0.3189566613999134	0.5330710385933076	0.31129118887828583	0.0551053611376187	0.8861657840070059	0.9849186557987759	356.0	6.551468389684539	339.0	0.7816406599143998
82	Feb19-3L1-mock-rep2_B-C-A_Position002_1_cmle.ics	24	1	0	1.5162	0.7520589375040991	1.0	2.8158	1.0	0.297599394381072	1.5950951181795274	0.9606216073531602	0.9858570016882255	0.9565006352601279	0.8821403915213561	0.339822500915891	0.9869221247012998	376.0	6.857991015749308	374.0	0.8623410230324058
83	Feb19-3L1-mock-rep2_B-C-A_Position002_1_cmle.ics	24	2	0	1.5162	0.49887670653527655	2.0	1.3765262486627317	1.0	0.2650713903356146	1.1253746856148308	0.746286580637426	0.873196470390303	0.7449599795788525	0.5494980768152292	0.6934968462557324	0.9426575306100248	562.0	9.914617627947353	645.0	1.487192406031823
84	Feb19-3L1-mock-rep2_B-C-A_Position002_1_cmle.ics	25	1	0	1.083	0.825369779173757	1.0	0.9590684260691023	1.0	0.20488647740803	1.8117071077640423	0.7104393193996177	0.7839595149312193	0.7092329144862595	0.5909934822799486	0.6461292111524393	0.9212552598808119	138.0	2.5456626985106308	69.0	0.1590950015754973
85	Feb19-3L1-mock-rep2_B-C-A_Position002_1_cmle.ics	25	2	0	0.6497999999999999	1.2230055938602291	2.0	1.951150932642709	1.0	0.20235903177715125	1.617318600729374	0.946651834675524	0.9777990160749538	0.9465891642904146	0.8882665371478707	0.3267014090308197	0.8604045533220197	122.0	2.188099403224802	57.0	0.13142630564932387
86	Feb19-3L1-mock-rep2_B-C-A_Position002_1_cmle.ics	25	3	0	0.8664	2.5923152170816297	2.0	0.42540144110901373	1.0	0.29375218469089276	1.703457261968215	0.46707454642308777	0.6114710306144832	0.45967160718202615	0.31390812521542943	0.7998099494711439	0.9906881713380605	166.0	3.007561723377893	109.0	0.25132398799607547
87	Feb19-3L1-mock-rep2_B-C-A_Position002_1_cmle.ics	27	1	0	1.7328	0.6119655023406072	1.0	0.0	1.0	0.28619041838388193	1.7371399742529647	0.3997425399907146	0.643445321402946	0.3997425399907146	0.01947621660406027	0.8597526320884258	0.9717448493378974	448.0	8.162757609610088	477.0	1.0998306630653947
88	Feb19-3L1-mock-rep2_B-C-A_Position002_1_cmle.ics	28	1	0	1.7328	0.5084557331636639	2.0	0.46141264688247224	1.0	0.2960572681383523	1.8733356116795026	0.4876892126965494	0.6418430667023932	0.48238126225443284	0.2806238543035654	0.7820886755230964	0.9801435912731019	438.0	8.103117291939379	469.0	1.0813848657812788
89	Feb19-3L1-mock-rep2_B-C-A_Position002_1_cmle.ics	29	1	0	1.083	0.6609081980870158	1.0	0.8972608143895275	1.0	0.28393860949740635	2.3785094000143707	0.8439260008782146	0.9246262815250387	0.8393058286717959	0.7184081406670613	0.496430617380709	0.9919229580287889	140.0	2.6137633592617795	83.0	0.1913751468226997
90	Feb19-3L1-mock-rep2_B-C-A_Position002_1_cmle.ics	31	1	0	1.5162	0.3188633176627488	1.0	0.1459114905355603	1.0	0.32805505633098825	1.8620475586978211	0.3874071613887645	0.5934787945300429	0.3864348529263115	0.13025804681520844	0.841591504671788	0.9972492953622775	392.0	7.192149062194718	418.0	0.9637929080950418
91	Feb19-3L1-mock-rep2_B-C-A_Position002_1_cmle.ics	32	1	0	0.8664	1.5198304261343987	1.0	0.3916201927270152	1.0	0.3324903357742127	2.1437198266485176	0.5445207205572524	0.6820999788308586	0.5401155230290017	0.3525115674237155	0.6355826273623655	1.0160329729911473	96.0	1.794301039108687	51.0	0.11759195768623716
92	Feb19-3L1-mock-rep2_B-C-A_Position002_1_cmle.ics	32	2	0	0.8664	2.45943404460985	1.0	0.0	1.0	0.19487062634155358	1.5128568918145973	0.15704478785496115	0.3525115674237155	0.17270995252063992	0.0286337839336297	0.918539333746199	0.9046657155321759	188.0	3.288564014832129	107.0	0.2467125386750466
93	Feb19-3L1-mock-rep2_B-C-A_Position002_1_cmle.ics	34	1	0	1.2995999999999999	0.9962963566796726	1.0	0.72222503087512	1.0	0.3182904833700392	1.7031348382720237	0.6344585175847557	0.7778644843294582	0.6333713508213779	0.45905783326997085	0.6900995735985905	0.9963282069793818	316.0	5.680965400310381	298.0	0.6871059488333073
94	Feb19-3L1-mock-rep2_B-C-A_Position002_1_cmle.ics	35	1	0	1.5162	0.3773710613370399	1.0	1.7328	1.0	0.2953959057159339	1.701064439478854	0.9448568398727466	0.993331244577268	0.9448230984286128	0.8177383592017738	0.33052561374489847	0.9993219095618778	404.0	7.343295289456994	415.0	0.9568757341134986
95	Feb19-3L1-mock-rep2_B-C-A_Position002_1_cmle.ics	38	1	0	1.2995999999999999	5.631913712052165	1.0	0.5158750220536572	1.0	0.2505501953546547	1.5269185522049047	0.5775876995532777	0.7022774757303968	0.5660791171751451	0.4208655100368228	0.735305319313718	0.9447517228366219	240.0	4.310213231468557	175.0	0.40350181559002946
96	Feb19-3L1-mock-rep2_B-C-A_Position002_1_cmle.ics	40	1	0	1.7328	0.5651397342671584	1.0	0.4377344716066809	1.0	0.3264153101976585	1.9503021910593834	0.5045164064004443	0.6707703193504615	0.49730627818555556	0.2780870320693964	0.7613332435746102	0.9930110411164159	410.0	7.547597271710437	446.0	1.0283531985894465
97	Feb19-3L1-mock-rep2_B-C-A_Position002_1_cmle.ics	41	1	0	1.083	3.4446679966458493	1.0	1.1321417835580119	1.0	0.2541994820432074	1.2334988044674344	0.828981296182266	0.9388854679802956	0.8217653171182266	0.6874518934729064	0.5976538656764704	0.967146151357529	268.0	4.842328002857085	208.0	0.4795907293870064
98	Feb19-3L1-mock-rep2_B-C-A_Position002_1_cmle.ics	42	1	0	2.166	0.32893398246941047	2.0	2.166	1.0	0.3261207891118715	1.663667695447573	0.9248893764086179	0.9912011510362405	0.9246738811665259	0.7805731849386649	0.33036690748799946	0.9859686709406577	696.0	12.651752488721597	986.0	2.2734445152672516
99	Feb19-3L1-mock-rep2_B-C-A_Position002_1_cmle.ics	42	2	0	1.083	0.23512115224504676	1.0	2.166	1.0	0.2987910383485278	1.4843705725578502	0.869895962785754	0.9324406213392138	0.869895962785754	0.7805731849386649	0.45478207401930404	0.9946578184747626	284.0	5.082865053940819	246.0	0.5672082664865556
100	Feb19-3L1-mock-rep2_B-C-A_Position002_1_cmle.ics	45	1	0	1.2995999999999999	0.6704942668221744	1.0	1.1961505589055579	1.0	0.31268262028519817	1.8751011065376058	0.7108585517036167	0.8089677052861002	0.7092316431776112	0.5878994330938699	0.6150768676686788	1.001115109544487	282.0	5.155195886232188	249.0	0.5741254404680991
101	Feb19-3L1-mock-rep2_B-C-A_Position002_1_cmle.ics	45	2	0	1.5162	0.5601312998080411	2.0	0.8875449473696695	1.0	0.30924888413601587	1.75840682116388	0.6360014375533769	0.7539542378841687	0.6289064160480421	0.47341878789518227	0.7203745986043815	0.9943178337739635	298.0	5.41913818615634	269.0	0.6202399336783881
102	Feb19-3L1-mock-rep2_B-C-A_Position002_1_cmle.ics	46	1	0	1.083	4.8333269105311345	1.0	0.1459114905355603	1.0	0.2898571046908421	1.2793684363042648	0.4561679606444242	0.6643584901261337	0.439777575715185	0.1566703970529948	0.847374120280227	0.9778550243999633	226.0	4.0909663434551335	172.0	0.3965846416084861
103	Feb19-3L1-mock-rep2_B-C-A_Position002_1_cmle.ics	48	1	0	1.7328	0.38229663691577753	1.0	1.80482546240828	1.0	0.2718562686279359	1.3129311970903872	0.8591687009259045	0.9164423200795425	0.8600903112003726	0.7505904581955598	0.4674209514773886	0.956088156710996	534.0	9.569744847282186	605.0	1.3949634196112446
104	Feb19-3L1-mock-rep2_B-C-A_Position002_1_cmle.ics	49	1	0	1.5162	0.23330013915258385	1.0	0.0	1.0	0.2760478569365687	1.3213916653376891	0.34323558933180387	0.5995716231717809	0.34323558933180387	0.019490249498135933	0.8677834839796462	0.9854392334530796	504.0	9.109960908185037	559.0	1.2889000852275798
105	Feb19-3L1-mock-rep2_B-C-A_Position002_1_cmle.ics	51	1	0	0.8664	0.3676261009036187	1.0	0.1459114905355603	1.0	0.28877185231211383	1.5094194027403154	0.44206101289379235	0.671540608799681	0.43563073242057687	0.17192277017147414	0.8330784025584907	0.9912631635975854	178.0	3.228923697161425	120.0	0.2766869592617345
106	Feb19-3L1-mock-rep2_B-C-A_Position002_1_cmle.ics	53	1	0	1.2995999999999999	0.7927113804248904	1.0	1.482302948152367	1.0	0.24695062246475938	1.5546991552842353	0.8545237585288988	0.9515742128935533	0.8545237585288988	0.7625126212404002	0.40742339558681356	0.9072791815443871	314.0	5.566054241878395	260.0	0.5994884117337581
107	Feb19-3L1-mock-rep2_B-C-A_Position002_1_cmle.ics	53	2	0	0.8664	0.26281827794651264	2.0	2.483988337886634	1.0	0.29380436295759543	1.7258247976196475	0.976923783006456	0.9888412936388948	0.9762200532386868	0.9565921121072117	0.29604685663330954	1.0063960401830792	120.0	2.213619737835333	67.0	0.15448355225446841
108	Feb19-3L1-mock-rep2_B-C-A_Position002_1_cmle.ics	54	1	0	2.3826	0.489815046456361	2.0	0.0	1.0	0.20121268408611065	2.0663841362062207	0.13186225767623377	0.2903567663748439	0.1297016230926232	0.019750368205028523	0.9570254066962105	0.9493111630183287	436.0	8.503121607996622	384.0	0.8853982696375502
109	Feb19-3L1-mock-rep2_B-C-A_Position002_1_cmle.ics	55	1	0	1.7328	0.4618323999135163	1.0	0.10317500441073144	1.0	0.24028899809859453	1.196720541483689	0.3978913842104586	0.701682734556179	0.3978913842104586	0.052002734899113084	0.8522446502722718	0.9315005288754336	658.0	11.615297671694377	778.0	1.7938537858802455
110	Feb19-3L1-mock-rep2_B-C-A_Position002_1_cmle.ics	55	2	0	0.8664	5.099077762875917	1.0	1.701605764436055	1.0	0.31808625617596653	1.4457478945458007	0.7450606778948993	0.8165635006708648	0.7448763508386881	0.6820979848337413	0.6467145456227803	1.0052561854893127	200.0	3.580141735136921	150.0	0.3458586990771681
111	Feb19-3L1-mock-rep2_B-C-A_Position002_1_cmle.ics	56	1	0	1.083	3.681144900752937	1.0	0.5556144027286182	1.0	0.3049786146593797	1.8696515975069796	0.6345925850031469	0.7695584081029259	0.6303625532413167	0.46273473748920535	0.6807198016055869	0.996256462382789	190.0	3.4970961686257964	136.0	0.31357855382996574
112	Feb19-3L1-mock-rep2_B-C-A_Position002_1_cmle.ics	57	1	0	0.8664	0.04515166597976563	1.0	0.5158750220536572	1.0	0.3366231491616745	1.5915896007414043	0.6332081680311011	0.7559807342736211	0.6197672721482878	0.4399073865219526	0.7404927023492973	1.001053833571719	198.0	3.558851572066612	152.0	0.350470148398197
113	Feb19-3L1-mock-rep2_B-C-A_Position002_1_cmle.ics	60	1	0	1.2995999999999999	0.2781511657929557	1.0	2.3010738268971607	1.0	0.19954612798346097	1.2669083212885193	0.9356249213900459	0.9699598996752021	0.9315741966987519	0.8851221876132909	0.30920705619903854	0.928986701483486	496.0	8.9077740117017	464.0	1.0698562424787068
114	Feb19-3L1-mock-rep2_B-C-A_Position002_1_cmle.ics	60	2	0	0.8664	1.0519090762451004	2.0	0.20635000882146287	1.0	0.29154931823087094	1.9349344256515566	0.2777243435606425	0.3906378319189707	0.27900429857725234	0.13913037044709642	0.8723739497272666	0.994519285446495	132.0	2.411576462778445	77.0	0.17754079885961296
115	Feb19-3L1-mock-rep2_B-C-A_Position002_1_cmle.ics	61	1	0	1.5162	1.1041189081869598	1.0	2.3825999999999996	1.0	0.2991438402755077	1.7296503922982143	0.9739435420396854	0.9929876322730014	0.9629796694268131	0.9187720646785634	0.31377700148518706	0.9933330824163331	346.0	6.2811808324500555	331.0	0.7631948626302842
116	Feb19-3L1-mock-rep2_B-C-A_Position002_1_cmle.ics	61	2	0	0.8664	0.25259628278620294	1.0	1.7153360421684174	1.0	0.2735425264285485	1.4536621924637778	0.8330794121302224	0.8901357366093005	0.8326743656189157	0.7707597844047888	0.5466774048459544	0.9687437641494322	136.0	2.4775620377594825	78.0	0.17984652352012742
117	Feb19-3L1-mock-rep2_B-C-A_Position002_1_cmle.ics	62	1	0	1.7328	0.6385469746853818	1.0	0.5158750220536572	1.0	0.29984321277086323	1.9822362417234238	0.5680358635250649	0.7441864727358034	0.5707520197058781	0.2965082181135727	0.7296384155588057	0.9873033936440742	472.0	8.558671059496307	528.0	1.2174226207516319
118	Feb19-3L1-mock-rep2_B-C-A_Position002_1_cmle.ics	63	1	0	1.9493999999999998	0.6039141747934031	1.0	1.5162	1.0	0.3068914311146678	1.7411081887898598	0.8310686409252392	0.9439145961524926	0.8309019378308593	0.617897985115266	0.5317058914861051	0.9821602714989605	528.0	9.739926846475461	632.0	1.4572179854451348
119	Feb19-3L1-mock-rep2_B-C-A_Position002_1_cmle.ics	63	2	0	1.5162	0.2762132281402242	2.0	2.166	1.0	0.31591434505372223	1.959144629155403	0.8852749304477645	0.9608164376660085	0.8852749304477645	0.7659016229472366	0.35371329666257934	0.995969177985461	358.0	6.596163801595266	358.0	0.8254494284641746
120	Feb19-3L1-mock-rep2_B-C-A_Position002_1_cmle.ics	64	1	0	1.5162	0.5354439449979675	1.0	0.7252201245704302	1.0	0.25412831750459086	1.105479256792928	0.6492458844700827	0.8369830391541604	0.6446534476524544	0.40369389850091225	0.694064055359325	0.95696778685599	470.0	8.350138905702652	483.0	1.1136650110284811
121	Feb19-3L1-mock-rep2_B-C-A_Position002_1_cmle.ics	65	1	0	1.5162	0.5087224088906249	1.0	0.0	1.0	0.29630853265373175	1.506858281558626	0.281924186839268	0.5386217988634787	0.28019129426081635	0.019293107926827098	0.9051605371616145	0.9719614711710417	494.0	8.863078599790976	562.0	1.2958172592091233
122	Feb19-3L1-mock-rep2_B-C-A_Position002_1_cmle.ics	66	1	0	1.5162	0.1846208760378786	1.0	0.928575039696583	1.0	0.32238678937204435	1.7689286618572146	0.6796248848850674	0.8169079901160723	0.6829711961923172	0.5143244007184995	0.6355156704377473	0.9917959969843544	408.0	7.409280864438031	440.0	1.0145188506263596
123	Feb19-3L1-mock-rep2_B-C-A_Position002_1_cmle.ics	67	1	0	1.5162	0.2039448733740034	1.0	1.5627088357751586	1.0	0.2653484771554258	1.507664877026424	0.8565320934452256	0.9398956679519165	0.8561427383382475	0.7158974068193846	0.4806801613051437	0.9755152127458551	462.0	8.241573004580994	481.0	1.1090535617074524
124	Feb19-3L1-mock-rep2_B-C-A_Position002_1_cmle.ics	68	1	0	0.8664	4.319071776714759	2.0	2.3825999999999996	1.0	0.22323123789479585	1.1570927427851367	0.9347285461198404	0.972783416394854	0.9346159577462457	0.8848320280808649	0.3542122031262948	0.961168264135168	218.0	3.865374198131379	143.0	0.3297186264535669
125	Feb19-3L1-mock-rep2_B-C-A_Position002_1_cmle.ics	68	2	0	1.5162	0.44640416845163194	1.0	0.5260913608053412	1.0	0.30811345118538913	1.4858990139592347	0.5357120386774178	0.6917793930162094	0.5309336556451479	0.29608755401758363	0.7921972386498303	0.9871302905267495	390.0	7.030427406081892	402.0	0.9269013135268106
126	Feb19-3L1-mock-rep2_B-C-A_Position003_2_cmle.ics	1	1	0	1.083	1.9024726532055427	1.0	2.133575794157153	1.0	0.28915742382416054	1.5418663853893269	0.9927622351417039	0.9994164819751817	0.9893789012730329	0.9585327466032827	0.15222616362406352	0.9849208664243732	240.0	4.380428977989817	188.0	0.4334762361767174
127	Feb19-3L1-mock-rep2_B-C-A_Position003_2_cmle.ics	2	1	0	2.166	0.26117694714770673	1.0	1.9819271143187867	1.0	0.33240933459940486	1.6993708935051324	0.8661019045263418	0.944099884574161	0.8653145354109985	0.7439885810866518	0.5840709455619975	0.9818818598263739	622.0	11.349100980630903	841.0	1.9391144394926556
128	Feb19-3L1-mock-rep2_B-C-A_Position003_2_cmle.ics	3	1	0	1.083	1.3374179600001717	2.0	1.6162859307598463	1.0	0.3245411957740486	1.802470237341541	0.9278605687758686	0.9757669436256637	0.9273470477677241	0.8608204011626116	0.3403096946911313	0.9934425973416511	226.0	4.0909663434551335	182.0	0.41964188821363063
129	Feb19-3L1-mock-rep2_B-C-A_Position003_2_cmle.ics	4	1	0	1.5162	0.4564311302167247	1.0	2.166	1.0	0.2738820041728356	1.7861087590325406	0.987062323431213	0.9994890206317952	0.9837182176183545	0.9168173743686329	0.3089797902686108	0.9831916344334607	308.0	5.6894257433908235	266.0	0.6133227596968448
130	Feb19-3L1-mock-rep2_B-C-A_Position003_2_cmle.ics	4	2	0	1.083	0.167663153971313	2.0	1.4772412513556012	1.0	0.2773240333779298	1.7940313515110635	0.8165129269754302	0.8720491610307337	0.8143084924235938	0.741837706531975	0.5925228888473445	0.9792609600563633	164.0	3.0330820579884237	104.0	0.2397953646935032
131	Feb19-3L1-mock-rep2_B-C-A_Position003_2_cmle.ics	5	1	0	1.5162	0.18015319114467399	1.0	0.4377344716066809	1.0	0.295920591179636	1.580093358888501	0.4698862105007132	0.636166128724782	0.4698862105007132	0.25771086554958816	0.8023298932698547	0.9954782601951218	392.0	7.075122817992621	397.0	0.9153726902242381
132	Feb19-3L1-mock-rep2_B-C-A_Position003_2_cmle.ics	5	2	0	1.2995999999999999	0.48639980607157185	2.0	0.5260913608053412	1.0	0.33011270674612314	1.7093200466426608	0.4698862105007132	0.6062906332375775	0.4698862105007132	0.2947171039224838	0.7992614396577418	0.9907199611402832	248.0	4.512400127951895	211.0	0.48650790336854977
133	Feb19-3L1-mock-rep2_B-C-A_Position003_2_cmle.ics	6	1	0	1.7328	0.3505676886156001	1.0	1.449626260897894	1.0	0.3231634247890235	2.021135544005618	0.8118101410784337	0.8983211910041178	0.8087847112237356	0.6891320062051769	0.5859760401520263	0.9932719616466646	438.0	8.103117291939382	490.0	1.1298050836520823
134	Feb19-3L1-mock-rep2_B-C-A_Position003_2_cmle.ics	7	1	0	1.5162	0.47241357623695635	1.0	2.473251433858076	1.0	0.26353756356577196	1.2594913624292772	0.9702833233525948	0.9914548028091242	0.968856207371229	0.9110385671288915	0.3160198093044459	0.9778884471464028	484.0	8.63960154023733	514.0	1.1851424755044293
135	Feb19-3L1-mock-rep2_B-C-A_Position003_2_cmle.ics	8	1	0	1.7328	0.2475815323593832	2.0	1.2032169749388533	1.0	0.2898674603357081	1.3582950861734058	0.759704185701256	0.8556878709030391	0.75261285520814	0.58795658336854	0.6427632048689399	0.9769986471936224	464.0	8.426699909534243	506.0	1.1666966782203136
136	Feb19-3L1-mock-rep2_B-C-A_Position003_2_cmle.ics	9	1	0	1.2995999999999999	0.37419588553302785	1.0	0.687545504971255	1.0	0.25041460473314325	1.1373770367066074	0.5436917449803671	0.6280284926117459	0.540072537824941	0.389965728951352	0.7476173927319736	0.9771270480822088	340.0	6.123689347877449	295.0	0.680188774851764
137	Feb19-3L1-mock-rep2_B-C-A_Position003_2_cmle.ics	9	2	0	1.5162	2.4114076061144445	1.0	2.59666552440089	1.0	0.2908882086657216	2.238373597652057	0.9655022706490752	0.9893229546869117	0.9657942661308293	0.925594940794074	0.2773662500075627	0.9914172667288678	270.0	5.027454907810334	225.0	0.5187880486157521
138	Feb19-3L1-mock-rep2_B-C-A_Position003_2_cmle.ics	10	1	0	1.5162	0.19879016684560566	1.0	2.5991999999999997	1.0	0.3060185839376632	1.754940244912348	0.9764764388278756	0.9944858164919846	0.9737183023251926	0.9405851428380388	0.23353052223043153	0.9968656126116163	328.0	5.995948369455595	309.0	0.7124689200989662
139	Feb19-3L1-mock-rep2_B-C-A_Position003_2_cmle.ics	10	2	0	0.8664	0.5044086336059225	2.0	1.3229242629964544	1.0	0.31897580368259437	1.69192443577506	0.736033799709142	0.8141851796131923	0.7339443023586246	0.6552914430904502	0.6798455824441898	1.009437545699529	176.0	3.1842282852506965	124.0	0.28590985790379225
140	Feb19-3L1-mock-rep2_B-C-A_Position003_2_cmle.ics	11	1	0	1.5162	0.6186578254611196	1.0	1.5162	1.0	0.3325063691199497	1.937762900013805	0.91877558027123	0.9721880900967645	0.9066235397222648	0.7619080962405471	0.4768621558720219	0.999300250996136	348.0	6.372686742041624	352.0	0.8116150805010878
141	Feb19-3L1-mock-rep2_B-C-A_Position003_2_cmle.ics	11	2	0	0.8664	0.5858281238085492	2.0	2.5991999999999997	1.0	0.29436002083031837	1.4737075774877244	0.9813156729700672	0.9925371111572898	0.9781669843965992	0.9545653725571688	0.3479776153965668	1.0019845299642698	146.0	2.630823350791866	90.0	0.20751521944630086
142	Feb19-3L1-mock-rep2_B-C-A_Position003_2_cmle.ics	12	1	0	1.7328	0.37269428889536843	1.0	1.2995999999999999	1.0	0.3045072164259666	2.1931044151507586	0.9066613617727403	0.9702279001838922	0.8842546543166149	0.6971455465577222	0.4710654871996413	0.9923939312264967	398.0	7.419856293288582	412.0	0.9499585601319551
143	Feb19-3L1-mock-rep2_B-C-A_Position003_2_cmle.ics	13	1	0	1.083	0.41889886970750256	1.0	0.0	1.0	0.24530932180476453	1.249391693317339	0.2087170818786433	0.4542542771836148	0.2087170818786433	0.025651253534699294	0.9114419153245661	0.9514620704443361	290.0	5.310572285034684	230.0	0.5303166719183244
144	Feb19-3L1-mock-rep2_B-C-A_Position003_2_cmle.ics	14	1	0	1.7328	0.49679423434911346	1.0	1.0987399361686254	1.0	0.3215513940877816	1.8453961616136811	0.7380321338675909	0.8408126779007128	0.7161625983109724	0.5563577696053447	0.6526355363127231	0.9926122487916836	450.0	8.20745302152082	509.0	1.1736138522018569
145	Feb19-3L1-mock-rep2_B-C-A_Position003_2_cmle.ics	15	1	0	1.7328	0.4203559097153984	2.0	0.0	1.0	0.2957853718616788	1.9008992357026737	0.23571493131743979	0.42795302316726314	0.2218611118055542	0.014560548922021304	0.9442811605696996	0.9961826898974921	430.0	7.900930395456046	456.0	1.051410445194591
146	Feb19-3L1-mock-rep2_B-C-A_Position003_2_cmle.ics	15	2	0	1.7328	0.5440711372076554	1.0	1.9926403119009237	1.0	0.3091125301724897	1.6831998822900485	0.842348380099269	0.9226886102142111	0.8408426137642043	0.7504168261214882	0.5322599476015792	0.9902795167291605	498.0	9.069495667814527	581.0	1.3396260277588978
147	Feb19-3L1-mock-rep2_B-C-A_Position003_2_cmle.ics	16	1	0	1.7328	0.5252811434741651	1.0	1.761934896820061	1.0	0.32702445755226495	1.8729852528670217	0.8350340624222592	0.906468272193199	0.813477141818321	0.7081013070019327	0.6208756384105825	0.9858894677958178	496.0	9.071610753584629	594.0	1.3696004483455857
148	Feb19-3L1-mock-rep2_B-C-A_Position003_2_cmle.ics	16	2	0	1.5162	0.1950101371015245	2.0	0.0	1.0	0.21927827090898197	1.8636140740374911	0.13019308418010983	0.3243500870696749	0.13694098398300705	0.015312541860420614	0.9528290868292486	0.9123320865542816	314.0	5.893727725644269	245.0	0.5649025418260412
149	Feb19-3L1-mock-rep2_B-C-A_Position003_2_cmle.ics	17	1	0	1.2995999999999999	0.67736917195337	1.0	0.41270001764292574	1.0	0.2855751744580256	1.602404714863911	0.5307232341018727	0.6799464406904016	0.5258442011042022	0.3465672517837818	0.7200601249111507	0.974340857752108	266.0	4.867848337467616	218.0	0.5026479759921509
150	Feb19-3L1-mock-rep2_B-C-A_Position003_2_cmle.ics	18	1	0	1.083	0.22968120168206804	1.0	0.5158750220536572	1.0	0.28118635651839274	1.0533278576875547	0.5407813687565937	0.7032091931074382	0.538574977595771	0.3408335507583406	0.7325953325460464	0.9857206557263268	368.0	6.585588372744716	352.0	0.8116150805010878
151	Feb19-3L1-mock-rep2_B-C-A_Position003_2_cmle.ics	19	1	0	1.7328	0.3918412208306407	1.0	1.4605997195981766	1.0	0.31559845939425735	1.8751211124263703	0.735729574225511	0.8327757550935215	0.7322383927569307	0.6167596401306682	0.707190302822662	0.9890024782657068	482.0	8.875769114411625	559.0	1.2889000852275798
152	Feb19-3L1-mock-rep2_B-C-A_Position003_2_cmle.ics	19	2	0	1.7328	8.694537428427843	1.0	0.6921189703237084	1.0	0.28894526704095735	1.8810973068486736	0.4974057351467261	0.6377530023569905	0.49999704637777614	0.32848118838005635	0.8001838085336218	0.9924437236288293	434.0	7.9903212192775035	457.0	1.0537161698551054
153	Feb19-3L1-mock-rep2_B-C-A_Position003_2_cmle.ics	20	1	0	1.083	0.3065387925184674	1.0	1.9562917787640053	1.0	0.2743532130399526	2.1729041181261715	0.969610751926313	0.9957709680276327	0.9696550349836153	0.9260694358338499	0.2536155510200856	0.9607871839989263	176.0	3.2076335340911153	115.0	0.2651583359591622
154	Feb19-3L1-mock-rep2_B-C-A_Position003_2_cmle.ics	20	2	0	0.8664	2.14387251452307	1.0	0.815064591942846	1.0	0.13083288683704342	2.512937742177272	0.7172637498892923	0.7805110264812682	0.695720042511735	0.5746612346116375	0.6388104414009637	0.7146482414598071	154.0	2.7159840030731006	65.0	0.14987210293343953
155	Feb19-3L1-mock-rep2_B-C-A_Position003_2_cmle.ics	21	1	0	1.083	2.717658301702751	1.0	0.0	1.0	0.23040285381049588	1.8234804151121893	0.17973675147122684	0.36869019631332267	0.15809886045432084	0.03447088243662119	0.960701853097958	0.9554900902854926	180.0	3.3438348555934128	109.0	0.25132398799607547
156	Feb19-3L1-mock-rep2_B-C-A_Position003_2_cmle.ics	24	1	0	1.2995999999999999	2.522199175918645	1.0	1.4199491695140265	1.0	0.2876642071378532	1.7262988680767448	0.8983112437125863	0.9673389178954616	0.8977374873295465	0.7887954940998718	0.4236747605631858	1.0012137815238975	258.0	4.6656614409842785	209.0	0.4818964540475209
157	Feb19-3L1-mock-rep2_B-C-A_Position003_2_cmle.ics	27	1	0	1.5162	2.7691474629237485	2.0	2.6409199981557894	1.0	0.30393806485137664	1.9513223652844283	0.98998214692498	0.9993113057113947	0.9870101661872295	0.9580903037141812	0.30729947425973175	0.9862825106699354	296.0	5.468063769607291	264.0	0.6087113103758159
158	Feb19-3L1-mock-rep2_B-C-A_Position003_2_cmle.ics	27	2	0	0.8664	0.4035003635525414	1.0	0.0	1.0	0.2704196860084893	1.740368732474479	0.14105518560311078	0.2806005414196638	0.14105518560311078	0.022618309732309827	0.9598074867447243	0.970962487402407	140.0	2.5669528615809396	81.0	0.18676369750167077
159	Feb19-3L1-mock-rep2_B-C-A_Position003_2_cmle.ics	28	1	0	1.7328	0.424159456875312	1.0	1.242391573779135	1.0	0.3215406000767183	2.0377999921526526	0.7559992139612574	0.8545280366414983	0.756010551058507	0.622516230944229	0.627840694459171	0.9931986303226876	394.0	7.260249722945866	417.0	0.9614871834345272
160	Feb19-3L1-mock-rep2_B-C-A_Position003_2_cmle.ics	28	2	0	0.8664	5.925162569155961	1.0	0.5097226605744432	1.0	0.3046309795115301	1.6677666652920387	0.40734568321127057	0.5403902984679803	0.4068355138350377	0.2884138645141298	0.8241744622604403	0.9944277431378887	166.0	3.007561723377893	111.0	0.2559354373171044
161	Feb19-3L1-mock-rep2_B-C-A_Position003_2_cmle.ics	29	1	0	1.2995999999999999	0.6439664006801172	1.0	0.7817319754002556	1.0	0.2442582493836436	1.2229468994400488	0.7379207651043281	0.8587131140610468	0.7222175248724669	0.470124855556495	0.7061144667404402	0.9193057045211779	438.0	7.681822812811833	426.0	0.9822387053791574
162	Feb19-3L1-mock-rep2_B-C-A_Position003_2_cmle.ics	31	1	0	1.9493999999999998	1.259383726711501	1.0	1.2594114294931633	1.0	0.3011066422009828	1.94351020165401	0.7802006257909734	0.8939920960891946	0.7771376662499903	0.6290499778721554	0.5993026634286617	0.9952232795274949	446.0	8.235088441901457	486.0	1.1205821850100246
163	Feb19-3L1-mock-rep2_B-C-A_Position003_2_cmle.ics	36	1	0	1.2995999999999999	2.4336615746792987	1.0	0.9077480443748005	1.0	0.10666363993140734	2.3552146282108013	0.8691278553555574	0.9708057551053354	0.853478892565986	0.6113235531519897	0.47928754813809965	0.5269905435538413	308.0	5.619209996869563	166.0	0.3827502936453994
164	Feb19-3L1-mock-rep2_B-C-A_Position003_2_cmle.ics	37	1	0	1.5162	0.6938096862360326	1.0	0.10317500441073144	1.0	0.31734371510935766	1.7453333715347348	0.3140783682916859	0.5278233448533979	0.3129794496912941	0.054316838936756436	0.8555774025137908	0.9970113184056582	370.0	6.723904780017122	377.0	0.8692581970139491
165	Feb19-3L1-mock-rep2_B-C-A_Position003_2_cmle.ics	39	1	0	1.7328	0.37113777764227307	1.0	0.0	1.0	0.2868368160101607	1.6951920671684149	0.2933659036347233	0.5520092664801137	0.2768399162041072	0.01946763613009771	0.8773003351283959	0.9907093380188103	476.0	8.648061883317773	523.0	1.2058939974490595
166	Feb19-3L1-mock-rep2_B-C-A_Position003_2_cmle.ics	40	1	0	1.5162	0.45352103902272567	1.0	0.20635000882146287	1.0	0.3111012063547183	1.5556020344954218	0.3869164703692011	0.5889450124254272	0.3897415349247594	0.15436063689420984	0.8520129379490861	0.9877765259097934	446.0	8.047846451178101	494.0	1.1390279822941403
167	Feb19-3L1-mock-rep2_B-C-A_Position003_2_cmle.ics	41	1	0	1.7328	0.21324726907838804	1.0	0.10317500441073144	1.0	0.22737798068806667	1.3434212626643347	0.40506125375405583	0.6818718883861127	0.392338616751594	0.06496116998511181	0.8439641112610325	0.8671963440850551	528.0	9.57609010459253	544.0	1.254314215319863
168	Feb19-3L1-mock-rep2_B-C-A_Position003_2_cmle.ics	42	1	0	1.7328	0.28396222773986873	1.0	0.0	1.0	0.27406001156332	1.7215981565595566	0.24358550171551854	0.5032542729328795	0.24358550171551854	0.021438316117715846	0.9233317142744621	0.9626234072860115	432.0	7.898815309685941	442.0	1.0191302999473888
169	Feb19-3L1-mock-rep2_B-C-A_Position003_2_cmle.ics	43	1	0	1.7328	0.2905802233736422	1.0	0.0	1.0	0.26148103974358566	1.6097467845629498	0.19687577378030505	0.44889900565158275	0.17294885773736865	0.020456036246584507	0.919305436314575	0.9441564823467524	450.0	8.160642523839984	459.0	1.0583276191761344
170	Feb19-3L1-mock-rep2_B-C-A_Position003_2_cmle.ics	44	1	0	1.7328	0.2602707254580984	1.0	2.3108184054604455	1.0	0.3022441494839103	1.8475450930302784	0.9558779385002157	0.9867990281608225	0.9545552616273616	0.9005084332376503	0.32883952694744856	0.9894069871671154	384.0	7.036772663392224	389.0	0.8969268929401227
171	Feb19-3L1-mock-rep2_B-C-A_Position003_2_cmle.ics	45	1	0	1.2995999999999999	0.26299728031069586	1.0	1.7430385742657564	1.0	0.29080787385499657	1.9399434147814258	0.7967562054769529	0.8496673341231447	0.7736267504247617	0.7102147217014205	0.6338809866351178	0.9851508803197122	224.0	4.116486678065665	170.0	0.39197319228745714
172	Feb19-3L1-mock-rep2_B-C-A_Position003_2_cmle.ics	45	2	0	0.8664	4.430201341029701	3.0	1.5762738440862263	1.0	0.2236891205231868	1.2422842675184653	0.7558911642975992	0.807179076887909	0.7544580744283576	0.6609819303193021	0.6590994067035315	0.9376010792200932	184.0	3.3161994352127704	111.0	0.2559354373171044
173	Feb19-3L1-mock-rep2_B-C-A_Position003_2_cmle.ics	45	3	0	1.9493999999999998	0.5364838608877156	2.0	1.7642842860844399	1.0	0.2973094709198825	1.7631214274100147	0.845076830761318	0.916133470781012	0.8423227485432817	0.7097344607559769	0.657809308836947	0.974773090531861	524.0	9.5335097784519	615.0	1.4180206662163892
174	Feb19-3L1-mock-rep2_B-C-A_Position003_2_cmle.ics	47	1	0	1.2995999999999999	1.0718216407875412	1.0	2.263762234040641	1.0	0.28767563457645207	1.5467699236655867	0.9395188776290078	0.972103908551221	0.9390107370517106	0.8850177022957213	0.3392244584369191	0.9636832575497257	318.0	5.79587655874237	286.0	0.6594372529071338
175	Feb19-3L1-mock-rep2_B-C-A_Position003_2_cmle.ics	47	2	0	1.2995999999999999	3.2099579079747755	1.0	1.7307810795238614	1.0	0.3083110194447125	1.7449718532581688	0.8439223495098302	0.9089333592223383	0.8439347431824472	0.7799916549271045	0.47681943589101555	0.9981961412654355	244.0	4.469819801811276	199.0	0.4588392074423764
176	Feb19-3L1-mock-rep2_B-C-A_Position003_2_cmle.ics	48	1	0	1.5162	0.33429092160189927	1.0	1.0987399361686254	1.0	0.2999177913967958	1.8546518855258187	0.744374834977557	0.8490386692590193	0.7461126713233	0.605830392933439	0.5968112408152004	0.9948828494765132	338.0	6.219425429009239	320.0	0.7378318913646253
177	Feb19-3L1-mock-rep2_B-C-A_Position003_2_cmle.ics	48	2	0	0.8664	5.943954834975494	1.0	0.65253602307166	1.0	0.27143360527015814	1.8023010291976644	0.5193154268980581	0.6109022827104487	0.5185281198242961	0.4095172943520319	0.783446792327181	0.985579956441228	150.0	2.7202141746133233	90.0	0.20751521944630086
178	Feb19-3L1-mock-rep2_B-C-A_Position003_2_cmle.ics	49	1	0	1.2995999999999999	0.2975722047090202	1.0	2.3825999999999996	1.0	0.3160373384501771	1.9502402402004513	0.9974662826747241	0.9998111515037061	0.9931699793840392	0.9656177706435013	0.22561078712617388	0.9984184155118618	284.0	5.223296546983337	253.0	0.5833483391101568
179	Feb19-3L1-mock-rep2_B-C-A_Position003_2_cmle.ics	50	1	0	1.7328	0.9713365898601447	1.0	0.46141264688247224	1.0	0.2908258893381307	1.7266498543210378	0.5335478416586107	0.6940741480606855	0.5293670696426724	0.2753441467408171	0.8007736936800053	0.9832785139845567	472.0	8.558671059496318	520.0	1.1989768234675162
180	Feb19-3L1-mock-rep2_B-C-A_Position003_2_cmle.ics	51	1	0	1.9493999999999998	0.6993652212370568	1.0	1.9493999999999998	1.0	0.28189127878519393	1.5665112734008346	0.952296603957977	0.9935078503735517	0.9495512235266887	0.8153570923399386	0.3150967303589744	0.9803318290137344	538.0	9.893188159507847	623.0	1.4364664635005049
181	Feb19-3L1-mock-rep2_B-C-A_Position003_2_cmle.ics	52	1	0	1.2995999999999999	1.7027859896064677	2.0	1.0161559471409798	1.0	0.23469518807589984	2.13120680599505	0.6558617937462186	0.7646056736310466	0.6558617937462186	0.5565003025192775	0.6812429836705054	0.9366181144761043	196.0	3.6077771555175615	125.0	0.28821558256430674
182	Feb19-3L1-mock-rep2_B-C-A_Position003_2_cmle.ics	52	2	0	1.2995999999999999	2.9670701795213708	2.0	1.2076324649147852	1.0	0.2084314079195606	2.402707792811548	0.7669228425655351	0.8385448179091413	0.7662577292602653	0.6300961625107813	0.6074800096075358	0.8656521415245256	194.0	3.633297490128094	116.0	0.2674640606196767
183	Feb19-3L1-mock-rep2_B-C-A_Position003_2_cmle.ics	52	3	0	1.083	0.43141437329937243	2.0	1.9181368521382045	1.0	0.30055343504377724	1.9536371715713323	0.875507953467815	0.9159039318923975	0.8732336950691503	0.8245988937663865	0.4695773764313172	0.9859650922219866	202.0	3.6950528935689086	148.0	0.3412472497561391
184	Feb19-3L1-mock-rep2_B-C-A_Position003_2_cmle.ics	53	1	0	1.2995999999999999	0.20829587906915722	1.0	2.21623956772854	1.0	0.3228704999723926	1.8601476925868594	0.9846829268292683	0.9987627494456762	0.9837250554323725	0.9499246119733925	0.2497678552068567	1.000220713930948	260.0	4.75716735057585	224.0	0.5164823239552377
185	Feb19-3L1-mock-rep2_B-C-A_Position003_2_cmle.ics	56	1	0	1.5162	0.4430375222835053	1.0	1.449626260897894	1.0	0.23387611685661108	1.0496525533211307	0.7791048096034212	0.8628495267889816	0.7780321022910732	0.6892413555576284	0.5696864088550532	0.9623991088917941	532.0	9.548454684211876	558.0	1.2865943605670653
186	Feb19-3L1-mock-rep2_B-C-A_Position004_3_cmle.ics	1	1	0	1.083	0.2658677691690093	1.0	0.0	1.0	0.28452684573903236	1.8059699406281249	0.2524193548387097	0.4908578976640712	0.2524193548387097	0.03387791991101224	0.8746974975387972	1.0018582187486256	202.0	3.6716476447284885	144.0	0.33202435111408135
187	Feb19-3L1-mock-rep2_B-C-A_Position004_3_cmle.ics	2	1	0	1.083	0.8682530356432917	2.0	1.0389843448820495	1.0	0.30816578328059757	1.6614231332425984	0.7540303646893097	0.8477113441505365	0.75045651379976	0.6457105093824456	0.622340990733723	0.9991145138158086	224.0	4.069676180384825	175.0	0.40350181559002946
188	Feb19-3L1-mock-rep2_B-C-A_Position004_3_cmle.ics	2	2	0	0.6497999999999999	0.384119077254504	1.0	0.2918229810711206	1.0	0.32238678937204435	1.6749611449278334	0.3904192970557034	0.5324342185353298	0.3870889201926923	0.23366550146953965	0.8709526297171712	1.023703380924698	102.0	1.8581715283196139	55.0	0.12681485632829495
189	Feb19-3L1-mock-rep2_B-C-A_Position004_3_cmle.ics	3	1	0	1.9493999999999998	0.3648542937429397	1.0	1.8330020560479539	1.0	0.2664098346228086	2.2538922139845066	0.8749385334070933	0.9351412194972033	0.8717345872518286	0.769185260311021	0.5115970008086136	0.9492217557130643	486.0	8.96515993823309	520.0	1.1989768234675162
190	Feb19-3L1-mock-rep2_B-C-A_Position004_3_cmle.ics	4	1	0	1.083	1.9537435813319752	1.0	0.5260913608053412	1.0	0.3390144422965782	1.7380055916715271	0.46382013449764126	0.5734136304326006	0.4651370069256248	0.31722975007527854	0.779553300496916	1.007720368191016	212.0	3.9185299531225515	169.0	0.38966746762694277
191	Feb19-3L1-mock-rep2_B-C-A_Position004_3_cmle.ics	4	2	0	1.5162	0.5751208603540809	2.0	0.9512265400461282	1.0	0.27931777568945815	1.265019744014801	0.6578018669075579	0.7862732108802569	0.6599457994579946	0.5006463916491016	0.68192586982844	0.9827229313856101	354.0	6.389746733571712	331.0	0.7631948626302842
192	Feb19-3L1-mock-rep2_B-C-A_Position004_3_cmle.ics	5	1	0	1.7328	0.4918380584935816	1.0	1.0521827216106825	1.0	0.2993872473072528	1.8193340095401307	0.7260009454597899	0.8383684408727075	0.7227278918650396	0.5659217832333122	0.6611854081199123	0.988685782015454	456.0	8.271323510731746	501.0	1.1551680549177414
193	Feb19-3L1-mock-rep2_B-C-A_Position004_3_cmle.ics	6	1	0	1.7328	0.42756091793829487	1.0	0.2918229810711206	1.0	0.2529873836062576	1.4783001341462298	0.4609713332890765	0.6456140830440369	0.4547975054767827	0.1794061254056334	0.8230610894054551	0.9594702694985446	490.0	8.93752451785246	513.0	1.1828367508439148
194	Feb19-3L1-mock-rep2_B-C-A_Position004_3_cmle.ics	7	1	0	2.166	0.549536818693523	4.0	1.3586516622891616	1.0	0.33312111986069715	1.9808566698048953	0.7883445882923553	0.8950490616722009	0.7829720553669366	0.6285028119824354	2.898783907475383	0.9841632492233717	668.0	12.330284956896856	937.0	2.1604640069020435
195	Feb19-3L1-mock-rep2_B-C-A_Position004_3_cmle.ics	8	1	0	1.083	0.4276321710687798	1.0	0.815064591942846	1.0	0.2773237658550719	1.3867411126482752	0.7024638277905986	0.8218393005908208	0.6931945495111604	0.5437801036090816	0.6688496598447022	0.9818753303370266	262.0	4.6848365182844764	210.0	0.48420217870803534
196	Feb19-3L1-mock-rep2_B-C-A_Position004_3_cmle.ics	9	1	0	1.2995999999999999	2.6239523908668807	2.0	1.6162859307598463	1.0	0.3229276531591727	1.6214077710507386	0.823651327525867	0.8990274565141572	0.8232464351430553	0.7075193726974252	0.5567989449249245	0.9916248802098644	340.0	6.17049984555829	335.0	0.7724177612723421
197	Feb19-3L1-mock-rep2_B-C-A_Position004_3_cmle.ics	9	2	0	1.083	0.9448208658807274	1.0	1.8532166921928226	1.0	0.30660996263765633	1.816477007315755	0.8380630910526801	0.8946678479368528	0.8365236982309009	0.7735929989697293	0.5268771341380734	1.0014108408348565	214.0	3.9164148673524406	163.0	0.375833119663856
198	Feb19-3L1-mock-rep2_B-C-A_Position004_3_cmle.ics	10	1	0	1.2995999999999999	0.16923364981699102	1.0	0.9590684260691023	1.0	0.30159268400643585	1.8966712572854685	0.7791130212654876	0.8739546721609502	0.7736125224914463	0.6325899890922313	0.5598961802496794	0.9965566361434516	258.0	4.759282436345959	214.0	0.4934250773500932
199	Feb19-3L1-mock-rep2_B-C-A_Position004_3_cmle.ics	11	1	0	1.5162	0.6008946066809794	1.0	0.3720027687491155	1.0	0.2487197561012809	1.923689740565428	0.4627771722266865	0.6268706887635354	0.4602471178862112	0.24424571760456365	0.7908391479234217	0.953200673531568	340.0	6.240715592079547	294.0	0.6778830501912495
200	Feb19-3L1-mock-rep2_B-C-A_Position004_3_cmle.ics	11	2	0	1.083	1.9445029513296406	2.0	1.9429500038207494	1.0	0.2204102307584721	1.490374519993533	0.8835697634637876	0.940446260213702	0.8833111887277327	0.8080201926978494	0.5176910002382422	0.8539737869265454	224.0	3.882434189661465	148.0	0.3412472497561391
201	Feb19-3L1-mock-rep2_B-C-A_Position004_3_cmle.ics	12	1	0	1.9493999999999998	0.47933892491216906	1.0	0.5836459621422412	1.0	0.2823186399136968	1.7893112595971599	0.5360605245904733	0.7107531141958277	0.5336257682311933	0.323774957196021	0.7258412155394334	0.9889995617289481	484.0	8.920464526322368	532.0	1.2266455193936896
202	Feb19-3L1-mock-rep2_B-C-A_Position004_3_cmle.ics	12	2	0	1.7328	0.7859320677365748	3.0	1.7660715981523099	1.0	0.3055314887917083	1.7654988149038011	0.8438425945578809	0.9092211326663932	0.8225382405795871	0.7279963964473877	0.7534514849285896	0.9790635390757509	426.0	7.717918576272912	457.0	1.0537161698551054
203	Feb19-3L1-mock-rep2_B-C-A_Position004_3_cmle.ics	12	3	0	2.166	0.38576657313894347	2.0	1.8066794966622155	1.0	0.31247714309356345	1.759235798931584	0.8802262125435705	0.9370915934400249	0.8610538033045143	0.7344563776749539	0.8019019435611715	0.9739181062949619	764.0	13.937344005282213	1110.0	2.5593543731710438
204	Feb19-3L1-mock-rep2_B-C-A_Position004_3_cmle.ics	13	1	0	1.2995999999999999	5.093298405645703	1.0	1.7660715981523099	1.0	0.2949178999008263	1.7339432116792193	0.849769163773075	0.9082997630740169	0.851308837959633	0.7599590492626799	0.3742873224662056	0.9985935951515176	302.0	5.508529009977798	268.0	0.6179342090178737
205	Feb19-3L1-mock-rep2_B-C-A_Position004_3_cmle.ics	13	2	0	1.083	0.2340734460661826	1.0	0.9512265400461283	1.0	0.32119750851813383	2.0075710973344307	0.6075623280792909	0.7005517548838694	0.6085504771840968	0.4824615024002831	0.7655164223664476	0.995207019643853	194.0	3.586486992447254	144.0	0.33202435111408135
206	Feb19-3L1-mock-rep2_B-C-A_Position004_3_cmle.ics	13	3	0	1.7328	2.5619824233575916	1.0	2.5991999999999997	1.0	0.2686648466470639	2.058398043651494	0.9977824095671217	0.999790880073169	0.9945881601353075	0.9478452604462297	0.3859779490409879	0.9891179205599011	320.0	5.910787717174356	279.0	0.6432971802835327
207	Feb19-3L1-mock-rep2_B-C-A_Position004_3_cmle.ics	13	4	0	1.083	5.965517907510234	1.0	0.9342894015681998	1.0	0.32241436284387354	1.6755197255512357	0.6160121519359679	0.7054201127409188	0.6188318239164255	0.477998745280439	0.3577518458417372	0.9878955552950497	224.0	4.069676180384825	179.0	0.4127247142320873
208	Feb19-3L1-mock-rep2_B-C-A_Position004_3_cmle.ics	14	1	0	1.2995999999999999	4.1173168999868786	3.0	1.9493999999999998	1.0	0.31233731489967453	2.1975277717863433	0.9135431524547803	0.9613043927648579	0.9135431524547803	0.8038206718346254	0.42355373103383503	0.999757364058397	194.0	3.6098922412876733	142.0	0.3274129017930525
209	Feb19-3L1-mock-rep2_B-C-A_Position004_3_cmle.ics	14	2	0	1.5162	0.24160437263089712	2.0	0.8058225447605828	1.0	0.32630392456278895	2.1232930352730564	0.5628144702842377	0.6907038759689923	0.5612413436692506	0.4319798449612403	10.077573204332024	1.0000313303460548	330.0	6.134264776728003	322.0	0.7424433406856541
210	Feb19-3L1-mock-rep2_B-C-A_Position004_3_cmle.ics	14	3	0	1.7328	1.1082494731280021	1.0	1.1535316172061805	1.0	0.23937627650230253	1.3196893140997625	0.6902036175710594	0.7925007751937985	0.6921695090439276	0.5524837209302326	0.8412482180451906	0.8976786088789375	526.0	9.601610439203057	555.0	1.2796771865855219
211	Feb19-3L1-mock-rep2_B-C-A_Position004_3_cmle.ics	14	4	0	0.8664	9.144288356244795	4.0	0.72222503087512	1.0	0.3257268950853558	1.582239625362806	0.468737984496124	0.5588444444444445	0.468737984496124	0.37936330749354	3.2505648431847525	0.9927597652683973	138.0	2.5222574496702115	87.0	0.20059804546475749
212	Feb19-3L1-mock-rep2_B-C-A_Position004_3_cmle.ics	14	5	0	1.083	10.525024126280227	4.0	2.3108184054604455	1.0	0.3108972086052267	1.8989133360983106	0.8928299741602067	0.9163354005167959	0.8888537467700258	0.8528237726098191	4.916637590565231	0.9995987396313387	186.0	3.431110593644759	133.0	0.3066613798484224
213	Feb19-3L1-mock-rep2_B-C-A_Position004_3_cmle.ics	14	6	0	1.5162	0.5132618572271397	4.0	0.8318234787411565	1.0	0.2850154597761963	1.8059581436536354	0.561631007751938	0.6829922480620155	0.5617219638242894	0.44074780361757104	0.8116542548799148	0.9952462199232887	310.0	5.710715906461132	274.0	0.6317685569809603
214	Feb19-3L1-mock-rep2_B-C-A_Position004_3_cmle.ics	14	7	0	1.5162	0.5392701384150215	3.0	2.1310796765672957	1.0	0.27218596083873176	1.4818566688442742	0.8967100775193798	0.9505426356589147	0.8952599483204134	0.8193643410852713	0.46225165079013153	0.9496808685916206	344.0	6.330106415901005	313.0	0.7216918187410241
215	Feb19-3L1-mock-rep2_B-C-A_Position004_3_cmle.ics	15	1	0	1.2995999999999999	0.2659385484688249	1.0	1.4199491695140265	1.0	0.2771993517873347	1.102313170317438	0.8413851343105814	0.9294082328993806	0.8413851343105814	0.7084266893161705	0.48763784704326785	0.9905801527113233	408.0	7.268849371395516	408.0	0.9407356614898973
216	Feb19-3L1-mock-rep2_B-C-A_Position004_3_cmle.ics	16	1	0	2.3826	0.9610279262871116	1.0	3.2489999999999997	1.0	0.30296773577811875	1.5921347124901557	0.9986516240955291	0.9993531928611503	0.9887356366969027	0.9456304871408334	0.5551352441074385	0.9676268782066313	922.0	16.71931358333646	1449.0	3.3409950330854437
217	Feb19-3L1-mock-rep2_B-C-A_Position004_3_cmle.ics	17	1	0	1.083	2.165096124981238	1.0	1.770307658344953	1.0	0.21428968837117746	1.244137495082054	0.9591388778900615	0.9932213748343003	0.9581317678654432	0.8778857575705408	0.29949301225401365	0.9293584905993869	190.0	3.3800699244236965	114.0	0.26285261129864773
218	Feb19-3L1-mock-rep2_B-C-A_Position004_3_cmle.ics	17	2	0	0.8664	0.7206024793532111	1.0	0.9479040472602467	1.0	0.3096022994467427	1.9482066175719643	0.7248093377175616	0.8022363007213318	0.7196102398126948	0.6110575516036291	0.5825551638708559	1.0062027364696104	126.0	2.324300724727099	74.0	0.17062362487806956
219	Feb19-3L1-mock-rep2_B-C-A_Position004_3_cmle.ics	18	1	0	2.166	0.5873323302524324	1.0	2.0340534643339403	1.0	0.30740121635698975	1.8339316826804055	0.8822337801771507	0.9530206270668847	0.8797193341402519	0.7646840609949407	0.5392199944042138	0.9947879943441702	582.0	10.619029484299267	732.0	1.6877904514965802
220	Feb19-3L1-mock-rep2_B-C-A_Position004_3_cmle.ics	19	1	0	1.9493999999999998	0.6573847937632676	4.0	2.8158	1.0	0.30885989634217265	2.0735292419318068	0.9804936305732485	0.9991348842628553	0.972780410128942	0.9048557169488892	0.23308552359813428	0.9949481479247396	482.0	8.945984860932894	553.0	1.2750657372644931
221	Feb19-3L1-mock-rep2_B-C-A_Position004_3_cmle.ics	19	2	0	1.7328	1.627191897143478	3.0	1.80482546240828	1.0	0.3104771646961037	1.536355428765429	0.820250116513904	0.8963832142302315	0.8200695199627156	0.6943801460307597	0.6225861133520396	0.9866218170895729	436.0	7.871179889305298	477.0	1.0998306630653947
222	Feb19-3L1-mock-rep2_B-C-A_Position004_3_cmle.ics	20	1	0	1.5162	0.1725863682608778	1.0	1.3586516622891616	1.0	0.2932851406180441	1.4319193335715619	0.8054751845687705	0.9043869756326548	0.8034097213331627	0.6540498442367602	0.5398913841270543	0.9876610060399634	440.0	7.866949717765078	470.0	1.0836905904417933
223	Feb19-3L1-mock-rep2_B-C-A_Position004_3_cmle.ics	21	1	0	1.7328	1.211991124468383	1.0	0.41270001764292574	1.0	0.29138075423946325	1.4165382952525332	0.49779762859504745	0.6940536853367363	0.48973196108879463	0.27191311076368263	1.8072209135599142	0.977928123272009	580.0	10.246660588622657	709.0	1.634758784304748
224	Feb19-3L1-mock-rep2_B-C-A_Position004_3_cmle.ics	21	2	0	1.5162	1.0370820654418464	2.0	1.2269033092775323	1.0	0.29727591155606053	1.734444886287629	0.7496435137121635	0.8454991072420035	0.7496435137121635	0.6249667308841389	2.1451234110881936	0.9997119629377065	324.0	5.929962794474557	299.0	0.6894116734938217
225	Feb19-3L1-mock-rep2_B-C-A_Position004_3_cmle.ics	21	3	0	1.083	4.349968066878971	2.0	2.786503126319254	1.0	0.30947890199704	1.707421801944355	0.9670798793675078	0.986224382780787	0.9671821102930679	0.9437192315759603	4.606305069230723	0.996472117909888	172.0	3.1416479591100788	118.0	0.27207550994070556
226	Feb19-3L1-mock-rep2_B-C-A_Position004_3_cmle.ics	22	1	0	1.2995999999999999	0.6154851034784385	1.0	0.7252201245704302	1.0	0.24703827976832582	1.250811559363374	0.637798868874566	0.7904110712875653	0.6322047716470027	0.43710358052987536	0.6472012618766585	0.9588354920800393	410.0	7.1965185391041455	388.0	0.8946211682796081
227	Feb19-3L1-mock-rep2_B-C-A_Position004_3_cmle.ics	23	1	0	2.166	0.3430279985220576	2.0	1.0161559471409798	1.0	0.29508317225597047	1.7419208426621984	0.7093109096562278	0.8395625506990608	0.7093109096562278	0.5397194029539639	2.641053050690841	0.9927673407366893	606.0	11.178779676068439	762.0	1.756962191312014
228	Feb19-3L1-mock-rep2_B-C-A_Position004_3_cmle.ics	23	2	0	1.7328	0.7998116914267983	1.0	1.996395684228742	1.0	0.3156624268608134	1.9184791223054762	0.8910198175789168	0.9411465326619199	0.8895416196949458	0.8162170988064985	2.7951154468326957	0.9965185674642405	370.0	6.864336273059639	376.0	0.8669524723534348
229	Feb19-3L1-mock-rep2_B-C-A_Position004_3_cmle.ics	24	1	0	1.2995999999999999	7.196875151832914	1.0	0.65253602307166	1.0	0.23755870374367263	1.345963465706775	0.5681405094525709	0.695686922085725	0.5626877571919271	0.37926669362182913	0.750747998800588	0.9364686716889685	288.0	5.219066375443116	224.0	0.5164823239552377
230	Feb19-3L1-mock-rep2_B-C-A_Position004_3_cmle.ics	24	2	0	1.2995999999999999	3.5674525226151936	1.0	1.9963956842287418	1.0	0.22260499629101527	1.172185620131905	0.9130960523282836	0.9708317431047057	0.9128088664850342	0.8106122726602856	0.39541880993089834	0.9626681999079049	356.0	6.411036896642021	298.0	0.6871059488333073
231	Feb19-3L1-mock-rep2_B-C-A_Position004_3_cmle.ics	25	1	0	1.7328	0.5461187827728022	1.0	0.10317500441073144	1.0	0.32629578833145445	1.5395013518153535	0.38388375763220534	0.6005462201179758	0.37744165890510195	0.06378550915864638	0.8510255887491324	0.984309012178268	508.0	9.199351732006473	615.0	1.4180206662163892
232	Feb19-3L1-mock-rep2_B-C-A_Position004_3_cmle.ics	26	1	0	1.9493999999999998	0.42820708584761114	3.0	0.913592684735068	1.0	0.33851859016829833	1.8998730297507074	0.6409499616362271	0.79231856693059	0.6412589806104787	0.4679163685971836	2.8967303265188744	0.988577825137195	518.0	9.51644978692181	645.0	1.487192406031823
233	Feb19-3L1-mock-rep2_B-C-A_Position004_3_cmle.ics	26	2	0	1.9493999999999998	0.834940225547786	1.0	2.5574235661001126	1.0	0.32013512095004687	1.9029159335834962	0.9537412383793455	0.9834078709809284	0.953296770143414	0.9025329011934135	0.30605334439768406	0.9871457747038413	552.0	10.159245545202104	690.0	1.5909500157549734
234	Feb19-3L1-mock-rep2_B-C-A_Position004_3_cmle.ics	26	3	0	1.083	7.803243525044982	4.0	0.0	1.0	0.325051428135262	1.7499030880874495	0.18335855771679588	0.3878273289567811	0.19496420732983274	0.01774385328006203	2.271131110287508	1.000897957383335	230.0	4.203762416117012	187.0	0.4311705115162029
235	Feb19-3L1-mock-rep2_B-C-A_Position004_3_cmle.ics	26	4	0	1.7328	0.2708864175926745	4.0	0.1459114905355603	1.0	0.30139100589354906	1.9284265128888096	0.35029612290682227	0.5665193757330076	0.3498459771569281	0.11355676783996548	0.6282438256970735	0.9945112806120611	470.0	8.584191394106844	526.0	1.2128111714306027
236	Feb19-3L1-mock-rep2_B-C-A_Position004_3_cmle.ics	26	5	0	1.5162	0.5920256465114282	2.0	0.32626801153583	1.0	0.3246323188359743	1.6693941283723845	0.4296969667476118	0.599712961115518	0.40364366624653064	0.1867934536641864	0.5922366161932774	0.9928879651445597	394.0	7.14322347874377	419.0	0.9660986327555563
237	Feb19-3L1-mock-rep2_B-C-A_Position004_3_cmle.ics	27	1	0	2.166	0.6261444929371134	1.0	2.3825999999999996	1.0	0.29383636839375976	1.843768011917908	0.9687064568617956	0.9995301283728248	0.9685691597229567	0.8442085654860968	6.277380059653497	0.9819703423340186	568.0	10.446593093966689	690.0	1.5909500157549734
238	Feb19-3L1-mock-rep2_B-C-A_Position004_3_cmle.ics	27	2	0	1.5162	1.4544467956247815	3.0	0.9733510449106972	1.0	0.2960415461852576	1.589431921719974	0.6277475662226774	0.7460336897492843	0.6277169526714498	0.4382028361136004	6.718230960873282	0.9970678831458051	378.0	6.83247068113878	376.0	0.8669524723534348
239	Feb19-3L1-mock-rep2_B-C-A_Position004_3_cmle.ics	27	3	0	2.166	0.5879833237254192	3.0	2.327734199042841	1.0	0.2075990301584827	1.1421724426755349	0.953210433840405	0.9830029852850863	0.9386133360050615	0.820056792775944	6.105128483882712	0.8070762497347308	814.0	14.750461068125007	995.0	2.294196037211882
240	Feb19-3L1-mock-rep2_B-C-A_Position004_3_cmle.ics	28	1	0	2.166	0.32579840648578784	1.0	1.5863714811341738	1.0	0.31133233579811675	1.9886001592751628	0.8447415378350517	0.9245727835163937	0.8431046562147794	0.7098551175396435	3.8935368086840074	0.9848758219521836	570.0	10.514693754717827	714.0	1.64628740760732
241	Feb19-3L1-mock-rep2_B-C-A_Position004_3_cmle.ics	28	2	0	1.7328	18.640305764374403	2.0	0.6190500264643886	1.0	0.3368916746599771	1.9037038205866408	0.5552010670993207	0.6996739062472445	0.5568363455054693	0.365758873389371	3.715149502228892	0.996178455838575	450.0	8.301074016882492	521.0	1.2012825481280305
242	Feb19-3L1-mock-rep2_B-C-A_Position004_3_cmle.ics	29	1	0	1.9493999999999998	0.856427898081537	2.0	0.8815276241084421	1.0	0.18835244274875554	1.9984994842391526	0.601649453791507	0.6967344649215924	0.6063322552357554	0.47154816468975996	0.6937159565966764	0.8644909167415202	324.0	6.000178540995811	238.0	0.5487624692024401
243	Feb19-3L1-mock-rep2_B-C-A_Position004_3_cmle.ics	29	2	0	1.083	2.470842956210276	1.0	1.0389843448820495	1.0	0.2583896948561106	2.0354995034666397	0.6377059598322854	0.7146810618136891	0.6377059598322854	0.53275653337783	0.7436172397769781	0.9126210483970573	124.0	2.2796053128163702	66.0	0.15217782759395398
244	Feb19-3L1-mock-rep2_B-C-A_Position004_3_cmle.ics	29	3	0	1.083	2.9012966836865557	2.0	2.9262571295297275	1.0	0.1720702394091815	1.890558153084064	0.9789327189005534	0.9889480205489422	0.9748783146175121	0.9502998200014912	0.36940607763117017	0.8772543254654808	156.0	2.807489912664669	76.0	0.1752350741990985
245	Feb19-3L1-mock-rep2_B-C-A_Position004_3_cmle.ics	29	4	0	1.083	2.2526188235167166	2.0	0.0	1.0	0.13842885461167956	1.2415180618957224	0.10656834795451399	0.303185654083339	0.12418832033344103	0.020437108805015817	0.9568228106548179	0.7363934431540629	196.0	3.5141561601558826	96.0	0.22134956740938755
246	Feb19-3L1-mock-rep2_B-C-A_Position004_3_cmle.ics	29	5	0	0.8664	3.2900219792019096	2.0	1.9749519173199916	1.0	0.2567992828564918	2.147278340167668	0.8510805235932957	0.8903145181045837	0.8502675125768189	0.8045844590636527	0.5975285740299999	0.9686071686896823	114.0	2.1263439997839866	58.0	0.13373203030983835
247	Feb19-3L1-mock-rep2_B-C-A_Position004_3_cmle.ics	30	1	0	1.2995999999999999	0.40486572980409125	1.0	0.0	1.0	0.20721080806345038	1.1081468062022963	0.3195030107414927	0.5728593656908509	0.3195030107414927	0.025011424043127933	0.8812295976982268	0.872608528441325	402.0	7.345410375227103	345.0	0.7954750078774867
248	Feb19-3L1-mock-rep2_B-C-A_Position004_3_cmle.ics	31	1	0	2.166	0.38371423642471264	6.0	2.166	1.0	0.29896835982683473	1.564844003134425	0.9361655877063272	0.9721376497032694	0.9304021026842525	0.8776569315768679	1.7352170827751454	0.978984733091195	606.0	11.061753431866332	767.0	1.768490814614586
249	Feb19-3L1-mock-rep2_B-C-A_Position004_3_cmle.ics	31	2	0	1.5162	0.5669671705664318	7.0	0.20635000882146287	1.0	0.3172975742018025	1.6368504089883813	0.3899420810389734	0.5864820078573156	0.38564738281089983	0.13793447479805007	1.5635929751404347	0.9912658514949685	428.0	7.715803490502801	469.0	1.0813848657812788
250	Feb19-3L1-mock-rep2_B-C-A_Position004_3_cmle.ics	31	3	0	1.083	0.4549955261749006	2.0	0.2918229810711206	1.0	0.29882517992221097	1.3354381623869331	0.4140148556915323	0.6378092678266316	0.4061515935973317	0.17404495822249708	1.9942391337450793	0.981552387999508	266.0	4.844443088627198	223.0	0.5141765992947233
251	Feb19-3L1-mock-rep2_B-C-A_Position004_3_cmle.ics	31	4	0	1.5162	2.8194938678391135	8.0	1.44445006175024	1.0	0.2776025508444799	1.8597288398704959	0.8085727462414783	0.8884617315958967	0.8085727462414783	0.6987447588163548	2.9306743604031853	0.9960809956011891	330.0	6.087454279047162	297.0	0.6848002241727928
252	Feb19-3L1-mock-rep2_B-C-A_Position004_3_cmle.ics	31	5	0	1.5162	0.8264795073458694	8.0	0.6921189703237084	1.0	0.34906661933073774	1.9629455684233217	0.5854407087177088	0.7568900174034386	0.5911143354383962	0.394597203556803	2.5553698211095184	0.9933418739211963	366.0	6.751540200397763	389.0	0.8969268929401227
253	Feb19-3L1-mock-rep2_B-C-A_Position004_3_cmle.ics	31	6	0	1.7328	0.5599145061304249	4.0	0.9228252937649445	1.0	0.3039186304173186	1.2461360491285338	0.7559963898105972	0.904567841035379	0.7539170951454053	0.49292630165696066	1.5349673522188316	0.9699634929609859	654.0	11.666338340915429	867.0	1.9990632806660316
254	Feb19-3L1-mock-rep2_B-C-A_Position004_3_cmle.ics	32	1	0	1.9493999999999998	0.4702865708855346	1.0	0.65253602307166	1.0	0.3027620394627877	2.0553845951978884	0.5149035486973408	0.655822914305667	0.5112721525578432	0.33484376052878223	0.6723754107758749	0.9930732771014846	416.0	7.6816835074426235	439.0	1.0122131259658453
255	Feb19-3L1-mock-rep2_B-C-A_Position004_3_cmle.ics	32	2	0	1.9493999999999998	0.8367030011093569	2.0	1.4132678801190723	1.0	0.30411423015880606	1.4400837037814467	0.7704060817309165	0.9010469055334686	0.7694859810221572	0.5996949333202649	0.6601319276584251	0.9808067324642813	722.0	13.022145603997306	1006.0	2.3195590084775404
256	Feb19-3L1-mock-rep2_B-C-A_Position004_3_cmle.ics	32	3	0	1.2995999999999999	1.159445204939894	1.0	2.1633937815529056	1.0	0.25738988253955664	1.8332384969713629	0.8506079893165404	0.8995816053368292	0.8504352407147626	0.8009617563999681	0.5535346780191914	0.992172999066296	204.0	3.7397483054796368	139.0	0.32049572781150915
257	Feb19-3L1-mock-rep2_B-C-A_Position004_3_cmle.ics	33	1	0	1.9493999999999998	0.5946065774970829	3.0	2.5991999999999997	1.0	0.3157139582416868	1.9511446122564475	0.9387522689409951	0.9791509631676725	0.9364557987205127	0.8717297944366099	7.7829318254430255	0.9941961078321265	448.0	8.37340484917386	501.0	1.1551680549177414
258	Feb19-3L1-mock-rep2_B-C-A_Position004_3_cmle.ics	33	2	0	1.2995999999999999	0.5495723223721625	4.0	1.077178670106234	1.0	0.31106045024449075	1.8352575437371152	0.6044675492595526	0.6819660484727497	0.6049286193827059	0.4816987485746966	0.3272291656824249	0.9945073632135089	284.0	5.223296546983337	251.0	0.578736889789128
259	Feb19-3L1-mock-rep2_B-C-A_Position004_3_cmle.ics	33	3	0	1.5162	0.16640584740378395	1.0	2.5991999999999997	1.0	0.30320786969800045	1.8462288336558865	0.9528699661479332	0.9907652769440073	0.9528699661479332	0.8717297944366099	0.5874600118711646	1.0012541086017483	278.0	5.1126155600915695	240.0	0.553373918523469
260	Feb19-3L1-mock-rep2_B-C-A_Position004_3_cmle.ics	33	4	0	1.9493999999999998	0.4358371830195278	6.0	0.0	1.0	0.25691604037760535	1.91730592342261	0.14505983610342463	0.3825546410721834	0.14505983610342463	0.012709976946493843	0.9749971584776296	0.9221826815660066	594.0	11.121254444167835	690.0	1.5909500157549734
261	Feb19-3L1-mock-rep2_B-C-A_Position004_3_cmle.ics	33	5	0	1.083	7.29830148568062	1.0	1.857150079393166	1.0	0.3083110194447125	1.4493631578220054	0.7849267722604869	0.8532653213459838	0.7849267722604869	0.7192276542613465	0.3628317547997491	0.9818765035054369	244.0	4.352793557609176	199.0	0.4588392074423764
262	Feb19-3L1-mock-rep2_B-C-A_Position004_3_cmle.ics	33	6	0	1.9493999999999998	0.5653329944827333	5.0	2.7258515938212424	1.0	0.2710380023566894	1.2479514018046995	0.9553944849193128	0.9909979433004522	0.9517545885002433	0.8793015746716918	0.7066841904738339	0.9762910748051168	790.0	14.167305627515395	1087.0	2.5063227059792115
263	Feb19-3L1-mock-rep2_B-C-A_Position004_3_cmle.ics	33	7	0	1.5162	8.427255735640713	6.0	0.42540144110901373	1.0	0.32189269826449884	1.5584390539643171	0.4025323335192296	0.546764516782171	0.39682721237287716	0.21993524415758794	0.7155617756992065	0.9881120488640056	402.0	7.251789379865427	430.0	0.9914616040212152
264	Feb19-3L1-mock-rep2_B-C-A_Position004_3_cmle.ics	33	8	0	1.9493999999999998	2.476913357332315	3.0	1.2653448004921624	1.0	0.31498366749782136	1.699643440951655	0.6849914215381555	0.8095199613525197	0.6843978559173626	0.546764516782171	1.621563134345294	0.9848612863377177	548.0	9.999638974859383	677.0	1.5609755951682853
265	Feb19-3L1-mock-rep2_B-C-A_Position004_3_cmle.ics	33	9	0	1.2995999999999999	0.2183985173930268	7.0	0.744005537498231	1.0	0.2945243112740431	1.6882685017269965	0.4811110440147912	0.567929340470803	0.4772477168503724	0.3361732245425708	0.9454267459679087	0.9911960796632593	216.0	3.9377050304227494	162.0	0.37352739500334153
266	Feb19-3L1-mock-rep2_B-C-A_Position004_3_cmle.ics	33	10	0	1.9493999999999998	0.8869487338587838	2.0	0.3095250132321943	1.0	0.3199089694832202	1.4767092969949622	0.48254789197176745	0.6810760552573716	0.47439249215861096	0.14440108838124602	0.9082476771506587	0.9485794719291366	850.0	15.180494501071399	1318.0	3.0389451025580505
267	Feb19-3L1-mock-rep2_B-C-A_Position004_3_cmle.ics	34	1	0	1.7328	0.679672318071488	1.0	1.3389208086236206	1.0	0.21043789659634451	2.0047855970464195	0.8635704159653125	0.9367901382124348	0.8610339206448807	0.7356766034866851	0.748320128918811	0.9381609308205322	370.0	6.77071527769796	307.0	0.7078574707779374
268	Feb19-3L1-mock-rep2_B-C-A_Position004_3_cmle.ics	34	2	0	1.083	11.839382130168051	1.0	1.2551781017859014	1.0	0.16151522849038397	1.9373045567948946	0.8232288523022679	0.911128043213381	0.8201213135327338	0.7133710487611346	0.730748716119158	0.8402795145611177	222.0	3.9313597731124155	125.0	0.28821558256430674
269	Feb19-3L1-mock-rep2_B-C-A_Position004_3_cmle.ics	34	3	0	1.083	7.480752240831617	1.0	0.4377344716066809	1.0	0.30212160755784634	2.0045425233329204	0.4770902016248178	0.6270206472047091	0.47860745078900274	0.30693419388253107	0.292671127506026	0.9975640544730018	198.0	3.6056620697474506	144.0	0.33202435111408135
270	Feb19-3L1-mock-rep2_B-C-A_Position004_3_cmle.ics	35	1	0	2.166	0.29249294951189625	1.0	1.0161559471409798	1.0	0.30738953983661926	1.7641477147036553	0.7511698984996221	0.8925570650046573	0.7526813003168192	0.5364925252712455	0.8386935609056896	0.9760852398482689	792.0	14.39924303014949	1162.0	2.6792520555177957
271	Feb19-3L1-mock-rep2_B-C-A_Position004_3_cmle.ics	36	1	0	1.083	6.872753774684631	2.0	0.9228252937649445	1.0	0.3177274940519455	2.09295557891582	0.5437133641340777	0.6201675146618442	0.5447173124476095	0.4156398502250074	0.6523966498764971	1.0049560401678765	180.0	3.3204296067529935	128.0	0.2951327565458501
272	Feb19-3L1-mock-rep2_B-C-A_Position004_3_cmle.ics	36	2	0	1.9493999999999998	0.3225410328110411	1.0	0.0	1.0	0.3220939951057034	1.9418099458050861	0.2401130960146476	0.4744191870342962	0.23828139644036966	0.014289955868261588	8.40279556908462	0.9893042181300503	562.0	10.382722604755745	711.0	1.6393702336257767
273	Feb19-3L1-mock-rep2_B-C-A_Position004_3_cmle.ics	36	3	0	1.7328	1.0938903847764017	2.0	0.7857574237886386	1.0	0.29200342275961216	1.277155135904026	0.6416901721032829	0.8309366785281023	0.6363247844022871	0.381341032019878	0.8550528052498355	0.9696792993040844	696.0	12.417700000317392	933.0	2.1512411082599856
274	Feb19-3L1-mock-rep2_B-C-A_Position004_3_cmle.ics	36	4	0	1.5162	10.760261377354787	2.0	2.0323118942819596	1.0	0.3110567184049	2.000433532851377	0.8323721221772857	0.9014125005435867	0.8344190070883699	0.7447489529396416	0.2997541351033552	1.0002496111132535	336.0	6.198135265938929	323.0	0.7447490653461686
275	Feb19-3L1-mock-rep2_B-C-A_Position004_3_cmle.ics	36	5	0	1.7328	12.507707870992252	2.0	1.7941989459020498	1.0	0.20412917584596685	1.7377731959302583	0.8374668412142151	0.9472488517200581	0.8364314023635897	0.6904206535935952	0.755561260010695	0.9028458250747752	560.0	10.080569455600438	563.0	1.2981229838696378
276	Feb19-3L1-mock-rep2_B-C-A_Position004_3_cmle.ics	37	1	0	2.166	0.05810226541775508	1.0	0.0	1.0	0.19431949964401987	1.4111739144328266	0.332357199949031	0.5831228931852144	0.32439213687490587	0.013847347874940633	0.7943404898932965	0.8753555435978905	1096.0	19.671604465953305	1504.0	3.467809889413739
277	Feb19-3L1-mock-rep2_B-C-A_Position004_3_cmle.ics	37	2	0	1.2995999999999999	0.33342407380535183	2.0	0.72222503087512	1.0	0.3015112354516853	1.9355054858643919	0.4922712476977076	0.621554670033709	0.49014560913734984	0.33628181217927183	0.9008509189260365	0.9934519573215597	266.0	4.867848337467616	224.0	0.5164823239552377
278	Feb19-3L1-mock-rep2_B-C-A_Position004_3_cmle.ics	38	1	0	2.166	0.287231373001026	1.0	2.2119648004745165	1.0	0.32386588194057997	1.825516726660897	0.9539420093179999	0.9898525900097506	0.9497644335678241	0.8697843533653469	0.7232605483729815	0.9835164911124665	654.0	12.017417073521742	895.0	2.0636235711604365
279	Feb19-3L1-mock-rep2_B-C-A_Position004_3_cmle.ics	39	1	0	1.9493999999999998	0.6052737409634531	5.0	0.41270001764292574	1.0	0.29707090531899843	1.4060667533870994	0.5411862532939267	0.7778032532530961	0.546710156443847	0.25392051861088166	1.5817827893054293	0.9738409000604005	660.0	11.753614078966791	869.0	2.0036747299870608
280	Feb19-3L1-mock-rep2_B-C-A_Position004_3_cmle.ics	39	2	0	1.9493999999999998	0.27974687823462346	1.0	0.72222503087512	1.0	0.3208320742443057	1.849014983875507	0.5780719497218811	0.756340514276561	0.606895966883278	0.3874474306587225	1.1538391206917564	0.9894410390938686	550.0	10.091144884450951	687.0	1.5840328417734297
281	Feb19-3L1-mock-rep2_B-C-A_Position004_3_cmle.ics	39	3	0	1.7328	0.21742013786121775	4.0	0.5158750220536572	1.0	0.3217574392184164	1.920505732438397	0.5530231886151846	0.708523614195214	0.546726645706981	0.28769759633655684	2.9351792446556586	0.9886106592419126	488.0	8.939639603622558	575.0	1.3257916797958111
282	Feb19-3L1-mock-rep2_B-C-A_Position004_3_cmle.ics	39	4	0	1.5162	0.12917272797462687	3.0	0.3720027687491155	1.0	0.2839152832038503	1.2803976268676232	0.39504741055752557	0.5578765283976519	0.38548363793975293	0.23445455087958442	2.6493973803720574	0.991696408180272	412.0	7.42845594173823	419.0	0.9660986327555563
283	Feb19-3L1-mock-rep2_B-C-A_Position004_3_cmle.ics	40	1	0	1.5162	0.579692809400578	1.0	0.23070632344123612	1.0	0.311479258488687	1.7198623261121027	0.48425362719540777	0.7263968981225478	0.48716328303973455	0.20087816309871764	0.7265430829530506	0.9949755257389015	314.0	5.729890983761332	292.0	0.6732716008702206
284	Feb19-3L1-mock-rep2_B-C-A_Position004_3_cmle.ics	41	1	0	1.7328	0.3036442251949113	2.0	0.928575039696583	1.0	0.308930766875414	1.784024469509533	0.7087164576754381	0.8369850702555369	0.7009539825642503	0.49218438151744404	3.1354759891580875	0.9898080867573272	462.0	8.42881499530435	519.0	1.1966710988070017
285	Feb19-3L1-mock-rep2_B-C-A_Position004_3_cmle.ics	41	2	0	1.5162	0.09453434123403491	3.0	0.0	1.0	0.3245829644532243	1.9911259500921876	0.19577781819298365	0.39570140983459423	0.23460318435081237	0.017797715071223928	3.878550477349131	0.9961497585912035	280.0	5.180716220842719	251.0	0.578736889789128
286	Feb19-3L1-mock-rep2_B-C-A_Position004_3_cmle.ics	41	3	0	0.8664	3.3261359735386224	1.0	3.085617948853594	1.0	0.3033909273354146	1.689196130251809	0.9881761903524705	0.9964458894192728	0.9881171421620613	0.9698358224113863	2.8719884527833694	1.0072738350617416	178.0	3.205518448321005	123.0	0.2836041332432778
287	Feb19-3L1-mock-rep2_B-C-A_Position004_3_cmle.ics	41	4	0	0.8664	3.305834784043754	3.0	2.242501665206134	1.0	0.33269332524203793	1.639981778710707	0.9185760883171974	0.9510272023203576	0.9185760883171974	0.8711479912986586	4.148103241183857	1.002196427886661	166.0	2.984156474537473	116.0	0.2674640606196767
288	Feb19-3L1-mock-rep2_B-C-A_Position004_3_cmle.ics	41	5	0	1.5162	3.2454298722081587	2.0	0.0	1.0	0.213726162957508	1.15849841843996	0.46550995198201156	0.6472396151947527	0.4600090225634945	0.017797715071223928	3.245087610060176	0.8387008023840546	404.0	7.366700538297413	353.0	0.8139208051616021
289	Feb19-3L1-mock-rep2_B-C-A_Position004_3_cmle.ics	41	6	0	1.7328	2.0506507339583186	1.0	0.5158750220536572	1.0	0.31146368550324804	2.0158799889135386	0.48413729412848416	0.6388228861338315	0.4849958548170333	0.2934695063335089	3.3506452938848525	0.9980872227192574	340.0	6.287526089760386	329.0	0.7585834133092554
290	Feb19-3L1-mock-rep2_B-C-A_Position004_3_cmle.ics	42	1	0	1.083	2.7276442564673142	1.0	1.789023845753687	1.0	0.33535320741745617	1.9261779988463172	0.9641176909864835	0.9896572324695692	0.9620142882035198	0.9107360665123342	0.3175170594534575	0.9964536935748808	206.0	3.7610384685499456	161.0	0.37122167034282705
291	Feb19-3L1-mock-rep2_B-C-A_Position004_3_cmle.ics	43	1	0	1.7328	0.9063319805761546	1.0	0.4377344716066809	1.0	0.2927211261699433	2.336226118143757	0.4343569474004257	0.5836228988402902	0.43122529644268776	0.2795856317595448	0.8252643111216361	0.9884789528311465	302.0	5.648960503020317	267.0	0.6156284843573592
292	Feb19-3L1-mock-rep2_B-C-A_Position004_3_cmle.ics	43	2	0	1.083	0.15538857881404328	2.0	1.459114905355603	1.0	0.23649911464706486	2.096189090196185	0.7923424401685272	0.8655887590670199	0.795313382269904	0.7033509968292577	0.5421834808118321	0.9286580439489671	186.0	3.360894847123499	116.0	0.2674640606196767
293	Feb19-3L1-mock-rep2_B-C-A_Position004_3_cmle.ics	44	1	0	2.166	0.1518717456213022	5.0	0.0	1.0	0.3074443849927915	2.1115614317763893	0.21745096183742718	0.4250474594012101	0.17910782119344704	0.016116401544192766	34.268923283625114	0.974683402000632	536.0	10.082545236001309	647.0	1.4918038553528519
294	Feb19-3L1-mock-rep2_B-C-A_Position004_3_cmle.ics	44	2	0	1.7328	0.6487301853317404	1.0	0.0	1.0	0.24263449536370374	2.160253381503786	0.14886029844866178	0.3415189132714446	0.14275961692586678	0.016116401544192766	57.638770560356726	0.9487308394529679	396.0	7.445376627899114	365.0	0.8415895010877756
295	Feb19-3L1-mock-rep2_B-C-A_Position004_3_cmle.ics	44	3	0	1.083	6.037968557141931	4.0	0.10317500441073144	1.0	0.13981856019716224	2.4801216842253253	0.23059282247769938	0.3375821486990427	0.22839607501578763	0.05452375480629033	8.328370467466522	0.6596625933521647	138.0	2.498852200829791	57.0	0.13142630564932387
296	Feb19-3L1-mock-rep2_B-C-A_Position004_3_cmle.ics	44	4	0	1.7328	0.40212791921569396	4.0	1.5233606843632503	1.0	0.24586026171670955	1.2887793815797703	0.7825606254019324	0.852613212156559	0.7798086560540429	0.678711441047023	26.033324352724872	0.9755304967153252	458.0	8.362829420323315	457.0	1.0537161698551054
297	Feb19-3L1-mock-rep2_B-C-A_Position004_3_cmle.ics	44	5	0	1.2995999999999999	5.973324203307938	4.0	0.7748934119142009	1.0	0.1620716310616013	1.2462884625368467	0.6306857135132317	0.8023868747477362	0.627315758066167	0.38405228934881647	11.269223632310233	0.842231548241612	376.0	6.670749025025948	276.0	0.6363800063019892
298	Feb19-3L1-mock-rep2_B-C-A_Position004_3_cmle.ics	44	6	0	0.8664	1.1767531090673367	1.0	1.6456566907434287	1.0	0.29065874765724103	1.969027620764197	0.7827914045858431	0.8323070579806146	0.7820247155815538	0.7045982993795034	42.95137743666998	0.9719540579425663	124.0	2.2796053128163707	70.0	0.1614007262360118
299	Feb19-3L1-mock-rep2_B-C-A_Position004_3_cmle.ics	44	7	0	0.8664	0.16559769497003202	2.0	1.8685788031363997	1.0	0.2665735764620092	1.5176711300766323	0.8325334919497654	0.8681468721212953	0.8332181046752579	0.7841451803843488	0.2784274001493129	0.985972706692804	136.0	2.5009672865999026	77.0	0.17754079885961296
300	Feb19-3L1-mock-rep2_B-C-A_Position004_3_cmle.ics	45	1	0	1.7328	0.18362026304165238	1.0	2.1578312873628183	1.0	0.3277260241634159	1.7255144134332128	0.8946477952101002	0.9579082871854658	0.8935376398357396	0.7952225405378507	2.853064186358931	0.9784545949085979	536.0	9.73146650339501	668.0	1.5402240732236552
301	Feb19-3L1-mock-rep2_B-C-A_Position004_3_cmle.ics	45	2	0	1.2995999999999999	0.36420684789997987	2.0	3.6822	1.0	0.28696466475891125	1.7544156583832728	0.9985498077073455	0.9993927912173322	0.9949859364521946	0.9775001007077981	0.43612323835591926	0.9944784621864459	232.0	4.29526832570858	178.0	0.4104189895715728
302	Feb19-3L1-mock-rep2_B-C-A_Position004_3_cmle.ics	45	3	0	1.7328	1.2542695051516177	2.0	3.6822	1.0	0.2914651377292031	1.738759206877275	0.9987417449225497	0.9993927912173322	0.9946885522483905	0.9775001007077981	0.3436870796366275	0.992760932818221	392.0	7.168743813354299	394.0	0.9084555162426948
303	Feb19-3L1-mock-rep2_B-C-A_Position004_3_cmle.ics	45	4	0	1.7328	3.0242951345565046	2.0	1.6668432081858544	1.0	0.2851885498389025	1.415887258838317	0.8113482286090713	0.8989302462246423	0.8108411352256921	0.6921836531102122	0.4235010471112298	0.9834679257192214	414.0	7.44974610480854	423.0	0.9753215313976139
304	Feb19-3L1-mock-rep2_B-C-A_Position004_3_cmle.ics	46	1	0	1.5162	3.321874119393369	4.0	1.7328	1.0	0.2563313355147283	2.3432591578830224	0.8418855050757198	0.9417490431020137	0.8418855050757198	0.6980004992511233	0.4889381711510059	0.9506615762557064	256.0	4.831613268637328	195.0	0.4496163088003185
305	Feb19-3L1-mock-rep2_B-C-A_Position004_3_cmle.ics	46	2	0	1.2995999999999999	0.26954255879578276	3.0	2.3825999999999996	1.0	0.17192871653253633	1.25029136458807	0.9037410550840406	0.9474729572308205	0.8856881344649692	0.8326984523215177	0.5159259115833362	0.8528705636525199	422.0	7.58171725477062	338.0	0.7793349352538855
306	Feb19-3L1-mock-rep2_B-C-A_Position004_3_cmle.ics	46	3	0	1.2995999999999999	1.4238385166528467	4.0	1.059277487276398	1.0	0.24023835265547472	1.7176294735706386	0.5980196372108504	0.6761041770677317	0.5980196372108504	0.47118405724746215	0.758178027464278	0.9514550053356786	248.0	4.512400127951892	180.0	0.4150304388926017
307	Feb19-3L1-mock-rep2_B-C-A_Position004_3_cmle.ics	46	4	0	0.6497999999999999	2.605398606936311	3.0	0.3720027687491155	1.0	0.2478043080750936	1.3876579746867381	0.3142319853553004	0.41166999500748874	0.31700116491928776	0.2042993842569479	0.8675034347382964	0.883486591610748	118.0	2.1221138282437644	60.0	0.13834347963086724
308	Feb19-3L1-mock-rep2_B-C-A_Position004_3_cmle.ics	46	5	0	1.5162	5.619426682529853	1.0	0.42540144110901373	1.0	0.2946862527251214	2.1727912620904117	0.38665501747378933	0.4926343817606923	0.3857979697120985	0.22396488600432685	0.8366091261684806	0.9875279922369677	260.0	4.850788345937528	214.0	0.4934250773500932
309	Feb19-3L1-mock-rep2_B-C-A_Position004_3_cmle.ics	46	6	0	1.083	7.978139923826213	3.0	1.3842379406474168	1.0	0.23268021748304724	1.891159877943654	0.6598535530038276	0.7288067898152771	0.6576801464469961	0.5586977866533533	0.7730124724900432	0.9209662434538319	152.0	2.8117200842048913	85.0	0.19598659614372857
310	Feb19-3L1-mock-rep2_B-C-A_Position004_3_cmle.ics	47	1	0	1.7328	0.6696894848609348	5.0	0.4377344716066809	1.0	0.31096556072914394	1.2818105684864654	0.5937520997647153	0.7914287396080736	0.5869473349855647	0.24598025207727467	10.364943149528514	0.9795100288614403	736.0	13.100960998968201	1047.0	2.4140937195586334
311	Feb19-3L1-mock-rep2_B-C-A_Position004_3_cmle.ics	47	2	0	1.9493999999999998	0.38842135592722254	3.0	1.2191645447964943	1.0	0.28214506930896005	1.5259856358785104	0.7466466236893997	0.8633691082337431	0.7395847505299042	0.5859041857577506	1.3297529614426602	0.9780782423043226	702.0	12.715622977932536	929.0	2.1420182096179277
312	Feb19-3L1-mock-rep2_B-C-A_Position004_3_cmle.ics	47	3	0	1.5162	0.45392937710282655	1.0	2.5991999999999997	1.0	0.271306845928369	1.1777791992590876	0.9730402705024498	0.9940690149972484	0.9708978857694677	0.9107933875944929	1.5572761339371612	0.9556698756377229	488.0	8.77580286173963	528.0	1.2174226207516319
313	Feb19-3L1-mock-rep2_B-C-A_Position004_3_cmle.ics	47	4	0	1.5162	0.6459968279999382	2.0	1.3625635475001732	1.0	0.3183125280237358	1.6766418000760865	0.7395114496525705	0.8370763056579947	0.7384213767570692	0.6153591992878709	3.909518192750482	0.9965757521751151	406.0	7.3879907013677215	434.0	1.0006845026632731
314	Feb19-3L1-mock-rep2_B-C-A_Position004_3_cmle.ics	47	5	0	1.2995999999999999	10.084261602255616	1.0	0.7540056732031717	1.0	0.2506890331571542	1.1935590914433725	0.609733356952505	0.7714053832830685	0.6078242022837665	0.384734370392665	1.665944632570386	0.9723964965173099	408.0	7.362470366757192	388.0	0.8946211682796081
315	Feb19-3L1-mock-rep2_B-C-A_Position004_3_cmle.ics	47	6	0	1.2995999999999999	0.5344056843633493	4.0	0.0	1.0	0.2663116797419865	1.4018319748211718	0.16790343386844825	0.3514641017282903	0.16790343386844825	0.016850594486774468	1.767184888294504	0.9598289914951327	324.0	5.812936550272459	283.0	0.6525200789255905
316	Feb19-3L1-mock-rep2_B-C-A_Position004_3_cmle.ics	48	1	0	0.8664	0.7961279794132119	1.0	1.6261351280190972	1.0	0.30001634125536203	1.8164207757025719	0.9213504249424802	0.9584354603934826	0.9184110438089872	0.8565337841010471	0.4964601960682372	1.0040497704409261	144.0	2.6095331877215573	89.0	0.2052094947857864
317	Feb19-3L1-mock-rep2_B-C-A_Position004_3_cmle.ics	48	2	0	1.083	2.1065350133600806	1.0	0.7252201245704302	1.0	0.2746686717308086	1.9033488997674837	0.67507160632953	0.797295393717425	0.6715687655538338	0.5138329342160868	0.6202853846384363	0.9935850863471359	184.0	3.3864151817340304	123.0	0.2836041332432778
318	Feb19-3L1-mock-rep2_B-C-A_Position004_3_cmle.ics	49	1	0	1.2995999999999999	2.979878212856514	1.0	1.2995999999999999	1.0	0.29224174786166923	1.7783552988051279	0.8396577574315814	0.9425044479539412	0.8391379965216	0.6810507166703317	0.5353397472744243	0.9952647051505049	240.0	4.474049973351496	189.0	0.43578196083723186
319	Feb19-3L1-mock-rep2_B-C-A_Position004_3_cmle.ics	49	2	0	1.5162	0.3488574153732984	1.0	1.4930362603455627	1.0	0.26889797373387136	1.6005803921843318	0.8239209963416828	0.8961817563920597	0.8142734342202587	0.7070387621694021	0.6164807059919705	0.9690529400802962	338.0	6.102399184807142	303.0	0.6986345721358797
320	Feb19-3L1-mock-rep2_B-C-A_Position004_3_cmle.ics	50	1	0	1.083	0.4742127406675741	1.0	0.20635000882146287	1.0	0.2960825383572537	1.3845243119850108	0.35067678260895324	0.5304026330679923	0.3496636083814986	0.16113025213818274	0.9146272678364995	0.9957636315446272	270.0	4.887023414767814	227.0	0.5233994979367811
321	Feb19-3L1-mock-rep2_B-C-A_Position004_3_cmle.ics	50	2	0	1.5162	1.5992200963851426	1.0	0.3095250132321943	1.0	0.32135583602102025	1.759064519855616	0.4637790213684962	0.65406469502567	0.4613082982524226	0.21975511993672106	0.8541073487688449	0.9956767007561652	322.0	5.908672631404249	308.0	0.7101631954384519
322	Feb19-3L1-mock-rep2_B-C-A_Position004_3_cmle.ics	50	3	0	1.083	0.4060928119741039	2.0	0.5689355674538337	1.0	0.281061015957084	2.037299641951457	0.5551898516677382	0.6832097478025673	0.5516407793739058	0.3996868639887662	0.9061625587217584	0.9774831800995584	200.0	3.697167979339019	141.0	0.325107177132538
323	Feb19-3L1-mock-rep2_B-C-A_Position004_3_cmle.ics	51	1	0	1.2995999999999999	0.6414179179964042	1.0	0.0	1.0	0.2746888756534104	1.9699302201199436	0.22909510644437617	0.45988904093012	0.22909510644437617	0.030550978804211232	0.9313030258371693	0.9704868850940412	262.0	4.8252680113269975	209.0	0.4818964540475209
324	Feb19-3L1-mock-rep2_B-C-A_Position005_4_cmle.ics	1	1	0	1.7328	0.4925189912908	1.0	1.9493999999999998	1.0	0.30431886139553466	1.899133127389007	0.960320489981507	0.998793284810234	0.9591667939125567	0.8485307341239544	0.37298871833036906	0.9967253495202746	434.0	7.966915970437084	469.0	1.0813848657812788
325	Feb19-3L1-mock-rep2_B-C-A_Position005_4_cmle.ics	2	1	0	0.8664	0.9113920313511702	3.0	2.166	1.0	0.34999059884329	2.3251798748860386	0.858657962416703	0.9234293731461016	0.858657962416703	0.7950214867340986	0.3779307881981047	1.0056378177921204	104.0	1.949677437911183	59.0	0.13603775497035278
326	Feb19-3L1-mock-rep2_B-C-A_Position005_4_cmle.ics	2	2	0	1.7328	0.36232845570245714	1.0	1.083	1.0	0.2975703543180107	2.1590783613526185	0.6246312744961093	0.7321933313065413	0.6172506018750565	0.4969485140054066	0.7374113286126793	0.9902451031785029	386.0	7.19849431950505	389.0	0.8969268929401227
327	Feb19-3L1-mock-rep2_B-C-A_Position005_4_cmle.ics	2	3	0	1.7328	0.4449241679158617	4.0	1.5162	1.0	0.3080443376720527	1.7127922398560702	0.8430133193101238	0.9445668964610568	0.8429332062479972	0.6453405010558491	0.4789176946988671	0.9950247687529777	466.0	8.5182058191258	525.0	1.2105054467700884
328	Feb19-3L1-mock-rep2_B-C-A_Position005_4_cmle.ics	3	1	0	1.9493999999999998	0.4110463457913365	1.0	1.083	1.0	0.2986334974996758	2.038712586664094	0.7861743574488831	0.8820767384307747	0.7756927488090959	0.6132112889032114	0.5373651405425257	0.9883612729253429	446.0	8.188277944220621	484.0	1.1159707356889959
329	Feb19-3L1-mock-rep2_B-C-A_Position005_4_cmle.ics	4	1	0	1.083	0.8677073536632495	1.0	0.751125369937127	1.0	0.3037496357219828	1.6193577056842186	0.733677838866568	0.8514286847113555	0.7277172763797843	0.5703769295834215	0.625344571560633	0.9968707347451387	204.0	3.6929378077987973	151.0	0.3481644237376825
330	Feb19-3L1-mock-rep2_B-C-A_Position005_4_cmle.ics	5	1	0	1.083	0.6456615832917498	2.0	1.5627088357751586	1.0	0.3158504392879874	1.6373074167513224	0.893539487933474	0.951409803410088	0.8925593050186946	0.8024061909617649	0.443538157384711	1.002276708103667	258.0	4.6422561921438605	219.0	0.5049537006526654
331	Feb19-3L1-mock-rep2_B-C-A_Position005_4_cmle.ics	6	1	0	1.7328	0.18377334190738953	1.0	0.2918229810711206	1.0	0.30883292825944303	1.7475353371910416	0.42772712464036783	0.638247885798716	0.42772712464036783	0.1860543015908705	0.8157501418431681	0.9907152452311566	412.0	7.428455941738233	437.0	1.0076016766448164
332	Feb19-3L1-mock-rep2_B-C-A_Position005_4_cmle.ics	7	1	0	1.7328	0.42270208806319165	1.0	0.744005537498231	1.0	0.32589833601875945	1.9652628125676561	0.5611813535836462	0.6948153908350907	0.5574116208890553	0.35635121022926675	7.974340846873668	0.993428882366068	466.0	8.56501631680664	540.0	1.245091316677805
333	Feb19-3L1-mock-rep2_B-C-A_Position005_4_cmle.ics	7	2	0	1.7328	0.5134453538545133	3.0	1.2995999999999999	1.0	0.31941706973061224	2.0284717122923364	0.8274232586320371	0.9364996314536939	0.8274232586320371	0.6075040508092552	4.062358497676193	0.9983846068745783	360.0	6.640859213505996	363.0	0.8369780517667469
334	Feb19-3L1-mock-rep2_B-C-A_Position005_4_cmle.ics	7	3	0	1.9493999999999998	0.4742000302953324	2.0	1.5162	1.0	0.3317410268983496	1.6731444778569027	0.8630735801900227	0.9300994061657637	0.8286937033516913	0.6696443714818762	5.136658932337779	0.9847669575366378	598.0	10.812756037702147	792.0	1.8261339311274474
335	Feb19-3L1-mock-rep2_B-C-A_Position005_4_cmle.ics	8	1	0	1.9493999999999998	0.5421052478543522	1.0	1.2995999999999999	1.0	0.2915016734055871	1.9760497099419796	0.8639656512253252	0.94655683122474	0.8560596453921463	0.7002171997489848	0.6675728204522656	0.9761829022454722	468.0	8.70333272407905	514.0	1.1851424755044293
336	Feb19-3L1-mock-rep2_B-C-A_Position005_4_cmle.ics	8	2	0	0.6497999999999999	4.216230836217465	1.0	0.928575039696583	1.0	0.32663122297097663	1.5452851633826128	0.5929097938228132	0.6737467932147839	0.5929097938228132	0.5081896986190908	0.8007369490014257	1.0087862421847034	110.0	1.9433321806008494	62.0	0.14295492895189613
337	Feb19-3L1-mock-rep2_B-C-A_Position005_4_cmle.ics	8	3	0	1.2995999999999999	4.9053002490799	2.0	0.0	1.0	0.23062379709157776	1.8159278451052598	0.12522963671065937	0.275571368651053	0.12522963671065937	0.01886191233323904	0.9681732671563876	0.9547850082718962	242.0	4.542150634102646	170.0	0.39197319228745714
338	Feb19-3L1-mock-rep2_B-C-A_Position005_4_cmle.ics	8	4	0	1.5162	0.41075751503548735	4.0	0.9479040472602467	1.0	0.3040023234825309	1.5523186496023214	0.7313681308140764	0.8684275128352696	0.7296610968587324	0.5117191945400925	0.8347193073378941	0.9819815793657982	436.0	7.871179889305296	472.0	1.0883020397628222
339	Feb19-3L1-mock-rep2_B-C-A_Position005_4_cmle.ics	9	1	0	0.8664	0.2142222640927311	1.0	0.0	1.0	0.20996556387325974	1.117685095390302	0.38210417198744046	0.6444195724351366	0.38210417198744046	0.03465138290041014	0.8447034688295102	0.9441542843789652	212.0	3.7546932112396125	133.0	0.3066613798484224
340	Feb19-3L1-mock-rep2_B-C-A_Position005_4_cmle.ics	10	1	0	1.7328	0.23660536009235367	1.0	0.0	1.0	0.286963249384137	1.8449804069179425	0.3010314235804432	0.5067444895876269	0.2918506742036154	0.022181495220710907	0.871370248037124	0.9934187465487905	402.0	7.368815624067522	406.0	0.9361242121688684
341	Feb19-3L1-mock-rep2_B-C-A_Position005_4_cmle.ics	11	1	0	1.5162	0.635598606555999	1.0	1.2944547249242173	1.0	0.3099928096378831	1.633685688691829	0.852259593344224	0.9327513511070361	0.848747037895566	0.7242643972803523	0.5508582823148302	0.9940170891480067	328.0	5.925732622934335	311.0	0.7170803694199952
342	Feb19-3L1-mock-rep2_B-C-A_Position005_4_cmle.ics	12	1	0	0.8664	3.845223469922717	1.0	0.9228252937649445	1.0	0.2742150448010988	1.3320737298000067	0.6365576405430005	0.7484110846453262	0.6359302077886868	0.4881330002517477	0.7045773369715932	0.9812981979772194	192.0	3.4481705851748456	131.0	0.3020499305273935
343	Feb19-3L1-mock-rep2_B-C-A_Position005_4_cmle.ics	12	2	0	1.2995999999999999	0.15568227641735913	1.0	0.6275890508929507	1.0	0.2515972130269394	1.2043654953309992	0.6752067236003796	0.8086446290594318	0.6581227366912605	0.3743004318441488	0.715214568359063	0.9405589531245371	404.0	7.226269045254897	383.0	0.8830925449770358
344	Feb19-3L1-mock-rep2_B-C-A_Position005_4_cmle.ics	13	1	0	1.5162	0.13292647485210593	1.0	2.501148680359614	1.0	0.1498670595456231	1.433771434135394	0.9635952175030326	0.9957281370975095	0.9509288400483003	0.8524052024990122	0.3451391545530512	0.7664438679661605	600.0	10.97447769381501	535.0	1.2335626933752328
345	Feb19-3L1-mock-rep2_B-C-A_Position005_4_cmle.ics	13	2	0	1.083	1.161387968066921	1.0	2.765621412048309	1.0	0.2576498675025329	1.7101305536662634	0.933327438567793	0.965237922868835	0.9326587511018146	0.8989687844532928	0.4338557026630174	0.9845058262493904	200.0	3.6737627304985994	135.0	0.31127282916945126
346	Feb19-3L1-mock-rep2_B-C-A_Position005_4_cmle.ics	13	3	0	0.8664	5.476673505908074	1.0	0.4377344716066809	1.0	0.2993667739987017	1.784132699387049	0.32679751204051916	0.41345194706868965	0.32679751204051916	0.2395890611572714	0.8890324914126251	1.002251048968695	102.0	1.881576777160034	53.0	0.12220340700726606
347	Feb19-3L1-mock-rep2_B-C-A_Position005_4_cmle.ics	14	1	0	1.5162	0.20563217070870074	1.0	0.42540144110901373	1.0	0.28328465528993646	1.4696611007359528	0.5370795830753565	0.7307975704980274	0.5349765390342371	0.29151976912567606	0.7632620956800956	0.9897620753200688	338.0	6.12580443364756	311.0	0.7170803694199952
348	Feb19-3L1-mock-rep2_B-C-A_Position005_4_cmle.ics	14	2	0	0.8664	0.21867680045967122	2.0	0.7748934119142009	1.0	0.28234828361144393	1.646768048702197	0.5647517538159248	0.6603583873592214	0.5658570032389948	0.44345830497720423	0.7768547550994176	1.0005201743569578	138.0	2.522257449670211	81.0	0.18676369750167077
349	Feb19-3L1-mock-rep2_B-C-A_Position005_4_cmle.ics	15	1	0	1.7328	0.7808847208548119	1.0	1.2995999999999999	1.0	0.2820510898725987	1.9265811876805812	0.7702258821172483	0.8534124393766122	0.7365898144360877	0.5889108241441773	0.6463300078358473	0.9828226841454432	424.0	7.8136546574047	436.0	1.0052959519843019
350	Feb19-3L1-mock-rep2_B-C-A_Position005_4_cmle.ics	15	2	0	1.7328	0.5525121528825712	3.0	1.2995999999999999	1.0	0.30499414632498517	1.8544566733361725	0.8144548694875497	0.9273854937936676	0.8144548694875497	0.5889108241441773	0.4759211471430232	0.9881464579218425	458.0	8.38623466916373	509.0	1.1736138522018569
351	Feb19-3L1-mock-rep2_B-C-A_Position005_4_cmle.ics	16	1	0	1.5162	0.48183835219598253	1.0	0.687545504971255	1.0	0.19301164763727405	1.160380151386423	0.6536080295826731	0.8625758055995774	0.6526782884310618	0.3929064976228209	0.6830508455592322	0.8618758845917786	508.0	9.105730736644821	473.0	1.0906077644233367
352	Feb19-3L1-mock-rep2_B-C-A_Position005_4_cmle.ics	17	1	0	2.166	0.4470694911613738	1.0	1.2995999999999999	1.0	0.304620688027432	1.7676698803075925	0.7718629082698159	0.8880834508274056	0.7657302477446438	0.6045939298851916	3.425556308880014	0.9782274721961941	666.0	12.191968549624448	892.0	2.056706397178893
353	Feb19-3L1-mock-rep2_B-C-A_Position005_4_cmle.ics	17	2	0	1.7328	17.116356880431965	1.0	0.41270001764292574	1.0	0.2963137994819812	1.6867339961081151	0.4992780740159651	0.6750405487061517	0.4601053736311499	0.23955645546002904	0.8680015517511656	0.9824216455476962	512.0	9.218526809306693	593.0	1.3672947236850714
354	Feb19-3L1-mock-rep2_B-C-A_Position005_4_cmle.ics	17	3	0	1.5162	17.902115742438106	1.0	0.10317500441073144	1.0	0.31225273730745284	1.9149249050691597	0.2586445601127943	0.44578346460866525	0.25702897244808176	0.05344478485333559	1.9134252393554103	0.9890062507351695	372.0	6.838815938449111	377.0	0.8692581970139491
355	Feb19-3L1-mock-rep2_B-C-A_Position005_4_cmle.ics	18	1	0	1.7328	0.6825362472301512	1.0	1.8685788031363997	1.0	0.27440257395241785	1.5101255546451413	0.891601011311535	0.9363445881688921	0.8895907590248731	0.8097064258487517	0.47717844747906046	0.9894376929934885	480.0	8.737452707139234	518.0	1.194365374146487
356	Feb19-3L1-mock-rep2_B-C-A_Position005_4_cmle.ics	19	1	0	1.5162	0.17342792170325025	1.0	0.10317500441073144	1.0	0.28707822331433497	1.4366367975747332	0.3533745288052739	0.555372910821557	0.35068936433895037	0.0714731397490404	0.8505148214776682	0.9810114398611978	440.0	7.843544468924659	465.0	1.072161967139221
357	Feb19-3L1-mock-rep2_B-C-A_Position005_4_cmle.ics	20	1	0	0.6497999999999999	4.079369085787315	1.0	1.4430823792346341	1.0	0.32972984119309784	1.757874197852796	0.8809616991569795	0.9285072085127087	0.8781057953692049	0.8201203710559439	0.5184971659048394	1.0126331526534917	112.0	2.034838090192418	64.0	0.14756637827292504
358	Feb19-3L1-mock-rep2_B-C-A_Position005_4_cmle.ics	20	2	0	0.8664	0.4834992744663465	1.0	0.0	1.0	0.2053959153180639	1.1337960756760337	0.22898001925090702	0.41307475063728966	0.2140129679186808	0.029124929924582984	0.8902087504197128	0.931643526206636	206.0	3.7610384685499456	126.0	0.2905213072248212
359	Feb19-3L1-mock-rep2_B-C-A_Position005_4_cmle.ics	21	1	0	1.2995999999999999	0.40003888013790007	1.0	0.9077480443748005	1.0	0.2856674338411697	1.5360413546641325	0.7165544367748155	0.8124670170772381	0.7046137391903968	0.5648118829994582	0.7069473397632422	0.9862590412954761	318.0	5.79587655874237	285.0	0.6571315282466194
360	Feb19-3L1-mock-rep2_B-C-A_Position005_4_cmle.ics	22	1	0	1.2995999999999999	5.055703210894385	1.0	1.7328	1.0	0.3264411087868819	1.551056600019301	0.9214215520256728	0.9610494522882856	0.9021447646755093	0.8299428691987808	0.4547491004887242	0.9955615413223246	332.0	5.968312949074955	325.0	0.7493605146671976
361	Feb19-3L1-mock-rep2_B-C-A_Position005_4_cmle.ics	23	1	0	1.2995999999999999	0.3214582921025964	1.0	0.9733510449106972	1.0	0.34694492453701364	2.0372909657985487	0.5686294499771062	0.6830142513736264	0.5686294499771062	0.4267283009958791	0.7572309982445197	0.9948092802838162	268.0	4.935948998218766	243.0	0.5602910925050123
362	Feb19-3L1-mock-rep2_B-C-A_Position005_4_cmle.ics	23	2	0	1.7328	8.763929485123553	1.0	1.3157503800483568	1.0	0.24085126279543775	1.2178735709201693	0.7290343120421245	0.8485585865956959	0.7284047332875457	0.5572550008585165	0.6940209431704967	0.9660569249537609	704.0	12.315618661875273	862.0	1.9875346573634594
363	Feb19-3L1-mock-rep2_B-C-A_Position005_4_cmle.ics	24	1	0	1.5162	0.5904388112161757	1.0	0.5556144027286182	1.0	0.2826967975553661	1.3464987537929547	0.567837992404061	0.7224378369659258	0.5615275951569778	0.327580981802007	0.7622988413633248	0.9754639849818151	406.0	7.294369706006044	409.0	0.9430413861504117
364	Feb19-3L1-mock-rep2_B-C-A_Position005_4_cmle.ics	25	1	0	1.2995999999999999	0.2662275514607672	1.0	1.7328	1.0	0.30621375204202494	1.883984655002963	0.9038487911243983	0.9669821994267612	0.9038487911243983	0.7751391955457425	0.43916485475520933	1.0019674837184958	274.0	5.046629985110533	236.0	0.5441510198814111
365	Feb19-3L1-mock-rep2_B-C-A_Position005_4_cmle.ics	25	2	0	1.2995999999999999	3.159967269236456	1.0	1.927468146499159	1.0	0.28236259991052937	1.4240555656783327	0.8819032076687832	0.9405179034270903	0.8795204267749146	0.7951322700530726	0.492548971693081	0.9871765642277996	364.0	6.543008046604099	347.0	0.8000864571985156
366	Feb19-3L1-mock-rep2_B-C-A_Position005_4_cmle.ics	26	1	0	1.5162	0.6025406877482423	1.0	2.127007205545069	1.0	0.29780577767956523	1.3248549155032991	0.872428833748144	0.9419036622405181	0.8687061576692341	0.7853330810357844	0.5789406539950372	0.9937161142525587	492.0	8.841788436720652	560.0	1.2912058098880943
367	Feb19-3L1-mock-rep2_B-C-A_Position005_4_cmle.ics	26	2	0	1.5162	1.1105171618584555	2.0	1.1349250485180458	1.0	0.30368074851321714	1.6607379014516266	0.6844143832773065	0.7957046342296976	0.6870635075409292	0.5080323301287683	0.6840856892372572	0.9885501623045192	438.0	7.8924700523756055	475.0	1.0952192137443655
368	Feb19-3L1-mock-rep2_B-C-A_Position005_4_cmle.ics	27	1	0	2.166	0.4478458838871946	1.0	0.0	1.0	0.249421570000587	2.132658766107442	0.17963587162932015	0.39666136536270413	0.16516093809342955	0.018062808583364984	0.8893231150215734	0.9522454901530754	530.0	9.925053751428706	573.0	1.3211802304747822
369	Feb19-3L1-mock-rep2_B-C-A_Position005_4_cmle.ics	28	1	0	1.9493999999999998	0.3558474453097519	2.0	0.0	1.0	0.2742894690401508	1.9502401583097622	0.1695637168002761	0.3659146886716973	0.1695637168002761	0.02027477526944135	0.9310170080011176	0.9503589015971434	472.0	8.909749792102598	505.0	1.1643909535597992
370	Feb19-3L1-mock-rep2_B-C-A_Position005_4_cmle.ics	29	1	0	1.5162	0.8076044339731969	3.0	0.41270001764292574	1.0	0.3215406000767183	1.5964819516956723	0.4199309600287889	0.5841807834304069	0.4205662699311822	0.23267114493506955	0.8374294531260269	0.98401114793827	394.0	7.143223478743771	417.0	0.9614871834345272
371	Feb19-3L1-mock-rep2_B-C-A_Position005_4_cmle.ics	29	2	0	1.5162	0.37750946219940573	4.0	0.0	1.0	0.1288300961463201	2.103644847012949	0.030770324363468347	0.1393727758600008	0.042334741677662414	0.015382940818439092	0.9745738224503541	0.8357158521729038	188.0	3.6396427474384265	87.0	0.20059804546475749
372	Feb19-3L1-mock-rep2_B-C-A_Position005_4_cmle.ics	29	3	0	1.5162	0.2002959904232665	2.0	1.4930362603455627	1.0	0.29719959855376965	1.6252352796592253	0.7528488984259419	0.8450332538085273	0.75088521327309	0.6337360664987316	0.6595829144564382	0.9826529735767563	364.0	6.5664132954445185	356.0	0.8208379791431456
373	Feb19-3L1-mock-rep2_B-C-A_Position005_4_cmle.ics	30	1	0	1.7328	1.0495207293574693	4.0	1.2995999999999999	1.0	0.28962160754681865	1.4098980988930947	0.8715587564346029	0.940099967752338	0.8479044991460342	0.6447024257408005	0.6235463212484829	0.988924131040245	496.0	8.977989758222956	559.0	1.2889000852275798
374	Feb19-3L1-mock-rep2_B-C-A_Position005_4_cmle.ics	30	2	0	1.9493999999999998	0.29722946296794034	3.0	0.6497999999999999	1.0	0.3053292021020881	2.098777742190888	0.7352452016673235	0.9173377464856021	0.7352452016673235	0.40379895374252034	0.6188470040197525	0.9932409843600033	478.0	8.856594037111437	543.0	1.2520084906593485
375	Feb19-3L1-mock-rep2_B-C-A_Position005_4_cmle.ics	30	3	0	1.2995999999999999	0.32153383012968717	1.0	1.083	1.0	0.3146246864928445	1.9398858502551148	0.7768835023349696	0.8892583933498155	0.7768835023349696	0.5727796887503434	0.5991129736333802	0.9953713053562817	270.0	4.933833912448653	234.0	0.5395395705603823
376	Feb19-3L1-mock-rep2_B-C-A_Position005_4_cmle.ics	31	1	0	1.083	0.2150565147715735	1.0	0.0	1.0	0.26226859457296053	1.5410051512131062	0.32322768921002665	0.498884938384881	0.2870359750735941	0.03162951918543156	0.8787756471854519	0.9863800711564545	218.0	3.9589951934930583	155.0	0.35738732237974036
377	Feb19-3L1-mock-rep2_B-C-A_Position005_4_cmle.ics	32	1	0	1.7328	0.3568895274958666	2.0	2.166	1.0	0.31318668047844067	1.8260031773793988	0.9264587976225448	0.9649433576365037	0.9048377371326087	0.8170647129892016	0.47483323646626874	0.9946590127438898	442.0	8.075481871558742	489.0	1.127499358991568
378	Feb19-3L1-mock-rep2_B-C-A_Position005_4_cmle.ics	32	2	0	1.5162	0.5503588595205696	3.0	0.0	1.0	0.2971611125797963	1.724061009029585	0.22357002604068885	0.4304941104752481	0.22247892338648226	0.015250036995889591	0.9243108055313465	0.9787413190031081	398.0	7.232614302565225	407.0	0.9384299368293828
379	Feb19-3L1-mock-rep2_B-C-A_Position005_4_cmle.ics	33	1	0	1.5162	1.7504388097030885	1.0	1.083	1.0	0.30393806485137664	2.0546655192315195	0.8831253210842828	0.9808029373545677	0.8831253210842828	0.6879249644918558	0.43343395777450755	0.9858062198361924	296.0	5.491469018447711	264.0	0.6087113103758159
380	Feb19-3L1-mock-rep2_B-C-A_Position005_4_cmle.ics	34	1	0	1.7328	0.6128603048264674	3.0	1.2927790998539732	1.0	0.30146728337654655	1.4034902120423065	0.8023660958885892	0.9043406795078436	0.7971700471836118	0.6441339652852028	2.2313169707324616	0.9787228547883852	490.0	8.79709302480994	560.0	1.2912058098880943
381	Feb19-3L1-mock-rep2_B-C-A_Position005_4_cmle.ics	34	2	0	1.7328	1.1613456606112542	1.0	1.3107987492438529	1.0	0.2930468520955002	1.40402875210756	0.8011585784274612	0.9008809026060035	0.7916356808111112	0.6451558335860077	1.579689871254475	0.9726306434403517	548.0	9.812396984136027	653.0	1.5056382033159383
382	Feb19-3L1-mock-rep2_B-C-A_Position005_4_cmle.ics	34	3	0	1.2995999999999999	0.5562343368821361	2.0	0.0	1.0	0.3336125662006082	1.6790385055921484	0.15364196841304545	0.2997595603998106	0.15364196841304545	0.017714334349350228	12.292684599652636	0.9634176723938632	292.0	5.402078194626253	271.0	0.624851382999417
383	Feb19-3L1-mock-rep2_B-C-A_Position005_4_cmle.ics	34	4	0	1.5162	8.145230337409862	1.0	0.4773698211006071	1.0	0.2728552857148973	1.1537147798404652	0.45549154471804204	0.5807930251238105	0.45425423827989936	0.2834548829984733	3.5247094440953735	0.984574307674191	398.0	7.06877756068229	390.0	0.899232617600637
384	Feb19-3L1-mock-rep2_B-C-A_Position005_4_cmle.ics	35	1	0	2.166	0.2394109759595417	2.0	0.0	1.0	0.2636990270712703	2.1932305582183274	0.2500821256102897	0.47917799911424036	0.2540387845675671	0.01884633134591573	5.491235006197484	0.9565279121296056	590.0	10.985053122665551	692.0	1.5955614650760024
385	Feb19-3L1-mock-rep2_B-C-A_Position005_4_cmle.ics	35	2	0	1.9493999999999998	6.106740858077319	4.0	1.2995999999999999	1.0	0.2827290525494852	1.9166257205623047	0.8222336304041644	0.904065982441744	0.8071823667337414	0.6702327579442398	6.2792183605299865	0.9725528130794198	488.0	9.033260598984246	539.0	1.2427855920172906
386	Feb19-3L1-mock-rep2_B-C-A_Position005_4_cmle.ics	35	3	0	1.9493999999999998	0.10708187383475806	3.0	0.0	1.0	0.12592384870942486	2.0469815876693067	0.05364298567489962	0.15285604278245557	0.05364298567489962	0.01884633134591573	1.0343357221584581	0.9037334714085009	276.0	5.442404129627555	153.0	0.35277587305871144
387	Feb19-3L1-mock-rep2_B-C-A_Position005_4_cmle.ics	36	1	0	1.5162	0.5080169215690323	2.0	2.166	1.0	0.3040250955086896	1.7787290387678176	0.9260234436314844	0.9698999195695315	0.9200135543840448	0.8164598130040294	0.4291316604843929	0.9916110216928324	372.0	6.79200544076827	372.0	0.8577295737113769
388	Feb19-3L1-mock-rep2_B-C-A_Position005_4_cmle.ics	36	2	0	1.5162	0.3522048930467732	3.0	0.32626801153583	1.0	0.2357666498411957	1.1722081175740957	0.41423444020978134	0.5780399503784905	0.4132879702894134	0.1636136844749721	0.8358320884082502	0.9156552586381597	588.0	10.402036987425154	651.0	1.5010267539949096
389	Feb19-3L1-mock-rep2_B-C-A_Position005_4_cmle.ics	37	1	0	2.166	0.5228727766747033	2.0	0.7295574526778015	1.0	0.3119002247398448	1.7621263567809753	0.6137727378897833	0.733291133586727	0.5981026954874583	0.36980011378555155	11.737926200468902	0.9818811829639197	676.0	12.368635111497252	923.0	2.1281838616548407
390	Feb19-3L1-mock-rep2_B-C-A_Position005_4_cmle.ics	37	2	0	1.7328	7.094670430973861	4.0	0.0	1.0	0.19377588996409392	1.323035279997058	0.1342559677007191	0.362456406002078	0.14471340172669941	0.016541007097318865	57.822953463860316	0.8760627439151335	548.0	10.350717707465694	531.0	1.2243397947331751
391	Feb19-3L1-mock-rep2_B-C-A_Position005_4_cmle.ics	37	3	0	1.7328	0.4165101296360442	5.0	2.7324965489461563	1.0	0.3033189108812436	1.7298075084821285	0.968909599063356	0.9923656045461502	0.9671918326283364	0.9269074273262519	15.335258988712312	0.987626556730853	500.0	9.043975333203997	579.0	1.3350145784378689
392	Feb19-3L1-mock-rep2_B-C-A_Position005_4_cmle.ics	38	1	0	1.2995999999999999	3.64823261169225	1.0	0.9535025770009804	1.0	0.2547960874918064	1.8517677509003623	0.8223997151069621	0.9455523618141581	0.8196016584844708	0.6875143082440923	0.5284790496701838	0.9495024147658019	222.0	4.0717912661549365	157.0	0.3619987717007692
393	Feb19-3L1-mock-rep2_B-C-A_Position005_4_cmle.ics	39	1	0	0.6497999999999999	0.3684521180489394	1.0	0.5158750220536572	1.0	0.31252526369301753	1.7575748848729487	0.45241072126279597	0.5755115596289309	0.45241072126279597	0.3349250382344076	0.8102141870474026	1.0123372534686292	108.0	1.9688525152113805	59.0	0.13603775497035278
394	Feb19-3L1-mock-rep2_B-C-A_Position005_4_cmle.ics	39	2	0	1.2995999999999999	0.5106753809153878	2.0	2.148491600780476	1.0	0.3123226936882885	1.7475124897812497	0.958477991493542	0.9871398430435705	0.9535605443240045	0.8958098438250036	0.31178289798748743	0.9936893365867702	318.0	5.79587655874237	298.0	0.6871059488333073
395	Feb19-3L1-mock-rep2_B-C-A_Position005_4_cmle.ics	40	1	0	1.7328	0.1680341398917197	1.0	0.72222503087512	1.0	0.314656730432023	1.85072153287784	0.6340671447070875	0.7760954019211813	0.6327567212354317	0.41018380718606856	0.65134938750608	0.9912557995819326	458.0	8.38623466916373	517.0	1.1920596494859728
396	Feb19-3L1-mock-rep2_B-C-A_Position005_4_cmle.ics	41	1	0	1.9493999999999998	3.74194497075135	1.0	1.9493999999999998	1.0	0.2645571573336995	1.2074154855883414	0.869688343799946	0.9235002402064312	0.86454686154661	0.786698685318929	15.591684455284598	0.980129366061525	710.0	12.894404625575456	915.0	2.1097380643707253
397	Feb19-3L1-mock-rep2_B-C-A_Position005_4_cmle.ics	41	2	0	1.9493999999999998	0.8528102283050764	1.0	1.2927790998539732	1.0	0.30698410769798046	1.6491868669412115	0.7422777957433557	0.8639939209807342	0.7387705156919343	0.5924042867199778	14.676209930895952	0.9725225378131667	684.0	12.336769519576386	932.0	2.1489353835994707
398	Feb19-3L1-mock-rep2_B-C-A_Position005_4_cmle.ics	41	3	0	1.2995999999999999	30.803924989313586	1.0	0.3720027687491155	1.0	0.3031736112719336	1.8045029008279443	0.37062654620413954	0.5247828493938946	0.36927580089881124	0.22348147615834726	0.898447085814506	0.9909243091431433	294.0	5.3063421134944635	261.0	0.6017941363942725
399	Feb19-3L1-mock-rep2_B-C-A_Position005_4_cmle.ics	41	4	0	1.2995999999999999	27.328840028033387	1.0	2.3070632344123614	1.0	0.2588592579557019	1.2431505878022029	0.9196492853026934	0.9598758778181005	0.91854872730515	0.852807354442222	5.198527665124839	0.9853438194643711	384.0	6.919746419190127	360.0	0.8300608777852034
400	Feb19-3L1-mock-rep2_B-C-A_Position005_4_cmle.ics	41	5	0	1.5162	31.197158204036118	1.0	0.0	1.0	0.31146368550324804	1.8445372477479915	0.16251129502539802	0.35564824462995565	0.160890400659004	0.015006580724664875	1.2355402210833626	0.9890348754155206	340.0	6.287526089760386	329.0	0.7585834133092554
401	Feb19-3L1-mock-rep2_B-C-A_Position005_4_cmle.ics	42	1	0	1.2995999999999999	1.5472722086353323	1.0	1.2995999999999999	1.0	0.28191961503978014	2.0136458540209765	0.8353934989036716	0.9198151529181554	0.833545901653665	0.6853253605653735	0.48005318862077795	0.9875861388613396	196.0	3.6311824043579826	137.0	0.3158842784904802
402	Feb19-3L1-mock-rep2_B-C-A_Position005_4_cmle.ics	42	2	0	1.5162	0.37043524049621374	1.0	1.5162	1.0	0.28771030764477323	2.0333161503407973	0.8353934989036716	0.9046958671477117	0.8286189756536476	0.732742655473343	0.5390321161506272	0.9898887656861955	342.0	6.285411003990276	319.0	0.7355261667041109
403	Feb19-3L1-mock-rep2_B-C-A_Position005_4_cmle.ics	43	1	0	1.5162	0.6505226697549366	1.0	1.3742323914031862	1.0	0.2856268803137838	1.8635500540820602	0.8209886491838003	0.905296663827044	0.8197971588423549	0.7046859530771533	0.5213760084130681	0.9767676365693706	364.0	6.683439539646615	349.0	0.8046979065195444
404	Feb19-3L1-mock-rep2_B-C-A_Position005_4_cmle.ics	44	1	0	1.5162	0.09536792372859987	1.0	0.46141264688247224	1.0	0.31325131283894253	1.5314089220377332	0.5556629590964355	0.7380943174934591	0.5609901747240803	0.287835045345775	0.6784732116505812	0.9914321682982388	428.0	7.739208739343222	466.0	1.0744676917997353
405	Feb19-3L1-mock-rep2_B-C-A_Position005_4_cmle.ics	45	1	0	1.083	0.21018577396389276	2.0	1.0024833655297731	1.0	0.3151217852822431	1.5670083373549086	0.751622733768358	0.8493999758957318	0.7467244021280626	0.6355649868287392	0.6206287349904819	0.993376488049296	266.0	4.727416844425096	229.0	0.5280109472578101
406	Feb19-3L1-mock-rep2_B-C-A_Position005_4_cmle.ics	46	1	0	0.8664	4.748966655157101	1.0	0.6275890508929507	1.0	0.20913791734457493	1.3986652331780427	0.5958346738328192	0.7057067428701198	0.5910088756836548	0.48020476523911354	0.6097313269897926	0.8789485924297326	150.0	2.720214174613323	79.0	0.18215224818064185
407	Feb19-3L1-mock-rep2_B-C-A_Position005_4_cmle.ics	46	2	0	1.083	0.7451388751052158	1.0	0.1459114905355603	1.0	0.1526183430269489	1.214374737359151	0.36041142294808953	0.5258416759713102	0.35721314888060407	0.1556651085331466	0.8296220388827477	0.8860616088394708	214.0	3.8930096185120204	115.0	0.2651583359591622
408	Feb19-3L1-mock-rep2_B-C-A_Position005_4_cmle.ics	47	1	0	1.9493999999999998	0.296032993286202	1.0	0.8664	1.0	0.29149619284341305	1.5501191595500612	0.645060433306324	0.7614289124898715	0.6333740884361616	0.4582260196010341	3.192952233662508	0.9848325754288232	564.0	10.216770777102708	680.0	1.5678927691498286
409	Feb19-3L1-mock-rep2_B-C-A_Position005_4_cmle.ics	47	2	0	1.9493999999999998	0.37278312807969294	2.0	1.1160083062473465	1.0	0.3108760217779435	1.7373969312586965	0.6689793378863295	0.8001878593201374	0.6682088494038662	0.5153856542038044	0.8374779598964724	0.9912186003840479	574.0	10.487058334337188	721.0	1.6624274802309214
410	Feb19-3L1-mock-rep2_B-C-A_Position005_4_cmle.ics	48	1	0	1.2995999999999999	3.6952307092455094	1.0	0.65253602307166	1.0	0.27625637878580417	1.5425155207870587	0.5200740699842431	0.6613294372974649	0.514807626150442	0.391797938442067	0.7647227538461463	0.9679411709865389	264.0	4.799747676716465	212.0	0.48881362802906425
411	Feb19-3L1-mock-rep2_B-C-A_Position005_4_cmle.ics	48	2	0	1.2995999999999999	1.5709364615931756	1.0	1.8827671526788523	1.0	0.312985387788515	1.8484011125180257	0.8715539831728625	0.9108803030753484	0.8678037655073412	0.8186410876055943	0.5618167770762491	0.9983011804461706	216.0	3.9611102792631687	167.0	0.3850560183059138
412	Feb19-3L1-mock-rep2_B-C-A_Position005_4_cmle.ics	48	3	0	0.6497999999999999	2.1173153593752025	2.0	2.1608427907416177	1.0	0.3116067213279376	1.5455219169920082	0.911982433861535	0.9444475118176451	0.9121565662786204	0.866642174871418	0.3420362416472616	0.9856052005440284	120.0	2.1199987424736535	69.0	0.1590950015754973
413	Feb19-3L1-mock-rep2_B-C-A_Position005_4_cmle.ics	49	1	0	1.5162	0.3419912014994476	1.0	2.166	1.0	0.29228186869423234	1.5204012383337173	0.9681206914584224	0.9904108860113799	0.9554489690693275	0.8842352103605	0.4865626726482047	0.9868059924833411	438.0	7.892470052375607	466.0	1.0744676917997353
414	Feb19-3L1-mock-rep2_B-C-A_Position005_4_cmle.ics	49	2	0	1.7328	10.990031158018583	1.0	1.9711556915503592	1.0	0.23931861062704063	1.1679368558823358	0.8986225511153354	0.9538214252293149	0.8995821964685785	0.8188600587530482	0.6309268276750096	0.9602575019027845	570.0	10.140209773271105	626.0	1.4433836374820481
415	Feb19-3L1-mock-rep2_B-C-A_Position005_4_cmle.ics	50	1	0	1.7328	0.49161142829319227	1.0	1.2995999999999999	1.0	0.28765906762213533	1.7482279349100798	0.8964376756042648	0.965604822953687	0.8842965595519416	0.6796094375081406	0.4713767442218097	0.9663650605267285	418.0	7.632757923991673	431.0	0.9937673286817297
416	Feb19-3L1-mock-rep2_B-C-A_Position005_4_cmle.ics	51	1	0	1.083	4.525198607659565	1.0	1.3229242629964544	1.0	0.2742548105671506	1.3315138951077699	0.7757875943097391	0.8527694732267674	0.767090940505673	0.6904310629185363	0.6268722906640264	0.9448119076250311	246.0	4.420894218360326	190.0	0.4380876854977463
417	Feb19-3L1-mock-rep2_B-C-A_Position005_4_cmle.ics	51	2	0	1.083	4.572394801737393	1.0	1.3842379406474168	1.0	0.21986122026882807	1.9142251698247024	0.8213965956867529	0.8806134256229285	0.8133334729545062	0.7017220526406727	0.5874540399829756	0.8889791920787389	150.0	2.720214174613323	81.0	0.18676369750167077
418	Feb19-3L1-mock-rep2_B-C-A_Position005_4_cmle.ics	51	3	0	0.6497999999999999	0.2746138818626968	1.0	1.7215306853589103	1.0	0.19219637015179136	1.6780085787828531	0.8708748488164487	0.9087505824820805	0.865974145649317	0.806589770305718	0.5715049861710806	0.7978784375331561	162.0	2.8479551530351763	85.0	0.19598659614372857
419	Feb19-3L1-mock-rep2_B-C-A_Position005_4_cmle.ics	52	1	0	1.5162	2.2655466151279033	1.0	0.0	1.0	0.26239011190547995	1.8367049582381707	0.1927796571332091	0.4452233216953997	0.1927796571332091	0.022886931143231003	0.930543004732314	0.930578402600193	346.0	6.374801827811736	310.0	0.7147746447594807
420	Feb19-3L1-mock-rep2_B-C-A_Position005_4_cmle.ics	53	1	0	2.166	0.47021459933801535	1.0	0.8664	1.0	0.3092822715227757	1.6172615470183436	0.8570323583200119	0.9685810511226095	0.8570323583200119	0.5089845667004913	2.6565400694165975	0.9630341525433865	812.0	14.682360407373857	1210.0	2.789926839222489
421	Feb19-3L1-mock-rep2_B-C-A_Position005_4_cmle.ics	53	2	0	1.083	7.645099015718504	12.0	0.0	1.0	0.2451601034351431	1.8829911653554163	0.06361616302187974	0.17449335188146867	0.04469012502733292	0.01593011144854095	5.087133815526937	0.9437834090925986	162.0	3.0586023925989543	96.0	0.22134956740938755
422	Feb19-3L1-mock-rep2_B-C-A_Position005_4_cmle.ics	53	3	0	1.2995999999999999	0.7282149189374589	12.0	0.0	1.0	0.16038074740902705	2.065258578101195	0.04469012502733292	0.17006849432016904	0.04469012502733292	0.01593011144854095	3.251513737597583	0.8700513335660991	168.0	3.21609387717156	82.0	0.18906942216218525
423	Feb19-3L1-mock-rep2_B-C-A_Position005_4_cmle.ics	53	4	0	1.9493999999999998	0.5892121761041529	9.0	0.9479040472602467	1.0	0.3085801989300635	1.7923503229524567	0.6877867431994505	0.815556364195832	0.653354701509842	0.4801247684619521	1.6290601571616081	0.9919491123818932	500.0	9.161001577406093	584.0	1.3465432017404413
424	Feb19-3L1-mock-rep2_B-C-A_Position005_4_cmle.ics	53	5	0	1.9493999999999998	0.19165815460175997	8.0	1.5162	1.0	0.3110005251600409	1.6203420899710694	0.8879883687989617	0.9484575054128818	0.8577472828187339	0.7327584133523074	6.69858533276173	0.994841555291669	646.0	11.768419679357562	861.0	1.9852289327029446
425	Feb19-3L1-mock-rep2_B-C-A_Position005_4_cmle.ics	53	6	0	1.2995999999999999	0.7148795949639962	15.0	1.0389843448820495	1.0	0.30926947048343306	1.9033546115231799	0.6494160072953877	0.7615355931973117	0.6503312354993245	0.5359990372203207	1.6901041199244946	0.9994915555187482	270.0	4.957239161289073	232.0	0.5349281212393534
426	Feb19-3L1-mock-rep2_B-C-A_Position005_4_cmle.ics	53	7	0	1.9493999999999998	0.4275082351010015	23.0	1.3412750573395087	1.0	0.2971881491832393	1.6009173918113409	0.806454112183661	0.9182183471951698	0.8112632370731131	0.6395040032283597	1.4195503988548819	0.9857049754672588	670.0	12.164333129243804	889.0	2.0497892231973496
427	Feb19-3L1-mock-rep2_B-C-A_Position005_4_cmle.ics	53	8	0	1.5162	0.7494212336359547	24.0	1.4199491695140265	1.0	0.2529047536119481	1.1954236345468479	0.8049825867965893	0.8924549027498889	0.804806885013005	0.6542427574421272	2.3385750357138124	0.9695178706488163	474.0	8.556555973726201	488.0	1.1251936343310536
428	Feb19-3L1-mock-rep2_B-C-A_Position005_4_cmle.ics	53	9	0	1.9493999999999998	0.3604354230241248	6.0	1.1160083062473465	1.0	0.28610847979324433	1.589856413448801	0.7604483351383923	0.8949740293669833	0.7611177277224551	0.5559334786070685	2.6541851684341826	0.9810140972568786	624.0	11.323580646020384	784.0	1.807688133843332
429	Feb19-3L1-mock-rep2_B-C-A_Position005_4_cmle.ics	53	10	0	1.2995999999999999	0.4682267331817249	5.0	1.5162	1.0	0.3014697881971052	2.0168182414400406	0.8252604453057973	0.890164078293596	0.8115478115397333	0.7327584133523074	8.849302584182308	0.9975975788727902	254.0	4.69329686136492	209.0	0.4818964540475209
430	Feb19-3L1-mock-rep2_B-C-A_Position005_4_cmle.ics	53	11	0	1.7328	0.6259800996821111	2.0	2.166	1.0	0.28836204440546687	1.7097970513309533	0.9730834781756169	0.9955442064402323	0.9657276872045589	0.874546080776187	5.685243329105596	0.9866768838869602	486.0	8.848133694030988	541.0	1.2473970413383197
431	Feb19-3L1-mock-rep2_B-C-A_Position005_4_cmle.ics	53	12	0	1.7328	0.6130762072404783	13.0	1.7328	1.0	0.3107989594588371	1.8010951365046104	0.937138051112879	0.9723196252282792	0.9171308137416053	0.7880819846186583	10.367074593891212	0.988728688755303	418.0	7.632757923991675	448.0	1.0329646479104755
432	Feb19-3L1-mock-rep2_B-C-A_Position005_4_cmle.ics	53	13	0	1.7328	0.7146705577997295	10.0	1.3452374738224686	1.0	0.3204512692921082	1.7426279833235852	0.8039801502883658	0.898885275915141	0.8049341173390488	0.6368704042371118	1.9690317873683107	0.992895944891983	496.0	9.024800255903788	588.0	1.355766100382499
433	Feb19-3L1-mock-rep2_B-C-A_Position005_4_cmle.ics	53	14	0	1.7328	0.3877267290156437	17.0	1.7307810795238614	1.0	0.29736394956599055	1.7112268586868022	0.8595421215191723	0.9247789820275618	0.8523056682276647	0.7581304302086629	1.4650302184869202	0.9894357053844021	494.0	8.980104843993068	563.0	1.2981229838696378
434	Feb19-3L1-mock-rep2_B-C-A_Position005_4_cmle.ics	53	15	0	1.5162	0.4045369748704702	18.0	1.6313400576791501	1.0	0.29128925623900903	1.3147621035265564	0.8607395374361383	0.9385139227598803	0.8518404348738481	0.7221872063030857	3.637959753057413	0.9702538409404318	400.0	7.11347297259302	406.0	0.9361242121688684
435	Feb19-3L1-mock-rep2_B-C-A_Position005_4_cmle.ics	53	16	0	1.2995999999999999	0.1179669044936008	7.0	0.65253602307166	1.0	0.2831554328544259	1.6596394699745092	0.5253747708028066	0.6346064766578253	0.5252745271519842	0.3628968872877648	1.8821889919616563	0.9830416581663589	226.0	4.114371592295554	170.0	0.39197319228745714
436	Feb19-3L1-mock-rep2_B-C-A_Position005_4_cmle.ics	53	17	0	1.9493999999999998	0.2180824712475723	21.0	0.20635000882146287	1.0	0.28236195206060855	1.3638510964086674	0.3500260431536065	0.5460561742653252	0.3504444594177533	0.12901550637088793	1.2332074921795364	0.9769866159265719	540.0	9.774046829535632	627.0	1.4456893621425626
437	Feb19-3L1-mock-rep2_B-C-A_Position005_4_cmle.ics	53	18	0	1.2995999999999999	2.669396933860413	9.0	2.3825999999999996	1.0	0.2896249227309447	2.0916715888654407	0.9648447719723159	0.993851263758487	0.9647246999070451	0.9067601857922434	1.7889810101420947	1.0006743713129584	210.0	3.8738345412118225	154.0	0.3550815977192259
438	Feb19-3L1-mock-rep2_B-C-A_Position005_4_cmle.ics	53	19	0	1.2995999999999999	1.5626875555265625	13.0	1.9493999999999998	1.0	0.3192024873239831	2.0329795469137313	0.9246944358715111	0.9768033254454187	0.9236282914020507	0.8353024356453204	10.77849425380904	1.0032788596453952	242.0	4.495340136421806	200.0	0.46114493210289076
439	Feb19-3L1-mock-rep2_B-C-A_Position005_4_cmle.ics	53	20	0	1.7328	0.42264363748377	22.0	2.1666750926253604	1.0	0.31617904126436125	1.7679908202521666	0.92374524232801	0.9653425018942562	0.9226420113796739	0.8555120880807545	1.9173652698530061	0.9880694682003605	484.0	8.85024877980109	563.0	1.2981229838696378
440	Feb19-3L1-mock-rep2_B-C-A_Position005_4_cmle.ics	53	21	0	1.083	3.978640210865237	17.0	0.7295574526778015	1.0	0.3256740748743135	1.8283269752803488	0.5293670751748435	0.6245452086931441	0.5293670751748435	0.39027781628202907	1.2077909519702792	1.0015310220853468	194.0	3.563081743606834	145.0	0.33433007577459584
441	Feb19-3L1-mock-rep2_B-C-A_Position005_4_cmle.ics	53	22	0	1.5162	0.3311242990492198	14.0	1.8018739878865302	1.0	0.31523935129663744	1.953328580176326	0.8636937875925166	0.9276906378121621	0.8630449578086223	0.7719528546399133	2.0886726562450386	0.9951319409172869	378.0	6.879281178819617	388.0	0.8946211682796081
442	Feb19-3L1-mock-rep2_B-C-A_Position005_4_cmle.ics	53	23	0	1.2995999999999999	0.12569814984598973	16.0	2.8158	1.0	0.3358642183826471	1.8847749104964888	0.9734565461215346	0.9868910312960311	0.9716512424245818	0.9475663283412852	1.810480371188296	0.9997238623804091	252.0	4.648601449454191	218.0	0.5026479759921509
443	Feb19-3L1-mock-rep2_B-C-A_Position005_4_cmle.ics	54	1	0	1.9493999999999998	0.33485335321346044	2.0	0.8254000352858515	1.0	0.3137711369994097	1.9123532574890685	0.6652079555959357	0.8057887553610608	0.6677729330407977	0.4817267674142726	0.6176982009462638	0.9857554628736876	546.0	10.025159309469915	672.0	1.549446971865713
444	Feb19-3L1-mock-rep2_B-C-A_Position005_4_cmle.ics	54	2	0	1.5162	0.3496959803375091	1.0	1.1396051716664168	1.0	0.3117932147426908	1.9429737362652109	0.7305047828001698	0.8368779483354427	0.7274438700411427	0.5988855341620082	11.640418018350072	0.9958071984037477	344.0	6.330106415901006	335.0	0.7724177612723421
445	Feb19-3L1-mock-rep2_B-C-A_Position005_4_cmle.ics	55	1	0	1.5162	0.4745001608479819	1.0	1.845650587529889	1.0	0.2053947088055232	1.4280769323865368	0.9177108472065046	0.9705675161001505	0.9178562825809325	0.8138949865699522	0.4158198923963763	0.9081853473924473	472.0	8.418239566453806	437.0	1.0076016766448164
446	Feb19-3L1-mock-rep2_B-C-A_Position005_4_cmle.ics	56	1	0	0.8664	0.5208601438033474	1.0	0.0	1.0	0.23108508838904185	1.8798926068203796	0.057237670042548094	0.18101665967519626	0.057237670042548094	0.020023071852340146	0.9592462887167684	0.9455833557444802	130.0	2.4136915485485564	67.0	0.15448355225446841
447	Feb19-3L1-mock-rep2_B-C-A_Position005_4_cmle.ics	56	2	0	1.2995999999999999	0.41296087639455836	2.0	0.8815276241084421	1.0	0.31070696573964984	1.5530696231240253	0.6494464253610595	0.7838174926589561	0.6497535506681849	0.48765693354107986	0.6485264101856277	0.9943088394416909	364.0	6.519602797763679	364.0	0.8392837764272613
448	Feb19-3L1-mock-rep2_B-C-A_Position005_4_cmle.ics	56	3	0	0.8664	3.351335092741324	2.0	1.2225574214657589	1.0	0.3414041603262494	1.892753662439591	0.7074369269491221	0.7746187151674957	0.706455624138551	0.6220373644154132	0.6360476685684295	1.0098933928214404	154.0	2.809604998434781	105.0	0.24210108935401767
449	Feb19-3L1-mock-rep2_B-C-A_Position005_4_cmle.ics	57	1	0	1.083	0.3443231364800044	2.0	1.3412750573395087	1.0	0.319251162074464	1.7897475345986822	0.8055030001621709	0.8712543020343442	0.8064039497630503	0.7112876972328834	0.5857174642958553	1.004118905523653	212.0	3.8951247042821318	164.0	0.3781388443243705
450	Feb19-3L1-mock-rep2_B-C-A_Position005_4_cmle.ics	57	2	0	1.083	1.5947916336501058	1.0	0.744005537498231	1.0	0.3131877441933184	1.9618302389074314	0.6114805004474716	0.7186034079920236	0.6113243358499859	0.46400105711419837	0.7272106085266367	1.0081051782359656	192.0	3.5183863316961053	140.0	0.3228014524720236
451	Feb19-3L1-mock-rep2_B-C-A_Position005_4_cmle.ics	58	1	0	1.5162	0.34753639719836427	1.0	1.2995999999999999	1.0	0.25047820611049443	1.2298616042602382	0.8665395998198546	0.9566565334877437	0.8651764459885479	0.6721896512899698	0.4568807566984058	0.9688035443744815	482.0	8.665121874847861	498.0	1.1482508809361982
452	Feb19-3L1-mock-rep2_B-C-A_Position005_4_cmle.ics	59	1	0	1.2995999999999999	0.4578149916576357	1.0	1.7328	1.0	0.3042221467595505	1.7242690940409284	0.9367930882998975	0.9759964855762191	0.9254532142334163	0.841859715917411	0.3769390524865602	0.9857693881472976	280.0	5.06368997664062	243.0	0.5602910925050123
453	Feb19-3L1-mock-rep2_B-C-A_Position005_4_cmle.ics	59	2	0	0.6497999999999999	4.508345390882681	1.0	0.7295574526778015	1.0	0.31254639830293274	1.7743002584630456	0.5520574022550886	0.6449641235905696	0.5520574022550886	0.4436755015375604	0.7673116764787207	1.0221632334560646	98.0	1.7921859533385758	51.0	0.11759195768623716
454	Feb19-3L1-mock-rep2_B-C-A_Position005_4_cmle.ics	60	1	0	1.5162	0.2886169784661109	1.0	1.1535316172061805	1.0	0.2734400649238858	1.522937301385075	0.7843744092468066	0.8912447000999217	0.7648491722703826	0.6174025763590699	0.6706126572683692	0.9827281017495142	384.0	6.966556916870965	370.0	0.853118124390348
455	Feb19-3L1-mock-rep2_B-C-A_Position005_4_cmle.ics	61	1	0	1.5162	0.9734545512584156	1.0	1.021380433748922	1.0	0.30088433503742873	2.1949691965661535	0.7831711750240564	0.8873720634118367	0.7783210054139168	0.667904318497711	0.6750239007998461	0.9824074665404396	236.0	4.384659149530038	187.0	0.4311705115162029
456	Feb19-3L1-mock-rep2_B-C-A_Position005_4_cmle.ics	62	1	0	1.083	0.16329161885209656	1.0	1.7345341872721707	1.0	0.3148158882708861	1.7263243300732136	0.9479701489061972	0.9802894298720501	0.945897803080577	0.9000209563061018	0.40881098285194944	0.9983639211966673	188.0	3.4055902590342284	136.0	0.31357855382996574
457	Feb19-3L1-mock-rep2_B-C-A_Position005_4_cmle.ics	63	1	0	1.083	0.3620314179170821	1.0	2.3825999999999996	1.0	0.3407395279195063	1.803211804835758	0.9669023038193562	0.9889335299801658	0.9624930071708284	0.9325001271423485	0.29153919298521214	1.0050133426132306	236.0	4.26763290532794	199.0	0.4588392074423764
458	Feb19-3L1-mock-rep2_B-C-A_Position005_4_cmle.ics	63	2	0	1.083	0.3245542618720528	2.0	0.72222503087512	1.0	0.31109130378320804	1.3580341974250771	0.5874383359609419	0.7233840207496313	0.5874383359609419	0.4332985810913899	0.7221005983100474	0.9969861228597623	240.0	4.286807982628137	195.0	0.4496163088003185
459	Feb19-3L1-mock-rep2_B-C-A_Position005_4_cmle.ics	64	1	0	2.166	0.6437230464925604	1.0	1.3412750573395087	1.0	0.25759772188643243	1.4403560076310211	0.862441482710301	0.9700297220703653	0.8606744962014817	0.6679912781747004	2.7494201991271225	0.9249004020581993	804.0	14.409957764369238	1088.0	2.508628430639726
460	Feb19-3L1-mock-rep2_B-C-A_Position005_4_cmle.ics	64	2	0	1.5162	20.603680754941948	1.0	0.0	1.0	0.25696606017370777	1.9913594761465863	0.19233761255741763	0.421316316976769	0.18527595025794735	0.01914528625558467	2.7678689477579645	0.9675425397354548	372.0	6.909031684970372	342.0	0.7885578338959432
461	Feb19-3L1-mock-rep2_B-C-A_Position005_4_cmle.ics	65	1	0	0.8664	2.880809527318929	1.0	0.7295574526778015	1.0	0.16542399058106852	1.4238595171553057	0.7064220183486238	0.8140672782874617	0.708868501529052	0.5585334114125837	0.5975249724326442	0.7822646094533677	138.0	2.4520417031489514	62.0	0.14295492895189613
462	Feb19-3L1-mock-rep2_B-C-A_Position005_4_cmle.ics	65	2	0	0.8664	2.6553036483249826	1.0	0.23070632344123612	1.0	0.27365459734503106	1.7249900444210815	0.3879627822239573	0.5310820482790032	0.3866094085496779	0.1980675385516299	0.865526562145855	0.9901945118468836	144.0	2.632938436561977	85.0	0.19598659614372857
463	Feb19-3L1-mock-rep2_B-C-A_Position005_4_cmle.ics	66	1	0	1.9493999999999998	0.21062564301830225	2.0	1.571514847577277	1.0	0.328145515957594	1.9722079582968743	0.7692749857630979	0.8807823431906932	0.7669108973315978	0.6198682323869183	67.39639054781497	0.9872305637348746	558.0	10.269926532093871	710.0	1.6370645089652625
464	Feb19-3L1-mock-rep2_B-C-A_Position005_4_cmle.ics	66	2	0	1.9493999999999998	1.164954870230671	5.0	0.3720027687491155	1.0	0.2677170868274721	1.1518101294680647	0.5516435994956069	0.7695898501057599	0.5521873983078425	0.19933709424829157	6.907869895696154	0.947155357411326	688.0	12.42616034339784	878.0	2.0244262519316907
465	Feb19-3L1-mock-rep2_B-C-A_Position005_4_cmle.ics	66	3	0	2.166	0.43182998728725175	4.0	0.10317500441073144	1.0	0.2936622025462267	1.947865354302267	0.32911700699642044	0.54540160775301	0.32461916287015946	0.03879593943215099	1.6894994604680245	0.9711809444765857	660.0	12.057882313892263	864.0	1.9921461066844885
466	Feb19-3L1-mock-rep2_B-C-A_Position005_4_cmle.ics	66	4	0	1.7328	0.49883722465085356	11.0	0.0	1.0	0.2807907774167338	1.24399538164832	0.38692365969736414	0.6198682323869183	0.3880059184835665	0.011411639684347543	41.944384953364896	0.9864009524152306	608.0	10.96601735073455	747.0	1.722376321404297
467	Feb19-3L1-mock-rep2_B-C-A_Position005_4_cmle.ics	66	5	0	1.5162	4.4564026917868045	3.0	2.5991999999999997	1.0	0.2856674338411697	2.0405177317349765	0.9535976143019851	0.9940389328424992	0.9535976143019851	0.8723641392775789	2.4335000577697383	0.9926748668210341	318.0	5.86609230526363	285.0	0.6571315282466194
468	Feb19-3L1-mock-rep2_B-C-A_Position005_4_cmle.ics	66	6	0	1.2995999999999999	0.3140075241105526	3.0	1.9493999999999998	1.0	0.30122517117134867	2.0091759866077004	0.8625899975593883	0.9460068032053368	0.8625899975593883	0.7522973529531403	3.124956478182035	0.9950349236290648	284.0	5.1998912981429175	247.0	0.5695139911470701
469	Feb19-3L1-mock-rep2_B-C-A_Position005_4_cmle.ics	66	7	0	1.5162	0.3441442571462277	8.0	1.4772412513556012	1.0	0.29432069277024037	1.7068789312701849	0.7263364891799544	0.8183110712251871	0.7263364891799544	0.6060649202733486	1.8929869445503285	0.9896432646919667	338.0	6.196020180168818	317.0	0.7309147173830819
470	Feb19-3L1-mock-rep2_B-C-A_Position005_4_cmle.ics	66	8	0	1.2995999999999999	0.040890748729246945	12.0	1.5627088357751586	1.0	0.17817661144474975	1.5103969880000667	0.8176296066547348	0.8917028097543117	0.8094545741132444	0.6167553083306215	55.35222633545494	0.9113252616327847	660.0	11.777019327807214	673.0	1.5517526965262278
471	Feb19-3L1-mock-rep2_B-C-A_Position005_4_cmle.ics	66	9	0	2.166	8.276443883701015	13.0	1.2032169749388533	1.0	0.22485860765696494	1.2183696188183206	0.683900351854865	0.8641466502603319	0.7164896375691506	0.4933453923283436	4.669742863000281	0.9292224615551733	956.0	17.10465160437216	1318.0	3.0389451025580505
472	Feb19-3L1-mock-rep2_B-C-A_Position005_4_cmle.ics	66	10	0	1.7328	0.3975707889452888	9.0	0.46141264688247224	1.0	0.3328506625701452	1.8567870936570605	0.4582815550764725	0.6237920242840872	0.4616429893426619	0.22059672958021478	48.724340799596135	0.9916362703568742	522.0	9.535624864222003	647.0	1.4918038553528519
473	Feb19-3L1-mock-rep2_B-C-A_Position005_4_cmle.ics	66	11	0	1.2995999999999999	0.2544929367146076	6.0	1.8827671526788523	1.0	0.21997788583305028	1.0206034832231066	0.8582108790270094	0.9348102424341035	0.8575974210868857	0.7194435405141556	21.006073933821906	0.8866504672055913	450.0	8.020211030797464	421.0	0.9707100820765852
474	Feb19-3L1-mock-rep2_B-C-A_Position005_4_cmle.ics	66	12	0	1.7328	0.32635380593960817	13.0	2.166	1.0	0.28473590760548767	1.8279846850643626	0.8859972441425318	0.9379164293849658	0.881022463797592	0.7859635586153596	3.9404956597138727	0.9866365546714155	468.0	8.562901231036534	508.0	1.1713081275413426
475	Feb19-3L1-mock-rep2_B-C-A_Position005_4_cmle.ics	67	1	0	1.2995999999999999	0.9227476287813634	1.0	0.8508028822180275	1.0	0.17233059191407202	2.5735404137641784	0.7202170004468879	0.823796260691533	0.7105205724322133	0.5978112885960445	0.6316490129622783	0.7327616615740049	168.0	3.0522571352886207	85.0	0.19598659614372857
476	Feb19-3L1-mock-rep2_B-C-A_Position005_4_cmle.ics	67	2	0	0.8664	3.024774370087526	1.0	1.0622516852075932	1.0	0.18246447702238494	1.4407859616197598	0.8065495058251317	0.8769135635672046	0.8005321083755106	0.685983309256815	0.5502542907481907	0.8548789570463383	180.0	3.1565928648700536	97.0	0.22365529206990203
477	Feb19-3L1-mock-rep2_B-C-A_Position005_4_cmle.ics	68	1	0	1.7328	0.3027823513781088	1.0	0.9512265400461283	1.0	0.29185512978444805	1.6349204975136329	0.7000786947550127	0.8404926219134068	0.6873859923336078	0.49351402906266206	0.699461045934048	0.9643746026090704	490.0	8.867308771331203	551.0	1.2704542879434642
478	Feb19-3L1-mock-rep2_B-C-A_Position005_4_cmle.ics	69	1	0	1.5162	0.3019863795870964	1.0	0.5260913608053412	1.0	0.3352568598535182	1.813938489610951	0.5342802868520711	0.6719851448700583	0.50886141855915	0.31282821010327816	0.7893564830744569	0.9866244816098496	410.0	7.45397627634876	452.0	1.0421875465525332
479	Feb19-3L1-mock-rep2_B-C-A_Position006_5_cmle.ics	1	1	0	1.5162	0.1258407091721278	1.0	0.20635000882146287	1.0	0.28451210909173724	1.4697557617276749	0.4307460348363903	0.6552809232956475	0.4294827968722409	0.14358352085700962	0.7394021968184866	0.9887156274065879	426.0	7.647702829751653	441.0	1.0168245752868743
480	Feb19-3L1-mock-rep2_B-C-A_Position006_5_cmle.ics	2	1	0	1.5162	0.27649685835933885	1.0	3.2489999999999997	1.0	0.3334501274011396	1.6765743977672256	0.9894939581161902	0.9946758254468707	0.9835547434441207	0.9664739779222365	18.611779500532645	0.989195584605823	444.0	8.026556288107791	508.0	1.1713081275413426
481	Feb19-3L1-mock-rep2_B-C-A_Position006_5_cmle.ics	2	2	0	1.9493999999999998	0.6398760610593012	3.0	0.10317500441073144	1.0	0.25824010855712076	1.2977681664522642	0.5203772246062833	0.7408803163768971	0.5201634388702756	0.037181498241628565	1.5424373935596658	0.9473837491766055	788.0	13.982178722562136	1057.0	2.437150966163778
482	Feb19-3L1-mock-rep2_B-C-A_Position006_5_cmle.ics	2	3	0	1.9493999999999998	0.24193281055631416	5.0	0.6016084874694266	1.0	0.3286061890853536	1.6358640168739602	0.5433413215987274	0.7267850784054313	0.5433413215987274	0.34050674367285194	17.44467487362575	0.9739851886784426	672.0	12.1856232923141	939.0	2.165075456223072
483	Feb19-3L1-mock-rep2_B-C-A_Position006_5_cmle.ics	2	4	0	1.083	0.5224767164769566	2.0	0.5963412819178956	1.0	0.3101508947258935	1.5757292657227215	0.46014163142559344	0.5960898653864648	0.46013838240224986	0.3372193818538147	1.3200531239862745	1.0034351740551315	250.0	4.510285042181786	207.0	0.477285004726492
484	Feb19-3L1-mock-rep2_B-C-A_Position006_5_cmle.ics	3	1	0	1.5162	0.47705845638319067	1.0	0.9755754663213545	1.0	0.29285505395300304	1.6951492352507485	0.7171804317361197	0.8288142092217521	0.7138253244411578	0.5320994755077167	0.6522372549474721	0.9952073551016277	420.0	7.6072375893811435	438.0	1.0099074013053309
485	Feb19-3L1-mock-rep2_B-C-A_Position006_5_cmle.ics	4	1	0	0.8664	0.38163247610678747	4.0	0.9733510449106972	1.0	0.33385146420801154	1.8548798745791513	0.5414355284511693	0.6135106575105	0.5410512094176285	0.4254852262139326	0.8385416789611224	0.9992855300092506	140.0	2.54354761274052	90.0	0.20751521944630086
486	Feb19-3L1-mock-rep2_B-C-A_Position006_5_cmle.ics	4	2	0	1.7328	0.23982114887005987	1.0	0.46141264688247224	1.0	0.1382822240959282	1.72929452616166	0.5568851535995071	0.795582580786673	0.5446350625190207	0.23099229924642223	0.8941071021194904	0.7705915421629727	1392.0	23.61832706093356	1816.0	4.187195983494249
487	Feb19-3L1-mock-rep2_B-C-A_Position006_5_cmle.ics	4	3	0	1.2995999999999999	0.7157353665548205	2.0	0.744005537498231	1.0	0.28158098305923607	1.3709780659024962	0.4992604202013082	0.6355761942167172	0.500323390406272	0.3385160161051547	0.7011523638128984	0.9819663222201169	324.0	5.859747047953299	291.0	0.670965876209706
488	Feb19-3L1-mock-rep2_B-C-A_Position006_5_cmle.ics	4	4	0	0.8664	0.38086191476126896	6.0	0.6016084874694266	1.0	0.2481866380484583	1.557370332081569	0.470155908545818	0.6276745323962198	0.4701396609118797	0.3049321567546726	2.680013238958051	0.9298453796888265	238.0	4.171896824196147	172.0	0.3965846416084861
489	Feb19-3L1-mock-rep2_B-C-A_Position006_5_cmle.ics	4	5	0	1.2995999999999999	0.3755470586675885	3.0	3.2489999999999997	1.0	0.30691474215024095	1.5576055030259726	0.9896102630054499	0.9982252584467387	0.9834767811937387	0.9499291665651189	0.2682686868517454	0.9900564123793849	322.0	5.768241138361731	301.0	0.6940231228148507
490	Feb19-3L1-mock-rep2_B-C-A_Position006_5_cmle.ics	4	6	0	0.6497999999999999	2.4060291436786043	1.0	1.3570553067512467	1.0	0.33929200658769765	1.6922153847891113	0.6649956600070115	0.7282058300260025	0.6649956600070115	0.5655901359364542	0.8235623105579895	0.9649583747990017	120.0	2.166809240154493	72.0	0.16601217555704068
491	Feb19-3L1-mock-rep2_B-C-A_Position006_5_cmle.ics	4	7	0	1.2995999999999999	0.3627893791353474	5.0	1.7882560483347225	1.0	0.31117566696402943	1.7297284588001134	0.7795071092772115	0.8553151322338685	0.7791602847835284	0.6862847472836768	17.032075731162884	0.9890481355322546	264.0	4.799747676716466	225.0	0.5187880486157521
492	Feb19-3L1-mock-rep2_B-C-A_Position006_5_cmle.ics	4	8	0	1.2995999999999999	5.100435605217078	5.0	0.8595614345612763	1.0	0.31374480427764617	1.8467304520960048	0.500323390406272	0.6180946774625945	0.4976106604475723	0.398790363653293	9.757029955962015	0.9936070412452334	208.0	3.8057338804606746	158.0	0.3643044963612837
493	Feb19-3L1-mock-rep2_B-C-A_Position006_5_cmle.ics	5	1	0	1.5162	0.2775846782128147	1.0	2.038606639979773	1.0	0.26943776993728935	1.4930424974917584	0.9107585423961881	0.9563406405398059	0.9096352792568075	0.8378123950688349	0.4217183632827218	0.9861973142907332	340.0	6.217310343239127	306.0	0.7055517461174229
494	Feb19-3L1-mock-rep2_B-C-A_Position006_5_cmle.ics	5	2	0	1.083	0.2857684603676546	2.0	1.3229242629964544	1.0	0.3649569798752426	1.8524310898537037	0.7648222765865592	0.8378123950688349	0.764038790553397	0.6531275483282967	0.6119123181577557	0.9980330240080947	226.0	4.137776841135974	193.0	0.44500485947928964
495	Feb19-3L1-mock-rep2_B-C-A_Position006_5_cmle.ics	6	1	0	1.5162	0.7323698254105651	4.0	0.32626801153583	1.0	0.3039991983381359	1.676102645781244	0.36816079939487256	0.5240153827700247	0.36503479727496824	0.17209045577943202	0.8624167309387422	0.9893543684482411	376.0	6.81118051806847	378.0	0.8715639216744637
496	Feb19-3L1-mock-rep2_B-C-A_Position006_5_cmle.ics	6	2	0	1.5162	0.19551364785027892	2.0	1.3586516622891618	1.0	0.29338741705954313	1.6975082186828714	0.7197956470971264	0.8329559446670698	0.7180698589259967	0.592272140883065	0.6636528079790108	0.9866338319699265	358.0	6.4791375573931695	345.0	0.7954750078774867
497	Feb19-3L1-mock-rep2_B-C-A_Position006_5_cmle.ics	6	3	0	1.2995999999999999	0.3695569801329821	3.0	0.0	1.0	0.14554467660466291	1.8855282042370634	0.04496106572927402	0.14254643104558284	0.04496106572927402	0.01629095075016707	0.9672089668547693	0.8984188524487806	186.0	3.548136837846858	91.0	0.20982094410681532
498	Feb19-3L1-mock-rep2_B-C-A_Position006_5_cmle.ics	7	1	0	1.083	2.170401639701544	2.0	0.20635000882146287	1.0	0.21313481061158077	1.3588605946721724	0.29517143146112873	0.41881026228844986	0.29517143146112873	0.1567704470366125	0.8747010319877917	0.9519539147598313	212.0	3.848314206601292	134.0	0.30896710450893683
499	Feb19-3L1-mock-rep2_B-C-A_Position006_5_cmle.ics	7	2	0	1.2995999999999999	0.5811582260804905	2.0	1.2927790998539732	1.0	0.24552593218774926	1.0457976094945372	0.7467298226687344	0.8249485874182456	0.7442476906479671	0.6341109837502529	0.5913773843171509	0.952314998897681	374.0	6.696269359636483	337.0	0.777029210593371
500	Feb19-3L1-mock-rep2_B-C-A_Position006_5_cmle.ics	8	1	0	1.083	6.884555550878574	1.0	0.687545504971255	1.0	0.21712800235583915	1.1987438215472166	0.5656937856756535	0.6991708267996871	0.5600323731629592	0.38376594825741334	0.7429344823537698	0.9600009358093345	244.0	4.446414552970854	167.0	0.3850560183059138
501	Feb19-3L1-mock-rep2_B-C-A_Position006_5_cmle.ics	8	2	0	1.2995999999999999	0.32917337199522356	1.0	0.6016084874694266	1.0	0.32126753361928506	1.6931145218338743	0.5483593576728676	0.6895658805539235	0.5471453640618981	0.35613397508978495	0.7643895289264029	0.9934975959068876	348.0	6.302470995520365	346.0	0.7977807325380012
502	Feb19-3L1-mock-rep2_B-C-A_Position006_5_cmle.ics	9	1	0	1.2995999999999999	6.923293177233149	1.0	1.2927790998539732	1.0	0.24277254909684987	1.4016329095352555	0.7424871207784773	0.8137503577561535	0.7421901831711506	0.6217855609616485	0.6625899686075825	0.9485672318528886	266.0	4.797632590946353	201.0	0.4634506567634053
503	Feb19-3L1-mock-rep2_B-C-A_Position006_5_cmle.ics	9	2	0	1.5162	0.8376533742668348	1.0	0.3095250132321943	1.0	0.3194764219212378	1.745396976761648	0.38967873497424155	0.5634534201488266	0.3944547796222095	0.1867469232970807	0.838769000946085	0.9962080807241807	356.0	6.457847394322862	357.0	0.82314370380366
504	Feb19-3L1-mock-rep2_B-C-A_Position006_5_cmle.ics	10	1	0	1.9493999999999998	0.10141112228077023	1.0	0.9788040346074901	1.0	0.313900910699967	1.8797497025921297	0.7182247314724796	0.8397287979415818	0.7200637203799796	0.5186690561809159	0.5571577058123169	0.9866738202312537	456.0	8.388349754933847	513.0	1.1828367508439148
505	Feb19-3L1-mock-rep2_B-C-A_Position006_5_cmle.ics	11	1	0	1.2995999999999999	1.0146309836677718	2.0	0.44531710222621634	1.0	0.26773905176424423	1.4944301311317283	0.6851161965584531	0.86865058246112	0.6895068298740464	0.3835410383773875	0.6007869422305165	0.9955376795158344	308.0	5.572399499188725	263.0	0.6064055857153013
506	Feb19-3L1-mock-rep2_B-C-A_Position006_5_cmle.ics	12	1	0	1.083	0.2607083730592566	1.0	2.1245033704151863	1.0	0.328890919350046	1.7329417242430623	0.9135193378837564	0.9544731450097358	0.9129127090854329	0.8640600011029614	0.41792111864794973	0.998504583238844	238.0	4.312328317238669	198.0	0.45653348278186184
507	Feb19-3L1-mock-rep2_B-C-A_Position006_5_cmle.ics	12	2	0	1.083	0.1727355266528642	2.0	0.7252201245704302	1.0	0.2752870610838632	1.8751361568253764	0.5625400353796096	0.6555960446105485	0.560902561840079	0.4151780222204311	0.74892377951581	1.00221938447432	208.0	3.805733880460674	148.0	0.3412472497561391
508	Feb19-3L1-mock-rep2_B-C-A_Position006_5_cmle.ics	12	3	0	0.8664	0.43986930309098277	3.0	0.0	1.0	0.31897580368259437	1.689689580546986	0.15568300887883968	0.3129398589057774	0.15568300887883968	0.021138680433888068	0.9451183422079197	0.993546674253276	176.0	3.1842282852506965	124.0	0.28590985790379225
509	Feb19-3L1-mock-rep2_B-C-A_Position006_5_cmle.ics	13	1	0	1.083	3.1143723611700778	1.0	0.0	1.0	0.33351002748422104	1.9221728942536838	0.3118766892091256	0.5074531742378643	0.28163910821560506	0.030916215227371976	0.8683965475810559	1.0009584377457879	214.0	3.8930096185120204	170.0	0.39197319228745714
510	Feb19-3L1-mock-rep2_B-C-A_Position006_5_cmle.ics	14	1	0	1.7328	1.0260196676820748	1.0	2.772318320175646	1.0	0.25288497408415306	1.3081792624315867	0.9802657605403122	0.9955384871180862	0.9795739345976039	0.9463940006077366	0.42277052470382487	0.9864946125244325	620.0	11.23418982219893	730.0	1.6831790021755513
511	Feb19-3L1-mock-rep2_B-C-A_Position006_5_cmle.ics	14	2	0	1.2995999999999999	0.4793327313325861	2.0	0.0	1.0	0.3105679581622246	1.4936885077555784	0.2487649378025544	0.4612443693586086	0.19487322576268076	0.019564149656093707	0.9413057892214275	0.9662754709890199	332.0	5.898097202553696	317.0	0.7309147173830819
512	Feb19-3L1-mock-rep2_B-C-A_Position006_5_cmle.ics	15	1	0	1.2995999999999999	0.6995161777362904	1.0	1.6313400576791501	1.0	0.32129139509728405	1.5748347129395808	0.8384726411494965	0.9088962156169689	0.8371156767185217	0.7369414669613356	0.7392495556975679	0.9992498413692421	350.0	6.347166407431095	349.0	0.8046979065195444
513	Feb19-3L1-mock-rep2_B-C-A_Position006_5_cmle.ics	15	2	0	1.2995999999999999	0.4103297292243345	3.0	0.0	1.0	0.2985062864555966	1.626383939743149	0.27809492272141556	0.47993708292240467	0.28095102690172985	0.019630092215991303	0.8842741895318059	0.9989459437092493	306.0	5.5042988384375775	275.0	0.634074281641475
514	Feb19-3L1-mock-rep2_B-C-A_Position006_5_cmle.ics	15	3	0	1.083	0.3714849827859745	4.0	0.46141264688247224	1.0	0.3038678520637373	1.792752981500763	0.4698912268830131	0.587004995932706	0.4698912268830131	0.28499942409997625	3.6587712270321964	0.9987653153488756	212.0	3.871719455441712	160.0	0.3689159456823127
515	Feb19-3L1-mock-rep2_B-C-A_Position006_5_cmle.ics	15	4	0	1.5162	0.6661177501500699	5.0	0.6275890508929507	1.0	0.31510112958625863	1.7275582979521995	0.5635325707457185	0.7082733437475254	0.5607394556305025	0.37935704361722805	0.3262441186238842	0.9990062884301041	338.0	6.14920968248798	328.0	0.756277688648741
516	Feb19-3L1-mock-rep2_B-C-A_Position006_5_cmle.ics	16	1	0	1.083	0.4407342572725291	1.0	0.23070632344123612	1.0	0.3304114990237925	1.5988982928274902	0.49372360104062596	0.6748142799204693	0.49110225238147054	0.2266081726726875	0.8034673793332119	0.9981921610769117	232.0	4.2016473303469	191.0	0.4403934101582607
517	Feb19-3L1-mock-rep2_B-C-A_Position006_5_cmle.ics	17	1	0	1.5162	0.5846074558758824	1.0	0.6921189703237084	1.0	0.3058151952710448	1.6878159537756328	0.6152318008215726	0.778055162727159	0.6084494983020193	0.41176272523497554	0.7414764392561796	0.9917061734007031	400.0	7.207093967954697	416.0	0.9591814587740128
518	Feb19-3L1-mock-rep2_B-C-A_Position006_5_cmle.ics	18	1	0	0.8664	0.2250986321123931	1.0	0.5963412819178956	1.0	0.2921354378512409	1.9695707370370834	0.6139545558870783	0.7160826766633515	0.613674036671512	0.4794455920230536	0.7086569401253059	1.0025019402607205	142.0	2.6116482734916686	86.0	0.19829232080424306
519	Feb19-3L1-mock-rep2_B-C-A_Position006_5_cmle.ics	18	2	0	0.8664	0.3440130192123035	2.0	1.1321417835580119	1.0	0.33929200658769765	1.7635915843302241	0.8192308673144111	0.8806071965929666	0.815329100043353	0.7321296508810854	0.564414083169246	1.0098129190115064	120.0	2.1902144889949127	72.0	0.16601217555704068
520	Feb19-3L1-mock-rep2_B-C-A_Position006_5_cmle.ics	19	1	0	1.083	0.3210254010553527	1.0	1.0024833655297731	1.0	0.27607823128651293	1.6587112323035427	0.7035222132154905	0.8186910022749261	0.7018016369008707	0.574243652433125	0.5968698642521358	0.9863741872769165	242.0	4.378313892219707	186.0	0.42886478685568846
521	Feb19-3L1-mock-rep2_B-C-A_Position006_5_cmle.ics	19	2	0	0.8664	1.2356492478045833	1.0	1.9456874874661152	1.0	0.24206814438566868	1.7520903505117453	0.9006197212561776	0.9355437596422875	0.8992966032999503	0.8491331746986377	0.46216994247459703	0.9408783761792169	138.0	2.4520417031489514	75.0	0.17292934953858405
522	Feb19-3L1-mock-rep2_B-C-A_Position006_5_cmle.ics	19	3	0	1.083	3.3978972438898363	1.0	0.4377344716066809	1.0	0.25765850080505726	1.5885619965208937	0.44847946029338703	0.5980937687942891	0.44847946029338703	0.2930340192976492	0.7981744585617274	0.9526164659697159	156.0	2.760679414983829	93.0	0.21443239342784423
523	Feb19-3L1-mock-rep2_B-C-A_Position006_5_cmle.ics	20	1	0	1.5162	0.7706135617979174	1.0	0.0	1.0	0.293031873394508	1.3385045391876258	0.3513765079411797	0.5773349864427856	0.35082833292250865	0.020183141962613727	0.8593827765613347	0.9802683664620108	484.0	8.616196291396909	542.0	1.249702765998834
524	Feb19-3L1-mock-rep2_B-C-A_Position006_5_cmle.ics	21	1	0	1.2995999999999999	0.1720702893857127	2.0	0.5963412819178956	1.0	0.2723266624338773	1.54265425762762	0.61246588452132	0.727005281253323	0.5965512352461632	0.43697497607485913	0.7116004867407377	0.9920057098658194	276.0	4.9508939039787405	225.0	0.5187880486157521
525	Feb19-3L1-mock-rep2_B-C-A_Position006_5_cmle.ics	22	1	0	1.5162	0.2694902392666837	1.0	2.028718148603199	1.0	0.3096482605230555	1.6950734321009422	0.9409067604189555	0.9836934495471081	0.9402133841158231	0.8566468907932323	0.4366173953735	0.9993225432563672	390.0	7.12404840144357	403.0	0.929207038187325
526	Feb19-3L1-mock-rep2_B-C-A_Position006_5_cmle.ics	23	1	0	1.2995999999999999	0.5970460558852542	1.0	1.074245800390238	1.0	0.270052018500909	1.3156029360002541	0.7119730633763817	0.8518441397337351	0.7045610615156281	0.5601643665684602	0.6495682196281988	0.933017653878451	440.0	7.773328722403399	451.0	1.0398818218920187
527	Feb19-3L1-mock-rep2_B-C-A_Position006_5_cmle.ics	24	1	0	1.5162	0.23741636533660262	1.0	2.679828503579375	1.0	0.24208733520065542	1.2060333705405049	0.9821271061011526	0.9991160728968889	0.9822691324433016	0.9295904408796664	0.16169818120128196	0.9402778843182988	512.0	9.148311062785437	536.0	1.2358684180357473
528	Feb19-3L1-mock-rep2_B-C-A_Position006_5_cmle.ics	25	1	0	0.8664	0.8762990102173643	1.0	1.3229242629964544	1.0	0.2524494096634655	1.5466732180660396	0.8668452170397696	0.919923947647683	0.8647733589367831	0.8026491990499772	0.456480326750947	0.9596656567686479	112.0	2.0348380901924186	56.0	0.12912058098880944
529	Feb19-3L1-mock-rep2_B-C-A_Position006_5_cmle.ics	25	2	0	1.083	1.4875705409025133	1.0	1.6688505429120026	1.0	0.23307765565509456	2.2953793358143515	0.9407120117236849	0.9738933245742585	0.9398024154833493	0.8906589519429986	0.38572772554927803	0.9217179945129265	136.0	2.524372535440322	72.0	0.16601217555704068
530	Feb19-3L1-mock-rep2_B-C-A_Position006_5_cmle.ics	26	1	0	1.5162	0.2153511918084514	1.0	0.23070632344123612	1.0	0.33346740514404655	1.8736988600734945	0.4042286717811258	0.5914132544597468	0.3961318051575931	0.14557491450226454	0.8038880569836943	0.993372734263654	388.0	7.079352989532842	415.0	0.9568757341134986
531	Feb19-3L1-mock-rep2_B-C-A_Position006_5_cmle.ics	27	1	0	1.5162	0.4656222054513553	1.0	1.0902687331713774	1.0	0.30697396019561674	1.659389528142969	0.7386917204296221	0.8526300581949191	0.7303259186354668	0.5811658848652578	0.6791102306425246	0.995874522848497	354.0	6.50677297777381	347.0	0.8000864571985156
532	Feb19-3L1-mock-rep2_B-C-A_Position006_5_cmle.ics	27	2	0	1.083	0.6473938658369858	2.0	1.319789431739984	1.0	0.26978921292092234	1.8455385220985967	0.7440958568287607	0.8189614306288573	0.742795613484607	0.6620879741034867	0.5971069703595302	0.9953583009456991	158.0	2.9224010710966577	97.0	0.22365529206990203
533	Feb19-3L1-mock-rep2_B-C-A_Position006_5_cmle.ics	28	1	0	1.5162	0.5127181880432923	1.0	0.8318234787411565	1.0	0.3180656620070864	1.6123902678088948	0.6411566983158916	0.7730893513063969	0.6411956823064662	0.47284331901032645	0.7057892513465505	0.9971041120431086	424.0	7.6732231643621835	463.0	1.067550517818192
534	Feb19-3L1-mock-rep2_B-C-A_Position006_5_cmle.ics	29	1	0	1.5162	0.48383961893760163	1.0	0.42540144110901373	1.0	0.2880638688115941	1.7353265970836123	0.5152292641005362	0.684102528973278	0.5152292641005362	0.3078827243911097	0.7485144814579938	0.9954563701485764	344.0	6.259890669379747	322.0	0.7424433406856541
535	Feb19-3L1-mock-rep2_B-C-A_Position006_5_cmle.ics	30	1	0	1.7328	0.4102870064100804	1.0	1.3452374738224686	1.0	0.3190489629306096	1.7336603202691105	0.7962625672349737	0.900803620558013	0.7949957131705903	0.6642986021950272	0.5981308779684636	0.9968370371139241	426.0	7.717918576272912	467.0	1.07677341646025
536	Feb19-3L1-mock-rep2_B-C-A_Position006_5_cmle.ics	31	1	0	1.083	2.050691742649382	1.0	1.321284742879191	1.0	0.3103835882081526	1.8295757622115392	0.8974496221662468	0.9639903442485307	0.8974916036943745	0.7991813602015113	0.41645672479507023	1.0007363889992302	214.0	3.893009618512021	164.0	0.3781388443243705
537	Feb19-3L1-mock-rep2_B-C-A_Position006_5_cmle.ics	32	1	0	1.7328	0.14368480792542815	1.0	1.3107987492438529	1.0	0.314499159017864	1.8123679437929074	0.8147683139145574	0.9061230525422972	0.810828757644748	0.6889759385741708	0.6048561277751516	0.9904597227137066	332.0	6.061933944436633	319.0	0.7355261667041109
538	Feb19-3L1-mock-rep2_B-C-A_Position006_5_cmle.ics	33	1	0	0.8664	1.889887295359961	1.0	0.20635000882146287	1.0	0.30231754564522684	2.0745450356384962	0.40934374362114717	0.5613645641967748	0.40934374362114717	0.2211165543988569	0.8511441740730601	0.9951938212188602	136.0	2.5243725354403224	82.0	0.18906942216218525
539	Feb19-3L1-mock-rep2_B-C-A_Position006_5_cmle.ics	33	2	0	0.8664	2.6144788758453132	1.0	1.6100459824432718	1.0	0.3336643786881593	1.878332429518618	0.933175137783221	0.9698854358032252	0.9309042661767708	0.8770667483159829	0.44445835961088986	1.0001493790320242	124.0	2.2796053128163702	75.0	0.17292934953858405
540	Feb19-3L1-mock-rep2_B-C-A_Position006_5_cmle.ics	34	1	0	1.5162	0.14620000534651104	1.0	1.5394492374569102	1.0	0.2908424008756868	1.9401842344482603	0.8205285548961546	0.8951085815009905	0.818691750441698	0.7145395839596727	0.5488920839025448	0.9948780264279304	330.0	6.064049030206743	304.0	0.700940296796394
541	Feb19-3L1-mock-rep2_B-C-A_Position006_5_cmle.ics	34	2	0	1.2995999999999999	2.397595127504354	2.0	2.4538066185550647	1.0	0.26143481718052525	1.719778415771188	0.9498997170662197	0.9790991421381886	0.9489236573000622	0.9042164134539749	0.3625717823567641	0.9924957087854125	242.0	4.448529638740966	181.0	0.41733616355311615
542	Feb19-3L1-mock-rep2_B-C-A_Position006_5_cmle.ics	35	1	0	1.5162	0.4826189865623815	1.0	2.409544494405231	1.0	0.28768211984461745	1.3247960666667482	0.9616367080686776	0.9877251180771638	0.9590008657563367	0.913053634033653	0.30294104843080477	0.9882980481004725	434.0	7.77967397971373	456.0	1.051410445194591
543	Feb19-3L1-mock-rep2_B-C-A_Position006_5_cmle.ics	36	1	0	1.2995999999999999	5.061131383573335	1.0	1.7153360421684174	1.0	0.32043024530161784	1.6717329024973162	0.8916383632540837	0.9382775950785008	0.8858518877926932	0.8041224145057235	0.4842360687475269	0.9961990308411303	316.0	5.727775897991222	299.0	0.6894116734938217
544	Feb19-3L1-mock-rep2_B-C-A_Position006_5_cmle.ics	37	1	0	1.2995999999999999	0.35783030483233474	1.0	0.9228252937649445	1.0	0.3000337193799645	1.6319864655125236	0.5717620023785347	0.6567087609360658	0.5717620023785347	0.435687347764241	0.7571172212357944	0.9834611502270173	292.0	5.331862448104994	257.0	0.5925712377522147
545	Feb19-3L1-mock-rep2_B-C-A_Position006_5_cmle.ics	37	2	0	1.7328	0.46915094929948464	2.0	2.1380072994357717	1.0	0.33524938356017214	1.685909613319817	0.8778891670676823	0.9439157634099962	0.8778192101653739	0.7957873225373581	0.511031176924418	0.9902344685254052	542.0	9.842147490286774	687.0	1.5840328417734297
546	Feb19-3L1-mock-rep2_B-C-A_Position006_5_cmle.ics	38	1	0	1.7328	0.5102867611597662	1.0	0.8508028822180275	1.0	0.2995421726268352	1.8808636593919577	0.6565838107746544	0.7927479069162238	0.6582168024104518	0.475898328379329	1.1939382571470216	0.9948697136858079	448.0	8.232973356131348	488.0	1.1251936343310536
547	Feb19-3L1-mock-rep2_B-C-A_Position006_5_cmle.ics	38	2	0	1.5162	24.544277857546078	2.0	0.23070632344123612	1.0	0.2991965306613288	1.5308604497289573	0.3640514132127565	0.5611851388002228	0.35423231908396324	0.13617588816284376	1.8028729931820997	0.9891757130867318	410.0	7.453976276348761	427.0	0.9845444300396717
548	Feb19-3L1-mock-rep2_B-C-A_Position006_5_cmle.ics	38	3	0	2.166	0.6427395253649341	3.0	1.3880777203971526	1.0	0.310437944158222	1.7171355737371217	0.8431010576223219	0.9361657226272624	0.8386168365666513	0.6669315127536809	2.011066769507384	0.9884431532700647	696.0	12.721968235242864	962.0	2.218107123414905
549	Feb19-3L1-mock-rep2_B-C-A_Position006_5_cmle.ics	38	4	0	1.7328	22.6107029293696	2.0	2.61014409228664	1.0	0.3367197213236595	1.9491850166110865	0.9733719894766376	0.9916825587872923	0.9725733850013621	0.935284574003066	1.5525388497085681	0.9902777086890593	484.0	8.873654028641514	581.0	1.3396260277588978
550	Feb19-3L1-mock-rep2_B-C-A_Position006_5_cmle.ics	39	1	0	2.3826	0.4281926078581728	1.0	2.8158	1.0	0.3166089671144757	1.8014533382113451	0.9871921844917313	0.9979628897875453	0.9784535449753243	0.893250548582094	0.3558420244336344	0.9681199291492661	726.0	13.392399413903814	1035.0	2.38642502363246
551	Feb19-3L1-mock-rep2_B-C-A_Position006_5_cmle.ics	40	1	0	1.5162	0.4953028787916666	1.0	1.7882560483347225	1.0	0.31249429922935157	1.5072564076223591	0.8864860965195082	0.9464647238918023	0.8852596503726683	0.7927734366193373	0.47857245177449986	0.9936221270531388	416.0	7.517846765559688	446.0	1.0283531985894465
552	Feb19-3L1-mock-rep2_B-C-A_Position006_5_cmle.ics	41	1	0	1.9493999999999998	7.044416736351681	3.0	0.0	1.0	0.1593678322451586	1.9607839445336668	0.10459745949501868	0.24205532685434483	0.10459745949501868	0.01674318926287377	0.9750986418061024	0.8893750745033268	368.0	7.170719593755204	265.0	0.6110170350363303
553	Feb19-3L1-mock-rep2_B-C-A_Position006_5_cmle.ics	41	2	0	1.5162	0.3326624839976715	1.0	0.913592684735068	1.0	0.33255919526140754	1.640534450795247	0.6074099192274044	0.7657269194512075	0.6047717546846071	0.4457229859410923	3.87405273771487	0.9840956601487103	334.0	6.013008360985685	331.0	0.7631948626302842
554	Feb19-3L1-mock-rep2_B-C-A_Position006_5_cmle.ics	41	3	0	1.5162	2.7240691978541074	1.0	0.3095250132321943	1.0	0.3036691787723554	1.9839008864512315	0.3615356966042957	0.5253908077937756	0.3615356966042957	0.1691558551654448	4.157752516526384	0.9888460903096594	284.0	5.223296546983336	248.0	0.5718197158075845
555	Feb19-3L1-mock-rep2_B-C-A_Position006_5_cmle.ics	41	4	0	1.7328	0.44501280675535093	2.0	2.5217947795858784	1.0	0.29578247234575605	1.7538563934826443	0.9431580660694061	0.9810981275135469	0.94252056615418	0.8842625685821053	0.5209695561690713	0.9915966762090169	510.0	9.220641895076795	589.0	1.3580718250430133
556	Feb19-3L1-mock-rep2_B-C-A_Position006_5_cmle.ics	42	1	0	1.7328	0.47583332130585365	2.0	0.20635000882146287	1.0	0.2801683055967368	1.143732463877208	0.32786617421391356	0.47923996569168026	0.3234006468790904	0.12739103121395828	0.8831238905768494	0.9725640571768863	514.0	9.239816972377001	580.0	1.3373203030983833
557	Feb19-3L1-mock-rep2_B-C-A_Position006_5_cmle.ics	42	2	0	0.8664	0.25982759993732035	1.0	2.3345838485689647	1.0	0.34747702085676824	1.7931433605905451	0.8475030194822244	0.883797098574182	0.8475749813774285	0.8085414879775012	0.5775169719620269	1.0029668349178944	156.0	2.877705659185929	108.0	0.24901826333556107
558	Feb19-3L1-mock-rep2_B-C-A_Position006_5_cmle.ics	42	3	0	1.5162	0.2597881071954288	3.0	1.5476250661609716	1.0	0.2682365009641591	1.6467044498380086	0.7308255585312772	0.8245121664225797	0.7290790238855145	0.6246905152277205	0.6692912759625174	0.9492348351183466	366.0	6.751540200397764	341.0	0.7862521092354289
559	Feb19-3L1-mock-rep2_B-C-A_Position006_5_cmle.ics	43	1	0	1.7328	0.5150554113172604	1.0	1.3132034148200427	1.0	0.3152651059730429	1.8760277676778077	0.7970729424171553	0.9087327389953921	0.7962035047078497	0.646824626860145	0.6694634082429233	0.9856003494729227	450.0	8.207453021520816	504.0	1.162085228899285
560	Feb19-3L1-mock-rep2_B-C-A_Position006_5_cmle.ics	43	2	0	0.8664	4.292034939907213	1.0	0.8254000352858515	1.0	0.28725007890400167	1.8467326533913542	0.5470407273061205	0.6359455468348468	0.5470407273061205	0.46501512999352734	0.8014312569900718	1.0011443541035134	106.0	1.9241571033006515	55.0	0.12681485632829495
561	Feb19-3L1-mock-rep2_B-C-A_Position006_5_cmle.ics	43	3	0	1.9493999999999998	0.4070978105425306	2.0	1.2594114294931633	1.0	0.2845320189553272	1.9069245266112558	0.7890050936904298	0.9038190088410114	0.7879564362829539	0.6344480996046798	0.8129897245630053	0.983623321571223	452.0	8.322364179952805	482.0	1.1113592863679669
562	Feb19-3L1-mock-rep2_B-C-A_Position006_5_cmle.ics	43	4	0	1.2995999999999999	4.972672795058469	4.0	0.0	1.0	0.28618007840677195	1.953844031380793	0.17834137353384216	0.39329170301666744	0.16347206320382612	0.01851739393822697	0.939625302155322	0.943959588489482	302.0	5.48512376113738	264.0	0.6087113103758159
563	Feb19-3L1-mock-rep2_B-C-A_Position006_5_cmle.ics	44	1	0	1.7328	0.39520011509337616	1.0	2.7426489782182144	1.0	0.28103141142659377	1.5748699849439267	0.9569938862194538	0.9828268812448118	0.9564303762186661	0.890786308524755	0.24239531441366677	0.9645208227888524	492.0	8.86519368556109	544.0	1.254314215319863
564	Feb19-3L1-mock-rep2_B-C-A_Position006_5_cmle.ics	44	2	0	1.7328	0.8619421912345325	3.0	0.0	1.0	0.256182904991247	1.7111068163778338	0.10619558038500458	0.22794706641540988	0.10889800468985743	0.014364051697498137	0.951349794985699	0.9097718220621684	322.0	6.166130368648863	275.0	0.634074281641475
565	Feb19-3L1-mock-rep2_B-C-A_Position006_5_cmle.ics	44	3	0	1.9493999999999998	0.3924638522577523	2.0	0.5158750220536572	1.0	0.27296726581602404	1.3008037609845822	0.4763331858916485	0.6389973157534371	0.473861012984967	0.24892115101462095	0.891111687272299	0.9738046031675053	660.0	11.847235074328461	833.0	1.9206686422085402
566	Feb19-3L1-mock-rep2_B-C-A_Position006_5_cmle.ics	45	1	0	0.6497999999999999	4.047108636107739	2.0	1.1961505589055579	1.0	0.20182978322448292	1.2140926868710373	0.6977476898585933	0.7734817738237867	0.6959982422611818	0.5967647656279149	0.6553765944629953	0.9133341711256788	136.0	2.3839410423978027	67.0	0.15448355225446841
567	Feb19-3L1-mock-rep2_B-C-A_Position006_5_cmle.ics	45	2	0	1.2995999999999999	3.9853515295746287	2.0	1.6456566907434287	1.0	0.2491485852868638	2.0783500801913575	0.8375376732346954	0.901734523399898	0.836779026527761	0.7369050530845415	0.517988374602719	0.9470538869336681	254.0	4.5762706171628205	190.0	0.4380876854977463
568	Feb19-3L1-mock-rep2_B-C-A_Position006_5_cmle.ics	45	3	0	1.083	0.23486483387996945	1.0	0.5158750220536572	1.0	0.3349179777976602	1.621112582259306	0.48356472748829904	0.6252285267744249	0.4793652241324274	0.3078157193255921	0.7903047431602916	0.9963097853702493	222.0	4.024980768474096	180.0	0.4150304388926017
569	Feb19-3L1-mock-rep2_B-C-A_Position006_5_cmle.ics	46	1	0	2.166	0.1492802885538339	1.0	0.0	1.0	0.3256206784607777	1.899472032513194	0.29532876849032785	0.5557681769398978	0.2924522521039888	0.019131547663859015	0.4526031421289863	0.9760226879613005	694.0	12.770893818693814	981.0	2.2619158919646796
570	Feb19-3L1-mock-rep2_B-C-A_Position006_5_cmle.ics	47	1	0	1.7328	0.39906817139713835	2.0	1.8184254534624877	1.0	0.2558608423356283	1.669074017250436	0.8929811253068866	0.9472622166086836	0.8823760215539952	0.7704768559865773	0.48246541166306284	0.9451671516511571	446.0	8.09465694885894	448.0	1.0329646479104755
571	Feb19-3L1-mock-rep2_B-C-A_Position006_5_cmle.ics	48	1	0	1.2995999999999999	0.32857138702546335	1.0	0.5836459621422412	1.0	0.3044495504668602	1.5303440079145902	0.5972374294618041	0.7431193089830334	0.6011117661922007	0.37630899239170107	0.7024904550541595	0.9907333311605302	320.0	5.79376147297226	297.0	0.6848002241727928
572	Feb19-3L1-mock-rep2_B-C-A_Position006_5_cmle.ics	48	2	0	1.083	0.5128785592502146	2.0	1.7430385742657564	1.0	0.32773404843004633	1.9818143169066338	0.8622925966478565	0.9156676680049037	0.8615626491479267	0.8016484647706749	0.5177166928122251	1.0026694776588538	180.0	3.3204296067529935	130.0	0.29974420586687905
573	Feb19-3L1-mock-rep2_B-C-A_Position006_5_cmle.ics	49	1	0	1.5162	0.49116792591496694	1.0	1.969554495985222	1.0	0.3114423668419922	2.085012290275819	0.9319565741713987	0.9628272048642645	0.9308369834175507	0.8707483094477381	1.8815330652947708	0.9922363090076445	260.0	4.827383097097109	220.0	0.5072594253131798
574	Feb19-3L1-mock-rep2_B-C-A_Position006_5_cmle.ics	49	2	0	1.5162	0.19794413651303688	3.0	1.4048755524468903	1.0	0.279975279118634	1.7163413434673058	0.8303150040049191	0.9048474408716133	0.8308078025947111	0.7154862329046532	22.601094535431095	0.9844837611637799	348.0	6.419497239722463	323.0	0.7447490653461686
575	Feb19-3L1-mock-rep2_B-C-A_Position006_5_cmle.ics	49	3	0	1.2995999999999999	1.474542122758582	1.0	1.2269033092775323	1.0	0.28988562226228726	1.715165628436843	0.8023594779610347	0.8839846413587544	0.7846589268007992	0.6734993464091211	1.9974320686139266	0.9922233994936807	306.0	5.574514584958836	271.0	0.624851382999417
576	Feb19-3L1-mock-rep2_B-C-A_Position006_5_cmle.ics	49	4	0	1.083	9.718922098293065	3.0	0.3720027687491155	1.0	0.28382355299330775	1.6098958922216553	0.4005261481016088	0.5082614482621033	0.39898224436259255	0.2677102284739323	4.58096054009325	0.9871609512869274	182.0	3.341719769823302	123.0	0.2836041332432778
577	Feb19-3L1-mock-rep2_B-C-A_Position006_5_cmle.ics	49	5	0	1.083	1.7479043008767359	1.0	1.8018739878865302	1.0	0.2800901754771584	2.0232222264472526	0.8993812474504	0.9378031604617716	0.8982482573391258	0.8312499813897813	1.5595365215328312	0.9928967728384143	204.0	3.763153554320057	145.0	0.33433007577459584
578	Feb19-3L1-mock-rep2_B-C-A_Position006_5_cmle.ics	49	6	0	1.2995999999999999	0.563845314067741	2.0	0.3720027687491155	1.0	0.287535314817357	1.6913719841110175	0.4939955990554942	0.6416379076754497	0.4594475891578355	0.2677102284739323	42.59219567515406	0.9975100541863522	300.0	5.463833598067069	262.0	0.604099861054787
579	Feb19-3L1-mock-rep2_B-C-A_Position006_5_cmle.ics	50	1	0	0.8664	0.20900166432924316	1.0	1.7060019029756524	1.0	0.29380436295759543	1.938854348899949	0.8349040000670449	0.8799424670851387	0.8347950520855157	0.7822936483326769	9.58072235753883	1.002235290573861	120.0	2.190214488994913	67.0	0.15448355225446841
580	Feb19-3L1-mock-rep2_B-C-A_Position006_5_cmle.ics	50	2	0	1.5162	0.6317258009476154	3.0	1.5476250661609716	1.0	0.28518922384427897	1.6918276575952411	0.8528992734007693	0.9248133218239568	0.8545209222027605	0.7394163321404926	0.25720828719696603	0.988027657919746	360.0	6.570643466984738	343.0	0.7908635585564577
581	Feb19-3L1-mock-rep2_B-C-A_Position006_5_cmle.ics	50	3	0	1.2995999999999999	0.22829718063584975	6.0	1.3625635475001732	1.0	0.30441789278970866	1.7227154389531583	0.788148554763122	0.8675967751397468	0.7855861820436966	0.6818938930466046	0.4181189198544462	0.9938474994762271	258.0	4.712471938665119	215.0	0.4957308020106076
582	Feb19-3L1-mock-rep2_B-C-A_Position006_5_cmle.ics	50	4	0	0.8664	0.8617062966854565	2.0	0.10317500441073144	1.0	0.308831124218491	1.7731909923144014	0.19980850297092764	0.3679739027681168	0.19980850297092764	0.05189380924046496	0.8611197571869001	1.005225433000391	150.0	2.7202141746133233	96.0	0.22134956740938755
583	Feb19-3L1-mock-rep2_B-C-A_Position006_5_cmle.ics	50	5	0	1.083	0.6255090481985639	5.0	1.0841098665386142	1.0	0.32965651373843813	1.796111757497657	0.6868625495503801	0.7898372484768235	0.6867284597269596	0.5849563789043185	0.8756071178261917	0.9962044459207641	202.0	3.6950528935689086	155.0	0.35738732237974036
584	Feb19-3L1-mock-rep2_B-C-A_Position006_5_cmle.ics	50	6	0	0.8664	0.4801150213157717	3.0	0.8254000352858515	1.0	0.3180264672001329	1.847017376668735	0.5912166975352614	0.6812862985342306	0.5946317977255013	0.4895808016895318	0.3131266923331711	0.9837503545790452	126.0	2.324300724727099	75.0	0.17292934953858405
585	Feb19-3L1-mock-rep2_B-C-A_Position006_5_cmle.ics	51	1	0	1.9493999999999998	0.6387526519585829	1.0	2.8158	1.0	0.23825471875205254	1.1460406567878922	0.9759382454305886	0.9969505221498002	0.9750317633920419	0.8879218380288052	0.3849635519162198	0.9630017848143042	942.0	16.908809965199154	1327.0	3.05969662450268
586	Feb19-3L1-mock-rep2_B-C-A_Position006_5_cmle.ics	51	2	0	2.166	0.856557313614827	6.0	3.0324	1.0	0.2952029314718983	1.419287375179866	0.9932133019896089	0.9969505221498002	0.9758036955096847	0.9148027978694981	0.7817342270732448	0.9760594255429424	866.0	15.772110284761446	1302.0	3.002053507989819
587	Feb19-3L1-mock-rep2_B-C-A_Position006_5_cmle.ics	51	3	0	1.5162	12.744791491464625	5.0	3.0324	1.0	0.3186427229725308	2.085695317428874	0.9469492727576775	0.9748343594366587	0.9446896029431834	0.9043471157302313	1.8212105990535252	0.993406509291608	318.0	5.866092305263629	301.0	0.6940231228148507
588	Feb19-3L1-mock-rep2_B-C-A_Position006_5_cmle.ics	51	4	0	1.7328	0.4665503957280623	5.0	0.7857574237886386	1.0	0.29348095496552157	1.9168446437105053	0.525814171182098	0.652428145536883	0.525814171182098	0.36636655627166015	3.7968762191914687	0.9842185672784335	412.0	7.5922926836211655	426.0	0.9822387053791574
589	Feb19-3L1-mock-rep2_B-C-A_Position006_5_cmle.ics	51	5	0	2.166	0.33722319188297295	4.0	0.913592684735068	1.0	0.29703609740856074	1.4668524758208477	0.5958208794567259	0.7634010760149389	0.5957920473308179	0.38757354594783694	0.8288303604946876	0.9726597056430188	784.0	14.197056133666146	1125.0	2.5939402430787606
590	Feb19-3L1-mock-rep2_B-C-A_Position006_5_cmle.ics	52	1	0	1.7328	0.40647619079807074	1.0	1.1736910802652911	1.0	0.2934225691367964	1.7110700266971761	0.7584389494748925	0.8887288056714705	0.759330934024169	0.5847327148907125	0.6152328207470809	0.9893313214085273	470.0	8.560786145266427	519.0	1.1966710988070017
591	Feb19-3L1-mock-rep2_B-C-A_Position006_5_cmle.ics	53	1	0	1.2995999999999999	0.4532710500962784	1.0	2.0043779515382347	1.0	0.21696726678789072	1.2228790196179025	0.9174759210927254	0.9621207102891235	0.9160406813193607	0.8466589826137262	0.37474367222765154	0.8927444742223364	474.0	8.509745476045369	452.0	1.0421875465525332
592	Feb19-3L1-mock-rep2_B-C-A_Position006_5_cmle.ics	54	1	0	1.5162	0.30543926595970927	1.0	2.227242239942026	1.0	0.296133001185417	2.002538047499982	0.947502590865349	0.9806332815160264	0.9469288992523502	0.8954470168036124	0.36553392059082	0.996861533189295	312.0	5.8022218160527	282.0	0.650214354265076
593	Feb19-3L1-mock-rep2_B-C-A_Position006_5_cmle.ics	54	2	0	1.2995999999999999	0.24520852075603852	2.0	1.996395684228742	1.0	0.30051012392772464	2.05918078363333	0.9135159893404398	0.9483978273743431	0.9132337700792065	0.8554204604337848	0.4227554112966948	0.9947218921808476	190.0	3.520501417466216	135.0	0.31127282916945126
594	Feb19-3L1-mock-rep2_B-C-A_Position006_5_cmle.ics	55	1	0	1.7328	0.45568543262744554	1.0	0.0	1.0	0.3231634247890235	1.5502402615256008	0.31944292137295754	0.56966325904806	0.3191342455516159	0.020585834216714796	0.8451383618721447	0.9895690640583675	438.0	7.845659554694767	490.0	1.1298050836520823
595	Feb19-3L1-mock-rep2_B-C-A_Position006_5_cmle.ics	57	1	0	2.166	6.1586684816132875	1.0	2.3825999999999996	1.0	0.24851422556108627	1.5533870773034162	0.9644119572332533	0.998347698014401	0.964396683395156	0.8527231071350644	0.3637351714412072	0.9820960838938928	654.0	12.08763282004302	784.0	1.807688133843332
596	Feb19-3L1-mock-rep2_B-C-A_Position006_5_cmle.ics	57	2	0	1.9493999999999998	0.3466561835381756	2.0	2.772318320175646	1.0	0.26483684329563334	1.3802678244065767	0.9418328605716779	0.964067750381846	0.9281387737289984	0.8940175649138119	0.5219233454167967	0.9806418858890047	718.0	13.073186273218376	931.0	2.1466296589389566
597	Feb19-3L1-mock-rep2_B-C-A_Position006_5_cmle.ics	57	3	0	0.8664	3.7685289004693816	1.0	1.459114905355603	1.0	0.30264009229581673	1.8970669296458187	0.671277547457997	0.7311482653283875	0.67444686886319	0.6096072441632119	0.4081022318411246	1.002763555642961	120.0	2.1902144889949127	68.0	0.15678927691498287
598	Feb19-3L1-mock-rep2_B-C-A_Position006_5_cmle.ics	58	1	0	1.7328	0.4271512790841631	1.0	1.403331779731213	1.0	0.3087458119868944	1.975948044042881	0.812722131423976	0.89425030914641	0.8100846585553567	0.6997928935239232	0.560483374460531	0.9972442228767393	354.0	6.506772977773809	348.0	0.8023921818590299
599	Feb19-3L1-mock-rep2_B-C-A_Position006_5_cmle.ics	58	2	0	0.8664	1.6848767972882748	1.0	0.1459114905355603	1.0	0.3390911928090904	1.7655834603679843	0.2983933034131493	0.4373556956442784	0.2983933034131493	0.13501699224323552	0.8670169722709363	1.0106801847352684	164.0	2.9628663114671645	115.0	0.2651583359591622
600	Feb19-3L1-mock-rep2_B-C-A_Position006_5_cmle.ics	59	1	0	1.5162	2.4767412335235957	1.0	2.2377496632514493	1.0	0.30217782677832417	1.8125293219821057	0.9573186362471161	0.988146354414619	0.9565633354085034	0.8898290731314314	0.2864932099165718	0.9894793104641251	386.0	7.08146807530295	392.0	0.903844066921666
601	Feb19-3L1-mock-rep2_B-C-A_Position006_5_cmle.ics	60	1	0	1.7328	2.0762729128242494	1.0	3.2489999999999997	1.0	0.17669344003846887	1.2330426217487511	0.9909028476814962	0.9970516571493081	0.9834256846383247	0.9506232537136514	0.3527428529345894	0.816492844500608	632.0	11.54917279134415	628.0	1.4479950868030769
602	Feb19-3L1-mock-rep2_B-C-A_Position006_5_cmle.ics	60	2	0	1.2995999999999999	0.4027379371672238	1.0	2.0671267327999794	1.0	0.2845186226258479	1.8598599914307363	0.8347460417509431	0.8967440285238529	0.8338128075110304	0.7543580721939471	0.6137257506351831	0.9781119651241794	272.0	4.955124075518964	225.0	0.5187880486157521
603	Feb19-3L1-mock-rep2_B-C-A_Position006_5_cmle.ics	60	3	0	1.2995999999999999	5.652979848310712	1.0	3.2698619382405814	1.0	0.19935423464952723	1.5308670593782985	0.9714629763775083	0.9902828866289736	0.9715664600129825	0.9412325841745298	0.3754686293280648	0.9024643728655948	220.0	3.933474858882527	137.0	0.3158842784904802
604	Feb19-3L1-mock-rep2_B-C-A_Position006_5_cmle.ics	60	4	0	1.083	6.999476604591437	1.0	0.9755754663213545	1.0	0.19355561778276956	1.8820284450856815	0.5114010743482883	0.5719117190513373	0.5104847737941804	0.43796626433483543	0.8331264264517168	0.8663756729020152	150.0	2.813835169975002	76.0	0.1752350741990985
605	Feb19-3L1-mock-rep2_B-C-A_Position006_5_cmle.ics	61	1	0	1.2995999999999999	2.7093052151336017	1.0	1.668143133707265	1.0	0.2860664445470877	1.8134257111747347	0.8239657804904846	0.8989308297624866	0.8398176879098896	0.7462425599466551	0.5166142807140383	0.9829508838826824	256.0	4.69118177559481	206.0	0.47497928006597756
606	Feb19-3L1-mock-rep2_B-C-A_Position006_5_cmle.ics	61	2	0	1.2995999999999999	1.33941972823408	1.0	1.401081809291592	1.0	0.29448247961984436	1.8500797731489353	0.7661464785957575	0.8584561818271369	0.7661464785957575	0.6516501668920941	0.5492622540707737	0.9908045457545838	290.0	5.333977533875103	252.0	0.5810426144496424
607	Feb19-3L1-mock-rep2_B-C-A_Position006_5_cmle.ics	62	1	0	1.5162	1.055827904859193	7.0	0.928575039696583	1.0	0.31297254595863955	2.1980696184493356	0.5905169368411985	0.6828195516738432	0.5848884217413313	0.4576322490541714	2.938099492854056	0.9960289119637247	258.0	4.829498182867219	218.0	0.5026479759921509
608	Feb19-3L1-mock-rep2_B-C-A_Position006_5_cmle.ics	62	2	0	1.2995999999999999	1.001018712422884	3.0	1.459114905355603	1.0	0.3190275167558249	1.9258526305070984	0.7436584235124916	0.7978426203106596	0.7314858099090127	0.6595546838478893	0.45377798741806286	0.9919898549088467	254.0	4.646486363684083	215.0	0.4957308020106076
609	Feb19-3L1-mock-rep2_B-C-A_Position006_5_cmle.ics	62	3	0	1.9493999999999998	0.3285342842073491	2.0	0.9342894015681998	1.0	0.25059092511519315	1.3943098613513374	0.6925681920905595	0.7799200267900092	0.6670020257040846	0.46214894974066534	5.19503741562103	0.9394357808378967	678.0	12.132467537322938	831.0	1.9160571928875114
610	Feb19-3L1-mock-rep2_B-C-A_Position006_5_cmle.ics	62	4	0	1.7328	4.540149353066395	4.0	1.0622516852075932	1.0	0.31218960330582546	1.7439847303952307	0.6834481683976613	0.8015678639903757	0.6865423757356848	0.5215338731984736	11.235112185629907	0.9884330590404844	520.0	9.5143347011517	623.0	1.4364664635005049
611	Feb19-3L1-mock-rep2_B-C-A_Position006_5_cmle.ics	62	5	0	1.2995999999999999	0.6478660304035949	5.0	1.7570070134165063	1.0	0.2986969410227925	1.562221993153723	0.8036678503437309	0.8719872128034564	0.8044885847267913	0.7382365437791141	1.943224063079112	0.9861023498089782	270.0	4.910428663608236	228.0	0.5257052225972955
612	Feb19-3L1-mock-rep2_B-C-A_Position006_5_cmle.ics	62	6	0	1.5162	1.2589589451668632	7.0	1.7295282337615656	1.0	0.3076637464707197	1.797081810564993	0.8382151543571027	0.9083405195984209	0.837108421141266	0.7373824186693844	3.0409614734216226	0.9855195714337291	326.0	5.974658206385285	307.0	0.7078574707779374
613	Feb19-3L1-mock-rep2_B-C-A_Position006_5_cmle.ics	62	7	0	0.8664	0.22721892983195796	4.0	2.9920751279112117	1.0	0.29082171993231226	1.6644501149627111	0.9666789583254696	0.9779911558127448	0.9666789583254696	0.9504278368325847	12.746020376838942	1.0022568465217812	140.0	2.5903581104213598	84.0	0.1936808714832141
614	Feb19-3L1-mock-rep2_B-C-A_Position006_5_cmle.ics	62	8	0	0.6497999999999999	0.13903478216917567	8.0	1.6149442640886529	1.0	0.326664595128368	1.8504582784893564	0.752695212350504	0.8040007897632743	0.752695212350504	0.6946265610164718	14.392924485571163	1.0066666516646625	104.0	1.9028669402303429	57.0	0.13142630564932387
615	Feb19-3L1-mock-rep2_B-C-A_Position006_5_cmle.ics	62	9	0	1.5162	0.6606299896236189	1.0	3.028159578956724	1.0	0.24113888492674124	1.2061794656210292	0.9875670355132155	0.9993232328804776	0.9876618845338994	0.9521808499827239	0.20492615829578534	0.9551587015995886	536.0	9.54422451267166	573.0	1.3211802304747822
616	Feb19-3L1-mock-rep2_B-C-A_Position006_5_cmle.ics	62	10	0	1.9493999999999998	0.9143115936032172	6.0	2.480495339104525	1.0	0.24712311721988847	1.2242501602730618	0.971360434989223	0.9938500572481589	0.9683702712198068	0.8841864422035557	6.420565857573438	0.8972320416831401	766.0	13.818202675310001	991.0	2.284973138569824
617	Feb19-3L1-mock-rep2_B-C-A_Position006_5_cmle.ics	63	1	0	1.9493999999999998	0.47094079615710144	1.0	0.10317500441073144	1.0	0.2971129281862568	1.6510668567848488	0.34275072674418605	0.5462466690891473	0.33924638830162085	0.04178847890239605	8.560601649373318	0.9906519776302319	612.0	11.102218672236843	776.0	1.7892423365592163
618	Feb19-3L1-mock-rep2_B-C-A_Position006_5_cmle.ics	63	2	0	1.7328	18.55022385351614	1.0	1.6116450895211656	1.0	0.2296781337721313	1.0575474512401606	0.8378630968111346	0.9245211471546864	0.8347166248238196	0.6977088288407329	0.6577933680116832	0.9164103073942654	598.0	10.882971784223423	659.0	1.5194725512790253
619	Feb19-3L1-mock-rep2_B-C-A_Position006_5_cmle.ics	64	1	0	1.9493999999999998	0.6938010872624614	2.0	2.5991999999999997	1.0	0.29896835982683473	1.586889769294249	0.9789532472095419	0.9885333609516792	0.9698955659444819	0.9223935404534478	0.506715764840533	0.9871930990877468	606.0	10.968132436504655	767.0	1.768490814614586
620	Feb19-3L1-mock-rep2_B-C-A_Position006_5_cmle.ics	64	2	0	1.2995999999999999	0.43301891575634166	3.0	3.0324	1.0	0.2705705650935341	1.6961791791483447	0.9938841969747423	0.9989675895214597	0.9933126020939251	0.9627211324920226	0.5993016303924623	0.9848262679521154	270.0	4.957239161289074	217.0	0.5003422513316366
621	Feb19-3L1-mock-rep2_B-C-A_Position006_5_cmle.ics	64	3	0	1.083	0.58070314674309	1.0	2.786503126319254	1.0	0.2848456727219853	1.8768212968262112	0.9584282713974446	0.9815922850423059	0.9584086064359486	0.9309641861721235	0.7161254828372313	1.0028159830199308	222.0	4.0717912661549365	166.0	0.3827502936453994
622	Feb19-3L1-mock-rep2_B-C-A_Position006_5_cmle.ics	64	4	0	1.083	0.5841227461626429	4.0	1.5233606843632503	1.0	0.33893281381137663	1.8082516770795969	0.7820112798219141	0.8468709113267556	0.7804721688354934	0.675782468817926	0.8128906069119377	0.9953376935593194	238.0	4.312328317238669	201.0	0.4634506567634053
623	Feb19-3L1-mock-rep2_B-C-A_Position006_5_cmle.ics	65	1	0	1.7328	0.25745326409270824	4.0	0.9479040472602467	1.0	0.31790882249674385	1.8590443306911204	0.6094201451572809	0.7262305971335309	0.6076759756957321	0.4233390657282926	0.750590048224003	0.9822232385713057	438.0	7.962685798896865	486.0	1.1205821850100246
624	Feb19-3L1-mock-rep2_B-C-A_Position006_5_cmle.ics	65	2	0	1.083	0.7138927455624747	1.0	1.3828107060241546	1.0	0.3234445281904225	1.885426711802553	0.6745147500499208	0.7380832066637054	0.6727787309129586	0.5645984538834259	0.7149674799699299	0.9907907821551145	178.0	3.2523289460018447	127.0	0.29282703188533565
625	Feb19-3L1-mock-rep2_B-C-A_Position006_5_cmle.ics	65	3	0	1.5162	0.785139873102281	2.0	2.8158	1.0	0.3229465133290897	1.864587084553099	0.9666142329118257	0.9980561475860776	0.9666142329118257	0.8978224370285547	0.12657239209223553	1.0005677620876126	360.0	6.570643466984738	365.0	0.8415895010877756
626	Feb19-3L1-mock-rep2_B-C-A_Position006_5_cmle.ics	66	1	0	1.083	0.45602375044820587	1.0	0.8254000352858515	1.0	0.36147366560513516	1.786225231496643	0.5553782856456421	0.6802290660920619	0.5583138753538098	0.45599618598575	0.7403590091293524	1.0045678592902714	222.0	4.048386017314516	187.0	0.4311705115162029
627	Feb19-3L1-mock-rep2_B-C-A_Position006_5_cmle.ics	66	2	0	1.7328	0.5855208709861427	2.0	2.4899342736946437	1.0	0.3018292531688309	1.9702995644756736	0.9456090034761586	0.976712364763914	0.9434279579257168	0.8960380800792834	0.3928656989623245	0.9952274728596466	356.0	6.5748736385249575	347.0	0.8000864571985156
628	Feb19-3L1-mock-rep2_B-C-A_Position006_5_cmle.ics	67	1	0	1.2995999999999999	0.7588773620396656	2.0	0.6190500264643886	1.0	0.2928056274489048	1.5557367618760989	0.5363267414726832	0.6517448656600106	0.518057203399106	0.37269332305954567	0.7701397406859617	0.9880885247871632	322.0	5.838456884882991	294.0	0.6778830501912495
629	Feb19-3L1-mock-rep2_B-C-A_Position006_5_cmle.ics	67	2	0	1.083	0.16449056450641084	1.0	0.23070632344123612	1.0	0.15735500393637833	1.553746248949635	0.30829243519414395	0.41778707866890236	0.2993831349354021	0.17001440373358784	0.8681078495262924	0.8970614274497879	264.0	4.706126681354785	160.0	0.3689159456823127
630	Feb19-3L1-mock-rep2_B-C-A_Position006_5_cmle.ics	68	1	0	1.2995999999999999	3.4854938566580027	2.0	1.1368333649278028	1.0	0.3439536908374821	1.870976150582491	0.701304599593519	0.807803375230396	0.7008428614142056	0.566870664108183	0.6645259387924994	0.997667830917786	294.0	5.376557860015723	278.0	0.6409914556230183
631	Feb19-3L1-mock-rep2_B-C-A_Position006_5_cmle.ics	68	2	0	1.2995999999999999	0.25824721788362603	2.0	2.1691302493253533	1.0	0.3362057560912065	2.055791249234902	0.9136473909900499	0.9499562862625323	0.913912322732279	0.8539828702704954	0.39742321555276944	0.9996735906231318	276.0	5.0913253970212615	250.0	0.5764311651286135
632	Feb19-3L1-mock-rep2_B-C-A_Position006_5_cmle.ics	69	1	0	1.2995999999999999	0.44806719165821696	1.0	0.65253602307166	1.0	0.20654833668612696	1.1373395997263407	0.6406286972459403	0.8590324094312608	0.6428144589136965	0.3803506041926518	0.6860637934532886	0.8546253274250274	514.0	9.099385479334485	498.0	1.1482508809361982
633	Feb19-3L1-mock-rep2_B-C-A_Position006_5_cmle.ics	70	1	0	1.5162	0.3077991151414859	1.0	1.5490250415242273	1.0	0.3149753824183222	1.5651352093888962	0.8419335363525787	0.9195839585201495	0.8392478225742012	0.7315839940337201	0.5339066352211229	0.9926995860763957	418.0	7.539136928629997	451.0	1.0398818218920187
634	Feb19-3L1-mock-rep2_B-C-A_Position006_5_cmle.ics	71	1	0	1.2995999999999999	0.8655698959600967	1.0	0.751125369937127	1.0	0.33946735527357386	1.4147162048372581	0.5790077115170171	0.7131042782428421	0.5790077115170171	0.4236122017873129	0.8516738546094925	0.9890632630849236	356.0	6.434442145482441	368.0	0.8485066750693191
635	Feb19-3L1-mock-rep2_B-C-A_Position006_5_cmle.ics	71	2	0	1.7328	0.9053072318000286	2.0	1.6333910241246543	1.0	0.3096740885902818	1.7253158388186252	0.8636565312308586	0.9393238287446404	0.8606744043599127	0.7331811185626109	0.5789976470091786	0.9878629431145315	474.0	8.626771720247463	540.0	1.245091316677805
636	Feb19-3L1-mock-rep2_B-C-A_Position006_5_cmle.ics	71	3	0	1.083	2.6564213541887196	3.0	0.0	1.0	0.2546786868578531	2.0698640857106088	0.057045201111966204	0.19654944951390743	0.07778659044148828	0.019564440640165853	0.917925947731878	0.9517152626751672	144.0	2.726559431923657	82.0	0.18906942216218525
637	Feb19-3L1-mock-rep2_B-C-A_Position007_6_cmle.ics	1	1	0	0.8664	3.8205847516810376	1.0	2.8158	1.0	0.2750630861314419	1.666980816853558	0.9685458660511057	0.9923006590236663	0.9685458660511057	0.942804665642878	0.3379235437845017	0.9677529877875733	146.0	2.630823350791866	87.0	0.20059804546475749
638	Feb19-3L1-mock-rep2_B-C-A_Position007_6_cmle.ics	1	2	0	1.7328	5.967277954111035	1.0	1.5762738440862263	1.0	0.21170946160564288	1.4837707713549986	0.8325139805093831	0.9059370080261163	0.8308302024075129	0.6910074015408341	0.537672723915242	0.924621244048739	522.0	9.371788122339078	516.0	1.1897539248254583
639	Feb19-3L1-mock-rep2_B-C-A_Position007_6_cmle.ics	2	1	0	1.2995999999999999	0.43279346030001153	1.0	0.622541700711641	1.0	0.3102914793622231	1.7716008114978141	0.6128113833669849	0.7597180909675735	0.6126648874847931	0.4121566104674492	0.6832070325163915	0.9941298470558452	330.0	5.970428034845066	314.0	0.7239975434015384
640	Feb19-3L1-mock-rep2_B-C-A_Position007_6_cmle.ics	3	1	0	1.5162	0.24601306612012847	1.0	1.7222161654900674	1.0	0.3427601037121885	1.9136825214560034	0.8896734137779533	0.9520926991847549	0.877682165347866	0.7690686146158319	0.5314361622569056	0.9989503532443915	390.0	7.10064315260315	424.0	0.9776272560581285
641	Feb19-3L1-mock-rep2_B-C-A_Position007_6_cmle.ics	4	1	0	1.7328	0.129034307248653	1.0	0.3720027687491155	1.0	0.30336821065592623	1.494051105565517	0.4420765909055983	0.6198327263227452	0.4411814423800962	0.23957901126427245	0.8310543896136968	0.9843627995165629	466.0	8.401179574923715	521.0	1.2012825481280305
642	Feb19-3L1-mock-rep2_B-C-A_Position007_6_cmle.ics	5	1	0	1.9493999999999998	0.44439192530213956	4.0	0.0	1.0	0.11891546899421813	1.7319647315704136	0.06333522702442862	0.24032469518856794	0.06333522702442862	0.02192675785517633	0.973243240696412	0.8952659829743854	384.0	7.481472391360198	244.0	0.5625968171655268
643	Feb19-3L1-mock-rep2_B-C-A_Position007_6_cmle.ics	5	2	0	1.2995999999999999	1.3769516987090107	3.0	0.20635000882146287	1.0	0.2545500920171378	1.6891309712142744	0.35505834025258926	0.5417624437355242	0.3497836822095005	0.1425009832626841	0.8425469472823844	0.9768167020360211	236.0	4.267632905327938	172.0	0.3965846416084861
644	Feb19-3L1-mock-rep2_B-C-A_Position007_6_cmle.ics	6	1	0	1.7328	0.714538879951972	1.0	2.3286652261012097	1.0	0.29910341639400284	1.9587455426087905	0.9551904520254725	0.9911594241606795	0.9545189192901594	0.8904791157134845	0.3092770720471866	0.9942946475226663	470.0	8.654407140628102	524.0	1.208199722109574
645	Feb19-3L1-mock-rep2_B-C-A_Position007_6_cmle.ics	7	1	0	1.083	0.46316069109888613	1.0	1.7672985383515813	1.0	0.2961511425382824	1.3083987644470656	0.9430101940269093	0.9810944694268772	0.9438074421771145	0.8809816005876346	0.1897797737266123	0.9964072835188424	266.0	4.774227342105935	222.0	0.5118708746342088
646	Feb19-3L1-mock-rep2_B-C-A_Position007_6_cmle.ics	8	1	0	1.2995999999999999	0.7512325908857103	1.0	1.845650587529889	1.0	0.195840529774162	1.1918378045919193	0.9353234821894559	0.992816818922483	0.9342039736576854	0.7930921144368792	0.41870518658077344	0.9033159509261233	526.0	9.484584195000956	502.0	1.157473779578256
647	Feb19-3L1-mock-rep2_B-C-A_Position007_6_cmle.ics	9	1	0	1.9493999999999998	2.014145784766624	2.0	1.9091760314026058	1.0	0.32036275530132147	1.9377600197052205	0.9020123976017754	0.9669949091815025	0.9005897219882055	0.8061252085662118	0.7467954064532967	0.984809048679854	554.0	10.203940957112831	694.0	1.6001729143970311
648	Feb19-3L1-mock-rep2_B-C-A_Position007_6_cmle.ics	9	2	0	1.9493999999999998	0.19815703405199667	1.0	2.8387192045202214	1.0	0.2710523491330818	1.636155823098047	0.9801661317974556	0.9950624305462222	0.9796039454662868	0.9465103471787425	0.6740556839483965	0.9867202802233432	490.0	8.937524517852447	531.0	1.2243397947331751
649	Feb19-3L1-mock-rep2_B-C-A_Position007_6_cmle.ics	10	1	0	1.2995999999999999	0.21459005728030675	2.0	0.9228252937649445	1.0	0.31243466431253386	1.8255737907612961	0.5742866991377463	0.6679800346053291	0.5736244042945841	0.43512559464676054	1.5603971230252311	0.9958679256298393	276.0	5.04451489934042	241.0	0.5556796431839834
650	Feb19-3L1-mock-rep2_B-C-A_Position007_6_cmle.ics	10	2	0	1.9493999999999998	0.4047136941285334	1.0	2.373025101446823	1.0	0.31063006520711817	2.118733986608315	0.9342676602783163	0.9704148150783024	0.9307431845880094	0.8675804133498992	11.679695218653114	0.9843506300522038	442.0	8.239318613441675	487.0	1.122887909670539
651	Feb19-3L1-mock-rep2_B-C-A_Position007_6_cmle.ics	10	3	0	1.083	1.8548262770952204	1.0	3.330491699378778	1.0	0.2369301136462438	1.2354391484721228	0.9888112823874459	0.9950122507607498	0.9878246155175173	0.9711781056504252	10.840045164256198	0.9518930146801844	306.0	5.480893589597157	245.0	0.5649025418260412
652	Feb19-3L1-mock-rep2_B-C-A_Position007_6_cmle.ics	10	4	0	1.7328	0.9941358148581007	5.0	0.0	1.0	0.22316358923412932	1.389023874684996	0.12430012288872345	0.3110092543423929	0.12430012288872345	0.013772048616845495	4.956651507372383	0.9354555741881037	530.0	9.99526949794997	542.0	1.249702765998834
653	Feb19-3L1-mock-rep2_B-C-A_Position007_6_cmle.ics	10	5	0	1.083	3.5766170721903396	1.0	0.46141264688247224	1.0	0.21442015992928695	1.2284057649258646	0.4522940216456926	0.6410990791391522	0.45313374714057164	0.2397971023330225	14.03499867099724	0.927151278642354	246.0	4.491109964881584	168.0	0.3873617429664282
654	Feb19-3L1-mock-rep2_B-C-A_Position007_6_cmle.ics	10	6	0	1.7328	0.461627528666437	4.0	1.5476250661609716	1.0	0.30027065399997727	1.8137397809631657	0.8157808261408283	0.90111755902851	0.8189360428137198	0.6655068037667807	0.6291923073158078	0.988596195562405	464.0	8.42669990953424	515.0	1.1874482001649438
655	Feb19-3L1-mock-rep2_B-C-A_Position007_6_cmle.ics	10	7	0	1.9493999999999998	0.15806820648695094	3.0	2.445922284692791	1.0	0.32872575333802034	2.052319591871903	0.9478112510512449	0.9813174839910125	0.9488500037688133	0.8746335993522723	0.6075782808433562	0.9842631562645532	554.0	10.25075145479367	703.0	1.620924436341661
656	Feb19-3L1-mock-rep2_B-C-A_Position007_6_cmle.ics	10	8	0	1.9493999999999998	0.35915440964989104	8.0	1.517785507063743	1.0	0.28753925514320083	1.5373039796610921	0.8187077967008909	0.9061370679309554	0.8167120194657093	0.6599118097672397	2.8720769837547375	0.9829331892732472	684.0	12.28995902189555	902.0	2.0797636437840374
657	Feb19-3L1-mock-rep2_B-C-A_Position007_6_cmle.ics	10	9	0	1.7328	0.12288973086760675	6.0	0.32626801153583	1.0	0.28357804967315753	1.9015504130391385	0.40596175459011824	0.5756087480510154	0.4068997233098142	0.16171660556107467	13.72270984831467	0.9891310152874305	378.0	6.879281178819616	368.0	0.8485066750693191
658	Feb19-3L1-mock-rep2_B-C-A_Position007_6_cmle.ics	10	10	0	1.7328	1.734353429218643	7.0	1.321284742879191	1.0	0.27301786728336636	1.781431076194959	0.7386785269952902	0.8368635257630154	0.7353907666613311	0.5896086193185138	0.20975414642347623	0.983367606764261	426.0	7.811539571634588	432.0	0.9960730533422443
659	Feb19-3L1-mock-rep2_B-C-A_Position007_6_cmle.ics	11	1	0	1.2995999999999999	2.6865793481500724	1.0	2.46198834834007	1.0	0.31142580743084713	1.8874439315744862	0.958841754793053	0.9866599099399451	0.9586639461951183	0.9128671191895484	0.3746026973026247	0.9912147827025126	274.0	5.0232247362701115	238.0	0.5487624692024401
660	Feb19-3L1-mock-rep2_B-C-A_Position007_6_cmle.ics	11	2	0	1.083	3.209754120164926	1.0	2.0464242661713827	1.0	0.2946862527251214	1.7564951656009287	0.906197074159521	0.95439431723721	0.9022852850049564	0.8390209858597713	0.5009469668516515	0.9805260797334338	260.0	4.710356852895011	214.0	0.4934250773500932
661	Feb19-3L1-mock-rep2_B-C-A_Position007_6_cmle.ics	12	1	0	1.5162	0.23240723443921885	2.0	2.166	1.0	0.3056065276095649	1.8944351993574504	0.9726419214494877	0.9955753585176735	0.9681570198822482	0.8877921420849273	1.3395773772765174	0.9901041804456477	364.0	6.706844788487033	361.0	0.8323666024457179
662	Feb19-3L1-mock-rep2_B-C-A_Position007_6_cmle.ics	12	2	0	2.166	0.6636078339937602	3.0	2.0557473992337476	1.0	0.3108358266528363	1.8521683692529594	0.9355533307717825	0.9839818551514616	0.9335247734578788	0.8403423966092067	4.273559305438422	0.9803938255187533	712.0	13.07953153052871	996.0	2.2965017618723964
663	Feb19-3L1-mock-rep2_B-C-A_Position007_6_cmle.ics	12	3	0	1.5162	0.32538618125379987	6.0	1.2225574214657589	1.0	0.2757123658128637	1.185250044500442	0.7867604417004561	0.9004613774620123	0.7831340971846011	0.6210431199688795	7.354052292859119	0.9705298123814203	574.0	10.229600597092562	679.0	1.5655870444893143
664	Feb19-3L1-mock-rep2_B-C-A_Position007_6_cmle.ics	12	4	0	1.9493999999999998	0.4303650462967954	7.0	1.7630552482168842	1.0	0.2983162615101367	1.967174464613653	0.8937322352076408	0.9566953727414401	0.8930974160952897	0.7787634511248946	1.7039584269479289	0.9877627613113655	520.0	9.607955696513383	609.0	1.4041863182533025
665	Feb19-3L1-mock-rep2_B-C-A_Position007_6_cmle.ics	12	5	0	1.7328	0.3223892419132752	5.0	1.3586516622891616	1.0	0.29831087614886886	1.7054709277807543	0.7897406310483823	0.893420493679254	0.788136280866886	0.6573450480529429	2.6375302684697055	0.9842547656027434	474.0	8.650176969087875	530.0	1.2220340700726606
666	Feb19-3L1-mock-rep2_B-C-A_Position007_6_cmle.ics	12	6	0	1.083	1.0443056790923493	8.0	1.2381000529287771	1.0	0.323812912684108	1.8399849564955664	0.7026528756589828	0.7656201896343108	0.7041050840419363	0.6295588842457466	5.728963891292797	1.0003743165367966	134.0	2.4562718746891736	83.0	0.1913751468226997
667	Feb19-3L1-mock-rep2_B-C-A_Position007_6_cmle.ics	13	1	0	1.7328	0.9201415389914116	1.0	0.10317500441073144	1.0	0.306565244597639	1.767580444321142	0.32464979430297347	0.5434328837508028	0.32464979430297347	0.07397498654724088	0.8315689809813706	0.9961686176878354	428.0	7.832829734704899	461.0	1.0629390684971634
668	Feb19-3L1-mock-rep2_B-C-A_Position007_6_cmle.ics	14	1	0	1.2995999999999999	0.07314913405495763	1.0	0.0	1.0	0.29128925623900903	1.2713594501477625	0.1777082130398889	0.39497606856368433	0.1777082130398889	0.02243542329771852	0.9393791934413327	0.9533812695003672	400.0	7.113472972593021	406.0	0.9361242121688684
669	Feb19-3L1-mock-rep2_B-C-A_Position007_6_cmle.ics	15	1	0	1.2995999999999999	1.8005524308429917	1.0	0.8595614345612763	1.0	0.3062842229845537	1.9158310139296642	0.6867254258389451	0.8015286344858809	0.6676051157263313	0.5341555373210345	0.6915617885657023	0.9953220733552296	290.0	5.310572285034685	257.0	0.5925712377522147
670	Feb19-3L1-mock-rep2_B-C-A_Position007_6_cmle.ics	16	1	0	1.9493999999999998	5.495551019288577	1.0	0.0	1.0	0.2973140141277931	1.722231679557857	0.2795060747553434	0.5101649896145081	0.27355756121044	0.019023797420627573	0.9032779400913746	0.9885382042034823	512.0	9.382363551189624	594.0	1.3696004483455857
671	Feb19-3L1-mock-rep2_B-C-A_Position007_6_cmle.ics	17	1	0	1.2995999999999999	7.6247447106569	1.0	0.0	1.0	0.20766264916001867	2.0097967200420483	0.038697352277540856	0.15172720476181636	0.038697352277540856	0.01354660474190233	0.9772076345003707	0.9427069540925762	192.0	3.6822230735790438	114.0	0.26285261129864773
672	Feb19-3L1-mock-rep2_B-C-A_Position007_6_cmle.ics	17	2	0	1.9493999999999998	0.6115770799822067	2.0	0.0	1.0	0.3152064650874572	1.7908382390941242	0.24132094162994666	0.47676302470521326	0.24042649781367553	0.01354660474190233	0.9101774773076257	0.9857292634432614	678.0	12.389925274567563	932.0	2.1489353835994707
673	Feb19-3L1-mock-rep2_B-C-A_Position007_6_cmle.ics	18	1	0	1.083	0.2659864364768021	1.0	1.8940413082472753	1.0	0.2685212001798017	1.3895564777971456	0.9435953009881171	0.9829130261365603	0.9433093265301515	0.8839470495714146	0.28472540173047356	0.9892135406041331	220.0	3.9802853565633667	159.0	0.3666102210217982
674	Feb19-3L1-mock-rep2_B-C-A_Position007_6_cmle.ics	18	2	0	0.8664	2.5189396952070675	1.0	1.1763760451361116	1.0	0.36185396866982955	1.7857414510339473	0.7812972704490552	0.8609524454578978	0.7774215639792593	0.6783464655814688	0.5150384794264798	1.0144199965865939	152.0	2.7649095865240523	106.0	0.24440681401453213
675	Feb19-3L1-mock-rep2_B-C-A_Position007_6_cmle.ics	19	1	0	1.9493999999999998	0.7191444566243355	1.0	2.166	1.0	0.2735425264285485	1.5543998241711712	0.9266243399183285	0.9668052529790158	0.9214016096178043	0.8449592446831448	0.3539052678987893	0.9619481229119908	544.0	10.00386914639962	624.0	1.4387721881610194
676	Feb19-3L1-mock-rep2_B-C-A_Position007_6_cmle.ics	20	1	0	1.9493999999999998	0.6357299692705971	1.0	1.9493999999999998	1.0	0.3151258886999931	1.9420803122408394	0.9203412114328391	0.97270930901962	0.9141136749078123	0.826027679668902	0.4733716128292756	0.9952607179527939	456.0	8.481970750295517	514.0	1.1851424755044293
677	Feb19-3L1-mock-rep2_B-C-A_Position007_6_cmle.ics	21	1	0	1.7328	0.4500993670052345	1.0	0.8595614345612763	1.0	0.2987278475175521	1.3285537308380757	0.6467103332148981	0.7984297035515115	0.6417167441644911	0.45682843372005005	0.7113924558186038	0.9920863528091953	466.0	8.44799007260455	517.0	1.1920596494859728
678	Feb19-3L1-mock-rep2_B-C-A_Position007_6_cmle.ics	22	1	0	1.5162	0.3742496242819573	1.0	1.5627088357751586	1.0	0.30362421819378105	1.793211142228141	0.9299943523129846	0.97719104584895	0.9272817511252589	0.8422198832811351	0.4259720763600254	0.9935656832827557	274.0	5.0232247362701115	235.0	0.5418452952208966
679	Feb19-3L1-mock-rep2_B-C-A_Position007_6_cmle.ics	23	1	0	0.6497999999999999	4.468092766161671	1.0	1.433352969887323	1.0	0.30588112908599374	1.408169578866349	0.7689047049641632	0.8475093261540444	0.7696243045660563	0.6882737485769113	0.5859508306093039	0.9889077438103534	142.0	2.494622029289569	88.0	0.20290377012527194
680	Feb19-3L1-mock-rep2_B-C-A_Position007_6_cmle.ics	23	2	0	1.7328	0.9278483389466227	1.0	0.7817319754002556	1.0	0.2991746099310412	1.9332106472315096	0.6291090569307108	0.7623477563528831	0.6291090569307108	0.45267111076105715	0.7131417231465693	0.9949866624074555	382.0	7.062292998002753	384.0	0.8853982696375502
681	Feb19-3L1-mock-rep2_B-C-A_Position007_6_cmle.ics	23	3	0	0.8664	0.9864922080010285	1.0	1.857150079393166	1.0	0.27016716875677926	1.9458323805726876	0.8567030165901719	0.901980509949091	0.8561624218643716	0.8028726702515376	0.5370744857817829	1.0019692314088189	148.0	2.6989240115430144	88.0	0.20290377012527194
682	Feb19-3L1-mock-rep2_B-C-A_Position007_6_cmle.ics	24	1	0	1.083	4.591167162134412	1.0	1.4199491695140265	1.0	0.25221496810300453	2.0199739720776324	0.746812014364098	0.8067523715291952	0.7459263666996478	0.6755191071564483	0.6290845357102495	0.974168696211773	166.0	3.030966972218313	101.0	0.23287819071195984
683	Feb19-3L1-mock-rep2_B-C-A_Position007_6_cmle.ics	24	2	0	1.5162	0.33064209563243735	1.0	1.8148458414482778	1.0	0.28542971178820653	1.5808926614681393	0.8600572903332941	0.9246040532218893	0.8583897818400714	0.7666491382233077	0.48447230787273704	0.9789737768254472	444.0	8.07336678578863	470.0	1.0836905904417933
684	Feb19-3L1-mock-rep2_B-C-A_Position007_6_cmle.ics	25	1	0	1.9493999999999998	0.6102014279643636	1.0	2.085072780552851	1.0	0.29928641361812264	1.5836345452254876	0.8490579906816845	0.9411253599915562	0.8490052170504063	0.7523116735272387	0.5836166118974749	0.9747573887341139	622.0	11.185264238747964	798.0	1.8399682790905343
685	Feb19-3L1-mock-rep2_B-C-A_Position007_6_cmle.ics	25	2	0	1.083	0.9387695445182955	2.0	0.3720027687491155	1.0	0.2818604410892226	1.1788298133593007	0.4025478355272086	0.5942178947844574	0.4013038856470801	0.20163296693355046	0.8479865305490142	0.9965087996821109	302.0	5.34469226809486	262.0	0.604099861054787
686	Feb19-3L1-mock-rep2_B-C-A_Position007_6_cmle.ics	26	1	0	1.5162	0.8836720551692806	1.0	0.8508028822180275	1.0	0.20018159868283247	1.1835344257188636	0.7570167181765869	0.869196559569222	0.7488424558608889	0.47500085744010306	0.6197075803720264	0.8515788696673703	538.0	9.705946168784495	525.0	1.2105054467700884
687	Feb19-3L1-mock-rep2_B-C-A_Position007_6_cmle.ics	27	1	0	1.7328	0.6155576632272033	1.0	1.1112288054572363	1.0	0.28477397732746695	1.5937934853457356	0.7630611185897677	0.863184453753074	0.744196102909657	0.582852652082033	0.5586942984107108	0.9804944681090365	482.0	8.782148119049952	531.0	1.2243397947331751
688	Feb19-3L1-mock-rep2_B-C-A_Position007_6_cmle.ics	28	1	0	2.166	0.3465719780651901	2.0	0.5158750220536572	1.0	0.27691087268040404	1.511149055859208	0.46323260387921567	0.6140264889701078	0.4616066251946722	0.23835215366254753	0.8562264197601575	0.9621175735673472	650.0	11.904621000859873	820.0	1.890694221621852
689	Feb19-3L1-mock-rep2_B-C-A_Position007_6_cmle.ics	28	2	0	1.7328	0.1688555245710946	21.0	0.0	1.0	0.29246900193706876	1.464351444313427	0.22067079999264383	0.46986016994677426	0.20874594805966623	0.012577651099020759	2.6216217971911724	0.9558365000193213	582.0	10.502003240097158	714.0	1.64628740760732
690	Feb19-3L1-mock-rep2_B-C-A_Position007_6_cmle.ics	28	3	0	1.9493999999999998	0.7807926638939408	18.0	0.7857574237886386	1.0	0.31683435987109265	1.8199947376219414	0.5575982894980095	0.7333636331519136	0.5580164294142073	0.38158443328974484	9.408198652463918	0.9919993654915684	518.0	9.46963928924097	624.0	1.4387721881610194
691	Feb19-3L1-mock-rep2_B-C-A_Position007_6_cmle.ics	28	4	0	1.7328	1.3628711498879031	4.0	1.5162	1.0	0.28969538118277005	2.082177999993561	0.8561902372072899	0.9289014535201671	0.8350209360333041	0.6520267686979685	8.9573245906396	0.9911637685266754	376.0	7.021827757632244	369.0	0.8508123997298336
692	Feb19-3L1-mock-rep2_B-C-A_Position007_6_cmle.ics	28	5	0	2.166	1.1880739762328467	13.0	2.8158	1.0	0.31122475071014866	1.6785921636983365	0.9819303303402129	0.9985668181778585	0.9724349487536623	0.9049812127412653	3.9142998684218844	0.9909621571510592	676.0	12.29841936497599	922.0	2.1258781369943267
693	Feb19-3L1-mock-rep2_B-C-A_Position007_6_cmle.ics	28	6	0	2.166	0.7638399842445064	8.0	2.0032962184243317	1.0	0.3044994243154144	1.7946442233164617	0.8515208871535223	0.9199821032244202	0.8537146698388516	0.7401925258457897	3.535179326430649	0.9857787465251661	644.0	11.793940013968095	848.0	1.955254512116257
694	Feb19-3L1-mock-rep2_B-C-A_Position007_6_cmle.ics	28	7	0	1.5162	0.7775238787406352	16.0	2.0270672096824067	1.0	0.32375862531086497	2.0249367554138096	0.8271578245883693	0.8901115959297177	0.8273860108968036	0.7445582526010336	0.9112321796421226	0.9975497769824921	278.0	5.13602080893199	248.0	0.5718197158075845
695	Feb19-3L1-mock-rep2_B-C-A_Position007_6_cmle.ics	28	8	0	1.7328	0.9649797908798663	27.0	3.0324	1.0	0.29306320388907653	1.1668457435911417	0.9821101208250133	0.9993229424273603	0.9812328255320879	0.9289014535201671	0.6860253037375635	0.9326036495459412	902.0	15.827659736261115	1379.0	3.179594306849432
696	Feb19-3L1-mock-rep2_B-C-A_Position007_6_cmle.ics	28	9	0	2.166	0.20152879714642696	5.0	1.5476250661609716	1.0	0.30728229809927754	1.870629846102295	0.7481301063643412	0.8653495097987024	0.7716608817525483	0.6254467539469214	5.322282118964556	0.9876778980865208	590.0	10.914837376144288	747.0	1.722376321404297
697	Feb19-3L1-mock-rep2_B-C-A_Position007_6_cmle.ics	28	10	0	1.2995999999999999	3.1231504966834596	4.0	0.0	1.0	0.2718072810232834	1.9500016583419009	0.10598636980023173	0.23529244870284674	0.10598636980023173	0.012577651099020759	8.351450271288732	0.9752522580346575	230.0	4.273978162638273	171.0	0.3942789169479716
698	Feb19-3L1-mock-rep2_B-C-A_Position007_6_cmle.ics	28	11	0	1.7328	0.6759401740131512	20.0	0.913592684735068	1.0	0.3121529890587905	1.8460780795290683	0.5695579864240036	0.7296169494757281	0.5695579864240036	0.40605045796967904	8.657612112298333	0.9890572160668761	396.0	7.234729388335339	414.0	0.954570009452984
699	Feb19-3L1-mock-rep2_B-C-A_Position007_6_cmle.ics	28	12	0	1.5162	11.224148653171266	22.0	1.7539750749824343	1.0	0.3088942453789852	1.7774473528371504	0.7748446010103112	0.8346262680915688	0.776428354338734	0.683539164804234	5.694267060251051	0.997256549052555	358.0	6.5727585527548475	354.0	0.8162265298221167
700	Feb19-3L1-mock-rep2_B-C-A_Position007_6_cmle.ics	28	13	0	2.166	0.658381481773319	22.0	1.9819271143187867	1.0	0.2850468375508017	1.2813152350882027	0.8574180392528846	0.9381407002101346	0.855280758691648	0.7356216007983375	4.350346472900023	0.9604947815386616	950.0	17.06418636400169	1470.0	3.389415250956248
701	Feb19-3L1-mock-rep2_B-C-A_Position007_6_cmle.ics	28	14	0	1.9493999999999998	0.5086098473511868	3.0	2.8158	1.0	0.3018614559945442	1.6673458708139035	0.9813507903521957	0.9993229424273603	0.9726142552802264	0.9049812127412653	0.6507320483271364	0.9896845097272611	658.0	11.966376404300679	872.0	2.0105919039686038
702	Feb19-3L1-mock-rep2_B-C-A_Position007_6_cmle.ics	28	15	0	2.166	1.092103124415984	11.0	2.166	1.0	0.3019081508479282	2.073931600882572	0.8964522957526857	0.9564953002815669	0.8913650477618383	0.8044360458869841	9.952402236191691	0.9859215884990521	630.0	11.574693125954681	817.0	1.8837770476403088
703	Feb19-3L1-mock-rep2_B-C-A_Position007_6_cmle.ics	28	16	0	1.2995999999999999	0.1704048016577355	1.0	0.0	1.0	0.2816453032638977	1.4945613619329596	0.20608091104170073	0.39113123543890654	0.19939793175608117	0.012577651099020759	0.9626017334988599	0.9332478055255694	292.0	5.378672945785833	249.0	0.5741254404680991
704	Feb19-3L1-mock-rep2_B-C-A_Position007_6_cmle.ics	28	17	0	1.9493999999999998	0.47347478880191785	9.0	1.7941989459020498	1.0	0.3206384805796565	1.906963573457997	0.8216603010026646	0.9127679192796379	0.8202882794026407	0.6896203420229647	3.236574834760494	0.9937803298684508	528.0	9.739926846475457	646.0	1.4894981306923372
705	Feb19-3L1-mock-rep2_B-C-A_Position007_6_cmle.ics	28	18	0	1.2995999999999999	0.15763164124526183	6.0	0.5158750220536572	1.0	0.3355645444731894	1.902115960420393	0.38774951676770103	0.49168565799445774	0.38774951676770103	0.232757293976559	8.139038774961621	1.0015916610604556	230.0	4.250572913797851	190.0	0.4380876854977463
706	Feb19-3L1-mock-rep2_B-C-A_Position007_6_cmle.ics	28	19	0	1.7328	0.15322926734258724	23.0	1.650800070571703	1.0	0.28797329810133515	1.0266889714622425	0.7484469780195848	0.833074516501524	0.7476756695804179	0.6675823963095281	6.1654533278359285	0.9604888392672172	620.0	11.117163577996806	779.0	1.7961595105407597
707	Feb19-3L1-mock-rep2_B-C-A_Position007_6_cmle.ics	28	20	0	1.9493999999999998	3.450765154641554	23.0	2.3825999999999996	1.0	0.3129723186760332	2.1682314198958315	0.9236018688531255	0.9596570599343559	0.9190630665336104	0.8435664890862579	6.754074335039437	0.9968676204381013	402.0	7.4858418682696195	424.0	0.9776272560581285
708	Feb19-3L1-mock-rep2_B-C-A_Position007_6_cmle.ics	28	21	0	1.7328	0.5294906939842898	17.0	2.5991999999999997	1.0	0.2803467872303151	1.440546821071319	0.9593152039351612	0.9884331561723549	0.9535472686849016	0.8769171400584815	0.8392099396289899	0.9890365364399396	458.0	8.362829420323317	488.0	1.1251936343310536
709	Feb19-3L1-mock-rep2_B-C-A_Position007_6_cmle.ics	28	22	0	1.7328	0.9585859593709825	19.0	2.2152612910684377	1.0	0.2894672159045374	1.8893007460336149	0.8619013073647797	0.9174016984030346	0.8619013073647797	0.7869149428880885	4.678937479836367	0.9915089411740329	410.0	7.5710025205508575	420.0	0.9684043574160707
710	Feb19-3L1-mock-rep2_B-C-A_Position007_6_cmle.ics	28	23	0	1.5162	0.5473048469567977	12.0	1.9603250838038973	1.0	0.3192184352094457	1.7519846226224778	0.8321854247265877	0.9125463873969532	0.8321110161477505	0.7356216007983375	8.3060793719905	0.9928298252355985	438.0	7.962685798896864	487.0	1.122887909670539
711	Feb19-3L1-mock-rep2_B-C-A_Position007_6_cmle.ics	28	24	0	1.7328	1.6712020048230203	26.0	0.8754689432133618	1.0	0.2956243696602057	1.7625383271905335	0.5596744703319082	0.6789137339604141	0.5575982894980095	0.39743799769055127	0.8477254206703362	0.9799379219260506	464.0	8.543726153736339	511.0	1.178225301522886
712	Feb19-3L1-mock-rep2_B-C-A_Position007_6_cmle.ics	28	25	0	1.5162	0.24222088017226628	14.0	0.0	1.0	0.27852034136159576	1.4623779885983121	0.13191794100936266	0.32519132078978114	0.14243858811959964	0.012577651099020759	3.1334105159246057	0.9773568083664887	412.0	7.545482185940328	415.0	0.9568757341134986
713	Feb19-3L1-mock-rep2_B-C-A_Position007_6_cmle.ics	28	26	0	1.7328	0.6359447481585394	10.0	2.5991999999999997	1.0	0.3168474721147103	1.3782401221719238	0.9593152039351612	0.996643205177966	0.9593152039351612	0.8769171400584815	9.29539392180437	0.9922043150430429	548.0	9.92942322833813	679.0	1.5655870444893143
714	Feb19-3L1-mock-rep2_B-C-A_Position007_6_cmle.ics	29	1	0	0.8664	5.712811453498021	1.0	2.898845384820695	1.0	0.32663122297097663	2.0826427026394527	0.9659733993110613	0.9797983077259554	0.9659392257641205	0.948092090874296	0.3393194890499599	1.0178196141582216	110.0	2.0603584248029496	62.0	0.14295492895189613
715	Feb19-3L1-mock-rep2_B-C-A_Position007_6_cmle.ics	29	2	0	1.5162	0.2412623638650302	1.0	0.1459114905355603	1.0	0.32073474927975715	1.7628737751306975	0.3609956804636667	0.5645521214937941	0.3609956804636667	0.12341434742194762	0.8646042368617279	0.9949062974016945	388.0	7.055947740692424	407.0	0.9384299368293828
716	Feb19-3L1-mock-rep2_B-C-A_Position007_6_cmle.ics	30	1	0	1.9493999999999998	0.6582152769530204	1.0	0.7295574526778015	1.0	0.27802353338316543	2.011955914221854	0.57606063276637	0.707912223495197	0.5780805499250903	0.39194324491054905	0.7091305692116834	0.9892220198382338	446.0	8.258493690741876	467.0	1.07677341646025
717	Feb19-3L1-mock-rep2_B-C-A_Position007_6_cmle.ics	30	2	0	0.8664	5.789922843735522	1.0	0.65253602307166	1.0	0.2916962314675708	2.2095382567135817	0.45992068388120205	0.5395981316647572	0.4604036309156605	0.3766810610734115	0.787273569502111	0.9321793888864544	108.0	2.0390682617326403	57.0	0.13142630564932387
718	Feb19-3L1-mock-rep2_B-C-A_Position007_6_cmle.ics	31	1	0	1.083	3.040684039994266	1.0	0.6016084874694266	1.0	0.25301746619494625	1.5961012219898758	0.5509590850807549	0.6538000751207761	0.5515807742620679	0.4160169151264749	0.737730853858114	0.9934227210888505	212.0	3.8717194554417116	146.0	0.3366358004351103
719	Feb19-3L1-mock-rep2_B-C-A_Position007_6_cmle.ics	31	2	0	1.083	0.4608923342887068	1.0	1.0521827216106825	1.0	0.27464307876870475	1.3790946965154656	0.7221632193138106	0.8250398269631779	0.7210105039567926	0.6258272999261744	0.6285003720123813	0.9956802887943923	222.0	4.0015755196336755	163.0	0.375833119663856
720	Feb19-3L1-mock-rep2_B-C-A_Position007_6_cmle.ics	32	1	0	1.5162	0.37594338204442884	2.0	1.4930362603455627	1.0	0.28065436241378455	1.280474576009162	0.8552152230851157	0.9359770172736124	0.8422017342176594	0.7143408921576245	0.5231592457308557	0.9786893530417472	426.0	7.694513327432492	438.0	1.0099074013053309
721	Feb19-3L1-mock-rep2_B-C-A_Position007_6_cmle.ics	33	1	0	1.7328	0.41383005793848904	1.0	0.72222503087512	1.0	0.2830486629853052	1.8356549768394315	0.6029684672396636	0.751897075717815	0.5769569176505845	0.394463036320115	0.7576620265376103	0.9802977476168923	472.0	8.582076308336738	513.0	1.1828367508439148
722	Feb19-3L1-mock-rep2_B-C-A_Position007_6_cmle.ics	34	1	0	1.7328	0.39010128308726705	1.0	0.0	1.0	0.2990315502599088	1.7883116173843163	0.31516519419640215	0.5468079817226915	0.3123004865267984	0.021362985293711452	0.8713534638410482	0.9940487227909386	458.0	8.339424171482893	504.0	1.162085228899285
723	Feb19-3L1-mock-rep2_B-C-A_Position007_6_cmle.ics	35	1	0	1.2995999999999999	5.174082952578126	1.0	1.3625635475001732	1.0	0.2895350178536496	1.6253256542521124	0.8805309734513275	0.9290833913360512	0.8604123164628286	0.7565584501673793	0.5327885189137357	0.9922507446355685	276.0	5.091325397021261	232.0	0.5349281212393534
724	Feb19-3L1-mock-rep2_B-C-A_Position007_6_cmle.ics	36	1	0	1.9493999999999998	0.2762880936805916	1.0	1.7430385742657564	1.0	0.3143983214867947	1.8085475563560522	0.8639130213335662	0.926921439797433	0.8628852702348729	0.7430676824121774	0.6338606714316162	0.992279203379704	516.0	9.495159623851505	618.0	1.4249378401979325
725	Feb19-3L1-mock-rep2_B-C-A_Position007_6_cmle.ics	36	2	0	1.7328	0.6138881329705619	2.0	0.10317500441073144	1.0	0.2964657243204975	1.7388005568854126	0.30542397916120956	0.5318866599726418	0.2966890043365639	0.06396431793707616	2.2657546587610664	0.9867483664778763	444.0	8.120177283469472	479.0	1.1044421123864234
726	Feb19-3L1-mock-rep2_B-C-A_Position007_6_cmle.ics	37	1	0	1.083	5.836471007561139	1.0	0.4377344716066809	1.0	0.34162782611889975	2.1666576441461656	0.4554946924560151	0.5637639193760383	0.446354107592023	0.31204088576937705	0.8006278329044366	1.0115381717893346	142.0	2.6350535223320883	93.0	0.21443239342784423
727	Feb19-3L1-mock-rep2_B-C-A_Position007_6_cmle.ics	37	2	0	1.083	0.25443281420162495	1.0	0.7252201245704302	1.0	0.314705629298734	1.8016130723935906	0.6193713679519085	0.7367511559170276	0.6152480968234799	0.4619431415589701	0.6950172205462127	1.002217739197982	230.0	4.156951918436172	184.0	0.42425333753465955
728	Feb19-3L1-mock-rep2_B-C-A_Position007_6_cmle.ics	38	1	0	1.9493999999999998	1.073387076302307	1.0	1.663646957482313	1.0	0.2854178206003391	1.4052101818022447	0.8236643995132408	0.9058574497816168	0.8223962893144645	0.6794388124635723	0.5638131837687953	0.986338378587386	644.0	11.442861281361786	821.0	1.8929999462823668
729	Feb19-3L1-mock-rep2_B-C-A_Position007_6_cmle.ics	39	1	0	1.083	8.0867913457798	1.0	0.0	1.0	0.27854218601744635	1.7940441512986052	0.14412865152402518	0.2882759546839853	0.13097551786267173	0.020054238957298944	0.9393022778815495	0.984217507307654	170.0	3.1437630448801896	110.0	0.2536297126565899
730	Feb19-3L1-mock-rep2_B-C-A_Position007_6_cmle.ics	39	2	0	1.5162	4.820097572597215	1.0	0.41270001764292574	1.0	0.30480057021574647	1.4421552078760995	0.4527125074140253	0.5816904350680598	0.44800110417684735	0.2631298191164347	0.7926325484988996	0.9885620641171424	394.0	7.11981822990335	406.0	0.9361242121688684
731	Feb19-3L1-mock-rep2_B-C-A_Position007_6_cmle.ics	40	1	0	1.2995999999999999	2.8482021240591164	2.0	1.0987399361686254	1.0	0.31043241296054086	1.9130806057232852	0.8305143469085641	0.9030678131594696	0.8244564133253541	0.706893655443216	0.4800084722372378	0.9820115942383372	226.0	4.114371592295554	178.0	0.4104189895715728
732	Feb19-3L1-mock-rep2_B-C-A_Position007_6_cmle.ics	41	1	0	1.5162	3.1393326163668673	1.0	0.1459114905355603	1.0	0.31106045024449075	1.8234984767414544	0.42339065869788395	0.6156401951343737	0.4198492722251844	0.1467765424926586	0.7788048941575703	0.9904980880023216	284.0	5.176486049302499	251.0	0.578736889789128
733	Feb19-3L1-mock-rep2_B-C-A_Position007_6_cmle.ics	42	1	0	2.166	0.15285653746300018	1.0	1.5930676819351215	1.0	0.2490855522391285	1.778657346491373	0.8326943557990906	0.9139048884880117	0.8300656648337975	0.6919273348582347	2.9546974119949567	0.9571959700090967	694.0	12.302788841885441	858.0	1.9783117587214016
734	Feb19-3L1-mock-rep2_B-C-A_Position007_6_cmle.ics	42	2	0	1.5162	0.527722734363579	5.0	0.1459114905355603	1.0	0.24632695069120475	1.13878870223276	0.3337217096311919	0.5186902120591794	0.33261855567876386	0.11490869184247686	0.8561295182080519	0.9467462458396032	526.0	9.461178946160539	563.0	1.2981229838696378
735	Feb19-3L1-mock-rep2_B-C-A_Position007_6_cmle.ics	42	3	0	0.8664	0.39658970967341717	4.0	0.9733510449106972	1.0	0.3116067213279376	1.7737687526192523	0.5565387853483611	0.6580489716450343	0.5566541540849591	0.4746212616000404	0.4846001831739999	1.0119773721408687	120.0	2.1902144889949127	69.0	0.1590950015754973
736	Feb19-3L1-mock-rep2_B-C-A_Position007_6_cmle.ics	42	4	0	1.083	0.7678841702588088	3.0	2.038606639979773	1.0	0.32005861740572933	1.8835303467792306	0.8719254470061812	0.913277511391471	0.8720932560775965	0.8049891734545118	0.7694559501369691	1.0046307219077508	172.0	3.1884584567909187	120.0	0.2766869592617345
737	Feb19-3L1-mock-rep2_B-C-A_Position007_6_cmle.ics	42	5	0	1.7328	0.5937600207866562	2.0	2.5377695578535975	1.0	0.3205307398290596	1.863931415912421	0.9561074397579735	0.9846836083908349	0.9563620137469954	0.903510737396919	0.8180991265688203	0.9903297560434101	438.0	8.009496296577701	488.0	1.1251936343310536
738	Feb19-3L1-mock-rep2_B-C-A_Position007_6_cmle.ics	43	1	0	1.5162	0.6594387815604544	1.0	0.751125369937127	1.0	0.2169063767202702	1.192734179471949	0.6948087640277884	0.8790380945110314	0.6913397969310634	0.3991457363157493	0.6499029127832388	0.8839254162566211	738.0	13.332898401602298	878.0	2.0244262519316907
739	Feb19-3L1-mock-rep2_B-C-A_Position007_6_cmle.ics	43	2	0	1.2995999999999999	0.3876829982888385	2.0	0.0	1.0	0.24114094401431538	1.0737593454980177	0.23282387968547216	0.4444217115810367	0.191982594091152	0.01814260630582487	0.9484751084790598	0.9673791745011245	444.0	8.003151039267372	432.0	0.9960730533422443
740	Feb19-3L1-mock-rep2_B-C-A_Position007_6_cmle.ics	44	1	0	1.9493999999999998	0.4330932097333448	1.0	0.10317500441073144	1.0	0.2979706317779935	1.9318441303115725	0.33411321798130406	0.5528531370859965	0.3029532813646563	0.046539616367651804	0.874438407695256	0.9943095708140188	496.0	9.141826500105898	567.0	1.3073458825116955
741	Feb19-3L1-mock-rep2_B-C-A_Position007_6_cmle.ics	45	1	0	1.5162	0.4914996487811765	1.0	0.0	1.0	0.28787074851506583	1.7600502873698523	0.2002871658935277	0.4295825049701789	0.2002871658935277	0.021683233929754804	0.9342036812599325	0.9746581295533124	432.0	7.898815309685938	453.0	1.0444932712130475
742	Feb19-3L1-mock-rep2_B-C-A_Position007_6_cmle.ics	46	1	0	1.5162	0.6021769615813279	3.0	0.3095250132321943	1.0	0.22189205503289647	1.2517411950054624	0.5014320897564535	0.8004059107908419	0.49425339779257504	0.20279576758186627	0.8103437340618139	0.8343105026704901	460.0	8.360714334553203	437.0	1.0076016766448164
743	Feb19-3L1-mock-rep2_B-C-A_Position007_6_cmle.ics	47	1	0	1.2995999999999999	0.7242048198235038	1.0	1.0024833655297731	1.0	0.33209826781187196	1.8911791071083355	0.6803268124022841	0.7816767628088382	0.6804388879860578	0.5707112876924197	0.6762370908499413	0.998965205780561	242.0	4.471934887581387	204.0	0.47036783074494865
744	Feb19-3L1-mock-rep2_B-C-A_Position007_6_cmle.ics	47	2	0	1.083	5.884265708442301	1.0	0.32626801153583	1.0	0.3266251050084236	1.657355992859165	0.4039820454914795	0.5346705818403932	0.3991852105059652	0.22522429126202712	0.8366659848954469	1.002580041887136	200.0	3.6503574816581796	152.0	0.350470148398197
745	Feb19-3L1-mock-rep2_B-C-A_Position007_6_cmle.ics	48	1	0	1.9493999999999998	0.2979669255480511	2.0	0.32626801153583	1.0	0.28687763855042375	1.5270689912512159	0.45732303260127566	0.6699387729939585	0.46421407800128106	0.18480346311493898	0.3615197034765206	0.9855601546252017	634.0	11.570462954414445	804.0	1.8538026270536212
746	Feb19-3L1-mock-rep2_B-C-A_Position007_6_cmle.ics	48	2	0	1.2995999999999999	0.1611082510839395	1.0	2.5991999999999997	1.0	0.24889038020526286	1.251595333722925	0.9736627642970773	0.9893243678071049	0.9694316052842876	0.9252247145396096	0.4592251883503306	0.9805565615445121	384.0	6.9665569168709665	353.0	0.8139208051616021
747	Feb19-3L1-mock-rep2_B-C-A_Position007_6_cmle.ics	48	3	0	1.083	3.5005850784317656	1.0	0.9788040346074901	1.0	0.30937531350327696	1.6666382391257726	0.6204181239155212	0.6979555412545522	0.6176334378843603	0.4897198172812924	0.1958423909881939	0.9879381958449002	222.0	4.071791266154936	173.0	0.3988903662690006
748	Feb19-3L1-mock-rep2_B-C-A_Position007_6_cmle.ics	49	1	0	1.7328	0.4273388230848408	1.0	0.0	1.0	0.2742167914560575	1.7976266552427937	0.3026500454057624	0.5394709082069769	0.3026500454057624	0.02183833714007907	0.8804117467712246	0.9887216629429819	428.0	7.78601923702406	436.0	1.0052959519843019
749	Feb19-3L1-mock-rep2_B-C-A_Position007_6_cmle.ics	50	1	0	1.9493999999999998	0.39167509155629526	3.0	2.166	1.0	0.30546041210817787	2.045957317103782	0.9543259981102219	0.9905895310845733	0.9467640395714985	0.830748739199235	2.873476839203311	0.9871589326406311	552.0	10.252866540563788	674.0	1.554058421186742
750	Feb19-3L1-mock-rep2_B-C-A_Position007_6_cmle.ics	50	2	0	1.2995999999999999	0.25276465903754003	4.0	0.0	1.0	0.10519635903200887	1.387602163481529	0.029906307988297038	0.05107353058366822	0.029906307988297038	0.014952584783870857	2.3953175095831534	0.9481761856727918	174.0	3.467206357105845	70.0	0.1614007262360118
751	Feb19-3L1-mock-rep2_B-C-A_Position007_6_cmle.ics	50	3	0	1.7328	6.318838192716665	1.0	2.2287449044887007	1.0	0.30543261909900765	1.7919784300841752	0.9052355961339238	0.9532758051479377	0.9036583144545258	0.8166972142849012	2.3991398796526564	0.9823070960111466	504.0	9.250392401227543	588.0	1.355766100382499
752	Feb19-3L1-mock-rep2_B-C-A_Position007_6_cmle.ics	50	4	0	1.7328	0.5455581852977787	6.0	2.4174676342817487	1.0	0.256417115818916	1.2342280190614974	0.9468943887250828	0.9854791612117348	0.9373026263362211	0.850100750219146	0.490933652910319	0.9492677039341249	560.0	10.150785202121662	631.0	1.4549122607846205
753	Feb19-3L1-mock-rep2_B-C-A_Position007_6_cmle.ics	50	5	0	1.083	0.19673433016925193	2.0	3.2489999999999997	1.0	0.2873025184810246	1.9032782756340327	0.9866673876663518	0.9985211916986373	0.9865415921949887	0.9595860702860851	2.3221033547763827	0.9943489844654585	190.0	3.4736909197853763	132.0	0.30435565518790797
754	Feb19-3L1-mock-rep2_B-C-A_Position007_6_cmle.ics	50	6	0	1.5162	0.770973672956324	5.0	2.5991999999999997	1.0	0.2841641596211873	1.4669388312298406	0.9695939253879168	0.9943540032558827	0.9680980407782243	0.8964185289329584	0.5141869897575501	0.9850443890162643	398.0	7.302830049086486	398.0	0.9176784148847528
755	Feb19-3L1-mock-rep2_B-C-A_Position007_6_cmle.ics	50	7	0	1.5162	4.579351657876245	5.0	1.7539750749824343	1.0	0.28531514161209226	1.447234015285081	0.8082803019091312	0.8794176409649253	0.8078989310230985	0.7184691658792591	0.6853797344364996	0.9934242576115906	382.0	6.9686720026410764	375.0	0.8646467476929202
756	Feb19-3L1-mock-rep2_B-C-A_Position007_6_cmle.ics	50	8	0	1.083	1.1409854432240691	8.0	0.20635000882146287	1.0	0.30117150251887354	1.675723075659224	0.25576040800992705	0.36634060404594665	0.25576040800992705	0.13205763823271593	2.721041256642996	0.9757282867145692	230.0	4.1803571672765925	180.0	0.4150304388926017
757	Feb19-3L1-mock-rep2_B-C-A_Position007_6_cmle.ics	50	9	0	1.2995999999999999	0.6129835620586623	8.0	0.9077480443748005	1.0	0.20790245283255993	1.1639145972859186	0.58769708905864	0.729990266504252	0.58769708905864	0.43817579490215275	2.966772042476113	0.872813120026376	460.0	8.313903836872363	423.0	0.9753215313976139
758	Feb19-3L1-mock-rep2_B-C-A_Position007_6_cmle.ics	51	1	0	2.3826	0.304525231216011	10.0	2.5346552858795857	1.0	0.3055924011558125	1.9171281055444167	0.9708421167719401	0.9919881612994182	0.953837891130757	0.8973059859094143	30.89750610944247	0.9751279652523278	826.0	15.112254534951058	1234.0	2.845264231074836
759	Feb19-3L1-mock-rep2_B-C-A_Position007_6_cmle.ics	51	2	0	1.9493999999999998	1.1729977503208704	4.0	1.1535316172061805	1.0	0.3283621663428914	1.806810675712568	0.7243458695939894	0.8429599820462998	0.7218338860745654	0.529622070775174	0.6426506740559873	0.9843819419412655	574.0	10.463653085496759	741.0	1.7085419734412104
760	Feb19-3L1-mock-rep2_B-C-A_Position007_6_cmle.ics	51	3	0	1.5162	0.5257036338772587	8.0	1.3452374738224686	1.0	0.3088832364527167	1.9679026560494768	0.721945137635444	0.7670467122286565	0.6815903602440629	0.6004741618249859	0.533380096083009	0.9936118716785768	334.0	6.130034605187781	319.0	0.7355261667041109
761	Feb19-3L1-mock-rep2_B-C-A_Position007_6_cmle.ics	51	4	0	1.7328	0.5669991191833992	9.0	0.4377344716066809	1.0	0.2095616084184787	1.0318619015983277	0.6002497405728688	0.8956876593247031	0.5986174116365296	0.23420141519657958	4.802546408637012	0.8613321134625129	734.0	13.14988658241917	856.0	1.9737003094003729
762	Feb19-3L1-mock-rep2_B-C-A_Position007_6_cmle.ics	52	1	0	1.5162	0.37371021354849515	1.0	2.480495339104525	1.0	0.30471751537942154	2.0169844252003126	0.9603787709853142	0.9854217769424357	0.9605221241757191	0.9127536555063553	0.28331869283546673	0.9993325593586924	332.0	6.108744442117472	314.0	0.7239975434015384
763	Feb19-3L1-mock-rep2_B-C-A_Position007_6_cmle.ics	52	2	0	1.2995999999999999	0.2617891584726978	2.0	0.9228252937649445	1.0	0.31530322262928967	1.8910792086901167	0.6441695071835877	0.7351728998757606	0.6426005861552674	0.500372320091746	0.7119888084080356	0.9973919940068209	234.0	4.29315323993847	189.0	0.43578196083723186
764	Feb19-3L1-mock-rep2_B-C-A_Position007_6_cmle.ics	53	1	0	1.7328	2.306942304684733	2.0	1.0368959615364501	1.0	0.1485564640931284	2.691884107344763	0.6151462224013614	0.6951963813874333	0.6170074790631018	0.4811850060459492	0.7387750900259444	0.7255955934107406	306.0	5.574514584958837	194.0	0.44731058413980407
765	Feb19-3L1-mock-rep2_B-C-A_Position007_6_cmle.ics	53	2	0	0.6497999999999999	0.515066112311632	1.0	2.9393633628581264	1.0	0.3161797036095224	1.5119194143052312	0.934366966724887	0.9534237986474988	0.934186036096556	0.8952447489811456	0.48284875931056476	0.9881067296545658	110.0	1.9901426782816896	61.0	0.1406492042913817
766	Feb19-3L1-mock-rep2_B-C-A_Position007_6_cmle.ics	53	3	0	1.7328	1.084168610393251	3.0	0.0	1.0	0.2970696297598231	2.0505892901212084	0.13830265573917327	0.3150763580993327	0.13830265573917327	0.014448475077253796	0.9585439558748662	0.975314831479285	296.0	5.53827951612855	261.0	0.6017941363942725
767	Feb19-3L1-mock-rep2_B-C-A_Position007_6_cmle.ics	53	4	0	1.083	4.854253798104083	3.0	0.20635000882146287	1.0	0.1920619353448237	1.155454609959088	0.23371758699449147	0.3414438622419275	0.23371758699449147	0.12713063728783197	0.9209342716316072	0.8363720172645401	246.0	4.420894218360325	159.0	0.3666102210217982
768	Feb19-3L1-mock-rep2_B-C-A_Position007_6_cmle.ics	53	5	0	0.8664	8.232712726881138	2.0	0.0	1.0	0.21468644700409975	1.7146034120079237	0.2159702628868288	0.39890456357203635	0.21496170898831116	0.014448475077253796	0.9392026332704115	0.9069771271516112	174.0	2.999101380297448	100.0	0.23057246605144538
769	Feb19-3L1-mock-rep2_B-C-A_Position007_6_cmle.ics	53	6	0	1.5162	0.47779489559234684	2.0	2.7168689217040662	1.0	0.24420577197781504	1.7126610104468687	0.9364611043933898	0.9689766671145148	0.9362622598414618	0.8663934793318107	0.4204801185288577	0.965338536849017	324.0	5.883152296793715	271.0	0.624851382999417
770	Feb19-3L1-mock-rep2_B-C-A_Position007_6_cmle.ics	54	1	0	1.7328	0.3302591969746955	1.0	1.2944547249242173	1.0	0.3150623437337654	1.6173304570664013	0.7635390798689596	0.8650225728741554	0.7454652984635582	0.6009060113824259	0.6362607930705031	0.9932651779159782	530.0	9.597380267662828	644.0	1.4848866813713082
771	Feb19-3L1-mock-rep2_B-C-A_Position007_6_cmle.ics	55	1	0	2.3826	0.6242031116632425	1.0	1.7328	1.0	0.3049710247437014	1.7207363443985024	0.9133744268782223	0.9694537982991839	0.8858683865076195	0.7073654471776725	0.43071888545771336	0.9705923927060875	728.0	13.390284328133705	1020.0	2.351839153724743
772	Feb19-3L1-mock-rep2_B-C-A_Position007_6_cmle.ics	56	1	0	2.166	0.2529939360794582	3.0	1.2594114294931633	1.0	0.3089635809651437	1.7151283784566271	0.7547213379991383	0.8851861724384823	0.776360610108762	0.5897441659356975	0.28047259236271654	0.9861811879512802	684.0	12.336769519576382	935.0	2.1558525575810146
773	Feb19-3L1-mock-rep2_B-C-A_Position007_6_cmle.ics	56	2	0	1.5162	0.14423060606946023	1.0	0.5158750220536572	1.0	0.26821032246551985	1.5904965576505818	0.4405962229296007	0.5876233219994359	0.43948814590042495	0.2748720674702679	0.7026593735756158	0.982392961083289	342.0	6.308816252830696	308.0	0.7101631954384519
774	Feb19-3L1-mock-rep2_B-C-A_Position007_6_cmle.ics	57	1	0	2.166	0.5631682813233331	4.0	1.3742323914031862	1.0	0.3345474602612761	1.909746002024254	0.7248760263104649	0.8450453120729253	0.7248760263104649	0.5632390056546911	0.679985080760031	0.9852691836652459	646.0	11.885445923559663	893.0	2.0590121218394075
775	Feb19-3L1-mock-rep2_B-C-A_Position007_6_cmle.ics	58	1	0	1.2995999999999999	0.2477803284438192	1.0	1.0161559471409798	1.0	0.3309661396374432	1.6086710487059308	0.7844879906219603	0.8872307346962529	0.7844879906219603	0.6353372519350521	0.5343994623643877	0.9971609756622998	270.0	4.840212917086976	240.0	0.553373918523469
776	Feb19-3L1-mock-rep2_B-C-A_Position007_6_cmle.ics	59	1	0	2.166	0.37334905956729986	1.0	0.0	1.0	0.24297518883605942	1.1958016391120367	0.24583685796913793	0.5021025661384548	0.24583685796913793	0.01625709635158204	0.9533747979682156	0.9657253330892738	906.0	16.22131879500807	1264.0	2.9144359708902696
777	Feb19-3L1-mock-rep2_B-C-A_Position008_7_cmle.ics	1	1	0	1.5162	0.5402680420584732	2.0	2.3825999999999996	1.0	0.2672466941260006	1.3241978025540875	0.9859264506565882	0.997129601952362	0.9795427836718984	0.916344889995373	0.2676843637500059	0.9443812791519566	466.0	8.377774326083294	489.0	1.127499358991568
778	Feb19-3L1-mock-rep2_B-C-A_Position008_7_cmle.ics	2	1	0	1.5162	0.31877457122767944	1.0	1.70785021024454	1.0	0.30195302322868334	1.9403749111278668	0.8774101887558352	0.9376288879367155	0.876573278508195	0.784386612442901	0.6358222840618363	0.9963595964329315	358.0	6.572758552754848	350.0	0.8070036311800589
779	Feb19-3L1-mock-rep2_B-C-A_Position008_7_cmle.ics	2	2	0	1.2995999999999999	11.364166195515319	1.0	2.1764791023907697	1.0	0.30360104007308175	2.073784159693485	0.9427418081771644	0.9703247662790319	0.9427418081771644	0.8921463239844946	0.6753819958343541	0.9990411516626315	194.0	3.586486992447253	140.0	0.3228014524720236
780	Feb19-3L1-mock-rep2_B-C-A_Position008_7_cmle.ics	2	3	0	1.5162	4.243255223062157	1.0	0.928575039696583	1.0	0.30886846298379395	1.6940607846669984	0.6490364256415267	0.7716099497102136	0.6495651324147367	0.5072828731579831	0.7701103154473617	0.9911345371030744	312.0	5.708600820691023	288.0	0.6640487022281627
781	Feb19-3L1-mock-rep2_B-C-A_Position008_7_cmle.ics	3	1	0	1.083	4.5193715953162155	1.0	2.352752090272223	1.0	0.26084403310998117	2.5079134628684456	0.9884806299390594	0.9972637964000791	0.9884994678295924	0.97450291516356	0.10043534694894232	0.9534954520224639	116.0	2.1944446605351353	60.0	0.13834347963086724
782	Feb19-3L1-mock-rep2_B-C-A_Position008_7_cmle.ics	3	2	0	0.8664	3.746547615283524	1.0	0.6606423714395955	1.0	0.24374425760610463	1.9189817558775204	0.590756247115448	0.6831702285978016	0.5904265840311202	0.4780208912206011	0.7152055219584648	0.9629889483372293	116.0	2.1242289140138757	58.0	0.13373203030983835
783	Feb19-3L1-mock-rep2_B-C-A_Position008_7_cmle.ics	4	1	0	1.7328	0.5075743693494762	1.0	2.1003330663048003	1.0	0.30172892541355406	2.0668431964624374	0.9253166078871433	0.9699641493485675	0.9255497828558105	0.8551327639977848	0.4849390557584208	0.987538109769689	434.0	8.060536965798764	467.0	1.07677341646025
784	Feb19-3L1-mock-rep2_B-C-A_Position008_7_cmle.ics	4	2	0	1.5162	1.6802207097116717	2.0	0.8318234787411565	1.0	0.26532206152184634	1.8599993241135069	0.6248269404529424	0.7633137442070593	0.6240982686758576	0.45744738989769446	0.8738064832606842	0.9931897617601778	332.0	6.0853391932770515	293.0	0.675577325530735
785	Feb19-3L1-mock-rep2_B-C-A_Position008_7_cmle.ics	4	3	0	1.5162	0.2971565454575083	2.0	1.8497044106137501	1.0	0.29976589250868163	1.543647258678385	0.8945174735492145	0.9548023113468769	0.8943662741554694	0.7923039508583753	0.7445151620777967	0.9817154597613702	352.0	6.438672317022662	340.0	0.7839463845749143
786	Feb19-3L1-mock-rep2_B-C-A_Position008_7_cmle.ics	5	1	0	1.9493999999999998	0.48352816981310776	1.0	1.2944547249242173	1.0	0.24600138633860028	1.3993769703311385	0.8442045068804345	0.9425682354828241	0.8438538639729334	0.6565256883232181	16.288389693476795	0.9323325474618619	632.0	11.619388537865406	741.0	1.7085419734412104
787	Feb19-3L1-mock-rep2_B-C-A_Position008_7_cmle.ics	5	2	0	0.8664	2.443366491226983	1.0	2.5884534995768287	1.0	0.2858448059506674	2.4101962823617717	0.953444693541829	0.969565874238564	0.9542951891047042	0.9325879684719802	5.808811604290765	0.984323181487575	110.0	2.060358424802949	58.0	0.13373203030983835
788	Feb19-3L1-mock-rep2_B-C-A_Position008_7_cmle.ics	5	3	0	1.2995999999999999	0.4342140913005251	3.0	1.3452374738224686	1.0	0.2996050526600934	1.9264416670305444	0.7763625647663562	0.860169017341903	0.7777912481022385	0.6651845165044632	12.121916987707394	0.9938256398751472	276.0	5.044514899340421	236.0	0.5441510198814111
789	Feb19-3L1-mock-rep2_B-C-A_Position008_7_cmle.ics	6	1	0	1.5162	0.4380695942138687	1.0	1.1961505589055579	1.0	0.32951286637566785	1.7293587501884788	0.7754167849653572	0.881564332073141	0.7733197850201481	0.6129740041740759	0.5642444973170974	0.9979402095725686	382.0	7.038887749162334	403.0	0.929207038187325
790	Feb19-3L1-mock-rep2_B-C-A_Position008_7_cmle.ics	7	1	0	2.3826	0.31033609128002954	1.0	2.166	1.0	0.3256206784607777	2.024354500369988	0.9502861047928928	0.9947848349160046	0.9502861047928928	0.774622861863914	0.29942442697975635	0.9867735776890442	694.0	12.817704316374668	981.0	2.2619158919646796
791	Feb19-3L1-mock-rep2_B-C-A_Position008_7_cmle.ics	8	1	0	1.5162	4.033236903759678	9.0	0.0	1.0	0.24755056373921572	1.6238902554918089	0.23297247749653038	0.43369848997034693	0.21740919047346574	0.014267250229157855	2.7691040488915677	0.9303836050961951	434.0	7.73286348203289	423.0	0.9753215313976139
792	Feb19-3L1-mock-rep2_B-C-A_Position008_7_cmle.ics	8	2	0	1.7328	0.9804261710302253	1.0	0.0	1.0	0.30888097590409574	2.2369227542143157	0.24734799569620794	0.43080872621143257	0.24430789092123514	0.014267250229157855	2.2553585593074748	0.9933119430505941	304.0	5.693655914931045	277.0	0.6386857309625038
793	Feb19-3L1-mock-rep2_B-C-A_Position008_7_cmle.ics	8	3	0	1.7328	0.8122480975607551	1.0	0.3634229110571259	1.0	0.22862541088856947	1.3541890181859537	0.42308093619818987	0.5740244382687447	0.4093677412309489	0.16655391090462285	2.416374953559433	0.9279902608693952	516.0	9.518564872691933	527.0	1.2151168960911172
794	Feb19-3L1-mock-rep2_B-C-A_Position008_7_cmle.ics	8	4	0	1.083	0.7569742793685522	2.0	0.7857574237886386	1.0	0.3143224270587024	1.8236940869146543	0.5076687007581749	0.618664126576664	0.5058548850171715	0.39091768230998597	0.7972536686660641	0.9996111916067901	174.0	3.1863433710208073	121.0	0.27899268392224896
795	Feb19-3L1-mock-rep2_B-C-A_Position008_7_cmle.ics	8	5	0	1.7328	2.075679946773254	1.0	0.0	1.0	0.279469400113854	1.8928541796164047	0.20218921950199725	0.3925228157451174	0.15894037258393198	0.014267250229157855	2.143563116119388	0.9813211990849229	424.0	7.7434389108834445	434.0	1.0006845026632731
796	Feb19-3L1-mock-rep2_B-C-A_Position008_7_cmle.ics	8	6	0	2.166	1.2361676499389556	10.0	1.0622516852075932	1.0	0.2951292843491488	1.7877544480108365	0.6551543594593857	0.7853769800977666	0.6524859934156618	0.49111996951293624	0.601299232269737	0.9848957358971256	616.0	11.308635740260403	781.0	1.8007709598617885
797	Feb19-3L1-mock-rep2_B-C-A_Position008_7_cmle.ics	8	7	0	1.5162	0.521051593115244	7.0	1.775089894739339	1.0	0.29979810343207347	1.6045956407624449	0.820063494770414	0.8909633081904813	0.8200724703534622	0.7002542333898422	0.7810416617247508	0.9864845211284626	418.0	7.562542177470417	440.0	1.0145188506263596
798	Feb19-3L1-mock-rep2_B-C-A_Position008_7_cmle.ics	8	8	0	2.166	0.2506678070779924	8.0	0.10317500441073144	1.0	0.3155617620793319	1.984525428656814	0.3213292389715328	0.5159576517032478	0.3213292389715328	0.049223780358507226	2.419556935456734	0.9913039537115982	560.0	10.4316481882067	700.0	1.6140072623601178
799	Feb19-3L1-mock-rep2_B-C-A_Position008_7_cmle.ics	8	9	0	1.5162	0.21793218755999993	3.0	0.3720027687491155	1.0	0.21552825180226154	1.0826498169715713	0.4933373125084847	0.6528702605649157	0.48948192560662784	0.20957649833334643	0.9453270229750796	0.9019060925278662	502.0	9.041860247433897	491.0	1.132110808312597
800	Feb19-3L1-mock-rep2_B-C-A_Position008_7_cmle.ics	8	10	0	1.5162	0.4454805858463805	4.0	0.41270001764292574	1.0	0.31824734836124646	1.9591416057801907	0.4096598216626445	0.5591156208429494	0.4093677412309489	0.22620320495631696	0.9608748920387953	0.9982742052264254	330.0	6.110859527887582	318.0	0.7332204420435964
801	Feb19-3L1-mock-rep2_B-C-A_Position008_7_cmle.ics	8	11	0	1.2995999999999999	1.172013574737732	9.0	0.0	1.0	0.10404660341960191	1.2084188942976475	0.09570701602627751	0.21457608508254358	0.05697625322513268	0.014267250229157855	2.483445227304194	0.852160865421363	318.0	5.515013572657337	172.0	0.3965846416084861
802	Feb19-3L1-mock-rep2_B-C-A_Position008_7_cmle.ics	8	12	0	1.7328	0.3288115099759279	5.0	2.409544494405231	1.0	0.2920021927851762	1.5456007083207621	0.9130509091330671	0.9529658879226425	0.9116866205097308	0.8315716881687978	0.6748117705679378	0.9823870906223341	522.0	9.582435361902844	606.0	1.3972691442717593
803	Feb19-3L1-mock-rep2_B-C-A_Position008_7_cmle.ics	9	1	0	2.166	0.8484891908119232	2.0	1.5162	1.0	0.32454248363937677	2.0830261971103194	0.8419300854759236	0.9214245573291024	0.811856718382757	0.6034412364668296	0.5452036383729881	0.9784470538900175	624.0	11.627848880945848	835.0	1.9252800915295691
804	Feb19-3L1-mock-rep2_B-C-A_Position008_7_cmle.ics	9	2	0	1.7328	0.3836933992029831	1.0	0.41270001764292574	1.0	0.34474238155861303	1.5923687342119022	0.3883395067669733	0.5665333660375249	0.39169893100760994	0.20433108026291685	0.8488386328970999	0.9946185557925405	408.0	7.47949661095929	455.0	1.0491047205340767
805	Feb19-3L1-mock-rep2_B-C-A_Position008_7_cmle.ics	10	1	0	1.7328	0.868593019798904	1.0	1.5162	1.0	0.24947327951624615	1.2741459870903677	0.9152771971572821	0.9850508087596874	0.9142079621828472	0.7337825996076792	0.3715209004366728	0.9795540867587167	482.0	8.875769114411643	497.0	1.1459451562756837
806	Feb19-3L1-mock-rep2_B-C-A_Position008_7_cmle.ics	11	1	0	1.9493999999999998	0.5686145967232801	2.0	1.6313400576791501	1.0	0.31860184356898413	1.697268032500953	0.7813632020906937	0.8398440034636064	0.771864015411706	0.642033593402143	0.39336053794096704	0.9843926465836597	522.0	9.559030113062432	633.0	1.4595237101056495
807	Feb19-3L1-mock-rep2_B-C-A_Position008_7_cmle.ics	11	2	0	2.166	1.3760412778483255	1.0	1.0622516852075932	1.0	0.28893485799909163	1.4904355746975746	0.6762613188106494	0.828595113809005	0.6757299192496414	0.4724047004808327	0.5397482659223984	0.9855017475291764	614.0	11.123508835307156	769.0	1.773102263935615
808	Feb19-3L1-mock-rep2_B-C-A_Position008_7_cmle.ics	11	3	0	1.7328	4.301616774888777	1.0	2.232016612494693	1.0	0.3007348399321058	1.8587008235431646	0.8855924713547668	0.9359674716344508	0.8854861914425652	0.79255056126981	0.6920622917043582	0.9947612439734378	382.0	7.015482500321913	385.0	0.8877039942980649
809	Feb19-3L1-mock-rep2_B-C-A_Position008_7_cmle.ics	12	1	0	1.7328	0.23604240298708346	1.0	2.3185698555905097	1.0	0.30095334494562936	1.7286395826429202	0.9508055426639263	0.9844929485418779	0.950123601784412	0.8964018147204516	0.35192766360135835	0.9943070590741515	406.0	7.387990701367721	422.0	0.9730158067370995
810	Feb19-3L1-mock-rep2_B-C-A_Position008_7_cmle.ics	13	1	0	1.7328	0.366880207250001	1.0	1.9493999999999998	1.0	0.30566183600003244	2.153605003802579	0.8694104655059194	0.9258372282533542	0.865561424823595	0.7882985818782187	66.3222945075562	0.9936756736954141	372.0	6.909031684970369	373.0	0.8600352983718913
811	Feb19-3L1-mock-rep2_B-C-A_Position008_7_cmle.ics	13	2	0	2.3826	0.6533199273266613	2.0	0.6921189703237084	1.0	0.3005986115591302	1.8123852684971202	0.5948747204629783	0.7645019980023192	0.5923618619207707	0.3520277166946552	33.55180902992761	0.9862461855047826	704.0	13.041181375928314	963.0	2.2204128480754193
812	Feb19-3L1-mock-rep2_B-C-A_Position008_7_cmle.ics	13	3	0	2.166	0.9792057490969843	8.0	2.3825999999999996	1.0	0.27258798385801636	1.4805555523870175	0.9815999197325963	0.9979695176816613	0.9815999197325963	0.8759924890806102	9.78320864853023	0.9666457970258507	664.0	12.21748888423498	840.0	1.9368087148321413
813	Feb19-3L1-mock-rep2_B-C-A_Position008_7_cmle.ics	13	4	0	2.3826	0.5886416012510036	9.0	0.0	1.0	0.298179806429609	1.8208296064267993	0.25365560781655294	0.5027770399208131	0.24487089361160225	0.015120886697543032	23.596763418555717	0.9800147186810739	720.0	13.25831317817163	992.0	2.287278863230338
814	Feb19-3L1-mock-rep2_B-C-A_Position008_7_cmle.ics	13	5	0	1.7328	0.5045904267464135	3.0	0.0	1.0	0.2617993877991494	2.235933768464968	0.1259069476969108	0.2632751544729461	0.11593719590198887	0.015120886697543032	1.0449113150951719	0.9532100031427925	300.0	5.721291335311688	250.0	0.5764311651286135
815	Feb19-3L1-mock-rep2_B-C-A_Position008_7_cmle.ics	13	6	0	1.5162	0.17691871220497662	7.0	0.23070632344123612	1.0	0.33248086675700356	2.2368520540334154	0.32525792656690267	0.4588378720648211	0.32525792656690267	0.14169335279131826	129.29937682481525	0.9964914561946995	288.0	5.382903117326055	265.0	0.6110170350363303
816	Feb19-3L1-mock-rep2_B-C-A_Position008_7_cmle.ics	13	7	0	1.7328	0.17172192301381192	4.0	0.72222503087512	1.0	0.3190489629306096	2.0204684595338493	0.5362972029253867	0.6768920242628809	0.5349060298957489	0.3606866914972508	18.87916572921883	0.9945259247462203	426.0	7.905160566996267	467.0	1.07677341646025
817	Feb19-3L1-mock-rep2_B-C-A_Position008_7_cmle.ics	13	8	0	2.166	0.6517096410368837	12.0	0.5158750220536572	1.0	0.31617478864755627	1.727620092797451	0.5115419767005852	0.702779226693028	0.5164702537877789	0.2632751544729461	1.1100566394855464	0.988050145101988	686.0	12.662327917572165	950.0	2.190438427488731
818	Feb19-3L1-mock-rep2_B-C-A_Position008_7_cmle.ics	13	9	0	1.2995999999999999	0.5465249929938839	5.0	2.1578312873628183	1.0	0.32002587002164995	2.0842196240820754	0.8822680429610696	0.919020448249714	0.8678047958487345	0.814464597765762	1.4160928611091343	0.9921429842348621	270.0	5.004049658969914	236.0	0.5441510198814111
819	Feb19-3L1-mock-rep2_B-C-A_Position008_7_cmle.ics	14	1	0	1.5162	0.5654223054676323	1.0	0.6275890508929507	1.0	0.3082709992892966	1.7102568447282749	0.5494401466670094	0.6875722840473927	0.5462832078268096	0.38340957961739786	0.7452940346029743	0.9990152101259999	302.0	5.531934258818219	274.0	0.6317685569809603
820	Feb19-3L1-mock-rep2_B-C-A_Position008_7_cmle.ics	14	2	0	1.083	0.18438649638206006	2.0	2.364953073491199	1.0	0.32050217609337367	1.7377869249164537	0.9335543618871384	0.9671819716089679	0.933151712971292	0.8948465222270768	0.3549813092268628	0.9977462021011806	236.0	4.3378486518492005	193.0	0.44500485947928964
821	Feb19-3L1-mock-rep2_B-C-A_Position008_7_cmle.ics	15	1	0	2.166	7.681180615652077	1.0	1.70785021024454	1.0	0.31153954089824654	1.9798939503840796	0.8574403243159553	0.9301570549937358	0.8522283293020287	0.7348502203130357	0.340114230566389	0.9893179112219987	572.0	10.62960491314982	718.0	1.655510306249378
822	Feb19-3L1-mock-rep2_B-C-A_Position008_7_cmle.ics	15	2	0	1.7328	0.3234939970385887	1.0	0.6921189703237084	1.0	0.2817297070390644	1.6550124627267504	0.5466954624519916	0.6956923232479624	0.5444978616443615	0.3641192297180088	0.6055355444485429	0.9850334200188077	494.0	9.050320590514332	548.0	1.2635371139619207
823	Feb19-3L1-mock-rep2_B-C-A_Position008_7_cmle.ics	16	1	0	2.166	1.1189250285025822	2.0	2.5884534995768287	1.0	0.29484715930108424	2.17694633160362	0.9604772056301656	0.9878496156665478	0.959088494206417	0.9074220404979186	0.35271929644592015	0.9852993212424703	514.0	9.590895704983298	595.0	1.3719061730061
824	Feb19-3L1-mock-rep2_B-C-A_Position008_7_cmle.ics	17	1	0	1.5162	2.4169508272671436	1.0	2.1862391473222567	1.0	0.281076736074898	2.010819224133359	0.9863931834153198	0.9993851018973998	0.9863931834153198	0.9525122979620521	0.15876748489306075	0.9994917834694214	260.0	4.780572599416267	209.0	0.4818964540475209
825	Feb19-3L1-mock-rep2_B-C-A_Position008_7_cmle.ics	18	1	0	1.9493999999999998	0.3668848241566811	1.0	1.0521827216106825	1.0	0.3080443376720527	1.6800498029258792	0.7022878866689104	0.8140279350120858	0.7014120490775021	0.5569715142428786	0.6676959800648137	0.9942203227718694	466.0	8.51820581912581	525.0	1.2105054467700884
826	Feb19-3L1-mock-rep2_B-C-A_Position008_7_cmle.ics	19	1	0	1.7328	0.6956053154053502	1.0	2.166	1.0	0.28846159954371614	1.9116866405770632	0.9753371651068952	0.9982833762152686	0.971003194939797	0.8830999398171897	0.32397911992873274	0.9910433464913708	386.0	7.175089070664632	383.0	0.8830925449770358
827	Feb19-3L1-mock-rep2_B-C-A_Position008_7_cmle.ics	19	2	0	1.083	3.2733564524652006	1.0	2.418364115814485	1.0	0.2886090189841206	2.114284876052389	0.9383307954228751	0.9678405680611037	0.9383913821446892	0.9043840551904645	0.3953503189490836	0.9989991568742036	168.0	3.122472881809881	110.0	0.2536297126565899
828	Feb19-3L1-mock-rep2_B-C-A_Position008_7_cmle.ics	20	1	0	2.166	0.9226550539939281	5.0	1.5233606843632503	1.0	0.23846397365344943	1.27309208207006	0.9016383230548807	0.976500427560977	0.8908700157999354	0.7136962504884389	16.11785564311689	0.9717437121449469	830.0	15.061213865729998	1098.0	2.5316856772448704
829	Feb19-3L1-mock-rep2_B-C-A_Position008_7_cmle.ics	20	2	0	1.083	0.5600131971565627	3.0	0.3777847188762272	1.0	0.2761925431501166	1.518935937446407	0.4426084334279064	0.6161107666083372	0.4461259011343108	0.23762090631601004	1.4639548284094752	0.991763282215631	248.0	4.488994879111474	193.0	0.44500485947928964
830	Feb19-3L1-mock-rep2_B-C-A_Position008_7_cmle.ics	20	3	0	1.7328	1.5541220021874067	5.0	2.3825999999999996	1.0	0.27926088111381325	1.8725580342635508	0.977702411896955	0.9954451306184627	0.9741488421875265	0.9194907635502851	16.06991173412008	0.966856767188543	382.0	7.015482500321913	371.0	0.8554238490508626
831	Feb19-3L1-mock-rep2_B-C-A_Position008_7_cmle.ics	20	4	0	1.5162	0.151805647706227	1.0	0.9512265400461282	1.0	0.15955956828657145	1.3556320013957441	0.6711624278667822	0.8493750106182362	0.6703030586183268	0.4852233085857642	6.615077063131437	0.736017541158141	480.0	8.854478951341331	395.0	0.9107612409032094
832	Feb19-3L1-mock-rep2_B-C-A_Position008_7_cmle.ics	20	5	0	1.9493999999999998	1.8667195389911677	2.0	0.0	1.0	0.2858850733446015	1.7957271761657838	0.19130026673009293	0.4491751046250205	0.19130026673009293	0.017681840834055374	2.9983228150521186	0.9844371238354385	488.0	9.103476345505493	542.0	1.249702765998834
833	Feb19-3L1-mock-rep2_B-C-A_Position008_7_cmle.ics	20	6	0	1.7328	3.769718047157421	2.0	0.0	1.0	0.2154049820989355	2.2971628315044694	0.1182737013189265	0.2687015454488824	0.1182737013189265	0.017681840834055374	3.101781995318854	0.9199960498849991	294.0	5.63401559726034	220.0	0.5072594253131798
834	Feb19-3L1-mock-rep2_B-C-A_Position008_7_cmle.ics	21	1	0	2.166	0.27619144210505436	1.0	0.10317500441073144	1.0	0.3209991035706148	2.0472507527121637	0.36332197985882825	0.5892561225095677	0.35887235347990293	0.06600758937487518	0.6596239155147706	0.9949409554262911	570.0	10.467883257036991	725.0	1.6716503788729793
835	Feb19-3L1-mock-rep2_B-C-A_Position008_7_cmle.ics	21	2	0	1.7328	0.9558483704905519	2.0	0.3095250132321943	1.0	0.2991442299750581	2.0736143978205788	0.3982874426253695	0.5721701329849922	0.3880081399554138	0.18764270561754084	0.9167537312052513	0.9982803711390463	384.0	7.083583161073062	387.0	0.8923154436190937
836	Feb19-3L1-mock-rep2_B-C-A_Position008_7_cmle.ics	22	1	0	1.7328	0.5317892799945737	1.0	0.0	1.0	0.2416287684839713	2.146900552518925	0.1980109823355831	0.4356930708521514	0.1874176144753618	0.020537255664642595	0.9392237409580033	0.9525320426200251	376.0	7.115448752993924	337.0	0.777029210593371
837	Feb19-3L1-mock-rep2_B-C-A_Position008_7_cmle.ics	22	2	0	1.5162	0.3327629680750384	2.0	0.1459114905355603	1.0	0.26453461184172894	1.6037769751944932	0.3959235222227825	0.5900328221529123	0.39200743360537066	0.11261575991567564	0.818537765660768	0.9545247872715776	372.0	6.792005440768272	347.0	0.8000864571985156
838	Feb19-3L1-mock-rep2_B-C-A_Position008_7_cmle.ics	22	3	0	0.6497999999999999	3.397096397415777	1.0	2.46198834834007	1.0	0.3195793308095086	1.7338699616476814	0.9400917675701762	0.9608151034726173	0.93977963297774	0.9137440064155664	0.4704233749453839	1.018762032058337	96.0	1.747490541427847	50.0	0.11528623302572269
839	Feb19-3L1-mock-rep2_B-C-A_Position008_7_cmle.ics	22	4	0	0.6497999999999999	0.760500075107748	3.0	0.5158750220536572	1.0	0.24208733520065542	1.2992904930441038	0.4337446306847513	0.5483616535450087	0.4348683152175218	0.30022065514649915	0.7129974491931265	0.9894459924361184	128.0	2.2285646435953077	67.0	0.15448355225446841
840	Feb19-3L1-mock-rep2_B-C-A_Position008_7_cmle.ics	23	1	0	2.166	0.16297502337544745	1.0	0.10317500441073144	1.0	0.296519935456034	1.789960576008487	0.40452140246135265	0.6355917503784967	0.3951719456335296	0.04854715094254774	0.8100543428212976	0.9772893099946611	670.0	12.1643331292438	888.0	2.047483498536835
841	Feb19-3L1-mock-rep2_B-C-A_Position008_7_cmle.ics	24	1	0	1.5162	1.7971838866915903	1.0	0.10317500441073144	1.0	0.1279820626781709	1.3725758292878545	0.48720243049775264	0.6861057932412186	0.4783377725986349	0.09903550024970867	0.794084106913725	0.7176965759121807	284.0	5.176486049302495	161.0	0.37122167034282705
842	Feb19-3L1-mock-rep2_B-C-A_Position008_7_cmle.ics	25	1	0	1.2995999999999999	0.4437029712030415	1.0	0.42540144110901373	1.0	0.31178577854727685	2.3133700382684177	0.552458120691459	0.7002766766254752	0.5472152148893875	0.3737808209623232	0.7792504034637955	0.9874147256864151	218.0	4.099426686535578	169.0	0.38966746762694277
843	Feb19-3L1-mock-rep2_B-C-A_Position008_7_cmle.ics	26	1	0	1.083	5.2489098383914605	1.0	2.3825999999999996	1.0	0.2625618704319815	2.1454486258148733	0.9237095859330686	0.9548375334251681	0.922700753585609	0.8879122437403776	0.45436857512889894	0.9858480168121444	146.0	2.654228599632286	85.0	0.19598659614372857
844	Feb19-3L1-mock-rep2_B-C-A_Position008_7_cmle.ics	26	2	0	1.2995999999999999	4.99541759737144	1.0	0.0	1.0	0.2199617627256228	1.8673931488198503	0.11128352645652702	0.20234989060854064	0.05598411798071469	0.02066890851632769	0.9564644530866611	0.9529076357020857	216.0	4.171757518826949	140.0	0.3228014524720236
845	Feb19-3L1-mock-rep2_B-C-A_Position008_7_cmle.ics	26	3	0	1.2995999999999999	1.1844645050804359	1.0	0.8815276241084421	1.0	0.20667369802187052	1.2219630178202663	0.6217891580909165	0.7119783648002593	0.6217891580909165	0.477301272182157	0.722811241714269	0.881000508427136	340.0	6.240715592079549	268.0	0.6179342090178737
846	Feb19-3L1-mock-rep2_B-C-A_Position008_7_cmle.ics	27	1	0	1.2995999999999999	5.85500173356023	1.0	1.0161559471409798	1.0	0.32306021553171027	1.8907273984700785	0.6547353855136916	0.7641265702299205	0.6547353855136916	0.5405630231600165	0.6846889557440438	1.0026617017537045	228.0	4.182472253046703	184.0	0.42425333753465955
847	Feb19-3L1-mock-rep2_B-C-A_Position008_7_cmle.ics	27	2	0	1.5162	0.6254321598831116	1.0	0.7817319754002556	1.0	0.30800249176704714	2.0460479366420743	0.593441927988386	0.7272949052762925	0.5908183792387709	0.44844086817067463	0.7285438785570052	0.9955668888732302	328.0	6.089569364817273	310.0	0.7147746447594807
848	Feb19-3L1-mock-rep2_B-C-A_Position008_7_cmle.ics	28	1	0	1.5162	0.28909545576056705	2.0	1.2225574214657589	1.0	0.29211481277626733	2.2200715520095167	0.822173979931967	0.8994247961573306	0.816481769542401	0.7198723098750449	0.5640219978940305	0.9925378157909012	264.0	4.963584418599407	218.0	0.5026479759921509
849	Feb19-3L1-mock-rep2_B-C-A_Position008_7_cmle.ics	29	1	0	1.2995999999999999	0.126115372258537	1.0	1.3934633376079517	1.0	0.29480091186690005	1.9189429140423153	0.8758717774138344	0.9452321366137313	0.8758717774138344	0.7788629630311171	0.4414843308495053	0.9991285782998949	264.0	4.846558174397306	219.0	0.5049537006526654
850	Feb19-3L1-mock-rep2_B-C-A_Position008_7_cmle.ics	30	1	0	1.5162	0.57888508762974	1.0	1.482302948152367	1.0	0.3206501322332864	2.0903293100030558	0.8370734958319221	0.9129565492903888	0.8366310131215243	0.744173977646429	0.4750166154450918	0.9984251080041652	266.0	4.938064083988875	231.0	0.5326223965788388
851	Feb19-3L1-mock-rep2_B-C-A_Position008_7_cmle.ics	30	2	0	1.083	0.9505795204741642	2.0	2.063500088214629	1.0	0.33685872943009015	2.0021036426807823	0.9320925608277159	0.9617498279233904	0.9320925608277159	0.8881638606343345	0.3409612296033257	1.0059492264933088	182.0	3.365125018663722	134.0	0.30896710450893683
852	Feb19-3L1-mock-rep2_B-C-A_Position008_7_cmle.ics	31	1	0	2.166	0.31112366245308565	3.0	0.10317500441073144	1.0	0.32592611452974346	2.1213983607969027	0.30724950349914887	0.5047489715339512	0.30527473047096654	0.03647714913939853	0.582631175903681	0.9903959144374568	554.0	10.320967201314932	700.0	1.6140072623601178
853	Feb19-3L1-mock-rep2_B-C-A_Position008_7_cmle.ics	31	2	0	1.9493999999999998	0.8367448147209348	2.0	1.9319612809801423	1.0	0.2750196466300616	1.5043868467456019	0.8681222810667676	0.9324658360128617	0.8622316531114054	0.7702687606393039	0.6766561579560413	0.9755434610932954	604.0	11.110679015317288	732.0	1.6877904514965802
854	Feb19-3L1-mock-rep2_B-C-A_Position008_7_cmle.ics	31	3	0	1.7328	4.422046265752534	1.0	0.0	1.0	0.2889731505764419	1.6102022130738245	0.3209860270474749	0.6452380248723284	0.3454091403442406	0.015078849063741252	0.3444577849027693	0.9744508075166577	494.0	8.980104843993074	555.0	1.2796771865855219
855	Feb19-3L1-mock-rep2_B-C-A_Position008_7_cmle.ics	31	4	0	2.166	0.23342114889124263	7.0	1.403331779731213	1.0	0.2871213385427779	1.7094362991896208	0.7925099300170229	0.9160671221864952	0.7896160393417817	0.6019809792888217	0.8394372120168172	0.9812067174260991	666.0	12.28558954498614	866.0	1.996757556005517
856	Feb19-3L1-mock-rep2_B-C-A_Position008_7_cmle.ics	31	5	0	1.7328	0.43971848205366265	4.0	0.1459114905355603	1.0	0.30393614047616496	2.135237415613016	0.30527473047096654	0.4461157674484585	0.300036646491394	0.10020421552865519	0.9211237948620955	0.9980631055683966	340.0	6.334336587441226	325.0	0.7493605146671976
857	Feb19-3L1-mock-rep2_B-C-A_Position008_7_cmle.ics	32	1	0	1.9493999999999998	0.5146613015864451	1.0	0.6921189703237084	1.0	0.21745723942426531	1.3852867769581487	0.5855105020779513	0.783546744543038	0.581073795349882	0.39720506196413197	0.7451106647190933	0.8709095340409041	528.0	9.763332095315889	532.0	1.2266455193936896
858	Feb19-3L1-mock-rep2_B-C-A_Position008_7_cmle.ics	33	1	0	2.3826	0.3509637644512376	1.0	0.9378659497950863	1.0	0.29013139834409885	1.9037886256124497	0.6283384864613826	0.7892276158905281	0.6062693242301849	0.3944090236726962	0.7405726105724958	0.9735826241566133	758.0	14.01390500911382	1057.0	2.437150966163778
859	Feb19-3L1-mock-rep2_B-C-A_Position008_7_cmle.ics	34	1	0	1.083	0.21719680543997735	1.0	0.0	1.0	0.18319368703773273	1.6933830313214178	0.11451692005885238	0.2812517029044739	0.11451692005885238	0.040243038526510816	0.9500398664733185	0.9424929648573799	146.0	2.771254843834385	71.0	0.16370645089652625
860	Feb19-3L1-mock-rep2_B-C-A_Position008_7_cmle.ics	35	1	0	1.9493999999999998	0.8477091859900744	1.0	2.166	1.0	0.29153498742514306	2.2037421229962972	0.9509733479556122	0.9837600265554028	0.9429689108503191	0.8816204678288857	0.3997803235861746	0.9975003420001016	444.0	8.260608776511988	475.0	1.0952192137443655
861	Feb19-3L1-mock-rep2_B-C-A_Position008_7_cmle.ics	36	1	0	1.2995999999999999	1.3019480697660328	2.0	1.1535316172061805	1.0	0.3514899421525003	1.9811702133354647	0.6942956378407017	0.8002148701948549	0.6906568258079708	0.5699671071996233	0.6810208793463147	1.001338930022861	282.0	5.202006383913029	264.0	0.6087113103758159
862	Feb19-3L1-mock-rep2_B-C-A_Position008_7_cmle.ics	36	2	0	1.5162	0.3363265360604495	1.0	1.6776879206634818	1.0	0.309459740272645	1.8303120323699378	0.8211573556248897	0.8900537911343969	0.8193434685347619	0.7412727379760994	0.5698696179053251	0.9948811243404062	306.0	5.574514584958836	280.0	0.6456029049440472
863	Feb19-3L1-mock-rep2_B-C-A_Position008_7_cmle.ics	37	1	0	2.166	0.26574483411008	2.0	0.8344252714560013	1.0	0.2935860214253827	1.6571465669498535	0.6428612356690192	0.8096506866919766	0.6420148421729884	0.436123485045684	0.8320889231585147	0.9821291381187647	578.0	10.646664904679911	708.0	1.6324530596442335
864	Feb19-3L1-mock-rep2_B-C-A_Position008_7_cmle.ics	37	2	0	1.7328	0.7577576933031603	4.0	0.23070632344123612	1.0	0.3168288615735985	1.9400428458445782	0.37898619412697865	0.5653605685406834	0.37220358628547856	0.15690449177917806	0.9141105160708163	0.9964567828682488	454.0	8.390464840703949	512.0	1.1805310261834003
865	Feb19-3L1-mock-rep2_B-C-A_Position008_7_cmle.ics	38	1	0	1.7328	0.4380969561127176	1.0	0.5963412819178956	1.0	0.15949916923742216	1.6107436068180145	0.6804250377095269	0.9043789081587128	0.67766321320577	0.3413969166707976	0.7017494017802302	0.7338716439849994	608.0	11.176664590298337	563.0	1.2981229838696378
866	Feb19-3L1-mock-rep2_B-C-A_Position008_7_cmle.ics	39	1	0	1.9493999999999998	0.12372831587574852	1.0	0.0	1.0	0.08431474670481427	2.8271960118165373	0.06548977516664783	0.13082420065529318	0.04589876850073438	0.0229437351711671	0.9766805568237164	0.8440335806496969	228.0	4.673982478695521	94.0	0.2167381180883587
867	Feb19-3L1-mock-rep2_B-C-A_Position008_7_cmle.ics	39	2	0	1.2995999999999999	0.10669793707125322	2.0	0.8318234787411565	1.0	0.1853559612648196	1.444074107249804	0.680375098858886	0.8609902835837758	0.6773245960908372	0.49390181900350244	0.6839823665408665	0.8616232364770361	292.0	5.285051950424153	202.0	0.4657563814239197
868	Feb19-3L1-mock-rep2_B-C-A_Position008_7_cmle.ics	40	1	0	1.5162	0.7509753885038676	1.0	2.7348753338279974	1.0	0.29646255689943013	1.4117456581783556	0.9865803236276773	0.9969367267417407	0.9802037949670261	0.9407859756049171	0.30252769854706757	0.9890516320456938	424.0	7.649817915521763	447.0	1.0306589232499608
869	Feb19-3L1-mock-rep2_B-C-A_Position008_7_cmle.ics	40	2	0	0.6497999999999999	0.1481074149138075	2.0	0.5556144027286182	1.0	0.3674532431344765	1.8336310528342126	0.43993682990897476	0.5268830004206049	0.43993682990897476	0.3186974739899531	0.8010896035011912	1.0151694641317097	100.0	1.836881365249305	57.0	0.13142630564932387
870	Feb19-3L1-mock-rep2_B-C-A_Position008_7_cmle.ics	41	1	0	1.7328	0.377595804470179	1.0	0.41270001764292574	1.0	0.23780339333279008	1.1717310041858442	0.5583816022101946	0.797417671608857	0.5586935977608667	0.2704865774088091	0.7774200243981052	0.9609055206365247	444.0	8.003151039267372	429.0	0.9891558793607008
871	Feb19-3L1-mock-rep2_B-C-A_Position008_7_cmle.ics	42	1	0	1.2995999999999999	0.8174031247993201	1.0	0.913592684735068	1.0	0.21071689073866515	1.1836465360903599	0.656313893078599	0.8227166080107257	0.653326629797218	0.48419641360817833	0.6755258140882623	0.8457604828974442	342.0	6.191790008628598	273.0	0.6294628323204459
872	Feb19-3L1-mock-rep2_B-C-A_Position008_7_cmle.ics	42	2	0	1.2995999999999999	1.8594386026109664	1.0	2.455494121914529	1.0	0.30418659363942385	1.945989331342005	0.9399824032176973	0.9645320093849505	0.9350217864923748	0.8946287916876152	0.40787121738997284	0.9949749107523216	250.0	4.603906037543464	205.0	0.472673555405463
873	Feb19-3L1-mock-rep2_B-C-A_Position008_7_cmle.ics	43	1	0	1.9493999999999998	0.27373107599071894	1.0	1.0317500441073144	1.0	0.14451951234357302	1.2474791530187714	0.7693540266499848	0.9269286118987943	0.7665046485881379	0.4997544349190801	0.6212522807592843	0.7797776784109799	714.0	13.194442688960722	682.0	1.5725042184708578
874	Feb19-3L1-mock-rep2_B-C-A_Position008_7_cmle.ics	43	2	0	2.166	13.509935552904462	1.0	0.10317500441073144	1.0	0.29491116975719556	1.843276944193419	0.27578330459261574	0.5046431006501301	0.27578330459261574	0.037676405585713876	0.9287363741358525	0.9881499157341799	596.0	11.048923611876472	743.0	1.7131534227622394
875	Feb19-3L1-mock-rep2_B-C-A_Position008_7_cmle.ics	44	1	0	1.5162	0.5421842070065656	1.0	1.5162	1.0	0.31936611308474255	1.9429131626676257	0.8897375295434755	0.9429854459509889	0.8764721980345814	0.7727602935688519	0.4328824278170462	0.9940198868387405	362.0	6.685554625416724	366.0	0.8438952257482901
876	Feb19-3L1-mock-rep2_B-C-A_Position008_7_cmle.ics	45	1	0	1.9493999999999998	0.27820138035237363	1.0	1.3625635475001732	1.0	0.3021940515964054	2.183140973911414	0.7864571984718409	0.8773750381313461	0.7864571984718409	0.6396987260498831	0.5938378853769493	0.9946516514780884	482.0	8.969390109773313	547.0	1.2612313893014064
877	Feb19-3L1-mock-rep2_B-C-A_Position008_7_cmle.ics	46	1	0	1.5162	1.533094687160941	1.0	0.0	1.0	0.30635131006365623	1.9673414620233052	0.23360106365588118	0.39139848225605484	0.23160670887869308	0.020417615710720476	0.9185877781570816	0.9965894753694635	330.0	6.134264776728003	312.0	0.7193860940805097
878	Feb19-3L1-mock-rep2_B-C-A_Position008_7_cmle.ics	46	2	0	1.2995999999999999	0.6891986382634607	1.0	0.5260913608053412	1.0	0.3154864675612304	1.9936788266098369	0.45843641132386653	0.5677644699702481	0.4537465897986392	0.30588098533477187	0.8094917199789873	0.9988996991738389	218.0	4.029210940014318	170.0	0.39197319228745714
879	Feb19-3L1-mock-rep2_B-C-A_Position008_7_cmle.ics	46	3	0	1.083	0.843667903486064	1.0	0.2918229810711206	1.0	0.3139710308367558	2.7219093530643255	0.29625431837748883	0.38815629347893216	0.28727790552788646	0.1754305663023064	0.8913943813455173	1.008506416473637	122.0	2.3519361451077416	71.0	0.16370645089652625
880	Feb19-3L1-mock-rep2_B-C-A_Position008_7_cmle.ics	47	1	0	1.7328	0.5352968788352388	1.0	0.5836459621422412	1.0	0.27779290856977973	1.4862445200392433	0.6166025491218293	0.8006318873928129	0.6166250202239919	0.3694698617577795	0.7252401932655528	0.9801714312276526	432.0	7.922220558526357	445.0	1.0260474739289323
881	Feb19-3L1-mock-rep2_B-C-A_Position008_7_cmle.ics	48	1	0	3.0324	0.5592512951678317	1.0	0.0	1.0	0.23931093165713674	1.9429484552203886	0.1426927555703135	0.3783712236556803	0.1426927555703135	0.0136218475950599	0.9364539557234116	0.8942832748363417	854.0	15.901827043584221	1148.0	2.6469719102705933
882	Feb19-3L1-mock-rep2_B-C-A_Position008_7_cmle.ics	49	1	0	1.2995999999999999	0.2591220167920364	1.0	1.8889235943811362	1.0	0.2976906622881044	2.0921400694525474	0.9926508032035554	0.999207212629045	0.9879982408221841	0.9433301698995417	0.21516442442707906	1.001033802217652	224.0	4.1632971757465045	172.0	0.3965846416084861
883	Feb19-3L1-mock-rep2_B-C-A_Position008_7_cmle.ics	50	1	0	1.7328	0.7134168084024792	1.0	2.166	1.0	0.29291545635831395	1.866658575209033	0.9525151124584748	0.9846424746310382	0.9381886833554196	0.8625537785684463	0.39475214942070036	0.9853093648469976	490.0	9.007740264373705	552.0	1.2727600126039784
884	Feb19-3L1-mock-rep2_B-C-A_Position008_7_cmle.ics	51	1	0	1.7328	0.4264655555565769	13.0	0.9479040472602467	1.0	0.2404031912765314	1.2981429041707024	0.6813764373689386	0.8885131301176463	0.6829863433639176	0.46876122572201645	2.5194562090947947	0.8857384525152223	634.0	11.430031461371929	736.0	1.6970133501386382
885	Feb19-3L1-mock-rep2_B-C-A_Position008_7_cmle.ics	51	2	0	2.166	0.5206207955007817	9.0	1.30507204614332	1.0	0.27103464227672674	1.8698346129413859	0.7966023065935474	0.9126694909911244	0.7955017642986191	0.6178218059860938	2.3751236062498022	0.9846179281810923	652.0	12.042937408132284	815.0	1.8791655983192799
886	Feb19-3L1-mock-rep2_B-C-A_Position008_7_cmle.ics	51	3	0	1.9493999999999998	0.3827563333761755	2.0	0.65253602307166	1.0	0.32874372910145666	1.6779539678743736	0.6189710266772274	0.8012292468015214	0.618698310361138	0.3520148897243718	1.2856388632842755	0.983374077105989	658.0	12.013186901981525	910.0	2.0982094410681533
887	Feb19-3L1-mock-rep2_B-C-A_Position008_7_cmle.ics	51	4	0	1.5162	0.3812232532885868	8.0	0.8254000352858515	1.0	0.2975795677729702	1.9932770485973803	0.5659365004983671	0.6954252864327738	0.5626750479526189	0.4326943462975241	1.2145302718487074	0.9956200107718125	348.0	6.419497239722463	333.0	0.7678063119513132
888	Feb19-3L1-mock-rep2_B-C-A_Position008_7_cmle.ics	51	5	0	1.2995999999999999	0.5924098309905669	4.0	1.7307810795238614	1.0	0.24607808209413914	1.2589584236786162	0.8542876723134584	0.9170924804487327	0.8540674465571324	0.7472630864976979	4.896311640219488	0.9414013814746786	384.0	6.9665569168709665	351.0	0.8093093558405734
889	Feb19-3L1-mock-rep2_B-C-A_Position008_7_cmle.ics	51	6	0	1.083	5.523211142771616	1.0	0.5097226605744432	1.0	0.2395808096115029	1.1540135922300643	0.5228267955217049	0.6847675034756668	0.5175237827688448	0.2684742577790863	2.5251939319023755	0.9583393718816743	318.0	5.655445065699851	261.0	0.6017941363942725
890	Feb19-3L1-mock-rep2_B-C-A_Position008_7_cmle.ics	51	7	0	2.166	0.3295923120581745	11.0	1.8725829911983063	1.0	0.30135197214065507	1.491621791616902	0.893677585387332	0.9578266210419112	0.8920709050692098	0.7888140564440667	2.1931972660990007	0.9801905656071086	700.0	12.741143312543068	956.0	2.204272775451818
891	Feb19-3L1-mock-rep2_B-C-A_Position008_7_cmle.ics	51	8	0	1.9493999999999998	0.2949963371995227	14.0	2.480495339104525	1.0	0.30158194381687253	1.659277353372177	0.9618299792647627	0.9915909536772276	0.9620129631155581	0.8979035153133144	5.123001184096776	0.9883904156945637	556.0	10.248636369023563	677.0	1.5609755951682853
892	Feb19-3L1-mock-rep2_B-C-A_Position008_7_cmle.ics	51	9	0	1.9493999999999998	0.8405735081362691	15.0	0.46141264688247224	1.0	0.3198155338666638	1.9757627088787457	0.4792959930935326	0.678189322012576	0.4792959930935326	0.25785444983588635	2.0459146465450173	0.9905230352915477	542.0	10.029389481010137	671.0	1.5471412472051984
893	Feb19-3L1-mock-rep2_B-C-A_Position008_7_cmle.ics	51	10	0	1.2995999999999999	0.2042206185579741	3.0	1.6313400576791501	1.0	0.29224174786166923	2.163880302317131	0.8071139077403635	0.8646850551752027	0.8071139077403635	0.7137569546326145	1.40771924191958	0.9917238893330329	240.0	4.497455222191919	189.0	0.43578196083723186
894	Feb19-3L1-mock-rep2_B-C-A_Position008_7_cmle.ics	51	11	0	1.9493999999999998	3.261576162857866	6.0	0.46141264688247224	1.0	0.20977831684352052	1.0271930748362355	0.5378417348042028	0.7319763106291624	0.5325381355646416	0.25785444983588635	4.769173645920116	0.9334605849171039	724.0	13.183867260110148	839.0	1.934502990171627
895	Feb19-3L1-mock-rep2_B-C-A_Position008_7_cmle.ics	52	1	0	2.166	0.26734029103503576	1.0	0.10317500441073144	1.0	0.3053299051091674	1.9220190389167777	0.36209899413098806	0.6113259811983864	0.36209899413098806	0.05011426394972386	19.200986451891602	0.9847369730413978	656.0	12.108922983113326	873.0	2.0128976286291183
896	Feb19-3L1-mock-rep2_B-C-A_Position008_7_cmle.ics	53	1	0	2.3826	0.5395627854315175	1.0	1.5162	1.0	0.3196611131556479	2.0170884742630437	0.7851011110223004	0.8743390694237851	0.7481467040711491	0.5294959947441373	0.8288953266006136	0.9854257180337725	670.0	12.468601364169274	922.0	2.1258781369943267
897	Feb19-3L1-mock-rep2_B-C-A_Position008_7_cmle.ics	53	2	0	2.166	0.3788916882300408	4.0	2.166	1.0	0.2986476516318797	2.082203579488368	0.8788531458170469	0.9678891356094442	0.8788332608767699	0.6810888369454392	0.5878877877983966	0.978865663108262	640.0	11.868385932029584	832.0	1.9183629175480257
898	Feb19-3L1-mock-rep2_B-C-A_Position008_7_cmle.ics	53	3	0	2.3826	0.8164843330111717	3.0	0.0	1.0	0.35379806606513203	2.0077855693169733	0.1724507798990547	0.36956103019586667	0.1789028581677392	0.008971032320825965	0.9344774051647516	0.9813513580019084	754.0	14.088350927175302	1158.0	2.6700291568757377
899	Feb19-3L1-mock-rep2_B-C-A_Position008_7_cmle.ics	53	4	0	1.9493999999999998	9.650101604245702	1.0	2.5991999999999997	1.0	0.29492759583888684	1.450410951101508	0.9051024366849855	0.9853005452762544	0.905397201682032	0.7651216198038409	0.5729719822394462	0.963907489322568	784.0	14.150245635985305	1121.0	2.584717344436703
900	Feb19-3L1-mock-rep2_B-C-A_Position008_7_cmle.ics	53	5	0	2.3826	0.7039284160911705	2.0	0.65253602307166	1.0	0.31794947300416654	1.7550186860305645	0.4437612949385029	0.6148918707634843	0.44334761020058444	0.24079785398605325	0.9087201420209953	0.9850656485928184	744.0	13.5840108815366	1076.0	2.4809597347135526
901	Feb19-3L1-mock-rep2_B-C-A_Position008_7_cmle.ics	54	1	0	2.166	0.44476601687444967	1.0	1.276204323327041	1.0	0.3089831722726251	2.161837838677019	0.7509130121258644	0.8568174341285428	0.7504776906027043	0.6126153518959748	0.5744698317388477	0.9935692072109582	510.0	9.548315378842679	602.0	1.3880462456297014
902	Feb19-3L1-mock-rep2_B-C-A_Position008_7_cmle.ics	55	1	0	1.7328	0.11201793024296693	1.0	0.0	1.0	0.1142811407894126	2.3404098794215935	0.05512180675818019	0.13528223024657499	0.05512180675818019	0.019639005084956807	0.9919589976641427	0.9413290547155535	226.0	4.488855573742273	108.0	0.24901826333556107
903	Feb19-3L1-mock-rep2_B-C-A_Position008_7_cmle.ics	55	2	0	1.7328	0.2102411893465153	3.0	0.5097226605744432	1.0	0.2645161759097848	1.5120155949599294	0.5328233793593157	0.6850170452059727	0.5299039882080154	0.2907797719004816	0.49657549341136403	0.9870758294965035	510.0	9.290857641598064	557.0	1.2842886359065508
904	Feb19-3L1-mock-rep2_B-C-A_Position008_7_cmle.ics	55	3	0	1.5162	4.531972107102139	1.0	2.2894792746726	1.0	0.29799363797606293	1.6223267711994664	0.9376764675198804	0.9741865246961983	0.9377993006922406	0.8708156795703195	0.6467330622167256	0.9862607658825079	450.0	8.13723727499956	490.0	1.1298050836520823
905	Feb19-3L1-mock-rep2_B-C-A_Position008_7_cmle.ics	56	1	0	1.5162	0.3578998884767763	1.0	3.2522702560381944	1.0	0.31594047304262907	1.7590711591714427	0.9981987919717585	0.9998352278370155	0.9956707807040511	0.9787534195866702	0.15935502616672106	0.982999194071373	412.0	7.451861190578648	442.0	1.0191302999473888
906	Feb19-3L1-mock-rep2_B-C-A_Position008_7_cmle.ics	57	1	0	1.5162	2.1857474237696533	1.0	1.321284742879191	1.0	0.11584903757828025	2.1327052168693292	0.7732643730088875	0.8911791280777049	0.7727152348831231	0.6349244058792831	0.6234920267719785	0.6388615854976695	308.0	5.525589001507883	173.0	0.3988903662690006
907	Feb19-3L1-mock-rep2_B-C-A_Position008_7_cmle.ics	57	2	0	1.5162	7.053979979951189	1.0	2.2698500970360915	1.0	0.140530507978542	1.3149901508697384	0.9258897206016373	0.9629954900570948	0.9258897206016373	0.8683451079971647	0.38043705578713505	0.7634796124373548	400.0	7.019851977231339	282.0	0.650214354265076
908	Feb19-3L1-mock-rep2_B-C-A_Position008_7_cmle.ics	57	3	0	1.083	0.21624010921022574	1.0	0.0	1.0	0.2006698539277431	2.4067245148612497	0.05857862801149685	0.16574040176658902	0.05857862801149685	0.020561522943068785	0.9688953602734924	0.9441804577443869	128.0	2.486022380839927	61.0	0.1406492042913817
909	Feb19-3L1-mock-rep2_B-C-A_Position009_8_cmle.ics	1	1	0	0.8664	0.17663293496870436	1.0	0.5689355674538337	1.0	0.2939427232771369	1.6098282309184093	0.5940095184878321	0.7161457831557448	0.593017206497235	0.44529759725620915	0.7550316847192161	0.9940643839768586	172.0	3.094837461429239	115.0	0.2651583359591622
910	Feb19-3L1-mock-rep2_B-C-A_Position009_8_cmle.ics	1	2	0	1.083	2.0443652958373666	1.0	0.8875449473696695	1.0	0.2587785786599346	2.126614428740456	0.7039634675041908	0.7864891423726854	0.7046763906819014	0.5959796913235322	0.5856979050440442	0.9593872913048314	158.0	2.9458063199370774	95.0	0.21904384274887315
911	Feb19-3L1-mock-rep2_B-C-A_Position009_8_cmle.ics	2	1	0	1.5162	0.6504687694142408	2.0	2.3825999999999996	1.0	0.3025520290664812	2.219780713715724	0.9533222906527333	0.9889178812549431	0.9518193775594823	0.8614932347592887	0.37715827286330006	0.9900598030174004	248.0	4.629426372153993	202.0	0.4657563814239197
912	Feb19-3L1-mock-rep2_B-C-A_Position009_8_cmle.ics	2	2	0	1.083	2.229995432960204	2.0	2.93641210382247	1.0	0.2845622701287482	2.4574999352583604	0.9469311793710788	0.9651004393622532	0.9473021111132429	0.9255024099904282	0.46031918804986827	0.9965290390476126	152.0	2.8585305818857316	94.0	0.2167381180883587
913	Feb19-3L1-mock-rep2_B-C-A_Position009_8_cmle.ics	2	3	0	1.7328	0.28569251640104387	1.0	0.7817319754002556	1.0	0.29341175648794887	1.5632398654985578	0.5730533011859157	0.703453928785369	0.5698897224194129	0.408765713968991	0.7985980222927134	0.9896207931608315	532.0	9.712291426094817	625.0	1.4410779128215336
914	Feb19-3L1-mock-rep2_B-C-A_Position009_8_cmle.ics	3	1	0	1.2995999999999999	3.271109478891609	1.0	0.72222503087512	1.0	0.308665445875637	2.071220528690528	0.6545604496303989	0.7827804589976989	0.6532368094161728	0.5149927708880607	0.6902103606507929	0.9958433585116568	234.0	4.339963737619311	187.0	0.4311705115162029
915	Feb19-3L1-mock-rep2_B-C-A_Position009_8_cmle.ics	4	1	0	1.5162	6.827120829212476	1.0	1.1535316172061805	1.0	0.3078377522066378	1.9113510750798233	0.7220445036839572	0.8227127994372246	0.7220445036839572	0.5874301158872969	0.5909399788552318	1.000866083927505	294.0	5.376557860015723	263.0	0.6064055857153013
916	Feb19-3L1-mock-rep2_B-C-A_Position009_8_cmle.ics	4	2	0	1.7328	0.3687671066019445	1.0	0.2918229810711206	1.0	0.31017531600171655	1.5446222068465165	0.45746417860713096	0.6478710800103669	0.41928986634084936	0.17643285571476175	0.874935848717259	0.9886700168111445	560.0	10.244406197483341	694.0	1.6001729143970311
917	Feb19-3L1-mock-rep2_B-C-A_Position009_8_cmle.ics	4	3	0	1.2995999999999999	17.330277969850663	1.0	1.0622516852075932	1.0	0.2888539991204763	2.190499482785995	0.6540560553889444	0.7277805546299382	0.6552186308267615	0.561444333370358	0.6631888957714813	0.9915379499294731	176.0	3.2778492806123753	118.0	0.27207550994070556
918	Feb19-3L1-mock-rep2_B-C-A_Position009_8_cmle.ics	5	1	0	1.9493999999999998	10.9614762503144	3.0	2.3825999999999996	1.0	0.3056344186047252	2.1270002021343717	0.9922796828645086	0.9999256892323698	0.9881011312385318	0.9225704666144586	0.4148823963654356	0.9944989506872786	402.0	7.556057614790878	419.0	0.9660986327555563
919	Feb19-3L1-mock-rep2_B-C-A_Position009_8_cmle.ics	5	2	0	1.2995999999999999	3.04848588127736	1.0	2.1993640559988026	1.0	0.3108236876742558	2.024872402765047	0.9286193630995593	0.9557336473439617	0.9282226579246717	0.8761090882068812	0.8419405843885456	0.991482895712422	206.0	3.807848966230785	155.0	0.35738732237974036
920	Feb19-3L1-mock-rep2_B-C-A_Position009_8_cmle.ics	5	3	0	1.9493999999999998	0.7284103880079846	3.0	0.0	1.0	0.2580980304241582	1.1753582369295332	0.17512532796771482	0.39390708867561064	0.16070789580487135	0.01677994295219531	2.9723296900619487	0.9421244861544023	632.0	11.572578040184553	759.0	1.7500450173304705
921	Feb19-3L1-mock-rep2_B-C-A_Position009_8_cmle.ics	5	4	0	1.7328	0.11615831464577182	1.0	0.0	1.0	0.2761603439033485	1.7162023350683684	0.24620872179763464	0.45763828948045343	0.24925432002789513	0.01677994295219531	3.633584066149228	0.9820640543071367	366.0	6.774945449238182	346.0	0.7977807325380012
922	Feb19-3L1-mock-rep2_B-C-A_Position009_8_cmle.ics	6	1	0	1.083	0.3805025490130382	1.0	0.5836459621422412	1.0	0.2774693236078138	1.4545622003126353	0.6607017850892545	0.8002129273130323	0.6607017850892545	0.48335229261463075	0.6283830867922613	0.9707910742016215	198.0	3.6056620697474515	138.0	0.3181900031509946
923	Feb19-3L1-mock-rep2_B-C-A_Position009_8_cmle.ics	7	1	0	2.3826	0.5503321019539817	1.0	2.166	1.0	0.3100700697724857	1.991191898499204	0.9776618939589474	0.9971922418594542	0.9734489831959029	0.9218404018311983	7.260522249180723	0.9777417963383496	668.0	12.377095454577695	904.0	2.0843750931050664
924	Feb19-3L1-mock-rep2_B-C-A_Position009_8_cmle.ics	8	1	0	1.9493999999999998	0.30823880226438405	1.0	1.8253521634203476	1.0	0.25173770979057125	1.093784578044133	0.8360070093749499	0.9402144169936342	0.8337644372266977	0.6943568470647796	0.605682678304347	0.968076764742047	826.0	14.831391548866005	1120.0	2.5824116197761886
925	Feb19-3L1-mock-rep2_B-C-A_Position009_8_cmle.ics	9	1	0	1.5162	0.21318941620470164	1.0	1.8410516456738788	1.0	0.3124235788100347	1.831246815610551	0.8850649688600524	0.9452769633780338	0.8845063581007234	0.7778967090540049	0.4759861774768582	0.9858205919176618	362.0	6.708959874257144	362.0	0.8346723271062323
926	Feb19-3L1-mock-rep2_B-C-A_Position009_8_cmle.ics	9	2	0	1.083	2.346417138510775	2.0	1.5748980912081223	1.0	0.2962219750727617	1.672371874253515	0.802661207778915	0.8629408601217841	0.8004441129018267	0.7103811390802005	0.5687803377968699	0.9851274835702049	220.0	3.956880107722947	167.0	0.3850560183059138
927	Feb19-3L1-mock-rep2_B-C-A_Position009_8_cmle.ics	10	1	0	1.2995999999999999	4.737240230090607	3.0	2.0323118942819596	1.0	0.3165698478411526	2.0278829649787333	0.9739347497968187	0.9943809289651074	0.9734532614857159	0.9261222775421558	0.42933572964770284	0.9984614370559693	222.0	4.118601763835776	175.0	0.40350181559002946
928	Feb19-3L1-mock-rep2_B-C-A_Position009_8_cmle.ics	10	2	0	1.7328	0.2787398583228914	1.0	0.639412489864916	1.0	0.27980979328312366	1.5970798552878671	0.6416087856250128	0.8047735639013529	0.6416087856250128	0.421495209020564	0.7718612078667727	0.9922357558204226	394.0	7.260249722945866	389.0	0.8969268929401227
929	Feb19-3L1-mock-rep2_B-C-A_Position009_8_cmle.ics	11	1	0	2.166	0.20444118735863187	1.0	1.8725829911983065	1.0	0.2353329357692271	1.9314544999860355	0.8903227279994519	0.9467373181371765	0.8723743614340421	0.8063536836976299	0.5216698373667836	0.9058168790092309	500.0	9.254622572767785	510.0	1.1759195768623716
930	Feb19-3L1-mock-rep2_B-C-A_Position009_8_cmle.ics	12	1	0	1.5162	4.037000122071725	1.0	3.059823511567285	1.0	0.28823698113166174	1.9973491833264498	0.9840041240552199	0.9963933469285644	0.9838752473295984	0.9602510063756075	0.26327569761259184	0.9950140125702223	278.0	5.1126155600915695	234.0	0.5395395705603823
931	Feb19-3L1-mock-rep2_B-C-A_Position009_8_cmle.ics	12	2	0	1.5162	0.21129408753958218	1.0	0.9971598751598192	1.0	0.29987255252734374	1.9716977672592781	0.6491672289229696	0.7674533200918815	0.6491672289229696	0.5245282732793062	0.679964656016879	1.0001730192193716	318.0	5.889497554104048	292.0	0.6732716008702206
932	Feb19-3L1-mock-rep2_B-C-A_Position009_8_cmle.ics	13	1	0	1.9493999999999998	0.22238585264202973	1.0	2.5991999999999997	1.0	0.3334501274011396	2.28715733419869	0.9787950502160526	0.9924509122877249	0.9697447792181288	0.9333494244482906	0.334231965715488	0.9981192289788892	444.0	8.307419274192826	508.0	1.1713081275413426
933	Feb19-3L1-mock-rep2_B-C-A_Position009_8_cmle.ics	14	1	0	1.2995999999999999	0.5927547858149869	2.0	0.0	1.0	0.20607538287674398	1.2778222219164248	0.49996327801995083	0.7682562243756184	0.49681814843456357	0.020866725133819215	0.7862304702443468	0.8874426320701658	490.0	8.867308771331192	463.0	1.067550517818192
934	Feb19-3L1-mock-rep2_B-C-A_Position009_8_cmle.ics	15	1	0	1.7328	0.2842602216186191	1.0	0.9590684260691023	1.0	0.29952871572689455	1.7855110453103864	0.7201783617530032	0.8337675117299473	0.7140982796077182	0.5226422449241535	0.6235621100459854	0.9943426332344014	406.0	7.505016945569819	421.0	0.9707100820765852
935	Feb19-3L1-mock-rep2_B-C-A_Position009_8_cmle.ics	16	1	0	2.3826	0.3666740416924922	1.0	0.0	1.0	0.15165046934419002	1.3396004535062425	0.13959499252097815	0.34007861357492775	0.1259672980049234	0.014852957287965818	0.9548072818622054	0.9195603872680761	788.0	15.012009671540664	810.0	1.8676369750167077
936	Feb19-3L1-mock-rep2_B-C-A_Position009_8_cmle.ics	17	1	0	1.2995999999999999	3.3744618061837266	1.0	0.9077480443748005	1.0	0.3195582336348489	2.031874940448039	0.766576350339237	0.8658086615560843	0.7599127676447264	0.6176700590360384	0.6094585630071501	0.9972245282781336	228.0	4.205877501887123	183.0	0.42194761287414506
937	Feb19-3L1-mock-rep2_B-C-A_Position009_8_cmle.ics	18	1	0	1.2995999999999999	0.16554459463177953	1.0	0.3916201927270152	1.0	0.28726605560248697	1.3415350635205026	0.5453857877909308	0.7150224035387277	0.5158601010737656	0.2874013041036866	0.7981476199290429	0.992730650975829	364.0	6.4961975489232575	350.0	0.8070036311800589
938	Feb19-3L1-mock-rep2_B-C-A_Position009_8_cmle.ics	19	1	0	1.5162	0.31150760832973284	1.0	1.70785021024454	1.0	0.2854979766568867	1.5653770715197908	0.8840889016423579	0.95718122430313	0.8840261306622786	0.7838817574080965	0.4041502803949153	0.9846875702458995	430.0	7.7839041512539495	448.0	1.0329646479104755
939	Feb19-3L1-mock-rep2_B-C-A_Position009_8_cmle.ics	20	1	0	1.5162	0.5206473311917464	1.0	2.5386235566991466	1.0	0.3039001962832696	1.680593006907084	0.9819095658928031	0.9974959696174637	0.9820676201099154	0.9408696594608996	0.14750140935437528	0.9894633651290617	418.0	7.5625421774704185	443.0	1.021436024607903
940	Feb19-3L1-mock-rep2_B-C-A_Position009_8_cmle.ics	21	1	0	1.2995999999999999	4.380677405649765	1.0	0.0	1.0	0.20916111292466286	1.3114125413412367	0.35732959132674635	0.7157789012340933	0.36123178655184346	0.030938833570412518	0.8588736640794135	0.8574365114255937	286.0	5.221181461213225	208.0	0.4795907293870064
941	Feb19-3L1-mock-rep2_B-C-A_Position009_8_cmle.ics	22	1	0	1.2995999999999999	0.5149252200636046	1.0	1.1535316172061805	1.0	0.3192675460965237	1.8073190927771863	0.8213162446925617	0.9025937647428841	0.8188590973423494	0.7084594668973109	0.4934831014921227	0.9952168052148576	246.0	4.467704716041166	205.0	0.472673555405463
942	Feb19-3L1-mock-rep2_B-C-A_Position009_8_cmle.ics	23	1	0	1.2995999999999999	0.6975045633943753	1.0	1.9024530800922563	1.0	0.2978361660242264	1.7284668578209506	0.8722144518481267	0.926898023007292	0.872662339703294	0.8152089357555947	0.4781172099747517	0.9940543014703286	246.0	4.514515213722006	198.0	0.45653348278186184
943	Feb19-3L1-mock-rep2_B-C-A_Position009_8_cmle.ics	23	2	0	1.2995999999999999	0.36399672988238807	2.0	0.9479040472602467	1.0	0.31749310758586835	1.7636989019431817	0.6540027030424943	0.7724081437012824	0.6540027030424943	0.5026814338697511	0.6903266642863165	0.9945484442619639	324.0	5.8831522967937175	309.0	0.7124689200989662
944	Feb19-3L1-mock-rep2_B-C-A_Position009_8_cmle.ics	24	1	0	2.166	0.3733772914293176	5.0	0.8254000352858515	1.0	0.30290298044713004	2.105663783736205	0.548976603042173	0.7122872603930083	0.5531227074744117	0.38558825360645577	0.7621606127512465	0.9913228023552592	596.0	11.095734109557318	753.0	1.736210669367384
945	Feb19-3L1-mock-rep2_B-C-A_Position009_8_cmle.ics	24	2	0	1.5162	0.28328684921768926	6.0	3.2489999999999997	1.0	0.23216349053546917	1.2233604767970092	0.9880754831391934	0.995266738313026	0.9754216893561843	0.9487914414182731	0.24822533308494404	0.9503668731926459	460.0	8.360714334553204	447.0	1.0306589232499608
946	Feb19-3L1-mock-rep2_B-C-A_Position009_8_cmle.ics	24	3	0	2.166	0.2214867501284306	1.0	2.3825999999999996	1.0	0.3141216025732561	2.157802020961614	0.9394624357416075	0.9851077537783529	0.9345756848137691	0.8327828113706562	0.7820517692011866	0.9887544573818557	542.0	10.169820974052657	665.0	1.533306899242112
947	Feb19-3L1-mock-rep2_B-C-A_Position009_8_cmle.ics	24	4	0	1.7328	0.7347113361146966	8.0	1.969554495985222	1.0	0.28190598576387604	2.043438005424293	0.8110956208193131	0.8851646016453397	0.8108238338742905	0.7220929760399776	0.6007786944702924	0.9929097934672042	340.0	6.310931338600805	313.0	0.7216918187410241
948	Feb19-3L1-mock-rep2_B-C-A_Position009_8_cmle.ics	24	5	0	1.9493999999999998	10.802461230862514	2.0	2.4611077573935853	1.0	0.3212173328277256	2.1137105349583076	0.8912581515780698	0.9408422146846162	0.889111467838996	0.8181585622362326	1.651217373073826	0.9959966073921364	422.0	7.839174992015229	462.0	1.0652447931576776
949	Feb19-3L1-mock-rep2_B-C-A_Position009_8_cmle.ics	24	6	0	1.5162	0.19766661103477537	4.0	0.2918229810711206	1.0	0.32444262799612394	2.1639008196860776	0.3126356566063989	0.46354481642199524	0.3077754346831543	0.1338036366392624	0.9088619561273015	0.9969863792251092	294.0	5.470178855377401	270.0	0.6225456583389025
950	Feb19-3L1-mock-rep2_B-C-A_Position009_8_cmle.ics	24	7	0	1.083	4.210323314107745	5.0	2.445922284692791	1.0	0.25000736813432667	1.1722780629879286	0.8861488818565972	0.9366647085734705	0.8860465556960209	0.8172016231419545	0.7663683955759986	0.9715093808657979	242.0	4.3080981456984455	177.0	0.40811326491105837
951	Feb19-3L1-mock-rep2_B-C-A_Position009_8_cmle.ics	24	8	0	1.7328	0.5716866070799402	3.0	2.8158	1.0	0.3164740311458149	2.1313294781970287	0.986313199262602	0.9982065851486301	0.9852043951522305	0.8990861028621547	0.7388675124793691	0.9926713959482275	332.0	6.202365437479152	320.0	0.7378318913646253
952	Feb19-3L1-mock-rep2_B-C-A_Position009_8_cmle.ics	24	9	0	1.2995999999999999	0.1259249236942413	7.0	2.385122381269326	1.0	0.3206501322332864	2.0080710945636095	0.8817391116031911	0.9336268668433463	0.8811977033461738	0.8105802001586326	0.7549676994774519	0.9946612454629379	266.0	4.867848337467616	231.0	0.5326223965788388
953	Feb19-3L1-mock-rep2_B-C-A_Position009_8_cmle.ics	25	1	0	1.2995999999999999	0.4161862384592229	1.0	1.0841098665386142	1.0	0.3355687372207387	1.8682368986320979	0.7979665333572097	0.8865476830020493	0.785889094490539	0.6742573469428361	0.577175085574408	0.9975157264690782	238.0	4.359138814919507	200.0	0.46114493210289076
954	Feb19-3L1-mock-rep2_B-C-A_Position009_8_cmle.ics	26	1	0	1.7328	0.2624059419483823	1.0	2.613012150353187	1.0	0.3237128486185459	2.0489678263678677	0.9316389386274476	0.9681825820396479	0.9316841379390273	0.8764013235285596	0.24105410339255517	0.9953928996641159	400.0	7.417741207518473	428.0	0.9868501547001864
955	Feb19-3L1-mock-rep2_B-C-A_Position009_8_cmle.ics	26	2	0	1.9493999999999998	0.613914617997181	4.0	0.2918229810711206	1.0	0.28790471257222555	1.7890278349916349	0.4307575520516431	0.6386993028875406	0.4264520278844984	0.15264676738000452	0.9234967732494715	0.9916725964528185	568.0	10.399782596285851	683.0	1.5748099431313722
956	Feb19-3L1-mock-rep2_B-C-A_Position009_8_cmle.ics	26	3	0	1.9493999999999998	0.7265625055549224	5.0	0.10317500441073144	1.0	0.3053292021020881	1.7291413504054027	0.3215247234439558	0.4995091818345126	0.31719370222925325	0.05230197775962079	9.860523411513851	0.9856369295869094	478.0	8.786378290590172	543.0	1.2520084906593485
957	Feb19-3L1-mock-rep2_B-C-A_Position009_8_cmle.ics	27	1	0	1.9493999999999998	0.5543479366185055	1.0	0.6275890508929507	1.0	0.2973364609103791	1.9852331582204672	0.5701951317642325	0.7186481593240797	0.5658700462683565	0.36781532890766444	0.7461519166799735	0.9907531649830108	454.0	8.343654343023118	496.0	1.143639431615169
958	Feb19-3L1-mock-rep2_B-C-A_Position009_8_cmle.ics	28	1	0	1.7328	0.5549914372351	1.0	2.166	1.0	0.3245979375368332	1.7337438592914156	0.9653810298788099	0.9908712414479609	0.9497582518289118	0.8785531450963042	0.37894537815510426	0.988511752074541	448.0	8.209568107290927	508.0	1.1713081275413426
959	Feb19-3L1-mock-rep2_B-C-A_Position009_8_cmle.ics	29	1	0	1.7328	0.1869260823722512	1.0	1.0317500441073144	1.0	0.2953788950442021	1.400135393878107	0.7356782146846889	0.8692387846162892	0.7356782146846889	0.5322056431329253	0.6804417958886333	0.9683577034397798	524.0	9.346267787728536	613.0	1.4134092168953603
960	Feb19-3L1-mock-rep2_B-C-A_Position009_8_cmle.ics	30	1	0	1.5162	0.5201697048184873	1.0	2.5641952280041536	1.0	0.28702650550266834	1.5440219684025405	0.9818650716028539	0.9973747336126754	0.9807531940741046	0.9439531364211957	0.288305863110596	0.9821544126485309	390.0	7.053832654922314	388.0	0.8946211682796081
961	Feb19-3L1-mock-rep2_B-C-A_Position009_8_cmle.ics	31	1	0	1.7328	0.41708324024643206	1.0	1.3586516622891618	1.0	0.31916572059345005	1.8987616894102772	0.812284506169611	0.8984760034921567	0.7904545033935878	0.6603113169212695	0.5648051380577385	0.9947382129444328	444.0	8.14358253230989	497.0	1.1459451562756837
962	Feb19-3L1-mock-rep2_B-C-A_Position009_8_cmle.ics	32	1	0	1.7328	0.41064695663028616	1.0	2.7168689217040662	1.0	0.31846367423018596	2.013271314212498	0.9872226476523481	0.9967418473942004	0.9826376346727158	0.9519512794209013	0.25418293264962966	0.9906416169386977	394.0	7.307060220626704	415.0	0.9568757341134986
963	Feb19-3L1-mock-rep2_B-C-A_Position009_8_cmle.ics	33	1	0	2.3826	0.2550780873696671	1.0	1.1600066841569678	1.0	0.29998604040029275	1.8594826531742994	0.7685220336022093	0.890612244212337	0.7600089364003776	0.5817882207492466	0.7744965511930428	0.9788854109169209	720.0	13.281718427012054	995.0	2.294196037211882
964	Feb19-3L1-mock-rep2_B-C-A_Position009_8_cmle.ics	34	1	0	0.8664	0.49527033065784587	1.0	1.7882560483347225	1.0	0.26312671753175515	1.1159859825283944	0.8609826153882775	0.9268414120335473	0.8604986074854599	0.7692174941085923	0.5211880912578107	0.9858043675598591	214.0	3.8696043696716007	151.0	0.3481644237376825
965	Feb19-3L1-mock-rep2_B-C-A_Position009_8_cmle.ics	34	2	0	1.5162	2.166453417150388	1.0	0.10317500441073144	1.0	0.2750815318843302	1.5905208447411796	0.28969856622576984	0.4602082027437694	0.2754877768168149	0.048785616237274954	0.881176555715347	0.9824262022546781	370.0	6.770715277697961	351.0	0.8093093558405734
966	Feb19-3L1-mock-rep2_B-C-A_Position009_8_cmle.ics	35	1	0	1.7328	0.6438707739911761	2.0	1.663646957482313	1.0	0.3079401140782964	1.4193039754407666	0.8024122909738161	0.881615063937421	0.8004988524052649	0.693560588317954	0.6366072135123878	0.9826302466354632	588.0	10.565873729308084	744.0	1.7154591474227538
967	Feb19-3L1-mock-rep2_B-C-A_Position009_8_cmle.ics	36	1	0	1.9493999999999998	0.5515553721959233	1.0	0.0	1.0	0.2729986614029687	2.0886213632895676	0.16652202254905366	0.3984675437885959	0.16652202254905366	0.019580956348333893	0.9260948485193687	0.9183723116942017	450.0	8.48831600760585	469.0	1.0813848657812788
968	Feb19-3L1-mock-rep2_B-C-A_Position009_8_cmle.ics	37	1	0	1.2995999999999999	0.5681774289806638	2.0	0.5260913608053412	1.0	0.266878388267916	1.2045787198085833	0.4817978163030535	0.6288744475165997	0.47439504329048016	0.3104583341742517	0.7995054330729737	0.9714245431735147	378.0	6.80906543229836	357.0	0.82314370380366
969	Feb19-3L1-mock-rep2_B-C-A_Position009_8_cmle.ics	37	2	0	1.083	0.3663430925896605	1.0	0.744005537498231	1.0	0.3148158882708861	2.0438903383366487	0.5502431936063291	0.6463500777008617	0.5502431936063291	0.40796787018910574	0.7559525450998891	0.9805093230653288	188.0	3.4758060055554876	136.0	0.31357855382996574
970	Feb19-3L1-mock-rep2_B-C-A_Position009_8_cmle.ics	38	1	0	1.083	2.472444927442475	1.0	1.9493999999999998	1.0	0.29440164392240875	1.9735004436197665	0.9404562397798023	0.9697837634703474	0.9257289984460221	0.8642351483388687	0.3930588045049019	0.9975411444445113	196.0	3.607777155517562	140.0	0.3228014524720236
971	Feb19-3L1-mock-rep2_B-C-A_Position009_8_cmle.ics	38	2	0	1.083	4.55184775385816	1.0	1.693476355552663	1.0	0.21725719293488596	1.4133487692441211	0.8796632032257737	0.938914957798836	0.8784596321236682	0.7853428400215322	0.44821797129182084	0.8585839383878264	242.0	4.284692896858026	165.0	0.3804445689848849
972	Feb19-3L1-mock-rep2_B-C-A_Position009_8_cmle.ics	38	3	0	0.8664	0.16212729790761188	1.0	0.6275890508929507	1.0	0.3128724720416008	1.9733242433913922	0.5048041276902607	0.5988020150928832	0.5040626872644911	0.3954365865301604	0.7646321952920231	0.994284284555522	142.0	2.6116482734916686	89.0	0.2052094947857864
973	Feb19-3L1-mock-rep2_B-C-A_Position009_8_cmle.ics	39	1	0	1.2995999999999999	0.2807692441755116	1.0	0.20635000882146287	1.0	0.17100130695892365	1.4886413526066917	0.5609465572874387	0.800886020698292	0.5567448937550227	0.15619378235382902	0.7794830462419072	0.8727306743806318	436.0	7.894585138145717	354.0	0.8162265298221167
974	Feb19-3L1-mock-rep2_B-C-A_Position009_8_cmle.ics	39	2	0	1.5162	6.16599167899066	1.0	0.3720027687491155	1.0	0.19392547244381442	2.7332354515052635	0.3971591859378888	0.5409233869487357	0.3969552216887424	0.23890536466768106	0.8297110425731303	0.8925480894181625	180.0	3.4608610997955123	100.0	0.23057246605144538
975	Feb19-3L1-mock-rep2_B-C-A_Position009_8_cmle.ics	40	1	0	1.9493999999999998	0.09041573596632604	1.0	0.5158750220536572	1.0	0.31289072685858504	2.2252000299984713	0.5183600973027239	0.6724677909964949	0.5170387022871289	0.3153543526666009	0.7618073770321477	0.9876230198790575	430.0	8.017956639658143	469.0	1.0813848657812788
976	Feb19-3L1-mock-rep2_B-C-A_Position009_8_cmle.ics	41	1	0	1.9493999999999998	0.5711773537517824	1.0	0.0	1.0	0.19360337457654114	1.9811275378347584	0.1896244521470108	0.3489443982927039	0.14612850554298318	0.02417714629465181	0.9369338868253233	0.8680538774892939	412.0	7.896560918546624	346.0	0.7977807325380012
977	Feb19-3L1-mock-rep2_B-C-A_Position009_8_cmle.ics	42	1	0	1.083	1.8937678988601843	1.0	0.9479040472602467	1.0	0.29542756759847955	1.6909762129457089	0.7767538128880821	0.8762415734884312	0.773365863811385	0.6421319796954315	0.5860965314071449	0.990487493686185	214.0	3.8930096185120204	160.0	0.3689159456823127
978	Feb19-3L1-mock-rep2_B-C-A_Position009_8_cmle.ics	43	1	0	1.7328	0.5005890616769957	1.0	1.0317500441073144	1.0	0.31249429922935157	1.8533752861894828	0.7192036980079077	0.8331483437863572	0.7191190039984487	0.5585748226997775	0.629783268011236	0.9885333436015127	416.0	7.681683507442624	446.0	1.0283531985894465
979	Feb19-3L1-mock-rep2_B-C-A_Position009_8_cmle.ics	44	1	0	1.7328	1.3455679409428065	1.0	1.321284742879191	1.0	0.2951375862358905	1.8340803576759088	0.815417002597868	0.9201200394159276	0.8131864194213025	0.6722543223147899	0.5221228422718259	0.9961256606028945	424.0	7.76684415972386	446.0	1.0283531985894465
980	Feb19-3L1-mock-rep2_B-C-A_Position009_8_cmle.ics	45	1	0	1.2995999999999999	0.2694876598294091	1.0	2.8158	1.0	0.22530738055286387	1.3482271652806042	0.9653243560696017	0.9961617704636042	0.9653243560696017	0.8896685515497333	0.34343790285331927	0.9566327525944226	294.0	5.329747362334881	225.0	0.5187880486157521
981	Feb19-3L1-mock-rep2_B-C-A_Position009_8_cmle.ics	45	2	0	1.2995999999999999	0.6731197408707172	3.0	0.10317500441073144	1.0	0.27757365272465834	1.524185675828958	0.24308091732402232	0.39464605490337035	0.2289924326544759	0.04378341602428739	0.9250420996449562	0.9974652080811669	302.0	5.508529009977799	260.0	0.5994884117337581
982	Feb19-3L1-mock-rep2_B-C-A_Position009_8_cmle.ics	45	3	0	1.7328	0.1733007730874647	2.0	3.0324	1.0	0.3132028206304278	1.3667621621823927	0.9820764950160782	0.9961617704636042	0.9800787543083805	0.9166324349651157	0.24953798181580003	0.9900580688117505	592.0	10.631859304289126	758.0	1.747739292669956
983	Feb19-3L1-mock-rep2_B-C-A_Position009_8_cmle.ics	46	1	0	0.8664	0.4927414147196743	1.0	1.7171743025207962	1.0	0.274326673206773	2.222189564855466	0.930405281496424	0.9651349628426467	0.9309816352728512	0.8838799961576415	0.4951007871656269	0.9898429777717501	130.0	2.437096797388976	73.0	0.16831790021755516
984	Feb19-3L1-mock-rep2_B-C-A_Position009_8_cmle.ics	46	2	0	1.083	0.5187601453072483	1.0	2.470620762784706	1.0	0.28338543426035845	2.0702710468957877	0.9963628583654257	0.9985176355522953	0.9946206980866801	0.9850759302437277	0.61200881315334	0.9971558702220737	168.0	3.122472881809881	109.0	0.25132398799607547
985	Feb19-3L1-mock-rep2_B-C-A_Position009_8_cmle.ics	46	3	0	1.2995999999999999	2.3024402665785306	1.0	0.9755754663213545	1.0	0.2573903858198283	1.637949652959135	0.7767939011291295	0.870237440290622	0.767035183778261	0.6423746648852096	0.8071450915245493	0.9777366530643327	260.0	4.733762101735428	200.0	0.46114493210289076
986	Feb19-3L1-mock-rep2_B-C-A_Position009_8_cmle.ics	46	4	0	0.8664	0.7264088087455474	2.0	2.077968689764099	1.0	0.29733737369906565	1.630152174243498	0.9818055591941526	0.9923676787788286	0.9801070620802879	0.94914987817977	0.6114937450636966	0.9995903721684096	130.0	2.3668810508677165	76.0	0.1752350741990985
987	Feb19-3L1-mock-rep2_B-C-A_Position009_8_cmle.ics	47	1	0	1.7328	0.8349136893923547	4.0	0.3720027687491155	1.0	0.28641909253796416	1.5336799744186989	0.52273768167298	0.7177683724791377	0.5172810149347791	0.2300169536149305	1.0952636105830322	0.991140291168486	542.0	9.912363236808043	635.0	1.464135159426678
988	Feb19-3L1-mock-rep2_B-C-A_Position009_8_cmle.ics	47	2	0	1.5162	3.385892994440377	3.0	0.8344252714560013	1.0	0.34619951611380667	2.124932299443957	0.5926594354273499	0.6694296330764556	0.5494829382985773	0.43003820451848646	1.7092741950335575	0.9967472817017874	344.0	6.376916913581846	353.0	0.8139208051616021
989	Feb19-3L1-mock-rep2_B-C-A_Position009_8_cmle.ics	47	3	0	1.2995999999999999	0.572424377568028	7.0	2.3825999999999996	1.0	0.30362421819378105	1.9698627426589925	0.9441776449916174	0.9710684127302334	0.92969091450594	0.883859886407116	7.477534374298498	0.9969088554029109	274.0	5.070035233950952	235.0	0.5418452952208966
990	Feb19-3L1-mock-rep2_B-C-A_Position009_8_cmle.ics	47	4	0	1.7328	0.634730799720532	9.0	1.1396051716664168	1.0	0.3038001013507891	1.8959408635645494	0.6814039414668462	0.7899243499238684	0.6839671354253085	0.5431833016052807	7.840078505010885	0.9938366541634384	384.0	7.106988409913481	390.0	0.899232617600637
991	Feb19-3L1-mock-rep2_B-C-A_Position009_8_cmle.ics	47	5	0	1.7328	0.7712210194441094	2.0	2.1245033704151863	1.0	0.32139186509881496	1.8613475126751737	0.9000218266669529	0.9489462744705986	0.8987410148196264	0.821272311485904	22.67523440105794	0.991272257980333	500.0	9.184406826246507	596.0	1.3742118976666147
992	Feb19-3L1-mock-rep2_B-C-A_Position009_8_cmle.ics	47	6	0	1.9493999999999998	0.5760298136668107	8.0	2.5991999999999997	1.0	0.32467031380430006	1.8282677269083858	0.9861005481790959	0.9990007887958536	0.9781701925195773	0.9130573716819671	12.918343821563258	0.9742776992880986	522.0	9.559030113062425	639.0	1.4733580580687362
993	Feb19-3L1-mock-rep2_B-C-A_Position009_8_cmle.ics	47	7	0	2.166	0.6259645456161056	1.0	2.262804502914313	1.0	0.2587875006366136	1.5741954290430664	0.9240400584766243	0.9654709456704424	0.9210534167108522	0.8347467452356887	15.118377996609908	0.9435462744940543	690.0	12.6112872483511	867.0	1.9990632806660316
994	Feb19-3L1-mock-rep2_B-C-A_Position009_8_cmle.ics	48	1	0	1.7328	0.44102217125329957	1.0	1.701605764436055	1.0	0.315176244921457	1.7352105844640504	0.8760017702350372	0.9376425087309147	0.8753764154664666	0.7840938609403412	0.4656873511277777	0.9826256239476271	396.0	7.258134637175757	416.0	0.9591814587740128
995	Feb19-3L1-mock-rep2_B-C-A_Position009_8_cmle.ics	49	1	0	1.7328	0.37064881575415676	2.0	0.0	1.0	0.27763260441746596	2.0416730314978953	0.18456897466293354	0.3982066172502387	0.17900616705950728	0.02210593320018266	0.9261828235645849	0.9736677787703075	354.0	6.600393973135491	330.0	0.7608891379697698
996	Feb19-3L1-mock-rep2_B-C-A_Position009_8_cmle.ics	49	2	0	1.083	0.9577331980004453	1.0	1.3586516622891618	1.0	0.31013286501782295	2.149109517474139	0.7519661249925045	0.8297670170712694	0.7497059461154906	0.6788954644206331	0.6394695288218292	0.9921890152873345	158.0	2.9458063199370774	104.0	0.2397953646935032
997	Feb19-3L1-mock-rep2_B-C-A_Position009_8_cmle.ics	50	1	0	1.7328	0.7802576904711875	2.0	1.70785021024454	1.0	0.3194839986701485	2.304769412666018	0.8545731151205617	0.9194916734259845	0.8539521634344838	0.7586962343161188	0.5440266743681305	1.000576872052878	354.0	6.600393973135488	354.0	0.8162265298221167
998	Feb19-3L1-mock-rep2_B-C-A_Position009_8_cmle.ics	50	2	0	1.083	1.0456625488766025	1.0	0.0	1.0	0.2991319523328198	1.7980855330634047	0.1866968863153891	0.36854258758329483	0.1866968863153891	0.019682227974649646	0.9147320211701856	0.9949422472612237	214.0	3.91641486735244	161.0	0.37122167034282705
999	Feb19-3L1-mock-rep2_B-C-A_Position009_8_cmle.ics	51	1	0	2.166	0.37291594691187874	1.0	0.32626801153583	1.0	0.31375085548391	1.8971939885869462	0.4603250708119838	0.6313376966223984	0.4603250708119838	0.15790350314730625	0.8266192742787346	0.9861173017557033	624.0	11.510822636743745	821.0	1.8929999462823668
1000	Feb19-3L1-mock-rep2_B-C-A_Position009_8_cmle.ics	51	2	0	1.2995999999999999	2.726593759330498	1.0	1.8177762540415314	1.0	0.3340385464787869	2.1199918242725837	0.772912562845034	0.8481157561718589	0.77038431988724	0.6829866386307052	0.6784982578231806	0.9983398146242022	254.0	4.716702110205342	220.0	0.5072594253131798
1001	Feb19-3L1-mock-rep2_B-C-A_Position009_8_cmle.ics	52	1	0	1.7328	0.43798003134581354	1.0	0.8754689432133618	1.0	0.31241649189911286	2.164234997409218	0.6526255703141131	0.7788881556841137	0.6512572212798516	0.490166509454968	0.7024342170296142	0.9969374787588978	364.0	6.777060535008292	365.0	0.8415895010877756
1002	Feb19-3L1-mock-rep2_B-C-A_Position009_8_cmle.ics	52	2	0	1.2995999999999999	1.3757123392911155	1.0	1.44445006175024	1.0	0.31155985693518456	2.217525429832154	0.7873877083392372	0.8473056073971815	0.7906061624286981	0.7135919971823346	0.5596743209587647	0.9918705931194292	184.0	3.45663092825529	131.0	0.3020499305273935
1003	Feb19-3L1-mock-rep2_B-C-A_Position009_8_cmle.ics	53	1	0	1.5162	0.717947520008065	2.0	1.7153360421684174	1.0	0.15805310880259565	2.112502584539212	0.9189623659465769	0.9677207431385935	0.9174355699426717	0.8565472389215535	0.42287688015978997	0.779581187209249	248.0	4.60602112331357	146.0	0.3366358004351103
1004	Feb19-3L1-mock-rep2_B-C-A_Position009_8_cmle.ics	53	2	0	0.8664	0.7994610180632552	1.0	0.3720027687491155	1.0	0.2104907718103384	1.6701534464521308	0.4260274676473395	0.5622756600823589	0.4359516416727225	0.3000851482386793	0.7981321421808134	0.9215513823138737	142.0	2.541432526970408	73.0	0.16831790021755516
1005	Feb19-3L1-mock-rep2_B-C-A_Position009_8_cmle.ics	54	1	0	1.2995999999999999	2.773526778848127	1.0	0.9077480443748005	1.0	0.2555793185781677	1.563671235972356	0.7810063928611357	0.8780274618613491	0.773271945604781	0.6167535648585745	0.5891776573659836	0.9840403162933641	258.0	4.759282436345958	197.0	0.4542277581213474
1006	Feb19-3L1-mock-rep2_B-C-A_Position009_8_cmle.ics	55	1	0	0.6497999999999999	0.14814478229563985	1.0	0.3095250132321943	1.0	0.2674205563182136	1.1566955528882081	0.4328877827801236	0.5678777159475407	0.4328877827801236	0.23555689158580576	0.8181861472676523	0.9629324111979868	166.0	2.890535479175794	104.0	0.2397953646935032
1007	Feb19-3L1-mock-rep2_B-C-A_Position009_8_cmle.ics	55	2	0	1.083	0.6594909424037588	2.0	0.5963412819178956	1.0	0.28668396502484983	1.975566276650994	0.515114230586393	0.6227244763848886	0.5126324767204496	0.4100311792175834	0.7669940072342202	0.9896666762172622	144.0	2.656343685402397	87.0	0.20059804546475749
1008	Feb19-3L1-mock-rep2_B-C-A_Position009_8_cmle.ics	55	3	0	1.083	2.763108583104758	2.0	0.2918229810711206	1.0	0.2853860083053709	2.071069434766035	0.3675582338301502	0.5065574228908588	0.3649086994211571	0.21432216660607925	0.8284917406150413	0.999116746801031	154.0	2.87982074495604	96.0	0.22134956740938755
1009	Feb19-3L1-mock-rep2_B-C-A_Position009_8_cmle.ics	56	1	0	1.7328	0.2990688445593518	1.0	1.2944547249242173	1.0	0.32358513666371297	2.0055079130988935	0.8116435817608065	0.904144693648474	0.8057585191774149	0.6869930321706165	0.7894944776188164	0.997609884180268	424.0	7.837059906245119	467.0	1.07677341646025
1010	Feb19-3L1-mock-rep2_B-C-A_Position009_8_cmle.ics	56	2	0	1.2995999999999999	10.49182285076985	2.0	1.7191228691225526	1.0	0.33622291426300327	1.779972909148399	0.8712884130715632	0.9303495033568419	0.8839083380985662	0.8077400618421331	6.145803793605693	0.9965897936287051	304.0	5.576629670728948	289.0	0.6663544268886772
1011	Feb19-3L1-mock-rep2_B-C-A_Position009_8_cmle.ics	57	1	0	1.7328	4.197363346197566	1.0	0.10317500441073144	1.0	0.31427556768146087	1.994942948769856	0.3569965479208743	0.5611896542668748	0.33005314196496355	0.07362286871117604	0.880359432085978	0.9936443419791515	390.0	7.217669396805248	406.0	0.9361242121688684
1012	Feb19-3L1-mock-rep2_B-C-A_Position009_8_cmle.ics	58	1	0	1.5162	0.7498811972477212	1.0	0.5158750220536572	1.0	0.16119179640593465	1.4715657987189092	0.6454329911641649	0.7901611516932577	0.6142070361676009	0.31800685643578896	0.7972932449533225	0.8628298273689992	618.0	11.119278663766945	580.0	1.3373203030983833
1013	Feb19-3L1-mock-rep2_B-C-A_Position009_8_cmle.ics	58	2	0	1.5162	4.820437211428413	2.0	2.038606639979773	1.0	0.31557455156639275	1.6633074676939927	0.9388069958356257	0.9792427377971301	0.9392553464340464	0.8508392379214544	0.4140829058667968	0.9875261386180971	372.0	6.815410689608692	379.0	0.873869646334978
1014	Feb19-3L1-mock-rep2_B-C-A_Position009_8_cmle.ics	59	1	0	1.5162	0.4985794147235615	1.0	1.845650587529889	1.0	0.2933363842691875	1.6064783260457614	0.9189113421329284	0.9755332320990538	0.9172760191566406	0.8182011447260834	0.42984955057337315	0.9936121067299091	414.0	7.449746104808541	429.0	0.9891558793607008
1015	Feb19-3L1-mock-rep2_B-C-A_Position009_8_cmle.ics	60	1	0	1.2995999999999999	1.696778077246741	2.0	2.0748369030026867	1.0	0.2036026230620545	1.4484795092659568	0.9781216856946784	0.9967578295589244	0.9750101378751014	0.9236481533470584	0.6431368067139287	0.8448746118715174	264.0	4.823152925556887	182.0	0.41964188821363063
1016	Feb19-3L1-mock-rep2_B-C-A_Position009_8_cmle.ics	60	2	0	1.2995999999999999	2.173837655727359	2.0	1.3586516622891616	1.0	0.24667372894841721	1.7912330134123815	0.8529111298271882	0.9261943196705971	0.8519558300580199	0.7398699232640839	0.6164427172101767	0.9415830901707581	244.0	4.493225050651696	178.0	0.4104189895715728
1017	Feb19-3L1-mock-rep2_B-C-A_Position009_8_cmle.ics	60	3	0	1.2995999999999999	0.27644906931314356	2.0	1.8583168866609978	1.0	0.27915298410555317	2.1815293446088186	0.945883242872294	0.9773827905670971	0.9447680766111423	0.8835996475138811	0.47075953524154096	0.964941745838272	184.0	3.4098204305744497	124.0	0.28590985790379225
1018	Feb19-3L1-mock-rep2_B-C-A_Position009_8_cmle.ics	61	1	0	1.5162	0.9236643051931783	1.0	0.7252201245704302	1.0	0.2917131379811878	1.9894312433794858	0.6436160671165018	0.7764140138814146	0.6436160671165018	0.4655896841495219	0.6635723349483548	0.9935818806114897	318.0	5.842687056423208	288.0	0.6640487022281627
1019	Feb19-3L1-mock-rep2_B-C-A_Position009_8_cmle.ics	62	1	0	2.3826	0.23500639381990765	1.0	1.2995999999999999	1.0	0.31053101315086246	1.9495983124688128	0.8126026905134658	0.9163991356826751	0.8059547730286504	0.6326721810628567	4.287990375980003	0.9845548790106173	694.0	12.841109565215088	958.0	2.208884224772847
1020	Feb19-3L1-mock-rep2_B-C-A_Position010_9_cmle.ics	1	1	0	1.5162	0.7751367613950337	1.0	2.4029085346540127	1.0	0.2822733177858199	1.8103304942659306	0.9907304181056997	0.999602398085274	0.9889373114314448	0.9552386001294155	0.21224189189891562	0.9932091184795186	298.0	5.512759181518018	257.0	0.5925712377522147
1021	Feb19-3L1-mock-rep2_B-C-A_Position010_9_cmle.ics	2	1	0	1.2995999999999999	0.7881556900600473	2.0	0.5097226605744432	1.0	0.29827877659747926	1.585553789181142	0.47153089111343116	0.6336593379598354	0.4710395811582632	0.29225073696493276	0.7921959827259794	0.982389555608291	288.0	5.265876873123957	251.0	0.578736889789128
1022	Feb19-3L1-mock-rep2_B-C-A_Position010_9_cmle.ics	2	2	0	1.2995999999999999	0.46733372192748046	1.0	0.6921189703237084	1.0	0.32557717806999115	1.8546417488905511	0.5502633114290978	0.6756682583062089	0.5502633114290978	0.39273513787385617	0.7290209437406803	1.007024548850981	238.0	4.335733566079088	197.0	0.4542277581213474
1023	Feb19-3L1-mock-rep2_B-C-A_Position010_9_cmle.ics	2	3	0	1.083	1.536560726436572	2.0	1.3880777203971526	1.0	0.2930931921716425	1.6450493734029352	0.7073212860038076	0.7677274611558067	0.7095321808020635	0.64754652091138	0.6237898382760085	1.0059847373284039	126.0	2.3008954758866786	72.0	0.16601217555704068
1024	Feb19-3L1-mock-rep2_B-C-A_Position010_9_cmle.ics	3	1	0	1.9493999999999998	13.326232315864612	1.0	1.0024833655297731	1.0	0.29550759423585227	2.0874440297209156	0.7262956482153273	0.8424463792032397	0.719514508319937	0.5498639029965051	0.7966363972771956	0.9903331634482218	402.0	7.415626121748361	412.0	0.9499585601319551
1025	Feb19-3L1-mock-rep2_B-C-A_Position010_9_cmle.ics	3	2	0	1.2995999999999999	11.310823265896751	1.0	0.8058225447605828	1.0	0.29336257929680026	1.8453214755967242	0.5919816577278914	0.7106338231877048	0.5977954182256175	0.4602663138577099	0.6002714913372712	0.9876775589052468	238.0	4.3591388149195085	187.0	0.4311705115162029
1026	Feb19-3L1-mock-rep2_B-C-A_Position010_9_cmle.ics	3	3	0	1.2995999999999999	0.19828427573445803	1.0	0.5158750220536572	1.0	0.3279927248524353	2.0794230733291674	0.4730271862063079	0.6048598959592942	0.47468927678905914	0.31381028931282867	0.8602563798469256	0.9915096115000146	254.0	4.716702110205342	218.0	0.5026479759921509
1027	Feb19-3L1-mock-rep2_B-C-A_Position010_9_cmle.ics	4	1	0	1.7328	0.6816421328731832	2.0	3.3224914675518984	1.0	0.23598116794549595	1.2874072765345983	0.9995295188366004	0.9999974290646809	0.9979766739038496	0.9821802045693233	0.7005649279771579	0.9001090719465251	646.0	11.534367190953361	750.0	1.7292934953858403
1028	Feb19-3L1-mock-rep2_B-C-A_Position010_9_cmle.ics	4	2	0	1.7328	0.30568408466590924	4.0	0.6016084874694266	1.0	0.32189269826449884	1.8790764396714243	0.5642290343438394	0.7199409456157198	0.5595460756600555	0.36317160864708387	0.8236589303407783	0.991913195473893	402.0	7.3688156240675236	430.0	0.9914616040212152
1029	Feb19-3L1-mock-rep2_B-C-A_Position010_9_cmle.ics	4	3	0	1.2995999999999999	0.4666655439436233	1.0	0.687545504971255	1.0	0.3175053887842872	1.85697451577095	0.545930402209976	0.6565217558974042	0.5413284279887445	0.396118144761655	1.6846083781815158	0.9931292273476484	240.0	4.427239475670657	197.0	0.4542277581213474
1030	Feb19-3L1-mock-rep2_B-C-A_Position010_9_cmle.ics	4	4	0	1.083	0.5134836572288322	5.0	2.04382171327147	1.0	0.2992793722067354	2.05521453656726	0.8980971222235505	0.9353621869404198	0.8965571319673954	0.8382496043973278	0.6528571245128897	1.0101872776831864	194.0	3.5864869924472536	139.0	0.32049572781150915
1031	Feb19-3L1-mock-rep2_B-C-A_Position010_9_cmle.ics	5	1	0	1.7328	0.23498138247546557	1.0	0.5158750220536572	1.0	0.1865516031116606	1.1951700028662946	0.49246093830061966	0.673456490698294	0.49724330639265973	0.2941515054211558	0.7381827183061079	0.781897857391985	592.0	10.86591179269334	585.0	1.3488489264009556
1032	Feb19-3L1-mock-rep2_B-C-A_Position010_9_cmle.ics	6	1	0	1.2995999999999999	0.7640488427773698	1.0	0.3095250132321943	1.0	0.2963820397298659	1.4851759743341726	0.44079715132110475	0.5891633501900116	0.4436398455968162	0.24565367006792543	0.7895629922817282	0.9916181304955896	300.0	5.463833598067069	266.0	0.6133227596968448
1033	Feb19-3L1-mock-rep2_B-C-A_Position010_9_cmle.ics	7	1	0	1.5162	0.6129544034069968	3.0	0.5158750220536572	1.0	0.23157980616031013	1.057149285058983	0.5581699967284226	0.7426325019541431	0.5544828184864184	0.24639788686402317	1.3459556015976466	0.911494362063362	504.0	9.109960908185045	512.0	1.1805310261834003
1034	Feb19-3L1-mock-rep2_B-C-A_Position010_9_cmle.ics	7	2	0	2.166	0.3487736478798325	8.0	0.8754689432133618	1.0	0.305211188683075	1.6020922875458707	0.5924613685675527	0.7516565687254402	0.5924761090913409	0.41368522512260225	0.7659240926534773	0.9837840925414973	674.0	12.37075019726736	909.0	2.095903716407639
1035	Feb19-3L1-mock-rep2_B-C-A_Position010_9_cmle.ics	7	3	0	1.7328	0.4265579741887168	7.0	3.1379452544647535	1.0	0.29795633179519904	2.1108456268536653	0.9694826117096265	0.983585403114427	0.9642513636008152	0.9316719398160792	0.5232847445570337	0.9954400678327	408.0	7.573117606320968	423.0	0.9753215313976139
1036	Feb19-3L1-mock-rep2_B-C-A_Position010_9_cmle.ics	7	4	0	0.8664	2.3622552719278316	3.0	2.5884534995768287	1.0	0.3299326784738781	1.8280945488185478	0.9030818750110042	0.9267778811889215	0.902553672908596	0.8704095040346042	0.7874530503944597	0.9953624805994385	120.0	2.166809240154493	71.0	0.16370645089652625
1037	Feb19-3L1-mock-rep2_B-C-A_Position010_9_cmle.ics	7	5	0	1.5162	0.14185672263615684	4.0	0.0	1.0	0.3227721400749543	1.7887560230191168	0.15232447823664028	0.3366815477713761	0.15441927045053183	0.014976986357235775	1.5973599327675905	0.9943380091210966	364.0	6.706844788487037	371.0	0.8554238490508626
1038	Feb19-3L1-mock-rep2_B-C-A_Position010_9_cmle.ics	7	6	0	1.7328	0.5267990107908362	1.0	0.0	1.0	0.3139733266750837	1.478434025810218	0.25470601458411046	0.5108033708302232	0.2437710026872794	0.014976986357235775	22.52672285298411	0.9703239894182116	492.0	8.935409432082349	575.0	1.3257916797958111
1039	Feb19-3L1-mock-rep2_B-C-A_Position010_9_cmle.ics	7	7	0	1.7328	0.6965248436661123	5.0	3.4656	1.0	0.31297784371136694	1.5474840088024646	0.9893188526795201	0.9962546785808315	0.9878099962862069	0.966888893711406	4.189568977510043	0.989623200738244	460.0	8.384119583393627	519.0	1.1966710988070017
1040	Feb19-3L1-mock-rep2_B-C-A_Position010_9_cmle.ics	7	8	0	1.5162	6.502471850866835	1.0	2.3286652261012097	1.0	0.18840110695803777	1.1286045037722254	0.9206775563651015	0.972985533404279	0.920001949024812	0.8317328263685041	16.79947992432407	0.8523284222788416	530.0	9.550569769982	498.0	1.1482508809361982
1041	Feb19-3L1-mock-rep2_B-C-A_Position010_9_cmle.ics	7	9	0	1.5162	0.45961198926388847	6.0	0.928575039696583	1.0	0.24039802054381754	1.1641696608983312	0.6462904857698668	0.8036163008901229	0.6433845552886338	0.43368975373907714	0.8857313637860743	0.9068208118311687	510.0	9.19723664623639	531.0	1.2243397947331751
1042	Feb19-3L1-mock-rep2_B-C-A_Position010_9_cmle.ics	7	10	0	1.2995999999999999	7.245295561304389	6.0	0.0	1.0	0.17794261934968394	1.2369333612314963	0.15441927045053183	0.3512959581893232	0.15441927045053183	0.014976986357235775	5.7780633443419145	0.8383687956045199	296.0	5.468063769607291	202.0	0.4657563814239197
1043	Feb19-3L1-mock-rep2_B-C-A_Position010_9_cmle.ics	7	11	0	1.5162	0.7914467154528557	2.0	1.433352969887323	1.0	0.27956945320904847	1.6652055702537756	0.7159664849624137	0.8024794379929631	0.7154300936801232	0.6217554981130082	13.289238894323386	0.9913977085330231	312.0	5.685195571850603	274.0	0.6317685569809603
1044	Feb19-3L1-mock-rep2_B-C-A_Position010_9_cmle.ics	8	1	0	1.9493999999999998	9.988724888069362	1.0	0.2918229810711206	1.0	0.1305044707457568	2.222402798799265	0.4897020907517016	0.7056549565146685	0.47833187083484385	0.175775942972723	0.8317894558387898	0.7547204179822607	478.0	8.645946797547671	355.0	0.8185322544826312
1045	Feb19-3L1-mock-rep2_B-C-A_Position010_9_cmle.ics	8	2	0	1.7328	1.8795657809119948	1.0	0.0	1.0	0.15149172914051962	2.346412905211176	0.05725088681616902	0.15053344491236867	0.05725088681616902	0.02082959238642485	0.9864453953022372	0.8415656749606898	228.0	4.5335509856530045	126.0	0.2905213072248212
1046	Feb19-3L1-mock-rep2_B-C-A_Position010_9_cmle.ics	9	1	0	1.5162	0.5496742706229387	3.0	0.0	1.0	0.30725627270950023	2.1306520697004134	0.21446319242574338	0.36426141254039657	0.1942202445718369	0.021704532536499017	0.9189604806624564	0.9799722120379614	258.0	4.829498182867219	216.0	0.49803652667112214
1047	Feb19-3L1-mock-rep2_B-C-A_Position010_9_cmle.ics	9	2	0	0.8664	4.03108477602781	2.0	0.5836459621422412	1.0	0.2815510562887972	1.9328928433331705	0.44155285252610554	0.527977166799292	0.44145947350471765	0.3469456940091268	0.8353297726230521	0.9501953790337747	108.0	1.9922577640518007	56.0	0.12912058098880944
1048	Feb19-3L1-mock-rep2_B-C-A_Position010_9_cmle.ics	9	3	0	1.083	0.23248585274155018	2.0	0.0	1.0	0.28220164422203037	1.4759776035236047	0.1942202445718369	0.4048548971206782	0.20192604381506082	0.021704532536499017	0.9193251431068616	0.9678063073289022	220.0	3.910069610042107	163.0	0.375833119663856
1049	Feb19-3L1-mock-rep2_B-C-A_Position010_9_cmle.ics	10	1	0	1.5162	0.4510542033492733	1.0	0.8779414014559871	1.0	0.3088942453789852	1.7240444960922987	0.6793435673091559	0.7968181843806904	0.6765586330144376	0.5239143548141592	0.6832341989122362	0.9960200789212161	358.0	6.52594805507401	354.0	0.8162265298221167
1050	Feb19-3L1-mock-rep2_B-C-A_Position010_9_cmle.ics	11	1	0	1.5162	0.24201187412106692	1.0	2.1084816466030194	1.0	0.3333943931309681	2.062469443318537	0.9591546555311092	0.9882844655980124	0.9588253782946432	0.9110390193525212	0.3165395690712089	0.9943461268517741	258.0	4.78268768518638	225.0	0.5187880486157521
1051	Feb19-3L1-mock-rep2_B-C-A_Position010_9_cmle.ics	12	1	0	0.8664	0.8834040552924414	3.0	1.8330020560479539	1.0	0.3340725384089969	2.3552662042607637	0.8256962666030567	0.8695841890610364	0.8254955463372915	0.7762187210919183	0.600669519685581	1.0121514299282182	108.0	2.0390682617326408	61.0	0.1406492042913817
1052	Feb19-3L1-mock-rep2_B-C-A_Position010_9_cmle.ics	12	2	0	1.2995999999999999	0.1819045102262961	2.0	0.8318234787411565	1.0	0.2566860909441012	1.2341119229242645	0.6692973627102472	0.8484532903578639	0.672386709409417	0.45234493632222295	0.5764976316906252	0.9489505532056194	356.0	6.411036896642021	320.0	0.7378318913646253
1053	Feb19-3L1-mock-rep2_B-C-A_Position010_9_cmle.ics	12	3	0	1.5162	1.2156669434265566	2.0	1.650800070571703	1.0	0.3008273281962672	1.8523534580485355	0.8114247648082104	0.8970857744602371	0.8121491031585807	0.7389429314467567	0.3775619798360517	0.9925349653208627	322.0	5.978888377925506	298.0	0.6871059488333073
1054	Feb19-3L1-mock-rep2_B-C-A_Position010_9_cmle.ics	13	1	0	2.166	0.28465683464877667	1.0	1.2927790998539732	1.0	0.321310298466357	2.019582628536349	0.7770564375082526	0.8808917927821701	0.7765595428105476	0.6304522320880465	2.0424140994918365	0.9919456160148457	574.0	10.604084578539288	733.0	1.6900961761570945
1055	Feb19-3L1-mock-rep2_B-C-A_Position010_9_cmle.ics	14	1	0	1.9493999999999998	0.551660518607193	1.0	0.10317500441073144	1.0	0.32121468253381424	1.871413088298597	0.32294327713645044	0.5134390831326302	0.29738061622788803	0.047678764222240676	0.8897828542949383	0.9919526059680607	504.0	9.344013396589228	603.0	1.3903519702902158
1056	Feb19-3L1-mock-rep2_B-C-A_Position010_9_cmle.ics	15	1	0	1.083	0.24898261300042496	1.0	1.1535316172061807	1.0	0.2564324582006051	1.715279559416729	0.8270748510501117	0.8963619213640108	0.8251286521079841	0.7352094850333719	0.48289045324850965	0.9880957623524503	154.0	2.8330102472752006	91.0	0.20982094410681532
1057	Feb19-3L1-mock-rep2_B-C-A_Position010_9_cmle.ics	15	2	0	0.8664	1.4234350001161074	1.0	0.2918229810711206	1.0	0.2692737504861274	1.4461627381289817	0.4213580409059974	0.5358434921734146	0.4213580409059974	0.2583370147934999	0.7993262833420964	1.0082289480519848	132.0	2.364765965097605	74.0	0.17062362487806956
1058	Feb19-3L1-mock-rep2_B-C-A_Position010_9_cmle.ics	16	1	0	2.166	0.1334642005366999	1.0	2.421051568686079	1.0	0.28498715877149194	1.9007380810217127	0.9235478383659438	0.9619176029881926	0.9228423347380623	0.8485368199168356	4.912612099257682	0.9861616326750627	612.0	11.383081658321899	760.0	1.7523507419909852
1059	Feb19-3L1-mock-rep2_B-C-A_Position010_9_cmle.ics	16	2	0	1.7328	1.8910647544728938	2.0	2.512475542238489	1.0	0.250077030087154	1.4973785749952813	0.9119358190811017	0.9488213891909956	0.9119358190811017	0.8694761783551918	3.291119256422741	0.9698921181097726	440.0	8.007381210807594	434.0	1.0006845026632731
1060	Feb19-3L1-mock-rep2_B-C-A_Position010_9_cmle.ics	16	3	0	2.166	0.24646131466642954	4.0	2.327734199042841	1.0	0.276013700162663	1.2943802932779076	0.9335561957048767	0.9881719168657342	0.941358172514203	0.8398595558071666	0.5667356364144458	0.9565607841028777	842.0	15.235765341832701	1207.0	2.783009665240946
1061	Feb19-3L1-mock-rep2_B-C-A_Position010_9_cmle.ics	16	4	0	1.5162	4.010625740479555	1.0	0.5158750220536572	1.0	0.3267165731351489	1.8105947941909186	0.49610143323250355	0.6459356587149071	0.49202501066865706	0.2561879556377597	4.169512926249196	0.9927569681310014	378.0	6.949496925340877	395.0	0.9107612409032094
1062	Feb19-3L1-mock-rep2_B-C-A_Position010_9_cmle.ics	16	5	0	2.166	0.6205628621139803	5.0	2.512475542238489	1.0	0.3036224295120304	1.8328058770951212	0.9296100034064363	0.9636146325004157	0.9286488825220759	0.8694761783551918	0.3669534307537002	0.9847900722954106	578.0	10.670070153520328	720.0	1.6601217555704069
1063	Feb19-3L1-mock-rep2_B-C-A_Position010_9_cmle.ics	17	1	0	1.5162	0.2951216671941929	1.0	1.4930362603455627	1.0	0.30249738951533106	1.996152638888101	0.8979551303086303	0.9537356867757033	0.8979551303086303	0.8015276074679194	0.35087005262856225	0.9773734878460814	272.0	5.025339822040224	232.0	0.5349281212393534
1064	Feb19-3L1-mock-rep2_B-C-A_Position010_9_cmle.ics	18	1	0	1.7328	4.755731947269422	2.0	0.6606423714395955	1.0	0.2783910322448576	1.564962456922158	0.5820484445679501	0.7645270398037355	0.5819169000212115	0.37401074390085487	7.929013827424581	0.9876802003187974	418.0	7.632757923991677	424.0	0.9776272560581285
1065	Feb19-3L1-mock-rep2_B-C-A_Position010_9_cmle.ics	18	2	0	1.7328	0.4410560935180883	2.0	0.6016084874694266	1.0	0.2975614455981224	1.85596069499975	0.5428596797876871	0.6822821005690946	0.5434730062368558	0.35582882108132907	17.350431172521336	0.9977682966140043	426.0	7.811539571634588	451.0	1.0398818218920187
1066	Feb19-3L1-mock-rep2_B-C-A_Position010_9_cmle.ics	18	3	0	1.2995999999999999	8.24062960038356	1.0	0.0	1.0	0.23000785695608542	1.1665406531838236	0.1876861149797997	0.37401074390085487	0.1876861149797997	0.01993557605823477	0.7211484297219852	0.9522683655812123	386.0	6.941036582260437	342.0	0.7885578338959432
1067	Feb19-3L1-mock-rep2_B-C-A_Position010_9_cmle.ics	19	1	0	1.9493999999999998	0.5622928005307818	1.0	2.918229810711206	1.0	0.326512575924994	2.0062642507496284	0.9738180555430822	0.9923558660906998	0.9738180555430822	0.9304124868656207	0.2215522985715047	0.9920540707415517	476.0	8.811898625200715	558.0	1.2865943605670653
1068	Feb19-3L1-mock-rep2_B-C-A_Position010_9_cmle.ics	20	1	0	1.5162	0.928366455820001	1.0	0.0	1.0	0.22879732512857776	1.178279283459498	0.3015172996949364	0.6367446759655792	0.29460325328298753	0.020144404068972808	0.8758361904072389	0.8958935265552206	480.0	8.690642209458389	473.0	1.0906077644233367
1069	Feb19-3L1-mock-rep2_B-C-A_Position010_9_cmle.ics	20	2	0	0.6497999999999999	3.115334769317317	1.0	2.5306896009843247	1.0	0.3528538989859608	1.5810770174680955	0.9308486017006294	0.9566313978620034	0.9306772995491474	0.8937780871745715	0.4366611319809964	0.967581436942355	126.0	2.2774902270462594	79.0	0.18215224818064185
1070	Feb19-3L1-mock-rep2_B-C-A_Position010_9_cmle.ics	21	1	0	1.2995999999999999	0.9614217025083228	2.0	0.8754689432133618	1.0	0.16798134234356765	1.177333835030158	0.7731702772485807	0.9134258889560684	0.7731018301980782	0.4685257646105933	0.6289335857618376	0.8121629819545146	446.0	8.024441202337679	363.0	0.8369780517667469
1071	Feb19-3L1-mock-rep2_B-C-A_Position010_9_cmle.ics	21	2	0	1.083	0.5763781416439955	3.0	1.8951854028581037	1.0	0.31057215406554073	1.8787374497681495	0.857489438239846	0.8994246645143872	0.856842993873989	0.7977465709929005	0.4802627164911075	1.0040664456579484	198.0	3.6290673185878712	146.0	0.3366358004351103
1072	Feb19-3L1-mock-rep2_B-C-A_Position010_9_cmle.ics	22	1	0	1.9493999999999998	11.25617912766979	2.0	0.3720027687491155	1.0	0.32117831610770264	1.967667107395722	0.3430842352034426	0.49022833103182506	0.33820353897042293	0.17202607662416905	0.938517311412547	0.9830250893477704	514.0	9.520679958462035	621.0	1.4318550141794761
1073	Feb19-3L1-mock-rep2_B-C-A_Position010_9_cmle.ics	22	2	0	0.8664	1.671527820405819	1.0	0.32626801153583	1.0	0.3126783182461922	1.9756691847648729	0.208307267413854	0.2899662802273676	0.208307267413854	0.13066090754359486	0.9441653230013078	1.0169267783599716	114.0	2.102938750943567	64.0	0.14756637827292504
1074	Feb19-3L1-mock-rep2_B-C-A_Position010_9_cmle.ics	22	3	0	2.166	1.0403546060019941	2.0	2.0748369030026867	1.0	0.2975735425843259	1.9246457371895052	0.8065178714794952	0.8997620347474229	0.8035370435787919	0.7003018722502329	0.5647906200968646	0.9784965542450502	608.0	11.270285585660014	769.0	1.773102263935615
1075	Feb19-3L1-mock-rep2_B-C-A_Position010_9_cmle.ics	22	4	0	2.166	0.23627829630866065	4.0	3.6822	1.0	0.3136057315801204	2.0881970974856907	0.9979829153151996	0.9979829153151996	0.9890112078101416	0.9512412087735637	0.25586810666591403	0.9891835918526457	618.0	11.51716789405408	809.0	1.8653312503561934
1076	Feb19-3L1-mock-rep2_B-C-A_Position010_9_cmle.ics	22	5	0	1.7328	0.19518215348137177	3.0	0.0	1.0	0.2028255853941342	1.807923618724681	0.0916130896945952	0.25839269083785604	0.0916130896945952	0.010893413404412473	0.9442638123435798	0.8682374177704041	408.0	7.690143850523069	349.0	0.8046979065195444
1077	Feb19-3L1-mock-rep2_B-C-A_Position010_9_cmle.ics	22	6	0	1.7328	5.100340769232742	6.0	1.8066794966622155	1.0	0.31529767279207616	1.9993154323487752	0.7217816885577572	0.8276498924178682	0.7201573589389512	0.6166235267670767	0.7454605742331037	0.9766126486981026	438.0	8.10311729193938	484.0	1.1159707356889959
1078	Feb19-3L1-mock-rep2_B-C-A_Position010_9_cmle.ics	23	1	0	1.9493999999999998	0.3679591808674275	1.0	0.6606423714395955	1.0	0.27529881422253516	1.8182881009155067	0.6081210740363906	0.7724644108771839	0.6098284243388729	0.36181767585853053	5.062605224651125	0.9506576671073274	544.0	10.050679644080445	626.0	1.4433836374820481
1079	Feb19-3L1-mock-rep2_B-C-A_Position010_9_cmle.ics	23	2	0	1.7328	0.5281791376586475	3.0	1.6313400576791501	1.0	0.253744794431887	1.5303432479890526	0.7917018137335896	0.8654947112722804	0.7883161004003142	0.6967380623168367	8.569076990609505	0.9710203962507419	414.0	7.566772349010637	399.0	0.9199841395452671
1080	Feb19-3L1-mock-rep2_B-C-A_Position010_9_cmle.ics	23	3	0	1.5162	0.5625037339942117	2.0	0.42540144110901373	1.0	0.17868832554030387	1.2671278102050891	0.5123065461955655	0.6672558329637456	0.5120210215694289	0.25420242971311297	13.140572633589127	0.879947308712059	338.0	6.1258044336475574	247.0	0.5695139911470701
1081	Feb19-3L1-mock-rep2_B-C-A_Position010_9_cmle.ics	23	4	0	1.2995999999999999	4.643278336958781	1.0	1.680857471850398	1.0	0.2688597490768461	3.0378466752400564	0.7786082631116676	0.8297091996904159	0.7784140483913513	0.7234570799961737	7.117177189934467	0.9678715113588772	156.0	3.0181371522284484	95.0	0.21904384274887315
1082	Feb19-3L1-mock-rep2_B-C-A_Position010_9_cmle.ics	24	1	0	1.9493999999999998	0.15731309890680245	2.0	1.650800070571703	1.0	0.30232391038212636	2.0389023068642476	0.7779772331894701	0.8681696040703687	0.7797078252595888	0.6665515962368441	0.7875587637406151	0.9907437313993712	504.0	9.367418645429648	585.0	1.3488489264009556
1083	Feb19-3L1-mock-rep2_B-C-A_Position010_9_cmle.ics	24	2	0	1.2995999999999999	0.37209705770921425	3.0	2.9345989439683153	1.0	0.2946862527251214	1.848331075625001	0.9436373275707406	0.9710234179243781	0.9440415019563653	0.9138786025443836	0.22032923655908904	0.9969896452245268	260.0	4.803977848256687	214.0	0.4934250773500932
1084	Feb19-3L1-mock-rep2_B-C-A_Position010_9_cmle.ics	24	3	0	1.2995999999999999	0.29481208596669817	6.0	0.0	1.0	0.1881233428973676	2.070753215121385	0.037955099350297235	0.13817170053600983	0.037955099350297235	0.013494989648700897	0.9834448128669163	0.9147750559549795	172.0	3.3054847009930173	92.0	0.21212666876732977
1085	Feb19-3L1-mock-rep2_B-C-A_Position010_9_cmle.ics	24	4	0	2.166	0.28595186710763765	4.0	2.5884534995768287	1.0	0.278604711658175	1.4779599836786634	0.946632854438762	0.9875814648247334	0.9438953541111893	0.8633356381016504	0.6637079688742368	0.9826297986769501	762.0	13.869243344531066	1044.0	2.40717654557709
1086	Feb19-3L1-mock-rep2_B-C-A_Position010_9_cmle.ics	25	1	0	1.7328	0.2146005352203483	1.0	0.10317500441073144	1.0	0.31476800355382245	1.6522010354754428	0.34836425487857864	0.5910174990986994	0.33953613060077464	0.04568592830885185	0.867960710725861	0.9853978600211013	534.0	9.63996059380344	651.0	1.5010267539949096
1087	Feb19-3L1-mock-rep2_B-C-A_Position010_9_cmle.ics	26	1	0	1.9493999999999998	0.3391342679646473	3.0	1.0317500441073144	1.0	0.2543894197806212	1.634256982775814	0.7146680468701375	0.8307746610366594	0.7114004369916369	0.5447801774828103	0.7673053771989736	0.9402608071944917	484.0	8.780033033279855	505.0	1.1643909535597992
1088	Feb19-3L1-mock-rep2_B-C-A_Position010_9_cmle.ics	26	2	0	1.9493999999999998	0.24174140650926076	1.0	1.2594114294931633	1.0	0.3025498951723908	1.8473523459477226	0.7809685883597745	0.898289705145298	0.7809816915572823	0.6283056910462576	0.6728092614311171	0.9947026077010555	576.0	10.578564243928756	715.0	1.6485931322678344
1089	Feb19-3L1-mock-rep2_B-C-A_Position010_9_cmle.ics	27	1	0	1.7328	0.3882789994179724	1.0	2.46198834834007	1.0	0.24208733520065542	1.2219693860143683	0.96553982983279	0.9961463452979423	0.9650307506297984	0.8948863742705382	0.29185713422867593	0.8982790199307248	512.0	9.031284818583334	536.0	1.2358684180357473
1090	Feb19-3L1-mock-rep2_B-C-A_Position010_9_cmle.ics	28	1	0	1.2995999999999999	1.9132455583037038	1.0	1.2076324649147852	1.0	0.310280755910103	1.8295835279379165	0.8274177155812681	0.9172934094285045	0.8257368462199984	0.7070049253381284	0.4785858785211452	0.9946476165275925	288.0	5.242471624283536	256.0	0.5902655130917002
1091	Feb19-3L1-mock-rep2_B-C-A_Position010_9_cmle.ics	29	1	0	1.2995999999999999	3.1916060105012343	1.0	0.8254000352858515	1.0	0.28000262648205904	1.8012360130060527	0.70844435721888	0.8111927173363326	0.7098785467885477	0.5459204855109112	0.5919847209167843	0.9999341579281251	240.0	4.380428977989817	185.0	0.426559062195174
1092	Feb19-3L1-mock-rep2_B-C-A_Position010_9_cmle.ics	29	2	0	0.8664	0.45220475529888626	1.0	0.9971598751598192	1.0	0.3008277894002455	1.7352579305921556	0.70844435721888	0.7838185674710709	0.70844435721888	0.6142747152378868	0.5826541812459782	0.9890311455014881	134.0	2.4562718746891736	80.0	0.18445797284115634
1093	Feb19-3L1-mock-rep2_B-C-A_Position010_9_cmle.ics	30	1	0	1.7328	0.5403470798802419	3.0	0.0	1.0	0.2991442299750581	1.955267030498366	0.2351053811472336	0.44202161792771244	0.24552265548823682	0.019591142816664305	0.6609525335771206	0.9981679474676781	384.0	7.083583161073063	387.0	0.8923154436190937
1094	Feb19-3L1-mock-rep2_B-C-A_Position010_9_cmle.ics	30	2	0	1.9493999999999998	0.15905344377669572	4.0	0.20635000882146287	1.0	0.2993177908841041	1.8366643483259208	0.3978090388606002	0.615879259623478	0.3905777837040494	0.14847116081771436	0.6448864063611565	0.9872815204394759	490.0	9.007740264373709	558.0	1.2865943605670653
1095	Feb19-3L1-mock-rep2_B-C-A_Position010_9_cmle.ics	30	3	0	1.2995999999999999	0.4297498976660865	2.0	2.2377496632514493	1.0	0.32036529622621823	1.9526020790645686	0.9192019534472844	0.960299350795463	0.9186235863758719	0.8564699607477103	0.6938927440497741	1.003275868790604	256.0	4.737992273275651	218.0	0.5026479759921509
1096	Feb19-3L1-mock-rep2_B-C-A_Position010_9_cmle.ics	31	1	0	0.6497999999999999	13.159673025298648	1.0	1.701605764436055	1.0	0.2715854417326567	1.572681602578386	0.8215578350587935	0.867124995012663	0.8036661201178722	0.7728434280199038	0.8009828454701207	1.0013279844981933	108.0	1.9220420175305404	55.0	0.12681485632829495
1097	Feb19-3L1-mock-rep2_B-C-A_Position010_9_cmle.ics	31	2	0	1.9493999999999998	0.20533894842095138	1.0	0.7252201245704302	1.0	0.2151516803016649	1.387550574688109	0.6510954091801198	0.8182053946835939	0.6492163706246806	0.3955860643356962	0.7772059070007252	0.8815521716533947	678.0	12.062251790801696	770.0	1.7754079885961298
1098	Feb19-3L1-mock-rep2_B-C-A_Position010_9_cmle.ics	31	3	0	0.6497999999999999	5.261888548474393	1.0	1.663646957482313	1.0	0.17297161391194182	1.2099493287962353	0.8452424605715393	0.918911601590628	0.8452424605715393	0.7643858545825551	0.4241134636289513	0.8917220441982217	124.0	2.0923633220930107	54.0	0.12450913166778053
1099	Feb19-3L1-mock-rep2_B-C-A_Position010_9_cmle.ics	31	4	0	1.083	9.975378424079214	1.0	1.8940413082472753	1.0	0.31278239450462825	2.1184536494404993	0.8822190514370181	0.9214489686187262	0.8821848525553214	0.8228041943028463	0.46011469946766287	0.9828596378685355	180.0	3.320429606752993	127.0	0.29282703188533565
1100	Feb19-3L1-mock-rep2_B-C-A_Position010_9_cmle.ics	32	1	0	1.7328	0.13870516576122693	1.0	1.517785507063743	1.0	0.2858526557240864	1.7477937685409106	0.8366716687327375	0.931379265348731	0.8330216103753	0.7069206121368972	0.5704912848692139	0.9732557331530806	460.0	8.454335329914876	496.0	1.143639431615169
1101	Feb19-3L1-mock-rep2_B-C-A_Position010_9_cmle.ics	33	1	0	1.7328	0.32873494306733064	1.0	3.4656	1.0	0.32652212456265733	2.0797168977245573	0.996165161241811	0.999597012961379	0.9936591223106783	0.9664798201009465	0.39185943407962825	0.992180758869028	468.0	8.609711728717368	544.0	1.254314215319863
1102	Feb19-3L1-mock-rep2_B-C-A_Position010_9_cmle.ics	33	2	0	1.7328	13.45297857559123	1.0	0.7252201245704302	1.0	0.29096750312327097	1.3967085150883982	0.590339590010621	0.7883160781254406	0.5873518464560639	0.3386853458404218	0.8521283739735334	0.9803859023437885	566.0	10.28487143785385	683.0	1.5748099431313722
1103	Feb19-3L1-mock-rep2_B-C-A_Position010_9_cmle.ics	33	3	0	1.7328	0.5176804541847112	2.0	0.0	1.0	0.3114011375369149	1.8985047777346362	0.21543828071395674	0.416051807919694	0.2062835430902409	0.014838264735461919	0.9582532430533814	0.9900793841354264	438.0	8.103117291939382	481.0	1.1090535617074524
1104	Feb19-3L1-mock-rep2_B-C-A_Position010_9_cmle.ics	34	1	0	2.3826	0.2511590641957286	1.0	3.4656	1.0	0.31893404282871934	1.7016811178994997	0.9854562906117864	0.9987023793356643	0.9779283644340302	0.9415639119896697	0.5375678365579077	0.9846335138161442	882.0	16.082863082366455	1391.0	3.2072630027756053
1105	Feb19-3L1-mock-rep2_B-C-A_Position010_9_cmle.ics	35	1	0	1.9493999999999998	3.446227236108425	2.0	2.166	1.0	0.30024612181544286	2.0261386128872503	0.913817332223634	0.9800805630243795	0.913817332223634	0.765880900231633	0.35172407502435776	0.9960056660020266	470.0	8.701217638308938	525.0	1.2105054467700884
1106	Feb19-3L1-mock-rep2_B-C-A_Position010_9_cmle.ics	35	2	0	1.5162	0.683598309252671	1.0	3.0467213687265007	1.0	0.3148852135925838	1.9958727011361683	0.9285289655873838	0.9612419368932525	0.9290317682466512	0.8843883355512995	0.4117349901237706	0.9918539347928096	310.0	5.687310657620715	288.0	0.6640487022281627
1107	Feb19-3L1-mock-rep2_B-C-A_Position010_9_cmle.ics	35	3	0	1.9493999999999998	0.3086219061554192	2.0	2.785725119089749	1.0	0.3134203588578201	2.0554685379439945	0.9105942382539712	0.950264078832581	0.9110139567131318	0.853098539293813	0.5144432998282477	0.9902258521031776	494.0	9.167346834716424	578.0	1.3327088537773544
1108	Feb19-3L1-mock-rep2_B-C-A_Position010_9_cmle.ics	36	1	0	1.2995999999999999	0.4190521854640163	1.0	1.1112288054572363	1.0	0.3342866763420455	1.8416463525577063	0.7972966563907992	0.8834400442652754	0.7921192000632361	0.6609161331120069	0.5715310651506967	0.9982028172412635	278.0	5.0892103112511515	252.0	0.5810426144496424
1109	Feb19-3L1-mock-rep2_B-C-A_Position010_9_cmle.ics	37	1	0	1.9493999999999998	0.3030735564631175	1.0	0.928575039696583	1.0	0.2906104104264458	1.6467405090703753	0.6956444841794294	0.8219661043302495	0.6764187981030864	0.5082105651869704	0.6654647045278111	0.9846063642989985	600.0	10.974477693814993	745.0	1.7177648720832683
1110	Feb19-3L1-mock-rep2_B-C-A_Position010_9_cmle.ics	37	2	0	1.2995999999999999	13.007536454209532	1.0	1.7430385742657564	1.0	0.2500211603991099	1.4730047450605896	0.88751457669284	0.9335759542874913	0.8726308015237503	0.7736861540853611	0.7913382857176783	0.9753934170762011	334.0	6.036413609826102	287.0	0.6617429775676483
1111	Feb19-3L1-mock-rep2_B-C-A_Position010_9_cmle.ics	38	1	0	1.7328	0.2987992062428419	1.0	0.7295574526778015	1.0	0.32058712091942454	1.4916490947508583	0.5764442942051008	0.7241113361054681	0.5765000869710764	0.3723166141011293	0.7217659640441318	0.9899175963526029	506.0	9.131251071255335	606.0	1.3972691442717593
1112	Feb19-3L1-mock-rep2_B-C-A_Position010_9_cmle.ics	39	1	0	1.9493999999999998	0.6933638822631075	3.0	1.0622516852075932	1.0	0.3220707498470864	1.9269500761442775	0.7089241424493425	0.8400674890688868	0.7096474576133245	0.5157313418259283	0.1939632822671029	0.9897505318257703	586.0	10.778636054641986	757.0	1.7454335680094417
1113	Feb19-3L1-mock-rep2_B-C-A_Position010_9_cmle.ics	39	2	0	1.7328	0.6010302990771889	2.0	1.449626260897894	1.0	0.25932948680999157	1.1168511729798885	0.7944147047632999	0.8712158205608693	0.772142498173909	0.6483518384006087	0.810999377526212	0.9505382873277141	626.0	11.227844564888581	750.0	1.7292934953858403
1114	Feb19-3L1-mock-rep2_B-C-A_Position010_9_cmle.ics	40	1	0	2.166	0.13679952677416649	1.0	1.0317500441073144	1.0	0.3035099298010625	1.5546967058750576	0.5961135295017957	0.7448883071304756	0.5960779358531264	0.4391179537923253	0.5377040897436363	0.9743748195668149	722.0	13.16257709703983	1005.0	2.3172532838170263
1115	Feb19-3L1-mock-rep2_B-C-A_Position010_9_cmle.ics	41	1	0	1.7328	0.23789635588454244	1.0	2.0464242661713827	1.0	0.3072573317436559	1.7228431743273758	0.908793263048701	0.9571628732895585	0.9085051128648252	0.8192001671271066	0.42170017442691804	0.9871120223559782	484.0	8.850248779801102	555.0	1.2796771865855219
1116	Feb19-3L1-mock-rep2_B-C-A_Position010_9_cmle.ics	42	1	0	2.166	0.17244255544657855	1.0	1.2191645447964943	1.0	0.29748907184414985	1.8780535325136853	0.763865151469721	0.8809039542375874	0.7595957475871121	0.6095144573376111	0.8364607158616525	0.9813993930414587	590.0	10.868026878463448	735.0	1.694707625478124
1117	Feb19-3L1-mock-rep2_B-C-A_Position010_9_cmle.ics	42	2	0	1.083	4.745703008350641	1.0	0.3095250132321943	1.0	0.3285581964084495	1.9720008676649963	0.31092520963889136	0.3991176343204768	0.3013469527816924	0.18475707874826341	34.10379802797934	1.0001622102394463	178.0	3.3459499413635245	128.0	0.2951327565458501
1118	Feb19-3L1-mock-rep2_B-C-A_Position010_9_cmle.ics	42	3	0	1.5162	0.2130268727058326	2.0	0.0	1.0	0.30477156374760755	1.8283516343169866	0.18658610936203812	0.39131427010351183	0.17864864954907234	0.01962793053015235	0.9708162403747507	0.9827753149730792	348.0	6.396091990882043	337.0	0.777029210593371
1119	Feb19-3L1-mock-rep2_B-C-A_Position010_9_cmle.ics	43	1	0	1.9493999999999998	0.3123756560394982	1.0	0.8595614345612763	1.0	0.29646255689943013	2.1492336105606875	0.6322349970897491	0.7760637533921431	0.6272195387441323	0.45581898995396514	0.699533380799076	0.9859537770427983	424.0	7.907275652766377	447.0	1.0306589232499608
1120	Feb19-3L1-mock-rep2_B-C-A_Position010_9_cmle.ics	43	2	0	1.083	0.4003350694860982	2.0	2.0043779515382347	1.0	0.2520606655820932	2.107606942848047	0.8700516286066323	0.9096612770332071	0.8697983989840579	0.8037621606912034	0.5169811696099913	0.9684273484333269	148.0	2.769139758064274	85.0	0.19598659614372857
1121	Feb19-3L1-mock-rep2_B-C-A_Position010_9_cmle.ics	44	1	0	1.9493999999999998	1.144381046616618	1.0	2.146932766698081	1.0	0.29764106397549006	1.5902727346318024	0.9379423235983209	0.985435549233969	0.9349730236678814	0.8419539931546909	0.498447758224558	0.9861581181924673	502.0	9.135481242795565	577.0	1.3304031291168399
1122	Feb19-3L1-mock-rep2_B-C-A_Position010_9_cmle.ics	45	1	0	1.5162	0.5401180748316112	1.0	0.0	1.0	0.2501675486029128	2.067136918456561	0.16505796809465376	0.3601576951958827	0.16505796809465376	0.02991813036868807	0.9049796912257793	0.9460979959355394	278.0	5.370073297336188	218.0	0.5026479759921509
1123	Feb19-3L1-mock-rep2_B-C-A_Position010_9_cmle.ics	46	1	0	2.3826	0.47395687262894715	1.0	2.7499714769100865	1.0	0.29159417493197065	1.8071275825281088	0.9585185512331198	0.9820706676471918	0.9445768815194304	0.891794145197139	0.8428172191878527	0.9796595160577763	738.0	13.613761387687356	1018.0	2.3472277044037138
1124	Feb19-3L1-mock-rep2_B-C-A_Position010_9_cmle.ics	46	2	0	2.166	1.762551425747929	3.0	0.23070632344123612	1.0	0.27238875497939125	1.3653384596584985	0.4540378871601885	0.7280963571302387	0.46252675559864753	0.10772338100383308	0.8172692135882914	0.9719014046676988	834.0	15.127199440711035	1182.0	2.7253665487280845
1125	Feb19-3L1-mock-rep2_B-C-A_Position010_9_cmle.ics	46	3	0	2.3826	0.23370091394647272	4.0	0.0	1.0	0.3024289962096016	1.7561067156193688	0.32109748281684586	0.5346279585221461	0.29046668748228277	0.01239975637512479	1.4754089673032564	0.9677553861795736	890.0	16.30845522769023	1373.0	3.1657599588863454
1126	Feb19-3L1-mock-rep2_B-C-A_Position010_9_cmle.ics	46	4	0	1.7328	0.2523290178807026	2.0	1.6017067927595934	1.0	0.30327124123397886	1.9767408592644808	0.745898330779312	0.8204763523645582	0.741792039670182	0.6329984347204477	0.4871578372357383	0.9943742124353777	324.0	6.023583789836236	302.0	0.696328847475365
1127	Feb19-3L1-mock-rep2_B-C-A_Position010_9_cmle.ics	47	1	0	1.9493999999999998	1.1324360995849267	1.0	2.9072658528095836	1.0	0.3064601384727084	1.643288197354234	0.9412124493642963	0.9806823954865707	0.941458107728713	0.8748688150911108	0.4891199156104521	0.9876515480171502	590.0	10.587163892378403	746.0	1.7200705967437826
1128	Feb19-3L1-mock-rep2_B-C-A_Position010_9_cmle.ics	47	2	0	1.7328	4.928418420413889	1.0	0.5158750220536572	1.0	0.3264153101976585	1.8693550598551183	0.4107391141592802	0.5532401836922953	0.4081154159814971	0.23255240711774222	0.8240945696532449	0.9935418721079707	410.0	7.571002520550856	446.0	1.0283531985894465
1129	Feb19-3L1-mock-rep2_B-C-A_Position010_9_cmle.ics	48	1	0	1.9493999999999998	0.6309881284056956	1.0	1.9711556915503592	1.0	0.3152045823063362	1.5271934666632574	0.8127863841243677	0.887327663167866	0.8139876199483048	0.6905836198797518	0.6277366108686295	0.9857199939488702	620.0	11.210784573358497	815.0	1.8791655983192799
1130	Feb19-3L1-mock-rep2_B-C-A_Position010_9_cmle.ics	48	2	0	1.5162	0.7960692277503071	2.0	0.3720027687491155	1.0	0.24902566999524553	1.2433383360780141	0.39973108520984235	0.6267436226218724	0.40081391127681554	0.18986926628017306	0.8658414698743417	0.9858328483639863	464.0	8.42669990953424	469.0	1.0813848657812788
1131	Feb19-3L1-mock-rep2_B-C-A_Position010_9_cmle.ics	49	1	0	2.166	0.19281753793437606	1.0	0.0	1.0	0.29696161951129185	1.8366364275898726	0.26421833297115377	0.5154093464609487	0.25249764583298506	0.018592347424903465	0.9089776101200243	0.9661318287091707	572.0	10.582794415468976	701.0	1.6163129870206323
1132	Feb19-3L1-mock-rep2_B-C-A_Position010_9_cmle.ics	50	1	0	1.9493999999999998	0.2894480462046935	2.0	1.860013843745577	1.0	0.3193336532590096	1.9051611660359244	0.8637817116795131	0.9280084385249661	0.8553242095208575	0.7583365225559748	0.543111937815967	0.9889705607155752	510.0	9.407883885800155	612.0	1.4111034922348458
1133	Feb19-3L1-mock-rep2_B-C-A_Position010_9_cmle.ics	51	1	0	1.5162	4.1965828574855015	1.0	1.8725829911983063	1.0	0.3076289414297173	2.091849478582618	0.8892048450994208	0.9422703703859963	0.8887555216160457	0.8246182859891235	0.6529312552345234	1.0004918796007074	300.0	5.557454593428748	271.0	0.624851382999417
1134	Feb19-3L1-mock-rep2_B-C-A_Position010_9_cmle.ics	51	2	0	1.7328	0.8018155967701266	1.0	1.860013843745577	1.0	0.3215763272856713	1.9195761021320692	0.8887070031178409	0.9436710783341701	0.8902300620614877	0.8220468055842682	0.190336993405077	0.9994582724101517	404.0	7.460321533659091	433.0	0.9983787780027585
1135	Feb19-3L1-mock-rep2_B-C-A_Position010_9_cmle.ics	51	3	0	1.2995999999999999	0.29508625750653106	2.0	1.3570553067512467	1.0	0.30122517117134867	1.619521820458454	0.7913873337186687	0.8814608708859478	0.7920222931951751	0.676918484704016	0.67056976630841	0.9907103532271677	284.0	5.176486049302498	247.0	0.5695139911470701
1136	Feb19-3L1-mock-rep2_B-C-A_Position010_9_cmle.ics	52	1	0	2.3826	0.27850967116317293	2.0	2.4271516892851577	1.0	0.33933623506300786	2.0529869555287212	0.9141035323585198	0.9616836300216393	0.913999925475751	0.8511532627534165	0.7214791307173228	0.9854971889508858	596.0	11.119139358397723	797.0	1.83766255443002
1137	Feb19-3L1-mock-rep2_B-C-A_Position010_9_cmle.ics	52	2	0	1.7328	1.666243880337241	3.0	3.889858107349657	1.0	0.29746298394728854	1.9835759215216162	0.9933037235768368	0.9986503840270905	0.9929701821209056	0.9814711813820249	0.34447397140209285	0.9913023905873142	370.0	6.8643362730596404	365.0	0.8415895010877756
1138	Feb19-3L1-mock-rep2_B-C-A_Position010_9_cmle.ics	53	1	0	0.8664	3.0665601508480007	1.0	1.7539750749824343	1.0	0.3030156631554313	1.519732471763704	0.761466861821342	0.8311645245391758	0.7620088734391438	0.6998124685541783	0.6030145003900611	0.9734347066392306	152.0	2.741504337683632	97.0	0.22365529206990203
1139	Feb19-3L1-mock-rep2_B-C-A_Position010_9_cmle.ics	53	2	0	1.7328	0.15453669408622456	1.0	2.115483273066524	1.0	0.2619456481279883	1.4458045452537434	0.9000297305950693	0.959174175547729	0.8985797923432283	0.7895611306774002	0.5047521787693984	0.9706233614413855	546.0	9.908133065267823	614.0	1.4157149415558747
1140	Feb19-3L1-mock-rep2_B-C-A_Position010_9_cmle.ics	53	3	0	1.2995999999999999	3.6962447391258095	1.0	3.8987999999999996	1.0	0.29720135222679916	2.0858636181471324	0.9983533824269314	0.9998010337099209	0.9976489960206743	0.9867801765539953	0.14557489345234917	0.999023603013519	218.0	4.029210940014318	165.0	0.3804445689848849
1141	Feb19-3L1-mock-rep2_B-C-A_Position010_9_cmle.ics	54	1	0	1.5162	0.21699722852374023	1.0	1.488011074996462	1.0	0.2991438402755077	1.9463949789717252	0.8166387961364814	0.8797014716715328	0.8153680433453956	0.7084850081640042	0.7976369817126657	0.9952238931140309	346.0	6.374801827811735	331.0	0.7631948626302842
1142	Feb19-3L1-mock-rep2_B-C-A_Position010_9_cmle.ics	54	2	0	1.7328	11.413671041162113	1.0	0.0	1.0	0.26712011015797743	1.6282974087340683	0.13012938736810786	0.3057253775963953	0.13239666844106054	0.020145643683785085	0.3512117176345247	0.9232372288344045	380.0	7.1580290791345424	360.0	0.8300608777852034
1143	Feb19-3L1-mock-rep2_B-C-A_Position010_9_cmle.ics	54	3	0	1.5162	6.039744288994733	1.0	2.262804502914313	1.0	0.3237128486185459	1.6481477669501154	0.9321518379315228	0.9684292312572925	0.9300010574670617	0.8745969527025452	0.2214290307079575	0.9942933988378404	400.0	7.324120212156795	428.0	0.9868501547001864
1144	Feb19-3L1-mock-rep2_B-C-A_Position010_9_cmle.ics	56	1	0	1.7328	0.5682571589875979	1.0	2.4472906808671455	1.0	0.29084727218898027	1.7945242595592465	0.9732748001198568	0.9936433120413221	0.9680857641580777	0.9207875348987639	0.3085707705748165	0.990085130224635	410.0	7.524192022870019	421.0	0.9707100820765852
1145	Feb19-3L1-mock-rep2_B-C-A_Position010_9_cmle.ics	57	1	0	1.7328	0.16584410679607026	1.0	0.0	1.0	0.2585022501805717	1.6183074443727332	0.1649938930486963	0.3643159329474448	0.1649938930486963	0.02051050572637318	0.9491340914108503	0.9732217734368797	408.0	7.52630710864013	394.0	0.9084555162426948
1146	Feb19-3L1-mock-rep2_B-C-A_Position010_9_cmle.ics	57	2	0	1.2995999999999999	7.87090797117683	1.0	0.2918229810711206	1.0	0.29423920551536176	1.7896778171588577	0.3770626449294603	0.5301063848618413	0.3768927123714442	0.17393836404510293	0.8406882573243859	0.9939490012389927	224.0	4.116486678065664	171.0	0.3942789169479716
1147	Feb19-3L1-mock-rep2_B-C-A_Position010_9_cmle.ics	58	1	0	1.7328	0.47214712013353066	2.0	1.1763760451361116	1.0	0.29748907184414985	1.4490135745519814	0.6413454895010364	0.7750758508816726	0.6409129141758538	0.4639971161644988	0.7239027885054281	0.9834536507458544	590.0	10.587163892378387	735.0	1.694707625478124
1148	Feb19-3L1-mock-rep2_B-C-A_Position010_9_cmle.ics	58	2	0	1.7328	0.32945875099881844	1.0	0.1459114905355603	1.0	0.3033685971867741	1.657751053070489	0.2966595572110908	0.4659602271020457	0.29602421220222896	0.09484589504040374	0.8927127115847863	0.9964007032909796	508.0	9.246162229687329	593.0	1.3672947236850714
1149	Feb19-3L1-mock-rep2_B-C-A_Position010_9_cmle.ics	59	1	0	1.7328	0.6763371808309837	1.0	2.554493096692508	1.0	0.27980387537127727	1.7492227818947133	0.9399111331196424	0.9719413532123905	0.9399111331196424	0.89792353968562	0.36462229189106427	0.9899005344154711	370.0	6.8175257753788	354.0	0.8162265298221167
1150	Feb19-3L1-mock-rep2_B-C-A_Position010_9_cmle.ics	59	2	0	1.2995999999999999	6.6303420963410025	1.0	0.3095250132321943	1.0	0.3042221467595505	1.8735083999381006	0.38618280613235006	0.5507019680534272	0.3774868339166338	0.1860800872608524	0.8365220782767498	0.9924685826853289	280.0	5.133905723161878	243.0	0.5602910925050123
1151	Feb19-3L1-mock-rep2_B-C-A_Position010_9_cmle.ics	60	1	0	1.5162	1.151245692796403	2.0	0.32626801153583	1.0	0.26662161990805017	1.5050351592139601	0.43737844605435894	0.6569398186415131	0.43737844605435894	0.18963783001896242	0.8436230118279935	0.9624630826539365	376.0	6.881396264589731	354.0	0.8162265298221167
1152	Feb19-3L1-mock-rep2_B-C-A_Position010_9_cmle.ics	60	2	0	1.5162	5.90810946365049	2.0	0.3720027687491155	1.0	0.2496400841569547	1.4341813390031808	0.428456386444304	0.5519992585209316	0.4244694170272767	0.22827223221665774	0.8237458907234114	0.9393762772234651	348.0	6.279065746679941	305.0	0.7032460214569085
1153	Feb19-3L1-mock-rep2_B-C-A_Position010_9_cmle.ics	61	1	0	1.2995999999999999	0.6498953379093049	1.0	0.3720027687491155	1.0	0.29076682983530633	1.7035490805731013	0.5081810733631887	0.6689389660905048	0.5035357191151555	0.29387433680409175	0.75925610539831	0.998176777070414	292.0	5.3084571992645735	253.0	0.5833483391101568
1154	Feb19-3L1-mock-rep2_B-C-A_Position010_9_cmle.ics	62	1	0	1.2995999999999999	0.31465841637986486	1.0	2.5930924219571185	1.0	0.2341652183529954	1.4065413838652856	0.9896306004669809	0.9988022600114542	0.9864641614168025	0.9564545794968942	0.26894468803868127	0.9422026385361023	364.0	6.5196027977636755	316.0	0.7286089927225674
1155	Feb19-3L1-mock-rep2_B-C-A_Position010_9_cmle.ics	63	1	0	1.5162	0.47753473390643736	1.0	0.8754689432133618	1.0	0.3139710308367558	1.4912345255039559	0.6845348643877728	0.8179608817005741	0.6789738256196914	0.4658218981820497	0.6847546071465684	0.9895110017387744	488.0	8.77580286173962	568.0	1.30965160717221
1156	Feb19-3L1-mock-rep2_B-C-A_Position010_9_cmle.ics	64	1	0	2.5991999999999997	0.40674237243781136	2.0	0.5158750220536572	1.0	0.30587105064843995	2.1270678102439984	0.5081610906360986	0.6772101558672561	0.5016301033984866	0.2611642991495266	2.3554974172938494	0.9740207086314023	756.0	14.156451587926451	1081.0	2.492488358016125
1157	Feb19-3L1-mock-rep2_B-C-A_Position010_9_cmle.ics	65	1	0	1.9493999999999998	0.5295072004124443	1.0	0.23070632344123612	1.0	0.1738571131670397	1.3506140871129668	0.504319795029824	0.740109703297845	0.4953941749721053	0.11304256315259026	1.5315240386631148	0.7960535626356352	772.0	14.186341399446405	841.0	1.9391144394926556
1158	Feb19-3L1-mock-rep2_B-C-A_Position010_9_cmle.ics	65	2	0	2.166	0.5833262475602028	3.0	1.321284742879191	1.0	0.29649601865518277	1.4889350035945401	0.7068759182979596	0.8321700434846548	0.7041424429390392	0.5639364743564662	1.1802589142037472	0.9858395809217835	762.0	13.939459091052322	1077.0	2.4832654593740666
1159	Feb19-3L1-mock-rep2_B-C-A_Position010_9_cmle.ics	65	3	0	2.166	0.7271247176710115	6.0	2.6393594976528667	1.0	0.3103577087528531	1.773416327834588	0.9434257623981187	0.9812722870661822	0.9435080634824692	0.8698932851759557	1.5178534037287283	0.9764760198068195	682.0	12.479316098389013	933.0	2.1512411082599856
1160	Feb19-3L1-mock-rep2_B-C-A_Position010_9_cmle.ics	65	4	0	2.3826	0.4254874423396746	2.0	2.0763569109711253	1.0	0.2951365481121085	1.4923299860809462	0.9026782931564624	0.9687438021212093	0.9034969191061293	0.7771467091034444	2.3684431159754773	0.9672089953605073	982.0	17.802718203413818	1572.0	3.624599166328722
1161	Feb19-3L1-mock-rep2_B-C-A_Position010_9_cmle.ics	65	5	0	1.9493999999999998	0.9602960717940079	4.0	0.2918229810711206	1.0	0.29600102344584767	1.974119694374538	0.3867408905517006	0.5588913166959217	0.3834127561283951	0.14065693804887067	1.4266225940131878	0.9931858273761698	480.0	8.877884200181748	538.0	1.2404798673567763
1162	Feb19-3L1-mock-rep2_B-C-A_Position010_9_cmle.ics	65	6	0	1.7328	7.242953612463882	4.0	2.5855581997079464	1.0	0.306124901585314	1.3967851805275853	0.9430587805138017	0.9800522746805436	0.9420735285982776	0.8641182113410895	1.2302590047944924	0.9907915648015486	534.0	9.733581589165125	642.0	1.4802752320502797
1163	Feb19-3L1-mock-rep2_B-C-A_Position010_9_cmle.ics	66	1	0	1.2995999999999999	3.7354027964449834	1.0	1.1961505589055579	1.0	0.3124899973183824	1.9940598734640904	0.8216196815452884	0.9083341490472462	0.81734534064213	0.7046911707126077	0.5306380872217886	1.0027758302452412	238.0	4.382544063759929	193.0	0.44500485947928964
1164	Feb19-3L1-mock-rep2_B-C-A_Position010_9_cmle.ics	66	2	0	0.6497999999999999	0.6263997260970374	1.0	0.8595614345612763	1.0	0.2667389988896994	1.642853248462782	0.6629551683633516	0.744608131036283	0.6618131688854085	0.5668559122944401	0.6216299062834595	0.999720368208034	106.0	1.9241571033006517	53.0	0.12220340700726606
1165	Feb19-3L1-mock-rep2_B-C-A_Position011_10_cmle.ics	1	1	0	1.7328	0.17932368087218756	1.0	0.8508028822180275	1.0	0.3064333610397595	1.7666142898767014	0.6501685266448086	0.8048744562576755	0.6501685266448086	0.46369886335377586	0.6995105525007407	0.9912009422599576	468.0	8.562901231036538	527.0	1.2151168960911172
1166	Feb19-3L1-mock-rep2_B-C-A_Position011_10_cmle.ics	2	1	0	1.7328	0.571816843758386	1.0	0.0	1.0	0.3036204068157711	1.9781879358638723	0.3338434537501163	0.5239679036311178	0.3142332903431679	0.021554028001223226	3.868244711584043	0.9931060189185436	430.0	7.924335644296467	462.0	1.0652447931576776
1167	Feb19-3L1-mock-rep2_B-C-A_Position011_10_cmle.ics	2	2	0	1.5162	15.427597367416237	1.0	0.2918229810711206	1.0	0.3419011953268189	1.8481412405888156	0.4246001249817181	0.6053974817513396	0.42039329353419047	0.19162556009094414	2.7035045843306307	0.9958887453381441	394.0	7.19003397642461	430.0	0.9914616040212152
1168	Feb19-3L1-mock-rep2_B-C-A_Position011_10_cmle.ics	2	3	0	1.7328	0.6116951363227119	2.0	2.18723040467705	1.0	0.3066965506660651	1.8108155176992682	0.9419539694991425	0.980943611971653	0.9409421494196327	0.8758253446969193	2.372291381723098	0.9900415825460014	472.0	8.582076308336738	534.0	1.2312569687147183
1169	Feb19-3L1-mock-rep2_B-C-A_Position011_10_cmle.ics	3	1	0	1.9493999999999998	0.7796787072436574	1.0	1.8827671526788523	1.0	0.16090165353993213	1.1686710961064692	0.8781788532119249	0.9338880488883798	0.8735677232460421	0.7806547941146494	7.343728359765294	0.818989026833786	882.0	16.199889326568588	988.0	2.2780559645882805
1170	Feb19-3L1-mock-rep2_B-C-A_Position011_10_cmle.ics	3	2	0	1.7328	0.44871593916369523	7.0	1.0161559471409798	1.0	0.2887255050838683	2.0200461909151146	0.6448084991473324	0.7538674755889081	0.6645580260560102	0.5246564374568544	1.1668192391470897	0.9922335572274029	362.0	6.732365123097564	348.0	0.8023921818590299
1171	Feb19-3L1-mock-rep2_B-C-A_Position011_10_cmle.ics	3	3	0	2.166	0.39239703692699857	6.0	0.42540144110901373	1.0	0.2951141444089269	1.7607350203422956	0.4714521828396827	0.6380683268906053	0.466264727298709	0.2545898526771032	1.3002034982264128	0.9807577754042976	598.0	11.07021377494678	747.0	1.722376321404297
1172	Feb19-3L1-mock-rep2_B-C-A_Position011_10_cmle.ics	3	4	0	2.166	0.692153930964481	2.0	0.7295574526778015	1.0	0.31881963485403414	2.0687077946768437	0.614344149901389	0.7773594411795919	0.6141303262832832	0.392915345811106	2.2954153711323193	0.9696634659432642	654.0	12.157848566564269	888.0	2.047483498536835
1173	Feb19-3L1-mock-rep2_B-C-A_Position011_10_cmle.ics	3	5	0	1.9493999999999998	0.5558715696458935	4.0	2.579375110268286	1.0	0.3026691785782778	1.9436237972934411	0.946380706910338	0.9779914029246027	0.946380706910338	0.8984765986598986	1.336974341168512	0.9861401006700206	494.0	9.120536337035587	568.0	1.30965160717221
1174	Feb19-3L1-mock-rep2_B-C-A_Position011_10_cmle.ics	3	6	0	1.5162	9.149120164949025	7.0	0.0	1.0	0.1913731286988388	2.3835518218667144	0.047651670293437455	0.1653342530725981	0.047651670293437455	0.016802228388841666	1.9785577237640497	0.9517704889130905	182.0	3.6225827559083394	101.0	0.23287819071195984
1175	Feb19-3L1-mock-rep2_B-C-A_Position011_10_cmle.ics	4	1	0	2.166	1.020065501789358	1.0	3.4656	1.0	0.31172336169758774	1.759700864116648	0.9929077171405088	0.9990632086588832	0.9876236594278245	0.9479952071140687	0.2713000295706179	0.9704459649591107	646.0	11.932256421240508	862.0	1.9875346573634594
1176	Feb19-3L1-mock-rep2_B-C-A_Position011_10_cmle.ics	5	1	0	1.7328	0.3032957462754089	3.0	3.020403098201855	1.0	0.2925932765501106	1.8283205100760127	0.9901698429123069	0.9978344615147099	0.9895807870374624	0.9699135806326515	0.7118264907414676	0.989651205613819	370.0	6.84093102421922	362.0	0.8346723271062323
1177	Feb19-3L1-mock-rep2_B-C-A_Position011_10_cmle.ics	5	2	0	1.083	0.49125391159217274	7.0	1.7570070134165063	1.0	0.33532853596687634	1.7943138092181306	0.8542100494218798	0.9021229904556407	0.8532993561738753	0.776648115848268	0.6668784942894906	0.9867615347748375	226.0	4.137776841135974	185.0	0.426559062195174
1178	Feb19-3L1-mock-rep2_B-C-A_Position011_10_cmle.ics	5	3	0	1.2995999999999999	0.2368839080055653	2.0	0.7252201245704302	1.0	0.2896643364128831	1.7782724041991482	0.5575197898880886	0.658291535790888	0.5561698318847399	0.4052819289420336	0.8314325502330042	0.9933155920195331	198.0	3.652472567428291	141.0	0.325107177132538
1179	Feb19-3L1-mock-rep2_B-C-A_Position011_10_cmle.ics	5	4	0	1.5162	0.22792767377249976	4.0	0.2918229810711206	1.0	0.3345260313013101	2.082713976107979	0.4185660119355034	0.5883505700333216	0.41094320619161134	0.17876743044821547	2.3121227346356608	1.0002803052504001	332.0	6.132149690957893	329.0	0.7585834133092554
1180	Feb19-3L1-mock-rep2_B-C-A_Position011_10_cmle.ics	5	5	0	0.8664	0.2521853155518354	5.0	0.9755754663213545	1.0	0.32775798984639737	1.631296614830405	0.6352374878467021	0.6995534754296616	0.628678842326008	0.519404382722743	2.3367056235351247	0.9878502366100134	162.0	2.9415761483968557	111.0	0.2559354373171044
1181	Feb19-3L1-mock-rep2_B-C-A_Position011_10_cmle.ics	5	6	0	1.5162	2.7841794815797467	7.0	1.401081809291592	1.0	0.3169063956449689	1.4809387389585038	0.8300045396817811	0.9151810083239752	0.82281732283754	0.6719873146220026	2.724683377571042	0.9909690109825857	430.0	7.760498902413531	472.0	1.0883020397628222
1182	Feb19-3L1-mock-rep2_B-C-A_Position011_10_cmle.ics	5	7	0	1.5162	1.7499821369659248	5.0	1.1321417835580119	1.0	0.27956945320904847	1.5998026042925764	0.7129469151300059	0.8092304412313381	0.7111374751649999	0.5833486493987219	2.0309255791984047	0.9887776323015709	312.0	5.732006069531442	274.0	0.6317685569809603
1183	Feb19-3L1-mock-rep2_B-C-A_Position011_10_cmle.ics	5	8	0	0.8664	0.6837195158564138	1.0	1.3880777203971526	1.0	0.2839262842049886	1.3242169881591976	0.7401914385645049	0.7957354560174676	0.7423188400469775	0.6677541073092552	0.5455225813174513	0.9861968035287739	180.0	3.250213860231734	121.0	0.27899268392224896
1184	Feb19-3L1-mock-rep2_B-C-A_Position011_10_cmle.ics	5	9	0	1.083	3.2511124536314346	2.0	2.4451937758285385	1.0	0.3023345897006943	1.9415746416772113	0.9534673427790572	0.9704805813733365	0.9461496330577054	0.9090290043393476	0.7928533496379571	1.0008080923562273	228.0	4.135661755365863	178.0	0.4104189895715728
1185	Feb19-3L1-mock-rep2_B-C-A_Position011_10_cmle.ics	6	1	0	1.083	1.3089292624368487	1.0	0.46141264688247224	1.0	0.22912272733295413	1.6926261104987843	0.603066851764586	0.8058254900212692	0.5946865010125196	0.3933734095800909	0.7626233829390633	0.8834221926359205	230.0	4.250572913797852	157.0	0.3619987717007692
1186	Feb19-3L1-mock-rep2_B-C-A_Position011_10_cmle.ics	7	1	0	1.7328	1.0614747135115914	1.0	1.433352969887323	1.0	0.294901670547863	1.6098186006706399	0.7854592350183008	0.8778112816537083	0.779961534734284	0.6598395789693396	0.608047422364489	0.9839708703036514	480.0	8.737452707139234	537.0	1.2381741426962618
1187	Feb19-3L1-mock-rep2_B-C-A_Position011_10_cmle.ics	8	1	0	1.5162	1.5130674004340086	1.0	1.1736910802652913	1.0	0.2405283341434821	1.128482878373242	0.6994543433472976	0.8051929712760835	0.69589870411071	0.5719401407048277	0.632560454631918	0.9592144280369108	522.0	9.348382873498661	550.0	1.26814856328295
1188	Feb19-3L1-mock-rep2_B-C-A_Position011_10_cmle.ics	9	1	0	1.5162	0.4339902851689769	2.0	0.0	1.0	0.30340023120705684	1.908841615402039	0.22245060532449523	0.4795684542834945	0.2500663840835554	0.022523873683382344	0.899822507655451	0.996226586118071	336.0	6.198135265938929	319.0	0.7355261667041109
1189	Feb19-3L1-mock-rep2_B-C-A_Position011_10_cmle.ics	9	2	0	1.083	0.13866654108445253	1.0	0.0	1.0	0.2814227162111093	2.0282103127072193	0.20267306576449878	0.32891346465908083	0.1870752647987333	0.022523873683382344	0.9172139799655111	1.0005702459065104	146.0	2.7010390973131257	88.0	0.20290377012527194
1190	Feb19-3L1-mock-rep2_B-C-A_Position011_10_cmle.ics	10	1	0	1.5162	0.35573839681658	1.0	1.3586516622891616	1.0	0.31523935129663744	1.443012021138256	0.8082451582313696	0.8997319670425902	0.8018588133977773	0.6576072494690142	0.5817941743735875	0.9863781387489242	378.0	6.809065432298359	388.0	0.8946211682796081
1191	Feb19-3L1-mock-rep2_B-C-A_Position011_10_cmle.ics	11	1	0	1.9493999999999998	0.4862049201769939	1.0	0.9228252937649445	1.0	0.30731636601986695	2.158943869484016	0.6714379848502224	0.8051162085514411	0.6801597005032431	0.4983390447903931	7.18422901190274	0.9919148410873888	516.0	9.56537537037276	611.0	1.4087977675743315
1192	Feb19-3L1-mock-rep2_B-C-A_Position011_10_cmle.ics	12	1	0	1.5162	0.16060045667796113	1.0	0.0	1.0	0.2912828218892765	1.9154567639576758	0.17473792951231112	0.3660636068453471	0.16893790630311664	0.020689176551432258	0.9488146391075134	0.9837492311155993	332.0	6.202365437479151	307.0	0.7078574707779374
1193	Feb19-3L1-mock-rep2_B-C-A_Position011_10_cmle.ics	12	2	0	1.9493999999999998	0.3624434248671386	2.0	0.5556144027286182	1.0	0.2664098346228086	1.871480026746124	0.5467767662310771	0.6974510843472187	0.5465879070995106	0.31830386296563445	0.5802653698542758	0.9673753899712676	486.0	8.988565187073515	520.0	1.1989768234675162
1194	Feb19-3L1-mock-rep2_B-C-A_Position011_10_cmle.ics	13	1	0	1.2995999999999999	0.17938439322229935	1.0	0.23070632344123612	1.0	0.27139676259550793	1.7390758775498911	0.45236828944966145	0.6396246933964136	0.4476531430340459	0.2069584130436508	0.7746275842397866	0.9752847788477195	298.0	5.395732937315921	252.0	0.5810426144496424
1195	Feb19-3L1-mock-rep2_B-C-A_Position011_10_cmle.ics	14	1	0	1.5162	1.238196045209397	1.0	0.9018655279647406	1.0	0.2709253531270431	1.3284299932462706	0.6579894225767297	0.7726374198023236	0.6517340038148084	0.4858266863187099	0.6472944663823609	0.987744250700598	446.0	8.024441202337682	461.0	1.0629390684971634
1196	Feb19-3L1-mock-rep2_B-C-A_Position011_10_cmle.ics	15	1	0	1.2995999999999999	0.1373397939463158	1.0	1.5930676819351215	1.0	0.2908882086657216	1.57543274274091	0.9183895538628944	0.969594026734609	0.9166025283756646	0.8280518768190946	0.39051603401607904	0.9888052954239731	270.0	4.840212917086976	225.0	0.5187880486157521
1197	Feb19-3L1-mock-rep2_B-C-A_Position011_10_cmle.ics	16	1	0	1.2995999999999999	0.640262696096761	1.0	0.928575039696583	1.0	0.2878285877191829	1.5823199990153989	0.7163316993464053	0.8197222222222222	0.7140196078431372	0.595608660130719	0.59310948652297	0.9945583457178825	286.0	5.221181461213228	244.0	0.5625968171655268
1198	Feb19-3L1-mock-rep2_B-C-A_Position011_10_cmle.ics	17	1	0	2.166	0.9254164679985248	4.0	1.021380433748922	1.0	0.30294363472721947	1.7734229444648246	0.6802557028708719	0.8121504367022286	0.6759068819278863	0.4951876948518801	0.8306960554315032	0.976656494701157	708.0	13.013545955547668	975.0	2.2480815440015927
1199	Feb19-3L1-mock-rep2_B-C-A_Position011_10_cmle.ics	17	2	0	1.5162	0.49088809778781833	2.0	0.6016084874694266	1.0	0.2621630759537021	1.296926430174639	0.5105229765956728	0.6563007849979329	0.5071167252143208	0.3267674154352591	0.8945462314969166	0.9527049980069977	476.0	8.60125138563693	500.0	1.152862330257227
1200	Feb19-3L1-mock-rep2_B-C-A_Position011_10_cmle.ics	18	1	0	1.7328	0.8319345393148135	1.0	1.1672919242844824	1.0	0.2914831394670719	1.4555995323531015	0.6937257382049679	0.8149063071058452	0.6928627083762811	0.5516490159014119	0.6134561067101524	0.9830195032894463	502.0	9.158886491635979	571.0	1.3165687811537532
1201	Feb19-3L1-mock-rep2_B-C-A_Position011_10_cmle.ics	19	1	0	2.3826	0.9713747651683828	3.0	0.0	1.0	0.306622108658831	1.7463717777558136	0.21480142306689842	0.4434533444230287	0.21480142306689842	0.014118609936566278	0.9294882667439044	0.9802979394625417	670.0	12.281359373445905	903.0	2.082069368444552
1202	Feb19-3L1-mock-rep2_B-C-A_Position011_10_cmle.ics	20	1	0	1.7328	3.3407934210731645	1.0	1.6162859307598463	1.0	0.29596544934359614	2.012517061080949	0.8122300621482881	0.8924871331014733	0.7984119143141326	0.6934123482173254	0.5731157312709595	0.9903497321720259	374.0	6.930321848040677	370.0	0.853118124390348
1203	Feb19-3L1-mock-rep2_B-C-A_Position011_10_cmle.ics	20	2	0	1.2995999999999999	0.3059831154407788	1.0	1.7307810795238614	1.0	0.3151217852822431	2.093360707436076	0.8215122527586229	0.8923703130110879	0.8206711481078484	0.7278776125978785	0.5873306959773692	0.9948269090362838	266.0	4.938064083988876	229.0	0.5280109472578101
1204	Feb19-3L1-mock-rep2_B-C-A_Position011_10_cmle.ics	21	1	0	1.9493999999999998	0.3737945377053788	2.0	1.5510604201464577	1.0	0.3067142084106363	1.6505247218954129	0.8242109867897561	0.9159532958986524	0.8178384174356615	0.6669435299471163	1.8982936959627112	0.9782312217684539	650.0	11.881215752019443	863.0	1.9898403820239736
1205	Feb19-3L1-mock-rep2_B-C-A_Position011_10_cmle.ics	21	2	0	0.6497999999999999	0.2139299493760537	3.0	0.10317500441073144	1.0	0.3265637110307498	1.551030187744739	0.1532131853544667	0.2838147171846304	0.16614122352828783	0.041265513457252434	16.289397789598254	1.0107195268783242	126.0	2.254084978205839	76.0	0.1752350741990985
1206	Feb19-3L1-mock-rep2_B-C-A_Position011_10_cmle.ics	21	3	0	1.5162	0.34534553320772565	6.0	2.1245033704151863	1.0	0.21659997850994542	1.136474170074702	0.9319293442394211	0.9745389487868926	0.9318130679468373	0.8041709248930572	0.2640457846281466	0.9135864023909784	512.0	9.195121560466275	507.0	1.1690024028808284
1207	Feb19-3L1-mock-rep2_B-C-A_Position011_10_cmle.ics	21	4	0	1.5162	0.20375399091309448	5.0	0.20635000882146287	1.0	0.23843161687255787	1.1310487556091207	0.5268610806278669	0.7027138886689067	0.49972533654130197	0.12497375926910607	0.4764799162943516	0.9595706769428773	584.0	10.429672407805793	648.0	1.4941095800133661
1208	Feb19-3L1-mock-rep2_B-C-A_Position011_10_cmle.ics	21	5	0	1.083	0.10734822529563808	1.0	0.8754689432133618	1.0	0.32708525513548226	1.918519297990528	0.5462999626658823	0.6615065133579462	0.5467518689057081	0.4352771586850848	13.941799376136274	0.9910765979460272	212.0	3.8951247042821318	166.0	0.3827502936453994
1209	Feb19-3L1-mock-rep2_B-C-A_Position011_10_cmle.ics	21	6	0	1.5162	3.344230224450156	2.0	2.352752090272223	1.0	0.3045802347301841	2.0585415427240887	0.9027465088828802	0.9355229102007621	0.9027465088828802	0.8463283089404527	1.7295735731503399	0.9927576652104743	286.0	5.314802456574906	251.0	0.578736889789128
1210	Feb19-3L1-mock-rep2_B-C-A_Position011_10_cmle.ics	21	7	0	1.7328	0.18725149007806932	4.0	0.0	1.0	0.21590522964487005	1.2421340258574178	0.3612848970294864	0.5989420114415872	0.35890657545577165	0.016860376684906333	3.8834136840399682	0.9163103990379601	616.0	11.285230491419988	668.0	1.5402240732236552
1211	Feb19-3L1-mock-rep2_B-C-A_Position011_10_cmle.ics	22	1	0	2.3826	0.4470471221636986	1.0	0.0	1.0	0.3053621083654235	1.8764600612525224	0.3153348102593902	0.6014529159201331	0.30522028796022793	0.015166739302374381	4.391001639942008	0.9593084855186064	872.0	16.04662801353616	1338.0	3.0850595957683393
1212	Feb19-3L1-mock-rep2_B-C-A_Position011_10_cmle.ics	23	1	0	1.5162	0.07742123946226583	1.0	0.0	1.0	0.24094649743184327	1.9234112246885215	0.1294717423279236	0.3594844564106399	0.1511480068805624	0.032813551716401164	0.9473998076472065	0.9412424009965865	230.0	4.344193909159531	161.0	0.37122167034282705
1213	Feb19-3L1-mock-rep2_B-C-A_Position011_10_cmle.ics	24	1	0	1.7328	0.35452458497072	1.0	1.7295282337615656	1.0	0.2720247317807267	1.4547111070976082	0.9038961514519023	0.9715053978208982	0.9031837655917629	0.75371589119804	0.30703956340620864	0.9786423265766763	538.0	9.729351417624905	612.0	1.4111034922348458
1214	Feb19-3L1-mock-rep2_B-C-A_Position011_10_cmle.ics	24	2	0	1.9493999999999998	0.4251763007749133	2.0	0.20635000882146287	1.0	0.3101775165678097	1.847137646958913	0.37782249608021334	0.6028656886341166	0.3818771034524083	0.14305556942599676	0.4876308466591387	0.9920859918043635	498.0	9.116306165495367	582.0	1.341931752419412
1215	Feb19-3L1-mock-rep2_B-C-A_Position011_10_cmle.ics	25	1	0	1.7328	0.726727419188625	1.0	2.4064339498777065	1.0	0.28720355312714013	1.6668375925224657	0.9398237638809273	0.9811232719661925	0.9393271832882301	0.8657099436097743	0.37810972198749987	0.9773763819110347	522.0	9.488814366541177	601.0	1.3857405209691869
1216	Feb19-3L1-mock-rep2_B-C-A_Position011_10_cmle.ics	26	1	0	1.7328	0.30057897797246097	2.0	1.5490250415242273	1.0	0.30789668817622007	1.6819391545170723	0.820068222788587	0.8940448809597812	0.8085799092434885	0.709128488841922	0.6192999085801234	0.9978209047227039	428.0	7.832829734704899	462.0	1.0652447931576776
1217	Feb19-3L1-mock-rep2_B-C-A_Position011_10_cmle.ics	26	2	0	0.6497999999999999	0.18940536832363317	1.0	2.1764791023907697	1.0	0.2881764887477712	1.727252712975817	0.8927433642071237	0.9235698856219308	0.8927433642071237	0.8564349319326164	0.41416779591714287	1.0083189839852407	102.0	1.8581715283196136	52.0	0.1198976823467516
1218	Feb19-3L1-mock-rep2_B-C-A_Position011_10_cmle.ics	27	1	0	1.083	0.24380759983283687	1.0	0.0	1.0	0.28877185231211383	2.1992211027323583	0.2046782374216192	0.3981263509320093	0.2046782374216192	0.029640250818584544	0.9219705457678262	0.9837193854345728	178.0	3.322544692523104	120.0	0.2766869592617345
1219	Feb19-3L1-mock-rep2_B-C-A_Position011_10_cmle.ics	27	2	0	0.8664	3.7829586020517967	1.0	2.189113227302899	1.0	0.35065995806570655	2.194497169588518	0.9778286643696364	0.9938632910308816	0.9772508399854474	0.9497185781239968	0.24652106644733784	1.018890090466486	112.0	2.105053836713678	66.0	0.15217782759395398
1220	Feb19-3L1-mock-rep2_B-C-A_Position011_10_cmle.ics	28	1	0	2.5991999999999997	0.4538064939870496	1.0	0.42540144110901373	1.0	0.25222168868217903	1.579288914929891	0.4660491083173516	0.6906911742559635	0.46487247550118027	0.20393623140022027	0.6365376798646989	0.9513140939027916	1044.0	18.673360498157244	1593.0	3.673019384199525
1221	Feb19-3L1-mock-rep2_B-C-A_Position011_10_cmle.ics	28	2	0	1.5162	0.2754231322516396	2.0	0.41270001764292574	1.0	0.2716936329172113	1.7507703261401975	0.3634507184082707	0.508591596827718	0.3636983828329544	0.20393623140022027	0.8976248551890147	0.9855133741475509	358.0	6.525948055074008	332.0	0.7655005872907988
1222	Feb19-3L1-mock-rep2_B-C-A_Position011_10_cmle.ics	28	3	0	1.083	6.950053866967387	2.0	0.5836459621422412	1.0	0.28397904170776694	1.6343426669398076	0.3694980849098882	0.4667476490023569	0.3745357426031799	0.2743967602227347	0.7184702261039828	1.0034268175837946	178.0	3.2289236971614246	119.0	0.27438123460122005
1223	Feb19-3L1-mock-rep2_B-C-A_Position011_10_cmle.ics	28	4	0	1.083	6.764655642674756	1.0	0.23070632344123612	1.0	0.26857729584194817	1.8733535842058318	0.216006016521848	0.3065949498230061	0.216006016521848	0.10459059165488824	0.8421643744964301	0.9930113018331893	138.0	2.5456626985106308	79.0	0.18215224818064185
1224	Feb19-3L1-mock-rep2_B-C-A_Position011_10_cmle.ics	28	5	0	0.8664	5.544141553331223	1.0	1.8410516456738788	1.0	0.25279432155867254	1.7153003314830726	0.7390515087571601	0.7897047803769942	0.7386006324968384	0.6603445710688035	0.8293235566714534	0.9545375734654402	142.0	2.5648377758108287	80.0	0.18445797284115634
1225	Feb19-3L1-mock-rep2_B-C-A_Position011_10_cmle.ics	29	1	0	1.7328	0.2877880735305724	1.0	1.9091760314026058	1.0	0.33146485070299647	1.7313266604858084	0.9055632114155193	0.9607717949690464	0.8959463275050465	0.8152943010902226	0.48845227462083607	0.9833246690687696	426.0	7.741323825113332	476.0	1.0975249384048802
1226	Feb19-3L1-mock-rep2_B-C-A_Position011_10_cmle.ics	30	1	0	1.5162	0.8335957451986694	1.0	2.1380072994357717	1.0	0.24735045314911797	1.2508518525744254	0.9300440146867659	0.9803853375599596	0.9290595756649714	0.8307810136301094	0.4229309771194639	0.9746904110867731	502.0	9.135481242795567	526.0	1.2128111714306027
1227	Feb19-3L1-mock-rep2_B-C-A_Position011_10_cmle.ics	31	1	0	1.083	4.119284408166635	1.0	1.70785021024454	1.0	0.21434750579050252	1.224504607262597	0.9436522135690731	0.9806838911106434	0.9360222409317337	0.8709087560513576	0.3753510256124549	0.8199461483426337	222.0	3.931359773112417	144.0	0.33202435111408135
1228	Feb19-3L1-mock-rep2_B-C-A_Position011_10_cmle.ics	32	1	0	1.5162	1.6331772082902956	1.0	0.5158750220536572	1.0	0.3174330352883418	1.6877949452905305	0.4723077882396957	0.6408586393963959	0.4746180707114797	0.2856768722329613	0.8007732943111765	0.9915297377862826	368.0	6.702614616946813	374.0	0.8623410230324058
1229	Feb19-3L1-mock-rep2_B-C-A_Position011_10_cmle.ics	32	2	0	1.2995999999999999	0.6263603383457075	1.0	1.5613211301812222	1.0	0.31088499634397654	1.7664316864153153	0.7716125210450833	0.8513749454386731	0.7719585957473343	0.6718931221550165	0.5816976571004828	1.0006557426786802	296.0	5.374442774245613	267.0	0.6156284843573592
1230	Feb19-3L1-mock-rep2_B-C-A_Position011_10_cmle.ics	33	1	0	1.5162	0.5299770640869514	1.0	0.7748934119142009	1.0	0.30034836456429503	2.0082376921195944	0.5809558429781463	0.7077396936330554	0.5767734924971759	0.41974186689181003	0.7724963244005257	0.9941230747241191	312.0	5.755411318371862	284.0	0.654825803586105
1231	Feb19-3L1-mock-rep2_B-C-A_Position011_10_cmle.ics	33	2	0	1.2995999999999999	0.7822463988309946	2.0	1.517785507063743	1.0	0.2820954568828634	1.632079615929173	0.8119583953845613	0.8898341522141051	0.80610701344997	0.7021462884571036	0.6411984609033992	0.9960074003291186	276.0	5.04451489934042	229.0	0.5280109472578101
1232	Feb19-3L1-mock-rep2_B-C-A_Position011_10_cmle.ics	34	1	0	1.7328	0.3797046384160412	1.0	2.847453056396455	1.0	0.3089579328221445	2.0400017873935217	0.9863808371271058	0.9986193549626385	0.9855740602009259	0.9532645652048637	0.22387033229111253	0.9996557120625345	398.0	7.373045795607744	415.0	0.9568757341134986
1233	Feb19-3L1-mock-rep2_B-C-A_Position011_10_cmle.ics	35	1	0	1.7328	0.20872926846756745	1.0	0.0	1.0	0.26424611104960877	1.934148858518217	0.21068928631748832	0.44205669300204553	0.21068928631748832	0.023103665059020024	0.9128265185676129	0.9795508244471235	428.0	7.926450730066579	428.0	0.9868501547001864
1234	Feb19-3L1-mock-rep2_B-C-A_Position011_10_cmle.ics	36	1	0	1.2995999999999999	4.080688816335373	1.0	1.5863714811341738	1.0	0.18846997402465832	1.4245040079755629	0.9408667258717045	0.9864501197556447	0.9363635548139975	0.8310054988921481	0.34538387818999056	0.8914396286606856	298.0	5.3723276884754965	210.0	0.48420217870803534
1235	Feb19-3L1-mock-rep2_B-C-A_Position011_10_cmle.ics	37	1	0	1.5162	0.44116928418754975	1.0	1.0841098665386142	1.0	0.32044231880197926	1.9336044191678161	0.6956309673328537	0.8093176765151793	0.6927857511573933	0.5530998630231642	0.6434069536230609	0.9982815964426149	332.0	6.132149690957892	322.0	0.7424433406856541
1236	Feb19-3L1-mock-rep2_B-C-A_Position011_10_cmle.ics	37	2	0	1.2995999999999999	3.753204622190635	1.0	0.3720027687491155	1.0	0.29720135222679916	2.083518975555182	0.3821978888495978	0.48874920232332225	0.3820190466899974	0.23431371353550626	0.8546101894342886	0.9984196521242308	218.0	4.052616188854738	165.0	0.3804445689848849
1237	Feb19-3L1-mock-rep2_B-C-A_Position011_10_cmle.ics	38	1	0	1.7328	0.12502901043908696	1.0	0.41270001764292574	1.0	0.31898831638242886	1.3672090893621975	0.427060580257426	0.5805304628978317	0.4279521923167105	0.24493416262510334	0.7944689158832314	0.9902979482593762	530.0	9.573975018822399	648.0	1.4941095800133661
1238	Feb19-3L1-mock-rep2_B-C-A_Position011_10_cmle.ics	39	1	0	1.9493999999999998	0.16999508205396174	1.0	1.1763760451361116	1.0	0.2938250621906886	2.0743532019201227	0.7468663494727569	0.8573121043778076	0.7456094717696155	0.5810951923478551	0.6479039784483218	0.9899634701840794	474.0	8.814013710970821	526.0	1.2128111714306027
1239	Feb19-3L1-mock-rep2_B-C-A_Position011_10_cmle.ics	40	1	0	1.7328	0.49079331087772055	1.0	2.0977973943825394	1.0	0.30411190454213893	1.5988681968978553	0.883731930306545	0.9371877693040374	0.8812016872606636	0.8071783092404087	0.5006109551782144	0.9742622658227004	468.0	8.58630647987695	525.0	1.2105054467700884
1240	Feb19-3L1-mock-rep2_B-C-A_Position011_10_cmle.ics	40	2	0	0.8664	2.4012377823244617	1.0	0.7610319551488771	1.0	0.28983077184957995	1.6807514606714555	0.5132764865582863	0.5956195369752418	0.5083002339097925	0.3853906811893762	0.7887043416396606	0.9977712296515006	150.0	2.743619423453743	93.0	0.21443239342784423
1241	Feb19-3L1-mock-rep2_B-C-A_Position011_10_cmle.ics	41	1	0	1.5162	0.5489995908927936	1.0	0.5689355674538337	1.0	0.29663286384727694	1.9030729902553132	0.5985525582691058	0.754698091744823	0.5917854489739066	0.3772634413594577	0.7316343407312668	0.9962440804723477	356.0	6.504657892003699	344.0	0.7931692832169722
1242	Feb19-3L1-mock-rep2_B-C-A_Position011_10_cmle.ics	42	1	0	1.9493999999999998	0.24247940311902375	1.0	0.8318234787411565	1.0	0.320909358007173	2.0389216726933848	0.620817512011452	0.759557353686647	0.6207505603218783	0.4432775721404455	0.7059127840932754	0.9940736047772293	518.0	9.586665533443067	628.0	1.4479950868030769
1243	Feb19-3L1-mock-rep2_B-C-A_Position011_10_cmle.ics	43	1	0	1.5162	4.185759414106083	11.0	3.8987999999999996	1.0	0.2805920076644626	1.2902663725076247	0.9954235811415836	0.9991269330190645	0.9929202590342554	0.9817772314733278	1.155551102741876	0.9806392831057469	444.0	8.00315103926737	466.0	1.0744676917997353
1244	Feb19-3L1-mock-rep2_B-C-A_Position011_10_cmle.ics	43	2	0	1.9493999999999998	11.988356868530502	4.0	1.0987399361686254	1.0	0.3361948037085717	1.716532030387387	0.6569295225558737	0.763343400196729	0.6455295047870787	0.5032741867118675	1.4881127253457096	0.9875093901658379	492.0	9.052435676284434	595.0	1.3719061730061
1245	Feb19-3L1-mock-rep2_B-C-A_Position011_10_cmle.ics	43	3	0	1.9493999999999998	0.6975025849324229	1.0	1.9403081306943228	1.0	0.2884146779590319	1.4981101039488587	0.8524136193784188	0.9260157633383113	0.8497737447183954	0.7567486964426152	2.117548687642674	0.9796554073612738	648.0	11.836520340108715	833.0	1.9206686422085402
1246	Feb19-3L1-mock-rep2_B-C-A_Position011_10_cmle.ics	43	4	0	1.7328	0.6027254953078125	10.0	0.9512265400461282	1.0	0.3117754447986209	1.5520788656692042	0.6526486848441297	0.8003486118818108	0.6514211961367502	0.4318629266816691	5.022000523850057	0.9810245996418223	566.0	10.191250442492164	707.0	1.6301473349837188
1247	Feb19-3L1-mock-rep2_B-C-A_Position011_10_cmle.ics	43	5	0	1.2995999999999999	13.252254924258505	5.0	0.5260913608053412	1.0	0.29956387918622945	1.9866624326874762	0.4262379792936289	0.5748615444051303	0.4277107961119841	0.26225776499517717	6.328618045196903	0.999723682545621	248.0	4.606021123313574	201.0	0.4634506567634053
1248	Feb19-3L1-mock-rep2_B-C-A_Position011_10_cmle.ics	43	6	0	2.166	0.6272456757168946	5.0	1.7060019029756524	1.0	0.3053900494797631	1.5938493040221005	0.8157049430115733	0.907550847272543	0.8183581760734907	0.698160336021058	6.132781101842933	0.9774402458774827	796.0	14.535444351651792	1167.0	2.6907806788203676
1249	Feb19-3L1-mock-rep2_B-C-A_Position011_10_cmle.ics	43	7	0	1.7328	0.6216019096784032	8.0	0.1459114905355603	1.0	0.20413086894378926	1.143720852976353	0.3601013796684699	0.5658516203847517	0.3410088307518045	0.10140479498775798	1.2215915360287963	0.8475459674580439	632.0	11.361930800620796	675.0	1.5563641458472564
1250	Feb19-3L1-mock-rep2_B-C-A_Position011_10_cmle.ics	43	8	0	1.7328	1.611950948628756	11.0	1.1736910802652913	1.0	0.31946266126183104	2.0708007226884138	0.6889771768523067	0.794122642427599	0.667221005005584	0.5238587418972281	1.1111139134531625	0.9986930848742984	408.0	7.5731176063209675	438.0	1.0099074013053309
1251	Feb19-3L1-mock-rep2_B-C-A_Position011_10_cmle.ics	43	9	0	1.9493999999999998	7.670563442049428	7.0	2.263762234040641	1.0	0.3210637212483708	1.9482495679686243	0.9017610402420797	0.9503382326155773	0.8994583062012882	0.8177939426220592	1.6161498946313781	0.9943286794481754	552.0	10.182650794042523	691.0	1.5932557404154877
1252	Feb19-3L1-mock-rep2_B-C-A_Position011_10_cmle.ics	43	10	0	1.7328	0.10710544243801633	9.0	2.8536796201383847	1.0	0.2758746237023295	1.3640895768538754	0.9604538294403487	0.9833874489968795	0.9595255265277718	0.9072826190440346	2.761019272062493	0.9807559824238582	558.0	10.152900287891773	651.0	1.5010267539949096
1253	Feb19-3L1-mock-rep2_B-C-A_Position011_10_cmle.ics	43	11	0	1.5162	5.676184384632605	10.0	0.0	1.0	0.2551806429460755	1.9301965871189108	0.10706992360054307	0.20896675305806686	0.0957407265655994	0.01487701894751484	6.492260466421981	0.9530705858876415	220.0	4.190932596127147	155.0	0.35738732237974036
1254	Feb19-3L1-mock-rep2_B-C-A_Position011_10_cmle.ics	43	12	0	1.5162	0.4737554470701127	4.0	2.262804502914313	1.0	0.28179755732991485	1.336305753979727	0.909391868295487	0.9497494027416106	0.9055866320987979	0.8170848871310457	1.5365889684786527	0.988487735905121	444.0	8.07336678578863	467.0	1.07677341646025
[truncated: 36,824 more rows]
