# Supplementary material for: M1BP cooperates with CP190 to activate transcription at TAD borders and promote chromatin insulator activity
Source: Nat Commun. 2021 Jul 7;12:4170. doi: 10.1038/s41467-021-24407-y (PMC8263732; doi:10.1038/s41467-021-24407-y)
Supplement: Supplementary file 6 — Source Data [file 41467_2021_24407_MOESM6_ESM.zip › Source Data_updated_060121/Source Data 8/Figure 8c/Figure 8c_tango-slide1/all-reps/B.xls]

	Label	nuc.idx	idx	tag	ZThickness	_Adist	_Aidx	_Cdist	_Cidx	_NUC_dist	_NUC_idx	compacity	elongation	evf	evfMax	evfMean	evfMin	rad_dist	ratioEllVolume	surface_pix	surface_unit	volume_pix	volume_unit
1	Feb19-3L1-mock-rep2_B-C-A_Position001_0_cmle.ics	2	1	0	1.5162	0.38385846691247344	1.0	0.9357062176785136	1.0	2.8492539345748154	1.0	0.3194131794332872	1.878581375438182	0.9850665903554121	0.9969029930830374	0.9838654411681647	0.9573234329521536	0.3759190406599401	0.9890208829740857	348.0	6.396091990882044	345.0	0.7954750078774867
2	Feb19-3L1-mock-rep2_B-C-A_Position001_0_cmle.ics	2	2	0	1.083	4.5946635911073015	1.0	0.4186202713003772	2.0	0.5556144027286182	1.0	0.320113593966638	1.7991258541157893	0.5031986715817139	0.6481480086904462	0.5008076692810802	0.3607928337707424	0.7653634339346314	0.991341455933091	232.0	4.225052579187321	188.0	0.4334762361767174
3	Feb19-3L1-mock-rep2_B-C-A_Position001_0_cmle.ics	3	1	0	1.5162	0.5409832531410169	1.0	0.24483611640506936	1.0	1.7539750749824343	1.0	0.2813828152593523	1.357146724291646	0.8740478228841062	0.9414080076452904	0.873940310988114	0.7825293169012683	0.49946021658714806	0.9658072686196676	468.0	8.399064489153602	505.0	1.1643909535597992
4	Feb19-3L1-mock-rep2_B-C-A_Position001_0_cmle.ics	4	1	0	1.083	0.5781275475822544	1.0	0.5945097659822757	1.0	0.46141264688247224	1.0	0.31155985693518456	1.598650817792141	0.5890081220008386	0.7222524187411675	0.5777025453077198	0.41464134300312144	0.7513019757013726	0.99004947851315	184.0	3.339604684053191	131.0	0.3020499305273935
5	Feb19-3L1-mock-rep2_B-C-A_Position001_0_cmle.ics	6	1	0	1.2995999999999999	0.6783419354053104	1.0	0.3280028584979324	1.0	0.0	1.0	0.3146412521381582	1.7313326626200052	0.20597347640457928	0.3924179166509238	0.19647107719046358	0.028573317716401557	0.9121156424980656	0.9724582219649633	252.0	4.672006698294612	211.0	0.48650790336854977
6	Feb19-3L1-mock-rep2_B-C-A_Position001_0_cmle.ics	7	1	0	1.5162	1.6293103721658448	1.0	4.698348572843165	1.0	0.9755754663213545	1.0	0.06082868825916955	1.3077466573819176	0.8210547754557078	0.9265059195811977	0.8168305442092202	0.5027740375730283	0.5774774237137192	0.5749039834578075	788.0	13.677910487636712	513.0	1.1828367508439148
7	Feb19-3L1-mock-rep2_B-C-A_Position001_0_cmle.ics	10	1	0	1.2995999999999999	0.6275113870341351	1.0	0.4478620921877598	1.0	2.5991999999999997	1.0	0.2893843039058611	1.5713482138784236	0.9803758864641522	0.9952864487540313	0.9785323832091499	0.9505825641376596	0.2680525729744595	0.9845739882746115	280.0	5.087095225481041	237.0	0.5464567445419256
8	Feb19-3L1-mock-rep2_B-C-A_Position001_0_cmle.ics	10	2	0	1.2995999999999999	0.5660572508065285	2.0	0.522887771517005	2.0	0.6921189703237084	1.0	0.3081193379675445	1.7708529795713996	0.5930434485059497	0.7332245481064527	0.5930434485059497	0.41587679752260537	0.6896274378281558	0.9735185846417048	268.0	4.912543749378345	229.0	0.5280109472578101
9	Feb19-3L1-mock-rep2_B-C-A_Position001_0_cmle.ics	12	1	0	1.2995999999999999	0.40740882828683156	1.0	0.7018908274235731	2.0	0.9077480443748005	1.0	0.2584501118417359	1.2470180340380237	0.6716176814215034	0.7877421747213784	0.6656642724344972	0.5160797919354675	0.6922129937710727	0.9831522377416773	344.0	6.283295918220167	305.0	0.7032460214569085
10	Feb19-3L1-mock-rep2_B-C-A_Position001_0_cmle.ics	12	2	0	0.6497999999999999	7.4767597629416445	1.0	3.160270242160184	1.0	0.0	1.0	0.17513894230081986	1.3735679534360712	0.1753461815891335	0.340337393707267	0.1417744409789599	0.0218325527526897	0.939961039976037	0.819104459853265	144.0	2.6797489342428173	68.0	0.15678927691498287
11	Feb19-3L1-mock-rep2_B-C-A_Position001_0_cmle.ics	13	1	0	1.2995999999999999	0.9612987254902128	1.0	0.4051683391517831	1.0	0.23070632344123612	1.0	0.2916480972967575	1.8963807739416245	0.4426094523406286	0.6032159666145799	0.4383146351276749	0.21554555406884807	0.8169428936359618	0.9981935145599701	256.0	4.69118177559481	208.0	0.4795907293870064
12	Feb19-3L1-mock-rep2_B-C-A_Position001_0_cmle.ics	14	1	0	1.2995999999999999	3.352294841650577	1.0	0.39291164400157247	1.0	0.928575039696583	1.0	0.2796693067323539	1.810257573733972	0.7792022792022792	0.8713013437422886	0.7816587029185454	0.6392141687417278	0.5597733249167468	0.9825069826135077	234.0	4.316558488778889	178.0	0.4104189895715728
13	Feb19-3L1-mock-rep2_B-C-A_Position001_0_cmle.ics	15	1	0	1.9493999999999998	0.7749085498885753	1.0	0.26582446008563876	1.0	0.3095250132321943	1.0	0.2630701089735858	1.3250728053004983	0.49516849760302406	0.7068001935938785	0.49516849760302406	0.15731275842070788	0.8344032678541716	0.9621566241763433	736.0	13.147771496649044	963.0	2.2204128480754193
14	Feb19-3L1-mock-rep2_B-C-A_Position001_0_cmle.ics	16	1	0	1.7328	2.0882875559560774	2.0	3.730267611887139	2.0	0.0	1.0	0.10776099026783924	1.5546220091659	0.05532918721852884	0.2788770123894338	0.05532918721852884	0.019472066398034546	0.9589275505235507	0.6473151385095134	302.0	5.74258149838199	162.0	0.37352739500334153
15	Feb19-3L1-mock-rep2_B-C-A_Position001_0_cmle.ics	16	2	0	0.6497999999999999	2.5467585258225944	1.0	1.2972938011415365	1.0	0.5097226605744432	1.0	0.261512653717724	1.6313254039265526	0.402436500859698	0.4961172500197524	0.3989638475343409	0.29460553592860556	0.8482690689163584	0.9289542023261878	104.0	1.8560564425495025	51.0	0.11759195768623716
16	Feb19-3L1-mock-rep2_B-C-A_Position001_0_cmle.ics	16	3	0	0.8664	0.6698843406750764	2.0	5.121369090134658	2.0	0.0	1.0	0.13775152129987106	1.4851555067645563	0.16906893009921328	0.36702521906309843	0.1721051502872558	0.019472066398034546	0.9262095448660025	0.7387853496724398	156.0	2.6670584196221494	68.0	0.15678927691498287
17	Feb19-3L1-mock-rep2_B-C-A_Position001_0_cmle.ics	16	4	0	0.4332	2.6032242534843837	1.0	1.4469110621551942	1.0	0.0	1.0	0.12225829378594354	1.793927344361686	0.05532918721852884	0.17806472002438006	0.05532918721852884	0.019472066398034546	0.9640938219542461	0.7589426510737872	134.0	2.292435132806234	51.0	0.11759195768623716
18	Feb19-3L1-mock-rep2_B-C-A_Position001_0_cmle.ics	16	5	0	1.7328	7.094271870369244	1.0	0.12368286830079174	3.0	0.0	1.0	0.11097928132784456	2.286033294650907	0.05532918721852884	0.17806472002438006	0.05532918721852884	0.019472066398034546	0.9636092514302621	0.8397617242247117	322.0	6.166130368648861	181.0	0.41733616355311615
19	Feb19-3L1-mock-rep2_B-C-A_Position001_0_cmle.ics	17	1	0	1.7328	0.2047830538137532	1.0	0.42169192986110515	1.0	0.32626801153583	1.0	0.23892121623630058	1.21144633224904	0.5385434438402906	0.7566310311391504	0.5377824555374173	0.18646054521129699	0.8097926537357347	0.9358774277383137	586.0	10.591394063918623	652.0	1.503332478655424
20	Feb19-3L1-mock-rep2_B-C-A_Position001_0_cmle.ics	19	1	0	1.7328	0.3385383040198118	1.0	0.47088356125375985	1.0	1.5162	1.0	0.2522577974019431	1.4013437994078626	0.9032848012766327	0.9704581183887252	0.887717940007742	0.7373087223402827	0.4341123318452463	0.9595432526909652	486.0	8.801323196350156	506.0	1.1666966782203136
21	Feb19-3L1-mock-rep2_B-C-A_Position001_0_cmle.ics	20	1	0	0.8664	0.33415624453989845	1.0	0.47767039519347343	1.0	0.5595020986366908	1.0	0.3322084671067928	1.60476983302338	0.6450606217547774	0.7766622843711406	0.6327636349149436	0.444351486660558	0.7198070440713743	1.0033908764637034	198.0	3.535446323226192	151.0	0.3481644237376825
22	Feb19-3L1-mock-rep2_B-C-A_Position001_0_cmle.ics	21	1	0	1.5162	0.5590709673852932	1.0	0.3342715889943573	1.0	0.20635000882146287	1.0	0.3040250955086896	1.4348683043156718	0.3671202657466429	0.5567682882513135	0.3549915137212653	0.14032713856361717	0.8659575177029858	0.9888526948747699	372.0	6.674979196566174	372.0	0.8577295737113769
23	Feb19-3L1-mock-rep2_B-C-A_Position001_0_cmle.ics	21	2	0	0.6497999999999999	1.958605485596736	1.0	0.43886055870603585	2.0	1.8968493769622838	1.0	0.33491629036694	1.206033594841353	0.8587814815289837	0.9148721500425383	0.8573749396127521	0.8026138593543588	0.5532637462394345	0.9787162755894011	146.0	2.607418101951447	96.0	0.22134956740938755
24	Feb19-3L1-mock-rep2_B-C-A_Position001_0_cmle.ics	22	1	0	1.9493999999999998	0.36193801342289533	1.0	0.20538506180449412	2.0	1.4199491695140265	1.0	0.2998568947446806	1.9447992897566555	0.7975190316486834	0.8884803599394593	0.7946121749972772	0.6759943966019071	0.5985528710837004	0.9783624988287806	438.0	8.032901545418124	472.0	1.0883020397628222
25	Feb19-3L1-mock-rep2_B-C-A_Position001_0_cmle.ics	22	2	0	0.8664	3.2378483073192488	1.0	0.5477392899679889	1.0	2.8330886815464242	1.0	0.3094437279165693	1.9082071614798362	0.9623385549091701	0.976991140471782	0.9624362012566334	0.9419285904749743	0.3345543021030706	0.9974111320426822	112.0	2.058243339032838	62.0	0.14295492895189613
26	Feb19-3L1-mock-rep2_B-C-A_Position001_0_cmle.ics	23	1	0	1.2995999999999999	0.30071595003968643	1.0	0.8633811218311368	1.0	1.7430385742657564	1.0	0.2610113383207223	1.2852422118999427	0.9194242853013221	0.9758851004914266	0.9187599210877315	0.8028562589701848	0.36701695258537803	0.9810579723551006	406.0	7.270964457165626	393.0	0.9061497915821805
27	Feb19-3L1-mock-rep2_B-C-A_Position001_0_cmle.ics	25	1	0	1.083	4.024191819241822	1.0	0.4258250819504844	2.0	1.70785021024454	1.0	0.22548470257757874	1.5154264768682362	0.9139800907328206	0.9406896807651987	0.9055655029734018	0.8564139197877334	0.46350677219969977	0.8935641665534845	156.0	2.854300410345509	87.0	0.20059804546475749
28	Feb19-3L1-mock-rep2_B-C-A_Position001_0_cmle.ics	25	2	0	0.8664	0.391548013471004	1.0	0.3198076102648488	1.0	0.9077480443748005	1.0	0.3472858261780917	1.741295368350333	0.706278006104519	0.7992559537615156	0.70509977827051	0.5896427279221442	0.6239751953533771	0.9951558168683925	172.0	3.118242710269659	125.0	0.28821558256430674
29	Feb19-3L1-mock-rep2_B-C-A_Position001_0_cmle.ics	26	1	0	1.083	0.5297553308011442	1.0	3.0145299945968174	1.0	2.1902014849602027	1.0	0.26171705325020667	1.7947225019190818	0.9763021976167168	0.9954975863349425	0.9748590622151706	0.9414939405191912	0.27926026002744503	0.9670440921565572	196.0	3.560966657836723	132.0	0.30435565518790797
30	Feb19-3L1-mock-rep2_B-C-A_Position001_0_cmle.ics	27	1	0	1.2995999999999999	3.445792978239972	1.0	3.3711797900145974	1.0	0.9342894015681998	1.0	0.32512613962394765	1.578592238895519	0.6309148993495246	0.7493283553365921	0.6308263731188176	0.49281590392979485	0.6636818979957151	0.9903239695457805	306.0	5.504298838437579	287.0	0.6617429775676483
31	Feb19-3L1-mock-rep2_B-C-A_Position001_0_cmle.ics	27	2	0	1.2995999999999999	8.204609694854732	1.0	0.043316119337056216	2.0	0.5963412819178956	1.0	0.3013228355681799	1.6942018940942836	0.49640891420653555	0.6316327316115623	0.49540818290289057	0.3539509641661214	0.7720256766697792	0.9929381220037224	270.0	4.933833912448655	229.0	0.5280109472578101
32	Feb19-3L1-mock-rep2_B-C-A_Position001_0_cmle.ics	28	1	0	1.7328	0.3796293893919026	1.0	0.2753209126687881	1.0	1.8583168866609978	1.0	0.34670729735563033	1.8580378891512386	0.894833934068654	0.9496213820521944	0.8930742694491283	0.8089042897142769	0.4746823463782357	0.9909526742010928	444.0	8.190393029990728	518.0	1.194365374146487
33	Feb19-3L1-mock-rep2_B-C-A_Position001_0_cmle.ics	30	1	0	2.166	0.3465117362347947	1.0	0.6609577792216876	2.0	2.166	1.0	0.3200825787901218	1.9779667383486423	0.966675962074735	0.9882630949061164	0.9525324177356386	0.8807297476296709	0.4326174848016315	0.9759130323687687	474.0	8.767203213289978	549.0	1.2658428386224352
34	Feb19-3L1-mock-rep2_B-C-A_Position001_0_cmle.ics	31	1	0	1.083	0.27624186105882353	1.0	0.26533909247558757	1.0	1.1736910802652911	1.0	0.30937531350327696	1.7408030449334873	0.8332020754192532	0.9030390067636431	0.826565829704438	0.7295874640971	0.5686410484919321	1.0023359687949212	222.0	4.048386017314516	173.0	0.3988903662690006
35	Feb19-3L1-mock-rep2_B-C-A_Position001_0_cmle.ics	32	1	0	1.5162	0.5431891494880192	1.0	0.13226809239985723	1.0	0.6921189703237084	1.0	0.3297553923832598	1.7686156026994628	0.6052803883836246	0.7739725480488993	0.6055678433689724	0.4074135439207263	0.6999647205270084	0.9845376718578162	408.0	7.409280864438031	445.0	1.0260474739289323
36	Feb19-3L1-mock-rep2_B-C-A_Position001_0_cmle.ics	32	2	0	0.6497999999999999	0.6928156072004872	2.0	0.2958612800343938	2.0	2.253376109811381	1.0	0.2977904950224626	1.9793770026673299	0.9178597379368717	0.9431038750528997	0.918035404872362	0.8827283470539856	0.4353989868320714	0.9959552380310797	106.0	1.9475623521410719	56.0	0.12912058098880944
37	Feb19-3L1-mock-rep2_B-C-A_Position001_0_cmle.ics	33	1	0	1.9493999999999998	8.324361632809739	1.0	8.56438129451405	1.0	0.0	1.0	0.1564362360208004	1.929003337024051	0.05591033338505795	0.19581149957625602	0.05591033338505795	0.02031384906756429	0.9720875177518987	0.909488586790767	284.0	5.5275647819087945	178.0	0.4104189895715728
38	Feb19-3L1-mock-rep2_B-C-A_Position001_0_cmle.ics	33	2	0	1.7328	0.5427170569109573	1.0	0.2924349519131118	1.0	0.0	1.0	0.3004756306960026	2.0151086220388845	0.1695811499576256	0.3815068574907194	0.1752430062348059	0.02031384906756429	0.9106015520849252	0.9843496998017508	342.0	6.379031999351954	326.0	0.751666239327712
39	Feb19-3L1-mock-rep2_B-C-A_Position001_0_cmle.ics	34	1	0	1.7328	0.3495041863619815	2.0	0.12841683441422772	1.0	1.0161559471409798	1.0	0.315819678825627	1.7553358845886569	0.6478896202201447	0.8001800379174294	0.6478896202201447	0.4886795045580104	0.7370927322675817	0.9833508467977906	518.0	9.469639289240973	623.0	1.4364664635005049
40	Feb19-3L1-mock-rep2_B-C-A_Position001_0_cmle.ics	35	1	0	1.2995999999999999	0.6891883174541906	1.0	0.30378603900959117	1.0	2.786503126319254	1.0	0.2706688505804568	1.3173009067978783	0.9955652673456568	0.9999919466114026	0.9936324540822626	0.9738989675555818	0.10907809428402962	0.9563639726803227	386.0	6.9644418311008565	371.0	0.8554238490508626
41	Feb19-3L1-mock-rep2_B-C-A_Position001_0_cmle.ics	36	1	0	0.8664	8.099691593925337	1.0	7.826999370853558	2.0	0.0	1.0	0.19073898652882953	1.0971924637706503	0.21368960831572786	0.405062437389036	0.21368960831572786	0.014028823360212654	0.9231912281138733	0.8855687231353775	234.0	4.01229025385343	147.0	0.33894152509562475
42	Feb19-3L1-mock-rep2_B-C-A_Position001_0_cmle.ics	36	2	0	1.7328	1.172384577783242	1.0	0.4310891436352134	1.0	1.5338067085748235	1.0	0.3016975382493984	1.66709137714199	0.7567272691205206	0.8417522143204292	0.7532736235506492	0.6382529433352179	0.6925144014565343	0.9805561197997986	474.0	8.603366471407046	533.0	1.2289512440542039
43	Feb19-3L1-mock-rep2_B-C-A_Position001_0_cmle.ics	36	3	0	0.6497999999999999	1.7657525461000319	1.0	1.3737660656988187	1.0	1.9396002206044687	1.0	0.36310221657850306	1.5662533692234173	0.7889546820602851	0.8270816595748901	0.7886075321609586	0.745375467412543	0.6752989101178135	1.013303121858829	92.0	1.6580997176063887	50.0	0.11528623302572269
44	Feb19-3L1-mock-rep2_B-C-A_Position001_0_cmle.ics	36	4	0	1.2995999999999999	0.4867211406786972	1.0	0.1456530346371801	2.0	2.480495339104525	1.0	0.24128463998779426	1.1341870476215097	0.9054264488549013	0.966600212257367	0.9054264488549013	0.8397516390434533	0.5027279379445515	0.9582729969823266	314.0	5.659675237240073	257.0	0.5925712377522147
45	Feb19-3L1-mock-rep2_B-C-A_Position001_0_cmle.ics	37	1	0	0.8664	1.4677988721596433	1.0	1.7268580046278348	1.0	0.9077480443748005	1.0	0.1672522727057244	2.1428265691864232	0.7485104891603664	0.8197817053021579	0.7453687478095429	0.6372790767536174	0.5908656081171212	0.8148019284155936	130.0	2.2498548066656165	57.0	0.13142630564932387
46	Feb19-3L1-mock-rep2_B-C-A_Position001_0_cmle.ics	38	1	0	1.7328	0.6692992057703947	1.0	0.4629154629879629	1.0	0.0	1.0	0.14977778711459597	1.8511041442306109	0.05205240879397238	0.18110755099502068	0.05205240879397238	0.017958787080028644	0.9683198525635036	0.8664138148589159	242.0	4.705987375985588	137.0	0.3158842784904802
47	Feb19-3L1-mock-rep2_B-C-A_Position001_0_cmle.ics	38	2	0	1.7328	0.7332707954096114	2.0	0.525070906609538	4.0	0.639412489864916	1.0	0.05496530506720702	1.7611850964922833	0.6033937282932849	0.8495651092186087	0.6012688657201166	0.3584108583167188	0.7295722060326754	0.4457859721047722	600.0	10.599993712368311	324.0	0.7470547900066831
48	Feb19-3L1-mock-rep2_B-C-A_Position001_0_cmle.ics	38	3	0	1.083	1.6526690184215036	2.0	1.3894305115081584	4.0	0.9378659497950863	1.0	0.19058384820961055	1.5912802418437424	0.6124983609643917	0.7003187293859753	0.6086722634829591	0.47200190968661637	0.7407657571434203	0.750179067570066	140.0	2.54354761274052	68.0	0.15678927691498287
49	Feb19-3L1-mock-rep2_B-C-A_Position001_0_cmle.ics	40	1	0	1.083	4.368251459948392	1.0	0.16989200491672615	1.0	0.20635000882146287	1.0	0.3028541812597983	1.6432504064346056	0.41508121972071815	0.5789911655742377	0.40273582217155884	0.19340552864063837	0.8042775606513393	0.9948365951837065	206.0	3.7376332197095263	153.0	0.35277587305871144
50	Feb19-3L1-mock-rep2_B-C-A_Position001_0_cmle.ics	41	1	0	1.7328	0.7545836229411275	1.0	0.731631296317381	1.0	1.4532932869245503	1.0	0.20451721552093	1.1623439829457276	0.8934951715183344	0.9651224799731043	0.8925715963938062	0.6940493165930511	0.5102192073562011	0.8585206018338184	526.0	9.648420936883896	513.0	1.1828367508439148
51	Feb19-3L1-mock-rep2_B-C-A_Position001_0_cmle.ics	42	1	0	1.2995999999999999	0.622826519692282	1.0	0.4281652969258793	1.0	0.6016084874694266	1.0	0.3370385418280528	1.4491237700347714	0.5617031274002187	0.7110678883497339	0.5617031274002187	0.37238517353863393	0.7724989574796371	0.9874543526579616	402.0	7.204978882184588	440.0	1.0145188506263596
52	Feb19-3L1-mock-rep2_B-C-A_Position001_0_cmle.ics	45	1	0	1.2995999999999999	0.5795498107120406	1.0	0.14876350932556986	1.0	2.1666750926253604	1.0	0.1749474408967816	1.3053016016680035	0.9286268022122055	0.9613583325341262	0.9264010101978837	0.8672656724529267	0.40546431441552006	0.7869043252768974	440.0	7.937165464286333	363.0	0.8369780517667469
53	Feb19-3L1-mock-rep2_B-C-A_Position001_0_cmle.ics	45	2	0	1.083	2.363278636866778	1.0	0.6948732557094626	2.0	3.2489999999999997	1.0	0.2949886840383556	1.6685510736371807	0.9953246379591445	0.9995824142450689	0.9945374188804705	0.985822064512004	0.1855168089381354	0.9935941966294036	194.0	3.539676494766414	138.0	0.3181900031509946
54	Feb19-3L1-mock-rep2_B-C-A_Position001_0_cmle.ics	47	1	0	1.5162	1.193641953931035	1.0	0.46379197472080014	1.0	2.5884534995768287	1.0	0.3009334350622339	1.7342850318962066	0.9754568559717922	0.9946550983515599	0.9736625440747436	0.9357000948613771	0.33703979568703285	0.9955897914819015	420.0	7.654048087061985	444.0	1.0237417492684175
55	Feb19-3L1-mock-rep2_B-C-A_Position001_0_cmle.ics	50	1	0	0.8664	3.7049517112092585	1.0	3.4202433104250143	1.0	0.9512265400461282	1.0	0.13589777493272376	1.5274416822526866	0.7024139490891146	0.810272648764239	0.7024139490891146	0.5977135337418267	0.5880094688197144	0.7174371505561788	212.0	3.731287962399193	107.0	0.2467125386750466
56	Feb19-3L1-mock-rep2_B-C-A_Position001_0_cmle.ics	50	2	0	0.8664	0.6600719215132919	1.0	0.713110115577728	1.0	0.42540144110901373	1.0	0.17667066836393228	1.278607927510282	0.5127852942385985	0.6620512398733397	0.5077271044947979	0.33349508574248465	0.7719308972793363	0.8020943085691317	212.0	3.6610722158779327	122.0	0.2812984085827634
57	Feb19-3L1-mock-rep2_B-C-A_Position001_0_cmle.ics	51	1	0	1.5162	0.27082887197532823	1.0	0.5006716600576081	1.0	0.5158750220536572	1.0	0.2513237163521794	1.4833082283873247	0.5719059992120861	0.7264610712973578	0.5672272069336426	0.31222860127571234	0.7394977865446641	0.9228415509300996	452.0	8.111716940389028	453.0	1.0444932712130475
58	Feb19-3L1-mock-rep2_B-C-A_Position001_0_cmle.ics	52	1	0	1.2995999999999999	0.556041721113919	1.0	0.298192763865555	1.0	0.0	1.0	0.29388427730391214	1.984136227637614	0.1637017911236709	0.261964543476935	0.11457295626893285	0.028991400166710715	0.947237549766281	0.9654102568648725	174.0	3.3267748640633266	117.0	0.26976978528019113
59	Feb19-3L1-mock-rep2_B-C-A_Position001_0_cmle.ics	52	2	0	0.8664	3.859130192072524	1.0	3.7175415943880363	1.0	2.077968689764099	1.0	0.3068914311146678	1.6633788063250707	0.9708154593693455	0.988065952385793	0.9703681867160022	0.9412903816048956	0.29337327172953875	1.004287440312329	132.0	2.3881712139380253	79.0	0.18215224818064185
60	Feb19-3L1-mock-rep2_B-C-A_Position001_0_cmle.ics	53	1	0	0.6497999999999999	0.4208730628964575	1.0	0.4118138325315502	1.0	0.9228252937649445	1.0	0.3723213937248976	1.4006684327216326	0.631930221506344	0.7145167191659553	0.6280611150596558	0.49053540863231293	0.7348905356111736	0.9802318456814474	134.0	2.3860561281679145	89.0	0.2052094947857864
61	Feb19-3L1-mock-rep2_B-C-A_Position001_0_cmle.ics	53	2	0	1.2995999999999999	0.3270581130994463	2.0	0.12259270761616502	2.0	0.10317500441073144	1.0	0.2899698929184752	1.3745375396041748	0.3760561188656789	0.6156000689710279	0.3675693179858778	0.04898414928022003	0.8508998340234889	0.9789028228865084	386.0	6.894226084579597	384.0	0.8853982696375502
62	Feb19-3L1-mock-rep2_B-C-A_Position001_0_cmle.ics	54	1	0	1.5162	1.060675828398029	1.0	0.43335273468741725	1.0	2.7090213014261812	1.0	0.29890966909497063	1.6473621804086174	0.9852468948803393	0.9985055033828133	0.9850348379279006	0.9544279511259215	0.20378299339446965	0.9904847781236575	392.0	7.145338564513882	399.0	0.9199841395452671
63	Feb19-3L1-mock-rep2_B-C-A_Position001_0_cmle.ics	55	1	0	1.083	3.629732855091958	1.0	3.42566074287633	1.0	1.5613211301812222	1.0	0.32419854984124263	1.8825223123122496	0.9437565096632334	0.9795162596921653	0.9418020033689516	0.8737286065141637	0.4027463852350077	0.9936632688953432	204.0	3.739748305479637	156.0	0.35969304704025484
64	Feb19-3L1-mock-rep2_B-C-A_Position001_0_cmle.ics	56	1	0	1.2995999999999999	4.581493118553018	2.0	7.129203210522563	1.0	1.7430385742657564	1.0	0.31616033785491804	1.8754561623319788	0.8539904001701909	0.9058986211878792	0.8509278505865824	0.7718910246466545	0.5849055365399567	0.990868535107114	246.0	4.5379204625624245	204.0	0.47036783074494865
65	Feb19-3L1-mock-rep2_B-C-A_Position001_0_cmle.ics	56	2	0	1.2995999999999999	0.30398632571893974	1.0	0.18159494468910906	1.0	0.23070632344123612	1.0	0.2888476354571453	1.7016855021784432	0.37105602559954615	0.5199154364022355	0.36165563823799246	0.16938203865637838	0.8660926980176769	0.9876440963184432	288.0	5.195661126602696	247.0	0.5695139911470701
66	Feb19-3L1-mock-rep2_B-C-A_Position001_0_cmle.ics	57	1	0	1.7328	0.10576301017653188	1.0	0.14164268672196492	1.0	0.0	1.0	0.2705494988214107	1.652869117662176	0.17347145262052072	0.3780778686230695	0.16632438227354335	0.021232396033806503	0.9472266797953908	0.955531454327695	422.0	7.86258024085565	424.0	0.9776272560581285
67	Feb19-3L1-mock-rep2_B-C-A_Position001_0_cmle.ics	59	1	0	1.2995999999999999	0.2855332130836717	1.0	0.49580568153814525	1.0	0.0	1.0	0.2817282411822418	1.173401559937212	0.380822513308016	0.6046206907865058	0.3796988164273001	0.01971390841460314	0.8712507020262213	0.9740568482154326	456.0	8.084081520008391	486.0	1.1205821850100246
68	Feb19-3L1-mock-rep2_B-C-A_Position001_0_cmle.ics	62	1	0	1.7328	0.9782121263674537	1.0	0.31372980607540507	1.0	0.7817319754002556	1.0	0.25195158850885035	1.611143235517726	0.7076388733110508	0.8519613121275339	0.7056312015373457	0.4557078445007739	0.6576783184904309	0.9504873695195744	472.0	8.582076308336726	484.0	1.1159707356889959
69	Feb19-3L1-mock-rep2_B-C-A_Position001_0_cmle.ics	63	1	0	1.5162	0.5022671132307148	1.0	0.1902020814882061	1.0	0.3720027687491155	1.0	0.23269858021587517	1.5053727608330207	0.5014635610817842	0.7128730829851643	0.49499637236996824	0.24689149633484275	0.7692534387578354	0.8780141578297933	482.0	8.641716626007439	480.0	1.106747837046938
70	Feb19-3L1-mock-rep2_B-C-A_Position001_0_cmle.ics	65	1	0	0.8664	2.3472337941596515	1.0	2.0000644323053263	1.0	1.650800070571703	1.0	0.2551505827666897	1.4491669776416107	0.9285034034064138	0.9729531943901436	0.9270999368440047	0.8700540334626528	0.41095614836536243	0.9491095687884991	138.0	2.545662698510631	77.0	0.17754079885961296
71	Feb19-3L1-mock-rep2_B-C-A_Position001_0_cmle.ics	65	2	0	1.083	4.311007365239393	1.0	4.247898561728816	1.0	0.42540144110901373	1.0	0.18330321288627757	1.779320188827255	0.5007067456617846	0.655073030385051	0.4970477078383608	0.34949826070393875	0.7165092664039225	0.7850419877065588	176.0	3.2076335340911153	94.0	0.2167381180883587
72	Feb19-3L1-mock-rep2_B-C-A_Position002_1_cmle.ics	1	1	0	0.8664	1.8309507032935757	1.0	4.784855451216252	1.0	0.1459114905355603	1.0	0.2442193430957924	1.6893886687613084	0.34597955636484024	0.5102735474259229	0.3373717099817911	0.15950380731666944	0.8469399684162493	0.93998069863884	170.0	3.02673680067809	103.0	0.23748964003298878
73	Feb19-3L1-mock-rep2_B-C-A_Position002_1_cmle.ics	3	1	0	1.5162	0.31964902601100875	1.0	0.2689932689277503	1.0	1.1321417835580119	1.0	0.32376910758672106	1.5455309796966077	0.703373358716258	0.812039177065875	0.7064257020089932	0.5129754554044255	0.6508400636572694	0.9757384552966192	506.0	9.084440573574488	609.0	1.4041863182533025
74	Feb19-3L1-mock-rep2_B-C-A_Position002_1_cmle.ics	3	2	0	1.5162	0.4837554005755485	2.0	6.964858888852543	1.0	1.4532932869245503	1.0	0.31018143406078774	1.656617570279443	0.7558864480352537	0.8682368522510033	0.7565836128318275	0.6328608327223986	0.6676880384221036	0.9806075124406208	382.0	6.898456256119821	391.0	0.9015383422611516
75	Feb19-3L1-mock-rep2_B-C-A_Position002_1_cmle.ics	4	1	0	1.083	3.091750135802946	1.0	3.3093418108910586	1.0	0.913592684735068	1.0	0.0812661015016952	1.7951927547820776	0.8215836449161742	0.9820488079443573	0.8178547018855787	0.611536605958268	0.4961477060257073	0.46545238510234394	378.0	6.504797197372897	197.0	0.4542277581213474
76	Feb19-3L1-mock-rep2_B-C-A_Position002_1_cmle.ics	5	1	0	1.083	0.4584728281182363	1.0	0.5765417172493631	1.0	1.650800070571703	1.0	0.20500052467372307	1.2747913723236564	0.9208720160497738	0.9812454819399433	0.9206445901053469	0.8315261093106557	0.32713193559959264	0.8370071047265253	322.0	5.744835889521312	246.0	0.5672082664865556
77	Feb19-3L1-mock-rep2_B-C-A_Position002_1_cmle.ics	7	1	0	1.2995999999999999	0.7379607663245411	1.0	0.27867090751982143	1.0	0.0	1.0	0.23589436254431234	2.0226511995702388	0.24509565827464314	0.5091205914892469	0.24509565827464314	0.03155778623276397	0.8877892231756129	0.9682071593674726	218.0	4.029210940014318	147.0	0.33894152509562475
78	Feb19-3L1-mock-rep2_B-C-A_Position002_1_cmle.ics	9	1	0	1.5162	1.2907947724371787	2.0	2.292011263486557	1.0	1.1736910802652913	1.0	0.29169995404040916	1.8784764902110733	0.7401681558842991	0.8361752634087428	0.7331346681535706	0.6123877302657456	0.6755631014350629	0.9665148482047544	334.0	6.083224107506944	310.0	0.7147746447594807
79	Feb19-3L1-mock-rep2_B-C-A_Position002_1_cmle.ics	9	2	0	0.8664	2.4987920036355775	2.0	0.1237164023324227	1.0	0.0	1.0	0.16131882597253966	1.409203952312304	0.06322272556904154	0.14735619525332125	0.06322272556904154	0.021785302787019515	0.9813507135917544	0.9355153323591443	148.0	2.792545006904694	68.0	0.15678927691498287
80	Feb19-3L1-mock-rep2_B-C-A_Position002_1_cmle.ics	10	1	0	1.7328	0.3260795164852262	1.0	0.25453906532376114	1.0	0.0	1.0	0.2821692537725594	1.4954959949399642	0.2500893629287979	0.47716536946286153	0.2500893629287979	0.020368982415681754	0.909436131110761	0.9776642212584178	478.0	8.59913629986683	522.0	1.203588272788545
81	Feb19-3L1-mock-rep2_B-C-A_Position002_1_cmle.ics	11	1	0	1.5162	0.6979115428787452	3.0	0.23254359973580258	2.0	2.257220597927062	1.0	0.2828368386044382	1.7577003613956252	0.9147572267078178	0.9590388960842129	0.9134310672655626	0.8466132987957783	0.4656595981992379	0.9666773469974068	336.0	6.1747300170985095	308.0	0.7101631954384519
82	Feb19-3L1-mock-rep2_B-C-A_Position002_1_cmle.ics	11	2	0	1.083	0.3630798124858812	2.0	0.24168141704602278	1.0	1.6294049638174177	1.0	0.2930126392722709	1.6458113427656993	0.8016719942682355	0.8801358538400066	0.8023333517043733	0.7024735457025545	0.5734435837730907	0.9913815548001227	244.0	4.423009304130437	194.0	0.44731058413980407
83	Feb19-3L1-mock-rep2_B-C-A_Position002_1_cmle.ics	11	3	0	0.8664	0.9052047675296206	1.0	3.7008347730390536	2.0	0.928575039696583	1.0	0.2665735764620092	1.7498563560398175	0.5695217559039929	0.6761156962164844	0.5899997244344016	0.4752542092645154	0.7252710319820481	0.9943877916763	136.0	2.4541567889190623	77.0	0.17754079885961296
84	Feb19-3L1-mock-rep2_B-C-A_Position002_1_cmle.ics	13	1	0	1.7328	0.33981885986380206	1.0	0.20213157132737788	1.0	0.0	1.0	0.3007805466442434	1.9613912826313724	0.19283945867277807	0.4049854463942187	0.1754880476421486	0.020473326753542215	0.921747618252528	0.9544230433877721	408.0	7.549712357480549	425.0	0.979932980718643
85	Feb19-3L1-mock-rep2_B-C-A_Position002_1_cmle.ics	13	2	0	0.4332	4.41107196732488	1.0	4.335347489739596	1.0	3.268594902043122	1.0	0.1884598139219614	1.3197072595834274	0.992279897622911	0.9974635741648405	0.9899379380718981	0.9762772043694274	0.15345090363006209	0.8708137749132924	116.0	2.007202669811776	51.0	0.11759195768623716
86	Feb19-3L1-mock-rep2_B-C-A_Position002_1_cmle.ics	14	1	0	1.083	1.015390718475531	2.0	2.8686676643008364	2.0	0.2918229810711206	1.0	0.18285074411304972	1.2310166739874528	0.574183104255385	0.7390522050256231	0.5659445469824609	0.2445583246548364	0.7191345977993652	0.840343129446495	222.0	3.837738777750736	133.0	0.3066613798484224
87	Feb19-3L1-mock-rep2_B-C-A_Position002_1_cmle.ics	16	1	0	1.5162	0.3000208308248679	1.0	0.47917110658884465	1.0	1.0987399361686254	1.0	0.3085282095039001	1.409957964751439	0.7316841740994184	0.8452629463837198	0.718422433328496	0.5556126113052247	0.6194195133205199	0.9897958885163541	474.0	8.486340227204947	539.0	1.2427855920172906
88	Feb19-3L1-mock-rep2_B-C-A_Position002_1_cmle.ics	17	1	0	1.2995999999999999	0.2743510519490134	1.0	0.35533916312655967	1.0	1.7539750749824343	1.0	0.29287726773499584	1.4120750996749183	0.957985563921477	0.9901797700344365	0.9575186287670966	0.8873227105585711	0.32536358775214486	0.9926043298942921	254.0	4.599675866003241	206.0	0.47497928006597756
89	Feb19-3L1-mock-rep2_B-C-A_Position002_1_cmle.ics	20	1	0	0.8664	3.348715955546784	1.0	0.4795976747653928	1.0	0.5836459621422412	1.0	0.2533592821096046	1.372696737341442	0.610726704365846	0.7146628733330992	0.602929296477117	0.46149883507194456	0.7298511955896825	0.9545726495238026	158.0	2.8287800757349784	94.0	0.2167381180883587
90	Feb19-3L1-mock-rep2_B-C-A_Position002_1_cmle.ics	20	2	0	0.6497999999999999	3.5019993647552448	1.0	1.332556294262244	1.0	0.0	1.0	0.33929200658769765	1.6813139016155625	0.2863030217882524	0.4856052357369487	0.32238652195801576	0.029972018311029937	0.8855794140505188	0.9780984417729156	120.0	2.1668092401544934	72.0	0.16601217555704068
91	Feb19-3L1-mock-rep2_B-C-A_Position002_1_cmle.ics	21	1	0	0.8664	2.472116515419939	1.0	2.305036441026852	1.0	0.7252201245704302	1.0	0.22943634365978466	1.2466220626497424	0.662755323772273	0.7635348183490989	0.6625888836491073	0.5028710921246081	0.6548763378295549	0.9629689473754424	224.0	3.859028940821045	151.0	0.3481644237376825
92	Feb19-3L1-mock-rep2_B-C-A_Position002_1_cmle.ics	21	2	0	0.6497999999999999	0.9315934145171206	1.0	0.531522723830132	1.0	1.1535316172061805	1.0	0.271306845928369	1.5965646609997408	0.7995413649939435	0.8695063201013435	0.7982098440086179	0.695428444617049	0.5297380229269623	0.9994474353888743	122.0	2.188099403224802	66.0	0.15217782759395398
93	Feb19-3L1-mock-rep2_B-C-A_Position002_1_cmle.ics	22	1	0	1.083	1.2183208128331189	1.0	0.2530784569519224	1.0	0.0	1.0	0.33200759124871554	1.7552824497225485	0.24642512806811714	0.4768838500586616	0.23470442691695612	0.03054468154309013	0.91437596894117	0.9887158702504127	216.0	3.8908945327419096	172.0	0.3965846416084861
94	Feb19-3L1-mock-rep2_B-C-A_Position002_1_cmle.ics	23	1	0	1.2995999999999999	6.999188057632926	1.0	7.049382632771818	1.0	1.5291679817233297	1.0	0.29720135222679916	1.8157393863448192	0.8210138239235747	0.886305920143506	0.8142035469757886	0.7278209721070663	0.5931729000994445	0.9909299742337336	218.0	3.982400442333478	165.0	0.3804445689848849
95	Feb19-3L1-mock-rep2_B-C-A_Position002_1_cmle.ics	23	2	0	1.2995999999999999	0.4186438864567084	1.0	0.36740818400667985	1.0	0.10317500441073144	1.0	0.2882011392597712	1.6991328572883468	0.2695430439747822	0.4393515114538846	0.2619505759533606	0.0551053611376187	0.9103527620489531	0.9959073387532258	266.0	4.821037839786776	219.0	0.5049537006526654
96	Feb19-3L1-mock-rep2_B-C-A_Position002_1_cmle.ics	24	1	0	1.7328	0.7039731841986681	1.0	0.8172710807616159	1.0	2.697644628636779	1.0	0.2958390750322546	1.5109099706003928	0.9188588136783011	0.9595483368174338	0.9179499179093077	0.8405719468353989	0.4266341375802103	0.9721067003501911	514.0	9.380248465419522	596.0	1.3742118976666147
97	Feb19-3L1-mock-rep2_B-C-A_Position002_1_cmle.ics	24	2	0	1.2995999999999999	0.3587685278366537	2.0	0.8249495350188533	2.0	1.5613211301812222	1.0	0.30025116500217025	1.7408090697009762	0.707906039515694	0.7983305325162295	0.7070203495961215	0.6038790511128171	0.7149426231229445	0.9942107186162762	282.0	5.131790637391769	244.0	0.5625968171655268
98	Feb19-3L1-mock-rep2_B-C-A_Position002_1_cmle.ics	24	3	0	1.2995999999999999	4.023217512499958	1.0	4.620263687733779	1.0	3.0324	1.0	0.3047426686290787	1.7548516814263015	0.9433119775057967	0.9739214598026342	0.9422735157442019	0.8992846796915943	0.39580387112878757	0.9959168300893909	240.0	4.403834226830237	193.0	0.44500485947928964
99	Feb19-3L1-mock-rep2_B-C-A_Position002_1_cmle.ics	25	1	0	1.2995999999999999	2.7564497708197075	1.0	2.326324594723843	1.0	0.0	1.0	0.2715969641606709	1.9690062846913634	0.16049102246733307	0.3816548115188168	0.16049102246733307	0.026270642058095445	0.9321988009839138	0.9634764258961956	268.0	4.9827594958996055	215.0	0.4957308020106076
100	Feb19-3L1-mock-rep2_B-C-A_Position002_1_cmle.ics	27	1	0	1.7328	0.27335525273613137	1.0	0.484850240994753	1.0	0.10317500441073144	1.0	0.24898811691221984	1.4221958994720791	0.3997425399907146	0.6656185371206685	0.4029840037141772	0.04802895369940489	0.8617567341456028	0.9581321686995103	466.0	8.424584823764128	472.0	1.0883020397628222
101	Feb19-3L1-mock-rep2_B-C-A_Position002_1_cmle.ics	28	1	0	2.3826	6.320067108826146	1.0	0.27790856097225075	1.0	0.0	1.0	0.19183709864253354	2.0011848743968086	0.1528842841284626	0.3406126259468609	0.13153764689370065	0.021740055035960514	0.9521523144497361	0.916798449607451	504.0	9.624876382674286	466.0	1.0744676917997353
102	Feb19-3L1-mock-rep2_B-C-A_Position002_1_cmle.ics	29	1	0	0.8664	0.5616545773055608	1.0	0.1394834803690201	1.0	0.32626801153583	1.0	0.09985435642491466	2.117590058252193	0.7644666755760896	0.9320911052139216	0.7622329559556311	0.3407663376544035	0.5708480136362785	0.5219712862893664	232.0	4.178242081506482	105.0	0.24210108935401767
103	Feb19-3L1-mock-rep2_B-C-A_Position002_1_cmle.ics	31	1	0	1.5162	0.2503074243676392	1.0	0.41646385578431405	1.0	0.23070632344123612	1.0	0.2881764887477712	1.4993394414662085	0.4234932828888151	0.6093678550971586	0.4205619172767662	0.17751849552112364	0.8097422544346544	0.9908718611542044	408.0	7.385875615597611	416.0	0.9591814587740128
104	Feb19-3L1-mock-rep2_B-C-A_Position002_1_cmle.ics	32	1	0	1.083	3.164439714091035	1.0	1.7138111816828734	1.0	0.7123206386742108	1.0	0.30947890199704	2.064345720621851	0.7165955988346892	0.8218767955968186	0.7031279926613643	0.5482202800374997	0.6884152682891092	0.9909439155172962	172.0	3.1884584567909187	118.0	0.27207550994070556
105	Feb19-3L1-mock-rep2_B-C-A_Position002_1_cmle.ics	32	2	0	0.8664	2.2656950816164074	2.0	3.8583195003191713	1.0	0.0	1.0	0.2061111961095505	1.803160912819258	0.15704478785496115	0.342224372738178	0.1404018104656203	0.0286337839336297	0.9507905331834452	0.9398802492092234	152.0	2.764909586524052	80.0	0.18445797284115634
106	Feb19-3L1-mock-rep2_B-C-A_Position002_1_cmle.ics	34	1	0	1.2995999999999999	0.8744548322931123	1.0	0.4529093879037652	1.0	1.2269033092775323	1.0	0.17426080106235559	1.3167791150002714	0.8297216719691057	0.9155411489285071	0.8234121029006677	0.6795759382649352	0.5240132263026454	0.7936461722411063	388.0	6.892110998809485	300.0	0.6917173981543362
107	Feb19-3L1-mock-rep2_B-C-A_Position002_1_cmle.ics	35	1	0	1.5162	0.27126483390751777	1.0	0.3138872656218813	1.0	1.9493999999999998	1.0	0.2854122218554283	1.348477026600373	0.9678299431215656	0.9978164465439121	0.9675021690928371	0.8635230887882002	0.2610320428954445	0.9762844842005352	408.0	7.362470366757192	414.0	0.954570009452984
108	Feb19-3L1-mock-rep2_B-C-A_Position002_1_cmle.ics	38	1	0	1.2995999999999999	1.6870773938911454	1.0	5.316351826121934	1.0	0.0	1.0	0.12692048563531388	1.9513643286265627	0.12533619604991286	0.3613948817397929	0.1759647239440847	0.03176114785700269	0.9516492927624954	0.8109171055566999	238.0	4.242112570717406	123.0	0.2836041332432778
109	Feb19-3L1-mock-rep2_B-C-A_Position002_1_cmle.ics	40	1	0	1.7328	0.4727025222485162	1.0	0.713963343240445	1.0	0.5158750220536572	1.0	0.26404518202556077	1.7432805737481312	0.5579654003412495	0.7163172814681792	0.5554440946362916	0.3142294791242157	0.7361746660552415	0.9482556630572894	442.0	7.911645129675808	449.0	1.0352703725709897
110	Feb19-3L1-mock-rep2_B-C-A_Position002_1_cmle.ics	41	1	0	1.2995999999999999	2.654776642972858	1.0	1.4878857745265954	1.0	2.262804502914313	1.0	0.06590436415359381	1.5723124246421725	0.992120150862069	0.9992976447044335	0.9850869766009852	0.9518453663793104	0.1413404827144995	0.3944867710378673	376.0	6.506912283143006	176.0	0.4058075402505439
111	Feb19-3L1-mock-rep2_B-C-A_Position002_1_cmle.ics	42	1	0	1.5162	0.44208779388358566	2.0	0.24329418178597867	1.0	2.166	1.0	0.30566268676094505	1.918113589791269	0.9005270721973871	0.9661502342093026	0.8997655476576639	0.7805731849386649	0.46030756723342015	0.989019608455876	326.0	6.021468704066124	306.0	0.7055517461174229
112	Feb19-3L1-mock-rep2_B-C-A_Position002_1_cmle.ics	42	2	0	2.166	0.18098705445562147	1.0	0.3340118020891307	2.0	2.3825999999999996	1.0	0.31634243439943815	1.6251642435043134	0.942921305350277	0.9975801342551561	0.942559986260153	0.8199958521216559	0.32795349583337957	0.9791272913131329	666.0	12.215373798464858	909.0	2.095903716407639
113	Feb19-3L1-mock-rep2_B-C-A_Position002_1_cmle.ics	45	1	0	1.2995999999999999	0.45623365746795236	1.0	0.5425876062859589	1.0	1.4532932869245503	1.0	0.27373661123323983	1.1853538088499878	0.8034918635251745	0.8686223060365649	0.8016214983788881	0.6865921096868685	0.5399419549347121	0.9648317169177595	388.0	6.915516247649906	376.0	0.8669524723534348
114	Feb19-3L1-mock-rep2_B-C-A_Position002_1_cmle.ics	45	2	0	0.8664	0.2649005992041755	2.0	0.372302090050853	2.0	0.8318234787411565	1.0	0.33718142793953587	1.5537846091448315	0.5632851959052915	0.6817422992352371	0.5580334888106564	0.4561005205334405	0.765495733947639	0.9956963453417249	190.0	3.4268804221045377	143.0	0.3297186264535669
115	Feb19-3L1-mock-rep2_B-C-A_Position002_1_cmle.ics	46	1	0	1.083	2.7869097101595317	1.0	2.9792620480395953	1.0	0.6639153385791856	1.0	0.2615972668257219	1.94700277520378	0.6707467767130634	0.7855144435895642	0.6628896505094308	0.5121062693805227	0.6487947386574104	0.9736034136462615	186.0	3.4545158424851787	122.0	0.2812984085827634
116	Feb19-3L1-mock-rep2_B-C-A_Position002_1_cmle.ics	46	2	0	0.6497999999999999	5.531838358566191	1.0	0.7343481244793194	1.0	1.2191645447964943	1.0	0.3004098407371518	1.7715087539120262	0.8329836096150708	0.8945524702151967	0.8320626704903127	0.7603693082464853	0.5686601612448868	1.0072089724864621	98.0	1.7921859533385758	50.0	0.11528623302572269
117	Feb19-3L1-mock-rep2_B-C-A_Position002_1_cmle.ics	48	1	0	1.9493999999999998	0.3687303671364494	1.0	0.154315400620118	1.0	1.5233606843632503	1.0	0.2877194767491573	1.785485407887093	0.800892541563302	0.8943335832802058	0.8022501825052605	0.6795736148593966	0.5296424114451361	0.9850886638370275	524.0	9.603725524973157	605.0	1.3949634196112446
118	Feb19-3L1-mock-rep2_B-C-A_Position002_1_cmle.ics	49	1	0	1.5162	0.22463539085232015	1.0	0.15673814374705708	1.0	0.0	1.0	0.2626163638762405	1.458561079546351	0.2480140521938629	0.4763084313163177	0.2480140521938629	0.019490249498135933	0.9037048428958511	0.9545216335058658	470.0	8.373544154543072	491.0	1.132110808312597
119	Feb19-3L1-mock-rep2_B-C-A_Position002_1_cmle.ics	49	2	0	0.6497999999999999	0.8404029990533242	1.0	0.9213142318852984	1.0	0.9971598751598192	1.0	0.33503966919459804	1.7128824913129055	0.599953398336679	0.6668196157155147	0.5948594780613708	0.5164360481789504	0.753412556171491	0.9918507950456783	116.0	2.1008236651734555	68.0	0.15678927691498287
120	Feb19-3L1-mock-rep2_B-C-A_Position002_1_cmle.ics	51	1	0	0.8664	0.34239670189337956	1.0	0.4350818147951101	1.0	0.4773698211006071	1.0	0.33703604508111007	1.7983951836676562	0.6329755416722053	0.7756712747574106	0.6181709424431743	0.43036355177455804	0.7182594346949531	1.0074223360298586	170.0	3.09695254719935	121.0	0.27899268392224896
121	Feb19-3L1-mock-rep2_B-C-A_Position002_1_cmle.ics	53	1	0	1.2995999999999999	0.9230196449372177	1.0	0.2814068099994078	1.0	1.403331779731213	1.0	0.2726454423978523	1.3239438026911452	0.8352415628920233	0.9150292200838356	0.8346296239635285	0.730456200471193	0.4332473822916905	0.9875846854570816	346.0	6.234370334769216	316.0	0.7286089927225674
122	Feb19-3L1-mock-rep2_B-C-A_Position002_1_cmle.ics	54	1	0	1.083	2.584246991863783	1.0	0.13418651164334006	1.0	1.984610835405054	1.0	0.32414131975419724	2.1994870538567457	0.8631922067630106	0.9166267933640856	0.8634389228227308	0.8091856874780385	0.5104189497569711	0.9997868252635697	176.0	3.254444031771956	125.0	0.28821558256430674
123	Feb19-3L1-mock-rep2_B-C-A_Position002_1_cmle.ics	54	2	0	1.7328	0.48062686255751585	1.0	0.18237383642458654	2.0	0.0	1.0	0.2257933100577535	2.0814852506968164	0.13186225767623377	0.2903567663748439	0.1297016230926232	0.019750368205028523	0.9600351372906607	0.9436291057339089	326.0	6.302331690151158	263.0	0.6064055857153013
124	Feb19-3L1-mock-rep2_B-C-A_Position002_1_cmle.ics	54	3	0	0.8664	7.815934665999081	1.0	0.11215330799040248	3.0	0.20635000882146287	1.0	0.25765850080505726	1.7841486007245422	0.3007580911653222	0.45022877307355874	0.30600641461755274	0.1388095576306287	0.8683981779894132	0.9534111272940674	156.0	2.78408466382425	93.0	0.21443239342784423
125	Feb19-3L1-mock-rep2_B-C-A_Position002_1_cmle.ics	54	4	0	0.6497999999999999	3.7475700131540326	1.0	3.0634408379806892	1.0	0.2918229810711206	1.0	0.3541678743047469	1.446747758135452	0.28887086283334706	0.3779222769649439	0.2862018436418281	0.177781349761134	0.8858075617783809	0.9709382044126131	94.0	1.679389880676698	51.0	0.11759195768623716
126	Feb19-3L1-mock-rep2_B-C-A_Position002_1_cmle.ics	55	1	0	1.7328	0.27894495035319267	1.0	0.28996942256828906	1.0	0.20635000882146287	1.0	0.2715887364169923	1.184676926135982	0.441441866247144	0.696142206180529	0.47324685679502404	0.13005131150843832	0.8179496972549519	0.9634228446781802	712.0	12.70504754908197	931.0	2.1466296589389566
127	Feb19-3L1-mock-rep2_B-C-A_Position002_1_cmle.ics	56	1	0	0.8664	3.4299553530454316	1.0	0.4093671157179807	1.0	0.751125369937127	1.0	0.30948008318241227	1.6080476985656136	0.7343862062908916	0.8491532618082288	0.7403580158370048	0.5857423047086547	0.6107947500279824	0.9854740296465372	190.0	3.4736909197853767	137.0	0.3158842784904802
128	Feb19-3L1-mock-rep2_B-C-A_Position002_1_cmle.ics	57	1	0	1.083	0.3716381012102263	1.0	0.38467637584818476	1.0	0.8595614345612763	1.0	0.32234154342525395	1.6193801252936004	0.7647644194408694	0.854392506003954	0.7584751947138668	0.6313240542943198	0.6503738517661269	1.0004448027258792	200.0	3.65035748165818	151.0	0.3481644237376825
129	Feb19-3L1-mock-rep2_B-C-A_Position002_1_cmle.ics	60	1	0	1.5162	0.8028511036362893	2.0	0.3509359075565894	2.0	0.5158750220536572	1.0	0.3071481061340738	1.4079342900942333	0.5686329636507572	0.7614789029379777	0.567478784560635	0.3034029786698826	0.7056138970649328	0.9755360617527157	470.0	8.350138905702648	531.0	1.2243397947331751
130	Feb19-3L1-mock-rep2_B-C-A_Position002_1_cmle.ics	61	1	0	1.5162	0.5363361598937806	1.0	1.5752166251861457	1.0	2.3825999999999996	1.0	0.3273393104001382	1.903349900066703	0.9879130438785044	0.9997008179177848	0.9826934672441648	0.9187720646785634	0.23847449404795368	0.9734015838639191	372.0	6.932436933810789	386.0	0.8900097189585793
131	Feb19-3L1-mock-rep2_B-C-A_Position002_1_cmle.ics	62	1	0	1.5162	0.3516123959752123	1.0	0.34101335627431667	1.0	0.65584944557845	1.0	0.31795623731357076	1.846418147704124	0.5685123821532777	0.7236246939284195	0.5667969150917115	0.3671539375100802	0.7478011314095293	0.9885271404892841	398.0	7.256019551405648	421.0	0.9707100820765852
132	Feb19-3L1-mock-rep2_B-C-A_Position002_1_cmle.ics	62	2	0	1.083	1.8019960501482326	1.0	1.1765454662576116	1.0	1.0542408233015097	1.0	0.29783744644865845	1.826264704373787	0.6380144568420744	0.7376086829025116	0.6295177631482486	0.5312449598991247	0.7127623017340157	0.9968509949281551	182.0	3.341719769823302	126.0	0.2905213072248212
133	Feb19-3L1-mock-rep2_B-C-A_Position002_1_cmle.ics	63	1	0	1.9493999999999998	0.841960037002625	1.0	0.25520005456719175	1.0	1.9493999999999998	1.0	0.28835520321826835	1.777587499451816	0.8937452998988668	0.9748759914203474	0.8934396775591703	0.7215039582723632	0.4231861486962308	0.9622904973407017	594.0	10.863796706923218	731.0	1.685484726836066
134	Feb19-3L1-mock-rep2_B-C-A_Position002_1_cmle.ics	63	2	0	1.2995999999999999	9.205854731267886	2.0	3.3988884012472806	4.0	0.0	1.0	0.22699880965159783	1.8089753866315037	0.04054034029658333	0.13870530967878167	0.04054034029658333	0.014324426448742503	0.9816989397384233	0.9397428795207561	182.0	3.5055565117062404	110.0	0.2536297126565899
135	Feb19-3L1-mock-rep2_B-C-A_Position002_1_cmle.ics	63	3	0	1.7328	8.912300255193498	2.0	1.4840037689055847	4.0	0.0	1.0	0.15449910263181876	1.9617074786185846	0.10310956838716609	0.23098010305955746	0.10310956838716609	0.014324426448742503	0.9688202703730214	0.806691467566744	236.0	4.408064398370458	134.0	0.30896710450893683
136	Feb19-3L1-mock-rep2_B-C-A_Position002_1_cmle.ics	63	4	0	0.8664	0.3415024304218014	2.0	0.3254139172568101	2.0	2.8158	1.0	0.28166648430998564	1.5350960949539691	0.9161335254740851	0.9608164376660085	0.9161335254740851	0.8725804898107364	0.3211589571517588	0.9591060234306502	160.0	2.920285985326547	101.0	0.23287819071195984
137	Feb19-3L1-mock-rep2_B-C-A_Position002_1_cmle.ics	64	1	0	1.5162	0.6059743796816638	1.0	0.08796576845578595	1.0	0.8508028822180275	1.0	0.32009090743964747	1.5561642267576723	0.6620631470452553	0.801182812233753	0.6564691018357279	0.4699538262687386	0.6964247134044244	0.9866021988788619	434.0	7.873294975075407	481.0	1.1090535617074524
138	Feb19-3L1-mock-rep2_B-C-A_Position002_1_cmle.ics	65	1	0	1.7328	0.19707938570889702	1.0	0.44336600975327667	1.0	0.0	1.0	0.3201312338213791	1.6379036889608567	0.32955204548931977	0.5406197848651226	0.3012386445719898	0.019293107926827098	0.8807500116282816	0.9868213695970575	482.0	8.758742870209534	563.0	1.2981229838696378
139	Feb19-3L1-mock-rep2_B-C-A_Position002_1_cmle.ics	66	1	0	1.5162	0.2535057423818878	1.0	0.15710640409457813	1.0	0.928575039696583	1.0	0.31946266126183104	1.5656552127884995	0.6786766113811057	0.8218089228889517	0.67933310842231	0.5143244007184995	0.6434135739564847	0.9953146167812129	408.0	7.385875615597613	438.0	1.0099074013053309
140	Feb19-3L1-mock-rep2_B-C-A_Position002_1_cmle.ics	67	1	0	1.7328	0.43055125530753047	1.0	0.35614490411833843	1.0	1.5233606843632503	1.0	0.2791435726725961	1.62661512481757	0.8266575943146595	0.9147482422317986	0.8266575943146595	0.7067948136387692	0.5117390505153754	0.9788983302847059	484.0	8.733222535599005	529.0	1.2197283454121461
141	Feb19-3L1-mock-rep2_B-C-A_Position002_1_cmle.ics	68	1	0	1.7328	3.5301002287738195	1.0	5.350416779452711	2.0	0.0	1.0	0.15960449477435876	1.335723308098446	0.12596652151596935	0.3521118598605891	0.12596652151596935	0.01886517542262033	0.9511246596556417	0.8445239649710212	436.0	8.058421880028655	342.0	0.7885578338959432
142	Feb19-3L1-mock-rep2_B-C-A_Position002_1_cmle.ics	68	2	0	1.2995999999999999	0.19377466192169868	2.0	0.30515043488693255	1.0	0.32626801153583	1.0	0.25270085066522896	1.3137769274169107	0.47788466314552047	0.618855241154362	0.4647681176217362	0.1908786860274517	0.8136384703677804	0.9036445035252376	310.0	5.640500159939872	258.0	0.5948769624127291
143	Feb19-3L1-mock-rep2_B-C-A_Position003_2_cmle.ics	1	1	0	0.8664	1.7912445465340112	1.0	3.4165287812729996	1.0	0.8754689432133618	1.0	0.192257768873125	1.4598503908003053	0.7753937408323429	0.910673561815437	0.7729097741945845	0.6022548421289308	0.5520141301142732	0.880707947230509	274.0	4.672146003663814	187.0	0.4311705115162029
144	Feb19-3L1-mock-rep2_B-C-A_Position003_2_cmle.ics	2	1	0	1.7328	0.35701577567438825	1.0	0.12850444332088604	1.0	1.951150932642709	1.0	0.3359449021972156	1.7041964613054026	0.8388325500865694	0.9220690081622558	0.8370145931239179	0.7407195564349905	0.5977343548053629	0.9915165622021327	530.0	9.667596014184083	665.0	1.533306899242112
145	Feb19-3L1-mock-rep2_B-C-A_Position003_2_cmle.ics	2	2	0	1.5162	7.947832329244996	1.0	7.970460186321549	1.0	0.751125369937127	1.0	0.2923107102926303	1.596335085891748	0.513125566823316	0.6464238601698409	0.5121011625030918	0.3520611756946162	0.815988086205056	0.9939107324133702	328.0	5.995948369455594	302.0	0.696328847475365
146	Feb19-3L1-mock-rep2_B-C-A_Position003_2_cmle.ics	3	1	0	0.6497999999999999	3.5928781603548794	1.0	1.4184324935847068	1.0	0.7252201245704302	1.0	0.14199619754156562	1.674665733151919	0.6883646409974632	0.8290796676492035	0.6896484435178243	0.5183532408310824	0.6557059214694464	0.7758388731248103	182.0	3.1076672814191033	87.0	0.20059804546475749
147	Feb19-3L1-mock-rep2_B-C-A_Position003_2_cmle.ics	3	2	0	1.083	0.3433263601808117	1.0	1.09659162773391	2.0	1.4930362603455627	1.0	0.31024600627523585	1.9287820869256527	0.901116394671706	0.9541477091827827	0.9010753129910545	0.8315856501689484	0.36641678712739084	1.002713742900013	164.0	3.009676809148004	110.0	0.2536297126565899
148	Feb19-3L1-mock-rep2_B-C-A_Position003_2_cmle.ics	4	1	0	1.2995999999999999	0.517854875450381	1.0	0.27930034705669826	1.0	2.4899342736946437	1.0	0.3105252586879036	1.781729383678767	0.9779449533430357	0.9949276603030562	0.9768106326513141	0.9403197500214022	0.22391965220831234	0.9831360404410932	302.0	5.508529009977799	275.0	0.634074281641475
149	Feb19-3L1-mock-rep2_B-C-A_Position003_2_cmle.ics	4	2	0	0.8664	0.13850105417596503	2.0	0.151371128080657	2.0	1.449626260897894	1.0	0.32843466237689134	1.6695230274793837	0.8062933396113346	0.8646814271038439	0.8043296806780241	0.7347508774933653	0.5995644237881548	1.0023765687843167	150.0	2.743619423453743	99.0	0.22826674139093092
150	Feb19-3L1-mock-rep2_B-C-A_Position003_2_cmle.ics	5	1	0	1.2995999999999999	0.5100980135176714	1.0	0.3392420910618108	1.0	0.20635000882146287	1.0	0.29432069277024037	1.3933050111671277	0.3433701675617757	0.5213790814012346	0.34326827632902324	0.13282836914864946	0.8709464334001668	0.9904149697676692	338.0	6.008778189445464	317.0	0.7309147173830819
151	Feb19-3L1-mock-rep2_B-C-A_Position003_2_cmle.ics	5	2	0	1.2995999999999999	0.3583553502949071	2.0	0.32277800689578273	2.0	0.6016084874694266	1.0	0.2809882357272759	1.5780404682219813	0.5257850555142878	0.6380823412633199	0.5242862683486389	0.3489199529328241	0.7797049009382209	0.9883876926529638	300.0	5.48723884690749	259.0	0.5971826870732435
152	Feb19-3L1-mock-rep2_B-C-A_Position003_2_cmle.ics	6	1	0	1.5162	2.1328973656266754	1.0	0.5386766703454197	2.0	2.21623956772854	1.0	0.3041737575068571	1.8625342251178623	0.9294567221396489	0.9774737457664286	0.9290181363352095	0.8641033762984982	0.4098202891148242	0.9831343253241377	342.0	6.355626750511536	328.0	0.756277688648741
153	Feb19-3L1-mock-rep2_B-C-A_Position003_2_cmle.ics	6	2	0	1.2995999999999999	0.38247694318860254	1.0	0.1192243450053203	1.0	1.5233606843632503	1.0	0.29268502797178175	1.7117640595271473	0.8036272670419012	0.8641033762984982	0.8015114966334479	0.7054672969307115	0.5994005243478355	0.995713553485857	220.0	4.027095854244207	166.0	0.3827502936453994
154	Feb19-3L1-mock-rep2_B-C-A_Position003_2_cmle.ics	7	1	0	1.7328	0.35966196642498993	1.0	0.1815630747022118	1.0	2.7324965489461563	1.0	0.2903685290029938	1.607097291216881	0.981867460977905	0.9964244328477769	0.9810819638982431	0.9409243978503823	0.27990331284199876	0.9853205890900106	468.0	8.516090733355696	513.0	1.1828367508439148
155	Feb19-3L1-mock-rep2_B-C-A_Position003_2_cmle.ics	8	1	0	1.5162	3.5110224906776075	1.0	3.669750704417043	2.0	0.0	1.0	0.09625038546549484	1.1404250763043107	0.05622919685549242	0.18539525481014107	0.05622919685549242	0.019436010218465097	0.9866369559108147	0.8184406531133601	374.0	7.047348092242777	211.0	0.48650790336854977
156	Feb19-3L1-mock-rep2_B-C-A_Position003_2_cmle.ics	8	2	0	1.2995999999999999	0.4949556440427752	1.0	0.3749436145372011	2.0	0.6606423714395955	1.0	0.1851854578153103	1.1099994114743397	0.6566271958052174	0.8110768477535565	0.6549491248366348	0.3753548626548267	0.7077694914223696	0.894876902912956	334.0	6.013008360985679	247.0	0.5695139911470701
157	Feb19-3L1-mock-rep2_B-C-A_Position003_2_cmle.ics	9	1	0	1.7328	0.05597074233568987	1.0	0.3903409270751245	1.0	0.6190500264643886	1.0	0.28826558395416557	1.5841810686168005	0.5441912109359992	0.6939560777322709	0.5402492719323185	0.36693650635090175	0.7460143487990397	0.9749632971507146	474.0	8.533150724885786	521.0	1.2012825481280305
158	Feb19-3L1-mock-rep2_B-C-A_Position003_2_cmle.ics	10	1	0	1.5162	0.3275835937982669	1.0	0.27369794878536635	1.0	2.5991999999999997	1.0	0.3091336521110492	1.7931208018904665	0.973166675024656	0.9920703575547867	0.9723266970897481	0.9384831085034184	0.23051997357347148	0.9947468002651164	336.0	6.15132476825809	322.0	0.7424433406856541
159	Feb19-3L1-mock-rep2_B-C-A_Position003_2_cmle.ics	10	2	0	1.083	2.8070306715140343	2.0	0.17505324720145213	3.0	1.2032169749388533	1.0	0.23520531819001436	1.288037297972224	0.7193972218043228	0.787613041806663	0.717023552814135	0.600811978670411	0.6453552842142425	0.9489784239177022	228.0	4.018635511163763	157.0	0.3619987717007692
160	Feb19-3L1-mock-rep2_B-C-A_Position003_2_cmle.ics	11	1	0	1.083	0.6830265936578361	1.0	0.1659787937557372	1.0	1.7672985383515813	1.0	0.3033909273354146	1.5129574561233146	0.8685411226859172	0.9219513737678554	0.8703074601783504	0.7963697472917665	0.5651058711140451	0.987291041047858	178.0	3.228923697161425	123.0	0.2836041332432778
161	Feb19-3L1-mock-rep2_B-C-A_Position003_2_cmle.ics	11	2	0	1.2995999999999999	0.45675480429905374	2.0	0.31270327099432627	2.0	2.557423566100112	1.0	0.3088832364527167	1.565930265642861	0.9708441376568697	0.9925371111572898	0.9693578843703978	0.9388083772282506	0.2943290939517906	0.9904555639674614	334.0	6.106629356347362	319.0	0.7355261667041109
162	Feb19-3L1-mock-rep2_B-C-A_Position003_2_cmle.ics	12	1	0	1.5162	0.4323190051195961	1.0	0.4502133969455258	1.0	1.7328	1.0	0.3038001013507891	1.8243507950318556	0.9399560405436223	0.9808271752895453	0.9222655131757068	0.8142761488410909	0.40677867862016226	0.9758729714730348	384.0	7.013367414551802	390.0	0.899232617600637
163	Feb19-3L1-mock-rep2_B-C-A_Position003_2_cmle.ics	13	1	0	1.083	0.29297013397291577	1.0	0.43038355614262247	1.0	0.10317500441073144	1.0	0.31311972758669593	1.6217808772374136	0.3381068229569833	0.5455561523514636	0.33705628663054293	0.08776717587399883	0.864673680720528	0.9894988011467716	254.0	4.599675866003243	213.0	0.4911193526895787
164	Feb19-3L1-mock-rep2_B-C-A_Position003_2_cmle.ics	14	1	0	1.7328	0.3440992177134122	1.0	0.3743285094980021	1.0	1.44445006175024	1.0	0.28698233604139806	1.7187635914811348	0.8001434967732829	0.8849987061766343	0.7987516564859758	0.6805746144014303	0.5990140025433099	0.9856197877883659	468.0	8.539495982196115	510.0	1.1759195768623716
165	Feb19-3L1-mock-rep2_B-C-A_Position003_2_cmle.ics	15	1	0	1.9493999999999998	0.34161080680593375	1.0	0.19234785244272565	2.0	0.0	1.0	0.26146167991227093	2.0692709644543474	0.21314959009694212	0.4298039811461901	0.1549727788985021	0.014560548922021304	0.9506371612384167	0.9179525607325355	538.0	10.150645896752463	600.0	1.3834347963086724
166	Feb19-3L1-mock-rep2_B-C-A_Position003_2_cmle.ics	16	1	0	1.7328	0.2943855879627273	1.0	0.5883980465683476	1.0	1.9963956842287418	1.0	0.2841641596211873	1.710486820947611	0.8712182100005741	0.9298096427272902	0.853450255468167	0.7624217808140537	0.58310500224167	0.9858925495128561	398.0	7.373045795607744	398.0	0.9176784148847528
167	Feb19-3L1-mock-rep2_B-C-A_Position003_2_cmle.ics	16	2	0	1.7328	0.33585797464267114	2.0	0.4714238692523126	2.0	0.0	1.0	0.2349402216884002	2.104751680193137	0.12904969669135236	0.2683958608416097	0.12904969669135236	0.015312541860420614	0.9511838719617304	0.9360862155105615	352.0	6.555698561224758	301.0	0.6940231228148507
168	Feb19-3L1-mock-rep2_B-C-A_Position003_2_cmle.ics	16	3	0	1.2995999999999999	9.542517570735027	1.0	9.714147352003005	1.0	0.0	1.0	0.1997206866984134	1.373146316316646	0.10456015462043362	0.16861736226725607	0.04367357483207991	0.015312541860420614	0.9728341482450166	0.9319905110111691	222.0	4.188817510357037	139.0	0.32049572781150915
169	Feb19-3L1-mock-rep2_B-C-A_Position003_2_cmle.ics	17	1	0	1.083	0.3484684582182066	1.0	0.7188464844439428	1.0	0.7610319551488771	1.0	0.2884923288803605	1.7335269200351575	0.679130211485904	0.7851207835800363	0.6746547075331536	0.5344054366367689	0.6101096886462003	0.9938403370700241	202.0	3.6716476447284885	145.0	0.33433007577459584
170	Feb19-3L1-mock-rep2_B-C-A_Position003_2_cmle.ics	18	1	0	1.2995999999999999	0.5011441670935531	1.0	0.3099562655832364	1.0	0.72222503087512	1.0	0.3071515450734939	1.6143545487289703	0.6404319762231575	0.8096151010175491	0.636932378932084	0.44126121629439724	0.676128053226379	0.9839870509022466	358.0	6.432327059712331	353.0	0.8139208051616021
171	Feb19-3L1-mock-rep2_B-C-A_Position003_2_cmle.ics	19	1	0	1.9493999999999998	0.18679554250979707	1.0	0.3262978483917667	1.0	1.459114905355603	1.0	0.31606485302208703	1.936105130304269	0.7340558549653343	0.8327757550935215	0.7325888892608265	0.6158558317301728	0.7127757098716255	0.9839087850585215	476.0	8.765088127519869	549.0	1.2658428386224352
172	Feb19-3L1-mock-rep2_B-C-A_Position003_2_cmle.ics	19	2	0	1.7328	0.2327299453090141	2.0	8.83272537751921	1.0	0.46141264688247224	1.0	0.33007330977767396	1.9487085128292556	0.4304865009618963	0.6206584214661387	0.4324989022370735	0.2342527631135904	0.8200504278592134	0.9883393969403778	420.0	7.747669082423662	465.0	1.072161967139221
173	Feb19-3L1-mock-rep2_B-C-A_Position003_2_cmle.ics	20	1	0	1.083	0.9337825561938345	1.0	0.7051157031075682	1.0	1.3828107060241546	1.0	0.14511547698342064	1.197480699821934	0.9346049951288637	0.9715592064476132	0.9332986449384465	0.7894451332920025	0.29906488696323	0.6992494770990478	168.0	3.0756623841290405	78.0	0.17984652352012742
174	Feb19-3L1-mock-rep2_B-C-A_Position003_2_cmle.ics	20	2	0	0.6497999999999999	1.8407244387081299	2.0	2.23377008045385	1.0	0.1459114905355603	1.0	0.25129926508294104	1.4629716273251916	0.39569125852448855	0.7094920733327429	0.39569125852448855	0.15092773005048268	0.7994564190793428	0.8566578657441807	164.0	2.8926505649459044	99.0	0.22826674139093092
175	Feb19-3L1-mock-rep2_B-C-A_Position003_2_cmle.ics	21	1	0	1.083	3.91142774230405	1.0	2.639725921584465	1.0	1.2611313899024936	1.0	0.30108013882048573	1.7802632879530895	0.8880819394738024	0.9476422934667046	0.887467992393046	0.8053862625597101	0.41874198034545734	0.9935127813047864	188.0	3.428995507874648	133.0	0.3066613798484224
176	Feb19-3L1-mock-rep2_B-C-A_Position003_2_cmle.ics	24	1	0	1.2995999999999999	1.5374061263338044	1.0	3.581118242521282	1.0	0.10317500441073144	1.0	0.11923209596694864	1.9797009623815396	0.3727886472737009	0.5838353701684931	0.3764606881251554	0.06879817162965939	0.83168889554057	0.5111474435286766	206.0	3.667417473188266	96.0	0.22134956740938755
177	Feb19-3L1-mock-rep2_B-C-A_Position003_2_cmle.ics	24	2	0	0.8664	2.5071685857316	1.0	0.6819267591084127	1.0	0.10317500441073144	1.0	0.31605719623863293	2.0551094539168546	0.262034540134259	0.4484527702870694	0.262034540134259	0.09647235450494386	0.877463445470485	0.9834959233542924	134.0	2.4562718746891736	82.0	0.18906942216218525
178	Feb19-3L1-mock-rep2_B-C-A_Position003_2_cmle.ics	27	1	0	1.5162	2.0745544961099993	1.0	0.9588126048131363	2.0	1.5510604201464577	1.0	0.17269644321308777	1.5141840126713515	0.8651642535878323	0.9274751937614892	0.8640835333195594	0.7574816039160217	0.45015871226552906	0.7662706576202094	296.0	5.210606032362668	199.0	0.4588392074423764
179	Feb19-3L1-mock-rep2_B-C-A_Position003_2_cmle.ics	27	2	0	0.8664	1.317344403577806	1.0	3.5216726569478096	2.0	2.0049667310595463	1.0	0.17057010573163406	1.4030660509741237	0.9364229218649841	0.988999433151624	0.9365606607227052	0.8645550240248354	0.2404546541935136	0.8014497663336665	218.0	3.8887794469717982	125.0	0.28821558256430674
180	Feb19-3L1-mock-rep2_B-C-A_Position003_2_cmle.ics	28	1	0	1.5162	0.2807927989848465	1.0	0.26096266970791254	1.0	0.8779414014559871	1.0	0.3040023234825309	1.5448536371694574	0.6896016144026483	0.8088338661769041	0.690179806362379	0.4765095344987869	0.6687415351538484	0.9790637437435913	436.0	7.847774640464878	472.0	1.0883020397628222
181	Feb19-3L1-mock-rep2_B-C-A_Position003_2_cmle.ics	28	2	0	0.6497999999999999	0.3933319468608031	2.0	6.106724012564279	1.0	0.2918229810711206	1.0	0.2815510562887972	1.4090983166973994	0.2870023959065521	0.3786477110400653	0.2870023959065521	0.17458185006310983	0.8791815514900592	1.000116286291547	108.0	1.9454472663709605	56.0	0.12912058098880944
182	Feb19-3L1-mock-rep2_B-C-A_Position003_2_cmle.ics	29	1	0	1.5162	0.4630050850339487	1.0	1.0080686656672884	1.0	0.7540056732031717	1.0	0.3068944346862903	1.4301629177090398	0.6681698185883524	0.809069173172496	0.6551346730174835	0.4390190054771098	0.769826711300409	0.9844134947960562	404.0	7.249674294095318	423.0	0.9753215313976139
183	Feb19-3L1-mock-rep2_B-C-A_Position003_2_cmle.ics	31	1	0	1.5162	1.2706298929525817	1.0	0.2622521588921471	1.0	2.3550132653162423	1.0	0.3073341225442224	1.5582232869520292	0.9547582630030202	0.9902191044822473	0.9535664650574159	0.8966610247133086	0.4006769208254291	0.9701107263132323	446.0	8.02444120233768	491.0	1.132110808312597
184	Feb19-3L1-mock-rep2_B-C-A_Position003_2_cmle.ics	36	1	0	1.083	0.523764639999854	1.0	2.9542212426492127	1.0	0.72222503087512	1.0	0.20175517529573447	1.314242207805854	0.7223645976269271	0.8456796351602228	0.718399386552587	0.5192812172088143	0.62495172697392	0.8872864939815374	256.0	4.410318789509768	173.0	0.3988903662690006
185	Feb19-3L1-mock-rep2_B-C-A_Position003_2_cmle.ics	37	1	0	1.5162	0.5253713227281468	1.0	0.5301598770061918	1.0	0.46141264688247224	1.0	0.3408846195301425	1.973962483363457	0.502917177637272	0.6762543332961718	0.4960635355449734	0.2972389006566968	0.7553984767330603	0.9803106441571856	360.0	6.640859213505997	375.0	0.8646467476929202
186	Feb19-3L1-mock-rep2_B-C-A_Position003_2_cmle.ics	39	1	0	1.5162	4.2830708428639515	1.0	4.061445933547391	1.0	0.20635000882146287	1.0	0.12435016950263342	1.5951411811763228	0.40572197501414436	0.6542406379497531	0.40345887426028715	0.1397483829533465	0.8306416775494789	0.8311033466065414	574.0	9.667874624922533	456.0	1.051410445194591
187	Feb19-3L1-mock-rep2_B-C-A_Position003_2_cmle.ics	39	2	0	0.6497999999999999	0.36078302895162073	1.0	0.48849860016219115	1.0	0.20635000882146287	1.0	0.2631477098364001	1.4024908480382978	0.2768399162041072	0.384583772955946	0.2768399162041072	0.15380674954508616	0.8850215329262959	0.992757900147648	122.0	2.188099403224802	65.0	0.14987210293343953
188	Feb19-3L1-mock-rep2_B-C-A_Position003_2_cmle.ics	40	1	0	1.7328	0.6349169315948844	1.0	0.19537749206166263	1.0	0.3095250132321943	1.0	0.3057117773900651	1.775152039516872	0.460918591191303	0.6501028032087552	0.4628046658086241	0.1922237872054526	0.8135910016858576	0.9836066268859267	448.0	8.186162858450508	493.0	1.1367222576336258
189	Feb19-3L1-mock-rep2_B-C-A_Position003_2_cmle.ics	41	1	0	1.5162	10.095701160785918	1.0	10.168779898510051	1.0	0.0	1.0	0.15001049270200636	1.4414042897757875	0.11368433374425231	0.19418482574962231	0.05499486046435065	0.01888093470046201	0.9668046423647733	0.8229795992180895	266.0	5.14871132355265	158.0	0.3643044963612837
190	Feb19-3L1-mock-rep2_B-C-A_Position003_2_cmle.ics	41	2	0	1.083	6.425983535116498	1.0	6.613225568867486	1.0	0.0	1.0	0.08659014751456867	1.5033907555448789	0.03776918546590531	0.12162043523270574	0.03776918546590531	0.01888093470046201	0.9719466367276091	0.8163174658260226	160.0	3.037312229528646	56.0	0.12912058098880944
191	Feb19-3L1-mock-rep2_B-C-A_Position003_2_cmle.ics	41	3	0	1.5162	0.441240137219454	1.0	0.3066910481137414	1.0	0.23070632344123612	1.0	0.276518827321868	1.8142343736814706	0.36146848056304437	0.4977119006771018	0.36146848056304437	0.1603718024223491	0.8525675793429389	0.9749684692352031	348.0	6.396091990882044	321.0	0.7401376160251398
192	Feb19-3L1-mock-rep2_B-C-A_Position003_2_cmle.ics	42	1	0	1.5162	0.3296791455961232	1.0	0.15753109947797284	1.0	0.0	1.0	0.19161113552987585	1.194038561309199	0.35992349285918246	0.5887967801734102	0.3570907343869684	0.021438316117715846	0.8674705583333645	0.8464985744575704	486.0	8.941754689392683	441.0	1.0168245752868743
193	Feb19-3L1-mock-rep2_B-C-A_Position003_2_cmle.ics	43	1	0	1.7328	0.2969600463556481	1.0	0.12894826513096191	1.0	0.0	1.0	0.24374083667320012	1.4118698739002062	0.17294885773736865	0.3797203313625918	0.1683268100486097	0.020456036246584507	0.9395762435415909	0.9512318995611226	462.0	8.499030741825617	461.0	1.0629390684971634
194	Feb19-3L1-mock-rep2_B-C-A_Position003_2_cmle.ics	44	1	0	1.2995999999999999	0.42488154715489895	1.0	0.4054155225687233	1.0	2.65996541320964	1.0	0.3145139984161779	1.9857428698950566	0.9726975103656592	0.989001144443819	0.9724629931896213	0.9407445451304853	0.2795722957554299	0.9917654935264322	256.0	4.714587024435232	216.0	0.49803652667112214
195	Feb19-3L1-mock-rep2_B-C-A_Position003_2_cmle.ics	44	2	0	1.083	2.425749664448399	1.0	0.6717185396133143	2.0	1.663646957482313	1.0	0.2799712330982688	1.2425912785783675	0.8635344552635035	0.9136109078628919	0.8436755407966079	0.7648519727584848	0.564954328510699	0.9836875317654706	262.0	4.684836518284479	211.0	0.48650790336854977
196	Feb19-3L1-mock-rep2_B-C-A_Position003_2_cmle.ics	45	1	0	0.6497999999999999	0.46542811691929	1.0	0.3101058474307307	1.0	2.031340052282519	1.0	0.24651396263244926	1.2983779007300567	0.8184152048197538	0.8764773244300061	0.8182261776284121	0.769667070364273	0.6008525111062143	0.9651396777795049	142.0	2.541432526970409	79.0	0.18215224818064185
197	Feb19-3L1-mock-rep2_B-C-A_Position003_2_cmle.ics	45	2	0	1.7328	0.42024585162642586	3.0	0.273010083822477	2.0	1.9429500038207494	1.0	0.27823381598544755	1.2758786748578252	0.8772158492705968	0.933898729781234	0.8563635124768936	0.7582463112222806	0.6291239758569707	0.961608944847838	584.0	10.523293403167473	700.0	1.6140072623601178
198	Feb19-3L1-mock-rep2_B-C-A_Position003_2_cmle.ics	45	3	0	1.083	4.680010345431918	2.0	0.3245509064793409	3.0	0.0	1.0	0.20600258691425222	1.7997093292605009	0.04156839817039263	0.14276718224199436	0.04156839817039263	0.014965018979648805	0.9800599330239308	0.9433037108405359	162.0	3.175628636801054	88.0	0.20290377012527194
199	Feb19-3L1-mock-rep2_B-C-A_Position003_2_cmle.ics	47	1	0	1.5162	0.7478601640500523	1.0	0.6126008099392827	1.0	1.8968493769622838	1.0	0.18749497354308858	1.6433806861478117	0.9191064988287979	0.9716783924580371	0.9177060138230761	0.8238631903792051	0.3993319141848019	0.8804573102677714	426.0	7.577487083230389	358.0	0.8254494284641746
200	Feb19-3L1-mock-rep2_B-C-A_Position003_2_cmle.ics	47	2	0	1.083	0.42797659808086114	2.0	2.9449988431317773	1.0	2.0464242661713827	1.0	0.3078760800517997	2.083758883178483	0.9032756476726749	0.9399567873948087	0.9035400460218377	0.8426953759207466	0.4227206039151393	0.9869229333085385	180.0	3.367240104433833	126.0	0.2905213072248212
201	Feb19-3L1-mock-rep2_B-C-A_Position003_2_cmle.ics	48	1	0	0.8664	3.9879819792350344	1.0	4.045597469214307	1.0	0.8058225447605828	1.0	0.16772614111665507	1.1540302681499333	0.5757182976884856	0.6639855020282759	0.5757423009529296	0.48334173447588874	0.713494636291884	0.8629075126631612	180.0	3.203403362550893	93.0	0.21443239342784423
202	Feb19-3L1-mock-rep2_B-C-A_Position003_2_cmle.ics	48	2	0	1.2995999999999999	0.21423183432314766	1.0	0.41934598528162037	1.0	1.242391573779135	1.0	0.31864198101296554	1.5043512213528973	0.7956938143587527	0.8842082523223158	0.7965915364489571	0.6676339982237585	0.5609013640448369	0.98934004663557	334.0	6.0598188586665245	324.0	0.7470547900066831
203	Feb19-3L1-mock-rep2_B-C-A_Position003_2_cmle.ics	49	1	0	1.2995999999999999	0.4272055916779643	1.0	0.4614626964051586	1.0	2.5991999999999997	1.0	0.33051028536653837	1.980158743551107	0.995050595659632	0.9997914797853422	0.992949656138363	0.9744346348142203	0.1792479131389615	1.0001430941536853	282.0	5.178601135072609	256.0	0.5902655130917002
204	Feb19-3L1-mock-rep2_B-C-A_Position003_2_cmle.ics	50	1	0	1.5162	1.0818076214100738	1.0	0.20035612589971674	1.0	1.1112288054572363	1.0	0.22776217450135605	1.0814460903459966	0.7081592831331533	0.8333808961549026	0.7019701709764529	0.5555932094559646	0.6840537370775861	0.9317574293842005	538.0	9.705946168784488	560.0	1.2912058098880943
205	Feb19-3L1-mock-rep2_B-C-A_Position003_2_cmle.ics	51	1	0	1.7328	0.7494614447988509	1.0	0.15284411734239636	1.0	2.166	1.0	0.26130497837678135	1.4099784745504034	0.969633649234251	0.9978252343539034	0.967274036545064	0.8565249398845268	0.2769543064916523	0.9532596236666572	550.0	9.880497644887173	620.0	1.4295492895189614
206	Feb19-3L1-mock-rep2_B-C-A_Position003_2_cmle.ics	52	1	0	1.7328	0.11490680289056553	3.0	0.5268640320281889	2.0	1.7570070134165061	1.0	0.29139815543773767	1.9837852590600964	0.8811034873392464	0.9401569667400437	0.8790695279411954	0.7831451706337457	0.46029501113519367	0.9836888740476424	396.0	7.304945134856594	400.0	0.9222898642057815
207	Feb19-3L1-mock-rep2_B-C-A_Position003_2_cmle.ics	53	1	0	1.2995999999999999	0.3388204272883871	1.0	0.40646520036184536	1.0	2.154357340212468	1.0	0.31999416241085604	1.932920711921252	0.9765232815964523	0.9955787139689579	0.9755742793791574	0.942279379157428	0.24537594525606918	0.9938153838165443	260.0	4.78057259941627	223.0	0.5141765992947233
208	Feb19-3L1-mock-rep2_B-C-A_Position003_2_cmle.ics	56	1	0	1.7328	5.433634953152556	1.0	5.861238444302	1.0	1.3742323914031862	1.0	0.07511085066950914	1.7770227454548513	0.8153328980318153	0.861502364261267	0.7718756951071631	0.6527154921896863	0.6356196938617247	0.6094770440063142	616.0	10.887341261132889	394.0	0.9084555162426948
209	Feb19-3L1-mock-rep2_B-C-A_Position003_2_cmle.ics	56	2	0	1.083	0.48472004082408177	1.0	0.10766216026963438	1.0	1.2594114294931633	1.0	0.2442193430957924	1.9677052557458	0.708797635021203	0.7751494256172552	0.7088658003688104	0.6273490137550496	0.642227539056782	0.9362386083162302	170.0	3.0969525471993493	103.0	0.23748964003298878
210	Feb19-3L1-mock-rep2_B-C-A_Position004_3_cmle.ics	1	1	0	0.8664	0.5357751628278876	1.0	0.5825509850505697	1.0	0.46141264688247224	1.0	0.24374425760610463	1.8598703114248831	0.550083426028921	0.6532814238042269	0.5432842046718577	0.4023220244716352	0.7271542875475684	0.9364978636943484	116.0	2.077418416333036	58.0	0.13373203030983835
211	Feb19-3L1-mock-rep2_B-C-A_Position004_3_cmle.ics	2	1	0	1.2995999999999999	0.6480225524272548	2.0	0.741548876016511	1.0	0.7252201245704302	1.0	0.21037011756728702	2.139204460727536	0.663684109841568	0.7739430618597938	0.6444670527469087	0.49460878941235803	0.7170188527947572	0.8870401291121992	264.0	4.706126681354785	185.0	0.426559062195174
212	Feb19-3L1-mock-rep2_B-C-A_Position004_3_cmle.ics	3	1	0	1.7328	0.20424309859752943	1.0	0.41658054705355596	1.0	1.9396002206044687	1.0	0.2840750957452677	1.904464438409251	0.8833517733112054	0.9355426731821255	0.8796753027229701	0.7983415544901347	0.48363859775720214	0.9911324836247019	390.0	7.194264147964829	386.0	0.8900097189585793
213	Feb19-3L1-mock-rep2_B-C-A_Position004_3_cmle.ics	3	2	0	0.8664	5.8084987772781025	1.0	5.448081790049472	1.0	0.10317500441073144	1.0	0.2824135301216581	1.6565754416560339	0.1975997295469912	0.3543606706005286	0.1975997295469912	0.04898695371565554	0.9120919420817636	0.9813770663641135	124.0	2.25620006397595	69.0	0.1590950015754973
214	Feb19-3L1-mock-rep2_B-C-A_Position004_3_cmle.ics	4	1	0	1.5162	0.45379640554476425	1.0	2.232854306409536	1.0	0.41270001764292574	1.0	0.3125374972706146	1.9934431477779244	0.46135501355013553	0.5808170229850447	0.4561919100672488	0.2711713339355616	0.7992523924878757	0.9968471002534597	294.0	5.399963108856143	265.0	0.6110170350363303
215	Feb19-3L1-mock-rep2_B-C-A_Position004_3_cmle.ics	4	2	0	1.5162	0.8554129974628769	2.0	0.30317086023535483	2.0	1.6149442640886529	1.0	0.3051107457527833	2.239477267711881	0.8197892201144233	0.8952785305630834	0.821338954130282	0.7287845026598414	0.5714808566158932	0.9908852509164531	272.0	5.095555568561483	233.0	0.5372338458998677
216	Feb19-3L1-mock-rep2_B-C-A_Position004_3_cmle.ics	5	1	0	1.9493999999999998	0.26010407704644445	1.0	0.6173233382077697	1.0	1.0521827216106825	1.0	0.2970017010559849	1.8785333191042617	0.7288974176127941	0.8594990665587667	0.7260009454597899	0.5659217832333122	0.6466388250392635	0.9652095282005643	456.0	8.36494450609343	499.0	1.1505566055967125
217	Feb19-3L1-mock-rep2_B-C-A_Position004_3_cmle.ics	6	1	0	1.7328	0.6190629956708575	1.0	0.3060720337609767	1.0	0.0	1.0	0.27784116841749834	1.665685258579109	0.2715312733080549	0.4687266919451267	0.25723501548338223	0.019774993068599388	0.9057075772104393	0.9711633058775656	460.0	8.29049858803195	489.0	1.127499358991568
218	Feb19-3L1-mock-rep2_B-C-A_Position004_3_cmle.ics	7	1	0	2.5991999999999997	0.3141272457600443	1.0	0.4405247878761981	1.0	1.2611313899024936	1.0	0.2801750210594702	1.9263780288775323	0.7976102610188023	0.9047721783252686	0.7883445882923553	0.6074685020657973	2.79032537600863	0.9413489540026002	798.0	14.697166007764626	1122.0	2.587023069097217
219	Feb19-3L1-mock-rep2_B-C-A_Position004_3_cmle.ics	8	1	0	1.083	0.6030622588385901	1.0	0.3243384409414929	1.0	0.9479040472602467	1.0	0.3161731016481541	1.5970627332352159	0.7545843667110341	0.8575518763585526	0.7524394097538087	0.6090097767904167	0.590471963893136	0.9942932460123699	250.0	4.533690291022204	209.0	0.4818964540475209
220	Feb19-3L1-mock-rep2_B-C-A_Position004_3_cmle.ics	9	1	0	1.7328	0.754817226798716	2.0	0.3337399302207019	1.0	1.3107987492438529	1.0	0.2968212156166448	1.9331182291473568	0.7437071305156565	0.8472393154512545	0.7394016412172428	0.6196456991208624	0.6223180960734939	0.9753754848300913	404.0	7.483726782499511	416.0	0.9591814587740128
221	Feb19-3L1-mock-rep2_B-C-A_Position004_3_cmle.ics	9	2	0	0.8664	0.5276857828760984	1.0	2.768621849302938	2.0	1.3765262486627317	1.0	0.29646354607517716	1.6436188868109423	0.7257315122530056	0.785485209401521	0.7229453715990042	0.6402932062265233	0.6460739697672092	0.9968371672573707	138.0	2.5222574496702115	83.0	0.1913751468226997
222	Feb19-3L1-mock-rep2_B-C-A_Position004_3_cmle.ics	10	1	0	1.2995999999999999	0.35787143549980616	1.0	0.3640881748351845	1.0	1.2737298093406069	1.0	0.31606672054839924	1.9587772839446493	0.8767142444272489	0.9402589895863438	0.8734419138006582	0.7590455236195146	0.43853908711763256	0.9870555915279524	254.0	4.646486363684083	214.0	0.4934250773500932
223	Feb19-3L1-mock-rep2_B-C-A_Position004_3_cmle.ics	11	1	0	1.9493999999999998	2.0512574056506834	2.0	0.20901093280939345	2.0	3.2276284785091716	1.0	0.22229555819811828	1.4193424286244496	0.9952263125651409	0.9995862804223122	0.9945739086157102	0.9778142876464926	0.12495172061278967	0.9450200452711156	486.0	8.82472844519058	475.0	1.0952192137443655
224	Feb19-3L1-mock-rep2_B-C-A_Position004_3_cmle.ics	12	1	0	1.7328	4.247095201320878	1.0	4.033841622033854	1.0	0.10317500441073144	1.0	0.07235908211552805	2.006884837244825	0.5521161438213694	0.7644526514883522	0.5260347242857749	0.03872828552966092	2.14684457729937	0.5784995448504131	842.0	14.510202627779675	618.0	1.4249378401979325
225	Feb19-3L1-mock-rep2_B-C-A_Position004_3_cmle.ics	12	2	0	1.083	0.6073490897756889	1.0	0.5462554428862263	1.0	1.449626260897894	1.0	0.27016716875677926	1.7566234793471163	0.7135977510813016	0.7716602283822218	0.7135430374552504	0.6490564257852113	0.7247882054805921	0.9838824451691183	148.0	2.6755187627025947	88.0	0.20290377012527194
226	Feb19-3L1-mock-rep2_B-C-A_Position004_3_cmle.ics	12	3	0	1.7328	4.780144570152114	2.0	0.5890883590435179	4.0	0.3720027687491155	1.0	0.3059872383749832	1.7851163641515784	0.4349620070467377	0.6054855126808262	0.4316546626857787	0.21951908609377727	0.8997288425848168	0.9895010617661488	480.0	8.760857955979647	547.0	1.2612313893014064
227	Feb19-3L1-mock-rep2_B-C-A_Position004_3_cmle.ics	12	4	0	0.8664	0.21555261166062312	2.0	0.7587799020868103	3.0	2.093280765891392	1.0	0.3226269315083056	1.9144977689939287	0.8479923400923528	0.8821977897581752	0.846293387669624	0.8051025172984676	0.7425316728489434	1.001822696319776	132.0	2.4115764627784455	81.0	0.18676369750167077
228	Feb19-3L1-mock-rep2_B-C-A_Position004_3_cmle.ics	12	5	0	1.2995999999999999	2.3984908166897885	1.0	2.2233023259820333	1.0	0.3720027687491155	1.0	0.14584093322449726	1.6698017510288792	0.37738629234999743	0.454042912462915	0.34325159306268954	0.22346412719974718	0.5817681066718651	0.8148387856764006	310.0	5.3596371738548365	196.0	0.451922033460833
229	Feb19-3L1-mock-rep2_B-C-A_Position004_3_cmle.ics	12	6	0	1.9493999999999998	0.22989314180331546	3.0	0.289287228696477	2.0	2.118554974552796	1.0	0.29647554628993106	1.851562996955016	0.8882634555428205	0.9370915934400249	0.8855702244673676	0.8109898921292562	0.7950296460937359	0.974784461503902	498.0	9.13971141433579	569.0	1.3119573318327242
230	Feb19-3L1-mock-rep2_B-C-A_Position004_3_cmle.ics	13	1	0	1.083	3.1906407628168663	4.0	9.05604446058743	1.0	1.7328	1.0	0.30297318983231947	1.6512317876910612	0.9053192296113817	0.9694615966191512	0.905225010743249	0.7831070165480505	0.5777655096647131	0.9736344639624747	256.0	4.597560780233134	212.0	0.48881362802906425
231	Feb19-3L1-mock-rep2_B-C-A_Position004_3_cmle.ics	13	2	0	1.2995999999999999	0.3211592705610974	3.0	2.6778751637085283	1.0	3.2489999999999997	1.0	0.2925342821438131	1.426633026146567	0.9989589964081929	0.9998759068566058	0.9977801115459478	0.9921154893521189	0.3811616904621272	0.9912075396301515	296.0	5.374442774245612	259.0	0.5971826870732435
232	Feb19-3L1-mock-rep2_B-C-A_Position004_3_cmle.ics	13	3	0	1.7328	0.09979052939290263	2.0	0.3182270028172195	1.0	0.8779414014559871	1.0	0.28411448443866594	1.9929694260600848	0.6130086382615929	0.7399605199962312	0.6132384403789897	0.45980186461438055	0.7618922094509472	0.9941720597765142	392.0	7.332580555237234	389.0	0.8969268929401227
233	Feb19-3L1-mock-rep2_B-C-A_Position004_3_cmle.ics	14	1	0	1.5162	0.5353551655080853	4.0	9.627649055801037	4.0	0.8254000352858515	1.0	0.31878656901686864	1.864484496824701	0.5922790697674418	0.7178625322997416	0.5914542635658915	0.44265994832041344	3.6762711459790705	0.9924839308282051	374.0	6.930321848040677	384.0	0.8853982696375502
234	Feb19-3L1-mock-rep2_B-C-A_Position004_3_cmle.ics	14	2	0	1.5162	0.6468723560358854	3.0	0.4780716460236451	1.0	0.9788040346074901	1.0	0.3462431401969765	2.1650997402060517	0.6188496124031008	0.7355173126614987	0.6188496124031008	0.48399018087855294	0.8687398255309531	0.9817277947228977	310.0	5.780931652982395	302.0	0.696328847475365
235	Feb19-3L1-mock-rep2_B-C-A_Position004_3_cmle.ics	14	3	0	1.5162	0.2634374395328894	6.0	0.4088952274385893	4.0	0.8595614345612763	1.0	0.2758384621697405	1.226711562586545	0.5999224806201551	0.6939374677002584	0.5997447028423772	0.44720930232558137	0.8004723736067171	0.9858050515260086	468.0	8.469280235674857	500.0	1.152862330257227
236	Feb19-3L1-mock-rep2_B-C-A_Position004_3_cmle.ics	14	4	0	1.7328	0.5204353416073667	2.0	0.697662239099286	2.0	0.46141264688247224	1.0	0.3310125170255319	1.8064885451507382	0.5360175710594315	0.6887229974160207	0.5330356589147287	0.26370852713178294	11.360008549621783	0.9818323642962351	494.0	9.050320590514316	594.0	1.3696004483455857
237	Feb19-3L1-mock-rep2_B-C-A_Position004_3_cmle.ics	14	5	0	1.083	0.21014326021663157	7.0	0.4754473475920127	3.0	2.2698500970360915	1.0	0.2979400440273149	1.7776911976738416	0.8937881136950905	0.935266149870801	0.892384496124031	0.8352294573643411	0.45629196391726956	0.9879125162338348	198.0	3.6290673185878712	143.0	0.3297186264535669
238	Feb19-3L1-mock-rep2_B-C-A_Position004_3_cmle.ics	15	1	0	1.5162	0.3371663837547083	1.0	0.3972445335860808	1.0	1.7763106057964917	1.0	0.2973730780164916	1.819744868799906	0.8899302453858958	0.9502467526762048	0.8910139069905936	0.7984218567711766	0.41950570383398217	0.9769877644080481	334.0	6.10662935634736	313.0	0.7216918187410241
239	Feb19-3L1-mock-rep2_B-C-A_Position004_3_cmle.ics	15	2	0	0.8664	1.848460681998852	1.0	1.6829797905436596	1.0	2.898845384820695	1.0	0.3152986162946812	2.0295995370740374	0.9870302302536842	0.9965342354083989	0.9868984335720318	0.9704628992341149	0.12722932058142486	0.996683529771226	150.0	2.7904299211345833	97.0	0.22365529206990203
240	Feb19-3L1-mock-rep2_B-C-A_Position004_3_cmle.ics	16	1	0	2.166	0.6258297118535234	1.0	0.7675060721745551	1.0	3.2489999999999997	1.0	0.2885136110439606	1.515105608232062	0.9984687409268767	0.9993531928611503	0.9889939462571461	0.9456304871408334	0.5264210859148999	0.9485979311664402	882.0	15.825405345121816	1323.0	3.0504737258606225
241	Feb19-3L1-mock-rep2_B-C-A_Position004_3_cmle.ics	16	2	0	1.5162	19.589355935472476	1.0	18.63219742018681	1.0	2.6991796909255648	1.0	0.22634303312007367	1.2740020185419905	0.9376409724425029	0.9883734866934413	0.9373020702994634	0.8660292964370846	4.203349597995213	0.8283496803712505	572.0	10.231715682862681	612.0	1.4111034922348458
242	Feb19-3L1-mock-rep2_B-C-A_Position004_3_cmle.ics	17	1	0	1.083	0.7743478420265564	2.0	0.639961158353475	1.0	0.639412489864916	1.0	0.3423441803954616	1.7313275984007508	0.6426825279322396	0.7930388899409506	0.6437929312927161	0.45930242567183704	0.6408778929274328	0.9907615796387388	258.0	4.665661440984282	228.0	0.5257052225972955
243	Feb19-3L1-mock-rep2_B-C-A_Position004_3_cmle.ics	18	1	0	1.7328	0.47657923171956407	1.0	0.29121327004515907	1.0	1.8148458414482778	1.0	0.30151287621024336	1.7605231706141982	0.8443727558632425	0.9299664740528414	0.8421672347170805	0.7138165391296422	0.5750833964424515	0.977811498284209	530.0	9.644190765343668	630.0	1.4526065361241063
244	Feb19-3L1-mock-rep2_B-C-A_Position004_3_cmle.ics	18	2	0	1.083	2.8950236432313683	1.0	2.4004063998864043	1.0	0.0	1.0	0.20821782984432663	1.886090549956695	0.04640710223388146	0.16278062787717956	0.04640710223388146	0.016705999726525506	0.9858392724747411	0.9093927926800733	154.0	2.92663124263688	82.0	0.18906942216218525
245	Feb19-3L1-mock-rep2_B-C-A_Position004_3_cmle.ics	18	3	0	0.6497999999999999	5.250426485175208	1.0	0.8457822106475337	2.0	1.6366463635208865	1.0	0.3871942313673337	1.506283443929277	0.7436581771405709	0.792412602109805	0.7432555619141189	0.6852764371337847	0.64335550229564	1.0059372935726048	118.0	2.1221138282437644	75.0	0.17292934953858405
246	Feb19-3L1-mock-rep2_B-C-A_Position004_3_cmle.ics	19	1	0	1.5162	1.6973155379066631	2.0	0.1534686692321214	3.0	1.3412750573395087	1.0	0.18768005088429532	1.4216918315772447	0.7468521826938015	0.8602425431101445	0.7445219046139506	0.5710229920770545	0.6848851661404671	0.9766560066112444	778.0	13.594864921125543	884.0	2.0382605998947776
247	Feb19-3L1-mock-rep2_B-C-A_Position004_3_cmle.ics	19	2	0	1.083	2.4271383016967296	2.0	0.20418053689237955	1.0	0.0	1.0	0.2264071003137792	1.6194413518343134	0.11284759981357775	0.30645292838278704	0.11294275283517166	0.014585598881466521	0.966851491922574	0.8656544750605393	220.0	4.144122098446307	146.0	0.3366358004351103
248	Feb19-3L1-mock-rep2_B-C-A_Position004_3_cmle.ics	20	1	0	1.5162	0.27289199129057584	1.0	0.4211047715144544	1.0	1.4199491695140265	1.0	0.3426148184390902	1.8169132266495887	0.8124183843297913	0.8978214483847565	0.8101480817650322	0.6681752229761447	0.5355663142549423	0.9812967292356507	416.0	7.588062512080947	467.0	1.07677341646025
249	Feb19-3L1-mock-rep2_B-C-A_Position004_3_cmle.ics	21	1	0	1.9493999999999998	0.696831887309014	1.0	0.6358837625079404	1.0	0.8254000352858515	1.0	0.2743266098881975	1.47273215805655	0.7125530763576884	0.8528526834736658	0.7072141544004245	0.47165823849064853	2.0779790843320978	0.9823513775071153	622.0	11.34910098063091	764.0	1.761573640633043
250	Feb19-3L1-mock-rep2_B-C-A_Position004_3_cmle.ics	21	2	0	0.8664	7.322073967522831	1.0	6.246509451149428	1.0	0.23070632344123612	1.0	0.08608356078889069	1.4311564070496352	0.35010214279545177	0.479727431201231	0.31914379837241313	0.16666725420072162	3.285055083197793	0.5408215932489266	262.0	4.638026020603636	117.0	0.26976978528019113
251	Feb19-3L1-mock-rep2_B-C-A_Position004_3_cmle.ics	21	3	0	1.083	0.49823315646605426	2.0	0.8221437731201863	2.0	1.1112288054572363	1.0	0.28338322808811234	1.4976707799604783	0.6674004967012901	0.7724982946824055	0.6671396315808955	0.5734749525419367	1.946735740292003	0.9942112308657796	206.0	3.737633219709526	148.0	0.3412472497561391
252	Feb19-3L1-mock-rep2_B-C-A_Position004_3_cmle.ics	21	4	0	0.8664	0.49643067903328403	3.0	4.5435695490056665	2.0	2.786503126319254	1.0	0.3558852386993679	1.793799039588643	0.9647461941012756	0.9810299942010389	0.9649030656939452	0.9437192315759603	4.759757696770432	1.0003767111850617	148.0	2.7223292603834346	101.0	0.23287819071195984
253	Feb19-3L1-mock-rep2_B-C-A_Position004_3_cmle.ics	22	1	0	1.5162	0.4487722844565262	1.0	0.21554448923196337	1.0	0.5260913608053412	1.0	0.33415869628621586	1.7497384725996235	0.5777866654360678	0.7443918021607264	0.5771662385208202	0.34508042476169964	0.699820355137348	0.9854207889385638	372.0	6.792005440768272	390.0	0.899232617600637
254	Feb19-3L1-mock-rep2_B-C-A_Position004_3_cmle.ics	23	1	0	2.166	0.4051173521034793	1.0	0.15519764880041084	2.0	1.2653448004921624	1.0	0.299695025864447	1.6979601303970473	0.7696217307248033	0.8780790722962093	0.7710895065320366	0.6250484192315108	2.925026844741918	0.982694927353263	630.0	11.621503623635512	814.0	1.8768598736587656
255	Feb19-3L1-mock-rep2_B-C-A_Position004_3_cmle.ics	23	2	0	1.2995999999999999	0.5839734108665544	2.0	0.2696694649467907	1.0	1.996395684228742	1.0	0.2323444979998086	1.283375603224163	0.8792029195710968	0.9210527687115361	0.8775510204081632	0.8162170988064985	2.590664855515821	0.9575694731339006	308.0	5.666020494550404	245.0	0.5649025418260412
256	Feb19-3L1-mock-rep2_B-C-A_Position004_3_cmle.ics	23	3	0	0.8664	2.550139687753392	2.0	3.1735465380574466	1.0	0.0	1.0	0.17233059191407202	1.430372779017543	0.16948902294767595	0.36274038085742427	0.16948902294767595	0.019324267284580015	3.27284399940727	0.8493805502135428	168.0	2.888420393405682	85.0	0.19598659614372857
257	Feb19-3L1-mock-rep2_B-C-A_Position004_3_cmle.ics	24	1	0	1.9493999999999998	3.738016217931931	2.0	0.24409038824024698	1.0	0.5158750220536572	1.0	0.29167753910150634	2.0102957825410863	0.526086677222006	0.6710191696550369	0.5261962612937722	0.3055506221730144	0.7744683617282208	0.9724056125736958	418.0	7.726378919353353	434.0	1.0006845026632731
258	Feb19-3L1-mock-rep2_B-C-A_Position004_3_cmle.ics	24	2	0	0.8664	0.4144998272848361	2.0	3.723873514256752	1.0	1.9313502455959253	1.0	0.32058304663368065	1.868598351121619	0.8503043792062335	0.8910942158503913	0.8503043792062335	0.7976360070587257	0.48415132778445347	1.0089976854554832	144.0	2.6329384365619775	92.0	0.21212666876732977
259	Feb19-3L1-mock-rep2_B-C-A_Position004_3_cmle.ics	25	1	0	1.5162	0.5983525611925131	1.0	0.2998900281641901	1.0	0.0	1.0	0.2993194992642989	1.362743596132015	0.3727232743454414	0.6005462201179758	0.37052093035289246	0.019036854496533168	0.8595617448050774	0.9684620067316699	512.0	9.148311062785424	596.0	1.3742118976666147
260	Feb19-3L1-mock-rep2_B-C-A_Position004_3_cmle.ics	26	1	0	1.9493999999999998	0.23890719102301688	1.0	0.34395811398271886	3.0	0.913592684735068	1.0	0.3104285089257358	1.7039721103699799	0.6363682078683854	0.7944910270947187	0.6379465567499963	0.4679163685971836	2.911426531120481	0.9711189152574021	588.0	10.79992621771228	747.0	1.722376321404297
261	Feb19-3L1-mock-rep2_B-C-A_Position004_3_cmle.ics	26	2	0	1.5162	0.34888887246285333	2.0	0.7911465295439875	1.0	2.8244470792865046	1.0	0.33186226954315	1.7564453771437905	0.9654936922819876	0.9843215451922	0.9655464120544976	0.9315770349426652	0.29287466453251954	0.9899789934009847	388.0	7.126163487213681	414.0	0.954570009452984
262	Feb19-3L1-mock-rep2_B-C-A_Position004_3_cmle.ics	26	3	0	1.9493999999999998	0.8478462031607524	5.0	0.2872869166605969	2.0	0.0	1.0	0.2511998049823848	1.2346527265873934	0.24507881200453552	0.4863747775631137	0.2391620313820529	0.01774385328006203	0.5575824989830613	0.9483419023488717	750.0	13.7415023661092	968.0	2.2319414713779917
263	Feb19-3L1-mock-rep2_B-C-A_Position004_3_cmle.ics	26	4	0	1.2995999999999999	0.30531069153069273	4.0	0.3049860167730238	4.0	0.1459114905355603	1.0	0.26558335858020937	1.0811655987328215	0.33968403823724547	0.5254920376922041	0.33968403823724547	0.11355676783996548	0.622006094151747	0.9854566404802516	360.0	6.453617222782639	331.0	0.7631948626302842
264	Feb19-3L1-mock-rep2_B-C-A_Position004_3_cmle.ics	27	1	0	1.5162	0.7338673349724684	1.0	0.505776528157067	1.0	3.0324	1.0	0.2705358532580418	1.4019138693412305	0.9809500219860959	0.9990407753948685	0.98005295216679	0.9279352365685363	5.914441377247919	0.9382158033004805	466.0	8.518205819125807	492.0	1.1344165329731113
265	Feb19-3L1-mock-rep2_B-C-A_Position004_3_cmle.ics	27	2	0	1.5162	5.609809832589673	1.0	0.3061365939344187	2.0	0.4883922886704704	1.0	0.30615018705677305	1.6905554303827128	0.42665920809236757	0.5854438130012969	0.4281379353849979	0.24298903292719357	8.391929223645473	0.9870753244970947	396.0	7.187918890654499	410.0	0.945347110810926
266	Feb19-3L1-mock-rep2_B-C-A_Position004_3_cmle.ics	27	3	0	2.166	0.9013598318506341	3.0	0.36463405257460685	3.0	1.433352969887323	1.0	0.12835353044201891	1.432955068904811	0.8604077725023517	0.956554732391178	0.8545680056848437	0.6149868176193047	6.140269827595372	0.6018224544852163	1094.0	19.65031430288299	1219.0	2.8106783611671196
267	Feb19-3L1-mock-rep2_B-C-A_Position004_3_cmle.ics	28	1	0	1.9493999999999998	0.18582910584317913	1.0	0.29636369324098244	1.0	1.6668432081858544	1.0	0.3032999758383168	1.813784780058093	0.8499391580240065	0.9360173275382487	0.8483952628229073	0.7430432531138427	3.8047798795380374	0.9799097130257	482.0	8.945984860932903	548.0	1.2635371139619207
268	Feb19-3L1-mock-rep2_B-C-A_Position004_3_cmle.ics	28	2	0	1.5162	4.587979060125341	1.0	0.19686261801361254	2.0	0.23070632344123612	1.0	0.16304662329195913	1.5400112244301534	0.40760917487378695	0.6294411035243456	0.4078384344934725	0.16325609582090175	2.5683875807498	0.8507838409761529	622.0	10.787375008460847	589.0	1.3580718250430133
269	Feb19-3L1-mock-rep2_B-C-A_Position004_3_cmle.ics	28	3	0	0.8664	0.29975655478378554	2.0	18.418671061490056	2.0	0.9512265400461283	1.0	0.32828320743242	1.938167407713896	0.6144783061080855	0.6891840762360381	0.6146354210922057	0.4959222248764323	3.644463536788745	0.9862651917773985	158.0	2.8755905734158183	107.0	0.2467125386750466
270	Feb19-3L1-mock-rep2_B-C-A_Position004_3_cmle.ics	29	1	0	1.2995999999999999	1.1357755092682154	1.0	0.6779078693980148	2.0	0.2918229810711206	1.0	0.07599979958453397	1.6993993257861475	0.3540006177463619	0.5698692436867386	0.3540006177463619	0.17733403391924563	0.8509078229931685	0.6372303217137026	376.0	6.577128029664267	189.0	0.43578196083723186
271	Feb19-3L1-mock-rep2_B-C-A_Position004_3_cmle.ics	29	2	0	1.7328	2.4367322571888197	2.0	0.5684494599200621	1.0	0.9033869917154633	1.0	0.10806643795556356	1.5658204984775144	0.7132307779698867	0.8762891905037473	0.7160816419272267	0.48368120027408057	0.6346947214077083	0.6123931242743945	456.0	8.037271022327543	301.0	0.6940231228148507
272	Feb19-3L1-mock-rep2_B-C-A_Position004_3_cmle.ics	30	1	0	1.5162	0.20279318966890075	1.0	0.30517095330372407	1.0	0.0	1.0	0.30344555317528826	1.7988198534515707	0.24201618454312504	0.46605468501454755	0.22293369427525292	0.025011424043127933	0.9048069776918712	0.9852086286516134	354.0	6.459962480092971	345.0	0.7954750078774867
273	Feb19-3L1-mock-rep2_B-C-A_Position004_3_cmle.ics	31	1	0	1.5162	0.22259096184303076	3.0	0.5649579440974778	2.0	0.1459114905355603	1.0	0.26828847136737266	1.9707327925243214	0.35663504447325195	0.5418181373695568	0.3543846226017414	0.12086866548529429	1.9975064670039087	0.9850366243916757	314.0	5.846917227963431	271.0	0.624851382999417
274	Feb19-3L1-mock-rep2_B-C-A_Position004_3_cmle.ics	31	2	0	1.2995999999999999	6.131960873967876	6.0	4.56609698709885	3.0	0.1459114905355603	1.0	0.2500362665175166	1.8042970491519437	0.2723056715124077	0.4097872208280971	0.27705032197022256	0.12086866548529429	2.504437155610936	0.9718699931181682	204.0	3.7397483054796368	137.0	0.3158842784904802
275	Feb19-3L1-mock-rep2_B-C-A_Position004_3_cmle.ics	31	3	0	1.7328	0.34830844152055934	6.0	0.7400190833512561	4.0	1.3412750573395087	1.0	0.2567596621739422	1.1990285081945742	0.782749056157474	0.8748693420654459	0.7809717118138559	0.6534142190190381	1.5967902979808104	0.9597655201545561	568.0	10.235945854402905	645.0	1.487192406031823
276	Feb19-3L1-mock-rep2_B-C-A_Position004_3_cmle.ics	31	4	0	0.8664	5.618535433844515	3.0	0.3034773100536443	1.0	0.687545504971255	1.0	0.2879988190020152	1.9159664659316662	0.48874524775122996	0.5792996206129658	0.48874524775122996	0.39153574444299083	1.4234063840922422	1.0007446837455192	122.0	2.2817203985864816	68.0	0.15678927691498287
277	Feb19-3L1-mock-rep2_B-C-A_Position004_3_cmle.ics	31	5	0	2.166	0.4776344602738954	2.0	0.31878771915523174	7.0	0.42540144110901373	1.0	0.2888502547853904	1.705887683003969	0.5631287603386601	0.76092736409923	0.5622823744263274	0.2659716523488035	1.5033183451015677	0.9753349610297981	658.0	12.03659215082195	853.0	1.966783135418829
278	Feb19-3L1-mock-rep2_B-C-A_Position004_3_cmle.ics	31	6	0	1.7328	0.6071474037500891	5.0	0.4416856787894827	8.0	0.20635000882146287	1.0	0.27897869504159545	1.537640965489769	0.38816275452694227	0.5778542894785179	0.3899420810389734	0.13793447479805007	2.591929549880249	0.9771606567714317	460.0	8.313903836872365	490.0	1.1298050836520823
279	Feb19-3L1-mock-rep2_B-C-A_Position004_3_cmle.ics	31	7	0	1.2995999999999999	7.327861799786571	1.0	0.5066768163599001	5.0	0.0	1.0	0.18582357590199608	1.3261851987127273	0.13017032112449736	0.29748515686220095	0.13017032112449736	0.017822006562298893	1.9883568951111894	0.8509181004225711	284.0	5.340322791185436	194.0	0.44731058413980407
280	Feb19-3L1-mock-rep2_B-C-A_Position004_3_cmle.ics	31	8	0	1.2995999999999999	0.32761811752959835	1.0	0.28282344000813414	6.0	2.1691302493253533	1.0	0.266878388267916	1.2632582186856298	0.9353231661308204	0.9725601819366314	0.9310443252500505	0.8653440317569808	1.7258465872685678	0.9859402144242576	378.0	6.8558759299792005	357.0	0.82314370380366
281	Feb19-3L1-mock-rep2_B-C-A_Position004_3_cmle.ics	32	1	0	2.166	0.7115993894586746	2.0	0.2781110302165263	2.0	1.845650587529889	1.0	0.27834658339169016	1.1550158494255098	0.8751150125885949	0.9523495647592852	0.8750660058930552	0.720506239164926	0.5754937185660495	0.9703922313594816	898.0	16.112752893886412	1335.0	3.078142421786796
282	Feb19-3L1-mock-rep2_B-C-A_Position004_3_cmle.ics	32	2	0	0.6497999999999999	1.1340122051039354	3.0	1.6877542164443837	1.0	2.839898339028053	1.0	0.3340725384089969	1.6885055654203822	0.9275705543269849	0.9474544084585557	0.9271650239213932	0.9047848912357651	0.623175504716985	1.0004388110775826	108.0	1.9922577640518009	61.0	0.1406492042913817
283	Feb19-3L1-mock-rep2_B-C-A_Position004_3_cmle.ics	32	3	0	1.2995999999999999	8.33806864519872	2.0	7.505478783061894	2.0	0.8815276241084421	1.0	0.3017234128067591	1.7165037376834453	0.556150033998395	0.6539355439436914	0.5311321159253383	0.4279521939685009	0.6976854390140378	0.9649743247206574	280.0	5.13390572316188	242.0	0.5579853678444979
284	Feb19-3L1-mock-rep2_B-C-A_Position004_3_cmle.ics	33	1	0	2.5991999999999997	0.2856621848593614	3.0	0.18878702968327007	1.0	2.3825999999999996	1.0	0.29520728771590493	1.9598220531487098	0.970069160518473	0.9990048629044576	0.9682220382993688	0.8381363247240862	0.5917512062677277	0.9768744952745171	690.0	12.868744985595722	926.0	2.135101035636384
285	Feb19-3L1-mock-rep2_B-C-A_Position004_3_cmle.ics	33	2	0	2.166	0.3513411278515905	4.0	0.1575181410556331	6.0	0.0	1.0	0.21247355996234896	1.9381235601378495	0.10795150593743229	0.2973467154970002	0.1180474497280823	0.012709976946493843	0.9831708021811102	0.9219818054209479	518.0	9.961149514889794	511.0	1.178225301522886
286	Feb19-3L1-mock-rep2_B-C-A_Position004_3_cmle.ics	33	3	0	2.3826	0.54397217711377	1.0	0.3893844682886463	3.0	2.8158	1.0	0.3057237230819072	2.0052255547154836	0.9527367602186708	0.9815717589221331	0.950965654183199	0.8925648002443884	8.479556103464637	0.9785521522244057	582.0	10.876487221543886	730.0	1.6831790021755513
287	Feb19-3L1-mock-rep2_B-C-A_Position004_3_cmle.ics	33	4	0	1.2995999999999999	0.455273619240443	7.0	8.706722376454957	6.0	0.6921189703237084	1.0	0.2882011392597712	1.7138655677616677	0.4631357030964162	0.5539729112422253	0.4250878271093603	0.3224610061843073	0.7140544647024281	0.990753267912385	266.0	4.844443088627195	219.0	0.5049537006526654
288	Feb19-3L1-mock-rep2_B-C-A_Position004_3_cmle.ics	33	5	0	2.3826	0.3980941002950559	10.0	0.6577966535481908	2.0	0.3720027687491155	1.0	0.25738047947415815	1.4956869524179868	0.5004166681467326	0.7261492119537225	0.4952376216170134	0.20580298310238385	0.9018693314411476	0.950967972329812	994.0	17.95386443067608	1495.0	3.4470583674691087
289	Feb19-3L1-mock-rep2_B-C-A_Position004_3_cmle.ics	33	6	0	1.083	0.16315035005130882	2.0	0.6130771462405251	4.0	1.077178670106234	1.0	0.32082999924994715	1.695678069190508	0.6098337945218617	0.6906363336044814	0.6098526209598641	0.4816987485746966	0.3059433127993462	0.9964356008562703	244.0	4.446414552970857	203.0	0.4680621060844342
290	Feb19-3L1-mock-rep2_B-C-A_Position004_3_cmle.ics	33	7	0	1.083	0.46964243328464045	8.0	2.8741369604916414	3.0	1.074245800390238	1.0	0.32671953244429286	1.91747429543595	0.5731069661372767	0.6721937062862542	0.5721262152820946	0.48004717265974944	1.568523121394189	0.9901977773269894	218.0	4.029210940014318	173.0	0.3988903662690006
291	Feb19-3L1-mock-rep2_B-C-A_Position004_3_cmle.ics	33	8	0	1.5162	0.3525541049932563	6.0	0.6871946319575469	5.0	2.8161295679868967	1.0	0.12696016964030485	1.3586560054351244	0.9560416881276219	0.9899884199645494	0.956676103566722	0.8856036359890451	0.6993047575825956	0.6014473739603301	722.0	13.162577097039831	650.0	1.498721029334395
292	Feb19-3L1-mock-rep2_B-C-A_Position004_3_cmle.ics	33	9	0	1.7328	0.7183129979790884	5.0	7.01764156303767	4.0	2.1666750926253604	1.0	0.29245626818193005	1.8453142946624628	0.8549920254050348	0.9125199364874129	0.8560161125892036	0.7775539128797702	0.3433264267424311	0.9788396855336882	406.0	7.4816116967293995	416.0	0.9591814587740128
293	Feb19-3L1-mock-rep2_B-C-A_Position004_3_cmle.ics	34	1	0	0.8664	1.5754861139623912	1.0	1.251786495630874	1.0	1.8148458414482778	1.0	0.25446900494077324	1.3625758235523688	0.9525469533835984	0.9863829377529441	0.9525469533835984	0.8758793903115175	0.5638451573289328	0.9072064666009787	160.0	2.826664989964867	96.0	0.22134956740938755
294	Feb19-3L1-mock-rep2_B-C-A_Position004_3_cmle.ics	34	2	0	1.2995999999999999	1.9420931927930656	2.0	13.516417389636443	1.0	0.5158750220536572	1.0	0.2739812405626786	1.6440351414733698	0.5236800430274599	0.6710192129560463	0.527043223341069	0.3563991726510028	0.8949498525823323	0.9326625820168508	240.0	4.3804289779898165	183.0	0.42194761287414506
295	Feb19-3L1-mock-rep2_B-C-A_Position004_3_cmle.ics	34	3	0	0.8664	0.4028253462019378	2.0	12.027653303924325	1.0	1.5490250415242273	1.0	0.19022971836016914	1.313967521829989	0.8915449049312257	0.9462389152830483	0.8892839712751865	0.8086091439992298	0.7324470132317094	0.8160600492320012	200.0	3.5801417351369196	116.0	0.2674640606196767
296	Feb19-3L1-mock-rep2_B-C-A_Position004_3_cmle.ics	34	4	0	0.8664	1.785549720452926	2.0	10.780915311143826	1.0	0.41270001764292574	1.0	0.1622176654959134	1.5474782633589808	0.41602839281149256	0.5803312052004794	0.41602839281149256	0.30693419388253107	0.8071994020941716	0.68821845156449	166.0	2.9607512256970527	81.0	0.18676369750167077
297	Feb19-3L1-mock-rep2_B-C-A_Position004_3_cmle.ics	34	5	0	0.8664	0.5657627343557111	3.0	7.725272416983143	1.0	0.43046674663324214	1.0	0.30414293636913303	2.1344338705886003	0.414368382785032	0.5161253373970379	0.41482322553228224	0.29783567892750074	0.4121671449367156	0.9896791234528709	104.0	1.9262721890707628	55.0	0.12681485632829495
298	Feb19-3L1-mock-rep2_B-C-A_Position004_3_cmle.ics	35	1	0	2.3826	0.39102767496714846	1.0	0.3321645554675752	1.0	1.2653448004921624	1.0	0.27801155729545235	1.977877587662117	0.7762134751217828	0.8928470432602822	0.7765058498919172	0.6248895606230299	0.8254229627741604	0.970283499964718	630.0	11.668314121316351	784.0	1.807688133843332
299	Feb19-3L1-mock-rep2_B-C-A_Position004_3_cmle.ics	36	1	0	2.3826	0.4144842706795991	2.0	0.34787476781588494	1.0	0.0	1.0	0.27106948149127175	1.7420142562129264	0.3482883393540241	0.6133835532422507	0.3441113445409654	0.014289955868261588	8.219585084617716	0.9637180263699278	928.0	16.92361556558994	1384.0	3.1911229301520048
300	Feb19-3L1-mock-rep2_B-C-A_Position004_3_cmle.ics	36	2	0	2.3826	0.6834117971201052	3.0	0.5468593028027529	2.0	1.2269033092775323	1.0	0.32137586307131594	1.8939435959512998	0.6937530272153218	0.8331451398854645	0.6927280852103943	0.5387284870896296	0.8290279897632032	0.9842984305611776	636.0	11.778995108208122	855.0	1.9713945847398582
301	Feb19-3L1-mock-rep2_B-C-A_Position004_3_cmle.ics	36	3	0	1.5162	0.29161295909282625	4.0	10.839681629354617	2.0	2.225825273400004	1.0	0.33638630777176937	2.033520899202024	0.8701307757019016	0.9281877045947693	0.8720929360727101	0.7886767526358329	0.25812978913359186	0.9887046324395669	346.0	6.421612325492575	351.0	0.8093093558405734
302	Feb19-3L1-mock-rep2_B-C-A_Position004_3_cmle.ics	37	1	0	2.166	0.2509278912714152	1.0	0.21060468106380875	1.0	0.0	1.0	0.17027031614403307	1.21485391508454	0.4014618833041806	0.6957788409188319	0.39426830539692104	0.013847347874940633	0.7562994519549591	0.7341004361925031	1204.0	21.312783497398947	1621.0	3.7375796746939294
303	Feb19-3L1-mock-rep2_B-C-A_Position004_3_cmle.ics	37	2	0	0.8664	0.2499907120329417	2.0	0.3003402396601757	2.0	0.72222503087512	1.0	0.1253445165785771	1.8676747266288105	0.49433665017897066	0.6236032759159938	0.48997995991983967	0.33931099192604863	0.9026942531444552	0.6130485314366751	204.0	3.692937807798797	97.0	0.22365529206990203
304	Feb19-3L1-mock-rep2_B-C-A_Position004_3_cmle.ics	38	1	0	2.5991999999999997	0.38016660839343613	1.0	0.42937956886951417	1.0	2.4538066185550647	1.0	0.3109840202999278	2.121612515902713	0.9745717330747132	0.9977306780580465	0.9710988506869889	0.9067371476315151	0.6949495454281926	0.9643060060829929	652.0	12.136558403493952	873.0	2.0128976286291183
305	Feb19-3L1-mock-rep2_B-C-A_Position004_3_cmle.ics	38	2	0	1.2995999999999999	19.255372758304947	1.0	19.221187689549147	1.0	0.0	1.0	0.2385198504000997	2.145604739822295	0.12958682990900036	0.1894107612258176	0.05391776368003433	0.019352030964644974	0.9809335887491534	0.9322070361616288	168.0	3.19268862833114	100.0	0.23057246605144538
306	Feb19-3L1-mock-rep2_B-C-A_Position004_3_cmle.ics	39	1	0	1.9493999999999998	0.30823568188406847	2.0	0.2652655199493923	1.0	0.8254000352858515	1.0	0.2929556093423506	1.7495059687377097	0.6485227190637868	0.8018881776694546	0.6485227190637868	0.4509448347775834	1.1726950276235113	0.9746553199487353	600.0	10.880856698453307	748.0	1.7246820460648116
307	Feb19-3L1-mock-rep2_B-C-A_Position004_3_cmle.ics	39	2	0	2.166	0.6528907288557082	1.0	0.21962521820796366	5.0	0.72222503087512	1.0	0.18450916925481547	1.0757300749816974	0.7038960202770824	0.8878576992295588	0.6988393129159612	0.3874474306587225	1.605275648708768	0.8869573361552393	882.0	16.08286308236645	1058.0	2.4394566908242923
308	Feb19-3L1-mock-rep2_B-C-A_Position004_3_cmle.ics	39	3	0	1.7328	0.23921441805063917	4.0	0.13275541106337016	3.0	0.46141264688247224	1.0	0.221806294631256	1.1934760998153426	0.46884392990963886	0.6420805209978988	0.46984113772774816	0.2655568345640082	2.544140211479202	0.9268798456435442	584.0	10.616914398529154	625.0	1.4410779128215336
309	Feb19-3L1-mock-rep2_B-C-A_Position004_3_cmle.ics	39	4	0	0.6497999999999999	0.4214664635653009	3.0	0.4375391403512186	4.0	1.1349250485180458	1.0	0.2664712578660205	1.2914369648408504	0.6336863082581371	0.687073045865278	0.6336336996567092	0.5649205845679341	2.8888078335697247	0.9600747073577205	110.0	1.9667374294412694	56.0	0.12912058098880944
310	Feb19-3L1-mock-rep2_B-C-A_Position004_3_cmle.ics	40	1	0	1.2995999999999999	3.4134744445603937	1.0	2.858169303215687	1.0	0.0	1.0	0.12940056573238182	1.0834898709877905	0.16579113674065882	0.42786094214919557	0.16579113674065882	0.025110593253811517	0.9583679561465519	0.8138470253936669	416.0	7.260389028315077	287.0	0.6617429775676483
311	Feb19-3L1-mock-rep2_B-C-A_Position004_3_cmle.ics	41	1	0	1.9493999999999998	0.4063743546319502	4.0	3.664657151701069	3.0	1.6116450895211656	1.0	0.3023072181625783	1.9463071430798806	0.8634581454616742	0.9370428193857571	0.8644348025310417	0.7231466544476278	4.208024523446212	0.9759776013827222	516.0	9.471754375011082	606.0	1.3972691442717593
312	Feb19-3L1-mock-rep2_B-C-A_Position004_3_cmle.ics	41	2	0	1.7328	0.253372684448858	2.0	0.26525230950902273	3.0	0.10317500441073144	1.0	0.3129723186760332	1.9157646597670408	0.2951169508459244	0.49906999100105576	0.29182796664013433	0.04292744394555285	4.016080948836685	0.987727297775026	402.0	7.439031370588782	424.0	0.9776272560581285
313	Feb19-3L1-mock-rep2_B-C-A_Position004_3_cmle.ics	41	3	0	1.5162	2.2124507969469844	6.0	0.33590351726412415	1.0	1.679567386804093	1.0	0.3284530677153577	2.1447897757473124	0.8340604133845714	0.9060100429162248	0.8328936211420864	0.7525845392942088	3.7084945037209116	0.988173103408397	332.0	6.155554939798312	326.0	0.751666239327712
314	Feb19-3L1-mock-rep2_B-C-A_Position004_3_cmle.ics	41	4	0	1.5162	0.46001426073859514	1.0	0.6315631416040617	2.0	1.3412750573395087	1.0	0.2999375415712622	1.7068656952616386	0.7871241877921409	0.8765556245763292	0.7841965785116549	0.6472396151947527	3.050275401160185	0.9896217610850494	354.0	6.483367728933392	343.0	0.7908635585564577
315	Feb19-3L1-mock-rep2_B-C-A_Position004_3_cmle.ics	42	1	0	1.2995999999999999	0.9441921368805986	1.0	2.253594069277047	1.0	1.5080113464063434	1.0	0.30767807005250525	1.8946615468254615	0.9165857665596296	0.9598486545689892	0.9120180220546138	0.8499054091056182	0.44808015299400267	0.998211317497372	212.0	3.9185299531225515	161.0	0.37122167034282705
316	Feb19-3L1-mock-rep2_B-C-A_Position004_3_cmle.ics	43	1	0	1.9493999999999998	0.34708959600705525	2.0	0.26230986219330543	2.0	1.021380433748922	1.0	0.28461404395269124	2.0880425835893974	0.7117882117882118	0.8321395995309039	0.7135951005516223	0.55177648438518	0.6218699269255956	0.9830259078983039	440.0	8.077596957328849	463.0	1.067550517818192
317	Feb19-3L1-mock-rep2_B-C-A_Position004_3_cmle.ics	44	1	0	2.166	5.6122776769252125	5.0	7.312202258682122	4.0	0.0	1.0	0.12937640586220295	1.241318758515376	0.14886029844866178	0.42131540272415996	0.14886029844866178	0.016116401544192766	51.4700748488699	0.8414780880292282	860.0	15.544403053667585	853.0	1.966783135418829
318	Feb19-3L1-mock-rep2_B-C-A_Position004_3_cmle.ics	44	2	0	0.8664	1.869017458988343	3.0	4.551238089333235	4.0	1.3229242629964544	1.0	0.21404424892212104	2.431320177839328	0.6892437588232	0.7555333895958177	0.688643153583064	0.6146740799249147	9.651591296471572	0.9502925840911772	128.0	2.251969892435728	63.0	0.1452606536124106
319	Feb19-3L1-mock-rep2_B-C-A_Position004_3_cmle.ics	44	3	0	0.8664	0.8296160637907172	7.0	0.8571509832893232	2.0	1.963038337813582	1.0	0.207899513840501	1.1988737294327898	0.8442395005127353	0.8767899870802282	0.8448690738512701	0.7982898200308607	0.4633124897743434	0.9612520580197726	136.0	2.4307515400786426	68.0	0.15678927691498287
320	Feb19-3L1-mock-rep2_B-C-A_Position004_3_cmle.ics	44	4	0	1.9493999999999998	0.2810434398276378	4.0	0.29752032628767605	4.0	1.6776879206634818	1.0	0.32724923474893675	1.7842065863113967	0.8376280148548408	0.9164946283489536	0.8366904140699986	0.7289102587623669	22.568576339056367	0.9772195029731189	540.0	9.914478322578153	675.0	1.5563641458472564
321	Feb19-3L1-mock-rep2_B-C-A_Position004_3_cmle.ics	44	5	0	1.2995999999999999	2.0356967338571144	6.0	2.2043968665495846	1.0	0.10317500441073144	1.0	0.18702873504707165	1.2980355578822957	0.26022042791674954	0.47203806021888295	0.26022042791674954	0.038491360747454184	63.75944846490987	0.9211078218079487	332.0	5.640639465309077	246.0	0.5672082664865556
322	Feb19-3L1-mock-rep2_B-C-A_Position004_3_cmle.ics	44	6	0	1.083	0.6938433027374848	5.0	5.586458644875572	4.0	1.077178670106234	1.0	0.17863475586160257	1.889778646877904	0.6685808142353098	0.7454370417005433	0.668474597874514	0.528236653914266	10.77208349211015	0.7949954795649468	166.0	3.0543722210587316	85.0	0.19598659614372857
323	Feb19-3L1-mock-rep2_B-C-A_Position004_3_cmle.ics	45	1	0	2.166	0.34417985597448103	1.0	0.3564857976350149	1.0	2.0748369030026867	1.0	0.17329245073355815	1.3213484260825503	0.9188283299329641	0.9697995085459453	0.9036107892410897	0.7675243416671998	2.748709726928455	0.7586807109519655	782.0	14.386413210159636	856.0	1.9737003094003729
324	Feb19-3L1-mock-rep2_B-C-A_Position004_3_cmle.ics	45	2	0	2.166	0.6339112257181626	2.0	0.5412835934786063	2.0	3.2489999999999997	1.0	0.33404211642389026	1.718042739376031	0.9950084476070642	0.9993927912173322	0.9898036316416793	0.9520915232469142	0.38514807086178654	0.9781724561488228	620.0	11.281000319879746	839.0	1.934502990171627
325	Feb19-3L1-mock-rep2_B-C-A_Position004_3_cmle.ics	46	1	0	1.9493999999999998	1.4712123611321553	4.0	3.822051466834653	3.0	0.0	1.0	0.03730974103447093	1.716906854435414	0.03868031286403728	0.2942785821268098	0.05466633383258446	0.01373855882842403	0.985126337994059	0.49283737176167614	886.0	16.921221869081432	479.0	1.1044421123864234
326	Feb19-3L1-mock-rep2_B-C-A_Position004_3_cmle.ics	46	2	0	1.083	1.4948211079837381	3.0	0.3590821926294436	4.0	2.5474596186812137	1.0	0.3229533445097384	1.9496283547326374	0.8875453486437012	0.9292053586287236	0.8867864869362623	0.8452737560326178	0.5587109928116156	0.9971389500970116	218.0	4.005805691173897	172.0	0.3965846416084861
327	Feb19-3L1-mock-rep2_B-C-A_Position004_3_cmle.ics	46	3	0	0.8664	1.5303463059086941	1.0	2.7253192366511203	4.0	2.802163618583184	1.0	0.1959228515359414	1.6845028042767822	0.9077150940256282	0.9316175736395407	0.9074371775669828	0.8798127808287569	0.42665455087078846	0.8521294953419231	116.0	2.1008236651734555	52.0	0.1198976823467516
328	Feb19-3L1-mock-rep2_B-C-A_Position004_3_cmle.ics	46	4	0	1.5162	0.5167342319482514	1.0	3.1666695187992198	4.0	2.166	1.0	0.13123060832575284	1.3936261984053988	0.9058928274255283	0.9589499084706274	0.9056065901148278	0.7933241803960726	0.3888278772189407	0.7874370962624334	300.0	5.323402105024546	177.0	0.40811326491105837
329	Feb19-3L1-mock-rep2_B-C-A_Position004_3_cmle.ics	46	5	0	1.5162	0.6021136615103546	5.0	6.173881374927681	1.0	0.2918229810711206	1.0	0.31882203028448824	1.9463218752011988	0.3142319853553004	0.46169662173406556	0.31243634548177734	0.13873273423198534	0.8699501612180601	1.0043723678147052	224.0	4.163297175746504	178.0	0.4104189895715728
330	Feb19-3L1-mock-rep2_B-C-A_Position004_3_cmle.ics	46	6	0	0.8664	1.3635952682658081	3.0	2.782863811037431	4.0	0.0	1.0	0.23959699594637324	1.469690954532256	0.05466633383258446	0.14874188716924613	0.03868031286403728	0.01373855882842403	0.9741738529409235	0.8937031713567379	136.0	2.5243725354403224	73.0	0.16831790021755516
331	Feb19-3L1-mock-rep2_B-C-A_Position004_3_cmle.ics	47	1	0	1.2995999999999999	4.100807021605781	5.0	10.850065902047161	2.0	2.5628139431473165	1.0	0.21770495089071273	1.55681530364741	0.9410488800236784	0.9677359524699342	0.9384072718912793	0.8914827712396234	2.2137636017727473	0.9125966122425221	380.0	6.643113604645309	325.0	0.7493605146671976
332	Feb19-3L1-mock-rep2_B-C-A_Position004_3_cmle.ics	47	2	0	1.9493999999999998	0.2621266984360604	2.0	0.2360888671082717	3.0	1.3586516622891618	1.0	0.3000477547578296	1.7493646457185739	0.7783548062330179	0.8633691082337431	0.7705843579259628	0.6186682896517487	1.348574765407485	0.9699295948161804	600.0	10.997882942655403	757.0	1.7454335680094417
333	Feb19-3L1-mock-rep2_B-C-A_Position004_3_cmle.ics	47	3	0	1.9493999999999998	0.94602080273038	1.0	0.786946414483819	5.0	0.0	1.0	0.22068257668208194	1.3503138460563417	0.23247206653498423	0.5223834224512813	0.23426682741030777	0.016850594486774468	10.760889765728109	0.9066831387857055	554.0	10.180535708272421	576.0	1.3280974044563254
334	Feb19-3L1-mock-rep2_B-C-A_Position004_3_cmle.ics	47	4	0	1.7328	0.43275225931315286	4.0	0.30446897103335707	2.0	1.2032169749388533	1.0	0.28244467021854924	1.5529741591863182	0.7201300313139126	0.8253270635168761	0.713480753244258	0.5550442387454	4.071843634477625	0.9647870360579353	522.0	9.512219615381587	596.0	1.3742118976666147
335	Feb19-3L1-mock-rep2_B-C-A_Position004_3_cmle.ics	47	5	0	1.083	5.506402215320076	4.0	5.823451659110742	2.0	1.7068067023615012	1.0	0.3351032163829113	2.0587784635063455	0.7908281721926458	0.8539938149608202	0.7887196613499468	0.7242737521219771	2.019823071551586	1.0015969620789211	150.0	2.7904299211345833	100.0	0.23057246605144538
336	Feb19-3L1-mock-rep2_B-C-A_Position004_3_cmle.ics	47	6	0	1.5162	0.29363787136315034	3.0	0.5660588377890481	1.0	2.8158	1.0	0.315176244921457	1.5019009982853604	0.9835289596772985	0.996272206139837	0.9765531595177024	0.9340969581801836	1.5485601779039815	0.9927208680482319	396.0	7.211324139494918	416.0	0.9591814587740128
337	Feb19-3L1-mock-rep2_B-C-A_Position004_3_cmle.ics	47	7	0	1.5162	0.23047036573072657	6.0	0.32584789252275626	4.0	0.0	1.0	0.2574231483378767	1.5266275890297623	0.15161064795199014	0.3600977789278858	0.15161064795199014	0.016850594486774468	1.796860480830726	0.952930201521245	384.0	7.106988409913483	359.0	0.827755153124689
338	Feb19-3L1-mock-rep2_B-C-A_Position004_3_cmle.ics	47	8	0	1.5162	0.329178463168931	5.0	10.291790868399245	1.0	0.928575039696583	1.0	0.25551149560468006	1.138168250947173	0.6882019461382932	0.854238706528276	0.6886106540603966	0.4625121543405503	1.780761028955857	0.9632782398773675	462.0	8.147952009219319	472.0	1.0883020397628222
339	Feb19-3L1-mock-rep2_B-C-A_Position004_3_cmle.ics	48	1	0	1.2995999999999999	0.9469193799505288	1.0	0.6071985030214155	1.0	1.4751040190545512	1.0	0.2726191561476134	2.1361193565552834	0.9149645489975113	0.9745316241724187	0.9116401371085129	0.8246607503404235	0.3960776089453405	0.9682402673177649	236.0	4.3612539006896185	178.0	0.4104189895715728
340	Feb19-3L1-mock-rep2_B-C-A_Position004_3_cmle.ics	49	1	0	1.7328	0.23111519101668054	2.0	0.19048769260209927	1.0	1.6776879206634818	1.0	0.30519400726811785	2.1110275113536527	0.8637706654938728	0.9252463866621354	0.8408612038462308	0.7591707814405374	0.581608715066655	0.9856378401487199	444.0	8.213798278831149	486.0	1.1205821850100246
341	Feb19-3L1-mock-rep2_B-C-A_Position004_3_cmle.ics	50	1	0	1.5162	1.8531971300657846	2.0	2.862688389404413	1.0	1.2927790998539732	1.0	0.13816571142585718	1.5031016734022098	0.8152319783856165	0.918375780988467	0.8130604675413935	0.7017772023948832	0.610421199735277	0.7735587204001723	422.0	7.5817172547706155	303.0	0.6986345721358797
342	Feb19-3L1-mock-rep2_B-C-A_Position004_3_cmle.ics	50	2	0	1.5162	0.361583023009262	1.0	0.32732922482963817	1.0	0.3095250132321943	1.0	0.32655825031720476	1.7898456089559271	0.4637790213684962	0.64922397371672	0.4613082982524226	0.22506984088424634	0.8836902690996585	0.9838789547097407	334.0	6.083224107506943	328.0	0.756277688648741
343	Feb19-3L1-mock-rep2_B-C-A_Position004_3_cmle.ics	51	1	0	1.2995999999999999	0.6018477386190398	1.0	0.11908602393112006	1.0	0.5097226605744432	1.0	0.315736624850993	2.1507400886057537	0.5679391586845021	0.7155789512878513	0.5572155975685814	0.3873002131680118	0.8037240239981542	0.992677112548408	238.0	4.45275981028119	194.0	0.44731058413980407
344	Feb19-3L1-mock-rep2_B-C-A_Position005_4_cmle.ics	1	1	0	1.7328	0.37730051423648353	1.0	0.38249477567816115	1.0	2.166	1.0	0.3064689416467997	1.9371332070942628	0.9821007448126092	0.9984115471403607	0.9728075533160279	0.8875082709828472	0.31676793840850426	0.9824854073006056	408.0	7.5965228551613855	429.0	0.9891558793607008
345	Feb19-3L1-mock-rep2_B-C-A_Position005_4_cmle.ics	2	1	0	1.5162	5.908223026629455	2.0	0.1965586480680253	2.0	0.0	1.0	0.13049991075950648	1.0742642699583806	0.20005874957889289	0.4795629524333829	0.2111164063334511	0.014826051946131156	0.9199181592459139	0.6824504647719627	544.0	9.840032404516691	431.0	0.9937673286817297
346	Feb19-3L1-mock-rep2_B-C-A_Position005_4_cmle.ics	2	2	0	1.7328	0.4085249718417086	3.0	0.12521481994812195	4.0	1.7328	1.0	0.30495316667768074	1.7182160903685408	0.8563326294339498	0.9619997041979245	0.8563244127096292	0.7000186930478296	0.4469566150506087	0.9806330748103219	464.0	8.567131402576756	519.0	1.1966710988070017
347	Feb19-3L1-mock-rep2_B-C-A_Position005_4_cmle.ics	3	1	0	1.7328	0.35041126287991703	1.0	0.1453514018447739	1.0	1.1961505589055579	1.0	0.2977048691534757	1.7349884072693056	0.7709911048863218	0.8820767384307747	0.7727883062100536	0.605161066422082	0.5418756949770058	0.9764643387921281	444.0	8.14358253230989	480.0	1.106747837046938
348	Feb19-3L1-mock-rep2_B-C-A_Position005_4_cmle.ics	4	1	0	1.083	0.320653526981295	1.0	0.6878981878022007	1.0	0.9755754663213545	1.0	0.31286152631634245	1.6603627889770112	0.8178790441953901	0.9111202156904208	0.8118524000845845	0.6773234299006132	0.5516777152447003	0.9954802649951103	202.0	3.6950528935689086	151.0	0.3481644237376825
349	Feb19-3L1-mock-rep2_B-C-A_Position005_4_cmle.ics	5	1	0	1.083	1.3800181967648397	1.0	0.346733121077703	1.0	1.0841098665386142	1.0	0.3227436996058255	1.6304646641586713	0.7924857913000861	0.889780802643332	0.7904147596575684	0.6488534231307358	0.6161315166602299	0.9932897014494285	270.0	4.863618165927397	237.0	0.5464567445419256
350	Feb19-3L1-mock-rep2_B-C-A_Position005_4_cmle.ics	6	1	0	1.5162	0.2904327251508677	1.0	0.19356904010604478	1.0	0.23070632344123612	1.0	0.3043786763139869	1.7195614804893808	0.40079199379620156	0.5949474833777664	0.40100765838728775	0.17279551784739205	0.8355931214468013	0.9681142532420325	414.0	7.473151353648961	437.0	1.0076016766448164
351	Feb19-3L1-mock-rep2_B-C-A_Position005_4_cmle.ics	7	1	0	1.2995999999999999	0.3624910588074125	1.0	0.32766877080958545	1.0	0.5158750220536572	1.0	0.2387692816095385	1.4227084583685181	0.5159221604600482	0.6967125242808547	0.5159221604600482	0.25236728332837316	8.313623038357894	0.9411230897162649	376.0	6.71755952270679	335.0	0.7724177612723421
352	Feb19-3L1-mock-rep2_B-C-A_Position005_4_cmle.ics	7	2	0	1.9493999999999998	0.4347753293366617	3.0	0.20859343239818026	2.0	1.7328	1.0	0.30336821065592623	1.7965955315790991	0.8670385197558954	0.927044898647099	0.8433096845008944	0.7241886914419388	5.248464601345454	0.9630406528518503	466.0	8.494800570285397	521.0	1.2012825481280305
353	Feb19-3L1-mock-rep2_B-C-A_Position005_4_cmle.ics	7	3	0	1.5162	0.40063873691998536	2.0	0.24151023562441726	3.0	1.7328	1.0	0.32300366925019874	1.9757535709975693	0.8701362287952535	0.9552186903645675	0.8701362287952535	0.7241886914419388	4.054508355808619	0.9850167888233324	342.0	6.332221501671116	338.0	0.7793349352538855
354	Feb19-3L1-mock-rep2_B-C-A_Position005_4_cmle.ics	7	4	0	1.7328	6.226429736906645	1.0	0.4179631740729819	4.0	1.7328	1.0	0.2600590464691999	1.178892363714626	0.8738696935465462	0.9702384190590175	0.8738696935465462	0.7241886914419388	4.645151920988403	0.9710507454534721	572.0	10.255120931703098	656.0	1.512555377297482
355	Feb19-3L1-mock-rep2_B-C-A_Position005_4_cmle.ics	8	1	0	1.7328	0.2732467513201365	4.0	0.2036830530204088	4.0	1.1961505589055579	1.0	0.23725098831239388	1.3603607872290564	0.7985309753504297	0.9130526319212098	0.7959915591235275	0.6092477345220793	0.8111935413156331	0.9136895068156903	552.0	9.948598305638333	594.0	1.3696004483455857
356	Feb19-3L1-mock-rep2_B-C-A_Position005_4_cmle.ics	8	2	0	1.2995999999999999	1.2234649439046654	1.0	0.6878253297737981	1.0	1.4541052224178812	1.0	0.22305752086768713	1.5181839502459622	0.8028018117320379	0.8854767176825957	0.8061345923115191	0.7103610458102884	0.6111798372603072	0.9483946148076389	324.0	5.859747047953295	259.0	0.5971826870732435
357	Feb19-3L1-mock-rep2_B-C-A_Position005_4_cmle.ics	8	3	0	1.2995999999999999	1.1109785899703883	3.0	4.204918204946674	2.0	0.7817319754002556	1.0	0.17204184528748193	2.0882989759068726	0.5933129789855991	0.722994722826458	0.5874619168853296	0.4548977242798755	0.8489942318603153	0.7790472882770855	208.0	3.7355181339394146	117.0	0.26976978528019113
358	Feb19-3L1-mock-rep2_B-C-A_Position005_4_cmle.ics	8	4	0	1.083	4.192501673040898	4.0	0.4736949341926586	3.0	0.0	1.0	0.1992354070348359	1.4237964898462578	0.05364476135665304	0.19899545116094566	0.05364476135665304	0.01886191233323904	3.3835214237305333	0.9274323409376368	176.0	3.277849280612376	98.0	0.2259610167304165
359	Feb19-3L1-mock-rep2_B-C-A_Position005_4_cmle.ics	8	5	0	0.8664	5.1682317444118455	3.0	0.2912539088952162	2.0	0.41270001764292574	1.0	0.2304380028023763	1.3401419058879722	0.3816554002425614	0.4906430153047787	0.3789095141943938	0.262423955701656	0.679083115621418	0.982521124828703	144.0	2.632938436561977	78.0	0.17984652352012742
360	Feb19-3L1-mock-rep2_B-C-A_Position005_4_cmle.ics	8	6	0	0.6497999999999999	1.7205464621834472	3.0	5.047182273674537	2.0	0.42540144110901373	1.0	0.18384862008195269	2.162969926340782	0.3920926935695218	0.49848073977974383	0.3845687381930151	0.275571368651053	0.9309193666948744	0.8196591679504972	120.0	2.0731882447928136	53.0	0.12220340700726606
361	Feb19-3L1-mock-rep2_B-C-A_Position005_4_cmle.ics	9	1	0	0.6497999999999999	0.2178986827430576	1.0	0.40221261528050917	1.0	0.0	1.0	0.17592868347176718	1.539135350371229	0.5047098237759716	0.7226387031834502	0.4947042651322807	0.03465138290041014	0.7690847692170029	0.7207291082878299	226.0	3.973940099253033	134.0	0.30896710450893683
362	Feb19-3L1-mock-rep2_B-C-A_Position005_4_cmle.ics	10	1	0	1.5162	0.6552266600356353	1.0	0.5602913574900587	1.0	0.5963412819178956	1.0	0.30465859274862617	1.7442072938391773	0.5721898368957192	0.719400773322342	0.5552660503640896	0.3730985887848633	0.7389185381026747	0.9841708967138617	396.0	7.234729388335337	409.0	0.9430413861504117
363	Feb19-3L1-mock-rep2_B-C-A_Position005_4_cmle.ics	11	1	0	1.2995999999999999	0.44886785374773835	1.0	0.6906090835114748	1.0	1.650800070571703	1.0	0.26527358375448307	1.3996385353002254	0.9243573766892873	0.9768358590587126	0.9214194856430753	0.8343320010589321	0.4695493259763564	0.958007719618239	344.0	6.142864425177649	309.0	0.7124689200989662
364	Feb19-3L1-mock-rep2_B-C-A_Position005_4_cmle.ics	12	1	0	1.7328	0.3954994298011599	2.0	0.46813527551136414	1.0	0.928575039696583	1.0	0.28932188188276037	1.7956800915371303	0.6855012684211546	0.8054997192044773	0.6796568485059742	0.4935513855806658	0.7049847443386895	0.9842765682790928	442.0	8.122292369239583	470.0	1.0836905904417933
365	Feb19-3L1-mock-rep2_B-C-A_Position005_4_cmle.ics	13	1	0	1.7328	0.6870799693835925	1.0	0.7033203764809337	1.0	2.2642835671160237	1.0	0.2316108601153366	1.1694176049478524	0.9285803101936154	0.9896560680624367	0.927759648303551	0.8116539514731848	0.4062372598261851	0.8767380740165754	632.0	11.36193080062078	719.0	1.6578160309098926
366	Feb19-3L1-mock-rep2_B-C-A_Position005_4_cmle.ics	14	1	0	1.5162	0.3125228554808471	1.0	0.18068883084986198	1.0	0.41270001764292574	1.0	0.2596847262961591	1.265663367337549	0.49871821768296737	0.661670871049117	0.49154433022396654	0.2786303094186695	0.7878325854588306	0.9659185641329323	406.0	7.294369706006044	392.0	0.903844066921666
367	Feb19-3L1-mock-rep2_B-C-A_Position005_4_cmle.ics	15	1	0	1.2995999999999999	4.687689891812057	2.0	0.698061669818162	2.0	1.2269033092775323	1.0	0.1690682605963161	1.1193565342347718	0.674895865505814	0.783548419409501	0.6725189278529512	0.5404225481439435	0.7343519464845776	0.8292373301355389	348.0	6.349281493201204	251.0	0.578736889789128
368	Feb19-3L1-mock-rep2_B-C-A_Position005_4_cmle.ics	15	2	0	1.5162	0.5321183295210031	2.0	0.48849575929044076	3.0	1.5162	1.0	0.31204943430104654	1.6396655051253308	0.8301105202968355	0.9273854937936676	0.8301105202968355	0.6509710176381712	0.4399637970162128	0.9963177073544841	348.0	6.372686742041624	341.0	0.7862521092354289
369	Feb19-3L1-mock-rep2_B-C-A_Position005_4_cmle.ics	15	3	0	1.5162	0.23647592022843847	1.0	0.8028367289964298	1.0	1.6116450895211656	1.0	0.30900911346784854	1.4752187722214398	0.7764176064509128	0.8626697663547501	0.7712964431496615	0.6323228044107949	0.6351955079370134	0.9784346496629658	366.0	6.657919205036085	366.0	0.8438952257482901
370	Feb19-3L1-mock-rep2_B-C-A_Position005_4_cmle.ics	16	1	0	1.5162	0.46148430888752356	1.0	0.6489241782510523	1.0	0.5556144027286182	1.0	0.21093257716799182	1.1397177214316907	0.6250903328050713	0.8127120972002113	0.6233618594823033	0.3434527205493925	0.7121343999544724	0.888459406146501	482.0	8.665121874847864	457.0	1.0537161698551054
371	Feb19-3L1-mock-rep2_B-C-A_Position005_4_cmle.ics	17	1	0	2.166	0.25104642519636167	1.0	0.33439149075314867	1.0	1.3412750573395087	1.0	0.31692714921988485	1.6722277770248468	0.7607223500227921	0.8726807730226542	0.7426890417784185	0.6045939298851916	3.3979758820423216	0.9594700606681902	754.0	13.643651199207307	1096.0	2.5270742279238414
372	Feb19-3L1-mock-rep2_B-C-A_Position005_4_cmle.ics	17	2	0	1.5162	0.23488037174130644	2.0	16.97975776388331	1.0	0.65253602307166	1.0	0.30948972817343223	1.6765885432379954	0.5325979794553222	0.6763502984172753	0.5238267377638316	0.3456822253553975	0.8547232848137	0.9898646188236461	392.0	7.09852806683304	406.0	0.9361242121688684
373	Feb19-3L1-mock-rep2_B-C-A_Position005_4_cmle.ics	17	3	0	1.7328	0.619478251644515	3.0	18.227782749805254	1.0	0.0	1.0	0.2867604460352565	2.065430161343422	0.16424399190085973	0.3456822253553975	0.16201460813518356	0.01563271883050111	2.1125958085716605	0.9592264176233898	380.0	7.087813332613282	373.0	0.8600352983718913
374	Feb19-3L1-mock-rep2_B-C-A_Position005_4_cmle.ics	18	1	0	1.7328	0.5278243797354153	1.0	0.20720634430136334	1.0	2.085072780552851	1.0	0.301437885762722	1.5304605470251296	0.9219906136681693	0.9581538925442835	0.9208308527335565	0.8541639283422378	0.4290131686629488	0.9837077569766196	464.0	8.496915656055497	516.0	1.1897539248254583
375	Feb19-3L1-mock-rep2_B-C-A_Position005_4_cmle.ics	19	1	0	1.5162	0.22721723052066067	1.0	0.3022202041362177	1.0	0.23070632344123612	1.0	0.2579073690902058	1.4241947973989797	0.4037514845861232	0.5945875002151574	0.40106632011979965	0.16866619618913198	0.8176718569333765	0.9577965749312364	456.0	8.107486768848807	465.0	1.072161967139221
376	Feb19-3L1-mock-rep2_B-C-A_Position005_4_cmle.ics	20	1	0	1.2995999999999999	1.6333027207461701	1.0	5.341623360766024	1.0	0.0	1.0	0.16808877551072596	1.9205750067313758	0.16923874297923652	0.3467225859679927	0.11514580975449805	0.029124929924582984	0.9193523350358749	0.8918075235186809	212.0	3.9653404508033905	119.0	0.27438123460122005
377	Feb19-3L1-mock-rep2_B-C-A_Position005_4_cmle.ics	21	1	0	1.2995999999999999	0.5676359842674401	1.0	0.2881245566478002	1.0	0.8754689432133618	1.0	0.28034457636602517	1.4955543639210946	0.709475861777806	0.8036715710073952	0.7024324685650758	0.5492298707421246	0.6703008984686516	0.9812744553926097	320.0	5.793761472972261	285.0	0.6571315282466194
378	Feb19-3L1-mock-rep2_B-C-A_Position005_4_cmle.ics	22	1	0	1.2995999999999999	5.004521322823553	1.0	0.4194819938130727	1.0	0.20635000882146287	1.0	0.22779565537983415	1.0371260502016546	0.38410886499031166	0.5236768028959597	0.3467045687984765	0.1542448351867994	0.8514438514529789	0.9191320095797143	388.0	6.938921496490325	343.0	0.7908635585564577
379	Feb19-3L1-mock-rep2_B-C-A_Position005_4_cmle.ics	23	1	0	1.2995999999999999	0.42343915741800076	1.0	0.20546143540971484	1.0	1.2032169749388533	1.0	0.3378510627572512	1.9245294201285674	0.631506839514652	0.7332285227793041	0.6315032623626373	0.5035950377747253	0.7284351644107645	0.9982669138365529	300.0	5.463833598067072	284.0	0.654825803586105
380	Feb19-3L1-mock-rep2_B-C-A_Position005_4_cmle.ics	23	2	0	1.5162	0.255711818823044	2.0	8.824420319028107	1.0	1.3625635475001732	1.0	0.2903306586497647	1.2780664387917657	0.7262351905906593	0.8273469694368132	0.725169199290293	0.5657856141254579	0.7063908756899646	0.9831626751644971	632.0	10.94063632149321	805.0	1.8561083517141355
381	Feb19-3L1-mock-rep2_B-C-A_Position005_4_cmle.ics	24	1	0	1.5162	0.5862938430848454	1.0	0.2836121963498974	1.0	1.0841098665386142	1.0	0.2802223076813118	1.753707794661067	0.7219759217530294	0.8289227355156586	0.7205046362600999	0.5831105223796699	0.654858940904157	0.9736889534437627	360.0	6.477022471623058	340.0	0.7839463845749143
382	Feb19-3L1-mock-rep2_B-C-A_Position005_4_cmle.ics	24	2	0	0.8664	0.5199803392602124	1.0	1.0200773872751683	1.0	0.5836459621422412	1.0	0.29065874765724103	1.9545448280187616	0.48504030149132626	0.5804172389690248	0.4793213512364175	0.3677822692990131	0.8001166533629689	1.0009677248672353	124.0	2.2796053128163702	70.0	0.1614007262360118
383	Feb19-3L1-mock-rep2_B-C-A_Position005_4_cmle.ics	25	1	0	1.7328	0.550206361248302	1.0	0.35517378371698266	1.0	1.7328	1.0	0.2771993517873347	2.213503223506616	0.9374957144228527	0.9894746225263649	0.9367894513089867	0.7751391955457425	0.36871650482558405	0.9726491636113296	408.0	7.549712357480549	408.0	0.9407356614898973
384	Feb19-3L1-mock-rep2_B-C-A_Position005_4_cmle.ics	25	2	0	0.8664	2.0934423949852072	1.0	2.26995789076002	1.0	1.9493999999999998	1.0	0.16416543494586033	1.5590943763175276	0.906043006623788	0.9432589585704686	0.8877693056679329	0.8227862422688188	0.49619789760257915	0.8148734280882333	246.0	4.327273222998644	147.0	0.33894152509562475
385	Feb19-3L1-mock-rep2_B-C-A_Position005_4_cmle.ics	26	1	0	1.7328	0.21392617183526141	1.0	0.577274501309613	1.0	2.0479653622195015	1.0	0.2597093142205926	1.158621789935305	0.867854653441641	0.942632557582732	0.8668216494467154	0.7553663109399951	0.5845928001370756	0.9463271319118015	574.0	10.440247836656345	659.0	1.5194725512790253
386	Feb19-3L1-mock-rep2_B-C-A_Position005_4_cmle.ics	26	2	0	1.2995999999999999	0.5458647074449057	2.0	0.6155960555463476	2.0	1.650800070571703	1.0	0.28388431692890403	1.4358076825353272	0.7944997847103824	0.8917199419973084	0.795320395360557	0.6824574682327136	0.5893881691802578	0.9840431922151904	384.0	6.8963411703497055	377.0	0.8692581970139491
387	Feb19-3L1-mock-rep2_B-C-A_Position005_4_cmle.ics	27	1	0	1.083	8.320145720234267	1.0	4.655673436011229	2.0	1.7328	1.0	0.11137084001819494	1.2136361935733764	0.9025968477022408	0.9505803740979871	0.9024757880744398	0.8015203665020889	0.47149808282670475	0.7323498205278939	338.0	5.634294207998743	195.0	0.4496163088003185
388	Feb19-3L1-mock-rep2_B-C-A_Position005_4_cmle.ics	27	2	0	1.9493999999999998	12.023578703823635	1.0	0.44332346790151456	2.0	0.4377344716066809	1.0	0.29296669152671684	2.1272302292016083	0.5046809722749716	0.7255910558298518	0.5053123813140904	0.26524995252563616	0.8645720482242875	0.9485654542246089	522.0	9.582435361902851	607.0	1.3995748689322736
389	Feb19-3L1-mock-rep2_B-C-A_Position005_4_cmle.ics	28	1	0	1.083	4.829998567984932	1.0	4.987654622160049	2.0	0.0	1.0	0.1568632799688844	1.0803695700899707	0.05613949767033243	0.15500133347975464	0.05613949767033243	0.02027477526944135	0.9767987742534909	0.8817474085790327	188.0	3.4992112543959064	96.0	0.22134956740938755
390	Feb19-3L1-mock-rep2_B-C-A_Position005_4_cmle.ics	28	2	0	1.5162	0.2618885631790118	1.0	0.21649757382956433	2.0	0.0	1.0	0.3159068809690464	1.8100941943180038	0.1695637168002761	0.39016048821047017	0.17303860816089608	0.02027477526944135	0.9334714444972867	0.9699879983231086	356.0	6.528063140844122	355.0	0.8185322544826312
391	Feb19-3L1-mock-rep2_B-C-A_Position005_4_cmle.ics	28	3	0	0.6497999999999999	7.350553185771812	1.0	2.347830019559848	1.0	1.1736910802652913	1.0	0.21242925531411075	1.6416142980761514	0.6495850524763503	0.7202692844704517	0.6495850524763503	0.5836150636148283	0.698203211530548	0.9045139887693971	110.0	1.9901426782816896	50.0	0.11528623302572269
392	Feb19-3L1-mock-rep2_B-C-A_Position005_4_cmle.ics	29	1	0	1.083	1.150716059392289	2.0	0.26488100848479923	1.0	0.639412489864916	1.0	0.2681970662796347	1.1906717419777784	0.4829266017140039	0.5777155055600723	0.47987889127315214	0.32668701435444963	0.8062705984118629	0.9711679327458117	324.0	5.766126052591619	284.0	0.654825803586105
393	Feb19-3L1-mock-rep2_B-C-A_Position005_4_cmle.ics	29	2	0	1.5162	0.4478784215144273	3.0	0.2586991593469528	2.0	1.857150079393166	1.0	0.30215282412066596	1.738183079157624	0.8317561653938255	0.9026420895031699	0.8316073340530551	0.7364619013981261	0.6014417734106965	0.9846614939835502	362.0	6.6621493765763065	356.0	0.8208379791431456
394	Feb19-3L1-mock-rep2_B-C-A_Position005_4_cmle.ics	29	3	0	1.2995999999999999	0.9462282535820189	2.0	0.6956231642649026	4.0	0.0	1.0	0.24107131251197275	1.663523143069564	0.11434245425102293	0.25346976946691724	0.11434245425102293	0.015382940818439092	0.9485235939042702	0.9397524167257414	278.0	5.11261556009157	214.0	0.4934250773500932
395	Feb19-3L1-mock-rep2_B-C-A_Position005_4_cmle.ics	30	1	0	1.5162	0.47559789131586727	2.0	0.18434103533756335	3.0	1.083	1.0	0.3110156031606941	1.5682529595078945	0.7909799109009041	0.9173377464856021	0.7909799109009041	0.5727796887503434	0.5933899486949631	0.9825331527861502	458.0	8.245803176121216	514.0	1.1851424755044293
396	Feb19-3L1-mock-rep2_B-C-A_Position005_4_cmle.ics	30	2	0	1.2995999999999999	0.3378786436285499	1.0	0.9432330015406423	4.0	1.9493999999999998	1.0	0.3182904833700392	1.717531848511932	0.9089093124081837	0.9580339973962999	0.8995276314689408	0.8143325928314642	0.6136820623703716	0.9856012362918787	316.0	5.75118114683164	298.0	0.6871059488333073
397	Feb19-3L1-mock-rep2_B-C-A_Position005_4_cmle.ics	30	3	0	1.5162	0.517089844696591	3.0	0.39945649118118204	1.0	1.2995999999999999	1.0	0.2623413302485328	1.6269183709786572	0.8322195946349445	0.940099967752338	0.8322195946349445	0.6447024257408005	0.6270586606287399	0.9666803334133933	406.0	7.38799070136772	394.0	0.9084555162426948
398	Feb19-3L1-mock-rep2_B-C-A_Position005_4_cmle.ics	30	4	0	1.083	3.23489733457603	2.0	0.8602496146829133	2.0	0.10317500441073144	1.0	0.2786623371401123	1.7145983158030644	0.2360827451120905	0.3836038553871511	0.2360827451120905	0.055340571141925546	0.9127604709759544	0.9783391204722782	190.0	3.426880422104537	130.0	0.29974420586687905
399	Feb19-3L1-mock-rep2_B-C-A_Position005_4_cmle.ics	31	1	0	0.8664	2.389773962340926	1.0	2.280578484611584	1.0	1.1554092027302227	1.0	0.11217796411495917	1.3221579031507915	0.8717997731646085	0.9456232238661416	0.8670591683551886	0.7449758509513068	0.471247840774304	0.6714125164158267	248.0	4.348563386068952	123.0	0.2836041332432778
400	Feb19-3L1-mock-rep2_B-C-A_Position005_4_cmle.ics	32	1	0	1.5162	0.37212687643458936	1.0	0.21712093819955405	2.0	2.5991999999999997	1.0	0.29134881063557366	1.8450354320466495	0.9439230662193293	0.9754943644768781	0.9293875468522572	0.8872122327185021	0.4596772483368127	0.9862730867443245	398.0	7.3028300490864835	403.0	0.929207038187325
401	Feb19-3L1-mock-rep2_B-C-A_Position005_4_cmle.ics	32	2	0	1.2995999999999999	0.5190483440316135	2.0	0.12311947007232321	3.0	0.0	1.0	0.2565285757557849	1.9949574175749585	0.13561257462678325	0.3261557626343724	0.14269811574964716	0.015250036995889591	0.9511662145855732	0.9428802728435187	298.0	5.51275918151802	245.0	0.5649025418260412
402	Feb19-3L1-mock-rep2_B-C-A_Position005_4_cmle.ics	32	3	0	1.083	4.166509911137423	2.0	0.1895533836830486	1.0	0.10317500441073144	1.0	0.3255332405698473	1.6949506093152298	0.2491115464723591	0.41127502192144505	0.23964722486653872	0.05169374913032051	0.9128799419228119	0.9835880453015471	276.0	4.9977044016595835	246.0	0.5672082664865556
403	Feb19-3L1-mock-rep2_B-C-A_Position005_4_cmle.ics	33	1	0	0.8664	0.5510848676701089	1.0	1.681522787423171	1.0	1.5162	1.0	0.29082171993231226	1.7689774446103983	0.9206959596264845	0.96415943912242	0.9206959596264845	0.8206385422018071	0.3672720160235105	0.9915579581249174	140.0	2.5201423639001	84.0	0.1936808714832141
404	Feb19-3L1-mock-rep2_B-C-A_Position005_4_cmle.ics	33	2	0	1.083	1.9647660898733836	1.0	0.2389465640453439	1.0	1.3904875446279013	1.0	0.32602682051563625	1.9602132420937848	0.8498987640143846	0.9181801698346983	0.8471487715693089	0.742078661871808	0.5674517628260586	0.994426876604955	224.0	4.093081429225244	180.0	0.4150304388926017
405	Feb19-3L1-mock-rep2_B-C-A_Position005_4_cmle.ics	34	1	0	1.9493999999999998	0.7024351118200818	2.0	0.516500357135674	1.0	0.8754689432133618	1.0	0.2917786948571184	1.684039360593799	0.674114974812356	0.8323471054157424	0.6743511588444004	0.473015442392906	1.4339874018545808	0.9771901211565229	510.0	9.36107338811932	585.0	1.3488489264009556
406	Feb19-3L1-mock-rep2_B-C-A_Position005_4_cmle.ics	34	2	0	1.5162	0.2808089172550857	3.0	0.38323390511229366	2.0	0.0	1.0	0.2753015049307446	1.2973653232884224	0.18198192447430434	0.4007314257749124	0.17948177818914937	0.017714334349350228	13.425684007178672	0.9623787428379932	432.0	7.80519431432426	443.0	1.021436024607903
407	Feb19-3L1-mock-rep2_B-C-A_Position005_4_cmle.ics	34	3	0	1.7328	0.4138513276155685	1.0	0.25957824783723477	3.0	1.449626260897894	1.0	0.29611497241668827	1.2807721786643236	0.8682933575900718	0.9175701769784402	0.8359169951433328	0.7004452388171648	1.9842253134793124	0.9856791509226441	572.0	10.372147175905194	700.0	1.6140072623601178
408	Feb19-3L1-mock-rep2_B-C-A_Position005_4_cmle.ics	34	4	0	1.083	0.2700413144815383	4.0	8.242347074324478	1.0	0.5158750220536572	1.0	0.2858757723144158	1.6852048159792072	0.4580161605200304	0.5807930251238105	0.4580161605200304	0.2997595603998106	3.553177696261307	0.9836665545131491	210.0	3.7802135458501436	153.0	0.35277587305871144
409	Feb19-3L1-mock-rep2_B-C-A_Position005_4_cmle.ics	35	1	0	2.166	0.9617340722193278	2.0	6.8958629512738705	4.0	0.0	1.0	0.07293096519445415	2.309606223354759	0.6094864057178044	0.9081469935376787	0.6022886113390531	0.01884633134591573	7.838232484699899	0.5729286765267158	1050.0	18.737230987368132	864.0	1.9921461066844885
410	Feb19-3L1-mock-rep2_B-C-A_Position005_4_cmle.ics	35	2	0	1.2995999999999999	3.44460166268032	1.0	0.3215711281141232	4.0	0.8254000352858515	1.0	0.2757759719652211	2.0685724716723337	0.5831290722000487	0.7196996397112903	0.5831290722000487	0.4700484241857595	2.634926519735494	0.9564720433965459	206.0	3.8780647127520447	146.0	0.3366358004351103
411	Feb19-3L1-mock-rep2_B-C-A_Position005_4_cmle.ics	35	3	0	0.8664	0.4608589859069534	1.0	0.23990338860831292	2.0	0.0	1.0	0.29646354607517716	2.2154747346767554	0.16711331472262822	0.31649680740846153	0.16711331472262822	0.01884633134591573	5.653334232162647	0.9844367537007486	138.0	2.5222574496702115	83.0	0.1913751468226997
412	Feb19-3L1-mock-rep2_B-C-A_Position005_4_cmle.ics	35	4	0	1.083	7.485354917802274	3.0	7.5006780683555725	3.0	1.5476250661609716	1.0	0.20340485583885587	2.0375646695372134	0.825029226077508	0.8754643255658687	0.8253776780596278	0.7303945886205159	2.306210436394376	0.8228817149555616	170.0	3.0735472983589296	94.0	0.2167381180883587
413	Feb19-3L1-mock-rep2_B-C-A_Position005_4_cmle.ics	35	5	0	0.6497999999999999	10.441011558113052	1.0	7.13738512504909	1.0	0.32626801153583	1.0	0.24296698579674678	1.468547805733345	0.3111755998494475	0.4247370318008983	0.31349373650912293	0.19867282353833038	2.7468635912729353	0.9161856408523515	124.0	2.209389566295111	64.0	0.14756637827292504
414	Feb19-3L1-mock-rep2_B-C-A_Position005_4_cmle.ics	35	6	0	1.9493999999999998	0.19318762809639006	3.0	0.2334027642010879	3.0	0.0	1.0	0.19027487722913528	1.9818453838027157	0.11154453336028738	0.26773879933022743	0.11154453336028738	0.01884633134591573	1.0409373180065076	0.8748171473038016	322.0	6.189535617489282	237.0	0.5464567445419256
415	Feb19-3L1-mock-rep2_B-C-A_Position005_4_cmle.ics	36	1	0	1.9493999999999998	0.6121538516400147	1.0	0.11292701310802657	2.0	2.166	1.0	0.25489566190300783	1.3351745750582127	0.9011114205422922	0.9597652910395005	0.8961064252843791	0.8164598130040294	0.5070900819391908	0.9531669175082638	702.0	12.762433475613378	883.0	2.035954875234263
416	Feb19-3L1-mock-rep2_B-C-A_Position005_4_cmle.ics	36	2	0	1.083	3.4884276908873604	1.0	0.34271795351552736	1.0	2.3825999999999996	1.0	0.25101503801765035	2.038675186436638	0.9250769737111163	0.9698999195695315	0.9250769737111163	0.8542085778218339	0.33871411397963896	0.9769443428651606	176.0	3.1842282852506956	110.0	0.2536297126565899
417	Feb19-3L1-mock-rep2_B-C-A_Position005_4_cmle.ics	37	1	0	1.2995999999999999	3.8264402994765043	1.0	1.0439245772959336	1.0	2.166	1.0	0.30580551739253803	1.8720548395847751	0.9491633393789535	0.9697878858659161	0.934562324681287	0.8598841496140883	5.676142319470434	0.9871188209019435	260.0	4.75716735057585	218.0	0.5026479759921509
418	Feb19-3L1-mock-rep2_B-C-A_Position005_4_cmle.ics	37	2	0	0.8664	4.98231138603589	1.0	0.218479375986271	1.0	2.5991999999999997	1.0	0.298179806429609	1.371429470706292	0.9579418141400148	0.98414068111709	0.9577001845903318	0.9214656369830867	4.6260478429134	0.9625822692874636	180.0	3.2736191090721536	124.0	0.28590985790379225
419	Feb19-3L1-mock-rep2_B-C-A_Position005_4_cmle.ics	37	3	0	1.5162	0.4650070357505538	3.0	0.4647992638167617	5.0	2.905434504059157	1.0	0.29881174038179054	1.8784514924159494	0.9693145116117643	0.9879181564104685	0.9691739271464941	0.9379392806907969	13.827143903704313	0.9861769201053585	322.0	5.908672631404249	297.0	0.6848002241727928
420	Feb19-3L1-mock-rep2_B-C-A_Position005_4_cmle.ics	37	4	0	1.7328	0.37841519985543937	1.0	0.1834018757314046	2.0	0.65253602307166	1.0	0.26288068507650375	1.2443210463039465	0.6307951735595767	0.6851669477135621	0.5499488550786504	0.3539839953372819	11.865016289714317	0.9619299903499737	632.0	11.26830980525909	766.0	1.7661850899540716
421	Feb19-3L1-mock-rep2_B-C-A_Position005_4_cmle.ics	37	5	0	1.9493999999999998	17.074475153841252	3.0	0.1685984512471373	3.0	1.1736910802652911	1.0	0.3028547326243441	1.7659192075205858	0.7414615073144194	0.8469412261747773	0.7356953476060736	0.5584571440705207	1.2520383740115923	0.9743232950792121	510.0	9.337668139278891	596.0	1.3742118976666147
422	Feb19-3L1-mock-rep2_B-C-A_Position005_4_cmle.ics	37	6	0	1.083	10.359534517687443	1.0	9.908105974396916	2.0	0.0	1.0	0.23002738961231767	1.2341577965122597	0.22203705425754927	0.43602345124611286	0.22203705425754927	0.016541007097318865	36.30768234684836	0.9415352534279277	298.0	5.1850856977521405	232.0	0.5349281212393534
423	Feb19-3L1-mock-rep2_B-C-A_Position005_4_cmle.ics	37	7	0	1.2995999999999999	3.2683413998880524	3.0	0.6566454204704147	4.0	3.2489999999999997	1.0	0.2939521417903428	1.646044025747809	0.9965651993407174	0.9996521998906077	0.9935543487095152	0.9746171819111726	16.854402697607586	0.9770729095399128	294.0	5.376557860015723	257.0	0.5925712377522147
424	Feb19-3L1-mock-rep2_B-C-A_Position005_4_cmle.ics	37	8	0	1.2995999999999999	0.3202290164579828	2.0	7.195271376795892	4.0	0.0	1.0	0.22303248158383684	1.7359738935455316	0.06600587086584654	0.22818506187547	0.06600587086584654	0.016541007097318865	58.2767774699687	0.930444679279125	236.0	4.501685393732141	161.0	0.37122167034282705
425	Feb19-3L1-mock-rep2_B-C-A_Position005_4_cmle.ics	38	1	0	0.8664	4.137107633688183	1.0	0.653308841596689	1.0	0.0	1.0	0.26908048231545906	1.5555800442472534	0.24143413120341872	0.4429260041207743	0.24143413120341872	0.033004349706204056	0.887973132069286	0.9761760357219812	218.0	3.8419689492909592	157.0	0.3619987717007692
426	Feb19-3L1-mock-rep2_B-C-A_Position005_4_cmle.ics	39	1	0	1.083	0.37367256892269496	2.0	0.6331460730354858	2.0	2.014971786093599	1.0	0.3043918592151833	1.278226773367553	0.9470634858616417	0.9842597037252034	0.9468234742517777	0.8680326862322643	0.3365663168556974	0.9578953034928627	344.0	6.049243429815971	331.0	0.7631948626302842
427	Feb19-3L1-mock-rep2_B-C-A_Position005_4_cmle.ics	40	1	0	1.5162	0.6334719855313784	1.0	0.4927024181461032	1.0	1.276204323327041	1.0	0.27520243025843116	1.3778360971383286	0.7895088811148263	0.885548619030132	0.7909120779296083	0.6407506909681285	0.49025149259556494	0.9745502100163826	482.0	8.758742870209533	522.0	1.203588272788545
428	Feb19-3L1-mock-rep2_B-C-A_Position005_4_cmle.ics	41	1	0	2.3826	0.6387809014832798	2.0	0.3786136035797057	1.0	1.6050263958911635	1.0	0.30580328346537444	1.7629788524810375	0.8220476234201936	0.9213017857784485	0.8198544921264191	0.6766751570657288	14.246675614111231	0.9531392098920359	820.0	14.88454730385718	1221.0	2.8152898104881485
429	Feb19-3L1-mock-rep2_B-C-A_Position005_4_cmle.ics	41	2	0	1.2995999999999999	0.5408458704151096	1.0	3.968722827878603	1.0	1.6313400576791501	1.0	0.32233803755576623	1.882102470209122	0.7814953216304228	0.8551984397893636	0.7812378150131015	0.682720574046793	15.958119132145505	0.9913505727498658	264.0	4.846558174397306	229.0	0.5280109472578101
430	Feb19-3L1-mock-rep2_B-C-A_Position005_4_cmle.ics	41	3	0	1.9493999999999998	0.34789434508973743	5.0	31.083317201559147	1.0	0.10317500441073144	1.0	0.2869232072697386	1.6394577594146968	0.27473893353667705	0.46119801127705984	0.2728725096049303	0.051767812870540046	0.8047584252373365	0.9497891735632293	482.0	8.852363865571226	533.0	1.2289512440542039
431	Feb19-3L1-mock-rep2_B-C-A_Position005_4_cmle.ics	41	4	0	1.7328	3.0139664109159274	3.0	32.9613048497245	1.0	0.8508028822180275	1.0	0.2659976491933729	2.0098099306487334	0.616615897274156	0.7370957245916824	0.6109421016000011	0.4304199819811907	0.706537242032336	0.9334210239542389	468.0	8.516090733355691	491.0	1.132110808312597
432	Feb19-3L1-mock-rep2_B-C-A_Position005_4_cmle.ics	42	1	0	1.7328	0.43836242062196484	2.0	0.20166271047778633	1.0	1.242391573779135	1.0	0.2867926900805803	2.1265953817940333	0.7723436967669232	0.8709521022424502	0.7693036785966997	0.6316511317079136	0.6059678731178635	0.9750901090906181	408.0	7.502901859799708	415.0	0.9568757341134986
433	Feb19-3L1-mock-rep2_B-C-A_Position005_4_cmle.ics	43	1	0	1.7328	0.6746039371761193	1.0	0.3028474723343508	1.0	0.6275890508929507	1.0	0.21070933985454288	1.4485794600146085	0.6239725554302028	0.8164414155135497	0.6268850873759584	0.41124260355029585	0.6854481432548198	0.8946580038541048	392.0	7.168743813354299	335.0	0.7724177612723421
434	Feb19-3L1-mock-rep2_B-C-A_Position005_4_cmle.ics	44	1	0	1.7328	0.42596928509982135	1.0	0.42338236348148706	1.0	0.20635000882146287	1.0	0.1973222784658784	1.5491727178509205	0.4715187290294586	0.6550821207473568	0.4747537236807623	0.14128935802755546	0.7428321806789308	0.8460286094405245	500.0	8.997164835523161	467.0	1.07677341646025
435	Feb19-3L1-mock-rep2_B-C-A_Position005_4_cmle.ics	45	1	0	1.083	0.29463080512424683	1.0	0.22104289806193744	2.0	0.72222503087512	1.0	0.2833309093511316	1.5474851999811754	0.6789397565468914	0.8028916513145434	0.6789397565468914	0.4955062757183933	0.6759688401045914	0.9535616744734067	278.0	4.901968320527789	232.0	0.5349281212393534
436	Feb19-3L1-mock-rep2_B-C-A_Position005_4_cmle.ics	46	1	0	1.083	1.4817698921439535	1.0	3.998895787167641	1.0	0.20635000882146287	1.0	0.07898296283159571	2.016352357141192	0.7006775042107455	0.9204027175867224	0.7006775042107455	0.2063359890993736	0.5245641912533585	0.6141654026489234	402.0	6.994331642620804	213.0	0.4911193526895787
437	Feb19-3L1-mock-rep2_B-C-A_Position005_4_cmle.ics	47	1	0	1.9493999999999998	0.32371773896044426	1.0	0.1945412351915052	1.0	1.083	1.0	0.30612184476046733	1.557321466413185	0.702625207392831	0.8104887718485936	0.6959319655052668	0.5370702627618937	3.1171375076690926	0.9773729758932631	570.0	10.421072759356148	708.0	1.6324530596442335
438	Feb19-3L1-mock-rep2_B-C-A_Position005_4_cmle.ics	47	2	0	1.9493999999999998	0.4517931319521261	2.0	0.1858442801038524	2.0	1.2594114294931633	1.0	0.27170800031819453	1.3608995007163163	0.7091327603503492	0.8383812989543543	0.7087854979357179	0.574876046610333	0.8278568566686499	0.9748126126333437	718.0	12.956160029016267	943.0	2.1742983548651305
439	Feb19-3L1-mock-rep2_B-C-A_Position005_4_cmle.ics	48	1	0	1.083	4.912599526654049	3.0	5.653756466010993	2.0	0.0	1.0	0.16624516788710636	1.2411811636167922	0.06016487366905497	0.19181535168377553	0.06016487366905497	0.02118681860073985	0.9665350017371275	0.8830514706268519	192.0	3.4715758340152654	102.0	0.23518391537247432
440	Feb19-3L1-mock-rep2_B-C-A_Position005_4_cmle.ics	48	2	0	1.2995999999999999	2.024554221895212	2.0	0.47582099822193763	1.0	0.0	1.0	0.2674837469224973	1.6070744523750458	0.2651527056355196	0.4920536157959338	0.2651527056355196	0.02118681860073985	0.8969224666978786	0.9827023446441525	322.0	5.791646387202149	281.0	0.6479086296045616
441	Feb19-3L1-mock-rep2_B-C-A_Position005_4_cmle.ics	48	3	0	0.8664	3.4268563755896313	1.0	6.598516768814378	1.0	0.0	1.0	0.09886351961130646	1.9609725131310842	0.11650308129435599	0.29505251578871367	0.08404649760249391	0.02118681860073985	0.9614598474923554	0.6634772467622333	186.0	3.3140843494426586	75.0	0.17292934953858405
442	Feb19-3L1-mock-rep2_B-C-A_Position005_4_cmle.ics	49	1	0	2.166	0.27850496679607123	2.0	11.218044148564289	1.0	1.8253521634203476	1.0	0.2517383575477718	2.288442658438646	0.9035437152403792	0.9668142526601259	0.9042244579288174	0.7795421225593723	0.6415792031380775	0.9423122452143196	506.0	9.248277315457441	537.0	1.2381741426962618
443	Feb19-3L1-mock-rep2_B-C-A_Position005_4_cmle.ics	49	2	0	0.8664	3.793485094033102	1.0	4.088524403548271	1.0	0.0	1.0	0.10581938037976928	1.2955115161554682	0.1586699278706332	0.2888064617343709	0.1586699278706332	0.01782499958715066	0.9538140983309877	0.5335003419581534	172.0	3.0480269637483985	69.0	0.1590950015754973
444	Feb19-3L1-mock-rep2_B-C-A_Position005_4_cmle.ics	49	3	0	1.5162	0.3796916048173195	1.0	0.34117868304956556	1.0	2.3825999999999996	1.0	0.32115293268064776	2.2627848456667534	0.9826915208085242	0.9966595901231758	0.9740437033136206	0.9171044398735396	0.47756662472416933	0.9774937179226106	278.0	5.229641804293669	247.0	0.5695139911470701
445	Feb19-3L1-mock-rep2_B-C-A_Position005_4_cmle.ics	49	4	0	1.2995999999999999	4.523865681162133	1.0	4.302642416284902	1.0	0.0	1.0	0.23755870374367263	1.9573377503503866	0.17372333222628547	0.39202154890062807	0.1796573533971996	0.01782499958715066	0.8808977797308818	0.9312611039687465	288.0	5.125445380081435	224.0	0.5164823239552377
446	Feb19-3L1-mock-rep2_B-C-A_Position005_4_cmle.ics	50	1	0	1.2995999999999999	0.5501713058618113	1.0	0.5258246694943427	1.0	1.9493999999999998	1.0	0.25339085192597344	1.7328094506430303	0.9344937945406844	0.9775668459148168	0.9202872932288856	0.8418980146251605	0.431928774786397	0.927159493356553	344.0	6.166269674018066	302.0	0.696328847475365
447	Feb19-3L1-mock-rep2_B-C-A_Position005_4_cmle.ics	50	2	0	0.8664	3.9111986693559477	1.0	3.785284546599486	1.0	0.46141264688247224	1.0	0.15975314205266178	1.074361060750599	0.4095184489142772	0.5612009936177734	0.41887315557374916	0.28841430511880617	0.8045534700916278	0.723893148441149	224.0	3.976055185023144	126.0	0.2905213072248212
448	Feb19-3L1-mock-rep2_B-C-A_Position005_4_cmle.ics	51	1	0	1.2995999999999999	0.40089344584112035	3.0	0.23119478037911298	1.0	1.5863714811341738	1.0	0.29762456718219094	1.323167340924083	0.864293455781102	0.9277329535637432	0.8547433675579733	0.7648761996512962	0.5728158682923675	0.9747383867788295	380.0	6.830355595368668	380.0	0.8761753709954926
449	Feb19-3L1-mock-rep2_B-C-A_Position005_4_cmle.ics	52	1	0	1.083	0.26918641051301967	1.0	2.335567930288042	1.0	0.10317500441073144	1.0	0.2946862527251214	1.6287400730297783	0.3288409703504043	0.5084390093887371	0.3269837249829652	0.07818822096395858	0.8751542497543134	0.9958809644096579	260.0	4.68695160405459	214.0	0.4934250773500932
450	Feb19-3L1-mock-rep2_B-C-A_Position005_4_cmle.ics	52	2	0	0.8664	2.63161321875033	1.0	0.3881101487111142	1.0	0.0	1.0	0.309757326863699	1.3344724645131627	0.1518539288578544	0.3030053606854924	0.1518539288578544	0.022886931143231003	0.9410004318852603	0.9778518339246262	170.0	3.0501420495185108	116.0	0.2674640606196767
451	Feb19-3L1-mock-rep2_B-C-A_Position005_4_cmle.ics	53	1	0	2.3826	0.5211095139082942	1.0	0.17998201551394113	1.0	1.2995999999999999	1.0	0.2862675819820228	1.6386165864747493	0.9146575862320303	0.993851263758487	0.9146575862320303	0.6664052865490462	2.622181870801592	0.9605247951683625	856.0	15.525227976367393	1260.0	2.9052130722482126
452	Feb19-3L1-mock-rep2_B-C-A_Position005_4_cmle.ics	53	2	0	0.6497999999999999	13.874303888975904	10.0	3.919663944547057	19.0	0.6190500264643886	1.0	0.2696112908895111	1.4187123073565067	0.4671210923106327	0.5580497028583578	0.4618046904848763	0.3526357746089442	11.354646793534734	0.9407059859376797	116.0	2.030607918652196	61.0	0.1406492042913817
453	Feb19-3L1-mock-rep2_B-C-A_Position005_4_cmle.ics	53	3	0	1.7328	0.48498053065453683	13.0	0.332493445334186	10.0	1.449626260897894	1.0	0.2957853718616788	1.9462894130052275	0.8032358503608312	0.8892414144342412	0.8032358503608312	0.6833541745880877	5.09589852717897	0.9780167926997396	430.0	7.900930395456045	456.0	1.051410445194591
454	Feb19-3L1-mock-rep2_B-C-A_Position005_4_cmle.ics	53	4	0	1.7328	0.36190053057411453	10.0	0.5380388063603905	5.0	1.2995999999999999	1.0	0.294500753795381	1.820536093265877	0.8808635421369413	0.9325452028180583	0.8500388031054968	0.6664052865490462	8.944388677456544	0.9891909027617418	388.0	7.1495687360541	390.0	0.899232617600637
455	Feb19-3L1-mock-rep2_B-C-A_Position005_4_cmle.ics	53	5	0	0.6497999999999999	3.2560861206165104	19.0	4.800166378222245	13.0	2.166	1.0	0.2859744172986084	1.5826988568362101	0.9188009904660209	0.9527072119798874	0.9188009904660209	0.874546080776187	10.793262341723455	0.991866990271813	134.0	2.409461377008334	78.0	0.17984652352012742
456	Feb19-3L1-mock-rep2_B-C-A_Position005_4_cmle.ics	53	6	0	2.166	0.5461948975711889	4.0	0.18880633782697412	9.0	0.9733510449106972	1.0	0.3005364344984592	1.909900825858778	0.7144891915863631	0.8520228379271302	0.7070594112539839	0.487875475354107	1.6500322668434804	0.9658886202704543	666.0	12.191968549624441	886.0	2.042872049215806
457	Feb19-3L1-mock-rep2_B-C-A_Position005_4_cmle.ics	53	7	0	0.6497999999999999	2.270017203038395	2.0	9.503758106793171	12.0	1.5162	1.0	0.144236410206856	1.968290749996254	0.809857439208009	0.8430827015627177	0.7994098843544447	0.7327584133523074	5.595907165613545	0.7996329325653979	146.0	2.5372023554301864	63.0	0.1452606536124106
458	Feb19-3L1-mock-rep2_B-C-A_Position005_4_cmle.ics	53	8	0	1.9493999999999998	5.928400425437594	21.0	7.612762959433424	17.0	0.0	1.0	0.16188651744989926	2.2305872379076406	0.1237133332684626	0.2858752473273409	0.1237133332684626	0.01593011144854095	1.5516126599999025	0.8471058980212277	428.0	7.903045481226153	335.0	0.7724177612723421
459	Feb19-3L1-mock-rep2_B-C-A_Position005_4_cmle.ics	53	9	0	1.083	7.25550840621704	10.0	5.905770533649961	19.0	0.3916201927270152	1.0	0.1368961375085789	1.688391601902422	0.5447205102365108	0.6793473660980747	0.4896085338558243	0.23965649842318207	9.700384889415265	0.7321984709175133	506.0	8.59293034792572	396.0	0.9130669655637237
460	Feb19-3L1-mock-rep2_B-C-A_Position005_4_cmle.ics	53	10	0	1.9493999999999998	0.3463912194269712	20.0	0.13786598819947507	22.0	2.227242239942026	1.0	0.3057234697406114	1.549199291085335	0.947061805351432	0.985037717132613	0.9453991560806495	0.8622557685539339	1.9084292932345621	0.9841500497218374	574.0	10.463653085496764	715.0	1.6485931322678344
461	Feb19-3L1-mock-rep2_B-C-A_Position005_4_cmle.ics	53	11	0	0.8664	0.5455001468320674	21.0	4.43610451029574	17.0	0.5260913608053412	1.0	0.30521351950515235	1.8211221460946974	0.38844212737589845	0.48655596781113947	0.3921144231703101	0.29001837616668646	1.1633986975682953	1.0006631890999298	130.0	2.390286299708136	77.0	0.17754079885961296
462	Feb19-3L1-mock-rep2_B-C-A_Position005_4_cmle.ics	53	12	0	1.2995999999999999	0.4158421333168951	9.0	0.14098590735908267	6.0	1.242391573779135	1.0	0.22792132660721648	1.4928493039457615	0.7557317428496994	0.8664714179831602	0.7553006584318772	0.609272556060711	2.6003291281582204	0.9177073059312856	354.0	6.366341484731291	299.0	0.6894116734938217
463	Feb19-3L1-mock-rep2_B-C-A_Position005_4_cmle.ics	53	13	0	1.9493999999999998	0.3566181831937519	5.0	0.18472133077427336	8.0	1.4751040190545512	1.0	0.3046433020032695	1.3910731217107257	0.8523005275276225	0.9449022523426446	0.8435930996383334	0.6906168821690963	6.890960332458727	0.9714166330144737	742.0	13.3520734789025	1049.0	2.4187051688796624
464	Feb19-3L1-mock-rep2_B-C-A_Position005_4_cmle.ics	53	14	0	1.7328	9.659199053785338	10.0	3.498520152387054	19.0	0.9479040472602467	1.0	0.24038407048439112	1.3317362989658617	0.7208981757675111	0.8631911923651792	0.7192320381645572	0.4801247684619521	9.95541870262093	0.9363885141538665	488.0	8.752397612899214	497.0	1.1459451562756837
465	Feb19-3L1-mock-rep2_B-C-A_Position005_4_cmle.ics	53	15	0	1.7328	0.5501847207170273	17.0	0.5459765750387795	21.0	0.23070632344123612	1.0	0.29069326885623914	1.6416748683590983	0.3611637369878325	0.5532804183942326	0.3617596909998643	0.12901550637088793	1.2696050554005043	0.9852353746704259	466.0	8.541611067966233	510.0	1.1759195768623716
466	Feb19-3L1-mock-rep2_B-C-A_Position005_4_cmle.ics	53	16	0	1.2995999999999999	0.25870142988130607	22.0	0.3820005915738849	14.0	1.701605764436055	1.0	0.29827877659747926	1.5530503085006817	0.8461063511696654	0.9121730675420054	0.8448389850128398	0.7547910865401969	2.01109467321081	0.9842233730627223	288.0	5.219066375443116	251.0	0.578736889789128
467	Feb19-3L1-mock-rep2_B-C-A_Position005_4_cmle.ics	53	17	0	1.5162	0.2128155782560884	12.0	0.4698761311380676	13.0	1.9493999999999998	1.0	0.28832081144345184	1.4813119525116625	0.9245908874849473	0.9640648543373463	0.9180750501814943	0.8353024356453204	10.365975872954829	0.9632447861430071	404.0	7.343295289456996	410.0	0.945347110810926
468	Feb19-3L1-mock-rep2_B-C-A_Position005_4_cmle.ics	53	18	0	0.8664	5.370912923661507	2.0	12.175622032487766	12.0	1.9493999999999998	1.0	0.31252526369301753	1.9834301792119058	0.8919382623956507	0.9178062650078607	0.8856486158940531	0.8353024356453204	6.563750939921071	1.0078775981948953	108.0	1.9922577640518009	59.0	0.13603775497035278
469	Feb19-3L1-mock-rep2_B-C-A_Position005_4_cmle.ics	53	19	0	0.8664	0.5637729928279657	6.0	0.21485117226815492	15.0	1.5338067085748235	1.0	0.30588112908599374	1.7074016012912936	0.7723240866215301	0.8430827015627177	0.7723013206642004	0.7033716933594456	1.7106464068270018	1.0109863662892276	142.0	2.6116482734916686	88.0	0.20290377012527194
470	Feb19-3L1-mock-rep2_B-C-A_Position005_4_cmle.ics	53	20	0	0.8664	8.90791573435001	21.0	12.683967745339688	17.0	0.0	1.0	0.29984321277086323	1.7393071027972957	0.12207161399070891	0.2523909304097927	0.11967659856034696	0.01593011144854095	1.0177216958024518	0.9903979686281305	118.0	2.1689243259246043	66.0	0.15217782759395398
471	Feb19-3L1-mock-rep2_B-C-A_Position005_4_cmle.ics	53	21	0	1.2995999999999999	6.0044975095305375	5.0	3.5011607924008628	11.0	0.0	1.0	0.14444608695862196	1.3823848728539936	0.2888682363304655	0.4928459815055972	0.2888682363304655	0.01593011144854095	5.444591865459311	0.8360553363157442	534.0	9.21866611467592	441.0	1.0168245752868743
472	Feb19-3L1-mock-rep2_B-C-A_Position005_4_cmle.ics	53	22	0	0.6497999999999999	5.631623818226819	16.0	5.633940084031986	7.0	0.0	1.0	0.21501297376863737	1.2339877735743454	0.10823890815937419	0.23355347769275836	0.10823890815937419	0.01593011144854095	1.5371488944008815	0.9446715018347264	192.0	3.354549589813166	116.0	0.2674640606196767
473	Feb19-3L1-mock-rep2_B-C-A_Position005_4_cmle.ics	53	23	0	1.5162	3.439828790617784	5.0	0.19779052311064105	11.0	2.3825999999999996	1.0	0.2714329852137098	1.5573972759214414	0.9742443584029975	0.9962593145353844	0.9733579548385829	0.9067601857922434	5.854746978624765	0.9728770573824317	436.0	7.754153645103196	446.0	1.0283531985894465
474	Feb19-3L1-mock-rep2_B-C-A_Position005_4_cmle.ics	53	24	0	1.2995999999999999	0.23574138814024034	15.0	0.4431658055836227	18.0	1.7295282337615656	1.0	0.24616486403220678	1.59585476922883	0.8514609410528778	0.9406230785486115	0.8513401346018867	0.7597743526435775	3.6366943514586945	0.9403691367653632	298.0	5.44254343499676	240.0	0.553373918523469
475	Feb19-3L1-mock-rep2_B-C-A_Position005_4_cmle.ics	53	25	0	0.8664	4.464473504127029	5.0	4.108425216818611	11.0	0.10317500441073144	1.0	0.21733802321209694	1.8053235407205948	0.2433869942859283	0.3741099474565377	0.2433869942859283	0.054152685033531135	6.185946171498495	0.9113851405582799	188.0	3.3119692636725486	113.0	0.2605468866381333
476	Feb19-3L1-mock-rep2_B-C-A_Position005_4_cmle.ics	53	26	0	1.9493999999999998	0.21240524335294972	7.0	0.5772278793444517	23.0	1.3412750573395087	1.0	0.24343780204510995	1.3496991231435598	0.8032358503608312	0.8996797894663017	0.8074352515059956	0.6395040032283597	1.4411323256543207	0.8863671090526494	668.0	12.09623246849266	801.0	1.8468854530720773
477	Feb19-3L1-mock-rep2_B-C-A_Position005_4_cmle.ics	53	27	0	1.5162	0.1822320145122775	11.0	0.44876762546142407	2.0	2.3825999999999996	1.0	0.2648637892476163	1.656509530249711	0.9739726356864826	0.9952682610058257	0.9726639603328897	0.9067601857922434	5.6843540738431635	0.9769148553582422	386.0	7.034657577622111	367.0	0.8462009504088046
478	Feb19-3L1-mock-rep2_B-C-A_Position005_4_cmle.ics	53	28	0	1.083	0.13371234167597526	16.0	0.204234671334929	7.0	0.744005537498231	1.0	0.25333692047058115	1.6786435975680465	0.5513630290767174	0.678325835561123	0.5514786948276663	0.39027781628202907	1.8900748624688346	0.9786072873560382	188.0	3.4055902590342275	122.0	0.2812984085827634
479	Feb19-3L1-mock-rep2_B-C-A_Position005_4_cmle.ics	54	1	0	1.2995999999999999	0.22454851735545384	2.0	0.15550761595584886	1.0	1.3452374738224686	1.0	0.38731964222339915	1.9469843399621862	0.7846093418343258	0.8636128292514551	0.7811397783764268	0.6721927085606371	11.382144595241567	0.9829825727451101	292.0	5.378672945785837	292.0	0.6732716008702206
480	Feb19-3L1-mock-rep2_B-C-A_Position005_4_cmle.ics	54	2	0	1.9493999999999998	0.5361343565083834	1.0	0.2537917112355783	2.0	0.6190500264643886	1.0	0.309590619853511	1.8208373278159986	0.5940114818943936	0.7715226007641371	0.5957809790953347	0.3813028419077243	0.6685137656122919	0.9602897001569456	570.0	10.421072759356155	712.0	1.6416759582862912
481	Feb19-3L1-mock-rep2_B-C-A_Position005_4_cmle.ics	55	1	0	1.5162	0.6583910375739428	1.0	0.22265566847928223	1.0	1.969554495985222	1.0	0.2715854417326567	1.2275118445281445	0.9206559135386699	0.9696426380158979	0.9214648978089252	0.8487040344681838	0.3854389732024163	0.97561610757509	432.0	7.805194314324259	440.0	1.0145188506263596
482	Feb19-3L1-mock-rep2_B-C-A_Position005_4_cmle.ics	56	1	0	1.5162	0.538581210384958	2.0	0.14830639525777475	2.0	0.9228252937649445	1.0	0.29125674250752054	1.7965346950328376	0.6471954215856655	0.766629711751663	0.6471954215856655	0.4944249265895607	0.6654088001843064	0.9727443122668837	354.0	6.459962480092972	338.0	0.7793349352538855
483	Feb19-3L1-mock-rep2_B-C-A_Position005_4_cmle.ics	56	2	0	0.8664	0.5318948734293829	1.0	0.2705177295573844	1.0	0.0	1.0	0.15289350589619904	1.5760138544542386	0.1520981902079463	0.28501041229699764	0.1520981902079463	0.020023071852340146	0.9330263641295704	0.7503272665159689	238.0	4.288923068398247	135.0	0.31127282916945126
484	Feb19-3L1-mock-rep2_B-C-A_Position005_4_cmle.ics	56	3	0	0.6497999999999999	0.1175631505826685	3.0	3.3197893916880434	2.0	1.3107987492438529	1.0	0.3094437279165693	1.488509684444161	0.7098152753640559	0.7641090369748906	0.7091336069994607	0.6441335320908491	0.619279823742829	1.0273937734226715	112.0	2.0114328413519984	62.0	0.14295492895189613
485	Feb19-3L1-mock-rep2_B-C-A_Position005_4_cmle.ics	57	1	0	1.2995999999999999	0.7125879292138979	2.0	1.1815064621102844	1.0	1.242391573779135	1.0	0.2823661625869829	1.4712752335346646	0.8284531896619036	0.9184039978136956	0.8269636196551164	0.6755079854166292	0.5821850243538148	0.9880270527389627	334.0	6.036413609826101	305.0	0.7032460214569085
486	Feb19-3L1-mock-rep2_B-C-A_Position005_4_cmle.ics	58	1	0	1.5162	0.20907336779167154	1.0	0.3227757736074141	1.0	1.5162	1.0	0.3013008951951317	1.492746570574874	0.8957770378948723	0.9733320465804542	0.8900831564048125	0.7369475004825323	0.411067417495896	0.9914808583956916	452.0	8.228743184591128	496.0	1.143639431615169
487	Feb19-3L1-mock-rep2_B-C-A_Position005_4_cmle.ics	59	1	0	1.083	0.9000972964035313	1.0	0.46010315682076314	1.0	1.9493999999999998	1.0	0.292485254811594	1.7268434532118764	0.9500658954458925	0.9744911407233856	0.9385151559525553	0.8856875091521452	0.37296171441359693	0.9719533250197437	202.0	3.6950528935689078	146.0	0.3366358004351103
488	Feb19-3L1-mock-rep2_B-C-A_Position005_4_cmle.ics	59	2	0	1.083	0.48298033561012227	2.0	4.296234928287539	1.0	0.8058225447605828	1.0	0.14074748729308817	1.6448466989165578	0.625497144530678	0.758298433152731	0.6235700688241324	0.4999794991946112	0.7163393617736576	0.7685583730349637	274.0	4.76576699902549	160.0	0.3689159456823127
489	Feb19-3L1-mock-rep2_B-C-A_Position005_4_cmle.ics	60	1	0	0.8664	6.212070482807348	1.0	6.162507137743701	1.0	0.5556144027286182	1.0	0.2320507836074432	1.1610517577614619	0.4936995327986173	0.6005347160333793	0.4961030543627967	0.3737043938534662	0.8089172255656406	0.9729918314132324	230.0	4.086736171914911	158.0	0.3643044963612837
490	Feb19-3L1-mock-rep2_B-C-A_Position005_4_cmle.ics	60	2	0	0.8664	4.018519403849105	1.0	3.8401184413819047	1.0	1.3107987492438529	1.0	0.1518160098855242	1.0842561898287972	0.8065516217019093	0.9044154581544195	0.8066974533473764	0.6787220826919441	0.560351966806472	0.7464995805619118	194.0	3.3290292552026353	99.0	0.22826674139093092
491	Feb19-3L1-mock-rep2_B-C-A_Position005_4_cmle.ics	60	3	0	0.8664	0.5655135152535836	1.0	0.6610850526395088	1.0	0.8318234787411565	1.0	0.27749897348668884	1.8866071325336788	0.6133516973183181	0.7270895784385212	0.6096356909449351	0.4977072024629345	0.7750655215546255	0.992232308795682	150.0	2.7202141746133233	91.0	0.20982094410681532
492	Feb19-3L1-mock-rep2_B-C-A_Position005_4_cmle.ics	61	1	0	1.083	0.32910207011587655	1.0	0.8636708767958309	1.0	0.8318234787411565	1.0	0.3146529238669051	1.5753139775735732	0.7298095895337422	0.8499946541216722	0.7271560899273932	0.5867150063664551	0.6966481021883464	0.9883827558217242	248.0	4.465589630271056	206.0	0.47497928006597756
493	Feb19-3L1-mock-rep2_B-C-A_Position005_4_cmle.ics	62	1	0	1.2995999999999999	0.1778417259308361	1.0	0.04993163942360105	1.0	1.7295282337615656	1.0	0.3167449383248968	2.0003918676893337	0.9497630773171272	0.9841488829124608	0.9474229564690952	0.8996833269300176	0.416672382510962	0.9835093990308523	216.0	3.961110279263169	168.0	0.3873617429664282
494	Feb19-3L1-mock-rep2_B-C-A_Position005_4_cmle.ics	63	1	0	1.5162	0.5060167115369542	1.0	0.5388883661955405	1.0	2.357272271365916	1.0	0.3088942453789852	1.9159389661126967	0.9651884249605859	0.9900447541066979	0.9618420383461324	0.9141026293037685	0.2644555814720044	0.9892588963697603	358.0	6.572758552754848	354.0	0.8162265298221167
495	Feb19-3L1-mock-rep2_B-C-A_Position005_4_cmle.ics	64	1	0	1.7328	9.099519576456018	2.0	17.184746905054315	1.0	0.23070632344123612	1.0	0.30020566468584325	1.809162360183733	0.42451536687591507	0.6345404389817835	0.40996726173644754	0.14200928736152219	2.1250350194269663	0.9597434273545551	396.0	7.328350383697015	406.0	0.9361242121688684
496	Feb19-3L1-mock-rep2_B-C-A_Position005_4_cmle.ics	64	2	0	2.166	0.2889050003040873	1.0	0.5841324934087724	1.0	1.1349250485180458	1.0	0.23030576830791358	1.277234552333057	0.8420733814667496	0.9749831910067173	0.8415380071760263	0.5941686931714643	2.7622673803511315	0.8943881716601394	868.0	15.65296895478924	1154.0	2.6608062582336798
497	Feb19-3L1-mock-rep2_B-C-A_Position005_4_cmle.ics	65	1	0	1.083	0.2071486033051414	1.0	2.75009691640441	1.0	0.72222503087512	1.0	0.10011725724032657	1.2823455357033067	0.7495608042162796	0.8788079901099616	0.7491183551304574	0.552553842149782	0.5432951814500612	0.7159915812072898	270.0	4.676376175204031	132.0	0.30435565518790797
498	Feb19-3L1-mock-rep2_B-C-A_Position005_4_cmle.ics	66	1	0	1.9493999999999998	0.3892177036844969	1.0	0.2798111237055669	2.0	1.4772412513556012	1.0	0.310940484966594	2.0690428683448943	0.7326645379108363	0.8508275199316628	0.732778687357631	0.6060649202733486	68.0421834242731	0.9648159653331513	584.0	10.757345891571664	740.0	1.706236248780696
499	Feb19-3L1-mock-rep2_B-C-A_Position005_4_cmle.ics	66	2	0	1.7328	0.3060107918953387	10.0	0.1531251086677915	9.0	0.20635000882146287	1.0	0.2910287860266831	1.6182063694868438	0.3337162890497885	0.5464597146518061	0.3777428917181907	0.10828918198828506	48.15119317589749	0.9685282838210336	438.0	7.9626857988968665	465.0	1.072161967139221
500	Feb19-3L1-mock-rep2_B-C-A_Position005_4_cmle.ics	66	3	0	2.3826	0.33207446548392133	4.0	0.5253768057009568	11.0	0.0	1.0	0.24794244348024633	1.295736811523539	0.3777428917181907	0.6279254291409047	0.37641631752359256	0.011411639684347543	42.063957289828835	0.9485820920027034	956.0	17.338704092776382	1384.0	3.1911229301520048
501	Feb19-3L1-mock-rep2_B-C-A_Position005_4_cmle.ics	66	4	0	1.7328	0.3163231411969052	9.0	8.307033359566129	13.0	1.5897231072394298	1.0	0.22788798713842492	1.2774156678332502	0.7331531687276277	0.8495240807028962	0.7362148653595835	0.6223063018630003	4.572615272199943	0.9583290024269343	550.0	9.833687147206344	579.0	1.3350145784378689
502	Feb19-3L1-mock-rep2_B-C-A_Position005_4_cmle.ics	66	5	0	2.3826	0.26731199887703394	3.0	0.33399295411181185	4.0	0.0	1.0	0.26230961111362605	1.7718104054403414	0.31255440530426293	0.5388900046778392	0.3124262731858119	0.011411639684347543	1.6854752809211277	0.9416439338520096	764.0	13.843723009920538	1017.0	2.3449219797431997
503	Feb19-3L1-mock-rep2_B-C-A_Position005_4_cmle.ics	66	6	0	1.5162	0.7971030465483113	7.0	0.5199447460481055	8.0	1.0622516852075932	1.0	0.2877637593102683	1.4158121639262513	0.602685181418809	0.6858991112105435	0.6039087923039376	0.46801654531402537	1.7262782559454177	0.9814682765224737	370.0	6.723904780017123	359.0	0.827755153124689
504	Feb19-3L1-mock-rep2_B-C-A_Position005_4_cmle.ics	66	7	0	1.5162	0.6891488338625174	2.0	0.6227419249317973	5.0	1.2653448004921624	1.0	0.21234885560504138	1.0728705181551907	0.7258125203384315	0.8518050357956395	0.7252842295802148	0.5397744722177026	8.491404940930078	0.8764697107523471	512.0	9.171716311625849	502.0	1.157473779578256
505	Feb19-3L1-mock-rep2_B-C-A_Position005_4_cmle.ics	66	8	0	1.7328	0.6115275817597225	11.0	0.42735280566343253	6.0	1.4751040190545512	1.0	0.29772660935174555	1.6055750140025697	0.7643856268304589	0.8590706862186788	0.7668381874389847	0.6071025616254474	22.830299683440778	0.9744610357221165	544.0	9.746411409154986	651.0	1.5010267539949096
506	Feb19-3L1-mock-rep2_B-C-A_Position005_4_cmle.ics	66	9	0	1.7328	0.4203379704289069	8.0	0.4381189230121411	12.0	1.650800070571703	1.0	0.3137711369994097	1.9008323630142556	0.7732511491213797	0.8624731786934592	0.7729437845753335	0.6618337892531728	55.66852286141088	0.9611506835069479	546.0	9.884727816427388	672.0	1.549446971865713
507	Feb19-3L1-mock-rep2_B-C-A_Position005_4_cmle.ics	67	1	0	1.083	1.146580162470317	2.0	2.410334186109443	1.0	0.23070632344123612	1.0	0.13589777493272376	1.852090233789057	0.45716631504557215	0.7166107190737988	0.46373452780578045	0.1849544278276052	0.7812735194439501	0.7281722799159095	212.0	3.6610722158779323	107.0	0.2467125386750466
508	Feb19-3L1-mock-rep2_B-C-A_Position005_4_cmle.ics	67	2	0	1.083	1.3873297730492382	1.0	0.6060357836496234	1.0	0.0	1.0	0.11941446444448324	2.524956183707965	0.3599837873229337	0.5124608973093192	0.36522172914436557	0.03115224327329793	0.8200022645157884	0.5430873069956884	162.0	2.918170899556435	67.0	0.15448355225446841
509	Feb19-3L1-mock-rep2_B-C-A_Position005_4_cmle.ics	68	1	0	2.166	0.5293416771226988	1.0	0.3123396702051744	1.0	0.7857574237886386	1.0	0.2324213314978244	2.1672136213976367	0.6355453691581837	0.7952376980514888	0.6267185012456981	0.4418637964235591	0.7166708571570344	0.9389739883815938	528.0	9.622900602273363	550.0	1.26814856328295
510	Feb19-3L1-mock-rep2_B-C-A_Position005_4_cmle.ics	69	1	0	1.5162	0.3898106638819449	1.0	0.4005147995901291	1.0	0.20635000882146287	1.0	0.31833134481540526	1.652215703380249	0.39283520649525505	0.610079278883506	0.3806728739307113	0.15479517248953592	0.8599387407576873	0.9773748066642426	442.0	7.958455627356642	493.0	1.1367222576336258
511	Feb19-3L1-mock-rep2_B-C-A_Position006_5_cmle.ics	1	1	0	1.7328	0.2752653200059673	1.0	0.2940401880220627	1.0	0.20635000882146287	1.0	0.1880516234853186	1.7978574467951511	0.47226536147169484	0.6552809232956475	0.4712511489126645	0.14358352085700962	0.7419895759761966	0.793918856342236	492.0	8.748167441358985	445.0	1.0260474739289323
512	Feb19-3L1-mock-rep2_B-C-A_Position006_5_cmle.ics	2	1	0	2.166	0.3072954149717343	2.0	0.5233320512915267	3.0	0.0	1.0	0.2263907684962003	1.346961650476932	0.46013838240224986	0.7277753807205554	0.46014163142559344	0.0152284973137075	1.490297583385456	0.9249257906151206	900.0	16.134043056956703	1208.0	2.78531538990146
513	Feb19-3L1-mock-rep2_B-C-A_Position006_5_cmle.ics	2	2	0	1.2995999999999999	5.487413683723875	2.0	0.34146557492335244	4.0	3.6822	1.0	0.3530300495887412	1.5793898462382094	0.9978309520158241	0.9991039193618398	0.9946144189056769	0.9863862672880532	2.3896640919292427	0.9851435293241378	364.0	6.589818544284938	388.0	0.8946211682796081
514	Feb19-3L1-mock-rep2_B-C-A_Position006_5_cmle.ics	2	3	0	1.9493999999999998	0.3429766308065531	3.0	0.36579101313358264	5.0	0.6016084874694266	1.0	0.28489162801432283	1.4680545097055802	0.5992791067005259	0.7932490493357697	0.6018341386579195	0.34050674367285194	17.098583609529403	0.9584758678197284	660.0	11.917450820849721	851.0	1.9621716860978002
515	Feb19-3L1-mock-rep2_B-C-A_Position006_5_cmle.ics	2	4	0	1.9493999999999998	0.6958452256616772	4.0	0.25702621695647276	2.0	0.32626801153583	1.0	0.31782075583520436	1.822392705580565	0.4436950752603767	0.6134354263108509	0.4436950752603767	0.174601539777143	1.2780463043836725	0.9699893085248418	460.0	8.360714334553206	523.0	1.2058939974490595
516	Feb19-3L1-mock-rep2_B-C-A_Position006_5_cmle.ics	3	1	0	1.7328	0.41282125528588554	1.0	0.39971289030819734	1.0	1.3570553067512467	1.0	0.3013842845289254	1.7576925155724972	0.7992413349218739	0.884582026667397	0.7936494894302708	0.6740912680479666	0.5727334681736478	0.9897363474079719	416.0	7.634873009761785	438.0	1.0099074013053309
517	Feb19-3L1-mock-rep2_B-C-A_Position006_5_cmle.ics	4	1	0	2.3826	0.3757022946539089	5.0	0.46261940655764366	3.0	3.0324	1.0	0.2786145415406393	1.742138688524521	0.9906601101214636	0.9982252584467387	0.982186969022636	0.9311637742753711	0.25624866829251536	0.9601295084116481	682.0	12.526126596069856	884.0	2.0382605998947776
518	Feb19-3L1-mock-rep2_B-C-A_Position006_5_cmle.ics	4	2	0	1.083	1.2893520109169208	6.0	2.6828490227344464	1.0	0.3720027687491155	1.0	0.1861285691764036	1.8717665013757576	0.25225514034518726	0.3385160161051547	0.25446356874280185	0.2075497755639335	0.9296490803926301	0.899675541873899	118.0	2.215734823605444	52.0	0.1198976823467516
519	Feb19-3L1-mock-rep2_B-C-A_Position006_5_cmle.ics	4	3	0	0.6497999999999999	0.3115467062049414	1.0	0.2795016584306354	4.0	1.2594114294931633	1.0	0.3563380556155089	1.5721061370791722	0.6105204679568538	0.6666016761309135	0.6078908508948384	0.5451640479855121	0.8146636910867737	1.0183382908563885	108.0	1.9454472663709605	63.0	0.1452606536124106
520	Feb19-3L1-mock-rep2_B-C-A_Position006_5_cmle.ics	4	4	0	1.5162	0.7352207968035136	2.0	0.6175347573733433	1.0	0.687545504971255	1.0	0.14077473054799872	1.5915045482343029	0.5487138435465335	0.7237902230487685	0.5411805655801374	0.3256122702131502	0.8914212793095048	0.7746819008912439	728.0	12.805153107123196	693.0	1.5978671897365166
521	Feb19-3L1-mock-rep2_B-C-A_Position006_5_cmle.ics	4	5	0	1.7328	0.2732634460500003	7.0	0.2425819460499902	5.0	1.7539750749824343	1.0	0.29948567425039124	1.5982991610610233	0.7870278890636551	0.8907787178492133	0.7858693077820542	0.6817126006025372	16.95280350921207	0.9716995000243751	534.0	9.686771091484287	635.0	1.464135159426678
522	Feb19-3L1-mock-rep2_B-C-A_Position006_5_cmle.ics	4	6	0	1.2995999999999999	0.3265069181506118	3.0	0.63190369271349	2.0	1.0024833655297731	1.0	0.28939481324345623	1.5401112375951014	0.5666112372385771	0.6750423219618643	0.5664750070770944	0.4653141136322023	0.6657717197439629	0.9721629945186822	294.0	5.376557860015723	255.0	0.5879597884311858
523	Feb19-3L1-mock-rep2_B-C-A_Position006_5_cmle.ics	4	7	0	1.083	4.641840428221075	5.0	0.28132727422168946	7.0	1.938482339849791	1.0	0.22033122136145658	1.0750964257316105	0.831709507302999	0.8717974195007852	0.8279806753141574	0.7315462810728187	0.4819958975895801	0.9517019476555202	272.0	4.838097831316864	198.0	0.45653348278186184
524	Feb19-3L1-mock-rep2_B-C-A_Position006_5_cmle.ics	4	8	0	1.2995999999999999	0.4999566507298009	4.0	0.6608848365225775	6.0	0.6275890508929507	1.0	0.30789450283031616	1.5423448641808961	0.48320088387128624	0.6164105477139892	0.4831746376933859	0.3118024062745863	2.5866309618922103	0.9789026769610025	342.0	6.16838475978818	330.0	0.7608891379697698
525	Feb19-3L1-mock-rep2_B-C-A_Position006_5_cmle.ics	4	9	0	0.8664	1.4166916784971597	4.0	1.1108933116529096	6.0	0.9733510449106972	1.0	0.17943728809452122	1.5786020080384668	0.5409812196098943	0.624566235042022	0.539322086221194	0.4254852262139326	2.357378354425821	0.8636275891229991	124.0	2.32641581049721	55.0	0.12681485632829495
526	Feb19-3L1-mock-rep2_B-C-A_Position006_5_cmle.ics	5	1	0	1.5162	0.29752849997235514	1.0	0.09696886929358416	1.0	2.2377496632514493	1.0	0.3386777398538166	1.8521112754662117	0.94751443053357	0.9807486288994419	0.9396635806910667	0.8756635647015558	0.3627654762227748	0.990721434638346	386.0	7.104873324143371	415.0	0.9568757341134986
527	Feb19-3L1-mock-rep2_B-C-A_Position006_5_cmle.ics	5	2	0	1.083	0.36727734625150427	2.0	0.4122856860493136	2.0	1.6456566907434287	1.0	0.31196564599881965	2.0100345008023073	0.815912761228634	0.859142402583905	0.8158967717177531	0.7579847619961305	0.5630341605320083	0.9892171027780865	140.0	2.5669528615809396	87.0	0.20059804546475749
528	Feb19-3L1-mock-rep2_B-C-A_Position006_5_cmle.ics	6	1	0	1.2995999999999999	1.0036301165997688	3.0	0.18940525126472296	1.0	0.46141264688247224	1.0	0.24122597016107358	1.3081100371866325	0.4129015517405981	0.5265049240041223	0.4098612270476293	0.2470067978918457	0.839722667974626	0.9540812297543606	352.0	6.345051321660982	305.0	0.7032460214569085
529	Feb19-3L1-mock-rep2_B-C-A_Position006_5_cmle.ics	6	2	0	1.5162	0.38764692676540263	2.0	0.19521759779374695	2.0	1.6649493785096108	1.0	0.30900225569715967	1.8966157890387576	0.7981195028750897	0.8794616520076669	0.7978012724321863	0.6930153313635685	0.6173081896764473	0.9798103767109098	368.0	6.796235612308492	369.0	0.8508123997298336
530	Feb19-3L1-mock-rep2_B-C-A_Position006_5_cmle.ics	6	3	0	1.083	0.988372509298337	3.0	0.731204369023709	3.0	0.0	1.0	0.21054670904982806	1.7589771159569298	0.04496106572927402	0.16507714640313922	0.04496106572927402	0.01629095075016707	0.9687474008587837	0.8950623457724589	190.0	3.6141224128278955	113.0	0.2605468866381333
531	Feb19-3L1-mock-rep2_B-C-A_Position006_5_cmle.ics	7	1	0	1.7328	0.30549291777341936	2.0	0.45818204731239776	2.0	1.1112288054572363	1.0	0.3307402154747671	1.9577898136989915	0.7139395522891241	0.8462890229923808	0.7132357898995347	0.5665413660575821	0.6244566891565339	0.9926254461384015	372.0	6.909031684970369	388.0	0.8946211682796081
532	Feb19-3L1-mock-rep2_B-C-A_Position006_5_cmle.ics	7	2	0	0.6497999999999999	3.4061743989450752	1.0	3.4186096406999624	1.0	1.3412750573395087	1.0	0.1174467654505365	1.5373749151180216	0.7450357359584654	0.7694967466792529	0.7200922055154744	0.6478575281504956	0.6498739179100732	0.5799576133892063	158.0	2.7351590803732986	64.0	0.14756637827292504
533	Feb19-3L1-mock-rep2_B-C-A_Position006_5_cmle.ics	8	1	0	1.7328	0.6042554724710814	2.0	0.4715877084619779	1.0	0.8875449473696695	1.0	0.3122269578203118	1.8042401570697422	0.6761633132687167	0.8036190239024448	0.6753423111792469	0.4696112496741283	0.6717257349800031	0.9804485408598357	458.0	8.362829420323314	515.0	1.1874482001649438
534	Feb19-3L1-mock-rep2_B-C-A_Position006_5_cmle.ics	9	1	0	1.2995999999999999	0.6356065962332578	2.0	0.28032439875371346	1.0	0.20635000882146287	1.0	0.2153284530954109	1.172257006591865	0.36639954207212366	0.5445155981682885	0.3580817115054379	0.15047402690326273	0.8394713859025876	0.9292223757883181	496.0	8.814153016340018	482.0	1.1113592863679669
535	Feb19-3L1-mock-rep2_B-C-A_Position006_5_cmle.ics	9	2	0	0.6497999999999999	4.093762235397602	2.0	4.891916545989329	1.0	0.0	1.0	0.22089323345553233	1.4212813765016288	0.14598955352032056	0.2854071265025758	0.14598955352032056	0.01945656840297653	0.9423811580624183	0.9205636404353653	128.0	2.2987803901165678	64.0	0.14756637827292504
536	Feb19-3L1-mock-rep2_B-C-A_Position006_5_cmle.ics	10	1	0	1.5162	0.3481564507490273	1.0	0.27677842191736957	1.0	1.276204323327041	1.0	0.3098066029319017	1.4498048706683566	0.7847524002514457	0.8829138017874504	0.7847641135565889	0.640891538698808	0.48750089697212434	0.993729263566582	458.0	8.316018922642472	513.0	1.1828367508439148
537	Feb19-3L1-mock-rep2_B-C-A_Position006_5_cmle.ics	11	1	0	1.083	1.4027164600105446	1.0	0.4100961815889586	2.0	0.3916201927270152	1.0	0.2311261768818312	1.3022073105088814	0.6722621370705458	0.8425691857370942	0.6706581514990243	0.31735630654603514	0.6887141948319366	0.9074963917267709	330.0	5.783186044121704	271.0	0.624851382999417
538	Feb19-3L1-mock-rep2_B-C-A_Position006_5_cmle.ics	12	1	0	1.5162	0.38983927383160843	1.0	0.23932490592435582	1.0	1.7630552482168842	1.0	0.31864768578640207	1.721580882596474	0.8766210351717438	0.9384759618035965	0.8762943888957235	0.7844410318628595	0.45617036603351857	0.975762598542647	376.0	6.787775269228052	387.0	0.8923154436190937
539	Feb19-3L1-mock-rep2_B-C-A_Position006_5_cmle.ics	12	2	0	0.8664	1.9104891121643235	1.0	1.7512527179384254	1.0	0.5158750220536572	1.0	0.1702500718299605	1.384211762123172	0.43111369411485223	0.5846713811198453	0.43509283965910006	0.3129398589057774	0.7971860399396148	0.7463598224213439	162.0	2.8245499041947557	80.0	0.18445797284115634
540	Feb19-3L1-mock-rep2_B-C-A_Position006_5_cmle.ics	13	1	0	0.8664	3.065179702248688	1.0	1.2501982435355077	1.0	0.23070632344123612	1.0	0.3045659969758873	1.7923912316368067	0.4309504419974271	0.5866114317411985	0.4309504419974271	0.23290726905781964	0.8009455462272863	0.9798431689975692	168.0	3.0756623841290414	113.0	0.2605468866381333
541	Feb19-3L1-mock-rep2_B-C-A_Position006_5_cmle.ics	14	1	0	2.166	0.6522405764229385	1.0	0.5456256384444084	1.0	3.0324	1.0	0.2945627288712809	1.7944738720580375	0.9937640109086809	0.9995527975950449	0.9924262259365928	0.968939499630198	0.4761441582433503	0.9685580076666264	630.0	11.504477379433403	807.0	1.8607198010351642
542	Feb19-3L1-mock-rep2_B-C-A_Position006_5_cmle.ics	14	2	0	1.5162	0.3894916709145234	2.0	0.09107708610251411	2.0	0.0	1.0	0.2535275962204661	1.7237353415133658	0.12991994312502747	0.26923209231480755	0.12857642478877332	0.019564149656093707	0.9647738206898641	0.953781763611504	286.0	5.502044447298265	229.0	0.5280109472578101
543	Feb19-3L1-mock-rep2_B-C-A_Position006_5_cmle.ics	15	1	0	1.5162	5.7200976809438275	2.0	0.1934431041678895	2.0	0.0	1.0	0.22440747241034106	1.1008621144767472	0.1972151634476255	0.46555937889182436	0.18711351709343257	0.019630092215991303	0.968409660874187	0.9492057371973507	622.0	11.068237994545862	691.0	1.5932557404154877
544	Feb19-3L1-mock-rep2_B-C-A_Position006_5_cmle.ics	15	2	0	1.083	0.34626759343175817	3.0	0.12610017999284098	4.0	0.5963412819178956	1.0	0.29779513306592903	1.728257596339412	0.5165661241208526	0.6552284523406736	0.5165661241208526	0.3654706542944145	0.720975592607235	0.99020197822719	282.0	5.06157489087051	243.0	0.5602910925050123
545	Feb19-3L1-mock-rep2_B-C-A_Position006_5_cmle.ics	15	3	0	1.083	0.6613137125593754	4.0	0.2047442866464664	5.0	0.23070632344123612	1.0	0.17133947395106894	1.418138460707203	0.38515113776248444	0.6330473029882012	0.38515113776248444	0.16537779041558384	0.316289844319914	0.751619132874231	228.0	4.135661755365862	134.0	0.30896710450893683
546	Feb19-3L1-mock-rep2_B-C-A_Position006_5_cmle.ics	16	1	0	1.083	0.3641334152170461	1.0	0.5446433212318768	1.0	0.20635000882146287	1.0	0.23974564684936753	1.2901367056267494	0.5552313216543183	0.7245358234496948	0.5367631784594383	0.20922813646840038	0.7778708076213534	0.8912048173979672	268.0	4.889138500537927	202.0	0.4657563814239197
547	Feb19-3L1-mock-rep2_B-C-A_Position006_5_cmle.ics	17	1	0	1.2995999999999999	0.6181487458080299	1.0	0.28313297351979383	1.0	0.10317500441073144	1.0	0.25676833499385804	1.2522287334181885	0.4233888423908338	0.6104841890578853	0.41363868125102216	0.07613495338970822	0.8390850378692369	0.966299273055292	424.0	7.4157654271175675	416.0	0.9591814587740128
548	Feb19-3L1-mock-rep2_B-C-A_Position006_5_cmle.ics	18	1	0	1.083	0.1760192474491256	2.0	0.1801508446452092	2.0	0.8058225447605828	1.0	0.18558411734780145	1.4000155053988437	0.8385739423150486	0.9204473006400938	0.8268686405018744	0.5913345064136893	0.5480503251178526	0.7964647541636012	234.0	4.22293749341721	145.0	0.33433007577459584
549	Feb19-3L1-mock-rep2_B-C-A_Position006_5_cmle.ics	19	1	0	1.2995999999999999	0.6295052344664319	1.0	0.4137724476010559	1.0	0.8254000352858515	1.0	0.2967243241079893	1.6873671961322492	0.6585205135580368	0.7840127605051905	0.6593363491357895	0.4986925711894987	0.6372100071802091	0.9769891674810928	314.0	5.58945949071881	285.0	0.6571315282466194
550	Feb19-3L1-mock-rep2_B-C-A_Position006_5_cmle.ics	19	2	0	1.9493999999999998	6.717874865896514	2.0	6.683069618573041	1.0	0.0	1.0	0.14726215563702155	2.331328702990427	0.06506288732578511	0.1832779855136888	0.06506288732578511	0.0230918076510734	0.9630643101754295	0.9122724820728194	192.0	3.869465064302402	96.0	0.22134956740938755
551	Feb19-3L1-mock-rep2_B-C-A_Position006_5_cmle.ics	20	1	0	1.7328	0.6821101936065781	1.0	0.15497295083340562	1.0	0.5963412819178956	1.0	0.29870851856505065	1.6598910091035584	0.5562688780071446	0.70992527896222	0.5549922556482262	0.3535250596922126	0.7467272076892703	0.9872435490213344	472.0	8.652292054857998	527.0	1.2151168960911172
552	Feb19-3L1-mock-rep2_B-C-A_Position006_5_cmle.ics	21	1	0	1.2995999999999999	0.2534392838313911	1.0	0.10363904458730266	2.0	0.6190500264643886	1.0	0.2808132289446005	1.6357316753149689	0.646324389465849	0.7752543153865239	0.646324389465849	0.45034204090312974	0.6954474845047751	0.9794455567285043	274.0	4.906198492068011	226.0	0.5210937732762666
553	Feb19-3L1-mock-rep2_B-C-A_Position006_5_cmle.ics	22	1	0	1.2995999999999999	0.7070822327891892	1.0	0.4424297821960838	1.0	2.7090213014261812	1.0	0.2816138299714195	1.3643907346413386	0.9886130032471496	0.9964549915769428	0.9825972313777191	0.9535511120876975	0.3058566106328233	0.9815013609055278	312.0	5.685195571850605	275.0	0.634074281641475
554	Feb19-3L1-mock-rep2_B-C-A_Position006_5_cmle.ics	22	2	0	1.083	2.7910694545155876	1.0	0.5917357730903028	2.0	0.0	1.0	0.2916720758385471	1.665032189227764	0.22406797040943383	0.4102712468566127	0.25802876046778483	0.02269830806416172	0.8953471028865273	0.991316531873441	190.0	3.426880422104537	133.0	0.3066613798484224
555	Feb19-3L1-mock-rep2_B-C-A_Position006_5_cmle.ics	23	1	0	1.5162	0.6295897960204085	1.0	0.6081662386329473	1.0	1.1160083062473465	1.0	0.2197370284590882	1.2493268031512335	0.7584254480207341	0.9156281151009016	0.7565115300268037	0.5667058015639191	0.616179504047562	0.8818171916595546	472.0	8.558671059496318	452.0	1.0421875465525332
556	Feb19-3L1-mock-rep2_B-C-A_Position006_5_cmle.ics	24	1	0	1.5162	0.2851649562927285	1.0	0.3762504434906066	1.0	2.9544825027112025	1.0	0.2560740823266041	1.2253186391157938	0.9902338202096009	0.9991422356441269	0.9886864805872415	0.9615986933576522	0.1198456928761396	0.9734933973769098	500.0	8.997164835523167	532.0	1.2266455193936896
557	Feb19-3L1-mock-rep2_B-C-A_Position006_5_cmle.ics	25	1	0	1.2995999999999999	2.7474355673257445	2.0	4.206242938500061	1.0	0.0	1.0	0.12411230236404121	1.9638399456560616	0.09055535903784931	0.19629592197685583	0.06528879680630653	0.0326317651220375	0.9483483707568052	0.8070772328818437	180.0	3.5076715974763517	80.0	0.18445797284115634
558	Feb19-3L1-mock-rep2_B-C-A_Position006_5_cmle.ics	26	1	0	1.7328	0.536280140700061	1.0	0.48069772739396527	1.0	0.5963412819178956	1.0	0.295904684518308	1.7303003474369707	0.5815186246418338	0.7224327571864313	0.5603798872354192	0.3720953877437841	0.7464128613577061	0.9869943623721711	416.0	7.658278258602205	434.0	1.0006845026632731
559	Feb19-3L1-mock-rep2_B-C-A_Position006_5_cmle.ics	27	1	0	1.5162	0.6671345930192504	2.0	0.10207086771821182	2.0	1.5497868238284018	1.0	0.32058658258488687	1.7292010816400005	0.8478489550648541	0.9256039585186255	0.8438940482263868	0.7306487221045883	0.5340490384447506	0.988719602605189	410.0	7.4539762763487625	442.0	1.0191302999473888
560	Feb19-3L1-mock-rep2_B-C-A_Position006_5_cmle.ics	28	1	0	1.5162	0.40040476274386744	1.0	0.5431819793299336	1.0	0.46141264688247224	1.0	0.2953025084069835	1.7380094511248876	0.5151517776699702	0.7146740072077067	0.5151517776699702	0.28994342989812183	0.7799291327967298	0.968188130455437	434.0	7.849889726234987	462.0	1.0652447931576776
561	Feb19-3L1-mock-rep2_B-C-A_Position006_5_cmle.ics	29	1	0	1.2995999999999999	0.5340437905095042	1.0	0.24562688682530018	1.0	0.5158750220536572	1.0	0.32630392456278895	1.7873874226507254	0.5640089924585406	0.7231892090497513	0.5581676308857323	0.34680437666195457	0.7211507049984485	0.9976604344245991	330.0	5.993833283685484	322.0	0.7424433406856541
562	Feb19-3L1-mock-rep2_B-C-A_Position006_5_cmle.ics	30	1	0	1.2995999999999999	0.3894670227049133	1.0	0.38671070407774727	1.0	1.3570553067512467	1.0	0.3391682841224507	1.451089785661077	0.8275628201792364	0.9124719010062319	0.8264537896851633	0.6684084132759481	0.5660905675917298	0.9724231052185424	418.0	7.44551593326832	468.0	1.0790791411207645
563	Feb19-3L1-mock-rep2_B-C-A_Position006_5_cmle.ics	31	1	0	1.2995999999999999	1.6933839256885344	1.0	0.44335513215438854	1.0	1.8560865253961794	1.0	0.30926014822263276	1.5628489574765823	0.986828295549958	0.9984204450041981	0.984047019311503	0.9359466834592779	0.2684056067221032	0.9875395418072915	238.0	4.335733566079087	192.0	0.4426991348187751
564	Feb19-3L1-mock-rep2_B-C-A_Position006_5_cmle.ics	32	1	0	0.8664	3.0152265758544714	1.0	2.9271610547135514	1.0	1.650800070571703	1.0	0.3316626378137707	1.9862358014544996	0.8534998437569752	0.8969856256417125	0.854124815856435	0.8025004464086425	0.41223516911895247	1.024331364668808	134.0	2.456271874689174	84.0	0.1936808714832141
565	Feb19-3L1-mock-rep2_B-C-A_Position006_5_cmle.ics	32	2	0	1.2995999999999999	0.3627917526167205	1.0	0.23567382327915815	1.0	1.3107987492438529	1.0	0.3022266437328245	1.8463117729282732	0.8058792018213473	0.8985034150261149	0.8043111914646668	0.6889759385741708	0.597176153879554	0.9911262516899129	304.0	5.553224421888528	274.0	0.6317685569809603
566	Feb19-3L1-mock-rep2_B-C-A_Position006_5_cmle.ics	33	1	0	1.083	1.5711878887707285	1.0	0.4962621486101962	1.0	1.5897231072394298	1.0	0.32271137869375155	2.1027868115327144	0.9331623800775668	0.9743378750765462	0.9326903449683609	0.8696927944478465	0.41886909390187704	0.9901555708139488	180.0	3.343834855593413	129.0	0.29743848120636457
567	Feb19-3L1-mock-rep2_B-C-A_Position006_5_cmle.ics	34	1	0	0.8664	2.347832018025644	2.0	0.2589425767933505	2.0	0.5556144027286182	1.0	0.22554988578939403	1.2826893350774846	0.5023001239637087	0.6571167935818922	0.5059819696638977	0.3525449625843756	0.7769107790778592	0.9687859745808463	374.0	6.2983801293493515	323.0	0.7447490653461686
568	Feb19-3L1-mock-rep2_B-C-A_Position006_5_cmle.ics	34	2	0	1.083	0.21162838310888232	1.0	0.16162629297203385	1.0	1.7672985383515813	1.0	0.345313552368296	1.7727598243927558	0.8534674832072418	0.9015435746850456	0.852194898955163	0.7743325110270043	0.5115149896315857	0.9949470250421347	204.0	3.7163430566392175	161.0	0.37122167034282705
569	Feb19-3L1-mock-rep2_B-C-A_Position006_5_cmle.ics	35	1	0	1.5162	0.3482846917310008	1.0	0.6386921367458285	1.0	2.2224576109144727	1.0	0.3149629991568053	1.5631833356520157	0.9406442598640505	0.9767552995431207	0.9386684496104096	0.8837807836380625	0.36032812861691205	0.9874757481934625	426.0	7.764729073953752	464.0	1.0698562424787068
570	Feb19-3L1-mock-rep2_B-C-A_Position006_5_cmle.ics	36	1	0	1.2995999999999999	5.002014620398138	1.0	0.36192763542160933	1.0	0.0	1.0	0.2560422253359737	1.2026356164850522	0.27848161925470677	0.4363547600649331	0.26450662210002335	0.023843753182261996	0.8769800556072583	0.9447091652583174	360.0	6.453617222782637	325.0	0.7493605146671976
571	Feb19-3L1-mock-rep2_B-C-A_Position006_5_cmle.ics	37	1	0	1.7328	0.5145139577896284	1.0	0.2327342449242544	1.0	1.074245800390238	1.0	0.30881690690136754	1.87296404552032	0.6475041285171893	0.7601124822192873	0.6475041285171893	0.5041730352180005	0.7094929542023267	0.9858146913421512	438.0	8.056306794258541	479.0	1.1044421123864234
572	Feb19-3L1-mock-rep2_B-C-A_Position006_5_cmle.ics	37	2	0	1.5162	0.8294294381420749	2.0	0.591478022632685	2.0	2.8116447771699353	1.0	0.29942294951025406	1.5861108432592437	0.9600715680309676	0.9851807961943445	0.9514350704550802	0.9009537457681374	0.37757933560499635	0.9892214319033098	432.0	7.758383816643422	462.0	1.0652447931576776
573	Feb19-3L1-mock-rep2_B-C-A_Position006_5_cmle.ics	38	1	0	2.166	0.5830067712450462	1.0	0.1793185704412243	1.0	0.5556144027286182	1.0	0.30321608864094074	1.8153353127644243	0.5632007611953044	0.7274258017557913	0.5595704451284721	0.3446096231026028	1.1498144843623797	0.9783014462381358	582.0	10.759460977341783	727.0	1.676261828194008
574	Feb19-3L1-mock-rep2_B-C-A_Position006_5_cmle.ics	38	2	0	1.7328	0.3668027951579861	3.0	0.4017430868079754	3.0	1.4199491695140265	1.0	0.2804907729336869	1.5536273880223304	0.8706952006473413	0.9610871430372181	0.8672877131204535	0.675984125499636	2.0694626488540417	0.9276845521485819	626.0	11.204439316048166	780.0	1.798465235201274
575	Feb19-3L1-mock-rep2_B-C-A_Position006_5_cmle.ics	38	3	0	1.083	14.126506114656987	4.0	8.923609926166746	2.0	2.344610267400337	1.0	0.30212160755784634	1.9914783791767803	0.9392686507081313	0.9683274440997198	0.9382569766070695	0.9019493431030907	1.4545217630449059	0.9879120238178709	198.0	3.629067318587871	144.0	0.33202435111408135
576	Feb19-3L1-mock-rep2_B-C-A_Position006_5_cmle.ics	38	4	0	1.5162	0.26713305662565856	2.0	24.58434094344447	2.0	0.20635000882146287	1.0	0.20985221395115816	1.134931070525479	0.363631779903956	0.49570567114899017	0.34811104017826283	0.13617588816284376	1.822154009108604	0.9374569334649858	444.0	8.096772034629051	403.0	0.929207038187325
577	Feb19-3L1-mock-rep2_B-C-A_Position006_5_cmle.ics	38	5	0	0.6497999999999999	8.8196783571159	1.0	0.2936151981477613	2.0	0.2918229810711206	1.0	0.33929200658769765	1.6522124277538155	0.3120404669640425	0.45317347689780385	0.3082279844995913	0.17337605569087014	1.86838839480266	1.0027162477612968	120.0	2.143403991314073	72.0	0.16601217555704068
578	Feb19-3L1-mock-rep2_B-C-A_Position006_5_cmle.ics	38	6	0	1.2995999999999999	0.33353869024470123	4.0	22.55923126420442	2.0	2.84697072027654	1.0	0.2802999158446527	1.4313131949873648	0.9852038596505496	0.9951307084565058	0.983039007193133	0.9570396333901248	1.5300875046303746	0.9909163092028139	314.0	5.6830804860804935	277.0	0.6386857309625038
579	Feb19-3L1-mock-rep2_B-C-A_Position006_5_cmle.ics	39	1	0	2.3826	0.27951627814960894	1.0	0.3197340884055371	1.0	3.0324	1.0	0.30085762724690446	1.8155407203566045	0.9951068999436705	0.9979628897875453	0.9802342298411845	0.9191511900658299	0.3437321155569604	0.9777547925472292	810.0	14.895122732707742	1189.0	2.741506621351686
580	Feb19-3L1-mock-rep2_B-C-A_Position006_5_cmle.ics	40	1	0	1.5162	0.7055930679077025	1.0	0.35854419966596157	1.0	2.3010738268971607	1.0	0.28709856951138846	1.503548301001526	0.94703736602654	0.9814229480699255	0.9460859684641016	0.9016904215457731	0.3862970877456341	0.9859665945596368	426.0	7.7647290739537524	443.0	1.021436024607903
581	Feb19-3L1-mock-rep2_B-C-A_Position006_5_cmle.ics	41	1	0	1.2995999999999999	0.6424037516844199	1.0	6.981029497833373	3.0	0.0	1.0	0.1429224029753337	1.5556395592989827	0.04623773321306739	0.15606608296993577	0.04623773321306739	0.01674318926287377	0.9851439715679994	0.8290614979572996	220.0	4.190932596127148	116.0	0.2674640606196767
582	Feb19-3L1-mock-rep2_B-C-A_Position006_5_cmle.ics	41	2	0	1.2995999999999999	2.9796286695874836	4.0	0.4798286538178185	3.0	3.4656	1.0	0.3091336521110492	1.5139992807166023	0.9937402933855993	0.9981030986565028	0.9892696556822267	0.9769787929549477	0.2788554891364189	0.9808709788932543	336.0	6.104514270577251	322.0	0.7424433406856541
583	Feb19-3L1-mock-rep2_B-C-A_Position006_5_cmle.ics	41	3	0	1.7328	0.5413792027179873	2.0	0.35522088906520005	1.0	1.1535316172061805	1.0	0.3260281892017179	1.6806588114257162	0.723476951665299	0.8500437433452469	0.7181517927989637	0.5384290374429471	3.9502450112120657	0.9748572738929896	538.0	9.776161915305739	670.0	1.5448355225446841
584	Feb19-3L1-mock-rep2_B-C-A_Position006_5_cmle.ics	41	4	0	1.5162	0.29763353433184647	4.0	0.38067516843996674	2.0	2.61014409228664	1.0	0.28726605560248697	1.714801585467992	0.9422818427816698	0.9737241524302989	0.941683677967596	0.8916826606804973	0.5146459930972513	0.9821244217436695	364.0	6.660034290806196	350.0	0.8070036311800589
585	Feb19-3L1-mock-rep2_B-C-A_Position006_5_cmle.ics	42	1	0	1.2995999999999999	0.4482678209696325	2.0	0.29956846400279424	1.0	1.8968493769622838	1.0	0.29004013690776226	1.8988781266926407	0.7829201359107362	0.8517137628097036	0.7836747633523352	0.7190870174906304	0.6333347024475183	0.9826226691048388	218.0	4.005805691173898	163.0	0.375833119663856
586	Feb19-3L1-mock-rep2_B-C-A_Position006_5_cmle.ics	42	2	0	1.9493999999999998	0.522435140434225	1.0	0.28889055663679836	2.0	0.1459114905355603	1.0	0.28601268624217285	1.8114350982032377	0.38595692788834624	0.5569393633511682	0.351839209897289	0.10573341813167471	0.8718787326229008	0.9734650125547687	504.0	9.320608147748812	569.0	1.3119573318327242
587	Feb19-3L1-mock-rep2_B-C-A_Position006_5_cmle.ics	42	3	0	1.5162	0.6665651613871868	3.0	0.7560637701446993	3.0	2.063500088214629	1.0	0.2588085835723355	1.482971572974795	0.8452994295561118	0.9073403078024198	0.8446867809888342	0.7634758373349981	0.5804182903433174	0.9830397787441147	334.0	6.13003460518778	292.0	0.6732716008702206
588	Feb19-3L1-mock-rep2_B-C-A_Position006_5_cmle.ics	43	1	0	1.5162	1.0628623771676922	1.0	0.5513773799082083	1.0	1.3828107060241546	1.0	0.2292994284559042	1.6186053685417325	0.7894405531223478	0.8764235746479666	0.7890050936904298	0.6680014337575854	0.6050615818628109	0.9435030598601515	358.0	6.43232705971233	305.0	0.7032460214569085
589	Feb19-3L1-mock-rep2_B-C-A_Position006_5_cmle.ics	43	2	0	1.7328	0.28277560234386134	3.0	0.3221867728946372	2.0	1.2594114294931633	1.0	0.2604079082129699	1.379497836126514	0.7982904514410893	0.9194096414272998	0.7953370293076046	0.6326122085643318	0.8120742288988756	0.9485656982334475	570.0	10.327451763994471	653.0	1.5056382033159383
590	Feb19-3L1-mock-rep2_B-C-A_Position006_5_cmle.ics	43	3	0	1.083	4.233095697026202	3.0	0.3800724139832908	3.0	0.0	1.0	0.2390815856557147	1.4909724276883125	0.1265898342439965	0.2569336546451228	0.1236008644017839	0.01851739393822697	2.6120004775879195	0.9745297663806224	202.0	3.765268640090168	132.0	0.30435565518790797
591	Feb19-3L1-mock-rep2_B-C-A_Position006_5_cmle.ics	43	4	0	0.6497999999999999	5.304374586271365	4.0	0.37171273370144414	4.0	0.5158750220536572	1.0	0.28500825264993246	1.5801619414235009	0.4167154213366235	0.5140287551340519	0.4167154213366235	0.3018615150137229	0.6537609716291491	0.9977247426753048	126.0	2.2774902270462594	71.0	0.16370645089652625
592	Feb19-3L1-mock-rep2_B-C-A_Position006_5_cmle.ics	43	5	0	0.6497999999999999	6.742660513289597	3.0	5.866146289594872	3.0	0.42540144110901373	1.0	0.25969454843052203	1.4858889860331357	0.38888749002072137	0.5069888276513776	0.39173426902802194	0.2699448566168357	0.3560744620518661	0.9757107762753597	136.0	2.383941042397803	76.0	0.1752350741990985
593	Feb19-3L1-mock-rep2_B-C-A_Position006_5_cmle.ics	43	6	0	1.083	1.4505062532793793	4.0	4.989685293871744	4.0	0.5556144027286182	1.0	0.19354565244335864	2.129739747850389	0.4115269370168659	0.49001331557922767	0.40250966823619677	0.34123208358451246	0.918038108343445	0.8494938372478454	142.0	2.6350535223320883	70.0	0.1614007262360118
594	Feb19-3L1-mock-rep2_B-C-A_Position006_5_cmle.ics	44	1	0	1.9493999999999998	1.0200476434436017	2.0	0.23051233085456296	3.0	0.0	1.0	0.11210967253269583	1.4793854528573414	0.041064730939122746	0.14396347485715325	0.041064730939122746	0.014364051697498137	0.9625832776809586	0.834637981803988	420.0	8.356205552274572	271.0	0.624851382999417
595	Feb19-3L1-mock-rep2_B-C-A_Position006_5_cmle.ics	44	2	0	1.5162	0.6420557053679286	1.0	0.32437338580243796	1.0	2.9544825027112025	1.0	0.12890675762776324	1.2275604846008696	0.9696225694844186	0.9895459805982901	0.9603240485466895	0.9167895683998134	0.0660051700545374	0.7164250659450889	470.0	8.513975647585598	344.0	0.7931692832169722
596	Feb19-3L1-mock-rep2_B-C-A_Position006_5_cmle.ics	44	3	0	1.9493999999999998	0.5108709653306858	3.0	0.2509663165194079	2.0	0.8779414014559871	1.0	0.19487402095033304	1.1674726248673997	0.6254548979925714	0.7954931318431624	0.6227645921823591	0.40807273520483284	0.8478823865272435	0.8557413514562355	828.0	14.75906071657463	989.0	2.280361689248795
597	Feb19-3L1-mock-rep2_B-C-A_Position006_5_cmle.ics	45	1	0	1.2995999999999999	3.8906943193267556	2.0	0.28383064299225647	2.0	1.459114905355603	1.0	0.2978594854789702	1.7307058816814638	0.8115529871195885	0.8920897607568227	0.8115529871195885	0.7017710047715976	0.5734057850858563	0.9869060176203535	298.0	5.419138186156342	264.0	0.6087113103758159
598	Feb19-3L1-mock-rep2_B-C-A_Position006_5_cmle.ics	45	2	0	1.2995999999999999	0.23155369753433733	3.0	0.42239985191883445	1.0	0.3634229110571259	1.0	0.29480091186690005	1.8624455794051684	0.40279994527794244	0.5657307260207529	0.4025677910943997	0.21122092372491388	0.8177688780700534	0.9930135915208148	264.0	4.823152925556887	219.0	0.5049537006526654
599	Feb19-3L1-mock-rep2_B-C-A_Position006_5_cmle.ics	46	1	0	1.9493999999999998	4.0252413005754475	1.0	0.555788041387067	2.0	0.10317500441073144	1.0	0.30151287621024336	1.852668727183465	0.3047986876222257	0.5468278659679924	0.3054867405375216	0.06478464644059548	0.6894240800088518	0.9807423958473493	530.0	9.737811760705343	630.0	1.4526065361241063
600	Feb19-3L1-mock-rep2_B-C-A_Position006_5_cmle.ics	46	2	0	0.6497999999999999	9.042854474635911	1.0	4.55487413561695	2.0	0.10317500441073144	1.0	0.265730768021239	1.3791763176002583	0.18363309446984036	0.3016604310047498	0.18363309446984036	0.04582029738592415	0.9374890845779698	0.9905296424680866	114.0	2.0327230044223072	59.0	0.13603775497035278
601	Feb19-3L1-mock-rep2_B-C-A_Position006_5_cmle.ics	46	3	0	1.2995999999999999	0.21529986904931167	1.0	0.250302890866406	1.0	0.2918229810711206	1.0	0.3307402154747671	1.5388668668920913	0.35875394142271133	0.5341163947427855	0.36336021933656293	0.17192919182670172	0.35661404282358256	0.9877955132725096	372.0	6.745194943087433	388.0	0.8946211682796081
602	Feb19-3L1-mock-rep2_B-C-A_Position006_5_cmle.ics	46	4	0	0.6497999999999999	3.6080625771932424	1.0	2.6113203507305434	3.0	1.1321417835580119	1.0	0.1518345893861777	1.819651032528226	0.7285324864271495	0.8525352036233952	0.7275835686661053	0.5723751131435615	0.32756905361919897	0.7417115169922264	142.0	2.5414325269704086	62.0	0.14295492895189613
603	Feb19-3L1-mock-rep2_B-C-A_Position006_5_cmle.ics	47	1	0	1.7328	0.5286923768513088	1.0	0.6061379958457596	2.0	1.7941989459020498	1.0	0.3027236311980283	1.8278696516859103	0.8561248397837127	0.9212109548703883	0.8499665554339012	0.7657366959758153	0.5390803519563911	0.9804167669497346	402.0	7.392220872907941	417.0	0.9614871834345272
604	Feb19-3L1-mock-rep2_B-C-A_Position006_5_cmle.ics	47	2	0	1.083	2.0494308275861046	1.0	1.7236071573943506	2.0	1.242391573779135	1.0	0.2991993003418851	1.8090997207154584	0.6947912423815521	0.7684683136091358	0.6936888795883516	0.606508798349819	0.6075149613899589	1.0017839414689031	168.0	3.052257135288621	112.0	0.25824116197761887
605	Feb19-3L1-mock-rep2_B-C-A_Position006_5_cmle.ics	48	1	0	1.5162	0.3989612493695825	1.0	0.2852903375361868	1.0	0.5158750220536572	1.0	0.26923911883090074	1.3263665504499786	0.5212573813601356	0.6886446372254509	0.5238402725137333	0.31355924272626035	0.7375125524388456	0.9772916637612388	426.0	7.764729073953751	429.0	0.9891558793607008
606	Feb19-3L1-mock-rep2_B-C-A_Position006_5_cmle.ics	49	1	0	1.2995999999999999	0.7104681268079205	1.0	0.2705837530416747	1.0	1.9091760314026058	1.0	0.3047216752672621	1.5415274574839877	0.9295059805798647	0.9705675670042312	0.9270003007411334	0.8599916030693462	1.9796519562980792	0.9735997497940384	292.0	5.2850519504241555	259.0	0.5971826870732435
607	Feb19-3L1-mock-rep2_B-C-A_Position006_5_cmle.ics	49	2	0	1.7328	0.45701863757161076	6.0	0.19121299082384213	2.0	0.7252201245704302	1.0	0.31446136044151235	1.9028817188692229	0.6410907672472063	0.7757796192795909	0.6261728159791804	0.4407242203807204	40.33409959884846	0.9830109493601046	388.0	7.219784482575359	403.0	0.929207038187325
608	Feb19-3L1-mock-rep2_B-C-A_Position006_5_cmle.ics	49	3	0	1.2995999999999999	4.5638679426983995	4.0	10.003586717804113	1.0	0.0	1.0	0.12517569033951007	1.4642190280167524	0.1441994181701242	0.3873627682476916	0.1375592921566117	0.02133773229274916	1.470395928336276	0.7425848113713841	292.0	5.378672945785826	166.0	0.3827502936453994
609	Feb19-3L1-mock-rep2_B-C-A_Position006_5_cmle.ics	49	4	0	1.5162	0.20763186517153995	2.0	0.16373750508565482	3.0	1.403331779731213	1.0	0.3248940125522652	1.7781969072623502	0.8530745570023553	0.9289238529405635	0.8528393238386479	0.7154862329046532	22.859508893014198	0.9846187273751217	402.0	7.368815624067526	432.0	0.9960730533422443
610	Feb19-3L1-mock-rep2_B-C-A_Position006_5_cmle.ics	50	1	0	1.5162	0.5281321776548656	5.0	0.12729311329917756	5.0	1.321284742879191	1.0	0.30493288640175054	1.6288379848533077	0.8260498814143125	0.9129516103349732	0.8272839268204789	0.6671251560889351	0.8370869232926323	0.9839761926002039	392.0	7.168743813354301	403.0	0.929207038187325
611	Feb19-3L1-mock-rep2_B-C-A_Position006_5_cmle.ics	50	2	0	1.2995999999999999	0.4117070345088221	6.0	0.19708454701559192	3.0	0.72222503087512	1.0	0.23859881003467953	1.2443722146928629	0.6720623852903463	0.8555653562179966	0.6795630347879286	0.42859297872162117	0.3006476454788929	0.8972301824283617	476.0	8.296983150711485	477.0	1.0998306630653947
612	Feb19-3L1-mock-rep2_B-C-A_Position006_5_cmle.ics	51	1	0	2.3826	0.3597289882561248	1.0	0.5379673044217537	3.0	2.8158	1.0	0.24624164287987513	1.1042002044421395	0.986228238952971	0.9969505221498002	0.9766033064681992	0.8879218380288052	0.4000322158012509	0.9057721772848516	1184.0	21.053071369015015	1901.0	4.383182579637977
613	Feb19-3L1-mock-rep2_B-C-A_Position006_5_cmle.ics	51	2	0	2.5991999999999997	0.7888340816292846	2.0	0.17652024855655804	6.0	2.5991999999999997	1.0	0.23907402489879467	1.2278153247839676	0.9759382454305886	0.9969505221498002	0.9736355196414053	0.8569941932098422	0.8133129584413501	0.9548802700733701	948.0	17.089706698612172	1342.0	3.094282494410397
614	Feb19-3L1-mock-rep2_B-C-A_Position006_5_cmle.ics	51	3	0	1.7328	0.6604281773762102	5.0	0.3482869947868903	4.0	0.744005537498231	1.0	0.27005535640283246	1.225398595491215	0.5126475003507909	0.6503956728745437	0.4792587452643233	0.31718010275769676	0.8650529934140604	0.9694594741427041	596.0	10.768060625791433	711.0	1.6393702336257767
615	Feb19-3L1-mock-rep2_B-C-A_Position006_5_cmle.ics	51	4	0	1.7328	0.5740491563262918	4.0	0.18335802477668064	5.0	1.0389843448820495	1.0	0.2940554473544449	2.0907643537561187	0.6001349343492494	0.7465204429383396	0.6003851972021305	0.4487705020441977	3.85351039664334	0.9655218552190425	452.0	8.392579926474058	490.0	1.1298050836520823
616	Feb19-3L1-mock-rep2_B-C-A_Position006_5_cmle.ics	51	5	0	1.083	1.7022956588739622	3.0	13.964779570627538	5.0	2.9999048536686783	1.0	0.29197721891436773	1.821165084757966	0.9266141665689578	0.948190015242584	0.9270724051567218	0.8997574257140276	0.8009767887825366	0.9881511398273785	156.0	2.877705659185929	99.0	0.22826674139093092
617	Feb19-3L1-mock-rep2_B-C-A_Position006_5_cmle.ics	51	6	0	1.2995999999999999	2.284340076196759	4.0	1.8250620248490954	5.0	1.1736910802652911	1.0	0.28309736069519026	1.3203624862066352	0.6097121977191866	0.7571152881386556	0.6108597163303239	0.4747374834936079	4.091137902254491	0.9522761726977674	346.0	6.234370334769216	322.0	0.7424433406856541
618	Feb19-3L1-mock-rep2_B-C-A_Position006_5_cmle.ics	51	7	0	1.083	4.524844626202562	1.0	4.401905675903412	1.0	3.6822	1.0	0.24920087695577656	1.3244005618162304	0.9936911464229904	0.9969505221498002	0.9933955210253472	0.9691669245540151	0.37001189245830646	0.9553789001143146	188.0	3.4289955078746477	121.0	0.27899268392224896
619	Feb19-3L1-mock-rep2_B-C-A_Position006_5_cmle.ics	51	8	0	1.083	3.0509909276691958	2.0	3.0793053641735226	6.0	1.517785507063743	1.0	0.28876307284321046	1.898614414113879	0.6604967198651426	0.7221019388643602	0.6590374298658537	0.5950114655754027	1.8155783093619868	0.9770206794742442	170.0	3.0969525471993498	112.0	0.25824116197761887
620	Feb19-3L1-mock-rep2_B-C-A_Position006_5_cmle.ics	52	1	0	1.2995999999999999	0.2512597262931575	1.0	0.40469659352256926	1.0	1.3765262486627317	1.0	0.2895702494687832	1.7117599388295703	0.7679909405395343	0.8540693886415464	0.7669166808867102	0.6556920248824907	0.6059350146067797	0.9787331500181933	268.0	4.889138500537924	222.0	0.5118708746342088
621	Feb19-3L1-mock-rep2_B-C-A_Position006_5_cmle.ics	52	2	0	1.083	4.300230748044447	1.0	0.2705266790885355	2.0	1.845650587529889	1.0	0.1954558242319321	1.9944446949345034	0.8258380776569505	0.8627604207064518	0.8251865411166095	0.7779559592324279	0.567884275183725	0.8866170996364252	156.0	2.901110908026349	81.0	0.18676369750167077
622	Feb19-3L1-mock-rep2_B-C-A_Position006_5_cmle.ics	52	3	0	0.6497999999999999	1.7027026851197309	1.0	1.31960902902028	1.0	0.0	1.0	0.16541944788811772	1.4722376852806691	0.057587298140018305	0.17995012642911437	0.057587298140018305	0.02042838527527419	0.9616532022211516	0.7747170319678873	132.0	2.3179554674167653	58.0	0.13373203030983835
623	Feb19-3L1-mock-rep2_B-C-A_Position006_5_cmle.ics	53	1	0	1.2995999999999999	0.29773729721330827	1.0	0.5220667511295751	1.0	1.969554495985222	1.0	0.24584962556317194	1.060690131644135	0.9211589671572978	0.9799706769473996	0.9210662285873266	0.8407435866862742	0.37628629008717546	0.9249330187631153	456.0	8.107486768848812	454.0	1.0467989958735622
624	Feb19-3L1-mock-rep2_B-C-A_Position006_5_cmle.ics	54	1	0	1.7328	0.21608475187189627	2.0	0.29141961336883043	2.0	1.8148458414482778	1.0	0.30811345118538913	1.9749584336575523	0.9111194388925902	0.9546760493004663	0.8999694648012436	0.8145449330076245	0.44099213503651324	0.9802811191444329	390.0	7.217669396805249	402.0	0.9269013135268106
625	Feb19-3L1-mock-rep2_B-C-A_Position006_5_cmle.ics	55	1	0	1.5162	0.34851706155144474	1.0	0.13825132638114315	1.0	0.20635000882146287	1.0	0.3139114474698203	1.7947075278736317	0.38173045290053736	0.5636522035798273	0.3818685447153481	0.15835881939621385	0.814372496032197	0.9928991716995852	372.0	6.7686001919278524	378.0	0.8715639216744637
626	Feb19-3L1-mock-rep2_B-C-A_Position006_5_cmle.ics	55	2	0	1.083	4.487348778444813	1.0	0.8750660856332901	2.0	0.32626801153583	1.0	0.28876307284321046	1.7391930520270504	0.3926478293185169	0.5162095421444034	0.3889437194624167	0.20480031517425967	0.8620792282645579	0.9894503734748661	170.0	3.1437630448801896	112.0	0.25824116197761887
627	Feb19-3L1-mock-rep2_B-C-A_Position006_5_cmle.ics	57	1	0	2.5991999999999997	0.28763116578162545	2.0	0.2693583081358896	2.0	2.772318320175646	1.0	0.28699396307243386	1.9801455896250655	0.942049967270347	0.9637819114117391	0.9296345188741	0.8940175649138119	0.5214755528244737	0.9679236788175084	692.0	12.913440397506452	917.0	2.1143495136917543
628	Feb19-3L1-mock-rep2_B-C-A_Position006_5_cmle.ics	58	1	0	1.5162	0.3071399492719166	1.0	0.3140849164897716	1.0	1.4481301952605736	1.0	0.3286551661551351	1.751482023973373	0.8456732473776601	0.9242893956295778	0.8451716951600211	0.7317819804394635	0.5250625846079483	0.9869769727293803	420.0	7.654048087061984	464.0	1.0698562424787068
629	Feb19-3L1-mock-rep2_B-C-A_Position006_5_cmle.ics	59	1	0	1.083	2.1753803612690006	1.0	4.5778524250761965	1.0	0.3720027687491155	1.0	0.14510662065529947	2.0721536472837196	0.42102757534698065	0.578008843886183	0.42173710037719264	0.25960605339290294	0.8057522113448486	0.8773656777714319	254.0	4.389028626439459	145.0	0.33433007577459584
630	Feb19-3L1-mock-rep2_B-C-A_Position006_5_cmle.ics	59	2	0	0.6497999999999999	0.45714123867713524	1.0	2.824272146216994	1.0	2.1706731427003563	1.0	0.3228775687081416	1.6182217961393888	0.9171320540520745	0.9443595048888563	0.917035924854433	0.8807654630680778	0.35774074801400463	1.0030744361342334	122.0	2.188099403224802	72.0	0.16601217555704068
631	Feb19-3L1-mock-rep2_B-C-A_Position006_5_cmle.ics	59	3	0	1.083	2.5748068108971784	1.0	0.872451219486212	1.0	2.262804502914313	1.0	0.26606354324709613	1.212994755891223	0.9480353023034387	0.981490551873146	0.9479666385908375	0.8920812429047497	0.322182636767717	0.9708390071291584	258.0	4.6890666898247	201.0	0.4634506567634053
632	Feb19-3L1-mock-rep2_B-C-A_Position006_5_cmle.ics	60	1	0	1.5162	7.497761842710056	1.0	9.480335305647644	1.0	0.0	1.0	0.08392250955246378	1.3027307887031847	0.02814566732833476	0.15539008626772158	0.041022794622613996	0.014070952143522395	0.9845364733895281	0.7843150810997074	458.0	8.71390815292962	267.0	0.6156284843573592
633	Feb19-3L1-mock-rep2_B-C-A_Position006_5_cmle.ics	60	2	0	1.2995999999999999	5.259754105966093	3.0	9.291072743611613	1.0	0.3720027687491155	1.0	0.17813970439962284	1.7956664472387587	0.32620299726238744	0.4768168433728139	0.32620299726238744	0.21498066737537277	0.8881162266898815	0.8707245024557113	248.0	4.465589630271054	155.0	0.35738732237974036
634	Feb19-3L1-mock-rep2_B-C-A_Position006_5_cmle.ics	60	3	0	1.083	0.7406372137365929	1.0	1.6362901160371557	1.0	3.6822	1.0	0.31588787659755735	2.0298747474090906	0.9917307167652897	0.997061064752533	0.9908746248718214	0.9785073896723332	0.3574940846889181	1.0052517623131974	154.0	2.8330102472752006	101.0	0.23287819071195984
635	Feb19-3L1-mock-rep2_B-C-A_Position006_5_cmle.ics	60	4	0	1.9493999999999998	0.8036367361660272	2.0	0.4917773960163382	1.0	1.5394492374569102	1.0	0.18354341960904416	1.2005710370341962	0.8206741488470982	0.900443098111894	0.8208942867625615	0.6332850409701121	0.6281522323287788	0.8749708084818435	558.0	10.316737029774739	531.0	1.2243397947331751
636	Feb19-3L1-mock-rep2_B-C-A_Position006_5_cmle.ics	61	1	0	1.2995999999999999	0.48053857019291274	1.0	2.849829896741012	1.0	1.4930362603455627	1.0	0.30122517117134867	1.7533692362233955	0.797206214978234	0.8778562038015784	0.7963878564690103	0.6938278340399253	0.5639760935302264	0.9752584025562979	284.0	5.153080800462076	247.0	0.5695139911470701
637	Feb19-3L1-mock-rep2_B-C-A_Position006_5_cmle.ics	61	2	0	1.2995999999999999	0.6398053251703746	2.0	1.9651330562871854	1.0	0.7252201245704302	1.0	0.2512736249171332	1.2469150938591336	0.6248659748506307	0.7612931579924453	0.6247182156753541	0.3929314283765813	0.6808746618738054	0.97907576657447	328.0	5.902327374093916	280.0	0.6456029049440472
638	Feb19-3L1-mock-rep2_B-C-A_Position006_5_cmle.ics	62	1	0	1.7328	0.24185542539763666	1.0	0.8401729089964023	7.0	0.928575039696583	1.0	0.2711198812652795	1.7749229491418905	0.6101351985683605	0.7390703440986972	0.6052398276844935	0.4596608566802262	2.959012915763743	0.9809184620275606	392.0	7.14533856451388	380.0	0.8761753709954926
639	Feb19-3L1-mock-rep2_B-C-A_Position006_5_cmle.ics	62	2	0	0.8664	1.0512195915788887	2.0	0.5980485059718492	3.0	0.6921189703237084	1.0	0.3058151952710448	2.1366011804321063	0.4476689885319791	0.5334921086582638	0.44785336341402276	0.36043063391084773	0.903983762060408	1.0218675808357387	100.0	1.8836918629301451	52.0	0.1198976823467516
640	Feb19-3L1-mock-rep2_B-C-A_Position006_5_cmle.ics	62	3	0	1.7328	3.2413500738503513	9.0	2.705857731372261	1.0	2.418364115814485	1.0	0.12456902116094451	1.348510497845706	0.9817004300144887	0.9979621978260217	0.9778304931858721	0.878736010979258	0.5724594890716692	0.8311079438160406	824.0	13.756865187976748	785.0	1.8099938585038462
641	Feb19-3L1-mock-rep2_B-C-A_Position006_5_cmle.ics	62	4	0	1.9493999999999998	0.5264625353218476	7.0	0.7123157304895618	4.0	2.8158	1.0	0.32041680257561744	2.1364653529280906	0.9771060595942204	0.9930564225852939	0.9711537996227332	0.9434121548052159	12.477076551084734	0.9802161374255737	426.0	7.928565815836684	468.0	1.0790791411207645
642	Feb19-3L1-mock-rep2_B-C-A_Position006_5_cmle.ics	62	5	0	2.166	0.560300615207251	9.0	0.20665571923052636	1.0	3.2489999999999997	1.0	0.29330591561459923	1.67852380564852	0.994699101160352	0.9997118235111365	0.9935599450649958	0.9744423022760862	0.38174362739913364	0.9734059486732082	684.0	12.360174768416796	911.0	2.1005151657286674
643	Feb19-3L1-mock-rep2_B-C-A_Position006_5_cmle.ics	62	6	0	1.5162	0.5316885736139233	3.0	0.7699881111252218	2.0	0.9228252937649445	1.0	0.2738763843512665	1.6953464239023852	0.6133218353091933	0.7333077821685777	0.6141503124694523	0.4535285771388696	5.054448102805131	0.9721028329830118	330.0	6.040643781366325	295.0	0.680188774851764
644	Feb19-3L1-mock-rep2_B-C-A_Position006_5_cmle.ics	62	7	0	1.5162	1.3273574274108084	3.0	1.07075320050903	2.0	0.2918229810711206	1.0	0.2576810182745199	1.3968042660752087	0.35024501050598084	0.5215338731984736	0.35723528654566644	0.15555578138655718	5.864060758266438	0.9697708907573485	416.0	7.564657263240527	405.0	0.9338184875083538
645	Feb19-3L1-mock-rep2_B-C-A_Position006_5_cmle.ics	62	8	0	1.5162	0.1652494753801021	8.0	0.05013457805428961	8.0	1.3934633376079517	1.0	0.2777049706806107	1.5198334636273563	0.751060518514432	0.8503246159340547	0.7505233633462735	0.6274753900665976	14.04152922548564	0.9764624291156557	318.0	5.749066061061531	281.0	0.6479086296045616
646	Feb19-3L1-mock-rep2_B-C-A_Position006_5_cmle.ics	62	9	0	1.083	1.5815368661310367	6.0	0.48150974059444895	9.0	1.502250739874254	1.0	0.2818939505498759	2.121802379886798	0.7394187690726379	0.7916343647680409	0.7394173173019132	0.6732422202026478	2.889138366372076	0.9784929704525737	130.0	2.4136915485485564	74.0	0.17062362487806956
647	Feb19-3L1-mock-rep2_B-C-A_Position006_5_cmle.ics	62	10	0	0.6497999999999999	0.3184045159246562	5.0	0.3715340469337372	5.0	1.7509378864267235	1.0	0.3176904155016142	1.7643615783250848	0.7857471925173801	0.8277875691647769	0.7857500960588296	0.736388681608291	1.9690233230415524	1.0286160979072962	100.0	1.8368813652493048	53.0	0.12220340700726606
648	Feb19-3L1-mock-rep2_B-C-A_Position006_5_cmle.ics	62	11	0	0.8664	0.4405092101687889	6.0	1.1033388469453622	7.0	1.6017067927595934	1.0	0.33491629036694	1.7921597871971437	0.7842484812058601	0.8378480983255276	0.7836900334004051	0.6929967064161491	3.0390428113370302	1.013634401958483	146.0	2.6542285996322863	96.0	0.22134956740938755
649	Feb19-3L1-mock-rep2_B-C-A_Position006_5_cmle.ics	62	12	0	1.083	1.9065123230111027	5.0	1.3849561144076896	5.0	1.6116450895211656	1.0	0.37561038845952244	1.984265280643278	0.7849656559438881	0.8464292731177551	0.7865621198175414	0.6915154163533261	1.8987505245909675	0.9910149571188811	200.0	3.6737627304986	163.0	0.375833119663856
650	Feb19-3L1-mock-rep2_B-C-A_Position006_5_cmle.ics	62	13	0	0.8664	0.38753189341905053	10.0	0.6565519780473833	6.0	2.8778244272974964	1.0	0.17293719559760956	1.37679106688009	0.9714552840099069	0.9937714196672348	0.9716125591717552	0.9359026287696437	6.155726615505893	0.8165925337648371	210.0	3.7334030481693037	119.0	0.27438123460122005
651	Feb19-3L1-mock-rep2_B-C-A_Position006_5_cmle.ics	63	1	0	2.3826	0.35226650783564106	2.0	18.576582895538305	1.0	1.8968493769622838	1.0	0.29224925735474483	2.0344934247241584	0.8764782637420718	0.9509055397727273	0.8756593001233263	0.7822589081219169	0.6308369081567997	0.9744784224951305	628.0	11.623618709405626	800.0	1.844579728411563
652	Feb19-3L1-mock-rep2_B-C-A_Position006_5_cmle.ics	63	2	0	1.5162	0.3953034376270665	1.0	0.35914345972530487	1.0	0.23070632344123612	1.0	0.2747596622444562	1.2945977116479106	0.3998964940098661	0.6169775975599013	0.39610999163143057	0.15421497863812544	8.377155993451987	0.9814189075082531	528.0	9.435658611549998	598.0	1.3788233469876434
653	Feb19-3L1-mock-rep2_B-C-A_Position006_5_cmle.ics	64	1	0	0.6497999999999999	0.6317711120939131	2.0	0.8568315666633114	3.0	3.7166337733219956	1.0	0.31252526369301753	1.9097862385006057	0.9942381662816704	0.997330153727559	0.9942263673047728	0.9896975266722428	0.5938101122119269	1.011606067413575	108.0	1.9922577640518009	59.0	0.13603775497035278
654	Feb19-3L1-mock-rep2_B-C-A_Position006_5_cmle.ics	64	2	0	1.7328	0.4085129095294391	3.0	0.2470114043914741	1.0	2.3752669773378865	1.0	0.3290459116630433	1.7659970241243883	0.9349011114636238	0.9705622081391965	0.9352773677269139	0.8748705390034847	0.7349218908382383	0.9935361272145304	404.0	7.436916284818671	438.0	1.0099074013053309
655	Feb19-3L1-mock-rep2_B-C-A_Position006_5_cmle.ics	64	3	0	1.083	0.6244638242861794	4.0	0.39601380865429886	4.0	1.2737298093406069	1.0	0.2611066558550442	1.5166561464597352	0.6945087561518555	0.7925163022530802	0.6938532574353219	0.6019484043850242	0.8232519056414515	0.9866684990458456	204.0	3.716343056639217	140.0	0.3228014524720236
656	Feb19-3L1-mock-rep2_B-C-A_Position006_5_cmle.ics	64	4	0	1.2995999999999999	0.4720607541835172	1.0	0.29008449862763575	2.0	3.0158307089227145	1.0	0.3015318144187025	1.5123715185813005	0.9801580538505306	0.9840045203191492	0.9720639556987748	0.9524193146629819	0.47581876918816235	0.9845085338328657	352.0	6.368456570501403	341.0	0.7862521092354289
657	Feb19-3L1-mock-rep2_B-C-A_Position006_5_cmle.ics	64	5	0	0.8664	5.137530764561004	2.0	0.26072633756637975	5.0	1.077178670106234	1.0	0.28194623496543986	1.8166548668716713	0.6071124232738753	0.6750981281578651	0.609456486684199	0.5294928537529924	0.5905249246684225	0.9820549180352224	118.0	2.1689243259246043	64.0	0.14756637827292504
658	Feb19-3L1-mock-rep2_B-C-A_Position006_5_cmle.ics	64	6	0	1.2995999999999999	0.5510416766923598	2.0	0.13004536873592432	3.0	3.2489999999999997	1.0	0.28694739429829336	1.9258210693234037	0.9949565928749912	0.9991609616428371	0.9938763309901439	0.976147057204062	0.6298809135407806	0.9842614501509281	280.0	5.18071622084272	236.0	0.5441510198814111
659	Feb19-3L1-mock-rep2_B-C-A_Position006_5_cmle.ics	64	7	0	1.083	3.374922823573339	1.0	0.5465806128052689	6.0	0.41270001764292574	1.0	0.3117801729631485	1.4797739848960432	0.4305512219807074	0.5507572321173395	0.4293490373345849	0.2437098343161444	0.7733088670970497	0.9757816616505547	280.0	4.993474230119359	246.0	0.5672082664865556
660	Feb19-3L1-mock-rep2_B-C-A_Position006_5_cmle.ics	65	1	0	0.8664	5.658385140169249	1.0	5.049352818454503	1.0	0.0	1.0	0.10993074851996457	1.520628095010133	0.041399573738024116	0.13405857638280444	0.041399573738024116	0.014795895496538149	0.9764392602455805	0.7633841875504805	146.0	2.6308233507918657	55.0	0.12681485632829495
661	Feb19-3L1-mock-rep2_B-C-A_Position006_5_cmle.ics	65	2	0	1.083	0.6288342104254404	1.0	0.7895181236781673	4.0	1.5762738440862263	1.0	0.25848391786620994	1.7490908367012075	0.7220922698246458	0.8063686636320292	0.7206720757654174	0.6283991947479308	0.6808493128503038	0.973389342691291	220.0	4.003690605403786	156.0	0.35969304704025484
662	Feb19-3L1-mock-rep2_B-C-A_Position006_5_cmle.ics	65	3	0	1.083	1.0716447725445633	3.0	0.31203698991771184	2.0	2.8158	1.0	0.32419854984124263	1.818849196653947	0.9512406831602068	0.9846570139655811	0.9512406831602068	0.8978224370285547	0.1815392624269436	0.9969461858759517	204.0	3.763153554320057	156.0	0.35969304704025484
663	Feb19-3L1-mock-rep2_B-C-A_Position006_5_cmle.ics	65	4	0	1.5162	4.394633438615685	3.0	0.2888412796436076	3.0	0.8754689432133618	1.0	0.207899513840501	1.2069100596578113	0.620333429778841	0.7735900957255623	0.6187665298770524	0.40335854500405477	0.7443970907962317	0.8960835603866372	544.0	9.840032404516673	544.0	1.254314215319863
664	Feb19-3L1-mock-rep2_B-C-A_Position006_5_cmle.ics	66	1	0	0.8664	4.777041520200053	2.0	5.0025456533096	2.0	0.4377344716066809	1.0	0.17208632505214835	2.7310423946073805	0.3889431126260389	0.5412108744453538	0.3850615272574385	0.2654775401109668	0.8210643154209729	0.8037331780728016	118.0	2.0987085794033447	50.0	0.11528623302572269
665	Feb19-3L1-mock-rep2_B-C-A_Position006_5_cmle.ics	66	2	0	1.2995999999999999	0.5667300303490499	1.0	0.23557618673092573	1.0	0.65253602307166	1.0	0.2977033692150578	1.8854817224358336	0.5469581734775851	0.6821773666784291	0.5437973467074095	0.3746180354823452	0.7419196587276232	0.9919259409509587	292.0	5.308457199264574	256.0	0.5902655130917002
666	Feb19-3L1-mock-rep2_B-C-A_Position006_5_cmle.ics	66	3	0	0.8664	0.5014770807006705	2.0	0.33360462538079605	2.0	2.339139138458717	1.0	0.27143360527015814	1.696723983519084	0.9152845870278468	0.9451153589152583	0.9148303589527979	0.8775836567987807	0.45454053214270373	0.980856123262568	150.0	2.7202141746133233	90.0	0.20751521944630086
667	Feb19-3L1-mock-rep2_B-C-A_Position006_5_cmle.ics	66	4	0	0.6497999999999999	3.8795814327132168	2.0	4.035583870482028	2.0	0.7610319551488771	1.0	0.18849555921538758	1.1847493261637592	0.5004692438791828	0.6130164498134286	0.5020496572642706	0.4038857147147373	0.7570791161831072	0.8056245285648521	150.0	2.626593179251644	75.0	0.17292934953858405
668	Feb19-3L1-mock-rep2_B-C-A_Position006_5_cmle.ics	67	1	0	0.8664	4.669576458746352	1.0	4.011290841995202	2.0	0.0	1.0	0.22655650507834577	1.5007310449530311	0.167140224067807	0.31378249048872	0.15484232508657564	0.02142391194896963	0.9366633403554632	0.8692954043525583	164.0	2.916055813786324	94.0	0.2167381180883587
669	Feb19-3L1-mock-rep2_B-C-A_Position006_5_cmle.ics	67	2	0	1.5162	0.8095399807128874	1.0	0.5090160500852166	2.0	1.2569038551385865	1.0	0.28982670345553463	1.9217883600768504	0.7506227754112069	0.8301497725611064	0.7458375836751848	0.6305486115063503	0.6588871565680856	0.9871253040720748	290.0	5.357382782715524	250.0	0.5764311651286135
670	Feb19-3L1-mock-rep2_B-C-A_Position006_5_cmle.ics	67	3	0	0.6497999999999999	0.7031566728592199	2.0	0.5455166282325772	1.0	0.0	1.0	0.22959367618898552	1.019665541080762	0.1617289733946842	0.3664830810855774	0.1617289733946842	0.02142391194896963	0.9484187653053981	0.9165230328332067	178.0	3.1118974529593255	107.0	0.2467125386750466
671	Feb19-3L1-mock-rep2_B-C-A_Position006_5_cmle.ics	68	1	0	1.083	5.952106123115113	1.0	0.2835440704846061	1.0	0.0	1.0	0.17734328101003638	1.3726010083108868	0.08109560629629209	0.244513074381479	0.056036848220604875	0.020435699173791438	0.9501693470219508	0.796043606071651	194.0	3.563081743606834	107.0	0.2467125386750466
672	Feb19-3L1-mock-rep2_B-C-A_Position006_5_cmle.ics	68	2	0	1.7328	0.4754732879901316	2.0	0.5340585215520747	2.0	2.4210515686860785	1.0	0.2718494375548512	1.6362238719942641	0.9596168330059534	0.9869823896086202	0.9585533212978627	0.8944625481134968	0.3034691398341089	0.9796379891508195	412.0	7.592292683621168	410.0	0.945347110810926
673	Feb19-3L1-mock-rep2_B-C-A_Position006_5_cmle.ics	69	1	0	1.5162	0.26906826935523687	1.0	0.43935515632077465	1.0	0.5963412819178956	1.0	0.23066260939940905	1.1225144115380048	0.6373440388865048	0.8150103673282774	0.6387838341869168	0.35790343345057574	0.6895950917413424	0.9104799029966743	476.0	8.577846136796525	469.0	1.0813848657812788
674	Feb19-3L1-mock-rep2_B-C-A_Position006_5_cmle.ics	70	1	0	1.2995999999999999	0.33434333310286785	1.0	0.2972551350151496	1.0	1.6017067927595934	1.0	0.30474742741709504	1.380746604791152	0.8438379515772465	0.9297452789147053	0.8419779283158577	0.7432213472073016	0.5245893924421038	0.9807814978221842	422.0	7.511501508249358	450.0	1.0375760972315042
675	Feb19-3L1-mock-rep2_B-C-A_Position006_5_cmle.ics	71	1	0	1.5162	0.8173148885415198	1.0	0.649229006311571	1.0	1.2466683216206906	1.0	0.24632695069120475	1.0903129043630837	0.8041337500588965	0.9024428311162067	0.789148513451964	0.6327625606634103	0.7654724672618419	0.982157341337393	526.0	9.4143684484797	563.0	1.2981229838696378
676	Feb19-3L1-mock-rep2_B-C-A_Position006_5_cmle.ics	71	2	0	0.8664	2.625391923505301	3.0	0.2702227166035099	3.0	2.294124127466882	1.0	0.2836736067019555	1.3607972490094977	0.9264637747169041	0.9631288184573825	0.9262910116065398	0.8845520331076943	0.08689801921495771	0.9808342305137122	184.0	3.3161994352127713	125.0	0.28821558256430674
677	Feb19-3L1-mock-rep2_B-C-A_Position006_5_cmle.ics	71	3	0	1.5162	0.6710533321716852	2.0	0.47000083130221687	2.0	1.2779016819528852	1.0	0.27796546815137146	1.7458240931484361	0.7665420678173737	0.8614636176595311	0.7652404548381524	0.6378384586389408	0.6057301293594239	0.9901887552935968	356.0	6.48125264316328	333.0	0.7678063119513132
678	Feb19-3L1-mock-rep2_B-C-A_Position007_6_cmle.ics	1	1	0	1.083	3.27310736152609	1.0	3.516073566401375	1.0	0.913592684735068	1.0	0.21463175247664623	1.2569479991020087	0.5941483076903264	0.695628937803233	0.5946634214499809	0.4625286934461432	0.7316941462053899	0.9204308368597616	242.0	4.261287648017604	164.0	0.3781388443243705
679	Feb19-3L1-mock-rep2_B-C-A_Position007_6_cmle.ics	1	2	0	1.5162	2.9945071750663144	2.0	5.064523971695129	1.0	0.7748934119142009	1.0	0.3326392221448016	2.1043898384464654	0.5634088940829526	0.6910074015408341	0.5562713490507419	0.3975792872757243	0.7528547232973235	0.9839970411409574	340.0	6.334336587441226	340.0	0.7839463845749143
680	Feb19-3L1-mock-rep2_B-C-A_Position007_6_cmle.ics	1	3	0	0.8664	4.259862433754307	1.0	0.4474785979454794	1.0	0.46141264688247224	1.0	0.36296735843821426	1.7439743690924412	0.38398189375134817	0.5200186084845675	0.38398189375134817	0.2661995228758801	0.8479255153469046	1.000503315147019	148.0	2.698924011543015	102.0	0.23518391537247432
681	Feb19-3L1-mock-rep2_B-C-A_Position007_6_cmle.ics	2	1	0	1.2995999999999999	0.5403671164908955	1.0	0.46271133736511505	1.0	1.0542408233015097	1.0	0.29583915194937366	1.4876187433122559	0.7511162349284399	0.846829001089165	0.7474538378736442	0.6112031133559659	0.5627921300517682	0.976286229485174	336.0	6.0811090217368315	315.0	0.7263032680620531
682	Feb19-3L1-mock-rep2_B-C-A_Position007_6_cmle.ics	3	1	0	1.7328	0.5244869022416082	1.0	0.4450556050362372	1.0	1.4751040190545512	1.0	0.30474742741709504	1.8956263144746996	0.8280440773794995	0.9108356151616954	0.8208857192308204	0.7046966462670471	0.6028703758612329	0.9756011434622532	422.0	7.698743498972713	450.0	1.0375760972315042
683	Feb19-3L1-mock-rep2_B-C-A_Position007_6_cmle.ics	4	1	0	1.7328	0.31981014449777556	1.0	0.23981888241297455	1.0	0.23070632344123612	1.0	0.27334412720877677	1.5180206368034503	0.35649962349976183	0.543919905337083	0.35574662302337373	0.13658506600279685	0.8609270363845707	0.9828103421007198	480.0	8.714047458298813	517.0	1.1920596494859728
684	Feb19-3L1-mock-rep2_B-C-A_Position007_6_cmle.ics	5	1	0	0.8664	7.731085378734885	2.0	1.6739494829921517	1.0	0.0	1.0	0.17731151710576265	2.3050311994105557	0.08694227155530307	0.2627780448367784	0.08694227155530307	0.02192675785517633	0.9701211817617506	0.8170655179091163	142.0	2.588243024651248	67.0	0.15448355225446841
685	Feb19-3L1-mock-rep2_B-C-A_Position007_6_cmle.ics	5	2	0	2.166	0.20818216609742018	1.0	0.3300340231321782	4.0	0.0	1.0	0.08977666494310481	1.250863307032738	0.08694227155530307	0.24032469518856794	0.06333522702442862	0.02192675785517633	0.9647724239413991	0.8783107340122857	500.0	9.62910655421451	315.0	0.7263032680620531
686	Feb19-3L1-mock-rep2_B-C-A_Position007_6_cmle.ics	6	1	0	1.9493999999999998	0.8392758520484714	1.0	0.21842609009451208	1.0	2.549548114930681	1.0	0.25367531828867756	1.9828214996702043	0.9724747889059739	0.9956502993280857	0.9717727319554194	0.9227832742562584	0.32106642133433183	0.9436462781817069	494.0	9.003510092833492	520.0	1.1989768234675162
687	Feb19-3L1-mock-rep2_B-C-A_Position007_6_cmle.ics	7	1	0	1.2995999999999999	0.6924758157740803	1.0	0.5445605769973241	1.0	2.127007205545069	1.0	0.2572069492122286	1.7698963968521537	0.9822097210527259	0.9988489169966139	0.9822097210527259	0.943955246609456	0.16530908198620303	0.9722186072597131	246.0	4.491109964881584	184.0	0.42425333753465955
688	Feb19-3L1-mock-rep2_B-C-A_Position007_6_cmle.ics	8	1	0	1.5162	0.7306738856417837	1.0	0.16097048621123392	1.0	2.2377496632514493	1.0	0.13168912521476753	1.5698519621435902	0.9867451783444819	0.9983227292104079	0.9775102289614068	0.8780393063031119	0.27752783575240925	0.5683756866900631	598.0	10.765945540021333	499.0	1.1505566055967125
689	Feb19-3L1-mock-rep2_B-C-A_Position007_6_cmle.ics	9	1	0	2.3826	0.27863617581145633	2.0	0.2196693857972209	1.0	2.480495339104525	1.0	0.29308205380042146	1.983734854725758	0.9691846495268128	0.9968948629609354	0.9694468938795446	0.9009085127794951	0.6922648823170147	0.9672561314358991	764.0	14.054370249484332	1075.0	2.478654010053038
690	Feb19-3L1-mock-rep2_B-C-A_Position007_6_cmle.ics	9	2	0	1.083	1.7450166125600917	1.0	0.43440537536168355	2.0	1.242391573779135	1.0	0.29314829369177076	1.580813173497097	0.7078958496553126	0.7981906778688712	0.7102183512041933	0.625777308651769	0.767318185896726	0.9855863797334234	200.0	3.60354698397734	144.0	0.33202435111408135
691	Feb19-3L1-mock-rep2_B-C-A_Position007_6_cmle.ics	10	1	0	2.166	0.580101988005388	5.0	3.5637016514747137	1.0	0.7857574237886386	1.0	0.30073993117824305	2.0857300337855094	0.5820385977304121	0.727613883800285	0.5820385977304121	0.4016786464116239	13.72008736821746	0.9848263347324713	522.0	9.722866854945368	615.0	1.4180206662163892
692	Feb19-3L1-mock-rep2_B-C-A_Position007_6_cmle.ics	10	2	0	1.5162	0.840668277208638	8.0	0.6103898179891682	8.0	1.0024833655297731	1.0	0.29112590099242636	2.031083195517986	0.609400606228451	0.735703070016083	0.6092409609881235	0.49053900806526063	2.53642234464023	0.993995983984045	316.0	5.84480214219332	285.0	0.6571315282466194
693	Feb19-3L1-mock-rep2_B-C-A_Position007_6_cmle.ics	10	3	0	0.8664	0.8812864251971917	10.0	0.9112298307585838	7.0	0.9733510449106972	1.0	0.31512099044568787	1.778670767672347	0.5837561603160044	0.6710247276503015	0.583797659609246	0.44962917417253373	0.19134786496858225	1.002079601998915	170.0	3.09695254719935	117.0	0.26976978528019113
694	Feb19-3L1-mock-rep2_B-C-A_Position007_6_cmle.ics	10	4	0	1.5162	0.19041316156596516	2.0	0.2341066573761721	1.0	2.5991999999999997	1.0	0.314499159017864	1.9603546786884098	0.9504760985244037	0.9711781056504252	0.9471218546288227	0.9046185325680525	11.590314423236226	0.9882166782549499	332.0	6.155554939798312	319.0	0.7355261667041109
695	Feb19-3L1-mock-rep2_B-C-A_Position007_6_cmle.ics	10	5	0	1.7328	0.15901720228569285	9.0	0.2349410642628242	6.0	0.41270001764292574	1.0	0.3080400455448474	1.70826390864726	0.4385882448593809	0.6393982433095093	0.44200346730829654	0.22369897598376615	13.673829130797612	0.9678816498195124	524.0	9.439888783090213	626.0	1.4433836374820481
696	Feb19-3L1-mock-rep2_B-C-A_Position007_6_cmle.ics	10	6	0	1.5162	0.9631660485182191	4.0	0.1910289564640244	5.0	0.0	1.0	0.1671587036170014	1.2742042229532493	0.1123241890911062	0.2479040739602098	0.1123241890911062	0.013772048616845495	4.332888366166287	0.8599984051028863	436.0	8.081827128869074	350.0	0.8070036311800589
697	Feb19-3L1-mock-rep2_B-C-A_Position007_6_cmle.ics	10	7	0	1.7328	0.5287592628722881	6.0	0.33191791669546405	4.0	1.8600138437455773	1.0	0.30411190454213893	1.6123178472786697	0.8583184486378492	0.9289146749123222	0.8604582030128487	0.7662260119263887	0.6400973774620528	0.9821676657372739	468.0	8.492685484515272	525.0	1.2105054467700884
698	Feb19-3L1-mock-rep2_B-C-A_Position007_6_cmle.ics	10	8	0	1.9493999999999998	0.2107682591397959	7.0	0.11921549136765368	3.0	1.8968493769622838	1.0	0.24651025189149317	1.2260827659535039	0.9342672368161403	0.9882211878452805	0.9360330740897892	0.7711688741749898	0.6052208059985152	0.9245867681196227	738.0	13.239277406240626	936.0	2.158158282241529
699	Feb19-3L1-mock-rep2_B-C-A_Position007_6_cmle.ics	10	9	0	1.2995999999999999	5.117924282102975	7.0	5.209084321581547	3.0	0.42540144110901373	1.0	0.10983094030867419	1.2941602368393175	0.5057789883149847	0.733905684810327	0.5057789883149847	0.23545153348357772	0.9237238302654951	0.6830349266832737	426.0	7.413650341347462	274.0	0.6317685569809603
700	Feb19-3L1-mock-rep2_B-C-A_Position007_6_cmle.ics	10	10	0	1.2995999999999999	4.342216698416897	7.0	4.467320518425983	3.0	1.8148458414482778	1.0	0.1639918445808037	1.2823175194224898	0.8354896027331943	0.9094879241291288	0.8341654365090456	0.7379865897998125	0.845940112175312	0.8608066881134574	470.0	8.139491666138873	388.0	0.8946211682796081
701	Feb19-3L1-mock-rep2_B-C-A_Position007_6_cmle.ics	10	11	0	1.2995999999999999	7.167844400938608	9.0	7.234900591564788	6.0	1.3412750573395087	1.0	0.3178799496849919	1.9200816052474394	0.7117175371778617	0.7885232010691573	0.7134075747220182	0.5968093818892003	9.781464628022777	1.0001155347460229	266.0	4.891253586308037	230.0	0.5303166719183244
702	Feb19-3L1-mock-rep2_B-C-A_Position007_6_cmle.ics	11	1	0	1.083	2.7033077382788986	1.0	0.15884996283942115	1.0	0.23070632344123612	1.0	0.321145755452857	1.7907559542263214	0.317179422210961	0.4842439356155067	0.3064708994003405	0.14348487071092322	0.8775608695163836	1.0069437730566533	184.0	3.3864151817340304	133.0	0.3066613798484224
703	Feb19-3L1-mock-rep2_B-C-A_Position007_6_cmle.ics	11	2	0	1.5162	0.3826191186029383	2.0	3.011750331922425	1.0	1.9319612809801423	1.0	0.28081109592780024	1.7114083193078666	0.9045078924791409	0.960866550202035	0.9011962073426061	0.8229359755690987	0.49996503420601196	0.9861547527148613	328.0	5.9959483694555935	296.0	0.6824944995122783
704	Feb19-3L1-mock-rep2_B-C-A_Position007_6_cmle.ics	12	1	0	1.9493999999999998	1.9077011038551703	1.0	0.2335169273256023	4.0	1.0368959615364501	1.0	0.29328881653696376	1.7405453636211448	0.725475338709408	0.8617869322724376	0.7236591832789601	0.555120376977545	1.473466480015228	0.9820954736385803	582.0	10.619029484299258	715.0	1.6485931322678344
705	Feb19-3L1-mock-rep2_B-C-A_Position007_6_cmle.ics	12	2	0	2.166	0.48318991372357595	2.0	0.5073312074488385	3.0	1.8148458414482778	1.0	0.27217803350257835	1.781802571849761	0.8973412773228772	0.9594154294455833	0.8962500328148977	0.787781879971457	4.2606884775572444	0.9709340955529842	642.0	11.86627084625947	798.0	1.8399682790905343
706	Feb19-3L1-mock-rep2_B-C-A_Position007_6_cmle.ics	12	3	0	0.8664	13.110306625860346	1.0	2.034143889210146	1.0	0.0	1.0	0.12372849153316283	1.7431808778236924	0.12550445447320754	0.25405711462780745	0.1119041709524912	0.018377535994959632	9.641694915912932	0.7524224404902082	216.0	3.77386828853981	105.0	0.24210108935401767
707	Feb19-3L1-mock-rep2_B-C-A_Position007_6_cmle.ics	12	4	0	0.8664	4.216092919120117	5.0	3.9018706001530137	5.0	1.8369787278692045	1.0	0.35098822974394245	1.5909930603075841	0.860460315452595	0.9063018326225427	0.8610122023688777	0.7895338971927154	2.0575231158424607	0.9941729676556496	164.0	2.9628663114671645	117.0	0.26976978528019113
708	Feb19-3L1-mock-rep2_B-C-A_Position007_6_cmle.ics	12	5	0	1.9493999999999998	0.23121634014915804	4.0	0.503490991398365	7.0	1.8018739878865302	1.0	0.3212297666059731	2.1853220914081035	0.8939869981408869	0.952994747229826	0.8926618729073045	0.7864096206120516	1.6814699738317729	0.984136787730554	486.0	9.058780933594775	571.0	1.3165687811537532
709	Feb19-3L1-mock-rep2_B-C-A_Position007_6_cmle.ics	12	6	0	0.8664	0.7725960822353439	6.0	0.3093345647959212	8.0	1.996395684228742	1.0	0.2995421726268352	2.0387863500851595	0.8717707157466165	0.9093109587439173	0.8714306340792856	0.8324918798043993	6.065846535013874	0.9962994371270355	112.0	2.081648587873258	61.0	0.1406492042913817
710	Feb19-3L1-mock-rep2_B-C-A_Position007_6_cmle.ics	12	7	0	1.083	7.326522250851655	2.0	7.3216383510011775	3.0	0.0	1.0	0.19259478261149596	1.6542228761439361	0.05146807886076221	0.17082033664505258	0.05146807886076221	0.018377535994959632	3.423783963221855	0.8900340637711543	178.0	3.3459499413635236	98.0	0.2259610167304165
711	Feb19-3L1-mock-rep2_B-C-A_Position007_6_cmle.ics	12	8	0	0.8664	6.21621428183123	5.0	5.8989425759124465	5.0	1.663646957482313	1.0	0.28102923539568075	1.3267362985091915	0.8200407143385591	0.8668565356536847	0.8200478739526081	0.7574570363493606	2.1827308067727795	0.9792896524221054	158.0	2.828780075734978	99.0	0.22826674139093092
712	Feb19-3L1-mock-rep2_B-C-A_Position007_6_cmle.ics	12	9	0	1.083	5.387096944025243	5.0	5.112002159093418	5.0	0.0	1.0	0.23390520037281223	1.7592100350496056	0.07327805315774778	0.19283465825968873	0.07327805315774778	0.018377535994959632	1.0930965775993104	0.9531615130366627	178.0	3.369355190203944	108.0	0.24901826333556107
713	Feb19-3L1-mock-rep2_B-C-A_Position007_6_cmle.ics	12	10	0	1.083	3.7650165374719875	1.0	2.807010048001631	4.0	0.0	1.0	0.19711728025736147	1.1867408575257874	0.17877377290181545	0.3538370758226993	0.17877377290181545	0.018377535994959632	1.6065728938447357	0.8711182223256367	256.0	4.480534536031029	171.0	0.3942789169479716
714	Feb19-3L1-mock-rep2_B-C-A_Position007_6_cmle.ics	12	11	0	1.2995999999999999	4.645060113999217	4.0	4.9363826528920605	7.0	1.242391573779135	1.0	0.2933122770712692	1.5576035100982666	0.7659707124054632	0.8685560490385832	0.7661795344818946	0.6318243054577738	1.2998138834451065	0.9865071902440363	324.0	5.906557545634137	297.0	0.6848002241727928
715	Feb19-3L1-mock-rep2_B-C-A_Position007_6_cmle.ics	12	12	0	0.6497999999999999	5.319404648509021	5.0	5.00898267350261	5.0	2.5377695578535975	1.0	0.29416616971153386	1.5902254619227938	0.9482473264807871	0.9663110327265958	0.9482473264807871	0.925724970585919	2.7866764448295562	1.0180287447549774	100.0	1.7900708675684647	51.0	0.11759195768623716
716	Feb19-3L1-mock-rep2_B-C-A_Position007_6_cmle.ics	12	13	0	0.8664	0.16451296565267834	3.0	0.3935528661661132	6.0	1.488011074996462	1.0	0.22907446432425577	1.4399731066241046	0.774704844910827	0.8361999632473145	0.7737448599937473	0.7044887200280657	7.190808005598996	0.9379890495019568	168.0	3.052257135288621	98.0	0.2259610167304165
717	Feb19-3L1-mock-rep2_B-C-A_Position007_6_cmle.ics	13	1	0	1.2995999999999999	0.44685588959563227	1.0	0.5136858118692988	1.0	0.3720027687491155	1.0	0.2945426394468615	1.3370968907458511	0.4692929924143797	0.6307152528250795	0.4615988821191133	0.25076810914961206	0.7722608478469123	0.9837428990464082	416.0	7.494441516719269	433.0	0.9983787780027585
718	Feb19-3L1-mock-rep2_B-C-A_Position007_6_cmle.ics	14	1	0	1.2995999999999999	0.27437478786377983	1.0	0.21426145172490696	1.0	0.0	1.0	0.26278636603550914	1.2192248775842867	0.1777082130398889	0.38885601530848407	0.1777082130398889	0.02243542329771852	0.9294744526127501	0.9461791843602493	362.0	6.40469163933169	332.0	0.7655005872907988
719	Feb19-3L1-mock-rep2_B-C-A_Position007_6_cmle.ics	14	2	0	0.6497999999999999	7.601620520404964	1.0	7.618281016246095	1.0	0.5595020986366908	1.0	0.26406189311984274	1.0950511333545025	0.4919282104630244	0.6488807341200723	0.4919282104630244	0.3263527345781816	0.7592026387862859	0.9876222680093643	148.0	2.675518762702595	87.0	0.20059804546475749
720	Feb19-3L1-mock-rep2_B-C-A_Position007_6_cmle.ics	15	1	0	1.083	0.5400723105791253	1.0	1.6485577667977285	1.0	1.3904875446279013	1.0	0.3142901650528789	1.6488450648630102	0.8350121668270047	0.9105561371739007	0.8295229472016298	0.7286090204289514	0.5665284275582317	1.0033631811927033	240.0	4.333618480308978	196.0	0.451922033460833
721	Feb19-3L1-mock-rep2_B-C-A_Position007_6_cmle.ics	15	2	0	0.8664	1.796710686721445	1.0	0.5396357231093821	1.0	1.1321417835580119	1.0	0.29896878435587376	1.7813519698362958	0.7330654745062531	0.8009450512138532	0.7322236998472073	0.6455881104634712	0.5939769150713337	1.0055007407455303	142.0	2.6116482734916686	87.0	0.20059804546475749
722	Feb19-3L1-mock-rep2_B-C-A_Position007_6_cmle.ics	16	1	0	2.166	5.621542078801443	1.0	0.33774380995362585	1.0	0.0	1.0	0.07068324823213372	1.1001091618014134	0.2268144312891139	0.5911802429902138	0.2351026261660534	0.019023797420627573	0.9042394880773326	0.4801535747179917	572.0	10.41895767358608	342.0	0.7885578338959432
723	Feb19-3L1-mock-rep2_B-C-A_Position007_6_cmle.ics	16	2	0	1.083	0.35904646259118284	1.0	5.596221276421389	1.0	0.0	1.0	0.34574593062605063	1.9252825770829525	0.18086914953425193	0.33740561321532814	0.18086914953425193	0.019023797420627573	0.939314797458101	0.996029475589753	184.0	3.4098204305744506	138.0	0.3181900031509946
724	Feb19-3L1-mock-rep2_B-C-A_Position007_6_cmle.ics	16	3	0	0.8664	2.8029164005299623	1.0	3.1504492818132896	1.0	0.5556144027286182	1.0	0.20059229320046582	1.7481676721321002	0.4636709768422045	0.5509444569751119	0.4585034792239664	0.2934616847725459	0.8226619553951539	0.8885792614559367	172.0	3.1182427102696586	95.0	0.21904384274887315
725	Feb19-3L1-mock-rep2_B-C-A_Position007_6_cmle.ics	17	1	0	1.9493999999999998	0.5076035933911618	2.0	0.3473757350487018	2.0	0.0	1.0	0.24698397744111755	1.4704296682968976	0.4104315775795	0.6432907431815535	0.4104315775795	0.01354660474190233	0.8605729059556643	0.9432906370286264	652.0	11.785479670887653	778.0	1.7938537858802455
726	Feb19-3L1-mock-rep2_B-C-A_Position007_6_cmle.ics	17	2	0	1.5162	5.591555961371644	2.0	0.2774808311868216	1.0	2.561582608372122	1.0	0.30732971611204496	2.01316340396352	0.8938396447876709	0.9413818650672436	0.8923039016314318	0.83123448435314	0.5166698689885899	0.9846219629582118	368.0	6.843046109989331	368.0	0.8485066750693191
727	Feb19-3L1-mock-rep2_B-C-A_Position007_6_cmle.ics	18	1	0	1.2995999999999999	0.2907463622418049	1.0	0.0981692189141712	1.0	2.014971786093599	1.0	0.3000068664144103	1.8886388328430448	0.9585562805258919	0.9860436938869197	0.957133933879695	0.9065841856124746	0.26337061796547273	0.9926866608388493	232.0	4.2718630768681605	182.0	0.41964188821363063
728	Feb19-3L1-mock-rep2_B-C-A_Position007_6_cmle.ics	19	1	0	1.9493999999999998	0.4725777160765801	1.0	0.4098029719940107	1.0	2.3825999999999996	1.0	0.3139733266750837	2.0349732876053763	0.9653105159336717	0.9897669239952761	0.9525320427214834	0.8811917350212546	0.2850399373009628	0.9866377872417066	492.0	9.075840925124858	575.0	1.3257916797958111
729	Feb19-3L1-mock-rep2_B-C-A_Position007_6_cmle.ics	20	1	0	1.9493999999999998	0.4555436611342745	1.0	0.3472672617182616	1.0	2.166	1.0	0.2759727781426393	2.01877999748878	0.9568351200385866	0.9780188576496398	0.9382886527360706	0.86643276127647	0.46013008234627667	0.9755582742517742	476.0	8.858709122881546	513.0	1.1828367508439148
730	Feb19-3L1-mock-rep2_B-C-A_Position007_6_cmle.ics	21	1	0	1.5162	0.7268305369515669	1.0	0.34342682797720336	1.0	0.23070632344123612	1.0	0.29720049603401394	1.4812273122013884	0.4463951925602089	0.6633710781208966	0.4397293497906786	0.1629385321242643	0.832352572792801	0.9846966892941503	468.0	8.445874986834438	519.0	1.1966710988070017
731	Feb19-3L1-mock-rep2_B-C-A_Position007_6_cmle.ics	22	1	0	1.5162	0.3155327890741761	1.0	0.30130899134544775	1.0	1.3842379406474168	1.0	0.3262265517665128	1.8690249754953827	0.8995567421403022	0.9601367424825863	0.8941315397648508	0.7939663877051565	0.4738409359338488	0.9924558511989412	266.0	4.891253586308038	233.0	0.5372338458998677
732	Feb19-3L1-mock-rep2_B-C-A_Position007_6_cmle.ics	23	1	0	1.5162	0.671619427241408	2.0	0.5872362885459951	1.0	1.3570553067512467	1.0	0.31965656550615734	1.6184825739729751	0.7842203621626653	0.8949545685624476	0.7819935415040705	0.6518247757068902	0.587755338082004	0.9840316984082773	436.0	7.894585138145715	484.0	1.1159707356889959
733	Feb19-3L1-mock-rep2_B-C-A_Position007_6_cmle.ics	24	1	0	1.2995999999999999	0.3173949620789773	2.0	0.09963576574985168	1.0	1.8148458414482778	1.0	0.29291332831381095	1.9085586230656715	0.8523424688812471	0.9180205082787299	0.8531623848831015	0.7674967307146762	0.4914515011653879	0.9645836614262392	282.0	5.131790637391768	241.0	0.5556796431839834
734	Feb19-3L1-mock-rep2_B-C-A_Position007_6_cmle.ics	24	2	0	1.2995999999999999	0.2873085764318024	1.0	4.363021570770663	1.0	1.1396051716664168	1.0	0.11246993708368062	1.0330622624580523	0.7695690078670422	0.8619046960083583	0.7698734492516969	0.5677001529126046	0.6007822475716941	0.710118122923278	364.0	6.308955558199897	219.0	0.5049537006526654
735	Feb19-3L1-mock-rep2_B-C-A_Position007_6_cmle.ics	25	1	0	2.166	0.3095682658586452	1.0	0.664218400021536	1.0	2.301073826897161	1.0	0.28022408521006	1.6129680731789307	0.8711814508225147	0.9296150540552766	0.8717713846293029	0.7947746565944421	0.5653981836165555	0.9477433948131438	660.0	12.057882313892254	844.0	1.946031613474199
736	Feb19-3L1-mock-rep2_B-C-A_Position007_6_cmle.ics	25	2	0	1.083	0.9897362757331913	2.0	0.1467955066430405	2.0	1.0317500441073144	1.0	0.2937876203123271	2.0293586260094623	0.5433705010479335	0.6201231510381328	0.5441922618778365	0.46213209239908926	0.7923198704908373	0.9792643417890706	198.0	3.6524725674282914	142.0	0.3274129017930525
737	Feb19-3L1-mock-rep2_B-C-A_Position007_6_cmle.ics	26	1	0	1.7328	0.7899755706512999	1.0	0.3607620805654551	1.0	0.815064591942846	1.0	0.28441820996891226	1.6705035956020853	0.6335605867176812	0.7669935101311312	0.6288808691775053	0.4601652382349691	0.713573858930592	0.9777353456987365	442.0	8.052076622718324	466.0	1.0744676917997353
738	Feb19-3L1-mock-rep2_B-C-A_Position007_6_cmle.ics	26	2	0	0.6497999999999999	6.437412585855051	1.0	7.301437790455738	1.0	0.0	1.0	0.19085175370557994	1.5219741077779871	0.1692434329615219	0.29757363505062706	0.1717624014420237	0.020277505725794467	0.9200487464233249	0.7669535866057352	120.0	2.1199987424736535	54.0	0.12450913166778053
739	Feb19-3L1-mock-rep2_B-C-A_Position007_6_cmle.ics	27	1	0	1.2995999999999999	0.6324300758187125	1.0	1.0637287930491999	1.0	1.0161559471409798	1.0	0.14737855877664846	1.1754879253272277	0.789694745470817	0.901136337998511	0.7896383421949147	0.5554707417406803	0.4822953290541589	0.6381253048009713	524.0	9.510104529611496	433.0	0.9983787780027585
740	Feb19-3L1-mock-rep2_B-C-A_Position007_6_cmle.ics	27	2	0	0.6497999999999999	6.330847153973401	1.0	0.3115208193151039	2.0	0.0	1.0	0.23140249641603336	1.1165049972410936	0.1743124440667514	0.37172578983387355	0.1743124440667514	0.0207564055320333	0.9476789156504773	0.9045319454182251	164.0	2.9628663114671645	95.0	0.21904384274887315
741	Feb19-3L1-mock-rep2_B-C-A_Position007_6_cmle.ics	28	1	0	1.5162	5.523429842273262	1.0	5.390852144038243	2.0	1.242391573779135	1.0	0.2991442299750581	1.802522748102445	0.666781082459708	0.7593867329624923	0.6692561658699101	0.5366086578192648	0.610450394484184	0.9837755850449192	384.0	6.989962165711384	387.0	0.8923154436190937
742	Feb19-3L1-mock-rep2_B-C-A_Position007_6_cmle.ics	28	2	0	1.2995999999999999	0.2837176431832355	1.0	0.3080773708020475	2.0	0.6275890508929507	1.0	0.3239986713772671	2.0763348335747835	0.423552868081696	0.5543979946706519	0.423552868081696	0.3100094904210146	0.8669728989765251	0.9974123894233407	244.0	4.540035548332537	204.0	0.47036783074494865
743	Feb19-3L1-mock-rep2_B-C-A_Position007_6_cmle.ics	28	3	0	1.5162	0.4005118354811652	4.0	1.185880890887368	4.0	1.9493999999999998	1.0	0.2791872430944821	1.5948583491935666	0.8892883829697033	0.9342525192445993	0.8656887645223768	0.7593867329624923	8.917091361212783	0.9800876254966687	344.0	6.330106415901004	317.0	0.7309147173830819
744	Feb19-3L1-mock-rep2_B-C-A_Position007_6_cmle.ics	28	4	0	1.2995999999999999	0.2806908570636532	10.0	3.2234536037810275	4.0	0.0	1.0	0.18095573684677208	1.1497390297245562	0.10527519317193003	0.22570626445220282	0.10527519317193003	0.012577651099020759	8.454590635139544	0.8345601892161565	400.0	7.417741207518472	320.0	0.7378318913646253
745	Feb19-3L1-mock-rep2_B-C-A_Position007_6_cmle.ics	28	5	0	2.166	0.8620411330496822	5.0	0.7115321712502088	13.0	3.2489999999999997	1.0	0.30121547577804336	2.0220851438264815	0.994506227090627	0.9993229424273603	0.9890128171499313	0.9480559760614898	3.9384685439677565	0.9839460438035781	538.0	9.98680915486952	644.0	1.4848866813713082
746	Feb19-3L1-mock-rep2_B-C-A_Position007_6_cmle.ics	28	6	0	1.7328	0.558217127479602	6.0	0.4172954225280501	8.0	1.6050263958911635	1.0	0.2928569674533978	1.4286568904679047	0.7709044550291488	0.8549604388339704	0.772063293026065	0.6314511027956331	3.5682406828071254	0.991624755262499	396.0	7.258134637175758	401.0	0.9245955888662961
747	Feb19-3L1-mock-rep2_B-C-A_Position007_6_cmle.ics	28	7	0	0.6497999999999999	0.8651887512311933	14.0	1.1060881497786856	3.0	3.7900593959439126	1.0	0.34041510409914155	1.9687700975334823	0.9820721301034606	0.989332048101577	0.9820324455280807	0.9722616917050526	0.6682448891593143	1.0140882926598773	94.0	1.7262003783575381	50.0	0.11528623302572269
748	Feb19-3L1-mock-rep2_B-C-A_Position007_6_cmle.ics	28	8	0	1.083	1.55061662615291	21.0	1.998760591635593	17.0	1.8018739878865302	1.0	0.34912571420445654	1.656940734236712	0.7862893663728395	0.8587540059643013	0.7866546338517171	0.6889847838690912	0.8999400334427626	0.9919515974578362	238.0	4.3357335660790906	204.0	0.47036783074494865
749	Feb19-3L1-mock-rep2_B-C-A_Position007_6_cmle.ics	28	9	0	1.9493999999999998	0.40696160942957865	9.0	0.2558493413621192	5.0	1.3452374738224686	1.0	0.30643829223270186	2.090933059894447	0.7225358540459392	0.8225020858599986	0.7244626127743681	0.561668801729086	5.343946393739642	0.9871203099406696	496.0	9.25885274430799	575.0	1.3257916797958111
750	Feb19-3L1-mock-rep2_B-C-A_Position007_6_cmle.ics	28	10	0	1.9493999999999998	0.3758552321833272	25.0	0.45826774403428777	14.0	0.0	1.0	0.21460269331864543	1.2385634818119187	0.23128727083367615	0.5584861713773548	0.23974794971093175	0.012577651099020759	3.151218506288598	0.8576646010501124	774.0	14.160821064835863	938.0	2.1627697315625576
751	Feb19-3L1-mock-rep2_B-C-A_Position007_6_cmle.ics	28	11	0	0.8664	0.31188681690108266	7.0	0.6046878167182173	16.0	2.0270672096824067	1.0	0.3215212586857538	1.8049747915339198	0.8134962885242855	0.8540218018345889	0.8138809143326168	0.7445582526010336	0.9152525759254085	0.9912117340972277	148.0	2.722329260383435	96.0	0.22134956740938755
752	Feb19-3L1-mock-rep2_B-C-A_Position007_6_cmle.ics	28	12	0	1.7328	0.2825840584664001	2.0	0.1258827653261885	21.0	0.0	1.0	0.2712064744518078	1.5612898446499157	0.2400097711167917	0.4193897383431399	0.2400097711167917	0.012577651099020759	2.658249082760525	0.9679002265203066	510.0	9.314262890438481	564.0	1.300428708530152
753	Feb19-3L1-mock-rep2_B-C-A_Position007_6_cmle.ics	28	13	0	0.8664	14.246722390705562	4.0	4.95639417524086	7.0	2.3825999999999996	1.0	0.3485781279153629	2.055895481118742	0.8987836435666948	0.9480559760614898	0.8980606099616028	0.8435664890862579	11.786317420555273	1.0001829431845275	138.0	2.5690679473510514	90.0	0.20751521944630086
754	Feb19-3L1-mock-rep2_B-C-A_Position007_6_cmle.ics	28	14	0	2.166	0.5831044642331574	21.0	0.2371209575912648	17.0	2.5991999999999997	1.0	0.30104188880441846	1.612035500406902	0.97024685257761	0.9939328575701232	0.9559397162262485	0.8769171400584815	0.827813099819765	0.972364875697702	744.0	13.654226628057867	1047.0	2.4140937195586334
755	Feb19-3L1-mock-rep2_B-C-A_Position007_6_cmle.ics	28	15	0	1.083	0.3912959186828076	11.0	0.5915178534974288	20.0	1.2779016819528852	1.0	0.2731117070250386	1.6395813410035682	0.6340466313119043	0.6971134069014381	0.6249698735997878	0.546896944481279	8.604582458466957	0.9972315744769307	216.0	3.914299781582329	156.0	0.35969304704025484
756	Feb19-3L1-mock-rep2_B-C-A_Position007_6_cmle.ics	28	16	0	2.166	0.4748174749407699	13.0	0.3078577175876149	22.0	2.1380072994357717	1.0	0.3435131377962111	1.6245441415993165	0.8982988384034412	0.9708763007587498	0.8973485864063875	0.7765531550689302	4.297118131622107	0.9754744755905743	928.0	16.595942081824017	1558.0	3.5923190210815195
757	Feb19-3L1-mock-rep2_B-C-A_Position007_6_cmle.ics	28	17	0	1.7328	8.817782176029	1.0	8.966445359153337	2.0	0.0	1.0	0.0936115714324751	1.6388762517770825	0.11696822910970076	0.29972749521607284	0.12466389100486185	0.012577651099020759	0.9308960604026761	0.5549533840683614	306.0	5.59791983379925	154.0	0.3550815977192259
758	Feb19-3L1-mock-rep2_B-C-A_Position007_6_cmle.ics	28	18	0	1.9493999999999998	0.687773818498066	17.0	0.42295937680232504	9.0	1.8282657361659704	1.0	0.20361743287180098	1.1192186842950391	0.8627281500115666	0.9382789912761689	0.8574219109187754	0.6941516429898166	3.3632813417838054	0.8424552012245222	752.0	13.55214528961574	875.0	2.0175090779501477
759	Feb19-3L1-mock-rep2_B-C-A_Position007_6_cmle.ics	28	19	0	1.9493999999999998	0.4162638167532599	26.0	0.3105775179359657	10.0	2.5991999999999997	1.0	0.2487734183027558	1.3611879000896747	0.9710954733450322	0.9993229424273603	0.9710954733450322	0.8769171400584815	9.36348067216123	0.9480122589295508	536.0	9.708061254554599	582.0	1.341931752419412
760	Feb19-3L1-mock-rep2_B-C-A_Position007_6_cmle.ics	28	20	0	1.5162	0.5877396620701983	12.0	11.739543599689977	22.0	1.9603250838038973	1.0	0.34131479325234143	1.7134363967938764	0.8158219498290176	0.8694178442177154	0.8165493390582367	0.7356216007983375	5.7690914542476355	0.9861851343689246	356.0	6.4578473943228625	369.0	0.8508123997298336
761	Feb19-3L1-mock-rep2_B-C-A_Position007_6_cmle.ics	28	21	0	1.9493999999999998	0.2000559303147569	19.0	0.10820900497103952	23.0	1.5510604201464577	1.0	0.2707831758741506	1.3849185061396947	0.7776475661256336	0.8848460698235585	0.7766785607469218	0.6261118940479913	6.177712389538534	0.9566761492186925	666.0	11.91110556353939	841.0	1.9391144394926556
762	Feb19-3L1-mock-rep2_B-C-A_Position007_6_cmle.ics	28	22	0	1.083	3.3954194638386683	8.0	3.9616747614866803	27.0	1.857150079393166	1.0	0.24867695276679727	1.180788736572343	0.8261158625055293	0.8961497613601936	0.8261158625055293	0.7218969081844113	0.5208544034609994	0.9542388661665356	306.0	5.527704087277997	251.0	0.578736889789128
763	Feb19-3L1-mock-rep2_B-C-A_Position007_6_cmle.ics	28	23	0	1.7328	1.3225072969108913	15.0	0.32391249828465435	11.0	1.9024530800922566	1.0	0.2443710285542346	1.1156028218022545	0.8267871125793329	0.8956523127880156	0.828069601905634	0.7282037309308356	9.909771050493813	0.9414640890159758	560.0	10.03375895791957	616.0	1.4203263908769037
764	Feb19-3L1-mock-rep2_B-C-A_Position007_6_cmle.ics	28	24	0	2.166	0.2571630413151052	8.0	1.028011966109093	27.0	3.0324	1.0	0.3001407949666181	1.5413172344052253	0.9886088330121464	0.9993229424273603	0.9816694768508257	0.9289014535201671	0.6786385271509154	0.9665055036134285	772.0	13.975694159882607	1105.0	2.5478257498684713
765	Feb19-3L1-mock-rep2_B-C-A_Position007_6_cmle.ics	28	25	0	0.8664	3.702120234674107	22.0	0.7959751178956995	24.0	3.2489999999999997	1.0	0.2898016182361211	1.9571328429067918	0.9802340567218412	0.9917498429555524	0.9802340567218412	0.9480559760614898	4.836411286864214	1.00172465184433	112.0	2.0582433390328383	60.0	0.13834347963086724
766	Feb19-3L1-mock-rep2_B-C-A_Position007_6_cmle.ics	28	26	0	1.5162	0.5324397819957036	14.0	0.7458200925384789	3.0	3.2489999999999997	1.0	0.1654879685349827	1.4205484696368202	0.9893091205801304	0.9993229424273603	0.9879166517446211	0.9480559760614898	0.6079099861234141	0.85256289386827	628.0	11.342755723320582	602.0	1.3880462456297014
767	Feb19-3L1-mock-rep2_B-C-A_Position007_6_cmle.ics	28	27	0	1.5162	3.4662469163772833	17.0	0.22271142774177086	25.0	0.0	1.0	0.3140919604851811	1.7193386910125517	0.13191794100936266	0.29972749521607284	0.12989560052925672	0.012577651099020759	3.4190233013481093	0.9865311155030039	354.0	6.600393973135489	351.0	0.8093093558405734
768	Feb19-3L1-mock-rep2_B-C-A_Position007_6_cmle.ics	28	28	0	2.166	0.17927705317496848	23.0	0.6759492738458073	12.0	1.650800070571703	1.0	0.29040072372893116	1.849679284510473	0.8270880136127773	0.9205673297217143	0.8246574543603186	0.6675823963095281	8.328734528035401	0.9521194366873158	796.0	14.41841810744969	1138.0	2.6239146636654485
769	Feb19-3L1-mock-rep2_B-C-A_Position007_6_cmle.ics	28	29	0	1.2995999999999999	1.3774311741815937	22.0	0.46129204455067824	19.0	1.449626260897894	1.0	0.16828521944744243	1.2515785694970827	0.7698774956516352	0.8914498009479774	0.7700794272257482	0.6062910820047873	4.932110716883462	0.7423645811206045	374.0	6.813295603838579	279.0	0.6432971802835327
770	Feb19-3L1-mock-rep2_B-C-A_Position007_6_cmle.ics	28	30	0	1.2995999999999999	0.37729130794099514	18.0	0.32554877225548745	6.0	0.23070632344123612	1.0	0.29779513306592903	1.9656571958647162	0.2982992739658538	0.46091238710464244	0.2982992739658538	0.11053527474793036	8.094791180248249	0.9925437820645101	282.0	5.131790637391768	243.0	0.5602910925050123
771	Feb19-3L1-mock-rep2_B-C-A_Position007_6_cmle.ics	28	31	0	1.083	1.0012206176134384	24.0	1.1350751490186448	26.0	1.5748980912081223	1.0	0.2888539991204763	1.6113679577232993	0.7272002435277846	0.7869149428880885	0.7278059172605641	0.6276793137859376	0.7841552981396436	0.9931488785375122	176.0	3.231038782931536	118.0	0.27207550994070556
772	Feb19-3L1-mock-rep2_B-C-A_Position007_6_cmle.ics	28	32	0	1.2995999999999999	6.6461538112060214	3.0	6.307624497949674	18.0	0.0	1.0	0.2019250777165655	1.3271590270659217	0.1410974188571423	0.3930630757288169	0.1410974188571423	0.012577651099020759	10.151417023612336	0.8766002230908798	380.0	6.6665188534857345	313.0	0.7216918187410241
773	Feb19-3L1-mock-rep2_B-C-A_Position007_6_cmle.ics	28	33	0	1.7328	5.207165238692647	3.0	4.743116870044774	18.0	0.0	1.0	0.13943022074747005	1.4686613742969352	0.035422234202877226	0.20235927220424585	0.035422234202877226	0.012577651099020759	9.892385316204717	0.827850526377213	294.0	5.516989353058237	177.0	0.40811326491105837
774	Feb19-3L1-mock-rep2_B-C-A_Position007_6_cmle.ics	28	34	0	1.083	0.36586658517877063	16.0	0.20810713659506735	1.0	0.0	1.0	0.33725268573668216	2.7852660421015627	0.10443734047526634	0.1454638110549612	0.09489937056391781	0.012577651099020759	0.9850139763053092	1.0127398566803059	110.0	2.1071689224837895	63.0	0.1452606536124106
775	Feb19-3L1-mock-rep2_B-C-A_Position007_6_cmle.ics	28	35	0	1.7328	3.7483629029458205	11.0	3.219225747457075	20.0	2.8158	1.0	0.30353190231779614	2.2985493508707733	0.9419832076171155	0.969539547615199	0.940433936313032	0.8964184791709214	8.148992789332567	0.9876248155670363	390.0	7.311290392166926	399.0	0.9199841395452671
776	Feb19-3L1-mock-rep2_B-C-A_Position007_6_cmle.ics	29	1	0	0.8664	2.4025918668012904	2.0	2.6378836879412058	1.0	1.1349250485180458	1.0	0.24620625817270406	1.6794732428951868	0.6816358193449614	0.7491832522281152	0.6816358193449614	0.5692902837771338	0.6919850865518893	0.9251033995397666	136.0	2.5243725354403224	74.0	0.17062362487806956
777	Feb19-3L1-mock-rep2_B-C-A_Position007_6_cmle.ics	29	2	0	0.6497999999999999	4.948847575573168	2.0	5.17292902707883	1.0	0.5556144027286182	1.0	0.17212041202708112	1.4034073407560763	0.539531959101099	0.6454938761003882	0.5374097818360764	0.3458926813931872	0.7605361183527302	0.8693784712076258	172.0	3.0480269637483994	88.0	0.20290377012527194
778	Feb19-3L1-mock-rep2_B-C-A_Position007_6_cmle.ics	29	3	0	1.2995999999999999	0.3536135157430441	2.0	0.11983284164653435	1.0	0.0	1.0	0.24634822470208464	1.222928568219704	0.25429903220515065	0.4534265815517524	0.251219995625786	0.019776231614631747	0.9041435710461567	0.8984722292484698	394.0	7.143223478743769	365.0	0.8415895010877756
779	Feb19-3L1-mock-rep2_B-C-A_Position007_6_cmle.ics	30	1	0	1.083	4.054717659987288	1.0	3.4458436569211317	1.0	0.5556144027286182	1.0	0.22356500347658836	1.6532105435698738	0.47531153608883403	0.618017097030052	0.47428923944654977	0.3388102582180312	0.7866658530654469	0.9064992312840265	196.0	3.490750911315463	122.0	0.2812984085827634
780	Feb19-3L1-mock-rep2_B-C-A_Position007_6_cmle.ics	30	2	0	1.7328	0.8526163987182654	1.0	0.3559942036292121	1.0	0.9512265400461282	1.0	0.3129857476950108	1.7972506714304075	0.6423794835639376	0.7555142328368731	0.6396510090772891	0.48859257953644136	0.6781986248991941	0.9816730044907896	336.0	6.198135265938931	324.0	0.7470547900066831
781	Feb19-3L1-mock-rep2_B-C-A_Position007_6_cmle.ics	30	3	0	0.6497999999999999	2.6670887296028387	1.0	3.325274926386495	1.0	0.0	1.0	0.17094771783422238	1.2362991880603686	0.20286243059839607	0.3766810610734115	0.1952868599629858	0.01987661937075879	0.9164166349185972	0.7633276141860376	148.0	2.605303016181335	70.0	0.1614007262360118
782	Feb19-3L1-mock-rep2_B-C-A_Position007_6_cmle.ics	31	1	0	0.8664	0.43876622282841765	1.0	3.4067237984628127	1.0	0.5097226605744432	1.0	0.3674532431344765	2.130798655502579	0.4572394409978111	0.5597339688378298	0.4572394409978111	0.342719113056768	0.7989839756014351	0.9964978760948049	100.0	1.860286614089725	57.0	0.13142630564932387
783	Feb19-3L1-mock-rep2_B-C-A_Position007_6_cmle.ics	31	2	0	1.2995999999999999	0.5254255177689561	2.0	0.27552059192795303	1.0	0.6275890508929507	1.0	0.32026252993647236	1.5610849254101087	0.6353728192309187	0.7817741455011722	0.6306453910813506	0.4346222590630626	0.7087680548637254	0.9915575222660233	282.0	5.10838538855135	252.0	0.5810426144496424
784	Feb19-3L1-mock-rep2_B-C-A_Position007_6_cmle.ics	32	1	0	1.2995999999999999	5.503179892894332	1.0	0.3918842798628688	1.0	0.1459114905355603	1.0	0.30964151091338277	1.9072648248537072	0.31604905541360223	0.4928213262148437	0.3061575240089042	0.1258519104277036	0.8741033511332844	0.9977253594361615	266.0	4.938064083988876	227.0	0.5233994979367811
785	Feb19-3L1-mock-rep2_B-C-A_Position007_6_cmle.ics	32	2	0	1.2995999999999999	0.5335815628917608	1.0	0.5092314834520208	2.0	2.0876239081160075	1.0	0.23214352523753162	1.2654821461538026	0.9054499412633186	0.938827003332221	0.9022914162168092	0.8564859466204696	0.44641750874269953	0.9441295232785661	278.0	5.04239981357031	210.0	0.48420217870803534
786	Feb19-3L1-mock-rep2_B-C-A_Position007_6_cmle.ics	33	1	0	1.2995999999999999	0.937114407988013	1.0	0.7084157770989019	1.0	1.449626260897894	1.0	0.28951696133906685	1.384235141825028	0.7568169855034599	0.8407858792249557	0.7498895373632665	0.6694247105878918	0.6301462374440899	0.9778951749177945	342.0	6.2620057551498585	320.0	0.7378318913646253
787	Feb19-3L1-mock-rep2_B-C-A_Position007_6_cmle.ics	33	2	0	0.8664	0.6007995656399548	1.0	0.6275162807957823	1.0	0.5556144027286182	1.0	0.2825870437667758	1.6045922202363037	0.45560554656912655	0.5519308868901022	0.45560554656912655	0.33441554699176623	0.8187131176116866	0.9925371932081383	148.0	2.6755187627025947	90.0	0.20751521944630086
788	Feb19-3L1-mock-rep2_B-C-A_Position007_6_cmle.ics	33	3	0	0.8664	2.3600339112288724	1.0	0.533472488970837	2.0	1.8725829911983063	1.0	0.2886090189841206	1.4492728498583354	0.8448489831674153	0.9010081876827436	0.8438807541428291	0.7818410951746078	0.5582058591230376	0.9818816289848036	168.0	3.075662384129042	110.0	0.2536297126565899
789	Feb19-3L1-mock-rep2_B-C-A_Position007_6_cmle.ics	34	1	0	1.2995999999999999	4.446307646434959	1.0	4.811804497399271	1.0	1.1190041972733815	1.0	0.10434781863975895	2.139513266191206	0.7037592382876466	0.8556341223774706	0.70130095608632	0.5680387800922546	0.6286334194751101	0.5978020983574831	304.0	5.20214568928223	161.0	0.37122167034282705
790	Feb19-3L1-mock-rep2_B-C-A_Position007_6_cmle.ics	34	2	0	1.5162	0.44270200027384193	1.0	0.12988068152291268	1.0	0.0	1.0	0.24923852022054863	1.3514652764315624	0.16341855115239376	0.31334219840665434	0.14904371638604896	0.021362985293711452	0.937106123678388	0.9411685581824514	378.0	6.9494969253408785	345.0	0.7954750078774867
791	Feb19-3L1-mock-rep2_B-C-A_Position007_6_cmle.ics	35	1	0	1.2995999999999999	5.103346356956352	1.0	0.19429164043870237	1.0	0.6606423714395955	1.0	0.296756857073788	1.9077605823771826	0.6553064200722548	0.7924248450498823	0.6508319246959	0.4583623346922541	0.7165699209796115	0.9767415548095489	280.0	5.133905723161879	240.0	0.553373918523469
792	Feb19-3L1-mock-rep2_B-C-A_Position007_6_cmle.ics	36	1	0	1.7328	0.26264453129026716	1.0	0.2641554045944487	1.0	1.9576080692149802	1.0	0.2988320284623845	2.020315372571829	0.8749417910882156	0.9295863165400623	0.8753437963852265	0.7918440219447598	0.6160634652909323	0.9900911255801087	414.0	7.730609090893572	433.0	0.9983787780027585
793	Feb19-3L1-mock-rep2_B-C-A_Position007_6_cmle.ics	36	2	0	1.7328	0.3514634866467039	2.0	0.35581791761647097	2.0	0.20635000882146287	1.0	0.22929281777331006	1.317631990493652	0.3901234028929829	0.5669393390378067	0.38141753252422944	0.14735949823918043	2.0840732476293025	0.9176629183508345	588.0	10.54246848046768	642.0	1.4802752320502797
794	Feb19-3L1-mock-rep2_B-C-A_Position007_6_cmle.ics	37	1	0	1.083	3.690784198266085	1.0	4.528998269202611	1.0	0.6190500264643886	1.0	0.2782095535066763	1.8892761913791307	0.5550870357150006	0.6653945463400964	0.552571706887464	0.4223517323743503	0.7107477581568371	0.986776718250729	168.0	3.122472881809881	108.0	0.24901826333556107
795	Feb19-3L1-mock-rep2_B-C-A_Position007_6_cmle.ics	37	2	0	1.2995999999999999	0.21497522286250062	2.0	0.18891917961273103	1.0	0.5963412819178956	1.0	0.30926014822263276	1.9280778466432116	0.556428099625703	0.6876688839812918	0.552571706887464	0.40955824954463876	0.7267737090478019	0.9962461376863814	238.0	4.382544063759929	192.0	0.4426991348187751
796	Feb19-3L1-mock-rep2_B-C-A_Position007_6_cmle.ics	38	1	0	1.7328	0.5341952333714244	1.0	0.7462812293285389	1.0	2.1764791023907697	1.0	0.27924599196031713	1.3438019938501549	0.8939567233007933	0.9652196391251016	0.8941030437083444	0.7918909230135176	0.4849954882904454	0.9675747979357862	628.0	11.155513732597216	782.0	1.8030766845223032
797	Feb19-3L1-mock-rep2_B-C-A_Position007_6_cmle.ics	39	1	0	1.7328	4.526221961252973	2.0	0.3217160282851397	1.0	1.4481301952605736	1.0	0.294380812315981	2.0573459963549823	0.7891096828102793	0.8736911214482622	0.786382813636584	0.6754279617865283	0.6206275574929838	0.985214855053029	394.0	7.353870718307545	399.0	0.9199841395452671
798	Feb19-3L1-mock-rep2_B-C-A_Position007_6_cmle.ics	39	2	0	0.8664	0.45728154480485156	2.0	4.97059593402203	1.0	0.41270001764292574	1.0	0.25155236912521917	1.281068835720701	0.3708579379497376	0.4869587761542565	0.3703394224707449	0.2631298191164347	0.8489060199403767	0.9758524100046823	178.0	3.205518448321005	112.0	0.25824116197761887
799	Feb19-3L1-mock-rep2_B-C-A_Position007_6_cmle.ics	40	1	0	0.8664	0.30301804817866174	1.0	2.6568004959187803	2.0	1.1349250485180458	1.0	0.31014455052289863	1.6574159936516744	0.8386615851417892	0.9022541392379813	0.836719266748559	0.7205371297783657	0.48154071136048443	0.9790918764662715	166.0	2.9841564745374733	112.0	0.25824116197761887
800	Feb19-3L1-mock-rep2_B-C-A_Position007_6_cmle.ics	40	2	0	0.8664	3.3581383613302602	1.0	0.28760374667738525	1.0	0.0	1.0	0.18124573001479574	1.5242545784972206	0.17881928039728284	0.3587094606654278	0.17881928039728284	0.03104559723665837	0.9337344656819172	0.8152824364938063	156.0	2.7840846638242494	78.0	0.17984652352012742
801	Feb19-3L1-mock-rep2_B-C-A_Position007_6_cmle.ics	41	1	0	1.083	2.710063149509948	1.0	1.609793480228847	1.0	0.8595614345612763	1.0	0.18017249549613695	1.3295427078334363	0.7482671080799319	0.878598088447122	0.7468744280063984	0.5675290672226776	0.5655200639261289	0.8094122317599474	246.0	4.327273222998643	154.0	0.3550815977192259
802	Feb19-3L1-mock-rep2_B-C-A_Position007_6_cmle.ics	41	2	0	0.8664	2.9420336338751207	1.0	0.6484733006872254	1.0	1.3586516622891616	1.0	0.22373197808228135	1.1595179812870218	0.8774123208416562	0.9529473089441893	0.8782558870576251	0.7649315199312414	0.4119821942778604	0.8529015220852451	154.0	2.762794500753941	85.0	0.19598659614372857
803	Feb19-3L1-mock-rep2_B-C-A_Position007_6_cmle.ics	42	1	0	1.083	0.26923912430799996	2.0	0.6278426571059613	5.0	0.10317500441073144	1.0	0.21949755931055873	1.2693047041697019	0.3857749394314133	0.5955515340704856	0.3827448415396101	0.0563337913122574	0.8173484746027612	0.9260914691987394	368.0	6.702614616946814	311.0	0.7170803694199952
804	Feb19-3L1-mock-rep2_B-C-A_Position007_6_cmle.ics	42	2	0	1.9493999999999998	0.3971014221974281	1.0	0.253806546434905	1.0	1.5476250661609716	1.0	0.2829659389148797	1.4613651219182584	0.832469339089693	0.9177735550065741	0.8327582376615044	0.6828427619466234	2.9224670295205164	0.977686577171846	760.0	13.567090195375707	1048.0	2.416399444219148
805	Feb19-3L1-mock-rep2_B-C-A_Position007_6_cmle.ics	42	3	0	1.2995999999999999	0.5453634494899906	4.0	0.2396306957180084	3.0	1.5233606843632503	1.0	0.2852002105225963	1.3612166520514157	0.8256234917444611	0.904508533949396	0.8253460347002463	0.6760274253416488	0.7977224897953372	0.9771041020359553	348.0	6.232255248999106	326.0	0.751666239327712
806	Feb19-3L1-mock-rep2_B-C-A_Position007_6_cmle.ics	42	4	0	1.5162	0.5591715838460661	5.0	0.11682131362597589	2.0	2.3997893887836406	1.0	0.3137060980576575	1.9502117871283848	0.9329507413633152	0.9686149363422009	0.9330432270447202	0.878908592682571	0.8386759248392295	0.9978097129252121	326.0	6.021468704066124	310.0	0.7147746447594807
807	Feb19-3L1-mock-rep2_B-C-A_Position007_6_cmle.ics	42	5	0	0.8664	4.980440981090075	3.0	0.25268331273367217	6.0	2.8492539345748154	1.0	0.3033506929168382	2.0455022823403866	0.9593444386071466	0.9759632574410452	0.9592643479139712	0.9374234251929089	0.27259890362841627	1.011793451733735	128.0	2.3689961366378274	75.0	0.17292934953858405
808	Feb19-3L1-mock-rep2_B-C-A_Position007_6_cmle.ics	43	1	0	1.9493999999999998	0.4728592769093688	1.0	0.2766171872733328	1.0	0.6190500264643886	1.0	0.2751006232667256	1.3031188842996115	0.570577906710436	0.7404076647072295	0.5650461867318116	0.354359874799603	0.6927503917266142	0.9609258940395634	712.0	12.822073793284073	937.0	2.1604640069020435
809	Feb19-3L1-mock-rep2_B-C-A_Position007_6_cmle.ics	43	2	0	1.5162	0.36145244086568	2.0	0.38084446736004907	2.0	0.0	1.0	0.3487546791695494	1.8492727172915902	0.24624627834185817	0.45065653866707384	0.24449499961829146	0.01814260630582487	0.9452220923144117	0.9824131061107897	356.0	6.528063140844122	373.0	0.8600352983718913
810	Feb19-3L1-mock-rep2_B-C-A_Position007_6_cmle.ics	44	1	0	1.7328	0.3209240228922996	1.0	0.2916565549061848	1.0	0.0	1.0	0.2558589130242003	1.226485157131381	0.2947467679098737	0.48139975114589867	0.2804075251778669	0.01890865778307154	0.8664410679404465	0.9536203769197938	520.0	9.373903208109182	564.0	1.300428708530152
811	Feb19-3L1-mock-rep2_B-C-A_Position007_6_cmle.ics	45	1	0	1.7328	0.6393008960749365	1.0	0.4533603515973658	1.0	0.0	1.0	0.26414201978934226	1.4113313866360142	0.1908460349017009	0.41050143582946763	0.1908460349017009	0.021683233929754804	0.9249731937807468	0.961790654786753	438.0	7.986091047737286	443.0	1.021436024607903
812	Feb19-3L1-mock-rep2_B-C-A_Position007_6_cmle.ics	46	1	0	1.7328	0.7222631041227493	1.0	0.17400077229293032	3.0	0.0	1.0	0.2914822190705272	2.089034013435261	0.19616437106631396	0.42674222384383836	0.19616437106631396	0.02091580771686582	0.9251788884087765	0.9791777789392878	390.0	7.311290392166927	391.0	0.9015383422611516
813	Feb19-3L1-mock-rep2_B-C-A_Position007_6_cmle.ics	47	1	0	1.2995999999999999	2.2190330710269834	2.0	3.761811932333953	1.0	1.6776879206634818	1.0	0.3255275450967268	1.9691872179086252	0.8551198928557419	0.9203702977287883	0.8549797983760248	0.7803710822578747	0.46916625657872296	0.9898016223167824	246.0	4.584730960243266	207.0	0.477285004726492
814	Feb19-3L1-mock-rep2_B-C-A_Position007_6_cmle.ics	47	2	0	0.8664	0.9948526687785466	1.0	0.3761899471095497	1.0	0.6275890508929507	1.0	0.30518905992860607	1.9588233294301192	0.5187026130422356	0.6028601688979047	0.5187026130422356	0.4065009442367933	0.7787687154377171	1.005955429045735	122.0	2.258315149746062	70.0	0.1614007262360118
815	Feb19-3L1-mock-rep2_B-C-A_Position007_6_cmle.ics	48	1	0	2.166	0.15386553622581833	2.0	0.15504445698870542	1.0	2.3825999999999996	1.0	0.30483523818301894	1.9107850026779285	0.9740612209916009	0.9951448427674847	0.9687745276408657	0.8975041574821145	0.4574295022496565	0.9758257887864553	560.0	10.47845868588754	688.0	1.5863385664339444
816	Feb19-3L1-mock-rep2_B-C-A_Position007_6_cmle.ics	48	2	0	0.8664	0.8379981786237624	3.0	2.831424167129941	1.0	1.3389208086236206	1.0	0.3045659969758873	1.3710037076894293	0.7326941987712497	0.7944843068206764	0.732379944246135	0.6257303786391125	0.2398104311307139	0.9808080993466052	168.0	3.0054466376077817	113.0	0.2605468866381333
817	Feb19-3L1-mock-rep2_B-C-A_Position007_6_cmle.ics	48	3	0	1.7328	0.5366641205553121	1.0	0.3331140980780443	2.0	0.744005537498231	1.0	0.29522916373117514	1.449089563773923	0.6267798985363858	0.7913883734847369	0.6288443552970683	0.38858474196545906	0.34203517104777864	0.9818086745107922	444.0	8.049961536948212	478.0	1.102136387725909
818	Feb19-3L1-mock-rep2_B-C-A_Position007_6_cmle.ics	49	1	0	1.5162	0.7379621566143603	1.0	0.33246939655104996	1.0	0.687545504971255	1.0	0.27833014914303855	1.7315662602715773	0.5820284909692983	0.7369332305970628	0.5799600062375593	0.3995202583083372	0.7489528364833471	0.9184231792672828	420.0	7.607237589381146	427.0	0.9845444300396717
819	Feb19-3L1-mock-rep2_B-C-A_Position007_6_cmle.ics	50	1	0	2.166	6.369991809739202	3.0	0.4873577533136525	1.0	0.0	1.0	0.29195728616765243	1.6605054946506403	0.27045912500996117	0.5088367049555447	0.2699758654842272	0.014952584783870857	3.3743606469025678	0.9761580718250275	728.0	13.226447586250764	998.0	2.301113211193425
820	Feb19-3L1-mock-rep2_B-C-A_Position007_6_cmle.ics	50	2	0	1.7328	0.12090477493813706	7.0	4.48509432602841	5.0	1.8282657361659704	1.0	0.3110945504881073	1.8043314656370746	0.8208757869332088	0.8875977618651882	0.8207608064571214	0.7291464122676199	0.6735708864780712	0.9861139589659593	416.0	7.611467760921364	445.0	1.0260474739289323
821	Feb19-3L1-mock-rep2_B-C-A_Position007_6_cmle.ics	50	3	0	1.7328	0.19359762691114943	5.0	0.2588934457475685	2.0	3.0324	1.0	0.2434634817770395	1.3036705796493082	0.9889362598331075	0.9997657699707426	0.9870003756787833	0.9427272002823283	2.315552279943319	0.9235244804224564	554.0	9.852862224506545	605.0	1.3949634196112446
822	Feb19-3L1-mock-rep2_B-C-A_Position007_6_cmle.ics	50	4	0	1.5162	0.27772506610176867	2.0	0.15621770341150765	4.0	0.0	1.0	0.2797129407878173	2.079961017156148	0.12606356940380917	0.3108095877779169	0.12606356940380917	0.014952584783870857	2.3715230604852735	0.9124983132218384	302.0	5.719176249541577	261.0	0.6017941363942725
823	Feb19-3L1-mock-rep2_B-C-A_Position007_6_cmle.ics	50	5	0	1.5162	0.9852333806435609	4.0	0.5988515833292682	6.0	1.8253521634203476	1.0	0.31067830312861283	1.7221315052783828	0.8187264489247618	0.8900536196081557	0.8207471454104576	0.7260140481096526	0.637777786933902	0.9865141061510732	360.0	6.5238329693039	358.0	0.8254494284641746
824	Feb19-3L1-mock-rep2_B-C-A_Position007_6_cmle.ics	50	6	0	0.8664	3.0174485886852636	4.0	1.0378263612055905	7.0	2.8161295679868967	1.0	0.2359709775554236	1.2881144506920224	0.9351561343791623	0.9544657392333876	0.9352631459113626	0.9084046743548001	0.14370868646458884	0.8994189142148183	156.0	2.807489912664669	89.0	0.2052094947857864
825	Feb19-3L1-mock-rep2_B-C-A_Position007_6_cmle.ics	50	7	0	1.7328	0.877391113051882	9.0	0.2695126630188039	8.0	0.687545504971255	1.0	0.2378619331736624	1.1888948823082006	0.6042315092041302	0.7806175362302342	0.6042315092041302	0.34751368950717776	2.7776152262880442	0.955983964986994	642.0	11.585407860174428	746.0	1.7200705967437826
826	Feb19-3L1-mock-rep2_B-C-A_Position007_6_cmle.ics	51	1	0	1.5162	20.588106947002313	2.0	0.10620643460131823	1.0	1.7660715981523099	1.0	0.24028408385942757	1.2203140356897633	0.8795790087485925	0.974612010181436	0.8799012546490684	0.7296038485367543	56.8320372355969	0.9639959960019671	512.0	9.054690067423753	534.0	1.2312569687147183
827	Feb19-3L1-mock-rep2_B-C-A_Position007_6_cmle.ics	51	2	0	1.2995999999999999	9.474231483928719	3.0	7.190220660648833	11.0	0.7295574526778015	1.0	0.27262562263248385	1.9365363877095583	0.5143198022023973	0.647413880742163	0.5149903805762447	0.3512234794501104	2.8116381753565296	0.9737575596951058	266.0	4.797632590946356	213.0	0.4911193526895787
828	Feb19-3L1-mock-rep2_B-C-A_Position007_6_cmle.ics	51	3	0	1.5162	0.8414925700086572	2.0	0.4786387884168872	4.0	1.2551781017859014	1.0	0.19553492699086045	1.2516873347986723	0.7131716093689159	0.8219134884845044	0.7078012279870565	0.5813966290777054	0.6834816428855089	0.8920024757494212	596.0	10.65103438158933	605.0	1.3949634196112446
829	Feb19-3L1-mock-rep2_B-C-A_Position007_6_cmle.ics	51	4	0	1.2995999999999999	9.62720311526064	2.0	0.7932621579489381	6.0	1.30507204614332	1.0	0.23492938165234756	1.9206686941323055	0.7218338860745654	0.83338908698913	0.7234976723488081	0.5926268987092901	7.371224165511649	0.9597898809799799	248.0	4.4655896302710545	178.0	0.4104189895715728
830	Feb19-3L1-mock-rep2_B-C-A_Position007_6_cmle.ics	51	5	0	2.3826	4.92192673602333	3.0	0.4581549609629698	11.0	0.7857574237886386	1.0	0.28763830033691634	1.9448437116800272	0.6146330328901812	0.790991884390447	0.6411400599607551	0.4084771771259118	0.7956047584381943	0.9623448914759093	702.0	12.926270217496318	938.0	2.1627697315625576
831	Feb19-3L1-mock-rep2_B-C-A_Position007_6_cmle.ics	51	6	0	2.166	0.4794821573257702	4.0	0.425092268065123	9.0	0.5158750220536572	1.0	0.22489423713258389	1.1472581016923489	0.657678563550536	0.9269888614169997	0.6554427908029485	0.2596739945640186	4.63594798803641	0.9159172379401483	968.0	17.162176836272756	1343.0	3.0965882190709118
832	Feb19-3L1-mock-rep2_B-C-A_Position007_6_cmle.ics	51	7	0	0.8664	10.702977138137644	3.0	0.6546237910252265	7.0	1.4772412513556012	1.0	0.3182908668164536	1.8453219641861232	0.7219773622254916	0.7852708687787839	0.7227304202048179	0.6521635551395344	1.8495356944749535	0.9761179415639327	118.0	2.192329574765024	68.0	0.15678927691498287
833	Feb19-3L1-mock-rep2_B-C-A_Position007_6_cmle.ics	51	8	0	2.166	0.42219967097882355	1.0	0.19026502986755814	10.0	2.2721937735479143	1.0	0.29270435316272775	1.7990362627615513	0.9395071555853078	0.9831162329454234	0.9362793258155411	0.8422299416312932	26.832274410208147	0.972346709249778	614.0	11.240535079509252	774.0	1.7846308872381873
834	Feb19-3L1-mock-rep2_B-C-A_Position007_6_cmle.ics	51	9	0	1.083	3.9102888744121156	3.0	4.237704427346665	8.0	0.5260913608053412	1.0	0.3370821621605461	1.7218810667983866	0.43544935080877967	0.5784929633387744	0.43499552116560947	0.2673351990347968	0.7587167299185597	0.9993375002025279	254.0	4.552865368322403	221.0	0.5095651499736944
835	Feb19-3L1-mock-rep2_B-C-A_Position007_6_cmle.ics	51	10	0	1.5162	0.6367709268109859	3.0	0.186843958256352	8.0	1.2927790998539732	1.0	0.30730137965307874	1.928898564757464	0.7078012279870565	0.7232830335615269	0.6633167159306481	0.5874765268797199	0.5606673294480626	0.9828709070806982	324.0	5.906557545634136	304.0	0.700940296796394
836	Feb19-3L1-mock-rep2_B-C-A_Position007_6_cmle.ics	52	1	0	1.083	1.3068200184116543	1.0	0.9484712968445377	1.0	1.403331779731213	1.0	0.3041974449865092	2.0548004856353757	0.7662068745818865	0.8226342741550126	0.7669077124016438	0.6740108629862063	0.5803446806592795	0.9762614229769397	158.0	2.945806319937078	103.0	0.23748964003298878
837	Feb19-3L1-mock-rep2_B-C-A_Position007_6_cmle.ics	52	2	0	1.2995999999999999	1.8058009290707553	1.0	2.0957485126325484	1.0	2.232987548624413	1.0	0.14944238215351838	1.1869767132937319	0.9358056449300755	0.9715762479691631	0.9351207352425854	0.8763538912427129	0.38178515128115864	0.8050881316979066	450.0	7.996805781957048	347.0	0.8000864571985156
838	Feb19-3L1-mock-rep2_B-C-A_Position007_6_cmle.ics	52	3	0	0.6497999999999999	0.23805953448716966	1.0	0.5440589802849618	1.0	2.84697072027654	1.0	0.4194995819904592	2.0245382867932546	0.9708196616864706	0.9815771240164378	0.9708196616864706	0.9557456755120894	0.25713708139717045	1.020291434953719	90.0	1.6602148033765	52.0	0.1198976823467516
839	Feb19-3L1-mock-rep2_B-C-A_Position007_6_cmle.ics	53	1	0	1.9493999999999998	0.8610132564683183	3.0	0.5418434134264175	3.0	0.41270001764292574	1.0	0.2929803371375963	1.3685487569349217	0.4255416722647678	0.5719324645080389	0.4219553047606252	0.2260862555421201	0.8477767558725097	0.9767080779736398	628.0	11.389566221001415	801.0	1.8468854530720773
840	Feb19-3L1-mock-rep2_B-C-A_Position007_6_cmle.ics	53	2	0	1.083	0.7101573676385184	2.0	0.21170112708696354	1.0	2.898845384820695	1.0	0.31393021536638965	1.7259945226827973	0.9356925970710734	0.9667159299565588	0.9355582426440952	0.8917810918536433	0.4733121776266386	0.9873647324362754	226.0	4.0909663434551335	179.0	0.4127247142320873
841	Feb19-3L1-mock-rep2_B-C-A_Position007_6_cmle.ics	53	3	0	0.8664	0.3140350238783744	6.0	0.5440892639559798	2.0	2.9544825027112025	1.0	0.31558993033611005	1.5539646323384773	0.9358359084598504	0.9563007747771956	0.9358359084598504	0.9092005911594787	0.419978503725559	0.9923539974943588	186.0	3.3608948471235	134.0	0.30896710450893683
842	Feb19-3L1-mock-rep2_B-C-A_Position007_6_cmle.ics	54	1	0	1.7328	0.31115953097109134	1.0	0.4568793051347892	1.0	1.4532932869245503	1.0	0.30159289474462014	1.4416853062610098	0.7835512178204945	0.8929723737745933	0.7822321445159373	0.6556599391863857	0.6089892017099133	0.979507682761676	540.0	9.797452078376054	648.0	1.4941095800133661
843	Feb19-3L1-mock-rep2_B-C-A_Position007_6_cmle.ics	55	1	0	1.5162	0.8082209002615605	1.0	0.3140242056250206	1.0	2.5991999999999997	1.0	0.30326020186268	1.4439736608016678	0.9535928314593916	0.9919477579285809	0.9512584898122254	0.8723046629758575	0.3073010681984944	0.9830462017865531	472.0	8.558671059496307	531.0	1.2243397947331751
844	Feb19-3L1-mock-rep2_B-C-A_Position007_6_cmle.ics	55	2	0	1.7328	2.3621922788465404	1.0	2.7272848912566374	1.0	0.8318234787411565	1.0	0.32128656189389254	1.9271305950688966	0.5594391492114225	0.6933489336605597	0.5597968152502711	0.39629206856534066	0.7552870404292213	0.9892302557706514	456.0	8.411755003774257	519.0	1.1966710988070017
845	Feb19-3L1-mock-rep2_B-C-A_Position007_6_cmle.ics	56	1	0	1.2995999999999999	0.3434373192521427	2.0	0.4652657959476569	1.0	0.5158750220536572	1.0	0.2939521417903428	1.6940173120740551	0.4360538819890215	0.5371903195911119	0.4357594279532965	0.2748720674702679	0.7346071943948459	0.9750817395412643	294.0	5.353152611175303	257.0	0.5925712377522147
846	Feb19-3L1-mock-rep2_B-C-A_Position007_6_cmle.ics	56	2	0	1.7328	3.9643451599055313	1.0	0.3057900567868697	2.0	0.8754689432133618	1.0	0.27620884040308047	1.4234869595337492	0.6072603066661294	0.7730580756343934	0.6148417232070074	0.4374850835784534	0.24496746914339312	0.9716993654547411	520.0	9.444118954630444	586.0	1.35115465106147
847	Feb19-3L1-mock-rep2_B-C-A_Position007_6_cmle.ics	56	3	0	1.5162	0.4210825771256201	1.0	0.21065838268594494	3.0	1.6313400576791501	1.0	0.30884373078834676	1.7111286132395191	0.8037277880922788	0.8798309833834939	0.8048110689921303	0.6920305240351982	0.21608959036123432	0.9926955915425781	376.0	6.857991015749309	381.0	0.878481095656007
848	Feb19-3L1-mock-rep2_B-C-A_Position007_6_cmle.ics	57	1	0	1.9493999999999998	0.570649648827305	1.0	0.38224744916187964	4.0	0.7817319754002556	1.0	0.3036079110331233	1.4433539966943092	0.6098831079857869	0.7799995030403283	0.6093506511946556	0.38304054126007675	0.7459080640346035	0.9892058290896596	618.0	11.259710156809447	796.0	1.8353568297695055
849	Feb19-3L1-mock-rep2_B-C-A_Position007_6_cmle.ics	57	2	0	1.2995999999999999	4.742072577863468	1.0	0.5315458297108596	3.0	0.5260913608053412	1.0	0.22835172086864386	1.1226791603375832	0.4637627656515674	0.6005251798816525	0.4609709172100684	0.25088920284118943	0.8385188937190765	0.9673335488991488	374.0	6.7898903549981595	325.0	0.7493605146671976
850	Feb19-3L1-mock-rep2_B-C-A_Position007_6_cmle.ics	58	1	0	1.2995999999999999	0.19346183646733742	1.0	0.30855921495871497	1.0	1.1112288054572363	1.0	0.32642224436013567	1.7933524089633497	0.7960608907474996	0.8912172329794398	0.7956784529559947	0.6689709929249008	0.5141980185724477	0.9972637363544861	272.0	4.9785293243593856	241.0	0.5556796431839834
851	Feb19-3L1-mock-rep2_B-C-A_Position007_6_cmle.ics	59	1	0	0.6497999999999999	19.246832088134884	1.0	0.20119371638887532	3.0	0.32626801153583	1.0	0.10924847612306683	1.3576844188418327	0.41437043642371363	0.578441596911961	0.41701963921980595	0.1734105546682465	0.9067762315282771	0.5603873589485937	228.0	3.948419764642502	107.0	0.2467125386750466
852	Feb19-3L1-mock-rep2_B-C-A_Position007_6_cmle.ics	59	2	0	2.5991999999999997	0.9426346109021599	1.0	0.9444601802504846	1.0	0.0	1.0	0.16921919920940262	1.9140909697023027	0.13894648763043696	0.34667910595895035	0.14006877238843574	0.01625709635158204	0.9726798084902883	0.8819812167714893	686.0	12.732543664093452	695.0	1.6024786390575456
853	Feb19-3L1-mock-rep2_B-C-A_Position007_6_cmle.ics	59	3	0	0.8664	20.4941863265872	1.0	2.402121178209906	3.0	0.0	1.0	0.29907699693135376	1.6967101694273095	0.11631908922392864	0.24929761770247696	0.11631908922392864	0.01625709635158204	0.972620324900637	0.9605482126159758	172.0	3.1182427102696586	116.0	0.2674640606196767
854	Feb19-3L1-mock-rep2_B-C-A_Position007_6_cmle.ics	59	4	0	1.7328	14.29241487855259	1.0	0.42517556636262915	4.0	1.6116450895211656	1.0	0.306923989309452	1.5219000274894094	0.7916749374727063	0.8816073560803404	0.7938813340377515	0.6767926781226238	0.4743644705107919	0.9873258844058118	384.0	6.989962165711384	392.0	0.903844066921666
855	Feb19-3L1-mock-rep2_B-C-A_Position008_7_cmle.ics	1	1	0	1.7328	0.332562125595573	1.0	0.6549162996598858	2.0	2.5991999999999997	1.0	0.30493620335399463	1.644171591533795	0.9854637474049718	0.9941322676144576	0.9757756421543136	0.9422276090526048	0.2969016782063076	0.9938090559819325	430.0	7.971146141977305	463.0	1.067550517818192
856	Feb19-3L1-mock-rep2_B-C-A_Position008_7_cmle.ics	2	1	0	1.5162	4.841472503589204	3.0	5.2201388116042295	1.0	0.46141264688247224	1.0	0.15653244724174945	1.294356757470622	0.493055398948099	0.6736350720519586	0.4951576974444169	0.28591134263957485	0.4108687658960319	0.8319712095645533	358.0	6.3855165620314835	252.0	0.5810426144496424
857	Feb19-3L1-mock-rep2_B-C-A_Position008_7_cmle.ics	2	2	0	1.5162	0.37358950957775017	1.0	0.1743281022483847	1.0	1.2466683216206906	1.0	0.261512653717724	1.3915632046107662	0.8032459087868059	0.9053051089110895	0.8010960016237061	0.6375301625961256	0.67749471621611	0.9529973487212525	416.0	7.611467760921366	408.0	0.9407356614898973
858	Feb19-3L1-mock-rep2_B-C-A_Position008_7_cmle.ics	2	3	0	0.8664	0.10748624744122841	3.0	4.23620221954525	1.0	1.0317500441073144	1.0	0.30365028031738284	1.7835238362634644	0.6491166086592648	0.7288724012558665	0.6516774537882717	0.5587616234054229	0.7788669561885384	1.0031965602257147	138.0	2.545662698510631	84.0	0.1936808714832141
859	Feb19-3L1-mock-rep2_B-C-A_Position008_7_cmle.ics	3	1	0	1.7328	1.7470599381269951	2.0	2.655004005526438	1.0	0.0	1.0	0.07797613698136759	1.4923467672216184	0.1681658487882527	0.3906695928189961	0.1681658487882527	0.02909041245561322	0.9414415198404172	0.679005044704012	286.0	5.431828700777001	127.0	0.29282703188533565
860	Feb19-3L1-mock-rep2_B-C-A_Position008_7_cmle.ics	3	2	0	0.8664	3.266624283190513	1.0	5.672412355607331	1.0	0.0	1.0	0.1268382259134982	1.1916176521208217	0.05819966280175946	0.18004784824195386	0.07986323691473028	0.02909041245561322	0.9772209953802863	0.8242988882080764	154.0	2.9032259937964597	64.0	0.14756637827292504
861	Feb19-3L1-mock-rep2_B-C-A_Position008_7_cmle.ics	4	1	0	1.7328	0.3508436250425593	1.0	0.341374859925562	1.0	2.381979944969588	1.0	0.31611496326504573	2.022621278025508	0.9568772042321256	0.9888376592147833	0.9562104695560931	0.9003432044070069	0.5151584075438173	0.9779427269571423	462.0	8.54584123950644	525.0	1.2105054467700884
862	Feb19-3L1-mock-rep2_B-C-A_Position008_7_cmle.ics	4	2	0	1.7328	0.3842823513670031	3.0	0.1356255889515764	2.0	2.3172087362983134	1.0	0.31798343152627856	2.1342985681036333	0.9389500568363986	0.97235054941852	0.9356327785712204	0.8910608368066688	0.7236199869976055	0.9747987990286359	384.0	7.130393658753902	399.0	0.9199841395452671
863	Feb19-3L1-mock-rep2_B-C-A_Position008_7_cmle.ics	4	3	0	1.083	3.2511669586772545	1.0	3.4556435546663065	1.0	0.42540144110901373	1.0	0.3022634749623883	1.7139500332513433	0.46229305721530795	0.5921214185782157	0.4590650412428226	0.27219534233000087	0.7020296729378829	0.9803725555196873	222.0	4.048386017314516	171.0	0.3942789169479716
864	Feb19-3L1-mock-rep2_B-C-A_Position008_7_cmle.ics	5	1	0	1.9493999999999998	0.2974867110647191	2.0	2.5618711362752173	1.0	2.063500088214629	1.0	0.2922216629995165	1.960460847723468	0.9341817150914469	0.9765666090965722	0.9347692284736961	0.8457301765524342	5.570141076084896	0.9607827422159239	448.0	8.3031891026526	482.0	1.1113592863679669
865	Feb19-3L1-mock-rep2_B-C-A_Position008_7_cmle.ics	5	2	0	1.5162	3.2670168506502177	1.0	0.3031141604205822	2.0	1.242391573779135	1.0	0.292272810972624	2.095192466330845	0.7309561733668061	0.8200045508973102	0.7293353824805374	0.6347485256211788	8.961918932223481	0.9800558271833338	320.0	5.957598214855198	291.0	0.670965876209706
866	Feb19-3L1-mock-rep2_B-C-A_Position008_7_cmle.ics	5	3	0	1.5162	0.6497667578960744	1.0	0.24226469844006734	1.0	2.2698500970360915	1.0	0.29224174786166923	2.4361810040903396	0.9296494689998097	0.9623086851263993	0.9297091528989588	0.8859934944549928	12.332793659156408	0.9875312208855213	240.0	4.544265719872757	189.0	0.43578196083723186
867	Feb19-3L1-mock-rep2_B-C-A_Position008_7_cmle.ics	5	4	0	0.8664	2.4141419771509924	3.0	2.611766540545633	3.0	0.20635000882146287	1.0	0.21846597962534536	1.8234238375105694	0.30022306857306985	0.40594843311113515	0.29838219330868887	0.16008247568813672	19.33371162230073	0.9078615924596818	166.0	2.984156474537473	94.0	0.2167381180883587
868	Feb19-3L1-mock-rep2_B-C-A_Position008_7_cmle.ics	6	1	0	1.5162	0.6499166899616939	1.0	0.3794020668773653	1.0	1.2653448004921624	1.0	0.3229465133290897	1.7893814275160949	0.7648022793044535	0.8545623446551407	0.7594078590178469	0.6392861234390799	0.5673008486377072	0.9928349508569264	360.0	6.6408592135059985	365.0	0.8415895010877756
869	Feb19-3L1-mock-rep2_B-C-A_Position008_7_cmle.ics	7	1	0	2.166	0.4525090871759844	1.0	0.1503594072662575	1.0	2.5991999999999997	1.0	0.30770225392827605	1.7006014129463818	0.9661162166848564	0.9978621189094359	0.9661162166848564	0.8484062790057221	0.248348382545321	0.9818469162361031	682.0	12.526126596069856	929.0	2.1420182096179277
870	Feb19-3L1-mock-rep2_B-C-A_Position008_7_cmle.ics	8	1	0	1.9493999999999998	0.8711778477365452	9.0	0.6548622763397396	3.0	0.0	1.0	0.28029813015779304	1.6060195192988589	0.23297247749653038	0.5048488717505117	0.2311074261356263	0.014267250229157855	0.9725986951045352	0.9326621374961562	650.0	11.881215752019447	825.0	1.9022228449244245
871	Feb19-3L1-mock-rep2_B-C-A_Position008_7_cmle.ics	8	2	0	2.166	6.923128394914425	7.0	7.427209049098632	7.0	0.0	1.0	0.07050528990246503	1.5746768180154154	0.13802726408147437	0.33860873226995114	0.13802726408147437	0.014267250229157855	2.301590245521145	0.568236240970141	756.0	13.898993850681869	519.0	1.1966710988070017
872	Feb19-3L1-mock-rep2_B-C-A_Position008_7_cmle.ics	8	3	0	0.8664	7.024013356953732	8.0	7.2374529541478925	8.0	0.5158750220536572	1.0	0.2659059822000516	1.5810138839156476	0.35493008207796717	0.4759385187520499	0.35343976130932814	0.24582700835215401	1.4706501636370606	0.9785660289104477	192.0	3.424765336334426	129.0	0.29743848120636457
873	Feb19-3L1-mock-rep2_B-C-A_Position008_7_cmle.ics	8	4	0	1.7328	6.791795058564902	7.0	7.307402136470623	7.0	0.0	1.0	0.09054261455442066	1.4724058891317453	0.20617101253178385	0.43369848997034693	0.15894037258393198	0.014267250229157855	2.0728032719724276	0.5706869027257796	566.0	10.355087184375117	381.0	0.878481095656007
874	Feb19-3L1-mock-rep2_B-C-A_Position008_7_cmle.ics	8	5	0	1.5162	0.3212236801137598	8.0	0.2309927771890617	8.0	0.0	1.0	0.2959722513564953	1.5586596408121496	0.23364527224252324	0.41359019208121706	0.2342159697313421	0.014267250229157855	2.3863025634881327	0.9862155490417137	390.0	7.147453650283991	394.0	0.9084555162426948
875	Feb19-3L1-mock-rep2_B-C-A_Position008_7_cmle.ics	8	6	0	2.166	6.168562420727351	7.0	6.562311961388556	7.0	0.0	1.0	0.07507765549610555	1.8955714926270373	0.13802726408147437	0.3563914191930128	0.13802726408147437	0.014267250229157855	2.2234273961123106	0.5947106391329156	594.0	10.65314946735946	373.0	0.8600352983718913
876	Feb19-3L1-mock-rep2_B-C-A_Position008_7_cmle.ics	8	7	0	1.2995999999999999	0.34109421830722936	6.0	1.0929969063145095	10.0	1.0368959615364501	1.0	0.3190852826398081	1.6179737141088262	0.5945818892929148	0.7062200042559222	0.6163091579743755	0.485219271623956	0.5978725595031309	0.9795363842140122	300.0	5.463833598067072	276.0	0.6363800063019892
877	Feb19-3L1-mock-rep2_B-C-A_Position008_7_cmle.ics	8	8	0	1.2995999999999999	0.7936275680785533	3.0	0.8979900174912405	1.0	0.2918229810711206	1.0	0.2928237825597338	2.1367409986685204	0.26451267632813386	0.41359019208121706	0.2556833204870301	0.1457318671718424	2.4331850567705695	0.9820071640652471	184.0	3.48003617709571	127.0	0.29282703188533565
878	Feb19-3L1-mock-rep2_B-C-A_Position008_7_cmle.ics	8	9	0	1.2995999999999999	0.3968548120696933	10.0	0.18079995837372448	4.0	0.23070632344123612	1.0	0.30543421492543676	1.9281162572082897	0.3140994068261553	0.43369848997034693	0.30600455286450123	0.13497220000142113	0.9698020105689681	0.9839316049754425	268.0	4.912543749378345	228.0	0.5257052225972955
879	Feb19-3L1-mock-rep2_B-C-A_Position008_7_cmle.ics	8	10	0	1.2995999999999999	2.078266038012322	1.0	2.8205202413829045	1.0	0.0	1.0	0.14805748620834414	1.2960679588326793	0.05697625322513268	0.22620320495631696	0.041473177405016826	0.014267250229157855	2.6353669522355148	0.8546928961000474	286.0	5.408423451936585	175.0	0.40350181559002946
880	Feb19-3L1-mock-rep2_B-C-A_Position008_7_cmle.ics	8	11	0	1.5162	6.546624883619813	12.0	0.15297519971405998	6.0	3.0324	1.0	0.31900358738902945	2.0005372003909914	0.9821617766568271	0.9939891642273649	0.9768213047431095	0.9261399270958267	0.4184118225169752	0.9877843761235833	292.0	5.402078194626253	265.0	0.6110170350363303
881	Feb19-3L1-mock-rep2_B-C-A_Position008_7_cmle.ics	8	12	0	1.5162	0.573701485517446	12.0	0.7193257967067647	5.0	2.1862391473222567	1.0	0.21731125194581988	1.2445071138483004	0.8628583267792878	0.9121576516284513	0.8628538389877637	0.7931776967232764	0.7139695588987863	0.8955472968801184	422.0	7.651933001291873	380.0	0.8761753709954926
882	Feb19-3L1-mock-rep2_B-C-A_Position008_7_cmle.ics	8	13	0	1.9493999999999998	0.4980879840148004	7.0	0.2378681699706027	7.0	1.2032169749388533	1.0	0.32764018086468427	1.697209761826093	0.7319430903156825	0.8559170222306492	0.7315743434454496	0.5235739948936412	1.4476574922819656	0.9844751585459105	602.0	10.995767856885294	795.0	1.8330511051089908
883	Feb19-3L1-mock-rep2_B-C-A_Position008_7_cmle.ics	8	14	0	1.083	0.5670494913458362	4.0	0.4295473476279445	2.0	0.3720027687491155	1.0	0.31333889477336485	1.6424649970413414	0.33508095414935596	0.5117187456173911	0.3353984653996883	0.20371207675918623	0.8756266243789059	0.9573316092439693	232.0	4.225052579187321	186.0	0.42886478685568846
884	Feb19-3L1-mock-rep2_B-C-A_Position008_7_cmle.ics	8	15	0	1.083	0.9203620799566595	12.0	0.5923145827175021	5.0	3.5079501499648686	1.0	0.2836313623464961	2.0878617453289356	0.9677256732715739	0.977923057562284	0.9676770555300624	0.9529658879226425	0.591751878065623	0.9898453905532666	150.0	2.837240418815423	92.0	0.21212666876732977
885	Feb19-3L1-mock-rep2_B-C-A_Position008_7_cmle.ics	9	1	0	2.3826	0.718028089456049	1.0	0.17289613511233665	2.0	1.5162	1.0	0.2509994747593127	1.4948810279100064	0.8419300854759236	0.9479754966949102	0.8370648195008057	0.6034412364668296	0.46969158061903404	0.9506992510477066	808.0	14.850427320797042	1082.0	2.4947940826766395
886	Feb19-3L1-mock-rep2_B-C-A_Position008_7_cmle.ics	9	2	0	1.2995999999999999	3.26891285439812	2.0	3.4455531311736154	1.0	0.0	1.0	0.2916480972967575	1.9559956786648645	0.14020938962180085	0.29304301118669646	0.14020938962180085	0.013672887707674204	0.9369743540831904	0.9931997657747214	256.0	4.71458702443523	208.0	0.4795907293870064
887	Feb19-3L1-mock-rep2_B-C-A_Position008_7_cmle.ics	10	1	0	1.7328	0.4468170581462776	1.0	0.6246607677164401	1.0	1.9493999999999998	1.0	0.28371017946876176	1.777540611367995	0.9594052480946715	0.9931444351545166	0.9535324950959899	0.8343791201723639	0.30585693559726984	0.9731571193458342	340.0	6.240715592079548	314.0	0.7239975434015384
888	Feb19-3L1-mock-rep2_B-C-A_Position008_7_cmle.ics	10	2	0	1.5162	3.585382380433054	1.0	0.38493194320091895	2.0	0.0	1.0	0.24505749706737262	2.4452996402075677	0.14666607711354793	0.34425748464482103	0.1333609351384378	0.019963742483197735	0.9476061415505694	0.9356618214143403	250.0	4.7911480282668215	184.0	0.42425333753465955
889	Feb19-3L1-mock-rep2_B-C-A_Position008_7_cmle.ics	11	1	0	2.8158	0.9319531065177833	2.0	0.5069563053310439	1.0	0.42540144110901373	1.0	0.22391890192820024	1.31051275726028	0.49934106454435007	0.7247836924102717	0.496430113685944	0.21887564802778045	0.6969628150759605	0.925657589504097	1008.0	18.617811046657547	1424.0	3.2833519165725824
890	Feb19-3L1-mock-rep2_B-C-A_Position008_7_cmle.ics	12	1	0	1.5162	0.4993883514789887	1.0	0.30277251252718834	1.0	1.9711556915503592	1.0	0.31494245112027014	1.5526969030286812	0.907895359960599	0.9598933520235648	0.9067635275286273	0.8278075600723616	0.4245929086085994	0.9862771591112462	398.0	7.209209053724808	419.0	0.9660986327555563
891	Feb19-3L1-mock-rep2_B-C-A_Position008_7_cmle.ics	13	1	0	1.9493999999999998	0.525820809143628	9.0	0.6284233075669137	5.0	1.8066794966622155	1.0	0.30324901687974093	1.9490582898904776	0.8517294473962296	0.9019591227956211	0.8264995629671412	0.7296186397890922	1.4209942246002882	0.9705726636152842	496.0	9.258852744307994	572.0	1.3188745058142677
892	Feb19-3L1-mock-rep2_B-C-A_Position008_7_cmle.ics	13	2	0	1.7328	9.760358402906354	6.0	0.19210416194143418	6.0	1.2076324649147852	1.0	0.2654668172853877	1.4877494181403093	0.7167245625330025	0.8217761349830172	0.7158302370139497	0.5671921137275913	182.91568271256543	0.9764534696390985	510.0	9.337668139278906	558.0	1.2865943605670653
893	Feb19-3L1-mock-rep2_B-C-A_Position008_7_cmle.ics	13	3	0	1.5162	4.730183250688575	6.0	0.28185455294834283	10.0	0.32626801153583	1.0	0.2071358799076756	1.0455655156069852	0.40852120815305865	0.579166299524763	0.4034183108728244	0.17001269614221223	155.2679225118104	0.9132666338581071	544.0	9.863437653357096	543.0	1.2520084906593485
894	Feb19-3L1-mock-rep2_B-C-A_Position008_7_cmle.ics	13	4	0	2.166	0.2450024727749273	7.0	0.1254618328426776	4.0	0.7857574237886386	1.0	0.3082416840888625	2.026080271848251	0.594253098302486	0.7367018522603829	0.5938710563331817	0.407676245800915	18.524983510353323	0.9826767896625944	582.0	10.806271475022628	733.0	1.6900961761570945
895	Feb19-3L1-mock-rep2_B-C-A_Position008_7_cmle.ics	13	5	0	0.8664	0.47488575232776997	1.0	0.5148946916444711	1.0	2.3010738268971607	1.0	0.2664353631173921	2.27398948633709	0.8705392258697726	0.9011077287604925	0.8708402286334668	0.8456687117274665	66.11367899154948	0.9942460121613214	102.0	1.904982026000454	50.0	0.11528623302572269
896	Feb19-3L1-mock-rep2_B-C-A_Position008_7_cmle.ics	13	6	0	2.166	0.6901606352055288	2.0	0.47744391757964116	2.0	1.3412750573395087	1.0	0.29235629631637033	1.7611647452983312	0.7705133705041732	0.8848722314016632	0.7700937031894073	0.5981320463106902	32.070054312934616	0.9811427915779448	540.0	10.054909815620668	638.0	1.4710523334082217
897	Feb19-3L1-mock-rep2_B-C-A_Position008_7_cmle.ics	13	7	0	2.166	0.5953144665083848	5.0	0.20638860243206497	3.0	0.0	1.0	0.1921272852083233	1.9129797899216496	0.2617524535262667	0.6481179609249532	0.2577767086891394	0.015120886697543032	1.100891038330038	0.8696599320790135	566.0	10.331681935534705	555.0	1.2796771865855219
898	Feb19-3L1-mock-rep2_B-C-A_Position008_7_cmle.ics	13	8	0	1.9493999999999998	0.3943470787559827	4.0	0.27101379239393886	9.0	0.20635000882146287	1.0	0.28750836133562324	1.680870428280859	0.41711490137335727	0.6009742070217255	0.41466057114631244	0.13314050075797385	23.526222810243954	0.9799035722133503	576.0	10.648779990450015	697.0	1.6070900883785744
899	Feb19-3L1-mock-rep2_B-C-A_Position008_7_cmle.ics	13	9	0	2.166	0.34472009653438956	8.0	0.7210107036730217	12.0	0.42540144110901373	1.0	0.30573192061673427	1.7111586985293328	0.4302303893162028	0.605562248079017	0.4380735051321614	0.23516049943304715	1.0898472615244272	0.9778437498095798	634.0	11.781110193978234	830.0	1.9137514682269972
900	Feb19-3L1-mock-rep2_B-C-A_Position008_7_cmle.ics	13	10	0	2.166	0.5563112766340726	3.0	0.4933657325106895	8.0	2.5991999999999997	1.0	0.2590078718355786	1.3531688337890686	0.9795745827606456	0.999081877253903	0.9795745827606456	0.9057268026881862	9.930005987941996	0.9536983418423498	748.0	13.509564963475123	979.0	2.2573044426436506
901	Feb19-3L1-mock-rep2_B-C-A_Position008_7_cmle.ics	14	1	0	1.7328	0.38157999987042407	1.0	0.568141624693547	1.0	0.23070632344123612	1.0	0.31064535555340445	2.0782198149493025	0.4030729822577467	0.5805961774053989	0.395722497793998	0.17048540611855012	0.8320382214879349	0.9861917350811791	370.0	6.84093102421922	373.0	0.8600352983718913
902	Feb19-3L1-mock-rep2_B-C-A_Position008_7_cmle.ics	15	1	0	1.2995999999999999	0.4520979648884981	2.0	0.3708337139742659	1.0	0.9228252937649445	1.0	0.19515524785654473	1.259272599174185	0.6292547905643774	0.7642516229226669	0.6298646208388168	0.4569635191946449	0.5678616299689839	0.8863703372166026	418.0	7.398705435587481	355.0	0.8185322544826312
903	Feb19-3L1-mock-rep2_B-C-A_Position008_7_cmle.ics	15	2	0	1.7328	0.37697618707598946	1.0	7.456207098721146	1.0	1.571514847577277	1.0	0.3055083204333812	2.0839772049546035	0.8045083203915553	0.8911998015681801	0.8072999527618518	0.6895118672023484	0.2953320012889578	0.9826093276701664	380.0	7.064408083772864	385.0	0.8877039942980649
904	Feb19-3L1-mock-rep2_B-C-A_Position008_7_cmle.ics	15	3	0	1.5162	3.2302487705241916	1.0	8.864591458272045	1.0	0.23070632344123612	1.0	0.10365915275045123	1.312669325268394	0.4605387676688843	0.6554601137823222	0.4685076378872067	0.14963433881601293	0.6668720967882862	0.7871692249713872	664.0	11.351494677139463	518.0	1.194365374146487
905	Feb19-3L1-mock-rep2_B-C-A_Position008_7_cmle.ics	16	1	0	1.5162	2.68709287692195	1.0	0.29231448962491124	1.0	2.46198834834007	1.0	0.2990489607031085	1.6701575115365295	0.9572256706501052	0.9893509707529977	0.9565834336478389	0.8864266067693798	0.33604975417354543	0.9914586380110856	388.0	7.12616348721368	393.0	0.9061497915821805
906	Feb19-3L1-mock-rep2_B-C-A_Position008_7_cmle.ics	16	2	0	1.2995999999999999	0.5745621880959617	1.0	0.7319725705785863	2.0	3.2387868941914837	1.0	0.3407395279195063	1.9744222270511362	0.9872763098608599	0.9950806663124836	0.9853798613306075	0.9716121157506102	0.2596011368234956	0.9971555379916088	236.0	4.38465914953004	199.0	0.4588392074423764
907	Feb19-3L1-mock-rep2_B-C-A_Position008_7_cmle.ics	17	1	0	1.083	0.3010906568955914	1.0	2.285177724433553	1.0	2.1652184899744737	1.0	0.279227296103668	1.625454068393455	0.9793394237526353	0.9953135980323261	0.9790846802529867	0.9489283204497541	0.17018117714583103	0.9856453607876322	182.0	3.318314520982882	122.0	0.2812984085827634
908	Feb19-3L1-mock-rep2_B-C-A_Position008_7_cmle.ics	17	2	0	0.8664	2.953063110154972	1.0	0.7231768318156493	1.0	0.5158750220536572	1.0	0.22008417672142583	1.1639051053951148	0.581816584680253	0.7418569922698525	0.581816584680253	0.3934952565003514	0.7384524636011772	0.9568466293918401	176.0	3.043796792208177	103.0	0.23748964003298878
909	Feb19-3L1-mock-rep2_B-C-A_Position008_7_cmle.ics	18	1	0	1.5162	0.66892927723963	1.0	1.0064163484294266	1.0	0.6190500264643886	1.0	0.2516111987329423	1.9373575849045988	0.5462778814674295	0.660131031423064	0.5468821711593183	0.3746519597344185	0.7683358910445686	0.9752761155226944	320.0	5.77035622413184	270.0	0.6225456583389025
910	Feb19-3L1-mock-rep2_B-C-A_Position008_7_cmle.ics	18	2	0	1.083	6.170028825329467	1.0	5.931783179942494	1.0	0.5260913608053412	1.0	0.12823321865347226	1.212650474892064	0.6215081234892758	0.8184453691521586	0.6225178227212924	0.3215968546339075	0.6940129518629575	0.8204258613642272	360.0	6.242969983218857	230.0	0.5303166719183244
911	Feb19-3L1-mock-rep2_B-C-A_Position008_7_cmle.ics	19	1	0	1.5162	2.4363378652021916	1.0	2.0864915810824582	1.0	1.0967653411156157	1.0	0.25182183474107867	1.5637058131520003	0.6972198772916928	0.8191324789259186	0.6933827182434698	0.5628163131768041	0.6273994977943786	0.9436544510717837	362.0	6.568528381214629	325.0	0.7493605146671976
912	Feb19-3L1-mock-rep2_B-C-A_Position008_7_cmle.ics	19	2	0	0.8664	2.1064364908047453	1.0	2.324351980085511	1.0	1.9313502455959253	1.0	0.20476340046252473	1.426045384220167	0.8610746468803897	0.8948739594230528	0.8603516453334087	0.8141805241963171	0.4520395703699745	0.9217385333534284	142.0	2.5414325269704086	72.0	0.16601217555704068
913	Feb19-3L1-mock-rep2_B-C-A_Position008_7_cmle.ics	20	1	0	1.2995999999999999	0.2868919088731496	3.0	1.4165826649246605	5.0	2.613012150353187	1.0	0.29154788854918073	1.520866967343054	0.9697160825221001	0.9864242310981238	0.9683385433478874	0.9408921725194385	15.39985235288436	0.9868589796045679	284.0	5.223296546983336	243.0	0.5602910925050123
914	Feb19-3L1-mock-rep2_B-C-A_Position008_7_cmle.ics	20	2	0	1.7328	0.4077749613318002	2.0	0.3840992664984815	3.0	0.10317500441073144	1.0	0.2771137966980248	1.6528676380704004	0.3522345016224665	0.592601991697955	0.3522345016224665	0.05982385054053901	1.4886071907551166	0.9506477792214492	548.0	9.85920748181687	635.0	1.464135159426678
915	Feb19-3L1-mock-rep2_B-C-A_Position008_7_cmle.ics	20	3	0	1.5162	0.4355265551460135	1.0	0.670558360623201	5.0	2.0891346125640937	1.0	0.2744654734008478	1.12936558932986	0.93080803361592	0.9693423206084391	0.9228386934189587	0.8632771133121535	16.003694700625214	0.9542502165964067	418.0	7.515731679789578	421.0	0.9707100820765852
916	Feb19-3L1-mock-rep2_B-C-A_Position008_7_cmle.ics	20	4	0	0.6497999999999999	0.3157236359627244	4.0	0.3175701004695849	1.0	0.9971598751598192	1.0	0.3824904109657954	1.9923698582400196	0.5919645435857359	0.690487263779639	0.590251468148123	0.5277921713868265	7.294280062187142	1.0204878996670597	94.0	1.726200378357538	53.0	0.12220340700726606
917	Feb19-3L1-mock-rep2_B-C-A_Position008_7_cmle.ics	20	5	0	1.083	8.402399429571021	5.0	4.977838060674556	4.0	0.8254000352858515	1.0	0.35161469809079937	2.1133738138918705	0.5655647769037789	0.6628168481677171	0.5674944643595363	0.4555212704507229	1.9866872101936217	1.0086365293273765	196.0	3.6311824043579826	153.0	0.35277587305871144
918	Feb19-3L1-mock-rep2_B-C-A_Position008_7_cmle.ics	20	6	0	1.2995999999999999	1.0733946367037859	1.0	1.9655567051249179	5.0	1.2032169749388533	1.0	0.3154864675612304	2.0652523428771374	0.7181750225106607	0.8185240793281346	0.7149562811822202	0.591435755423795	15.38074355155863	0.9724496797352387	218.0	4.029210940014318	170.0	0.39197319228745714
919	Feb19-3L1-mock-rep2_B-C-A_Position008_7_cmle.ics	20	7	0	1.083	12.848244654168495	5.0	0.3523804294899306	4.0	1.5476250661609716	1.0	0.3087370413038039	1.7620707870236767	0.8240289269068937	0.8916770017498853	0.8263224659225407	0.7218648595844447	2.264360747728178	0.9892868338578322	210.0	3.827024043530983	159.0	0.3666102210217982
920	Feb19-3L1-mock-rep2_B-C-A_Position008_7_cmle.ics	20	8	0	1.9493999999999998	1.5510650894007882	5.0	0.3760170790503537	2.0	0.5836459621422412	1.0	0.29304202148693076	1.3769546013141534	0.6140306541399795	0.7798337042637173	0.5932429792222355	0.3374949740348731	2.635256103263537	0.9680878857760593	710.0	12.824188879054189	963.0	2.2204128480754193
921	Feb19-3L1-mock-rep2_B-C-A_Position008_7_cmle.ics	21	1	0	1.9493999999999998	0.33351786503482356	1.0	0.2793345801013254	1.0	0.32626801153583	1.0	0.3099188259222585	1.9048658893470782	0.4425875845887829	0.6364863965223462	0.441092380577102	0.1947696648116061	0.6126321379805293	0.9818836672825375	558.0	10.340142278615131	690.0	1.5909500157549734
922	Feb19-3L1-mock-rep2_B-C-A_Position008_7_cmle.ics	21	2	0	1.083	0.8166649406945883	2.0	0.189973688011422	2.0	0.9077480443748005	1.0	0.35192074227469133	1.6539493804798446	0.6253065528080507	0.7177078216622854	0.6217277793071682	0.4794395953772826	0.8639281496073588	0.9941511764979628	242.0	4.354908643379288	210.0	0.48420217870803534
923	Feb19-3L1-mock-rep2_B-C-A_Position008_7_cmle.ics	22	1	0	1.7328	1.2111573239073434	4.0	0.5356602883213906	3.0	0.0	1.0	0.0748855431567088	1.4807563900605776	0.12466655621904166	0.33863361881643367	0.11975643897648666	0.020537255664642595	0.9501159068594222	0.6370190900662909	448.0	8.232973356131346	244.0	0.5625968171655268
924	Feb19-3L1-mock-rep2_B-C-A_Position008_7_cmle.ics	22	2	0	1.5162	0.4081798481489122	1.0	0.44127312315511963	1.0	0.0	1.0	0.18436455648299194	2.018006123906924	0.058023419698574025	0.17789390785306625	0.058023419698574025	0.020537255664642595	0.978611269386638	0.948252102943353	228.0	4.533550985653002	139.0	0.32049572781150915
925	Feb19-3L1-mock-rep2_B-C-A_Position008_7_cmle.ics	22	3	0	0.6497999999999999	4.213076364936609	4.0	2.4529500749591793	4.0	0.10317500441073144	1.0	0.13606559430669546	2.7219467031060582	0.3089003978515536	0.5556559988667114	0.31289812167006414	0.06982450832799103	0.7220276847999145	0.7892620849102309	152.0	2.6010728446411124	65.0	0.14987210293343953
926	Feb19-3L1-mock-rep2_B-C-A_Position008_7_cmle.ics	22	4	0	0.8664	0.7426988871277865	2.0	0.46230206011870156	2.0	1.0841098665386142	1.0	0.30001634125536203	1.5842822390530626	0.6649355201963086	0.765537699856178	0.6626041148943425	0.5556559988667114	0.7042334595876704	0.9944203054203202	144.0	2.5861279388811376	89.0	0.2052094947857864
927	Feb19-3L1-mock-rep2_B-C-A_Position008_7_cmle.ics	22	5	0	1.083	3.4534123379141812	3.0	4.244272305901099	4.0	0.0	1.0	0.06435521147560654	2.1497865286083755	0.058023419698574025	0.30524842312004935	0.10548708603149679	0.020537255664642595	0.9159949345785711	0.5100272704049472	484.0	8.73322253559902	254.0	0.5856540637706713
928	Feb19-3L1-mock-rep2_B-C-A_Position008_7_cmle.ics	23	1	0	1.083	3.934564692121377	1.0	3.8784041548472272	1.0	1.3412750573395087	1.0	0.14309529306261973	1.416414620905846	0.8219748639660456	0.8971891669646815	0.8128545394974934	0.6709852049021476	0.28086499462347647	0.8020411266055734	340.0	5.842826361792416	223.0	0.5141765992947233
929	Feb19-3L1-mock-rep2_B-C-A_Position008_7_cmle.ics	23	2	0	1.9493999999999998	0.3362737557978666	1.0	0.2533369750837553	1.0	0.0	1.0	0.282903595708041	1.6917790938709634	0.2943622732499748	0.5632608746860137	0.2943622732499748	0.019936656680493128	0.8573056763151419	0.9710780351707178	578.0	10.576449158158644	695.0	1.6024786390575456
930	Feb19-3L1-mock-rep2_B-C-A_Position008_7_cmle.ics	24	1	0	1.5162	6.070823406143362	1.0	0.48952351911720476	2.0	0.10317500441073144	1.0	0.27714930039612806	2.17280612747019	0.3359309971699684	0.5201639753620776	0.33030214749458964	0.07059472282337273	0.8731705300863585	0.9816227614755946	246.0	4.631541457924103	191.0	0.4403934101582607
931	Feb19-3L1-mock-rep2_B-C-A_Position008_7_cmle.ics	25	1	0	1.083	0.6587829541154865	1.0	0.2404864092374681	1.0	0.0	1.0	0.2873966673070089	1.6317567055229856	0.24013903581683543	0.4709954545982958	0.22481719580102533	0.03222468932004976	0.9221013968083263	0.9675747119487701	224.0	4.139891926906085	169.0	0.38966746762694277
932	Feb19-3L1-mock-rep2_B-C-A_Position008_7_cmle.ics	26	1	0	1.9493999999999998	1.4089600483649656	3.0	0.28563814650342295	1.0	0.41270001764292574	1.0	0.2987286402854682	2.0726379147462417	0.4798922291548497	0.6504051535531966	0.4775585446884369	0.26068187343002996	0.8126202290176844	0.9931455228156436	396.0	7.445376627899112	405.0	0.9338184875083538
933	Feb19-3L1-mock-rep2_B-C-A_Position008_7_cmle.ics	26	2	0	0.6497999999999999	4.332293258536341	3.0	3.8045840535323876	1.0	0.0	1.0	0.23473931077125812	1.2715643268408239	0.2525281581719472	0.3679381735677822	0.25396240175026336	0.02066890851632769	0.8876821668083572	0.874698726426199	112.0	1.9646223436711583	54.0	0.12450913166778053
934	Feb19-3L1-mock-rep2_B-C-A_Position008_7_cmle.ics	27	1	0	1.7328	0.6113325260458233	2.0	0.17828409045191942	1.0	0.9733510449106972	1.0	0.20099065786642917	1.2867498383605933	0.7605651827885603	0.912563039157265	0.760041272901061	0.5084045544166403	0.6134518862616106	0.8940732253996136	518.0	9.422828791560145	497.0	1.1459451562756837
935	Feb19-3L1-mock-rep2_B-C-A_Position008_7_cmle.ics	28	1	0	0.8664	2.1325454113820212	1.0	0.34542378551966296	1.0	1.9493999999999998	1.0	0.32797520839427446	2.023288488345951	0.9678125160253671	0.9861797234235312	0.9610604946923984	0.9263132254149502	0.33942994595917275	1.001127570870185	146.0	2.7010390973131257	95.0	0.21904384274887315
936	Feb19-3L1-mock-rep2_B-C-A_Position008_7_cmle.ics	28	2	0	1.083	0.5396079686000786	1.0	0.3403309881466025	2.0	1.6195756516777404	1.0	0.29440164392240875	1.499625073499395	0.9127707218680022	0.9630049058990444	0.9097964137365173	0.8291183056699886	0.46864057129842246	0.9890049096926523	196.0	3.5843719066771427	140.0	0.3228014524720236
937	Feb19-3L1-mock-rep2_B-C-A_Position008_7_cmle.ics	29	1	0	1.2995999999999999	0.4188503294385114	1.0	0.489536243527598	1.0	1.1961505589055579	1.0	0.2855751744580256	1.56557503071308	0.8338884492942973	0.9136273301069135	0.8339252525624276	0.7112829619270191	0.481219208044669	0.9834945954207857	266.0	4.844443088627196	218.0	0.5026479759921509
938	Feb19-3L1-mock-rep2_B-C-A_Position008_7_cmle.ics	30	1	0	1.5162	0.23922842162066882	1.0	0.4719016648875086	1.0	1.4751040190545512	1.0	0.29480089000810944	1.7692145853654204	0.83726469206481	0.9132624632630095	0.8351287570059762	0.7412896459045767	0.4749642993101861	0.9890126475395632	322.0	5.932077880244669	295.0	0.680188774851764
939	Feb19-3L1-mock-rep2_B-C-A_Position008_7_cmle.ics	30	2	0	1.083	0.6179021527962519	2.0	0.36987237944986084	2.0	2.3172087362983134	1.0	0.3075050913990076	2.155226470851056	0.9578221110249211	0.9766112379682942	0.9581007112499863	0.9286646855095106	0.23670815918570753	1.0003344668902923	124.0	2.3030105616567904	72.0	0.16601217555704068
940	Feb19-3L1-mock-rep2_B-C-A_Position008_7_cmle.ics	31	1	0	2.5991999999999997	0.46315704593526963	1.0	0.2573505498644085	3.0	0.20635000882146287	1.0	0.3115340693158982	1.9143084917773303	0.4136904198978627	0.6335341994514848	0.4129947276338188	0.12937157177983732	0.5598626098863178	0.9788647021128075	830.0	15.342076851815044	1255.0	2.8936844489456393
941	Feb19-3L1-mock-rep2_B-C-A_Position008_7_cmle.ics	31	2	0	1.7328	0.47100265082085013	2.0	0.4622535927010779	2.0	1.8697384783413007	1.0	0.3152651059730429	1.7934697910540152	0.8719246500851144	0.9394880721581237	0.867216758085871	0.7596965434083601	0.654612229335336	0.9791393500778907	450.0	8.301074016882493	504.0	1.162085228899285
942	Feb19-3L1-mock-rep2_B-C-A_Position008_7_cmle.ics	31	3	0	2.166	0.35385101148947806	4.0	0.20974717643675772	7.0	1.466392331574739	1.0	0.2796169665070348	1.693566620603648	0.7929000378286363	0.9087227515604313	0.791045843578589	0.6374878830149423	0.8449906686562667	0.9670597337668697	564.0	10.380607518985645	666.0	1.5356126239026264
943	Feb19-3L1-mock-rep2_B-C-A_Position008_7_cmle.ics	32	1	0	1.5162	0.4433882569878463	1.0	0.23045991693827325	1.0	0.8254000352858515	1.0	0.22594049805246802	1.1797869950752562	0.6436556965816765	0.7755251038975626	0.642708450335093	0.46639709461230294	0.6766541118783074	0.9752300869691959	520.0	9.444118954630449	530.0	1.2220340700726606
944	Feb19-3L1-mock-rep2_B-C-A_Position008_7_cmle.ics	33	1	0	1.9493999999999998	0.2779916383840508	1.0	0.38636772841951716	1.0	0.815064591942846	1.0	0.25290778834798866	1.2376221451039786	0.6284408785976665	0.8322249994057599	0.6073115299030749	0.3675667423027626	0.7417546029968757	0.9123683683985409	796.0	14.301391863247579	1062.0	2.4486795894663502
945	Feb19-3L1-mock-rep2_B-C-A_Position008_7_cmle.ics	35	1	0	1.5162	0.888681910110796	1.0	0.09164263485161277	1.0	2.5991999999999997	1.0	0.30917673821000574	1.547823575577912	0.9932266915413479	0.999842432340447	0.9882223426739442	0.946275730798805	0.24414105137211128	0.98787705879126	436.0	7.964800884666974	476.0	1.0975249384048802
946	Feb19-3L1-mock-rep2_B-C-A_Position008_7_cmle.ics	36	1	0	1.9493999999999998	0.26369926333671917	2.0	0.32762846945301816	1.0	1.6456566907434287	1.0	0.2766121077000676	2.0617821952193807	0.8461580914817213	0.9162135015011479	0.8434758933301937	0.7321941043150645	0.5378775344217155	0.9678706517459512	494.0	9.167346834716426	543.0	1.2520084906593485
947	Feb19-3L1-mock-rep2_B-C-A_Position008_7_cmle.ics	37	1	0	1.5162	0.2643862217214996	1.0	0.3455465051910048	2.0	1.0841098665386142	1.0	0.2841139641406395	1.7227445821998513	0.6875743868558528	0.831553778729493	0.6860338524655917	0.542706854805043	0.822214901962733	0.955589867126211	342.0	6.238600506309439	317.0	0.7309147173830819
948	Feb19-3L1-mock-rep2_B-C-A_Position008_7_cmle.ics	37	2	0	1.7328	0.2751802275902773	2.0	0.584863828190366	4.0	0.23070632344123612	1.0	0.33091613136444886	1.7092479117106316	0.3924073428319311	0.6058163768137296	0.3845884350233372	0.15690449177917806	0.9048901140001845	0.9852647159781404	510.0	9.337668139278893	623.0	1.4364664635005049
949	Feb19-3L1-mock-rep2_B-C-A_Position008_7_cmle.ics	38	1	0	1.2995999999999999	5.684693681337377	1.0	5.282942224560993	1.0	0.20635000882146287	1.0	0.09926783093239601	1.1133919221607924	0.3330689535517771	0.5310563624646805	0.3064846223027951	0.1336298163740785	0.8597195994150296	0.5749766789140676	356.0	6.2706054035994985	199.0	0.4588392074423764
950	Feb19-3L1-mock-rep2_B-C-A_Position008_7_cmle.ics	38	2	0	1.5162	0.2189367870430081	1.0	0.6410311377978668	1.0	0.9755754663213545	1.0	0.2783495659986955	1.988546647016636	0.6308856958735509	0.7458023808343542	0.6270085191663539	0.49100813675988414	0.7272685270962449	0.9612075258002227	290.0	5.404193280396362	245.0	0.5649025418260412
951	Feb19-3L1-mock-rep2_B-C-A_Position008_7_cmle.ics	38	3	0	0.8664	7.844816287169192	1.0	7.766220086988285	1.0	0.0	1.0	0.23543358560236521	1.8770911271142336	0.05652888231086813	0.17292562194163344	0.05652888231086813	0.019832024417361253	0.96103114184969	0.9341464599327217	124.0	2.3264158104972097	63.0	0.1452606536124106
952	Feb19-3L1-mock-rep2_B-C-A_Position008_7_cmle.ics	38	4	0	0.6497999999999999	1.3704341647206972	1.0	1.3960270862861028	1.0	2.5474596186812137	1.0	0.35851542461076275	1.8674438689403705	0.9247863126810234	0.9456186132808351	0.9247650678771484	0.8981559510236454	0.4606871681550402	1.0082516286458405	102.0	1.8815767771600336	58.0	0.13373203030983835
953	Feb19-3L1-mock-rep2_B-C-A_Position008_7_cmle.ics	39	1	0	1.2995999999999999	0.7179654333002805	1.0	0.7869401826807492	1.0	0.23070632344123612	1.0	0.2550586426612516	1.7150866031018053	0.39731668737995707	0.595379053214326	0.3967800248559485	0.15344876285165518	0.8402536502339817	0.9908363541206598	244.0	4.516630299492114	181.0	0.41733616355311615
954	Feb19-3L1-mock-rep2_B-C-A_Position008_7_cmle.ics	39	2	0	1.2995999999999999	1.6148879771969118	2.0	1.6347720706015525	2.0	2.31856985559051	1.0	0.2715795335537436	1.9543338899754497	0.9553496780024856	0.9805502203140888	0.9545418596768727	0.9143656084058298	0.37257261266043207	0.9767102067519511	208.0	3.829139129301094	147.0	0.33894152509562475
955	Feb19-3L1-mock-rep2_B-C-A_Position008_7_cmle.ics	40	1	0	1.7328	0.5631388720855646	1.0	0.21523844307847753	1.0	3.0324	1.0	0.30232186678735423	2.011272583708429	0.9969327587711989	0.9994940837559222	0.9933100016665476	0.9767794363894643	0.23675053186254555	0.9853446847231617	342.0	6.379031999351954	327.0	0.7539719639882264
956	Feb19-3L1-mock-rep2_B-C-A_Position008_7_cmle.ics	40	2	0	1.2995999999999999	0.41283032552516663	2.0	0.30733279111792133	2.0	0.5556144027286182	1.0	0.32384707797601536	1.4740579996006615	0.47785475640628844	0.5910669079192756	0.4734860208397813	0.3186974739899531	0.7710259815527232	0.9886758572024271	222.0	4.024980768474096	177.0	0.40811326491105837
957	Feb19-3L1-mock-rep2_B-C-A_Position008_7_cmle.ics	41	1	0	1.5162	0.41235312251387984	1.0	0.12061619338530874	1.0	0.5963412819178956	1.0	0.26596200327929725	1.3677019920855633	0.5849554841130962	0.7596842966761169	0.5817812685106056	0.3690183896507911	0.7542230458094253	0.9725674839119349	362.0	6.568528381214626	334.0	0.7701120366118276
958	Feb19-3L1-mock-rep2_B-C-A_Position008_7_cmle.ics	41	2	0	0.8664	5.131398079583413	1.0	5.378784859604535	1.0	0.0	1.0	0.1259271110368824	1.4690592913392975	0.13871141315897756	0.27852159325727877	0.13871141315897756	0.020874311009825598	0.9375401266203058	0.6520273420056096	212.0	3.778098460080032	103.0	0.23748964003298878
959	Feb19-3L1-mock-rep2_B-C-A_Position008_7_cmle.ics	42	1	0	1.7328	0.7516967657846187	1.0	0.20949555157239605	1.0	0.7857574237886386	1.0	0.3121880033574868	1.6986779915849344	0.6173705379587733	0.7462900117311883	0.6143120496061673	0.4422134238310709	0.6926490115539977	0.9864509948464251	418.0	7.6795684216725135	449.0	1.0352703725709897
960	Feb19-3L1-mock-rep2_B-C-A_Position008_7_cmle.ics	43	1	0	2.166	4.6023775955028245	1.0	4.604478794067174	1.0	2.3825999999999996	1.0	0.27071738733199574	2.223225176116214	0.9467974335019363	0.978348430784258	0.9447080725061768	0.8809297450650336	0.6971968601333567	0.9725684809334526	464.0	8.707562895619276	489.0	1.127499358991568
961	Feb19-3L1-mock-rep2_B-C-A_Position008_7_cmle.ics	43	2	0	1.5162	0.7377901371331338	1.0	0.6810836045040148	1.0	2.104365443221365	1.0	0.2974132525757987	1.6978808877489429	0.9019289891635834	0.9484080111835003	0.9003458489212285	0.8187866890007421	0.5587683366010305	0.9806810430367199	392.0	7.121933315673461	398.0	0.9176784148847528
962	Feb19-3L1-mock-rep2_B-C-A_Position008_7_cmle.ics	43	3	0	1.9493999999999998	0.5949961172388096	2.0	13.859104167282966	1.0	0.20635000882146287	1.0	0.2749954208599908	1.7887014257265377	0.3281874416096997	0.4935192768588522	0.32354365502358934	0.12059028906714078	0.9224296449828787	0.983781055958022	498.0	9.233332409697462	548.0	1.2635371139619207
963	Feb19-3L1-mock-rep2_B-C-A_Position008_7_cmle.ics	44	1	0	1.7328	0.6559936576919061	1.0	0.45489235832681324	1.0	1.7328	1.0	0.2999375415712622	1.7566293227562078	0.8965443463117303	0.9500858315710909	0.8944396069162831	0.8132305013061326	0.41559068046425846	0.9886938301123247	354.0	6.553583475454649	343.0	0.7908635585564577
964	Feb19-3L1-mock-rep2_B-C-A_Position008_7_cmle.ics	44	2	0	0.6497999999999999	2.137175953103418	1.0	2.174192655033071	1.0	0.5836459621422412	1.0	0.32320912073969066	1.7962350537993577	0.47572086080358256	0.5693817639009827	0.48019902973006595	0.37680059708919017	0.786463507729709	1.00429845811805	108.0	1.9688525152113805	60.0	0.13834347963086724
965	Feb19-3L1-mock-rep2_B-C-A_Position008_7_cmle.ics	45	1	0	1.7328	0.21728306439434508	1.0	0.0790755350500569	1.0	1.668143133707265	1.0	0.2960602894327463	2.367729133517362	0.831488502491248	0.8887127583852646	0.8300794584622536	0.7361619529059718	0.5461268290607972	0.9684202300349629	384.0	7.2006094052751575	385.0	0.8877039942980649
966	Feb19-3L1-mock-rep2_B-C-A_Position008_7_cmle.ics	45	2	0	0.8664	6.582607917579235	1.0	5.367953045074933	2.0	0.10317500441073144	1.0	0.22044973146105823	1.3068765310443746	0.2840458447727372	0.473489635536962	0.2840458447727372	0.06608162287009195	0.8790469040731896	0.8681666114898657	226.0	3.9037243527317735	150.0	0.3458586990771681
967	Feb19-3L1-mock-rep2_B-C-A_Position008_7_cmle.ics	46	1	0	1.083	7.1154095835225135	2.0	6.7575781499666006	1.0	1.2551781017859014	1.0	0.32945969384938023	2.3061953331970515	0.6807397639468608	0.7417510362289621	0.6807651928784461	0.6086124158574817	0.6796188635376876	0.995044578816489	130.0	2.4605020462293963	80.0	0.18445797284115634
968	Feb19-3L1-mock-rep2_B-C-A_Position008_7_cmle.ics	46	2	0	1.5162	0.5535403252433321	2.0	0.16773706331033128	1.0	0.8058225447605828	1.0	0.26625680835952226	1.444427423870827	0.5793255520802683	0.7066482125277448	0.5763394689712544	0.4369162697936987	0.7480817358597145	0.9685796617344944	404.0	7.296484791776152	394.0	0.9084555162426948
969	Feb19-3L1-mock-rep2_B-C-A_Position008_7_cmle.ics	46	3	0	0.8664	3.7178316948937535	1.0	4.024240008772846	1.0	0.3720027687491155	1.0	0.22422053382509835	1.9127098548062034	0.37753244913305506	0.5342037293344523	0.37753244913305506	0.23830359964690112	0.824949086890605	0.9413084108556153	122.0	2.2349099009056417	60.0	0.13834347963086724
970	Feb19-3L1-mock-rep2_B-C-A_Position008_7_cmle.ics	47	1	0	1.5162	0.31913874070848286	1.0	0.2799095425696316	1.0	0.8058225447605828	1.0	0.35151358740832533	1.8585774166692142	0.651118162043612	0.776985546587089	0.6451768026318155	0.4674056663131213	0.7144018446612782	0.9807807780241671	400.0	7.347525460997215	446.0	1.0283531985894465
971	Feb19-3L1-mock-rep2_B-C-A_Position008_7_cmle.ics	48	1	0	3.0324	0.5310733854202899	1.0	0.9505884489340126	1.0	0.0	1.0	0.24543692606170261	2.0986079326007188	0.13274798051748332	0.35263248096047645	0.126954640257441	0.0136218475950599	0.9533731861045374	0.9421100790668856	720.0	13.796633901501318	900.0	2.0751521944630085
972	Feb19-3L1-mock-rep2_B-C-A_Position008_7_cmle.ics	49	1	0	1.2995999999999999	0.3341595748882104	1.0	0.4244216855108246	1.0	1.8184254534624877	1.0	0.16820459963593087	1.649486174507761	0.993692421647146	0.9989815286329337	0.9823387806120087	0.9289616221471229	0.19870596648947345	0.8160880520127605	272.0	4.884908328997702	173.0	0.3988903662690006
973	Feb19-3L1-mock-rep2_B-C-A_Position008_7_cmle.ics	50	1	0	1.7328	0.7956334519863089	1.0	0.7616812101498691	1.0	2.3825999999999996	1.0	0.2880638688115941	2.457646776620844	0.9811643400439305	0.9960299163141939	0.9718953655127344	0.8968831121680251	0.25287319000790853	0.9848689860961123	344.0	6.517348406624361	322.0	0.7424433406856541
974	Feb19-3L1-mock-rep2_B-C-A_Position008_7_cmle.ics	50	2	0	1.5162	2.6911073815721487	1.0	0.2640750034663936	2.0	2.18723040467705	1.0	0.2794651746549286	2.0490736096933397	0.9030152304536461	0.9395174905150036	0.9026449071468767	0.846003594314448	0.42408678529550187	0.971141465044976	258.0	4.78268768518638	206.0	0.47497928006597756
975	Feb19-3L1-mock-rep2_B-C-A_Position008_7_cmle.ics	51	1	0	1.9493999999999998	0.38360307845266506	8.0	0.6171920448336279	14.0	2.1003330663048003	1.0	0.29646000764597813	1.7640397302010626	0.9334220296721216	0.9826776754130406	0.9331742390408362	0.8386126422486838	5.18749888202326	0.9856785495606116	588.0	10.846736715393138	730.0	1.6831790021755513
976	Feb19-3L1-mock-rep2_B-C-A_Position008_7_cmle.ics	51	2	0	2.5991999999999997	0.7629314551135837	3.0	0.4427768435176391	2.0	0.0	1.0	0.2380153021193165	1.487161312316204	0.35097680826312844	0.6376925619117355	0.3530544374023683	0.01648863374110776	1.1750742619058154	0.9132451441512254	996.0	17.904938847225125	1442.0	3.3248549604618427
977	Feb19-3L1-mock-rep2_B-C-A_Position008_7_cmle.ics	51	3	0	1.083	3.354540346766349	2.0	3.8053776652317515	9.0	0.3095250132321943	1.0	0.30360104007308175	1.7755263506498007	0.2848562975622387	0.42798016619273654	0.2908947646384881	0.17266256458318244	2.08240871431288	1.0047617691841655	194.0	3.563081743606834	140.0	0.3228014524720236
978	Feb19-3L1-mock-rep2_B-C-A_Position008_7_cmle.ics	51	4	0	2.166	0.29702674155597864	2.0	0.309934374309311	9.0	1.2076324649147852	1.0	0.30146256755096523	1.9074225712405282	0.7519172983372808	0.8795925207696934	0.7527213716047185	0.5878282895965763	2.398143082563761	0.9772397156851362	574.0	10.67430032506055	710.0	1.6370645089652625
979	Feb19-3L1-mock-rep2_B-C-A_Position008_7_cmle.ics	51	5	0	2.166	0.4060993308698445	1.0	0.2914451841808753	13.0	0.8754689432133618	1.0	0.30095532411132125	2.003189103263436	0.627905858327686	0.7898750108866593	0.6335126711918025	0.444687999338443	2.569283440628192	0.9819023711032087	570.0	10.538099003558248	702.0	1.6186187116811468
980	Feb19-3L1-mock-rep2_B-C-A_Position008_7_cmle.ics	51	6	0	1.7328	0.6222265417627953	9.0	0.33594137124828094	15.0	0.41270001764292574	1.0	0.3163915269846837	1.9355416049649026	0.44730314353939443	0.6284957173274857	0.4490693482402613	0.24507358502019128	2.0029022356227273	0.9924051237365531	384.0	7.130393658753902	398.0	0.9176784148847528
981	Feb19-3L1-mock-rep2_B-C-A_Position008_7_cmle.ics	51	7	0	1.7328	0.23789606977849126	4.0	0.39957117207198356	8.0	0.9228252937649445	1.0	0.3006921923586666	1.7943516929683525	0.6072929034815904	0.7319763106291624	0.6011919755716559	0.4620317306899987	1.2264623568599367	0.9903460873647185	384.0	7.130393658753903	388.0	0.8946211682796081
982	Feb19-3L1-mock-rep2_B-C-A_Position008_7_cmle.ics	51	8	0	1.2995999999999999	7.122665226798132	5.0	0.5090420769080963	5.0	0.41270001764292574	1.0	0.2949498506476691	1.5252613735860978	0.3804319298608824	0.5359613118182642	0.3840215217159897	0.24507358502019128	1.0706750571064128	0.9886142334618879	286.0	5.244586710053648	247.0	0.5695139911470701
983	Feb19-3L1-mock-rep2_B-C-A_Position008_7_cmle.ics	51	9	0	1.9493999999999998	0.31362765389578223	11.0	3.502840663775149	6.0	0.6016084874694266	1.0	0.3141850859610471	2.0085317753672927	0.5228267955217049	0.680373398488096	0.5208321542506943	0.33418437441076415	4.931885195224913	0.9857725495742243	460.0	8.547956325276562	520.0	1.1989768234675162
984	Feb19-3L1-mock-rep2_B-C-A_Position008_7_cmle.ics	51	10	0	2.166	0.7952730206483086	7.0	0.5269401018077102	11.0	1.663646957482313	1.0	0.3086468905013331	1.8847288500912744	0.8542677317656153	0.9332789269170124	0.8535677598876527	0.7319763106291624	2.150618671821318	0.9825908742029296	562.0	10.429533102436586	696.0	1.6047843637180599
985	Feb19-3L1-mock-rep2_B-C-A_Position008_7_cmle.ics	52	1	0	1.7328	0.41747465049487315	1.0	0.22769179933396114	1.0	0.0	1.0	0.29040716539033856	1.6439050760704859	0.2728276865012725	0.45969945118678696	0.2547757137168678	0.02083499246896695	19.44512653472979	0.9824745978905688	492.0	8.888598934401498	553.0	1.2750657372644931
986	Feb19-3L1-mock-rep2_B-C-A_Position008_7_cmle.ics	52	2	0	1.2995999999999999	18.025715650506335	1.0	5.840694525719307	2.0	0.3720027687491155	1.0	0.29498817492864543	1.7915726740185942	0.36256297501774554	0.48805422343795984	0.36256297501774554	0.23448866882498573	32.03992733024491	0.9918328348493715	206.0	3.8312542150712052	151.0	0.3481644237376825
987	Feb19-3L1-mock-rep2_B-C-A_Position008_7_cmle.ics	52	3	0	1.7328	15.57863584397511	1.0	0.3429212044691628	2.0	0.20635000882146287	1.0	0.28933441261752335	1.8239351832863526	0.36057374352937105	0.5428611000502069	0.35088381433839444	0.13784214262218453	2.4539384389444163	0.9603986230433281	430.0	7.87752514661563	451.0	1.0398818218920187
988	Feb19-3L1-mock-rep2_B-C-A_Position008_7_cmle.ics	53	1	0	1.083	3.131382841102822	2.0	3.4897510327777383	4.0	1.6050263958911635	1.0	0.3128724720416008	1.991752663344157	0.56580102192997	0.6182083668810471	0.566448257240945	0.5102520513655301	0.7081329001581628	0.994918883379997	142.0	2.635053522332089	89.0	0.2052094947857864
989	Feb19-3L1-mock-rep2_B-C-A_Position008_7_cmle.ics	53	2	0	2.3826	0.36152795592909603	1.0	0.2805273377175728	1.0	1.9493999999999998	1.0	0.28380264260371946	1.5858897245433368	0.8155398858760389	0.8806447399459207	0.7853779405830187	0.635135909667785	0.818607705943694	0.9704918201587618	804.0	14.924873238858506	1142.0	2.6331375623075064
990	Feb19-3L1-mock-rep2_B-C-A_Position008_7_cmle.ics	53	3	0	2.166	0.7188450743195056	3.0	0.1252369908659763	3.0	0.10317500441073144	1.0	0.2759574954703561	1.5486250497256953	0.29909562511818866	0.4875044594902827	0.2995128189632148	0.03057796943567709	0.902076313971378	0.9374137546793446	836.0	15.265515847983448	1194.0	2.7530352446542583
991	Feb19-3L1-mock-rep2_B-C-A_Position008_7_cmle.ics	53	4	0	2.166	0.26844540074201234	2.0	0.261211664822343	4.0	2.3825999999999996	1.0	0.30762155874125613	2.066842458418908	0.9045460482580208	0.9805293293121565	0.904152638361169	0.7250579490048757	0.5864802375632064	0.982252918098148	568.0	10.633835084690041	706.0	1.6278416103232043
992	Feb19-3L1-mock-rep2_B-C-A_Position008_7_cmle.ics	53	5	0	1.7328	12.647000358814962	3.0	13.35771457039802	3.0	0.0	1.0	0.1852713446153945	1.4036522675543062	0.17572828593764317	0.44238202089478335	0.17808016750137928	0.008971032320825965	0.9562474281382459	0.8370182710596816	748.0	13.298917723911332	828.0	1.909140018905968
993	Feb19-3L1-mock-rep2_B-C-A_Position008_7_cmle.ics	53	6	0	1.9493999999999998	0.48443485884759263	5.0	0.24785623561442466	2.0	0.7857574237886386	1.0	0.2815846341252296	1.3247696344785398	0.5012350107515143	0.6636992617228546	0.4976892529695819	0.2957288317987488	0.9015036035676965	0.9536635570772303	720.0	12.977450192086573	964.0	2.2227185727359338
994	Feb19-3L1-mock-rep2_B-C-A_Position008_7_cmle.ics	53	7	0	1.083	11.045619586653384	3.0	11.831726225258292	3.0	0.72222503087512	1.0	0.31605329740808763	2.1239789781566056	0.36482042144376364	0.43762718076385465	0.3626065647595969	0.25417768948691005	0.9465892566901699	0.9762047210518748	162.0	3.0586023925989547	109.0	0.25132398799607547
995	Feb19-3L1-mock-rep2_B-C-A_Position008_7_cmle.ics	53	8	0	1.083	5.999752303917118	3.0	6.547709459411426	3.0	1.401081809291592	1.0	0.2895641840473068	2.2248087502586826	0.5158574600692853	0.5947312706281886	0.5162972681601167	0.4561591653003893	0.536962774891451	0.9892467464504155	130.0	2.437096797388976	75.0	0.17292934953858405
996	Feb19-3L1-mock-rep2_B-C-A_Position008_7_cmle.ics	54	1	0	1.7328	4.970576939892617	1.0	0.2700865530777119	2.0	1.0317500441073144	1.0	0.3231274057060062	2.1392357999751543	0.6675306635828623	0.7854828579688762	0.665334117576688	0.5230869945202657	0.6625908768557237	0.9944333986962051	352.0	6.602509058905599	353.0	0.8139208051616021
997	Feb19-3L1-mock-rep2_B-C-A_Position008_7_cmle.ics	54	2	0	1.083	3.5049421510593968	1.0	3.370853306235081	1.0	0.6275890508929507	1.0	0.21172140908367523	1.1541544242742214	0.5249811416057715	0.6599158599926228	0.5249811416057715	0.36282055116357126	0.7565479267555907	0.9178360666282221	322.0	5.627809645319207	250.0	0.5764311651286135
998	Feb19-3L1-mock-rep2_B-C-A_Position008_7_cmle.ics	55	1	0	1.2995999999999999	1.171760571413272	1.0	1.2095864325527175	1.0	0.0	1.0	0.19965869509704723	1.7259302773772651	0.4518292046804487	0.7422186026632924	0.4445012804937557	0.019639005084956807	0.9284649226673896	0.962062401990575	548.0	9.50812874921058	539.0	1.2427855920172906
999	Feb19-3L1-mock-rep2_B-C-A_Position008_7_cmle.ics	55	2	0	1.7328	0.2043382022627612	1.0	0.12395277598558617	1.0	0.0	1.0	0.12507739294295334	2.2866656412938897	0.05512180675818019	0.16709013262617323	0.05512180675818019	0.019639005084956807	0.9847077486045779	0.9240231543230403	222.0	4.399464749920816	110.0	0.2536297126565899
1000	Feb19-3L1-mock-rep2_B-C-A_Position008_7_cmle.ics	55	3	0	1.5162	0.15811871988044648	2.0	0.16053394535639304	3.0	0.5097226605744432	1.0	0.32077542400463016	1.7017908172272582	0.4905771812983971	0.6525680546254261	0.4905771812983971	0.2907797719004816	0.5005394704148028	0.9871735960018677	448.0	8.13935236076967	505.0	1.1643909535597992
1001	Feb19-3L1-mock-rep2_B-C-A_Position008_7_cmle.ics	56	1	0	1.5162	0.6231031930201817	1.0	0.6543007904663072	1.0	2.901087773004187	1.0	0.2785099870203717	2.0110214879751527	0.9814371744056917	0.9960973826054768	0.9800467682084526	0.9526810462355204	0.24918982455815777	0.9860840715707967	282.0	5.225411632753447	235.0	0.5418452952208966
1002	Feb19-3L1-mock-rep2_B-C-A_Position008_7_cmle.ics	56	2	0	0.8664	3.6615089595709938	1.0	3.5310184983502424	1.0	0.0	1.0	0.10542710203180167	1.1730765192056711	0.25979830081528366	0.4921044790942497	0.26369866105688927	0.022083984145757907	0.881628728435113	0.6903099851407896	260.0	4.476304364490806	128.0	0.2951327565458501
1003	Feb19-3L1-mock-rep2_B-C-A_Position008_7_cmle.ics	57	1	0	2.166	0.22907008907362528	3.0	0.10469805772871227	1.0	0.0	1.0	0.18715791652432293	2.0313981408234345	0.1320307205782697	0.2672705887851195	0.11170871532835344	0.020561522943068785	0.9644699315950364	0.9141684843755218	398.0	7.8177455235757165	323.0	0.7447490653461686
1004	Feb19-3L1-mock-rep2_B-C-A_Position008_7_cmle.ics	57	2	0	1.083	2.284509256830864	1.0	3.3109648217294363	1.0	0.0	1.0	0.13916432337186488	1.156231669421394	0.18842447987661917	0.44711332497293255	0.18842447987661917	0.020561522943068785	0.9297303673786916	0.6904189910103401	254.0	4.59967586600324	142.0	0.3274129017930525
1005	Feb19-3L1-mock-rep2_B-C-A_Position009_8_cmle.ics	1	1	0	1.083	0.28289018603623795	1.0	0.15621463240004435	1.0	0.6275890508929507	1.0	0.30443970331245684	1.671471698999787	0.6166881828166246	0.7433765583151891	0.6158692845719571	0.4717431935104723	0.7435238460371792	0.9988015591924605	170.0	3.12035779603977	115.0	0.2651583359591622
1006	Feb19-3L1-mock-rep2_B-C-A_Position009_8_cmle.ics	1	2	0	1.083	4.028559464777405	2.0	5.611620034865594	1.0	0.2918229810711206	1.0	0.2725820568548805	2.142971487980295	0.4087458332530492	0.5688789764735351	0.4087458332530492	0.24005279485153858	0.8301597771609953	0.9958537512386353	152.0	2.8351253330453114	92.0	0.21212666876732977
1007	Feb19-3L1-mock-rep2_B-C-A_Position009_8_cmle.ics	2	1	0	1.9493999999999998	0.5826277642641979	1.0	0.4069757253448962	2.0	2.5991999999999997	1.0	0.2994954720392662	1.75235089354685	0.9520794561373215	0.9807094176158468	0.9499839049732567	0.892758090682152	0.45529538643681644	0.9650869813887921	468.0	8.633116977557801	521.0	1.2012825481280305
1008	Feb19-3L1-mock-rep2_B-C-A_Position009_8_cmle.ics	2	2	0	1.7328	0.3412819404207369	3.0	0.3449463382080917	1.0	0.9077480443748005	1.0	0.31024189566949373	1.8193300512713317	0.6007218246430848	0.7506230161014221	0.5994640675863215	0.43585012652183275	0.7713742443759641	0.9853710076627422	400.0	7.394335958678052	419.0	0.9660986327555563
1009	Feb19-3L1-mock-rep2_B-C-A_Position009_8_cmle.ics	3	1	0	1.083	3.2723892863946777	1.0	0.45641099757757203	1.0	2.1380072994357717	1.0	0.2761165418194154	2.012252102194094	0.9798806687437637	0.9927657971368644	0.976703932229621	0.9540391390229499	0.27211097219880676	0.9846464489826695	160.0	2.9670964830073863	100.0	0.23057246605144538
1010	Feb19-3L1-mock-rep2_B-C-A_Position009_8_cmle.ics	3	2	0	1.083	0.3231640517968398	1.0	3.1530507649429382	1.0	0.9228252937649445	1.0	0.3152986162946812	1.9231236974429258	0.7058565988555603	0.7910124829454049	0.7066406011362942	0.6147137882582931	0.6302350034065329	0.9907093183388573	150.0	2.7436194234537434	97.0	0.22365529206990203
1011	Feb19-3L1-mock-rep2_B-C-A_Position009_8_cmle.ics	4	1	0	1.7328	0.3187674099080728	3.0	17.342640004768274	1.0	1.0841098665386142	1.0	0.29279650436056986	1.7473383062528498	0.7105483357399386	0.8211633159317264	0.7119441667592284	0.5672118553074901	0.6413988325126907	0.9821592132448748	398.0	7.256019551405647	404.0	0.9315127628478393
1012	Feb19-3L1-mock-rep2_B-C-A_Position009_8_cmle.ics	4	2	0	1.5162	0.5315014309219108	1.0	6.694931988594097	1.0	1.0024833655297731	1.0	0.32177263575862536	1.6117277223145223	0.7099929653078604	0.8338192824614018	0.710546484505165	0.5457143914991299	0.6303561287723377	0.9810678580167874	378.0	6.902686427660039	392.0	0.903844066921666
1013	Feb19-3L1-mock-rep2_B-C-A_Position009_8_cmle.ics	4	3	0	1.083	0.32874310599901424	2.0	0.47578462181433395	1.0	0.3720027687491155	1.0	0.17934227691603954	1.2484594153655462	0.4522177792587656	0.5672118553074901	0.4136917323855011	0.2455949868562331	0.8678842111360691	0.8079677855165671	360.0	6.547238218144317	272.0	0.6271571076599315
1014	Feb19-3L1-mock-rep2_B-C-A_Position009_8_cmle.ics	5	1	0	1.5162	0.770289200997866	2.0	3.083579908089737	1.0	1.4370615219328515	1.0	0.30320786969800045	2.0779663846607406	0.7932754471507537	0.8771517254388622	0.7928078609359727	0.6968543680440834	0.886553253566841	0.9925989610183691	278.0	5.15942605777241	240.0	0.553373918523469
1015	Feb19-3L1-mock-rep2_B-C-A_Position009_8_cmle.ics	5	2	0	1.5162	0.5679342558852697	1.0	10.556807330212633	3.0	3.0324	1.0	0.32257717561487687	1.9731696413144342	0.999300335541697	0.9999256892323698	0.9972196340480505	0.9798897914153915	0.36946516229474363	0.9929986140139361	316.0	5.8682073910337404	300.0	0.6917173981543362
1016	Feb19-3L1-mock-rep2_B-C-A_Position009_8_cmle.ics	5	3	0	1.7328	0.5863852178687949	4.0	0.49488196043936367	1.0	0.0	1.0	0.2500743236499874	1.376758065783376	0.24620872179763464	0.45367809718705165	0.24768007499671318	0.01677994295219531	3.699124325019539	0.9520726972820989	532.0	9.642075679573564	577.0	1.3304031291168399
1017	Feb19-3L1-mock-rep2_B-C-A_Position009_8_cmle.ics	5	4	0	1.7328	0.40090054361625344	3.0	0.451685269378618	3.0	0.0	1.0	0.2436846216609552	1.3245847169606864	0.1583939728251239	0.3737391463407663	0.1583939728251239	0.01677994295219531	3.1002924018218003	0.9362317152270878	552.0	10.159245545202106	602.0	1.3880462456297014
1018	Feb19-3L1-mock-rep2_B-C-A_Position009_8_cmle.ics	6	1	0	1.083	0.20509621966695554	1.0	0.3943041856312463	1.0	0.6016084874694266	1.0	0.29990922299818334	1.904349143973797	0.6677604713569012	0.8002129273130323	0.6655582779138957	0.5039595729786489	0.6350147856271477	0.9995950278109746	192.0	3.541791580536525	137.0	0.3158842784904802
1019	Feb19-3L1-mock-rep2_B-C-A_Position009_8_cmle.ics	7	1	0	2.166	0.5278328894189197	1.0	0.19163414577577909	1.0	2.579375110268286	1.0	0.2881707356447101	2.0296221092526032	0.9892461250050942	0.9992723771616426	0.9876057897382255	0.9569666702892152	7.592369220483981	0.9581335426991258	632.0	11.666199035546246	802.0	1.8491911777325922
1020	Feb19-3L1-mock-rep2_B-C-A_Position009_8_cmle.ics	8	1	0	2.166	0.460012872282711	1.0	0.21956700247542396	1.0	1.6116450895211656	1.0	0.21626482829922813	1.2859732579790144	0.8233626816741925	0.9210295509686022	0.8224909664273757	0.6382586730319112	0.6231681650136678	0.9039947745954576	858.0	15.6635443836398	1099.0	2.533991401905385
1021	Feb19-3L1-mock-rep2_B-C-A_Position009_8_cmle.ics	9	1	0	1.7328	0.33168320832031234	1.0	0.19152333633542146	1.0	2.014971786093599	1.0	0.3140471071187473	2.1353087603284946	0.8984369307634925	0.9522942941901011	0.8976736117134778	0.8206234928785803	0.4679859000354285	0.9907183182249656	368.0	6.936667105351009	372.0	0.8577295737113769
1022	Feb19-3L1-mock-rep2_B-C-A_Position009_8_cmle.ics	9	2	0	1.2995999999999999	1.9333965889851537	2.0	0.5187953064013101	2.0	0.7857574237886386	1.0	0.2928237825597338	2.070207478114818	0.5474489530385303	0.6418021268844439	0.5492878580226567	0.45067050639279704	0.7376324591272533	0.9899905068416023	184.0	3.43322567941487	127.0	0.29282703188533565
1023	Feb19-3L1-mock-rep2_B-C-A_Position009_8_cmle.ics	9	3	0	0.8664	3.1042412583345445	1.0	2.8947761854416068	1.0	0.2918229810711206	1.0	0.14739879752032442	1.4735323034035102	0.2890515760803567	0.37642731988272643	0.2855160210259702	0.17360303939767188	0.9016124087489227	0.7655215704436636	148.0	2.652113513862174	65.0	0.14987210293343953
1024	Feb19-3L1-mock-rep2_B-C-A_Position009_8_cmle.ics	10	1	0	1.2995999999999999	0.2835854558786557	1.0	4.692544213974055	3.0	2.0763569109711253	1.0	0.28277752348369806	2.3927906854898695	0.9748021117189474	0.9937543111985303	0.9749455337690632	0.936711605575703	0.4256304678162124	0.9900326470365214	208.0	3.8993548758223535	150.0	0.3458586990771681
1025	Feb19-3L1-mock-rep2_B-C-A_Position009_8_cmle.ics	10	2	0	1.2995999999999999	1.6815102451969934	2.0	0.17451912603701503	2.0	1.466392331574739	1.0	0.25300425494082424	1.5657964742378314	0.8645003107477752	0.924343161158577	0.863588556286325	0.7818567691792844	0.6102543911186751	0.9884392610681928	292.0	5.402078194626252	236.0	0.5441510198814111
1026	Feb19-3L1-mock-rep2_B-C-A_Position009_8_cmle.ics	10	3	0	1.083	0.5796823259079225	2.0	0.4237855539458645	1.0	0.9755754663213545	1.0	0.26022583775978564	2.033212268913168	0.7188722929088041	0.8204594969300851	0.7169292656108072	0.578013058236182	0.7328283096812805	0.9861759347646369	176.0	3.2544440317719556	112.0	0.25824116197761887
1027	Feb19-3L1-mock-rep2_B-C-A_Position009_8_cmle.ics	11	1	0	1.9493999999999998	0.23467928178123548	1.0	0.12277548523513995	1.0	1.9749519173199916	1.0	0.30411190454213893	2.0154321276167777	0.9003456440475375	0.9545295358167935	0.8972203823401776	0.8209464860790718	0.4917891313811179	0.9751100677745846	468.0	8.679927475238625	525.0	1.2105054467700884
1028	Feb19-3L1-mock-rep2_B-C-A_Position009_8_cmle.ics	12	1	0	1.7328	0.751117592182242	2.0	0.6220149573788615	1.0	0.0	1.0	0.23327485270626028	1.6283208193701637	0.45915365896186006	0.6451000310820338	0.45654959100592074	0.019236746544966606	0.8003673059468761	0.915192567831033	508.0	9.175946483166078	520.0	1.1989768234675162
1029	Feb19-3L1-mock-rep2_B-C-A_Position009_8_cmle.ics	13	1	0	1.2995999999999999	0.4052530522028271	1.0	0.207267516593634	1.0	2.721288945897021	1.0	0.29604117356595017	2.1487720912668977	0.9708947052382466	0.9888245244290598	0.9691443059038694	0.9360142700717036	0.3369740761641915	0.9906294816896021	244.0	4.540035548332537	195.0	0.4496163088003185
1030	Feb19-3L1-mock-rep2_B-C-A_Position009_8_cmle.ics	13	2	0	1.5162	3.986742532016635	1.0	0.5725368848072825	2.0	0.0	1.0	0.3022266437328245	1.8795892783907873	0.2622263038708943	0.4568542262724736	0.2601776302104796	0.019892150283164378	0.9055989474876815	0.9854470430794325	304.0	5.600034919569366	274.0	0.6317685569809603
1031	Feb19-3L1-mock-rep2_B-C-A_Position009_8_cmle.ics	14	1	0	1.2995999999999999	0.36278452922772186	1.0	0.5200459823235065	2.0	0.10317500441073144	1.0	0.18937504374229247	1.3530838845240387	0.5589776600754313	0.7880299305738565	0.5589776600754313	0.07123632106243169	0.7463744729003221	0.8985834264435258	504.0	9.06315041050419	463.0	1.067550517818192
1032	Feb19-3L1-mock-rep2_B-C-A_Position009_8_cmle.ics	15	1	0	1.5162	0.36152955320278457	1.0	0.38420966744031554	1.0	1.1396051716664168	1.0	0.327414967449842	1.8216443793287795	0.760024529494816	0.8611896804985762	0.7575573186790201	0.5930718438478981	0.5844145839302154	0.9923196725779255	396.0	7.258134637175758	424.0	0.9776272560581285
1033	Feb19-3L1-mock-rep2_B-C-A_Position009_8_cmle.ics	16	1	0	2.5991999999999997	0.4354241930021109	1.0	0.15699005096659407	1.0	0.0	1.0	0.21873980167384202	1.7782291586913772	0.1604289314054077	0.4114579956221451	0.15293873015376153	0.014852957287965818	0.9379847101615448	0.9134201263748144	698.0	13.14114762860033	811.0	1.8699426996772222
1034	Feb19-3L1-mock-rep2_B-C-A_Position009_8_cmle.ics	16	2	0	1.5162	9.228957796127059	1.0	0.1267731121119659	2.0	0.0	1.0	0.1303954876712208	2.59586036658542	0.029710386337872915	0.11849498380104237	0.04277016708738494	0.014852957287965818	0.9838777987137725	0.9403251028966226	180.0	3.60129259283803	82.0	0.18906942216218525
1035	Feb19-3L1-mock-rep2_B-C-A_Position009_8_cmle.ics	17	1	0	1.2995999999999999	3.3927901560360647	1.0	0.048274662078038016	1.0	0.0	1.0	0.29237994306913556	1.7152121285483293	0.31497268481804563	0.5164496871971099	0.30570975416336243	0.030729579698651862	0.8600396031373965	0.9848784750728563	234.0	4.29315323993847	182.0	0.41964188821363063
1036	Feb19-3L1-mock-rep2_B-C-A_Position009_8_cmle.ics	18	1	0	1.2995999999999999	0.3548955258359287	1.0	0.20651121695725486	1.0	0.3720027687491155	1.0	0.28034457636602517	1.484715626174703	0.5235265805667924	0.6959135028591729	0.505334448735432	0.270956762889197	0.8023148241391029	0.9854572972296602	320.0	5.793761472972261	285.0	0.6571315282466194
1037	Feb19-3L1-mock-rep2_B-C-A_Position009_8_cmle.ics	18	2	0	0.6497999999999999	2.9325183540437085	1.0	2.9706786932058145	1.0	0.41270001764292574	1.0	0.28194623496543986	1.2343044008868285	0.4126834970147714	0.5015814262631356	0.4126834970147714	0.30618647078372274	0.8152665878157884	1.0014047544770561	118.0	2.1221138282437644	64.0	0.14756637827292504
1038	Feb19-3L1-mock-rep2_B-C-A_Position009_8_cmle.ics	19	1	0	1.5162	0.35888777529340066	1.0	0.3947657335188383	1.0	1.6149442640886529	1.0	0.2980128855025691	1.6408424240508221	0.8769912972519761	0.9444476826299247	0.8775786542798599	0.7502096102370501	0.4104112643254938	0.9689804136322752	422.0	7.698743498972712	445.0	1.0260474739289323
1039	Feb19-3L1-mock-rep2_B-C-A_Position009_8_cmle.ics	20	1	0	1.5162	0.323618592160321	1.0	0.5490195228758057	1.0	2.5884534995768287	1.0	0.30229051760307035	1.5826145403252592	0.9877169294129866	0.9993271406185791	0.9840094290630095	0.9444800693632222	0.12806660532721853	0.9942158432828834	420.0	7.630642838221565	445.0	1.0260474739289323
1040	Feb19-3L1-mock-rep2_B-C-A_Position009_8_cmle.ics	21	1	0	1.5162	0.4433552609375574	1.0	4.7584160758469	1.0	0.0	1.0	0.200624999972804	1.5789516612598236	0.1222559686286571	0.31544827188497176	0.14479451001499366	0.030938833570412518	0.9510475419443719	0.935050472720696	290.0	5.5446247734388825	208.0	0.4795907293870064
1041	Feb19-3L1-mock-rep2_B-C-A_Position009_8_cmle.ics	22	1	0	1.2995999999999999	0.6527662780518304	1.0	0.39898156673141827	1.0	1.4532932869245503	1.0	0.2565968014047699	1.6425743227461118	0.9145993866960214	0.9791732190596005	0.9153267023116842	0.8148686900456047	0.34008049081650593	0.9678181188129724	262.0	4.825268011326997	202.0	0.4657563814239197
1042	Feb19-3L1-mock-rep2_B-C-A_Position009_8_cmle.ics	23	1	0	1.5162	1.2656134510662118	1.0	0.7676647506629416	1.0	1.3389208086236206	1.0	0.2802999158446527	2.0020315905279737	0.7728226364093538	0.8717626351521247	0.772818707568519	0.6524920637415137	0.6019176148091949	0.9724468627604621	314.0	5.846917227963432	277.0	0.6386857309625038
1043	Feb19-3L1-mock-rep2_B-C-A_Position009_8_cmle.ics	23	2	0	0.8664	0.44144420344633606	2.0	0.13773063422635387	2.0	1.242391573779135	1.0	0.3439774269236638	2.226096326054989	0.7046258171988936	0.7673458322856425	0.7046258171988936	0.6297185378425949	0.6606998773916253	1.0102579790534874	126.0	2.3477059735675194	78.0	0.17984652352012742
1044	Feb19-3L1-mock-rep2_B-C-A_Position009_8_cmle.ics	23	3	0	0.8664	0.3686274153116473	1.0	0.38800882138760157	1.0	1.9313502455959253	1.0	0.32844085690551006	1.8692054326549066	0.875117865225044	0.926898023007292	0.8755146781493588	0.820096413754086	0.47060671397550097	0.9872623099638786	156.0	2.85430041034551	105.0	0.24210108935401767
1045	Feb19-3L1-mock-rep2_B-C-A_Position009_8_cmle.ics	24	1	0	1.083	0.6592144534770339	9.0	0.5672196263115817	7.0	2.3070632344123614	1.0	0.3226269315083056	2.1655875203129797	0.8438475719193194	0.8798033063802256	0.8440543898735	0.8049089486663761	0.7495385761288565	1.0111905940210497	132.0	2.458386960459285	81.0	0.18676369750167077
1046	Feb19-3L1-mock-rep2_B-C-A_Position009_8_cmle.ics	24	2	0	2.3826	0.377311360794867	3.0	0.16927372088134687	1.0	2.5991999999999997	1.0	0.27975010604937706	2.048430401257024	0.9591366703933601	0.9952201772029226	0.9426166802469904	0.8685108836594867	0.765437491564859	0.967529495636509	652.0	11.996126910451448	828.0	1.909140018905968
1047	Feb19-3L1-mock-rep2_B-C-A_Position009_8_cmle.ics	24	3	0	1.7328	0.6719466486754928	2.0	0.7282662998080326	6.0	2.8158	1.0	0.28672559026308003	1.561284361491613	0.9738353631631236	0.9951400487808839	0.9600630199211169	0.8990861028621547	0.29757654302846703	0.966463260434856	462.0	8.38200449762352	500.0	1.152862330257227
1048	Feb19-3L1-mock-rep2_B-C-A_Position009_8_cmle.ics	24	4	0	1.5162	0.34758158267767664	1.0	0.320889958538549	5.0	0.8254000352858515	1.0	0.31022191592092413	2.1736559427837405	0.5369010332776585	0.6556884412044168	0.5380650610302458	0.38558825360645577	0.7806781546797338	0.9764014461486044	348.0	6.442902488562884	340.0	0.7839463845749143
1049	Feb19-3L1-mock-rep2_B-C-A_Position009_8_cmle.ics	24	5	0	1.5162	3.4051857386833517	5.0	12.368088369582011	2.0	0.0	1.0	0.09532977252586233	1.3455114087490012	0.03429388181599158	0.1338036366392624	0.03429388181599158	0.012085044409012282	1.7828778527239804	0.789950689904688	312.0	5.942653309095216	160.0	0.3689159456823127
1050	Feb19-3L1-mock-rep2_B-C-A_Position009_8_cmle.ics	24	6	0	1.5162	1.971676931897503	5.0	10.34487880024595	1.0	1.0542408233015097	1.0	0.14874602446149032	1.36303663602724	0.6060529443134537	0.7693159577376715	0.6060529443134537	0.4626945347543495	1.8680336146881678	0.7918220433893075	442.0	7.864834631994964	337.0	0.777029210593371
1051	Feb19-3L1-mock-rep2_B-C-A_Position009_8_cmle.ics	24	7	0	1.2995999999999999	8.847365467243632	2.0	0.5153183726547184	2.0	3.2489999999999997	1.0	0.2787798465844803	2.0858912582086253	0.9746176980945136	0.9883786717631231	0.9735543722777316	0.94286545734109	0.5224529438914158	0.9743791758899649	236.0	4.314443403008779	180.0	0.4150304388926017
1052	Feb19-3L1-mock-rep2_B-C-A_Position009_8_cmle.ics	24	8	0	1.083	7.680213453290033	2.0	1.394517125627246	2.0	3.207778766820052	1.0	0.20441668113216552	1.7546242802625396	0.9607700991047814	0.9852460835880208	0.9607700991047814	0.9351709631923596	0.19100992946670334	0.8633433716563962	146.0	2.607418101951446	75.0	0.17292934953858405
1053	Feb19-3L1-mock-rep2_B-C-A_Position009_8_cmle.ics	24	9	0	1.083	0.895741946904554	4.0	0.3419508674414871	8.0	2.6393594976528667	1.0	0.2939425763022126	1.888753103830219	0.8915196517662091	0.9361722977637132	0.8915207345827231	0.85399247983931	0.613149323898628	1.00544629207085	170.0	3.0969525471993498	113.0	0.2605468866381333
1054	Feb19-3L1-mock-rep2_B-C-A_Position009_8_cmle.ics	24	10	0	1.7328	3.851673986475859	3.0	3.7664030429709685	1.0	1.0622516852075932	1.0	0.2535659408442843	1.6087512850900336	0.6054086684876031	0.7176891612773987	0.604531045702978	0.46527542791555115	0.7691862621007739	0.9578285092138002	442.0	8.145697618080002	440.0	1.0145188506263596
1055	Feb19-3L1-mock-rep2_B-C-A_Position009_8_cmle.ics	24	11	0	1.083	0.3508762404705369	6.0	0.4010471019982323	4.0	0.1459114905355603	1.0	0.25762735275518217	1.206615117410811	0.3098993792754333	0.48847179398333	0.3075918972840255	0.09928804814202222	0.9148131787877396	0.9771902464257977	300.0	5.440428349226649	248.0	0.5718197158075845
1056	Feb19-3L1-mock-rep2_B-C-A_Position009_8_cmle.ics	24	12	0	1.2995999999999999	3.3364890266039366	7.0	5.228648798329461	4.0	0.0	1.0	0.18282715765834862	1.3485506804706535	0.1455554442660805	0.39774124475172373	0.15081414266648982	0.012085044409012282	0.9672391346331572	0.8452252916735197	318.0	5.795876558742369	228.0	0.5257052225972955
1057	Feb19-3L1-mock-rep2_B-C-A_Position009_8_cmle.ics	25	1	0	1.083	0.28047286745659916	1.0	0.4132373115220918	1.0	1.2653448004921624	1.0	0.3272492347489368	1.7607015306709348	0.8445353071091745	0.9215314670009351	0.8395212797707873	0.7423695258560655	0.541987922557007	0.9918717016179295	240.0	4.403834226830239	200.0	0.46114493210289076
1058	Feb19-3L1-mock-rep2_B-C-A_Position009_8_cmle.ics	26	1	0	1.9493999999999998	0.5307600391039564	2.0	0.29271669175053416	4.0	0.23070632344123612	1.0	0.2811416446282604	1.4642783227896252	0.41848188260927516	0.6535403230012343	0.42014846235418873	0.14169057014875208	0.9236859609782438	0.9588117309803714	682.0	12.268668858825237	888.0	2.047483498536835
1059	Feb19-3L1-mock-rep2_B-C-A_Position009_8_cmle.ics	26	2	0	1.083	0.2815672962622485	1.0	0.3566232060667087	1.0	2.494205855656181	1.0	0.2579962282862457	1.0652851754744521	0.9277344134809844	0.954513846635259	0.9277471620047633	0.8504905284263107	0.2335548950527957	0.9541284459512053	276.0	4.92748865513832	219.0	0.5049537006526654
1060	Feb19-3L1-mock-rep2_B-C-A_Position009_8_cmle.ics	26	3	0	1.9493999999999998	0.3013883372988027	3.0	0.8106325730073681	5.0	0.10317500441073144	1.0	0.22692279316131533	1.3868912815247372	0.34954018392642944	0.602378758641471	0.3416778216249732	0.05230197775962079	9.807160837475514	0.9393044541199528	574.0	10.580679329698887	616.0	1.4203263908769037
1061	Feb19-3L1-mock-rep2_B-C-A_Position009_8_cmle.ics	27	1	0	1.7328	0.659566852479492	1.0	0.5638180397365834	1.0	0.32626801153583	1.0	0.3253154892708749	1.9794386849638168	0.4627921947294307	0.6354878294105814	0.4618225709112855	0.20018507342587005	0.8039381688353199	0.980783211723553	440.0	8.19462320153095	495.0	1.1413337069546547
1062	Feb19-3L1-mock-rep2_B-C-A_Position009_8_cmle.ics	28	1	0	1.7328	5.48472662179566	1.0	5.981567982198158	1.0	0.0	1.0	0.11537594515868727	1.3169702140439623	0.1331748013082842	0.26857747791875364	0.1331748013082842	0.020088403988054795	0.9608387711792984	0.8289772733278608	326.0	6.068279201746961	188.0	0.4334762361767174
1063	Feb19-3L1-mock-rep2_B-C-A_Position009_8_cmle.ics	28	2	0	1.2995999999999999	1.443668479103212	1.0	1.2094256002009767	1.0	1.1535316172061805	1.0	0.29432069277024037	1.6362752821454063	0.7186793913634281	0.8476512506122706	0.7191968588538292	0.5772191850084533	0.651241292657806	0.9730376880380388	338.0	6.125804433647562	317.0	0.7309147173830819
1064	Feb19-3L1-mock-rep2_B-C-A_Position009_8_cmle.ics	29	1	0	1.7328	0.2732995064439561	1.0	0.28131232874666495	1.0	1.0317500441073144	1.0	0.3017850207083917	1.6938875435251177	0.6954060534000562	0.8472751206956249	0.6941843980897753	0.5322056431329253	0.6896437474948273	0.9855168919095715	518.0	9.422828791560136	609.0	1.4041863182533025
1065	Feb19-3L1-mock-rep2_B-C-A_Position009_8_cmle.ics	30	1	0	1.083	2.1319200244982652	1.0	2.4943993264645936	1.0	1.2269033092775323	1.0	0.3042557231713215	1.7516282777217405	0.7379572338957924	0.8058589768667703	0.7364953208487331	0.6553848846427064	0.637094535887239	1.009167478451139	172.0	3.1650532079504985	117.0	0.26976978528019113
1066	Feb19-3L1-mock-rep2_B-C-A_Position009_8_cmle.ics	30	2	0	1.083	0.48430083471732205	1.0	0.3669987447537253	1.0	2.8158	1.0	0.3076289414297173	1.3579299384249186	0.9950171414452349	0.9996139314136288	0.9900703159585311	0.9705172289541144	0.21663857026022962	0.995223364158431	300.0	5.370212602705392	271.0	0.624851382999417
1067	Feb19-3L1-mock-rep2_B-C-A_Position009_8_cmle.ics	31	1	0	1.7328	0.5500479701426609	1.0	0.2683398525639336	1.0	1.8410516456738788	1.0	0.2973364609103791	1.874942232917447	0.8942294926314689	0.9516589756072048	0.8793596639804954	0.7896900912064436	0.4676220755921008	0.9837411914739514	454.0	8.343654343023113	496.0	1.143639431615169
1068	Feb19-3L1-mock-rep2_B-C-A_Position009_8_cmle.ics	32	1	0	1.7328	0.15543536175633943	1.0	0.41479455691716954	1.0	2.6991796909255648	1.0	0.2998267710038037	1.6748303308377057	0.9877861418945929	0.9969152302379679	0.9823486632664364	0.9511710566239471	0.252628825334276	0.9900609683302054	402.0	7.415626121748363	415.0	0.9568757341134986
1069	Feb19-3L1-mock-rep2_B-C-A_Position009_8_cmle.ics	33	1	0	2.3826	0.3045965815819543	1.0	0.16304395298396	1.0	1.0521827216106825	1.0	0.26310932241553947	1.6696848868329268	0.7620565815244962	0.8923256142095485	0.7528950913629354	0.5523745292431944	0.754463408179621	0.9620133827806283	738.0	13.543545641166094	967.0	2.229635746717477
1070	Feb19-3L1-mock-rep2_B-C-A_Position009_8_cmle.ics	33	2	0	1.2995999999999999	10.947559960274095	1.0	10.711276282603128	1.0	1.4772412513556012	1.0	0.3220021162089728	1.7922750732937194	0.806794015971296	0.8697738015648779	0.8061960162467791	0.698112605363856	0.27454790121826256	0.9701660303700801	254.0	4.693296861364923	216.0	0.49803652667112214
1071	Feb19-3L1-mock-rep2_B-C-A_Position009_8_cmle.ics	34	1	0	1.5162	0.37292878307591815	1.0	0.5643484252512627	1.0	1.8253521634203476	1.0	0.20618551886054187	1.1056582069251133	0.8847981845736367	0.9430497258610977	0.8829018257412858	0.7742519697534733	0.5141598814484525	0.8323013886515317	462.0	8.522435990666029	424.0	0.9776272560581285
1072	Feb19-3L1-mock-rep2_B-C-A_Position009_8_cmle.ics	34	2	0	0.8664	0.25728936767370786	2.0	2.3069420875978794	1.0	0.1459114905355603	1.0	0.28234828361144393	1.4927353988331744	0.2517039458545913	0.3607049059358412	0.2517039458545913	0.12079964453190088	0.9016268148012123	0.9899283195871424	138.0	2.4988522008297913	81.0	0.18676369750167077
1073	Feb19-3L1-mock-rep2_B-C-A_Position009_8_cmle.ics	35	1	0	1.083	8.342394605408911	1.0	5.657484254091774	1.0	0.8318234787411565	1.0	0.30081470934661814	1.6055073672119853	0.5213007635018033	0.6372769216356738	0.5183123331303574	0.41637781629116116	0.782967543438834	1.0038471605287786	218.0	3.9589951934930583	166.0	0.3827502936453994
1074	Feb19-3L1-mock-rep2_B-C-A_Position009_8_cmle.ics	35	2	0	0.8664	3.4671501249961985	1.0	0.44166609299663784	1.0	3.396368524832758	1.0	0.3195793308095086	1.9194930549151394	0.9694950583165488	0.9810283854044686	0.9694318235046138	0.9638765281746218	0.33771187697320687	1.014256383608369	96.0	1.7708957902682672	50.0	0.11528623302572269
1075	Feb19-3L1-mock-rep2_B-C-A_Position009_8_cmle.ics	35	3	0	1.5162	0.6827811535736764	1.0	0.19580346800879872	2.0	1.963038337813582	1.0	0.1835105710164633	1.318972267821771	0.844402548128718	0.925638203194529	0.8434118694084032	0.7566045248020985	0.5974644160162692	0.7805085167449054	632.0	11.338525551780366	640.0	1.4756637827292507
1076	Feb19-3L1-mock-rep2_B-C-A_Position009_8_cmle.ics	36	1	0	1.7328	0.8138088698155226	1.0	0.31108876751202197	1.0	0.0	1.0	0.3122269578203118	1.9275896337117893	0.18674905595605903	0.45063585554102686	0.18674905595605903	0.019580956348333893	0.9078576299703132	0.959541478555088	458.0	8.479855664525406	515.0	1.1874482001649438
1077	Feb19-3L1-mock-rep2_B-C-A_Position009_8_cmle.ics	37	1	0	1.7328	0.3880469758939369	2.0	0.22713530431052978	1.0	0.6275890508929507	1.0	0.29522916373117514	1.794518339689306	0.543752648893015	0.6892207713576459	0.5412339300490424	0.3703687259076873	0.7646673174565816	0.9892992976690571	444.0	8.16698778115031	478.0	1.102136387725909
1078	Feb19-3L1-mock-rep2_B-C-A_Position009_8_cmle.ics	38	1	0	1.5162	0.3510947867004824	3.0	0.49944289299377087	1.0	0.7748934119142009	1.0	0.27424904604717165	2.006872706919056	0.6422753080024782	0.7554313050367165	0.6234295174543202	0.44795189778278843	0.6810563664350238	0.9865046202809524	338.0	6.172614931328399	306.0	0.7055517461174229
1079	Feb19-3L1-mock-rep2_B-C-A_Position009_8_cmle.ics	38	2	0	0.6497999999999999	0.33329358300895273	2.0	4.677268590221402	1.0	1.6456566907434287	1.0	0.27016716875677926	1.268213201937477	0.8502696608671806	0.9127461734564327	0.850132545172004	0.7748407934428228	0.48745007675884705	0.9686457616632441	148.0	2.581897767340915	88.0	0.20290377012527194
1080	Feb19-3L1-mock-rep2_B-C-A_Position009_8_cmle.ics	39	1	0	1.7328	0.890010009276747	1.0	0.6208892612719041	1.0	1.2032169749388533	1.0	0.3187766512557374	1.9907775256683742	0.7585593597154291	0.8608372324498962	0.7565034000840333	0.5903092505945557	0.645455709179289	0.9833111671362114	440.0	8.14781270385011	490.0	1.1298050836520823
1081	Feb19-3L1-mock-rep2_B-C-A_Position009_8_cmle.ics	40	1	0	1.7328	0.30113625737314	1.0	0.2387675553277284	1.0	0.41270001764292574	1.0	0.29756742449307466	2.1457684634682055	0.4685889817964966	0.63080094556968	0.4652983649881804	0.27530492906082277	0.7865955575970344	0.968800261044891	374.0	7.0707533410831935	371.0	0.8554238490508626
1082	Feb19-3L1-mock-rep2_B-C-A_Position009_8_cmle.ics	40	2	0	1.083	1.8695221169008849	1.0	1.8283472779991476	1.0	0.0	1.0	0.19910011296404076	1.8354964424267748	0.13492815987163592	0.27530492906082277	0.1367086109478435	0.021193803172206087	0.9414334672571517	0.8914938844984361	170.0	3.0735472983589296	93.0	0.21443239342784423
1083	Feb19-3L1-mock-rep2_B-C-A_Position009_8_cmle.ics	41	1	0	1.9493999999999998	0.3406674827295305	1.0	0.26253832450901804	1.0	0.0	1.0	0.20820091768438764	1.7833823244104887	0.2277578847861583	0.45059153799879686	0.21530837319888854	0.02417714629465181	0.9133418516144531	0.8998131056421245	392.0	7.402796301758492	333.0	0.7678063119513132
1084	Feb19-3L1-mock-rep2_B-C-A_Position009_8_cmle.ics	42	1	0	1.083	1.9834861453000487	1.0	0.1719711090056988	1.0	1.815496088749601	1.0	0.2932373339065783	1.8716221824770662	0.9587548998068984	0.9905704011192952	0.9575176624307667	0.9084502156493184	0.2623177635932721	0.9796844214228041	226.0	4.0909663434551335	173.0	0.3988903662690006
1085	Feb19-3L1-mock-rep2_B-C-A_Position009_8_cmle.ics	43	1	0	1.5162	0.2722896213463789	1.0	0.37710372598815073	1.0	1.0024833655297731	1.0	0.33082131629008305	1.7531290334013436	0.7184815701377838	0.8293259694120898	0.7157624466762059	0.5508409223623388	0.6378871692952479	0.9824686825073606	410.0	7.547597271710438	449.0	1.0352703725709897
1086	Feb19-3L1-mock-rep2_B-C-A_Position009_8_cmle.ics	44	1	0	0.8664	0.34833398429611334	1.0	1.3522133253316233	1.0	1.9024530800922563	1.0	0.2718685950221936	2.1704411011081617	0.8755173340499866	0.8975230672758219	0.8756248320343993	0.8351227268655379	0.4593125469319611	1.0013059222827005	104.0	1.9262721890707628	52.0	0.1198976823467516
1087	Feb19-3L1-mock-rep2_B-C-A_Position009_8_cmle.ics	44	2	0	1.5162	1.341942613179323	1.0	0.09358487848785133	1.0	0.46141264688247224	1.0	0.3021004609528226	1.7767708047862354	0.5215264713786617	0.7329951625907014	0.5211771029293201	0.2991377765833557	0.7377650291327167	0.9731321186962584	388.0	7.102758238373264	395.0	0.9107612409032094
1088	Feb19-3L1-mock-rep2_B-C-A_Position009_8_cmle.ics	45	1	0	1.7328	0.5676968684349708	1.0	0.4009593478680681	1.0	3.0324	1.0	0.22960333162643426	1.2455400312234028	0.981656086931406	0.9961617704636042	0.9803274690149614	0.9166324349651157	0.3181246113285245	0.9240252027602264	534.0	9.639960593803458	556.0	1.2819829112460366
1089	Feb19-3L1-mock-rep2_B-C-A_Position009_8_cmle.ics	45	2	0	1.7328	8.198971355652077	1.0	8.046389311421548	1.0	0.0	1.0	0.0803300099369338	2.522778266517131	0.02559033639065218	0.04378341602428739	0.02559033639065218	0.01279356358431589	1.0014200646955098	0.7653513215504641	166.0	3.171398465260831	57.0	0.13142630564932387
1090	Feb19-3L1-mock-rep2_B-C-A_Position009_8_cmle.ics	45	3	0	0.8664	2.3792772534536457	3.0	2.30849674668325	2.0	3.0324	1.0	0.2721093876902648	2.0003647224793313	0.9323191122008203	0.9650339214767556	0.9309551928421512	0.9071700438379728	0.5453928966723816	0.993967745638726	142.0	2.6116482734916686	83.0	0.1913751468226997
1091	Feb19-3L1-mock-rep2_B-C-A_Position009_8_cmle.ics	45	4	0	1.7328	0.396193784818601	3.0	0.33395731013614083	2.0	2.8158	1.0	0.27670682586511214	1.6193690161439127	0.9667797382558521	0.9961617704636042	0.966271076565619	0.8896685515497333	0.2711885323456365	0.9466855320233137	470.0	8.467165149904746	504.0	1.162085228899285
1092	Feb19-3L1-mock-rep2_B-C-A_Position009_8_cmle.ics	46	1	0	1.5162	0.42938742827545706	1.0	0.3620885918588557	1.0	1.571514847577277	1.0	0.24604316980974575	1.3453422462587037	0.9439626941919258	0.9981726965497367	0.9444691869045436	0.8487813610681757	0.5136438705572008	0.8683949470363203	392.0	7.1687438133542996	362.0	0.8346723271062323
1093	Feb19-3L1-mock-rep2_B-C-A_Position009_8_cmle.ics	46	2	0	0.8664	0.6066104586989889	3.0	2.663740802280112	1.0	0.5260913608053412	1.0	0.3030156631554313	1.6690024427139454	0.5989625632024311	0.7325260014146865	0.5989625632024311	0.40467894474863114	0.8336724679056124	1.0029652705643763	152.0	2.764909586524052	97.0	0.22365529206990203
1094	Feb19-3L1-mock-rep2_B-C-A_Position009_8_cmle.ics	47	1	0	0.8664	3.7264339215491438	6.0	3.881752604635629	8.0	0.2918229810711206	1.0	0.3273992772007014	1.7476947034957768	0.2745883684278571	0.4235208245769317	0.2745883684278571	0.15726244394812477	15.743862731000238	1.0032567678285886	164.0	3.009676809148004	113.0	0.2605468866381333
1095	Feb19-3L1-mock-rep2_B-C-A_Position009_8_cmle.ics	47	2	0	2.3826	0.5616512447362504	1.0	0.4027081269158201	4.0	0.8815276241084421	1.0	0.2887730569494918	1.6218501370346103	0.6633150258020515	0.8159255632143719	0.6610810638223257	0.4481457016383609	1.135508057490208	0.9645494385265898	782.0	14.245981717117099	1105.0	2.5478257498684713
1096	Feb19-3L1-mock-rep2_B-C-A_Position009_8_cmle.ics	47	3	0	1.5162	0.4076857123005031	6.0	0.3914274964105777	8.0	3.0324	1.0	0.3017234128067591	2.4132149391001643	0.993666602634798	0.9990007887958536	0.9925972529804916	0.9562270643342317	12.062408135562153	0.9952460641319941	280.0	5.274337216204398	242.0	0.5579853678444979
1097	Feb19-3L1-mock-rep2_B-C-A_Position009_8_cmle.ics	47	4	0	1.9493999999999998	2.9919287894708937	5.0	2.5957271156393675	2.0	0.8058225447605828	1.0	0.27989871626769297	1.8993922186697412	0.5994843253649424	0.7289659237050689	0.5982129351004734	0.42837660369734315	24.64187731835553	0.9539713000413375	410.0	7.641218267072115	413.0	0.9522642847924694
1098	Feb19-3L1-mock-rep2_B-C-A_Position009_8_cmle.ics	47	5	0	1.7328	0.3199949357628116	4.0	0.3440298732402338	9.0	1.2381000529287771	1.0	0.31944107948200384	2.143680695208548	0.7225459001197064	0.8266627654334687	0.7194331138279001	0.5937986618211815	7.728525731848193	0.9754964281297085	424.0	7.860465155085539	464.0	1.0698562424787068
1099	Feb19-3L1-mock-rep2_B-C-A_Position009_8_cmle.ics	47	6	0	1.083	3.626383890628022	2.0	0.30732730963502364	3.0	3.0324	1.0	0.31580584507493087	1.847266965903099	0.9873447205375327	0.9974812968494751	0.9861785379483038	0.9562270643342317	2.713700502969957	1.0033098737639372	196.0	3.560966657836723	145.0	0.33433007577459584
1100	Feb19-3L1-mock-rep2_B-C-A_Position009_8_cmle.ics	47	7	0	1.2995999999999999	1.2655039577127283	2.0	4.269478202089941	3.0	0.0	1.0	0.25753686186708613	2.519601000270687	0.12063132979884397	0.25707966524069265	0.12063132979884397	0.015198059991405423	2.1792667339428013	0.9207797743855485	202.0	3.8354843866114274	137.0	0.3158842784904802
1101	Feb19-3L1-mock-rep2_B-C-A_Position009_8_cmle.ics	47	8	0	1.2995999999999999	0.1818395943258348	3.0	0.5528286120969098	7.0	2.5991999999999997	1.0	0.3305299083272949	2.060882725978816	0.94445034747321	0.9671084691131726	0.9427330022868275	0.9012837953485645	7.470747722036445	1.0027073868713652	240.0	4.474049973351497	201.0	0.4634506567634053
1102	Feb19-3L1-mock-rep2_B-C-A_Position009_8_cmle.ics	47	9	0	1.2995999999999999	0.2582500442873201	5.0	0.7048503621827605	2.0	2.3550132653162423	1.0	0.3148472534127238	1.9222109499773137	0.900795966725063	0.9298921699841979	0.900197172792353	0.8620748314452655	22.62675671745371	0.9984571482642193	206.0	3.8312542150712057	156.0	0.35969304704025484
1103	Feb19-3L1-mock-rep2_B-C-A_Position009_8_cmle.ics	47	10	0	0.8664	1.3954953851679548	3.0	1.5737557036736824	9.0	2.2152612910684377	1.0	0.3426789479021379	2.198430415806082	0.8689368842930175	0.9011087109337993	0.8690473261809561	0.8319166064296022	7.170644753376053	1.0144044329522592	114.0	2.1497492486244067	67.0	0.15448355225446841
1104	Feb19-3L1-mock-rep2_B-C-A_Position009_8_cmle.ics	47	11	0	1.2995999999999999	0.43787706242226976	7.0	0.5892538734871218	1.0	2.6264068296400853	1.0	0.24215817653110622	1.201457501420058	0.9504555597022152	0.9766096120035153	0.9458096725110141	0.8985575556645435	14.713507846861466	0.9040705615113228	366.0	6.611108707355247	324.0	0.7470547900066831
1105	Feb19-3L1-mock-rep2_B-C-A_Position009_8_cmle.ics	47	12	0	1.5162	0.2900884402813083	2.0	3.545714891126145	3.0	0.6921189703237084	1.0	0.3149595116323182	1.7843223219937638	0.5529191989351517	0.6568306214004973	0.527820625624507	0.36485890917960523	1.7086886293330967	0.9941767184079991	382.0	6.945266753800657	394.0	0.9084555162426948
1106	Feb19-3L1-mock-rep2_B-C-A_Position009_8_cmle.ics	47	13	0	0.6497999999999999	1.8105110070218882	5.0	1.5388565938457457	2.0	1.8253521634203476	1.0	0.3563380556155089	1.7483333017883431	0.7863870689822126	0.8278027769592051	0.7864582542749123	0.740360804749734	22.284625058711658	1.0194324107493826	108.0	1.9688525152113807	63.0	0.1452606536124106
1107	Feb19-3L1-mock-rep2_B-C-A_Position009_8_cmle.ics	48	1	0	1.5162	0.6916249558881948	1.0	0.5452706390213853	1.0	1.2032169749388533	1.0	0.31669333656820475	1.7311155805915321	0.7855850915423173	0.8843406355528617	0.7830067057272876	0.6186995507066508	0.5813202065170308	0.9907741978920865	396.0	7.234729388335338	417.0	0.9614871834345272
1108	Feb19-3L1-mock-rep2_B-C-A_Position009_8_cmle.ics	49	1	0	1.5162	0.1152225375120862	2.0	1.0338745707759605	1.0	1.0298344167305078	1.0	0.23866237425739306	1.5473513930240248	0.7536774032851008	0.8685267785070827	0.7490186672324801	0.5686010415273274	0.6445987173138611	0.8857958350095659	396.0	7.281539886016175	362.0	0.8346723271062323
1109	Feb19-3L1-mock-rep2_B-C-A_Position009_8_cmle.ics	49	2	0	1.2995999999999999	3.187951550894763	1.0	3.437412729535511	2.0	0.0	1.0	0.08046976051337977	1.5415348892224459	0.0442210916202715	0.07458820924643791	0.0442210916202715	0.02210593320018266	0.9869732166429799	0.9436854244675298	162.0	3.2692496321627327	55.0	0.12681485632829495
1110	Feb19-3L1-mock-rep2_B-C-A_Position009_8_cmle.ics	50	1	0	1.7328	1.2338387463149756	2.0	0.20808963682187726	1.0	0.41270001764292574	1.0	0.28366846993337264	1.5913397261753834	0.45217313685387067	0.5860988322227354	0.4596129142426912	0.26879446111096017	0.7901578951647027	0.9870414698543725	418.0	7.6795684216725135	428.0	0.9868501547001864
1111	Feb19-3L1-mock-rep2_B-C-A_Position009_8_cmle.ics	50	2	0	0.8664	0.6823536049228116	1.0	0.5800262569661554	2.0	1.5627088357751586	1.0	0.25511314070766744	1.9851166767875672	0.7697938052307418	0.8161439676484171	0.7698170909189697	0.7105627762749884	0.6139620128640132	1.0001763232421406	122.0	2.2817203985864816	64.0	0.14756637827292504
1112	Feb19-3L1-mock-rep2_B-C-A_Position009_8_cmle.ics	51	1	0	2.166	0.3635504450138486	1.0	0.47601233317971453	1.0	0.46141264688247224	1.0	0.2974533358211097	1.5524422158887037	0.49777695621114004	0.7283255637519664	0.49689505577346327	0.23053801703338705	0.7954740255500434	0.9626371842427018	736.0	13.522255478095778	1024.0	2.3610620523668007
1113	Feb19-3L1-mock-rep2_B-C-A_Position009_8_cmle.ics	52	1	0	1.5162	0.4386000765721707	1.0	0.30635801331099566	1.0	0.9512265400461282	1.0	0.3073341225442224	1.5354666737789817	0.6830045382226846	0.826895750426091	0.6781222040945213	0.5078012088432593	0.6737198527673619	0.9780873621792655	446.0	8.118062197699361	491.0	1.132110808312597
1114	Feb19-3L1-mock-rep2_B-C-A_Position009_8_cmle.ics	53	1	0	1.2995999999999999	0.9740568497093712	1.0	0.42110178060358594	2.0	1.2076324649147852	1.0	0.22544199781854254	2.0261832246750653	0.8181277664002115	0.8955502704924652	0.8172616032826114	0.70870493933188	0.547874698560763	0.9475973052224452	240.0	4.380428977989818	166.0	0.3827502936453994
1115	Feb19-3L1-mock-rep2_B-C-A_Position009_8_cmle.ics	53	2	0	1.083	1.0463464376479985	2.0	1.0853007001839359	1.0	0.5158750220536572	1.0	0.20476340046252473	2.2994748277540333	0.5042390610204576	0.6490828213428464	0.5264803681927286	0.376810317617611	0.7617687621081237	0.9165059126112608	142.0	2.6116482734916677	72.0	0.16601217555704068
1116	Feb19-3L1-mock-rep2_B-C-A_Position009_8_cmle.ics	54	1	0	1.2995999999999999	0.658728355208346	1.0	2.791880715240312	1.0	1.1600066841569678	1.0	0.23034477843060988	1.7384373936010593	0.8270573528066592	0.900438048195465	0.8236017521927819	0.7263265949121362	0.5820030844856133	0.9355755750800916	268.0	4.865733251697505	198.0	0.45653348278186184
1117	Feb19-3L1-mock-rep2_B-C-A_Position009_8_cmle.ics	55	1	0	1.2995999999999999	0.2590301447140258	1.0	0.1470710570868968	1.0	0.3095250132321943	1.0	0.2500211603991099	1.3109669605446697	0.515114230586393	0.7028361902631358	0.5126324767204496	0.23555689158580576	0.7578224104903981	0.9781251063698009	334.0	5.849171619102744	287.0	0.6617429775676483
1118	Feb19-3L1-mock-rep2_B-C-A_Position009_8_cmle.ics	56	1	0	1.7328	0.2377539002507969	2.0	10.30274213318581	2.0	1.44445006175024	1.0	0.3110980042143878	1.6785930964710427	0.8594971090920643	0.9445432789037846	0.8612496558442934	0.7392517525467522	5.979222629046303	0.9851298008167089	482.0	8.758742870209542	555.0	1.2796771865855219
1119	Feb19-3L1-mock-rep2_B-C-A_Position009_8_cmle.ics	56	2	0	1.2995999999999999	0.22880234678076236	1.0	0.39247535170911424	1.0	1.242391573779135	1.0	0.2634227303750859	1.5814782781904804	0.7936733591714848	0.8585612703051867	0.7752583815151323	0.6759469576635534	0.8023557969878592	0.988429180698069	258.0	4.735877187505539	200.0	0.46114493210289076
1120	Feb19-3L1-mock-rep2_B-C-A_Position009_8_cmle.ics	57	1	0	1.2995999999999999	0.3503223129838872	1.0	4.040102553176082	1.0	0.3095250132321943	1.0	0.3171895143361198	1.9969541596055522	0.4127072799239874	0.5637703579562545	0.4037500179049747	0.2054369052564231	0.8474948528405946	0.9967656412523537	236.0	4.384659149530038	192.0	0.4426991348187751
1121	Feb19-3L1-mock-rep2_B-C-A_Position009_8_cmle.ics	57	2	0	1.5162	4.131477176553185	1.0	0.3789553902243326	1.0	2.8158	1.0	0.32119248673046835	1.8751965053293316	0.9852510754921481	0.9972187605937767	0.9840908331304102	0.9627576525861945	0.2190163247103429	0.9900374038603577	262.0	4.848673260167419	226.0	0.5210937732762666
1122	Feb19-3L1-mock-rep2_B-C-A_Position009_8_cmle.ics	58	1	0	1.7328	0.5402105645799539	1.0	0.374367236618129	1.0	0.7857574237886386	1.0	0.22160087945290305	1.0656240736786113	0.6619103651218476	0.7984174594379759	0.6623117270112636	0.47518115126252786	0.8009226335759503	0.9198299530655438	676.0	12.181393120773885	778.0	1.7938537858802455
1123	Feb19-3L1-mock-rep2_B-C-A_Position009_8_cmle.ics	58	2	0	0.6497999999999999	4.463858138423174	1.0	4.026976702869259	1.0	1.2569038551385865	1.0	0.17094771783422238	1.2655520386878911	0.779574008195614	0.8462069343587314	0.779299907393086	0.6552056637057254	0.8431537136051589	0.8161830769723313	148.0	2.4882767719792356	70.0	0.1614007262360118
1124	Feb19-3L1-mock-rep2_B-C-A_Position009_8_cmle.ics	58	3	0	0.8664	3.794658330748446	2.0	1.1708025663204475	2.0	0.5097226605744432	1.0	0.2341147417940929	1.4974558231324702	0.47703133167959183	0.5852541599691441	0.47582920387421906	0.309909135583962	0.6379872568290368	0.9862420404591371	132.0	2.388171213938025	69.0	0.1590950015754973
1125	Feb19-3L1-mock-rep2_B-C-A_Position009_8_cmle.ics	58	4	0	0.8664	0.3322424024050952	2.0	4.898859087964106	2.0	2.263762234040641	1.0	0.3377476642727787	1.997684768687576	0.9331037412801683	0.9565442545534996	0.9329901852334066	0.889987685042515	0.39628934938931104	1.0066873445686804	130.0	2.390286299708136	81.0	0.18676369750167077
1126	Feb19-3L1-mock-rep2_B-C-A_Position009_8_cmle.ics	59	1	0	1.5162	0.3089051609281484	1.0	0.32723969788929	1.0	1.8583168866609978	1.0	0.3176904155016142	1.6532781028432095	0.9158369349375073	0.9620815325312464	0.9121597944165402	0.8354678191800023	0.4469403964699437	0.9851109373531051	400.0	7.300714963316376	424.0	0.9776272560581285
1127	Feb19-3L1-mock-rep2_B-C-A_Position009_8_cmle.ics	60	1	0	1.5162	7.602901989091312	3.0	0.5077342516898088	1.0	1.1321417835580119	1.0	0.2000018760586136	1.9315914351193233	0.8108974358974359	0.9261943196705971	0.8074778526420863	0.6531306538149604	0.6800837858016409	0.9162495534805706	336.0	6.010893275215572	259.0	0.5971826870732435
1128	Feb19-3L1-mock-rep2_B-C-A_Position009_8_cmle.ics	60	2	0	1.083	0.9478422634023848	1.0	2.0707985852250865	2.0	1.5897231072394298	1.0	0.2433140993931417	2.0581260296802375	0.8961101753072556	0.9451989363029509	0.8940748019215172	0.8125994291596481	0.7315104357819328	0.9634905150597809	168.0	3.028851886448202	101.0	0.23287819071195984
1129	Feb19-3L1-mock-rep2_B-C-A_Position009_8_cmle.ics	60	3	0	1.2995999999999999	0.37061631842762344	3.0	0.23165559131035135	2.0	2.0748369030026867	1.0	0.30978591894887436	2.0928865468637103	0.9682372574708341	0.989429315615447	0.9675315053964689	0.9249953209807225	0.47147893020948717	0.9950633145802245	208.0	3.875949626981934	157.0	0.3619987717007692
1130	Feb19-3L1-mock-rep2_B-C-A_Position009_8_cmle.ics	61	1	0	1.7328	1.4016339174511163	1.0	0.3945710717434704	2.0	2.0464242661713827	1.0	0.25465694647232096	2.198405679590939	0.9570379876088366	0.9877295745884561	0.9567206192821957	0.9003325468118282	0.2829258591236129	0.9772498034612288	306.0	5.644730331480096	254.0	0.5856540637706713
1131	Feb19-3L1-mock-rep2_B-C-A_Position009_8_cmle.ics	62	1	0	1.9493999999999998	0.34396013397166814	1.0	0.17366592916781504	1.0	1.242391573779135	1.0	0.30522917408673966	1.915263820317507	0.7632548908420754	0.8843482487360151	0.7638906254677756	0.616226730087506	4.374875952824996	0.9702483732954128	620.0	11.374621315241441	802.0	1.8491911777325922
1132	Feb19-3L1-mock-rep2_B-C-A_Position009_8_cmle.ics	62	2	0	1.5162	16.132425217666135	1.0	0.6593654189963956	2.0	0.2918229810711206	1.0	0.310280755910103	1.8250035995088774	0.3802696853201655	0.5349275421020099	0.3650138153411042	0.1760157225449813	4.652281325054342	0.996399675583985	288.0	5.3594978684856365	256.0	0.5902655130917002
1133	Feb19-3L1-mock-rep2_B-C-A_Position009_8_cmle.ics	62	3	0	1.083	17.652250085455922	1.0	3.9692256257157834	2.0	1.6149442640886529	1.0	0.29733737369906565	1.8376949320715847	0.7724968169242772	0.8217072556516104	0.7724968169242772	0.7196885780852941	8.849372243100994	0.9857525928024522	130.0	2.4136915485485564	76.0	0.1752350741990985
1134	Feb19-3L1-mock-rep2_B-C-A_Position010_9_cmle.ics	1	1	0	1.7328	4.39305523746754	1.0	5.162050136319924	1.0	0.0	1.0	0.10441465226606543	2.671642855574104	0.16105995992796387	0.43233750945279065	0.17637932781888063	0.02814008061183918	0.9352378966595695	0.5690907856764206	254.0	4.693296861364918	123.0	0.2836041332432778
1135	Feb19-3L1-mock-rep2_B-C-A_Position010_9_cmle.ics	1	2	0	1.083	0.9920042855014387	1.0	0.24266784564915364	1.0	1.7191228691225526	1.0	0.28668396502484983	2.1805447072844863	0.8952279974116895	0.9296244610934832	0.8942300945668867	0.8406551855865407	0.44932367732102363	0.9875107767959175	144.0	2.703154183083237	87.0	0.20059804546475749
1136	Feb19-3L1-mock-rep2_B-C-A_Position010_9_cmle.ics	2	1	0	1.7328	0.625554490670601	2.0	0.23569814994118324	1.0	1.0987399361686254	1.0	0.3152651059730429	1.8937713740572377	0.7234347171897071	0.8501351102376712	0.7212545292636492	0.5601048639685562	0.5892703259183815	0.9898028115575604	450.0	8.324479265722914	504.0	1.162085228899285
1137	Feb19-3L1-mock-rep2_B-C-A_Position010_9_cmle.ics	3	1	0	1.083	4.588556481328544	3.0	4.751188599040301	1.0	0.0	1.0	0.19484141011997239	1.5406965719368657	0.05880386382712361	0.20545786920461498	0.05880386382712361	0.02057933696574813	0.9747159840689386	0.8974289543550334	170.0	3.1905735425610295	92.0	0.21212666876732977
1138	Feb19-3L1-mock-rep2_B-C-A_Position010_9_cmle.ics	3	2	0	2.3826	0.34850742902143145	3.0	0.3548189636066687	1.0	0.41270001764292574	1.0	0.2666032988653231	2.1655742138813054	0.5703294306213516	0.7750344984564608	0.5692506129107213	0.27287686303520026	0.8229975732815337	0.9546606018039749	598.0	11.14042952146805	710.0	1.6370645089652625
1139	Feb19-3L1-mock-rep2_B-C-A_Position010_9_cmle.ics	4	1	0	1.9493999999999998	0.47150726579886776	1.0	0.2661797643550207	2.0	2.9838939989966975	1.0	0.20833035689849214	1.2749085175420876	0.9975447567702368	0.9999961435970213	0.9968557461047116	0.9643809766211997	0.6798419865936834	0.9415804757321342	674.0	12.300534450746097	751.0	1.731599220046355
1140	Feb19-3L1-mock-rep2_B-C-A_Position010_9_cmle.ics	4	2	0	1.083	4.460156740589806	3.0	0.49183729836042095	3.0	1.1535316172061805	1.0	0.2912161111856108	1.9564714734062651	0.7211512134171972	0.8107200290001504	0.7205033377167781	0.5898426201944399	1.789419110144952	0.9836576138632591	230.0	4.227167664957433	177.0	0.40811326491105837
1141	Feb19-3L1-mock-rep2_B-C-A_Position010_9_cmle.ics	4	3	0	0.8664	3.9379166578103106	2.0	3.765962115950183	4.0	1.3412750573395087	1.0	0.2979055391433198	1.5672745437672349	0.7367182267744917	0.8188216889245392	0.7373648170072513	0.6586530612769579	0.43190350102039055	0.9744502136065337	156.0	2.8074899126646695	100.0	0.23057246605144538
1142	Feb19-3L1-mock-rep2_B-C-A_Position010_9_cmle.ics	4	4	0	1.7328	0.27847758517280585	2.0	0.1832654787916724	4.0	0.6606423714395955	1.0	0.3399346050850228	1.805310241793608	0.5787612462351865	0.7314683768528409	0.5724161778675891	0.38288232700497604	0.8230027476462722	0.9785541893895939	440.0	8.14781270385011	506.0	1.1666966782203136
1143	Feb19-3L1-mock-rep2_B-C-A_Position010_9_cmle.ics	5	1	0	1.7328	0.8532815740605749	1.0	0.703021080939831	1.0	0.20635000882146287	1.0	0.29977544406116696	1.4531934548078032	0.3881199144639307	0.5980060941033402	0.392225919068668	0.13505749089642075	0.7987681560808161	0.9843458625565554	506.0	9.178061568936187	586.0	1.35115465106147
1144	Feb19-3L1-mock-rep2_B-C-A_Position010_9_cmle.ics	6	1	0	1.2995999999999999	0.3019819139300479	1.0	0.5481858418687904	1.0	0.20635000882146287	1.0	0.31321808381952015	1.6875569843015548	0.4262021604476495	0.5811701427331757	0.4110535922678716	0.19014632394745504	0.8136929099767057	0.9958983178299571	296.0	5.421253271926452	268.0	0.6179342090178737
1145	Feb19-3L1-mock-rep2_B-C-A_Position010_9_cmle.ics	7	1	0	1.083	0.35098376159302325	7.0	0.41511417438438203	5.0	3.6822	1.0	0.3157075706016337	2.213361593359761	0.9898228967012755	0.9950809643742013	0.9884782333646024	0.9774324628098632	4.5999852827779035	1.0086340923658832	166.0	3.1011827187395724	113.0	0.2605468866381333
1146	Feb19-3L1-mock-rep2_B-C-A_Position010_9_cmle.ics	7	2	0	2.3826	0.5281807944460885	9.0	0.48617953899314464	6.0	1.3412750573395087	1.0	0.29730282552407933	1.8471830385773267	0.7631549961981733	0.8766320523681675	0.7553318726566149	0.5823178409063456	0.8602752241637519	0.970591206263804	830.0	15.248455856453369	1226.0	2.8268184337907205
1147	Feb19-3L1-mock-rep2_B-C-A_Position010_9_cmle.ics	7	3	0	1.7328	0.19453299023499826	5.0	0.09701611250094702	4.0	0.0	1.0	0.30691415609927325	2.0512796181124853	0.15232447823664028	0.39503743888312687	0.15441927045053183	0.014976986357235775	1.6190605975871344	0.9628810201866287	416.0	7.775304502804303	442.0	1.0191302999473888
1148	Feb19-3L1-mock-rep2_B-C-A_Position010_9_cmle.ics	7	4	0	1.5162	0.6884423789785721	3.0	0.9547738634628394	7.0	2.866705939774646	1.0	0.2887255050838683	1.823307571350607	0.9447533357600603	0.9711126679651976	0.9450825407913287	0.9053210015203212	0.5262348925550121	0.9906994646154331	362.0	6.685554625416724	348.0	0.8023921818590299
1149	Feb19-3L1-mock-rep2_B-C-A_Position010_9_cmle.ics	7	5	0	2.166	0.4652604652419885	1.0	0.5789760114655921	3.0	0.6606423714395955	1.0	0.2544842825650582	1.8368149497943238	0.579049539215321	0.7539083884635748	0.579067555411062	0.32637034665207904	1.2992437536073047	0.9464852531457483	696.0	12.675157737562042	871.0	2.0082861793080893
1150	Feb19-3L1-mock-rep2_B-C-A_Position010_9_cmle.ics	7	6	0	1.083	0.5157225029861069	4.0	2.1574223591932458	3.0	2.571950790196091	1.0	0.2929320392162178	2.1491922402202954	0.9045313598501707	0.931813612628043	0.9042873222896783	0.8689125219521203	0.8066712458513555	0.9995673592575208	160.0	2.9670964830073863	103.0	0.23748964003298878
1151	Feb19-3L1-mock-rep2_B-C-A_Position010_9_cmle.ics	7	7	0	2.166	0.44613044589607487	6.0	0.22594398491758327	1.0	0.0	1.0	0.3222873019869466	2.0201543535628748	0.15441927045053183	0.3478659201956231	0.14984069997833963	0.014976986357235775	22.668444746603782	0.9484040726211083	466.0	8.775663556370425	537.0	1.2381741426962618
1152	Feb19-3L1-mock-rep2_B-C-A_Position010_9_cmle.ics	7	8	0	1.7328	0.6189221919358576	11.0	0.40017830282569233	2.0	0.8058225447605828	1.0	0.2746522376793759	1.7937021966499456	0.5680350922736316	0.6989888819599328	0.5703473072133981	0.39171795481783783	14.76469850080268	0.9707538283810279	478.0	8.73956779290934	515.0	1.1874482001649438
1153	Feb19-3L1-mock-rep2_B-C-A_Position010_9_cmle.ics	7	9	0	1.9493999999999998	0.30219101431968687	2.0	0.39179437996139743	8.0	0.8058225447605828	1.0	0.18287580556925326	1.2597872152216494	0.5895370124315845	0.7426325019541431	0.5918983624506449	0.39171795481783783	0.7749569258634521	0.8193833405629525	692.0	12.58576691374058	732.0	1.6877904514965802
1154	Feb19-3L1-mock-rep2_B-C-A_Position010_9_cmle.ics	8	1	0	0.8664	6.287295847162898	1.0	4.870415374787112	1.0	0.0	1.0	0.2064165460297128	2.486032467405055	0.12748130655888223	0.2617911823199179	0.12748130655888223	0.02082959238642485	0.9231503265523895	0.8435354550843943	114.0	2.032723004422307	52.0	0.1198976823467516
1155	Feb19-3L1-mock-rep2_B-C-A_Position010_9_cmle.ics	8	2	0	1.7328	5.536605309593398	1.0	5.719761938620822	1.0	0.0	1.0	0.09147544074919282	3.1491983985807552	0.1457461622119753	0.3013633422212585	0.15915258658950998	0.02082959238642485	0.9148528069876459	0.6233781320419053	288.0	5.172255877762271	139.0	0.32049572781150915
1156	Feb19-3L1-mock-rep2_B-C-A_Position010_9_cmle.ics	8	3	0	1.9493999999999998	0.6533352059631256	2.0	2.2352451286495736	1.0	0.0	1.0	0.18305529260058337	2.2515945472445096	0.12496400220899385	0.2617911823199179	0.08266786828704724	0.02082959238642485	0.9644345257234795	0.9015529978692497	338.0	6.570504161615532	250.0	0.5764311651286135
1157	Feb19-3L1-mock-rep2_B-C-A_Position010_9_cmle.ics	8	4	0	1.083	4.9152860054213106	2.0	3.0435247510854597	1.0	0.0	1.0	0.16014828572344114	1.9718478838925095	0.05725088681616902	0.175775942972723	0.05725088681616902	0.02082959238642485	0.9625344476559434	0.9126550521178173	188.0	3.4758060055554876	97.0	0.22365529206990203
1158	Feb19-3L1-mock-rep2_B-C-A_Position010_9_cmle.ics	9	1	0	1.7328	2.2267179474620993	1.0	0.7910592865436217	1.0	0.0	1.0	0.13273228961416877	1.876161006576786	0.11067038017441577	0.23741007194244604	0.08605891810253828	0.021704532536499017	0.9537555521749318	0.8699997731458616	360.0	6.804695955388929	234.0	0.5395395705603823
1159	Feb19-3L1-mock-rep2_B-C-A_Position010_9_cmle.ics	9	2	0	0.8664	0.32981388150343777	2.0	4.304379163992898	2.0	0.42540144110901373	1.0	0.35298450770761536	2.1055063499437296	0.3611332153239034	0.45703347028923136	0.3567444013186742	0.2547846598567647	0.8689238896166612	0.9872242924111583	114.0	2.126343999783987	68.0	0.15678927691498287
1160	Feb19-3L1-mock-rep2_B-C-A_Position010_9_cmle.ics	9	3	0	1.2995999999999999	0.22858756785035106	3.0	0.18801545637514744	2.0	0.0	1.0	0.26683009132477625	1.669139380055613	0.1942202445718369	0.39078917452945094	0.19004254835409326	0.021704532536499017	0.9106821313276091	0.9579473763803006	250.0	4.4868797933413616	192.0	0.4426991348187751
1161	Feb19-3L1-mock-rep2_B-C-A_Position010_9_cmle.ics	10	1	0	1.5162	0.5058252904578122	1.0	0.1897932099697232	1.0	1.1349250485180458	1.0	0.2892313400044602	1.7119231644941824	0.7946308270803853	0.8868690911755918	0.7900362492459818	0.6256546568724173	0.6038065555607869	0.9743777706390131	368.0	6.749425114627653	357.0	0.82314370380366
1162	Feb19-3L1-mock-rep2_B-C-A_Position010_9_cmle.ics	11	1	0	1.2995999999999999	0.37557544982156515	1.0	0.19969209026620252	1.0	2.418364115814485	1.0	0.3238369062495767	1.9726476272908002	0.986372412554443	0.9989186236211516	0.9853471629772649	0.9516074715998384	0.224570941159516	0.9946947680147639	292.0	5.378672945785834	267.0	0.6156284843573592
1163	Feb19-3L1-mock-rep2_B-C-A_Position010_9_cmle.ics	12	1	0	1.083	0.5880422587729977	1.0	0.5294912308051624	3.0	1.5613211301812222	1.0	0.32508082821879547	2.0916845743768406	0.7783001029782233	0.8533549374276389	0.7787422693607787	0.7054561004415846	0.6601512989020178	1.0013776537350823	186.0	3.477921091325599	136.0	0.31357855382996574
1164	Feb19-3L1-mock-rep2_B-C-A_Position010_9_cmle.ics	12	2	0	1.2995999999999999	0.3509788434347739	2.0	0.4434620887896636	2.0	1.1396051716664168	1.0	0.24965005603537233	1.1465489114251814	0.7140085291568004	0.8411720899924948	0.7096974069268854	0.5653664453895427	0.6014815254994441	0.9143015072037299	478.0	8.552325802185981	491.0	1.132110808312597
1165	Feb19-3L1-mock-rep2_B-C-A_Position010_9_cmle.ics	12	3	0	0.8664	0.8652374596566785	3.0	1.3787028882875132	2.0	0.9342894015681998	1.0	0.3094437279165693	1.9764763118848743	0.5773471180642421	0.641587784571884	0.5779027350317952	0.48580558642316485	0.45786937434706787	1.006263843360163	112.0	2.0816485878732585	62.0	0.14295492895189613
1166	Feb19-3L1-mock-rep2_B-C-A_Position010_9_cmle.ics	13	1	0	1.5162	13.607789726918368	1.0	3.0228389511081026	3.0	1.8410516456738788	1.0	0.3355544014199351	2.039108338130619	0.8539303328152038	0.915142779042858	0.8545523198843591	0.7749999420868651	12.65086924761952	0.9941282218591957	290.0	5.404193280396364	269.0	0.6202399336783881
1167	Feb19-3L1-mock-rep2_B-C-A_Position010_9_cmle.ics	13	2	0	1.7328	0.2656191580009969	1.0	0.20493953553028663	1.0	1.2466683216206906	1.0	0.31779171125757694	1.830228522343979	0.7533966053636829	0.8446329581334365	0.7533421670168481	0.6194690060484478	1.9731232081881618	0.9886481414064984	386.0	7.104873324143373	402.0	0.9269013135268106
1168	Feb19-3L1-mock-rep2_B-C-A_Position010_9_cmle.ics	13	3	0	2.3826	16.39148597540342	1.0	0.26017001349215185	3.0	0.46141264688247224	1.0	0.2983356455977698	2.024056891367763	0.5608064751517903	0.7619179440373794	0.5598566997389276	0.2761524134719851	19.008189813919348	0.9707984788686246	694.0	12.934730560576769	939.0	2.165075456223072
1169	Feb19-3L1-mock-rep2_B-C-A_Position010_9_cmle.ics	13	4	0	1.083	18.53924322281463	1.0	0.948208207877398	4.0	1.8697384783413007	1.0	0.27634221897242356	2.003230488977316	0.8447441513525034	0.8847129014248948	0.8452259886351264	0.794900632643086	1.3899068574263331	0.9924877813022716	148.0	2.722329260383434	89.0	0.2052094947857864
1170	Feb19-3L1-mock-rep2_B-C-A_Position010_9_cmle.ics	14	1	0	1.083	5.563622951694418	1.0	5.907335224780203	1.0	0.0	1.0	0.23114482096837494	1.4540868949921586	0.18946599119674445	0.34453450710073913	0.18946599119674445	0.019892035545220496	0.9145803466203893	0.9308139694466554	182.0	3.2480987744616225	111.0	0.2559354373171044
[truncated: 37,385 more rows]
