# Supplementary material for: M1BP cooperates with CP190 to activate transcription at TAD borders and promote chromatin insulator activity
Source: Nat Commun. 2021 Jul 7;12:4170. doi: 10.1038/s41467-021-24407-y (PMC8263732; doi:10.1038/s41467-021-24407-y)
Supplement: Supplementary file 6 — Source Data [file 41467_2021_24407_MOESM6_ESM.zip › Source Data_updated_060121/Source Data 8/Figure 8c/Figure 8c_tango-slide1/all-reps/C.xls]

	Label	nuc.idx	idx	tag	ZThickness	_NUC_dist	_NUC_idx	compacity	elongation	evf	evfMax	evfMean	evfMin	rad_dist	ratioEllVolume	surface_pix	surface_unit	volume_pix	volume_unit
1	Feb19-3L1-mock-rep2_B-C-A_Position001_0_cmle.ics	2	1	0	1.5162	1.906386119690093	1.0	0.2924811048428378	1.7609258469139508	0.9056476603948355	0.9586450735939213	0.9043636733326054	0.8201853309184838	0.4891758069694118	0.9860134075809437	368.0	6.702614616946813	359.0	0.827755153124689
2	Feb19-3L1-mock-rep2_B-C-A_Position001_0_cmle.ics	2	2	0	1.083	0.2918229810711206	1.0	0.3105821927319956	1.6082570935409715	0.32465292813061275	0.47629330632316563	0.32465292813061275	0.18444794204361037	0.8544619054970073	0.9992209816753398	220.0	3.980285356563367	171.0	0.3942789169479716
3	Feb19-3L1-mock-rep2_B-C-A_Position001_0_cmle.ics	3	1	0	1.7328	1.8725829911983063	1.0	0.3057882440104469	1.633298841423231	0.9048758635793498	0.9577995898620264	0.9040595695542238	0.8182053477213451	0.47644641986921565	0.9896306008843279	454.0	8.226628098821015	503.0	1.1597795042387702
4	Feb19-3L1-mock-rep2_B-C-A_Position001_0_cmle.ics	4	1	0	1.083	0.8595614345612763	1.0	0.3121890240836562	1.5675457343195496	0.7629245414874287	0.8565449660677403	0.758809187334027	0.6454117683599149	0.6199687380279852	0.9919220817140343	182.0	3.2949092721424624	129.0	0.29743848120636457
5	Feb19-3L1-mock-rep2_B-C-A_Position001_0_cmle.ics	5	1	0	1.083	0.751125369937127	1.0	0.308665445875637	1.3133977749092238	0.7539210326011214	0.8637689083287771	0.7505011846181885	0.5442864953526517	0.6481914307598796	0.9972294921203773	234.0	4.17612699573637	187.0	0.4311705115162029
6	Feb19-3L1-mock-rep2_B-C-A_Position001_0_cmle.ics	6	1	0	0.8664	0.10317500441073144	1.0	0.28452684573903236	1.3846174285181392	0.3024426644500699	0.4568188687799902	0.2970019269278724	0.09654003098197755	0.8826234324345346	0.9840155919879172	202.0	3.55462140052639	144.0	0.33202435111408135
7	Feb19-3L1-mock-rep2_B-C-A_Position001_0_cmle.ics	6	2	0	0.6497999999999999	0.6606423714395955	1.0	0.2977904950224626	1.6328961863791114	0.589762723391393	0.6939160086145011	0.5892715456984169	0.4672894547927608	0.7165947303999992	0.9651667991207791	106.0	1.9241571033006515	56.0	0.12912058098880944
8	Feb19-3L1-mock-rep2_B-C-A_Position001_0_cmle.ics	7	1	0	1.7328	0.20635000882146287	1.0	0.3010435586020201	1.8821570026897392	0.37650346801842066	0.566384548365562	0.37395384273036203	0.13716493737200014	0.8372937034343145	0.9858779078587365	466.0	8.494800570285381	519.0	1.1966710988070017
9	Feb19-3L1-mock-rep2_B-C-A_Position001_0_cmle.ics	10	1	0	1.2995999999999999	2.46198834834007	1.0	0.3481725329286021	2.0526848337040566	0.967766495290726	0.9893945096965705	0.9669538140414211	0.9283343456205035	0.2937910698865779	1.0011292533266032	264.0	4.846558174397306	238.0	0.5487624692024401
10	Feb19-3L1-mock-rep2_B-C-A_Position001_0_cmle.ics	10	2	0	1.083	0.815064591942846	1.0	0.3081193379675445	1.4986022494972213	0.6076759882631718	0.7324567781893462	0.6037109592205103	0.4848092765425973	0.682000542943274	0.99569028930346	268.0	4.8423280028570845	229.0	0.5280109472578101
11	Feb19-3L1-mock-rep2_B-C-A_Position001_0_cmle.ics	12	1	0	1.2995999999999999	1.6071109437153837	1.0	0.25075954422735086	2.1945567303541096	0.8119190092552143	0.8664648332334326	0.8099836433643872	0.7511607115644462	0.6001484161536855	0.9757491791817678	140.0	2.637168608102199	78.0	0.17984652352012742
12	Feb19-3L1-mock-rep2_B-C-A_Position001_0_cmle.ics	12	2	0	1.2995999999999999	0.5158750220536572	1.0	0.2796490437675719	1.2759166744768693	0.5787963141693165	0.7376868059859191	0.5763834564314088	0.32686348812873994	0.7572985689657298	0.9804510051188222	324.0	5.859747047953298	290.0	0.6686601515491917
13	Feb19-3L1-mock-rep2_B-C-A_Position001_0_cmle.ics	13	1	0	1.2995999999999999	0.6016084874694266	1.0	0.30159268400643585	2.0350911628966517	0.6155811102897832	0.7678927324955789	0.6130828179240781	0.4496973042770391	0.7287839801948778	0.9976109540338615	258.0	4.75928243634596	214.0	0.4934250773500932
14	Feb19-3L1-mock-rep2_B-C-A_Position001_0_cmle.ics	14	1	0	1.083	0.6190500264643886	1.0	0.30873138643558196	1.6136201217527681	0.6424277093568432	0.7738463781770868	0.647037710029836	0.483225654485497	0.671733848631488	0.9941921840138117	202.0	3.671647644728489	150.0	0.3458586990771681
15	Feb19-3L1-mock-rep2_B-C-A_Position001_0_cmle.ics	15	1	0	1.9493999999999998	0.41270001764292574	1.0	0.3228661332050835	1.623598132584441	0.4988067273872754	0.6898596861609583	0.49441748686774284	0.2324315641467475	0.8280322119223663	0.9747078426318505	686.0	12.311249184965842	960.0	2.213495674093876
16	Feb19-3L1-mock-rep2_B-C-A_Position001_0_cmle.ics	16	1	0	1.2995999999999999	0.23070632344123612	1.0	0.2672411289808341	1.9063024150378032	0.3614983201086568	0.49151024677284033	0.3614983201086568	0.16521627895602184	0.8598365743324203	0.9694590638244099	234.0	4.246342742257629	174.0	0.40119609092951497
17	Feb19-3L1-mock-rep2_B-C-A_Position001_0_cmle.ics	16	2	0	1.083	0.0	1.0	0.30486576872387017	1.8368980327492148	0.14900053049200312	0.3151235369143425	0.15109239966740784	0.019472066398034546	0.94766140608233	0.9814895505186337	210.0	3.8036187946905633	158.0	0.3643044963612837
18	Feb19-3L1-mock-rep2_B-C-A_Position001_0_cmle.ics	16	3	0	1.9493999999999998	0.0	1.0	0.0967095158088383	3.0139008171118284	0.03895165750533314	0.14131780233341235	0.03895165750533314	0.019472066398034546	0.9757281327811872	0.790998898320443	230.0	4.531435899882893	102.0	0.23518391537247432
19	Feb19-3L1-mock-rep2_B-C-A_Position001_0_cmle.ics	17	1	0	1.9493999999999998	0.32626801153583	1.0	0.3173541558173655	1.6553969236275277	0.4633252734034588	0.6725464264234777	0.45100217249886465	0.18646054521129699	0.8306105519572183	0.9858098163748734	532.0	9.688886177254386	650.0	1.498721029334395
20	Feb19-3L1-mock-rep2_B-C-A_Position001_0_cmle.ics	19	1	0	1.5162	1.5162	1.0	0.2986721973417204	1.5038309187743135	0.8560944202618045	0.9312348419614008	0.822962009116548	0.7198419219010451	0.5002521587083208	0.9654212957534052	460.0	8.267093339191522	507.0	1.1690024028808284
21	Feb19-3L1-mock-rep2_B-C-A_Position001_0_cmle.ics	20	1	0	0.8664	0.3634229110571259	1.0	0.2706441755822373	1.2384746175771029	0.5584638062228596	0.7656667065057169	0.5482384499953521	0.30950294144987583	0.7545943574517566	0.9775318428311814	212.0	3.7780984600800327	151.0	0.3481644237376825
22	Feb19-3L1-mock-rep2_B-C-A_Position001_0_cmle.ics	21	1	0	1.2995999999999999	0.3164505769875799	1.0	0.3207614948180541	1.4090983206529917	0.4547833113160359	0.6282625145891316	0.42299289888716457	0.20483782015929408	0.8390443791961988	0.998719828609813	336.0	6.010893275215573	328.0	0.756277688648741
23	Feb19-3L1-mock-rep2_B-C-A_Position001_0_cmle.ics	21	2	0	0.8664	2.2311317600759266	1.0	0.28557019232898284	1.1904175578001048	0.9205966473854994	0.9470302299631905	0.915372348839496	0.8623747899806333	0.47691052169086634	0.9783893042236654	198.0	3.4652305767049323	140.0	0.3228014524720236
24	Feb19-3L1-mock-rep2_B-C-A_Position001_0_cmle.ics	22	1	0	1.083	3.0324	1.0	0.3154864675612304	1.6908075956524937	0.9918239962143263	0.997786056852708	0.9861229517739712	0.9686649115361649	0.23480938232655724	0.9850117065585503	218.0	3.9824004423334776	170.0	0.39197319228745714
25	Feb19-3L1-mock-rep2_B-C-A_Position001_0_cmle.ics	22	2	0	1.2995999999999999	1.1763760451361116	1.0	0.2170132684801353	1.053140637852914	0.8044444110610778	0.9118704157856587	0.8033853237539763	0.5781490008149714	0.5847633603892314	0.8595168528042135	408.0	7.292254620235934	361.0	0.8323666024457179
26	Feb19-3L1-mock-rep2_B-C-A_Position001_0_cmle.ics	23	1	0	1.5162	1.449626260897894	1.0	0.3267165731351489	1.825514067780057	0.8408771636212414	0.922685248578717	0.8401570130996394	0.7259167972573423	0.5107623457688723	0.9929132004664416	378.0	6.879281178819618	395.0	0.9107612409032094
27	Feb19-3L1-mock-rep2_B-C-A_Position001_0_cmle.ics	25	1	0	1.083	0.7817319754002556	1.0	0.3045659969758873	1.9311842110706452	0.6672109398918257	0.7571969310412009	0.6647709877631298	0.5364044568555233	0.6643746747851939	0.9929618260129159	168.0	3.0756623841290414	113.0	0.2605468866381333
28	Feb19-3L1-mock-rep2_B-C-A_Position001_0_cmle.ics	25	2	0	0.8664	1.9587150345353928	1.0	0.34166151242597204	1.9811511099001806	0.9464694913210068	0.9691666125485903	0.9438903784245145	0.9052361558229504	0.3770799550036959	0.998581235581315	152.0	2.788314835364472	103.0	0.23748964003298878
29	Feb19-3L1-mock-rep2_B-C-A_Position001_0_cmle.ics	26	1	0	1.083	0.1459114905355603	1.0	0.34336520944329646	1.5978225913437505	0.3990311582216521	0.6143115147014144	0.4123147554265267	0.14714073523950985	0.7981398407355155	1.0024348207205978	260.0	4.6401411063737505	231.0	0.5326223965788388
30	Feb19-3L1-mock-rep2_B-C-A_Position001_0_cmle.ics	27	1	0	1.083	0.5963412819178956	1.0	0.3040410861497311	1.3828519338195195	0.5569454601439513	0.7061198568184442	0.551337515876987	0.3539509641661214	0.8000346001582725	0.9858186626390462	328.0	5.808706378732239	308.0	0.7101631954384519
31	Feb19-3L1-mock-rep2_B-C-A_Position001_0_cmle.ics	27	2	0	1.083	0.6016084874694266	1.0	0.32184294659195295	1.6965439599444447	0.48699434201916786	0.6159020053115738	0.48409222123859746	0.3578230245179169	0.7869537056212987	0.9981099896380343	214.0	3.91641486735244	167.0	0.3850560183059138
32	Feb19-3L1-mock-rep2_B-C-A_Position001_0_cmle.ics	28	1	0	1.7328	1.6261351280190972	1.0	0.301437885762722	1.7025907321909004	0.8626765465711678	0.933763129805238	0.8606616338969416	0.7303845737357486	0.5208469207023612	0.9888505546699969	464.0	8.403294660693817	516.0	1.1897539248254583
33	Feb19-3L1-mock-rep2_B-C-A_Position001_0_cmle.ics	30	1	0	1.083	1.701605764436055	1.0	0.2903685290029938	1.499050656234625	0.8319593558282209	0.8926017266220487	0.8299463190184049	0.7661478667038483	0.6323576070965505	0.9862547567372238	208.0	3.7355181339394146	152.0	0.350470148398197
34	Feb19-3L1-mock-rep2_B-C-A_Position001_0_cmle.ics	30	2	0	1.5162	1.679567386804093	1.0	0.26951731132165735	1.2758876268442358	0.9062238566648075	0.9630696342256925	0.8991332031976204	0.7627593999814092	0.5401070856524848	0.9143312248197966	450.0	8.11383202615914	466.0	1.0744676917997353
35	Feb19-3L1-mock-rep2_B-C-A_Position001_0_cmle.ics	31	1	0	1.2995999999999999	1.3309465686852426	1.0	0.31296224369759135	1.654455456209747	0.8818215510052811	0.9368572222736959	0.8778490688409154	0.7811312887982952	0.49030191515802146	0.9775759585642002	222.0	3.978170270793256	174.0	0.40119609092951497
36	Feb19-3L1-mock-rep2_B-C-A_Position001_0_cmle.ics	32	1	0	1.2995999999999999	0.7857574237886386	1.0	0.3336511994079882	1.7670611175244186	0.6392479858188874	0.7711538922203502	0.6398468503716953	0.470192514991576	0.6839173609483843	0.9938155032396676	360.0	6.500427720463479	371.0	0.8554238490508626
37	Feb19-3L1-mock-rep2_B-C-A_Position001_0_cmle.ics	32	2	0	0.8664	1.91474365959324	1.0	0.375624349594224	1.744143798966977	0.8798078842514593	0.9293539449204309	0.878650079449364	0.8274212093870023	0.49590796410764687	1.013345946500012	172.0	3.0948374614292393	130.0	0.29974420586687905
38	Feb19-3L1-mock-rep2_B-C-A_Position001_0_cmle.ics	33	1	0	1.7328	0.0	1.0	0.3057117773900651	1.8720298182412132	0.26055679562011846	0.4850336806840382	0.26737648758012345	0.02031384906756429	0.8765037419419832	0.9887433563463697	448.0	8.209568107290929	493.0	1.1367222576336258
39	Feb19-3L1-mock-rep2_B-C-A_Position001_0_cmle.ics	34	1	0	1.7328	0.9733510449106972	1.0	0.316680018761882	1.5323985589735372	0.6441234971608509	0.7687397811596026	0.6440000558979304	0.44979434219781345	0.7391692124759607	0.9842790953062831	528.0	9.505874358071242	642.0	1.4802752320502797
40	Feb19-3L1-mock-rep2_B-C-A_Position001_0_cmle.ics	35	1	0	1.5162	2.8158	1.0	0.30566183600003244	1.6476705265842104	0.9985987103840392	0.9999409418169518	0.9964081886855259	0.9822127490510424	0.050807550009170505	0.9911829328282441	372.0	6.7920054407682695	373.0	0.8600352983718913
41	Feb19-3L1-mock-rep2_B-C-A_Position001_0_cmle.ics	36	1	0	1.7328	1.3880777203971526	1.0	0.2659922686193702	1.435702142627069	0.7458346971365093	0.8352248043562354	0.7413772924291566	0.5816794120272563	0.6888030726515781	0.9715306689763309	480.0	8.667236960617977	510.0	1.1759195768623716
42	Feb19-3L1-mock-rep2_B-C-A_Position001_0_cmle.ics	36	2	0	1.5162	2.3345838485689647	1.0	0.3397770151782609	1.7332417551980042	0.901288422054929	0.9497674095674512	0.9001656400948215	0.8274516221818867	0.5164165208073567	0.9911513904466951	436.0	7.964800884666975	499.0	1.1505566055967125
43	Feb19-3L1-mock-rep2_B-C-A_Position001_0_cmle.ics	37	1	0	1.083	2.116974096747531	1.0	0.3512677107889288	1.6659862072245195	0.98862213988885	0.9990487157662845	0.9880088118960597	0.9616482251038903	0.17357883660894569	0.9954425130315636	202.0	3.671647644728489	160.0	0.3689159456823127
44	Feb19-3L1-mock-rep2_B-C-A_Position001_0_cmle.ics	38	1	0	1.2995999999999999	0.0	1.0	0.09949538663460729	1.2470876847715753	0.05205240879397238	0.14724759692163897	0.05205240879397238	0.017958787080028644	0.9729713661621776	0.8373870104232225	276.0	5.20835164122336	136.0	0.31357855382996574
45	Feb19-3L1-mock-rep2_B-C-A_Position001_0_cmle.ics	38	2	0	0.8664	0.32626801153583	1.0	0.30001634125536203	1.6840390935448197	0.3440024745235029	0.46061943778557046	0.3438141955613235	0.18787382619834517	0.881964716816986	1.0041871266289117	144.0	2.632938436561977	89.0	0.2052094947857864
46	Feb19-3L1-mock-rep2_B-C-A_Position001_0_cmle.ics	38	3	0	1.083	2.5991999999999997	1.0	0.3457140521097135	1.8278427541223732	0.9568471342933319	0.9746226855976681	0.9548971021850446	0.9229501968523792	0.4150586418398257	0.9998844127438932	162.0	2.988386646077696	114.0	0.26285261129864773
47	Feb19-3L1-mock-rep2_B-C-A_Position001_0_cmle.ics	38	4	0	1.2995999999999999	0.5556144027286182	1.0	0.2977033692150578	1.689325424342792	0.47172285336767183	0.6184476399568303	0.47172285336767183	0.29860707189230445	0.7988549842156637	0.9931383631958333	292.0	5.331862448104993	256.0	0.5902655130917002
48	Feb19-3L1-mock-rep2_B-C-A_Position001_0_cmle.ics	40	1	0	1.2995999999999999	0.20635000882146287	1.0	0.32570889327732366	1.8007419852167534	0.4109774864633799	0.5960672556283841	0.40273582217155884	0.19340552864063837	0.8150132101695903	0.9962100229684144	214.0	3.8930096185120204	168.0	0.3873617429664282
49	Feb19-3L1-mock-rep2_B-C-A_Position001_0_cmle.ics	41	1	0	1.7328	1.2032169749388533	1.0	0.2666228551073128	1.5171546926222568	0.7664900667369975	0.8703652179289504	0.7654157827009356	0.5907441542331815	0.6428124586061987	0.9542154004834098	484.0	8.733222535599012	517.0	1.1920596494859728
50	Feb19-3L1-mock-rep2_B-C-A_Position001_0_cmle.ics	42	1	0	1.5162	0.639412489864916	1.0	0.31420803760732957	1.522526962356251	0.5762241679994939	0.7295196400010844	0.575835614952967	0.3820176746455583	0.7662736307847698	0.9924822433243915	414.0	7.449746104808541	444.0	1.0237417492684175
51	Feb19-3L1-mock-rep2_B-C-A_Position001_0_cmle.ics	45	1	0	1.2995999999999999	2.031340052282519	1.0	0.30404660821055707	1.7532749870074145	0.9081111537354943	0.9543432914548767	0.9064088424283111	0.8351135673411976	0.43660491815903735	0.9999342425034592	310.0	5.617094911099455	283.0	0.6525200789255905
52	Feb19-3L1-mock-rep2_B-C-A_Position001_0_cmle.ics	45	2	0	1.083	2.6393594976528667	1.0	0.3318497474319929	1.8724359412764673	0.9692145391771363	0.9849589207506154	0.9627089926792621	0.9363851059748729	0.3309943857687016	1.0072535053391956	182.0	3.318314520982882	133.0	0.3066613798484224
53	Feb19-3L1-mock-rep2_B-C-A_Position001_0_cmle.ics	45	3	0	0.8664	2.8244470792865046	1.0	0.3097361052870267	2.0014451405476157	0.9750767238899012	0.9857101755058981	0.9728469358396471	0.9570226335475208	0.3619858128859939	1.0041260977205717	136.0	2.5009672865999026	83.0	0.1913751468226997
54	Feb19-3L1-mock-rep2_B-C-A_Position001_0_cmle.ics	47	1	0	1.5162	2.3825999999999996	1.0	0.3245762612433602	1.742817978040064	0.9705437525728912	0.9924916325106048	0.9613976839505289	0.9145509298204794	0.3441274240808852	0.9940435861016967	412.0	7.498671688259489	448.0	1.0329646479104755
55	Feb19-3L1-mock-rep2_B-C-A_Position001_0_cmle.ics	50	1	0	1.2995999999999999	0.5556144027286182	1.0	0.3133990230961833	1.6333583789971486	0.5822922235473126	0.7327260764074516	0.5821112801743636	0.39665254760044416	0.7172249270289173	1.0005178333528282	278.0	5.0189945647298915	244.0	0.5625968171655268
56	Feb19-3L1-mock-rep2_B-C-A_Position001_0_cmle.ics	51	1	0	1.2995999999999999	0.815064591942846	1.0	0.27742254253983495	1.282640797337479	0.7019206508700252	0.8297331273543355	0.7018852390079366	0.46611970094682464	0.6728678674175239	0.9685373695873694	438.0	7.72863331049267	454.0	1.0467989958735622
57	Feb19-3L1-mock-rep2_B-C-A_Position001_0_cmle.ics	52	1	0	1.083	0.0	1.0	0.30969823326391144	1.355394198972159	0.17328765730782525	0.3865248947892736	0.17328765730782525	0.028991400166710715	0.9170761715011596	0.9600440413532569	242.0	4.354908643379288	197.0	0.4542277581213474
58	Feb19-3L1-mock-rep2_B-C-A_Position001_0_cmle.ics	53	1	0	1.083	1.0987399361686254	1.0	0.28618789617794577	1.4205977130700242	0.7071675196924901	0.8127142202278568	0.704282512059416	0.566714750127218	0.6824894848119023	0.9965440224026864	292.0	5.261646701583734	251.0	0.578736889789128
59	Feb19-3L1-mock-rep2_B-C-A_Position001_0_cmle.ics	53	2	0	1.083	0.20635000882146287	1.0	0.31553281803954847	1.7356829104707039	0.3577493576021633	0.5099061741686678	0.3577493576021633	0.15506916027773454	0.8774085222592808	0.9933091050208551	262.0	4.73164701596532	224.0	0.5164823239552377
60	Feb19-3L1-mock-rep2_B-C-A_Position001_0_cmle.ics	54	1	0	1.2995999999999999	2.574477921592734	1.0	0.31193023875681225	1.6299395380117103	0.9796526305160053	0.9958017772392205	0.9785570029284055	0.9455013632232657	0.25589451329347707	0.9965981367135281	346.0	6.2811808324500555	338.0	0.7793349352538855
61	Feb19-3L1-mock-rep2_B-C-A_Position001_0_cmle.ics	54	2	0	0.6497999999999999	2.5474596186812137	1.0	0.3546732442196733	1.7665128678286839	0.9671059274967182	0.9820862364939917	0.9658689286074926	0.9446935272139756	0.35913014212038713	1.015899989839897	100.0	1.8368813652493048	56.0	0.12912058098880944
62	Feb19-3L1-mock-rep2_B-C-A_Position001_0_cmle.ics	55	1	0	1.083	0.23070632344123612	1.0	0.14543663328698977	1.3682831541507754	0.5393280098754002	0.7445833172600907	0.5359333410484898	0.1973344134552328	0.725035433984699	0.7926019636749673	242.0	4.378313892219705	135.0	0.31127282916945126
63	Feb19-3L1-mock-rep2_B-C-A_Position001_0_cmle.ics	56	1	0	1.5162	0.1459114905355603	1.0	0.3324263347272806	1.583538586356441	0.38367851650275453	0.5817758355530539	0.37313909116292676	0.1211812311360685	0.8691839107266657	0.9865521790923028	394.0	7.073007732222513	424.0	0.9776272560581285
64	Feb19-3L1-mock-rep2_B-C-A_Position001_0_cmle.ics	57	1	0	2.166	0.0	1.0	0.14808033583381877	1.6699029301963193	0.13346077506964088	0.26999134601723046	0.0842450153489794	0.021232396033806503	0.9629839157641279	0.9241274223942246	466.0	8.986310795934209	364.0	0.8392837764272613
65	Feb19-3L1-mock-rep2_B-C-A_Position001_0_cmle.ics	59	1	0	1.5162	0.0	1.0	0.2910103827982952	1.5960980930559248	0.20621478194538997	0.4998113501587119	0.20621478194538997	0.01971390841460314	0.9396455363290604	0.955751459181524	448.0	8.092541863088833	481.0	1.1090535617074524
66	Feb19-3L1-mock-rep2_B-C-A_Position001_0_cmle.ics	62	1	0	1.7328	0.72222503087512	1.0	0.30946619682694726	2.00069273840935	0.6318109423719689	0.7735761232867494	0.6327942155125358	0.40545623125986074	0.7093111236168098	0.9755946608172998	470.0	8.607596642947255	533.0	1.2289512440542039
67	Feb19-3L1-mock-rep2_B-C-A_Position001_0_cmle.ics	63	1	0	1.7328	0.3095250132321943	1.0	0.2986334974996758	1.5841234383043385	0.46834371586066564	0.6518058926054723	0.46351104550799327	0.1960525547688741	0.7920336843884727	0.9783232472396789	446.0	8.141467446539782	484.0	1.1159707356889959
68	Feb19-3L1-mock-rep2_B-C-A_Position001_0_cmle.ics	65	1	0	1.2995999999999999	0.32626801153583	1.0	0.2705712226478174	1.8453868530969606	0.4970477078383608	0.6620452517718766	0.4907621825909998	0.2779916393491925	0.7532422773885803	0.9861508083645387	254.0	4.6464863636840805	198.0	0.45653348278186184
69	Feb19-3L1-mock-rep2_B-C-A_Position002_1_cmle.ics	1	1	0	1.083	1.0317500441073144	1.0	0.3266251050084236	2.0543006259030525	0.7762994537328257	0.8735050074490979	0.7760821883794073	0.6758142277768582	0.6135575769771067	1.0023590543361165	200.0	3.6737627304986	152.0	0.350470148398197
70	Feb19-3L1-mock-rep2_B-C-A_Position002_1_cmle.ics	3	1	0	1.9493999999999998	1.0368959615364501	1.0	0.3397935860708715	1.855316671594402	0.6487947438968116	0.7676972986362338	0.6527260342110152	0.4969296782454619	0.6923000381891772	0.9843693545919403	568.0	10.469998342807092	742.0	1.710847698101725
71	Feb19-3L1-mock-rep2_B-C-A_Position002_1_cmle.ics	4	1	0	1.2995999999999999	1.4751040190545512	1.0	0.32901043063049473	2.0207169771685995	0.9002331845776544	0.9549411007920234	0.9002331845776544	0.8207142282796607	0.397304448526081	0.9954553131532919	220.0	4.0739063519250465	176.0	0.4058075402505439
72	Feb19-3L1-mock-rep2_B-C-A_Position002_1_cmle.ics	5	1	0	0.8664	2.3473821605305827	1.0	0.2204132079779341	1.3554324173632526	0.979783458011485	0.9958819659348425	0.9794829308706352	0.9525451399887912	0.17315380051144463	0.9234451291372798	232.0	4.108026334985221	156.0	0.35969304704025484
73	Feb19-3L1-mock-rep2_B-C-A_Position002_1_cmle.ics	5	2	0	0.8664	0.1459114905355603	1.0	0.30679615757712825	1.725983248102082	0.28912335420778607	0.42866135464639327	0.28912335420778607	0.14238894709910085	0.8739848459496914	0.9985878580188325	144.0	2.6095331877215573	90.0	0.20751521944630086
74	Feb19-3L1-mock-rep2_B-C-A_Position002_1_cmle.ics	7	1	0	1.083	0.1459114905355603	1.0	0.2872256686807972	1.8466741301471161	0.37514503899187784	0.5459402574273455	0.3647696915728973	0.1698777624868453	0.8254421446706462	0.9816369616630313	206.0	3.8078489662307855	149.0	0.34355297441665367
75	Feb19-3L1-mock-rep2_B-C-A_Position002_1_cmle.ics	9	1	0	2.166	0.0	1.0	0.15613952804896009	1.772921423737649	0.13217866909753875	0.28307243104174284	0.11538158984586482	0.021785302787019515	0.9564793089374921	0.9201759714754164	428.0	8.300934711513294	329.0	0.7585834133092554
76	Feb19-3L1-mock-rep2_B-C-A_Position002_1_cmle.ics	10	1	0	1.5162	0.0	1.0	0.2885930692705791	1.5357220818717927	0.24052272508888248	0.4529681944844816	0.23952339771307773	0.020368982415681754	0.9106461382871307	0.9742470922325048	472.0	8.39483431761338	518.0	1.194365374146487
77	Feb19-3L1-mock-rep2_B-C-A_Position002_1_cmle.ics	11	1	0	1.7328	1.70785021024454	1.0	0.3082115767378628	1.94468786525714	0.8362382540163686	0.9124080299815371	0.8363794813855439	0.7338466890793354	0.5370298500406819	0.9892770178037837	426.0	7.811539571634588	459.0	1.0583276191761344
78	Feb19-3L1-mock-rep2_B-C-A_Position002_1_cmle.ics	11	2	0	1.083	2.133575794157153	1.0	0.3321150396970988	1.9252995857794422	0.8824747168563477	0.9285957866020006	0.8821474827082587	0.8305977706743091	0.4915974687325578	0.988465807663415	168.0	3.0990676329694615	118.0	0.27207550994070556
79	Feb19-3L1-mock-rep2_B-C-A_Position002_1_cmle.ics	13	1	0	1.7328	0.0	1.0	0.3279092540525037	1.9510324982340397	0.18449622777229463	0.36638493450877396	0.16953696114019973	0.020473326753542215	0.9249400247487478	0.9497261241284772	402.0	7.53265236595046	434.0	1.0006845026632731
80	Feb19-3L1-mock-rep2_B-C-A_Position002_1_cmle.ics	14	1	0	1.083	1.1763760451361116	1.0	0.30243065278557746	2.0844533197079147	0.803470711361785	0.8778497262406814	0.798459523834074	0.7166359052617469	0.5421511786573908	0.999635719557412	150.0	2.7904299211345833	95.0	0.21904384274887315
81	Feb19-3L1-mock-rep2_B-C-A_Position002_1_cmle.ics	14	2	0	0.6497999999999999	1.0024833655297731	1.0	0.274326673206773	1.600428805571389	0.7448212573337595	0.8116989575492612	0.744398502830393	0.6568934761762371	0.5976725651999972	0.9587548202669847	130.0	2.343475802027297	73.0	0.16831790021755516
82	Feb19-3L1-mock-rep2_B-C-A_Position002_1_cmle.ics	16	1	0	1.5162	0.9755754663213545	1.0	0.3193591513770335	1.53576934086695	0.6974172350535642	0.8318542250402802	0.6938748172045411	0.5021600562619305	0.6721804129162997	0.9928488811815798	468.0	8.399064489153599	538.0	1.2404798673567763
83	Feb19-3L1-mock-rep2_B-C-A_Position002_1_cmle.ics	17	1	0	1.083	1.2653448004921624	1.0	0.18148367921910713	1.5936883640062167	0.9152123582170859	0.9828693165236678	0.9144924998540828	0.7578260277437304	0.38824490932639283	0.8701590466825965	296.0	5.280821778883929	204.0	0.47036783074494865
84	Feb19-3L1-mock-rep2_B-C-A_Position002_1_cmle.ics	20	1	0	1.083	0.6275890508929507	1.0	0.3022634749623883	1.6533920062993763	0.6754358235865735	0.8088288668001358	0.6751197124559494	0.49104351796564927	0.6895110383244368	0.9902236344439537	222.0	4.024980768474096	171.0	0.3942789169479716
85	Feb19-3L1-mock-rep2_B-C-A_Position002_1_cmle.ics	21	1	0	1.083	1.1672919242844824	1.0	0.305373037991179	1.7574604897376125	0.8147244028960582	0.8895716016163185	0.8148168696311502	0.695428444617049	0.5023285073643085	0.999159371098617	234.0	4.246342742257631	186.0	0.42886478685568846
86	Feb19-3L1-mock-rep2_B-C-A_Position002_1_cmle.ics	22	1	0	0.8664	0.0	1.0	0.3358793671742431	1.390505488478596	0.23470442691695612	0.41537630536550235	0.23470442691695612	0.03054468154309013	0.9165655272540868	0.9940556999095064	216.0	3.8206787862206504	173.0	0.3988903662690006
87	Feb19-3L1-mock-rep2_B-C-A_Position002_1_cmle.ics	23	1	0	1.2995999999999999	0.0	1.0	0.3525047025294359	1.583743683357265	0.303980309643373	0.517247313173662	0.29199714239527763	0.022790440582158743	0.8957892716841508	0.9898409671567286	356.0	6.434442145482443	375.0	0.8646467476929202
88	Feb19-3L1-mock-rep2_B-C-A_Position002_1_cmle.ics	24	1	0	1.7328	2.8158	1.0	0.31123516943008317	1.4982139460919455	0.9445844315823876	0.9829620719729419	0.9409430470440583	0.8821403915213561	0.40831497694352553	0.9850175067826942	490.0	8.867308771331196	569.0	1.3119573318327242
89	Feb19-3L1-mock-rep2_B-C-A_Position002_1_cmle.ics	24	2	0	1.2995999999999999	1.7763106057964917	1.0	0.2968361542904451	1.0926741819156838	0.7981555217351787	0.8955959165440301	0.7977242797001031	0.6609083929755893	0.6515072447714126	0.9773973318114224	432.0	7.617952323600903	460.0	1.0606333438366489
90	Feb19-3L1-mock-rep2_B-C-A_Position002_1_cmle.ics	25	1	0	0.6497999999999999	1.0987399361686254	1.0	0.28725007890400167	1.9063887889389595	0.735867828157804	0.8295874721900166	0.735867828157804	0.6499741484661423	0.6205359858538255	0.9569426106125261	106.0	1.9007518544602318	55.0	0.12681485632829495
91	Feb19-3L1-mock-rep2_B-C-A_Position002_1_cmle.ics	25	2	0	1.2995999999999999	0.815064591942846	1.0	0.1591454334082268	2.9624189291823972	0.663898724657663	0.793908438567355	0.661830601949049	0.5319423119105067	0.655811705960741	0.8258207287431932	236.0	4.197417158806678	136.0	0.31357855382996574
92	Feb19-3L1-mock-rep2_B-C-A_Position002_1_cmle.ics	27	1	0	1.9493999999999998	0.0	1.0	0.20414069063026477	1.6282924598375748	0.17424133710378592	0.39121681509306544	0.1665977292871312	0.01947621660406027	0.9490864126675634	0.9218916005498313	500.0	9.371648816969872	475.0	1.0952192137443655
93	Feb19-3L1-mock-rep2_B-C-A_Position002_1_cmle.ics	28	1	0	1.5162	0.0	1.0	0.26473838078071155	1.893958664206929	0.1594171462110676	0.35948604749084506	0.1528842841284626	0.021740055035960514	0.9544298224996542	0.9363773557200499	342.0	6.379031999351957	306.0	0.7055517461174229
94	Feb19-3L1-mock-rep2_B-C-A_Position002_1_cmle.ics	28	2	0	1.083	0.42540144110901373	1.0	0.27464307876870475	1.4191260970453377	0.4212590220271437	0.5646672536034943	0.420042616717492	0.26251174936946825	0.8008643476334792	0.9743060803215399	222.0	4.0015755196336755	163.0	0.375833119663856
95	Feb19-3L1-mock-rep2_B-C-A_Position002_1_cmle.ics	29	1	0	1.083	0.5963412819178956	1.0	0.28610847979324433	1.8175306444824813	0.7128620248572901	0.8314018977070964	0.708394585616373	0.5429084174955612	0.6234877134380864	0.9756029455792002	156.0	2.8543004103455094	98.0	0.2259610167304165
96	Feb19-3L1-mock-rep2_B-C-A_Position002_1_cmle.ics	31	1	0	1.5162	0.42540144110901373	1.0	0.32492328374130336	1.8415177203403046	0.501533070521244	0.6694921372976563	0.4942407570528464	0.2857190991225157	0.7878161602490209	0.9956975373109633	392.0	7.168743813354299	416.0	0.9591814587740128
97	Feb19-3L1-mock-rep2_B-C-A_Position002_1_cmle.ics	32	1	0	1.2995999999999999	1.0648342102250286	1.0	0.3160753361079977	1.7149004241773855	0.9110694448644671	0.9866331992621042	0.9060896563542706	0.7293777280470963	0.3933030423192516	0.9895190877232017	228.0	4.1824722530467024	182.0	0.41964188821363063
98	Feb19-3L1-mock-rep2_B-C-A_Position002_1_cmle.ics	34	1	0	1.2995999999999999	1.0024833655297731	1.0	0.3008273281962672	1.594097445009803	0.7333906930521373	0.8463193068811653	0.7316565620185286	0.5950003668354109	0.6271773688986395	0.995361999711806	322.0	5.768241138361732	298.0	0.6871059488333073
99	Feb19-3L1-mock-rep2_B-C-A_Position002_1_cmle.ics	35	1	0	1.5162	1.9493999999999998	1.0	0.3121529890587905	1.518706203104274	0.9609177672804396	0.9978164465439121	0.9608647450110864	0.8635230887882002	0.29042376367111633	0.9930575156298831	396.0	7.187918890654499	414.0	0.954570009452984
100	Feb19-3L1-mock-rep2_B-C-A_Position002_1_cmle.ics	38	1	0	1.083	0.0	1.0	0.30937531350327696	1.7925294340055942	0.2378594267640914	0.44619708880193004	0.2378594267640914	0.03176114785700269	0.9100140388224661	0.9854441842329232	222.0	4.048386017314516	173.0	0.3988903662690006
101	Feb19-3L1-mock-rep2_B-C-A_Position002_1_cmle.ics	40	1	0	1.5162	0.913592684735068	1.0	0.32024381244378	1.916096618342839	0.6721272565238225	0.795006202501601	0.6701164816365648	0.4989990908968773	0.6488125174740806	0.9883732540104891	412.0	7.522076937099905	445.0	1.0260474739289323
102	Feb19-3L1-mock-rep2_B-C-A_Position002_1_cmle.ics	41	1	0	1.2995999999999999	2.0043779515382347	1.0	0.25500101218964677	1.6557583779512768	0.9660656557881774	0.9887478833128078	0.9636507081280788	0.9195225908251231	0.3364356181344486	0.9812304598909869	266.0	4.844443088627195	206.0	0.47497928006597756
103	Feb19-3L1-mock-rep2_B-C-A_Position002_1_cmle.ics	42	1	0	1.9493999999999998	1.9493999999999998	1.0	0.3103021021035247	1.5668252333070334	0.8961442554315333	0.9661502342093026	0.8936215028605778	0.735986733270359	0.46265735589298945	0.976716403045999	536.0	9.801682249916269	650.0	1.498721029334395
104	Feb19-3L1-mock-rep2_B-C-A_Position002_1_cmle.ics	42	2	0	1.7328	2.3825999999999996	1.0	0.30285267396575416	1.4790292931244489	0.9260122200384651	0.9878820382285319	0.9260122200384651	0.8199958521216559	0.3158673593736861	0.9919137456821855	506.0	9.131251071255349	589.0	1.3580718250430133
105	Feb19-3L1-mock-rep2_B-C-A_Position002_1_cmle.ics	45	1	0	1.2995999999999999	1.1736910802652911	1.0	0.31243466431253386	1.6569228607146176	0.7116623449896241	0.8140764299212051	0.7092741514763905	0.5812990536106936	0.6253195515810054	0.9979342514881058	276.0	4.950893903978741	241.0	0.5556796431839834
106	Feb19-3L1-mock-rep2_B-C-A_Position002_1_cmle.ics	45	2	0	1.2995999999999999	0.42540144110901373	1.0	0.32681423894478573	1.8398291638548405	0.4491426849014387	0.6092443956672451	0.44635645913599953	0.2669018792532451	0.8267727350928625	0.9951513349250857	286.0	5.221181461213227	260.0	0.5994884117337581
107	Feb19-3L1-mock-rep2_B-C-A_Position002_1_cmle.ics	46	1	0	1.2995999999999999	1.7770835643083007	1.0	0.29423920551536176	2.081452892445443	0.965120887831946	0.9877246974889837	0.9598517171434566	0.910902054043972	0.3757831809619005	0.995273867429797	224.0	4.163297175746505	171.0	0.3942789169479716
108	Feb19-3L1-mock-rep2_B-C-A_Position002_1_cmle.ics	48	1	0	1.7328	1.5748980912081223	1.0	0.304841272461491	1.7676025149354677	0.8196550733159141	0.9014174299956067	0.8214058025111403	0.6912357835834454	0.5133482605442447	0.9882113637102097	514.0	9.380248465419514	605.0	1.3949634196112446
109	Feb19-3L1-mock-rep2_B-C-A_Position002_1_cmle.ics	49	1	0	1.5162	0.0	1.0	0.32947899969494626	1.6187331979872601	0.24571264697447662	0.4571318468597648	0.2480140521938629	0.019490249498135933	0.905140491464319	0.9838998147265127	474.0	8.57996122256662	557.0	1.2842886359065508
110	Feb19-3L1-mock-rep2_B-C-A_Position002_1_cmle.ics	51	1	0	0.8664	0.1459114905355603	1.0	0.2746178615276856	1.3066366752958896	0.44633125083078556	0.7012162701050113	0.44633125083078556	0.17192277017147414	0.8256032021140338	0.9847568837574423	180.0	3.203403362550894	119.0	0.27438123460122005
111	Feb19-3L1-mock-rep2_B-C-A_Position002_1_cmle.ics	53	1	0	0.8664	1.2779016819528852	1.0	0.1739690315385822	1.4816214334033697	0.7804424318453018	0.8460392252853165	0.7812073555059205	0.6980907505430958	0.49867874751149105	0.8493401133333349	308.0	5.548994250348304	212.0	0.48881362802906425
112	Feb19-3L1-mock-rep2_B-C-A_Position002_1_cmle.ics	53	2	0	0.8664	2.169130249325353	1.0	0.31544250215413183	1.5711500852668687	0.9633020224581587	0.9858550316678395	0.9633020224581587	0.917333170149619	0.3174248845738176	0.9924399130307716	168.0	3.028851886448202	115.0	0.2651583359591622
113	Feb19-3L1-mock-rep2_B-C-A_Position002_1_cmle.ics	54	1	0	1.2995999999999999	1.9493999999999998	1.0	0.2769353028914403	1.664660202699813	0.8874488811800504	0.9422086320715926	0.8836808540861413	0.8033635622808526	0.49352576080753197	0.9785114459520703	296.0	5.374442774245613	252.0	0.5810426144496424
114	Feb19-3L1-mock-rep2_B-C-A_Position002_1_cmle.ics	54	2	0	1.5162	0.0	1.0	0.16537010773738356	2.2432380380365355	0.05639704837877644	0.1388095576306287	0.05639704837877644	0.019750368205028523	0.9741575401652138	0.9724897365159613	186.0	3.7353788285702163	97.0	0.22365529206990203
115	Feb19-3L1-mock-rep2_B-C-A_Position002_1_cmle.ics	54	3	0	1.083	0.10317500441073144	1.0	0.2569198144346281	1.7456247957812276	0.27444171146183005	0.4792029576022189	0.2753463370141376	0.047943285211241284	0.8822817705900107	0.9688753324971634	238.0	4.242112570717408	175.0	0.40350181559002946
116	Feb19-3L1-mock-rep2_B-C-A_Position002_1_cmle.ics	55	1	0	1.5162	0.3095250132321943	1.0	0.2444078286386382	1.153356271115722	0.5556410509214209	0.7777851603859722	0.5546572588423404	0.15894457756954058	0.7725670152457919	0.9409420792021961	738.0	12.958414420155563	932.0	2.1489353835994707
117	Feb19-3L1-mock-rep2_B-C-A_Position002_1_cmle.ics	56	1	0	0.8664	0.41270001764292574	1.0	0.3037281960013569	1.6048055947991928	0.5882817874445632	0.751928396832599	0.59422432341447	0.386257519649888	0.7242799142413849	0.9970591546865424	176.0	3.160823036410276	121.0	0.27899268392224896
118	Feb19-3L1-mock-rep2_B-C-A_Position002_1_cmle.ics	57	1	0	0.8664	0.41270001764292574	1.0	0.31808625617596653	1.2804318902623293	0.6197672721482878	0.7878448127164409	0.6105589979699337	0.37793065930712383	0.7489254241903802	1.0021154147443467	200.0	3.5801417351369205	150.0	0.3458586990771681
119	Feb19-3L1-mock-rep2_B-C-A_Position002_1_cmle.ics	60	1	0	1.2995999999999999	2.2731475487546535	1.0	0.23968449810713144	1.2823386375929562	0.9228549655595919	0.9526971537647694	0.9220781142489327	0.872866433364654	0.3369315243484139	0.9776831114684189	288.0	5.242471624283535	225.0	0.5187880486157521
120	Feb19-3L1-mock-rep2_B-C-A_Position002_1_cmle.ics	60	2	0	1.5162	0.687545504971255	1.0	0.3259670772907955	1.8675740092547723	0.563698108182094	0.7060857051960254	0.563698108182094	0.39395609680307186	0.7103897137820885	0.9931906144974063	326.0	5.974658206385286	316.0	0.7286089927225674
121	Feb19-3L1-mock-rep2_B-C-A_Position002_1_cmle.ics	61	1	0	1.083	1.4772412513556012	1.0	0.14605740638813366	1.88534284021194	0.875623104221229	0.9563194159965756	0.8691193460339963	0.7032435940513396	0.4979289262554178	0.7130917810269982	528.0	9.34203761618834	436.0	1.0052959519843019
122	Feb19-3L1-mock-rep2_B-C-A_Position002_1_cmle.ics	62	1	0	1.5162	0.65584944557845	1.0	0.27529628355514035	1.314260264174566	0.6138219726404996	0.7507037813585913	0.6090384587188247	0.3671539375100802	0.7347008653989877	0.9439571887495782	496.0	8.837558265180453	545.0	1.2566199399803775
123	Feb19-3L1-mock-rep2_B-C-A_Position002_1_cmle.ics	63	1	0	2.166	1.7328	1.0	0.29554753827969643	2.0024092502314637	0.8794699582501362	0.9748759914203474	0.879368084136904	0.6716467672565487	0.45486115754396333	0.9792577533150354	574.0	10.674300325060546	703.0	1.620924436341661
124	Feb19-3L1-mock-rep2_B-C-A_Position002_1_cmle.ics	63	2	0	0.8664	2.5991999999999997	1.0	0.2840517632309768	1.7003227805299224	0.8918763729852078	0.9439145961524926	0.8918763729852078	0.8412514216069438	0.3654941854046224	0.9893021296051815	114.0	2.0795335021031467	61.0	0.1406492042913817
125	Feb19-3L1-mock-rep2_B-C-A_Position002_1_cmle.ics	63	3	0	1.083	0.0	1.0	0.101986502958641	1.8658854483285896	0.22735708914170133	0.3686555580663923	0.21731230157701129	0.014324426448742503	0.883206316419608	0.6277856225035653	256.0	4.5273450337118675	123.0	0.2836041332432778
126	Feb19-3L1-mock-rep2_B-C-A_Position002_1_cmle.ics	63	4	0	1.2995999999999999	0.0	1.0	0.23996577596896823	1.8523784122486857	0.10310956838716609	0.21171292986245144	0.09911239863525734	0.014324426448742503	0.9681120783994845	0.9668412941491161	236.0	4.454874896051298	167.0	0.3850560183059138
127	Feb19-3L1-mock-rep2_B-C-A_Position002_1_cmle.ics	64	1	0	1.2995999999999999	0.8595614345612763	1.0	0.3157061618574127	1.2981834458126187	0.663517765041789	0.8067103606205815	0.6573751210449976	0.4752714940589245	0.6912336471078828	0.9919717955778677	436.0	7.683937898581942	481.0	1.1090535617074524
128	Feb19-3L1-mock-rep2_B-C-A_Position002_1_cmle.ics	65	1	0	1.5162	0.20635000882146287	1.0	0.3062799940363228	1.4294062181869274	0.3813431162888344	0.5703582853259226	0.37575302544541034	0.14816765290908898	0.8539528143890325	0.9914152355063349	488.0	8.752397612899198	561.0	1.2935115345486086
129	Feb19-3L1-mock-rep2_B-C-A_Position002_1_cmle.ics	66	1	0	1.5162	1.0317500441073144	1.0	0.30414293636913303	1.4545283593091014	0.7189736762922506	0.8374326406681681	0.7212486209003127	0.5662264185350998	0.6130109588857047	0.9955803029061412	416.0	7.494441516719269	440.0	1.0145188506263596
130	Feb19-3L1-mock-rep2_B-C-A_Position002_1_cmle.ics	67	1	0	1.7328	1.7171743025207962	1.0	0.29870851856505065	1.8111354103692818	0.8702540258562033	0.941027821879489	0.8701746427761398	0.7613215392757239	0.46009503777035776	0.9834817668551014	472.0	8.55867105949631	527.0	1.2151168960911172
131	Feb19-3L1-mock-rep2_B-C-A_Position002_1_cmle.ics	68	1	0	1.7328	0.10317500441073144	1.0	0.3283168682517656	1.6974969405635654	0.36539894365614184	0.5890756163385599	0.3584250873387751	0.06449326953325496	0.8643758696096955	0.9894171872155596	466.0	8.565016316806641	542.0	1.249702765998834
132	Feb19-3L1-mock-rep2_B-C-A_Position002_1_cmle.ics	68	2	0	1.083	0.0	1.0	0.15650912795821453	1.4002318094973172	0.03773697369074623	0.06449326953325496	0.03773697369074623	0.01886517542262033	0.9861207863332181	0.8478632392071603	136.0	2.688209277323261	59.0	0.13603775497035278
133	Feb19-3L1-mock-rep2_B-C-A_Position003_2_cmle.ics	1	1	0	1.083	0.7748934119142009	1.0	0.2830378631343554	1.6276233439907588	0.7029411449801389	0.8202389747213568	0.7011638240238118	0.5485872439747749	0.670091497608256	0.994731256662613	240.0	4.310213231468557	186.0	0.42886478685568846
134	Feb19-3L1-mock-rep2_B-C-A_Position003_2_cmle.ics	2	1	0	1.9493999999999998	1.8968493769622838	1.0	0.313481771417248	1.5970059343703396	0.8370145931239179	0.9216681094896529	0.8363797510099761	0.7343340341330695	0.5956715862226611	0.9891514852418931	614.0	11.100103586466732	801.0	1.8468854530720773
135	Feb19-3L1-mock-rep2_B-C-A_Position003_2_cmle.ics	3	1	0	0.8664	0.5836459621422412	1.0	0.3281041094588522	1.8714078567898322	0.5738083745006008	0.6801996569679666	0.5739932420635329	0.44829870490001744	0.7516910485980008	1.0109008679114266	128.0	2.345590887797408	78.0	0.17984652352012742
136	Feb19-3L1-mock-rep2_B-C-A_Position003_2_cmle.ics	3	2	0	1.083	0.46141264688247224	1.0	0.29388427730391214	1.5215102192702896	0.5336818429241941	0.6762609508354986	0.5332915669580043	0.3702691877124693	0.7178578181883623	0.9835019106378341	174.0	3.162938122180387	117.0	0.26976978528019113
137	Feb19-3L1-mock-rep2_B-C-A_Position003_2_cmle.ics	4	1	0	1.083	2.5991999999999997	1.0	0.32751670396731686	1.790346930286152	0.982947735639072	0.9941331007619211	0.9777362811403133	0.957602088862255	0.2565812114746244	1.0028601818946787	222.0	4.071791266154936	178.0	0.4104189895715728
138	Feb19-3L1-mock-rep2_B-C-A_Position003_2_cmle.ics	4	2	0	1.2995999999999999	1.2779016819528852	1.0	0.328890919350046	1.9110223283196308	0.7937195017549867	0.8646814271038439	0.7746982278914476	0.6773633464600634	0.6178672622862953	0.9999313851482305	238.0	4.3591388149195085	198.0	0.45653348278186184
139	Feb19-3L1-mock-rep2_B-C-A_Position003_2_cmle.ics	5	1	0	1.2995999999999999	0.3720027687491155	1.0	0.2968361542904451	1.2453220646206056	0.44709872931772315	0.6047721251881701	0.4456656784312694	0.23790781144205675	0.8328189705371575	0.986078769148347	432.0	7.758383816643421	460.0	1.0606333438366489
140	Feb19-3L1-mock-rep2_B-C-A_Position003_2_cmle.ics	5	2	0	0.8664	1.0024833655297731	1.0	0.2886090189841206	1.4116976604798692	0.6214214813013154	0.7000749393582825	0.6207706921372836	0.5229830466135956	0.7366236078976068	0.9993790046479629	168.0	3.0054466376077817	110.0	0.2536297126565899
141	Feb19-3L1-mock-rep2_B-C-A_Position003_2_cmle.ics	6	1	0	1.5162	1.4199491695140265	1.0	0.3072165488134584	2.0360601748131804	0.781559903511123	0.8863311485262705	0.7799598775208532	0.6647701891604331	0.6150324234796123	0.9917272633918488	336.0	6.198135265938929	321.0	0.7401376160251398
142	Feb19-3L1-mock-rep2_B-C-A_Position003_2_cmle.ics	6	2	0	1.083	2.3825999999999996	1.0	0.19258592143004102	1.4282235031430255	0.9687588833930297	0.9906800516556614	0.9620745108549986	0.9110381488430269	0.33237472575843746	0.8623040441294876	260.0	4.757167350575847	173.0	0.3988903662690006
143	Feb19-3L1-mock-rep2_B-C-A_Position003_2_cmle.ics	7	1	0	1.5162	2.8158	1.0	0.2805715209506107	1.3297740389857313	0.9858493867678739	0.9978826576243769	0.9841772890240393	0.9561093785240432	0.242201916727333	0.9812224917834018	474.0	8.462934978364524	514.0	1.1851424755044293
144	Feb19-3L1-mock-rep2_B-C-A_Position003_2_cmle.ics	8	1	0	1.7328	1.3880777203971526	1.0	0.3022991277485177	2.301503611515276	0.7699305476039121	0.8632688032787532	0.7704556851070214	0.649891221517213	0.6033640839882822	0.9937103369550928	382.0	7.15591399336443	386.0	0.8900097189585793
145	Feb19-3L1-mock-rep2_B-C-A_Position003_2_cmle.ics	8	2	0	1.083	1.30507204614332	1.0	0.2620993027665646	1.966821882833225	0.7112138573126384	0.7712394429594065	0.7095081475281028	0.6374438833326095	0.6711776037326455	0.9732360665532936	154.0	2.8330102472752	92.0	0.21212666876732977
146	Feb19-3L1-mock-rep2_B-C-A_Position003_2_cmle.ics	9	1	0	1.7328	0.5097226605744432	1.0	0.2987278475175521	1.6340092861638886	0.500852934170387	0.658382575553831	0.49192401970201094	0.29511906499973106	0.7631908013025055	0.9889988270998766	466.0	8.518205819125805	517.0	1.1920596494859728
147	Feb19-3L1-mock-rep2_B-C-A_Position003_2_cmle.ics	10	1	0	1.5162	2.5991999999999997	1.0	0.32864299440294353	1.7734326947214936	0.9848595021981512	0.9976263310098122	0.9814995904585193	0.9454348661885896	0.2233134390058176	0.9945689941088096	352.0	6.415267068182244	356.0	0.8208379791431456
148	Feb19-3L1-mock-rep2_B-C-A_Position003_2_cmle.ics	10	2	0	0.8664	1.5613211301812222	1.0	0.3012912077705793	1.8044699887233073	0.7878951239489829	0.8394200391153904	0.7878993029436838	0.7269277702555873	0.6293611896883318	1.0074251036541204	126.0	2.277490227046259	73.0	0.16831790021755516
149	Feb19-3L1-mock-rep2_B-C-A_Position003_2_cmle.ics	10	3	0	0.6497999999999999	1.321284742879191	1.0	0.3541678743047469	1.9103533286550545	0.7149131604901126	0.7717934573658961	0.7149131604901126	0.6521676445514267	0.6496111501480727	1.0217800778870016	94.0	1.726200378357538	51.0	0.11759195768623716
150	Feb19-3L1-mock-rep2_B-C-A_Position003_2_cmle.ics	11	1	0	1.5162	1.650800070571703	1.0	0.30867239502102733	1.899112295623501	0.8525718054589315	0.9219513737678554	0.8527976798185777	0.7726574570161093	0.5806564084702445	0.9940672443242419	290.0	5.380788031555944	258.0	0.5948769624127291
151	Feb19-3L1-mock-rep2_B-C-A_Position003_2_cmle.ics	11	2	0	1.083	2.5991999999999997	1.0	0.314705629298734	1.5083062281993311	0.9813156729700672	0.994249238803408	0.9782528166532648	0.9545653725571688	0.2478719066788667	0.9907912493705759	230.0	4.156951918436172	184.0	0.42425333753465955
152	Feb19-3L1-mock-rep2_B-C-A_Position003_2_cmle.ics	12	1	0	1.5162	1.7328	1.0	0.33026100640449924	1.8591610062766204	0.9111931644500944	0.965332194721954	0.8925370816937491	0.8142761488410909	0.4902574439933508	0.9874512544888198	388.0	7.102758238373262	413.0	0.9522642847924694
153	Feb19-3L1-mock-rep2_B-C-A_Position003_2_cmle.ics	13	1	0	1.2995999999999999	0.10317500441073144	1.0	0.24492590711973306	1.306482589326249	0.2930206473831377	0.4503996777302096	0.25320295098023726	0.06267278558000663	0.8838239284302803	0.9815723727733383	310.0	5.663905408780294	254.0	0.5856540637706713
154	Feb19-3L1-mock-rep2_B-C-A_Position003_2_cmle.ics	14	1	0	1.9493999999999998	1.2944547249242173	1.0	0.3037969182503193	1.7141556810852896	0.7680135498592477	0.8750597903222013	0.7680135498592477	0.6267064746057759	0.6127561388535416	0.9834926011083859	458.0	8.386234669163736	508.0	1.1713081275413426
155	Feb19-3L1-mock-rep2_B-C-A_Position003_2_cmle.ics	15	1	0	2.166	1.9493999999999998	1.0	0.3082640887312631	1.7694282409930229	0.8703137109351713	0.9475491393285782	0.8661233343782031	0.7544802798456157	0.5136143579583828	0.9856681183496401	592.0	10.889317041533753	752.0	1.7339049447068695
156	Feb19-3L1-mock-rep2_B-C-A_Position003_2_cmle.ics	15	2	0	1.7328	0.0	1.0	0.20999375567733936	1.822865716292832	0.11372285822527264	0.23157743927415525	0.10234018780733115	0.014560548922021304	0.9737521366407264	0.9426761280889137	354.0	6.95147270574178	287.0	0.6617429775676483
157	Feb19-3L1-mock-rep2_B-C-A_Position003_2_cmle.ics	16	1	0	1.5162	1.6592549201289784	1.0	0.2291775136106352	1.3186977930699813	0.8009237996823392	0.8792853110588055	0.7998043324339323	0.6940888302045659	0.6484267304836013	0.9443487769015688	434.0	7.826484477394568	407.0	0.9384299368293828
158	Feb19-3L1-mock-rep2_B-C-A_Position003_2_cmle.ics	16	2	0	1.5162	0.0	1.0	0.34578859995853317	2.0719620264318492	0.21729385536865875	0.41293869720802956	0.22445796735365597	0.015312541860420614	0.9338741868760472	0.995872869655771	364.0	6.753655286167874	384.0	0.8853982696375502
159	Feb19-3L1-mock-rep2_B-C-A_Position003_2_cmle.ics	17	1	0	1.083	0.10317500441073144	1.0	0.2670906275885589	1.3509938754747353	0.38132577633485576	0.6181514701296795	0.38132577633485576	0.09648929730919496	0.8096946450451378	0.9924726376233487	272.0	4.955124075518962	218.0	0.5026479759921509
160	Feb19-3L1-mock-rep2_B-C-A_Position003_2_cmle.ics	18	1	0	1.5162	0.6190500264643886	1.0	0.3037745563096131	1.6572884929027047	0.6094347327941193	0.7649456059351355	0.6052488287409391	0.4036192755776888	0.70630774722431	0.9938284220349272	360.0	6.5004277204634775	354.0	0.8162265298221167
161	Feb19-3L1-mock-rep2_B-C-A_Position003_2_cmle.ics	19	1	0	1.9493999999999998	1.0521827216106825	1.0	0.346225100156565	2.026642702568529	0.638909837727995	0.7845637795337609	0.6373365416234289	0.48133212300458206	0.7595498174190616	0.9874417735505485	512.0	9.475984546551299	641.0	1.477969507389765
162	Feb19-3L1-mock-rep2_B-C-A_Position003_2_cmle.ics	20	1	0	1.083	1.9702516435534818	1.0	0.26143481718052525	1.4232346245130494	0.9772163670179789	0.9952672482508192	0.9758657337702595	0.9281175272340803	0.2209723317660573	0.9683874720019089	242.0	4.3783138922197065	181.0	0.41733616355311615
163	Feb19-3L1-mock-rep2_B-C-A_Position003_2_cmle.ics	21	1	0	0.8664	0.8058225447605828	1.0	0.30051012392772464	1.4744837676689306	0.7717764034680523	0.8722391099264761	0.7698297419924829	0.6030532636528354	0.582529346085329	0.993236436412301	190.0	3.403475173264117	135.0	0.31127282916945126
164	Feb19-3L1-mock-rep2_B-C-A_Position003_2_cmle.ics	24	1	0	1.5162	0.0	1.0	0.2864819341771144	2.0401419970650245	0.20823531661789738	0.43832597012641766	0.20823531661789738	0.028353127928548206	0.9007547537398668	0.9852752586827834	260.0	4.850788345937528	211.0	0.48650790336854977
165	Feb19-3L1-mock-rep2_B-C-A_Position003_2_cmle.ics	27	1	0	1.2995999999999999	0.0	1.0	0.2695646238779378	1.7395524565848905	0.14521913722498583	0.33188707532726225	0.14521913722498583	0.022618309732309827	0.9352671525082936	0.9761795098040932	236.0	4.3612539006896185	177.0	0.40811326491105837
166	Feb19-3L1-mock-rep2_B-C-A_Position003_2_cmle.ics	27	2	0	0.8664	0.9228252937649445	1.0	0.30966363748412645	1.7536657823944684	0.6697498980202689	0.7532487828652861	0.6673818491971414	0.5289198624730482	0.6665599850649901	0.9775648152498144	154.0	2.8330102472752006	100.0	0.23057246605144538
167	Feb19-3L1-mock-rep2_B-C-A_Position003_2_cmle.ics	27	3	0	0.8664	0.0	1.0	0.30350133109819233	1.722524786396985	0.20934187314251204	0.3748960336506625	0.19504881782976538	0.022618309732309827	0.9314489698712546	0.9906206260554908	154.0	2.8330102472752006	99.0	0.22826674139093092
168	Feb19-3L1-mock-rep2_B-C-A_Position003_2_cmle.ics	28	1	0	1.5162	0.72222503087512	1.0	0.29088439462394833	1.5598601198761881	0.6527182580172173	0.8036792659607435	0.6492566643236666	0.40008616193909713	0.6895636079508893	0.9562202659067128	478.0	8.552325802185981	530.0	1.2220340700726606
169	Feb19-3L1-mock-rep2_B-C-A_Position003_2_cmle.ics	29	1	0	1.5162	1.1112288054572363	1.0	0.3127260275411846	1.6386072355979227	0.7483019080634706	0.8587131140610468	0.7454975902595755	0.5906917317249608	0.6498482848336422	0.9907112897153254	404.0	7.319890040616574	427.0	0.9845444300396717
170	Feb19-3L1-mock-rep2_B-C-A_Position003_2_cmle.ics	31	1	0	1.7328	2.5281186987465705	1.0	0.3498986137680763	1.919052318769171	0.9675768845547644	0.9921116175066189	0.9667111811610519	0.9226690062656739	0.3631498255550738	0.9906166355950481	394.0	7.283654971786286	435.0	1.0029902273237874
171	Feb19-3L1-mock-rep2_B-C-A_Position003_2_cmle.ics	31	2	0	1.083	0.0	1.0	0.20317031255333534	1.867450931329041	0.05474506393782464	0.20097517799327624	0.05474506393782464	0.0199150601333882	0.9781091092646548	0.9338668188320397	154.0	2.90322599379646	81.0	0.18676369750167077
172	Feb19-3L1-mock-rep2_B-C-A_Position003_2_cmle.ics	36	1	0	1.2995999999999999	1.5162	1.0	0.29363206800955105	1.7451734065514344	0.9547986116716441	0.9812484865606587	0.9382617644684801	0.861676688998305	0.3636506179755739	1.0007612479662864	248.0	4.535805376792315	199.0	0.4588392074423764
173	Feb19-3L1-mock-rep2_B-C-A_Position003_2_cmle.ics	37	1	0	1.2995999999999999	0.10317500441073144	1.0	0.33780640249473926	1.9122714764485647	0.3410204547505667	0.5278233448533979	0.3379307415842478	0.07686590538682465	0.8389589576408677	0.9957385216645044	316.0	5.797991644512481	307.0	0.7078574707779374
174	Feb19-3L1-mock-rep2_B-C-A_Position003_2_cmle.ics	37	2	0	0.8664	1.7558828029119742	1.0	0.30518905992860607	1.8974018995921291	0.8423609230916244	0.8934447116533151	0.8412991659897965	0.782475168155781	0.5189632684767329	1.0071387292325782	122.0	2.281720398586481	70.0	0.1614007262360118
175	Feb19-3L1-mock-rep2_B-C-A_Position003_2_cmle.ics	39	1	0	1.2995999999999999	0.2991586303963464	1.0	0.23687749983977116	1.0945445804393943	0.4624371148523633	0.6879099958713703	0.4544474517179687	0.18324617337186722	0.800931878280323	0.9682574048704616	508.0	8.988704492442723	524.0	1.208199722109574
176	Feb19-3L1-mock-rep2_B-C-A_Position003_2_cmle.ics	40	1	0	1.7328	0.3095250132321943	1.0	0.30008719695136554	1.699946818051741	0.4628046658086241	0.6461566170459053	0.46643920444886955	0.1922237872054526	0.8145600764251008	0.9847057871567019	452.0	8.135122189229449	495.0	1.1413337069546547
177	Feb19-3L1-mock-rep2_B-C-A_Position003_2_cmle.ics	41	1	0	1.5162	0.10317500441073144	1.0	0.29371684267164644	1.3085759113320465	0.3512076994267863	0.547267266827864	0.30954270935834455	0.04637287788390136	0.8717166555849581	0.9896603147079461	486.0	8.75451269866931	546.0	1.2589256646408917
178	Feb19-3L1-mock-rep2_B-C-A_Position003_2_cmle.ics	42	1	0	1.2995999999999999	0.0	1.0	0.19517257708069627	1.2084088667046329	0.3504416837009876	0.6605290233102029	0.3261162201483912	0.021438316117715846	0.8888130438432821	0.906069767047864	432.0	7.8051943143242575	373.0	0.8600352983718913
179	Feb19-3L1-mock-rep2_B-C-A_Position003_2_cmle.ics	42	2	0	0.6497999999999999	0.0	1.0	0.18369208745479676	1.2641423532939473	0.17307474403194445	0.28613353396817337	0.17307474403194445	0.021438316117715846	0.9396132405084688	0.8434106350272986	126.0	2.230679729365419	57.0	0.13142630564932387
180	Feb19-3L1-mock-rep2_B-C-A_Position003_2_cmle.ics	43	1	0	1.9493999999999998	0.0	1.0	0.22758416488146618	1.3594159326107473	0.1683268100486097	0.3208065994500458	0.13589428369120898	0.020456036246584507	0.954692251900195	0.9651622038164921	472.0	8.792723547900522	460.0	1.0606333438366489
181	Feb19-3L1-mock-rep2_B-C-A_Position003_2_cmle.ics	44	1	0	1.2995999999999999	2.3200133683139357	1.0	0.32627052304833265	2.027471343689902	0.942885686947712	0.9745408153693177	0.9419054051518734	0.9016012832779873	0.3439376126795848	1.0016037298578295	256.0	4.71458702443523	220.0	0.5072594253131798
182	Feb19-3L1-mock-rep2_B-C-A_Position003_2_cmle.ics	44	2	0	1.2995999999999999	1.2076324649147852	1.0	0.26945682637469337	1.5612838909072486	0.7383163542897881	0.863729104519615	0.7373032400893041	0.6296622014596349	0.6346644974327558	0.9815875635827382	262.0	4.778457513646157	207.0	0.477285004726492
183	Feb19-3L1-mock-rep2_B-C-A_Position003_2_cmle.ics	45	1	0	1.083	1.7430385742657564	1.0	0.265663621957443	1.6438896160133827	0.7986222994938028	0.847358345001	0.7975430861106776	0.7102147217014205	0.643875794933824	0.9797586558906335	218.0	3.9355899446526377	156.0	0.35969304704025484
184	Feb19-3L1-mock-rep2_B-C-A_Position003_2_cmle.ics	45	2	0	1.7328	1.8148458414482778	1.0	0.3229888234903772	1.8007185817412539	0.8414787201540351	0.9124562325122373	0.8390807124127123	0.719522112884401	0.6641422140138079	0.9869003875128226	472.0	8.628886806017562	548.0	1.2635371139619207
185	Feb19-3L1-mock-rep2_B-C-A_Position003_2_cmle.ics	45	3	0	1.2995999999999999	0.0	1.0	0.29287726773499584	1.8266180975822601	0.1477005721369524	0.33648928149885377	0.14599053545248933	0.014965018979648805	0.9479677496712466	0.9921972344758826	254.0	4.62308111484366	206.0	0.47497928006597756
186	Feb19-3L1-mock-rep2_B-C-A_Position003_2_cmle.ics	47	1	0	1.9493999999999998	2.3825999999999996	1.0	0.29732111843354975	1.868293349092235	0.9720811868180899	0.9928777694694269	0.97050719039573	0.9161671328064646	0.3169514621418301	0.9854873199160508	438.0	8.079712043098962	470.0	1.0836905904417933
187	Feb19-3L1-mock-rep2_B-C-A_Position003_2_cmle.ics	48	1	0	1.7328	1.0317500441073144	1.0	0.2929070683858811	1.7624265845046576	0.7502028275845515	0.8562492498979861	0.7515278077818583	0.5871222486258131	0.5798064802525408	0.9837376489553386	394.0	7.213439225265029	398.0	0.9176784148847528
188	Feb19-3L1-mock-rep2_B-C-A_Position003_2_cmle.ics	49	1	0	1.2995999999999999	2.5991999999999997	1.0	0.32280933923380667	1.6879600444981613	0.9990400201438396	0.9999685252506177	0.996057787639866	0.9816266150480777	0.19833088688350878	0.9940794004354453	282.0	5.15519588623219	253.0	0.5833483391101568
189	Feb19-3L1-mock-rep2_B-C-A_Position003_2_cmle.ics	50	1	0	1.7328	1.0317500441073144	1.0	0.3167286230716079	1.623944409417453	0.6894314221402557	0.800544713214022	0.6856680138835877	0.5313022819452718	0.7025990128582646	0.9898241121846245	482.0	8.782148119049946	560.0	1.2912058098880943
190	Feb19-3L1-mock-rep2_B-C-A_Position003_2_cmle.ics	51	1	0	1.7328	2.166	1.0	0.19724708524420742	1.020141903520006	0.9581924209497602	0.995979978654185	0.9572987256805586	0.8565249398845268	0.2858252428037239	0.8422283902184456	606.0	10.897916689983399	623.0	1.4364664635005049
191	Feb19-3L1-mock-rep2_B-C-A_Position003_2_cmle.ics	52	1	0	1.083	2.3825999999999996	1.0	0.30051012392772464	1.8970420541867532	0.971391545766232	0.99482069832606	0.9708723282827633	0.9211647635844029	0.3219466285690656	0.9940485418920061	190.0	3.4736909197853763	135.0	0.31127282916945126
192	Feb19-3L1-mock-rep2_B-C-A_Position003_2_cmle.ics	52	2	0	1.2995999999999999	1.5762738440862263	1.0	0.25842642249477277	1.2581835815534137	0.836386417957201	0.9126877872323992	0.8363048879391357	0.7317791137257931	0.5146367771371675	0.9707522493379638	350.0	6.300355909750256	313.0	0.7216918187410241
193	Feb19-3L1-mock-rep2_B-C-A_Position003_2_cmle.ics	53	1	0	1.083	2.4380916165057385	1.0	0.31394781957243983	1.5029710707524273	0.9936851441241685	0.999649667405765	0.9909268292682927	0.9725454545454545	0.20980124879537304	1.0018057945240735	264.0	4.70612668135479	226.0	0.5210937732762666
194	Feb19-3L1-mock-rep2_B-C-A_Position003_2_cmle.ics	56	1	0	1.9493999999999998	1.0542408233015097	1.0	0.29105959254343167	1.7595044436113063	0.7021820086534115	0.8211664167270588	0.7021963592529078	0.5515330027911916	0.6536505002807582	0.9860411005393455	494.0	9.050320590514335	557.0	1.2842886359065508
195	Feb19-3L1-mock-rep2_B-C-A_Position004_3_cmle.ics	1	1	0	1.083	0.0	1.0	0.24613296017162722	1.398146406048856	0.2524193548387097	0.4908578976640712	0.2524193548387097	0.03387791991101224	0.865770449777266	0.9652000221894519	212.0	3.7780984600800323	144.0	0.33202435111408135
196	Feb19-3L1-mock-rep2_B-C-A_Position004_3_cmle.ics	2	1	0	1.083	0.20635000882146287	1.0	0.29498817492864543	1.8979456248163453	0.39801916488408895	0.5746465278864715	0.3904192970557034	0.1746621797881776	0.8485808574189702	0.9870768845341789	206.0	3.7610384685499456	151.0	0.3481644237376825
197	Feb19-3L1-mock-rep2_B-C-A_Position004_3_cmle.ics	2	2	0	0.8664	0.41270001764292574	1.0	0.2930931921716425	1.7580127739440785	0.4500269560529382	0.5873071772664823	0.44517486652406046	0.32638562807603344	0.8210871603034808	0.9967388927319402	126.0	2.300895475886679	72.0	0.16601217555704068
198	Feb19-3L1-mock-rep2_B-C-A_Position004_3_cmle.ics	3	1	0	1.9493999999999998	1.9493999999999998	1.0	0.2844465036719102	1.7941832867730363	0.9200473292765382	0.9615142295162579	0.9077847439916406	0.8241959401315385	0.44393703670634044	0.9709773356994998	470.0	8.631001891787685	511.0	1.178225301522886
199	Feb19-3L1-mock-rep2_B-C-A_Position004_3_cmle.ics	4	1	0	1.083	0.0	1.0	0.13589777493272376	1.21145667478342	0.13471042858576734	0.31046271203452774	0.13471042858576734	0.020712636755997188	0.9388709448416975	0.6508683943221139	212.0	3.8015037089204515	107.0	0.2467125386750466
200	Feb19-3L1-mock-rep2_B-C-A_Position004_3_cmle.ics	4	2	0	1.2995999999999999	1.3625635475001732	1.0	0.33430912922758754	1.5199361994331506	0.7870360333232962	0.8936565291578842	0.7855224330021078	0.6557904245709124	0.5936913978622491	0.9845432003407176	350.0	6.393976905111934	356.0	0.8208379791431456
201	Feb19-3L1-mock-rep2_B-C-A_Position004_3_cmle.ics	5	1	0	1.7328	0.687545504971255	1.0	0.3057882440104469	1.6291664350815258	0.6398679561242558	0.7893267204563846	0.6384377478827309	0.4015720272100123	0.724445138375449	0.9879730340179746	454.0	8.250033347661436	503.0	1.1597795042387702
202	Feb19-3L1-mock-rep2_B-C-A_Position004_3_cmle.ics	6	1	0	1.7328	0.10317500441073144	1.0	0.32535295390919217	1.6923983634015862	0.2952034707768245	0.5006579949312913	0.2952034707768245	0.048656479785692805	0.8828760581344979	0.9897332765813192	450.0	8.20745302152082	512.0	1.1805310261834003
203	Feb19-3L1-mock-rep2_B-C-A_Position004_3_cmle.ics	7	1	0	1.7328	1.1961505589055579	1.0	0.30787904084559947	2.0132900144746464	0.7295954865532573	0.8328326322978122	0.7265182839688614	0.5725283834223619	2.5571621113793044	0.9917954722725385	436.0	8.058421880028652	475.0	1.0952192137443655
204	Feb19-3L1-mock-rep2_B-C-A_Position004_3_cmle.ics	7	2	0	1.7328	1.0317500441073144	1.0	0.31269729071505664	1.709511976503984	0.6627162111963456	0.7441907054531534	0.6411530831234011	0.5307209283840713	1.8137440653251675	0.9930381302768286	438.0	8.032901545418122	482.0	1.1113592863679669
205	Feb19-3L1-mock-rep2_B-C-A_Position004_3_cmle.ics	7	3	0	1.083	2.5991999999999997	1.0	0.2773240333779298	2.0552867072815078	0.9657711904410441	0.9853455729322966	0.9574836690896055	0.9182984059214656	3.200064122456605	0.9978049227903427	164.0	3.009676809148004	104.0	0.2397953646935032
206	Feb19-3L1-mock-rep2_B-C-A_Position004_3_cmle.ics	7	4	0	1.083	1.6456566907434287	1.0	0.3142253544606326	2.019956861269719	0.7972095920476131	0.8647515122414915	0.7972095920476131	0.7056656539096046	3.1972284378512863	0.9887386975023025	220.0	4.027095854244207	172.0	0.3965846416084861
207	Feb19-3L1-mock-rep2_B-C-A_Position004_3_cmle.ics	8	1	0	1.2995999999999999	1.0841098665386142	1.0	0.281076736074898	1.386539358108515	0.8003562160661106	0.8948348670413958	0.7977420497744923	0.6651999885091592	0.5632549125777241	0.9878855312211094	260.0	4.640141106373749	209.0	0.4818964540475209
208	Feb19-3L1-mock-rep2_B-C-A_Position004_3_cmle.ics	9	1	0	1.5162	0.8595614345612763	1.0	0.23258305778656344	1.3277122140583872	0.6697882132219412	0.8277483573796648	0.6634702885158891	0.456600347165152	0.6853724860044129	0.9398392130301265	414.0	7.543367100170217	382.0	0.8807868203165214
209	Feb19-3L1-mock-rep2_B-C-A_Position004_3_cmle.ics	9	2	0	0.6497999999999999	1.951150932642709	1.0	0.3075050913990076	1.507926467753672	0.8421681385774247	0.8996808966963187	0.8421681385774247	0.7876279319620444	0.5196911574303092	0.9871848286261994	124.0	2.1625790686142707	72.0	0.16601217555704068
210	Feb19-3L1-mock-rep2_B-C-A_Position004_3_cmle.ics	10	1	0	1.2995999999999999	0.9512265400461283	1.0	0.2974467646130391	1.8656757583604853	0.7834388372504965	0.8903163252939038	0.7766797497739202	0.6287536242693194	0.5462340614210894	0.99600869293487	260.0	4.757167350575847	215.0	0.4957308020106076
211	Feb19-3L1-mock-rep2_B-C-A_Position004_3_cmle.ics	11	1	0	1.083	0.2918229810711206	1.0	0.3108972086052267	1.6807384756463732	0.34913954283986665	0.45963648370183546	0.31712003437054953	0.17819180676113264	0.8552992862878501	0.9950008813897804	186.0	3.3843000959639196	133.0	0.3066613798484224
212	Feb19-3L1-mock-rep2_B-C-A_Position004_3_cmle.ics	11	2	0	1.5162	3.3298987570192216	1.0	0.2928442208956871	1.679054456547826	0.9975057483152862	0.9994390917264041	0.9946693823644074	0.981832141237499	0.134300341542072	0.9926032150071601	376.0	6.834585766908889	371.0	0.8554238490508626
213	Feb19-3L1-mock-rep2_B-C-A_Position004_3_cmle.ics	12	1	0	1.7328	1.0622516852075932	1.0	0.30095334494562936	1.6372428736968823	0.6603113959993019	0.7682967553876413	0.6591190162867371	0.517871545612769	0.7019900756668347	0.9923320296160739	406.0	7.4816116967293995	422.0	0.9730158067370995
214	Feb19-3L1-mock-rep2_B-C-A_Position004_3_cmle.ics	12	2	0	1.7328	2.0495994678846956	1.0	0.29016220183029545	1.41883976574203	0.8897190266634594	0.9484427841688953	0.8894048949828548	0.7854268370335782	0.7952856637852427	0.9578464526164658	482.0	8.711932372528697	536.0	1.2358684180357473
215	Feb19-3L1-mock-rep2_B-C-A_Position004_3_cmle.ics	12	3	0	1.2995999999999999	0.3720027687491155	1.0	0.16220616795908754	1.4885976001010837	0.6771660228382221	0.851918986099909	0.6705211472881379	0.21951908609377727	0.8199672439860236	0.781070527422865	616.0	11.051178003015792	579.0	1.3350145784378689
216	Feb19-3L1-mock-rep2_B-C-A_Position004_3_cmle.ics	12	4	0	1.7328	0.6016084874694266	1.0	0.32673920114659133	1.513384029888881	0.5208265530887257	0.6821633579072981	0.5142203544122295	0.33183955700829665	0.8889579955405302	0.9787162069746643	490.0	8.890714020171606	583.0	1.3442374770799266
217	Feb19-3L1-mock-rep2_B-C-A_Position004_3_cmle.ics	13	1	0	1.9493999999999998	0.751125369937127	1.0	0.31606485302208703	1.8264908457917277	0.6108278161674981	0.7547643723989272	0.6085504771840968	0.3956836268289376	0.759337838750038	0.9908002800411397	476.0	8.78849337636029	549.0	1.2658428386224352
218	Feb19-3L1-mock-rep2_B-C-A_Position004_3_cmle.ics	14	1	0	1.7328	0.6190500264643886	1.0	0.31795623731357076	1.799413685535363	0.52744496124031	0.6718144702842377	0.5223080103359173	0.3488222222222222	0.894256708960991	0.9949458354542818	398.0	7.349640546767324	421.0	0.9707100820765852
219	Feb19-3L1-mock-rep2_B-C-A_Position004_3_cmle.ics	14	2	0	1.7328	0.5963412819178956	1.0	0.27697706138108646	1.4996642519504193	0.5331173126614988	0.685666149870801	0.5278315245478036	0.3399720930232558	10.009320903087838	0.9591120970968646	526.0	9.531394692681781	597.0	1.3765176223271292
220	Feb19-3L1-mock-rep2_B-C-A_Position004_3_cmle.ics	14	3	0	1.7328	1.8330020560479539	1.0	0.2867739436782775	1.6918813592507613	0.8512258397932817	0.9208242894056847	0.8501757105943153	0.7467255813953488	0.4454899448114061	0.9807036976995758	430.0	7.8541198977752105	449.0	1.0352703725709897
221	Feb19-3L1-mock-rep2_B-C-A_Position004_3_cmle.ics	14	4	0	1.2995999999999999	1.0622516852075932	1.0	0.31412963059327137	1.6293308684447212	0.6592630490956073	0.7675142118863049	0.657840826873385	0.5290552971576228	0.7951542338364755	0.9878899159865246	356.0	6.434442145482442	354.0	0.8162265298221167
222	Feb19-3L1-mock-rep2_B-C-A_Position004_3_cmle.ics	15	1	0	1.5162	1.680857471850398	1.0	0.3238946784723545	1.6076338660579927	0.8783711882691191	0.9466809202337194	0.8783711882691191	0.7799629993019658	0.4487104465784212	0.9884847978175304	388.0	6.985731994171166	409.0	0.9430413861504117
223	Feb19-3L1-mock-rep2_B-C-A_Position004_3_cmle.ics	16	1	0	2.3826	3.2489999999999997	1.0	0.32014303144770395	1.8130165003547973	0.9986898539104451	0.9993531928611503	0.9885186566662981	0.9456304871408334	0.48285140782611863	0.9727465663197616	872.0	15.929601769334054	1370.0	3.158842784904802
224	Feb19-3L1-mock-rep2_B-C-A_Position004_3_cmle.ics	17	1	0	1.2995999999999999	0.1459114905355603	1.0	0.29730439776607115	1.6372798926089442	0.435123177303011	0.6343200716167129	0.435123177303011	0.14714996470811026	0.7891993651390232	0.9894798462283056	272.0	4.955124075518963	230.0	0.5303166719183244
225	Feb19-3L1-mock-rep2_B-C-A_Position004_3_cmle.ics	18	1	0	1.7328	1.5634639508005113	1.0	0.30787198727738435	1.558138741194805	0.800596579543095	0.9062058452640801	0.7980745369924895	0.6506300042034042	0.6209261600054026	0.9857233843390857	514.0	9.239816972376989	608.0	1.401880593592788
226	Feb19-3L1-mock-rep2_B-C-A_Position004_3_cmle.ics	18	2	0	0.8664	1.1378711349076673	1.0	0.3170479242241325	1.7120796992923366	0.6317007581320679	0.7045893071473065	0.6318450918924942	0.5171352027509508	0.7252945845664217	1.0016982120805384	182.0	3.2949092721424624	130.0	0.29974420586687905
227	Feb19-3L1-mock-rep2_B-C-A_Position004_3_cmle.ics	19	1	0	0.8664	0.0	1.0	0.19280079367417174	1.0294860641902972	0.11294275283517166	0.3236076588472891	0.11294275283517166	0.014585598881466521	0.9615803112123426	0.8037424958892452	158.0	2.852185324575398	82.0	0.18906942216218525
228	Feb19-3L1-mock-rep2_B-C-A_Position004_3_cmle.ics	19	2	0	1.083	2.9407722523862327	1.0	0.2878700880801862	1.853487012603082	0.9376009787167935	0.9592764486562063	0.9378670187975765	0.898218308218114	0.4432212919697365	0.9912427786264777	204.0	3.739748305479637	147.0	0.33894152509562475
229	Feb19-3L1-mock-rep2_B-C-A_Position004_3_cmle.ics	19	3	0	1.2995999999999999	1.650800070571703	1.0	0.18964833702626702	1.6041061201934161	0.7843793692713997	0.8629243048003729	0.7823423178499301	0.674233921081249	0.6639616420416712	0.9387739541444875	526.0	9.20372120891593	494.0	1.1390279822941403
230	Feb19-3L1-mock-rep2_B-C-A_Position004_3_cmle.ics	19	4	0	1.2995999999999999	3.2489999999999997	1.0	0.29468186297173443	1.4844788544562897	0.9801576821500699	0.9903342007146186	0.9719298586297965	0.9484445393816996	0.2657335360439409	0.9835171668798506	330.0	5.923617537164225	306.0	0.7055517461174229
231	Feb19-3L1-mock-rep2_B-C-A_Position004_3_cmle.ics	20	1	0	1.7328	1.4686736615067262	1.0	0.3027155426048914	1.7252612875096587	0.8124183843297913	0.9014573464771903	0.8109076942773012	0.69541458626723	0.521136912142947	0.9891036383970202	436.0	7.988206133507394	471.0	1.085996315102308
232	Feb19-3L1-mock-rep2_B-C-A_Position004_3_cmle.ics	21	1	0	1.9493999999999998	1.0161559471409798	1.0	0.33007254838445704	1.729085747610443	0.7221469199408471	0.8558103299062472	0.7223408061789781	0.5481296147127928	2.3232135612368423	0.9794272079521673	620.0	11.210784573358488	834.0	1.9229743668690544
233	Feb19-3L1-mock-rep2_B-C-A_Position004_3_cmle.ics	21	2	0	1.2995999999999999	1.488011074996462	1.0	0.3443231078662726	1.7436120239171493	0.7837251891712773	0.8662951688837264	0.7823697481065246	0.7000077554495252	2.19538707349725	0.997789255954004	276.0	4.997704401659582	253.0	0.5833483391101568
234	Feb19-3L1-mock-rep2_B-C-A_Position004_3_cmle.ics	22	1	0	1.5162	0.41270001764292574	1.0	0.29447176073693826	1.554262970708234	0.5060991555015459	0.6768293620883262	0.4976541709609439	0.2856681382577797	0.7294461072380317	0.9909337789129182	390.0	7.077237903762732	393.0	0.9061497915821805
235	Feb19-3L1-mock-rep2_B-C-A_Position004_3_cmle.ics	23	1	0	1.083	1.8940413082472753	1.0	0.31772882538628316	1.593374391582521	0.8535020783358028	0.8945190298436168	0.8519370298123505	0.7982164352676129	2.5013584207830886	0.9986410201271334	208.0	3.8291391293010943	159.0	0.3666102210217982
236	Feb19-3L1-mock-rep2_B-C-A_Position004_3_cmle.ics	23	2	0	1.9493999999999998	1.2032169749388533	1.0	0.30368731001976024	1.7361416739268525	0.7498371550509726	0.8543792697945635	0.7507508237783155	0.5896359394894225	2.814263243338065	0.9867882704137865	470.0	8.607596642947266	528.0	1.2174226207516319
237	Feb19-3L1-mock-rep2_B-C-A_Position004_3_cmle.ics	23	3	0	1.7328	1.2269033092775323	1.0	0.30072055557225147	1.694217963418645	0.762574669837294	0.8635880430987614	0.7644159033942967	0.6163624867769901	1.8687496832168768	0.9909742209864354	432.0	7.828599563164677	463.0	1.067550517818192
238	Feb19-3L1-mock-rep2_B-C-A_Position004_3_cmle.ics	24	1	0	1.7328	0.6190500264643886	1.0	0.3020058723485656	1.9773588039670362	0.548139526974686	0.695686922085725	0.5508035535469341	0.36360939702309203	0.7626126947503242	0.9975639880756909	410.0	7.594407769391276	429.0	0.9891558793607008
239	Feb19-3L1-mock-rep2_B-C-A_Position004_3_cmle.ics	25	1	0	1.9493999999999998	0.0	1.0	0.3036811355021992	2.0537982898590768	0.2941050915864638	0.5321296440028976	0.2871714270930353	0.019036854496533168	0.890471651287745	0.968699761481821	522.0	9.629245859583683	618.0	1.4249378401979325
240	Feb19-3L1-mock-rep2_B-C-A_Position004_3_cmle.ics	26	1	0	1.9493999999999998	2.1355163616571726	1.0	0.2743266098881975	1.2776137399696323	0.9132151437140998	0.9632433690692284	0.9126141383074844	0.8357061286330006	0.4272354330598201	0.9677953643694686	622.0	11.25547998526922	764.0	1.761573640633043
241	Feb19-3L1-mock-rep2_B-C-A_Position004_3_cmle.ics	26	2	0	1.7328	0.0	1.0	0.32763105908932266	1.810649511254847	0.24507881200453552	0.46000556396368336	0.24507881200453552	0.01774385328006203	0.5861153590095729	0.9932132458859082	436.0	7.9648008846669756	490.0	1.1298050836520823
242	Feb19-3L1-mock-rep2_B-C-A_Position004_3_cmle.ics	26	3	0	1.9493999999999998	0.5158750220536572	1.0	0.2966548401461065	1.655580270265471	0.5278701049691225	0.7062401555963255	0.5288839467481633	0.28630405196060776	2.9751875678854605	0.9808085338652793	576.0	10.531753746247913	708.0	1.6324530596442335
243	Feb19-3L1-mock-rep2_B-C-A_Position004_3_cmle.ics	26	4	0	1.7328	0.3634229110571259	1.0	0.2921634312521449	1.770134666632235	0.45081083010120576	0.6344086544778552	0.4481302324374216	0.19259627847070485	0.6191753845278796	0.9949056307515434	464.0	8.403294660693822	508.0	1.1713081275413426
244	Feb19-3L1-mock-rep2_B-C-A_Position004_3_cmle.ics	27	1	0	1.7328	2.5991999999999997	1.0	0.3010832348945741	1.4248545793285907	0.9695617809294275	0.9972920922414129	0.9695617809294275	0.8767201568898116	6.719364136807388	0.9847347749170371	614.0	10.983077342264622	785.0	1.8099938585038462
245	Feb19-3L1-mock-rep2_B-C-A_Position004_3_cmle.ics	27	2	0	1.083	0.9512265400461282	1.0	0.2880929030172355	1.7259869402827894	0.5157121732467248	0.6262154971362415	0.5178579048827686	0.42723622714883935	7.834882184047227	0.9910121955156179	164.0	2.986271560307584	106.0	0.24440681401453213
246	Feb19-3L1-mock-rep2_B-C-A_Position004_3_cmle.ics	27	3	0	1.9493999999999998	1.8725829911983063	1.0	0.15038258056315704	1.2051301667221939	0.8949667611048338	0.9709148071253504	0.8879636793406769	0.72907888462773	6.378774355821104	0.6900127871422349	1062.0	19.005403458832536	1262.0	2.909824521569241
247	Feb19-3L1-mock-rep2_B-C-A_Position004_3_cmle.ics	28	1	0	2.166	1.906386119690093	1.0	0.3165789184190672	1.812032556960992	0.8908211181777227	0.9580126237080098	0.8878952524020156	0.797797023472658	3.7065967540987623	0.9809553053970075	546.0	10.04856455831034	675.0	1.5563641458472564
248	Feb19-3L1-mock-rep2_B-C-A_Position004_3_cmle.ics	28	2	0	1.5162	0.10317500441073144	1.0	0.26408977495574504	1.5137628391770204	0.38412369117606976	0.6206787367313991	0.3863168880972574	0.06335581573939433	2.500434994245932	0.9632102806549354	520.0	9.13985071970499	573.0	1.3211802304747822
249	Feb19-3L1-mock-rep2_B-C-A_Position004_3_cmle.ics	29	1	0	0.6497999999999999	0.5595020986366908	1.0	0.14739879752032442	1.5844386904451533	0.5551090109312704	0.6861706471070654	0.5541184865924188	0.33624218497598246	0.7495253577934584	0.8016514644485425	148.0	2.511682020819655	65.0	0.14987210293343953
250	Feb19-3L1-mock-rep2_B-C-A_Position004_3_cmle.ics	29	2	0	1.5162	0.5556144027286182	1.0	0.1506818235662763	1.5574138805622042	0.6024447134757464	0.7709563352729623	0.6024447134757464	0.33352800627687107	0.6967966210084762	0.7926214397193105	504.0	8.969529415142526	413.0	0.9522642847924694
251	Feb19-3L1-mock-rep2_B-C-A_Position004_3_cmle.ics	30	1	0	1.5162	0.0	1.0	0.2918796526435906	1.6110074704691837	0.3012361103880704	0.5343762472452149	0.29337521185092635	0.025011424043127933	0.8785018692875419	0.9885934880685323	360.0	6.500427720463478	347.0	0.8000864571985156
252	Feb19-3L1-mock-rep2_B-C-A_Position004_3_cmle.ics	31	1	0	1.5162	0.5158750220536572	1.0	0.32180566569705205	1.7533619041680708	0.46566818236477975	0.590815688730844	0.47150104328130804	0.3033619558452164	1.3874672918191608	0.9909460820266847	286.0	5.221181461213226	258.0	0.5948769624127291
253	Feb19-3L1-mock-rep2_B-C-A_Position004_3_cmle.ics	31	2	0	1.7328	0.65253602307166	1.0	0.3197384472925291	2.155890473499354	0.5764892361647949	0.716051731952687	0.5698998476373214	0.37988488887303157	1.9437218392990627	0.9934830448391401	396.0	7.351755632537433	419.0	0.9660986327555563
254	Feb19-3L1-mock-rep2_B-C-A_Position004_3_cmle.ics	31	3	0	1.2995999999999999	1.4772412513556012	1.0	0.3146412521381582	1.9919940247310486	0.7904583698382682	0.8633595508142087	0.7895934836874147	0.7045554855189383	1.47896357830152	0.9914453454416016	252.0	4.648601449454194	211.0	0.48650790336854977
255	Feb19-3L1-mock-rep2_B-C-A_Position004_3_cmle.ics	31	4	0	1.7328	1.242391573779135	1.0	0.2957864950993678	1.7167541596706626	0.7382401251673281	0.8326828517324812	0.7341687512471143	0.623848525332773	1.4860116681155044	0.9922115192968641	440.0	8.101002206169271	472.0	1.0883020397628222
256	Feb19-3L1-mock-rep2_B-C-A_Position004_3_cmle.ics	31	5	0	1.2995999999999999	0.10317500441073144	1.0	0.30543421492543676	1.693542051202813	0.2761167206477198	0.4731472341482688	0.2761167206477198	0.042730265200919194	2.011052032308179	0.996199327935998	268.0	4.889138500537927	228.0	0.5257052225972955
257	Feb19-3L1-mock-rep2_B-C-A_Position004_3_cmle.ics	31	6	0	1.9493999999999998	2.1652184899744737	1.0	0.31502458891094387	1.8108584981165001	0.93299015390877	0.9700788374450113	0.9288044749434091	0.8633595508142087	1.785907951354069	0.9895889585765534	496.0	9.165231748946317	583.0	1.3442374770799266
258	Feb19-3L1-mock-rep2_B-C-A_Position004_3_cmle.ics	31	7	0	1.7328	0.6921189703237084	1.0	0.3404711264866524	1.9422870070935325	0.6274051961884223	0.7746697377062611	0.6202726935157985	0.38905076597594707	1.4879821447451442	0.9893559770060081	480.0	8.877884200181729	577.0	1.3304031291168399
259	Feb19-3L1-mock-rep2_B-C-A_Position004_3_cmle.ics	31	8	0	1.5162	0.10317500441073144	1.0	0.3196538726089658	2.0063956076537277	0.286425317840705	0.4731472341482688	0.27705032197022256	0.042730265200919194	2.480304454960636	0.9975794925695091	294.0	5.423368357696562	268.0	0.6179342090178737
260	Feb19-3L1-mock-rep2_B-C-A_Position004_3_cmle.ics	32	1	0	1.9493999999999998	1.0521827216106825	1.0	0.2974007495995914	1.8464598262743925	0.649692789277335	0.7662870689707981	0.6496535839209032	0.49700079023296556	0.6330848853171215	0.980898287357719	446.0	8.211683193061042	483.0	1.1136650110284811
261	Feb19-3L1-mock-rep2_B-C-A_Position004_3_cmle.ics	32	2	0	1.9493999999999998	2.0464242661713827	1.0	0.22571649308349095	1.3301674498575748	0.8988011737103582	0.9830700244420894	0.8977254767432601	0.7692317587890446	0.5614317185202053	0.8668321997344857	760.0	13.894763679141604	936.0	2.158158282241529
262	Feb19-3L1-mock-rep2_B-C-A_Position004_3_cmle.ics	33	1	0	2.3826	2.166	1.0	0.3389244160663971	1.9604585698813877	0.9572462249439647	0.9989071785563319	0.9565251368468913	0.7992996920278915	0.5922776558821503	0.9859140227763701	648.0	11.953546584310818	903.0	2.082069368444552
263	Feb19-3L1-mock-rep2_B-C-A_Position004_3_cmle.ics	33	2	0	2.3826	0.3095250132321943	1.0	0.18931024265938234	1.1342677140895252	0.6062400761582699	0.8205733893627073	0.604947090604897	0.14747867817092275	0.8630195563565476	0.8180200212834461	970.0	17.74519297151322	1236.0	2.849875680395865
264	Feb19-3L1-mock-rep2_B-C-A_Position004_3_cmle.ics	33	3	0	2.166	2.5991999999999997	1.0	0.3306961595141356	1.8909452510503808	0.9718711703295337	0.9949443909647306	0.9585939137322881	0.8717297944366099	8.461680845852321	0.972991073793954	588.0	10.89354721307396	771.0	1.777713713256644
265	Feb19-3L1-mock-rep2_B-C-A_Position004_3_cmle.ics	33	4	0	1.7328	1.1535316172061805	1.0	0.2977048691534757	1.8882057138174155	0.6320088519780193	0.7393422824036744	0.6319594769802394	0.49465204835197624	0.33901703470269157	0.9875499251503685	444.0	8.16698778115031	480.0	1.106747837046938
266	Feb19-3L1-mock-rep2_B-C-A_Position004_3_cmle.ics	33	5	0	1.9493999999999998	3.0324	1.0	0.3141379149422594	1.5122323323154414	0.9825525097773152	0.9951168482411489	0.971351489597505	0.9253856755671909	0.7123255609554754	0.9814068926380791	670.0	12.00049638736085	914.0	2.107432339710211
267	Feb19-3L1-mock-rep2_B-C-A_Position004_3_cmle.ics	33	6	0	1.7328	0.0	1.0	0.10347167791726991	2.072438332297036	0.025420664324610417	0.11299858979322888	0.036522579293049494	0.012709976946493843	0.9955377101241791	0.8928046340081922	252.0	5.069895928581751	121.0	0.27899268392224896
268	Feb19-3L1-mock-rep2_B-C-A_Position004_3_cmle.ics	33	7	0	1.5162	0.8318234787411565	1.0	0.27827990620755455	1.6207543272943818	0.5412849576760361	0.6661976633903929	0.5410153488752091	0.3926969405262167	0.9371342527677352	0.984976448773262	358.0	6.549353303914429	336.0	0.7747234859328564
269	Feb19-3L1-mock-rep2_B-C-A_Position004_3_cmle.ics	34	1	0	1.9493999999999998	1.6294049638174177	1.0	0.23688114820156286	1.7459515845713705	0.9458670730371211	0.9895236767230075	0.941790088412134	0.8281989223214908	0.6781987802274161	0.9405340867570322	556.0	10.037989129459795	600.0	1.3834347963086724
270	Feb19-3L1-mock-rep2_B-C-A_Position004_3_cmle.ics	35	1	0	1.7328	1.4199491695140265	1.0	0.32434681684469435	1.6994178987259583	0.8121835602300015	0.9127620788325459	0.8127842865336654	0.6576035813512827	0.8124575289559854	0.9783900705381469	540.0	9.914478322578137	672.0	1.549446971865713
271	Feb19-3L1-mock-rep2_B-C-A_Position004_3_cmle.ics	35	2	0	1.7328	0.5158750220536572	1.0	0.3209503036192423	1.9116461854256301	0.5471210671199807	0.711444475155334	0.5469884599837995	0.29016598259491394	0.4993287326461075	0.9940486431882496	462.0	8.475625492985182	529.0	1.2197283454121461
272	Feb19-3L1-mock-rep2_B-C-A_Position004_3_cmle.ics	36	1	0	2.166	0.0	1.0	0.322551335893976	2.1210355119587248	0.2299873887896687	0.46344286042044364	0.22633523626150343	0.014289955868261588	8.545903620850249	0.9666808860065739	650.0	11.998241996221543	885.0	2.0405663245552916
273	Feb19-3L1-mock-rep2_B-C-A_Position004_3_cmle.ics	36	2	0	2.166	1.5762738440862263	1.0	0.3180506323705972	1.6909706989457387	0.7878377547546962	0.8969191008102065	0.7855217007289309	0.6318261362460581	0.7936328846825959	0.9818460811844952	656.0	11.968491490070791	891.0	2.0544006725183785
274	Feb19-3L1-mock-rep2_B-C-A_Position004_3_cmle.ics	37	1	0	2.166	0.0	1.0	0.2654541543894298	1.3078077352755533	0.33248230565176595	0.564018789023133	0.33029758939845005	0.013847347874940633	0.7878768561792096	0.9277689584593929	888.0	15.70203384360938	1282.0	2.95593901477953
275	Feb19-3L1-mock-rep2_B-C-A_Position004_3_cmle.ics	37	2	0	1.5162	0.32626801153583	1.0	0.29688050576423547	1.4630464886977697	0.3976415258262189	0.5697522212054166	0.39576030674064894	0.1580513628412895	0.9262148286256063	0.9961953038093327	420.0	7.607237589381145	441.0	1.0168245752868743
276	Feb19-3L1-mock-rep2_B-C-A_Position004_3_cmle.ics	38	1	0	2.3826	2.1310796765672957	1.0	0.3148906315780052	2.151567752079112	0.9467886739729181	0.989709558188659	0.9363072323517048	0.8603948375978329	0.728647352780387	0.9805114177625193	668.0	12.447311201098954	911.0	2.1005151657286674
277	Feb19-3L1-mock-rep2_B-C-A_Position004_3_cmle.ics	39	1	0	1.9493999999999998	0.65253602307166	1.0	0.32535431719555397	1.986556217302842	0.6108635976745428	0.7602056760754926	0.6116330966208003	0.36653786720018594	1.1629624339465439	0.9756613627851165	520.0	9.537739949992124	636.0	1.4664408840871928
278	Feb19-3L1-mock-rep2_B-C-A_Position004_3_cmle.ics	39	2	0	1.083	2.0557473992337476	1.0	0.32751670396731686	1.8790173819373979	0.8929163695981959	0.9322758480977672	0.8924201212981604	0.8303184155231493	1.5826983758026418	0.996774474627747	222.0	4.048386017314516	178.0	0.4104189895715728
279	Feb19-3L1-mock-rep2_B-C-A_Position004_3_cmle.ics	39	3	0	1.5162	0.2991586303963464	1.0	0.30393935697320457	1.433440313360991	0.46089531987600074	0.6893120522379856	0.4543671420809136	0.1695194400560321	2.6598055383730714	0.9945865286556113	444.0	7.9797457904269535	485.0	1.1182764603495103
280	Feb19-3L1-mock-rep2_B-C-A_Position004_3_cmle.ics	39	4	0	1.5162	0.4660867564761642	1.0	0.28110103333512193	1.5367848669539594	0.5300410818212941	0.687073045865278	0.49576382978055145	0.27059155624095055	2.94814986320542	0.951937093582668	438.0	7.892470052375607	457.0	1.0537161698551054
281	Feb19-3L1-mock-rep2_B-C-A_Position004_3_cmle.ics	39	5	0	1.7328	0.72222503087512	1.0	0.2755732351799063	1.2374837494704	0.6571929306602929	0.8318020566037143	0.6567320164955448	0.3874474306587225	1.6210501059134157	0.9880230503379305	634.0	11.430031461371923	788.0	1.8169110324853897
282	Feb19-3L1-mock-rep2_B-C-A_Position004_3_cmle.ics	40	1	0	1.2995999999999999	0.5097226605744432	1.0	0.3073547808593895	1.9839412993039693	0.6251152013060537	0.7868347947441873	0.621343181399268	0.3866649551044053	0.4839386907682606	0.9875235408662102	236.0	4.38465914953004	189.0	0.43578196083723186
283	Feb19-3L1-mock-rep2_B-C-A_Position004_3_cmle.ics	40	2	0	0.8664	0.0	1.0	0.2930931921716425	1.900828726520984	0.2666350685941491	0.4429819364352108	0.2538707638834031	0.025110593253811517	0.8921664718863591	0.9984112865253949	126.0	2.3008954758866786	72.0	0.16601217555704068
284	Feb19-3L1-mock-rep2_B-C-A_Position004_3_cmle.ics	41	1	0	1.2995999999999999	1.3389208086236206	1.0	0.33460835310464415	1.7858927307860462	0.7708044489268582	0.861495974094378	0.7666356466839718	0.6420929749186907	3.6182620142867794	0.9911561072121766	296.0	5.397848023086032	277.0	0.6386857309625038
285	Feb19-3L1-mock-rep2_B-C-A_Position004_3_cmle.ics	41	2	0	2.166	0.72222503087512	1.0	0.2977473589286292	1.9251402983612873	0.6255730626879209	0.7715620372098076	0.6162741536622869	0.39940845522848106	3.1968711122811517	0.9860363953555314	578.0	10.693475402360752	713.0	1.6439816829468057
286	Feb19-3L1-mock-rep2_B-C-A_Position004_3_cmle.ics	41	3	0	1.9493999999999998	0.0	1.0	0.27412373934477846	2.0575203254923755	0.16670603212693944	0.4097076405996462	0.17891837886736123	0.017797715071223928	3.885836440819539	0.9553298992773005	490.0	9.312008499299163	534.0	1.2312569687147183
287	Feb19-3L1-mock-rep2_B-C-A_Position004_3_cmle.ics	42	1	0	1.2995999999999999	0.20635000882146287	1.0	0.22120173464362217	1.9041470702335963	0.4234062678913698	0.5911993129713987	0.41857715380977273	0.2202038682697334	0.8034165268234542	0.9588925947125129	188.0	3.4992112543959073	114.0	0.26285261129864773
288	Feb19-3L1-mock-rep2_B-C-A_Position004_3_cmle.ics	43	1	0	1.2995999999999999	0.8318234787411565	1.0	0.31311972758669593	2.0114051334323273	0.6094210137688398	0.7234634930287104	0.610224558050645	0.4774703557312253	0.7212241448350271	0.9935006775274187	254.0	4.716702110205341	213.0	0.4911193526895787
289	Feb19-3L1-mock-rep2_B-C-A_Position004_3_cmle.ics	43	2	0	1.5162	1.3132034148200427	1.0	0.2555539016038129	2.1399845602453236	0.7698127958997524	0.8474503757112453	0.77217565043652	0.6533140772271208	0.5726427682390214	0.9620976513874452	300.0	5.487238846907487	247.0	0.5695139911470701
290	Feb19-3L1-mock-rep2_B-C-A_Position004_3_cmle.ics	44	1	0	2.3826	0.2918229810711206	1.0	0.32454248363937677	2.0626877837378403	0.43891593650965316	0.6624810983157947	0.4336476050141847	0.15634662067820113	57.708476153008625	0.9831757318243329	624.0	11.534227885584164	835.0	1.9252800915295691
291	Feb19-3L1-mock-rep2_B-C-A_Position004_3_cmle.ics	44	2	0	1.083	1.9603250838038973	1.0	0.2829659389148797	1.832237137397981	0.8495435593295624	0.8901998026306895	0.8501325773303386	0.7972677289590218	0.2799746608124683	0.9880522764071716	190.0	3.4970961686257964	131.0	0.3020499305273935
292	Feb19-3L1-mock-rep2_B-C-A_Position004_3_cmle.ics	44	3	0	1.083	1.2225574214657589	1.0	0.31024600627523585	1.9852646389755764	0.6726498664570664	0.7412168725654728	0.6704859495066733	0.5871727329083392	9.737374849603297	1.0045047251400399	164.0	3.033082057988424	110.0	0.2536297126565899
293	Feb19-3L1-mock-rep2_B-C-A_Position004_3_cmle.ics	44	4	0	1.7328	1.70785021024454	1.0	0.29910568650835323	1.7929354245016007	0.8379041773929098	0.9061042542549309	0.8361602978692998	0.7371994801191941	21.90071749522246	0.9909376952242006	464.0	8.543726153736333	514.0	1.1851424755044293
294	Feb19-3L1-mock-rep2_B-C-A_Position004_3_cmle.ics	44	5	0	1.5162	0.0	1.0	0.30644807853596856	1.6733911186273385	0.1649974604633737	0.3612770875860111	0.17301389889361177	0.016116401544192766	26.43101750219143	0.9850665594738532	392.0	7.215554311035139	404.0	0.9315127628478393
295	Feb19-3L1-mock-rep2_B-C-A_Position004_3_cmle.ics	45	1	0	2.166	1.7570070134165063	1.0	0.17629588403983126	1.6174564743558262	0.8733522427034238	0.9444146270375557	0.8685952802401822	0.7032508477227005	2.926890096014076	0.7835661331281911	792.0	14.422648278989927	880.0	2.029037701252719
296	Feb19-3L1-mock-rep2_B-C-A_Position004_3_cmle.ics	45	2	0	1.9493999999999998	3.4656	1.0	0.3143260106259968	1.5287988246160809	0.9985971996123342	0.9993927912173322	0.9943449609372224	0.9663902533808201	0.43226976366334563	0.9817640000286365	616.0	11.027772754175349	806.0	1.85841407637465
297	Feb19-3L1-mock-rep2_B-C-A_Position004_3_cmle.ics	46	1	0	1.5162	2.3825999999999996	1.0	0.2987910383485278	2.000858997166603	0.8798718588783492	0.9142794142120153	0.8780279580629057	0.8220860376102513	0.606886513253302	0.9924591793346562	284.0	5.293512293504596	246.0	0.5672082664865556
298	Feb19-3L1-mock-rep2_B-C-A_Position004_3_cmle.ics	46	2	0	1.7328	0.639412489864916	1.0	0.21723363920223748	1.1423935394387483	0.5459261108337494	0.7255109003161924	0.5425594940921951	0.3080054917623565	0.8204194719746962	0.9377386643197304	654.0	11.783364585117548	733.0	1.6900961761570945
299	Feb19-3L1-mock-rep2_B-C-A_Position004_3_cmle.ics	46	3	0	1.083	2.579375110268286	1.0	0.32797520839427446	2.159628844917116	0.8794225328673656	0.907740056581794	0.8788600432684307	0.8479322682642703	0.5468828911748497	1.0051262653238977	146.0	2.701039097313126	95.0	0.21904384274887315
300	Feb19-3L1-mock-rep2_B-C-A_Position004_3_cmle.ics	46	4	0	1.083	2.579375110268286	1.0	0.3847086667103208	2.084284959042374	0.8810334498252621	0.9110376102512897	0.8814910966883008	0.8479322682642703	0.5537910416145142	1.0187878341161716	168.0	3.1458781306503014	127.0	0.29282703188533565
301	Feb19-3L1-mock-rep2_B-C-A_Position004_3_cmle.ics	47	1	0	1.7328	2.5991999999999997	1.0	0.3221734210695187	1.5178503187405055	0.9816342430601561	0.9986011749242141	0.9762882768018827	0.9107933875944929	1.59853224585411	0.9860380829822966	588.0	10.7063052223506	761.0	1.7546564666514994
302	Feb19-3L1-mock-rep2_B-C-A_Position004_3_cmle.ics	47	2	0	1.5162	1.2076324649147852	1.0	0.2821692537725594	1.3005491110776362	0.7301989063731226	0.8338294099779153	0.723408579645568	0.5824010146618414	4.145895295085957	0.9676819014976346	478.0	8.622541548707238	522.0	1.203588272788545
303	Feb19-3L1-mock-rep2_B-C-A_Position004_3_cmle.ics	47	3	0	1.7328	1.5510604201464577	1.0	0.26288068507650375	1.138112697956002	0.8236375338253007	0.902390719220434	0.8176251959549022	0.6784218321110042	1.3500458967607056	0.9354724103474749	632.0	11.26830980525909	766.0	1.7661850899540716
304	Feb19-3L1-mock-rep2_B-C-A_Position004_3_cmle.ics	47	4	0	1.2995999999999999	0.0	1.0	0.26945682637469337	1.5351221926859655	0.12013236361455511	0.27380959652864817	0.13122356378870023	0.016850594486774468	1.828578622363963	0.9808584993597192	262.0	4.8018627624865795	207.0	0.477285004726492
305	Feb19-3L1-mock-rep2_B-C-A_Position004_3_cmle.ics	47	5	0	1.9493999999999998	0.0	1.0	0.2655195405779251	1.2543287124884193	0.43279059216558	0.6800114060607608	0.4251306504842023	0.016850594486774468	10.785438886920764	0.9428956288842024	722.0	12.905119359795199	940.0	2.1673811808835866
306	Feb19-3L1-mock-rep2_B-C-A_Position004_3_cmle.ics	48	1	0	1.2995999999999999	1.8951854028581037	1.0	0.18435680345767527	1.5677034418487878	0.9898107714701602	0.9976569469878387	0.977959336995821	0.9217495421890407	0.29501998296326215	0.8876583633030407	304.0	5.459603426526845	214.0	0.4934250773500932
307	Feb19-3L1-mock-rep2_B-C-A_Position004_3_cmle.ics	49	1	0	1.5162	1.663646957482313	1.0	0.3061801825848031	1.5788222659453088	0.8592407492553426	0.9224676648741579	0.8359274733622534	0.7544409571597065	0.5893579616502646	0.9788760526894391	452.0	8.205337935750709	500.0	1.152862330257227
308	Feb19-3L1-mock-rep2_B-C-A_Position004_3_cmle.ics	50	1	0	1.7328	0.3720027687491155	1.0	0.30059956053433545	1.9948752563698016	0.5253012119578259	0.7072059795054406	0.5207715529116909	0.28134100422748426	0.8720161764336282	0.9912988412005954	410.0	7.5944077693912755	428.0	0.9868501547001864
309	Feb19-3L1-mock-rep2_B-C-A_Position004_3_cmle.ics	50	2	0	1.2995999999999999	0.3095250132321943	1.0	0.31432012314608915	1.7804976373627506	0.4425231000761362	0.6267800908301807	0.4425231000761362	0.22506984088424634	0.925888684213455	0.9988647641973817	280.0	5.087095225481039	247.0	0.5695139911470701
310	Feb19-3L1-mock-rep2_B-C-A_Position004_3_cmle.ics	51	1	0	1.2995999999999999	0.5097226605744432	1.0	0.3116085728906855	2.0532359981463673	0.5992813724668845	0.7491133513921081	0.5858955383655878	0.3922989565006935	0.7797917171159178	0.9961091097902466	256.0	4.78480277095649	215.0	0.4957308020106076
311	Feb19-3L1-mock-rep2_B-C-A_Position005_4_cmle.ics	1	1	0	1.7328	1.9493999999999998	1.0	0.3259174197576811	1.863300757052252	0.9707631360173733	0.9942484857739095	0.9577416399450298	0.8485307341239544	0.3469061406896144	0.9923898909938198	426.0	7.78813432279417	472.0	1.0883020397628222
312	Feb19-3L1-mock-rep2_B-C-A_Position005_4_cmle.ics	2	1	0	1.5162	1.1368333649278028	1.0	0.2773237658550719	2.1604671290425195	0.6087853216436735	0.7160454138353204	0.6086476915113022	0.4868121574653049	0.7453819972845608	0.9908406375789879	262.0	4.848673260167418	210.0	0.48420217870803534
313	Feb19-3L1-mock-rep2_B-C-A_Position005_4_cmle.ics	2	2	0	1.7328	0.0	1.0	0.111529213349854	2.068298355098854	0.2097688635448592	0.46318085831902256	0.2118004486331479	0.014826051946131156	0.9245118395927443	0.6718080332388228	404.0	7.343295289456995	255.0	0.5879597884311858
314	Feb19-3L1-mock-rep2_B-C-A_Position005_4_cmle.ics	2	3	0	1.083	2.166	1.0	0.1558954124870789	1.4272475828896318	0.8839942318595269	0.9445668964610568	0.8839942318595269	0.7950214867340986	0.34700115860710057	0.7865651807344956	248.0	4.512400127951891	145.0	0.33433007577459584
315	Feb19-3L1-mock-rep2_B-C-A_Position005_4_cmle.ics	2	4	0	1.5162	1.7328	1.0	0.2893691328171784	1.6282043409624865	0.8523598432249	0.9445668964610568	0.8523598432249	0.7000186930478296	0.4486911723450013	0.9827749639228615	370.0	6.723904780017123	360.0	0.8300608777852034
316	Feb19-3L1-mock-rep2_B-C-A_Position005_4_cmle.ics	3	1	0	1.7328	1.1396051716664168	1.0	0.2986334974996758	1.8650916629810597	0.7381787533620059	0.8511628099139409	0.7409551195448743	0.5903827005945225	0.5594027045063654	0.9833756285099112	446.0	8.164872695380197	484.0	1.1159707356889959
317	Feb19-3L1-mock-rep2_B-C-A_Position005_4_cmle.ics	4	1	0	1.083	1.5938084136021913	1.0	0.26312671753175515	1.3831244545344934	0.9422578769295834	0.977274529498837	0.9390198773525058	0.8797909177415945	0.37637006015737784	0.9835693443228029	214.0	3.822793871990761	151.0	0.3481644237376825
318	Feb19-3L1-mock-rep2_B-C-A_Position005_4_cmle.ics	5	1	0	0.8664	0.8815276241084421	1.0	0.3143224270587024	1.6699978241343791	0.680420846277281	0.7894582908455658	0.680420846277281	0.5618661417945252	0.6990415108572807	1.009170595696666	174.0	3.1395328733399674	121.0	0.27899268392224896
319	Feb19-3L1-mock-rep2_B-C-A_Position005_4_cmle.ics	5	2	0	1.083	1.7642842860844399	1.0	0.31633465108319186	1.7847301837078482	0.910076122269914	0.9567850000395235	0.9099101235504755	0.8517631435414641	0.3892452040594905	0.9994301312172867	184.0	3.339604684053191	132.0	0.30435565518790797
320	Feb19-3L1-mock-rep2_B-C-A_Position005_4_cmle.ics	6	1	0	1.5162	0.42540144110901373	1.0	0.31365437034587185	1.6911115003153814	0.47230545447871114	0.6399227278358747	0.47230545447871114	0.27869371498318274	0.7963740497009363	0.997190625584746	408.0	7.409280864438032	434.0	1.0006845026632731
321	Feb19-3L1-mock-rep2_B-C-A_Position005_4_cmle.ics	7	1	0	1.7328	0.4377344716066809	1.0	0.3159459353793427	1.8846527771576913	0.42684915842370985	0.5848573869800217	0.42254287350914754	0.23446905331067652	8.205415101675953	0.9949178944881151	428.0	7.8796402323857375	468.0	1.0790791411207645
322	Feb19-3L1-mock-rep2_B-C-A_Position005_4_cmle.ics	7	2	0	1.7328	1.7328	1.0	0.3269811197637078	1.597406432896299	0.8686343092610194	0.9364996314536939	0.839934632365726	0.7241886914419388	5.127896594170773	0.9934111984335349	546.0	9.814512069906137	686.0	1.5817271171129155
323	Feb19-3L1-mock-rep2_B-C-A_Position005_4_cmle.ics	7	3	0	1.2995999999999999	1.7328	1.0	0.3101508947258935	1.9722487046108526	0.8439091722695305	0.9364996314536939	0.8439091722695305	0.7241886914419388	4.0544568032458335	0.9988153449347119	250.0	4.580500788703042	207.0	0.477285004726492
324	Feb19-3L1-mock-rep2_B-C-A_Position005_4_cmle.ics	7	4	0	1.2995999999999999	1.7328	1.0	0.2816643009134345	1.0715155770951907	0.8634671940452304	0.9364996314536939	0.8634671940452304	0.7241886914419388	4.365542083900957	0.9904495556935191	474.0	8.36931398300285	515.0	1.1874482001649438
325	Feb19-3L1-mock-rep2_B-C-A_Position005_4_cmle.ics	8	1	0	1.5162	1.5490250415242273	1.0	0.21865005493788106	1.247174619855615	0.8528097778904962	0.9450952850096407	0.8544842969133575	0.7373768903368872	0.6326797415130867	0.9510959358312967	488.0	8.705587115218368	474.0	1.0929134890838512
326	Feb19-3L1-mock-rep2_B-C-A_Position005_4_cmle.ics	8	2	0	1.083	0.5963412819178956	1.0	0.3091484836859036	1.9382587462893217	0.4934108489323722	0.6013945654541848	0.4890912401520398	0.36075317589603023	0.6509622559220525	1.000269892168089	174.0	3.186343371020807	120.0	0.2766869592617345
327	Feb19-3L1-mock-rep2_B-C-A_Position005_4_cmle.ics	8	3	0	1.2995999999999999	0.0	1.0	0.21063583288761298	1.6103765907455676	0.05364476135665304	0.19899545116094566	0.05364476135665304	0.01886191233323904	3.2690662779481228	0.9490784996509097	216.0	4.10154177230569	137.0	0.3158842784904802
328	Feb19-3L1-mock-rep2_B-C-A_Position005_4_cmle.ics	8	4	0	1.5162	1.2653448004921624	1.0	0.3187042140859528	1.5432673252680318	0.8432536392338181	0.9428525675416435	0.8419449132013878	0.649906844718437	0.7893134178688037	0.9870478929636957	446.0	8.001035953497261	500.0	1.152862330257227
329	Feb19-3L1-mock-rep2_B-C-A_Position005_4_cmle.ics	9	1	0	0.8664	0.0	1.0	0.15982828275307867	1.257594987398796	0.33952796598710994	0.6411144329432267	0.3573006024367892	0.03465138290041014	0.8607921621995431	0.6664723914475685	218.0	3.9824004423334776	121.0	0.27899268392224896
330	Feb19-3L1-mock-rep2_B-C-A_Position005_4_cmle.ics	10	1	0	1.5162	0.10317500441073144	1.0	0.2643347929882511	1.4452423924559281	0.37042925278219396	0.6074481344089188	0.36847141258905963	0.054147284539441405	0.8459420815888931	0.9810971743679844	354.0	6.459962480092971	322.0	0.7424433406856541
331	Feb19-3L1-mock-rep2_B-C-A_Position005_4_cmle.ics	10	2	0	0.8664	2.3789144896505605	1.0	0.31196564599881965	1.7035843517017846	0.9420449861626332	0.9676907299456319	0.9416279024122162	0.9067989558185636	0.4207546935643807	0.9948392595110732	140.0	2.5435476127405203	87.0	0.20059804546475749
332	Feb19-3L1-mock-rep2_B-C-A_Position005_4_cmle.ics	11	1	0	1.2995999999999999	1.5476250661609716	1.0	0.3040410861497311	1.684138783067001	0.897270666933552	0.9590406332930853	0.8885603042492881	0.7996907143272229	0.5842719836002436	0.9924377836072138	328.0	5.925732622934337	308.0	0.7101631954384519
333	Feb19-3L1-mock-rep2_B-C-A_Position005_4_cmle.ics	12	1	0	1.5162	1.0389843448820495	1.0	0.31823965984506414	1.767576460901535	0.6999864443540734	0.8143709212029667	0.6937818315614167	0.5418462789751932	0.6895430554462699	0.9859041757732852	448.0	8.16275760961009	503.0	1.1597795042387702
334	Feb19-3L1-mock-rep2_B-C-A_Position005_4_cmle.ics	13	1	0	1.7328	2.8003324570491004	1.0	0.29160671977451347	1.5778992343115774	0.9668336543217382	0.9947817509111557	0.9644987745335076	0.9032240683277011	0.32944337617659053	0.9762366606333447	588.0	10.612684226988929	724.0	1.6693446542124646
335	Feb19-3L1-mock-rep2_B-C-A_Position005_4_cmle.ics	14	1	0	1.2995999999999999	0.5556144027286182	1.0	0.25914365231568387	1.5379180363999412	0.5027554482144593	0.6186633645634521	0.5008519630969498	0.3630846692694608	0.7855977132129018	0.9895449191049054	262.0	4.7550522648057365	203.0	0.4680621060844342
336	Feb19-3L1-mock-rep2_B-C-A_Position005_4_cmle.ics	14	2	0	1.2995999999999999	0.6921189703237084	1.0	0.2742548105671506	1.8241928555038265	0.5691522839262962	0.6790887832534245	0.5658570032389948	0.40787541382892173	0.7868643458922261	0.9895821109071165	246.0	4.491109964881584	190.0	0.4380876854977463
337	Feb19-3L1-mock-rep2_B-C-A_Position005_4_cmle.ics	15	1	0	1.7328	0.5158750220536572	1.0	0.24185165552000487	1.1978546745873186	0.568250874395853	0.7788394116714108	0.568250874395853	0.24893152583119776	0.7704312561227845	0.9702411314739942	616.0	11.21501474489872	707.0	1.6301473349837188
338	Feb19-3L1-mock-rep2_B-C-A_Position005_4_cmle.ics	15	2	0	1.083	1.0161559471409798	1.0	0.3288580113149757	1.9776915587309927	0.558021068975016	0.6387179979465262	0.5579793317027972	0.4648885197459035	0.7988193369263042	0.9933339713713524	188.0	3.475806005555488	139.0	0.32049572781150915
339	Feb19-3L1-mock-rep2_B-C-A_Position005_4_cmle.ics	15	3	0	0.6497999999999999	1.9493999999999998	1.0	0.29065874765724103	1.4613757375387866	0.8178606309006069	0.8734640683823468	0.8178606309006069	0.755814002020084	0.4641025257622933	0.9885493972578695	124.0	2.232794815135531	70.0	0.1614007262360118
340	Feb19-3L1-mock-rep2_B-C-A_Position005_4_cmle.ics	16	1	0	1.7328	0.5097226605744432	1.0	0.26226475849199865	1.4529069314520613	0.5316133122028526	0.6866391970417327	0.5094474379292129	0.29906603275224514	0.7790112444650155	0.9346209741550257	458.0	8.245803176121218	472.0	1.0883020397628222
341	Feb19-3L1-mock-rep2_B-C-A_Position005_4_cmle.ics	17	1	0	2.3826	1.2381000529287771	1.0	0.2977267304312394	1.8991820840017415	0.7389447795528511	0.8916527970656518	0.735500524747962	0.5824278339040189	3.312007076926546	0.9391801670164447	782.0	14.292792214797945	1122.0	2.587023069097217
342	Feb19-3L1-mock-rep2_B-C-A_Position005_4_cmle.ics	18	1	0	1.2995999999999999	2.0977973943825394	1.0	0.24183738973018432	1.076184734007947	0.9222264317248737	0.9645751022522557	0.910717737383734	0.8557566666924391	0.4401783142367231	0.9501015244472797	500.0	8.809922844799798	517.0	1.1920596494859728
343	Feb19-3L1-mock-rep2_B-C-A_Position005_4_cmle.ics	19	1	0	1.2995999999999999	0.0	1.0	0.18875859180691046	1.2274688096203827	0.3675663115135033	0.7043199304611254	0.3667315007659604	0.021048849338175808	0.8308705540899536	0.7788147516445965	506.0	9.107845822414923	465.0	1.072161967139221
344	Feb19-3L1-mock-rep2_B-C-A_Position005_4_cmle.ics	20	1	0	1.2995999999999999	0.41270001764292574	1.0	0.32297200995213826	2.0928272097744247	0.49785807215916905	0.6308268370336679	0.49230492590516284	0.3467225859679927	0.7508753903374382	0.9850841686969134	206.0	3.807848966230786	158.0	0.3643044963612837
345	Feb19-3L1-mock-rep2_B-C-A_Position005_4_cmle.ics	21	1	0	1.2995999999999999	0.744005537498231	1.0	0.2732256315368466	1.3875299416989937	0.6406814007979229	0.769594494754396	0.6344823704078976	0.4795171651925499	0.704640243982611	0.9810399501988111	322.0	5.86186213372341	284.0	0.654825803586105
346	Feb19-3L1-mock-rep2_B-C-A_Position005_4_cmle.ics	22	1	0	1.2995999999999999	0.20635000882146287	1.0	0.3076884029820198	1.4541977861851012	0.3870292538573007	0.5494328560403746	0.38478621754121023	0.1709759984010038	0.8432326234708507	0.9941634917890219	340.0	6.100284099037031	327.0	0.7539719639882264
347	Feb19-3L1-mock-rep2_B-C-A_Position005_4_cmle.ics	23	1	0	1.7328	1.083	1.0	0.3278806969539099	2.095514534655337	0.6315032623626373	0.7668519631410257	0.6246440733745421	0.4958701779990842	0.722602653429001	0.9960971348956925	410.0	7.571002520550857	447.0	1.0306589232499608
348	Feb19-3L1-mock-rep2_B-C-A_Position005_4_cmle.ics	24	1	0	1.2995999999999999	0.5158750220536572	1.0	0.22625477595599686	1.2161294377868526	0.6684133090237214	0.824638410816148	0.6650112668208014	0.31965510330770397	0.6918782565770016	0.8906077025559891	438.0	7.82225430585435	410.0	0.945347110810926
349	Feb19-3L1-mock-rep2_B-C-A_Position005_4_cmle.ics	25	1	0	1.7328	1.7328	1.0	0.3078118038936056	1.7820197927658226	0.9197808527269985	0.9894746225263649	0.9187591711350951	0.7751391955457425	0.39626974000672716	0.9827377346156122	456.0	8.294728759572166	508.0	1.1713081275413426
350	Feb19-3L1-mock-rep2_B-C-A_Position005_4_cmle.ics	26	1	0	1.5162	2.3825999999999996	1.0	0.27700751832589016	1.2874038812789468	0.9217504300965231	0.9629692203426484	0.9029265872058111	0.8396507481072857	0.5216642820125577	0.9370431755871265	510.0	9.173831397395958	570.0	1.3142630564932387
351	Feb19-3L1-mock-rep2_B-C-A_Position005_4_cmle.ics	26	2	0	1.5162	2.373025101446823	1.0	0.32546254642792066	1.6665708539353508	0.8921756222642289	0.9267078838478723	0.8921756222642289	0.831596213219748	0.4893637225206425	0.9945465919267258	374.0	6.813295603838581	388.0	0.8946211682796081
352	Feb19-3L1-mock-rep2_B-C-A_Position005_4_cmle.ics	27	1	0	1.7328	0.0	1.0	0.21323769726902295	2.095444337180192	0.1296121344473984	0.27134922142043294	0.1296121344473984	0.018062808583364984	0.9231854515535387	0.9494475646807929	310.0	5.897957897184491	237.0	0.5464567445419256
353	Feb19-3L1-mock-rep2_B-C-A_Position005_4_cmle.ics	27	2	0	1.7328	0.4377344716066809	1.0	0.3210117333284003	1.8782486041162072	0.4984855677933916	0.7048542537030004	0.501898974553741	0.26524995252563616	0.8630855218446666	0.9820159462727934	508.0	9.292972727368154	610.0	1.406492042913817
354	Feb19-3L1-mock-rep2_B-C-A_Position005_4_cmle.ics	28	1	0	1.5162	1.3842379406474168	1.0	0.18305529260058337	1.9587386144007737	0.7598991261785608	0.842800385924729	0.7562242128547448	0.6501733523681031	0.5855212703619417	0.912691024584768	338.0	6.008778189445461	250.0	0.5764311651286135
355	Feb19-3L1-mock-rep2_B-C-A_Position005_4_cmle.ics	28	2	0	1.2995999999999999	0.0	1.0	0.18839136251118385	1.7154151414263343	0.05613949767033243	0.19376441334734795	0.05613949767033243	0.02027477526944135	0.9737422620616456	0.9270401564411008	222.0	4.165412261516615	135.0	0.31127282916945126
356	Feb19-3L1-mock-rep2_B-C-A_Position005_4_cmle.ics	29	1	0	1.5162	0.46141264688247224	1.0	0.2968242793837651	1.9577678699002614	0.41628126013497	0.5607731677084861	0.41628126013497	0.24284498882654262	0.8366679258868593	0.9939528369347723	290.0	5.357382782715524	253.0	0.5833483391101568
357	Feb19-3L1-mock-rep2_B-C-A_Position005_4_cmle.ics	29	2	0	1.5162	1.693476355552663	1.0	0.2969438380220514	1.6383395500473557	0.791656115191015	0.8716951667577426	0.7910363548316873	0.6902553234971367	0.6348183766327624	0.9871318415368948	402.0	7.251789379865426	413.0	0.9522642847924694
358	Feb19-3L1-mock-rep2_B-C-A_Position005_4_cmle.ics	29	3	0	1.2995999999999999	0.0	1.0	0.2844528950677704	1.6533476230965383	0.1426315158138853	0.3226719001985899	0.1426315158138853	0.015382940818439092	0.9546829366480717	0.974611034643647	214.0	3.869604369671601	157.0	0.3619987717007692
359	Feb19-3L1-mock-rep2_B-C-A_Position005_4_cmle.ics	29	4	0	1.083	0.0	1.0	0.13600692676633122	1.8211591806049772	0.030770324363468347	0.10900785029788482	0.030770324363468347	0.015382940818439092	0.9871278770412796	0.9010935841703632	136.0	2.6413987796424214	55.0	0.12681485632829495
360	Feb19-3L1-mock-rep2_B-C-A_Position005_4_cmle.ics	30	1	0	1.7328	0.8664	1.0	0.2921056279720259	1.639750822618277	0.7888390244485053	0.9173377464856021	0.7888390244485053	0.4916365091308658	0.6198962062701697	0.9852083566579507	494.0	8.909889097471806	558.0	1.2865943605670653
361	Feb19-3L1-mock-rep2_B-C-A_Position005_4_cmle.ics	30	2	0	0.8664	0.8254000352858515	1.0	0.307367644407585	1.6206164714635993	0.5549942073644105	0.6729377918712004	0.5561527344823056	0.4357525051655977	0.788552673237731	0.995763771615931	182.0	3.2715040233020423	128.0	0.2951327565458501
362	Feb19-3L1-mock-rep2_B-C-A_Position005_4_cmle.ics	30	3	0	1.5162	1.083	1.0	0.30730198359487587	1.791576254550257	0.7822745350962055	0.9173377464856021	0.7822745350962055	0.5727796887503434	0.5860823732622146	0.9887389447000597	364.0	6.683439539646614	362.0	0.8346723271062323
363	Feb19-3L1-mock-rep2_B-C-A_Position005_4_cmle.ics	30	4	0	1.2995999999999999	1.7328	1.0	0.30399446366876387	1.4272026354069256	0.8753642791453176	0.9580339973962999	0.8753642791453176	0.766062620182259	0.5271724391536993	0.9929798337066856	318.0	5.7256608122211095	294.0	0.6778830501912495
364	Feb19-3L1-mock-rep2_B-C-A_Position005_4_cmle.ics	31	1	0	0.8664	0.1459114905355603	1.0	0.2987286402854682	1.5627765304991352	0.3804207923946426	0.5337640657058021	0.36814874284767624	0.1629582903238139	0.849879608026368	0.9970559447257563	176.0	3.1608230364102763	120.0	0.2766869592617345
365	Feb19-3L1-mock-rep2_B-C-A_Position005_4_cmle.ics	32	1	0	1.2995999999999999	0.0	1.0	0.3028248020679666	1.7691906600094085	0.15594374857814305	0.33590169474304976	0.15402217102923668	0.015250036995889591	0.9405401068765158	0.9915752699762468	252.0	4.578385702932932	207.0	0.477285004726492
366	Feb19-3L1-mock-rep2_B-C-A_Position005_4_cmle.ics	32	2	0	1.2995999999999999	2.5884534995768287	1.0	0.3357580344317399	1.473811389683385	0.9275653612455357	0.9658942072167385	0.9230662193293032	0.8686712180813821	0.4785926701044041	0.992556288020279	384.0	6.919746419190127	410.0	0.945347110810926
367	Feb19-3L1-mock-rep2_B-C-A_Position005_4_cmle.ics	32	3	0	1.083	0.0	1.0	0.3144053619331021	1.2596779445741297	0.15483497624532583	0.3453141116679514	0.15483497624532583	0.015250036995889591	0.935756225090965	0.9802582507574107	308.0	5.548994250348308	285.0	0.6571315282466194
368	Feb19-3L1-mock-rep2_B-C-A_Position005_4_cmle.ics	33	1	0	1.2995999999999999	1.4973853800157155	1.0	0.3125374972706146	1.7537345505197142	0.8882551146837508	0.9520602278565169	0.8813801335710616	0.7831358979783023	0.530265212067306	0.9979147512282729	294.0	5.329747362334882	265.0	0.6110170350363303
369	Feb19-3L1-mock-rep2_B-C-A_Position005_4_cmle.ics	34	1	0	1.7328	0.23070632344123612	1.0	0.29554770685696513	1.3534773510245184	0.49804722616748853	0.7391544186095995	0.500743128587311	0.1360744511646958	1.3182002236333255	0.9731897124777107	622.0	11.115048492226704	793.0	1.8284396557879619
370	Feb19-3L1-mock-rep2_B-C-A_Position005_4_cmle.ics	34	2	0	1.5162	0.0	1.0	0.3052366860538978	1.1742026776535697	0.16728106431759304	0.3581799998936108	0.15630382628770834	0.017714334349350228	13.942431569242926	0.9779733965792934	428.0	7.739208739343222	460.0	1.0606333438366489
371	Feb19-3L1-mock-rep2_B-C-A_Position005_4_cmle.ics	34	3	0	1.5162	1.6313400576791501	1.0	0.2956009251569556	1.2197799863149408	0.8506114719478267	0.9136779279638703	0.8436408513264074	0.7443568506667944	1.9255438945784442	0.9838979518070218	482.0	8.618311377167016	541.0	1.2473970413383197
372	Feb19-3L1-mock-rep2_B-C-A_Position005_4_cmle.ics	34	4	0	0.6497999999999999	1.5782740824160237	1.0	0.32484299037578285	1.533739311042798	0.8159253998904191	0.8511875694854486	0.7988850411460245	0.7348467197548793	17.723083842007956	1.0080955126559354	136.0	2.454156788919063	85.0	0.19598659614372857
373	Feb19-3L1-mock-rep2_B-C-A_Position005_4_cmle.ics	35	1	0	1.9493999999999998	0.8318234787411565	1.0	0.30146256755096523	1.6024873168622733	0.6695637833373455	0.8438177037546366	0.6750312875300739	0.4723851804169986	1.7568995642191758	0.9706687876602661	574.0	10.487058334337181	710.0	1.6370645089652625
374	Feb19-3L1-mock-rep2_B-C-A_Position005_4_cmle.ics	35	2	0	1.7328	0.0	1.0	0.28699785819408513	1.942104568478604	0.24019247317119233	0.46144684710804806	0.2540387845675671	0.01884633134591573	5.515637329794966	0.9821276550259201	388.0	7.172973984894519	385.0	0.8877039942980649
375	Feb19-3L1-mock-rep2_B-C-A_Position005_4_cmle.ics	35	3	0	1.2995999999999999	0.0	1.0	0.21898291418577578	1.878432615084123	0.11154453336028738	0.19204425606166803	0.05364298567489962	0.01884633134591573	1.0374944322803727	0.9230529248320913	208.0	3.969570622343613	132.0	0.30435565518790797
376	Feb19-3L1-mock-rep2_B-C-A_Position005_4_cmle.ics	35	4	0	1.2995999999999999	0.8779414014559871	1.0	0.30990345451091633	1.8119878323381977	0.6552120835699571	0.7883180808009608	0.6489638873409523	0.4850584588048629	2.988281103155905	0.9824856661354777	300.0	5.48723884690749	272.0	0.6271571076599315
377	Feb19-3L1-mock-rep2_B-C-A_Position005_4_cmle.ics	36	1	0	1.7328	1.9493999999999998	1.0	0.28081109592780024	2.212783113814985	0.9217857511485198	0.9814581479180583	0.9217857511485198	0.7732347654370997	0.3529974606436789	0.9912416201294748	328.0	6.089569364817272	296.0	0.6824944995122783
378	Feb19-3L1-mock-rep2_B-C-A_Position005_4_cmle.ics	36	2	0	1.2995999999999999	2.3825999999999996	1.0	0.2795679985921581	1.6999187067474044	0.9063384272630076	0.9470833730941581	0.9030316249486355	0.8542085778218339	0.4947269999469454	0.9718445328565944	288.0	5.148850628921856	243.0	0.5602910925050123
379	Feb19-3L1-mock-rep2_B-C-A_Position005_4_cmle.ics	36	3	0	1.5162	0.32626801153583	1.0	0.32000028803936165	1.9196551882330455	0.4048768517995587	0.5640405696736237	0.4048768517995587	0.1636136844749721	0.8473757484603589	0.9839277306215822	394.0	7.166628727584189	416.0	0.9591814587740128
380	Feb19-3L1-mock-rep2_B-C-A_Position005_4_cmle.ics	36	4	0	0.8664	0.0	1.0	0.10333684901093526	1.3983745773540894	0.1546757756282048	0.3088052862097775	0.1546757756282048	0.01412986112598761	0.933655950448878	0.5599528153407708	170.0	3.0033315518376695	67.0	0.15448355225446841
381	Feb19-3L1-mock-rep2_B-C-A_Position005_4_cmle.ics	37	1	0	1.083	2.3825999999999996	1.0	0.2984594833218991	1.4183158240445588	0.9568090840995309	0.98414068111709	0.9552941400440937	0.8937869720668918	4.639037759200195	0.9893080584635477	240.0	4.357023729149398	191.0	0.4403934101582607
382	Feb19-3L1-mock-rep2_B-C-A_Position005_4_cmle.ics	37	2	0	1.9493999999999998	0.65253602307166	1.0	0.32119750851813383	1.4240569298074852	0.6163098481614554	0.6883286337606271	0.5521440229269832	0.3565566178306499	11.935804521218875	0.9842779474898232	776.0	13.831032495299857	1152.0	2.656194808912651
383	Feb19-3L1-mock-rep2_B-C-A_Position005_4_cmle.ics	37	3	0	1.5162	0.8318234787411565	1.0	0.2150011365622904	1.082978894325607	0.7436530141089691	0.8783314674162552	0.7401274193158662	0.4341424018123681	1.272612067084755	0.8871140155299015	564.0	10.146555030581453	584.0	1.3465432017404413
384	Feb19-3L1-mock-rep2_B-C-A_Position005_4_cmle.ics	37	4	0	1.2995999999999999	3.2489999999999997	1.0	0.3408926210498603	1.8157165522537835	0.993752777824558	0.9992410635507682	0.9925973492506189	0.9746171819111726	15.394920483419158	0.992528197769605	304.0	5.553224421888529	291.0	0.670965876209706
385	Feb19-3L1-mock-rep2_B-C-A_Position005_4_cmle.ics	37	5	0	1.5162	2.3918076883891235	1.0	0.2605888201717154	1.5020883274403563	0.9388179335987353	0.9785184008224191	0.938003715237379	0.8772924603526181	12.486996719785877	0.9495361854842218	436.0	7.871179889305297	437.0	1.0076016766448164
386	Feb19-3L1-mock-rep2_B-C-A_Position005_4_cmle.ics	38	1	0	0.8664	0.10317500441073144	1.0	0.32297200995213826	1.3534884463225967	0.36896192099305575	0.5677956401190446	0.3703100755475288	0.11086027522702414	0.8025844198136938	0.9896709439773093	206.0	3.6440122243478466	158.0	0.3643044963612837
387	Feb19-3L1-mock-rep2_B-C-A_Position005_4_cmle.ics	39	1	0	0.8664	0.6016084874694266	1.0	0.3044184873559055	1.4562243957907293	0.5333839404324674	0.6369210417620201	0.5278190200828319	0.3965912769733978	0.7699988821758228	0.9864079863030639	160.0	2.8968807364861267	105.0	0.24210108935401767
388	Feb19-3L1-mock-rep2_B-C-A_Position005_4_cmle.ics	39	2	0	1.2995999999999999	2.3825999999999996	1.0	0.29827877659747926	1.4610621828301305	0.9837015371906362	0.9963021467084919	0.9760100023442995	0.9439098449413367	0.24525609149280264	0.9906156637263643	288.0	5.1956611266026975	251.0	0.578736889789128
389	Feb19-3L1-mock-rep2_B-C-A_Position005_4_cmle.ics	40	1	0	1.5162	0.8318234787411565	1.0	0.26765527565225133	1.2083955309489134	0.676135990258799	0.842942461199482	0.6760084269120006	0.47302035215214827	0.5948304313152	0.9553275484408493	484.0	8.686412037918165	518.0	1.194365374146487
390	Feb19-3L1-mock-rep2_B-C-A_Position005_4_cmle.ics	41	1	0	2.3826	1.3880777203971526	1.0	0.3164978129341878	1.7668691714153368	0.7806183352696234	0.8991791727050971	0.7798950544090856	0.61001853781488	14.158530254432439	0.9654772218272043	800.0	14.578024677792401	1197.0	2.7599524186358013
391	Feb19-3L1-mock-rep2_B-C-A_Position005_4_cmle.ics	42	1	0	1.7328	1.3880777203971526	1.0	0.301598976930885	1.9176457782110645	0.8124797987298314	0.9025141299695124	0.794274632446079	0.6683191669651359	0.5822315783397732	0.9743542764028758	414.0	7.613582846691474	435.0	1.0029902273237874
392	Feb19-3L1-mock-rep2_B-C-A_Position005_4_cmle.ics	43	1	0	1.5162	0.8508028822180275	1.0	0.29019977323854607	1.7338623912469922	0.6745849929776898	0.7967674348997306	0.67079755024981	0.5133193654594432	0.6565142236311357	0.9651388163152904	360.0	6.547238218144317	346.0	0.7977807325380012
393	Feb19-3L1-mock-rep2_B-C-A_Position005_4_cmle.ics	44	1	0	1.7328	0.5556144027286182	1.0	0.2708035121517532	1.7015074231832072	0.5237684035967298	0.6962692306039946	0.5451803735065538	0.35301395816417275	0.6853516829079187	0.9706487468076098	448.0	8.115947111929247	464.0	1.0698562424787068
394	Feb19-3L1-mock-rep2_B-C-A_Position005_4_cmle.ics	45	1	0	0.8664	0.687545504971255	1.0	0.34162782611889975	1.8212423610651924	0.597364026101479	0.7133615123706548	0.5930769098328197	0.4761195571701589	0.7152208152765457	1.0139491408070471	142.0	2.5648377758108287	93.0	0.21443239342784423
395	Feb19-3L1-mock-rep2_B-C-A_Position005_4_cmle.ics	45	2	0	0.8664	1.059277487276398	1.0	0.21977041395880642	1.232165946690832	0.74934143695873	0.8212582427988498	0.7452609287030182	0.6568111774935005	0.6261047868033139	0.9045362972855414	214.0	3.7993886231503406	138.0	0.3181900031509946
396	Feb19-3L1-mock-rep2_B-C-A_Position005_4_cmle.ics	46	1	0	1.2995999999999999	0.0	1.0	0.29728367905850145	1.8495553911803921	0.2533354781325107	0.4745084309532371	0.2350920686588066	0.029872636778259305	0.8862705051586273	0.9927747026431616	256.0	4.66777652675439	210.0	0.48420217870803534
397	Feb19-3L1-mock-rep2_B-C-A_Position005_4_cmle.ics	47	1	0	1.7328	1.083	1.0	0.28183182096436593	1.6355845089784762	0.7104808137515917	0.8104887718485936	0.696747067561832	0.5292598728633715	3.093639139208672	0.9647895542490859	534.0	9.686771091484282	616.0	1.4203263908769037
398	Feb19-3L1-mock-rep2_B-C-A_Position005_4_cmle.ics	47	2	0	1.7328	1.0622516852075932	1.0	0.3018865396986206	1.383347339913595	0.6623029768105877	0.8001878593201374	0.6611671393293977	0.5058268945093953	0.8428382447191987	0.9797169864051851	662.0	11.91533573507961	880.0	2.029037701252719
399	Feb19-3L1-mock-rep2_B-C-A_Position005_4_cmle.ics	48	1	0	1.2995999999999999	0.41270001764292574	1.0	0.26059727770362323	1.4234576394034406	0.4766344026196311	0.6391254305530191	0.474196548780436	0.26851643427775396	0.7932623712629239	0.9476621942256418	310.0	5.500068666897357	262.0	0.604099861054787
400	Feb19-3L1-mock-rep2_B-C-A_Position005_4_cmle.ics	48	2	0	1.2995999999999999	0.1459114905355603	1.0	0.280538720809492	2.0309618347358755	0.3036317226792608	0.4710557945747134	0.3036317226792608	0.12463633931187966	0.8651362580795808	0.9970194831448776	256.0	4.691181775594809	204.0	0.47036783074494865
401	Feb19-3L1-mock-rep2_B-C-A_Position005_4_cmle.ics	49	1	0	1.9493999999999998	1.9493999999999998	1.0	0.31334419189841606	1.9769690346448563	0.9723482686933593	0.9947164458993051	0.9582526748049975	0.8444952503977116	0.45943069950104837	0.9739033728220762	482.0	8.875769114411623	557.0	1.2842886359065508
402	Feb19-3L1-mock-rep2_B-C-A_Position005_4_cmle.ics	50	1	0	1.5162	1.7191228691225526	1.0	0.290475356067421	1.6768328080224832	0.8747790409913849	0.9480350929423367	0.8670757121857731	0.7658764862400684	0.5259824344499332	0.9671399405171439	416.0	7.51784676555969	430.0	0.9914616040212152
403	Feb19-3L1-mock-rep2_B-C-A_Position005_4_cmle.ics	51	1	0	1.5162	1.5036929604517426	1.0	0.30396734159827815	1.738808031624062	0.8622567319221123	0.9322226469032896	0.8551727026644955	0.7472813139748578	0.5857678113620413	0.9684216734364324	378.0	6.879281178819618	381.0	0.878481095656007
404	Feb19-3L1-mock-rep2_B-C-A_Position005_4_cmle.ics	52	1	0	1.5162	0.0	1.0	0.31117566696402943	1.9721777155235891	0.1518539288578544	0.34641244113195485	0.16799025549183838	0.022886931143231003	0.9452795535734861	0.9615361101368771	264.0	4.869963423237729	225.0	0.5187880486157521
405	Feb19-3L1-mock-rep2_B-C-A_Position005_4_cmle.ics	53	1	0	2.166	1.083	1.0	0.2902061597947708	1.3433337680776838	0.8910814178564787	0.9801526751193239	0.8910814178564787	0.592573359166575	2.623763159901733	0.9769483046625473	862.0	15.472072221376205	1282.0	2.95593901477953
406	Feb19-3L1-mock-rep2_B-C-A_Position005_4_cmle.ics	53	2	0	1.7328	2.166	1.0	0.30192793575825927	1.7492352361193955	0.9745023113872565	0.9955442064402323	0.9738703724749295	0.874546080776187	5.732897713757813	0.9746919006258781	488.0	8.799208110580038	557.0	1.2842886359065508
407	Feb19-3L1-mock-rep2_B-C-A_Position005_4_cmle.ics	53	3	0	1.2995999999999999	0.0	1.0	0.24624713028954168	1.7867858003607429	0.04469012502733292	0.23355347769275836	0.10823890815937419	0.01593011144854095	1.5018043590313903	0.9343057455293067	210.0	3.920645038892663	142.0	0.3274129017930525
408	Feb19-3L1-mock-rep2_B-C-A_Position005_4_cmle.ics	53	4	0	0.8664	2.0323118942819596	1.0	0.3215212586857538	2.0295471968583616	0.8672195734357263	0.9140775133112001	0.8672223273821774	0.8224875884223357	1.8935174443599923	0.9990077039976065	148.0	2.7223292603834346	96.0	0.22134956740938755
409	Feb19-3L1-mock-rep2_B-C-A_Position005_4_cmle.ics	53	5	0	1.5162	1.3934633376079517	1.0	0.3205213226696505	1.6993226463893931	0.8039801502883658	0.890164078293596	0.7986806393341765	0.6517829324719479	8.757778276021753	0.9926593400887813	432.0	7.852004812005097	478.0	1.102136387725909
410	Feb19-3L1-mock-rep2_B-C-A_Position005_4_cmle.ics	53	6	0	1.5162	1.242391573779135	1.0	0.3249607490105359	1.6711875659514241	0.7536818887078832	0.8520228379271302	0.7521470225524347	0.609272556060711	2.5427478517530435	0.9943941014569065	352.0	6.391861819341822	354.0	0.8162265298221167
411	Feb19-3L1-mock-rep2_B-C-A_Position005_4_cmle.ics	53	7	0	1.5162	0.5097226605744432	1.0	0.31791239526620835	1.7370885052570666	0.481800177684625	0.6423597539000012	0.4843163667588382	0.2769877113401456	1.8818675090488766	0.9880950289020625	314.0	5.6830804860804935	295.0	0.680188774851764
412	Feb19-3L1-mock-rep2_B-C-A_Position005_4_cmle.ics	53	8	0	1.7328	1.4751040190545512	1.0	0.20992974043482754	1.1581307699906516	0.8809402854447137	0.9527072119798874	0.8523005275276225	0.6906168821690963	6.8738862313906655	0.9108108879487816	856.0	15.384796483324855	1079.0	2.487876908695096
413	Feb19-3L1-mock-rep2_B-C-A_Position005_4_cmle.ics	53	9	0	1.5162	1.0622516852075932	1.0	0.31286642887602056	1.4420611111322148	0.7539932682532948	0.8870268742946454	0.7530286526096672	0.5428257032798951	1.6532867180287831	0.9835341847037333	540.0	9.610210087652685	660.0	1.5217782759395395
414	Feb19-3L1-mock-rep2_B-C-A_Position005_4_cmle.ics	53	10	0	1.2995999999999999	1.7171743025207962	1.0	0.3146246864928445	1.6607026623048902	0.8495766908909916	0.9014581962862481	0.8492968899315534	0.7555832133377666	2.011497805642324	0.9943261027554048	270.0	4.887023414767817	234.0	0.5395395705603823
415	Feb19-3L1-mock-rep2_B-C-A_Position005_4_cmle.ics	53	11	0	1.2995999999999999	2.3825999999999996	1.0	0.2757657705564612	1.3101375018744623	0.972927421210051	0.993851263758487	0.9712673422892896	0.9067601857922434	5.810637344627313	0.9845628176339483	402.0	7.111357886822911	398.0	0.9176784148847528
416	Feb19-3L1-mock-rep2_B-C-A_Position005_4_cmle.ics	53	12	0	1.2995999999999999	0.0	1.0	0.2608405057439121	1.7130706901886081	0.1237133332684626	0.2769877113401456	0.1237133332684626	0.01593011144854095	2.973147655534078	0.9481007484190631	264.0	4.846558174397308	206.0	0.47497928006597756
417	Feb19-3L1-mock-rep2_B-C-A_Position005_4_cmle.ics	53	13	0	1.5162	1.7660715981523099	1.0	0.2537530079822192	1.150561601387338	0.8656419293120697	0.9463010735434056	0.8628288648104211	0.7663532553207623	10.346312480823688	0.9437350915250381	556.0	9.991178631778949	621.0	1.4318550141794761
418	Feb19-3L1-mock-rep2_B-C-A_Position005_4_cmle.ics	53	14	0	1.5162	1.927468146499159	1.0	0.3079670257931958	1.5209442335558978	0.8979927218703189	0.9578453416720384	0.8972566837821379	0.8081323671510001	1.9765774978753476	0.9897342842254894	392.0	7.0985280668330395	405.0	0.9338184875083538
419	Feb19-3L1-mock-rep2_B-C-A_Position005_4_cmle.ics	53	15	0	1.083	1.571514847577277	1.0	0.32414131975419724	1.6565692598210364	0.806454112183661	0.8657844919400249	0.8076072813609783	0.7105190105841506	1.7207635788865516	1.0011977788103916	176.0	3.207633534091116	125.0	0.28821558256430674
420	Feb19-3L1-mock-rep2_B-C-A_Position005_4_cmle.ics	53	16	0	1.2995999999999999	2.7684758812948336	1.0	0.31301825591642907	1.7655626238041369	0.9636225705372894	0.9843498731073274	0.9630132139858619	0.939192403367232	1.8148860970060972	1.000109881081355	272.0	4.978529324359383	236.0	0.5441510198814111
421	Feb19-3L1-mock-rep2_B-C-A_Position005_4_cmle.ics	53	17	0	1.5162	1.9493999999999998	1.0	0.3163915269846837	1.5853070157820905	0.899386953160328	0.95606234494134	0.8944959442630613	0.8224875884223357	1.444479609470459	0.984853353720913	384.0	6.943151668030546	398.0	0.9176784148847528
422	Feb19-3L1-mock-rep2_B-C-A_Position005_4_cmle.ics	53	18	0	1.2995999999999999	1.9493999999999998	1.0	0.30999150388869845	1.9318330219741924	0.9174319118869325	0.9486008942247723	0.9000818656481716	0.8353024356453204	3.565490928865502	0.9980732430453036	246.0	4.491109964881584	202.0	0.4657563814239197
423	Feb19-3L1-mock-rep2_B-C-A_Position005_4_cmle.ics	53	19	0	1.083	1.9493999999999998	1.0	0.3165528597617144	1.8830908096509356	0.8656419293120697	0.9195948614296764	0.8640730978170568	0.813537354254269	10.43355902570502	0.9967820575172135	210.0	3.8270240435309835	161.0	0.37122167034282705
424	Feb19-3L1-mock-rep2_B-C-A_Position005_4_cmle.ics	53	20	0	1.083	2.5905089463282476	1.0	0.3147465334085093	1.9623309254575683	0.9452642127045425	0.9645389003198066	0.9449405321983158	0.9192149086176309	3.041091803309553	1.0053152112693995	172.0	3.188458456790918	119.0	0.27438123460122005
425	Feb19-3L1-mock-rep2_B-C-A_Position005_4_cmle.ics	53	21	0	1.7328	0.0	1.0	0.3140846489197503	1.5815173192370864	0.28271353320497494	0.4801247684619521	0.27516973948951745	0.01593011144854095	1.237218028239733	0.9827969928930309	530.0	9.597380267662821	643.0	1.482580956710794
426	Feb19-3L1-mock-rep2_B-C-A_Position005_4_cmle.ics	53	22	0	1.7328	2.4380916165057385	1.0	0.33241517230622936	1.6056022835823507	0.9600040684968906	0.985037717132613	0.9574807191619044	0.8961427124426422	1.9646170817638275	0.9854651766167384	534.0	9.663365842643861	669.0	1.5425297978841697
427	Feb19-3L1-mock-rep2_B-C-A_Position005_4_cmle.ics	53	23	0	1.9493999999999998	1.44445006175024	1.0	0.32259076840145984	1.7178616465835965	0.8170410167276544	0.8996797894663017	0.8147780071305182	0.6855309856613024	1.4160265433001349	0.9778596891997903	516.0	9.378133379649388	626.0	1.4433836374820481
428	Feb19-3L1-mock-rep2_B-C-A_Position005_4_cmle.ics	53	24	0	1.7328	1.1160083062473465	1.0	0.2929770037211964	1.4160608183431942	0.6989927349056654	0.8068439792029308	0.7013431364035185	0.5559334786070685	2.1958784050802906	0.9907394120633402	432.0	7.828599563164677	457.0	1.0537161698551054
429	Feb19-3L1-mock-rep2_B-C-A_Position005_4_cmle.ics	54	1	0	1.7328	1.3570553067512467	1.0	0.3347885919872255	1.9719510162101457	0.8033398267797135	0.8886268146273145	0.7963312689199322	0.6764696547099969	11.109946335124675	0.9949372453247607	398.0	7.302830049086485	432.0	0.9960730533422443
430	Feb19-3L1-mock-rep2_B-C-A_Position005_4_cmle.ics	54	2	0	1.7328	0.6190500264643886	1.0	0.3228775687081416	1.7567702880903564	0.5907164876670806	0.7405554078770398	0.5884788275295677	0.3813028419077243	2.84905824914369	0.9835184933955269	488.0	8.939639603622549	576.0	1.3280974044563254
431	Feb19-3L1-mock-rep2_B-C-A_Position005_4_cmle.ics	55	1	0	1.5162	1.845650587529889	1.0	0.30577330759851346	1.5760223631929995	0.9023810497707121	0.966558953592481	0.9031127714983025	0.8138949865699522	0.41334353661920903	0.9813886002504225	414.0	7.47315135364896	438.0	1.0099074013053309
432	Feb19-3L1-mock-rep2_B-C-A_Position005_4_cmle.ics	56	1	0	1.2995999999999999	0.10317500441073144	1.0	0.30085566766857774	1.8150353717846142	0.2805252591837958	0.4625719122670342	0.2774914604182897	0.04863628872775214	0.8807821360643185	0.9910235745677477	300.0	5.44042834922665	268.0	0.6179342090178737
433	Feb19-3L1-mock-rep2_B-C-A_Position005_4_cmle.ics	56	2	0	1.5162	1.0161559471409798	1.0	0.3125374972706146	1.7471753332440978	0.6632895367651466	0.7775195511476	0.6615404206867621	0.5475014232636184	0.6498109308931131	0.9887826825448249	294.0	5.353152611175303	265.0	0.6110170350363303
434	Feb19-3L1-mock-rep2_B-C-A_Position005_4_cmle.ics	57	1	0	0.8664	1.7430385742657564	1.0	0.2879988190020152	1.843686586911064	0.8805400892540738	0.9302034344198785	0.880179709413722	0.8253569262002151	0.5426026577336143	1.0091010001205836	122.0	2.2349099009056417	68.0	0.15678927691498287
435	Feb19-3L1-mock-rep2_B-C-A_Position005_4_cmle.ics	57	2	0	1.2995999999999999	1.1396051716664168	1.0	0.3029329692968933	1.706899402082786	0.7696632250391913	0.8582235676402928	0.7679394081361756	0.6405661567291926	0.6323701092233819	0.9931950993477171	264.0	4.776342427876046	222.0	0.5118708746342088
436	Feb19-3L1-mock-rep2_B-C-A_Position005_4_cmle.ics	58	1	0	1.7328	1.2995999999999999	1.0	0.3078034743549168	1.8286063027780364	0.8663707135044715	0.9670551051920478	0.8653051212764589	0.6721896512899698	0.45432005639895234	0.9925256183262916	450.0	8.207453021520818	498.0	1.1482508809361982
437	Feb19-3L1-mock-rep2_B-C-A_Position005_4_cmle.ics	59	1	0	1.2995999999999999	1.7328	1.0	0.2204024340797937	1.1496610878448406	0.9551383804363743	0.9793264021086543	0.9399326402108654	0.841859715917411	0.35229974741151615	0.9595749394810916	390.0	6.9836169084010535	340.0	0.7839463845749143
438	Feb19-3L1-mock-rep2_B-C-A_Position005_4_cmle.ics	60	1	0	1.5162	1.1535316172061805	1.0	0.2032173949161724	1.1716542516313102	0.8106025007426612	0.9242431607658862	0.8063895865402793	0.6174025763590699	0.6406529721038547	0.9237388020550249	380.0	6.947381839570765	314.0	0.7239975434015384
439	Feb19-3L1-mock-rep2_B-C-A_Position005_4_cmle.ics	61	1	0	1.083	0.0	1.0	0.2941108768666829	1.6516514235070037	0.3403380539058931	0.5731899341970976	0.33171661012995346	0.028765685293002732	0.8878493290335326	0.9903104745362772	252.0	4.554980454092514	204.0	0.47036783074494865
440	Feb19-3L1-mock-rep2_B-C-A_Position005_4_cmle.ics	62	1	0	1.083	1.701605764436055	1.0	0.2898571046908421	1.276829779160166	0.9505896871689195	0.9821405702443738	0.9465497770481879	0.8941299058130464	0.42196401719669735	0.983675605127133	226.0	4.044155845774294	172.0	0.3965846416084861
441	Feb19-3L1-mock-rep2_B-C-A_Position005_4_cmle.ics	63	1	0	1.2995999999999999	2.3825999999999996	1.0	0.29403649095369594	1.6088001512358368	0.9847225753954127	0.9973325535269287	0.9792249402430961	0.9325001271423485	0.24221980091201703	0.9902912674840962	312.0	5.638385074169764	281.0	0.6479086296045616
442	Feb19-3L1-mock-rep2_B-C-A_Position005_4_cmle.ics	63	2	0	1.083	0.9512265400461283	1.0	0.3159124829187753	1.6516789187480172	0.6550780654020241	0.7404160097645324	0.6550780654020241	0.5348039464984997	0.667717713029353	0.9939046474647627	164.0	2.9628663114671645	111.0	0.2559354373171044
443	Feb19-3L1-mock-rep2_B-C-A_Position005_4_cmle.ics	64	1	0	2.3826	0.8254000352858515	1.0	0.26047224060002044	1.7927568437589783	0.7298534004436318	0.9059035697903117	0.7292438780703904	0.47820988934341246	2.882968849354369	0.8987740477231725	874.0	15.787055190521427	1240.0	2.859098579037923
444	Feb19-3L1-mock-rep2_B-C-A_Position005_4_cmle.ics	65	1	0	1.2995999999999999	0.7817319754002556	1.0	0.286050250349916	1.917445959883953	0.7202420456763615	0.8255514347062268	0.7186544342507645	0.5942741883011257	0.6479161857177386	0.989049920237711	196.0	3.6077771555175624	138.0	0.3181900031509946
445	Feb19-3L1-mock-rep2_B-C-A_Position005_4_cmle.ics	66	1	0	1.9493999999999998	0.687545504971255	1.0	0.28543439357832806	1.6131870020224202	0.4946601448096323	0.6780329685974618	0.4946601448096323	0.3149094685567849	4.752107567432341	0.9740600983757803	584.0	10.593509149688733	709.0	1.634758784304748
446	Feb19-3L1-mock-rep2_B-C-A_Position005_4_cmle.ics	66	2	0	1.7328	1.5233606843632503	1.0	0.332390272087876	1.9864195304198204	0.7313903351773511	0.8264244528961926	0.7313903351773511	0.6126244457777417	67.55621230839678	0.9831953782555404	476.0	8.765088127519855	563.0	1.2981229838696378
447	Feb19-3L1-mock-rep2_B-C-A_Position005_4_cmle.ics	66	3	0	1.5162	1.9493999999999998	1.0	0.3028786981971116	1.4280567425483626	0.8847469390660593	0.9625439818581191	0.8847469390660593	0.7522973529531403	3.1428777725171666	0.9918454283919983	450.0	8.090426777318722	494.0	1.1390279822941403
448	Feb19-3L1-mock-rep2_B-C-A_Position005_4_cmle.ics	66	4	0	2.166	0.0	1.0	0.2883494519355688	1.7670203365448929	0.22619666246339082	0.46956874898307843	0.22823431906931338	0.011411639684347543	1.6766583110812943	0.9557317099817303	732.0	13.315838410072224	1000.0	2.305724660514454
449	Feb19-3L1-mock-rep2_B-C-A_Position005_4_cmle.ics	66	5	0	1.9493999999999998	1.3742323914031862	1.0	0.31993601947978995	1.4257955583434987	0.7393319842173771	0.85984252969411	0.7398030731369997	0.5591511501383013	8.313715635406952	0.9769289746565888	802.0	14.45888334782019	1208.0	2.78531538990146
450	Feb19-3L1-mock-rep2_B-C-A_Position005_4_cmle.ics	66	6	0	1.7328	1.996395684228742	1.0	0.29568239209636527	1.5934228090169187	0.8269097787178653	0.913305783232997	0.8288475227790433	0.7329861393589326	20.783214567824313	0.988949088410078	492.0	8.935409432082338	558.0	1.2865943605670653
451	Feb19-3L1-mock-rep2_B-C-A_Position005_4_cmle.ics	66	7	0	1.5162	2.8158	1.0	0.2986476516318797	2.050678911543198	0.9690789741295152	0.9987218566954117	0.9685748352587048	0.9014839428083307	1.806989013111761	0.9924291176157897	360.0	6.617453964665575	351.0	0.8093093558405734
452	Feb19-3L1-mock-rep2_B-C-A_Position005_4_cmle.ics	66	8	0	1.5162	1.2076324649147852	1.0	0.3175959978080205	1.3423296885963132	0.7200140335177351	0.8528364485030915	0.7191237186788155	0.5292570879433778	1.916209904749062	0.9846596659339425	522.0	9.34838287349865	632.0	1.4572179854451348
453	Feb19-3L1-mock-rep2_B-C-A_Position005_4_cmle.ics	66	9	0	1.5162	0.1459114905355603	1.0	0.31880613159912635	1.8178493845894812	0.3061307659453303	0.4859205936788155	0.3098801557923853	0.098359578384315	47.93136236413013	0.9932342076371407	412.0	7.498671688259489	444.0	1.0237417492684175
454	Feb19-3L1-mock-rep2_B-C-A_Position005_4_cmle.ics	66	10	0	1.2995999999999999	1.9024530800922563	1.0	0.2932373339065783	1.9561035198279564	0.7812965241620566	0.8525428123983079	0.7825374227139603	0.7185567849007485	2.9560010721086822	0.9979299868697029	226.0	4.137776841135974	173.0	0.3988903662690006
455	Feb19-3L1-mock-rep2_B-C-A_Position005_4_cmle.ics	66	11	0	1.7328	0.0	1.0	0.3235314271274609	1.680043758082289	0.20288983688577936	0.41663137101366743	0.20548730881874389	0.011411639684347543	41.275912169612816	0.9382685198806614	534.0	9.73358158916511	660.0	1.5217782759395395
456	Feb19-3L1-mock-rep2_B-C-A_Position005_4_cmle.ics	66	12	0	1.7328	1.927468146499159	1.0	0.31190832912100214	1.6716016052316651	0.8217847482102181	0.9110628355841197	0.8197473458346892	0.7238492261226814	55.26583261866791	0.9903134124270826	428.0	7.832829734704899	465.0	1.072161967139221
457	Feb19-3L1-mock-rep2_B-C-A_Position005_4_cmle.ics	66	13	0	1.083	2.5991999999999997	1.0	0.23557968898772064	1.0957235888038368	0.9168549666449723	0.9552897718027986	0.9143172388545395	0.8723641392775789	3.8873053378324287	0.9454410987179598	266.0	4.8444430886271945	198.0	0.45653348278186184
458	Feb19-3L1-mock-rep2_B-C-A_Position005_4_cmle.ics	67	1	0	0.8664	0.10317500441073144	1.0	0.18407769454627693	1.3888840169950158	0.3668118186258717	0.5978112885960445	0.3668118186258717	0.1038338824165203	0.8289923985668503	0.845989324553267	240.0	4.193186987266456	150.0	0.3458586990771681
459	Feb19-3L1-mock-rep2_B-C-A_Position005_4_cmle.ics	68	1	0	1.9493999999999998	0.9342894015681998	1.0	0.28413956930397016	1.6504382341359136	0.6481183975281869	0.7878378525398098	0.6355453691581837	0.48979688049639347	0.7197837307021604	0.9730383653707022	492.0	8.982219929763183	547.0	1.2612313893014064
460	Feb19-3L1-mock-rep2_B-C-A_Position005_4_cmle.ics	69	1	0	1.5162	0.3720027687491155	1.0	0.24048017139547864	1.1686579788323401	0.4726632254180548	0.6416993097164427	0.4642390813574627	0.24274632791112954	0.8141227698838528	0.8924563254684319	484.0	8.70981728675858	491.0	1.132110808312597
461	Feb19-3L1-mock-rep2_B-C-A_Position006_5_cmle.ics	1	1	0	1.5162	0.32626801153583	1.0	0.2982284291428165	1.6683883580565506	0.43257976736499426	0.6140898574216362	0.43717994575773905	0.21507871466669082	0.7464785704263309	0.9811758225922506	420.0	7.6072375893811435	442.0	1.0191302999473888
462	Feb19-3L1-mock-rep2_B-C-A_Position006_5_cmle.ics	2	1	0	1.7328	3.2489999999999997	1.0	0.3186963851363696	1.8290018099478311	0.9901047745047838	0.9940516880625684	0.9840479451876766	0.9664739779222365	18.33516746165638	0.9881499545517903	466.0	8.494800570285385	534.0	1.2312569687147183
463	Feb19-3L1-mock-rep2_B-C-A_Position006_5_cmle.ics	2	2	0	1.2995999999999999	0.32626801153583	1.0	0.32554283860705907	1.633689891550971	0.3752323051690662	0.5385905996657405	0.3689421959758897	0.174601539777143	1.2271451921008436	0.9979264410093698	322.0	5.861862133723409	310.0	0.7147746447594807
464	Feb19-3L1-mock-rep2_B-C-A_Position006_5_cmle.ics	2	3	0	1.9493999999999998	0.0	1.0	0.34339675838656664	1.5528512958985508	0.2830854545123736	0.597932711426945	0.33570728638971126	0.0152284973137075	1.3546491490491561	0.9767789344797456	722.0	12.928524608635609	1069.0	2.464819662089951
465	Feb19-3L1-mock-rep2_B-C-A_Position006_5_cmle.ics	2	4	0	1.5162	3.6822	1.0	0.30520720725841466	1.7953726953088438	0.9948671929218077	0.9991039193618398	0.9943434503588221	0.9829705690469445	2.3598217094210616	0.9980065776701138	354.0	6.48336772893339	346.0	0.7977807325380012
466	Feb19-3L1-mock-rep2_B-C-A_Position006_5_cmle.ics	2	5	0	1.7328	0.32626801153583	1.0	0.32296417456350324	1.501313441512476	0.46871190520129646	0.6816158562736041	0.4710518518133449	0.174601539777143	17.7188312326292	0.9701847489570615	616.0	11.07458325185619	817.0	1.8837770476403088
467	Feb19-3L1-mock-rep2_B-C-A_Position006_5_cmle.ics	3	1	0	1.7328	1.1349250485180458	1.0	0.2819373521128989	1.708138633939463	0.7495811821846085	0.8661654547197458	0.746554738461398	0.5999137258124153	0.6190521767067609	0.9843242544963122	426.0	7.811539571634588	439.0	1.0122131259658453
468	Feb19-3L1-mock-rep2_B-C-A_Position006_5_cmle.ics	4	1	0	1.5162	0.7252201245704302	1.0	0.23783688823116458	1.072991184885682	0.614920452209147	0.7848210229385346	0.6144717675488507	0.33033033314523574	0.8798797964635866	0.9717750385127017	638.0	11.098127806065824	739.0	1.7039305241201814
469	Feb19-3L1-mock-rep2_B-C-A_Position006_5_cmle.ics	4	2	0	1.5162	0.9228252937649445	1.0	0.3172361280042006	1.3409227412444498	0.6259932147381038	0.7815483745179608	0.6238885212340953	0.4129523638120199	0.6056024900364635	0.9874372161479631	608.0	10.685154364649486	794.0	1.8307453804484761
470	Feb19-3L1-mock-rep2_B-C-A_Position006_5_cmle.ics	4	3	0	1.5162	3.2489999999999997	1.0	0.3123367974945677	1.5541732842410088	0.9900901931156275	0.9982252584467387	0.9893690481323657	0.9499291665651189	0.2860405526120034	0.9913416737377614	494.0	8.886483848631384	577.0	1.3304031291168399
471	Feb19-3L1-mock-rep2_B-C-A_Position006_5_cmle.ics	4	4	0	1.2995999999999999	1.0622516852075932	1.0	0.2988824714798787	1.2657796460900461	0.6187511443646019	0.7351973118914558	0.6176650525267258	0.47620471518835067	0.8012819495088761	0.9848786272640464	426.0	7.624297580911234	452.0	1.0421875465525332
472	Feb19-3L1-mock-rep2_B-C-A_Position006_5_cmle.ics	4	5	0	1.5162	1.938482339849791	1.0	0.26449205005273396	1.3095265460390175	0.8227658097289582	0.8897223091887244	0.8211785408749851	0.7310054223353724	16.721524574671516	0.989755239039737	458.0	8.24580317612122	474.0	1.0929134890838512
473	Feb19-3L1-mock-rep2_B-C-A_Position006_5_cmle.ics	4	6	0	0.8664	1.0317500441073144	1.0	0.27541975538991637	1.900471610561285	0.5530257156301613	0.624566235042022	0.5530525867170594	0.4686976833998549	2.596221154829467	0.9840029751030479	138.0	2.4988522008297913	80.0	0.18445797284115634
474	Feb19-3L1-mock-rep2_B-C-A_Position006_5_cmle.ics	4	7	0	0.8664	1.938482339849791	1.0	0.3180264672001329	1.7521490552875632	0.7843507789178201	0.8280809732082766	0.7850031839113429	0.7315462810728187	0.5281070279694914	1.0130113908136325	126.0	2.3008954758866795	75.0	0.17292934953858405
475	Feb19-3L1-mock-rep2_B-C-A_Position006_5_cmle.ics	5	1	0	1.7328	2.2377496632514493	1.0	0.2884203460555815	2.0562216182612905	0.938352440798836	0.975462096864457	0.9372091907708543	0.8756635647015558	0.3710945515790602	0.9945600922674449	384.0	7.106988409913482	380.0	0.8761753709954926
476	Feb19-3L1-mock-rep2_B-C-A_Position006_5_cmle.ics	5	2	0	0.8664	1.2269033092775323	1.0	0.32005861740572933	1.5616047097349495	0.7121967988999216	0.7792488127788171	0.7107217665211621	0.6307582226059705	0.6548042418856671	1.0061294881449891	172.0	3.118242710269659	120.0	0.2766869592617345
477	Feb19-3L1-mock-rep2_B-C-A_Position006_5_cmle.ics	6	1	0	1.2995999999999999	0.46141264688247224	1.0	0.32515936360290676	1.9734469447959904	0.4202428832657298	0.5600513085391019	0.41947423434979403	0.2470067978918457	0.8298080973930708	0.9931111533194404	264.0	4.846558174397309	230.0	0.5303166719183244
478	Feb19-3L1-mock-rep2_B-C-A_Position006_5_cmle.ics	6	2	0	1.7328	1.5080113464063434	1.0	0.2692607578611773	1.7296590529393159	0.7607298737604312	0.8492615829761401	0.7600248709330761	0.6428377342971636	0.6417414490467305	0.9840475323414757	416.0	7.5880625120809455	414.0	0.954570009452984
479	Feb19-3L1-mock-rep2_B-C-A_Position006_5_cmle.ics	6	3	0	1.083	0.0	1.0	0.14338974733702475	1.9413319879835382	0.03258679735330189	0.1100942696488939	0.03258679735330189	0.01629095075016707	0.9831045909957842	0.8770908000624756	132.0	2.5754132046613845	54.0	0.12450913166778053
480	Feb19-3L1-mock-rep2_B-C-A_Position006_5_cmle.ics	6	4	0	0.8664	0.0	1.0	0.32852192367398825	1.8335269835202992	0.13928212107933974	0.2665865378730946	0.1297596870570783	0.01629095075016707	0.9512894134651128	0.9885536089159576	152.0	2.7883148353644716	101.0	0.23287819071195984
481	Feb19-3L1-mock-rep2_B-C-A_Position006_5_cmle.ics	7	1	0	1.083	2.3825999999999996	1.0	0.28380753372595546	1.9774470416718044	0.963446497201807	0.991885661789495	0.9632737172139437	0.9104241116580136	0.3580601098782605	0.9950522117802876	172.0	3.165053207950498	113.0	0.2605468866381333
482	Feb19-3L1-mock-rep2_B-C-A_Position006_5_cmle.ics	7	2	0	1.5162	1.1368333649278028	1.0	0.3000921099947658	1.8979117248347777	0.7084232351156362	0.8131089441035668	0.7036612500842829	0.5730648641359315	0.6360763742695467	1.0022021794031601	356.0	6.55146838968454	346.0	0.7977807325380012
483	Feb19-3L1-mock-rep2_B-C-A_Position006_5_cmle.ics	8	1	0	1.7328	0.5097226605744432	1.0	0.2816643009134345	1.6584603482275588	0.527242872651292	0.6895658805539235	0.5248343404551697	0.2892320323109069	0.7729217491866419	0.9898347297636788	474.0	8.650176969087887	515.0	1.1874482001649438
484	Feb19-3L1-mock-rep2_B-C-A_Position006_5_cmle.ics	9	1	0	1.5162	0.10317500441073144	1.0	0.30789668817622007	1.575190149032375	0.2993703491700057	0.4911956210646823	0.3012700343445907	0.06614374642243846	0.8736028876554605	0.9937814295407887	428.0	7.715803490502801	462.0	1.0652447931576776
485	Feb19-3L1-mock-rep2_B-C-A_Position006_5_cmle.ics	10	1	0	1.5162	1.0521827216106825	1.0	0.26251312308301655	1.2093153586552148	0.7374970228682761	0.8849148247494328	0.7386605445125117	0.5609853232286555	0.5371140171562839	0.9638202513436609	484.0	8.663006789077752	513.0	1.1828367508439148
486	Feb19-3L1-mock-rep2_B-C-A_Position006_5_cmle.ics	11	1	0	0.8664	0.2611622542985661	1.0	0.2991993003418851	1.832568741065531	0.5169342439832062	0.6805703388327125	0.5047749985216723	0.2842750280882266	0.7796470745823731	0.9942335418937164	168.0	3.0990676329694615	112.0	0.25824116197761887
487	Feb19-3L1-mock-rep2_B-C-A_Position006_5_cmle.ics	11	2	0	1.083	0.7487496911231468	1.0	0.309757326863699	1.62216986398879	0.7260436993672758	0.8503525811601916	0.7209360771095736	0.5286278162142984	0.6414741406994785	1.0051049995188235	170.0	3.12035779603977	116.0	0.2674640606196767
488	Feb19-3L1-mock-rep2_B-C-A_Position006_5_cmle.ics	12	1	0	1.2995999999999999	1.9926403119009237	1.0	0.29828019838874525	1.8811132384934048	0.9007928595972494	0.949408006651706	0.9010219362064065	0.8356523804877635	0.42647979643645423	0.9921183444717874	250.0	4.5570955398626225	203.0	0.4680621060844342
489	Feb19-3L1-mock-rep2_B-C-A_Position006_5_cmle.ics	12	2	0	0.8664	0.751125369937127	1.0	0.2983193720086381	1.7466583399819093	0.5735866185322976	0.6684285768827765	0.5727042493710999	0.4297943825324843	0.7500221817761549	1.0039363519043258	158.0	2.852185324575398	102.0	0.23518391537247432
490	Feb19-3L1-mock-rep2_B-C-A_Position006_5_cmle.ics	12	3	0	1.083	0.10317500441073144	1.0	0.31800008018530085	1.9910411911100008	0.2872960051584659	0.43332810133670446	0.2872960051584659	0.07171794730389558	0.8779030466379371	1.000190438880144	214.0	3.91641486735244	166.0	0.3827502936453994
491	Feb19-3L1-mock-rep2_B-C-A_Position006_5_cmle.ics	13	1	0	1.083	1.401081809291592	1.0	0.3079536876373948	1.7898161013606813	0.8850806689563195	0.9402211757485631	0.883404737457069	0.8054149110694095	0.4665030805677373	0.9874877651226274	194.0	3.516271245925994	141.0	0.325107177132538
492	Feb19-3L1-mock-rep2_B-C-A_Position006_5_cmle.ics	14	1	0	1.9493999999999998	2.805959926367715	1.0	0.30813429824440325	1.6081835826823718	0.9899627904665621	0.9990415726235683	0.9890817635063727	0.9489071252338734	0.506257005763722	0.9735589997511757	656.0	11.828059997028262	877.0	2.022120527271176
493	Feb19-3L1-mock-rep2_B-C-A_Position006_5_cmle.ics	14	2	0	1.7328	0.0	1.0	0.17960644164595713	1.9864050046880355	0.11198024664932643	0.19226550062780337	0.056827194492912604	0.019564149656093707	0.9725593285044122	0.9361856350000535	262.0	5.176346743933294	169.0	0.38966746762694277
494	Feb19-3L1-mock-rep2_B-C-A_Position006_5_cmle.ics	15	1	0	1.2995999999999999	2.262804502914313	1.0	0.26259036625898713	1.192584504103145	0.931856629689086	0.9599497527229273	0.9321103856370534	0.875174569694701	0.6792418412304819	0.9282737321085779	310.0	5.570284413418616	263.0	0.6064055857153013
495	Feb19-3L1-mock-rep2_B-C-A_Position006_5_cmle.ics	15	2	0	1.083	0.0	1.0	0.22413983291419035	1.0724207218202864	0.18923714843103237	0.41573682808664414	0.18711351709343257	0.019630092215991303	0.9676201875559571	0.9601608697221817	352.0	6.18121457977805	294.0	0.6778830501912495
496	Feb19-3L1-mock-rep2_B-C-A_Position006_5_cmle.ics	15	3	0	0.8664	0.1459114905355603	1.0	0.3439774269236638	1.8498856470965899	0.2614982039118009	0.3867600584538524	0.2614982039118009	0.12457887310762851	0.905130443388866	1.0036837779035297	126.0	2.300895475886679	78.0	0.17984652352012742
497	Feb19-3L1-mock-rep2_B-C-A_Position006_5_cmle.ics	15	4	0	1.2995999999999999	0.5158750220536572	1.0	0.3110698415120115	1.9035563854642343	0.4959183085816302	0.6443664379863656	0.4983370886814049	0.3050407449266807	0.7301278457857958	1.0003273200128249	290.0	5.310572285034684	259.0	0.5971826870732435
498	Feb19-3L1-mock-rep2_B-C-A_Position006_5_cmle.ics	15	5	0	1.2995999999999999	0.32626801153583	1.0	0.3174329061946888	1.8141435135680775	0.40302563474980746	0.5715114856060988	0.4027628803639688	0.2013139518979505	0.276364974058062	0.9981903378515963	256.0	4.66777652675439	217.0	0.5003422513316366
499	Feb19-3L1-mock-rep2_B-C-A_Position006_5_cmle.ics	16	1	0	1.083	0.0	1.0	0.28338322808811234	1.6192252538102916	0.323978910508146	0.5227513279851226	0.323978910508146	0.031179211221350638	0.8860665856491016	0.9918299951130646	206.0	3.737633219709526	148.0	0.3412472497561391
500	Feb19-3L1-mock-rep2_B-C-A_Position006_5_cmle.ics	16	2	0	0.8664	0.928575039696583	1.0	0.30414293636913303	2.0203382485199777	0.7084367859297874	0.7946593730525358	0.7043316550107327	0.6252114389720357	0.6872014472633992	1.004931950529195	104.0	1.9262721890707628	55.0	0.12681485632829495
501	Feb19-3L1-mock-rep2_B-C-A_Position006_5_cmle.ics	17	1	0	1.2995999999999999	0.2918229810711206	1.0	0.3056344186047252	1.37509358351448	0.47537206460984927	0.6671957824660645	0.45023906413845516	0.1953928444303347	0.8395482763530243	0.9908780125266385	402.0	7.181573633344169	419.0	0.9660986327555563
502	Feb19-3L1-mock-rep2_B-C-A_Position006_5_cmle.ics	18	1	0	0.6497999999999999	0.6275890508929507	1.0	0.35298450770761536	1.6775078370240484	0.6339734271797618	0.7343164256751588	0.6241552546349425	0.4988715477010175	0.7119394711396292	1.0276662978162499	114.0	2.0327230044223072	68.0	0.15678927691498287
503	Feb19-3L1-mock-rep2_B-C-A_Position006_5_cmle.ics	18	2	0	0.8664	1.1961505589055579	1.0	0.30001634125536203	1.8792646795253227	0.8511208017749216	0.9095134266697269	0.8478948307959095	0.7573763802820493	0.5312051072279007	0.9998142435307398	144.0	2.6095331877215573	89.0	0.2052094947857864
504	Feb19-3L1-mock-rep2_B-C-A_Position006_5_cmle.ics	19	1	0	1.5162	1.074245800390238	1.0	0.28539233189616137	1.5857302059865779	0.7413435138456711	0.8470517480323196	0.7400517741808958	0.5980937687942891	0.5696128186990681	0.9746511194681727	384.0	6.896341170349705	378.0	0.8715639216744637
505	Feb19-3L1-mock-rep2_B-C-A_Position006_5_cmle.ics	20	1	0	1.5162	0.7817319754002556	1.0	0.2971024216515496	1.3921817123062554	0.6128339176854506	0.7439434018490789	0.6091181004447943	0.44283895795240075	0.7180508652360212	0.9775475705399886	480.0	8.69064220945838	539.0	1.2427855920172906
506	Feb19-3L1-mock-rep2_B-C-A_Position006_5_cmle.ics	21	1	0	0.8664	0.46141264688247224	1.0	0.3097361052870267	1.8175512140331302	0.5094460000708894	0.6406665367029384	0.5071598199411619	0.3518324885690994	0.7643453144098985	1.007804775331852	136.0	2.4775620377594825	83.0	0.1913751468226997
507	Feb19-3L1-mock-rep2_B-C-A_Position006_5_cmle.ics	21	2	0	0.8664	0.7295574526778015	1.0	0.23271056693257725	1.430446919641654	0.6412114982454896	0.7424813029454507	0.6332275901180306	0.5053610037925779	0.7019804302819209	0.9075626548836712	216.0	3.844084035061069	144.0	0.33202435111408135
508	Feb19-3L1-mock-rep2_B-C-A_Position006_5_cmle.ics	22	1	0	1.5162	2.3131205728517283	1.0	0.3088942453789852	1.7472573739422623	0.965526502111868	0.9907273126785322	0.9640665055299201	0.911279572255182	0.3838435495330043	0.9870694402767047	358.0	6.525948055074008	354.0	0.8162265298221167
509	Feb19-3L1-mock-rep2_B-C-A_Position006_5_cmle.ics	22	2	0	0.8664	0.0	1.0	0.25219289448827525	1.9630882935591782	0.045406381991747846	0.16782636294831416	0.06339998535120486	0.02269830806416172	0.9775981660486077	0.9850968699699648	108.0	2.0624735105730605	53.0	0.12220340700726606
510	Feb19-3L1-mock-rep2_B-C-A_Position006_5_cmle.ics	23	1	0	1.5162	1.6688505429120026	1.0	0.32238051564758996	1.6956628987716154	0.850368827946747	0.9193008882883282	0.8455352989389274	0.7456460580820947	0.5202998464800319	0.9951657714011416	416.0	7.5880625120809455	453.0	1.0444932712130475
511	Feb19-3L1-mock-rep2_B-C-A_Position006_5_cmle.ics	24	1	0	1.7328	2.5876159463127735	1.0	0.3222873019869466	1.71482340404965	0.9702978068142744	0.9954551570512341	0.9703949827325868	0.9220032441806575	0.20685045031158278	0.9926474140695698	466.0	8.518205819125807	537.0	1.2381741426962618
512	Feb19-3L1-mock-rep2_B-C-A_Position006_5_cmle.ics	25	1	0	1.083	0.9077480443748005	1.0	0.15309009129240156	1.3686399696749527	0.8101596846733033	0.8960470463388751	0.8066097326797715	0.6402357370256203	0.523296894352828	0.7272218359083541	226.0	3.973940099253033	125.0	0.28821558256430674
513	Feb19-3L1-mock-rep2_B-C-A_Position006_5_cmle.ics	26	1	0	1.2995999999999999	0.23070632344123612	1.0	0.26387955871605495	1.3679819905027868	0.438899158887143	0.6634300767168869	0.43490156206673447	0.17287179961179405	0.7854282893754974	0.9889113338849437	352.0	6.391861819341822	319.0	0.7355261667041109
514	Feb19-3L1-mock-rep2_B-C-A_Position006_5_cmle.ics	26	2	0	1.083	2.2358978272474372	1.0	0.279006506526528	1.563022479278566	0.935405305481098	0.9680284684351603	0.9349154265643775	0.8817912930954802	0.4319762758049474	0.9879923046141178	174.0	3.1629381221803876	114.0	0.26285261129864773
515	Feb19-3L1-mock-rep2_B-C-A_Position006_5_cmle.ics	27	1	0	1.083	0.9755754663213545	1.0	0.3103835882081526	1.7242155882924726	0.6612550057111383	0.7721978175776647	0.6594039648392529	0.521393066271778	0.728770823941253	1.0015681796153784	214.0	3.8930096185120204	164.0	0.3781388443243705
516	Feb19-3L1-mock-rep2_B-C-A_Position006_5_cmle.ics	27	2	0	1.2995999999999999	1.5497868238284018	1.0	0.309459740272645	1.8171491239612547	0.8469776114349179	0.9256039585186255	0.8440024018383996	0.7306487221045883	0.5422956578417949	0.9984073803897033	306.0	5.574514584958838	280.0	0.6456029049440472
517	Feb19-3L1-mock-rep2_B-C-A_Position006_5_cmle.ics	28	1	0	1.5162	0.639412489864916	1.0	0.2649986750503656	1.479113852636501	0.5788689444867974	0.7758290595328852	0.5812989465659436	0.38308051493519996	0.7314226628717811	0.9653984959562557	448.0	7.998920867727154	459.0	1.0583276191761344
518	Feb19-3L1-mock-rep2_B-C-A_Position006_5_cmle.ics	29	1	0	1.5162	0.7252201245704302	1.0	0.3110567184049	1.8623410275494252	0.6385766507451162	0.7748180023539816	0.6328287011377577	0.45470765168546323	0.6799541489313229	0.9944862616040424	336.0	6.12791951941767	323.0	0.7447490653461686
519	Feb19-3L1-mock-rep2_B-C-A_Position006_5_cmle.ics	30	1	0	1.5162	1.1321417835580119	1.0	0.33243805785894465	1.801613485026438	0.7614475407248794	0.8626124492938462	0.7412631857327493	0.5892513617614816	0.6411022405088938	0.9917919457222655	422.0	7.698743498972712	470.0	1.0836905904417933
520	Feb19-3L1-mock-rep2_B-C-A_Position006_5_cmle.ics	31	1	0	1.083	1.2611313899024936	1.0	0.23740644091255494	1.1350234038003677	0.9328085642317381	0.9912573467674224	0.9327770780856424	0.7781433669185558	0.34444094392272995	0.867617362357765	234.0	4.26974799109805	164.0	0.3781388443243705
521	Feb19-3L1-mock-rep2_B-C-A_Position006_5_cmle.ics	32	1	0	1.5162	1.3412750573395087	1.0	0.2970818178011936	1.58742267850966	0.8201977590286148	0.9061230525422972	0.8187915718048301	0.7008559885719388	0.5885917615385868	0.995725177706322	362.0	6.615338878895466	353.0	0.8139208051616021
522	Feb19-3L1-mock-rep2_B-C-A_Position006_5_cmle.ics	33	1	0	1.2995999999999999	1.815496088749601	1.0	0.2766243617052998	1.6053291084103294	0.9715630740967545	0.98992141253317	0.9646483976321698	0.9185930802204532	0.3576281015306691	0.9940763650730879	216.0	3.937705030422749	157.0	0.3619987717007692
523	Feb19-3L1-mock-rep2_B-C-A_Position006_5_cmle.ics	34	1	0	1.5162	1.4686736615067262	1.0	0.30399825327493724	1.8634379856888625	0.818691750441698	0.8976784603789748	0.8163483833237923	0.7014904473813182	0.5460591543391293	0.9859685617162757	368.0	6.749425114627651	366.0	0.8438952257482901
524	Feb19-3L1-mock-rep2_B-C-A_Position006_5_cmle.ics	34	2	0	1.083	0.5260913608053412	1.0	0.11180471752652754	2.3447755866841185	0.46187395238310963	0.5534176506200245	0.46027601487564507	0.315551473767879	0.7922481937771249	0.6161922874679898	222.0	3.8611440265911554	104.0	0.2397953646935032
525	Feb19-3L1-mock-rep2_B-C-A_Position006_5_cmle.ics	35	1	0	1.5162	2.1003330663048003	1.0	0.28388431692890403	1.4049339762467088	0.9355182966029778	0.9746101953523457	0.9345282485149279	0.8675499952854853	0.3491632852215856	0.9762783317859903	384.0	6.919746419190125	377.0	0.8692581970139491
526	Feb19-3L1-mock-rep2_B-C-A_Position006_5_cmle.ics	35	2	0	0.8664	0.0	1.0	0.30758805139602646	1.9689804878189685	0.13825528668535328	0.2838930748064906	0.13825528668535328	0.021489615209881623	0.9433134501691017	0.9786891445076931	146.0	2.677633848472706	92.0	0.21212666876732977
527	Feb19-3L1-mock-rep2_B-C-A_Position006_5_cmle.ics	36	1	0	1.2995999999999999	0.0	1.0	0.30730137965307874	1.5618943888023418	0.27848161925470677	0.45268088725957073	0.266429457113591	0.023843753182261996	0.8845168636761959	0.9951677973219499	324.0	5.883152296793719	304.0	0.700940296796394
528	Feb19-3L1-mock-rep2_B-C-A_Position006_5_cmle.ics	37	1	0	1.7328	0.8779414014559871	1.0	0.31602926098611606	1.951940412557747	0.5847676264894991	0.7106381129443589	0.5847676264894991	0.4292046748169991	0.7451083537382392	0.9895761192931042	420.0	7.747669082423661	455.0	1.0491047205340767
529	Feb19-3L1-mock-rep2_B-C-A_Position006_5_cmle.ics	37	2	0	1.5162	2.2152612910684377	1.0	0.3004312035944927	1.454816355098364	0.8998005168331147	0.948482041215215	0.899344737015045	0.8035716178487616	0.4845846156234638	0.9875505325917189	450.0	8.160642523839979	492.0	1.1344165329731113
530	Feb19-3L1-mock-rep2_B-C-A_Position006_5_cmle.ics	38	1	0	1.9493999999999998	0.3720027687491155	1.0	0.3014116277512953	1.496143210389583	0.5123429933029452	0.7381146591089298	0.5128602157533272	0.24345115866774558	1.1383971054215662	0.9762219008158292	698.0	12.69644790063233	952.0	2.1950498768097604
531	Feb19-3L1-mock-rep2_B-C-A_Position006_5_cmle.ics	38	2	0	1.5162	0.0	1.0	0.278907269098009	1.5824930263591523	0.23951872288343384	0.48079283045106513	0.19802788609720692	0.01841425777358506	1.9004365998868358	0.9625446524180495	470.0	8.513975647585582	506.0	1.1666966782203136
532	Feb19-3L1-mock-rep2_B-C-A_Position006_5_cmle.ics	38	3	0	1.9493999999999998	1.403331779731213	1.0	0.2830118771347332	1.4547091898066176	0.8465719780912377	0.9397879062656295	0.84369147192889	0.6717743739046635	2.1083174264302693	0.9803667009419269	622.0	11.349100980630908	776.0	1.7892423365592163
533	Feb19-3L1-mock-rep2_B-C-A_Position006_5_cmle.ics	39	1	0	2.5991999999999997	2.8158	1.0	0.28557545070428103	1.942243200196515	0.9893797869567776	0.9979628897875453	0.9795414610359584	0.893250548582094	0.33381618541372016	0.9726045302420661	814.0	15.054729303050467	1167.0	2.6907806788203676
534	Feb19-3L1-mock-rep2_B-C-A_Position006_5_cmle.ics	40	1	0	1.5162	1.8940413082472753	1.0	0.3220388415762447	1.7743818465601626	0.9069975065267676	0.960356931900676	0.9066503140513754	0.8253261129322433	0.46439734052816006	0.9902953821572709	410.0	7.500786774029598	443.0	1.021436024607903
535	Feb19-3L1-mock-rep2_B-C-A_Position006_5_cmle.ics	41	1	0	1.7328	0.6606423714395955	1.0	0.23697581048845218	1.1234025660009368	0.6762571973062238	0.8500437433452469	0.6762571973062238	0.34524757377026943	0.8814361544941217	0.9015178999398097	590.0	10.774405883101762	656.0	1.512555377297482
536	Feb19-3L1-mock-rep2_B-C-A_Position006_5_cmle.ics	41	2	0	1.5162	2.1862391473222567	1.0	0.2683618257866481	1.4944543927182126	0.8989955985378193	0.9551810431940102	0.8987324602749388	0.822720768255217	0.52469963801595	0.9523440571767456	450.0	8.113832026159141	465.0	1.072161967139221
537	Feb19-3L1-mock-rep2_B-C-A_Position006_5_cmle.ics	41	3	0	1.5162	3.4656	1.0	0.3325063691199497	1.783633003011222	0.9887420227736672	0.9975571545801656	0.9880475547809102	0.971502397406596	0.29961940377344454	0.9956504152630882	348.0	6.3726867420416236	352.0	0.8116150805010878
538	Feb19-3L1-mock-rep2_B-C-A_Position006_5_cmle.ics	42	1	0	1.083	2.262804502914313	1.0	0.3049786146593797	1.8506321163346928	0.826106997613588	0.8801105101320403	0.8435587296586089	0.7822627542734669	0.5913201302898039	0.9981984622355392	190.0	3.4970961686257964	136.0	0.31357855382996574
539	Feb19-3L1-mock-rep2_B-C-A_Position006_5_cmle.ics	42	2	0	1.5162	0.1459114905355603	1.0	0.2638868052872807	1.4056718395658274	0.26012474691779425	0.41551187274025064	0.26012474691779425	0.10573341813167471	0.9057456981306277	0.960935607393098	368.0	6.6558041192659765	341.0	0.7862521092354289
540	Feb19-3L1-mock-rep2_B-C-A_Position006_5_cmle.ics	42	3	0	1.5162	1.242391573779135	1.0	0.22123664314631825	1.038160547551319	0.7221317836241955	0.8245121664225797	0.7185492481926867	0.546457238102462	0.6799846703416956	0.9746049820410598	540.0	9.680425834173958	555.0	1.2796771865855219
541	Feb19-3L1-mock-rep2_B-C-A_Position006_5_cmle.ics	43	1	0	1.5162	1.3309465686852426	1.0	0.23740894266546972	1.2738771685485981	0.7967885607473313	0.9065361868269078	0.7951059692008727	0.6550983560665867	0.6372696998106652	0.9501453836912237	492.0	8.865193685561087	500.0	1.152862330257227
542	Feb19-3L1-mock-rep2_B-C-A_Position006_5_cmle.ics	43	2	0	1.7328	1.4930362603455627	1.0	0.27233208327931324	1.5269563876354806	0.8761443770189987	0.958845380797424	0.865288995466186	0.7186028565546272	0.7763827158390844	0.9830254540639632	470.0	8.467165149904755	500.0	1.152862330257227
543	Feb19-3L1-mock-rep2_B-C-A_Position006_5_cmle.ics	43	3	0	1.2995999999999999	0.0	1.0	0.2573790586029299	1.5415967771491719	0.12881008488496615	0.2762116214346759	0.12881008488496615	0.01851739393822697	2.6929791950269584	0.9764571350468577	272.0	5.025339822040225	214.0	0.4934250773500932
544	Feb19-3L1-mock-rep2_B-C-A_Position006_5_cmle.ics	43	4	0	1.083	0.72222503087512	1.0	0.3049786146593797	1.7736073565858959	0.5400422721502958	0.6450976006777763	0.5401992745305111	0.3997858250549138	0.6491244677849984	0.9966993325830031	190.0	3.4502856709449565	136.0	0.31357855382996574
545	Feb19-3L1-mock-rep2_B-C-A_Position006_5_cmle.ics	44	1	0	1.7328	3.0324	1.0	0.27840028844743275	1.2251248258392828	0.9736192490168871	0.9894993243939237	0.9602961760090162	0.92131703799754	0.1602444495017512	0.9534896753020773	652.0	11.71526392436639	826.0	1.9045285695849388
546	Feb19-3L1-mock-rep2_B-C-A_Position006_5_cmle.ics	44	2	0	1.7328	0.9077480443748005	1.0	0.28822614857718937	1.2786686280115902	0.5720620224555706	0.7010749104746209	0.5676157467719359	0.4165805243672631	0.8629899241026119	0.9738710205972864	542.0	9.725121246084683	637.0	1.468746608747707
547	Feb19-3L1-mock-rep2_B-C-A_Position006_5_cmle.ics	44	3	0	1.5162	0.0	1.0	0.19151443340594654	1.6474972597356146	0.041064730939122746	0.13321921750880106	0.041064730939122746	0.014364051697498137	0.9681341203616344	0.9071852076139922	240.0	4.731507710596118	153.0	0.35277587305871144
548	Feb19-3L1-mock-rep2_B-C-A_Position006_5_cmle.ics	45	1	0	1.2995999999999999	0.46141264688247224	1.0	0.32026252993647236	1.8127569298794062	0.46981373772381113	0.6230085523942973	0.46981373772381113	0.28532370998967743	0.8057558218713934	1.0002565382461723	282.0	5.131790637391769	252.0	0.5810426144496424
549	Feb19-3L1-mock-rep2_B-C-A_Position006_5_cmle.ics	45	2	0	0.8664	1.5476250661609716	1.0	0.30758805139602646	1.652792309409411	0.7885033931821291	0.8522483718115074	0.7883375687653128	0.7192074421998267	0.5993600383416153	1.0009080707446016	146.0	2.630823350791866	92.0	0.21212666876732977
550	Feb19-3L1-mock-rep2_B-C-A_Position006_5_cmle.ics	45	3	0	1.2995999999999999	0.0	1.0	0.19685734472773586	1.74904635065505	0.08335164311269012	0.19782438365137076	0.05928222901181084	0.021009953610619397	0.9616344449632898	0.9162401604041517	222.0	4.165412261516617	138.0	0.3181900031509946
551	Feb19-3L1-mock-rep2_B-C-A_Position006_5_cmle.ics	46	1	0	1.5162	0.10317500441073144	1.0	0.28789174373439613	1.5499835131503388	0.2516873053361742	0.4427287863481898	0.2516873053361742	0.04582029738592415	0.6057551023476232	0.9835723762246431	414.0	7.566772349010637	425.0	0.979932980718643
552	Feb19-3L1-mock-rep2_B-C-A_Position006_5_cmle.ics	46	2	0	1.5162	0.0	1.0	0.3440207580298198	1.6286180061109716	0.2829630744935458	0.5007966007034597	0.28471034372882664	0.019131547663859015	0.7605178648114786	0.9923996572892293	480.0	8.620426462937125	580.0	1.3373203030983833
553	Feb19-3L1-mock-rep2_B-C-A_Position006_5_cmle.ics	46	3	0	1.083	0.7540056732031717	1.0	0.2642552222637071	1.7166000156418089	0.5430995995987233	0.6415471911509042	0.5425691160533425	0.4109382905824289	0.1364681230161698	0.9820944915556968	158.0	2.898995822256238	96.0	0.22134956740938755
554	Feb19-3L1-mock-rep2_B-C-A_Position006_5_cmle.ics	47	1	0	1.2995999999999999	0.3095250132321943	1.0	0.09792498727175848	1.0407003062210696	0.34712843834428847	0.48563752069265753	0.3561042872570598	0.1929807516245838	0.8446168693188696	0.5125199831590642	272.0	4.744476835955177	132.0	0.30435565518790797
555	Feb19-3L1-mock-rep2_B-C-A_Position006_5_cmle.ics	47	2	0	1.5162	1.7060019029756524	1.0	0.2659038443464211	1.6106377930516464	0.8610350252422395	0.9411768003079142	0.8601344508925401	0.7458997709327484	0.47426670928194953	0.9810520862074683	398.0	7.256019551405646	385.0	0.8877039942980649
556	Feb19-3L1-mock-rep2_B-C-A_Position006_5_cmle.ics	48	1	0	1.5162	0.8058225447605828	1.0	0.2870542601979986	1.7730923515788435	0.6276519086255463	0.7881140215428095	0.6494988629663944	0.47663232170096487	0.6628631636898585	0.9847617748557569	316.0	5.77458639567206	283.0	0.6525200789255905
557	Feb19-3L1-mock-rep2_B-C-A_Position006_5_cmle.ics	48	2	0	1.083	1.8410516456738788	1.0	0.3313398501832985	1.6639661472652314	0.8914951757956896	0.9328448300064572	0.886759875347427	0.8191952796728338	0.5135081546999923	0.9911465800400776	192.0	3.471575834015266	144.0	0.33202435111408135
558	Feb19-3L1-mock-rep2_B-C-A_Position006_5_cmle.ics	49	1	0	1.5162	1.9674502410895784	1.0	0.2942850102711329	1.9455328644116305	0.9355520684141414	0.9703621101903602	0.9317034751977894	0.8684689298677633	1.9133715255484798	0.9875322925306764	320.0	5.887382468333939	292.0	0.6732716008702206
559	Feb19-3L1-mock-rep2_B-C-A_Position006_5_cmle.ics	49	2	0	1.7328	0.6921189703237084	1.0	0.32602687959842686	1.9320671799739717	0.6349151522911413	0.7801061229108168	0.6223435773902221	0.42362738471341754	39.607069984034894	0.9898955051667261	412.0	7.568887434780746	449.0	1.0352703725709897
560	Feb19-3L1-mock-rep2_B-C-A_Position006_5_cmle.ics	49	3	0	1.7328	1.4751040190545512	1.0	0.31249429922935157	1.9218823954834223	0.8682202973466294	0.9362369244603781	0.868026751072693	0.7472568537713236	22.110572452855628	0.9925755299387138	416.0	7.658278258602203	446.0	1.0283531985894465
561	Feb19-3L1-mock-rep2_B-C-A_Position006_5_cmle.ics	50	1	0	1.083	1.7539750749824343	1.0	0.29498817492864543	1.7215784254281785	0.8736580541890498	0.9201914132229327	0.8713491950420288	0.7916306998650721	9.530458279536454	0.9981953115271984	206.0	3.7610384685499456	151.0	0.3481644237376825
562	Feb19-3L1-mock-rep2_B-C-A_Position006_5_cmle.ics	50	2	0	0.6497999999999999	0.10317500441073144	1.0	0.29528601709160374	1.303504482701204	0.2575299816464554	0.39484424628948317	0.2575299816464554	0.0734644620064866	0.8515561128016347	0.9868094495116322	148.0	2.6053030161813355	92.0	0.21212666876732977
563	Feb19-3L1-mock-rep2_B-C-A_Position006_5_cmle.ics	50	3	0	0.6497999999999999	1.1349250485180458	1.0	0.19593445580164146	1.3790332818568	0.7238985778098104	0.79631651064757	0.7254049931697997	0.6033057331780126	0.2765035528472571	0.7393016441665426	152.0	2.741504337683632	78.0	0.17984652352012742
564	Feb19-3L1-mock-rep2_B-C-A_Position006_5_cmle.ics	50	4	0	0.8664	0.5158750220536572	1.0	0.2845622701287482	1.7638353022277367	0.44051440208509673	0.5762269218842972	0.4718495176956664	0.3243318555517377	0.28947003467047977	1.0023263409956593	152.0	2.7883148353644716	94.0	0.2167381180883587
565	Feb19-3L1-mock-rep2_B-C-A_Position006_5_cmle.ics	50	5	0	1.083	1.6921958908343169	1.0	0.28397891367137323	1.8591984902821805	0.839567811737888	0.8936342951484626	0.8398632283801112	0.777714690378217	0.8289730600139957	0.9965082602898638	176.0	3.2076335340911157	117.0	0.26976978528019113
566	Feb19-3L1-mock-rep2_B-C-A_Position006_5_cmle.ics	50	6	0	1.5162	1.1349250485180458	1.0	0.29590730206505017	1.6619963734082777	0.7476366668622143	0.8393876285376667	0.7364485472205694	0.6033057331780126	0.394212146142795	0.9892180873328353	372.0	6.745194943087432	367.0	0.8462009504088046
567	Feb19-3L1-mock-rep2_B-C-A_Position006_5_cmle.ics	50	7	0	0.6497999999999999	0.5963412819178956	1.0	0.2667389988896994	1.4890837906853058	0.4802594638083186	0.5732779933457925	0.4840202643245644	0.37890850883735744	0.8209765059602305	0.994501598227922	106.0	1.8773466056198114	53.0	0.12220340700726606
568	Feb19-3L1-mock-rep2_B-C-A_Position006_5_cmle.ics	51	1	0	1.9493999999999998	3.0324	1.0	0.2832506036195472	1.3475606732879835	0.9853182970593154	0.9969505221498002	0.9766517444397245	0.9148027978694981	0.3404653825162571	0.9745792426218736	692.0	12.468740669538448	911.0	2.1005151657286674
569	Feb19-3L1-mock-rep2_B-C-A_Position006_5_cmle.ics	51	2	0	1.5162	2.1652184899744737	1.0	0.2647444157780954	1.0606073592118868	0.875278758603987	0.9613088247448838	0.874371123280404	0.7571152881386556	0.8413819391397539	0.9467332500466534	528.0	9.482469109230845	587.0	1.3534603757219845
570	Feb19-3L1-mock-rep2_B-C-A_Position006_5_cmle.ics	51	3	0	1.5162	3.2489999999999997	1.0	0.28356824877985487	1.6119940791719136	0.9854320878495655	0.9969505221498002	0.9852260342564099	0.9367728778113725	0.4326652250044374	0.9742647568264251	296.0	5.444658520766871	255.0	0.5879597884311858
571	Feb19-3L1-mock-rep2_B-C-A_Position006_5_cmle.ics	51	4	0	1.9493999999999998	0.9228252937649445	1.0	0.27058279238918825	1.5020151017244199	0.5856085404601223	0.7203893105854267	0.5834196054611891	0.3903360480381661	0.8430068815639907	0.9728595309951465	684.0	12.313364270735967	875.0	2.0175090779501477
572	Feb19-3L1-mock-rep2_B-C-A_Position006_5_cmle.ics	51	5	0	1.9493999999999998	1.0317500441073144	1.0	0.29537221297255234	1.6205362341862375	0.5979290845031168	0.748775115184343	0.5992088464650852	0.44633149640655606	3.8437879100012995	0.9784873933485924	546.0	9.8847278164274	652.0	1.503332478655424
573	Feb19-3L1-mock-rep2_B-C-A_Position006_5_cmle.ics	51	6	0	1.9493999999999998	3.0324	1.0	0.3014743674958625	1.3885534440046992	0.9850749539166521	0.9969505221498002	0.9745477681051334	0.9148027978694981	0.8159176028462991	0.9664835046815969	900.0	16.11063780811628	1394.0	3.2141801767571487
574	Feb19-3L1-mock-rep2_B-C-A_Position006_5_cmle.ics	52	1	0	1.5162	0.9479040472602467	1.0	0.31588530949920907	1.853307172695812	0.6540418534663295	0.7726641639390037	0.6531925290476708	0.49955400772536185	0.6854290366361031	0.9882065418727028	362.0	6.638744127735885	364.0	0.8392837764272613
575	Feb19-3L1-mock-rep2_B-C-A_Position006_5_cmle.ics	52	2	0	1.083	1.7060019029756524	1.0	0.15736390285666985	1.1116827587011673	0.8251865411166095	0.8990409226998434	0.8248956765896716	0.753213083474241	0.5735094693191091	0.7010279101702294	254.0	4.552865368322399	151.0	0.3481644237376825
576	Feb19-3L1-mock-rep2_B-C-A_Position006_5_cmle.ics	53	1	0	1.7328	1.680857471850398	1.0	0.28787074851506583	1.407350638758866	0.8737518934124703	0.9378232049566557	0.8723696471076606	0.7763565223919485	0.3883773326161598	0.9907850165325474	432.0	7.78178906548384	453.0	1.0444932712130475
577	Feb19-3L1-mock-rep2_B-C-A_Position006_5_cmle.ics	54	1	0	1.083	2.5293663243246964	1.0	0.3170191089870083	1.9231918424839618	0.9687939521800282	0.9870757457990968	0.9669387075283145	0.9409074505884966	0.32260748332403405	1.001418871963487	202.0	3.6950528935689086	152.0	0.350470148398197
578	Feb19-3L1-mock-rep2_B-C-A_Position006_5_cmle.ics	54	2	0	1.5162	2.0977973943825394	1.0	0.2997643150858894	1.8837720351024507	0.9407848471389444	0.9706283773780443	0.9403777111555259	0.8804176845066252	0.3798383989913879	0.994397466994004	310.0	5.663905408780294	281.0	0.6479086296045616
579	Feb19-3L1-mock-rep2_B-C-A_Position006_5_cmle.ics	55	1	0	1.5162	0.3095250132321943	1.0	0.320611942201022	1.733377587563002	0.4210094511662666	0.5925012083033796	0.41501870331785895	0.19798913948491753	0.7996346735140157	0.9949525017926356	334.0	6.083224107506942	325.0	0.7493605146671976
580	Feb19-3L1-mock-rep2_B-C-A_Position006_5_cmle.ics	55	2	0	1.083	0.2918229810711206	1.0	0.30810692250685695	1.4850239286358917	0.36283218189128924	0.48673506273023764	0.3576334312160609	0.18313817710681402	0.8657665208144075	0.9920466994049625	218.0	3.912184695812219	168.0	0.3873617429664282
581	Feb19-3L1-mock-rep2_B-C-A_Position006_5_cmle.ics	57	1	0	1.5162	0.0	1.0	0.13706466154548688	2.710721355405384	0.026815404756709578	0.045250927340170194	0.026815404756709578	0.013406611389919268	0.9870690335870763	0.9675320539605706	134.0	2.783945358455052	54.0	0.12450913166778053
582	Feb19-3L1-mock-rep2_B-C-A_Position006_5_cmle.ics	57	2	0	2.166	2.8158	1.0	0.28771978479301447	1.5742899431791413	0.9457822387082697	0.9734698887191796	0.9431736853589352	0.8990890246563387	0.542085305741659	0.969117211092606	664.0	12.2408941330754	863.0	1.9898403820239736
583	Feb19-3L1-mock-rep2_B-C-A_Position006_5_cmle.ics	58	1	0	1.7328	1.3229242629964544	1.0	0.30463020756661574	2.020378926956385	0.8100716873773143	0.9012850113713994	0.8100716873773143	0.6814235435528921	0.5667469190601239	0.9922441554899019	432.0	7.969031056207194	466.0	1.0744676917997353
584	Feb19-3L1-mock-rep2_B-C-A_Position006_5_cmle.ics	59	1	0	1.5162	2.3070632344123614	1.0	0.21521444148470045	1.0775007880247784	0.956718973157066	0.9866815285457942	0.9558400776357711	0.90566063646684	0.32693371940424787	0.9109690705560973	464.0	8.356484163012983	436.0	1.0052959519843019
585	Feb19-3L1-mock-rep2_B-C-A_Position006_5_cmle.ics	60	1	0	2.166	2.0977973943825394	1.0	0.29622860370313003	1.3224667220983612	0.8647393623526534	0.9382277957044883	0.8614297675381243	0.7797802383886657	0.5882863113405691	0.9744554069979318	724.0	13.207272508950558	997.0	2.2988074865329104
586	Feb19-3L1-mock-rep2_B-C-A_Position006_5_cmle.ics	61	1	0	1.7328	2.5281186987465705	1.0	0.32482111360096017	1.9233073630411328	0.961404545678423	0.9877833471620766	0.9608362411581288	0.9117479910435208	0.29280516824591285	0.9789444793380446	442.0	8.169102866920417	498.0	1.1482508809361982
587	Feb19-3L1-mock-rep2_B-C-A_Position006_5_cmle.ics	62	1	0	1.9493999999999998	3.2489999999999997	1.0	0.3296055426886323	1.566012233820789	0.9973311614843291	0.9997118235111365	0.9942674413315254	0.9744423022760862	0.38752521482578156	0.9715274702627266	708.0	12.685872471781764	1017.0	2.3449219797431997
588	Feb19-3L1-mock-rep2_B-C-A_Position006_5_cmle.ics	62	2	0	1.083	1.3880777203971526	1.0	0.2939427232771369	1.7520887393193292	0.7203942815718999	0.7492932296188327	0.6970778758852172	0.6220743190469415	5.332082070962433	0.9805490478419744	172.0	3.1650532079504985	115.0	0.2651583359591622
589	Feb19-3L1-mock-rep2_B-C-A_Position006_5_cmle.ics	62	3	0	1.9493999999999998	0.46141264688247224	1.0	0.2557462652462948	1.6982650865742885	0.5197837635897838	0.6929967064161491	0.513582282977214	0.25423771874555395	0.4932552829214658	0.9607532102077111	668.0	11.768558984726784	821.0	1.8929999462823668
590	Feb19-3L1-mock-rep2_B-C-A_Position006_5_cmle.ics	62	4	0	1.083	2.88890012350048	1.0	0.3366231491616745	1.9192514907935738	0.9575405455367245	0.9783676483540308	0.9576779798320011	0.9368915265949879	12.852865159771468	1.000503989979784	198.0	3.6290673185878712	152.0	0.350470148398197
591	Feb19-3L1-mock-rep2_B-C-A_Position006_5_cmle.ics	62	5	0	1.7328	1.242391573779135	1.0	0.30829436356703793	1.485007404202068	0.7289606966950923	0.835062876190089	0.7298003040975745	0.5872473072072674	1.9806782694346223	0.9764233633712375	574.0	10.393437338975499	718.0	1.655510306249378
592	Feb19-3L1-mock-rep2_B-C-A_Position006_5_cmle.ics	62	6	0	1.5162	3.2249410319951433	1.0	0.28830009667019485	1.58933765268286	0.9875660676660656	0.9976807962672071	0.9875670355132155	0.9671319107915926	6.076822519496285	0.9940659037784338	380.0	6.923976590730348	374.0	0.8623410230324058
593	Feb19-3L1-mock-rep2_B-C-A_Position006_5_cmle.ics	62	7	0	1.5162	0.8508028822180275	1.0	0.29804623408524744	1.881081885989801	0.5953024570735593	0.6975605896511976	0.5951824440269797	0.44018269082800293	3.08599596083878	0.9939992483361988	338.0	6.219425429009238	319.0	0.7355261667041109
594	Feb19-3L1-mock-rep2_B-C-A_Position006_5_cmle.ics	62	8	0	1.5162	1.30507204614332	1.0	0.31510144741180324	1.71610879062193	0.7461622440891155	0.8650066152352691	0.7459715782005979	0.6068924266928373	14.04447248710113	0.990560059742822	408.0	7.456091362118871	435.0	1.0029902273237874
595	Feb19-3L1-mock-rep2_B-C-A_Position006_5_cmle.ics	62	9	0	0.8664	1.1763760451361116	1.0	0.3148577864191545	1.6914128895610854	0.6580871856069515	0.7287951948324705	0.6580871856069515	0.548310574407605	2.945592653770361	1.0099802872275543	148.0	2.6989240115430144	95.0	0.21904384274887315
596	Feb19-3L1-mock-rep2_B-C-A_Position006_5_cmle.ics	63	1	0	1.7328	0.0	1.0	0.3131084734449956	1.6804423782348916	0.27807875264270615	0.5232764600951374	0.27807875264270615	0.01735032923713883	7.370495957433241	0.9909338840988008	530.0	9.597380267662825	642.0	1.4802752320502797
597	Feb19-3L1-mock-rep2_B-C-A_Position006_5_cmle.ics	64	1	0	1.5162	2.265155469265729	1.0	0.33931937200992607	1.743728669362297	0.9158903376867188	0.9593276156365286	0.9161027192708757	0.8491697453256386	0.754140740582127	0.9937077015754753	372.0	6.792005440768272	393.0	0.9061497915821805
598	Feb19-3L1-mock-rep2_B-C-A_Position006_5_cmle.ics	64	2	0	1.5162	2.9920751279112117	1.0	0.3209616837740197	1.7870633894958896	0.9733146472499207	0.9825126052403189	0.9687903951084064	0.9519657095511407	0.4584922690130675	0.9971624303444222	386.0	7.0814680753029515	404.0	0.9315127628478393
599	Feb19-3L1-mock-rep2_B-C-A_Position006_5_cmle.ics	64	3	0	1.5162	3.0324	1.0	0.32300366925019874	1.8980887693424833	0.9949107079648338	0.9991780046094669	0.9935276056729481	0.9627211324920226	0.623880241749364	0.992862880517852	342.0	6.262005755149857	338.0	0.7793349352538855
600	Feb19-3L1-mock-rep2_B-C-A_Position006_5_cmle.ics	64	4	0	0.6497999999999999	1.1535316172061805	1.0	0.3619552300591335	1.6097525520452887	0.6289064446011815	0.7290981124258958	0.6284698824559701	0.5449108390645772	0.8594556280061446	1.016900656457543	104.0	1.8794616913899227	60.0	0.13834347963086724
601	Feb19-3L1-mock-rep2_B-C-A_Position006_5_cmle.ics	64	5	0	0.8664	1.2551781017859014	1.0	0.29906689398300423	1.6093927201734954	0.6768404437464112	0.7523965033076465	0.6794244196869863	0.5982540136186414	0.5271190408270788	1.0017782451690773	164.0	2.962866311467164	108.0	0.24901826333556107
602	Feb19-3L1-mock-rep2_B-C-A_Position006_5_cmle.ics	64	6	0	1.2995999999999999	0.65253602307166	1.0	0.2961511425382824	1.7041816567203656	0.4701105695235049	0.6119696687633885	0.4716837664431853	0.3514023739541518	0.7655221410891101	0.9937289764109503	266.0	4.867848337467615	222.0	0.5118708746342088
603	Feb19-3L1-mock-rep2_B-C-A_Position006_5_cmle.ics	65	1	0	1.5162	1.5938084136021913	1.0	0.30150101689824604	1.8602367992913853	0.7346559951750078	0.8191595792802449	0.7340019316269271	0.627178683641076	0.6756641240713664	0.9906569926397062	336.0	6.22154051477935	318.0	0.7332204420435964
604	Feb19-3L1-mock-rep2_B-C-A_Position006_5_cmle.ics	65	2	0	1.5162	2.5991999999999997	1.0	0.31070696573964984	1.4736929338834448	0.9533149407675161	0.9925567160712175	0.9533149407675161	0.8689601000859859	0.16183998262659097	0.990026869323855	364.0	6.636629041965776	364.0	0.8392837764272613
605	Feb19-3L1-mock-rep2_B-C-A_Position006_5_cmle.ics	65	3	0	0.8664	1.3452374738224686	1.0	0.21434567549043668	1.2313211676893936	0.6887900435634849	0.7819676106100926	0.6870173479658828	0.5591835819861526	0.6905231411701622	0.9442996683515169	268.0	4.678491260974145	191.0	0.4403934101582607
606	Feb19-3L1-mock-rep2_B-C-A_Position006_5_cmle.ics	65	4	0	1.083	0.9755754663213545	1.0	0.31028075591010307	1.6841586846697802	0.5449816413938685	0.6297715056502126	0.5449734910692818	0.4303351005953812	0.786780488238516	0.990973760164457	162.0	2.9415761483968557	108.0	0.24901826333556107
607	Feb19-3L1-mock-rep2_B-C-A_Position006_5_cmle.ics	66	1	0	1.5162	0.815064591942846	1.0	0.2939637896256029	1.6840067547666597	0.6113984969180062	0.7361929680989241	0.6076032524231754	0.45026577973316917	0.7025586398154718	0.9910772893944803	336.0	6.151324768258091	314.0	0.7239975434015384
608	Feb19-3L1-mock-rep2_B-C-A_Position006_5_cmle.ics	66	2	0	1.2995999999999999	2.014971786093599	1.0	0.30713764281468403	1.6995668228755176	0.8869197330190025	0.9431745662309581	0.8875316270374569	0.8108477923013973	0.49259879077907104	0.9934925984510948	262.0	4.755052264805738	221.0	0.5095651499736944
609	Feb19-3L1-mock-rep2_B-C-A_Position006_5_cmle.ics	67	1	0	1.2995999999999999	0.10317500441073144	1.0	0.2964499253835387	1.3352246795372271	0.28180532631680333	0.4753232083988214	0.28180532631680333	0.051560112603047985	0.8883122556358342	0.9879082200354558	354.0	6.366341484731293	341.0	0.7862521092354289
610	Feb19-3L1-mock-rep2_B-C-A_Position006_5_cmle.ics	67	2	0	0.8664	0.928575039696583	1.0	0.3406701709760313	1.8263556008749262	0.5984335392468905	0.7013895881582922	0.597400323098948	0.5026749790948851	0.7472352555795991	1.0114301737466709	158.0	2.875590573415818	109.0	0.25132398799607547
611	Feb19-3L1-mock-rep2_B-C-A_Position006_5_cmle.ics	68	1	0	0.8664	0.0	1.0	0.16241299001745427	1.6331028355457806	0.207324227250879	0.39705320207857875	0.19634091416590024	0.020435699173791438	0.9018433187258672	0.8174882385920321	248.0	4.348563386068952	148.0	0.3412472497561391
612	Feb19-3L1-mock-rep2_B-C-A_Position006_5_cmle.ics	68	2	0	1.5162	1.8330020560479539	1.0	0.29449992144917014	1.3721475680480493	0.8945495971145149	0.9618460443798516	0.892695074918912	0.775557397461954	0.42236296697638936	0.981709730702156	380.0	6.900571341889927	378.0	0.8715639216744637
613	Feb19-3L1-mock-rep2_B-C-A_Position006_5_cmle.ics	69	1	0	1.5162	0.5260913608053412	1.0	0.24322045886421134	1.4140676421170186	0.5445153424426789	0.7196911057547696	0.5439097460906951	0.3115873442394151	0.7650325290527193	0.9047133558587283	490.0	8.77368777596951	503.0	1.1597795042387702
614	Feb19-3L1-mock-rep2_B-C-A_Position006_5_cmle.ics	70	1	0	1.5162	1.6456566907434287	1.0	0.2801613442046353	1.376347716294489	0.8847229497571759	0.9587687445064945	0.8843189828913374	0.7670975646568945	0.4797761435217018	0.9884435477656844	434.0	7.779673979713729	450.0	1.0375760972315042
615	Feb19-3L1-mock-rep2_B-C-A_Position006_5_cmle.ics	71	1	0	1.5162	0.9077480443748005	1.0	0.2758641174094563	1.2125650990237722	0.7195976190102245	0.8552863548554287	0.7173791836157748	0.496816643369823	0.7949244149746201	0.9688871499725418	562.0	9.89121237910693	658.0	1.5171668266185108
616	Feb19-3L1-mock-rep2_B-C-A_Position006_5_cmle.ics	71	2	0	1.083	1.403331779731213	1.0	0.2396883620350696	1.1795079856724222	0.7726692685838137	0.8497176893719276	0.7726417835435284	0.6656758964049567	0.6485934680466702	0.8474581634969308	260.0	4.593330608692912	193.0	0.44500485947928964
617	Feb19-3L1-mock-rep2_B-C-A_Position006_5_cmle.ics	71	3	0	1.083	2.263762234040641	1.0	0.32671953244429286	1.725101859547626	0.9227395517582573	0.9589491291168664	0.9222192992100015	0.8713199494275259	0.11507015471854917	0.9954341086629446	218.0	3.958995193493058	173.0	0.3988903662690006
618	Feb19-3L1-mock-rep2_B-C-A_Position007_6_cmle.ics	1	1	0	1.9493999999999998	0.5836459621422412	1.0	0.30466471748347357	1.9154277935748965	0.543734767925154	0.7237621977328556	0.5396202967699147	0.3358815367131235	0.7694975766066315	0.9819844186441958	522.0	9.629245859583685	619.0	1.4272435648584472
619	Feb19-3L1-mock-rep2_B-C-A_Position007_6_cmle.ics	2	1	0	1.5162	0.7252201245704302	1.0	0.3066614818402684	1.9164028613808177	0.6378558098356062	0.7663072209731148	0.6328558416825371	0.4533697237597213	0.6705196824872787	0.9962455707022543	332.0	6.061933944436633	315.0	0.7263032680620531
620	Feb19-3L1-mock-rep2_B-C-A_Position007_6_cmle.ics	3	1	0	1.7328	1.8008849621272118	1.0	0.3245762612433602	1.989816704041246	0.8993835734985421	0.9574803289383174	0.8935477142514789	0.7849630099719968	0.5205439036225351	0.9941833634932773	412.0	7.639103181302006	448.0	1.0329646479104755
621	Feb19-3L1-mock-rep2_B-C-A_Position007_6_cmle.ics	4	1	0	1.5162	0.23070632344123612	1.0	0.30495316667768074	1.3464692604407842	0.4433482396692945	0.666680113103745	0.4407626819110845	0.16372189694650624	0.8322785262468245	0.9828804500758385	464.0	8.33307891417256	519.0	1.1966710988070017
622	Feb19-3L1-mock-rep2_B-C-A_Position007_6_cmle.ics	5	1	0	1.083	0.0	1.0	0.1467821900927231	2.43505770522643	0.26592667045404883	0.41348817899750906	0.26093169601887867	0.02192675785517633	0.9146152807352811	0.9141223395739745	180.0	3.109782367189214	87.0	0.20059804546475749
623	Feb19-3L1-mock-rep2_B-C-A_Position007_6_cmle.ics	5	2	0	1.2995999999999999	0.41270001764292574	1.0	0.1587099635609444	2.3248688062313922	0.398221387055893	0.5251453043744264	0.3975440283179653	0.276642048682428	0.7994567091708823	0.8084145715095336	210.0	3.827024043530983	114.0	0.26285261129864773
624	Feb19-3L1-mock-rep2_B-C-A_Position007_6_cmle.ics	5	3	0	1.083	1.0841098665386142	1.0	0.1624862119883008	1.3177925354416724	0.698125245815671	0.7729384259056942	0.6963073023642005	0.5646003583446226	0.6696680616040909	0.7032507730228079	212.0	3.8249089577608713	117.0	0.26976978528019113
625	Feb19-3L1-mock-rep2_B-C-A_Position007_6_cmle.ics	5	4	0	1.5162	0.0	1.0	0.06952587308356012	1.1270451287442977	0.04386225582310012	0.1425009832626841	0.04386225582310012	0.02192675785517633	0.9810313349687262	0.8135617910214539	270.0	5.261507396214531	110.0	0.2536297126565899
626	Feb19-3L1-mock-rep2_B-C-A_Position007_6_cmle.ics	6	1	0	1.5162	2.154357340212468	1.0	0.2821692537725594	1.4888335038790759	0.9584222033141667	0.9934067695078351	0.9584222033141667	0.857678938673036	0.3404569119447784	0.932037710174724	478.0	8.59913629986682	522.0	1.203588272788545
627	Feb19-3L1-mock-rep2_B-C-A_Position007_6_cmle.ics	7	1	0	1.083	1.5627088357751586	1.0	0.3015112354516853	1.7235326615762805	0.9138882419334612	0.9705510865865238	0.9142823870863716	0.8284617589623233	0.2617636148369562	0.9964215043441308	266.0	4.797632590946358	224.0	0.5164823239552377
628	Feb19-3L1-mock-rep2_B-C-A_Position007_6_cmle.ics	8	1	0	1.2995999999999999	2.7941331391198228	1.0	0.30336136277707976	1.3186337045045775	0.987334812731322	0.9988665474117839	0.9855858296514385	0.953952741600698	0.26296426295106656	0.9701930715163848	454.0	8.039386108097661	501.0	1.1551680549177414
629	Feb19-3L1-mock-rep2_B-C-A_Position007_6_cmle.ics	9	1	0	1.9493999999999998	2.4380916165057385	1.0	0.25946002294342096	1.3086899310349174	0.9691010591393796	0.9968481506856051	0.9681700916871818	0.8973665749904117	0.6953714166311697	0.9480901068566859	632.0	11.33852555178036	761.0	1.7546564666514994
630	Feb19-3L1-mock-rep2_B-C-A_Position007_6_cmle.ics	9	2	0	1.5162	0.6190500264643886	1.0	0.31259366670234495	1.6483861648533884	0.5689194549251129	0.750803123330241	0.5737627803146277	0.36731746973536267	0.8241864567155481	0.985550820821929	424.0	7.720033662043021	459.0	1.0583276191761344
631	Feb19-3L1-mock-rep2_B-C-A_Position007_6_cmle.ics	10	1	0	1.2995999999999999	2.8158	1.0	0.29451598412987623	2.0323438246714556	0.9662763192328898	0.9799969171953592	0.9571096335104252	0.9337095371304339	11.463626818078211	0.9980185201906041	230.0	4.250572913797852	178.0	0.4104189895715728
632	Feb19-3L1-mock-rep2_B-C-A_Position007_6_cmle.ics	10	2	0	0.8664	0.9228252937649445	1.0	0.2818939505498759	2.014349627247351	0.5335326993257635	0.6428310394387263	0.5332718466253876	0.43512559464676054	0.5394324966484532	0.9990430777565483	130.0	2.390286299708136	74.0	0.17062362487806956
633	Feb19-3L1-mock-rep2_B-C-A_Position007_6_cmle.ics	10	3	0	2.166	2.169130249325353	1.0	0.30848724829854846	1.8010143488143238	0.9311014335888504	0.9809833723341997	0.9334042209015848	0.8270131603575037	0.6058436189473123	0.9862699369691557	720.0	13.234907929331209	1009.0	2.326476182459084
634	Feb19-3L1-mock-rep2_B-C-A_Position007_6_cmle.ics	10	4	0	1.5162	1.4481301952605736	1.0	0.34071684451411366	1.7043592920477177	0.7865568544552032	0.8943940383301023	0.7883781652738996	0.647711441016377	1.450438112312114	0.984475579092606	428.0	7.809424485864478	486.0	1.1205821850100246
635	Feb19-3L1-mock-rep2_B-C-A_Position007_6_cmle.ics	10	5	0	1.9493999999999998	0.0	1.0	0.22648546721390025	1.3772861316844922	0.15080207970743845	0.4016786464116239	0.1491416845155974	0.013772048616845495	4.304362800219536	0.9377468477508611	632.0	11.736414782067508	711.0	1.6393702336257767
636	Feb19-3L1-mock-rep2_B-C-A_Position007_6_cmle.ics	10	6	0	1.5162	0.3095250132321943	1.0	0.28704907494729076	1.806968996272277	0.35023879032100974	0.5232641650215161	0.35023879032100974	0.15563166582397694	13.762442341584645	0.9870449946382975	394.0	7.190033976424607	394.0	0.9084555162426948
637	Feb19-3L1-mock-rep2_B-C-A_Position007_6_cmle.ics	10	7	0	1.7328	0.0	1.0	0.305307767700757	1.359230783997203	0.25555137739541967	0.5194447479256705	0.2525693567524855	0.013772048616845495	0.7777451189919428	0.9838863759723494	516.0	9.307917633128145	609.0	1.4041863182533025
638	Feb19-3L1-mock-rep2_B-C-A_Position007_6_cmle.ics	10	8	0	1.9493999999999998	1.4370615219328515	1.0	0.31443154867379147	1.68621047593896	0.7826123042863689	0.9041436197377414	0.7826267020003507	0.6428310394387263	2.7020393610609683	0.9858688892368463	620.0	11.234189822198914	814.0	1.8768598736587656
639	Feb19-3L1-mock-rep2_B-C-A_Position007_6_cmle.ics	11	1	0	1.7328	0.0	1.0	0.30774937830726723	1.770161127921665	0.31663710598726	0.5469303568174039	0.3050617662617076	0.02223051995679251	0.8747859886432314	0.9899005225900535	420.0	7.677453335902403	449.0	1.0352703725709897
640	Feb19-3L1-mock-rep2_B-C-A_Position007_6_cmle.ics	12	1	0	1.7328	1.3452374738224686	1.0	0.31366279575165223	1.886470182314002	0.7860951942283965	0.8770205027480985	0.7792834180952085	0.6511293097893402	8.861521338466053	0.9923059202733361	396.0	7.304945134856595	415.0	0.9568757341134986
641	Feb19-3L1-mock-rep2_B-C-A_Position007_6_cmle.ics	12	2	0	1.7328	2.166	1.0	0.32548045176202195	2.1601818513442606	0.9815812962242582	0.9980851015591253	0.9747522176904517	0.8877921420849273	1.3359887741468877	0.9936294276100281	388.0	7.19637923373494	410.0	0.945347110810926
642	Feb19-3L1-mock-rep2_B-C-A_Position007_6_cmle.ics	12	3	0	2.166	2.0557473992337476	1.0	0.30904688776004985	1.9419518086234062	0.932951407699449	0.9829684714462659	0.9320481030602576	0.8403423966092067	4.045121178030233	0.983516671438883	620.0	11.49164755944354	807.0	1.8607198010351642
643	Feb19-3L1-mock-rep2_B-C-A_Position007_6_cmle.ics	12	4	0	1.2995999999999999	1.2944547249242173	1.0	0.29882517992221097	1.926185886876369	0.7619625218069911	0.8390360653625032	0.7619625218069911	0.6427689688007885	1.4663835277711907	0.9902509459346439	266.0	4.891253586308036	223.0	0.5141765992947233
644	Feb19-3L1-mock-rep2_B-C-A_Position007_6_cmle.ics	12	5	0	1.5162	1.7430385742657564	1.0	0.284618660550269	1.701574104866093	0.8642364152289764	0.9142478109480044	0.8628874246152304	0.7742197810590024	2.509984756342738	0.9884196185411661	328.0	6.042758867136434	298.0	0.6871059488333073
645	Feb19-3L1-mock-rep2_B-C-A_Position007_6_cmle.ics	12	6	0	1.2995999999999999	1.7672985383515813	1.0	0.33051028536653837	1.8257011657481168	0.8628874246152304	0.9241862501998725	0.8616076436039588	0.7758127951849209	7.3020123930511245	0.9990740199033373	282.0	5.178601135072608	256.0	0.5902655130917002
646	Feb19-3L1-mock-rep2_B-C-A_Position007_6_cmle.ics	12	7	0	1.9493999999999998	1.5338067085748235	1.0	0.307827886477801	1.657696947304323	0.8397744005613137	0.9295601371782052	0.8394766799437732	0.7166848242434077	1.75549470872361	0.9907277777136791	610.0	11.08092850916654	786.0	1.812299583164361
647	Feb19-3L1-mock-rep2_B-C-A_Position007_6_cmle.ics	12	8	0	0.8664	2.1380072994357717	1.0	0.3351032163829113	1.8438430301505222	0.9052138696043358	0.9329878024041984	0.9032300598782388	0.8644926697484827	6.18504850174843	1.0149680071166223	150.0	2.743619423453743	100.0	0.23057246605144538
648	Feb19-3L1-mock-rep2_B-C-A_Position007_6_cmle.ics	13	1	0	1.5162	0.5963412819178956	1.0	0.306565244597639	1.5263362524735928	0.5668905900119773	0.7289290735822528	0.5548004652050895	0.3665529691541252	0.7520385662830341	0.9935986207382289	428.0	7.715803490502802	461.0	1.0629390684971634
649	Feb19-3L1-mock-rep2_B-C-A_Position007_6_cmle.ics	14	1	0	1.5162	0.0	1.0	0.2580608699244782	1.226936388174726	0.1777082130398889	0.39497606856368433	0.1777082130398889	0.02243542329771852	0.9418194471100193	0.9361152230310561	426.0	7.671108078592073	420.0	0.9684043574160707
650	Feb19-3L1-mock-rep2_B-C-A_Position007_6_cmle.ics	15	1	0	1.5162	0.5158750220536572	1.0	0.31836460218661294	1.9229998994861794	0.5571487182389225	0.7150911097278027	0.5537179559730632	0.3558195631260257	0.7299072164771763	0.9925460274346573	306.0	5.621325082639676	284.0	0.654825803586105
651	Feb19-3L1-mock-rep2_B-C-A_Position007_6_cmle.ics	16	1	0	1.5162	0.0	1.0	0.12048049742867485	1.8466772547279529	0.14296631195526663	0.37728960541863465	0.15989617874492087	0.019023797420627573	0.9463806019272999	0.7710828348674117	428.0	7.692398241662384	289.0	0.6663544268886772
652	Feb19-3L1-mock-rep2_B-C-A_Position007_6_cmle.ics	16	2	0	1.2995999999999999	0.9479040472602467	1.0	0.11008664256954233	1.1963928927129979	0.6525017758012988	0.7383394658793667	0.6509094459163303	0.46697009584277344	0.6346584563310516	0.5578594012091015	240.0	4.333618480308975	116.0	0.2674640606196767
653	Feb19-3L1-mock-rep2_B-C-A_Position007_6_cmle.ics	17	1	0	1.9493999999999998	2.166	1.0	0.2766036679783781	1.6473252099988471	0.892565484256945	0.9452043466594211	0.8703056466406884	0.7771408850268418	0.5329012963889138	0.9846674240331267	570.0	10.467883257036993	673.0	1.5517526965262278
654	Feb19-3L1-mock-rep2_B-C-A_Position007_6_cmle.ics	17	2	0	1.7328	0.5158750220536572	1.0	0.26353756356577196	1.669610106574063	0.4696791984433302	0.6432907431815535	0.46946824471307763	0.23572982396333117	0.8377818453005978	0.9583010344440164	484.0	8.780033033279846	514.0	1.1851424755044293
655	Feb19-3L1-mock-rep2_B-C-A_Position007_6_cmle.ics	18	1	0	1.083	2.1003330663048003	1.0	0.33685872943009015	1.6809677487519619	0.9639822695836061	0.9877444893474514	0.9629663076934655	0.9225460757531287	0.26334196716407976	0.9964769340278662	182.0	3.294909272142463	134.0	0.30896710450893683
656	Feb19-3L1-mock-rep2_B-C-A_Position007_6_cmle.ics	18	2	0	0.8664	0.32626801153583	1.0	0.33467294424092653	1.7692355023474744	0.4264029681138479	0.5783344245516597	0.43244605994927715	0.2543517034294358	0.7798796103631885	1.0003954320601458	144.0	2.6095331877215573	94.0	0.2167381180883587
657	Feb19-3L1-mock-rep2_B-C-A_Position007_6_cmle.ics	19	1	0	1.9493999999999998	2.166	1.0	0.3222135396625681	1.9610844952534254	0.9643515673017824	0.9957571349961546	0.9532045939431775	0.8449592446831448	0.2935374584068819	0.9913483206572007	514.0	9.497274709621614	622.0	1.4341607388399904
658	Feb19-3L1-mock-rep2_B-C-A_Position007_6_cmle.ics	20	1	0	1.9493999999999998	1.9493999999999998	1.0	0.3235663180726986	2.1328337033206877	0.9617595805262094	0.9866716715159247	0.9438354778982745	0.826027679668902	0.4390392395135367	0.9879007846340668	452.0	8.439390424154901	514.0	1.1851424755044293
659	Feb19-3L1-mock-rep2_B-C-A_Position007_6_cmle.ics	21	1	0	1.5162	0.5556144027286182	1.0	0.2908258893381307	1.4481748721052383	0.5258098651383375	0.6878890982960777	0.519286917028409	0.3114369795930978	0.7922489049666409	0.9965327491126093	472.0	8.488455312975056	520.0	1.1989768234675162
660	Feb19-3L1-mock-rep2_B-C-A_Position007_6_cmle.ics	22	1	0	1.2995999999999999	1.2944547249242173	1.0	0.3146246864928445	1.8863584784578704	0.8712926357584159	0.9385428967500128	0.8620081805890709	0.7680939912032996	0.494732984474737	0.9968404164821677	270.0	4.980644410129494	234.0	0.5395395705603823
661	Feb19-3L1-mock-rep2_B-C-A_Position007_6_cmle.ics	23	1	0	1.7328	1.663646957482313	1.0	0.3224312162609151	1.6061410591460445	0.8559440359155384	0.9249701061856925	0.8535417904783726	0.7516826458352726	0.5236471713966121	0.9889068199595333	478.0	8.692757295228503	558.0	1.2865943605670653
662	Feb19-3L1-mock-rep2_B-C-A_Position007_6_cmle.ics	24	1	0	1.9493999999999998	1.7430385742657564	1.0	0.302272081943585	1.8754482639515784	0.8621399461692278	0.9425055525957088	0.8621399461692278	0.7554384301895147	0.4778653801156397	0.98306036933578	500.0	9.161001577406086	578.0	1.3327088537773544
663	Feb19-3L1-mock-rep2_B-C-A_Position007_6_cmle.ics	25	1	0	1.7328	1.663646957482313	1.0	0.3093669257856114	1.5746557363164386	0.7979316506084045	0.8972732995582093	0.7983651482939039	0.6525091976900228	0.6387335415441215	0.9771491267864696	568.0	10.259351103243315	708.0	1.6324530596442335
664	Feb19-3L1-mock-rep2_B-C-A_Position007_6_cmle.ics	25	2	0	1.083	0.928575039696583	1.0	0.3115524060407617	1.356556455574135	0.5604955443977021	0.7027986987530345	0.5604955443977021	0.4100624236667119	0.7760635073915514	0.9874388396692073	298.0	5.325517190794663	270.0	0.6225456583389025
665	Feb19-3L1-mock-rep2_B-C-A_Position007_6_cmle.ics	25	3	0	0.8664	1.059277487276398	1.0	0.30231754564522684	1.945854065625278	0.5499389333695209	0.621475475339636	0.5522364711026674	0.46742641847981786	0.8000085898183134	1.009142919892968	136.0	2.5009672865999026	82.0	0.18906942216218525
666	Feb19-3L1-mock-rep2_B-C-A_Position007_6_cmle.ics	26	1	0	1.7328	0.41270001764292574	1.0	0.2738916942483437	1.801480044741701	0.5070367251123247	0.704038352343098	0.5062897995114497	0.27010887583886223	0.7651728641316107	0.9786623472629262	484.0	8.826843530960687	524.0	1.208199722109574
667	Feb19-3L1-mock-rep2_B-C-A_Position007_6_cmle.ics	27	1	0	1.5162	1.4930362603455627	1.0	0.3119413325482145	1.8307912725202584	0.7997382887998135	0.8755179700837025	0.7963428115904971	0.7146859089575922	0.5663328872914734	0.9903892719198084	270.0	5.004049658969915	233.0	0.5372338458998677
668	Feb19-3L1-mock-rep2_B-C-A_Position007_6_cmle.ics	27	2	0	1.2995999999999999	0.0	1.0	0.3106311095468423	1.6491817808450064	0.26394853013062997	0.4825525866542329	0.2620571402787074	0.0207564055320333	0.9072311585563746	0.9963448111237535	320.0	5.77035622413184	300.0	0.6917173981543362
669	Feb19-3L1-mock-rep2_B-C-A_Position007_6_cmle.ics	28	1	0	1.5162	0.0	1.0	0.30320786969800045	2.0085700082773132	0.12989560052925672	0.30422467712726264	0.12989560052925672	0.012577651099020759	0.9723417990500227	0.9839157274184223	278.0	5.136020808931989	240.0	0.553373918523469
670	Feb19-3L1-mock-rep2_B-C-A_Position007_6_cmle.ics	28	2	0	1.9493999999999998	0.42540144110901373	1.0	0.2807951533353487	1.6263147659731896	0.462945616645066	0.6384955988837987	0.462945616645066	0.22166370080927497	0.8576039832808777	0.9698802991143995	596.0	10.885086869993529	725.0	1.6716503788729793
671	Feb19-3L1-mock-rep2_B-C-A_Position007_6_cmle.ics	28	3	0	1.9493999999999998	2.8158	1.0	0.3294514209114913	1.761047242802125	0.9713269263715618	0.994208834754396	0.9691276991560737	0.9049812127412653	0.6722146065731595	0.982590262113137	578.0	10.576449158158631	750.0	1.7292934953858403
672	Feb19-3L1-mock-rep2_B-C-A_Position007_6_cmle.ics	28	4	0	1.2995999999999999	1.9493999999999998	1.0	0.35846098834999174	2.0820596715236035	0.8856978968142966	0.94211351337225	0.8680162406704951	0.7593867329624923	8.850333441338467	0.9996250382393973	268.0	4.935948998218766	247.0	0.5695139911470701
673	Feb19-3L1-mock-rep2_B-C-A_Position007_6_cmle.ics	28	5	0	1.9493999999999998	1.4481301952605736	1.0	0.3195299505890827	2.122361120218531	0.7369013073647797	0.833074516501524	0.7392770583469729	0.6098064336440022	5.349951150078507	0.9933723808822144	506.0	9.435519306180797	605.0	1.3949634196112446
674	Feb19-3L1-mock-rep2_B-C-A_Position007_6_cmle.ics	28	6	0	1.2995999999999999	0.2918229810711206	1.0	0.3008481258579903	1.6007934774127175	0.3289027360094933	0.49168565799445774	0.3289027360094933	0.13577036956018843	8.132965371632515	0.9949204909241456	332.0	6.038528695596213	312.0	0.7193860940805097
675	Feb19-3L1-mock-rep2_B-C-A_Position007_6_cmle.ics	28	7	0	1.7328	1.0967653411156157	1.0	0.3008273281962672	2.155984640149909	0.6141825655013275	0.7213825210739614	0.6138025372962415	0.47982402310610206	11.299029351238277	0.9914555711131664	322.0	6.002293626765926	298.0	0.6871059488333073
676	Feb19-3L1-mock-rep2_B-C-A_Position007_6_cmle.ics	28	8	0	1.083	1.8253521634203476	1.0	0.336505225724431	1.545309103055249	0.7873188665310938	0.8599467210377614	0.7856277954637627	0.6904968508837561	3.607384016555504	0.991811059102279	270.0	4.863618165927397	242.0	0.5579853678444979
677	Feb19-3L1-mock-rep2_B-C-A_Position007_6_cmle.ics	28	9	0	1.9493999999999998	1.7153360421684174	1.0	0.319745112587366	1.979149009624878	0.7924766514348878	0.8848460698235585	0.7894206971515186	0.6775362073354518	3.2466303633016853	0.9904748119290173	512.0	9.475984546551302	616.0	1.4203263908769037
678	Feb19-3L1-mock-rep2_B-C-A_Position007_6_cmle.ics	28	10	0	1.9493999999999998	2.3825999999999996	1.0	0.3293200207228649	1.710998053301321	0.9594874930672983	0.996643205177966	0.9594874930672983	0.8435664890862579	9.412831788351317	0.9779286451678588	616.0	11.238419993739138	825.0	1.9022228449244245
679	Feb19-3L1-mock-rep2_B-C-A_Position007_6_cmle.ics	28	11	0	1.7328	2.1969426868455963	1.0	0.2090470789117798	1.174473860895434	0.8614968392687584	0.9188413531665871	0.8621527236685583	0.7853021520654854	9.811028337120332	0.9444957686774417	746.0	13.394653805043129	876.0	2.0198148026106617
680	Feb19-3L1-mock-rep2_B-C-A_Position007_6_cmle.ics	28	12	0	1.5162	2.0737919230729003	1.0	0.28543439357832806	1.1878625686378002	0.8674472267741183	0.92284622856186	0.85881897735753	0.7712743201112717	8.197562049629681	0.9693531315523529	584.0	10.359456661284527	709.0	1.634758784304748
681	Feb19-3L1-mock-rep2_B-C-A_Position007_6_cmle.ics	28	13	0	2.166	3.0324	1.0	0.32093991764874336	1.7579655545065536	0.994094983579297	0.9993229424273603	0.9883681847791262	0.9289014535201671	3.9803843877191456	0.9824761085445833	598.0	10.97659277958509	779.0	1.7961595105407597
682	Feb19-3L1-mock-rep2_B-C-A_Position007_6_cmle.ics	28	14	0	1.7328	0.0	1.0	0.2615524992950785	1.3150167328916595	0.19704129712422336	0.39743799769055127	0.19970064763291187	0.012577651099020759	3.1312513570795772	0.95032884984812	622.0	11.232074736428803	746.0	1.7200705967437826
683	Feb19-3L1-mock-rep2_B-C-A_Position007_6_cmle.ics	28	15	0	1.7328	1.459114905355603	1.0	0.32378706634580756	1.8942961749750904	0.7272002435277846	0.823172972965125	0.7246002988926068	0.6052622472891079	3.0738783943201438	0.9829422212945962	374.0	6.906916599200259	387.0	0.8923154436190937
684	Feb19-3L1-mock-rep2_B-C-A_Position007_6_cmle.ics	28	16	0	1.5162	1.276204323327041	1.0	0.33656413476595654	1.8904745653696895	0.6785152548475677	0.7843823289425416	0.67802173843606	0.5488071881348927	2.112105497642437	0.9981484378760827	340.0	6.240715592079548	342.0	0.7885578338959432
685	Feb19-3L1-mock-rep2_B-C-A_Position007_6_cmle.ics	28	17	0	1.9493999999999998	2.5991999999999997	1.0	0.3284713297824954	1.8675589907845114	0.9701965209210306	0.996643205177966	0.9591077068413304	0.8769171400584815	0.8203047723966442	0.9876014857479914	576.0	10.601969492769172	745.0	1.7177648720832683
686	Feb19-3L1-mock-rep2_B-C-A_Position007_6_cmle.ics	28	18	0	1.7328	0.20635000882146287	1.0	0.26397503915964154	1.1417117866831314	0.4018801293523574	0.6289461954591167	0.3999749067654458	0.1202531561336383	9.331208822085724	0.9910111131447934	568.0	10.329566849764575	654.0	1.5079439279764528
687	Feb19-3L1-mock-rep2_B-C-A_Position007_6_cmle.ics	28	19	0	1.7328	1.8583168866609978	1.0	0.26130497837678135	1.2137363673141524	0.8202629925847919	0.8939392821157105	0.8202629925847919	0.6971134069014381	4.883095369255258	0.9847992299961078	550.0	10.020929137929693	620.0	1.4295492895189614
688	Feb19-3L1-mock-rep2_B-C-A_Position007_6_cmle.ics	28	20	0	1.7328	1.4772412513556012	1.0	0.3144541521709347	1.6001453197540159	0.7415947343408054	0.8337696620132469	0.7277743389856429	0.6123281585292316	8.524628333521838	0.9876320930164856	538.0	9.752756666465315	658.0	1.5171668266185108
689	Feb19-3L1-mock-rep2_B-C-A_Position007_6_cmle.ics	28	21	0	1.7328	0.0	1.0	0.27537125688866204	1.5828670977144754	0.23974794971093175	0.41400999809320455	0.23695696256195875	0.012577651099020759	2.6509960663173286	0.9798643861093664	462.0	8.382004497623509	490.0	1.1298050836520823
690	Feb19-3L1-mock-rep2_B-C-A_Position007_6_cmle.ics	28	22	0	1.9493999999999998	2.5574235661001126	1.0	0.32298346532442485	1.6861881810740733	0.9212031298547061	0.9696602347003863	0.9210109984348791	0.8555368330934514	4.263101559835097	0.9844301502972341	626.0	11.391681306771519	837.0	1.9298915408505979
691	Feb19-3L1-mock-rep2_B-C-A_Position007_6_cmle.ics	28	23	0	1.7328	1.6017067927595934	1.0	0.2780244588218358	1.1274565046501748	0.7790982309390628	0.8602512517579783	0.7791143225504212	0.6342939944654536	6.104554882606291	0.966576507448828	710.0	12.68375738601166	938.0	2.1627697315625576
692	Feb19-3L1-mock-rep2_B-C-A_Position007_6_cmle.ics	28	24	0	1.2995999999999999	3.0324	1.0	0.2624342092945428	1.4344803075301866	0.9723841331388466	0.996643205177966	0.9723841331388466	0.9289014535201671	4.788905077858562	0.9695859185000231	254.0	4.64648636368408	195.0	0.4496163088003185
693	Feb19-3L1-mock-rep2_B-C-A_Position007_6_cmle.ics	28	25	0	1.5162	0.0	1.0	0.2974493523122545	2.2298742872230064	0.10598636980023173	0.23835215366254753	0.10598636980023173	0.012577651099020759	3.3783617380369595	0.971432739672185	268.0	5.123190988942123	225.0	0.5187880486157521
694	Feb19-3L1-mock-rep2_B-C-A_Position007_6_cmle.ics	28	26	0	1.083	0.9479040472602467	1.0	0.29154788854918073	1.5055295994630167	0.5664330680919559	0.6846882026468644	0.5667617967239899	0.4111816856652538	0.7206514540249946	0.9709071210822384	284.0	5.1062703027812395	243.0	0.5602910925050123
695	Feb19-3L1-mock-rep2_B-C-A_Position007_6_cmle.ics	28	27	0	2.166	2.8158	1.0	0.2969981881427566	1.512247829692656	0.9877718272423963	0.9993229424273603	0.9804578874061484	0.9049812127412653	0.7307196217749162	0.9803404202234809	926.0	16.62146241643456	1444.0	3.3294664097828717
696	Feb19-3L1-mock-rep2_B-C-A_Position007_6_cmle.ics	29	1	0	1.5162	0.0	1.0	0.30537334675738886	1.6305185853889939	0.2868595877303297	0.5415157335010116	0.28682199682869486	0.019776231614631747	0.8756342128721532	0.9735869958681276	496.0	8.907774011701687	574.0	1.3234859551352967
697	Feb19-3L1-mock-rep2_B-C-A_Position007_6_cmle.ics	30	1	0	1.9493999999999998	0.6016084874694266	1.0	0.3026691785782778	1.5949833637910518	0.5651749361064599	0.7188754736934873	0.5651749361064599	0.3552145941658588	0.724011944775981	0.9897011589647208	494.0	9.073725839354749	568.0	1.30965160717221
698	Feb19-3L1-mock-rep2_B-C-A_Position007_6_cmle.ics	31	1	0	1.5162	0.8779414014559871	1.0	0.2823661625869829	1.9048236904543	0.7023404007304848	0.8185703739201389	0.6945692859640715	0.5487475553368131	0.6803088376900868	0.9971322123149629	334.0	6.13003460518778	305.0	0.7032460214569085
699	Feb19-3L1-mock-rep2_B-C-A_Position007_6_cmle.ics	32	1	0	1.5162	0.10317500441073144	1.0	0.30650316724664206	1.874771801598788	0.31506173065231996	0.519015143550621	0.3061575240089042	0.07227811475821971	0.867599673988674	0.9944083527284178	320.0	5.863977219493519	298.0	0.6871059488333073
700	Feb19-3L1-mock-rep2_B-C-A_Position007_6_cmle.ics	32	2	0	1.083	1.8810907217703936	1.0	0.27708847204661974	1.5426891329109786	0.876205016158301	0.9264123086486906	0.8751034176977963	0.815356556796314	0.47319975210880194	0.9957397296291907	200.0	3.62695223281776	140.0	0.3228014524720236
701	Feb19-3L1-mock-rep2_B-C-A_Position007_6_cmle.ics	33	1	0	1.2995999999999999	0.5556144027286182	1.0	0.2280445841462809	1.2370167011598552	0.5957298026272818	0.7432387260872405	0.5783631550434358	0.33441554699176623	0.7495541976440836	0.893466658818579	346.0	6.2811808324500555	289.0	0.6663544268886772
702	Feb19-3L1-mock-rep2_B-C-A_Position007_6_cmle.ics	33	2	0	1.2995999999999999	2.18723040467705	1.0	0.2959215920337179	2.066552757247108	0.9111534604582182	0.9539188301334388	0.9102159688629841	0.8425590446806958	0.4718997787157118	0.9854162740770576	274.0	5.046629985110532	232.0	0.5349281212393534
703	Feb19-3L1-mock-rep2_B-C-A_Position007_6_cmle.ics	34	1	0	1.9493999999999998	0.0	1.0	0.23162038901938237	1.3477594315659716	0.16341855115239376	0.31334219840665434	0.14904371638604896	0.021362985293711452	0.939602184710665	0.937259552783238	502.0	9.32272323351891	509.0	1.1736138522018569
704	Feb19-3L1-mock-rep2_B-C-A_Position007_6_cmle.ics	35	1	0	1.2995999999999999	0.5963412819178956	1.0	0.3017234128067591	1.6904420481094389	0.6437804514268669	0.7952586921215737	0.6403251466640151	0.4337484670710285	0.7360030510602187	0.9981491085801849	280.0	5.1105004743214595	242.0	0.5579853678444979
705	Feb19-3L1-mock-rep2_B-C-A_Position007_6_cmle.ics	36	1	0	1.7328	1.5338067085748235	1.0	0.26664407525909006	1.1608685591096806	0.8405930760499433	0.9477693253587124	0.8408913967228383	0.6883613099915598	0.6535701800778873	0.9553081756201517	680.0	12.20056819807408	861.0	1.9852289327029446
706	Feb19-3L1-mock-rep2_B-C-A_Position007_6_cmle.ics	36	2	0	1.2995999999999999	0.65253602307166	1.0	0.25209503731429966	1.3326703831794975	0.5273090747693472	0.6411848060188015	0.5246514741406909	0.36928097441718327	2.003795296027119	0.9693232355262156	294.0	5.236126366973203	238.0	0.5487624692024401
707	Feb19-3L1-mock-rep2_B-C-A_Position007_6_cmle.ics	37	1	0	1.5162	0.5260913608053412	1.0	0.32369276682771586	1.783926701288327	0.5499963304221349	0.6930664994228755	0.5495960128368506	0.3638286373856593	0.7354540407908434	0.9981880869873648	310.0	5.710715906461133	292.0	0.6732716008702206
708	Feb19-3L1-mock-rep2_B-C-A_Position007_6_cmle.ics	38	1	0	1.2995999999999999	2.5574235661001126	1.0	0.1515509523050873	1.7231405085605318	0.9448591544143647	0.976252197854455	0.9311855123287137	0.8634964724588413	0.39957359987082064	0.6343580580746777	794.0	13.952428216411384	819.0	1.8883884969613376
709	Feb19-3L1-mock-rep2_B-C-A_Position007_6_cmle.ics	39	1	0	1.9493999999999998	1.2381000529287771	1.0	0.30881690690136754	2.097009843035587	0.7365008784920526	0.8421866431904742	0.7334345495443405	0.6092538226527848	0.6700006410043379	0.9898492104948055	438.0	8.126522540779801	479.0	1.1044421123864234
710	Feb19-3L1-mock-rep2_B-C-A_Position007_6_cmle.ics	40	1	0	1.2995999999999999	0.0	1.0	0.11342520664179445	1.445490117806153	0.08722584438355013	0.24872174451688767	0.08722584438355013	0.03104559723665837	0.9592018219840384	0.6215131964161131	208.0	3.8057338804606746	95.0	0.21904384274887315
711	Feb19-3L1-mock-rep2_B-C-A_Position007_6_cmle.ics	40	2	0	1.083	0.0	1.0	0.22176179407227395	2.1443364518207475	0.17171144497989438	0.3248448770040001	0.15061891713124823	0.03104559723665837	0.9492566302377479	0.9458861750355448	164.0	2.9862715603075842	93.0	0.21443239342784423
712	Feb19-3L1-mock-rep2_B-C-A_Position007_6_cmle.ics	41	1	0	1.2995999999999999	1.449626260897894	1.0	0.3160373384501771	1.9213556630929889	0.8977295335715479	0.9640768122746842	0.8930182958370803	0.7972138440357481	0.4004447210368709	0.9783710804044429	284.0	5.1998912981429175	253.0	0.5833483391101568
713	Feb19-3L1-mock-rep2_B-C-A_Position007_6_cmle.ics	42	1	0	2.166	1.5394492374569102	1.0	0.24503636805234885	1.587161410385301	0.8256806993824436	0.9095771306746402	0.8244412005594907	0.6802851037984918	2.9591195484757953	0.9610221948534045	814.0	14.399382335518688	1081.0	2.492488358016125
714	Feb19-3L1-mock-rep2_B-C-A_Position007_6_cmle.ics	42	2	0	1.2995999999999999	2.3997893887836406	1.0	0.2949178999008263	1.6011501888749275	0.9345420671598601	0.9686149363422009	0.9340891733591657	0.878908592682571	0.8348595667104802	0.992170028044669	302.0	5.4851237611373795	268.0	0.6179342090178737
715	Feb19-3L1-mock-rep2_B-C-A_Position007_6_cmle.ics	42	3	0	1.5162	1.4772412513556012	1.0	0.30206073994689087	1.7876556943404873	0.7824870257844359	0.8744616522900694	0.7833174899958143	0.6682014204656511	0.8115157629581127	0.9912248380208978	360.0	6.547238218144318	353.0	0.8139208051616021
716	Feb19-3L1-mock-rep2_B-C-A_Position007_6_cmle.ics	42	4	0	1.083	1.2032169749388533	1.0	0.30682599695661394	1.4748799567248054	0.6731060219620122	0.7470993343891321	0.6731060219620122	0.5574059577941116	0.45119846997511803	1.0028771381461166	206.0	3.6908227220286864	154.0	0.3550815977192259
717	Feb19-3L1-mock-rep2_B-C-A_Position007_6_cmle.ics	42	5	0	1.083	0.0	1.0	0.2872969962130584	1.946802509004061	0.1665009234266231	0.33869972759629713	0.1665009234266231	0.016642178619408074	0.928174997552772	0.9950110306981038	216.0	3.9611102792631687	160.0	0.3689159456823127
718	Feb19-3L1-mock-rep2_B-C-A_Position007_6_cmle.ics	42	6	0	0.8664	2.776936129137868	1.0	0.27713793152279875	1.5766838109002028	0.9540937309009917	0.9701991111839979	0.9536579993916922	0.9323452938613344	0.2984042686506984	1.0023561894608872	140.0	2.54354761274052	82.0	0.18906942216218525
719	Feb19-3L1-mock-rep2_B-C-A_Position007_6_cmle.ics	43	1	0	1.9493999999999998	0.41270001764292574	1.0	0.3160053737295899	1.8150400404478162	0.4782242919306817	0.6447194442323841	0.4735277502099397	0.25703488815940145	0.7220116435785293	0.9818955743244555	556.0	10.201825871342715	693.0	1.5978671897365166
720	Feb19-3L1-mock-rep2_B-C-A_Position007_6_cmle.ics	43	2	0	1.5162	0.10317500441073144	1.0	0.2712885498133038	1.2364268081403982	0.3840064127032598	0.6103794182762043	0.37915108023513244	0.06159706847850981	0.9073538714093257	0.9415719525752193	542.0	9.608095001882583	618.0	1.4249378401979325
721	Feb19-3L1-mock-rep2_B-C-A_Position007_6_cmle.ics	44	1	0	2.166	0.0	1.0	0.1825200532783064	1.6346248315125775	0.16241806780033535	0.3576001531409854	0.1471500533511998	0.01890865778307154	0.9286439506146642	0.8945415984050802	552.0	10.393298033606323	521.0	1.2012825481280305
722	Feb19-3L1-mock-rep2_B-C-A_Position007_6_cmle.ics	45	1	0	1.5162	0.20635000882146287	1.0	0.2960415461852576	1.7580560369448228	0.38019438922023413	0.5697084161696487	0.3725955378838083	0.14145350121493264	0.8691197541615	0.9911396739115047	378.0	6.879281178819618	376.0	0.8669524723534348
723	Feb19-3L1-mock-rep2_B-C-A_Position007_6_cmle.ics	46	1	0	1.083	1.9493999999999998	1.0	0.2666885648411231	1.5937961008164205	0.9133904953023807	0.9434552585970993	0.9086290249019429	0.8540978746693423	0.4707990275770462	0.9632178411769984	152.0	2.788314835364472	91.0	0.20982094410681532
724	Feb19-3L1-mock-rep2_B-C-A_Position007_6_cmle.ics	46	2	0	1.083	1.3880777203971526	1.0	0.2921354378512409	2.476888545775912	0.7405682751071787	0.79746647815379	0.742068776794673	0.6722293167928487	0.647084794962982	0.9899355231510799	142.0	2.705269268853348	86.0	0.19829232080424306
725	Feb19-3L1-mock-rep2_B-C-A_Position007_6_cmle.ics	46	3	0	1.2995999999999999	0.0	1.0	0.2671059722571688	1.2915009280080614	0.25306485451062666	0.5080954118398249	0.25306485451062666	0.02091580771686582	0.9194601021813757	0.9526452552870438	298.0	5.348922439635079	250.0	0.5764311651286135
726	Feb19-3L1-mock-rep2_B-C-A_Position007_6_cmle.ics	47	1	0	1.5162	0.41270001764292574	1.0	0.30894509421864624	1.5183728936862524	0.5018464452426716	0.6681357907773002	0.4979518187065357	0.29332701974211406	0.7842759630187911	0.9889020568459396	360.0	6.5238329693039	357.0	0.82314370380366
727	Feb19-3L1-mock-rep2_B-C-A_Position007_6_cmle.ics	48	1	0	1.5162	2.5991999999999997	1.0	0.3030130307895743	1.4440294043385544	0.9813822988996581	0.9950749248946721	0.9719922534004144	0.9252247145396096	0.466884759984868	0.9868730273316705	488.0	8.77580286173962	558.0	1.2865943605670653
728	Feb19-3L1-mock-rep2_B-C-A_Position007_6_cmle.ics	48	2	0	1.5162	0.4377344716066809	1.0	0.2143681381604103	1.1576570804756463	0.5345454436101079	0.7533312483272336	0.5404020052145201	0.25229601272655644	0.32927511352953814	0.8954331276172168	680.0	12.177162949233669	772.0	1.7800194379171586
729	Feb19-3L1-mock-rep2_B-C-A_Position007_6_cmle.ics	49	1	0	1.5162	0.43046674663324214	1.0	0.29151934279076247	1.5543607354395905	0.4937807864828421	0.6598970802718842	0.48700661364741277	0.2701619930836475	0.8090870560992912	0.9520042387485043	420.0	7.583832340540725	437.0	1.0076016766448164
730	Feb19-3L1-mock-rep2_B-C-A_Position007_6_cmle.ics	50	1	0	2.166	0.1459114905355603	1.0	0.2944859002519817	1.5440843705666312	0.3416462699650505	0.5350815678327888	0.33849398344736514	0.10704739244771803	3.4815286171359827	0.9765778326974867	608.0	11.106448843777066	765.0	1.7638793652935574
731	Feb19-3L1-mock-rep2_B-C-A_Position007_6_cmle.ics	50	2	0	1.5162	3.0324	1.0	0.2577322227162751	1.4655589489445846	0.9864909324802769	0.9985211916986373	0.9853325895652372	0.9427272002823283	2.342507129577671	0.9500857264516873	368.0	6.702614616946813	337.0	0.777029210593371
732	Feb19-3L1-mock-rep2_B-C-A_Position007_6_cmle.ics	50	3	0	1.2995999999999999	2.8158	1.0	0.3058090572582092	2.044427128039721	0.9497791464122676	0.9700125795471363	0.9480550084812331	0.9135745267016542	2.7758659309901605	1.0004412900819	222.0	4.118601763835776	172.0	0.3965846416084861
733	Feb19-3L1-mock-rep2_B-C-A_Position007_6_cmle.ics	50	4	0	1.7328	0.0	1.0	0.2422728188574833	1.4518606405163104	0.14294406939811705	0.3548377181498389	0.14294406939811705	0.014952584783870857	2.3569160995477696	0.8929151890249596	386.0	7.245304817185888	351.0	0.8093093558405734
734	Feb19-3L1-mock-rep2_B-C-A_Position007_6_cmle.ics	50	5	0	1.083	3.0324	1.0	0.3157075706016337	2.097243453352834	0.9778930112362109	0.9935960997711775	0.9775036714062909	0.9427272002823283	0.5091894993977985	0.9979688062754213	166.0	3.0543722210587325	113.0	0.2605468866381333
735	Feb19-3L1-mock-rep2_B-C-A_Position007_6_cmle.ics	50	6	0	1.7328	2.0032962184243317	1.0	0.23259666824312722	1.0475446157752895	0.907376395988206	0.9696832914015096	0.9047062305756993	0.7718010382395465	0.5614621386788398	0.9281917831674776	652.0	11.78547967088765	755.0	1.7408221186884125
736	Feb19-3L1-mock-rep2_B-C-A_Position007_6_cmle.ics	50	7	0	1.7328	1.9456874874661152	1.0	0.3052737547426923	1.7431368824030178	0.8505464418665544	0.9159512642160267	0.8514810851424733	0.7641189763322367	0.19814410485612893	0.9852599245092573	418.0	7.656163172832094	444.0	1.0237417492684175
737	Feb19-3L1-mock-rep2_B-C-A_Position007_6_cmle.ics	50	8	0	1.5162	0.8779414014559871	1.0	0.2908258893381307	1.4192700438557766	0.6053682221286187	0.7312584670028802	0.6053682221286187	0.43268690019466993	2.8195086936788645	0.9847757267787266	472.0	8.535265810655892	520.0	1.1989768234675162
738	Feb19-3L1-mock-rep2_B-C-A_Position007_6_cmle.ics	51	1	0	1.9493999999999998	1.6017067927595934	1.0	0.25278179861628114	1.3213672278014097	0.8791432095308062	0.974612010181436	0.879156252817254	0.6775782069701021	56.70840400285493	0.9636951103780997	868.0	15.255079724502064	1209.0	2.7876211145619747
739	Feb19-3L1-mock-rep2_B-C-A_Position007_6_cmle.ics	51	2	0	1.7328	1.8725829911983065	1.0	0.33329058237590287	1.7879761597552628	0.8692245574393727	0.9414344929710113	0.8743858626119948	0.767713454341784	52.69516586362975	0.9877080123064214	518.0	9.516449786921806	640.0	1.4756637827292507
740	Feb19-3L1-mock-rep2_B-C-A_Position007_6_cmle.ics	51	3	0	1.5162	2.5558033639057705	1.0	0.31765962013659016	1.8179876171184413	0.9508371679956114	0.9774608173920716	0.9409695381717532	0.8991186190995912	1.9047051370337111	0.9928443805770213	360.0	6.570643466984737	362.0	0.8346723271062323
741	Feb19-3L1-mock-rep2_B-C-A_Position007_6_cmle.ics	51	4	0	1.2995999999999999	0.5260913608053412	1.0	0.25676833499385804	1.08045675442869	0.5810293071137701	0.7693292873570273	0.5774677226613675	0.2673351990347968	0.7581266309069223	0.9428953056444663	424.0	7.556196920160086	416.0	0.9591814587740128
742	Feb19-3L1-mock-rep2_B-C-A_Position007_6_cmle.ics	51	5	0	1.083	0.0	1.0	0.22204779092992058	1.8155403625755386	0.04180603482173856	0.2170230233187108	0.10052307414916532	0.01451890413376274	2.4247128054526157	0.9315200079294949	158.0	2.945806319937078	88.0	0.20290377012527194
743	Feb19-3L1-mock-rep2_B-C-A_Position007_6_cmle.ics	51	6	0	1.2995999999999999	2.0032962184243317	1.0	0.29268502797178175	2.0180811460585177	0.8677978520776229	0.9264335626777868	0.8677978520776229	0.787694234675577	8.017913912520543	1.0004596921965583	220.0	4.097311600765467	166.0	0.3827502936453994
744	Feb19-3L1-mock-rep2_B-C-A_Position007_6_cmle.ics	51	7	0	1.7328	0.5963412819178956	1.0	0.29988458543860635	1.710325198509137	0.5184491532413525	0.712778009019049	0.5184575930149364	0.31887632087251916	1.837135379483613	0.9851758175778833	466.0	8.494800570285385	518.0	1.194365374146487
745	Feb19-3L1-mock-rep2_B-C-A_Position007_6_cmle.ics	51	8	0	1.2995999999999999	1.2381000529287771	1.0	0.2809084476514551	1.8957951037622225	0.6751607872774249	0.7232830335615269	0.6650338262288982	0.5784929633387744	0.5494606271184233	0.9916594372024444	250.0	4.580500788703042	197.0	0.4542277581213474
746	Feb19-3L1-mock-rep2_B-C-A_Position007_6_cmle.ics	51	9	0	1.2995999999999999	1.401081809291592	1.0	0.2927211261699433	1.514195520085215	0.7409706890499692	0.8576290757872487	0.739893850665879	0.6095139265854786	4.5422390334397305	0.9797838085316919	302.0	5.46171851229696	267.0	0.6156284843573592
747	Feb19-3L1-mock-rep2_B-C-A_Position007_6_cmle.ics	51	10	0	1.9493999999999998	2.4856553510591457	1.0	0.3137815447635868	1.6137231089406794	0.9590360244062907	0.9869394503789266	0.9509553248257858	0.8819183605356187	30.758570028273862	0.977789387101226	656.0	12.015301987751629	885.0	2.0405663245552916
748	Feb19-3L1-mock-rep2_B-C-A_Position007_6_cmle.ics	51	11	0	1.2995999999999999	1.0521827216106825	1.0	0.29055847635404525	1.2509253918409031	0.6798229949303815	0.8251319194155073	0.6798767025804607	0.5067986212478972	0.7758862600377481	0.9839376829684566	364.0	6.496197548923259	352.0	0.8116150805010878
749	Feb19-3L1-mock-rep2_B-C-A_Position007_6_cmle.ics	52	1	0	1.5162	2.154357340212468	1.0	0.26799868544439726	1.618627293467195	0.9286658596412984	0.9697027014112325	0.9286658596412984	0.8667233442706508	0.3666101628840728	0.9457225135741854	424.0	7.74343891088344	425.0	0.979932980718643
750	Feb19-3L1-mock-rep2_B-C-A_Position007_6_cmle.ics	52	2	0	0.6497999999999999	1.0542408233015097	1.0	0.33657096435448663	1.5437415511524206	0.6539294702303208	0.7304243254435985	0.6536308177503106	0.562872320091746	0.7038028337716333	1.0194359797069648	128.0	2.275375141276148	79.0	0.18215224818064185
751	Feb19-3L1-mock-rep2_B-C-A_Position007_6_cmle.ics	53	1	0	1.7328	2.8244470792865046	1.0	0.3173716851320761	1.797659971685557	0.9377526982847418	0.9778431635989072	0.9377222446146267	0.8878552554973353	0.4604842493987167	0.9885866734165543	412.0	7.568887434780747	443.0	1.021436024607903
752	Feb19-3L1-mock-rep2_B-C-A_Position007_6_cmle.ics	53	2	0	1.2995999999999999	2.619115832203465	1.0	0.3356946813223001	1.7947336587981346	0.9127986027139594	0.9505396569483631	0.9127126158806933	0.8584567154821084	0.46150394814375	0.9997499217391721	282.0	5.15519588623219	258.0	0.5948769624127291
753	Feb19-3L1-mock-rep2_B-C-A_Position007_6_cmle.ics	53	3	0	1.5162	0.20635000882146287	1.0	0.3233630301309748	1.8742910810453548	0.33489721886336155	0.49841461776165524	0.33489721886336155	0.12713063728783197	0.8817271935856941	0.9910456233228816	392.0	7.145338564513879	415.0	0.9568757341134986
754	Feb19-3L1-mock-rep2_B-C-A_Position007_6_cmle.ics	54	1	0	1.9493999999999998	1.0521827216106825	1.0	0.2899609282172213	1.8291124943826433	0.6839487976615864	0.8223400236566198	0.6839487976615864	0.5212801203886621	0.6855279192776491	0.9876134011467483	546.0	10.001754060629503	646.0	1.4894981306923372
755	Feb19-3L1-mock-rep2_B-C-A_Position007_6_cmle.ics	55	1	0	2.3826	1.9493999999999998	1.0	0.3005364344984592	1.9351926760884488	0.9352072750794285	0.9897484922854479	0.9306299107737381	0.7567062382284117	0.3296721233806544	0.98328725860884	666.0	12.402615789188232	886.0	2.042872049215806
756	Feb19-3L1-mock-rep2_B-C-A_Position007_6_cmle.ics	56	1	0	1.5162	0.3720027687491155	1.0	0.3196244186647948	1.999312000577294	0.4211359106843422	0.5371903195911119	0.4167067020838047	0.22498767942324202	0.7077562184529126	0.9873479409274722	302.0	5.672365751860736	279.0	0.6432971802835327
757	Feb19-3L1-mock-rep2_B-C-A_Position007_6_cmle.ics	56	2	0	1.9493999999999998	1.1160083062473465	1.0	0.29230660067312964	2.0799395913510343	0.6828032644104255	0.8051915346014488	0.6890766851294513	0.5298266440608621	0.27054013264323135	0.9908207935719235	426.0	7.881755318155848	447.0	1.0306589232499608
758	Feb19-3L1-mock-rep2_B-C-A_Position007_6_cmle.ics	56	3	0	1.7328	1.6116450895211656	1.0	0.30300701618057874	1.9946735402941813	0.8025794173529512	0.9010401976251508	0.8047878226208889	0.6868682798615137	0.24564283409431992	0.9922238465490963	462.0	8.54584123950644	514.0	1.1851424755044293
759	Feb19-3L1-mock-rep2_B-C-A_Position007_6_cmle.ics	57	1	0	1.083	1.4481301952605736	1.0	0.2968001223977527	1.847222629886078	0.6722923684742983	0.7290655738286838	0.6719196487205064	0.6050705860219443	0.7265044916556868	0.9883516473998376	152.0	2.788314835364472	96.0	0.22134956740938755
760	Feb19-3L1-mock-rep2_B-C-A_Position007_6_cmle.ics	57	2	0	1.083	2.014971786093599	1.0	0.2938803076779628	1.8930184208855947	0.7805035621359326	0.8430406122543156	0.7801148686784067	0.7301145137072127	0.6417962488598522	1.0061028586655485	168.0	3.0990676329694606	111.0	0.2559354373171044
761	Feb19-3L1-mock-rep2_B-C-A_Position007_6_cmle.ics	57	3	0	1.5162	0.7748934119142009	1.0	0.3088279598672286	1.771480847199858	0.5417570364164948	0.6677682606056519	0.5407276199536407	0.34383486030108656	0.8025106527147957	0.991963323425781	356.0	6.434442145482441	351.0	0.8093093558405734
762	Feb19-3L1-mock-rep2_B-C-A_Position007_6_cmle.ics	57	4	0	1.5162	0.815064591942846	1.0	0.26558279676416163	1.1982545995615563	0.6070593121368201	0.7704223802238448	0.6077958773645519	0.38833671147586374	0.7500748402435367	0.9794004794367988	516.0	9.237701886606892	568.0	1.30965160717221
763	Feb19-3L1-mock-rep2_B-C-A_Position007_6_cmle.ics	58	1	0	1.2995999999999999	1.2594114294931633	1.0	0.3237189661876313	1.9183066754371625	0.840897564868932	0.9161671419426177	0.8406980321081468	0.7241792136746452	0.4626812883156939	0.999417143023371	272.0	4.978529324359383	240.0	0.553373918523469
764	Feb19-3L1-mock-rep2_B-C-A_Position007_6_cmle.ics	59	1	0	1.9493999999999998	0.0	1.0	0.1356652267073577	1.7017025527255007	0.10331127445740967	0.23780297871170872	0.06476117474966178	0.01625709635158204	0.982616522794293	0.8566163607931874	398.0	7.677314030533192	275.0	0.634074281641475
765	Feb19-3L1-mock-rep2_B-C-A_Position007_6_cmle.ics	59	2	0	1.083	0.744005537498231	1.0	0.2869183232007768	1.9682348802431777	0.5003481373126853	0.5893544801302155	0.49603917460918534	0.36627022784670965	0.8895590077006019	0.984092938299219	192.0	3.5183863316961053	134.0	0.30896710450893683
766	Feb19-3L1-mock-rep2_B-C-A_Position007_6_cmle.ics	59	3	0	1.2995999999999999	0.2918229810711206	1.0	0.20003099975971103	1.3423916114279282	0.3699630791218389	0.5694930937497137	0.376052428257756	0.15335983045102106	0.9089464470208687	0.9148713914052665	322.0	5.744835889521305	243.0	0.5602910925050123
767	Feb19-3L1-mock-rep2_B-C-A_Position007_6_cmle.ics	59	4	0	1.9493999999999998	1.679567386804093	1.0	0.2933944747195437	1.5736965591098457	0.8303456637054636	0.9286318508995074	0.8316878246609478	0.7095641565152065	0.43617150501015073	0.9766050060548468	516.0	9.44834912617066	597.0	1.3765176223271292
768	Feb19-3L1-mock-rep2_B-C-A_Position008_7_cmle.ics	1	1	0	1.2995999999999999	0.3095250132321943	1.0	0.29973978350706604	2.1482322589432212	0.3885724581007874	0.5073459259592903	0.3885724581007874	0.1980861283203053	0.8200626197192854	0.9963514350607179	204.0	3.7865588031604767	150.0	0.3458586990771681
769	Feb19-3L1-mock-rep2_B-C-A_Position008_7_cmle.ics	1	2	0	1.5162	2.5991999999999997	1.0	0.29800515685977685	1.808737130345255	0.9837521548458953	0.997129601952362	0.9811929554453621	0.9422276090526048	0.2440280567467543	0.9926205928217346	352.0	6.4854828147035	339.0	0.7816406599143998
770	Feb19-3L1-mock-rep2_B-C-A_Position008_7_cmle.ics	2	1	0	1.7328	1.3842379406474168	1.0	0.32589916176181116	1.9131392831933693	0.8332193231049871	0.932237832853488	0.8326680648580385	0.6753527426350645	0.6766189729297261	0.9838593968427468	506.0	9.365303559659532	611.0	1.4087977675743315
771	Feb19-3L1-mock-rep2_B-C-A_Position008_7_cmle.ics	3	1	0	1.7328	0.0	1.0	0.17748721014724603	2.155373088902068	0.16404035076152174	0.34612269118104155	0.11508067326620765	0.02909041245561322	0.951227019273976	0.901813611860658	262.0	5.176346743933292	168.0	0.3873617429664282
772	Feb19-3L1-mock-rep2_B-C-A_Position008_7_cmle.ics	4	1	0	2.166	2.166	1.0	0.3182819548224721	1.9105435384335148	0.953221093590603	0.9888376592147833	0.9503428400711184	0.8848434448686934	0.5345240500345867	0.9889240865945376	552.0	10.182650794042523	688.0	1.5863385664339444
773	Feb19-3L1-mock-rep2_B-C-A_Position008_7_cmle.ics	4	2	0	1.7328	2.179917796280004	1.0	0.2614203536534578	1.4766367046301032	0.9318855839575622	0.9707884592963946	0.929200428459005	0.8672314480165554	0.7286073498757657	0.9909619442551378	394.0	7.236844474105447	376.0	0.8669524723534348
774	Feb19-3L1-mock-rep2_B-C-A_Position008_7_cmle.ics	5	1	0	1.7328	1.857150079393166	1.0	0.32303045698076793	2.00235437343412	0.8992852853076891	0.9425682354828241	0.8992852853076891	0.8163078793937608	15.297838747517757	0.9791635830945845	444.0	8.190393029990727	500.0	1.152862330257227
775	Feb19-3L1-mock-rep2_B-C-A_Position008_7_cmle.ics	5	2	0	1.5162	1.3132034148200427	1.0	0.33629558490957207	2.1393409045286678	0.7742605724431977	0.8651199832885083	0.7705191380152865	0.6549421998739178	9.642356895407177	0.9932905847500085	348.0	6.466307737403303	354.0	0.8162265298221167
776	Feb19-3L1-mock-rep2_B-C-A_Position008_7_cmle.ics	5	3	0	1.2995999999999999	1.8148458414482778	1.0	0.26610071816349484	1.5210511751165954	0.860973817419492	0.9091676334214914	0.8609626266884015	0.7955817128533007	10.143586700080263	0.9884169408564336	274.0	5.0232247362701115	220.0	0.5072594253131798
777	Feb19-3L1-mock-rep2_B-C-A_Position008_7_cmle.ics	6	1	0	1.2995999999999999	1.4532932869245503	1.0	0.2514974699395641	1.158911702654935	0.8275080567634474	0.9117790628751313	0.8228807100910028	0.7004104341935516	0.5033076758746264	0.9317297003620132	418.0	7.492326430949159	403.0	0.929207038187325
778	Feb19-3L1-mock-rep2_B-C-A_Position008_7_cmle.ics	7	1	0	2.166	2.5991999999999997	1.0	0.28267097122735985	1.619925977215455	0.9642720902479575	0.9978621189094359	0.9642720902479575	0.8484062790057221	0.25821046241829365	0.9884206796432424	728.0	13.46050007465497	982.0	2.264221616625194
779	Feb19-3L1-mock-rep2_B-C-A_Position008_7_cmle.ics	8	1	0	1.9493999999999998	0.0	1.0	0.20662956549231515	1.160011479030794	0.24430789092123514	0.4876879309448559	0.23364527224252324	0.014267250229157855	2.352100573297501	0.9597825619988305	818.0	14.605799403542246	1000.0	2.305724660514454
780	Feb19-3L1-mock-rep2_B-C-A_Position008_7_cmle.ics	8	2	0	1.5162	0.0	1.0	0.32630392456278895	2.081642652386534	0.21740919047346574	0.39623552827476954	0.21388477819651366	0.014267250229157855	0.9199342270069137	0.9954787380960904	330.0	6.134264776728002	322.0	0.7424433406856541
781	Feb19-3L1-mock-rep2_B-C-A_Position008_7_cmle.ics	8	3	0	1.2995999999999999	0.46141264688247224	1.0	0.1571612135293512	1.1448955792849524	0.42308093619818987	0.5553911278605463	0.42247059655090785	0.2371653837192647	0.9512182256343287	0.7720458750507303	348.0	6.325876244360781	242.0	0.5579853678444979
782	Feb19-3L1-mock-rep2_B-C-A_Position008_7_cmle.ics	8	4	0	1.083	0.20635000882146287	1.0	0.3417514792521177	2.0695123694662656	0.24430789092123514	0.34744257590257904	0.2429043341220627	0.11637086510783227	0.9767935107413106	1.0096458496233576	172.0	3.1884584567909187	124.0	0.28590985790379225
783	Feb19-3L1-mock-rep2_B-C-A_Position008_7_cmle.ics	8	5	0	2.166	2.676591091885151	1.0	0.3419937716273594	1.917113758503915	0.9368563992728282	0.9748184407841518	0.9348316573301904	0.8682608798090894	0.6466659342905452	0.9868703871779317	636.0	11.755589859367694	882.0	2.0336491505737486
784	Feb19-3L1-mock-rep2_B-C-A_Position008_7_cmle.ics	8	6	0	1.9493999999999998	2.8158	1.0	0.28312378320148673	1.6703219912802076	0.9766230939507936	0.9963031817319958	0.9745280432742778	0.903567831659948	0.4141298588553167	0.9619059282943696	596.0	10.955302616514796	728.0	1.6785675528545225
785	Feb19-3L1-mock-rep2_B-C-A_Position008_7_cmle.ics	8	7	0	1.9493999999999998	1.3452374738224686	1.0	0.29826653266305736	1.7079557822756144	0.7093837102891223	0.8209883538070123	0.710053887156726	0.5782042550995337	1.5287646393900614	0.9871005120791818	542.0	9.959173734488878	648.0	1.4941095800133661
786	Feb19-3L1-mock-rep2_B-C-A_Position008_7_cmle.ics	8	8	0	1.9493999999999998	0.0	1.0	0.3032705454671921	1.6374785808218055	0.22189473810183621	0.4392809286437408	0.21790135161061228	0.014267250229157855	2.4206327013966162	0.9785962997553337	612.0	11.266055414119785	784.0	1.807688133843332
787	Feb19-3L1-mock-rep2_B-C-A_Position008_7_cmle.ics	8	9	0	1.083	0.0	1.0	0.2620993027665646	2.1805507798129975	0.13191900583450297	0.30431994812113	0.13191900583450297	0.014267250229157855	2.388266772531062	0.973091746776155	154.0	2.8564154961156203	92.0	0.21212666876732977
788	Feb19-3L1-mock-rep2_B-C-A_Position008_7_cmle.ics	8	10	0	1.7328	0.6606423714395955	1.0	0.34716112220187106	2.0539501756401926	0.5086907952777961	0.618664126576664	0.48619948008935193	0.3265019796770361	0.5440723530498395	0.9947983858782019	392.0	7.285770057556396	430.0	0.9914616040212152
789	Feb19-3L1-mock-rep2_B-C-A_Position008_7_cmle.ics	9	1	0	1.7328	0.20635000882146287	1.0	0.30255541176635353	2.1190160560324864	0.2752678690631801	0.4328666258899214	0.2820550237674608	0.11584269697807059	0.9013543083675307	0.9888590860205319	344.0	6.447132660103104	330.0	0.7608891379697698
790	Feb19-3L1-mock-rep2_B-C-A_Position008_7_cmle.ics	9	2	0	2.3826	1.5162	1.0	0.31257643099071136	1.8411262277161482	0.8445319316068418	0.9555598160699704	0.8422390158936162	0.6034412364668296	0.4462550883970907	0.9799466780284332	676.0	12.579282351061044	924.0	2.1304895863153552
791	Feb19-3L1-mock-rep2_B-C-A_Position008_7_cmle.ics	10	1	0	1.5162	1.9493999999999998	1.0	0.3122710053117428	2.008336950139133	0.9483953436022767	0.9931444351545166	0.9480456314113902	0.8343791201723639	0.29499639906110325	0.9967925319785467	330.0	6.110859527887581	315.0	0.7263032680620531
792	Feb19-3L1-mock-rep2_B-C-A_Position008_7_cmle.ics	10	2	0	1.083	0.0	1.0	0.22610406655354415	1.2467151207352312	0.2552255844615236	0.46067747692703476	0.2552255844615236	0.019963742483197735	0.9111620659778542	0.8926921247575327	254.0	4.716702110205341	181.0	0.41733616355311615
793	Feb19-3L1-mock-rep2_B-C-A_Position008_7_cmle.ics	11	1	0	2.3826	0.10317500441073144	1.0	0.2673405318496165	1.4183677512990547	0.37411983451658304	0.5699008576229547	0.37411983451658304	0.04838420971376023	0.7789386126010261	0.9788392256827222	798.0	14.65035551008379	1096.0	2.5270742279238414
794	Feb19-3L1-mock-rep2_B-C-A_Position008_7_cmle.ics	11	2	0	1.7328	1.2466683216206906	1.0	0.29984321277086323	1.690380474046379	0.6626944083341351	0.7783448525841681	0.6684905791248352	0.5388190176156158	0.3668386298902448	0.985504902120444	472.0	8.652292054857988	528.0	1.2174226207516319
795	Feb19-3L1-mock-rep2_B-C-A_Position008_7_cmle.ics	12	1	0	1.5162	2.1245033704151863	1.0	0.32126646637010575	1.4586231433182646	0.932989837186615	0.9789142932914066	0.932369460414279	0.8621626997281708	0.37850053303865633	0.9931942349655843	396.0	7.14110839297366	420.0	0.9684043574160707
796	Feb19-3L1-mock-rep2_B-C-A_Position008_7_cmle.ics	13	1	0	1.7328	1.80482546240828	1.0	0.28982105423238613	2.2607266121338454	0.8187480986337176	0.8876619738963715	0.8190941231783062	0.730508302337981	65.05925563524303	0.9970199892525698	334.0	6.247060849389879	309.0	0.7124689200989662
797	Feb19-3L1-mock-rep2_B-C-A_Position008_7_cmle.ics	13	2	0	1.5162	1.2466683216206906	1.0	0.3053185797176023	1.9916469544884625	0.7081646356483747	0.8105568679762002	0.7060904178857386	0.5772292374017801	35.630015034909036	0.9922766238187846	356.0	6.551468389684539	349.0	0.8046979065195444
798	Feb19-3L1-mock-rep2_B-C-A_Position008_7_cmle.ics	13	3	0	1.7328	0.0	1.0	0.2805176165723044	1.9395373482740044	0.20938762016795698	0.3520277166946552	0.16727295998271163	0.015120886697543032	1.0751751291474414	0.987690937314686	334.0	6.20025035170904	304.0	0.700940296796394
799	Feb19-3L1-mock-rep2_B-C-A_Position008_7_cmle.ics	13	4	0	2.166	0.8508028822180275	1.0	0.31800454421137253	2.018762216111176	0.5949258523427083	0.7293444893018601	0.5948747204629783	0.4281317311582239	18.744940752551642	0.9946640098547515	530.0	9.901648502588285	647.0	1.4918038553528519
800	Feb19-3L1-mock-rep2_B-C-A_Position008_7_cmle.ics	13	5	0	1.5162	2.166	1.0	0.33255919526140754	2.1440893567827812	0.8852825727761009	0.934812159482584	0.8828459296772646	0.8159844044550981	1.384705443826243	0.9978308053604433	334.0	6.24706084938988	331.0	0.7631948626302842
801	Feb19-3L1-mock-rep2_B-C-A_Position008_7_cmle.ics	13	6	0	2.166	1.2466683216206906	1.0	0.2592667878389177	1.9482772536282413	0.733392912156717	0.8534229095261586	0.7339717636253597	0.5772292374017801	182.38488904670209	0.9498709235021786	572.0	10.582794415468987	655.0	1.5102496526369673
802	Feb19-3L1-mock-rep2_B-C-A_Position008_7_cmle.ics	13	7	0	1.5162	0.23070632344123612	1.0	0.3268375071366809	1.9487408882481525	0.3265670956384828	0.4588378720648211	0.33082905036843896	0.14169335279131826	129.77002036740842	0.9909819543265049	342.0	6.355626750511536	340.0	0.7839463845749143
803	Feb19-3L1-mock-rep2_B-C-A_Position008_7_cmle.ics	13	8	0	2.3826	2.3825999999999996	1.0	0.3119314568546034	1.7057410380185913	0.981370630234184	0.999081877253903	0.981370630234184	0.8759924890806102	11.113238414402828	0.9851822278306819	838.0	15.333616508734613	1274.0	2.937493217495414
804	Feb19-3L1-mock-rep2_B-C-A_Position008_7_cmle.ics	13	9	0	1.9493999999999998	0.32626801153583	1.0	0.2583286624626142	1.396765600035125	0.5057190525101894	0.6663681829788083	0.49487491341346784	0.17001269614221223	23.302463622781257	0.986481235545747	692.0	12.679387909102262	870.0	2.005980454647575
805	Feb19-3L1-mock-rep2_B-C-A_Position008_7_cmle.ics	13	10	0	1.2995999999999999	0.744005537498231	1.0	0.30997871643017727	1.8462575006524125	0.509925373182326	0.638755199211733	0.509925373182326	0.36570034917606925	156.0686253638239	0.9879792666267594	232.0	4.295268325708582	185.0	0.426559062195174
806	Feb19-3L1-mock-rep2_B-C-A_Position008_7_cmle.ics	13	11	0	1.2995999999999999	1.7307810795238614	1.0	0.29287726773499584	1.7938699651263301	0.8137001922430044	0.880684884194332	0.8121440465448034	0.7170418052962336	18.33977102031595	0.9898714975377091	254.0	4.669891612524501	206.0	0.47497928006597756
807	Feb19-3L1-mock-rep2_B-C-A_Position008_7_cmle.ics	13	12	0	1.9493999999999998	0.2918229810711206	1.0	0.31812942016902007	1.75674474367126	0.36911010591052373	0.570178665721638	0.37460533585283795	0.15210142378166236	1.0768449511062967	0.9845566167608973	578.0	10.646664904679904	737.0	1.6993190747991525
808	Feb19-3L1-mock-rep2_B-C-A_Position008_7_cmle.ics	14	1	0	1.5162	0.41270001764292574	1.0	0.2961951954125227	1.8684472574262607	0.4524531599372896	0.5902618931352643	0.43114275189116485	0.2652085635714102	0.8167939450082019	0.996384638077005	328.0	6.019353618296015	304.0	0.700940296796394
809	Feb19-3L1-mock-rep2_B-C-A_Position008_7_cmle.ics	14	2	0	1.2995999999999999	2.470620762784706	1.0	0.23796266865688775	1.468851489373789	0.9457237828437294	0.969585014606732	0.9450469899851791	0.9061785191086895	0.3350395358370167	0.9679053632526663	230.0	4.180357167276592	160.0	0.3689159456823127
810	Feb19-3L1-mock-rep2_B-C-A_Position008_7_cmle.ics	15	1	0	2.166	0.8508028822180275	1.0	0.3228661332050835	1.8775425064743805	0.6648398089619773	0.8186552768487257	0.6625805931784322	0.43947355532629867	0.6071300098519206	0.9814513462722173	686.0	12.662327917572162	960.0	2.213495674093876
811	Feb19-3L1-mock-rep2_B-C-A_Position008_7_cmle.ics	16	1	0	1.5162	2.4380916165057385	1.0	0.2884641867077002	1.6770259849346123	0.9442262557246518	0.9829134694920612	0.9439875184096732	0.883573527730516	0.34283379274961956	0.9891150893081331	398.0	7.209209053724806	401.0	0.9245955888662961
812	Feb19-3L1-mock-rep2_B-C-A_Position008_7_cmle.ics	16	2	0	1.2995999999999999	3.6463278565438833	1.0	0.3142901650528789	1.7591917319835069	0.9972461146342612	0.9995998628101064	0.9967484650199396	0.9909447945177843	0.1469434874056237	0.9956187407064138	240.0	4.403834226830237	196.0	0.451922033460833
813	Feb19-3L1-mock-rep2_B-C-A_Position008_7_cmle.ics	17	1	0	1.2995999999999999	0.8254000352858515	1.0	0.08750886944027125	1.7435817035213415	0.8287860154602952	0.9419755797610682	0.8198612087139845	0.5679111033028812	0.5633435967064103	0.4604371371701618	360.0	6.266375232059283	190.0	0.4380876854977463
814	Feb19-3L1-mock-rep2_B-C-A_Position008_7_cmle.ics	18	1	0	1.7328	1.074245800390238	1.0	0.27731530104754404	1.5511181736770145	0.7734028393966282	0.8833414925190466	0.7741562892023376	0.5634140837744394	0.6054524870389869	0.9753083102709441	482.0	8.8289586167308	524.0	1.208199722109574
815	Feb19-3L1-mock-rep2_B-C-A_Position008_7_cmle.ics	19	1	0	1.7328	2.3825999999999996	1.0	0.313897189943079	1.6822888046666864	0.972000856292335	0.9902960267227834	0.967634573206936	0.9161580747963276	0.30468598968994054	0.9936395953940723	416.0	7.611467760921366	447.0	1.0306589232499608
816	Feb19-3L1-mock-rep2_B-C-A_Position008_7_cmle.ics	20	1	0	1.9493999999999998	0.8058225447605828	1.0	0.3106402284045474	1.7331864442983838	0.6459349144594893	0.8227136813849578	0.6493589416874784	0.43668628916713387	6.734675283942263	0.984889497844865	550.0	10.044334386770117	676.0	1.558669870507771
817	Feb19-3L1-mock-rep2_B-C-A_Position008_7_cmle.ics	20	2	0	2.166	1.021380433748922	1.0	0.32137455260986286	1.929705868695616	0.7097207828613173	0.8430833517382761	0.7109595770827316	0.5311521352565083	2.551992109100356	0.9817863712184586	564.0	10.427418016666474	714.0	1.64628740760732
818	Feb19-3L1-mock-rep2_B-C-A_Position008_7_cmle.ics	20	3	0	1.2995999999999999	0.5963412819178956	1.0	0.28767563457645207	1.5161272074529188	0.49572297446526564	0.6346325099245114	0.49091432923894146	0.3452314209182084	1.5461324279992015	0.988802956533174	318.0	5.749066061061531	286.0	0.6594372529071338
819	Feb19-3L1-mock-rep2_B-C-A_Position008_7_cmle.ics	20	4	0	1.7328	1.663646957482313	1.0	0.30499414632498517	1.8837528255626452	0.8711208043809426	0.9376309582462637	0.861337869443831	0.7625903965840426	2.4302338641857175	0.9936243079140924	458.0	8.479855664525408	509.0	1.1736138522018569
820	Feb19-3L1-mock-rep2_B-C-A_Position008_7_cmle.ics	20	5	0	1.7328	2.2792103433328337	1.0	0.31891758401925924	1.9503171233388306	0.961621447138173	0.9902673247141571	0.9622181920116886	0.8924255874008257	15.473429647041607	0.9923021410280232	474.0	8.673582217928297	548.0	1.2635371139619207
821	Feb19-3L1-mock-rep2_B-C-A_Position008_7_cmle.ics	21	1	0	1.9493999999999998	0.23070632344123612	1.0	0.3236611441745897	1.779285303494121	0.39491018879874484	0.6058203200204398	0.3906404907004068	0.15904130613537443	0.6339784457464919	0.9913143531054982	570.0	10.514693754717825	728.0	1.6785675528545225
822	Feb19-3L1-mock-rep2_B-C-A_Position008_7_cmle.ics	21	2	0	1.5162	0.8508028822180275	1.0	0.3401508542768899	1.5981234839173812	0.6578159945445745	0.8015597982644118	0.6550217083470529	0.4635960106301628	0.8472119492199677	0.9868421601876498	366.0	6.634513956195667	384.0	0.8853982696375502
823	Feb19-3L1-mock-rep2_B-C-A_Position008_7_cmle.ics	22	1	0	1.5162	0.0	1.0	0.2062272441540562	1.558945707875064	0.11975643897648666	0.2630238158694029	0.11975643897648666	0.020537255664642595	0.9590967359440515	0.9619001137189997	336.0	6.478998252023964	263.0	0.6064055857153013
824	Feb19-3L1-mock-rep2_B-C-A_Position008_7_cmle.ics	22	2	0	1.2995999999999999	0.622541700711641	1.0	0.3261096121997805	1.956271373403862	0.53907564942003	0.6688888248612802	0.5336541116529447	0.35460050373721147	0.769436268028834	0.9858627297987539	284.0	5.246701795823758	257.0	0.5925712377522147
825	Feb19-3L1-mock-rep2_B-C-A_Position008_7_cmle.ics	22	3	0	1.083	0.0	1.0	0.12984727421526102	1.3995373385174632	0.1663389253446086	0.3847046846600254	0.1663389253446086	0.020537255664642595	0.9089098365739928	0.7327857704173659	272.0	4.767882084795603	152.0	0.350470148398197
826	Feb19-3L1-mock-rep2_B-C-A_Position008_7_cmle.ics	22	4	0	1.2995999999999999	0.7817319754002556	1.0	0.29631863511402884	2.130713479837086	0.5653453769265308	0.679590239311191	0.5661665310081707	0.43765471671384704	0.36723038021579735	0.988904096462032	212.0	3.965340450803391	158.0	0.3643044963612837
827	Feb19-3L1-mock-rep2_B-C-A_Position008_7_cmle.ics	23	1	0	1.9493999999999998	0.20635000882146287	1.0	0.2719374770387499	1.4708224668472485	0.40844234965598025	0.6118915411613799	0.40452140246135265	0.1561098036528409	0.8117001803234009	0.9846109272975853	620.0	11.187379324518087	757.0	1.7454335680094417
828	Feb19-3L1-mock-rep2_B-C-A_Position008_7_cmle.ics	23	2	0	1.2995999999999999	1.654021146943017	1.0	0.33535320741745617	2.2265758290507804	0.8409414556114944	0.8959257268528135	0.84153034718906	0.7729255491146283	0.8011272605576921	1.0076376054132383	206.0	3.8312542150712052	161.0	0.37122167034282705
829	Feb19-3L1-mock-rep2_B-C-A_Position008_7_cmle.ics	24	1	0	0.6497999999999999	1.7974851759308024	1.0	0.10896004597117473	1.4698469283643298	0.9467496254369901	0.9755961794572998	0.9407045946395871	0.8901906109538872	0.38104540067763415	0.5227010281593168	162.0	2.8011446553543364	64.0	0.14756637827292504
830	Feb19-3L1-mock-rep2_B-C-A_Position008_7_cmle.ics	24	2	0	1.5162	0.0	1.0	0.1622989687684166	1.7055802763943997	0.08289287497919094	0.24203013151323455	0.08289287497919094	0.029163892125853172	0.9748379470229924	0.9400298718199555	224.0	4.420754912991126	127.0	0.29282703188533565
831	Feb19-3L1-mock-rep2_B-C-A_Position008_7_cmle.ics	25	1	0	0.8664	0.0	1.0	0.1818433764239772	1.4413048389337564	0.381011613443229	0.6080201346182909	0.37819834691528814	0.03222468932004976	0.8602097969029964	0.7224971523109802	264.0	4.752937179035625	172.0	0.3965846416084861
832	Feb19-3L1-mock-rep2_B-C-A_Position008_7_cmle.ics	26	1	0	1.7328	0.2918229810711206	1.0	0.3085872675140083	1.7121396290478161	0.4434365124382141	0.6315472814196581	0.4439551089863058	0.17825946033546713	0.8076393691721544	0.991786532215674	446.0	8.118062197699363	492.0	1.1344165329731113
833	Feb19-3L1-mock-rep2_B-C-A_Position008_7_cmle.ics	27	1	0	1.7328	1.1535316172061805	1.0	0.28557983480438875	1.3767434902543165	0.7707194362569638	0.8940942157948832	0.768035897825574	0.5802461976540035	0.5998825439476716	0.9785917085733256	462.0	8.311788751102258	499.0	1.1505566055967125
834	Feb19-3L1-mock-rep2_B-C-A_Position008_7_cmle.ics	28	1	0	1.083	1.5162	1.0	0.312985387788515	1.7592278630562672	0.9456163142510384	0.9861797234235312	0.9377446539375395	0.8411608348575238	0.41512155735398976	1.0002681050443656	216.0	3.937705030422749	167.0	0.3850560183059138
835	Feb19-3L1-mock-rep2_B-C-A_Position008_7_cmle.ics	28	2	0	0.6497999999999999	1.449626260897894	1.0	0.3156212800630772	1.747019852366987	0.8558315242474488	0.9026170492812089	0.8542930890070255	0.7923411565614263	0.540257351331036	1.0167212333524402	116.0	2.1008236651734555	66.0	0.15217782759395398
836	Feb19-3L1-mock-rep2_B-C-A_Position008_7_cmle.ics	29	1	0	1.2995999999999999	1.3934633376079517	1.0	0.30300639694674736	1.7324189738032412	0.875384134111109	0.9357138913935558	0.8729551184145152	0.7788629630311171	0.4547594417004836	0.9972576480496542	260.0	4.75716735057585	217.0	0.5003422513316366
837	Feb19-3L1-mock-rep2_B-C-A_Position008_7_cmle.ics	30	1	0	1.5162	1.0967653411156157	1.0	0.27264356936392936	1.8086428055065056	0.7426935725289252	0.8478405751182685	0.744758491844115	0.6115493450163336	0.5816984052533185	0.9794046620594712	326.0	6.021468704066124	289.0	0.6663544268886772
838	Feb19-3L1-mock-rep2_B-C-A_Position008_7_cmle.ics	30	2	0	0.8664	2.418364115814485	1.0	0.2786887442740712	1.7097474229303438	0.9654207955948388	0.9845049110118105	0.9651203443717292	0.9402839537195862	0.2077709468659962	0.9932263932287235	134.0	2.479677123529594	77.0	0.17754079885961296
839	Feb19-3L1-mock-rep2_B-C-A_Position008_7_cmle.ics	31	1	0	1.5162	2.166	1.0	0.2968242793837651	2.139339015750109	0.9539897389824097	0.978366453092491	0.9365590126725931	0.8467239809911102	0.719030723410569	0.9988808177832192	290.0	5.4041932803963615	253.0	0.5833483391101568
840	Feb19-3L1-mock-rep2_B-C-A_Position008_7_cmle.ics	31	2	0	1.2995999999999999	1.7153360421684174	1.0	0.30635131006365623	1.4426260742785186	0.8130810242103272	0.8750564474181955	0.8113468176659732	0.7136434296387365	0.638523654299683	0.992576068086151	330.0	5.993833283685484	312.0	0.7193860940805097
841	Feb19-3L1-mock-rep2_B-C-A_Position008_7_cmle.ics	31	3	0	1.9493999999999998	0.20635000882146287	1.0	0.3145498398982645	1.6284462332350809	0.3403637459807074	0.5564494869491204	0.3446608426328731	0.11677138500094572	0.5766539452594932	0.9885110825240563	626.0	11.48530230213321	826.0	1.9045285695849388
842	Feb19-3L1-mock-rep2_B-C-A_Position008_7_cmle.ics	31	4	0	1.9493999999999998	0.0	1.0	0.3173541558173655	1.720545679795778	0.23507010119160204	0.42468968696803483	0.23209878002648004	0.015078849063741252	0.9295158291623737	0.989080863653793	532.0	9.759101923775651	650.0	1.498721029334395
843	Feb19-3L1-mock-rep2_B-C-A_Position008_7_cmle.ics	31	5	0	1.083	1.5897231072394298	1.0	0.3000813737509119	1.9344460338567104	0.7665003782863627	0.8375670867221486	0.7669371808208814	0.667527662190278	0.5993020839526451	1.0012391860205503	212.0	3.848314206601292	159.0	0.3666102210217982
844	Feb19-3L1-mock-rep2_B-C-A_Position008_7_cmle.ics	31	6	0	1.5162	0.0	1.0	0.22513977990822623	1.1386191376180876	0.3403637459807074	0.6068325018914318	0.3446608426328731	0.015078849063741252	0.8885243911058665	0.9181741542538969	578.0	10.436017665116132	620.0	1.4295492895189614
845	Feb19-3L1-mock-rep2_B-C-A_Position008_7_cmle.ics	31	7	0	1.7328	1.482302948152367	1.0	0.2769680063667634	1.4928359740711725	0.7775439757896728	0.8945127789861925	0.7752588897295253	0.6411708554000378	0.8473453800379597	0.9855847623768176	422.0	7.698743498972714	429.0	0.9891558793607008
846	Feb19-3L1-mock-rep2_B-C-A_Position008_7_cmle.ics	31	8	0	1.5162	0.0	1.0	0.18251062864578224	1.8160518667518712	0.042798373368640064	0.148580243994704	0.042798373368640064	0.015078849063741252	0.9809292717096276	0.9177201958603414	212.0	4.175987690367171	124.0	0.28590985790379225
847	Feb19-3L1-mock-rep2_B-C-A_Position008_7_cmle.ics	32	1	0	1.7328	0.751125369937127	1.0	0.3132197021263994	2.0351944958596158	0.5771275599985024	0.7109569807929911	0.5787899210004118	0.4185742633569209	0.7098513088896208	0.9958859885112386	384.0	7.153798907594321	396.0	0.9130669655637237
848	Feb19-3L1-mock-rep2_B-C-A_Position008_7_cmle.ics	32	2	0	1.083	0.5260913608053412	1.0	0.3308768948571609	2.043799843831357	0.4565052978396795	0.5633587929162455	0.4565052978396795	0.3142929349657419	0.7739572132322664	0.9984816330937901	184.0	3.386415181734031	135.0	0.31127282916945126
849	Feb19-3L1-mock-rep2_B-C-A_Position008_7_cmle.ics	33	1	0	1.7328	0.9479040472602467	1.0	0.27403840019280856	1.1449477646106474	0.6621973718132733	0.8340177760062313	0.6541230204948831	0.4014631104902572	0.7273485596748699	0.9784034819024976	790.0	13.933253139111184	1093.0	2.5201570539422984
850	Feb19-3L1-mock-rep2_B-C-A_Position008_7_cmle.ics	34	1	0	0.8664	0.0	1.0	0.2620452549928	1.97282288712182	0.11451692005885238	0.3676638875265653	0.1883003651027192	0.040243038526510816	0.9401471717888785	0.9279658735534869	132.0	2.4349817116188652	73.0	0.16831790021755516
851	Feb19-3L1-mock-rep2_B-C-A_Position008_7_cmle.ics	35	1	0	1.7328	2.3825999999999996	1.0	0.30368074851321714	1.7380798002428017	0.991911526809612	0.99979201068939	0.9863693469976008	0.9211153269213801	0.2571771214693868	0.9923813345295464	438.0	8.032901545418124	475.0	1.0952192137443655
852	Feb19-3L1-mock-rep2_B-C-A_Position008_7_cmle.ics	36	1	0	1.7328	1.6776879206634818	1.0	0.30069767271497455	1.5312073340388872	0.841731912639077	0.9030177488667804	0.835973832931065	0.7412727379760994	0.5520927450369281	0.9861777869978168	422.0	7.698743498972712	447.0	1.0306589232499608
853	Feb19-3L1-mock-rep2_B-C-A_Position008_7_cmle.ics	36	2	0	0.8664	1.2466683216206906	1.0	0.308831124218491	1.6612347325801917	0.7026954435744981	0.7853744775416495	0.7014886383705187	0.6105404132571967	0.6531732827664116	0.9964486530845954	150.0	2.7202141746133233	96.0	0.22134956740938755
854	Feb19-3L1-mock-rep2_B-C-A_Position008_7_cmle.ics	37	1	0	1.2995999999999999	0.46141264688247224	1.0	0.2361421500438776	1.4207576554738466	0.4326200380795217	0.5653605685406834	0.4354539010227118	0.26769363502268234	0.40408573922703034	0.9454425666026249	292.0	5.238241452743315	228.0	0.5257052225972955
855	Feb19-3L1-mock-rep2_B-C-A_Position008_7_cmle.ics	37	2	0	1.7328	0.8058225447605828	1.0	0.3092310167896409	1.8634535517192015	0.6235955516046279	0.7688805504668261	0.6187971389607859	0.43204622585445634	0.8423162786345323	0.972150982115744	428.0	7.856234983545318	463.0	1.067550517818192
856	Feb19-3L1-mock-rep2_B-C-A_Position008_7_cmle.ics	37	3	0	1.083	0.0	1.0	0.1636246173744684	1.8751889967046942	0.03925497726852284	0.13022672540670271	0.03925497726852284	0.019625851509510878	0.9517914191141184	0.8747180570058986	120.0	2.307240733197012	50.0	0.11528623302572269
857	Feb19-3L1-mock-rep2_B-C-A_Position008_7_cmle.ics	37	4	0	1.2995999999999999	0.6190500264643886	1.0	0.24366232016544187	1.1555815697228686	0.5477573846604685	0.6729786011423856	0.5382718838558217	0.35095943696005577	0.850162865064959	0.9537432952250264	474.0	8.462934978364524	479.0	1.1044421123864234
858	Feb19-3L1-mock-rep2_B-C-A_Position008_7_cmle.ics	38	1	0	1.9493999999999998	1.1736910802652911	1.0	0.29736394956599055	2.014143511535448	0.71967127206804	0.826348513925969	0.7028206017944778	0.5597032100898656	0.6632841471922793	0.9840138217856896	494.0	9.190752083556847	563.0	1.2981229838696378
859	Feb19-3L1-mock-rep2_B-C-A_Position008_7_cmle.ics	39	1	0	1.2995999999999999	0.0	1.0	0.15492361240682795	1.94166109297161	0.06548977516664783	0.15344876285165518	0.04589876850073438	0.0229437351711671	0.9791014298700823	0.9468354121327119	138.0	2.7329046892339894	60.0	0.13834347963086724
860	Feb19-3L1-mock-rep2_B-C-A_Position008_7_cmle.ics	39	2	0	1.5162	0.9077480443748005	1.0	0.29833011760878736	1.997410979336767	0.6849847474861598	0.8030279064512484	0.6824935035589199	0.5232403118291719	0.6880667641152552	0.9972642590356281	320.0	5.887382468333938	294.0	0.6778830501912495
861	Feb19-3L1-mock-rep2_B-C-A_Position008_7_cmle.ics	40	1	0	1.2995999999999999	3.174420102342865	1.0	0.3202520511113959	1.7289581581034756	0.9959526700473775	0.9997619217674928	0.993508400193637	0.9774738312342769	0.24415652253690506	0.9818038253251462	330.0	6.017238532525905	319.0	0.7355261667041109
862	Feb19-3L1-mock-rep2_B-C-A_Position008_7_cmle.ics	40	2	0	1.2995999999999999	0.46141264688247224	1.0	0.32658128179858176	1.668477774273022	0.4504400479330841	0.583263893848852	0.4504400479330841	0.2823607837535414	0.785575273030818	0.9912642180591226	228.0	4.135661755365863	185.0	0.426559062195174
863	Feb19-3L1-mock-rep2_B-C-A_Position008_7_cmle.ics	41	1	0	1.5162	0.6190500264643886	1.0	0.26414201978934226	1.4024856300198993	0.5960516736978707	0.7856952300854144	0.5904628838336566	0.3801937085418956	0.7443279999337932	0.969258544184721	438.0	7.892470052375607	443.0	1.021436024607903
864	Feb19-3L1-mock-rep2_B-C-A_Position008_7_cmle.ics	42	1	0	1.5162	0.6016084874694266	1.0	0.2823914804458793	1.232210110447974	0.5485042735042736	0.6990217026981733	0.5437154348919054	0.35951064186358306	0.7337657274869657	0.9706102579450264	450.0	8.09042677731872	477.0	1.0998306630653947
865	Feb19-3L1-mock-rep2_B-C-A_Position008_7_cmle.ics	43	1	0	2.166	1.0368959615364501	1.0	0.22340214425527416	1.1286414538613696	0.7752421011042198	0.9344389249462569	0.7745808588192846	0.5018547708905232	0.591369780381478	0.9104467628803302	900.0	16.485121789563046	1200.0	2.7668695926173448
866	Feb19-3L1-mock-rep2_B-C-A_Position008_7_cmle.ics	44	1	0	1.9493999999999998	1.5162	1.0	0.29578551891554705	2.171905233266291	0.9439980097026993	0.9792536385122528	0.9249757432516482	0.7727602935688519	0.3499445162921592	0.9939182849827413	396.0	7.398566130218274	403.0	0.929207038187325
867	Feb19-3L1-mock-rep2_B-C-A_Position008_7_cmle.ics	45	1	0	1.7328	1.7153360421684174	1.0	0.2821756562701545	1.8910444239274944	0.8404293952731657	0.9159784866576604	0.8398156621780625	0.7442131142778287	0.5309021951955534	0.9688386183820082	452.0	8.345769428793222	480.0	1.106747837046938
868	Feb19-3L1-mock-rep2_B-C-A_Position008_7_cmle.ics	45	2	0	0.8664	0.23070632344123612	1.0	0.2965316559836926	2.1383404052673587	0.27192370825525486	0.36726841562440987	0.2561554887349109	0.13714755741491264	0.9039956259327936	1.009722590501601	122.0	2.2817203985864816	69.0	0.1590950015754973
869	Feb19-3L1-mock-rep2_B-C-A_Position008_7_cmle.ics	46	1	0	1.7328	0.7252201245704302	1.0	0.3082288956330134	1.6466305810894566	0.6011363099714107	0.7390283241970815	0.5972565815523999	0.38815629347893216	0.7334174047745233	0.9898382647770442	480.0	8.760857955979652	549.0	1.2658428386224352
870	Feb19-3L1-mock-rep2_B-C-A_Position008_7_cmle.ics	47	1	0	1.7328	0.8875449473696695	1.0	0.3036506531979919	1.8492196358149602	0.672681431678861	0.8023913746921459	0.6681647401441746	0.5020426231865821	0.6915075005796439	0.9974834108439335	420.0	7.700858584742823	446.0	1.0283531985894465
871	Feb19-3L1-mock-rep2_B-C-A_Position008_7_cmle.ics	48	1	0	2.166	0.0	1.0	0.1523726842037325	1.47024442278837	0.2880541813502186	0.5482786006007568	0.28477649121894266	0.0136218475950599	0.9060482679680298	0.7043115153854113	1084.0	20.17580520622286	1310.0	3.0204993052739346
872	Feb19-3L1-mock-rep2_B-C-A_Position008_7_cmle.ics	49	1	0	1.2995999999999999	2.0495994678846956	1.0	0.317889759114801	2.08930903686817	0.9930790241192538	0.999207212629045	0.9899310217119578	0.9643824359983334	0.19355892613670125	1.0019799707368267	220.0	4.097311600765467	173.0	0.3988903662690006
873	Feb19-3L1-mock-rep2_B-C-A_Position008_7_cmle.ics	50	1	0	1.5162	2.166	1.0	0.3190852826398081	1.9986519784195345	0.9686858968540673	0.9943307858478407	0.9628079220142683	0.8625537785684463	0.3129619039447231	0.9788433617840159	300.0	5.580859842269171	276.0	0.6363800063019892
874	Feb19-3L1-mock-rep2_B-C-A_Position008_7_cmle.ics	50	2	0	1.2995999999999999	2.337789995143622	1.0	0.3725685209909108	2.12012178622535	0.9200718862889611	0.9582678308856899	0.9173235064534282	0.8744785521084829	0.40013921679716374	0.9963597833925137	266.0	4.8912535863080375	249.0	0.5741254404680991
875	Feb19-3L1-mock-rep2_B-C-A_Position008_7_cmle.ics	51	1	0	1.9493999999999998	0.687545504971255	1.0	0.31047016515143366	2.0053308437037494	0.5601569673007272	0.7433282005972194	0.5591983547875056	0.3644438625193064	1.1531828348681732	0.9915846401640553	512.0	9.475984546551302	607.0	1.3995748689322736
876	Feb19-3L1-mock-rep2_B-C-A_Position008_7_cmle.ics	51	2	0	2.166	0.20635000882146287	1.0	0.2953187895024751	1.51137583573367	0.47902386326414453	0.7292664488259563	0.4798153270675049	0.12452769492838557	1.2151619950123376	0.9764049327295599	744.0	13.537200383855758	1037.0	2.3910364729534885
877	Feb19-3L1-mock-rep2_B-C-A_Position008_7_cmle.ics	51	3	0	1.083	1.5930676819351215	1.0	0.29740095743975503	2.300264026983256	0.7912746613992341	0.8460372706433789	0.7905219057181574	0.7065038735980402	1.4164469545229321	0.9911663381491457	154.0	2.8798207449560405	98.0	0.2259610167304165
878	Feb19-3L1-mock-rep2_B-C-A_Position008_7_cmle.ics	51	4	0	1.2995999999999999	1.3132034148200427	1.0	0.3014304496579016	1.4370935259454263	0.742764880120652	0.8181813516583059	0.7413699215016875	0.6126850622130431	5.117569362521608	0.9855537455297194	316.0	5.704370649150802	290.0	0.6686601515491917
879	Feb19-3L1-mock-rep2_B-C-A_Position008_7_cmle.ics	51	5	0	1.083	0.41270001764292574	1.0	0.3161256321025793	1.8971472148004038	0.3373937762617748	0.43842578758566003	0.3373937762617748	0.23812166490671782	1.071390253928309	0.9979556207919105	158.0	2.898995822256238	105.0	0.24210108935401767
880	Feb19-3L1-mock-rep2_B-C-A_Position008_7_cmle.ics	51	6	0	1.7328	0.0	1.0	0.31982828652893064	1.698414417710178	0.17624922400478338	0.3879703366756233	0.18631186958177925	0.01648863374110776	4.575490926976467	0.9893824772023438	422.0	7.74555399665355	461.0	1.0629390684971634
881	Feb19-3L1-mock-rep2_B-C-A_Position008_7_cmle.ics	51	7	0	1.083	0.6921189703237084	1.0	0.3298317033913854	1.7686499840555847	0.5113477845611482	0.6216043519659181	0.5141356490956228	0.36723993786759884	1.7954710340922118	1.0010229739720178	208.0	3.829139129301095	162.0	0.37352739500334153
882	Feb19-3L1-mock-rep2_B-C-A_Position008_7_cmle.ics	51	8	0	1.9493999999999998	1.077178670106234	1.0	0.31777217448079653	2.061640344903995	0.6899796107898304	0.806043862753901	0.6864278473269549	0.5359613118182642	1.2340497730145183	0.9896360617598283	450.0	8.394695012244169	506.0	1.1666966782203136
883	Feb19-3L1-mock-rep2_B-C-A_Position008_7_cmle.ics	51	9	0	1.7328	1.276204323327041	1.0	0.2728552857148973	1.9287909140598343	0.7614503464230322	0.8616002817482112	0.7619092722667741	0.6100452855706384	2.437249066177199	0.9870259164337658	398.0	7.3730457956077435	390.0	0.899232617600637
884	Feb19-3L1-mock-rep2_B-C-A_Position008_7_cmle.ics	51	10	0	1.5162	0.0	1.0	0.2388235736168157	1.6801969899107785	0.15074936872037692	0.2860519973244477	0.14201071687149225	0.01648863374110776	5.377189560108061	0.9241961182449748	278.0	5.136020808931989	213.0	0.4911193526895787
885	Feb19-3L1-mock-rep2_B-C-A_Position008_7_cmle.ics	51	11	0	1.9493999999999998	1.680857471850398	1.0	0.3126031074654801	1.8255526436338383	0.8597405324184922	0.940163840924866	0.8610800680441871	0.7386487698294819	2.188222799281932	0.9917843482301817	574.0	10.55727408085845	723.0	1.66703892955195
886	Feb19-3L1-mock-rep2_B-C-A_Position008_7_cmle.ics	51	12	0	1.083	0.20635000882146287	1.0	0.3016172195643787	1.8315338540913477	0.28832008801992415	0.4416636340416822	0.2872491633034098	0.13800647891858892	2.888292595928746	0.9992122464256264	186.0	3.4077053448043393	131.0	0.3020499305273935
887	Feb19-3L1-mock-rep2_B-C-A_Position008_7_cmle.ics	51	13	0	1.5162	0.6606423714395955	1.0	0.30986536726239383	1.714101251632385	0.5429963664216423	0.7319763106291624	0.5453200267320638	0.34879918314132247	2.5581662853561355	0.9878183486104064	452.0	8.13512218922945	503.0	1.1597795042387702
888	Feb19-3L1-mock-rep2_B-C-A_Position008_7_cmle.ics	51	14	0	1.7328	2.5180387938471624	1.0	0.2402341333960703	1.0276266137341146	0.9761851210083349	0.999411900460304	0.9763663453990264	0.9079220277660399	5.107717574342241	0.9405834232535306	716.0	13.02849086130764	883.0	2.035954875234263
889	Feb19-3L1-mock-rep2_B-C-A_Position008_7_cmle.ics	51	15	0	1.7328	0.1459114905355603	1.0	0.3085999571339346	1.8285895569974766	0.3280410728366632	0.5274327688301086	0.3373937762617748	0.10809228485541783	1.977940479752393	0.9919574204094479	458.0	8.479855664525408	512.0	1.1805310261834003
890	Feb19-3L1-mock-rep2_B-C-A_Position008_7_cmle.ics	52	1	0	1.9493999999999998	0.10317500441073144	1.0	0.3150670395183067	1.6871846920321434	0.3611554509097834	0.5428611000502069	0.3498502449749831	0.07065840272848462	19.140902205355403	0.9884349235953577	542.0	9.93576848564846	666.0	1.5356126239026264
891	Feb19-3L1-mock-rep2_B-C-A_Position008_7_cmle.ics	52	2	0	1.7328	0.23070632344123612	1.0	0.2650650975831041	1.408857593506441	0.3961808140440782	0.5651460327902911	0.39023043229860976	0.16565329547618635	2.615682481587047	0.9830726551784406	466.0	8.447990072604545	487.0	1.122887909670539
892	Feb19-3L1-mock-rep2_B-C-A_Position008_7_cmle.ics	53	1	0	2.3826	1.7328	1.0	0.29132987712485203	1.8786572816805787	0.8185608371949757	0.8810305467773725	0.7859530442478911	0.5831024795740724	0.8161333539697273	0.983729503000075	702.0	13.043296461698436	944.0	2.1766040795256445
893	Feb19-3L1-mock-rep2_B-C-A_Position008_7_cmle.ics	53	2	0	2.3826	0.8779414014559871	1.0	0.30873186860016727	2.105518468238984	0.49320032517725865	0.6511832514216758	0.4893044364861361	0.31370247840437	0.910017012684728	0.983957278800152	716.0	13.379569593913967	1001.0	2.3080303851749684
894	Feb19-3L1-mock-rep2_B-C-A_Position008_7_cmle.ics	53	3	0	2.8158	0.10317500441073144	1.0	0.30862796530590164	1.9818321400666572	0.2995128189632148	0.4875044594902827	0.30317749648601916	0.03057796943567709	0.8956089789622625	0.9757555277513215	890.0	16.47229196957319	1387.0	3.198040104133548
895	Feb19-3L1-mock-rep2_B-C-A_Position008_7_cmle.ics	53	4	0	2.166	2.3825999999999996	1.0	0.31947625213697467	1.851259974826802	0.8990094570436552	0.9805293293121565	0.898796571212455	0.7250579490048757	0.5939246837144091	0.9778095090779936	674.0	12.464371192629047	930.0	2.144323934278442
896	Feb19-3L1-mock-rep2_B-C-A_Position008_7_cmle.ics	54	1	0	1.9493999999999998	0.7857574237886386	1.0	0.2904657908938207	1.7089628865528994	0.6458676024417882	0.7965586338214916	0.6629747413824615	0.43305353125508844	0.6693694861748826	0.9862312874791402	452.0	8.298958931112388	487.0	1.122887909670539
897	Feb19-3L1-mock-rep2_B-C-A_Position008_7_cmle.ics	54	2	0	1.083	1.1672919242844824	1.0	0.34501407111070853	2.162832970727007	0.6613863162826865	0.7313252051161909	0.645934063743034	0.559833447979078	0.6737273417122192	1.0019818636296782	164.0	3.056487306828844	116.0	0.2674640606196767
898	Feb19-3L1-mock-rep2_B-C-A_Position008_7_cmle.ics	55	1	0	1.9493999999999998	0.0	1.0	0.11822441473989109	2.3519703338457485	0.05512180675818019	0.17449377589171836	0.05512180675818019	0.019639005084956807	0.987680241538447	0.9567639549870798	300.0	5.9553438237158804	168.0	0.3873617429664282
899	Feb19-3L1-mock-rep2_B-C-A_Position008_7_cmle.ics	55	2	0	1.2995999999999999	0.5097226605744432	1.0	0.299085278730034	1.9490676664774116	0.46380964560105803	0.6137822184680516	0.45988739731651584	0.2907797719004816	0.25268036287178314	0.9920765370130729	244.0	4.493225050651697	196.0	0.451922033460833
900	Feb19-3L1-mock-rep2_B-C-A_Position008_7_cmle.ics	55	3	0	1.5162	0.3720027687491155	1.0	0.2427661878940215	1.042467109598567	0.5307806468765038	0.6989788020232138	0.5296381301089346	0.23956675225726987	0.4780321828375682	0.9557455857323436	658.0	11.732323915896481	782.0	1.8030766845223032
901	Feb19-3L1-mock-rep2_B-C-A_Position008_7_cmle.ics	56	1	0	1.2995999999999999	3.159354880124849	1.0	0.26779370143781966	1.093291922793172	0.9969483292554104	0.9995440551106456	0.9918787638024901	0.97450997210159	0.18322183125243338	0.9394457541781038	436.0	7.824369391624458	443.0	1.021436024607903
902	Feb19-3L1-mock-rep2_B-C-A_Position008_7_cmle.ics	57	1	0	2.3826	0.0	1.0	0.22262206066750637	2.393992326863031	0.16950063481925176	0.3578978525194146	0.1320307205782697	0.020561522943068785	0.9551877658793838	0.9300478838956575	504.0	9.83552362223805	502.0	1.157473779578256
903	Feb19-3L1-mock-rep2_B-C-A_Position009_8_cmle.ics	1	1	0	1.083	0.46141264688247224	1.0	0.30810692250685695	1.7729899334718617	0.5738935239599993	0.7142237808050251	0.5708876856972196	0.366081234705871	0.7610448727579336	0.9945977786183172	218.0	3.9824004423334776	168.0	0.3873617429664282
904	Feb19-3L1-mock-rep2_B-C-A_Position009_8_cmle.ics	2	1	0	1.7328	0.5260913608053412	1.0	0.3193090296746776	1.6525911264095698	0.5140730223902074	0.7068200277559269	0.5134505392366907	0.26779139992624	0.811036515872928	0.9924582274443505	526.0	9.507989443841367	641.0	1.477969507389765
905	Feb19-3L1-mock-rep2_B-C-A_Position009_8_cmle.ics	2	2	0	1.5162	2.8158	1.0	0.3189698291097887	1.9334015499854373	0.9510370100343432	0.978805727697729	0.9497195628121743	0.9085482712235844	0.4607087050517946	0.9982090289857096	320.0	5.910787717174358	304.0	0.700940296796394
906	Feb19-3L1-mock-rep2_B-C-A_Position009_8_cmle.ics	3	1	0	1.2995999999999999	1.8497044106137501	1.0	0.2471977265413631	1.3865437001913237	0.9662777200806403	0.9952145315331826	0.9640988046510681	0.9035219011546215	0.2842093611682015	0.940994546684269	260.0	4.803977848256687	196.0	0.451922033460833
907	Feb19-3L1-mock-rep2_B-C-A_Position009_8_cmle.ics	4	1	0	1.9493999999999998	0.32626801153583	1.0	0.306753412286699	1.5848336841192898	0.4906716279758599	0.7019002924950942	0.47998074715835465	0.199133622125958	0.8787444311475274	0.9813839222056517	620.0	11.398026564081864	804.0	1.8538026270536212
908	Feb19-3L1-mock-rep2_B-C-A_Position009_8_cmle.ics	5	1	0	1.7328	0.0	1.0	0.32910733761978506	1.8568358680422865	0.2669391394813108	0.5023733715938516	0.26717579069514863	0.01677994295219531	3.6134112685876443	0.9895318194138742	506.0	9.224872066617008	614.0	1.4157149415558747
909	Feb19-3L1-mock-rep2_B-C-A_Position009_8_cmle.ics	5	2	0	1.2995999999999999	0.7857574237886386	1.0	0.3083110194447125	2.019731637879398	0.568050942889317	0.7054378333266644	0.5685105264060455	0.44826770168228147	0.7773635775762452	0.9987746428381943	244.0	4.493225050651695	199.0	0.4588392074423764
910	Feb19-3L1-mock-rep2_B-C-A_Position009_8_cmle.ics	5	3	0	1.9493999999999998	0.0	1.0	0.2515012011728575	1.4548535397906004	0.1583939728251239	0.38197735236451147	0.1583939728251239	0.01677994295219531	3.2952034551380294	0.9596865097694494	620.0	11.538458057124384	728.0	1.6785675528545225
911	Feb19-3L1-mock-rep2_B-C-A_Position009_8_cmle.ics	6	1	0	0.8664	0.9971598751598192	1.0	0.3407532751480962	1.606749421240969	0.8110051335900128	0.8960666783339167	0.8081320732703302	0.7020184342550461	0.5244668496665551	1.0056503436176758	184.0	3.292794186372351	137.0	0.3158842784904802
912	Feb19-3L1-mock-rep2_B-C-A_Position009_8_cmle.ics	7	1	0	1.9493999999999998	2.5386235566991466	1.0	0.3004296789424918	1.9764773082027407	0.9861556382704142	0.9977891133359597	0.9851401926290193	0.9545418268512356	7.696419493440367	0.9833339018230559	534.0	9.920823579888484	636.0	1.4664408840871928
913	Feb19-3L1-mock-rep2_B-C-A_Position009_8_cmle.ics	8	1	0	1.7328	1.7509378864267235	1.0	0.19661157277361976	1.3546038097630342	0.8361228815447721	0.9586728536463189	0.8347769817260675	0.6842599244513453	0.6040084668304959	0.8576745479155335	898.0	16.253184386928943	1122.0	2.587023069097217
914	Feb19-3L1-mock-rep2_B-C-A_Position009_8_cmle.ics	9	1	0	1.2995999999999999	1.9576080692149802	1.0	0.2956017363072781	2.1685328571918223	0.884037957774578	0.9221622746907691	0.88292073625592	0.8128237600402477	0.48601850439500244	0.9971107222473827	234.0	4.3399637376193105	183.0	0.42194761287414506
915	Feb19-3L1-mock-rep2_B-C-A_Position009_8_cmle.ics	9	2	0	1.5162	0.6275890508929507	1.0	0.3319579163566785	1.9023810209728338	0.5435178599309544	0.6938379334871537	0.5435386777232275	0.3729281959648179	0.7442530529955399	0.9938938919803212	376.0	6.928206762270568	395.0	0.9107612409032094
916	Feb19-3L1-mock-rep2_B-C-A_Position009_8_cmle.ics	10	1	0	1.5162	0.6606423714395955	1.0	0.29847813818962754	2.1792887551296696	0.5862547039017627	0.7457195347661879	0.6046058966951462	0.4267557249301671	0.7805246405643581	0.9822247937481641	274.0	5.140250980472213	233.0	0.5372338458998677
917	Feb19-3L1-mock-rep2_B-C-A_Position009_8_cmle.ics	10	2	0	1.083	1.5338067085748235	1.0	0.2736187900809741	2.059267379090534	0.8664091899386017	0.9179813687927278	0.8672389889428429	0.8002591841334235	0.6011325388542289	0.9904313717889397	154.0	2.8564154961156203	94.0	0.2167381180883587
918	Feb19-3L1-mock-rep2_B-C-A_Position009_8_cmle.ics	10	3	0	1.083	0.20635000882146287	1.0	0.30948008318241227	2.054723761439826	0.3500351725503855	0.5235826828118917	0.3450017415534657	0.17752234993614305	0.9328870232383165	0.9961061454087724	190.0	3.520501417466216	137.0	0.3158842784904802
919	Feb19-3L1-mock-rep2_B-C-A_Position009_8_cmle.ics	10	4	0	1.2995999999999999	0.0	1.0	0.2305509122677423	2.1871311680661787	0.125183546076041	0.2687456034312018	0.0683952438516333	0.023930993505030015	0.9817730133427356	0.9466310259625349	194.0	3.750323734330192	122.0	0.2812984085827634
920	Feb19-3L1-mock-rep2_B-C-A_Position009_8_cmle.ics	11	1	0	1.9493999999999998	1.9711556915503592	1.0	0.32694685934009754	2.158964543769695	0.9005435899778453	0.9530925244958088	0.8974297482280033	0.8195285080206168	0.4839456364459656	0.9868883374375798	458.0	8.596881908727507	527.0	1.2151168960911172
921	Feb19-3L1-mock-rep2_B-C-A_Position009_8_cmle.ics	12	1	0	1.7328	0.744005537498231	1.0	0.3214773403970365	1.8883804260965775	0.6153825743504993	0.7540122357079502	0.6153825743504993	0.39902887596752307	0.7200016357588472	0.9896498112473869	460.0	8.43093008107446	526.0	1.2128111714306027
922	Feb19-3L1-mock-rep2_B-C-A_Position009_8_cmle.ics	13	1	0	1.083	2.805959926367715	1.0	0.28649227870854427	1.4493206441609177	0.9790776258933512	0.9888245244290598	0.9724135495037265	0.9488793127131582	0.32225476626320815	0.9958809780954261	218.0	3.982400442333478	162.0	0.37352739500334153
923	Feb19-3L1-mock-rep2_B-C-A_Position009_8_cmle.ics	13	2	0	1.5162	0.0	1.0	0.3194131794332872	2.02461667108302	0.2810882303305743	0.4850176021098984	0.2810882303305743	0.019892150283164378	0.8956691709942267	0.992594930274663	348.0	6.442902488562883	345.0	0.7954750078774867
924	Feb19-3L1-mock-rep2_B-C-A_Position009_8_cmle.ics	14	1	0	1.5162	0.0	1.0	0.30118551446055775	1.9505378329775636	0.17744060759756167	0.3997900366787777	0.17744060759756167	0.020866725133819215	0.9168218486550137	0.9682096880574902	334.0	6.130034605187782	315.0	0.7263032680620531
925	Feb19-3L1-mock-rep2_B-C-A_Position009_8_cmle.ics	14	2	0	1.083	1.0521827216106825	1.0	0.23580709486142862	1.1411067955367868	0.7114775628701899	0.8340814536719819	0.7101080490260034	0.5629198726395327	0.6877921456091809	0.9653001732472359	220.0	3.956880107722947	149.0	0.34355297441665367
926	Feb19-3L1-mock-rep2_B-C-A_Position009_8_cmle.ics	15	1	0	1.5162	1.1535316172061807	1.0	0.30709503501275065	1.686539274100874	0.7401299682923003	0.8551880356913657	0.7363269458402065	0.597972989033034	0.5932575313637005	0.9896867557260818	402.0	7.322005126386685	420.0	0.9684043574160707
927	Feb19-3L1-mock-rep2_B-C-A_Position009_8_cmle.ics	16	1	0	2.166	0.0	1.0	0.2532061101579119	1.741840460317714	0.20706493669103032	0.42024053607482154	0.1604289314054077	0.014852957287965818	0.9312289024262527	0.9357416863748138	594.0	11.027633448806165	685.0	1.579421392452401
928	Feb19-3L1-mock-rep2_B-C-A_Position009_8_cmle.ics	16	2	0	1.7328	0.0	1.0	0.17255965615020363	1.9834490837559884	0.10017417512761291	0.20878432915745299	0.059054088196560765	0.014852957287965818	0.9645289214843153	0.9099003178038667	302.0	5.836202493743673	205.0	0.472673555405463
929	Feb19-3L1-mock-rep2_B-C-A_Position009_8_cmle.ics	17	1	0	0.8664	0.10317500441073144	1.0	0.30212160755784634	1.3173896296384715	0.32366287778658914	0.4864911005374923	0.3091461802802009	0.0752158780509296	0.8537379212344116	0.9815216364594012	198.0	3.535446323226192	144.0	0.33202435111408135
930	Feb19-3L1-mock-rep2_B-C-A_Position009_8_cmle.ics	18	1	0	1.5162	0.46141264688247224	1.0	0.2985119912251956	1.8664281400385099	0.5430422974227336	0.7032734377685846	0.5188682488569039	0.32121002028351076	0.8010576974553905	0.9972584166496925	358.0	6.572758552754848	348.0	0.8023921818590299
931	Feb19-3L1-mock-rep2_B-C-A_Position009_8_cmle.ics	19	1	0	1.7328	1.938482339849791	1.0	0.3184684369485174	1.7874458098796457	0.9205633247097963	0.9695784928687683	0.9211237798890747	0.8368604645949255	0.334783784966052	0.9891154586321833	414.0	7.636988095531895	447.0	1.0306589232499608
932	Feb19-3L1-mock-rep2_B-C-A_Position009_8_cmle.ics	20	1	0	1.5162	2.115483273066524	1.0	0.3055269752479616	1.5172545441433385	0.9499871298708923	0.9886855759721463	0.9507774009564538	0.879781704546994	0.25895003373701775	0.9910534290518314	416.0	7.517846765559687	441.0	1.0168245752868743
933	Feb19-3L1-mock-rep2_B-C-A_Position009_8_cmle.ics	21	1	0	1.7328	0.0	1.0	0.15638400772495242	1.931944485777719	0.16971665833685748	0.45390411748875475	0.17468570989196877	0.030938833570412518	0.9154113807044625	0.712944900910898	308.0	5.7596414899120765	201.0	0.4634506567634053
934	Feb19-3L1-mock-rep2_B-C-A_Position009_8_cmle.ics	22	1	0	1.2995999999999999	1.6313400576791501	1.0	0.30555500847467465	1.9870428661167583	0.9287623840226451	0.9766177858153797	0.9273568957383236	0.8558735650259475	0.3350991641532161	1.0003767387533657	248.0	4.582615874473153	203.0	0.4680621060844342
935	Feb19-3L1-mock-rep2_B-C-A_Position009_8_cmle.ics	23	1	0	1.5162	1.9024530800922563	1.0	0.29464570126505374	2.100201757272055	0.8964789728438521	0.9507716243399548	0.8971586623082726	0.8152089357555947	0.4646128096001958	0.9932871838224843	314.0	5.823511979123011	284.0	0.654825803586105
936	Feb19-3L1-mock-rep2_B-C-A_Position009_8_cmle.ics	23	2	0	1.5162	1.1961505589055579	1.0	0.2808132289446005	2.140814427803569	0.7169505908976616	0.8152089357555947	0.7164280550666331	0.596588587503143	0.6393053953722652	0.9951229569476304	274.0	5.0934404827913715	226.0	0.5210937732762666
937	Feb19-3L1-mock-rep2_B-C-A_Position009_8_cmle.ics	24	1	0	2.3826	2.3825999999999996	1.0	0.2851591460086294	1.9027130618380157	0.9574458524066951	0.9957448018039723	0.9392724014433944	0.8327828113706562	0.7705871452196206	0.9728074728527312	806.0	15.016379148450072	1149.0	2.6492776349311074
938	Feb19-3L1-mock-rep2_B-C-A_Position009_8_cmle.ics	24	2	0	1.5162	2.8158	1.0	0.30980311946052774	1.9523176454463933	0.9722181766994128	0.9882763456025467	0.9583456729298578	0.8990861028621547	0.5224187944587877	0.9896519297967769	316.0	5.821396893352899	294.0	0.6778830501912495
939	Feb19-3L1-mock-rep2_B-C-A_Position009_8_cmle.ics	24	3	0	2.166	2.5991999999999997	1.0	0.2969205158306222	2.197300618532759	0.9861930066295441	0.9982065851486301	0.9761379724802183	0.8685108836594867	0.7120027279862112	0.9826126014527037	496.0	9.305663241988832	566.0	1.305040157851181
940	Feb19-3L1-mock-rep2_B-C-A_Position009_8_cmle.ics	24	4	0	1.2995999999999999	0.5158750220536572	1.0	0.32528229719973206	1.970971676076006	0.3876829621528558	0.48790006686391973	0.38657632367551237	0.23521454655704954	0.8811825560957248	0.9936153616751584	220.0	4.0739063519250465	175.0	0.40350181559002946
941	Feb19-3L1-mock-rep2_B-C-A_Position009_8_cmle.ics	24	5	0	1.9493999999999998	0.928575039696583	1.0	0.2807741475147907	1.78227927985648	0.5950515285308616	0.710874184842193	0.5951630586318072	0.40642218474473957	0.7628200968388774	0.9881719009322166	464.0	8.567131402576763	498.0	1.1482508809361982
942	Feb19-3L1-mock-rep2_B-C-A_Position009_8_cmle.ics	24	6	0	1.083	3.4656	1.0	0.13106875947659044	1.6799058281904033	0.9882222047768451	0.9952201772029226	0.9761098192508534	0.9600484018981773	0.24296444631381547	0.6514698035621505	348.0	6.349281493201203	221.0	0.5095651499736944
943	Feb19-3L1-mock-rep2_B-C-A_Position009_8_cmle.ics	24	7	0	1.2995999999999999	2.3550132653162423	1.0	0.29783067837830046	1.5834001981997399	0.8598765047765744	0.915808038288392	0.8583968360101459	0.8085082307590273	0.76128288942844	0.9770779621324269	304.0	5.506413924207689	272.0	0.6271571076599315
944	Feb19-3L1-mock-rep2_B-C-A_Position009_8_cmle.ics	24	8	0	1.2995999999999999	2.6526211366754002	1.0	0.31616033785491804	2.0207359957783027	0.9099632654497614	0.9416397090472027	0.9102415492938682	0.8547480150619777	0.5950446421971499	0.994282790788164	246.0	4.584730960243267	204.0	0.47036783074494865
945	Feb19-3L1-mock-rep2_B-C-A_Position009_8_cmle.ics	25	1	0	1.083	1.0987399361686254	1.0	0.3176768979930317	1.7794933632322478	0.8054676774309079	0.8877962156031756	0.8014484967866452	0.680420422212937	0.559150392507637	1.0000348538440755	244.0	4.4464145529708565	202.0	0.4657563814239197
946	Feb19-3L1-mock-rep2_B-C-A_Position009_8_cmle.ics	26	1	0	1.5162	2.861888001720745	1.0	0.3037745563096131	1.866365604215712	0.952310090456571	0.9804408671314083	0.9523135673266925	0.9075477055554589	0.2504173934468698	0.9855119575010765	360.0	6.640859213505995	354.0	0.8162265298221167
947	Feb19-3L1-mock-rep2_B-C-A_Position009_8_cmle.ics	26	2	0	1.7328	3.2489999999999997	1.0	0.23078439584301264	1.2147930958749225	0.9803301867658734	0.9955078838030006	0.9782058191216267	0.9514530419716172	0.6906307817630328	0.8987679885968491	484.0	8.873654028641525	481.0	1.1090535617074524
948	Feb19-3L1-mock-rep2_B-C-A_Position009_8_cmle.ics	26	3	0	1.7328	0.20635000882146287	1.0	0.30726674445694635	1.9255184789035524	0.3529637420394161	0.5232104259745377	0.3510642119963609	0.13457573492342192	3.027963804284555	0.9936146094796984	362.0	6.708959874257144	359.0	0.827755153124689
949	Feb19-3L1-mock-rep2_B-C-A_Position009_8_cmle.ics	26	4	0	1.5162	0.5689355674538337	1.0	0.28328465528993646	1.9159684892039581	0.49044266351430443	0.6386993028875406	0.4903893515057745	0.32099160335865656	0.9181391298017719	0.9905596509140722	338.0	6.219425429009239	311.0	0.7170803694199952
950	Feb19-3L1-mock-rep2_B-C-A_Position009_8_cmle.ics	26	5	0	1.2995999999999999	0.0	1.0	0.3235281148167235	1.9670118742156295	0.1446667709727703	0.26739622991383155	0.1294033111393124	0.015182912342309453	10.399315663582149	0.9691753526545739	232.0	4.271863076868161	189.0	0.43578196083723186
951	Feb19-3L1-mock-rep2_B-C-A_Position009_8_cmle.ics	27	1	0	1.7328	0.10317500441073144	1.0	0.31319831919449825	1.7181631673577145	0.3606477569905452	0.5530838865419433	0.3564634882317441	0.0683946891973446	0.8532319834582093	0.9925852061020857	448.0	8.23297335613135	499.0	1.1505566055967125
952	Feb19-3L1-mock-rep2_B-C-A_Position009_8_cmle.ics	28	1	0	1.7328	2.262804502914313	1.0	0.2731279158704437	1.7479656328941808	0.9447889838676548	0.9812230403387634	0.943505190475438	0.8673801924505048	0.4148638215329596	0.9687725545181144	462.0	8.428814995304354	488.0	1.1251936343310536
953	Feb19-3L1-mock-rep2_B-C-A_Position009_8_cmle.ics	29	1	0	1.5162	1.1349250485180458	1.0	0.30224789965353455	1.2868897966439037	0.7372853120447375	0.8692387846162892	0.7360211927798211	0.5551770093616688	0.6757130247190772	0.9859613705288561	520.0	9.28028221274751	613.0	1.4134092168953603
954	Feb19-3L1-mock-rep2_B-C-A_Position009_8_cmle.ics	30	1	0	1.5162	2.8158	1.0	0.27145782175978944	1.8392879419021853	0.9970864690681849	0.999879031842937	0.9926183686285814	0.9709959540012149	0.18593926874933717	0.9607245948521221	398.0	7.185803804884387	389.0	0.8969268929401227
955	Feb19-3L1-mock-rep2_B-C-A_Position009_8_cmle.ics	31	1	0	1.7328	1.7328	1.0	0.32482111360096017	1.8414507838836238	0.8789694114428481	0.9516589756072048	0.8729949267170106	0.7782218967882618	0.4867426769561499	0.9916671303638145	442.0	8.122292369239581	498.0	1.1482508809361982
956	Feb19-3L1-mock-rep2_B-C-A_Position009_8_cmle.ics	32	1	0	1.5162	2.7168689217040662	1.0	0.2998267710038037	1.7470601495866536	0.9871648533710923	0.9982878444177948	0.9866061753189522	0.9519512794209013	0.23236376452672153	0.9945050269866587	402.0	7.322005126386684	415.0	0.9568757341134986
957	Feb19-3L1-mock-rep2_B-C-A_Position009_8_cmle.ics	33	1	0	2.3826	1.1736910802652911	1.0	0.3065842132928288	2.126931713972827	0.774046811955963	0.9009831720189881	0.7656512989696264	0.5828355601544049	0.7518906936743819	0.9714780539668528	710.0	13.292293855862612	985.0	2.271138790606737
958	Feb19-3L1-mock-rep2_B-C-A_Position009_8_cmle.ics	34	1	0	1.7328	1.9937278265781397	1.0	0.22799429409979113	1.1174332389572363	0.9194801279050392	0.9715367647642247	0.9180320714744785	0.8167871396719855	0.440372215867399	0.9072910602879809	502.0	9.112075993955154	505.0	1.1643909535597992
959	Feb19-3L1-mock-rep2_B-C-A_Position009_8_cmle.ics	35	1	0	0.8664	3.6822	1.0	0.28234828361144393	1.6921910808842922	0.9896927256545974	0.9960888097803176	0.9890884818961075	0.9795810108201789	0.2709509792237427	0.9957647177231096	138.0	2.5222574496702115	81.0	0.18676369750167077
960	Feb19-3L1-mock-rep2_B-C-A_Position009_8_cmle.ics	35	2	0	1.5162	1.7570070134165061	1.0	0.2143681381604103	1.0972251745997368	0.8506885568410698	0.9531523724764626	0.8500374724811467	0.7074312614173967	0.5844054098184115	0.9618028853059983	680.0	12.060136705031566	772.0	1.7800194379171586
961	Feb19-3L1-mock-rep2_B-C-A_Position009_8_cmle.ics	36	1	0	1.9493999999999998	0.0	1.0	0.25240807819279326	1.8800251421913092	0.13090871220449207	0.2785710704050421	0.13090871220449207	0.019580956348333893	0.9507941168071268	0.9351588949958334	358.0	6.806811041159045	320.0	0.7378318913646253
962	Feb19-3L1-mock-rep2_B-C-A_Position009_8_cmle.ics	37	1	0	1.2995999999999999	0.5556144027286182	1.0	0.20076577412614316	1.2831219035612569	0.4865890330783669	0.6257926497002967	0.4817978163030535	0.3460110193949424	0.7891293555599422	0.8996123324619029	392.0	7.121933315673458	327.0	0.7539719639882264
963	Feb19-3L1-mock-rep2_B-C-A_Position009_8_cmle.ics	37	2	0	1.2995999999999999	0.41270001764292574	1.0	0.29523433221848683	1.961151318600847	0.41155220085168215	0.5577832045046318	0.4100506569254677	0.2604209973965166	0.826823942128631	0.9955190850209754	222.0	4.048386017314516	169.0	0.38966746762694277
964	Feb19-3L1-mock-rep2_B-C-A_Position009_8_cmle.ics	38	1	0	1.2995999999999999	0.20635000882146287	1.0	0.25028510463458814	1.2451165185938236	0.44163441908650475	0.6536914592156983	0.44163441908650475	0.15144174614298628	0.7957826607629261	0.9572683909253269	404.0	7.296484791776152	382.0	0.8807868203165214
965	Feb19-3L1-mock-rep2_B-C-A_Position009_8_cmle.ics	39	1	0	1.7328	0.7857574237886386	1.0	0.31063006520711817	1.6937720842647719	0.6422385484272317	0.7728715310780326	0.6386773326371353	0.449186386610155	0.7207269615098828	0.9886890504259929	442.0	8.145697618080002	487.0	1.122887909670539
966	Feb19-3L1-mock-rep2_B-C-A_Position009_8_cmle.ics	40	1	0	1.7328	0.5158750220536572	1.0	0.3023393300229442	2.1512700469561796	0.49306482128990464	0.6483587673272212	0.49016890688884407	0.3090005019584962	0.7690973475272668	0.9976795192166275	368.0	6.8664513588297496	365.0	0.8415895010877756
967	Feb19-3L1-mock-rep2_B-C-A_Position009_8_cmle.ics	40	2	0	1.083	2.3918076883891235	1.0	0.2983193720086381	2.36027364954068	0.9403012609025815	0.9626019469125262	0.9397735609450548	0.9051191186123636	0.4043597791926797	0.9867592192539413	158.0	2.969211568777497	102.0	0.23518391537247432
968	Feb19-3L1-mock-rep2_B-C-A_Position009_8_cmle.ics	41	1	0	1.7328	0.0	1.0	0.2358348870021775	1.986256627616152	0.1896244521470108	0.44500558595204676	0.1700936721189378	0.02417714629465181	0.9430689951672943	0.8972004881329377	388.0	7.383621224458295	349.0	0.8046979065195444
969	Feb19-3L1-mock-rep2_B-C-A_Position009_8_cmle.ics	42	1	0	1.083	1.687878142458339	1.0	0.3244663759503487	1.9642226075246279	0.946197518587468	0.9833088583883538	0.9456193702808644	0.8832949828289953	0.3019449077556718	1.0015375159513848	210.0	3.850429292371403	163.0	0.375833119663856
970	Feb19-3L1-mock-rep2_B-C-A_Position009_8_cmle.ics	43	1	0	1.7328	1.2944547249242173	1.0	0.31530322262928967	1.7002886039707743	0.7756812295787142	0.86786397250565	0.7746961045213229	0.6493066235172976	0.5825891930822965	0.9932718773212752	416.0	7.588062512080947	448.0	1.0329646479104755
971	Feb19-3L1-mock-rep2_B-C-A_Position009_8_cmle.ics	44	1	0	1.7328	0.5158750220536572	1.0	0.3004966023605727	1.992961956156248	0.5263594015945534	0.690246797455881	0.5251993191794321	0.3107274030278599	0.7505005870426905	0.995487096727355	390.0	7.217669396805249	397.0	0.9153726902242381
972	Feb19-3L1-mock-rep2_B-C-A_Position009_8_cmle.ics	45	1	0	0.8664	3.2489999999999997	1.0	0.2428241329431054	1.5218787014462005	0.9686362731946522	0.9961617704636042	0.9686362731946522	0.9392438110153337	0.3113471621393024	0.9664865150476403	206.0	3.6908227220286864	137.0	0.3158842784904802
973	Feb19-3L1-mock-rep2_B-C-A_Position009_8_cmle.ics	45	2	0	1.9493999999999998	2.8158	1.0	0.2978172197849906	1.3917381862024554	0.9802969814057676	0.9961617704636042	0.9679511042932972	0.8896685515497333	0.2586222259160346	0.9870008473713169	750.0	13.507449877704998	1054.0	2.4302337921822343
974	Feb19-3L1-mock-rep2_B-C-A_Position009_8_cmle.ics	45	3	0	0.6497999999999999	0.9077480443748005	1.0	0.34625939790736265	1.8794967141291408	0.47922349663994457	0.5438219266885321	0.47639777665098426	0.39882927580695887	0.8464020778974581	1.0078143064152327	102.0	1.8581715283196139	57.0	0.13142630564932387
975	Feb19-3L1-mock-rep2_B-C-A_Position009_8_cmle.ics	46	1	0	1.2995999999999999	1.70785021024454	1.0	0.19503835354694082	1.2306220345375884	0.9785919502589225	0.9994214630653289	0.9768847205120816	0.883183568677792	0.5411827699924597	0.8403869493323725	422.0	7.605122503611032	360.0	0.8300608777852034
976	Feb19-3L1-mock-rep2_B-C-A_Position009_8_cmle.ics	46	2	0	0.8664	1.4532932869245503	1.0	0.321833129014148	1.6317596849951874	0.8995528891916201	0.952308908158899	0.8997100765851912	0.8214809672264285	0.5873429118984678	0.9940610714234814	150.0	2.7202141746133237	98.0	0.2259610167304165
977	Feb19-3L1-mock-rep2_B-C-A_Position009_8_cmle.ics	47	1	0	3.2489999999999997	1.5162	1.0	0.20716129540111675	2.63676325915003	0.9417039560702997	0.9770749335124131	0.9228382832410454	0.7031691064204423	13.870671941416408	0.788342600679864	908.0	16.780929681408157	1171.0	2.7000035774624256
978	Feb19-3L1-mock-rep2_B-C-A_Position009_8_cmle.ics	47	2	0	1.2995999999999999	1.571514847577277	1.0	0.24240106685046203	1.5583752757866178	0.7813831616424332	0.8612190376690585	0.7797579385995446	0.6793408765317269	23.109028863935716	0.9645365708797479	250.0	4.533690291022203	183.0	0.42194761287414506
979	Feb19-3L1-mock-rep2_B-C-A_Position009_8_cmle.ics	47	3	0	1.7328	2.5991999999999997	1.0	0.29800515685977685	1.7745788995303486	0.9856551166784524	0.9975954026863026	0.9782701659821189	0.9130573716819671	2.646105852971883	0.9956363516600075	352.0	6.50888806354392	339.0	0.7816406599143998
980	Feb19-3L1-mock-rep2_B-C-A_Position009_8_cmle.ics	47	4	0	2.166	1.0389843448820495	1.0	0.29195452005808525	1.520223398472224	0.6900398689981245	0.8370728293589084	0.6871128972571156	0.5185262341357556	1.154808098720034	0.9824554428190989	676.0	12.438850858018515	893.0	2.0590121218394075
981	Feb19-3L1-mock-rep2_B-C-A_Position009_8_cmle.ics	47	5	0	0.8664	3.4656	1.0	0.3281041094588522	2.086662724942506	0.9941334944075054	0.9990007887958536	0.9939356411675017	0.9823630586017219	10.771455470665774	1.002393203518029	128.0	2.3689961366378274	78.0	0.17984652352012742
982	Feb19-3L1-mock-rep2_B-C-A_Position009_8_cmle.ics	47	6	0	1.083	0.0	1.0	0.29375218469089276	1.9158798314895669	0.16400882069523953	0.3263958205858445	0.16400882069523953	0.015198059991405423	9.96031928076967	1.002440195764027	166.0	3.0543722210587325	109.0	0.25132398799607547
983	Feb19-3L1-mock-rep2_B-C-A_Position009_8_cmle.ics	47	7	0	1.5162	2.3825999999999996	1.0	0.3119142078653851	2.1737386170016864	0.9644764452577248	0.9872960423594366	0.9515793451685861	0.883859886407116	7.561971589255313	0.996143328408577	316.0	5.84480214219332	295.0	0.680188774851764
984	Feb19-3L1-mock-rep2_B-C-A_Position009_8_cmle.ics	47	8	0	1.083	3.2489999999999997	1.0	0.30585216939996784	1.7103235338868303	0.9932834582652668	0.9990007887958536	0.9927056011833508	0.9710684127302334	11.750906281599502	0.992658792564215	208.0	3.8291391293010943	156.0	0.35969304704025484
985	Feb19-3L1-mock-rep2_B-C-A_Position009_8_cmle.ics	47	9	0	1.7328	1.44445006175024	1.0	0.3098033704162611	2.2326927082572965	0.7712701392876341	0.8388312631149742	0.7705064676549209	0.6595872195181698	7.625382154435185	0.9953008941602784	404.0	7.530537280180348	425.0	0.979932980718643
986	Feb19-3L1-mock-rep2_B-C-A_Position009_8_cmle.ics	48	1	0	1.5162	1.2076324649147852	1.0	0.3121529890587905	1.7071210264923316	0.7845845239126042	0.881548185990129	0.7845845239126042	0.6411016826853696	0.5713543007822595	0.9954425933403525	396.0	7.164513641814077	414.0	0.954570009452984
987	Feb19-3L1-mock-rep2_B-C-A_Position009_8_cmle.ics	49	1	0	1.2995999999999999	1.8330020560479539	1.0	0.25698450295520836	1.4361797323608396	0.8797861594025748	0.9366711716490542	0.8785592051550529	0.8052809771352925	0.4598871308431594	0.9497296424173002	324.0	5.8831522967937175	278.0	0.6409914556230183
988	Feb19-3L1-mock-rep2_B-C-A_Position009_8_cmle.ics	49	2	0	1.083	0.1459114905355603	1.0	0.33392386756872544	1.8313611172231197	0.29154923730494425	0.43699174804079394	0.2913001563674774	0.1285995654921424	0.8789491623874773	1.0050760630417477	202.0	3.695052893568908	156.0	0.35969304704025484
989	Feb19-3L1-mock-rep2_B-C-A_Position009_8_cmle.ics	50	1	0	1.7328	0.3095250132321943	1.0	0.22306634688595856	1.680793863984106	0.4074064012356939	0.5816532062452215	0.41339858500634535	0.19276086762474337	0.7997387120981981	0.9313878962720956	408.0	7.456091362118873	366.0	0.8438952257482901
990	Feb19-3L1-mock-rep2_B-C-A_Position009_8_cmle.ics	50	2	0	1.083	1.0841098665386142	1.0	0.31286152631634245	1.6453603334408353	0.6868501837628896	0.7736359437883487	0.6868657075550415	0.5606980273141123	0.6920868536169095	0.9865640666440916	202.0	3.6950528935689086	151.0	0.3481644237376825
991	Feb19-3L1-mock-rep2_B-C-A_Position009_8_cmle.ics	51	1	0	2.3826	0.10317500441073144	1.0	0.29504499212822616	1.9930994180910477	0.3401247369221675	0.5665122378127329	0.340118960281746	0.04781517831526207	0.8752737893664145	0.9700361344063904	702.0	13.066701710538844	950.0	2.190438427488731
992	Feb19-3L1-mock-rep2_B-C-A_Position009_8_cmle.ics	52	1	0	1.9493999999999998	0.8754689432133618	1.0	0.2961387321741904	1.8804067044683015	0.66594470736358	0.7997413091618659	0.6645925518090141	0.490166509454968	0.6865527390121964	0.9866481776226681	454.0	8.367059591863537	495.0	1.1413337069546547
993	Feb19-3L1-mock-rep2_B-C-A_Position009_8_cmle.ics	53	1	0	1.083	0.8318234787411565	1.0	0.1614387843540708	1.5431310608138964	0.7361358848443476	0.8645335564804416	0.7383600155615746	0.5547114135341658	0.6097438264923567	0.7105663360929735	244.0	4.329388308768754	144.0	0.33202435111408135
994	Feb19-3L1-mock-rep2_B-C-A_Position009_8_cmle.ics	53	2	0	1.5162	1.679567386804093	1.0	0.21685850727676434	2.6483124688882613	0.9036650444459126	0.9456078923608817	0.9002811359949499	0.8510126034073976	0.4497416545450831	0.9054455250166089	198.0	3.6524725674282905	122.0	0.2812984085827634
995	Feb19-3L1-mock-rep2_B-C-A_Position009_8_cmle.ics	54	1	0	1.083	1.0967653411156157	1.0	0.12942938274916035	1.1660353349165327	0.834192151721194	0.9348873372564563	0.8335213586608531	0.6888790641420455	0.4228251049617405	0.709150844183012	230.0	4.180357167276591	118.0	0.27207550994070556
996	Feb19-3L1-mock-rep2_B-C-A_Position009_8_cmle.ics	55	1	0	0.6497999999999999	0.32626801153583	1.0	0.25723049236076545	1.0915300173795583	0.4597676239478762	0.6249091188725148	0.46640194625429937	0.2438934873185873	0.770456789947235	0.9820105089315962	140.0	2.49673711505968	79.0	0.18215224818064185
997	Feb19-3L1-mock-rep2_B-C-A_Position009_8_cmle.ics	55	2	0	1.083	0.20635000882146287	1.0	0.28329584155178056	1.543502130437287	0.3735004613964934	0.5453112329073572	0.3964234780906574	0.1830695450350941	0.8372625937811657	0.9975502745242467	256.0	4.5741555313927105	205.0	0.472673555405463
998	Feb19-3L1-mock-rep2_B-C-A_Position009_8_cmle.ics	56	1	0	1.7328	1.3412750573395087	1.0	0.32540253083092036	1.8563187392558962	0.8199827392676367	0.8977314844229832	0.8190085138827118	0.6984679776351738	0.772895756289527	0.9846061238005032	422.0	7.7689592454939715	465.0	1.072161967139221
999	Feb19-3L1-mock-rep2_B-C-A_Position009_8_cmle.ics	56	2	0	1.2995999999999999	0.6606423714395955	1.0	0.21958888878484145	1.089358791559686	0.5554752525573416	0.6804461316898575	0.5562456318698774	0.41810550225554355	0.7478376030420969	0.9610088074842661	352.0	6.368456570501402	291.0	0.670965876209706
1000	Feb19-3L1-mock-rep2_B-C-A_Position009_8_cmle.ics	57	1	0	1.7328	2.5991999999999997	1.0	0.2923478674015779	1.7497541170718118	0.9935733077411562	0.9995965412363504	0.988154068726455	0.9455139682676101	0.16156154587962576	0.97957792242571	408.0	7.549712357480548	419.0	0.9660986327555563
1001	Feb19-3L1-mock-rep2_B-C-A_Position009_8_cmle.ics	58	1	0	1.9493999999999998	0.7295574526778015	1.0	0.28835520321826835	1.497965919480166	0.6414311194472562	0.7834143562253187	0.6407771932469394	0.42721840547731715	0.8185503899528287	0.9615712578049178	594.0	10.840391458082799	731.0	1.685484726836066
1002	Feb19-3L1-mock-rep2_B-C-A_Position009_8_cmle.ics	58	2	0	1.083	0.0	1.0	0.308665445875637	1.857823241203453	0.17444949790606565	0.3764001166886274	0.17444949790606565	0.02020710273493865	0.8730686219525088	0.9915024875898876	234.0	4.293153239938472	187.0	0.4311705115162029
1003	Feb19-3L1-mock-rep2_B-C-A_Position009_8_cmle.ics	59	1	0	1.5162	1.860013843745577	1.0	0.32220193890171	1.7350452231831281	0.9149398434762294	0.9650367947669665	0.914080130825838	0.8201471790678659	0.4377995162616187	0.9883211950225218	400.0	7.324120212156795	427.0	0.9845444300396717
1004	Feb19-3L1-mock-rep2_B-C-A_Position009_8_cmle.ics	60	1	0	1.5162	1.0542408233015097	1.0	0.26178281091183686	1.1660342575837055	0.8042532285233015	0.917510839727993	0.794899089150914	0.6238165980410506	0.6577139839471869	0.963297354185429	436.0	7.847774640464877	438.0	1.0099074013053309
1005	Feb19-3L1-mock-rep2_B-C-A_Position009_8_cmle.ics	60	2	0	0.8664	1.8940413082472753	1.0	0.3352140309385934	1.9371861561922163	0.9416604279742966	0.9708068188907605	0.9412081227774658	0.8978862530413625	0.4608637110334356	1.003645073173165	126.0	2.324300724727099	77.0	0.17754079885961296
1006	Feb19-3L1-mock-rep2_B-C-A_Position009_8_cmle.ics	61	1	0	1.2995999999999999	0.1459114905355603	1.0	0.28694739429829336	1.8804221011887818	0.36059251286721583	0.5693725766168536	0.36059251286721583	0.14410936788508508	0.8179256463587671	0.9987430895732107	280.0	5.110500474321459	236.0	0.5441510198814111
1007	Feb19-3L1-mock-rep2_B-C-A_Position009_8_cmle.ics	61	2	0	0.8664	1.8725829911983063	1.0	0.2931837363478982	2.133941868543284	0.9142415586924425	0.9364504422458638	0.905976183576879	0.8755812669895544	0.3793658057415443	1.0185450534225127	104.0	1.9262721890707628	54.0	0.12450913166778053
1008	Feb19-3L1-mock-rep2_B-C-A_Position009_8_cmle.ics	62	1	0	2.166	1.242391573779135	1.0	0.2735088189046081	1.6252870296336315	0.7757829133551819	0.8854788349678698	0.7753585032588003	0.616226730087506	4.337264672883875	0.9742085726558423	746.0	13.65211154228775	1002.0	2.310336109835483
1009	Feb19-3L1-mock-rep2_B-C-A_Position009_8_cmle.ics	62	2	0	1.083	0.10317500441073144	1.0	0.28380753372595546	1.9253573362202112	0.20220939795402634	0.3484820735162817	0.19485178225824915	0.06523500168179104	3.7294465138335307	0.9910755123175354	172.0	3.1650532079504985	113.0	0.2605468866381333
1010	Feb19-3L1-mock-rep2_B-C-A_Position010_9_cmle.ics	1	1	0	1.2995999999999999	1.7191228691225526	1.0	0.32865236758264604	1.9920002859083321	0.923332995501641	0.9705891524842324	0.9208928112014594	0.8406551855865407	0.4011146085573742	0.999921981633592	284.0	5.223296546983338	258.0	0.5948769624127291
1011	Feb19-3L1-mock-rep2_B-C-A_Position010_9_cmle.ics	2	1	0	1.5162	0.744005537498231	1.0	0.26377767037029604	1.474048489643805	0.6576644353006202	0.7983959497635571	0.654094761407603	0.40702534852299943	0.6451897749203597	0.9472784424578152	408.0	7.456091362118873	398.0	0.9176784148847528
1012	Feb19-3L1-mock-rep2_B-C-A_Position010_9_cmle.ics	2	2	0	1.083	0.0	1.0	0.2736187900809741	1.9779280595703004	0.16865749554750353	0.29225073696493276	0.16865749554750353	0.02106875268685132	0.9318065348203168	0.9787608122107339	154.0	2.8564154961156203	94.0	0.2167381180883587
1013	Feb19-3L1-mock-rep2_B-C-A_Position010_9_cmle.ics	3	1	0	1.9493999999999998	0.20635000882146287	1.0	0.32153103718259307	1.940760610439721	0.46773979391025183	0.6688302296577658	0.4646621996500363	0.15696323484083288	0.8672799161467563	0.9811356407149694	548.0	10.186880965582745	684.0	1.5771156677918865
1014	Feb19-3L1-mock-rep2_B-C-A_Position010_9_cmle.ics	4	1	0	0.8664	0.3720027687491155	1.0	0.2840257821051629	1.9260884505038194	0.3569885092045912	0.4611499536588909	0.35744099382075695	0.2457197140605738	1.6486418791717512	1.0065688522456715	132.0	2.458386960459285	76.0	0.1752350741990985
1015	Feb19-3L1-mock-rep2_B-C-A_Position010_9_cmle.ics	4	2	0	1.9493999999999998	2.554493096692508	1.0	0.16729559376950023	1.6866846956297148	0.9939711566766547	0.9999974290646809	0.9932178726281515	0.9222099245816124	0.6740602465302877	0.8295367035047483	762.0	13.82243284685023	809.0	1.8653312503561934
1016	Feb19-3L1-mock-rep2_B-C-A_Position010_9_cmle.ics	4	3	0	1.083	0.815064591942846	1.0	0.30948008318241227	1.9907089996004383	0.5778408513909403	0.6921587758234384	0.5778935555649823	0.4611499536588909	0.933736468786917	1.0048642582667355	190.0	3.4970961686257964	137.0	0.3158842784904802
1017	Feb19-3L1-mock-rep2_B-C-A_Position010_9_cmle.ics	4	4	0	1.5162	0.6606423714395955	1.0	0.3172420495971701	1.70942382820151	0.5625849212072598	0.7001042514271905	0.5589624733426144	0.37903106589692864	0.8276883745443139	0.9967007379374553	372.0	6.792005440768272	380.0	0.8761753709954926
1018	Feb19-3L1-mock-rep2_B-C-A_Position010_9_cmle.ics	4	5	0	1.2995999999999999	1.5863714811341738	1.0	0.2942017354324395	2.0870624508202664	0.8148720895405352	0.8701671236504196	0.8148720895405352	0.7322010934187912	0.35456682898991354	1.001323998680825	208.0	3.899354875822354	153.0	0.35277587305871144
1019	Feb19-3L1-mock-rep2_B-C-A_Position010_9_cmle.ics	5	1	0	1.7328	0.5097226605744432	1.0	0.2987531926517282	1.5602427394918068	0.48032397127846366	0.647098810556736	0.4882251265619556	0.284827595630282	0.7312507780543108	0.9891339088908971	506.0	9.2014668177766	585.0	1.3488489264009556
1020	Feb19-3L1-mock-rep2_B-C-A_Position010_9_cmle.ics	6	1	0	1.5162	0.0	1.0	0.286981661317456	1.9646536263282826	0.24896765313145217	0.47726966695592327	0.24896765313145217	0.027835961578742633	0.904028029840345	0.9917665189354878	304.0	5.6000349195693655	267.0	0.6156284843573592
1021	Feb19-3L1-mock-rep2_B-C-A_Position010_9_cmle.ics	7	1	0	1.9493999999999998	0.0	1.0	0.36431105229352434	1.7895485007845127	0.20613721707918978	0.3478659201956231	0.15441927045053183	0.014976986357235775	22.56489167740067	0.9706418969335894	472.0	8.699102552538823	582.0	1.341931752419412
1022	Feb19-3L1-mock-rep2_B-C-A_Position010_9_cmle.ics	7	2	0	1.9493999999999998	0.3720027687491155	1.0	0.30642309344951446	1.638607971621744	0.48965194757123254	0.6495147706190242	0.48602782601432204	0.2090750853619638	15.210828325871171	0.9815854837639799	600.0	10.92766719613415	765.0	1.7638793652935574
1023	Feb19-3L1-mock-rep2_B-C-A_Position010_9_cmle.ics	7	3	0	1.9493999999999998	0.1459114905355603	1.0	0.30729802097568837	1.625313295863698	0.39593046894929135	0.6236189459952249	0.3925860078853613	0.10238030797048783	1.3717092933066333	0.9794885281761505	694.0	12.60705707681088	953.0	2.1973556014702744
1024	Feb19-3L1-mock-rep2_B-C-A_Position010_9_cmle.ics	7	4	0	1.9493999999999998	0.0	1.0	0.2737123639626902	1.485314786944536	0.13060308805784182	0.32326521437020905	0.13812484977973152	0.014976986357235775	1.6212440785212279	0.9493294849167688	572.0	10.629604913149814	673.0	1.5517526965262278
1025	Feb19-3L1-mock-rep2_B-C-A_Position010_9_cmle.ics	7	5	0	1.2995999999999999	3.6822	1.0	0.31731953231732296	1.5572672210306973	0.9893974688063902	0.9940624351263406	0.9880896567791874	0.9774324628098632	4.751862426373205	0.9927675185028877	270.0	4.933833912448654	235.0	0.5418452952208966
1026	Feb19-3L1-mock-rep2_B-C-A_Position010_9_cmle.ics	7	6	0	1.7328	1.242391573779135	1.0	0.2986721973417204	1.7438699178476393	0.7093303830447945	0.8285253293381054	0.7084868975169178	0.5623481163043705	0.8606392767241057	0.9946547901003832	460.0	8.45433532991488	507.0	1.1690024028808284
1027	Feb19-3L1-mock-rep2_B-C-A_Position010_9_cmle.ics	7	7	0	1.5162	2.9544825027112025	1.0	0.2993177908841041	1.3848893211792672	0.9576390103048545	0.981257424003387	0.9570800987778877	0.9204603383687235	0.595210062642865	0.9672898636517263	490.0	8.843903522490765	558.0	1.2865943605670653
1028	Feb19-3L1-mock-rep2_B-C-A_Position010_9_cmle.ics	7	8	0	1.5162	1.1672919242844824	1.0	0.22189482748721345	1.1119835981809203	0.6520442035551687	0.8000230934872681	0.6521113548302035	0.5127597659041039	0.720870122036668	0.9103336585964039	476.0	8.554440887956092	460.0	1.0606333438366489
1029	Feb19-3L1-mock-rep2_B-C-A_Position010_9_cmle.ics	8	1	0	1.9493999999999998	0.5836459621422412	1.0	0.18015634921831314	1.476695215085054	0.5514793821593253	0.7100966604214028	0.5437343515484979	0.34044762617861	0.7957479698602083	0.7319185136523052	572.0	10.559389166628572	546.0	1.2589256646408917
1030	Feb19-3L1-mock-rep2_B-C-A_Position010_9_cmle.ics	9	1	0	1.7328	0.0	1.0	0.12360453066024968	2.9817363778141504	0.1276613021095539	0.3469456940091268	0.1276613021095539	0.021704532536499017	0.955671947768839	0.6428101466624029	258.0	4.899713929388476	137.0	0.3158842784904802
1031	Feb19-3L1-mock-rep2_B-C-A_Position010_9_cmle.ics	9	2	0	1.5162	0.0	1.0	0.2579962282862457	1.849303156355116	0.1276613021095539	0.2981551553339721	0.12991863845266902	0.021704532536499017	0.9574946898136557	0.9314012638929263	276.0	5.114730645861683	219.0	0.5049537006526654
1032	Feb19-3L1-mock-rep2_B-C-A_Position010_9_cmle.ics	9	3	0	0.8664	0.20635000882146287	1.0	0.30948008318241227	1.481641811086439	0.292641733114637	0.4441512252951589	0.292641733114637	0.1545219806096432	0.8949906355324536	0.9902077448549054	190.0	3.4034751732641175	137.0	0.3158842784904802
1033	Feb19-3L1-mock-rep2_B-C-A_Position010_9_cmle.ics	10	1	0	1.2995999999999999	1.3229242629964544	1.0	0.30555733612076313	1.5703064094507568	0.8047896359854101	0.9027499816780639	0.8003754587530936	0.6914698702806921	0.5922211129352407	0.9871059544073563	362.0	6.498312634693369	358.0	0.8254494284641746
1034	Feb19-3L1-mock-rep2_B-C-A_Position010_9_cmle.ics	11	1	0	1.2995999999999999	2.1993640559988026	1.0	0.3446488207120537	1.9517907975658808	0.9728570787122267	0.9953676679688085	0.9717644769730441	0.9227321030338407	0.2680839943125038	0.9982751997475972	286.0	5.267991958894067	267.0	0.6156284843573592
1035	Feb19-3L1-mock-rep2_B-C-A_Position010_9_cmle.ics	12	1	0	0.8664	2.7811913002209154	1.0	0.3012912077705793	2.076169831801933	0.9808850309225569	0.9952510748715682	0.9806668567206381	0.9558720859199097	0.31316983623969896	1.0031734414313396	126.0	2.324300724727099	73.0	0.16831790021755516
1036	Feb19-3L1-mock-rep2_B-C-A_Position010_9_cmle.ics	12	2	0	1.7328	1.0368959615364501	1.0	0.25703767162531316	1.234281779367847	0.6518288816099511	0.7752558456141168	0.6534666426190213	0.5370561609485632	0.5651647747069912	0.9669228698020981	500.0	9.043975333204	533.0	1.2289512440542039
1037	Feb19-3L1-mock-rep2_B-C-A_Position010_9_cmle.ics	12	3	0	0.8664	1.074245800390238	1.0	0.2893628805065309	1.9862574649885094	0.632396832692386	0.7133525520563646	0.6325102832773838	0.5460856639186414	0.7331462219961847	0.9935476324367577	138.0	2.522257449670211	82.0	0.18906942216218525
1038	Feb19-3L1-mock-rep2_B-C-A_Position010_9_cmle.ics	13	1	0	1.7328	1.0622516852075932	1.0	0.32240974075265955	1.678846249948392	0.7197131678253155	0.8419874861298042	0.7197687644348488	0.5509531343746887	1.9334967038472801	0.9889232072007332	482.0	8.828958616730798	565.0	1.3027344331906665
1039	Feb19-3L1-mock-rep2_B-C-A_Position010_9_cmle.ics	13	2	0	1.083	0.1459114905355603	1.0	0.30463080996331215	1.9552202113113357	0.2501256715027995	0.37148727880078114	0.24410270547001142	0.11819260055457619	1.8362340225517364	0.9944851708251413	164.0	3.033082057988424	109.0	0.25132398799607547
1040	Feb19-3L1-mock-rep2_B-C-A_Position010_9_cmle.ics	13	3	0	1.7328	0.3720027687491155	1.0	0.3163271717964556	1.6601983139706202	0.48266196566446057	0.6863482525290666	0.4806257398402987	0.24039568570310021	19.299849480918752	0.9898206114908721	526.0	9.57820519036263	638.0	1.4710523334082217
1041	Feb19-3L1-mock-rep2_B-C-A_Position010_9_cmle.ics	13	4	0	1.5162	1.0161559471409798	1.0	0.3426821853417901	1.7077139620966568	0.6911643088298999	0.8023054060753195	0.688089121365082	0.5375369775366532	1.4799015394736386	0.9951417689298137	334.0	6.106629356347362	336.0	0.7747234859328564
1042	Feb19-3L1-mock-rep2_B-C-A_Position010_9_cmle.ics	14	1	0	1.7328	0.1459114905355603	1.0	0.29246706499238107	1.6568854536453774	0.4162079561498214	0.6159106386512748	0.3919740885308529	0.1106735320986629	0.8515552590644071	0.9921021742427404	520.0	9.397308456949608	603.0	1.3903519702902158
1043	Feb19-3L1-mock-rep2_B-C-A_Position010_9_cmle.ics	15	1	0	1.083	0.9755754663213545	1.0	0.20405996424683748	1.8700550483671363	0.824925674304204	0.9346411471827875	0.8190870774778217	0.6631702744976299	0.48063132940438746	0.8982933253711294	236.0	4.24422765648752	154.0	0.3550815977192259
1044	Feb19-3L1-mock-rep2_B-C-A_Position010_9_cmle.ics	16	1	0	1.9493999999999998	2.5027271478389728	1.0	0.32063554299528907	1.964426559389946	0.9254889150904051	0.9619176029881926	0.9254270288072576	0.8564830186729752	4.893812599123156	0.9925030832638176	472.0	8.722507801379255	546.0	1.2589256646408917
1045	Feb19-3L1-mock-rep2_B-C-A_Position010_9_cmle.ics	16	2	0	1.7328	1.2381000529287771	1.0	0.29942294951025406	1.8077754177784888	0.7130150082308757	0.8101915407370495	0.7116766500901118	0.5742218338035794	3.970576924761579	0.9822086189149654	432.0	7.945625807366776	462.0	1.0652447931576776
1046	Feb19-3L1-mock-rep2_B-C-A_Position010_9_cmle.ics	16	3	0	1.9493999999999998	2.7865031263192543	1.0	0.2771914319832097	1.4391191818956195	0.9582461319727679	0.9872673008485955	0.9506739416234763	0.9023143855472389	0.09264294977487836	0.9908948827299764	654.0	11.970606575840906	828.0	1.909140018905968
1047	Feb19-3L1-mock-rep2_B-C-A_Position010_9_cmle.ics	16	4	0	1.7328	2.480495339104525	1.0	0.29960154742076245	1.3985807764893459	0.9452672330427548	0.9809801926224017	0.9454114549895681	0.8543420223468677	0.587071895618249	0.9759289283862991	530.0	9.550569769981982	628.0	1.4479950868030769
1048	Feb19-3L1-mock-rep2_B-C-A_Position010_9_cmle.ics	16	5	0	1.9493999999999998	1.91474365959324	1.0	0.31078842613402974	1.8107517563980609	0.8540247878780377	0.9256861439840882	0.8534161497368219	0.7582522667869234	0.4338470014064839	0.9841946073525534	528.0	9.739926846475447	636.0	1.4664408840871928
1049	Feb19-3L1-mock-rep2_B-C-A_Position010_9_cmle.ics	16	6	0	1.5162	0.7295574526778015	1.0	0.21016332210606184	1.07050766929379	0.5970223549398976	0.7673312535954585	0.5949096110474011	0.3529759499140857	5.617317699206442	0.9744568889888323	454.0	8.343654343023118	417.0	0.9614871834345272
1050	Feb19-3L1-mock-rep2_B-C-A_Position010_9_cmle.ics	17	1	0	1.083	1.6149442640886529	1.0	0.3051107457527833	1.5680016878023262	0.9091552822921883	0.9595775547917998	0.9095093348992246	0.8327835443256593	0.3316468827791117	0.9940492749736276	272.0	4.884908328997707	233.0	0.5372338458998677
1051	Feb19-3L1-mock-rep2_B-C-A_Position010_9_cmle.ics	18	1	0	1.7328	1.2269033092775323	1.0	0.29230660067312964	1.584434796396582	0.734564480670351	0.8165866163289535	0.7341731356438037	0.609439307812595	0.7960723902834066	0.9896781406843007	426.0	7.764729073953751	447.0	1.0306589232499608
1052	Feb19-3L1-mock-rep2_B-C-A_Position010_9_cmle.ics	18	2	0	1.9493999999999998	0.1459114905355603	1.0	0.2966341980854378	1.5781628670923185	0.44496258379798703	0.6427381655126373	0.4428430722886614	0.1185495898276602	17.374678515145494	0.9789045088296023	606.0	10.944727187664233	764.0	1.761573640633043
1053	Feb19-3L1-mock-rep2_B-C-A_Position010_9_cmle.ics	19	1	0	2.166	2.480495339104525	1.0	0.3296913932172124	2.202570115223448	0.9417686732705278	0.9777755824779147	0.9429002505635434	0.8727394648058506	0.30113652745241976	0.9758028797127913	536.0	10.035734738320462	670.0	1.5448355225446841
1054	Feb19-3L1-mock-rep2_B-C-A_Position010_9_cmle.ics	20	1	0	1.7328	0.8508028822180275	1.0	0.30717112661169027	1.8202805347948756	0.6378308045005084	0.779251664728887	0.6314087961832423	0.44941666150330395	0.7203911345341755	0.9911120696438052	414.0	7.636988095531895	439.0	1.0122131259658453
1055	Feb19-3L1-mock-rep2_B-C-A_Position010_9_cmle.ics	20	2	0	1.083	0.0	1.0	0.20431648826377968	1.4007738912164844	0.040296097591200175	0.14928982501667462	0.05597935626838309	0.020144404068972808	0.9893184041678471	0.9013954931716439	130.0	2.3902862997081367	63.0	0.1452606536124106
1056	Feb19-3L1-mock-rep2_B-C-A_Position010_9_cmle.ics	21	1	0	1.5162	0.0	1.0	0.32515936360290676	2.110105173635119	0.19217269951364568	0.4066591374911114	0.19217269951364568	0.02068812101438529	0.9329152163307208	0.9817736469267114	264.0	4.8933686720781475	230.0	0.5303166719183244
1057	Feb19-3L1-mock-rep2_B-C-A_Position010_9_cmle.ics	21	2	0	1.2995999999999999	0.5556144027286182	1.0	0.3239849236323161	1.8662898307256521	0.48028154553440033	0.6282393517303795	0.4785893823414215	0.30825889716591187	0.8058519129345649	0.9860647068723275	240.0	4.403834226830239	199.0	0.4588392074423764
1058	Feb19-3L1-mock-rep2_B-C-A_Position010_9_cmle.ics	21	3	0	1.083	2.014971786093599	1.0	0.28610847979324433	1.9922406169104767	0.8793772839449838	0.9145324496058591	0.8791377192682249	0.8167197131308062	0.4574188832538194	0.9967788265751241	156.0	2.877705659185929	98.0	0.2259610167304165
1059	Feb19-3L1-mock-rep2_B-C-A_Position010_9_cmle.ics	22	1	0	1.2995999999999999	0.0	1.0	0.22802393903972906	1.7152854047380066	0.09000353254760911	0.19519059700054595	0.09069655416037767	0.010893413404412473	0.9825170206774235	0.9225289808556567	268.0	5.052975242420862	197.0	0.4542277581213474
1060	Feb19-3L1-mock-rep2_B-C-A_Position010_9_cmle.ics	22	2	0	1.2995999999999999	1.8685788031363997	1.0	0.2875496544497854	1.280192399389089	0.7185985420212595	0.7962233854651722	0.7186030379909438	0.6510976588843572	0.6605255864076428	0.9855634928129571	352.0	6.345051321660984	333.0	0.7678063119513132
1061	Feb19-3L1-mock-rep2_B-C-A_Position010_9_cmle.ics	22	3	0	1.5162	0.0	1.0	0.15148275700609276	2.221084537859897	0.021788111371591895	0.09544879411670253	0.021788111371591895	0.010893413404412473	0.9686304430703129	0.908807549581928	174.0	3.4672063571058453	84.0	0.1936808714832141
1062	Feb19-3L1-mock-rep2_B-C-A_Position010_9_cmle.ics	22	4	0	1.7328	3.8987999999999996	1.0	0.28779951186083735	1.4815902891875157	0.9959446353447445	0.9979829153151996	0.9893689585407367	0.9657211214232956	0.2639539981145797	0.964020143517562	610.0	11.08092850916654	760.0	1.7523507419909852
1063	Feb19-3L1-mock-rep2_B-C-A_Position010_9_cmle.ics	22	5	0	1.9493999999999998	0.41270001764292574	1.0	0.2731486933921651	1.2782694637353733	0.41676739779697486	0.6162908250104371	0.4178130318892707	0.18808118436687113	0.8889026137264975	0.9782321922102378	844.0	14.788950528094576	1205.0	2.778398215919917
1064	Feb19-3L1-mock-rep2_B-C-A_Position010_9_cmle.ics	22	6	0	1.7328	0.6275890508929507	1.0	0.28100114908975926	1.477686846570942	0.4233160987828768	0.5497588233405055	0.4210610488454992	0.26967789588618774	0.7681801102319784	0.9794099272659761	452.0	8.205337935750705	479.0	1.1044421123864234
1065	Feb19-3L1-mock-rep2_B-C-A_Position010_9_cmle.ics	23	1	0	1.2995999999999999	0.8058225447605828	1.0	0.2773237658550719	1.6496600729641795	0.5868936949785349	0.6901876635969146	0.5878807115795455	0.4327393841364257	4.949642647158804	0.948236954759934	262.0	4.778457513646158	210.0	0.48420217870803534
1066	Feb19-3L1-mock-rep2_B-C-A_Position010_9_cmle.ics	23	2	0	1.2995999999999999	0.23070632344123612	1.0	0.04580803490945369	1.2987030954217051	0.44527927786908766	0.625924331625983	0.43861800283495517	0.1318891874577873	12.690941924195167	0.419946148505864	566.0	9.933792705247603	271.0	0.624851382999417
1067	Feb19-3L1-mock-rep2_B-C-A_Position010_9_cmle.ics	23	3	0	1.9493999999999998	1.7630552482168842	1.0	0.3133352410563984	1.7211310177788237	0.8643642076764093	0.9399485186054803	0.8630742740862487	0.7370876198261344	7.616964407193894	0.9770722529617205	610.0	11.268170499889893	793.0	1.8284396557879619
1068	Feb19-3L1-mock-rep2_B-C-A_Position010_9_cmle.ics	24	1	0	1.083	3.229277113661598	1.0	0.24973462674797048	1.6749466723016901	0.9604594485085864	0.9790156892231587	0.9604503772630237	0.9397004069965509	0.4680092816754649	0.9880283563923851	172.0	3.188458456790918	106.0	0.24440681401453213
1069	Feb19-3L1-mock-rep2_B-C-A_Position010_9_cmle.ics	24	2	0	1.2995999999999999	1.7672985383515813	1.0	0.30452714796360547	1.982100974441247	0.7797078252595888	0.855540414414814	0.7805564906777833	0.6861127293765232	0.7899872224536113	0.9881582699429104	230.0	4.273978162638271	181.0	0.41733616355311615
1070	Feb19-3L1-mock-rep2_B-C-A_Position010_9_cmle.ics	24	3	0	2.166	3.2034135855191868	1.0	0.3285624966699929	2.0772447944918992	0.9703712961600409	0.9893674922844017	0.970114277535766	0.9384349682405614	0.21489792593485127	0.9733498248704805	498.0	9.25673765853787	599.0	1.3811290716481581
1071	Feb19-3L1-mock-rep2_B-C-A_Position010_9_cmle.ics	24	4	0	1.9493999999999998	2.661449690438858	1.0	0.29684058919265743	2.057074345812375	0.9269704257236334	0.97000290279858	0.9234830357628817	0.8699480721587347	0.6895893143743266	0.9797050477501067	522.0	9.72286685494537	611.0	1.4087977675743315
1072	Feb19-3L1-mock-rep2_B-C-A_Position010_9_cmle.ics	24	5	0	0.8664	0.10317500441073144	1.0	0.20912718966461857	1.36889024317248	0.23294051480326483	0.33980079544744424	0.23367427777766578	0.04587026506179534	0.9166088354150093	0.8804373613911036	172.0	3.0246217149079793	97.0	0.22365529206990203
1073	Feb19-3L1-mock-rep2_B-C-A_Position010_9_cmle.ics	24	6	0	2.8158	0.0	1.0	0.12467734832959097	2.364381262489242	0.037955099350297235	0.19972917292414624	0.037955099350297235	0.013494989648700897	0.9898459136166864	0.8886372021553948	466.0	9.267173782019263	334.0	0.7701120366118276
1074	Feb19-3L1-mock-rep2_B-C-A_Position010_9_cmle.ics	25	1	0	1.9493999999999998	0.10317500441073144	1.0	0.30066277071938036	1.7927525021054833	0.36075444256480893	0.6315452144787401	0.3570444734093199	0.06450539393771319	0.8643782710419057	0.964806780054311	540.0	9.91447832257815	647.0	1.4918038553528519
1075	Feb19-3L1-mock-rep2_B-C-A_Position010_9_cmle.ics	26	1	0	1.2995999999999999	1.6050263958911635	1.0	0.3105252586879036	1.9458060331457359	0.8181947724793542	0.8965895652686647	0.8202519744880744	0.7210181839623414	0.6508456546638084	0.9927275474296571	302.0	5.55533950765864	275.0	0.634074281641475
1076	Feb19-3L1-mock-rep2_B-C-A_Position010_9_cmle.ics	26	2	0	1.7328	0.10317500441073144	1.0	0.3004312035944927	1.5374394252735841	0.3011671673180048	0.5046287045196204	0.3011671673180048	0.06666333627063344	0.9279053008953891	0.9938882165760355	450.0	8.254263519201658	492.0	1.1344165329731113
1077	Feb19-3L1-mock-rep2_B-C-A_Position010_9_cmle.ics	26	3	0	1.2995999999999999	0.9512265400461282	1.0	0.22823966110679392	1.2120497025973689	0.6512616741300296	0.7763718228840792	0.6481791469163263	0.4926532009473612	0.7965569136214099	0.9416921037805694	464.0	8.26286316765131	449.0	1.0352703725709897
1078	Feb19-3L1-mock-rep2_B-C-A_Position010_9_cmle.ics	27	1	0	1.7328	3.004501479748508	1.0	0.23116256898581022	1.3161742684239262	0.9854800130264384	0.9976193060801276	0.9848623801698677	0.9591969275572808	0.22414382864022675	0.9003716348404147	518.0	9.422828791560141	533.0	1.2289512440542039
1079	Feb19-3L1-mock-rep2_B-C-A_Position010_9_cmle.ics	28	1	0	1.083	0.7295574526778015	1.0	0.2976906622881044	1.7863925014969888	0.6528183879290126	0.7719333906653115	0.6519896802439215	0.4855445234930811	0.6704226816935732	0.988063599030673	224.0	4.069676180384825	172.0	0.3965846416084861
1080	Feb19-3L1-mock-rep2_B-C-A_Position010_9_cmle.ics	28	2	0	0.8664	0.7748934119142009	1.0	0.31605719623863293	1.937727039674968	0.6307716363067782	0.7264795559377687	0.6295363927761708	0.5139394887029943	0.7181618783960665	0.9803550438422235	134.0	2.4562718746891736	82.0	0.18906942216218525
1081	Feb19-3L1-mock-rep2_B-C-A_Position010_9_cmle.ics	29	1	0	1.2995999999999999	1.2225574214657589	1.0	0.2963820397298659	1.7810309604801238	0.8208848194808234	0.903245042610527	0.8207640456223251	0.7015640214675534	0.47210594054190563	0.9894595513135866	300.0	5.463833598067069	266.0	0.6133227596968448
1082	Feb19-3L1-mock-rep2_B-C-A_Position010_9_cmle.ics	30	1	0	1.083	2.691280490354807	1.0	0.32577227494315275	1.932783904409366	0.9589276041102398	0.9819006108689674	0.9581808938854767	0.9219079446301034	0.7155033806842057	0.9923533059028906	208.0	3.852544378141514	161.0	0.37122167034282705
1083	Feb19-3L1-mock-rep2_B-C-A_Position010_9_cmle.ics	30	2	0	2.166	1.860013843745577	1.0	0.2929192340593125	1.7343236514568774	0.8834615352562233	0.9531831023476369	0.8834615352562233	0.7887660113506622	0.7117255460967268	0.9873963540290401	534.0	9.874013082207645	628.0	1.4479950868030769
1084	Feb19-3L1-mock-rep2_B-C-A_Position010_9_cmle.ics	30	3	0	1.083	0.5556144027286182	1.0	0.321145755452857	1.9208979045854	0.4643887560107673	0.5666505546156859	0.4643887560107673	0.33838723925562325	0.5650355349711507	0.9950956314613857	184.0	3.4098204305744506	133.0	0.3066613798484224
1085	Feb19-3L1-mock-rep2_B-C-A_Position010_9_cmle.ics	30	4	0	1.083	0.10317500441073144	1.0	0.21317515325455041	1.1055900774632759	0.38081888110139755	0.615879259623478	0.38081888110139755	0.06574300167509771	0.6683908425401197	0.9457358979299514	344.0	6.213080171698908	277.0	0.6386857309625038
1086	Feb19-3L1-mock-rep2_B-C-A_Position010_9_cmle.ics	31	1	0	2.166	0.8508028822180275	1.0	0.32311697223486363	1.909605960378219	0.6696236033081718	0.835718072019045	0.6699009942374884	0.4716130282539761	0.7647093079837992	0.9859414574279688	692.0	12.74960365562352	973.0	2.2434700946805637
1087	Feb19-3L1-mock-rep2_B-C-A_Position010_9_cmle.ics	32	1	0	1.5162	1.4930362603455627	1.0	0.2682032040789654	1.1259574924627278	0.8604931022233822	0.9508981970814032	0.8576151018899111	0.6996204954220221	0.5539305948689175	0.9574480469152582	504.0	9.016339912823357	551.0	1.2704542879434642
1088	Feb19-3L1-mock-rep2_B-C-A_Position010_9_cmle.ics	33	1	0	2.3826	3.4656	1.0	0.2751611417509354	1.5830897615511124	0.9988063124453677	0.999597012961379	0.9940480106773942	0.9664798201009465	0.3747603023424199	0.9456971479574953	834.0	15.244225684913134	1188.0	2.7392008966911714
1089	Feb19-3L1-mock-rep2_B-C-A_Position010_9_cmle.ics	33	2	0	1.7328	0.0	1.0	0.23063660502797828	1.9045470177274582	0.11014704914797026	0.22598349985431374	0.10883469777146992	0.014838264735461919	0.9797656831505523	0.9459059441697634	302.0	5.836202493743674	237.0	0.5464567445419256
1090	Feb19-3L1-mock-rep2_B-C-A_Position010_9_cmle.ics	34	1	0	2.166	3.609157322370815	1.0	0.3124206347813751	1.44809269531238	0.9854516870794962	0.9969202368977716	0.9778926870587802	0.9523942971441988	0.5289970909056273	0.9671846672452914	770.0	13.930998747971879	1123.0	2.5893287937577316
1091	Feb19-3L1-mock-rep2_B-C-A_Position010_9_cmle.ics	34	2	0	1.2995999999999999	1.459114905355603	1.0	0.29193861035649477	1.5474034054723376	0.6802444015292934	0.7646029798664515	0.680463069313084	0.6060463943984219	0.599822772543342	0.9988225134762975	260.0	4.710356852895009	213.0	0.4911193526895787
1092	Feb19-3L1-mock-rep2_B-C-A_Position010_9_cmle.ics	34	3	0	1.5162	0.20635000882146287	1.0	0.31100689354501027	2.016104311790408	0.3016602639205062	0.46713710930396896	0.3005381529247392	0.11517001995631247	0.9296593765078854	0.9983411985904109	322.0	5.978888377925506	303.0	0.6986345721358797
1093	Feb19-3L1-mock-rep2_B-C-A_Position010_9_cmle.ics	35	1	0	1.9493999999999998	2.3550132653162423	1.0	0.24435515803247665	1.230219541388113	0.8806323567119858	0.9498529552906729	0.8820977901035257	0.781579516593204	0.4741104916688249	0.9346299118723813	584.0	10.733940642731257	656.0	1.512555377297482
1094	Feb19-3L1-mock-rep2_B-C-A_Position010_9_cmle.ics	35	2	0	1.7328	2.579375110268286	1.0	0.2370862224487843	1.0969684894813607	0.9141582639413139	0.9737697450317797	0.9146223894729454	0.8207229184901023	0.510192982395885	0.8954411663722203	616.0	11.051178003015785	700.0	1.6140072623601178
1095	Feb19-3L1-mock-rep2_B-C-A_Position010_9_cmle.ics	36	1	0	1.5162	1.3742323914031862	1.0	0.2968242793837651	1.9684998184853657	0.8519247490316971	0.9221563512765789	0.8470792822701763	0.7525966326772587	0.5362327112607568	0.9924497392329752	290.0	5.357382782715524	253.0	0.5833483391101568
1096	Feb19-3L1-mock-rep2_B-C-A_Position010_9_cmle.ics	37	1	0	2.166	0.6921189703237084	1.0	0.3293200207228649	1.8656238988837408	0.6361327062116147	0.7764479514887662	0.6263974189535878	0.4037753634455415	0.70171217487236	0.9840645559772068	616.0	11.425661984462499	825.0	1.9022228449244245
1097	Feb19-3L1-mock-rep2_B-C-A_Position010_9_cmle.ics	38	1	0	1.5162	0.9512265400461282	1.0	0.29783370462436487	1.2796836161504097	0.6485383936278097	0.7703159511517924	0.6483546056928313	0.4609122445429752	0.6500571305450311	0.9840924265497047	518.0	9.23558680083678	605.0	1.3949634196112446
1098	Feb19-3L1-mock-rep2_B-C-A_Position010_9_cmle.ics	39	1	0	1.9493999999999998	1.459114905355603	1.0	0.2904531952956994	1.6114052780907784	0.7888377515580269	0.9014409333308918	0.7820013550714464	0.6552899669777634	3.4576187576805184	0.9792425806840928	516.0	9.471754375011086	594.0	1.3696004483455857
1099	Feb19-3L1-mock-rep2_B-C-A_Position010_9_cmle.ics	39	2	0	1.5162	1.1535316172061805	1.0	0.2974533358211097	1.4174182809465796	0.6907639469609572	0.8208467365362665	0.689412944798133	0.5409954891991039	0.8135765766625201	0.9765932401361425	414.0	7.4731513536489595	432.0	0.9960730533422443
1100	Feb19-3L1-mock-rep2_B-C-A_Position010_9_cmle.ics	39	3	0	1.7328	0.744005537498231	1.0	0.2923218246311423	1.2692053412924262	0.5939241526225516	0.7757260110643822	0.594335150268471	0.37273569799404666	0.229523254771702	0.9728953267762088	498.0	8.999279921293258	565.0	1.3027344331906665
1101	Feb19-3L1-mock-rep2_B-C-A_Position010_9_cmle.ics	39	4	0	1.2995999999999999	1.0967653411156157	1.0	0.2828368386044382	1.5333624208961025	0.6687328454262269	0.7814062223415879	0.6693829134849956	0.5188311186257215	0.6693916092190819	0.9942596298979014	336.0	5.964082777534734	308.0	0.7101631954384519
1102	Feb19-3L1-mock-rep2_B-C-A_Position010_9_cmle.ics	40	1	0	1.7328	1.1112288054572363	1.0	0.3090757986374331	1.490881392510794	0.630289661112871	0.7573954703522704	0.6302958900013882	0.4532108140623387	0.5276212157127547	0.966560377100301	604.0	10.82981602923224	776.0	1.7892423365592163
1103	Feb19-3L1-mock-rep2_B-C-A_Position010_9_cmle.ics	40	2	0	1.9493999999999998	2.179917796280004	1.0	0.31211495502885994	1.6614692312225843	0.8589610569889908	0.9205638745822196	0.8347876304952144	0.7448883071304756	0.7862842241629662	0.9907107810117223	578.0	10.57644915815864	730.0	1.6831790021755513
1104	Feb19-3L1-mock-rep2_B-C-A_Position010_9_cmle.ics	40	3	0	1.083	0.42540144110901373	1.0	0.32698195796120333	2.079512145065003	0.3009345112458133	0.394514217882961	0.29918508341371564	0.1969129628509089	0.8854799607885407	1.007667962284749	166.0	3.1011827187395724	115.0	0.2651583359591622
1105	Feb19-3L1-mock-rep2_B-C-A_Position010_9_cmle.ics	40	4	0	1.2995999999999999	2.921875320952944	1.0	0.27841751300124384	1.9797490865054035	0.9133953137402162	0.9388598998394726	0.9134976454801406	0.8701080979110087	0.4408038533267736	0.9895112952905788	192.0	3.5651968293769447	132.0	0.30435565518790797
1106	Feb19-3L1-mock-rep2_B-C-A_Position010_9_cmle.ics	40	5	0	1.7328	1.4199491695140265	1.0	0.3073341225442224	1.730077279310978	0.6870268269330021	0.7795418385543283	0.6851723978373299	0.5652004456324813	0.8339928095071837	0.9905101327614868	446.0	8.141467446539782	491.0	1.132110808312597
1107	Feb19-3L1-mock-rep2_B-C-A_Position010_9_cmle.ics	41	1	0	1.7328	2.3010738268971607	1.0	0.24300101950502698	1.2562570121527716	0.932216271120508	0.9710607168456199	0.9256968732103172	0.8740351471186782	0.375895473464492	0.9641920495861711	524.0	9.463294031930642	556.0	1.2819829112460366
1108	Feb19-3L1-mock-rep2_B-C-A_Position010_9_cmle.ics	42	1	0	1.9493999999999998	1.3570553067512467	1.0	0.3254419449089762	1.867570869090356	0.8003608087713512	0.8980531984714768	0.7984584836703214	0.6448490633297685	0.8244661433499975	0.9837723707159458	570.0	10.491288505877401	730.0	1.6831790021755513
1109	Feb19-3L1-mock-rep2_B-C-A_Position010_9_cmle.ics	42	2	0	1.5162	0.0	1.0	0.27440632340921295	1.5440274592934167	0.23540356944152932	0.39480991741043914	0.23272665487291735	0.01962793053015235	0.9579436236119123	0.9905897074166333	378.0	6.902686427660037	362.0	0.8346723271062323
1110	Feb19-3L1-mock-rep2_B-C-A_Position010_9_cmle.ics	43	1	0	1.7328	0.9479040472602467	1.0	0.2154473674194264	1.3374774738024553	0.7244030206136471	0.8510008239411601	0.7119796509210755	0.48382920984798666	0.6444220300344369	0.9422359945034783	418.0	7.656163172832095	373.0	0.8600352983718913
1111	Feb19-3L1-mock-rep2_B-C-A_Position010_9_cmle.ics	43	2	0	1.083	2.3672025940655406	1.0	0.32965651373843813	1.9534781580349996	0.9200474711053662	0.955478830759462	0.919276443597826	0.8735647171765275	0.4671635794781283	1.0045342028088988	202.0	3.695052893568908	155.0	0.35738732237974036
1112	Feb19-3L1-mock-rep2_B-C-A_Position010_9_cmle.ics	44	1	0	1.9493999999999998	1.1368333649278028	1.0	0.3139733266750837	1.8703831533340087	0.7329671888896964	0.8463941001602314	0.731607124935544	0.5582854888443609	0.6951951826993973	0.9876719342077688	492.0	9.075840925124862	575.0	1.3257916797958111
1113	Feb19-3L1-mock-rep2_B-C-A_Position010_9_cmle.ics	45	1	0	1.2995999999999999	0.10317500441073144	1.0	0.21345120550510427	1.108320281823668	0.47248118097401054	0.6461839960438835	0.4556402131907178	0.1004139269949999	0.7728548418874421	0.9022047863691501	294.0	5.329747362334881	219.0	0.5049537006526654
1114	Feb19-3L1-mock-rep2_B-C-A_Position010_9_cmle.ics	46	1	0	2.166	2.294124127466882	1.0	0.2713699144341054	1.3673526112075163	0.9229510654993488	0.9695461202841331	0.9166195918769797	0.8204763523645582	0.8454987773033722	0.9618742447370296	818.0	14.886662389627302	1146.0	2.6423604609495643
1115	Feb19-3L1-mock-rep2_B-C-A_Position010_9_cmle.ics	46	2	0	1.9493999999999998	1.6313400576791501	1.0	0.32068731237730275	2.0051902444923275	0.7918881749497755	0.8392653559675769	0.7764977999811016	0.637878378600451	0.49546562994865045	0.9883483547397954	476.0	8.811898625200714	553.0	1.2750657372644931
1116	Feb19-3L1-mock-rep2_B-C-A_Position010_9_cmle.ics	46	3	0	2.5991999999999997	1.9711556915503592	1.0	0.2621670671310298	1.3075359728843683	0.8903703467854253	0.9592043881235954	0.8912110169387076	0.7373719736901568	0.5408102291411444	0.9755775039386098	942.0	17.119457204762945	1392.0	3.2095687274361198
1117	Feb19-3L1-mock-rep2_B-C-A_Position010_9_cmle.ics	46	4	0	2.166	0.1459114905355603	1.0	0.30003697486231734	1.6451321235683543	0.3076262186379192	0.4695525395736359	0.2876185771156951	0.0969441100707868	1.5891845387732961	0.9826735770858781	622.0	11.372506229471327	799.0	1.8422740037510488
1118	Feb19-3L1-mock-rep2_B-C-A_Position010_9_cmle.ics	47	1	0	2.3826	3.516144891237234	1.0	0.29138676057395	1.7467421210100096	0.9821438120830492	0.9983121432104707	0.9811210711373146	0.9432754782817953	0.36497920658370875	0.9700709230464295	774.0	14.25444206019755	1093.0	2.5201570539422984
1119	Feb19-3L1-mock-rep2_B-C-A_Position010_9_cmle.ics	48	1	0	1.5162	2.2698500970360915	1.0	0.27124469681609376	1.652336660353796	0.8268132662552446	0.8841929206545567	0.8227125494088081	0.7505293383543225	0.6278102719663864	0.9652285657628648	394.0	7.213439225265028	383.0	0.8830925449770358
1120	Feb19-3L1-mock-rep2_B-C-A_Position010_9_cmle.ics	48	2	0	1.9493999999999998	0.6016084874694266	1.0	0.31755748250904736	1.9642966444300922	0.4689774226869978	0.6400678363265554	0.4627110537066149	0.28479260375265447	0.8289737178263422	0.9792391914058955	596.0	11.002113114195629	771.0	1.777713713256644
1121	Feb19-3L1-mock-rep2_B-C-A_Position010_9_cmle.ics	48	3	0	1.083	3.4110224446526023	1.0	0.30679615757712825	2.3784054851424523	0.9448085890698447	0.9600569613251921	0.9434359707029333	0.9250949225584609	0.4896451404067809	0.9969248615875138	144.0	2.703154183083237	90.0	0.20751521944630086
1122	Feb19-3L1-mock-rep2_B-C-A_Position010_9_cmle.ics	49	1	0	1.9493999999999998	0.0	1.0	0.2766036679783781	2.036802256897271	0.23441095676690682	0.4519624559116059	0.230262608027013	0.018592347424903465	0.9183477131979753	0.9578609064083484	570.0	10.725340994281611	673.0	1.5517526965262278
1123	Feb19-3L1-mock-rep2_B-C-A_Position010_9_cmle.ics	50	1	0	1.2995999999999999	3.2489999999999997	1.0	0.3278229248674548	2.2843114944860936	0.9856564052769247	0.9943258194193612	0.9844576792791198	0.9691968535814707	0.21616683520747346	0.9955516705321872	198.0	3.6992830651091304	150.0	0.3458586990771681
1124	Feb19-3L1-mock-rep2_B-C-A_Position010_9_cmle.ics	50	2	0	1.5162	1.8148458414482778	1.0	0.26302226192813916	1.4494025882402106	0.8560295285116504	0.9215229829616439	0.8491218304134814	0.7373683061906765	0.5487028890890956	0.9597075356526006	464.0	8.356484163012981	482.0	1.1113592863679669
1125	Feb19-3L1-mock-rep2_B-C-A_Position010_9_cmle.ics	51	1	0	1.9493999999999998	1.701605764436055	1.0	0.29973408317912165	1.958277631682024	0.8847242672652021	0.9516080717905013	0.8831442518236626	0.7832794707686596	0.09711900417632134	0.9830231946867775	540.0	9.961288820258988	646.0	1.4894981306923372
1126	Feb19-3L1-mock-rep2_B-C-A_Position010_9_cmle.ics	51	2	0	1.2995999999999999	1.4199491695140265	1.0	0.30487882908049235	1.4850319166529835	0.8303835492758087	0.9113894010285921	0.8293498943140539	0.7075979968188741	0.6913929841695297	0.9835421405665518	322.0	5.81505163604257	300.0	0.6917173981543362
1127	Feb19-3L1-mock-rep2_B-C-A_Position010_9_cmle.ics	52	1	0	2.166	2.46198834834007	1.0	0.28055119860144295	1.791233225520345	0.9288947781222252	0.9641047592821316	0.92542031222025	0.8562059159530061	0.7036362272132078	0.9609417271367136	606.0	11.319211169110961	743.0	1.7131534227622394
1128	Feb19-3L1-mock-rep2_B-C-A_Position010_9_cmle.ics	52	2	0	2.166	2.3345838485689647	1.0	0.32682108076693395	1.9774757682771618	0.9132610448117945	0.9630695992867484	0.9135427828263413	0.8406217140031973	0.7225270643268273	0.9792031140148003	578.0	10.787096397722427	747.0	1.722376321404297
1129	Feb19-3L1-mock-rep2_B-C-A_Position010_9_cmle.ics	52	3	0	1.2995999999999999	2.265155469265729	1.0	0.24396449388567656	1.3971258931259567	0.8857297877967452	0.9468255850835171	0.8859415457238077	0.8217829835692207	0.21651649664227732	0.9374002954711208	288.0	5.265876873123955	227.0	0.5233994979367811
1130	Feb19-3L1-mock-rep2_B-C-A_Position010_9_cmle.ics	52	4	0	1.7328	3.1649678868166005	1.0	0.30237288150180225	2.0019261905355545	0.9702720953037909	0.9835692207580934	0.9702720953037909	0.9423645817144758	34.75378164480067	0.9871032844308335	370.0	6.84093102421922	368.0	0.8485066750693191
1131	Feb19-3L1-mock-rep2_B-C-A_Position010_9_cmle.ics	53	1	0	1.9493999999999998	2.21623956772854	1.0	0.3354031588336256	1.5408854709198627	0.8915542240314687	0.9403901568860632	0.8781114211224443	0.8018730274893656	0.5254343561710179	0.9827707999450994	534.0	9.710176340324695	672.0	1.549446971865713
1132	Feb19-3L1-mock-rep2_B-C-A_Position010_9_cmle.ics	53	2	0	1.083	0.3720027687491155	1.0	0.3219443448290141	1.8254875195061586	0.33310158715638294	0.4802039976215524	0.3330832914055711	0.2129682568723414	0.8706623137522352	0.9977100970895355	182.0	3.341719769823302	131.0	0.3020499305273935
1133	Feb19-3L1-mock-rep2_B-C-A_Position010_9_cmle.ics	54	1	0	2.166	1.488011074996462	1.0	0.32448718194855847	2.0097647620217955	0.838506856508889	0.9289444865638952	0.8355351948338253	0.7084850081640042	0.7804522689225194	0.9800792621922975	630.0	11.668314121316346	847.0	1.9529487874557425
1134	Feb19-3L1-mock-rep2_B-C-A_Position010_9_cmle.ics	56	1	0	1.5162	2.038606639979773	1.0	0.29810746641140706	1.7210947012929374	0.937194115604682	0.9789014083167262	0.9360431103775964	0.8543526546841632	0.38651507384194794	0.9889299473429162	406.0	7.387990701367723	420.0	0.9684043574160707
1135	Feb19-3L1-mock-rep2_B-C-A_Position010_9_cmle.ics	57	1	0	1.9493999999999998	0.0	1.0	0.2923218246311423	2.0506883178175848	0.20584851220505196	0.44711026144832106	0.1948312180270122	0.02051050572637318	0.9258444372752757	0.9668437525183904	498.0	9.2801429073783	565.0	1.3027344331906665
1136	Feb19-3L1-mock-rep2_B-C-A_Position010_9_cmle.ics	58	1	0	1.9493999999999998	0.0	1.0	0.2845403851456321	1.3683424415529504	0.2734116374778455	0.4984529424134098	0.23665024482561808	0.013253627324341374	0.9175773638227042	0.9634915463005462	696.0	12.651752488721598	921.0	2.123572412333812
1137	Feb19-3L1-mock-rep2_B-C-A_Position010_9_cmle.ics	58	2	0	1.2995999999999999	0.5097226605744432	1.0	0.18276946167982142	1.2894092686658911	0.530415452551894	0.7194088137222506	0.5302472288143231	0.22307594100153202	0.7860444956829414	0.7990652252246168	468.0	8.422469737994023	407.0	0.9384299368293828
1138	Feb19-3L1-mock-rep2_B-C-A_Position010_9_cmle.ics	59	1	0	1.9493999999999998	1.9937278265781397	1.0	0.27211507157769643	1.7577617271571138	0.8971071421401661	0.9515949865160569	0.8959360800872609	0.7931954602943047	0.4626004447448419	0.9385705798379029	522.0	9.582435361902851	585.0	1.3488489264009556
1139	Feb19-3L1-mock-rep2_B-C-A_Position010_9_cmle.ics	60	1	0	1.7328	1.2551781017859014	1.0	0.3161596796406905	1.7464849370313067	0.7353892157339427	0.8319531895755337	0.73316173968007	0.5994797491126562	0.6382649172938178	0.9945039704793285	446.0	8.211683193061036	498.0	1.1482508809361982
1140	Feb19-3L1-mock-rep2_B-C-A_Position010_9_cmle.ics	60	2	0	1.083	0.32626801153583	1.0	0.25042510327310386	1.328503425144681	0.38940414255846745	0.5501014975446104	0.3851588710069529	0.18963783001896242	0.8524711268696865	0.991023389949429	228.0	4.1824722530467024	162.0	0.37352739500334153
1141	Feb19-3L1-mock-rep2_B-C-A_Position010_9_cmle.ics	61	1	0	1.2995999999999999	0.8318234787411565	1.0	0.3443231078662726	1.8478327346547978	0.6960315629548908	0.822088500361924	0.6960315629548908	0.5392866517654732	0.6191506730797232	0.9984145070398879	276.0	5.044514899340422	253.0	0.5833483391101568
1142	Feb19-3L1-mock-rep2_B-C-A_Position010_9_cmle.ics	62	1	0	1.5162	2.494205855656181	1.0	0.23089606650986993	1.2226065756432625	0.9964040266091018	0.9999669588968677	0.9918278338252786	0.9441082206264593	0.21809914922178705	0.9497401490203016	384.0	6.896341170349705	340.0	0.7839463845749143
1143	Feb19-3L1-mock-rep2_B-C-A_Position010_9_cmle.ics	63	1	0	1.7328	0.8318234787411565	1.0	0.3212694773105427	1.780520464493435	0.6329749788631001	0.7720628553033277	0.6329749788631001	0.4533467052967833	0.6986843625723649	0.9914306764204996	482.0	8.805553367890377	564.0	1.300428708530152
1144	Feb19-3L1-mock-rep2_B-C-A_Position010_9_cmle.ics	64	1	0	1.9493999999999998	2.0479653622195015	1.0	0.25820335092522906	1.678676060440254	0.8527549628571395	0.9132890728441809	0.8521569645653704	0.7521649535405845	0.7633161980047022	0.9661928943797543	530.0	9.644190765343673	583.0	1.3442374770799266
1145	Feb19-3L1-mock-rep2_B-C-A_Position010_9_cmle.ics	64	2	0	1.7328	0.7817319754002556	1.0	0.24330141205534936	1.252483116716486	0.5771717382952701	0.7276111906745162	0.5748678588254091	0.3936591033785141	1.9257272985284954	0.9708570121333429	548.0	10.11666521906149	595.0	1.3719061730061
1146	Feb19-3L1-mock-rep2_B-C-A_Position010_9_cmle.ics	64	3	0	1.083	4.115399999999999	1.0	0.11687472669604884	1.4302833880252794	0.9984116037515288	0.9993585322842712	0.9982635727402067	0.9897576638356714	0.3753779003032721	0.6367207736539722	168.0	3.052257135288621	70.0	0.1614007262360118
1147	Feb19-3L1-mock-rep2_B-C-A_Position010_9_cmle.ics	64	4	0	1.2995999999999999	1.9783394004898807	1.0	0.2646458749793294	1.3426936954338218	0.8165731290818671	0.8609636348897345	0.7986789994513454	0.7449795752449855	0.1220432202737837	0.9760864970987416	272.0	4.931718826678545	217.0	0.5003422513316366
1148	Feb19-3L1-mock-rep2_B-C-A_Position010_9_cmle.ics	64	5	0	1.083	0.7610319551488771	1.0	0.2355543778225472	1.5920464866132928	0.5120498418065422	0.6359611970774449	0.5089505893631494	0.3634554902469886	0.9123088618274341	0.9428484851506673	224.0	4.022865682703984	153.0	0.35277587305871144
1149	Feb19-3L1-mock-rep2_B-C-A_Position010_9_cmle.ics	64	6	0	0.8664	3.433773596688977	1.0	0.29733737369906565	1.5454041297464958	0.9667776116018718	0.978116082159561	0.9665132705102253	0.9519075440597857	0.5454096375646923	0.991260510110014	130.0	2.3668810508677165	76.0	0.1752350741990985
1150	Feb19-3L1-mock-rep2_B-C-A_Position010_9_cmle.ics	65	1	0	2.166	0.2918229810711206	1.0	0.3133352410563984	1.7137540327620235	0.41339531099690896	0.62666727155715	0.4152180776355573	0.14065693804887067	1.5760098989366582	0.9816672150784724	610.0	11.221360002209051	793.0	1.8284396557879619
1151	Feb19-3L1-mock-rep2_B-C-A_Position010_9_cmle.ics	65	2	0	2.3826	1.8018739878865302	1.0	0.2907580458886173	1.602470941455053	0.8574349585323963	0.9446115388818656	0.8585669357417419	0.6980691963231653	2.143006806304944	0.9636020339758402	900.0	16.368095545360937	1369.0	3.1565370602442875
1152	Feb19-3L1-mock-rep2_B-C-A_Position010_9_cmle.ics	65	3	0	1.9493999999999998	1.0622516852075932	1.0	0.3045400262942059	1.4094911757752704	0.6769544146436566	0.8364262575538229	0.6790149774481536	0.48177149036470174	1.1643024730086458	0.9624750330232739	674.0	12.160102957703575	908.0	2.0935979917471244
1153	Feb19-3L1-mock-rep2_B-C-A_Position010_9_cmle.ics	65	4	0	1.9493999999999998	0.5556144027286182	1.0	0.3245356999437681	1.7420485117370519	0.511606813990105	0.7055582576995363	0.5112307250185852	0.29369951469344197	1.3488834204907123	0.9876357247077685	614.0	11.263940328349673	815.0	1.8791655983192799
1154	Feb19-3L1-mock-rep2_B-C-A_Position010_9_cmle.ics	65	5	0	1.5162	1.679567386804093	1.0	0.32659219820964425	2.073559223086383	0.7561705575291325	0.8392293852648678	0.7568566247650709	0.6740264861079818	3.5366538685550437	0.9963405361364653	314.0	5.84691722796343	299.0	0.6894116734938217
1155	Feb19-3L1-mock-rep2_B-C-A_Position010_9_cmle.ics	65	6	0	1.5162	2.579375110268286	1.0	0.26566794415503814	1.0784103096593587	0.9537909768329194	0.9817327009192087	0.9445024224851959	0.8645315719102351	1.5220312663406976	0.9785814819231667	472.0	8.51186056181548	497.0	1.1459451562756837
1156	Feb19-3L1-mock-rep2_B-C-A_Position010_9_cmle.ics	66	1	0	1.2995999999999999	0.7748934119142009	1.0	0.21728312359666344	1.5159074714876513	0.6901510702166536	0.800827133907596	0.6878507569825111	0.5234109892978335	0.5972597999453989	0.9104287091695166	286.0	5.174370963532383	212.0	0.48881362802906425
1157	Feb19-3L1-mock-rep2_B-C-A_Position011_10_cmle.ics	1	1	0	1.7328	1.0521827216106825	1.0	0.31491186268830185	1.762272102655472	0.6913647788876859	0.8072043705979348	0.6911581854979092	0.5457910422636514	0.6733134432853808	0.9956425880242114	462.0	8.475625492985188	524.0	1.208199722109574
1158	Feb19-3L1-mock-rep2_B-C-A_Position011_10_cmle.ics	2	1	0	1.9493999999999998	0.0	1.0	0.3101522591810185	2.0362920674521363	0.2110063687492521	0.4301318956003776	0.1855885442289027	0.021554028001223226	3.7554876242407627	0.9539731031295946	472.0	8.862939294421766	537.0	1.2381741426962618
1159	Feb19-3L1-mock-rep2_B-C-A_Position011_10_cmle.ics	2	2	0	1.7328	2.5386235566991466	1.0	0.30178233574352586	1.709486728321735	0.9720905186741301	0.9958815864700642	0.9715214529789525	0.9272706120115408	2.387600098189021	0.9808399684989942	456.0	8.36494450609342	503.0	1.1597795042387702
1160	Feb19-3L1-mock-rep2_B-C-A_Position011_10_cmle.ics	3	1	0	1.083	2.2224576109144727	1.0	0.31106045024449075	1.5274494506964984	0.9023115016091935	0.9450489062422837	0.9012502639959904	0.8402220088072214	7.548167698222875	0.9855130210960942	284.0	5.10627030278124	251.0	0.578736889789128
1161	Feb19-3L1-mock-rep2_B-C-A_Position011_10_cmle.ics	3	2	0	1.9493999999999998	1.0521827216106825	1.0	0.29783370462436487	1.8122903335061114	0.6929860599609758	0.8235004239696802	0.6929708243714794	0.5371464686530373	2.3863606501983137	0.9887077666944453	518.0	9.516449786921811	605.0	1.3949634196112446
1162	Feb19-3L1-mock-rep2_B-C-A_Position011_10_cmle.ics	3	3	0	2.166	1.433352969887323	1.0	0.33081161617140115	2.075834933631025	0.8021075548560027	0.90763029843893	0.8021632435624381	0.6639751334164812	5.4536201584599135	0.9797640412378701	646.0	11.979066918921351	888.0	2.047483498536835
1163	Feb19-3L1-mock-rep2_B-C-A_Position011_10_cmle.ics	3	4	0	1.9493999999999998	2.956283467525028	1.0	0.2611614658922231	1.4343043535273332	0.9776593721466105	0.9927197523638805	0.973122844032745	0.9406434567346034	1.3847175028230345	0.9649876988220863	556.0	10.131610124821465	630.0	1.4526065361241063
1164	Feb19-3L1-mock-rep2_B-C-A_Position011_10_cmle.ics	3	5	0	1.5162	1.44445006175024	1.0	0.3031736112719336	2.0386697644955643	0.7573038890680968	0.835738017208861	0.7603567859840983	0.6696254356590549	6.222259594520591	0.9946272644924641	294.0	5.423368357696563	261.0	0.6017941363942725
1165	Feb19-3L1-mock-rep2_B-C-A_Position011_10_cmle.ics	3	6	0	0.8664	0.5963412819178956	1.0	0.28557019232898284	1.2421453171464658	0.4894417364789397	0.6639751334164812	0.48566436101412286	0.3432467986874277	1.3412245243248795	0.9819986829279577	198.0	3.5354463232261915	140.0	0.3228014524720236
1166	Feb19-3L1-mock-rep2_B-C-A_Position011_10_cmle.ics	3	7	0	1.083	0.8508028822180275	1.0	0.281061015957084	1.498822636605219	0.5653580521141219	0.6661908609579088	0.5653580521141219	0.45733982404470225	1.134073388492692	0.9868877194378884	200.0	3.65035748165818	141.0	0.325107177132538
1167	Feb19-3L1-mock-rep2_B-C-A_Position011_10_cmle.ics	3	8	0	1.5162	0.3095250132321943	1.0	0.3383150797016849	1.8879625428722282	0.4344701534801764	0.6049839816164225	0.4342016918859453	0.17836593574363863	1.6807721351199314	0.9968184874362407	396.0	7.211324139494918	431.0	0.9937673286817297
1168	Feb19-3L1-mock-rep2_B-C-A_Position011_10_cmle.ics	3	9	0	1.9493999999999998	3.575575887003448	1.0	0.28933441261752335	1.8146655623126857	0.9957997055853671	0.9993154492029686	0.9941694975092438	0.9793287199267852	2.106029841924444	0.9890259856206911	430.0	7.994551390817724	451.0	1.0398818218920187
1169	Feb19-3L1-mock-rep2_B-C-A_Position011_10_cmle.ics	4	1	0	1.9493999999999998	3.8987999999999996	1.0	0.2947280301618356	1.551513469809569	0.998972104215561	0.9996444946179059	0.9964251408652942	0.9747125753839755	0.12281436693348471	0.9495865363337064	732.0	13.222217414710531	1011.0	2.3310876317801132
1170	Feb19-3L1-mock-rep2_B-C-A_Position011_10_cmle.ics	5	1	0	1.7328	1.0024833655297731	1.0	0.2880527556651564	1.7600663449364355	0.7141994629574833	0.8353313140632725	0.7097094052281695	0.5411080131816185	0.6993966449983563	0.9908326860512541	430.0	7.947740893136885	450.0	1.0375760972315042
1171	Feb19-3L1-mock-rep2_B-C-A_Position011_10_cmle.ics	5	2	0	1.2995999999999999	0.7610319551488771	1.0	0.32671953244429286	2.1006394530530597	0.5723307314401451	0.6774969628242334	0.5657518687131381	0.4261313824341884	0.8202104868349022	0.9964225463584427	218.0	4.052616188854738	173.0	0.3988903662690006
1172	Feb19-3L1-mock-rep2_B-C-A_Position011_10_cmle.ics	5	3	0	1.5162	2.8017423731078868	1.0	0.31591434505372223	2.0125572704483248	0.9833235616836155	0.9960608611427133	0.9831719326362686	0.952172982093069	0.6969694770605005	0.9967086046864652	358.0	6.619569050435687	358.0	0.8254494284641746
1173	Feb19-3L1-mock-rep2_B-C-A_Position011_10_cmle.ics	5	4	0	1.5162	0.32626801153583	1.0	0.31740257540711936	1.8219802677482906	0.4031586627972159	0.5815975636428465	0.40006451126741666	0.20262281493353135	2.3287243383470875	0.9974670300665966	344.0	6.283295918220166	338.0	0.7793349352538855
1174	Feb19-3L1-mock-rep2_B-C-A_Position011_10_cmle.ics	5	5	0	1.5162	0.8254000352858515	1.0	0.34257406789975414	2.053731691284675	0.6256628027296904	0.7551613608752947	0.6216542820961934	0.46697749089766233	2.3734526716027484	0.9928757166839468	338.0	6.2662359266900785	342.0	0.7885578338959432
1175	Feb19-3L1-mock-rep2_B-C-A_Position011_10_cmle.ics	5	6	0	1.2995999999999999	0.6190500264643886	1.0	0.2572653942921849	1.249430163333866	0.5753329865776129	0.769263781242476	0.5763714158109581	0.36780612066731483	0.6426004872642147	0.9079409470167589	394.0	7.073007732222514	373.0	0.8600352983718913
1176	Feb19-3L1-mock-rep2_B-C-A_Position011_10_cmle.ics	5	7	0	0.8664	1.6050263958911635	1.0	0.3148577864191545	1.8204789129155081	0.8167108075671166	0.870562552955296	0.8177225868466855	0.7334522166328794	0.6945868028203201	1.0009747066964374	148.0	2.7223292603834346	95.0	0.21904384274887315
1177	Feb19-3L1-mock-rep2_B-C-A_Position011_10_cmle.ics	6	1	0	1.2995999999999999	1.517785507063743	1.0	0.265663621957443	1.6828856971001531	0.9338614567545882	0.9708661818459696	0.9244494822777233	0.865481360724429	0.4508060553747393	0.9714655758903583	218.0	4.005805691173898	156.0	0.35969304704025484
1178	Feb19-3L1-mock-rep2_B-C-A_Position011_10_cmle.ics	7	1	0	1.5162	0.72222503087512	1.0	0.2963986680357409	1.545271669501585	0.5971434322049691	0.7296510544402782	0.5963271634848338	0.3878636868509918	0.7171407588379396	0.9707020289974244	478.0	8.645946797547655	535.0	1.2335626933752328
1179	Feb19-3L1-mock-rep2_B-C-A_Position011_10_cmle.ics	8	1	0	1.5162	0.3720027687491155	1.0	0.2691776018381925	1.1813781104262866	0.5357682099782389	0.7433476596869444	0.525412682262719	0.23747650996991104	0.7680065160420281	0.9813859008919789	504.0	9.109960908185021	552.0	1.2727600126039784
1180	Feb19-3L1-mock-rep2_B-C-A_Position011_10_cmle.ics	9	1	0	1.5162	0.0	1.0	0.29339722493728426	2.1905009126068644	0.26713938690610833	0.4304811124988936	0.2646856344843186	0.022523873683382344	0.89538753519985	0.9926607945761253	262.0	4.848673260167417	216.0	0.49803652667112214
1181	Feb19-3L1-mock-rep2_B-C-A_Position011_10_cmle.ics	9	2	0	1.083	0.42540144110901373	1.0	0.29249864608420967	1.9978057065949475	0.4212537248846884	0.532825699983281	0.4212537248846884	0.2939536393229807	0.8312886189638504	0.9856796572419607	158.0	2.9458063199370774	101.0	0.23287819071195984
1182	Feb19-3L1-mock-rep2_B-C-A_Position011_10_cmle.ics	9	3	0	0.8664	1.7763106057964917	1.0	0.30588112908599374	1.9298530836789511	0.855985877400891	0.9074015794494547	0.8553367885839046	0.7983226954888327	0.5007034653040949	0.9776959065235032	142.0	2.6116482734916686	88.0	0.20290377012527194
1183	Feb19-3L1-mock-rep2_B-C-A_Position011_10_cmle.ics	10	1	0	1.5162	1.7763106057964917	1.0	0.28972896960047195	1.7188926594758505	0.8680203782457871	0.9286664634647857	0.862809701438379	0.7730138225660527	0.5089104342500296	0.9950499709454684	404.0	7.366700538297413	411.0	0.9476528354714405
1184	Feb19-3L1-mock-rep2_B-C-A_Position011_10_cmle.ics	11	1	0	1.9493999999999998	1.2927790998539732	1.0	0.316273705586153	1.8634684977017117	0.7962283001887405	0.8978196682754639	0.7972837696782858	0.6363645198974465	0.45553301298385296	0.9897109973541147	588.0	10.79992621771229	754.0	1.7385163940278983
1185	Feb19-3L1-mock-rep2_B-C-A_Position011_10_cmle.ics	12	1	0	1.7328	0.0	1.0	0.2826051106529189	1.6624975655001186	0.16893790630311664	0.35872199253210035	0.14429975357296448	0.020689176551432258	0.9483418127529311	0.9589431408677747	390.0	7.334695641007348	385.0	0.8877039942980649
1186	Feb19-3L1-mock-rep2_B-C-A_Position011_10_cmle.ics	12	2	0	1.5162	0.7252201245704302	1.0	0.3289696932791046	1.6721813508229662	0.6004150350072017	0.7635881869750911	0.5996800771819487	0.4033166393996555	0.5315779112385078	0.9989027318652132	436.0	7.894585138145716	491.0	1.132110808312597
1187	Feb19-3L1-mock-rep2_B-C-A_Position011_10_cmle.ics	13	1	0	1.2995999999999999	0.2918229810711206	1.0	0.29827877659747926	1.628785901006495	0.47798407645840113	0.681291029314875	0.47798407645840113	0.2266167633774419	0.7563966383640514	0.9980294917537164	288.0	5.242471624283537	251.0	0.578736889789128
1188	Feb19-3L1-mock-rep2_B-C-A_Position011_10_cmle.ics	14	1	0	1.5162	0.5836459621422412	1.0	0.22674140009051572	1.0680511687957865	0.5182633951794694	0.6593961331714929	0.5141147910525403	0.3510794173747182	0.7422406420664004	0.9481512843117016	456.0	8.22451301305091	436.0	1.0052959519843019
1189	Feb19-3L1-mock-rep2_B-C-A_Position011_10_cmle.ics	15	1	0	0.8664	1.6592549201289784	1.0	0.32031780354063294	1.5877457568864035	0.9160451887435087	0.9579650910763732	0.9137892902324017	0.8457451984748356	0.4034767788031577	1.0011767913286505	186.0	3.3140843494426604	135.0	0.31127282916945126
1190	Feb19-3L1-mock-rep2_B-C-A_Position011_10_cmle.ics	15	2	0	1.083	0.0	1.0	0.2359709775554236	2.1126744445385035	0.15396728504825855	0.3358900183125879	0.13439847129700894	0.0293045639923211	0.9476664302321027	0.8725626982136216	156.0	2.9245161568667686	89.0	0.2052094947857864
1191	Feb19-3L1-mock-rep2_B-C-A_Position011_10_cmle.ics	16	1	0	1.2995999999999999	0.72222503087512	1.0	0.2783495659986955	1.435694491290617	0.658218954248366	0.7904983660130719	0.6562745098039215	0.4914297385620915	0.6547906442776051	0.9825553089147228	290.0	5.240356538513425	245.0	0.5649025418260412
1192	Feb19-3L1-mock-rep2_B-C-A_Position011_10_cmle.ics	17	1	0	1.9493999999999998	1.2737298093406069	1.0	0.33322760808296936	1.5091127542745197	0.7721997883443799	0.8847048912209721	0.7650011570853928	0.5889844170499783	0.6610112997781743	0.9822658657320431	586.0	10.68501505928029	770.0	1.7754079885961298
1193	Feb19-3L1-mock-rep2_B-C-A_Position011_10_cmle.ics	17	2	0	1.7328	0.46141264688247224	1.0	0.3030225098917335	1.8847629867439073	0.453794590040745	0.6153536130966465	0.4511462945965412	0.2521341074971333	0.9095735301040607	0.9871540867320857	434.0	7.9669159704370855	468.0	1.0790791411207645
1194	Feb19-3L1-mock-rep2_B-C-A_Position011_10_cmle.ics	17	3	0	1.2995999999999999	0.9788040346074901	1.0	0.3046286893447269	1.8457389220452263	0.5892671879184684	0.6797889684258698	0.5882115100094387	0.4704975727208668	0.8491353622516392	0.9923187624912858	202.0	3.7418633912497485	149.0	0.34355297441665367
1195	Feb19-3L1-mock-rep2_B-C-A_Position011_10_cmle.ics	17	4	0	1.2995999999999999	2.1578312873628183	1.0	0.29890824058380877	1.840054306217611	0.8763257728420357	0.9157258305662958	0.8758993413713932	0.8121504367022286	0.7452064953620033	0.9829793233828972	206.0	3.784443717390366	152.0	0.350470148398197
1196	Feb19-3L1-mock-rep2_B-C-A_Position011_10_cmle.ics	18	1	0	1.5162	0.5836459621422412	1.0	0.2705906138180136	1.342203652674848	0.5241595941313971	0.6943389436095612	0.523003064279999	0.33066096903924164	0.7389346995893564	0.9200664582020518	514.0	9.239816972377001	570.0	1.3142630564932387
1197	Feb19-3L1-mock-rep2_B-C-A_Position011_10_cmle.ics	19	1	0	1.7328	0.3720027687491155	1.0	0.24119639565279843	1.7712888333237626	0.383897695899967	0.5341116041709207	0.37938877184943914	0.19347202093096996	0.8521657126628585	0.9707090589159478	404.0	7.366700538297414	375.0	0.8646467476929202
1198	Feb19-3L1-mock-rep2_B-C-A_Position011_10_cmle.ics	19	2	0	1.2995999999999999	0.0	1.0	0.31490072135108016	1.8660381125749794	0.12796645201133539	0.28257722528516954	0.12796645201133539	0.014118609936566278	0.9629317846425149	0.9624650441151943	294.0	5.329747362334886	266.0	0.6133227596968448
1199	Feb19-3L1-mock-rep2_B-C-A_Position011_10_cmle.ics	19	3	0	1.9493999999999998	0.42540144110901373	1.0	0.3057893398372001	1.8819258531337302	0.40142871135415475	0.5831378525502149	0.39882064077853646	0.2137829308338355	0.8504031138233268	0.9909021471026948	490.0	9.03114551321413	564.0	1.300428708530152
1200	Feb19-3L1-mock-rep2_B-C-A_Position011_10_cmle.ics	20	1	0	1.9493999999999998	1.517785507063743	1.0	0.28204094249593437	2.0710953161964025	0.8003511278145298	0.9035817039712155	0.7956249207292244	0.6728419991588953	0.6013429519384098	0.9695367098478108	524.0	9.697346520334834	599.0	1.3811290716481581
1201	Feb19-3L1-mock-rep2_B-C-A_Position011_10_cmle.ics	21	1	0	1.083	0.8875449473696695	1.0	0.2992793722067354	2.0340721849709062	0.5492848065225343	0.6650237140784822	0.5703584703822284	0.43977328008507655	13.474495544961673	0.9954703483697056	194.0	3.563081743606834	139.0	0.32049572781150915
1202	Feb19-3L1-mock-rep2_B-C-A_Position011_10_cmle.ics	21	2	0	1.5162	1.9576080692149802	1.0	0.31844225008127064	1.3116250544995052	0.8802511316511611	0.9345549886300641	0.8735737298543467	0.7687443668850147	1.8401839421442556	0.9850441882934241	422.0	7.605122503611035	460.0	1.0606333438366489
1203	Feb19-3L1-mock-rep2_B-C-A_Position011_10_cmle.ics	21	3	0	1.9493999999999998	0.0	1.0	0.2414037777662655	1.7226734038745464	0.14984557251303865	0.3524249577948484	0.14984557251303865	0.016860376684906333	16.382590424362835	0.950341590299272	522.0	9.81648785030705	551.0	1.2704542879434642
1204	Feb19-3L1-mock-rep2_B-C-A_Position011_10_cmle.ics	21	4	0	1.5162	0.10317500441073144	1.0	0.203794828031997	1.1715890570969156	0.43837105084856554	0.6173318927643463	0.43826357384298803	0.05793167730751874	3.8451662399864985	0.8367713860828068	484.0	8.780033033279857	452.0	1.0421875465525332
1205	Feb19-3L1-mock-rep2_B-C-A_Position011_10_cmle.ics	21	5	0	1.9493999999999998	0.5556144027286182	1.0	0.3078730351951656	1.5791814919577305	0.5318609612089717	0.650571513691062	0.5006448620334649	0.3155792004967826	0.48641883876454517	0.990296154022699	544.0	9.76981665799541	662.0	1.5263897252605685
1206	Feb19-3L1-mock-rep2_B-C-A_Position011_10_cmle.ics	21	6	0	1.5162	2.7168689217040662	1.0	0.29084727218898027	1.5081986613123899	0.9465619300104712	0.9737479557370723	0.9456656597768249	0.8914969347055193	0.22834597647054813	0.9899293112677241	410.0	7.360355280987084	421.0	0.9707100820765852
1207	Feb19-3L1-mock-rep2_B-C-A_Position011_10_cmle.ics	21	7	0	1.9493999999999998	0.0	1.0	0.3083761849494331	1.826921586252202	0.1429419033360611	0.3352022390414308	0.14984557251303865	0.016860376684906333	17.493453065714803	0.9485035534629256	386.0	7.128278572983795	396.0	0.9130669655637237
1208	Feb19-3L1-mock-rep2_B-C-A_Position011_10_cmle.ics	22	1	0	2.5991999999999997	0.0	1.0	0.28802677064596344	1.690206064500728	0.22792681548916113	0.48775079495746776	0.22792681548916113	0.015166739302374381	4.367949731826163	0.9396369338775543	948.0	17.417380182378082	1473.0	3.396332424937791
1209	Feb19-3L1-mock-rep2_B-C-A_Position011_10_cmle.ics	23	1	0	1.5162	0.0	1.0	0.1993071411778652	1.9581297334422694	0.09020766335103333	0.2955650287936579	0.09020766335103333	0.032813551716401164	0.9534339055535032	0.9256540864067573	244.0	4.703872290215475	160.0	0.3689159456823127
1210	Feb19-3L1-mock-rep2_B-C-A_Position011_10_cmle.ics	24	1	0	1.7328	2.227242239942026	1.0	0.3080839278672355	1.5384548079936708	0.9435950186252284	0.9794240327031715	0.9416842266452286	0.8643579039876964	0.3273466579111965	0.9851741099612811	442.0	7.9818608761970635	485.0	1.1182764603495103
1211	Feb19-3L1-mock-rep2_B-C-A_Position011_10_cmle.ics	24	2	0	1.7328	0.5158750220536572	1.0	0.2757183770866375	1.2991232545530949	0.55164298150127	0.7593958368702959	0.549705558274162	0.2879295536935875	0.4023656805722065	0.9821740087117252	588.0	10.612684226988922	704.0	1.6232301610021755
1212	Feb19-3L1-mock-rep2_B-C-A_Position011_10_cmle.ics	25	1	0	1.7328	1.433352969887323	1.0	0.21917839719259102	1.2163003375773578	0.8540452988148721	0.9398820871049018	0.8519023369282658	0.6486975590897578	0.5173017771923362	0.8864573595916432	514.0	9.28662747005784	513.0	1.1828367508439148
1213	Feb19-3L1-mock-rep2_B-C-A_Position011_10_cmle.ics	25	2	0	0.8664	1.770307658344953	1.0	0.3316626378137707	2.0203501755077484	0.7905463053070801	0.8362217215682615	0.790016397157826	0.73270133176916	0.5696011492435221	0.9978984048552632	134.0	2.479677123529594	84.0	0.1936808714832141
1214	Feb19-3L1-mock-rep2_B-C-A_Position011_10_cmle.ics	26	1	0	1.5162	2.1578312873628183	1.0	0.34263674659787324	1.7346945388425958	0.9192632249642568	0.9645968017654006	0.919181637346926	0.852889755703363	0.3681783127234683	0.9928055280087539	336.0	6.127919519417671	339.0	0.7816406599143998
1215	Feb19-3L1-mock-rep2_B-C-A_Position011_10_cmle.ics	26	2	0	1.083	1.860013843745577	1.0	0.3201981259339606	1.8357830285444268	0.8619848324734257	0.9173828246410145	0.8594089948405544	0.7947080717349413	0.572991838703515	1.0034711183007035	222.0	4.048386017314516	176.0	0.4058075402505439
1216	Feb19-3L1-mock-rep2_B-C-A_Position011_10_cmle.ics	27	1	0	1.2995999999999999	0.0	1.0	0.23883528107798724	1.9698685118070396	0.16816829670212083	0.3738363258929527	0.16816829670212083	0.029640250818584544	0.9494173616562415	0.9549336365789646	242.0	4.542150634102648	173.0	0.3988903662690006
1217	Feb19-3L1-mock-rep2_B-C-A_Position011_10_cmle.ics	28	1	0	1.7328	0.9733510449106972	1.0	0.2950521688945806	1.9063294834554008	0.5714262386396419	0.6876706661900865	0.5737051142250099	0.39759529637176155	0.6018174591036564	0.9925556608306468	436.0	8.058421880028652	465.0	1.072161967139221
1218	Feb19-3L1-mock-rep2_B-C-A_Position011_10_cmle.ics	28	2	0	1.9493999999999998	0.3095250132321943	1.0	0.3359449021972156	1.8181017413935963	0.3716354379668656	0.5661032679003318	0.37500204119031333	0.13962739658422677	0.8920082363240875	0.9900057761453281	530.0	9.73781176070534	665.0	1.533306899242112
1219	Feb19-3L1-mock-rep2_B-C-A_Position011_10_cmle.ics	28	3	0	1.9493999999999998	0.0	1.0	0.28407051627511876	1.936367079496079	0.1354579251708703	0.30880487853556843	0.1354579251708703	0.012771047393717488	0.8499923499401472	0.9601048773943961	432.0	8.062652051568875	450.0	1.0375760972315042
1220	Feb19-3L1-mock-rep2_B-C-A_Position011_10_cmle.ics	28	4	0	1.5162	0.0	1.0	0.32363153125012734	1.5918291270142086	0.20995229965036677	0.39759529637176155	0.21025439581673921	0.012771047393717488	0.9019904154536513	0.9811050320196417	436.0	7.941395635826556	487.0	1.122887909670539
1221	Feb19-3L1-mock-rep2_B-C-A_Position011_10_cmle.ics	29	1	0	1.5162	2.0748369030026867	1.0	0.30240343868345954	1.5607319673103586	0.9367359065451282	0.9779153023081364	0.9296559920098107	0.8422422257902744	0.41969565219669336	0.9798657638756626	438.0	7.822254305854347	474.0	1.0929134890838512
1222	Feb19-3L1-mock-rep2_B-C-A_Position011_10_cmle.ics	30	1	0	1.7328	1.9846108354050542	1.0	0.3115231200567671	1.991008282083287	0.8850448888990247	0.9412206283685679	0.8785909218758314	0.7987278311173953	0.5206349722945106	0.990965025421317	450.0	8.277668768042075	501.0	1.1551680549177414
1223	Feb19-3L1-mock-rep2_B-C-A_Position011_10_cmle.ics	31	1	0	1.2995999999999999	0.5158750220536572	1.0	0.3071615059531848	1.9521378529809486	0.5956465305549709	0.7500394653757104	0.5853504525363081	0.3962411422156739	0.7510266388975365	1.0011722836832437	250.0	4.603906037543464	206.0	0.47497928006597756
1224	Feb19-3L1-mock-rep2_B-C-A_Position011_10_cmle.ics	32	1	0	1.7328	1.9576080692149802	1.0	0.338879427507687	1.908447234710149	0.860859262954418	0.9321459749329675	0.8602512938828958	0.771306977614267	0.5040316575810824	0.99024169622975	500.0	9.207812075086922	612.0	1.4111034922348458
1225	Feb19-3L1-mock-rep2_B-C-A_Position011_10_cmle.ics	33	1	0	1.5162	1.1349250485180458	1.0	0.2983509092462077	1.7568084905927681	0.7100536669832745	0.8086985072526648	0.7027325992721929	0.5736973150873408	0.6959326679693386	1.0008549796097397	340.0	6.310931338600808	322.0	0.7424433406856541
1226	Feb19-3L1-mock-rep2_B-C-A_Position011_10_cmle.ics	33	2	0	1.2995999999999999	1.9576080692149802	1.0	0.29112064850165564	1.7977855384640107	0.8809710870593386	0.9229392152034304	0.8810570793122183	0.8117707759237327	0.513676954290704	0.9872040350080552	242.0	4.425124389900545	191.0	0.4403934101582607
1227	Feb19-3L1-mock-rep2_B-C-A_Position011_10_cmle.ics	34	1	0	1.5162	2.5636595992934943	1.0	0.31669333656820475	1.7285739019213109	0.9721613938031849	0.994854395973799	0.9704517950786608	0.9226526633243051	0.28465360141924034	0.9970077068035564	396.0	7.234729388335336	417.0	0.9614871834345272
1228	Feb19-3L1-mock-rep2_B-C-A_Position011_10_cmle.ics	35	1	0	1.7328	0.0	1.0	0.26176062015145674	1.5834630089878727	0.1801095952108394	0.3879041792557284	0.1801095952108394	0.023103665059020024	0.9245238378058451	0.9704467383662131	426.0	7.834944820475013	423.0	0.9753215313976139
1229	Feb19-3L1-mock-rep2_B-C-A_Position011_10_cmle.ics	36	1	0	1.083	0.2918229810711206	1.0	0.3655822253341884	1.962460066764942	0.4473658243404469	0.590135184836334	0.4417503162087247	0.2364344214501646	0.7907280105226574	0.9925814632278781	218.0	4.029210940014318	183.0	0.42194761287414506
1230	Feb19-3L1-mock-rep2_B-C-A_Position011_10_cmle.ics	37	1	0	1.7328	0.9479040472602467	1.0	0.3376675439693698	1.9813514026090433	0.6759054900478403	0.8012027135233125	0.6742593292606096	0.49339503387839545	0.664147610736957	0.9955588837582001	406.0	7.45820644788898	447.0	1.0306589232499608
1231	Feb19-3L1-mock-rep2_B-C-A_Position011_10_cmle.ics	38	1	0	1.9493999999999998	0.3720027687491155	1.0	0.30839548847734544	1.5481352641840156	0.4490145989905347	0.5953731812965088	0.4424339466637049	0.2310339614724865	0.7798393245057804	0.982629962435378	536.0	9.778277001075848	648.0	1.4941095800133661
1232	Feb19-3L1-mock-rep2_B-C-A_Position011_10_cmle.ics	39	1	0	1.9493999999999998	1.0967653411156157	1.0	0.3209503036192423	1.8436467562486822	0.7131698759450316	0.8285444141089269	0.7100561607892129	0.5561512961788639	0.6713698234453571	0.9881812343029422	462.0	8.522435990666033	529.0	1.2197283454121461
1233	Feb19-3L1-mock-rep2_B-C-A_Position011_10_cmle.ics	40	1	0	1.7328	2.115483273066524	1.0	0.30802131500888763	1.7957957073118347	0.8941930760109633	0.9565598413819468	0.8937621895511654	0.8107420318402415	0.46955243448725686	0.9927924695330028	494.0	9.0269153416739	573.0	1.3211802304747822
1234	Feb19-3L1-mock-rep2_B-C-A_Position011_10_cmle.ics	41	1	0	1.5162	0.2918229810711206	1.0	0.282126282943624	1.491890734554436	0.47637315442473765	0.674398156746216	0.45246773145138824	0.2018090119788281	0.7985204222855874	0.9865012954415183	362.0	6.451502137012529	344.0	0.7931692832169722
1235	Feb19-3L1-mock-rep2_B-C-A_Position011_10_cmle.ics	42	1	0	1.7328	0.8754689432133618	1.0	0.3062799940363228	1.8409672438018145	0.6411835783446355	0.7881393487832328	0.6564326226889712	0.4538910090257254	0.6790959553963031	0.9865052174492756	488.0	9.009855350143823	561.0	1.2935115345486086
1236	Feb19-3L1-mock-rep2_B-C-A_Position011_10_cmle.ics	43	1	0	2.3826	1.687878142458339	1.0	0.3070537922381777	1.6420639790849865	0.8671125263006789	0.9441398281176548	0.8548223724818618	0.6974464036531625	2.215764646795808	0.9764586644228661	838.0	15.31021125989418	1264.0	2.9144359708902696
1237	Feb19-3L1-mock-rep2_B-C-A_Position011_10_cmle.ics	43	2	0	1.7328	1.4772412513556012	1.0	0.3229230464807224	1.6945122025608093	0.7625993584150405	0.8552642599349933	0.7646860256061481	0.6355343456174795	3.517316671860845	0.9852201911182683	572.0	10.44236292242645	731.0	1.685484726836066
1238	Feb19-3L1-mock-rep2_B-C-A_Position011_10_cmle.ics	43	3	0	2.166	0.6275890508929507	1.0	0.31944950034150565	1.777257396530269	0.5232789236435869	0.7003112507641324	0.5293750197460504	0.3236870122195451	3.5263391235573684	0.9852176126217123	602.0	11.112794101087397	785.0	1.8099938585038462
1239	Feb19-3L1-mock-rep2_B-C-A_Position011_10_cmle.ics	43	4	0	1.5162	1.6456566907434287	1.0	0.16150183462509937	1.6540240182643944	0.8841419442581454	0.9280728512109392	0.8508689216355858	0.6883156179013611	1.5528266329503657	0.8560042617213051	684.0	12.336769519576388	676.0	1.558669870507771
1240	Feb19-3L1-mock-rep2_B-C-A_Position011_10_cmle.ics	43	5	0	2.3826	2.0891346125640937	1.0	0.3027850732130177	1.526543641212125	0.9008024158775845	0.9636154239076803	0.9001118077034723	0.7926136731088796	6.0905625395520415	0.9739751499411902	926.0	16.832109655998362	1458.0	3.361746555030074
1241	Feb19-3L1-mock-rep2_B-C-A_Position011_10_cmle.ics	43	6	0	2.3826	1.3842379406474168	1.0	0.29645987066049123	2.1140804339905213	0.7577025499492911	0.8699202291368797	0.7590869468693949	0.5950667633843235	1.6134532466669382	0.9703723082248805	692.0	12.819819402144777	932.0	2.1489353835994707
1242	Feb19-3L1-mock-rep2_B-C-A_Position011_10_cmle.ics	43	7	0	1.5162	1.5476250661609716	1.0	0.3205873055941374	1.5525421059560627	0.7548107739964076	0.8366756196231108	0.7553803084009717	0.6522014964378655	1.5925221837043728	0.9822037672013475	418.0	7.585947426310836	455.0	1.0491047205340767
1243	Feb19-3L1-mock-rep2_B-C-A_Position011_10_cmle.ics	43	8	0	1.7328	0.0	1.0	0.20915655314819587	1.260456170105961	0.1307878721825699	0.23771456402947075	0.10896702870762974	0.01487701894751484	1.2125750913114444	0.889692042867696	454.0	8.64792257794856	416.0	0.9591814587740128
1244	Feb19-3L1-mock-rep2_B-C-A_Position011_10_cmle.ics	43	9	0	1.7328	3.0069934248690187	1.0	0.3248003911658806	2.008930168197582	0.9589568402757089	0.9807354881637138	0.9587793643648302	0.9257127608572532	2.7184133724818045	0.9953115530132665	358.0	6.666379548116526	363.0	0.8369780517667469
1245	Feb19-3L1-mock-rep2_B-C-A_Position011_10_cmle.ics	43	10	0	1.5162	0.5158750220536572	1.0	0.3437253246928937	1.7469902806200286	0.4818969269950614	0.6426758956967499	0.47596855304971253	0.24695497349205375	5.030091695026034	0.9828300098219749	432.0	7.898815309685936	495.0	1.1413337069546547
1246	Feb19-3L1-mock-rep2_B-C-A_Position011_10_cmle.ics	43	11	0	1.5162	0.4377344716066809	1.0	0.30353190231779614	1.5687849198249422	0.39824703841049436	0.5681465090149069	0.401396440685621	0.2266638790721127	1.1541156572646618	0.989334760716818	390.0	7.053832654922312	399.0	0.9199841395452671
1247	Feb19-3L1-mock-rep2_B-C-A_Position011_10_cmle.ics	44	1	0	2.3826	0.9342894015681998	1.0	0.29047231040420596	1.5658203770863581	0.7285555686698347	0.8703241272435992	0.730314918602623	0.40045402708855077	1.324075748527618	0.9561013017244461	820.0	15.1185997922614	1190.0	2.7438123460122
1248	Feb19-3L1-mock-rep2_B-C-A_Position011_10_cmle.ics	44	2	0	2.166	1.9493999999999998	1.0	0.2831825181063354	1.5258663047073724	0.9231787455220667	0.9731040008443268	0.9033543864511324	0.772824518993527	8.354978602739422	0.9645996871909828	732.0	13.409459405433907	991.0	2.284973138569824
1249	Feb19-3L1-mock-rep2_B-C-A_Position011_10_cmle.ics	44	3	0	1.7328	1.1763760451361116	1.0	0.2910133862843554	1.3735351724100344	0.7002605489494053	0.861833123795797	0.7287630249297972	0.48559206203868677	1.71943301707029	0.9848821478969545	538.0	9.776161915305737	633.0	1.4595237101056495
1250	Feb19-3L1-mock-rep2_B-C-A_Position011_10_cmle.ics	44	4	0	1.9493999999999998	0.0	1.0	0.20428121100742272	1.487340524814854	0.12127308857254383	0.2861905431366017	0.1002005679064763	0.010990649966504878	1.1689618074651016	0.9085732429266876	448.0	8.584052088737643	403.0	0.929207038187325
1251	Feb19-3L1-mock-rep2_B-C-A_Position011_10_cmle.ics	44	5	0	1.9493999999999998	3.0324	1.0	0.26964454739408406	1.4413209785967447	0.970872335445896	0.9896610245277752	0.9679723789110036	0.9299417188899197	12.484455126154316	0.9798002070419868	690.0	12.63469249719152	885.0	2.0405663245552916
1252	Feb19-3L1-mock-rep2_B-C-A_Position011_10_cmle.ics	44	6	0	2.3826	1.2551781017859014	1.0	0.18468535782557058	2.3649440407896534	0.7441304984468978	0.916811449651977	0.7453357588931262	0.5341903022456436	2.7509419307438754	0.8227478070157032	696.0	12.534726244519549	742.0	1.710847698101725
1253	Feb19-3L1-mock-rep2_B-C-A_Position011_10_cmle.ics	44	7	0	1.7328	2.6626348421090085	1.0	0.29812814908298524	1.7850005910107907	0.9261695397008843	0.9603424196489679	0.9253064813766717	0.8749200890571456	1.375197194893377	0.9878957015931165	432.0	7.898815309685938	461.0	1.0629390684971634
1254	Feb19-3L1-mock-rep2_B-C-A_Position011_10_cmle.ics	44	8	0	1.9493999999999998	0.5097226605744432	1.0	0.31551229180379275	1.8172943671387556	0.4669775959324071	0.6709667179734867	0.46345245082380276	0.2225465880293307	12.664200841909327	0.9893624098109056	552.0	10.18265079404252	685.0	1.579421392452401
1255	Feb19-3L1-mock-rep2_B-C-A_Position011_10_cmle.ics	44	9	0	2.166	1.403331779731213	1.0	0.3221942052474806	1.908869428563808	0.7382079243457373	0.8482244966768729	0.7360534004497974	0.5587602736166797	7.142365046503953	0.9805874678120842	660.0	12.198313806934776	905.0	2.086680817765581
1256	Feb19-3L1-mock-rep2_B-C-A_Position011_10_cmle.ics	44	10	0	1.7328	0.0	1.0	0.28160704356634786	1.6001171739417226	0.21940050377630818	0.4036614418572612	0.21545883483702197	0.010990649966504878	1.1013264170480386	0.9888890176330322	446.0	8.164872695380202	470.0	1.0836905904417933
1257	Feb19-3L1-mock-rep2_B-C-A_Position011_10_cmle.ics	44	11	0	2.166	1.0317500441073144	1.0	0.2923616523223987	1.7963517202972952	0.6183795772806795	0.7461982129758049	0.6163966579803589	0.45628523986978997	1.4215695832243873	0.9766016813132862	610.0	11.291575748730317	766.0	1.7661850899540716
1258	Feb19-3L1-mock-rep2_B-C-A_Position011_10_cmle.ics	44	12	0	2.166	0.23070632344123612	1.0	0.33419392395325975	1.837035787583084	0.3837922682058981	0.6148704445727227	0.3846649943946527	0.11914958240867594	1.4125763946231016	0.9806018093980118	638.0	11.823690520118843	876.0	2.0198148026106617
1259	Feb19-3L1-mock-rep2_B-C-A_Position011_10_cmle.ics	45	1	0	1.083	0.7610319551488771	1.0	0.20199847798615744	1.6610325600773548	0.6053193554649583	0.7348697894999584	0.6099509110574923	0.46144992650525557	0.6823915474827696	0.9396078706222186	174.0	3.139532873339967	97.0	0.22365529206990203
1260	Feb19-3L1-mock-rep2_B-C-A_Position011_10_cmle.ics	45	2	0	1.9493999999999998	0.0	1.0	0.22305752086768713	2.077821278137284	0.1426740993427074	0.3095903708017861	0.12326594003938209	0.02396483345813573	0.9667398024806787	0.9381568627699033	324.0	6.3278520247616905	259.0	0.5971826870732435
1261	Feb19-3L1-mock-rep2_B-C-A_Position011_10_cmle.ics	46	1	0	1.5162	0.20635000882146287	1.0	0.3159459353793427	1.6726378694206985	0.3971599643984141	0.6140363298001457	0.3965490735496399	0.15633344121692694	0.8229980839812517	0.9936191993965012	428.0	7.715803490502803	468.0	1.0790791411207645
1262	Feb19-3L1-mock-rep2_B-C-A_Position011_10_cmle.ics	47	1	0	1.7328	0.0	1.0	0.2840750957452677	1.918269189443428	0.1887192997297047	0.41420440126164665	0.1887192997297047	0.02049773008334441	0.9292716544310322	0.9716645492796306	390.0	7.217669396805252	386.0	0.8900097189585793
1263	Feb19-3L1-mock-rep2_B-C-A_Position011_10_cmle.ics	47	2	0	1.083	0.32626801153583	1.0	0.31605329740808763	2.238972740955849	0.36289663117781884	0.4835023182556083	0.3615753664696854	0.20184533952071929	0.8242848105674024	1.0014334341164681	162.0	3.035197143758535	109.0	0.25132398799607547
1264	Feb19-3L1-mock-rep2_B-C-A_Position011_10_cmle.ics	48	1	0	1.9493999999999998	0.5097226605744432	1.0	0.287810524411647	1.7133390694794408	0.5279188631601913	0.7254524803398456	0.5246269303207549	0.2811121342697909	0.7930957768625948	0.9748868663958666	536.0	9.825087498756691	626.0	1.4433836374820481
1265	Feb19-3L1-mock-rep2_B-C-A_Position011_10_cmle.ics	49	1	0	1.7328	1.8725829911983063	1.0	0.3095720982262312	2.039926032386771	0.8771554414015542	0.938886462021533	0.8762801269123898	0.7834499871905197	5.524995705173452	0.9924585236458225	406.0	7.551827443250658	428.0	0.9868501547001864
1266	Feb19-3L1-mock-rep2_B-C-A_Position011_10_cmle.ics	49	2	0	1.7328	1.1535316172061805	1.0	0.315628657471984	1.8191950692082102	0.7140891145693059	0.8338446177191242	0.7268411164611676	0.5685808081139847	5.5406982197257895	0.9875967476912784	486.0	8.918349440552252	566.0	1.305040157851181
1267	Feb19-3L1-mock-rep2_B-C-A_Position011_10_cmle.ics	49	3	0	1.2995999999999999	0.7295574526778015	1.0	0.313068323785643	1.9190728492017557	0.5375153549539844	0.6353518665711977	0.5317330241540816	0.40216595174438846	14.364378960740567	0.9985416793824508	246.0	4.561325711402844	203.0	0.4680621060844342
1268	Feb19-3L1-mock-rep2_B-C-A_Position011_10_cmle.ics	50	1	0	1.2995999999999999	0.0	1.0	0.26735205537901047	2.029971263183203	0.15112978126384535	0.33817626885019936	0.1536371244318275	0.019971775980046274	0.9318187638747841	0.9583093427551573	224.0	4.163297175746505	163.0	0.375833119663856
1269	Feb19-3L1-mock-rep2_B-C-A_Position011_10_cmle.ics	50	2	0	1.5162	0.2918229810711206	1.0	0.26808257310632905	1.962327407526486	0.34015851397253083	0.45435092958763396	0.33587896490047753	0.17103427905679264	0.8765175456804077	0.9724632017433191	270.0	4.980644410129491	216.0	0.49803652667112214
1270	Feb19-3L1-mock-rep2_B-C-A_Position011_10_cmle.ics	50	3	0	0.6497999999999999	0.0	1.0	0.24367050941419885	1.1472385059863364	0.16082768579445694	0.33175202244794144	0.16082768579445694	0.019971775980046274	0.9275316405477617	0.9660845701391636	134.0	2.315840381646654	72.0	0.16601217555704068
1271	Feb19-3L1-mock-rep2_B-C-A_Position011_10_cmle.ics	50	4	0	1.083	0.1459114905355603	1.0	0.21162019858000425	2.029134177613549	0.2596281649464236	0.36997423737713525	0.24951346384207676	0.11347532859651138	0.9002859376524012	0.8983563479340229	176.0	3.1608230364102763	101.0	0.23287819071195984
1272	Feb19-3L1-mock-rep2_B-C-A_Position011_10_cmle.ics	51	1	0	1.7328	2.8116447771699353	1.0	0.3351437565010064	2.003644972931407	0.9700891348052734	0.9912644332556443	0.9665095094917003	0.9236144964150372	0.301108563369022	0.9907127233260422	438.0	8.103117291939382	499.0	1.1505566055967125
1273	Feb19-3L1-mock-rep2_B-C-A_Position011_10_cmle.ics	52	1	0	1.5162	0.0	1.0	0.2500735725158908	1.8783375666695148	0.17290194068673428	0.38148950365993983	0.17290194068673428	0.03033833895781158	0.9199141708579799	0.954030801321463	266.0	5.008279830510136	204.0	0.47036783074494865
1274	Feb19-3L1-mock-rep2_B-C-A_Position011_10_cmle.ics	53	1	0	1.2995999999999999	0.10317500441073144	1.0	0.33148195698539096	1.8463600107719478	0.31610512186989714	0.49408817720934606	0.3099624686882849	0.07657157024510768	0.8614155885437069	1.0010393730402636	250.0	4.557095539862625	214.0	0.4934250773500932
1275	Feb19-3L1-mock-rep2_B-C-A_Position011_10_cmle.ics	53	2	0	1.083	1.5897231072394298	1.0	0.27572174249829606	1.269510519274659	0.8519864237533021	0.9344163838281938	0.8502808436423326	0.7363297112910259	0.5227763889751584	0.9863403651892128	298.0	5.3957329373159215	254.0	0.5856540637706713
1276	Feb19-3L1-mock-rep2_B-C-A_Position011_10_cmle.ics	54	1	0	1.5162	0.6016084874694266	1.0	0.30953193766695725	1.7098501191527742	0.5804115773485196	0.741354645707722	0.5784340537970556	0.3682359227671866	0.7173890497153517	0.9976585708202327	434.0	7.849889726234989	473.0	1.0906077644233367
1277	Feb19-3L1-mock-rep2_B-C-A_Position011_10_cmle.ics	55	1	0	1.5162	0.23070632344123612	1.0	0.2929776865476738	1.489933768169675	0.4326144982849413	0.6075602988067056	0.4060839291753225	0.15574801318904294	0.9214031871939464	0.9639021503319013	466.0	8.35436907724287	512.0	1.1805310261834003
1278	Feb19-3L1-mock-rep2_B-C-A_Position011_10_cmle.ics	55	2	0	1.5162	2.5991999999999997	1.0	0.23142874047983367	1.2143160660193484	0.9884490192762936	0.9996814459635731	0.98544615681917	0.9238512428136625	0.6173271291237094	0.9341331202330843	510.0	9.220641895076794	521.0	1.2012825481280305
1279	Feb19-3L1-mock-rep2_B-C-A_Position011_10_cmle.ics	55	3	0	1.5162	1.021380433748922	1.0	0.3148852135925838	1.9428122179576544	0.6423800666698875	0.7495667061210687	0.6437116527368472	0.5190075607517272	0.4353490353585936	0.9984354680824484	310.0	5.734121155301554	288.0	0.6640487022281627
1280	Feb19-3L1-mock-rep2_B-C-A_Position011_10_cmle.ics	56	1	0	1.9493999999999998	2.8158	1.0	0.33318021495008354	2.1667511826019052	0.9981026345747875	0.9999171053940441	0.993976325300539	0.952630337952098	0.184672286053038	0.9759018557071714	458.0	8.55007141104666	532.0	1.2266455193936896
1281	Feb19-3L1-mock-rep2_B-C-A_Position011_10_cmle.ics	57	1	0	1.083	1.0987399361686254	1.0	0.2567992828564918	1.7510756441554942	0.6301331830151692	0.6930901320051489	0.6301331830151692	0.5625678324737714	0.7217338042347945	0.9249673848195955	114.0	2.1263439997839866	58.0	0.13373203030983835
1282	Feb19-3L1-mock-rep2_B-C-A_Position011_10_cmle.ics	57	2	0	1.083	0.6606423714395955	1.0	0.2623025778457774	1.7632006527347408	0.4914226099832575	0.5815924751175763	0.4914226099832575	0.37842317367637285	0.7744108782512725	0.9350490146638762	166.0	3.0777774698991522	103.0	0.23748964003298878
1283	Feb19-3L1-mock-rep2_B-C-A_Position011_10_cmle.ics	57	3	0	1.2995999999999999	1.996395684228742	1.0	0.2786623371401123	2.544293993401524	0.8736654355160316	0.9122973439116937	0.8650249455236877	0.8159100278481226	0.489880245042898	0.9900242859779068	190.0	3.5907171639874753	130.0	0.29974420586687905
1284	Feb19-3L1-mock-rep2_B-C-A_Position011_10_cmle.ics	57	4	0	1.083	3.0752508250672066	1.0	0.32751670396731686	1.7587964230807798	0.9845531259727913	0.9960878015127167	0.9837159996298135	0.9631264775910954	0.29687423073509656	0.9968100092450181	222.0	4.048386017314516	178.0	0.4104189895715728
1285	Feb19-3L1-mock-rep2_B-C-A_Position011_10_cmle.ics	58	1	0	1.7328	1.7763106057964917	1.0	0.22252813403209468	1.1068215663021193	0.8154184783263276	0.8885227094800486	0.8134251508545413	0.7159779348886507	0.5475988237046688	0.9316506372448402	608.0	11.059638346096227	665.0	1.533306899242112
1286	Feb19-3L1-mock-rep2_B-C-A_Position011_10_cmle.ics	59	1	0	2.5991999999999997	2.3825999999999996	1.0	0.10683463027860222	1.46525880040268	0.9599704709433707	0.9995339123933751	0.9596069930516552	0.837542053546774	3.0819143741259225	0.5406107308535529	1450.0	25.686867218078508	1697.0	3.9128147488930285
1287	Feb19-3L1-mock-rep2_B-C-A_Position011_10_cmle.ics	59	2	0	2.166	0.7857574237886386	1.0	0.3139022613857205	1.8908076263001654	0.5736117868272607	0.7385405846076974	0.5777584402947646	0.3816830153449659	1.9580377025846085	0.9713339194911876	636.0	11.708779361686856	845.0	1.9483373381347135
1288	Feb19-3L1-mock-rep2_B-C-A_Position011_10_cmle.ics	59	3	0	1.5162	1.3412750573395087	1.0	0.3041737575068571	1.681165723350588	0.6953721844551682	0.808791140155948	0.6949518837922672	0.5620901481524616	2.004959881132007	0.9925793747964298	342.0	6.2620057551498585	328.0	0.756277688648741
1289	Feb19-3L1-mock-rep2_B-C-A_Position011_10_cmle.ics	59	4	0	1.2995999999999999	0.9479040472602467	1.0	0.33846309126961666	1.769984308331141	0.5770526169468985	0.692369969775921	0.5729759353215981	0.4224855219335897	1.711953447155978	0.9920270566563725	326.0	5.951252957544867	322.0	0.7424433406856541
1290	Feb19-3L1-mock-rep2_B-C-A_Position011_10_cmle.ics	60	1	0	1.9493999999999998	0.928575039696583	1.0	0.29016736768990825	1.3571608824817551	0.7122183901530842	0.8262215992082005	0.6722752462382985	0.5065140330759403	0.30375563674887823	0.9801870064412829	596.0	10.838276372312682	737.0	1.6993190747991525
1291	Feb19-3L1-mock-rep2_B-C-A_Position011_10_cmle.ics	60	2	0	1.083	0.0	1.0	0.27424073648752295	1.9371161102466439	0.12980758749689342	0.2783528303778924	0.13249996729903074	0.02138534386159206	1.522243605275858	0.9620047498943105	212.0	3.8951247042821318	152.0	0.350470148398197
1292	Feb19-3L1-mock-rep2_B-C-A_Position011_10_cmle.ics	61	1	0	1.2995999999999999	1.2032169749388533	1.0	0.32642224436013567	1.8488533474479623	0.6281234942607411	0.7241586998518466	0.626412298990845	0.5149425623798223	0.7115741188796859	0.9991661074142543	272.0	5.001934573199804	241.0	0.5556796431839834
1293	Feb19-3L1-mock-rep2_B-C-A_Position011_10_cmle.ics	61	2	0	1.083	1.663646957482313	1.0	0.29448247961984436	1.3383901564549874	0.772694727266996	0.8543142384955892	0.771769330877618	0.6681733440808405	0.636095722114911	0.9868717684959569	290.0	5.099925045470905	252.0	0.5810426144496424
1294	Feb19-3L1-mock-rep2_B-C-A_Position011_10_cmle.ics	61	3	0	1.5162	1.9702516435534818	1.0	0.3095731667407123	1.5936749769332375	0.8325888132860804	0.9125646764264839	0.8323929264591317	0.7376512493977043	0.5159272002334436	0.999698425722184	340.0	6.193905094398708	328.0	0.756277688648741
1295	Feb19-3L1-mock-rep2_B-C-A_Position011_10_cmle.ics	61	4	0	0.8664	3.4550646353964964	1.0	0.28500825264993246	1.558552732815797	0.9691579568328478	0.9807591852909258	0.9691489505419536	0.9531301364002756	0.32995892499324747	0.9863800447542764	126.0	2.300895475886679	71.0	0.16370645089652625
1296	Feb19-3L1-mock-rep2_B-C-A_Position011_10_cmle.ics	62	1	0	2.3826	3.2489999999999997	1.0	0.29588935348752965	1.4026479230516076	0.9786139377287388	0.998286155667293	0.9750233490079386	0.9289151670811568	0.17962594473603727	0.9807971249441573	856.0	15.455012229846112	1281.0	2.953633290119016
1297	Feb19-3L1-mock-rep2_B-C-A_Position011_10_cmle.ics	63	1	0	2.3826	2.3825999999999996	1.0	0.3217291922013161	1.7777811266806982	0.933304455745096	0.9789172740558238	0.9159929258254942	0.7869754148232165	3.0818227568922696	0.9787755999920925	808.0	14.827022071956595	1225.0	2.824512709130206
1298	Feb19-3L1-mock-rep2_B-C-A_Position011_10_cmle.ics	63	2	0	1.2995999999999999	3.2489999999999997	1.0	0.34411627022174296	2.0057161133161796	0.950581766557249	0.9726220015507098	0.937782985759009	0.904558110304041	0.4504158140166842	0.9996289120966481	284.0	5.246701795823758	264.0	0.6087113103758159
1299	Feb19-3L1-mock-rep2_B-C-A_Position011_10_cmle.ics	63	3	0	2.3826	2.2377496632514493	1.0	0.3290250473626294	2.1323492532464803	0.8402543564679538	0.9134721877944617	0.8402693794907362	0.7317559994024175	1.6723329795153814	0.982117893557977	676.0	12.55587710222061	948.0	2.1858269781677024
1300	Feb19-3L1-mock-rep2_B-C-A_Position011_10_cmle.ics	63	4	0	1.9493999999999998	0.9228252937649445	1.0	0.28450017458149096	1.3785710478204238	0.6101567318582394	0.7676610238523871	0.6122557819858934	0.3716889883746842	0.8822765883146421	0.9796641038413874	652.0	11.97272166161101	835.0	1.9252800915295691
1301	Feb19-3L1-mock-rep2_B-C-A_Position011_10_cmle.ics	64	1	0	1.7328	3.1220098428045833	1.0	0.3110156031606941	1.7843936562380338	0.991141709248352	0.9993876038538051	0.9896321722510434	0.9654542263135312	0.15378454222702972	0.9882609848860547	458.0	8.40963991800415	514.0	1.1851424755044293
1302	Feb19-3L1-mock-rep2_B-C-A_Position012_11_cmle.ics	1	1	0	1.7328	2.36770115119996	1.0	0.32989893491455313	1.912549339216682	0.9372946654376137	0.9684785067682323	0.9213237305132647	0.8572424644536961	0.4347472502017051	0.9849493655721241	494.0	9.026915341673895	593.0	1.3672947236850714
1303	Feb19-3L1-mock-rep2_B-C-A_Position012_11_cmle.ics	2	1	0	1.5162	1.1872177544577784	1.0	0.2961951954125227	1.892221775699718	0.6773610374584197	0.7785457744781372	0.6746161355638046	0.5395720845586462	0.663941044198012	0.9893720546615404	328.0	6.042758867136434	304.0	0.700940296796394
1304	Feb19-3L1-mock-rep2_B-C-A_Position012_11_cmle.ics	2	2	0	1.5162	0.6190500264643886	1.0	0.30222968581309484	1.7976798776261143	0.4990237670539459	0.648867991611628	0.5058875283228077	0.33567799980716384	0.7676092861712531	0.9939660417339294	364.0	6.683439539646616	359.0	0.827755153124689
1305	Feb19-3L1-mock-rep2_B-C-A_Position012_11_cmle.ics	3	1	0	1.2995999999999999	1.2594114294931633	1.0	0.2895702494687832	1.5327932458933038	0.8310937738749022	0.9068777694886614	0.8285231491052248	0.7343178406751935	0.48657363355580774	0.9950215571397195	268.0	4.889138500537927	222.0	0.5118708746342088
1306	Feb19-3L1-mock-rep2_B-C-A_Position012_11_cmle.ics	4	1	0	1.7328	0.0	1.0	0.2837954897645015	2.182032502716038	0.1746736423354004	0.37212462600498103	0.16697143430223813	0.02036705835158039	0.9255652824328688	0.9619677144998704	382.0	7.202724491045271	374.0	0.8623410230324058
1307	Feb19-3L1-mock-rep2_B-C-A_Position012_11_cmle.ics	4	2	0	1.083	0.0	1.0	0.3257597070532202	1.5620528791855552	0.1845253815167065	0.3749076503919635	0.1845253815167065	0.02036705835158039	0.9290343020762764	0.9838276958126075	260.0	4.686951604054592	225.0	0.5187880486157521
1308	Feb19-3L1-mock-rep2_B-C-A_Position012_11_cmle.ics	6	1	0	1.2995999999999999	0.7857574237886386	1.0	0.19594462831481874	1.1828201444529096	0.6838493839239106	0.8499305621673796	0.6793482364760381	0.4124623673212099	0.6910499630050883	0.7798414171921487	528.0	9.342037616188334	505.0	1.1643909535597992
1309	Feb19-3L1-mock-rep2_B-C-A_Position012_11_cmle.ics	6	2	0	0.8664	0.3720027687491155	1.0	0.31013286501782295	1.6707680655462698	0.35764916001562763	0.456301770582654	0.35068567807767187	0.22411840217473383	0.874045563215611	0.993887064449036	158.0	2.8755905734158183	104.0	0.2397953646935032
1310	Feb19-3L1-mock-rep2_B-C-A_Position012_11_cmle.ics	7	1	0	1.5162	2.6845335161438317	1.0	0.32996976191896665	1.7747988582139747	0.9700413722049614	0.9938847212608058	0.9697596548560022	0.9240751621887023	0.24609457201184812	0.9945209502251188	414.0	7.5667723490106376	455.0	1.0491047205340767
1311	Feb19-3L1-mock-rep2_B-C-A_Position012_11_cmle.ics	9	1	0	1.5162	2.8158	1.0	0.3166155861456451	1.9694545891662953	0.9917351267048785	0.9997781464299788	0.989642418402588	0.9420299932781679	0.2712354735277367	0.9962662874557203	308.0	5.642615245709986	286.0	0.6594372529071338
1312	Feb19-3L1-mock-rep2_B-C-A_Position012_11_cmle.ics	9	2	0	1.2995999999999999	1.7570070134165063	1.0	0.3137060980576575	1.6423697388779266	0.8384773560352449	0.9079241459465366	0.8366959049804471	0.7399594703328797	0.5352334437307379	0.9923710994281587	326.0	5.904442459864027	310.0	0.7147746447594807
1313	Feb19-3L1-mock-rep2_B-C-A_Position012_11_cmle.ics	11	1	0	1.9493999999999998	2.6264068296400853	1.0	0.2722846205418719	1.4171748413400764	0.9722371141916214	0.996815245972786	0.9711585101222844	0.905960404380792	0.29599968280496025	0.9779999978093694	546.0	9.90813306526782	626.0	1.4433836374820481
1314	Feb19-3L1-mock-rep2_B-C-A_Position012_11_cmle.ics	12	1	0	1.083	1.6776879206634818	1.0	0.31593905358460345	1.722451045453671	0.8547282562519471	0.9141833526862839	0.854694270582571	0.789198221416636	0.4641285574854326	0.991194445048213	204.0	3.7163430566392175	154.0	0.3550815977192259
1315	Feb19-3L1-mock-rep2_B-C-A_Position012_11_cmle.ics	12	2	0	1.2995999999999999	0.23070632344123612	1.0	0.3008522092318485	1.9985477549285597	0.35002407318247475	0.5166076637684444	0.34821716842731315	0.15349344359794953	0.8419697250420677	0.986260237566682	246.0	4.537920462562426	199.0	0.4588392074423764
1316	Feb19-3L1-mock-rep2_B-C-A_Position012_11_cmle.ics	14	1	0	2.8158	2.4122417731431285	1.0	0.2799568176869482	2.0440460332681094	0.862372551555813	0.9341021949532384	0.862372551555813	0.7643897940016984	0.5765821999080525	0.9660324858537412	832.0	15.433582761406614	1194.0	2.7530352446542583
1317	Feb19-3L1-mock-rep2_B-C-A_Position012_11_cmle.ics	15	1	0	1.083	1.1160083062473465	1.0	0.24539827573886072	1.305511335085538	0.7769985248828964	0.8524969160563477	0.7745399963769054	0.6732917540091268	0.5462656348785739	0.9482542337839098	220.0	3.980285356563367	152.0	0.350470148398197
1318	Feb19-3L1-mock-rep2_B-C-A_Position012_11_cmle.ics	15	2	0	0.8664	2.36770115119996	1.0	0.31471000787275666	1.589603068580142	0.9892946179791758	0.9957859958765732	0.987327795174383	0.9722358807139222	0.1886862957055095	1.0004540418675127	132.0	2.388171213938026	80.0	0.18445797284115634
1319	Feb19-3L1-mock-rep2_B-C-A_Position012_11_cmle.ics	16	1	0	1.7328	2.5991999999999997	1.0	0.2941938181693287	1.9387802023535203	0.9841767002928734	0.999708482481831	0.9834546859746176	0.9095634694652348	0.2727393903934523	0.990079164928501	420.0	7.81788482894492	439.0	1.0122131259658453
1320	Feb19-3L1-mock-rep2_B-C-A_Position012_11_cmle.ics	16	2	0	1.2995999999999999	0.0	1.0	0.3037496357219828	2.0276926947057627	0.15014169107278447	0.2912632877752468	0.124416964963662	0.019482522507864194	0.9428474782857925	0.964913085444167	204.0	3.763153554320057	151.0	0.3481644237376825
1321	Feb19-3L1-mock-rep2_B-C-A_Position012_11_cmle.ics	19	1	0	1.9493999999999998	2.3473821605305822	1.0	0.3123731210056311	1.6900178663001957	0.9143247524502534	0.9653272579250629	0.913860892504402	0.8431206730071378	0.43392243690104815	0.986875690655287	526.0	9.62501568804346	634.0	1.4618294347661638
1322	Feb19-3L1-mock-rep2_B-C-A_Position012_11_cmle.ics	20	1	0	1.7328	2.455494121914529	1.0	0.30347962022814573	1.8220494446592495	0.9403078120551914	0.977344715628795	0.9398717870179851	0.8721095323721564	0.32991007593257893	0.9764978265930321	486.0	8.941754689392662	555.0	1.2796771865855219
1323	Feb19-3L1-mock-rep2_B-C-A_Position012_11_cmle.ics	21	1	0	1.7328	3.0928917007342935	1.0	0.29488763696601805	1.5393060995912615	0.9871904521877694	0.9985479910895758	0.9822051673956521	0.9508609616103804	0.2675542219606972	0.9708215442592899	526.0	9.648420936883891	616.0	1.4203263908769037
1324	Feb19-3L1-mock-rep2_B-C-A_Position012_11_cmle.ics	22	1	0	1.7328	2.385122381269326	1.0	0.3444392925223041	1.9179596292459937	0.9163573463117052	0.9690030165743378	0.9163853813891941	0.8449281741314733	0.40760508417986263	0.9824964928826353	500.0	9.184406826246496	617.0	1.422632115537418
1325	Feb19-3L1-mock-rep2_B-C-A_Position012_11_cmle.ics	23	1	0	0.8664	0.5595020986366908	1.0	0.16420057602762653	1.5594972958002693	0.42107775092680666	0.5282797863723292	0.4200559949181083	0.32739045532002137	0.8398991023362044	0.7720613798998368	150.0	2.603187930411223	70.0	0.1614007262360118
1326	Feb19-3L1-mock-rep2_B-C-A_Position012_11_cmle.ics	23	2	0	1.083	1.8725829911983063	1.0	0.12596412084008654	1.9999117631754306	0.8948297129336161	0.9669878700084362	0.8838928903931408	0.7676715054432035	0.5080983417225606	0.699178244764284	404.0	7.202863796414475	271.0	0.624851382999417
1327	Feb19-3L1-mock-rep2_B-C-A_Position012_11_cmle.ics	23	3	0	1.083	0.0	1.0	0.23114482096837494	1.2182576099199773	0.1252121656185825	0.2548760280579578	0.1252121656185825	0.01972257979948038	0.9583152536097309	0.8985564874057305	182.0	3.365125018663722	111.0	0.2559354373171044
1328	Feb19-3L1-mock-rep2_B-C-A_Position012_11_cmle.ics	23	4	0	1.083	0.0	1.0	0.14421017302779074	1.566043864862688	0.1613097298732552	0.357449912108817	0.1613097298732552	0.01972257979948038	0.9337465626253814	0.748162076306457	192.0	3.424765336334426	95.0	0.21904384274887315
1329	Feb19-3L1-mock-rep2_B-C-A_Position012_11_cmle.ics	24	1	0	0.6497999999999999	1.867613166434929	1.0	0.18902269847857445	1.8844017057004903	0.9759468976018272	0.9958305576703465	0.9730086600685193	0.9266689665017129	0.2769269956660595	0.8922722216382794	132.0	2.2945502185763456	62.0	0.14295492895189613
1330	Feb19-3L1-mock-rep2_B-C-A_Position012_11_cmle.ics	25	1	0	0.8664	2.5991999999999997	1.0	0.2595039307669265	1.5520821062203338	0.944278479624111	0.9641643965848218	0.9413532734884912	0.9153152823738048	0.3641360472938828	0.9831324680955056	150.0	2.743619423453743	88.0	0.20290377012527194
1331	Feb19-3L1-mock-rep2_B-C-A_Position012_11_cmle.ics	25	2	0	1.7328	0.6016084874694266	1.0	0.29554696513263357	1.8227813357911151	0.5396529974221621	0.6861911987860394	0.5395835237764411	0.35387498400277895	0.7609143983722819	0.9868173815393448	432.0	7.945625807366776	459.0	1.0583276191761344
1332	Feb19-3L1-mock-rep2_B-C-A_Position012_11_cmle.ics	27	1	0	1.7328	1.488011074996462	1.0	0.3272618601052157	1.7224128903828586	0.791241744099332	0.8928581542653783	0.7910592411021923	0.6642652838393596	0.5913812242293003	0.9902765428097363	432.0	7.945625807366776	483.0	1.1136650110284811
1333	Feb19-3L1-mock-rep2_B-C-A_Position012_11_cmle.ics	27	2	0	1.083	0.2918229810711206	1.0	0.31184927076075153	1.9830981088595316	0.33949018731730035	0.4578119149284305	0.3428035606964063	0.16941627360345873	0.878657443340494	0.9948570097011786	204.0	3.763153554320057	153.0	0.35277587305871144
1334	Feb19-3L1-mock-rep2_B-C-A_Position012_11_cmle.ics	29	1	0	1.9493999999999998	0.0	1.0	0.3466759054297302	2.0472321990573517	0.2455424531344747	0.47961043233688994	0.23344385813260396	0.01886393838134926	0.9176687575956991	0.9473157861871863	500.0	9.30143307044859	619.0	1.4272435648584472
1335	Feb19-3L1-mock-rep2_B-C-A_Position012_11_cmle.ics	31	1	0	1.5162	0.1459114905355603	1.0	0.10841933931765793	1.269605301524799	0.6197989705005584	0.8127671366312024	0.6186737427259063	0.14380662876720382	0.6571926591091041	0.5475645223384835	348.0	6.41949723972246	201.0	0.4634506567634053
1336	Feb19-3L1-mock-rep2_B-C-A_Position012_11_cmle.ics	32	1	0	1.9493999999999998	0.41270001764292574	1.0	0.3131253608296548	1.7228009396970565	0.4480482868724517	0.6303778198500828	0.4393624660965144	0.23483913278296428	0.8111502734453673	0.9823771579504962	548.0	10.04644947254022	675.0	1.5563641458472564
1337	Feb19-3L1-mock-rep2_B-C-A_Position012_11_cmle.ics	33	1	0	1.2995999999999999	2.205629674620285	1.0	0.30660910029850014	1.7106154647402612	0.9070392152177845	0.9525058623149574	0.9070392152177845	0.8450795807122158	0.4588309679441497	0.9942328522775606	270.0	4.933833912448654	231.0	0.5326223965788388
1338	Feb19-3L1-mock-rep2_B-C-A_Position012_11_cmle.ics	33	2	0	1.5162	1.5338067085748235	1.0	0.2724546804494281	1.286593316515672	0.7764230833558041	0.8460847927966059	0.7787475296358367	0.6894082389844798	0.5382100995413305	0.9885260442358542	374.0	6.789890354998161	355.0	0.8185322544826312
1339	Feb19-3L1-mock-rep2_B-C-A_Position012_11_cmle.ics	35	1	0	1.7328	0.3720027687491155	1.0	0.3205915751946553	1.3422534441983245	0.4457563493460027	0.606808317203355	0.4457563493460027	0.22351310927327117	0.8118526543027959	0.9881585130985645	548.0	9.859207481816863	683.0	1.5748099431313722
1340	Feb19-3L1-mock-rep2_B-C-A_Position012_11_cmle.ics	36	1	0	1.9493999999999998	0.5556144027286182	1.0	0.31434703787054746	1.7828861719538642	0.5392856351860582	0.694237115457022	0.541962367547626	0.32447786317025096	0.7442643446375146	0.9827036403128787	526.0	9.601610439203043	636.0	1.4664408840871928
1341	Feb19-3L1-mock-rep2_B-C-A_Position012_11_cmle.ics	37	1	0	1.7328	0.9512265400461283	1.0	0.3244018927472589	1.7264070042113455	0.6662037917172936	0.8132492443841972	0.6662037917172936	0.458693921184519	0.6506651439046965	0.9834995264270917	568.0	10.259351103243317	725.0	1.6716503788729793
1342	Feb19-3L1-mock-rep2_B-C-A_Position012_11_cmle.ics	38	1	0	1.9493999999999998	3.4656	1.0	0.27200979135047043	1.5121012997629752	0.9623170859737805	0.9946767578844852	0.9617050457578242	0.8679048567848232	0.44229200480706254	0.9708064454237104	528.0	9.716521597635037	595.0	1.3719061730061
1343	Feb19-3L1-mock-rep2_B-C-A_Position012_11_cmle.ics	38	2	0	2.5991999999999997	2.445922284692791	1.0	0.28678910320363504	1.7028013018002137	0.8277866258044196	0.924104779497993	0.8262822130838116	0.6876835841432443	0.7024512253574902	0.9667741327700657	972.0	17.977130374147333	1526.0	3.5185358319450573
1344	Feb19-3L1-mock-rep2_B-C-A_Position012_11_cmle.ics	38	3	0	2.5991999999999997	0.0	1.0	0.24662438026512162	1.861678269056995	0.1704643687609313	0.38165063225541285	0.16909397944527713	0.008343515389237473	0.9577842057868157	0.9216102600693743	844.0	15.748565730551848	1145.0	2.64005473628905
1345	Feb19-3L1-mock-rep2_B-C-A_Position012_11_cmle.ics	39	1	0	1.2995999999999999	0.8549546213217863	1.0	0.23459192787926353	1.1091589274594893	0.7108419872928483	0.8634535157731462	0.7092013925879209	0.49454129398178726	0.6397955747859995	0.9789919187601503	474.0	8.369313983002854	470.0	1.0836905904417933
1346	Feb19-3L1-mock-rep2_B-C-A_Position012_11_cmle.ics	41	1	0	1.7328	0.0	1.0	0.20987970773959588	1.5501290460971788	0.16479634731115977	0.3918731660956571	0.15820010700198386	0.019853520265577594	0.9424516200432023	0.901147372543951	514.0	9.497274709621617	502.0	1.157473779578256
1347	Feb19-3L1-mock-rep2_B-C-A_Position012_11_cmle.ics	41	2	0	0.8664	1.8330020560479539	1.0	0.2607220240633505	1.2583230840326403	0.8055787245496446	0.8522109866446903	0.8018270090287077	0.7421351880343868	0.6132301373020396	0.9992586540285796	162.0	2.8947656507160158	99.0	0.22826674139093092
1348	Feb19-3L1-mock-rep2_B-C-A_Position012_11_cmle.ics	42	1	0	1.083	1.0841098665386142	1.0	0.3215754066945008	1.7620468888992924	0.7623244162118636	0.8450426471026811	0.7604306462676329	0.6511027109242193	0.5280967057094896	1.0033812444632222	220.0	4.027095854244207	174.0	0.40119609092951497
1349	Feb19-3L1-mock-rep2_B-C-A_Position012_11_cmle.ics	42	2	0	0.8664	0.8815276241084421	1.0	0.2595039307669265	1.4460708602719061	0.6856714681936119	0.7869247860189079	0.6869314962273717	0.571929706838448	0.6001403815083495	0.9863980590706831	150.0	2.7202141746133233	88.0	0.20290377012527194
1350	Feb19-3L1-mock-rep2_B-C-A_Position012_11_cmle.ics	44	1	0	1.5162	1.242391573779135	1.0	0.3227575258475583	1.658487440649845	0.7907119421697031	0.8978478131362978	0.7906007984564362	0.6396053953604168	0.5469085486523048	0.9937239344968658	414.0	7.44974610480854	450.0	1.0375760972315042
1351	Feb19-3L1-mock-rep2_B-C-A_Position012_11_cmle.ics	45	1	0	1.5162	1.1349250485180458	1.0	0.3452536071683279	1.9148857778015758	0.6768797566186533	0.7817296616093493	0.6769257023960723	0.5462017610360116	0.6173932046119649	0.9940289627116099	354.0	6.506772977773811	368.0	0.8485066750693191
1352	Feb19-3L1-mock-rep2_B-C-A_Position012_11_cmle.ics	45	2	0	1.5162	1.7539750749824343	1.0	0.3042221467595505	1.940707129444033	0.8169585864453393	0.8842872004909634	0.8157738417561788	0.7301555264565632	0.5459566169039304	0.991107251538677	280.0	5.1807162208427195	243.0	0.5602910925050123
[truncated: 36,307 more rows]
