# Supplementary material for: M1BP cooperates with CP190 to activate transcription at TAD borders and promote chromatin insulator activity
Source: Nat Commun. 2021 Jul 7;12:4170. doi: 10.1038/s41467-021-24407-y (PMC8263732; doi:10.1038/s41467-021-24407-y)
Supplement: Supplementary file 6 — Source Data [file 41467_2021_24407_MOESM6_ESM.zip › Source Data_updated_060121/Source Data 8/Figure 8c/Figure 8c_tango-slide1/all-reps/nucleus.xls]

	Label	nuc.idx	idx	tag	nbObjects.nucleus	nbObjects.B	nbObjects.C	nbObjects.A	ZThickness	allObjects	compacity	elongation	rad_dist	ratioEllVolume	surface_pix	surface_unit	volume_pix	volume_unit
1	Feb19-3L1-mock-rep2_B-C-A_Position001_0_cmle.ics	2	1	0	1	2	2	1	8.2308	2.0	0.23449003043906652	1.223725594481498	0.0	0.932898207906298	32402.0	521.444318656372	265579.0	612.3520496147681
2	Feb19-3L1-mock-rep2_B-C-A_Position001_0_cmle.ics	3	1	0	1	1	1	1	8.2308	1.0	0.2781832051086711	1.1498055763400172	0.0	0.9402084462381146	29488.0	484.479617857508	251135.0	579.0481626182974
3	Feb19-3L1-mock-rep2_B-C-A_Position001_0_cmle.ics	4	1	0	1	1	1	1	6.7146	1.0	0.253241332950801	1.0635655344073278	0.0	0.9864622597464113	12280.0	205.6418027898843	64393.0	148.47252806450723
4	Feb19-3L1-mock-rep2_B-C-A_Position001_0_cmle.ics	5	1	0	1	0	1	1	7.147799999999999	1.0	0.2862725766826552	1.047984646026909	0.0	0.9792612717336417	15092.0	256.663901271941	93279.0	215.07569060812776
5	Feb19-3L1-mock-rep2_B-C-A_Position001_0_cmle.ics	6	1	0	1	1	2	1	7.3644	2.0	0.28622241877844384	1.0807073541257526	0.0	0.9821867150936071	16422.0	275.8071777166727	105868.0	244.1024583593442
6	Feb19-3L1-mock-rep2_B-C-A_Position001_0_cmle.ics	7	1	0	1	1	1	3	8.2308	1.0	0.28411080308580733	1.1321963002979398	0.0	0.9530085923282141	30360.0	493.71531845848034	265137.0	611.3329193148207
7	Feb19-3L1-mock-rep2_B-C-A_Position001_0_cmle.ics	10	1	0	1	2	2	2	8.2308	2.0	0.27460571829416075	1.0434560447199674	0.0	0.9247506670211413	28236.0	461.5324185020614	233794.0	539.0645912803162
8	Feb19-3L1-mock-rep2_B-C-A_Position001_0_cmle.ics	12	1	0	1	2	2	1	8.2308	2.0	0.24914678645428387	1.086387985042369	0.0	0.9665991219914386	26008.0	427.9147565822714	196862.0	453.90956811819643
9	Feb19-3L1-mock-rep2_B-C-A_Position001_0_cmle.ics	13	1	0	1	1	1	1	6.9312	1.0	0.28445094252680125	1.1067969146105288	0.0	0.9782922134518219	16560.0	275.8250735404161	106873.0	246.41971164316124
10	Feb19-3L1-mock-rep2_B-C-A_Position001_0_cmle.ics	14	1	0	1	1	1	1	6.9312	1.0	0.2907597195381815	1.060915425398804	0.0	0.9757028994884417	14568.0	245.30478208394092	89154.0	205.56457638350562
11	Feb19-3L1-mock-rep2_B-C-A_Position001_0_cmle.ics	15	1	0	1	1	1	1	8.2308	1.0	0.23572152949552652	1.118640090899497	0.0	0.9320891736232662	47950.0	742.3308651211929	479354.0	1105.2583389162455
12	Feb19-3L1-mock-rep2_B-C-A_Position001_0_cmle.ics	16	1	0	1	5	3	2	8.2308	3.0	0.283884021648477	1.1732846634369696	0.0	0.9399706723878272	30418.0	497.72649426939233	265791.0	612.8408632427972
13	Feb19-3L1-mock-rep2_B-C-A_Position001_0_cmle.ics	17	1	0	1	1	1	1	8.2308	1.0	0.2766763632106279	1.158948262605756	0.0	0.9342609216340211	35146.0	562.3102363113777	325892.0	751.4172210643765
14	Feb19-3L1-mock-rep2_B-C-A_Position001_0_cmle.ics	19	1	0	1	1	1	1	8.2308	1.0	0.2837966311415879	1.0977481778397473	0.0	0.9547027136139891	29450.0	480.09621245629404	253166.0	583.7310894038022
15	Feb19-3L1-mock-rep2_B-C-A_Position001_0_cmle.ics	20	1	0	1	1	1	1	7.147799999999999	1.0	0.24530563688320517	1.0797748320463638	0.0	0.9815596868204615	13776.0	231.72472276321045	75303.0	173.62798411071992
16	Feb19-3L1-mock-rep2_B-C-A_Position001_0_cmle.ics	21	1	0	1	2	2	1	8.2308	2.0	0.2575850947750774	1.1325215486924487	0.0	0.9653047240101083	28854.0	465.63012251373306	233907.0	539.3251381669544
17	Feb19-3L1-mock-rep2_B-C-A_Position001_0_cmle.ics	22	1	0	1	2	2	1	8.2308	2.0	0.28067307170021694	1.0371937940904796	0.0	0.9550681802063283	30570.0	499.13389942318145	266267.0	613.9383881812022
18	Feb19-3L1-mock-rep2_B-C-A_Position001_0_cmle.ics	23	1	0	1	1	1	1	8.2308	1.0	0.2946580817820145	1.0587631134048878	0.0	0.962373708051455	24620.0	410.72864278090725	197181.0	454.6450942849006
19	Feb19-3L1-mock-rep2_B-C-A_Position001_0_cmle.ics	25	1	0	1	2	2	1	8.014199999999999	2.0	0.2707886049043629	1.0431081800814943	0.0	0.9906731651150764	16930.0	285.21717668822953	107789.0	248.53175543219248
20	Feb19-3L1-mock-rep2_B-C-A_Position001_0_cmle.ics	26	1	0	1	1	1	1	8.014199999999999	1.0	0.29256243842136737	1.1057310757509622	0.0	0.9789746061896378	17574.0	298.087758148844	118492.0	273.20992647367865
21	Feb19-3L1-mock-rep2_B-C-A_Position001_0_cmle.ics	27	1	0	1	2	2	1	8.2308	2.0	0.275795999495212	1.17085031542194	0.0	0.9634465286337606	30250.0	495.09553161323305	259810.0	599.0503240482602
22	Feb19-3L1-mock-rep2_B-C-A_Position001_0_cmle.ics	28	1	0	1	1	1	2	8.2308	1.0	0.2898609960030613	1.1003827340277383	0.0	0.9377899895864584	29658.0	484.4870775577638	258572.0	596.1958369185434
23	Feb19-3L1-mock-rep2_B-C-A_Position001_0_cmle.ics	30	1	0	1	1	2	2	8.2308	2.0	0.19781407566581535	1.200662136942745	0.0	0.8898274263253066	40768.0	638.985258618221	344256.0	793.7595487300638
24	Feb19-3L1-mock-rep2_B-C-A_Position001_0_cmle.ics	31	1	0	1	1	1	1	8.014199999999999	1.0	0.2792238753795553	1.196708007801322	0.0	0.9905253754469412	14454.0	247.9297035987592	86344.0	199.08549008746002
25	Feb19-3L1-mock-rep2_B-C-A_Position001_0_cmle.ics	32	1	0	1	2	2	2	8.2308	2.0	0.28041308656940195	1.0397746448934877	0.0	0.9266728535182653	29358.0	477.80617101998115	250474.0	577.5240786176975
26	Feb19-3L1-mock-rep2_B-C-A_Position001_0_cmle.ics	33	1	0	1	2	1	1	8.2308	1.0	0.2690898898062	1.1988676685514146	0.0	0.9504852962583117	29832.0	483.85836536781534	251331.0	579.5000846517582
27	Feb19-3L1-mock-rep2_B-C-A_Position001_0_cmle.ics	34	1	0	1	1	1	2	8.2308	1.0	0.2682831157128598	1.0842632167210067	0.0	0.9345763893163982	42674.0	669.0113675418193	429354.0	989.9721058905228
28	Feb19-3L1-mock-rep2_B-C-A_Position001_0_cmle.ics	35	1	0	1	1	1	1	8.2308	1.0	0.29428831729210436	1.1270364298439117	0.0	0.9324880987209186	23712.0	395.65629626483786	186257.0	429.4573580934407
29	Feb19-3L1-mock-rep2_B-C-A_Position001_0_cmle.ics	36	1	0	1	4	2	1	8.2308	2.0	0.23326698091438083	1.071413506912197	0.0	0.92493766030207	49760.0	765.1092500258356	504105.0	1162.3273299886387
30	Feb19-3L1-mock-rep2_B-C-A_Position001_0_cmle.ics	37	1	0	1	1	1	1	6.7146	1.0	0.29457507146926937	1.1077314818548067	0.0	0.9800784704756086	13482.0	227.4248063498546	79892.0	184.20895457782075
31	Feb19-3L1-mock-rep2_B-C-A_Position001_0_cmle.ics	38	1	0	1	3	4	2	8.2308	4.0	0.2826529057109927	1.100434732990365	0.0	0.9491401640946671	32834.0	532.5028425595566	297431.0	685.7939915014746
32	Feb19-3L1-mock-rep2_B-C-A_Position001_0_cmle.ics	40	1	0	1	1	1	1	7.5809999999999995	1.0	0.2986411179433526	1.3371627818285419	0.0	0.974004382362392	14284.0	245.65193476097582	87725.0	202.26969584363044
33	Feb19-3L1-mock-rep2_B-C-A_Position001_0_cmle.ics	41	1	0	1	1	1	1	8.2308	1.0	0.2814041130973006	1.0130122538600415	0.0	0.942975161052898	29968.0	491.99999762496395	258777.0	596.6685104739488
34	Feb19-3L1-mock-rep2_B-C-A_Position001_0_cmle.ics	42	1	0	1	1	1	1	8.2308	1.0	0.26261025313560227	1.1460869512013943	0.0	0.9591276943663678	27632.0	450.35152374025125	221334.0	510.3352620103062
35	Feb19-3L1-mock-rep2_B-C-A_Position001_0_cmle.ics	45	1	0	1	2	3	1	8.2308	3.0	0.28735919265982846	1.1910801180754393	0.0	0.9573689392527803	29102.0	476.48534507743364	250248.0	577.0029848444211
36	Feb19-3L1-mock-rep2_B-C-A_Position001_0_cmle.ics	47	1	0	1	1	1	1	8.2308	1.0	0.3033967866004021	1.0228751712209267	0.0	0.954324054151785	26504.0	437.3374460684524	223484.0	515.2925700304123
37	Feb19-3L1-mock-rep2_B-C-A_Position001_0_cmle.ics	50	1	0	1	2	1	1	8.2308	1.0	0.30751007306400246	1.2664184799234703	0.0	0.9688565194825749	17584.0	300.79219158548176	121585.0	280.3415328486499
38	Feb19-3L1-mock-rep2_B-C-A_Position001_0_cmle.ics	51	1	0	1	1	1	1	8.2308	1.0	0.29852952131083055	1.0186595295952752	0.0	0.9628609808390769	26840.0	441.7567824225223	225913.0	520.8931752308018
39	Feb19-3L1-mock-rep2_B-C-A_Position001_0_cmle.ics	52	1	0	1	2	1	1	7.147799999999999	1.0	0.2824985710802732	1.0510833842991514	0.0	0.9737316274069894	15706.0	261.70204540873254	98374.0	226.8233577534489
40	Feb19-3L1-mock-rep2_B-C-A_Position001_0_cmle.ics	53	1	0	1	2	2	2	8.2308	2.0	0.30184166955180697	1.0409411180852195	0.0	0.9655476664409272	27670.0	456.0222178276839	237781.0	548.2575155017875
41	Feb19-3L1-mock-rep2_B-C-A_Position001_0_cmle.ics	54	1	0	1	1	2	1	8.2308	2.0	0.2832591886281809	1.0290123382139278	0.0	0.9403272459913807	25020.0	413.16106598540387	198060.0	456.67182626149275
42	Feb19-3L1-mock-rep2_B-C-A_Position001_0_cmle.ics	55	1	0	1	1	1	1	6.7146	1.0	0.2663633277514746	1.0555334660672013	0.0	0.9827691649371117	13694.0	229.7283741329881	77769.0	179.31390112354856
43	Feb19-3L1-mock-rep2_B-C-A_Position001_0_cmle.ics	56	1	0	1	2	1	2	7.797599999999999	1.0	0.25993533323789475	1.2577281908023006	0.0	0.9694446132160818	28084.0	454.9056428568951	225629.0	520.2383494272158
44	Feb19-3L1-mock-rep2_B-C-A_Position001_0_cmle.ics	57	1	0	1	1	1	1	8.2308	1.0	0.28275138646719533	1.0659339982075318	0.0	0.9489345987420607	27840.0	456.9892927304102	232263.0	535.5345268250686
45	Feb19-3L1-mock-rep2_B-C-A_Position001_0_cmle.ics	59	1	0	1	1	1	1	8.2308	1.0	0.22681573951127337	1.1062700994824641	0.0	0.9154605604203248	30950.0	498.1000914081002	243838.0	562.2232897705234
46	Feb19-3L1-mock-rep2_B-C-A_Position001_0_cmle.ics	62	1	0	1	1	1	1	8.2308	1.0	0.2799688813349414	1.0257134070149505	0.0	0.9338345514533406	30688.0	499.59424058371883	267474.0	616.721397846443
47	Feb19-3L1-mock-rep2_B-C-A_Position001_0_cmle.ics	63	1	0	1	1	1	1	8.2308	1.0	0.2927365700808823	1.0943742950170563	0.0	0.9669953123503995	28114.0	460.0464765640723	239826.0	552.9727224325394
48	Feb19-3L1-mock-rep2_B-C-A_Position001_0_cmle.ics	65	1	0	1	2	1	1	7.797599999999999	1.0	0.2678654181667478	1.0054507309591394	0.0	0.9857068009160093	16136.0	273.41803136515153	99753.0	230.00295206029833
49	Feb19-3L1-mock-rep2_B-C-A_Position002_1_cmle.ics	1	1	0	1	1	1	2	6.7146	1.0	0.3037386967956917	1.0288233268977487	0.0	0.976793625406757	15152.0	254.63440779624483	96656.0	222.86212278668506
50	Feb19-3L1-mock-rep2_B-C-A_Position002_1_cmle.ics	3	1	0	1	2	1	2	9.097199999999999	1.0	0.23452921108211808	1.0909710032331543	0.0	0.9041307604917976	49440.0	772.3054016592525	500599.0	1154.2434593288751
51	Feb19-3L1-mock-rep2_B-C-A_Position002_1_cmle.ics	4	1	0	1	1	1	1	7.5809999999999995	1.0	0.2715832980920938	1.0581409341991406	0.0	0.9815913400839309	16034.0	272.8705537718974	99492.0	229.40115792390407
52	Feb19-3L1-mock-rep2_B-C-A_Position002_1_cmle.ics	5	1	0	1	1	2	1	7.5809999999999995	2.0	0.27899506275468156	1.0366427949645896	0.0	0.9800876383941618	18316.0	306.87580810385657	123117.0	283.873903028558
53	Feb19-3L1-mock-rep2_B-C-A_Position002_1_cmle.ics	7	1	0	1	1	1	1	6.2814	1.0	0.2786578242816613	1.063814295433997	0.0	0.9823871847342962	13064.0	218.34092299776006	74118.0	170.8957003880103
54	Feb19-3L1-mock-rep2_B-C-A_Position002_1_cmle.ics	9	1	0	1	2	1	2	8.4474	1.0	0.26161049160712685	1.1441336824806363	0.0	0.9593042186897116	27230.0	451.6192449383119	216109.0	498.2878506591181
55	Feb19-3L1-mock-rep2_B-C-A_Position002_1_cmle.ics	10	1	0	1	1	1	1	9.097199999999999	1.0	0.28570942142315403	1.0219742990688223	0.0	0.9584768449437824	29924.0	497.0084422660644	260175.0	599.8919135493481
56	Feb19-3L1-mock-rep2_B-C-A_Position002_1_cmle.ics	11	1	0	1	3	2	3	9.097199999999999	2.0	0.2878593122337174	1.0652632126449282	0.0	0.9628531939536158	32112.0	532.7280677992637	290312.0	669.3795376432722
57	Feb19-3L1-mock-rep2_B-C-A_Position002_1_cmle.ics	13	1	0	1	2	1	1	8.4474	1.0	0.2836186233005674	1.1094953641977103	0.0	0.9767460872773127	28356.0	463.81625398644786	239116.0	551.3356579235742
58	Feb19-3L1-mock-rep2_B-C-A_Position002_1_cmle.ics	14	1	0	1	1	2	2	7.5809999999999995	2.0	0.2778434608004488	1.111305284858069	0.0	0.9783630905382872	15644.0	264.78689016801417	96983.0	223.61609475067328
59	Feb19-3L1-mock-rep2_B-C-A_Position002_1_cmle.ics	16	1	0	1	1	1	1	9.097199999999999	1.0	0.28169441778229726	1.0634813239393566	0.0	0.9599708585732619	30722.0	510.5587510806695	268743.0	619.6473624406359
60	Feb19-3L1-mock-rep2_B-C-A_Position002_1_cmle.ics	17	1	0	1	1	1	1	6.9312	1.0	0.31565864526228793	1.0789944791316635	0.0	0.9660771114954574	15586.0	263.79499145752607	102798.0	237.02388365156486
61	Feb19-3L1-mock-rep2_B-C-A_Position002_1_cmle.ics	20	1	0	1	2	1	1	6.497999999999999	1.0	0.30198043845713185	1.058294610095842	0.0	0.9776558445211334	13980.0	233.6388616591374	85413.0	196.93886042852105
62	Feb19-3L1-mock-rep2_B-C-A_Position002_1_cmle.ics	21	1	0	1	2	1	1	7.797599999999999	1.0	0.2988963231831652	1.2279075295151547	0.0	0.9750540362374007	16418.0	280.4924576562859	108147.0	249.35720486065665
63	Feb19-3L1-mock-rep2_B-C-A_Position002_1_cmle.ics	22	1	0	1	1	1	1	7.147799999999999	1.0	0.2694309253551084	1.0574937089145522	0.0	0.9879809614477646	14598.0	243.6814988762424	86087.0	198.49291884970782
64	Feb19-3L1-mock-rep2_B-C-A_Position002_1_cmle.ics	23	1	0	1	2	1	1	8.4474	1.0	0.23350124516708307	1.2166227973241535	0.0	0.9821780495144871	26116.0	424.9451015921542	191769.0	442.1665124221963
65	Feb19-3L1-mock-rep2_B-C-A_Position002_1_cmle.ics	24	1	0	1	3	2	2	9.097199999999999	2.0	0.24469099535111088	1.2611413253273904	0.0	0.9674859302484516	49812.0	784.7848825682553	517111.0	1192.3155849232896
66	Feb19-3L1-mock-rep2_B-C-A_Position002_1_cmle.ics	25	1	0	1	1	2	3	7.5809999999999995	2.0	0.2999271052808352	1.114850551050944	0.0	0.9786780754784845	18316.0	307.2736973341404	127652.0	294.3303643639911
67	Feb19-3L1-mock-rep2_B-C-A_Position002_1_cmle.ics	27	1	0	1	1	1	1	7.3644	1.0	0.23966606987330022	1.4219016541029783	0.0	0.9607434197458062	29810.0	477.32816163594987	236930.0	546.2953438156895
68	Feb19-3L1-mock-rep2_B-C-A_Position002_1_cmle.ics	28	1	0	1	1	2	1	9.097199999999999	2.0	0.26625070359015396	1.0615521289567968	0.0	0.9814279648003766	28636.0	472.7184047729355	235119.0	542.1196764554979
69	Feb19-3L1-mock-rep2_B-C-A_Position002_1_cmle.ics	29	1	0	1	1	1	1	6.2814	1.0	0.22336118643423153	1.14199613960404	0.0	0.9553212204137594	11158.0	184.96786348997057	52379.0	120.77155199308659
70	Feb19-3L1-mock-rep2_B-C-A_Position002_1_cmle.ics	31	1	0	1	1	1	1	7.797599999999999	1.0	0.29136538487541236	1.1623369800458394	0.0	0.9599765360903885	25588.0	419.30109329273114	207753.0	479.02121539585943
71	Feb19-3L1-mock-rep2_B-C-A_Position002_1_cmle.ics	32	1	0	1	2	1	2	6.9312	1.0	0.18950926106287527	1.2712484834795401	0.0	0.9593748039308869	18042.0	287.9966760540908	99201.0	228.73019204769435
72	Feb19-3L1-mock-rep2_B-C-A_Position002_1_cmle.ics	34	1	0	1	1	1	1	8.8806	1.0	0.2957084559378906	1.2164157771483812	0.0	0.9755608398952098	20486.0	348.13810813528664	149931.0	345.6996040755926
73	Feb19-3L1-mock-rep2_B-C-A_Position002_1_cmle.ics	35	1	0	1	1	1	1	7.797599999999999	1.0	0.28669516105192333	1.1485381005748032	0.0	0.9617481230407728	25702.0	421.40403204367686	207460.0	478.3456380703286
74	Feb19-3L1-mock-rep2_B-C-A_Position002_1_cmle.ics	38	1	0	1	1	1	1	7.797599999999999	1.0	0.29123898181036245	1.2405770166199659	0.0	0.9835160443090923	14284.0	245.41788227257118	86631.0	199.74723306502767
75	Feb19-3L1-mock-rep2_B-C-A_Position002_1_cmle.ics	40	1	0	1	1	1	1	9.097199999999999	1.0	0.2835298386670776	1.1600941940563017	0.0	0.956379046604018	27094.0	453.0971699545717	223297.0	514.8613995188961
76	Feb19-3L1-mock-rep2_B-C-A_Position002_1_cmle.ics	41	1	0	1	1	1	1	6.7146	1.0	0.2775917184320167	1.0611606190526597	0.0	0.9837806560751097	16388.0	272.37915734638847	103936.0	239.64779831523032
77	Feb19-3L1-mock-rep2_B-C-A_Position002_1_cmle.ics	42	1	0	1	2	2	2	9.097199999999999	2.0	0.25205495491195334	1.0948234529448277	0.0	0.925855784156972	55496.0	863.5242148606429	617183.0	1423.0540631502922
78	Feb19-3L1-mock-rep2_B-C-A_Position002_1_cmle.ics	45	1	0	1	2	2	2	9.097199999999999	2.0	0.2793211166219911	1.0404484685895197	0.0	0.9564776659783658	30042.0	500.371034282861	258773.0	596.6592875753067
79	Feb19-3L1-mock-rep2_B-C-A_Position002_1_cmle.ics	46	1	0	1	2	1	1	7.147799999999999	1.0	0.2523978926544346	1.1304131798470094	0.0	0.9818108594340338	14884.0	247.7558231442748	85782.0	197.7896728282509
80	Feb19-3L1-mock-rep2_B-C-A_Position002_1_cmle.ics	48	1	0	1	1	1	1	9.097199999999999	1.0	0.27397576022839004	1.175058091593308	0.0	0.9595975974627688	33570.0	550.8699845476108	302731.0	698.0143322022011
81	Feb19-3L1-mock-rep2_B-C-A_Position002_1_cmle.ics	49	1	0	1	2	1	1	9.097199999999999	1.0	0.30429224449706294	1.0255350964340428	0.0	0.9618847251277389	30696.0	511.9671568772643	278960.0	643.2049512971121
82	Feb19-3L1-mock-rep2_B-C-A_Position002_1_cmle.ics	51	1	0	1	1	1	1	6.2814	1.0	0.2446940095303611	1.128971864939064	0.0	0.9841230436258355	11874.0	197.926138604753	60184.0	138.7677329684019
83	Feb19-3L1-mock-rep2_B-C-A_Position002_1_cmle.ics	53	1	0	1	1	2	2	7.797599999999999	2.0	0.284260204335046	1.1371317128466325	0.0	0.9690647809840941	21984.0	369.3038107663579	163415.0	376.7899953979695
84	Feb19-3L1-mock-rep2_B-C-A_Position002_1_cmle.ics	54	1	0	1	4	3	1	8.8806	3.0	0.27247194241308814	1.0971967039020802	0.0	0.9572001082696084	30970.0	508.1900080495109	267514.0	616.8136268328636
85	Feb19-3L1-mock-rep2_B-C-A_Position002_1_cmle.ics	55	1	0	1	1	1	2	9.097199999999999	1.0	0.2672708545153537	1.0584825992558482	0.0	0.9350948818122627	45162.0	717.0057540855538	466562.0	1075.7635090589447
86	Feb19-3L1-mock-rep2_B-C-A_Position002_1_cmle.ics	56	1	0	1	1	1	1	6.7146	1.0	0.26886836357453525	1.0483388108963854	0.0	0.9815729989415921	12522.0	209.73925369601818	68321.0	157.529414531008
87	Feb19-3L1-mock-rep2_B-C-A_Position002_1_cmle.ics	57	1	0	1	1	1	1	7.147799999999999	1.0	0.2648529684343592	1.0238534069149887	0.0	0.9852656211160333	13436.0	227.98836879705564	75367.0	173.77555048899285
88	Feb19-3L1-mock-rep2_B-C-A_Position002_1_cmle.ics	60	1	0	1	1	2	2	9.097199999999999	2.0	0.27127874610081326	1.0987861316032883	0.0	0.9539236965042053	31232.0	515.0281274611133	270322.0	623.2881016795882
89	Feb19-3L1-mock-rep2_B-C-A_Position002_1_cmle.ics	61	1	0	1	1	1	2	8.664	1.0	0.2800842628962276	1.0387638706425284	0.0	0.974555733112736	26712.0	443.881594063255	217259.0	500.93943401870973
90	Feb19-3L1-mock-rep2_B-C-A_Position002_1_cmle.ics	62	1	0	1	2	1	1	9.097199999999999	1.0	0.283042051590273	1.0742716798597303	0.0	0.9793677275365833	30982.0	510.28378993055344	272812.0	629.0293560842692
91	Feb19-3L1-mock-rep2_B-C-A_Position002_1_cmle.ics	63	1	0	1	4	4	2	9.097199999999999	4.0	0.21970222549828772	1.0375734655659608	0.0	0.9772556931370349	53138.0	823.8182373243534	539882.0	1244.8192411678647
92	Feb19-3L1-mock-rep2_B-C-A_Position002_1_cmle.ics	64	1	0	1	1	1	1	9.097199999999999	1.0	0.2831478066021662	1.1010541324232768	0.0	0.9709723672645049	28490.0	472.5919430480601	240613.0	554.7873277403644
93	Feb19-3L1-mock-rep2_B-C-A_Position002_1_cmle.ics	65	1	0	1	1	1	1	8.4474	1.0	0.2934842869459342	1.1473608935898132	0.0	0.968242315944563	31222.0	507.36178127032025	281033.0	647.9847185183586
94	Feb19-3L1-mock-rep2_B-C-A_Position002_1_cmle.ics	66	1	0	1	1	1	1	9.097199999999999	1.0	0.29553162012884343	1.0844698665225538	0.0	0.9606512386469271	26406.0	442.0753245416079	219346.0	505.7514813852034
95	Feb19-3L1-mock-rep2_B-C-A_Position002_1_cmle.ics	67	1	0	1	1	1	1	9.097199999999999	1.0	0.2537544568425004	1.0593454414366152	0.0	0.9382062166295606	31478.0	512.8019310087737	264540.0	609.9564016924936
96	Feb19-3L1-mock-rep2_B-C-A_Position002_1_cmle.ics	68	1	0	1	2	2	2	9.097199999999999	2.0	0.29389154449695665	1.1185314532416581	0.0	0.9637808628079733	32740.0	541.7302986385383	301985.0	696.2942616054575
97	Feb19-3L1-mock-rep2_B-C-A_Position003_2_cmle.ics	1	1	0	1	1	1	1	7.3644	1.0	0.30042061874563414	1.1457044112312351	0.0	0.9754998104373105	14864.0	253.3006127283106	93399.0	215.3523775673895
98	Feb19-3L1-mock-rep2_B-C-A_Position003_2_cmle.ics	2	1	0	1	2	1	1	8.2308	1.0	0.2532573064835134	1.078023461755862	0.0	0.9362824519459984	47194.0	736.6705188623604	485160.0	1118.6453762951924
99	Feb19-3L1-mock-rep2_B-C-A_Position003_2_cmle.ics	3	1	0	1	2	2	1	7.3644	2.0	0.28803746621233667	1.0553228792707336	0.0	0.9752253595799615	15498.0	262.41352455446884	97367.0	224.50149302031085
100	Feb19-3L1-mock-rep2_B-C-A_Position003_2_cmle.ics	4	1	0	1	2	2	2	8.2308	2.0	0.2956372623485779	1.080492318183826	0.0	0.95009924820628	23730.0	395.8479077324767	186896.0	430.9307161515094
101	Feb19-3L1-mock-rep2_B-C-A_Position003_2_cmle.ics	5	1	0	1	2	2	2	8.2308	2.0	0.2800652193206163	1.2184486178174962	0.0	0.9475659226280273	33436.0	539.0984236344316	304246.0	701.5075050628806
102	Feb19-3L1-mock-rep2_B-C-A_Position003_2_cmle.ics	6	1	0	1	2	2	1	8.2308	2.0	0.28095539913565554	1.0687827168530413	0.0	0.9581191351312633	29008.0	473.72931375008716	246246.0	567.7754747530423
103	Feb19-3L1-mock-rep2_B-C-A_Position003_2_cmle.ics	7	1	0	1	1	1	1	8.2308	1.0	0.27845978885058087	1.0335431334471017	0.0	0.9288591316206165	29948.0	487.57415120294274	257162.0	592.944765147218
104	Feb19-3L1-mock-rep2_B-C-A_Position003_2_cmle.ics	8	1	0	1	2	2	1	8.2308	2.0	0.28988915903999357	1.0876780010675657	0.0	0.9570963745935742	29250.0	479.83961605650654	253267.0	583.9639675945142
105	Feb19-3L1-mock-rep2_B-C-A_Position003_2_cmle.ics	9	1	0	1	1	1	2	8.2308	1.0	0.28864732375004454	1.1732645191613347	0.0	0.9564871245090336	29830.0	490.0628713962962	260278.0	600.1294031893812
106	Feb19-3L1-mock-rep2_B-C-A_Position003_2_cmle.ics	10	1	0	1	2	3	2	8.2308	3.0	0.2968494629795553	1.064849670506868	0.0	0.9484306479386744	27942.0	459.43259547972514	239292.0	551.7414654638247
107	Feb19-3L1-mock-rep2_B-C-A_Position003_2_cmle.ics	11	1	0	1	2	2	2	8.014199999999999	2.0	0.27975086374560393	1.2002674053417124	0.0	0.9571362460828712	27058.0	442.18158504109994	221362.0	510.3998223008006
108	Feb19-3L1-mock-rep2_B-C-A_Position003_2_cmle.ics	12	1	0	1	1	1	1	7.5809999999999995	1.0	0.2801245410383688	1.1433181080497865	0.0	0.9652622566272042	25788.0	419.55768969252586	206099.0	475.2075468073685
109	Feb19-3L1-mock-rep2_B-C-A_Position003_2_cmle.ics	13	1	0	1	1	1	1	7.147799999999999	1.0	0.2913712061223603	1.044620351843535	0.0	0.9720404377281602	18392.0	307.0997030795104	126602.0	291.9093534704509
110	Feb19-3L1-mock-rep2_B-C-A_Position003_2_cmle.ics	14	1	0	1	1	1	1	8.2308	1.0	0.2953950775480669	1.060857401103797	0.0	0.9658231644787039	29204.0	475.7221287356233	255058.0	588.0935204614956
111	Feb19-3L1-mock-rep2_B-C-A_Position003_2_cmle.ics	15	1	0	1	1	2	2	8.2308	2.0	0.2212012163143066	1.2163249560423581	0.0	0.921017980945844	51708.0	802.0657063026662	520001.0	1198.9791291921765
112	Feb19-3L1-mock-rep2_B-C-A_Position003_2_cmle.ics	16	1	0	1	3	2	2	8.2308	2.0	0.257087076563855	1.084335870171464	0.0	0.9393103032370191	42522.0	668.1188778625406	418056.0	963.9220286760307
113	Feb19-3L1-mock-rep2_B-C-A_Position003_2_cmle.ics	17	1	0	1	1	1	1	6.9312	1.0	0.2626023880507208	1.205581619944176	0.0	0.9723698035754597	17236.0	285.45529453757524	109038.0	251.41160553317502
114	Feb19-3L1-mock-rep2_B-C-A_Position003_2_cmle.ics	18	1	0	1	1	1	1	8.2308	1.0	0.2759250681063177	1.0289507664014537	0.0	0.9587389254626536	23356.0	387.09197647488594	176306.0	406.5130919966613
115	Feb19-3L1-mock-rep2_B-C-A_Position003_2_cmle.ics	19	1	0	1	2	1	2	8.2308	1.0	0.2536680516826232	1.0952555540264444	0.0	0.9387303315410424	48628.0	752.2632392675021	507851.0	1170.964574566926
116	Feb19-3L1-mock-rep2_B-C-A_Position003_2_cmle.ics	20	1	0	1	2	1	2	7.5809999999999995	1.0	0.25040850232480083	1.0107166934918044	0.0	0.9884591504774486	15446.0	257.62363027453756	90328.0	208.2714971349496
117	Feb19-3L1-mock-rep2_B-C-A_Position003_2_cmle.ics	21	1	0	1	1	1	1	6.9312	1.0	0.2780391565915555	1.1745074473016144	0.0	0.980598599828368	12196.0	206.9477093319294	66781.0	153.97859855381574
118	Feb19-3L1-mock-rep2_B-C-A_Position003_2_cmle.ics	24	1	0	1	2	1	1	7.147799999999999	1.0	0.2891902934499199	1.0670867806750102	0.0	0.9714046514866591	16232.0	273.38672299471	104574.0	241.11885064863853
119	Feb19-3L1-mock-rep2_B-C-A_Position003_2_cmle.ics	27	1	0	1	2	3	2	8.2308	3.0	0.24996714097140035	1.1350236521411237	0.0	0.9539472763213138	25262.0	414.449887030699	188763.0	435.2355040926899
120	Feb19-3L1-mock-rep2_B-C-A_Position003_2_cmle.ics	28	1	0	1	2	1	2	8.2308	1.0	0.29883426794790985	1.0741893701636607	0.0	0.9502842546375269	29814.0	487.5520252076847	264618.0	610.1362482160138
121	Feb19-3L1-mock-rep2_B-C-A_Position003_2_cmle.ics	29	1	0	1	1	1	1	8.2308	1.0	0.26414756087538754	1.1712814133204974	0.0	0.9660048156764725	26872.0	443.38471371787506	212886.0	490.85650007828013
122	Feb19-3L1-mock-rep2_B-C-A_Position003_2_cmle.ics	31	1	0	1	1	2	1	8.2308	2.0	0.29483090729066486	1.1171882726585216	0.0	0.9427596674054994	29416.0	479.99173742134565	257594.0	593.9408382005603
123	Feb19-3L1-mock-rep2_B-C-A_Position003_2_cmle.ics	36	1	0	1	1	1	1	6.9312	1.0	0.3076514158499592	1.0863570219390077	0.0	0.96898918420677	15342.0	255.7675738319905	99112.0	228.5249825529086
124	Feb19-3L1-mock-rep2_B-C-A_Position003_2_cmle.ics	37	1	0	1	1	2	1	8.2308	2.0	0.26031070080097624	1.080372734044676	0.0	0.9907956370672936	24888.0	404.94498781021287	188367.0	434.32243712712614
125	Feb19-3L1-mock-rep2_B-C-A_Position003_2_cmle.ics	39	1	0	1	2	1	1	8.2308	1.0	0.2869185392099541	1.0805886012481347	0.0	0.9433329456473303	29990.0	489.6362067974323	261588.0	603.149902494655
126	Feb19-3L1-mock-rep2_B-C-A_Position003_2_cmle.ics	40	1	0	1	1	1	1	8.2308	1.0	0.2981813377435073	1.0241659435949757	0.0	0.9604131941252884	28502.0	469.55997543301487	247074.0	569.6846147719482
127	Feb19-3L1-mock-rep2_B-C-A_Position003_2_cmle.ics	41	1	0	1	3	1	1	8.2308	1.0	0.28641614281307676	1.1644911750502984	0.0	0.9540593041381078	30902.0	506.74057979108443	273371.0	630.3182561694967
128	Feb19-3L1-mock-rep2_B-C-A_Position003_2_cmle.ics	42	1	0	1	1	2	1	8.2308	2.0	0.2813911261715121	1.058701795009286	0.0	0.974327988024972	26946.0	440.14674695092157	220633.0	508.7189490232855
129	Feb19-3L1-mock-rep2_B-C-A_Position003_2_cmle.ics	43	1	0	1	1	1	1	8.2308	1.0	0.22474986158175886	1.2924642004025186	0.0	0.9809894524910625	29876.0	483.20329701102816	230201.0	530.7801225750878
130	Feb19-3L1-mock-rep2_B-C-A_Position003_2_cmle.ics	44	1	0	1	2	2	1	8.2308	2.0	0.28875044288738694	1.0722402919753413	0.0	0.9668585665218352	26112.0	430.47297049002634	213204.0	491.5897205203237
131	Feb19-3L1-mock-rep2_B-C-A_Position003_2_cmle.ics	45	1	0	1	3	3	3	8.2308	3.0	0.2247901172890079	1.2221454589932104	0.0	0.9225361159666605	47048.0	723.9520332613408	454961.0	1049.0147972723166
132	Feb19-3L1-mock-rep2_B-C-A_Position003_2_cmle.ics	47	1	0	1	2	1	2	8.2308	1.0	0.2741955722040402	1.1207563305158559	0.0	0.939091723364095	28912.0	471.5605287295186	242059.0	558.1214055994682
133	Feb19-3L1-mock-rep2_B-C-A_Position003_2_cmle.ics	48	1	0	1	2	1	2	8.2308	1.0	0.27992044841252284	1.0146625467296733	0.0	0.9356140186131829	25978.0	429.6784712829956	208305.0	480.2939754084633
134	Feb19-3L1-mock-rep2_B-C-A_Position003_2_cmle.ics	49	1	0	1	1	1	1	8.014199999999999	1.0	0.29331613324508005	1.1753582933854732	0.0	0.974234521987308	18398.0	310.2530664156595	127086.0	293.0253242061399
135	Feb19-3L1-mock-rep2_B-C-A_Position003_2_cmle.ics	50	1	0	1	1	1	1	8.2308	1.0	0.2832758549608225	1.154203733132583	0.0	0.957654135200717	31540.0	512.38528461732	280331.0	646.3660998066774
136	Feb19-3L1-mock-rep2_B-C-A_Position003_2_cmle.ics	51	1	0	1	1	1	1	8.2308	1.0	0.28330795433016487	1.0580028032600046	0.0	0.9454686658512268	33804.0	543.5541343626921	311068.0	717.2371586969101
137	Feb19-3L1-mock-rep2_B-C-A_Position003_2_cmle.ics	52	1	0	1	1	2	3	8.2308	2.0	0.29605277803137486	1.0208646740064948	0.0	0.9478147117883393	27478.0	451.076111316707	233043.0	537.3329920602699
138	Feb19-3L1-mock-rep2_B-C-A_Position003_2_cmle.ics	53	1	0	1	1	1	1	7.797599999999999	1.0	0.2986105309788057	1.181591308992369	0.0	0.972815076914921	16886.0	286.87867074516	112750.0	259.9704554730047
139	Feb19-3L1-mock-rep2_B-C-A_Position003_2_cmle.ics	56	1	0	1	2	1	1	8.2308	1.0	0.28349506392451407	1.0984700509032712	0.0	0.9356426214054006	31412.0	511.95892413442346	278734.0	642.6838575238357
140	Feb19-3L1-mock-rep2_B-C-A_Position004_3_cmle.ics	1	1	0	1	1	1	1	7.3644	1.0	0.26799760376540577	1.0758274466752573	0.0	0.9831956355651669	12972.0	220.0765843620133	71920.0	165.82771758419952
141	Feb19-3L1-mock-rep2_B-C-A_Position004_3_cmle.ics	2	1	0	1	1	2	2	8.4474	2.0	0.27842429189902224	1.2001498546279359	0.0	0.9760625158986148	17514.0	298.1044002242643	115002.0	265.1629474084832
142	Feb19-3L1-mock-rep2_B-C-A_Position004_3_cmle.ics	3	1	0	1	2	1	1	9.097199999999999	1.0	0.30217510571788364	1.0432718538390489	0.0	0.9669806055359008	29380.0	487.8237568290898	260304.0	600.1893520305545
143	Feb19-3L1-mock-rep2_B-C-A_Position004_3_cmle.ics	4	1	0	1	2	2	2	8.4474	2.0	0.296120598067408	1.0673293986197014	0.0	0.9541714022571056	28722.0	467.8527853213418	249075.0	574.2983698176376
144	Feb19-3L1-mock-rep2_B-C-A_Position004_3_cmle.ics	5	1	0	1	1	1	1	9.097199999999999	1.0	0.3058864727261397	1.0704887490273272	0.0	0.9410338427401109	28454.0	477.31106436000306	249614.0	575.5411554096548
145	Feb19-3L1-mock-rep2_B-C-A_Position004_3_cmle.ics	6	1	0	1	1	1	1	8.664	1.0	0.2714742867210027	1.1220202863423945	0.0	0.9673822582704368	30118.0	495.6564217531892	256081.0	590.4522767892018
146	Feb19-3L1-mock-rep2_B-C-A_Position004_3_cmle.ics	7	1	0	1	1	4	1	9.097199999999999	4.0	0.1362002618363913	2.9700406658185776	0.0	0.6568920542377866	68082.0	1113.2655718263693	616469.0	1421.4077757426849
147	Feb19-3L1-mock-rep2_B-C-A_Position004_3_cmle.ics	8	1	0	1	1	1	1	7.797599999999999	1.0	0.2633101976851994	1.0770936086391663	0.0	0.9856905303952276	16732.0	277.86667480403025	104431.0	240.78913202218496
148	Feb19-3L1-mock-rep2_B-C-A_Position004_3_cmle.ics	9	1	0	1	2	2	2	9.097199999999999	2.0	0.27429309837924587	1.0165667170228128	0.0	0.9862663119198248	29494.0	486.1116400190564	249449.0	575.16071084067
149	Feb19-3L1-mock-rep2_B-C-A_Position004_3_cmle.ics	10	1	0	1	1	1	1	8.014199999999999	1.0	0.3009047531979218	1.181222992252173	0.0	0.9695134956215524	16292.0	279.5958771108279	107263.0	247.3189442607619
150	Feb19-3L1-mock-rep2_B-C-A_Position004_3_cmle.ics	11	1	0	1	1	2	2	9.097199999999999	2.0	0.29321251491451344	1.0625848815973313	0.0	0.9571639521167241	28994.0	481.5380672143607	251378.0	579.6084537108025
151	Feb19-3L1-mock-rep2_B-C-A_Position004_3_cmle.ics	12	1	0	1	6	4	3	9.097199999999999	4.0	0.10013107701185911	2.4121821179503264	0.0	0.6850829207224588	108272.0	1704.3430093850031	1060065.0	2444.2180122482546
152	Feb19-3L1-mock-rep2_B-C-A_Position004_3_cmle.ics	13	1	0	1	3	1	4	9.097199999999999	1.0	0.20056509519749477	1.683633955291874	0.0	0.9022405484784826	47442.0	760.6326807766151	435157.0	1003.3522260954883
153	Feb19-3L1-mock-rep2_B-C-A_Position004_3_cmle.ics	14	1	0	1	5	4	7	9.097199999999999	4.0	0.08749759966364958	1.5722727764619002	0.0	0.5475107541475779	106558.0	1689.8655846971337	967500.0	2230.7886090477346
154	Feb19-3L1-mock-rep2_B-C-A_Position004_3_cmle.ics	15	1	0	1	2	1	1	9.097199999999999	1.0	0.28753678248866704	1.0864628336926248	0.0	0.9660406735192852	25462.0	430.4114054024377	204861.0	472.3530596776515
155	Feb19-3L1-mock-rep2_B-C-A_Position004_3_cmle.ics	16	1	0	1	2	1	1	9.097199999999999	1.0	0.13448823690410108	2.6776252604124275	0.0	0.7017943124706288	92354.0	1451.8293733742787	967831.0	2231.5518039103645
156	Feb19-3L1-mock-rep2_B-C-A_Position004_3_cmle.ics	17	1	0	1	1	1	2	8.4474	1.0	0.2678428170700965	1.1284339917182828	0.0	0.9687985297287439	17862.0	304.5238974639803	116174.0	267.86525671060616
157	Feb19-3L1-mock-rep2_B-C-A_Position004_3_cmle.ics	18	1	0	1	3	2	1	9.097199999999999	2.0	0.2601288175014411	1.1060116724076166	0.0	0.9453274503748561	40778.0	650.5602813653923	394918.0	910.5721714810471
158	Feb19-3L1-mock-rep2_B-C-A_Position004_3_cmle.ics	19	1	0	1	2	4	2	9.097199999999999	4.0	0.2492658398163627	1.2320036744064775	0.0	0.923293119786007	49368.0	782.5160174949056	514960.0	1187.3559711785233
159	Feb19-3L1-mock-rep2_B-C-A_Position004_3_cmle.ics	20	1	0	1	1	1	1	9.097199999999999	1.0	0.2737666853286537	1.0461670890874466	0.0	0.9586955313544813	28308.0	470.233243729539	234330.0	540.300459698352
160	Feb19-3L1-mock-rep2_B-C-A_Position004_3_cmle.ics	21	1	0	1	4	2	3	9.097199999999999	2.0	0.12670342857804706	2.7000660572148183	0.0	0.6423197686409922	65986.0	1068.5780630373044	567343.0	1308.136746070252
161	Feb19-3L1-mock-rep2_B-C-A_Position004_3_cmle.ics	22	1	0	1	1	1	1	9.097199999999999	1.0	0.2524766539139048	1.19102403726687	0.0	0.9621555565101683	25732.0	425.444819055379	195027.0	449.67856336615245
162	Feb19-3L1-mock-rep2_B-C-A_Position004_3_cmle.ics	23	1	0	1	3	3	2	9.097199999999999	3.0	0.12385180216766406	2.8980984415153546	0.0	0.6128534014605925	67140.0	1091.1607966186223	575701.0	1327.4079927828318
163	Feb19-3L1-mock-rep2_B-C-A_Position004_3_cmle.ics	24	1	0	1	2	1	2	9.097199999999999	1.0	0.2847250102021855	1.0414951200029887	0.0	0.9592124287401422	30300.0	501.50250314892827	264637.0	610.1800569845635
164	Feb19-3L1-mock-rep2_B-C-A_Position004_3_cmle.ics	25	1	0	1	1	1	1	9.097199999999999	1.0	0.30288671841431225	1.0159102424011106	0.0	0.9451708729851901	32928.0	540.6654863690242	309216.0	712.9669566256374
165	Feb19-3L1-mock-rep2_B-C-A_Position004_3_cmle.ics	26	1	0	1	4	4	5	9.097199999999999	4.0	0.06904152296051659	1.9646616140677602	0.0	0.4866698994069615	135542.0	2182.859394022441	1232934.0	2842.806328586728
166	Feb19-3L1-mock-rep2_B-C-A_Position004_3_cmle.ics	27	1	0	1	3	3	3	9.097199999999999	3.0	0.11480429436757399	2.916126478929863	0.0	0.6962288276056676	104608.0	1637.0190795434944	1077954.0	2485.4651207001975
167	Feb19-3L1-mock-rep2_B-C-A_Position004_3_cmle.ics	28	1	0	1	3	2	2	9.097199999999999	2.0	0.12297147278442765	2.9112315067828574	0.0	0.6141651892946146	70994.0	1147.6344050897014	623747.0	1438.188839821909
168	Feb19-3L1-mock-rep2_B-C-A_Position004_3_cmle.ics	29	1	0	1	2	2	5	9.097199999999999	2.0	0.233736725477438	1.1051447470088245	0.0	0.9659325889483403	33734.0	547.3495969303127	281669.0	649.4511594024458
169	Feb19-3L1-mock-rep2_B-C-A_Position004_3_cmle.ics	30	1	0	1	1	1	1	9.097199999999999	1.0	0.2816967717410947	1.270164290067791	0.0	0.9486832007472145	22894.0	388.32952925067576	172881.0	398.61598503439933
170	Feb19-3L1-mock-rep2_B-C-A_Position004_3_cmle.ics	31	1	0	1	8	8	6	9.097199999999999	8.0	0.05030337486783999	1.7789148318645187	0.0	0.47830173889651506	172692.0	2725.0282727839826	1513494.0	3489.700439340663
171	Feb19-3L1-mock-rep2_B-C-A_Position004_3_cmle.ics	32	1	0	1	3	2	3	9.097199999999999	2.0	0.14639070513319616	2.607090734556137	0.0	0.7789650369697171	80140.0	1272.0273832206592	816215.0	1881.967053781805
172	Feb19-3L1-mock-rep2_B-C-A_Position004_3_cmle.ics	33	1	0	1	9	7	10	9.097199999999999	7.0	0.04802444154768394	3.3024617863589154	0.0	0.48150918277080906	265258.0	4031.8251724896904	2815190.0	6491.053007033685
173	Feb19-3L1-mock-rep2_B-C-A_Position004_3_cmle.ics	34	1	0	1	5	1	3	9.097199999999999	1.0	0.16862923441153568	2.0141826984101265	0.0	0.8544715086183455	39332.0	657.659937601165	301203.0	694.4911849209351
174	Feb19-3L1-mock-rep2_B-C-A_Position004_3_cmle.ics	35	1	0	1	1	2	1	9.097199999999999	2.0	0.1342424261268369	2.438437255010797	0.0	0.7641320319755437	69108.0	1102.5609755528847	625909.0	1443.1738165379413
175	Feb19-3L1-mock-rep2_B-C-A_Position004_3_cmle.ics	36	1	0	1	3	2	5	9.097199999999999	2.0	0.0948823966526928	2.1081223872480304	0.0	0.6501664878567774	128470.0	1993.5001945578827	1333734.0	3075.223374366585
176	Feb19-3L1-mock-rep2_B-C-A_Position004_3_cmle.ics	37	1	0	1	2	2	2	9.097199999999999	2.0	0.1551454570342444	2.35151857623127	0.0	0.8190270293004314	81596.0	1270.8152742638144	863270.0	1990.4629276823127
177	Feb19-3L1-mock-rep2_B-C-A_Position004_3_cmle.ics	38	1	0	1	2	1	1	9.097199999999999	1.0	0.14125589106027506	2.599175508692291	0.0	0.763591800284379	64082.0	1046.203355398755	573299.0	1321.869642148276
178	Feb19-3L1-mock-rep2_B-C-A_Position004_3_cmle.ics	39	1	0	1	4	5	4	9.097199999999999	5.0	0.07193589030289942	2.224652845013716	0.0	0.445024520417185	136620.0	2154.3820321467974	1273556.0	2936.469475746146
179	Feb19-3L1-mock-rep2_B-C-A_Position004_3_cmle.ics	40	1	0	1	1	2	1	6.9312	2.0	0.16909091626091066	1.520357752864575	0.0	0.9574937316766841	24898.0	390.7274263352297	151908.0	350.2580217294297
180	Feb19-3L1-mock-rep2_B-C-A_Position004_3_cmle.ics	41	1	0	1	4	3	6	9.097199999999999	3.0	0.09430772133159421	1.3518691044574989	0.0	0.5023443305868454	95092.0	1514.0940337266402	846766.0	1952.4092478851821
181	Feb19-3L1-mock-rep2_B-C-A_Position004_3_cmle.ics	42	1	0	1	1	1	1	7.3644	1.0	0.2722068254349848	1.0689339308264814	0.0	0.9850110589115478	13894.0	233.23830012160326	80346.0	185.2557535736943
182	Feb19-3L1-mock-rep2_B-C-A_Position004_3_cmle.ics	43	1	0	1	1	2	2	9.097199999999999	2.0	0.2919345808941896	1.0974964159631506	0.0	0.9479554534244259	27384.0	459.5545994327887	230230.0	530.8469885902429
183	Feb19-3L1-mock-rep2_B-C-A_Position004_3_cmle.ics	44	1	0	1	6	5	7	9.097199999999999	5.0	0.10312329097465155	1.8016923581752908	0.0	0.5505360203464678	105560.0	1668.077489628259	1035622.0	2387.8591843712998
184	Feb19-3L1-mock-rep2_B-C-A_Position004_3_cmle.ics	45	1	0	1	2	2	4	9.097199999999999	2.0	0.12907581253567865	2.338307656237694	0.0	0.7330245087924292	85462.0	1341.295936275558	844026.0	1946.0915623153728
185	Feb19-3L1-mock-rep2_B-C-A_Position004_3_cmle.ics	46	1	0	1	6	4	6	9.097199999999999	4.0	0.24090463033040363	1.3174016463459335	0.0	0.9227538850093604	55344.0	863.1466406558169	600900.0	1385.5099485031353
186	Feb19-3L1-mock-rep2_B-C-A_Position004_3_cmle.ics	47	1	0	1	8	5	6	9.097199999999999	5.0	0.05749699857142756	2.1897148170323777	0.0	0.4072662355499638	185458.0	2955.0592944974383	1800797.0	4152.142051480448
187	Feb19-3L1-mock-rep2_B-C-A_Position004_3_cmle.ics	48	1	0	1	1	1	2	8.2308	1.0	0.27934196613170337	1.0918580159129672	0.0	0.9731349754220059	16620.0	285.24074674766763	106485.0	245.52509047488164
188	Feb19-3L1-mock-rep2_B-C-A_Position004_3_cmle.ics	49	1	0	1	1	1	2	8.664	1.0	0.2655298938744805	1.0651721252851283	0.0	0.9492543668769589	29868.0	488.5715593385336	250115.0	576.6963234645726
189	Feb19-3L1-mock-rep2_B-C-A_Position004_3_cmle.ics	50	1	0	1	2	2	3	8.4474	2.0	0.13930662881209044	2.4258666579753108	0.0	0.7338727520919947	45226.0	748.9330465056997	337553.0	778.3042763306356
190	Feb19-3L1-mock-rep2_B-C-A_Position004_3_cmle.ics	51	1	0	1	1	1	1	8.014199999999999	1.0	0.2605728964448198	1.0798425451829632	0.0	0.9792569974160369	17110.0	290.43343145105155	107427.0	247.69708310508628
191	Feb19-3L1-mock-rep2_B-C-A_Position005_4_cmle.ics	1	1	0	1	1	1	1	8.664	1.0	0.2781285648718266	1.1025782939809599	0.0	0.950654109207846	28274.0	467.5307860732843	235764.0	543.6068688615297
192	Feb19-3L1-mock-rep2_B-C-A_Position005_4_cmle.ics	2	1	0	1	2	4	3	8.664	4.0	0.2685084627844381	1.2003855395696998	0.0	0.9541306391309969	46388.0	728.5820933706913	486812.0	1122.4544334343623
193	Feb19-3L1-mock-rep2_B-C-A_Position005_4_cmle.ics	3	1	0	1	1	1	1	8.4474	1.0	0.2776594334276408	1.1602204739833215	0.0	0.9544026546468706	28790.0	469.114971589067	242043.0	558.0845140048999
194	Feb19-3L1-mock-rep2_B-C-A_Position005_4_cmle.ics	4	1	0	1	1	1	1	6.0648	1.0	0.22565695994502974	1.2006946284971565	0.0	0.9677292114733383	14210.0	230.2827286998034	75664.0	174.46035071316564
195	Feb19-3L1-mock-rep2_B-C-A_Position005_4_cmle.ics	5	1	0	1	1	2	1	7.5809999999999995	2.0	0.2833797615885793	1.0340056372875301	0.0	0.9800299646929906	18554.0	311.70305189558195	126507.0	291.69030962770205
196	Feb19-3L1-mock-rep2_B-C-A_Position005_4_cmle.ics	6	1	0	1	1	1	1	8.014199999999999	1.0	0.28785470941333247	1.0676343977520455	0.0	0.9654988595076877	26524.0	431.8394669820834	217931.0	502.48888099057547
197	Feb19-3L1-mock-rep2_B-C-A_Position005_4_cmle.ics	7	1	0	1	4	4	3	8.664	4.0	0.11770453948619788	3.345185123961967	0.0	0.6831497519594724	94520.0	1472.8035528326423	937467.0	2161.540780318504
198	Feb19-3L1-mock-rep2_B-C-A_Position005_4_cmle.ics	8	1	0	1	6	4	4	8.664	4.0	0.10974354433640673	1.4997647456065093	0.0	0.6026313312839643	73056.0	1165.8397234006525	615102.0	1418.255850131762
199	Feb19-3L1-mock-rep2_B-C-A_Position005_4_cmle.ics	9	1	0	1	1	1	1	6.9312	1.0	0.27205661944012977	1.0476683091293686	0.0	0.9860929264730748	12258.0	204.98631651698392	66563.0	153.4759505778236
200	Feb19-3L1-mock-rep2_B-C-A_Position005_4_cmle.ics	10	1	0	1	1	2	1	8.664	2.0	0.2931737942851584	1.02724541070013	0.0	0.9758534693188737	25210.0	422.7903373502415	203796.0	469.89746291420363
201	Feb19-3L1-mock-rep2_B-C-A_Position005_4_cmle.ics	11	1	0	1	1	1	1	6.7146	1.0	0.2415509633619848	1.5536149144607496	0.0	0.9568889252348075	22394.0	361.12308081730555	154873.0	357.09449534785506
202	Feb19-3L1-mock-rep2_B-C-A_Position005_4_cmle.ics	12	1	0	1	1	1	2	8.4474	1.0	0.2822252968585757	1.1169222113955184	0.0	0.9599014888517905	29894.0	489.4568679283226	258195.0	595.3265787215294
203	Feb19-3L1-mock-rep2_B-C-A_Position005_4_cmle.ics	13	1	0	1	1	1	3	8.664	1.0	0.2781261619232807	1.0851613645709521	0.0	0.9627157352293799	37624.0	601.936119199201	361903.0	834.4486718141624
204	Feb19-3L1-mock-rep2_B-C-A_Position005_4_cmle.ics	14	1	0	1	1	2	2	7.3644	2.0	0.27088791804108986	1.1363903995224727	0.0	0.9773400473736382	25170.0	404.2722767351648	195431.0	450.6100761290003
205	Feb19-3L1-mock-rep2_B-C-A_Position005_4_cmle.ics	15	1	0	1	3	3	2	8.664	3.0	0.26301130584818855	1.075104235706194	0.0	0.9487112648558506	46220.0	725.7404834749558	479188.0	1104.8755886226002
206	Feb19-3L1-mock-rep2_B-C-A_Position005_4_cmle.ics	16	1	0	1	1	1	1	8.664	1.0	0.2903940330666541	1.0862251785896653	0.0	0.9783258420368802	27938.0	461.0751930701166	236625.0	545.5920977942327
207	Feb19-3L1-mock-rep2_B-C-A_Position005_4_cmle.ics	17	1	0	1	3	1	3	8.664	1.0	0.1084125173947251	2.744635438629503	0.0	0.6906730088270935	97550.0	1532.2550490366004	943310.0	2175.0131295098895
208	Feb19-3L1-mock-rep2_B-C-A_Position005_4_cmle.ics	18	1	0	1	1	1	1	8.664	1.0	0.2885109308326731	1.0616585196378152	0.0	0.9325983833359239	29712.0	488.3854572960051	258674.0	596.4310208339158
209	Feb19-3L1-mock-rep2_B-C-A_Position005_4_cmle.ics	19	1	0	1	1	1	1	8.664	1.0	0.29548642800818015	1.0178758136859152	0.0	0.9705231008676195	27444.0	455.8165227917426	232388.0	535.822742407633
210	Feb19-3L1-mock-rep2_B-C-A_Position005_4_cmle.ics	20	1	0	1	1	1	2	6.497999999999999	1.0	0.27764185871152053	1.037151298015737	0.0	0.9650892192703323	15384.0	255.5359150400935	94541.0	217.98551512969698
211	Feb19-3L1-mock-rep2_B-C-A_Position005_4_cmle.ics	21	1	0	1	1	1	1	6.497999999999999	1.0	0.26725853905114405	1.2152310412144374	0.0	0.9628773111479091	20446.0	330.90733620645636	142119.0	327.6872830276537
212	Feb19-3L1-mock-rep2_B-C-A_Position005_4_cmle.ics	22	1	0	1	1	1	1	7.3644	1.0	0.29012594672991704	1.077644868317057	0.0	0.9678712436094008	23298.0	380.2019550565999	180113.0	415.29098577923986
213	Feb19-3L1-mock-rep2_B-C-A_Position005_4_cmle.ics	23	1	0	1	2	1	2	8.664	1.0	0.22868768928113498	1.0212894205262892	0.0	0.9222679442276139	53670.0	824.8705866794928	559104.0	1289.1398805922731
214	Feb19-3L1-mock-rep2_B-C-A_Position005_4_cmle.ics	24	1	0	1	2	1	1	8.014199999999999	1.0	0.2863518713565465	1.069088130819669	0.0	0.9673103420974644	25474.0	418.4386327303358	204583.0	471.7120682220285
215	Feb19-3L1-mock-rep2_B-C-A_Position005_4_cmle.ics	25	1	0	1	2	1	2	8.664	1.0	0.2913320343272417	1.0948459213560058	0.0	0.9479954734357207	32084.0	524.7998943942773	291676.0	672.5245460802138
216	Feb19-3L1-mock-rep2_B-C-A_Position005_4_cmle.ics	26	1	0	1	2	2	2	8.664	2.0	0.22863526856883656	1.2295398076045694	0.0	0.9167480837219201	51004.0	787.5733994986506	517907.0	1194.1509417530592
217	Feb19-3L1-mock-rep2_B-C-A_Position005_4_cmle.ics	27	1	0	1	2	2	1	8.664	2.0	0.1614086974954618	1.806072536044939	0.0	0.851296307070046	49914.0	788.2580162665199	421280.0	971.3556849815292
218	Feb19-3L1-mock-rep2_B-C-A_Position005_4_cmle.ics	28	1	0	1	3	2	1	8.664	2.0	0.3027831224227444	1.0318025627373404	0.0	0.9591060575950897	28958.0	477.69086745069853	254972.0	587.8952281406913
219	Feb19-3L1-mock-rep2_B-C-A_Position005_4_cmle.ics	29	1	0	1	3	4	3	8.664	4.0	0.27426647870061815	1.136841546957799	0.0	0.9364656461086964	43720.0	690.3274060731496	450174.0	1037.9772933224338
220	Feb19-3L1-mock-rep2_B-C-A_Position005_4_cmle.ics	30	1	0	1	4	4	3	8.664	4.0	0.13827177122130502	2.6808454302436218	0.0	0.7927147578855087	71594.0	1124.6010562184144	669816.0	1544.4112692071494
221	Feb19-3L1-mock-rep2_B-C-A_Position005_4_cmle.ics	31	1	0	1	1	1	1	6.7146	1.0	0.27202727779700503	1.0437023327048376	0.0	0.9811949203654011	13680.0	229.69636923569806	78471.0	180.9325198352297
222	Feb19-3L1-mock-rep2_B-C-A_Position005_4_cmle.ics	32	1	0	1	3	3	2	8.664	3.0	0.268441270813856	1.1011095491036393	0.0	0.9331955039709459	44202.0	699.0393384456545	452753.0	1043.9237572219006
223	Feb19-3L1-mock-rep2_B-C-A_Position005_4_cmle.ics	33	1	0	1	2	1	1	6.7146	1.0	0.28616956966262347	1.1028693893538937	0.0	0.9714104271266453	19060.0	312.7126816192019	132364.0	305.19493896433517
224	Feb19-3L1-mock-rep2_B-C-A_Position005_4_cmle.ics	34	1	0	1	4	4	4	8.664	4.0	0.08053589640405612	1.1933332508757124	0.0	0.5080676932568136	107454.0	1700.8781084296004	939945.0	2167.2543660272586
225	Feb19-3L1-mock-rep2_B-C-A_Position005_4_cmle.ics	35	1	0	1	6	4	3	8.664	4.0	0.09322676133557398	1.9477165782440748	0.0	0.5060355297704797	88188.0	1413.0524129229227	751897.0	1733.6674550668363
226	Feb19-3L1-mock-rep2_B-C-A_Position005_4_cmle.ics	36	1	0	1	2	4	2	8.664	4.0	0.22849189411500545	1.1313524593292423	0.0	0.9152108344416329	50724.0	790.5845203719664	513487.0	1183.9596387535855
227	Feb19-3L1-mock-rep2_B-C-A_Position005_4_cmle.ics	37	1	0	1	8	5	3	8.664	5.0	0.07572552849643285	2.53895987700298	0.0	0.4815806248056583	140706.0	2238.673184028055	1365727.0	3148.9904234304236
228	Feb19-3L1-mock-rep2_B-C-A_Position005_4_cmle.ics	38	1	0	1	1	1	1	6.497999999999999	1.0	0.27060292867745656	1.1691158231930379	0.0	0.9773120340952623	13722.0	231.6179933371194	78626.0	181.28990715760943
229	Feb19-3L1-mock-rep2_B-C-A_Position005_4_cmle.ics	39	1	0	1	1	2	2	7.5809999999999995	2.0	0.2763885576346449	1.1408932100638094	0.0	0.9625795196347346	23594.0	389.11059040575685	179158.0	413.0890187284486
230	Feb19-3L1-mock-rep2_B-C-A_Position005_4_cmle.ics	40	1	0	1	1	1	1	8.664	1.0	0.2601590191034698	1.1774268934085144	0.0	0.9351535286233215	30756.0	509.7270161619957	258695.0	596.4794410517866
231	Feb19-3L1-mock-rep2_B-C-A_Position005_4_cmle.ics	41	1	0	1	4	1	5	8.664	1.0	0.0677146658179508	1.8062316133936742	0.0	0.4385013795192007	155670.0	2430.6867219985434	1502874.0	3465.213643446
232	Feb19-3L1-mock-rep2_B-C-A_Position005_4_cmle.ics	42	1	0	1	1	1	2	7.797599999999999	1.0	0.28868740421491756	1.1249476647884493	0.0	0.9572113183873494	27384.0	445.0667504005511	228946.0	527.8864381261423
233	Feb19-3L1-mock-rep2_B-C-A_Position005_4_cmle.ics	43	1	0	1	1	1	1	8.2308	1.0	0.27372203876475015	1.0936600993049606	0.0	0.9783288042660128	23190.0	387.1739075984503	173732.0	400.5781567204971
234	Feb19-3L1-mock-rep2_B-C-A_Position005_4_cmle.ics	44	1	0	1	1	1	1	8.664	1.0	0.28582385194706866	1.0818099333505706	0.0	0.9596807081554481	27780.0	462.693410274062	232767.0	536.6966120539678
235	Feb19-3L1-mock-rep2_B-C-A_Position005_4_cmle.ics	45	1	0	1	1	2	1	7.147799999999999	2.0	0.2890909921692135	1.038237709093517	0.0	0.9723010185463113	17412.0	289.85659576251953	116162.0	267.83758801468
236	Feb19-3L1-mock-rep2_B-C-A_Position005_4_cmle.ics	46	1	0	1	1	1	2	7.5809999999999995	1.0	0.28942683944924247	1.0568119534935057	0.0	0.9586216597562092	16342.0	277.9514430454303	105682.0	243.6735935724885
237	Feb19-3L1-mock-rep2_B-C-A_Position005_4_cmle.ics	47	1	0	1	2	2	2	8.664	2.0	0.12203586510150906	2.690071446728228	0.0	0.710111866625077	86062.0	1351.6618774995818	829344.0	1912.2389128496993
238	Feb19-3L1-mock-rep2_B-C-A_Position005_4_cmle.ics	48	1	0	1	3	2	3	8.664	2.0	0.2901336598244614	1.0737351331544671	0.0	0.9569834000260121	27854.0	464.2067090217138	235453.0	542.8897884921097
239	Feb19-3L1-mock-rep2_B-C-A_Position005_4_cmle.ics	49	1	0	1	4	1	2	8.664	1.0	0.15092922795416644	2.4552077260091907	0.0	0.8378260868049454	60602.0	976.5315547730046	544993.0	1256.6037999077537
240	Feb19-3L1-mock-rep2_B-C-A_Position005_4_cmle.ics	50	1	0	1	2	1	1	8.2308	1.0	0.2777596922525523	1.044420979471406	0.0	0.9791564386077138	26598.0	435.0379436462597	214972.0	495.66624172011313
241	Feb19-3L1-mock-rep2_B-C-A_Position005_4_cmle.ics	51	1	0	1	1	1	3	7.3644	1.0	0.2698900871720408	1.1481288494326856	0.0	0.9460673772915366	24818.0	402.53805943505876	190993.0	440.3772700856371
242	Feb19-3L1-mock-rep2_B-C-A_Position005_4_cmle.ics	52	1	0	1	2	1	1	7.5809999999999995	1.0	0.2832900420826738	1.015581520828348	0.0	0.9661070922509815	22226.0	365.8179610481835	165837.0	382.37446052573546
243	Feb19-3L1-mock-rep2_B-C-A_Position005_4_cmle.ics	53	1	0	1	28	24	23	8.664	24.0	0.01643792741390215	1.769717693170404	0.0	0.29675038437958723	588788.0	9122.247225998537	5446729.0	12558.657374439234
244	Feb19-3L1-mock-rep2_B-C-A_Position005_4_cmle.ics	54	1	0	1	2	2	2	8.664	2.0	0.12711670829870048	2.5113489538479064	0.0	0.7377511170468407	60920.0	982.1401893410117	504098.0	1162.3111899160153
245	Feb19-3L1-mock-rep2_B-C-A_Position005_4_cmle.ics	55	1	0	1	1	1	1	8.664	1.0	0.28387886753971175	1.0169753997599258	0.0	0.943850158901062	26818.0	449.5271857321815	220029.0	507.32629132833483
246	Feb19-3L1-mock-rep2_B-C-A_Position005_4_cmle.ics	56	1	0	1	3	2	3	8.664	2.0	0.27464255709726865	1.1193921294236568	0.0	0.9431615353536722	30848.0	509.13821199090376	266992.0	615.610038560075
247	Feb19-3L1-mock-rep2_B-C-A_Position005_4_cmle.ics	57	1	0	1	1	2	2	8.2308	2.0	0.2889473712784591	1.0340015548963084	0.0	0.9597454146771223	22138.0	369.6558646365427	166491.0	383.882404453712
248	Feb19-3L1-mock-rep2_B-C-A_Position005_4_cmle.ics	58	1	0	1	1	1	1	8.664	1.0	0.27973113950162537	1.1398565422537248	0.0	0.9621135567458458	29242.0	480.8310968508927	248688.0	573.4060543740186
249	Feb19-3L1-mock-rep2_B-C-A_Position005_4_cmle.ics	59	1	0	1	2	1	2	7.5809999999999995	1.0	0.3037482374968275	1.0232875683231188	0.0	0.960078710989456	22140.0	363.94286883369847	170725.0	393.64484266633013
250	Feb19-3L1-mock-rep2_B-C-A_Position005_4_cmle.ics	60	1	0	1	3	1	1	6.9312	1.0	0.26137309476235415	1.2125963876393644	0.0	0.969149126574358	24570.0	393.4382305343892	185145.0	426.8933922709486
251	Feb19-3L1-mock-rep2_B-C-A_Position005_4_cmle.ics	61	1	0	1	1	1	1	6.9312	1.0	0.27269379398931576	1.1226329567142033	0.0	0.9669018485169212	16374.0	274.99194556806225	102883.0	237.2198702477086
252	Feb19-3L1-mock-rep2_B-C-A_Position005_4_cmle.ics	62	1	0	1	1	1	1	6.7146	1.0	0.2833124869730465	1.0276173812611078	0.0	0.9841129348578611	14334.0	241.57335481617292	85893.0	198.045608265568
253	Feb19-3L1-mock-rep2_B-C-A_Position005_4_cmle.ics	63	1	0	1	1	2	2	8.4474	2.0	0.308383049777641	1.0296666353489292	0.0	0.964684614237755	24204.0	403.91295348055894	196630.0	453.3746399969571
254	Feb19-3L1-mock-rep2_B-C-A_Position005_4_cmle.ics	64	1	0	1	2	1	2	8.664	1.0	0.07983345822963268	1.273630201095027	0.0	0.5029561630508227	96440.0	1522.6625071723738	795705.0	1834.6766409946536
255	Feb19-3L1-mock-rep2_B-C-A_Position005_4_cmle.ics	65	1	0	1	1	1	2	6.497999999999999	1.0	0.28528938341813664	1.017013704428879	0.0	0.9783588444542616	13278.0	222.25733786511165	76845.0	177.1834115372332
256	Feb19-3L1-mock-rep2_B-C-A_Position005_4_cmle.ics	66	1	0	1	9	13	12	8.664	13.0	0.03701309533685475	2.17435064358401	0.0	0.5673530505570905	361588.0	5329.351894585842	3933440.0	9069.429608653974
257	Feb19-3L1-mock-rep2_B-C-A_Position005_4_cmle.ics	67	1	0	1	2	1	2	7.5809999999999995	1.0	0.3081544672106596	1.2409651680724394	0.0	0.9719422235061785	15034.0	257.0763174918792	96221.0	221.85913255936129
258	Feb19-3L1-mock-rep2_B-C-A_Position005_4_cmle.ics	68	1	0	1	1	1	1	8.2308	1.0	0.27001300523688426	1.192648265900331	0.0	0.9550761393897362	31698.0	508.9414580038217	275749.0	635.8012694122001
259	Feb19-3L1-mock-rep2_B-C-A_Position005_4_cmle.ics	69	1	0	1	1	1	1	8.664	1.0	0.281835261076899	1.1514915288398782	0.0	0.9756232345130141	28946.0	475.19919633940935	245841.0	566.8416562655339
260	Feb19-3L1-mock-rep2_B-C-A_Position006_5_cmle.ics	1	1	0	1	1	1	1	8.8806	1.0	0.2784242542469219	1.0513143928966753	0.0	0.9551325394669659	27060.0	451.5181642426888	220861.0	509.24465424588277
261	Feb19-3L1-mock-rep2_B-C-A_Position006_5_cmle.ics	2	1	0	1	4	5	4	8.8806	5.0	0.0686814451948839	2.0017004805825724	0.0	0.6080532299775351	157404.0	2468.875918152911	1538924.0	3548.3350174575453
262	Feb19-3L1-mock-rep2_B-C-A_Position006_5_cmle.ics	3	1	0	1	1	1	1	8.8806	1.0	0.2856036674849438	1.11911236655592	0.0	0.9430783135734783	26686.0	445.6176733436133	219069.0	505.1127956542409
263	Feb19-3L1-mock-rep2_B-C-A_Position006_5_cmle.ics	4	1	0	1	9	7	8	8.8806	7.0	0.0830178152578002	1.3924388803338925	0.0	0.618458621109854	151664.0	2330.535828967909	1600233.0	3689.6966906690263
264	Feb19-3L1-mock-rep2_B-C-A_Position006_5_cmle.ics	5	1	0	1	2	2	2	8.8806	2.0	0.29189479432027404	1.0947189739742307	0.0	0.9385646460824948	28944.0	481.8718073446858	250164.0	576.8093039729379
265	Feb19-3L1-mock-rep2_B-C-A_Position006_5_cmle.ics	6	1	0	1	3	4	3	8.8806	4.0	0.2718505186819288	1.1346012444639295	0.0	0.9409662493463207	41100.0	654.4092920988412	408509.0	941.9092753420989
266	Feb19-3L1-mock-rep2_B-C-A_Position006_5_cmle.ics	7	1	0	1	2	2	2	8.8806	2.0	0.29596670507287093	1.041472079498245	0.0	0.9687617646420841	27814.0	463.8745267556691	237296.0	547.1392390414378
267	Feb19-3L1-mock-rep2_B-C-A_Position006_5_cmle.ics	8	1	0	1	1	1	2	8.8806	1.0	0.28891812361150887	1.0377858088596668	0.0	0.9624938271849662	29570.0	488.34838639498724	257003.0	592.5781549261962
268	Feb19-3L1-mock-rep2_B-C-A_Position006_5_cmle.ics	9	1	0	1	2	1	2	8.8806	1.0	0.3061730136911974	1.0288758046513524	0.0	0.950807021247492	30674.0	508.64347223655307	279520.0	644.4961571070002
269	Feb19-3L1-mock-rep2_B-C-A_Position006_5_cmle.ics	10	1	0	1	1	1	1	8.8806	1.0	0.271663086253058	1.0758361644220036	0.0	0.9356359764978809	30114.0	504.3205939957062	256119.0	590.5398943263015
270	Feb19-3L1-mock-rep2_B-C-A_Position006_5_cmle.ics	11	1	0	1	1	2	1	7.147799999999999	2.0	0.19079007432622003	1.2422776036136896	0.0	0.9791394357501141	22138.0	349.19967715004356	135288.0	311.9368778716794
271	Feb19-3L1-mock-rep2_B-C-A_Position006_5_cmle.ics	12	1	0	1	2	3	3	8.8806	3.0	0.28185669241650985	1.0329660074857474	0.0	0.939150626040098	28146.0	466.02778414374217	235729.0	543.5261684984117
272	Feb19-3L1-mock-rep2_B-C-A_Position006_5_cmle.ics	13	1	0	1	1	1	1	7.147799999999999	1.0	0.2682076448999122	1.068041718843274	0.0	0.986784063987636	14466.0	244.28919951387616	84729.0	195.36174476072915
273	Feb19-3L1-mock-rep2_B-C-A_Position006_5_cmle.ics	14	1	0	1	2	2	2	8.8806	2.0	0.141849127408054	2.713249556712566	0.0	0.7600995032252904	60212.0	991.4084402815062	523253.0	1206.4773457881697
274	Feb19-3L1-mock-rep2_B-C-A_Position006_5_cmle.ics	15	1	0	1	3	5	4	8.8806	5.0	0.13669834540975143	2.7895951705150797	0.0	0.7401235404434029	63450.0	1041.4417047711577	555652.0	1281.1805190641774
275	Feb19-3L1-mock-rep2_B-C-A_Position006_5_cmle.ics	16	1	0	1	1	2	1	8.2308	2.0	0.2874347656403276	1.0959074936404491	0.0	0.981090473015955	15902.0	273.6889016490863	101093.0	233.0926231053877
276	Feb19-3L1-mock-rep2_B-C-A_Position006_5_cmle.ics	17	1	0	1	1	1	1	8.8806	1.0	0.26457515222020095	1.0375871445850167	0.0	0.9487501857085452	26436.0	441.4350617852043	207894.0	479.3463225729918
277	Feb19-3L1-mock-rep2_B-C-A_Position006_5_cmle.ics	18	1	0	1	1	2	2	7.5809999999999995	2.0	0.2917112170051408	1.2114437756594199	0.0	0.9836428916272261	13360.0	229.28581499602018	78426.0	180.82876222550655
278	Feb19-3L1-mock-rep2_B-C-A_Position006_5_cmle.ics	19	1	0	1	2	1	3	8.8806	1.0	0.2560166205707619	1.0163004531862274	0.0	0.9481298340328619	25278.0	416.6330597355416	191215.0	440.88914096027133
279	Feb19-3L1-mock-rep2_B-C-A_Position006_5_cmle.ics	20	1	0	1	1	1	1	8.8806	1.0	0.2608717172379217	1.1120316692763976	0.0	0.957111486885276	31758.0	518.684804694867	271811.0	626.7213256990942
280	Feb19-3L1-mock-rep2_B-C-A_Position006_5_cmle.ics	21	1	0	1	1	2	1	7.797599999999999	2.0	0.2881608361147675	1.1633424676405995	0.0	0.9765817210829597	17098.0	289.39288576785214	112852.0	260.20563938837716
281	Feb19-3L1-mock-rep2_B-C-A_Position006_5_cmle.ics	22	1	0	1	2	2	1	8.8806	2.0	0.28620348692397396	1.0239697389104412	0.0	0.9455446661274813	25496.0	425.31991519479914	204795.0	472.2008818500576
282	Feb19-3L1-mock-rep2_B-C-A_Position006_5_cmle.ics	23	1	0	1	1	1	1	8.8806	1.0	0.28983191139233866	1.0356321038333096	0.0	0.9759726549152372	27090.0	451.252385467728	225715.0	520.43664174802
283	Feb19-3L1-mock-rep2_B-C-A_Position006_5_cmle.ics	24	1	0	1	1	1	1	8.8806	1.0	0.2944092060042971	1.0374850452090945	0.0	0.9433861547420476	30184.0	498.83995351159115	267556.0	616.9104672686052
284	Feb19-3L1-mock-rep2_B-C-A_Position006_5_cmle.ics	25	1	0	1	1	1	2	7.147799999999999	1.0	0.26999106262227396	1.1250899543163184	0.0	0.9827731688915016	13794.0	232.2908182122892	79156.0	182.51194122768212
285	Feb19-3L1-mock-rep2_B-C-A_Position006_5_cmle.ics	26	1	0	1	1	2	1	8.8806	2.0	0.3021830482407056	1.0717524189934535	0.0	0.9637924386137511	25974.0	438.3426435255213	216380.0	498.9127020421176
286	Feb19-3L1-mock-rep2_B-C-A_Position006_5_cmle.ics	27	1	0	1	1	2	2	8.8806	2.0	0.22680204327152334	1.2257433948866052	0.0	0.9654587761641886	29030.0	478.1530450863313	221497.0	510.71109512997003
287	Feb19-3L1-mock-rep2_B-C-A_Position006_5_cmle.ics	28	1	0	1	1	1	1	8.8806	1.0	0.286706513426845	1.034895541376257	0.0	0.9507007907977606	27600.0	460.05173288367877	230864.0	532.3088180250089
288	Feb19-3L1-mock-rep2_B-C-A_Position006_5_cmle.ics	29	1	0	1	1	1	1	8.8806	1.0	0.30451712544414866	1.188315059421743	0.0	0.9638217982288361	21236.0	362.6987942108112	160579.0	370.2509602607505
289	Feb19-3L1-mock-rep2_B-C-A_Position006_5_cmle.ics	30	1	0	1	1	1	1	8.8806	1.0	0.28956941624331023	1.0553695076578546	0.0	0.9473377896726427	27792.0	463.6403349618814	234439.0	540.551783686348
290	Feb19-3L1-mock-rep2_B-C-A_Position006_5_cmle.ics	31	1	0	1	1	1	1	7.5809999999999995	1.0	0.2626931577254763	1.0968499689681608	0.0	0.9786898742511458	15752.0	269.1196728160916	95280.0	219.68944565381716
291	Feb19-3L1-mock-rep2_B-C-A_Position006_5_cmle.ics	32	1	0	1	2	1	1	8.8806	1.0	0.2872177242337832	1.0366332851903621	0.0	0.9711560104743961	23298.0	396.84308698216995	179208.0	413.2043049614743
292	Feb19-3L1-mock-rep2_B-C-A_Position006_5_cmle.ics	33	1	0	1	1	1	2	7.147799999999999	1.0	0.2806767466359304	1.0820512356989012	0.0	0.9898679944926299	13528.0	228.75706905872622	78384.0	180.73192178976495
293	Feb19-3L1-mock-rep2_B-C-A_Position006_5_cmle.ics	34	1	0	1	2	2	2	8.8806	2.0	0.2981609147992104	1.10555475197016	0.0	0.9483789241410289	28174.0	467.54291936643114	242813.0	559.8599219934961
294	Feb19-3L1-mock-rep2_B-C-A_Position006_5_cmle.ics	35	1	0	1	1	2	1	8.8806	2.0	0.28053220597493644	1.0283586983918007	0.0	0.9315530130309247	27998.0	462.3224344320507	233322.0	537.9762892405533
295	Feb19-3L1-mock-rep2_B-C-A_Position006_5_cmle.ics	36	1	0	1	1	1	1	8.014199999999999	1.0	0.29722697671120435	1.0318598258227445	0.0	0.977977947363774	21970.0	365.9248552848864	166941.0	384.91998055094354
296	Feb19-3L1-mock-rep2_B-C-A_Position006_5_cmle.ics	37	1	0	1	2	2	2	8.8806	2.0	0.23835687941502473	1.1860114462132019	0.0	0.9177038300239369	47264.0	743.0095290426426	471719.0	1087.6541311332178
297	Feb19-3L1-mock-rep2_B-C-A_Position006_5_cmle.ics	38	1	0	1	6	3	4	8.8806	3.0	0.06566681530900063	1.7960113745381674	0.0	0.37118385698047457	137580.0	2230.9317856341854	1229645.0	2835.222800178296
298	Feb19-3L1-mock-rep2_B-C-A_Position006_5_cmle.ics	39	1	0	1	1	1	1	8.8806	1.0	0.24213929736037954	1.4047969404401148	0.0	0.9320032440418461	54870.0	853.653874728519	594715.0	1371.2490414778533
299	Feb19-3L1-mock-rep2_B-C-A_Position006_5_cmle.ics	40	1	0	1	1	1	1	8.8806	1.0	0.30322514313379895	1.0977228493173292	0.0	0.9525908371483744	26374.0	443.37304935131425	221779.0	511.36130948423516
300	Feb19-3L1-mock-rep2_B-C-A_Position006_5_cmle.ics	41	1	0	1	4	3	4	8.8806	3.0	0.14636968221147212	2.663012238929165	0.0	0.7351862309636354	74888.0	1198.2846153817186	737255.0	1699.9070345875837
301	Feb19-3L1-mock-rep2_B-C-A_Position006_5_cmle.ics	42	1	0	1	3	3	3	8.8806	3.0	0.25162976336904136	1.095766676561177	0.0	0.9342304545004234	49162.0	769.8141739693466	514161.0	1185.5136971747722
302	Feb19-3L1-mock-rep2_B-C-A_Position006_5_cmle.ics	43	1	0	1	6	4	4	8.8806	4.0	0.11175998677277688	1.4836398324963933	0.0	0.5999620291552982	77266.0	1241.1057454048803	675149.0	1556.707698821673
303	Feb19-3L1-mock-rep2_B-C-A_Position006_5_cmle.ics	44	1	0	1	3	3	3	8.8806	3.0	0.14237506752980503	2.426832574839277	0.0	0.8416220186921077	81478.0	1265.8611253257206	825185.0	1902.6494039866197
304	Feb19-3L1-mock-rep2_B-C-A_Position006_5_cmle.ics	45	1	0	1	2	3	3	8.8806	3.0	0.29363330453325115	1.0488095909381472	0.0	0.9501638832694856	28194.0	469.4175936648153	241219.0	556.1845968846361
305	Feb19-3L1-mock-rep2_B-C-A_Position006_5_cmle.ics	46	1	0	1	4	3	1	8.8806	3.0	0.14297861993864178	2.8662762430840534	0.0	0.8118012111356127	63666.0	1036.719467730597	571177.0	1316.9768944186642
306	Feb19-3L1-mock-rep2_B-C-A_Position006_5_cmle.ics	47	1	0	1	2	2	1	8.8806	2.0	0.27860999668554487	1.1575571267198588	0.0	0.9687032303706985	30748.0	508.37797207234536	267607.0	617.0280592262915
307	Feb19-3L1-mock-rep2_B-C-A_Position006_5_cmle.ics	48	1	0	1	1	2	2	8.8806	2.0	0.3052373740485203	1.0965869992860084	0.0	0.9415201809518781	25674.0	430.3510430526704	213714.0	492.76564009718606
308	Feb19-3L1-mock-rep2_B-C-A_Position006_5_cmle.ics	49	1	0	1	4	3	6	8.8806	3.0	0.07943443997583967	1.6084189016443355	0.0	0.5674990260117704	86282.0	1396.7183745708655	671674.0	1548.6953056263853
309	Feb19-3L1-mock-rep2_B-C-A_Position006_5_cmle.ics	50	1	0	1	2	7	6	8.8806	7.0	0.14129722839107053	2.6988049573098953	0.0	0.6767269239896597	56706.0	942.3373495014898	477292.0	1100.503934666265
310	Feb19-3L1-mock-rep2_B-C-A_Position006_5_cmle.ics	51	1	0	1	8	6	5	8.8806	6.0	0.06306254529446896	1.856339661365582	0.0	0.5930240629967908	229800.0	3443.9352790930625	2601265.0	5997.800859033132
311	Feb19-3L1-mock-rep2_B-C-A_Position006_5_cmle.ics	52	1	0	1	3	2	1	8.8806	2.0	0.27311473518645374	1.0537662139854596	0.0	0.950289739197406	30196.0	497.1654903292952	257852.0	594.535715162973
312	Feb19-3L1-mock-rep2_B-C-A_Position006_5_cmle.ics	53	1	0	1	1	1	1	8.8806	1.0	0.2655979610355696	1.1312807261814086	0.0	0.9626118363163871	27950.0	466.84359901908596	226443.0	522.1152093008745
313	Feb19-3L1-mock-rep2_B-C-A_Position006_5_cmle.ics	54	1	0	1	1	2	2	8.8806	2.0	0.29372128208540366	1.1698534066239248	0.0	0.9266554444383158	26202.0	434.33327868438755	216144.0	498.3685510222361
314	Feb19-3L1-mock-rep2_B-C-A_Position006_5_cmle.ics	55	1	0	1	2	2	1	8.8806	2.0	0.2821621245908893	1.0460943681320625	0.0	0.9507340847933949	28964.0	482.76346119178277	246213.0	567.6993858392453
315	Feb19-3L1-mock-rep2_B-C-A_Position006_5_cmle.ics	56	1	0	1	0	0	0	3.8987999999999996	0.0	0.2122661807919868	1.426771263820015	0.0	0.9935481013833678	5292.0	88.7734463768636	16678.0	38.454875888060066
316	Feb19-3L1-mock-rep2_B-C-A_Position006_5_cmle.ics	57	1	0	1	1	2	3	8.8806	2.0	0.15578740407660852	2.236545868100695	0.0	0.8166908605500255	84806.0	1302.2943823749538	916600.0	2113.4272238275485
317	Feb19-3L1-mock-rep2_B-C-A_Position006_5_cmle.ics	58	1	0	1	1	1	2	8.8806	1.0	0.27259905977304943	1.101576715826085	0.0	0.913651212251869	28102.0	464.5295696071855	231282.0	533.2726109331039
318	Feb19-3L1-mock-rep2_B-C-A_Position006_5_cmle.ics	59	1	0	1	3	1	1	8.8806	1.0	0.2421672733880223	1.1574833340491852	0.0	0.9486940443881069	28142.0	463.2701949521227	218456.0	503.69938643734554
319	Feb19-3L1-mock-rep2_B-C-A_Position006_5_cmle.ics	60	1	0	1	4	1	4	8.8806	1.0	0.23408141843915165	1.1309335109337442	0.0	0.9157933334866918	51486.0	805.1793264305196	531485.0	1225.4580711935246
320	Feb19-3L1-mock-rep2_B-C-A_Position006_5_cmle.ics	61	1	0	1	2	1	2	8.8806	1.0	0.29576139665869955	1.0162636027372882	0.0	0.9558566142227963	29866.0	493.91007115994296	263943.0	608.5798840701665
321	Feb19-3L1-mock-rep2_B-C-A_Position006_5_cmle.ics	62	1	0	1	13	9	10	8.8806	9.0	0.050176266186662016	3.387322060014241	0.0	0.48771334812103334	212716.0	3311.5768074443267	2066442.0	4764.646278922809
322	Feb19-3L1-mock-rep2_B-C-A_Position006_5_cmle.ics	63	1	0	1	2	1	2	8.8806	1.0	0.12808967539540014	2.957729266001962	0.0	0.714712235336998	77532.0	1243.5160426141606	726528.0	1675.1735261542453
323	Feb19-3L1-mock-rep2_B-C-A_Position006_5_cmle.ics	64	1	0	1	7	6	4	8.8806	6.0	0.13757149916045128	2.683366510796491	0.0	0.7891455552947092	78206.0	1219.4214151181009	762778.0	1758.7560450978942
324	Feb19-3L1-mock-rep2_B-C-A_Position006_5_cmle.ics	65	1	0	1	4	4	3	8.8806	4.0	0.24923659757189714	1.117928373828216	0.0	0.9450053996459115	47812.0	748.7026022308678	490778.0	1131.5989374379628
325	Feb19-3L1-mock-rep2_B-C-A_Position006_5_cmle.ics	66	1	0	1	4	2	2	8.8806	2.0	0.2830853752265387	1.0576934742859607	0.0	0.9561827849886237	30492.0	503.4995483060211	266386.0	614.2127694158033
326	Feb19-3L1-mock-rep2_B-C-A_Position006_5_cmle.ics	67	1	0	1	3	2	2	8.8806	2.0	0.26942879686101895	1.0414972465621248	0.0	0.9687972882081286	27978.0	460.9158651105023	228413.0	526.6574868820879
327	Feb19-3L1-mock-rep2_B-C-A_Position006_5_cmle.ics	68	1	0	1	2	2	2	8.8806	2.0	0.3065503972714144	1.0119681848316846	0.0	0.9527715168843313	29532.0	489.6056459643233	264219.0	609.2162640764685
328	Feb19-3L1-mock-rep2_B-C-A_Position006_5_cmle.ics	69	1	0	1	1	1	1	8.8806	1.0	0.2974363733448535	1.052775623950935	0.0	0.9660009648819647	28700.0	475.9976726124715	249341.0	574.9116925773345
329	Feb19-3L1-mock-rep2_B-C-A_Position006_5_cmle.ics	70	1	0	1	1	1	1	8.8806	1.0	0.29307177607878365	1.101863671121959	0.0	0.9482852365888544	26954.0	452.2153950095057	225266.0	519.401371375449
330	Feb19-3L1-mock-rep2_B-C-A_Position006_5_cmle.ics	71	1	0	1	3	3	3	8.8806	3.0	0.12554975070828878	2.972902182506964	0.0	0.7142799373139547	61598.0	998.345170176496	509368.0	1174.4623588769266
331	Feb19-3L1-mock-rep2_B-C-A_Position007_6_cmle.ics	1	1	0	1	3	1	2	9.097199999999999	1.0	0.28765253447059025	1.0259680055693257	0.0	0.945402173198792	33600.0	551.7744682146821	310611.0	716.183442527055
332	Feb19-3L1-mock-rep2_B-C-A_Position007_6_cmle.ics	2	1	0	1	1	1	1	8.014199999999999	1.0	0.29913851357051097	1.0276259837972872	0.0	0.9706918389677002	21044.0	354.405737115663	157001.0	362.0010774254298
333	Feb19-3L1-mock-rep2_B-C-A_Position007_6_cmle.ics	3	1	0	1	1	1	1	9.097199999999999	1.0	0.26913041163501344	1.041236002735058	0.0	0.9582510426856965	27736.0	454.7119418087338	225331.0	519.5512434783825
334	Feb19-3L1-mock-rep2_B-C-A_Position007_6_cmle.ics	4	1	0	1	1	1	1	9.097199999999999	1.0	0.2990828956256422	1.0069530834776288	0.0	0.9722318417119914	29480.0	489.4031804570992	260292.0	600.1616833346283
335	Feb19-3L1-mock-rep2_B-C-A_Position007_6_cmle.ics	5	1	0	1	2	4	2	9.097199999999999	4.0	0.24606377784597802	1.095618670660454	0.0	0.9597368353741436	28872.0	478.95207858086593	228830.0	527.6189740655225
336	Feb19-3L1-mock-rep2_B-C-A_Position007_6_cmle.ics	6	1	0	1	1	1	1	9.097199999999999	1.0	0.2792090244548913	1.1515755075090475	0.0	0.9645569295745697	30302.0	504.16858643099573	262087.0	604.3004591002517
337	Feb19-3L1-mock-rep2_B-C-A_Position007_6_cmle.ics	7	1	0	1	1	1	1	8.4474	1.0	0.27401353117124444	1.1350457605684972	0.0	0.9770579604151711	17262.0	296.1474023914607	111634.0	257.3972667518705
338	Feb19-3L1-mock-rep2_B-C-A_Position007_6_cmle.ics	8	1	0	1	1	1	1	9.097199999999999	1.0	0.2980374732524608	1.0839640731762206	0.0	0.9365115827589784	28808.0	481.5241229514088	251003.0	578.7438069631095
339	Feb19-3L1-mock-rep2_B-C-A_Position007_6_cmle.ics	9	1	0	1	2	2	2	9.097199999999999	2.0	0.12745467454348336	2.719518974854198	0.0	0.6789618938344324	69126.0	1125.0343839165564	610118.0	1406.7641184237575
340	Feb19-3L1-mock-rep2_B-C-A_Position007_6_cmle.ics	10	1	0	1	11	8	10	9.097199999999999	8.0	0.05229263313156649	1.0915194002681992	0.0	0.4038301062552262	229330.0	3514.975744254007	2361486.0	5444.936505659636
341	Feb19-3L1-mock-rep2_B-C-A_Position007_6_cmle.ics	11	1	0	1	2	1	2	9.097199999999999	1.0	0.269761718443419	1.0576149754342123	0.0	0.9582390586475643	27684.0	459.42457855799205	224961.0	518.6981253539922
342	Feb19-3L1-mock-rep2_B-C-A_Position007_6_cmle.ics	12	1	0	1	13	8	6	9.097199999999999	8.0	0.053427199033007286	1.7870517688780074	0.0	0.3802928787707797	181172.0	2941.7103131888434	1676068.0	3864.55132029914
343	Feb19-3L1-mock-rep2_B-C-A_Position007_6_cmle.ics	13	1	0	1	1	1	1	9.097199999999999	1.0	0.2815240461834735	1.09837022974257	0.0	0.9565444868999249	27734.0	461.1036898279436	230436.0	531.3219678703088
344	Feb19-3L1-mock-rep2_B-C-A_Position007_6_cmle.ics	14	1	0	1	2	1	1	9.097199999999999	1.0	0.2646585485847589	1.017836057027566	0.0	0.9734367780427677	26574.0	442.43597806025383	209557.0	483.18074268342747
345	Feb19-3L1-mock-rep2_B-C-A_Position007_6_cmle.ics	15	1	0	1	2	1	1	8.014199999999999	1.0	0.2949158899250681	1.0967022681786303	0.0	0.9801658851754593	19716.0	332.42831047544894	141368.0	325.9556838076074
346	Feb19-3L1-mock-rep2_B-C-A_Position007_6_cmle.ics	16	1	0	1	3	2	1	9.097199999999999	2.0	0.29054805316472926	1.032014399982644	0.0	0.9669262264123412	32506.0	538.0456818684588	297049.0	684.913204681158
347	Feb19-3L1-mock-rep2_B-C-A_Position007_6_cmle.ics	17	1	0	1	2	2	2	9.097199999999999	2.0	0.26160211230631153	1.1025085882667935	0.0	0.9403781725907279	53344.0	838.1818535176301	592547.0	1366.2502304138582
348	Feb19-3L1-mock-rep2_B-C-A_Position007_6_cmle.ics	18	1	0	1	1	2	2	8.664	2.0	0.2925250639866835	1.157359672747389	0.0	0.9756514923057495	18970.0	324.9785898758756	132879.0	306.38238716450013
349	Feb19-3L1-mock-rep2_B-C-A_Position007_6_cmle.ics	19	1	0	1	1	1	1	9.097199999999999	1.0	0.2911344081929864	1.0938820262412772	0.0	0.964640005051627	33476.0	552.631166246504	310757.0	716.5200783274902
350	Feb19-3L1-mock-rep2_B-C-A_Position007_6_cmle.ics	20	1	0	1	1	1	1	8.4474	1.0	0.2794650377730833	1.1434568886358143	0.0	0.9721199123624291	29906.0	490.61443985572987	257084.0	592.7649186236979
351	Feb19-3L1-mock-rep2_B-C-A_Position007_6_cmle.ics	21	1	0	1	1	1	1	9.097199999999999	1.0	0.29143447847209564	1.0551462213399296	0.0	0.9780023893759995	29632.0	490.34248063407637	258932.0	597.0258977963285
352	Feb19-3L1-mock-rep2_B-C-A_Position007_6_cmle.ics	22	1	0	1	1	1	1	7.797599999999999	1.0	0.2997582293631358	1.0344058205215698	0.0	0.9518780351237384	17272.0	295.90277447420294	116862.0	269.45159527704016
353	Feb19-3L1-mock-rep2_B-C-A_Position007_6_cmle.ics	23	1	0	1	1	1	3	9.097199999999999	1.0	0.29809481077124206	1.0738445044925105	0.0	0.9278271229966303	30934.0	513.4942605824607	279322.0	644.0396236242183
354	Feb19-3L1-mock-rep2_B-C-A_Position007_6_cmle.ics	24	1	0	1	2	1	2	9.097199999999999	1.0	0.30227063558693257	1.0478762057346775	0.0	0.9365676801299129	31502.0	519.8449351293566	289054.0	666.478936020345
355	Feb19-3L1-mock-rep2_B-C-A_Position007_6_cmle.ics	25	1	0	1	2	3	2	9.097199999999999	3.0	0.258837206729288	1.1054960942173149	0.0	0.9473768007743512	49732.0	778.7139055540362	530568.0	1223.343721679833
356	Feb19-3L1-mock-rep2_B-C-A_Position007_6_cmle.ics	26	1	0	1	2	1	1	9.097199999999999	1.0	0.3016288319001844	1.1269556723929839	0.0	0.9398020419514103	29556.0	492.06122131214977	262409.0	605.0429024409374
357	Feb19-3L1-mock-rep2_B-C-A_Position007_6_cmle.ics	27	1	0	1	2	2	1	9.097199999999999	2.0	0.27456409640846136	1.0917674937550343	0.0	0.9269437266317851	30770.0	511.3271727315698	265942.0	613.1890276665349
358	Feb19-3L1-mock-rep2_B-C-A_Position007_6_cmle.ics	28	1	0	1	35	27	26	9.097199999999999	27.0	0.017772005408860134	2.410101741412608	0.0	0.3260445902707477	757542.0	11495.469672943778	8265176.0	19057.220126692213
359	Feb19-3L1-mock-rep2_B-C-A_Position007_6_cmle.ics	29	1	0	1	3	1	2	9.097199999999999	1.0	0.2785490260897602	1.0594331847629688	0.0	0.9269532088715557	32638.0	531.5866690206534	292624.0	674.7103730583815
360	Feb19-3L1-mock-rep2_B-C-A_Position007_6_cmle.ics	30	1	0	1	3	1	2	9.097199999999999	1.0	0.279679717709493	1.1050642459955813	0.0	0.9481156638055672	31926.0	525.4116858980765	283675.0	654.0764430714378
361	Feb19-3L1-mock-rep2_B-C-A_Position007_6_cmle.ics	31	1	0	1	2	1	2	7.5809999999999995	1.0	0.28537111653764596	1.1832391854241693	0.0	0.9734756411083216	21142.0	351.39984705671446	154418.0	356.04539062732096
362	Feb19-3L1-mock-rep2_B-C-A_Position007_6_cmle.ics	32	1	0	1	2	2	1	8.4474	2.0	0.30015322174896875	1.0204366388382877	0.0	0.9650581684695855	26224.0	433.2333712942713	218773.0	504.4303011547287
363	Feb19-3L1-mock-rep2_B-C-A_Position007_6_cmle.ics	33	1	0	1	3	2	1	9.097199999999999	2.0	0.28295543402027595	1.021101438418888	0.0	0.9734774250623942	30028.0	500.6198923716738	260269.0	600.1086516674364
364	Feb19-3L1-mock-rep2_B-C-A_Position007_6_cmle.ics	34	1	0	1	2	1	1	9.097199999999999	1.0	0.29031967640898215	1.0513351619555276	0.0	0.959693503012892	29248.0	483.72700244980604	253429.0	584.3374949895175
365	Feb19-3L1-mock-rep2_B-C-A_Position007_6_cmle.ics	35	1	0	1	1	1	1	8.014199999999999	1.0	0.2924673944818918	1.0798308839860555	0.0	0.9763572103954138	17792.0	302.8659370517432	120684.0	278.2640749295263
366	Feb19-3L1-mock-rep2_B-C-A_Position007_6_cmle.ics	36	1	0	1	2	2	2	9.097199999999999	2.0	0.15150781834186366	2.2949579410611243	0.0	0.7359366054067001	60876.0	989.9104533452648	549744.0	1267.558297769858
367	Feb19-3L1-mock-rep2_B-C-A_Position007_6_cmle.ics	37	1	0	1	2	1	2	7.5809999999999995	1.0	0.29275886777067484	1.0728427415258834	0.0	0.9741518690783191	20550.0	342.219113180533	149881.0	345.5843178425669
368	Feb19-3L1-mock-rep2_B-C-A_Position007_6_cmle.ics	38	1	0	1	1	1	1	9.097199999999999	1.0	0.2841626336774071	1.193902835967279	0.0	0.9555570355764774	40600.0	656.5530257113476	410059.0	945.4831485658965
369	Feb19-3L1-mock-rep2_B-C-A_Position007_6_cmle.ics	39	1	0	1	2	1	2	9.097199999999999	1.0	0.2955480824803135	1.048670422324534	0.0	0.9645706023274694	30184.0	499.5421109768061	268073.0	618.1025269180911
370	Feb19-3L1-mock-rep2_B-C-A_Position007_6_cmle.ics	40	1	0	1	2	2	1	7.797599999999999	2.0	0.30424867064717936	1.215423158358186	0.0	0.9751665229512579	14996.0	258.56762954961386	95247.0	219.61335674002024
371	Feb19-3L1-mock-rep2_B-C-A_Position007_6_cmle.ics	41	1	0	1	2	1	1	8.014199999999999	1.0	0.25863545800757703	1.1098150364265575	0.0	0.980287982790129	19042.0	322.7491638948362	125657.0	289.73044366626476
372	Feb19-3L1-mock-rep2_B-C-A_Position007_6_cmle.ics	42	1	0	1	5	6	5	9.097199999999999	6.0	0.09836476379111644	4.260847950192414	0.0	0.7222102443009124	108144.0	1724.8877518632087	1048811.0	2418.269386918825
373	Feb19-3L1-mock-rep2_B-C-A_Position007_6_cmle.ics	43	1	0	1	2	2	2	9.097199999999999	2.0	0.1383819884827546	2.671021216927377	0.0	0.7218686803258957	70512.0	1144.0482222131898	654950.0	1510.1343664039414
374	Feb19-3L1-mock-rep2_B-C-A_Position007_6_cmle.ics	44	1	0	1	1	1	1	8.664	1.0	0.2669734585295261	1.0561567920067876	0.0	0.963279347874901	32304.0	528.2418590275299	282093.0	650.4287866585039
375	Feb19-3L1-mock-rep2_B-C-A_Position007_6_cmle.ics	45	1	0	1	1	1	1	9.097199999999999	1.0	0.2799636020813258	1.01816697666152	0.0	0.968563461252365	27456.0	458.3550044007401	226350.0	521.9007769074467
376	Feb19-3L1-mock-rep2_B-C-A_Position007_6_cmle.ics	46	1	0	1	1	3	1	8.014199999999999	3.0	0.2903241833447187	1.0758202726177615	0.0	0.9617585284520531	26556.0	437.2824538384314	219260.0	505.5531890643992
377	Feb19-3L1-mock-rep2_B-C-A_Position007_6_cmle.ics	47	1	0	1	2	1	2	8.664	1.0	0.29732694186336733	1.0566341663315915	0.0	0.9788405539702911	22966.0	385.28091956022644	178451.0	411.45887139346485
378	Feb19-3L1-mock-rep2_B-C-A_Position007_6_cmle.ics	48	1	0	1	3	2	3	9.097199999999999	2.0	0.14600635651937363	2.6601450171139907	0.0	0.76449761919519	69974.0	1132.49326138607	665066.0	1533.4590770697057
379	Feb19-3L1-mock-rep2_B-C-A_Position007_6_cmle.ics	49	1	0	1	1	1	1	9.097199999999999	1.0	0.2547271673183325	1.0598413358385643	0.0	0.9717397572859097	27636.0	457.2050314789687	218034.0	502.7263706306084
380	Feb19-3L1-mock-rep2_B-C-A_Position007_6_cmle.ics	50	1	0	1	7	8	9	9.097199999999999	8.0	0.06376228681352494	2.558151935579637	0.0	0.5123847553128511	176244.0	2757.2691531727196	1756820.0	4050.743198085003
381	Feb19-3L1-mock-rep2_B-C-A_Position007_6_cmle.ics	51	1	0	1	10	11	4	9.097199999999999	11.0	0.044291512657160394	2.2715811545209776	0.0	0.4068341679543267	258884.0	4034.0487378129046	2606705.0	6010.3440011863295
382	Feb19-3L1-mock-rep2_B-C-A_Position007_6_cmle.ics	52	1	0	1	3	2	2	9.097199999999999	2.0	0.299081266654506	1.1383379228088064	0.0	0.9330117768033096	28784.0	480.1451890502173	251128.0	579.0320225456737
383	Feb19-3L1-mock-rep2_B-C-A_Position007_6_cmle.ics	53	1	0	1	3	3	6	9.097199999999999	3.0	0.2439428450264308	1.2178879753259324	0.0	0.9167320264388209	52472.0	814.903003612429	558225.0	1287.113148615681
384	Feb19-3L1-mock-rep2_B-C-A_Position007_6_cmle.ics	54	1	0	1	1	1	1	9.097199999999999	1.0	0.2975411176775844	1.0420790641996767	0.0	0.9539130033886613	34098.0	560.1418064173076	322954.0	744.6430020117849
385	Feb19-3L1-mock-rep2_B-C-A_Position007_6_cmle.ics	55	1	0	1	2	1	1	9.097199999999999	1.0	0.2483953490970673	1.0796875155799568	0.0	0.9258234312500315	50106.0	795.0531374359123	525630.0	1211.9580533062124
386	Feb19-3L1-mock-rep2_B-C-A_Position007_6_cmle.ics	56	1	0	1	3	3	2	9.097199999999999	3.0	0.15732654668118964	2.1187312449821474	0.0	0.843233064939206	66892.0	1050.0191820555103	645262.0	1487.7965058928776
387	Feb19-3L1-mock-rep2_B-C-A_Position007_6_cmle.ics	57	1	0	1	2	4	1	9.097199999999999	4.0	0.2533745550238552	1.0595448945268067	0.0	0.92353489874574	52134.0	815.0966163656819	563426.0	1299.1052225750168
388	Feb19-3L1-mock-rep2_B-C-A_Position007_6_cmle.ics	58	1	0	1	1	1	1	8.014199999999999	1.0	0.2993122756059675	1.1878760139442697	0.0	0.9770321731131381	17616.0	300.9455922038773	120281.0	277.334867891339
389	Feb19-3L1-mock-rep2_B-C-A_Position007_6_cmle.ics	59	1	0	1	4	4	1	9.097199999999999	4.0	0.17622966656676675	2.237464206993581	0.0	0.841562575721246	65050.0	1036.6835485570073	654914.0	1510.0513603161633
390	Feb19-3L1-mock-rep2_B-C-A_Position008_7_cmle.ics	1	1	0	1	1	2	1	8.664	2.0	0.29748201241870664	1.058101268212279	0.0	0.9560089664029222	28304.0	468.45867498918875	244217.0	563.0971594168584
391	Feb19-3L1-mock-rep2_B-C-A_Position008_7_cmle.ics	2	1	0	1	3	1	3	9.5304	1.0	0.19186063304575718	1.8923246946536065	0.0	0.8825957630238641	45450.0	748.1344309272919	399087.0	920.1847375907319
392	Feb19-3L1-mock-rep2_B-C-A_Position008_7_cmle.ics	3	1	0	1	2	1	2	7.147799999999999	1.0	0.28503124984400857	1.0671131857066933	0.0	0.9816392351667435	16476.0	276.1947701288469	106169.0	244.79648148215907
393	Feb19-3L1-mock-rep2_B-C-A_Position008_7_cmle.ics	4	1	0	1	3	2	3	10.1802	2.0	0.1456894000133321	2.3473535854208354	0.0	0.7769462706973962	61616.0	1022.0122462310959	548944.0	1265.7137180414463
394	Feb19-3L1-mock-rep2_B-C-A_Position008_7_cmle.ics	5	1	0	1	4	3	3	9.313799999999999	3.0	0.1344022442740081	2.824011794345685	0.0	0.7029315465956064	62308.0	1027.2253597601214	536158.0	1236.2327225321087
395	Feb19-3L1-mock-rep2_B-C-A_Position008_7_cmle.ics	6	1	0	1	1	1	1	9.5304	1.0	0.2785699446956053	1.1161652285912733	0.0	0.9818736808599147	25388.0	425.9256400520484	200763.0	462.90420001886343
396	Feb19-3L1-mock-rep2_B-C-A_Position008_7_cmle.ics	7	1	0	1	1	1	1	10.1802	1.0	0.28726659674082505	1.0622956620951525	0.0	0.9687027251430049	45566.0	743.681784917167	490205.0	1130.277757207488
397	Feb19-3L1-mock-rep2_B-C-A_Position008_7_cmle.ics	8	1	0	1	15	10	12	10.1802	10.0	0.04809203646624714	1.3537454616091162	0.0	0.4641300306919976	256188.0	4027.5377738948855	2673921.0	6165.32558996747
398	Feb19-3L1-mock-rep2_B-C-A_Position008_7_cmle.ics	9	1	0	1	2	2	2	10.1802	2.0	0.2710669338233197	1.0607507560052045	0.0	0.9507625413926304	55734.0	891.2417920182598	644158.0	1485.25098586767
399	Feb19-3L1-mock-rep2_B-C-A_Position008_7_cmle.ics	10	1	0	1	2	2	1	8.2308	2.0	0.2913137251895862	1.170081986193768	0.0	0.9637830510972568	28856.0	472.0176403613945	248776.0	573.6089581441438
400	Feb19-3L1-mock-rep2_B-C-A_Position008_7_cmle.ics	11	1	0	1	1	2	3	10.1802	2.0	0.15110800834923513	2.243072392651468	0.0	0.8362709573008422	84250.0	1320.3426918539956	893866.0	2061.008879395413
401	Feb19-3L1-mock-rep2_B-C-A_Position008_7_cmle.ics	12	1	0	1	1	1	1	9.5304	1.0	0.29316896227612604	1.152564997698033	0.0	0.9697841344633722	25814.0	437.1543459543867	211162.0	486.8814307635531
402	Feb19-3L1-mock-rep2_B-C-A_Position008_7_cmle.ics	13	1	0	1	10	12	9	10.1802	12.0	0.035322323589963435	1.8460509300661327	0.0	0.37961968733824725	314006.0	4907.026305038793	3109606.0	7169.89523868371
403	Feb19-3L1-mock-rep2_B-C-A_Position008_7_cmle.ics	14	1	0	1	1	2	2	8.8806	2.0	0.3074524254289489	1.0649052371842973	0.0	0.96256665372566	27166.0	451.64011718526467	233454.0	538.2806448957414
404	Feb19-3L1-mock-rep2_B-C-A_Position008_7_cmle.ics	15	1	0	1	3	1	2	10.1802	1.0	0.16542148663460518	2.2014883411305406	0.0	0.8311431094639657	64944.0	1051.517549623429	632963.0	1459.4383982932102
405	Feb19-3L1-mock-rep2_B-C-A_Position008_7_cmle.ics	16	1	0	1	2	2	1	9.747	2.0	0.27905678541370876	1.0202740943760749	0.0	0.9473968233006052	32972.0	550.2151065066812	297398.0	685.7179025876776
406	Feb19-3L1-mock-rep2_B-C-A_Position008_7_cmle.ics	17	1	0	1	2	1	1	8.2308	1.0	0.30225892818279787	1.2449493504338576	0.0	0.9676889740886292	16926.0	292.1259552676816	113840.0	262.4836953529654
407	Feb19-3L1-mock-rep2_B-C-A_Position008_7_cmle.ics	18	1	0	1	2	1	1	10.1802	1.0	0.2498827136038344	1.160337027608418	0.0	0.9319767505741294	31394.0	517.3143566419592	261464.0	602.8639926367512
408	Feb19-3L1-mock-rep2_B-C-A_Position008_7_cmle.ics	19	1	0	1	2	1	2	9.097199999999999	1.0	0.29318618475346997	1.021281264787588	0.0	0.957319329747271	28702.0	479.38931860854746	247579.0	570.8490057255079
409	Feb19-3L1-mock-rep2_B-C-A_Position008_7_cmle.ics	20	1	0	1	8	5	6	10.1802	5.0	0.062285995745484476	1.795477424300829	0.0	0.5539664630396899	153596.0	2451.604265014596	1412664.0	3257.2142218209906
410	Feb19-3L1-mock-rep2_B-C-A_Position008_7_cmle.ics	21	1	0	1	2	2	2	10.1802	2.0	0.15142309993652597	2.18816120900046	0.0	0.7936087369761122	61332.0	1013.7462673348666	555777.0	1281.4687346467417
411	Feb19-3L1-mock-rep2_B-C-A_Position008_7_cmle.ics	22	1	0	1	5	4	4	10.1802	4.0	0.17436585265516205	1.67558512388084	0.0	0.8273811918480581	48276.0	799.1651290577237	416487.0	960.3043466836835
412	Feb19-3L1-mock-rep2_B-C-A_Position008_7_cmle.ics	23	1	0	1	2	2	1	9.747	2.0	0.1555354089759227	2.2224931961376018	0.0	0.8271394253966801	54126.0	891.1869273143852	466979.0	1076.7249962423793
413	Feb19-3L1-mock-rep2_B-C-A_Position008_7_cmle.ics	24	1	0	1	1	2	1	7.147799999999999	2.0	0.2676066253175217	1.0784963007343553	0.0	0.9887900267814702	15746.0	262.43211690506473	96112.0	221.60780857136518
414	Feb19-3L1-mock-rep2_B-C-A_Position008_7_cmle.ics	25	1	0	1	1	1	1	7.3644	1.0	0.2661634843736657	1.0594555337900924	0.0	0.9862757095065691	14650.0	245.42871080693118	86021.0	198.34074102211383
415	Feb19-3L1-mock-rep2_B-C-A_Position008_7_cmle.ics	26	1	0	1	2	1	3	8.4474	1.0	0.2650220275923374	1.0309601170448317	0.0	0.9776925495098002	29624.0	478.97599004069303	246820.0	569.0989607081775
416	Feb19-3L1-mock-rep2_B-C-A_Position008_7_cmle.ics	27	1	0	1	1	1	2	8.664	1.0	0.2890284991828072	1.0084749504247135	0.0	0.9582109740036856	29030.0	477.4976981187697	250043.0	576.5303112890156
417	Feb19-3L1-mock-rep2_B-C-A_Position008_7_cmle.ics	28	1	0	1	2	2	1	7.3644	2.0	0.3074726505942329	1.1010571164037968	0.0	0.9692312624984537	17140.0	289.30165846899655	117002.0	269.77439672951215
418	Feb19-3L1-mock-rep2_B-C-A_Position008_7_cmle.ics	29	1	0	1	1	1	1	8.2308	1.0	0.30111216806648977	1.2628416504361388	0.0	0.9773780502313366	16432.0	282.13942472356234	108686.0	250.59999045267395
419	Feb19-3L1-mock-rep2_B-C-A_Position008_7_cmle.ics	30	1	0	1	2	2	2	8.8806	2.0	0.28950869473218654	1.085137774061941	0.0	0.9666389679682963	23568.0	400.86411618983675	183058.0	422.08134490445497
420	Feb19-3L1-mock-rep2_B-C-A_Position008_7_cmle.ics	31	1	0	1	3	8	5	10.1802	8.0	0.06686531624634248	2.1547577512403304	0.0	0.667623311099026	169170.0	2652.2879908636664	1691840.0	3900.917209644774
421	Feb19-3L1-mock-rep2_B-C-A_Position008_7_cmle.ics	32	1	0	1	1	2	1	9.097199999999999	2.0	0.2849198727112775	1.0448986475614495	0.0	0.9496767748526485	30480.0	506.8825946536383	267090.0	615.8359995768055
422	Feb19-3L1-mock-rep2_B-C-A_Position008_7_cmle.ics	33	1	0	1	1	1	1	10.1802	1.0	0.2778408982394933	1.1431420209130365	0.0	0.9623813381898969	49564.0	795.368867942366	546917.0	1261.0400141545836
423	Feb19-3L1-mock-rep2_B-C-A_Position008_7_cmle.ics	34	1	0	1	0	1	1	5.1983999999999995	1.0	0.22819048810390907	1.1044138961819032	0.0	0.9794538589381471	8740.0	143.40610812184835	36702.0	84.62470649020149
424	Feb19-3L1-mock-rep2_B-C-A_Position008_7_cmle.ics	35	1	0	1	1	1	1	8.8806	1.0	0.30205253373313634	1.0774133864655633	0.0	0.9489482593221606	27680.0	458.937298503876	237993.0	548.7463291298164
425	Feb19-3L1-mock-rep2_B-C-A_Position008_7_cmle.ics	36	1	0	1	1	2	2	9.313799999999999	2.0	0.29457580656060445	1.0736315272620691	0.0	0.9552140194412688	30496.0	506.23373224878856	271792.0	626.6775169305445
426	Feb19-3L1-mock-rep2_B-C-A_Position008_7_cmle.ics	37	1	0	1	2	4	2	10.1802	4.0	0.14142637657239984	2.5205613365604216	0.0	0.7512985538279007	66822.0	1109.3318948724134	610827.0	1408.3988772080625
427	Feb19-3L1-mock-rep2_B-C-A_Position008_7_cmle.ics	38	1	0	1	4	1	1	9.313799999999999	1.0	0.2952562813166287	1.017588138576211	0.0	0.9675396409240463	31262.0	521.6668970941178	282422.0	651.1873700718131
428	Feb19-3L1-mock-rep2_B-C-A_Position008_7_cmle.ics	39	1	0	1	2	2	2	8.014199999999999	2.0	0.2832271361481954	1.082859402523319	0.0	0.9752714586229063	23216.0	384.5718341109932	177020.0	408.15937940426863
429	Feb19-3L1-mock-rep2_B-C-A_Position008_7_cmle.ics	40	1	0	1	2	2	2	9.5304	2.0	0.2894646543663703	1.0453912449402898	0.0	0.963368697824935	29168.0	486.10532026696956	252018.0	581.0841174935316
430	Feb19-3L1-mock-rep2_B-C-A_Position008_7_cmle.ics	41	1	0	1	2	1	1	8.014199999999999	1.0	0.2869253621788439	1.0540308365794517	0.0	0.9588939379479364	26814.0	440.47358460246625	221157.0	509.9271487453951
431	Feb19-3L1-mock-rep2_B-C-A_Position008_7_cmle.ics	42	1	0	1	1	1	2	9.313799999999999	1.0	0.2955868064510801	1.0567149086593586	0.0	0.9747153464431851	27934.0	468.3116451333576	238680.0	550.3303619715898
432	Feb19-3L1-mock-rep2_B-C-A_Position008_7_cmle.ics	43	1	0	1	3	1	2	10.1802	1.0	0.15345057028430945	1.9487364019353222	0.0	0.8393912243077333	73162.0	1156.833629295532	728931.0	1680.7141825134615
433	Feb19-3L1-mock-rep2_B-C-A_Position008_7_cmle.ics	44	1	0	1	2	1	1	8.014199999999999	1.0	0.30203974785661786	1.037028848061167	0.0	0.9546486162686986	24730.0	407.31217297703813	200975.0	463.39301364689237
434	Feb19-3L1-mock-rep2_B-C-A_Position008_7_cmle.ics	45	1	0	1	2	2	1	8.8806	2.0	0.2969037617051836	1.0233120348853204	0.0	0.9579449535814137	30682.0	506.4349185024573	275364.0	634.9135654179021
435	Feb19-3L1-mock-rep2_B-C-A_Position008_7_cmle.ics	46	1	0	1	3	1	3	9.5304	1.0	0.29834680559215904	1.0854793310342539	0.0	0.9619281631031619	30626.0	509.56022850212446	275277.0	634.7129673724373
436	Feb19-3L1-mock-rep2_B-C-A_Position008_7_cmle.ics	47	1	0	1	1	1	1	8.2308	1.0	0.2961032415554278	1.099226852333988	0.0	0.9531253221676654	26642.0	441.66190767883097	222508.0	513.0421827617502
437	Feb19-3L1-mock-rep2_B-C-A_Position008_7_cmle.ics	48	1	0	1	1	1	1	10.1802	1.0	0.25222237045454793	1.0678447403255857	0.0	0.9704683711675175	57640.0	912.0930433963675	653509.0	1506.8118171681401
438	Feb19-3L1-mock-rep2_B-C-A_Position008_7_cmle.ics	49	1	0	1	1	1	1	7.147799999999999	1.0	0.26494195245368346	1.0784431241582046	0.0	0.9823385054420855	14716.0	248.14413758852578	86404.0	199.22383356709088
439	Feb19-3L1-mock-rep2_B-C-A_Position008_7_cmle.ics	50	1	0	1	2	2	1	8.8806	2.0	0.2926284280888618	1.0850707538683184	0.0	0.960926009553977	30836.0	504.98476821193003	275435.0	635.0772718687987
440	Feb19-3L1-mock-rep2_B-C-A_Position008_7_cmle.ics	51	1	0	1	10	15	11	10.1802	15.0	0.0300535460533303	4.219676526393802	0.0	0.35160051983726515	352398.0	5604.930935273654	3410137.0	7862.836976632778
441	Feb19-3L1-mock-rep2_B-C-A_Position008_7_cmle.ics	52	1	0	1	3	2	1	10.1802	2.0	0.12979046834117522	2.9623085290008393	0.0	0.6943173613224723	66246.0	1104.7216690828102	577610.0	1331.8096211597538
442	Feb19-3L1-mock-rep2_B-C-A_Position008_7_cmle.ics	53	1	0	1	8	4	5	10.1802	4.0	0.10958426911166487	1.2650257353141519	0.0	0.7938032294530452	189350.0	2778.821137616344	2564755.0	5913.618851677747
443	Feb19-3L1-mock-rep2_B-C-A_Position008_7_cmle.ics	54	1	0	1	2	2	1	9.5304	2.0	0.2896010770853091	1.0565831627983697	0.0	0.9537152867452658	32824.0	543.6777216852889	300927.0	693.8548049146331
444	Feb19-3L1-mock-rep2_B-C-A_Position008_7_cmle.ics	55	1	0	1	3	3	3	9.747	3.0	0.14233114200027228	2.707133466505475	0.0	0.7289461842176767	65472.0	1082.8605211495371	594302.0	1370.296777193061
445	Feb19-3L1-mock-rep2_B-C-A_Position008_7_cmle.ics	56	1	0	1	2	1	1	9.5304	1.0	0.2779822632563457	1.088732160959657	0.0	0.9789907905632756	27128.0	455.8230328596719	221518.0	510.7595153478408
446	Feb19-3L1-mock-rep2_B-C-A_Position008_7_cmle.ics	57	1	0	1	2	1	3	9.097199999999999	1.0	0.29246108043908065	1.036200338368712	0.0	0.9629095518753735	29432.0	491.32636242282217	256766.0	592.0316981816543
447	Feb19-3L1-mock-rep2_B-C-A_Position009_8_cmle.ics	1	1	0	1	2	1	2	7.3644	1.0	0.2906778746251314	1.096049134834634	0.0	0.9704798920513623	16124.0	273.1030483960121	103798.0	239.32960831207927
448	Feb19-3L1-mock-rep2_B-C-A_Position009_8_cmle.ics	2	1	0	1	2	2	3	8.4474	2.0	0.23504937840446574	1.076920978299766	0.0	0.9167618672806295	47308.0	733.6243028683757	469089.0	1081.590075276065
449	Feb19-3L1-mock-rep2_B-C-A_Position009_8_cmle.ics	3	1	0	1	2	1	1	8.014199999999999	1.0	0.30663618109393237	1.210670323617092	0.0	0.981290092803226	15266.0	262.3780115177138	98214.0	226.4544418077666
450	Feb19-3L1-mock-rep2_B-C-A_Position009_8_cmle.ics	4	1	0	1	3	1	3	8.4474	1.0	0.13927669721283312	3.1189007183219073	0.0	0.7567857118885035	61880.0	1007.8069318493738	540180.0	1245.5063471166977
451	Feb19-3L1-mock-rep2_B-C-A_Position009_8_cmle.ics	5	1	0	1	4	3	4	8.4474	3.0	0.10070362635066417	3.668476694460152	0.0	0.6755840712372978	95070.0	1504.1934741617713	874705.0	2016.8288891752952
452	Feb19-3L1-mock-rep2_B-C-A_Position009_8_cmle.ics	6	1	0	1	1	1	1	6.9312	1.0	0.2635521029734466	1.040096390088992	0.0	0.9889727325678755	12636.0	213.19969687970422	68568.0	158.0989285221551
453	Feb19-3L1-mock-rep2_B-C-A_Position009_8_cmle.ics	7	1	0	1	1	1	1	8.4474	1.0	0.09567211674962381	3.8671248628695514	0.0	0.5725070250078879	74288.0	1230.53963229611	588904.0	1357.8504754756038
454	Feb19-3L1-mock-rep2_B-C-A_Position009_8_cmle.ics	8	1	0	1	1	1	1	8.4474	1.0	0.23918781357322794	1.2749989006550708	0.0	0.9219999503170917	52990.0	825.1684213622596	560963.0	1293.4262227361696
455	Feb19-3L1-mock-rep2_B-C-A_Position009_8_cmle.ics	9	1	0	1	3	2	2	8.4474	2.0	0.2929219193941486	1.1190731960150122	0.0	0.9357299283804565	31772.0	519.5828037992251	288215.0	664.5444330301733
456	Feb19-3L1-mock-rep2_B-C-A_Position009_8_cmle.ics	10	1	0	1	3	4	2	8.4474	4.0	0.17030095368799977	2.063170664115727	0.0	0.8327566137947722	38474.0	645.8114487785568	292842.0	675.2130210343737
457	Feb19-3L1-mock-rep2_B-C-A_Position009_8_cmle.ics	11	1	0	1	1	1	1	8.4474	1.0	0.2941581365380866	1.018849963489529	0.0	0.9424072096863731	29826.0	490.09050681666497	262698.0	605.7092568678261
458	Feb19-3L1-mock-rep2_B-C-A_Position009_8_cmle.ics	12	1	0	1	1	1	2	8.4474	1.0	0.27596690177092903	1.0263046746920157	0.0	0.9596160003691189	30554.0	500.04021956528175	263818.0	608.2916684876022
459	Feb19-3L1-mock-rep2_B-C-A_Position009_8_cmle.ics	13	1	0	1	2	2	1	8.4474	2.0	0.28676792530557893	1.0090906250461111	0.0	0.9360846477205516	29474.0	482.3879510622532	254799.0	587.4963377744223
460	Feb19-3L1-mock-rep2_B-C-A_Position009_8_cmle.ics	14	1	0	1	1	2	1	8.4474	2.0	0.2924501154116047	1.0268410615522074	0.0	0.9577045145138227	27466.0	456.02730933667806	231469.0	533.7037814446201
461	Feb19-3L1-mock-rep2_B-C-A_Position009_8_cmle.ics	15	1	0	1	1	1	1	8.4474	1.0	0.27323627178796367	1.1259135720092568	0.0	0.9798425846082671	26360.0	436.03860681580835	210359.0	485.02993386116
462	Feb19-3L1-mock-rep2_B-C-A_Position009_8_cmle.ics	16	1	0	1	2	2	1	8.4474	2.0	0.2754900938611217	1.0547691233561969	0.0	0.9498507905918604	43466.0	688.4427390726527	447251.0	1031.2376601397502
463	Feb19-3L1-mock-rep2_B-C-A_Position009_8_cmle.ics	17	1	0	1	1	1	1	7.5809999999999995	1.0	0.2616309876544875	1.054252783647513	0.0	0.986835929568566	15274.0	258.8821690974206	90792.0	209.3413533774283
464	Feb19-3L1-mock-rep2_B-C-A_Position009_8_cmle.ics	18	1	0	1	2	1	1	8.4474	1.0	0.2502568528611415	1.0857195761678629	0.0	0.9400410362313967	23966.0	396.32389032565726	174526.0	402.4089021009456
465	Feb19-3L1-mock-rep2_B-C-A_Position009_8_cmle.ics	19	1	0	1	1	1	1	8.4474	1.0	0.29077152090763364	1.010762867038367	0.0	0.944793387367464	26846.0	447.55493887764135	223033.0	514.2526882085202
466	Feb19-3L1-mock-rep2_B-C-A_Position009_8_cmle.ics	20	1	0	1	1	1	1	8.4474	1.0	0.2867686489395752	1.0396109368797168	0.0	0.9361465102163034	26842.0	444.6569181929597	221443.0	510.58658599830227
467	Feb19-3L1-mock-rep2_B-C-A_Position009_8_cmle.ics	21	1	0	1	1	1	1	8.014199999999999	1.0	0.29534210634794056	1.1232878144783864	0.0	0.9744866271461693	16064.0	276.44323580676223	104044.0	239.89681657856588
468	Feb19-3L1-mock-rep2_B-C-A_Position009_8_cmle.ics	22	1	0	1	1	1	1	8.014199999999999	1.0	0.2863680732579775	1.1858076814862775	0.0	0.9735626025969113	15990.0	273.71286411940326	101744.0	234.5936498593826
469	Feb19-3L1-mock-rep2_B-C-A_Position009_8_cmle.ics	23	1	0	1	3	2	2	8.4474	2.0	0.3038651386277823	1.0506391984023338	0.0	0.9400743750728038	28890.0	475.6563079712394	254528.0	586.871486391423
470	Feb19-3L1-mock-rep2_B-C-A_Position009_8_cmle.ics	24	1	0	1	12	8	9	8.4474	8.0	0.07856138819758568	1.719079528361604	0.0	0.6901821892999292	169980.0	2553.386793734163	1847035.0	4258.754148333314
471	Feb19-3L1-mock-rep2_B-C-A_Position009_8_cmle.ics	25	1	0	1	1	1	1	7.5809999999999995	1.0	0.28066514318487346	1.0686790880496604	0.0	0.9874742466859535	15968.0	268.8912435529219	100518.0	231.76683142559187
472	Feb19-3L1-mock-rep2_B-C-A_Position009_8_cmle.ics	26	1	0	1	3	5	3	8.4474	5.0	0.1249753534429912	2.438658468637724	0.0	0.6896755983382957	87666.0	1381.7733118859524	862845.0	1989.482994701594
473	Feb19-3L1-mock-rep2_B-C-A_Position009_8_cmle.ics	27	1	0	1	1	1	1	8.4474	1.0	0.2950584620789224	1.0352418611543315	0.0	0.9677165106610952	28716.0	472.3997488537121	248550.0	573.0878643708676
474	Feb19-3L1-mock-rep2_B-C-A_Position009_8_cmle.ics	28	1	0	1	2	1	1	8.4474	1.0	0.2851663019135803	1.065221521499687	0.0	0.9536992663517931	29402.0	484.6173770433129	253156.0	583.7080321571971
475	Feb19-3L1-mock-rep2_B-C-A_Position009_8_cmle.ics	29	1	0	1	1	1	1	8.4474	1.0	0.2852525816598116	1.0708359038765178	0.0	0.9446187986738008	33370.0	545.4408281540956	306142.0	705.879159019216
476	Feb19-3L1-mock-rep2_B-C-A_Position009_8_cmle.ics	30	1	0	1	2	1	1	8.4474	1.0	0.2800988203499137	1.0355598409689974	0.0	0.9514483946959854	24792.0	409.5403197045409	194266.0	447.923906899501
477	Feb19-3L1-mock-rep2_B-C-A_Position009_8_cmle.ics	31	1	0	1	1	1	1	8.4474	1.0	0.29183140694267445	1.0421224874595216	0.0	0.9479902198285379	28822.0	475.1430896664132	248557.0	573.1040044434911
478	Feb19-3L1-mock-rep2_B-C-A_Position009_8_cmle.ics	32	1	0	1	1	1	1	8.4474	1.0	0.28351769018931144	1.089845189912817	0.0	0.9375868794361096	25812.0	427.7475510062805	207633.0	478.7445284365977
479	Feb19-3L1-mock-rep2_B-C-A_Position009_8_cmle.ics	33	1	0	1	2	1	1	8.4474	1.0	0.1396844192455003	2.8698129279696403	0.0	0.7538162912045153	65958.0	1062.8265777745285	595318.0	1372.6393934481437
480	Feb19-3L1-mock-rep2_B-C-A_Position009_8_cmle.ics	34	1	0	1	2	1	2	8.4474	1.0	0.28024067835735755	1.1340650757921054	0.0	0.9595807871904245	29488.0	483.0518976782608	252062.0	581.1855693785942
481	Feb19-3L1-mock-rep2_B-C-A_Position009_8_cmle.ics	35	1	0	1	3	2	1	8.4474	2.0	0.2514652765248946	1.1339043976605399	0.0	0.9363704558602158	43444.0	683.4806870131093	426980.0	984.4983155464616
482	Feb19-3L1-mock-rep2_B-C-A_Position009_8_cmle.ics	36	1	0	1	1	1	1	8.4474	1.0	0.2925810334905008	1.0377812847192505	0.0	0.9506650871308456	29618.0	487.5252511247557	259257.0	597.7752583109957
483	Feb19-3L1-mock-rep2_B-C-A_Position009_8_cmle.ics	37	1	0	1	1	2	2	8.4474	2.0	0.29710560826322624	1.0117004011645165	0.0	0.9609124505419528	28588.0	473.8224030292242	247745.0	571.2317560191534
484	Feb19-3L1-mock-rep2_B-C-A_Position009_8_cmle.ics	38	1	0	1	2	1	3	8.4474	1.0	0.30277376293884906	1.0857817150794657	0.0	0.9656919422850331	24376.0	409.04404759110764	196914.0	454.0294658005432
485	Feb19-3L1-mock-rep2_B-C-A_Position009_8_cmle.ics	39	1	0	1	1	1	2	8.4474	1.0	0.2965826684050472	1.056836276235592	0.0	0.9652180327508126	28404.0	468.91464667285857	245141.0	565.2276490031737
486	Feb19-3L1-mock-rep2_B-C-A_Position009_8_cmle.ics	40	1	0	1	2	2	1	8.4474	2.0	0.30668969320540646	1.0402981428228992	0.0	0.9555157313398429	27160.0	447.85481213041385	233087.0	537.4344439453326
487	Feb19-3L1-mock-rep2_B-C-A_Position009_8_cmle.ics	41	1	0	1	1	1	1	8.4474	1.0	0.25391759535131236	1.0966809581749184	0.0	0.9692409258346388	23852.0	392.9102576396591	174545.0	402.45271086949543
488	Feb19-3L1-mock-rep2_B-C-A_Position009_8_cmle.ics	42	1	0	1	1	1	1	8.014199999999999	1.0	0.2780409155142411	1.2438596807429936	0.0	0.9843877606890347	14490.0	247.32990608272885	86483.0	199.40598581527155
489	Feb19-3L1-mock-rep2_B-C-A_Position009_8_cmle.ics	43	1	0	1	1	1	1	8.4474	1.0	0.30745399571711685	1.0298466659139105	0.0	0.9618998249313924	26454.0	439.1691221245811	224337.0	517.259353165831
490	Feb19-3L1-mock-rep2_B-C-A_Position009_8_cmle.ics	44	1	0	1	2	1	1	8.4474	1.0	0.2889031349693632	1.0212595581543582	0.0	0.9369961175201722	26922.0	446.0702506879363	223260.0	514.776087706457
491	Feb19-3L1-mock-rep2_B-C-A_Position009_8_cmle.ics	45	1	0	1	4	3	3	8.4474	3.0	0.23708573428484944	1.0902473642843171	0.0	0.9333217469498422	57008.0	876.0619803180248	623204.0	1436.9368313312498
492	Feb19-3L1-mock-rep2_B-C-A_Position009_8_cmle.ics	46	1	0	1	2	2	4	8.4474	2.0	0.14580549406614093	2.343962301824564	0.0	0.7345557747819783	34394.0	582.0403548728751	229026.0	528.0708960989833
493	Feb19-3L1-mock-rep2_B-C-A_Position009_8_cmle.ics	47	1	0	1	13	9	7	8.4474	9.0	0.05025656164866605	2.969569506807966	0.0	0.4861543301738266	201768.0	3120.5589529876634	1910507.0	4405.103103985488
494	Feb19-3L1-mock-rep2_B-C-A_Position009_8_cmle.ics	48	1	0	1	1	1	1	8.4474	1.0	0.2878626960732209	1.0288295120031292	0.0	0.9500943730400765	25702.0	423.86158317193065	207882.0	479.3186538770657
495	Feb19-3L1-mock-rep2_B-C-A_Position009_8_cmle.ics	49	1	0	1	2	2	2	8.4474	2.0	0.28166896376988865	1.039936878693946	0.0	0.9548961551614853	26624.0	441.423485713525	216797.0	499.8741892255521
496	Feb19-3L1-mock-rep2_B-C-A_Position009_8_cmle.ics	50	1	0	1	2	2	2	8.4474	2.0	0.3052209287525498	1.0386683141403648	0.0	0.9493944145572063	29084.0	481.20883586629157	257669.0	594.1137675500988
497	Feb19-3L1-mock-rep2_B-C-A_Position009_8_cmle.ics	51	1	0	1	1	1	2	8.4474	1.0	0.26966926723387386	1.1659092499962114	0.0	0.9467883230877537	48362.0	752.8956244075542	519333.0	1197.4389051189528
498	Feb19-3L1-mock-rep2_B-C-A_Position009_8_cmle.ics	52	1	0	1	1	1	2	8.4474	1.0	0.2869607154164792	1.026890517224936	0.0	0.927514860753322	28864.0	474.11565241392617	247013.0	569.5439655676569
499	Feb19-3L1-mock-rep2_B-C-A_Position009_8_cmle.ics	53	1	0	1	2	2	2	8.014199999999999	2.0	0.3084532647439498	1.1893532272306675	0.0	0.9487709150706709	18950.0	323.6656415496691	136233.0	314.1157876758656
500	Feb19-3L1-mock-rep2_B-C-A_Position009_8_cmle.ics	54	1	0	1	1	1	1	7.5809999999999995	1.0	0.25562601386928063	1.1037405901673427	0.0	0.9885462101023649	16240.0	273.7995571307576	98391.0	226.86255507267765
501	Feb19-3L1-mock-rep2_B-C-A_Position009_8_cmle.ics	55	1	0	1	1	2	3	8.4474	2.0	0.30932736356608137	1.2225577723398313	0.0	0.9747886089455717	19558.0	332.89967048621	143044.0	329.82007833862957
502	Feb19-3L1-mock-rep2_B-C-A_Position009_8_cmle.ics	56	1	0	1	2	2	2	8.4474	2.0	0.14248779842695924	2.5508233581970967	0.0	0.6846008230426459	48382.0	800.8552336726162	377736.0	870.9552103640877
503	Feb19-3L1-mock-rep2_B-C-A_Position009_8_cmle.ics	57	1	0	1	2	1	1	8.4474	1.0	0.28947940577661063	1.0582443723913662	0.0	0.9755938634038352	25782.0	426.2579361182178	209439.0	482.90866717348666
504	Feb19-3L1-mock-rep2_B-C-A_Position009_8_cmle.ics	58	1	0	1	4	2	2	8.4474	2.0	0.13286674316979707	2.903600894583244	0.0	0.6918396362533361	60556.0	988.2126104193826	510761.0	1177.674233329023
505	Feb19-3L1-mock-rep2_B-C-A_Position009_8_cmle.ics	59	1	0	1	1	1	1	8.4474	1.0	0.28143118067930145	1.1158566619494308	0.0	0.9252427558470808	26404.0	435.3835384589821	214025.0	493.48272046660605
506	Feb19-3L1-mock-rep2_B-C-A_Position009_8_cmle.ics	60	1	0	1	3	2	3	8.4474	2.0	0.1867811618388292	1.6758442070209256	0.0	0.8765182007115204	34150.0	569.8468029537318	256464.0	591.335369334179
507	Feb19-3L1-mock-rep2_B-C-A_Position009_8_cmle.ics	61	1	0	1	1	2	1	8.4474	2.0	0.3077629507275992	1.2218889736418725	0.0	0.9550347816035366	19764.0	337.08200343387807	144942.0	334.196343744286
508	Feb19-3L1-mock-rep2_B-C-A_Position009_8_cmle.ics	62	1	0	1	3	2	1	8.4474	2.0	0.13518707231401103	3.0819997372218855	0.0	0.6456556747979979	64614.0	1048.9876931681097	567847.0	1309.298831299151
509	Feb19-3L1-mock-rep2_B-C-A_Position010_9_cmle.ics	1	1	0	1	2	1	1	8.8806	1.0	0.2894525043703968	1.184326609230948	0.0	0.9842817876853207	18594.0	317.46525189259796	128269.0	295.7529964795285
510	Feb19-3L1-mock-rep2_B-C-A_Position010_9_cmle.ics	2	1	0	1	1	2	3	9.747	2.0	0.28334898106371215	1.0499951831581262	0.0	0.9546384067540754	30034.0	503.3285559798593	260528.0	600.7058343545098
511	Feb19-3L1-mock-rep2_B-C-A_Position010_9_cmle.ics	3	1	0	1	2	1	3	9.747	1.0	0.1597503681918522	1.9233193709727368	0.0	0.7617921610148393	50124.0	826.280108865901	421758.0	972.4578213692552
512	Feb19-3L1-mock-rep2_B-C-A_Position010_9_cmle.ics	4	1	0	1	4	5	4	9.747	5.0	0.10443368179654593	3.5381505991981563	0.0	0.7194983941716533	86862.0	1454.5713113008535	777927.0	1793.6854679800274
513	Feb19-3L1-mock-rep2_B-C-A_Position010_9_cmle.ics	5	1	0	1	1	1	1	9.747	1.0	0.286604479886973	1.0225083398269577	0.0	0.9618504400631851	32338.0	543.5831510576028	292742.0	674.9824485683223
514	Feb19-3L1-mock-rep2_B-C-A_Position010_9_cmle.ics	6	1	0	1	1	1	1	8.8806	1.0	0.29095387501916725	1.1682415610365129	0.0	0.9788123415476201	19080.0	328.2560212403812	133676.0	308.22004971893017
515	Feb19-3L1-mock-rep2_B-C-A_Position010_9_cmle.ics	7	1	0	1	9	8	11	9.747	8.0	0.05439778058697791	1.3050498539304665	0.0	0.4724906716017018	231464.0	3674.2853804826013	2442247.0	5631.149134967443
516	Feb19-3L1-mock-rep2_B-C-A_Position010_9_cmle.ics	8	1	0	1	4	1	2	9.747	1.0	0.2722824179838298	1.1197682343368434	0.0	0.9587125435449224	33076.0	551.977541953875	295157.0	680.5507736234647
517	Feb19-3L1-mock-rep2_B-C-A_Position010_9_cmle.ics	9	1	0	1	3	3	3	9.747	3.0	0.30420726853183816	1.1606827409083704	0.0	0.9666097159798828	28254.0	477.1246837067473	246308.0	567.9184296819942
518	Feb19-3L1-mock-rep2_B-C-A_Position010_9_cmle.ics	10	1	0	1	1	1	1	9.747	1.0	0.2889959245196858	1.1498100559181306	0.0	0.9717992926829101	23092.0	397.435424797942	177383.0	408.9963574560354
519	Feb19-3L1-mock-rep2_B-C-A_Position010_9_cmle.ics	11	1	0	1	1	1	1	9.097199999999999	1.0	0.29312636458458735	1.2076408828838843	0.0	0.9817656247750846	19028.0	326.4151883143285	133626.0	308.1047634859044
520	Feb19-3L1-mock-rep2_B-C-A_Position010_9_cmle.ics	12	1	0	1	3	3	3	9.747	3.0	0.24203450761963752	1.2984678821641948	0.0	0.932666778959407	38080.0	634.8999802365303	343762.0	792.6205207477698
521	Feb19-3L1-mock-rep2_B-C-A_Position010_9_cmle.ics	13	1	0	1	4	4	1	9.747	4.0	0.09899326400132633	2.145332468060436	0.0	0.47828844966145645	94786.0	1563.6622854095017	863362.0	1990.67505435108
522	Feb19-3L1-mock-rep2_B-C-A_Position010_9_cmle.ics	14	1	0	1	2	1	1	9.747	1.0	0.2928839252482596	1.0569930754622607	0.0	0.9740887267068202	32708.0	546.1175162951963	301025.0	694.0807659313635
523	Feb19-3L1-mock-rep2_B-C-A_Position010_9_cmle.ics	15	1	0	1	2	1	2	7.797599999999999	1.0	0.2752043616997319	1.139407441722482	0.0	0.9809734583632065	14232.0	242.05570817189582	83753.0	193.11135749206707
524	Feb19-3L1-mock-rep2_B-C-A_Position010_9_cmle.ics	16	1	0	1	8	6	5	9.747	6.0	0.06769023993982695	1.30359508042303	0.0	0.6263123704465918	179354.0	2758.731460314684	1858247.0	4284.605933227002
525	Feb19-3L1-mock-rep2_B-C-A_Position010_9_cmle.ics	17	1	0	1	1	1	1	8.4474	1.0	0.2782880473822765	1.1674278014726864	0.0	0.975494783358122	17598.0	301.3625172060976	115802.0	267.00752713689485
526	Feb19-3L1-mock-rep2_B-C-A_Position010_9_cmle.ics	18	1	0	1	3	2	3	9.747	2.0	0.13924125735801476	2.572947242102666	0.0	0.6997556679390587	66974.0	1123.1674871604578	608159.0	1402.2472038138098
527	Feb19-3L1-mock-rep2_B-C-A_Position010_9_cmle.ics	19	1	0	1	1	1	1	9.747	1.0	0.3008521220539575	1.1030197417361032	0.0	0.941085756051527	34746.0	578.2977439443243	334047.0	770.2204056708719
528	Feb19-3L1-mock-rep2_B-C-A_Position010_9_cmle.ics	20	1	0	1	3	2	2	9.747	2.0	0.264553411381134	1.0328220480347294	0.0	0.9689019426911112	31808.0	520.4809422090203	274369.0	632.6193693806903
529	Feb19-3L1-mock-rep2_B-C-A_Position010_9_cmle.ics	21	1	0	1	3	3	2	9.747	3.0	0.28521128344283314	1.0367682653551276	0.0	0.9535050235649551	30156.0	505.49325013424203	262977.0	606.3525540481096
530	Feb19-3L1-mock-rep2_B-C-A_Position010_9_cmle.ics	22	1	0	1	9	6	6	9.747	6.0	0.13541548614617127	1.3111896179572304	0.0	0.8326078388261553	126506.0	1910.0778347701842	1556950.0	3589.898010187979
531	Feb19-3L1-mock-rep2_B-C-A_Position010_9_cmle.ics	23	1	0	1	2	3	4	9.747	3.0	0.13876241745657705	2.5865461995071253	0.0	0.6712044552200531	72936.0	1199.8808341166045	689958.0	1590.853175319232
532	Feb19-3L1-mock-rep2_B-C-A_Position010_9_cmle.ics	24	1	0	1	8	6	4	9.747	6.0	0.15013607600840007	2.511879528203781	0.0	0.828291808855353	90512.0	1406.3349279691404	992146.0	2287.615499030773
533	Feb19-3L1-mock-rep2_B-C-A_Position010_9_cmle.ics	25	1	0	1	1	1	1	9.747	1.0	0.2952285553726851	1.0731946522163724	0.0	0.9389102152280724	34298.0	569.1519658834064	324531.0	748.2791298014164
534	Feb19-3L1-mock-rep2_B-C-A_Position010_9_cmle.ics	26	1	0	1	2	3	2	9.747	3.0	0.13583018812089068	2.6451770674977864	0.0	0.7202359918387087	67706.0	1116.7292955491982	610538.0	1407.7325227811737
535	Feb19-3L1-mock-rep2_B-C-A_Position010_9_cmle.ics	27	1	0	1	1	1	1	9.747	1.0	0.2907313511841601	1.108255189485515	0.0	0.9572126873898974	30280.0	503.325858167358	267149.0	615.9720373317759
536	Feb19-3L1-mock-rep2_B-C-A_Position010_9_cmle.ics	28	1	0	1	2	2	1	8.8806	2.0	0.2836950743848392	1.1342048955198505	0.0	0.9761201398228005	18684.0	323.29160098956686	127910.0	294.9252413264038
537	Feb19-3L1-mock-rep2_B-C-A_Position010_9_cmle.ics	29	1	0	1	1	1	2	9.747	1.0	0.29067461639744296	1.4338562137430608	0.0	0.9701190644832496	18972.0	330.734166004848	132479.0	305.46009730029436
538	Feb19-3L1-mock-rep2_B-C-A_Position010_9_cmle.ics	30	1	0	1	4	4	3	9.747	4.0	0.1368832773903663	2.56520555648061	0.0	0.7210591185964235	66750.0	1089.4667659481036	599965.0	1383.3540959455545
539	Feb19-3L1-mock-rep2_B-C-A_Position010_9_cmle.ics	31	1	0	1	3	1	4	9.747	1.0	0.15659333059907343	1.7692840551933389	0.0	0.8177010759875473	58488.0	936.707968265856	526333.0	1213.578977742554
540	Feb19-3L1-mock-rep2_B-C-A_Position010_9_cmle.ics	32	1	0	1	1	1	1	9.747	1.0	0.2664803589892823	1.0318887046352803	0.0	0.936998414574535	31848.0	532.3285069045502	275886.0	636.1171536906908
541	Feb19-3L1-mock-rep2_B-C-A_Position010_9_cmle.ics	33	1	0	1	4	2	3	9.747	2.0	0.1563848654599766	1.9408901299669623	0.0	0.7654590861946767	80616.0	1282.781917499564	851144.0	1962.5037104489143
542	Feb19-3L1-mock-rep2_B-C-A_Position010_9_cmle.ics	34	1	0	1	1	3	1	9.747	3.0	0.1528079825603676	1.764102440994817	0.0	0.7246128832860923	82366.0	1321.656350432945	868898.0	2003.4395460716878
543	Feb19-3L1-mock-rep2_B-C-A_Position010_9_cmle.ics	35	1	0	1	4	2	3	9.747	2.0	0.24660730448785975	1.1605598690725607	0.0	0.9199939999530454	60686.0	950.1586267229586	698087.0	1609.5964110845537
544	Feb19-3L1-mock-rep2_B-C-A_Position010_9_cmle.ics	36	1	0	1	2	1	1	9.097199999999999	1.0	0.28468009742664774	1.1455036735470427	0.0	0.9766900537005626	18526.0	316.55414435748247	126510.0	291.69722680168354
545	Feb19-3L1-mock-rep2_B-C-A_Position010_9_cmle.ics	37	1	0	1	1	1	2	9.747	1.0	0.15132888811639153	2.201202211370052	0.0	0.7211665994365577	58270.0	981.3616749138544	514520.0	1186.3414523278968
546	Feb19-3L1-mock-rep2_B-C-A_Position010_9_cmle.ics	38	1	0	1	1	1	1	9.747	1.0	0.28975129409625344	1.0387099448127373	0.0	0.9771058722856572	33092.0	552.2180790049641	304699.0	702.5519983340936
547	Feb19-3L1-mock-rep2_B-C-A_Position010_9_cmle.ics	39	1	0	1	6	4	2	9.747	4.0	0.10382869140088272	3.4578252552509805	0.0	0.7277021855431375	101720.0	1630.921811098762	982974.0	2266.467392444535
548	Feb19-3L1-mock-rep2_B-C-A_Position010_9_cmle.ics	40	1	0	1	4	5	1	9.747	5.0	0.16595273655087814	2.1912236286302074	0.0	0.8436479084494023	95122.0	1464.7474481334464	1123796.0	2591.1641505875014
549	Feb19-3L1-mock-rep2_B-C-A_Position010_9_cmle.ics	41	1	0	1	3	1	1	9.747	1.0	0.29518720584975205	1.1263640365375227	0.0	0.9394574472621348	30910.0	515.3686562701189	277633.0	640.1452546726094
550	Feb19-3L1-mock-rep2_B-C-A_Position010_9_cmle.ics	42	1	0	1	3	2	3	9.747	2.0	0.1323150057474655	2.5662441895938914	0.0	0.6914771036312255	67536.0	1112.0875965785185	600318.0	1384.1680167507159
551	Feb19-3L1-mock-rep2_B-C-A_Position010_9_cmle.ics	43	1	0	1	1	2	2	9.097199999999999	2.0	0.28939370982328794	1.0725903614890446	0.0	0.9761797373512344	30132.0	498.63748800438555	264582.0	610.0532421282352
552	Feb19-3L1-mock-rep2_B-C-A_Position010_9_cmle.ics	44	1	0	1	1	1	1	9.747	1.0	0.297624301158777	1.0907777646762984	0.0	0.9556944529365972	31658.0	532.3421980619886	288957.0	666.2552807282751
553	Feb19-3L1-mock-rep2_B-C-A_Position010_9_cmle.ics	45	1	0	1	2	1	1	8.014199999999999	1.0	0.28584274948369914	1.0798302060985412	0.0	0.9767828985166631	16772.0	285.89918393855396	109198.0	251.78052147885734
554	Feb19-3L1-mock-rep2_B-C-A_Position010_9_cmle.ics	46	1	0	1	4	4	4	9.747	4.0	0.08222159617128022	2.4193630855662875	0.0	0.6564645869736406	173422.0	2642.688974269011	1947256.0	4489.836179534734
555	Feb19-3L1-mock-rep2_B-C-A_Position010_9_cmle.ics	47	1	0	1	1	1	2	9.747	1.0	0.26484752315816057	1.3763059012596277	0.0	0.9369980550270702	53474.0	855.5280938263351	598392.0	1379.727191054565
556	Feb19-3L1-mock-rep2_B-C-A_Position010_9_cmle.ics	48	1	0	1	3	3	2	9.747	3.0	0.2926542239146531	1.111664396798355	0.0	0.9401309061597842	54198.0	862.6968121344653	641839.0	1479.9040103799366
557	Feb19-3L1-mock-rep2_B-C-A_Position010_9_cmle.ics	49	1	0	1	1	1	1	9.747	1.0	0.3051836348015144	1.0755619147301687	0.0	0.9502105371812681	36278.0	600.8083997989003	358938.0	827.612198195737
558	Feb19-3L1-mock-rep2_B-C-A_Position010_9_cmle.ics	50	1	0	1	2	2	1	9.747	2.0	0.3073837539879743	1.0344900457816903	0.0	0.9649053920783791	33256.0	554.8064613349826	316169.0	728.9986601901944
559	Feb19-3L1-mock-rep2_B-C-A_Position010_9_cmle.ics	51	1	0	1	2	2	3	9.747	2.0	0.15436949471844444	2.0091035947576064	0.0	0.7730061378974341	54808.0	911.9985119999254	474046.0	1093.0195524182348
560	Feb19-3L1-mock-rep2_B-C-A_Position010_9_cmle.ics	52	1	0	1	4	4	2	9.747	4.0	0.08783601065875853	1.5267492537957759	0.0	0.5930536835929417	115950.0	1848.6615808109336	1100313.0	2537.0188183846403
561	Feb19-3L1-mock-rep2_B-C-A_Position010_9_cmle.ics	53	1	0	1	1	2	3	9.747	2.0	0.2857408785759315	1.031932301772127	0.0	0.9290719657548473	42298.0	687.220398034133	437260.0	1008.2011650565502
562	Feb19-3L1-mock-rep2_B-C-A_Position010_9_cmle.ics	54	1	0	1	4	1	3	9.747	1.0	0.14392925207038285	2.3230269389748655	0.0	0.7308518974669412	62540.0	1041.6082903360068	557937.0	1286.4490999134528
563	Feb19-3L1-mock-rep2_B-C-A_Position010_9_cmle.ics	55	1	0	1	0	0	0	3.8987999999999996	0.0	0.1801435284425899	1.6157589588613857	0.0	0.9262657064885529	5784.0	93.61293726187378	17556.0	40.47930213999175
564	Feb19-3L1-mock-rep2_B-C-A_Position010_9_cmle.ics	56	1	0	1	1	1	1	9.747	1.0	0.28366539784431155	1.160192717438349	0.0	0.9430291025441288	26024.0	437.07269344155645	210251.0	484.7809155978245
565	Feb19-3L1-mock-rep2_B-C-A_Position010_9_cmle.ics	57	1	0	1	2	1	2	9.747	1.0	0.2952328559131105	1.1280927272619932	0.0	0.9421842948449092	31266.0	519.3455472873575	282465.0	651.2865162322153
566	Feb19-3L1-mock-rep2_B-C-A_Position010_9_cmle.ics	58	1	0	1	2	2	2	9.747	2.0	0.2707291452565318	1.04622556323282	0.0	0.9443647940426974	56998.0	901.560871734046	665780.0	1535.105364477313
567	Feb19-3L1-mock-rep2_B-C-A_Position010_9_cmle.ics	59	1	0	1	3	1	2	9.747	1.0	0.28966864264803543	1.0077344380713396	0.0	0.9619475855043798	32672.0	549.0812439441153	298874.0	689.1211521865969
568	Feb19-3L1-mock-rep2_B-C-A_Position010_9_cmle.ics	60	1	0	1	3	2	2	9.747	2.0	0.30413320065731764	1.0705422032571386	0.0	0.9400004777773528	34276.0	571.4221357155675	329072.0	758.7494254848124
569	Feb19-3L1-mock-rep2_B-C-A_Position010_9_cmle.ics	61	1	0	1	1	1	1	9.5304	1.0	0.2828593856238867	1.2586612317434331	0.0	0.9778908750590115	18488.0	319.84766057593424	125717.0	289.8687871458956
570	Feb19-3L1-mock-rep2_B-C-A_Position010_9_cmle.ics	62	1	0	1	2	1	1	9.747	1.0	0.29002814914573793	1.2307499152692598	0.0	0.9481750536748424	23428.0	398.57802631433935	181592.0	418.7011525521407
571	Feb19-3L1-mock-rep2_B-C-A_Position010_9_cmle.ics	63	1	0	1	1	1	1	9.747	1.0	0.2828481057507947	1.1256392417244119	0.0	0.9460727383177301	31732.0	525.8274964573428	282681.0	651.7845527588864
572	Feb19-3L1-mock-rep2_B-C-A_Position010_9_cmle.ics	64	1	0	1	1	6	1	9.747	6.0	0.14505703702788947	2.686078330614962	0.0	0.7337935000462752	82664.0	1337.7248768414577	851173.0	1962.5705764640693
573	Feb19-3L1-mock-rep2_B-C-A_Position010_9_cmle.ics	65	1	0	1	4	6	6	9.747	6.0	0.04941271827518552	1.7422239098735834	0.0	0.38526731292761024	271974.0	4268.207518167054	2964724.0	6835.837238419053
574	Feb19-3L1-mock-rep2_B-C-A_Position010_9_cmle.ics	66	1	0	1	1	1	2	9.097199999999999	1.0	0.2675800231837781	1.0499860653524635	0.0	0.9774885076860318	18520.0	318.19885703362434	122592.0	282.66339758178793
575	Feb19-3L1-mock-rep2_B-C-A_Position011_10_cmle.ics	1	1	0	1	1	1	1	9.097199999999999	1.0	0.3078809589498896	1.0258758693753722	0.0	0.962781455766405	29278.0	486.8549847567046	261383.0	602.6772289392495
576	Feb19-3L1-mock-rep2_B-C-A_Position011_10_cmle.ics	2	1	0	1	4	2	3	10.1802	2.0	0.08391360817685221	1.7834218733352214	0.0	0.46036783533823084	91354.0	1524.7644354480963	752110.0	1734.158574419526
577	Feb19-3L1-mock-rep2_B-C-A_Position011_10_cmle.ics	3	1	0	1	7	9	6	10.1802	9.0	0.04691320087927247	1.5739305406929271	0.0	0.49692732482652496	205942.0	3260.8594225656975	1903438.0	4388.803936360311
578	Feb19-3L1-mock-rep2_B-C-A_Position011_10_cmle.ics	4	1	0	1	1	1	1	10.1802	1.0	0.27204740159564766	1.0173598850288474	0.0	0.9535076880858372	47324.0	764.8533893841523	504915.0	1164.1949669636556
579	Feb19-3L1-mock-rep2_B-C-A_Position011_10_cmle.ics	5	1	0	1	4	7	9	10.1802	7.0	0.07255049054974255	1.572560511611236	0.0	0.38710398950493047	122670.0	2038.6504931082063	1088182.0	2509.0480725279394
580	Feb19-3L1-mock-rep2_B-C-A_Position011_10_cmle.ics	6	1	0	1	1	1	1	7.147799999999999	1.0	0.26266776988274426	1.024468896040757	0.0	0.9840530617511459	13846.0	234.4359193732649	78517.0	181.0385831696134
581	Feb19-3L1-mock-rep2_B-C-A_Position011_10_cmle.ics	7	1	0	1	1	1	1	9.097199999999999	1.0	0.3018782250342923	1.0283885919518545	0.0	0.9740320499165676	29988.0	496.3556283004313	268294.0	618.612092068065
582	Feb19-3L1-mock-rep2_B-C-A_Position011_10_cmle.ics	8	1	0	1	1	1	1	9.313799999999999	1.0	0.3117094551020906	1.0329081131350097	0.0	0.9657855627725981	30248.0	504.78741971895784	276181.0	636.7973424655424
583	Feb19-3L1-mock-rep2_B-C-A_Position011_10_cmle.ics	9	1	0	1	3	3	2	8.664	3.0	0.29812695102060704	1.0008620770752779	0.0	0.9693959169632431	25034.0	418.24860463224013	203362.0	468.8967784115404
584	Feb19-3L1-mock-rep2_B-C-A_Position011_10_cmle.ics	10	1	0	1	1	1	1	9.313799999999999	1.0	0.2695779326313028	1.0334963457476432	0.0	0.9910621931822892	26170.0	433.454315351961	206691.0	476.5725358063931
585	Feb19-3L1-mock-rep2_B-C-A_Position011_10_cmle.ics	11	1	0	1	2	1	1	10.1802	1.0	0.11766110139753012	2.531262618183202	0.0	0.6571157652839128	63364.0	1059.9057737989453	514463.0	1186.2100260222476
586	Feb19-3L1-mock-rep2_B-C-A_Position011_10_cmle.ics	12	1	0	1	2	2	2	10.1802	2.0	0.1696732014858145	1.8316503360615486	0.0	0.8259062862305859	50494.0	841.4299032284372	439481.0	1013.3221795275527
587	Feb19-3L1-mock-rep2_B-C-A_Position011_10_cmle.ics	13	1	0	1	1	1	1	8.2308	1.0	0.29412641908060017	1.1402551816321942	0.0	0.9776260306863445	18274.0	312.42045838252045	125977.0	290.46827555762934
588	Feb19-3L1-mock-rep2_B-C-A_Position011_10_cmle.ics	14	1	0	1	1	1	1	9.5304	1.0	0.2886274360354629	1.0342306261757814	0.0	0.9762853940056727	27524.0	463.83013545974416	230680.0	531.8845646874742
589	Feb19-3L1-mock-rep2_B-C-A_Position011_10_cmle.ics	15	1	0	1	1	2	1	8.8806	2.0	0.27967867759680265	1.2477633220460762	0.0	0.9777988033467466	17288.0	296.0028800322459	113037.0	260.63219845057233
590	Feb19-3L1-mock-rep2_B-C-A_Position011_10_cmle.ics	16	1	0	1	1	1	1	8.4474	1.0	0.2986227001544799	1.1310770289741716	0.0	0.9789450102388862	17836.0	307.10256570259435	122400.0	282.22069844696915
591	Feb19-3L1-mock-rep2_B-C-A_Position011_10_cmle.ics	17	1	0	1	3	4	2	10.1802	4.0	0.14031845583464495	2.3962169004275418	0.0	0.7721864076891187	78126.0	1275.936073503019	769174.0	1773.5034600265446
592	Feb19-3L1-mock-rep2_B-C-A_Position011_10_cmle.ics	18	1	0	1	1	1	1	10.1802	1.0	0.3011829020292176	1.1582421043416902	0.0	0.9716102433288312	31332.0	531.9613943284859	286201.0	659.9007035638973
593	Feb19-3L1-mock-rep2_B-C-A_Position011_10_cmle.ics	19	1	0	1	3	3	1	10.1802	3.0	0.2845301718195058	1.0388350464212528	0.0	0.9457250475087108	52442.0	844.6593959262746	602361.0	1388.8786122321471
594	Feb19-3L1-mock-rep2_B-C-A_Position011_10_cmle.ics	20	1	0	1	3	1	2	8.8806	1.0	0.2726139389265798	1.1346297615106453	0.0	0.96682319595447	33394.0	547.96661924847	299606.0	690.8089426380935
595	Feb19-3L1-mock-rep2_B-C-A_Position011_10_cmle.ics	21	1	0	1	8	7	7	10.1802	7.0	0.06841556040337955	4.016664608866622	0.0	0.5476738666997311	161146.0	2629.738355011146	1591038.0	3668.495552415596
596	Feb19-3L1-mock-rep2_B-C-A_Position011_10_cmle.ics	22	1	0	1	1	1	1	10.1802	1.0	0.1275310461390827	2.0964889003183598	0.0	0.7047418198279405	95514.0	1531.1782820104763	991248.0	2285.5449582856313
597	Feb19-3L1-mock-rep2_B-C-A_Position011_10_cmle.ics	23	1	0	1	1	1	1	7.3644	1.0	0.2803775344502224	1.128918700954409	0.0	0.9790578283052523	13744.0	232.62455834262678	80226.0	184.9790666144326
598	Feb19-3L1-mock-rep2_B-C-A_Position011_10_cmle.ics	24	1	0	1	1	2	2	10.1802	2.0	0.1578355094750003	2.201790265876811	0.0	0.8262519622480019	63714.0	1054.5503157862056	600798.0	1385.274764587763
599	Feb19-3L1-mock-rep2_B-C-A_Position011_10_cmle.ics	25	1	0	1	3	2	1	9.747	2.0	0.30345526741783685	1.0853267499955022	0.0	0.9655196432056035	32254.0	541.0974072875046	300052.0	691.8372958366829
600	Feb19-3L1-mock-rep2_B-C-A_Position011_10_cmle.ics	26	1	0	1	2	2	2	9.313799999999999	2.0	0.2958748692661893	1.048491458689391	0.0	0.964923742788566	29366.0	490.3429240554108	257392.0	593.4750818191363
601	Feb19-3L1-mock-rep2_B-C-A_Position011_10_cmle.ics	27	1	0	1	1	1	2	7.147799999999999	1.0	0.26008023096652866	1.0561032919596152	0.0	0.9902082640149974	15602.0	257.2480063449068	93454.0	215.47919242371776
602	Feb19-3L1-mock-rep2_B-C-A_Position011_10_cmle.ics	28	1	0	1	4	4	5	10.1802	4.0	0.160047494315928	2.037100060815023	0.0	0.8218035471231545	95046.0	1476.6708773059472	1102298.0	2541.5956818357618
603	Feb19-3L1-mock-rep2_B-C-A_Position011_10_cmle.ics	29	1	0	1	1	1	1	10.1802	1.0	0.2873772980661813	1.1814709113573438	0.0	0.960080771720978	28088.0	478.89179274680765	237291.0	547.1277104181353
604	Feb19-3L1-mock-rep2_B-C-A_Position011_10_cmle.ics	30	1	0	1	1	1	1	9.5304	1.0	0.29374372195434406	1.0398779577273989	0.0	0.9783932544135912	29870.0	498.79753799607795	263094.0	606.6223238333898
605	Feb19-3L1-mock-rep2_B-C-A_Position011_10_cmle.ics	31	1	0	1	2	1	1	8.664	1.0	0.29448709322367583	1.2881322674874145	0.0	0.9681145616517666	17092.0	296.1165374423541	114024.0	262.9079486905001
606	Feb19-3L1-mock-rep2_B-C-A_Position011_10_cmle.ics	32	1	0	1	1	1	2	9.9636	1.0	0.31570900607803043	1.0545692756494325	0.0	0.966212449457237	33278.0	556.7726415429355	320740.0	739.538127613406
607	Feb19-3L1-mock-rep2_B-C-A_Position011_10_cmle.ics	33	1	0	1	2	2	2	8.8806	2.0	0.2911194501946051	1.0538160062285424	0.0	0.9614475824188073	29406.0	488.4984181792934	255837.0	589.8896799720364
608	Feb19-3L1-mock-rep2_B-C-A_Position011_10_cmle.ics	34	1	0	1	1	1	1	10.1802	1.0	0.2646046887253742	1.1782887925673053	0.0	0.9784816093722776	26464.0	448.8483197156931	208236.0	480.1348804068879
609	Feb19-3L1-mock-rep2_B-C-A_Position011_10_cmle.ics	35	1	0	1	1	1	1	10.1802	1.0	0.2629151348526718	1.1116536074204626	0.0	0.976754176472622	26936.0	457.5240170193942	213148.0	491.4605999393348
610	Feb19-3L1-mock-rep2_B-C-A_Position011_10_cmle.ics	36	1	0	1	1	1	1	7.5809999999999995	1.0	0.25640009833904454	1.0735449318616175	0.0	0.987607786016379	17632.0	295.47524853790947	111477.0	257.0352679801698
611	Feb19-3L1-mock-rep2_B-C-A_Position011_10_cmle.ics	37	1	0	1	1	1	2	9.313799999999999	1.0	0.2939236604521283	1.0220497231934584	0.0	0.9769579086072169	28558.0	476.96702741156764	246027.0	567.2705210523895
612	Feb19-3L1-mock-rep2_B-C-A_Position011_10_cmle.ics	38	1	0	1	1	1	1	10.1802	1.0	0.29352634754939805	1.0405640620066372	0.0	0.9569306809860122	34336.0	578.7547417760281	324132.0	747.3591456618709
613	Feb19-3L1-mock-rep2_B-C-A_Position011_10_cmle.ics	39	1	0	1	1	1	1	10.1802	1.0	0.2810174378231063	1.046839120701344	0.0	0.9649747688652688	30334.0	515.7437484835381	263351.0	607.2148950711419
614	Feb19-3L1-mock-rep2_B-C-A_Position011_10_cmle.ics	40	1	0	1	3	1	2	9.097199999999999	1.0	0.29339108691681554	1.058506007080601	0.0	0.9692078461817035	33240.0	544.0335623056937	308666.0	711.6988080623545
615	Feb19-3L1-mock-rep2_B-C-A_Position011_10_cmle.ics	41	1	0	1	1	1	1	7.797599999999999	1.0	0.24743930700050532	1.1070035916550074	0.0	0.9804025642967785	23852.0	389.42287556243224	172304.0	397.28558190528247
616	Feb19-3L1-mock-rep2_B-C-A_Position011_10_cmle.ics	42	1	0	1	1	1	1	10.1802	1.0	0.2841962255894982	1.196117440566649	0.0	0.9420829567018457	33956.0	572.3924911574617	313659.0	723.211291292303
617	Feb19-3L1-mock-rep2_B-C-A_Position011_10_cmle.ics	43	1	0	1	18	11	16	10.1802	11.0	0.027752327898667665	2.707352691030773	0.0	0.2927916778467373	449202.0	7118.080449807163	4716133.0	10874.104160366014
618	Feb19-3L1-mock-rep2_B-C-A_Position011_10_cmle.ics	44	1	0	1	18	12	18	10.1802	12.0	0.03254851978339962	1.3950912415765675	0.0	0.4701836854815358	440806.0	6519.593372460562	4964902.0	11447.696978437534
619	Feb19-3L1-mock-rep2_B-C-A_Position011_10_cmle.ics	45	1	0	1	2	2	2	8.2308	2.0	0.2730160857217006	1.135394202284735	0.0	0.9801036672115938	23790.0	394.2163034870744	180285.0	415.6875704208483
620	Feb19-3L1-mock-rep2_B-C-A_Position011_10_cmle.ics	46	1	0	1	2	1	1	9.097199999999999	1.0	0.29774724103005085	1.0421986207841962	0.0	0.9680347327294958	28524.0	479.1562667629769	247180.0	569.9290215859628
621	Feb19-3L1-mock-rep2_B-C-A_Position011_10_cmle.ics	47	1	0	1	2	2	2	8.664	2.0	0.2750551827434164	1.0746935012941599	0.0	0.9703677455258868	29372.0	483.38521989249404	248247.0	572.3892297987317
622	Feb19-3L1-mock-rep2_B-C-A_Position011_10_cmle.ics	48	1	0	1	2	1	2	9.313799999999999	1.0	0.29464137418137504	1.0492036112596974	0.0	0.9537827865929654	33408.0	552.9371316510814	311671.0	718.6275106672005
623	Feb19-3L1-mock-rep2_B-C-A_Position011_10_cmle.ics	49	1	0	1	3	3	2	10.1802	3.0	0.13799090548066656	2.675831639476254	0.0	0.7074558295123555	67232.0	1115.8028506974817	608924.0	1404.0110831791033
624	Feb19-3L1-mock-rep2_B-C-A_Position011_10_cmle.ics	50	1	0	1	1	4	2	10.1802	4.0	0.30867117982093145	1.0710883679719465	0.0	0.9629450942579945	32402.0	550.630663960475	304705.0	702.5658326820567
625	Feb19-3L1-mock-rep2_B-C-A_Position011_10_cmle.ics	51	1	0	1	2	1	1	10.1802	1.0	0.27683290218361867	1.1034809581986602	0.0	0.9794597339360178	31836.0	535.7583637498839	281035.0	647.9893299676795
626	Feb19-3L1-mock-rep2_B-C-A_Position011_10_cmle.ics	52	1	0	1	1	1	1	8.4474	1.0	0.2786856493367539	1.1901810468738847	0.0	0.9800236047431989	16312.0	278.2172218203858	103417.0	238.4511272164233
627	Feb19-3L1-mock-rep2_B-C-A_Position011_10_cmle.ics	53	1	0	1	4	2	2	9.747	2.0	0.2826812876584917	1.1074992262124357	0.0	0.9577304340686369	27976.0	477.1378176427044	233938.0	539.3966156314304
628	Feb19-3L1-mock-rep2_B-C-A_Position011_10_cmle.ics	54	1	0	1	1	1	1	9.747	1.0	0.28180804072777466	1.1476148059572866	0.0	0.9572918793661969	28302.0	479.48466227881636	237671.0	548.0038857891308
629	Feb19-3L1-mock-rep2_B-C-A_Position011_10_cmle.ics	55	1	0	1	4	3	3	10.1802	3.0	0.1421382677228495	2.331299812988553	0.0	0.7545125091642467	70412.0	1165.5931844395202	662368.0	1527.238231935638
630	Feb19-3L1-mock-rep2_B-C-A_Position011_10_cmle.ics	56	1	0	1	2	1	1	9.747	1.0	0.2933275397691197	1.0432683063798636	0.0	0.9650734640176737	30512.0	512.6532549937725	271429.0	625.8405388787777
631	Feb19-3L1-mock-rep2_B-C-A_Position011_10_cmle.ics	57	1	0	1	3	4	2	8.664	4.0	0.289958213109998	1.0436735464201143	0.0	0.9757652927007456	28038.0	463.263153167969	237718.0	548.112254848175
632	Feb19-3L1-mock-rep2_B-C-A_Position011_10_cmle.ics	58	1	0	1	1	1	1	10.1802	1.0	0.3024592652609966	1.1142396273332076	0.0	0.974332480271215	34550.0	578.5986433451609	332108.0	765.7496055541342
633	Feb19-3L1-mock-rep2_B-C-A_Position011_10_cmle.ics	59	1	0	1	5	4	5	10.1802	4.0	0.07042094737643277	3.328085799079119	0.0	0.5185550502569731	193832.0	3079.566538270341	2129428.0	4909.874652389973
634	Feb19-3L1-mock-rep2_B-C-A_Position011_10_cmle.ics	60	1	0	1	3	2	3	10.1802	2.0	0.16018450738369425	2.0085764155551447	0.0	0.7580259791810481	52962.0	889.2816038879823	458702.0	1057.6405132273012
635	Feb19-3L1-mock-rep2_B-C-A_Position011_10_cmle.ics	61	1	0	1	4	4	2	10.1802	4.0	0.28808311635485667	1.0523629217293242	0.0	0.9499535103441935	42624.0	698.4378319807472	444134.0	1024.0507163729264
636	Feb19-3L1-mock-rep2_B-C-A_Position011_10_cmle.ics	62	1	0	1	1	1	2	10.1802	1.0	0.16848038632351658	1.7663995987799115	0.0	0.7731119102628137	71418.0	1149.479721292719	736648.0	1698.5074597186515
637	Feb19-3L1-mock-rep2_B-C-A_Position011_10_cmle.ics	63	1	0	1	11	4	11	10.1802	4.0	0.07797045293540007	1.9270049881026268	0.0	0.5006121689678812	202708.0	3054.662107641236	2396322.0	5525.258729933317
638	Feb19-3L1-mock-rep2_B-C-A_Position011_10_cmle.ics	64	1	0	1	1	1	2	9.9636	1.0	0.2717082992098666	1.0317836145556625	0.0	0.9777550601473008	30132.0	504.44198971682516	256370.0	591.1186312160905
639	Feb19-3L1-mock-rep2_B-C-A_Position012_11_cmle.ics	1	1	0	1	1	1	1	10.1802	1.0	0.3030199725332361	1.1293521712609693	0.0	0.9739168412400917	31990.0	534.542265947769	296163.0	682.8703326319422
640	Feb19-3L1-mock-rep2_B-C-A_Position012_11_cmle.ics	2	1	0	1	1	2	1	9.747	2.0	0.30608066552829505	1.033103879446085	0.0	0.9707788394642582	34398.0	571.5271679719914	331888.0	765.2423461288212
641	Feb19-3L1-mock-rep2_B-C-A_Position012_11_cmle.ics	3	1	0	1	2	1	1	8.664	1.0	0.26730536398314747	1.1286506412258155	0.0	0.978042390827132	17366.0	297.2778961199564	111257.0	256.52800855485657
642	Feb19-3L1-mock-rep2_B-C-A_Position012_11_cmle.ics	4	1	0	1	3	2	4	10.1802	2.0	0.2807393826315247	1.023396343367752	0.0	0.9821056147033882	33034.0	551.1091540502741	299135.0	689.7229463229912
643	Feb19-3L1-mock-rep2_B-C-A_Position012_11_cmle.ics	6	1	0	1	2	2	2	10.1802	2.0	0.2960424621436762	1.0486921010609083	0.0	0.9767492879682778	32848.0	551.3994780222785	304589.0	702.298368621437
644	Feb19-3L1-mock-rep2_B-C-A_Position012_11_cmle.ics	7	1	0	1	1	1	2	10.1802	1.0	0.2928588557179432	1.158072413858462	0.0	0.9764113563652881	28782.0	488.4327622255392	248476.0	572.9172407459895
645	Feb19-3L1-mock-rep2_B-C-A_Position012_11_cmle.ics	9	1	0	1	3	2	2	10.1802	2.0	0.28238393801212613	1.148526847133066	0.0	0.9495877522382117	33180.0	556.6188230084041	302001.0	696.3311532000256
646	Feb19-3L1-mock-rep2_B-C-A_Position012_11_cmle.ics	11	1	0	1	1	1	1	9.097199999999999	1.0	0.30261623767860346	1.086117744304338	0.0	0.947324073153589	33232.0	546.9442735049856	313368.0	722.5403254160934
647	Feb19-3L1-mock-rep2_B-C-A_Position012_11_cmle.ics	12	1	0	1	1	2	1	8.8806	2.0	0.28339038850594267	1.1218243297573396	0.0	0.9717042210233687	23170.0	391.3845979985914	176545.0	407.06416019052426
648	Feb19-3L1-mock-rep2_B-C-A_Position012_11_cmle.ics	14	1	0	1	2	1	3	10.1802	1.0	0.27779653876612714	1.1274105785801656	0.0	0.9435126304285446	59056.0	935.3583159442614	711268.0	1639.9881678347947
649	Feb19-3L1-mock-rep2_B-C-A_Position012_11_cmle.ics	15	1	0	1	1	2	1	8.8806	2.0	0.28097217609767444	1.0891495374553548	0.0	0.9837106616359877	17554.0	301.3622385953589	115923.0	267.28651982081703
650	Feb19-3L1-mock-rep2_B-C-A_Position012_11_cmle.ics	16	1	0	1	3	2	2	9.747	2.0	0.29290249010361913	1.076332995433273	0.0	0.9709279029247013	32270.0	538.5995302242545	295008.0	680.207220649048
651	Feb19-3L1-mock-rep2_B-C-A_Position012_11_cmle.ics	19	1	0	1	3	1	1	9.9636	1.0	0.2919639817438833	1.03567013359765	0.0	0.9760890549994791	33884.0	559.5957473829714	316906.0	730.6979792649936
652	Feb19-3L1-mock-rep2_B-C-A_Position012_11_cmle.ics	20	1	0	1	1	1	1	9.747	1.0	0.2701805510562117	1.032483996799594	0.0	0.9823301559876455	31826.0	529.8942217197834	277507.0	639.8547333653845
653	Feb19-3L1-mock-rep2_B-C-A_Position012_11_cmle.ics	21	1	0	1	1	1	1	9.9636	1.0	0.29066316773664264	1.0605680318764796	0.0	0.9661715841474111	33260.0	559.6471176734049	307505.0	709.0218617314972
654	Feb19-3L1-mock-rep2_B-C-A_Position012_11_cmle.ics	22	1	0	1	1	1	1	10.1802	1.0	0.29412468166695355	1.0500840291503326	0.0	0.9568679922564993	36574.0	608.7340146966975	356696.0	822.4427635068637
655	Feb19-3L1-mock-rep2_B-C-A_Position012_11_cmle.ics	23	1	0	1	2	4	1	9.747	4.0	0.29555659849583166	1.040102612790792	0.0	0.9658734105160016	32356.0	538.74263402454	297527.0	686.015341068884
656	Feb19-3L1-mock-rep2_B-C-A_Position012_11_cmle.ics	24	1	0	1	1	1	1	6.7146	1.0	0.24122056115209822	1.1315536125258308	0.0	0.9878823603413183	14908.0	245.15586474258956	84064.0	193.82843786148706
657	Feb19-3L1-mock-rep2_B-C-A_Position012_11_cmle.ics	25	1	0	1	2	2	1	9.5304	2.0	0.2997880079171793	1.113265548324523	0.0	0.9555027933392836	30444.0	509.5420540676392	273485.0	630.5811087807955
658	Feb19-3L1-mock-rep2_B-C-A_Position012_11_cmle.ics	26	1	0	1	0	0	0	4.5485999999999995	0.0	0.2141505306177114	1.2810221136216917	0.0	0.9639147907529416	5876.0	98.87544530090615	19600.0	45.192203346083296
659	Feb19-3L1-mock-rep2_B-C-A_Position012_11_cmle.ics	27	1	0	1	2	2	2	9.747	2.0	0.28676089895632634	1.0371957465761357	0.0	0.951883801046907	34152.0	565.6083378278107	317803.0	732.7662142854749
660	Feb19-3L1-mock-rep2_B-C-A_Position012_11_cmle.ics	29	1	0	1	1	1	1	9.313799999999999	1.0	0.2689742554172382	1.138816679637765	0.0	0.9473536039688374	34318.0	568.3584418139686	310036.0	714.8576508472593
661	Feb19-3L1-mock-rep2_B-C-A_Position012_11_cmle.ics	31	1	0	1	1	1	1	8.4474	1.0	0.2785327565974471	1.0615246417668616	0.0	0.9829702157235317	17924.0	305.7690237401715	119087.0	274.5818326466848
662	Feb19-3L1-mock-rep2_B-C-A_Position012_11_cmle.ics	32	1	0	1	2	1	1	10.1802	1.0	0.28980644188537563	1.0304765066517056	0.0	0.9782841572971223	35388.0	586.7000379621962	336986.0	776.9969304481239
663	Feb19-3L1-mock-rep2_B-C-A_Position012_11_cmle.ics	33	1	0	1	2	2	2	9.747	2.0	0.2951966187814367	1.092067111194202	0.0	0.95131115714163	32038.0	533.3212414472204	292973.0	675.5150709649012
664	Feb19-3L1-mock-rep2_B-C-A_Position012_11_cmle.ics	35	1	0	1	1	1	1	10.1802	1.0	0.29980686752350155	1.0564999957211536	0.0	0.9588622474977511	35266.0	592.9846386392095	340980.0	786.2059947422185
665	Feb19-3L1-mock-rep2_B-C-A_Position012_11_cmle.ics	36	1	0	1	1	1	1	9.747	1.0	0.2957106405003415	1.0776697230485317	0.0	0.9544116453645102	33680.0	560.9349380758455	316057.0	728.7404190282168
666	Feb19-3L1-mock-rep2_B-C-A_Position012_11_cmle.ics	37	1	0	1	2	1	1	10.1802	1.0	0.2954209593298382	1.0654872682639172	0.0	0.9553027440025318	36946.0	615.9473146165847	362949.0	836.8604598090607
667	Feb19-3L1-mock-rep2_B-C-A_Position012_11_cmle.ics	38	1	0	1	11	3	3	10.1802	3.0	0.17348770540999997	1.211253649398629	0.0	0.9165651751239341	127864.0	1858.5544590137233	1790732.0	4128.9349327723685
668	Feb19-3L1-mock-rep2_B-C-A_Position012_11_cmle.ics	39	1	0	1	2	1	1	9.313799999999999	1.0	0.2334691176651604	1.1509186290780549	0.0	0.9844719948612318	29880.0	489.05037904960403	234671.0	541.0867118075874
669	Feb19-3L1-mock-rep2_B-C-A_Position012_11_cmle.ics	41	1	0	1	4	2	3	9.747	2.0	0.2828306169761417	1.0031296408134838	0.0	0.9779340679749504	33084.0	546.6092796263368	300929.0	693.8594163639541
670	Feb19-3L1-mock-rep2_B-C-A_Position012_11_cmle.ics	42	1	0	1	2	2	2	8.4474	2.0	0.30030616848133374	1.0854890473330436	0.0	0.9740352640651596	18922.0	324.72508369943154	134124.0	309.2530143668406
671	Feb19-3L1-mock-rep2_B-C-A_Position012_11_cmle.ics	44	1	0	1	1	1	1	8.664	1.0	0.3076250100490758	1.0089751710792934	0.0	0.9631827423486675	26496.0	439.40556830949663	224934.0	518.6358707881582
672	Feb19-3L1-mock-rep2_B-C-A_Position012_11_cmle.ics	45	1	0	1	2	2	2	10.1802	2.0	0.30297345726820524	1.0339081437463709	0.0	0.9677134874592478	32604.0	549.0127253672534	304707.0	702.5704441313777
673	Feb19-3L1-mock-rep2_B-C-A_Position012_11_cmle.ics	46	1	0	1	1	1	1	9.313799999999999	1.0	0.3004804241482773	1.0615033598255326	0.0	0.9570820127305378	33544.0	555.6253409284037	316668.0	730.1492167957912
674	Feb19-3L1-mock-rep2_B-C-A_Position012_11_cmle.ics	47	1	0	1	3	2	5	9.5304	2.0	0.2788698749739488	1.123568333491288	0.0	0.9520688955010265	33514.0	556.944355901164	304659.0	702.459769347673
675	Feb19-3L1-mock-rep2_B-C-A_Position012_11_cmle.ics	48	1	0	1	1	1	1	9.747	1.0	0.3005148026574972	1.0333243417617104	0.0	0.9635085310053875	34548.0	572.4685832347207	331010.0	763.2179198768894
676	Feb19-3L1-mock-rep2_B-C-A_Position012_11_cmle.ics	49	1	0	1	1	1	1	9.747	1.0	0.29124312850840683	1.09329521888955	0.0	0.9508853336419056	33142.0	549.8480822254645	306175.0	705.955247933013
677	Feb19-3L1-mock-rep2_B-C-A_Position012_11_cmle.ics	50	1	0	1	1	1	1	8.8806	1.0	0.3035712318823861	1.031330012358	0.0	0.9653241165393542	31442.0	518.4338570255351	288848.0	666.003956740279
678	Feb19-3L1-mock-rep2_B-C-A_Position012_11_cmle.ics	51	1	0	1	1	1	1	9.9636	1.0	0.2583110189554349	1.054319015284969	0.0	0.9747523486798223	26360.0	449.4498144013933	204533.0	471.59678198900275
679	Feb19-3L1-mock-rep2_B-C-A_Position012_11_cmle.ics	52	1	0	1	1	1	1	10.1802	1.0	0.27611632795560404	1.1275238811997697	0.0	0.9653549249903689	34330.0	572.1139963626601	314290.0	724.6662035530877
680	Feb19-3L1-mock-rep2_B-C-A_Position012_11_cmle.ics	53	1	0	1	1	1	1	8.2308	1.0	0.2953710985267533	1.0945084861846521	0.0	0.9794681657807482	18046.0	306.2953504757225	123888.0	285.6516167418147
681	Feb19-3L1-mock-rep2_B-C-A_Position012_11_cmle.ics	55	1	0	1	2	2	2	9.747	2.0	0.2976375725255494	1.0426549835823042	0.0	0.9578271176328295	32270.0	539.5825506755394	297383.0	685.6833167177698
682	Feb19-3L1-mock-rep2_B-C-A_Position012_11_cmle.ics	56	1	0	1	1	2	1	10.1802	2.0	0.27557019196838806	1.1152750828326268	0.0	0.9825211338153436	27772.0	466.49352092930485	228455.0	526.7543273178295
683	Feb19-3L1-mock-rep2_B-C-A_Position012_11_cmle.ics	58	1	0	1	1	1	1	10.1802	1.0	0.27941755303200827	1.3125349503958652	0.0	0.9353774447605893	51256.0	828.898025881004	576790.0	1329.918926938132
684	Feb19-3L1-mock-rep2_B-C-A_Position012_11_cmle.ics	60	1	0	1	1	1	1	9.313799999999999	1.0	0.291583410956535	1.02855202586955	0.0	0.9661844235657002	31048.0	514.2396949006894	277783.0	640.4911133716865
685	Feb19-3L1-mock-rep2_B-C-A_Position012_11_cmle.ics	61	1	0	1	2	2	1	9.747	2.0	0.31356998783784173	1.0350346571078441	0.0	0.9612010517277624	32928.0	549.8403439144946	314622.0	725.4317041403785
686	Feb19-3L1-mock-rep2_B-C-A_Position012_11_cmle.ics	62	1	0	1	1	1	2	7.797599999999999	1.0	0.2936338418169546	1.0827970364455615	0.0	0.9755768428292643	17612.0	297.62627704008366	119094.0	274.5979727193084
687	Feb19-3L1-mock-rep2_B-C-A_Position013_12_cmle.ics	1	1	0	1	3	3	2	8.664	3.0	0.2865089938276658	1.0405139965157042	0.0	0.941126471382563	30258.0	495.8828497307234	264913.0	610.8164369908654
688	Feb19-3L1-mock-rep2_B-C-A_Position013_12_cmle.ics	2	1	0	1	1	1	1	8.664	1.0	0.27067489082289226	1.066561071456492	0.0	0.9649813563631641	30132.0	494.330922217748	255882.0	589.9934375817595
689	Feb19-3L1-mock-rep2_B-C-A_Position013_12_cmle.ics	3	1	0	1	2	1	1	8.664	1.0	0.2667473774662205	1.150949393278794	0.0	0.92911340227438	37580.0	605.28279117263	353801.0	815.7676906146744
690	Feb19-3L1-mock-rep2_B-C-A_Position013_12_cmle.ics	4	1	0	1	1	1	1	8.664	1.0	0.2767909539472985	1.0489795317085842	0.0	0.935376081959038	35746.0	576.2571806079369	334342.0	770.9005944457235
691	Feb19-3L1-mock-rep2_B-C-A_Position013_12_cmle.ics	6	1	0	1	2	4	4	8.664	4.0	0.2932822590023283	1.1797661850693195	0.0	0.9520410679582976	34104.0	557.2332103037761	320719.0	739.4897073955352
692	Feb19-3L1-mock-rep2_B-C-A_Position013_12_cmle.ics	7	1	0	1	3	1	1	8.664	1.0	0.2245034594201036	1.176494935438593	0.0	0.9251254077457031	56222.0	866.0799840614103	593943.0	1369.4690220399361
693	Feb19-3L1-mock-rep2_B-C-A_Position013_12_cmle.ics	8	1	0	1	3	2	2	8.2308	2.0	0.3069587806961494	1.1166530115045263	0.0	0.9728781548089407	19648.0	335.3556637501609	143480.0	330.82537429061387
694	Feb19-3L1-mock-rep2_B-C-A_Position013_12_cmle.ics	9	1	0	1	2	2	1	7.797599999999999	2.0	0.289902300331654	1.1619876310191757	0.0	0.9800728686013584	15578.0	263.59280456104324	98439.0	226.97322985638235
695	Feb19-3L1-mock-rep2_B-C-A_Position013_12_cmle.ics	10	1	0	1	2	1	2	8.664	1.0	0.23497264504123155	1.2145108374612392	0.0	0.9804550996963438	30754.0	496.4583551552491	245830.0	566.8162932942682
696	Feb19-3L1-mock-rep2_B-C-A_Position013_12_cmle.ics	11	1	0	1	3	2	2	8.664	2.0	0.2743413693896806	1.0605294860663124	0.0	0.9715674642665472	28690.0	472.00595048960963	239340.0	551.8521402475295
697	Feb19-3L1-mock-rep2_B-C-A_Position013_12_cmle.ics	15	1	0	1	1	1	1	8.664	1.0	0.283461503951067	1.2038300509647473	0.0	0.9639233980223826	32476.0	533.4899793822758	292998.0	675.572714081414
698	Feb19-3L1-mock-rep2_B-C-A_Position013_12_cmle.ics	16	1	0	1	2	2	2	8.2308	2.0	0.28087739517707044	1.1599802173689497	0.0	0.9676298591058832	21034.0	353.90139707003317	152025.0	350.52779151470986
699	Feb19-3L1-mock-rep2_B-C-A_Position013_12_cmle.ics	18	1	0	1	1	1	1	7.3644	1.0	0.3021036292027303	1.0973450512274527	0.0	0.9707554594011137	17568.0	295.3790945406625	120347.0	277.487045718933
700	Feb19-3L1-mock-rep2_B-C-A_Position013_12_cmle.ics	20	1	0	1	3	3	3	8.664	3.0	0.2946172775859748	1.0891935094834988	0.0	0.9483383152565833	32824.0	536.3986892959143	303522.0	699.8381604086682
701	Feb19-3L1-mock-rep2_B-C-A_Position013_12_cmle.ics	21	1	0	1	2	2	2	8.664	2.0	0.2780336912996247	1.1349209166725085	0.0	0.9502261088274468	36674.0	594.9595950854275	348225.0	802.9109699076458
702	Feb19-3L1-mock-rep2_B-C-A_Position013_12_cmle.ics	22	1	0	1	1	1	1	8.664	1.0	0.2903134779271967	1.1324039354378235	0.0	0.964693909201007	32184.0	527.6666067085238	292528.0	674.4890234909723
703	Feb19-3L1-mock-rep2_B-C-A_Position013_12_cmle.ics	23	1	0	1	2	2	1	8.664	2.0	0.2861045389789132	1.0901373730174733	0.0	0.9521483892573748	34794.0	567.012462442434	326432.0	752.6623123810542
704	Feb19-3L1-mock-rep2_B-C-A_Position013_12_cmle.ics	26	1	0	1	3	2	2	8.664	2.0	0.2847063829630957	1.1288607085380185	0.0	0.9541507949459314	35646.0	579.1013490108028	337667.0	778.5671289419341
705	Feb19-3L1-mock-rep2_B-C-A_Position013_12_cmle.ics	27	1	0	1	1	1	1	8.664	1.0	0.2936991026049275	1.111387839197286	0.0	0.9737299189115082	22002.0	371.8125418691982	166310.0	383.46506829015885
706	Feb19-3L1-mock-rep2_B-C-A_Position013_12_cmle.ics	29	1	0	1	2	2	2	8.4474	2.0	0.3033143795749585	1.2129804595753737	0.0	0.9743932611890802	19628.0	333.4341789541078	142408.0	328.35363745454237
707	Feb19-3L1-mock-rep2_B-C-A_Position013_12_cmle.ics	30	1	0	1	1	2	2	8.664	2.0	0.2860541202629987	1.1756627009455867	0.0	0.9441192601240768	35310.0	571.7563565516666	333691.0	769.3995676917286
708	Feb19-3L1-mock-rep2_B-C-A_Position013_12_cmle.ics	33	1	0	1	1	1	1	7.797599999999999	1.0	0.291634219834337	1.1570920653017311	0.0	0.9701909279426542	16160.0	277.39494788761624	104317.0	240.5262794108863
709	Feb19-3L1-mock-rep2_B-C-A_Position013_12_cmle.ics	34	1	0	1	2	1	1	7.797599999999999	1.0	0.277151766953842	1.0370753368242778	0.0	0.9730848749434949	21094.0	352.5272505618601	151660.0	349.6862020136221
710	Feb19-3L1-mock-rep2_B-C-A_Position013_12_cmle.ics	35	1	0	1	1	2	1	8.664	2.0	0.30206050192846845	1.0537555971140458	0.0	0.9659503425676245	31632.0	517.3435244214332	290744.0	670.3756106966143
711	Feb19-3L1-mock-rep2_B-C-A_Position013_12_cmle.ics	37	1	0	1	1	1	2	8.664	1.0	0.3069401325929635	1.1197397072787894	0.0	0.9626006509760627	24414.0	408.9336452149576	198728.0	458.21205033471637
712	Feb19-3L1-mock-rep2_B-C-A_Position013_12_cmle.ics	38	1	0	1	2	2	1	8.664	2.0	0.2990822325844437	1.018067553001547	0.0	0.9534803218206154	33218.0	541.5758718720821	311336.0	717.8550929059281
713	Feb19-3L1-mock-rep2_B-C-A_Position013_12_cmle.ics	39	1	0	1	1	1	1	6.7146	1.0	0.3095388408129305	1.2417960346437307	0.0	0.9797757782055793	11650.0	200.8780370764899	65784.0	151.67979106728285
714	Feb19-3L1-mock-rep2_B-C-A_Position013_12_cmle.ics	40	1	0	1	4	4	3	8.664	4.0	0.21466936618272076	1.0254724509940796	0.0	0.9175950636562059	60462.0	922.4262439649661	647713.0	1493.4478370357986
715	Feb19-3L1-mock-rep2_B-C-A_Position013_12_cmle.ics	41	1	0	1	2	2	1	8.664	2.0	0.27748722881395904	1.0685760482064193	0.0	0.9193588104895528	34344.0	558.6411726790033	315262.0	726.9073679231078
716	Feb19-3L1-mock-rep2_B-C-A_Position013_12_cmle.ics	43	1	0	1	1	1	1	8.664	1.0	0.27381761060526916	1.2250149635216279	0.0	0.9427734756514667	33782.0	552.14372138179	305515.0	704.4334696570735
717	Feb19-3L1-mock-rep2_B-C-A_Position013_12_cmle.ics	45	1	0	1	1	2	2	7.797599999999999	2.0	0.27579625009254094	1.0859884624810463	0.0	0.9727425198111022	27474.0	444.17579308032623	224880.0	518.5113616564904
718	Feb19-3L1-mock-rep2_B-C-A_Position013_12_cmle.ics	47	1	0	1	3	2	1	8.664	2.0	0.2888769695774184	1.091076546989946	0.0	0.9757195435188205	27648.0	459.69670259027265	232341.0	535.7143733485888
719	Feb19-3L1-mock-rep2_B-C-A_Position013_12_cmle.ics	48	1	0	1	2	1	1	8.664	1.0	0.286811425698439	1.0819000594648471	0.0	0.9419839509084363	35420.0	571.9442950692223	335695.0	774.0202399113996
720	Feb19-3L1-mock-rep2_B-C-A_Position013_12_cmle.ics	49	1	0	1	1	2	1	8.664	2.0	0.28393875728446283	1.143928358604779	0.0	0.9493587291402801	31482.0	515.0446047259456	279885.0	645.337746608088
721	Feb19-3L1-mock-rep2_B-C-A_Position013_12_cmle.ics	50	1	0	1	3	2	2	8.014199999999999	2.0	0.28110841986080054	1.0429576424597395	0.0	0.9799152845237779	20780.0	349.74642093199947	149341.0	344.33922652588905
722	Feb19-3L1-mock-rep2_B-C-A_Position013_12_cmle.ics	51	1	0	1	1	1	2	7.5809999999999995	1.0	0.2842124784155732	1.1235372076939734	0.0	0.9889523328065443	13228.0	226.49975455179558	76267.0	175.85070268345584
723	Feb19-3L1-mock-rep2_B-C-A_Position013_12_cmle.ics	52	1	0	1	1	1	1	8.2308	1.0	0.2857628377877689	1.1090263500584197	0.0	0.9745156803067512	18626.0	314.6929964059494	127778.0	294.6208856712159
724	Feb19-3L1-mock-rep2_B-C-A_Position013_12_cmle.ics	53	1	0	1	1	2	1	8.664	2.0	0.3000687678450311	1.0693414698251626	0.0	0.9556024892349555	35772.0	578.6170198746748	348497.0	803.5381270153056
725	Feb19-3L1-mock-rep2_B-C-A_Position013_12_cmle.ics	54	1	0	1	1	1	1	8.664	1.0	0.28249132427321716	1.1086215133527069	0.0	0.9617518519195538	34226.0	558.4616945045456	316454.0	729.655791718441
726	Feb19-3L1-mock-rep2_B-C-A_Position013_12_cmle.ics	55	1	0	1	1	1	1	8.664	1.0	0.28446199496951646	1.0501904593163978	0.0	0.9622681337538417	31068.0	508.3438265840471	274635.0	633.2326921403871
727	Feb19-3L1-mock-rep2_B-C-A_Position013_12_cmle.ics	56	1	0	1	1	1	1	8.664	1.0	0.281518955317873	1.1992610128202914	0.0	0.9556160288236394	31920.0	527.6415297952641	284526.0	656.0386147575356
728	Feb19-3L1-mock-rep2_B-C-A_Position013_12_cmle.ics	57	1	0	1	2	2	2	8.664	2.0	0.28452342024549593	1.0604441542261251	0.0	0.9191146222346432	30400.0	496.22418886666236	265854.0	612.9861238964096
729	Feb19-3L1-mock-rep2_B-C-A_Position013_12_cmle.ics	60	1	0	1	1	2	1	8.664	2.0	0.28633547072120574	1.1844049952323494	0.0	0.9668101827576169	30866.0	505.35093115568725	272855.0	629.1285022446713
730	Feb19-3L1-mock-rep2_B-C-A_Position013_12_cmle.ics	61	1	0	1	2	1	1	8.014199999999999	1.0	0.31002261679836546	1.0125161879665547	0.0	0.961747076801249	20674.0	347.79885857984846	155635.0	358.85145753916703
731	Feb19-3L1-mock-rep2_B-C-A_Position013_12_cmle.ics	62	1	0	1	2	1	2	8.2308	1.0	0.3099544437165529	1.166089607113489	0.0	0.9744158553804148	19968.0	338.57484785068317	147715.0	340.59011822789256
732	Feb19-3L1-mock-rep2_B-C-A_Position013_12_cmle.ics	63	1	0	1	1	1	1	8.664	1.0	0.27901252630096224	1.1113206164813567	0.0	0.9600131283274899	30066.0	494.33050430164263	258940.0	597.0443435936127
733	Feb19-3L1-mock-rep2_B-C-A_Position013_12_cmle.ics	64	1	0	1	1	1	1	8.664	1.0	0.29817239983685245	1.1057347948237055	0.0	0.9483304974805022	32842.0	537.9946156939807	305599.0	704.6271505285566
734	Feb19-3L1-mock-rep2_B-C-A_Position013_12_cmle.ics	65	1	0	1	3	3	2	8.664	3.0	0.28032135256830454	1.157253359537491	0.0	0.9456665961973277	34510.0	562.6551601025338	319168.0	735.9135284470772
735	Feb19-3L1-mock-rep2_B-C-A_Position013_12_cmle.ics	66	1	0	1	1	3	2	8.664	3.0	0.300055855283205	1.0448834868003716	0.0	0.9481506064088426	35142.0	573.4319596821634	339324.0	782.3877147044066
736	Feb19-3L1-mock-rep2_B-C-A_Position014_13_cmle.ics	2	1	0	1	2	2	1	8.014199999999999	2.0	0.31077694471274786	1.1588491645640013	0.0	0.9698794424940164	18472.0	313.4749483286572	131604.0	303.44258822234417
737	Feb19-3L1-mock-rep2_B-C-A_Position014_13_cmle.ics	3	1	0	1	1	1	1	8.664	1.0	0.27471566444466305	1.113010676247162	0.0	0.9751977579468519	21094.0	357.8636472974848	150992.0	348.1459779403984
738	Feb19-3L1-mock-rep2_B-C-A_Position014_13_cmle.ics	4	1	0	1	2	1	2	9.747	1.0	0.25623167947955316	1.1099347351138504	0.0	0.9694686039014028	33038.0	549.653798450619	285832.0	659.0498911641674
739	Feb19-3L1-mock-rep2_B-C-A_Position014_13_cmle.ics	5	1	0	1	1	1	1	9.9636	1.0	0.2968244330845294	1.0984517460952952	0.0	0.9625810794500054	34522.0	577.5750183481271	328600.0	757.6611234450496
740	Feb19-3L1-mock-rep2_B-C-A_Position014_13_cmle.ics	6	1	0	1	1	1	1	9.9636	1.0	0.30812706618333846	1.0802313344135248	0.0	0.9686075445388506	33450.0	558.3227325808924	319325.0	736.2755272187779
741	Feb19-3L1-mock-rep2_B-C-A_Position014_13_cmle.ics	9	1	0	1	1	1	1	9.9636	1.0	0.308790111214761	1.0407832649875612	0.0	0.9554378140798152	36198.0	603.2569333625501	359859.0	829.735770608071
742	Feb19-3L1-mock-rep2_B-C-A_Position014_13_cmle.ics	10	1	0	1	2	3	3	8.014199999999999	3.0	0.30766698465307724	1.058859542951413	0.0	0.9716938243935677	19210.0	325.66098953707467	138869.0	320.1936778809817
743	Feb19-3L1-mock-rep2_B-C-A_Position014_13_cmle.ics	11	1	0	1	1	1	1	9.747	1.0	0.2939998309699583	1.1623723450390913	0.0	0.9515076910007414	36734.0	607.7690293745177	358963.0	827.6698413122499
744	Feb19-3L1-mock-rep2_B-C-A_Position014_13_cmle.ics	12	1	0	1	3	2	2	9.9636	2.0	0.3020799757990037	1.0741339845310474	0.0	0.9559463253586149	36522.0	609.2571119035392	360717.0	831.7140823667922
745	Feb19-3L1-mock-rep2_B-C-A_Position014_13_cmle.ics	13	1	0	1	1	1	2	7.797599999999999	1.0	0.29367074265212384	1.1512716327431876	0.0	0.9771779592431951	17892.0	303.2282877400442	121953.0	281.19003952371924
746	Feb19-3L1-mock-rep2_B-C-A_Position014_13_cmle.ics	14	1	0	1	2	3	2	9.9636	3.0	0.2639434345193869	1.0545673428872484	0.0	0.9612318749405071	54494.0	870.4351850415535	614543.0	1416.9669500465343
747	Feb19-3L1-mock-rep2_B-C-A_Position014_13_cmle.ics	15	1	0	1	2	1	1	9.5304	1.0	0.28567911262733764	1.0292057042838487	0.0	0.9569034795378882	33940.0	559.7237669720975	314254.0	724.5831974653091
748	Feb19-3L1-mock-rep2_B-C-A_Position014_13_cmle.ics	16	1	0	1	1	1	1	9.313799999999999	1.0	0.29164224408999967	1.0576321805831648	0.0	0.9501372761563454	30128.0	503.58022568124363	265555.0	612.2967122229159
749	Feb19-3L1-mock-rep2_B-C-A_Position014_13_cmle.ics	18	1	0	1	2	1	1	9.9636	1.0	0.3071646474061352	1.0410090494237485	0.0	0.9605793106157394	35602.0	593.4250826903971	350083.0	807.1950063268816
750	Feb19-3L1-mock-rep2_B-C-A_Position014_13_cmle.ics	19	1	0	1	1	1	1	9.313799999999999	1.0	0.2856958113828195	1.1358557268528116	0.0	0.9788316269522921	22378.0	380.6365737875473	168251.0	387.9404798562174
751	Feb19-3L1-mock-rep2_B-C-A_Position014_13_cmle.ics	24	1	0	1	4	4	2	9.9636	4.0	0.24862279337549728	1.3319483341374536	0.0	0.9531557530845404	69376.0	1078.3339844959798	856758.0	1975.4480486930424
752	Feb19-3L1-mock-rep2_B-C-A_Position014_13_cmle.ics	25	1	0	1	2	2	1	9.9636	2.0	0.28900321929054057	1.0509553300903347	0.0	0.9618105953712851	33744.0	563.1843749664001	313343.0	722.4826822995806
753	Feb19-3L1-mock-rep2_B-C-A_Position014_13_cmle.ics	26	1	0	1	1	1	4	9.9636	1.0	0.2929191970283261	1.0651277691028014	0.0	0.9679088000082365	34824.0	579.5025442855093	330724.0	762.5584826239823
754	Feb19-3L1-mock-rep2_B-C-A_Position014_13_cmle.ics	27	1	0	1	1	1	1	8.664	1.0	0.26873573260714423	1.2554343718136272	0.0	0.9751701516927923	32436.0	528.3363158551037	284759.0	656.5758486034354
755	Feb19-3L1-mock-rep2_B-C-A_Position014_13_cmle.ics	28	1	0	1	2	1	1	9.9636	1.0	0.28496170199566095	1.0492626190586762	0.0	0.9392445470581082	39252.0	646.2993743490373	390355.0	900.0511498551197
756	Feb19-3L1-mock-rep2_B-C-A_Position014_13_cmle.ics	32	1	0	1	4	1	1	9.313799999999999	1.0	0.27870429398416247	1.1067728391651948	0.0	0.9585800602340331	35852.0	588.175378966098	336989.0	777.0038476221054
757	Feb19-3L1-mock-rep2_B-C-A_Position014_13_cmle.ics	33	1	0	1	1	2	1	8.664	2.0	0.30830172676260015	1.2209565325294178	0.0	0.9629700112940943	20120.0	344.68670802138683	149006.0	343.5668087646167
758	Feb19-3L1-mock-rep2_B-C-A_Position014_13_cmle.ics	36	1	0	1	1	2	5	8.664	2.0	0.294971652560891	1.0492485585066817	0.0	0.9741245700193089	28854.0	473.68152811484003	250307.0	577.1390225993914
759	Feb19-3L1-mock-rep2_B-C-A_Position014_13_cmle.ics	37	1	0	1	3	3	3	9.9636	3.0	0.24115355972363356	1.0397773342144063	0.0	0.9299028460126336	68498.0	1062.223485993315	827823.0	1908.731905641057
760	Feb19-3L1-mock-rep2_B-C-A_Position014_13_cmle.ics	38	1	0	1	1	1	1	8.8806	1.0	0.29144306208345255	1.0249682521199825	0.0	0.9746347076402032	27964.0	464.04356880668337	237383.0	547.3398370869027
761	Feb19-3L1-mock-rep2_B-C-A_Position014_13_cmle.ics	40	1	0	1	3	1	1	9.747	1.0	0.2530938498059124	1.2363019887112545	0.0	0.9674437133645603	36756.0	608.0032211682817	333355.0	768.6248442057957
762	Feb19-3L1-mock-rep2_B-C-A_Position014_13_cmle.ics	41	1	0	1	1	2	1	8.664	2.0	0.2759005391230424	1.1444415443534568	0.0	0.9766313041736433	32794.0	530.4854823770139	293320.0	676.3151574220997
763	Feb19-3L1-mock-rep2_B-C-A_Position014_13_cmle.ics	43	1	0	1	2	1	2	8.664	1.0	0.2868791152927785	1.2278173932727219	0.0	0.9846042021140363	17072.0	292.22901174370946	112344.0	259.0343312608358
764	Feb19-3L1-mock-rep2_B-C-A_Position014_13_cmle.ics	45	1	0	1	1	1	1	9.9636	1.0	0.2731280501440026	1.02657362491647	0.0	0.9802365205336883	33452.0	552.2352527966292	300670.0	693.2622336768809
765	Feb19-3L1-mock-rep2_B-C-A_Position014_13_cmle.ics	46	1	0	1	1	1	1	9.9636	1.0	0.27810130294505425	1.0844824808804037	0.0	0.9340568425728691	36790.0	606.3523025401729	349921.0	806.8214789318783
766	Feb19-3L1-mock-rep2_B-C-A_Position015_14_cmle.ics	1	1	0	1	1	1	1	8.8806	1.0	0.2753052711473469	1.1210007742006007	0.0	0.9776241621961868	17602.0	299.36884088312314	115219.0	265.6632896598149
767	Feb19-3L1-mock-rep2_B-C-A_Position015_14_cmle.ics	2	1	0	1	2	2	2	9.747	2.0	0.2821347064279239	1.0191469712202255	0.0	0.942531327678081	34876.0	571.3025254589702	325306.0	750.0660664133151
768	Feb19-3L1-mock-rep2_B-C-A_Position015_14_cmle.ics	5	1	0	1	1	1	1	9.313799999999999	1.0	0.2804842904100827	1.015565439683817	0.0	0.9678723319892422	30028.0	502.81998576267756	259130.0	597.4824312791104
769	Feb19-3L1-mock-rep2_B-C-A_Position015_14_cmle.ics	6	1	0	1	2	1	1	9.5304	1.0	0.29858372128525573	1.0441220874118702	0.0	0.9605344731285632	34564.0	569.2217382085771	330174.0	761.2903340606993
770	Feb19-3L1-mock-rep2_B-C-A_Position015_14_cmle.ics	8	1	0	1	4	4	2	9.9636	4.0	0.2604144159315616	1.3414884328300745	0.0	0.938361588905763	51130.0	824.8183314932443	554779.0	1279.1676214355484
771	Feb19-3L1-mock-rep2_B-C-A_Position015_14_cmle.ics	9	1	0	1	1	2	2	9.9636	2.0	0.274533494818077	1.2000957655697417	0.0	0.9562049119718402	48140.0	776.7697002568174	520392.0	1199.8806675344376
772	Feb19-3L1-mock-rep2_B-C-A_Position015_14_cmle.ics	10	1	0	1	1	1	1	9.097199999999999	1.0	0.29715104920786084	1.0292623431638634	0.0	0.9709705493008309	30416.0	505.148073237595	271904.0	626.9357580925221
773	Feb19-3L1-mock-rep2_B-C-A_Position015_14_cmle.ics	12	1	0	1	1	1	1	9.9636	1.0	0.27817974467510265	1.0826273386268894	0.0	0.9590816367240137	35986.0	596.0850738206207	338561.0	780.6284467884341
774	Feb19-3L1-mock-rep2_B-C-A_Position015_14_cmle.ics	14	1	0	1	1	1	1	9.747	1.0	0.2987427728812435	1.1855096257034263	0.0	0.964872416221619	28446.0	480.10474931510396	246578.0	568.540975340333
775	Feb19-3L1-mock-rep2_B-C-A_Position015_14_cmle.ics	16	1	0	1	1	1	1	8.014199999999999	1.0	0.2772707679308167	1.116612783451866	0.0	0.9766036259086294	18868.0	320.6160567216342	128326.0	295.88442278517783
776	Feb19-3L1-mock-rep2_B-C-A_Position015_14_cmle.ics	18	1	0	1	1	1	2	9.5304	1.0	0.3037227118221736	1.057852509561329	0.0	0.9606559231469964	32158.0	534.551840733773	298845.0	689.054286171442
777	Feb19-3L1-mock-rep2_B-C-A_Position015_14_cmle.ics	19	1	0	1	1	1	1	7.797599999999999	1.0	0.29184331874594527	1.1270473618147347	0.0	0.9829347874337305	16450.0	279.2415433442681	107176.0	247.1183462152971
778	Feb19-3L1-mock-rep2_B-C-A_Position015_14_cmle.ics	21	1	0	1	1	1	1	9.9636	1.0	0.2780907383028791	1.0136719007158503	0.0	0.9832266065809211	31792.0	529.3216417080325	281089.0	648.1138390993474
779	Feb19-3L1-mock-rep2_B-C-A_Position015_14_cmle.ics	22	1	0	1	1	1	1	7.147799999999999	1.0	0.26288882562045224	1.0721938420116346	0.0	0.989772833235139	13932.0	232.94065575472692	79283.0	182.80476825956745
780	Feb19-3L1-mock-rep2_B-C-A_Position015_14_cmle.ics	25	1	0	1	1	1	1	8.2308	1.0	0.2997553309056082	1.0742026294563496	0.0	0.9697434700998994	26478.0	435.79679051115727	221812.0	511.4373983980321
781	Feb19-3L1-mock-rep2_B-C-A_Position015_14_cmle.ics	26	1	0	1	1	1	2	7.147799999999999	1.0	0.2294662135333919	1.133257462837189	0.0	0.958565732424289	15122.0	252.79371417556513	83762.0	193.1321090140117
782	Feb19-3L1-mock-rep2_B-C-A_Position015_14_cmle.ics	27	1	0	1	1	1	1	8.014199999999999	1.0	0.3025281899961885	1.2463886169261542	0.0	0.9827627936320116	16194.0	277.078128443438	106583.0	245.75105149161206
783	Feb19-3L1-mock-rep2_B-C-A_Position015_14_cmle.ics	28	1	0	1	3	1	2	9.9636	1.0	0.2480111515971602	1.030836490616045	0.0	0.9632347355483072	59306.0	937.6216970977271	676328.0	1559.4261481964197
784	Feb19-3L1-mock-rep2_B-C-A_Position015_14_cmle.ics	29	1	0	1	2	1	1	9.9636	1.0	0.2891535751409789	1.172898100087724	0.0	0.958538235764476	28864.0	484.8586616317243	247955.0	571.7159581978614
785	Feb19-3L1-mock-rep2_B-C-A_Position015_14_cmle.ics	30	1	0	1	1	1	1	9.313799999999999	1.0	0.2982850631702031	1.0496497769617752	0.0	0.9620890621848763	30252.0	503.8469795937875	270222.0	623.0575292135368
786	Feb19-3L1-mock-rep2_B-C-A_Position015_14_cmle.ics	33	1	0	1	2	2	2	9.9636	2.0	0.2894875200445196	1.0087454825270525	0.0	0.9714025927916069	32836.0	546.871550261829	301033.0	694.0992117286476
787	Feb19-3L1-mock-rep2_B-C-A_Position015_14_cmle.ics	34	1	0	1	2	1	1	9.747	1.0	0.2949374278207688	1.0080814966543163	0.0	0.9678356821045623	33720.0	561.1969045953792	316206.0	729.0839720026335
788	Feb19-3L1-mock-rep2_B-C-A_Position015_14_cmle.ics	35	1	0	1	1	1	1	8.8806	1.0	0.29356962959873384	1.0320281406161715	0.0	0.9623512475252132	32170.0	528.2665435299153	293972.0	677.8184899007551
789	Feb19-3L1-mock-rep2_B-C-A_Position015_14_cmle.ics	37	1	0	1	1	2	2	9.9636	2.0	0.28220275130765043	1.0163083480489747	0.0	0.957269483918997	35458.0	594.3497420775541	333523.0	769.0122059487621
790	Feb19-3L1-mock-rep2_B-C-A_Position015_14_cmle.ics	38	1	0	1	2	1	2	9.9636	1.0	0.2989766316364154	1.1588649116175922	0.0	0.9601001974251421	29938.0	504.27266905505866	266334.0	614.0928717334566
791	Feb19-3L1-mock-rep2_B-C-A_Position015_14_cmle.ics	39	1	0	1	1	2	3	9.097199999999999	2.0	0.27859184735639986	1.051209695511728	0.0	0.9683425140586156	28962.0	480.4718618911921	244625.0	564.0378950783482
792	Feb19-3L1-mock-rep2_B-C-A_Position015_14_cmle.ics	40	1	0	1	1	1	1	8.014199999999999	1.0	0.2605332397394132	1.0448899038192239	0.0	0.9860896619761762	16174.0	274.7821596659443	98726.0	227.63497283394994
793	Feb19-3L1-mock-rep2_B-C-A_Position015_14_cmle.ics	41	1	0	1	1	1	1	9.747	1.0	0.296402419957465	1.0533216263667096	0.0	0.942728199519189	33562.0	554.9743634377592	314765.0	725.7614227668321
794	Feb19-3L1-mock-rep2_B-C-A_Position015_14_cmle.ics	42	1	0	1	1	2	1	9.9636	2.0	0.2755448289963913	1.0484866334427323	0.0	0.9578780619118827	34902.0	583.8436479713124	321844.0	742.0836476386139
795	Feb19-3L1-mock-rep2_B-C-A_Position015_14_cmle.ics	45	1	0	1	1	1	3	7.797599999999999	1.0	0.3254382235565337	1.12965982699075	0.0	0.9652216850853756	16990.0	292.15189351839444	118795.0	273.90856104581457
796	Feb19-3L1-mock-rep2_B-C-A_Position015_14_cmle.ics	46	1	0	1	1	2	2	9.313799999999999	2.0	0.3070460317117794	1.0093729923111445	0.0	0.9658325051025389	32390.0	535.7810214613954	303733.0	700.3246683120367
797	Feb19-3L1-mock-rep2_B-C-A_Position015_14_cmle.ics	48	1	0	1	3	3	2	8.8806	3.0	0.2907313000813359	1.0601954919536631	0.0	0.9571879241033632	31846.0	522.0791229981938	288139.0	664.3691979559743
798	Feb19-3L1-mock-rep2_B-C-A_Position015_14_cmle.ics	49	1	0	1	2	2	2	9.9636	2.0	0.2976761487869625	1.1464245148017542	0.0	0.9663439197246694	30094.0	506.7758907328135	267834.0	617.5514587242283
799	Feb19-3L1-mock-rep2_B-C-A_Position015_14_cmle.ics	50	1	0	1	1	1	1	9.9636	1.0	0.25647384820344143	1.092717545306784	0.0	0.936037506960044	61440.0	965.815129322405	725224.0	1672.1668611969342
800	Feb19-3L1-mock-rep2_B-C-A_Position015_14_cmle.ics	51	1	0	1	2	2	1	8.8806	2.0	0.293305832031943	1.037104749697537	0.0	0.9687338468533385	27066.0	451.3479822434865	226762.0	522.8507354675787
801	Feb19-3L1-mock-rep2_B-C-A_Position015_14_cmle.ics	52	1	0	1	1	1	2	8.2308	1.0	0.28529963149741766	1.137759895747058	0.0	0.9789707219175552	16162.0	276.17575986214695	103197.0	237.9438677911101
802	Feb19-3L1-mock-rep2_B-C-A_Position015_14_cmle.ics	53	1	0	1	1	1	1	8.2308	1.0	0.3029990095255969	1.115586234082238	0.0	0.974922107010967	19364.0	329.7578832217302	139472.0	321.58402985127196
803	Feb19-3L1-mock-rep2_B-C-A_Position015_14_cmle.ics	55	1	0	1	4	1	2	9.9636	1.0	0.2954987401571632	1.1255694034689705	0.0	0.954686477601525	34100.0	569.5486013653765	321872.0	742.1482079291084
804	Feb19-3L1-mock-rep2_B-C-A_Position015_14_cmle.ics	56	1	0	1	2	1	2	9.5304	1.0	0.2913360682877454	1.0280414144604177	0.0	0.9491435610138659	33170.0	550.7312757294679	306612.0	706.9628496096578
805	Feb19-3L1-mock-rep2_B-C-A_Position015_14_cmle.ics	57	1	0	1	4	1	2	9.9636	1.0	0.2779291993293865	1.0677877685827581	0.0	0.9470102678869874	37862.0	628.2493814263797	365213.0	842.0806204404653
806	Feb19-3L1-mock-rep2_B-C-A_Position015_14_cmle.ics	58	1	0	1	1	1	2	9.313799999999999	1.0	0.2926482349430417	1.0419024085682813	0.0	0.9514610877611539	31194.0	516.215171283933	280255.0	646.1908647324783
807	Feb19-3L1-mock-rep2_B-C-A_Position015_14_cmle.ics	59	1	0	1	2	1	1	8.8806	1.0	0.2974163195382937	1.1530921440373132	0.0	0.9732990371458241	18700.0	319.1085460098074	131135.0	302.3612033565629
808	Feb19-3L1-mock-rep2_B-C-A_Position016_15_cmle.ics	2	1	0	1	1	2	2	9.747	2.0	0.2936378468373892	1.039306338298751	0.0	0.973299186026602	30952.0	517.1732541273566	277468.0	639.7648101036245
809	Feb19-3L1-mock-rep2_B-C-A_Position016_15_cmle.ics	3	1	0	1	1	1	1	7.5809999999999995	1.0	0.25441605972779713	1.0952457047499473	0.0	0.9858111032943299	16242.0	271.0824331795048	98176.0	226.366824270667
810	Feb19-3L1-mock-rep2_B-C-A_Position016_15_cmle.ics	4	1	0	1	3	2	2	10.1802	2.0	0.30290644725702565	1.0731568663826263	0.0	0.952436677923584	35484.0	592.8711205344861	345921.0	797.5985802898205
811	Feb19-3L1-mock-rep2_B-C-A_Position016_15_cmle.ics	6	1	0	1	2	1	1	9.9636	1.0	0.2686081338003077	1.050895333948213	0.0	0.9801721936320164	28374.0	471.6613818249215	232924.0	537.0586108256687
812	Feb19-3L1-mock-rep2_B-C-A_Position016_15_cmle.ics	9	1	0	1	1	1	3	10.1802	1.0	0.27295720692132236	1.0281037016120937	0.0	0.9437546317604804	54606.0	872.6338598736196	626876.0	1445.403452284659
813	Feb19-3L1-mock-rep2_B-C-A_Position016_15_cmle.ics	10	1	0	1	1	1	1	10.1802	1.0	0.3119064884404477	1.1467781841949256	0.0	0.9607981545893896	32688.0	551.3112271466223	310362.0	715.609317086587
814	Feb19-3L1-mock-rep2_B-C-A_Position016_15_cmle.ics	12	1	0	1	1	2	1	8.4474	2.0	0.28657313364891174	1.1337011612588705	0.0	0.9808017538133601	17128.0	292.70811006547257	112837.0	260.1710535184694
815	Feb19-3L1-mock-rep2_B-C-A_Position016_15_cmle.ics	13	1	0	1	1	1	3	8.8806	1.0	0.2666786227379349	1.119703147634645	0.0	0.9618227695898778	18588.0	316.60560294281106	123060.0	283.74247672290875
816	Feb19-3L1-mock-rep2_B-C-A_Position016_15_cmle.ics	14	1	0	1	1	1	1	8.2308	1.0	0.29090457579684825	1.0819787361596707	0.0	0.9708592865954845	19436.0	326.89651552200024	137423.0	316.8596000218778
817	Feb19-3L1-mock-rep2_B-C-A_Position016_15_cmle.ics	15	1	0	1	2	2	2	8.664	2.0	0.2999297915688456	1.3189799886577476	0.0	0.9636953792987849	17666.0	305.1524703485752	120918.0	278.8036145000868
818	Feb19-3L1-mock-rep2_B-C-A_Position016_15_cmle.ics	16	1	0	1	1	1	1	9.313799999999999	1.0	0.28073431286323547	1.1032632040614772	0.0	0.9658938091481649	31076.0	517.4166027910542	272935.0	629.3129602175125
819	Feb19-3L1-mock-rep2_B-C-A_Position016_15_cmle.ics	17	1	0	1	1	1	2	9.097199999999999	1.0	0.2816787957401634	1.159528421736355	0.0	0.9747836575562389	21628.0	367.36317639824017	158736.0	366.00150971142233
820	Feb19-3L1-mock-rep2_B-C-A_Position016_15_cmle.ics	18	1	0	1	1	2	2	9.097199999999999	2.0	0.29032521988738214	1.0834450988431314	0.0	0.9735948364090047	29140.0	486.0647157212397	252029.0	581.1094804647973
821	Feb19-3L1-mock-rep2_B-C-A_Position016_15_cmle.ics	19	1	0	1	1	1	2	10.1802	1.0	0.2982694670190005	1.0863656195893021	0.0	0.9562154444248075	33200.0	554.0465000270943	310660.0	716.2964230354203
822	Feb19-3L1-mock-rep2_B-C-A_Position016_15_cmle.ics	20	1	0	1	2	1	2	9.313799999999999	1.0	0.2956021593547799	1.0291144728723167	0.0	0.9748771941833627	28700.0	480.1872121549109	248571.0	573.1362845887384
823	Feb19-3L1-mock-rep2_B-C-A_Position016_15_cmle.ics	21	1	0	1	2	2	3	10.1802	2.0	0.28918650964829484	1.1403143564880667	0.0	0.963409230802851	28144.0	475.6494565029545	238749.0	550.4894569731654
824	Feb19-3L1-mock-rep2_B-C-A_Position016_15_cmle.ics	23	1	0	1	2	1	1	8.664	1.0	0.2991045561906005	1.2776678607482383	0.0	0.9693434121552873	17462.0	302.0680690106282	118666.0	273.6111225646082
825	Feb19-3L1-mock-rep2_B-C-A_Position016_15_cmle.ics	24	1	0	1	1	1	1	7.147799999999999	1.0	0.1660333324250019	1.7043311205703424	0.0	0.9313801284146145	26164.0	411.904426427219	162154.0	373.8824766010608
826	Feb19-3L1-mock-rep2_B-C-A_Position016_15_cmle.ics	25	1	0	1	1	3	3	10.1802	3.0	0.2743581537336085	1.1716398053115604	0.0	0.9578736107819157	58344.0	928.8556593379101	694108.0	1600.4219326603666
827	Feb19-3L1-mock-rep2_B-C-A_Position016_15_cmle.ics	27	1	0	1	2	1	4	8.4474	1.0	0.27082095295265146	1.1203814925970073	0.0	0.9864749891040275	18906.0	317.4395667473876	127208.0	293.30662261472264
828	Feb19-3L1-mock-rep2_B-C-A_Position016_15_cmle.ics	28	1	0	1	1	1	1	10.1802	1.0	0.3166854865411941	1.0482706923146508	0.0	0.9550038984529973	34354.0	575.1547029315465	336941.0	776.8931728384006
829	Feb19-3L1-mock-rep2_B-C-A_Position016_15_cmle.ics	30	1	0	1	1	2	2	9.313799999999999	2.0	0.270146540044908	1.0109235730048443	0.0	0.9769015486823925	28730.0	477.8383662331559	238000.0	548.76246920244
830	Feb19-3L1-mock-rep2_B-C-A_Position016_15_cmle.ics	31	1	0	1	1	2	3	10.1802	2.0	0.2836325447193662	1.025486593702287	0.0	0.9690929757644816	36504.0	605.2504448749224	349271.0	805.3227579025439
831	Feb19-3L1-mock-rep2_B-C-A_Position016_15_cmle.ics	33	1	0	1	1	1	2	10.1802	1.0	0.2780965042066253	1.0648738498293526	0.0	0.964477765466429	32308.0	541.7190521880915	287963.0	663.9633904157237
832	Feb19-3L1-mock-rep2_B-C-A_Position016_15_cmle.ics	34	1	0	1	2	3	1	8.4474	3.0	0.27074533069026896	1.045796807332537	0.0	0.9767538098914061	20748.0	346.52693271549884	146224.0	337.1522827590655
833	Feb19-3L1-mock-rep2_B-C-A_Position016_15_cmle.ics	35	1	0	1	1	1	1	10.1802	1.0	0.29120959600858365	1.1543662829304768	0.0	0.957512485052632	32780.0	549.1308660543642	301155.0	694.3805101372304
834	Feb19-3L1-mock-rep2_B-C-A_Position016_15_cmle.ics	36	1	0	1	1	1	1	7.3644	1.0	0.2748424177228279	1.0233697136743498	0.0	0.9848507282764897	15836.0	263.4369847409052	98239.0	226.51208492427943
835	Feb19-3L1-mock-rep2_B-C-A_Position016_15_cmle.ics	37	1	0	1	1	2	2	10.1802	2.0	0.2917775342733037	1.156518447861235	0.0	0.9729364242200466	29602.0	497.13832383551284	258691.0	596.4702181531447
836	Feb19-3L1-mock-rep2_B-C-A_Position016_15_cmle.ics	38	1	0	1	1	1	1	10.1802	1.0	0.2851170662573112	1.1329252703797135	0.0	0.958767410624011	32168.0	540.2053355243156	289682.0	667.926931107148
837	Feb19-3L1-mock-rep2_B-C-A_Position016_15_cmle.ics	39	1	0	1	1	1	2	10.1802	1.0	0.26766071731918617	1.052849532772622	0.0	0.9245932882406929	45962.0	743.497050423062	479363.0	1105.2790904381902
838	Feb19-3L1-mock-rep2_B-C-A_Position016_15_cmle.ics	40	1	0	1	1	1	1	10.1802	1.0	0.27602531195137203	1.0476778288950066	0.0	0.9847141883422335	30338.0	506.6348765130711	261053.0	601.9163398012797
839	Feb19-3L1-mock-rep2_B-C-A_Position016_15_cmle.ics	41	1	0	1	2	2	1	9.9636	2.0	0.2916331396999514	1.0910954513016535	0.0	0.9564273567498672	32600.0	543.2826695728477	298895.0	689.1695724044678
840	Feb19-3L1-mock-rep2_B-C-A_Position016_15_cmle.ics	43	1	0	1	2	2	2	10.1802	2.0	0.2892271879281213	1.0446738815901118	0.0	0.9748213814643926	29278.0	496.5213525278318	253341.0	584.1345912193923
841	Feb19-3L1-mock-rep2_B-C-A_Position016_15_cmle.ics	45	1	0	1	1	3	1	10.1802	3.0	0.24246951491493987	1.0784015355113277	0.0	0.9806843419030297	32102.0	530.4449288417696	266318.0	614.0559801388885
842	Feb19-3L1-mock-rep2_B-C-A_Position016_15_cmle.ics	46	1	0	1	1	1	1	10.1802	1.0	0.2948057976547139	1.0344433511774407	0.0	0.9693862108010822	34756.0	580.4170461599655	330816.0	762.7706092927497
843	Feb19-3L1-mock-rep2_B-C-A_Position016_15_cmle.ics	47	1	0	1	4	2	2	10.1802	2.0	0.2689633817675268	1.029695562831416	0.0	0.9229731701684325	56258.0	891.8110914908146	650724.0	1500.3903739886077
844	Feb19-3L1-mock-rep2_B-C-A_Position016_15_cmle.ics	48	1	0	1	1	1	1	8.4474	1.0	0.2617019304669736	1.0548321092723123	0.0	0.9883535907100228	18384.0	306.1485482201453	119905.0	276.4679154189856
845	Feb19-3L1-mock-rep2_B-C-A_Position016_15_cmle.ics	50	1	0	1	1	1	1	10.1802	1.0	0.29802901485994704	1.1719243555661605	0.0	0.9567989351594719	30504.0	513.3638728020568	273488.0	630.588025954777
846	Feb19-3L1-mock-rep2_B-C-A_Position017_16_cmle.ics	1	1	0	1	1	1	1	9.097199999999999	1.0	0.2963762477692646	1.030069904242712	0.0	0.9577656945605665	32326.0	534.7252522616867	297525.0	686.010729619563
847	Feb19-3L1-mock-rep2_B-C-A_Position017_16_cmle.ics	2	1	0	1	1	1	3	9.097199999999999	1.0	0.2752795463823682	1.034799826812946	0.0	0.9801321567597585	25516.0	428.5052834282504	201085.0	463.646643359549
848	Feb19-3L1-mock-rep2_B-C-A_Position017_16_cmle.ics	4	1	0	1	2	2	1	9.747	2.0	0.2722910869014329	1.0841033226972447	0.0	0.9589458183211104	29766.0	496.5669975720732	251983.0	581.0034171304137
849	Feb19-3L1-mock-rep2_B-C-A_Position017_16_cmle.ics	5	1	0	1	1	1	2	9.747	1.0	0.2682496695917084	1.0232878056253825	0.0	0.9687300494268132	51548.0	812.5332226540343	569982.0	1314.2215534493496
850	Feb19-3L1-mock-rep2_B-C-A_Position017_16_cmle.ics	6	1	0	1	2	1	2	9.747	1.0	0.30655776011628016	1.0254698447180983	0.0	0.9648559750402255	35692.0	590.2638162326332	351064.0	809.4569222188463
851	Feb19-3L1-mock-rep2_B-C-A_Position017_16_cmle.ics	9	1	0	1	1	1	1	9.313799999999999	1.0	0.2764709189846607	1.1742915681794974	0.0	0.95158456476049	35178.0	577.5132119341757	326216.0	752.164275854383
852	Feb19-3L1-mock-rep2_B-C-A_Position017_16_cmle.ics	11	1	0	1	2	1	1	8.014199999999999	1.0	0.3056532381827534	1.1165435011310536	0.0	0.9814663416673675	19628.0	331.23408556310943	142956.0	329.6171745685043
853	Feb19-3L1-mock-rep2_B-C-A_Position017_16_cmle.ics	12	1	0	1	2	2	2	9.747	2.0	0.30442775535419164	1.0276172319282566	0.0	0.9653427959483547	35640.0	592.5189018536702	349078.0	804.8777530430647
854	Feb19-3L1-mock-rep2_B-C-A_Position017_16_cmle.ics	14	1	0	1	3	3	3	9.747	3.0	0.24910923740787183	1.1652239261488588	0.0	0.9240302674362574	57514.0	899.2129754446422	647335.0	1492.5762731141242
855	Feb19-3L1-mock-rep2_B-C-A_Position017_16_cmle.ics	15	1	0	1	2	2	1	9.747	2.0	0.28202160904034607	1.2211899200351406	0.0	0.9591163300808766	43846.0	711.5631478609029	458469.0	1057.103279381401
856	Feb19-3L1-mock-rep2_B-C-A_Position017_16_cmle.ics	17	1	0	1	1	1	1	9.747	1.0	0.28611617354957564	1.127824257706395	0.0	0.9459348560201412	32194.0	538.5160667416088	290541.0	669.90754859053
857	Feb19-3L1-mock-rep2_B-C-A_Position017_16_cmle.ics	20	1	0	1	1	1	1	9.747	1.0	0.3045220186160949	1.1154673558998291	0.0	0.9670782648771613	29804.0	501.0908344663339	266990.0	615.6054271107541
858	Feb19-3L1-mock-rep2_B-C-A_Position017_16_cmle.ics	22	1	0	1	3	2	2	9.313799999999999	2.0	0.28109801502923387	1.171644112217712	0.0	0.9368100791328932	37220.0	610.4381773746787	357987.0	825.4194540435878
859	Feb19-3L1-mock-rep2_B-C-A_Position017_16_cmle.ics	23	1	0	1	4	2	3	9.747	2.0	0.23767258955677714	1.21064491525038	0.0	0.9809537142646255	38980.0	631.16296702793	352798.0	813.4550487801783
860	Feb19-3L1-mock-rep2_B-C-A_Position017_16_cmle.ics	24	1	0	1	3	1	2	9.747	1.0	0.3034381534008935	1.0196834996900914	0.0	0.953257316502581	35358.0	587.2934902209006	344382.0	794.0500700372888
861	Feb19-3L1-mock-rep2_B-C-A_Position017_16_cmle.ics	25	1	0	1	1	1	1	9.097199999999999	1.0	0.2962370946129166	1.054295152592881	0.0	0.9539441718001775	34242.0	559.4277942696586	324289.0	747.7211444335717
862	Feb19-3L1-mock-rep2_B-C-A_Position017_16_cmle.ics	26	1	0	1	3	3	2	9.747	3.0	0.26117798312610613	1.0486028622980896	0.0	0.9338103399680071	56778.0	893.6485045723092	650148.0	1499.0622765841513
863	Feb19-3L1-mock-rep2_B-C-A_Position017_16_cmle.ics	27	1	0	1	1	2	2	8.8806	2.0	0.262597870001607	1.0974375265629288	0.0	0.976643448385379	37524.0	601.409931768971	350254.0	807.5892852438295
864	Feb19-3L1-mock-rep2_B-C-A_Position017_16_cmle.ics	28	1	0	1	2	2	1	9.5304	2.0	0.26968180202524494	1.0567224569365625	0.0	0.9638682779332779	36634.0	603.2873548903034	342394.0	789.4662894121859
865	Feb19-3L1-mock-rep2_B-C-A_Position017_16_cmle.ics	30	1	0	1	3	1	3	9.747	1.0	0.3016021631970514	1.030939632663364	0.0	0.9476085112408132	35770.0	594.7687566603157	349357.0	805.521050223348
866	Feb19-3L1-mock-rep2_B-C-A_Position017_16_cmle.ics	31	1	0	1	2	1	1	9.747	1.0	0.2989158687639881	1.0139057206910944	0.0	0.9678423364768629	35030.0	584.4104399472424	337061.0	777.1698597976624
867	Feb19-3L1-mock-rep2_B-C-A_Position017_16_cmle.ics	34	1	0	1	1	2	1	9.5304	2.0	0.28317493183542053	1.099744401247583	0.0	0.9657628460980567	32264.0	538.2547967489589	289987.0	668.6301771286049
868	Feb19-3L1-mock-rep2_B-C-A_Position017_16_cmle.ics	37	1	0	1	2	1	1	9.747	1.0	0.2960084851399339	1.083530169220706	0.0	0.954315039559213	33220.0	555.2892326067837	309760.0	714.2212708409572
869	Feb19-3L1-mock-rep2_B-C-A_Position017_16_cmle.ics	38	1	0	1	2	1	3	9.747	1.0	0.3017230304680365	1.0545737851889492	0.0	0.9517053214652842	34928.0	575.2264255318352	337162.0	777.4027379883744
870	Feb19-3L1-mock-rep2_B-C-A_Position017_16_cmle.ics	39	1	0	1	1	2	2	9.097199999999999	2.0	0.30831845313623035	1.0654376920918063	0.0	0.9646506523576392	28930.0	481.6993709543714	256919.0	592.384474054713
871	Feb19-3L1-mock-rep2_B-C-A_Position017_16_cmle.ics	40	1	0	1	1	1	1	9.747	1.0	0.2775127756385934	1.0106440055400656	0.0	0.9851451331868354	32812.0	542.7307969974828	294418.0	678.8468430993446
872	Feb19-3L1-mock-rep2_B-C-A_Position017_16_cmle.ics	41	1	0	1	2	1	2	9.313799999999999	1.0	0.2862407569447054	1.173683489704629	0.0	0.9705012433811365	23342.0	396.3986658649354	179410.0	413.6700613428982
873	Feb19-3L1-mock-rep2_B-C-A_Position017_16_cmle.ics	43	1	0	1	1	1	1	9.747	1.0	0.28861895696050455	1.0761335212913306	0.0	0.9627808257620413	33130.0	552.3885396148785	304627.0	702.3859861585365
874	Feb19-3L1-mock-rep2_B-C-A_Position017_16_cmle.ics	45	1	0	1	1	1	1	9.097199999999999	1.0	0.30677532836161026	1.036607526602947	0.0	0.9633710767369661	29624.0	494.23621228466254	265552.0	612.2897950489344
875	Feb19-3L1-mock-rep2_B-C-A_Position018_17_cmle.ics	1	1	0	1	1	1	1	9.097199999999999	1.0	0.29959704368656487	1.0575360865142893	0.0	0.9618301724736426	34958.0	572.0583959007047	336405.0	775.6573044203649
876	Feb19-3L1-mock-rep2_B-C-A_Position018_17_cmle.ics	3	1	0	1	3	1	1	8.664	1.0	0.27239201938477975	1.1609912104479754	0.0	0.9791662425035667	21564.0	363.59239833305924	155405.0	358.3211408672487
877	Feb19-3L1-mock-rep2_B-C-A_Position018_17_cmle.ics	4	1	0	1	3	2	2	8.664	2.0	0.30150741418599103	1.1331713347314358	0.0	0.9632652474724956	22596.0	384.78281097176296	175376.0	404.3687680623829
878	Feb19-3L1-mock-rep2_B-C-A_Position018_17_cmle.ics	6	1	0	1	1	1	1	9.097199999999999	1.0	0.29595568252339993	1.0430916168622204	0.0	0.9351032907740082	36632.0	597.34453677063	358656.0	826.961983841472
879	Feb19-3L1-mock-rep2_B-C-A_Position018_17_cmle.ics	7	1	0	1	2	1	1	8.664	1.0	0.26600958718761575	1.0079343509167542	0.0	0.9729198326438466	21134.0	357.4936720983229	149003.0	343.55989159063523
880	Feb19-3L1-mock-rep2_B-C-A_Position018_17_cmle.ics	11	1	0	1	1	2	2	8.4474	2.0	0.2581830128071959	1.0217881409496532	0.0	0.9762954093280529	18710.0	316.03188298287546	122278.0	281.9394000383864
881	Feb19-3L1-mock-rep2_B-C-A_Position018_17_cmle.ics	12	1	0	1	2	1	1	8.4474	1.0	0.2945365356236419	1.0344824971511708	0.0	0.9761184183599024	23366.0	392.25396103978113	182272.0	420.26904532129055
882	Feb19-3L1-mock-rep2_B-C-A_Position018_17_cmle.ics	14	1	0	1	3	4	1	9.097199999999999	4.0	0.23889960202833693	1.2404142466254502	0.0	0.9306948810690671	69754.0	1063.2123317648898	846711.0	1952.282433028854
883	Feb19-3L1-mock-rep2_B-C-A_Position018_17_cmle.ics	15	1	0	1	1	1	1	7.147799999999999	1.0	0.31334960629350916	1.1732273261059962	0.0	0.9793986182680652	14548.0	248.1813733001703	92362.0	212.96134109443597
884	Feb19-3L1-mock-rep2_B-C-A_Position018_17_cmle.ics	17	1	0	1	1	1	1	9.097199999999999	1.0	0.2512338504479651	1.082916026455138	0.0	0.9815219267725329	33366.0	541.8640552530727	287256.0	662.3332430807401
885	Feb19-3L1-mock-rep2_B-C-A_Position018_17_cmle.ics	21	1	0	1	1	2	1	9.097199999999999	2.0	0.30941444227145887	1.1024131818848657	0.0	0.9582095591931217	34076.0	557.3330372510792	329016.0	758.6203049038236
886	Feb19-3L1-mock-rep2_B-C-A_Position018_17_cmle.ics	22	1	0	1	4	1	2	9.097199999999999	1.0	0.2696281198092881	1.1965675001627267	0.0	0.9572202825106274	38180.0	619.5340037040746	364259.0	839.8809591143345
887	Feb19-3L1-mock-rep2_B-C-A_Position018_17_cmle.ics	25	1	0	1	2	1	1	9.097199999999999	1.0	0.21242329183720823	1.2639047155397019	0.0	0.8825317110716991	40712.0	641.8765161293884	356007.0	820.8541192157693
888	Feb19-3L1-mock-rep2_B-C-A_Position018_17_cmle.ics	26	1	0	1	2	2	2	9.097199999999999	2.0	0.2813709654009803	1.1102440512108298	0.0	0.9693265602075434	33282.0	547.3360960887176	302850.0	698.2887134368024
889	Feb19-3L1-mock-rep2_B-C-A_Position018_17_cmle.ics	28	1	0	1	1	1	1	9.097199999999999	1.0	0.28650922299355175	1.0121440229308731	0.0	0.9270768483882207	39088.0	631.6572888662284	388963.0	896.8415811276835
890	Feb19-3L1-mock-rep2_B-C-A_Position018_17_cmle.ics	29	1	0	1	2	1	1	9.097199999999999	1.0	0.30055696181673824	1.0867873854378485	0.0	0.955622286901318	40188.0	649.8033219859897	415319.0	957.6112602802025
891	Feb19-3L1-mock-rep2_B-C-A_Position018_17_cmle.ics	31	1	0	1	1	1	1	9.097199999999999	1.0	0.29689110090728876	1.063873684845884	0.0	0.9461296067364052	32564.0	539.6461170487851	301078.0	694.2029693383707
892	Feb19-3L1-mock-rep2_B-C-A_Position018_17_cmle.ics	32	1	0	1	1	1	1	9.097199999999999	1.0	0.2940262936658007	1.0762979461267332	0.0	0.9476071574613698	35384.0	583.8956382728983	339373.0	782.5006952127718
893	Feb19-3L1-mock-rep2_B-C-A_Position018_17_cmle.ics	33	1	0	1	1	1	2	8.664	1.0	0.293010989675284	1.0814117621349248	0.0	0.9648462575969791	24468.0	409.32123762713456	194811.0	449.18052683948133
894	Feb19-3L1-mock-rep2_B-C-A_Position018_17_cmle.ics	35	1	0	1	1	1	2	8.8806	1.0	0.29488640529616084	1.0304323302078988	0.0	0.9592599914688755	26558.0	444.95726037232555	221001.0	509.5674556983548
895	Feb19-3L1-mock-rep2_B-C-A_Position018_17_cmle.ics	36	1	0	1	1	1	1	9.097199999999999	1.0	0.3147718445820347	1.0549137750943625	0.0	0.9480771223370573	33862.0	558.9168558612374	328731.0	757.9631733755768
896	Feb19-3L1-mock-rep2_B-C-A_Position018_17_cmle.ics	37	1	0	1	3	3	2	9.097199999999999	3.0	0.2624210555758755	1.1330156117485775	0.0	0.925823399408438	42518.0	682.3300940801732	422311.0	973.7328871065197
897	Feb19-3L1-mock-rep2_B-C-A_Position018_17_cmle.ics	38	1	0	1	1	1	2	7.3644	1.0	0.2699175246805568	1.1713115572364488	0.0	0.975763764345673	20416.0	337.67977415905483	142510.0	328.5888213699148
898	Feb19-3L1-mock-rep2_B-C-A_Position018_17_cmle.ics	40	1	0	1	3	2	2	8.8806	2.0	0.3097661171121478	1.0392512928581747	0.0	0.9604787532117078	29412.0	487.20478423575764	263984.0	608.6744187812476
899	Feb19-3L1-mock-rep2_B-C-A_Position018_17_cmle.ics	42	1	0	1	1	2	2	9.097199999999999	2.0	0.2925752934047168	1.1036986910340825	0.0	0.9527671569243509	36074.0	587.6363362106763	348485.0	803.5104583193795
900	Feb19-3L1-mock-rep2_B-C-A_Position019_18_cmle.ics	5	1	0	1	4	5	3	9.9636	5.0	0.2841732058562292	1.0227838439144745	0.0	0.9533321277408627	36002.0	602.7152438051334	342417.0	789.5193210793778
901	Feb19-3L1-mock-rep2_B-C-A_Position019_18_cmle.ics	6	1	0	1	2	1	1	9.9636	1.0	0.30606663277786145	1.0247583528102078	0.0	0.9540911644940828	38300.0	637.1248719300693	389924.0	899.0573825264379
902	Feb19-3L1-mock-rep2_B-C-A_Position019_18_cmle.ics	7	1	0	1	1	1	3	9.9636	1.0	0.30021240715181624	1.0349408753753102	0.0	0.9634854531190551	37782.0	625.3615182544563	378369.0	872.4147340741935
903	Feb19-3L1-mock-rep2_B-C-A_Position019_18_cmle.ics	9	1	0	1	1	1	2	9.9636	1.0	0.3113225616520103	1.0528695966391832	0.0	0.9493784002803342	41426.0	680.3486275660647	442373.0	1019.9903352457605
904	Feb19-3L1-mock-rep2_B-C-A_Position019_18_cmle.ics	12	1	0	1	2	2	2	9.9636	2.0	0.24589566018678463	1.2338748199905927	0.0	0.9341163510463051	67032.0	1041.281399727175	809231.0	1865.863872752772
905	Feb19-3L1-mock-rep2_B-C-A_Position019_18_cmle.ics	13	1	0	1	1	1	1	8.2308	1.0	0.2818282102099677	1.0608715933189516	0.0	0.9767941526262789	20160.0	340.3846510170354	142890.0	329.46499674091035
906	Feb19-3L1-mock-rep2_B-C-A_Position019_18_cmle.ics	14	1	0	1	1	1	1	8.014199999999999	1.0	0.2880974758015468	1.0343255159510523	0.0	0.9766797833320217	18574.0	315.8714405803083	127762.0	294.5839940766477
907	Feb19-3L1-mock-rep2_B-C-A_Position019_18_cmle.ics	16	1	0	1	4	3	2	9.9636	3.0	0.2793028548075048	1.1615530383470933	0.0	0.9751423373748361	44066.0	712.5475613658797	459692.0	1059.9231806412104
908	Feb19-3L1-mock-rep2_B-C-A_Position019_18_cmle.ics	17	1	0	1	1	1	1	8.8806	1.0	0.2783272173354549	1.059486023316506	0.0	0.9775343103706121	34100.0	550.6137550534676	312380.0	720.2622694515051
909	Feb19-3L1-mock-rep2_B-C-A_Position019_18_cmle.ics	18	1	0	1	2	1	1	9.9636	1.0	0.3096605077490893	1.0566333457042474	0.0	0.951296061750411	39016.0	648.0937008934055	403256.0	929.7973037004167
910	Feb19-3L1-mock-rep2_B-C-A_Position019_18_cmle.ics	20	1	0	1	3	1	1	9.9636	1.0	0.28842939599804746	1.0572175829865411	0.0	0.9522911199148832	40828.0	672.2508803938535	416611.0	960.5902565415872
911	Feb19-3L1-mock-rep2_B-C-A_Position019_18_cmle.ics	21	1	0	1	3	1	1	8.8806	1.0	0.29570642353538756	1.072118783741165	0.0	0.9635271456158178	34786.0	564.3527244176919	331750.0	764.92415612567
912	Feb19-3L1-mock-rep2_B-C-A_Position019_18_cmle.ics	22	1	0	1	2	1	1	9.9636	1.0	0.29569966662000025	1.0995957100925466	0.0	0.9505461683697849	34264.0	571.4348262301903	324307.0	747.762647477461
913	Feb19-3L1-mock-rep2_B-C-A_Position019_18_cmle.ics	24	1	0	1	1	1	2	8.2308	1.0	0.2861123284843637	1.162615667612869	0.0	0.9644917436320264	27066.0	448.0010316593041	223964.0	516.3993178674592
914	Feb19-3L1-mock-rep2_B-C-A_Position019_18_cmle.ics	25	1	0	1	2	3	3	8.8806	3.0	0.26875445294624756	1.1550331415565767	0.0	0.9754663336963448	33476.0	548.4650319529071	298574.0	688.4294347884426
915	Feb19-3L1-mock-rep2_B-C-A_Position019_18_cmle.ics	26	1	0	1	5	2	2	9.9636	2.0	0.2647882301990327	1.127106894461949	0.0	0.9330810351272555	64344.0	1006.4182191203648	789742.0	1820.9276048440058
916	Feb19-3L1-mock-rep2_B-C-A_Position019_18_cmle.ics	28	1	0	1	3	2	2	9.9636	2.0	0.27970014517891806	1.0148150965236817	0.0	0.9422729838282947	40456.0	662.0885191200462	404664.0	933.0437640224209
917	Feb19-3L1-mock-rep2_B-C-A_Position019_18_cmle.ics	29	1	0	1	2	2	2	9.9636	2.0	0.27474517680470206	1.109673022762963	0.0	0.9346761800058715	39758.0	650.0474181869869	390729.0	900.9134908781521
918	Feb19-3L1-mock-rep2_B-C-A_Position019_18_cmle.ics	30	1	0	1	2	2	2	9.5304	2.0	0.28714289821749744	1.1046032384321054	0.0	0.9694072723968071	35824.0	586.051707273571	341652.0	787.7554417140842
919	Feb19-3L1-mock-rep2_B-C-A_Position019_18_cmle.ics	31	1	0	1	1	1	1	9.313799999999999	1.0	0.2843095774804355	1.129416369693815	0.0	0.9679182443607434	38284.0	621.8815703722653	375574.0	865.9702336480555
920	Feb19-3L1-mock-rep2_B-C-A_Position019_18_cmle.ics	32	1	0	1	1	2	1	9.5304	2.0	0.2952316218565836	1.0492690985116429	0.0	0.962384862149318	31898.0	531.0585568205845	291072.0	671.1318883852631
921	Feb19-3L1-mock-rep2_B-C-A_Position019_18_cmle.ics	33	1	0	1	2	1	1	9.9636	1.0	0.28006636469768387	1.05801406897988	0.0	0.9761645051426716	37290.0	616.6367560619477	358338.0	826.2287633994285
922	Feb19-3L1-mock-rep2_B-C-A_Position019_18_cmle.ics	35	1	0	1	4	2	2	8.4474	2.0	0.15731671707661107	2.11119738221293	0.0	0.9790162360223884	35456.0	566.8975002735042	248998.0	574.1208290187781
923	Feb19-3L1-mock-rep2_B-C-A_Position020_19_cmle.ics	1	1	0	1	2	2	3	9.313799999999999	2.0	0.29046855466542476	1.080273814990019	0.0	0.9457959793088621	28610.0	477.6375978955842	245245.0	565.4674443678672
924	Feb19-3L1-mock-rep2_B-C-A_Position020_19_cmle.ics	2	1	0	1	1	1	1	9.313799999999999	1.0	0.2528420381941462	1.1272063056903239	0.0	0.9201310902916061	32380.0	529.3083429613864	275495.0	635.2156153484295
925	Feb19-3L1-mock-rep2_B-C-A_Position020_19_cmle.ics	4	1	0	1	1	1	1	9.313799999999999	1.0	0.29505106056279007	1.0952832558041445	0.0	0.9779706350895226	23438.0	400.2058183043294	183275.0	422.58168715578654
926	Feb19-3L1-mock-rep2_B-C-A_Position020_19_cmle.ics	6	1	0	1	1	1	1	9.313799999999999	1.0	0.27482013120791987	1.026375766011745	0.0	0.9564606038358895	28784.0	474.4343083331775	240727.0	555.050180351663
927	Feb19-3L1-mock-rep2_B-C-A_Position020_19_cmle.ics	7	1	0	1	1	1	1	9.313799999999999	1.0	0.29351927423726815	1.0388448106643813	0.0	0.9506501324467088	30510.0	505.3061219436349	271491.0	625.9834938077296
928	Feb19-3L1-mock-rep2_B-C-A_Position020_19_cmle.ics	8	1	0	1	1	1	1	6.9312	1.0	0.26024596912964315	1.0534459239169385	0.0	0.990347850270936	13386.0	223.00911744062105	74292.0	171.29689647893983
929	Feb19-3L1-mock-rep2_B-C-A_Position020_19_cmle.ics	9	1	0	1	2	2	2	9.313799999999999	2.0	0.29587534172000496	1.0956140317081973	0.0	0.9632747039371267	27294.0	456.0687752198722	230637.0	531.7854185270721
930	Feb19-3L1-mock-rep2_B-C-A_Position020_19_cmle.ics	10	1	0	1	2	2	1	9.313799999999999	2.0	0.2711983720795807	1.060737315484195	0.0	0.9410779794161297	27888.0	462.2983326563796	228057.0	525.8366489029448
931	Feb19-3L1-mock-rep2_B-C-A_Position020_19_cmle.ics	11	1	0	1	3	2	2	9.313799999999999	2.0	0.294959434280269	1.0545766006663797	0.0	0.9396504452917126	32092.0	532.0704664405612	293596.0	676.9515374284016
932	Feb19-3L1-mock-rep2_B-C-A_Position020_19_cmle.ics	12	1	0	1	1	2	2	9.313799999999999	2.0	0.2975334496167671	1.0770038766363066	0.0	0.9393804044254033	30938.0	514.6836981017962	279113.0	643.5577271701709
933	Feb19-3L1-mock-rep2_B-C-A_Position020_19_cmle.ics	13	1	0	1	1	1	1	9.313799999999999	1.0	0.2949803474087478	1.025278394517147	0.0	0.9395048218222716	31542.0	524.3666569378489	286091.0	659.6470738512406
934	Feb19-3L1-mock-rep2_B-C-A_Position020_19_cmle.ics	14	1	0	1	1	2	2	9.313799999999999	2.0	0.30236952239463216	1.0818376539920551	0.0	0.9506107793571059	30410.0	507.4715381301028	274200.0	632.2297019130633
935	Feb19-3L1-mock-rep2_B-C-A_Position020_19_cmle.ics	16	1	0	1	2	2	1	9.313799999999999	2.0	0.32334164346019445	1.0760103056696866	0.0	0.9513427120474318	30894.0	514.4493670026685	290346.0	669.4579322817297
936	Feb19-3L1-mock-rep2_B-C-A_Position020_19_cmle.ics	17	1	0	1	1	2	1	9.097199999999999	2.0	0.2259330838772396	1.545312817134365	0.0	0.9477106299670931	31470.0	516.8360941524513	249522.0	575.3290287408876
937	Feb19-3L1-mock-rep2_B-C-A_Position020_19_cmle.ics	18	1	0	1	1	1	1	9.313799999999999	1.0	0.2570535363243448	1.1139112521806644	0.0	0.9459620128980673	49908.0	788.7090612518568	531546.0	1225.598720397816
938	Feb19-3L1-mock-rep2_B-C-A_Position020_19_cmle.ics	19	1	0	1	2	1	1	7.797599999999999	1.0	0.28570087228780894	1.0461801187029651	0.0	0.9679661143939434	17870.0	301.238702283222	120065.0	276.8368313646679
939	Feb19-3L1-mock-rep2_B-C-A_Position020_19_cmle.ics	20	1	0	1	1	1	1	9.313799999999999	1.0	0.2858557170354353	1.017142501232902	0.0	0.9584802537697293	29482.0	493.0990946881179	254497.0	586.800008926947
940	Feb19-3L1-mock-rep2_B-C-A_Position020_19_cmle.ics	21	1	0	1	1	2	2	9.313799999999999	2.0	0.24878982632897034	1.1822411952399223	0.0	0.9336186197808333	55542.0	870.473737291186	613935.0	1415.5650694529413
941	Feb19-3L1-mock-rep2_B-C-A_Position020_19_cmle.ics	22	1	0	1	1	1	2	9.313799999999999	1.0	0.28003617093656685	1.0134266519991013	0.0	0.9651172027934238	31832.0	526.4238996340919	282603.0	651.6047062353663
942	Feb19-3L1-mock-rep2_B-C-A_Position020_19_cmle.ics	23	1	0	1	1	1	1	7.3644	1.0	0.27859088589171727	1.1216557555789375	0.0	0.9924811117086835	13022.0	221.1003486644188	73752.0	170.051805162262
943	Feb19-3L1-mock-rep2_B-C-A_Position020_19_cmle.ics	28	1	0	1	2	1	1	7.3644	1.0	0.19905323292231525	1.113164454825888	0.0	0.9186994022380469	17262.0	282.68938430824625	95147.0	219.38278427396878
944	Feb19-3L1-mock-rep2_B-C-A_Position020_19_cmle.ics	29	1	0	1	1	1	1	9.313799999999999	1.0	0.28755070902371277	1.117771642283769	0.0	0.9594575426773101	26920.0	451.50238350471074	222712.0	513.512550592495
945	Feb19-3L1-mock-rep2_B-C-A_Position020_19_cmle.ics	30	1	0	1	2	2	2	9.313799999999999	2.0	0.2756704372902523	1.0798111909311323	0.0	0.9289095737130867	31462.0	517.8275749467903	275517.0	635.2663412909608
946	Feb19-3L1-mock-rep2_B-C-A_Position020_19_cmle.ics	31	1	0	1	1	2	1	9.313799999999999	2.0	0.2769754817693898	1.0941892383292708	0.0	0.9300181943386716	27988.0	467.50556985464374	231714.0	534.2686839864463
947	Feb19-3L1-mock-rep2_B-C-A_Position020_19_cmle.ics	32	1	0	1	2	3	2	9.313799999999999	3.0	0.24188800213557943	1.2257874777792317	0.0	0.911365443907733	48652.0	769.8620106150561	496286.0	1144.2988688680762
948	Feb19-3L1-mock-rep2_B-C-A_Position020_19_cmle.ics	34	1	0	1	3	2	2	9.313799999999999	2.0	0.2745934208905155	1.0445892314067196	0.0	0.9570201950076676	26220.0	437.96546173158754	209203.0	482.3645161536053
949	Feb19-3L1-mock-rep2_B-C-A_Position020_19_cmle.ics	36	1	0	1	1	1	1	7.5809999999999995	1.0	0.26326651353421004	1.0510299216646455	0.0	0.992936026648452	15846.0	264.94775048668066	96239.0	221.9006356032505
950	Feb19-3L1-mock-rep2_B-C-A_Position020_19_cmle.ics	37	1	0	1	1	1	1	9.313799999999999	1.0	0.2782141993936123	1.0526309387741033	0.0	0.9473751584850928	26670.0	444.2068738505148	216022.0	498.0872526136534
951	Feb19-3L1-mock-rep2_B-C-A_Position020_19_cmle.ics	38	1	0	1	2	2	1	9.313799999999999	2.0	0.26179300222393276	1.0850571770378061	0.0	0.9206794647660161	55052.0	861.9809125013466	621459.0	1432.9133417986523
952	Feb19-3L1-mock-rep2_B-C-A_Position020_19_cmle.ics	39	1	0	1	1	2	1	6.497999999999999	2.0	0.22369149905333846	1.279838324447646	0.0	0.9612127662993738	12868.0	215.31827706325365	64918.0	149.68303351127733
953	Feb19-3L1-mock-rep2_B-C-A_Position020_19_cmle.ics	40	1	0	1	1	2	1	9.313799999999999	2.0	0.28091389536099476	1.014866035512408	0.0	0.9551945623178302	30708.0	509.2628627459954	268187.0	618.3653795293899
954	Feb19-3L1-mock-rep2_B-C-A_Position020_19_cmle.ics	41	1	0	1	5	6	3	9.313799999999999	6.0	0.26072358148498753	1.1730550735799754	0.0	0.9377672411051832	51738.0	817.1771760158559	565039.0	1302.8243564524264
955	Feb19-3L1-mock-rep2_B-C-A_Position020_19_cmle.ics	42	1	0	1	1	1	2	9.313799999999999	1.0	0.27575220462862243	1.0116494774809803	0.0	0.9566912041272477	32210.0	530.0264459752461	285443.0	658.1529642712273
956	Feb19-3L1-mock-rep2_B-C-A_Position020_19_cmle.ics	43	1	0	1	1	1	1	9.313799999999999	1.0	0.2950487492693494	1.0836099913025703	0.0	0.9372482584175638	28872.0	484.0076123303725	250574.0	577.7546510837489
957	Feb19-3L1-mock-rep2_B-C-A_Position020_19_cmle.ics	44	1	0	1	1	1	1	8.664	1.0	0.2642830797698724	1.2102068852161014	0.0	0.9760786522771557	29028.0	482.4617259587403	239075.0	551.241123212493
958	Feb19-3L1-mock-rep2_B-C-A_Position020_19_cmle.ics	45	1	0	1	1	1	1	9.313799999999999	1.0	0.27151636883046476	1.0591905678408036	0.0	0.9429606948855083	26826.0	448.8633784215673	215281.0	496.3787106402122
959	Feb19-3L1-mock-rep2_B-C-A_Position020_19_cmle.ics	46	1	0	1	3	3	3	9.313799999999999	3.0	0.25237198542782857	1.2903681815033454	0.0	0.924744627693726	55908.0	877.2486827404443	624461.0	1439.8351272295165
960	Feb19-3L1-mock-rep2_B-C-A_Position020_19_cmle.ics	47	1	0	1	1	1	1	9.313799999999999	1.0	0.28959929730651146	1.1380941863452971	0.0	0.9456753346879783	29220.0	486.56524351141564	252751.0	582.7742136696887
961	Feb19-3L1-mock-rep2_B-C-A_Position020_19_cmle.ics	48	1	0	1	3	2	2	9.313799999999999	2.0	0.29453974798472066	1.101218493563195	0.0	0.9765185509588435	26384.0	444.0880366365253	218704.0	504.2712061531532
962	Feb19-3L1-mock-rep2_B-C-A_Position020_19_cmle.ics	49	1	0	1	3	3	2	9.313799999999999	3.0	0.24269596358517015	1.3681555255868552	0.0	0.9455729404454207	54454.0	852.8533343801266	588640.0	1357.2417641652282
963	Feb19-3L1-mock-rep2_B-C-A_Position020_19_cmle.ics	51	1	0	1	1	1	2	9.313799999999999	1.0	0.2893673009171451	1.0488057955585242	0.0	0.9463891748251847	26408.0	443.9222241142273	217071.0	500.50595778253313
964	Feb19-3L1-mock-rep2_B-C-A_Position020_19_cmle.ics	57	1	0	1	1	1	1	8.8806	1.0	0.2705284271220341	1.042945205308245	0.0	0.9677846320449512	29426.0	488.73472505884627	246875.0	569.2257755645059
965	Feb19-3L1-mock-rep2_B-C-A_Position020_19_cmle.ics	58	1	0	1	1	1	2	9.313799999999999	1.0	0.28533437603365785	1.0520316178873057	0.0	0.9551403573552117	32088.0	533.2215538053216	288712.0	665.690378186449
966	Feb19-3L1-mock-rep2_B-C-A_Position020_19_cmle.ics	59	1	0	1	1	1	1	9.313799999999999	1.0	0.29547571755070506	1.2364020119415915	0.0	0.9716339514653846	22004.0	373.87008868138776	166835.0	384.67557373692887
967	Feb19-3L1-mock-rep2_B-C-A_Position020_19_cmle.ics	60	1	0	1	3	1	1	9.313799999999999	1.0	0.2996501005372282	1.06777634961591	0.0	0.9379561329715818	31790.0	526.7023689236227	291754.0	672.7043926037339
968	Feb19-3L1-mock-rep2_B-C-A_Position020_19_cmle.ics	61	1	0	1	1	1	1	4.7652	1.0	0.2417162799466402	1.2241738398926183	0.0	0.9876465219238727	8288.0	133.749644757992	34882.0	80.42828760806518
969	Feb19-3L1-mock-rep2_B-C-A_Position021_20_cmle.ics	1	1	0	1	1	1	2	5.848199999999999	1.0	0.2712856874149009	1.2639820796380066	0.0	0.9658964225277971	15068.0	246.11010982532173	90588.0	208.8709855466834
970	Feb19-3L1-mock-rep2_B-C-A_Position021_20_cmle.ics	2	1	0	1	1	1	1	6.9312	1.0	0.24784036634715093	1.3630787905338158	0.0	0.9678951439357448	26106.0	417.9575076176951	197456.0	455.27916856654207
971	Feb19-3L1-mock-rep2_B-C-A_Position021_20_cmle.ics	3	1	0	1	1	1	1	7.3644	1.0	0.24812726992675233	1.1621742657552532	0.0	0.959166587653789	29728.0	470.8380052283458	240082.0	553.5629879456311
972	Feb19-3L1-mock-rep2_B-C-A_Position021_20_cmle.ics	4	1	0	1	2	3	3	7.797599999999999	3.0	0.24473027988890483	1.1850315085312702	0.0	0.9681190027846998	28962.0	463.12857250040753	229277.0	528.6496329887725
973	Feb19-3L1-mock-rep2_B-C-A_Position021_20_cmle.ics	5	1	0	1	1	1	2	8.2308	1.0	0.2712633037687899	1.1865545811429608	0.0	0.966558227323618	31380.0	509.34797238779913	272238.0	627.7058701291339
974	Feb19-3L1-mock-rep2_B-C-A_Position021_20_cmle.ics	6	1	0	1	1	1	1	6.2814	1.0	0.2889568099420963	1.0263425451471755	0.0	0.9662519227034334	14736.0	244.89306239084965	90419.0	208.48131807905642
975	Feb19-3L1-mock-rep2_B-C-A_Position021_20_cmle.ics	7	1	0	1	1	1	1	7.797599999999999	1.0	0.2750720191972119	1.1841374219349137	0.0	0.9545142862379353	25562.0	419.6094523938353	201553.0	464.72572250066975
976	Feb19-3L1-mock-rep2_B-C-A_Position021_20_cmle.ics	8	1	0	1	1	1	1	6.497999999999999	1.0	0.2280053043139737	1.0328595394522202	0.0	0.9688279200322973	13676.0	226.00257009045544	71810.0	165.57408787154296
977	Feb19-3L1-mock-rep2_B-C-A_Position021_20_cmle.ics	11	1	0	1	2	1	1	7.5809999999999995	1.0	0.2632878494419966	1.1319439339862791	0.0	0.9697115360654825	27678.0	445.5516112529173	222173.0	512.2697650004777
978	Feb19-3L1-mock-rep2_B-C-A_Position021_20_cmle.ics	12	1	0	1	1	1	1	7.3644	1.0	0.2750200873764602	1.079798552940958	0.0	0.9612521691749136	27062.0	431.8556401309158	219531.0	506.17804044739864
979	Feb19-3L1-mock-rep2_B-C-A_Position021_20_cmle.ics	13	1	0	1	2	3	1	8.2308	3.0	0.3025317130577491	1.087726324251613	0.0	0.9597766677609774	28162.0	461.21278744528865	244430.0	563.588278769548
980	Feb19-3L1-mock-rep2_B-C-A_Position021_20_cmle.ics	14	1	0	1	2	1	2	8.2308	1.0	0.24344878607643633	1.0958397649613274	0.0	0.9599740434906445	45202.0	706.6651428803657	445876.0	1028.0672887315427
981	Feb19-3L1-mock-rep2_B-C-A_Position021_20_cmle.ics	15	1	0	1	2	2	2	7.797599999999999	2.0	0.28209383675849453	1.0931582963567665	0.0	0.9631937120352115	25782.0	420.4768396546127	206750.0	476.70857356136344
982	Feb19-3L1-mock-rep2_B-C-A_Position021_20_cmle.ics	16	1	0	1	1	1	1	7.797599999999999	1.0	0.2627898209419064	1.1105467362195163	0.0	0.9595481510849448	27740.0	450.75222458314323	222709.0	513.5056334185135
983	Feb19-3L1-mock-rep2_B-C-A_Position021_20_cmle.ics	17	1	0	1	2	1	2	7.797599999999999	1.0	0.2807834132182456	1.0866939152973678	0.0	0.9647247771948376	30196.0	485.1820029229893	261447.0	602.8247953175224
984	Feb19-3L1-mock-rep2_B-C-A_Position021_20_cmle.ics	18	1	0	1	3	2	1	8.2308	2.0	0.230605791280413	1.0834043493318917	0.0	0.957737356047466	44618.0	695.2290447724306	425573.0	981.2541609491176
985	Feb19-3L1-mock-rep2_B-C-A_Position021_20_cmle.ics	19	1	0	1	1	1	2	6.9312	1.0	0.2321153970053049	1.1110549401347836	0.0	0.9779044185399369	14586.0	240.6046965439305	79805.0	184.00835653235603
986	Feb19-3L1-mock-rep2_B-C-A_Position021_20_cmle.ics	20	1	0	1	1	1	1	5.6316	1.0	0.2579132342258191	1.0729227104791164	0.0	0.992287344873724	9648.0	158.24440214950005	45255.0	104.34556951158163
987	Feb19-3L1-mock-rep2_B-C-A_Position021_20_cmle.ics	21	1	0	1	2	2	3	7.3644	2.0	0.2575352660371646	1.4027907000677315	0.0	0.9711143157901181	26552.0	430.59278284160223	206461.0	476.04221913447475
988	Feb19-3L1-mock-rep2_B-C-A_Position021_20_cmle.ics	23	1	0	1	1	1	1	7.5809999999999995	1.0	0.27718655703082623	1.087362016690669	0.0	0.9754557184669347	22862.0	374.71811054902423	171132.0	394.58327260315957
989	Feb19-3L1-mock-rep2_B-C-A_Position021_20_cmle.ics	24	1	0	1	2	1	1	7.147799999999999	1.0	0.22372793068835908	1.2186452004886528	0.0	0.9736788650535118	20164.0	326.4777030342991	127350.0	293.6340355165157
990	Feb19-3L1-mock-rep2_B-C-A_Position021_20_cmle.ics	25	1	0	1	1	1	1	8.2308	1.0	0.2628981876727975	1.1739351812498144	0.0	0.9378682511013562	32256.0	520.7561309593582	279308.0	644.0073434789712
991	Feb19-3L1-mock-rep2_B-C-A_Position021_20_cmle.ics	26	1	0	1	1	1	1	8.2308	1.0	0.2725486907702752	1.0665669296442613	0.0	0.9599656102907659	29720.0	485.2406936083297	251518.0	579.9312551632744
992	Feb19-3L1-mock-rep2_B-C-A_Position021_20_cmle.ics	27	1	0	1	1	1	1	6.2814	1.0	0.28367723581401894	1.1030788547600854	0.0	0.9748130648672666	16278.0	265.8718016419226	104013.0	239.82533911408993
993	Feb19-3L1-mock-rep2_B-C-A_Position021_20_cmle.ics	28	1	0	1	2	1	2	6.9312	1.0	0.27031290165449934	1.2132835012284806	0.0	0.9811245264663504	15946.0	264.8654014470159	98443.0	226.98245275502444
994	Feb19-3L1-mock-rep2_B-C-A_Position021_20_cmle.ics	29	1	0	1	2	2	1	6.497999999999999	2.0	0.25696371085201797	1.122368891787091	0.0	0.9590873621245939	24340.0	386.2854067643649	181005.0	417.3476921764187
995	Feb19-3L1-mock-rep2_B-C-A_Position021_20_cmle.ics	30	1	0	1	4	2	1	8.2308	2.0	0.2092551421268244	1.0368199430763965	0.0	0.9390569495923157	51638.0	790.2498678936995	504738.0	1163.7868536987446
996	Feb19-3L1-mock-rep2_B-C-A_Position021_20_cmle.ics	31	1	0	1	2	2	2	6.2814	2.0	0.24993718976844612	1.2157687296986122	0.0	0.9683805009189046	21814.0	344.8612712766866	151458.0	349.22044563219816
997	Feb19-3L1-mock-rep2_B-C-A_Position021_20_cmle.ics	32	1	0	1	1	1	2	6.497999999999999	1.0	0.26947732882237474	1.232800250783476	0.0	0.9610369306673381	23570.0	374.22682792363145	176634.0	407.26936968531004
998	Feb19-3L1-mock-rep2_B-C-A_Position021_20_cmle.ics	35	1	0	1	1	1	1	7.3644	1.0	0.26883389147131176	1.0605291091866882	0.0	0.9696745226855331	26654.0	426.62304740864664	212158.0	489.17793252542555
999	Feb19-3L1-mock-rep2_B-C-A_Position021_20_cmle.ics	36	1	0	1	1	1	1	7.147799999999999	1.0	0.2686036237969424	1.1501811255463592	0.0	0.9601790094201672	25434.0	407.6911147302809	197675.0	455.7841222671947
1000	Feb19-3L1-mock-rep2_B-C-A_Position021_20_cmle.ics	37	1	0	1	1	1	1	6.2814	1.0	0.2518782081915441	1.0939133610233496	0.0	0.9700252602222134	22726.0	357.3782154975919	161679.0	372.7872573873164
1001	Feb19-3L1-mock-rep2_B-C-A_Position021_20_cmle.ics	38	1	0	1	1	1	1	6.0648	1.0	0.29395569588510057	1.052087082749251	0.0	0.9684098362276002	14356.0	236.51796037201638	87693.0	202.195912654494
1002	Feb19-3L1-mock-rep2_B-C-A_Position021_20_cmle.ics	39	1	0	1	1	1	1	7.147799999999999	1.0	0.2478703999333222	1.1337951476920152	0.0	0.9744098216282112	14284.0	239.07505983682256	79921.0	184.27582059297566
1003	Feb19-3L1-mock-rep2_B-C-A_Position021_20_cmle.ics	40	1	0	1	2	2	2	7.797599999999999	2.0	0.25985246355854347	1.0935660070636621	0.0	0.957450912256304	28542.0	455.1936614272395	231134.0	532.9313636833479
1004	Feb19-3L1-mock-rep2_B-C-A_Position021_20_cmle.ics	41	1	0	1	1	1	2	6.2814	1.0	0.28583348737951936	1.0534354582928667	0.0	0.9638505833905263	15416.0	254.3786217234349	96225.0	221.86835545800332
1005	Feb19-3L1-mock-rep2_B-C-A_Position021_20_cmle.ics	42	1	0	1	3	2	3	8.2308	2.0	0.2589260778523561	1.0335843998169247	0.0	0.9565164532903752	44982.0	701.0933006026737	456478.0	1052.512581582317
1006	Feb19-3L1-mock-rep2_B-C-A_Position021_20_cmle.ics	43	1	0	1	1	1	1	8.2308	1.0	0.2563584640758898	1.0326661763251035	0.0	0.9584138846501215	27286.0	443.25115919836736	214589.0	494.7831491751362
1007	Feb19-3L1-mock-rep2_B-C-A_Position021_20_cmle.ics	44	1	0	1	1	1	1	8.014199999999999	1.0	0.2778919420399576	1.1004803724536478	0.0	0.945975065712692	27156.0	444.39506547357075	221825.0	511.4673728186188
1008	Feb19-3L1-mock-rep2_B-C-A_Position021_20_cmle.ics	45	1	0	1	1	1	1	6.7146	1.0	0.2385768945103358	1.0181872013649047	0.0	0.993064871751873	13892.0	228.74660743001607	75203.0	173.3974116446685
1009	Feb19-3L1-mock-rep2_B-C-A_Position021_20_cmle.ics	46	1	0	1	1	1	2	8.2308	1.0	0.27956678139541646	1.1626502832449708	0.0	0.9619111680481105	29904.0	489.98461322280536	257105.0	592.8133388415687
1010	Feb19-3L1-mock-rep2_B-C-A_Position021_20_cmle.ics	47	1	0	1	1	1	1	7.147799999999999	1.0	0.26882146853443734	1.1269743976813038	0.0	0.9554334795647776	26962.0	428.544228088715	215841.0	497.6699164501003
1011	Feb19-3L1-mock-rep2_B-C-A_Position021_20_cmle.ics	48	1	0	1	2	1	1	8.014199999999999	1.0	0.26371400183467264	1.095776617037084	0.0	0.9599324823686604	28546.0	459.0512973143783	232894.0	536.9894390858532
1012	Feb19-3L1-mock-rep2_B-C-A_Position021_20_cmle.ics	49	1	0	1	1	1	1	5.848199999999999	1.0	0.2865945794674624	1.072440958027678	0.0	0.9739928356852422	12854.0	212.17337407018996	73361.0	169.15026682000087
1013	Feb19-3L1-mock-rep2_B-C-A_Position021_20_cmle.ics	50	1	0	1	3	3	3	7.797599999999999	3.0	0.25013310122882	1.4114346530313773	0.0	0.9530358600670936	31024.0	496.8515707926227	256984.0	592.5343461576464
1014	Feb19-3L1-mock-rep2_B-C-A_Position021_20_cmle.ics	53	1	0	1	1	1	1	8.2308	1.0	0.23866279006008906	1.1578144134801052	0.0	0.9406729089747612	26848.0	435.6863626297376	202085.0	465.9523680200634
1015	Feb19-3L1-mock-rep2_B-C-A_Position021_20_cmle.ics	54	1	0	1	2	1	1	6.2814	1.0	0.2693374073054886	1.1035864954804087	0.0	0.9704188100550154	14706.0	241.95232207466964	87029.0	200.6649114799124
1016	Feb19-3L1-mock-rep2_B-C-A_Position021_20_cmle.ics	55	1	0	1	1	2	2	7.797599999999999	2.0	0.2473034724266889	1.3620117777611358	0.0	0.9559766141593119	27106.0	442.87979094551736	208683.0	481.16553933013773
1017	Feb19-3L1-mock-rep2_B-C-A_Position021_20_cmle.ics	56	1	0	1	1	1	1	6.497999999999999	1.0	0.270229444310701	1.1435334152771794	0.0	0.9655713487994064	21932.0	349.7686097169286	158766.0	366.0706814512378
1018	Feb19-3L1-mock-rep2_B-C-A_Position021_20_cmle.ics	57	1	0	1	1	1	1	8.2308	1.0	0.28194051127340264	1.1255135480902094	0.0	0.9489907045367655	30854.0	503.70184900261313	270595.0	623.9175645119087
1019	Feb19-3L1-mock-rep2_B-C-A_Position021_20_cmle.ics	59	1	0	1	2	3	2	8.2308	3.0	0.30203729340866287	1.0630297068637389	0.0	0.9726599594764542	26394.0	436.2132975972745	221596.0	510.939361871361
1020	Feb19-3L1-mock-rep2_B-C-A_Position021_20_cmle.ics	60	1	0	1	2	2	1	7.797599999999999	2.0	0.18347293491097946	1.3471994978731365	0.0	0.9757380309011551	25854.0	411.1322180261038	167437.0	386.06361998255863
1021	Feb19-3L1-mock-rep2_B-C-A_Position021_20_cmle.ics	61	1	0	1	1	2	1	7.3644	2.0	0.24716462879097378	1.064069713520525	0.0	0.95580948243137	26634.0	423.3908686775168	203199.0	468.5209452918765
1022	Feb19-3L1-mock-rep2_B-C-A_Position021_20_cmle.ics	62	1	0	1	1	3	1	8.2308	3.0	0.2354544738062303	1.1176873270491823	0.0	0.9463895204691262	56628.0	864.9250589360599	614857.0	1417.6909475899356
1023	Feb19-3L1-mock-rep2_B-C-A_Position021_20_cmle.ics	63	1	0	1	1	2	2	8.2308	2.0	0.28545573626502363	1.2003915370724108	0.0	0.9617478352993835	29556.0	483.02679525975446	255277.0	588.5984741621482
1024	Feb19-3L1-mock-rep2_B-C-A_Position021_20_cmle.ics	64	1	0	1	2	1	1	6.2814	1.0	0.2924590875445582	1.049688390082371	0.0	0.9737775810419447	14798.0	245.48284169950793	91540.0	211.06603542349313
1025	Feb19-3L1-mock-rep2_B-C-A_Position022_21_cmle.ics	1	1	0	1	1	2	1	8.2308	2.0	0.274630480618893	1.1171674495891604	0.0	0.9814707139922167	17886.0	303.070796255477	117874.0	271.78498863348074
1026	Feb19-3L1-mock-rep2_B-C-A_Position022_21_cmle.ics	2	1	0	1	1	1	1	9.5304	1.0	0.28286284631940245	1.0332194494328835	0.0	0.9657707146495662	31008.0	520.0162825819972	273069.0	629.6219273220214
1027	Feb19-3L1-mock-rep2_B-C-A_Position022_21_cmle.ics	3	1	0	1	1	1	1	8.664	1.0	0.2678116230276825	1.2460929572739172	0.0	0.9780051172626606	17380.0	298.807836943033	111497.0	257.0813824733801
1028	Feb19-3L1-mock-rep2_B-C-A_Position022_21_cmle.ics	4	1	0	1	2	1	1	10.1802	1.0	0.25148957120849996	1.027220027446227	0.0	0.9886844170514842	30924.0	511.749442348329	256435.0	591.268503319024
1029	Feb19-3L1-mock-rep2_B-C-A_Position022_21_cmle.ics	6	1	0	1	1	1	1	7.5809999999999995	1.0	0.25555592013443124	1.0739792019604166	0.0	0.9834407385136588	16596.0	279.48503131333683	101630.0	234.33079724808397
1030	Feb19-3L1-mock-rep2_B-C-A_Position022_21_cmle.ics	8	1	0	1	2	1	2	8.664	1.0	0.27263881054753114	1.0804231220072222	0.0	0.9771023630568187	21312.0	357.7501291927411	152758.0	352.217887690867
1031	Feb19-3L1-mock-rep2_B-C-A_Position022_21_cmle.ics	10	1	0	1	5	1	1	10.1802	1.0	0.2760269463237856	1.0857163666567862	0.0	0.9381212777296728	58942.0	936.5087067821319	706947.0	1630.0251315767118
1032	Feb19-3L1-mock-rep2_B-C-A_Position022_21_cmle.ics	11	1	0	1	3	1	1	9.5304	1.0	0.2672142483514209	1.0794182435379205	0.0	0.9750663330357562	32612.0	540.9996699207375	286266.0	660.0505756668307
1033	Feb19-3L1-mock-rep2_B-C-A_Position022_21_cmle.ics	12	1	0	1	2	3	1	10.1802	3.0	0.26719876269950266	1.0777224836329262	0.0	0.9514919378574721	36498.0	604.5078221693282	338918.0	781.4515904922378
1034	Feb19-3L1-mock-rep2_B-C-A_Position022_21_cmle.ics	13	1	0	1	1	1	1	10.1802	1.0	0.2935324092212662	1.1377017406558712	0.0	0.9583374645859933	31528.0	530.5136377344362	285198.0	657.5880617294013
1035	Feb19-3L1-mock-rep2_B-C-A_Position022_21_cmle.ics	15	1	0	1	2	2	4	8.664	2.0	0.3050538523738806	1.1334678967488845	0.0	0.9697234438172511	20138.0	344.5740512540961	148418.0	342.21104266423424
1036	Feb19-3L1-mock-rep2_B-C-A_Position022_21_cmle.ics	16	1	0	1	1	1	1	8.664	1.0	0.2786099967053891	1.1895793071445935	0.0	0.975535356033573	18462.0	313.906818236637	124506.0	287.07655458201265
1037	Feb19-3L1-mock-rep2_B-C-A_Position022_21_cmle.ics	17	1	0	1	1	1	1	7.3644	1.0	0.20615519629558207	1.2532233960445345	0.0	0.9592413062182513	18328.0	297.7350705414944	105936.0	244.2592476362592
1038	Feb19-3L1-mock-rep2_B-C-A_Position022_21_cmle.ics	19	1	0	1	1	1	1	7.5809999999999995	1.0	0.26391298851242406	1.1872930633611638	0.0	0.9799297580458574	19946.0	335.95332067519223	136078.0	313.75840035348585
1039	Feb19-3L1-mock-rep2_B-C-A_Position022_21_cmle.ics	21	1	0	1	2	2	4	10.1802	2.0	0.28255988135480764	1.0355921106435526	0.0	0.9800169431255469	38656.0	636.8888181560073	379887.0	875.9148241088544
1040	Feb19-3L1-mock-rep2_B-C-A_Position022_21_cmle.ics	22	1	0	1	4	1	1	10.1802	1.0	0.26503797167169313	1.0383820680569986	0.0	0.9367120085917798	64044.0	1007.4844499487591	784595.0	1809.060040016338
1041	Feb19-3L1-mock-rep2_B-C-A_Position022_21_cmle.ics	23	1	0	1	1	1	1	10.1802	1.0	0.2860471744196513	1.0650636678744003	0.0	0.9715111614143238	40698.0	671.9670664897872	412907.0	952.0498523990417
1042	Feb19-3L1-mock-rep2_B-C-A_Position022_21_cmle.ics	24	1	0	1	1	1	1	10.1802	1.0	0.30054964217942376	1.1296838169434222	0.0	0.9516170116989173	35888.0	599.2313953725836	350474.0	808.0965446691428
1043	Feb19-3L1-mock-rep2_B-C-A_Position022_21_cmle.ics	27	1	0	1	2	1	1	8.664	1.0	0.2874794484814634	1.1497049544975018	0.0	0.960116348386368	32158.0	525.2365516952834	290744.0	670.3756106966143
1044	Feb19-3L1-mock-rep2_B-C-A_Position022_21_cmle.ics	29	1	0	1	1	1	1	8.664	1.0	0.3015664951999899	1.1798805155253398	0.0	0.9658476741170154	20946.0	357.76270590722095	156537.0	360.9312211829511
1045	Feb19-3L1-mock-rep2_B-C-A_Position022_21_cmle.ics	30	1	0	1	1	1	1	8.8806	1.0	0.2965838951124224	1.2530189779609586	0.0	0.9740912674582284	19218.0	329.06969552469405	136430.0	314.570015433987
1046	Feb19-3L1-mock-rep2_B-C-A_Position022_21_cmle.ics	31	1	0	1	1	1	1	10.1802	1.0	0.2954493885471775	1.0735779820342242	0.0	0.9580176635184675	36514.0	609.1485460023962	356619.0	822.2652227080041
1047	Feb19-3L1-mock-rep2_B-C-A_Position022_21_cmle.ics	32	1	0	1	2	1	1	8.664	1.0	0.3015132925624936	1.1690106648091727	0.0	0.9737500812779182	20592.0	351.2091224317663	152572.0	351.78902290401123
1048	Feb19-3L1-mock-rep2_B-C-A_Position022_21_cmle.ics	33	1	0	1	1	1	1	7.3644	1.0	0.24274981651303007	1.0806212671112772	0.0	0.9797689525837455	15830.0	262.41349904924283	92273.0	212.7561315996502
1049	Feb19-3L1-mock-rep2_B-C-A_Position022_21_cmle.ics	35	1	0	1	2	2	2	8.664	2.0	0.2710917089919523	1.147594253447605	0.0	0.9764403870732714	32748.0	531.8682285336336	290141.0	668.9852587263242
1050	Feb19-3L1-mock-rep2_B-C-A_Position022_21_cmle.ics	36	1	0	1	1	1	1	8.8806	1.0	0.28577758688564997	1.0499074126198182	0.0	0.966681243629679	31862.0	522.3196600492803	285889.0	659.1813174698168
1051	Feb19-3L1-mock-rep2_B-C-A_Position022_21_cmle.ics	37	1	0	1	2	1	2	9.097199999999999	1.0	0.2863727813840348	1.240577173287506	0.0	0.9755869166935888	18498.0	318.4327702166559	126598.0	291.9001305718088
1052	Feb19-3L1-mock-rep2_B-C-A_Position022_21_cmle.ics	38	1	0	1	1	1	1	7.3644	1.0	0.2651123208429812	1.0658969644548515	0.0	0.987843847246196	15156.0	254.60677237586452	90337.0	208.29224865689423
1053	Feb19-3L1-mock-rep2_B-C-A_Position022_21_cmle.ics	39	1	0	1	1	1	1	7.3644	1.0	0.2574017243267566	1.040802954720833	0.0	0.9862266813886481	15696.0	263.8424984820543	93813.0	216.3069475768425
1054	Feb19-3L1-mock-rep2_B-C-A_Position022_21_cmle.ics	40	1	0	1	2	1	2	8.8806	1.0	0.29015824113823013	1.088273641162102	0.0	0.9676264715724485	33938.0	552.3532286731642	316680.0	730.1768854917173
1055	Feb19-3L1-mock-rep2_B-C-A_Position022_21_cmle.ics	41	1	0	1	1	1	1	10.1802	1.0	0.2577117860930092	1.0438645580130912	0.0	0.9887961861312109	33008.0	547.227973608942	286266.0	660.0505756668307
1056	Feb19-3L1-mock-rep2_B-C-A_Position022_21_cmle.ics	43	1	0	1	1	1	1	10.1802	1.0	0.306992957962929	1.0438168114241138	0.0	0.9558191544221932	35758.0	595.1793364052115	352288.0	812.279129203316
1057	Feb19-3L1-mock-rep2_B-C-A_Position022_21_cmle.ics	46	1	0	1	2	1	1	9.9636	1.0	0.27954164885704347	1.1871882170405086	0.0	0.9336003251878384	31232.0	520.9262501688863	274408.0	632.7092926424504
1058	Feb19-3L1-mock-rep2_B-C-A_Position022_21_cmle.ics	47	1	0	1	2	2	1	9.097199999999999	2.0	0.2978909733733771	1.0883212732442382	0.0	0.966366866522035	25790.0	435.37752282291	212559.0	490.1025281142918
1059	Feb19-3L1-mock-rep2_B-C-A_Position022_21_cmle.ics	49	1	0	1	2	2	2	9.5304	2.0	0.28861542555645525	1.0192366887598912	0.0	0.9687610707692675	31312.0	526.1546382249107	279898.0	645.3677210286746
1060	Feb19-3L1-mock-rep2_B-C-A_Position022_21_cmle.ics	50	1	0	1	4	2	1	9.747	2.0	0.3019138976341187	1.0547080206259567	0.0	0.9664641623314097	36028.0	594.4491000982924	353326.0	814.67247140093
1061	Feb19-3L1-mock-rep2_B-C-A_Position022_21_cmle.ics	51	1	0	1	2	1	1	8.014199999999999	1.0	0.31885351148715224	1.2157600437285536	0.0	0.9632959828572455	17398.0	296.3312500428555	121848.0	280.9479384343652
1062	Feb19-3L1-mock-rep2_B-C-A_Position022_21_cmle.ics	53	1	0	1	2	2	2	8.4474	2.0	0.2549105479710989	1.0934844987596846	0.0	0.9760075643364599	25648.0	419.30785646616835	195006.0	449.6301431482816
1063	Feb19-3L1-mock-rep2_B-C-A_Position023_22_cmle.ics	1	1	0	1	2	2	2	8.8806	2.0	0.29020174589480574	1.0298360988713395	0.0	0.961401130214851	30516.0	504.6912402164699	270032.0	622.619441528039
1064	Feb19-3L1-mock-rep2_B-C-A_Position023_22_cmle.ics	3	1	0	1	3	2	2	9.9636	2.0	0.2545447701709198	1.121092120642963	0.0	0.9564281490434492	58554.0	922.6418316288608	672188.0	1549.88044810189
1065	Feb19-3L1-mock-rep2_B-C-A_Position023_22_cmle.ics	5	1	0	1	2	2	2	9.9636	2.0	0.29466491893801744	1.0646483390607338	0.0	0.9351604527371852	38170.0	630.1471568576296	380646.0	877.6648691261848
1066	Feb19-3L1-mock-rep2_B-C-A_Position023_22_cmle.ics	6	1	0	1	1	1	2	7.5809999999999995	1.0	0.2739451447842523	1.1290809615051625	0.0	0.9901245045019414	15312.0	257.2738307954854	93251.0	215.01113031763333
1067	Feb19-3L1-mock-rep2_B-C-A_Position023_22_cmle.ics	7	1	0	1	1	1	1	6.9312	1.0	0.2823512715466604	1.21391045180006	0.0	0.9808963785770498	10446.0	178.74606986968362	53345.0	122.99888201514355
1068	Feb19-3L1-mock-rep2_B-C-A_Position023_22_cmle.ics	9	1	0	1	2	2	1	9.9636	2.0	0.2914041181622479	1.0431378056979659	0.0	0.9575453966260825	36530.0	605.6910537367203	354402.0	817.1534311356435
1069	Feb19-3L1-mock-rep2_B-C-A_Position023_22_cmle.ics	10	1	0	1	1	1	1	9.097199999999999	1.0	0.30719416574522906	1.1703858377619254	0.0	0.9814227778122255	22642.0	384.8277849944187	177563.0	409.411387894928
1070	Feb19-3L1-mock-rep2_B-C-A_Position023_22_cmle.ics	12	1	0	1	1	1	1	9.9636	1.0	0.2897524297106579	1.0738035668662984	0.0	0.9574371874799923	34720.0	578.27842956162	327459.0	755.0302916074025
1071	Feb19-3L1-mock-rep2_B-C-A_Position023_22_cmle.ics	14	1	0	1	2	2	2	9.747	2.0	0.2877541222437086	1.0330844979451552	0.0	0.9579482507112296	34958.0	577.6288451246828	329689.0	760.1720576003498
1072	Feb19-3L1-mock-rep2_B-C-A_Position023_22_cmle.ics	15	1	0	1	1	1	1	9.747	1.0	0.28916042659406654	1.0315690091243035	0.0	0.976286779024994	31884.0	531.2840096605488	287874.0	663.7581809209379
1073	Feb19-3L1-mock-rep2_B-C-A_Position023_22_cmle.ics	20	1	0	1	2	1	1	9.9636	1.0	0.2942882491453206	1.0183779798477806	0.0	0.9601980790648444	35920.0	595.616550927675	347268.0	800.7043914075334
1074	Feb19-3L1-mock-rep2_B-C-A_Position023_22_cmle.ics	22	1	0	1	1	1	1	9.9636	1.0	0.3009682276836085	1.0430928224109508	0.0	0.9520807985006083	37470.0	622.5785735388188	374162.0	862.7145504274091
1075	Feb19-3L1-mock-rep2_B-C-A_Position023_22_cmle.ics	25	1	0	1	1	1	1	9.5304	1.0	0.28635942235240774	1.1685807984558374	0.0	0.9626408564754912	37106.0	609.6693378076358	359663.0	829.28384857461
1076	Feb19-3L1-mock-rep2_B-C-A_Position023_22_cmle.ics	29	1	0	1	1	1	1	9.9636	1.0	0.2870034404619837	1.0124893922743468	0.0	0.9713181176800747	35162.0	582.6324768676066	332145.0	765.8349173665734
1077	Feb19-3L1-mock-rep2_B-C-A_Position023_22_cmle.ics	30	1	0	1	3	1	1	8.4474	1.0	0.3086360044680256	1.0277226209314132	0.0	0.9578341752166322	26788.0	444.7608360064379	229038.0	528.0985647949095
1078	Feb19-3L1-mock-rep2_B-C-A_Position023_22_cmle.ics	31	1	0	1	2	1	1	8.8806	1.0	0.2739817300885852	1.1732974139820835	0.0	0.9794528943950382	19072.0	324.2387787829098	129637.0	298.90722781511226
1079	Feb19-3L1-mock-rep2_B-C-A_Position023_22_cmle.ics	32	1	0	1	2	1	2	8.8806	1.0	0.28767636430042065	1.2398224137518712	0.0	0.9821750283699574	18256.0	311.71393144039945	124404.0	286.84137066664016
1080	Feb19-3L1-mock-rep2_B-C-A_Position023_22_cmle.ics	35	1	0	1	1	1	1	8.2308	1.0	0.26776046322289154	1.051660709224094	0.0	0.9848353942541678	18330.0	308.6866119130182	120751.0	278.4185584817808
1081	Feb19-3L1-mock-rep2_B-C-A_Position023_22_cmle.ics	36	1	0	1	1	1	1	9.9636	1.0	0.29487160605410817	1.0087278028281867	0.0	0.9727989233301182	37436.0	618.7058534405911	369849.0	852.7699599666104
1082	Feb19-3L1-mock-rep2_B-C-A_Position024_23_cmle.ics	2	1	0	1	1	1	1	9.313799999999999	1.0	0.266883609850986	1.0252446631654324	0.0	0.9304118167964719	35606.0	585.0183681851497	326377.0	752.535497524726
1083	Feb19-3L1-mock-rep2_B-C-A_Position024_23_cmle.ics	4	1	0	1	1	1	2	9.313799999999999	1.0	0.31574436738820477	1.2178536172505836	0.0	0.9597772070367989	24090.0	412.5296186985456	197559.0	455.516658206575
1084	Feb19-3L1-mock-rep2_B-C-A_Position024_23_cmle.ics	5	1	0	1	1	2	2	9.313799999999999	2.0	0.30115713064379784	1.2216909866920558	0.0	0.9736267143412988	23134.0	394.980267366201	181571.0	418.65273233426996
1085	Feb19-3L1-mock-rep2_B-C-A_Position024_23_cmle.ics	6	1	0	1	1	1	2	9.313799999999999	1.0	0.2966207940923673	1.0218194983198294	0.0	0.9406205842431435	34422.0	568.6229413353702	327061.0	754.1126131925179
1086	Feb19-3L1-mock-rep2_B-C-A_Position024_23_cmle.ics	7	1	0	1	1	1	1	9.313799999999999	1.0	0.27953725300544563	1.0434284876106985	0.0	0.9219549963580025	35730.0	583.3658916927393	335771.0	774.1954749855987
1087	Feb19-3L1-mock-rep2_B-C-A_Position024_23_cmle.ics	9	1	0	1	2	2	1	7.5809999999999995	2.0	0.26898632661680705	1.0192378219930147	0.0	0.9911859724487887	17212.0	283.4678241665424	110125.0	253.91792823915424
1088	Feb19-3L1-mock-rep2_B-C-A_Position024_23_cmle.ics	10	1	0	1	1	1	1	8.8806	1.0	0.285936512934306	1.1374964491373123	0.0	0.9702549222105866	19018.0	326.7534372269396	131873.0	304.0628281560226
1089	Feb19-3L1-mock-rep2_B-C-A_Position024_23_cmle.ics	12	1	0	1	2	1	1	8.664	1.0	0.3221442151887789	1.1894523355941213	0.0	0.9673648046408206	22040.0	376.2427577680858	174629.0	402.64639174097863
1090	Feb19-3L1-mock-rep2_B-C-A_Position024_23_cmle.ics	14	1	0	1	1	2	1	9.313799999999999	2.0	0.28648184874028626	1.161578174963122	0.0	0.97741512794488	23634.0	401.89436505493205	182864.0	421.6340343203151
1091	Feb19-3L1-mock-rep2_B-C-A_Position024_23_cmle.ics	17	1	0	1	3	1	2	9.313799999999999	1.0	0.2804035976831033	1.1010812130202758	0.0	0.9804012188466235	34674.0	565.9456998977707	321493.0	741.2743382827733
1092	Feb19-3L1-mock-rep2_B-C-A_Position024_23_cmle.ics	18	1	0	1	2	2	1	8.4474	2.0	0.25972940967232755	1.1951926470300558	0.0	0.9675277832230379	25800.0	423.219623245871	198593.0	457.900777505547
1093	Feb19-3L1-mock-rep2_B-C-A_Position024_23_cmle.ics	19	1	0	1	1	1	2	9.313799999999999	1.0	0.2958597835427837	1.030953608906942	0.0	0.9380930193620476	40616.0	660.49159207924	418661.0	965.3169920956419
1094	Feb19-3L1-mock-rep2_B-C-A_Position024_23_cmle.ics	21	1	0	1	1	2	2	9.313799999999999	2.0	0.2385363918503352	1.2176845692614382	0.0	0.9399727963338577	56098.0	869.5580699632953	610200.0	1406.95318784592
1095	Feb19-3L1-mock-rep2_B-C-A_Position024_23_cmle.ics	22	1	0	1	1	1	1	9.313799999999999	1.0	0.2903230046771191	1.0476724430266118	0.0	0.9687753745790378	29484.0	494.5481050304663	256504.0	591.4275983205995
1096	Feb19-3L1-mock-rep2_B-C-A_Position024_23_cmle.ics	23	1	0	1	2	3	2	9.313799999999999	3.0	0.29180731362580214	1.0971749809872078	0.0	0.948512236828676	35612.0	579.2075212153907	341363.0	787.0890872871956
1097	Feb19-3L1-mock-rep2_B-C-A_Position024_23_cmle.ics	26	1	0	1	1	1	1	9.313799999999999	1.0	0.2962463598790164	1.0714054987721904	0.0	0.9569923454505687	36158.0	593.1179518323822	351890.0	811.3614507884311
1098	Feb19-3L1-mock-rep2_B-C-A_Position024_23_cmle.ics	28	1	0	1	2	1	1	9.313799999999999	1.0	0.2681434554662246	1.140344259938198	0.0	0.967255749166761	38384.0	624.9355246772307	366170.0	844.2871989405777
1099	Feb19-3L1-mock-rep2_B-C-A_Position024_23_cmle.ics	29	1	0	1	2	1	2	9.313799999999999	1.0	0.2812423775353953	1.0875933557098754	0.0	0.9524100273365816	38922.0	633.4009926574735	382919.0	882.9057812795342
1100	Feb19-3L1-mock-rep2_B-C-A_Position024_23_cmle.ics	31	1	0	1	4	1	1	9.313799999999999	1.0	0.29797228560384836	1.1012020392347182	0.0	0.9411050546458597	40086.0	656.651903026327	411956.0	949.8571082468923
1101	Feb19-3L1-mock-rep2_B-C-A_Position024_23_cmle.ics	32	1	0	1	1	1	1	9.313799999999999	1.0	0.2802656804650438	1.0373457285535688	0.0	0.959994910171112	40098.0	649.8516903479735	399708.0	921.6165926049114
1102	Feb19-3L1-mock-rep2_B-C-A_Position024_23_cmle.ics	35	1	0	1	3	1	1	9.313799999999999	1.0	0.27550002402493534	1.034790774753029	0.0	0.9449582025255466	41838.0	677.2213162807816	422368.0	973.8643134121688
1103	Feb19-3L1-mock-rep2_B-C-A_Position024_23_cmle.ics	36	1	0	1	1	1	4	9.313799999999999	1.0	0.27559430121605805	1.1539564717918893	0.0	0.956814095526035	43050.0	690.4040180874382	440929.0	1016.6608688359778
1104	Feb19-3L1-mock-rep2_B-C-A_Position024_23_cmle.ics	37	1	0	1	1	1	1	9.313799999999999	1.0	0.2556049950225418	1.1080997515335833	0.0	0.9351030420445191	33512.0	544.0969893735507	291648.0	672.4599857897194
1105	Feb19-3L1-mock-rep2_B-C-A_Position024_23_cmle.ics	38	1	0	1	1	2	2	8.2308	2.0	0.2715099680440378	1.0280694235761962	0.0	0.9825454703855581	21288.0	353.18808144926345	152184.0	350.89440173573166
1106	Feb19-3L1-mock-rep2_B-C-A_Position024_23_cmle.ics	39	1	0	1	1	1	2	9.313799999999999	1.0	0.26472276575860254	1.0892054864489322	0.0	0.9352766382391551	40804.0	656.1500449720565	398771.0	919.4561285980093
1107	Feb19-3L1-mock-rep2_B-C-A_Position024_23_cmle.ics	40	1	0	1	2	1	2	9.313799999999999	1.0	0.23156423183827174	1.158882082367565	0.0	0.9270294740049159	34678.0	563.9520235747993	292207.0	673.7488858749471
1108	Feb19-3L1-mock-rep2_B-C-A_Position024_23_cmle.ics	41	1	0	1	1	1	1	9.313799999999999	1.0	0.27621357413668396	1.0350806911207495	0.0	0.9498632606304281	33784.0	554.5757521754251	306876.0	707.5715609200337
1109	Feb19-3L1-mock-rep2_B-C-A_Position024_23_cmle.ics	43	1	0	1	2	2	1	9.313799999999999	2.0	0.2734288503639935	1.020397331082635	0.0	0.9591860001465081	36274.0	594.6102390277299	339695.0	783.2431385534575
1110	Feb19-3L1-mock-rep2_B-C-A_Position024_23_cmle.ics	45	1	0	1	1	1	1	9.313799999999999	1.0	0.2742264527649359	1.118138938364707	0.0	0.9503859305432858	38012.0	621.2330120834102	364930.0	841.4281003615396
1111	Feb19-3L1-mock-rep2_B-C-A_Position024_23_cmle.ics	46	1	0	1	1	1	2	9.313799999999999	1.0	0.28840079147563585	1.0884924179267266	0.0	0.933593019875368	38142.0	620.3231582966317	376164.0	867.3306111977591
1112	Feb19-3L1-mock-rep2_B-C-A_Position024_23_cmle.ics	47	1	0	1	1	2	1	7.5809999999999995	2.0	0.27729326006606875	1.0217469112780446	0.0	0.9772963881677977	17632.0	295.1709803029613	115930.0	267.30265989344065
1113	Feb19-3L1-mock-rep2_B-C-A_Position024_23_cmle.ics	48	1	0	1	2	2	1	9.313799999999999	2.0	0.26670288190220565	1.0454477707377465	0.0	0.9404415699130998	31942.0	525.3947652119468	277224.0	639.202213286459
1114	Feb19-3L1-mock-rep2_B-C-A_Position024_23_cmle.ics	49	1	0	1	1	2	2	8.8806	2.0	0.28412329483068055	1.0639760520196389	0.0	0.9722914846426076	22886.0	392.36369239432986	173533.0	400.1193175130548
1115	Feb19-3L1-mock-rep2_B-C-A_Position025_24_cmle.ics	1	1	0	1	2	1	1	10.1802	1.0	0.28100497431619875	1.0286262057490643	0.0	0.9610080913619125	37748.0	626.1698479242989	365571.0	842.9060698689294
1116	Feb19-3L1-mock-rep2_B-C-A_Position025_24_cmle.ics	2	1	0	1	2	3	1	10.1802	3.0	0.29490723850361644	1.0561384461709493	0.0	0.961396053495339	41156.0	677.9425605283744	426350.0	983.0457090103375
1117	Feb19-3L1-mock-rep2_B-C-A_Position025_24_cmle.ics	3	1	0	1	1	1	1	10.1802	1.0	0.28348182621538104	1.0281320915188261	0.0	0.9761016844563177	34322.0	571.5841359824136	318343.0	734.0113056021528
1118	Feb19-3L1-mock-rep2_B-C-A_Position025_24_cmle.ics	4	1	0	1	2	1	2	9.5304	1.0	0.2836580822199653	1.1672638608666088	0.0	0.9625017863651815	40564.0	657.3166599692579	409150.0	943.3872448494889
1119	Feb19-3L1-mock-rep2_B-C-A_Position025_24_cmle.ics	5	1	0	1	2	2	2	10.1802	2.0	0.2806709330677498	1.0422378625678705	0.0	0.9784960718131359	37542.0	620.0448793228612	362367.0	835.5185280566411
1120	Feb19-3L1-mock-rep2_B-C-A_Position025_24_cmle.ics	6	1	0	1	1	1	1	10.1802	1.0	0.2843923518661879	1.0924573501186023	0.0	0.9652256278603689	41298.0	679.0562728760765	420849.0	970.3619176528475
1121	Feb19-3L1-mock-rep2_B-C-A_Position025_24_cmle.ics	7	1	0	1	2	2	1	9.097199999999999	2.0	0.29058182390608833	1.1440448778956336	0.0	0.9774629828564275	23748.0	400.48651647980466	185502.0	427.7165359747522
1122	Feb19-3L1-mock-rep2_B-C-A_Position025_24_cmle.ics	8	1	0	1	2	2	4	10.1802	2.0	0.2835079723386125	1.0297218793461413	0.0	0.9620263567314983	38968.0	646.8571742656533	385140.0	888.0267957505368
1123	Feb19-3L1-mock-rep2_B-C-A_Position025_24_cmle.ics	9	1	0	1	2	1	1	8.8806	1.0	0.2745907768657547	1.093300341303224	0.0	0.9755394779908358	22484.0	376.47536619233114	166122.0	383.03159205398214
1124	Feb19-3L1-mock-rep2_B-C-A_Position025_24_cmle.ics	11	1	0	1	1	1	2	8.2308	1.0	0.28512179906617824	1.0122748699121618	0.0	0.9725311566124787	23286.0	388.3362669188639	178415.0	411.3758653056863
1125	Feb19-3L1-mock-rep2_B-C-A_Position025_24_cmle.ics	12	1	0	1	1	1	1	7.5809999999999995	1.0	0.23074703801809715	1.0643635523144104	0.0	0.9803621272831184	18048.0	297.5630775724934	109518.0	252.51835337022197
1126	Feb19-3L1-mock-rep2_B-C-A_Position025_24_cmle.ics	14	1	0	1	2	2	2	8.014199999999999	2.0	0.24729036011094715	1.0272167067424087	0.0	0.9898017436713047	20088.0	328.82838543107545	133132.0	306.96573550361023
1127	Feb19-3L1-mock-rep2_B-C-A_Position025_24_cmle.ics	15	1	0	1	2	2	1	7.5809999999999995	2.0	0.28241159112941444	1.1545114519954551	0.0	0.9496581173305525	23458.0	387.4288068285724	179536.0	413.96058265012306
1128	Feb19-3L1-mock-rep2_B-C-A_Position025_24_cmle.ics	16	1	0	1	1	2	1	8.4474	2.0	0.27634012349900194	1.0645778276574707	0.0	0.9563940941263048	32802.0	528.3471443894216	293661.0	677.1014095313351
1129	Feb19-3L1-mock-rep2_B-C-A_Position025_24_cmle.ics	17	1	0	1	2	2	2	9.097199999999999	2.0	0.29404372589467204	1.1958537599041905	0.0	0.9747698542752576	20514.0	349.27875937652766	149815.0	345.4321400149729
1130	Feb19-3L1-mock-rep2_B-C-A_Position025_24_cmle.ics	18	1	0	1	1	1	1	9.747	1.0	0.27549085499042136	1.0880899348676984	0.0	0.9574173203334441	42026.0	681.3056587561573	425211.0	980.4194886220114
1131	Feb19-3L1-mock-rep2_B-C-A_Position025_24_cmle.ics	19	1	0	1	2	2	2	8.8806	2.0	0.303934138071331	1.03747865845899	0.0	0.9587626347760395	27682.0	460.64376658347305	238759.0	550.5125142197705
1132	Feb19-3L1-mock-rep2_B-C-A_Position025_24_cmle.ics	20	1	0	1	1	1	1	9.097199999999999	1.0	0.2586489149001511	1.0464860415103248	0.0	0.9782952914190288	38422.0	613.4969818622864	360163.0	830.4367109048673
1133	Feb19-3L1-mock-rep2_B-C-A_Position025_24_cmle.ics	23	1	0	1	2	2	2	10.1802	2.0	0.26323911216061635	1.2164576723299614	0.0	0.9592231257389938	63010.0	993.9964792643218	763068.0	1759.4247052494436
1134	Feb19-3L1-mock-rep2_B-C-A_Position025_24_cmle.ics	24	1	0	1	3	1	1	10.1802	1.0	0.2963348753603202	1.0950052736640554	0.0	0.954918029131195	45724.0	742.8593461737989	500474.0	1153.9552437463108
1135	Feb19-3L1-mock-rep2_B-C-A_Position025_24_cmle.ics	25	1	0	1	1	2	2	10.1802	2.0	0.25212977179297513	1.1600497177075402	0.0	0.9333633906658957	74294.0	1142.8572248828111	956129.0	2204.5702139330247
1136	Feb19-3L1-mock-rep2_B-C-A_Position025_24_cmle.ics	26	1	0	1	3	3	1	9.313799999999999	3.0	0.2811608378031001	1.1600208682385036	0.0	0.9675437069451835	38484.0	626.1872748214512	376419.0	867.9185709861903
1137	Feb19-3L1-mock-rep2_B-C-A_Position025_24_cmle.ics	27	1	0	1	1	1	1	10.1802	1.0	0.24707536434705032	1.0928950043429844	0.0	0.9823012715122851	45816.0	737.2384135020149	458368.0	1056.8704011906893
1138	Feb19-3L1-mock-rep2_B-C-A_Position025_24_cmle.ics	29	1	0	1	1	1	3	9.097199999999999	1.0	0.275303131402431	1.1040680119370125	0.0	0.9764126915744449	22900.0	387.5040002839665	170975.0	394.22127383145875
1139	Feb19-3L1-mock-rep3_B-C-A_Position001_0_cmle.ics	1	1	0	1	1	1	1	8.014199999999999	1.0	0.3000349951502995	1.0234308851332143	0.0	0.9292077674477179	33030.0	532.248753656388	309188.0	712.902396335143
1140	Feb19-3L1-mock-rep3_B-C-A_Position001_0_cmle.ics	2	1	0	1	2	2	2	8.014199999999999	2.0	0.2894678206548916	1.2388394553156077	0.0	0.9527237895005614	32102.0	520.9189925636875	290986.0	670.9335960644589
1141	Feb19-3L1-mock-rep3_B-C-A_Position001_0_cmle.ics	3	1	0	1	1	1	1	8.014199999999999	1.0	0.2948089088496063	1.1060734216578354	0.0	0.95892744745573	26726.0	439.8644909111452	223072.0	514.3426114702803
1142	Feb19-3L1-mock-rep3_B-C-A_Position001_0_cmle.ics	4	1	0	1	1	1	1	8.014199999999999	1.0	0.25117979894841025	1.0830573844828364	0.0	0.9680496172579085	33732.0	534.8767143841147	291964.0	673.1885947824421
1143	Feb19-3L1-mock-rep3_B-C-A_Position001_0_cmle.ics	5	1	0	1	3	2	3	8.014199999999999	2.0	0.2998997713512365	1.059069581865273	0.0	0.9437546307585396	29306.0	480.2250933829122	258343.0	595.6678259712855
1144	Feb19-3L1-mock-rep3_B-C-A_Position001_0_cmle.ics	7	1	0	1	2	3	2	8.014199999999999	3.0	0.279427155142723	1.1390389620595047	0.0	0.9554341365417046	37876.0	600.2887087105802	366399.0	844.8152098878354
1145	Feb19-3L1-mock-rep3_B-C-A_Position001_0_cmle.ics	8	1	0	1	1	2	2	8.014199999999999	2.0	0.27034647158018166	1.1669896918942353	0.0	0.9410663002378848	34788.0	560.395122277899	317233.0	731.4519512289818
1146	Feb19-3L1-mock-rep3_B-C-A_Position001_0_cmle.ics	10	1	0	1	3	2	2	8.014199999999999	2.0	0.28478983017471754	1.2059841116949324	0.0	0.9610890304603277	30064.0	489.4409223797508	261581.0	603.1337624220314
1147	Feb19-3L1-mock-rep3_B-C-A_Position001_0_cmle.ics	11	1	0	1	1	1	1	8.014199999999999	1.0	0.28062069595623096	1.0316417298217948	0.0	0.9452760537136675	38886.0	613.6616289311957	381965.0	880.7061199534035
1148	Feb19-3L1-mock-rep3_B-C-A_Position001_0_cmle.ics	12	1	0	1	1	1	1	7.797599999999999	1.0	0.2549907724620804	1.1161462021863287	0.0	0.9916118456481268	14688.0	246.1608973890328	84524.0	194.88907120532372
1149	Feb19-3L1-mock-rep3_B-C-A_Position001_0_cmle.ics	14	1	0	1	1	1	2	8.014199999999999	1.0	0.28524714589036954	1.1596043712921633	0.0	0.956067700437706	30782.0	498.97991607806097	271225.0	625.3701710480328
1150	Feb19-3L1-mock-rep3_B-C-A_Position001_0_cmle.ics	15	1	0	1	1	1	1	8.014199999999999	1.0	0.30974048560087447	1.104702436766271	0.0	0.9616907472151952	20300.0	343.887813832224	151362.0	348.9990960647888
1151	Feb19-3L1-mock-rep3_B-C-A_Position001_0_cmle.ics	16	1	0	1	2	1	1	8.014199999999999	1.0	0.26085437248811233	1.1488845197299786	0.0	0.9549219513737617	30796.0	497.53739029840597	259546.0	598.4416127378844
1152	Feb19-3L1-mock-rep3_B-C-A_Position001_0_cmle.ics	17	1	0	1	1	2	3	8.014199999999999	2.0	0.2790919790217448	1.1179325185307356	0.0	0.949785045482252	33404.0	534.9661307131737	303281.0	699.2824807654841
1153	Feb19-3L1-mock-rep3_B-C-A_Position001_0_cmle.ics	18	1	0	1	2	2	2	8.014199999999999	2.0	0.2828797453005843	1.1049013453515073	0.0	0.9340634209842954	36992.0	591.9550980801602	355825.0	820.4344773275556
1154	Feb19-3L1-mock-rep3_B-C-A_Position001_0_cmle.ics	19	1	0	1	1	1	1	7.5809999999999995	1.0	0.29729775465420494	1.1106658925503559	0.0	0.9882001029288906	16414.0	278.17956819263196	107818.0	248.5986214473474
1155	Feb19-3L1-mock-rep3_B-C-A_Position001_0_cmle.ics	20	1	0	1	2	2	2	8.014199999999999	2.0	0.20345138218643036	1.0829803129275857	0.0	0.9118662840035424	58828.0	878.9119230306824	605174.0	1395.3646157021742
1156	Feb19-3L1-mock-rep3_B-C-A_Position001_0_cmle.ics	22	1	0	1	2	2	2	8.014199999999999	2.0	0.30417121014813814	1.0844529895392205	0.0	0.9474078030003942	30326.0	494.0555431515062	273877.0	631.4849528477171
1157	Feb19-3L1-mock-rep3_B-C-A_Position001_0_cmle.ics	24	1	0	1	1	2	2	8.014199999999999	2.0	0.26245422295335535	1.1521158798323328	0.0	0.9190148659717546	35758.0	571.1889563437669	325732.0	751.0483051186941
1158	Feb19-3L1-mock-rep3_B-C-A_Position001_0_cmle.ics	25	1	0	1	3	2	3	8.014199999999999	2.0	0.28060809851793195	1.0914978932016959	0.0	0.9435717728578136	28708.0	470.37195254766885	242286.0	558.644805097405
1159	Feb19-3L1-mock-rep3_B-C-A_Position001_0_cmle.ics	28	1	0	1	1	1	1	7.3644	1.0	0.28711610015841954	1.0793951542848084	0.0	0.9807137328522997	15864.0	268.6735545292081	100675.0	232.12883019729267
1160	Feb19-3L1-mock-rep3_B-C-A_Position001_0_cmle.ics	29	1	0	1	1	1	1	8.014199999999999	1.0	0.2925267103287661	1.0833847908279906	0.0	0.9452284531269256	36356.0	579.9654557323904	352550.0	812.8832290643708
1161	Feb19-3L1-mock-rep3_B-C-A_Position001_0_cmle.ics	33	1	0	1	1	1	1	8.014199999999999	1.0	0.28407131968125543	1.093424037674586	0.0	0.9300543210434126	34632.0	555.9024544486984	323001.0	744.751371070829
1162	Feb19-3L1-mock-rep3_B-C-A_Position001_0_cmle.ics	34	1	0	1	2	2	3	8.014199999999999	2.0	0.21184317356217722	1.1519777497294794	0.0	0.9224835952922052	62716.0	933.828233869025	679749.0	1567.3140322600395
1163	Feb19-3L1-mock-rep3_B-C-A_Position001_0_cmle.ics	35	1	0	1	2	1	2	8.014199999999999	1.0	0.3118540525643928	1.0191705673511244	0.0	0.9618783122226149	23052.0	384.4175976603716	183786.0	423.75991245730944
1164	Feb19-3L1-mock-rep3_B-C-A_Position001_0_cmle.ics	36	1	0	1	2	2	2	8.014199999999999	2.0	0.21101124910063532	1.1021059814646597	0.0	0.9122124170934105	57528.0	870.3863085217688	595999.0	1374.2095919419542
1165	Feb19-3L1-mock-rep3_B-C-A_Position001_0_cmle.ics	38	1	0	1	1	1	1	8.014199999999999	1.0	0.293949759251671	1.197274723686641	0.0	0.9495014899029754	33370.0	537.2021805622621	310774.0	716.5592756467189
1166	Feb19-3L1-mock-rep3_B-C-A_Position002_1_cmle.ics	1	1	0	1	2	2	2	8.014199999999999	2.0	0.314212410823404	1.0341452064828525	0.0	0.9514298658654654	22102.0	373.7196389809672	173194.0	399.3376768531404
1167	Feb19-3L1-mock-rep3_B-C-A_Position002_1_cmle.ics	2	1	0	1	1	2	1	8.014199999999999	2.0	0.2939006044493666	1.159930177108504	0.0	0.9357693048239057	34844.0	556.5676548130123	331563.0	764.4929856141539
1168	Feb19-3L1-mock-rep3_B-C-A_Position002_1_cmle.ics	3	1	0	1	1	1	1	7.147799999999999	1.0	0.257934937869686	1.0963507216084898	0.0	0.9788295020736459	13920.0	232.85972527398562	78431.0	180.84029084880913
1169	Feb19-3L1-mock-rep3_B-C-A_Position002_1_cmle.ics	4	1	0	1	1	1	1	8.014199999999999	1.0	0.2844019079041192	1.125826112725872	0.0	0.9278192323542924	29096.0	474.689486174009	248880.0	573.8487535088374
1170	Feb19-3L1-mock-rep3_B-C-A_Position002_1_cmle.ics	5	1	0	1	2	1	3	8.014199999999999	1.0	0.29954945425237167	1.0308886907833188	0.0	0.9390930923552517	33270.0	537.9866870671444	312311.0	720.1031744499296
1171	Feb19-3L1-mock-rep3_B-C-A_Position002_1_cmle.ics	6	1	0	1	1	2	2	8.014199999999999	2.0	0.3015844198809352	1.0455019366568477	0.0	0.942822166693086	21392.0	362.60403326726237	161568.0	372.5313219499993
1172	Feb19-3L1-mock-rep3_B-C-A_Position002_1_cmle.ics	7	1	0	1	1	1	1	8.014199999999999	1.0	0.29852934409633797	1.1091672277620366	0.0	0.9385368646907157	31964.0	514.909353036777	293602.0	676.9653717763647
1173	Feb19-3L1-mock-rep3_B-C-A_Position002_1_cmle.ics	11	1	0	1	2	1	2	8.014199999999999	1.0	0.24146771535419287	1.0389020167025478	0.0	0.928468244909833	54018.0	822.3258736133805	580111.0	1337.5762385357004
1174	Feb19-3L1-mock-rep3_B-C-A_Position002_1_cmle.ics	12	1	0	1	1	1	1	8.014199999999999	1.0	0.3025102884700692	1.1344273771957263	0.0	0.9415591412979925	32310.0	519.5989769480825	300365.0	692.558987655424
1175	Feb19-3L1-mock-rep3_B-C-A_Position002_1_cmle.ics	13	1	0	1	1	2	1	8.014199999999999	2.0	0.29164967111851986	1.0340079844814698	0.0	0.9232984438862634	28728.0	467.0038511057568	247265.0	570.1250081821065
1176	Feb19-3L1-mock-rep3_B-C-A_Position002_1_cmle.ics	15	1	0	1	1	1	1	8.014199999999999	1.0	0.2715586328748761	1.024281469985354	0.0	0.9532114122583044	27326.0	447.30477603005517	221345.0	510.36062498157173
1177	Feb19-3L1-mock-rep3_B-C-A_Position002_1_cmle.ics	18	1	0	1	1	1	1	8.014199999999999	1.0	0.2573787521166457	1.319029726384892	0.0	0.9203203345480107	33022.0	534.0126076625119	286263.0	660.0436584928491
1178	Feb19-3L1-mock-rep3_B-C-A_Position002_1_cmle.ics	20	1	0	1	1	1	4	8.014199999999999	1.0	0.29608204572043567	1.2052113397201734	0.0	0.9275262910935214	33084.0	535.8194599108684	307898.0	709.9280115230794
1179	Feb19-3L1-mock-rep3_B-C-A_Position002_1_cmle.ics	21	1	0	1	2	1	1	8.014199999999999	1.0	0.26985833789657493	1.163164164892598	0.0	0.9324458424248452	36058.0	575.2250697625891	334460.0	771.1726699556644
1180	Feb19-3L1-mock-rep3_B-C-A_Position002_1_cmle.ics	22	1	0	1	1	1	1	8.014199999999999	1.0	0.24879881992212016	1.0301004262090427	0.0	0.9603062093275192	35810.0	573.5447047443542	317837.0	732.8446089239325
1181	Feb19-3L1-mock-rep3_B-C-A_Position002_1_cmle.ics	23	1	0	1	1	1	1	8.014199999999999	1.0	0.273131232862666	1.1507024261125571	0.0	0.915437275594034	33914.0	538.6397286330129	306922.0	707.6776242544172
1182	Feb19-3L1-mock-rep3_B-C-A_Position002_1_cmle.ics	24	1	0	1	1	1	1	8.014199999999999	1.0	0.2773152015557615	1.131939428692424	0.0	0.9846827834270255	17594.0	296.49845561883745	115560.0	266.4495417690503
1183	Feb19-3L1-mock-rep3_B-C-A_Position002_1_cmle.ics	25	1	0	1	1	1	1	8.014199999999999	1.0	0.2774331546722989	1.2280287496754398	0.0	0.9297461705630493	33328.0	536.9891396261683	301347.0	694.8232092720492
1184	Feb19-3L1-mock-rep3_B-C-A_Position002_1_cmle.ics	26	1	0	1	1	1	2	8.014199999999999	1.0	0.27506668253725164	1.046226656699047	0.0	0.9196064213387807	32412.0	521.2230959879605	287774.0	663.5276084548865
1185	Feb19-3L1-mock-rep3_B-C-A_Position002_1_cmle.ics	27	1	0	1	1	2	1	8.014199999999999	2.0	0.22191558181206453	1.1533114155941657	0.0	0.9567601979557582	33842.0	535.1114633993687	275773.0	635.8566068040525
1186	Feb19-3L1-mock-rep3_B-C-A_Position002_1_cmle.ics	28	1	0	1	1	1	1	8.014199999999999	1.0	0.2576277071574845	1.2218873814163311	0.0	0.9198746076637279	34366.0	547.453603038618	304063.0	701.0855574500065
1187	Feb19-3L1-mock-rep3_B-C-A_Position002_1_cmle.ics	29	1	0	1	1	1	1	8.014199999999999	1.0	0.2547399964360889	1.2370687134579372	0.0	0.9350032316661642	31596.0	510.6174790504127	266545.0	614.5793796368253
1188	Feb19-3L1-mock-rep3_B-C-A_Position002_1_cmle.ics	30	1	0	1	2	1	1	8.014199999999999	1.0	0.2875258309635721	1.0518624308285203	0.0	0.9435587292645611	34618.0	556.2683387817191	324762.0	748.8117521979951
1189	Feb19-3L1-mock-rep3_B-C-A_Position002_1_cmle.ics	32	1	0	1	1	2	2	8.014199999999999	2.0	0.2768248748101345	1.1775759395815524	0.0	0.9324777072347012	30104.0	490.1475886272245	258412.0	595.8269209728611
1190	Feb19-3L1-mock-rep3_B-C-A_Position002_1_cmle.ics	33	1	0	1	4	2	3	8.014199999999999	2.0	0.2868647990034042	1.1250314375792432	0.0	0.9350174130820306	40046.0	633.9677081177176	403600.0	930.5904729836336
1191	Feb19-3L1-mock-rep3_B-C-A_Position002_1_cmle.ics	34	1	0	1	1	1	1	8.014199999999999	1.0	0.269426586160987	1.1922971802300943	0.0	0.9557625689256051	34382.0	552.0475163740741	311165.0	717.4608139889801
1192	Feb19-3L1-mock-rep3_B-C-A_Position002_1_cmle.ics	40	1	0	1	2	2	2	8.014199999999999	2.0	0.2828280363877854	1.1631334224829368	0.0	0.9400913527970278	35266.0	562.9322991280809	331184.0	763.619115967819
1193	Feb19-3L1-mock-rep3_B-C-A_Position002_1_cmle.ics	41	1	0	1	1	1	1	8.014199999999999	1.0	0.28946231769213127	1.0869507209736813	0.0	0.9350601638257129	31858.0	514.2022688731721	287672.0	663.292424539514
1194	Feb19-3L1-mock-rep3_B-C-A_Position002_1_cmle.ics	42	1	0	1	1	2	1	8.014199999999999	2.0	0.2703071723601276	1.1529524512162443	0.0	0.954870201981583	27834.0	450.3251420681868	227021.0	523.4479181546519
1195	Feb19-3L1-mock-rep3_B-C-A_Position002_1_cmle.ics	43	1	0	1	1	1	1	8.014199999999999	1.0	0.27714493091909775	1.1103253971666263	0.0	0.9511786199130985	32428.0	522.8913532183545	289073.0	666.5227447888948
1196	Feb19-3L1-mock-rep3_B-C-A_Position002_1_cmle.ics	44	1	0	1	2	1	2	8.014199999999999	1.0	0.30180135225144505	1.1371316689305986	0.0	0.9760863290324258	18756.0	318.6514343779638	132692.0	305.95121665298393
1197	Feb19-3L1-mock-rep3_B-C-A_Position002_1_cmle.ics	45	1	0	1	2	2	2	8.014199999999999	2.0	0.2911171818553281	1.1156903687656603	0.0	0.9375150711659135	30462.0	495.2926270007161	269740.0	621.9461699271689
1198	Feb19-3L1-mock-rep3_B-C-A_Position002_1_cmle.ics	46	1	0	1	2	1	1	8.014199999999999	1.0	0.2806121570031679	1.05745683701569	0.0	0.9255105939791332	33490.0	534.5241032924107	305281.0	703.893930086513
1199	Feb19-3L1-mock-rep3_B-C-A_Position002_1_cmle.ics	47	1	0	1	1	1	1	8.014199999999999	1.0	0.28734408231708713	1.0572398071353615	0.0	0.9329023955899849	31760.0	515.9208702459033	285296.0	657.8140227461316
1200	Feb19-3L1-mock-rep3_B-C-A_Position002_1_cmle.ics	48	1	0	1	2	2	2	8.014199999999999	2.0	0.23469656576283154	1.1293610657402628	0.0	0.9329223881642636	56422.0	854.6105507921909	610520.0	1407.6910197372843
1201	Feb19-3L1-mock-rep3_B-C-A_Position002_1_cmle.ics	49	1	0	1	1	1	2	8.014199999999999	1.0	0.2854920090459411	1.082603001835999	0.0	0.9438887605037386	31808.0	509.62090674703177	285020.0	657.1776427398296
1202	Feb19-3L1-mock-rep3_B-C-A_Position002_1_cmle.ics	50	1	0	1	1	1	1	8.014199999999999	1.0	0.28317443298154876	1.0907043113927544	0.0	0.9423119695294463	32154.0	519.0149856752553	288505.0	665.2130931817226
1203	Feb19-3L1-mock-rep3_B-C-A_Position003_2_cmle.ics	1	1	0	1	1	1	1	8.014199999999999	1.0	0.31294045918259245	1.0848353362913312	0.0	0.96570431115222	20550.0	346.5490842160142	154961.0	357.2973991179803
1204	Feb19-3L1-mock-rep3_B-C-A_Position003_2_cmle.ics	6	1	0	1	1	2	1	8.014199999999999	2.0	0.23287673414264567	1.0591102715775411	0.0	0.9359935042207497	29782.0	478.36419853688426	233221.0	537.7434110498415
1205	Feb19-3L1-mock-rep3_B-C-A_Position003_2_cmle.ics	7	1	0	1	2	2	1	8.014199999999999	2.0	0.2924601040792776	1.1076692664418435	0.0	0.9627218672985853	16550.0	279.3932467929921	108269.0	249.63850326923944
1206	Feb19-3L1-mock-rep3_B-C-A_Position003_2_cmle.ics	9	1	0	1	1	1	1	7.147799999999999	1.0	0.2495259535876257	1.0487814913417186	0.0	0.9838852699280034	16716.0	274.630265901367	101515.0	234.06563891212477
1207	Feb19-3L1-mock-rep3_B-C-A_Position003_2_cmle.ics	10	1	0	1	3	2	1	8.014199999999999	2.0	0.29858561712166587	1.0231477277671972	0.0	0.935034681437343	31160.0	499.3759433280542	282621.0	651.6462092792555
1208	Feb19-3L1-mock-rep3_B-C-A_Position003_2_cmle.ics	11	1	0	1	1	1	1	8.014199999999999	1.0	0.2984885115650875	1.031727901495021	0.0	0.9582478870626897	21216.0	355.3004811860847	158757.0	366.04992992929317
1209	Feb19-3L1-mock-rep3_B-C-A_Position003_2_cmle.ics	12	1	0	1	3	2	2	8.014199999999999	2.0	0.2816695722429828	1.1459377814317133	0.0	0.9443022411793996	29906.0	484.85674864097024	258096.0	595.0983119801385
1210	Feb19-3L1-mock-rep3_B-C-A_Position003_2_cmle.ics	13	1	0	1	2	2	1	8.014199999999999	2.0	0.26274765783050164	1.0457974477735787	0.0	0.9387918586540442	33780.0	541.7539059824009	299249.0	689.9857989342898
1211	Feb19-3L1-mock-rep3_B-C-A_Position003_2_cmle.ics	15	1	0	1	3	1	2	8.014199999999999	1.0	0.27929194224561915	1.1313609838932073	0.0	0.954316982022679	30482.0	493.18840899622813	264465.0	609.7834723429551
1212	Feb19-3L1-mock-rep3_B-C-A_Position003_2_cmle.ics	16	1	0	1	2	2	2	8.014199999999999	2.0	0.23869697009448984	1.1055975452289886	0.0	0.9308253826771008	54678.0	835.9050971018919	587376.0	1354.327328194338
1213	Feb19-3L1-mock-rep3_B-C-A_Position003_2_cmle.ics	17	1	0	1	1	1	2	8.014199999999999	1.0	0.2653549579007405	1.0816877700823226	0.0	0.9850140391760988	17696.0	295.07989230949835	114025.0	262.9102544151606
1214	Feb19-3L1-mock-rep3_B-C-A_Position003_2_cmle.ics	20	1	0	1	1	1	1	8.014199999999999	1.0	0.30917218657022855	1.049771817106055	0.0	0.9533764205461858	20658.0	346.9029745612287	155241.0	357.94300202292436
1215	Feb19-3L1-mock-rep3_B-C-A_Position003_2_cmle.ics	21	1	0	1	2	1	1	8.014199999999999	1.0	0.293303413586832	1.103394662765643	0.0	0.9675535650920613	18668.0	316.099705032867	129891.0	299.49288187888294
1216	Feb19-3L1-mock-rep3_B-C-A_Position003_2_cmle.ics	22	1	0	1	1	1	2	8.014199999999999	1.0	0.2674933073089262	1.087655304062616	0.0	0.9532417994953252	22858.0	382.91417781473166	168069.0	387.5208379680037
1217	Feb19-3L1-mock-rep3_B-C-A_Position003_2_cmle.ics	23	1	0	1	2	1	1	8.014199999999999	1.0	0.27729578331470633	1.0636334291353942	0.0	0.9417374537799682	33460.0	540.2433050472232	303064.0	698.7821385141525
1218	Feb19-3L1-mock-rep3_B-C-A_Position003_2_cmle.ics	25	1	0	1	1	1	2	8.014199999999999	1.0	0.29214131020202905	1.1437527434967112	0.0	0.9649181257377881	20016.0	335.7622664290277	143925.0	331.8514217645428
1219	Feb19-3L1-mock-rep3_B-C-A_Position003_2_cmle.ics	26	1	0	1	1	2	1	8.014199999999999	2.0	0.2736585511411317	1.0341557974813564	0.0	0.9238034661354085	34538.0	550.8527087349846	315736.0	728.0002814121917
1220	Feb19-3L1-mock-rep3_B-C-A_Position003_2_cmle.ics	27	1	0	1	2	3	2	8.014199999999999	3.0	0.2696399016331108	1.2020902452968683	0.0	0.9460040963427184	30936.0	502.11719456025696	265682.0	612.5895392548011
1221	Feb19-3L1-mock-rep3_B-C-A_Position003_2_cmle.ics	28	1	0	1	1	1	1	8.014199999999999	1.0	0.3042698487704223	1.106640890065668	0.0	0.9660437265753603	19548.0	328.7909221191396	141761.0	326.86183359918954
1222	Feb19-3L1-mock-rep3_B-C-A_Position003_2_cmle.ics	29	1	0	1	1	1	1	7.3644	1.0	0.25362329253153787	1.034851376563277	0.0	0.9863439382983176	15242.0	254.35198694586825	89111.0	205.4654302231035
1223	Feb19-3L1-mock-rep3_B-C-A_Position003_2_cmle.ics	31	1	0	1	1	2	2	8.014199999999999	2.0	0.2657411290359231	1.1093595784931105	0.0	0.9539095509463268	27358.0	449.26038080917766	219346.0	505.7514813852034
1224	Feb19-3L1-mock-rep3_B-C-A_Position003_2_cmle.ics	34	1	0	1	2	1	1	8.014199999999999	1.0	0.24443057212862887	1.1407995660083268	0.0	0.9501316816534087	39456.0	618.4888472176737	364352.0	840.0953915077624
1225	Feb19-3L1-mock-rep3_B-C-A_Position003_2_cmle.ics	36	1	0	1	4	3	4	8.014199999999999	3.0	0.26905281364153033	1.2212556912821233	0.0	0.9442337303538446	35754.0	571.7783177363495	329746.0	760.3034839059991
1226	Feb19-3L1-mock-rep3_B-C-A_Position003_2_cmle.ics	39	1	0	1	1	1	1	8.014199999999999	1.0	0.3202110575191739	1.0682406113276033	0.0	0.9470271569257711	21680.0	363.7505863444572	169856.0	391.64116793634304
1227	Feb19-3L1-mock-rep3_B-C-A_Position003_2_cmle.ics	41	1	0	1	1	1	1	8.014199999999999	1.0	0.2758314309510737	1.082942351283825	0.0	0.9522794048307891	30124.0	488.55828609722795	258205.0	595.3496359681346
1228	Feb19-3L1-mock-rep3_B-C-A_Position003_2_cmle.ics	42	1	0	1	1	1	1	8.014199999999999	1.0	0.2763674241867175	1.1482570565808363	0.0	0.9405175839085289	33868.0	546.271676230081	308107.0	710.4099079771269
1229	Feb19-3L1-mock-rep3_B-C-A_Position003_2_cmle.ics	45	1	0	1	1	1	2	7.3644	1.0	0.24452377810033749	1.050139389257312	0.0	0.9471982461844051	16002.0	269.95533379032685	94123.0	217.02172222160198
1230	Feb19-3L1-mock-rep3_B-C-A_Position003_2_cmle.ics	46	1	0	1	1	1	1	8.014199999999999	1.0	0.2953294403167949	1.0733335787367777	0.0	0.9743569988061148	22520.0	373.79250152950465	172695.0	398.18712024754365
1231	Feb19-3L1-mock-rep3_B-C-A_Position003_2_cmle.ics	49	1	0	1	1	1	2	8.014199999999999	1.0	0.2684790738773314	1.0160506678294103	0.0	0.9367732223231231	39978.0	629.1947345239267	389458.0	897.9829148346381
1232	Feb19-3L1-mock-rep3_B-C-A_Position003_2_cmle.ics	50	1	0	1	1	2	2	8.014199999999999	2.0	0.2681967607393248	1.1515650843317162	0.0	0.9532542649047573	33626.0	538.2187382699144	300271.0	692.3422495373356
1233	Feb19-3L1-mock-rep3_B-C-A_Position003_2_cmle.ics	51	1	0	1	3	1	2	8.014199999999999	1.0	0.2562360849441305	1.2224214142043266	0.0	0.9264970968386179	31916.0	515.2175728325002	271398.0	625.7690614143019
1234	Feb19-3L1-mock-rep3_B-C-A_Position003_2_cmle.ics	52	1	0	1	1	2	1	8.014199999999999	2.0	0.2803098995125995	1.1079433976426392	0.0	0.9415660383926878	31736.0	511.42903824894853	281463.0	648.9761801223798
1235	Feb19-3L1-mock-rep3_B-C-A_Position003_2_cmle.ics	53	1	0	1	1	1	1	8.014199999999999	1.0	0.24979052322209092	1.1485306142445815	0.0	0.9159632732378988	37672.0	597.4149546121554	343629.0	792.3138593679214
1236	Feb19-3L1-mock-rep3_B-C-A_Position003_2_cmle.ics	54	1	0	1	2	2	1	8.014199999999999	2.0	0.3174343487370879	1.207330409293493	0.0	0.9334346913242921	20400.0	345.0225377322461	154364.0	355.92088149565313
1237	Feb19-3L1-mock-rep3_B-C-A_Position003_2_cmle.ics	55	1	0	1	3	3	4	8.014199999999999	3.0	0.2730934830160688	1.1629108652564712	0.0	0.9505942090092176	31806.0	507.96124916513475	278736.0	642.6884689731569
1238	Feb19-3L1-mock-rep3_B-C-A_Position003_2_cmle.ics	57	1	0	1	1	1	1	8.014199999999999	1.0	0.2702792909143693	1.2550636858128748	0.0	0.924351494463322	38484.0	607.6503177398556	369063.0	850.9576603834461
1239	Feb19-3L1-mock-rep3_B-C-A_Position003_2_cmle.ics	58	1	0	1	2	1	1	8.014199999999999	1.0	0.26800737683935794	1.1014894583300225	0.0	0.9222449459984904	37070.0	588.6192801462747	347441.0	801.1032817738025
1240	Feb19-3L1-mock-rep3_B-C-A_Position004_3_cmle.ics	1	1	0	1	1	1	1	8.014199999999999	1.0	0.27208713728649525	1.0568679235120644	0.0	0.9651509108659395	31452.0	506.25255219965754	273590.0	630.8232098701495
1241	Feb19-3L1-mock-rep3_B-C-A_Position004_3_cmle.ics	3	1	0	1	1	1	1	8.014199999999999	1.0	0.3047356889106044	1.1040993507035066	0.0	0.9370652402075056	33784.0	541.5858390689673	322331.0	743.2065355482845
1242	Feb19-3L1-mock-rep3_B-C-A_Position004_3_cmle.ics	5	1	0	1	1	1	2	8.014199999999999	1.0	0.2726246977038298	1.160194605342946	0.0	0.9365509532986077	28010.0	460.4139187613636	230158.0	530.6809764146858
1243	Feb19-3L1-mock-rep3_B-C-A_Position004_3_cmle.ics	6	1	0	1	1	1	1	8.014199999999999	1.0	0.28543987682018584	1.0752824797870415	0.0	0.9355439817599861	38850.0	616.6487618289567	384696.0	887.0030540012684
1244	Feb19-3L1-mock-rep3_B-C-A_Position004_3_cmle.ics	7	1	0	1	1	1	1	8.014199999999999	1.0	0.2833674093628322	1.0952751631532012	0.0	0.9626856177617676	29322.0	474.0994027494041	251327.0	579.4908617531162
1245	Feb19-3L1-mock-rep3_B-C-A_Position004_3_cmle.ics	8	1	0	1	4	2	4	8.014199999999999	2.0	0.28399163892578194	1.1154373128332364	0.0	0.9345497976480456	36716.0	587.0978251715342	352541.0	812.8624775424262
1246	Feb19-3L1-mock-rep3_B-C-A_Position004_3_cmle.ics	9	1	0	1	1	2	2	8.014199999999999	2.0	0.24830043182290287	1.1095456241244708	0.0	0.910672858894165	36626.0	577.8309044949602	328433.0	757.2760674267437
1247	Feb19-3L1-mock-rep3_B-C-A_Position004_3_cmle.ics	11	1	0	1	1	1	1	8.014199999999999	1.0	0.27753355218264875	1.0067079680627027	0.0	0.9608960141283553	35720.0	567.2268454217245	334425.0	771.0919695925463
1248	Feb19-3L1-mock-rep3_B-C-A_Position004_3_cmle.ics	12	1	0	1	2	1	1	8.014199999999999	1.0	0.28151090146727115	1.2668533879884205	0.0	0.931260296496277	39192.0	622.5830941003418	387095.0	892.5344874618427
1249	Feb19-3L1-mock-rep3_B-C-A_Position004_3_cmle.ics	14	1	0	1	1	1	2	8.014199999999999	1.0	0.2919841827833114	1.0300471816481087	0.0	0.9313315546624372	32822.0	526.6408156152102	302135.0	696.6401203045345
1250	Feb19-3L1-mock-rep3_B-C-A_Position004_3_cmle.ics	15	1	0	1	2	2	2	8.014199999999999	2.0	0.281382117840291	1.155920453386318	0.0	0.9500427666073537	34020.0	545.5726089882169	312985.0	721.6572328711164
1251	Feb19-3L1-mock-rep3_B-C-A_Position004_3_cmle.ics	16	1	0	1	3	3	4	8.014199999999999	3.0	0.27853368410911705	1.1687592525618782	0.0	0.9358825288036239	39610.0	628.7881318450533	391219.0	902.0432959618042
1252	Feb19-3L1-mock-rep3_B-C-A_Position004_3_cmle.ics	17	1	0	1	2	2	1	8.014199999999999	2.0	0.29862134263080936	1.1110401009580795	0.0	0.940449655620234	32930.0	530.341656544629	307059.0	707.9935085329078
1253	Feb19-3L1-mock-rep3_B-C-A_Position004_3_cmle.ics	18	1	0	1	2	2	3	8.014199999999999	2.0	0.28229010651362174	1.1135401440742296	0.0	0.9462198842569931	35604.0	570.0177187641996	335637.0	773.8865078810899
1254	Feb19-3L1-mock-rep3_B-C-A_Position004_3_cmle.ics	19	1	0	1	3	2	3	8.014199999999999	2.0	0.26745208553976896	1.2091105622462828	0.0	0.9604611918319454	33388.0	535.4979668738276	296676.0	684.0531693827861
1255	Feb19-3L1-mock-rep3_B-C-A_Position004_3_cmle.ics	20	1	0	1	1	1	1	6.7146	1.0	0.22495426107685718	1.1246583576880524	0.0	0.9819142865093913	13502.0	221.80980101929754	69971.0	161.33386022085685
1256	Feb19-3L1-mock-rep3_B-C-A_Position004_3_cmle.ics	22	1	0	1	1	1	1	6.0648	1.0	0.21792869511300925	1.0797942893305619	0.0	0.9773514331454717	10708.0	175.80079526599405	48640.0	112.15044748742305
1257	Feb19-3L1-mock-rep3_B-C-A_Position004_3_cmle.ics	23	1	0	1	2	1	3	8.014199999999999	1.0	0.26526248511384465	1.1936290297571714	0.0	0.9308769656685361	38342.0	604.4301329965137	363600.0	838.3614865630555
1258	Feb19-3L1-mock-rep3_B-C-A_Position004_3_cmle.ics	25	1	0	1	1	1	1	8.014199999999999	1.0	0.27017583684523266	1.155413325608933	0.0	0.9284762251159897	41084.0	646.7961016630505	407011.0	938.4552998006485
1259	Feb19-3L1-mock-rep3_B-C-A_Position004_3_cmle.ics	26	1	0	1	2	2	5	8.014199999999999	2.0	0.24302134779131024	1.1101157803097674	0.0	0.9760572188355465	32188.0	512.987285514028	267693.0	617.2263515470958
1260	Feb19-3L1-mock-rep3_B-C-A_Position004_3_cmle.ics	27	1	0	1	1	1	1	8.014199999999999	1.0	0.2570490428457135	1.0884296240692748	0.0	0.9654409652758504	36436.0	580.3723625272385	331572.0	764.5137371360985
1261	Feb19-3L1-mock-rep3_B-C-A_Position004_3_cmle.ics	28	1	0	1	1	3	3	8.014199999999999	3.0	0.2723867746834696	1.3263614314182322	0.0	0.9423979068578994	37422.0	600.3943491989507	355269.0	819.1524944163095
1262	Feb19-3L1-mock-rep3_B-C-A_Position004_3_cmle.ics	30	1	0	1	2	2	3	8.014199999999999	2.0	0.28723045803008074	1.102708390790929	0.0	0.9585202180354497	25448.0	419.4959597943311	204583.0	471.7120682220285
1263	Feb19-3L1-mock-rep3_B-C-A_Position004_3_cmle.ics	31	1	0	1	0	1	1	6.2814	1.0	0.2474350933778382	1.1418397911888334	0.0	0.9887245279169984	10518.0	175.15913945589858	50455.0	116.33533774625678
1264	Feb19-3L1-mock-rep3_B-C-A_Position004_3_cmle.ics	32	1	0	1	1	2	1	8.014199999999999	2.0	0.2850014584099279	1.147823352531281	0.0	0.9411876595167878	38576.0	612.3979103044261	380341.0	876.961623104728
1265	Feb19-3L1-mock-rep3_B-C-A_Position004_3_cmle.ics	34	1	0	1	1	3	1	8.014199999999999	3.0	0.21825664062561637	1.6191862742717196	0.0	0.9189921413195461	43488.0	690.3152982852237	398393.0	918.5845646763348
1266	Feb19-3L1-mock-rep3_B-C-A_Position004_3_cmle.ics	35	1	0	1	3	2	3	8.014199999999999	2.0	0.2657885740573084	1.0931315610574759	0.0	0.934351171279369	37624.0	600.6488305129708	353785.0	815.7307990201061
1267	Feb19-3L1-mock-rep3_B-C-A_Position004_3_cmle.ics	36	1	0	1	2	1	1	8.014199999999999	1.0	0.2778526689602751	1.042863012731656	0.0	0.9532426712964088	37236.0	588.3267017831828	356144.0	821.1700034942597
1268	Feb19-3L1-mock-rep3_B-C-A_Position004_3_cmle.ics	38	1	0	1	1	2	1	8.014199999999999	2.0	0.2804844094530898	1.199495382253295	0.0	0.9315797922629547	36492.0	579.7280089046359	347156.0	800.4461502455558
1269	Feb19-3L1-mock-rep3_B-C-A_Position004_3_cmle.ics	39	1	0	1	1	1	1	8.014199999999999	1.0	0.26888853560748854	1.0352231501774516	0.0	0.9461347180898317	38302.0	607.0938225820656	365504.0	842.751586316675
1270	Feb19-3L1-mock-rep3_B-C-A_Position004_3_cmle.ics	41	1	0	1	1	3	4	8.014199999999999	3.0	0.29676242490657	1.0617247788672681	0.0	0.9494034133453083	35706.0	568.6459659525419	345613.0	796.888417094382
1271	Feb19-3L1-mock-rep3_B-C-A_Position004_3_cmle.ics	42	1	0	1	1	2	1	8.014199999999999	2.0	0.2663470508724933	1.0722123979652836	0.0	0.9531795750937855	32720.0	525.7656645382143	287222.0	662.2548484422825
1272	Feb19-3L1-mock-rep3_B-C-A_Position004_3_cmle.ics	43	1	0	1	1	1	1	8.014199999999999	1.0	0.2960750093014657	1.0963369115990926	0.0	0.9550106838888929	29800.0	485.7178161496895	263208.0	606.8851764446883
1273	Feb19-3L1-mock-rep3_B-C-A_Position004_3_cmle.ics	44	1	0	1	1	2	1	8.014199999999999	2.0	0.2614111912105432	1.0408028119491384	0.0	0.9864989853795018	18170.0	308.78560302811405	117752.0	271.503690224898
1274	Feb19-3L1-mock-rep3_B-C-A_Position004_3_cmle.ics	45	1	0	1	1	1	2	8.014199999999999	1.0	0.29972749449649616	1.1119143646015983	0.0	0.9376870038979739	29074.0	473.6595159196714	255208.0	588.4393791605727
1275	Feb19-3L1-mock-rep3_B-C-A_Position004_3_cmle.ics	47	1	0	1	1	1	1	8.014199999999999	1.0	0.27221489743950333	1.2060176516867804	0.0	0.9562988924492459	34090.0	548.588073833212	308795.0	711.9962465435608
1276	Feb19-3L1-mock-rep3_B-C-A_Position004_3_cmle.ics	49	1	0	1	1	2	1	8.014199999999999	2.0	0.3037508140849862	1.0956063323566385	0.0	0.9787302178531474	18736.0	317.9938330192966	132907.0	306.4469474549946
1277	Feb19-3L1-mock-rep3_B-C-A_Position004_3_cmle.ics	52	1	0	1	1	1	1	8.014199999999999	1.0	0.2296367407333562	1.1258441559787378	0.0	0.9762621314835755	32902.0	519.8857162649145	268923.0	620.0623928795285
1278	Feb19-3L1-mock-rep3_B-C-A_Position005_4_cmle.ics	1	1	0	1	5	1	4	8.014199999999999	1.0	0.21053831659517214	1.0693077913750095	0.0	0.9268822449233945	65778.0	986.9264715138082	727881.0	1678.2931716199214
1279	Feb19-3L1-mock-rep3_B-C-A_Position005_4_cmle.ics	2	1	0	1	3	2	1	8.014199999999999	2.0	0.25978632299749993	1.0679233487554811	0.0	0.9535003042395983	39890.0	628.2111568511284	381837.0	880.4109871968576
1280	Feb19-3L1-mock-rep3_B-C-A_Position005_4_cmle.ics	4	1	0	1	3	2	4	8.014199999999999	2.0	0.2623352491885791	1.1747732923666396	0.0	0.9464600554396396	35840.0	571.3128850667916	326779.0	753.4623988382527
1281	Feb19-3L1-mock-rep3_B-C-A_Position005_4_cmle.ics	5	1	0	1	1	1	1	8.014199999999999	1.0	0.27500780842083244	1.0834585520606663	0.0	0.9588235668630964	19944.0	337.312940193716	138888.0	320.2374866495315
1282	Feb19-3L1-mock-rep3_B-C-A_Position005_4_cmle.ics	6	1	0	1	3	1	2	8.014199999999999	1.0	0.27468671257881644	1.1347643167443267	0.0	0.9350745017507563	41066.0	643.9596970764424	410125.0	945.6353263934903
1283	Feb19-3L1-mock-rep3_B-C-A_Position005_4_cmle.ics	7	1	0	1	1	1	1	8.014199999999999	1.0	0.26916160241810605	1.1648716213705557	0.0	0.9578069868037559	37168.0	590.8327605787755	349570.0	806.0121695760376
1284	Feb19-3L1-mock-rep3_B-C-A_Position005_4_cmle.ics	8	1	0	1	1	2	1	8.014199999999999	2.0	0.29184864243979713	1.085279281518104	0.0	0.9661649691421004	20792.0	350.29545638954335	152299.0	351.1595600716908
1285	Feb19-3L1-mock-rep3_B-C-A_Position005_4_cmle.ics	9	1	0	1	1	1	1	8.014199999999999	1.0	0.27383463221002335	1.0742025490558627	0.0	0.9500518024702875	37032.0	589.7829187202818	350658.0	808.5207980066775
1286	Feb19-3L1-mock-rep3_B-C-A_Position005_4_cmle.ics	10	1	0	1	1	1	1	8.014199999999999	1.0	0.2658596640604417	1.142037738093896	0.0	0.9637130904784496	31314.0	505.5324989106987	268663.0	619.4629044677947
1287	Feb19-3L1-mock-rep3_B-C-A_Position005_4_cmle.ics	11	1	0	1	2	2	4	8.014199999999999	2.0	0.26691089299529686	1.1601831999041679	0.0	0.942288404526938	39522.0	627.9215804164893	381694.0	880.0812685704041
1288	Feb19-3L1-mock-rep3_B-C-A_Position005_4_cmle.ics	13	1	0	1	1	2	1	8.014199999999999	2.0	0.29919785456222087	1.0471116257135236	0.0	0.957447401600967	22880.0	384.6463055342888	178007.0	410.43512964419637
1289	Feb19-3L1-mock-rep3_B-C-A_Position005_4_cmle.ics	15	1	0	1	1	2	1	8.014199999999999	2.0	0.2631778608463259	1.1721215245360888	0.0	0.9347850373079942	38446.0	614.9695367588845	363643.0	838.4606327234575
1290	Feb19-3L1-mock-rep3_B-C-A_Position005_4_cmle.ics	16	1	0	1	1	1	2	8.014199999999999	1.0	0.2684418464946948	1.192803558772633	0.0	0.9509486752470094	36238.0	579.0604148438445	336082.0	774.9125553550186
1291	Feb19-3L1-mock-rep3_B-C-A_Position005_4_cmle.ics	18	1	0	1	3	1	2	8.014199999999999	1.0	0.2823554216809925	1.0139822663677562	0.0	0.9409158250583691	35710.0	569.109840757795	337176.0	777.4350181336215
1292	Feb19-3L1-mock-rep3_B-C-A_Position005_4_cmle.ics	22	1	0	1	5	3	5	8.014199999999999	3.0	0.2910203414641376	1.1282085549124952	0.0	0.9451814983808722	33932.0	542.2953169290749	317066.0	731.0668952106759
1293	Feb19-3L1-mock-rep3_B-C-A_Position005_4_cmle.ics	23	1	0	1	2	1	1	8.014199999999999	1.0	0.2167719804276408	1.116921529360766	0.0	0.9254092933062942	60404.0	910.2466363087723	649941.0	1498.584991579425
1294	Feb19-3L1-mock-rep3_B-C-A_Position005_4_cmle.ics	24	1	0	1	1	1	1	8.014199999999999	1.0	0.2869683100523584	1.0192688396194975	0.0	0.9774574440795891	18938.0	322.5314748711196	131278.0	302.6909219830165
1295	Feb19-3L1-mock-rep3_B-C-A_Position005_4_cmle.ics	26	1	0	1	3	3	2	8.014199999999999	3.0	0.3142105296652593	1.0792893950443543	0.0	0.9498901593489562	24448.0	407.0252688496158	201488.0	464.57585039773625
1296	Feb19-3L1-mock-rep3_B-C-A_Position005_4_cmle.ics	27	1	0	1	2	1	2	8.014199999999999	1.0	0.27179538207808485	1.0973789123003341	0.0	0.9233167153223886	38136.0	604.7182025773492	365088.0	841.7924048579009
1297	Feb19-3L1-mock-rep3_B-C-A_Position005_4_cmle.ics	31	1	0	1	2	1	3	8.014199999999999	1.0	0.3076086026758182	1.1013881093400255	0.0	0.9366270632785786	31068.0	503.3585085810055	285590.0	658.491905796323
1298	Feb19-3L1-mock-rep3_B-C-A_Position005_4_cmle.ics	32	1	0	1	1	3	1	8.014199999999999	3.0	0.3024993986899991	1.12843526300409	0.0	0.980993465787891	19312.0	326.95743509323233	138796.0	320.02535998076416
1299	Feb19-3L1-mock-rep3_B-C-A_Position005_4_cmle.ics	33	1	0	1	1	1	1	8.014199999999999	1.0	0.3034852286811025	1.085945616937146	0.0	0.9817483702430047	19374.0	326.587599199434	139692.0	322.0912892765851
1300	Feb19-3L1-mock-rep3_B-C-A_Position005_4_cmle.ics	35	1	0	1	2	2	2	8.014199999999999	2.0	0.2668726590079794	1.1628196459644995	0.0	0.9371009960658924	39946.0	631.3584535407253	387825.0	894.2176664640182
1301	Feb19-3L1-mock-rep3_B-C-A_Position005_4_cmle.ics	37	1	0	1	2	1	1	8.014199999999999	1.0	0.27809916320013667	1.1109460886218785	0.0	0.9435541896138157	39948.0	632.0350906713236	395928.0	912.9009533881667
1302	Feb19-3L1-mock-rep3_B-C-A_Position005_4_cmle.ics	39	1	0	1	2	1	2	8.014199999999999	1.0	0.2845706440652251	1.1044173588583777	0.0	0.9316672662735298	37804.0	602.5649451892886	368702.0	850.1252937810002
1303	Feb19-3L1-mock-rep3_B-C-A_Position005_4_cmle.ics	43	1	0	1	1	1	1	8.014199999999999	1.0	0.2585113225937539	1.0329067675636425	0.0	0.9581071400997134	38198.0	604.1143141951827	356923.0	822.9661630048004
1304	Feb19-3L1-mock-rep3_B-C-A_Position005_4_cmle.ics	45	1	0	1	3	2	2	8.014199999999999	2.0	0.27568972118839324	1.1011819288651437	0.0	0.9320572665113	39754.0	629.5486503743834	391341.0	902.324594370387
1305	Feb19-3L1-mock-rep3_B-C-A_Position006_5_cmle.ics	1	1	0	1	1	1	1	8.014199999999999	1.0	0.22730130873014157	1.1471256567467205	0.0	0.9702793431825901	20744.0	343.41826479128144	133941.0	308.8310667539665
1306	Feb19-3L1-mock-rep3_B-C-A_Position006_5_cmle.ics	2	1	0	1	2	1	3	8.014199999999999	1.0	0.27299077812455025	1.183621324197308	0.0	0.9456322250078779	40434.0	634.5638071784418	399455.0	921.0332442658012
1307	Feb19-3L1-mock-rep3_B-C-A_Position006_5_cmle.ics	6	1	0	1	5	3	4	8.014199999999999	3.0	0.19752609431174734	1.3419584192416871	0.0	0.938956763199766	77866.0	1146.5693613263218	908046.0	2093.7040550815077
1308	Feb19-3L1-mock-rep3_B-C-A_Position006_5_cmle.ics	9	1	0	1	2	6	1	8.014199999999999	6.0	0.28836503212471765	1.0702760953831794	0.0	0.9451216040374334	37194.0	592.0457426523016	362205.0	835.1450006616378
1309	Feb19-3L1-mock-rep3_B-C-A_Position006_5_cmle.ics	10	1	0	1	1	1	1	8.014199999999999	1.0	0.27684102038615344	1.1038455921508217	0.0	0.9370879084503918	38964.0	618.7985110775745	380526.0	877.388182166923
1310	Feb19-3L1-mock-rep3_B-C-A_Position006_5_cmle.ics	11	1	0	1	1	1	2	8.014199999999999	1.0	0.27212572656070116	1.0342921202533535	0.0	0.9544242871712598	38804.0	610.0737233798287	374950.0	864.5314614598946
1311	Feb19-3L1-mock-rep3_B-C-A_Position006_5_cmle.ics	12	1	0	1	1	1	1	8.014199999999999	1.0	0.3123739422329931	1.1451706882765171	0.0	0.9698183362194531	20888.0	351.0365212308322	158656.0	365.8170517385812
1312	Feb19-3L1-mock-rep3_B-C-A_Position006_5_cmle.ics	13	1	0	1	4	2	4	8.014199999999999	2.0	0.2645393902995422	1.0894448580173914	0.0	0.9627117801705815	34608.0	550.5446282446642	311375.0	717.9450161676882
1313	Feb19-3L1-mock-rep3_B-C-A_Position006_5_cmle.ics	15	1	0	1	1	1	1	8.014199999999999	1.0	0.2960831955857926	1.0268630296981978	0.0	0.9707248327841415	25150.0	415.15346305484155	204074.0	470.5384543698267
1314	Feb19-3L1-mock-rep3_B-C-A_Position006_5_cmle.ics	16	1	0	1	1	2	1	8.014199999999999	2.0	0.31366258112371975	1.1454684605471683	0.0	0.970765589510166	18988.0	324.51485437597603	137792.0	317.71041242160766
1315	Feb19-3L1-mock-rep3_B-C-A_Position006_5_cmle.ics	17	1	0	1	2	2	2	8.014199999999999	2.0	0.26963989757046347	1.0540600774121767	0.0	0.9321400651733206	43786.0	686.793631414378	447372.0	1031.5166528236723
1316	Feb19-3L1-mock-rep3_B-C-A_Position006_5_cmle.ics	18	1	0	1	2	1	3	8.014199999999999	1.0	0.21270974112184193	1.0609619228424267	0.0	0.9312759875312708	74148.0	1089.0625275669877	875622.0	2018.9432386889873
1317	Feb19-3L1-mock-rep3_B-C-A_Position006_5_cmle.ics	20	1	0	1	1	1	1	8.014199999999999	1.0	0.2705593850289185	1.249280490103143	0.0	0.9370883024028142	41968.0	659.4362780800823	420516.0	969.5941113408961
1318	Feb19-3L1-mock-rep3_B-C-A_Position006_5_cmle.ics	21	1	0	1	1	3	2	8.014199999999999	3.0	0.2696212045350569	1.0249552316546262	0.0	0.9464876572894666	38214.0	605.7825714255275	364741.0	840.9923184007024
1319	Feb19-3L1-mock-rep3_B-C-A_Position006_5_cmle.ics	23	1	0	1	2	2	2	8.014199999999999	2.0	0.2808033870495594	1.1548824540387108	0.0	0.9271533424281324	34558.0	556.893517326975	320109.0	738.0832153526213
1320	Feb19-3L1-mock-rep3_B-C-A_Position006_5_cmle.ics	24	1	0	1	2	2	2	8.014199999999999	2.0	0.2511034485594652	1.1368062103191927	0.0	0.915473688640103	41416.0	647.0535338950473	397148.0	915.7139374739944
1321	Feb19-3L1-mock-rep3_B-C-A_Position006_5_cmle.ics	28	1	0	1	2	2	2	8.014199999999999	2.0	0.30299281072384526	1.0433572813870082	0.0	0.9491320936104807	33712.0	541.9194398939476	320381.0	738.7103724602813
1322	Feb19-3L1-mock-rep3_B-C-A_Position006_5_cmle.ics	29	1	0	1	2	1	1	8.014199999999999	1.0	0.2716030767633446	1.1900465848494843	0.0	0.934265380314568	38696.0	611.8497106790807	373027.0	860.0975529377253
1323	Feb19-3L1-mock-rep3_B-C-A_Position006_5_cmle.ics	31	1	0	1	1	2	2	8.014199999999999	2.0	0.2672664934517374	1.115836767992796	0.0	0.9256938347201018	40740.0	640.6766424867135	399740.0	921.6903757940479
1324	Feb19-3L1-mock-rep3_B-C-A_Position006_5_cmle.ics	32	1	0	1	2	1	3	8.014199999999999	1.0	0.22043692154610808	1.1062361283368398	0.0	0.9060990790820398	44628.0	693.6269124224542	416224.0	959.697941097968
1325	Feb19-3L1-mock-rep3_B-C-A_Position006_5_cmle.ics	33	1	0	1	2	1	2	8.014199999999999	1.0	0.27676403181647874	1.1556086087145694	0.0	0.9535420746130008	36086.0	576.342315755008	339107.0	781.8873724530749
1326	Feb19-3L1-mock-rep3_B-C-A_Position006_5_cmle.ics	34	1	0	1	1	4	1	8.014199999999999	4.0	0.27093580658483024	1.114607384704024	0.0	0.9339527240669379	42506.0	668.299635290601	428926.0	988.9852557358226
1327	Feb19-3L1-mock-rep3_B-C-A_Position006_5_cmle.ics	35	1	0	1	3	3	5	8.014199999999999	3.0	0.26004676825227974	1.3212702415072528	0.0	0.9356330438400192	43994.0	691.1610912669944	442476.0	1020.2278248857934
1328	Feb19-3L1-mock-rep3_B-C-A_Position006_5_cmle.ics	37	1	0	1	3	2	3	8.014199999999999	2.0	0.26227848250564423	1.221000712460016	0.0	0.9353609944152873	49756.0	769.1625882468168	534470.0	1232.3406593051602
1329	Feb19-3L1-mock-rep3_B-C-A_Position006_5_cmle.ics	38	1	0	1	2	1	2	8.014199999999999	1.0	0.27087127430952995	1.092935028024238	0.0	0.9293338284347471	40350.0	636.3378186972907	396662.0	914.5933552889843
1330	Feb19-3L1-mock-rep3_B-C-A_Position007_6_cmle.ics	1	1	0	1	2	3	2	8.014199999999999	3.0	0.2754614663635001	1.2037081216735288	0.0	0.9312379958418644	37360.0	592.5255375008868	356381.0	821.7164602388017
1331	Feb19-3L1-mock-rep3_B-C-A_Position007_6_cmle.ics	2	1	0	1	4	1	4	8.014199999999999	1.0	0.26368806098616654	1.1509169370092622	0.0	0.931607338886724	41732.0	658.1645170263305	411645.0	949.1400278774724
1332	Feb19-3L1-mock-rep3_B-C-A_Position007_6_cmle.ics	3	1	0	1	1	1	2	8.014199999999999	1.0	0.28268449586844147	1.1001160387907047	0.0	0.9547235468581277	29866.0	484.19689289116627	258042.0	594.9738028484708
1333	Feb19-3L1-mock-rep3_B-C-A_Position007_6_cmle.ics	5	1	0	1	2	3	2	8.014199999999999	3.0	0.26768876730778024	1.0750067898051647	0.0	0.9302175345190521	39782.0	627.3423510314291	386028.0	890.0742792490735
1334	Feb19-3L1-mock-rep3_B-C-A_Position007_6_cmle.ics	7	1	0	1	1	1	1	8.014199999999999	1.0	0.1985734517990564	1.2235092152405802	0.0	0.9292363256152094	79258.0	1165.459828121484	934973.0	2155.7903030151806
1335	Feb19-3L1-mock-rep3_B-C-A_Position007_6_cmle.ics	8	1	0	1	1	1	1	8.014199999999999	1.0	0.26338580052953886	1.2286243716061038	0.0	0.9380366415147451	40838.0	642.6794756796253	398260.0	918.2779032964866
1336	Feb19-3L1-mock-rep3_B-C-A_Position007_6_cmle.ics	10	1	0	1	3	3	1	8.014199999999999	3.0	0.2436879040627875	1.275490453125338	0.0	0.9202183820886859	43960.0	684.9946567823708	427836.0	986.472015855862
1337	Feb19-3L1-mock-rep3_B-C-A_Position007_6_cmle.ics	12	1	0	1	2	1	1	8.014199999999999	1.0	0.25007969137107977	1.1942762125519728	0.0	0.920121526297015	39374.0	619.6522071808774	367390.0	847.1001830264053
1338	Feb19-3L1-mock-rep3_B-C-A_Position007_6_cmle.ics	13	1	0	1	2	1	2	8.014199999999999	1.0	0.28707815320460495	1.1230810377880605	0.0	0.952254347760633	31046.0	501.79021760333745	275602.0	635.4623278871046
1339	Feb19-3L1-mock-rep3_B-C-A_Position007_6_cmle.ics	14	1	0	1	2	2	2	8.014199999999999	2.0	0.27954195598982123	1.1297910194166847	0.0	0.9493536131070781	34698.0	552.1580325503551	321332.0	740.9031166124306
1340	Feb19-3L1-mock-rep3_B-C-A_Position007_6_cmle.ics	17	1	0	1	1	1	1	8.014199999999999	1.0	0.27294364673449073	1.038022897998154	0.0	0.9760669135982629	23252.0	380.85913849917847	174181.0	401.61342709306814
1341	Feb19-3L1-mock-rep3_B-C-A_Position007_6_cmle.ics	18	1	0	1	2	2	1	8.014199999999999	2.0	0.268978268206196	1.2749311080753956	0.0	0.941371407635179	37036.0	589.3339888207604	347591.0	801.4491404728794
1342	Feb19-3L1-mock-rep3_B-C-A_Position007_6_cmle.ics	19	1	0	1	1	1	2	8.014199999999999	1.0	0.2687161227462589	1.15505202849879	0.0	0.9283777258473616	37356.0	591.9212312025709	351934.0	811.4629026734938
1343	Feb19-3L1-mock-rep3_B-C-A_Position007_6_cmle.ics	21	1	0	1	1	3	1	8.014199999999999	3.0	0.2542865639442173	1.0585030637895676	0.0	0.9571480052924898	34208.0	542.9630502952612	300004.0	691.7266210529782
1344	Feb19-3L1-mock-rep3_B-C-A_Position007_6_cmle.ics	23	1	0	1	3	4	1	8.014199999999999	4.0	0.24232741675188288	1.0839229945580555	0.0	0.9282297908211128	45528.0	710.8844074237435	449669.0	1036.812902368874
1345	Feb19-3L1-mock-rep3_B-C-A_Position007_6_cmle.ics	26	1	0	1	2	1	2	8.014199999999999	1.0	0.31229341542080435	1.0763178961385806	0.0	0.9431253569548442	24802.0	411.0744906991461	205251.0	473.2522922952521
1346	Feb19-3L1-mock-rep3_B-C-A_Position007_6_cmle.ics	27	1	0	1	1	2	2	8.014199999999999	2.0	0.27223816875605383	1.0366078824424725	0.0	0.9447986620400358	38986.0	616.1538572639823	377669.0	870.8007268118333
1347	Feb19-3L1-mock-rep3_B-C-A_Position007_6_cmle.ics	28	1	0	1	1	1	1	8.014199999999999	1.0	0.253080883627167	1.0961835589153925	0.0	0.9207391506313577	44656.0	696.1484733452942	446399.0	1029.2731827289917
1348	Feb19-3L1-mock-rep3_B-C-A_Position007_6_cmle.ics	29	1	0	1	1	1	1	8.014199999999999	1.0	0.2849100778821317	1.0821674705771493	0.0	0.9712099901551394	19404.0	328.241050829383	135664.0	312.80383034403286
1349	Feb19-3L1-mock-rep3_B-C-A_Position007_6_cmle.ics	32	1	0	1	3	2	2	8.014199999999999	2.0	0.2580156824530045	1.0566587323947862	0.0	0.9309703384872554	42262.0	663.5021420050268	414975.0	956.8180909969855
1350	Feb19-3L1-mock-rep3_B-C-A_Position008_7_cmle.ics	1	1	0	1	1	2	2	7.797599999999999	2.0	0.27656609615377253	1.017684721617328	0.0	0.9570019299178604	17430.0	294.44839401211385	113794.0	262.3776320185818
1351	Feb19-3L1-mock-rep3_B-C-A_Position008_7_cmle.ics	2	1	0	1	2	1	2	8.014199999999999	1.0	0.26169265312754125	1.200775985379329	0.0	0.9445562252380408	33424.0	533.5406649250352	293939.0	677.7424009869582
1352	Feb19-3L1-mock-rep3_B-C-A_Position008_7_cmle.ics	5	1	0	1	2	1	1	8.014199999999999	1.0	0.2647462925726339	1.0411611615051977	0.0	0.9206197987157616	36696.0	580.3314538654704	340108.0	784.19540283825
1353	Feb19-3L1-mock-rep3_B-C-A_Position008_7_cmle.ics	6	1	0	1	2	2	2	8.014199999999999	2.0	0.2840733311071019	1.050373221204453	0.0	0.9410118516880785	31296.0	507.42395458985914	277474.0	639.7786444515876
1354	Feb19-3L1-mock-rep3_B-C-A_Position008_7_cmle.ics	7	1	0	1	2	1	1	8.014199999999999	1.0	0.30131872666946075	1.0365969947343041	0.0	0.9423239370117753	31344.0	506.0390933474712	286430.0	660.4287145111551
1355	Feb19-3L1-mock-rep3_B-C-A_Position008_7_cmle.ics	8	1	0	1	2	1	1	8.014199999999999	1.0	0.235138285812046	1.2857843155789035	0.0	0.9186767308759849	42602.0	666.6299595013043	400941.0	924.4595511113258
1356	Feb19-3L1-mock-rep3_B-C-A_Position008_7_cmle.ics	9	1	0	1	2	1	1	8.014199999999999	1.0	0.2794261302819886	1.0573421369540774	0.0	0.9385660745725265	35682.0	572.6970497823295	335028.0	772.4823215628365
1357	Feb19-3L1-mock-rep3_B-C-A_Position008_7_cmle.ics	10	1	0	1	6	2	1	8.014199999999999	2.0	0.2595027845076711	1.1168373130469127	0.0	0.9222002786098277	37918.0	605.7445253868823	353682.0	815.4933093800731
1358	Feb19-3L1-mock-rep3_B-C-A_Position008_7_cmle.ics	11	1	0	1	1	2	1	8.014199999999999	2.0	0.28275600961433733	1.0411091802252064	0.0	0.9637478928443881	23226.0	384.5378534332952	176987.0	408.0832904904716
1359	Feb19-3L1-mock-rep3_B-C-A_Position008_7_cmle.ics	13	1	0	1	1	1	2	8.014199999999999	1.0	0.28024327777148744	1.1224980007669154	0.0	0.9466091548188981	29506.0	475.07507730056716	252294.0	581.7204974998336
1360	Feb19-3L1-mock-rep3_B-C-A_Position008_7_cmle.ics	14	1	0	1	1	1	3	8.014199999999999	1.0	0.2645222745142315	1.0333875874729541	0.0	0.9423404732411176	41640.0	656.3893910645255	410933.0	947.4983519191862
1361	Feb19-3L1-mock-rep3_B-C-A_Position008_7_cmle.ics	15	1	0	1	1	1	1	7.3644	1.0	0.2667687913006259	1.0656381526391412	0.0	0.9702381864213886	16392.0	272.5387639167254	101927.0	235.0155974722568
1362	Feb19-3L1-mock-rep3_B-C-A_Position008_7_cmle.ics	16	1	0	1	2	2	2	8.014199999999999	2.0	0.25576394224799576	1.0661415677744395	0.0	0.9349374575238905	50314.0	778.8239783090371	536694.0	1237.4685909501445
1363	Feb19-3L1-mock-rep3_B-C-A_Position008_7_cmle.ics	17	1	0	1	2	2	2	8.014199999999999	2.0	0.26617759409723785	1.058294109072965	0.0	0.9437447702000559	40428.0	636.4893828406737	394351.0	909.2648255985355
1364	Feb19-3L1-mock-rep3_B-C-A_Position008_7_cmle.ics	23	1	0	1	2	2	2	8.014199999999999	2.0	0.24125234650612865	1.1979891165383467	0.0	0.939204345887394	32266.0	519.3880510977908	267687.0	617.2125171991327
1365	Feb19-3L1-mock-rep3_B-C-A_Position008_7_cmle.ics	25	1	0	1	1	2	3	8.014199999999999	2.0	0.26263850063962646	1.2695375669565703	0.0	0.9481752264814582	31412.0	505.6395069475253	268285.0	618.5913405461204
1366	Feb19-3L1-mock-rep3_B-C-A_Position008_7_cmle.ics	26	1	0	1	4	2	3	8.014199999999999	2.0	0.27323755150222956	1.118354009766509	0.0	0.9469390389863798	36608.0	581.4777538372177	344277.0	793.8079689479346
1367	Feb19-3L1-mock-rep3_B-C-A_Position008_7_cmle.ics	27	1	0	1	1	1	1	6.0648	1.0	0.18054685533550924	1.3102265168092386	0.0	0.873899842555567	12596.0	206.80555516399403	56483.0	130.23424599983792
1368	Feb19-3L1-mock-rep3_B-C-A_Position008_7_cmle.ics	28	1	0	1	1	1	2	8.014199999999999	1.0	0.2901303806114242	1.061108625748961	0.0	0.9669084210317397	19572.0	329.4911038039519	138683.0	319.764813094126
1369	Feb19-3L1-mock-rep3_B-C-A_Position008_7_cmle.ics	30	1	0	1	2	1	1	8.014199999999999	1.0	0.2689829655750271	1.1518733627766433	0.0	0.9324281109882007	32792.0	528.2875040717615	289593.0	667.7217216123623
1370	Feb19-3L1-mock-rep3_B-C-A_Position008_7_cmle.ics	33	1	0	1	4	2	2	8.014199999999999	2.0	0.2606763892200447	1.0794586963087196	0.0	0.9519283336804648	35724.0	570.0780556087115	324164.0	747.4329288510074
1371	Feb19-3L1-mock-rep3_B-C-A_Position008_7_cmle.ics	34	1	0	1	1	1	1	8.014199999999999	1.0	0.2946802752093854	1.040118118309061	0.0	0.9619040188468978	22466.0	377.6880696551232	171885.0	396.31948327252695
1372	Feb19-3L1-mock-rep3_B-C-A_Position008_7_cmle.ics	35	1	0	1	2	2	1	8.014199999999999	2.0	0.25586879921711614	1.0820795423397715	0.0	0.9350049582773037	35604.0	568.379351345352	319544.0	736.7804809194307
1373	Feb19-3L1-mock-rep3_B-C-A_Position008_7_cmle.ics	36	1	0	1	2	3	2	8.014199999999999	3.0	0.25308459571317576	1.2960194455672795	0.0	0.9393575372184699	38466.0	615.6037328687098	356880.0	822.8670168443982
1374	Feb19-3L1-mock-rep3_B-C-A_Position008_7_cmle.ics	37	1	0	1	3	5	7	8.014199999999999	5.0	0.21441841404409404	1.0570567580966195	0.0	0.9360725837241899	63512.0	953.2085647306004	696929.0	1606.9263819276778
1375	Feb19-3L1-mock-rep3_B-C-A_Position008_7_cmle.ics	38	1	0	1	1	2	3	8.014199999999999	2.0	0.2530059585862978	1.166694833769651	0.0	0.9475545517748368	39924.0	629.1816260931987	377303.0	869.9568315860851
1376	Feb19-3L1-mock-rep3_B-C-A_Position008_7_cmle.ics	40	1	0	1	2	1	1	8.014199999999999	1.0	0.2741672200534233	1.0732355626212724	0.0	0.9553987920555739	34482.0	548.0096802803712	315261.0	726.9050621984472
1377	Feb19-3L1-mock-rep3_B-C-A_Position008_7_cmle.ics	41	1	0	1	3	2	2	8.014199999999999	2.0	0.2614643900452172	1.1396483174383567	0.0	0.9163715197592652	40070.0	633.1465486278933	385664.0	889.2349954726463
1378	Feb19-3L1-mock-rep3_B-C-A_Position008_7_cmle.ics	42	1	0	1	2	1	2	8.014199999999999	1.0	0.30416686799784476	1.042492894303898	0.0	0.966915747367734	19856.0	336.91449374193814	145100.0	334.56064824064725
1379	Feb19-3L1-mock-rep3_B-C-A_Position008_7_cmle.ics	43	1	0	1	2	1	1	8.014199999999999	1.0	0.28461875175815543	1.0877903375027405	0.0	0.9447649106782893	35212.0	558.4955986665161	331468.0	764.2739417714049
1380	Feb19-3L1-mock-rep3_B-C-A_Position008_7_cmle.ics	44	1	0	1	1	1	1	8.014199999999999	1.0	0.29555498040856876	1.0613193926828937	0.0	0.9513775817192237	30602.0	495.94034945739395	273664.0	630.9938334950275
1381	Feb19-3L1-mock-rep3_B-C-A_Position008_7_cmle.ics	45	1	0	1	3	1	4	8.014199999999999	1.0	0.2869282394394097	1.0625396387249395	0.0	0.939072005553263	35920.0	572.0006548477126	342898.0	790.6283746410853
1382	Feb19-3L1-mock-rep3_B-C-A_Position008_7_cmle.ics	46	1	0	1	1	1	1	8.014199999999999	1.0	0.26538685213340185	1.0622000034851478	0.0	0.935127208144854	39410.0	624.9739376215248	378986.0	873.8373661897308
1383	Feb19-3L1-mock-rep3_B-C-A_Position008_7_cmle.ics	47	1	0	1	1	2	1	8.014199999999999	2.0	0.29360754571158687	1.111446900306972	0.0	0.9360377107671779	34764.0	554.4521648528139	330257.0	761.481709207522
1384	Feb19-3L1-mock-rep3_B-C-A_Position008_7_cmle.ics	48	1	0	1	2	3	4	8.014199999999999	3.0	0.2890661940156246	1.23173296101335	0.0	0.9484170436342817	35516.0	565.0552487885479	338383.0	780.2180277988625
1385	Feb19-3L1-mock-rep3_B-C-A_Position008_7_cmle.ics	49	1	0	1	1	1	1	8.014199999999999	1.0	0.25566182524316644	1.135539141428591	0.0	0.9238952076264643	40384.0	635.9975940042656	385852.0	889.6684717088231
1386	Feb19-3L1-mock-rep3_B-C-A_Position009_8_cmle.ics	1	1	0	1	1	1	1	8.014199999999999	1.0	0.2874393583155504	1.161445979611564	0.0	0.9243132163636069	35952.0	573.6051808942082	343662.0	792.3899482817183
1387	Feb19-3L1-mock-rep3_B-C-A_Position009_8_cmle.ics	2	1	0	1	1	1	1	8.014199999999999	1.0	0.27560714870364417	1.0852368534800596	0.0	0.9561438132434951	37802.0	598.7051942164043	362820.0	836.5630213278542
1388	Feb19-3L1-mock-rep3_B-C-A_Position009_8_cmle.ics	3	1	0	1	2	2	1	8.014199999999999	2.0	0.2679687737830366	1.2481880204240834	0.0	0.9460365109872204	37706.0	602.92604212928	356395.0	821.7487403840488
1389	Feb19-3L1-mock-rep3_B-C-A_Position009_8_cmle.ics	5	1	0	1	2	2	2	8.014199999999999	2.0	0.2660425075150476	1.096781231927575	0.0	0.9523502851965412	36778.0	582.2341815003778	342083.0	788.7492090427661
1390	Feb19-3L1-mock-rep3_B-C-A_Position009_8_cmle.ics	6	1	0	1	1	3	1	8.014199999999999	3.0	0.25843025830355143	1.0597396815280093	0.0	0.9524370386853078	36646.0	583.4036081101848	335340.0	773.201707656917
1391	Feb19-3L1-mock-rep3_B-C-A_Position009_8_cmle.ics	7	1	0	1	3	1	2	8.014199999999999	1.0	0.2729632801595647	1.021045640232476	0.0	0.9422465402795777	38534.0	612.2784903637213	371614.0	856.8395639924183
1392	Feb19-3L1-mock-rep3_B-C-A_Position009_8_cmle.ics	8	1	0	1	2	2	1	8.014199999999999	2.0	0.2931805566088671	1.0947491932718854	0.0	0.942709269315625	34594.0	554.6553523921256	327599.0	755.3530930598747
1393	Feb19-3L1-mock-rep3_B-C-A_Position009_8_cmle.ics	13	1	0	1	1	1	1	7.797599999999999	1.0	0.280089250503622	1.0342405272901218	0.0	0.9719683172846043	20350.0	341.98592202959594	144467.0	333.10112453054165
1394	Feb19-3L1-mock-rep3_B-C-A_Position009_8_cmle.ics	14	1	0	1	1	1	1	8.014199999999999	1.0	0.3158234431279367	1.008787546802507	0.0	0.953522646821454	24054.0	402.33959649912526	197141.0	454.5528652984799
1395	Feb19-3L1-mock-rep3_B-C-A_Position009_8_cmle.ics	15	1	0	1	1	1	1	8.014199999999999	1.0	0.2666751711636389	1.0541489172936438	0.0	0.9337545454811946	39122.0	622.3294486185139	375748.0	866.3714297389851
1396	Feb19-3L1-mock-rep3_B-C-A_Position009_8_cmle.ics	16	1	0	1	1	1	1	7.797599999999999	1.0	0.3034916660486998	1.0422301764288757	0.0	0.9731090309519891	20228.0	338.1828604563726	149031.0	343.6244518811296
1397	Feb19-3L1-mock-rep3_B-C-A_Position009_8_cmle.ics	19	1	0	1	0	0	0	4.7652	0.0	0.2857167986063489	1.3286538905113205	0.0	0.9939308008527072	4090.0	71.88213982452928	13147.0	30.313362111783526
1398	Feb19-3L1-mock-rep3_B-C-A_Position009_8_cmle.ics	20	1	0	1	1	1	1	8.014199999999999	1.0	0.31302375980426234	1.1199645763484365	0.0	0.9741599296096716	20116.0	340.26734616209154	150098.0	346.0846600938985
1399	Feb19-3L1-mock-rep3_B-C-A_Position009_8_cmle.ics	21	1	0	1	1	1	4	8.014199999999999	1.0	0.2936970766018002	1.0719384221327592	0.0	0.9463337161202704	32700.0	528.6188505056012	301332.0	694.7886234021414
1400	Feb19-3L1-mock-rep3_B-C-A_Position009_8_cmle.ics	22	1	0	1	3	2	2	8.014199999999999	2.0	0.2869528435764927	1.0993511525425352	0.0	0.94141111965598	38726.0	613.2691098206421	383869.0	885.0962197070229
1401	Feb19-3L1-mock-rep3_B-C-A_Position009_8_cmle.ics	26	1	0	1	3	2	2	8.014199999999999	2.0	0.27741482408210383	1.175778331962973	0.0	0.9436639291081229	40546.0	640.9754268017774	404353.0	932.326683653001
1402	Feb19-3L1-mock-rep3_B-C-A_Position009_8_cmle.ics	27	1	0	1	1	1	1	8.014199999999999	1.0	0.28555732946010765	1.0663055433905915	0.0	0.9363731273951588	34512.0	552.8462457526108	322163.0	742.8191738053181
1403	Feb19-3L1-mock-rep3_B-C-A_Position009_8_cmle.ics	28	1	0	1	3	2	3	8.014199999999999	2.0	0.27486802831825624	1.0170533793062233	0.0	0.950998993807198	34704.0	556.9497633053433	318717.0	734.8736466251852
1404	Feb19-3L1-mock-rep3_B-C-A_Position010_9_cmle.ics	2	1	0	1	2	1	2	8.014199999999999	1.0	0.28061020878745946	1.0471779361949465	0.0	0.9386022713088173	30098.0	487.7431932539718	260095.0	599.707455576507
1405	Feb19-3L1-mock-rep3_B-C-A_Position010_9_cmle.ics	3	1	0	1	1	2	1	8.014199999999999	2.0	0.2798257715212264	1.0395273337665465	0.0	0.9409896133246218	35012.0	558.7305124923704	325869.0	751.3641893971845
1406	Feb19-3L1-mock-rep3_B-C-A_Position010_9_cmle.ics	4	1	0	1	2	1	1	8.014199999999999	1.0	0.27336048661259016	1.1849832385265961	0.0	0.9379231522214545	35952.0	573.3009126592979	335140.0	772.7405627248141
1407	Feb19-3L1-mock-rep3_B-C-A_Position010_9_cmle.ics	5	1	0	1	2	2	1	8.014199999999999	2.0	0.25828661240713	1.1648838688065866	0.0	0.9471405993903427	33296.0	534.8462928563573	290344.0	669.4533208324086
1408	Feb19-3L1-mock-rep3_B-C-A_Position010_9_cmle.ics	7	1	0	1	2	1	5	8.014199999999999	1.0	0.2826854338856401	1.0520265166343643	0.0	0.9448903557434742	34444.0	550.4372022917227	319592.0	736.8911557031355
1409	Feb19-3L1-mock-rep3_B-C-A_Position010_9_cmle.ics	8	1	0	1	1	1	1	8.014199999999999	1.0	0.28156160033780736	1.0252998348838371	0.0	0.9412437288914582	36888.0	587.8521377489249	353499.0	815.0713617671989
1410	Feb19-3L1-mock-rep3_B-C-A_Position010_9_cmle.ics	9	1	0	1	2	2	1	8.014199999999999	2.0	0.3064164481474502	1.0175806107322167	0.0	0.9578023143621021	23870.0	398.5318868382642	191959.0	442.60460010769407
1411	Feb19-3L1-mock-rep3_B-C-A_Position010_9_cmle.ics	10	1	0	1	1	2	2	8.014199999999999	2.0	0.2904600875406838	1.1190367896180353	0.0	0.9398263375479333	33486.0	540.8009401532232	310536.0	716.0105131775165
1412	Feb19-3L1-mock-rep3_B-C-A_Position010_9_cmle.ics	11	1	0	1	2	3	1	8.014199999999999	3.0	0.27138325769709304	1.1104693962632242	0.0	0.9517116380469762	29516.0	477.47524250228884	248400.0	572.7420056717904
1413	Feb19-3L1-mock-rep3_B-C-A_Position010_9_cmle.ics	12	1	0	1	1	1	3	8.014199999999999	1.0	0.2671337127579272	1.1604653285419673	0.0	0.9543737866051929	27672.0	446.79843469878034	223717.0	515.8298038763121
1414	Feb19-3L1-mock-rep3_B-C-A_Position010_9_cmle.ics	13	1	0	1	2	1	1	8.014199999999999	1.0	0.26024469439978015	1.1220595821707362	0.0	0.954660587238867	34772.0	552.7117160955562	311035.0	717.1610697831132
1415	Feb19-3L1-mock-rep3_B-C-A_Position010_9_cmle.ics	14	1	0	1	2	2	3	8.014199999999999	2.0	0.25663088219161173	1.1753313918602144	0.0	0.9292397095885975	40870.0	639.3454942207969	393582.0	907.4917233345998
1416	Feb19-3L1-mock-rep3_B-C-A_Position010_9_cmle.ics	15	1	0	1	1	1	2	8.014199999999999	1.0	0.2916231973861712	1.1732246219074647	0.0	0.9349132736951901	33344.0	538.0020498890013	309180.0	712.8839505378589
1417	Feb19-3L1-mock-rep3_B-C-A_Position010_9_cmle.ics	16	1	0	1	1	1	1	8.014199999999999	1.0	0.2744305134615725	1.1149587635301592	0.0	0.9294340534672508	38174.0	606.5036253572896	367402.0	847.1278517223315
1418	Feb19-3L1-mock-rep3_B-C-A_Position010_9_cmle.ics	17	1	0	1	1	2	1	8.014199999999999	2.0	0.29116833563763156	1.0405094082150863	0.0	0.9668435705078516	20368.0	340.0476558527323	147492.0	340.07594162859783
1419	Feb19-3L1-mock-rep3_B-C-A_Position010_9_cmle.ics	18	1	0	1	3	3	4	8.014199999999999	3.0	0.18171512338640766	1.101314499757075	0.0	0.9127099588582352	68596.0	1017.0881480217192	720141.0	1660.4468627475394
1420	Feb19-3L1-mock-rep3_B-C-A_Position010_9_cmle.ics	19	1	0	1	1	3	1	8.014199999999999	3.0	0.2749908961430578	1.1642345602099031	0.0	0.9340272972953046	35750.0	572.7889736080211	333309.0	768.5187808714121
1421	Feb19-3L1-mock-rep3_B-C-A_Position010_9_cmle.ics	20	1	0	1	1	1	1	8.014199999999999	1.0	0.30751288694101336	1.017440883291107	0.0	0.9604121435616821	22142.0	370.587844418628	171803.0	396.13041385036473
1422	Feb19-3L1-mock-rep3_B-C-A_Position010_9_cmle.ics	21	1	0	1	3	2	2	8.014199999999999	2.0	0.22349716464077157	1.0175718516343684	0.0	0.9271508366076148	60806.0	911.974786962303	666545.0	1536.8692438426067
1423	Feb19-3L1-mock-rep3_B-C-A_Position010_9_cmle.ics	23	1	0	1	1	2	2	8.014199999999999	2.0	0.2529148060484759	1.298298863010971	0.0	0.9279305898165161	40440.0	640.7130423661448	384572.0	886.7171441433645
1424	Feb19-3L1-mock-rep3_B-C-A_Position010_9_cmle.ics	26	1	0	1	2	3	2	8.014199999999999	3.0	0.20182455994793333	1.313438974654511	0.0	0.9182236437941348	61672.0	925.3127513676596	646983.0	1491.764658033623
1425	Feb19-3L1-mock-rep3_B-C-A_Position010_9_cmle.ics	28	1	0	1	1	1	1	8.014199999999999	1.0	0.26855487701633485	1.2756109391060055	0.0	0.923938454604514	37936.0	604.8126849101792	360054.0	830.1853869168712
1426	Feb19-3L1-mock-rep3_B-C-A_Position010_9_cmle.ics	29	1	0	1	1	4	4	8.014199999999999	4.0	0.2634912295803401	1.2419490560232511	0.0	0.9602330312330289	34866.0	557.0124938463666	314239.0	724.5486115954016
1427	Feb19-3L1-mock-rep3_B-C-A_Position010_9_cmle.ics	31	1	0	1	3	1	1	8.014199999999999	1.0	0.31114946813550454	1.044093404939064	0.0	0.9506321688134584	23202.0	388.1442375351187	185373.0	427.41909749354585
1428	Feb19-3L1-mock-rep3_B-C-A_Position010_9_cmle.ics	32	1	0	1	3	1	1	8.014199999999999	1.0	0.3037150759492303	1.148478021032723	0.0	0.9710041263962097	20500.0	343.8869524947779	152103.0	350.70763803823
1429	Feb19-3L1-mock-rep3_B-C-A_Position010_9_cmle.ics	33	1	0	1	1	1	1	8.014199999999999	1.0	0.2632973938335072	1.1860791930639827	0.0	0.9247719662879855	32248.0	519.4538973673707	279416.0	644.2563617423067
1430	Feb19-3L1-mock-rep3_B-C-A_Position010_9_cmle.ics	36	1	0	1	1	1	1	5.848199999999999	1.0	0.20104844608979577	1.2291130691684236	0.0	0.9557161428546073	11548.0	190.10246573997628	52322.0	120.64012568743726
1431	Feb19-3L1-mock-rep3_B-C-A_Position010_9_cmle.ics	37	1	0	1	1	1	1	8.014199999999999	1.0	0.2661338785839491	1.3312816525571969	0.0	0.9344981323248964	36388.0	580.0486406042631	336714.0	776.3697733404638
1432	Feb19-3L1-mock-rep3_B-C-A_Position010_9_cmle.ics	39	1	0	1	1	1	1	8.014199999999999	1.0	0.27855438388674125	1.1672800512089305	0.0	0.9354107121402983	35780.0	572.8040578191502	335884.0	774.4560218722369
1433	Feb19-3L1-mock-rep3_B-C-A_Position010_9_cmle.ics	41	1	0	1	1	1	1	8.014199999999999	1.0	0.2715686523798664	1.0454870398702476	0.0	0.9339540247993517	38198.0	606.6420810699299	365826.0	843.4940296573607
1434	Feb19-3L1-mock-rep3_B-C-A_Position010_9_cmle.ics	42	1	0	1	1	1	1	8.014199999999999	1.0	0.27705567628101857	1.0581652626505091	0.0	0.9345218104839528	36674.0	586.9081894843044	347612.0	801.4975606907504
1435	Feb19-3L1-mock-rep3_B-C-A_Position010_9_cmle.ics	43	1	0	1	1	1	1	8.014199999999999	1.0	0.28214582824413986	1.1308027374817966	0.0	0.9466435793552127	33828.0	544.0904793056409	310760.0	716.5269955014717
1436	Feb19-3L1-mock-rep3_B-C-A_Position010_9_cmle.ics	45	1	0	1	2	2	2	8.014199999999999	2.0	0.29310104962009104	1.0757410361347937	0.0	0.9597111807909804	19926.0	333.6573518976853	143190.0	330.15671413906466
1437	Feb19-3L1-mock-rep3_B-C-A_Position010_9_cmle.ics	46	1	0	1	1	1	1	8.014199999999999	1.0	0.27135187796877125	1.2108332363317593	0.0	0.9267564835498584	38706.0	611.7221090060075	372999.0	860.0329926472308
1438	Feb19-3L1-mock-rep3_B-C-A_Position010_9_cmle.ics	48	1	0	1	2	1	1	8.014199999999999	1.0	0.276522667291167	1.0233425530928388	0.0	0.9546542051005269	23178.0	386.5312511455348	174483.0	402.3097559405434
1439	Feb19-3L1-mock-rep3_B-C-A_Position010_9_cmle.ics	49	1	0	1	2	2	2	8.014199999999999	2.0	0.28106125545529026	1.104263475976335	0.0	0.9353426019154889	36558.0	582.13916745132	348456.0	803.4435923042247
1440	Feb19-3L1-mock-rep3_B-C-A_Position010_9_cmle.ics	50	1	0	1	1	1	1	8.014199999999999	1.0	0.2646435303848906	1.1866791076306404	0.0	0.950165069027433	33766.0	542.0963850665562	300140.0	692.0401996068082
1441	Feb19-3L1-mock-rep3_B-C-A_Position010_9_cmle.ics	51	1	0	1	2	1	3	8.014199999999999	1.0	0.27786127632660973	1.0754746829179147	0.0	0.9525246781820531	22806.0	378.054067788248	170711.0	393.6125625210829
1442	Feb19-3L1-mock-rep3_B-C-A_Position011_10_cmle.ics	2	1	0	1	1	1	2	8.014199999999999	1.0	0.2836541546611888	1.1523585388353974	0.0	0.9847690730548754	15116.0	257.27046196139054	93073.0	214.60071132806178
1443	Feb19-3L1-mock-rep3_B-C-A_Position011_10_cmle.ics	6	1	0	1	2	1	2	8.014199999999999	1.0	0.33129467516766553	1.1435443967602965	0.0	0.9535665499426721	20856.0	352.70873002198044	163015.0	375.86770553376374
1444	Feb19-3L1-mock-rep3_B-C-A_Position011_10_cmle.ics	9	1	0	1	2	1	3	8.014199999999999	1.0	0.2890086157244608	1.1680259069125436	0.0	0.9421901448470603	35896.0	574.4133712586829	343794.0	792.6943039369063
1445	Feb19-3L1-mock-rep3_B-C-A_Position011_10_cmle.ics	10	1	0	1	2	3	4	8.014199999999999	3.0	0.20452620897364043	1.1746528426598344	0.0	0.9403361097712507	72462.0	1080.664261625605	829495.0	1912.5870772734368
1446	Feb19-3L1-mock-rep3_B-C-A_Position011_10_cmle.ics	11	1	0	1	1	3	2	8.014199999999999	3.0	0.2887565167084797	1.0940231100551814	0.0	0.944312581304638	27266.0	447.3214181054743	227495.0	524.5408316437357
1447	Feb19-3L1-mock-rep3_B-C-A_Position011_10_cmle.ics	12	1	0	1	2	3	3	8.014199999999999	3.0	0.29036954768698064	1.233248309899042	0.0	0.9438714659405305	32662.0	527.8164481769807	299098.0	689.6376345105522
1448	Feb19-3L1-mock-rep3_B-C-A_Position011_10_cmle.ics	14	1	0	1	1	1	1	8.014199999999999	1.0	0.27668230896369106	1.0182293372617377	0.0	0.980893765438319	20428.0	343.9396903336747	144412.0	332.9743096742133
1449	Feb19-3L1-mock-rep3_B-C-A_Position011_10_cmle.ics	15	1	0	1	1	1	1	8.014199999999999	1.0	0.2893913828797011	1.0750764135550575	0.0	0.9421618430592608	33950.0	543.9146485759767	316429.0	729.5981486019281
1450	Feb19-3L1-mock-rep3_B-C-A_Position011_10_cmle.ics	17	1	0	1	3	3	2	8.014199999999999	3.0	0.24676018029950705	1.0492079662709246	0.0	0.9268534804935459	46814.0	724.8080347663212	473124.0	1090.8936742812405
1451	Feb19-3L1-mock-rep3_B-C-A_Position011_10_cmle.ics	18	1	0	1	3	3	2	8.014199999999999	3.0	0.3269065357309199	1.1682777427157638	0.0	0.9542711888514654	20158.0	343.312422207849	153871.0	354.7841592380195
1452	Feb19-3L1-mock-rep3_B-C-A_Position011_10_cmle.ics	20	1	0	1	2	1	1	8.014199999999999	1.0	0.3019662065956181	1.102346419488499	0.0	0.9528223557799228	20642.0	350.61792456419585	153243.0	353.33616415121645
1453	Feb19-3L1-mock-rep3_B-C-A_Position011_10_cmle.ics	21	1	0	1	1	1	2	8.014199999999999	1.0	0.28658931156113443	1.0156184516574112	0.0	0.9505544221741157	35480.0	566.0997460325551	336418.0	775.6872788409516
1454	Feb19-3L1-mock-rep3_B-C-A_Position011_10_cmle.ics	22	1	0	1	1	1	1	8.014199999999999	1.0	0.3109260348850038	1.0605719280653427	0.0	0.9713960834965321	21060.0	354.4122216783486	160247.0	369.48545967345973
1455	Feb19-3L1-mock-rep3_B-C-A_Position011_10_cmle.ics	24	1	0	1	1	1	1	8.014199999999999	1.0	0.29500448119528533	1.0808683065704465	0.0	0.9327787971483283	35458.0	567.1528429249876	341004.0	786.2613321340709
1456	Feb19-3L1-mock-rep3_B-C-A_Position011_10_cmle.ics	25	1	0	1	1	1	1	8.014199999999999	1.0	0.2703990973732312	1.1918009793806157	0.0	0.9607773464907283	32180.0	516.1554544505618	282264.0	650.8230655754519
1457	Feb19-3L1-mock-rep3_B-C-A_Position011_10_cmle.ics	27	1	0	1	1	2	1	8.014199999999999	2.0	0.2864763540926118	1.113489486655953	0.0	0.9503957410269819	33514.0	537.0498943868097	308786.0	711.9754950216162
1458	Feb19-3L1-mock-rep3_B-C-A_Position011_10_cmle.ics	28	1	0	1	2	2	1	8.014199999999999	2.0	0.2888269603828172	1.2252875529761924	0.0	0.9539897350478298	29052.0	474.29131833300914	250240.0	576.984539047137
1459	Feb19-3L1-mock-rep3_B-C-A_Position011_10_cmle.ics	29	1	0	1	1	1	1	8.014199999999999	1.0	0.31467581434690545	1.2238587140107418	0.0	0.9722614189144251	17400.0	299.2547910621338	121068.0	279.14947319916394
1460	Feb19-3L1-mock-rep3_B-C-A_Position011_10_cmle.ics	31	1	0	1	1	2	1	8.014199999999999	2.0	0.2681990916086427	1.095198552207757	0.0	0.9815678891366133	18262.0	309.1798193083321	120178.0	277.09737825130605
1461	Feb19-3L1-mock-rep3_B-C-A_Position011_10_cmle.ics	33	1	0	1	1	2	2	8.014199999999999	2.0	0.2836871440110509	1.1112393634284516	0.0	0.9321776998043512	35744.0	572.8421293630191	338453.0	780.3794285250984
1462	Feb19-3L1-mock-rep3_B-C-A_Position011_10_cmle.ics	34	1	0	1	1	2	2	8.014199999999999	2.0	0.2799340463013224	1.162462889093225	0.0	0.9224206856041623	31944.0	516.9433552947394	284044.0	654.9272554711675
1463	Feb19-3L1-mock-rep3_B-C-A_Position011_10_cmle.ics	37	1	0	1	1	1	2	8.014199999999999	1.0	0.2881224627764613	1.2213139284405703	0.0	0.9293007821057846	35236.0	565.0002820637411	333843.0	769.7500378401269
1464	Feb19-3L1-mock-rep3_B-C-A_Position011_10_cmle.ics	39	1	0	1	1	1	2	8.014199999999999	1.0	0.2947248951419747	1.0426896802363186	0.0	0.9466891250736773	30874.0	500.0060740769715	276931.0	638.5266359609283
1465	Feb19-3L1-mock-rep3_B-C-A_Position011_10_cmle.ics	42	1	0	1	1	1	2	8.014199999999999	1.0	0.2621154614273877	1.0860172541328779	0.0	0.9464026706348501	35240.0	564.59816266193	318474.0	734.3133555326801
1466	Feb19-3L1-mock-rep3_B-C-A_Position011_10_cmle.ics	43	1	0	1	1	1	1	8.014199999999999	1.0	0.2863454108116751	1.0380678601983622	0.0	0.9598618396874293	28262.0	461.90281161736743	239069.0	551.22728886453
1467	Feb19-3L1-mock-rep3_B-C-A_Position012_11_cmle.ics	2	1	0	1	3	2	2	8.014199999999999	2.0	0.21628972816927775	1.217369745137435	0.0	0.9474199867285508	58660.0	891.4007511253666	621305.0	1432.5582602009326
1468	Feb19-3L1-mock-rep3_B-C-A_Position012_11_cmle.ics	3	1	0	1	1	1	1	8.014199999999999	1.0	0.32290373389842264	1.1150985428780538	0.0	0.9546306187871658	20352.0	346.96912494681465	155139.0	357.7078181075519
1469	Feb19-3L1-mock-rep3_B-C-A_Position012_11_cmle.ics	4	1	0	1	1	1	2	8.014199999999999	1.0	0.27112088329029144	1.0961242566352392	0.0	0.930902191251054	37434.0	595.3495301836102	354613.0	817.639939039012
1470	Feb19-3L1-mock-rep3_B-C-A_Position012_11_cmle.ics	5	1	0	1	1	1	1	8.014199999999999	1.0	0.240862617538511	1.2408327652905757	0.0	0.9268004715742538	53744.0	819.3623107750855	574981.0	1325.7478710272612
1471	Feb19-3L1-mock-rep3_B-C-A_Position012_11_cmle.ics	7	1	0	1	1	1	1	8.014199999999999	1.0	0.2859799217000824	1.0774540289464536	0.0	0.9314437496339373	30272.0	493.50411399743314	264852.0	610.6757877865741
1472	Feb19-3L1-mock-rep3_B-C-A_Position012_11_cmle.ics	8	1	0	1	2	2	2	8.014199999999999	2.0	0.27836829023880366	1.1377201310460756	0.0	0.9387557730920519	36506.0	581.7494599533791	346043.0	797.8798786984032
1473	Feb19-3L1-mock-rep3_B-C-A_Position012_11_cmle.ics	9	1	0	1	1	3	1	8.014199999999999	3.0	0.2948999625063916	1.2178846767963298	0.0	0.9464018049141778	32908.0	529.522333529853	304834.0	702.8632711632631
1474	Feb19-3L1-mock-rep3_B-C-A_Position012_11_cmle.ics	10	1	0	1	1	1	1	8.014199999999999	1.0	0.285517195130814	1.0420321338824166	0.0	0.9425592784059191	35416.0	567.9930381867495	334880.0	772.1410743130803
1475	Feb19-3L1-mock-rep3_B-C-A_Position012_11_cmle.ics	11	1	0	1	1	1	2	8.014199999999999	1.0	0.2581461413256386	1.2386698771821791	0.0	0.9391535862877949	35298.0	568.0944229983454	316834.0	730.5319670894365
1476	Feb19-3L1-mock-rep3_B-C-A_Position012_11_cmle.ics	12	1	0	1	1	1	1	8.014199999999999	1.0	0.3129601647553306	1.1174379544299526	0.0	0.9559312671364751	20022.0	338.2602827976365	149032.0	343.62675760579015
1477	Feb19-3L1-mock-rep3_B-C-A_Position012_11_cmle.ics	13	1	0	1	1	1	1	8.014199999999999	1.0	0.2590195868360041	1.1195001319094326	0.0	0.9264474290227855	34900.0	559.4106832676462	312017.0	719.4252913997384
1478	Feb19-3L1-mock-rep3_B-C-A_Position012_11_cmle.ics	14	1	0	1	1	1	1	8.014199999999999	1.0	0.2621555956127144	1.3906516298008633	0.0	0.9374062649158049	38642.0	613.2877276764561	365715.0	843.2380942200435
1479	Feb19-3L1-mock-rep3_B-C-A_Position012_11_cmle.ics	15	1	0	1	4	3	3	8.014199999999999	3.0	0.2324933152707041	1.1711498607522102	0.0	0.9255749205205972	56030.0	852.1930724934818	601326.0	1386.4921872085145
1480	Feb19-3L1-mock-rep3_B-C-A_Position012_11_cmle.ics	16	1	0	1	1	1	1	8.014199999999999	1.0	0.28407201114821407	1.0730567809619038	0.0	0.9384142751312486	32008.0	514.3245004264998	286996.0	661.7337546690062
1481	Feb19-3L1-mock-rep3_B-C-A_Position012_11_cmle.ics	18	1	0	1	2	1	1	8.014199999999999	1.0	0.27983179734620606	1.3099491620907495	0.0	0.9554770190354163	32934.0	527.0840967842788	297296.0	685.4827186723052
1482	Feb19-3L1-mock-rep3_B-C-A_Position012_11_cmle.ics	19	1	0	1	3	1	2	8.014199999999999	1.0	0.21689536076624905	1.0867446591785979	0.0	0.9376633689984887	60098.0	907.902046063752	645192.0	1487.6351051666416
1483	Feb19-3L1-mock-rep3_B-C-A_Position012_11_cmle.ics	20	1	0	1	2	1	1	8.014199999999999	1.0	0.254471675679316	1.0707789667725522	0.0	0.9159981282349237	32200.0	514.2852889344069	274080.0	631.9530149538016
1484	Feb19-3L1-mock-rep3_B-C-A_Position012_11_cmle.ics	21	1	0	1	1	1	1	8.014199999999999	1.0	0.2766288116562022	1.0394736286502655	0.0	0.9428536074820776	36126.0	576.3936350349568	339588.0	782.9964260147824
1485	Feb19-3L1-mock-rep3_B-C-A_Position012_11_cmle.ics	23	1	0	1	1	1	1	8.014199999999999	1.0	0.305937140371199	1.1660658787252267	0.0	0.9405024751663501	30886.0	502.45093469059543	282314.0	650.9383518084776
1486	Feb19-3L1-mock-rep3_B-C-A_Position012_11_cmle.ics	24	1	0	1	2	2	2	8.014199999999999	2.0	0.28171647889725054	1.2513609368534533	0.0	0.9261141369639481	32014.0	516.822516795111	285884.0	659.1697888465142
1487	Feb19-3L1-mock-rep3_B-C-A_Position012_11_cmle.ics	25	1	0	1	1	1	1	8.014199999999999	1.0	0.31152260459015146	1.2070785396240602	0.0	0.9654333267008075	18198.0	311.3305691997577	128841.0	297.0718709853428
1488	Feb19-3L1-mock-rep3_B-C-A_Position012_11_cmle.ics	26	1	0	1	1	1	1	8.014199999999999	1.0	0.2921193508547447	1.1715361668830913	0.0	0.9304033733214241	30788.0	497.3586086507331	274553.0	633.0436227182248
1489	Feb19-3L1-mock-rep3_B-C-A_Position012_11_cmle.ics	30	1	0	1	2	1	2	8.014199999999999	1.0	0.2851995692656548	1.1285236778853895	0.0	0.9398296781645412	33176.0	531.0879266950424	303448.0	699.66753678379
1490	Feb19-3L1-mock-rep3_B-C-A_Position012_11_cmle.ics	31	1	0	1	2	2	1	8.014199999999999	2.0	0.28073553521706823	1.0881934078963489	0.0	0.9380611960361029	40164.0	633.7258918130781	401031.0	924.6670663307721
1491	Feb19-3L1-mock-rep3_B-C-A_Position012_11_cmle.ics	32	1	0	1	2	1	1	8.014199999999999	1.0	0.2895391569604619	1.2734053788086255	0.0	0.9392361757438538	34380.0	552.1666577040397	322542.0	743.693043451653
1492	Feb19-3L1-mock-rep3_B-C-A_Position012_11_cmle.ics	34	1	0	1	1	1	1	8.014199999999999	1.0	0.24756543000148531	1.1455986227255421	0.0	0.9647294963821955	30826.0	493.83103994390683	253218.0	583.850987086149
1493	Feb19-3L1-mock-rep3_B-C-A_Position012_11_cmle.ics	36	1	0	1	2	2	2	8.014199999999999	2.0	0.23455609097306016	1.0944509659789097	0.0	0.934631104614411	59008.0	890.7986737129988	652775.0	1505.1194152673227
1494	Feb19-3L1-mock-rep3_B-C-A_Position012_11_cmle.ics	37	1	0	1	1	1	1	8.014199999999999	1.0	0.26986242266284904	1.1403582290918985	0.0	0.9180698655364559	34700.0	553.3261799065741	315747.0	728.0256443834573
1495	Feb19-3L1-mock-rep3_B-C-A_Position012_11_cmle.ics	38	1	0	1	2	1	1	8.014199999999999	1.0	0.27394798377050156	1.1921188017774722	0.0	0.9556936037239874	33542.0	536.2713152231375	302337.0	697.1058766859585
1496	Feb19-3L1-mock-rep3_B-C-A_Position012_11_cmle.ics	39	1	0	1	2	2	2	8.014199999999999	2.0	0.28144469941141737	1.1829877173693988	0.0	0.9371359615582275	35136.0	560.0973131004029	328548.0	757.5412257627029
1497	Feb19-3L1-mock-rep3_B-C-A_Position012_11_cmle.ics	40	1	0	1	1	1	1	8.014199999999999	1.0	0.27339470709079255	1.1256253572959083	0.0	0.9338723761581073	33348.0	535.8211315752891	299415.0	690.3685492279353
1498	Feb19-3L1-mock-rep3_B-C-A_Position012_11_cmle.ics	41	1	0	1	1	1	1	8.014199999999999	1.0	0.29627392984863044	1.125237971360009	0.0	0.9815174813828677	16648.0	282.9174211605248	109942.0	253.4959806262801
1499	Feb19-3L1-mock-rep3_B-C-A_Position012_11_cmle.ics	42	1	0	1	1	2	2	8.014199999999999	2.0	0.2448989371922222	1.2260970955961221	0.0	0.9219396221496667	43916.0	683.449631748163	428254.0	987.4358087639571
1500	Feb19-3L1-mock-rep3_B-C-A_Position012_11_cmle.ics	43	1	0	1	1	1	1	8.014199999999999	1.0	0.28023326866326426	1.1624160691552963	0.0	0.9335650761250167	34710.0	553.1283624870136	321896.0	742.2035453209606
1501	Feb19-3L1-mock-rep3_B-C-A_Position012_11_cmle.ics	44	1	0	1	2	1	2	8.014199999999999	1.0	0.27356600879081916	1.163039295540465	0.0	0.9331755660981444	39092.0	616.8843466764051	380134.0	876.4843381000014
1502	Feb19-3L1-mock-rep3_B-C-A_Position012_11_cmle.ics	47	1	0	1	2	2	2	8.014199999999999	2.0	0.27750204391646	1.1479040448758608	0.0	0.9535258001885932	34172.0	547.424713869968	312905.0	721.4727748982752
1503	Feb19-3L1-mock-rep3_B-C-A_Position012_11_cmle.ics	48	1	0	1	1	1	1	8.014199999999999	1.0	0.2896015918898342	1.0656430182638645	0.0	0.9370648800253419	26964.0	444.08319823301133	224053.0	516.604527362245
1504	Feb19-3L1-mock-rep3_B-C-A_Position012_11_cmle.ics	49	1	0	1	1	1	1	8.014199999999999	1.0	0.2895008017832547	1.0452535854113858	0.0	0.9315263825910907	33276.0	535.0546857047591	307111.0	708.1134062152545
1505	Feb19-3L1-mock-rep3_B-C-A_Position012_11_cmle.ics	50	1	0	1	1	1	1	8.014199999999999	1.0	0.1982751379941824	1.2387550208923959	0.0	0.9099503486729148	55600.0	836.7790572202226	548934.0	1265.6906607948413
1506	Feb19-3L1-mock-rep3_B-C-A_Position012_11_cmle.ics	51	1	0	1	1	2	2	8.014199999999999	2.0	0.2897266573153162	1.1369476089288921	0.0	0.9476478273263707	32746.0	526.463731137256	299920.0	691.5329401814951
1507	Feb19-3L1-mock-rep3_B-C-A_Position012_11_cmle.ics	52	1	0	1	1	2	2	8.014199999999999	2.0	0.2817588254184485	1.0622318237877686	0.0	0.9744029478935855	20222.0	341.67658779090476	143532.0	330.94527197296065
1508	Feb19-3L1-mock-rep3_B-C-A_Position012_11_cmle.ics	54	1	0	1	2	1	1	8.014199999999999	1.0	0.3048685359223863	1.0345551750392497	0.0	0.9567022211274294	26682.0	437.03217719071347	226286.0	521.7532105291738
1509	Feb19-3L1-mock-rep3_B-C-A_Position012_11_cmle.ics	55	1	0	1	1	1	1	8.014199999999999	1.0	0.32450421281184644	1.2425649921041397	0.0	0.9452703615005427	19570.0	332.9103852204164	146646.0	338.1252985658026
1510	Feb19-3L1-mock-rep3_B-C-A_Position013_12_cmle.ics	1	1	0	1	1	1	1	7.147799999999999	1.0	0.2931983304687015	1.0462823380830995	0.0	0.976212329921823	19016.0	314.8890911506317	133516.0	307.85113377324785
1511	Feb19-3L1-mock-rep3_B-C-A_Position013_12_cmle.ics	3	1	0	1	1	1	2	8.014199999999999	1.0	0.2735907485507359	1.2304683038984532	0.0	0.9436934806349498	37038.0	590.7829991631031	350587.0	808.3570915557809
1512	Feb19-3L1-mock-rep3_B-C-A_Position013_12_cmle.ics	4	1	0	1	1	2	2	8.014199999999999	2.0	0.3157869970070935	1.0405453919982814	0.0	0.9437150517939841	26846.0	442.28875788853526	232429.0	535.917277118714
1513	Feb19-3L1-mock-rep3_B-C-A_Position013_12_cmle.ics	7	1	0	1	1	1	1	8.014199999999999	1.0	0.276721526856111	1.1170779571006897	0.0	0.9638048029249123	34192.0	546.0226533306828	312739.0	721.0900246046298
1514	Feb19-3L1-mock-rep3_B-C-A_Position013_12_cmle.ics	8	1	0	1	1	2	1	8.014199999999999	2.0	0.2875554612023959	1.0611626796895137	0.0	0.9835720152415662	17266.0	292.63238489386754	114399.0	263.77259543819304
1515	Feb19-3L1-mock-rep3_B-C-A_Position013_12_cmle.ics	10	1	0	1	1	2	1	8.014199999999999	2.0	0.24446339953443708	1.1694662942327116	0.0	0.9340351911295982	52154.0	798.5747650755515	553748.0	1276.7904193105578
1516	Feb19-3L1-mock-rep3_B-C-A_Position013_12_cmle.ics	11	1	0	1	1	1	1	8.014199999999999	1.0	0.29157956572440424	1.0411233028142564	0.0	0.9437936299582487	29302.0	480.18251305677757	254682.0	587.2265679891422
1517	Feb19-3L1-mock-rep3_B-C-A_Position013_12_cmle.ics	12	1	0	1	1	1	1	8.014199999999999	1.0	0.2922218551891874	1.147199610924806	0.0	0.936932497523183	33740.0	543.0366858863359	315027.0	726.3655226278869
1518	Feb19-3L1-mock-rep3_B-C-A_Position013_12_cmle.ics	13	1	0	1	1	2	1	8.014199999999999	2.0	0.3112463325878877	1.0539158841750278	0.0	0.967100403264023	20712.0	349.2566078760062	156372.0	360.5507766139662
1519	Feb19-3L1-mock-rep3_B-C-A_Position013_12_cmle.ics	14	1	0	1	1	1	1	8.014199999999999	1.0	0.2932506788256981	1.023241980111246	0.0	0.9413466003723946	32326.0	523.65456956016	295952.0	682.3838247285737
1520	Feb19-3L1-mock-rep3_B-C-A_Position013_12_cmle.ics	16	1	0	1	3	2	1	8.014199999999999	2.0	0.296616936568257	1.1966909292134356	0.0	0.9601328713772469	30186.0	489.405523143128	268584.0	619.2807522196141
1521	Feb19-3L1-mock-rep3_B-C-A_Position013_12_cmle.ics	19	1	0	1	1	1	1	8.014199999999999	1.0	0.2946877061148546	1.216515812023986	0.0	0.9521962233711561	32590.0	525.9967661086354	300318.0	692.4506185963797
1522	Feb19-3L1-mock-rep3_B-C-A_Position013_12_cmle.ics	21	1	0	1	2	1	2	8.014199999999999	1.0	0.29776380901572275	1.2059145796328423	0.0	0.9437805363254032	32204.0	521.091986175484	296534.0	683.725756480993
1523	Feb19-3L1-mock-rep3_B-C-A_Position013_12_cmle.ics	22	1	0	1	3	2	2	8.014199999999999	2.0	0.2560127127756687	1.121432099886094	0.0	0.960807918944767	33072.0	532.204336855247	286151.0	659.7854173308715
1524	Feb19-3L1-mock-rep3_B-C-A_Position013_12_cmle.ics	23	1	0	1	2	1	2	8.014199999999999	1.0	0.21912629802344974	1.1520929484895095	0.0	0.9204262821325822	57000.0	860.27189769387	599009.0	1381.1498231701025
1525	Feb19-3L1-mock-rep3_B-C-A_Position013_12_cmle.ics	26	1	0	1	1	1	1	8.014199999999999	1.0	0.31825603669033364	1.0434110343257244	0.0	0.9634778716034381	21722.0	365.1104844737229	169829.0	391.57891337050927
1526	Feb19-3L1-mock-rep3_B-C-A_Position013_12_cmle.ics	28	1	0	1	1	2	1	8.014199999999999	2.0	0.2723888421621726	1.0238472107543426	0.0	0.9291797899714538	27496.0	447.61650396521975	223755.0	515.9174214134117
1527	Feb19-3L1-mock-rep3_B-C-A_Position013_12_cmle.ics	30	1	0	1	1	2	2	7.147799999999999	2.0	0.2903205978933259	1.0998611149269637	0.0	0.9856682398409252	15406.0	258.1340369667453	96883.0	223.38552228462186
1528	Feb19-3L1-mock-rep3_B-C-A_Position013_12_cmle.ics	31	1	0	1	1	1	1	8.014199999999999	1.0	0.32490044931128775	1.0336936489891906	0.0	0.9676911501042111	20710.0	347.90121852903457	159742.0	368.32106871989987
1529	Feb19-3L1-mock-rep3_B-C-A_Position013_12_cmle.ics	32	1	0	1	1	1	1	7.5809999999999995	1.0	0.2957161519455162	1.0182026237040311	0.0	0.976025212504557	18676.0	313.2592095801144	130508.0	300.9155139944204
1530	Feb19-3L1-mock-rep3_B-C-A_Position013_12_cmle.ics	33	1	0	1	3	1	1	8.014199999999999	1.0	0.300110701413614	1.0905749317483355	0.0	0.9589692596841264	28672.0	469.09933015646675	250093.0	576.6455975220414
1531	Feb19-3L1-mock-rep3_B-C-A_Position013_12_cmle.ics	34	1	0	1	2	3	2	8.014199999999999	3.0	0.2694959671771388	1.2401135291116965	0.0	0.9716791938955334	29112.0	473.9235975249865	242470.0	559.0690584349397
1532	Feb19-3L1-mock-rep3_B-C-A_Position013_12_cmle.ics	35	1	0	1	2	1	1	8.014199999999999	1.0	0.2830660619393668	1.1537796928354513	0.0	0.9636095004383086	28802.0	471.60664270038717	244541.0	563.8442142068651
1533	Feb19-3L1-mock-rep3_B-C-A_Position014_13_cmle.ics	1	1	0	1	1	2	1	8.014199999999999	2.0	0.29339693094116975	1.1213836675079647	0.0	0.9431086342001933	31136.0	502.98232742990473	279831.0	645.2132374764202
1534	Feb19-3L1-mock-rep3_B-C-A_Position014_13_cmle.ics	2	1	0	1	1	1	1	8.014199999999999	1.0	0.2865102235705039	1.0811201109894468	0.0	0.9335570868683752	31432.0	507.32693925515355	280480.0	646.7096527810941
1535	Feb19-3L1-mock-rep3_B-C-A_Position014_13_cmle.ics	3	1	0	1	2	2	3	8.014199999999999	2.0	0.23466694109337785	1.0484253448269478	0.0	0.92915126124196	54120.0	823.4116719299619	573504.0	1322.3423157036816
1536	Feb19-3L1-mock-rep3_B-C-A_Position014_13_cmle.ics	5	1	0	1	2	2	1	8.014199999999999	2.0	0.25823851175096735	1.2125196370050844	0.0	0.964152209288118	30904.0	497.3061494226175	259601.0	598.5684275942127
1537	Feb19-3L1-mock-rep3_B-C-A_Position014_13_cmle.ics	8	1	0	1	1	1	1	8.014199999999999	1.0	0.2876988107346316	1.1416425083707598	0.0	0.9429425531638641	33342.0	536.5296342978265	307065.0	708.0073428808709
1538	Feb19-3L1-mock-rep3_B-C-A_Position014_13_cmle.ics	9	1	0	1	2	2	2	8.014199999999999	2.0	0.2844392577212432	1.1636709179375664	0.0	0.9359883279326039	34112.0	545.6157465358183	315958.0	728.5121522868259
1539	Feb19-3L1-mock-rep3_B-C-A_Position014_13_cmle.ics	14	1	0	1	1	1	3	8.014199999999999	1.0	0.316504164327671	1.1907416683174572	0.0	0.9609376339843427	18732.0	319.5662148631309	135625.0	312.71390708227284
1540	Feb19-3L1-mock-rep3_B-C-A_Position014_13_cmle.ics	16	1	0	1	2	1	1	8.014199999999999	1.0	0.2691407396897953	1.346708711327591	0.0	0.9612765218726864	32306.0	520.8202800593359	283262.0	653.1241787866453
1541	Feb19-3L1-mock-rep3_B-C-A_Position014_13_cmle.ics	17	1	0	1	2	2	2	8.014199999999999	2.0	0.25856607119491504	1.1750097912871964	0.0	0.9517595068956712	30344.0	492.0938717258278	252737.0	582.7419335244416
1542	Feb19-3L1-mock-rep3_B-C-A_Position014_13_cmle.ics	18	1	0	1	1	1	1	8.014199999999999	1.0	0.25890792275333463	1.1414205479021866	0.0	0.9778783218232597	18650.0	313.9888631603457	121861.0	280.97791285495185
1543	Feb19-3L1-mock-rep3_B-C-A_Position014_13_cmle.ics	20	1	0	1	2	2	2	8.014199999999999	2.0	0.2536081765150023	1.2738605023608038	0.0	0.9654722125668243	33124.0	532.2429656205836	285476.0	658.2290531850242
1544	Feb19-3L1-mock-rep3_B-C-A_Position014_13_cmle.ics	22	1	0	1	1	1	1	8.014199999999999	1.0	0.29608744126449105	1.2212807159482777	0.0	0.9688768085100481	17394.0	297.27169016800116	117377.0	270.639043477205
1545	Feb19-3L1-mock-rep3_B-C-A_Position014_13_cmle.ics	24	1	0	1	1	1	1	8.014199999999999	1.0	0.2539062434069709	1.045226255094687	0.0	0.9506386044722719	33432.0	535.8025137194834	289637.0	667.8231734974249
1546	Feb19-3L1-mock-rep3_B-C-A_Position014_13_cmle.ics	25	1	0	1	1	1	1	8.014199999999999	1.0	0.27506251027846385	1.1299658756021356	0.0	0.940304401011442	29658.0	481.1869374712746	251885.0	580.7774561136833
1547	Feb19-3L1-mock-rep3_B-C-A_Position014_13_cmle.ics	26	1	0	1	2	2	2	8.014199999999999	2.0	0.2858916418605901	1.0347767604832705	0.0	0.9304515463822075	29876.0	484.37355945301323	259632.0	598.6399050586887
1548	Feb19-3L1-mock-rep3_B-C-A_Position014_13_cmle.ics	27	1	0	1	1	1	1	8.014199999999999	1.0	0.2748313533200496	1.130988439402509	0.0	0.9219932409081119	32998.0	530.3633646237766	295487.0	681.3116627614345
1549	Feb19-3L1-mock-rep3_B-C-A_Position014_13_cmle.ics	28	1	0	1	1	1	2	8.014199999999999	1.0	0.32612784992614974	1.1447912819993329	0.0	0.9581562586174782	19904.0	338.94679883024736	150792.0	347.6848330082955
1550	Feb19-3L1-mock-rep3_B-C-A_Position014_13_cmle.ics	30	1	0	1	2	2	1	8.014199999999999	2.0	0.2473048359143252	1.029636538249556	0.0	0.9067213481108988	33516.0	531.8050035607124	286925.0	661.5700482181097
1551	Feb19-3L1-mock-rep3_B-C-A_Position014_13_cmle.ics	31	1	0	1	3	3	3	8.014199999999999	3.0	0.29144471325235466	1.0606347563405136	0.0	0.9332955537767842	34926.0	561.4662542994566	331341.0	763.9811147395197
1552	Feb19-3L1-mock-rep3_B-C-A_Position014_13_cmle.ics	32	1	0	1	1	1	1	8.014199999999999	1.0	0.2934745655807776	1.1050057180974027	0.0	0.935030345197191	32442.0	522.1977954015724	297660.0	686.3220024487324
1553	Feb19-3L1-mock-rep3_B-C-A_Position014_13_cmle.ics	33	1	0	1	3	2	2	8.014199999999999	2.0	0.2953645258148031	1.0405437928859056	0.0	0.9415237720082712	27736.0	455.7417727576981	236058.0	544.2847519117211
1554	Feb19-3L1-mock-rep3_B-C-A_Position014_13_cmle.ics	34	1	0	1	2	2	2	8.014199999999999	2.0	0.27172252126105695	1.1782752474040854	0.0	0.944312161685968	34068.0	547.1602143485592	308217.0	710.6635376897835
1555	Feb19-3L1-mock-rep3_B-C-A_Position014_13_cmle.ics	35	1	0	1	1	1	2	8.014199999999999	1.0	0.3194205820079391	1.1177277865086792	0.0	0.9612078340292514	20940.0	354.25826383846555	161035.0	371.30237070594507
1556	Feb19-3L1-mock-rep3_B-C-A_Position014_13_cmle.ics	36	1	0	1	1	1	1	8.014199999999999	1.0	0.27046212551827153	1.1076186974339821	0.0	0.9643397134528666	19530.0	330.1440570749897	133469.0	307.7427647142037
1557	Feb19-3L1-mock-rep3_B-C-A_Position014_13_cmle.ics	38	1	0	1	1	1	2	8.014199999999999	1.0	0.28817336236437663	1.1369702343934833	0.0	0.9531181002612411	32468.0	523.4809932216455	295314.0	680.9127723951655
1558	Feb19-3L1-mock-rep3_B-C-A_Position014_13_cmle.ics	39	1	0	1	3	3	3	8.014199999999999	3.0	0.2806295582738623	1.074596716884707	0.0	0.9410157509280673	34958.0	558.0152465964271	325582.0	750.7024464196169
1559	Feb19-3L1-mock-rep3_B-C-A_Position014_13_cmle.ics	40	1	0	1	2	1	1	8.014199999999999	1.0	0.2985678344550751	1.057266177238391	0.0	0.9386935777883083	30334.0	493.18108860131997	271450.0	625.8889590966486
1560	Feb19-3L1-mock-rep3_B-C-A_Position014_13_cmle.ics	42	1	0	1	3	1	1	8.014199999999999	1.0	0.29650735932141625	1.1140205133157262	0.0	0.964222813295564	20400.0	346.30982641848976	149189.0	343.98875637749086
1561	Feb19-3L1-mock-rep3_B-C-A_Position014_13_cmle.ics	43	1	0	1	2	2	3	8.014199999999999	2.0	0.2788292527874365	1.3105811059482426	0.0	0.941461645376983	33162.0	538.4285751825012	299850.0	691.3715394552592
1562	Feb19-3L1-mock-rep3_B-C-A_Position014_13_cmle.ics	44	1	0	1	2	2	1	8.014199999999999	2.0	0.298892288554795	1.0583746813507826	0.0	0.9533494603914564	27772.0	454.4632230252985	237926.0	548.591845577562
1563	Feb19-3L1-mock-rep3_B-C-A_Position014_13_cmle.ics	46	1	0	1	3	2	2	8.014199999999999	2.0	0.28216646216497976	1.334941562356069	0.0	0.93933339839199	34344.0	555.2006010994822	317909.0	733.0106210994895
1564	Feb19-3L1-mock-rep3_B-C-A_Position014_13_cmle.ics	47	1	0	1	2	2	2	8.014199999999999	2.0	0.24852090964531534	1.0981481364354102	0.0	0.9148717997529765	36144.0	570.9211762831429	322114.0	742.7061932969527
1565	Feb19-3L1-mock-rep3_B-C-A_Position014_13_cmle.ics	48	1	0	1	2	1	1	8.014199999999999	1.0	0.3232929833831441	1.0525363590047623	0.0	0.9605141602853869	20812.0	353.1531511392125	160525.0	370.12645112908274
1566	Feb19-3L1-mock-rep3_B-C-A_Position014_13_cmle.ics	50	1	0	1	1	1	1	8.014199999999999	1.0	0.26153881744121976	1.2155960414231564	0.0	0.9527419222904954	33878.0	541.7204825261866	299860.0	691.3945967018642
1567	Feb19-3L1-mock-rep3_B-C-A_Position014_13_cmle.ics	51	1	0	1	2	3	2	8.014199999999999	3.0	0.21620334225783483	1.1826354634386333	0.0	0.9216706012924575	55686.0	843.2883887051017	574545.0	1324.742575075277
1568	Feb19-3L1-mock-rep3_B-C-A_Position015_14_cmle.ics	1	1	0	1	3	2	2	8.014199999999999	2.0	0.2807529775405575	1.3121858633638057	0.0	0.9457708562213862	33098.0	536.9749167525146	300012.0	691.7450668502624
1569	Feb19-3L1-mock-rep3_B-C-A_Position015_14_cmle.ics	2	1	0	1	1	1	2	8.014199999999999	1.0	0.28645871223019104	1.3248563672452185	0.0	0.9336708570038144	36038.0	578.6165764533375	344307.0	793.8771406877502
1570	Feb19-3L1-mock-rep3_B-C-A_Position015_14_cmle.ics	5	1	0	1	1	1	1	8.014199999999999	1.0	0.2851540105468954	1.1359692738369074	0.0	0.9428669932296151	34742.0	559.7416117853976	325159.0	749.7271248882194
1571	Feb19-3L1-mock-rep3_B-C-A_Position015_14_cmle.ics	6	1	0	1	2	2	2	8.014199999999999	2.0	0.2598079881150933	1.2695957000854783	0.0	0.964198298631273	33524.0	539.0287651094106	294194.0	678.3303607753893
1572	Feb19-3L1-mock-rep3_B-C-A_Position015_14_cmle.ics	9	1	0	1	1	1	1	8.014199999999999	1.0	0.29224295124953353	1.159615716245313	0.0	0.9508539938931573	31118.0	506.067450799935	279038.0	643.3847978206322
1573	Feb19-3L1-mock-rep3_B-C-A_Position015_14_cmle.ics	15	1	0	1	1	1	1	8.014199999999999	1.0	0.27371590402545465	1.1153970378193028	0.0	0.9344972267803243	37938.0	606.5659634874554	363526.0	838.1908629381774
1574	Feb19-3L1-mock-rep3_B-C-A_Position015_14_cmle.ics	16	1	0	1	2	1	2	8.014199999999999	1.0	0.32018525022511424	1.0385876591242045	0.0	0.9513771980925538	22276.0	375.61869366576013	176901.0	407.88499816966737
1575	Feb19-3L1-mock-rep3_B-C-A_Position015_14_cmle.ics	17	1	0	1	1	2	3	8.014199999999999	2.0	0.3120222470708194	1.0155088785960424	0.0	0.9429194042182547	29180.0	478.1348451465893	261815.0	603.6733019925917
1576	Feb19-3L1-mock-rep3_B-C-A_Position015_14_cmle.ics	18	1	0	1	1	1	2	8.014199999999999	1.0	0.25769131790738103	1.1673481164620187	0.0	0.9470992086064846	36820.0	586.6367619788887	337248.0	777.6010303091786
1577	Feb19-3L1-mock-rep3_B-C-A_Position015_14_cmle.ics	20	1	0	1	2	2	2	8.014199999999999	2.0	0.2999788752413088	1.0303419467570576	0.0	0.9748320321829501	20848.0	347.96592485047125	155030.0	357.45649411955577
1578	Feb19-3L1-mock-rep3_B-C-A_Position015_14_cmle.ics	22	1	0	1	3	1	1	8.014199999999999	1.0	0.2654302536433322	1.187318378580832	0.0	0.9169972682769387	34498.0	550.4269054735712	310413.0	715.7269090442732
1579	Feb19-3L1-mock-rep3_B-C-A_Position015_14_cmle.ics	25	1	0	1	1	2	1	7.797599999999999	2.0	0.29679909432274126	1.1181776565174928	0.0	0.9747040782708722	17856.0	302.6110123163826	122231.0	281.83103097934224
1580	Feb19-3L1-mock-rep3_B-C-A_Position015_14_cmle.ics	28	1	0	1	1	1	1	8.014199999999999	1.0	0.3191924573689626	1.0225319281837764	0.0	0.9509248068474405	24576.0	409.5815069769837	204676.0	471.9265006154564
1581	Feb19-3L1-mock-rep3_B-C-A_Position015_14_cmle.ics	29	1	0	1	5	1	1	8.014199999999999	1.0	0.29569763051389447	1.1665291913959517	0.0	0.9424773039338302	35070.0	563.2566037777743	335816.0	774.299232595322
1582	Feb19-3L1-mock-rep3_B-C-A_Position015_14_cmle.ics	30	1	0	1	1	1	1	8.014199999999999	1.0	0.27368532337386076	1.2144907161967244	0.0	0.9631451556013323	30680.0	498.78351721741626	264352.0	609.5229254563169
1583	Feb19-3L1-mock-rep3_B-C-A_Position015_14_cmle.ics	32	1	0	1	2	2	2	8.014199999999999	2.0	0.2758904646673592	1.2561998933370073	0.0	0.9570781234035727	30330.0	495.59605940344215	260886.0	601.5312837829739
1584	Feb19-3L1-mock-rep3_B-C-A_Position015_14_cmle.ics	33	1	0	1	1	2	2	8.014199999999999	2.0	0.28637711730871684	1.158439056242919	0.0	0.9299556025563406	34138.0	546.524460374416	317395.0	731.8254786239852
1585	Feb19-3L1-mock-rep3_B-C-A_Position015_14_cmle.ics	34	1	0	1	2	1	1	8.014199999999999	1.0	0.31824866461631074	1.038420612842442	0.0	0.962893686570071	21588.0	363.98831178294176	168258.0	387.956619928841
1586	Feb19-3L1-mock-rep3_B-C-A_Position015_14_cmle.ics	35	1	0	1	1	1	3	8.014199999999999	1.0	0.273260086084124	1.2550912775977254	0.0	0.953980483257968	36216.0	578.9432492942816	338776.0	781.1241775904447
1587	Feb19-3L1-mock-rep3_B-C-A_Position015_14_cmle.ics	37	1	0	1	3	1	2	8.014199999999999	1.0	0.260138226559228	1.089530053139508	0.0	0.9734451377981482	20144.0	337.7099680865579	137118.0	316.1563540004209
1588	Feb19-3L1-mock-rep3_B-C-A_Position015_14_cmle.ics	39	1	0	1	1	1	2	8.014199999999999	1.0	0.2886044548188017	1.1408477276121254	0.0	0.9551250237107528	32436.0	523.795697580055	295098.0	680.4147358684944
1589	Feb19-3L1-mock-rep3_B-C-A_Position015_14_cmle.ics	40	1	0	1	1	1	1	8.014199999999999	1.0	0.29716751973032307	1.0620408714184144	0.0	0.9328626476786585	31518.0	509.599920699924	286822.0	661.3325585780767
1590	Feb19-3L1-mock-rep3_B-C-A_Position015_14_cmle.ics	41	1	0	1	4	2	3	8.014199999999999	2.0	0.26187807367259497	1.1403717381462584	0.0	0.9448327064028186	32678.0	524.3355506624379	284254.0	655.4114576498756
1591	Feb19-3L1-mock-rep3_B-C-A_Position015_14_cmle.ics	45	1	0	1	1	1	1	8.014199999999999	1.0	0.2827094600414759	1.2023610814943164	0.0	0.9360807836032143	34628.0	555.1577166573552	322170.0	742.8353138779415
1592	Feb19-3L1-mock-rep3_B-C-A_Position015_14_cmle.ics	46	1	0	1	1	1	2	8.014199999999999	1.0	0.30968206684462674	1.0216001553956782	0.0	0.9669762695347893	20268.0	343.26630823702277	150990.0	348.1413664910774
1593	Feb19-3L1-mock-rep3_B-C-A_Position015_14_cmle.ics	47	1	0	1	1	3	1	7.5809999999999995	3.0	0.269588473979617	1.0427305276600818	0.0	0.9922233974394423	17044.0	285.4945060296257	108638.0	250.48931566896925
1594	Feb19-3L1-mock-rep3_B-C-A_Position015_14_cmle.ics	48	1	0	1	2	3	3	8.014199999999999	3.0	0.2888024660090403	1.0235830630069058	0.0	0.9266292447362089	36026.0	570.7416981086944	345540.0	796.7200991941644
1595	Feb19-3L1-mock-rep3_B-C-A_Position015_14_cmle.ics	50	1	0	1	1	1	1	8.014199999999999	1.0	0.2809044095808143	1.1358412759350305	0.0	0.9592853477213034	31158.0	504.99531813555967	274099.0	631.9968237223513
1596	Feb19-3L1-mock-rep3_B-C-A_Position015_14_cmle.ics	53	1	0	1	0	1	1	5.1983999999999995	1.0	0.2398553660853874	1.127102207242921	0.0	0.9798925481833607	7052.0	118.83693031750639	27272.0	62.88172294155018
1597	Feb19-3L1-mock-rep3_B-C-A_Position015_14_cmle.ics	54	1	0	1	1	1	1	8.014199999999999	1.0	0.2967057039813131	1.1007567379352199	0.0	0.933021012394039	31834.0	514.9766178653082	290920.0	670.781418236865
1598	Feb19-3L1-mock-rep3_B-C-A_Position015_14_cmle.ics	56	1	0	1	1	1	1	8.014199999999999	1.0	0.29022490514314403	1.2132865708196983	0.0	0.9376186916073551	35720.0	571.9313004386414	341986.0	788.5255537506962
1599	Feb19-3L1-mock-rep3_B-C-A_Position015_14_cmle.ics	57	1	0	1	2	2	1	8.014199999999999	2.0	0.25203727757590266	1.05051527452922	0.0	0.9732428495842721	22558.0	373.6586939045155	159940.0	368.77760220268175
1600	Feb19-3L1-mock-rep3_B-C-A_Position015_14_cmle.ics	59	1	0	1	1	1	1	8.014199999999999	1.0	0.28904422759758985	1.129468103017667	0.0	0.9330915919488852	31132.0	505.32708248547175	277694.0	640.2859038769008
1601	Feb19-3L1-mock-rep3_B-C-A_Position016_15_cmle.ics	2	1	0	1	1	1	1	7.797599999999999	1.0	0.2641884945373318	1.1384176847242582	0.0	0.9695681037467696	18896.0	311.5520194684419	125541.0	289.4629796056451
1602	Feb19-3L1-mock-rep3_B-C-A_Position016_15_cmle.ics	4	1	0	1	2	1	3	8.014199999999999	1.0	0.2768107235689989	1.0738868397965393	0.0	0.9537456793747509	32612.0	519.2561937479531	291361.0	671.7982428121518
1603	Feb19-3L1-mock-rep3_B-C-A_Position016_15_cmle.ics	6	1	0	1	3	1	1	8.014199999999999	1.0	0.2781779221307391	1.2311777782312943	0.0	0.9279217392338501	35978.0	578.5630027822344	338447.0	780.3655941771353
1604	Feb19-3L1-mock-rep3_B-C-A_Position016_15_cmle.ics	9	1	0	1	2	1	2	8.014199999999999	1.0	0.256041849228233	1.2200243946286873	0.0	0.9137928872154403	40028.0	634.2207963780454	381044.0	878.5825475410697
1605	Feb19-3L1-mock-rep3_B-C-A_Position016_15_cmle.ics	10	1	0	1	2	3	3	8.014199999999999	3.0	0.24797723078667686	1.1834911998343955	0.0	0.9275956343043534	37466.0	602.0564004773447	339575.0	782.9664515941956
1606	Feb19-3L1-mock-rep3_B-C-A_Position016_15_cmle.ics	12	1	0	1	3	2	1	8.014199999999999	2.0	0.26856899943477736	1.0892376048083792	0.0	0.93060435172708	37648.0	601.4660384419867	355971.0	820.7711131279907
1607	Feb19-3L1-mock-rep3_B-C-A_Position016_15_cmle.ics	13	1	0	1	1	1	1	8.014199999999999	1.0	0.27383900109135406	1.051786160516514	0.0	0.9387465618820683	30128.0	485.1837000926478	257322.0	593.3136810929003
1608	Feb19-3L1-mock-rep3_B-C-A_Position016_15_cmle.ics	15	1	0	1	2	2	1	8.014199999999999	2.0	0.2775458391267583	1.1259271366697237	0.0	0.9368042505263882	32826.0	527.5259848996159	294624.0	679.3218223794105
1609	Feb19-3L1-mock-rep3_B-C-A_Position016_15_cmle.ics	16	1	0	1	1	1	1	8.014199999999999	1.0	0.2227051375624761	1.0549733357254676	0.0	0.927558231868293	62044.0	934.0005819644367	685786.0	1581.2336920355651
1610	Feb19-3L1-mock-rep3_B-C-A_Position016_15_cmle.ics	17	1	0	1	1	2	2	8.014199999999999	2.0	0.2626479872380579	1.3826392683782343	0.0	0.9477082508255348	33758.0	543.2517026028175	298900.0	689.1811010277703
1611	Feb19-3L1-mock-rep3_B-C-A_Position016_15_cmle.ics	18	1	0	1	2	2	2	8.014199999999999	2.0	0.26951321308607146	1.0652163526768097	0.0	0.9530172742851886	31184.0	503.23583360635297	268820.0	619.8249032394955
1612	Feb19-3L1-mock-rep3_B-C-A_Position016_15_cmle.ics	20	1	0	1	2	2	3	8.014199999999999	2.0	0.3011019572844292	1.1090249621949355	0.0	0.9340476653261605	32288.0	523.530919447905	299359.0	690.2394286469464
1613	Feb19-3L1-mock-rep3_B-C-A_Position016_15_cmle.ics	21	1	0	1	2	2	2	8.014199999999999	2.0	0.20655437974591354	1.1756713919868533	0.0	0.9222195062654247	63484.0	951.9274819963655	683577.0	1576.140346260489
1614	Feb19-3L1-mock-rep3_B-C-A_Position016_15_cmle.ics	22	1	0	1	3	2	2	8.014199999999999	2.0	0.2776102127892319	1.2079852798243285	0.0	0.9446404510720887	35098.0	561.9397038907547	325773.0	751.1428398297752
1615	Feb19-3L1-mock-rep3_B-C-A_Position016_15_cmle.ics	23	1	0	1	1	1	1	7.797599999999999	1.0	0.2494618690774475	1.0321518288195413	0.0	0.9617328337254561	18544.0	304.17713719780414	118599.0	273.4566390123538
1616	Feb19-3L1-mock-rep3_B-C-A_Position016_15_cmle.ics	24	1	0	1	1	1	1	8.014199999999999	1.0	0.28434751229062716	1.1371407860367435	0.0	0.9427162457150552	31270.0	503.12147966938136	277262.0	639.2898308235585
1617	Feb19-3L1-mock-rep3_B-C-A_Position016_15_cmle.ics	25	1	0	1	1	1	2	8.014199999999999	1.0	0.2752749750662334	1.3280486641901694	0.0	0.9335124032302734	36094.0	578.1594648214792	338306.0	780.0404870000029
1618	Feb19-3L1-mock-rep3_B-C-A_Position016_15_cmle.ics	26	1	0	1	3	2	1	8.014199999999999	2.0	0.2775517234500447	1.1962262748048964	0.0	0.9406793417260815	37560.0	598.1887463828526	360607.0	831.4604526541357
1619	Feb19-3L1-mock-rep3_B-C-A_Position016_15_cmle.ics	27	1	0	1	1	2	1	8.014199999999999	2.0	0.27913243320488007	1.1792458250321973	0.0	0.9262326924058003	37000.0	586.7740777433188	353575.0	815.2465968413981
1620	Feb19-3L1-mock-rep3_B-C-A_Position016_15_cmle.ics	28	1	0	1	3	1	1	8.014199999999999	1.0	0.2964261437621809	1.0793043762044738	0.0	0.9307289787375125	37258.0	591.0184447051944	368181.0	848.9240112328722
1621	Feb19-3L1-mock-rep3_B-C-A_Position016_15_cmle.ics	29	1	0	1	3	2	2	8.014199999999999	2.0	0.27058410138281086	1.182554566338761	0.0	0.938852406673771	34520.0	555.6464152703961	313712.0	723.3334946993103
1622	Feb19-3L1-mock-rep3_B-C-A_Position016_15_cmle.ics	30	1	0	1	1	2	1	8.014199999999999	2.0	0.3028318699679832	1.0089891704877456	0.0	0.931972772719643	30300.0	493.6149342896978	272922.0	629.2829857969258
1623	Feb19-3L1-mock-rep3_B-C-A_Position016_15_cmle.ics	31	1	0	1	1	1	2	8.014199999999999	1.0	0.2841761190757259	1.118314131124407	0.0	0.9314750200855898	36914.0	587.9884783757952	355512.0	819.7127855088146
1624	Feb19-3L1-mock-rep3_B-C-A_Position016_15_cmle.ics	32	1	0	1	1	1	1	8.014199999999999	1.0	0.3113200892972266	1.2440797264098613	0.0	0.960840323951113	17442.0	298.227353809641	120857.0	278.6629652957954
1625	Feb19-3L1-mock-rep3_B-C-A_Position016_15_cmle.ics	33	1	0	1	2	2	2	8.014199999999999	2.0	0.2862246223961941	1.1223540749674759	0.0	0.9277790971560596	31314.0	506.67935610385103	278763.0	642.7507235389907
1626	Feb19-3L1-mock-rep3_B-C-A_Position016_15_cmle.ics	34	1	0	1	3	2	3	8.014199999999999	2.0	0.2691633354622594	1.040424012618398	0.0	0.9307021822456708	35502.0	569.1659729360072	326333.0	752.4340456396634
1627	Feb19-3L1-mock-rep3_B-C-A_Position016_15_cmle.ics	35	1	0	1	2	1	2	8.014199999999999	1.0	0.2318258071912888	1.0622489533279267	0.0	0.9300926609783592	55184.0	841.6893975889357	586914.0	1353.2620834011802
1628	Feb19-3L1-mock-rep3_B-C-A_Position016_15_cmle.ics	39	1	0	1	2	1	2	8.014199999999999	1.0	0.20463091451780183	1.2374367856913204	0.0	0.9348455132817849	68306.0	1019.337471112075	759360.0	1750.8750782082557
1629	Feb19-3L1-mock-rep3_B-C-A_Position016_15_cmle.ics	40	1	0	1	1	1	1	8.014199999999999	1.0	0.22111589920442212	1.2033932287373932	0.0	0.9395234983410007	31358.0	502.2092321861011	245531.0	566.1268816207744
1630	Feb19-3L1-mock-rep3_B-C-A_Position016_15_cmle.ics	41	1	0	1	2	1	2	8.014199999999999	1.0	0.30993837696525517	1.07874073317658	0.0	0.9454850123175994	24478.0	410.5979508844992	200482.0	462.2562913892587
1631	Feb19-3L1-mock-rep3_B-C-A_Position016_15_cmle.ics	42	1	0	1	2	3	1	8.014199999999999	3.0	0.2859962876778466	1.1349060762426761	0.0	0.9402051636515084	33580.0	541.4036885872382	309439.0	713.4811332249321
1632	Feb19-3L1-mock-rep3_B-C-A_Position016_15_cmle.ics	43	1	0	1	1	2	1	6.9312	2.0	0.24635016370129093	1.1312562219111233	0.0	0.9630029958256612	16956.0	278.1212954234128	103047.0	237.59800909203298
1633	Feb19-3L1-mock-rep3_B-C-A_Position016_15_cmle.ics	44	1	0	1	3	1	1	8.014199999999999	1.0	0.22302860815426634	1.0826572855530463	0.0	0.9240279657113398	58866.0	884.7230486111686	634236.0	1462.3735857860452
1634	Feb19-3L1-mock-rep3_B-C-A_Position016_15_cmle.ics	45	1	0	1	3	2	2	8.014199999999999	2.0	0.2739678666309353	1.0492399241900703	0.0	0.9376523327093228	26582.0	434.4463278625622	213307.0	491.8272101603566
1635	Feb19-3L1-mock-rep3_B-C-A_Position016_15_cmle.ics	46	1	0	1	1	2	1	8.014199999999999	2.0	0.28991187465266993	1.0672710028543668	0.0	0.9641244639558465	21096.0	355.3103600881058	155134.0	357.6962894842493
1636	Feb19-3L1-mock-rep3_B-C-A_Position016_15_cmle.ics	47	1	0	1	2	3	2	8.014199999999999	3.0	0.2791353351523216	1.0975012231594814	0.0	0.9300120896141124	36366.0	582.8571311597447	344528.0	794.3867058377239
1637	Feb19-3L1-mock-rep3_B-C-A_Position016_15_cmle.ics	48	1	0	1	1	1	2	8.014199999999999	1.0	0.2835161455443677	1.0702331663292752	0.0	0.9340431360117155	35366.0	567.5075946076654	332998.0	767.8017005019923
1638	Feb19-3L1-mock-rep3_B-C-A_Position016_15_cmle.ics	49	1	0	1	1	1	1	8.014199999999999	1.0	0.277348558052413	1.0820048965201654	0.0	0.9196898933138243	38796.0	613.9908602792582	378414.0	872.5184916839165
1639	Feb19-3L1-mock-rep3_B-C-A_Position016_15_cmle.ics	51	1	0	1	2	2	1	8.014199999999999	2.0	0.30260339257003027	1.0730192755639578	0.0	0.9327664800794395	31340.0	507.6114751913079	286985.0	661.7083916977406
1640	Feb19-3L1-mock-rep3_B-C-A_Position016_15_cmle.ics	54	1	0	1	1	2	2	8.014199999999999	2.0	0.29279968734641837	1.123248296186788	0.0	0.9363966620794193	30384.0	492.4026487430134	269480.0	621.3466815154351
1641	Feb19-3L1-mock-rep3_B-C-A_Position016_15_cmle.ics	56	1	0	1	1	1	1	8.014199999999999	1.0	0.2568155391125599	1.1642509264398992	0.0	0.9432307921050884	32168.0	515.5362032464885	274929.0	633.9105751905782
1642	Feb19-3L1-mock-rep3_B-C-A_Position017_16_cmle.ics	3	1	0	1	2	1	1	8.014199999999999	1.0	0.22704956500907789	1.0793305717722177	0.0	0.919841089109051	60314.0	910.2013836754054	663684.0	1530.272565588875
1643	Feb19-3L1-mock-rep3_B-C-A_Position017_16_cmle.ics	4	1	0	1	1	1	1	8.014199999999999	1.0	0.31410955894315185	1.1970024097907066	0.0	0.9687095432580217	18240.0	310.27972669844513	129823.0	299.33609260196795
1644	Feb19-3L1-mock-rep3_B-C-A_Position017_16_cmle.ics	5	1	0	1	1	1	1	8.014199999999999	1.0	0.26695833142151265	1.2242426298127678	0.0	0.9211387267058808	35874.0	575.5600891464786	330115.0	761.154296305729
1645	Feb19-3L1-mock-rep3_B-C-A_Position017_16_cmle.ics	6	1	0	1	1	1	1	8.014199999999999	1.0	0.3307538052975759	1.1606410709884263	0.0	0.9496939626848365	20884.0	353.87278651205565	163210.0	376.317321842564
1646	Feb19-3L1-mock-rep3_B-C-A_Position017_16_cmle.ics	8	1	0	1	1	1	1	8.014199999999999	1.0	0.270953964688321	1.137302039323563	0.0	0.9771071479263925	18298.0	309.60985274127637	121151.0	279.3408483459866
1647	Feb19-3L1-mock-rep3_B-C-A_Position017_16_cmle.ics	9	1	0	1	1	2	1	8.014199999999999	2.0	0.2790861030194216	1.1086709237495045	0.0	0.938261560515673	32984.0	531.9697271453449	297576.0	686.1283215772492
1648	Feb19-3L1-mock-rep3_B-C-A_Position017_16_cmle.ics	10	1	0	1	1	1	1	8.014199999999999	1.0	0.2611876299608546	1.1919862737196274	0.0	0.9587802575207932	30588.0	492.84225696200673	257085.0	592.7672243483584
1649	Feb19-3L1-mock-rep3_B-C-A_Position017_16_cmle.ics	11	1	0	1	3	3	1	8.014199999999999	3.0	0.2746059744533113	1.2736850487321625	0.0	0.937521340646423	36294.0	582.699221759072	340707.0	785.5765319098981
1650	Feb19-3L1-mock-rep3_B-C-A_Position017_16_cmle.ics	13	1	0	1	1	1	1	8.014199999999999	1.0	0.31113184955080947	1.1246797150143684	0.0	0.9532179258597773	20302.0	344.98574544195515	151724.0	349.833768391895
1651	Feb19-3L1-mock-rep3_B-C-A_Position017_16_cmle.ics	14	1	0	1	3	1	1	8.014199999999999	1.0	0.28946043248848174	1.193980509932414	0.0	0.9438787430183512	31242.0	506.2171784682697	279368.0	644.145686958602
1652	Feb19-3L1-mock-rep3_B-C-A_Position017_16_cmle.ics	15	1	0	1	1	1	1	7.3644	1.0	0.2465863932929443	1.1006363809625086	0.0	0.9802906412279698	15176.0	255.9197207020667	87296.0	201.2805399642698
1653	Feb19-3L1-mock-rep3_B-C-A_Position017_16_cmle.ics	17	1	0	1	1	1	1	8.014199999999999	1.0	0.27535392411754234	1.0994144579317262	0.0	0.9464421377689786	30160.0	487.95848858118484	258444.0	595.9007041619976
1654	Feb19-3L1-mock-rep3_B-C-A_Position017_16_cmle.ics	19	1	0	1	2	2	2	8.014199999999999	2.0	0.2667462056010702	1.19036693379	0.0	0.9262013198390207	36260.0	578.3349914351494	335324.0	773.1648160623488
1655	Feb19-3L1-mock-rep3_B-C-A_Position017_16_cmle.ics	20	1	0	1	4	2	2	8.014199999999999	2.0	0.2817610182580368	1.1689751810132956	0.0	0.9420505737405791	35148.0	564.9295090957658	328901.0	758.3551465678645
1656	Feb19-3L1-mock-rep3_B-C-A_Position017_16_cmle.ics	21	1	0	1	1	2	1	8.014199999999999	2.0	0.32476487374358515	1.1408547358489571	0.0	0.9640159198746484	19020.0	325.534249201467	140564.0	324.10188118055373
1657	Feb19-3L1-mock-rep3_B-C-A_Position017_16_cmle.ics	22	1	0	1	2	3	3	8.014199999999999	3.0	0.28575108612051714	1.0367222780650638	0.0	0.9336085074139243	31946.0	513.6411001224727	287007.0	661.7591176402718
1658	Feb19-3L1-mock-rep3_B-C-A_Position017_16_cmle.ics	23	1	0	1	1	1	1	8.014199999999999	1.0	0.2724240351620148	1.162997222860052	0.0	0.9367035400820447	37028.0	591.1680585733976	349697.0	806.3049966079229
1659	Feb19-3L1-mock-rep3_B-C-A_Position017_16_cmle.ics	24	1	0	1	1	1	1	8.014199999999999	1.0	0.28127168363411986	1.0773637973978307	0.0	0.9466339995404554	36158.0	577.0619511278585	342881.0	790.5891773218565
1660	Feb19-3L1-mock-rep3_B-C-A_Position017_16_cmle.ics	25	1	0	1	1	1	1	8.014199999999999	1.0	0.2757020909403952	1.2344496646465877	0.0	0.9544011300045847	32046.0	518.8951478184509	283240.0	653.0734528441141
1661	Feb19-3L1-mock-rep3_B-C-A_Position017_16_cmle.ics	26	1	0	1	1	2	2	8.014199999999999	2.0	0.28567618767712405	1.110981721462593	0.0	0.9432018597255272	35540.0	570.2258330018888	336734.0	776.4158878336742
1662	Feb19-3L1-mock-rep3_B-C-A_Position017_16_cmle.ics	27	1	0	1	1	1	1	8.014199999999999	1.0	0.2967494114890838	1.2311267077741999	0.0	0.9738813848942702	16892.0	288.5106929066624	112458.0	259.2971838721345
1663	Feb19-3L1-mock-rep3_B-C-A_Position017_16_cmle.ics	30	1	0	1	2	2	1	8.014199999999999	2.0	0.3176788269525291	1.0881030433388466	0.0	0.9604566337774787	20376.0	346.7096914291727	154151.0	355.42976214296357
1664	Feb19-3L1-mock-rep3_B-C-A_Position017_16_cmle.ics	31	1	0	1	1	1	1	8.014199999999999	1.0	0.2909112821808526	1.1249035132032092	0.0	0.9426791621191615	32032.0	516.0545130602984	290757.0	670.4055851172011
1665	Feb19-3L1-mock-rep3_B-C-A_Position017_16_cmle.ics	34	1	0	1	2	4	3	8.014199999999999	4.0	0.18675984342885998	1.1522357639224818	0.0	0.9163726394935016	71074.0	1049.669051008453	769984.0	1775.3710970015613
1666	Feb19-3L1-mock-rep3_B-C-A_Position017_16_cmle.ics	36	1	0	1	1	3	3	8.014199999999999	3.0	0.2788784396226075	1.1226815071649663	0.0	0.9553373941869701	26144.0	429.8305926478567	209913.0	484.0015806625705
1667	Feb19-3L1-mock-rep3_B-C-A_Position017_16_cmle.ics	37	1	0	1	1	1	1	8.014199999999999	1.0	0.25786455325872043	1.072647103225225	0.0	0.9379357240262318	45810.0	715.0565828586753	468177.0	1079.4872543856754
1668	Feb19-3L1-mock-rep3_B-C-A_Position017_16_cmle.ics	38	1	0	1	1	1	1	8.014199999999999	1.0	0.30357509561928053	1.1774623721357118	0.0	0.9661931417908931	19020.0	322.9128613313384	135901.0	313.3502870885748
1669	Feb19-3L1-mock-rep3_B-C-A_Position017_16_cmle.ics	41	1	0	1	1	1	1	8.014199999999999	1.0	0.2866165181153277	1.1410310117353717	0.0	0.9264374333379204	34758.0	556.6117930034341	326217.0	752.1665815790436
1670	Feb19-3L1-mock-rep3_B-C-A_Position017_16_cmle.ics	42	1	0	1	1	1	1	8.014199999999999	1.0	0.2693725643731887	1.2398474681562137	0.0	0.9305394999164207	35290.0	565.4814954712743	323540.0	745.9941566628464
1671	Feb19-3L1-mock-rep3_B-C-A_Position017_16_cmle.ics	43	1	0	1	1	1	1	7.147799999999999	1.0	0.1954773312338008	1.0570736452392293	0.0	0.9405696168711429	14534.0	238.8340793644025	72845.0	167.96051289517538
1672	Feb19-3L1-mock-rep3_B-C-A_Position017_16_cmle.ics	44	1	0	1	1	1	2	8.014199999999999	1.0	0.27823728488099564	1.228482143063743	0.0	0.9453500049601492	33128.0	535.7495227751007	299071.0	689.5753799447183
1673	Feb19-3L1-mock-rep3_B-C-A_Position018_17_cmle.ics	1	1	0	1	1	1	1	8.014199999999999	1.0	0.2898289302893929	1.0574464611904586	0.0	0.9407821212233635	35588.0	565.4940211753132	339860.0	783.6235831224424
1674	Feb19-3L1-mock-rep3_B-C-A_Position018_17_cmle.ics	2	1	0	1	1	1	1	8.014199999999999	1.0	0.29154790121075774	1.0829831527395575	0.0	0.9489305411052125	32638.0	526.3204880315933	299374.0	690.2740145168541
1675	Feb19-3L1-mock-rep3_B-C-A_Position018_17_cmle.ics	3	1	0	1	1	1	1	8.014199999999999	1.0	0.26483131413482963	1.4460950916176745	0.0	0.939630251130137	36054.0	581.6657433652724	331275.0	763.8289369119258
1676	Feb19-3L1-mock-rep3_B-C-A_Position018_17_cmle.ics	5	1	0	1	2	3	3	8.014199999999999	3.0	0.30237630622421263	1.0395573891760423	0.0	0.9465386121230359	29612.0	481.77390516731725	263481.0	607.5146392770088
1677	Feb19-3L1-mock-rep3_B-C-A_Position018_17_cmle.ics	6	1	0	1	1	1	1	8.014199999999999	1.0	0.2844896950696289	1.0494239325979628	0.0	0.9279253869440367	33860.0	542.5821072563418	312491.0	720.5182048888222
1678	Feb19-3L1-mock-rep3_B-C-A_Position018_17_cmle.ics	7	1	0	1	1	1	2	8.014199999999999	1.0	0.2829181129138784	1.0375729840058896	0.0	0.9528677414355746	24516.0	406.83632968924854	191990.0	442.67607757217
1679	Feb19-3L1-mock-rep3_B-C-A_Position018_17_cmle.ics	8	1	0	1	1	1	1	8.014199999999999	1.0	0.257830095629908	1.2571199223392202	0.0	0.9506736461799098	35740.0	574.4613217045654	322606.0	743.840609829926
1680	Feb19-3L1-mock-rep3_B-C-A_Position018_17_cmle.ics	10	1	0	1	2	1	2	8.014199999999999	1.0	0.3148394001675262	1.0926206773411442	0.0	0.970127115676194	20430.0	346.53555786918736	154071.0	355.24530417012244
1681	Feb19-3L1-mock-rep3_B-C-A_Position018_17_cmle.ics	12	1	0	1	1	1	1	8.014199999999999	1.0	0.2848987158296478	1.1611255199484007	0.0	0.9253426242986688	36528.0	580.1580423375815	350395.0	807.9143924209621
1682	Feb19-3L1-mock-rep3_B-C-A_Position018_17_cmle.ics	13	1	0	1	1	1	1	8.014199999999999	1.0	0.30044882800202893	1.119718289794197	0.0	0.9242922502670304	32502.0	523.6556840031021	302012.0	696.3565161712913
1683	Feb19-3L1-mock-rep3_B-C-A_Position018_17_cmle.ics	14	1	0	1	2	1	2	8.014199999999999	1.0	0.2895090895245102	1.0396879454919385	0.0	0.9563029858065705	21398.0	361.19337307952935	158367.0	365.1506973116925
1684	Feb19-3L1-mock-rep3_B-C-A_Position018_17_cmle.ics	16	1	0	1	2	1	1	8.014199999999999	1.0	0.2831830882220943	1.2247898473940035	0.0	0.943709954812191	38216.0	609.0337859285848	373831.0	861.9513555647787
1685	Feb19-3L1-mock-rep3_B-C-A_Position018_17_cmle.ics	19	1	0	1	1	1	1	8.014199999999999	1.0	0.2934975763609789	1.0530100356571057	0.0	0.9645812787389061	27934.0	455.41535302226015	237835.0	548.3820246334551
1686	Feb19-3L1-mock-rep3_B-C-A_Position018_17_cmle.ics	20	1	0	1	2	1	1	8.014199999999999	1.0	0.2653621095340784	1.1542367971660927	0.0	0.9707538375063036	28360.0	462.66516662173	231341.0	533.4086486880743
1687	Feb19-3L1-mock-rep3_B-C-A_Position018_17_cmle.ics	21	1	0	1	3	3	2	8.014199999999999	3.0	0.30261770972432167	1.1310912814079237	0.0	0.9534211384316469	30048.0	487.56201790982857	269429.0	621.2290895577488
1688	Feb19-3L1-mock-rep3_B-C-A_Position018_17_cmle.ics	24	1	0	1	1	1	1	8.014199999999999	1.0	0.23807611293081757	1.099161754918386	0.0	0.9663655896947674	34788.0	554.6608363119936	297698.0	686.4096199858319
1689	Feb19-3L1-mock-rep3_B-C-A_Position018_17_cmle.ics	25	1	0	1	2	1	1	8.014199999999999	1.0	0.2870613177157727	1.0985699998603662	0.0	0.9391637598393547	33024.0	533.1210931208059	302347.0	697.1289339325637
1690	Feb19-3L1-mock-rep3_B-C-A_Position018_17_cmle.ics	26	1	0	1	2	4	2	8.014199999999999	4.0	0.2946874443510681	1.0516573040474304	0.0	0.9345549646581837	31522.0	514.5810085314188	285677.0	658.6925038417877
1691	Feb19-3L1-mock-rep3_B-C-A_Position018_17_cmle.ics	28	1	0	1	1	1	1	8.014199999999999	1.0	0.29938042525026115	1.3054270061341382	0.0	0.9400419955796578	32572.0	526.858390838817	302449.0	697.3641178479361
1692	Feb19-3L1-mock-rep3_B-C-A_Position018_17_cmle.ics	29	1	0	1	2	1	2	8.014199999999999	1.0	0.2903728909468946	1.1102915771693593	0.0	0.9276004743778734	32394.0	523.6528723904771	295426.0	681.171013557143
1693	Feb19-3L1-mock-rep3_B-C-A_Position018_17_cmle.ics	30	1	0	1	1	1	1	8.014199999999999	1.0	0.2601758671696107	1.069803524057312	0.0	0.939125682202762	46254.0	721.3043402348998	477124.0	1100.1165729232982
1694	Feb19-3L1-mock-rep3_B-C-A_Position018_17_cmle.ics	32	1	0	1	2	1	1	8.014199999999999	1.0	0.2647865513632682	1.1221216279794501	0.0	0.9620871272838882	35110.0	561.0142086713707	318323.0	733.9651911089426
1695	Feb19-3L1-mock-rep3_B-C-A_Position018_17_cmle.ics	33	1	0	1	1	1	1	8.014199999999999	1.0	0.32656406675727734	1.2922987517159181	0.0	0.9711727852418373	17402.0	299.8846176950599	123355.0	284.4226654977605
1696	Feb19-3L1-mock-rep3_B-C-A_Position018_17_cmle.ics	34	1	0	1	3	1	3	8.014199999999999	1.0	0.31174738065961466	1.0394946477501188	0.0	0.9509757877823972	26758.0	441.9605271833005	229803.0	529.862444160203
1697	Feb19-3L1-mock-rep3_B-C-A_Position018_17_cmle.ics	35	1	0	1	2	1	2	7.5809999999999995	1.0	0.300092173340747	1.063175665867745	0.0	0.98305810082296	17138.0	288.64842658724456	115569.0	266.4702932909949
1698	Feb19-3L1-mock-rep3_B-C-A_Position018_17_cmle.ics	36	1	0	1	2	1	3	8.014199999999999	1.0	0.2863969906944372	1.1044933293189168	0.0	0.9376632322838674	32324.0	523.8907371343391	292446.0	674.2999540688099
1699	Feb19-3L1-mock-rep3_B-C-A_Position018_17_cmle.ics	37	1	0	1	1	1	1	8.014199999999999	1.0	0.29517385955007774	1.1210858914380173	0.0	0.9447764255596496	32460.0	523.3490220716773	298769.0	688.879051097243
1700	Feb19-3L1-mock-rep3_B-C-A_Position018_17_cmle.ics	38	1	0	1	2	1	1	8.014199999999999	1.0	0.2718697495130345	1.2625037371286083	0.0	0.9346566238472648	36980.0	593.0210247926009	348662.0	803.9185715842906
1701	Feb19-3L1-mock-rep3_B-C-A_Position018_17_cmle.ics	39	1	0	1	1	1	1	7.5809999999999995	1.0	0.19963762189305592	1.0497158257791819	0.0	0.9445914228677078	16138.0	265.2240791852599	86133.0	198.59898218409148
1702	Feb19-3L1-mock-rep3_B-C-A_Position018_17_cmle.ics	40	1	0	1	1	1	2	8.014199999999999	1.0	0.27849968780272766	1.2164243592077646	0.0	0.9514098419351175	32468.0	525.8917338522126	290315.0	669.3864548172537
1703	Feb19-3L1-mock-rep3_B-C-A_Position018_17_cmle.ics	43	1	0	1	2	2	2	8.014199999999999	2.0	0.3101636673052042	1.0471849366419834	0.0	0.9542921136570824	27024.0	444.1835824018013	232645.0	536.4153136453853
1704	Feb19-3L1-mock-rep3_B-C-A_Position018_17_cmle.ics	44	1	0	1	2	2	2	8.014199999999999	2.0	0.28332716230187144	1.1860818452000494	0.0	0.9449696442199644	35944.0	577.6627492867101	341081.0	786.4388729329304
1705	Feb19-3L1-mock-rep3_B-C-A_Position018_17_cmle.ics	46	1	0	1	1	1	1	8.014199999999999	1.0	0.28083031083043175	1.1425500904521841	0.0	0.9207851984157452	33452.0	537.6303775201422	304880.0	702.9693344976466
1706	Feb19-3L1-mock-rep3_B-C-A_Position018_17_cmle.ics	47	1	0	1	1	1	1	8.014199999999999	1.0	0.2851586805532068	1.0250907645728098	0.0	0.9222657103204192	30206.0	490.62485047393955	263607.0	607.8051605842337
1707	Feb19-3L1-mock-rep3_B-C-A_Position018_17_cmle.ics	48	1	0	1	3	2	2	8.014199999999999	2.0	0.2961220770317484	1.1719391720133996	0.0	0.9733877428280088	17666.0	302.41405623425595	120148.0	277.0282065114906
1708	Feb19-3L1-mock-rep3_B-C-A_Position018_17_cmle.ics	49	1	0	1	1	1	3	8.014199999999999	1.0	0.31673700638830654	1.108296235245369	0.0	0.9648311250885608	20454.0	345.3633196467579	154807.0	356.94231752026104
1709	Feb19-3L1-mock-rep3_B-C-A_Position018_17_cmle.ics	50	1	0	1	2	2	1	8.014199999999999	2.0	0.2866194152203189	1.1959078893358153	0.0	0.9421963744978843	32442.0	525.6851774788084	294163.0	678.2588833109132
1710	Feb19-3L1-mock-rep3_B-C-A_Position018_17_cmle.ics	52	1	0	1	2	1	2	8.014199999999999	1.0	0.2801175209234929	1.13446953644936	0.0	0.9531552288131372	35088.0	560.2182909054237	327101.0	754.2048421789384
1711	Feb19-3L1-mock-rep3_B-C-A_Position018_17_cmle.ics	53	1	0	1	1	1	1	8.014199999999999	1.0	0.2686783333850675	1.183410622846198	0.0	0.9620940152741877	31338.0	504.54750267900243	270394.0	623.4541138551454
1712	Feb19-3L1-mock-rep3_B-C-A_Position018_17_cmle.ics	54	1	0	1	1	1	1	8.014199999999999	1.0	0.2897044645113178	1.0783253363566412	0.0	0.9229479483710579	34154.0	550.6736739818679	319458.0	736.5821885986265
1713	Feb19-3L1-mock-rep3_B-C-A_Position019_18_cmle.ics	2	1	0	1	2	1	1	8.014199999999999	1.0	0.2663679025083572	1.1218648321817766	0.0	0.9252928647622348	34984.0	559.4856864071746	317555.0	732.1943945696675
1714	Feb19-3L1-mock-rep3_B-C-A_Position019_18_cmle.ics	3	1	0	1	1	1	1	8.014199999999999	1.0	0.3049443980267613	1.1340273250405704	0.0	0.9579930473082912	20378.0	345.2798561641314	151052.0	348.2843214200293
1715	Feb19-3L1-mock-rep3_B-C-A_Position019_18_cmle.ics	4	1	0	1	1	1	1	8.014199999999999	1.0	0.2753259232644653	1.2688701073969293	0.0	0.9329959539629813	34480.0	552.3183611527661	315899.0	728.3761145318555
1716	Feb19-3L1-mock-rep3_B-C-A_Position019_18_cmle.ics	5	1	0	1	1	1	1	8.014199999999999	1.0	0.2902829067522174	1.1443877643882014	0.0	0.9406480016787571	37080.0	590.8556086061326	361738.0	834.0682272451775
1717	Feb19-3L1-mock-rep3_B-C-A_Position019_18_cmle.ics	9	1	0	1	3	2	1	8.014199999999999	2.0	0.28410643070515446	1.0437853548892473	0.0	0.9370243148488242	35178.0	566.6063659745636	330690.0	762.4800879855247
1718	Feb19-3L1-mock-rep3_B-C-A_Position019_18_cmle.ics	10	1	0	1	3	3	3	8.014199999999999	3.0	0.22634797744139304	1.3395750219057787	0.0	0.9299480858880971	56964.0	874.6573867768858	608223.0	1402.3947701920827
1719	Feb19-3L1-mock-rep3_B-C-A_Position019_18_cmle.ics	11	1	0	1	2	3	2	8.014199999999999	3.0	0.27383857216014224	1.1433311779382436	0.0	0.9421088322100443	31532.0	505.72324904086537	275517.0	635.2663412909608
1720	Feb19-3L1-mock-rep3_B-C-A_Position019_18_cmle.ics	12	1	0	1	2	1	1	8.014199999999999	1.0	0.28727073936163106	1.0616393705165559	0.0	0.9720869957467899	19664.0	334.54296460342766	138972.0	320.4311675210147
1721	Feb19-3L1-mock-rep3_B-C-A_Position019_18_cmle.ics	13	1	0	1	1	1	1	8.014199999999999	1.0	0.24232073497488396	1.3385023080113212	0.0	0.9313769237494907	34492.0	552.1418338962638	296515.0	683.6819477124434
1722	Feb19-3L1-mock-rep3_B-C-A_Position019_18_cmle.ics	14	1	0	1	2	1	1	8.014199999999999	1.0	0.28808084775930626	1.1442170316601068	0.0	0.9494971238026357	18006.0	304.67587952342336	121943.0	281.1669822771141
1723	Feb19-3L1-mock-rep3_B-C-A_Position019_18_cmle.ics	15	1	0	1	1	1	1	8.014199999999999	1.0	0.29316513548808293	1.0806857930499636	0.0	0.9321718955133297	32066.0	520.2315013934766	292346.0	674.0693816027585
1724	Feb19-3L1-mock-rep3_B-C-A_Position019_18_cmle.ics	16	1	0	1	2	1	1	8.014199999999999	1.0	0.2758667420945713	1.094706409700857	0.0	0.9495529481339822	38530.0	608.0229652462926	373527.0	861.2504152679825
1725	Feb19-3L1-mock-rep3_B-C-A_Position019_18_cmle.ics	17	1	0	1	1	1	1	8.014199999999999	1.0	0.2907888811051134	1.0289068243364872	0.0	0.9388404965046862	36210.0	578.9964050492683	349386.0	805.587916238503
1726	Feb19-3L1-mock-rep3_B-C-A_Position019_18_cmle.ics	18	1	0	1	1	1	1	8.014199999999999	1.0	0.2735394556240731	1.089756091544764	0.0	0.9499688818883932	37426.0	592.8302236519455	356077.0	821.0155199420052
1727	Feb19-3L1-mock-rep3_B-C-A_Position019_18_cmle.ics	19	1	0	1	2	2	2	8.014199999999999	2.0	0.3120583246711904	1.182686037878755	0.0	0.9392732674016078	20562.0	347.23855116659206	154878.0	357.10602397115764
1728	Feb19-3L1-mock-rep3_B-C-A_Position019_18_cmle.ics	21	1	0	1	1	1	1	8.014199999999999	1.0	0.2742962546888387	1.2148474806556842	0.0	0.9402101823414748	36382.0	576.9888982634682	341754.0	787.9906256294568
1729	Feb19-3L1-mock-rep3_B-C-A_Position019_18_cmle.ics	22	1	0	1	1	2	2	8.014199999999999	2.0	0.31968734598343734	1.1442390615413287	0.0	0.9385130656496037	20574.0	350.15151675702987	156897.0	361.7612820607363
1730	Feb19-3L1-mock-rep3_B-C-A_Position019_18_cmle.ics	23	1	0	1	1	1	2	8.014199999999999	1.0	0.3074661359240501	1.0658152334856499	0.0	0.9581693610286157	19900.0	336.212614887454	146370.0	337.48891855950063
1731	Feb19-3L1-mock-rep3_B-C-A_Position019_18_cmle.ics	26	1	0	1	4	3	1	8.014199999999999	3.0	0.25131331779702343	1.074768114548224	0.0	0.9576558512596469	38858.0	613.8082663761851	361079.0	832.5487546938986
1732	Feb19-3L1-mock-rep3_B-C-A_Position019_18_cmle.ics	27	1	0	1	2	1	1	8.014199999999999	1.0	0.29209715253979635	1.1959526499165156	0.0	0.9643582969627424	18932.0	322.8654936121848	132383.0	305.238747732885
1733	Feb19-3L1-mock-rep3_B-C-A_Position019_18_cmle.ics	28	1	0	1	2	1	1	8.014199999999999	1.0	0.286779202522609	1.1055603272489212	0.0	0.9289744147863331	31210.0	504.9637311543488	277644.0	640.1706176438751
1734	Feb19-3L1-mock-rep3_B-C-A_Position019_18_cmle.ics	29	1	0	1	1	1	1	8.014199999999999	1.0	0.2931503643896876	1.0230547655542501	0.0	0.9325147074492169	30890.0	500.41044786992063	276405.0	637.3138247894976
1735	Feb19-3L1-mock-rep3_B-C-A_Position019_18_cmle.ics	30	1	0	1	2	2	3	8.014199999999999	2.0	0.2699728576458641	1.257300833532665	0.0	0.9329754025718282	34212.0	550.5421207480073	309173.0	712.8678104652353
1736	Feb19-3L1-mock-rep3_B-C-A_Position019_18_cmle.ics	31	1	0	1	1	1	1	8.014199999999999	1.0	0.267774390563599	1.2118634225163107	0.0	0.9502688554235676	31096.0	499.5138418192425	266818.0	615.2088424691457
1737	Feb19-3L1-mock-rep3_B-C-A_Position019_18_cmle.ics	34	1	0	1	3	2	2	8.014199999999999	2.0	0.25006696304921366	1.1889366081128532	0.0	0.9370482698045083	45192.0	702.5329892644885	451746.0	1041.6018924887626
1738	Feb19-3L1-mock-rep3_B-C-A_Position019_18_cmle.ics	36	1	0	1	1	1	1	8.014199999999999	1.0	0.2698303332409938	1.3166153911500826	0.0	0.9342801683131335	34738.0	561.4076146246043	316247.0	729.1785067137146
1739	Feb19-3L1-mock-rep3_B-C-A_Position019_18_cmle.ics	37	1	0	1	1	1	1	8.014199999999999	1.0	0.2638060922726493	1.1979490557860026	0.0	0.9460230083260697	33176.0	534.7157402653156	291845.0	672.9142135478407
1740	Feb19-3L1-mock-rep3_B-C-A_Position019_18_cmle.ics	39	1	0	1	1	1	3	8.014199999999999	1.0	0.24268784638115637	1.1340143475535656	0.0	0.9556249352627931	32120.0	507.8398279387931	266662.0	614.8491494221054
1741	Feb19-3L1-mock-rep3_B-C-A_Position019_18_cmle.ics	41	1	0	1	4	2	2	8.014199999999999	2.0	0.2744525375860838	1.1948387662611164	0.0	0.9259260936213144	35396.0	564.6672384602385	328049.0	756.3906691571061
1742	Feb19-3L1-mock-rep3_B-C-A_Position019_18_cmle.ics	42	1	0	1	1	1	1	8.014199999999999	1.0	0.256543797273822	1.2295284456044773	0.0	0.9121887284011281	34496.0	546.1692652703647	305146.0	703.5826572573435
1743	Feb19-3L1-mock-rep3_B-C-A_Position019_18_cmle.ics	43	1	0	1	2	2	3	8.014199999999999	2.0	0.28434930007305553	1.1555189451520234	0.0	0.9378686675579453	35534.0	568.5235950938365	335866.0	774.4145188283476
1744	Feb19-3L1-mock-rep3_B-C-A_Position019_18_cmle.ics	46	1	0	1	2	2	4	8.014199999999999	2.0	0.2741129616123358	1.2548012849982513	0.0	0.9363317197544264	34712.0	556.3795769900714	318389.0	734.1173689365365
1745	Feb19-3L1-mock-rep3_B-C-A_Position019_18_cmle.ics	47	1	0	1	1	2	1	8.014199999999999	2.0	0.2589831688232863	1.1817188237869862	0.0	0.9199613502663756	35608.0	563.5068294149606	321537.0	741.3757901678359
1746	Feb19-3L1-mock-rep3_B-C-A_Position019_18_cmle.ics	50	1	0	1	1	1	1	8.014199999999999	1.0	0.278153323724557	1.1938427042080144	0.0	0.9241256646475278	33720.0	541.8875743020044	307077.0	708.035011576797
1747	Feb19-3L1-mock-rep3_B-C-A_Position019_18_cmle.ics	51	1	0	1	1	1	1	8.014199999999999	1.0	0.23343365532564628	1.0511852641169999	0.0	0.9343070742556981	56504.0	854.7578847640209	610203.0	1406.9601050199014
1748	Feb19-3L1-mock-rep3_B-C-A_Position019_18_cmle.ics	52	1	0	1	1	1	1	8.014199999999999	1.0	0.27155901835757007	1.2657109302065743	0.0	0.9290042923514195	36814.0	585.1451713103882	346119.0	798.0551137726025
1749	Feb19-3L1-mock-rep3_B-C-A_Position019_18_cmle.ics	53	1	0	1	1	2	1	8.014199999999999	2.0	0.2750945136404897	1.1689963921488014	0.0	0.9414219537120174	28208.0	461.6556506982276	233654.0	538.7417898278443
1750	Feb19-3L1-mock-rep3_B-C-A_Position019_18_cmle.ics	54	1	0	1	3	3	3	8.014199999999999	3.0	0.2256002620980642	1.3330231950538105	0.0	0.9185658177064199	58114.0	875.3838481128466	625698.0	1442.687308634573
1751	Feb19-3L1-mock-rep3_B-C-A_Position019_18_cmle.ics	55	1	0	1	1	1	1	8.014199999999999	1.0	0.28904932278392614	1.177664274860384	0.0	0.9394179093074335	32954.0	531.720590445818	302428.0	697.3156976300653
1752	Feb19-3L1-mock-rep3_B-C-A_Position020_19_cmle.ics	1	1	0	1	3	2	1	8.014199999999999	2.0	0.2901895947929103	1.111186402847562	0.0	0.9191090460479291	31150.0	503.2483848155731	278485.0	642.1097320833677
1753	Feb19-3L1-mock-rep3_B-C-A_Position020_19_cmle.ics	3	1	0	1	2	2	2	8.014199999999999	2.0	0.2771201672990615	1.038199236901628	0.0	0.9381671840745928	33980.0	543.9531380359546	310058.0	714.9083767897905
1754	Feb19-3L1-mock-rep3_B-C-A_Position020_19_cmle.ics	5	1	0	1	1	1	1	8.014199999999999	1.0	0.2863639733546464	1.1929764655438155	0.0	0.9356329219592286	37942.0	600.7338263546409	371889.0	857.4736382740597
1755	Feb19-3L1-mock-rep3_B-C-A_Position020_19_cmle.ics	6	1	0	1	2	2	2	8.014199999999999	2.0	0.2859493746255347	1.0333512260358984	0.0	0.928594001447036	32708.0	526.6677545087468	297440.0	685.8147430234192
1756	Feb19-3L1-mock-rep3_B-C-A_Position020_19_cmle.ics	8	1	0	1	1	1	1	8.014199999999999	1.0	0.25349635335516046	1.1614426890846539	0.0	0.937132492050455	33982.0	545.2383116364012	296574.0	683.8179854674138
1757	Feb19-3L1-mock-rep3_B-C-A_Position020_19_cmle.ics	9	1	0	1	1	1	2	8.014199999999999	1.0	0.24622314016336316	1.1571194439603338	0.0	0.9329394505083407	52188.0	800.5516600177403	556281.0	1282.6308198756408
1758	Feb19-3L1-mock-rep3_B-C-A_Position020_19_cmle.ics	11	1	0	1	1	1	1	8.014199999999999	1.0	0.299836822554093	1.0169946418164115	0.0	0.9579976385401785	27168.0	445.7398793917044	230570.0	531.6309349748177
1759	Feb19-3L1-mock-rep3_B-C-A_Position020_19_cmle.ics	12	1	0	1	2	3	2	8.014199999999999	3.0	0.29615291948929795	1.0877398775385347	0.0	0.9377049751724501	26078.0	432.84945183215666	215498.0	496.87905289154384
1760	Feb19-3L1-mock-rep3_B-C-A_Position020_19_cmle.ics	13	1	0	1	1	1	1	8.014199999999999	1.0	0.30720582361572313	1.0399394884777007	0.0	0.9675622855765529	20924.0	354.4624265153579	157745.0	363.71653657285253
1761	Feb19-3L1-mock-rep3_B-C-A_Position020_19_cmle.ics	14	1	0	1	2	2	2	8.014199999999999	2.0	0.29345010995029325	1.1808959804452455	0.0	0.9455696109137067	28888.0	473.43492441718394	250102.0	576.666349043986
1762	Feb19-3L1-mock-rep3_B-C-A_Position020_19_cmle.ics	15	1	0	1	1	1	2	8.014199999999999	1.0	0.2734711629527397	1.196277667373873	0.0	0.9606855762397308	31370.0	508.8436323421641	273213.0	629.9539516731355
1763	Feb19-3L1-mock-rep3_B-C-A_Position020_19_cmle.ics	16	1	0	1	4	1	5	8.014199999999999	1.0	0.3009886350587155	1.2491312776998553	0.0	0.9403714098997759	34694.0	558.3646536646185	333373.0	768.666347249685
1764	Feb19-3L1-mock-rep3_B-C-A_Position020_19_cmle.ics	17	1	0	1	1	2	2	8.014199999999999	2.0	0.30714858367331266	1.1289126874646254	0.0	0.9730309485625936	17894.0	307.2050649571481	124741.0	287.6183998772335
1765	Feb19-3L1-mock-rep3_B-C-A_Position020_19_cmle.ics	19	1	0	1	2	2	1	8.014199999999999	2.0	0.30117947589120453	1.1272906238862324	0.0	0.9499586508903375	28394.0	461.92705269841747	246903.0	569.2903358550002
1766	Feb19-3L1-mock-rep3_B-C-A_Position020_19_cmle.ics	20	1	0	1	2	3	1	8.014199999999999	3.0	0.28707801372950625	1.3015027181978938	0.0	0.9320855531273816	36078.0	579.3232427008201	345253.0	796.0583562165967
1767	Feb19-3L1-mock-rep3_B-C-A_Position020_19_cmle.ics	22	1	0	1	1	1	1	8.014199999999999	1.0	0.292685519903102	1.1188780300257624	0.0	0.9330592042578226	30000.0	487.56596947061354	264336.0	609.4860338617488
1768	Feb19-3L1-mock-rep3_B-C-A_Position020_19_cmle.ics	23	1	0	1	1	2	1	8.014199999999999	2.0	0.27856402144223114	1.1164776385668225	0.0	0.9363812259657276	36602.0	581.0159941177145	347531.0	801.3107969932488
1769	Feb19-3L1-mock-rep3_B-C-A_Position020_19_cmle.ics	24	1	0	1	2	1	4	8.014199999999999	1.0	0.2880686268783421	1.1759037137294523	0.0	0.9537595379536203	27590.0	453.3684071441568	231286.0	533.281833831746
1770	Feb19-3L1-mock-rep3_B-C-A_Position020_19_cmle.ics	26	1	0	1	3	3	2	8.014199999999999	3.0	0.2825735839613272	1.1530840787919083	0.0	0.9341903330073034	38918.0	615.3831812219131	383765.0	884.8564243423295
1771	Feb19-3L1-mock-rep3_B-C-A_Position020_19_cmle.ics	27	1	0	1	1	1	1	8.014199999999999	1.0	0.2913967586827121	1.0791238499970202	0.0	0.9490041359488585	32020.0	517.3076817634702	290836.0	670.5877373653817
1772	Feb19-3L1-mock-rep3_B-C-A_Position020_19_cmle.ics	28	1	0	1	1	1	2	8.014199999999999	1.0	0.30393026935194506	1.0382944956693776	0.0	0.9372479957517929	28296.0	463.1073333478022	246745.0	568.926031358639
1773	Feb19-3L1-mock-rep3_B-C-A_Position020_19_cmle.ics	29	1	0	1	1	1	2	8.014199999999999	1.0	0.2880224676771145	1.2066786821836724	0.0	0.9355046191577592	34448.0	555.3948848743539	322651.0	743.944367439649
1774	Feb19-3L1-mock-rep3_B-C-A_Position020_19_cmle.ics	30	1	0	1	1	1	1	8.014199999999999	1.0	0.2755386726150672	1.1529651087840032	0.0	0.9286884435339035	35140.0	562.7612812966681	325138.0	749.6787046703485
1775	Feb19-3L1-mock-rep3_B-C-A_Position020_19_cmle.ics	31	1	0	1	1	1	1	8.014199999999999	1.0	0.2749803914955671	1.2512080482691676	0.0	0.9445160548185073	34306.0	553.344962573049	313314.0	722.4158162844257
1776	Feb19-3L1-mock-rep3_B-C-A_Position020_19_cmle.ics	32	1	0	1	2	2	1	8.014199999999999	2.0	0.29121577394623693	1.1837924330779037	0.0	0.9476483398157767	32340.0	523.1716589829684	295115.0	680.4539331877231
1777	Feb19-3L1-mock-rep3_B-C-A_Position020_19_cmle.ics	34	1	0	1	3	1	1	8.014199999999999	1.0	0.2697149966620009	1.131489124877073	0.0	0.9235520677905225	35978.0	578.0948978054006	333259.0	768.4034946383865
1778	Feb19-3L1-mock-rep3_B-C-A_Position020_19_cmle.ics	35	1	0	1	1	1	1	8.014199999999999	1.0	0.28308477897291523	1.041599555509895	0.0	0.946381879143866	31798.0	515.6700363767187	283682.0	654.0925831440613
1779	Feb19-3L1-mock-rep3_B-C-A_Position020_19_cmle.ics	36	1	0	1	1	1	1	8.014199999999999	1.0	0.2920240231479715	1.2145006751282779	0.0	0.9769341206564564	16994.0	291.2582638909245	112571.0	259.5577307587726
1780	Feb19-3L1-mock-rep3_B-C-A_Position020_19_cmle.ics	38	1	0	1	1	1	1	8.014199999999999	1.0	0.23412988118156824	1.2104642091574307	0.0	0.9300612409831177	53980.0	821.6873080266483	570626.0	1315.706440130721
1781	Feb19-3L1-mock-rep3_B-C-A_Position020_19_cmle.ics	39	1	0	1	1	1	1	8.014199999999999	1.0	0.2794186809638641	1.2203291500432933	0.0	0.9291867768152196	35872.0	575.2111254996541	337703.0	778.6501350297127
1782	Feb19-3L1-mock-rep3_B-C-A_Position020_19_cmle.ics	43	1	0	1	2	1	1	8.014199999999999	1.0	0.2920679477727211	1.158873328550746	0.0	0.9397746155836586	28622.0	470.7905747195515	246074.0	567.3788901114339
1783	Feb19-3L1-mock-rep3_B-C-A_Position020_19_cmle.ics	45	1	0	1	2	1	1	8.014199999999999	1.0	0.2811124108131879	1.0366190827674573	0.0	0.9340830876475337	33004.0	536.3955735673355	298926.0	689.2410498689436
1784	Feb19-3L1-mock-rep3_B-C-A_Position020_19_cmle.ics	49	1	0	1	2	2	2	8.014199999999999	2.0	0.31758822644382173	1.0303873414792717	0.0	0.9621880502698134	21764.0	367.28956631239373	170143.0	392.30291091391075
1785	Feb19-3L1-mock-rep3_B-C-A_Position020_19_cmle.ics	50	1	0	1	2	3	2	8.014199999999999	3.0	0.2914054354365642	1.2503264842260329	0.0	0.9446457302843282	32874.0	530.5179051904007	302553.0	697.6039132126295
1786	Feb19-3L1-mock-rep3_B-C-A_Position020_19_cmle.ics	51	1	0	1	2	1	1	8.014199999999999	1.0	0.2768922692400205	1.2763824332099312	0.0	0.9312139654465783	35652.0	572.0032133548211	333085.0	768.0022985474569
1787	Feb19-3L1-mock-rep3_B-C-A_Position020_19_cmle.ics	52	1	0	1	1	1	1	8.014199999999999	1.0	0.29787338424389526	1.0888405412596094	0.0	0.9332378531396613	33698.0	540.670362056943	317465.0	731.9868793502211
1788	Feb19-3L1-mock-rep3_B-C-A_Position020_19_cmle.ics	53	1	0	1	2	1	1	8.014199999999999	1.0	0.2685739213906439	1.1151704869311132	0.0	0.9508403517145275	32510.0	522.3365297249676	285648.0	658.6256378266328
1789	Feb19-3L1-mock-rep3_B-C-A_Position020_19_cmle.ics	54	1	0	1	2	1	1	8.014199999999999	1.0	0.3189959743737323	1.1179543970385128	0.0	0.9562596253976586	20736.0	349.4652793351667	158582.0	365.64642811370317
1790	Feb19-3L1-mock-rep3_B-C-A_Position020_19_cmle.ics	55	1	0	1	1	1	1	8.014199999999999	1.0	0.281041239906895	1.1838880342006755	0.0	0.9824515295662668	17546.0	297.97693785658515	115858.0	267.1366477178836
1791	Feb19-3L1-mock-rep3_B-C-A_Position020_19_cmle.ics	56	1	0	1	1	2	2	8.014199999999999	2.0	0.2767430775218892	1.081261649317755	0.0	0.9269699693852773	35004.0	561.196523963678	323958.0	746.9579495709414
1792	Feb19-3L1-mock-rep3_B-C-A_Position020_19_cmle.ics	57	1	0	1	1	1	1	8.014199999999999	1.0	0.25238340592178454	1.1952231588601607	0.0	0.9576323157094802	40078.0	632.5529570637767	379021.0	873.9180665528488
1793	Feb19-3L1-mock-rep3_B-C-A_Position020_19_cmle.ics	58	1	0	1	1	1	1	8.014199999999999	1.0	0.2983817601586927	1.134288341860381	0.0	0.9313986383197012	29702.0	487.7640910061789	262929.0	606.2418792644048
1794	Feb19-3L1-mock-rep3_B-C-A_Position021_20_cmle.ics	2	1	0	1	1	2	2	8.014199999999999	2.0	0.23071378370248624	1.055635552983747	0.0	0.9496179557478941	54344.0	824.017371281934	572187.0	1319.305676325784
1795	Feb19-3L1-mock-rep3_B-C-A_Position021_20_cmle.ics	3	1	0	1	2	1	2	8.014199999999999	1.0	0.2860591115413078	1.2082495770226924	0.0	0.9389916825421191	34062.0	549.4602739922366	316160.0	728.9779086682497
1796	Feb19-3L1-mock-rep3_B-C-A_Position021_20_cmle.ics	4	1	0	1	1	1	1	8.014199999999999	1.0	0.27345461613330563	1.3837762925437689	0.0	0.9493979458521482	33574.0	542.9547802680313	302497.0	697.4747926316408
1797	Feb19-3L1-mock-rep3_B-C-A_Position021_20_cmle.ics	5	1	0	1	2	1	3	8.014199999999999	1.0	0.3135000741096333	1.0391875083520028	0.0	0.9326782594537778	28132.0	462.976502146028	248424.0	572.7973430636428
1798	Feb19-3L1-mock-rep3_B-C-A_Position021_20_cmle.ics	8	1	0	1	2	1	2	8.014199999999999	1.0	0.3144629448854378	1.1846772502314353	0.0	0.9574688489050999	19038.0	324.7194349689569	138513.0	319.3728399018386
1799	Feb19-3L1-mock-rep3_B-C-A_Position021_20_cmle.ics	12	1	0	1	1	1	1	8.014199999999999	1.0	0.3096765573880001	1.1271886148164338	0.0	0.9636576011742731	20330.0	342.3347463710503	151682.0	349.7369279561534
1800	Feb19-3L1-mock-rep3_B-C-A_Position021_20_cmle.ics	13	1	0	1	1	2	1	8.014199999999999	2.0	0.29883317812179194	1.1915245054905337	0.0	0.9660921972661336	19788.0	334.52885552987567	143084.0	329.9123073250501
1801	Feb19-3L1-mock-rep3_B-C-A_Position021_20_cmle.ics	14	1	0	1	2	1	1	8.014199999999999	1.0	0.27972243296548865	1.1865963557644215	0.0	0.9178954446436367	34946.0	560.602514483487	324888.0	749.1022735052198
1802	Feb19-3L1-mock-rep3_B-C-A_Position021_20_cmle.ics	15	1	0	1	1	1	1	8.014199999999999	1.0	0.2765743040285097	1.1492777655862423	0.0	0.951092912450444	34736.0	554.7860442885309	320147.0	738.1708328897209
1803	Feb19-3L1-mock-rep3_B-C-A_Position021_20_cmle.ics	16	1	0	1	2	3	2	8.014199999999999	3.0	0.2209674871816752	1.2368221913112432	0.0	0.9377786884379438	58128.0	887.9844716373767	619464.0	1428.3134211009258
1804	Feb19-3L1-mock-rep3_B-C-A_Position021_20_cmle.ics	17	1	0	1	4	1	1	8.014199999999999	1.0	0.28704819570493456	1.1774651015816615	0.0	0.9361143997346973	33810.0	543.8754625891552	313198.0	722.148352223806
1805	Feb19-3L1-mock-rep3_B-C-A_Position021_20_cmle.ics	18	1	0	1	2	1	2	8.014199999999999	1.0	0.3036167340233671	1.2027183544718447	0.0	0.9741690736712233	16884.0	289.5957946963992	113671.0	262.09402788533845
1806	Feb19-3L1-mock-rep3_B-C-A_Position021_20_cmle.ics	20	1	0	1	1	2	1	8.014199999999999	2.0	0.24889880732522104	1.1166505445823738	0.0	0.9825046721194268	15236.0	257.283988308228	88225.0	203.4225581738877
1807	Feb19-3L1-mock-rep3_B-C-A_Position021_20_cmle.ics	21	1	0	1	1	1	1	8.014199999999999	1.0	0.28861438846187376	1.1987900714560125	0.0	0.9470850420743766	30484.0	492.06284196610665	268869.0	619.9378837478607
1808	Feb19-3L1-mock-rep3_B-C-A_Position021_20_cmle.ics	22	1	0	1	1	1	1	8.014199999999999	1.0	0.26767551250645627	1.2546181150996036	0.0	0.9630477683035316	34338.0	548.840718672198	309557.0	713.7532087348728
1809	Feb19-3L1-mock-rep3_B-C-A_Position021_20_cmle.ics	23	1	0	1	3	2	1	8.014199999999999	2.0	0.31468763828751706	1.0813773868231913	0.0	0.9628851202592258	19624.0	335.6619077654811	145009.0	334.3508272965405
1810	Feb19-3L1-mock-rep3_B-C-A_Position021_20_cmle.ics	24	1	0	1	1	1	1	8.014199999999999	1.0	0.2689518886344383	1.0646013349185508	0.0	0.9438594369108332	35926.0	574.6156974605382	332066.0	765.6527651183927
1811	Feb19-3L1-mock-rep3_B-C-A_Position021_20_cmle.ics	28	1	0	1	4	3	2	8.014199999999999	3.0	0.2618416527272131	1.1111380685296683	0.0	0.928929840492912	36112.0	578.8425865147394	330195.0	761.3387542785701
1812	Feb19-3L1-mock-rep3_B-C-A_Position021_20_cmle.ics	29	1	0	1	2	3	1	8.014199999999999	3.0	0.23835274578581603	1.0797719616317527	0.0	0.9524195441952574	23250.0	385.98700308100575	162749.0	375.25438277406687
1813	Feb19-3L1-mock-rep3_B-C-A_Position021_20_cmle.ics	30	1	0	1	1	2	1	8.014199999999999	2.0	0.28838415951218044	1.1472326442558105	0.0	0.9557323424920775	26526.0	433.96722954080633	218156.0	503.0076690391913
1814	Feb19-3L1-mock-rep3_B-C-A_Position021_20_cmle.ics	33	1	0	1	1	1	2	8.014199999999999	1.0	0.2631559032761854	1.0247916023317087	0.0	0.9596110799041395	37084.0	588.7215007901201	344477.0	794.2691138800376
1815	Feb19-3L1-mock-rep3_B-C-A_Position021_20_cmle.ics	34	1	0	1	2	1	1	8.014199999999999	1.0	0.2900965444704149	1.0826091601538574	0.0	0.9876809681871678	17606.0	299.3412054627442	118314.0	272.7995074841071
1816	Feb19-3L1-mock-rep3_B-C-A_Position021_20_cmle.ics	35	1	0	1	1	1	1	8.014199999999999	1.0	0.2949323133679392	1.1345819730990288	0.0	0.9280512773091166	36218.0	576.9282828082212	351983.0	811.5758831818591
1817	Feb19-3L1-mock-rep3_B-C-A_Position021_20_cmle.ics	36	1	0	1	1	1	1	8.014199999999999	1.0	0.29565851971421964	1.0456262149378786	0.0	0.9395866265023527	29234.0	477.72665909818323	255565.0	589.2625228643764
1818	Feb19-3L1-mock-rep3_B-C-A_Position021_20_cmle.ics	38	1	0	1	1	1	1	8.014199999999999	1.0	0.2502063882349022	1.1952760599213883	0.0	0.9124380699493753	39906.0	619.8619675777946	374956.0	864.5452958078575
1819	Feb19-3L1-mock-rep3_B-C-A_Position021_20_cmle.ics	40	1	0	1	2	2	2	8.014199999999999	2.0	0.26681486723811226	1.1008369745192714	0.0	0.9442430472738459	37514.0	597.020320415856	352914.0	813.7225128407981
1820	Feb19-3L1-mock-rep3_B-C-A_Position021_20_cmle.ics	41	1	0	1	1	1	1	8.014199999999999	1.0	0.2787056016413885	1.056127533361776	0.0	0.9515252668159747	36866.0	586.8455727434304	351387.0	810.2016712841923
1821	Feb19-3L1-mock-rep3_B-C-A_Position021_20_cmle.ics	42	1	0	1	1	1	1	7.3644	1.0	0.22298740367669914	1.0718107146334683	0.0	0.9724608478626439	15344.0	254.54838580651835	84396.0	194.59393844877786
1822	Feb19-3L1-mock-rep3_B-C-A_Position021_20_cmle.ics	43	1	0	1	1	1	1	8.014199999999999	1.0	0.27971231954340764	1.204304335477186	0.0	0.9300841185981729	30848.0	502.1634478364432	269445.0	621.265981152317
1823	Feb19-3L1-mock-rep3_B-C-A_Position021_20_cmle.ics	44	1	0	1	1	1	1	8.014199999999999	1.0	0.2805979283593186	1.033401757312031	0.0	0.9317614376749187	36214.0	578.3134226613378	343266.0	791.4768813161545
1824	Feb19-3L1-mock-rep3_B-C-A_Position022_21_cmle.ics	1	1	0	1	2	1	1	7.5809999999999995	1.0	0.24434453887686647	1.0293367751022442	0.0	0.9792555162594588	18870.0	310.33903739493707	120485.0	277.805235722084
1825	Feb19-3L1-mock-rep3_B-C-A_Position022_21_cmle.ics	3	1	0	1	3	2	1	7.5809999999999995	2.0	0.269237115738321	1.1629398399601438	0.0	0.9383263066987564	36118.0	571.8848823518265	334909.0	772.2079403282353
1826	Feb19-3L1-mock-rep3_B-C-A_Position022_21_cmle.ics	4	1	0	1	1	1	1	7.5809999999999995	1.0	0.2832704992823389	1.0248140913495258	0.0	0.9334578163111573	30846.0	493.5290261000908	271127.0	625.1442100313024
1827	Feb19-3L1-mock-rep3_B-C-A_Position022_21_cmle.ics	6	1	0	1	2	1	1	7.5809999999999995	1.0	0.26538150404374966	1.0472921114667744	0.0	0.9826857340560737	18384.0	306.1017377224614	120745.0	278.40472413381775
1828	Feb19-3L1-mock-rep3_B-C-A_Position022_21_cmle.ics	7	1	0	1	2	1	2	7.5809999999999995	1.0	0.2321123908464618	1.0340364814096041	0.0	0.9457545845511485	44844.0	690.0515325751128	430209.0	991.9435004752628
1829	Feb19-3L1-mock-rep3_B-C-A_Position022_21_cmle.ics	8	1	0	1	1	1	1	7.5809999999999995	1.0	0.2607556005389458	1.0452420580229993	0.0	0.9880288389889241	17234.0	288.9447917005682	108635.0	250.48239849498768
1830	Feb19-3L1-mock-rep3_B-C-A_Position022_21_cmle.ics	9	1	0	1	1	1	1	7.5809999999999995	1.0	0.29691496389248423	1.1097614074322164	0.0	0.9459395776818675	26516.0	432.64370578573823	221234.0	510.1046895442547
1831	Feb19-3L1-mock-rep3_B-C-A_Position022_21_cmle.ics	10	1	0	1	1	1	2	7.5809999999999995	1.0	0.26014479915664307	1.1711015506606088	0.0	0.937129333305748	35546.0	562.9404553551825	321416.0	741.0967974839137
1832	Feb19-3L1-mock-rep3_B-C-A_Position022_21_cmle.ics	11	1	0	1	1	1	2	7.5809999999999995	1.0	0.2756553826096907	1.2058540097530959	0.0	0.9535468097864951	29802.0	478.7409369094603	253995.0	585.6425351473688
1833	Feb19-3L1-mock-rep3_B-C-A_Position022_21_cmle.ics	13	1	0	1	1	2	2	7.5809999999999995	2.0	0.2559492563835682	1.0599711593886751	0.0	0.9562558841697517	34764.0	549.1391733660492	308351.0	710.9725047942924
1834	Feb19-3L1-mock-rep3_B-C-A_Position022_21_cmle.ics	14	1	0	1	1	1	1	7.5809999999999995	1.0	0.27326159897349117	1.0824575118112383	0.0	0.9287158049208245	32340.0	515.0500376353098	285873.0	659.1444258752485
1835	Feb19-3L1-mock-rep3_B-C-A_Position022_21_cmle.ics	16	1	0	1	2	2	2	7.5809999999999995	2.0	0.31197942509554416	1.0466104426530793	0.0	0.9520046146964674	22282.0	368.14607402834116	174690.0	402.78704094526995
1836	Feb19-3L1-mock-rep3_B-C-A_Position022_21_cmle.ics	20	1	0	1	1	1	2	7.5809999999999995	1.0	0.27247066266886555	1.0734592134190917	0.0	0.9411267444004625	34458.0	547.9414403142423	313956.0	723.8960915164758
1837	Feb19-3L1-mock-rep3_B-C-A_Position022_21_cmle.ics	22	1	0	1	1	1	2	7.5809999999999995	1.0	0.23637427063774538	1.2202821000289812	0.0	0.9230126256345077	35324.0	559.9687107845272	303514.0	699.819714611384
1838	Feb19-3L1-mock-rep3_B-C-A_Position022_21_cmle.ics	23	1	0	1	2	1	1	7.5809999999999995	1.0	0.2739488883447673	1.1805746285362542	0.0	0.9319715150756315	33564.0	532.0351044883613	302635.0	697.7929826347919
1839	Feb19-3L1-mock-rep3_B-C-A_Position022_21_cmle.ics	24	1	0	1	4	4	3	7.5809999999999995	4.0	0.20822217517788907	1.0857762692182886	0.0	0.9339870937534198	61636.0	916.9015280800845	656582.0	1513.8973090499012
1840	Feb19-3L1-mock-rep3_B-C-A_Position022_21_cmle.ics	31	1	0	1	1	2	3	7.5809999999999995	2.0	0.27398102046844885	1.0858610949140746	0.0	0.9550961724981527	33216.0	526.7624644418464	297958.0	687.0091083975657
1841	Feb19-3L1-mock-rep3_B-C-A_Position022_21_cmle.ics	32	1	0	1	2	2	2	7.5809999999999995	2.0	0.27171855958483615	1.2242950656998577	0.0	0.9423681514823556	33974.0	540.0508067369022	306940.0	707.7191272983065
1842	Feb19-3L1-mock-rep3_B-C-A_Position022_21_cmle.ics	33	1	0	1	2	1	4	7.5809999999999995	1.0	0.26403620388548893	1.2360751417163993	0.0	0.9572195761100915	32708.0	521.9632994918442	285816.0	659.0129995695992
1843	Feb19-3L1-mock-rep3_B-C-A_Position022_21_cmle.ics	34	1	0	1	1	2	2	7.5809999999999995	2.0	0.2882305972599124	1.174871539459295	0.0	0.946681590797008	29486.0	474.7217441768182	255604.0	589.3524461261364
1844	Feb19-3L1-mock-rep3_B-C-A_Position022_21_cmle.ics	35	1	0	1	1	1	1	7.5809999999999995	1.0	0.30432572151375564	1.017749898056964	0.0	0.9547178428781606	21578.0	360.55831563223643	164422.0	379.1118601311075
1845	Feb19-3L1-mock-rep3_B-C-A_Position022_21_cmle.ics	37	1	0	1	1	1	1	7.5809999999999995	1.0	0.2489555033511541	1.0347914932029145	0.0	0.9900970104030782	16476.0	273.5499770098914	99223.0	228.78091799022567
1846	Feb19-3L1-mock-rep3_B-C-A_Position022_21_cmle.ics	40	1	0	1	1	1	1	7.5809999999999995	1.0	0.23109992402920537	1.3174729075424054	0.0	0.9468511067226066	34196.0	543.6076825285628	285849.0	659.0890884833962
1847	Feb19-3L1-mock-rep3_B-C-A_Position022_21_cmle.ics	41	1	0	1	2	2	1	7.5809999999999995	2.0	0.2548134922073308	1.0999663211599449	0.0	0.9261492011676501	36054.0	564.252238227936	324949.0	749.2429227095113
1848	Feb19-3L1-mock-rep3_B-C-A_Position022_21_cmle.ics	42	1	0	1	1	1	1	7.5809999999999995	1.0	0.2678021375122547	1.2161524919754378	0.0	0.9405879847625389	32450.0	518.6551424835893	284448.0	655.8587682340154
1849	Feb19-3L1-mock-rep3_B-C-A_Position022_21_cmle.ics	44	1	0	1	1	2	4	7.5809999999999995	2.0	0.27886912784789697	1.3061582066919586	0.0	0.9532830698523093	27826.0	453.5167162535647	230489.0	531.4441712773161
1850	Feb19-3L1-mock-rep3_B-C-A_Position022_21_cmle.ics	45	1	0	1	1	1	1	7.3644	1.0	0.25955526828760783	1.0103674016824598	0.0	0.9822137312419702	16452.0	274.20729975782257	101092.0	233.09031738072719
1851	Feb19-3L1-mock-rep3_B-C-A_Position022_21_cmle.ics	47	1	0	1	1	1	1	7.5809999999999995	1.0	0.263575988495921	1.0683080028203404	0.0	0.9555103236670319	31568.0	503.83616283861994	270768.0	624.3164548781776
1852	Feb19-3L1-mock-rep3_B-C-A_Position023_22_cmle.ics	2	1	0	1	1	1	2	8.014199999999999	1.0	0.3045104071531158	1.0768714847391183	0.0	0.9674871358631009	20854.0	349.87880999806265	156264.0	360.3017583506306
1853	Feb19-3L1-mock-rep3_B-C-A_Position023_22_cmle.ics	3	1	0	1	4	3	3	8.014199999999999	3.0	0.2435028070072843	1.079917474033168	0.0	0.9460896931251244	53248.0	812.912087891622	570139.0	1314.5835522210502
1854	Feb19-3L1-mock-rep3_B-C-A_Position023_22_cmle.ics	4	1	0	1	2	2	2	8.014199999999999	2.0	0.2731488465702268	1.0942058822196985	0.0	0.931834598408688	32704.0	527.9826786153544	290653.0	670.1657897525075
1855	Feb19-3L1-mock-rep3_B-C-A_Position023_22_cmle.ics	5	1	0	1	1	2	2	8.014199999999999	2.0	0.28066010597076785	1.2095057951229493	0.0	0.9422873572680567	32532.0	522.4068847768483	292301.0	673.9656239930354
1856	Feb19-3L1-mock-rep3_B-C-A_Position023_22_cmle.ics	6	1	0	1	1	1	1	8.014199999999999	1.0	0.26800543965209356	1.1484394296271	0.0	0.9562939812902878	34422.0	548.9157218117329	310885.0	716.815211084036
1857	Feb19-3L1-mock-rep3_B-C-A_Position023_22_cmle.ics	8	1	0	1	1	2	1	8.014199999999999	2.0	0.2648641033172004	1.1025572022455559	0.0	0.9517021465490307	34586.0	551.5275093905911	311269.0	717.7006093536736
1858	Feb19-3L1-mock-rep3_B-C-A_Position023_22_cmle.ics	10	1	0	1	4	3	2	8.014199999999999	3.0	0.2283673181423965	1.0864677810654355	0.0	0.9367535599077581	60892.0	916.494672295707	675198.0	1556.8206793300385
1859	Feb19-3L1-mock-rep3_B-C-A_Position023_22_cmle.ics	12	1	0	1	3	1	1	8.014199999999999	1.0	0.23325432550735198	1.0185709665044151	0.0	0.9579674691684646	35828.0	564.2103799339154	307980.0	710.1170809452416
1860	Feb19-3L1-mock-rep3_B-C-A_Position023_22_cmle.ics	13	1	0	1	2	1	1	8.014199999999999	1.0	0.3163006959216936	1.0550096912489553	0.0	0.9540238613389083	21246.0	357.3518220463332	163772.0	377.61313910177313
1861	Feb19-3L1-mock-rep3_B-C-A_Position023_22_cmle.ics	14	1	0	1	2	3	2	8.014199999999999	3.0	0.30749968483178214	1.0259476967396244	0.0	0.9536617006183684	23662.0	394.1878322344713	189790.0	437.6034833190382
1862	Feb19-3L1-mock-rep3_B-C-A_Position023_22_cmle.ics	15	1	0	1	1	1	1	8.014199999999999	1.0	0.27385430164537494	1.2608414205661322	0.0	0.9487152215346965	31494.0	510.608322180481	275027.0	634.1365362073087
1863	Feb19-3L1-mock-rep3_B-C-A_Position023_22_cmle.ics	17	1	0	1	2	2	2	8.014199999999999	2.0	0.27389354658715565	1.1640528428753854	0.0	0.9377247186684552	37246.0	590.9375142244519	353740.0	815.627041410383
1864	Feb19-3L1-mock-rep3_B-C-A_Position023_22_cmle.ics	18	1	0	1	1	2	1	8.014199999999999	2.0	0.2691865004108296	1.138019829132094	0.0	0.9578560563372742	34228.0	548.3953224173889	308939.0	712.3282708946749
1865	Feb19-3L1-mock-rep3_B-C-A_Position023_22_cmle.ics	19	1	0	1	2	2	1	8.014199999999999	2.0	0.26179524531922077	1.1636454530790477	0.0	0.9550637750984499	33846.0	539.6244462540261	299582.0	690.7536052462411
1866	Feb19-3L1-mock-rep3_B-C-A_Position023_22_cmle.ics	20	1	0	1	1	1	1	8.014199999999999	1.0	0.2786603075237518	1.2491369999776885	0.0	0.943131765752172	32608.0	525.6734621017663	292279.0	673.9148980505041
1867	Feb19-3L1-mock-rep3_B-C-A_Position023_22_cmle.ics	22	1	0	1	2	2	2	8.014199999999999	2.0	0.2133604480790727	1.1828245936347161	0.0	0.9358378305957199	61182.0	919.9094194246269	657304.0	1515.5620422547927
1868	Feb19-3L1-mock-rep3_B-C-A_Position023_22_cmle.ics	26	1	0	1	3	3	2	8.014199999999999	3.0	0.2629747591364394	1.197569949613688	0.0	0.935354886753249	44446.0	698.8515137282516	451835.0	1041.8071019835484
1869	Feb19-3L1-mock-rep3_B-C-A_Position023_22_cmle.ics	27	1	0	1	1	1	1	8.014199999999999	1.0	0.2560329381624793	1.2781277556164556	0.0	0.9467242503879699	33662.0	537.1040252793796	293854.0	677.5464143908143
1870	Feb19-3L1-mock-rep3_B-C-A_Position023_22_cmle.ics	28	1	0	1	1	2	1	8.014199999999999	2.0	0.28740373918525625	1.1483135199200705	0.0	0.9460018619607208	31354.0	508.53287954454726	279872.0	645.3077721875013
1871	Feb19-3L1-mock-rep3_B-C-A_Position023_22_cmle.ics	29	1	0	1	2	2	3	8.014199999999999	2.0	0.31950296100962966	1.128476563451824	0.0	0.952256326345566	20528.0	346.2212714268707	156326.0	360.4447132795826
1872	Feb19-3L1-mock-rep3_B-C-A_Position023_22_cmle.ics	30	1	0	1	2	3	1	8.014199999999999	3.0	0.22588182424420475	1.1530583058903663	0.0	0.938083984500183	60072.0	903.1080609176472	657995.0	1517.1552979952082
1873	Feb19-3L1-mock-rep3_B-C-A_Position023_22_cmle.ics	31	1	0	1	1	1	1	8.014199999999999	1.0	0.277367712486646	1.0950236010478838	0.0	0.9299518989165424	37500.0	595.9350793207325	359624.0	829.1939253128501
1874	Feb19-3L1-mock-rep3_B-C-A_Position023_22_cmle.ics	32	1	0	1	2	1	1	8.014199999999999	1.0	0.31483132256861884	1.0687100306089499	0.0	0.957638439606518	22790.0	382.14350177264924	181522.0	418.5397518259047
1875	Feb19-3L1-mock-rep3_B-C-A_Position023_22_cmle.ics	33	1	0	1	1	1	1	8.014199999999999	1.0	0.3015206671405634	1.103666665766551	0.0	0.9681298400903279	21320.0	357.34377961936735	160736.0	370.6129590324513
1876	Feb19-3L1-mock-rep3_B-C-A_Position023_22_cmle.ics	34	1	0	1	1	2	2	8.014199999999999	2.0	0.2526979269932973	1.197005331587701	0.0	0.9707945476705341	27348.0	444.9877957002288	213778.0	492.913206475459
1877	Feb19-3L1-mock-rep3_B-C-A_Position023_22_cmle.ics	36	1	0	1	2	1	3	8.014199999999999	1.0	0.2959494544524544	1.2068306460801332	0.0	0.9762986524499279	16608.0	282.1405391665027	109486.0	252.4445701810855
1878	Feb19-3L1-mock-rep3_B-C-A_Position023_22_cmle.ics	37	1	0	1	1	1	1	7.147799999999999	1.0	0.23869902487451508	1.1831674989029726	0.0	0.9724039938494793	17694.0	289.8392316550172	108128.0	249.31339609210687
1879	Feb19-3L1-mock-rep3_B-C-A_Position023_22_cmle.ics	38	1	0	1	3	1	2	8.014199999999999	1.0	0.27640680875842466	1.0509437732658244	0.0	0.9277614414056586	35138.0	560.0951980146167	325622.0	750.7946754060374
1880	Feb19-3L1-mock-rep3_B-C-A_Position023_22_cmle.ics	39	1	0	1	2	3	5	8.014199999999999	3.0	0.2843364942287242	1.2613307660860018	0.0	0.9439878623520584	32192.0	525.8793474535668	289609.0	667.7586132069306
1881	Feb19-3L1-mock-rep3_B-C-A_Position023_22_cmle.ics	41	1	0	1	1	1	2	8.014199999999999	1.0	0.2668553549442194	1.193815158898157	0.0	0.9518085969831841	34408.0	551.0135945589219	310028.0	714.8392050499751
1882	Feb19-3L1-mock-rep3_B-C-A_Position023_22_cmle.ics	45	1	0	1	1	1	1	8.014199999999999	1.0	0.2601081094683226	1.1360631494106714	0.0	0.9371315702596001	35920.0	570.9240134010444	326479.0	752.7706814400984
1883	Feb19-3L1-mock-rep3_B-C-A_Position023_22_cmle.ics	46	1	0	1	3	2	1	8.014199999999999	2.0	0.27643364471314597	1.1756424794447358	0.0	0.945848356409434	28722.0	467.8527853213482	240653.0	554.8795567267848
1884	Feb19-3L1-mock-rep3_B-C-A_Position023_22_cmle.ics	48	1	0	1	3	3	1	8.014199999999999	3.0	0.2642749922207218	1.0600830471520395	0.0	0.9345492186837187	39452.0	624.765684078459	378796.0	873.399278504233
1885	Feb19-3L1-mock-rep3_B-C-A_Position023_22_cmle.ics	49	1	0	1	2	1	1	8.014199999999999	1.0	0.2622657092482475	1.1185436250213237	0.0	0.9380650601131514	36714.0	583.238074198636	338760.0	781.0872859958764
1886	Feb19-3L1-mock-rep3_B-C-A_Position024_23_cmle.ics	1	1	0	1	2	3	2	8.014199999999999	3.0	0.25958638375449594	1.1784285781880137	0.0	0.9470008550389205	33308.0	535.2080863231788	291231.0	671.4984986062849
1887	Feb19-3L1-mock-rep3_B-C-A_Position024_23_cmle.ics	2	1	0	1	2	2	2	8.014199999999999	2.0	0.20607133244475262	1.1567683719240136	0.0	0.908795711879254	50942.0	772.8468498904222	490791.0	1131.6289118585494
1888	Feb19-3L1-mock-rep3_B-C-A_Position024_23_cmle.ics	3	1	0	1	2	2	2	8.014199999999999	2.0	0.3235907941909013	1.0219261161718671	0.0	0.9536942091796442	22744.0	380.85804956145665	183473.0	423.0382206385684
1889	Feb19-3L1-mock-rep3_B-C-A_Position024_23_cmle.ics	4	1	0	1	1	1	1	8.014199999999999	1.0	0.2550099718972132	1.04555938507047	0.0	0.9312142934767538	39022.0	619.298899562399	366030.0	843.9643974881055
1890	Feb19-3L1-mock-rep3_B-C-A_Position024_23_cmle.ics	5	1	0	1	3	3	2	8.014199999999999	3.0	0.2152872668730364	1.1068910604205269	0.0	0.9161535001319424	65822.0	980.4669014445857	736783.0	1698.818732547821
1891	Feb19-3L1-mock-rep3_B-C-A_Position024_23_cmle.ics	6	1	0	1	1	2	2	8.014199999999999	2.0	0.28372067664524897	1.0661285913646048	0.0	0.9284020128632572	35264.0	562.5131197347067	331678.0	764.7581439501131
1892	Feb19-3L1-mock-rep3_B-C-A_Position024_23_cmle.ics	7	1	0	1	1	1	1	8.014199999999999	1.0	0.3122758915329938	1.0181177926360487	0.0	0.9338384225644685	27216.0	447.7487792311637	235928.0	543.9850077058542
1893	Feb19-3L1-mock-rep3_B-C-A_Position024_23_cmle.ics	11	1	0	1	2	1	1	8.014199999999999	1.0	0.29106128493456646	1.0718674244526496	0.0	0.9398285654394154	35098.0	560.4417679649667	333572.0	769.1251864571275
1894	Feb19-3L1-mock-rep3_B-C-A_Position024_23_cmle.ics	13	1	0	1	1	1	1	8.014199999999999	1.0	0.3145662010794018	1.0323844020958186	0.0	0.9485212298771419	21918.0	368.7650721269202	171132.0	394.58327260315957
1895	Feb19-3L1-mock-rep3_B-C-A_Position024_23_cmle.ics	14	1	0	1	2	1	1	8.014199999999999	1.0	0.2631138888927078	1.339411829495554	0.0	0.9588252540407977	36702.0	584.1869746668849	339141.0	781.9657670915324
1896	Feb19-3L1-mock-rep3_B-C-A_Position024_23_cmle.ics	15	1	0	1	1	1	2	8.014199999999999	1.0	0.29212797499115223	1.030183680972897	0.0	0.9747808668828555	19556.0	331.42725489504414	138989.0	320.4703648402434
1897	Feb19-3L1-mock-rep3_B-C-A_Position024_23_cmle.ics	17	1	0	1	1	1	2	8.014199999999999	1.0	0.28365140645980946	1.1061775711608732	0.0	0.9755601514358423	21184.0	357.0195004749468	154411.0	356.02925055469734
1898	Feb19-3L1-mock-rep3_B-C-A_Position024_23_cmle.ics	19	1	0	1	1	2	1	8.014199999999999	2.0	0.28440576472430273	1.0590858618155141	0.0	0.938235853746333	34220.0	548.8250772395809	317441.0	731.9315419583688
1899	Feb19-3L1-mock-rep3_B-C-A_Position024_23_cmle.ics	21	1	0	1	1	1	1	8.014199999999999	1.0	0.2733849481443871	1.0610830723364044	0.0	0.9881691684224011	18080.0	304.1295163731715	119525.0	275.5917400479901
1900	Feb19-3L1-mock-rep3_B-C-A_Position024_23_cmle.ics	22	1	0	1	1	1	1	8.014199999999999	1.0	0.29170998838311335	1.1534069933343676	0.0	0.9389552295677903	34638.0	553.1811003259115	327400.0	754.8942538524321
1901	Feb19-3L1-mock-rep3_B-C-A_Position024_23_cmle.ics	23	1	0	1	2	2	2	8.014199999999999	2.0	0.2837486335149162	1.2071350620914891	0.0	0.9584908702290565	31378.0	507.501072815175	278406.0	641.9275798351871
1902	Feb19-3L1-mock-rep3_B-C-A_Position024_23_cmle.ics	24	1	0	1	1	1	1	8.014199999999999	1.0	0.2759110255372452	1.1358788844785268	0.0	0.9462917515270588	34572.0	554.5381868425538	317501.0	732.0698854379997
1903	Feb19-3L1-mock-rep3_B-C-A_Position024_23_cmle.ics	26	1	0	1	1	1	1	8.014199999999999	1.0	0.28153119077570116	1.070536626162356	0.0	0.9393380916335596	35616.0	572.2519321382589	335355.0	773.2362935268247
1904	Feb19-3L1-mock-rep3_B-C-A_Position024_23_cmle.ics	27	1	0	1	1	1	1	8.014199999999999	1.0	0.2817225560735532	1.1326918828254102	0.0	0.9480622863130785	39470.0	624.2083275832013	391368.0	902.3868489362209
1905	Feb19-3L1-mock-rep3_B-C-A_Position024_23_cmle.ics	29	1	0	1	4	2	2	8.014199999999999	2.0	0.31308130926531386	1.028020843835171	0.0	0.9337447262350052	29752.0	484.3876685265767	270008.0	622.5641041361868
1906	Feb19-3L1-mock-rep3_B-C-A_Position024_23_cmle.ics	30	1	0	1	4	3	1	8.014199999999999	3.0	0.2729330746638234	1.066817007432149	0.0	0.9448390959012388	38078.0	607.0264439534005	365017.0	841.6286984070045
1907	Feb19-3L1-mock-rep3_B-C-A_Position024_23_cmle.ics	32	1	0	1	1	2	1	8.014199999999999	2.0	0.26639085387314587	1.2534018024242042	0.0	0.9208138530980218	37018.0	588.7210828739767	345663.0	797.0037033274077
1908	Feb19-3L1-mock-rep3_B-C-A_Position024_23_cmle.ics	33	1	0	1	1	1	3	8.014199999999999	1.0	0.30300458397922025	1.1024594440583462	0.0	0.9590872023952479	20690.0	348.2500428704946	154042.0	355.1784381549675
1909	Feb19-3L1-mock-rep3_B-C-A_Position024_23_cmle.ics	35	1	0	1	2	1	2	8.014199999999999	1.0	0.27510065941426465	1.0399516522834775	0.0	0.934321524354459	38868.0	617.7297727525278	377927.0	871.3956037742461
1910	Feb19-3L1-mock-rep3_B-C-A_Position024_23_cmle.ics	36	1	0	1	3	1	5	8.014199999999999	1.0	0.2684014416268578	1.1279219467831805	0.0	0.9539993050464728	38286.0	606.7362592867852	364944.0	841.4603805067869
1911	Feb19-3L1-mock-rep3_B-C-A_Position024_23_cmle.ics	37	1	0	1	2	2	1	8.014199999999999	2.0	0.2699284496302438	1.1681662935417938	0.0	0.923921479945246	35586.0	565.3322995191628	327957.0	756.1785424883388
1912	Feb19-3L1-mock-rep3_B-C-A_Position024_23_cmle.ics	38	1	0	1	0	1	1	6.9312	1.0	0.2569406974392359	1.1584473616542212	0.0	0.982693817461234	11588.0	196.05190772771869	59457.0	137.0914711402079
1913	Feb19-3L1-mock-rep3_B-C-A_Position024_23_cmle.ics	44	1	0	1	1	1	1	8.014199999999999	1.0	0.2723656680180367	1.093083089432104	0.0	0.9390983548813406	31296.0	510.88793141824857	271696.0	626.456167363135
1914	Feb19-3L1-mock-rep3_B-C-A_Position024_23_cmle.ics	48	1	0	1	3	1	2	8.014199999999999	1.0	0.28227068570952146	1.1642825553650844	0.0	0.9351278415782072	38910.0	614.3150001183247	383441.0	884.1093695523227
1915	Feb19-3L1-mock-rep3_B-C-A_Position025_24_cmle.ics	3	1	0	1	1	1	1	8.014199999999999	1.0	0.2532889685682035	1.0603081118495223	0.0	0.952523977362466	38522.0	614.772137255414	357804.0	824.9975064307137
1916	Feb19-3L1-mock-rep3_B-C-A_Position025_24_cmle.ics	5	1	0	1	2	1	3	8.014199999999999	1.0	0.2623444708333467	1.0610090909656942	0.0	0.9660541193919923	19762.0	333.3626839540488	133800.0	308.50595957683396
1917	Feb19-3L1-mock-rep3_B-C-A_Position025_24_cmle.ics	7	1	0	1	1	1	1	8.014199999999999	1.0	0.2718164041643625	1.1318748178814466	0.0	0.9353536657390285	34648.0	559.560157830506	316176.0	729.014800262818
1918	Feb19-3L1-mock-rep3_B-C-A_Position025_24_cmle.ics	9	1	0	1	2	2	1	8.014199999999999	2.0	0.2917328872280765	1.077596832457461	0.0	0.9736786434522743	22372.0	374.9086330789539	169951.0	391.86021177909197
1919	Feb19-3L1-mock-rep3_B-C-A_Position025_24_cmle.ics	10	1	0	1	2	3	3	8.014199999999999	3.0	0.2637829891328873	1.2344083539715354	0.0	0.9511660437661427	34028.0	548.489804750199	303146.0	698.9712079363146
1920	Feb19-3L1-mock-rep3_B-C-A_Position025_24_cmle.ics	11	1	0	1	1	1	1	8.014199999999999	1.0	0.25036419970324886	1.0809365478411614	0.0	0.9488498313744979	37734.0	594.5173518436145	344873.0	795.1821808456012
1921	Feb19-3L1-mock-rep3_B-C-A_Position025_24_cmle.ics	13	1	0	1	2	2	1	8.014199999999999	2.0	0.29250143457772254	1.060457877422031	0.0	0.928230495334993	34576.0	554.0190411965108	326964.0	753.8889579004478
1922	Feb19-3L1-mock-rep3_B-C-A_Position025_24_cmle.ics	14	1	0	1	2	3	4	8.014199999999999	3.0	0.2553427163015246	1.1365657478412627	0.0	0.9536346662182797	34538.0	550.2441722651736	304987.0	703.2160470363217
1923	Feb19-3L1-mock-rep3_B-C-A_Position025_24_cmle.ics	15	1	0	1	1	1	1	8.014199999999999	1.0	0.26059084735258803	1.010987120734345	0.0	0.9815398572424472	21848.0	360.8813155231427	155014.0	357.41960252498757
1924	Feb19-3L1-mock-rep3_B-C-A_Position025_24_cmle.ics	16	1	0	1	1	1	1	8.014199999999999	1.0	0.2882617856386445	1.1864203581562331	0.0	0.9375425601913874	31124.0	506.01429504493296	277211.0	639.1722388658723
1925	Feb19-3L1-mock-rep3_B-C-A_Position025_24_cmle.ics	17	1	0	1	1	2	2	8.014199999999999	2.0	0.27810662734645447	1.1392883504114213	0.0	0.9662056985256327	17374.0	295.2565843765891	113561.0	261.8403981726819
1926	Feb19-3L1-mock-rep3_B-C-A_Position025_24_cmle.ics	18	1	0	1	2	2	1	8.014199999999999	2.0	0.26685994162536386	1.096010188384378	0.0	0.9882458917266319	19198.0	320.05642033001016	129211.0	297.9249891097331
1927	Feb19-3L1-mock-rep3_B-C-A_Position025_24_cmle.ics	19	1	0	1	1	1	1	8.014199999999999	1.0	0.27791355779970556	1.1603955292769772	0.0	0.9418906548010363	36740.0	582.040315641596	349090.0	804.9054217389909
1928	Feb19-3L1-mock-rep3_B-C-A_Position025_24_cmle.ics	20	1	0	1	1	1	1	8.014199999999999	1.0	0.2981416628932998	1.107804078530853	0.0	0.9729130120263214	21208.0	357.2515771829406	158575.0	365.63028804107955
1929	Feb19-3L1-mock-rep3_B-C-A_Position025_24_cmle.ics	21	1	0	1	1	1	1	8.014199999999999	1.0	0.2877015873625199	1.036901420562348	0.0	0.9515409767517268	35344.0	561.8901955805991	335134.0	772.726728376851
1930	Feb19-3L1-mock-rep3_B-C-A_Position025_24_cmle.ics	23	1	0	1	3	1	2	8.014199999999999	1.0	0.26987109384011654	1.230705455409537	0.0	0.9310529674805728	38122.0	607.1437488083214	363593.0	838.3453464904318
1931	Feb19-3L1-mock-rep3_B-C-A_Position025_24_cmle.ics	25	1	0	1	1	2	1	8.014199999999999	2.0	0.28281554486554294	1.0782231136241762	0.0	0.9409469927536486	35116.0	564.7527032285274	329066.0	758.7355911368493
1932	Feb19-3L1-mock-rep3_B-C-A_Position025_24_cmle.ics	28	1	0	1	1	2	2	8.014199999999999	2.0	0.26563946173337916	1.0889877836276836	0.0	0.9795623917667111	15388.0	260.7510553599562	92511.0	213.3048940688527
1933	Feb19-3L1-mock-rep3_B-C-A_Position025_24_cmle.ics	29	1	0	1	1	1	1	8.014199999999999	1.0	0.2525233179314118	1.2153366078863825	0.0	0.9186644059475306	38356.0	610.1964238597033	354956.0	818.4308025975686
1934	Feb19-3L1-mock-rep3_B-C-A_Position025_24_cmle.ics	32	1	0	1	2	2	2	8.014199999999999	2.0	0.30683190582646325	1.0674397697463573	0.0	0.9513011186592198	25084.0	417.6574067646517	206928.0	477.118992550935
1935	Feb19-3L1-mock-rep3_B-C-A_Position025_24_cmle.ics	33	1	0	1	3	2	3	8.014199999999999	2.0	0.18753730926354856	1.078524806031334	0.0	0.923414866644725	82598.0	1202.6293626187933	966656.0	2228.84257743426
1936	Feb19-3L1-mock-rep3_B-C-A_Position025_24_cmle.ics	34	1	0	1	1	1	1	8.014199999999999	1.0	0.2545884645696325	1.076222225242049	0.0	0.9570967354231186	35522.0	566.0085187336986	317643.0	732.3972983397927
1937	Feb19-3L1-mock-rep3_B-C-A_Position025_24_cmle.ics	37	1	0	1	3	2	2	8.014199999999999	2.0	0.2679606343160008	1.1410622632358436	0.0	0.9264210721846602	36588.0	582.8564091276445	340657.0	785.4612456768724
1938	Feb19-3L1-mock-rep3_B-C-A_Position025_24_cmle.ics	38	1	0	1	2	1	1	8.014199999999999	1.0	0.26921133448643836	1.0689488198009613	0.0	0.9242481705609983	38202.0	606.8250928891043	364292.0	839.9570480281315
1939	Feb19-3L1-mock-rep3_B-C-A_Position025_24_cmle.ics	39	1	0	1	3	1	3	8.014199999999999	1.0	0.2815897106580502	1.1176752734926911	0.0	0.9281127552347642	33180.0	530.6858072931889	301576.0	695.351220219307
1940	Feb19-3L1-mock-rep3_B-C-A_Position025_24_cmle.ics	40	1	0	1	1	2	1	8.014199999999999	2.0	0.26349883610137786	1.26373961624655	0.0	0.9169845822217764	37548.0	599.863209565126	351191.0	809.7497492507316
1941	Feb19-3L1-mock-rep3_B-C-A_Position025_24_cmle.ics	41	1	0	1	2	2	1	8.014199999999999	2.0	0.28517539902997907	1.1704498318278347	0.0	0.9355984203458834	35010.0	559.341164047988	328941.0	758.447375554285
1942	Feb19-3L1-mock-rep3_B-C-A_Position025_24_cmle.ics	42	1	0	1	1	1	1	8.014199999999999	1.0	0.26772590112913036	1.1985839338044642	0.0	0.9398556248172966	35476.0	565.4018187388666	325103.0	749.5980043072307
1943	Feb19-3L1-mock-rep3_B-C-A_Position025_24_cmle.ics	43	1	0	1	2	2	1	8.014199999999999	2.0	0.25367163997250014	1.1015209522853553	0.0	0.9333120998198272	38696.0	613.4880780979048	360503.0	831.2206572894422
1944	Feb19-3L1-mock-rep3_B-C-A_Position025_24_cmle.ics	44	1	0	1	1	1	1	8.014199999999999	1.0	0.2693192636360741	1.0677646931628844	0.0	0.9474303769659669	32968.0	528.101376524006	292110.0	673.5252305828772
1945	Feb19-3L1-mock-rep3_B-C-A_Position026_25_cmle.ics	1	1	0	1	1	1	3	8.014199999999999	1.0	0.270808669900735	1.1858029687750544	0.0	0.9399987517853723	39024.0	619.0393267394097	377227.0	869.7815965118858
1946	Feb19-3L1-mock-rep3_B-C-A_Position026_25_cmle.ics	2	1	0	1	1	2	1	8.014199999999999	2.0	0.2817376310744527	1.223343514640622	0.0	0.9435969947307484	31360.0	506.53708813579885	277179.0	639.0984556767359
1947	Feb19-3L1-mock-rep3_B-C-A_Position026_25_cmle.ics	4	1	0	1	1	1	1	8.014199999999999	1.0	0.27384365108301295	1.153988965397437	0.0	0.9910493823542533	17460.0	293.24640528357935	113525.0	261.75739208490336
1948	Feb19-3L1-mock-rep3_B-C-A_Position026_25_cmle.ics	5	1	0	1	2	1	1	8.014199999999999	1.0	0.2573176124822149	1.098475822492494	0.0	0.9524738818073563	32196.0	515.8342655294742	275557.0	635.3585702773813
1949	Feb19-3L1-mock-rep3_B-C-A_Position026_25_cmle.ics	9	1	0	1	1	1	1	8.014199999999999	1.0	0.2721216251877976	1.1475754770443523	0.0	0.9473566782850127	30298.0	491.674413721726	258688.0	596.463300979163
1950	Feb19-3L1-mock-rep3_B-C-A_Position026_25_cmle.ics	11	1	0	1	1	1	1	8.014199999999999	1.0	0.3057932028318109	1.0991645404666501	0.0	0.9770801548035186	19262.0	325.16129757908897	139008.0	320.5141736087932
1951	Feb19-3L1-mock-rep3_B-C-A_Position026_25_cmle.ics	12	1	0	1	2	2	2	8.014199999999999	2.0	0.3181359316620691	1.0808564387612087	0.0	0.9515245304755778	22404.0	375.7173806648728	177856.0	410.0869652204587
1952	Feb19-3L1-mock-rep3_B-C-A_Position026_25_cmle.ics	13	1	0	1	2	1	1	8.014199999999999	1.0	0.2933933151877125	1.226289783355799	0.0	0.9761002009515832	17956.0	305.8288033632101	122550.0	282.56655714604636
1953	Feb19-3L1-mock-rep3_B-C-A_Position026_25_cmle.ics	14	1	0	1	1	1	1	6.9312	1.0	0.29375274378074256	1.420838844662922	0.0	0.9857747465931885	8200.0	144.46869150542489	37843.0	87.25553832784848
1954	Feb19-3L1-mock-rep3_B-C-A_Position026_25_cmle.ics	15	1	0	1	2	2	1	8.014199999999999	2.0	0.24860914772879436	1.0680026756947252	0.0	0.9645148905711336	30834.0	497.5908246641394	253850.0	585.3082050715942
1955	Feb19-3L1-mock-rep3_B-C-A_Position026_25_cmle.ics	17	1	0	1	2	2	2	8.014199999999999	2.0	0.2844628044594847	1.1521855301629014	0.0	0.9452572224800783	30592.0	497.44886081203	268348.0	618.7366011997326
1956	Feb19-3L1-mock-rep3_B-C-A_Position026_25_cmle.ics	18	1	0	1	1	1	1	8.014199999999999	1.0	0.2808378787275885	1.248912898438396	0.0	0.9489546551094173	33004.0	529.4208094128875	298780.0	688.9044140685086
1957	Feb19-3L1-mock-rep3_B-C-A_Position026_25_cmle.ics	19	1	0	1	1	3	3	8.014199999999999	3.0	0.2752300334513624	1.1374633973588917	0.0	0.9549509500435518	36136.0	575.212797164094	338869.0	781.3386099838725
1958	Feb19-3L1-mock-rep3_B-C-A_Position026_25_cmle.ics	21	1	0	1	2	2	5	8.014199999999999	2.0	0.274195446384124	1.1463376442392075	0.0	0.9629161633800464	33092.0	531.2001655462444	296407.0	683.4329294491077
1959	Feb19-3L1-mock-rep3_B-C-A_Position026_25_cmle.ics	22	1	0	1	1	1	1	8.014199999999999	1.0	0.3208338575877715	1.212908434607367	0.0	0.9700715119283545	18322.0	312.3931015728689	132091.0	304.5654761320147
1960	Feb19-3L1-mock-rep3_B-C-A_Position026_25_cmle.ics	23	1	0	1	2	1	2	8.014199999999999	1.0	0.2700918590779587	1.154352772262755	0.0	0.9467421566317945	31954.0	516.9093746170748	279137.0	643.6130645620232
1961	Feb19-3L1-mock-rep3_B-C-A_Position026_25_cmle.ics	24	1	0	1	2	1	1	7.797599999999999	1.0	0.2577711314511059	1.0678073312561596	0.0	0.9726824106811766	17538.0	292.2043017360791	110882.0	255.66336180716365
1962	Feb19-3L1-mock-rep3_B-C-A_Position026_25_cmle.ics	25	1	0	1	2	3	2	8.014199999999999	3.0	0.27677758596802116	1.11857766528552	0.0	0.958483944130479	31386.0	504.37971437631313	275070.0	634.2356823677109
1963	Feb19-3L1-mock-rep3_B-C-A_Position026_25_cmle.ics	26	1	0	1	2	2	2	8.014199999999999	2.0	0.298531565635911	1.1560412468143921	0.0	0.9469691690723631	28068.0	462.3186221766288	241594.0	557.0492436323291
1964	Feb19-3L1-mock-rep3_B-C-A_Position026_25_cmle.ics	28	1	0	1	1	1	1	8.014199999999999	1.0	0.2917112479613119	1.0496449279241529	0.0	0.9339009847377417	32974.0	531.5824133439033	304094.0	701.1570349144823
1965	Feb19-3L1-mock-rep3_B-C-A_Position026_25_cmle.ics	29	1	0	1	2	3	2	8.014199999999999	3.0	0.21692033822787463	1.0678322788330266	0.0	0.916750834587727	51812.0	787.8657620407304	516499.0	1190.904481431055
1966	Feb19-3L1-mock-rep3_B-C-A_Position026_25_cmle.ics	30	1	0	1	2	1	1	8.014199999999999	1.0	0.291749341266199	1.0945169951227307	0.0	0.98556487361067	19048.0	320.61294099305655	133522.0	307.86496812121095
1967	Feb19-3L1-mock-rep3_B-C-A_Position026_25_cmle.ics	31	1	0	1	1	1	1	8.014199999999999	1.0	0.2669302259672525	1.174697776515522	0.0	0.9430788829550377	29476.0	478.24310693174453	245853.0	566.86932496146
1968	Feb19-3L1-mock-rep3_B-C-A_Position026_25_cmle.ics	33	1	0	1	1	1	1	8.014199999999999	1.0	0.28042535420934045	1.1584966352883284	0.0	0.9378610678625241	40034.0	637.2337282211549	398865.0	919.6728667160976
1969	Feb19-3L1-mock-rep3_B-C-A_Position026_25_cmle.ics	34	1	0	1	2	1	1	8.014199999999999	1.0	0.2794563777742283	1.1475668007257536	0.0	0.9771876012702567	17038.0	292.07772621107114	110550.0	254.89786121987288
[truncated: 20,682 more rows]
