# Supplementary material for: M1BP cooperates with CP190 to activate transcription at TAD borders and promote chromatin insulator activity
Source: Nat Commun. 2021 Jul 7;12:4170. doi: 10.1038/s41467-021-24407-y (PMC8263732; doi:10.1038/s41467-021-24407-y)
Supplement: Supplementary file 6 — Source Data [file 41467_2021_24407_MOESM6_ESM.zip › Source Data_updated_060121/Source Data 8/Figure 8c/Figure 8c-tango-slide2/cp190-rep3-4/B_A.xls]

	Label	nuc.idx	tag	idx1	idx2	overlap	pcOverlap1	pcOverlap2
1	Feb25-FISH2-3L1-rep2-cp190-100x_Position001_0_cmle.ics	1	0	1	1	0.1890694221621852	0.3612334801762114	0.3612334801762114
2	Feb25-FISH2-3L1-rep2-cp190-100x_Position001_0_cmle.ics	2	0	1	1	0.0	0.0	0.0
3	Feb25-FISH2-3L1-rep2-cp190-100x_Position001_0_cmle.ics	3	0	1	1	0.15217782759395396	0.5641025641025641	0.5641025641025641
4	Feb25-FISH2-3L1-rep2-cp190-100x_Position001_0_cmle.ics	4	0	1	1	0.025362971265658993	0.1134020618556701	0.1134020618556701
5	Feb25-FISH2-3L1-rep2-cp190-100x_Position001_0_cmle.ics	5	0	1	1	0.0	0.0	0.0
6	Feb25-FISH2-3L1-rep2-cp190-100x_Position001_0_cmle.ics	6	0	1	1	0.06686601515491916	0.2589285714285714	0.19205298013245034
7	Feb25-FISH2-3L1-rep2-cp190-100x_Position001_0_cmle.ics	7	0	1	1	0.0	0.0	0.0
8	Feb25-FISH2-3L1-rep2-cp190-100x_Position001_0_cmle.ics	8	0	1	1	0.20290377012527194	0.6518518518518519	0.6470588235294117
9	Feb25-FISH2-3L1-rep2-cp190-100x_Position001_0_cmle.ics	11	0	1	1	0.28129840858276334	0.5258620689655171	0.7530864197530863
10	Feb25-FISH2-3L1-rep2-cp190-100x_Position001_0_cmle.ics	11	0	1	2	0.0	0.0	0.0
11	Feb25-FISH2-3L1-rep2-cp190-100x_Position001_0_cmle.ics	12	0	1	1	0.03228014524720235	0.09589041095890409	0.09589041095890409
12	Feb25-FISH2-3L1-rep2-cp190-100x_Position001_0_cmle.ics	16	0	1	1	0.0023057246605144538	0.007692307692307691	0.007633587786259541
13	Feb25-FISH2-3L1-rep2-cp190-100x_Position001_0_cmle.ics	18	0	1	1	0.050725942531317986	0.25	0.33333333333333326
14	Feb25-FISH2-3L1-rep2-cp190-100x_Position001_0_cmle.ics	19	0	1	1	0.0	0.0	0.0
15	Feb25-FISH2-3L1-rep2-cp190-100x_Position001_0_cmle.ics	20	0	1	1	0.32971862645356687	0.6842105263157894	0.638392857142857
16	Feb25-FISH2-3L1-rep2-cp190-100x_Position001_0_cmle.ics	21	0	1	1	0.04380876854977462	0.13194444444444445	0.13194444444444445
17	Feb25-FISH2-3L1-rep2-cp190-100x_Position001_0_cmle.ics	22	0	1	1	0.12681485632829495	0.42635658914728675	0.46610169491525416
18	Feb25-FISH2-3L1-rep2-cp190-100x_Position001_0_cmle.ics	23	0	1	1	0.0	0.0	0.0
19	Feb25-FISH2-3L1-rep2-cp190-100x_Position001_0_cmle.ics	23	0	2	1	0.0	0.0	0.0
20	Feb25-FISH2-3L1-rep2-cp190-100x_Position001_0_cmle.ics	24	0	1	1	0.17754079885961294	0.5167785234899328	0.5167785234899328
21	Feb25-FISH2-3L1-rep2-cp190-100x_Position001_0_cmle.ics	25	0	1	1	0.09222898642057815	0.588235294117647	0.3773584905660377
22	Feb25-FISH2-3L1-rep2-cp190-100x_Position001_0_cmle.ics	25	0	1	2	0.0	0.0	0.0
23	Feb25-FISH2-3L1-rep2-cp190-100x_Position001_0_cmle.ics	25	0	2	1	0.0	0.0	0.0
24	Feb25-FISH2-3L1-rep2-cp190-100x_Position001_0_cmle.ics	25	0	2	2	0.17754079885961294	0.4010416666666667	0.49999999999999994
25	Feb25-FISH2-3L1-rep2-cp190-100x_Position001_0_cmle.ics	26	0	1	1	0.0	0.0	0.0
26	Feb25-FISH2-3L1-rep2-cp190-100x_Position001_0_cmle.ics	26	0	1	2	0.0	0.0	0.0
27	Feb25-FISH2-3L1-rep2-cp190-100x_Position001_0_cmle.ics	27	0	1	1	0.11067478370469377	0.5052631578947367	0.5052631578947367
28	Feb25-FISH2-3L1-rep2-cp190-100x_Position001_0_cmle.ics	28	0	1	1	0.09914616040212151	0.3307692307692307	0.3333333333333333
29	Feb25-FISH2-3L1-rep2-cp190-100x_Position001_0_cmle.ics	29	0	1	1	0.02305724660514454	0.08064516129032259	0.08130081300813008
30	Feb25-FISH2-3L1-rep2-cp190-100x_Position001_0_cmle.ics	30	0	1	1	0.18215224818064185	0.6475409836065573	0.652892561983471
31	Feb25-FISH2-3L1-rep2-cp190-100x_Position001_0_cmle.ics	31	0	1	1	0.14064920429138167	0.462121212121212	0.46564885496183195
32	Feb25-FISH2-3L1-rep2-cp190-100x_Position001_0_cmle.ics	32	0	1	1	0.1890694221621852	0.6029411764705881	0.5985401459854014
33	Feb25-FISH2-3L1-rep2-cp190-100x_Position001_0_cmle.ics	33	0	1	1	0.0	0.0	0.0
34	Feb25-FISH2-3L1-rep2-cp190-100x_Position001_0_cmle.ics	36	0	1	1	0.10145188506263597	0.36974789915966383	0.36666666666666664
35	Feb25-FISH2-3L1-rep2-cp190-100x_Position001_0_cmle.ics	37	0	1	1	0.10836905904417933	0.4607843137254901	0.4607843137254901
36	Feb25-FISH2-3L1-rep2-cp190-100x_Position001_0_cmle.ics	38	0	1	1	0.10836905904417933	0.4196428571428571	0.4196428571428571
37	Feb25-FISH2-3L1-rep2-cp190-100x_Position001_0_cmle.ics	39	0	1	1	0.0	0.0	0.0
38	Feb25-FISH2-3L1-rep2-cp190-100x_Position001_0_cmle.ics	40	0	1	1	0.1936808714832141	0.7999999999999999	0.7924528301886792
39	Feb25-FISH2-3L1-rep2-cp190-100x_Position001_0_cmle.ics	41	0	1	1	0.0	0.0	0.0
40	Feb25-FISH2-3L1-rep2-cp190-100x_Position001_0_cmle.ics	41	0	1	2	0.13373203030983832	0.22834645669291337	0.4999999999999999
41	Feb25-FISH2-3L1-rep2-cp190-100x_Position001_0_cmle.ics	42	0	1	1	0.13603775497035278	1.0	0.4154929577464788
42	Feb25-FISH2-3L1-rep2-cp190-100x_Position001_0_cmle.ics	42	0	2	1	0.0	0.0	0.0
43	Feb25-FISH2-3L1-rep2-cp190-100x_Position001_0_cmle.ics	43	0	1	1	0.07378318913646252	0.3018867924528302	0.26666666666666666
44	Feb25-FISH2-3L1-rep2-cp190-100x_Position001_0_cmle.ics	45	0	1	1	0.0	0.0	0.0
45	Feb25-FISH2-3L1-rep2-cp190-100x_Position001_0_cmle.ics	46	0	1	1	0.0	0.0	0.0
46	Feb25-FISH2-3L1-rep2-cp190-100x_Position001_0_cmle.ics	47	0	1	1	0.06225456583389025	0.25471698113207547	0.2596153846153846
47	Feb25-FISH2-3L1-rep2-cp190-100x_Position001_0_cmle.ics	48	0	1	1	0.16370645089652622	0.4829931972789115	0.4863013698630136
48	Feb25-FISH2-3L1-rep2-cp190-100x_Position001_0_cmle.ics	49	0	1	1	0.16140072623601176	0.5384615384615383	0.5343511450381678
49	Feb25-FISH2-3L1-rep2-cp190-100x_Position001_0_cmle.ics	50	0	1	1	0.0	0.0	0.0
50	Feb25-FISH2-3L1-rep2-cp190-100x_Position001_0_cmle.ics	50	0	1	2	0.28129840858276334	0.5258620689655171	0.7218934911242602
51	Feb25-FISH2-3L1-rep2-cp190-100x_Position001_0_cmle.ics	53	0	1	1	0.0	0.0	0.0
52	Feb25-FISH2-3L1-rep2-cp190-100x_Position001_0_cmle.ics	54	0	1	1	0.02305724660514454	0.03802281368821293	0.09523809523809523
53	Feb25-FISH2-3L1-rep2-cp190-100x_Position001_0_cmle.ics	54	0	1	2	0.0	0.0	0.0
54	Feb25-FISH2-3L1-rep2-cp190-100x_Position001_0_cmle.ics	54	0	2	1	0.0	0.0	0.0
55	Feb25-FISH2-3L1-rep2-cp190-100x_Position001_0_cmle.ics	54	0	2	2	0.0899232617600637	0.513157894736842	0.18932038834951453
56	Feb25-FISH2-3L1-rep2-cp190-100x_Position001_0_cmle.ics	56	0	1	1	0.07839463845749142	0.2411347517730496	0.2411347517730496
57	Feb25-FISH2-3L1-rep2-cp190-100x_Position001_0_cmle.ics	58	0	1	1	0.08761753709954924	0.3423423423423423	0.34545454545454546
58	Feb25-FISH2-3L1-rep2-cp190-100x_Position001_0_cmle.ics	59	0	1	1	0.14526065361241058	0.663157894736842	0.6176470588235293
59	Feb25-FISH2-3L1-rep2-cp190-100x_Position001_0_cmle.ics	60	0	1	1	0.21673811808835866	0.6666666666666666	0.6619718309859154
60	Feb25-FISH2-3L1-rep2-cp190-100x_Position001_0_cmle.ics	62	0	1	1	0.0	0.0	0.0
61	Feb25-FISH2-3L1-rep2-cp190-100x_Position001_0_cmle.ics	63	0	1	1	0.39197319228745714	0.7589285714285713	0.7024793388429751
62	Feb25-FISH2-3L1-rep2-cp190-100x_Position001_0_cmle.ics	64	0	1	1	0.1590950015754973	0.5149253731343283	0.5111111111111111
63	Feb25-FISH2-3L1-rep2-cp190-100x_Position001_0_cmle.ics	66	0	1	1	0.0	0.0	0.0
64	Feb25-FISH2-3L1-rep2-cp190-100x_Position001_0_cmle.ics	67	0	1	1	0.0	0.0	0.0
65	Feb25-FISH2-3L1-rep2-cp190-100x_Position001_0_cmle.ics	69	0	1	1	0.0	0.0	0.0
66	Feb25-FISH2-3L1-rep2-cp190-100x_Position001_0_cmle.ics	70	0	1	1	0.17754079885961294	0.5923076923076922	0.6015625
67	Feb25-FISH2-3L1-rep2-cp190-100x_Position001_0_cmle.ics	72	0	1	1	0.2536297126565899	0.8461538461538459	0.8461538461538459
68	Feb25-FISH2-3L1-rep2-cp190-100x_Position001_0_cmle.ics	73	0	1	1	0.22134956740938755	0.7272727272727271	0.7328244274809159
69	Feb25-FISH2-3L1-rep2-cp190-100x_Position001_0_cmle.ics	76	0	1	1	0.12220340700726605	0.3812949640287769	0.3840579710144928
70	Feb25-FISH2-3L1-rep2-cp190-100x_Position001_0_cmle.ics	77	0	1	1	0.0	0.0	0.0
71	Feb25-FISH2-3L1-rep2-cp190-100x_Position001_0_cmle.ics	78	0	1	1	0.27438123460122	0.8561151079136688	0.8499999999999999
72	Feb25-FISH2-3L1-rep2-cp190-100x_Position001_0_cmle.ics	80	0	1	1	0.0853118124390348	0.28461538461538455	0.24666666666666667
73	Feb25-FISH2-3L1-rep2-cp190-100x_Position001_0_cmle.ics	81	0	1	1	0.13603775497035278	0.7763157894736842	0.5566037735849056
74	Feb25-FISH2-3L1-rep2-cp190-100x_Position001_0_cmle.ics	83	0	1	1	0.11989768234675159	0.40625	0.4031007751937984
75	Feb25-FISH2-3L1-rep2-cp190-100x_Position001_0_cmle.ics	85	0	1	1	0.3596930470402548	0.6290322580645161	0.6265060240963854
76	Feb25-FISH2-3L1-rep2-cp190-100x_Position001_0_cmle.ics	87	0	1	1	0.07378318913646252	0.25	0.25396825396825395
77	Feb25-FISH2-3L1-rep2-cp190-100x_Position001_0_cmle.ics	89	0	1	1	0.09222898642057815	0.34188034188034183	0.34482758620689646
78	Feb25-FISH2-3L1-rep2-cp190-100x_Position001_0_cmle.ics	90	0	1	1	0.07608891379697698	0.540983606557377	0.5499999999999999
79	Feb25-FISH2-3L1-rep2-cp190-100x_Position001_0_cmle.ics	91	0	1	1	0.0	0.0	0.0
80	Feb25-FISH2-3L1-rep2-cp190-100x_Position001_0_cmle.ics	94	0	1	1	0.09222898642057815	0.2816901408450704	0.2816901408450704
81	Feb25-FISH2-3L1-rep2-cp190-100x_Position001_0_cmle.ics	95	0	1	1	0.0	0.0	0.0
82	Feb25-FISH2-3L1-rep2-cp190-100x_Position001_0_cmle.ics	96	0	1	1	0.0	0.0	0.0
83	Feb25-FISH2-3L1-rep2-cp190-100x_Position001_0_cmle.ics	98	0	1	1	0.0	0.0	0.0
84	Feb25-FISH2-3L1-rep2-cp190-100x_Position001_0_cmle.ics	98	0	2	1	0.057643116512861345	0.46296296296296285	0.2272727272727273
85	Feb25-FISH2-3L1-rep2-cp190-100x_Position001_0_cmle.ics	99	0	1	1	0.0	0.0	0.0
86	Feb25-FISH2-3L1-rep2-cp190-100x_Position001_0_cmle.ics	99	0	2	1	0.0	0.0	0.0
87	Feb25-FISH2-3L1-rep2-cp190-100x_Position001_0_cmle.ics	100	0	1	1	0.0	0.0	0.0
88	Feb25-FISH2-3L1-rep2-cp190-100x_Position001_0_cmle.ics	100	0	1	2	0.13834347963086724	0.3773584905660377	1.0
89	Feb25-FISH2-3L1-rep2-cp190-100x_Position001_0_cmle.ics	102	0	1	1	0.11989768234675159	0.3939393939393938	0.3939393939393938
90	Feb25-FISH2-3L1-rep2-cp190-100x_Position001_0_cmle.ics	104	0	1	1	0.0	0.0	0.0
91	Feb25-FISH2-3L1-rep2-cp190-100x_Position001_0_cmle.ics	105	0	1	1	0.12681485632829495	0.5045871559633027	0.5140186915887849
92	Feb25-FISH2-3L1-rep2-cp190-100x_Position001_0_cmle.ics	107	0	1	1	0.03458586990771681	0.1785714285714286	0.2830188679245283
93	Feb25-FISH2-3L1-rep2-cp190-100x_Position001_0_cmle.ics	107	0	1	2	0.0	0.0	0.0
94	Feb25-FISH2-3L1-rep2-cp190-100x_Position001_0_cmle.ics	108	0	1	1	0.14756637827292504	0.5925925925925924	0.5925925925925924
95	Feb25-FISH2-3L1-rep2-cp190-100x_Position001_0_cmle.ics	109	0	1	1	0.5141765992947231	0.6353276353276351	0.8479087452471482
96	Feb25-FISH2-3L1-rep2-cp190-100x_Position001_0_cmle.ics	111	0	1	1	0.059948841173375796	0.30232558139534876	0.2954545454545454
97	Feb25-FISH2-3L1-rep2-cp190-100x_Position001_0_cmle.ics	112	0	1	1	0.009222898642057815	0.05970149253731343	0.03478260869565217
98	Feb25-FISH2-3L1-rep2-cp190-100x_Position001_0_cmle.ics	113	0	1	1	0.22596101673041646	0.8235294117647057	0.6853146853146852
99	Feb25-FISH2-3L1-rep2-cp190-100x_Position001_0_cmle.ics	114	0	1	1	0.12681485632829495	0.9482758620689652	0.3691275167785234
100	Feb25-FISH2-3L1-rep2-cp190-100x_Position001_0_cmle.ics	114	0	2	1	0.0	0.0	0.0
101	Feb25-FISH2-3L1-rep2-cp190-100x_Position001_0_cmle.ics	115	0	1	1	0.23287819071195984	0.7062937062937062	0.7062937062937062
102	Feb25-FISH2-3L1-rep2-cp190-100x_Position001_0_cmle.ics	116	0	1	1	0.07147746447594806	0.5740740740740738	0.5535714285714285
103	Feb25-FISH2-3L1-rep2-cp190-100x_Position001_0_cmle.ics	117	0	1	1	0.0	0.0	0.0
104	Feb25-FISH2-3L1-rep2-cp190-100x_Position001_0_cmle.ics	118	0	1	1	0.0	0.0	0.0
105	Feb25-FISH2-3L1-rep2-cp190-100x_Position001_0_cmle.ics	119	0	1	1	0.0	0.0	0.0
106	Feb25-FISH2-3L1-rep2-cp190-100x_Position001_0_cmle.ics	119	0	1	2	0.0	0.0	0.0
107	Feb25-FISH2-3L1-rep2-cp190-100x_Position001_0_cmle.ics	120	0	1	1	0.04380876854977462	0.2753623188405797	0.2794117647058823
108	Feb25-FISH2-3L1-rep2-cp190-100x_Position001_0_cmle.ics	121	0	1	1	0.0	0.0	0.0
109	Feb25-FISH2-3L1-rep2-cp190-100x_Position001_0_cmle.ics	122	0	1	1	0.02305724660514454	0.06849315068493149	0.06944444444444445
110	Feb25-FISH2-3L1-rep2-cp190-100x_Position001_0_cmle.ics	123	0	1	1	0.11528623302572269	0.3846153846153845	0.390625
111	Feb25-FISH2-3L1-rep2-cp190-100x_Position001_0_cmle.ics	124	0	1	1	0.0	0.0	0.0
112	Feb25-FISH2-3L1-rep2-cp190-100x_Position001_0_cmle.ics	125	0	1	1	0.0	0.0	0.0
113	Feb25-FISH2-3L1-rep2-cp190-100x_Position001_0_cmle.ics	126	0	1	1	0.22596101673041646	0.6712328767123286	0.6712328767123286
114	Feb25-FISH2-3L1-rep2-cp190-100x_Position001_0_cmle.ics	127	0	1	1	0.0	0.0	0.0
115	Feb25-FISH2-3L1-rep2-cp190-100x_Position001_0_cmle.ics	129	0	1	1	0.2351839153724743	0.857142857142857	0.857142857142857
116	Feb25-FISH2-3L1-rep2-cp190-100x_Position001_0_cmle.ics	130	0	1	1	0.01152862330257227	0.043478260869565216	0.04273504273504273
117	Feb25-FISH2-3L1-rep2-cp190-100x_Position001_0_cmle.ics	132	0	1	1	0.09684043574160706	0.3065693430656934	0.3414634146341463
118	Feb25-FISH2-3L1-rep2-cp190-100x_Position001_0_cmle.ics	134	0	1	1	0.0	0.0	0.0
119	Feb25-FISH2-3L1-rep2-cp190-100x_Position001_0_cmle.ics	134	0	2	1	0.0	0.0	0.0
120	Feb25-FISH2-3L1-rep2-cp190-100x_Position005_4_cmle.ics	1	0	1	1	0.06225456583389025	0.24324324324324323	0.24324324324324323
121	Feb25-FISH2-3L1-rep2-cp190-100x_Position005_4_cmle.ics	6	0	1	1	0.10836905904417933	0.47474747474747475	0.47959183673469385
122	Feb25-FISH2-3L1-rep2-cp190-100x_Position005_4_cmle.ics	7	0	1	1	0.0	0.0	0.0
123	Feb25-FISH2-3L1-rep2-cp190-100x_Position005_4_cmle.ics	9	0	1	1	0.1890694221621852	0.5061728395061728	0.5655172413793103
124	Feb25-FISH2-3L1-rep2-cp190-100x_Position005_4_cmle.ics	9	0	2	1	0.0	0.0	0.0
125	Feb25-FISH2-3L1-rep2-cp190-100x_Position005_4_cmle.ics	10	0	1	1	0.0	0.0	0.0
126	Feb25-FISH2-3L1-rep2-cp190-100x_Position005_4_cmle.ics	11	0	1	1	0.0	0.0	0.0
127	Feb25-FISH2-3L1-rep2-cp190-100x_Position005_4_cmle.ics	12	0	1	1	0.15448355225446841	0.6203703703703702	0.6203703703703702
128	Feb25-FISH2-3L1-rep2-cp190-100x_Position005_4_cmle.ics	13	0	1	1	0.0	0.0	0.0
129	Feb25-FISH2-3L1-rep2-cp190-100x_Position005_4_cmle.ics	13	0	1	2	0.07608891379697698	0.2869565217391304	0.6226415094339622
130	Feb25-FISH2-3L1-rep2-cp190-100x_Position005_4_cmle.ics	14	0	1	1	0.0	0.0	0.0
131	Feb25-FISH2-3L1-rep2-cp190-100x_Position005_4_cmle.ics	15	0	1	1	0.059948841173375796	0.30232558139534876	0.30232558139534876
132	Feb25-FISH2-3L1-rep2-cp190-100x_Position005_4_cmle.ics	16	0	1	1	0.17292934953858402	0.7352941176470587	0.7352941176470587
133	Feb25-FISH2-3L1-rep2-cp190-100x_Position005_4_cmle.ics	17	0	1	1	0.10145188506263597	0.4536082474226804	0.45833333333333337
134	Feb25-FISH2-3L1-rep2-cp190-100x_Position005_4_cmle.ics	20	0	1	1	0.009222898642057815	0.04999999999999999	0.05063291139240506
135	Feb25-FISH2-3L1-rep2-cp190-100x_Position005_4_cmle.ics	21	0	1	1	0.2144323934278442	0.8086956521739129	0.8086956521739129
136	Feb25-FISH2-3L1-rep2-cp190-100x_Position005_4_cmle.ics	23	0	1	1	0.01844579728411563	0.07142857142857141	0.11428571428571427
137	Feb25-FISH2-3L1-rep2-cp190-100x_Position005_4_cmle.ics	25	0	1	1	0.04842021787080353	0.19266055045871558	0.19266055045871558
138	Feb25-FISH2-3L1-rep2-cp190-100x_Position005_4_cmle.ics	26	0	1	1	0.09684043574160706	0.84	0.33870967741935487
139	Feb25-FISH2-3L1-rep2-cp190-100x_Position005_4_cmle.ics	26	0	2	1	0.0	0.0	0.0
140	Feb25-FISH2-3L1-rep2-cp190-100x_Position005_4_cmle.ics	27	0	1	1	0.08070036311800588	0.4166666666666667	0.43209876543209874
141	Feb25-FISH2-3L1-rep2-cp190-100x_Position005_4_cmle.ics	28	0	1	1	0.16601217555704068	0.7659574468085105	0.7659574468085105
142	Feb25-FISH2-3L1-rep2-cp190-100x_Position005_4_cmle.ics	29	0	1	1	0.0	0.0	0.0
143	Feb25-FISH2-3L1-rep2-cp190-100x_Position005_4_cmle.ics	30	0	1	1	0.27207550994070556	0.5900000000000001	0.5870646766169153
144	Feb25-FISH2-3L1-rep2-cp190-100x_Position005_4_cmle.ics	31	0	1	1	0.11528623302572269	0.4854368932038834	0.46296296296296285
145	Feb25-FISH2-3L1-rep2-cp190-100x_Position005_4_cmle.ics	32	0	1	1	0.13142630564932387	0.6063829787234042	0.6129032258064515
146	Feb25-FISH2-3L1-rep2-cp190-100x_Position005_4_cmle.ics	33	0	1	1	0.0945347110810926	0.24260355029585792	0.48235294117647054
147	Feb25-FISH2-3L1-rep2-cp190-100x_Position005_4_cmle.ics	33	0	1	2	0.0	0.0	0.0
148	Feb25-FISH2-3L1-rep2-cp190-100x_Position005_4_cmle.ics	34	0	1	1	0.0	0.0	0.0
149	Feb25-FISH2-3L1-rep2-cp190-100x_Position005_4_cmle.ics	35	0	1	1	0.04150304388926017	0.20224719101123595	0.20930232558139533
150	Feb25-FISH2-3L1-rep2-cp190-100x_Position005_4_cmle.ics	38	0	1	1	0.0	0.0	0.0
151	Feb25-FISH2-3L1-rep2-cp190-100x_Position005_4_cmle.ics	39	0	1	1	0.22596101673041646	0.4188034188034187	0.5444444444444444
152	Feb25-FISH2-3L1-rep2-cp190-100x_Position005_4_cmle.ics	39	0	1	2	0.0	0.0	0.0
153	Feb25-FISH2-3L1-rep2-cp190-100x_Position005_4_cmle.ics	40	0	1	1	0.13373203030983832	0.5178571428571428	0.5132743362831859
154	Feb25-FISH2-3L1-rep2-cp190-100x_Position005_4_cmle.ics	42	0	1	1	0.0	0.0	0.0
155	Feb25-FISH2-3L1-rep2-cp190-100x_Position005_4_cmle.ics	43	0	1	1	0.0	0.0	0.0
156	Feb25-FISH2-3L1-rep2-cp190-100x_Position005_4_cmle.ics	45	0	1	1	0.08300608777852034	0.34615384615384615	0.3495145631067961
157	Feb25-FISH2-3L1-rep2-cp190-100x_Position005_4_cmle.ics	46	0	1	1	0.0	0.0	0.0
158	Feb25-FISH2-3L1-rep2-cp190-100x_Position005_4_cmle.ics	47	0	1	1	0.0	0.0	0.0
159	Feb25-FISH2-3L1-rep2-cp190-100x_Position005_4_cmle.ics	48	0	1	1	0.17292934953858402	0.5859375	0.5813953488372092
160	Feb25-FISH2-3L1-rep2-cp190-100x_Position005_4_cmle.ics	51	0	1	1	0.11989768234675159	0.4770642201834862	0.48148148148148134
161	Feb25-FISH2-3L1-rep2-cp190-100x_Position005_4_cmle.ics	52	0	1	1	0.0	0.0	0.0
162	Feb25-FISH2-3L1-rep2-cp190-100x_Position005_4_cmle.ics	52	0	1	2	0.14064920429138167	0.5350877192982456	0.9384615384615382
163	Feb25-FISH2-3L1-rep2-cp190-100x_Position005_4_cmle.ics	53	0	1	1	0.223655292069902	0.8508771929824561	0.7348484848484846
164	Feb25-FISH2-3L1-rep2-cp190-100x_Position005_4_cmle.ics	54	0	1	1	0.03228014524720235	0.14893617021276592	0.15053763440860213
165	Feb25-FISH2-3L1-rep2-cp190-100x_Position005_4_cmle.ics	56	0	1	1	0.04842021787080353	0.3962264150943396	0.4038461538461538
166	Feb25-FISH2-3L1-rep2-cp190-100x_Position005_4_cmle.ics	57	0	1	1	0.04150304388926017	0.140625	0.10285714285714284
167	Feb25-FISH2-3L1-rep2-cp190-100x_Position005_4_cmle.ics	59	0	1	1	0.1844579728411563	0.625	0.6349206349206349
168	Feb25-FISH2-3L1-rep2-cp190-100x_Position005_4_cmle.ics	60	0	1	1	0.020751521944630084	0.0989010989010989	0.0989010989010989
169	Feb25-FISH2-3L1-rep2-cp190-100x_Position005_4_cmle.ics	61	0	1	1	0.0	0.0	0.0
170	Feb25-FISH2-3L1-rep2-cp190-100x_Position005_4_cmle.ics	62	0	1	1	0.04611449321028908	0.3703703703703703	0.3703703703703703
171	Feb25-FISH2-3L1-rep2-cp190-100x_Position005_4_cmle.ics	63	0	1	1	0.0	0.0	0.0
172	Feb25-FISH2-3L1-rep2-cp190-100x_Position005_4_cmle.ics	64	0	1	1	0.14064920429138167	0.5304347826086956	0.5754716981132074
173	Feb25-FISH2-3L1-rep2-cp190-100x_Position005_4_cmle.ics	65	0	1	1	0.025362971265658993	0.21153846153846154	0.21153846153846154
174	Feb25-FISH2-3L1-rep2-cp190-100x_Position005_4_cmle.ics	68	0	1	1	0.3596930470402548	0.5182724252491694	0.5217391304347826
175	Feb25-FISH2-3L1-rep2-cp190-100x_Position005_4_cmle.ics	71	0	1	1	0.11067478370469377	0.5217391304347825	0.4444444444444443
176	Feb25-FISH2-3L1-rep2-cp190-100x_Position005_4_cmle.ics	72	0	1	1	0.04842021787080353	0.30882352941176466	0.30882352941176466
177	Feb25-FISH2-3L1-rep2-cp190-100x_Position005_4_cmle.ics	74	0	1	1	0.15217782759395396	0.5499999999999999	0.5454545454545454
178	Feb25-FISH2-3L1-rep2-cp190-100x_Position005_4_cmle.ics	75	0	1	1	0.12681485632829495	0.5499999999999999	0.5445544554455445
179	Feb25-FISH2-3L1-rep2-cp190-100x_Position005_4_cmle.ics	76	0	1	1	0.006917173981543361	0.05084745762711864	0.05172413793103447
180	Feb25-FISH2-3L1-rep2-cp190-100x_Position005_4_cmle.ics	78	0	1	1	0.057643116512861345	0.24752475247524752	0.24752475247524752
181	Feb25-FISH2-3L1-rep2-cp190-100x_Position005_4_cmle.ics	79	0	1	1	0.04611449321028908	0.36363636363636365	0.3571428571428571
182	Feb25-FISH2-3L1-rep2-cp190-100x_Position005_4_cmle.ics	80	0	1	1	0.0	0.0	0.0
183	Feb25-FISH2-3L1-rep2-cp190-100x_Position005_4_cmle.ics	81	0	1	1	0.06686601515491916	0.27619047619047615	0.25217391304347825
184	Feb25-FISH2-3L1-rep2-cp190-100x_Position005_4_cmle.ics	83	0	1	1	0.10375760972315042	0.46391752577319584	0.46875
185	Feb25-FISH2-3L1-rep2-cp190-100x_Position005_4_cmle.ics	84	0	1	1	0.009222898642057815	0.08	0.08
186	Feb25-FISH2-3L1-rep2-cp190-100x_Position005_4_cmle.ics	86	0	1	1	0.11528623302572269	0.5681818181818181	0.7575757575757575
187	Feb25-FISH2-3L1-rep2-cp190-100x_Position005_4_cmle.ics	86	0	1	2	0.0	0.0	0.0
188	Feb25-FISH2-3L1-rep2-cp190-100x_Position005_4_cmle.ics	87	0	1	1	0.06686601515491916	0.32954545454545453	0.31868131868131866
189	Feb25-FISH2-3L1-rep2-cp190-100x_Position005_4_cmle.ics	88	0	1	1	0.14756637827292504	0.5614035087719298	0.5614035087719298
190	Feb25-FISH2-3L1-rep2-cp190-100x_Position005_4_cmle.ics	89	0	1	1	0.0853118124390348	0.3363636363636364	0.38947368421052625
191	Feb25-FISH2-3L1-rep2-cp190-100x_Position005_4_cmle.ics	90	0	1	1	0.0	0.0	0.0
192	Feb25-FISH2-3L1-rep2-cp190-100x_Position005_4_cmle.ics	92	0	1	1	0.11298050836520823	0.8749999999999998	0.37984496124031003
193	Feb25-FISH2-3L1-rep2-cp190-100x_Position005_4_cmle.ics	92	0	2	1	0.0	0.0	0.0
194	Feb25-FISH2-3L1-rep2-cp190-100x_Position005_4_cmle.ics	93	0	1	1	0.19829232080424303	0.8349514563106795	0.4971098265895953
195	Feb25-FISH2-3L1-rep2-cp190-100x_Position005_4_cmle.ics	93	0	2	1	0.0	0.0	0.0
196	Feb25-FISH2-3L1-rep2-cp190-100x_Position005_4_cmle.ics	95	0	1	1	0.013834347963086722	0.07407407407407407	0.07407407407407407
197	Feb25-FISH2-3L1-rep2-cp190-100x_Position005_4_cmle.ics	96	0	1	1	0.0	0.0	0.0
198	Feb25-FISH2-3L1-rep2-cp190-100x_Position005_4_cmle.ics	97	0	1	1	0.050725942531317986	0.2018348623853211	0.23913043478260868
199	Feb25-FISH2-3L1-rep2-cp190-100x_Position005_4_cmle.ics	98	0	1	1	0.11298050836520823	0.4711538461538461	0.4711538461538461
200	Feb25-FISH2-3L1-rep2-cp190-100x_Position005_4_cmle.ics	100	0	1	1	0.0	0.0	0.0
201	Feb25-FISH2-3L1-rep2-cp190-100x_Position005_4_cmle.ics	101	0	1	1	0.11759195768623715	0.6	0.5930232558139534
202	Feb25-FISH2-3L1-rep2-cp190-100x_Position005_4_cmle.ics	102	0	1	1	0.0	0.0	0.0
203	Feb25-FISH2-3L1-rep2-cp190-100x_Position005_4_cmle.ics	103	0	1	1	0.19598659614372857	0.6799999999999999	0.6439393939393938
204	Feb25-FISH2-3L1-rep2-cp190-100x_Position005_4_cmle.ics	104	0	1	1	0.0	0.0	0.0
205	Feb25-FISH2-3L1-rep2-cp190-100x_Position005_4_cmle.ics	105	0	1	1	0.059948841173375796	0.11818181818181818	0.42622950819672123
206	Feb25-FISH2-3L1-rep2-cp190-100x_Position005_4_cmle.ics	105	0	1	2	0.0	0.0	0.0
207	Feb25-FISH2-3L1-rep2-cp190-100x_Position005_4_cmle.ics	108	0	1	1	0.07839463845749142	0.21383647798742134	0.24637681159420288
208	Feb25-FISH2-3L1-rep2-cp190-100x_Position005_4_cmle.ics	109	0	1	1	0.05533739185234689	0.2526315789473684	0.2526315789473684
209	Feb25-FISH2-3L1-rep2-cp190-100x_Position005_4_cmle.ics	110	0	1	1	0.0945347110810926	0.732142857142857	0.48235294117647054
210	Feb25-FISH2-3L1-rep2-cp190-100x_Position005_4_cmle.ics	111	0	1	1	0.0	0.0	0.0
211	Feb25-FISH2-3L1-rep2-cp190-100x_Position005_4_cmle.ics	111	0	2	1	0.0853118124390348	0.7115384615384616	0.3363636363636364
212	Feb25-FISH2-3L1-rep2-cp190-100x_Position005_4_cmle.ics	112	0	1	1	0.10375760972315042	0.5999999999999999	0.5999999999999999
213	Feb25-FISH2-3L1-rep2-cp190-100x_Position005_4_cmle.ics	113	0	1	1	0.21212666876732975	0.6013071895424836	0.4554455445544554
214	Feb25-FISH2-3L1-rep2-cp190-100x_Position005_4_cmle.ics	114	0	1	1	0.013834347963086722	0.07894736842105261	0.04918032786885245
215	Feb25-FISH2-3L1-rep2-cp190-100x_Position005_4_cmle.ics	116	0	1	1	0.11067478370469377	0.38399999999999995	0.3870967741935484
216	Feb25-FISH2-3L1-rep2-cp190-100x_Position005_4_cmle.ics	117	0	1	1	0.08070036311800588	0.31531531531531526	0.31249999999999994
217	Feb25-FISH2-3L1-rep2-cp190-100x_Position005_4_cmle.ics	119	0	1	1	0.11989768234675159	0.5048543689320387	0.49999999999999994
218	Feb25-FISH2-3L1-rep2-cp190-100x_Position005_4_cmle.ics	120	0	1	1	0.04842021787080353	0.22105263157894733	0.2234042553191489
219	Feb25-FISH2-3L1-rep2-cp190-100x_Position005_4_cmle.ics	121	0	1	1	0.08761753709954924	0.44186046511627897	0.36893203883495135
220	Feb25-FISH2-3L1-rep2-cp190-100x_Position005_4_cmle.ics	123	0	1	1	0.0	0.0	0.0
221	Feb25-FISH2-3L1-rep2-cp190-100x_Position005_4_cmle.ics	125	0	1	1	0.0899232617600637	0.37864077669902907	0.37864077669902907
222	Feb25-FISH2-3L1-rep2-cp190-100x_Position005_4_cmle.ics	126	0	1	1	0.03919731922874571	0.18279569892473113	0.16346153846153844
223	Feb25-FISH2-3L1-rep2-cp190-100x_Position005_4_cmle.ics	127	0	1	1	0.07147746447594806	0.3563218390804597	0.3563218390804597
224	Feb25-FISH2-3L1-rep2-cp190-100x_Position005_4_cmle.ics	128	0	1	1	0.11298050836520823	0.49	0.4949494949494949
225	Feb25-FISH2-3L1-rep2-cp190-100x_Position005_4_cmle.ics	129	0	1	1	0.016140072623601176	0.055999999999999994	0.055118110236220465
226	Feb25-FISH2-3L1-rep2-cp190-100x_Position005_4_cmle.ics	130	0	1	1	0.04842021787080353	0.3559322033898305	0.4038461538461538
227	Feb25-FISH2-3L1-rep2-cp190-100x_Position005_4_cmle.ics	131	0	1	1	0.4058075402505439	0.6875	0.7272727272727272
228	Feb25-FISH2-3L1-rep2-cp190-100x_Position005_4_cmle.ics	134	0	1	1	0.03458586990771681	0.14423076923076925	0.14285714285714285
229	Feb25-FISH2-3L1-rep2-cp190-100x_Position005_4_cmle.ics	136	0	1	1	0.1245091316677805	0.4285714285714285	0.42519685039370075
230	Feb25-FISH2-3L1-rep2-cp190-100x_Position006_5_cmle.ics	1	0	1	1	0.0	0.0	0.0
231	Feb25-FISH2-3L1-rep2-cp190-100x_Position006_5_cmle.ics	2	0	1	1	0.23979536469350318	0.3851851851851852	0.38376383763837635
232	Feb25-FISH2-3L1-rep2-cp190-100x_Position006_5_cmle.ics	3	0	1	1	0.059948841173375796	0.30588235294117644	0.30952380952380953
233	Feb25-FISH2-3L1-rep2-cp190-100x_Position006_5_cmle.ics	4	0	1	1	0.24210108935401764	0.8015267175572518	0.9633027522935779
234	Feb25-FISH2-3L1-rep2-cp190-100x_Position006_5_cmle.ics	5	0	1	1	0.10836905904417933	0.38524590163934425	0.38524590163934425
235	Feb25-FISH2-3L1-rep2-cp190-100x_Position006_5_cmle.ics	6	0	1	1	0.19829232080424303	0.5243902439024389	0.5408805031446541
236	Feb25-FISH2-3L1-rep2-cp190-100x_Position006_5_cmle.ics	7	0	1	1	0.33663580043511027	0.5488721804511277	0.4384384384384384
237	Feb25-FISH2-3L1-rep2-cp190-100x_Position006_5_cmle.ics	7	0	2	1	0.0	0.0	0.0
238	Feb25-FISH2-3L1-rep2-cp190-100x_Position006_5_cmle.ics	8	0	1	1	0.10836905904417933	0.6103896103896104	0.6184210526315789
239	Feb25-FISH2-3L1-rep2-cp190-100x_Position006_5_cmle.ics	9	0	1	1	0.14295492895189613	0.6526315789473682	0.6595744680851062
240	Feb25-FISH2-3L1-rep2-cp190-100x_Position006_5_cmle.ics	11	0	1	1	0.04380876854977462	0.17272727272727273	0.17117117117117114
241	Feb25-FISH2-3L1-rep2-cp190-100x_Position006_5_cmle.ics	12	0	1	1	0.33663580043511027	0.6517857142857142	0.6431718061674008
242	Feb25-FISH2-3L1-rep2-cp190-100x_Position006_5_cmle.ics	13	0	1	1	0.13373203030983832	0.4915254237288135	0.4915254237288135
243	Feb25-FISH2-3L1-rep2-cp190-100x_Position006_5_cmle.ics	14	0	1	1	0.0	0.0	0.0
244	Feb25-FISH2-3L1-rep2-cp190-100x_Position006_5_cmle.ics	16	0	1	1	0.10836905904417933	0.9215686274509802	0.7121212121212119
245	Feb25-FISH2-3L1-rep2-cp190-100x_Position006_5_cmle.ics	16	0	1	2	0.0	0.0	0.0
246	Feb25-FISH2-3L1-rep2-cp190-100x_Position006_5_cmle.ics	16	0	2	1	0.0	0.0	0.0
247	Feb25-FISH2-3L1-rep2-cp190-100x_Position006_5_cmle.ics	16	0	2	2	0.11528623302572269	0.6249999999999999	0.7936507936507935
248	Feb25-FISH2-3L1-rep2-cp190-100x_Position006_5_cmle.ics	17	0	1	1	0.0	0.0	0.0
249	Feb25-FISH2-3L1-rep2-cp190-100x_Position006_5_cmle.ics	18	0	1	1	0.0	0.0	0.0
250	Feb25-FISH2-3L1-rep2-cp190-100x_Position006_5_cmle.ics	20	0	1	1	0.0	0.0	0.0
251	Feb25-FISH2-3L1-rep2-cp190-100x_Position006_5_cmle.ics	20	0	1	2	0.0	0.0	0.0
252	Feb25-FISH2-3L1-rep2-cp190-100x_Position006_5_cmle.ics	20	0	2	1	0.0	0.0	0.0
253	Feb25-FISH2-3L1-rep2-cp190-100x_Position006_5_cmle.ics	20	0	2	2	0.0	0.0	0.0
254	Feb25-FISH2-3L1-rep2-cp190-100x_Position006_5_cmle.ics	21	0	1	1	0.04611449321028908	0.19801980198019803	0.19801980198019803
255	Feb25-FISH2-3L1-rep2-cp190-100x_Position006_5_cmle.ics	25	0	1	1	0.11759195768623715	0.39230769230769225	0.39230769230769225
256	Feb25-FISH2-3L1-rep2-cp190-100x_Position006_5_cmle.ics	26	0	1	1	0.0	0.0	0.0
257	Feb25-FISH2-3L1-rep2-cp190-100x_Position006_5_cmle.ics	26	0	1	2	0.006917173981543361	0.024390243902439022	0.04285714285714285
258	Feb25-FISH2-3L1-rep2-cp190-100x_Position006_5_cmle.ics	27	0	1	1	0.0	0.0	0.0
259	Feb25-FISH2-3L1-rep2-cp190-100x_Position006_5_cmle.ics	29	0	1	1	0.09684043574160706	0.37499999999999994	0.33333333333333326
260	Feb25-FISH2-3L1-rep2-cp190-100x_Position006_5_cmle.ics	30	0	1	1	0.14526065361241058	0.4565217391304348	0.5431034482758619
261	Feb25-FISH2-3L1-rep2-cp190-100x_Position006_5_cmle.ics	32	0	1	1	0.14295492895189613	0.5636363636363636	0.5210084033613445
262	Feb25-FISH2-3L1-rep2-cp190-100x_Position006_5_cmle.ics	33	0	1	1	0.0	0.0	0.0
263	Feb25-FISH2-3L1-rep2-cp190-100x_Position006_5_cmle.ics	34	0	1	1	0.03228014524720235	0.19718309859154926	0.19718309859154926
264	Feb25-FISH2-3L1-rep2-cp190-100x_Position006_5_cmle.ics	35	0	1	1	0.0	0.0	0.0
265	Feb25-FISH2-3L1-rep2-cp190-100x_Position006_5_cmle.ics	35	0	2	1	0.0	0.0	0.0
266	Feb25-FISH2-3L1-rep2-cp190-100x_Position006_5_cmle.ics	35	0	3	1	0.0	0.0	0.0
267	Feb25-FISH2-3L1-rep2-cp190-100x_Position006_5_cmle.ics	37	0	1	1	0.10606333438366487	0.4554455445544554	0.4554455445544554
268	Feb25-FISH2-3L1-rep2-cp190-100x_Position006_5_cmle.ics	38	0	1	1	0.14526065361241058	0.5675675675675675	0.5575221238938053
269	Feb25-FISH2-3L1-rep2-cp190-100x_Position006_5_cmle.ics	39	0	1	1	0.0	0.0	0.0
270	Feb25-FISH2-3L1-rep2-cp190-100x_Position006_5_cmle.ics	41	0	1	1	0.1798465235201274	0.722222222222222	0.722222222222222
271	Feb25-FISH2-3L1-rep2-cp190-100x_Position006_5_cmle.ics	42	0	1	1	0.4334762361767173	0.6460481099656358	0.6460481099656358
272	Feb25-FISH2-3L1-rep2-cp190-100x_Position006_5_cmle.ics	43	0	1	1	0.0945347110810926	0.3796296296296295	0.3831775700934578
273	Feb25-FISH2-3L1-rep2-cp190-100x_Position006_5_cmle.ics	44	0	1	1	0.03689159456823126	0.16842105263157892	0.16842105263157892
274	Feb25-FISH2-3L1-rep2-cp190-100x_Position006_5_cmle.ics	45	0	1	1	0.43578196083723175	0.7809917355371899	0.7874999999999999
275	Feb25-FISH2-3L1-rep2-cp190-100x_Position006_5_cmle.ics	46	0	1	1	0.17292934953858402	0.6048387096774194	0.6048387096774194
276	Feb25-FISH2-3L1-rep2-cp190-100x_Position006_5_cmle.ics	48	0	1	1	0.0	0.0	0.0
277	Feb25-FISH2-3L1-rep2-cp190-100x_Position006_5_cmle.ics	48	0	2	1	0.0	0.0	0.0
278	Feb25-FISH2-3L1-rep2-cp190-100x_Position006_5_cmle.ics	49	0	1	1	0.14526065361241058	0.32984293193717273	0.34239130434782605
279	Feb25-FISH2-3L1-rep2-cp190-100x_Position006_5_cmle.ics	50	0	1	1	0.0	0.0	0.0
280	Feb25-FISH2-3L1-rep2-cp190-100x_Position006_5_cmle.ics	51	0	1	1	0.09222898642057815	0.49382716049382713	0.49382716049382713
281	Feb25-FISH2-3L1-rep2-cp190-100x_Position006_5_cmle.ics	53	0	1	1	0.17292934953858402	0.5905511811023622	0.6249999999999999
282	Feb25-FISH2-3L1-rep2-cp190-100x_Position006_5_cmle.ics	54	0	1	1	0.1798465235201274	0.6499999999999999	0.6610169491525423
283	Feb25-FISH2-3L1-rep2-cp190-100x_Position006_5_cmle.ics	55	0	1	1	0.1798465235201274	0.5864661654135337	0.5864661654135337
284	Feb25-FISH2-3L1-rep2-cp190-100x_Position006_5_cmle.ics	56	0	1	1	0.02305724660514454	0.10309278350515463	0.10416666666666667
285	Feb25-FISH2-3L1-rep2-cp190-100x_Position006_5_cmle.ics	57	0	1	1	0.07839463845749142	0.40963855421686735	0.40476190476190477
286	Feb25-FISH2-3L1-rep2-cp190-100x_Position006_5_cmle.ics	58	0	1	1	0.10145188506263597	0.2211055276381909	0.22
287	Feb25-FISH2-3L1-rep2-cp190-100x_Position006_5_cmle.ics	59	0	1	1	0.006917173981543361	0.02884615384615384	0.04761904761904761
288	Feb25-FISH2-3L1-rep2-cp190-100x_Position006_5_cmle.ics	60	0	1	1	0.0	0.0	0.0
289	Feb25-FISH2-3L1-rep2-cp190-100x_Position006_5_cmle.ics	61	0	1	1	0.0945347110810926	0.3693693693693693	0.3596491228070175
290	Feb25-FISH2-3L1-rep2-cp190-100x_Position006_5_cmle.ics	62	0	1	1	0.0	0.0	0.0
291	Feb25-FISH2-3L1-rep2-cp190-100x_Position006_5_cmle.ics	62	0	2	1	0.0	0.0	0.0
292	Feb25-FISH2-3L1-rep2-cp190-100x_Position006_5_cmle.ics	63	0	1	1	0.006917173981543361	0.05263157894736842	0.04838709677419355
293	Feb25-FISH2-3L1-rep2-cp190-100x_Position006_5_cmle.ics	64	0	1	1	0.10836905904417933	0.5874999999999999	0.4196428571428571
294	Feb25-FISH2-3L1-rep2-cp190-100x_Position006_5_cmle.ics	65	0	1	1	0.03228014524720235	0.12173913043478259	0.12173913043478259
295	Feb25-FISH2-3L1-rep2-cp190-100x_Position006_5_cmle.ics	67	0	1	1	0.13603775497035278	0.8428571428571427	0.29500000000000004
296	Feb25-FISH2-3L1-rep2-cp190-100x_Position006_5_cmle.ics	67	0	1	2	0.0	0.0	0.0
297	Feb25-FISH2-3L1-rep2-cp190-100x_Position006_5_cmle.ics	67	0	2	1	0.0	0.0	0.0
298	Feb25-FISH2-3L1-rep2-cp190-100x_Position006_5_cmle.ics	67	0	2	2	0.057643116512861345	0.1358695652173913	0.4716981132075471
299	Feb25-FISH2-3L1-rep2-cp190-100x_Position006_5_cmle.ics	68	0	1	1	0.0	0.0	0.0
300	Feb25-FISH2-3L1-rep2-cp190-100x_Position006_5_cmle.ics	69	0	1	1	0.0	0.0	0.0
301	Feb25-FISH2-3L1-rep2-cp190-100x_Position006_5_cmle.ics	71	0	1	1	0.2536297126565899	0.6666666666666666	0.674846625766871
302	Feb25-FISH2-3L1-rep2-cp190-100x_Position006_5_cmle.ics	72	0	1	1	0.10375760972315042	0.32142857142857134	0.3543307086614173
303	Feb25-FISH2-3L1-rep2-cp190-100x_Position006_5_cmle.ics	73	0	1	1	0.1706236248780696	0.7115384615384616	0.7184466019417475
304	Feb25-FISH2-3L1-rep2-cp190-100x_Position006_5_cmle.ics	74	0	1	1	0.0	0.0	0.0
305	Feb25-FISH2-3L1-rep2-cp190-100x_Position006_5_cmle.ics	74	0	2	1	0.0	0.0	0.0
306	Feb25-FISH2-3L1-rep2-cp190-100x_Position006_5_cmle.ics	74	0	3	1	0.09684043574160706	0.84	0.2372881355932203
307	Feb25-FISH2-3L1-rep2-cp190-100x_Position006_5_cmle.ics	75	0	1	1	0.0	0.0	0.0
308	Feb25-FISH2-3L1-rep2-cp190-100x_Position006_5_cmle.ics	77	0	1	1	0.0	0.0	0.0
309	Feb25-FISH2-3L1-rep2-cp190-100x_Position006_5_cmle.ics	77	0	1	2	0.020751521944630084	0.061643835616438346	0.075
310	Feb25-FISH2-3L1-rep2-cp190-100x_Position006_5_cmle.ics	77	0	2	1	0.0	0.0	0.0
311	Feb25-FISH2-3L1-rep2-cp190-100x_Position006_5_cmle.ics	77	0	2	2	0.0	0.0	0.0
312	Feb25-FISH2-3L1-rep2-cp190-100x_Position006_5_cmle.ics	78	0	1	1	0.0	0.0	0.0
313	Feb25-FISH2-3L1-rep2-cp190-100x_Position006_5_cmle.ics	78	0	2	1	0.11759195768623715	0.9444444444444442	0.3863636363636363
314	Feb25-FISH2-3L1-rep2-cp190-100x_Position006_5_cmle.ics	79	0	1	1	0.059948841173375796	0.19402985074626863	0.16666666666666663
315	Feb25-FISH2-3L1-rep2-cp190-100x_Position006_5_cmle.ics	80	0	1	1	0.14756637827292504	0.6530612244897959	0.6597938144329897
316	Feb25-FISH2-3L1-rep2-cp190-100x_Position006_5_cmle.ics	81	0	1	1	0.24210108935401764	0.49999999999999994	0.4268292682926829
317	Feb25-FISH2-3L1-rep2-cp190-100x_Position006_5_cmle.ics	81	0	2	1	0.0	0.0	0.0
318	Feb25-FISH2-3L1-rep2-cp190-100x_Position006_5_cmle.ics	82	0	1	1	0.09684043574160706	0.5121951219512194	0.35294117647058815
319	Feb25-FISH2-3L1-rep2-cp190-100x_Position006_5_cmle.ics	83	0	1	1	0.29052130722482117	0.5101214574898785	0.5101214574898785
320	Feb25-FISH2-3L1-rep2-cp190-100x_Position006_5_cmle.ics	84	0	1	1	0.03919731922874571	0.18478260869565213	0.1868131868131868
321	Feb25-FISH2-3L1-rep2-cp190-100x_Position006_5_cmle.ics	85	0	1	1	0.20520949478578637	0.7235772357723577	0.7063492063492062
322	Feb25-FISH2-3L1-rep2-cp190-100x_Position006_5_cmle.ics	87	0	1	1	0.0	0.0	0.0
323	Feb25-FISH2-3L1-rep2-cp190-100x_Position006_5_cmle.ics	88	0	1	1	0.39197319228745714	0.6640625	0.8212560386473429
324	Feb25-FISH2-3L1-rep2-cp190-100x_Position006_5_cmle.ics	88	0	1	2	0.0	0.0	0.0
325	Feb25-FISH2-3L1-rep2-cp190-100x_Position006_5_cmle.ics	89	0	1	1	0.0899232617600637	0.33620689655172403	0.3391304347826086
326	Feb25-FISH2-3L1-rep2-cp190-100x_Position006_5_cmle.ics	92	0	1	1	0.0	0.0	0.0
327	Feb25-FISH2-3L1-rep2-cp190-100x_Position006_5_cmle.ics	94	0	1	1	0.08070036311800588	0.4166666666666667	0.42168674698795167
328	Feb25-FISH2-3L1-rep2-cp190-100x_Position006_5_cmle.ics	95	0	1	1	0.053031667191832436	0.38983050847457623	0.38983050847457623
329	Feb25-FISH2-3L1-rep2-cp190-100x_Position006_5_cmle.ics	96	0	1	1	0.0	0.0	0.0
330	Feb25-FISH2-3L1-rep2-cp190-100x_Position006_5_cmle.ics	97	0	1	1	0.0	0.0	0.0
331	Feb25-FISH2-3L1-rep2-cp190-100x_Position006_5_cmle.ics	97	0	2	1	0.2582411619776188	0.8421052631578946	0.5463414634146342
332	Feb25-FISH2-3L1-rep2-cp190-100x_Position006_5_cmle.ics	99	0	1	1	0.11989768234675159	0.44444444444444436	0.4482758620689654
333	Feb25-FISH2-3L1-rep2-cp190-100x_Position006_5_cmle.ics	100	0	1	1	0.07147746447594806	0.26050420168067223	0.25619834710743794
334	Feb25-FISH2-3L1-rep2-cp190-100x_Position006_5_cmle.ics	101	0	1	1	0.06686601515491916	0.41428571428571426	0.32584269662921345
335	Feb25-FISH2-3L1-rep2-cp190-100x_Position006_5_cmle.ics	102	0	1	1	0.0	0.0	0.0
336	Feb25-FISH2-3L1-rep2-cp190-100x_Position006_5_cmle.ics	103	0	1	1	0.09914616040212151	0.3333333333333333	0.3307692307692307
337	Feb25-FISH2-3L1-rep2-cp190-100x_Position006_5_cmle.ics	104	0	1	1	0.14756637827292504	0.4604316546762589	0.463768115942029
338	Feb25-FISH2-3L1-rep2-cp190-100x_Position006_5_cmle.ics	105	0	1	1	0.16601217555704068	0.9473684210526315	0.5625
339	Feb25-FISH2-3L1-rep2-cp190-100x_Position006_5_cmle.ics	106	0	1	1	0.20751521944630083	0.775862068965517	0.7894736842105263
340	Feb25-FISH2-3L1-rep2-cp190-100x_Position006_5_cmle.ics	109	0	1	1	0.26285261129864773	0.6909090909090909	0.5
341	Feb25-FISH2-3L1-rep2-cp190-100x_Position006_5_cmle.ics	109	0	1	2	0.0	0.0	0.0
342	Feb25-FISH2-3L1-rep2-cp190-100x_Position006_5_cmle.ics	109	0	2	1	0.0	0.0	0.0
343	Feb25-FISH2-3L1-rep2-cp190-100x_Position006_5_cmle.ics	109	0	2	2	0.04842021787080353	0.12138728323699419	0.1944444444444444
344	Feb25-FISH2-3L1-rep2-cp190-100x_Position006_5_cmle.ics	110	0	1	1	0.1844579728411563	0.6349206349206349	0.64
345	Feb25-FISH2-3L1-rep2-cp190-100x_Position006_5_cmle.ics	111	0	1	1	0.0	0.0	0.0
346	Feb25-FISH2-3L1-rep2-cp190-100x_Position006_5_cmle.ics	111	0	1	2	0.0	0.0	0.0
347	Feb25-FISH2-3L1-rep2-cp190-100x_Position006_5_cmle.ics	111	0	2	1	0.0	0.0	0.0
348	Feb25-FISH2-3L1-rep2-cp190-100x_Position006_5_cmle.ics	111	0	2	2	0.0	0.0	0.0
349	Feb25-FISH2-3L1-rep2-cp190-100x_Position006_5_cmle.ics	112	0	1	1	0.08761753709954924	0.6229508196721311	0.6229508196721311
350	Feb25-FISH2-3L1-rep2-cp190-100x_Position006_5_cmle.ics	113	0	1	1	0.03919731922874571	0.19999999999999998	0.14166666666666664
351	Feb25-FISH2-3L1-rep2-cp190-100x_Position006_5_cmle.ics	115	0	1	1	0.15678927691498284	0.5762711864406779	0.5762711864406779
352	Feb25-FISH2-3L1-rep2-cp190-100x_Position006_5_cmle.ics	116	0	1	1	0.0	0.0	0.0
353	Feb25-FISH2-3L1-rep2-cp190-100x_Position006_5_cmle.ics	118	0	1	1	0.08070036311800588	0.5645161290322581	0.3043478260869565
354	Feb25-FISH2-3L1-rep2-cp190-100x_Position006_5_cmle.ics	119	0	1	1	0.04842021787080353	0.21428571428571425	0.21428571428571425
355	Feb25-FISH2-3L1-rep2-cp190-100x_Position006_5_cmle.ics	120	0	1	1	0.1498721029334395	0.5327868852459016	0.5327868852459016
356	Feb25-FISH2-3L1-rep2-cp190-100x_Position006_5_cmle.ics	121	0	1	1	0.2351839153724743	0.6623376623376622	0.6623376623376622
357	Feb25-FISH2-3L1-rep2-cp190-100x_Position006_5_cmle.ics	122	0	1	1	0.12681485632829495	0.3353658536585365	0.3333333333333333
358	Feb25-FISH2-3L1-rep2-cp190-100x_Position006_5_cmle.ics	123	0	1	1	0.11528623302572269	0.4587155963302752	0.4587155963302752
359	Feb25-FISH2-3L1-rep2-cp190-100x_Position006_5_cmle.ics	125	0	1	1	0.0	0.0	0.0
360	Feb25-FISH2-3L1-rep2-cp190-100x_Position006_5_cmle.ics	127	0	1	1	0.14756637827292504	0.6213592233009708	0.7529411764705882
361	Feb25-FISH2-3L1-rep2-cp190-100x_Position006_5_cmle.ics	128	0	1	1	0.11528623302572269	0.3472222222222222	0.3448275862068965
362	Feb25-FISH2-3L1-rep2-cp190-100x_Position006_5_cmle.ics	129	0	1	1	0.013834347963086722	0.07142857142857142	0.057142857142857134
363	Feb25-FISH2-3L1-rep2-cp190-100x_Position006_5_cmle.ics	130	0	1	1	0.0	0.0	0.0
364	Feb25-FISH2-3L1-rep2-cp190-100x_Position006_5_cmle.ics	131	0	1	1	0.03228014524720235	0.2545454545454546	0.2592592592592592
365	Feb25-FISH2-3L1-rep2-cp190-100x_Position006_5_cmle.ics	132	0	1	1	0.0	0.0	0.0
366	Feb25-FISH2-3L1-rep2-cp190-100x_Position006_5_cmle.ics	134	0	1	1	0.1291205809888094	0.5233644859813082	0.5185185185185184
367	Feb25-FISH2-3L1-rep2-cp190-100x_Position006_5_cmle.ics	135	0	1	1	0.057643116512861345	0.24509803921568624	0.24509803921568624
368	Feb25-FISH2-3L1-rep2-cp190-100x_Position006_5_cmle.ics	137	0	1	1	0.0	0.0	0.0
369	Feb25-FISH2-3L1-rep2-cp190-100x_Position006_5_cmle.ics	138	0	1	1	0.0	0.0	0.0
370	Feb25-FISH2-3L1-rep2-cp190-100x_Position006_5_cmle.ics	140	0	1	1	0.14756637827292504	0.5079365079365079	0.512
371	Feb25-FISH2-3L1-rep2-cp190-100x_Position007_6_cmle.ics	1	0	1	1	0.17292934953858402	0.6521739130434782	0.6410256410256409
372	Feb25-FISH2-3L1-rep2-cp190-100x_Position007_6_cmle.ics	2	0	1	1	0.0	0.0	0.0
373	Feb25-FISH2-3L1-rep2-cp190-100x_Position007_6_cmle.ics	4	0	1	1	0.0	0.0	0.0
374	Feb25-FISH2-3L1-rep2-cp190-100x_Position007_6_cmle.ics	5	0	1	1	0.0	0.0	0.0
375	Feb25-FISH2-3L1-rep2-cp190-100x_Position007_6_cmle.ics	6	0	1	1	0.0853118124390348	0.4157303370786517	0.3557692307692308
376	Feb25-FISH2-3L1-rep2-cp190-100x_Position007_6_cmle.ics	7	0	1	1	0.0	0.0	0.0
377	Feb25-FISH2-3L1-rep2-cp190-100x_Position007_6_cmle.ics	8	0	1	1	0.0	0.0	0.0
378	Feb25-FISH2-3L1-rep2-cp190-100x_Position007_6_cmle.ics	9	0	1	1	0.06686601515491916	0.381578947368421	0.27358490566037735
379	Feb25-FISH2-3L1-rep2-cp190-100x_Position007_6_cmle.ics	10	0	1	1	0.0	0.0	0.0
380	Feb25-FISH2-3L1-rep2-cp190-100x_Position007_6_cmle.ics	11	0	1	1	0.059948841173375796	0.19847328244274806	0.19999999999999996
381	Feb25-FISH2-3L1-rep2-cp190-100x_Position007_6_cmle.ics	12	0	1	1	0.11989768234675159	0.4126984126984126	0.4126984126984126
382	Feb25-FISH2-3L1-rep2-cp190-100x_Position007_6_cmle.ics	13	0	1	1	0.0853118124390348	0.6981132075471698	0.7254901960784313
383	Feb25-FISH2-3L1-rep2-cp190-100x_Position007_6_cmle.ics	16	0	1	1	0.0	0.0	0.0
384	Feb25-FISH2-3L1-rep2-cp190-100x_Position007_6_cmle.ics	18	0	1	1	0.11067478370469377	0.36641221374045796	0.36641221374045796
385	Feb25-FISH2-3L1-rep2-cp190-100x_Position007_6_cmle.ics	19	0	1	1	0.0	0.0	0.0
386	Feb25-FISH2-3L1-rep2-cp190-100x_Position007_6_cmle.ics	19	0	2	1	0.013834347963086722	0.11538461538461536	0.053097345132743355
387	Feb25-FISH2-3L1-rep2-cp190-100x_Position007_6_cmle.ics	20	0	1	1	0.0	0.0	0.0
388	Feb25-FISH2-3L1-rep2-cp190-100x_Position007_6_cmle.ics	21	0	1	1	0.1590950015754973	0.5564516129032258	0.6764705882352939
389	Feb25-FISH2-3L1-rep2-cp190-100x_Position007_6_cmle.ics	22	0	1	1	0.06917173981543362	0.5263157894736843	0.24390243902439027
390	Feb25-FISH2-3L1-rep2-cp190-100x_Position007_6_cmle.ics	23	0	1	1	0.0	0.0	0.0
391	Feb25-FISH2-3L1-rep2-cp190-100x_Position007_6_cmle.ics	25	0	1	1	0.04150304388926017	0.17142857142857143	0.17142857142857143
392	Feb25-FISH2-3L1-rep2-cp190-100x_Position007_6_cmle.ics	26	0	1	1	0.17754079885961294	0.7264150943396226	0.3055555555555555
393	Feb25-FISH2-3L1-rep2-cp190-100x_Position007_6_cmle.ics	26	0	2	1	0.0	0.0	0.0
394	Feb25-FISH2-3L1-rep2-cp190-100x_Position007_6_cmle.ics	27	0	1	1	0.15678927691498284	0.45333333333333325	0.45333333333333325
395	Feb25-FISH2-3L1-rep2-cp190-100x_Position007_6_cmle.ics	28	0	1	1	0.025362971265658993	0.180327868852459	0.180327868852459
396	Feb25-FISH2-3L1-rep2-cp190-100x_Position007_6_cmle.ics	29	0	1	1	0.0	0.0	0.0
397	Feb25-FISH2-3L1-rep2-cp190-100x_Position007_6_cmle.ics	29	0	1	2	0.0	0.0	0.0
398	Feb25-FISH2-3L1-rep2-cp190-100x_Position007_6_cmle.ics	30	0	1	1	0.053031667191832436	0.20353982300884954	0.20353982300884954
399	Feb25-FISH2-3L1-rep2-cp190-100x_Position007_6_cmle.ics	31	0	1	1	0.21212666876732975	0.5679012345679012	0.5609756097560974
400	Feb25-FISH2-3L1-rep2-cp190-100x_Position007_6_cmle.ics	32	0	1	1	0.0	0.0	0.0
401	Feb25-FISH2-3L1-rep2-cp190-100x_Position007_6_cmle.ics	33	0	1	1	0.0899232617600637	0.3023255813953488	0.29999999999999993
402	Feb25-FISH2-3L1-rep2-cp190-100x_Position007_6_cmle.ics	34	0	1	1	0.0	0.0	0.0
403	Feb25-FISH2-3L1-rep2-cp190-100x_Position007_6_cmle.ics	34	0	1	2	0.26285261129864773	0.47698744769874474	0.5671641791044775
404	Feb25-FISH2-3L1-rep2-cp190-100x_Position007_6_cmle.ics	35	0	1	1	0.1706236248780696	0.5401459854014599	0.5481481481481482
405	Feb25-FISH2-3L1-rep2-cp190-100x_Position007_6_cmle.ics	36	0	1	1	0.07147746447594806	0.2214285714285714	0.2214285714285714
406	Feb25-FISH2-3L1-rep2-cp190-100x_Position007_6_cmle.ics	38	0	1	1	0.0	0.0	0.0
407	Feb25-FISH2-3L1-rep2-cp190-100x_Position007_6_cmle.ics	38	0	2	1	0.03689159456823126	0.06374501992031872	0.09638554216867468
408	Feb25-FISH2-3L1-rep2-cp190-100x_Position007_6_cmle.ics	39	0	1	1	0.07608891379697698	0.264	0.264
409	Feb25-FISH2-3L1-rep2-cp190-100x_Position007_6_cmle.ics	40	0	1	1	0.16140072623601176	0.31249999999999994	0.2928870292887029
410	Feb25-FISH2-3L1-rep2-cp190-100x_Position007_6_cmle.ics	41	0	1	1	0.16831790021755513	0.9012345679012346	0.48026315789473684
411	Feb25-FISH2-3L1-rep2-cp190-100x_Position007_6_cmle.ics	41	0	2	1	0.0	0.0	0.0
412	Feb25-FISH2-3L1-rep2-cp190-100x_Position007_6_cmle.ics	42	0	1	1	0.1590950015754973	0.5897435897435896	0.5897435897435896
413	Feb25-FISH2-3L1-rep2-cp190-100x_Position007_6_cmle.ics	44	0	1	1	0.0	0.0	0.0
414	Feb25-FISH2-3L1-rep2-cp190-100x_Position007_6_cmle.ics	45	0	1	1	0.1498721029334395	0.4779411764705882	0.4744525547445255
415	Feb25-FISH2-3L1-rep2-cp190-100x_Position007_6_cmle.ics	46	0	1	1	0.1291205809888094	0.5045045045045045	0.5045045045045045
416	Feb25-FISH2-3L1-rep2-cp190-100x_Position007_6_cmle.ics	47	0	1	1	0.16601217555704068	0.5454545454545453	0.6728971962616821
417	Feb25-FISH2-3L1-rep2-cp190-100x_Position007_6_cmle.ics	48	0	1	1	0.053031667191832436	0.27380952380952384	0.3194444444444444
418	Feb25-FISH2-3L1-rep2-cp190-100x_Position007_6_cmle.ics	49	0	1	1	0.10836905904417933	0.43925233644859807	0.43518518518518506
419	Feb25-FISH2-3L1-rep2-cp190-100x_Position007_6_cmle.ics	51	0	1	1	0.11067478370469377	0.7272727272727271	0.403361344537815
420	Feb25-FISH2-3L1-rep2-cp190-100x_Position007_6_cmle.ics	52	0	1	1	0.0	0.0	0.0
421	Feb25-FISH2-3L1-rep2-cp190-100x_Position007_6_cmle.ics	53	0	1	1	0.0	0.0	0.0
422	Feb25-FISH2-3L1-rep2-cp190-100x_Position007_6_cmle.ics	54	0	1	1	0.01844579728411563	0.05925925925925926	0.05925925925925926
423	Feb25-FISH2-3L1-rep2-cp190-100x_Position007_6_cmle.ics	55	0	1	1	0.21212666876732975	0.652482269503546	0.6433566433566433
424	Feb25-FISH2-3L1-rep2-cp190-100x_Position007_6_cmle.ics	56	0	1	1	0.11528623302572269	0.39370078740157477	0.39370078740157477
425	Feb25-FISH2-3L1-rep2-cp190-100x_Position007_6_cmle.ics	57	0	1	1	0.2605468866381333	0.7635135135135137	0.7635135135135137
426	Feb25-FISH2-3L1-rep2-cp190-100x_Position007_6_cmle.ics	58	0	1	1	0.08070036311800588	0.4487179487179486	0.4430379746835443
427	Feb25-FISH2-3L1-rep2-cp190-100x_Position007_6_cmle.ics	61	0	1	1	0.14295492895189613	0.5391304347826086	0.4460431654676258
428	Feb25-FISH2-3L1-rep2-cp190-100x_Position007_6_cmle.ics	62	0	1	1	0.3619987717007692	0.5268456375838925	0.5729927007299269
429	Feb25-FISH2-3L1-rep2-cp190-100x_Position007_6_cmle.ics	64	0	1	1	0.059948841173375796	0.2113821138211382	0.21311475409836061
430	Feb25-FISH2-3L1-rep2-cp190-100x_Position007_6_cmle.ics	65	0	1	1	0.0	0.0	0.0
431	Feb25-FISH2-3L1-rep2-cp190-100x_Position007_6_cmle.ics	66	0	1	1	0.14295492895189613	0.4661654135338345	0.5391304347826086
432	Feb25-FISH2-3L1-rep2-cp190-100x_Position007_6_cmle.ics	67	0	1	1	0.06686601515491916	0.35802469135802467	0.35802469135802467
433	Feb25-FISH2-3L1-rep2-cp190-100x_Position007_6_cmle.ics	68	0	1	1	0.0	0.0	0.0
434	Feb25-FISH2-3L1-rep2-cp190-100x_Position007_6_cmle.ics	68	0	2	1	0.01152862330257227	0.08771929824561404	0.027624309392265192
435	Feb25-FISH2-3L1-rep2-cp190-100x_Position007_6_cmle.ics	69	0	1	1	0.0	0.0	0.0
436	Feb25-FISH2-3L1-rep2-cp190-100x_Position007_6_cmle.ics	70	0	1	1	0.0945347110810926	0.4183673469387754	0.4270833333333333
437	Feb25-FISH2-3L1-rep2-cp190-100x_Position007_6_cmle.ics	72	0	1	1	0.03919731922874571	0.2151898734177215	0.2179487179487179
438	Feb25-FISH2-3L1-rep2-cp190-100x_Position007_6_cmle.ics	73	0	1	1	0.11759195768623715	0.43965517241379304	0.43589743589743585
439	Feb25-FISH2-3L1-rep2-cp190-100x_Position007_6_cmle.ics	74	0	1	1	0.0	0.0	0.0
440	Feb25-FISH2-3L1-rep2-cp190-100x_Position007_6_cmle.ics	76	0	1	1	0.0	0.0	0.0
441	Feb25-FISH2-3L1-rep2-cp190-100x_Position007_6_cmle.ics	77	0	1	1	0.0	0.0	0.0
442	Feb25-FISH2-3L1-rep2-cp190-100x_Position007_6_cmle.ics	78	0	1	1	0.0	0.0	0.0
443	Feb25-FISH2-3L1-rep2-cp190-100x_Position007_6_cmle.ics	80	0	1	1	0.0	0.0	0.0
444	Feb25-FISH2-3L1-rep2-cp190-100x_Position007_6_cmle.ics	81	0	1	1	0.06225456583389025	0.2109375	0.20930232558139533
445	Feb25-FISH2-3L1-rep2-cp190-100x_Position007_6_cmle.ics	84	0	1	1	0.0	0.0	0.0
446	Feb25-FISH2-3L1-rep2-cp190-100x_Position007_6_cmle.ics	85	0	1	1	0.027668695926173444	0.18461538461538457	0.18181818181818177
447	Feb25-FISH2-3L1-rep2-cp190-100x_Position007_6_cmle.ics	87	0	1	1	0.0	0.0	0.0
448	Feb25-FISH2-3L1-rep2-cp190-100x_Position007_6_cmle.ics	88	0	1	1	0.0899232617600637	0.39795918367346933	0.39795918367346933
449	Feb25-FISH2-3L1-rep2-cp190-100x_Position007_6_cmle.ics	89	0	1	1	0.1706236248780696	0.6666666666666666	0.9135802469135803
450	Feb25-FISH2-3L1-rep2-cp190-100x_Position007_6_cmle.ics	89	0	1	2	0.0	0.0	0.0
451	Feb25-FISH2-3L1-rep2-cp190-100x_Position007_6_cmle.ics	90	0	1	1	0.21212666876732975	0.5749999999999998	0.5749999999999998
452	Feb25-FISH2-3L1-rep2-cp190-100x_Position007_6_cmle.ics	91	0	1	1	0.1291205809888094	0.4274809160305343	0.4341085271317829
453	Feb25-FISH2-3L1-rep2-cp190-100x_Position007_6_cmle.ics	92	0	1	1	0.0	0.0	0.0
454	Feb25-FISH2-3L1-rep2-cp190-100x_Position007_6_cmle.ics	95	0	1	1	0.07839463845749142	0.25563909774436083	0.641509433962264
455	Feb25-FISH2-3L1-rep2-cp190-100x_Position007_6_cmle.ics	95	0	1	2	0.0	0.0	0.0
456	Feb25-FISH2-3L1-rep2-cp190-100x_Position007_6_cmle.ics	96	0	1	1	0.020751521944630084	0.10714285714285715	0.10465116279069767
457	Feb25-FISH2-3L1-rep2-cp190-100x_Position007_6_cmle.ics	97	0	1	1	0.20520949478578637	0.6223776223776223	0.6180555555555555
458	Feb25-FISH2-3L1-rep2-cp190-100x_Position007_6_cmle.ics	98	0	1	1	0.053031667191832436	0.17557251908396945	0.1742424242424242
459	Feb25-FISH2-3L1-rep2-cp190-100x_Position007_6_cmle.ics	99	0	1	1	0.2098209441068153	0.6791044776119403	0.9680851063829785
460	Feb25-FISH2-3L1-rep2-cp190-100x_Position007_6_cmle.ics	100	0	1	1	0.0	0.0	0.0
461	Feb25-FISH2-3L1-rep2-cp190-100x_Position007_6_cmle.ics	101	0	1	1	0.016140072623601176	0.04761904761904761	0.07291666666666667
462	Feb25-FISH2-3L1-rep2-cp190-100x_Position007_6_cmle.ics	102	0	1	1	0.0	0.0	0.0
463	Feb25-FISH2-3L1-rep2-cp190-100x_Position007_6_cmle.ics	103	0	1	1	0.0	0.0	0.0
464	Feb25-FISH2-3L1-rep2-cp190-100x_Position007_6_cmle.ics	104	0	1	1	0.16370645089652622	0.546153846153846	0.5546875
465	Feb25-FISH2-3L1-rep2-cp190-100x_Position007_6_cmle.ics	105	0	1	1	0.05533739185234689	0.15894039735099336	0.15894039735099336
466	Feb25-FISH2-3L1-rep2-cp190-100x_Position007_6_cmle.ics	107	0	1	1	0.09684043574160706	0.3307086614173228	0.38532110091743116
467	Feb25-FISH2-3L1-rep2-cp190-100x_Position007_6_cmle.ics	110	0	1	1	0.04150304388926017	0.2142857142857143	0.21686746987951802
468	Feb25-FISH2-3L1-rep2-cp190-100x_Position007_6_cmle.ics	112	0	1	1	0.025362971265658993	0.10476190476190476	0.1774193548387097
469	Feb25-FISH2-3L1-rep2-cp190-100x_Position007_6_cmle.ics	114	0	1	1	0.1844579728411563	0.6611570247933883	0.6611570247933883
470	Feb25-FISH2-3L1-rep2-cp190-100x_Position007_6_cmle.ics	116	0	1	1	0.059948841173375796	0.1688311688311688	0.1699346405228758
471	Feb25-FISH2-3L1-rep2-cp190-100x_Position007_6_cmle.ics	119	0	1	1	0.11759195768623715	0.5543478260869564	0.5604395604395604
472	Feb25-FISH2-3L1-rep2-cp190-100x_Position007_6_cmle.ics	120	0	1	1	0.02305724660514454	0.15384615384615383	0.15625
473	Feb25-FISH2-3L1-rep2-cp190-100x_Position007_6_cmle.ics	121	0	1	1	0.11759195768623715	0.35172413793103446	0.85
474	Feb25-FISH2-3L1-rep2-cp190-100x_Position007_6_cmle.ics	122	0	1	1	0.0	0.0	0.0
475	Feb25-FISH2-3L1-rep2-cp190-100x_Position007_6_cmle.ics	122	0	1	2	0.3043556551879079	0.4799999999999999	0.9166666666666667
476	Feb25-FISH2-3L1-rep2-cp190-100x_Position007_6_cmle.ics	124	0	1	1	0.2836041332432778	0.7028571428571428	0.5616438356164383
477	Feb25-FISH2-3L1-rep2-cp190-100x_Position007_6_cmle.ics	125	0	1	1	0.0	0.0	0.0
478	Feb25-FISH2-3L1-rep2-cp190-100x_Position007_6_cmle.ics	125	0	1	2	0.0	0.0	0.0
479	Feb25-FISH2-3L1-rep2-cp190-100x_Position007_6_cmle.ics	125	0	2	1	0.12681485632829495	0.4104477611940298	0.9649122807017543
480	Feb25-FISH2-3L1-rep2-cp190-100x_Position007_6_cmle.ics	125	0	2	2	0.0	0.0	0.0
481	Feb25-FISH2-3L1-rep2-cp190-100x_Position007_6_cmle.ics	125	0	3	1	0.0	0.0	0.0
482	Feb25-FISH2-3L1-rep2-cp190-100x_Position007_6_cmle.ics	125	0	3	2	0.10606333438366487	0.6133333333333333	0.1940928270042194
483	Feb25-FISH2-3L1-rep2-cp190-100x_Position007_6_cmle.ics	126	0	1	1	0.10375760972315042	0.3913043478260869	0.3879310344827585
484	Feb25-FISH2-3L1-rep2-cp190-100x_Position007_6_cmle.ics	127	0	1	1	0.0	0.0	0.0
485	Feb25-FISH2-3L1-rep2-cp190-100x_Position007_6_cmle.ics	128	0	1	1	0.0	0.0	0.0
486	Feb25-FISH2-3L1-rep2-cp190-100x_Position007_6_cmle.ics	128	0	2	1	0.10836905904417933	0.7966101694915254	0.415929203539823
487	Feb25-FISH2-3L1-rep2-cp190-100x_Position007_6_cmle.ics	129	0	1	1	0.0	0.0	0.0
488	Feb25-FISH2-3L1-rep2-cp190-100x_Position007_6_cmle.ics	129	0	1	2	0.0	0.0	0.0
489	Feb25-FISH2-3L1-rep2-cp190-100x_Position007_6_cmle.ics	129	0	2	1	0.0	0.0	0.0
490	Feb25-FISH2-3L1-rep2-cp190-100x_Position007_6_cmle.ics	129	0	2	2	0.0	0.0	0.0
491	Feb25-FISH2-3L1-rep2-cp190-100x_Position007_6_cmle.ics	131	0	1	1	0.08300608777852034	0.3214285714285714	0.3956043956043956
492	Feb25-FISH2-3L1-rep2-cp190-100x_Position007_6_cmle.ics	132	0	1	1	0.10836905904417933	0.3263888888888889	0.32413793103448274
493	Feb25-FISH2-3L1-rep2-cp190-100x_Position007_6_cmle.ics	135	0	1	1	0.4058075402505439	0.7272727272727272	0.7272727272727272
494	Feb25-FISH2-3L1-rep2-cp190-100x_Position007_6_cmle.ics	136	0	1	1	0.025362971265658993	0.18965517241379307	0.171875
495	Feb25-FISH2-3L1-rep2-cp190-100x_Position007_6_cmle.ics	136	0	1	2	0.0	0.0	0.0
496	Feb25-FISH2-3L1-rep2-cp190-100x_Position007_6_cmle.ics	136	0	2	1	0.0	0.0	0.0
497	Feb25-FISH2-3L1-rep2-cp190-100x_Position007_6_cmle.ics	136	0	2	2	0.10836905904417933	0.5465116279069767	0.6438356164383561
498	Feb25-FISH2-3L1-rep2-cp190-100x_Position007_6_cmle.ics	138	0	1	1	0.04842021787080353	0.16030534351145034	0.21428571428571425
499	Feb25-FISH2-3L1-rep2-cp190-100x_Position007_6_cmle.ics	139	0	1	1	0.0	0.0	0.0
500	Feb25-FISH2-3L1-rep2-cp190-100x_Position007_6_cmle.ics	140	0	1	1	0.09684043574160706	0.4158415841584158	0.4158415841584158
501	Feb25-FISH2-3L1-rep2-cp190-100x_Position007_6_cmle.ics	141	0	1	1	0.0	0.0	0.0
502	Feb25-FISH2-3L1-rep2-cp190-100x_Position007_6_cmle.ics	142	0	1	1	0.0046114493210289076	0.018691588785046724	0.018518518518518514
503	Feb25-FISH2-3L1-rep2-cp190-100x_Position007_6_cmle.ics	143	0	1	1	0.13373203030983832	0.39726027397260266	0.39726027397260266
504	Feb25-FISH2-3L1-rep2-cp190-100x_Position007_6_cmle.ics	144	0	1	1	0.0	0.0	0.0
505	Feb25-FISH2-3L1-rep2-cp190-100x_Position007_6_cmle.ics	145	0	1	1	0.0	0.0	0.0
506	Feb25-FISH2-3L1-rep2-cp190-100x_Position007_6_cmle.ics	145	0	1	2	0.020751521944630084	0.08256880733944955	0.12
507	Feb25-FISH2-3L1-rep2-cp190-100x_Position007_6_cmle.ics	145	0	2	1	0.0	0.0	0.0
508	Feb25-FISH2-3L1-rep2-cp190-100x_Position007_6_cmle.ics	145	0	2	2	0.0	0.0	0.0
509	Feb25-FISH2-3L1-rep2-cp190-100x_Position007_6_cmle.ics	147	0	1	1	0.15448355225446841	0.5234375	0.5075757575757575
510	Feb25-FISH2-3L1-rep2-cp190-100x_Position007_6_cmle.ics	148	0	1	1	0.29052130722482117	0.75	0.7682926829268291
511	Feb25-FISH2-3L1-rep2-cp190-100x_Position007_6_cmle.ics	149	0	1	1	0.0	0.0	0.0
512	Feb25-FISH2-3L1-rep2-cp190-100x_Position007_6_cmle.ics	151	0	1	1	0.08300608777852034	0.7058823529411764	0.37500000000000006
513	Feb25-FISH2-3L1-rep2-cp190-100x_Position007_6_cmle.ics	152	0	1	1	0.0	0.0	0.0
514	Feb25-FISH2-3L1-rep2-cp190-100x_Position008_7_cmle.ics	2	0	1	1	0.0	0.0	0.0
515	Feb25-FISH2-3L1-rep2-cp190-100x_Position008_7_cmle.ics	3	0	1	1	0.15448355225446841	0.26693227091633465	0.2637795275590551
516	Feb25-FISH2-3L1-rep2-cp190-100x_Position008_7_cmle.ics	4	0	1	1	0.37122167034282705	0.6708333333333333	0.7740384615384615
517	Feb25-FISH2-3L1-rep2-cp190-100x_Position008_7_cmle.ics	5	0	1	1	0.0	0.0	0.0
518	Feb25-FISH2-3L1-rep2-cp190-100x_Position008_7_cmle.ics	6	0	1	1	0.03919731922874571	0.33999999999999997	0.33999999999999997
519	Feb25-FISH2-3L1-rep2-cp190-100x_Position008_7_cmle.ics	8	0	1	1	0.07608891379697698	0.32673267326732675	0.32352941176470584
520	Feb25-FISH2-3L1-rep2-cp190-100x_Position008_7_cmle.ics	9	0	1	1	0.0	0.0	0.0
521	Feb25-FISH2-3L1-rep2-cp190-100x_Position008_7_cmle.ics	11	0	1	1	0.1245091316677805	0.8059701492537313	0.4999999999999999
522	Feb25-FISH2-3L1-rep2-cp190-100x_Position008_7_cmle.ics	12	0	1	1	0.09914616040212151	0.4018691588785046	0.4018691588785046
523	Feb25-FISH2-3L1-rep2-cp190-100x_Position008_7_cmle.ics	13	0	1	1	0.03919731922874571	0.15044247787610618	0.2151898734177215
524	Feb25-FISH2-3L1-rep2-cp190-100x_Position008_7_cmle.ics	14	0	1	1	0.0	0.0	0.0
525	Feb25-FISH2-3L1-rep2-cp190-100x_Position008_7_cmle.ics	14	0	1	2	0.0	0.0	0.0
526	Feb25-FISH2-3L1-rep2-cp190-100x_Position008_7_cmle.ics	14	0	1	3	0.0	0.0	0.0
527	Feb25-FISH2-3L1-rep2-cp190-100x_Position008_7_cmle.ics	16	0	1	1	0.31127282916945126	0.6553398058252426	0.6490384615384615
528	Feb25-FISH2-3L1-rep2-cp190-100x_Position008_7_cmle.ics	17	0	1	1	0.299744205866879	0.5777777777777777	0.7514450867052022
529	Feb25-FISH2-3L1-rep2-cp190-100x_Position008_7_cmle.ics	17	0	1	2	0.0	0.0	0.0
530	Feb25-FISH2-3L1-rep2-cp190-100x_Position008_7_cmle.ics	18	0	1	1	0.12681485632829495	0.6874999999999998	0.6874999999999998
531	Feb25-FISH2-3L1-rep2-cp190-100x_Position008_7_cmle.ics	21	0	1	1	0.06225456583389025	0.36	0.3648648648648649
532	Feb25-FISH2-3L1-rep2-cp190-100x_Position008_7_cmle.ics	22	0	1	1	0.0853118124390348	0.3333333333333333	0.35922330097087374
533	Feb25-FISH2-3L1-rep2-cp190-100x_Position008_7_cmle.ics	23	0	1	1	0.0	0.0	0.0
534	Feb25-FISH2-3L1-rep2-cp190-100x_Position008_7_cmle.ics	24	0	1	1	0.10375760972315042	0.3125	0.44999999999999996
535	Feb25-FISH2-3L1-rep2-cp190-100x_Position008_7_cmle.ics	24	0	1	2	0.0	0.0	0.0
536	Feb25-FISH2-3L1-rep2-cp190-100x_Position008_7_cmle.ics	24	0	2	1	0.0	0.0	0.0
537	Feb25-FISH2-3L1-rep2-cp190-100x_Position008_7_cmle.ics	24	0	2	2	0.10836905904417933	0.6714285714285714	0.408695652173913
538	Feb25-FISH2-3L1-rep2-cp190-100x_Position008_7_cmle.ics	25	0	1	1	0.13834347963086724	0.4958677685950413	0.4958677685950413
539	Feb25-FISH2-3L1-rep2-cp190-100x_Position008_7_cmle.ics	26	0	1	1	0.21212666876732975	0.7244094488188976	0.676470588235294
540	Feb25-FISH2-3L1-rep2-cp190-100x_Position008_7_cmle.ics	27	0	1	1	0.04150304388926017	0.30508474576271183	0.30508474576271183
541	Feb25-FISH2-3L1-rep2-cp190-100x_Position008_7_cmle.ics	28	0	1	1	0.17754079885961294	0.7064220183486238	0.7129629629629628
542	Feb25-FISH2-3L1-rep2-cp190-100x_Position008_7_cmle.ics	29	0	1	1	0.0	0.0	0.0
543	Feb25-FISH2-3L1-rep2-cp190-100x_Position008_7_cmle.ics	29	0	1	2	0.2559354373171044	0.3627450980392157	0.7872340425531915
544	Feb25-FISH2-3L1-rep2-cp190-100x_Position008_7_cmle.ics	30	0	1	1	0.0	0.0	0.0
545	Feb25-FISH2-3L1-rep2-cp190-100x_Position008_7_cmle.ics	31	0	1	1	0.14064920429138167	0.5922330097087377	0.5980392156862744
546	Feb25-FISH2-3L1-rep2-cp190-100x_Position008_7_cmle.ics	32	0	1	1	0.0	0.0	0.0
547	Feb25-FISH2-3L1-rep2-cp190-100x_Position008_7_cmle.ics	33	0	1	1	0.0	0.0	0.0
548	Feb25-FISH2-3L1-rep2-cp190-100x_Position008_7_cmle.ics	35	0	1	1	0.0	0.0	0.0
549	Feb25-FISH2-3L1-rep2-cp190-100x_Position008_7_cmle.ics	35	0	2	1	0.016140072623601176	0.13207547169811318	0.0319634703196347
550	Feb25-FISH2-3L1-rep2-cp190-100x_Position008_7_cmle.ics	38	0	1	1	0.04842021787080353	0.21649484536082472	0.21649484536082472
551	Feb25-FISH2-3L1-rep2-cp190-100x_Position008_7_cmle.ics	39	0	1	1	0.0	0.0	0.0
552	Feb25-FISH2-3L1-rep2-cp190-100x_Position008_7_cmle.ics	40	0	1	1	0.0	0.0	0.0
553	Feb25-FISH2-3L1-rep2-cp190-100x_Position008_7_cmle.ics	41	0	1	1	0.0853118124390348	0.3162393162393162	0.3162393162393162
554	Feb25-FISH2-3L1-rep2-cp190-100x_Position008_7_cmle.ics	43	0	1	1	0.12220340700726605	0.53	0.5247524752475248
555	Feb25-FISH2-3L1-rep2-cp190-100x_Position008_7_cmle.ics	44	0	1	1	0.0899232617600637	0.47560975609756084	0.47560975609756084
556	Feb25-FISH2-3L1-rep2-cp190-100x_Position008_7_cmle.ics	45	0	1	1	0.0	0.0	0.0
557	Feb25-FISH2-3L1-rep2-cp190-100x_Position008_7_cmle.ics	48	0	1	1	0.2351839153724743	0.6296296296296297	0.6257668711656441
558	Feb25-FISH2-3L1-rep2-cp190-100x_Position008_7_cmle.ics	49	0	1	1	0.04150304388926017	0.19148936170212763	0.1894736842105263
559	Feb25-FISH2-3L1-rep2-cp190-100x_Position008_7_cmle.ics	50	0	1	1	0.0	0.0	0.0
560	Feb25-FISH2-3L1-rep2-cp190-100x_Position008_7_cmle.ics	50	0	1	2	0.03228014524720235	0.1346153846153846	0.15217391304347824
561	Feb25-FISH2-3L1-rep2-cp190-100x_Position008_7_cmle.ics	50	0	2	1	0.11989768234675159	0.45614035087719296	0.40944881889763773
562	Feb25-FISH2-3L1-rep2-cp190-100x_Position008_7_cmle.ics	50	0	2	2	0.0	0.0	0.0
563	Feb25-FISH2-3L1-rep2-cp190-100x_Position008_7_cmle.ics	52	0	1	1	0.0	0.0	0.0
564	Feb25-FISH2-3L1-rep2-cp190-100x_Position008_7_cmle.ics	53	0	1	1	0.013834347963086722	0.09230769230769229	0.05454545454545454
565	Feb25-FISH2-3L1-rep2-cp190-100x_Position008_7_cmle.ics	55	0	1	1	0.0	0.0	0.0
566	Feb25-FISH2-3L1-rep2-cp190-100x_Position008_7_cmle.ics	55	0	1	2	0.009222898642057815	0.03669724770642202	0.07272727272727274
567	Feb25-FISH2-3L1-rep2-cp190-100x_Position008_7_cmle.ics	57	0	1	1	0.17523507419909848	0.6280991735537188	0.6333333333333332
568	Feb25-FISH2-3L1-rep2-cp190-100x_Position008_7_cmle.ics	58	0	1	1	0.08761753709954924	0.7037037037037035	0.16888888888888887
569	Feb25-FISH2-3L1-rep2-cp190-100x_Position008_7_cmle.ics	58	0	2	1	0.0	0.0	0.0
570	Feb25-FISH2-3L1-rep2-cp190-100x_Position008_7_cmle.ics	59	0	1	1	0.3689159456823126	0.6451612903225807	0.6477732793522267
571	Feb25-FISH2-3L1-rep2-cp190-100x_Position008_7_cmle.ics	60	0	1	1	0.0	0.0	0.0
572	Feb25-FISH2-3L1-rep2-cp190-100x_Position008_7_cmle.ics	62	0	1	1	0.10836905904417933	0.5164835164835164	0.5108695652173912
573	Feb25-FISH2-3L1-rep2-cp190-100x_Position008_7_cmle.ics	65	0	1	1	0.07147746447594806	0.27927927927927926	0.27927927927927926
574	Feb25-FISH2-3L1-rep2-cp190-100x_Position008_7_cmle.ics	66	0	1	1	0.0	0.0	0.0
575	Feb25-FISH2-3L1-rep2-cp190-100x_Position008_7_cmle.ics	66	0	1	2	0.13373203030983832	0.4873949579831932	0.90625
576	Feb25-FISH2-3L1-rep2-cp190-100x_Position008_7_cmle.ics	68	0	1	1	0.04380876854977462	0.19587628865979378	0.19791666666666666
577	Feb25-FISH2-3L1-rep2-cp190-100x_Position008_7_cmle.ics	69	0	1	1	0.09684043574160706	0.23463687150837984	0.19999999999999998
578	Feb25-FISH2-3L1-rep2-cp190-100x_Position008_7_cmle.ics	70	0	1	1	0.0	0.0	0.0
579	Feb25-FISH2-3L1-rep2-cp190-100x_Position008_7_cmle.ics	72	0	1	1	0.0	0.0	0.0
580	Feb25-FISH2-3L1-rep2-cp190-100x_Position008_7_cmle.ics	73	0	1	1	0.04611449321028908	0.15384615384615383	0.15384615384615383
581	Feb25-FISH2-3L1-rep2-cp190-100x_Position008_7_cmle.ics	74	0	1	1	0.29052130722482117	0.5526315789473684	0.5575221238938053
582	Feb25-FISH2-3L1-rep2-cp190-100x_Position008_7_cmle.ics	75	0	1	1	0.06225456583389025	0.2755102040816326	0.33749999999999997
583	Feb25-FISH2-3L1-rep2-cp190-100x_Position008_7_cmle.ics	77	0	1	1	0.050725942531317986	0.180327868852459	0.180327868852459
584	Feb25-FISH2-3L1-rep2-cp190-100x_Position008_7_cmle.ics	78	0	1	1	0.0899232617600637	0.5492957746478873	0.4239130434782608
585	Feb25-FISH2-3L1-rep2-cp190-100x_Position008_7_cmle.ics	79	0	1	1	0.020751521944630084	0.10465116279069767	0.10344827586206896
586	Feb25-FISH2-3L1-rep2-cp190-100x_Position008_7_cmle.ics	80	0	1	1	0.13142630564932387	0.5089285714285713	0.5643564356435643
587	Feb25-FISH2-3L1-rep2-cp190-100x_Position008_7_cmle.ics	81	0	1	1	0.0	0.0	0.0
588	Feb25-FISH2-3L1-rep2-cp190-100x_Position008_7_cmle.ics	81	0	2	1	0.13142630564932387	0.8260869565217391	0.4672131147540983
589	Feb25-FISH2-3L1-rep2-cp190-100x_Position008_7_cmle.ics	82	0	1	1	0.057643116512861345	0.30487804878048774	0.30487804878048774
590	Feb25-FISH2-3L1-rep2-cp190-100x_Position008_7_cmle.ics	83	0	1	1	0.13834347963086724	0.5309734513274337	0.5217391304347826
591	Feb25-FISH2-3L1-rep2-cp190-100x_Position008_7_cmle.ics	85	0	1	1	0.17754079885961294	0.6416666666666666	0.6416666666666666
592	Feb25-FISH2-3L1-rep2-cp190-100x_Position008_7_cmle.ics	86	0	1	1	0.03458586990771681	0.1271186440677966	0.15789473684210525
593	Feb25-FISH2-3L1-rep2-cp190-100x_Position008_7_cmle.ics	87	0	1	1	0.04380876854977462	0.18446601941747567	0.18446601941747567
594	Feb25-FISH2-3L1-rep2-cp190-100x_Position008_7_cmle.ics	88	0	1	1	0.0945347110810926	0.46067415730337075	0.49999999999999983
595	Feb25-FISH2-3L1-rep2-cp190-100x_Position008_7_cmle.ics	89	0	1	1	0.20059804546475749	0.3954545454545455	0.3954545454545455
596	Feb25-FISH2-3L1-rep2-cp190-100x_Position008_7_cmle.ics	91	0	1	1	0.0	0.0	0.0
597	Feb25-FISH2-3L1-rep2-cp190-100x_Position008_7_cmle.ics	93	0	1	1	0.0	0.0	0.0
598	Feb25-FISH2-3L1-rep2-cp190-100x_Position008_7_cmle.ics	97	0	1	1	0.13142630564932387	0.553398058252427	0.553398058252427
599	Feb25-FISH2-3L1-rep2-cp190-100x_Position008_7_cmle.ics	98	0	1	1	0.21904384274887312	0.7539682539682538	0.7539682539682538
600	Feb25-FISH2-3L1-rep2-cp190-100x_Position008_7_cmle.ics	100	0	1	1	0.0	0.0	0.0
601	Feb25-FISH2-3L1-rep2-cp190-100x_Position008_7_cmle.ics	101	0	1	1	0.20751521944630083	0.6716417910447761	0.6716417910447761
602	Feb25-FISH2-3L1-rep2-cp190-100x_Position008_7_cmle.ics	102	0	1	1	0.057643116512861345	0.36231884057971014	0.3205128205128205
603	Feb25-FISH2-3L1-rep2-cp190-100x_Position008_7_cmle.ics	103	0	1	1	0.0	0.0	0.0
604	Feb25-FISH2-3L1-rep2-cp190-100x_Position008_7_cmle.ics	104	0	1	1	0.24671253867504656	0.7985074626865671	0.7925925925925926
605	Feb25-FISH2-3L1-rep2-cp190-100x_Position008_7_cmle.ics	105	0	1	1	0.0	0.0	0.0
606	Feb25-FISH2-3L1-rep2-cp190-100x_Position008_7_cmle.ics	106	0	1	1	0.0	0.0	0.0
607	Feb25-FISH2-3L1-rep2-cp190-100x_Position008_7_cmle.ics	109	0	1	1	0.18215224818064185	0.6475409836065573	0.6475409836065573
608	Feb25-FISH2-3L1-rep2-cp190-100x_Position008_7_cmle.ics	110	0	1	1	0.1590950015754973	0.5999999999999999	0.5999999999999999
609	Feb25-FISH2-3L1-rep2-cp190-100x_Position008_7_cmle.ics	112	0	1	1	0.0	0.0	0.0
610	Feb25-FISH2-3L1-rep2-cp190-100x_Position008_7_cmle.ics	113	0	1	1	0.06225456583389025	0.27	0.2755102040816326
611	Feb25-FISH2-3L1-rep2-cp190-100x_Position008_7_cmle.ics	114	0	1	1	0.0	0.0	0.0
612	Feb25-FISH2-3L1-rep2-cp190-100x_Position008_7_cmle.ics	115	0	1	1	0.057643116512861345	0.25773195876288657	0.25773195876288657
613	Feb25-FISH2-3L1-rep2-cp190-100x_Position008_7_cmle.ics	116	0	1	1	0.07378318913646252	0.41558441558441556	0.3440860215053763
614	Feb25-FISH2-3L1-rep2-cp190-100x_Position008_7_cmle.ics	117	0	1	1	0.0	0.0	0.0
615	Feb25-FISH2-3L1-rep2-cp190-100x_Position008_7_cmle.ics	118	0	1	1	0.10836905904417933	0.4476190476190476	0.43925233644859807
616	Feb25-FISH2-3L1-rep2-cp190-100x_Position008_7_cmle.ics	119	0	1	1	0.0	0.0	0.0
617	Feb25-FISH2-3L1-rep2-cp190-100x_Position008_7_cmle.ics	121	0	1	1	0.08300608777852034	0.3272727272727273	0.3243243243243243
618	Feb25-FISH2-3L1-rep2-cp190-100x_Position008_7_cmle.ics	122	0	1	1	0.11989768234675159	0.5416666666666666	0.5360824742268041
619	Feb25-FISH2-3L1-rep2-cp190-100x_Position008_7_cmle.ics	123	0	1	1	0.12220340700726605	0.576086956521739	0.576086956521739
620	Feb25-FISH2-3L1-rep2-cp190-100x_Position008_7_cmle.ics	124	0	1	1	0.16601217555704068	0.5669291338582677	0.5106382978723404
621	Feb25-FISH2-3L1-rep2-cp190-100x_Position008_7_cmle.ics	126	0	1	1	0.0	0.0	0.0
622	Feb25-FISH2-3L1-rep2-cp190-100x_Position008_7_cmle.ics	128	0	1	1	0.0	0.0	0.0
623	Feb25-FISH2-3L1-rep2-cp190-100x_Position008_7_cmle.ics	130	0	1	1	0.0	0.0	0.0
624	Feb25-FISH2-3L1-rep2-cp190-100x_Position008_7_cmle.ics	131	0	1	1	0.0	0.0	0.0
625	Feb25-FISH2-3L1-rep2-cp190-100x_Position008_7_cmle.ics	133	0	1	1	0.016140072623601176	0.07291666666666667	0.03825136612021857
626	Feb25-FISH2-3L1-rep2-cp190-100x_Position008_7_cmle.ics	133	0	1	2	0.0	0.0	0.0
627	Feb25-FISH2-3L1-rep2-cp190-100x_Position008_7_cmle.ics	133	0	2	1	0.0	0.0	0.0
628	Feb25-FISH2-3L1-rep2-cp190-100x_Position008_7_cmle.ics	133	0	2	2	0.06686601515491916	0.29292929292929293	0.47540983606557374
629	Feb25-FISH2-3L1-rep2-cp190-100x_Position008_7_cmle.ics	134	0	1	1	0.0853118124390348	0.30833333333333335	0.30327868852459017
630	Feb25-FISH2-3L1-rep2-cp190-100x_Position008_7_cmle.ics	135	0	1	1	0.13142630564932387	0.548076923076923	0.5327102803738316
631	Feb25-FISH2-3L1-rep2-cp190-100x_Position008_7_cmle.ics	137	0	1	1	0.057643116512861345	0.28409090909090906	0.28089887640449435
632	Feb25-FISH2-3L1-rep2-cp190-100x_Position008_7_cmle.ics	138	0	1	1	0.22596101673041646	0.9158878504672895	0.4666666666666666
633	Feb25-FISH2-3L1-rep2-cp190-100x_Position008_7_cmle.ics	138	0	2	1	0.0	0.0	0.0
634	Feb25-FISH2-3L1-rep2-cp190-100x_Position008_7_cmle.ics	139	0	1	1	0.07608891379697698	0.3975903614457831	0.2704918032786885
635	Feb25-FISH2-3L1-rep2-cp190-100x_Position008_7_cmle.ics	140	0	1	1	0.0	0.0	0.0
636	Feb25-FISH2-3L1-rep2-cp190-100x_Position008_7_cmle.ics	141	0	1	1	0.09684043574160706	0.41176470588235287	0.3962264150943396
637	Feb25-FISH2-3L1-rep2-cp190-100x_Position008_7_cmle.ics	142	0	1	1	0.1798465235201274	0.6964285714285713	0.6964285714285713
638	Feb25-FISH2-3L1-rep2-cp190-100x_Position008_7_cmle.ics	143	0	1	1	0.13603775497035278	0.5784313725490196	0.5784313725490196
639	Feb25-FISH2-3L1-rep2-cp190-100x_Position008_7_cmle.ics	145	0	1	1	0.0046114493210289076	0.035714285714285705	0.027397260273972598
640	Feb25-FISH2-3L1-rep2-cp190-100x_Position008_7_cmle.ics	146	0	1	1	0.17754079885961294	0.5620437956204379	0.5620437956204379
641	Feb25-FISH2-3L1-rep2-cp190-100x_Position008_7_cmle.ics	147	0	1	1	0.0	0.0	0.0
642	Feb25-FISH2-3L1-rep2-cp190-100x_Position008_7_cmle.ics	148	0	1	1	0.07608891379697698	0.3113207547169811	0.3113207547169811
643	Feb25-FISH2-3L1-rep2-cp190-100x_Position009_8_cmle.ics	1	0	1	1	0.11759195768623715	0.41803278688524587	0.4722222222222221
644	Feb25-FISH2-3L1-rep2-cp190-100x_Position009_8_cmle.ics	3	0	1	1	0.0	0.0	0.0
645	Feb25-FISH2-3L1-rep2-cp190-100x_Position009_8_cmle.ics	7	0	1	1	0.04611449321028908	0.3571428571428571	0.3571428571428571
646	Feb25-FISH2-3L1-rep2-cp190-100x_Position009_8_cmle.ics	9	0	1	1	0.14064920429138167	0.3112244897959183	0.23643410852713173
647	Feb25-FISH2-3L1-rep2-cp190-100x_Position009_8_cmle.ics	9	0	2	1	0.0	0.0	0.0
648	Feb25-FISH2-3L1-rep2-cp190-100x_Position009_8_cmle.ics	11	0	1	1	0.0645602904944047	0.27999999999999997	0.19718309859154926
649	Feb25-FISH2-3L1-rep2-cp190-100x_Position009_8_cmle.ics	12	0	1	1	0.0	0.0	0.0
650	Feb25-FISH2-3L1-rep2-cp190-100x_Position009_8_cmle.ics	13	0	1	1	0.12220340700726605	0.4453781512605041	0.4416666666666666
651	Feb25-FISH2-3L1-rep2-cp190-100x_Position009_8_cmle.ics	14	0	1	1	0.03689159456823126	0.1509433962264151	0.12121212121212119
652	Feb25-FISH2-3L1-rep2-cp190-100x_Position009_8_cmle.ics	15	0	1	1	0.11067478370469377	0.42477876106194684	0.4324324324324324
653	Feb25-FISH2-3L1-rep2-cp190-100x_Position009_8_cmle.ics	16	0	1	1	0.13373203030983832	0.4393939393939393	0.5132743362831859
654	Feb25-FISH2-3L1-rep2-cp190-100x_Position009_8_cmle.ics	17	0	1	1	0.15448355225446841	0.5114503816793893	0.5630252100840336
655	Feb25-FISH2-3L1-rep2-cp190-100x_Position009_8_cmle.ics	18	0	1	1	0.0	0.0	0.0
656	Feb25-FISH2-3L1-rep2-cp190-100x_Position009_8_cmle.ics	19	0	1	1	0.13142630564932387	0.45967741935483875	0.45599999999999996
657	Feb25-FISH2-3L1-rep2-cp190-100x_Position009_8_cmle.ics	21	0	1	1	0.03228014524720235	0.10852713178294572	0.10687022900763357
658	Feb25-FISH2-3L1-rep2-cp190-100x_Position009_8_cmle.ics	23	0	1	1	0.13373203030983832	0.5858585858585859	0.43283582089552236
659	Feb25-FISH2-3L1-rep2-cp190-100x_Position009_8_cmle.ics	24	0	1	1	0.13834347963086724	0.48000000000000004	0.48000000000000004
660	Feb25-FISH2-3L1-rep2-cp190-100x_Position009_8_cmle.ics	25	0	1	1	0.2789926839222489	0.4671814671814672	0.5127118644067796
661	Feb25-FISH2-3L1-rep2-cp190-100x_Position009_8_cmle.ics	26	0	1	1	0.26515833595916216	0.5897435897435896	0.502183406113537
662	Feb25-FISH2-3L1-rep2-cp190-100x_Position009_8_cmle.ics	26	0	2	1	0.0	0.0	0.0
663	Feb25-FISH2-3L1-rep2-cp190-100x_Position009_8_cmle.ics	29	0	1	1	0.14064920429138167	0.4999999999999999	0.4959349593495934
664	Feb25-FISH2-3L1-rep2-cp190-100x_Position009_8_cmle.ics	30	0	1	1	0.07839463845749142	0.4857142857142856	0.4788732394366196
665	Feb25-FISH2-3L1-rep2-cp190-100x_Position009_8_cmle.ics	34	0	1	1	0.07608891379697698	0.6111111111111109	0.222972972972973
666	Feb25-FISH2-3L1-rep2-cp190-100x_Position009_8_cmle.ics	34	0	2	1	0.0	0.0	0.0
667	Feb25-FISH2-3L1-rep2-cp190-100x_Position009_8_cmle.ics	35	0	1	1	0.07608891379697698	0.27499999999999997	0.2727272727272727
668	Feb25-FISH2-3L1-rep2-cp190-100x_Position009_8_cmle.ics	36	0	1	1	0.053031667191832436	0.27058823529411763	0.2804878048780487
669	Feb25-FISH2-3L1-rep2-cp190-100x_Position009_8_cmle.ics	36	0	1	2	0.0	0.0	0.0
670	Feb25-FISH2-3L1-rep2-cp190-100x_Position009_8_cmle.ics	36	0	2	1	0.0	0.0	0.0
671	Feb25-FISH2-3L1-rep2-cp190-100x_Position009_8_cmle.ics	36	0	2	2	0.04611449321028908	0.3389830508474576	0.32786885245901637
672	Feb25-FISH2-3L1-rep2-cp190-100x_Position009_8_cmle.ics	37	0	1	1	0.0	0.0	0.0
673	Feb25-FISH2-3L1-rep2-cp190-100x_Position009_8_cmle.ics	37	0	2	1	0.12681485632829495	0.5789473684210525	0.26829268292682923
674	Feb25-FISH2-3L1-rep2-cp190-100x_Position009_8_cmle.ics	38	0	1	1	0.3228014524720235	0.5622489959839356	0.7777777777777777
675	Feb25-FISH2-3L1-rep2-cp190-100x_Position009_8_cmle.ics	38	0	1	2	0.0	0.0	0.0
676	Feb25-FISH2-3L1-rep2-cp190-100x_Position009_8_cmle.ics	39	0	1	1	0.0	0.0	0.0
677	Feb25-FISH2-3L1-rep2-cp190-100x_Position009_8_cmle.ics	39	0	1	2	0.15678927691498284	0.489208633093525	0.7727272727272726
678	Feb25-FISH2-3L1-rep2-cp190-100x_Position009_8_cmle.ics	40	0	1	1	0.01844579728411563	0.06611570247933883	0.06611570247933883
679	Feb25-FISH2-3L1-rep2-cp190-100x_Position009_8_cmle.ics	42	0	1	1	0.13603775497035278	0.4758064516129033	0.472
680	Feb25-FISH2-3L1-rep2-cp190-100x_Position009_8_cmle.ics	43	0	1	1	0.1844579728411563	0.6299212598425197	0.64
681	Feb25-FISH2-3L1-rep2-cp190-100x_Position009_8_cmle.ics	44	0	1	1	0.059948841173375796	0.2452830188679245	0.19999999999999996
682	Feb25-FISH2-3L1-rep2-cp190-100x_Position009_8_cmle.ics	45	0	1	1	0.0	0.0	0.0
683	Feb25-FISH2-3L1-rep2-cp190-100x_Position009_8_cmle.ics	46	0	1	1	0.14756637827292504	0.6597938144329897	0.5039370078740157
684	Feb25-FISH2-3L1-rep2-cp190-100x_Position009_8_cmle.ics	47	0	1	1	0.07378318913646252	0.11510791366906473	0.30476190476190473
685	Feb25-FISH2-3L1-rep2-cp190-100x_Position009_8_cmle.ics	47	0	1	2	0.0	0.0	0.0
686	Feb25-FISH2-3L1-rep2-cp190-100x_Position009_8_cmle.ics	48	0	1	1	0.11989768234675159	0.3851851851851852	0.34899328859060397
687	Feb25-FISH2-3L1-rep2-cp190-100x_Position009_8_cmle.ics	49	0	1	1	0.2144323934278442	0.6690647482014387	0.6642857142857141
688	Feb25-FISH2-3L1-rep2-cp190-100x_Position009_8_cmle.ics	50	0	1	1	0.11989768234675159	0.4031007751937984	0.4031007751937984
689	Feb25-FISH2-3L1-rep2-cp190-100x_Position009_8_cmle.ics	51	0	1	1	0.0	0.0	0.0
690	Feb25-FISH2-3L1-rep2-cp190-100x_Position009_8_cmle.ics	52	0	1	1	0.0	0.0	0.0
691	Feb25-FISH2-3L1-rep2-cp190-100x_Position009_8_cmle.ics	52	0	2	1	0.08300608777852034	0.45569620253164556	0.38297872340425526
692	Feb25-FISH2-3L1-rep2-cp190-100x_Position009_8_cmle.ics	54	0	1	1	0.0	0.0	0.0
693	Feb25-FISH2-3L1-rep2-cp190-100x_Position009_8_cmle.ics	56	0	1	1	0.03228014524720235	0.18421052631578944	0.1818181818181818
694	Feb25-FISH2-3L1-rep2-cp190-100x_Position009_8_cmle.ics	57	0	1	1	0.0	0.0	0.0
695	Feb25-FISH2-3L1-rep2-cp190-100x_Position009_8_cmle.ics	58	0	1	1	0.0	0.0	0.0
696	Feb25-FISH2-3L1-rep2-cp190-100x_Position009_8_cmle.ics	60	0	1	1	0.0	0.0	0.0
697	Feb25-FISH2-3L1-rep2-cp190-100x_Position009_8_cmle.ics	61	0	1	1	0.10375760972315042	0.49999999999999994	0.49999999999999994
698	Feb25-FISH2-3L1-rep2-cp190-100x_Position009_8_cmle.ics	62	0	1	1	0.0	0.0	0.0
699	Feb25-FISH2-3L1-rep2-cp190-100x_Position009_8_cmle.ics	63	0	1	1	0.0	0.0	0.0
700	Feb25-FISH2-3L1-rep2-cp190-100x_Position009_8_cmle.ics	65	0	1	1	0.0	0.0	0.0
701	Feb25-FISH2-3L1-rep2-cp190-100x_Position009_8_cmle.ics	68	0	1	1	0.10375760972315042	0.3879310344827585	0.3879310344827585
702	Feb25-FISH2-3L1-rep2-cp190-100x_Position009_8_cmle.ics	69	0	1	1	0.11528623302572269	0.4504504504504504	0.39999999999999997
703	Feb25-FISH2-3L1-rep2-cp190-100x_Position009_8_cmle.ics	70	0	1	1	0.0	0.0	0.0
704	Feb25-FISH2-3L1-rep2-cp190-100x_Position009_8_cmle.ics	71	0	1	1	0.0	0.0	0.0
705	Feb25-FISH2-3L1-rep2-cp190-100x_Position009_8_cmle.ics	72	0	1	1	0.19598659614372857	0.6746031746031745	0.6746031746031745
706	Feb25-FISH2-3L1-rep2-cp190-100x_Position009_8_cmle.ics	75	0	1	1	0.0	0.0	0.0
707	Feb25-FISH2-3L1-rep2-cp190-100x_Position009_8_cmle.ics	76	0	1	1	0.13373203030983832	0.5043478260869565	0.5087719298245614
708	Feb25-FISH2-3L1-rep2-cp190-100x_Position009_8_cmle.ics	79	0	1	1	0.17754079885961294	0.5703703703703703	0.5703703703703703
709	Feb25-FISH2-3L1-rep2-cp190-100x_Position009_8_cmle.ics	80	0	1	1	0.0	0.0	0.0
710	Feb25-FISH2-3L1-rep2-cp190-100x_Position009_8_cmle.ics	81	0	1	1	0.0	0.0	0.0
711	Feb25-FISH2-3L1-rep2-cp190-100x_Position009_8_cmle.ics	82	0	1	1	0.48189645404752085	0.7333333333333333	0.7385159010600706
712	Feb25-FISH2-3L1-rep2-cp190-100x_Position009_8_cmle.ics	83	0	1	1	0.006917173981543361	0.03947368421052631	0.03896103896103895
713	Feb25-FISH2-3L1-rep2-cp190-100x_Position009_8_cmle.ics	84	0	1	1	0.0	0.0	0.0
714	Feb25-FISH2-3L1-rep2-cp190-100x_Position009_8_cmle.ics	85	0	1	1	0.057643116512861345	0.5	0.23148148148148143
715	Feb25-FISH2-3L1-rep2-cp190-100x_Position009_8_cmle.ics	85	0	1	2	0.0	0.0	0.0
716	Feb25-FISH2-3L1-rep2-cp190-100x_Position009_8_cmle.ics	85	0	2	1	0.0	0.0	0.0
717	Feb25-FISH2-3L1-rep2-cp190-100x_Position009_8_cmle.ics	85	0	2	2	0.12220340700726605	0.4416666666666666	0.8548387096774194
718	Feb25-FISH2-3L1-rep2-cp190-100x_Position009_8_cmle.ics	87	0	1	1	0.10145188506263597	0.36666666666666664	0.3636363636363636
719	Feb25-FISH2-3L1-rep2-cp190-100x_Position009_8_cmle.ics	88	0	1	1	0.03689159456823126	0.25396825396825395	0.25
720	Feb25-FISH2-3L1-rep2-cp190-100x_Position009_8_cmle.ics	89	0	1	1	0.0	0.0	0.0
721	Feb25-FISH2-3L1-rep2-cp190-100x_Position009_8_cmle.ics	90	0	1	1	0.0	0.0	0.0
722	Feb25-FISH2-3L1-rep2-cp190-100x_Position009_8_cmle.ics	91	0	1	1	0.11528623302572269	0.37037037037037035	0.43859649122807015
723	Feb25-FISH2-3L1-rep2-cp190-100x_Position009_8_cmle.ics	92	0	1	1	0.0	0.0	0.0
724	Feb25-FISH2-3L1-rep2-cp190-100x_Position009_8_cmle.ics	93	0	1	1	0.0	0.0	0.0
725	Feb25-FISH2-3L1-rep2-cp190-100x_Position009_8_cmle.ics	94	0	1	1	0.009222898642057815	0.028368794326241134	0.028169014084507036
726	Feb25-FISH2-3L1-rep2-cp190-100x_Position009_8_cmle.ics	95	0	1	1	0.04842021787080353	0.30882352941176466	0.2763157894736842
727	Feb25-FISH2-3L1-rep2-cp190-100x_Position009_8_cmle.ics	97	0	1	1	0.0	0.0	0.0
728	Feb25-FISH2-3L1-rep2-cp190-100x_Position009_8_cmle.ics	97	0	2	1	0.0	0.0	0.0
729	Feb25-FISH2-3L1-rep2-cp190-100x_Position009_8_cmle.ics	99	0	1	1	0.11528623302572269	0.4310344827586206	0.5555555555555555
730	Feb25-FISH2-3L1-rep2-cp190-100x_Position009_8_cmle.ics	100	0	1	1	0.0	0.0	0.0
731	Feb25-FISH2-3L1-rep2-cp190-100x_Position009_8_cmle.ics	101	0	1	1	0.23057246605144538	0.7194244604316545	0.7194244604316545
732	Feb25-FISH2-3L1-rep2-cp190-100x_Position009_8_cmle.ics	103	0	1	1	0.11759195768623715	0.7285714285714285	0.5151515151515151
733	Feb25-FISH2-3L1-rep2-cp190-100x_Position009_8_cmle.ics	104	0	1	1	0.0	0.0	0.0
734	Feb25-FISH2-3L1-rep2-cp190-100x_Position009_8_cmle.ics	104	0	1	2	0.1798465235201274	0.9397590361445781	0.48148148148148145
735	Feb25-FISH2-3L1-rep2-cp190-100x_Position009_8_cmle.ics	104	0	2	1	0.0	0.0	0.0
736	Feb25-FISH2-3L1-rep2-cp190-100x_Position009_8_cmle.ics	104	0	2	2	0.0	0.0	0.0
737	Feb25-FISH2-3L1-rep2-cp190-100x_Position009_8_cmle.ics	105	0	1	1	0.0	0.0	0.0
738	Feb25-FISH2-3L1-rep2-cp190-100x_Position009_8_cmle.ics	106	0	1	1	0.07839463845749142	0.3090909090909091	0.21656050955414013
739	Feb25-FISH2-3L1-rep2-cp190-100x_Position009_8_cmle.ics	107	0	1	1	0.223655292069902	0.6928571428571427	0.6783216783216782
740	Feb25-FISH2-3L1-rep2-cp190-100x_Position009_8_cmle.ics	108	0	1	1	0.11528623302572269	0.47619047619047616	0.47619047619047616
741	Feb25-FISH2-3L1-rep2-cp190-100x_Position009_8_cmle.ics	110	0	1	1	0.299744205866879	0.8441558441558441	0.8333333333333333
742	Feb25-FISH2-3L1-rep2-cp190-100x_Position009_8_cmle.ics	111	0	1	1	0.0	0.0	0.0
743	Feb25-FISH2-3L1-rep2-cp190-100x_Position009_8_cmle.ics	113	0	1	1	0.20290377012527194	0.830188679245283	0.752136752136752
744	Feb25-FISH2-3L1-rep2-cp190-100x_Position009_8_cmle.ics	117	0	1	1	0.07608891379697698	0.540983606557377	0.540983606557377
745	Feb25-FISH2-3L1-rep2-cp190-100x_Position009_8_cmle.ics	118	0	1	1	0.07147746447594806	0.596153846153846	0.596153846153846
746	Feb25-FISH2-3L1-rep2-cp190-100x_Position009_8_cmle.ics	120	0	1	1	0.0	0.0	0.0
747	Feb25-FISH2-3L1-rep2-cp190-100x_Position009_8_cmle.ics	122	0	1	1	0.23979536469350318	0.7123287671232875	0.34323432343234317
748	Feb25-FISH2-3L1-rep2-cp190-100x_Position009_8_cmle.ics	122	0	2	1	0.0	0.0	0.0
749	Feb25-FISH2-3L1-rep2-cp190-100x_Position009_8_cmle.ics	123	0	1	1	0.11528623302572269	0.7575757575757575	0.7462686567164178
750	Feb25-FISH2-3L1-rep2-cp190-100x_Position009_8_cmle.ics	124	0	1	1	0.03458586990771681	0.1282051282051282	0.1282051282051282
751	Feb25-FISH2-3L1-rep2-cp190-100x_Position009_8_cmle.ics	125	0	1	1	0.020751521944630084	0.08333333333333331	0.08490566037735849
752	Feb25-FISH2-3L1-rep2-cp190-100x_Position009_8_cmle.ics	126	0	1	1	0.027668695926173444	0.09022556390977442	0.08888888888888888
753	Feb25-FISH2-3L1-rep2-cp190-100x_Position009_8_cmle.ics	127	0	1	1	0.2144323934278442	0.744	0.744
754	Feb25-FISH2-3L1-rep2-cp190-100x_Position009_8_cmle.ics	128	0	1	1	0.0	0.0	0.0
755	Feb25-FISH2-3L1-rep2-cp190-100x_Position009_8_cmle.ics	129	0	1	1	0.2144323934278442	0.36046511627906974	0.36046511627906974
756	Feb25-FISH2-3L1-rep2-cp190-100x_Position009_8_cmle.ics	130	0	1	1	0.16601217555704068	0.576	0.483221476510067
757	Feb25-FISH2-3L1-rep2-cp190-100x_Position009_8_cmle.ics	131	0	1	1	0.0	0.0	0.0
758	Feb25-FISH2-3L1-rep2-cp190-100x_Position009_8_cmle.ics	132	0	1	1	0.0	0.0	0.0
759	Feb25-FISH2-3L1-rep2-cp190-100x_Position009_8_cmle.ics	133	0	1	1	0.0	0.0	0.0
760	Feb25-FISH2-3L1-rep2-cp190-100x_Position009_8_cmle.ics	134	0	1	1	0.03689159456823126	0.13008130081300812	0.13114754098360654
761	Feb25-FISH2-3L1-rep2-cp190-100x_Position009_8_cmle.ics	135	0	1	1	0.11528623302572269	0.5263157894736841	0.5319148936170212
762	Feb25-FISH2-3L1-rep2-cp190-100x_Position009_8_cmle.ics	136	0	1	1	0.20059804546475749	0.6796875	0.48066298342541436
763	Feb25-FISH2-3L1-rep2-cp190-100x_Position009_8_cmle.ics	136	0	1	2	0.0	0.0	0.0
764	Feb25-FISH2-3L1-rep2-cp190-100x_Position009_8_cmle.ics	136	0	2	1	0.0	0.0	0.0
765	Feb25-FISH2-3L1-rep2-cp190-100x_Position009_8_cmle.ics	136	0	2	2	0.0853118124390348	0.27611940298507465	0.46835443037974683
766	Feb25-FISH2-3L1-rep2-cp190-100x_Position009_8_cmle.ics	137	0	1	1	0.0	0.0	0.0
767	Feb25-FISH2-3L1-rep2-cp190-100x_Position009_8_cmle.ics	137	0	1	2	0.0	0.0	0.0
768	Feb25-FISH2-3L1-rep2-cp190-100x_Position009_8_cmle.ics	138	0	1	1	0.20751521944630083	0.7964601769911503	0.8653846153846153
769	Feb25-FISH2-3L1-rep2-cp190-100x_Position009_8_cmle.ics	139	0	1	1	0.16831790021755513	0.6134453781512604	0.6083333333333333
770	Feb25-FISH2-3L1-rep2-cp190-100x_Position009_8_cmle.ics	141	0	1	1	0.059948841173375796	0.22807017543859648	0.22807017543859648
771	Feb25-FISH2-3L1-rep2-cp190-100x_Position009_8_cmle.ics	142	0	1	1	0.0	0.0	0.0
772	Feb25-FISH2-3L1-rep2-cp190-100x_Position009_8_cmle.ics	144	0	1	1	0.48189645404752085	0.7977099236641221	0.7946768060836502
773	Feb25-FISH2-3L1-rep2-cp190-100x_Position009_8_cmle.ics	145	0	1	1	0.0	0.0	0.0
774	Feb25-FISH2-3L1-rep2-cp190-100x_Position010_9_cmle.ics	3	0	1	1	0.15217782759395396	0.5641025641025641	0.5689655172413792
775	Feb25-FISH2-3L1-rep2-cp190-100x_Position010_9_cmle.ics	4	0	1	1	0.20290377012527194	0.8380952380952381	0.8380952380952381
776	Feb25-FISH2-3L1-rep2-cp190-100x_Position010_9_cmle.ics	5	0	1	1	0.01844579728411563	0.0879120879120879	0.0747663551401869
777	Feb25-FISH2-3L1-rep2-cp190-100x_Position010_9_cmle.ics	6	0	1	1	0.11067478370469377	0.4848484848484848	0.48
778	Feb25-FISH2-3L1-rep2-cp190-100x_Position010_9_cmle.ics	7	0	1	1	0.0	0.0	0.0
779	Feb25-FISH2-3L1-rep2-cp190-100x_Position010_9_cmle.ics	8	0	1	1	0.10836905904417933	0.415929203539823	0.415929203539823
780	Feb25-FISH2-3L1-rep2-cp190-100x_Position010_9_cmle.ics	12	0	1	1	0.13142630564932387	0.475	0.475
781	Feb25-FISH2-3L1-rep2-cp190-100x_Position010_9_cmle.ics	13	0	1	1	0.16601217555704068	0.49655172413793097	0.49315068493150677
782	Feb25-FISH2-3L1-rep2-cp190-100x_Position010_9_cmle.ics	15	0	1	1	0.14756637827292504	0.6464646464646465	0.64
783	Feb25-FISH2-3L1-rep2-cp190-100x_Position010_9_cmle.ics	16	0	1	1	0.0	0.0	0.0
784	Feb25-FISH2-3L1-rep2-cp190-100x_Position010_9_cmle.ics	17	0	1	1	0.10836905904417933	0.415929203539823	0.6911764705882353
785	Feb25-FISH2-3L1-rep2-cp190-100x_Position010_9_cmle.ics	18	0	1	1	0.20751521944630083	0.4245283018867924	0.4205607476635513
786	Feb25-FISH2-3L1-rep2-cp190-100x_Position010_9_cmle.ics	19	0	1	1	0.1590950015754973	0.5	0.6272727272727273
787	Feb25-FISH2-3L1-rep2-cp190-100x_Position010_9_cmle.ics	20	0	1	1	0.13834347963086724	0.6382978723404255	0.5454545454545455
788	Feb25-FISH2-3L1-rep2-cp190-100x_Position010_9_cmle.ics	21	0	1	1	0.0	0.0	0.0
789	Feb25-FISH2-3L1-rep2-cp190-100x_Position010_9_cmle.ics	24	0	1	1	0.0	0.0	0.0
790	Feb25-FISH2-3L1-rep2-cp190-100x_Position010_9_cmle.ics	25	0	1	1	0.15217782759395396	0.6111111111111109	0.702127659574468
791	Feb25-FISH2-3L1-rep2-cp190-100x_Position010_9_cmle.ics	27	0	1	1	0.4081132649110583	0.6654135338345863	0.898477157360406
792	Feb25-FISH2-3L1-rep2-cp190-100x_Position010_9_cmle.ics	27	0	1	2	0.0	0.0	0.0
793	Feb25-FISH2-3L1-rep2-cp190-100x_Position010_9_cmle.ics	28	0	1	1	0.0	0.0	0.0
794	Feb25-FISH2-3L1-rep2-cp190-100x_Position010_9_cmle.ics	29	0	1	1	0.01844579728411563	0.08695652173913042	0.07692307692307691
795	Feb25-FISH2-3L1-rep2-cp190-100x_Position010_9_cmle.ics	30	0	1	1	0.0	0.0	0.0
796	Feb25-FISH2-3L1-rep2-cp190-100x_Position010_9_cmle.ics	32	0	1	1	0.07378318913646252	0.23703703703703705	0.29357798165137616
797	Feb25-FISH2-3L1-rep2-cp190-100x_Position010_9_cmle.ics	33	0	1	1	0.1706236248780696	0.5967741935483871	0.592
798	Feb25-FISH2-3L1-rep2-cp190-100x_Position010_9_cmle.ics	34	0	1	1	0.09914616040212151	0.39449541284403666	0.29054054054054057
799	Feb25-FISH2-3L1-rep2-cp190-100x_Position010_9_cmle.ics	35	0	1	1	0.1245091316677805	0.4999999999999999	0.4999999999999999
800	Feb25-FISH2-3L1-rep2-cp190-100x_Position010_9_cmle.ics	36	0	1	1	0.0	0.0	0.0
801	Feb25-FISH2-3L1-rep2-cp190-100x_Position010_9_cmle.ics	36	0	1	2	0.0	0.0	0.0
802	Feb25-FISH2-3L1-rep2-cp190-100x_Position010_9_cmle.ics	37	0	1	1	0.0	0.0	0.0
803	Feb25-FISH2-3L1-rep2-cp190-100x_Position010_9_cmle.ics	38	0	1	1	0.0	0.0	0.0
804	Feb25-FISH2-3L1-rep2-cp190-100x_Position010_9_cmle.ics	38	0	2	1	0.0	0.0	0.0
805	Feb25-FISH2-3L1-rep2-cp190-100x_Position010_9_cmle.ics	40	0	1	1	0.0	0.0	0.0
806	Feb25-FISH2-3L1-rep2-cp190-100x_Position010_9_cmle.ics	41	0	1	1	0.0	0.0	0.0
807	Feb25-FISH2-3L1-rep2-cp190-100x_Position010_9_cmle.ics	42	0	1	1	0.16601217555704068	0.5413533834586466	0.5413533834586466
808	Feb25-FISH2-3L1-rep2-cp190-100x_Position010_9_cmle.ics	43	0	1	1	0.30896710450893683	0.7015706806282722	0.5654008438818565
809	Feb25-FISH2-3L1-rep2-cp190-100x_Position010_9_cmle.ics	46	0	1	1	0.0899232617600637	0.3070866141732283	0.3070866141732283
810	Feb25-FISH2-3L1-rep2-cp190-100x_Position010_9_cmle.ics	47	0	1	1	0.02305724660514454	0.07407407407407408	0.07407407407407408
811	Feb25-FISH2-3L1-rep2-cp190-100x_Position010_9_cmle.ics	49	0	1	1	0.0	0.0	0.0
812	Feb25-FISH2-3L1-rep2-cp190-100x_Position010_9_cmle.ics	50	0	1	1	0.029974420586687898	0.22807017543859648	0.2321428571428571
813	Feb25-FISH2-3L1-rep2-cp190-100x_Position010_9_cmle.ics	51	0	1	1	0.059948841173375796	0.2241379310344827	0.2241379310344827
814	Feb25-FISH2-3L1-rep2-cp190-100x_Position010_9_cmle.ics	52	0	1	1	0.04380876854977462	0.2638888888888889	0.2345679012345679
815	Feb25-FISH2-3L1-rep2-cp190-100x_Position010_9_cmle.ics	54	0	1	1	0.12681485632829495	0.3107344632768361	0.31609195402298845
816	Feb25-FISH2-3L1-rep2-cp190-100x_Position010_9_cmle.ics	55	0	1	1	0.0	0.0	0.0
817	Feb25-FISH2-3L1-rep2-cp190-100x_Position010_9_cmle.ics	57	0	1	1	0.0	0.0	0.0
818	Feb25-FISH2-3L1-rep2-cp190-100x_Position010_9_cmle.ics	59	0	1	1	0.20751521944630083	0.6521739130434783	0.6428571428571427
819	Feb25-FISH2-3L1-rep2-cp190-100x_Position010_9_cmle.ics	60	0	1	1	0.0899232617600637	0.34821428571428564	0.3513513513513513
820	Feb25-FISH2-3L1-rep2-cp190-100x_Position010_9_cmle.ics	61	0	1	1	0.0	0.0	0.0
821	Feb25-FISH2-3L1-rep2-cp190-100x_Position010_9_cmle.ics	62	0	1	1	0.0	0.0	0.0
822	Feb25-FISH2-3L1-rep2-cp190-100x_Position010_9_cmle.ics	63	0	1	1	0.11067478370469377	0.43636363636363634	0.4403669724770642
823	Feb25-FISH2-3L1-rep2-cp190-100x_Position010_9_cmle.ics	64	0	1	1	0.050725942531317986	0.2650602409638554	0.2716049382716049
824	Feb25-FISH2-3L1-rep2-cp190-100x_Position010_9_cmle.ics	65	0	1	1	0.11989768234675159	0.6265060240963853	0.7999999999999998
825	Feb25-FISH2-3L1-rep2-cp190-100x_Position010_9_cmle.ics	67	0	1	1	0.23287819071195984	0.8211382113821138	0.8347107438016528
826	Feb25-FISH2-3L1-rep2-cp190-100x_Position010_9_cmle.ics	68	0	1	1	0.0	0.0	0.0
827	Feb25-FISH2-3L1-rep2-cp190-100x_Position010_9_cmle.ics	69	0	1	1	0.0	0.0	0.0
828	Feb25-FISH2-3L1-rep2-cp190-100x_Position010_9_cmle.ics	70	0	1	1	0.06686601515491916	0.27884615384615385	0.2213740458015267
829	Feb25-FISH2-3L1-rep2-cp190-100x_Position010_9_cmle.ics	71	0	1	1	0.0	0.0	0.0
830	Feb25-FISH2-3L1-rep2-cp190-100x_Position010_9_cmle.ics	72	0	1	1	0.15448355225446841	0.45578231292517	0.45578231292517
831	Feb25-FISH2-3L1-rep2-cp190-100x_Position010_9_cmle.ics	73	0	1	1	0.11759195768623715	0.5483870967741935	0.5543478260869564
832	Feb25-FISH2-3L1-rep2-cp190-100x_Position010_9_cmle.ics	74	0	1	1	0.03919731922874571	0.2394366197183098	0.2428571428571428
833	Feb25-FISH2-3L1-rep2-cp190-100x_Position010_9_cmle.ics	75	0	1	1	0.19137514682269965	0.5763888888888888	0.5804195804195803
834	Feb25-FISH2-3L1-rep2-cp190-100x_Position010_9_cmle.ics	76	0	1	1	0.059948841173375796	0.3376623376623376	0.4333333333333333
835	Feb25-FISH2-3L1-rep2-cp190-100x_Position010_9_cmle.ics	76	0	1	2	0.0	0.0	0.0
836	Feb25-FISH2-3L1-rep2-cp190-100x_Position010_9_cmle.ics	76	0	2	1	0.0	0.0	0.0
837	Feb25-FISH2-3L1-rep2-cp190-100x_Position010_9_cmle.ics	76	0	2	2	0.050725942531317986	0.2018348623853211	0.3859649122807018
838	Feb25-FISH2-3L1-rep2-cp190-100x_Position010_9_cmle.ics	77	0	1	1	0.0	0.0	0.0
839	Feb25-FISH2-3L1-rep2-cp190-100x_Position010_9_cmle.ics	79	0	1	1	0.18676369750167077	0.6377952755905512	0.6377952755905512
840	Feb25-FISH2-3L1-rep2-cp190-100x_Position010_9_cmle.ics	80	0	1	1	0.0	0.0	0.0
841	Feb25-FISH2-3L1-rep2-cp190-100x_Position010_9_cmle.ics	81	0	1	1	0.11298050836520823	0.36842105263157887	0.3740458015267175
842	Feb25-FISH2-3L1-rep2-cp190-100x_Position010_9_cmle.ics	83	0	1	1	0.1291205809888094	0.36842105263157887	0.3636363636363636
843	Feb25-FISH2-3L1-rep2-cp190-100x_Position010_9_cmle.ics	84	0	1	1	0.0	0.0	0.0
844	Feb25-FISH2-3L1-rep2-cp190-100x_Position010_9_cmle.ics	85	0	1	1	0.13603775497035278	0.595959595959596	0.595959595959596
845	Feb25-FISH2-3L1-rep2-cp190-100x_Position010_9_cmle.ics	87	0	1	1	0.09684043574160706	0.33599999999999997	0.33599999999999997
846	Feb25-FISH2-3L1-rep2-cp190-100x_Position010_9_cmle.ics	88	0	1	1	0.0	0.0	0.0
847	Feb25-FISH2-3L1-rep2-cp190-100x_Position010_9_cmle.ics	90	0	1	1	0.03919731922874571	0.2982456140350877	0.293103448275862
848	Feb25-FISH2-3L1-rep2-cp190-100x_Position010_9_cmle.ics	91	0	1	1	0.0	0.0	0.0
849	Feb25-FISH2-3L1-rep2-cp190-100x_Position010_9_cmle.ics	91	0	2	1	0.13834347963086724	0.909090909090909	0.425531914893617
850	Feb25-FISH2-3L1-rep2-cp190-100x_Position010_9_cmle.ics	92	0	1	1	0.03919731922874571	0.12878787878787876	0.12878787878787876
851	Feb25-FISH2-3L1-rep2-cp190-100x_Position010_9_cmle.ics	93	0	1	1	0.03228014524720235	0.13084112149532706	0.13084112149532706
852	Feb25-FISH2-3L1-rep2-cp190-100x_Position010_9_cmle.ics	95	0	1	1	0.223655292069902	0.4641148325358851	0.46859903381642504
853	Feb25-FISH2-3L1-rep2-cp190-100x_Position010_9_cmle.ics	96	0	1	1	0.10836905904417933	0.5164835164835164	0.37007874015748027
854	Feb25-FISH2-3L1-rep2-cp190-100x_Position010_9_cmle.ics	98	0	1	1	0.08761753709954924	0.2900763358778625	0.2945736434108527
855	Feb25-FISH2-3L1-rep2-cp190-100x_Position010_9_cmle.ics	100	0	1	1	0.0	0.0	0.0
856	Feb25-FISH2-3L1-rep2-cp190-100x_Position010_9_cmle.ics	101	0	1	1	0.07147746447594806	0.2649572649572649	0.2627118644067796
857	Feb25-FISH2-3L1-rep2-cp190-100x_Position010_9_cmle.ics	102	0	1	1	0.2098209441068153	0.6499999999999999	0.6499999999999999
858	Feb25-FISH2-3L1-rep2-cp190-100x_Position010_9_cmle.ics	104	0	1	1	0.0	0.0	0.0
859	Feb25-FISH2-3L1-rep2-cp190-100x_Position010_9_cmle.ics	105	0	1	1	0.0	0.0	0.0
860	Feb25-FISH2-3L1-rep2-cp190-100x_Position010_9_cmle.ics	106	0	1	1	0.2559354373171044	0.8809523809523808	0.888
861	Feb25-FISH2-3L1-rep2-cp190-100x_Position010_9_cmle.ics	107	0	1	1	0.10836905904417933	0.6025641025641025	0.5949367088607596
862	Feb25-FISH2-3L1-rep2-cp190-100x_Position010_9_cmle.ics	108	0	1	1	0.029974420586687898	0.13541666666666666	0.13684210526315788
863	Feb25-FISH2-3L1-rep2-cp190-100x_Position010_9_cmle.ics	109	0	1	1	0.14756637827292504	0.5079365079365079	0.5079365079365079
864	Feb25-FISH2-3L1-rep2-cp190-100x_Position010_9_cmle.ics	111	0	1	1	0.1936808714832141	0.6511627906976744	0.6511627906976744
865	Feb25-FISH2-3L1-rep2-cp190-100x_Position010_9_cmle.ics	112	0	1	1	0.11298050836520823	0.5833333333333334	0.5764705882352941
866	Feb25-FISH2-3L1-rep2-cp190-100x_Position010_9_cmle.ics	113	0	1	1	0.020751521944630084	0.06666666666666667	0.05844155844155843
867	Feb25-FISH2-3L1-rep2-cp190-100x_Position010_9_cmle.ics	114	0	1	1	0.03689159456823126	0.19999999999999996	0.2051282051282051
868	Feb25-FISH2-3L1-rep2-cp190-100x_Position010_9_cmle.ics	115	0	1	1	0.0	0.0	0.0
869	Feb25-FISH2-3L1-rep2-cp190-100x_Position010_9_cmle.ics	117	0	1	1	0.18676369750167077	0.7431192660550459	0.81
870	Feb25-FISH2-3L1-rep2-cp190-100x_Position010_9_cmle.ics	118	0	1	1	0.09914616040212151	0.361344537815126	0.3644067796610169
871	Feb25-FISH2-3L1-rep2-cp190-100x_Position010_9_cmle.ics	119	0	1	1	0.057643116512861345	0.20491803278688522	0.2032520325203252
872	Feb25-FISH2-3L1-rep2-cp190-100x_Position010_9_cmle.ics	120	0	1	1	0.19137514682269965	0.5123456790123456	0.5123456790123456
873	Feb25-FISH2-3L1-rep2-cp190-100x_Position010_9_cmle.ics	121	0	1	1	0.14295492895189613	0.6138613861386139	0.6078431372549018
874	Feb25-FISH2-3L1-rep2-cp190-100x_Position010_9_cmle.ics	122	0	1	1	0.0	0.0	0.0
875	Feb25-FISH2-3L1-rep2-cp190-100x_Position010_9_cmle.ics	122	0	1	2	0.0	0.0	0.0
876	Feb25-FISH2-3L1-rep2-cp190-100x_Position010_9_cmle.ics	122	0	2	1	0.0	0.0	0.0
877	Feb25-FISH2-3L1-rep2-cp190-100x_Position010_9_cmle.ics	122	0	2	2	0.03919731922874571	0.15044247787610618	0.15740740740740736
878	Feb25-FISH2-3L1-rep2-cp190-100x_Position010_9_cmle.ics	125	0	1	1	0.09914616040212151	0.38738738738738737	0.47777777777777775
879	Feb25-FISH2-3L1-rep2-cp190-100x_Position010_9_cmle.ics	127	0	1	1	0.15217782759395396	0.4999999999999999	0.4999999999999999
880	Feb25-FISH2-3L1-rep2-cp190-100x_Position010_9_cmle.ics	129	0	1	1	0.013834347963086722	0.05172413793103447	0.05172413793103447
881	Feb25-FISH2-3L1-rep2-cp190-100x_Position010_9_cmle.ics	130	0	1	1	0.0	0.0	0.0
882	Feb25-FISH2-3L1-rep2-cp190-100x_Position010_9_cmle.ics	132	0	1	1	0.0	0.0	0.0
883	Feb25-FISH2-3L1-rep2-cp190-100x_Position010_9_cmle.ics	133	0	1	1	0.0	0.0	0.0
884	Feb25-FISH2-3L1-rep2-cp190-100x_Position010_9_cmle.ics	135	0	1	1	0.16370645089652622	0.5338345864661653	0.5338345864661653
885	Feb25-FISH2-3L1-rep2-cp190-100x_Position010_9_cmle.ics	136	0	1	1	0.0	0.0	0.0
886	Feb25-FISH2-3L1-rep2-cp190-100x_Position010_9_cmle.ics	136	0	1	2	0.027668695926173444	0.08163265306122447	0.14457831325301201
887	Feb25-FISH2-3L1-rep2-cp190-100x_Position010_9_cmle.ics	137	0	1	1	0.0945347110810926	0.3596491228070175	0.3596491228070175
888	Feb25-FISH2-3L1-rep2-cp190-100x_Position010_9_cmle.ics	139	0	1	1	0.17523507419909848	0.7835051546391751	0.7755102040816325
889	Feb25-FISH2-3L1-rep2-cp190-100x_Position010_9_cmle.ics	141	0	1	1	0.0	0.0	0.0
890	Feb25-FISH2-3L1-rep2-cp190-100x_Position010_9_cmle.ics	141	0	2	1	0.0	0.0	0.0
891	Feb25-FISH2-3L1-rep2-cp190-100x_Position010_9_cmle.ics	145	0	1	1	0.08761753709954924	0.3275862068965516	0.32478632478632474
892	Feb25-FISH2-3L1-rep2-cp190-100x_Position010_9_cmle.ics	146	0	1	1	0.0	0.0	0.0
893	Feb25-FISH2-3L1-rep2-cp190-100x_Position010_9_cmle.ics	149	0	1	1	0.18215224818064185	0.5129870129870129	0.5448275862068965
894	Feb25-FISH2-3L1-rep2-cp190-100x_Position010_9_cmle.ics	150	0	1	1	0.10145188506263597	0.5432098765432098	0.5365853658536585
895	Feb25-FISH2-3L1-rep2-cp190-100x_Position010_9_cmle.ics	152	0	1	1	0.13373203030983832	0.5272727272727273	0.5979381443298969
896	Feb25-FISH2-3L1-rep2-cp190-100x_Position010_9_cmle.ics	153	0	1	1	0.10836905904417933	0.4433962264150943	0.43925233644859807
897	Feb25-FISH2-3L1-rep2-cp190-100x_Position010_9_cmle.ics	154	0	1	1	0.0	0.0	0.0
898	Feb25-FISH2-3L1-rep2-cp190-100x_Position010_9_cmle.ics	155	0	1	1	0.0	0.0	0.0
899	Feb25-FISH2-3L1-rep2-cp190-100x_Position010_9_cmle.ics	157	0	1	1	0.059948841173375796	0.4727272727272727	0.4727272727272727
900	Feb25-FISH2-3L1-rep2-cp190-100x_Position011_10_cmle.ics	2	0	1	1	0.0	0.0	0.0
901	Feb25-FISH2-3L1-rep2-cp190-100x_Position011_10_cmle.ics	3	0	1	1	0.0	0.0	0.0
902	Feb25-FISH2-3L1-rep2-cp190-100x_Position011_10_cmle.ics	3	0	1	2	0.0	0.0	0.0
903	Feb25-FISH2-3L1-rep2-cp190-100x_Position011_10_cmle.ics	3	0	1	3	0.1706236248780696	0.36815920398009944	0.961038961038961
904	Feb25-FISH2-3L1-rep2-cp190-100x_Position011_10_cmle.ics	4	0	1	1	0.04611449321028908	0.15873015873015872	0.2380952380952381
905	Feb25-FISH2-3L1-rep2-cp190-100x_Position011_10_cmle.ics	5	0	1	1	0.10606333438366487	0.4070796460176991	0.41071428571428564
906	Feb25-FISH2-3L1-rep2-cp190-100x_Position011_10_cmle.ics	6	0	1	1	0.03919731922874571	0.12499999999999997	0.12318840579710144
907	Feb25-FISH2-3L1-rep2-cp190-100x_Position011_10_cmle.ics	7	0	1	1	0.10145188506263597	0.3464566929133858	0.352
908	Feb25-FISH2-3L1-rep2-cp190-100x_Position011_10_cmle.ics	8	0	1	1	0.19598659614372857	0.8415841584158416	0.8333333333333331
909	Feb25-FISH2-3L1-rep2-cp190-100x_Position011_10_cmle.ics	9	0	1	1	0.0	0.0	0.0
910	Feb25-FISH2-3L1-rep2-cp190-100x_Position011_10_cmle.ics	9	0	2	1	0.0	0.0	0.0
911	Feb25-FISH2-3L1-rep2-cp190-100x_Position011_10_cmle.ics	10	0	1	1	0.0	0.0	0.0
912	Feb25-FISH2-3L1-rep2-cp190-100x_Position011_10_cmle.ics	10	0	1	2	0.0	0.0	0.0
913	Feb25-FISH2-3L1-rep2-cp190-100x_Position011_10_cmle.ics	10	0	1	3	0.0	0.0	0.0
914	Feb25-FISH2-3L1-rep2-cp190-100x_Position011_10_cmle.ics	10	0	2	1	0.0	0.0	0.0
915	Feb25-FISH2-3L1-rep2-cp190-100x_Position011_10_cmle.ics	10	0	2	2	0.059948841173375796	0.26	0.30232558139534876
916	Feb25-FISH2-3L1-rep2-cp190-100x_Position011_10_cmle.ics	10	0	2	3	0.0	0.0	0.0
917	Feb25-FISH2-3L1-rep2-cp190-100x_Position011_10_cmle.ics	10	0	3	1	0.0	0.0	0.0
918	Feb25-FISH2-3L1-rep2-cp190-100x_Position011_10_cmle.ics	10	0	3	2	0.0	0.0	0.0
919	Feb25-FISH2-3L1-rep2-cp190-100x_Position011_10_cmle.ics	10	0	3	3	0.0	0.0	0.0
920	Feb25-FISH2-3L1-rep2-cp190-100x_Position011_10_cmle.ics	12	0	1	1	0.36661022102179813	0.5999999999999999	0.6309523809523808
921	Feb25-FISH2-3L1-rep2-cp190-100x_Position011_10_cmle.ics	13	0	1	1	0.41733616355311615	0.7015503875968991	0.7015503875968991
922	Feb25-FISH2-3L1-rep2-cp190-100x_Position011_10_cmle.ics	15	0	1	1	0.0	0.0	0.0
923	Feb25-FISH2-3L1-rep2-cp190-100x_Position011_10_cmle.ics	15	0	2	1	0.0	0.0	0.0
924	Feb25-FISH2-3L1-rep2-cp190-100x_Position011_10_cmle.ics	15	0	3	1	0.13834347963086724	0.810810810810811	0.21660649819494582
925	Feb25-FISH2-3L1-rep2-cp190-100x_Position011_10_cmle.ics	16	0	1	1	0.0	0.0	0.0
926	Feb25-FISH2-3L1-rep2-cp190-100x_Position011_10_cmle.ics	17	0	1	1	0.09222898642057815	0.291970802919708	0.2941176470588235
927	Feb25-FISH2-3L1-rep2-cp190-100x_Position011_10_cmle.ics	19	0	1	1	0.07147746447594806	0.26724137931034475	0.2649572649572649
928	Feb25-FISH2-3L1-rep2-cp190-100x_Position011_10_cmle.ics	20	0	1	1	0.11067478370469377	0.403361344537815	0.4848484848484848
929	Feb25-FISH2-3L1-rep2-cp190-100x_Position011_10_cmle.ics	21	0	1	1	0.0	0.0	0.0
930	Feb25-FISH2-3L1-rep2-cp190-100x_Position011_10_cmle.ics	22	0	1	1	0.1245091316677805	0.54	0.1764705882352941
931	Feb25-FISH2-3L1-rep2-cp190-100x_Position011_10_cmle.ics	22	0	2	1	0.0	0.0	0.0
932	Feb25-FISH2-3L1-rep2-cp190-100x_Position011_10_cmle.ics	24	0	1	1	0.2444068140145321	0.46086956521739125	0.5492227979274611
933	Feb25-FISH2-3L1-rep2-cp190-100x_Position011_10_cmle.ics	25	0	1	1	0.0	0.0	0.0
934	Feb25-FISH2-3L1-rep2-cp190-100x_Position011_10_cmle.ics	25	0	2	1	0.29282703188533565	0.9694656488549618	0.5269709543568465
935	Feb25-FISH2-3L1-rep2-cp190-100x_Position011_10_cmle.ics	26	0	1	1	0.03228014524720235	0.10687022900763357	0.10769230769230767
936	Feb25-FISH2-3L1-rep2-cp190-100x_Position011_10_cmle.ics	27	0	1	1	0.1590950015754973	0.6106194690265486	0.6160714285714284
937	Feb25-FISH2-3L1-rep2-cp190-100x_Position011_10_cmle.ics	28	0	1	1	0.10606333438366487	0.3865546218487394	0.38983050847457623
938	Feb25-FISH2-3L1-rep2-cp190-100x_Position011_10_cmle.ics	29	0	1	1	0.11759195768623715	0.44347826086956516	0.44347826086956516
939	Feb25-FISH2-3L1-rep2-cp190-100x_Position011_10_cmle.ics	30	0	1	1	0.06917173981543362	0.2884615384615385	0.3896103896103896
940	Feb25-FISH2-3L1-rep2-cp190-100x_Position011_10_cmle.ics	31	0	1	1	0.11067478370469377	0.3582089552238805	0.4403669724770642
941	Feb25-FISH2-3L1-rep2-cp190-100x_Position011_10_cmle.ics	31	0	1	2	0.0	0.0	0.0
942	Feb25-FISH2-3L1-rep2-cp190-100x_Position011_10_cmle.ics	31	0	2	1	0.0	0.0	0.0
943	Feb25-FISH2-3L1-rep2-cp190-100x_Position011_10_cmle.ics	31	0	2	2	0.12220340700726605	0.375886524822695	0.3464052287581699
944	Feb25-FISH2-3L1-rep2-cp190-100x_Position011_10_cmle.ics	32	0	1	1	0.0	0.0	0.0
945	Feb25-FISH2-3L1-rep2-cp190-100x_Position011_10_cmle.ics	33	0	1	1	0.08761753709954924	0.36190476190476184	0.36538461538461536
946	Feb25-FISH2-3L1-rep2-cp190-100x_Position011_10_cmle.ics	35	0	1	1	0.0	0.0	0.0
947	Feb25-FISH2-3L1-rep2-cp190-100x_Position011_10_cmle.ics	35	0	1	2	0.0645602904944047	0.22222222222222218	0.49122807017543857
948	Feb25-FISH2-3L1-rep2-cp190-100x_Position011_10_cmle.ics	35	0	2	1	0.0	0.0	0.0
949	Feb25-FISH2-3L1-rep2-cp190-100x_Position011_10_cmle.ics	35	0	2	2	0.0	0.0	0.0
950	Feb25-FISH2-3L1-rep2-cp190-100x_Position011_10_cmle.ics	36	0	1	1	0.0	0.0	0.0
951	Feb25-FISH2-3L1-rep2-cp190-100x_Position011_10_cmle.ics	37	0	1	1	0.1245091316677805	0.4999999999999999	0.5046728971962616
952	Feb25-FISH2-3L1-rep2-cp190-100x_Position011_10_cmle.ics	38	0	1	1	0.1890694221621852	0.5359477124183006	0.5466666666666666
953	Feb25-FISH2-3L1-rep2-cp190-100x_Position011_10_cmle.ics	40	0	1	1	0.0	0.0	0.0
954	Feb25-FISH2-3L1-rep2-cp190-100x_Position011_10_cmle.ics	41	0	1	1	0.0	0.0	0.0
955	Feb25-FISH2-3L1-rep2-cp190-100x_Position011_10_cmle.ics	42	0	1	1	0.1936808714832141	0.6666666666666665	0.6719999999999999
956	Feb25-FISH2-3L1-rep2-cp190-100x_Position011_10_cmle.ics	44	0	1	1	0.14295492895189613	0.492063492063492	0.492063492063492
957	Feb25-FISH2-3L1-rep2-cp190-100x_Position011_10_cmle.ics	45	0	1	1	0.2144323934278442	0.6788321167883211	0.6739130434782609
958	Feb25-FISH2-3L1-rep2-cp190-100x_Position011_10_cmle.ics	47	0	1	1	0.03919731922874571	0.1259259259259259	0.2575757575757575
959	Feb25-FISH2-3L1-rep2-cp190-100x_Position011_10_cmle.ics	48	0	1	1	0.0	0.0	0.0
960	Feb25-FISH2-3L1-rep2-cp190-100x_Position011_10_cmle.ics	50	0	1	1	0.15448355225446841	0.5826086956521739	0.5877192982456141
961	Feb25-FISH2-3L1-rep2-cp190-100x_Position011_10_cmle.ics	51	0	1	1	0.325107177132538	0.5035714285714286	0.8924050632911393
962	Feb25-FISH2-3L1-rep2-cp190-100x_Position011_10_cmle.ics	51	0	1	2	0.0	0.0	0.0
963	Feb25-FISH2-3L1-rep2-cp190-100x_Position011_10_cmle.ics	53	0	1	1	0.04842021787080353	0.17796610169491525	0.18260869565217389
964	Feb25-FISH2-3L1-rep2-cp190-100x_Position011_10_cmle.ics	54	0	1	1	0.059948841173375796	0.25742574257425743	0.2148760330578512
965	Feb25-FISH2-3L1-rep2-cp190-100x_Position011_10_cmle.ics	56	0	1	1	0.27207550994070556	0.44029850746268656	0.43703703703703706
966	Feb25-FISH2-3L1-rep2-cp190-100x_Position011_10_cmle.ics	57	0	1	1	0.0	0.0	0.0
967	Feb25-FISH2-3L1-rep2-cp190-100x_Position011_10_cmle.ics	57	0	2	1	0.21212666876732975	0.7244094488188976	0.2729970326409495
968	Feb25-FISH2-3L1-rep2-cp190-100x_Position011_10_cmle.ics	58	0	1	1	0.37352739500334153	0.5418060200668896	0.5436241610738255
969	Feb25-FISH2-3L1-rep2-cp190-100x_Position011_10_cmle.ics	59	0	1	1	0.057643116512861345	0.29411764705882354	0.29411764705882354
970	Feb25-FISH2-3L1-rep2-cp190-100x_Position011_10_cmle.ics	60	0	1	1	0.0	0.0	0.0
971	Feb25-FISH2-3L1-rep2-cp190-100x_Position011_10_cmle.ics	60	0	2	1	0.21212666876732975	0.6433566433566433	0.38493723849372385
972	Feb25-FISH2-3L1-rep2-cp190-100x_Position011_10_cmle.ics	61	0	1	1	0.09684043574160706	0.38181818181818183	0.38181818181818183
973	Feb25-FISH2-3L1-rep2-cp190-100x_Position011_10_cmle.ics	62	0	1	1	0.04380876854977462	0.296875	0.14285714285714282
974	Feb25-FISH2-3L1-rep2-cp190-100x_Position011_10_cmle.ics	62	0	2	1	0.0	0.0	0.0
975	Feb25-FISH2-3L1-rep2-cp190-100x_Position011_10_cmle.ics	66	0	1	1	0.1844579728411563	0.7207207207207207	0.6956521739130435
976	Feb25-FISH2-3L1-rep2-cp190-100x_Position011_10_cmle.ics	68	0	1	1	0.23287819071195984	0.7426470588235293	0.7426470588235293
977	Feb25-FISH2-3L1-rep2-cp190-100x_Position011_10_cmle.ics	69	0	1	1	0.10606333438366487	0.5168539325842696	0.359375
978	Feb25-FISH2-3L1-rep2-cp190-100x_Position011_10_cmle.ics	70	0	1	1	0.1245091316677805	0.380281690140845	0.380281690140845
979	Feb25-FISH2-3L1-rep2-cp190-100x_Position011_10_cmle.ics	71	0	1	1	0.0	0.0	0.0
980	Feb25-FISH2-3L1-rep2-cp190-100x_Position011_10_cmle.ics	72	0	1	1	0.21904384274887312	0.6209150326797386	0.6209150326797386
981	Feb25-FISH2-3L1-rep2-cp190-100x_Position011_10_cmle.ics	73	0	1	1	0.0	0.0	0.0
982	Feb25-FISH2-3L1-rep2-cp190-100x_Position011_10_cmle.ics	73	0	2	1	0.0	0.0	0.0
983	Feb25-FISH2-3L1-rep2-cp190-100x_Position011_10_cmle.ics	74	0	1	1	0.14756637827292504	0.9552238805970149	0.36994219653179183
984	Feb25-FISH2-3L1-rep2-cp190-100x_Position011_10_cmle.ics	74	0	1	2	0.0	0.0	0.0
985	Feb25-FISH2-3L1-rep2-cp190-100x_Position011_10_cmle.ics	74	0	2	1	0.0	0.0	0.0
986	Feb25-FISH2-3L1-rep2-cp190-100x_Position011_10_cmle.ics	74	0	2	2	0.12681485632829495	0.24774774774774772	0.49107142857142844
987	Feb25-FISH2-3L1-rep2-cp190-100x_Position011_10_cmle.ics	75	0	1	1	0.009222898642057815	0.031007751937984492	0.03125
988	Feb25-FISH2-3L1-rep2-cp190-100x_Position011_10_cmle.ics	77	0	1	1	0.24210108935401764	0.8536585365853658	0.8333333333333331
989	Feb25-FISH2-3L1-rep2-cp190-100x_Position011_10_cmle.ics	79	0	1	1	0.0	0.0	0.0
990	Feb25-FISH2-3L1-rep2-cp190-100x_Position011_10_cmle.ics	80	0	1	1	0.33663580043511027	0.5983606557377049	0.6008230452674898
991	Feb25-FISH2-3L1-rep2-cp190-100x_Position011_10_cmle.ics	81	0	1	1	0.050725942531317986	0.25	0.21153846153846154
992	Feb25-FISH2-3L1-rep2-cp190-100x_Position011_10_cmle.ics	82	0	1	1	0.06686601515491916	0.2338709677419355	0.23199999999999998
993	Feb25-FISH2-3L1-rep2-cp190-100x_Position011_10_cmle.ics	83	0	1	1	0.0	0.0	0.0
994	Feb25-FISH2-3L1-rep2-cp190-100x_Position011_10_cmle.ics	83	0	1	2	0.0	0.0	0.0
995	Feb25-FISH2-3L1-rep2-cp190-100x_Position011_10_cmle.ics	83	0	2	1	0.0	0.0	0.0
996	Feb25-FISH2-3L1-rep2-cp190-100x_Position011_10_cmle.ics	83	0	2	2	0.0	0.0	0.0
997	Feb25-FISH2-3L1-rep2-cp190-100x_Position011_10_cmle.ics	84	0	1	1	0.2098209441068153	0.6893939393939392	0.6999999999999998
998	Feb25-FISH2-3L1-rep2-cp190-100x_Position011_10_cmle.ics	85	0	1	1	0.0	0.0	0.0
999	Feb25-FISH2-3L1-rep2-cp190-100x_Position011_10_cmle.ics	86	0	1	1	0.14064920429138167	0.5126050420168066	0.5126050420168066
1000	Feb25-FISH2-3L1-rep2-cp190-100x_Position011_10_cmle.ics	91	0	1	1	0.03458586990771681	0.10948905109489052	0.11029411764705882
1001	Feb25-FISH2-3L1-rep2-cp190-100x_Position011_10_cmle.ics	92	0	1	1	0.07147746447594806	0.298076923076923	0.298076923076923
1002	Feb25-FISH2-3L1-rep2-cp190-100x_Position011_10_cmle.ics	95	0	1	1	0.04842021787080353	0.38181818181818183	0.3888888888888888
1003	Feb25-FISH2-3L1-rep2-cp190-100x_Position011_10_cmle.ics	96	0	1	1	0.08761753709954924	0.38	0.39175257731958757
1004	Feb25-FISH2-3L1-rep2-cp190-100x_Position011_10_cmle.ics	98	0	1	1	0.13373203030983832	0.46399999999999997	0.46399999999999997
1005	Feb25-FISH2-3L1-rep2-cp190-100x_Position011_10_cmle.ics	99	0	1	1	0.1936808714832141	0.6176470588235293	0.6176470588235293
1006	Feb25-FISH2-3L1-rep2-cp190-100x_Position011_10_cmle.ics	101	0	1	1	0.28590985790379225	0.7425149700598802	0.738095238095238
1007	Feb25-FISH2-3L1-rep2-cp190-100x_Position011_10_cmle.ics	103	0	1	1	0.0	0.0	0.0
1008	Feb25-FISH2-3L1-rep2-cp190-100x_Position011_10_cmle.ics	103	0	1	2	0.223655292069902	0.43891402714932115	0.6830985915492956
1009	Feb25-FISH2-3L1-rep2-cp190-100x_Position011_10_cmle.ics	104	0	1	1	0.12681485632829495	0.4508196721311475	0.7534246575342464
1010	Feb25-FISH2-3L1-rep2-cp190-100x_Position011_10_cmle.ics	107	0	1	1	0.0	0.0	0.0
1011	Feb25-FISH2-3L1-rep2-cp190-100x_Position011_10_cmle.ics	108	0	1	1	0.050725942531317986	0.1929824561403509	0.2972972972972973
1012	Feb25-FISH2-3L1-rep2-cp190-100x_Position011_10_cmle.ics	109	0	1	1	0.16370645089652622	0.71	0.9220779220779219
1013	Feb25-FISH2-3L1-rep2-cp190-100x_Position011_10_cmle.ics	110	0	1	1	0.04842021787080353	0.2560975609756097	0.253012048192771
1014	Feb25-FISH2-3L1-rep2-cp190-100x_Position011_10_cmle.ics	112	0	1	1	0.0046114493210289076	0.016528925619834708	0.016666666666666666
1015	Feb25-FISH2-3L1-rep2-cp190-100x_Position011_10_cmle.ics	113	0	1	1	0.08070036311800588	0.3043478260869565	0.29166666666666663
1016	Feb25-FISH2-3L1-rep2-cp190-100x_Position011_10_cmle.ics	114	0	1	1	0.016140072623601176	0.05833333333333333	0.05882352941176469
1017	Feb25-FISH2-3L1-rep2-cp190-100x_Position011_10_cmle.ics	116	0	1	1	0.14526065361241058	0.818181818181818	0.8289473684210525
1018	Feb25-FISH2-3L1-rep2-cp190-100x_Position011_10_cmle.ics	117	0	1	1	0.0	0.0	0.0
1019	Feb25-FISH2-3L1-rep2-cp190-100x_Position011_10_cmle.ics	117	0	1	2	0.06917173981543362	0.4411764705882353	0.4347826086956522
1020	Feb25-FISH2-3L1-rep2-cp190-100x_Position011_10_cmle.ics	117	0	2	1	0.13373203030983832	0.2532751091703056	0.24680851063829787
1021	Feb25-FISH2-3L1-rep2-cp190-100x_Position011_10_cmle.ics	117	0	2	2	0.0	0.0	0.0
1022	Feb25-FISH2-3L1-rep2-cp190-100x_Position011_10_cmle.ics	118	0	1	1	0.0	0.0	0.0
1023	Feb25-FISH2-3L1-rep2-cp190-100x_Position011_10_cmle.ics	120	0	1	1	0.0	0.0	0.0
1024	Feb25-FISH2-3L1-rep2-cp190-100x_Position011_10_cmle.ics	121	0	1	1	0.0	0.0	0.0
1025	Feb25-FISH2-3L1-rep2-cp190-100x_Position011_10_cmle.ics	122	0	1	1	0.0	0.0	0.0
1026	Feb25-FISH2-3L1-rep2-cp190-100x_Position011_10_cmle.ics	123	0	1	1	0.10606333438366487	0.40350877192982454	0.4070796460176991
1027	Feb25-FISH2-3L1-rep2-cp190-100x_Position011_10_cmle.ics	124	0	1	1	0.06225456583389025	0.24324324324324323	0.29032258064516125
1028	Feb25-FISH2-3L1-rep2-cp190-100x_Position011_10_cmle.ics	125	0	1	1	0.0	0.0	0.0
1029	Feb25-FISH2-3L1-rep2-cp190-100x_Position011_10_cmle.ics	126	0	1	1	0.09684043574160706	0.36206896551724127	0.36521739130434777
1030	Feb25-FISH2-3L1-rep2-cp190-100x_Position011_10_cmle.ics	128	0	1	1	0.1890694221621852	0.6666666666666666	0.6612903225806451
1031	Feb25-FISH2-3L1-rep2-cp190-100x_Position011_10_cmle.ics	130	0	1	1	0.009222898642057815	0.026490066225165563	0.026666666666666665
1032	Feb25-FISH2-3L1-rep2-cp190-100x_Position011_10_cmle.ics	132	0	1	1	0.09684043574160706	0.3559322033898305	0.3559322033898305
1033	Feb25-FISH2-3L1-rep2-cp190-100x_Position012_11_cmle.ics	1	0	1	1	0.027668695926173444	0.13043478260869562	0.1043478260869565
1034	Feb25-FISH2-3L1-rep2-cp190-100x_Position012_11_cmle.ics	2	0	1	1	0.0	0.0	0.0
1035	Feb25-FISH2-3L1-rep2-cp190-100x_Position012_11_cmle.ics	3	0	1	1	0.07378318913646252	0.32323232323232326	0.31683168316831684
1036	Feb25-FISH2-3L1-rep2-cp190-100x_Position012_11_cmle.ics	5	0	1	1	0.0	0.0	0.0
1037	Feb25-FISH2-3L1-rep2-cp190-100x_Position012_11_cmle.ics	7	0	1	1	0.0899232617600637	0.33333333333333326	0.33620689655172403
1038	Feb25-FISH2-3L1-rep2-cp190-100x_Position012_11_cmle.ics	8	0	1	1	0.0	0.0	0.0
1039	Feb25-FISH2-3L1-rep2-cp190-100x_Position012_11_cmle.ics	10	0	1	1	0.053031667191832436	0.19491525423728812	0.19658119658119655
1040	Feb25-FISH2-3L1-rep2-cp190-100x_Position012_11_cmle.ics	11	0	1	1	0.0	0.0	0.0
1041	Feb25-FISH2-3L1-rep2-cp190-100x_Position012_11_cmle.ics	12	0	1	1	0.08070036311800588	0.3211009174311926	0.3211009174311926
1042	Feb25-FISH2-3L1-rep2-cp190-100x_Position012_11_cmle.ics	13	0	1	1	0.0	0.0	0.0
1043	Feb25-FISH2-3L1-rep2-cp190-100x_Position012_11_cmle.ics	14	0	1	1	0.07378318913646252	0.256	0.25806451612903225
1044	Feb25-FISH2-3L1-rep2-cp190-100x_Position012_11_cmle.ics	15	0	1	1	0.11989768234675159	0.9629629629629627	0.553191489361702
1045	Feb25-FISH2-3L1-rep2-cp190-100x_Position012_11_cmle.ics	16	0	1	1	0.0	0.0	0.0
1046	Feb25-FISH2-3L1-rep2-cp190-100x_Position012_11_cmle.ics	18	0	1	1	0.04380876854977462	0.17431192660550457	0.17272727272727273
1047	Feb25-FISH2-3L1-rep2-cp190-100x_Position012_11_cmle.ics	19	0	1	1	0.0	0.0	0.0
1048	Feb25-FISH2-3L1-rep2-cp190-100x_Position012_11_cmle.ics	19	0	2	1	0.14064920429138167	0.6931818181818181	0.35672514619883033
1049	Feb25-FISH2-3L1-rep2-cp190-100x_Position012_11_cmle.ics	21	0	1	1	0.0	0.0	0.0
1050	Feb25-FISH2-3L1-rep2-cp190-100x_Position012_11_cmle.ics	21	0	1	2	0.23287819071195984	0.31861198738170343	0.6644736842105262
1051	Feb25-FISH2-3L1-rep2-cp190-100x_Position012_11_cmle.ics	22	0	1	1	0.0	0.0	0.0
1052	Feb25-FISH2-3L1-rep2-cp190-100x_Position012_11_cmle.ics	22	0	1	2	0.0	0.0	0.0
1053	Feb25-FISH2-3L1-rep2-cp190-100x_Position012_11_cmle.ics	22	0	2	1	0.0	0.0	0.0
1054	Feb25-FISH2-3L1-rep2-cp190-100x_Position012_11_cmle.ics	22	0	2	2	0.050725942531317986	0.3384615384615384	0.4313725490196078
1055	Feb25-FISH2-3L1-rep2-cp190-100x_Position012_11_cmle.ics	24	0	1	1	0.020751521944630084	0.16363636363636366	0.16363636363636366
1056	Feb25-FISH2-3L1-rep2-cp190-100x_Position012_11_cmle.ics	25	0	1	1	0.0	0.0	0.0
1057	Feb25-FISH2-3L1-rep2-cp190-100x_Position012_11_cmle.ics	26	0	1	1	0.059948841173375796	0.2063492063492063	0.2148760330578512
1058	Feb25-FISH2-3L1-rep2-cp190-100x_Position012_11_cmle.ics	29	0	1	1	0.22826674139093092	0.7333333333333333	0.8048780487804877
1059	Feb25-FISH2-3L1-rep2-cp190-100x_Position012_11_cmle.ics	32	0	1	1	0.10836905904417933	0.5340909090909091	0.5340909090909091
1060	Feb25-FISH2-3L1-rep2-cp190-100x_Position012_11_cmle.ics	33	0	1	1	0.23748964003298875	0.8110236220472441	0.8174603174603173
1061	Feb25-FISH2-3L1-rep2-cp190-100x_Position012_11_cmle.ics	34	0	1	1	0.08070036311800588	0.3977272727272727	0.26923076923076916
1062	Feb25-FISH2-3L1-rep2-cp190-100x_Position012_11_cmle.ics	35	0	1	1	0.17754079885961294	0.5661764705882352	0.5661764705882352
1063	Feb25-FISH2-3L1-rep2-cp190-100x_Position012_11_cmle.ics	36	0	1	1	0.13373203030983832	0.4999999999999999	0.4999999999999999
1064	Feb25-FISH2-3L1-rep2-cp190-100x_Position012_11_cmle.ics	38	0	1	1	0.01152862330257227	0.09433962264150943	0.07246376811594203
1065	Feb25-FISH2-3L1-rep2-cp190-100x_Position012_11_cmle.ics	39	0	1	1	0.0	0.0	0.0
1066	Feb25-FISH2-3L1-rep2-cp190-100x_Position012_11_cmle.ics	40	0	1	1	0.2974384812063645	0.5489361702127659	0.992307692307692
1067	Feb25-FISH2-3L1-rep2-cp190-100x_Position012_11_cmle.ics	40	0	1	2	0.0	0.0	0.0
1068	Feb25-FISH2-3L1-rep2-cp190-100x_Position012_11_cmle.ics	42	0	1	1	0.07147746447594806	0.27678571428571425	0.23308270676691725
1069	Feb25-FISH2-3L1-rep2-cp190-100x_Position012_11_cmle.ics	43	0	1	1	0.07608891379697698	0.3113207547169811	0.3142857142857143
1070	Feb25-FISH2-3L1-rep2-cp190-100x_Position012_11_cmle.ics	44	0	1	1	0.10145188506263597	0.6027397260273971	0.6567164179104478
1071	Feb25-FISH2-3L1-rep2-cp190-100x_Position012_11_cmle.ics	45	0	1	1	0.10606333438366487	0.3484848484848484	0.34586466165413526
1072	Feb25-FISH2-3L1-rep2-cp190-100x_Position012_11_cmle.ics	46	0	1	1	0.059948841173375796	0.1857142857142857	0.18705035971223016
1073	Feb25-FISH2-3L1-rep2-cp190-100x_Position012_11_cmle.ics	47	0	1	1	0.0	0.0	0.0
1074	Feb25-FISH2-3L1-rep2-cp190-100x_Position012_11_cmle.ics	48	0	1	1	0.04611449321028908	0.22727272727272727	0.22727272727272727
1075	Feb25-FISH2-3L1-rep2-cp190-100x_Position012_11_cmle.ics	50	0	1	1	0.01152862330257227	0.1	0.1
1076	Feb25-FISH2-3L1-rep2-cp190-100x_Position012_11_cmle.ics	51	0	1	1	0.3481644237376825	0.7259615384615384	0.719047619047619
1077	Feb25-FISH2-3L1-rep2-cp190-100x_Position012_11_cmle.ics	53	0	1	1	0.223655292069902	0.6554054054054055	0.6554054054054055
1078	Feb25-FISH2-3L1-rep2-cp190-100x_Position012_11_cmle.ics	54	0	1	1	0.0	0.0	0.0
1079	Feb25-FISH2-3L1-rep2-cp190-100x_Position012_11_cmle.ics	54	0	2	1	0.0	0.0	0.0
1080	Feb25-FISH2-3L1-rep2-cp190-100x_Position012_11_cmle.ics	55	0	1	1	0.0	0.0	0.0
1081	Feb25-FISH2-3L1-rep2-cp190-100x_Position012_11_cmle.ics	57	0	1	1	0.009222898642057815	0.04545454545454545	0.038834951456310676
1082	Feb25-FISH2-3L1-rep2-cp190-100x_Position012_11_cmle.ics	58	0	1	1	0.07378318913646252	0.3764705882352941	0.3764705882352941
1083	Feb25-FISH2-3L1-rep2-cp190-100x_Position012_11_cmle.ics	59	0	1	1	0.0	0.0	0.0
1084	Feb25-FISH2-3L1-rep2-cp190-100x_Position012_11_cmle.ics	60	0	1	1	0.0	0.0	0.0
1085	Feb25-FISH2-3L1-rep2-cp190-100x_Position012_11_cmle.ics	61	0	1	1	0.1291205809888094	0.45161290322580644	0.45528455284552843
1086	Feb25-FISH2-3L1-rep2-cp190-100x_Position012_11_cmle.ics	63	0	1	1	0.16831790021755513	0.5658914728682171	0.5748031496062992
1087	Feb25-FISH2-3L1-rep2-cp190-100x_Position012_11_cmle.ics	64	0	1	1	0.027668695926173444	0.21818181818181817	0.2264150943396226
1088	Feb25-FISH2-3L1-rep2-cp190-100x_Position012_11_cmle.ics	66	0	1	1	0.1498721029334395	0.5241935483870969	0.5284552845528455
1089	Feb25-FISH2-3L1-rep2-cp190-100x_Position012_11_cmle.ics	67	0	1	1	0.050725942531317986	0.22	0.28947368421052627
1090	Feb25-FISH2-3L1-rep2-cp190-100x_Position012_11_cmle.ics	68	0	1	1	0.053031667191832436	0.3709677419354839	0.3709677419354839
1091	Feb25-FISH2-3L1-rep2-cp190-100x_Position012_11_cmle.ics	69	0	1	1	0.01152862330257227	0.05319148936170212	0.05319148936170212
1092	Feb25-FISH2-3L1-rep2-cp190-100x_Position012_11_cmle.ics	70	0	1	1	0.18215224818064185	0.5984848484848484	0.9080459770114943
1093	Feb25-FISH2-3L1-rep2-cp190-100x_Position012_11_cmle.ics	71	0	1	1	0.0645602904944047	0.2074074074074074	0.2074074074074074
1094	Feb25-FISH2-3L1-rep2-cp190-100x_Position012_11_cmle.ics	72	0	1	1	0.0	0.0	0.0
1095	Feb25-FISH2-3L1-rep2-cp190-100x_Position012_11_cmle.ics	73	0	1	1	0.025362971265658993	0.125	0.16666666666666663
1096	Feb25-FISH2-3L1-rep2-cp190-100x_Position012_11_cmle.ics	74	0	1	1	0.14064920429138167	0.5083333333333332	0.5083333333333332
1097	Feb25-FISH2-3L1-rep2-cp190-100x_Position012_11_cmle.ics	75	0	1	1	0.07147746447594806	0.3924050632911392	0.3874999999999999
1098	Feb25-FISH2-3L1-rep2-cp190-100x_Position012_11_cmle.ics	76	0	1	1	0.009222898642057815	0.04081632653061224	0.04040404040404041
1099	Feb25-FISH2-3L1-rep2-cp190-100x_Position012_11_cmle.ics	77	0	1	1	0.0	0.0	0.0
1100	Feb25-FISH2-3L1-rep2-cp190-100x_Position012_11_cmle.ics	78	0	1	1	0.03689159456823126	0.32	0.32
1101	Feb25-FISH2-3L1-rep2-cp190-100x_Position012_11_cmle.ics	79	0	1	1	0.06917173981543362	0.2803738317757009	0.27272727272727276
1102	Feb25-FISH2-3L1-rep2-cp190-100x_Position012_11_cmle.ics	80	0	1	1	0.0	0.0	0.0
1103	Feb25-FISH2-3L1-rep2-cp190-100x_Position012_11_cmle.ics	81	0	1	1	0.0899232617600637	0.5416666666666666	0.5735294117647058
1104	Feb25-FISH2-3L1-rep2-cp190-100x_Position012_11_cmle.ics	84	0	1	1	0.11298050836520823	0.39199999999999996	0.39199999999999996
1105	Feb25-FISH2-3L1-rep2-cp190-100x_Position012_11_cmle.ics	86	0	1	1	0.0	0.0	0.0
1106	Feb25-FISH2-3L1-rep2-cp190-100x_Position012_11_cmle.ics	87	0	1	1	0.0	0.0	0.0
1107	Feb25-FISH2-3L1-rep2-cp190-100x_Position012_11_cmle.ics	90	0	1	1	0.0	0.0	0.0
1108	Feb25-FISH2-3L1-rep2-cp190-100x_Position012_11_cmle.ics	91	0	1	1	0.08300608777852034	0.47368421052631576	0.48648648648648657
1109	Feb25-FISH2-3L1-rep2-cp190-100x_Position012_11_cmle.ics	92	0	1	1	0.0	0.0	0.0
1110	Feb25-FISH2-3L1-rep2-cp190-100x_Position012_11_cmle.ics	93	0	1	1	0.0	0.0	0.0
1111	Feb25-FISH2-3L1-rep2-cp190-100x_Position012_11_cmle.ics	93	0	2	1	0.23057246605144538	0.8928571428571427	0.4366812227074235
1112	Feb25-FISH2-3L1-rep2-cp190-100x_Position012_11_cmle.ics	94	0	1	1	0.06917173981543362	0.24000000000000002	0.24000000000000002
1113	Feb25-FISH2-3L1-rep2-cp190-100x_Position012_11_cmle.ics	97	0	1	1	0.10836905904417933	0.6438356164383561	0.408695652173913
1114	Feb25-FISH2-3L1-rep2-cp190-100x_Position012_11_cmle.ics	98	0	1	1	0.04150304388926017	0.1111111111111111	0.1276595744680851
1115	Feb25-FISH2-3L1-rep2-cp190-100x_Position012_11_cmle.ics	98	0	1	2	0.0	0.0	0.0
1116	Feb25-FISH2-3L1-rep2-cp190-100x_Position012_11_cmle.ics	99	0	1	1	0.14295492895189613	0.5	0.5040650406504065
1117	Feb25-FISH2-3L1-rep2-cp190-100x_Position012_11_cmle.ics	100	0	1	1	0.33663580043511027	0.5593869731800766	0.5572519083969465
1118	Feb25-FISH2-3L1-rep2-cp190-100x_Position012_11_cmle.ics	105	0	1	1	0.0	0.0	0.0
1119	Feb25-FISH2-3L1-rep2-cp190-100x_Position012_11_cmle.ics	105	0	2	1	0.1936808714832141	0.9230769230769229	0.3544303797468354
1120	Feb25-FISH2-3L1-rep2-cp190-100x_Position012_11_cmle.ics	106	0	1	1	0.07147746447594806	0.2818181818181818	0.2818181818181818
1121	Feb25-FISH2-3L1-rep2-cp190-100x_Position012_11_cmle.ics	107	0	1	1	0.17292934953858402	0.6756756756756755	0.669642857142857
1122	Feb25-FISH2-3L1-rep2-cp190-100x_Position012_11_cmle.ics	108	0	1	1	0.15678927691498284	0.6538461538461537	0.6538461538461537
1123	Feb25-FISH2-3L1-rep2-cp190-100x_Position012_11_cmle.ics	110	0	1	1	0.0	0.0	0.0
1124	Feb25-FISH2-3L1-rep2-cp190-100x_Position012_11_cmle.ics	111	0	1	1	0.0	0.0	0.0
1125	Feb25-FISH2-3L1-rep2-cp190-100x_Position012_11_cmle.ics	112	0	1	1	0.2098209441068153	0.6791044776119403	0.6026490066225165
1126	Feb25-FISH2-3L1-rep2-cp190-100x_Position012_11_cmle.ics	113	0	1	1	0.1245091316677805	0.54	0.818181818181818
1127	Feb25-FISH2-3L1-rep2-cp190-100x_Position012_11_cmle.ics	114	0	1	1	0.0	0.0	0.0
1128	Feb25-FISH2-3L1-rep2-cp190-100x_Position012_11_cmle.ics	116	0	1	1	0.0	0.0	0.0
1129	Feb25-FISH2-3L1-rep2-cp190-100x_Position012_11_cmle.ics	117	0	1	1	0.0	0.0	0.0
1130	Feb25-FISH2-3L1-rep2-cp190-100x_Position012_11_cmle.ics	118	0	1	1	0.04611449321028908	0.34482758620689646	0.34482758620689646
1131	Feb25-FISH2-3L1-rep2-cp190-100x_Position012_11_cmle.ics	119	0	1	1	0.08761753709954924	0.31147540983606553	0.31147540983606553
1132	Feb25-FISH2-3L1-rep2-cp190-100x_Position012_11_cmle.ics	121	0	1	1	0.14295492895189613	0.49599999999999994	0.4769230769230768
1133	Feb25-FISH2-3L1-rep2-cp190-100x_Position012_11_cmle.ics	122	0	1	1	0.10375760972315042	0.4891304347826086	0.4838709677419354
1134	Feb25-FISH2-3L1-rep2-cp190-100x_Position012_11_cmle.ics	123	0	1	1	0.06225456583389025	0.217741935483871	0.22131147540983603
1135	Feb25-FISH2-3L1-rep2-cp190-100x_Position012_11_cmle.ics	124	0	1	1	0.0	0.0	0.0
1136	Feb25-FISH2-3L1-rep2-cp190-100x_Position012_11_cmle.ics	125	0	1	1	0.08761753709954924	0.36893203883495135	0.36893203883495135
1137	Feb25-FISH2-3L1-rep2-cp190-100x_Position012_11_cmle.ics	126	0	1	1	0.1245091316677805	0.6206896551724138	0.6206896551724138
1138	Feb25-FISH2-3L1-rep2-cp190-100x_Position012_11_cmle.ics	127	0	1	1	0.0	0.0	0.0
1139	Feb25-FISH2-3L1-rep2-cp190-100x_Position012_11_cmle.ics	127	0	2	1	0.0	0.0	0.0
1140	Feb25-FISH2-3L1-rep2-cp190-100x_Position012_11_cmle.ics	128	0	1	1	0.03458586990771681	0.14563106796116504	0.14705882352941174
1141	Feb25-FISH2-3L1-rep2-cp190-100x_Position012_11_cmle.ics	129	0	1	1	0.0	0.0	0.0
1142	Feb25-FISH2-3L1-rep2-cp190-100x_Position012_11_cmle.ics	130	0	1	1	0.4035018155900294	0.6386861313868613	0.6363636363636362
1143	Feb25-FISH2-3L1-rep2-cp190-100x_Position012_11_cmle.ics	131	0	1	1	0.29282703188533565	0.4519572953736654	0.45357142857142857
1144	Feb25-FISH2-3L1-rep2-cp190-100x_Position012_11_cmle.ics	132	0	1	1	0.19829232080424303	0.6466165413533834	0.6187050359712228
1145	Feb25-FISH2-3L1-rep2-cp190-100x_Position012_11_cmle.ics	133	0	1	1	0.0	0.0	0.0
1146	Feb25-FISH2-3L1-rep2-cp190-100x_Position012_11_cmle.ics	135	0	1	1	0.0	0.0	0.0
1147	Feb25-FISH2-3L1-rep2-cp190-100x_Position012_11_cmle.ics	136	0	1	1	0.13142630564932387	0.6195652173913043	0.6129032258064515
1148	Feb25-FISH2-3L1-rep2-cp190-100x_Position012_11_cmle.ics	138	0	1	1	0.0046114493210289076	0.03773584905660377	0.03773584905660377
1149	Feb25-FISH2-3L1-rep2-cp190-100x_Position012_11_cmle.ics	139	0	1	1	0.13834347963086724	0.46511627906976744	0.46511627906976744
1150	Feb25-FISH2-3L1-rep2-cp190-100x_Position012_11_cmle.ics	140	0	1	1	0.07608891379697698	0.264	0.358695652173913
1151	Feb25-FISH2-3L1-rep2-cp190-100x_Position012_11_cmle.ics	141	0	1	1	0.01844579728411563	0.09756097560975607	0.09756097560975607
1152	Feb25-FISH2-3L1-rep2-cp190-100x_Position013_12_cmle.ics	1	0	1	1	0.0	0.0	0.0
1153	Feb25-FISH2-3L1-rep2-cp190-100x_Position013_12_cmle.ics	1	0	1	2	0.10145188506263597	0.23913043478260868	0.8148148148148147
1154	Feb25-FISH2-3L1-rep2-cp190-100x_Position013_12_cmle.ics	2	0	1	1	0.11067478370469377	0.4848484848484848	0.39669421487603296
1155	Feb25-FISH2-3L1-rep2-cp190-100x_Position013_12_cmle.ics	3	0	1	1	0.10375760972315042	0.3813559322033898	0.3813559322033898
1156	Feb25-FISH2-3L1-rep2-cp190-100x_Position013_12_cmle.ics	4	0	1	1	0.0	0.0	0.0
1157	Feb25-FISH2-3L1-rep2-cp190-100x_Position013_12_cmle.ics	4	0	2	1	0.37122167034282705	0.8090452261306531	0.614503816793893
1158	Feb25-FISH2-3L1-rep2-cp190-100x_Position013_12_cmle.ics	5	0	1	1	0.1798465235201274	0.5909090909090907	0.5864661654135337
1159	Feb25-FISH2-3L1-rep2-cp190-100x_Position013_12_cmle.ics	7	0	1	1	0.0	0.0	0.0
1160	Feb25-FISH2-3L1-rep2-cp190-100x_Position013_12_cmle.ics	8	0	1	1	0.027668695926173444	0.1290322580645161	0.1290322580645161
1161	Feb25-FISH2-3L1-rep2-cp190-100x_Position013_12_cmle.ics	9	0	1	1	0.0046114493210289076	0.015748031496062992	0.015748031496062992
1162	Feb25-FISH2-3L1-rep2-cp190-100x_Position013_12_cmle.ics	10	0	1	1	0.0	0.0	0.0
1163	Feb25-FISH2-3L1-rep2-cp190-100x_Position013_12_cmle.ics	10	0	1	2	0.0	0.0	0.0
1164	Feb25-FISH2-3L1-rep2-cp190-100x_Position013_12_cmle.ics	10	0	2	1	0.0	0.0	0.0
1165	Feb25-FISH2-3L1-rep2-cp190-100x_Position013_12_cmle.ics	10	0	2	2	0.12220340700726605	0.576086956521739	0.8153846153846152
1166	Feb25-FISH2-3L1-rep2-cp190-100x_Position013_12_cmle.ics	12	0	1	1	0.0	0.0	0.0
1167	Feb25-FISH2-3L1-rep2-cp190-100x_Position013_12_cmle.ics	13	0	1	1	0.053031667191832436	0.2874999999999999	0.2911392405063291
1168	Feb25-FISH2-3L1-rep2-cp190-100x_Position013_12_cmle.ics	14	0	1	1	0.0	0.0	0.0
1169	Feb25-FISH2-3L1-rep2-cp190-100x_Position013_12_cmle.ics	15	0	1	1	0.15678927691498284	0.5354330708661417	0.5354330708661417
1170	Feb25-FISH2-3L1-rep2-cp190-100x_Position013_12_cmle.ics	16	0	1	1	0.15448355225446841	0.5275590551181102	0.5275590551181102
1171	Feb25-FISH2-3L1-rep2-cp190-100x_Position013_12_cmle.ics	17	0	1	1	0.0	0.0	0.0
1172	Feb25-FISH2-3L1-rep2-cp190-100x_Position013_12_cmle.ics	17	0	1	2	0.0	0.0	0.0
1173	Feb25-FISH2-3L1-rep2-cp190-100x_Position013_12_cmle.ics	18	0	1	1	0.1798465235201274	0.6446280991735536	0.6393442622950819
1174	Feb25-FISH2-3L1-rep2-cp190-100x_Position013_12_cmle.ics	19	0	1	1	0.0	0.0	0.0
1175	Feb25-FISH2-3L1-rep2-cp190-100x_Position013_12_cmle.ics	20	0	1	1	0.13603775497035278	0.5	0.5
1176	Feb25-FISH2-3L1-rep2-cp190-100x_Position013_12_cmle.ics	21	0	1	1	0.18215224818064185	0.5851851851851851	0.5808823529411764
1177	Feb25-FISH2-3L1-rep2-cp190-100x_Position013_12_cmle.ics	23	0	1	1	0.03689159456823126	0.2352941176470588	0.2352941176470588
1178	Feb25-FISH2-3L1-rep2-cp190-100x_Position013_12_cmle.ics	24	0	1	1	0.059948841173375796	0.30588235294117644	0.20472440944881887
1179	Feb25-FISH2-3L1-rep2-cp190-100x_Position013_12_cmle.ics	24	0	1	2	0.0	0.0	0.0
1180	Feb25-FISH2-3L1-rep2-cp190-100x_Position013_12_cmle.ics	24	0	2	1	0.0	0.0	0.0
1181	Feb25-FISH2-3L1-rep2-cp190-100x_Position013_12_cmle.ics	24	0	2	2	0.0	0.0	0.0
1182	Feb25-FISH2-3L1-rep2-cp190-100x_Position013_12_cmle.ics	24	0	3	1	0.0	0.0	0.0
1183	Feb25-FISH2-3L1-rep2-cp190-100x_Position013_12_cmle.ics	24	0	3	2	0.0	0.0	0.0
1184	Feb25-FISH2-3L1-rep2-cp190-100x_Position013_12_cmle.ics	25	0	1	1	0.0	0.0	0.0
1185	Feb25-FISH2-3L1-rep2-cp190-100x_Position013_12_cmle.ics	26	0	1	1	0.08300608777852034	0.17910447761194026	0.43902439024390233
1186	Feb25-FISH2-3L1-rep2-cp190-100x_Position013_12_cmle.ics	26	0	1	2	0.0	0.0	0.0
1187	Feb25-FISH2-3L1-rep2-cp190-100x_Position013_12_cmle.ics	27	0	1	1	0.11528623302572269	0.41322314049586767	0.8333333333333333
1188	Feb25-FISH2-3L1-rep2-cp190-100x_Position013_12_cmle.ics	27	0	1	2	0.0	0.0	0.0
1189	Feb25-FISH2-3L1-rep2-cp190-100x_Position013_12_cmle.ics	28	0	1	1	0.03919731922874571	0.22077922077922074	0.22077922077922074
1190	Feb25-FISH2-3L1-rep2-cp190-100x_Position013_12_cmle.ics	29	0	1	1	0.053031667191832436	0.20175438596491227	0.19999999999999998
1191	Feb25-FISH2-3L1-rep2-cp190-100x_Position013_12_cmle.ics	30	0	1	1	0.0	0.0	0.0
1192	Feb25-FISH2-3L1-rep2-cp190-100x_Position013_12_cmle.ics	31	0	1	1	0.0	0.0	0.0
1193	Feb25-FISH2-3L1-rep2-cp190-100x_Position013_12_cmle.ics	32	0	1	1	0.0	0.0	0.0
1194	Feb25-FISH2-3L1-rep2-cp190-100x_Position013_12_cmle.ics	32	0	2	1	0.07378318913646252	0.6037735849056604	0.24806201550387594
1195	Feb25-FISH2-3L1-rep2-cp190-100x_Position013_12_cmle.ics	34	0	1	1	0.0	0.0	0.0
1196	Feb25-FISH2-3L1-rep2-cp190-100x_Position013_12_cmle.ics	35	0	1	1	0.21212666876732975	0.8141592920353982	0.8070175438596491
1197	Feb25-FISH2-3L1-rep2-cp190-100x_Position013_12_cmle.ics	38	0	1	1	0.0	0.0	0.0
1198	Feb25-FISH2-3L1-rep2-cp190-100x_Position013_12_cmle.ics	39	0	1	1	0.0	0.0	0.0
1199	Feb25-FISH2-3L1-rep2-cp190-100x_Position013_12_cmle.ics	40	0	1	1	0.016140072623601176	0.055999999999999994	0.055999999999999994
1200	Feb25-FISH2-3L1-rep2-cp190-100x_Position013_12_cmle.ics	41	0	1	1	0.0	0.0	0.0
1201	Feb25-FISH2-3L1-rep2-cp190-100x_Position013_12_cmle.ics	41	0	1	2	0.1844579728411563	0.2941176470588235	0.5063291139240507
1202	Feb25-FISH2-3L1-rep2-cp190-100x_Position013_12_cmle.ics	43	0	1	1	0.04380876854977462	0.3166666666666666	0.2753623188405797
1203	Feb25-FISH2-3L1-rep2-cp190-100x_Position013_12_cmle.ics	44	0	1	1	0.23748964003298875	0.6204819277108432	0.6242424242424243
1204	Feb25-FISH2-3L1-rep2-cp190-100x_Position013_12_cmle.ics	48	0	1	1	0.025362971265658993	0.10280373831775699	0.10280373831775699
1205	Feb25-FISH2-3L1-rep2-cp190-100x_Position013_12_cmle.ics	49	0	1	1	0.13142630564932387	0.46341463414634143	0.42537313432835816
1206	Feb25-FISH2-3L1-rep2-cp190-100x_Position013_12_cmle.ics	51	0	1	1	0.13373203030983832	0.6987951807228914	0.6904761904761905
1207	Feb25-FISH2-3L1-rep2-cp190-100x_Position013_12_cmle.ics	52	0	1	1	0.08761753709954924	0.37254901960784303	0.4691358024691358
1208	Feb25-FISH2-3L1-rep2-cp190-100x_Position013_12_cmle.ics	53	0	1	1	0.19829232080424303	0.7107438016528924	0.7166666666666666
1209	Feb25-FISH2-3L1-rep2-cp190-100x_Position013_12_cmle.ics	54	0	1	1	0.0	0.0	0.0
1210	Feb25-FISH2-3L1-rep2-cp190-100x_Position013_12_cmle.ics	55	0	1	1	0.0	0.0	0.0
1211	Feb25-FISH2-3L1-rep2-cp190-100x_Position013_12_cmle.ics	56	0	1	1	0.0	0.0	0.0
1212	Feb25-FISH2-3L1-rep2-cp190-100x_Position013_12_cmle.ics	57	0	1	1	0.15678927691498284	0.4657534246575341	0.46258503401360535
1213	Feb25-FISH2-3L1-rep2-cp190-100x_Position013_12_cmle.ics	58	0	1	1	0.0	0.0	0.0
1214	Feb25-FISH2-3L1-rep2-cp190-100x_Position013_12_cmle.ics	58	0	1	2	0.13373203030983832	0.40845070422535207	0.7733333333333333
1215	Feb25-FISH2-3L1-rep2-cp190-100x_Position013_12_cmle.ics	59	0	1	1	0.0	0.0	0.0
1216	Feb25-FISH2-3L1-rep2-cp190-100x_Position013_12_cmle.ics	60	0	1	1	0.0	0.0	0.0
1217	Feb25-FISH2-3L1-rep2-cp190-100x_Position013_12_cmle.ics	62	0	1	1	0.0	0.0	0.0
1218	Feb25-FISH2-3L1-rep2-cp190-100x_Position013_12_cmle.ics	62	0	2	1	0.10145188506263597	0.6197183098591549	0.3308270676691729
1219	Feb25-FISH2-3L1-rep2-cp190-100x_Position013_12_cmle.ics	63	0	1	1	0.1798465235201274	0.6141732283464566	0.6046511627906976
1220	Feb25-FISH2-3L1-rep2-cp190-100x_Position013_12_cmle.ics	65	0	1	1	0.0853118124390348	0.3162393162393162	0.28461538461538455
1221	Feb25-FISH2-3L1-rep2-cp190-100x_Position013_12_cmle.ics	66	0	1	1	0.0	0.0	0.0
1222	Feb25-FISH2-3L1-rep2-cp190-100x_Position013_12_cmle.ics	67	0	1	1	0.16601217555704068	0.6260869565217391	0.6260869565217391
1223	Feb25-FISH2-3L1-rep2-cp190-100x_Position013_12_cmle.ics	69	0	1	1	0.20059804546475749	0.790909090909091	0.790909090909091
1224	Feb25-FISH2-3L1-rep2-cp190-100x_Position013_12_cmle.ics	70	0	1	1	0.0	0.0	0.0
1225	Feb25-FISH2-3L1-rep2-cp190-100x_Position013_12_cmle.ics	73	0	1	1	0.3435529744166536	0.5418181818181816	0.5437956204379562
1226	Feb25-FISH2-3L1-rep2-cp190-100x_Position013_12_cmle.ics	74	0	1	1	0.22596101673041646	0.5798816568047336	0.5764705882352941
1227	Feb25-FISH2-3L1-rep2-cp190-100x_Position013_12_cmle.ics	75	0	1	1	0.13142630564932387	0.780821917808219	0.8260869565217391
1228	Feb25-FISH2-3L1-rep2-cp190-100x_Position013_12_cmle.ics	76	0	1	1	0.08300608777852034	0.34615384615384615	0.34615384615384615
1229	Feb25-FISH2-3L1-rep2-cp190-100x_Position013_12_cmle.ics	77	0	1	1	0.07839463845749142	0.27419354838709675	0.27199999999999996
1230	Feb25-FISH2-3L1-rep2-cp190-100x_Position013_12_cmle.ics	79	0	1	1	0.0	0.0	0.0
1231	Feb25-FISH2-3L1-rep2-cp190-100x_Position013_12_cmle.ics	79	0	2	1	0.0	0.0	0.0
1232	Feb25-FISH2-3L1-rep2-cp190-100x_Position013_12_cmle.ics	80	0	1	1	0.15678927691498284	0.4563758389261744	0.4594594594594595
1233	Feb25-FISH2-3L1-rep2-cp190-100x_Position013_12_cmle.ics	81	0	1	1	0.07147746447594806	0.26050420168067223	0.26050420168067223
1234	Feb25-FISH2-3L1-rep2-cp190-100x_Position013_12_cmle.ics	84	0	1	1	0.0	0.0	0.0
1235	Feb25-FISH2-3L1-rep2-cp190-100x_Position013_12_cmle.ics	85	0	1	1	0.050725942531317986	0.20952380952380953	0.3728813559322034
1236	Feb25-FISH2-3L1-rep2-cp190-100x_Position013_12_cmle.ics	85	0	1	2	0.0	0.0	0.0
1237	Feb25-FISH2-3L1-rep2-cp190-100x_Position013_12_cmle.ics	85	0	2	1	0.0	0.0	0.0
1238	Feb25-FISH2-3L1-rep2-cp190-100x_Position013_12_cmle.ics	85	0	2	2	0.0	0.0	0.0
1239	Feb25-FISH2-3L1-rep2-cp190-100x_Position013_12_cmle.ics	86	0	1	1	0.10836905904417933	0.4476190476190476	0.8545454545454546
1240	Feb25-FISH2-3L1-rep2-cp190-100x_Position013_12_cmle.ics	86	0	1	2	0.0	0.0	0.0
1241	Feb25-FISH2-3L1-rep2-cp190-100x_Position013_12_cmle.ics	86	0	2	1	0.0	0.0	0.0
1242	Feb25-FISH2-3L1-rep2-cp190-100x_Position013_12_cmle.ics	86	0	2	2	0.21904384274887312	0.5080213903743316	0.3991596638655462
1243	Feb25-FISH2-3L1-rep2-cp190-100x_Position013_12_cmle.ics	87	0	1	1	0.10606333438366487	0.44660194174757273	0.4693877551020408
1244	Feb25-FISH2-3L1-rep2-cp190-100x_Position013_12_cmle.ics	90	0	1	1	0.10375760972315042	0.43689320388349506	0.43689320388349506
1245	Feb25-FISH2-3L1-rep2-cp190-100x_Position013_12_cmle.ics	91	0	1	1	0.0	0.0	0.0
1246	Feb25-FISH2-3L1-rep2-cp190-100x_Position013_12_cmle.ics	93	0	1	1	0.06225456583389025	0.216	0.216
1247	Feb25-FISH2-3L1-rep2-cp190-100x_Position013_12_cmle.ics	94	0	1	1	0.03919731922874571	0.16346153846153844	0.16190476190476188
1248	Feb25-FISH2-3L1-rep2-cp190-100x_Position013_12_cmle.ics	95	0	1	1	0.20751521944630083	0.6976744186046511	0.6923076923076922
1249	Feb25-FISH2-3L1-rep2-cp190-100x_Position013_12_cmle.ics	97	0	1	1	0.0	0.0	0.0
1250	Feb25-FISH2-3L1-rep2-cp190-100x_Position013_12_cmle.ics	98	0	1	1	0.1291205809888094	0.39160839160839156	0.3888888888888889
1251	Feb25-FISH2-3L1-rep2-cp190-100x_Position013_12_cmle.ics	99	0	1	1	0.016140072623601176	0.1346153846153846	0.1346153846153846
1252	Feb25-FISH2-3L1-rep2-cp190-100x_Position013_12_cmle.ics	100	0	1	1	0.06225456583389025	0.2571428571428571	0.2596153846153846
1253	Feb25-FISH2-3L1-rep2-cp190-100x_Position013_12_cmle.ics	101	0	1	1	0.0	0.0	0.0
1254	Feb25-FISH2-3L1-rep2-cp190-100x_Position013_12_cmle.ics	102	0	1	1	0.30204993052739343	0.5413223140495866	0.5413223140495866
1255	Feb25-FISH2-3L1-rep2-cp190-100x_Position013_12_cmle.ics	103	0	1	1	0.0853118124390348	0.3363636363636364	0.3363636363636364
1256	Feb25-FISH2-3L1-rep2-cp190-100x_Position013_12_cmle.ics	104	0	1	1	0.14756637827292504	0.40764331210191085	0.6153846153846153
1257	Feb25-FISH2-3L1-rep2-cp190-100x_Position013_12_cmle.ics	104	0	1	2	0.0	0.0	0.0
1258	Feb25-FISH2-3L1-rep2-cp190-100x_Position013_12_cmle.ics	105	0	1	1	0.0	0.0	0.0
1259	Feb25-FISH2-3L1-rep2-cp190-100x_Position013_12_cmle.ics	107	0	1	1	0.0	0.0	0.0
1260	Feb25-FISH2-3L1-rep2-cp190-100x_Position013_12_cmle.ics	108	0	1	1	0.0	0.0	0.0
1261	Feb25-FISH2-3L1-rep2-cp190-100x_Position013_12_cmle.ics	109	0	1	1	0.0	0.0	0.0
1262	Feb25-FISH2-3L1-rep2-cp190-100x_Position013_12_cmle.ics	109	0	1	2	0.0	0.0	0.0
1263	Feb25-FISH2-3L1-rep2-cp190-100x_Position013_12_cmle.ics	110	0	1	1	0.04842021787080353	0.2079207920792079	0.17796610169491525
1264	Feb25-FISH2-3L1-rep2-cp190-100x_Position013_12_cmle.ics	113	0	1	1	0.04150304388926017	0.13533834586466165	0.13533834586466165
1265	Feb25-FISH2-3L1-rep2-cp190-100x_Position013_12_cmle.ics	114	0	1	1	0.46114493210289076	0.8064516129032259	0.8032128514056224
1266	Feb25-FISH2-3L1-rep2-cp190-100x_Position013_12_cmle.ics	115	0	1	1	0.11298050836520823	0.2663043478260869	0.6621621621621622
1267	Feb25-FISH2-3L1-rep2-cp190-100x_Position013_12_cmle.ics	115	0	1	2	0.0	0.0	0.0
1268	Feb25-FISH2-3L1-rep2-cp190-100x_Position013_12_cmle.ics	116	0	1	1	0.13834347963086724	0.48387096774193555	0.48000000000000004
1269	Feb25-FISH2-3L1-rep2-cp190-100x_Position013_12_cmle.ics	118	0	1	1	0.07608891379697698	0.2796610169491525	0.24444444444444446
1270	Feb25-FISH2-3L1-rep2-cp190-100x_Position013_12_cmle.ics	119	0	1	1	0.12220340700726605	0.6463414634146339	0.6463414634146339
1271	Feb25-FISH2-3L1-rep2-cp190-100x_Position013_12_cmle.ics	120	0	1	1	0.11759195768623715	0.3722627737226277	0.3722627737226277
1272	Feb25-FISH2-3L1-rep2-cp190-100x_Position013_12_cmle.ics	122	0	1	1	0.0	0.0	0.0
1273	Feb25-FISH2-3L1-rep2-cp190-100x_Position013_12_cmle.ics	122	0	1	2	0.11528623302572269	0.4310344827586206	0.6097560975609755
1274	Feb25-FISH2-3L1-rep2-cp190-100x_Position013_12_cmle.ics	123	0	1	1	0.0	0.0	0.0
1275	Feb25-FISH2-3L1-rep2-cp190-100x_Position013_12_cmle.ics	124	0	1	1	0.4934250773500931	0.722972972972973	0.7254237288135592
1276	Feb25-FISH2-3L1-rep2-cp190-100x_Position013_12_cmle.ics	125	0	1	1	0.12220340700726605	0.46086956521739125	0.5578947368421051
1277	Feb25-FISH2-3L1-rep2-cp190-100x_Position013_12_cmle.ics	127	0	1	1	0.0	0.0	0.0
1278	Feb25-FISH2-3L1-rep2-cp190-100x_Position013_12_cmle.ics	128	0	1	1	0.16370645089652622	0.617391304347826	0.6120689655172412
1279	Feb25-FISH2-3L1-rep2-cp190-100x_Position013_12_cmle.ics	130	0	1	1	0.0	0.0	0.0
1280	Feb25-FISH2-3L1-rep2-cp190-100x_Position013_12_cmle.ics	131	0	1	1	0.0	0.0	0.0
1281	Feb25-FISH2-3L1-rep2-cp190-100x_Position013_12_cmle.ics	133	0	1	1	0.16831790021755513	0.6347826086956522	0.6347826086956522
1282	Feb25-FISH2-3L1-rep2-cp190-100x_Position013_12_cmle.ics	134	0	1	1	0.0	0.0	0.0
1283	Feb25-FISH2-3L1-rep2-cp190-100x_Position013_12_cmle.ics	135	0	1	1	0.0	0.0	0.0
1284	Feb25-FISH2-3L1-rep2-cp190-100x_Position013_12_cmle.ics	136	0	1	1	0.10606333438366487	0.39999999999999997	0.4070796460176991
1285	Feb25-FISH2-3L1-rep2-cp190-100x_Position014_13_cmle.ics	1	0	1	1	0.4058075402505439	0.6984126984126984	0.6132404181184669
1286	Feb25-FISH2-3L1-rep2-cp190-100x_Position014_13_cmle.ics	2	0	1	1	0.2974384812063645	0.5139442231075696	0.7049180327868851
1287	Feb25-FISH2-3L1-rep2-cp190-100x_Position014_13_cmle.ics	2	0	1	2	0.0	0.0	0.0
1288	Feb25-FISH2-3L1-rep2-cp190-100x_Position014_13_cmle.ics	4	0	1	1	0.013834347963086722	0.0779220779220779	0.0779220779220779
1289	Feb25-FISH2-3L1-rep2-cp190-100x_Position014_13_cmle.ics	5	0	1	1	0.03228014524720235	0.12612612612612611	0.12612612612612611
1290	Feb25-FISH2-3L1-rep2-cp190-100x_Position014_13_cmle.ics	6	0	1	1	0.0	0.0	0.0
1291	Feb25-FISH2-3L1-rep2-cp190-100x_Position014_13_cmle.ics	8	0	1	1	0.0853118124390348	0.45121951219512185	0.3274336283185841
1292	Feb25-FISH2-3L1-rep2-cp190-100x_Position014_13_cmle.ics	9	0	1	1	0.0	0.0	0.0
1293	Feb25-FISH2-3L1-rep2-cp190-100x_Position014_13_cmle.ics	10	0	1	1	0.07378318913646252	0.47761194029850745	0.4705882352941176
1294	Feb25-FISH2-3L1-rep2-cp190-100x_Position014_13_cmle.ics	12	0	1	1	0.13603775497035278	0.38064516129032255	0.3831168831168831
1295	Feb25-FISH2-3L1-rep2-cp190-100x_Position014_13_cmle.ics	13	0	1	1	0.04842021787080353	0.26582278481012656	0.26582278481012656
1296	Feb25-FISH2-3L1-rep2-cp190-100x_Position014_13_cmle.ics	15	0	1	1	0.15217782759395396	0.6111111111111109	0.5322580645161291
1297	Feb25-FISH2-3L1-rep2-cp190-100x_Position014_13_cmle.ics	17	0	1	1	0.03228014524720235	0.1728395061728395	0.15384615384615383
1298	Feb25-FISH2-3L1-rep2-cp190-100x_Position014_13_cmle.ics	19	0	1	1	0.1798465235201274	0.8387096774193548	0.5864661654135337
1299	Feb25-FISH2-3L1-rep2-cp190-100x_Position014_13_cmle.ics	20	0	1	1	0.07378318913646252	0.23357664233576642	0.23357664233576642
1300	Feb25-FISH2-3L1-rep2-cp190-100x_Position014_13_cmle.ics	23	0	1	1	0.0	0.0	0.0
1301	Feb25-FISH2-3L1-rep2-cp190-100x_Position014_13_cmle.ics	24	0	1	1	0.20059804546475749	0.7190082644628097	0.7190082644628097
1302	Feb25-FISH2-3L1-rep2-cp190-100x_Position014_13_cmle.ics	25	0	1	1	0.22596101673041646	0.358974358974359	0.33333333333333326
1303	Feb25-FISH2-3L1-rep2-cp190-100x_Position014_13_cmle.ics	27	0	1	1	0.2144323934278442	0.4894736842105262	0.5568862275449101
1304	Feb25-FISH2-3L1-rep2-cp190-100x_Position014_13_cmle.ics	29	0	1	1	0.0023057246605144538	0.010416666666666668	0.006622516556291391
1305	Feb25-FISH2-3L1-rep2-cp190-100x_Position014_13_cmle.ics	30	0	1	1	0.0	0.0	0.0
1306	Feb25-FISH2-3L1-rep2-cp190-100x_Position014_13_cmle.ics	31	0	1	1	0.10375760972315042	0.703125	0.6818181818181817
1307	Feb25-FISH2-3L1-rep2-cp190-100x_Position014_13_cmle.ics	32	0	1	1	0.20290377012527194	0.704	0.704
1308	Feb25-FISH2-3L1-rep2-cp190-100x_Position014_13_cmle.ics	35	0	1	1	0.24671253867504656	0.46120689655172403	0.4572649572649572
1309	Feb25-FISH2-3L1-rep2-cp190-100x_Position014_13_cmle.ics	38	0	1	1	0.0	0.0	0.0
1310	Feb25-FISH2-3L1-rep2-cp190-100x_Position014_13_cmle.ics	40	0	1	1	0.1291205809888094	0.39160839160839156	0.3943661971830985
1311	Feb25-FISH2-3L1-rep2-cp190-100x_Position014_13_cmle.ics	41	0	1	1	0.17292934953858402	0.6147540983606556	0.6097560975609756
1312	Feb25-FISH2-3L1-rep2-cp190-100x_Position014_13_cmle.ics	42	0	1	1	0.0046114493210289076	0.027397260273972598	0.027397260273972598
1313	Feb25-FISH2-3L1-rep2-cp190-100x_Position014_13_cmle.ics	43	0	1	1	0.1498721029334395	0.4193548387096774	0.4193548387096774
1314	Feb25-FISH2-3L1-rep2-cp190-100x_Position014_13_cmle.ics	44	0	1	1	0.08300608777852034	0.2706766917293233	0.26865671641791045
1315	Feb25-FISH2-3L1-rep2-cp190-100x_Position014_13_cmle.ics	45	0	1	1	0.0853118124390348	0.5362318840579711	0.5362318840579711
1316	Feb25-FISH2-3L1-rep2-cp190-100x_Position014_13_cmle.ics	46	0	1	1	0.2351839153724743	0.693877551020408	0.6986301369863013
1317	Feb25-FISH2-3L1-rep2-cp190-100x_Position014_13_cmle.ics	48	0	1	1	0.0	0.0	0.0
1318	Feb25-FISH2-3L1-rep2-cp190-100x_Position014_13_cmle.ics	51	0	1	1	0.016140072623601176	0.1346153846153846	0.1296296296296296
1319	Feb25-FISH2-3L1-rep2-cp190-100x_Position014_13_cmle.ics	51	0	1	2	0.0	0.0	0.0
1320	Feb25-FISH2-3L1-rep2-cp190-100x_Position014_13_cmle.ics	51	0	2	1	0.0	0.0	0.0
1321	Feb25-FISH2-3L1-rep2-cp190-100x_Position014_13_cmle.ics	51	0	2	2	0.06686601515491916	0.40845070422535207	0.30208333333333337
1322	Feb25-FISH2-3L1-rep2-cp190-100x_Position014_13_cmle.ics	52	0	1	1	0.2444068140145321	0.6309523809523809	0.6309523809523809
1323	Feb25-FISH2-3L1-rep2-cp190-100x_Position014_13_cmle.ics	55	0	1	1	0.0945347110810926	0.7735849056603772	0.759259259259259
1324	Feb25-FISH2-3L1-rep2-cp190-100x_Position014_13_cmle.ics	57	0	1	1	0.0	0.0	0.0
1325	Feb25-FISH2-3L1-rep2-cp190-100x_Position014_13_cmle.ics	58	0	1	1	0.08761753709954924	0.5846153846153844	0.5846153846153844
1326	Feb25-FISH2-3L1-rep2-cp190-100x_Position014_13_cmle.ics	59	0	1	1	0.0	0.0	0.0
1327	Feb25-FISH2-3L1-rep2-cp190-100x_Position014_13_cmle.ics	59	0	1	2	0.0	0.0	0.0
1328	Feb25-FISH2-3L1-rep2-cp190-100x_Position014_13_cmle.ics	59	0	2	1	0.0	0.0	0.0
1329	Feb25-FISH2-3L1-rep2-cp190-100x_Position014_13_cmle.ics	59	0	2	2	0.0	0.0	0.0
1330	Feb25-FISH2-3L1-rep2-cp190-100x_Position014_13_cmle.ics	59	0	3	1	0.0	0.0	0.0
1331	Feb25-FISH2-3L1-rep2-cp190-100x_Position014_13_cmle.ics	59	0	3	2	0.0	0.0	0.0
1332	Feb25-FISH2-3L1-rep2-cp190-100x_Position014_13_cmle.ics	60	0	1	1	0.0	0.0	0.0
1333	Feb25-FISH2-3L1-rep2-cp190-100x_Position014_13_cmle.ics	64	0	1	1	0.016140072623601176	0.0813953488372093	0.07777777777777777
1334	Feb25-FISH2-3L1-rep2-cp190-100x_Position014_13_cmle.ics	65	0	1	1	0.0	0.0	0.0
1335	Feb25-FISH2-3L1-rep2-cp190-100x_Position014_13_cmle.ics	66	0	1	1	0.0	0.0	0.0
1336	Feb25-FISH2-3L1-rep2-cp190-100x_Position014_13_cmle.ics	67	0	1	1	0.10145188506263597	0.46315789473684205	0.8
1337	Feb25-FISH2-3L1-rep2-cp190-100x_Position014_13_cmle.ics	67	0	1	2	0.0	0.0	0.0
1338	Feb25-FISH2-3L1-rep2-cp190-100x_Position014_13_cmle.ics	69	0	1	1	0.09222898642057815	0.5714285714285714	0.35398230088495575
1339	Feb25-FISH2-3L1-rep2-cp190-100x_Position014_13_cmle.ics	69	0	2	1	0.0	0.0	0.0
1340	Feb25-FISH2-3L1-rep2-cp190-100x_Position014_13_cmle.ics	70	0	1	1	0.04842021787080353	0.17796610169491525	0.18103448275862064
1341	Feb25-FISH2-3L1-rep2-cp190-100x_Position014_13_cmle.ics	72	0	1	1	0.029974420586687898	0.25490196078431365	0.18309859154929573
1342	Feb25-FISH2-3L1-rep2-cp190-100x_Position014_13_cmle.ics	74	0	1	1	0.0	0.0	0.0
1343	Feb25-FISH2-3L1-rep2-cp190-100x_Position014_13_cmle.ics	76	0	1	1	0.1245091316677805	0.3857142857142857	0.3829787234042553
1344	Feb25-FISH2-3L1-rep2-cp190-100x_Position014_13_cmle.ics	77	0	1	1	0.1590950015754973	0.644859813084112	0.650943396226415
1345	Feb25-FISH2-3L1-rep2-cp190-100x_Position014_13_cmle.ics	78	0	1	1	0.22826674139093092	0.702127659574468	0.6971830985915491
1346	Feb25-FISH2-3L1-rep2-cp190-100x_Position014_13_cmle.ics	79	0	1	1	0.0	0.0	0.0
1347	Feb25-FISH2-3L1-rep2-cp190-100x_Position014_13_cmle.ics	80	0	1	1	0.0	0.0	0.0
1348	Feb25-FISH2-3L1-rep2-cp190-100x_Position014_13_cmle.ics	80	0	1	2	0.0	0.0	0.0
1349	Feb25-FISH2-3L1-rep2-cp190-100x_Position014_13_cmle.ics	81	0	1	1	0.016140072623601176	0.06034482758620688	0.07446808510638296
1350	Feb25-FISH2-3L1-rep2-cp190-100x_Position014_13_cmle.ics	84	0	1	1	0.0	0.0	0.0
1351	Feb25-FISH2-3L1-rep2-cp190-100x_Position014_13_cmle.ics	85	0	1	1	0.17292934953858402	0.48387096774193544	0.43103448275862066
1352	Feb25-FISH2-3L1-rep2-cp190-100x_Position014_13_cmle.ics	86	0	1	1	0.22596101673041646	0.7967479674796748	0.7903225806451614
1353	Feb25-FISH2-3L1-rep2-cp190-100x_Position014_13_cmle.ics	87	0	1	1	0.07839463845749142	0.3617021276595744	0.3617021276595744
1354	Feb25-FISH2-3L1-rep2-cp190-100x_Position014_13_cmle.ics	88	0	1	1	0.0	0.0	0.0
1355	Feb25-FISH2-3L1-rep2-cp190-100x_Position014_13_cmle.ics	90	0	1	1	0.14295492895189613	0.5299145299145298	0.5299145299145298
1356	Feb25-FISH2-3L1-rep2-cp190-100x_Position014_13_cmle.ics	92	0	1	1	0.11067478370469377	0.5217391304347825	0.4403669724770642
1357	Feb25-FISH2-3L1-rep2-cp190-100x_Position014_13_cmle.ics	93	0	1	1	0.2444068140145321	0.757142857142857	0.757142857142857
1358	Feb25-FISH2-3L1-rep2-cp190-100x_Position014_13_cmle.ics	94	0	1	1	0.13142630564932387	0.4830508474576271	0.49137931034482746
1359	Feb25-FISH2-3L1-rep2-cp190-100x_Position014_13_cmle.ics	96	0	1	1	0.0	0.0	0.0
1360	Feb25-FISH2-3L1-rep2-cp190-100x_Position014_13_cmle.ics	97	0	1	1	0.0	0.0	0.0
1361	Feb25-FISH2-3L1-rep2-cp190-100x_Position014_13_cmle.ics	98	0	1	1	0.04380876854977462	0.19587628865979378	0.12499999999999999
1362	Feb25-FISH2-3L1-rep2-cp190-100x_Position014_13_cmle.ics	99	0	1	1	0.0	0.0	0.0
1363	Feb25-FISH2-3L1-rep2-cp190-100x_Position014_13_cmle.ics	99	0	1	2	0.0	0.0	0.0
1364	Feb25-FISH2-3L1-rep2-cp190-100x_Position014_13_cmle.ics	100	0	1	1	0.09914616040212151	0.3553719008264462	0.3805309734513274
1365	Feb25-FISH2-3L1-rep2-cp190-100x_Position014_13_cmle.ics	101	0	1	1	0.07839463845749142	0.3300970873786407	0.27199999999999996
1366	Feb25-FISH2-3L1-rep2-cp190-100x_Position014_13_cmle.ics	102	0	1	1	0.13142630564932387	0.36305732484076436	0.36774193548387096
1367	Feb25-FISH2-3L1-rep2-cp190-100x_Position014_13_cmle.ics	103	0	1	1	0.20751521944630083	0.625	0.6206896551724137
1368	Feb25-FISH2-3L1-rep2-cp190-100x_Position014_13_cmle.ics	105	0	1	1	0.0	0.0	0.0
1369	Feb25-FISH2-3L1-rep2-cp190-100x_Position014_13_cmle.ics	106	0	1	1	0.0	0.0	0.0
1370	Feb25-FISH2-3L1-rep2-cp190-100x_Position014_13_cmle.ics	108	0	1	1	0.09222898642057815	0.2941176470588235	0.303030303030303
1371	Feb25-FISH2-3L1-rep2-cp190-100x_Position014_13_cmle.ics	109	0	1	1	0.10836905904417933	0.39166666666666666	0.38524590163934425
1372	Feb25-FISH2-3L1-rep2-cp190-100x_Position014_13_cmle.ics	111	0	1	1	0.23057246605144538	0.7142857142857142	0.7142857142857142
1373	Feb25-FISH2-3L1-rep2-cp190-100x_Position014_13_cmle.ics	113	0	1	1	0.14295492895189613	0.4335664335664335	0.43971631205673756
1374	Feb25-FISH2-3L1-rep2-cp190-100x_Position014_13_cmle.ics	114	0	1	1	0.0	0.0	0.0
1375	Feb25-FISH2-3L1-rep2-cp190-100x_Position014_13_cmle.ics	115	0	1	1	0.04842021787080353	0.1390728476821192	0.29999999999999993
1376	Feb25-FISH2-3L1-rep2-cp190-100x_Position014_13_cmle.ics	115	0	1	2	0.0	0.0	0.0
1377	Feb25-FISH2-3L1-rep2-cp190-100x_Position014_13_cmle.ics	116	0	1	1	0.0	0.0	0.0
1378	Feb25-FISH2-3L1-rep2-cp190-100x_Position014_13_cmle.ics	117	0	1	1	0.10145188506263597	0.38260869565217387	0.38260869565217387
1379	Feb25-FISH2-3L1-rep2-cp190-100x_Position014_13_cmle.ics	119	0	1	1	0.11989768234675159	0.4952380952380952	0.208
1380	Feb25-FISH2-3L1-rep2-cp190-100x_Position014_13_cmle.ics	119	0	2	1	0.0	0.0	0.0
1381	Feb25-FISH2-3L1-rep2-cp190-100x_Position014_13_cmle.ics	121	0	1	1	0.13834347963086724	0.5042016806722689	0.5084745762711864
1382	Feb25-FISH2-3L1-rep2-cp190-100x_Position014_13_cmle.ics	122	0	1	1	0.20520949478578637	0.7807017543859649	0.7739130434782607
1383	Feb25-FISH2-3L1-rep2-cp190-100x_Position014_13_cmle.ics	123	0	1	1	0.057643116512861345	0.17857142857142855	0.17857142857142855
1384	Feb25-FISH2-3L1-rep2-cp190-100x_Position014_13_cmle.ics	124	0	1	1	0.0	0.0	0.0
1385	Feb25-FISH2-3L1-rep2-cp190-100x_Position014_13_cmle.ics	127	0	1	1	0.08300608777852034	0.23841059602649006	0.24
1386	Feb25-FISH2-3L1-rep2-cp190-100x_Position014_13_cmle.ics	128	0	1	1	0.10375760972315042	0.3461538461538461	0.34090909090909083
1387	Feb25-FISH2-3L1-rep2-cp190-100x_Position014_13_cmle.ics	130	0	1	1	0.027668695926173444	0.09917355371900824	0.12765957446808507
1388	Feb25-FISH2-3L1-rep2-cp190-100x_Position014_13_cmle.ics	131	0	1	1	0.1798465235201274	0.7499999999999999	0.9176470588235294
1389	Feb25-FISH2-3L1-rep2-cp190-100x_Position014_13_cmle.ics	135	0	1	1	0.050725942531317986	0.16666666666666663	0.3548387096774194
1390	Feb25-FISH2-3L1-rep2-cp190-100x_Position014_13_cmle.ics	135	0	1	2	0.0	0.0	0.0
1391	Feb25-FISH2-3L1-rep2-cp190-100x_Position014_13_cmle.ics	136	0	1	1	0.0645602904944047	0.22580645161290322	0.22580645161290322
1392	Feb25-FISH2-3L1-rep2-cp190-100x_Position014_13_cmle.ics	138	0	1	1	0.07839463845749142	0.4415584415584415	0.44736842105263147
1393	Feb25-FISH2-3L1-rep2-cp190-100x_Position014_13_cmle.ics	141	0	1	1	0.1498721029334395	0.4999999999999999	0.4924242424242423
1394	Feb25-FISH2-3L1-rep2-cp190-100x_Position014_13_cmle.ics	142	0	1	1	0.10145188506263597	0.3142857142857143	0.3142857142857143
1395	Feb25-FISH2-3L1-rep2-cp190-100x_Position014_13_cmle.ics	144	0	1	1	0.05533739185234689	0.3809523809523809	0.07947019867549668
1396	Feb25-FISH2-3L1-rep2-cp190-100x_Position014_13_cmle.ics	144	0	2	1	0.0	0.0	0.0
1397	Feb25-FISH2-3L1-rep2-cp190-100x_Position014_13_cmle.ics	145	0	1	1	0.016140072623601176	0.11111111111111109	0.11111111111111109
1398	Feb25-FISH2-3L1-rep2-cp190-100x_Position014_13_cmle.ics	146	0	1	1	0.0	0.0	0.0
1399	Feb25-FISH2-3L1-rep2-cp190-100x_Position015_14_cmle.ics	2	0	1	1	0.027668695926173444	0.10619469026548671	0.10714285714285711
1400	Feb25-FISH2-3L1-rep2-cp190-100x_Position015_14_cmle.ics	3	0	1	1	0.08070036311800588	0.29166666666666663	0.28925619834710736
1401	Feb25-FISH2-3L1-rep2-cp190-100x_Position015_14_cmle.ics	4	0	1	1	0.0	0.0	0.0
1402	Feb25-FISH2-3L1-rep2-cp190-100x_Position015_14_cmle.ics	5	0	1	1	0.06686601515491916	0.2086330935251798	0.2101449275362319
1403	Feb25-FISH2-3L1-rep2-cp190-100x_Position015_14_cmle.ics	6	0	1	1	0.0	0.0	0.0
1404	Feb25-FISH2-3L1-rep2-cp190-100x_Position015_14_cmle.ics	7	0	1	1	0.39658464160848605	0.6935483870967742	0.6907630522088353
1405	Feb25-FISH2-3L1-rep2-cp190-100x_Position015_14_cmle.ics	8	0	1	1	0.0	0.0	0.0
1406	Feb25-FISH2-3L1-rep2-cp190-100x_Position015_14_cmle.ics	9	0	1	1	0.0	0.0	0.0
1407	Feb25-FISH2-3L1-rep2-cp190-100x_Position015_14_cmle.ics	10	0	1	1	0.09684043574160706	0.39999999999999997	0.3962264150943396
1408	Feb25-FISH2-3L1-rep2-cp190-100x_Position015_14_cmle.ics	11	0	1	1	0.0	0.0	0.0
1409	Feb25-FISH2-3L1-rep2-cp190-100x_Position015_14_cmle.ics	12	0	1	1	0.15217782759395396	0.2462686567164179	0.27848101265822783
1410	Feb25-FISH2-3L1-rep2-cp190-100x_Position015_14_cmle.ics	13	0	1	1	0.11067478370469377	0.42105263157894735	0.42477876106194684
1411	Feb25-FISH2-3L1-rep2-cp190-100x_Position015_14_cmle.ics	15	0	1	1	0.0	0.0	0.0
1412	Feb25-FISH2-3L1-rep2-cp190-100x_Position015_14_cmle.ics	16	0	1	1	0.0	0.0	0.0
1413	Feb25-FISH2-3L1-rep2-cp190-100x_Position015_14_cmle.ics	17	0	1	1	0.08761753709954924	0.3166666666666666	0.3193277310924369
1414	Feb25-FISH2-3L1-rep2-cp190-100x_Position015_14_cmle.ics	18	0	1	1	0.03228014524720235	0.11864406779661016	0.11570247933884295
1415	Feb25-FISH2-3L1-rep2-cp190-100x_Position015_14_cmle.ics	21	0	1	1	0.027668695926173444	0.2264150943396226	0.23529411764705876
1416	Feb25-FISH2-3L1-rep2-cp190-100x_Position015_14_cmle.ics	22	0	1	1	0.07839463845749142	0.293103448275862	0.2905982905982905
1417	Feb25-FISH2-3L1-rep2-cp190-100x_Position015_14_cmle.ics	23	0	1	1	0.050725942531317986	0.17054263565891473	0.17054263565891473
1418	Feb25-FISH2-3L1-rep2-cp190-100x_Position015_14_cmle.ics	26	0	1	1	0.2444068140145321	0.7310344827586206	0.7310344827586206
1419	Feb25-FISH2-3L1-rep2-cp190-100x_Position015_14_cmle.ics	27	0	1	1	0.0	0.0	0.0
1420	Feb25-FISH2-3L1-rep2-cp190-100x_Position015_14_cmle.ics	28	0	1	1	0.1291205809888094	0.44799999999999995	0.44799999999999995
1421	Feb25-FISH2-3L1-rep2-cp190-100x_Position015_14_cmle.ics	29	0	1	1	0.14756637827292504	0.5161290322580645	0.4353741496598639
1422	Feb25-FISH2-3L1-rep2-cp190-100x_Position015_14_cmle.ics	29	0	1	2	0.0	0.0	0.0
1423	Feb25-FISH2-3L1-rep2-cp190-100x_Position015_14_cmle.ics	29	0	2	1	0.0	0.0	0.0
1424	Feb25-FISH2-3L1-rep2-cp190-100x_Position015_14_cmle.ics	29	0	2	2	0.14756637827292504	0.3950617283950617	0.46715328467153283
1425	Feb25-FISH2-3L1-rep2-cp190-100x_Position015_14_cmle.ics	30	0	1	1	0.01844579728411563	0.06611570247933883	0.06611570247933883
1426	Feb25-FISH2-3L1-rep2-cp190-100x_Position015_14_cmle.ics	31	0	1	1	0.22134956740938755	0.6808510638297871	0.7679999999999999
1427	Feb25-FISH2-3L1-rep2-cp190-100x_Position015_14_cmle.ics	33	0	1	1	0.12681485632829495	0.5092592592592591	0.4014598540145985
1428	Feb25-FISH2-3L1-rep2-cp190-100x_Position015_14_cmle.ics	34	0	1	1	0.059948841173375796	0.2954545454545454	0.2015503875968992
1429	Feb25-FISH2-3L1-rep2-cp190-100x_Position015_14_cmle.ics	37	0	1	1	0.16140072623601176	0.6481481481481479	0.6481481481481479
1430	Feb25-FISH2-3L1-rep2-cp190-100x_Position015_14_cmle.ics	39	0	1	1	0.09222898642057815	0.2836879432624113	0.2836879432624113
1431	Feb25-FISH2-3L1-rep2-cp190-100x_Position015_14_cmle.ics	40	0	1	1	0.0	0.0	0.0
1432	Feb25-FISH2-3L1-rep2-cp190-100x_Position015_14_cmle.ics	40	0	1	2	0.0	0.0	0.0
1433	Feb25-FISH2-3L1-rep2-cp190-100x_Position015_14_cmle.ics	40	0	1	3	0.009222898642057815	0.024539877300613494	0.06349206349206349
1434	Feb25-FISH2-3L1-rep2-cp190-100x_Position015_14_cmle.ics	41	0	1	1	0.0	0.0	0.0
1435	Feb25-FISH2-3L1-rep2-cp190-100x_Position015_14_cmle.ics	42	0	1	1	0.0	0.0	0.0
1436	Feb25-FISH2-3L1-rep2-cp190-100x_Position015_14_cmle.ics	43	0	1	1	0.10836905904417933	0.5731707317073169	0.47000000000000003
1437	Feb25-FISH2-3L1-rep2-cp190-100x_Position015_14_cmle.ics	44	0	1	1	0.1590950015754973	0.49285714285714277	0.4964028776978416
1438	Feb25-FISH2-3L1-rep2-cp190-100x_Position015_14_cmle.ics	45	0	1	1	0.1844579728411563	0.5673758865248226	0.5633802816901408
1439	Feb25-FISH2-3L1-rep2-cp190-100x_Position015_14_cmle.ics	46	0	1	1	0.09222898642057815	0.291970802919708	0.291970802919708
1440	Feb25-FISH2-3L1-rep2-cp190-100x_Position015_14_cmle.ics	49	0	1	1	0.0	0.0	0.0
1441	Feb25-FISH2-3L1-rep2-cp190-100x_Position015_14_cmle.ics	50	0	1	1	0.17754079885961294	0.6363636363636362	0.6363636363636362
1442	Feb25-FISH2-3L1-rep2-cp190-100x_Position015_14_cmle.ics	51	0	1	1	0.16140072623601176	0.6422018348623852	0.6422018348623852
1443	Feb25-FISH2-3L1-rep2-cp190-100x_Position015_14_cmle.ics	52	0	1	1	0.14064920429138167	0.43884892086330923	0.44202898550724634
1444	Feb25-FISH2-3L1-rep2-cp190-100x_Position015_14_cmle.ics	53	0	1	1	0.0	0.0	0.0
1445	Feb25-FISH2-3L1-rep2-cp190-100x_Position015_14_cmle.ics	53	0	1	2	0.0	0.0	0.0
1446	Feb25-FISH2-3L1-rep2-cp190-100x_Position015_14_cmle.ics	54	0	1	1	0.0	0.0	0.0
1447	Feb25-FISH2-3L1-rep2-cp190-100x_Position015_14_cmle.ics	56	0	1	1	0.0	0.0	0.0
1448	Feb25-FISH2-3L1-rep2-cp190-100x_Position015_14_cmle.ics	57	0	1	1	0.0	0.0	0.0
1449	Feb25-FISH2-3L1-rep2-cp190-100x_Position015_14_cmle.ics	58	0	1	1	0.01844579728411563	0.10958904109589039	0.0879120879120879
1450	Feb25-FISH2-3L1-rep2-cp190-100x_Position015_14_cmle.ics	59	0	1	1	0.1590950015754973	0.6216216216216216	0.71875
1451	Feb25-FISH2-3L1-rep2-cp190-100x_Position015_14_cmle.ics	61	0	1	1	0.13373203030983832	0.47540983606557374	0.4715447154471545
1452	Feb25-FISH2-3L1-rep2-cp190-100x_Position015_14_cmle.ics	63	0	1	1	0.06686601515491916	0.21969696969696964	0.21969696969696964
1453	Feb25-FISH2-3L1-rep2-cp190-100x_Position015_14_cmle.ics	64	0	1	1	0.06686601515491916	0.4833333333333333	0.17159763313609463
1454	Feb25-FISH2-3L1-rep2-cp190-100x_Position015_14_cmle.ics	64	0	1	2	0.0	0.0	0.0
1455	Feb25-FISH2-3L1-rep2-cp190-100x_Position015_14_cmle.ics	64	0	2	1	0.0	0.0	0.0
1456	Feb25-FISH2-3L1-rep2-cp190-100x_Position015_14_cmle.ics	64	0	2	2	0.09684043574160706	0.227027027027027	0.5454545454545454
1457	Feb25-FISH2-3L1-rep2-cp190-100x_Position015_14_cmle.ics	65	0	1	1	0.0	0.0	0.0
1458	Feb25-FISH2-3L1-rep2-cp190-100x_Position015_14_cmle.ics	65	0	1	2	0.0	0.0	0.0
1459	Feb25-FISH2-3L1-rep2-cp190-100x_Position015_14_cmle.ics	66	0	1	1	0.1890694221621852	0.5815602836879432	0.5942028985507246
1460	Feb25-FISH2-3L1-rep2-cp190-100x_Position015_14_cmle.ics	68	0	1	1	0.0	0.0	0.0
1461	Feb25-FISH2-3L1-rep2-cp190-100x_Position015_14_cmle.ics	70	0	1	1	0.09222898642057815	0.4444444444444444	0.4444444444444444
1462	Feb25-FISH2-3L1-rep2-cp190-100x_Position015_14_cmle.ics	71	0	1	1	0.0	0.0	0.0
1463	Feb25-FISH2-3L1-rep2-cp190-100x_Position015_14_cmle.ics	72	0	1	1	0.0	0.0	0.0
1464	Feb25-FISH2-3L1-rep2-cp190-100x_Position015_14_cmle.ics	73	0	1	1	0.0	0.0	0.0
1465	Feb25-FISH2-3L1-rep2-cp190-100x_Position015_14_cmle.ics	74	0	1	1	0.30666137984842234	0.8209876543209876	0.8312499999999998
1466	Feb25-FISH2-3L1-rep2-cp190-100x_Position015_14_cmle.ics	75	0	1	1	0.025362971265658993	0.13414634146341461	0.13414634146341461
1467	Feb25-FISH2-3L1-rep2-cp190-100x_Position015_14_cmle.ics	76	0	1	1	0.10606333438366487	0.4181818181818182	0.4181818181818182
1468	Feb25-FISH2-3L1-rep2-cp190-100x_Position015_14_cmle.ics	77	0	1	1	0.16601217555704068	0.5373134328358209	0.5581395348837209
1469	Feb25-FISH2-3L1-rep2-cp190-100x_Position015_14_cmle.ics	78	0	1	1	0.057643116512861345	0.20661157024793383	0.20661157024793383
1470	Feb25-FISH2-3L1-rep2-cp190-100x_Position015_14_cmle.ics	80	0	1	1	0.0	0.0	0.0
1471	Feb25-FISH2-3L1-rep2-cp190-100x_Position015_14_cmle.ics	81	0	1	1	0.15678927691498284	0.53125	0.5439999999999999
1472	Feb25-FISH2-3L1-rep2-cp190-100x_Position015_14_cmle.ics	82	0	1	1	0.03689159456823126	0.16161616161616163	0.16
1473	Feb25-FISH2-3L1-rep2-cp190-100x_Position015_14_cmle.ics	83	0	1	1	0.1844579728411563	0.6201550387596899	0.6201550387596899
1474	Feb25-FISH2-3L1-rep2-cp190-100x_Position015_14_cmle.ics	84	0	1	1	0.17292934953858402	0.5597014925373134	0.5555555555555555
1475	Feb25-FISH2-3L1-rep2-cp190-100x_Position015_14_cmle.ics	86	0	1	1	0.0	0.0	0.0
1476	Feb25-FISH2-3L1-rep2-cp190-100x_Position015_14_cmle.ics	87	0	1	1	0.12681485632829495	0.25	0.3089887640449438
1477	Feb25-FISH2-3L1-rep2-cp190-100x_Position015_14_cmle.ics	88	0	1	1	0.10836905904417933	0.4272727272727273	0.4272727272727273
1478	Feb25-FISH2-3L1-rep2-cp190-100x_Position015_14_cmle.ics	89	0	1	1	0.02305724660514454	0.1923076923076923	0.1111111111111111
1479	Feb25-FISH2-3L1-rep2-cp190-100x_Position015_14_cmle.ics	91	0	1	1	0.0	0.0	0.0
1480	Feb25-FISH2-3L1-rep2-cp190-100x_Position015_14_cmle.ics	92	0	1	1	0.17523507419909848	0.7307692307692307	0.7307692307692307
1481	Feb25-FISH2-3L1-rep2-cp190-100x_Position015_14_cmle.ics	93	0	1	1	0.0	0.0	0.0
1482	Feb25-FISH2-3L1-rep2-cp190-100x_Position015_14_cmle.ics	95	0	1	1	0.0	0.0	0.0
1483	Feb25-FISH2-3L1-rep2-cp190-100x_Position015_14_cmle.ics	96	0	1	1	0.11298050836520823	0.49	0.49
1484	Feb25-FISH2-3L1-rep2-cp190-100x_Position015_14_cmle.ics	97	0	1	1	0.057643116512861345	0.4310344827586206	0.4545454545454546
1485	Feb25-FISH2-3L1-rep2-cp190-100x_Position015_14_cmle.ics	98	0	1	1	0.2605468866381333	0.428030303030303	0.42965779467680615
1486	Feb25-FISH2-3L1-rep2-cp190-100x_Position015_14_cmle.ics	99	0	1	1	0.06917173981543362	0.30303030303030304	0.30303030303030304
1487	Feb25-FISH2-3L1-rep2-cp190-100x_Position015_14_cmle.ics	100	0	1	1	0.009222898642057815	0.06557377049180327	0.06557377049180327
1488	Feb25-FISH2-3L1-rep2-cp190-100x_Position015_14_cmle.ics	101	0	1	1	0.0	0.0	0.0
1489	Feb25-FISH2-3L1-rep2-cp190-100x_Position015_14_cmle.ics	102	0	1	1	0.0	0.0	0.0
1490	Feb25-FISH2-3L1-rep2-cp190-100x_Position015_14_cmle.ics	103	0	1	1	0.0	0.0	0.0
1491	Feb25-FISH2-3L1-rep2-cp190-100x_Position015_14_cmle.ics	107	0	1	1	0.03228014524720235	0.15555555555555553	0.13084112149532706
1492	Feb25-FISH2-3L1-rep2-cp190-100x_Position015_14_cmle.ics	109	0	1	1	0.20520949478578637	0.669172932330827	0.7355371900826444
1493	Feb25-FISH2-3L1-rep2-cp190-100x_Position015_14_cmle.ics	110	0	1	1	0.0	0.0	0.0
1494	Feb25-FISH2-3L1-rep2-cp190-100x_Position015_14_cmle.ics	111	0	1	1	0.06917173981543362	0.2941176470588235	0.2912621359223301
1495	Feb25-FISH2-3L1-rep2-cp190-100x_Position015_14_cmle.ics	112	0	1	1	0.04380876854977462	0.296875	0.296875
1496	Feb25-FISH2-3L1-rep2-cp190-100x_Position015_14_cmle.ics	113	0	1	1	0.1706236248780696	0.6065573770491803	0.6065573770491803
1497	Feb25-FISH2-3L1-rep2-cp190-100x_Position015_14_cmle.ics	114	0	1	1	0.0	0.0	0.0
1498	Feb25-FISH2-3L1-rep2-cp190-100x_Position015_14_cmle.ics	115	0	1	1	0.0853118124390348	0.30833333333333335	0.3109243697478991
1499	Feb25-FISH2-3L1-rep2-cp190-100x_Position015_14_cmle.ics	116	0	1	1	0.0	0.0	0.0
1500	Feb25-FISH2-3L1-rep2-cp190-100x_Position015_14_cmle.ics	116	0	2	1	0.0023057246605144538	0.013698630136986299	0.006369426751592357
1501	Feb25-FISH2-3L1-rep2-cp190-100x_Position015_14_cmle.ics	118	0	1	1	0.10836905904417933	0.34814814814814815	0.34306569343065696
1502	Feb25-FISH2-3L1-rep2-cp190-100x_Position015_14_cmle.ics	119	0	1	1	0.0	0.0	0.0
1503	Feb25-FISH2-3L1-rep2-cp190-100x_Position015_14_cmle.ics	121	0	1	1	0.10606333438366487	0.359375	0.359375
1504	Feb25-FISH2-3L1-rep2-cp190-100x_Position015_14_cmle.ics	122	0	1	1	0.0	0.0	0.0
1505	Feb25-FISH2-3L1-rep2-cp190-100x_Position015_14_cmle.ics	122	0	1	2	0.0	0.0	0.0
1506	Feb25-FISH2-3L1-rep2-cp190-100x_Position015_14_cmle.ics	126	0	1	1	0.13142630564932387	0.4285714285714285	0.40140845070422526
1507	Feb25-FISH2-3L1-rep2-cp190-100x_Position015_14_cmle.ics	127	0	1	1	0.299744205866879	0.65	0.5263157894736842
1508	Feb25-FISH2-3L1-rep2-cp190-100x_Position015_14_cmle.ics	128	0	1	1	0.11067478370469377	0.403361344537815	0.47058823529411753
1509	Feb25-FISH2-3L1-rep2-cp190-100x_Position015_14_cmle.ics	129	0	1	1	0.13834347963086724	0.7692307692307692	0.6896551724137931
1510	Feb25-FISH2-3L1-rep2-cp190-100x_Position015_14_cmle.ics	130	0	1	1	0.03689159456823126	0.2461538461538461	0.2461538461538461
1511	Feb25-FISH2-3L1-rep2-cp190-100x_Position015_14_cmle.ics	131	0	1	1	0.03228014524720235	0.24561403508771928	0.22222222222222218
1512	Feb25-FISH2-3L1-rep2-cp190-100x_Position015_14_cmle.ics	133	0	1	1	0.07608891379697698	0.43421052631578944	0.44
1513	Feb25-FISH2-3L1-rep2-cp190-100x_Position016_15_cmle.ics	2	0	1	1	0.16601217555704068	0.5714285714285714	0.5714285714285714
1514	Feb25-FISH2-3L1-rep2-cp190-100x_Position016_15_cmle.ics	3	0	1	1	0.029974420586687898	0.2321428571428571	0.22033898305084743
1515	Feb25-FISH2-3L1-rep2-cp190-100x_Position016_15_cmle.ics	4	0	1	1	0.02305724660514454	0.16393442622950818	0.17241379310344823
1516	Feb25-FISH2-3L1-rep2-cp190-100x_Position016_15_cmle.ics	5	0	1	1	0.0	0.0	0.0
1517	Feb25-FISH2-3L1-rep2-cp190-100x_Position016_15_cmle.ics	6	0	1	1	0.0	0.0	0.0
1518	Feb25-FISH2-3L1-rep2-cp190-100x_Position016_15_cmle.ics	7	0	1	1	0.0	0.0	0.0
1519	Feb25-FISH2-3L1-rep2-cp190-100x_Position016_15_cmle.ics	8	0	1	1	0.0	0.0	0.0
1520	Feb25-FISH2-3L1-rep2-cp190-100x_Position016_15_cmle.ics	9	0	1	1	0.16601217555704068	0.6428571428571428	0.6428571428571428
1521	Feb25-FISH2-3L1-rep2-cp190-100x_Position016_15_cmle.ics	10	0	1	1	0.34585869907716804	0.5747126436781609	0.5769230769230768
1522	Feb25-FISH2-3L1-rep2-cp190-100x_Position016_15_cmle.ics	11	0	1	1	0.0	0.0	0.0
1523	Feb25-FISH2-3L1-rep2-cp190-100x_Position016_15_cmle.ics	12	0	1	1	0.013834347963086722	0.05882352941176469	0.05882352941176469
1524	Feb25-FISH2-3L1-rep2-cp190-100x_Position016_15_cmle.ics	13	0	1	1	0.1291205809888094	0.5957446808510637	0.6153846153846153
1525	Feb25-FISH2-3L1-rep2-cp190-100x_Position016_15_cmle.ics	15	0	1	1	0.050725942531317986	0.37931034482758613	0.37931034482758613
1526	Feb25-FISH2-3L1-rep2-cp190-100x_Position016_15_cmle.ics	16	0	1	1	0.0	0.0	0.0
1527	Feb25-FISH2-3L1-rep2-cp190-100x_Position016_15_cmle.ics	17	0	1	1	0.0	0.0	0.0
1528	Feb25-FISH2-3L1-rep2-cp190-100x_Position016_15_cmle.ics	18	0	1	1	0.01844579728411563	0.12121212121212119	0.13114754098360654
1529	Feb25-FISH2-3L1-rep2-cp190-100x_Position016_15_cmle.ics	19	0	1	1	0.0	0.0	0.0
1530	Feb25-FISH2-3L1-rep2-cp190-100x_Position016_15_cmle.ics	21	0	1	1	0.03458586990771681	0.2054794520547945	0.20833333333333334
1531	Feb25-FISH2-3L1-rep2-cp190-100x_Position016_15_cmle.ics	22	0	1	1	0.0	0.0	0.0
1532	Feb25-FISH2-3L1-rep2-cp190-100x_Position016_15_cmle.ics	22	0	2	1	0.006917173981543361	0.05084745762711864	0.023622047244094484
1533	Feb25-FISH2-3L1-rep2-cp190-100x_Position016_15_cmle.ics	23	0	1	1	0.10375760972315042	0.31034482758620685	0.3125
1534	Feb25-FISH2-3L1-rep2-cp190-100x_Position016_15_cmle.ics	24	0	1	1	0.1798465235201274	0.609375	0.624
1535	Feb25-FISH2-3L1-rep2-cp190-100x_Position016_15_cmle.ics	26	0	1	1	0.0	0.0	0.0
1536	Feb25-FISH2-3L1-rep2-cp190-100x_Position016_15_cmle.ics	26	0	1	2	0.0	0.0	0.0
1537	Feb25-FISH2-3L1-rep2-cp190-100x_Position016_15_cmle.ics	26	0	2	1	0.13834347963086724	0.6382978723404255	0.6521739130434783
1538	Feb25-FISH2-3L1-rep2-cp190-100x_Position016_15_cmle.ics	26	0	2	2	0.0	0.0	0.0
1539	Feb25-FISH2-3L1-rep2-cp190-100x_Position016_15_cmle.ics	26	0	3	1	0.0	0.0	0.0
1540	Feb25-FISH2-3L1-rep2-cp190-100x_Position016_15_cmle.ics	26	0	3	2	0.0	0.0	0.0
1541	Feb25-FISH2-3L1-rep2-cp190-100x_Position016_15_cmle.ics	27	0	1	1	0.11759195768623715	0.42148760330578505	0.425
1542	Feb25-FISH2-3L1-rep2-cp190-100x_Position016_15_cmle.ics	28	0	1	1	0.2536297126565899	0.4365079365079364	0.43999999999999995
1543	Feb25-FISH2-3L1-rep2-cp190-100x_Position016_15_cmle.ics	29	0	1	1	0.14295492895189613	0.738095238095238	0.5740740740740738
1544	Feb25-FISH2-3L1-rep2-cp190-100x_Position016_15_cmle.ics	31	0	1	1	0.12220340700726605	0.4953271028037382	0.4907407407407406
1545	Feb25-FISH2-3L1-rep2-cp190-100x_Position016_15_cmle.ics	32	0	1	1	0.3804445689848849	0.7894736842105262	0.7971014492753622
1546	Feb25-FISH2-3L1-rep2-cp190-100x_Position016_15_cmle.ics	33	0	1	1	0.0945347110810926	0.24698795180722885	0.2455089820359281
1547	Feb25-FISH2-3L1-rep2-cp190-100x_Position016_15_cmle.ics	35	0	1	1	0.0945347110810926	0.6833333333333332	0.6949152542372881
1548	Feb25-FISH2-3L1-rep2-cp190-100x_Position016_15_cmle.ics	37	0	1	1	0.08761753709954924	0.2878787878787878	0.2835820895522388
1549	Feb25-FISH2-3L1-rep2-cp190-100x_Position016_15_cmle.ics	38	0	1	1	0.0	0.0	0.0
1550	Feb25-FISH2-3L1-rep2-cp190-100x_Position016_15_cmle.ics	39	0	1	1	0.0	0.0	0.0
1551	Feb25-FISH2-3L1-rep2-cp190-100x_Position016_15_cmle.ics	40	0	1	1	0.0	0.0	0.0
1552	Feb25-FISH2-3L1-rep2-cp190-100x_Position016_15_cmle.ics	43	0	1	1	0.2351839153724743	0.8429752066115701	0.8360655737704917
1553	Feb25-FISH2-3L1-rep2-cp190-100x_Position016_15_cmle.ics	44	0	1	1	0.16601217555704068	0.7422680412371133	0.8372093023255813
1554	Feb25-FISH2-3L1-rep2-cp190-100x_Position016_15_cmle.ics	45	0	1	1	0.0	0.0	0.0
1555	Feb25-FISH2-3L1-rep2-cp190-100x_Position016_15_cmle.ics	46	0	1	1	0.0046114493210289076	0.029850746268656716	0.029850746268656716
1556	Feb25-FISH2-3L1-rep2-cp190-100x_Position016_15_cmle.ics	48	0	1	1	0.223655292069902	0.6643835616438355	0.7080291970802919
1557	Feb25-FISH2-3L1-rep2-cp190-100x_Position016_15_cmle.ics	49	0	1	1	0.04150304388926017	0.19999999999999998	0.19999999999999998
1558	Feb25-FISH2-3L1-rep2-cp190-100x_Position016_15_cmle.ics	51	0	1	1	0.14064920429138167	0.3609467455621301	0.29047619047619044
1559	Feb25-FISH2-3L1-rep2-cp190-100x_Position016_15_cmle.ics	51	0	2	1	0.0	0.0	0.0
1560	Feb25-FISH2-3L1-rep2-cp190-100x_Position016_15_cmle.ics	53	0	1	1	0.0	0.0	0.0
1561	Feb25-FISH2-3L1-rep2-cp190-100x_Position016_15_cmle.ics	55	0	1	1	0.14295492895189613	0.6019417475728154	0.4525547445255474
1562	Feb25-FISH2-3L1-rep2-cp190-100x_Position016_15_cmle.ics	56	0	1	1	0.16831790021755513	0.6083333333333333	0.6033057851239668
1563	Feb25-FISH2-3L1-rep2-cp190-100x_Position016_15_cmle.ics	57	0	1	1	0.025362971265658993	0.14102564102564102	0.14102564102564102
1564	Feb25-FISH2-3L1-rep2-cp190-100x_Position016_15_cmle.ics	58	0	1	1	0.02305724660514454	0.08	0.08
1565	Feb25-FISH2-3L1-rep2-cp190-100x_Position016_15_cmle.ics	59	0	1	1	0.16601217555704068	0.6	0.5806451612903226
1566	Feb25-FISH2-3L1-rep2-cp190-100x_Position016_15_cmle.ics	60	0	1	1	0.0	0.0	0.0
1567	Feb25-FISH2-3L1-rep2-cp190-100x_Position016_15_cmle.ics	60	0	1	2	0.0	0.0	0.0
1568	Feb25-FISH2-3L1-rep2-cp190-100x_Position016_15_cmle.ics	61	0	1	1	0.10606333438366487	0.4259259259259258	0.4259259259259258
1569	Feb25-FISH2-3L1-rep2-cp190-100x_Position016_15_cmle.ics	62	0	1	1	0.13834347963086724	0.4918032786885246	0.4958677685950413
1570	Feb25-FISH2-3L1-rep2-cp190-100x_Position016_15_cmle.ics	63	0	1	1	0.0	0.0	0.0
1571	Feb25-FISH2-3L1-rep2-cp190-100x_Position016_15_cmle.ics	64	0	1	1	0.08070036311800588	0.5932203389830508	0.5932203389830508
1572	Feb25-FISH2-3L1-rep2-cp190-100x_Position016_15_cmle.ics	65	0	1	1	0.2144323934278442	0.6940298507462687	0.6992481203007518
1573	Feb25-FISH2-3L1-rep2-cp190-100x_Position016_15_cmle.ics	66	0	1	1	0.14526065361241058	0.5575221238938053	0.5478260869565217
1574	Feb25-FISH2-3L1-rep2-cp190-100x_Position016_15_cmle.ics	67	0	1	1	0.0	0.0	0.0
1575	Feb25-FISH2-3L1-rep2-cp190-100x_Position016_15_cmle.ics	67	0	1	2	0.050725942531317986	0.1964285714285714	0.15492957746478872
1576	Feb25-FISH2-3L1-rep2-cp190-100x_Position016_15_cmle.ics	67	0	2	1	0.0	0.0	0.0
1577	Feb25-FISH2-3L1-rep2-cp190-100x_Position016_15_cmle.ics	67	0	2	2	0.0	0.0	0.0
1578	Feb25-FISH2-3L1-rep2-cp190-100x_Position016_15_cmle.ics	68	0	1	1	0.2351839153724743	0.7906976744186046	0.9189189189189189
1579	Feb25-FISH2-3L1-rep2-cp190-100x_Position016_15_cmle.ics	70	0	1	1	0.06686601515491916	0.32954545454545453	0.32584269662921345
1580	Feb25-FISH2-3L1-rep2-cp190-100x_Position016_15_cmle.ics	73	0	1	1	0.0	0.0	0.0
1581	Feb25-FISH2-3L1-rep2-cp190-100x_Position016_15_cmle.ics	73	0	1	2	0.17754079885961294	0.40526315789473677	0.6062992125984251
1582	Feb25-FISH2-3L1-rep2-cp190-100x_Position016_15_cmle.ics	74	0	1	1	0.03919731922874571	0.26984126984126977	0.265625
1583	Feb25-FISH2-3L1-rep2-cp190-100x_Position016_15_cmle.ics	75	0	1	1	0.0	0.0	0.0
1584	Feb25-FISH2-3L1-rep2-cp190-100x_Position016_15_cmle.ics	75	0	2	1	0.08761753709954924	0.35849056603773577	0.17040358744394615
1585	Feb25-FISH2-3L1-rep2-cp190-100x_Position016_15_cmle.ics	76	0	1	1	0.0	0.0	0.0
1586	Feb25-FISH2-3L1-rep2-cp190-100x_Position016_15_cmle.ics	77	0	1	1	0.0	0.0	0.0
1587	Feb25-FISH2-3L1-rep2-cp190-100x_Position016_15_cmle.ics	78	0	1	1	0.16831790021755513	0.4679487179487179	0.47096774193548385
1588	Feb25-FISH2-3L1-rep2-cp190-100x_Position016_15_cmle.ics	79	0	1	1	0.0	0.0	0.0
1589	Feb25-FISH2-3L1-rep2-cp190-100x_Position016_15_cmle.ics	79	0	2	1	0.08300608777852034	0.5901639344262295	0.3564356435643564
1590	Feb25-FISH2-3L1-rep2-cp190-100x_Position016_15_cmle.ics	80	0	1	1	0.0	0.0	0.0
1591	Feb25-FISH2-3L1-rep2-cp190-100x_Position016_15_cmle.ics	81	0	1	1	0.1706236248780696	0.578125	0.578125
1592	Feb25-FISH2-3L1-rep2-cp190-100x_Position016_15_cmle.ics	83	0	1	1	0.09914616040212151	0.3208955223880597	0.3208955223880597
1593	Feb25-FISH2-3L1-rep2-cp190-100x_Position016_15_cmle.ics	84	0	1	1	0.0	0.0	0.0
1594	Feb25-FISH2-3L1-rep2-cp190-100x_Position016_15_cmle.ics	85	0	1	1	0.11067478370469377	0.6666666666666666	0.3333333333333333
1595	Feb25-FISH2-3L1-rep2-cp190-100x_Position016_15_cmle.ics	85	0	2	1	0.0	0.0	0.0
1596	Feb25-FISH2-3L1-rep2-cp190-100x_Position016_15_cmle.ics	88	0	1	1	0.01152862330257227	0.03759398496240601	0.03759398496240601
1597	Feb25-FISH2-3L1-rep2-cp190-100x_Position016_15_cmle.ics	89	0	1	1	0.13603775497035278	0.7763157894736842	0.5900000000000001
1598	Feb25-FISH2-3L1-rep2-cp190-100x_Position016_15_cmle.ics	90	0	1	1	0.11989768234675159	0.6419753086419753	0.3795620437956204
1599	Feb25-FISH2-3L1-rep2-cp190-100x_Position016_15_cmle.ics	90	0	2	1	0.0	0.0	0.0
1600	Feb25-FISH2-3L1-rep2-cp190-100x_Position016_15_cmle.ics	91	0	1	1	0.0	0.0	0.0
1601	Feb25-FISH2-3L1-rep2-cp190-100x_Position016_15_cmle.ics	92	0	1	1	0.20751521944630083	0.6666666666666666	0.6617647058823528
1602	Feb25-FISH2-3L1-rep2-cp190-100x_Position016_15_cmle.ics	96	0	1	1	0.0	0.0	0.0
1603	Feb25-FISH2-3L1-rep2-cp190-100x_Position016_15_cmle.ics	97	0	1	1	0.01844579728411563	0.0588235294117647	0.09411764705882353
1604	Feb25-FISH2-3L1-rep2-cp190-100x_Position016_15_cmle.ics	99	0	1	1	0.029974420586687898	0.2452830188679245	0.08333333333333331
1605	Feb25-FISH2-3L1-rep2-cp190-100x_Position016_15_cmle.ics	99	0	2	1	0.0	0.0	0.0
1606	Feb25-FISH2-3L1-rep2-cp190-100x_Position016_15_cmle.ics	100	0	1	1	0.10375760972315042	0.34883720930232553	0.3515625
1607	Feb25-FISH2-3L1-rep2-cp190-100x_Position016_15_cmle.ics	101	0	1	1	0.11528623302572269	0.4716981132075471	0.4716981132075471
1608	Feb25-FISH2-3L1-rep2-cp190-100x_Position016_15_cmle.ics	102	0	1	1	0.11759195768623715	0.3566433566433566	0.35915492957746475
1609	Feb25-FISH2-3L1-rep2-cp190-100x_Position016_15_cmle.ics	103	0	1	1	0.0	0.0	0.0
1610	Feb25-FISH2-3L1-rep2-cp190-100x_Position016_15_cmle.ics	105	0	1	1	0.0	0.0	0.0
1611	Feb25-FISH2-3L1-rep2-cp190-100x_Position016_15_cmle.ics	106	0	1	1	0.04150304388926017	0.2769230769230769	0.06976744186046512
1612	Feb25-FISH2-3L1-rep2-cp190-100x_Position016_15_cmle.ics	106	0	2	1	0.0	0.0	0.0
1613	Feb25-FISH2-3L1-rep2-cp190-100x_Position016_15_cmle.ics	106	0	3	1	0.0	0.0	0.0
1614	Feb25-FISH2-3L1-rep2-cp190-100x_Position016_15_cmle.ics	107	0	1	1	0.23287819071195984	0.7890625	0.7890625
1615	Feb25-FISH2-3L1-rep2-cp190-100x_Position016_15_cmle.ics	109	0	1	1	0.10606333438366487	0.3770491803278688	0.3770491803278688
1616	Feb25-FISH2-3L1-rep2-cp190-100x_Position016_15_cmle.ics	111	0	1	1	0.0	0.0	0.0
1617	Feb25-FISH2-3L1-rep2-cp190-100x_Position016_15_cmle.ics	111	0	2	1	0.0645602904944047	0.18064516129032257	0.11570247933884295
1618	Feb25-FISH2-3L1-rep2-cp190-100x_Position016_15_cmle.ics	113	0	1	1	0.0	0.0	0.0
1619	Feb25-FISH2-3L1-rep2-cp190-100x_Position016_15_cmle.ics	113	0	2	1	0.35508159771922587	0.987179487179487	0.6311475409836065
1620	Feb25-FISH2-3L1-rep2-cp190-100x_Position016_15_cmle.ics	114	0	1	1	0.14064920429138167	0.5126050420168066	0.5126050420168066
1621	Feb25-FISH2-3L1-rep2-cp190-100x_Position017_16_cmle.ics	1	0	1	1	0.11067478370469377	0.31372549019607837	0.31372549019607837
1622	Feb25-FISH2-3L1-rep2-cp190-100x_Position017_16_cmle.ics	2	0	1	1	0.027668695926173444	0.1188118811881188	0.1188118811881188
1623	Feb25-FISH2-3L1-rep2-cp190-100x_Position017_16_cmle.ics	3	0	1	1	0.08070036311800588	0.28925619834710736	0.29166666666666663
1624	Feb25-FISH2-3L1-rep2-cp190-100x_Position017_16_cmle.ics	5	0	1	1	0.0	0.0	0.0
1625	Feb25-FISH2-3L1-rep2-cp190-100x_Position017_16_cmle.ics	6	0	1	1	0.050725942531317986	0.27848101265822783	0.4313725490196078
1626	Feb25-FISH2-3L1-rep2-cp190-100x_Position017_16_cmle.ics	7	0	1	1	0.04611449321028908	0.18691588785046725	0.2325581395348837
1627	Feb25-FISH2-3L1-rep2-cp190-100x_Position017_16_cmle.ics	8	0	1	1	0.04150304388926017	0.1607142857142857	0.12244897959183672
1628	Feb25-FISH2-3L1-rep2-cp190-100x_Position017_16_cmle.ics	9	0	1	1	0.1291205809888094	0.41176470588235287	0.4148148148148148
1629	Feb25-FISH2-3L1-rep2-cp190-100x_Position017_16_cmle.ics	10	0	1	1	0.14064920429138167	0.3351648351648351	0.33701657458563533
1630	Feb25-FISH2-3L1-rep2-cp190-100x_Position017_16_cmle.ics	11	0	1	1	0.025362971265658993	0.10377358490566037	0.1864406779661017
1631	Feb25-FISH2-3L1-rep2-cp190-100x_Position017_16_cmle.ics	12	0	1	1	0.0	0.0	0.0
1632	Feb25-FISH2-3L1-rep2-cp190-100x_Position017_16_cmle.ics	12	0	1	2	0.09222898642057815	0.2857142857142857	0.4819277108433734
1633	Feb25-FISH2-3L1-rep2-cp190-100x_Position017_16_cmle.ics	14	0	1	1	0.025362971265658993	0.11224489795918367	0.11224489795918367
1634	Feb25-FISH2-3L1-rep2-cp190-100x_Position017_16_cmle.ics	15	0	1	1	0.07147746447594806	0.4246575342465752	0.31
1635	Feb25-FISH2-3L1-rep2-cp190-100x_Position017_16_cmle.ics	17	0	1	1	0.10836905904417933	0.43119266055045874	0.43119266055045874
1636	Feb25-FISH2-3L1-rep2-cp190-100x_Position017_16_cmle.ics	18	0	1	1	0.06917173981543362	0.2173913043478261	0.2173913043478261
1637	Feb25-FISH2-3L1-rep2-cp190-100x_Position017_16_cmle.ics	19	0	1	1	0.0	0.0	0.0
1638	Feb25-FISH2-3L1-rep2-cp190-100x_Position017_16_cmle.ics	20	0	1	1	0.053031667191832436	0.21495327102803732	0.21495327102803732
1639	Feb25-FISH2-3L1-rep2-cp190-100x_Position017_16_cmle.ics	21	0	1	1	0.1498721029334395	0.5701754385964912	0.5701754385964912
1640	Feb25-FISH2-3L1-rep2-cp190-100x_Position017_16_cmle.ics	22	0	1	1	0.025362971265658993	0.10576923076923077	0.10476190476190476
1641	Feb25-FISH2-3L1-rep2-cp190-100x_Position017_16_cmle.ics	23	0	1	1	0.0	0.0	0.0
1642	Feb25-FISH2-3L1-rep2-cp190-100x_Position017_16_cmle.ics	24	0	1	1	0.01844579728411563	0.06611570247933883	0.06611570247933883
1643	Feb25-FISH2-3L1-rep2-cp190-100x_Position017_16_cmle.ics	26	0	1	1	0.0853118124390348	0.3363636363636364	0.4065934065934066
1644	Feb25-FISH2-3L1-rep2-cp190-100x_Position017_16_cmle.ics	27	0	1	1	0.0	0.0	0.0
1645	Feb25-FISH2-3L1-rep2-cp190-100x_Position017_16_cmle.ics	28	0	1	1	0.13373203030983832	0.4793388429752065	0.4793388429752065
1646	Feb25-FISH2-3L1-rep2-cp190-100x_Position017_16_cmle.ics	29	0	1	1	0.0046114493210289076	0.024999999999999994	0.024999999999999994
1647	Feb25-FISH2-3L1-rep2-cp190-100x_Position017_16_cmle.ics	31	0	1	1	0.0	0.0	0.0
1648	Feb25-FISH2-3L1-rep2-cp190-100x_Position017_16_cmle.ics	33	0	1	1	0.1706236248780696	0.49333333333333335	0.49333333333333335
1649	Feb25-FISH2-3L1-rep2-cp190-100x_Position017_16_cmle.ics	34	0	1	1	0.0	0.0	0.0
1650	Feb25-FISH2-3L1-rep2-cp190-100x_Position017_16_cmle.ics	34	0	1	2	0.09222898642057815	0.23391812865497075	0.5128205128205128
1651	Feb25-FISH2-3L1-rep2-cp190-100x_Position017_16_cmle.ics	35	0	1	1	0.12220340700726605	0.5408163265306122	0.5463917525773195
1652	Feb25-FISH2-3L1-rep2-cp190-100x_Position017_16_cmle.ics	36	0	1	1	0.09684043574160706	0.3181818181818181	0.3206106870229007
1653	Feb25-FISH2-3L1-rep2-cp190-100x_Position017_16_cmle.ics	37	0	1	1	0.07378318913646252	0.3106796116504854	0.30476190476190473
1654	Feb25-FISH2-3L1-rep2-cp190-100x_Position017_16_cmle.ics	38	0	1	1	0.0	0.0	0.0
1655	Feb25-FISH2-3L1-rep2-cp190-100x_Position017_16_cmle.ics	38	0	1	2	0.027668695926173444	0.08333333333333333	0.23076923076923073
1656	Feb25-FISH2-3L1-rep2-cp190-100x_Position017_16_cmle.ics	39	0	1	1	0.06917173981543362	0.30303030303030304	0.30000000000000004
1657	Feb25-FISH2-3L1-rep2-cp190-100x_Position017_16_cmle.ics	42	0	1	1	0.06917173981543362	0.410958904109589	0.3658536585365853
1658	Feb25-FISH2-3L1-rep2-cp190-100x_Position017_16_cmle.ics	43	0	1	1	0.15678927691498284	0.5483870967741935	0.5483870967741935
1659	Feb25-FISH2-3L1-rep2-cp190-100x_Position017_16_cmle.ics	44	0	1	1	0.03458586990771681	0.1785714285714286	0.18072289156626503
1660	Feb25-FISH2-3L1-rep2-cp190-100x_Position017_16_cmle.ics	45	0	1	1	0.16140072623601176	0.5932203389830508	0.5982905982905982
1661	Feb25-FISH2-3L1-rep2-cp190-100x_Position017_16_cmle.ics	46	0	1	1	0.0	0.0	0.0
1662	Feb25-FISH2-3L1-rep2-cp190-100x_Position017_16_cmle.ics	48	0	1	1	0.013834347963086722	0.07058823529411765	0.07142857142857142
1663	Feb25-FISH2-3L1-rep2-cp190-100x_Position017_16_cmle.ics	49	0	1	1	0.17292934953858402	0.5952380952380951	0.5859375
1664	Feb25-FISH2-3L1-rep2-cp190-100x_Position017_16_cmle.ics	50	0	1	1	0.14526065361241058	0.45985401459854014	0.6363636363636364
1665	Feb25-FISH2-3L1-rep2-cp190-100x_Position017_16_cmle.ics	51	0	1	1	0.13373203030983832	0.5576923076923077	0.5523809523809523
1666	Feb25-FISH2-3L1-rep2-cp190-100x_Position017_16_cmle.ics	52	0	1	1	0.0	0.0	0.0
1667	Feb25-FISH2-3L1-rep2-cp190-100x_Position017_16_cmle.ics	54	0	1	1	0.08070036311800588	0.3763440860215053	0.4999999999999999
1668	Feb25-FISH2-3L1-rep2-cp190-100x_Position017_16_cmle.ics	54	0	1	2	0.0	0.0	0.0
1669	Feb25-FISH2-3L1-rep2-cp190-100x_Position017_16_cmle.ics	56	0	1	1	0.01844579728411563	0.12903225806451613	0.13559322033898305
1670	Feb25-FISH2-3L1-rep2-cp190-100x_Position017_16_cmle.ics	57	0	1	1	0.08300608777852034	0.5625	0.5625
1671	Feb25-FISH2-3L1-rep2-cp190-100x_Position017_16_cmle.ics	58	0	1	1	0.1291205809888094	0.47058823529411753	0.47058823529411753
1672	Feb25-FISH2-3L1-rep2-cp190-100x_Position017_16_cmle.ics	60	0	1	1	0.06917173981543362	0.3333333333333333	0.33707865168539325
1673	Feb25-FISH2-3L1-rep2-cp190-100x_Position017_16_cmle.ics	61	0	1	1	0.2536297126565899	0.8661417322834645	0.859375
1674	Feb25-FISH2-3L1-rep2-cp190-100x_Position017_16_cmle.ics	62	0	1	1	0.050725942531317986	0.360655737704918	0.27499999999999997
1675	Feb25-FISH2-3L1-rep2-cp190-100x_Position017_16_cmle.ics	65	0	1	1	0.26515833595916216	0.5088495575221238	0.4618473895582328
1676	Feb25-FISH2-3L1-rep2-cp190-100x_Position017_16_cmle.ics	68	0	1	1	0.0	0.0	0.0
1677	Feb25-FISH2-3L1-rep2-cp190-100x_Position017_16_cmle.ics	69	0	1	1	0.0	0.0	0.0
1678	Feb25-FISH2-3L1-rep2-cp190-100x_Position017_16_cmle.ics	70	0	1	1	0.08300608777852034	0.48	0.43373493975903604
1679	Feb25-FISH2-3L1-rep2-cp190-100x_Position017_16_cmle.ics	71	0	1	1	0.07608891379697698	0.3837209302325581	0.2894736842105263
1680	Feb25-FISH2-3L1-rep2-cp190-100x_Position017_16_cmle.ics	72	0	1	1	0.09684043574160706	0.3716814159292035	0.36206896551724127
1681	Feb25-FISH2-3L1-rep2-cp190-100x_Position017_16_cmle.ics	73	0	1	1	0.14064920429138167	0.4692307692307691	0.46564885496183195
1682	Feb25-FISH2-3L1-rep2-cp190-100x_Position017_16_cmle.ics	75	0	1	1	0.0	0.0	0.0
1683	Feb25-FISH2-3L1-rep2-cp190-100x_Position017_16_cmle.ics	76	0	1	1	0.0	0.0	0.0
1684	Feb25-FISH2-3L1-rep2-cp190-100x_Position017_16_cmle.ics	77	0	1	1	0.0	0.0	0.0
1685	Feb25-FISH2-3L1-rep2-cp190-100x_Position017_16_cmle.ics	78	0	1	1	0.0	0.0	0.0
1686	Feb25-FISH2-3L1-rep2-cp190-100x_Position017_16_cmle.ics	79	0	1	1	0.07147746447594806	0.4025974025974025	0.3924050632911392
1687	Feb25-FISH2-3L1-rep2-cp190-100x_Position017_16_cmle.ics	80	0	1	1	0.13373203030983832	0.6170212765957446	0.5321100917431193
1688	Feb25-FISH2-3L1-rep2-cp190-100x_Position017_16_cmle.ics	86	0	1	1	0.0	0.0	0.0
1689	Feb25-FISH2-3L1-rep2-cp190-100x_Position017_16_cmle.ics	86	0	2	1	0.0	0.0	0.0
1690	Feb25-FISH2-3L1-rep2-cp190-100x_Position017_16_cmle.ics	87	0	1	1	0.0	0.0	0.0
1691	Feb25-FISH2-3L1-rep2-cp190-100x_Position017_16_cmle.ics	87	0	1	2	0.07608891379697698	0.2462686567164179	0.5892857142857142
1692	Feb25-FISH2-3L1-rep2-cp190-100x_Position017_16_cmle.ics	87	0	2	1	0.08761753709954924	0.3140495867768594	0.21839080459770113
1693	Feb25-FISH2-3L1-rep2-cp190-100x_Position017_16_cmle.ics	87	0	2	2	0.0	0.0	0.0
1694	Feb25-FISH2-3L1-rep2-cp190-100x_Position017_16_cmle.ics	89	0	1	1	0.07608891379697698	0.3402061855670103	0.3402061855670103
1695	Feb25-FISH2-3L1-rep2-cp190-100x_Position017_16_cmle.ics	90	0	1	1	0.0	0.0	0.0
1696	Feb25-FISH2-3L1-rep2-cp190-100x_Position017_16_cmle.ics	91	0	1	1	0.07608891379697698	0.36666666666666664	0.23913043478260873
1697	Feb25-FISH2-3L1-rep2-cp190-100x_Position017_16_cmle.ics	91	0	1	2	0.0	0.0	0.0
1698	Feb25-FISH2-3L1-rep2-cp190-100x_Position017_16_cmle.ics	91	0	2	1	0.0	0.0	0.0
1699	Feb25-FISH2-3L1-rep2-cp190-100x_Position017_16_cmle.ics	91	0	2	2	0.11989768234675159	0.3741007194244603	0.5714285714285714
1700	Feb25-FISH2-3L1-rep2-cp190-100x_Position017_16_cmle.ics	92	0	1	1	0.20751521944630083	0.625	0.6206896551724137
1701	Feb25-FISH2-3L1-rep2-cp190-100x_Position017_16_cmle.ics	93	0	1	1	0.04380876854977462	0.2261904761904762	0.2261904761904762
1702	Feb25-FISH2-3L1-rep2-cp190-100x_Position017_16_cmle.ics	94	0	1	1	0.05533739185234689	0.36363636363636354	0.16666666666666666
1703	Feb25-FISH2-3L1-rep2-cp190-100x_Position017_16_cmle.ics	94	0	2	1	0.0	0.0	0.0
1704	Feb25-FISH2-3L1-rep2-cp190-100x_Position017_16_cmle.ics	95	0	1	1	0.07147746447594806	0.27927927927927926	0.27927927927927926
1705	Feb25-FISH2-3L1-rep2-cp190-100x_Position017_16_cmle.ics	96	0	1	1	0.0	0.0	0.0
1706	Feb25-FISH2-3L1-rep2-cp190-100x_Position017_16_cmle.ics	97	0	1	1	0.0	0.0	0.0
1707	Feb25-FISH2-3L1-rep2-cp190-100x_Position018_17_cmle.ics	1	0	1	1	0.01844579728411563	0.07547169811320754	0.07547169811320754
1708	Feb25-FISH2-3L1-rep2-cp190-100x_Position018_17_cmle.ics	2	0	1	1	0.28590985790379225	0.5344827586206895	0.5367965367965368
1709	Feb25-FISH2-3L1-rep2-cp190-100x_Position018_17_cmle.ics	3	0	1	1	0.06686601515491916	0.23199999999999998	0.35802469135802467
1710	Feb25-FISH2-3L1-rep2-cp190-100x_Position018_17_cmle.ics	4	0	1	1	0.1936808714832141	0.41791044776119396	0.422110552763819
1711	Feb25-FISH2-3L1-rep2-cp190-100x_Position018_17_cmle.ics	5	0	1	1	0.0	0.0	0.0
1712	Feb25-FISH2-3L1-rep2-cp190-100x_Position018_17_cmle.ics	5	0	1	2	0.08070036311800588	0.38888888888888884	0.5223880597014925
1713	Feb25-FISH2-3L1-rep2-cp190-100x_Position018_17_cmle.ics	6	0	1	1	0.11528623302572269	0.641025641025641	0.6329113924050633
1714	Feb25-FISH2-3L1-rep2-cp190-100x_Position018_17_cmle.ics	8	0	1	1	0.0645602904944047	0.2545454545454546	0.23931623931623927
1715	Feb25-FISH2-3L1-rep2-cp190-100x_Position018_17_cmle.ics	10	0	1	1	0.0	0.0	0.0
1716	Feb25-FISH2-3L1-rep2-cp190-100x_Position018_17_cmle.ics	10	0	2	1	0.0	0.0	0.0
1717	Feb25-FISH2-3L1-rep2-cp190-100x_Position018_17_cmle.ics	12	0	1	1	0.0	0.0	0.0
1718	Feb25-FISH2-3L1-rep2-cp190-100x_Position018_17_cmle.ics	13	0	1	1	0.0	0.0	0.0
1719	Feb25-FISH2-3L1-rep2-cp190-100x_Position018_17_cmle.ics	14	0	1	1	0.17754079885961294	0.5789473684210525	0.5273972602739725
1720	Feb25-FISH2-3L1-rep2-cp190-100x_Position018_17_cmle.ics	15	0	1	1	0.14295492895189613	0.4806201550387596	0.4525547445255474
1721	Feb25-FISH2-3L1-rep2-cp190-100x_Position018_17_cmle.ics	15	0	1	2	0.0	0.0	0.0
1722	Feb25-FISH2-3L1-rep2-cp190-100x_Position018_17_cmle.ics	15	0	2	1	0.0	0.0	0.0
1723	Feb25-FISH2-3L1-rep2-cp190-100x_Position018_17_cmle.ics	15	0	2	2	0.0	0.0	0.0
1724	Feb25-FISH2-3L1-rep2-cp190-100x_Position018_17_cmle.ics	16	0	1	1	0.0	0.0	0.0
1725	Feb25-FISH2-3L1-rep2-cp190-100x_Position018_17_cmle.ics	17	0	1	1	0.0	0.0	0.0
1726	Feb25-FISH2-3L1-rep2-cp190-100x_Position018_17_cmle.ics	18	0	1	1	0.0853118124390348	0.6065573770491803	0.6065573770491803
1727	Feb25-FISH2-3L1-rep2-cp190-100x_Position018_17_cmle.ics	19	0	1	1	0.23287819071195984	0.4832535885167464	0.5771428571428571
1728	Feb25-FISH2-3L1-rep2-cp190-100x_Position018_17_cmle.ics	19	0	2	1	0.0	0.0	0.0
1729	Feb25-FISH2-3L1-rep2-cp190-100x_Position018_17_cmle.ics	20	0	1	1	0.11759195768623715	0.4553571428571428	0.4473684210526316
1730	Feb25-FISH2-3L1-rep2-cp190-100x_Position018_17_cmle.ics	22	0	1	1	0.0	0.0	0.0
1731	Feb25-FISH2-3L1-rep2-cp190-100x_Position018_17_cmle.ics	23	0	1	1	0.13603775497035278	0.5042735042735043	0.5086206896551724
1732	Feb25-FISH2-3L1-rep2-cp190-100x_Position018_17_cmle.ics	24	0	1	1	0.0	0.0	0.0
1733	Feb25-FISH2-3L1-rep2-cp190-100x_Position018_17_cmle.ics	25	0	1	1	0.0046114493210289076	0.035714285714285705	0.035714285714285705
1734	Feb25-FISH2-3L1-rep2-cp190-100x_Position018_17_cmle.ics	26	0	1	1	0.0023057246605144538	0.015151515151515148	0.015151515151515148
1735	Feb25-FISH2-3L1-rep2-cp190-100x_Position018_17_cmle.ics	27	0	1	1	0.09222898642057815	0.4878048780487804	0.3773584905660377
1736	Feb25-FISH2-3L1-rep2-cp190-100x_Position018_17_cmle.ics	28	0	1	1	0.0	0.0	0.0
1737	Feb25-FISH2-3L1-rep2-cp190-100x_Position018_17_cmle.ics	30	0	1	1	0.14295492895189613	0.8985507246376812	0.5081967213114753
1738	Feb25-FISH2-3L1-rep2-cp190-100x_Position018_17_cmle.ics	33	0	1	1	0.22826674139093092	0.4974874371859295	0.4074074074074074
1739	Feb25-FISH2-3L1-rep2-cp190-100x_Position018_17_cmle.ics	34	0	1	1	0.0	0.0	0.0
1740	Feb25-FISH2-3L1-rep2-cp190-100x_Position018_17_cmle.ics	35	0	1	1	0.050725942531317986	0.30985915492957744	0.20560747663551399
1741	Feb25-FISH2-3L1-rep2-cp190-100x_Position018_17_cmle.ics	38	0	1	1	0.0	0.0	0.0
1742	Feb25-FISH2-3L1-rep2-cp190-100x_Position018_17_cmle.ics	40	0	1	1	0.059948841173375796	0.20472440944881887	0.20472440944881887
1743	Feb25-FISH2-3L1-rep2-cp190-100x_Position018_17_cmle.ics	43	0	1	1	0.0	0.0	0.0
1744	Feb25-FISH2-3L1-rep2-cp190-100x_Position018_17_cmle.ics	44	0	1	1	0.10375760972315042	0.4838709677419354	0.4017857142857142
1745	Feb25-FISH2-3L1-rep2-cp190-100x_Position018_17_cmle.ics	45	0	1	1	0.09684043574160706	0.4516129032258064	0.4565217391304347
1746	Feb25-FISH2-3L1-rep2-cp190-100x_Position018_17_cmle.ics	46	0	1	1	0.18676369750167077	0.5664335664335665	0.5704225352112675
1747	Feb25-FISH2-3L1-rep2-cp190-100x_Position018_17_cmle.ics	47	0	1	1	0.04611449321028908	0.0873362445414847	0.08968609865470852
1748	Feb25-FISH2-3L1-rep2-cp190-100x_Position018_17_cmle.ics	48	0	1	1	0.2144323934278442	0.7948717948717947	0.8017241379310343
1749	Feb25-FISH2-3L1-rep2-cp190-100x_Position018_17_cmle.ics	49	0	1	1	0.059948841173375796	0.20967741935483872	0.208
1750	Feb25-FISH2-3L1-rep2-cp190-100x_Position018_17_cmle.ics	50	0	1	1	0.0	0.0	0.0
1751	Feb25-FISH2-3L1-rep2-cp190-100x_Position018_17_cmle.ics	51	0	1	1	0.1498721029334395	0.8783783783783785	0.5508474576271186
1752	Feb25-FISH2-3L1-rep2-cp190-100x_Position018_17_cmle.ics	51	0	2	1	0.0	0.0	0.0
1753	Feb25-FISH2-3L1-rep2-cp190-100x_Position018_17_cmle.ics	52	0	1	1	0.0899232617600637	0.28057553956834524	0.4642857142857143
1754	Feb25-FISH2-3L1-rep2-cp190-100x_Position018_17_cmle.ics	52	0	1	2	0.0	0.0	0.0
1755	Feb25-FISH2-3L1-rep2-cp190-100x_Position018_17_cmle.ics	56	0	1	1	0.027668695926173444	0.15384615384615383	0.16901408450704222
1756	Feb25-FISH2-3L1-rep2-cp190-100x_Position018_17_cmle.ics	57	0	1	1	0.0	0.0	0.0
1757	Feb25-FISH2-3L1-rep2-cp190-100x_Position018_17_cmle.ics	58	0	1	1	0.2582411619776188	0.4590163934426229	0.45528455284552843
1758	Feb25-FISH2-3L1-rep2-cp190-100x_Position018_17_cmle.ics	59	0	1	1	0.03919731922874571	0.17708333333333334	0.13385826771653542
1759	Feb25-FISH2-3L1-rep2-cp190-100x_Position018_17_cmle.ics	59	0	1	2	0.0	0.0	0.0
1760	Feb25-FISH2-3L1-rep2-cp190-100x_Position018_17_cmle.ics	59	0	2	1	0.0	0.0	0.0
1761	Feb25-FISH2-3L1-rep2-cp190-100x_Position018_17_cmle.ics	59	0	2	2	0.07608891379697698	0.36666666666666664	0.3626373626373626
1762	Feb25-FISH2-3L1-rep2-cp190-100x_Position018_17_cmle.ics	60	0	1	1	0.14526065361241058	0.5478260869565217	0.5431034482758619
1763	Feb25-FISH2-3L1-rep2-cp190-100x_Position018_17_cmle.ics	61	0	1	1	0.0	0.0	0.0
1764	Feb25-FISH2-3L1-rep2-cp190-100x_Position018_17_cmle.ics	62	0	1	1	0.13373203030983832	0.39999999999999997	0.39726027397260266
1765	Feb25-FISH2-3L1-rep2-cp190-100x_Position018_17_cmle.ics	63	0	1	1	0.19829232080424303	0.6231884057971014	0.6277372262773723
1766	Feb25-FISH2-3L1-rep2-cp190-100x_Position018_17_cmle.ics	64	0	1	1	0.0	0.0	0.0
1767	Feb25-FISH2-3L1-rep2-cp190-100x_Position018_17_cmle.ics	65	0	1	1	0.16831790021755513	0.5793650793650793	0.5748031496062992
1768	Feb25-FISH2-3L1-rep2-cp190-100x_Position018_17_cmle.ics	67	0	1	1	0.0853118124390348	0.28461538461538455	0.2868217054263566
1769	Feb25-FISH2-3L1-rep2-cp190-100x_Position018_17_cmle.ics	70	0	1	1	0.0	0.0	0.0
1770	Feb25-FISH2-3L1-rep2-cp190-100x_Position018_17_cmle.ics	72	0	1	1	0.0	0.0	0.0
1771	Feb25-FISH2-3L1-rep2-cp190-100x_Position018_17_cmle.ics	73	0	1	1	0.09684043574160706	0.35294117647058815	0.30434782608695654
1772	Feb25-FISH2-3L1-rep2-cp190-100x_Position018_17_cmle.ics	74	0	1	1	0.13373203030983832	0.47540983606557374	0.47540983606557374
1773	Feb25-FISH2-3L1-rep2-cp190-100x_Position018_17_cmle.ics	75	0	1	1	0.009222898642057815	0.03225806451612903	0.031746031746031744
1774	Feb25-FISH2-3L1-rep2-cp190-100x_Position018_17_cmle.ics	76	0	1	1	0.3435529744166536	0.517361111111111	0.5228070175438596
1775	Feb25-FISH2-3L1-rep2-cp190-100x_Position018_17_cmle.ics	77	0	1	1	0.01844579728411563	0.1379310344827586	0.14285714285714282
1776	Feb25-FISH2-3L1-rep2-cp190-100x_Position018_17_cmle.ics	78	0	1	1	0.06686601515491916	0.29591836734693877	0.2338709677419355
1777	Feb25-FISH2-3L1-rep2-cp190-100x_Position018_17_cmle.ics	81	0	1	1	0.03919731922874571	0.16999999999999998	0.1683168316831683
1778	Feb25-FISH2-3L1-rep2-cp190-100x_Position018_17_cmle.ics	82	0	1	1	0.11528623302572269	0.5208333333333334	0.5208333333333334
1779	Feb25-FISH2-3L1-rep2-cp190-100x_Position018_17_cmle.ics	83	0	1	1	0.03919731922874571	0.16346153846153844	0.15315315315315314
1780	Feb25-FISH2-3L1-rep2-cp190-100x_Position018_17_cmle.ics	85	0	1	1	0.03458586990771681	0.15151515151515152	0.15306122448979592
1781	Feb25-FISH2-3L1-rep2-cp190-100x_Position018_17_cmle.ics	87	0	1	1	0.0	0.0	0.0
1782	Feb25-FISH2-3L1-rep2-cp190-100x_Position018_17_cmle.ics	89	0	1	1	0.0	0.0	0.0
1783	Feb25-FISH2-3L1-rep2-cp190-100x_Position018_17_cmle.ics	91	0	1	1	0.20751521944630083	0.6766917293233081	0.6766917293233081
1784	Feb25-FISH2-3L1-rep2-cp190-100x_Position018_17_cmle.ics	92	0	1	1	0.14064920429138167	0.8840579710144927	0.4452554744525547
1785	Feb25-FISH2-3L1-rep2-cp190-100x_Position018_17_cmle.ics	92	0	2	1	0.0	0.0	0.0
1786	Feb25-FISH2-3L1-rep2-cp190-100x_Position018_17_cmle.ics	93	0	1	1	0.0	0.0	0.0
1787	Feb25-FISH2-3L1-rep2-cp190-100x_Position018_17_cmle.ics	94	0	1	1	0.06686601515491916	0.5686274509803921	0.2543859649122807
1788	Feb25-FISH2-3L1-rep2-cp190-100x_Position018_17_cmle.ics	94	0	2	1	0.0	0.0	0.0
1789	Feb25-FISH2-3L1-rep2-cp190-100x_Position018_17_cmle.ics	95	0	1	1	0.07839463845749142	0.3736263736263736	0.36956521739130427
1790	Feb25-FISH2-3L1-rep2-cp190-100x_Position018_17_cmle.ics	96	0	1	1	0.0	0.0	0.0
1791	Feb25-FISH2-3L1-rep2-cp190-100x_Position018_17_cmle.ics	98	0	1	1	0.0	0.0	0.0
1792	Feb25-FISH2-3L1-rep2-cp190-100x_Position018_17_cmle.ics	99	0	1	1	0.0	0.0	0.0
1793	Feb25-FISH2-3L1-rep2-cp190-100x_Position018_17_cmle.ics	100	0	1	1	0.0	0.0	0.0
1794	Feb25-FISH2-3L1-rep2-cp190-100x_Position018_17_cmle.ics	101	0	1	1	0.08761753709954924	0.26027397260273966	0.4130434782608695
1795	Feb25-FISH2-3L1-rep2-cp190-100x_Position018_17_cmle.ics	106	0	1	1	0.0	0.0	0.0
1796	Feb25-FISH2-3L1-rep2-cp190-100x_Position018_17_cmle.ics	107	0	1	1	0.050725942531317986	0.19130434782608693	0.19469026548672566
1797	Feb25-FISH2-3L1-rep2-cp190-100x_Position018_17_cmle.ics	108	0	1	1	0.0	0.0	0.0
1798	Feb25-FISH2-3L1-rep2-cp190-100x_Position018_17_cmle.ics	109	0	1	1	0.3643044963612837	0.6610878661087866	0.6556016597510372
1799	Feb25-FISH2-3L1-rep2-cp190-100x_Position018_17_cmle.ics	110	0	1	1	0.08300608777852034	0.37113402061855666	0.37113402061855666
1800	Feb25-FISH2-3L1-rep2-cp190-100x_Position018_17_cmle.ics	111	0	1	1	0.04150304388926017	0.12676056338028166	0.12676056338028166
1801	Feb25-FISH2-3L1-rep2-cp190-100x_Position018_17_cmle.ics	112	0	1	1	0.0	0.0	0.0
1802	Feb25-FISH2-3L1-rep2-cp190-100x_Position018_17_cmle.ics	114	0	1	1	0.04611449321028908	0.29850746268656714	0.2439024390243902
1803	Feb25-FISH2-3L1-rep2-cp190-100x_Position018_17_cmle.ics	116	0	1	1	0.07378318913646252	0.24060150375939846	0.24060150375939846
1804	Feb25-FISH2-3L1-rep2-cp190-100x_Position018_17_cmle.ics	118	0	1	1	0.08300608777852034	0.3789473684210526	0.3789473684210526
1805	Feb25-FISH2-3L1-rep2-cp190-100x_Position018_17_cmle.ics	119	0	1	1	0.0	0.0	0.0
1806	Feb25-FISH2-3L1-rep2-cp190-100x_Position018_17_cmle.ics	120	0	1	1	0.03919731922874571	0.20731707317073164	0.20731707317073164
1807	Feb25-FISH2-3L1-rep2-cp190-100x_Position018_17_cmle.ics	122	0	1	1	0.04380876854977462	0.1696428571428571	0.17272727272727273
1808	Feb25-FISH2-3L1-rep2-cp190-100x_Position018_17_cmle.ics	125	0	1	1	0.1498721029334395	0.46428571428571425	0.46099290780141844
1809	Feb25-FISH2-3L1-rep2-cp190-100x_Position018_17_cmle.ics	130	0	1	1	0.0	0.0	0.0
1810	Feb25-FISH2-3L1-rep2-cp190-100x_Position018_17_cmle.ics	130	0	1	2	0.04842021787080353	0.1735537190082644	0.3684210526315789
1811	Feb25-FISH2-3L1-rep2-cp190-100x_Position019_18_cmle.ics	1	0	1	1	0.0	0.0	0.0
1812	Feb25-FISH2-3L1-rep2-cp190-100x_Position019_18_cmle.ics	3	0	1	1	0.15448355225446841	0.6442307692307693	0.638095238095238
1813	Feb25-FISH2-3L1-rep2-cp190-100x_Position019_18_cmle.ics	4	0	1	1	0.04611449321028908	0.32258064516129037	0.32258064516129037
1814	Feb25-FISH2-3L1-rep2-cp190-100x_Position019_18_cmle.ics	5	0	1	1	0.0	0.0	0.0
1815	Feb25-FISH2-3L1-rep2-cp190-100x_Position019_18_cmle.ics	5	0	1	2	0.0	0.0	0.0
1816	Feb25-FISH2-3L1-rep2-cp190-100x_Position019_18_cmle.ics	5	0	1	3	0.08070036311800588	0.22875816993464052	0.25925925925925924
1817	Feb25-FISH2-3L1-rep2-cp190-100x_Position019_18_cmle.ics	5	0	2	1	0.0	0.0	0.0
1818	Feb25-FISH2-3L1-rep2-cp190-100x_Position019_18_cmle.ics	5	0	2	2	0.39427891694797157	0.763392857142857	0.7008196721311474
1819	Feb25-FISH2-3L1-rep2-cp190-100x_Position019_18_cmle.ics	5	0	2	3	0.0	0.0	0.0
1820	Feb25-FISH2-3L1-rep2-cp190-100x_Position019_18_cmle.ics	6	0	1	1	0.02305724660514454	0.08849557522123894	0.08771929824561404
1821	Feb25-FISH2-3L1-rep2-cp190-100x_Position019_18_cmle.ics	7	0	1	1	0.0	0.0	0.0
1822	Feb25-FISH2-3L1-rep2-cp190-100x_Position019_18_cmle.ics	8	0	1	1	0.20520949478578637	0.7063492063492062	0.700787401574803
1823	Feb25-FISH2-3L1-rep2-cp190-100x_Position019_18_cmle.ics	10	0	1	1	0.07608891379697698	0.2844827586206896	0.2869565217391304
1824	Feb25-FISH2-3L1-rep2-cp190-100x_Position019_18_cmle.ics	11	0	1	1	0.11759195768623715	0.41803278688524587	0.41803278688524587
1825	Feb25-FISH2-3L1-rep2-cp190-100x_Position019_18_cmle.ics	12	0	1	1	0.0	0.0	0.0
1826	Feb25-FISH2-3L1-rep2-cp190-100x_Position019_18_cmle.ics	13	0	1	1	0.0	0.0	0.0
1827	Feb25-FISH2-3L1-rep2-cp190-100x_Position019_18_cmle.ics	14	0	1	1	0.16370645089652622	0.7244897959183673	0.7244897959183673
1828	Feb25-FISH2-3L1-rep2-cp190-100x_Position019_18_cmle.ics	15	0	1	1	0.0945347110810926	0.41414141414141414	0.24698795180722885
1829	Feb25-FISH2-3L1-rep2-cp190-100x_Position019_18_cmle.ics	15	0	2	1	0.0	0.0	0.0
1830	Feb25-FISH2-3L1-rep2-cp190-100x_Position019_18_cmle.ics	16	0	1	1	0.027668695926173444	0.12	0.11009174311926605
1831	Feb25-FISH2-3L1-rep2-cp190-100x_Position019_18_cmle.ics	20	0	1	1	0.0	0.0	0.0
1832	Feb25-FISH2-3L1-rep2-cp190-100x_Position019_18_cmle.ics	21	0	1	1	0.10606333438366487	0.49999999999999994	0.49999999999999994
1833	Feb25-FISH2-3L1-rep2-cp190-100x_Position019_18_cmle.ics	22	0	1	1	0.1798465235201274	0.5777777777777777	0.5820895522388059
1834	Feb25-FISH2-3L1-rep2-cp190-100x_Position019_18_cmle.ics	23	0	1	1	0.03919731922874571	0.1868131868131868	0.1868131868131868
1835	Feb25-FISH2-3L1-rep2-cp190-100x_Position019_18_cmle.ics	24	0	1	1	0.0899232617600637	0.2846715328467153	0.2846715328467153
1836	Feb25-FISH2-3L1-rep2-cp190-100x_Position019_18_cmle.ics	25	0	1	1	0.0046114493210289076	0.039215686274509796	0.03846153846153846
1837	Feb25-FISH2-3L1-rep2-cp190-100x_Position019_18_cmle.ics	27	0	1	1	0.10145188506263597	0.830188679245283	0.4680851063829787
1838	Feb25-FISH2-3L1-rep2-cp190-100x_Position019_18_cmle.ics	28	0	1	1	0.0	0.0	0.0
1839	Feb25-FISH2-3L1-rep2-cp190-100x_Position019_18_cmle.ics	30	0	1	1	0.0	0.0	0.0
1840	Feb25-FISH2-3L1-rep2-cp190-100x_Position019_18_cmle.ics	30	0	2	1	0.36661022102179813	0.9137931034482758	0.6543209876543209
1841	Feb25-FISH2-3L1-rep2-cp190-100x_Position019_18_cmle.ics	31	0	1	1	0.14295492895189613	0.4525547445255474	0.4428571428571428
1842	Feb25-FISH2-3L1-rep2-cp190-100x_Position019_18_cmle.ics	32	0	1	1	0.17754079885961294	0.6637931034482757	0.658119658119658
1843	Feb25-FISH2-3L1-rep2-cp190-100x_Position019_18_cmle.ics	33	0	1	1	0.0	0.0	0.0
1844	Feb25-FISH2-3L1-rep2-cp190-100x_Position019_18_cmle.ics	35	0	1	1	0.14526065361241058	0.3519553072625698	0.4772727272727271
1845	Feb25-FISH2-3L1-rep2-cp190-100x_Position019_18_cmle.ics	36	0	1	1	0.15448355225446841	0.5193798449612403	0.5193798449612403
1846	Feb25-FISH2-3L1-rep2-cp190-100x_Position019_18_cmle.ics	38	0	1	1	0.12681485632829495	0.5238095238095237	0.5188679245283018
1847	Feb25-FISH2-3L1-rep2-cp190-100x_Position019_18_cmle.ics	39	0	1	1	0.1936808714832141	0.6412213740458014	0.646153846153846
1848	Feb25-FISH2-3L1-rep2-cp190-100x_Position019_18_cmle.ics	43	0	1	1	0.14526065361241058	0.5431034482758619	0.5384615384615383
1849	Feb25-FISH2-3L1-rep2-cp190-100x_Position019_18_cmle.ics	46	0	1	1	0.04150304388926017	0.2142857142857143	0.23684210526315788
1850	Feb25-FISH2-3L1-rep2-cp190-100x_Position019_18_cmle.ics	48	0	1	1	0.0	0.0	0.0
1851	Feb25-FISH2-3L1-rep2-cp190-100x_Position019_18_cmle.ics	49	0	1	1	0.0853118124390348	0.43529411764705883	0.43529411764705883
1852	Feb25-FISH2-3L1-rep2-cp190-100x_Position019_18_cmle.ics	50	0	1	1	0.013834347963086722	0.1132075471698113	0.11538461538461536
1853	Feb25-FISH2-3L1-rep2-cp190-100x_Position019_18_cmle.ics	51	0	1	1	0.0	0.0	0.0
1854	Feb25-FISH2-3L1-rep2-cp190-100x_Position019_18_cmle.ics	52	0	1	1	0.08761753709954924	0.3392857142857142	0.3392857142857142
1855	Feb25-FISH2-3L1-rep2-cp190-100x_Position019_18_cmle.ics	55	0	1	1	0.15678927691498284	0.4963503649635036	0.4999999999999999
1856	Feb25-FISH2-3L1-rep2-cp190-100x_Position019_18_cmle.ics	56	0	1	1	0.1291205809888094	0.4999999999999999	0.5045045045045045
1857	Feb25-FISH2-3L1-rep2-cp190-100x_Position019_18_cmle.ics	57	0	1	1	0.10145188506263597	0.38260869565217387	0.37931034482758613
1858	Feb25-FISH2-3L1-rep2-cp190-100x_Position019_18_cmle.ics	59	0	1	1	0.22826674139093092	0.7919999999999999	0.7795275590551181
1859	Feb25-FISH2-3L1-rep2-cp190-100x_Position019_18_cmle.ics	61	0	1	1	0.0	0.0	0.0
1860	Feb25-FISH2-3L1-rep2-cp190-100x_Position019_18_cmle.ics	61	0	1	2	0.0	0.0	0.0
1861	Feb25-FISH2-3L1-rep2-cp190-100x_Position019_18_cmle.ics	62	0	1	1	0.3896674676269427	0.7191489361702128	0.7222222222222221
1862	Feb25-FISH2-3L1-rep2-cp190-100x_Position019_18_cmle.ics	66	0	1	1	0.16831790021755513	0.776595744680851	0.6134453781512604
1863	Feb25-FISH2-3L1-rep2-cp190-100x_Position019_18_cmle.ics	67	0	1	1	0.0	0.0	0.0
1864	Feb25-FISH2-3L1-rep2-cp190-100x_Position019_18_cmle.ics	67	0	1	2	0.057643116512861345	0.1838235294117647	0.28735632183908044
1865	Feb25-FISH2-3L1-rep2-cp190-100x_Position019_18_cmle.ics	68	0	1	1	0.15448355225446841	0.5982142857142857	0.5929203539823009
1866	Feb25-FISH2-3L1-rep2-cp190-100x_Position019_18_cmle.ics	69	0	1	1	0.0	0.0	0.0
1867	Feb25-FISH2-3L1-rep2-cp190-100x_Position019_18_cmle.ics	70	0	1	1	0.0645602904944047	0.20895522388059698	0.2074074074074074
1868	Feb25-FISH2-3L1-rep2-cp190-100x_Position019_18_cmle.ics	71	0	1	1	0.0899232617600637	0.47560975609756084	0.7090909090909091
1869	Feb25-FISH2-3L1-rep2-cp190-100x_Position019_18_cmle.ics	72	0	1	1	0.19598659614372857	0.5782312925170067	0.5782312925170067
1870	Feb25-FISH2-3L1-rep2-cp190-100x_Position019_18_cmle.ics	73	0	1	1	0.19598659614372857	0.44270833333333337	0.5246913580246914
1871	Feb25-FISH2-3L1-rep2-cp190-100x_Position019_18_cmle.ics	73	0	1	2	0.0	0.0	0.0
1872	Feb25-FISH2-3L1-rep2-cp190-100x_Position019_18_cmle.ics	74	0	1	1	0.0	0.0	0.0
1873	Feb25-FISH2-3L1-rep2-cp190-100x_Position019_18_cmle.ics	75	0	1	1	0.11759195768623715	0.31677018633540377	0.3148148148148148
1874	Feb25-FISH2-3L1-rep2-cp190-100x_Position019_18_cmle.ics	77	0	1	1	0.13142630564932387	0.5089285714285713	0.5135135135135135
1875	Feb25-FISH2-3L1-rep2-cp190-100x_Position019_18_cmle.ics	78	0	1	1	0.020751521944630084	0.11249999999999998	0.11249999999999998
1876	Feb25-FISH2-3L1-rep2-cp190-100x_Position019_18_cmle.ics	79	0	1	1	0.0	0.0	0.0
1877	Feb25-FISH2-3L1-rep2-cp190-100x_Position019_18_cmle.ics	80	0	1	1	0.05533739185234689	0.36923076923076914	0.375
1878	Feb25-FISH2-3L1-rep2-cp190-100x_Position019_18_cmle.ics	81	0	1	1	0.06686601515491916	0.3536585365853658	0.43283582089552236
1879	Feb25-FISH2-3L1-rep2-cp190-100x_Position019_18_cmle.ics	84	0	1	1	0.09914616040212151	0.4479166666666667	0.38738738738738737
1880	Feb25-FISH2-3L1-rep2-cp190-100x_Position019_18_cmle.ics	85	0	1	1	0.0	0.0	0.0
1881	Feb25-FISH2-3L1-rep2-cp190-100x_Position019_18_cmle.ics	87	0	1	1	0.03458586990771681	0.24193548387096778	0.25
1882	Feb25-FISH2-3L1-rep2-cp190-100x_Position019_18_cmle.ics	89	0	1	1	0.016140072623601176	0.09333333333333332	0.0945945945945946
1883	Feb25-FISH2-3L1-rep2-cp190-100x_Position019_18_cmle.ics	91	0	1	1	0.09684043574160706	0.30215827338129486	0.30434782608695654
1884	Feb25-FISH2-3L1-rep2-cp190-100x_Position019_18_cmle.ics	92	0	1	1	0.02305724660514454	0.18518518518518515	0.1754385964912281
1885	Feb25-FISH2-3L1-rep2-cp190-100x_Position019_18_cmle.ics	95	0	1	1	0.14756637827292504	0.5663716814159292	0.5614035087719298
1886	Feb25-FISH2-3L1-rep2-cp190-100x_Position019_18_cmle.ics	96	0	1	1	0.020751521944630084	0.15789473684210525	0.15517241379310343
1887	Feb25-FISH2-3L1-rep2-cp190-100x_Position019_18_cmle.ics	97	0	1	1	0.06686601515491916	0.3670886075949367	0.3670886075949367
1888	Feb25-FISH2-3L1-rep2-cp190-100x_Position019_18_cmle.ics	98	0	1	1	0.0	0.0	0.0
1889	Feb25-FISH2-3L1-rep2-cp190-100x_Position019_18_cmle.ics	99	0	1	1	0.14064920429138167	0.5304347826086956	0.5350877192982456
1890	Feb25-FISH2-3L1-rep2-cp190-100x_Position019_18_cmle.ics	100	0	1	1	0.11528623302572269	0.39370078740157477	0.39370078740157477
1891	Feb25-FISH2-3L1-rep2-cp190-100x_Position019_18_cmle.ics	101	0	1	1	0.1245091316677805	0.5294117647058822	0.524271844660194
1892	Feb25-FISH2-3L1-rep2-cp190-100x_Position019_18_cmle.ics	102	0	1	1	0.1245091316677805	0.5806451612903225	0.5869565217391304
1893	Feb25-FISH2-3L1-rep2-cp190-100x_Position019_18_cmle.ics	103	0	1	1	0.0	0.0	0.0
1894	Feb25-FISH2-3L1-rep2-cp190-100x_Position019_18_cmle.ics	104	0	1	1	0.09684043574160706	0.48275862068965514	0.4468085106382978
1895	Feb25-FISH2-3L1-rep2-cp190-100x_Position019_18_cmle.ics	105	0	1	1	0.0	0.0	0.0
1896	Feb25-FISH2-3L1-rep2-cp190-100x_Position019_18_cmle.ics	106	0	1	1	0.06225456583389025	0.375	0.27
1897	Feb25-FISH2-3L1-rep2-cp190-100x_Position019_18_cmle.ics	107	0	1	1	0.0	0.0	0.0
1898	Feb25-FISH2-3L1-rep2-cp190-100x_Position019_18_cmle.ics	107	0	1	2	0.11989768234675159	0.4333333333333333	0.9629629629629627
1899	Feb25-FISH2-3L1-rep2-cp190-100x_Position019_18_cmle.ics	109	0	1	1	0.05533739185234689	0.1751824817518248	0.1751824817518248
1900	Feb25-FISH2-3L1-rep2-cp190-100x_Position019_18_cmle.ics	110	0	1	1	0.0645602904944047	0.2545454545454546	0.2616822429906541
1901	Feb25-FISH2-3L1-rep2-cp190-100x_Position019_18_cmle.ics	113	0	1	1	0.0	0.0	0.0
1902	Feb25-FISH2-3L1-rep2-cp190-100x_Position019_18_cmle.ics	115	0	1	1	0.0	0.0	0.0
1903	Feb25-FISH2-3L1-rep2-cp190-100x_Position019_18_cmle.ics	117	0	1	1	0.0645602904944047	0.21374045801526714	0.3333333333333333
1904	Feb25-FISH2-3L1-rep2-cp190-100x_Position019_18_cmle.ics	118	0	1	1	0.12220340700726605	0.6385542168674697	0.6708860759493671
1905	Feb25-FISH2-3L1-rep2-cp190-100x_Position019_18_cmle.ics	119	0	1	1	0.14295492895189613	0.596153846153846	0.596153846153846
1906	Feb25-FISH2-3L1-rep2-cp190-100x_Position019_18_cmle.ics	120	0	1	1	0.0	0.0	0.0
1907	Feb25-FISH2-3L1-rep2-cp190-100x_Position019_18_cmle.ics	122	0	1	1	0.16601217555704068	0.5294117647058824	0.5294117647058824
1908	Feb25-FISH2-3L1-rep2-cp190-100x_Position019_18_cmle.ics	123	0	1	1	0.0	0.0	0.0
1909	Feb25-FISH2-3L1-rep2-cp190-100x_Position019_18_cmle.ics	124	0	1	1	0.0	0.0	0.0
1910	Feb25-FISH2-3L1-rep2-cp190-100x_Position019_18_cmle.ics	124	0	1	2	0.17292934953858402	0.3623188405797101	0.5281690140845069
1911	Feb25-FISH2-3L1-rep2-cp190-100x_Position019_18_cmle.ics	125	0	1	1	0.01844579728411563	0.16	0.16
1912	Feb25-FISH2-3L1-rep2-cp190-100x_Position019_18_cmle.ics	126	0	1	1	0.04380876854977462	0.1461538461538461	0.18095238095238092
1913	Feb25-FISH2-3L1-rep2-cp190-100x_Position019_18_cmle.ics	127	0	1	1	0.0	0.0	0.0
1914	Feb25-FISH2-3L1-rep2-cp190-100x_Position019_18_cmle.ics	129	0	1	1	0.3181900031509946	0.644859813084112	0.644859813084112
1915	Feb25-FISH2-3L1-rep2-cp190-100x_Position019_18_cmle.ics	130	0	1	1	0.0	0.0	0.0
1916	Feb25-FISH2-3L1-rep2-cp190-100x_Position019_18_cmle.ics	131	0	1	1	0.03458586990771681	0.2586206896551724	0.26785714285714285
1917	Feb25-FISH2-3L1-rep2-cp190-100x_Position019_18_cmle.ics	132	0	1	1	0.11067478370469377	0.47058823529411753	0.4948453608247422
1918	Feb25-FISH2-3L1-rep2-cp190-100x_Position019_18_cmle.ics	133	0	1	1	0.029974420586687898	0.16666666666666663	0.17105263157894735
1919	Feb25-FISH2-3L1-rep2-cp190-100x_Position019_18_cmle.ics	135	0	1	1	0.11298050836520823	0.4666666666666666	0.4666666666666666
1920	Feb25-FISH2-3L1-rep2-cp190-100x_Position019_18_cmle.ics	136	0	1	1	0.14756637827292504	0.5079365079365079	0.5039370078740157
1921	Feb25-FISH2-3L1-rep2-cp190-100x_Position020_19_cmle.ics	1	0	1	1	0.0	0.0	0.0
1922	Feb25-FISH2-3L1-rep2-cp190-100x_Position020_19_cmle.ics	1	0	1	2	0.01844579728411563	0.06349206349206349	0.07920792079207921
1923	Feb25-FISH2-3L1-rep2-cp190-100x_Position020_19_cmle.ics	2	0	1	1	0.07147746447594806	0.2627118644067796	0.2627118644067796
1924	Feb25-FISH2-3L1-rep2-cp190-100x_Position020_19_cmle.ics	3	0	1	1	0.16601217555704068	0.5179856115107913	0.5142857142857142
1925	Feb25-FISH2-3L1-rep2-cp190-100x_Position020_19_cmle.ics	4	0	1	1	0.08070036311800588	0.4166666666666667	0.25179856115107907
1926	Feb25-FISH2-3L1-rep2-cp190-100x_Position020_19_cmle.ics	4	0	2	1	0.0	0.0	0.0
1927	Feb25-FISH2-3L1-rep2-cp190-100x_Position020_19_cmle.ics	5	0	1	1	0.15678927691498284	0.4999999999999999	0.4963503649635036
1928	Feb25-FISH2-3L1-rep2-cp190-100x_Position020_19_cmle.ics	6	0	1	1	0.0	0.0	0.0
1929	Feb25-FISH2-3L1-rep2-cp190-100x_Position020_19_cmle.ics	7	0	1	1	0.02305724660514454	0.072992700729927	0.072992700729927
1930	Feb25-FISH2-3L1-rep2-cp190-100x_Position020_19_cmle.ics	9	0	1	1	0.1936808714832141	0.5316455696202531	0.5283018867924527
1931	Feb25-FISH2-3L1-rep2-cp190-100x_Position020_19_cmle.ics	12	0	1	1	0.0	0.0	0.0
1932	Feb25-FISH2-3L1-rep2-cp190-100x_Position020_19_cmle.ics	13	0	1	1	0.0	0.0	0.0
1933	Feb25-FISH2-3L1-rep2-cp190-100x_Position020_19_cmle.ics	14	0	1	1	0.0	0.0	0.0
1934	Feb25-FISH2-3L1-rep2-cp190-100x_Position020_19_cmle.ics	15	0	1	1	0.0046114493210289076	0.02325581395348837	0.022727272727272724
1935	Feb25-FISH2-3L1-rep2-cp190-100x_Position020_19_cmle.ics	16	0	1	1	0.06917173981543362	0.21897810218978103	0.22222222222222224
1936	Feb25-FISH2-3L1-rep2-cp190-100x_Position020_19_cmle.ics	18	0	1	1	0.20751521944630083	0.857142857142857	0.8653846153846153
1937	Feb25-FISH2-3L1-rep2-cp190-100x_Position020_19_cmle.ics	19	0	1	1	0.15448355225446841	0.5234375	0.5491803278688524
1938	Feb25-FISH2-3L1-rep2-cp190-100x_Position020_19_cmle.ics	20	0	1	1	0.04150304388926017	0.27272727272727265	0.2769230769230769
1939	Feb25-FISH2-3L1-rep2-cp190-100x_Position020_19_cmle.ics	21	0	1	1	0.05533739185234689	0.2376237623762376	0.42857142857142844
1940	Feb25-FISH2-3L1-rep2-cp190-100x_Position020_19_cmle.ics	22	0	1	1	0.27438123460122	0.8150684931506847	0.8095238095238094
1941	Feb25-FISH2-3L1-rep2-cp190-100x_Position020_19_cmle.ics	24	0	1	1	0.22826674139093092	0.668918918918919	0.7734375
1942	Feb25-FISH2-3L1-rep2-cp190-100x_Position020_19_cmle.ics	26	0	1	1	0.3596930470402548	0.6265060240963854	0.6265060240963854
1943	Feb25-FISH2-3L1-rep2-cp190-100x_Position020_19_cmle.ics	27	0	1	1	0.11759195768623715	0.6375	0.8947368421052632
1944	Feb25-FISH2-3L1-rep2-cp190-100x_Position020_19_cmle.ics	27	0	1	2	0.0	0.0	0.0
1945	Feb25-FISH2-3L1-rep2-cp190-100x_Position020_19_cmle.ics	27	0	2	1	0.0	0.0	0.0
1946	Feb25-FISH2-3L1-rep2-cp190-100x_Position020_19_cmle.ics	27	0	2	2	0.013834347963086722	0.0983606557377049	0.07142857142857142
1947	Feb25-FISH2-3L1-rep2-cp190-100x_Position020_19_cmle.ics	28	0	1	1	0.0	0.0	0.0
1948	Feb25-FISH2-3L1-rep2-cp190-100x_Position020_19_cmle.ics	29	0	1	1	0.15678927691498284	0.53125	0.5271317829457364
1949	Feb25-FISH2-3L1-rep2-cp190-100x_Position020_19_cmle.ics	30	0	1	1	0.0	0.0	0.0
1950	Feb25-FISH2-3L1-rep2-cp190-100x_Position020_19_cmle.ics	31	0	1	1	0.19598659614372857	0.6538461538461537	0.6589147286821705
1951	Feb25-FISH2-3L1-rep2-cp190-100x_Position020_19_cmle.ics	32	0	1	1	0.12681485632829495	0.5188679245283018	0.5188679245283018
1952	Feb25-FISH2-3L1-rep2-cp190-100x_Position020_19_cmle.ics	34	0	1	1	0.12220340700726605	0.3785714285714285	0.375886524822695
1953	Feb25-FISH2-3L1-rep2-cp190-100x_Position020_19_cmle.ics	37	0	1	1	0.18215224818064185	0.4876543209876543	0.5266666666666666
1954	Feb25-FISH2-3L1-rep2-cp190-100x_Position020_19_cmle.ics	38	0	1	1	0.009222898642057815	0.03508771929824561	0.03508771929824561
1955	Feb25-FISH2-3L1-rep2-cp190-100x_Position020_19_cmle.ics	39	0	1	1	0.016140072623601176	0.11666666666666665	0.06034482758620688
1956	Feb25-FISH2-3L1-rep2-cp190-100x_Position020_19_cmle.ics	39	0	2	1	0.0	0.0	0.0
1957	Feb25-FISH2-3L1-rep2-cp190-100x_Position020_19_cmle.ics	40	0	1	1	0.0	0.0	0.0
1958	Feb25-FISH2-3L1-rep2-cp190-100x_Position020_19_cmle.ics	42	0	1	1	0.0	0.0	0.0
1959	Feb25-FISH2-3L1-rep2-cp190-100x_Position020_19_cmle.ics	43	0	1	1	0.10145188506263597	0.33333333333333326	0.33333333333333326
1960	Feb25-FISH2-3L1-rep2-cp190-100x_Position020_19_cmle.ics	44	0	1	1	0.10145188506263597	0.3120567375886525	0.3142857142857143
1961	Feb25-FISH2-3L1-rep2-cp190-100x_Position020_19_cmle.ics	46	0	1	1	0.23287819071195984	0.8487394957983192	0.3976377952755905
1962	Feb25-FISH2-3L1-rep2-cp190-100x_Position020_19_cmle.ics	46	0	2	1	0.0	0.0	0.0
1963	Feb25-FISH2-3L1-rep2-cp190-100x_Position020_19_cmle.ics	47	0	1	1	0.0	0.0	0.0
1964	Feb25-FISH2-3L1-rep2-cp190-100x_Position020_19_cmle.ics	48	0	1	1	0.0	0.0	0.0
1965	Feb25-FISH2-3L1-rep2-cp190-100x_Position020_19_cmle.ics	49	0	1	1	0.006917173981543361	0.027027027027027025	0.02727272727272727
1966	Feb25-FISH2-3L1-rep2-cp190-100x_Position020_19_cmle.ics	50	0	1	1	0.16140072623601176	0.5511811023622046	0.5511811023622046
1967	Feb25-FISH2-3L1-rep2-cp190-100x_Position020_19_cmle.ics	51	0	1	1	0.11989768234675159	0.4727272727272727	0.553191489361702
1968	Feb25-FISH2-3L1-rep2-cp190-100x_Position020_19_cmle.ics	52	0	1	1	0.057643116512861345	0.28735632183908044	0.20661157024793383
1969	Feb25-FISH2-3L1-rep2-cp190-100x_Position020_19_cmle.ics	53	0	1	1	0.0	0.0	0.0
1970	Feb25-FISH2-3L1-rep2-cp190-100x_Position020_19_cmle.ics	54	0	1	1	0.0	0.0	0.0
1971	Feb25-FISH2-3L1-rep2-cp190-100x_Position020_19_cmle.ics	55	0	1	1	0.06686601515491916	0.20279720279720279	0.2013888888888889
1972	Feb25-FISH2-3L1-rep2-cp190-100x_Position020_19_cmle.ics	56	0	1	1	0.14064920429138167	0.45185185185185184	0.45864661654135325
1973	Feb25-FISH2-3L1-rep2-cp190-100x_Position020_19_cmle.ics	61	0	1	1	0.0	0.0	0.0
1974	Feb25-FISH2-3L1-rep2-cp190-100x_Position020_19_cmle.ics	61	0	1	2	0.0	0.0	0.0
1975	Feb25-FISH2-3L1-rep2-cp190-100x_Position020_19_cmle.ics	62	0	1	1	0.1245091316677805	0.2117647058823529	0.2288135593220339
1976	Feb25-FISH2-3L1-rep2-cp190-100x_Position020_19_cmle.ics	63	0	1	1	0.0	0.0	0.0
1977	Feb25-FISH2-3L1-rep2-cp190-100x_Position020_19_cmle.ics	64	0	1	1	0.059948841173375796	0.2826086956521739	0.2857142857142857
1978	Feb25-FISH2-3L1-rep2-cp190-100x_Position020_19_cmle.ics	66	0	1	1	0.08300608777852034	0.45569620253164556	0.45569620253164556
1979	Feb25-FISH2-3L1-rep2-cp190-100x_Position020_19_cmle.ics	67	0	1	1	0.0	0.0	0.0
1980	Feb25-FISH2-3L1-rep2-cp190-100x_Position020_19_cmle.ics	68	0	1	1	0.20290377012527194	0.6153846153846153	0.6153846153846153
1981	Feb25-FISH2-3L1-rep2-cp190-100x_Position020_19_cmle.ics	69	0	1	1	0.14064920429138167	0.43262411347517726	0.43262411347517726
1982	Feb25-FISH2-3L1-rep2-cp190-100x_Position020_19_cmle.ics	70	0	1	1	0.07839463845749142	0.2394366197183098	0.23776223776223773
1983	Feb25-FISH2-3L1-rep2-cp190-100x_Position020_19_cmle.ics	71	0	1	1	0.3343300757745958	0.8579881656804732	0.8529411764705882
1984	Feb25-FISH2-3L1-rep2-cp190-100x_Position020_19_cmle.ics	72	0	1	1	0.14756637827292504	0.5614035087719298	0.5614035087719298
1985	Feb25-FISH2-3L1-rep2-cp190-100x_Position020_19_cmle.ics	73	0	1	1	0.06686601515491916	0.3536585365853658	0.22480620155038758
1986	Feb25-FISH2-3L1-rep2-cp190-100x_Position020_19_cmle.ics	74	0	1	1	0.08761753709954924	0.2992125984251968	0.2992125984251968
1987	Feb25-FISH2-3L1-rep2-cp190-100x_Position020_19_cmle.ics	76	0	1	1	0.0	0.0	0.0
1988	Feb25-FISH2-3L1-rep2-cp190-100x_Position020_19_cmle.ics	77	0	1	1	0.0	0.0	0.0
1989	Feb25-FISH2-3L1-rep2-cp190-100x_Position020_19_cmle.ics	77	0	1	2	0.027668695926173444	0.09160305343511449	0.21428571428571422
1990	Feb25-FISH2-3L1-rep2-cp190-100x_Position020_19_cmle.ics	80	0	1	1	0.12681485632829495	0.5	0.5
1991	Feb25-FISH2-3L1-rep2-cp190-100x_Position020_19_cmle.ics	81	0	1	1	0.0	0.0	0.0
1992	Feb25-FISH2-3L1-rep2-cp190-100x_Position020_19_cmle.ics	83	0	1	1	0.2098209441068153	0.6893939393939392	0.6893939393939392
1993	Feb25-FISH2-3L1-rep2-cp190-100x_Position020_19_cmle.ics	84	0	1	1	0.0	0.0	0.0
1994	Feb25-FISH2-3L1-rep2-cp190-100x_Position020_19_cmle.ics	85	0	1	1	0.03919731922874571	0.14285714285714282	0.140495867768595
1995	Feb25-FISH2-3L1-rep2-cp190-100x_Position020_19_cmle.ics	86	0	1	1	0.04842021787080353	0.21	0.19266055045871558
1996	Feb25-FISH2-3L1-rep2-cp190-100x_Position020_19_cmle.ics	87	0	1	1	0.1844579728411563	0.5228758169934641	0.5161290322580645
1997	Feb25-FISH2-3L1-rep2-cp190-100x_Position020_19_cmle.ics	88	0	1	1	0.11989768234675159	0.40944881889763773	0.4031007751937984
1998	Feb25-FISH2-3L1-rep2-cp190-100x_Position020_19_cmle.ics	89	0	1	1	0.0	0.0	0.0
1999	Feb25-FISH2-3L1-rep2-cp190-100x_Position020_19_cmle.ics	89	0	2	1	0.0	0.0	0.0
[truncated: 8,384 more rows]
