# Supplementary material for: M1BP cooperates with CP190 to activate transcription at TAD borders and promote chromatin insulator activity
Source: Nat Commun. 2021 Jul 7;12:4170. doi: 10.1038/s41467-021-24407-y (PMC8263732; doi:10.1038/s41467-021-24407-y)
Supplement: Supplementary file 6 — Source Data [file 41467_2021_24407_MOESM6_ESM.zip › Source Data_updated_060121/Source Data 8/Figure 8c/Figure 8c-tango-slide2/cp190-rep3-4/A_C.xls]

	Label	nuc.idx	tag	idx1	idx2	overlap	pcOverlap1	pcOverlap2
1	Feb25-FISH2-3L1-rep2-cp190-100x_Position001_0_cmle.ics	1	0	1	1	0.1844579728411563	0.35242290748898675	0.35398230088495575
2	Feb25-FISH2-3L1-rep2-cp190-100x_Position001_0_cmle.ics	2	0	1	1	0.050725942531317986	0.29333333333333333	0.37931034482758613
3	Feb25-FISH2-3L1-rep2-cp190-100x_Position001_0_cmle.ics	3	0	1	1	0.0	0.0	0.0
4	Feb25-FISH2-3L1-rep2-cp190-100x_Position001_0_cmle.ics	3	0	1	2	0.10606333438366487	0.3931623931623931	0.8846153846153846
5	Feb25-FISH2-3L1-rep2-cp190-100x_Position001_0_cmle.ics	4	0	1	1	0.06686601515491916	0.29896907216494845	0.30208333333333337
6	Feb25-FISH2-3L1-rep2-cp190-100x_Position001_0_cmle.ics	5	0	1	1	0.0	0.0	0.0
7	Feb25-FISH2-3L1-rep2-cp190-100x_Position001_0_cmle.ics	6	0	1	1	0.0945347110810926	0.271523178807947	0.271523178807947
8	Feb25-FISH2-3L1-rep2-cp190-100x_Position001_0_cmle.ics	7	0	1	1	0.0	0.0	0.0
9	Feb25-FISH2-3L1-rep2-cp190-100x_Position001_0_cmle.ics	8	0	1	1	0.1890694221621852	0.6029411764705881	0.6119402985074626
10	Feb25-FISH2-3L1-rep2-cp190-100x_Position001_0_cmle.ics	11	0	1	1	0.03689159456823126	0.09876543209876543	0.21917808219178078
11	Feb25-FISH2-3L1-rep2-cp190-100x_Position001_0_cmle.ics	11	0	1	2	0.0	0.0	0.0
12	Feb25-FISH2-3L1-rep2-cp190-100x_Position001_0_cmle.ics	11	0	2	1	0.0	0.0	0.0
13	Feb25-FISH2-3L1-rep2-cp190-100x_Position001_0_cmle.ics	11	0	2	2	0.0	0.0	0.0
14	Feb25-FISH2-3L1-rep2-cp190-100x_Position001_0_cmle.ics	12	0	1	1	0.07608891379697698	0.22602739726027393	0.22602739726027393
15	Feb25-FISH2-3L1-rep2-cp190-100x_Position001_0_cmle.ics	13	0	1	1	0.0	0.0	0.0
16	Feb25-FISH2-3L1-rep2-cp190-100x_Position001_0_cmle.ics	16	0	1	1	0.027668695926173444	0.09160305343511449	0.09160305343511449
17	Feb25-FISH2-3L1-rep2-cp190-100x_Position001_0_cmle.ics	18	0	1	1	0.0	0.0	0.0
18	Feb25-FISH2-3L1-rep2-cp190-100x_Position001_0_cmle.ics	19	0	1	1	0.0	0.0	0.0
19	Feb25-FISH2-3L1-rep2-cp190-100x_Position001_0_cmle.ics	20	0	1	1	0.3043556551879079	0.5892857142857142	0.584070796460177
20	Feb25-FISH2-3L1-rep2-cp190-100x_Position001_0_cmle.ics	21	0	1	1	0.08300608777852034	0.25	0.2517482517482517
21	Feb25-FISH2-3L1-rep2-cp190-100x_Position001_0_cmle.ics	22	0	1	1	0.15217782759395396	0.559322033898305	0.5076923076923077
22	Feb25-FISH2-3L1-rep2-cp190-100x_Position001_0_cmle.ics	23	0	1	1	0.0	0.0	0.0
23	Feb25-FISH2-3L1-rep2-cp190-100x_Position001_0_cmle.ics	23	0	1	2	0.0	0.0	0.0
24	Feb25-FISH2-3L1-rep2-cp190-100x_Position001_0_cmle.ics	24	0	1	1	0.1498721029334395	0.43624161073825496	0.5078125
25	Feb25-FISH2-3L1-rep2-cp190-100x_Position001_0_cmle.ics	25	0	1	1	0.029974420586687898	0.12264150943396225	0.24074074074074067
26	Feb25-FISH2-3L1-rep2-cp190-100x_Position001_0_cmle.ics	25	0	1	2	0.0	0.0	0.0
27	Feb25-FISH2-3L1-rep2-cp190-100x_Position001_0_cmle.ics	25	0	2	1	0.0	0.0	0.0
28	Feb25-FISH2-3L1-rep2-cp190-100x_Position001_0_cmle.ics	25	0	2	2	0.07608891379697698	0.21428571428571427	0.16019417475728154
29	Feb25-FISH2-3L1-rep2-cp190-100x_Position001_0_cmle.ics	26	0	1	1	0.0	0.0	0.0
30	Feb25-FISH2-3L1-rep2-cp190-100x_Position001_0_cmle.ics	26	0	2	1	0.0	0.0	0.0
31	Feb25-FISH2-3L1-rep2-cp190-100x_Position001_0_cmle.ics	27	0	1	1	0.05533739185234689	0.2526315789473684	0.2526315789473684
32	Feb25-FISH2-3L1-rep2-cp190-100x_Position001_0_cmle.ics	28	0	1	1	0.08761753709954924	0.2945736434108527	0.2923076923076922
33	Feb25-FISH2-3L1-rep2-cp190-100x_Position001_0_cmle.ics	29	0	1	1	0.07608891379697698	0.2682926829268293	0.2682926829268293
34	Feb25-FISH2-3L1-rep2-cp190-100x_Position001_0_cmle.ics	30	0	1	1	0.016140072623601176	0.057851239669421475	0.057851239669421475
35	Feb25-FISH2-3L1-rep2-cp190-100x_Position001_0_cmle.ics	31	0	1	1	0.0046114493210289076	0.015267175572519082	0.015037593984962403
36	Feb25-FISH2-3L1-rep2-cp190-100x_Position001_0_cmle.ics	32	0	1	1	0.059948841173375796	0.1897810218978102	0.19117647058823525
37	Feb25-FISH2-3L1-rep2-cp190-100x_Position001_0_cmle.ics	33	0	1	1	0.01844579728411563	0.064	0.06451612903225806
38	Feb25-FISH2-3L1-rep2-cp190-100x_Position001_0_cmle.ics	36	0	1	1	0.029974420586687898	0.10833333333333332	0.10924369747899157
39	Feb25-FISH2-3L1-rep2-cp190-100x_Position001_0_cmle.ics	37	0	1	1	0.11298050836520823	0.480392156862745	0.480392156862745
40	Feb25-FISH2-3L1-rep2-cp190-100x_Position001_0_cmle.ics	38	0	1	1	0.11067478370469377	0.42857142857142844	0.42477876106194684
41	Feb25-FISH2-3L1-rep2-cp190-100x_Position001_0_cmle.ics	39	0	1	1	0.23287819071195984	0.7890625	0.7890625
42	Feb25-FISH2-3L1-rep2-cp190-100x_Position001_0_cmle.ics	40	0	1	1	0.0945347110810926	0.3867924528301886	0.3867924528301886
43	Feb25-FISH2-3L1-rep2-cp190-100x_Position001_0_cmle.ics	41	0	1	1	0.0	0.0	0.0
44	Feb25-FISH2-3L1-rep2-cp190-100x_Position001_0_cmle.ics	41	0	2	1	0.22826674139093092	0.8534482758620687	0.4459459459459459
45	Feb25-FISH2-3L1-rep2-cp190-100x_Position001_0_cmle.ics	42	0	1	1	0.0	0.0	0.0
46	Feb25-FISH2-3L1-rep2-cp190-100x_Position001_0_cmle.ics	43	0	1	1	0.0	0.0	0.0
47	Feb25-FISH2-3L1-rep2-cp190-100x_Position001_0_cmle.ics	44	0	1	1	0.0	0.0	0.0
48	Feb25-FISH2-3L1-rep2-cp190-100x_Position001_0_cmle.ics	45	0	1	1	0.0	0.0	0.0
49	Feb25-FISH2-3L1-rep2-cp190-100x_Position001_0_cmle.ics	46	0	1	1	0.0	0.0	0.0
50	Feb25-FISH2-3L1-rep2-cp190-100x_Position001_0_cmle.ics	47	0	1	1	0.08300608777852034	0.34615384615384615	0.34615384615384615
51	Feb25-FISH2-3L1-rep2-cp190-100x_Position001_0_cmle.ics	48	0	1	1	0.2559354373171044	0.7602739726027397	0.7602739726027397
52	Feb25-FISH2-3L1-rep2-cp190-100x_Position001_0_cmle.ics	49	0	1	1	0.21673811808835866	0.7175572519083969	0.723076923076923
53	Feb25-FISH2-3L1-rep2-cp190-100x_Position001_0_cmle.ics	50	0	1	1	0.0	0.0	0.0
54	Feb25-FISH2-3L1-rep2-cp190-100x_Position001_0_cmle.ics	50	0	1	2	0.0	0.0	0.0
55	Feb25-FISH2-3L1-rep2-cp190-100x_Position001_0_cmle.ics	50	0	2	1	0.0	0.0	0.0
56	Feb25-FISH2-3L1-rep2-cp190-100x_Position001_0_cmle.ics	50	0	2	2	0.08070036311800588	0.20710059171597628	0.2397260273972602
57	Feb25-FISH2-3L1-rep2-cp190-100x_Position001_0_cmle.ics	53	0	1	1	0.0	0.0	0.0
58	Feb25-FISH2-3L1-rep2-cp190-100x_Position001_0_cmle.ics	54	0	1	1	0.0023057246605144538	0.009523809523809523	0.012048192771084335
59	Feb25-FISH2-3L1-rep2-cp190-100x_Position001_0_cmle.ics	54	0	1	2	0.0	0.0	0.0
60	Feb25-FISH2-3L1-rep2-cp190-100x_Position001_0_cmle.ics	54	0	2	1	0.0	0.0	0.0
61	Feb25-FISH2-3L1-rep2-cp190-100x_Position001_0_cmle.ics	54	0	2	2	0.447310584139804	0.9417475728155338	0.7886178861788617
62	Feb25-FISH2-3L1-rep2-cp190-100x_Position001_0_cmle.ics	56	0	1	1	0.11067478370469377	0.34042553191489355	0.6233766233766233
63	Feb25-FISH2-3L1-rep2-cp190-100x_Position001_0_cmle.ics	57	0	1	1	0.0	0.0	0.0
64	Feb25-FISH2-3L1-rep2-cp190-100x_Position001_0_cmle.ics	58	0	1	1	0.11528623302572269	0.4545454545454546	0.4504504504504504
65	Feb25-FISH2-3L1-rep2-cp190-100x_Position001_0_cmle.ics	59	0	1	1	0.0	0.0	0.0
66	Feb25-FISH2-3L1-rep2-cp190-100x_Position001_0_cmle.ics	60	0	1	1	0.13373203030983832	0.40845070422535207	0.40845070422535207
67	Feb25-FISH2-3L1-rep2-cp190-100x_Position001_0_cmle.ics	62	0	1	1	0.0	0.0	0.0
68	Feb25-FISH2-3L1-rep2-cp190-100x_Position001_0_cmle.ics	63	0	1	1	0.15678927691498284	0.28099173553719	0.27868852459016386
69	Feb25-FISH2-3L1-rep2-cp190-100x_Position001_0_cmle.ics	64	0	1	1	0.13603775497035278	0.43703703703703706	0.43703703703703706
70	Feb25-FISH2-3L1-rep2-cp190-100x_Position001_0_cmle.ics	66	0	1	1	0.0023057246605144538	0.019607843137254898	0.02
71	Feb25-FISH2-3L1-rep2-cp190-100x_Position001_0_cmle.ics	67	0	1	1	0.0	0.0	0.0
72	Feb25-FISH2-3L1-rep2-cp190-100x_Position001_0_cmle.ics	69	0	1	1	0.0	0.0	0.0
73	Feb25-FISH2-3L1-rep2-cp190-100x_Position001_0_cmle.ics	70	0	1	1	0.22134956740938755	0.75	0.7384615384615383
74	Feb25-FISH2-3L1-rep2-cp190-100x_Position001_0_cmle.ics	72	0	1	1	0.08761753709954924	0.2923076923076922	0.2878787878787878
75	Feb25-FISH2-3L1-rep2-cp190-100x_Position001_0_cmle.ics	73	0	1	1	0.01152862330257227	0.038167938931297704	0.03787878787878787
76	Feb25-FISH2-3L1-rep2-cp190-100x_Position001_0_cmle.ics	74	0	1	1	0.0	0.0	0.0
77	Feb25-FISH2-3L1-rep2-cp190-100x_Position001_0_cmle.ics	76	0	1	1	0.09684043574160706	0.30434782608695654	0.30215827338129486
78	Feb25-FISH2-3L1-rep2-cp190-100x_Position001_0_cmle.ics	77	0	1	1	0.0	0.0	0.0
79	Feb25-FISH2-3L1-rep2-cp190-100x_Position001_0_cmle.ics	77	0	1	2	0.0	0.0	0.0
80	Feb25-FISH2-3L1-rep2-cp190-100x_Position001_0_cmle.ics	78	0	1	1	0.09222898642057815	0.2857142857142857	0.291970802919708
81	Feb25-FISH2-3L1-rep2-cp190-100x_Position001_0_cmle.ics	80	0	1	1	0.19598659614372857	0.5666666666666667	0.5592105263157894
82	Feb25-FISH2-3L1-rep2-cp190-100x_Position001_0_cmle.ics	81	0	1	1	0.14064920429138167	0.5754716981132074	0.5754716981132074
83	Feb25-FISH2-3L1-rep2-cp190-100x_Position001_0_cmle.ics	83	0	1	1	0.05533739185234689	0.18604651162790695	0.18897637795275588
84	Feb25-FISH2-3L1-rep2-cp190-100x_Position001_0_cmle.ics	85	0	1	1	0.3204957278115091	0.5582329317269076	0.5582329317269076
85	Feb25-FISH2-3L1-rep2-cp190-100x_Position001_0_cmle.ics	86	0	1	1	0.0	0.0	0.0
86	Feb25-FISH2-3L1-rep2-cp190-100x_Position001_0_cmle.ics	87	0	1	1	0.08761753709954924	0.3015873015873015	0.3015873015873015
87	Feb25-FISH2-3L1-rep2-cp190-100x_Position001_0_cmle.ics	89	0	1	1	0.0	0.0	0.0
88	Feb25-FISH2-3L1-rep2-cp190-100x_Position001_0_cmle.ics	90	0	1	1	0.0	0.0	0.0
89	Feb25-FISH2-3L1-rep2-cp190-100x_Position001_0_cmle.ics	91	0	1	1	0.0	0.0	0.0
90	Feb25-FISH2-3L1-rep2-cp190-100x_Position001_0_cmle.ics	94	0	1	1	0.0	0.0	0.0
91	Feb25-FISH2-3L1-rep2-cp190-100x_Position001_0_cmle.ics	95	0	1	1	0.009222898642057815	0.07272727272727274	0.04651162790697674
92	Feb25-FISH2-3L1-rep2-cp190-100x_Position001_0_cmle.ics	96	0	1	1	0.0	0.0	0.0
93	Feb25-FISH2-3L1-rep2-cp190-100x_Position001_0_cmle.ics	98	0	1	1	0.06686601515491916	0.26363636363636367	0.26363636363636367
94	Feb25-FISH2-3L1-rep2-cp190-100x_Position001_0_cmle.ics	99	0	1	1	0.0	0.0	0.0
95	Feb25-FISH2-3L1-rep2-cp190-100x_Position001_0_cmle.ics	100	0	1	1	0.0	0.0	0.0
96	Feb25-FISH2-3L1-rep2-cp190-100x_Position001_0_cmle.ics	100	0	2	1	0.10145188506263597	0.7333333333333333	0.35772357723577236
97	Feb25-FISH2-3L1-rep2-cp190-100x_Position001_0_cmle.ics	102	0	1	1	0.22134956740938755	0.7272727272727271	0.7218045112781953
98	Feb25-FISH2-3L1-rep2-cp190-100x_Position001_0_cmle.ics	103	0	1	1	0.07147746447594806	0.2897196261682242	0.2870370370370369
99	Feb25-FISH2-3L1-rep2-cp190-100x_Position001_0_cmle.ics	104	0	1	1	0.0	0.0	0.0
100	Feb25-FISH2-3L1-rep2-cp190-100x_Position001_0_cmle.ics	104	0	1	2	0.03228014524720235	0.17948717948717946	0.24999999999999994
101	Feb25-FISH2-3L1-rep2-cp190-100x_Position001_0_cmle.ics	105	0	1	1	0.11067478370469377	0.4485981308411214	0.4444444444444443
102	Feb25-FISH2-3L1-rep2-cp190-100x_Position001_0_cmle.ics	107	0	1	1	0.03228014524720235	0.26415094339622636	0.11570247933884295
103	Feb25-FISH2-3L1-rep2-cp190-100x_Position001_0_cmle.ics	107	0	2	1	0.0	0.0	0.0
104	Feb25-FISH2-3L1-rep2-cp190-100x_Position001_0_cmle.ics	108	0	1	1	0.016140072623601176	0.0648148148148148	0.06542056074766353
105	Feb25-FISH2-3L1-rep2-cp190-100x_Position001_0_cmle.ics	109	0	1	1	0.23979536469350318	0.39543726235741444	0.3636363636363636
106	Feb25-FISH2-3L1-rep2-cp190-100x_Position001_0_cmle.ics	109	0	1	2	0.0	0.0	0.0
107	Feb25-FISH2-3L1-rep2-cp190-100x_Position001_0_cmle.ics	111	0	1	1	0.059948841173375796	0.2954545454545454	0.29213483146067415
108	Feb25-FISH2-3L1-rep2-cp190-100x_Position001_0_cmle.ics	112	0	1	1	0.12220340700726605	0.46086956521739125	0.4649122807017544
109	Feb25-FISH2-3L1-rep2-cp190-100x_Position001_0_cmle.ics	113	0	1	1	0.0	0.0	0.0
110	Feb25-FISH2-3L1-rep2-cp190-100x_Position001_0_cmle.ics	114	0	1	1	0.0	0.0	0.0
111	Feb25-FISH2-3L1-rep2-cp190-100x_Position001_0_cmle.ics	115	0	1	1	0.18676369750167077	0.5664335664335665	0.5664335664335665
112	Feb25-FISH2-3L1-rep2-cp190-100x_Position001_0_cmle.ics	117	0	1	1	0.053031667191832436	0.1796875	0.1796875
113	Feb25-FISH2-3L1-rep2-cp190-100x_Position001_0_cmle.ics	118	0	1	1	0.0	0.0	0.0
114	Feb25-FISH2-3L1-rep2-cp190-100x_Position001_0_cmle.ics	119	0	1	1	0.0	0.0	0.0
115	Feb25-FISH2-3L1-rep2-cp190-100x_Position001_0_cmle.ics	119	0	1	2	0.0	0.0	0.0
116	Feb25-FISH2-3L1-rep2-cp190-100x_Position001_0_cmle.ics	119	0	2	1	0.0	0.0	0.0
117	Feb25-FISH2-3L1-rep2-cp190-100x_Position001_0_cmle.ics	119	0	2	2	0.0046114493210289076	0.028985507246376812	0.02531645569620253
118	Feb25-FISH2-3L1-rep2-cp190-100x_Position001_0_cmle.ics	121	0	1	1	0.0	0.0	0.0
119	Feb25-FISH2-3L1-rep2-cp190-100x_Position001_0_cmle.ics	122	0	1	1	0.016140072623601176	0.04861111111111111	0.06306306306306306
120	Feb25-FISH2-3L1-rep2-cp190-100x_Position001_0_cmle.ics	123	0	1	1	0.17292934953858402	0.5859375	0.5813953488372092
121	Feb25-FISH2-3L1-rep2-cp190-100x_Position001_0_cmle.ics	124	0	1	1	0.0	0.0	0.0
122	Feb25-FISH2-3L1-rep2-cp190-100x_Position001_0_cmle.ics	125	0	1	1	0.013834347963086722	0.07594936708860758	0.04615384615384614
123	Feb25-FISH2-3L1-rep2-cp190-100x_Position001_0_cmle.ics	126	0	1	1	0.07839463845749142	0.23287671232876705	0.23287671232876705
124	Feb25-FISH2-3L1-rep2-cp190-100x_Position001_0_cmle.ics	127	0	1	1	0.0	0.0	0.0
125	Feb25-FISH2-3L1-rep2-cp190-100x_Position001_0_cmle.ics	129	0	1	1	0.11298050836520823	0.41176470588235287	0.40495867768595034
126	Feb25-FISH2-3L1-rep2-cp190-100x_Position001_0_cmle.ics	130	0	1	1	0.0	0.0	0.0
127	Feb25-FISH2-3L1-rep2-cp190-100x_Position001_0_cmle.ics	132	0	1	1	0.15448355225446841	0.5447154471544716	0.49629629629629635
128	Feb25-FISH2-3L1-rep2-cp190-100x_Position001_0_cmle.ics	134	0	1	1	0.0	0.0	0.0
129	Feb25-FISH2-3L1-rep2-cp190-100x_Position005_4_cmle.ics	1	0	1	1	0.013834347963086722	0.05405405405405405	0.05405405405405405
130	Feb25-FISH2-3L1-rep2-cp190-100x_Position005_4_cmle.ics	4	0	1	1	0.016140072623601176	0.13207547169811318	0.13207547169811318
131	Feb25-FISH2-3L1-rep2-cp190-100x_Position005_4_cmle.ics	6	0	1	1	0.15217782759395396	0.673469387755102	0.6666666666666667
132	Feb25-FISH2-3L1-rep2-cp190-100x_Position005_4_cmle.ics	7	0	1	1	0.0	0.0	0.0
133	Feb25-FISH2-3L1-rep2-cp190-100x_Position005_4_cmle.ics	9	0	1	1	0.07608891379697698	0.2275862068965517	0.15277777777777773
134	Feb25-FISH2-3L1-rep2-cp190-100x_Position005_4_cmle.ics	10	0	1	1	0.016140072623601176	0.07777777777777777	0.07291666666666667
135	Feb25-FISH2-3L1-rep2-cp190-100x_Position005_4_cmle.ics	11	0	1	1	0.0	0.0	0.0
136	Feb25-FISH2-3L1-rep2-cp190-100x_Position005_4_cmle.ics	12	0	1	1	0.03919731922874571	0.15740740740740736	0.15740740740740736
137	Feb25-FISH2-3L1-rep2-cp190-100x_Position005_4_cmle.ics	13	0	1	1	0.0	0.0	0.0
138	Feb25-FISH2-3L1-rep2-cp190-100x_Position005_4_cmle.ics	13	0	2	1	0.06917173981543362	0.5660377358490566	0.2803738317757009
139	Feb25-FISH2-3L1-rep2-cp190-100x_Position005_4_cmle.ics	14	0	1	1	0.16370645089652622	0.5772357723577236	0.5590551181102362
140	Feb25-FISH2-3L1-rep2-cp190-100x_Position005_4_cmle.ics	15	0	1	1	0.020751521944630084	0.10465116279069767	0.10465116279069767
141	Feb25-FISH2-3L1-rep2-cp190-100x_Position005_4_cmle.ics	16	0	1	1	0.0	0.0	0.0
142	Feb25-FISH2-3L1-rep2-cp190-100x_Position005_4_cmle.ics	19	0	1	1	0.0	0.0	0.0
143	Feb25-FISH2-3L1-rep2-cp190-100x_Position005_4_cmle.ics	20	0	1	1	0.08300608777852034	0.45569620253164556	0.4444444444444444
144	Feb25-FISH2-3L1-rep2-cp190-100x_Position005_4_cmle.ics	21	0	1	1	0.08070036311800588	0.3043478260869565	0.3043478260869565
145	Feb25-FISH2-3L1-rep2-cp190-100x_Position005_4_cmle.ics	23	0	1	1	0.0	0.0	0.0
146	Feb25-FISH2-3L1-rep2-cp190-100x_Position005_4_cmle.ics	25	0	1	1	0.0	0.0	0.0
147	Feb25-FISH2-3L1-rep2-cp190-100x_Position005_4_cmle.ics	26	0	1	1	0.0	0.0	0.0
148	Feb25-FISH2-3L1-rep2-cp190-100x_Position005_4_cmle.ics	27	0	1	1	0.027668695926173444	0.14814814814814814	0.1411764705882353
149	Feb25-FISH2-3L1-rep2-cp190-100x_Position005_4_cmle.ics	28	0	1	1	0.12681485632829495	0.5851063829787233	0.5851063829787233
150	Feb25-FISH2-3L1-rep2-cp190-100x_Position005_4_cmle.ics	29	0	1	1	0.0	0.0	0.0
151	Feb25-FISH2-3L1-rep2-cp190-100x_Position005_4_cmle.ics	30	0	1	1	0.37352739500334153	0.8059701492537312	0.8181818181818182
152	Feb25-FISH2-3L1-rep2-cp190-100x_Position005_4_cmle.ics	31	0	1	1	0.10836905904417933	0.43518518518518506	0.43925233644859807
153	Feb25-FISH2-3L1-rep2-cp190-100x_Position005_4_cmle.ics	32	0	1	1	0.10145188506263597	0.47311827956989244	0.4680851063829787
154	Feb25-FISH2-3L1-rep2-cp190-100x_Position005_4_cmle.ics	33	0	1	1	0.12220340700726605	0.6235294117647059	0.5698924731182795
155	Feb25-FISH2-3L1-rep2-cp190-100x_Position005_4_cmle.ics	33	0	1	2	0.0	0.0	0.0
156	Feb25-FISH2-3L1-rep2-cp190-100x_Position005_4_cmle.ics	33	0	2	1	0.0	0.0	0.0
157	Feb25-FISH2-3L1-rep2-cp190-100x_Position005_4_cmle.ics	33	0	2	2	0.0	0.0	0.0
158	Feb25-FISH2-3L1-rep2-cp190-100x_Position005_4_cmle.ics	34	0	1	1	0.0	0.0	0.0
159	Feb25-FISH2-3L1-rep2-cp190-100x_Position005_4_cmle.ics	35	0	1	1	0.0	0.0	0.0
160	Feb25-FISH2-3L1-rep2-cp190-100x_Position005_4_cmle.ics	38	0	1	1	0.0	0.0	0.0
161	Feb25-FISH2-3L1-rep2-cp190-100x_Position005_4_cmle.ics	39	0	1	1	0.14064920429138167	0.33888888888888885	0.26068376068376065
162	Feb25-FISH2-3L1-rep2-cp190-100x_Position005_4_cmle.ics	39	0	2	1	0.0	0.0	0.0
163	Feb25-FISH2-3L1-rep2-cp190-100x_Position005_4_cmle.ics	40	0	1	1	0.10145188506263597	0.3893805309734513	0.3893805309734513
164	Feb25-FISH2-3L1-rep2-cp190-100x_Position005_4_cmle.ics	42	0	1	1	0.013834347963086722	0.05660377358490565	0.05660377358490565
165	Feb25-FISH2-3L1-rep2-cp190-100x_Position005_4_cmle.ics	43	0	1	1	0.0	0.0	0.0
166	Feb25-FISH2-3L1-rep2-cp190-100x_Position005_4_cmle.ics	45	0	1	1	0.12681485632829495	0.5339805825242717	0.5288461538461537
167	Feb25-FISH2-3L1-rep2-cp190-100x_Position005_4_cmle.ics	46	0	1	1	0.0	0.0	0.0
168	Feb25-FISH2-3L1-rep2-cp190-100x_Position005_4_cmle.ics	47	0	1	1	0.0	0.0	0.0
169	Feb25-FISH2-3L1-rep2-cp190-100x_Position005_4_cmle.ics	48	0	1	1	0.13603775497035278	0.4573643410852713	0.4573643410852713
170	Feb25-FISH2-3L1-rep2-cp190-100x_Position005_4_cmle.ics	51	0	1	1	0.09684043574160706	0.3888888888888888	0.38532110091743116
171	Feb25-FISH2-3L1-rep2-cp190-100x_Position005_4_cmle.ics	52	0	1	1	0.0	0.0	0.0
172	Feb25-FISH2-3L1-rep2-cp190-100x_Position005_4_cmle.ics	52	0	2	1	0.12220340700726605	0.8153846153846152	0.46086956521739125
173	Feb25-FISH2-3L1-rep2-cp190-100x_Position005_4_cmle.ics	53	0	1	1	0.17523507419909848	0.5757575757575756	0.580152671755725
174	Feb25-FISH2-3L1-rep2-cp190-100x_Position005_4_cmle.ics	54	0	1	1	0.14526065361241058	0.6774193548387095	0.6774193548387095
175	Feb25-FISH2-3L1-rep2-cp190-100x_Position005_4_cmle.ics	56	0	1	1	0.03919731922874571	0.32692307692307687	0.32692307692307687
176	Feb25-FISH2-3L1-rep2-cp190-100x_Position005_4_cmle.ics	57	0	1	1	0.12681485632829495	0.3142857142857142	0.31609195402298845
177	Feb25-FISH2-3L1-rep2-cp190-100x_Position005_4_cmle.ics	59	0	1	1	0.04150304388926017	0.14285714285714285	0.14173228346456693
178	Feb25-FISH2-3L1-rep2-cp190-100x_Position005_4_cmle.ics	60	0	1	1	0.04150304388926017	0.1978021978021978	0.1978021978021978
179	Feb25-FISH2-3L1-rep2-cp190-100x_Position005_4_cmle.ics	61	0	1	1	0.0	0.0	0.0
180	Feb25-FISH2-3L1-rep2-cp190-100x_Position005_4_cmle.ics	62	0	1	1	0.0	0.0	0.0
181	Feb25-FISH2-3L1-rep2-cp190-100x_Position005_4_cmle.ics	63	0	1	1	0.0	0.0	0.0
182	Feb25-FISH2-3L1-rep2-cp190-100x_Position005_4_cmle.ics	64	0	1	1	0.13142630564932387	0.5377358490566038	0.5
183	Feb25-FISH2-3L1-rep2-cp190-100x_Position005_4_cmle.ics	68	0	1	1	0.13603775497035278	0.19732441471571907	0.19666666666666666
184	Feb25-FISH2-3L1-rep2-cp190-100x_Position005_4_cmle.ics	71	0	1	1	0.01844579728411563	0.07407407407407406	0.07407407407407406
185	Feb25-FISH2-3L1-rep2-cp190-100x_Position005_4_cmle.ics	72	0	1	1	0.03689159456823126	0.2352941176470588	0.2352941176470588
186	Feb25-FISH2-3L1-rep2-cp190-100x_Position005_4_cmle.ics	74	0	1	1	0.10836905904417933	0.38842975206611563	0.38842975206611563
187	Feb25-FISH2-3L1-rep2-cp190-100x_Position005_4_cmle.ics	75	0	1	1	0.13603775497035278	0.5841584158415842	0.5900000000000001
188	Feb25-FISH2-3L1-rep2-cp190-100x_Position005_4_cmle.ics	76	0	1	1	0.0	0.0	0.0
189	Feb25-FISH2-3L1-rep2-cp190-100x_Position005_4_cmle.ics	78	0	1	1	0.057643116512861345	0.24752475247524752	0.24752475247524752
190	Feb25-FISH2-3L1-rep2-cp190-100x_Position005_4_cmle.ics	79	0	1	1	0.0	0.0	0.0
191	Feb25-FISH2-3L1-rep2-cp190-100x_Position005_4_cmle.ics	80	0	1	1	0.0	0.0	0.0
192	Feb25-FISH2-3L1-rep2-cp190-100x_Position005_4_cmle.ics	81	0	1	1	0.059948841173375796	0.2260869565217391	0.22807017543859648
193	Feb25-FISH2-3L1-rep2-cp190-100x_Position005_4_cmle.ics	83	0	1	1	0.11067478370469377	0.5	0.4848484848484848
194	Feb25-FISH2-3L1-rep2-cp190-100x_Position005_4_cmle.ics	84	0	1	1	0.0046114493210289076	0.04	0.04
195	Feb25-FISH2-3L1-rep2-cp190-100x_Position005_4_cmle.ics	86	0	1	1	0.09222898642057815	0.606060606060606	0.32786885245901637
196	Feb25-FISH2-3L1-rep2-cp190-100x_Position005_4_cmle.ics	86	0	2	1	0.0	0.0	0.0
197	Feb25-FISH2-3L1-rep2-cp190-100x_Position005_4_cmle.ics	87	0	1	1	0.029974420586687898	0.14285714285714285	0.14444444444444443
198	Feb25-FISH2-3L1-rep2-cp190-100x_Position005_4_cmle.ics	88	0	1	1	0.027668695926173444	0.10526315789473684	0.10526315789473684
199	Feb25-FISH2-3L1-rep2-cp190-100x_Position005_4_cmle.ics	89	0	1	1	0.01152862330257227	0.05263157894736841	0.045454545454545456
200	Feb25-FISH2-3L1-rep2-cp190-100x_Position005_4_cmle.ics	90	0	1	1	0.0	0.0	0.0
201	Feb25-FISH2-3L1-rep2-cp190-100x_Position005_4_cmle.ics	92	0	1	1	0.07839463845749142	0.2635658914728682	0.39999999999999997
202	Feb25-FISH2-3L1-rep2-cp190-100x_Position005_4_cmle.ics	93	0	1	1	0.1590950015754973	0.39884393063583806	0.4509803921568627
203	Feb25-FISH2-3L1-rep2-cp190-100x_Position005_4_cmle.ics	93	0	1	2	0.0	0.0	0.0
204	Feb25-FISH2-3L1-rep2-cp190-100x_Position005_4_cmle.ics	95	0	1	1	0.06686601515491916	0.35802469135802467	0.37179487179487175
205	Feb25-FISH2-3L1-rep2-cp190-100x_Position005_4_cmle.ics	97	0	1	1	0.05533739185234689	0.26086956521739124	0.375
206	Feb25-FISH2-3L1-rep2-cp190-100x_Position005_4_cmle.ics	98	0	1	1	0.1245091316677805	0.5192307692307692	0.5192307692307692
207	Feb25-FISH2-3L1-rep2-cp190-100x_Position005_4_cmle.ics	100	0	1	1	0.05533739185234689	0.31578947368421045	0.34782608695652173
208	Feb25-FISH2-3L1-rep2-cp190-100x_Position005_4_cmle.ics	101	0	1	1	0.11067478370469377	0.5581395348837208	0.5517241379310345
209	Feb25-FISH2-3L1-rep2-cp190-100x_Position005_4_cmle.ics	103	0	1	1	0.22596101673041646	0.7424242424242422	0.7596899224806201
210	Feb25-FISH2-3L1-rep2-cp190-100x_Position005_4_cmle.ics	104	0	1	1	0.09684043574160706	0.4158415841584158	0.7924528301886792
211	Feb25-FISH2-3L1-rep2-cp190-100x_Position005_4_cmle.ics	105	0	1	1	0.08761753709954924	0.6229508196721311	0.28571428571428564
212	Feb25-FISH2-3L1-rep2-cp190-100x_Position005_4_cmle.ics	105	0	1	2	0.0	0.0	0.0
213	Feb25-FISH2-3L1-rep2-cp190-100x_Position005_4_cmle.ics	105	0	2	1	0.0	0.0	0.0
214	Feb25-FISH2-3L1-rep2-cp190-100x_Position005_4_cmle.ics	105	0	2	2	0.13142630564932387	0.3294797687861271	0.5588235294117646
215	Feb25-FISH2-3L1-rep2-cp190-100x_Position005_4_cmle.ics	108	0	1	1	0.11528623302572269	0.36231884057971014	0.27624309392265195
216	Feb25-FISH2-3L1-rep2-cp190-100x_Position005_4_cmle.ics	109	0	1	1	0.006917173981543361	0.03157894736842105	0.030927835051546386
217	Feb25-FISH2-3L1-rep2-cp190-100x_Position005_4_cmle.ics	110	0	1	1	0.08761753709954924	0.44705882352941173	0.44705882352941173
218	Feb25-FISH2-3L1-rep2-cp190-100x_Position005_4_cmle.ics	111	0	1	1	0.10375760972315042	0.4090909090909091	0.4838709677419354
219	Feb25-FISH2-3L1-rep2-cp190-100x_Position005_4_cmle.ics	112	0	1	1	0.03228014524720235	0.18666666666666665	0.1891891891891892
220	Feb25-FISH2-3L1-rep2-cp190-100x_Position005_4_cmle.ics	113	0	1	1	0.1844579728411563	0.39603960396039606	0.5369127516778522
221	Feb25-FISH2-3L1-rep2-cp190-100x_Position005_4_cmle.ics	113	0	1	2	0.0	0.0	0.0
222	Feb25-FISH2-3L1-rep2-cp190-100x_Position005_4_cmle.ics	114	0	1	1	0.06686601515491916	0.23770491803278687	0.23966942148760326
223	Feb25-FISH2-3L1-rep2-cp190-100x_Position005_4_cmle.ics	116	0	1	1	0.16601217555704068	0.5806451612903226	0.5714285714285714
224	Feb25-FISH2-3L1-rep2-cp190-100x_Position005_4_cmle.ics	117	0	1	1	0.027668695926173444	0.10714285714285711	0.1081081081081081
225	Feb25-FISH2-3L1-rep2-cp190-100x_Position005_4_cmle.ics	119	0	1	1	0.14064920429138167	0.5865384615384615	0.5922330097087377
226	Feb25-FISH2-3L1-rep2-cp190-100x_Position005_4_cmle.ics	120	0	1	1	0.0046114493210289076	0.021276595744680847	0.021052631578947364
227	Feb25-FISH2-3L1-rep2-cp190-100x_Position005_4_cmle.ics	121	0	1	1	0.029974420586687898	0.12621359223300968	0.12745098039215683
228	Feb25-FISH2-3L1-rep2-cp190-100x_Position005_4_cmle.ics	122	0	1	1	0.0	0.0	0.0
229	Feb25-FISH2-3L1-rep2-cp190-100x_Position005_4_cmle.ics	123	0	1	1	0.050725942531317986	0.2135922330097087	0.2135922330097087
230	Feb25-FISH2-3L1-rep2-cp190-100x_Position005_4_cmle.ics	125	0	1	1	0.08070036311800588	0.33980582524271835	0.3365384615384615
231	Feb25-FISH2-3L1-rep2-cp190-100x_Position005_4_cmle.ics	126	0	1	1	0.0	0.0	0.0
232	Feb25-FISH2-3L1-rep2-cp190-100x_Position005_4_cmle.ics	127	0	1	1	0.04380876854977462	0.21839080459770113	0.21590909090909088
233	Feb25-FISH2-3L1-rep2-cp190-100x_Position005_4_cmle.ics	128	0	1	1	0.04842021787080353	0.21212121212121213	0.21212121212121213
234	Feb25-FISH2-3L1-rep2-cp190-100x_Position005_4_cmle.ics	129	0	1	1	0.09222898642057815	0.31496062992125984	0.31496062992125984
235	Feb25-FISH2-3L1-rep2-cp190-100x_Position005_4_cmle.ics	130	0	1	1	0.020751521944630084	0.17307692307692307	0.15
236	Feb25-FISH2-3L1-rep2-cp190-100x_Position005_4_cmle.ics	131	0	1	1	0.0	0.0	0.0
237	Feb25-FISH2-3L1-rep2-cp190-100x_Position005_4_cmle.ics	131	0	1	2	0.1706236248780696	0.30578512396694213	0.48366013071895425
238	Feb25-FISH2-3L1-rep2-cp190-100x_Position005_4_cmle.ics	133	0	1	1	0.0	0.0	0.0
239	Feb25-FISH2-3L1-rep2-cp190-100x_Position005_4_cmle.ics	134	0	1	1	0.04150304388926017	0.17142857142857143	0.17142857142857143
240	Feb25-FISH2-3L1-rep2-cp190-100x_Position005_4_cmle.ics	136	0	1	1	0.03919731922874571	0.13385826771653542	0.13385826771653542
241	Feb25-FISH2-3L1-rep2-cp190-100x_Position006_5_cmle.ics	1	0	1	1	0.0	0.0	0.0
242	Feb25-FISH2-3L1-rep2-cp190-100x_Position006_5_cmle.ics	1	0	1	2	0.06225456583389025	0.2523364485981308	0.5294117647058822
243	Feb25-FISH2-3L1-rep2-cp190-100x_Position006_5_cmle.ics	2	0	1	1	0.30666137984842234	0.49077490774907745	0.4925925925925926
244	Feb25-FISH2-3L1-rep2-cp190-100x_Position006_5_cmle.ics	3	0	1	1	0.1291205809888094	0.6666666666666666	0.6666666666666666
245	Feb25-FISH2-3L1-rep2-cp190-100x_Position006_5_cmle.ics	4	0	1	1	0.04380876854977462	0.17431192660550457	0.1461538461538461
246	Feb25-FISH2-3L1-rep2-cp190-100x_Position006_5_cmle.ics	5	0	1	1	0.14526065361241058	0.5163934426229507	0.5121951219512195
247	Feb25-FISH2-3L1-rep2-cp190-100x_Position006_5_cmle.ics	6	0	1	1	0.053031667191832436	0.14465408805031446	0.29870129870129863
248	Feb25-FISH2-3L1-rep2-cp190-100x_Position006_5_cmle.ics	6	0	1	2	0.0	0.0	0.0
249	Feb25-FISH2-3L1-rep2-cp190-100x_Position006_5_cmle.ics	7	0	1	1	0.16831790021755513	0.2192192192192192	0.3093220338983051
250	Feb25-FISH2-3L1-rep2-cp190-100x_Position006_5_cmle.ics	7	0	1	2	0.0	0.0	0.0
251	Feb25-FISH2-3L1-rep2-cp190-100x_Position006_5_cmle.ics	8	0	1	1	0.057643116512861345	0.3289473684210526	0.3333333333333333
252	Feb25-FISH2-3L1-rep2-cp190-100x_Position006_5_cmle.ics	9	0	1	1	0.06686601515491916	0.3085106382978723	0.3085106382978723
253	Feb25-FISH2-3L1-rep2-cp190-100x_Position006_5_cmle.ics	11	0	1	1	0.12220340700726605	0.47747747747747743	0.47747747747747743
254	Feb25-FISH2-3L1-rep2-cp190-100x_Position006_5_cmle.ics	12	0	1	1	0.37583311966385596	0.7180616740088105	0.7180616740088105
255	Feb25-FISH2-3L1-rep2-cp190-100x_Position006_5_cmle.ics	13	0	1	1	0.15448355225446841	0.5677966101694916	0.5630252100840336
256	Feb25-FISH2-3L1-rep2-cp190-100x_Position006_5_cmle.ics	14	0	1	1	0.0	0.0	0.0
257	Feb25-FISH2-3L1-rep2-cp190-100x_Position006_5_cmle.ics	16	0	1	1	0.0	0.0	0.0
258	Feb25-FISH2-3L1-rep2-cp190-100x_Position006_5_cmle.ics	16	0	2	1	0.11528623302572269	0.7936507936507935	0.390625
259	Feb25-FISH2-3L1-rep2-cp190-100x_Position006_5_cmle.ics	17	0	1	1	0.07378318913646252	0.6153846153846153	0.6274509803921567
260	Feb25-FISH2-3L1-rep2-cp190-100x_Position006_5_cmle.ics	18	0	1	1	0.0	0.0	0.0
261	Feb25-FISH2-3L1-rep2-cp190-100x_Position006_5_cmle.ics	18	0	1	2	0.07839463845749142	0.28333333333333327	0.5230769230769229
262	Feb25-FISH2-3L1-rep2-cp190-100x_Position006_5_cmle.ics	20	0	1	1	0.0	0.0	0.0
263	Feb25-FISH2-3L1-rep2-cp190-100x_Position006_5_cmle.ics	20	0	1	2	0.0	0.0	0.0
264	Feb25-FISH2-3L1-rep2-cp190-100x_Position006_5_cmle.ics	20	0	2	1	0.0	0.0	0.0
265	Feb25-FISH2-3L1-rep2-cp190-100x_Position006_5_cmle.ics	20	0	2	2	0.0	0.0	0.0
266	Feb25-FISH2-3L1-rep2-cp190-100x_Position006_5_cmle.ics	21	0	1	1	0.016140072623601176	0.0693069306930693	0.0693069306930693
267	Feb25-FISH2-3L1-rep2-cp190-100x_Position006_5_cmle.ics	25	0	1	1	0.01152862330257227	0.03846153846153846	0.03846153846153846
268	Feb25-FISH2-3L1-rep2-cp190-100x_Position006_5_cmle.ics	26	0	1	1	0.0	0.0	0.0
269	Feb25-FISH2-3L1-rep2-cp190-100x_Position006_5_cmle.ics	26	0	2	1	0.025362971265658993	0.15714285714285714	0.094017094017094
270	Feb25-FISH2-3L1-rep2-cp190-100x_Position006_5_cmle.ics	27	0	1	1	0.0	0.0	0.0
271	Feb25-FISH2-3L1-rep2-cp190-100x_Position006_5_cmle.ics	29	0	1	1	0.14526065361241058	0.4999999999999999	0.5080645161290323
272	Feb25-FISH2-3L1-rep2-cp190-100x_Position006_5_cmle.ics	30	0	1	1	0.1245091316677805	0.4655172413793102	0.39416058394160586
273	Feb25-FISH2-3L1-rep2-cp190-100x_Position006_5_cmle.ics	32	0	1	1	0.1590950015754973	0.5798319327731091	0.5798319327731091
274	Feb25-FISH2-3L1-rep2-cp190-100x_Position006_5_cmle.ics	33	0	1	1	0.11989768234675159	0.40944881889763773	0.40944881889763773
275	Feb25-FISH2-3L1-rep2-cp190-100x_Position006_5_cmle.ics	34	0	1	1	0.006917173981543361	0.042253521126760556	0.042253521126760556
276	Feb25-FISH2-3L1-rep2-cp190-100x_Position006_5_cmle.ics	35	0	1	1	0.0	0.0	0.0
277	Feb25-FISH2-3L1-rep2-cp190-100x_Position006_5_cmle.ics	37	0	1	1	0.03919731922874571	0.1683168316831683	0.33999999999999997
278	Feb25-FISH2-3L1-rep2-cp190-100x_Position006_5_cmle.ics	38	0	1	1	0.12681485632829495	0.4867256637168141	0.4867256637168141
279	Feb25-FISH2-3L1-rep2-cp190-100x_Position006_5_cmle.ics	39	0	1	1	0.0	0.0	0.0
280	Feb25-FISH2-3L1-rep2-cp190-100x_Position006_5_cmle.ics	41	0	1	1	0.14295492895189613	0.5740740740740738	0.5740740740740738
281	Feb25-FISH2-3L1-rep2-cp190-100x_Position006_5_cmle.ics	42	0	1	1	0.08300608777852034	0.12371134020618557	0.12371134020618557
282	Feb25-FISH2-3L1-rep2-cp190-100x_Position006_5_cmle.ics	43	0	1	1	0.1936808714832141	0.7850467289719624	0.7706422018348623
283	Feb25-FISH2-3L1-rep2-cp190-100x_Position006_5_cmle.ics	44	0	1	1	0.06917173981543362	0.3157894736842105	0.3157894736842105
284	Feb25-FISH2-3L1-rep2-cp190-100x_Position006_5_cmle.ics	45	0	1	1	0.15448355225446841	0.2791666666666667	0.2780082987551867
285	Feb25-FISH2-3L1-rep2-cp190-100x_Position006_5_cmle.ics	46	0	1	1	0.09914616040212151	0.3467741935483871	0.3467741935483871
286	Feb25-FISH2-3L1-rep2-cp190-100x_Position006_5_cmle.ics	47	0	1	1	0.11528623302572269	0.41322314049586767	0.641025641025641
287	Feb25-FISH2-3L1-rep2-cp190-100x_Position006_5_cmle.ics	48	0	1	1	0.0	0.0	0.0
288	Feb25-FISH2-3L1-rep2-cp190-100x_Position006_5_cmle.ics	49	0	1	1	0.11989768234675159	0.2826086956521739	0.24074074074074067
289	Feb25-FISH2-3L1-rep2-cp190-100x_Position006_5_cmle.ics	50	0	1	1	0.0	0.0	0.0
290	Feb25-FISH2-3L1-rep2-cp190-100x_Position006_5_cmle.ics	51	0	1	1	0.0645602904944047	0.345679012345679	0.3499999999999999
291	Feb25-FISH2-3L1-rep2-cp190-100x_Position006_5_cmle.ics	53	0	1	1	0.22596101673041646	0.8166666666666665	0.7777777777777777
292	Feb25-FISH2-3L1-rep2-cp190-100x_Position006_5_cmle.ics	54	0	1	1	0.15448355225446841	0.5677966101694916	0.5630252100840336
293	Feb25-FISH2-3L1-rep2-cp190-100x_Position006_5_cmle.ics	55	0	1	1	0.11298050836520823	0.36842105263157887	0.36842105263157887
294	Feb25-FISH2-3L1-rep2-cp190-100x_Position006_5_cmle.ics	56	0	1	1	0.07608891379697698	0.34375000000000006	0.34375000000000006
295	Feb25-FISH2-3L1-rep2-cp190-100x_Position006_5_cmle.ics	57	0	1	1	0.09222898642057815	0.4761904761904762	0.4819277108433734
296	Feb25-FISH2-3L1-rep2-cp190-100x_Position006_5_cmle.ics	58	0	1	1	0.08070036311800588	0.175	0.17587939698492458
297	Feb25-FISH2-3L1-rep2-cp190-100x_Position006_5_cmle.ics	59	0	1	1	0.0	0.0	0.0
298	Feb25-FISH2-3L1-rep2-cp190-100x_Position006_5_cmle.ics	60	0	1	1	0.029974420586687898	0.1313131313131313	0.1313131313131313
299	Feb25-FISH2-3L1-rep2-cp190-100x_Position006_5_cmle.ics	61	0	1	1	0.0	0.0	0.0
300	Feb25-FISH2-3L1-rep2-cp190-100x_Position006_5_cmle.ics	62	0	1	1	0.0	0.0	0.0
301	Feb25-FISH2-3L1-rep2-cp190-100x_Position006_5_cmle.ics	62	0	1	2	0.0	0.0	0.0
302	Feb25-FISH2-3L1-rep2-cp190-100x_Position006_5_cmle.ics	63	0	1	1	0.016140072623601176	0.11290322580645161	0.11290322580645161
303	Feb25-FISH2-3L1-rep2-cp190-100x_Position006_5_cmle.ics	64	0	1	1	0.0	0.0	0.0
304	Feb25-FISH2-3L1-rep2-cp190-100x_Position006_5_cmle.ics	64	0	1	2	0.0	0.0	0.0
305	Feb25-FISH2-3L1-rep2-cp190-100x_Position006_5_cmle.ics	65	0	1	1	0.04611449321028908	0.17391304347826086	0.17241379310344823
306	Feb25-FISH2-3L1-rep2-cp190-100x_Position006_5_cmle.ics	67	0	1	1	0.08761753709954924	0.19	0.5671641791044776
307	Feb25-FISH2-3L1-rep2-cp190-100x_Position006_5_cmle.ics	67	0	1	2	0.0	0.0	0.0
308	Feb25-FISH2-3L1-rep2-cp190-100x_Position006_5_cmle.ics	67	0	2	1	0.0	0.0	0.0
309	Feb25-FISH2-3L1-rep2-cp190-100x_Position006_5_cmle.ics	67	0	2	2	0.09684043574160706	0.7924528301886792	0.2245989304812834
310	Feb25-FISH2-3L1-rep2-cp190-100x_Position006_5_cmle.ics	68	0	1	1	0.0	0.0	0.0
311	Feb25-FISH2-3L1-rep2-cp190-100x_Position006_5_cmle.ics	69	0	1	1	0.0	0.0	0.0
312	Feb25-FISH2-3L1-rep2-cp190-100x_Position006_5_cmle.ics	71	0	1	1	0.20059804546475749	0.5337423312883435	0.5304878048780487
313	Feb25-FISH2-3L1-rep2-cp190-100x_Position006_5_cmle.ics	72	0	1	1	0.03228014524720235	0.11023622047244093	0.09859154929577463
314	Feb25-FISH2-3L1-rep2-cp190-100x_Position006_5_cmle.ics	73	0	1	1	0.0945347110810926	0.39805825242718434	0.39423076923076916
315	Feb25-FISH2-3L1-rep2-cp190-100x_Position006_5_cmle.ics	74	0	1	1	0.2582411619776188	0.6327683615819208	0.7567567567567568
316	Feb25-FISH2-3L1-rep2-cp190-100x_Position006_5_cmle.ics	75	0	1	1	0.0	0.0	0.0
317	Feb25-FISH2-3L1-rep2-cp190-100x_Position006_5_cmle.ics	77	0	1	1	0.0	0.0	0.0
318	Feb25-FISH2-3L1-rep2-cp190-100x_Position006_5_cmle.ics	77	0	1	2	0.0	0.0	0.0
319	Feb25-FISH2-3L1-rep2-cp190-100x_Position006_5_cmle.ics	77	0	2	1	0.006917173981543361	0.024999999999999998	0.021739130434782608
320	Feb25-FISH2-3L1-rep2-cp190-100x_Position006_5_cmle.ics	77	0	2	2	0.0	0.0	0.0
321	Feb25-FISH2-3L1-rep2-cp190-100x_Position006_5_cmle.ics	78	0	1	1	0.0	0.0	0.0
322	Feb25-FISH2-3L1-rep2-cp190-100x_Position006_5_cmle.ics	79	0	1	1	0.2351839153724743	0.6538461538461537	0.6538461538461537
323	Feb25-FISH2-3L1-rep2-cp190-100x_Position006_5_cmle.ics	80	0	1	1	0.02305724660514454	0.10309278350515463	0.1020408163265306
324	Feb25-FISH2-3L1-rep2-cp190-100x_Position006_5_cmle.ics	81	0	1	1	0.0	0.0	0.0
325	Feb25-FISH2-3L1-rep2-cp190-100x_Position006_5_cmle.ics	81	0	1	2	0.11528623302572269	0.2032520325203252	0.5494505494505494
326	Feb25-FISH2-3L1-rep2-cp190-100x_Position006_5_cmle.ics	81	0	1	3	0.0	0.0	0.0
327	Feb25-FISH2-3L1-rep2-cp190-100x_Position006_5_cmle.ics	82	0	1	1	0.23057246605144538	0.8403361344537814	0.78125
328	Feb25-FISH2-3L1-rep2-cp190-100x_Position006_5_cmle.ics	83	0	1	1	0.3181900031509946	0.5587044534412955	0.5587044534412955
329	Feb25-FISH2-3L1-rep2-cp190-100x_Position006_5_cmle.ics	84	0	1	1	0.0	0.0	0.0
330	Feb25-FISH2-3L1-rep2-cp190-100x_Position006_5_cmle.ics	85	0	1	1	0.2144323934278442	0.738095238095238	0.7560975609756098
331	Feb25-FISH2-3L1-rep2-cp190-100x_Position006_5_cmle.ics	88	0	1	1	0.17292934953858402	0.3623188405797101	0.3456221198156681
332	Feb25-FISH2-3L1-rep2-cp190-100x_Position006_5_cmle.ics	88	0	1	2	0.0	0.0	0.0
333	Feb25-FISH2-3L1-rep2-cp190-100x_Position006_5_cmle.ics	88	0	2	1	0.0	0.0	0.0
334	Feb25-FISH2-3L1-rep2-cp190-100x_Position006_5_cmle.ics	88	0	2	2	0.07608891379697698	0.4124999999999999	0.46478873239436613
335	Feb25-FISH2-3L1-rep2-cp190-100x_Position006_5_cmle.ics	89	0	1	1	0.0	0.0	0.0
336	Feb25-FISH2-3L1-rep2-cp190-100x_Position006_5_cmle.ics	92	0	1	1	0.0	0.0	0.0
337	Feb25-FISH2-3L1-rep2-cp190-100x_Position006_5_cmle.ics	94	0	1	1	0.07839463845749142	0.40963855421686735	0.40476190476190477
338	Feb25-FISH2-3L1-rep2-cp190-100x_Position006_5_cmle.ics	96	0	1	1	0.0	0.0	0.0
339	Feb25-FISH2-3L1-rep2-cp190-100x_Position006_5_cmle.ics	97	0	1	1	0.0	0.0	0.0
340	Feb25-FISH2-3L1-rep2-cp190-100x_Position006_5_cmle.ics	99	0	1	1	0.18676369750167077	0.6982758620689654	0.6982758620689654
341	Feb25-FISH2-3L1-rep2-cp190-100x_Position006_5_cmle.ics	100	0	1	1	0.04842021787080353	0.1735537190082644	0.17073170731707316
342	Feb25-FISH2-3L1-rep2-cp190-100x_Position006_5_cmle.ics	101	0	1	1	0.0	0.0	0.0
343	Feb25-FISH2-3L1-rep2-cp190-100x_Position006_5_cmle.ics	102	0	1	1	0.0	0.0	0.0
344	Feb25-FISH2-3L1-rep2-cp190-100x_Position006_5_cmle.ics	103	0	1	1	0.11989768234675159	0.3999999999999999	0.4031007751937984
345	Feb25-FISH2-3L1-rep2-cp190-100x_Position006_5_cmle.ics	104	0	1	1	0.11759195768623715	0.3695652173913044	0.3722627737226277
346	Feb25-FISH2-3L1-rep2-cp190-100x_Position006_5_cmle.ics	105	0	1	1	0.2536297126565899	0.859375	0.8527131782945735
347	Feb25-FISH2-3L1-rep2-cp190-100x_Position006_5_cmle.ics	106	0	1	1	0.053031667191832436	0.20175438596491227	0.20175438596491227
348	Feb25-FISH2-3L1-rep2-cp190-100x_Position006_5_cmle.ics	109	0	1	1	0.26746406061967665	0.5087719298245614	0.6783625730994152
349	Feb25-FISH2-3L1-rep2-cp190-100x_Position006_5_cmle.ics	109	0	1	2	0.0	0.0	0.0
350	Feb25-FISH2-3L1-rep2-cp190-100x_Position006_5_cmle.ics	109	0	2	1	0.0	0.0	0.0
351	Feb25-FISH2-3L1-rep2-cp190-100x_Position006_5_cmle.ics	109	0	2	2	0.18676369750167077	0.7499999999999999	0.48502994011976047
352	Feb25-FISH2-3L1-rep2-cp190-100x_Position006_5_cmle.ics	110	0	1	1	0.08300608777852034	0.288	0.2857142857142857
353	Feb25-FISH2-3L1-rep2-cp190-100x_Position006_5_cmle.ics	111	0	1	1	0.0	0.0	0.0
354	Feb25-FISH2-3L1-rep2-cp190-100x_Position006_5_cmle.ics	111	0	2	1	0.0	0.0	0.0
355	Feb25-FISH2-3L1-rep2-cp190-100x_Position006_5_cmle.ics	112	0	1	1	0.0	0.0	0.0
356	Feb25-FISH2-3L1-rep2-cp190-100x_Position006_5_cmle.ics	113	0	1	1	0.08070036311800588	0.29166666666666663	0.29166666666666663
357	Feb25-FISH2-3L1-rep2-cp190-100x_Position006_5_cmle.ics	114	0	1	1	0.0	0.0	0.0
358	Feb25-FISH2-3L1-rep2-cp190-100x_Position006_5_cmle.ics	114	0	2	1	0.059948841173375796	0.4727272727272727	0.15204678362573099
359	Feb25-FISH2-3L1-rep2-cp190-100x_Position006_5_cmle.ics	115	0	1	1	0.16601217555704068	0.6101694915254237	0.6101694915254237
360	Feb25-FISH2-3L1-rep2-cp190-100x_Position006_5_cmle.ics	116	0	1	1	0.0	0.0	0.0
361	Feb25-FISH2-3L1-rep2-cp190-100x_Position006_5_cmle.ics	118	0	1	1	0.13373203030983832	0.5043478260869565	0.5043478260869565
362	Feb25-FISH2-3L1-rep2-cp190-100x_Position006_5_cmle.ics	119	0	1	1	0.01152862330257227	0.0510204081632653	0.05154639175257732
363	Feb25-FISH2-3L1-rep2-cp190-100x_Position006_5_cmle.ics	120	0	1	1	0.0	0.0	0.0
364	Feb25-FISH2-3L1-rep2-cp190-100x_Position006_5_cmle.ics	121	0	1	1	0.3043556551879079	0.8571428571428571	0.8571428571428571
365	Feb25-FISH2-3L1-rep2-cp190-100x_Position006_5_cmle.ics	122	0	1	1	0.0	0.0	0.0
366	Feb25-FISH2-3L1-rep2-cp190-100x_Position006_5_cmle.ics	123	0	1	1	0.10375760972315042	0.4128440366972477	0.4166666666666665
367	Feb25-FISH2-3L1-rep2-cp190-100x_Position006_5_cmle.ics	125	0	1	1	0.09222898642057815	0.5714285714285714	0.6349206349206349
368	Feb25-FISH2-3L1-rep2-cp190-100x_Position006_5_cmle.ics	127	0	1	1	0.013834347963086722	0.07058823529411765	0.05769230769230768
369	Feb25-FISH2-3L1-rep2-cp190-100x_Position006_5_cmle.ics	128	0	1	1	0.2351839153724743	0.7034482758620689	0.7083333333333334
370	Feb25-FISH2-3L1-rep2-cp190-100x_Position006_5_cmle.ics	129	0	1	1	0.06686601515491916	0.27619047619047615	0.24576271186440676
371	Feb25-FISH2-3L1-rep2-cp190-100x_Position006_5_cmle.ics	130	0	1	1	0.0	0.0	0.0
372	Feb25-FISH2-3L1-rep2-cp190-100x_Position006_5_cmle.ics	131	0	1	1	0.0	0.0	0.0
373	Feb25-FISH2-3L1-rep2-cp190-100x_Position006_5_cmle.ics	132	0	1	1	0.2697697852801911	0.818181818181818	0.7959183673469387
374	Feb25-FISH2-3L1-rep2-cp190-100x_Position006_5_cmle.ics	134	0	1	1	0.17523507419909848	0.7037037037037035	0.7037037037037035
375	Feb25-FISH2-3L1-rep2-cp190-100x_Position006_5_cmle.ics	135	0	1	1	0.050725942531317986	0.2156862745098039	0.2135922330097087
376	Feb25-FISH2-3L1-rep2-cp190-100x_Position006_5_cmle.ics	137	0	1	1	0.13373203030983832	0.5576923076923077	0.5523809523809523
377	Feb25-FISH2-3L1-rep2-cp190-100x_Position006_5_cmle.ics	138	0	1	1	0.0	0.0	0.0
378	Feb25-FISH2-3L1-rep2-cp190-100x_Position006_5_cmle.ics	138	0	1	2	0.16601217555704068	0.27272727272727265	0.9863013698630135
379	Feb25-FISH2-3L1-rep2-cp190-100x_Position006_5_cmle.ics	140	0	1	1	0.11989768234675159	0.416	0.4126984126984126
380	Feb25-FISH2-3L1-rep2-cp190-100x_Position007_6_cmle.ics	1	0	1	1	0.21212666876732975	0.7863247863247862	0.7999999999999999
381	Feb25-FISH2-3L1-rep2-cp190-100x_Position007_6_cmle.ics	2	0	1	1	0.0	0.0	0.0
382	Feb25-FISH2-3L1-rep2-cp190-100x_Position007_6_cmle.ics	4	0	1	1	0.0046114493210289076	0.015267175572519082	0.018018018018018018
383	Feb25-FISH2-3L1-rep2-cp190-100x_Position007_6_cmle.ics	5	0	1	1	0.1844579728411563	0.5555555555555556	0.5555555555555556
384	Feb25-FISH2-3L1-rep2-cp190-100x_Position007_6_cmle.ics	6	0	1	1	0.0	0.0	0.0
385	Feb25-FISH2-3L1-rep2-cp190-100x_Position007_6_cmle.ics	7	0	1	1	0.04150304388926017	0.18181818181818182	0.18181818181818182
386	Feb25-FISH2-3L1-rep2-cp190-100x_Position007_6_cmle.ics	8	0	1	1	0.0	0.0	0.0
387	Feb25-FISH2-3L1-rep2-cp190-100x_Position007_6_cmle.ics	9	0	1	1	0.1291205809888094	0.5283018867924527	0.5283018867924527
388	Feb25-FISH2-3L1-rep2-cp190-100x_Position007_6_cmle.ics	10	0	1	1	0.08761753709954924	0.2835820895522388	0.2345679012345679
389	Feb25-FISH2-3L1-rep2-cp190-100x_Position007_6_cmle.ics	11	0	1	1	0.06225456583389025	0.20769230769230765	0.20610687022900762
390	Feb25-FISH2-3L1-rep2-cp190-100x_Position007_6_cmle.ics	12	0	1	1	0.0	0.0	0.0
391	Feb25-FISH2-3L1-rep2-cp190-100x_Position007_6_cmle.ics	13	0	1	1	0.006917173981543361	0.05882352941176469	0.05660377358490565
392	Feb25-FISH2-3L1-rep2-cp190-100x_Position007_6_cmle.ics	16	0	1	1	0.0	0.0	0.0
393	Feb25-FISH2-3L1-rep2-cp190-100x_Position007_6_cmle.ics	18	0	1	1	0.1890694221621852	0.6259541984732823	0.6259541984732823
394	Feb25-FISH2-3L1-rep2-cp190-100x_Position007_6_cmle.ics	19	0	1	1	0.025362971265658993	0.09734513274336283	0.07746478873239436
395	Feb25-FISH2-3L1-rep2-cp190-100x_Position007_6_cmle.ics	20	0	1	1	0.0	0.0	0.0
396	Feb25-FISH2-3L1-rep2-cp190-100x_Position007_6_cmle.ics	21	0	1	1	0.12220340700726605	0.5196078431372548	0.4274193548387097
397	Feb25-FISH2-3L1-rep2-cp190-100x_Position007_6_cmle.ics	22	0	1	1	0.08761753709954924	0.30894308943089427	0.48717948717948706
398	Feb25-FISH2-3L1-rep2-cp190-100x_Position007_6_cmle.ics	23	0	1	1	0.0	0.0	0.0
399	Feb25-FISH2-3L1-rep2-cp190-100x_Position007_6_cmle.ics	25	0	1	1	0.10606333438366487	0.43809523809523804	0.43809523809523804
400	Feb25-FISH2-3L1-rep2-cp190-100x_Position007_6_cmle.ics	26	0	1	1	0.3412472497561392	0.5873015873015872	0.6548672566371682
401	Feb25-FISH2-3L1-rep2-cp190-100x_Position007_6_cmle.ics	27	0	1	1	0.06917173981543362	0.2	0.2
402	Feb25-FISH2-3L1-rep2-cp190-100x_Position007_6_cmle.ics	28	0	1	1	0.016140072623601176	0.11475409836065573	0.11475409836065573
403	Feb25-FISH2-3L1-rep2-cp190-100x_Position007_6_cmle.ics	29	0	1	1	0.0	0.0	0.0
404	Feb25-FISH2-3L1-rep2-cp190-100x_Position007_6_cmle.ics	29	0	2	1	0.0	0.0	0.0
405	Feb25-FISH2-3L1-rep2-cp190-100x_Position007_6_cmle.ics	30	0	1	1	0.13834347963086724	0.5309734513274337	0.5309734513274337
406	Feb25-FISH2-3L1-rep2-cp190-100x_Position007_6_cmle.ics	31	0	1	1	0.19137514682269965	0.5060975609756097	0.5123456790123456
407	Feb25-FISH2-3L1-rep2-cp190-100x_Position007_6_cmle.ics	32	0	1	1	0.03919731922874571	0.17894736842105258	0.14782608695652172
408	Feb25-FISH2-3L1-rep2-cp190-100x_Position007_6_cmle.ics	33	0	1	1	0.0	0.0	0.0
409	Feb25-FISH2-3L1-rep2-cp190-100x_Position007_6_cmle.ics	34	0	1	1	0.0	0.0	0.0
410	Feb25-FISH2-3L1-rep2-cp190-100x_Position007_6_cmle.ics	34	0	1	2	0.0	0.0	0.0
411	Feb25-FISH2-3L1-rep2-cp190-100x_Position007_6_cmle.ics	34	0	2	1	0.0	0.0	0.0
412	Feb25-FISH2-3L1-rep2-cp190-100x_Position007_6_cmle.ics	34	0	2	2	0.32741290179305244	0.7064676616915422	0.7282051282051282
413	Feb25-FISH2-3L1-rep2-cp190-100x_Position007_6_cmle.ics	35	0	1	1	0.13373203030983832	0.42962962962962964	0.4233576642335766
414	Feb25-FISH2-3L1-rep2-cp190-100x_Position007_6_cmle.ics	36	0	1	1	0.0	0.0	0.0
415	Feb25-FISH2-3L1-rep2-cp190-100x_Position007_6_cmle.ics	38	0	1	1	0.17292934953858402	0.4518072289156625	0.7653061224489794
416	Feb25-FISH2-3L1-rep2-cp190-100x_Position007_6_cmle.ics	38	0	1	2	0.0	0.0	0.0
417	Feb25-FISH2-3L1-rep2-cp190-100x_Position007_6_cmle.ics	39	0	1	1	0.1798465235201274	0.624	0.624
418	Feb25-FISH2-3L1-rep2-cp190-100x_Position007_6_cmle.ics	40	0	1	1	0.0	0.0	0.0
419	Feb25-FISH2-3L1-rep2-cp190-100x_Position007_6_cmle.ics	41	0	1	1	0.22596101673041646	0.644736842105263	0.7424242424242422
420	Feb25-FISH2-3L1-rep2-cp190-100x_Position007_6_cmle.ics	42	0	1	1	0.2098209441068153	0.7777777777777777	0.7844827586206894
421	Feb25-FISH2-3L1-rep2-cp190-100x_Position007_6_cmle.ics	43	0	1	1	0.0	0.0	0.0
422	Feb25-FISH2-3L1-rep2-cp190-100x_Position007_6_cmle.ics	44	0	1	1	0.0	0.0	0.0
423	Feb25-FISH2-3L1-rep2-cp190-100x_Position007_6_cmle.ics	45	0	1	1	0.19598659614372857	0.6204379562043796	0.6249999999999999
424	Feb25-FISH2-3L1-rep2-cp190-100x_Position007_6_cmle.ics	46	0	1	1	0.16370645089652622	0.6396396396396395	0.6396396396396395
425	Feb25-FISH2-3L1-rep2-cp190-100x_Position007_6_cmle.ics	47	0	1	1	0.0	0.0	0.0
426	Feb25-FISH2-3L1-rep2-cp190-100x_Position007_6_cmle.ics	48	0	1	1	0.03458586990771681	0.20833333333333334	0.17647058823529413
427	Feb25-FISH2-3L1-rep2-cp190-100x_Position007_6_cmle.ics	49	0	1	1	0.11067478370469377	0.4444444444444443	0.4485981308411214
428	Feb25-FISH2-3L1-rep2-cp190-100x_Position007_6_cmle.ics	51	0	1	1	0.13834347963086724	0.5042016806722689	0.5042016806722689
429	Feb25-FISH2-3L1-rep2-cp190-100x_Position007_6_cmle.ics	52	0	1	1	0.0	0.0	0.0
430	Feb25-FISH2-3L1-rep2-cp190-100x_Position007_6_cmle.ics	53	0	1	1	0.0	0.0	0.0
431	Feb25-FISH2-3L1-rep2-cp190-100x_Position007_6_cmle.ics	54	0	1	1	0.0	0.0	0.0
432	Feb25-FISH2-3L1-rep2-cp190-100x_Position007_6_cmle.ics	55	0	1	1	0.20520949478578637	0.6223776223776223	0.6312056737588652
433	Feb25-FISH2-3L1-rep2-cp190-100x_Position007_6_cmle.ics	56	0	1	1	0.09222898642057815	0.31496062992125984	0.31496062992125984
434	Feb25-FISH2-3L1-rep2-cp190-100x_Position007_6_cmle.ics	57	0	1	1	0.19598659614372857	0.5743243243243243	0.5782312925170067
435	Feb25-FISH2-3L1-rep2-cp190-100x_Position007_6_cmle.ics	58	0	1	1	0.0	0.0	0.0
436	Feb25-FISH2-3L1-rep2-cp190-100x_Position007_6_cmle.ics	61	0	1	1	0.12681485632829495	0.39568345323740994	0.6470588235294117
437	Feb25-FISH2-3L1-rep2-cp190-100x_Position007_6_cmle.ics	61	0	1	2	0.0	0.0	0.0
438	Feb25-FISH2-3L1-rep2-cp190-100x_Position007_6_cmle.ics	62	0	1	1	0.22596101673041646	0.35766423357664234	0.3091482649842271
439	Feb25-FISH2-3L1-rep2-cp190-100x_Position007_6_cmle.ics	64	0	1	1	0.0853118124390348	0.30327868852459017	0.30327868852459017
440	Feb25-FISH2-3L1-rep2-cp190-100x_Position007_6_cmle.ics	65	0	1	1	0.0	0.0	0.0
441	Feb25-FISH2-3L1-rep2-cp190-100x_Position007_6_cmle.ics	65	0	1	2	0.0	0.0	0.0
442	Feb25-FISH2-3L1-rep2-cp190-100x_Position007_6_cmle.ics	66	0	1	1	0.10375760972315042	0.3913043478260869	0.34090909090909083
443	Feb25-FISH2-3L1-rep2-cp190-100x_Position007_6_cmle.ics	67	0	1	1	0.03228014524720235	0.1728395061728395	0.17073170731707313
444	Feb25-FISH2-3L1-rep2-cp190-100x_Position007_6_cmle.ics	68	0	1	1	0.0	0.0	0.0
445	Feb25-FISH2-3L1-rep2-cp190-100x_Position007_6_cmle.ics	69	0	1	1	0.22826674139093092	0.5963855421686746	0.668918918918919
446	Feb25-FISH2-3L1-rep2-cp190-100x_Position007_6_cmle.ics	70	0	1	1	0.12220340700726605	0.5520833333333334	0.5520833333333334
447	Feb25-FISH2-3L1-rep2-cp190-100x_Position007_6_cmle.ics	72	0	1	1	0.025362971265658993	0.14102564102564102	0.13924050632911392
448	Feb25-FISH2-3L1-rep2-cp190-100x_Position007_6_cmle.ics	73	0	1	1	0.13373203030983832	0.4957264957264957	0.4915254237288135
449	Feb25-FISH2-3L1-rep2-cp190-100x_Position007_6_cmle.ics	75	0	1	1	0.0	0.0	0.0
450	Feb25-FISH2-3L1-rep2-cp190-100x_Position007_6_cmle.ics	76	0	1	1	0.0	0.0	0.0
451	Feb25-FISH2-3L1-rep2-cp190-100x_Position007_6_cmle.ics	77	0	1	1	0.0	0.0	0.0
452	Feb25-FISH2-3L1-rep2-cp190-100x_Position007_6_cmle.ics	78	0	1	1	0.0	0.0	0.0
453	Feb25-FISH2-3L1-rep2-cp190-100x_Position007_6_cmle.ics	80	0	1	1	0.0	0.0	0.0
454	Feb25-FISH2-3L1-rep2-cp190-100x_Position007_6_cmle.ics	81	0	1	1	0.07378318913646252	0.24806201550387594	0.25
455	Feb25-FISH2-3L1-rep2-cp190-100x_Position007_6_cmle.ics	83	0	1	1	0.0	0.0	0.0
456	Feb25-FISH2-3L1-rep2-cp190-100x_Position007_6_cmle.ics	84	0	1	1	0.0	0.0	0.0
457	Feb25-FISH2-3L1-rep2-cp190-100x_Position007_6_cmle.ics	87	0	1	1	0.12681485632829495	0.5092592592592591	0.5092592592592591
458	Feb25-FISH2-3L1-rep2-cp190-100x_Position007_6_cmle.ics	88	0	1	1	0.04150304388926017	0.18367346938775508	0.18750000000000003
459	Feb25-FISH2-3L1-rep2-cp190-100x_Position007_6_cmle.ics	89	0	1	1	0.07147746447594806	0.38271604938271603	0.33333333333333326
460	Feb25-FISH2-3L1-rep2-cp190-100x_Position007_6_cmle.ics	89	0	1	2	0.0	0.0	0.0
461	Feb25-FISH2-3L1-rep2-cp190-100x_Position007_6_cmle.ics	89	0	2	1	0.0	0.0	0.0
462	Feb25-FISH2-3L1-rep2-cp190-100x_Position007_6_cmle.ics	89	0	2	2	0.03689159456823126	0.2051282051282051	0.2461538461538461
463	Feb25-FISH2-3L1-rep2-cp190-100x_Position007_6_cmle.ics	90	0	1	1	0.050725942531317986	0.13749999999999998	0.13836477987421383
464	Feb25-FISH2-3L1-rep2-cp190-100x_Position007_6_cmle.ics	91	0	1	1	0.12681485632829495	0.42635658914728675	1.0
465	Feb25-FISH2-3L1-rep2-cp190-100x_Position007_6_cmle.ics	91	0	1	2	0.0	0.0	0.0
466	Feb25-FISH2-3L1-rep2-cp190-100x_Position007_6_cmle.ics	92	0	1	1	0.0	0.0	0.0
467	Feb25-FISH2-3L1-rep2-cp190-100x_Position007_6_cmle.ics	95	0	1	1	0.09914616040212151	0.8113207547169811	0.3208955223880597
468	Feb25-FISH2-3L1-rep2-cp190-100x_Position007_6_cmle.ics	95	0	2	1	0.0	0.0	0.0
469	Feb25-FISH2-3L1-rep2-cp190-100x_Position007_6_cmle.ics	96	0	1	1	0.0899232617600637	0.4534883720930232	0.4534883720930232
470	Feb25-FISH2-3L1-rep2-cp190-100x_Position007_6_cmle.ics	97	0	1	1	0.23979536469350318	0.7222222222222222	0.7222222222222222
471	Feb25-FISH2-3L1-rep2-cp190-100x_Position007_6_cmle.ics	98	0	1	1	0.08300608777852034	0.27272727272727265	0.27480916030534347
472	Feb25-FISH2-3L1-rep2-cp190-100x_Position007_6_cmle.ics	99	0	1	1	0.18215224818064185	0.8404255319148936	0.5851851851851851
473	Feb25-FISH2-3L1-rep2-cp190-100x_Position007_6_cmle.ics	100	0	1	1	0.0	0.0	0.0
474	Feb25-FISH2-3L1-rep2-cp190-100x_Position007_6_cmle.ics	101	0	1	1	0.11067478370469377	0.5	0.31999999999999995
475	Feb25-FISH2-3L1-rep2-cp190-100x_Position007_6_cmle.ics	102	0	1	1	0.0	0.0	0.0
476	Feb25-FISH2-3L1-rep2-cp190-100x_Position007_6_cmle.ics	104	0	1	1	0.09914616040212151	0.3359375	0.3333333333333333
477	Feb25-FISH2-3L1-rep2-cp190-100x_Position007_6_cmle.ics	105	0	1	1	0.0	0.0	0.0
478	Feb25-FISH2-3L1-rep2-cp190-100x_Position007_6_cmle.ics	107	0	1	1	0.06225456583389025	0.2477064220183486	0.23478260869565215
479	Feb25-FISH2-3L1-rep2-cp190-100x_Position007_6_cmle.ics	108	0	1	1	0.08070036311800588	0.3333333333333333	0.3333333333333333
480	Feb25-FISH2-3L1-rep2-cp190-100x_Position007_6_cmle.ics	110	0	1	1	0.013834347963086722	0.07228915662650601	0.07142857142857142
481	Feb25-FISH2-3L1-rep2-cp190-100x_Position007_6_cmle.ics	114	0	1	1	0.14756637827292504	0.5289256198347106	0.6736842105263157
482	Feb25-FISH2-3L1-rep2-cp190-100x_Position007_6_cmle.ics	116	0	1	1	0.0853118124390348	0.24183006535947713	0.23717948717948717
483	Feb25-FISH2-3L1-rep2-cp190-100x_Position007_6_cmle.ics	118	0	1	1	0.04380876854977462	0.35185185185185175	0.3392857142857142
484	Feb25-FISH2-3L1-rep2-cp190-100x_Position007_6_cmle.ics	119	0	1	1	0.10836905904417933	0.5164835164835164	0.5108695652173912
485	Feb25-FISH2-3L1-rep2-cp190-100x_Position007_6_cmle.ics	120	0	1	1	0.016140072623601176	0.109375	0.109375
486	Feb25-FISH2-3L1-rep2-cp190-100x_Position007_6_cmle.ics	121	0	1	1	0.08070036311800588	0.5833333333333333	0.22151898734177214
487	Feb25-FISH2-3L1-rep2-cp190-100x_Position007_6_cmle.ics	122	0	1	1	0.0	0.0	0.0
488	Feb25-FISH2-3L1-rep2-cp190-100x_Position007_6_cmle.ics	122	0	2	1	0.23057246605144538	0.6944444444444444	0.36363636363636354
489	Feb25-FISH2-3L1-rep2-cp190-100x_Position007_6_cmle.ics	124	0	1	1	0.0	0.0	0.0
490	Feb25-FISH2-3L1-rep2-cp190-100x_Position007_6_cmle.ics	125	0	1	1	0.0	0.0	0.0
491	Feb25-FISH2-3L1-rep2-cp190-100x_Position007_6_cmle.ics	125	0	1	2	0.11989768234675159	0.9122807017543859	0.35135135135135137
492	Feb25-FISH2-3L1-rep2-cp190-100x_Position007_6_cmle.ics	125	0	2	1	0.016140072623601176	0.02953586497890295	0.08333333333333333
493	Feb25-FISH2-3L1-rep2-cp190-100x_Position007_6_cmle.ics	125	0	2	2	0.0	0.0	0.0
494	Feb25-FISH2-3L1-rep2-cp190-100x_Position007_6_cmle.ics	126	0	1	1	0.15448355225446841	0.5775862068965516	0.5826086956521739
495	Feb25-FISH2-3L1-rep2-cp190-100x_Position007_6_cmle.ics	127	0	1	1	0.0	0.0	0.0
496	Feb25-FISH2-3L1-rep2-cp190-100x_Position007_6_cmle.ics	128	0	1	1	0.20520949478578637	0.7876106194690264	0.794642857142857
497	Feb25-FISH2-3L1-rep2-cp190-100x_Position007_6_cmle.ics	129	0	1	1	0.0	0.0	0.0
498	Feb25-FISH2-3L1-rep2-cp190-100x_Position007_6_cmle.ics	129	0	2	1	0.0	0.0	0.0
499	Feb25-FISH2-3L1-rep2-cp190-100x_Position007_6_cmle.ics	131	0	1	1	0.07608891379697698	0.3626373626373626	0.2946428571428571
500	Feb25-FISH2-3L1-rep2-cp190-100x_Position007_6_cmle.ics	132	0	1	1	0.11759195768623715	0.35172413793103446	0.35172413793103446
501	Feb25-FISH2-3L1-rep2-cp190-100x_Position007_6_cmle.ics	135	0	1	1	0.28590985790379225	0.5123966942148759	0.6458333333333334
502	Feb25-FISH2-3L1-rep2-cp190-100x_Position007_6_cmle.ics	136	0	1	1	0.0	0.0	0.0
503	Feb25-FISH2-3L1-rep2-cp190-100x_Position007_6_cmle.ics	136	0	2	1	0.11528623302572269	0.6849315068493149	0.390625
504	Feb25-FISH2-3L1-rep2-cp190-100x_Position007_6_cmle.ics	138	0	1	1	0.01152862330257227	0.0510204081632653	0.047619047619047616
505	Feb25-FISH2-3L1-rep2-cp190-100x_Position007_6_cmle.ics	140	0	1	1	0.07378318913646252	0.31683168316831684	0.31683168316831684
506	Feb25-FISH2-3L1-rep2-cp190-100x_Position007_6_cmle.ics	141	0	1	1	0.13603775497035278	0.5175438596491229	0.4573643410852713
507	Feb25-FISH2-3L1-rep2-cp190-100x_Position007_6_cmle.ics	142	0	1	1	0.0899232617600637	0.361111111111111	0.361111111111111
508	Feb25-FISH2-3L1-rep2-cp190-100x_Position007_6_cmle.ics	143	0	1	1	0.23748964003298875	0.7054794520547945	0.7006802721088434
509	Feb25-FISH2-3L1-rep2-cp190-100x_Position007_6_cmle.ics	144	0	1	1	0.0	0.0	0.0
510	Feb25-FISH2-3L1-rep2-cp190-100x_Position007_6_cmle.ics	145	0	1	1	0.0	0.0	0.0
511	Feb25-FISH2-3L1-rep2-cp190-100x_Position007_6_cmle.ics	145	0	2	1	0.02305724660514454	0.13333333333333333	0.05952380952380953
512	Feb25-FISH2-3L1-rep2-cp190-100x_Position007_6_cmle.ics	147	0	1	1	0.053031667191832436	0.1742424242424242	0.17557251908396945
513	Feb25-FISH2-3L1-rep2-cp190-100x_Position007_6_cmle.ics	148	0	1	1	0.10375760972315042	0.27439024390243894	0.2710843373493975
514	Feb25-FISH2-3L1-rep2-cp190-100x_Position007_6_cmle.ics	149	0	1	1	0.0	0.0	0.0
515	Feb25-FISH2-3L1-rep2-cp190-100x_Position007_6_cmle.ics	151	0	1	1	0.0	0.0	0.0
516	Feb25-FISH2-3L1-rep2-cp190-100x_Position007_6_cmle.ics	152	0	1	1	0.0	0.0	0.0
517	Feb25-FISH2-3L1-rep2-cp190-100x_Position007_6_cmle.ics	152	0	1	2	0.0	0.0	0.0
518	Feb25-FISH2-3L1-rep2-cp190-100x_Position008_7_cmle.ics	2	0	1	1	0.17523507419909848	0.34703196347031956	0.343891402714932
519	Feb25-FISH2-3L1-rep2-cp190-100x_Position008_7_cmle.ics	3	0	1	1	0.0645602904944047	0.11023622047244093	0.11715481171548116
520	Feb25-FISH2-3L1-rep2-cp190-100x_Position008_7_cmle.ics	4	0	1	1	0.3181900031509946	0.6634615384615383	0.816568047337278
521	Feb25-FISH2-3L1-rep2-cp190-100x_Position008_7_cmle.ics	4	0	1	2	0.0	0.0	0.0
522	Feb25-FISH2-3L1-rep2-cp190-100x_Position008_7_cmle.ics	5	0	1	1	0.0	0.0	0.0
523	Feb25-FISH2-3L1-rep2-cp190-100x_Position008_7_cmle.ics	6	0	1	1	0.01844579728411563	0.16	0.16
524	Feb25-FISH2-3L1-rep2-cp190-100x_Position008_7_cmle.ics	8	0	1	1	0.0853118124390348	0.3627450980392157	0.3627450980392157
525	Feb25-FISH2-3L1-rep2-cp190-100x_Position008_7_cmle.ics	9	0	1	1	0.0	0.0	0.0
526	Feb25-FISH2-3L1-rep2-cp190-100x_Position008_7_cmle.ics	11	0	1	1	0.0	0.0	0.0
527	Feb25-FISH2-3L1-rep2-cp190-100x_Position008_7_cmle.ics	12	0	1	1	0.0945347110810926	0.3831775700934578	0.3796296296296295
528	Feb25-FISH2-3L1-rep2-cp190-100x_Position008_7_cmle.ics	13	0	1	1	0.0	0.0	0.0
529	Feb25-FISH2-3L1-rep2-cp190-100x_Position008_7_cmle.ics	14	0	1	1	0.0	0.0	0.0
530	Feb25-FISH2-3L1-rep2-cp190-100x_Position008_7_cmle.ics	14	0	1	2	0.0	0.0	0.0
531	Feb25-FISH2-3L1-rep2-cp190-100x_Position008_7_cmle.ics	14	0	1	3	0.0	0.0	0.0
532	Feb25-FISH2-3L1-rep2-cp190-100x_Position008_7_cmle.ics	14	0	2	1	0.0	0.0	0.0
533	Feb25-FISH2-3L1-rep2-cp190-100x_Position008_7_cmle.ics	14	0	2	2	0.0	0.0	0.0
534	Feb25-FISH2-3L1-rep2-cp190-100x_Position008_7_cmle.ics	14	0	2	3	0.0	0.0	0.0
535	Feb25-FISH2-3L1-rep2-cp190-100x_Position008_7_cmle.ics	14	0	3	1	0.0023057246605144538	0.014705882352941175	0.00847457627118644
536	Feb25-FISH2-3L1-rep2-cp190-100x_Position008_7_cmle.ics	14	0	3	2	0.0	0.0	0.0
537	Feb25-FISH2-3L1-rep2-cp190-100x_Position008_7_cmle.ics	14	0	3	3	0.0	0.0	0.0
538	Feb25-FISH2-3L1-rep2-cp190-100x_Position008_7_cmle.ics	16	0	1	1	0.0	0.0	0.0
539	Feb25-FISH2-3L1-rep2-cp190-100x_Position008_7_cmle.ics	17	0	1	1	0.0	0.0	0.0
540	Feb25-FISH2-3L1-rep2-cp190-100x_Position008_7_cmle.ics	17	0	1	2	0.0	0.0	0.0
541	Feb25-FISH2-3L1-rep2-cp190-100x_Position008_7_cmle.ics	17	0	2	1	0.0	0.0	0.0
542	Feb25-FISH2-3L1-rep2-cp190-100x_Position008_7_cmle.ics	17	0	2	2	0.01844579728411563	0.15384615384615383	0.09999999999999998
543	Feb25-FISH2-3L1-rep2-cp190-100x_Position008_7_cmle.ics	18	0	1	1	0.13142630564932387	0.7124999999999999	0.7124999999999999
544	Feb25-FISH2-3L1-rep2-cp190-100x_Position008_7_cmle.ics	21	0	1	1	0.08761753709954924	0.5135135135135135	0.5205479452054793
545	Feb25-FISH2-3L1-rep2-cp190-100x_Position008_7_cmle.ics	22	0	1	1	0.0	0.0	0.0
546	Feb25-FISH2-3L1-rep2-cp190-100x_Position008_7_cmle.ics	23	0	1	1	0.0	0.0	0.0
547	Feb25-FISH2-3L1-rep2-cp190-100x_Position008_7_cmle.ics	24	0	1	1	0.10606333438366487	0.46	0.37398373983739835
548	Feb25-FISH2-3L1-rep2-cp190-100x_Position008_7_cmle.ics	24	0	1	2	0.0	0.0	0.0
549	Feb25-FISH2-3L1-rep2-cp190-100x_Position008_7_cmle.ics	24	0	2	1	0.0	0.0	0.0
550	Feb25-FISH2-3L1-rep2-cp190-100x_Position008_7_cmle.ics	24	0	2	2	0.01844579728411563	0.06956521739130433	0.0879120879120879
551	Feb25-FISH2-3L1-rep2-cp190-100x_Position008_7_cmle.ics	25	0	1	1	0.14756637827292504	0.5289256198347106	0.5289256198347106
552	Feb25-FISH2-3L1-rep2-cp190-100x_Position008_7_cmle.ics	26	0	1	1	0.21212666876732975	0.676470588235294	0.676470588235294
553	Feb25-FISH2-3L1-rep2-cp190-100x_Position008_7_cmle.ics	27	0	1	1	0.1245091316677805	0.9152542372881356	0.8999999999999999
554	Feb25-FISH2-3L1-rep2-cp190-100x_Position008_7_cmle.ics	28	0	1	1	0.0046114493210289076	0.018518518518518514	0.018518518518518514
555	Feb25-FISH2-3L1-rep2-cp190-100x_Position008_7_cmle.ics	29	0	1	1	0.0	0.0	0.0
556	Feb25-FISH2-3L1-rep2-cp190-100x_Position008_7_cmle.ics	29	0	2	1	0.19137514682269965	0.5886524822695035	0.27124183006535946
557	Feb25-FISH2-3L1-rep2-cp190-100x_Position008_7_cmle.ics	30	0	1	1	0.15678927691498284	0.35789473684210515	0.3560209424083769
558	Feb25-FISH2-3L1-rep2-cp190-100x_Position008_7_cmle.ics	31	0	1	1	0.11989768234675159	0.5098039215686273	0.5048543689320387
559	Feb25-FISH2-3L1-rep2-cp190-100x_Position008_7_cmle.ics	32	0	1	1	0.0	0.0	0.0
560	Feb25-FISH2-3L1-rep2-cp190-100x_Position008_7_cmle.ics	33	0	1	1	0.0	0.0	0.0
561	Feb25-FISH2-3L1-rep2-cp190-100x_Position008_7_cmle.ics	35	0	1	1	0.10145188506263597	0.2009132420091324	0.20370370370370366
562	Feb25-FISH2-3L1-rep2-cp190-100x_Position008_7_cmle.ics	37	0	1	1	0.0	0.0	0.0
563	Feb25-FISH2-3L1-rep2-cp190-100x_Position008_7_cmle.ics	38	0	1	1	0.050725942531317986	0.2268041237113402	0.2268041237113402
564	Feb25-FISH2-3L1-rep2-cp190-100x_Position008_7_cmle.ics	39	0	1	1	0.0	0.0	0.0
565	Feb25-FISH2-3L1-rep2-cp190-100x_Position008_7_cmle.ics	40	0	1	1	0.13373203030983832	0.5225225225225225	0.7249999999999999
566	Feb25-FISH2-3L1-rep2-cp190-100x_Position008_7_cmle.ics	41	0	1	1	0.11298050836520823	0.4188034188034187	0.4188034188034187
567	Feb25-FISH2-3L1-rep2-cp190-100x_Position008_7_cmle.ics	43	0	1	1	0.03919731922874571	0.1683168316831683	0.16999999999999998
568	Feb25-FISH2-3L1-rep2-cp190-100x_Position008_7_cmle.ics	44	0	1	1	0.059948841173375796	0.3170731707317072	0.3170731707317072
569	Feb25-FISH2-3L1-rep2-cp190-100x_Position008_7_cmle.ics	45	0	1	1	0.0	0.0	0.0
570	Feb25-FISH2-3L1-rep2-cp190-100x_Position008_7_cmle.ics	48	0	1	1	0.21212666876732975	0.5644171779141104	0.5644171779141104
571	Feb25-FISH2-3L1-rep2-cp190-100x_Position008_7_cmle.ics	49	0	1	1	0.0046114493210289076	0.021052631578947364	0.021052631578947364
572	Feb25-FISH2-3L1-rep2-cp190-100x_Position008_7_cmle.ics	50	0	1	1	0.0	0.0	0.0
573	Feb25-FISH2-3L1-rep2-cp190-100x_Position008_7_cmle.ics	50	0	2	1	0.0046114493210289076	0.021739130434782605	0.0091324200913242
574	Feb25-FISH2-3L1-rep2-cp190-100x_Position008_7_cmle.ics	52	0	1	1	0.0	0.0	0.0
575	Feb25-FISH2-3L1-rep2-cp190-100x_Position008_7_cmle.ics	53	0	1	1	0.0945347110810926	0.37272727272727274	0.3693693693693693
576	Feb25-FISH2-3L1-rep2-cp190-100x_Position008_7_cmle.ics	54	0	1	1	0.0853118124390348	0.7115384615384616	0.7115384615384616
577	Feb25-FISH2-3L1-rep2-cp190-100x_Position008_7_cmle.ics	55	0	1	1	0.0	0.0	0.0
578	Feb25-FISH2-3L1-rep2-cp190-100x_Position008_7_cmle.ics	55	0	2	1	0.0046114493210289076	0.03636363636363637	0.01834862385321101
579	Feb25-FISH2-3L1-rep2-cp190-100x_Position008_7_cmle.ics	57	0	1	1	0.0	0.0	0.0
580	Feb25-FISH2-3L1-rep2-cp190-100x_Position008_7_cmle.ics	58	0	1	1	0.0	0.0	0.0
581	Feb25-FISH2-3L1-rep2-cp190-100x_Position008_7_cmle.ics	59	0	1	1	0.14756637827292504	0.2591093117408907	0.2570281124497992
582	Feb25-FISH2-3L1-rep2-cp190-100x_Position008_7_cmle.ics	60	0	1	1	0.016140072623601176	0.08235294117647059	0.08433734939759034
583	Feb25-FISH2-3L1-rep2-cp190-100x_Position008_7_cmle.ics	62	0	1	1	0.06917173981543362	0.32608695652173914	0.32608695652173914
584	Feb25-FISH2-3L1-rep2-cp190-100x_Position008_7_cmle.ics	65	0	1	1	0.04842021787080353	0.18918918918918917	0.18749999999999997
585	Feb25-FISH2-3L1-rep2-cp190-100x_Position008_7_cmle.ics	66	0	1	1	0.0	0.0	0.0
586	Feb25-FISH2-3L1-rep2-cp190-100x_Position008_7_cmle.ics	66	0	2	1	0.11759195768623715	0.796875	0.4285714285714285
587	Feb25-FISH2-3L1-rep2-cp190-100x_Position008_7_cmle.ics	67	0	1	1	0.0	0.0	0.0
588	Feb25-FISH2-3L1-rep2-cp190-100x_Position008_7_cmle.ics	68	0	1	1	0.0023057246605144538	0.010416666666666668	0.010416666666666668
589	Feb25-FISH2-3L1-rep2-cp190-100x_Position008_7_cmle.ics	69	0	1	1	0.1798465235201274	0.3714285714285714	0.4968152866242039
590	Feb25-FISH2-3L1-rep2-cp190-100x_Position008_7_cmle.ics	69	0	1	2	0.0	0.0	0.0
591	Feb25-FISH2-3L1-rep2-cp190-100x_Position008_7_cmle.ics	70	0	1	1	0.10836905904417933	0.5731707317073169	0.42342342342342343
592	Feb25-FISH2-3L1-rep2-cp190-100x_Position008_7_cmle.ics	72	0	1	1	0.059948841173375796	0.27368421052631575	0.26
593	Feb25-FISH2-3L1-rep2-cp190-100x_Position008_7_cmle.ics	73	0	1	1	0.06225456583389025	0.20769230769230765	0.2045454545454545
594	Feb25-FISH2-3L1-rep2-cp190-100x_Position008_7_cmle.ics	74	0	1	1	0.1590950015754973	0.3053097345132743	0.303964757709251
595	Feb25-FISH2-3L1-rep2-cp190-100x_Position008_7_cmle.ics	75	0	1	1	0.11989768234675159	0.6499999999999998	0.5360824742268041
596	Feb25-FISH2-3L1-rep2-cp190-100x_Position008_7_cmle.ics	77	0	1	1	0.11759195768623715	0.41803278688524587	0.41803278688524587
597	Feb25-FISH2-3L1-rep2-cp190-100x_Position008_7_cmle.ics	78	0	1	1	0.0	0.0	0.0
598	Feb25-FISH2-3L1-rep2-cp190-100x_Position008_7_cmle.ics	79	0	1	1	0.03228014524720235	0.16091954022988506	0.16091954022988506
599	Feb25-FISH2-3L1-rep2-cp190-100x_Position008_7_cmle.ics	80	0	1	1	0.025362971265658993	0.10891089108910891	0.08870967741935484
600	Feb25-FISH2-3L1-rep2-cp190-100x_Position008_7_cmle.ics	81	0	1	1	0.053031667191832436	0.1885245901639344	0.24210526315789468
601	Feb25-FISH2-3L1-rep2-cp190-100x_Position008_7_cmle.ics	82	0	1	1	0.10606333438366487	0.5609756097560974	0.5542168674698794
602	Feb25-FISH2-3L1-rep2-cp190-100x_Position008_7_cmle.ics	83	0	1	1	0.13373203030983832	0.5043478260869565	0.5043478260869565
603	Feb25-FISH2-3L1-rep2-cp190-100x_Position008_7_cmle.ics	85	0	1	1	0.12220340700726605	0.4416666666666666	0.4416666666666666
604	Feb25-FISH2-3L1-rep2-cp190-100x_Position008_7_cmle.ics	86	0	1	1	0.0	0.0	0.0
605	Feb25-FISH2-3L1-rep2-cp190-100x_Position008_7_cmle.ics	87	0	1	1	0.020751521944630084	0.08737864077669902	0.0891089108910891
606	Feb25-FISH2-3L1-rep2-cp190-100x_Position008_7_cmle.ics	88	0	1	1	0.059948841173375796	0.3170731707317072	0.28888888888888886
607	Feb25-FISH2-3L1-rep2-cp190-100x_Position008_7_cmle.ics	89	0	1	1	0.2789926839222489	0.55	0.55
608	Feb25-FISH2-3L1-rep2-cp190-100x_Position008_7_cmle.ics	91	0	1	1	0.0	0.0	0.0
609	Feb25-FISH2-3L1-rep2-cp190-100x_Position008_7_cmle.ics	93	0	1	1	0.0	0.0	0.0
610	Feb25-FISH2-3L1-rep2-cp190-100x_Position008_7_cmle.ics	97	0	1	1	0.09684043574160706	0.40776699029126207	0.4158415841584158
611	Feb25-FISH2-3L1-rep2-cp190-100x_Position008_7_cmle.ics	98	0	1	1	0.15678927691498284	0.5396825396825395	0.5714285714285713
612	Feb25-FISH2-3L1-rep2-cp190-100x_Position008_7_cmle.ics	100	0	1	1	0.0	0.0	0.0
613	Feb25-FISH2-3L1-rep2-cp190-100x_Position008_7_cmle.ics	101	0	1	1	0.06917173981543362	0.22388059701492538	0.22388059701492538
614	Feb25-FISH2-3L1-rep2-cp190-100x_Position008_7_cmle.ics	102	0	1	1	0.04611449321028908	0.2564102564102564	0.1754385964912281
615	Feb25-FISH2-3L1-rep2-cp190-100x_Position008_7_cmle.ics	103	0	1	1	0.0	0.0	0.0
616	Feb25-FISH2-3L1-rep2-cp190-100x_Position008_7_cmle.ics	104	0	1	1	0.1291205809888094	0.4148148148148148	0.41791044776119396
617	Feb25-FISH2-3L1-rep2-cp190-100x_Position008_7_cmle.ics	105	0	1	1	0.0	0.0	0.0
618	Feb25-FISH2-3L1-rep2-cp190-100x_Position008_7_cmle.ics	106	0	1	1	0.0	0.0	0.0
619	Feb25-FISH2-3L1-rep2-cp190-100x_Position008_7_cmle.ics	109	0	1	1	0.14526065361241058	0.5163934426229507	0.5121951219512195
620	Feb25-FISH2-3L1-rep2-cp190-100x_Position008_7_cmle.ics	110	0	1	1	0.13834347963086724	0.5217391304347826	0.5263157894736843
621	Feb25-FISH2-3L1-rep2-cp190-100x_Position008_7_cmle.ics	112	0	1	1	0.0	0.0	0.0
622	Feb25-FISH2-3L1-rep2-cp190-100x_Position008_7_cmle.ics	113	0	1	1	0.05533739185234689	0.24489795918367344	0.24
623	Feb25-FISH2-3L1-rep2-cp190-100x_Position008_7_cmle.ics	114	0	1	1	0.0	0.0	0.0
624	Feb25-FISH2-3L1-rep2-cp190-100x_Position008_7_cmle.ics	115	0	1	1	0.06917173981543362	0.30927835051546393	0.30927835051546393
625	Feb25-FISH2-3L1-rep2-cp190-100x_Position008_7_cmle.ics	116	0	1	1	0.0853118124390348	0.3978494623655914	0.3936170212765957
626	Feb25-FISH2-3L1-rep2-cp190-100x_Position008_7_cmle.ics	117	0	1	1	0.07608891379697698	0.15137614678899083	0.23913043478260873
627	Feb25-FISH2-3L1-rep2-cp190-100x_Position008_7_cmle.ics	117	0	1	2	0.0	0.0	0.0
628	Feb25-FISH2-3L1-rep2-cp190-100x_Position008_7_cmle.ics	118	0	1	1	0.1245091316677805	0.5046728971962616	0.5046728971962616
629	Feb25-FISH2-3L1-rep2-cp190-100x_Position008_7_cmle.ics	119	0	1	1	0.1291205809888094	0.5833333333333334	0.5137614678899082
630	Feb25-FISH2-3L1-rep2-cp190-100x_Position008_7_cmle.ics	121	0	1	1	0.15448355225446841	0.6036036036036037	0.6090909090909091
631	Feb25-FISH2-3L1-rep2-cp190-100x_Position008_7_cmle.ics	122	0	1	1	0.0	0.0	0.0
632	Feb25-FISH2-3L1-rep2-cp190-100x_Position008_7_cmle.ics	123	0	1	1	0.04150304388926017	0.19565217391304346	0.19565217391304346
633	Feb25-FISH2-3L1-rep2-cp190-100x_Position008_7_cmle.ics	124	0	1	1	0.12681485632829495	0.39007092198581556	0.38732394366197176
634	Feb25-FISH2-3L1-rep2-cp190-100x_Position008_7_cmle.ics	126	0	1	1	0.0	0.0	0.0
635	Feb25-FISH2-3L1-rep2-cp190-100x_Position008_7_cmle.ics	128	0	1	1	0.11067478370469377	0.47058823529411753	0.5161290322580644
636	Feb25-FISH2-3L1-rep2-cp190-100x_Position008_7_cmle.ics	130	0	1	1	0.0	0.0	0.0
637	Feb25-FISH2-3L1-rep2-cp190-100x_Position008_7_cmle.ics	131	0	1	1	0.0	0.0	0.0
638	Feb25-FISH2-3L1-rep2-cp190-100x_Position008_7_cmle.ics	133	0	1	1	0.0	0.0	0.0
639	Feb25-FISH2-3L1-rep2-cp190-100x_Position008_7_cmle.ics	133	0	1	2	0.0	0.0	0.0
640	Feb25-FISH2-3L1-rep2-cp190-100x_Position008_7_cmle.ics	133	0	2	1	0.0	0.0	0.0
641	Feb25-FISH2-3L1-rep2-cp190-100x_Position008_7_cmle.ics	133	0	2	2	0.04150304388926017	0.29508196721311475	0.15517241379310343
642	Feb25-FISH2-3L1-rep2-cp190-100x_Position008_7_cmle.ics	134	0	1	1	0.1291205809888094	0.4590163934426229	0.7272727272727272
643	Feb25-FISH2-3L1-rep2-cp190-100x_Position008_7_cmle.ics	137	0	1	1	0.15217782759395396	0.7415730337078652	0.75
644	Feb25-FISH2-3L1-rep2-cp190-100x_Position008_7_cmle.ics	138	0	1	1	0.23057246605144538	0.47619047619047616	0.9259259259259257
645	Feb25-FISH2-3L1-rep2-cp190-100x_Position008_7_cmle.ics	138	0	1	2	0.0	0.0	0.0
646	Feb25-FISH2-3L1-rep2-cp190-100x_Position008_7_cmle.ics	139	0	1	1	0.0	0.0	0.0
647	Feb25-FISH2-3L1-rep2-cp190-100x_Position008_7_cmle.ics	140	0	1	1	0.0	0.0	0.0
648	Feb25-FISH2-3L1-rep2-cp190-100x_Position008_7_cmle.ics	141	0	1	1	0.16601217555704068	0.6792452830188679	0.7346938775510203
649	Feb25-FISH2-3L1-rep2-cp190-100x_Position008_7_cmle.ics	142	0	1	1	0.07147746447594806	0.27678571428571425	0.27678571428571425
650	Feb25-FISH2-3L1-rep2-cp190-100x_Position008_7_cmle.ics	143	0	1	1	0.1590950015754973	0.6764705882352939	0.6764705882352939
651	Feb25-FISH2-3L1-rep2-cp190-100x_Position008_7_cmle.ics	145	0	1	1	0.04380876854977462	0.26027397260273966	0.2467532467532467
652	Feb25-FISH2-3L1-rep2-cp190-100x_Position008_7_cmle.ics	146	0	1	1	0.13142630564932387	0.41605839416058393	0.41304347826086957
653	Feb25-FISH2-3L1-rep2-cp190-100x_Position008_7_cmle.ics	147	0	1	1	0.0	0.0	0.0
654	Feb25-FISH2-3L1-rep2-cp190-100x_Position008_7_cmle.ics	148	0	1	1	0.04611449321028908	0.18867924528301885	0.18867924528301885
655	Feb25-FISH2-3L1-rep2-cp190-100x_Position009_8_cmle.ics	1	0	1	1	0.11067478370469377	0.4444444444444443	0.39669421487603296
656	Feb25-FISH2-3L1-rep2-cp190-100x_Position009_8_cmle.ics	3	0	1	1	0.01152862330257227	0.03937007874015748	0.0390625
657	Feb25-FISH2-3L1-rep2-cp190-100x_Position009_8_cmle.ics	7	0	1	1	0.0	0.0	0.0
658	Feb25-FISH2-3L1-rep2-cp190-100x_Position009_8_cmle.ics	8	0	1	1	0.03228014524720235	0.27999999999999997	0.22580645161290322
659	Feb25-FISH2-3L1-rep2-cp190-100x_Position009_8_cmle.ics	9	0	1	1	0.06686601515491916	0.11240310077519379	0.10175438596491228
660	Feb25-FISH2-3L1-rep2-cp190-100x_Position009_8_cmle.ics	11	0	1	1	0.14526065361241058	0.4436619718309858	0.4499999999999999
661	Feb25-FISH2-3L1-rep2-cp190-100x_Position009_8_cmle.ics	12	0	1	1	0.059948841173375796	0.27956989247311825	0.27956989247311825
662	Feb25-FISH2-3L1-rep2-cp190-100x_Position009_8_cmle.ics	13	0	1	1	0.08070036311800588	0.29166666666666663	0.29166666666666663
663	Feb25-FISH2-3L1-rep2-cp190-100x_Position009_8_cmle.ics	14	0	1	1	0.0	0.0	0.0
664	Feb25-FISH2-3L1-rep2-cp190-100x_Position009_8_cmle.ics	15	0	1	1	0.09222898642057815	0.36036036036036034	0.35398230088495575
665	Feb25-FISH2-3L1-rep2-cp190-100x_Position009_8_cmle.ics	16	0	1	1	0.06917173981543362	0.26548672566371684	0.22727272727272724
666	Feb25-FISH2-3L1-rep2-cp190-100x_Position009_8_cmle.ics	17	0	1	1	0.19829232080424303	0.722689075630252	0.6564885496183205
667	Feb25-FISH2-3L1-rep2-cp190-100x_Position009_8_cmle.ics	18	0	1	1	0.0	0.0	0.0
668	Feb25-FISH2-3L1-rep2-cp190-100x_Position009_8_cmle.ics	19	0	1	1	0.09914616040212151	0.344	0.344
669	Feb25-FISH2-3L1-rep2-cp190-100x_Position009_8_cmle.ics	21	0	1	1	0.03228014524720235	0.10687022900763357	0.10852713178294572
670	Feb25-FISH2-3L1-rep2-cp190-100x_Position009_8_cmle.ics	22	0	1	1	0.04842021787080353	0.23595505617977525	0.23595505617977525
671	Feb25-FISH2-3L1-rep2-cp190-100x_Position009_8_cmle.ics	23	0	1	1	0.0	0.0	0.0
672	Feb25-FISH2-3L1-rep2-cp190-100x_Position009_8_cmle.ics	24	0	1	1	0.11298050836520823	0.39199999999999996	0.3951612903225807
673	Feb25-FISH2-3L1-rep2-cp190-100x_Position009_8_cmle.ics	25	0	1	1	0.1936808714832141	0.3559322033898305	0.30545454545454537
674	Feb25-FISH2-3L1-rep2-cp190-100x_Position009_8_cmle.ics	26	0	1	1	0.2605468866381333	0.4934497816593886	0.4484126984126984
675	Feb25-FISH2-3L1-rep2-cp190-100x_Position009_8_cmle.ics	29	0	1	1	0.11067478370469377	0.39024390243902435	0.3934426229508196
676	Feb25-FISH2-3L1-rep2-cp190-100x_Position009_8_cmle.ics	30	0	1	1	0.025362971265658993	0.15492957746478872	0.15714285714285714
677	Feb25-FISH2-3L1-rep2-cp190-100x_Position009_8_cmle.ics	34	0	1	1	0.18676369750167077	0.5472972972972974	0.8804347826086956
678	Feb25-FISH2-3L1-rep2-cp190-100x_Position009_8_cmle.ics	34	0	1	2	0.0	0.0	0.0
679	Feb25-FISH2-3L1-rep2-cp190-100x_Position009_8_cmle.ics	35	0	1	1	0.050725942531317986	0.1818181818181818	0.18333333333333332
680	Feb25-FISH2-3L1-rep2-cp190-100x_Position009_8_cmle.ics	36	0	1	1	0.04842021787080353	0.2560975609756097	0.28767123287671226
681	Feb25-FISH2-3L1-rep2-cp190-100x_Position009_8_cmle.ics	36	0	1	2	0.0	0.0	0.0
682	Feb25-FISH2-3L1-rep2-cp190-100x_Position009_8_cmle.ics	36	0	2	1	0.0	0.0	0.0
683	Feb25-FISH2-3L1-rep2-cp190-100x_Position009_8_cmle.ics	36	0	2	2	0.04611449321028908	0.32786885245901637	0.2816901408450704
684	Feb25-FISH2-3L1-rep2-cp190-100x_Position009_8_cmle.ics	37	0	1	1	0.10375760972315042	0.21951219512195122	0.2760736196319018
685	Feb25-FISH2-3L1-rep2-cp190-100x_Position009_8_cmle.ics	38	0	1	1	0.29052130722482117	0.7	0.6206896551724137
686	Feb25-FISH2-3L1-rep2-cp190-100x_Position009_8_cmle.ics	38	0	2	1	0.0	0.0	0.0
687	Feb25-FISH2-3L1-rep2-cp190-100x_Position009_8_cmle.ics	39	0	1	1	0.0	0.0	0.0
688	Feb25-FISH2-3L1-rep2-cp190-100x_Position009_8_cmle.ics	39	0	2	1	0.16370645089652622	0.8068181818181818	0.5503875968992248
689	Feb25-FISH2-3L1-rep2-cp190-100x_Position009_8_cmle.ics	40	0	1	1	0.0	0.0	0.0
690	Feb25-FISH2-3L1-rep2-cp190-100x_Position009_8_cmle.ics	41	0	1	1	0.01152862330257227	0.07936507936507936	0.08064516129032259
691	Feb25-FISH2-3L1-rep2-cp190-100x_Position009_8_cmle.ics	42	0	1	1	0.027668695926173444	0.09599999999999999	0.09523809523809522
692	Feb25-FISH2-3L1-rep2-cp190-100x_Position009_8_cmle.ics	43	0	1	1	0.06917173981543362	0.24000000000000002	0.24000000000000002
693	Feb25-FISH2-3L1-rep2-cp190-100x_Position009_8_cmle.ics	44	0	1	1	0.0	0.0	0.0
694	Feb25-FISH2-3L1-rep2-cp190-100x_Position009_8_cmle.ics	45	0	1	1	0.0	0.0	0.0
695	Feb25-FISH2-3L1-rep2-cp190-100x_Position009_8_cmle.ics	46	0	1	1	0.0	0.0	0.0
696	Feb25-FISH2-3L1-rep2-cp190-100x_Position009_8_cmle.ics	47	0	1	1	0.07839463845749142	0.32380952380952377	0.1878453038674033
697	Feb25-FISH2-3L1-rep2-cp190-100x_Position009_8_cmle.ics	47	0	1	2	0.0	0.0	0.0
698	Feb25-FISH2-3L1-rep2-cp190-100x_Position009_8_cmle.ics	47	0	2	1	0.0	0.0	0.0
699	Feb25-FISH2-3L1-rep2-cp190-100x_Position009_8_cmle.ics	47	0	2	2	0.16370645089652622	0.40804597701149425	0.7319587628865979
700	Feb25-FISH2-3L1-rep2-cp190-100x_Position009_8_cmle.ics	48	0	1	1	0.050725942531317986	0.14765100671140938	0.14666666666666667
701	Feb25-FISH2-3L1-rep2-cp190-100x_Position009_8_cmle.ics	49	0	1	1	0.13603775497035278	0.4214285714285714	0.41843971631205673
702	Feb25-FISH2-3L1-rep2-cp190-100x_Position009_8_cmle.ics	50	0	1	1	0.03689159456823126	0.12403100775193797	0.12307692307692306
703	Feb25-FISH2-3L1-rep2-cp190-100x_Position009_8_cmle.ics	51	0	1	1	0.0	0.0	0.0
704	Feb25-FISH2-3L1-rep2-cp190-100x_Position009_8_cmle.ics	52	0	1	1	0.04150304388926017	0.19148936170212763	0.13740458015267173
705	Feb25-FISH2-3L1-rep2-cp190-100x_Position009_8_cmle.ics	54	0	1	1	0.0	0.0	0.0
706	Feb25-FISH2-3L1-rep2-cp190-100x_Position009_8_cmle.ics	56	0	1	1	0.009222898642057815	0.051948051948051945	0.051948051948051945
707	Feb25-FISH2-3L1-rep2-cp190-100x_Position009_8_cmle.ics	57	0	1	1	0.0	0.0	0.0
708	Feb25-FISH2-3L1-rep2-cp190-100x_Position009_8_cmle.ics	58	0	1	1	0.0	0.0	0.0
709	Feb25-FISH2-3L1-rep2-cp190-100x_Position009_8_cmle.ics	60	0	1	1	0.006917173981543361	0.026548672566371678	0.05769230769230768
710	Feb25-FISH2-3L1-rep2-cp190-100x_Position009_8_cmle.ics	60	0	1	2	0.0	0.0	0.0
711	Feb25-FISH2-3L1-rep2-cp190-100x_Position009_8_cmle.ics	61	0	1	1	0.0	0.0	0.0
712	Feb25-FISH2-3L1-rep2-cp190-100x_Position009_8_cmle.ics	62	0	1	1	0.01152862330257227	0.032679738562091505	0.03731343283582089
713	Feb25-FISH2-3L1-rep2-cp190-100x_Position009_8_cmle.ics	63	0	1	1	0.057643116512861345	0.4310344827586206	0.4310344827586206
714	Feb25-FISH2-3L1-rep2-cp190-100x_Position009_8_cmle.ics	65	0	1	1	0.10145188506263597	0.37931034482758613	0.37931034482758613
715	Feb25-FISH2-3L1-rep2-cp190-100x_Position009_8_cmle.ics	68	0	1	1	0.050725942531317986	0.18965517241379307	0.188034188034188
716	Feb25-FISH2-3L1-rep2-cp190-100x_Position009_8_cmle.ics	69	0	1	1	0.0899232617600637	0.312	0.312
717	Feb25-FISH2-3L1-rep2-cp190-100x_Position009_8_cmle.ics	70	0	1	1	0.0	0.0	0.0
718	Feb25-FISH2-3L1-rep2-cp190-100x_Position009_8_cmle.ics	71	0	1	1	0.07378318913646252	0.2807017543859649	0.2807017543859649
719	Feb25-FISH2-3L1-rep2-cp190-100x_Position009_8_cmle.ics	72	0	1	1	0.11989768234675159	0.4126984126984126	0.4126984126984126
720	Feb25-FISH2-3L1-rep2-cp190-100x_Position009_8_cmle.ics	75	0	1	1	0.0	0.0	0.0
721	Feb25-FISH2-3L1-rep2-cp190-100x_Position009_8_cmle.ics	76	0	1	1	0.03458586990771681	0.13157894736842107	0.1293103448275862
722	Feb25-FISH2-3L1-rep2-cp190-100x_Position009_8_cmle.ics	79	0	1	1	0.11067478370469377	0.3555555555555555	0.3555555555555555
723	Feb25-FISH2-3L1-rep2-cp190-100x_Position009_8_cmle.ics	80	0	1	1	0.059948841173375796	0.4642857142857142	0.4642857142857142
724	Feb25-FISH2-3L1-rep2-cp190-100x_Position009_8_cmle.ics	81	0	1	1	0.025362971265658993	0.2156862745098039	0.2156862745098039
725	Feb25-FISH2-3L1-rep2-cp190-100x_Position009_8_cmle.ics	82	0	1	1	0.37583311966385596	0.5759717314487631	0.5739436619718309
726	Feb25-FISH2-3L1-rep2-cp190-100x_Position009_8_cmle.ics	83	0	1	1	0.10606333438366487	0.5974025974025973	0.5476190476190477
727	Feb25-FISH2-3L1-rep2-cp190-100x_Position009_8_cmle.ics	84	0	1	1	0.17754079885961294	0.6363636363636362	0.5923076923076922
728	Feb25-FISH2-3L1-rep2-cp190-100x_Position009_8_cmle.ics	85	0	1	1	0.006917173981543361	0.02777777777777777	0.03
729	Feb25-FISH2-3L1-rep2-cp190-100x_Position009_8_cmle.ics	85	0	1	2	0.0	0.0	0.0
730	Feb25-FISH2-3L1-rep2-cp190-100x_Position009_8_cmle.ics	85	0	2	1	0.0	0.0	0.0
731	Feb25-FISH2-3L1-rep2-cp190-100x_Position009_8_cmle.ics	85	0	2	2	0.1291205809888094	0.9032258064516129	0.7777777777777778
732	Feb25-FISH2-3L1-rep2-cp190-100x_Position009_8_cmle.ics	87	0	1	1	0.10375760972315042	0.3719008264462809	0.3719008264462809
733	Feb25-FISH2-3L1-rep2-cp190-100x_Position009_8_cmle.ics	88	0	1	1	0.0	0.0	0.0
734	Feb25-FISH2-3L1-rep2-cp190-100x_Position009_8_cmle.ics	89	0	1	1	0.09222898642057815	0.3389830508474576	0.3703703703703703
735	Feb25-FISH2-3L1-rep2-cp190-100x_Position009_8_cmle.ics	90	0	1	1	0.01152862330257227	0.043478260869565216	0.05813953488372092
736	Feb25-FISH2-3L1-rep2-cp190-100x_Position009_8_cmle.ics	91	0	1	1	0.025362971265658993	0.09649122807017545	0.08148148148148149
737	Feb25-FISH2-3L1-rep2-cp190-100x_Position009_8_cmle.ics	92	0	1	1	0.0	0.0	0.0
738	Feb25-FISH2-3L1-rep2-cp190-100x_Position009_8_cmle.ics	93	0	1	1	0.0	0.0	0.0
739	Feb25-FISH2-3L1-rep2-cp190-100x_Position009_8_cmle.ics	94	0	1	1	0.29052130722482117	0.8873239436619716	0.8936170212765957
740	Feb25-FISH2-3L1-rep2-cp190-100x_Position009_8_cmle.ics	95	0	1	1	0.020751521944630084	0.11842105263157894	0.12676056338028166
741	Feb25-FISH2-3L1-rep2-cp190-100x_Position009_8_cmle.ics	96	0	1	1	0.0	0.0	0.0
742	Feb25-FISH2-3L1-rep2-cp190-100x_Position009_8_cmle.ics	97	0	1	1	0.0	0.0	0.0
743	Feb25-FISH2-3L1-rep2-cp190-100x_Position009_8_cmle.ics	99	0	1	1	0.0	0.0	0.0
744	Feb25-FISH2-3L1-rep2-cp190-100x_Position009_8_cmle.ics	101	0	1	1	0.11067478370469377	0.34532374100719415	0.34782608695652173
745	Feb25-FISH2-3L1-rep2-cp190-100x_Position009_8_cmle.ics	102	0	1	1	0.059948841173375796	0.490566037735849	0.49999999999999994
746	Feb25-FISH2-3L1-rep2-cp190-100x_Position009_8_cmle.ics	103	0	1	1	0.11067478370469377	0.4848484848484848	0.5517241379310345
747	Feb25-FISH2-3L1-rep2-cp190-100x_Position009_8_cmle.ics	104	0	1	1	0.0	0.0	0.0
748	Feb25-FISH2-3L1-rep2-cp190-100x_Position009_8_cmle.ics	104	0	2	1	0.24671253867504656	0.6604938271604938	0.42460317460317454
749	Feb25-FISH2-3L1-rep2-cp190-100x_Position009_8_cmle.ics	105	0	1	1	0.0	0.0	0.0
750	Feb25-FISH2-3L1-rep2-cp190-100x_Position009_8_cmle.ics	106	0	1	1	0.14064920429138167	0.3885350318471337	0.4452554744525547
751	Feb25-FISH2-3L1-rep2-cp190-100x_Position009_8_cmle.ics	107	0	1	1	0.09684043574160706	0.2937062937062937	0.2937062937062937
752	Feb25-FISH2-3L1-rep2-cp190-100x_Position009_8_cmle.ics	108	0	1	1	0.09914616040212151	0.4095238095238095	0.41346153846153844
753	Feb25-FISH2-3L1-rep2-cp190-100x_Position009_8_cmle.ics	109	0	1	1	0.0	0.0	0.0
754	Feb25-FISH2-3L1-rep2-cp190-100x_Position009_8_cmle.ics	110	0	1	1	0.0899232617600637	0.24999999999999997	0.6842105263157895
755	Feb25-FISH2-3L1-rep2-cp190-100x_Position009_8_cmle.ics	111	0	1	1	0.0	0.0	0.0
756	Feb25-FISH2-3L1-rep2-cp190-100x_Position009_8_cmle.ics	113	0	1	1	0.0	0.0	0.0
757	Feb25-FISH2-3L1-rep2-cp190-100x_Position009_8_cmle.ics	117	0	1	1	0.08300608777852034	0.5901639344262295	0.5901639344262295
758	Feb25-FISH2-3L1-rep2-cp190-100x_Position009_8_cmle.ics	120	0	1	1	0.08070036311800588	0.3211009174311926	0.3763440860215053
759	Feb25-FISH2-3L1-rep2-cp190-100x_Position009_8_cmle.ics	122	0	1	1	0.28129840858276334	0.4026402640264025	0.6354166666666666
760	Feb25-FISH2-3L1-rep2-cp190-100x_Position009_8_cmle.ics	122	0	1	2	0.0	0.0	0.0
761	Feb25-FISH2-3L1-rep2-cp190-100x_Position009_8_cmle.ics	124	0	1	1	0.11759195768623715	0.43589743589743585	0.4322033898305085
762	Feb25-FISH2-3L1-rep2-cp190-100x_Position009_8_cmle.ics	125	0	1	1	0.14064920429138167	0.5754716981132074	0.5648148148148147
763	Feb25-FISH2-3L1-rep2-cp190-100x_Position009_8_cmle.ics	126	0	1	1	0.020751521944630084	0.06666666666666667	0.06716417910447761
764	Feb25-FISH2-3L1-rep2-cp190-100x_Position009_8_cmle.ics	127	0	1	1	0.1936808714832141	0.6719999999999999	0.6719999999999999
765	Feb25-FISH2-3L1-rep2-cp190-100x_Position009_8_cmle.ics	128	0	1	1	0.04380876854977462	0.17924528301886788	0.17924528301886788
766	Feb25-FISH2-3L1-rep2-cp190-100x_Position009_8_cmle.ics	129	0	1	1	0.1590950015754973	0.26744186046511625	0.2664092664092664
767	Feb25-FISH2-3L1-rep2-cp190-100x_Position009_8_cmle.ics	130	0	1	1	0.01152862330257227	0.033557046979865765	0.07462686567164178
768	Feb25-FISH2-3L1-rep2-cp190-100x_Position009_8_cmle.ics	130	0	1	2	0.0	0.0	0.0
769	Feb25-FISH2-3L1-rep2-cp190-100x_Position009_8_cmle.ics	131	0	1	1	0.0	0.0	0.0
770	Feb25-FISH2-3L1-rep2-cp190-100x_Position009_8_cmle.ics	132	0	1	1	0.0	0.0	0.0
771	Feb25-FISH2-3L1-rep2-cp190-100x_Position009_8_cmle.ics	133	0	1	1	0.0	0.0	0.0
772	Feb25-FISH2-3L1-rep2-cp190-100x_Position009_8_cmle.ics	134	0	1	1	0.0	0.0	0.0
773	Feb25-FISH2-3L1-rep2-cp190-100x_Position009_8_cmle.ics	135	0	1	1	0.0	0.0	0.0
774	Feb25-FISH2-3L1-rep2-cp190-100x_Position009_8_cmle.ics	136	0	1	1	0.0023057246605144538	0.0055248618784530384	0.006211180124223603
775	Feb25-FISH2-3L1-rep2-cp190-100x_Position009_8_cmle.ics	136	0	1	2	0.0	0.0	0.0
776	Feb25-FISH2-3L1-rep2-cp190-100x_Position009_8_cmle.ics	136	0	2	1	0.0	0.0	0.0
777	Feb25-FISH2-3L1-rep2-cp190-100x_Position009_8_cmle.ics	136	0	2	2	0.13603775497035278	0.7468354430379747	0.5784313725490196
778	Feb25-FISH2-3L1-rep2-cp190-100x_Position009_8_cmle.ics	137	0	1	1	0.0	0.0	0.0
779	Feb25-FISH2-3L1-rep2-cp190-100x_Position009_8_cmle.ics	137	0	2	1	0.0	0.0	0.0
780	Feb25-FISH2-3L1-rep2-cp190-100x_Position009_8_cmle.ics	138	0	1	1	0.17754079885961294	0.7403846153846153	0.6363636363636362
781	Feb25-FISH2-3L1-rep2-cp190-100x_Position009_8_cmle.ics	139	0	1	1	0.17754079885961294	0.6416666666666666	0.6470588235294117
782	Feb25-FISH2-3L1-rep2-cp190-100x_Position009_8_cmle.ics	141	0	1	1	0.05533739185234689	0.21052631578947367	0.21052631578947367
783	Feb25-FISH2-3L1-rep2-cp190-100x_Position009_8_cmle.ics	142	0	1	1	0.04380876854977462	0.1532258064516129	0.15573770491803277
784	Feb25-FISH2-3L1-rep2-cp190-100x_Position009_8_cmle.ics	144	0	1	1	0.3850560183059138	0.6349809885931559	0.6349809885931559
785	Feb25-FISH2-3L1-rep2-cp190-100x_Position009_8_cmle.ics	145	0	1	1	0.11989768234675159	0.5591397849462365	0.5977011494252873
786	Feb25-FISH2-3L1-rep2-cp190-100x_Position010_9_cmle.ics	3	0	1	1	0.03919731922874571	0.146551724137931	0.146551724137931
787	Feb25-FISH2-3L1-rep2-cp190-100x_Position010_9_cmle.ics	4	0	1	1	0.013834347963086722	0.057142857142857134	0.05769230769230768
788	Feb25-FISH2-3L1-rep2-cp190-100x_Position010_9_cmle.ics	5	0	1	1	0.13373203030983832	0.542056074766355	0.542056074766355
789	Feb25-FISH2-3L1-rep2-cp190-100x_Position010_9_cmle.ics	6	0	1	1	0.05533739185234689	0.24	0.2424242424242424
790	Feb25-FISH2-3L1-rep2-cp190-100x_Position010_9_cmle.ics	7	0	1	1	0.14064920429138167	0.6853932584269662	0.7624999999999998
791	Feb25-FISH2-3L1-rep2-cp190-100x_Position010_9_cmle.ics	8	0	1	1	0.0	0.0	0.0
792	Feb25-FISH2-3L1-rep2-cp190-100x_Position010_9_cmle.ics	12	0	1	1	0.16140072623601176	0.5833333333333333	0.5833333333333333
793	Feb25-FISH2-3L1-rep2-cp190-100x_Position010_9_cmle.ics	13	0	1	1	0.0645602904944047	0.19178082191780818	0.5490196078431372
794	Feb25-FISH2-3L1-rep2-cp190-100x_Position010_9_cmle.ics	15	0	1	1	0.12220340700726605	0.53	0.5353535353535354
795	Feb25-FISH2-3L1-rep2-cp190-100x_Position010_9_cmle.ics	16	0	1	1	0.0	0.0	0.0
796	Feb25-FISH2-3L1-rep2-cp190-100x_Position010_9_cmle.ics	17	0	1	1	0.15217782759395396	0.9705882352941176	0.584070796460177
797	Feb25-FISH2-3L1-rep2-cp190-100x_Position010_9_cmle.ics	18	0	1	1	0.1245091316677805	0.2523364485981308	0.2535211267605634
798	Feb25-FISH2-3L1-rep2-cp190-100x_Position010_9_cmle.ics	19	0	1	1	0.0	0.0	0.0
799	Feb25-FISH2-3L1-rep2-cp190-100x_Position010_9_cmle.ics	20	0	1	1	0.025362971265658993	0.1	0.10091743119266056
800	Feb25-FISH2-3L1-rep2-cp190-100x_Position010_9_cmle.ics	21	0	1	1	0.0	0.0	0.0
801	Feb25-FISH2-3L1-rep2-cp190-100x_Position010_9_cmle.ics	25	0	1	1	0.14526065361241058	0.6702127659574467	0.5779816513761468
802	Feb25-FISH2-3L1-rep2-cp190-100x_Position010_9_cmle.ics	27	0	1	1	0.28590985790379225	0.6294416243654821	0.4609665427509293
803	Feb25-FISH2-3L1-rep2-cp190-100x_Position010_9_cmle.ics	27	0	2	1	0.0	0.0	0.0
804	Feb25-FISH2-3L1-rep2-cp190-100x_Position010_9_cmle.ics	28	0	1	1	0.0	0.0	0.0
805	Feb25-FISH2-3L1-rep2-cp190-100x_Position010_9_cmle.ics	29	0	1	1	0.1498721029334395	0.625	0.6132075471698113
806	Feb25-FISH2-3L1-rep2-cp190-100x_Position010_9_cmle.ics	32	0	1	1	0.07608891379697698	0.30275229357798167	0.2462686567164179
807	Feb25-FISH2-3L1-rep2-cp190-100x_Position010_9_cmle.ics	33	0	1	1	0.11298050836520823	0.39199999999999996	0.3951612903225807
808	Feb25-FISH2-3L1-rep2-cp190-100x_Position010_9_cmle.ics	34	0	1	1	0.0	0.0	0.0
809	Feb25-FISH2-3L1-rep2-cp190-100x_Position010_9_cmle.ics	35	0	1	1	0.10375760972315042	0.4166666666666665	0.4205607476635513
810	Feb25-FISH2-3L1-rep2-cp190-100x_Position010_9_cmle.ics	36	0	1	1	0.0899232617600637	0.6610169491525423	0.3095238095238095
811	Feb25-FISH2-3L1-rep2-cp190-100x_Position010_9_cmle.ics	36	0	2	1	0.0	0.0	0.0
812	Feb25-FISH2-3L1-rep2-cp190-100x_Position010_9_cmle.ics	37	0	1	1	0.0	0.0	0.0
813	Feb25-FISH2-3L1-rep2-cp190-100x_Position010_9_cmle.ics	38	0	1	1	0.0	0.0	0.0
814	Feb25-FISH2-3L1-rep2-cp190-100x_Position010_9_cmle.ics	39	0	1	1	0.06917173981543362	0.48387096774193555	0.47619047619047616
815	Feb25-FISH2-3L1-rep2-cp190-100x_Position010_9_cmle.ics	40	0	1	1	0.12220340700726605	0.6973684210526315	0.4649122807017544
816	Feb25-FISH2-3L1-rep2-cp190-100x_Position010_9_cmle.ics	41	0	1	1	0.0	0.0	0.0
817	Feb25-FISH2-3L1-rep2-cp190-100x_Position010_9_cmle.ics	42	0	1	1	0.1291205809888094	0.4210526315789473	0.41791044776119396
818	Feb25-FISH2-3L1-rep2-cp190-100x_Position010_9_cmle.ics	43	0	1	1	0.17754079885961294	0.32489451476793246	0.3276595744680851
819	Feb25-FISH2-3L1-rep2-cp190-100x_Position010_9_cmle.ics	46	0	1	1	0.23748964003298875	0.8110236220472441	0.8046875
820	Feb25-FISH2-3L1-rep2-cp190-100x_Position010_9_cmle.ics	47	0	1	1	0.02305724660514454	0.07407407407407408	0.07407407407407408
821	Feb25-FISH2-3L1-rep2-cp190-100x_Position010_9_cmle.ics	49	0	1	1	0.0	0.0	0.0
822	Feb25-FISH2-3L1-rep2-cp190-100x_Position010_9_cmle.ics	50	0	1	1	0.0	0.0	0.0
823	Feb25-FISH2-3L1-rep2-cp190-100x_Position010_9_cmle.ics	51	0	1	1	0.07608891379697698	0.2844827586206896	0.2844827586206896
824	Feb25-FISH2-3L1-rep2-cp190-100x_Position010_9_cmle.ics	52	0	1	1	0.0	0.0	0.0
825	Feb25-FISH2-3L1-rep2-cp190-100x_Position010_9_cmle.ics	54	0	1	1	0.0	0.0	0.0
826	Feb25-FISH2-3L1-rep2-cp190-100x_Position010_9_cmle.ics	54	0	1	2	0.10145188506263597	0.25287356321839083	0.44
827	Feb25-FISH2-3L1-rep2-cp190-100x_Position010_9_cmle.ics	55	0	1	1	0.04380876854977462	0.18095238095238092	0.2753623188405797
828	Feb25-FISH2-3L1-rep2-cp190-100x_Position010_9_cmle.ics	57	0	1	1	0.0	0.0	0.0
829	Feb25-FISH2-3L1-rep2-cp190-100x_Position010_9_cmle.ics	59	0	1	1	0.0	0.0	0.0
830	Feb25-FISH2-3L1-rep2-cp190-100x_Position010_9_cmle.ics	60	0	1	1	0.03919731922874571	0.15315315315315314	0.15454545454545454
831	Feb25-FISH2-3L1-rep2-cp190-100x_Position010_9_cmle.ics	61	0	1	1	0.0	0.0	0.0
832	Feb25-FISH2-3L1-rep2-cp190-100x_Position010_9_cmle.ics	62	0	1	1	0.025362971265658993	0.1929824561403509	0.1929824561403509
833	Feb25-FISH2-3L1-rep2-cp190-100x_Position010_9_cmle.ics	63	0	1	1	0.15678927691498284	0.6238532110091742	0.6181818181818182
834	Feb25-FISH2-3L1-rep2-cp190-100x_Position010_9_cmle.ics	64	0	1	1	0.06917173981543362	0.3703703703703704	0.3658536585365853
835	Feb25-FISH2-3L1-rep2-cp190-100x_Position010_9_cmle.ics	65	0	1	1	0.08300608777852034	0.5538461538461538	0.43373493975903604
836	Feb25-FISH2-3L1-rep2-cp190-100x_Position010_9_cmle.ics	67	0	1	1	0.16140072623601176	0.5785123966942147	0.5737704918032787
837	Feb25-FISH2-3L1-rep2-cp190-100x_Position010_9_cmle.ics	68	0	1	1	0.0	0.0	0.0
838	Feb25-FISH2-3L1-rep2-cp190-100x_Position010_9_cmle.ics	69	0	1	1	0.04380876854977462	0.2794117647058823	0.1570247933884297
839	Feb25-FISH2-3L1-rep2-cp190-100x_Position010_9_cmle.ics	70	0	1	1	0.13373203030983832	0.4427480916030534	0.4393939393939393
840	Feb25-FISH2-3L1-rep2-cp190-100x_Position010_9_cmle.ics	71	0	1	1	0.0	0.0	0.0
841	Feb25-FISH2-3L1-rep2-cp190-100x_Position010_9_cmle.ics	72	0	1	1	0.10606333438366487	0.31292517006802717	0.5679012345679012
842	Feb25-FISH2-3L1-rep2-cp190-100x_Position010_9_cmle.ics	73	0	1	1	0.10606333438366487	0.49999999999999994	0.49999999999999994
843	Feb25-FISH2-3L1-rep2-cp190-100x_Position010_9_cmle.ics	74	0	1	1	0.03689159456823126	0.22857142857142854	0.22857142857142854
844	Feb25-FISH2-3L1-rep2-cp190-100x_Position010_9_cmle.ics	75	0	1	1	0.24210108935401764	0.7342657342657342	0.7291666666666666
845	Feb25-FISH2-3L1-rep2-cp190-100x_Position010_9_cmle.ics	76	0	1	1	0.08761753709954924	0.6333333333333332	0.2676056338028168
846	Feb25-FISH2-3L1-rep2-cp190-100x_Position010_9_cmle.ics	76	0	2	1	0.0	0.0	0.0
847	Feb25-FISH2-3L1-rep2-cp190-100x_Position010_9_cmle.ics	79	0	1	1	0.09684043574160706	0.3307086614173228	0.3307086614173228
848	Feb25-FISH2-3L1-rep2-cp190-100x_Position010_9_cmle.ics	80	0	1	1	0.013834347963086722	0.07317073170731705	0.07228915662650601
849	Feb25-FISH2-3L1-rep2-cp190-100x_Position010_9_cmle.ics	81	0	1	1	0.17523507419909848	0.580152671755725	0.5714285714285713
850	Feb25-FISH2-3L1-rep2-cp190-100x_Position010_9_cmle.ics	83	0	1	1	0.02305724660514454	0.06493506493506493	0.06578947368421052
851	Feb25-FISH2-3L1-rep2-cp190-100x_Position010_9_cmle.ics	84	0	1	1	0.0853118124390348	0.38144329896907214	0.37755102040816324
852	Feb25-FISH2-3L1-rep2-cp190-100x_Position010_9_cmle.ics	85	0	1	1	0.14064920429138167	0.6161616161616161	0.6161616161616161
853	Feb25-FISH2-3L1-rep2-cp190-100x_Position010_9_cmle.ics	87	0	1	1	0.10145188506263597	0.352	0.352
854	Feb25-FISH2-3L1-rep2-cp190-100x_Position010_9_cmle.ics	88	0	1	1	0.0	0.0	0.0
855	Feb25-FISH2-3L1-rep2-cp190-100x_Position010_9_cmle.ics	90	0	1	1	0.06917173981543362	0.5172413793103448	0.5084745762711864
856	Feb25-FISH2-3L1-rep2-cp190-100x_Position010_9_cmle.ics	91	0	1	1	0.24671253867504656	0.7588652482269503	0.9145299145299144
857	Feb25-FISH2-3L1-rep2-cp190-100x_Position010_9_cmle.ics	92	0	1	1	0.009222898642057815	0.030303030303030297	0.030075187969924807
858	Feb25-FISH2-3L1-rep2-cp190-100x_Position010_9_cmle.ics	93	0	1	1	0.08070036311800588	0.3271028037383177	0.3271028037383177
859	Feb25-FISH2-3L1-rep2-cp190-100x_Position010_9_cmle.ics	95	0	1	1	0.15448355225446841	0.32367149758454106	0.32211538461538464
860	Feb25-FISH2-3L1-rep2-cp190-100x_Position010_9_cmle.ics	96	0	1	1	0.07839463845749142	0.26771653543307083	0.26771653543307083
861	Feb25-FISH2-3L1-rep2-cp190-100x_Position010_9_cmle.ics	98	0	1	1	0.03228014524720235	0.10852713178294572	0.10769230769230767
862	Feb25-FISH2-3L1-rep2-cp190-100x_Position010_9_cmle.ics	100	0	1	1	0.19137514682269965	0.9999999999999997	8.430932379859214E-4
863	Feb25-FISH2-3L1-rep2-cp190-100x_Position010_9_cmle.ics	101	0	1	1	0.09914616040212151	0.3644067796610169	0.3644067796610169
864	Feb25-FISH2-3L1-rep2-cp190-100x_Position010_9_cmle.ics	102	0	1	1	0.16140072623601176	0.4999999999999999	0.4964539007092198
865	Feb25-FISH2-3L1-rep2-cp190-100x_Position010_9_cmle.ics	104	0	1	1	0.0	0.0	0.0
866	Feb25-FISH2-3L1-rep2-cp190-100x_Position010_9_cmle.ics	105	0	1	1	0.0	0.0	0.0
867	Feb25-FISH2-3L1-rep2-cp190-100x_Position010_9_cmle.ics	106	0	1	1	0.18215224818064185	0.632	0.632
868	Feb25-FISH2-3L1-rep2-cp190-100x_Position010_9_cmle.ics	107	0	1	1	0.0	0.0	0.0
869	Feb25-FISH2-3L1-rep2-cp190-100x_Position010_9_cmle.ics	108	0	1	1	0.06225456583389025	0.2842105263157894	0.2842105263157894
870	Feb25-FISH2-3L1-rep2-cp190-100x_Position010_9_cmle.ics	109	0	1	1	0.10836905904417933	0.37301587301587297	0.37301587301587297
871	Feb25-FISH2-3L1-rep2-cp190-100x_Position010_9_cmle.ics	111	0	1	1	0.1498721029334395	0.5038759689922481	0.5038759689922481
872	Feb25-FISH2-3L1-rep2-cp190-100x_Position010_9_cmle.ics	112	0	1	1	0.11298050836520823	0.5764705882352941	0.5833333333333334
873	Feb25-FISH2-3L1-rep2-cp190-100x_Position010_9_cmle.ics	113	0	1	1	0.08761753709954924	0.2467532467532467	0.2483660130718954
874	Feb25-FISH2-3L1-rep2-cp190-100x_Position010_9_cmle.ics	114	0	1	1	0.08070036311800588	0.4487179487179486	0.4430379746835443
875	Feb25-FISH2-3L1-rep2-cp190-100x_Position010_9_cmle.ics	115	0	1	1	0.059948841173375796	0.2148760330578512	0.2452830188679245
876	Feb25-FISH2-3L1-rep2-cp190-100x_Position010_9_cmle.ics	117	0	1	1	0.0023057246605144538	0.01	0.009090909090909092
877	Feb25-FISH2-3L1-rep2-cp190-100x_Position010_9_cmle.ics	118	0	1	1	0.13373203030983832	0.4915254237288135	0.4833333333333333
878	Feb25-FISH2-3L1-rep2-cp190-100x_Position010_9_cmle.ics	119	0	1	1	0.025362971265658993	0.08943089430894309	0.0901639344262295
879	Feb25-FISH2-3L1-rep2-cp190-100x_Position010_9_cmle.ics	120	0	1	1	0.2559354373171044	0.6851851851851852	0.7254901960784313
880	Feb25-FISH2-3L1-rep2-cp190-100x_Position010_9_cmle.ics	121	0	1	1	0.07839463845749142	0.33333333333333326	0.33333333333333326
881	Feb25-FISH2-3L1-rep2-cp190-100x_Position010_9_cmle.ics	122	0	1	1	0.0	0.0	0.0
882	Feb25-FISH2-3L1-rep2-cp190-100x_Position010_9_cmle.ics	122	0	2	1	0.16601217555704068	0.6666666666666665	0.45569620253164556
883	Feb25-FISH2-3L1-rep2-cp190-100x_Position010_9_cmle.ics	123	0	1	1	0.0023057246605144538	0.01923076923076923	0.01923076923076923
884	Feb25-FISH2-3L1-rep2-cp190-100x_Position010_9_cmle.ics	124	0	1	1	0.0645602904944047	0.482758620689655	0.482758620689655
885	Feb25-FISH2-3L1-rep2-cp190-100x_Position010_9_cmle.ics	125	0	1	1	0.0	0.0	0.0
886	Feb25-FISH2-3L1-rep2-cp190-100x_Position010_9_cmle.ics	127	0	1	1	0.1936808714832141	0.6363636363636362	0.6315789473684209
887	Feb25-FISH2-3L1-rep2-cp190-100x_Position010_9_cmle.ics	129	0	1	1	0.18676369750167077	0.6982758620689654	0.6982758620689654
888	Feb25-FISH2-3L1-rep2-cp190-100x_Position010_9_cmle.ics	130	0	1	1	0.0	0.0	0.0
889	Feb25-FISH2-3L1-rep2-cp190-100x_Position010_9_cmle.ics	132	0	1	1	0.0	0.0	0.0
890	Feb25-FISH2-3L1-rep2-cp190-100x_Position010_9_cmle.ics	133	0	1	1	0.0	0.0	0.0
891	Feb25-FISH2-3L1-rep2-cp190-100x_Position010_9_cmle.ics	135	0	1	1	0.14526065361241058	0.4736842105263157	0.4736842105263157
892	Feb25-FISH2-3L1-rep2-cp190-100x_Position010_9_cmle.ics	136	0	1	1	0.0	0.0	0.0
893	Feb25-FISH2-3L1-rep2-cp190-100x_Position010_9_cmle.ics	136	0	2	1	0.1291205809888094	0.6746987951807227	0.3783783783783784
894	Feb25-FISH2-3L1-rep2-cp190-100x_Position010_9_cmle.ics	137	0	1	1	0.14526065361241058	0.5526315789473684	0.5526315789473684
895	Feb25-FISH2-3L1-rep2-cp190-100x_Position010_9_cmle.ics	139	0	1	1	0.11989768234675159	0.5306122448979591	0.5360824742268041
896	Feb25-FISH2-3L1-rep2-cp190-100x_Position010_9_cmle.ics	141	0	1	1	0.0	0.0	0.0
897	Feb25-FISH2-3L1-rep2-cp190-100x_Position010_9_cmle.ics	141	0	1	2	0.0	0.0	0.0
898	Feb25-FISH2-3L1-rep2-cp190-100x_Position010_9_cmle.ics	145	0	1	1	0.10145188506263597	0.376068376068376	0.376068376068376
899	Feb25-FISH2-3L1-rep2-cp190-100x_Position010_9_cmle.ics	146	0	1	1	0.07608891379697698	0.2462686567164179	0.375
900	Feb25-FISH2-3L1-rep2-cp190-100x_Position010_9_cmle.ics	149	0	1	1	0.1590950015754973	0.47586206896551714	0.41317365269461076
901	Feb25-FISH2-3L1-rep2-cp190-100x_Position010_9_cmle.ics	150	0	1	1	0.13142630564932387	0.695121951219512	0.695121951219512
902	Feb25-FISH2-3L1-rep2-cp190-100x_Position010_9_cmle.ics	152	0	1	1	0.1890694221621852	0.8453608247422679	0.6507936507936506
903	Feb25-FISH2-3L1-rep2-cp190-100x_Position010_9_cmle.ics	153	0	1	1	0.11298050836520823	0.45794392523364474	0.45370370370370355
904	Feb25-FISH2-3L1-rep2-cp190-100x_Position010_9_cmle.ics	154	0	1	1	0.13142630564932387	0.22619047619047616	0.890625
905	Feb25-FISH2-3L1-rep2-cp190-100x_Position010_9_cmle.ics	154	0	1	2	0.0	0.0	0.0
906	Feb25-FISH2-3L1-rep2-cp190-100x_Position010_9_cmle.ics	155	0	1	1	0.0	0.0	0.0
907	Feb25-FISH2-3L1-rep2-cp190-100x_Position010_9_cmle.ics	157	0	1	1	0.0046114493210289076	0.03636363636363637	0.03636363636363637
908	Feb25-FISH2-3L1-rep2-cp190-100x_Position011_10_cmle.ics	2	0	1	1	0.0	0.0	0.0
909	Feb25-FISH2-3L1-rep2-cp190-100x_Position011_10_cmle.ics	3	0	1	1	0.11067478370469377	0.6857142857142856	0.6760563380281689
910	Feb25-FISH2-3L1-rep2-cp190-100x_Position011_10_cmle.ics	3	0	1	2	0.0	0.0	0.0
911	Feb25-FISH2-3L1-rep2-cp190-100x_Position011_10_cmle.ics	3	0	2	1	0.0	0.0	0.0
912	Feb25-FISH2-3L1-rep2-cp190-100x_Position011_10_cmle.ics	3	0	2	2	0.0	0.0	0.0
913	Feb25-FISH2-3L1-rep2-cp190-100x_Position011_10_cmle.ics	3	0	3	1	0.0	0.0	0.0
914	Feb25-FISH2-3L1-rep2-cp190-100x_Position011_10_cmle.ics	3	0	3	2	0.10145188506263597	0.5714285714285714	0.3384615384615384
915	Feb25-FISH2-3L1-rep2-cp190-100x_Position011_10_cmle.ics	4	0	1	1	0.06917173981543362	0.3571428571428572	0.23809523809523808
916	Feb25-FISH2-3L1-rep2-cp190-100x_Position011_10_cmle.ics	5	0	1	1	0.04611449321028908	0.17857142857142855	0.17699115044247787
917	Feb25-FISH2-3L1-rep2-cp190-100x_Position011_10_cmle.ics	6	0	1	1	0.07839463845749142	0.24637681159420288	0.24637681159420288
918	Feb25-FISH2-3L1-rep2-cp190-100x_Position011_10_cmle.ics	7	0	1	1	0.13834347963086724	0.48000000000000004	0.48000000000000004
919	Feb25-FISH2-3L1-rep2-cp190-100x_Position011_10_cmle.ics	8	0	1	1	0.0	0.0	0.0
920	Feb25-FISH2-3L1-rep2-cp190-100x_Position011_10_cmle.ics	9	0	1	1	0.0	0.0	0.0
921	Feb25-FISH2-3L1-rep2-cp190-100x_Position011_10_cmle.ics	10	0	1	1	0.0	0.0	0.0
922	Feb25-FISH2-3L1-rep2-cp190-100x_Position011_10_cmle.ics	10	0	1	2	0.0	0.0	0.0
923	Feb25-FISH2-3L1-rep2-cp190-100x_Position011_10_cmle.ics	10	0	1	3	0.0	0.0	0.0
924	Feb25-FISH2-3L1-rep2-cp190-100x_Position011_10_cmle.ics	10	0	2	1	0.0	0.0	0.0
925	Feb25-FISH2-3L1-rep2-cp190-100x_Position011_10_cmle.ics	10	0	2	2	0.0	0.0	0.0
926	Feb25-FISH2-3L1-rep2-cp190-100x_Position011_10_cmle.ics	10	0	2	3	0.0	0.0	0.0
927	Feb25-FISH2-3L1-rep2-cp190-100x_Position011_10_cmle.ics	10	0	3	1	0.0	0.0	0.0
928	Feb25-FISH2-3L1-rep2-cp190-100x_Position011_10_cmle.ics	10	0	3	2	0.0	0.0	0.0
929	Feb25-FISH2-3L1-rep2-cp190-100x_Position011_10_cmle.ics	10	0	3	3	0.08300608777852034	0.29508196721311475	0.6
930	Feb25-FISH2-3L1-rep2-cp190-100x_Position011_10_cmle.ics	11	0	1	1	0.06225456583389025	0.44999999999999996	0.44999999999999996
931	Feb25-FISH2-3L1-rep2-cp190-100x_Position011_10_cmle.ics	12	0	1	1	0.1936808714832141	0.33333333333333326	0.3169811320754717
932	Feb25-FISH2-3L1-rep2-cp190-100x_Position011_10_cmle.ics	13	0	1	1	0.35508159771922587	0.5968992248062015	0.6062992125984251
933	Feb25-FISH2-3L1-rep2-cp190-100x_Position011_10_cmle.ics	14	0	1	1	0.0	0.0	0.0
934	Feb25-FISH2-3L1-rep2-cp190-100x_Position011_10_cmle.ics	15	0	1	1	0.4450048594792896	0.6967509025270757	0.6967509025270757
935	Feb25-FISH2-3L1-rep2-cp190-100x_Position011_10_cmle.ics	16	0	1	1	0.0	0.0	0.0
936	Feb25-FISH2-3L1-rep2-cp190-100x_Position011_10_cmle.ics	17	0	1	1	0.10375760972315042	0.3308823529411764	0.3308823529411764
937	Feb25-FISH2-3L1-rep2-cp190-100x_Position011_10_cmle.ics	18	0	1	1	0.0	0.0	0.0
938	Feb25-FISH2-3L1-rep2-cp190-100x_Position011_10_cmle.ics	19	0	1	1	0.19598659614372857	0.7264957264957264	0.7264957264957264
939	Feb25-FISH2-3L1-rep2-cp190-100x_Position011_10_cmle.ics	20	0	1	1	0.16831790021755513	0.7373737373737375	0.6083333333333333
940	Feb25-FISH2-3L1-rep2-cp190-100x_Position011_10_cmle.ics	21	0	1	1	0.0	0.0	0.0
941	Feb25-FISH2-3L1-rep2-cp190-100x_Position011_10_cmle.ics	21	0	1	2	0.06225456583389025	0.21428571428571425	0.48214285714285704
942	Feb25-FISH2-3L1-rep2-cp190-100x_Position011_10_cmle.ics	22	0	1	1	0.20059804546475749	0.28431372549019607	0.35802469135802467
943	Feb25-FISH2-3L1-rep2-cp190-100x_Position011_10_cmle.ics	22	0	1	2	0.05533739185234689	0.07843137254901959	0.3809523809523809
944	Feb25-FISH2-3L1-rep2-cp190-100x_Position011_10_cmle.ics	24	0	1	1	0.0	0.0	0.0
945	Feb25-FISH2-3L1-rep2-cp190-100x_Position011_10_cmle.ics	24	0	1	2	0.03919731922874571	0.08808290155440412	0.33333333333333326
946	Feb25-FISH2-3L1-rep2-cp190-100x_Position011_10_cmle.ics	25	0	1	1	0.35508159771922587	0.6390041493775932	0.6390041493775932
947	Feb25-FISH2-3L1-rep2-cp190-100x_Position011_10_cmle.ics	26	0	1	1	0.07839463845749142	0.26153846153846144	0.25954198473282436
948	Feb25-FISH2-3L1-rep2-cp190-100x_Position011_10_cmle.ics	27	0	1	1	0.0945347110810926	0.3660714285714285	0.35344827586206884
949	Feb25-FISH2-3L1-rep2-cp190-100x_Position011_10_cmle.ics	28	0	1	1	0.09222898642057815	0.3389830508474576	0.3333333333333333
950	Feb25-FISH2-3L1-rep2-cp190-100x_Position011_10_cmle.ics	29	0	1	1	0.1844579728411563	0.6956521739130435	0.6956521739130435
951	Feb25-FISH2-3L1-rep2-cp190-100x_Position011_10_cmle.ics	30	0	1	1	0.11298050836520823	0.6363636363636362	0.4622641509433962
952	Feb25-FISH2-3L1-rep2-cp190-100x_Position011_10_cmle.ics	31	0	1	1	0.0	0.0	0.0
953	Feb25-FISH2-3L1-rep2-cp190-100x_Position011_10_cmle.ics	31	0	1	2	0.0	0.0	0.0
954	Feb25-FISH2-3L1-rep2-cp190-100x_Position011_10_cmle.ics	31	0	2	1	0.03228014524720235	0.0915032679738562	0.11570247933884295
955	Feb25-FISH2-3L1-rep2-cp190-100x_Position011_10_cmle.ics	31	0	2	2	0.0	0.0	0.0
956	Feb25-FISH2-3L1-rep2-cp190-100x_Position011_10_cmle.ics	33	0	1	1	0.11759195768623715	0.49038461538461536	0.4857142857142857
957	Feb25-FISH2-3L1-rep2-cp190-100x_Position011_10_cmle.ics	35	0	1	1	0.0	0.0	0.0
958	Feb25-FISH2-3L1-rep2-cp190-100x_Position011_10_cmle.ics	35	0	2	1	0.0	0.0	0.0
959	Feb25-FISH2-3L1-rep2-cp190-100x_Position011_10_cmle.ics	36	0	1	1	0.0	0.0	0.0
960	Feb25-FISH2-3L1-rep2-cp190-100x_Position011_10_cmle.ics	37	0	1	1	0.1590950015754973	0.644859813084112	0.644859813084112
961	Feb25-FISH2-3L1-rep2-cp190-100x_Position011_10_cmle.ics	38	0	1	1	0.13373203030983832	0.38666666666666666	0.3766233766233766
962	Feb25-FISH2-3L1-rep2-cp190-100x_Position011_10_cmle.ics	40	0	1	1	0.0	0.0	0.0
963	Feb25-FISH2-3L1-rep2-cp190-100x_Position011_10_cmle.ics	41	0	1	1	0.0	0.0	0.0
964	Feb25-FISH2-3L1-rep2-cp190-100x_Position011_10_cmle.ics	42	0	1	1	0.15678927691498284	0.5439999999999999	0.5439999999999999
965	Feb25-FISH2-3L1-rep2-cp190-100x_Position011_10_cmle.ics	44	0	1	1	0.14526065361241058	0.4999999999999999	0.4999999999999999
966	Feb25-FISH2-3L1-rep2-cp190-100x_Position011_10_cmle.ics	45	0	1	1	0.0	0.0	0.0
967	Feb25-FISH2-3L1-rep2-cp190-100x_Position011_10_cmle.ics	47	0	1	1	0.0	0.0	0.0
968	Feb25-FISH2-3L1-rep2-cp190-100x_Position011_10_cmle.ics	47	0	1	2	0.0023057246605144538	0.015151515151515148	0.02
969	Feb25-FISH2-3L1-rep2-cp190-100x_Position011_10_cmle.ics	48	0	1	1	0.1245091316677805	0.524271844660194	0.5346534653465347
970	Feb25-FISH2-3L1-rep2-cp190-100x_Position011_10_cmle.ics	50	0	1	1	0.17754079885961294	0.6754385964912281	0.6754385964912281
971	Feb25-FISH2-3L1-rep2-cp190-100x_Position011_10_cmle.ics	51	0	1	1	0.26285261129864773	0.7215189873417721	0.4071428571428571
972	Feb25-FISH2-3L1-rep2-cp190-100x_Position011_10_cmle.ics	51	0	2	1	0.0	0.0	0.0
973	Feb25-FISH2-3L1-rep2-cp190-100x_Position011_10_cmle.ics	53	0	1	1	0.15217782759395396	0.5739130434782608	0.5689655172413792
974	Feb25-FISH2-3L1-rep2-cp190-100x_Position011_10_cmle.ics	54	0	1	1	0.0	0.0	0.0
975	Feb25-FISH2-3L1-rep2-cp190-100x_Position011_10_cmle.ics	56	0	1	1	0.23748964003298875	0.3814814814814815	0.5567567567567567
976	Feb25-FISH2-3L1-rep2-cp190-100x_Position011_10_cmle.ics	56	0	1	2	0.0	0.0	0.0
977	Feb25-FISH2-3L1-rep2-cp190-100x_Position011_10_cmle.ics	57	0	1	1	0.0	0.0	0.0
978	Feb25-FISH2-3L1-rep2-cp190-100x_Position011_10_cmle.ics	57	0	1	2	0.020751521944630084	0.02670623145400593	0.07627118644067796
979	Feb25-FISH2-3L1-rep2-cp190-100x_Position011_10_cmle.ics	58	0	1	1	0.23287819071195984	0.33892617449664425	0.33666666666666667
980	Feb25-FISH2-3L1-rep2-cp190-100x_Position011_10_cmle.ics	59	0	1	1	0.11067478370469377	0.5647058823529412	0.5647058823529412
981	Feb25-FISH2-3L1-rep2-cp190-100x_Position011_10_cmle.ics	60	0	1	1	0.2951327565458501	0.5355648535564853	0.5333333333333333
982	Feb25-FISH2-3L1-rep2-cp190-100x_Position011_10_cmle.ics	61	0	1	1	0.06917173981543362	0.27272727272727276	0.27522935779816515
983	Feb25-FISH2-3L1-rep2-cp190-100x_Position011_10_cmle.ics	62	0	1	1	0.0	0.0	0.0
984	Feb25-FISH2-3L1-rep2-cp190-100x_Position011_10_cmle.ics	63	0	1	1	0.027668695926173444	0.24	0.24
985	Feb25-FISH2-3L1-rep2-cp190-100x_Position011_10_cmle.ics	66	0	1	1	0.16831790021755513	0.6347826086956522	0.6347826086956522
986	Feb25-FISH2-3L1-rep2-cp190-100x_Position011_10_cmle.ics	68	0	1	1	0.16601217555704068	0.5294117647058824	0.5294117647058824
987	Feb25-FISH2-3L1-rep2-cp190-100x_Position011_10_cmle.ics	69	0	1	1	0.08070036311800588	0.2734375	0.2734375
988	Feb25-FISH2-3L1-rep2-cp190-100x_Position011_10_cmle.ics	70	0	1	1	0.16601217555704068	0.5070422535211266	0.5070422535211266
989	Feb25-FISH2-3L1-rep2-cp190-100x_Position011_10_cmle.ics	71	0	1	1	0.09684043574160706	0.5	0.7368421052631579
990	Feb25-FISH2-3L1-rep2-cp190-100x_Position011_10_cmle.ics	72	0	1	1	0.18215224818064185	0.5163398692810457	0.5163398692810457
991	Feb25-FISH2-3L1-rep2-cp190-100x_Position011_10_cmle.ics	73	0	1	1	0.0	0.0	0.0
992	Feb25-FISH2-3L1-rep2-cp190-100x_Position011_10_cmle.ics	74	0	1	1	0.30204993052739343	0.7572254335260113	0.7660818713450291
993	Feb25-FISH2-3L1-rep2-cp190-100x_Position011_10_cmle.ics	74	0	1	2	0.0	0.0	0.0
994	Feb25-FISH2-3L1-rep2-cp190-100x_Position011_10_cmle.ics	74	0	2	1	0.0	0.0	0.0
995	Feb25-FISH2-3L1-rep2-cp190-100x_Position011_10_cmle.ics	74	0	2	2	0.16601217555704068	0.6428571428571428	0.6101694915254237
996	Feb25-FISH2-3L1-rep2-cp190-100x_Position011_10_cmle.ics	75	0	1	1	0.053031667191832436	0.1796875	0.1796875
997	Feb25-FISH2-3L1-rep2-cp190-100x_Position011_10_cmle.ics	77	0	1	1	0.1706236248780696	0.5873015873015872	0.592
998	Feb25-FISH2-3L1-rep2-cp190-100x_Position011_10_cmle.ics	79	0	1	1	0.0	0.0	0.0
999	Feb25-FISH2-3L1-rep2-cp190-100x_Position011_10_cmle.ics	80	0	1	1	0.18676369750167077	0.3333333333333333	0.3319672131147541
1000	Feb25-FISH2-3L1-rep2-cp190-100x_Position011_10_cmle.ics	81	0	1	1	0.11298050836520823	0.4711538461538461	0.4666666666666666
1001	Feb25-FISH2-3L1-rep2-cp190-100x_Position011_10_cmle.ics	82	0	1	1	0.020751521944630084	0.072	0.07142857142857142
1002	Feb25-FISH2-3L1-rep2-cp190-100x_Position011_10_cmle.ics	83	0	1	1	0.0	0.0	0.0
1003	Feb25-FISH2-3L1-rep2-cp190-100x_Position011_10_cmle.ics	83	0	2	1	0.0	0.0	0.0
1004	Feb25-FISH2-3L1-rep2-cp190-100x_Position011_10_cmle.ics	84	0	1	1	0.18215224818064185	0.6076923076923075	0.6030534351145037
1005	Feb25-FISH2-3L1-rep2-cp190-100x_Position011_10_cmle.ics	85	0	1	1	0.0	0.0	0.0
1006	Feb25-FISH2-3L1-rep2-cp190-100x_Position011_10_cmle.ics	86	0	1	1	0.050725942531317986	0.18487394957983191	0.1864406779661017
1007	Feb25-FISH2-3L1-rep2-cp190-100x_Position011_10_cmle.ics	88	0	1	1	0.14295492895189613	0.5636363636363636	0.5636363636363636
1008	Feb25-FISH2-3L1-rep2-cp190-100x_Position011_10_cmle.ics	89	0	1	1	0.07147746447594806	0.5438596491228069	0.5438596491228069
1009	Feb25-FISH2-3L1-rep2-cp190-100x_Position011_10_cmle.ics	90	0	1	1	0.06686601515491916	0.47540983606557374	0.4202898550724638
1010	Feb25-FISH2-3L1-rep2-cp190-100x_Position011_10_cmle.ics	91	0	1	1	0.0945347110810926	0.30147058823529405	0.3904761904761904
1011	Feb25-FISH2-3L1-rep2-cp190-100x_Position011_10_cmle.ics	92	0	1	1	0.14526065361241058	0.6057692307692307	0.611650485436893
1012	Feb25-FISH2-3L1-rep2-cp190-100x_Position011_10_cmle.ics	96	0	1	1	0.0046114493210289076	0.020618556701030927	0.02
1013	Feb25-FISH2-3L1-rep2-cp190-100x_Position011_10_cmle.ics	98	0	1	1	0.1245091316677805	0.432	0.435483870967742
1014	Feb25-FISH2-3L1-rep2-cp190-100x_Position011_10_cmle.ics	99	0	1	1	0.14756637827292504	0.4705882352941176	0.4705882352941176
1015	Feb25-FISH2-3L1-rep2-cp190-100x_Position011_10_cmle.ics	101	0	1	1	0.009222898642057815	0.02380952380952381	0.02380952380952381
1016	Feb25-FISH2-3L1-rep2-cp190-100x_Position011_10_cmle.ics	103	0	1	1	0.14526065361241058	0.6363636363636364	0.32307692307692304
1017	Feb25-FISH2-3L1-rep2-cp190-100x_Position011_10_cmle.ics	103	0	2	1	0.0	0.0	0.0
1018	Feb25-FISH2-3L1-rep2-cp190-100x_Position011_10_cmle.ics	104	0	1	1	0.0	0.0	0.0
1019	Feb25-FISH2-3L1-rep2-cp190-100x_Position011_10_cmle.ics	107	0	1	1	0.0	0.0	0.0
1020	Feb25-FISH2-3L1-rep2-cp190-100x_Position011_10_cmle.ics	108	0	1	1	0.14295492895189613	0.8378378378378378	0.5486725663716814
1021	Feb25-FISH2-3L1-rep2-cp190-100x_Position011_10_cmle.ics	109	0	1	1	0.09222898642057815	0.5194805194805194	0.4081632653061224
1022	Feb25-FISH2-3L1-rep2-cp190-100x_Position011_10_cmle.ics	110	0	1	1	0.0	0.0	0.0
1023	Feb25-FISH2-3L1-rep2-cp190-100x_Position011_10_cmle.ics	112	0	1	1	0.03689159456823126	0.13333333333333333	0.13223140495867766
1024	Feb25-FISH2-3L1-rep2-cp190-100x_Position011_10_cmle.ics	113	0	1	1	0.16370645089652622	0.5916666666666666	0.5916666666666666
1025	Feb25-FISH2-3L1-rep2-cp190-100x_Position011_10_cmle.ics	114	0	1	1	0.029974420586687898	0.10924369747899157	0.11016949152542371
1026	Feb25-FISH2-3L1-rep2-cp190-100x_Position011_10_cmle.ics	116	0	1	1	0.029974420586687898	0.17105263157894735	0.17105263157894735
1027	Feb25-FISH2-3L1-rep2-cp190-100x_Position011_10_cmle.ics	117	0	1	1	0.447310584139804	0.825531914893617	0.7432950191570881
1028	Feb25-FISH2-3L1-rep2-cp190-100x_Position011_10_cmle.ics	117	0	2	1	0.0	0.0	0.0
1029	Feb25-FISH2-3L1-rep2-cp190-100x_Position011_10_cmle.ics	120	0	1	1	0.0	0.0	0.0
1030	Feb25-FISH2-3L1-rep2-cp190-100x_Position011_10_cmle.ics	121	0	1	1	0.0	0.0	0.0
1031	Feb25-FISH2-3L1-rep2-cp190-100x_Position011_10_cmle.ics	122	0	1	1	0.0	0.0	0.0
1032	Feb25-FISH2-3L1-rep2-cp190-100x_Position011_10_cmle.ics	123	0	1	1	0.06917173981543362	0.26548672566371684	0.26548672566371684
1033	Feb25-FISH2-3L1-rep2-cp190-100x_Position011_10_cmle.ics	124	0	1	1	0.0645602904944047	0.30107526881720426	0.22950819672131145
1034	Feb25-FISH2-3L1-rep2-cp190-100x_Position011_10_cmle.ics	125	0	1	1	0.0	0.0	0.0
1035	Feb25-FISH2-3L1-rep2-cp190-100x_Position011_10_cmle.ics	126	0	1	1	0.04380876854977462	0.1652173913043478	0.1652173913043478
1036	Feb25-FISH2-3L1-rep2-cp190-100x_Position011_10_cmle.ics	128	0	1	1	0.06225456583389025	0.217741935483871	0.22314049586776855
1037	Feb25-FISH2-3L1-rep2-cp190-100x_Position011_10_cmle.ics	130	0	1	1	0.04380876854977462	0.12666666666666665	0.12582781456953643
1038	Feb25-FISH2-3L1-rep2-cp190-100x_Position011_10_cmle.ics	132	0	1	1	0.06225456583389025	0.2288135593220339	0.23076923076923073
1039	Feb25-FISH2-3L1-rep2-cp190-100x_Position012_11_cmle.ics	1	0	1	1	0.016140072623601176	0.06086956521739129	0.06086956521739129
1040	Feb25-FISH2-3L1-rep2-cp190-100x_Position012_11_cmle.ics	3	0	1	1	0.050725942531317986	0.21782178217821782	0.22222222222222224
1041	Feb25-FISH2-3L1-rep2-cp190-100x_Position012_11_cmle.ics	5	0	1	1	0.04611449321028908	0.17857142857142855	0.2702702702702703
1042	Feb25-FISH2-3L1-rep2-cp190-100x_Position012_11_cmle.ics	7	0	1	1	0.0	0.0	0.0
1043	Feb25-FISH2-3L1-rep2-cp190-100x_Position012_11_cmle.ics	8	0	1	1	0.07608891379697698	0.45205479452054786	0.445945945945946
1044	Feb25-FISH2-3L1-rep2-cp190-100x_Position012_11_cmle.ics	10	0	1	1	0.050725942531317986	0.188034188034188	0.188034188034188
1045	Feb25-FISH2-3L1-rep2-cp190-100x_Position012_11_cmle.ics	11	0	1	1	0.0	0.0	0.0
1046	Feb25-FISH2-3L1-rep2-cp190-100x_Position012_11_cmle.ics	11	0	1	2	0.0	0.0	0.0
1047	Feb25-FISH2-3L1-rep2-cp190-100x_Position012_11_cmle.ics	12	0	1	1	0.020751521944630084	0.08256880733944955	0.08256880733944955
1048	Feb25-FISH2-3L1-rep2-cp190-100x_Position012_11_cmle.ics	13	0	1	1	0.0	0.0	0.0
1049	Feb25-FISH2-3L1-rep2-cp190-100x_Position012_11_cmle.ics	14	0	1	1	0.06686601515491916	0.2338709677419355	0.23577235772357724
1050	Feb25-FISH2-3L1-rep2-cp190-100x_Position012_11_cmle.ics	15	0	1	1	0.0	0.0	0.0
1051	Feb25-FISH2-3L1-rep2-cp190-100x_Position012_11_cmle.ics	16	0	1	1	0.027668695926173444	0.14457831325301201	0.12371134020618554
1052	Feb25-FISH2-3L1-rep2-cp190-100x_Position012_11_cmle.ics	18	0	1	1	0.1844579728411563	0.7272727272727273	0.7339449541284404
1053	Feb25-FISH2-3L1-rep2-cp190-100x_Position012_11_cmle.ics	19	0	1	1	0.12681485632829495	0.3216374269005848	0.7236842105263157
1054	Feb25-FISH2-3L1-rep2-cp190-100x_Position012_11_cmle.ics	19	0	1	2	0.0	0.0	0.0
1055	Feb25-FISH2-3L1-rep2-cp190-100x_Position012_11_cmle.ics	20	0	1	1	0.0	0.0	0.0
1056	Feb25-FISH2-3L1-rep2-cp190-100x_Position012_11_cmle.ics	21	0	1	1	0.0	0.0	0.0
1057	Feb25-FISH2-3L1-rep2-cp190-100x_Position012_11_cmle.ics	21	0	2	1	0.013834347963086722	0.03947368421052631	0.0218978102189781
1058	Feb25-FISH2-3L1-rep2-cp190-100x_Position012_11_cmle.ics	22	0	1	1	0.0	0.0	0.0
1059	Feb25-FISH2-3L1-rep2-cp190-100x_Position012_11_cmle.ics	22	0	1	2	0.1245091316677805	0.2967032967032967	0.32530120481927705
1060	Feb25-FISH2-3L1-rep2-cp190-100x_Position012_11_cmle.ics	22	0	2	1	0.0	0.0	0.0
1061	Feb25-FISH2-3L1-rep2-cp190-100x_Position012_11_cmle.ics	22	0	2	2	0.0	0.0	0.0
1062	Feb25-FISH2-3L1-rep2-cp190-100x_Position012_11_cmle.ics	24	0	1	1	0.0853118124390348	0.6727272727272728	0.6727272727272728
1063	Feb25-FISH2-3L1-rep2-cp190-100x_Position012_11_cmle.ics	25	0	1	1	0.0	0.0	0.0
1064	Feb25-FISH2-3L1-rep2-cp190-100x_Position012_11_cmle.ics	26	0	1	1	0.13142630564932387	0.4710743801652892	0.45238095238095233
1065	Feb25-FISH2-3L1-rep2-cp190-100x_Position012_11_cmle.ics	29	0	1	1	0.1498721029334395	0.5284552845528455	0.4814814814814815
1066	Feb25-FISH2-3L1-rep2-cp190-100x_Position012_11_cmle.ics	30	0	1	1	0.0	0.0	0.0
1067	Feb25-FISH2-3L1-rep2-cp190-100x_Position012_11_cmle.ics	32	0	1	1	0.09914616040212151	0.4886363636363636	0.4886363636363636
1068	Feb25-FISH2-3L1-rep2-cp190-100x_Position012_11_cmle.ics	33	0	1	1	0.08070036311800588	0.27777777777777773	0.27999999999999997
1069	Feb25-FISH2-3L1-rep2-cp190-100x_Position012_11_cmle.ics	34	0	1	1	0.18676369750167077	0.623076923076923	0.627906976744186
1070	Feb25-FISH2-3L1-rep2-cp190-100x_Position012_11_cmle.ics	35	0	1	1	0.20520949478578637	0.6544117647058822	0.6592592592592592
1071	Feb25-FISH2-3L1-rep2-cp190-100x_Position012_11_cmle.ics	36	0	1	1	0.03689159456823126	0.1379310344827586	0.13675213675213674
1072	Feb25-FISH2-3L1-rep2-cp190-100x_Position012_11_cmle.ics	38	0	1	1	0.0945347110810926	0.5942028985507246	0.5857142857142856
1073	Feb25-FISH2-3L1-rep2-cp190-100x_Position012_11_cmle.ics	39	0	1	1	0.0	0.0	0.0
1074	Feb25-FISH2-3L1-rep2-cp190-100x_Position012_11_cmle.ics	40	0	1	1	0.14064920429138167	0.4692307692307691	0.3426966292134831
1075	Feb25-FISH2-3L1-rep2-cp190-100x_Position012_11_cmle.ics	40	0	1	2	0.0	0.0	0.0
1076	Feb25-FISH2-3L1-rep2-cp190-100x_Position012_11_cmle.ics	40	0	2	1	0.0	0.0	0.0
1077	Feb25-FISH2-3L1-rep2-cp190-100x_Position012_11_cmle.ics	40	0	2	2	0.016140072623601176	0.06542056074766353	0.12280701754385964
1078	Feb25-FISH2-3L1-rep2-cp190-100x_Position012_11_cmle.ics	42	0	1	1	0.1798465235201274	0.5864661654135337	0.5909090909090907
1079	Feb25-FISH2-3L1-rep2-cp190-100x_Position012_11_cmle.ics	43	0	1	1	0.0	0.0	0.0
1080	Feb25-FISH2-3L1-rep2-cp190-100x_Position012_11_cmle.ics	44	0	1	1	0.09684043574160706	0.626865671641791	0.35294117647058815
1081	Feb25-FISH2-3L1-rep2-cp190-100x_Position012_11_cmle.ics	45	0	1	1	0.15678927691498284	0.5112781954887217	0.515151515151515
1082	Feb25-FISH2-3L1-rep2-cp190-100x_Position012_11_cmle.ics	46	0	1	1	0.04611449321028908	0.1438848920863309	0.15037593984962405
1083	Feb25-FISH2-3L1-rep2-cp190-100x_Position012_11_cmle.ics	47	0	1	1	0.1245091316677805	0.4	0.4
1084	Feb25-FISH2-3L1-rep2-cp190-100x_Position012_11_cmle.ics	48	0	1	1	0.11528623302572269	0.5681818181818181	0.5617977528089887
1085	Feb25-FISH2-3L1-rep2-cp190-100x_Position012_11_cmle.ics	50	0	1	1	0.0645602904944047	0.5599999999999999	0.5599999999999999
1086	Feb25-FISH2-3L1-rep2-cp190-100x_Position012_11_cmle.ics	51	0	1	1	0.1798465235201274	0.3714285714285714	0.37499999999999994
1087	Feb25-FISH2-3L1-rep2-cp190-100x_Position012_11_cmle.ics	52	0	1	1	0.1706236248780696	0.8043478260869564	0.7708333333333335
1088	Feb25-FISH2-3L1-rep2-cp190-100x_Position012_11_cmle.ics	53	0	1	1	0.07378318913646252	0.21621621621621623	0.21333333333333332
1089	Feb25-FISH2-3L1-rep2-cp190-100x_Position012_11_cmle.ics	54	0	1	1	0.0	0.0	0.0
1090	Feb25-FISH2-3L1-rep2-cp190-100x_Position012_11_cmle.ics	55	0	1	1	0.0	0.0	0.0
1091	Feb25-FISH2-3L1-rep2-cp190-100x_Position012_11_cmle.ics	57	0	1	1	0.029974420586687898	0.12621359223300968	0.16455696202531644
1092	Feb25-FISH2-3L1-rep2-cp190-100x_Position012_11_cmle.ics	58	0	1	1	0.08761753709954924	0.44705882352941173	0.5066666666666666
1093	Feb25-FISH2-3L1-rep2-cp190-100x_Position012_11_cmle.ics	59	0	1	1	0.027668695926173444	0.15189873417721517	0.15384615384615383
1094	Feb25-FISH2-3L1-rep2-cp190-100x_Position012_11_cmle.ics	60	0	1	1	0.0	0.0	0.0
1095	Feb25-FISH2-3L1-rep2-cp190-100x_Position012_11_cmle.ics	61	0	1	1	0.10836905904417933	0.3821138211382114	0.4607843137254901
1096	Feb25-FISH2-3L1-rep2-cp190-100x_Position012_11_cmle.ics	62	0	1	1	0.14295492895189613	0.696629213483146	0.6326530612244897
1097	Feb25-FISH2-3L1-rep2-cp190-100x_Position012_11_cmle.ics	63	0	1	1	0.006917173981543361	0.023622047244094484	0.02325581395348837
1098	Feb25-FISH2-3L1-rep2-cp190-100x_Position012_11_cmle.ics	64	0	1	1	0.03689159456823126	0.3018867924528302	0.28571428571428564
1099	Feb25-FISH2-3L1-rep2-cp190-100x_Position012_11_cmle.ics	66	0	1	1	0.04150304388926017	0.14634146341463414	0.14634146341463414
1100	Feb25-FISH2-3L1-rep2-cp190-100x_Position012_11_cmle.ics	67	0	1	1	0.07378318913646252	0.42105263157894735	0.26016260162601623
1101	Feb25-FISH2-3L1-rep2-cp190-100x_Position012_11_cmle.ics	69	0	1	1	0.15217782759395396	0.702127659574468	0.7096774193548386
1102	Feb25-FISH2-3L1-rep2-cp190-100x_Position012_11_cmle.ics	70	0	1	1	0.11067478370469377	0.5517241379310345	0.36641221374045796
1103	Feb25-FISH2-3L1-rep2-cp190-100x_Position012_11_cmle.ics	71	0	1	1	0.03689159456823126	0.11851851851851852	0.11851851851851852
1104	Feb25-FISH2-3L1-rep2-cp190-100x_Position012_11_cmle.ics	72	0	1	1	0.0	0.0	0.0
1105	Feb25-FISH2-3L1-rep2-cp190-100x_Position012_11_cmle.ics	73	0	1	1	0.07839463845749142	0.515151515151515	0.3541666666666667
1106	Feb25-FISH2-3L1-rep2-cp190-100x_Position012_11_cmle.ics	74	0	1	1	0.03689159456823126	0.13333333333333333	0.13333333333333333
1107	Feb25-FISH2-3L1-rep2-cp190-100x_Position012_11_cmle.ics	75	0	1	1	0.0	0.0	0.0
1108	Feb25-FISH2-3L1-rep2-cp190-100x_Position012_11_cmle.ics	76	0	1	1	0.057643116512861345	0.25252525252525254	0.2551020408163265
1109	Feb25-FISH2-3L1-rep2-cp190-100x_Position012_11_cmle.ics	77	0	1	1	0.0	0.0	0.0
1110	Feb25-FISH2-3L1-rep2-cp190-100x_Position012_11_cmle.ics	78	0	1	1	0.029974420586687898	0.26	0.26
1111	Feb25-FISH2-3L1-rep2-cp190-100x_Position012_11_cmle.ics	79	0	1	1	0.11298050836520823	0.4454545454545455	0.5326086956521738
1112	Feb25-FISH2-3L1-rep2-cp190-100x_Position012_11_cmle.ics	80	0	1	1	0.027668695926173444	0.17910447761194026	0.11764705882352938
1113	Feb25-FISH2-3L1-rep2-cp190-100x_Position012_11_cmle.ics	81	0	1	1	0.025362971265658993	0.16176470588235292	0.15492957746478872
1114	Feb25-FISH2-3L1-rep2-cp190-100x_Position012_11_cmle.ics	84	0	1	1	0.20290377012527194	0.704	0.704
1115	Feb25-FISH2-3L1-rep2-cp190-100x_Position012_11_cmle.ics	86	0	1	1	0.0	0.0	0.0
1116	Feb25-FISH2-3L1-rep2-cp190-100x_Position012_11_cmle.ics	89	0	1	1	0.009222898642057815	0.07692307692307691	0.07142857142857141
1117	Feb25-FISH2-3L1-rep2-cp190-100x_Position012_11_cmle.ics	90	0	1	1	0.0046114493210289076	0.019801980198019802	0.019607843137254898
1118	Feb25-FISH2-3L1-rep2-cp190-100x_Position012_11_cmle.ics	92	0	1	1	0.0	0.0	0.0
1119	Feb25-FISH2-3L1-rep2-cp190-100x_Position012_11_cmle.ics	93	0	1	1	0.0	0.0	0.0
1120	Feb25-FISH2-3L1-rep2-cp190-100x_Position012_11_cmle.ics	93	0	1	2	0.21673811808835866	0.41048034934497807	0.48205128205128206
1121	Feb25-FISH2-3L1-rep2-cp190-100x_Position012_11_cmle.ics	94	0	1	1	0.0	0.0	0.0
1122	Feb25-FISH2-3L1-rep2-cp190-100x_Position012_11_cmle.ics	97	0	1	1	0.17292934953858402	0.6521739130434782	0.6147540983606556
1123	Feb25-FISH2-3L1-rep2-cp190-100x_Position012_11_cmle.ics	98	0	1	1	0.11298050836520823	0.34751773049645385	0.3499999999999999
1124	Feb25-FISH2-3L1-rep2-cp190-100x_Position012_11_cmle.ics	98	0	1	2	0.0	0.0	0.0
1125	Feb25-FISH2-3L1-rep2-cp190-100x_Position012_11_cmle.ics	98	0	2	1	0.0	0.0	0.0
1126	Feb25-FISH2-3L1-rep2-cp190-100x_Position012_11_cmle.ics	98	0	2	2	0.0	0.0	0.0
1127	Feb25-FISH2-3L1-rep2-cp190-100x_Position012_11_cmle.ics	99	0	1	1	0.006917173981543361	0.024390243902439022	0.024193548387096774
1128	Feb25-FISH2-3L1-rep2-cp190-100x_Position012_11_cmle.ics	100	0	1	1	0.0645602904944047	0.10687022900763357	0.10769230769230767
1129	Feb25-FISH2-3L1-rep2-cp190-100x_Position012_11_cmle.ics	105	0	1	1	0.0	0.0	0.0
1130	Feb25-FISH2-3L1-rep2-cp190-100x_Position012_11_cmle.ics	105	0	1	2	0.16370645089652622	0.2995780590717299	0.7395833333333334
1131	Feb25-FISH2-3L1-rep2-cp190-100x_Position012_11_cmle.ics	106	0	1	1	0.0	0.0	0.0
1132	Feb25-FISH2-3L1-rep2-cp190-100x_Position012_11_cmle.ics	107	0	1	1	0.13834347963086724	0.5357142857142857	0.5357142857142857
1133	Feb25-FISH2-3L1-rep2-cp190-100x_Position012_11_cmle.ics	108	0	1	1	0.09684043574160706	0.4038461538461538	0.4038461538461538
1134	Feb25-FISH2-3L1-rep2-cp190-100x_Position012_11_cmle.ics	110	0	1	1	0.04150304388926017	0.30508474576271183	0.31034482758620685
1135	Feb25-FISH2-3L1-rep2-cp190-100x_Position012_11_cmle.ics	111	0	1	1	0.03458586990771681	0.2884615384615385	0.2884615384615385
1136	Feb25-FISH2-3L1-rep2-cp190-100x_Position012_11_cmle.ics	112	0	1	1	0.1245091316677805	0.3576158940397351	0.36
1137	Feb25-FISH2-3L1-rep2-cp190-100x_Position012_11_cmle.ics	113	0	1	1	0.14064920429138167	0.924242424242424	0.5922330097087377
1138	Feb25-FISH2-3L1-rep2-cp190-100x_Position012_11_cmle.ics	114	0	1	1	0.08761753709954924	0.43181818181818177	0.4523809523809524
1139	Feb25-FISH2-3L1-rep2-cp190-100x_Position012_11_cmle.ics	115	0	1	1	0.0	0.0	0.0
1140	Feb25-FISH2-3L1-rep2-cp190-100x_Position012_11_cmle.ics	116	0	1	1	0.0	0.0	0.0
1141	Feb25-FISH2-3L1-rep2-cp190-100x_Position012_11_cmle.ics	117	0	1	1	0.0	0.0	0.0
1142	Feb25-FISH2-3L1-rep2-cp190-100x_Position012_11_cmle.ics	118	0	1	1	0.0899232617600637	0.6724137931034481	0.6724137931034481
1143	Feb25-FISH2-3L1-rep2-cp190-100x_Position012_11_cmle.ics	119	0	1	1	0.08070036311800588	0.28688524590163933	0.28925619834710736
1144	Feb25-FISH2-3L1-rep2-cp190-100x_Position012_11_cmle.ics	121	0	1	1	0.08070036311800588	0.26923076923076916	0.3932584269662921
1145	Feb25-FISH2-3L1-rep2-cp190-100x_Position012_11_cmle.ics	122	0	1	1	0.07378318913646252	0.3440860215053763	0.3440860215053763
1146	Feb25-FISH2-3L1-rep2-cp190-100x_Position012_11_cmle.ics	123	0	1	1	0.0	0.0	0.0
1147	Feb25-FISH2-3L1-rep2-cp190-100x_Position012_11_cmle.ics	124	0	1	1	0.0	0.0	0.0
1148	Feb25-FISH2-3L1-rep2-cp190-100x_Position012_11_cmle.ics	125	0	1	1	0.15678927691498284	0.6601941747572814	0.6601941747572814
1149	Feb25-FISH2-3L1-rep2-cp190-100x_Position012_11_cmle.ics	126	0	1	1	0.016140072623601176	0.08045977011494253	0.07954545454545454
1150	Feb25-FISH2-3L1-rep2-cp190-100x_Position012_11_cmle.ics	127	0	1	1	0.0	0.0	0.0
1151	Feb25-FISH2-3L1-rep2-cp190-100x_Position012_11_cmle.ics	128	0	1	1	0.06917173981543362	0.2941176470588235	0.2884615384615385
1152	Feb25-FISH2-3L1-rep2-cp190-100x_Position012_11_cmle.ics	129	0	1	1	0.0	0.0	0.0
1153	Feb25-FISH2-3L1-rep2-cp190-100x_Position012_11_cmle.ics	130	0	1	1	0.28129840858276334	0.4436363636363635	0.4436363636363635
1154	Feb25-FISH2-3L1-rep2-cp190-100x_Position012_11_cmle.ics	131	0	1	1	0.21673811808835866	0.3357142857142857	0.3333333333333333
1155	Feb25-FISH2-3L1-rep2-cp190-100x_Position012_11_cmle.ics	132	0	1	1	0.22134956740938755	0.6906474820143883	0.6956521739130435
1156	Feb25-FISH2-3L1-rep2-cp190-100x_Position012_11_cmle.ics	133	0	1	1	0.05533739185234689	0.2162162162162162	0.26966292134831454
1157	Feb25-FISH2-3L1-rep2-cp190-100x_Position012_11_cmle.ics	135	0	1	1	0.2098209441068153	0.40265486725663713	0.8584905660377358
1158	Feb25-FISH2-3L1-rep2-cp190-100x_Position012_11_cmle.ics	135	0	1	2	0.0	0.0	0.0
1159	Feb25-FISH2-3L1-rep2-cp190-100x_Position012_11_cmle.ics	136	0	1	1	0.01152862330257227	0.05376344086021505	0.05376344086021505
1160	Feb25-FISH2-3L1-rep2-cp190-100x_Position012_11_cmle.ics	139	0	1	1	0.10606333438366487	0.3565891472868217	0.359375
1161	Feb25-FISH2-3L1-rep2-cp190-100x_Position012_11_cmle.ics	140	0	1	1	0.04611449321028908	0.21739130434782608	0.15873015873015872
1162	Feb25-FISH2-3L1-rep2-cp190-100x_Position012_11_cmle.ics	141	0	1	1	0.05533739185234689	0.2926829268292682	0.2962962962962963
1163	Feb25-FISH2-3L1-rep2-cp190-100x_Position013_12_cmle.ics	1	0	1	1	0.0	0.0	0.0
1164	Feb25-FISH2-3L1-rep2-cp190-100x_Position013_12_cmle.ics	1	0	2	1	0.11298050836520823	0.9074074074074071	0.2620320855614973
1165	Feb25-FISH2-3L1-rep2-cp190-100x_Position013_12_cmle.ics	2	0	1	1	0.10836905904417933	0.38842975206611563	0.39166666666666666
1166	Feb25-FISH2-3L1-rep2-cp190-100x_Position013_12_cmle.ics	3	0	1	1	0.03228014524720235	0.11864406779661016	0.11864406779661016
1167	Feb25-FISH2-3L1-rep2-cp190-100x_Position013_12_cmle.ics	4	0	1	1	0.0	0.0	0.0
1168	Feb25-FISH2-3L1-rep2-cp190-100x_Position013_12_cmle.ics	4	0	1	2	0.13142630564932387	0.21755725190839692	0.9827586206896549
1169	Feb25-FISH2-3L1-rep2-cp190-100x_Position013_12_cmle.ics	5	0	1	1	0.17523507419909848	0.5714285714285713	0.5757575757575756
1170	Feb25-FISH2-3L1-rep2-cp190-100x_Position013_12_cmle.ics	7	0	1	1	0.0	0.0	0.0
1171	Feb25-FISH2-3L1-rep2-cp190-100x_Position013_12_cmle.ics	8	0	1	1	0.059948841173375796	0.27956989247311825	0.2826086956521739
1172	Feb25-FISH2-3L1-rep2-cp190-100x_Position013_12_cmle.ics	9	0	1	1	0.0	0.0	0.0
1173	Feb25-FISH2-3L1-rep2-cp190-100x_Position013_12_cmle.ics	10	0	1	1	0.01844579728411563	0.04210526315789473	0.16
1174	Feb25-FISH2-3L1-rep2-cp190-100x_Position013_12_cmle.ics	10	0	1	2	0.0	0.0	0.0
1175	Feb25-FISH2-3L1-rep2-cp190-100x_Position013_12_cmle.ics	10	0	2	1	0.0	0.0	0.0
1176	Feb25-FISH2-3L1-rep2-cp190-100x_Position013_12_cmle.ics	10	0	2	2	0.12681485632829495	0.8461538461538459	0.26960784313725483
1177	Feb25-FISH2-3L1-rep2-cp190-100x_Position013_12_cmle.ics	12	0	1	1	0.0	0.0	0.0
1178	Feb25-FISH2-3L1-rep2-cp190-100x_Position013_12_cmle.ics	13	0	1	1	0.07839463845749142	0.430379746835443	0.4249999999999999
1179	Feb25-FISH2-3L1-rep2-cp190-100x_Position013_12_cmle.ics	14	0	1	1	0.0046114493210289076	0.03703703703703703	0.03703703703703703
1180	Feb25-FISH2-3L1-rep2-cp190-100x_Position013_12_cmle.ics	15	0	1	1	0.2351839153724743	0.8031496062992126	0.816
1181	Feb25-FISH2-3L1-rep2-cp190-100x_Position013_12_cmle.ics	16	0	1	1	0.07147746447594806	0.24409448818897633	0.3131313131313131
1182	Feb25-FISH2-3L1-rep2-cp190-100x_Position013_12_cmle.ics	17	0	1	1	0.0	0.0	0.0
1183	Feb25-FISH2-3L1-rep2-cp190-100x_Position013_12_cmle.ics	17	0	2	1	0.0	0.0	0.0
1184	Feb25-FISH2-3L1-rep2-cp190-100x_Position013_12_cmle.ics	18	0	1	1	0.1890694221621852	0.6721311475409835	0.6666666666666666
1185	Feb25-FISH2-3L1-rep2-cp190-100x_Position013_12_cmle.ics	19	0	1	1	0.0	0.0	0.0
1186	Feb25-FISH2-3L1-rep2-cp190-100x_Position013_12_cmle.ics	20	0	1	1	0.1798465235201274	0.6610169491525423	0.78
1187	Feb25-FISH2-3L1-rep2-cp190-100x_Position013_12_cmle.ics	21	0	1	1	0.223655292069902	0.713235294117647	0.7080291970802919
1188	Feb25-FISH2-3L1-rep2-cp190-100x_Position013_12_cmle.ics	23	0	1	1	0.0046114493210289076	0.02941176470588235	0.03508771929824561
1189	Feb25-FISH2-3L1-rep2-cp190-100x_Position013_12_cmle.ics	24	0	1	1	0.0	0.0	0.0
1190	Feb25-FISH2-3L1-rep2-cp190-100x_Position013_12_cmle.ics	24	0	1	2	0.11298050836520823	0.3858267716535433	0.3499999999999999
1191	Feb25-FISH2-3L1-rep2-cp190-100x_Position013_12_cmle.ics	24	0	2	1	0.0	0.0	0.0
1192	Feb25-FISH2-3L1-rep2-cp190-100x_Position013_12_cmle.ics	24	0	2	2	0.0	0.0	0.0
1193	Feb25-FISH2-3L1-rep2-cp190-100x_Position013_12_cmle.ics	25	0	1	1	0.0	0.0	0.0
1194	Feb25-FISH2-3L1-rep2-cp190-100x_Position013_12_cmle.ics	25	0	1	2	0.006917173981543361	0.01271186440677966	0.05263157894736842
1195	Feb25-FISH2-3L1-rep2-cp190-100x_Position013_12_cmle.ics	26	0	1	1	0.12681485632829495	0.670731707317073	0.3142857142857142
1196	Feb25-FISH2-3L1-rep2-cp190-100x_Position013_12_cmle.ics	26	0	2	1	0.0	0.0	0.0
1197	Feb25-FISH2-3L1-rep2-cp190-100x_Position013_12_cmle.ics	27	0	1	1	0.04380876854977462	0.3166666666666666	0.2753623188405797
1198	Feb25-FISH2-3L1-rep2-cp190-100x_Position013_12_cmle.ics	27	0	1	2	0.0	0.0	0.0
1199	Feb25-FISH2-3L1-rep2-cp190-100x_Position013_12_cmle.ics	27	0	2	1	0.0	0.0	0.0
1200	Feb25-FISH2-3L1-rep2-cp190-100x_Position013_12_cmle.ics	27	0	2	2	0.0	0.0	0.0
1201	Feb25-FISH2-3L1-rep2-cp190-100x_Position013_12_cmle.ics	28	0	1	1	0.027668695926173444	0.1558441558441558	0.15789473684210523
1202	Feb25-FISH2-3L1-rep2-cp190-100x_Position013_12_cmle.ics	29	0	1	1	0.08300608777852034	0.31304347826086953	0.31304347826086953
1203	Feb25-FISH2-3L1-rep2-cp190-100x_Position013_12_cmle.ics	30	0	1	1	0.0	0.0	0.0
1204	Feb25-FISH2-3L1-rep2-cp190-100x_Position013_12_cmle.ics	31	0	1	1	0.0	0.0	0.0
1205	Feb25-FISH2-3L1-rep2-cp190-100x_Position013_12_cmle.ics	32	0	1	1	0.0	0.0	0.0
1206	Feb25-FISH2-3L1-rep2-cp190-100x_Position013_12_cmle.ics	33	0	1	1	0.1291205809888094	0.4341085271317829	0.5714285714285714
1207	Feb25-FISH2-3L1-rep2-cp190-100x_Position013_12_cmle.ics	34	0	1	1	0.0	0.0	0.0
1208	Feb25-FISH2-3L1-rep2-cp190-100x_Position013_12_cmle.ics	35	0	1	1	0.16831790021755513	0.6403508771929824	0.6460176991150443
1209	Feb25-FISH2-3L1-rep2-cp190-100x_Position013_12_cmle.ics	38	0	1	1	0.0	0.0	0.0
1210	Feb25-FISH2-3L1-rep2-cp190-100x_Position013_12_cmle.ics	39	0	1	1	0.1498721029334395	0.45454545454545453	0.46762589928057546
1211	Feb25-FISH2-3L1-rep2-cp190-100x_Position013_12_cmle.ics	40	0	1	1	0.029974420586687898	0.104	0.10317460317460315
1212	Feb25-FISH2-3L1-rep2-cp190-100x_Position013_12_cmle.ics	41	0	1	1	0.0	0.0	0.0
1213	Feb25-FISH2-3L1-rep2-cp190-100x_Position013_12_cmle.ics	41	0	2	1	0.14295492895189613	0.3924050632911392	0.2101694915254237
1214	Feb25-FISH2-3L1-rep2-cp190-100x_Position013_12_cmle.ics	43	0	1	1	0.03228014524720235	0.2028985507246377	0.19444444444444445
1215	Feb25-FISH2-3L1-rep2-cp190-100x_Position013_12_cmle.ics	44	0	1	1	0.20290377012527194	0.5333333333333333	0.5301204819277108
1216	Feb25-FISH2-3L1-rep2-cp190-100x_Position013_12_cmle.ics	45	0	1	1	0.02305724660514454	0.1923076923076923	0.196078431372549
1217	Feb25-FISH2-3L1-rep2-cp190-100x_Position013_12_cmle.ics	48	0	1	1	0.057643116512861345	0.23364485981308405	0.23364485981308405
1218	Feb25-FISH2-3L1-rep2-cp190-100x_Position013_12_cmle.ics	49	0	1	1	0.12681485632829495	0.4104477611940298	0.4867256637168141
1219	Feb25-FISH2-3L1-rep2-cp190-100x_Position013_12_cmle.ics	51	0	1	1	0.0	0.0	0.0
1220	Feb25-FISH2-3L1-rep2-cp190-100x_Position013_12_cmle.ics	52	0	1	1	0.03919731922874571	0.2098765432098765	0.160377358490566
1221	Feb25-FISH2-3L1-rep2-cp190-100x_Position013_12_cmle.ics	53	0	1	1	0.0945347110810926	0.3416666666666666	0.3388429752066115
1222	Feb25-FISH2-3L1-rep2-cp190-100x_Position013_12_cmle.ics	54	0	1	1	0.0	0.0	0.0
1223	Feb25-FISH2-3L1-rep2-cp190-100x_Position013_12_cmle.ics	55	0	1	1	0.09684043574160706	0.42424242424242425	0.7777777777777776
1224	Feb25-FISH2-3L1-rep2-cp190-100x_Position013_12_cmle.ics	55	0	1	2	0.0	0.0	0.0
1225	Feb25-FISH2-3L1-rep2-cp190-100x_Position013_12_cmle.ics	56	0	1	1	0.0	0.0	0.0
1226	Feb25-FISH2-3L1-rep2-cp190-100x_Position013_12_cmle.ics	57	0	1	1	0.1844579728411563	0.5442176870748299	0.5405405405405406
1227	Feb25-FISH2-3L1-rep2-cp190-100x_Position013_12_cmle.ics	58	0	1	1	0.0	0.0	0.0
1228	Feb25-FISH2-3L1-rep2-cp190-100x_Position013_12_cmle.ics	58	0	2	1	0.016140072623601176	0.09333333333333332	0.048951048951048945
1229	Feb25-FISH2-3L1-rep2-cp190-100x_Position013_12_cmle.ics	60	0	1	1	0.0	0.0	0.0
1230	Feb25-FISH2-3L1-rep2-cp190-100x_Position013_12_cmle.ics	62	0	1	1	0.12220340700726605	0.3984962406015037	0.3984962406015037
1231	Feb25-FISH2-3L1-rep2-cp190-100x_Position013_12_cmle.ics	63	0	1	1	0.16831790021755513	0.5658914728682171	0.5615384615384614
1232	Feb25-FISH2-3L1-rep2-cp190-100x_Position013_12_cmle.ics	65	0	1	1	0.11298050836520823	0.37692307692307686	0.37692307692307686
1233	Feb25-FISH2-3L1-rep2-cp190-100x_Position013_12_cmle.ics	67	0	1	1	0.13603775497035278	0.5130434782608695	0.5086206896551724
1234	Feb25-FISH2-3L1-rep2-cp190-100x_Position013_12_cmle.ics	69	0	1	1	0.06686601515491916	0.26363636363636367	0.26363636363636367
1235	Feb25-FISH2-3L1-rep2-cp190-100x_Position013_12_cmle.ics	70	0	1	1	0.0	0.0	0.0
1236	Feb25-FISH2-3L1-rep2-cp190-100x_Position013_12_cmle.ics	73	0	1	1	0.0	0.0	0.0
1237	Feb25-FISH2-3L1-rep2-cp190-100x_Position013_12_cmle.ics	73	0	1	2	0.14756637827292504	0.23357664233576642	0.8205128205128204
1238	Feb25-FISH2-3L1-rep2-cp190-100x_Position013_12_cmle.ics	74	0	1	1	0.17523507419909848	0.44705882352941173	0.4523809523809524
1239	Feb25-FISH2-3L1-rep2-cp190-100x_Position013_12_cmle.ics	75	0	1	1	0.0	0.0	0.0
1240	Feb25-FISH2-3L1-rep2-cp190-100x_Position013_12_cmle.ics	76	0	1	1	0.11528623302572269	0.4807692307692307	0.4807692307692307
1241	Feb25-FISH2-3L1-rep2-cp190-100x_Position013_12_cmle.ics	77	0	1	1	0.013834347963086722	0.047999999999999994	0.04761904761904761
1242	Feb25-FISH2-3L1-rep2-cp190-100x_Position013_12_cmle.ics	79	0	1	1	0.016140072623601176	0.0440251572327044	0.04761904761904761
1243	Feb25-FISH2-3L1-rep2-cp190-100x_Position013_12_cmle.ics	80	0	1	1	0.23748964003298875	0.695945945945946	0.7054794520547945
1244	Feb25-FISH2-3L1-rep2-cp190-100x_Position013_12_cmle.ics	81	0	1	1	0.06917173981543362	0.25210084033613445	0.25210084033613445
1245	Feb25-FISH2-3L1-rep2-cp190-100x_Position013_12_cmle.ics	82	0	1	1	0.0	0.0	0.0
1246	Feb25-FISH2-3L1-rep2-cp190-100x_Position013_12_cmle.ics	84	0	1	1	0.0	0.0	0.0
1247	Feb25-FISH2-3L1-rep2-cp190-100x_Position013_12_cmle.ics	84	0	1	2	0.0	0.0	0.0
1248	Feb25-FISH2-3L1-rep2-cp190-100x_Position013_12_cmle.ics	85	0	1	1	0.0	0.0	0.0
1249	Feb25-FISH2-3L1-rep2-cp190-100x_Position013_12_cmle.ics	85	0	2	1	0.0	0.0	0.0
1250	Feb25-FISH2-3L1-rep2-cp190-100x_Position013_12_cmle.ics	86	0	1	1	0.06686601515491916	0.5272727272727273	0.19594594594594597
1251	Feb25-FISH2-3L1-rep2-cp190-100x_Position013_12_cmle.ics	86	0	1	2	0.0	0.0	0.0
1252	Feb25-FISH2-3L1-rep2-cp190-100x_Position013_12_cmle.ics	86	0	2	1	0.0	0.0	0.0
1253	Feb25-FISH2-3L1-rep2-cp190-100x_Position013_12_cmle.ics	86	0	2	2	0.0	0.0	0.0
1254	Feb25-FISH2-3L1-rep2-cp190-100x_Position013_12_cmle.ics	87	0	1	1	0.16140072623601176	0.7142857142857142	0.6796116504854367
1255	Feb25-FISH2-3L1-rep2-cp190-100x_Position013_12_cmle.ics	90	0	1	1	0.06686601515491916	0.2815533980582524	0.2815533980582524
1256	Feb25-FISH2-3L1-rep2-cp190-100x_Position013_12_cmle.ics	91	0	1	1	0.0	0.0	0.0
1257	Feb25-FISH2-3L1-rep2-cp190-100x_Position013_12_cmle.ics	93	0	1	1	0.07608891379697698	0.264	0.264
1258	Feb25-FISH2-3L1-rep2-cp190-100x_Position013_12_cmle.ics	94	0	1	1	0.0	0.0	0.0
1259	Feb25-FISH2-3L1-rep2-cp190-100x_Position013_12_cmle.ics	95	0	1	1	0.1936808714832141	0.646153846153846	0.6614173228346456
1260	Feb25-FISH2-3L1-rep2-cp190-100x_Position013_12_cmle.ics	96	0	1	1	0.14756637827292504	0.5871559633027523	0.5871559633027523
1261	Feb25-FISH2-3L1-rep2-cp190-100x_Position013_12_cmle.ics	97	0	1	1	0.0	0.0	0.0
1262	Feb25-FISH2-3L1-rep2-cp190-100x_Position013_12_cmle.ics	98	0	1	1	0.17754079885961294	0.5347222222222222	0.5310344827586206
1263	Feb25-FISH2-3L1-rep2-cp190-100x_Position013_12_cmle.ics	99	0	1	1	0.0	0.0	0.0
1264	Feb25-FISH2-3L1-rep2-cp190-100x_Position013_12_cmle.ics	100	0	1	1	0.10606333438366487	0.4423076923076923	0.44660194174757273
1265	Feb25-FISH2-3L1-rep2-cp190-100x_Position013_12_cmle.ics	101	0	1	1	0.03689159456823126	0.26666666666666666	0.2622950819672131
1266	Feb25-FISH2-3L1-rep2-cp190-100x_Position013_12_cmle.ics	102	0	1	1	0.32741290179305244	0.5867768595041322	0.5819672131147541
1267	Feb25-FISH2-3L1-rep2-cp190-100x_Position013_12_cmle.ics	103	0	1	1	0.13834347963086724	0.5454545454545455	0.5454545454545455
1268	Feb25-FISH2-3L1-rep2-cp190-100x_Position013_12_cmle.ics	104	0	1	1	0.1245091316677805	0.5192307692307692	0.3439490445859873
1269	Feb25-FISH2-3L1-rep2-cp190-100x_Position013_12_cmle.ics	104	0	2	1	0.0	0.0	0.0
1270	Feb25-FISH2-3L1-rep2-cp190-100x_Position013_12_cmle.ics	105	0	1	1	0.0	0.0	0.0
1271	Feb25-FISH2-3L1-rep2-cp190-100x_Position013_12_cmle.ics	105	0	1	2	0.0	0.0	0.0
1272	Feb25-FISH2-3L1-rep2-cp190-100x_Position013_12_cmle.ics	107	0	1	1	0.0	0.0	0.0
1273	Feb25-FISH2-3L1-rep2-cp190-100x_Position013_12_cmle.ics	108	0	1	1	0.0	0.0	0.0
1274	Feb25-FISH2-3L1-rep2-cp190-100x_Position013_12_cmle.ics	109	0	1	1	0.03689159456823126	0.2758620689655172	0.1758241758241758
1275	Feb25-FISH2-3L1-rep2-cp190-100x_Position013_12_cmle.ics	109	0	2	1	0.0	0.0	0.0
1276	Feb25-FISH2-3L1-rep2-cp190-100x_Position013_12_cmle.ics	110	0	1	1	0.11759195768623715	0.4322033898305085	0.4322033898305085
1277	Feb25-FISH2-3L1-rep2-cp190-100x_Position013_12_cmle.ics	111	0	1	1	0.1245091316677805	0.6428571428571429	0.6585365853658536
1278	Feb25-FISH2-3L1-rep2-cp190-100x_Position013_12_cmle.ics	113	0	1	1	0.0	0.0	0.0
1279	Feb25-FISH2-3L1-rep2-cp190-100x_Position013_12_cmle.ics	114	0	1	1	0.0	0.0	0.0
1280	Feb25-FISH2-3L1-rep2-cp190-100x_Position013_12_cmle.ics	114	0	1	2	0.20751521944630083	0.36144578313253	0.7563025210084032
1281	Feb25-FISH2-3L1-rep2-cp190-100x_Position013_12_cmle.ics	115	0	1	1	0.0	0.0	0.0
1282	Feb25-FISH2-3L1-rep2-cp190-100x_Position013_12_cmle.ics	115	0	1	2	0.0	0.0	0.0
1283	Feb25-FISH2-3L1-rep2-cp190-100x_Position013_12_cmle.ics	115	0	2	1	0.0	0.0	0.0
1284	Feb25-FISH2-3L1-rep2-cp190-100x_Position013_12_cmle.ics	115	0	2	2	0.04150304388926017	0.1651376146788991	0.2903225806451613
1285	Feb25-FISH2-3L1-rep2-cp190-100x_Position013_12_cmle.ics	116	0	1	1	0.053031667191832436	0.184	0.18548387096774194
1286	Feb25-FISH2-3L1-rep2-cp190-100x_Position013_12_cmle.ics	117	0	1	1	0.0	0.0	0.0
1287	Feb25-FISH2-3L1-rep2-cp190-100x_Position013_12_cmle.ics	118	0	1	1	0.23057246605144538	0.7407407407407407	0.7352941176470588
1288	Feb25-FISH2-3L1-rep2-cp190-100x_Position013_12_cmle.ics	119	0	1	1	0.0	0.0	0.0
1289	Feb25-FISH2-3L1-rep2-cp190-100x_Position013_12_cmle.ics	120	0	1	1	0.16601217555704068	0.5255474452554745	0.5255474452554745
1290	Feb25-FISH2-3L1-rep2-cp190-100x_Position013_12_cmle.ics	122	0	1	1	0.0	0.0	0.0
1291	Feb25-FISH2-3L1-rep2-cp190-100x_Position013_12_cmle.ics	122	0	2	1	0.14295492895189613	0.7560975609756095	0.4335664335664335
1292	Feb25-FISH2-3L1-rep2-cp190-100x_Position013_12_cmle.ics	123	0	1	1	0.04150304388926017	0.3272727272727273	0.3214285714285714
1293	Feb25-FISH2-3L1-rep2-cp190-100x_Position013_12_cmle.ics	124	0	1	1	0.1936808714832141	0.28474576271186436	0.3906976744186046
1294	Feb25-FISH2-3L1-rep2-cp190-100x_Position013_12_cmle.ics	124	0	1	2	0.0	0.0	0.0
1295	Feb25-FISH2-3L1-rep2-cp190-100x_Position013_12_cmle.ics	125	0	1	1	0.07608891379697698	0.34736842105263155	0.2894736842105263
1296	Feb25-FISH2-3L1-rep2-cp190-100x_Position013_12_cmle.ics	126	0	1	1	0.0	0.0	0.0
1297	Feb25-FISH2-3L1-rep2-cp190-100x_Position013_12_cmle.ics	127	0	1	1	0.13142630564932387	0.5757575757575758	0.5816326530612245
1298	Feb25-FISH2-3L1-rep2-cp190-100x_Position013_12_cmle.ics	128	0	1	1	0.17292934953858402	0.6465517241379308	0.6521739130434782
1299	Feb25-FISH2-3L1-rep2-cp190-100x_Position013_12_cmle.ics	130	0	1	1	0.057643116512861345	0.41666666666666663	0.40983606557377045
1300	Feb25-FISH2-3L1-rep2-cp190-100x_Position013_12_cmle.ics	131	0	1	1	0.0	0.0	0.0
1301	Feb25-FISH2-3L1-rep2-cp190-100x_Position013_12_cmle.ics	132	0	1	1	0.006917173981543361	0.05172413793103447	0.05555555555555554
1302	Feb25-FISH2-3L1-rep2-cp190-100x_Position013_12_cmle.ics	133	0	1	1	0.0	0.0	0.0
1303	Feb25-FISH2-3L1-rep2-cp190-100x_Position013_12_cmle.ics	134	0	1	1	0.0	0.0	0.0
1304	Feb25-FISH2-3L1-rep2-cp190-100x_Position013_12_cmle.ics	135	0	1	1	0.0	0.0	0.0
1305	Feb25-FISH2-3L1-rep2-cp190-100x_Position013_12_cmle.ics	136	0	1	1	0.053031667191832436	0.20353982300884954	0.20175438596491227
1306	Feb25-FISH2-3L1-rep2-cp190-100x_Position014_13_cmle.ics	1	0	1	1	0.2974384812063645	0.4494773519163762	0.4188311688311687
1307	Feb25-FISH2-3L1-rep2-cp190-100x_Position014_13_cmle.ics	2	0	1	1	0.15678927691498284	0.3715846994535519	0.3035714285714285
1308	Feb25-FISH2-3L1-rep2-cp190-100x_Position014_13_cmle.ics	2	0	2	1	0.0	0.0	0.0
1309	Feb25-FISH2-3L1-rep2-cp190-100x_Position014_13_cmle.ics	4	0	1	1	0.053031667191832436	0.29870129870129863	0.30263157894736836
1310	Feb25-FISH2-3L1-rep2-cp190-100x_Position014_13_cmle.ics	5	0	1	1	0.029974420586687898	0.1171171171171171	0.11818181818181818
1311	Feb25-FISH2-3L1-rep2-cp190-100x_Position014_13_cmle.ics	6	0	1	1	0.0	0.0	0.0
1312	Feb25-FISH2-3L1-rep2-cp190-100x_Position014_13_cmle.ics	8	0	1	1	0.08070036311800588	0.30973451327433627	0.26923076923076916
1313	Feb25-FISH2-3L1-rep2-cp190-100x_Position014_13_cmle.ics	9	0	1	1	0.3873617429664282	0.9180327868852458	0.8704663212435232
1314	Feb25-FISH2-3L1-rep2-cp190-100x_Position014_13_cmle.ics	10	0	1	1	0.020751521944630084	0.1323529411764706	0.1323529411764706
1315	Feb25-FISH2-3L1-rep2-cp190-100x_Position014_13_cmle.ics	12	0	1	1	0.14526065361241058	0.409090909090909	0.4038461538461538
1316	Feb25-FISH2-3L1-rep2-cp190-100x_Position014_13_cmle.ics	15	0	1	1	0.03689159456823126	0.12903225806451613	0.21052631578947367
1317	Feb25-FISH2-3L1-rep2-cp190-100x_Position014_13_cmle.ics	16	0	1	1	0.0046114493210289076	0.030769230769230764	0.030769230769230764
1318	Feb25-FISH2-3L1-rep2-cp190-100x_Position014_13_cmle.ics	17	0	1	1	0.0	0.0	0.0
1319	Feb25-FISH2-3L1-rep2-cp190-100x_Position014_13_cmle.ics	19	0	1	1	0.15448355225446841	0.5037593984962405	0.5075757575757575
1320	Feb25-FISH2-3L1-rep2-cp190-100x_Position014_13_cmle.ics	20	0	1	1	0.20290377012527194	0.6423357664233577	0.633093525179856
1321	Feb25-FISH2-3L1-rep2-cp190-100x_Position014_13_cmle.ics	23	0	1	1	0.01844579728411563	0.13333333333333333	0.13333333333333333
1322	Feb25-FISH2-3L1-rep2-cp190-100x_Position014_13_cmle.ics	24	0	1	1	0.11989768234675159	0.4297520661157024	0.4333333333333333
1323	Feb25-FISH2-3L1-rep2-cp190-100x_Position014_13_cmle.ics	25	0	1	1	0.0	0.0	0.0
1324	Feb25-FISH2-3L1-rep2-cp190-100x_Position014_13_cmle.ics	25	0	1	2	0.3135785538299657	0.46258503401360535	0.860759493670886
1325	Feb25-FISH2-3L1-rep2-cp190-100x_Position014_13_cmle.ics	27	0	1	1	0.16140072623601176	0.41916167664670656	0.3703703703703703
1326	Feb25-FISH2-3L1-rep2-cp190-100x_Position014_13_cmle.ics	29	0	1	1	0.0046114493210289076	0.013245033112582781	0.013245033112582781
1327	Feb25-FISH2-3L1-rep2-cp190-100x_Position014_13_cmle.ics	30	0	1	1	0.0	0.0	0.0
1328	Feb25-FISH2-3L1-rep2-cp190-100x_Position014_13_cmle.ics	31	0	1	1	0.06225456583389025	0.409090909090909	0.4153846153846153
1329	Feb25-FISH2-3L1-rep2-cp190-100x_Position014_13_cmle.ics	32	0	1	1	0.04611449321028908	0.16	0.16
1330	Feb25-FISH2-3L1-rep2-cp190-100x_Position014_13_cmle.ics	35	0	1	1	0.23287819071195984	0.4316239316239316	0.43347639484978545
1331	Feb25-FISH2-3L1-rep2-cp190-100x_Position014_13_cmle.ics	38	0	1	1	0.0046114493210289076	0.018018018018018018	0.019417475728155338
1332	Feb25-FISH2-3L1-rep2-cp190-100x_Position014_13_cmle.ics	40	0	1	1	0.23287819071195984	0.7112676056338028	0.7062937062937062
1333	Feb25-FISH2-3L1-rep2-cp190-100x_Position014_13_cmle.ics	41	0	1	1	0.1798465235201274	0.6341463414634146	0.6341463414634146
1334	Feb25-FISH2-3L1-rep2-cp190-100x_Position014_13_cmle.ics	42	0	1	1	0.057643116512861345	0.34246575342465746	0.3378378378378379
1335	Feb25-FISH2-3L1-rep2-cp190-100x_Position014_13_cmle.ics	43	0	1	1	0.14064920429138167	0.39354838709677414	0.39354838709677414
1336	Feb25-FISH2-3L1-rep2-cp190-100x_Position014_13_cmle.ics	44	0	1	1	0.16831790021755513	0.5447761194029851	0.5447761194029851
1337	Feb25-FISH2-3L1-rep2-cp190-100x_Position014_13_cmle.ics	45	0	1	1	0.027668695926173444	0.17391304347826086	0.17391304347826086
1338	Feb25-FISH2-3L1-rep2-cp190-100x_Position014_13_cmle.ics	46	0	1	1	0.2444068140145321	0.7260273972602738	0.7210884353741496
1339	Feb25-FISH2-3L1-rep2-cp190-100x_Position014_13_cmle.ics	48	0	1	1	0.0	0.0	0.0
1340	Feb25-FISH2-3L1-rep2-cp190-100x_Position014_13_cmle.ics	51	0	1	1	0.0	0.0	0.0
1341	Feb25-FISH2-3L1-rep2-cp190-100x_Position014_13_cmle.ics	51	0	2	1	0.07839463845749142	0.3541666666666667	0.22516556291390727
1342	Feb25-FISH2-3L1-rep2-cp190-100x_Position014_13_cmle.ics	52	0	1	1	0.11528623302572269	0.2976190476190476	0.6249999999999999
1343	Feb25-FISH2-3L1-rep2-cp190-100x_Position014_13_cmle.ics	52	0	1	2	0.0	0.0	0.0
1344	Feb25-FISH2-3L1-rep2-cp190-100x_Position014_13_cmle.ics	55	0	1	1	0.04611449321028908	0.3703703703703703	0.3773584905660377
1345	Feb25-FISH2-3L1-rep2-cp190-100x_Position014_13_cmle.ics	57	0	1	1	0.14064920429138167	0.48799999999999993	0.48799999999999993
1346	Feb25-FISH2-3L1-rep2-cp190-100x_Position014_13_cmle.ics	58	0	1	1	0.07608891379697698	0.5076923076923077	0.5238095238095237
1347	Feb25-FISH2-3L1-rep2-cp190-100x_Position014_13_cmle.ics	59	0	1	1	0.0	0.0	0.0
1348	Feb25-FISH2-3L1-rep2-cp190-100x_Position014_13_cmle.ics	59	0	1	2	0.03919731922874571	0.09550561797752807	0.2098765432098765
1349	Feb25-FISH2-3L1-rep2-cp190-100x_Position014_13_cmle.ics	59	0	1	3	0.0	0.0	0.0
1350	Feb25-FISH2-3L1-rep2-cp190-100x_Position014_13_cmle.ics	59	0	2	1	0.0	0.0	0.0
1351	Feb25-FISH2-3L1-rep2-cp190-100x_Position014_13_cmle.ics	59	0	2	2	0.0	0.0	0.0
1352	Feb25-FISH2-3L1-rep2-cp190-100x_Position014_13_cmle.ics	59	0	2	3	0.0	0.0	0.0
1353	Feb25-FISH2-3L1-rep2-cp190-100x_Position014_13_cmle.ics	60	0	1	1	0.006917173981543361	0.022556390977443604	0.022556390977443604
1354	Feb25-FISH2-3L1-rep2-cp190-100x_Position014_13_cmle.ics	61	0	1	1	0.0	0.0	0.0
1355	Feb25-FISH2-3L1-rep2-cp190-100x_Position014_13_cmle.ics	65	0	1	1	0.0	0.0	0.0
1356	Feb25-FISH2-3L1-rep2-cp190-100x_Position014_13_cmle.ics	66	0	1	1	0.0	0.0	0.0
1357	Feb25-FISH2-3L1-rep2-cp190-100x_Position014_13_cmle.ics	67	0	1	1	0.12681485632829495	1.0	0.48245614035087714
1358	Feb25-FISH2-3L1-rep2-cp190-100x_Position014_13_cmle.ics	67	0	2	1	0.0	0.0	0.0
1359	Feb25-FISH2-3L1-rep2-cp190-100x_Position014_13_cmle.ics	69	0	1	1	0.04842021787080353	0.18584070796460175	0.19090909090909092
1360	Feb25-FISH2-3L1-rep2-cp190-100x_Position014_13_cmle.ics	70	0	1	1	0.03919731922874571	0.146551724137931	0.14285714285714282
1361	Feb25-FISH2-3L1-rep2-cp190-100x_Position014_13_cmle.ics	71	0	1	1	0.0	0.0	0.0
1362	Feb25-FISH2-3L1-rep2-cp190-100x_Position014_13_cmle.ics	72	0	1	1	0.029974420586687898	0.18309859154929573	0.18309859154929573
1363	Feb25-FISH2-3L1-rep2-cp190-100x_Position014_13_cmle.ics	76	0	1	1	0.0899232617600637	0.276595744680851	0.28057553956834524
1364	Feb25-FISH2-3L1-rep2-cp190-100x_Position014_13_cmle.ics	77	0	1	1	0.025362971265658993	0.10377358490566037	0.10185185185185183
1365	Feb25-FISH2-3L1-rep2-cp190-100x_Position014_13_cmle.ics	78	0	1	1	0.21212666876732975	0.6478873239436619	0.6478873239436619
1366	Feb25-FISH2-3L1-rep2-cp190-100x_Position014_13_cmle.ics	79	0	1	1	0.0	0.0	0.0
1367	Feb25-FISH2-3L1-rep2-cp190-100x_Position014_13_cmle.ics	80	0	1	1	0.20059804546475749	0.4887640449438202	0.2833876221498371
1368	Feb25-FISH2-3L1-rep2-cp190-100x_Position014_13_cmle.ics	80	0	2	1	0.0	0.0	0.0
1369	Feb25-FISH2-3L1-rep2-cp190-100x_Position014_13_cmle.ics	81	0	1	1	0.0	0.0	0.0
1370	Feb25-FISH2-3L1-rep2-cp190-100x_Position014_13_cmle.ics	84	0	1	1	0.0	0.0	0.0
1371	Feb25-FISH2-3L1-rep2-cp190-100x_Position014_13_cmle.ics	85	0	1	1	0.0853118124390348	0.21264367816091956	0.19371727748691098
1372	Feb25-FISH2-3L1-rep2-cp190-100x_Position014_13_cmle.ics	86	0	1	1	0.1245091316677805	0.435483870967742	0.4954128440366972
1373	Feb25-FISH2-3L1-rep2-cp190-100x_Position014_13_cmle.ics	87	0	1	1	0.17754079885961294	0.8191489361702127	0.8279569892473116
1374	Feb25-FISH2-3L1-rep2-cp190-100x_Position014_13_cmle.ics	90	0	1	1	0.11067478370469377	0.4102564102564102	0.4067796610169491
1375	Feb25-FISH2-3L1-rep2-cp190-100x_Position014_13_cmle.ics	92	0	1	1	0.0	0.0	0.0
1376	Feb25-FISH2-3L1-rep2-cp190-100x_Position014_13_cmle.ics	93	0	1	1	0.18676369750167077	0.5785714285714285	0.5785714285714285
1377	Feb25-FISH2-3L1-rep2-cp190-100x_Position014_13_cmle.ics	94	0	1	1	0.22826674139093092	0.8534482758620687	0.8389830508474576
1378	Feb25-FISH2-3L1-rep2-cp190-100x_Position014_13_cmle.ics	96	0	1	1	0.0	0.0	0.0
1379	Feb25-FISH2-3L1-rep2-cp190-100x_Position014_13_cmle.ics	96	0	1	2	0.0	0.0	0.0
1380	Feb25-FISH2-3L1-rep2-cp190-100x_Position014_13_cmle.ics	97	0	1	1	0.0	0.0	0.0
1381	Feb25-FISH2-3L1-rep2-cp190-100x_Position014_13_cmle.ics	98	0	1	1	0.10375760972315042	0.29605263157894735	0.29605263157894735
1382	Feb25-FISH2-3L1-rep2-cp190-100x_Position014_13_cmle.ics	99	0	1	1	0.0	0.0	0.0
1383	Feb25-FISH2-3L1-rep2-cp190-100x_Position014_13_cmle.ics	99	0	2	1	0.0	0.0	0.0
1384	Feb25-FISH2-3L1-rep2-cp190-100x_Position014_13_cmle.ics	100	0	1	1	0.14756637827292504	0.5663716814159292	0.53781512605042
1385	Feb25-FISH2-3L1-rep2-cp190-100x_Position014_13_cmle.ics	101	0	1	1	0.0	0.0	0.0
1386	Feb25-FISH2-3L1-rep2-cp190-100x_Position014_13_cmle.ics	102	0	1	1	0.03919731922874571	0.1096774193548387	0.10828025477707007
1387	Feb25-FISH2-3L1-rep2-cp190-100x_Position014_13_cmle.ics	103	0	1	1	0.23057246605144538	0.689655172413793	0.6944444444444444
1388	Feb25-FISH2-3L1-rep2-cp190-100x_Position014_13_cmle.ics	104	0	1	1	0.0	0.0	0.0
1389	Feb25-FISH2-3L1-rep2-cp190-100x_Position014_13_cmle.ics	105	0	1	1	0.0	0.0	0.0
1390	Feb25-FISH2-3L1-rep2-cp190-100x_Position014_13_cmle.ics	106	0	1	1	0.17292934953858402	0.4870129870129869	0.630252100840336
1391	Feb25-FISH2-3L1-rep2-cp190-100x_Position014_13_cmle.ics	108	0	1	1	0.0	0.0	0.0
1392	Feb25-FISH2-3L1-rep2-cp190-100x_Position014_13_cmle.ics	109	0	1	1	0.10836905904417933	0.38524590163934425	0.38842975206611563
1393	Feb25-FISH2-3L1-rep2-cp190-100x_Position014_13_cmle.ics	111	0	1	1	0.0	0.0	0.0
1394	Feb25-FISH2-3L1-rep2-cp190-100x_Position014_13_cmle.ics	113	0	1	1	0.057643116512861345	0.17730496453900707	0.18796992481203004
1395	Feb25-FISH2-3L1-rep2-cp190-100x_Position014_13_cmle.ics	114	0	1	1	0.0	0.0	0.0
1396	Feb25-FISH2-3L1-rep2-cp190-100x_Position014_13_cmle.ics	115	0	1	1	0.01844579728411563	0.11428571428571427	0.05925925925925926
1397	Feb25-FISH2-3L1-rep2-cp190-100x_Position014_13_cmle.ics	115	0	2	1	0.0	0.0	0.0
1398	Feb25-FISH2-3L1-rep2-cp190-100x_Position014_13_cmle.ics	116	0	1	1	0.11067478370469377	0.5925925925925926	0.5999999999999999
1399	Feb25-FISH2-3L1-rep2-cp190-100x_Position014_13_cmle.ics	117	0	1	1	0.14295492895189613	0.5391304347826086	0.5391304347826086
1400	Feb25-FISH2-3L1-rep2-cp190-100x_Position014_13_cmle.ics	119	0	1	1	0.0	0.0	0.0
1401	Feb25-FISH2-3L1-rep2-cp190-100x_Position014_13_cmle.ics	121	0	1	1	0.18676369750167077	0.6864406779661016	0.6806722689075629
1402	Feb25-FISH2-3L1-rep2-cp190-100x_Position014_13_cmle.ics	122	0	1	1	0.08300608777852034	0.31304347826086953	0.3157894736842105
1403	Feb25-FISH2-3L1-rep2-cp190-100x_Position014_13_cmle.ics	123	0	1	1	0.16370645089652622	0.5071428571428571	0.5107913669064748
1404	Feb25-FISH2-3L1-rep2-cp190-100x_Position014_13_cmle.ics	124	0	1	1	0.0	0.0	0.0
1405	Feb25-FISH2-3L1-rep2-cp190-100x_Position014_13_cmle.ics	127	0	1	1	0.04380876854977462	0.12666666666666665	0.12666666666666665
1406	Feb25-FISH2-3L1-rep2-cp190-100x_Position014_13_cmle.ics	128	0	1	1	0.10375760972315042	0.34090909090909083	0.34090909090909083
1407	Feb25-FISH2-3L1-rep2-cp190-100x_Position014_13_cmle.ics	130	0	1	1	0.13142630564932387	0.6063829787234042	0.5643564356435643
1408	Feb25-FISH2-3L1-rep2-cp190-100x_Position014_13_cmle.ics	131	0	1	1	0.12681485632829495	0.6470588235294117	0.4741379310344826
1409	Feb25-FISH2-3L1-rep2-cp190-100x_Position014_13_cmle.ics	134	0	1	1	0.0645602904944047	0.1830065359477124	0.1818181818181818
1410	Feb25-FISH2-3L1-rep2-cp190-100x_Position014_13_cmle.ics	135	0	1	1	0.0	0.0	0.0
1411	Feb25-FISH2-3L1-rep2-cp190-100x_Position014_13_cmle.ics	135	0	2	1	0.07839463845749142	0.39534883720930225	0.22972972972972974
1412	Feb25-FISH2-3L1-rep2-cp190-100x_Position014_13_cmle.ics	136	0	1	1	0.09684043574160706	0.33870967741935487	0.33599999999999997
1413	Feb25-FISH2-3L1-rep2-cp190-100x_Position014_13_cmle.ics	137	0	1	1	0.04150304388926017	0.33962264150943394	0.33962264150943394
1414	Feb25-FISH2-3L1-rep2-cp190-100x_Position014_13_cmle.ics	138	0	1	1	0.1245091316677805	0.7105263157894737	0.7012987012987012
1415	Feb25-FISH2-3L1-rep2-cp190-100x_Position014_13_cmle.ics	139	0	1	1	0.07839463845749142	0.27419354838709675	0.30088495575221236
1416	Feb25-FISH2-3L1-rep2-cp190-100x_Position014_13_cmle.ics	141	0	1	1	0.13142630564932387	0.4318181818181817	0.43511450381679384
1417	Feb25-FISH2-3L1-rep2-cp190-100x_Position014_13_cmle.ics	142	0	1	1	0.2582411619776188	0.7999999999999998	0.7999999999999998
1418	Feb25-FISH2-3L1-rep2-cp190-100x_Position014_13_cmle.ics	144	0	1	1	0.0	0.0	0.0
1419	Feb25-FISH2-3L1-rep2-cp190-100x_Position014_13_cmle.ics	144	0	1	2	0.0	0.0	0.0
1420	Feb25-FISH2-3L1-rep2-cp190-100x_Position014_13_cmle.ics	145	0	1	1	0.03689159456823126	0.25396825396825395	0.25396825396825395
1421	Feb25-FISH2-3L1-rep2-cp190-100x_Position014_13_cmle.ics	146	0	1	1	0.0	0.0	0.0
1422	Feb25-FISH2-3L1-rep2-cp190-100x_Position015_14_cmle.ics	2	0	1	1	0.0	0.0	0.0
1423	Feb25-FISH2-3L1-rep2-cp190-100x_Position015_14_cmle.ics	3	0	1	1	0.053031667191832436	0.19008264462809912	0.19008264462809912
1424	Feb25-FISH2-3L1-rep2-cp190-100x_Position015_14_cmle.ics	4	0	1	1	0.13142630564932387	0.5377358490566038	0.5377358490566038
1425	Feb25-FISH2-3L1-rep2-cp190-100x_Position015_14_cmle.ics	5	0	1	1	0.03458586990771681	0.10869565217391305	0.10791366906474818
1426	Feb25-FISH2-3L1-rep2-cp190-100x_Position015_14_cmle.ics	6	0	1	1	0.13834347963086724	0.6382978723404255	0.8450704225352113
1427	Feb25-FISH2-3L1-rep2-cp190-100x_Position015_14_cmle.ics	7	0	1	1	0.15448355225446841	0.2690763052208835	0.2690763052208835
1428	Feb25-FISH2-3L1-rep2-cp190-100x_Position015_14_cmle.ics	8	0	1	1	0.0	0.0	0.0
1429	Feb25-FISH2-3L1-rep2-cp190-100x_Position015_14_cmle.ics	9	0	1	1	0.01152862330257227	0.058823529411764705	0.058823529411764705
1430	Feb25-FISH2-3L1-rep2-cp190-100x_Position015_14_cmle.ics	10	0	1	1	0.1590950015754973	0.650943396226415	0.657142857142857
1431	Feb25-FISH2-3L1-rep2-cp190-100x_Position015_14_cmle.ics	11	0	1	1	0.0	0.0	0.0
1432	Feb25-FISH2-3L1-rep2-cp190-100x_Position015_14_cmle.ics	12	0	1	1	0.13142630564932387	0.24050632911392403	0.21268656716417908
1433	Feb25-FISH2-3L1-rep2-cp190-100x_Position015_14_cmle.ics	13	0	1	1	0.11298050836520823	0.43362831858407075	0.42608695652173906
1434	Feb25-FISH2-3L1-rep2-cp190-100x_Position015_14_cmle.ics	16	0	1	1	0.0	0.0	0.0
1435	Feb25-FISH2-3L1-rep2-cp190-100x_Position015_14_cmle.ics	17	0	1	1	0.17754079885961294	0.6470588235294117	0.6416666666666666
1436	Feb25-FISH2-3L1-rep2-cp190-100x_Position015_14_cmle.ics	18	0	1	1	0.06225456583389025	0.22314049586776855	0.22499999999999998
1437	Feb25-FISH2-3L1-rep2-cp190-100x_Position015_14_cmle.ics	21	0	1	1	0.0	0.0	0.0
1438	Feb25-FISH2-3L1-rep2-cp190-100x_Position015_14_cmle.ics	22	0	1	1	0.16601217555704068	0.6153846153846153	0.6206896551724137
1439	Feb25-FISH2-3L1-rep2-cp190-100x_Position015_14_cmle.ics	23	0	1	1	0.0023057246605144538	0.007751937984496123	0.01219512195121951
1440	Feb25-FISH2-3L1-rep2-cp190-100x_Position015_14_cmle.ics	26	0	1	1	0.10375760972315042	0.31034482758620685	0.3688524590163934
1441	Feb25-FISH2-3L1-rep2-cp190-100x_Position015_14_cmle.ics	28	0	1	1	0.057643116512861345	0.19999999999999998	0.19841269841269837
1442	Feb25-FISH2-3L1-rep2-cp190-100x_Position015_14_cmle.ics	29	0	1	1	0.1890694221621852	0.5578231292517005	0.43157894736842095
1443	Feb25-FISH2-3L1-rep2-cp190-100x_Position015_14_cmle.ics	29	0	1	2	0.0	0.0	0.0
1444	Feb25-FISH2-3L1-rep2-cp190-100x_Position015_14_cmle.ics	29	0	2	1	0.0	0.0	0.0
1445	Feb25-FISH2-3L1-rep2-cp190-100x_Position015_14_cmle.ics	29	0	2	2	0.05533739185234689	0.1751824817518248	0.25531914893617014
1446	Feb25-FISH2-3L1-rep2-cp190-100x_Position015_14_cmle.ics	30	0	1	1	0.11989768234675159	0.4297520661157024	0.4297520661157024
1447	Feb25-FISH2-3L1-rep2-cp190-100x_Position015_14_cmle.ics	31	0	1	1	0.1890694221621852	0.6559999999999999	0.5774647887323943
1448	Feb25-FISH2-3L1-rep2-cp190-100x_Position015_14_cmle.ics	33	0	1	1	0.2098209441068153	0.6642335766423357	0.6691176470588235
1449	Feb25-FISH2-3L1-rep2-cp190-100x_Position015_14_cmle.ics	34	0	1	1	0.029974420586687898	0.1007751937984496	0.203125
1450	Feb25-FISH2-3L1-rep2-cp190-100x_Position015_14_cmle.ics	34	0	1	2	0.0	0.0	0.0
1451	Feb25-FISH2-3L1-rep2-cp190-100x_Position015_14_cmle.ics	37	0	1	1	0.17523507419909848	0.7037037037037035	0.7037037037037035
1452	Feb25-FISH2-3L1-rep2-cp190-100x_Position015_14_cmle.ics	39	0	1	1	0.1844579728411563	0.5673758865248226	0.5633802816901408
1453	Feb25-FISH2-3L1-rep2-cp190-100x_Position015_14_cmle.ics	40	0	1	1	0.0	0.0	0.0
1454	Feb25-FISH2-3L1-rep2-cp190-100x_Position015_14_cmle.ics	40	0	1	2	0.0	0.0	0.0
1455	Feb25-FISH2-3L1-rep2-cp190-100x_Position015_14_cmle.ics	40	0	2	1	0.0	0.0	0.0
1456	Feb25-FISH2-3L1-rep2-cp190-100x_Position015_14_cmle.ics	40	0	2	2	0.0	0.0	0.0
1457	Feb25-FISH2-3L1-rep2-cp190-100x_Position015_14_cmle.ics	40	0	3	1	0.0	0.0	0.0
1458	Feb25-FISH2-3L1-rep2-cp190-100x_Position015_14_cmle.ics	40	0	3	2	0.03228014524720235	0.22222222222222218	0.10526315789473682
1459	Feb25-FISH2-3L1-rep2-cp190-100x_Position015_14_cmle.ics	41	0	1	1	0.020751521944630084	0.11249999999999998	0.09473684210526315
1460	Feb25-FISH2-3L1-rep2-cp190-100x_Position015_14_cmle.ics	42	0	1	1	0.13603775497035278	0.5315315315315315	0.5267857142857142
1461	Feb25-FISH2-3L1-rep2-cp190-100x_Position015_14_cmle.ics	43	0	1	1	0.04842021787080353	0.21	0.2079207920792079
1462	Feb25-FISH2-3L1-rep2-cp190-100x_Position015_14_cmle.ics	44	0	1	1	0.18215224818064185	0.5683453237410071	0.5683453237410071
1463	Feb25-FISH2-3L1-rep2-cp190-100x_Position015_14_cmle.ics	45	0	1	1	0.24671253867504656	0.7535211267605633	0.7482517482517482
1464	Feb25-FISH2-3L1-rep2-cp190-100x_Position015_14_cmle.ics	46	0	1	1	0.09222898642057815	0.291970802919708	0.2898550724637681
1465	Feb25-FISH2-3L1-rep2-cp190-100x_Position015_14_cmle.ics	49	0	1	1	0.06225456583389025	0.27	0.27272727272727276
1466	Feb25-FISH2-3L1-rep2-cp190-100x_Position015_14_cmle.ics	50	0	1	1	0.07839463845749142	0.28099173553719	0.28099173553719
1467	Feb25-FISH2-3L1-rep2-cp190-100x_Position015_14_cmle.ics	51	0	1	1	0.06686601515491916	0.26605504587155965	0.26126126126126126
1468	Feb25-FISH2-3L1-rep2-cp190-100x_Position015_14_cmle.ics	52	0	1	1	0.09222898642057815	0.2898550724637681	0.33057851239669417
1469	Feb25-FISH2-3L1-rep2-cp190-100x_Position015_14_cmle.ics	53	0	1	1	0.0	0.0	0.0
1470	Feb25-FISH2-3L1-rep2-cp190-100x_Position015_14_cmle.ics	53	0	1	2	0.0	0.0	0.0
1471	Feb25-FISH2-3L1-rep2-cp190-100x_Position015_14_cmle.ics	53	0	2	1	0.013834347963086722	0.09375	0.09230769230769229
1472	Feb25-FISH2-3L1-rep2-cp190-100x_Position015_14_cmle.ics	53	0	2	2	0.0	0.0	0.0
1473	Feb25-FISH2-3L1-rep2-cp190-100x_Position015_14_cmle.ics	54	0	1	1	0.0	0.0	0.0
1474	Feb25-FISH2-3L1-rep2-cp190-100x_Position015_14_cmle.ics	55	0	1	1	0.0	0.0	0.0
1475	Feb25-FISH2-3L1-rep2-cp190-100x_Position015_14_cmle.ics	56	0	1	1	0.0	0.0	0.0
1476	Feb25-FISH2-3L1-rep2-cp190-100x_Position015_14_cmle.ics	57	0	1	1	0.0	0.0	0.0
1477	Feb25-FISH2-3L1-rep2-cp190-100x_Position015_14_cmle.ics	58	0	1	1	0.15217782759395396	0.7252747252747253	0.7096774193548386
1478	Feb25-FISH2-3L1-rep2-cp190-100x_Position015_14_cmle.ics	59	0	1	1	0.11528623302572269	0.5208333333333334	0.4504504504504504
1479	Feb25-FISH2-3L1-rep2-cp190-100x_Position015_14_cmle.ics	61	0	1	1	0.10145188506263597	0.35772357723577236	0.35772357723577236
1480	Feb25-FISH2-3L1-rep2-cp190-100x_Position015_14_cmle.ics	63	0	1	1	0.05533739185234689	0.18181818181818177	0.18045112781954883
1481	Feb25-FISH2-3L1-rep2-cp190-100x_Position015_14_cmle.ics	64	0	1	1	0.0	0.0	0.0
1482	Feb25-FISH2-3L1-rep2-cp190-100x_Position015_14_cmle.ics	64	0	2	1	0.13142630564932387	0.7402597402597402	0.23170731707317072
1483	Feb25-FISH2-3L1-rep2-cp190-100x_Position015_14_cmle.ics	65	0	1	1	0.0	0.0	0.0
1484	Feb25-FISH2-3L1-rep2-cp190-100x_Position015_14_cmle.ics	65	0	2	1	0.11067478370469377	0.5853658536585364	0.32432432432432434
1485	Feb25-FISH2-3L1-rep2-cp190-100x_Position015_14_cmle.ics	66	0	1	1	0.07147746447594806	0.2246376811594203	0.2230215827338129
1486	Feb25-FISH2-3L1-rep2-cp190-100x_Position015_14_cmle.ics	68	0	1	1	0.016140072623601176	0.1296296296296296	0.12499999999999997
1487	Feb25-FISH2-3L1-rep2-cp190-100x_Position015_14_cmle.ics	70	0	1	1	0.027668695926173444	0.1333333333333333	0.1333333333333333
1488	Feb25-FISH2-3L1-rep2-cp190-100x_Position015_14_cmle.ics	71	0	1	1	0.0	0.0	0.0
1489	Feb25-FISH2-3L1-rep2-cp190-100x_Position015_14_cmle.ics	71	0	1	2	0.0	0.0	0.0
1490	Feb25-FISH2-3L1-rep2-cp190-100x_Position015_14_cmle.ics	72	0	1	1	0.0	0.0	0.0
1491	Feb25-FISH2-3L1-rep2-cp190-100x_Position015_14_cmle.ics	73	0	1	1	0.0	0.0	0.0
1492	Feb25-FISH2-3L1-rep2-cp190-100x_Position015_14_cmle.ics	74	0	1	1	0.025362971265658993	0.06874999999999999	0.06832298136645963
1493	Feb25-FISH2-3L1-rep2-cp190-100x_Position015_14_cmle.ics	75	0	1	1	0.0945347110810926	0.49999999999999983	0.4939759036144577
1494	Feb25-FISH2-3L1-rep2-cp190-100x_Position015_14_cmle.ics	76	0	1	1	0.027668695926173444	0.10909090909090909	0.11111111111111108
1495	Feb25-FISH2-3L1-rep2-cp190-100x_Position015_14_cmle.ics	77	0	1	1	0.22596101673041646	0.7596899224806201	0.7153284671532847
1496	Feb25-FISH2-3L1-rep2-cp190-100x_Position015_14_cmle.ics	78	0	1	1	0.10145188506263597	0.3636363636363636	0.3636363636363636
1497	Feb25-FISH2-3L1-rep2-cp190-100x_Position015_14_cmle.ics	81	0	1	1	0.13142630564932387	0.45599999999999996	0.441860465116279
1498	Feb25-FISH2-3L1-rep2-cp190-100x_Position015_14_cmle.ics	82	0	1	1	0.0	0.0	0.0
1499	Feb25-FISH2-3L1-rep2-cp190-100x_Position015_14_cmle.ics	83	0	1	1	0.12220340700726605	0.4108527131782945	0.4108527131782945
1500	Feb25-FISH2-3L1-rep2-cp190-100x_Position015_14_cmle.ics	84	0	1	1	0.08761753709954924	0.28148148148148144	0.28148148148148144
1501	Feb25-FISH2-3L1-rep2-cp190-100x_Position015_14_cmle.ics	86	0	1	1	0.0	0.0	0.0
1502	Feb25-FISH2-3L1-rep2-cp190-100x_Position015_14_cmle.ics	87	0	1	1	0.1890694221621852	0.46067415730337075	0.5774647887323943
1503	Feb25-FISH2-3L1-rep2-cp190-100x_Position015_14_cmle.ics	87	0	1	2	0.0	0.0	0.0
1504	Feb25-FISH2-3L1-rep2-cp190-100x_Position015_14_cmle.ics	88	0	1	1	0.08761753709954924	0.34545454545454546	0.34862385321100914
1505	Feb25-FISH2-3L1-rep2-cp190-100x_Position015_14_cmle.ics	89	0	1	1	0.0	0.0	0.0
1506	Feb25-FISH2-3L1-rep2-cp190-100x_Position015_14_cmle.ics	91	0	1	1	0.0	0.0	0.0
1507	Feb25-FISH2-3L1-rep2-cp190-100x_Position015_14_cmle.ics	92	0	1	1	0.05533739185234689	0.23076923076923073	0.23076923076923073
1508	Feb25-FISH2-3L1-rep2-cp190-100x_Position015_14_cmle.ics	93	0	1	1	0.0	0.0	0.0
1509	Feb25-FISH2-3L1-rep2-cp190-100x_Position015_14_cmle.ics	95	0	1	1	0.0	0.0	0.0
1510	Feb25-FISH2-3L1-rep2-cp190-100x_Position015_14_cmle.ics	96	0	1	1	0.12220340700726605	0.53	0.5353535353535354
1511	Feb25-FISH2-3L1-rep2-cp190-100x_Position015_14_cmle.ics	97	0	1	1	0.0	0.0	0.0
1512	Feb25-FISH2-3L1-rep2-cp190-100x_Position015_14_cmle.ics	98	0	1	1	0.11759195768623715	0.19391634980988595	0.1954022988505747
1513	Feb25-FISH2-3L1-rep2-cp190-100x_Position015_14_cmle.ics	99	0	1	1	0.006917173981543361	0.0303030303030303	0.0303030303030303
1514	Feb25-FISH2-3L1-rep2-cp190-100x_Position015_14_cmle.ics	100	0	1	1	0.0	0.0	0.0
1515	Feb25-FISH2-3L1-rep2-cp190-100x_Position015_14_cmle.ics	102	0	1	1	0.0	0.0	0.0
1516	Feb25-FISH2-3L1-rep2-cp190-100x_Position015_14_cmle.ics	103	0	1	1	0.05533739185234689	0.1935483870967742	0.1935483870967742
1517	Feb25-FISH2-3L1-rep2-cp190-100x_Position015_14_cmle.ics	107	0	1	1	0.0046114493210289076	0.018691588785046724	0.01923076923076923
1518	Feb25-FISH2-3L1-rep2-cp190-100x_Position015_14_cmle.ics	109	0	1	1	0.15217782759395396	0.5454545454545454	0.49624060150375937
1519	Feb25-FISH2-3L1-rep2-cp190-100x_Position015_14_cmle.ics	110	0	1	1	0.14756637827292504	0.810126582278481	0.5333333333333333
1520	Feb25-FISH2-3L1-rep2-cp190-100x_Position015_14_cmle.ics	111	0	1	1	0.20520949478578637	0.8640776699029125	0.8725490196078429
1521	Feb25-FISH2-3L1-rep2-cp190-100x_Position015_14_cmle.ics	112	0	1	1	0.050725942531317986	0.34375	0.3928571428571428
1522	Feb25-FISH2-3L1-rep2-cp190-100x_Position015_14_cmle.ics	114	0	1	1	0.0	0.0	0.0
1523	Feb25-FISH2-3L1-rep2-cp190-100x_Position015_14_cmle.ics	115	0	1	1	0.20290377012527194	0.7394957983193277	0.7394957983193277
1524	Feb25-FISH2-3L1-rep2-cp190-100x_Position015_14_cmle.ics	116	0	1	1	0.0	0.0	0.0
1525	Feb25-FISH2-3L1-rep2-cp190-100x_Position015_14_cmle.ics	118	0	1	1	0.1798465235201274	0.5693430656934306	0.5735294117647058
1526	Feb25-FISH2-3L1-rep2-cp190-100x_Position015_14_cmle.ics	119	0	1	1	0.0	0.0	0.0
1527	Feb25-FISH2-3L1-rep2-cp190-100x_Position015_14_cmle.ics	120	0	1	1	0.029974420586687898	0.13684210526315788	0.1382978723404255
1528	Feb25-FISH2-3L1-rep2-cp190-100x_Position015_14_cmle.ics	121	0	1	1	0.14295492895189613	0.484375	0.484375
1529	Feb25-FISH2-3L1-rep2-cp190-100x_Position015_14_cmle.ics	122	0	1	1	0.0	0.0	0.0
1530	Feb25-FISH2-3L1-rep2-cp190-100x_Position015_14_cmle.ics	122	0	2	1	0.0	0.0	0.0
1531	Feb25-FISH2-3L1-rep2-cp190-100x_Position015_14_cmle.ics	126	0	1	1	0.17292934953858402	0.5281690140845069	0.5281690140845069
1532	Feb25-FISH2-3L1-rep2-cp190-100x_Position015_14_cmle.ics	127	0	1	1	0.04380876854977462	0.07692307692307691	0.1417910447761194
1533	Feb25-FISH2-3L1-rep2-cp190-100x_Position015_14_cmle.ics	127	0	1	2	0.0	0.0	0.0
1534	Feb25-FISH2-3L1-rep2-cp190-100x_Position015_14_cmle.ics	128	0	1	1	0.14756637827292504	0.6274509803921567	0.5333333333333333
1535	Feb25-FISH2-3L1-rep2-cp190-100x_Position015_14_cmle.ics	129	0	1	1	0.01152862330257227	0.05747126436781609	0.05813953488372092
1536	Feb25-FISH2-3L1-rep2-cp190-100x_Position015_14_cmle.ics	130	0	1	1	0.029974420586687898	0.19999999999999996	0.19999999999999996
1537	Feb25-FISH2-3L1-rep2-cp190-100x_Position015_14_cmle.ics	131	0	1	1	0.016140072623601176	0.11111111111111109	0.11111111111111109
1538	Feb25-FISH2-3L1-rep2-cp190-100x_Position015_14_cmle.ics	133	0	1	1	0.04150304388926017	0.24	0.25
1539	Feb25-FISH2-3L1-rep2-cp190-100x_Position016_15_cmle.ics	2	0	1	1	0.14756637827292504	0.5079365079365079	0.5079365079365079
1540	Feb25-FISH2-3L1-rep2-cp190-100x_Position016_15_cmle.ics	3	0	1	1	0.04380876854977462	0.3220338983050847	0.3275862068965516
1541	Feb25-FISH2-3L1-rep2-cp190-100x_Position016_15_cmle.ics	5	0	1	1	0.025362971265658993	0.10679611650485435	0.10476190476190476
1542	Feb25-FISH2-3L1-rep2-cp190-100x_Position016_15_cmle.ics	6	0	1	1	0.013834347963086722	0.09090909090909088	0.09090909090909088
1543	Feb25-FISH2-3L1-rep2-cp190-100x_Position016_15_cmle.ics	7	0	1	1	0.0	0.0	0.0
1544	Feb25-FISH2-3L1-rep2-cp190-100x_Position016_15_cmle.ics	8	0	1	1	0.0	0.0	0.0
1545	Feb25-FISH2-3L1-rep2-cp190-100x_Position016_15_cmle.ics	9	0	1	1	0.13142630564932387	0.5089285714285713	0.5
1546	Feb25-FISH2-3L1-rep2-cp190-100x_Position016_15_cmle.ics	10	0	1	1	0.3689159456823126	0.6153846153846153	0.6177606177606177
1547	Feb25-FISH2-3L1-rep2-cp190-100x_Position016_15_cmle.ics	11	0	1	1	0.0	0.0	0.0
1548	Feb25-FISH2-3L1-rep2-cp190-100x_Position016_15_cmle.ics	12	0	1	1	0.0	0.0	0.0
1549	Feb25-FISH2-3L1-rep2-cp190-100x_Position016_15_cmle.ics	13	0	1	1	0.05533739185234689	0.2637362637362637	0.43636363636363634
1550	Feb25-FISH2-3L1-rep2-cp190-100x_Position016_15_cmle.ics	14	0	1	1	0.0	0.0	0.0
1551	Feb25-FISH2-3L1-rep2-cp190-100x_Position016_15_cmle.ics	15	0	1	1	0.0	0.0	0.0
1552	Feb25-FISH2-3L1-rep2-cp190-100x_Position016_15_cmle.ics	16	0	1	1	0.0	0.0	0.0
1553	Feb25-FISH2-3L1-rep2-cp190-100x_Position016_15_cmle.ics	17	0	1	1	0.09222898642057815	0.7407407407407406	0.5797101449275363
1554	Feb25-FISH2-3L1-rep2-cp190-100x_Position016_15_cmle.ics	18	0	1	1	0.0	0.0	0.0
1555	Feb25-FISH2-3L1-rep2-cp190-100x_Position016_15_cmle.ics	19	0	1	1	0.0	0.0	0.0
1556	Feb25-FISH2-3L1-rep2-cp190-100x_Position016_15_cmle.ics	21	0	1	1	0.06225456583389025	0.375	0.375
1557	Feb25-FISH2-3L1-rep2-cp190-100x_Position016_15_cmle.ics	22	0	1	1	0.0	0.0	0.0
1558	Feb25-FISH2-3L1-rep2-cp190-100x_Position016_15_cmle.ics	23	0	1	1	0.15448355225446841	0.4652777777777778	0.4652777777777778
1559	Feb25-FISH2-3L1-rep2-cp190-100x_Position016_15_cmle.ics	24	0	1	1	0.10375760972315042	0.36	0.7499999999999999
1560	Feb25-FISH2-3L1-rep2-cp190-100x_Position016_15_cmle.ics	24	0	1	2	0.0	0.0	0.0
1561	Feb25-FISH2-3L1-rep2-cp190-100x_Position016_15_cmle.ics	26	0	1	1	0.0	0.0	0.0
1562	Feb25-FISH2-3L1-rep2-cp190-100x_Position016_15_cmle.ics	26	0	2	1	0.1245091316677805	0.41860465116279066	0.2842105263157894
1563	Feb25-FISH2-3L1-rep2-cp190-100x_Position016_15_cmle.ics	27	0	1	1	0.17754079885961294	0.6416666666666666	0.6363636363636362
1564	Feb25-FISH2-3L1-rep2-cp190-100x_Position016_15_cmle.ics	28	0	1	1	0.11528623302572269	0.19999999999999998	0.2564102564102564
1565	Feb25-FISH2-3L1-rep2-cp190-100x_Position016_15_cmle.ics	28	0	1	2	0.04611449321028908	0.08	0.3571428571428571
1566	Feb25-FISH2-3L1-rep2-cp190-100x_Position016_15_cmle.ics	29	0	1	1	0.0	0.0	0.0
1567	Feb25-FISH2-3L1-rep2-cp190-100x_Position016_15_cmle.ics	29	0	1	2	0.08761753709954924	0.35185185185185175	0.5066666666666666
1568	Feb25-FISH2-3L1-rep2-cp190-100x_Position016_15_cmle.ics	31	0	1	1	0.15448355225446841	0.6203703703703702	0.6320754716981132
1569	Feb25-FISH2-3L1-rep2-cp190-100x_Position016_15_cmle.ics	32	0	1	1	0.41272471423208723	0.8647342995169082	0.8647342995169082
1570	Feb25-FISH2-3L1-rep2-cp190-100x_Position016_15_cmle.ics	33	0	1	1	0.07608891379697698	0.19760479041916168	0.19642857142857145
1571	Feb25-FISH2-3L1-rep2-cp190-100x_Position016_15_cmle.ics	35	0	1	1	0.06686601515491916	0.4915254237288135	0.4833333333333333
1572	Feb25-FISH2-3L1-rep2-cp190-100x_Position016_15_cmle.ics	37	0	1	1	0.15678927691498284	0.5074626865671641	0.515151515151515
1573	Feb25-FISH2-3L1-rep2-cp190-100x_Position016_15_cmle.ics	38	0	1	1	0.01844579728411563	0.14285714285714282	0.14285714285714282
1574	Feb25-FISH2-3L1-rep2-cp190-100x_Position016_15_cmle.ics	39	0	1	1	0.0	0.0	0.0
1575	Feb25-FISH2-3L1-rep2-cp190-100x_Position016_15_cmle.ics	40	0	1	1	0.0	0.0	0.0
1576	Feb25-FISH2-3L1-rep2-cp190-100x_Position016_15_cmle.ics	43	0	1	1	0.09914616040212151	0.35245901639344257	0.35245901639344257
1577	Feb25-FISH2-3L1-rep2-cp190-100x_Position016_15_cmle.ics	44	0	1	1	0.12220340700726605	0.6162790697674417	0.8030303030303029
1578	Feb25-FISH2-3L1-rep2-cp190-100x_Position016_15_cmle.ics	45	0	1	1	0.08300608777852034	0.33962264150943394	0.33962264150943394
1579	Feb25-FISH2-3L1-rep2-cp190-100x_Position016_15_cmle.ics	48	0	1	1	0.14064920429138167	0.4452554744525547	0.4206896551724137
1580	Feb25-FISH2-3L1-rep2-cp190-100x_Position016_15_cmle.ics	49	0	1	1	0.13834347963086724	0.6666666666666666	0.6593406593406593
1581	Feb25-FISH2-3L1-rep2-cp190-100x_Position016_15_cmle.ics	51	0	1	1	0.35277587305871144	0.7285714285714285	0.6095617529880477
1582	Feb25-FISH2-3L1-rep2-cp190-100x_Position016_15_cmle.ics	53	0	1	1	0.1890694221621852	0.5256410256410255	0.5222929936305732
1583	Feb25-FISH2-3L1-rep2-cp190-100x_Position016_15_cmle.ics	54	0	1	1	0.11298050836520823	0.8305084745762711	0.8305084745762711
1584	Feb25-FISH2-3L1-rep2-cp190-100x_Position016_15_cmle.ics	55	0	1	1	0.11528623302572269	0.36496350364963503	0.5494505494505494
1585	Feb25-FISH2-3L1-rep2-cp190-100x_Position016_15_cmle.ics	56	0	1	1	0.11759195768623715	0.42148760330578505	0.425
1586	Feb25-FISH2-3L1-rep2-cp190-100x_Position016_15_cmle.ics	57	0	1	1	0.0	0.0	0.0
1587	Feb25-FISH2-3L1-rep2-cp190-100x_Position016_15_cmle.ics	58	0	1	1	0.0	0.0	0.0
1588	Feb25-FISH2-3L1-rep2-cp190-100x_Position016_15_cmle.ics	59	0	1	1	0.0	0.0	0.0
1589	Feb25-FISH2-3L1-rep2-cp190-100x_Position016_15_cmle.ics	60	0	1	1	0.0	0.0	0.0
1590	Feb25-FISH2-3L1-rep2-cp190-100x_Position016_15_cmle.ics	60	0	2	1	0.0	0.0	0.0
1591	Feb25-FISH2-3L1-rep2-cp190-100x_Position016_15_cmle.ics	61	0	1	1	0.07147746447594806	0.2870370370370369	0.2870370370370369
1592	Feb25-FISH2-3L1-rep2-cp190-100x_Position016_15_cmle.ics	62	0	1	1	0.0	0.0	0.0
1593	Feb25-FISH2-3L1-rep2-cp190-100x_Position016_15_cmle.ics	64	0	1	1	0.0	0.0	0.0
1594	Feb25-FISH2-3L1-rep2-cp190-100x_Position016_15_cmle.ics	65	0	1	1	0.2605468866381333	0.8496240601503758	0.8432835820895522
1595	Feb25-FISH2-3L1-rep2-cp190-100x_Position016_15_cmle.ics	66	0	1	1	0.03919731922874571	0.14782608695652172	0.15044247787610618
1596	Feb25-FISH2-3L1-rep2-cp190-100x_Position016_15_cmle.ics	67	0	1	1	0.12220340700726605	0.5824175824175823	0.2880434782608695
1597	Feb25-FISH2-3L1-rep2-cp190-100x_Position016_15_cmle.ics	67	0	2	1	0.0	0.0	0.0
1598	Feb25-FISH2-3L1-rep2-cp190-100x_Position016_15_cmle.ics	68	0	1	1	0.0853118124390348	0.3333333333333333	0.5285714285714286
1599	Feb25-FISH2-3L1-rep2-cp190-100x_Position016_15_cmle.ics	68	0	1	2	0.0	0.0	0.0
1600	Feb25-FISH2-3L1-rep2-cp190-100x_Position016_15_cmle.ics	70	0	1	1	0.020751521944630084	0.10112359550561797	0.10112359550561797
1601	Feb25-FISH2-3L1-rep2-cp190-100x_Position016_15_cmle.ics	71	0	1	1	0.15217782759395396	0.4615384615384615	0.4615384615384615
1602	Feb25-FISH2-3L1-rep2-cp190-100x_Position016_15_cmle.ics	73	0	1	1	0.03689159456823126	0.26666666666666666	0.08465608465608464
1603	Feb25-FISH2-3L1-rep2-cp190-100x_Position016_15_cmle.ics	73	0	2	1	0.15448355225446841	0.5275590551181102	0.3544973544973544
1604	Feb25-FISH2-3L1-rep2-cp190-100x_Position016_15_cmle.ics	74	0	1	1	0.027668695926173444	0.1875	0.24
1605	Feb25-FISH2-3L1-rep2-cp190-100x_Position016_15_cmle.ics	75	0	1	1	0.02305724660514454	0.04484304932735426	0.04484304932735426
1606	Feb25-FISH2-3L1-rep2-cp190-100x_Position016_15_cmle.ics	76	0	1	1	0.0645602904944047	0.19310344827586204	0.3636363636363636
1607	Feb25-FISH2-3L1-rep2-cp190-100x_Position016_15_cmle.ics	76	0	1	2	0.0	0.0	0.0
1608	Feb25-FISH2-3L1-rep2-cp190-100x_Position016_15_cmle.ics	77	0	1	1	0.0	0.0	0.0
1609	Feb25-FISH2-3L1-rep2-cp190-100x_Position016_15_cmle.ics	78	0	1	1	0.0645602904944047	0.18064516129032257	0.18064516129032257
1610	Feb25-FISH2-3L1-rep2-cp190-100x_Position016_15_cmle.ics	79	0	1	1	0.0	0.0	0.0
1611	Feb25-FISH2-3L1-rep2-cp190-100x_Position016_15_cmle.ics	79	0	1	2	0.07378318913646252	0.31683168316831684	0.4507042253521126
1612	Feb25-FISH2-3L1-rep2-cp190-100x_Position016_15_cmle.ics	80	0	1	1	0.08300608777852034	0.17910447761194026	0.4044943820224719
1613	Feb25-FISH2-3L1-rep2-cp190-100x_Position016_15_cmle.ics	80	0	1	2	0.0	0.0	0.0
1614	Feb25-FISH2-3L1-rep2-cp190-100x_Position016_15_cmle.ics	81	0	1	1	0.0	0.0	0.0
1615	Feb25-FISH2-3L1-rep2-cp190-100x_Position016_15_cmle.ics	82	0	1	1	0.07378318913646252	0.5614035087719298	0.3478260869565217
1616	Feb25-FISH2-3L1-rep2-cp190-100x_Position016_15_cmle.ics	83	0	1	1	0.01152862330257227	0.03731343283582089	0.03731343283582089
1617	Feb25-FISH2-3L1-rep2-cp190-100x_Position016_15_cmle.ics	84	0	1	1	0.0	0.0	0.0
1618	Feb25-FISH2-3L1-rep2-cp190-100x_Position016_15_cmle.ics	85	0	1	1	0.025362971265658993	0.0763888888888889	0.13095238095238096
1619	Feb25-FISH2-3L1-rep2-cp190-100x_Position016_15_cmle.ics	85	0	1	2	0.0	0.0	0.0
1620	Feb25-FISH2-3L1-rep2-cp190-100x_Position016_15_cmle.ics	88	0	1	1	0.10375760972315042	0.33834586466165406	0.33582089552238803
1621	Feb25-FISH2-3L1-rep2-cp190-100x_Position016_15_cmle.ics	89	0	1	1	0.17292934953858402	0.7499999999999999	0.6097560975609756
1622	Feb25-FISH2-3L1-rep2-cp190-100x_Position016_15_cmle.ics	90	0	1	1	0.07378318913646252	0.23357664233576642	0.6274509803921567
1623	Feb25-FISH2-3L1-rep2-cp190-100x_Position016_15_cmle.ics	90	0	1	2	0.0	0.0	0.0
1624	Feb25-FISH2-3L1-rep2-cp190-100x_Position016_15_cmle.ics	91	0	1	1	0.0	0.0	0.0
1625	Feb25-FISH2-3L1-rep2-cp190-100x_Position016_15_cmle.ics	92	0	1	1	0.2697697852801911	0.8602941176470587	0.8666666666666666
1626	Feb25-FISH2-3L1-rep2-cp190-100x_Position016_15_cmle.ics	96	0	1	1	0.0	0.0	0.0
1627	Feb25-FISH2-3L1-rep2-cp190-100x_Position016_15_cmle.ics	97	0	1	1	0.0	0.0	0.0
1628	Feb25-FISH2-3L1-rep2-cp190-100x_Position016_15_cmle.ics	99	0	1	1	0.0945347110810926	0.2628205128205128	0.264516129032258
1629	Feb25-FISH2-3L1-rep2-cp190-100x_Position016_15_cmle.ics	100	0	1	1	0.1706236248780696	0.578125	0.5736434108527132
1630	Feb25-FISH2-3L1-rep2-cp190-100x_Position016_15_cmle.ics	101	0	1	1	0.03458586990771681	0.14150943396226415	0.14150943396226415
1631	Feb25-FISH2-3L1-rep2-cp190-100x_Position016_15_cmle.ics	102	0	1	1	0.11759195768623715	0.35915492957746475	0.3541666666666667
1632	Feb25-FISH2-3L1-rep2-cp190-100x_Position016_15_cmle.ics	103	0	1	1	0.01844579728411563	0.11940298507462686	0.060606060606060594
1633	Feb25-FISH2-3L1-rep2-cp190-100x_Position016_15_cmle.ics	105	0	1	1	0.0	0.0	0.0
1634	Feb25-FISH2-3L1-rep2-cp190-100x_Position016_15_cmle.ics	106	0	1	1	0.0	0.0	0.0
1635	Feb25-FISH2-3L1-rep2-cp190-100x_Position016_15_cmle.ics	106	0	1	2	0.07378318913646252	0.12403100775193797	0.4102564102564102
1636	Feb25-FISH2-3L1-rep2-cp190-100x_Position016_15_cmle.ics	106	0	1	3	0.0	0.0	0.0
1637	Feb25-FISH2-3L1-rep2-cp190-100x_Position016_15_cmle.ics	107	0	1	1	0.1936808714832141	0.65625	0.7368421052631579
1638	Feb25-FISH2-3L1-rep2-cp190-100x_Position016_15_cmle.ics	109	0	1	1	0.11298050836520823	0.40163934426229503	0.40163934426229503
1639	Feb25-FISH2-3L1-rep2-cp190-100x_Position016_15_cmle.ics	111	0	1	1	0.0	0.0	0.0
1640	Feb25-FISH2-3L1-rep2-cp190-100x_Position016_15_cmle.ics	111	0	1	2	0.16831790021755513	0.3016528925619834	0.5447761194029851
1641	Feb25-FISH2-3L1-rep2-cp190-100x_Position016_15_cmle.ics	113	0	1	1	0.28821558256430674	0.5122950819672131	0.5122950819672131
1642	Feb25-FISH2-3L1-rep2-cp190-100x_Position016_15_cmle.ics	114	0	1	1	0.14526065361241058	0.5294117647058822	0.5384615384615383
1643	Feb25-FISH2-3L1-rep2-cp190-100x_Position017_16_cmle.ics	1	0	1	1	0.11759195768623715	0.3333333333333333	0.3311688311688311
1644	Feb25-FISH2-3L1-rep2-cp190-100x_Position017_16_cmle.ics	2	0	1	1	0.0	0.0	0.0
1645	Feb25-FISH2-3L1-rep2-cp190-100x_Position017_16_cmle.ics	3	0	1	1	0.1706236248780696	0.6166666666666667	0.6166666666666667
1646	Feb25-FISH2-3L1-rep2-cp190-100x_Position017_16_cmle.ics	5	0	1	1	0.0	0.0	0.0
1647	Feb25-FISH2-3L1-rep2-cp190-100x_Position017_16_cmle.ics	5	0	1	2	0.0	0.0	0.0
1648	Feb25-FISH2-3L1-rep2-cp190-100x_Position017_16_cmle.ics	6	0	1	1	0.0	0.0	0.0
1649	Feb25-FISH2-3L1-rep2-cp190-100x_Position017_16_cmle.ics	7	0	1	1	0.09222898642057815	0.4651162790697674	0.34188034188034183
1650	Feb25-FISH2-3L1-rep2-cp190-100x_Position017_16_cmle.ics	8	0	1	1	0.0	0.0	0.0
1651	Feb25-FISH2-3L1-rep2-cp190-100x_Position017_16_cmle.ics	9	0	1	1	0.12681485632829495	0.4074074074074074	0.5238095238095237
1652	Feb25-FISH2-3L1-rep2-cp190-100x_Position017_16_cmle.ics	10	0	1	1	0.24210108935401764	0.580110497237569	0.5769230769230769
1653	Feb25-FISH2-3L1-rep2-cp190-100x_Position017_16_cmle.ics	11	0	1	1	0.0	0.0	0.0
1654	Feb25-FISH2-3L1-rep2-cp190-100x_Position017_16_cmle.ics	12	0	1	1	0.0	0.0	0.0
1655	Feb25-FISH2-3L1-rep2-cp190-100x_Position017_16_cmle.ics	12	0	2	1	0.06225456583389025	0.32530120481927705	0.19148936170212766
1656	Feb25-FISH2-3L1-rep2-cp190-100x_Position017_16_cmle.ics	14	0	1	1	0.07839463845749142	0.346938775510204	0.346938775510204
1657	Feb25-FISH2-3L1-rep2-cp190-100x_Position017_16_cmle.ics	15	0	1	1	0.0	0.0	0.0
1658	Feb25-FISH2-3L1-rep2-cp190-100x_Position017_16_cmle.ics	16	0	1	1	0.1245091316677805	0.32142857142857145	0.36734693877551017
1659	Feb25-FISH2-3L1-rep2-cp190-100x_Position017_16_cmle.ics	17	0	1	1	0.14526065361241058	0.5779816513761468	0.5779816513761468
1660	Feb25-FISH2-3L1-rep2-cp190-100x_Position017_16_cmle.ics	18	0	1	1	0.04611449321028908	0.14492753623188406	0.14705882352941174
1661	Feb25-FISH2-3L1-rep2-cp190-100x_Position017_16_cmle.ics	19	0	1	1	0.0	0.0	0.0
1662	Feb25-FISH2-3L1-rep2-cp190-100x_Position017_16_cmle.ics	20	0	1	1	0.10606333438366487	0.42990654205607465	0.4220183486238532
1663	Feb25-FISH2-3L1-rep2-cp190-100x_Position017_16_cmle.ics	21	0	1	1	0.11067478370469377	0.42105263157894735	0.42105263157894735
1664	Feb25-FISH2-3L1-rep2-cp190-100x_Position017_16_cmle.ics	22	0	1	1	0.08300608777852034	0.34285714285714286	0.34285714285714286
1665	Feb25-FISH2-3L1-rep2-cp190-100x_Position017_16_cmle.ics	23	0	1	1	0.0	0.0	0.0
1666	Feb25-FISH2-3L1-rep2-cp190-100x_Position017_16_cmle.ics	24	0	1	1	0.03919731922874571	0.140495867768595	0.140495867768595
1667	Feb25-FISH2-3L1-rep2-cp190-100x_Position017_16_cmle.ics	26	0	1	1	0.11298050836520823	0.5384615384615384	0.4495412844036697
1668	Feb25-FISH2-3L1-rep2-cp190-100x_Position017_16_cmle.ics	27	0	1	1	0.10836905904417933	0.47474747474747475	0.6184210526315789
1669	Feb25-FISH2-3L1-rep2-cp190-100x_Position017_16_cmle.ics	28	0	1	1	0.16831790021755513	0.6033057851239668	0.6033057851239668
1670	Feb25-FISH2-3L1-rep2-cp190-100x_Position017_16_cmle.ics	29	0	1	1	0.07608891379697698	0.4124999999999999	0.4177215189873418
1671	Feb25-FISH2-3L1-rep2-cp190-100x_Position017_16_cmle.ics	31	0	1	1	0.0	0.0	0.0
1672	Feb25-FISH2-3L1-rep2-cp190-100x_Position017_16_cmle.ics	33	0	1	1	0.1498721029334395	0.4333333333333333	0.4333333333333333
1673	Feb25-FISH2-3L1-rep2-cp190-100x_Position017_16_cmle.ics	34	0	1	1	0.06917173981543362	0.24793388429752064	0.17964071856287425
1674	Feb25-FISH2-3L1-rep2-cp190-100x_Position017_16_cmle.ics	34	0	2	1	0.0	0.0	0.0
1675	Feb25-FISH2-3L1-rep2-cp190-100x_Position017_16_cmle.ics	35	0	1	1	0.17754079885961294	0.7938144329896907	0.7857142857142856
1676	Feb25-FISH2-3L1-rep2-cp190-100x_Position017_16_cmle.ics	36	0	1	1	0.0	0.0	0.0
1677	Feb25-FISH2-3L1-rep2-cp190-100x_Position017_16_cmle.ics	37	0	1	1	0.03458586990771681	0.14285714285714285	0.14563106796116504
1678	Feb25-FISH2-3L1-rep2-cp190-100x_Position017_16_cmle.ics	38	0	1	1	0.0	0.0	0.0
1679	Feb25-FISH2-3L1-rep2-cp190-100x_Position017_16_cmle.ics	38	0	2	1	0.027668695926173444	0.23076923076923073	0.0839160839160839
1680	Feb25-FISH2-3L1-rep2-cp190-100x_Position017_16_cmle.ics	39	0	1	1	0.16831790021755513	0.73	0.7373737373737375
1681	Feb25-FISH2-3L1-rep2-cp190-100x_Position017_16_cmle.ics	41	0	1	1	0.03919731922874571	0.3090909090909091	0.32692307692307687
1682	Feb25-FISH2-3L1-rep2-cp190-100x_Position017_16_cmle.ics	43	0	1	1	0.0023057246605144538	0.008064516129032258	0.008064516129032258
1683	Feb25-FISH2-3L1-rep2-cp190-100x_Position017_16_cmle.ics	44	0	1	1	0.0	0.0	0.0
1684	Feb25-FISH2-3L1-rep2-cp190-100x_Position017_16_cmle.ics	45	0	1	1	0.12681485632829495	0.47008547008546997	0.5339805825242717
1685	Feb25-FISH2-3L1-rep2-cp190-100x_Position017_16_cmle.ics	46	0	1	1	0.0	0.0	0.0
1686	Feb25-FISH2-3L1-rep2-cp190-100x_Position017_16_cmle.ics	47	0	1	1	0.0	0.0	0.0
1687	Feb25-FISH2-3L1-rep2-cp190-100x_Position017_16_cmle.ics	48	0	1	1	0.0853118124390348	0.4404761904761905	0.4404761904761905
1688	Feb25-FISH2-3L1-rep2-cp190-100x_Position017_16_cmle.ics	49	0	1	1	0.07608891379697698	0.2578125	0.264
1689	Feb25-FISH2-3L1-rep2-cp190-100x_Position017_16_cmle.ics	50	0	1	1	0.0	0.0	0.0
1690	Feb25-FISH2-3L1-rep2-cp190-100x_Position017_16_cmle.ics	51	0	1	1	0.07147746447594806	0.2952380952380952	0.2952380952380952
1691	Feb25-FISH2-3L1-rep2-cp190-100x_Position017_16_cmle.ics	52	0	1	1	0.0	0.0	0.0
1692	Feb25-FISH2-3L1-rep2-cp190-100x_Position017_16_cmle.ics	54	0	1	1	0.0046114493210289076	0.028571428571428567	0.03333333333333333
1693	Feb25-FISH2-3L1-rep2-cp190-100x_Position017_16_cmle.ics	54	0	1	2	0.0	0.0	0.0
1694	Feb25-FISH2-3L1-rep2-cp190-100x_Position017_16_cmle.ics	54	0	2	1	0.0	0.0	0.0
1695	Feb25-FISH2-3L1-rep2-cp190-100x_Position017_16_cmle.ics	54	0	2	2	0.027668695926173444	0.17910447761194026	0.15384615384615383
1696	Feb25-FISH2-3L1-rep2-cp190-100x_Position017_16_cmle.ics	56	0	1	1	0.0	0.0	0.0
1697	Feb25-FISH2-3L1-rep2-cp190-100x_Position017_16_cmle.ics	57	0	1	1	0.0899232617600637	0.609375	0.609375
1698	Feb25-FISH2-3L1-rep2-cp190-100x_Position017_16_cmle.ics	58	0	1	1	0.0853118124390348	0.3109243697478991	0.3135593220338983
1699	Feb25-FISH2-3L1-rep2-cp190-100x_Position017_16_cmle.ics	60	0	1	1	0.050725942531317986	0.24719101123595505	0.24175824175824173
1700	Feb25-FISH2-3L1-rep2-cp190-100x_Position017_16_cmle.ics	61	0	1	1	0.20751521944630083	0.703125	0.7086614173228346
1701	Feb25-FISH2-3L1-rep2-cp190-100x_Position017_16_cmle.ics	62	0	1	1	0.0	0.0	0.0
1702	Feb25-FISH2-3L1-rep2-cp190-100x_Position017_16_cmle.ics	65	0	1	1	0.0	0.0	0.0
1703	Feb25-FISH2-3L1-rep2-cp190-100x_Position017_16_cmle.ics	65	0	1	2	0.09914616040212151	0.17269076305220882	0.23243243243243242
1704	Feb25-FISH2-3L1-rep2-cp190-100x_Position017_16_cmle.ics	68	0	1	1	0.0	0.0	0.0
1705	Feb25-FISH2-3L1-rep2-cp190-100x_Position017_16_cmle.ics	69	0	1	1	0.0	0.0	0.0
1706	Feb25-FISH2-3L1-rep2-cp190-100x_Position017_16_cmle.ics	69	0	1	2	0.0	0.0	0.0
1707	Feb25-FISH2-3L1-rep2-cp190-100x_Position017_16_cmle.ics	70	0	1	1	0.0	0.0	0.0
1708	Feb25-FISH2-3L1-rep2-cp190-100x_Position017_16_cmle.ics	71	0	1	1	0.17754079885961294	0.6754385964912281	0.6754385964912281
1709	Feb25-FISH2-3L1-rep2-cp190-100x_Position017_16_cmle.ics	72	0	1	1	0.0853118124390348	0.3189655172413793	0.3217391304347826
1710	Feb25-FISH2-3L1-rep2-cp190-100x_Position017_16_cmle.ics	73	0	1	1	0.07608891379697698	0.25190839694656486	0.25190839694656486
1711	Feb25-FISH2-3L1-rep2-cp190-100x_Position017_16_cmle.ics	75	0	1	1	0.07147746447594806	0.31632653061224486	0.31958762886597936
1712	Feb25-FISH2-3L1-rep2-cp190-100x_Position017_16_cmle.ics	76	0	1	1	0.0	0.0	0.0
1713	Feb25-FISH2-3L1-rep2-cp190-100x_Position017_16_cmle.ics	78	0	1	1	0.0	0.0	0.0
1714	Feb25-FISH2-3L1-rep2-cp190-100x_Position017_16_cmle.ics	79	0	1	1	0.07608891379697698	0.4177215189873418	0.423076923076923
1715	Feb25-FISH2-3L1-rep2-cp190-100x_Position017_16_cmle.ics	80	0	1	1	0.0	0.0	0.0
1716	Feb25-FISH2-3L1-rep2-cp190-100x_Position017_16_cmle.ics	86	0	1	1	0.0	0.0	0.0
1717	Feb25-FISH2-3L1-rep2-cp190-100x_Position017_16_cmle.ics	86	0	1	2	0.20520949478578637	0.40454545454545454	0.9780219780219779
1718	Feb25-FISH2-3L1-rep2-cp190-100x_Position017_16_cmle.ics	86	0	1	3	0.0	0.0	0.0
1719	Feb25-FISH2-3L1-rep2-cp190-100x_Position017_16_cmle.ics	87	0	1	1	0.0	0.0	0.0
1720	Feb25-FISH2-3L1-rep2-cp190-100x_Position017_16_cmle.ics	87	0	1	2	0.009222898642057815	0.022988505747126436	0.030303030303030297
1721	Feb25-FISH2-3L1-rep2-cp190-100x_Position017_16_cmle.ics	87	0	2	1	0.0	0.0	0.0
1722	Feb25-FISH2-3L1-rep2-cp190-100x_Position017_16_cmle.ics	87	0	2	2	0.0	0.0	0.0
1723	Feb25-FISH2-3L1-rep2-cp190-100x_Position017_16_cmle.ics	89	0	1	1	0.0	0.0	0.0
1724	Feb25-FISH2-3L1-rep2-cp190-100x_Position017_16_cmle.ics	90	0	1	1	0.0	0.0	0.0
1725	Feb25-FISH2-3L1-rep2-cp190-100x_Position017_16_cmle.ics	91	0	1	1	0.07839463845749142	0.24637681159420288	0.14912280701754385
1726	Feb25-FISH2-3L1-rep2-cp190-100x_Position017_16_cmle.ics	91	0	2	1	0.0	0.0	0.0
1727	Feb25-FISH2-3L1-rep2-cp190-100x_Position017_16_cmle.ics	92	0	1	1	0.11298050836520823	0.3379310344827586	0.34027777777777773
1728	Feb25-FISH2-3L1-rep2-cp190-100x_Position017_16_cmle.ics	93	0	1	1	0.053031667191832436	0.27380952380952384	0.27058823529411763
1729	Feb25-FISH2-3L1-rep2-cp190-100x_Position017_16_cmle.ics	94	0	1	1	0.08070036311800588	0.24305555555555555	0.6862745098039215
1730	Feb25-FISH2-3L1-rep2-cp190-100x_Position017_16_cmle.ics	95	0	1	1	0.2444068140145321	0.9549549549549549	0.9636363636363637
1731	Feb25-FISH2-3L1-rep2-cp190-100x_Position017_16_cmle.ics	96	0	1	1	0.0	0.0	0.0
1732	Feb25-FISH2-3L1-rep2-cp190-100x_Position017_16_cmle.ics	97	0	1	1	0.0	0.0	0.0
1733	Feb25-FISH2-3L1-rep2-cp190-100x_Position018_17_cmle.ics	1	0	1	1	0.0023057246605144538	0.009433962264150943	0.009433962264150943
1734	Feb25-FISH2-3L1-rep2-cp190-100x_Position018_17_cmle.ics	2	0	1	1	0.31127282916945126	0.5844155844155844	0.5793991416309013
1735	Feb25-FISH2-3L1-rep2-cp190-100x_Position018_17_cmle.ics	3	0	1	1	0.10606333438366487	0.5679012345679012	0.3833333333333333
1736	Feb25-FISH2-3L1-rep2-cp190-100x_Position018_17_cmle.ics	4	0	1	1	0.059948841173375796	0.13065326633165827	0.13065326633165827
1737	Feb25-FISH2-3L1-rep2-cp190-100x_Position018_17_cmle.ics	5	0	1	1	0.0	0.0	0.0
1738	Feb25-FISH2-3L1-rep2-cp190-100x_Position018_17_cmle.ics	5	0	2	1	0.14295492895189613	0.9253731343283581	0.4732824427480915
1739	Feb25-FISH2-3L1-rep2-cp190-100x_Position018_17_cmle.ics	6	0	1	1	0.016140072623601176	0.08860759493670886	0.0909090909090909
1740	Feb25-FISH2-3L1-rep2-cp190-100x_Position018_17_cmle.ics	8	0	1	1	0.1498721029334395	0.5555555555555555	0.5603448275862067
1741	Feb25-FISH2-3L1-rep2-cp190-100x_Position018_17_cmle.ics	10	0	1	1	0.0	0.0	0.0
1742	Feb25-FISH2-3L1-rep2-cp190-100x_Position018_17_cmle.ics	10	0	1	2	0.0	0.0	0.0
1743	Feb25-FISH2-3L1-rep2-cp190-100x_Position018_17_cmle.ics	12	0	1	1	0.0	0.0	0.0
1744	Feb25-FISH2-3L1-rep2-cp190-100x_Position018_17_cmle.ics	13	0	1	1	0.0	0.0	0.0
1745	Feb25-FISH2-3L1-rep2-cp190-100x_Position018_17_cmle.ics	14	0	1	1	0.11067478370469377	0.32876712328767116	0.3265306122448979
1746	Feb25-FISH2-3L1-rep2-cp190-100x_Position018_17_cmle.ics	15	0	1	1	0.1245091316677805	0.39416058394160586	0.38848920863309344
1747	Feb25-FISH2-3L1-rep2-cp190-100x_Position018_17_cmle.ics	15	0	1	2	0.0	0.0	0.0
1748	Feb25-FISH2-3L1-rep2-cp190-100x_Position018_17_cmle.ics	15	0	2	1	0.0	0.0	0.0
1749	Feb25-FISH2-3L1-rep2-cp190-100x_Position018_17_cmle.ics	15	0	2	2	0.0	0.0	0.0
1750	Feb25-FISH2-3L1-rep2-cp190-100x_Position018_17_cmle.ics	17	0	1	1	0.027668695926173444	0.125	0.12371134020618554
1751	Feb25-FISH2-3L1-rep2-cp190-100x_Position018_17_cmle.ics	18	0	1	1	0.0	0.0	0.0
1752	Feb25-FISH2-3L1-rep2-cp190-100x_Position018_17_cmle.ics	19	0	1	1	0.07147746447594806	0.1771428571428571	0.17613636363636362
1753	Feb25-FISH2-3L1-rep2-cp190-100x_Position018_17_cmle.ics	19	0	1	2	0.0	0.0	0.0
1754	Feb25-FISH2-3L1-rep2-cp190-100x_Position018_17_cmle.ics	20	0	1	1	0.04380876854977462	0.16666666666666666	0.16814159292035397
1755	Feb25-FISH2-3L1-rep2-cp190-100x_Position018_17_cmle.ics	22	0	1	1	0.0	0.0	0.0
1756	Feb25-FISH2-3L1-rep2-cp190-100x_Position018_17_cmle.ics	23	0	1	1	0.0	0.0	0.0
1757	Feb25-FISH2-3L1-rep2-cp190-100x_Position018_17_cmle.ics	23	0	1	2	0.10606333438366487	0.39655172413793094	0.73015873015873
1758	Feb25-FISH2-3L1-rep2-cp190-100x_Position018_17_cmle.ics	24	0	1	1	0.0	0.0	0.0
1759	Feb25-FISH2-3L1-rep2-cp190-100x_Position018_17_cmle.ics	25	0	1	1	0.0	0.0	0.0
1760	Feb25-FISH2-3L1-rep2-cp190-100x_Position018_17_cmle.ics	26	0	1	1	0.0	0.0	0.0
1761	Feb25-FISH2-3L1-rep2-cp190-100x_Position018_17_cmle.ics	27	0	1	1	0.17523507419909848	0.7169811320754715	0.7102803738317754
1762	Feb25-FISH2-3L1-rep2-cp190-100x_Position018_17_cmle.ics	28	0	1	1	0.0	0.0	0.0
1763	Feb25-FISH2-3L1-rep2-cp190-100x_Position018_17_cmle.ics	30	0	1	1	0.1890694221621852	0.6721311475409835	0.7008547008547007
1764	Feb25-FISH2-3L1-rep2-cp190-100x_Position018_17_cmle.ics	33	0	1	1	0.4496163088003185	0.8024691358024691	0.8091286307053941
1765	Feb25-FISH2-3L1-rep2-cp190-100x_Position018_17_cmle.ics	34	0	1	1	0.09914616040212151	0.35245901639344257	0.34959349593495936
1766	Feb25-FISH2-3L1-rep2-cp190-100x_Position018_17_cmle.ics	35	0	1	1	0.0	0.0	0.0
1767	Feb25-FISH2-3L1-rep2-cp190-100x_Position018_17_cmle.ics	38	0	1	1	0.0	0.0	0.0
1768	Feb25-FISH2-3L1-rep2-cp190-100x_Position018_17_cmle.ics	40	0	1	1	0.13834347963086724	0.47244094488188976	0.46875000000000006
1769	Feb25-FISH2-3L1-rep2-cp190-100x_Position018_17_cmle.ics	43	0	1	1	0.0	0.0	0.0
1770	Feb25-FISH2-3L1-rep2-cp190-100x_Position018_17_cmle.ics	44	0	1	1	0.11298050836520823	0.4374999999999999	0.40833333333333327
1771	Feb25-FISH2-3L1-rep2-cp190-100x_Position018_17_cmle.ics	45	0	1	1	0.0	0.0	0.0
1772	Feb25-FISH2-3L1-rep2-cp190-100x_Position018_17_cmle.ics	46	0	1	1	0.16831790021755513	0.5140845070422535	0.5104895104895104
1773	Feb25-FISH2-3L1-rep2-cp190-100x_Position018_17_cmle.ics	47	0	1	1	0.0	0.0	0.0
1774	Feb25-FISH2-3L1-rep2-cp190-100x_Position018_17_cmle.ics	47	0	1	2	0.013834347963086722	0.02690582959641255	0.1132075471698113
1775	Feb25-FISH2-3L1-rep2-cp190-100x_Position018_17_cmle.ics	48	0	1	1	0.15217782759395396	0.5689655172413792	0.5689655172413792
1776	Feb25-FISH2-3L1-rep2-cp190-100x_Position018_17_cmle.ics	49	0	1	1	0.029974420586687898	0.104	0.1056910569105691
1777	Feb25-FISH2-3L1-rep2-cp190-100x_Position018_17_cmle.ics	50	0	1	1	0.0	0.0	0.0
1778	Feb25-FISH2-3L1-rep2-cp190-100x_Position018_17_cmle.ics	51	0	1	1	0.057643116512861345	0.211864406779661	0.23364485981308405
1779	Feb25-FISH2-3L1-rep2-cp190-100x_Position018_17_cmle.ics	52	0	1	1	0.08070036311800588	0.4166666666666667	0.25179856115107907
1780	Feb25-FISH2-3L1-rep2-cp190-100x_Position018_17_cmle.ics	52	0	2	1	0.0	0.0	0.0
1781	Feb25-FISH2-3L1-rep2-cp190-100x_Position018_17_cmle.ics	56	0	1	1	0.1245091316677805	0.76056338028169	0.5625
1782	Feb25-FISH2-3L1-rep2-cp190-100x_Position018_17_cmle.ics	57	0	1	1	0.1890694221621852	0.5899280575539566	0.5774647887323943
1783	Feb25-FISH2-3L1-rep2-cp190-100x_Position018_17_cmle.ics	58	0	1	1	0.3228014524720235	0.5691056910569106	0.5714285714285714
1784	Feb25-FISH2-3L1-rep2-cp190-100x_Position018_17_cmle.ics	59	0	1	1	0.0	0.0	0.0
1785	Feb25-FISH2-3L1-rep2-cp190-100x_Position018_17_cmle.ics	59	0	2	1	0.025362971265658993	0.12087912087912087	0.05
1786	Feb25-FISH2-3L1-rep2-cp190-100x_Position018_17_cmle.ics	60	0	1	1	0.19137514682269965	0.7155172413793102	0.7155172413793102
1787	Feb25-FISH2-3L1-rep2-cp190-100x_Position018_17_cmle.ics	61	0	1	1	0.0	0.0	0.0
1788	Feb25-FISH2-3L1-rep2-cp190-100x_Position018_17_cmle.ics	62	0	1	1	0.2351839153724743	0.6986301369863013	0.6986301369863013
1789	Feb25-FISH2-3L1-rep2-cp190-100x_Position018_17_cmle.ics	63	0	1	1	0.07839463845749142	0.2481751824817518	0.2481751824817518
1790	Feb25-FISH2-3L1-rep2-cp190-100x_Position018_17_cmle.ics	64	0	1	1	0.01844579728411563	0.11428571428571427	0.07920792079207921
1791	Feb25-FISH2-3L1-rep2-cp190-100x_Position018_17_cmle.ics	65	0	1	1	0.0	0.0	0.0
1792	Feb25-FISH2-3L1-rep2-cp190-100x_Position018_17_cmle.ics	66	0	1	1	0.0	0.0	0.0
1793	Feb25-FISH2-3L1-rep2-cp190-100x_Position018_17_cmle.ics	67	0	1	1	0.07378318913646252	0.24806201550387594	0.25196850393700787
1794	Feb25-FISH2-3L1-rep2-cp190-100x_Position018_17_cmle.ics	70	0	1	1	0.0	0.0	0.0
1795	Feb25-FISH2-3L1-rep2-cp190-100x_Position018_17_cmle.ics	71	0	1	1	0.0	0.0	0.0
1796	Feb25-FISH2-3L1-rep2-cp190-100x_Position018_17_cmle.ics	72	0	1	1	0.0899232617600637	0.28057553956834524	0.2785714285714285
1797	Feb25-FISH2-3L1-rep2-cp190-100x_Position018_17_cmle.ics	73	0	1	1	0.07839463845749142	0.24637681159420288	0.2446043165467625
1798	Feb25-FISH2-3L1-rep2-cp190-100x_Position018_17_cmle.ics	74	0	1	1	0.13834347963086724	0.4918032786885246	0.48780487804878053
1799	Feb25-FISH2-3L1-rep2-cp190-100x_Position018_17_cmle.ics	75	0	1	1	0.025362971265658993	0.0873015873015873	0.08870967741935484
1800	Feb25-FISH2-3L1-rep2-cp190-100x_Position018_17_cmle.ics	76	0	1	1	0.45653348278186184	0.6947368421052631	0.6644295302013422
1801	Feb25-FISH2-3L1-rep2-cp190-100x_Position018_17_cmle.ics	78	0	1	1	0.020751521944630084	0.07258064516129033	0.07317073170731707
1802	Feb25-FISH2-3L1-rep2-cp190-100x_Position018_17_cmle.ics	81	0	1	1	0.08070036311800588	0.3465346534653465	0.35
1803	Feb25-FISH2-3L1-rep2-cp190-100x_Position018_17_cmle.ics	82	0	1	1	0.09684043574160706	0.4375	0.4375
1804	Feb25-FISH2-3L1-rep2-cp190-100x_Position018_17_cmle.ics	83	0	1	1	0.17292934953858402	0.6756756756756755	0.6818181818181818
1805	Feb25-FISH2-3L1-rep2-cp190-100x_Position018_17_cmle.ics	85	0	1	1	0.06686601515491916	0.29591836734693877	0.29292929292929293
1806	Feb25-FISH2-3L1-rep2-cp190-100x_Position018_17_cmle.ics	87	0	1	1	0.07147746447594806	0.2952380952380952	0.3563218390804597
1807	Feb25-FISH2-3L1-rep2-cp190-100x_Position018_17_cmle.ics	89	0	1	1	0.0	0.0	0.0
1808	Feb25-FISH2-3L1-rep2-cp190-100x_Position018_17_cmle.ics	91	0	1	1	0.15448355225446841	0.5037593984962405	0.5
1809	Feb25-FISH2-3L1-rep2-cp190-100x_Position018_17_cmle.ics	92	0	1	1	0.09684043574160706	0.3065693430656934	0.30434782608695654
1810	Feb25-FISH2-3L1-rep2-cp190-100x_Position018_17_cmle.ics	93	0	1	1	0.09914616040212151	0.23888888888888887	0.3333333333333333
1811	Feb25-FISH2-3L1-rep2-cp190-100x_Position018_17_cmle.ics	94	0	1	1	0.03228014524720235	0.12280701754385964	0.1728395061728395
1812	Feb25-FISH2-3L1-rep2-cp190-100x_Position018_17_cmle.ics	95	0	1	1	0.06225456583389025	0.2934782608695652	0.2967032967032967
1813	Feb25-FISH2-3L1-rep2-cp190-100x_Position018_17_cmle.ics	96	0	1	1	0.16601217555704068	0.631578947368421	0.631578947368421
1814	Feb25-FISH2-3L1-rep2-cp190-100x_Position018_17_cmle.ics	97	0	1	1	0.0	0.0	0.0
1815	Feb25-FISH2-3L1-rep2-cp190-100x_Position018_17_cmle.ics	98	0	1	1	0.009222898642057815	0.03846153846153846	0.03846153846153846
1816	Feb25-FISH2-3L1-rep2-cp190-100x_Position018_17_cmle.ics	99	0	1	1	0.10836905904417933	0.34558823529411764	0.34558823529411764
1817	Feb25-FISH2-3L1-rep2-cp190-100x_Position018_17_cmle.ics	100	0	1	1	0.11989768234675159	0.5098039215686273	0.5098039215686273
1818	Feb25-FISH2-3L1-rep2-cp190-100x_Position018_17_cmle.ics	101	0	1	1	0.15678927691498284	0.7391304347826085	0.46258503401360535
1819	Feb25-FISH2-3L1-rep2-cp190-100x_Position018_17_cmle.ics	106	0	1	1	0.0	0.0	0.0
1820	Feb25-FISH2-3L1-rep2-cp190-100x_Position018_17_cmle.ics	107	0	1	1	0.1936808714832141	0.743362831858407	0.743362831858407
1821	Feb25-FISH2-3L1-rep2-cp190-100x_Position018_17_cmle.ics	109	0	1	1	0.25132398799607547	0.4522821576763485	0.45416666666666666
1822	Feb25-FISH2-3L1-rep2-cp190-100x_Position018_17_cmle.ics	110	0	1	1	0.15448355225446841	0.6907216494845361	0.6907216494845361
1823	Feb25-FISH2-3L1-rep2-cp190-100x_Position018_17_cmle.ics	111	0	1	1	0.020751521944630084	0.06338028169014083	0.07258064516129033
1824	Feb25-FISH2-3L1-rep2-cp190-100x_Position018_17_cmle.ics	112	0	1	1	0.0	0.0	0.0
1825	Feb25-FISH2-3L1-rep2-cp190-100x_Position018_17_cmle.ics	114	0	1	1	0.0046114493210289076	0.02439024390243902	0.024691358024691357
1826	Feb25-FISH2-3L1-rep2-cp190-100x_Position018_17_cmle.ics	116	0	1	1	0.059948841173375796	0.19548872180451124	0.22222222222222218
1827	Feb25-FISH2-3L1-rep2-cp190-100x_Position018_17_cmle.ics	117	0	1	1	0.0	0.0	0.0
1828	Feb25-FISH2-3L1-rep2-cp190-100x_Position018_17_cmle.ics	118	0	1	1	0.07147746447594806	0.3263157894736841	0.33333333333333326
1829	Feb25-FISH2-3L1-rep2-cp190-100x_Position018_17_cmle.ics	119	0	1	1	0.0	0.0	0.0
1830	Feb25-FISH2-3L1-rep2-cp190-100x_Position018_17_cmle.ics	120	0	1	1	0.006917173981543361	0.03658536585365853	0.03658536585365853
1831	Feb25-FISH2-3L1-rep2-cp190-100x_Position018_17_cmle.ics	122	0	1	1	0.04842021787080353	0.19090909090909092	0.18918918918918917
1832	Feb25-FISH2-3L1-rep2-cp190-100x_Position018_17_cmle.ics	125	0	1	1	0.13142630564932387	0.40425531914893614	0.41304347826086957
1833	Feb25-FISH2-3L1-rep2-cp190-100x_Position018_17_cmle.ics	130	0	1	1	0.0	0.0	0.0
1834	Feb25-FISH2-3L1-rep2-cp190-100x_Position018_17_cmle.ics	130	0	2	1	0.09914616040212151	0.7543859649122807	0.37719298245614036
1835	Feb25-FISH2-3L1-rep2-cp190-100x_Position019_18_cmle.ics	1	0	1	1	0.0	0.0	0.0
1836	Feb25-FISH2-3L1-rep2-cp190-100x_Position019_18_cmle.ics	2	0	1	1	0.0	0.0	0.0
1837	Feb25-FISH2-3L1-rep2-cp190-100x_Position019_18_cmle.ics	3	0	1	1	0.0046114493210289076	0.019047619047619046	0.019047619047619046
1838	Feb25-FISH2-3L1-rep2-cp190-100x_Position019_18_cmle.ics	4	0	1	1	0.08070036311800588	0.5645161290322581	0.5645161290322581
1839	Feb25-FISH2-3L1-rep2-cp190-100x_Position019_18_cmle.ics	5	0	1	1	0.0	0.0	0.0
1840	Feb25-FISH2-3L1-rep2-cp190-100x_Position019_18_cmle.ics	5	0	1	2	0.0	0.0	0.0
1841	Feb25-FISH2-3L1-rep2-cp190-100x_Position019_18_cmle.ics	5	0	1	3	0.03689159456823126	0.2758620689655172	0.15384615384615383
1842	Feb25-FISH2-3L1-rep2-cp190-100x_Position019_18_cmle.ics	5	0	2	1	0.0	0.0	0.0
1843	Feb25-FISH2-3L1-rep2-cp190-100x_Position019_18_cmle.ics	5	0	2	2	0.10375760972315042	0.1844262295081967	0.5624999999999999
1844	Feb25-FISH2-3L1-rep2-cp190-100x_Position019_18_cmle.ics	5	0	2	3	0.0	0.0	0.0
1845	Feb25-FISH2-3L1-rep2-cp190-100x_Position019_18_cmle.ics	5	0	3	1	0.0	0.0	0.0
1846	Feb25-FISH2-3L1-rep2-cp190-100x_Position019_18_cmle.ics	5	0	3	2	0.0	0.0	0.0
1847	Feb25-FISH2-3L1-rep2-cp190-100x_Position019_18_cmle.ics	5	0	3	3	0.0	0.0	0.0
1848	Feb25-FISH2-3L1-rep2-cp190-100x_Position019_18_cmle.ics	6	0	1	1	0.03689159456823126	0.14035087719298245	0.13913043478260867
1849	Feb25-FISH2-3L1-rep2-cp190-100x_Position019_18_cmle.ics	7	0	1	1	0.0	0.0	0.0
1850	Feb25-FISH2-3L1-rep2-cp190-100x_Position019_18_cmle.ics	8	0	1	1	0.24671253867504656	0.84251968503937	0.8492063492063491
1851	Feb25-FISH2-3L1-rep2-cp190-100x_Position019_18_cmle.ics	9	0	1	1	0.17754079885961294	0.6637931034482757	0.6695652173913043
1852	Feb25-FISH2-3L1-rep2-cp190-100x_Position019_18_cmle.ics	10	0	1	1	0.20059804546475749	0.7565217391304347	0.7631578947368421
1853	Feb25-FISH2-3L1-rep2-cp190-100x_Position019_18_cmle.ics	11	0	1	1	0.13142630564932387	0.4672131147540983	0.4672131147540983
1854	Feb25-FISH2-3L1-rep2-cp190-100x_Position019_18_cmle.ics	12	0	1	1	0.0	0.0	0.0
1855	Feb25-FISH2-3L1-rep2-cp190-100x_Position019_18_cmle.ics	13	0	1	1	0.0	0.0	0.0
1856	Feb25-FISH2-3L1-rep2-cp190-100x_Position019_18_cmle.ics	14	0	1	1	0.19137514682269965	0.8469387755102039	0.8556701030927834
1857	Feb25-FISH2-3L1-rep2-cp190-100x_Position019_18_cmle.ics	15	0	1	1	0.2697697852801911	0.7048192771084335	0.5679611650485435
1858	Feb25-FISH2-3L1-rep2-cp190-100x_Position019_18_cmle.ics	16	0	1	1	0.0	0.0	0.0
1859	Feb25-FISH2-3L1-rep2-cp190-100x_Position019_18_cmle.ics	17	0	1	1	0.0	0.0	0.0
1860	Feb25-FISH2-3L1-rep2-cp190-100x_Position019_18_cmle.ics	18	0	1	1	0.0	0.0	0.0
1861	Feb25-FISH2-3L1-rep2-cp190-100x_Position019_18_cmle.ics	20	0	1	1	0.0	0.0	0.0
1862	Feb25-FISH2-3L1-rep2-cp190-100x_Position019_18_cmle.ics	21	0	1	1	0.08070036311800588	0.3804347826086956	0.3846153846153846
1863	Feb25-FISH2-3L1-rep2-cp190-100x_Position019_18_cmle.ics	22	0	1	1	0.1890694221621852	0.6119402985074626	0.6029411764705881
1864	Feb25-FISH2-3L1-rep2-cp190-100x_Position019_18_cmle.ics	23	0	1	1	0.09222898642057815	0.43956043956043955	0.5263157894736842
1865	Feb25-FISH2-3L1-rep2-cp190-100x_Position019_18_cmle.ics	24	0	1	1	0.0899232617600637	0.2846715328467153	0.2867647058823529
1866	Feb25-FISH2-3L1-rep2-cp190-100x_Position019_18_cmle.ics	27	0	1	1	0.15678927691498284	0.7234042553191488	0.883116883116883
1867	Feb25-FISH2-3L1-rep2-cp190-100x_Position019_18_cmle.ics	28	0	1	1	0.0	0.0	0.0
1868	Feb25-FISH2-3L1-rep2-cp190-100x_Position019_18_cmle.ics	30	0	1	1	0.0	0.0	0.0
1869	Feb25-FISH2-3L1-rep2-cp190-100x_Position019_18_cmle.ics	30	0	1	2	0.2697697852801911	0.4814814814814814	0.7548387096774193
1870	Feb25-FISH2-3L1-rep2-cp190-100x_Position019_18_cmle.ics	31	0	1	1	0.0	0.0	0.0
1871	Feb25-FISH2-3L1-rep2-cp190-100x_Position019_18_cmle.ics	32	0	1	1	0.06686601515491916	0.24786324786324784	0.24999999999999994
1872	Feb25-FISH2-3L1-rep2-cp190-100x_Position019_18_cmle.ics	33	0	1	1	0.0	0.0	0.0
1873	Feb25-FISH2-3L1-rep2-cp190-100x_Position019_18_cmle.ics	35	0	1	1	0.2605468866381333	0.856060606060606	0.6420454545454546
1874	Feb25-FISH2-3L1-rep2-cp190-100x_Position019_18_cmle.ics	36	0	1	1	0.0853118124390348	0.2868217054263566	0.2868217054263566
1875	Feb25-FISH2-3L1-rep2-cp190-100x_Position019_18_cmle.ics	38	0	1	1	0.20059804546475749	0.820754716981132	0.820754716981132
1876	Feb25-FISH2-3L1-rep2-cp190-100x_Position019_18_cmle.ics	39	0	1	1	0.0945347110810926	0.3153846153846153	0.39423076923076916
1877	Feb25-FISH2-3L1-rep2-cp190-100x_Position019_18_cmle.ics	43	0	1	1	0.1590950015754973	0.5897435897435896	0.5948275862068964
1878	Feb25-FISH2-3L1-rep2-cp190-100x_Position019_18_cmle.ics	46	0	1	1	0.09222898642057815	0.5263157894736842	0.3508771929824562
1879	Feb25-FISH2-3L1-rep2-cp190-100x_Position019_18_cmle.ics	48	0	1	1	0.11298050836520823	0.2139737991266375	0.3081761006289308
1880	Feb25-FISH2-3L1-rep2-cp190-100x_Position019_18_cmle.ics	48	0	1	2	0.01152862330257227	0.021834061135371174	0.07142857142857142
1881	Feb25-FISH2-3L1-rep2-cp190-100x_Position019_18_cmle.ics	49	0	1	1	0.059948841173375796	0.30588235294117644	0.30588235294117644
1882	Feb25-FISH2-3L1-rep2-cp190-100x_Position019_18_cmle.ics	50	0	1	1	0.006917173981543361	0.05769230769230768	0.05660377358490565
1883	Feb25-FISH2-3L1-rep2-cp190-100x_Position019_18_cmle.ics	51	0	1	1	0.0	0.0	0.0
1884	Feb25-FISH2-3L1-rep2-cp190-100x_Position019_18_cmle.ics	52	0	1	1	0.06225456583389025	0.24107142857142852	0.24107142857142852
1885	Feb25-FISH2-3L1-rep2-cp190-100x_Position019_18_cmle.ics	53	0	1	1	0.15448355225446841	0.638095238095238	0.638095238095238
1886	Feb25-FISH2-3L1-rep2-cp190-100x_Position019_18_cmle.ics	55	0	1	1	0.03689159456823126	0.1176470588235294	0.11678832116788321
1887	Feb25-FISH2-3L1-rep2-cp190-100x_Position019_18_cmle.ics	56	0	1	1	0.07608891379697698	0.2972972972972973	0.2972972972972973
1888	Feb25-FISH2-3L1-rep2-cp190-100x_Position019_18_cmle.ics	57	0	1	1	0.13834347963086724	0.5172413793103448	0.5172413793103448
1889	Feb25-FISH2-3L1-rep2-cp190-100x_Position019_18_cmle.ics	59	0	1	1	0.17754079885961294	0.6062992125984251	0.6209677419354839
1890	Feb25-FISH2-3L1-rep2-cp190-100x_Position019_18_cmle.ics	60	0	1	1	0.0	0.0	0.0
1891	Feb25-FISH2-3L1-rep2-cp190-100x_Position019_18_cmle.ics	61	0	1	1	0.0	0.0	0.0
1892	Feb25-FISH2-3L1-rep2-cp190-100x_Position019_18_cmle.ics	61	0	2	1	0.0	0.0	0.0
1893	Feb25-FISH2-3L1-rep2-cp190-100x_Position019_18_cmle.ics	62	0	1	1	0.223655292069902	0.41452991452991444	0.41452991452991444
1894	Feb25-FISH2-3L1-rep2-cp190-100x_Position019_18_cmle.ics	63	0	1	1	0.020751521944630084	0.11688311688311687	0.07258064516129033
1895	Feb25-FISH2-3L1-rep2-cp190-100x_Position019_18_cmle.ics	67	0	1	1	0.0	0.0	0.0
1896	Feb25-FISH2-3L1-rep2-cp190-100x_Position019_18_cmle.ics	67	0	2	1	0.059948841173375796	0.29885057471264365	0.14942528735632182
1897	Feb25-FISH2-3L1-rep2-cp190-100x_Position019_18_cmle.ics	68	0	1	1	0.1245091316677805	0.47787610619469023	0.47787610619469023
1898	Feb25-FISH2-3L1-rep2-cp190-100x_Position019_18_cmle.ics	69	0	1	1	0.04380876854977462	0.2923076923076922	0.3015873015873015
1899	Feb25-FISH2-3L1-rep2-cp190-100x_Position019_18_cmle.ics	70	0	1	1	0.07608891379697698	0.24444444444444446	0.2462686567164179
1900	Feb25-FISH2-3L1-rep2-cp190-100x_Position019_18_cmle.ics	71	0	1	1	0.06686601515491916	0.5272727272727273	0.5576923076923077
1901	Feb25-FISH2-3L1-rep2-cp190-100x_Position019_18_cmle.ics	72	0	1	1	0.17292934953858402	0.510204081632653	0.510204081632653
1902	Feb25-FISH2-3L1-rep2-cp190-100x_Position019_18_cmle.ics	73	0	1	1	0.10145188506263597	0.2716049382716049	0.27499999999999997
1903	Feb25-FISH2-3L1-rep2-cp190-100x_Position019_18_cmle.ics	73	0	2	1	0.0	0.0	0.0
1904	Feb25-FISH2-3L1-rep2-cp190-100x_Position019_18_cmle.ics	74	0	1	1	0.020751521944630084	0.16981132075471697	0.16981132075471697
1905	Feb25-FISH2-3L1-rep2-cp190-100x_Position019_18_cmle.ics	75	0	1	1	0.17523507419909848	0.4691358024691358	0.4691358024691358
1906	Feb25-FISH2-3L1-rep2-cp190-100x_Position019_18_cmle.ics	76	0	1	1	0.0	0.0	0.0
1907	Feb25-FISH2-3L1-rep2-cp190-100x_Position019_18_cmle.ics	77	0	1	1	0.13142630564932387	0.5135135135135135	0.5181818181818182
1908	Feb25-FISH2-3L1-rep2-cp190-100x_Position019_18_cmle.ics	78	0	1	1	0.03228014524720235	0.17499999999999996	0.17499999999999996
1909	Feb25-FISH2-3L1-rep2-cp190-100x_Position019_18_cmle.ics	80	0	1	1	0.03458586990771681	0.23437500000000003	0.2884615384615385
1910	Feb25-FISH2-3L1-rep2-cp190-100x_Position019_18_cmle.ics	81	0	1	1	0.0	0.0	0.0
1911	Feb25-FISH2-3L1-rep2-cp190-100x_Position019_18_cmle.ics	84	0	1	1	0.0	0.0	0.0
1912	Feb25-FISH2-3L1-rep2-cp190-100x_Position019_18_cmle.ics	85	0	1	1	0.0	0.0	0.0
1913	Feb25-FISH2-3L1-rep2-cp190-100x_Position019_18_cmle.ics	85	0	1	2	0.0	0.0	0.0
1914	Feb25-FISH2-3L1-rep2-cp190-100x_Position019_18_cmle.ics	87	0	1	1	0.0046114493210289076	0.03333333333333333	0.03333333333333333
1915	Feb25-FISH2-3L1-rep2-cp190-100x_Position019_18_cmle.ics	89	0	1	1	0.006917173981543361	0.04054054054054054	0.039999999999999994
1916	Feb25-FISH2-3L1-rep2-cp190-100x_Position019_18_cmle.ics	91	0	1	1	0.10375760972315042	0.32608695652173914	0.32142857142857134
1917	Feb25-FISH2-3L1-rep2-cp190-100x_Position019_18_cmle.ics	92	0	1	1	0.0645602904944047	0.49122807017543857	0.482758620689655
1918	Feb25-FISH2-3L1-rep2-cp190-100x_Position019_18_cmle.ics	95	0	1	1	0.09222898642057815	0.3508771929824562	0.35398230088495575
1919	Feb25-FISH2-3L1-rep2-cp190-100x_Position019_18_cmle.ics	97	0	1	1	0.07147746447594806	0.3924050632911392	0.39743589743589736
1920	Feb25-FISH2-3L1-rep2-cp190-100x_Position019_18_cmle.ics	98	0	1	1	0.0899232617600637	0.33620689655172403	0.5735294117647058
1921	Feb25-FISH2-3L1-rep2-cp190-100x_Position019_18_cmle.ics	99	0	1	1	0.19137514682269965	0.7280701754385964	0.7280701754385964
1922	Feb25-FISH2-3L1-rep2-cp190-100x_Position019_18_cmle.ics	100	0	1	1	0.14064920429138167	0.4803149606299212	0.4803149606299212
1923	Feb25-FISH2-3L1-rep2-cp190-100x_Position019_18_cmle.ics	101	0	1	1	0.07378318913646252	0.3106796116504854	0.3106796116504854
1924	Feb25-FISH2-3L1-rep2-cp190-100x_Position019_18_cmle.ics	102	0	1	1	0.12220340700726605	0.576086956521739	0.5698924731182795
1925	Feb25-FISH2-3L1-rep2-cp190-100x_Position019_18_cmle.ics	103	0	1	1	0.0	0.0	0.0
1926	Feb25-FISH2-3L1-rep2-cp190-100x_Position019_18_cmle.ics	104	0	1	1	0.0	0.0	0.0
1927	Feb25-FISH2-3L1-rep2-cp190-100x_Position019_18_cmle.ics	105	0	1	1	0.0	0.0	0.0
1928	Feb25-FISH2-3L1-rep2-cp190-100x_Position019_18_cmle.ics	106	0	1	1	0.16601217555704068	0.72	0.7826086956521738
1929	Feb25-FISH2-3L1-rep2-cp190-100x_Position019_18_cmle.ics	107	0	1	1	0.0	0.0	0.0
1930	Feb25-FISH2-3L1-rep2-cp190-100x_Position019_18_cmle.ics	107	0	2	1	0.11989768234675159	0.9629629629629627	0.4369747899159663
1931	Feb25-FISH2-3L1-rep2-cp190-100x_Position019_18_cmle.ics	109	0	1	1	0.03228014524720235	0.10218978102189781	0.10144927536231885
1932	Feb25-FISH2-3L1-rep2-cp190-100x_Position019_18_cmle.ics	110	0	1	1	0.11298050836520823	0.45794392523364474	0.45370370370370355
1933	Feb25-FISH2-3L1-rep2-cp190-100x_Position019_18_cmle.ics	113	0	1	1	0.10145188506263597	0.48351648351648346	0.47826086956521735
1934	Feb25-FISH2-3L1-rep2-cp190-100x_Position019_18_cmle.ics	115	0	1	1	0.0	0.0	0.0
1935	Feb25-FISH2-3L1-rep2-cp190-100x_Position019_18_cmle.ics	117	0	1	1	0.15217782759395396	0.7857142857142858	0.5076923076923077
1936	Feb25-FISH2-3L1-rep2-cp190-100x_Position019_18_cmle.ics	118	0	1	1	0.14756637827292504	0.810126582278481	0.6037735849056604
1937	Feb25-FISH2-3L1-rep2-cp190-100x_Position019_18_cmle.ics	119	0	1	1	0.17754079885961294	0.7403846153846153	0.7403846153846153
1938	Feb25-FISH2-3L1-rep2-cp190-100x_Position019_18_cmle.ics	120	0	1	1	0.0023057246605144538	0.01923076923076923	0.019607843137254898
1939	Feb25-FISH2-3L1-rep2-cp190-100x_Position019_18_cmle.ics	122	0	1	1	0.0899232617600637	0.2867647058823529	0.29104477611940294
1940	Feb25-FISH2-3L1-rep2-cp190-100x_Position019_18_cmle.ics	123	0	1	1	0.0	0.0	0.0
1941	Feb25-FISH2-3L1-rep2-cp190-100x_Position019_18_cmle.ics	124	0	1	1	0.0	0.0	0.0
1942	Feb25-FISH2-3L1-rep2-cp190-100x_Position019_18_cmle.ics	124	0	2	1	0.18215224818064185	0.556338028169014	0.32244897959183677
1943	Feb25-FISH2-3L1-rep2-cp190-100x_Position019_18_cmle.ics	125	0	1	1	0.0	0.0	0.0
1944	Feb25-FISH2-3L1-rep2-cp190-100x_Position019_18_cmle.ics	126	0	1	1	0.0	0.0	0.0
1945	Feb25-FISH2-3L1-rep2-cp190-100x_Position019_18_cmle.ics	126	0	1	2	0.07839463845749142	0.32380952380952377	0.607142857142857
1946	Feb25-FISH2-3L1-rep2-cp190-100x_Position019_18_cmle.ics	127	0	1	1	0.0	0.0	0.0
1947	Feb25-FISH2-3L1-rep2-cp190-100x_Position019_18_cmle.ics	129	0	1	1	0.28821558256430674	0.5841121495327102	0.5813953488372093
1948	Feb25-FISH2-3L1-rep2-cp190-100x_Position019_18_cmle.ics	130	0	1	1	0.0	0.0	0.0
1949	Feb25-FISH2-3L1-rep2-cp190-100x_Position019_18_cmle.ics	131	0	1	1	0.04611449321028908	0.3571428571428571	0.3571428571428571
1950	Feb25-FISH2-3L1-rep2-cp190-100x_Position019_18_cmle.ics	132	0	1	1	0.08761753709954924	0.39175257731958757	0.3762376237623762
1951	Feb25-FISH2-3L1-rep2-cp190-100x_Position019_18_cmle.ics	133	0	1	1	0.05533739185234689	0.31578947368421045	0.31578947368421045
1952	Feb25-FISH2-3L1-rep2-cp190-100x_Position019_18_cmle.ics	135	0	1	1	0.14064920429138167	0.5809523809523809	0.5865384615384615
1953	Feb25-FISH2-3L1-rep2-cp190-100x_Position019_18_cmle.ics	136	0	1	1	0.16370645089652622	0.5590551181102362	0.568
1954	Feb25-FISH2-3L1-rep2-cp190-100x_Position020_19_cmle.ics	1	0	1	1	0.0853118124390348	0.74	0.3303571428571428
1955	Feb25-FISH2-3L1-rep2-cp190-100x_Position020_19_cmle.ics	1	0	2	1	0.0	0.0	0.0
1956	Feb25-FISH2-3L1-rep2-cp190-100x_Position020_19_cmle.ics	2	0	1	1	0.0	0.0	0.0
1957	Feb25-FISH2-3L1-rep2-cp190-100x_Position020_19_cmle.ics	3	0	1	1	0.01844579728411563	0.057142857142857134	0.1176470588235294
1958	Feb25-FISH2-3L1-rep2-cp190-100x_Position020_19_cmle.ics	3	0	1	2	0.0	0.0	0.0
1959	Feb25-FISH2-3L1-rep2-cp190-100x_Position020_19_cmle.ics	4	0	1	1	0.17523507419909848	0.5467625899280574	0.5352112676056336
1960	Feb25-FISH2-3L1-rep2-cp190-100x_Position020_19_cmle.ics	5	0	1	1	0.19137514682269965	0.6058394160583941	0.6058394160583941
1961	Feb25-FISH2-3L1-rep2-cp190-100x_Position020_19_cmle.ics	6	0	1	1	0.0	0.0	0.0
1962	Feb25-FISH2-3L1-rep2-cp190-100x_Position020_19_cmle.ics	7	0	1	1	0.09914616040212151	0.31386861313868614	0.3115942028985507
1963	Feb25-FISH2-3L1-rep2-cp190-100x_Position020_19_cmle.ics	9	0	1	1	0.29282703188533565	0.7987421383647798	0.79375
1964	Feb25-FISH2-3L1-rep2-cp190-100x_Position020_19_cmle.ics	12	0	1	1	0.0645602904944047	0.22580645161290322	0.22950819672131145
1965	Feb25-FISH2-3L1-rep2-cp190-100x_Position020_19_cmle.ics	13	0	1	1	0.10145188506263597	0.7096774193548387	0.7096774193548387
1966	Feb25-FISH2-3L1-rep2-cp190-100x_Position020_19_cmle.ics	14	0	1	1	0.0	0.0	0.0
1967	Feb25-FISH2-3L1-rep2-cp190-100x_Position020_19_cmle.ics	15	0	1	1	0.07608891379697698	0.375	0.3837209302325581
1968	Feb25-FISH2-3L1-rep2-cp190-100x_Position020_19_cmle.ics	16	0	1	1	0.14526065361241058	0.4666666666666667	0.47014925373134325
1969	Feb25-FISH2-3L1-rep2-cp190-100x_Position020_19_cmle.ics	17	0	1	1	0.0	0.0	0.0
1970	Feb25-FISH2-3L1-rep2-cp190-100x_Position020_19_cmle.ics	18	0	1	1	0.15217782759395396	0.6346153846153846	0.6407766990291262
1971	Feb25-FISH2-3L1-rep2-cp190-100x_Position020_19_cmle.ics	19	0	1	1	0.13142630564932387	0.4672131147540983	0.4453125
1972	Feb25-FISH2-3L1-rep2-cp190-100x_Position020_19_cmle.ics	20	0	1	1	0.0853118124390348	0.5692307692307691	0.42045454545454547
1973	Feb25-FISH2-3L1-rep2-cp190-100x_Position020_19_cmle.ics	21	0	1	1	0.11067478370469377	0.8571428571428569	0.4752475247524752
1974	Feb25-FISH2-3L1-rep2-cp190-100x_Position020_19_cmle.ics	22	0	1	1	0.02305724660514454	0.06802721088435373	0.12987012987012986
1975	Feb25-FISH2-3L1-rep2-cp190-100x_Position020_19_cmle.ics	24	0	1	1	0.057643116512861345	0.1953125	0.17006802721088432
1976	Feb25-FISH2-3L1-rep2-cp190-100x_Position020_19_cmle.ics	26	0	1	1	0.17292934953858402	0.30120481927710835	0.3024193548387097
1977	Feb25-FISH2-3L1-rep2-cp190-100x_Position020_19_cmle.ics	27	0	1	1	0.03458586990771681	0.26315789473684215	0.14150943396226415
1978	Feb25-FISH2-3L1-rep2-cp190-100x_Position020_19_cmle.ics	27	0	2	1	0.0	0.0	0.0
1979	Feb25-FISH2-3L1-rep2-cp190-100x_Position020_19_cmle.ics	28	0	1	1	0.009222898642057815	0.028169014084507036	0.03389830508474576
1980	Feb25-FISH2-3L1-rep2-cp190-100x_Position020_19_cmle.ics	29	0	1	1	0.07378318913646252	0.24806201550387594	0.25
1981	Feb25-FISH2-3L1-rep2-cp190-100x_Position020_19_cmle.ics	30	0	1	1	0.10836905904417933	0.40170940170940167	0.5222222222222221
1982	Feb25-FISH2-3L1-rep2-cp190-100x_Position020_19_cmle.ics	31	0	1	1	0.18215224818064185	0.6124031007751938	0.6124031007751938
1983	Feb25-FISH2-3L1-rep2-cp190-100x_Position020_19_cmle.ics	32	0	1	1	0.15678927691498284	0.641509433962264	0.641509433962264
1984	Feb25-FISH2-3L1-rep2-cp190-100x_Position020_19_cmle.ics	34	0	1	1	0.16831790021755513	0.5177304964539007	0.5177304964539007
1985	Feb25-FISH2-3L1-rep2-cp190-100x_Position020_19_cmle.ics	35	0	1	1	0.0	0.0	0.0
1986	Feb25-FISH2-3L1-rep2-cp190-100x_Position020_19_cmle.ics	37	0	1	1	0.04150304388926017	0.12	0.3272727272727273
1987	Feb25-FISH2-3L1-rep2-cp190-100x_Position020_19_cmle.ics	37	0	1	2	0.0	0.0	0.0
1988	Feb25-FISH2-3L1-rep2-cp190-100x_Position020_19_cmle.ics	38	0	1	1	0.050725942531317986	0.1929824561403509	0.19469026548672566
1989	Feb25-FISH2-3L1-rep2-cp190-100x_Position020_19_cmle.ics	39	0	1	1	0.025362971265658993	0.09482758620689653	0.14102564102564102
1990	Feb25-FISH2-3L1-rep2-cp190-100x_Position020_19_cmle.ics	40	0	1	1	0.15217782759395396	0.445945945945946	0.9166666666666667
1991	Feb25-FISH2-3L1-rep2-cp190-100x_Position020_19_cmle.ics	42	0	1	1	0.19829232080424303	0.5890410958904109	0.6231884057971014
1992	Feb25-FISH2-3L1-rep2-cp190-100x_Position020_19_cmle.ics	43	0	1	1	0.03458586990771681	0.11363636363636362	0.11363636363636362
1993	Feb25-FISH2-3L1-rep2-cp190-100x_Position020_19_cmle.ics	44	0	1	1	0.0	0.0	0.0
1994	Feb25-FISH2-3L1-rep2-cp190-100x_Position020_19_cmle.ics	46	0	1	1	0.3596930470402548	0.6141732283464566	0.6141732283464566
1995	Feb25-FISH2-3L1-rep2-cp190-100x_Position020_19_cmle.ics	47	0	1	1	0.0	0.0	0.0
1996	Feb25-FISH2-3L1-rep2-cp190-100x_Position020_19_cmle.ics	48	0	1	1	0.0	0.0	0.0
1997	Feb25-FISH2-3L1-rep2-cp190-100x_Position020_19_cmle.ics	49	0	1	1	0.0	0.0	0.0
1998	Feb25-FISH2-3L1-rep2-cp190-100x_Position020_19_cmle.ics	50	0	1	1	0.1590950015754973	0.5433070866141732	0.5476190476190474
1999	Feb25-FISH2-3L1-rep2-cp190-100x_Position020_19_cmle.ics	51	0	1	1	0.11989768234675159	0.553191489361702	0.48148148148148134
[truncated: 8,649 more rows]
