# Supplementary material for: M1BP cooperates with CP190 to activate transcription at TAD borders and promote chromatin insulator activity
Source: Nat Commun. 2021 Jul 7;12:4170. doi: 10.1038/s41467-021-24407-y (PMC8263732; doi:10.1038/s41467-021-24407-y)
Supplement: Supplementary file 6 — Source Data [file 41467_2021_24407_MOESM6_ESM.zip › Source Data_updated_060121/Source Data 8/Figure 8c/Figure 8c-tango-slide2/cp190-rep3-4/A.xls]

	Label	nuc.idx	idx	tag	ZThickness	_Cdist	_Cidx	_NUC_dist	_NUC_idx	compacity	elongation	evf	evfMax	evfMean	evfMin	rad_dist	ratioEllVolume	surface_pix	surface_unit	volume_pix	volume_unit
1	Feb25-FISH2-3L1-rep2-cp190-100x_Position001_0_cmle.ics	1	1	0	1.7328	0.33597836565879285	1.0	0.46141264688247224	1.0	0.2771895424899805	2.9772024981024714	0.5028536754812555	0.6595464019065542	0.5013015222533923	0.28920396084880357	0.7737882621655437	0.991357404896912	276.0	5.301972636585039	227.0	0.5233994979367811
2	Feb25-FISH2-3L1-rep2-cp190-100x_Position001_0_cmle.ics	2	1	0	1.5162	0.5566907952707713	1.0	0.3720027687491155	1.0	0.21305288720633903	3.926297802973837	0.5062273016394115	0.6423661694400558	0.5014260212979872	0.31971089726491164	0.7531783268891618	0.9688577951684925	144.0	2.796775178444916	75.0	0.17292934953858405
3	Feb25-FISH2-3L1-rep2-cp190-100x_Position001_0_cmle.ics	3	1	0	1.2995999999999999	0.1358692620473315	2.0	0.6275890508929507	1.0	0.3265098232126965	2.703764229831622	0.5908149998289253	0.6917875594484552	0.5868888356656516	0.4630778047695624	0.7064150031497477	1.0040157401071685	168.0	3.2160938771715606	117.0	0.26976978528019113
4	Feb25-FISH2-3L1-rep2-cp190-100x_Position001_0_cmle.ics	4	1	0	1.083	0.28744114988127806	1.0	1.0987399361686254	1.0	0.3030156631554313	2.3454604228708553	0.812359527393447	0.8863486401220694	0.8090500443326392	0.6945017217559849	0.5410372952511163	1.0027972926631201	152.0	2.858530581885731	97.0	0.22365529206990203
5	Feb25-FISH2-3L1-rep2-cp190-100x_Position001_0_cmle.ics	5	1	0	1.083	3.141936672986509	1.0	1.5490250415242273	1.0	0.2802220647444271	3.1055995388714845	0.9524043428919866	0.977379359406494	0.951489693253612	0.9152085909314183	0.32233633608552387	1.0210391296448833	112.0	2.1986748320753575	59.0	0.13603775497035278
6	Feb25-FISH2-3L1-rep2-cp190-100x_Position001_0_cmle.ics	6	1	0	1.5162	0.38893728432258373	1.0	0.0	1.0	0.21194479718928508	1.9017576506490976	0.1345113189822839	0.28618634312856406	0.1345113189822839	0.0271430650560326	0.9620711633106269	0.9553702220694279	230.0	4.4144096556807915	151.0	0.3481644237376825
7	Feb25-FISH2-3L1-rep2-cp190-100x_Position001_0_cmle.ics	7	1	0	1.7328	0.8067829256881234	1.0	0.7817319754002556	1.0	0.27708847204661974	2.95979597929141	0.6508277283652989	0.7316212919837664	0.6429819618695748	0.5171323010206629	0.6924665539652386	0.9819069626369193	200.0	3.837599472381538	140.0	0.3228014524720236
8	Feb25-FISH2-3L1-rep2-cp190-100x_Position001_0_cmle.ics	8	1	0	1.083	0.19199060679680485	1.0	0.8508028822180275	1.0	0.3049786146593797	1.915409450756573	0.6731797903272345	0.7816377263008367	0.6690366446438745	0.5534132861803897	0.653793764400571	0.9974764699247971	190.0	3.4736909197853767	136.0	0.31357855382996574
9	Feb25-FISH2-3L1-rep2-cp190-100x_Position001_0_cmle.ics	11	1	0	1.7328	0.36671238877259343	1.0	0.0	1.0	0.28649227870854427	3.2206569656891495	0.1721899849559424	0.28568665377176017	0.13818611648398882	0.022888459058671824	0.936600751823263	0.9819966793657329	218.0	4.239858179578098	162.0	0.37352739500334153
10	Feb25-FISH2-3L1-rep2-cp190-100x_Position001_0_cmle.ics	11	2	0	1.083	0.8315524816626662	2.0	0.1459114905355603	1.0	0.35503771173302995	2.799728582973919	0.25531485063399956	0.3819879647539222	0.25531485063399956	0.1287986245433054	0.9014894437606599	1.0141614183381986	116.0	2.2178499093755555	70.0	0.1614007262360118
11	Feb25-FISH2-3L1-rep2-cp190-100x_Position001_0_cmle.ics	12	1	0	1.2995999999999999	0.4861596983295528	1.0	1.5036929604517426	1.0	0.2757759719652211	2.2936602558251744	0.850253946089504	0.9007180308568455	0.8463797281202513	0.7796692540419182	0.4999393013532269	0.9859927449794424	206.0	3.901469961592465	146.0	0.3366358004351103
12	Feb25-FISH2-3L1-rep2-cp190-100x_Position001_0_cmle.ics	13	1	0	1.083	1.3066382985220746	1.0	1.3309465686852426	1.0	0.3270921526292761	2.5870036945479526	0.8631695196024296	0.9215626725565985	0.8621424627277747	0.7827167310877968	0.42351659332523284	0.9936202322595619	142.0	2.705269268853348	91.0	0.20982094410681532
13	Feb25-FISH2-3L1-rep2-cp190-100x_Position001_0_cmle.ics	16	1	0	1.5162	0.5487893246715914	1.0	1.3389208086236206	1.0	0.3016172195643787	2.9033814310530786	0.8164243464987597	0.8754321694333143	0.8133257012020607	0.7396069452394581	0.528167639905928	1.002913932971847	186.0	3.594947335527698	131.0	0.3020499305273935
14	Feb25-FISH2-3L1-rep2-cp190-100x_Position001_0_cmle.ics	18	1	0	1.083	4.735246707067266	1.0	1.0024833655297731	1.0	0.2850995333132737	2.932143872249256	0.7415001474290639	0.8030971444124385	0.7388237428837124	0.6733085350087323	0.6084629657569407	0.9965472427235356	120.0	2.3306459820374323	66.0	0.15217782759395398
15	Feb25-FISH2-3L1-rep2-cp190-100x_Position001_0_cmle.ics	19	1	0	1.2995999999999999	4.970589028014995	1.0	0.10317500441073144	1.0	0.30682137300883505	2.2792024292051933	0.3578456318914334	0.5649857352147428	0.34957976713701905	0.09685789189605984	0.8495056869594533	1.0003790436688786	184.0	3.5034414259361295	130.0	0.29974420586687905
16	Feb25-FISH2-3L1-rep2-cp190-100x_Position001_0_cmle.ics	20	1	0	1.7328	0.1819700651316424	1.0	0.0	1.0	0.30841580771530147	2.665771070856899	0.24742401803970346	0.4102802149373398	0.24742401803970346	0.02210221603797644	0.9184317222459072	0.9977168668333323	264.0	5.057205413961086	224.0	0.5164823239552377
17	Feb25-FISH2-3L1-rep2-cp190-100x_Position001_0_cmle.ics	21	1	0	1.7328	0.3929143937348414	1.0	0.6639153385791856	1.0	0.26060776564257615	2.768462340202739	0.6250540740430639	0.7667210895745245	0.6215375169199425	0.4572815059795426	0.7191579528354403	0.97579774339655	208.0	3.9929758711840324	144.0	0.33202435111408135
18	Feb25-FISH2-3L1-rep2-cp190-100x_Position001_0_cmle.ics	22	1	0	1.2995999999999999	0.2632956475597528	1.0	0.5595020986366908	1.0	0.2888539991204763	2.7359397847199576	0.5719421388140475	0.7033022493807797	0.5675784798627234	0.37645487650534587	0.7529678160025954	0.9970219080155389	176.0	3.371470275974055	118.0	0.27207550994070556
19	Feb25-FISH2-3L1-rep2-cp190-100x_Position001_0_cmle.ics	23	1	0	1.7328	1.0200581398247512	2.0	1.827185369470136	1.0	0.2883179289506577	2.8622943492534296	0.8918263310840763	0.9389868492341034	0.8802352690078642	0.7879562133674827	0.48897753635656055	0.9897887274580777	274.0	5.2572772246743105	229.0	0.5280109472578101
20	Feb25-FISH2-3L1-rep2-cp190-100x_Position001_0_cmle.ics	24	1	0	1.2995999999999999	0.20436163623533124	1.0	2.337789995143622	1.0	0.32346652244366064	2.323255232897296	0.9665398883100534	0.9847028967068876	0.9658702843138568	0.9412690334935919	0.29766896733959974	0.9906685389637201	198.0	3.76949881163039	149.0	0.34355297441665367
21	Feb25-FISH2-3L1-rep2-cp190-100x_Position001_0_cmle.ics	25	1	0	1.2995999999999999	0.40976891814889504	1.0	0.20635000882146287	1.0	0.2988952823564744	2.322968114693683	0.27621735464321606	0.402130346561529	0.29069046638149104	0.13969113247575302	0.8891128103069637	0.9994199151633547	162.0	3.082007641439375	106.0	0.24440681401453213
22	Feb25-FISH2-3L1-rep2-cp190-100x_Position001_0_cmle.ics	25	2	0	1.2995999999999999	0.4353672096560918	2.0	1.3412750573395087	1.0	0.30682599695661394	2.4357174039673892	0.7251225343924104	0.7988549339103583	0.7226891726955256	0.6456551787866304	0.6641250686858908	1.0046319337792422	206.0	3.878064712752045	154.0	0.3550815977192259
23	Feb25-FISH2-3L1-rep2-cp190-100x_Position001_0_cmle.ics	26	1	0	1.2995999999999999	2.071820741464683	1.0	1.9819271143187867	1.0	0.2672535417116317	3.113335669429597	0.9346774782672218	0.9641646577544013	0.9338373876835415	0.900887573964497	0.38690369443837413	0.9936540849426962	144.0	2.7967751784449164	84.0	0.1936808714832141
24	Feb25-FISH2-3L1-rep2-cp190-100x_Position001_0_cmle.ics	26	2	0	1.083	0.8277423735099604	1.0	2.014971786093599	1.0	0.2715854417326567	2.749136528330985	0.942355175688509	0.9650741471254292	0.9413178464460515	0.9067389875082182	0.29869093896753907	0.9951780622868659	108.0	2.0858787594134807	55.0	0.12681485632829495
25	Feb25-FISH2-3L1-rep2-cp190-100x_Position001_0_cmle.ics	27	1	0	1.083	0.5534883093890183	1.0	1.2737298093406069	1.0	0.2688597490768461	2.439623364017792	0.8532479298792693	0.9062335391163271	0.8503086744906344	0.772065485345863	0.4657885761142086	0.9899150563614403	156.0	2.924516156866769	95.0	0.21904384274887315
26	Feb25-FISH2-3L1-rep2-cp190-100x_Position001_0_cmle.ics	28	1	0	1.2995999999999999	0.377015088985913	1.0	0.6190500264643886	1.0	0.3021191993041435	2.465906819820522	0.5583155592857528	0.6875360935081735	0.5650068144543432	0.4344156894148809	0.7533278057919759	0.9912314210759959	184.0	3.5034414259361295	129.0	0.29743848120636457
27	Feb25-FISH2-3L1-rep2-cp190-100x_Position001_0_cmle.ics	29	1	0	1.083	0.4330451550016961	1.0	0.7748934119142009	1.0	0.3033909273354146	1.933500128152939	0.6822832306427589	0.8114780117368409	0.6803216643198411	0.5163436729311986	0.6812499329790295	0.9977499012707043	178.0	3.299139443682684	123.0	0.2836041332432778
28	Feb25-FISH2-3L1-rep2-cp190-100x_Position001_0_cmle.ics	30	1	0	1.5162	0.4910530308944379	1.0	1.7191228691225526	1.0	0.29360477011817077	2.937079233367368	0.914684017947317	0.959742710972036	0.9120266891835958	0.856719482110631	0.4406675970194134	1.001047840028009	178.0	3.439570936725203	121.0	0.27899268392224896
29	Feb25-FISH2-3L1-rep2-cp190-100x_Position001_0_cmle.ics	31	1	0	1.2995999999999999	0.5774517294547551	1.0	2.5558033639057705	1.0	0.2920931800722684	2.496008118335838	0.9896008633245542	0.9979812996656882	0.9892990015923206	0.9722702266226955	0.18916171142673072	0.9998839709321917	188.0	3.5928322497575866	131.0	0.3020499305273935
30	Feb25-FISH2-3L1-rep2-cp190-100x_Position001_0_cmle.ics	32	1	0	1.5162	0.4199156726230315	1.0	0.7817319754002556	1.0	0.27346259897054487	2.7468415050373602	0.6354890864995958	0.7184978319982362	0.6280443889174689	0.5229587712206952	0.6914756549188812	0.9749360258963835	198.0	3.76949881163039	137.0	0.3158842784904802
31	Feb25-FISH2-3L1-rep2-cp190-100x_Position001_0_cmle.ics	33	1	0	1.2995999999999999	0.5386863604678371	1.0	1.5220639102977542	1.0	0.293128628165803	2.0893812399617975	0.8786846440509892	0.932212945636006	0.875341874190298	0.803796202997297	0.5038930427954863	0.988588126584155	182.0	3.4119355163445615	125.0	0.28821558256430674
32	Feb25-FISH2-3L1-rep2-cp190-100x_Position001_0_cmle.ics	36	1	0	1.2995999999999999	0.4448146709933017	1.0	1.4541052224178812	1.0	0.3091484836859036	2.606538491607286	0.8699058767964375	0.9371499898792254	0.8684046285675731	0.7924819512853384	0.4815894928504604	0.9953800074721453	174.0	3.3033696152229064	120.0	0.2766869592617345
33	Feb25-FISH2-3L1-rep2-cp190-100x_Position001_0_cmle.ics	37	1	0	1.2995999999999999	0.35320191379469396	1.0	1.2653448004921624	1.0	0.24815605235626373	2.596106704174275	0.824524065215269	0.8828809918969052	0.8222786293078199	0.7464170653128966	0.5368709606104425	0.9930341511743294	168.0	3.1926886283311404	102.0	0.23518391537247432
34	Feb25-FISH2-3L1-rep2-cp190-100x_Position001_0_cmle.ics	38	1	0	1.083	0.24712179923029634	1.0	1.2225574214657589	1.0	0.2788066178289909	2.2773706810116923	0.8064424401297374	0.8771804327542543	0.8062380592704492	0.727147109788066	0.5336380431259755	0.9951606808871869	172.0	3.188458456790918	112.0	0.25824116197761887
35	Feb25-FISH2-3L1-rep2-cp190-100x_Position001_0_cmle.ics	39	1	0	1.2995999999999999	0.21125142670736288	1.0	1.8210199367311228	1.0	0.2788680532780167	2.193791810459829	0.9387396120800857	0.9774143363067085	0.9365740776934323	0.8706816351739073	0.3895503620133634	0.9940681843450694	188.0	3.546021752076747	128.0	0.2951327565458501
36	Feb25-FISH2-3L1-rep2-cp190-100x_Position001_0_cmle.ics	40	1	0	1.083	0.2851072005172441	1.0	1.3976920882198816	1.0	0.2988952823564744	2.152857495268935	0.8857933457364927	0.9360922492846148	0.8820818419636027	0.793180465968438	0.519519192194584	1.0032690097752677	162.0	3.011791894918115	106.0	0.24440681401453213
37	Feb25-FISH2-3L1-rep2-cp190-100x_Position001_0_cmle.ics	41	1	0	1.083	1.735224727367847	1.0	1.4930362603455627	1.0	0.30588112908599374	2.1249149224159787	0.7702748810705028	0.8222979571187099	0.769710137538581	0.7069883090245233	0.5744950256504894	0.9875949650326304	142.0	2.658458771172508	88.0	0.20290377012527194
38	Feb25-FISH2-3L1-rep2-cp190-100x_Position001_0_cmle.ics	41	2	0	1.2995999999999999	0.2729378406388784	1.0	2.455494121914529	1.0	0.2888820830887166	2.5349882890976487	0.9453022358353302	0.9686273202527227	0.9447610232839052	0.9040347787891742	0.3638387950011656	0.9897726076908967	174.0	3.326774864063326	116.0	0.2674640606196767
39	Feb25-FISH2-3L1-rep2-cp190-100x_Position001_0_cmle.ics	42	1	0	1.5162	3.562027704555877	1.0	1.2611313899024936	1.0	0.27667820782609226	2.707651387086883	0.7990980198717497	0.8641427665421746	0.796673948277077	0.7136389260799098	0.5276928586773112	1.0014003410081935	202.0	3.8822948842922673	142.0	0.3274129017930525
40	Feb25-FISH2-3L1-rep2-cp190-100x_Position001_0_cmle.ics	43	1	0	1.5162	3.284881194142465	1.0	0.9077480443748005	1.0	0.3091484836859036	3.056018175026647	0.6824129202467111	0.7725409105493957	0.6808442368711897	0.5729580377197048	0.6914837346926468	1.0081979456874712	174.0	3.3969906105845857	120.0	0.2766869592617345
41	Feb25-FISH2-3L1-rep2-cp190-100x_Position001_0_cmle.ics	44	1	0	1.083	3.576546302757098	1.0	0.10317500441073144	1.0	0.323812912684108	2.4559272433292723	0.2780719701528463	0.4621855818991455	0.2780719701528463	0.07910097484655193	0.8774981569061473	1.0090371941541418	134.0	2.5264876212104332	83.0	0.1913751468226997
42	Feb25-FISH2-3L1-rep2-cp190-100x_Position001_0_cmle.ics	45	1	0	1.083	5.972466511267083	1.0	0.1459114905355603	1.0	0.24815605235626373	2.465913622440321	0.3050770125177537	0.46337765937874853	0.2915289909998749	0.14599998528188862	0.8930685499950158	0.9748446187500129	168.0	3.075662384129041	102.0	0.23518391537247432
43	Feb25-FISH2-3L1-rep2-cp190-100x_Position001_0_cmle.ics	46	1	0	0.8664	0.4981925258124068	1.0	0.5556144027286182	1.0	0.27320424965279066	2.532956873534009	0.625056	0.727328	0.62224	0.463144	0.6857293060009497	0.9564922944554599	118.0	2.1689243259246043	63.0	0.1452606536124106
44	Feb25-FISH2-3L1-rep2-cp190-100x_Position001_0_cmle.ics	47	1	0	1.2995999999999999	0.25079704408281805	1.0	0.8508028822180275	1.0	0.32221463113741466	2.5971377757849727	0.6961488094669126	0.7869323341330758	0.6944760411787759	0.5840876721756503	0.6277972489718281	1.0025687035884632	156.0	2.994731903388028	104.0	0.2397953646935032
45	Feb25-FISH2-3L1-rep2-cp190-100x_Position001_0_cmle.ics	48	1	0	1.5162	0.10530478502332848	1.0	1.2611313899024936	1.0	0.2757759719652211	2.6449265908925095	0.811992133619218	0.8878665173511056	0.8107152124332518	0.720941507449845	0.5619697621899462	0.9932325913579325	206.0	3.924875210432884	146.0	0.3366358004351103
46	Feb25-FISH2-3L1-rep2-cp190-100x_Position001_0_cmle.ics	49	1	0	1.2995999999999999	0.21179816705811177	1.0	0.815064591942846	1.0	0.3016172195643787	2.525416948482625	0.6585275875585068	0.7578758463796853	0.658012650542221	0.5405762683206137	0.6607413537543565	1.00348393815105	186.0	3.5247315890064383	131.0	0.3020499305273935
47	Feb25-FISH2-3L1-rep2-cp190-100x_Position001_0_cmle.ics	50	1	0	1.083	5.302818792838666	2.0	1.4094967255872224	1.0	0.2881764887477712	2.752798775037665	0.7448316141167578	0.8031332400003436	0.7447757861014008	0.6847950252943854	0.6447872008718892	0.9991297434923585	102.0	1.975197772521714	52.0	0.1198976823467516
48	Feb25-FISH2-3L1-rep2-cp190-100x_Position001_0_cmle.ics	50	2	0	1.5162	0.3918296128355802	2.0	0.32626801153583	1.0	0.2725343459298552	2.679011990118355	0.38582311966949817	0.5253459189720774	0.38582311966949817	0.21189093782476875	0.8284506029208748	0.9961885819412754	228.0	4.346308994929643	169.0	0.38966746762694277
49	Feb25-FISH2-3L1-rep2-cp190-100x_Position001_0_cmle.ics	53	1	0	1.2995999999999999	4.36231558420771	1.0	0.0	1.0	0.2688597490768461	2.1644133778847343	0.21114409787146357	0.37235268528341053	0.21114409787146357	0.028951606132993458	0.9077292700145225	0.9825001178031083	156.0	2.971326654547609	95.0	0.21904384274887315
50	Feb25-FISH2-3L1-rep2-cp190-100x_Position001_0_cmle.ics	54	1	0	1.083	0.5480889927334636	1.0	1.636764285244746	1.0	0.3044184873559055	2.537294944827682	0.7860935197413897	0.857751102299902	0.784761053148651	0.7064176062075883	0.6371405913872504	0.9864415026186595	160.0	3.060717478369066	105.0	0.24210108935401767
51	Feb25-FISH2-3L1-rep2-cp190-100x_Position001_0_cmle.ics	54	2	0	1.5162	0.11046912184955436	2.0	0.10317500441073144	1.0	0.3071615059531848	2.588457417503003	0.2397292710260581	0.3889331737118754	0.2397292710260581	0.04459203873271544	0.9190924104591316	0.9951161808503475	250.0	4.767742779426403	206.0	0.47497928006597756
52	Feb25-FISH2-3L1-rep2-cp190-100x_Position001_0_cmle.ics	56	1	0	1.2995999999999999	0.2544908127799764	1.0	2.062636514913765	1.0	0.2727950530544802	2.4219272569555996	0.9665470483106863	0.9890109500439704	0.9638662732972114	0.9161300388641457	0.4209458214957856	0.999708130889458	202.0	3.8354843866114274	141.0	0.325107177132538
53	Feb25-FISH2-3L1-rep2-cp190-100x_Position001_0_cmle.ics	57	1	0	0.8664	0.9885173605238289	1.0	1.059277487276398	1.0	0.2771993517873347	2.3789088991337333	0.8386725649376955	0.8993161894576507	0.839207298300196	0.7584301524800285	0.4440214955526637	0.9803492296583963	102.0	1.9517925236812939	51.0	0.11759195768623716
54	Feb25-FISH2-3L1-rep2-cp190-100x_Position001_0_cmle.ics	58	1	0	1.2995999999999999	0.4857850828080776	1.0	0.622541700711641	1.0	0.26893814379231423	2.568890206530808	0.5907780200767747	0.6952529421305892	0.5804422657559428	0.45156523149566563	0.7421291836893714	0.9911719251935525	172.0	3.2820794521525976	110.0	0.2536297126565899
55	Feb25-FISH2-3L1-rep2-cp190-100x_Position001_0_cmle.ics	59	1	0	1.083	3.2847109102822842	1.0	0.0	1.0	0.2872716501089198	2.1484816675164593	0.22657729712754787	0.3829968890764384	0.21642999440622576	0.02999048077017439	0.9176710210950085	0.971256760911379	160.0	2.9670964830073867	102.0	0.23518391537247432
56	Feb25-FISH2-3L1-rep2-cp190-100x_Position001_0_cmle.ics	60	1	0	1.2995999999999999	0.3483610637577543	1.0	0.5963412819178956	1.0	0.31233731489967453	2.4122913754695263	0.5505033462684888	0.6640690906023283	0.5459619818907823	0.4174997188009673	0.7769857864741359	0.9906647109379492	194.0	3.680107987808933	142.0	0.3274129017930525
57	Feb25-FISH2-3L1-rep2-cp190-100x_Position001_0_cmle.ics	62	1	0	1.2995999999999999	2.828808104225275	1.0	0.815064591942846	1.0	0.279006506526528	2.6088820773593326	0.701468575639541	0.8106862125837807	0.6954679439941046	0.5578788995332842	0.6341011802330947	1.0027308553478111	174.0	3.3033696152229064	114.0	0.26285261129864773
58	Feb25-FISH2-3L1-rep2-cp190-100x_Position001_0_cmle.ics	63	1	0	1.7328	0.43402940158769876	1.0	0.815064591942846	1.0	0.3017234128067591	2.7289593568368247	0.5957296455614033	0.7141565906186961	0.5891807279405421	0.4583502808146295	0.745207841692651	0.9979170282034928	280.0	5.344552962725657	242.0	0.5579853678444979
59	Feb25-FISH2-3L1-rep2-cp190-100x_Position001_0_cmle.ics	64	1	0	1.2995999999999999	0.2609769228379942	1.0	1.5290417620526913	1.0	0.28230249772101607	2.3856755279451667	0.8771561944279787	0.9362070243034973	0.8748147599288678	0.7994665085951393	0.48310598409732397	0.991293550377097	194.0	3.633297490128093	135.0	0.31127282916945126
60	Feb25-FISH2-3L1-rep2-cp190-100x_Position001_0_cmle.ics	66	1	0	0.8664	0.4210395674825146	1.0	1.7153360421684174	1.0	0.2335185897344265	2.578055777099499	0.9743758474914254	0.9889128180585467	0.9718832256520699	0.9487317540081359	0.2917914072043151	0.9845328099895234	108.0	2.0624735105730605	51.0	0.11759195768623716
61	Feb25-FISH2-3L1-rep2-cp190-100x_Position001_0_cmle.ics	67	1	0	1.2995999999999999	3.193735527291087	1.0	0.10317500441073144	1.0	0.2133272798628147	2.4282803580793986	0.25676250314585486	0.408752852964914	0.25676250314585486	0.1017521326726315	0.8614779402152182	0.9168873894558389	154.0	2.90322599379646	83.0	0.1913751468226997
62	Feb25-FISH2-3L1-rep2-cp190-100x_Position001_0_cmle.ics	69	1	0	1.083	3.741267864689341	1.0	1.0521827216106825	1.0	0.2645999334001833	2.6128954186319193	0.7326063116851468	0.8008102839039845	0.7311136834409651	0.6476750030461801	0.6051096827991025	0.9585946594291268	118.0	2.239140072445864	62.0	0.14295492895189613
63	Feb25-FISH2-3L1-rep2-cp190-100x_Position001_0_cmle.ics	70	1	0	1.2995999999999999	0.1214221687136333	1.0	1.895909896982456	1.0	0.2879608720554036	2.6675405046709644	0.9317647240281023	0.9699966838643006	0.9305770847311231	0.8856588698918014	0.3865476633792315	0.9829060789826087	186.0	3.571542086687278	128.0	0.2951327565458501
64	Feb25-FISH2-3L1-rep2-cp190-100x_Position001_0_cmle.ics	72	1	0	1.5162	0.3297788610068963	1.0	1.278824979729832	1.0	0.2876507629637746	2.592603191818824	0.833962120054987	0.9091415915686574	0.8307621811516726	0.7399037727203299	0.5339730956868709	0.9967505753109983	188.0	3.592832249757587	130.0	0.29974420586687905
65	Feb25-FISH2-3L1-rep2-cp190-100x_Position001_0_cmle.ics	73	1	0	1.2995999999999999	0.5344576648487659	1.0	1.4532932869245503	1.0	0.31155985693518456	2.705186319506957	0.8573853603825489	0.9120622627067908	0.8570746531066938	0.7894276165720652	0.47842576781666724	0.9952140318894971	184.0	3.5034414259361295	131.0	0.3020499305273935
66	Feb25-FISH2-3L1-rep2-cp190-100x_Position001_0_cmle.ics	74	1	0	1.083	1.177559114723292	1.0	0.0	1.0	0.19532099835430788	2.1923847263918406	0.10874565391815993	0.26827137380761346	0.10874565391815993	0.03861995185878577	0.9345198286762025	0.9335934688968709	122.0	2.351936145107741	56.0	0.12912058098880944
67	Feb25-FISH2-3L1-rep2-cp190-100x_Position001_0_cmle.ics	76	1	0	1.5162	0.5774229475186514	1.0	0.0	1.0	0.286050250349916	2.5129727617829705	0.20498938046725945	0.41633608121242666	0.20498938046725945	0.02644443644479643	0.9260437694918696	0.9894190012579716	196.0	3.7248033997196615	138.0	0.3181900031509946
68	Feb25-FISH2-3L1-rep2-cp190-100x_Position001_0_cmle.ics	77	1	0	1.083	0.669805166774319	2.0	1.0368959615364501	1.0	0.31512099044568787	2.0981411235008793	0.7577420120751646	0.8384480360898175	0.7557153517400448	0.6512617868529951	0.604039302241987	0.9917863194494185	170.0	3.1905735425610295	117.0	0.26976978528019113
69	Feb25-FISH2-3L1-rep2-cp190-100x_Position001_0_cmle.ics	78	1	0	1.5162	0.42978421851801685	1.0	0.3777847188762272	1.0	0.28557019232898284	2.8142247716380657	0.47027278918880167	0.6243682116356597	0.4680216510735921	0.29464100082446143	0.7980475756256995	0.9950866472859163	198.0	3.79290406047081	140.0	0.3228014524720236
70	Feb25-FISH2-3L1-rep2-cp190-100x_Position001_0_cmle.ics	80	1	0	1.5162	0.2739920433023779	1.0	0.5556144027286182	1.0	0.3278229248674548	2.5782226892870246	0.5473342175066312	0.6713892572944297	0.5466379310344828	0.4003116710875332	0.7224677958789109	1.006102859337416	198.0	3.7929040604708097	150.0	0.3458586990771681
71	Feb25-FISH2-3L1-rep2-cp190-100x_Position001_0_cmle.ics	81	1	0	1.2995999999999999	0.24447254841083182	1.0	1.1321417835580119	1.0	0.2880929030172355	2.3602149198645694	0.7829538036537024	0.8695755007048183	0.7829538036537024	0.6941135845450848	0.5818539709920073	0.9846531352448878	164.0	3.150108302190523	106.0	0.24440681401453213
72	Feb25-FISH2-3L1-rep2-cp190-100x_Position001_0_cmle.ics	83	1	0	1.2995999999999999	0.6100507751543129	1.0	1.5464734475585327	1.0	0.20322349212201263	2.0582491984364224	0.8872002807126983	0.9383718663495653	0.8857967172209443	0.8053413388436196	0.4735311778075551	0.8949078417802834	210.0	3.944050287733082	129.0	0.29743848120636457
73	Feb25-FISH2-3L1-rep2-cp190-100x_Position001_0_cmle.ics	85	1	0	1.5162	0.3240261395160451	1.0	0.6606423714395955	1.0	0.23537806384975152	2.1026462264773773	0.5721003323297962	0.7298968534902647	0.5656902558017406	0.38811830780393747	0.760184139790286	0.9362623533671504	310.0	5.757526404141973	249.0	0.5741254404680991
74	Feb25-FISH2-3L1-rep2-cp190-100x_Position001_0_cmle.ics	86	1	0	1.2995999999999999	4.964249714017183	1.0	0.20635000882146287	1.0	0.3218790420535191	2.7394273907014552	0.3489837812160695	0.4584732966883822	0.3264115092290988	0.17992077225841477	0.869778488761952	0.9986280666086206	162.0	3.1288181391202143	110.0	0.2536297126565899
75	Feb25-FISH2-3L1-rep2-cp190-100x_Position001_0_cmle.ics	87	1	0	1.2995999999999999	0.3120003650990747	1.0	2.127007205545069	1.0	0.29783744644865845	2.299101978377497	0.9651602990559462	0.9888131217132358	0.9641148704302097	0.9305344357853387	0.2598776747884938	0.9943955551526874	182.0	3.4353407651849808	126.0	0.2905213072248212
76	Feb25-FISH2-3L1-rep2-cp190-100x_Position001_0_cmle.ics	89	1	0	1.2995999999999999	3.364129157663769	1.0	2.1380072994357717	1.0	0.32095231069837415	2.5004435211266567	0.9702269807280514	0.9882312633832977	0.9691905781584582	0.9402141327623126	0.3293653891580348	0.9941791163462862	168.0	3.1926886283311404	116.0	0.2674640606196767
77	Feb25-FISH2-3L1-rep2-cp190-100x_Position001_0_cmle.ics	90	1	0	1.083	0.6420138320549021	1.0	0.5595020986366908	1.0	0.23561944901923448	2.7658097148249468	0.6455083826841271	0.7588789723913587	0.6386020518808908	0.48023187922262073	0.7011213441569049	0.998571815614407	120.0	2.2838354843565924	60.0	0.13834347963086724
78	Feb25-FISH2-3L1-rep2-cp190-100x_Position001_0_cmle.ics	91	1	0	1.2995999999999999	1.5526977545526541	1.0	2.1210658315426123	1.0	0.30365028031738284	3.093853828291281	0.9848132670143196	0.9971336697457638	0.9840786193441162	0.9639841990533884	0.19465326138083697	1.0039925194649686	138.0	2.68609419155315	84.0	0.1936808714832141
79	Feb25-FISH2-3L1-rep2-cp190-100x_Position001_0_cmle.ics	93	1	0	1.083	NA	0.0	0.3916201927270152	1.0	0.31254639830293274	2.656690475647123	0.550210463018641	0.6894167167769092	0.547649991271119	0.39326518340348765	0.776271022456652	0.9650803913788764	98.0	1.8624016998598363	51.0	0.11759195768623716
80	Feb25-FISH2-3L1-rep2-cp190-100x_Position001_0_cmle.ics	94	1	0	1.2995999999999999	0.7052767391075243	1.0	2.5991999999999997	1.0	0.30287320143119645	2.3913359751752674	0.9985982814931106	0.9999894871111983	0.9968461333594988	0.9832774982128089	0.15613259002348973	1.0004846646539893	196.0	3.7248033997196615	142.0	0.3274129017930525
81	Feb25-FISH2-3L1-rep2-cp190-100x_Position001_0_cmle.ics	95	1	0	1.083	0.37145882976304173	1.0	0.2918229810711206	1.0	0.257039398930074	2.6922655094579655	0.3960252343777432	0.5004272053745947	0.3960252343777432	0.25522887674247124	0.83022861292879	0.9705101463610624	110.0	2.0837636736433693	55.0	0.12681485632829495
82	Feb25-FISH2-3L1-rep2-cp190-100x_Position001_0_cmle.ics	96	1	0	1.5162	4.062406781964024	1.0	2.5991999999999997	1.0	0.2942017354324395	3.0123072651830625	0.9998424214569449	0.9999901513410591	0.9980762286202028	0.9799809592593809	0.17869218969684228	0.989461275986742	208.0	4.0163811200244535	153.0	0.35277587305871144
83	Feb25-FISH2-3L1-rep2-cp190-100x_Position001_0_cmle.ics	98	1	0	1.5162	0.34273548860656006	1.0	0.9733510449106972	1.0	0.29916685756752814	2.7992340108723726	0.732583905312652	0.8071123601578123	0.731025599452341	0.6217370156190888	0.6289136205523808	0.9839783670791712	166.0	3.1948037141012517	110.0	0.2536297126565899
84	Feb25-FISH2-3L1-rep2-cp190-100x_Position001_0_cmle.ics	99	1	0	1.083	2.5458052859372007	1.0	2.238008394546763	1.0	0.21702992375368915	1.95383047871785	0.9806830690045424	0.9963955164876053	0.9803730059067021	0.9416848828736648	0.22759797717911884	0.9887180583122257	158.0	2.9224010710966573	87.0	0.20059804546475749
85	Feb25-FISH2-3L1-rep2-cp190-100x_Position001_0_cmle.ics	100	1	0	0.8664	3.6902546114359556	1.0	0.0	1.0	0.22902722628325992	2.108981500767732	0.14795465451055662	0.29648812380038386	0.14795465451055662	0.025125959692898273	0.9493197208004518	0.9579409816644894	154.0	2.7861997495943607	86.0	0.19829232080424306
86	Feb25-FISH2-3L1-rep2-cp190-100x_Position001_0_cmle.ics	100	2	0	1.2995999999999999	0.4322428877884901	1.0	0.0	1.0	0.2478043080750936	3.378283077157268	0.07287667946257198	0.2263765595009597	0.07287667946257198	0.025125959692898273	0.9767652907052815	0.9411670583881291	118.0	2.2859505701267038	60.0	0.13834347963086724
87	Feb25-FISH2-3L1-rep2-cp190-100x_Position001_0_cmle.ics	102	1	0	1.5162	0.28891639734763186	1.0	0.7295574526778015	1.0	0.26989512868537635	2.475841062149301	0.6523812773443127	0.7580127840585974	0.6491359765853066	0.4922582895445205	0.6927932197728446	0.9873245672615764	194.0	3.703513236649352	132.0	0.30435565518790797
88	Feb25-FISH2-3L1-rep2-cp190-100x_Position001_0_cmle.ics	103	1	0	1.2995999999999999	0.304374720453957	1.0	0.3720027687491155	1.0	0.27308137672307414	2.589429267831627	0.47380515129982187	0.6197201945349342	0.4769243547032604	0.3078136968097378	0.7693853895423096	0.9959819344820015	168.0	3.21609387717156	107.0	0.2467125386750466
89	Feb25-FISH2-3L1-rep2-cp190-100x_Position001_0_cmle.ics	104	1	0	1.2995999999999999	0.33114523078489416	2.0	1.0987399361686254	1.0	0.2859744172986084	3.4231924196107237	0.7318287656146755	0.7953258236052988	0.7314354488530883	0.660917686668135	0.6101985984659982	0.9816443494672201	134.0	2.596703367731693	78.0	0.17984652352012742
90	Feb25-FISH2-3L1-rep2-cp190-100x_Position001_0_cmle.ics	105	1	0	1.083	0.2343164509215588	1.0	1.7191228691225526	1.0	0.3161258287290487	2.1958432893312225	0.9250317308850369	0.9560585145313557	0.9228638397613467	0.8761708001741725	0.3824875774667736	1.001765289832702	160.0	3.0139069806882257	107.0	0.2467125386750466
91	Feb25-FISH2-3L1-rep2-cp190-100x_Position001_0_cmle.ics	107	1	0	0.8664	0.4729707251886855	1.0	0.2918229810711206	1.0	0.3590793360975638	2.1291670481427944	0.36388369044576535	0.4747355664196147	0.36388369044576535	0.2301293519213171	0.8441995651226206	1.01367591634708	96.0	1.794301039108687	53.0	0.12220340700726606
92	Feb25-FISH2-3L1-rep2-cp190-100x_Position001_0_cmle.ics	107	2	0	1.083	2.8277310495390537	1.0	2.166	1.0	0.2824135301216581	2.2826708922515886	0.987905719020256	0.9991426003940741	0.9853170317485181	0.9507036447727479	0.27039254007658237	0.9995025631442869	124.0	2.3498210593376303	69.0	0.1590950015754973
93	Feb25-FISH2-3L1-rep2-cp190-100x_Position001_0_cmle.ics	108	1	0	1.2995999999999999	0.5069561479179504	1.0	1.7032191374280643	1.0	0.29906689398300423	2.765692282117656	0.9282161282568094	0.9648153627101093	0.9269956914883781	0.8658259213373029	0.4132727673884071	1.007023945292072	164.0	3.173513551030943	108.0	0.24901826333556107
94	Feb25-FISH2-3L1-rep2-cp190-100x_Position001_0_cmle.ics	109	1	0	1.7328	0.37359858329659507	1.0	0.7540056732031717	1.0	0.30163986466518694	2.3535811885885765	0.5348480827347676	0.6573507295510258	0.5350935018163866	0.3863595503694128	0.7501590771292577	0.9993045517498312	296.0	5.655305760330649	263.0	0.6064055857153013
95	Feb25-FISH2-3L1-rep2-cp190-100x_Position001_0_cmle.ics	111	1	0	1.2995999999999999	0.36647953550495765	1.0	1.1961505589055579	1.0	0.2933122770712693	2.6697556588410767	0.8196417896721386	0.8627224444751	0.8136294661332597	0.7518508299995401	0.5108764550849755	0.9987478099739473	144.0	2.7733699296044962	88.0	0.20290377012527194
96	Feb25-FISH2-3L1-rep2-cp190-100x_Position001_0_cmle.ics	112	1	0	1.2995999999999999	0.24651742938285315	1.0	1.401081809291592	1.0	0.32698195796120333	2.780364564705297	0.8560700985761227	0.9102913472070099	0.8531872946330777	0.7703395399780942	0.5308495588143214	1.0070426174750136	166.0	3.1713984652608316	115.0	0.2651583359591622
97	Feb25-FISH2-3L1-rep2-cp190-100x_Position001_0_cmle.ics	113	1	0	1.5162	3.3857814173122867	1.0	0.0	1.0	0.23598430975864487	1.9443386151596458	0.1544128422034237	0.3149870112569107	0.14897089189369214	0.0265270099247319	0.9308722245116575	0.9567553457536063	214.0	4.08025160923538	143.0	0.3297186264535669
98	Feb25-FISH2-3L1-rep2-cp190-100x_Position001_0_cmle.ics	114	1	0	1.083	5.840566953680938	1.0	0.5556144027286182	1.0	0.3334699437102754	1.9544717642757978	0.5231099650573289	0.6465774360562584	0.5176564845922346	0.37227410135394434	0.7421705380033657	0.9893726585272853	196.0	3.6545876531984023	149.0	0.34355297441665367
99	Feb25-FISH2-3L1-rep2-cp190-100x_Position001_0_cmle.ics	115	1	0	1.2995999999999999	0.2223091019740075	1.0	0.23070632344123612	1.0	0.2979400440273149	2.3413626271584422	0.3819297532818695	0.532962298779719	0.3770822533869454	0.20101012931336426	0.8291159421403481	0.9823068440594459	198.0	3.69928306510913	143.0	0.3297186264535669
100	Feb25-FISH2-3L1-rep2-cp190-100x_Position001_0_cmle.ics	116	1	0	1.2995999999999999	NA	0.0	0.4377344716066809	1.0	0.2524494096634655	3.195945357088143	0.5359041090869103	0.6473736299989004	0.5359041090869103	0.41273230453429127	0.7425145772658307	0.9750799284945418	112.0	2.1752695832349374	56.0	0.12912058098880944
101	Feb25-FISH2-3L1-rep2-cp190-100x_Position001_0_cmle.ics	117	1	0	1.2995999999999999	0.4062630348613658	1.0	0.3720027687491155	1.0	0.307367644407585	2.5542645269312914	0.46748575861339436	0.6206658778727638	0.4670391236551978	0.2977762280502425	0.7981972020099272	1.0006268298301868	182.0	3.435340765184981	128.0	0.2951327565458501
102	Feb25-FISH2-3L1-rep2-cp190-100x_Position001_0_cmle.ics	118	1	0	1.7328	4.036268771787586	1.0	2.014971786093599	1.0	0.2424578352319696	2.724645629783456	0.9611273807016233	0.9881432056151603	0.9596868990915454	0.9124499738403103	0.1925863101815358	0.9855042364345887	198.0	3.8163093093112295	129.0	0.29743848120636457
103	Feb25-FISH2-3L1-rep2-cp190-100x_Position001_0_cmle.ics	119	1	0	1.083	1.866963558612511	2.0	0.622541700711641	1.0	0.33725268573668216	2.6914882744676003	0.5622697348553481	0.6569502325300477	0.5608201968955728	0.43506145436975296	0.7376345176104523	1.0135356941982578	110.0	2.0837636736433693	63.0	0.1452606536124106
104	Feb25-FISH2-3L1-rep2-cp190-100x_Position001_0_cmle.ics	119	2	0	1.083	0.4641498756202126	2.0	0.3720027687491155	1.0	0.3116067213279376	2.5659451165707168	0.4238011113124358	0.5423574621006221	0.42140786374343175	0.29601528054599263	0.8088918151449322	0.9991536672331623	120.0	2.283835484356593	69.0	0.1590950015754973
105	Feb25-FISH2-3L1-rep2-cp190-100x_Position001_0_cmle.ics	120	1	0	1.083	NA	0.0	0.41270001764292574	1.0	0.35298450770761536	2.479348176027979	0.5406802439780833	0.6446589180487661	0.5309033982661606	0.39014340358287425	0.742247792178966	0.9927927840767693	114.0	2.1497492486244067	68.0	0.15678927691498287
106	Feb25-FISH2-3L1-rep2-cp190-100x_Position001_0_cmle.ics	121	1	0	0.8664	2.470305003254607	1.0	0.689540026159303	1.0	0.30612945552490844	1.6585516695808755	0.7798616916179041	0.8778934569496162	0.7694201687058287	0.597834181928718	0.6969962503452892	0.9708795337273417	116.0	2.1242289140138757	65.0	0.14987210293343953
107	Feb25-FISH2-3L1-rep2-cp190-100x_Position001_0_cmle.ics	122	1	0	1.2995999999999999	0.5053273837613401	1.0	0.8595614345612763	1.0	0.31146492287627897	2.069128515254422	0.6681254407433526	0.7751932357130018	0.666085922484479	0.5406106110258431	0.6927195911054859	0.9929525395470339	196.0	3.631182404357982	144.0	0.33202435111408135
108	Feb25-FISH2-3L1-rep2-cp190-100x_Position001_0_cmle.ics	123	1	0	1.5162	0.17523343287197413	1.0	1.4605997195981766	1.0	0.2879608720554036	2.963443099253596	0.8600439417616933	0.9173616376042456	0.8579242159335303	0.7896520245702526	0.4958114578827045	0.986964274304307	186.0	3.594947335527698	128.0	0.2951327565458501
109	Feb25-FISH2-3L1-rep2-cp190-100x_Position001_0_cmle.ics	124	1	0	1.083	3.7275405385329035	1.0	0.41270001764292574	1.0	0.2836313623464961	2.442876749620034	0.48833039928286764	0.5871628992018663	0.4725081271397868	0.3467777645775507	0.7955539071618772	0.9955192693286505	150.0	2.8138351699750026	92.0	0.21212666876732977
110	Feb25-FISH2-3L1-rep2-cp190-100x_Position001_0_cmle.ics	125	1	0	1.083	0.44008942173764753	1.0	1.7525058444021435	1.0	0.28060139833013986	2.6212316806610714	0.9330967483680256	0.9682265365192758	0.9317726936814879	0.8635453873629757	0.49312968179591044	0.9957069787271138	136.0	2.5477777842807425	79.0	0.18215224818064185
111	Feb25-FISH2-3L1-rep2-cp190-100x_Position001_0_cmle.ics	126	1	0	1.5162	0.5234615769261188	1.0	0.5158750220536572	1.0	0.28396681001051644	2.523541673983369	0.5559346097120567	0.7048374202263298	0.5472990668375857	0.36517732842630496	0.7506598870644594	1.0006398346983152	204.0	3.9035850473625757	146.0	0.3366358004351103
112	Feb25-FISH2-3L1-rep2-cp190-100x_Position001_0_cmle.ics	127	1	0	1.2995999999999999	2.0948025477942984	1.0	0.4773698211006071	1.0	0.29314829369177076	2.2493107271851143	0.5187147235435244	0.6652324952502462	0.5229582992414262	0.34920744983289187	0.7594839614690092	0.9943950399054724	200.0	3.767383725860279	144.0	0.33202435111408135
113	Feb25-FISH2-3L1-rep2-cp190-100x_Position001_0_cmle.ics	129	1	0	1.2995999999999999	0.3268467901277994	1.0	0.0	1.0	0.2746178615276856	2.4139123671213625	0.1656065405718799	0.33419179739687926	0.16262362302644293	0.028913293729151086	0.9409404312544946	0.9920566620862649	180.0	3.4140506021146724	119.0	0.27438123460122005
114	Feb25-FISH2-3L1-rep2-cp190-100x_Position001_0_cmle.ics	130	1	0	1.5162	0.6615370071749496	1.0	0.9266544031845596	1.0	0.26546457922833755	2.879756476682093	0.793445990264784	0.8718887009355474	0.7866624089481133	0.6094650809541893	0.5948503649732912	0.99430805465987	180.0	3.4842663486359315	117.0	0.26976978528019113
115	Feb25-FISH2-3L1-rep2-cp190-100x_Position001_0_cmle.ics	132	1	0	1.2995999999999999	0.24954597381700802	1.0	0.7817319754002556	1.0	0.144363716941731	2.11493019300618	0.6298454203559478	0.7037371553791939	0.6207024193787202	0.5248489739109834	0.7140155662121299	0.7897053529345536	228.0	4.299498497248803	123.0	0.2836041332432778
116	Feb25-FISH2-3L1-rep2-cp190-100x_Position001_0_cmle.ics	134	1	0	1.083	5.407554580737703	1.0	0.0	1.0	0.2472031385421709	2.7222915558634213	0.07695350535540409	0.2253757911392405	0.07695350535540409	0.028792904089581305	0.9531420517587342	0.9269784597986798	122.0	2.305125647426901	63.0	0.1452606536124106
117	Feb25-FISH2-3L1-rep2-cp190-100x_Position005_4_cmle.ics	1	1	0	1.2995999999999999	0.4746765131812742	1.0	1.5162	1.0	0.3046309795115301	2.496537191901579	0.9505518684496493	0.982967965585681	0.9441126548060602	0.8492128353195808	0.3374509420721636	0.9978834984498436	166.0	3.171398465260832	111.0	0.2559354373171044
118	Feb25-FISH2-3L1-rep2-cp190-100x_Position005_4_cmle.ics	4	1	0	1.083	0.31080901534061195	1.0	0.8875449473696695	1.0	0.2667389988896994	2.9804139411798576	0.7876750378330747	0.8536386797693619	0.7826561691856789	0.6879106564756815	0.5843049618612648	0.9532359607218409	106.0	2.064588596343172	53.0	0.12220340700726606
119	Feb25-FISH2-3L1-rep2-cp190-100x_Position005_4_cmle.ics	6	1	0	1.2995999999999999	0.22220746553496365	1.0	0.8484788251675598	1.0	0.29740095743975503	2.6640756668412098	0.7321319920496492	0.8388938465906787	0.7321319920496492	0.598750659148988	0.600654964285478	1.0121000409626668	154.0	2.9500364914773	98.0	0.2259610167304165
120	Feb25-FISH2-3L1-rep2-cp190-100x_Position005_4_cmle.ics	7	1	0	1.083	1.5496541596978595	1.0	0.5097226605744432	1.0	0.2718685950221936	3.1136760702417985	0.6272999572100985	0.72118489127475	0.6199089742093593	0.4672365503559342	0.6953117202631042	0.9890404496842992	104.0	2.0198931844324433	52.0	0.1198976823467516
121	Feb25-FISH2-3L1-rep2-cp190-100x_Position005_4_cmle.ics	9	1	0	1.5162	0.45658667258248176	1.0	0.928575039696583	1.0	0.3063323109039217	2.453157194751907	0.6574400840343878	0.7449321367033088	0.6573986196983239	0.5252218341979416	0.7445395191535202	0.9981731805974923	198.0	3.76949881163039	145.0	0.33433007577459584
122	Feb25-FISH2-3L1-rep2-cp190-100x_Position005_4_cmle.ics	10	1	0	1.2995999999999999	0.520025504973479	1.0	0.6606423714395955	1.0	0.200268722834461	2.2942900938350346	0.6724925111042248	0.7780136349550666	0.6532073132940812	0.4975983885962194	0.7111206351544497	0.9155298481355884	166.0	3.194803714101251	90.0	0.20751521944630086
123	Feb25-FISH2-3L1-rep2-cp190-100x_Position005_4_cmle.ics	11	1	0	1.083	3.154397812203856	1.0	1.074245800390238	1.0	0.30588112908599374	2.140411332011604	0.7696828933023653	0.8302080864577902	0.76818505000711	0.6850831871830118	0.5913750092896113	1.0028359446642805	142.0	2.681864020012928	88.0	0.20290377012527194
124	Feb25-FISH2-3L1-rep2-cp190-100x_Position005_4_cmle.ics	12	1	0	1.083	0.38515961590263026	1.0	0.1459114905355603	1.0	0.29906689398300423	2.3960374347740574	0.35224274406332456	0.49252726165654925	0.35224274406332456	0.15922929313430634	0.8629420112789398	0.9934743968293849	164.0	3.1032978045096833	108.0	0.24901826333556107
125	Feb25-FISH2-3L1-rep2-cp190-100x_Position005_4_cmle.ics	13	1	0	1.083	3.3170050809242246	1.0	0.3720027687491155	1.0	0.27320424965279066	3.195390927243825	0.4431062656164893	0.553327338906997	0.43941450593534664	0.3097446893129177	0.8219801239575077	0.978641157022848	118.0	2.2625453212862836	63.0	0.1452606536124106
126	Feb25-FISH2-3L1-rep2-cp190-100x_Position005_4_cmle.ics	13	2	0	0.8664	0.3724301110602	1.0	0.8595614345612763	1.0	0.2667389988896994	2.1539386499309785	0.6521100092510137	0.6990826798544046	0.6491099141471344	0.574768940802158	0.689496114021239	0.96539267314122	106.0	1.994372849821912	53.0	0.12220340700726606
127	Feb25-FISH2-3L1-rep2-cp190-100x_Position005_4_cmle.ics	14	1	0	1.2995999999999999	0.21922963305199744	1.0	0.1459114905355603	1.0	0.28382355299330775	2.5462731534611622	0.3182434629507729	0.460968046379938	0.31526937322050297	0.15173012713242234	0.8769451408993332	0.9994994294979351	182.0	3.458746014025401	123.0	0.2836041332432778
128	Feb25-FISH2-3L1-rep2-cp190-100x_Position005_4_cmle.ics	15	1	0	1.2995999999999999	0.4486124527911858	1.0	1.466392331574739	1.0	0.2921354378512409	3.340953286967367	0.9092531639701451	0.9522854758703815	0.9073408743220064	0.8525276992258124	0.5336557601333732	0.997999514430493	142.0	2.728674517693768	86.0	0.19829232080424306
129	Feb25-FISH2-3L1-rep2-cp190-100x_Position005_4_cmle.ics	16	1	0	1.2995999999999999	2.5488646957051646	1.0	2.36328258668952	1.0	0.2872716501089198	2.3047635724051205	0.9920718452140896	0.9990704582788231	0.9912455859063769	0.9746072809183282	0.2198581631386554	0.9834077483229154	160.0	3.0139069806882257	102.0	0.23518391537247432
130	Feb25-FISH2-3L1-rep2-cp190-100x_Position005_4_cmle.ics	17	1	0	1.2995999999999999	NA	0.0	0.2611622542985661	1.0	0.2853860083053709	2.8589718599451093	0.5143150228240242	0.6865107452428578	0.5136585115658819	0.23383084577114427	0.7850432263116632	0.9909658859912528	154.0	2.97344174031772	96.0	0.22134956740938755
131	Feb25-FISH2-3L1-rep2-cp190-100x_Position005_4_cmle.ics	19	1	0	1.083	4.681392498785455	1.0	0.8549546213217863	1.0	0.30483523818301894	2.7162070753199075	0.7999006664587592	0.9002448687295702	0.7972556221629301	0.630560079466833	0.5947644378056699	0.990099165978954	140.0	2.6605738569426194	86.0	0.19829232080424306
132	Feb25-FISH2-3L1-rep2-cp190-100x_Position005_4_cmle.ics	20	1	0	1.083	0.22048224776638312	1.0	0.5556144027286182	1.0	0.29335409900733317	2.161255321581154	0.5644277496776753	0.6582366359218487	0.5619235346623029	0.44436179708420115	0.7498435111332152	1.0001328283388364	134.0	2.5264876212104337	79.0	0.18215224818064185
133	Feb25-FISH2-3L1-rep2-cp190-100x_Position005_4_cmle.ics	21	1	0	1.2995999999999999	0.2877116717723005	1.0	1.0452244593809161	1.0	0.2939427232771369	2.529249325818548	0.7982252216304366	0.8771273919605836	0.7970628545653268	0.662744400687011	0.5759226941094454	0.9926619364383228	172.0	3.258674203312178	115.0	0.2651583359591622
134	Feb25-FISH2-3L1-rep2-cp190-100x_Position005_4_cmle.ics	23	1	0	1.083	3.3713637447211178	1.0	0.0	1.0	0.2409498497775793	2.5693296625806235	0.1446252247206237	0.31305502606307534	0.16613516663203634	0.02829898909596813	0.9534068688529435	0.9601245500720542	132.0	2.5051974581401244	70.0	0.1614007262360118
135	Feb25-FISH2-3L1-rep2-cp190-100x_Position005_4_cmle.ics	25	1	0	1.2995999999999999	3.6629344586679355	1.0	2.0323118942819596	1.0	0.28338543426035845	2.8274777073709543	0.9597472028807114	0.9833596663665926	0.9595818559276883	0.9281062262313755	0.2687744943908459	1.0005658615271162	168.0	3.1926886283311404	109.0	0.25132398799607547
136	Feb25-FISH2-3L1-rep2-cp190-100x_Position005_4_cmle.ics	26	1	0	1.2995999999999999	0.6502269280609637	1.0	0.4883922886704704	1.0	0.2456925895263502	1.7816217732423734	0.5152501930768965	0.6182062868142888	0.5114117091051607	0.3217006904660358	0.7803492711360784	0.9570537754521321	192.0	3.5886020782173644	124.0	0.28590985790379225
137	Feb25-FISH2-3L1-rep2-cp190-100x_Position005_4_cmle.ics	27	1	0	0.8664	0.4095590521504456	1.0	0.6190500264643886	1.0	0.30839548847734544	2.148072315478258	0.6015045572993433	0.7014821540166728	0.6015045572993433	0.4926128123194472	0.7044478710822517	0.9957050708265494	134.0	2.479677123529594	81.0	0.18676369750167077
138	Feb25-FISH2-3L1-rep2-cp190-100x_Position005_4_cmle.ics	28	1	0	1.083	0.19941615057453296	1.0	0.751125369937127	1.0	0.3082640887312631	2.1630626273319433	0.6524316400025496	0.7421972932203029	0.6497439819831304	0.54673656702148	0.6666158430095592	1.0027343850567871	148.0	2.792545006904694	94.0	0.2167381180883587
139	Feb25-FISH2-3L1-rep2-cp190-100x_Position005_4_cmle.ics	29	1	0	1.5162	4.864657406725515	1.0	0.0	1.0	0.26155533140608933	2.9725891500864434	0.38382882029918575	0.608985539022713	0.38382882029918575	0.02940531597883176	0.8415351486737609	0.9686085766715923	164.0	3.1735135510309425	101.0	0.23287819071195984
140	Feb25-FISH2-3L1-rep2-cp190-100x_Position005_4_cmle.ics	30	1	0	1.5162	0.13623522559725335	1.0	1.0841098665386142	1.0	0.29956387918622945	2.1194370417504533	0.710105380591277	0.8122572150779173	0.7078490198147673	0.6100465845532255	0.6505133805358858	0.9943497577169418	248.0	4.676236869834834	201.0	0.4634506567634053
141	Feb25-FISH2-3L1-rep2-cp190-100x_Position005_4_cmle.ics	31	1	0	1.2995999999999999	0.22609611696845988	1.0	0.72222503087512	1.0	0.34747702085676824	2.5106777761515775	0.6178522654428228	0.7097799124852516	0.6151487843625452	0.5050167690149481	0.6960686922659273	1.010855795132575	156.0	2.971326654547609	108.0	0.24901826333556107
142	Feb25-FISH2-3L1-rep2-cp190-100x_Position005_4_cmle.ics	32	1	0	1.2995999999999999	0.3062987951302984	1.0	0.0	1.0	0.2785399586174222	2.871623068197123	0.08338398865320835	0.2682972347527487	0.08338398865320835	0.02885220377302151	0.967854347091787	0.9344411383545428	152.0	2.952151577247411	93.0	0.21443239342784423
143	Feb25-FISH2-3L1-rep2-cp190-100x_Position005_4_cmle.ics	33	1	0	1.2995999999999999	0.15421003610430323	1.0	1.37509100994251	1.0	0.31092308323314777	3.0615419492086535	0.8039062416913931	0.857977326144062	0.8039062416913931	0.705463208159185	0.5789832316101754	1.008182971166442	138.0	2.6626889427127307	85.0	0.19598659614372857
144	Feb25-FISH2-3L1-rep2-cp190-100x_Position005_4_cmle.ics	33	2	0	0.8664	3.0592931712342084	1.0	0.5097226605744432	1.0	0.35065995806570655	2.427124423173732	0.44498505780131664	0.5417344648991269	0.436535536908826	0.32396388348275534	0.8184307982145727	1.0062144037229939	112.0	2.105053836713678	66.0	0.15217782759395398
145	Feb25-FISH2-3L1-rep2-cp190-100x_Position005_4_cmle.ics	34	1	0	1.083	4.960872812994445	1.0	0.1459114905355603	1.0	0.28738770534290325	2.8521684524808313	0.3279167033978823	0.45922835062149214	0.31634881921385405	0.1625674629994221	0.8542873321994143	1.0018918727855814	128.0	2.4392118831590874	73.0	0.16831790021755516
146	Feb25-FISH2-3L1-rep2-cp190-100x_Position005_4_cmle.ics	35	1	0	1.083	0.6113149459301542	1.0	0.5595020986366908	1.0	0.2921354378512409	2.2843334227871472	0.6183962530331245	0.7402460357767621	0.6105750239828452	0.4327577450482478	0.7232455721420259	0.9877740881658874	142.0	2.728674517693768	86.0	0.19829232080424306
147	Feb25-FISH2-3L1-rep2-cp190-100x_Position005_4_cmle.ics	38	1	0	1.9493999999999998	2.3114480363531404	1.0	1.3904875446279013	1.0	0.16772614111665507	4.582554991368457	0.8886624396135265	0.9353649068322981	0.884144237405107	0.7994629917184265	0.4569904824338078	0.7957507097253461	180.0	3.4374558509550917	93.0	0.21443239342784423
148	Feb25-FISH2-3L1-rep2-cp190-100x_Position005_4_cmle.ics	39	1	0	1.5162	0.35582502743488664	1.0	0.6190500264643886	1.0	0.2787798465844803	2.3820700606362757	0.5166800643086816	0.6613831497571321	0.5144480741602244	0.38812470069097627	0.8262444784346086	0.992555337883389	236.0	4.454874896051299	180.0	0.4150304388926017
149	Feb25-FISH2-3L1-rep2-cp190-100x_Position005_4_cmle.ics	39	2	0	1.083	2.0076726318983953	1.0	1.4930362603455627	1.0	0.2931837363478982	2.712707420960526	0.7840528152151605	0.8287631695970445	0.782740131353903	0.7289008517479647	0.6936437099916599	1.0149288517002781	104.0	2.0198931844324433	54.0	0.12450913166778053
150	Feb25-FISH2-3L1-rep2-cp190-100x_Position005_4_cmle.ics	40	1	0	1.2995999999999999	0.301597691957328	1.0	0.6016084874694266	1.0	0.2939425763022126	2.4173397532460936	0.583084638612725	0.7001757050274594	0.5823694573451765	0.45013597273481787	0.7332396142062555	1.000872488049359	170.0	3.213978791401449	113.0	0.2605468866381333
151	Feb25-FISH2-3L1-rep2-cp190-100x_Position005_4_cmle.ics	42	1	0	1.2995999999999999	0.48679728098611935	1.0	1.870472828901729	1.0	0.2880929030172355	2.5407643554531387	0.9661472326706072	0.9916994258887412	0.9641581115604703	0.9197234084674341	0.39352069972744785	0.997990217601218	164.0	3.1032978045096833	106.0	0.24440681401453213
152	Feb25-FISH2-3L1-rep2-cp190-100x_Position005_4_cmle.ics	43	1	0	1.083	4.1801137527191115	1.0	0.8254000352858515	1.0	0.2859744172986084	2.567371219845072	0.721595958057227	0.7877281844263335	0.7188412420341738	0.6170310000761673	0.6300864086362393	0.9920647965738729	134.0	2.5498928700508534	78.0	0.17984652352012742
153	Feb25-FISH2-3L1-rep2-cp190-100x_Position005_4_cmle.ics	45	1	0	1.2995999999999999	0.36523639602793956	1.0	0.23070632344123612	1.0	0.2929320392162178	2.8325617209287683	0.4104377491567004	0.5855086629868138	0.4136959521619135	0.22358938975774303	0.7716303459518945	0.9972732627185518	160.0	3.0607174783690656	103.0	0.23748964003298878
154	Feb25-FISH2-3L1-rep2-cp190-100x_Position005_4_cmle.ics	46	1	0	0.8664	4.217045191033331	1.0	0.1459114905355603	1.0	0.20353693900808506	1.8672922112272796	0.3147340889276373	0.41166267073525137	0.31131938390002906	0.1621122130194711	0.8617850879122652	0.8965889867890624	126.0	2.300895475886679	60.0	0.13834347963086724
155	Feb25-FISH2-3L1-rep2-cp190-100x_Position005_4_cmle.ics	47	1	0	1.5162	3.539093831207559	1.0	0.622541700711641	1.0	0.2721093876902648	3.457438710104228	0.6281477004112384	0.7410763435405355	0.6281477004112384	0.4783749069047028	0.6842605125799077	0.9870962474267803	142.0	2.7988902642150273	83.0	0.1913751468226997
156	Feb25-FISH2-3L1-rep2-cp190-100x_Position005_4_cmle.ics	48	1	0	1.2995999999999999	0.29786819991218877	1.0	1.0317500441073144	1.0	0.3021191993041435	2.6274710050024574	0.7316757397557285	0.8052145564585316	0.7306306446832738	0.6428153613377217	0.6281948107879954	0.9983445696593051	184.0	3.5268466747765492	129.0	0.29743848120636457
157	Feb25-FISH2-3L1-rep2-cp190-100x_Position005_4_cmle.ics	51	1	0	1.083	0.3008041054253798	1.0	0.3095250132321943	1.0	0.25041027178558195	2.0265577930306677	0.45006287214763857	0.5810172343651763	0.43790450830282185	0.2610257405969156	0.8126222267363649	0.9916619070004719	174.0	3.233153868701647	108.0	0.24901826333556107
158	Feb25-FISH2-3L1-rep2-cp190-100x_Position005_4_cmle.ics	52	1	0	1.083	2.882410702965196	1.0	0.2991586303963464	1.0	0.2469875885055565	2.990659800368952	0.4386943785744176	0.5704683358906403	0.443332403403543	0.24225833449574558	0.8208605214697817	0.9046347286435669	106.0	2.0177780986623315	51.0	0.11759195768623716
159	Feb25-FISH2-3L1-rep2-cp190-100x_Position005_4_cmle.ics	52	2	0	1.5162	0.15183696859200205	1.0	0.0	1.0	0.14158110892178	2.3998598963310576	0.07963105035569815	0.15486818245222486	0.05648451666899149	0.028233540242711675	0.9644682944530992	0.9709539538167061	150.0	2.9776719118579416	65.0	0.14987210293343953
160	Feb25-FISH2-3L1-rep2-cp190-100x_Position005_4_cmle.ics	53	1	0	1.2995999999999999	0.19109437084439843	1.0	0.5556144027286182	1.0	0.31633465108319186	2.164681689818607	0.5728423876389594	0.714067579548813	0.5638853314944341	0.41626061850670265	0.749894388893623	0.9962560408096359	184.0	3.43322567941487	132.0	0.30435565518790797
161	Feb25-FISH2-3L1-rep2-cp190-100x_Position005_4_cmle.ics	54	1	0	1.2995999999999999	0.15242007254436915	1.0	0.5097226605744432	1.0	0.28983077184957995	2.6931347594912887	0.5337957165334104	0.6396086868103051	0.5255862740690792	0.4020272078262638	0.7426081700873874	1.0064883203262998	150.0	2.8606456676558425	93.0	0.21443239342784423
162	Feb25-FISH2-3L1-rep2-cp190-100x_Position005_4_cmle.ics	56	1	0	0.8664	0.26946460670886413	1.0	0.0	1.0	0.2718685950221936	2.2128842641784745	0.19996944407310505	0.2930408876496763	0.17613582109504802	0.037641082443710255	0.9191241841352009	1.0115846809118372	104.0	1.9964879355920229	52.0	0.1198976823467516
163	Feb25-FISH2-3L1-rep2-cp190-100x_Position005_4_cmle.ics	57	1	0	1.7328	0.6148982729384274	1.0	0.5097226605744432	1.0	0.29222941578032335	2.882348410624696	0.5207557973089035	0.6340166046378471	0.5186945319209848	0.3450415115946178	0.780323113103627	0.9944481100590821	228.0	4.393119492610484	175.0	0.40350181559002946
164	Feb25-FISH2-3L1-rep2-cp190-100x_Position005_4_cmle.ics	59	1	0	1.5162	0.4778238889609366	1.0	1.083	1.0	0.27903239775095134	2.8726017352079394	0.8467076966946273	0.9151438823277808	0.8302243978170124	0.7071303535077506	0.5610089654236784	0.9923907153215924	186.0	3.548136837846858	126.0	0.2905213072248212
165	Feb25-FISH2-3L1-rep2-cp190-100x_Position005_4_cmle.ics	60	1	0	0.8664	0.39169327796218795	1.0	2.014971786093599	1.0	0.2466955769645831	1.6352034760252674	0.9845079714128642	0.9939527212754261	0.9776140736668499	0.950263881253436	0.3220214747055887	0.9987798174786349	156.0	2.901110908026349	91.0	0.20982094410681532
166	Feb25-FISH2-3L1-rep2-cp190-100x_Position005_4_cmle.ics	61	1	0	1.083	5.125332090454516	1.0	0.20635000882146287	1.0	0.30365028031738284	2.533336244686018	0.35786484230392335	0.4845978659311146	0.3548978332667949	0.18116448299640692	0.842885288422671	0.9911760092131385	138.0	2.6392836938723105	84.0	0.1936808714832141
167	Feb25-FISH2-3L1-rep2-cp190-100x_Position005_4_cmle.ics	62	1	0	1.083	5.486460334904823	1.0	0.0	1.0	0.27689958019308064	2.464440523898793	0.18073631249651895	0.2953418858956983	0.10445017915823478	0.03718693722963816	0.9353919477153496	0.9940690851602384	106.0	2.0411833475027517	54.0	0.12450913166778053
168	Feb25-FISH2-3L1-rep2-cp190-100x_Position005_4_cmle.ics	63	1	0	1.083	1.8576112525170123	1.0	1.2191645447964943	1.0	0.30243065278557746	1.8116263869431428	0.8523388431222533	0.9193637350319378	0.8521075387434834	0.7665960891767344	0.5472056665591958	0.9874900094430665	150.0	2.790429921134583	95.0	0.21904384274887315
169	Feb25-FISH2-3L1-rep2-cp190-100x_Position005_4_cmle.ics	64	1	0	1.2995999999999999	0.22257148815087166	1.0	0.1459114905355603	1.0	0.31024454638829513	2.5597933290882176	0.3250273657355134	0.4928159557321519	0.3250273657355134	0.1539678161712104	0.8610832105907437	0.983587328017635	160.0	3.0607174783690656	106.0	0.24440681401453213
170	Feb25-FISH2-3L1-rep2-cp190-100x_Position005_4_cmle.ics	65	1	0	1.083	NA	0.0	1.0951397134915137	1.0	0.2718685950221936	2.804050687976981	0.8616167849429188	0.9149182351126196	0.8595726627584079	0.7863410212897254	0.5043597009711742	0.9796251562008991	104.0	1.973082686751603	52.0	0.1198976823467516
171	Feb25-FISH2-3L1-rep2-cp190-100x_Position005_4_cmle.ics	66	1	0	0.8664	NA	0.0	0.9755754663213545	1.0	0.2064165460297128	1.5679534045663983	0.7807939977550659	0.8460817037868494	0.7755952029302298	0.7026939209546877	0.5765081970478564	0.8647280934318827	114.0	2.102938750943567	52.0	0.1198976823467516
172	Feb25-FISH2-3L1-rep2-cp190-100x_Position005_4_cmle.ics	68	1	0	2.166	0.7925450094527551	1.0	0.0	1.0	0.2762997544772168	3.027983612755528	0.2981934460994023	0.5438392866102278	0.2981934460994023	0.018545525091398046	0.8982194430262711	0.9879344764554904	332.0	6.436417925883346	299.0	0.6894116734938217
173	Feb25-FISH2-3L1-rep2-cp190-100x_Position005_4_cmle.ics	71	1	0	1.5162	0.4844795564251287	1.0	1.22368021764291	1.0	0.25041027178558195	3.2736627221629138	0.8743145060267795	0.9490530672085665	0.8728205699227051	0.7452699755959507	0.49005029835813463	0.9757917425289597	174.0	3.3969906105845857	108.0	0.24901826333556107
174	Feb25-FISH2-3L1-rep2-cp190-100x_Position005_4_cmle.ics	72	1	0	1.083	0.3446672886628015	1.0	0.6190500264643886	1.0	0.2879988190020152	2.5470394687215894	0.6518307710362633	0.7402153503109964	0.6435130853186246	0.5198846966318508	0.6799234644702927	0.9925068030145451	122.0	2.3051256474269017	68.0	0.15678927691498287
175	Feb25-FISH2-3L1-rep2-cp190-100x_Position005_4_cmle.ics	74	1	0	1.5162	0.3686352411335335	1.0	0.5963412819178956	1.0	0.29360477011817077	2.671471337321756	0.6037205456800331	0.7584952459694089	0.6037205456800331	0.4430343116990492	0.746230322662102	0.9919292199495228	178.0	3.4161656878847837	121.0	0.27899268392224896
176	Feb25-FISH2-3L1-rep2-cp190-100x_Position005_4_cmle.ics	75	1	0	1.2995999999999999	0.18960032697535212	1.0	0.6952437723139506	1.0	0.26155533140608933	3.076808106181103	0.6434128682573651	0.7601102022040441	0.6415128302566051	0.5059201184023681	0.6751916013687174	0.9975979795775199	164.0	3.1969187998713626	101.0	0.23287819071195984
177	Feb25-FISH2-3L1-rep2-cp190-100x_Position005_4_cmle.ics	76	1	0	0.8664	0.5665822615917663	1.0	1.1237506284984224	1.0	0.31944107948200384	2.067820839048514	0.8719091456594683	0.9382259313430268	0.8688978749032091	0.786862255871978	0.5228675045848707	1.009386994733718	106.0	1.9709676009814918	58.0	0.13373203030983835
178	Feb25-FISH2-3L1-rep2-cp190-100x_Position005_4_cmle.ics	78	1	0	1.2995999999999999	0.5259425946675452	1.0	0.2918229810711206	1.0	0.26155533140608933	2.6831697931722567	0.4554765178233407	0.5861627513101002	0.4186940841253711	0.24687668121226614	0.8002104413580662	0.9792015853197346	164.0	3.1501083021905227	101.0	0.23287819071195984
179	Feb25-FISH2-3L1-rep2-cp190-100x_Position005_4_cmle.ics	79	1	0	1.2995999999999999	0.8541597762685441	1.0	1.7215306853589103	1.0	0.2524494096634655	3.659373087895377	0.9703884958419774	0.9865684344911964	0.9686330833200347	0.9421511782541625	0.3163353216981243	0.9649191626266692	112.0	2.1986748320753575	56.0	0.12912058098880944
180	Feb25-FISH2-3L1-rep2-cp190-100x_Position005_4_cmle.ics	80	1	0	1.083	7.469063528061186	1.0	0.10317500441073144	1.0	0.21305288720633903	2.4441739887114426	0.2306417476772967	0.4105319797682678	0.2306417476772967	0.06235606413889586	0.8925566072809351	0.9304988976337152	144.0	2.679748934242817	75.0	0.17292934953858405
181	Feb25-FISH2-3L1-rep2-cp190-100x_Position005_4_cmle.ics	81	1	0	1.2995999999999999	0.3324110491196002	1.0	0.8318234787411565	1.0	0.30443970331245684	2.4507244927034812	0.67967636125082	0.7735797069757271	0.6784867701727532	0.5630177126612727	0.6679363049327297	0.9966064721466443	170.0	3.2139787914014493	115.0	0.2651583359591622
182	Feb25-FISH2-3L1-rep2-cp190-100x_Position005_4_cmle.ics	83	1	0	1.083	0.24029440361185295	1.0	0.10317500441073144	1.0	0.308831124218491	2.3844554882586757	0.32806079891253975	0.4838940550114822	0.32806079891253975	0.10120279691474353	0.8697253402159831	1.0023932752271447	150.0	2.860645667655843	96.0	0.22134956740938755
183	Feb25-FISH2-3L1-rep2-cp190-100x_Position005_4_cmle.ics	84	1	0	1.083	0.42598433062913094	1.0	0.20635000882146287	1.0	0.2373967594247948	2.8955429280661558	0.4465435041716329	0.5691597139451728	0.4156336909018673	0.2612534763607469	0.8248269847001217	0.9864326823241873	106.0	2.0177780986623315	50.0	0.11528623302572269
184	Feb25-FISH2-3L1-rep2-cp190-100x_Position005_4_cmle.ics	86	1	0	1.083	0.20745106421055934	1.0	0.5963412819178956	1.0	0.3156212800630772	2.035621466018855	0.5610027809181156	0.6636821996484655	0.5586014539993234	0.43834118647004944	0.7547863931517106	0.987570741059555	116.0	2.171039411694715	66.0	0.15217782759395398
185	Feb25-FISH2-3L1-rep2-cp190-100x_Position005_4_cmle.ics	86	2	0	1.083	5.8284023368111635	1.0	0.0	1.0	0.21918144448824806	2.8614492664803906	0.07769241560284859	0.2276268123416651	0.07769241560284859	0.02741721198517944	0.9460738860306022	0.9231455283845795	116.0	2.241255158215975	55.0	0.12681485632829495
186	Feb25-FISH2-3L1-rep2-cp190-100x_Position005_4_cmle.ics	87	1	0	1.083	0.3746943487377989	1.0	0.20635000882146287	1.0	0.27749897348668884	2.102808191520052	0.41798747185626073	0.6102565817338773	0.41798747185626073	0.20899930894580798	0.8126092660030193	0.9822272810736533	150.0	2.8138351699750026	91.0	0.20982094410681532
187	Feb25-FISH2-3L1-rep2-cp190-100x_Position005_4_cmle.ics	88	1	0	1.2995999999999999	0.4269485843071317	1.0	1.815496088749601	1.0	0.3213200397477352	2.6956178293690978	0.9455760271813374	0.9733221829135872	0.943894707345266	0.8924787207958247	0.3722037573129896	1.0047289718241716	166.0	3.1713984652608316	114.0	0.26285261129864773
188	Feb25-FISH2-3L1-rep2-cp190-100x_Position005_4_cmle.ics	89	1	0	1.2995999999999999	0.4791126110202518	1.0	1.0024833655297731	1.0	0.2794714328294241	2.595936692333227	0.7808693131900479	0.8717586428642593	0.774574536496119	0.6558523308788233	0.5572666673119705	0.9757579949934669	154.0	2.9500364914772996	95.0	0.21904384274887315
189	Feb25-FISH2-3L1-rep2-cp190-100x_Position005_4_cmle.ics	90	1	0	1.2995999999999999	0.5760188752264193	1.0	0.10317500441073144	1.0	0.2853810895720952	2.5583910198275457	0.32913551872430663	0.49552180454690853	0.32913551872430663	0.10126882204504259	0.8701232390611899	0.9863547260172609	142.0	2.7052692688533484	85.0	0.19598659614372857
190	Feb25-FISH2-3L1-rep2-cp190-100x_Position005_4_cmle.ics	92	1	0	1.2995999999999999	0.3180506074586105	1.0	0.9535025770009804	1.0	0.29247783641808905	2.5805203058283093	0.7367716060503992	0.8267834342516509	0.7335913082303914	0.5982837358316165	0.6748531636289454	0.9948785467635843	186.0	3.5247315890064383	129.0	0.29743848120636457
191	Feb25-FISH2-3L1-rep2-cp190-100x_Position005_4_cmle.ics	93	1	0	1.2995999999999999	0.30014654260903584	1.0	0.815064591942846	1.0	0.2932373339065783	2.590344877736267	0.6128513255688128	0.7294093079325303	0.606600791639377	0.49045096866664767	0.7303768389413581	0.9829969642670288	226.0	4.3016135830189155	173.0	0.3988903662690006
192	Feb25-FISH2-3L1-rep2-cp190-100x_Position005_4_cmle.ics	95	1	0	1.083	0.3001984449163532	1.0	1.1286481129264143	1.0	0.3226269315083056	2.111955056191179	0.8669585429144171	0.9427520814629887	0.8638594074748195	0.7498985402088227	0.5190999464226256	0.9962411119883361	132.0	2.4817922092997047	81.0	0.18676369750167077
193	Feb25-FISH2-3L1-rep2-cp190-100x_Position005_4_cmle.ics	96	1	0	0.8664	NA	0.0	1.9937278265781397	1.0	0.3020209672689776	2.4326884604999672	0.9912235326574247	0.9975170701427685	0.9905510724877578	0.976144906545279	0.1866612099252415	1.0010435346062767	108.0	2.0624735105730605	58.0	0.13373203030983835
194	Feb25-FISH2-3L1-rep2-cp190-100x_Position005_4_cmle.ics	97	1	0	1.2995999999999999	0.2969905516187148	1.0	0.8254000352858515	1.0	0.2620993027665646	2.284682474245651	0.6751546316290304	0.7592275738388903	0.6744500969878857	0.5716749624858178	0.6659470438967412	0.9828151517878669	154.0	2.92663124263688	92.0	0.21212666876732977
195	Feb25-FISH2-3L1-rep2-cp190-100x_Position005_4_cmle.ics	98	1	0	1.2995999999999999	0.2285712443528801	1.0	0.0	1.0	0.2579830701927478	2.6436271180616284	0.1759095624111568	0.3676476238042184	0.1759095624111568	0.02882361980867494	0.941745897179062	0.9736923120224611	168.0	3.1692833794907207	104.0	0.2397953646935032
196	Feb25-FISH2-3L1-rep2-cp190-100x_Position005_4_cmle.ics	100	1	0	0.8664	0.3664569691404449	1.0	1.6668432081858544	1.0	0.3265637110307498	2.008839231328714	0.9224014454357371	0.9572033065278649	0.9204074181559461	0.8744745784925902	0.4738592966113046	1.0166195152836675	126.0	2.347705973567519	76.0	0.1752350741990985
197	Feb25-FISH2-3L1-rep2-cp190-100x_Position005_4_cmle.ics	101	1	0	1.083	0.15523374152070546	1.0	1.9943197503196384	1.0	0.2921354378512409	2.5039914069449174	0.9757691102575112	0.9918011860138561	0.9719859349433104	0.939886968933864	0.2997210442193674	0.9889984301833331	142.0	2.658458771172508	86.0	0.19829232080424306
198	Feb25-FISH2-3L1-rep2-cp190-100x_Position005_4_cmle.ics	102	1	0	1.2995999999999999	NA	0.0	0.928575039696583	1.0	0.24856632923939953	2.3855598839468946	0.7569289079567288	0.8455833969415418	0.7515200168452083	0.6561932461242861	0.6363246871579664	0.9537045596169086	138.0	2.59247319619147	76.0	0.1752350741990985
199	Feb25-FISH2-3L1-rep2-cp190-100x_Position005_4_cmle.ics	103	1	0	1.2995999999999999	0.13155097929012163	1.0	0.7832403854540304	1.0	0.3062396383479829	2.344347667062665	0.6954097880313673	0.8204859317289824	0.6922638003223095	0.5537516674505933	0.7422764874608115	0.9983175709214072	186.0	3.5013263401660186	132.0	0.30435565518790797
200	Feb25-FISH2-3L1-rep2-cp190-100x_Position005_4_cmle.ics	104	1	0	1.2995999999999999	0.13292251621941564	1.0	0.6952437723139506	1.0	0.28166648430998564	2.6581754839852487	0.6350781395257806	0.7452661245339518	0.630224388143538	0.5004158960357769	0.6541896557167999	0.9962553628356439	160.0	3.0607174783690656	101.0	0.23287819071195984
201	Feb25-FISH2-3L1-rep2-cp190-100x_Position005_4_cmle.ics	105	1	0	0.8664	0.24529348794304623	1.0	2.166	1.0	0.37412094751389885	2.58432361862148	0.9540775727083708	0.9812164694406653	0.9532304848936006	0.8942316742391183	0.3908703271899107	1.0150045117464161	104.0	1.973082686751603	61.0	0.1406492042913817
202	Feb25-FISH2-3L1-rep2-cp190-100x_Position005_4_cmle.ics	105	2	0	1.5162	0.23786869954574755	2.0	0.41270001764292574	1.0	0.3011622441732246	2.5187605884082105	0.42207219926243467	0.5710933422320336	0.4134729744761318	0.2737334325880672	0.8308605938670763	0.9979790058530277	224.0	4.2335129222677645	173.0	0.3988903662690006
203	Feb25-FISH2-3L1-rep2-cp190-100x_Position005_4_cmle.ics	108	1	0	1.5162	0.31000384161544203	1.0	1.5162	1.0	0.286050250349916	3.1285676669488476	0.9495069978986795	0.9978401547285284	0.9490722419472608	0.8073585231674758	0.46907126788493436	0.9917107946138857	196.0	3.795019146240921	138.0	0.3181900031509946
204	Feb25-FISH2-3L1-rep2-cp190-100x_Position005_4_cmle.ics	109	1	0	1.083	0.460417789279313	1.0	0.8058225447605828	1.0	0.3148577864191545	2.6405494971011603	0.6809437805825651	0.7792280068042926	0.6775206333872357	0.5769840603145935	0.6958169105690294	1.0014309564433819	148.0	2.815950255745114	95.0	0.21904384274887315
205	Feb25-FISH2-3L1-rep2-cp190-100x_Position005_4_cmle.ics	110	1	0	1.083	0.4469862516849048	1.0	0.4377344716066809	1.0	0.31092308323314777	2.361478161440994	0.5243077648167787	0.6443737480853069	0.5236479321314952	0.3724873335689879	0.7675042592041341	0.9990170332866024	138.0	2.592473196191471	85.0	0.19598659614372857
206	Feb25-FISH2-3L1-rep2-cp190-100x_Position005_4_cmle.ics	111	1	0	1.2995999999999999	0.22767348046506092	1.0	0.8508028822180275	1.0	0.29916685756752814	2.6547972830431847	0.6933410580439584	0.7908398812325741	0.6925263424702176	0.5868939421370895	0.6309535698765139	0.992243668397979	166.0	3.147993216420412	110.0	0.2536297126565899
207	Feb25-FISH2-3L1-rep2-cp190-100x_Position005_4_cmle.ics	112	1	0	1.083	0.32812440059583187	1.0	1.0841098665386142	1.0	0.35034458410171615	2.794200353050403	0.8031891333234903	0.8664885977745863	0.8011757915788627	0.7301383836892474	0.5597343470306461	1.0120891118896211	122.0	2.3519361451077416	75.0	0.17292934953858405
208	Feb25-FISH2-3L1-rep2-cp190-100x_Position005_4_cmle.ics	113	1	0	1.7328	0.475651957287215	1.0	0.10317500441073144	1.0	0.2883722659474272	2.858370192034654	0.2670627430865077	0.4271051727314831	0.2670627430865077	0.05238467552775606	0.9050080180961434	0.9937293901300127	252.0	4.8592486890179725	202.0	0.4657563814239197
209	Feb25-FISH2-3L1-rep2-cp190-100x_Position005_4_cmle.ics	114	1	0	1.2995999999999999	0.3723334995134865	1.0	1.0024833655297731	1.0	0.279227296103668	2.4684941171667396	0.7433623955363086	0.8282892195935674	0.7391961739787827	0.6414584240671197	0.6489009193963738	0.9934292527571646	182.0	3.435340765184981	122.0	0.2812984085827634
210	Feb25-FISH2-3L1-rep2-cp190-100x_Position005_4_cmle.ics	116	1	0	1.2995999999999999	0.23899065456435792	1.0	0.8779414014559871	1.0	0.27024452934105747	2.219180702260552	0.7160896878167929	0.795356763703414	0.6982175783650891	0.5755713248030396	0.6485255751812342	0.9794149988179996	186.0	3.5247315890064383	124.0	0.28590985790379225
211	Feb25-FISH2-3L1-rep2-cp190-100x_Position005_4_cmle.ics	117	1	0	1.5162	0.4068716159997456	1.0	0.0	1.0	0.24326011263352076	2.8004613114980197	0.17115663524292965	0.34038705583756346	0.17115663524292965	0.02846718636693256	0.942024704091736	0.9733589375317326	180.0	3.414050602114672	112.0	0.25824116197761887
212	Feb25-FISH2-3L1-rep2-cp190-100x_Position005_4_cmle.ics	119	1	0	1.2995999999999999	0.23248472915562116	1.0	0.10317500441073144	1.0	0.2986476516318797	2.454665746959792	0.31419194487894286	0.4020987073805023	0.26595142360877866	0.09823236442849329	0.892032223833452	0.9947764145542176	160.0	3.060717478369066	104.0	0.2397953646935032
213	Feb25-FISH2-3L1-rep2-cp190-100x_Position005_4_cmle.ics	120	1	0	1.2995999999999999	0.4956971187052096	1.0	0.8595614345612763	1.0	0.2533592821096046	2.462194479855991	0.6902047687029895	0.7754469327310307	0.6875412840126995	0.6001896401099487	0.6605171739872293	0.9798288300719923	158.0	2.9926168176179173	94.0	0.2167381180883587
214	Feb25-FISH2-3L1-rep2-cp190-100x_Position005_4_cmle.ics	121	1	0	1.2995999999999999	0.454027679554732	1.0	0.7295574526778015	1.0	0.31604798647714794	2.6743916983689155	0.6438532003034017	0.7467569091934574	0.6438532003034017	0.5273985257794115	0.6851861572559483	0.9978607950033656	156.0	2.9947319033880286	103.0	0.23748964003298878
215	Feb25-FISH2-3L1-rep2-cp190-100x_Position005_4_cmle.ics	122	1	0	1.083	3.267070450925794	1.0	0.0	1.0	0.2770363892054491	2.324696794354723	0.1656813204116982	0.28809568117726214	0.1656813204116982	0.03087020627854045	0.9478964131340184	0.9089691390501092	126.0	2.371111222407939	70.0	0.1614007262360118
216	Feb25-FISH2-3L1-rep2-cp190-100x_Position005_4_cmle.ics	123	1	0	1.2995999999999999	0.40553155873659563	1.0	1.1736910802652911	1.0	0.31604798647714794	2.533675332484106	0.8081454348645488	0.869052566469184	0.7964704404217688	0.7171906561385536	0.6083349255846721	0.9918392579782613	156.0	2.9713266545476085	103.0	0.23748964003298878
217	Feb25-FISH2-3L1-rep2-cp190-100x_Position005_4_cmle.ics	125	1	0	1.083	0.4292698385498648	1.0	0.5097226605744432	1.0	0.2442193430957924	1.8838065203051384	0.5718260600732318	0.6891852724936478	0.5669085182644652	0.3905581265035215	0.7893980835202309	0.9504380917112667	170.0	3.1671682937206094	103.0	0.23748964003298878
218	Feb25-FISH2-3L1-rep2-cp190-100x_Position005_4_cmle.ics	126	1	0	1.2995999999999999	0.605008318347244	1.0	2.066077853227447	1.0	0.2877226213926332	2.56832852636709	0.9697818213094545	0.9847332256615602	0.969055514674261	0.9375280727071168	0.30905351623023425	0.990269353953764	162.0	3.105412890279794	104.0	0.2397953646935032
219	Feb25-FISH2-3L1-rep2-cp190-100x_Position005_4_cmle.ics	127	1	0	1.083	0.4260013654905024	1.0	0.7610319551488771	1.0	0.29896878435587376	2.503266972385805	0.7361095120771834	0.8430426673420987	0.7319533030924037	0.5590849432406917	0.5804465406021085	1.0043493288791092	142.0	2.705269268853348	87.0	0.20059804546475749
220	Feb25-FISH2-3L1-rep2-cp190-100x_Position005_4_cmle.ics	128	1	0	1.2995999999999999	0.4461914066856351	1.0	0.639412489864916	1.0	0.32843466237689134	2.656304153251001	0.6679551837646845	0.7810980581644671	0.6679551837646845	0.4817694963710124	0.6818480947527118	0.986274075452388	150.0	2.884050916496262	99.0	0.22826674139093092
221	Feb25-FISH2-3L1-rep2-cp190-100x_Position005_4_cmle.ics	129	1	0	1.2995999999999999	0.29730933916657637	1.0	0.65584944557845	1.0	0.31278239450462825	2.730120866991459	0.6031712189767765	0.7290763508871675	0.6082802296291032	0.46931829847045536	0.6721961315368448	0.9947078781183363	180.0	3.437455850955092	127.0	0.29282703188533565
222	Feb25-FISH2-3L1-rep2-cp190-100x_Position005_4_cmle.ics	130	1	0	0.8664	0.44681424976358375	1.0	0.0	1.0	0.2427659618000343	2.4902114577317325	0.2767293496776779	0.4057917766124453	0.26532282307358296	0.0364741641337386	0.8795602265732827	0.9141588184367488	108.0	2.015663012892221	52.0	0.1198976823467516
223	Feb25-FISH2-3L1-rep2-cp190-100x_Position005_4_cmle.ics	131	1	0	1.9493999999999998	0.30871649330375184	2.0	1.1600066841569678	1.0	0.3082823902950295	2.7978452966489007	0.711736289162654	0.7833507910699768	0.7083359389656682	0.592366409230192	0.7039822365075216	0.9987128827479996	278.0	5.370073297336187	242.0	0.5579853678444979
224	Feb25-FISH2-3L1-rep2-cp190-100x_Position005_4_cmle.ics	133	1	0	1.083	2.7148106392974998	1.0	1.5551088513712057	1.0	0.32238678937204435	2.7904267705227452	0.9642241459209965	0.9890911450126977	0.962222181029529	0.9223404452518212	0.389732957933677	1.022449939754127	102.0	1.951792523681294	55.0	0.12681485632829495
225	Feb25-FISH2-3L1-rep2-cp190-100x_Position005_4_cmle.ics	134	1	0	1.5162	0.39307470356317553	1.0	0.7252201245704302	1.0	0.27258798385801636	3.1170509637851516	0.661112917726725	0.762424201847849	0.6547430036153566	0.5087323297052241	0.704426779694128	0.9810327723654992	166.0	3.1948037141012517	105.0	0.24210108935401767
226	Feb25-FISH2-3L1-rep2-cp190-100x_Position005_4_cmle.ics	136	1	0	1.2995999999999999	0.4491774028979898	1.0	0.687545504971255	1.0	0.2834790591663577	2.3286894562025844	0.6039494383354809	0.7335749689720867	0.6011193764377584	0.4758812322627056	0.7452769488430522	0.968331241286043	186.0	3.5013263401660186	127.0	0.29282703188533565
227	Feb25-FISH2-3L1-rep2-cp190-100x_Position006_5_cmle.ics	1	1	0	1.2995999999999999	0.24973045462826704	2.0	0.0	1.0	0.19487062634155358	2.4243709983685293	0.16315699056953498	0.3435926183781047	0.1667827014710802	0.029588875125453214	0.9535032865743934	0.910370352344458	188.0	3.522616503236327	107.0	0.2467125386750466
228	Feb25-FISH2-3L1-rep2-cp190-100x_Position006_5_cmle.ics	2	1	0	1.9493999999999998	0.3439927007041896	1.0	3.3449459697480575	1.0	0.28988562226228726	2.6758628753164695	0.9981619482608776	0.9999593187743856	0.9962832152961408	0.9816194826087761	0.24874893603306455	0.9940036756120915	306.0	5.855377571043873	271.0	0.624851382999417
229	Feb25-FISH2-3L1-rep2-cp190-100x_Position006_5_cmle.ics	3	1	0	1.083	0.14530804781881956	1.0	0.0	1.0	0.21020214841952645	1.7974214023640358	0.17795644015865852	0.3374640761940954	0.15103436809728524	0.032087974728641666	0.956103209016295	0.9129705919405287	156.0	2.854300410345509	84.0	0.1936808714832141
230	Feb25-FISH2-3L1-rep2-cp190-100x_Position006_5_cmle.ics	4	1	0	1.2995999999999999	0.46650133442184266	1.0	0.0	1.0	0.23825683175834894	2.470880505890357	0.07501401377573351	0.2522901965000115	0.07501401377573351	0.027455482265854765	0.9559454775555228	0.958881205689718	178.0	3.4161656878847833	109.0	0.25132398799607547
231	Feb25-FISH2-3L1-rep2-cp190-100x_Position006_5_cmle.ics	5	1	0	1.083	0.2083179808511141	1.0	1.0841098665386142	1.0	0.31953930772090205	2.037227881224438	0.7691384042344638	0.8671093903156244	0.763232699470692	0.6636648042867411	0.6184239129850043	0.9986252528322384	174.0	3.2331538687016472	122.0	0.2812984085827634
232	Feb25-FISH2-3L1-rep2-cp190-100x_Position006_5_cmle.ics	6	1	0	2.166	0.47999591274125364	1.0	0.7610319551488771	1.0	0.26132905545378543	4.336025892509393	0.6205042805731273	0.7169373225741557	0.6136307754207926	0.46367380468068936	0.7038971599201455	0.9946124110308541	222.0	4.469680496442075	159.0	0.3666102210217982
233	Feb25-FISH2-3L1-rep2-cp190-100x_Position006_5_cmle.ics	7	1	0	1.9493999999999998	0.4199568343996415	1.0	0.6497999999999999	1.0	0.2875496544497854	2.724789050273643	0.7452767141102522	0.8957400115598584	0.7366098306962406	0.40662705006863664	0.6561531099836498	0.9907843866759785	352.0	6.7663458007885335	333.0	0.7678063119513132
234	Feb25-FISH2-3L1-rep2-cp190-100x_Position006_5_cmle.ics	8	1	0	1.083	0.2632114476935842	1.0	0.7748934119142009	1.0	0.2714970799337216	2.436954733112391	0.7258448731708594	0.8168765215570273	0.7190387686186226	0.5731525352739457	0.6380771817494003	0.9973090958676065	134.0	2.549892870050853	76.0	0.1752350741990985
235	Feb25-FISH2-3L1-rep2-cp190-100x_Position006_5_cmle.ics	9	1	0	1.2995999999999999	0.3114527853738959	1.0	1.4850797651675083	1.0	0.2960972019959404	2.71667867384679	0.9407036346691519	0.9779769973735492	0.9367427772600186	0.8463261458951115	0.47497813008029055	0.9968371392131773	150.0	2.8840509164962627	94.0	0.2167381180883587
236	Feb25-FISH2-3L1-rep2-cp190-100x_Position006_5_cmle.ics	11	1	0	1.083	0.2274697294323966	1.0	1.7793044848480133	1.0	0.3159124829187753	2.4902200206368006	0.9274725869282932	0.963019405569182	0.9263093348723128	0.8821733876785457	0.35258526221178155	0.9897337509268623	164.0	3.0798925556692636	111.0	0.2559354373171044
237	Feb25-FISH2-3L1-rep2-cp190-100x_Position006_5_cmle.ics	12	1	0	1.5162	0.14302263563547662	1.0	1.8066794966622155	1.0	0.2895992119562926	2.007571837307775	0.876825671546898	0.9373841018667326	0.8751611535948289	0.7974784981367995	0.5066442751293069	0.9934323171047053	272.0	5.072150319721063	227.0	0.5233994979367811
238	Feb25-FISH2-3L1-rep2-cp190-100x_Position006_5_cmle.ics	13	1	0	1.083	0.19348073223681003	1.0	0.3720027687491155	1.0	0.2989294088085085	2.2592715407008774	0.44808374134729023	0.5790351173391862	0.44854803309133884	0.296264561877427	0.8174775391089729	0.9928010595807533	174.0	3.233153868701647	118.0	0.27207550994070556
239	Feb25-FISH2-3L1-rep2-cp190-100x_Position006_5_cmle.ics	14	1	0	1.2995999999999999	0.5863312911803584	1.0	0.2918229810711206	1.0	0.2788066178289909	2.7109407310177547	0.3864476900896383	0.530699554942644	0.38330564784053156	0.22659139346831317	0.827168389137751	0.9795468130173707	172.0	3.258674203312178	112.0	0.25824116197761887
240	Feb25-FISH2-3L1-rep2-cp190-100x_Position006_5_cmle.ics	16	1	0	1.083	6.102520641970703	1.0	0.0	1.0	0.271306845928369	2.5591695135004975	0.11361549442493923	0.22711138547011844	0.07890736525328909	0.028762683745514873	0.9649072827447324	0.9947357873143974	122.0	2.3753413939481614	66.0	0.15217782759395398
241	Feb25-FISH2-3L1-rep2-cp190-100x_Position006_5_cmle.ics	16	2	0	0.8664	0.16203762180083453	1.0	0.7817319754002556	1.0	0.28758054650375425	2.336335781279167	0.6308113738955978	0.7147806628342143	0.6310351479609553	0.5316871792893244	0.7015811422061137	0.9943667044568865	116.0	2.1710394116947156	63.0	0.1452606536124106
242	Feb25-FISH2-3L1-rep2-cp190-100x_Position006_5_cmle.ics	17	1	0	1.083	0.11802436682290415	1.0	0.2918229810711206	1.0	0.3058151952710448	2.944925591858258	0.46289347306204187	0.5666303734956156	0.4350514261271946	0.30204343514863996	0.8160298005955791	0.9947457915706803	100.0	1.930502360610985	52.0	0.1198976823467516
243	Feb25-FISH2-3L1-rep2-cp190-100x_Position006_5_cmle.ics	18	1	0	1.7328	0.2765957219884842	2.0	0.0	1.0	0.16160456036984533	2.2005394150288313	0.08391132645272625	0.1986194537550194	0.08391132645272625	0.03010818703746723	0.9617620774315813	0.9154226533981947	216.0	4.241973265348208	120.0	0.2766869592617345
244	Feb25-FISH2-3L1-rep2-cp190-100x_Position006_5_cmle.ics	20	1	0	1.9493999999999998	1.3243582987992952	2.0	2.9679918601828947	1.0	0.24696992748222074	2.844682202077907	0.9830092006328224	0.994981005034438	0.9812967367095298	0.9586623563366313	0.23655095812450705	0.9387205176152739	230.0	4.437814904521212	163.0	0.375833119663856
245	Feb25-FISH2-3L1-rep2-cp190-100x_Position006_5_cmle.ics	20	2	0	1.2995999999999999	2.464167482048169	1.0	0.6921189703237084	1.0	0.2725820568548805	2.704005886145082	0.4797541464619946	0.5622097991372477	0.4814014063481278	0.3878593514600557	0.7920133934014281	0.9937800172732191	152.0	2.9053410795665715	92.0	0.21212666876732977
246	Feb25-FISH2-3L1-rep2-cp190-100x_Position006_5_cmle.ics	21	1	0	1.083	0.4341396664209114	1.0	1.1961505589055579	1.0	0.31588787659755735	2.4435824257279544	0.8149944567627494	0.8794989309471016	0.8137175324675324	0.7211058758314856	0.4924294705014549	1.0063786517216	154.0	2.90322599379646	101.0	0.23287819071195984
247	Feb25-FISH2-3L1-rep2-cp190-100x_Position006_5_cmle.ics	25	1	0	1.083	0.5716119083373965	1.0	1.2653448004921624	1.0	0.2876507629637746	1.797792699178498	0.8041070976356562	0.8834020151790716	0.8003468625058514	0.7182663013866827	0.5485581617831583	0.967524109759462	188.0	3.4524007567150674	130.0	0.29974420586687905
248	Feb25-FISH2-3L1-rep2-cp190-100x_Position006_5_cmle.ics	26	1	0	1.2995999999999999	1.8181654643864538	1.0	0.0	1.0	0.12629535778070228	2.5101101231985647	0.054110854881180184	0.14721636164401486	0.054110854881180184	0.02704724988960306	0.9831428765845494	0.9098919527779279	136.0	2.6179935308020017	53.0	0.12220340700726606
249	Feb25-FISH2-3L1-rep2-cp190-100x_Position006_5_cmle.ics	26	2	0	0.8664	0.4531110492372113	1.0	0.10317500441073144	1.0	0.2409498497775793	1.599205083904325	0.296395335524917	0.45909997873836744	0.29240469064324615	0.06701094156322064	0.8755945279269557	0.9814255991776671	132.0	2.4349817116188652	70.0	0.1614007262360118
250	Feb25-FISH2-3L1-rep2-cp190-100x_Position006_5_cmle.ics	27	1	0	1.083	3.1920496486424175	1.0	2.3825999999999996	1.0	0.2625618704319815	1.8511978873297041	0.9892087656892198	0.9970925410546104	0.986858838490886	0.9659398787253257	0.208709426519069	0.9696356852832134	146.0	2.7244443461535455	85.0	0.19598659614372857
251	Feb25-FISH2-3L1-rep2-cp190-100x_Position006_5_cmle.ics	29	1	0	1.2995999999999999	0.22091537605783862	1.0	0.0	1.0	0.29783744644865845	2.0406082526013347	0.24343902149388433	0.4518821992637454	0.24343902149388433	0.028159759331829157	0.9000594355860059	0.9936215116384053	182.0	3.4119355163445615	126.0	0.2905213072248212
252	Feb25-FISH2-3L1-rep2-cp190-100x_Position006_5_cmle.ics	30	1	0	1.2995999999999999	0.2399405052400002	1.0	1.2748075358549043	1.0	0.2888820830887166	2.2837358522239875	0.8121553784571125	0.8937784687361515	0.8085375333270373	0.713565466287931	0.5666867878055055	0.9915595540084375	174.0	3.2799643663824867	116.0	0.2674640606196767
253	Feb25-FISH2-3L1-rep2-cp190-100x_Position006_5_cmle.ics	32	1	0	1.2995999999999999	0.16021278461885405	1.0	1.236017763653207	1.0	0.30401747760250564	2.7929977745268957	0.8659074518222833	0.9363416802240746	0.8612280495781829	0.7353412273786961	0.522796593466828	0.9976575485445043	174.0	3.3267748640633266	119.0	0.27438123460122005
254	Feb25-FISH2-3L1-rep2-cp190-100x_Position006_5_cmle.ics	33	1	0	1.2995999999999999	0.2613696177208472	1.0	0.20635000882146287	1.0	0.3584878777872923	2.650498587873385	0.3474215361362796	0.4911991372320578	0.3395495658608393	0.19376067635968608	0.865259570159571	1.0149957315854208	172.0	3.3054847009930177	127.0	0.29282703188533565
255	Feb25-FISH2-3L1-rep2-cp190-100x_Position006_5_cmle.ics	34	1	0	0.8664	0.4570421513414948	1.0	0.20635000882146287	1.0	0.3139710308367558	2.1388390469908782	0.43960460262846185	0.6281304642111795	0.43960460262846185	0.23896581871509956	0.7891943955244778	0.9821799603599697	122.0	2.2349099009056417	71.0	0.16370645089652625
256	Feb25-FISH2-3L1-rep2-cp190-100x_Position006_5_cmle.ics	35	1	0	1.2995999999999999	1.2319985763890844	1.0	1.8940413082472753	1.0	0.09655875241550488	1.4826342303110394	0.9257243774901723	0.9792620844836666	0.9237029826213236	0.8356047428306975	0.42495785089903065	0.5334269871306571	242.0	4.542150634102645	110.0	0.2536297126565899
257	Feb25-FISH2-3L1-rep2-cp190-100x_Position006_5_cmle.ics	37	1	0	1.2995999999999999	0.35722180771167866	1.0	1.0902687331713774	1.0	0.30389344048010053	2.7390744854880986	0.8146909339279615	0.887131119548404	0.8089053616987083	0.6959410594829145	0.594880661984492	1.0014504292337727	156.0	2.9713266545476085	101.0	0.23287819071195984
258	Feb25-FISH2-3L1-rep2-cp190-100x_Position006_5_cmle.ics	38	1	0	1.2995999999999999	0.24484000799128688	1.0	0.3095250132321943	1.0	0.256064429317596	2.124152933866873	0.4499003012921304	0.5957239355955131	0.4499003012921304	0.257455443022408	0.8189795990983678	0.9853622994103012	178.0	3.322544692523104	113.0	0.2605468866381333
259	Feb25-FISH2-3L1-rep2-cp190-100x_Position006_5_cmle.ics	39	1	0	0.8664	3.2721398314792363	1.0	2.094110412774425	1.0	0.19354565244335864	1.077120366891696	0.9727365246538379	0.9925585651195578	0.9714853925660346	0.9392920833216624	0.3671521050886047	0.8683620259903373	142.0	2.564837775810828	70.0	0.1614007262360118
260	Feb25-FISH2-3L1-rep2-cp190-100x_Position006_5_cmle.ics	41	1	0	1.2995999999999999	0.15258481804844232	1.0	1.401081809291592	1.0	0.28838696088162386	2.533867320446855	0.8574640329370403	0.9118564093074895	0.8550955266688255	0.7800064763843272	0.48736459954274336	1.0051673851805552	166.0	3.1948037141012513	108.0	0.24901826333556107
261	Feb25-FISH2-3L1-rep2-cp190-100x_Position006_5_cmle.ics	42	1	0	1.9493999999999998	0.5638546513159735	1.0	0.46141264688247224	1.0	0.3214794894414737	2.806672179323685	0.44983204072239663	0.6206060959943945	0.44807344869513843	0.27315193273385496	0.8159402320856411	0.9938634555000477	310.0	5.96817364370575	291.0	0.670965876209706
262	Feb25-FISH2-3L1-rep2-cp190-100x_Position006_5_cmle.ics	43	1	0	1.2995999999999999	0.22822984070549657	1.0	1.1326530963881758	1.0	0.293554258334312	2.6092847219638617	0.8722621293362203	0.9484532250420497	0.8690375519231305	0.7114467851799537	0.5630635704966462	0.9972539706446207	164.0	3.126703053350103	107.0	0.2467125386750466
263	Feb25-FISH2-3L1-rep2-cp190-100x_Position006_5_cmle.ics	44	1	0	1.2995999999999999	0.26510290280059606	1.0	0.815064591942846	1.0	0.2794714328294241	2.7780440530930854	0.6875581002281754	0.7771750612693316	0.6829840277190907	0.5808807994591397	0.6986292116828658	0.9907915424414246	154.0	2.9500364914772996	95.0	0.21904384274887315
264	Feb25-FISH2-3L1-rep2-cp190-100x_Position006_5_cmle.ics	45	1	0	1.7328	0.3965886015909907	1.0	0.20635000882146287	1.0	0.3098472248136559	2.5875746576771177	0.30645188062277995	0.4667820270225409	0.30035189058194733	0.14111517777113833	0.8635291613181415	1.0015937065612457	276.0	5.27856738774462	240.0	0.553373918523469
265	Feb25-FISH2-3L1-rep2-cp190-100x_Position006_5_cmle.ics	46	1	0	1.2995999999999999	0.2895013668657949	1.0	2.2119648004745165	1.0	0.27915298410555317	2.4219112446019304	0.9684336632548866	0.9840881863426949	0.9641803285278959	0.941940774927034	0.3281086769318656	0.9996768290704653	184.0	3.5034414259361295	124.0	0.28590985790379225
266	Feb25-FISH2-3L1-rep2-cp190-100x_Position006_5_cmle.ics	47	1	0	1.2995999999999999	0.3157667123150448	1.0	0.0	1.0	0.3037281960013569	2.4276758493244626	0.2155952714622525	0.39657148038843915	0.20174599772476218	0.027719156513280465	0.9150216002457321	0.9856362545910448	176.0	3.3012545294527955	121.0	0.27899268392224896
267	Feb25-FISH2-3L1-rep2-cp190-100x_Position006_5_cmle.ics	48	1	0	1.5162	1.04451143347886	1.0	0.687545504971255	1.0	0.21789466083786985	3.524607533142422	0.6173004485053996	0.7288546825801171	0.6144273412900585	0.4819971435968964	0.6818094116809911	0.9179212141656691	180.0	3.460861099795512	106.0	0.24440681401453213
268	Feb25-FISH2-3L1-rep2-cp190-100x_Position006_5_cmle.ics	49	1	0	1.7328	0.41650245163244143	1.0	2.5991999999999997	1.0	0.25103424899702936	2.555837412211969	0.9979804997799856	0.9999235739595637	0.9942564672641794	0.9710576900808263	0.2915300187723662	0.9839334070549662	248.0	4.723047367515674	184.0	0.42425333753465955
269	Feb25-FISH2-3L1-rep2-cp190-100x_Position006_5_cmle.ics	50	1	0	1.5162	6.581715109753534	1.0	0.4883922886704704	1.0	0.28649647100679126	2.2598179633519173	0.5080500017164182	0.6514592007375695	0.5062600226567212	0.30965166517093073	0.7439877081415126	0.9918185404065553	226.0	4.231397836497653	171.0	0.3942789169479716
270	Feb25-FISH2-3L1-rep2-cp190-100x_Position006_5_cmle.ics	51	1	0	1.083	0.26332045593812464	1.0	0.0	1.0	0.29498890793847904	2.0802854276140916	0.24077980740593666	0.46782860121115855	0.25264320460637346	0.0326119328899037	0.9001727193682098	0.9977462566558903	136.0	2.5243725354403224	81.0	0.18676369750167077
271	Feb25-FISH2-3L1-rep2-cp190-100x_Position006_5_cmle.ics	53	1	0	1.2995999999999999	0.12630966482525294	1.0	0.0	1.0	0.2987286402854682	2.665265175275219	0.18098028347454273	0.34290521814870534	0.1883759600918521	0.027983213239369704	0.9217519856402348	0.9919240964344472	176.0	3.3714702759740547	120.0	0.2766869592617345
272	Feb25-FISH2-3L1-rep2-cp190-100x_Position006_5_cmle.ics	54	1	0	1.083	0.3171172209211122	1.0	1.0987399361686254	1.0	0.2989294088085085	2.277871478333075	0.7816188586609275	0.862065776641894	0.7768184416719911	0.6818063355415812	0.5607637370815691	0.9995918700595473	174.0	3.2799643663824867	118.0	0.27207550994070556
273	Feb25-FISH2-3L1-rep2-cp190-100x_Position006_5_cmle.ics	55	1	0	1.5162	0.2623750983024062	1.0	1.857150079393166	1.0	0.2916720758385471	2.490995855622313	0.9175702705547952	0.9531868016182155	0.9162844209164874	0.873309972478306	0.41720622970804466	0.9866559002846492	190.0	3.5907171639874758	133.0	0.3066613798484224
274	Feb25-FISH2-3L1-rep2-cp190-100x_Position006_5_cmle.ics	56	1	0	1.083	0.28981149446519033	1.0	1.7793044848480133	1.0	0.3215212586857538	2.2235373288781597	0.9495391345102328	0.9781648700723845	0.9427901890329636	0.8992969848461178	0.36418697085394497	0.9928942315651864	148.0	2.7925450069046946	96.0	0.22134956740938755
275	Feb25-FISH2-3L1-rep2-cp190-100x_Position006_5_cmle.ics	57	1	0	1.083	0.19331327968751533	1.0	2.0557473992337476	1.0	0.27870573951843647	2.3028456248378495	0.9836488399433767	0.9937798411670146	0.9814894791141822	0.9594699968809233	0.212189456950823	0.9916913488166171	142.0	2.6818640200129282	84.0	0.1936808714832141
276	Feb25-FISH2-3L1-rep2-cp190-100x_Position006_5_cmle.ics	58	1	0	1.7328	0.4368648325919591	1.0	0.9733510449106972	1.0	0.2895291789548354	2.7470423032839397	0.674196124120545	0.767389481190585	0.671966413731802	0.5478358250179531	0.6528969934329527	0.9957096110929529	250.0	4.814553277107242	200.0	0.46114493210289076
277	Feb25-FISH2-3L1-rep2-cp190-100x_Position006_5_cmle.ics	59	1	0	1.083	2.9808053179690224	1.0	0.20635000882146287	1.0	0.30298345828103923	2.8877248909222897	0.3553223532120212	0.4770693244059895	0.34334142293930875	0.1842511678769101	0.8531159355785545	1.0237029707727614	114.0	2.1965597463052466	63.0	0.1452606536124106
278	Feb25-FISH2-3L1-rep2-cp190-100x_Position006_5_cmle.ics	60	1	0	1.2995999999999999	0.4021971375158235	1.0	1.7239222080596044	1.0	0.2706218226372091	2.701289172055238	0.9540464097807244	0.9808450675668826	0.9474569913729307	0.8964599616799975	0.41857438367565675	0.9929642851142901	160.0	3.037312229528646	99.0	0.22826674139093092
279	Feb25-FISH2-3L1-rep2-cp190-100x_Position006_5_cmle.ics	61	1	0	1.2995999999999999	0.5300007486524608	1.0	0.5097226605744432	1.0	0.26061659671168275	2.484784738429974	0.5542212197571763	0.6763158822181888	0.5501154205360447	0.3821521084071966	0.7529617364558505	0.9793041867364178	178.0	3.369355190203944	114.0	0.26285261129864773
280	Feb25-FISH2-3L1-rep2-cp190-100x_Position006_5_cmle.ics	62	1	0	1.5162	1.388488621892836	2.0	1.9830205042639815	1.0	0.21337241160381956	1.8711696693887059	0.915991834720384	0.947605374728011	0.9155252473137576	0.8531326409295856	0.3660808133582132	0.887607371098131	258.0	4.712471938665119	180.0	0.4150304388926017
281	Feb25-FISH2-3L1-rep2-cp190-100x_Position006_5_cmle.ics	63	1	0	1.083	0.39155170255443	1.0	0.42540144110901373	1.0	0.3094437279165693	2.431729045112666	0.5686892184420536	0.6942182805078996	0.568269199702756	0.41285418887919617	0.7590111751543077	1.0076016073163871	112.0	2.128459085554098	62.0	0.14295492895189613
282	Feb25-FISH2-3L1-rep2-cp190-100x_Position006_5_cmle.ics	64	1	0	1.2995999999999999	2.6238479635796788	1.0	1.7153360421684174	1.0	0.3336901407867226	2.5163172202639217	0.9055942361436441	0.9420827746635866	0.9036072565142239	0.8555603121011905	0.4131421629212506	1.0014419863439585	162.0	3.0586023925989547	112.0	0.25824116197761887
283	Feb25-FISH2-3L1-rep2-cp190-100x_Position006_5_cmle.ics	65	1	0	1.2995999999999999	0.36356197023974707	1.0	0.8779414014559871	1.0	0.2939427232771369	2.5661398345005555	0.6856969591960496	0.7706315515897081	0.6840942562592047	0.5799012388460539	0.6587447537794183	1.0006054628407233	172.0	3.258674203312178	115.0	0.2651583359591622
284	Feb25-FISH2-3L1-rep2-cp190-100x_Position006_5_cmle.ics	67	1	0	1.7328	0.2911393187026706	1.0	1.5162	1.0	0.2760649144452785	2.216940193347719	0.9241522644476581	0.9764902049105838	0.919742696158618	0.7445453324166489	0.5336960063690049	0.9972489088718514	254.0	4.786917856726601	200.0	0.46114493210289076
285	Feb25-FISH2-3L1-rep2-cp190-100x_Position006_5_cmle.ics	67	2	0	0.8664	0.21223434988738554	2.0	2.5991999999999997	1.0	0.3176904155016142	2.3874574979709675	0.9644508190891634	0.9751487636613642	0.9563429032028639	0.9406782674663948	0.35974269676014226	0.9954574937017918	100.0	1.8836918629301451	53.0	0.12220340700726606
286	Feb25-FISH2-3L1-rep2-cp190-100x_Position006_5_cmle.ics	68	1	0	1.2995999999999999	2.2502175940775437	1.0	0.3720027687491155	1.0	0.2826828280317748	2.450430270862417	0.4498148925051705	0.5730052183385222	0.4462820258046472	0.29391610913614047	0.7959884772359415	0.9898033645293518	164.0	3.126703053350103	105.0	0.24210108935401767
287	Feb25-FISH2-3L1-rep2-cp190-100x_Position006_5_cmle.ics	69	1	0	0.6497999999999999	2.8065718701032902	1.0	0.0	1.0	0.14559560860820753	1.3234032541231382	0.2506121884750583	0.3919141751253999	0.22854378134997433	0.030698289821872903	0.8991738949798165	0.7344461188724941	144.0	2.515912192359877	62.0	0.14295492895189613
288	Feb25-FISH2-3L1-rep2-cp190-100x_Position006_5_cmle.ics	71	1	0	1.5162	0.22459583355848645	1.0	0.3916201927270152	1.0	0.2981716364212792	2.335957843071715	0.4529626938132431	0.6172986143765306	0.4529626938132431	0.28984201816149935	0.7931738933591443	0.9882465893155148	216.0	4.078136523465268	163.0	0.375833119663856
289	Feb25-FISH2-3L1-rep2-cp190-100x_Position006_5_cmle.ics	72	1	0	1.083	0.4594808510849333	1.0	0.3095250132321943	1.0	0.31278239450462825	2.236936905848877	0.4300973546915925	0.5765141513763087	0.4300973546915925	0.2427619363629304	0.8342331783214038	0.9943318715246048	180.0	3.367240104433833	127.0	0.29282703188533565
290	Feb25-FISH2-3L1-rep2-cp190-100x_Position006_5_cmle.ics	73	1	0	1.083	0.2539869415080228	1.0	0.3720027687491155	1.0	0.31604798647714794	2.1045436737170773	0.47923795163254657	0.6192029615882774	0.47923795163254657	0.3146784202284985	0.7776787740823421	1.0006672424903449	156.0	2.901110908026349	103.0	0.23748964003298878
291	Feb25-FISH2-3L1-rep2-cp190-100x_Position006_5_cmle.ics	74	1	0	1.5162	0.1442741603709118	1.0	1.3412750573395087	1.0	0.2695646238779378	2.2505566508565993	0.7750481299261185	0.8518393584870474	0.7729529012335522	0.6929941476203797	0.5864352219668048	0.9940701581013119	236.0	4.478280144891719	177.0	0.40811326491105837
292	Feb25-FISH2-3L1-rep2-cp190-100x_Position006_5_cmle.ics	75	1	0	1.083	3.1908894451740273	1.0	1.786046258958641	1.0	0.323812912684108	2.304016708241404	0.9253354409106187	0.96277673307352	0.924254399113364	0.8801042887380881	0.357096947400149	1.0091084572526559	134.0	2.5264876212104337	83.0	0.1913751468226997
293	Feb25-FISH2-3L1-rep2-cp190-100x_Position006_5_cmle.ics	77	1	0	1.083	3.0498886326523285	1.0	0.7832403854540304	1.0	0.23561944901923448	2.4440951707453533	0.5918721279091874	0.6805214859055984	0.5848562273652581	0.4782613735955447	0.763096050411969	0.9811281183358751	120.0	2.2838354843565924	60.0	0.13834347963086724
294	Feb25-FISH2-3L1-rep2-cp190-100x_Position006_5_cmle.ics	77	2	0	1.5162	0.7963648183102838	1.0	1.1672919242844824	1.0	0.2792526803190927	2.7768444627913444	0.6905074355561944	0.757761310994978	0.687089908324948	0.6093515972418654	0.7286806885784827	0.9927782484955965	180.0	3.5076715974763513	120.0	0.2766869592617345
295	Feb25-FISH2-3L1-rep2-cp190-100x_Position006_5_cmle.ics	78	1	0	1.5162	3.3158124098116253	1.0	1.3586516622891616	1.0	0.2965696386911721	2.538548009956946	0.8265129961605392	0.8954541060133138	0.8236264950418474	0.7476141479987847	0.5878164903918939	0.9957064679737649	188.0	3.546021752076747	132.0	0.30435565518790797
296	Feb25-FISH2-3L1-rep2-cp190-100x_Position006_5_cmle.ics	79	1	0	1.5162	0.17143343310936957	1.0	1.3389208086236206	1.0	0.2731117070250386	2.3869289400172677	0.813423704491438	0.8857088861413096	0.8030647610139849	0.7151194449605053	0.5912772468800452	0.9903167963105494	216.0	4.148352269986528	156.0	0.35969304704025484
297	Feb25-FISH2-3L1-rep2-cp190-100x_Position006_5_cmle.ics	80	1	0	1.083	0.46344505205020303	1.0	0.6016084874694266	1.0	0.26978921292092234	2.0779636127218795	0.6033089176868309	0.7261025457153102	0.6022742406392461	0.46681862418685655	0.7075052872581513	0.9864750693873905	158.0	2.9692115687774976	97.0	0.22365529206990203
298	Feb25-FISH2-3L1-rep2-cp190-100x_Position006_5_cmle.ics	81	1	0	1.7328	0.3045427758928766	2.0	0.5097226605744432	1.0	0.2987910383485278	2.372125671556565	0.46161117493436554	0.6099553927200091	0.46161117493436554	0.28825686617471014	0.8134248472919687	0.9965235301034105	284.0	5.363728040025855	246.0	0.5672082664865556
299	Feb25-FISH2-3L1-rep2-cp190-100x_Position006_5_cmle.ics	82	1	0	1.2995999999999999	0.06232955373912067	1.0	0.0	1.0	0.2570945244484091	2.307014893835274	0.16422930336725472	0.3486228438961141	0.16422930336725472	0.028910455384857175	0.9378367539124112	0.9759598878325889	184.0	3.43322567941487	119.0	0.27438123460122005
300	Feb25-FISH2-3L1-rep2-cp190-100x_Position006_5_cmle.ics	83	1	0	1.7328	0.47868427242431083	1.0	0.32626801153583	1.0	0.3281852315738947	2.4952398634338113	0.4052723963337266	0.581350002634982	0.4052723963337266	0.20869665681588773	0.8039051910757171	1.0006866793577185	276.0	5.301972636585039	247.0	0.5695139911470701
301	Feb25-FISH2-3L1-rep2-cp190-100x_Position006_5_cmle.ics	84	1	0	1.2995999999999999	0.7053626133422108	1.0	1.3586516622891618	1.0	0.3270921526292761	2.445084163357972	0.8824602611023106	0.9357076528104004	0.8786147375320915	0.799262577156279	0.4709018395072434	1.00528124903424	142.0	2.7052692688533484	91.0	0.20982094410681532
302	Feb25-FISH2-3L1-rep2-cp190-100x_Position006_5_cmle.ics	85	1	0	1.5162	0.18416393864688124	1.0	0.0	1.0	0.2114963912425858	2.506883782608023	0.13895761442802265	0.25227879419233024	0.08056351324956051	0.029347613776938602	0.9496193931567153	0.9307351630816906	204.0	3.997206042724255	126.0	0.2905213072248212
303	Feb25-FISH2-3L1-rep2-cp190-100x_Position006_5_cmle.ics	86	1	0	1.2995999999999999	NA	0.0	0.0	1.0	0.21242925531411075	3.9249985450600047	0.11017685699848408	0.3306316321374432	0.11017685699848408	0.03969681657402729	0.9422066667574948	0.911702623266514	110.0	2.130574171324209	50.0	0.11528623302572269
304	Feb25-FISH2-3L1-rep2-cp190-100x_Position006_5_cmle.ics	87	1	0	0.8664	NA	0.0	0.5556144027286182	1.0	0.29416616971153386	2.025303535024265	0.6555259420656382	0.7746726844736689	0.6491838997723868	0.5138902398692683	0.6903625321326075	0.9564666047967646	100.0	1.8602866140897247	51.0	0.11759195768623716
305	Feb25-FISH2-3L1-rep2-cp190-100x_Position006_5_cmle.ics	88	1	0	1.7328	0.32546069743264966	1.0	2.6393594976528667	1.0	0.3028248020679666	2.490337469927075	0.9613412818764868	0.9837400353371638	0.9604752431169048	0.9210304817818834	0.27032429087009957	0.9974314743162163	252.0	4.7890329424967115	207.0	0.477285004726492
306	Feb25-FISH2-3L1-rep2-cp190-100x_Position006_5_cmle.ics	88	2	0	1.083	0.20860212991421917	2.0	2.6853408411520028	1.0	0.2877501921667834	2.248963707840205	0.9523991708287539	0.9706416338568984	0.9521487499826097	0.9266684288874358	0.358480078648654	0.9948917759818446	136.0	2.5711830331211623	80.0	0.18445797284115634
307	Feb25-FISH2-3L1-rep2-cp190-100x_Position006_5_cmle.ics	89	1	0	1.083	1.7185140138195651	1.0	1.3634295145034998	1.0	0.30443970331245684	2.3822830550190046	0.8548359447320603	0.9115738677272259	0.850644564062125	0.7615541536668152	0.4998748507110143	1.0016569471009977	170.0	3.2139787914014493	115.0	0.2651583359591622
308	Feb25-FISH2-3L1-rep2-cp190-100x_Position006_5_cmle.ics	90	1	0	0.8664	NA	0.0	0.0	1.0	0.2315593589901708	2.0803564488321133	0.2745203576699366	0.46497959892351765	0.2745203576699366	0.037711606910322076	0.8762753296059917	0.9433319097014206	118.0	2.145519077084184	58.0	0.13373203030983835
309	Feb25-FISH2-3L1-rep2-cp190-100x_Position006_5_cmle.ics	92	1	0	1.2995999999999999	2.951684893351558	1.0	0.8165114261796649	1.0	0.3213200397477352	2.3359184777909254	0.70999176160241	0.8171991112516539	0.7081776498098511	0.5477910276360792	0.6645860019162908	0.996888607310396	166.0	3.1011827187395724	114.0	0.26285261129864773
310	Feb25-FISH2-3L1-rep2-cp190-100x_Position006_5_cmle.ics	94	1	0	1.083	0.255200444056768	1.0	0.10317500441073144	1.0	0.323812912684108	2.415864049454652	0.3000891115339226	0.4575636424941596	0.27997880590544544	0.07519086727198285	0.8868991930523067	1.0035644004419002	134.0	2.5264876212104337	83.0	0.1913751468226997
311	Feb25-FISH2-3L1-rep2-cp190-100x_Position006_5_cmle.ics	95	1	0	1.083	NA	0.0	0.41270001764292574	1.0	0.2957864950993678	2.6560100804211677	0.5636508799347694	0.6712220561255691	0.5601854997621798	0.4078106951144934	0.7400978265033037	1.0175576374131403	110.0	2.107168922483789	59.0	0.13603775497035278
312	Feb25-FISH2-3L1-rep2-cp190-100x_Position006_5_cmle.ics	96	1	0	1.2995999999999999	2.432396455709559	1.0	0.9228252937649445	1.0	0.2625618704319815	2.759652734702926	0.7103160466181485	0.7984333384226509	0.7063548611464536	0.6009466130591887	0.6365649224994436	0.9722069344737589	146.0	2.794660092674805	85.0	0.19598659614372857
313	Feb25-FISH2-3L1-rep2-cp190-100x_Position006_5_cmle.ics	97	1	0	1.5162	1.6771626337602707	1.0	0.8318234787411565	1.0	0.2767585061003246	2.25356417929125	0.5982634770916216	0.7106337237667236	0.597589176282064	0.466951327380976	0.708394166124426	0.965714919705833	258.0	4.829498182867218	205.0	0.472673555405463
314	Feb25-FISH2-3L1-rep2-cp190-100x_Position006_5_cmle.ics	99	1	0	1.2995999999999999	0.1565451201201417	1.0	0.1459114905355603	1.0	0.32095231069837415	2.723514883646601	0.3240714463851122	0.4839357429718876	0.31995218561612615	0.15041751588796298	0.8699641307221473	1.0077600267097073	168.0	3.2160938771715606	116.0	0.2674640606196767
315	Feb25-FISH2-3L1-rep2-cp190-100x_Position006_5_cmle.ics	100	1	0	1.083	0.4192818584846927	1.0	1.30507204614332	1.0	0.27466855967843334	1.9527790608194235	0.8233230966828312	0.8828370067265497	0.8198898393696639	0.7464288360681383	0.5556973552678415	0.9830849688251254	182.0	3.341719769823301	121.0	0.27899268392224896
316	Feb25-FISH2-3L1-rep2-cp190-100x_Position006_5_cmle.ics	101	1	0	1.5162	2.1992882141426193	1.0	0.0	1.0	0.1392174113495393	2.154923815269706	0.08660209361087715	0.3161923956202623	0.08660209361087715	0.03030622067139935	0.9461553746782244	0.7625474825674252	186.0	3.5949473355276975	89.0	0.2052094947857864
317	Feb25-FISH2-3L1-rep2-cp190-100x_Position006_5_cmle.ics	102	1	0	1.2995999999999999	3.5907390706448523	1.0	1.867613166434929	1.0	0.13287501526927725	2.3812886615328246	0.9610912464311125	0.9840041790883463	0.9574525574399482	0.9010663880607769	0.38003374376095483	0.8920197779693805	142.0	2.7286745176937672	58.0	0.13373203030983835
318	Feb25-FISH2-3L1-rep2-cp190-100x_Position006_5_cmle.ics	103	1	0	1.2995999999999999	0.2686496426785493	1.0	0.9822185052554624	1.0	0.2876507629637746	2.3955990164858365	0.7319505415805325	0.8219171718579426	0.7310833933368949	0.6019170170100419	0.6270142516470435	0.9938354077076049	188.0	3.5694270009171674	130.0	0.29974420586687905
319	Feb25-FISH2-3L1-rep2-cp190-100x_Position006_5_cmle.ics	104	1	0	1.2995999999999999	0.2744367781508393	1.0	0.10317500441073144	1.0	0.286050250349916	2.050600748471985	0.305884921934709	0.4965098082032245	0.305884921934709	0.09379117079739419	0.8705054921963765	0.9666036709900581	196.0	3.6545876531984023	138.0	0.3181900031509946
320	Feb25-FISH2-3L1-rep2-cp190-100x_Position006_5_cmle.ics	105	1	0	1.7328	0.11551176750100915	1.0	0.0	1.0	0.19447542532079187	2.5734557990633458	0.137328125	0.2478515625	0.07809375	0.028390625	0.9382641993532417	0.9469904094784537	212.0	4.152582441526751	128.0	0.2951327565458501
321	Feb25-FISH2-3L1-rep2-cp190-100x_Position006_5_cmle.ics	106	1	0	1.2995999999999999	0.3962676150083733	1.0	0.3095250132321943	1.0	0.29916811979196134	2.4586701657493624	0.44961456625623497	0.5756130314974363	0.4434580906205309	0.2549182043322055	0.8084069502868911	0.9972549119102906	170.0	3.2139787914014493	114.0	0.26285261129864773
322	Feb25-FISH2-3L1-rep2-cp190-100x_Position006_5_cmle.ics	109	1	0	1.7328	0.226469898537217	1.0	0.20635000882146287	1.0	0.28580536638452714	2.5039239154771336	0.3389963129379127	0.5085833856951475	0.337825581808913	0.1420615537824989	0.8735897842693011	0.9897363546155321	274.0	5.21046672699347	228.0	0.5257052225972955
323	Feb25-FISH2-3L1-rep2-cp190-100x_Position006_5_cmle.ics	109	2	0	1.083	0.1744387427441824	2.0	3.0324	1.0	0.32206233437816617	2.4189434734020936	0.9840187791200844	0.9926688520314408	0.9774122989009947	0.9570534327615028	0.2465875293695474	0.9904847536559225	160.0	3.013906980688226	108.0	0.24901826333556107
324	Feb25-FISH2-3L1-rep2-cp190-100x_Position006_5_cmle.ics	110	1	0	1.2995999999999999	0.35299516155724475	1.0	0.4377344716066809	1.0	0.293128628165803	2.4115101064627966	0.4932065648709565	0.638963842417701	0.4869051776134091	0.3319497793720834	0.7923566265006114	0.9943219488691223	182.0	3.435340765184981	125.0	0.28821558256430674
325	Feb25-FISH2-3L1-rep2-cp190-100x_Position006_5_cmle.ics	111	1	0	1.2995999999999999	4.744786588541511	1.0	0.0	1.0	0.22108422764558305	3.2391109024337497	0.42002094477445256	0.6253840237432049	0.4105653785485532	0.07088198358312077	0.8351878119185608	0.9375349049642255	170.0	3.213978791401449	98.0	0.2259610167304165
326	Feb25-FISH2-3L1-rep2-cp190-100x_Position006_5_cmle.ics	111	2	0	1.083	5.337075656689545	1.0	0.23991798918621013	1.0	0.24130348670608903	1.9694747946293454	0.35324100830403815	0.49438141216448167	0.32872866957228336	0.17861503765279474	0.8812719955149689	0.8737661864967395	156.0	2.9011109080263493	90.0	0.20751521944630086
327	Feb25-FISH2-3L1-rep2-cp190-100x_Position006_5_cmle.ics	112	1	0	0.8664	4.905770155316579	1.0	0.3095250132321943	1.0	0.3340725384089969	2.1473276172421243	0.45110238299557726	0.5890817875767378	0.43989702290580235	0.29983002178361606	0.7880602016350563	0.9876115161470934	108.0	2.062473510573061	61.0	0.1406492042913817
328	Feb25-FISH2-3L1-rep2-cp190-100x_Position006_5_cmle.ics	113	1	0	1.2995999999999999	0.2924831695923307	1.0	0.2918229810711206	1.0	0.2792526803190927	2.0269810247579545	0.39941822182584996	0.5572859798127975	0.39776790551522373	0.2349575335272594	0.8491627976533126	0.9786976843071539	180.0	3.367240104433833	120.0	0.2766869592617345
329	Feb25-FISH2-3L1-rep2-cp190-100x_Position006_5_cmle.ics	114	1	0	0.8664	3.301958547043154	1.0	0.20635000882146287	1.0	0.31077020754012613	2.464956339060221	0.2970227549870004	0.41710477877735086	0.2970227549870004	0.16610392747854497	0.8699092478553484	0.9624183226661893	102.0	1.9283872748408741	54.0	0.12450913166778053
330	Feb25-FISH2-3L1-rep2-cp190-100x_Position006_5_cmle.ics	114	2	0	0.6497999999999999	0.35892280183209446	1.0	2.5180387938471624	1.0	0.28725007890400167	1.9531164755441757	0.9931320893633665	0.9997756712606125	0.9926144076570876	0.9755452913972804	0.19185371649604696	0.9781410789461978	106.0	1.9241571033006517	55.0	0.12681485632829495
331	Feb25-FISH2-3L1-rep2-cp190-100x_Position006_5_cmle.ics	115	1	0	1.2995999999999999	0.20062827767817948	1.0	0.0	1.0	0.2989294088085085	2.318226297059859	0.21603718373889957	0.380225782648154	0.21603718373889957	0.029087963630503557	0.9180268077897263	1.0015791967249594	174.0	3.303369615222907	118.0	0.27207550994070556
332	Feb25-FISH2-3L1-rep2-cp190-100x_Position006_5_cmle.ics	116	1	0	1.2995999999999999	1.92490750368558	1.0	0.8972608143895275	1.0	0.28610847979324433	2.497065715038623	0.7041740173909928	0.8004558195348671	0.701335219894866	0.5915624132465276	0.6297847276459855	0.995722328087955	156.0	2.9713266545476085	98.0	0.2259610167304165
333	Feb25-FISH2-3L1-rep2-cp190-100x_Position006_5_cmle.ics	118	1	0	1.2995999999999999	0.2087154899305118	1.0	1.021380433748922	1.0	0.2839228261629219	2.4973806787727653	0.7366613611985744	0.810270405868309	0.7366094598802809	0.6381180581986783	0.6042294264607773	0.9865881762467019	174.0	3.3033696152229064	115.0	0.2651583359591622
334	Feb25-FISH2-3L1-rep2-cp190-100x_Position006_5_cmle.ics	119	1	0	1.7328	0.5378775802246869	1.0	1.2466683216206906	1.0	0.2061848637027374	4.22037513904237	0.8489014926595548	0.914525276930322	0.8478572452343414	0.7524877659247733	0.5050783206160714	0.8881849400278805	174.0	3.326774864063326	98.0	0.2259610167304165
335	Feb25-FISH2-3L1-rep2-cp190-100x_Position006_5_cmle.ics	120	1	0	1.2995999999999999	2.0080321712841473	1.0	0.8058225447605828	1.0	0.279227296103668	2.7411523874852275	0.658981215757892	0.7620744195147404	0.658981215757892	0.5375847899817375	0.6777684342838197	0.9753863513778777	182.0	3.4587460140254005	122.0	0.2812984085827634
336	Feb25-FISH2-3L1-rep2-cp190-100x_Position006_5_cmle.ics	121	1	0	1.5162	0.06729233272347789	1.0	0.9479040472602467	1.0	0.31593905358460345	2.541382966617951	0.6891432648031649	0.7880180297036125	0.6838705493222648	0.5658181464427006	0.6467509200412036	0.9985901075762542	204.0	3.9035850473625757	154.0	0.3550815977192259
337	Feb25-FISH2-3L1-rep2-cp190-100x_Position006_5_cmle.ics	122	1	0	1.7328	0.9961105423114398	1.0	1.3477239015757756	1.0	0.2891693237963332	3.1797678671780747	0.8177592044657291	0.8883567702772779	0.8164963548180459	0.7170789738584022	0.5079240555389166	0.9772429017450386	220.0	4.2845535914888275	165.0	0.3804445689848849
338	Feb25-FISH2-3L1-rep2-cp190-100x_Position006_5_cmle.ics	123	1	0	1.2995999999999999	0.2907555627163933	1.0	1.3380223200825005	1.0	0.2735008026506843	2.4795554887752274	0.9197572363998048	0.9777681589199045	0.9147380344989547	0.7909018907195418	0.4958678793516761	0.9962183197318764	170.0	3.237384040241869	109.0	0.25132398799607547
339	Feb25-FISH2-3L1-rep2-cp190-100x_Position006_5_cmle.ics	125	1	0	1.083	0.17497372014692528	1.0	1.1471882507794313	1.0	0.30518905992860607	2.61128185426284	0.8561044536833238	0.917176163691204	0.8543110241569523	0.754524333577892	0.5231635236242569	1.015953670763161	122.0	2.328530896267321	70.0	0.1614007262360118
340	Feb25-FISH2-3L1-rep2-cp190-100x_Position006_5_cmle.ics	127	1	0	1.083	0.37708418156838586	1.0	0.32626801153583	1.0	0.31092308323314777	2.581472118650227	0.4439405197286526	0.5549931970163368	0.4146635659213942	0.2715307195723287	0.8350837805881549	0.9932270368709497	138.0	2.615878445031891	85.0	0.19598659614372857
341	Feb25-FISH2-3L1-rep2-cp190-100x_Position006_5_cmle.ics	128	1	0	1.5162	0.14805686540054072	1.0	0.9321735129523284	1.0	0.3063323109039217	2.4318878042182153	0.714338817374544	0.8221312039650306	0.707998898602602	0.5653989123700696	0.6607733188112264	0.9948563752707007	198.0	3.7460935627899703	145.0	0.33433007577459584
342	Feb25-FISH2-3L1-rep2-cp190-100x_Position006_5_cmle.ics	129	1	0	1.2995999999999999	0.3111996455044653	1.0	1.4504402491408603	1.0	0.3161256321025793	2.9697619332391314	0.8680468796478077	0.9213134120326696	0.8656757009425223	0.7907073591528347	0.4853198168265355	0.9922731689127209	158.0	3.062832564139177	105.0	0.24210108935401767
343	Feb25-FISH2-3L1-rep2-cp190-100x_Position006_5_cmle.ics	130	1	0	1.2995999999999999	2.9785634240927825	1.0	1.7974851759308024	1.0	0.30300855069345994	2.436237772936941	0.9347570612311059	0.9693196093528387	0.9333387364752603	0.8670786562386027	0.4033428128293846	0.9964319946168796	180.0	3.3672401044338325	125.0	0.28821558256430674
344	Feb25-FISH2-3L1-rep2-cp190-100x_Position006_5_cmle.ics	131	1	0	0.8664	4.72983952266712	1.0	0.3095250132321943	1.0	0.2931837363478982	2.1011519947968242	0.4776788970749143	0.6027700780509154	0.46181340725071124	0.32292654460573345	0.8003516722054304	0.993177525398161	104.0	1.9028669402303429	54.0	0.12450913166778053
345	Feb25-FISH2-3L1-rep2-cp190-100x_Position006_5_cmle.ics	132	1	0	1.2995999999999999	0.09219365322682306	1.0	1.2944547249242173	1.0	0.2890909267796596	2.376897649933511	0.7884258913475967	0.8637193859190505	0.7846235325271428	0.7073405895014157	0.5883464144001175	0.997138660724592	200.0	3.7673837258602787	143.0	0.3297186264535669
346	Feb25-FISH2-3L1-rep2-cp190-100x_Position006_5_cmle.ics	134	1	0	1.2995999999999999	0.16466429616243292	1.0	0.46141264688247224	1.0	0.26850545931466896	2.6272478455318233	0.5215737582355965	0.6510396710434092	0.5090696696416055	0.3622213915237606	0.7680044745482506	0.9890409713031165	170.0	3.2139787914014493	108.0	0.24901826333556107
347	Feb25-FISH2-3L1-rep2-cp190-100x_Position006_5_cmle.ics	135	1	0	1.2995999999999999	0.3667001516881771	1.0	2.166	1.0	0.2667602850650871	2.3457451053876794	0.9827965612683013	0.9960927948986278	0.981642493178284	0.9585953622111162	0.20655771925343366	0.9932320018321262	164.0	3.079892555669263	102.0	0.23518391537247432
348	Feb25-FISH2-3L1-rep2-cp190-100x_Position006_5_cmle.ics	137	1	0	1.2995999999999999	0.19849026146539037	1.0	0.20635000882146287	1.0	0.2877226213926332	2.820045574535522	0.3796268764088053	0.567229389477723	0.38307035633782555	0.19656611193707735	0.8470438536255477	0.9998048471134808	162.0	3.105412890279794	104.0	0.2397953646935032
349	Feb25-FISH2-3L1-rep2-cp190-100x_Position006_5_cmle.ics	138	1	0	1.7328	0.14181946554122798	2.0	2.7251270950003463	1.0	0.3101831742224671	2.263219284234149	0.9574173734798386	0.9804325624180615	0.9573630496664518	0.9211145797871955	0.32693426890868704	0.9897344794414075	294.0	5.540394601898661	264.0	0.6087113103758159
350	Feb25-FISH2-3L1-rep2-cp190-100x_Position006_5_cmle.ics	140	1	0	1.083	0.23528758888383358	1.0	0.8815276241084421	1.0	0.293128628165803	1.8797884066956396	0.6739185851987572	0.7594877718473672	0.6710587110650841	0.567784593324305	0.6658370598424119	0.9973285690296554	182.0	3.3885302675041413	125.0	0.28821558256430674
351	Feb25-FISH2-3L1-rep2-cp190-100x_Position007_6_cmle.ics	1	1	0	1.2995999999999999	0.11856563972232366	1.0	2.04382171327147	1.0	0.27451374210420326	2.397223042470645	0.9652762649983009	0.9856094734365606	0.9606493382013367	0.927925376645783	0.3639834544614951	0.9910875732212012	178.0	3.3459499413635236	117.0	0.26976978528019113
352	Feb25-FISH2-3L1-rep2-cp190-100x_Position007_6_cmle.ics	2	1	0	1.083	3.49539971380745	1.0	0.9590684260691023	1.0	0.31944107948200384	2.644310080293305	0.8312985762432079	0.9015492812435518	0.8300089414677764	0.7267177935208748	0.5015603427595969	1.009024458312323	106.0	2.041183347502752	58.0	0.13373203030983835
353	Feb25-FISH2-3L1-rep2-cp190-100x_Position007_6_cmle.ics	4	1	0	1.2995999999999999	0.6756394611071856	1.0	0.8972608143895275	1.0	0.3219443448290141	2.5311062082517375	0.68679728206222	0.7959832718851885	0.6845196380145647	0.5623609799201682	0.6401826196947938	0.9993228423836316	182.0	3.435340765184981	131.0	0.3020499305273935
354	Feb25-FISH2-3L1-rep2-cp190-100x_Position007_6_cmle.ics	5	1	0	1.7328	0.40821701332037047	1.0	1.7672985383515813	1.0	0.24613296017162722	3.3451262632618426	0.9118523884485185	0.9518165860997729	0.904935709011883	0.8485539751751807	0.45449762501799795	0.9669133575950913	212.0	4.129177192686331	144.0	0.33202435111408135
355	Feb25-FISH2-3L1-rep2-cp190-100x_Position007_6_cmle.ics	6	1	0	1.5162	1.1641651696812831	1.0	1.1286481129264143	1.0	0.2877226213926332	3.046921211152485	0.8400532642468272	0.9158506427037946	0.8362758508238747	0.6983459096138342	0.5674714670970568	0.9947082297041449	162.0	3.175628636801054	104.0	0.2397953646935032
356	Feb25-FISH2-3L1-rep2-cp190-100x_Position007_6_cmle.ics	7	1	0	1.2995999999999999	0.38536562886272435	1.0	1.6456566907434287	1.0	0.28102923539568075	2.2053005971500332	0.920012193263222	0.9560229639790683	0.9155006858710563	0.8606665650561398	0.44404965224545523	0.9894800635988135	158.0	2.9458063199370774	99.0	0.22826674139093092
357	Feb25-FISH2-3L1-rep2-cp190-100x_Position007_6_cmle.ics	8	1	0	1.2995999999999999	3.152653657887136	1.0	0.7295574526778015	1.0	0.2577247513313282	2.504734543264317	0.6265693016213488	0.7337707400164027	0.6265693016213488	0.48563576430509114	0.6820278686736672	0.9835030099747724	192.0	3.6588178247386236	127.0	0.29282703188533565
358	Feb25-FISH2-3L1-rep2-cp190-100x_Position007_6_cmle.ics	9	1	0	1.2995999999999999	0.18744770506515304	1.0	0.20635000882146287	1.0	0.24973462674797048	2.1163090787398318	0.33254852471676255	0.4906011320079485	0.33254852471676255	0.18039139975325616	0.853525696526545	0.9813666579664118	172.0	3.211863705631338	106.0	0.24440681401453213
359	Feb25-FISH2-3L1-rep2-cp190-100x_Position007_6_cmle.ics	10	1	0	1.5162	0.5653369815234419	1.0	1.083	1.0	0.33685872943009015	2.826203752966478	0.8558011016245629	0.919814093280575	0.8413006198910494	0.6616927933878288	0.6180243247923468	0.9984805938875224	182.0	3.505556511706241	134.0	0.30896710450893683
360	Feb25-FISH2-3L1-rep2-cp190-100x_Position007_6_cmle.ics	11	1	0	1.2995999999999999	0.39030093322588616	1.0	0.744005537498231	1.0	0.30682137300883505	2.524212518571383	0.6260075475164384	0.7378807247452904	0.6253186261376771	0.49434701735316405	0.6919430519215249	0.9982021167448268	184.0	3.5034414259361295	130.0	0.29974420586687905
361	Feb25-FISH2-3L1-rep2-cp190-100x_Position007_6_cmle.ics	12	1	0	1.2995999999999999	2.7057601704337944	1.0	1.4245214444092165	1.0	0.2617777079548179	2.135161910082605	0.8752692787701015	0.9343357260391577	0.8725506562055342	0.7854951152234915	0.43091580947765523	0.9791544363007524	190.0	3.5673119151470556	126.0	0.2905213072248212
362	Feb25-FISH2-3L1-rep2-cp190-100x_Position007_6_cmle.ics	13	1	0	1.2995999999999999	0.34234797718815074	1.0	0.0	1.0	0.17903861258425513	3.056826466473871	0.10858872493378736	0.25438895194854333	0.10858872493378736	0.03901816118047673	0.9576529508173596	0.9497691921589217	118.0	2.3327610678075437	51.0	0.11759195768623716
363	Feb25-FISH2-3L1-rep2-cp190-100x_Position007_6_cmle.ics	16	1	0	0.8664	1.1250819064993558	1.0	0.9378659497950863	1.0	0.265730768021239	1.7726390235431013	0.8123395790554415	0.8898870636550308	0.8056821098562629	0.7127502566735113	0.6213861323023074	0.9384098685114771	114.0	2.102938750943567	59.0	0.13603775497035278
364	Feb25-FISH2-3L1-rep2-cp190-100x_Position007_6_cmle.ics	18	1	0	1.2995999999999999	0.2015311918702715	1.0	0.5158750220536572	1.0	0.2920931800722684	2.5072005439588043	0.5149421949859021	0.6298301380748982	0.49797892581244124	0.35536138640340487	0.7550366460567131	0.9878033709106987	188.0	3.5460217520767467	131.0	0.3020499305273935
365	Feb25-FISH2-3L1-rep2-cp190-100x_Position007_6_cmle.ics	19	1	0	1.2995999999999999	0.46328120083792684	1.0	0.9342894015681998	1.0	0.3157075706016337	2.5493690514917726	0.6814887917665304	0.78130903707881	0.6812068236289299	0.5820174820245312	0.6138989004497402	0.9948275655959343	166.0	3.147993216420412	113.0	0.2605468866381333
366	Feb25-FISH2-3L1-rep2-cp190-100x_Position007_6_cmle.ics	20	1	0	1.2995999999999999	4.095742664557	1.0	0.8318234787411565	1.0	0.3016172195643787	2.050129658488787	0.6454238108563952	0.7316570486397362	0.6448036182941679	0.5394918958984094	0.6945589751430928	0.9981046667165094	186.0	3.5013263401660186	131.0	0.3020499305273935
367	Feb25-FISH2-3L1-rep2-cp190-100x_Position007_6_cmle.ics	21	1	0	1.083	0.3535650692035469	1.0	0.0	1.0	0.335059513175588	2.588001880225975	0.16158138334757857	0.3301093389669242	0.15694495960263832	0.02955216178296699	0.9331257972243998	0.9679277451034543	152.0	2.8585305818857316	102.0	0.23518391537247432
368	Feb25-FISH2-3L1-rep2-cp190-100x_Position007_6_cmle.ics	22	1	0	1.5162	0.24500569245928425	1.0	0.0	1.0	0.2933898472602468	3.048432205177697	0.16172541653848022	0.34548810699655114	0.16172541653848022	0.030149451901747115	0.9264613258176738	0.967776939619003	180.0	3.460861099795512	123.0	0.2836041332432778
369	Feb25-FISH2-3L1-rep2-cp190-100x_Position007_6_cmle.ics	23	1	0	0.8664	3.853326838666094	1.0	0.0	1.0	0.18325824138071842	1.4226901241489005	0.16548361531304917	0.39147083146686884	0.16548361531304917	0.030887116226181042	0.930739566460037	0.7980841686987064	162.0	2.964981397237275	83.0	0.1913751468226997
370	Feb25-FISH2-3L1-rep2-cp190-100x_Position007_6_cmle.ics	24	1	0	1.2995999999999999	NA	0.0	0.0	1.0	0.2739999386659563	2.347487210149642	0.2110058446811889	0.37220714215504663	0.20296090188042976	0.028920964485811714	0.9126530407458157	0.9852617920718879	194.0	3.6567027389685127	133.0	0.3066613798484224
371	Feb25-FISH2-3L1-rep2-cp190-100x_Position007_6_cmle.ics	25	1	0	1.2995999999999999	0.3449286796128667	1.0	0.0	1.0	0.27258798385801636	2.6511192771302228	0.16828488206065453	0.36753479163097075	0.17273973385116226	0.03220248634035829	0.9319840680948173	0.9816782680820765	166.0	3.171398465260832	105.0	0.24210108935401767
372	Feb25-FISH2-3L1-rep2-cp190-100x_Position007_6_cmle.ics	26	1	0	1.9493999999999998	0.19537791469756438	1.0	0.6497999999999999	1.0	0.2826255781655124	2.4691266104442313	0.7627245301818383	0.9048857925722668	0.7604826879964574	0.428529912975403	0.6510762967781312	0.9914775189645707	294.0	5.63401559726034	252.0	0.5810426144496424
373	Feb25-FISH2-3L1-rep2-cp190-100x_Position007_6_cmle.ics	27	1	0	1.5162	0.468556233602831	1.0	1.2536039404732575	1.0	0.29973978350706604	2.3605369709400548	0.8042078001828898	0.881658957261192	0.7998691737252782	0.692568266618608	0.5980297211788721	1.0061931259294148	204.0	3.973800793883835	150.0	0.3458586990771681
374	Feb25-FISH2-3L1-rep2-cp190-100x_Position007_6_cmle.ics	28	1	0	0.8664	0.3627452355356342	1.0	0.0	1.0	0.2995421726268352	2.135503569442347	0.29900131962659454	0.46676495984099314	0.29900131962659454	0.03936886007070592	0.8681760289578189	0.9913713141094491	112.0	2.128459085554098	61.0	0.1406492042913817
375	Feb25-FISH2-3L1-rep2-cp190-100x_Position007_6_cmle.ics	29	1	0	1.5162	1.3283357839917351	1.0	2.0391855365838123	1.0	0.27914531831119865	2.9724189268325607	0.8912929146621144	0.925057765592399	0.8895685686203507	0.8306649078337041	0.46305463266416075	0.9966656884518704	176.0	3.4182807736548946	116.0	0.2674640606196767
376	Feb25-FISH2-3L1-rep2-cp190-100x_Position007_6_cmle.ics	29	2	0	1.2995999999999999	1.4840324535905003	1.0	0.2918229810711206	1.0	0.3148577864191545	2.604165272689479	0.32631524494335523	0.45970634386908765	0.32631524494335523	0.1839230596796165	0.8531281188158427	0.9907385190600265	148.0	2.839355504585534	95.0	0.21904384274887315
377	Feb25-FISH2-3L1-rep2-cp190-100x_Position007_6_cmle.ics	30	1	0	1.2995999999999999	0.23658361603985287	1.0	1.7558828029119742	1.0	0.3273992772007014	2.7246444858379757	0.932664272507467	0.9751191153463235	0.9317931304224151	0.8792357061584412	0.3958672544703661	1.000949308096103	164.0	3.150108302190523	113.0	0.2605468866381333
378	Feb25-FISH2-3L1-rep2-cp190-100x_Position007_6_cmle.ics	31	1	0	1.5162	0.37892261645053066	1.0	0.42540144110901373	1.0	0.2856748625464161	2.5840187586271686	0.5053154975045919	0.641118882848785	0.5040167721107999	0.30097961001131746	0.7542059144067547	0.9995959640265791	220.0	4.214337844967567	164.0	0.3781388443243705
379	Feb25-FISH2-3L1-rep2-cp190-100x_Position007_6_cmle.ics	32	1	0	1.2995999999999999	0.36044767513304304	1.0	1.6776879206634818	1.0	0.2688597490768461	3.0627532852823354	0.9007783341241794	0.9425668737030716	0.8997443324669439	0.8452219916571647	0.512493423650122	0.9956221621627123	156.0	2.994731903388028	95.0	0.21904384274887315
380	Feb25-FISH2-3L1-rep2-cp190-100x_Position007_6_cmle.ics	33	1	0	1.2995999999999999	0.5656957641144336	1.0	0.43046674663324214	1.0	0.2970299522544141	2.2229568360784446	0.48013576804480035	0.6297912993498979	0.47831051114960116	0.31773062315047107	0.7858596656881156	0.9930345973724989	186.0	3.5013263401660186	130.0	0.29974420586687905
381	Feb25-FISH2-3L1-rep2-cp190-100x_Position007_6_cmle.ics	34	1	0	1.083	2.4625051877002195	2.0	0.10317500441073144	1.0	0.2786887442740712	2.752468467367892	0.19562710424186597	0.34884982987550384	0.18991463427696195	0.07071502272491959	0.9275636125161956	0.9814057266951872	134.0	2.5732981188912736	77.0	0.17754079885961296
382	Feb25-FISH2-3L1-rep2-cp190-100x_Position007_6_cmle.ics	34	2	0	1.5162	0.22245558200065593	2.0	0.3777847188762272	1.0	0.27883246521259236	2.49145140880445	0.38517756855856533	0.534763950030169	0.38517756855856533	0.2501579854974669	0.8638194182294894	0.9900691717700589	254.0	4.833728354407441	201.0	0.4634506567634053
383	Feb25-FISH2-3L1-rep2-cp190-100x_Position007_6_cmle.ics	35	1	0	1.2995999999999999	0.24992236963985442	1.0	0.23070632344123612	1.0	0.28230249772101607	2.6618797766840467	0.37610296798658205	0.5337453511266681	0.37610296798658205	0.17263910158244003	0.8478582175192808	0.9981680014237957	194.0	3.680107987808933	135.0	0.31127282916945126
384	Feb25-FISH2-3L1-rep2-cp190-100x_Position007_6_cmle.ics	36	1	0	1.5162	0.6442253558960624	1.0	0.5595020986366908	1.0	0.2535752040963752	2.9287867230467026	0.6191841709083088	0.745813319951251	0.6122947881568571	0.3852820990752025	0.7492187316711812	0.9747179600618027	206.0	3.9248752104328846	140.0	0.3228014524720236
385	Feb25-FISH2-3L1-rep2-cp190-100x_Position007_6_cmle.ics	38	1	0	1.7328	0.19957286737622493	1.0	0.0	1.0	0.09334712237935608	1.7026906376491602	0.12111685660634837	0.25893637537569714	0.12107456424773172	0.01805319814815859	0.9514947044953821	0.578033345409688	322.0	6.142725119808437	166.0	0.3827502936453994
386	Feb25-FISH2-3L1-rep2-cp190-100x_Position007_6_cmle.ics	39	1	0	1.5162	0.16555997726546118	1.0	2.6853408411520028	1.0	0.2659493000774543	2.8261251636713918	0.9961204728872143	0.999948113320508	0.9952982685814182	0.981959400668939	0.14076506861712196	0.9942065529511763	188.0	3.5928322497575866	125.0	0.28821558256430674
387	Feb25-FISH2-3L1-rep2-cp190-100x_Position007_6_cmle.ics	40	1	0	1.5162	5.033229093369378	1.0	0.4660867564761642	1.0	0.3210269282570085	2.040989658175528	0.46448323408639786	0.6154238071427489	0.45634271254754005	0.2808025364789309	0.8137531876135347	1.0006210062122838	272.0	5.118960817401903	239.0	0.5510681938629545
388	Feb25-FISH2-3L1-rep2-cp190-100x_Position007_6_cmle.ics	41	1	0	1.2995999999999999	0.16010944073535027	1.0	0.0	1.0	0.2903685290029938	2.077459261845228	0.2005920422174672	0.3716574556624703	0.2005920422174672	0.026622208803182064	0.9141987429186218	0.9986988358016403	208.0	3.8291391293010943	152.0	0.350470148398197
389	Feb25-FISH2-3L1-rep2-cp190-100x_Position007_6_cmle.ics	42	1	0	1.2995999999999999	0.08287210009955424	1.0	0.5556144027286182	1.0	0.29388427730391214	2.3436793308608665	0.5412121835768676	0.636542155450367	0.5344892639088976	0.4186646772312547	0.7364695309780608	0.9800055374184911	174.0	3.326774864063326	117.0	0.26976978528019113
390	Feb25-FISH2-3L1-rep2-cp190-100x_Position007_6_cmle.ics	43	1	0	1.083	0.5884891446196404	1.0	0.3916201927270152	1.0	0.2704196860084893	2.250262988273483	0.5357011319272227	0.6559714685589413	0.5264320966435043	0.34991528961131435	0.781060561675597	0.9880610056424987	140.0	2.6371686081021997	81.0	0.18676369750167077
391	Feb25-FISH2-3L1-rep2-cp190-100x_Position007_6_cmle.ics	44	1	0	1.7328	1.5319305714444953	1.0	1.571514847577277	1.0	0.2774693236078138	3.1976346704470604	0.8855919928155509	0.9425135432660274	0.885425417885802	0.8212216460500015	0.40425980715212906	0.982281927919344	198.0	3.8397145581516496	138.0	0.3181900031509946
392	Feb25-FISH2-3L1-rep2-cp190-100x_Position007_6_cmle.ics	45	1	0	1.5162	0.17893118438739317	1.0	1.4020616472171954	1.0	0.27346259897054487	2.591856642247302	0.851948548608915	0.913262191758658	0.8410640347716091	0.7502629198443809	0.5460552609621057	0.9829495471816445	198.0	3.76949881163039	137.0	0.3158842784904802
393	Feb25-FISH2-3L1-rep2-cp190-100x_Position007_6_cmle.ics	46	1	0	1.2995999999999999	0.20873502860097892	1.0	1.6668432081858544	1.0	0.3046309795115301	2.587141089773298	0.9140851931369188	0.9479405343965938	0.9131921265809082	0.8618768831075108	0.37679746163439753	0.9959760644447432	166.0	3.147993216420412	111.0	0.2559354373171044
394	Feb25-FISH2-3L1-rep2-cp190-100x_Position007_6_cmle.ics	47	1	0	1.2995999999999999	1.201516229300977	1.0	0.7817319754002556	1.0	0.2830711861397215	2.392701004516203	0.6238709968290227	0.7178544055544702	0.6193023849957169	0.5212049713710344	0.7171553086460227	0.9877947201938706	166.0	3.1713984652608316	107.0	0.2467125386750466
395	Feb25-FISH2-3L1-rep2-cp190-100x_Position007_6_cmle.ics	48	1	0	0.8664	0.4327332356064247	1.0	0.6016084874694266	1.0	0.3075050913990076	2.086333820682204	0.599847715132119	0.6917302178387446	0.5904845752084994	0.4832427159054406	0.7298696402769501	0.9943964824448085	124.0	2.32641581049721	72.0	0.16601217555704068
396	Feb25-FISH2-3L1-rep2-cp190-100x_Position007_6_cmle.ics	49	1	0	1.2995999999999999	0.21461813748851913	1.0	1.1160083062473465	1.0	0.32206233437816617	2.646850428750535	0.7931393410156502	0.8735503541787566	0.7899521927764114	0.7005370252669006	0.4554907192026675	0.9974455458791022	160.0	3.060717478369066	108.0	0.24901826333556107
397	Feb25-FISH2-3L1-rep2-cp190-100x_Position007_6_cmle.ics	51	1	0	1.2995999999999999	0.23099928676421716	1.0	0.72222503087512	1.0	0.29377057465850803	2.2916905483957803	0.6345388924710473	0.7277317679766201	0.6289953859938536	0.49761344509667643	0.6757831454888336	0.9928598839260626	176.0	3.3012545294527955	119.0	0.27438123460122005
398	Feb25-FISH2-3L1-rep2-cp190-100x_Position007_6_cmle.ics	52	1	0	1.2995999999999999	5.138017576464972	1.0	0.0	1.0	0.27365459734503106	3.005583981934997	0.19097397853088294	0.371032749636695	0.18052042938234136	0.029795023725220995	0.9441411011722144	0.9703363065647606	144.0	2.7967751784449164	85.0	0.19598659614372857
399	Feb25-FISH2-3L1-rep2-cp190-100x_Position007_6_cmle.ics	53	1	0	1.083	0.6143636198064651	1.0	0.0	1.0	0.2858448059506674	2.9596138899329283	0.16336351875808539	0.35509271237602413	0.16336351875808539	0.0382492453643812	0.9332212810849747	0.9660207328732037	110.0	2.1305741713242092	58.0	0.13373203030983835
400	Feb25-FISH2-3L1-rep2-cp190-100x_Position007_6_cmle.ics	54	1	0	1.5162	0.8303300518642666	1.0	0.687545504971255	1.0	0.2500724230128214	3.0361950165687817	0.6143774355167935	0.7185637409537947	0.6015513082204491	0.4670848023752088	0.7128857654602878	0.9683535134440121	202.0	3.905700133132687	135.0	0.31127282916945126
401	Feb25-FISH2-3L1-rep2-cp190-100x_Position007_6_cmle.ics	55	1	0	1.5162	0.22045856437897055	1.0	0.5963412819178956	1.0	0.2979400440273149	2.4911528121576048	0.562317156963442	0.6806223569662754	0.560631282185687	0.41789506492034595	0.716150270366079	0.9969505545671947	198.0	3.76949881163039	143.0	0.3297186264535669
402	Feb25-FISH2-3L1-rep2-cp190-100x_Position007_6_cmle.ics	56	1	0	1.5162	0.35540266186891456	1.0	0.23070632344123612	1.0	0.2928237825597338	3.1127026369995328	0.41955267525488027	0.5633407097131116	0.4009641982138623	0.2119220738164862	0.8301965758570037	0.9950989592610296	184.0	3.573657172457389	127.0	0.29282703188533565
403	Feb25-FISH2-3L1-rep2-cp190-100x_Position007_6_cmle.ics	57	1	0	1.7328	0.23945908254431808	1.0	0.32626801153583	1.0	0.2391147261405256	2.4892519338733514	0.4202633627839274	0.5601401442063573	0.41904471751125555	0.2482955891811381	0.8221274717146632	0.9718576848843767	218.0	4.122831935375999	148.0	0.3412472497561391
404	Feb25-FISH2-3L1-rep2-cp190-100x_Position007_6_cmle.ics	58	1	0	1.2995999999999999	1.4362477112777259	1.0	2.007619653766808	1.0	0.25723049236076545	2.539842317709438	0.9850146526240354	0.9950923307270005	0.9818921720435612	0.9608154281253599	0.2970292627294193	0.992984401549197	140.0	2.7073843546234593	79.0	0.18215224818064185
405	Feb25-FISH2-3L1-rep2-cp190-100x_Position007_6_cmle.ics	61	1	0	1.5162	0.18551871138539153	1.0	1.1237506284984224	1.0	0.2902109266441255	2.5465894462698135	0.7777466186336476	0.853049880996038	0.7716777760999777	0.660382106981326	0.6039198837845449	0.9974204035632069	196.0	3.7248033997196615	139.0	0.32049572781150915
406	Feb25-FISH2-3L1-rep2-cp190-100x_Position007_6_cmle.ics	62	1	0	1.9493999999999998	0.3647335864567386	1.0	0.8344252714560013	1.0	0.2850154597761963	2.8803416595546656	0.5560511120076655	0.6770134651268345	0.5529338342831207	0.42722149377174845	0.7402343439721849	0.9926955729028722	310.0	5.968173643705748	274.0	0.6317685569809603
407	Feb25-FISH2-3L1-rep2-cp190-100x_Position007_6_cmle.ics	64	1	0	1.2995999999999999	0.3165928561178961	1.0	1.4058527462478245	1.0	0.31953930772090205	2.522978782530574	0.878964201137686	0.9395390662510884	0.8750091551989323	0.7817319194993531	0.5617959888261252	1.0005406200534317	174.0	3.3267748640633266	122.0	0.2812984085827634
408	Feb25-FISH2-3L1-rep2-cp190-100x_Position007_6_cmle.ics	65	1	0	1.2995999999999999	3.174764397701365	1.0	0.2918229810711206	1.0	0.25214724833090585	2.829636920167891	0.4249800838211354	0.6117453500051955	0.4249800838211354	0.21995427938069342	0.8021938883660037	0.9381269269682889	156.0	2.9947319033880277	92.0	0.21212666876732977
409	Feb25-FISH2-3L1-rep2-cp190-100x_Position007_6_cmle.ics	66	1	0	1.5162	0.24795948807143803	1.0	0.5260913608053412	1.0	0.24810407087953565	2.845524898380717	0.5314767424356466	0.6430377841336745	0.5314767424356466	0.3841035676652115	0.7602145778729338	0.9841039542647385	182.0	3.5055565117062404	115.0	0.2651583359591622
410	Feb25-FISH2-3L1-rep2-cp190-100x_Position007_6_cmle.ics	67	1	0	1.083	0.3247084225077895	1.0	0.1459114905355603	1.0	0.30839548847734544	2.404973356900122	0.32533569208466934	0.4969287091979017	0.3216624282853598	0.16051794248086587	0.854508921011966	0.999702226858827	134.0	2.5264876212104332	81.0	0.18676369750167077
411	Feb25-FISH2-3L1-rep2-cp190-100x_Position007_6_cmle.ics	68	1	0	1.7328	2.43307427269987	1.0	2.337789995143622	1.0	0.29671914474708655	2.6588936604479856	0.9539016679264855	0.9795523137445308	0.9531126719376748	0.9158064035576546	0.32250280837315015	0.9850965241751704	232.0	4.482510316431941	181.0	0.41733616355311615
412	Feb25-FISH2-3L1-rep2-cp190-100x_Position007_6_cmle.ics	69	1	0	1.5162	0.15644638638076921	1.0	1.0389843448820495	1.0	0.30081470934661814	2.6738867432124533	0.7101258043525414	0.8098293688091968	0.7086858024245053	0.6004928542163739	0.6352679991913074	0.9998519256069179	218.0	4.193047681897258	166.0	0.3827502936453994
413	Feb25-FISH2-3L1-rep2-cp190-100x_Position007_6_cmle.ics	70	1	0	1.083	0.21403812861433294	1.0	1.7770835643083007	1.0	0.2968001223977527	2.5862684435396783	0.9341716362572977	0.9671014840886066	0.9320306217297308	0.8891215574052993	0.37447524924193154	1.0034412538773232	152.0	2.8819358307261513	96.0	0.22134956740938755
414	Feb25-FISH2-3L1-rep2-cp190-100x_Position007_6_cmle.ics	72	1	0	1.083	0.33798002464178967	1.0	0.20635000882146287	1.0	0.2991712012340393	2.5584265466623175	0.4056590647491114	0.535675887628227	0.4056590647491114	0.22234660190490646	0.8304983368093042	0.9993428075354794	132.0	2.481792209299705	78.0	0.17984652352012742
415	Feb25-FISH2-3L1-rep2-cp190-100x_Position007_6_cmle.ics	73	1	0	1.2995999999999999	0.22021164564466245	1.0	1.3625635475001732	1.0	0.3265098232126965	2.772298428729099	0.8510313541906491	0.9133474883391745	0.8474499671706189	0.7618462902799451	0.5188718859952596	1.0115029717979216	168.0	3.2160938771715606	117.0	0.26976978528019113
416	Feb25-FISH2-3L1-rep2-cp190-100x_Position007_6_cmle.ics	74	1	0	1.2995999999999999	NA	0.0	1.0317500441073144	1.0	0.15725699920808894	2.6541583991865108	0.8307879144739263	0.8733301438928348	0.8232620616052699	0.7630920398925404	0.5470118155147811	0.720025452430398	128.0	2.439211883159087	54.0	0.12450913166778053
417	Feb25-FISH2-3L1-rep2-cp190-100x_Position007_6_cmle.ics	75	1	0	1.2995999999999999	1.6771999564675675	1.0	1.511536735387343	1.0	0.2555996928442537	1.8995031301986343	0.8825657274677534	0.9287971132873158	0.8813449783227266	0.8197420269821466	0.41963848250683594	0.9832221630487014	176.0	3.2778492806123753	111.0	0.2559354373171044
418	Feb25-FISH2-3L1-rep2-cp190-100x_Position007_6_cmle.ics	76	1	0	0.6497999999999999	4.357450771632586	1.0	0.2918229810711206	1.0	0.261512653717724	1.5529917911352844	0.4698278570082302	0.6282276810956838	0.4667493874473833	0.28273229880002515	0.7914368552763577	0.965209594534783	104.0	1.9028669402303429	51.0	0.11759195768623716
419	Feb25-FISH2-3L1-rep2-cp190-100x_Position007_6_cmle.ics	77	1	0	1.5162	4.425768828729751	1.0	0.23070632344123612	1.0	0.13089969389957473	2.100138347524139	0.5511035025216305	0.7137679483027191	0.5447801477505823	0.17068816607288823	0.759456906518898	0.7155493754007022	216.0	4.031326025784429	108.0	0.24901826333556107
420	Feb25-FISH2-3L1-rep2-cp190-100x_Position007_6_cmle.ics	78	1	0	1.083	4.8861314117476065	1.0	0.6736388337817686	1.0	0.18114168965970917	3.207064928698644	0.612048842494511	0.7162204845730133	0.6106929625207042	0.48232733715958553	0.7239339842469341	0.8107912935648504	116.0	2.1944446605351353	50.0	0.11528623302572269
421	Feb25-FISH2-3L1-rep2-cp190-100x_Position007_6_cmle.ics	80	1	0	1.2995999999999999	2.759765406120795	1.0	0.5836459621422412	1.0	0.30298345828103923	3.0295021365108927	0.5804410968345395	0.6838477822084379	0.5737212622458524	0.4643208782553045	0.7043296441669027	1.0099151672665916	114.0	2.2199649951456664	63.0	0.1452606536124106
422	Feb25-FISH2-3L1-rep2-cp190-100x_Position007_6_cmle.ics	81	1	0	1.2995999999999999	0.35842880365502433	1.0	0.4883922886704704	1.0	0.28324238736569074	2.6121140275833707	0.5186538956130028	0.6348559359680775	0.5001130066790844	0.35016093709814433	0.7781654462578467	0.9968921109891904	188.0	3.546021752076747	129.0	0.29743848120636457
423	Feb25-FISH2-3L1-rep2-cp190-100x_Position007_6_cmle.ics	83	1	0	0.8664	1.9289703504109956	1.0	0.2918229810711206	1.0	0.2718685950221936	2.4126695847403687	0.4661356897854776	0.5768850648218127	0.4661356897854776	0.3036645156289363	0.7599852109722933	0.9923677220639207	104.0	1.973082686751603	52.0	0.1198976823467516
424	Feb25-FISH2-3L1-rep2-cp190-100x_Position007_6_cmle.ics	84	1	0	1.2995999999999999	1.9358947003919522	1.0	0.0	1.0	0.22364338803777195	2.920342837061888	0.11033309106379961	0.29689245005406745	0.11033309106379961	0.038627218095761466	0.9376104831971426	0.9403324247659667	118.0	2.2859505701267038	57.0	0.13142630564932387
425	Feb25-FISH2-3L1-rep2-cp190-100x_Position007_6_cmle.ics	85	1	0	1.5162	NA	0.0	0.6190500264643886	1.0	0.17953789852964175	3.325048867771244	0.6538042326440401	0.7527021708195828	0.6417844924157559	0.5242211389990614	0.6662197984106917	0.9619219049542375	140.0	2.6605738569426185	66.0	0.15217782759395398
426	Feb25-FISH2-3L1-rep2-cp190-100x_Position007_6_cmle.ics	86	1	0	1.083	NA	0.0	1.3926000396851639	1.0	0.26179938779914946	3.171710351213158	0.9546275145530911	0.9866166826320831	0.9524721833321053	0.8836581681526785	0.4323804537233021	0.9979691638060971	108.0	2.0858787594134807	54.0	0.12450913166778053
427	Feb25-FISH2-3L1-rep2-cp190-100x_Position007_6_cmle.ics	87	1	0	1.2995999999999999	0.18005262012164083	1.0	1.1396051716664168	1.0	0.31028075591010307	2.574095312014701	0.7802664786223278	0.850630010391924	0.7785128414489311	0.6922552330760094	0.5482181929589796	1.0094352969484253	162.0	3.1054128902797946	108.0	0.24901826333556107
428	Feb25-FISH2-3L1-rep2-cp190-100x_Position007_6_cmle.ics	88	1	0	0.8664	0.3408555856010768	1.0	0.8754689432133618	1.0	0.321833129014148	1.8240958587179112	0.7178431776085614	0.8127083762090965	0.7170508335048363	0.5879965013377239	0.6497918756662486	1.0098865552211906	150.0	2.767024672294163	98.0	0.2259610167304165
429	Feb25-FISH2-3L1-rep2-cp190-100x_Position007_6_cmle.ics	89	1	0	1.2995999999999999	0.2393086076204551	1.0	1.0317500441073144	1.0	0.29498890793847904	2.916463071481814	0.697209595959596	0.75875	0.6947727272727273	0.6117234848484848	0.6428240451468812	1.013715510052335	136.0	2.641398779642422	81.0	0.18676369750167077
430	Feb25-FISH2-3L1-rep2-cp190-100x_Position007_6_cmle.ics	89	2	0	1.083	0.29374850671781577	2.0	0.6190500264643886	1.0	0.2735425264285485	2.1859535861466086	0.5369444444444444	0.6199589646464646	0.538699494949495	0.41873737373737374	0.7299123177220384	1.0053046757838504	136.0	2.5243725354403224	78.0	0.17984652352012742
431	Feb25-FISH2-3L1-rep2-cp190-100x_Position007_6_cmle.ics	90	1	0	1.7328	0.40416036098271874	1.0	0.5595020986366908	1.0	0.27190944680206175	2.815718611506538	0.5239354734071089	0.6424057739573067	0.517179643930982	0.3553765922672888	0.7758902398214198	0.9968089767709358	220.0	4.237743093807987	160.0	0.3689159456823127
432	Feb25-FISH2-3L1-rep2-cp190-100x_Position007_6_cmle.ics	91	1	0	1.2995999999999999	0.08238024282023768	1.0	0.751125369937127	1.0	0.3121890240836562	2.535480059225217	0.6531818216883828	0.7587963927268239	0.6525723807540096	0.5010607358034977	0.7031371601106463	0.9986661101679667	182.0	3.482151262865821	129.0	0.29743848120636457
433	Feb25-FISH2-3L1-rep2-cp190-100x_Position007_6_cmle.ics	92	1	0	0.8664	2.8027624378631466	1.0	0.0	1.0	0.19798578702310674	2.1308446628560085	0.07404632276075436	0.23566538361602746	0.07404632276075436	0.02606788284559281	0.9624352458454305	0.9021536788533409	120.0	2.1902144889949127	55.0	0.12681485632829495
434	Feb25-FISH2-3L1-rep2-cp190-100x_Position007_6_cmle.ics	95	1	0	1.083	0.29782295604841874	1.0	0.41270001764292574	1.0	0.2993667739987017	2.791528020509542	0.4186222896404033	0.5021563903512686	0.4186222896404033	0.3157067011689123	0.805674957763693	1.0284614840434856	102.0	1.9751977725217142	53.0	0.12220340700726606
435	Feb25-FISH2-3L1-rep2-cp190-100x_Position007_6_cmle.ics	95	2	0	1.2995999999999999	4.675410701138847	1.0	0.2918229810711206	1.0	0.31605719623863293	3.071550201718213	0.3540867315070938	0.4745880550846197	0.3540867315070938	0.2248445911781327	0.8438606297741401	1.0054292588045408	134.0	2.5967033677316933	82.0	0.18906942216218525
436	Feb25-FISH2-3L1-rep2-cp190-100x_Position007_6_cmle.ics	96	1	0	1.083	0.2134640878906731	1.0	0.8254000352858515	1.0	0.28013140511610374	2.256878710385417	0.6933916992438962	0.7704534282169526	0.6897165195814509	0.5991128069477282	0.6443931528027501	0.9921945885881228	144.0	2.7031541830832366	86.0	0.19829232080424306
437	Feb25-FISH2-3L1-rep2-cp190-100x_Position007_6_cmle.ics	97	1	0	1.5162	0.11412739498357144	1.0	0.0	1.0	0.28452684573903236	2.9384284119311417	0.23029772937101287	0.4254427067063732	0.23615652137695495	0.027732078274571872	0.9160302454705119	0.991205540992245	202.0	3.8822948842922673	144.0	0.33202435111408135
438	Feb25-FISH2-3L1-rep2-cp190-100x_Position007_6_cmle.ics	98	1	0	1.2995999999999999	0.38635225558028247	1.0	2.257220597927062	1.0	0.2965696386911721	2.4220290015947668	0.9792584378892366	0.9943532217395267	0.9785293313485433	0.9461144697268888	0.2058074273083679	0.9968126399617834	188.0	3.5460217520767467	132.0	0.30435565518790797
439	Feb25-FISH2-3L1-rep2-cp190-100x_Position007_6_cmle.ics	99	1	0	1.2995999999999999	0.14089966814762916	1.0	0.0	1.0	0.1963915238470156	2.371682374826485	0.08118760437929115	0.22568565596585638	0.08118760437929115	0.02890332158099833	0.9550565078824539	0.9100166804938687	172.0	3.352295198673857	94.0	0.2167381180883587
440	Feb25-FISH2-3L1-rep2-cp190-100x_Position007_6_cmle.ics	100	1	0	1.5162	5.221983721037797	1.0	0.639412489864916	1.0	0.2731442024700378	2.5741415815430084	0.5724036776016885	0.6896433298751475	0.5631238149751369	0.42648731799806816	0.7336821952026177	0.9887299531809756	200.0	3.814194223541118	139.0	0.32049572781150915
441	Feb25-FISH2-3L1-rep2-cp190-100x_Position007_6_cmle.ics	101	1	0	1.7328	0.25515452305709657	1.0	0.10317500441073144	1.0	0.2745497448744835	3.2006183552445755	0.3591161339976506	0.5310892372503747	0.3591161339976506	0.09010477849340409	0.8441576343016103	0.9655216029150419	156.0	3.041542401068868	96.0	0.22134956740938755
442	Feb25-FISH2-3L1-rep2-cp190-100x_Position007_6_cmle.ics	102	1	0	0.8664	2.6752744959928303	1.0	1.3452374738224686	1.0	0.35298450770761536	1.8623884345879085	0.8912049330264944	0.9372824098660529	0.8904230837316339	0.8355756181034991	0.4509258559242048	0.9868473125916829	114.0	2.1263439997839866	68.0	0.15678927691498287
443	Feb25-FISH2-3L1-rep2-cp190-100x_Position007_6_cmle.ics	103	1	0	1.083	NA	0.0	0.3634229110571259	1.0	0.26686235201799796	2.1390930923269966	0.4888753513229125	0.6334334805543633	0.4888753513229125	0.3231270854389633	0.7739562049419569	0.9767941934645363	130.0	2.4839072950698156	72.0	0.16601217555704068
444	Feb25-FISH2-3L1-rep2-cp190-100x_Position007_6_cmle.ics	104	1	0	1.2995999999999999	0.32347026239360244	1.0	0.10317500441073144	1.0	0.25378568574272303	2.578692732390887	0.30211223694466094	0.415576773187841	0.28737334372564305	0.095	0.9078671928337951	0.9764958487411328	194.0	3.656702738968513	128.0	0.2951327565458501
445	Feb25-FISH2-3L1-rep2-cp190-100x_Position007_6_cmle.ics	105	1	0	1.7328	1.9271051394699743	1.0	1.3742323914031862	1.0	0.2784507447794009	2.9457116042484266	0.8206633479436478	0.8815605931391021	0.8180057251277576	0.7294744914486688	0.5361709024904406	0.9820530015454206	210.0	4.061076531935182	151.0	0.3481644237376825
446	Feb25-FISH2-3L1-rep2-cp190-100x_Position007_6_cmle.ics	107	1	0	1.5162	0.4031560868107163	1.0	0.65253602307166	1.0	0.26407058565260216	2.4441740382060195	0.5788690476190477	0.6792957923910304	0.5686019778281683	0.4615221088435374	0.729115240963914	0.9774627765622697	172.0	3.2820794521525976	109.0	0.25132398799607547
447	Feb25-FISH2-3L1-rep2-cp190-100x_Position007_6_cmle.ics	108	1	0	1.2995999999999999	0.29059536973895933	1.0	0.2918229810711206	1.0	0.3044184873559055	2.274433030006535	0.38396436102509546	0.498760424780106	0.3582514865403978	0.23542905450331503	0.8425016770209904	1.0089380580632998	160.0	3.013906980688226	105.0	0.24210108935401767
448	Feb25-FISH2-3L1-rep2-cp190-100x_Position007_6_cmle.ics	110	1	0	1.2995999999999999	0.46127449182689895	1.0	0.10317500441073144	1.0	0.2721093876902648	3.277040988710474	0.282213580616213	0.41909063715225847	0.27453185761292254	0.08070595273706252	0.8725679584244137	0.9977082637753475	142.0	2.752079766534188	83.0	0.1913751468226997
449	Feb25-FISH2-3L1-rep2-cp190-100x_Position007_6_cmle.ics	111	1	0	0.8664	NA	0.0	0.0	1.0	0.18068469100852247	1.6239577645977061	0.10496488253814483	0.3575441995640591	0.10496488253814483	0.03806409945911036	0.9533657665351472	0.8083331367947562	134.0	2.456271874689173	62.0	0.14295492895189613
450	Feb25-FISH2-3L1-rep2-cp190-100x_Position007_6_cmle.ics	112	1	0	0.8664	NA	0.0	0.10317500441073144	1.0	0.2645999334001833	2.3663577460406686	0.260003778575477	0.40384470054789345	0.260003778575477	0.10404307576043831	0.8863771525262467	0.9128402844060246	118.0	2.239140072445864	62.0	0.14295492895189613
451	Feb25-FISH2-3L1-rep2-cp190-100x_Position007_6_cmle.ics	114	1	0	1.5162	0.14249672158499946	1.0	0.41270001764292574	1.0	0.27466855967843334	2.7693666355515547	0.48661754258430123	0.5976175921489583	0.482578023031044	0.3338262263122243	0.7740202039370243	0.9721319244983776	182.0	3.458746014025401	121.0	0.27899268392224896
452	Feb25-FISH2-3L1-rep2-cp190-100x_Position007_6_cmle.ics	116	1	0	3.0324	0.9189061340080653	1.0	1.0194453211488863	1.0	0.07929898344383607	6.062038591735006	0.8574561118968224	0.9318453114660508	0.833419833659872	0.5959991436467673	0.5273312198677224	0.43512565572762246	322.0	6.259751364010536	153.0	0.35277587305871144
453	Feb25-FISH2-3L1-rep2-cp190-100x_Position007_6_cmle.ics	118	1	0	1.2995999999999999	0.23001061025442457	1.0	0.1459114905355603	1.0	0.26179938779914946	3.409736460382709	0.3951818265091142	0.541705596775671	0.3951818265091142	0.1816707886782083	0.8090692919873884	0.9904710549607106	108.0	2.1092840082539004	54.0	0.12450913166778053
454	Feb25-FISH2-3L1-rep2-cp190-100x_Position007_6_cmle.ics	119	1	0	1.083	0.2052772479624344	1.0	0.65253602307166	1.0	0.30093769536986004	2.432688699937316	0.6203985803985804	0.7187551187551188	0.6181381381381381	0.49833469833469834	0.6874560030762158	1.0057667764487523	146.0	2.747849594993965	91.0	0.20982094410681532
455	Feb25-FISH2-3L1-rep2-cp190-100x_Position007_6_cmle.ics	120	1	0	1.2995999999999999	0.32941624234819256	1.0	1.1703214501275905	1.0	0.25511314070766744	2.9215956869839137	0.8881585081585082	0.951103341103341	0.8862315462315462	0.7923465423465423	0.5178483137929751	0.965885189225336	122.0	2.351936145107741	64.0	0.14756637827292504
456	Feb25-FISH2-3L1-rep2-cp190-100x_Position007_6_cmle.ics	121	1	0	0.8664	0.26849619395132096	1.0	0.5556144027286182	1.0	0.32320912073969066	2.2081209876434245	0.47658410922141137	0.5579083618687141	0.4693495199093619	0.38936711584837114	0.8136656475731154	0.9880697433318488	108.0	2.0390682617326408	60.0	0.13834347963086724
457	Feb25-FISH2-3L1-rep2-cp190-100x_Position007_6_cmle.ics	122	1	0	1.2995999999999999	2.397611705600931	1.0	0.0	1.0	0.1622572483203859	2.20073686340778	0.057766609534322985	0.17559480579844872	0.057766609534322985	0.02047867704732301	0.9650770080982549	0.9008439239216972	182.0	3.458746014025401	93.0	0.21443239342784423
458	Feb25-FISH2-3L1-rep2-cp190-100x_Position007_6_cmle.ics	122	2	0	1.5162	0.33829999658368304	1.0	1.687878142458339	1.0	0.29314829369177076	2.7050465659271317	0.8123928768555907	0.8787801760450862	0.8114632658397002	0.7430860180693141	0.5433365504777279	0.9886762126826991	200.0	3.8375994723815383	144.0	0.33202435111408135
459	Feb25-FISH2-3L1-rep2-cp190-100x_Position007_6_cmle.ics	124	1	0	1.7328	3.523116189291038	1.0	2.2616658438888195	1.0	0.2882011392597712	2.6930222844506613	0.9515707762557077	0.9833698630136987	0.9457945205479452	0.8848424657534246	0.40606119710542093	0.990998280528446	266.0	5.148711323552655	219.0	0.5049537006526654
460	Feb25-FISH2-3L1-rep2-cp190-100x_Position007_6_cmle.ics	125	1	0	1.083	0.13854804654555228	2.0	0.0	1.0	0.22364338803777195	2.048620475838022	0.03898782557124265	0.14601077412233737	0.05666134001087297	0.019490617946986047	0.971913088055544	0.9904281459179805	118.0	2.2625453212862836	57.0	0.13142630564932387
461	Feb25-FISH2-3L1-rep2-cp190-100x_Position007_6_cmle.ics	125	2	0	1.9493999999999998	0.7582564453682108	1.0	0.0	1.0	0.19027487722913528	2.4344617564482487	0.12189914498937414	0.2646710927332334	0.12189914498937414	0.019490617946986047	0.9316303028915821	0.9282305551913694	322.0	6.072509373287187	237.0	0.5464567445419256
462	Feb25-FISH2-3L1-rep2-cp190-100x_Position007_6_cmle.ics	126	1	0	1.2995999999999999	0.18445057153653882	1.0	1.3713556104512643	1.0	0.309757326863699	2.7535252203277545	0.8630928050233513	0.9242540201595019	0.8585877912387049	0.7661480392753711	0.5183292814834795	0.9997798693686979	170.0	3.2607892890822887	116.0	0.2674640606196767
463	Feb25-FISH2-3L1-rep2-cp190-100x_Position007_6_cmle.ics	127	1	0	1.7328	2.25693510955553	1.0	0.0	1.0	0.16486492059654892	2.6230383871646263	0.08336434402885894	0.2296221758116575	0.08336434402885894	0.028475412948547562	0.9555089759218832	0.9303353129119236	224.0	4.397349664150705	128.0	0.2951327565458501
464	Feb25-FISH2-3L1-rep2-cp190-100x_Position007_6_cmle.ics	128	1	0	1.2995999999999999	0.0891946021311096	1.0	0.0	1.0	0.3045659969758873	2.98775136143373	0.1650533499527055	0.3396274785406777	0.1650533499527055	0.029826469002218862	0.9250403053450631	0.9966031891899364	168.0	3.2863096236928198	113.0	0.2605468866381333
465	Feb25-FISH2-3L1-rep2-cp190-100x_Position007_6_cmle.ics	129	1	0	1.5162	4.50153237483836	1.0	2.8806269748831603	1.0	0.18384862008195269	3.8011085984806465	0.9839253976467413	0.9951264370402034	0.9836216787779253	0.9672686674615852	0.2662702006006981	0.78400501902122	120.0	2.354051230877852	53.0	0.12220340700726606
466	Feb25-FISH2-3L1-rep2-cp190-100x_Position007_6_cmle.ics	129	2	0	1.2995999999999999	3.080705251440603	1.0	1.1535316172061805	1.0	0.22445077829145185	2.9762141113787695	0.6957918063398502	0.755818466107224	0.6956455713289388	0.6197749105716664	0.643820280793814	0.952348726263414	108.0	2.08587875941348	50.0	0.11528623302572269
467	Feb25-FISH2-3L1-rep2-cp190-100x_Position007_6_cmle.ics	131	1	0	1.2995999999999999	0.32509418151118147	1.0	0.5158750220536572	1.0	0.3270921526292761	2.81781540732685	0.5438518108139504	0.6611637819338582	0.537400255560222	0.3910339466182949	0.7758357015146035	0.9931149286666257	142.0	2.752079766534188	91.0	0.20982094410681532
468	Feb25-FISH2-3L1-rep2-cp190-100x_Position007_6_cmle.ics	132	1	0	1.5162	0.3048057865828856	1.0	0.6921189703237084	1.0	0.2720111564350147	2.3813115363570456	0.5727964713121271	0.683047226620023	0.5705357328042145	0.4612632481350636	0.7686679735863328	0.9880756380047824	206.0	3.9248752104328846	145.0	0.33433007577459584
469	Feb25-FISH2-3L1-rep2-cp190-100x_Position007_6_cmle.ics	135	1	0	1.9493999999999998	0.2522551601059557	1.0	3.0303062777886844	1.0	0.2953491875031426	2.816403212346637	0.9867219267419489	0.996360168252098	0.9841964973571566	0.9658840444772196	0.16473433976073568	0.9820638991515183	282.0	5.459464121157645	242.0	0.5579853678444979
470	Feb25-FISH2-3L1-rep2-cp190-100x_Position007_6_cmle.ics	136	1	0	1.083	7.733217984174685	1.0	0.0	1.0	0.22089323345553233	2.046978034720956	0.07567931108599638	0.20083271509495448	0.07567931108599638	0.027896995708154508	0.967130014134605	0.9255346026988677	128.0	2.462617131999507	64.0	0.14756637827292504
471	Feb25-FISH2-3L1-rep2-cp190-100x_Position007_6_cmle.ics	136	2	0	1.5162	0.2674781638520469	1.0	0.0	1.0	0.14175978637216555	2.2340250041550314	0.07567931108599638	0.18522190713250639	0.05580785844536737	0.027896995708154508	0.9688276464520785	0.9262250299011311	162.0	3.2224391344818932	73.0	0.16831790021755516
472	Feb25-FISH2-3L1-rep2-cp190-100x_Position007_6_cmle.ics	138	1	0	1.5162	0.5750531563682819	1.0	0.42540144110901373	1.0	0.27538055063158023	2.6299993938211195	0.45004429645017413	0.5617400867599438	0.43935968717541396	0.31744134539011426	0.7951849321801937	1.0059964540482746	158.0	3.062832564139177	98.0	0.2259610167304165
473	Feb25-FISH2-3L1-rep2-cp190-100x_Position007_6_cmle.ics	139	1	0	1.083	NA	0.0	1.1763760451361116	1.0	0.23175683510088638	2.8924785715766874	0.855540222420651	0.9116811429499148	0.855540222420651	0.7902914197580972	0.5016084440500096	0.9927366800827515	122.0	2.2817203985864816	61.0	0.1406492042913817
474	Feb25-FISH2-3L1-rep2-cp190-100x_Position007_6_cmle.ics	140	1	0	1.083	0.286335394025555	1.0	0.6016084874694266	1.0	0.28166648430998564	2.364163924879623	0.5788750765825411	0.6827605288642068	0.5714737445404059	0.46261289748809264	0.7251213091874328	0.9938174617191702	160.0	2.990501731847806	101.0	0.23287819071195984
475	Feb25-FISH2-3L1-rep2-cp190-100x_Position007_6_cmle.ics	141	1	0	1.5162	0.2039876490514385	1.0	0.9077480443748005	1.0	0.269602597857635	2.8134415489270856	0.6545334032975227	0.7381348559750338	0.65317324422105	0.5585765969786517	0.6376220258250411	0.9643073594690006	176.0	3.394875524814474	114.0	0.26285261129864773
476	Feb25-FISH2-3L1-rep2-cp190-100x_Position007_6_cmle.ics	142	1	0	1.2995999999999999	0.32164302953001894	1.0	0.0	1.0	0.29906689398300423	2.48236093686848	0.19184417953227803	0.37142298779977106	0.20128981825288256	0.030956568673981222	0.9270652363389128	1.008509637305261	164.0	3.126703053350103	108.0	0.24901826333556107
477	Feb25-FISH2-3L1-rep2-cp190-100x_Position007_6_cmle.ics	143	1	0	1.5162	0.127331462047754	1.0	0.744005537498231	1.0	0.2757759719652211	2.8234541813021425	0.6157896180108043	0.7243912304275099	0.6097773329311432	0.4788610250363342	0.6931926808411597	0.9788429187387827	206.0	3.9482804592733043	146.0	0.3366358004351103
478	Feb25-FISH2-3L1-rep2-cp190-100x_Position007_6_cmle.ics	144	1	0	1.2995999999999999	5.689913146026626	1.0	1.2076324649147852	1.0	0.2830711861397215	2.530287970843058	0.7737236640354365	0.8382893690726333	0.7713101255040037	0.6885257538758589	0.5965905246272306	0.9894884236649717	166.0	3.171398465260832	107.0	0.2467125386750466
479	Feb25-FISH2-3L1-rep2-cp190-100x_Position007_6_cmle.ics	145	1	0	1.2995999999999999	5.027433228883876	1.0	0.9479040472602467	1.0	0.2727950530544802	2.336623300534975	0.6487840000733773	0.7306960298278843	0.647146768416563	0.5221163856162091	0.6750458676320011	0.9927960409344844	202.0	3.8120791377710077	141.0	0.325107177132538
480	Feb25-FISH2-3L1-rep2-cp190-100x_Position007_6_cmle.ics	145	2	0	1.2995999999999999	0.4340277625037598	1.0	1.4686736615067262	1.0	0.23184129458889688	2.9708542066835504	0.775754296013318	0.8238279118187947	0.7740712035257806	0.7128171849704885	0.5691437940216326	0.9800692670726784	140.0	2.6839791057830387	75.0	0.17292934953858405
481	Feb25-FISH2-3L1-rep2-cp190-100x_Position007_6_cmle.ics	147	1	0	1.2995999999999999	0.45623757634394985	1.0	2.331456076539111	1.0	0.26989512868537635	2.3789207725828034	0.9767579189631155	0.9914110290109623	0.9749333777481679	0.9494692931984737	0.2898063905078962	0.9690520866330574	194.0	3.680107987808933	132.0	0.30435565518790797
482	Feb25-FISH2-3L1-rep2-cp190-100x_Position007_6_cmle.ics	148	1	0	1.5162	0.35151342043315503	1.0	1.7703076583449529	1.0	0.2856748625464161	2.604747812165623	0.8921184076544415	0.9326169344877658	0.8906121022600606	0.8247805313040387	0.4382206460333522	0.9982821087804344	220.0	4.190932596127147	164.0	0.3781388443243705
483	Feb25-FISH2-3L1-rep2-cp190-100x_Position007_6_cmle.ics	149	1	0	0.8664	1.5677430201089344	1.0	0.20635000882146287	1.0	0.3176904155016142	2.0994910141907086	0.3661806919474241	0.4856662637860704	0.35620939718990785	0.22235231908143224	0.8383373602119089	1.0232341889670284	100.0	1.860286614089725	53.0	0.12220340700726606
484	Feb25-FISH2-3L1-rep2-cp190-100x_Position007_6_cmle.ics	151	1	0	1.7328	6.049624389827476	1.0	0.0	1.0	0.1568632799688844	3.054619975409236	0.0890435365879221	0.18364705389146246	0.0890435365879221	0.031541492862682624	0.9528467261596839	0.9400594105706844	188.0	3.8268847381617843	96.0	0.22134956740938755
485	Feb25-FISH2-3L1-rep2-cp190-100x_Position007_6_cmle.ics	152	1	0	1.7328	0.6866273606059023	2.0	0.6190500264643886	1.0	0.2659033223465699	4.069128542862682	0.536348794775761	0.6412211384121497	0.5332482748213085	0.42462718305414937	0.7376828269435465	0.9863380156363936	186.0	3.688568330889377	123.0	0.2836041332432778
486	Feb25-FISH2-3L1-rep2-cp190-100x_Position008_7_cmle.ics	1	1	0	0.8664	NA	0.0	0.928575039696583	1.0	0.34041510409914155	2.52037213730177	0.8012406098322357	0.8580045515880209	0.7987029988117536	0.7261192677179626	0.5391090422512096	1.0192004436604616	94.0	1.7964161248787982	50.0	0.11528623302572269
487	Feb25-FISH2-3L1-rep2-cp190-100x_Position008_7_cmle.ics	2	1	0	1.5162	0.35973287680480637	1.0	0.3916201927270152	1.0	0.3086175073576196	2.504090980069536	0.5099735760289712	0.7059506057570717	0.5059442603780939	0.26435528683379184	0.764244031739692	0.9970185583580955	260.0	4.967814590139628	219.0	0.5049537006526654
488	Feb25-FISH2-3L1-rep2-cp190-100x_Position008_7_cmle.ics	3	1	0	1.5162	0.48933155887258106	1.0	0.6497999999999999	1.0	0.27572174249829606	1.871485284038585	0.722186156128154	0.8901453004567935	0.722186156128154	0.443347379437605	0.6942538343012731	0.9735842370713214	298.0	5.559569679198858	254.0	0.5856540637706713
489	Feb25-FISH2-3L1-rep2-cp190-100x_Position008_7_cmle.ics	4	1	0	1.7328	0.27335299040159977	1.0	0.9755754663213545	1.0	0.29859181146401315	2.7386551227089124	0.6547745419301242	0.7477877962716658	0.6547745419301242	0.5190129942056836	0.6860770392202246	0.9888430912592343	254.0	4.88053885208828	208.0	0.4795907293870064
490	Feb25-FISH2-3L1-rep2-cp190-100x_Position008_7_cmle.ics	5	1	0	1.9493999999999998	2.5486308708141383	1.0	0.2918229810711206	1.0	0.17344359379496338	4.610174541410167	0.43340865074241447	0.557504841833441	0.42381106089950504	0.25018829352270283	0.8320117918709288	0.799402069886046	178.0	3.4863814344060424	93.0	0.21443239342784423
491	Feb25-FISH2-3L1-rep2-cp190-100x_Position008_7_cmle.ics	6	1	0	0.8664	0.41341503528339774	1.0	1.1349250485180458	1.0	0.2827433388230814	2.5200979269126953	0.8687872365948258	0.9235175336878724	0.8686872725818705	0.807249390219521	0.43518561177737664	0.9829722069132991	100.0	1.883691862930145	50.0	0.11528623302572269
492	Feb25-FISH2-3L1-rep2-cp190-100x_Position008_7_cmle.ics	8	1	0	1.2995999999999999	0.25863178031824774	1.0	0.0	1.0	0.2872716501089198	2.80585511899199	0.25230257001290424	0.4648433267334535	0.25230257001290424	0.029763487888727996	0.899194323336638	0.982288589267647	160.0	3.0841227272094853	102.0	0.23518391537247432
493	Feb25-FISH2-3L1-rep2-cp190-100x_Position008_7_cmle.ics	9	1	0	1.083	5.728619912347515	1.0	0.23070632344123612	1.0	0.257039398930074	2.5902806383843444	0.3375327381521344	0.4422900456900342	0.3375327381521344	0.22378558183104247	0.8579832580975826	0.9655810758295826	110.0	2.0837636736433693	55.0	0.12681485632829495
494	Feb25-FISH2-3L1-rep2-cp190-100x_Position008_7_cmle.ics	11	1	0	1.2995999999999999	1.578399477279146	1.0	0.32626801153583	1.0	0.28838696088162386	2.4854316936285454	0.44587633676116534	0.5688723614714171	0.4422836453220358	0.2663257497993692	0.7970574682379281	0.9965302622216432	166.0	3.1713984652608316	108.0	0.24901826333556107
495	Feb25-FISH2-3L1-rep2-cp190-100x_Position008_7_cmle.ics	12	1	0	1.2995999999999999	0.33364299610235265	1.0	0.7817319754002556	1.0	0.27308137672307414	2.6239152337113705	0.6929741475373301	0.789006203105267	0.684291657380581	0.5629364460292697	0.6665056721356531	0.9840151839872673	168.0	3.1926886283311404	107.0	0.2467125386750466
496	Feb25-FISH2-3L1-rep2-cp190-100x_Position008_7_cmle.ics	13	1	0	1.083	4.608392889067873	1.0	1.1321417835580119	1.0	0.28060139833013986	2.6003492346652113	0.757283228268917	0.8242213612610605	0.754846500528317	0.6710992589184954	0.6350869792370138	1.002458861370406	136.0	2.571183033121162	79.0	0.18215224818064185
497	Feb25-FISH2-3L1-rep2-cp190-100x_Position008_7_cmle.ics	14	1	0	0.8664	7.157278513011557	1.0	0.0	1.0	0.22422053382509835	1.8030429956476077	0.24032337557643302	0.3616465257374713	0.24032337557643302	0.05007660302820749	0.9034532620823537	0.9279469356332724	122.0	2.2349099009056412	60.0	0.13834347963086724
498	Feb25-FISH2-3L1-rep2-cp190-100x_Position008_7_cmle.ics	14	2	0	1.083	2.0715866742967197	1.0	0.1459114905355603	1.0	0.30483523818301894	2.6931502837328205	0.24032337557643302	0.3549318213945954	0.24032337557643302	0.12024765128620496	0.9098441763358129	0.9773785734545842	140.0	2.6371686081021997	86.0	0.19829232080424306
499	Feb25-FISH2-3L1-rep2-cp190-100x_Position008_7_cmle.ics	14	3	0	0.8664	0.764766449449543	1.0	0.20635000882146287	1.0	0.2742869488096087	1.262802508571439	0.30900247956934196	0.4913654442020486	0.30900247956934196	0.15308379721783916	0.8736756086258304	0.9948715348788864	124.0	2.2796053128163702	68.0	0.15678927691498287
500	Feb25-FISH2-3L1-rep2-cp190-100x_Position008_7_cmle.ics	16	1	0	1.5162	2.4782200249420594	1.0	0.7748934119142009	1.0	0.29859181146401315	2.5506699651731743	0.6061339712458065	0.7396503674895674	0.6047092572715764	0.45112894142789073	0.6994178014437508	0.9908258137707416	254.0	4.83372835440744	208.0	0.4795907293870064
501	Feb25-FISH2-3L1-rep2-cp190-100x_Position008_7_cmle.ics	17	1	0	1.7328	3.1431050100898585	1.0	0.0	1.0	0.2932373339065783	3.0458282461697213	0.13668156250694768	0.3092910024678183	0.15746014806909892	0.021418884368260744	0.9485506976689724	0.9912127661333492	226.0	4.371829329540174	173.0	0.3988903662690006
502	Feb25-FISH2-3L1-rep2-cp190-100x_Position008_7_cmle.ics	17	2	0	0.8664	0.3416722773752861	2.0	2.8158	1.0	0.34565700420356443	2.555265321096823	0.9754240867960604	0.9858845238889259	0.9731030036239133	0.9605549256319615	0.24878848939824774	0.9943229845731388	96.0	1.8177062879491073	52.0	0.1198976823467516
503	Feb25-FISH2-3L1-rep2-cp190-100x_Position008_7_cmle.ics	18	1	0	1.5162	0.17841392964617017	1.0	0.0	1.0	0.26378387295447825	2.8775193859900474	0.18900403350915296	0.3408253180266832	0.17957182748991624	0.03261557555072914	0.9204644040430862	0.9456957669133764	140.0	2.683979105783039	80.0	0.18445797284115634
504	Feb25-FISH2-3L1-rep2-cp190-100x_Position008_7_cmle.ics	21	1	0	1.083	0.2860629772355093	1.0	0.10317500441073144	1.0	0.35840336189703553	2.8730355559579452	0.29851676261429055	0.48382661699966134	0.2889536065018625	0.10536403657297663	0.8716298226983851	0.9982487358480139	120.0	2.330645982037433	74.0	0.17062362487806956
505	Feb25-FISH2-3L1-rep2-cp190-100x_Position008_7_cmle.ics	22	1	0	1.2995999999999999	3.4599509668503434	1.0	1.2225574214657589	1.0	0.28221609563188294	2.5333003410204222	0.8175277431393482	0.8799666274928456	0.8125398092743273	0.7254752442383084	0.5525696340447767	0.9895777405390025	162.0	3.105412890279794	103.0	0.23748964003298878
506	Feb25-FISH2-3L1-rep2-cp190-100x_Position008_7_cmle.ics	23	1	0	0.8664	3.5640873511242166	1.0	2.5991999999999997	1.0	0.24777748339837877	1.8067904271005837	0.9991580941355994	0.9999649205889833	0.9983424978294615	0.9883229410578196	0.13138030379254304	0.9532998387738675	110.0	2.0135479271221097	54.0	0.12450913166778053
507	Feb25-FISH2-3L1-rep2-cp190-100x_Position008_7_cmle.ics	24	1	0	1.2995999999999999	0.464764258136027	1.0	0.5158750220536572	1.0	0.2979055391433198	2.9093756148992993	0.45197930408585246	0.5658442566967	0.44332949729138016	0.3150864045059459	0.8227478627208807	1.0105101502315244	156.0	2.994731903388028	100.0	0.23057246605144538
508	Feb25-FISH2-3L1-rep2-cp190-100x_Position008_7_cmle.ics	24	2	0	1.2995999999999999	0.44656200786849853	2.0	1.5162	1.0	0.30443970331245684	2.263697030381572	0.9188817469896426	0.9742540769641003	0.9165426970181791	0.7709719220441426	0.42409818851958436	1.00122030964432	170.0	3.2139787914014493	115.0	0.2651583359591622
509	Feb25-FISH2-3L1-rep2-cp190-100x_Position008_7_cmle.ics	25	1	0	1.2995999999999999	0.1860325192510769	1.0	1.3477239015757756	1.0	0.2839262842049886	2.5928640715469067	0.850977781476242	0.9066738786718815	0.8410585004576849	0.7619206124656737	0.5183011165130672	0.9775315480254401	180.0	3.3672401044338325	121.0	0.27899268392224896
510	Feb25-FISH2-3L1-rep2-cp190-100x_Position008_7_cmle.ics	26	1	0	1.2995999999999999	0.26288634336235644	1.0	0.8609334932664843	1.0	0.3049786146593797	2.3629490927088725	0.7172915467811666	0.8251552978324701	0.7131084650229442	0.5633032328508403	0.6549136381678877	1.000025418394247	190.0	3.5907171639874758	136.0	0.31357855382996574
511	Feb25-FISH2-3L1-rep2-cp190-100x_Position008_7_cmle.ics	27	1	0	0.8664	0.04727511235058525	1.0	0.6952437723139506	1.0	0.31252526369301753	2.414686484017974	0.6819014948965006	0.7821638164421799	0.6819014948965006	0.5657233180312432	0.672119419538497	1.0142576961063712	108.0	2.0156630128922206	59.0	0.13603775497035278
512	Feb25-FISH2-3L1-rep2-cp190-100x_Position008_7_cmle.ics	28	1	0	1.2995999999999999	0.5216483599164696	1.0	0.46141264688247224	1.0	0.28838696088162386	2.6592326272481865	0.5051821854861824	0.6498026054234969	0.5051821854861824	0.3641352083506689	0.7632723512832075	0.992694790069574	166.0	3.1948037141012517	108.0	0.24901826333556107
513	Feb25-FISH2-3L1-rep2-cp190-100x_Position008_7_cmle.ics	29	1	0	1.5162	3.5638521545894246	1.0	0.4332	1.0	0.29268502797178175	2.730659355559412	0.6205768834153383	0.8082293129581071	0.6205768834153383	0.3131758050735099	0.7222505904520008	0.9834708430412141	220.0	4.2143378449675675	166.0	0.3827502936453994
514	Feb25-FISH2-3L1-rep2-cp190-100x_Position008_7_cmle.ics	29	2	0	1.5162	0.3598650327152161	1.0	1.7191228691225526	1.0	0.2986224021847657	2.3493656809327508	0.7952787353217512	0.8667507995901385	0.7977896284074653	0.7276597625290946	0.5807423218077115	0.9808176763567098	196.0	3.771613897400501	141.0	0.325107177132538
515	Feb25-FISH2-3L1-rep2-cp190-100x_Position008_7_cmle.ics	30	1	0	1.7328	0.5287797581387409	1.0	0.0	1.0	0.2491485852868638	2.5208587919563383	0.17846466845726217	0.36245951082834377	0.17846466845726217	0.022363853766050667	0.9348085029423701	0.9652155164789021	254.0	4.83372835440744	190.0	0.4380876854977463
516	Feb25-FISH2-3L1-rep2-cp190-100x_Position008_7_cmle.ics	31	1	0	1.2995999999999999	0.26935584516915606	1.0	0.7252201245704302	1.0	0.3221740484384851	2.6669884566691513	0.6375079156315456	0.7492863753714258	0.6311948950265478	0.5133128744702615	0.6828671266828235	0.9969606846053507	154.0	2.9500364914773	102.0	0.23518391537247432
517	Feb25-FISH2-3L1-rep2-cp190-100x_Position008_7_cmle.ics	32	1	0	1.083	2.439040388549923	1.0	1.6149442640886529	1.0	0.1320351969414515	1.5330480281376087	0.9295130673023893	0.9684570086640929	0.928712483765945	0.844704584675052	0.3712391395954458	0.7055619299819883	134.0	2.4562718746891727	53.0	0.12220340700726606
518	Feb25-FISH2-3L1-rep2-cp190-100x_Position008_7_cmle.ics	33	1	0	1.2995999999999999	1.7027618154104172	1.0	1.596767904061546	1.0	0.29375218469089276	2.8422793478557193	0.9106168887907803	0.9484699649568169	0.9072781288227881	0.8413721107769285	0.44880782868308144	0.9943396129055782	166.0	3.1713984652608316	109.0	0.25132398799607547
519	Feb25-FISH2-3L1-rep2-cp190-100x_Position008_7_cmle.ics	35	1	0	1.7328	0.5471267661960508	1.0	1.1279441277042794	1.0	0.27558102470748985	2.820900187922591	0.7654912872913056	0.8533596387190949	0.7488048535717544	0.610350332998814	0.6096995405980775	0.9838441662790153	270.0	5.191291649693272	219.0	0.5049537006526654
520	Feb25-FISH2-3L1-rep2-cp190-100x_Position008_7_cmle.ics	37	1	0	1.2995999999999999	3.768308845880517	1.0	0.2918229810711206	1.0	0.26406189311984274	2.7912571863592297	0.39756781003222985	0.5252577833401633	0.39376889765087664	0.2416462692022284	0.8348457400037577	0.9572305070519208	148.0	2.839355504585534	87.0	0.20059804546475749
521	Feb25-FISH2-3L1-rep2-cp190-100x_Position008_7_cmle.ics	38	1	0	1.2995999999999999	0.3250125891795255	1.0	0.0	1.0	0.29136251650881456	2.616281328339296	0.1994185087429891	0.35718925272187396	0.1782208841966348	0.030136506103596174	0.921873245764362	1.0045567166346754	154.0	2.9500364914773	97.0	0.22365529206990203
522	Feb25-FISH2-3L1-rep2-cp190-100x_Position008_7_cmle.ics	39	1	0	1.5162	3.054918416134758	1.0	1.0317500441073144	1.0	0.320113593966638	2.4287729606915494	0.6889042717338463	0.7714934159075056	0.6873454376360677	0.5882405783010294	0.6741499183155724	1.004788340079988	232.0	4.388889321070261	188.0	0.4334762361767174
523	Feb25-FISH2-3L1-rep2-cp190-100x_Position008_7_cmle.ics	40	1	0	1.2995999999999999	0.2158305736124998	1.0	0.5963412819178956	1.0	0.27385015451777717	2.3524627213098084	0.5884369573390144	0.698607207433001	0.577829893123758	0.44072128036663744	0.7293255331742521	0.9954059733721458	172.0	3.2352689544717577	111.0	0.2559354373171044
524	Feb25-FISH2-3L1-rep2-cp190-100x_Position008_7_cmle.ics	41	1	0	1.083	0.265360578682539	1.0	0.10317500441073144	1.0	0.29388427730391214	2.307846084854808	0.34806081503092945	0.5030244954183386	0.32840801170441225	0.0993035532473755	0.8610915729883728	1.001998646196422	174.0	3.2799643663824862	117.0	0.26976978528019113
525	Feb25-FISH2-3L1-rep2-cp190-100x_Position008_7_cmle.ics	43	1	0	1.083	0.36295213616593275	1.0	0.0	1.0	0.34183879103220777	2.3976714860398416	0.23586407086732394	0.38603673489815327	0.22824683449276814	0.02951303738551624	0.9001607776290429	1.0140887787647388	150.0	2.837240418815423	101.0	0.23287819071195984
526	Feb25-FISH2-3L1-rep2-cp190-100x_Position008_7_cmle.ics	44	1	0	0.8664	0.2977332049474166	1.0	1.9493999999999998	1.0	0.33064220202131495	2.246032094220739	0.9710537886560164	0.9887696028140114	0.9679148956959305	0.9429564219062974	0.31064477802078994	0.9902129018574923	132.0	2.458386960459285	82.0	0.18906942216218525
527	Feb25-FISH2-3L1-rep2-cp190-100x_Position008_7_cmle.ics	45	1	0	1.2995999999999999	1.174631136497033	1.0	0.815064591942846	1.0	0.30300855069345994	2.6376376303945133	0.6523032981761899	0.7422571843436359	0.6493912654975986	0.5349763048299851	0.6671219457860469	0.9938248728182969	180.0	3.4140506021146724	125.0	0.28821558256430674
528	Feb25-FISH2-3L1-rep2-cp190-100x_Position008_7_cmle.ics	46	1	0	0.8664	NA	0.0	1.1832155060023601	1.0	0.28725007890400167	1.961387251501291	0.9160574603406682	0.9667190584107025	0.9133891366327948	0.8331840777834637	0.5023054390312591	0.9902245883605171	106.0	1.924157103300652	55.0	0.12681485632829495
529	Feb25-FISH2-3L1-rep2-cp190-100x_Position008_7_cmle.ics	48	1	0	1.5162	0.20344932509165517	1.0	1.8532166921928226	1.0	0.30660996263765633	2.7903215131595904	0.9092449296434116	0.9480673501071983	0.9078217797382883	0.8481881022203602	0.4566134217969851	0.9985660911230245	214.0	4.103656858075801	163.0	0.375833119663856
530	Feb25-FISH2-3L1-rep2-cp190-100x_Position008_7_cmle.ics	49	1	0	1.2995999999999999	0.5645744006048684	1.0	0.0	1.0	0.29064899138885836	2.707830573491645	0.2563921129616526	0.4271916947416224	0.24315903978370842	0.031054949465079685	0.8981270209148163	0.9981383825109689	152.0	2.928746328406991	95.0	0.21904384274887315
531	Feb25-FISH2-3L1-rep2-cp190-100x_Position008_7_cmle.ics	50	1	0	1.5162	7.139928467840443	1.0	0.0	1.0	0.22801836559387398	2.7626181118031337	0.06256887083701404	0.25319196408243555	0.09058165690711885	0.022849180835465863	0.9563719748559866	0.941222545767606	200.0	3.884409970062378	127.0	0.29282703188533565
532	Feb25-FISH2-3L1-rep2-cp190-100x_Position008_7_cmle.ics	50	2	0	1.2995999999999999	0.5704070653182551	1.0	1.7295282337615656	1.0	0.30758805139602646	2.567378287871962	0.8325971932572604	0.8661241997322575	0.8307484950868341	0.7870855227808792	0.5449660778879811	0.9955600834161125	146.0	2.7946600926748055	92.0	0.21212666876732977
533	Feb25-FISH2-3L1-rep2-cp190-100x_Position008_7_cmle.ics	52	1	0	1.2995999999999999	2.8569968234616745	1.0	2.0340534643339403	1.0	0.2725820568548805	2.2974517276498023	0.9795698372773471	0.9968225450438889	0.9792413120476362	0.9336789692520918	0.27463157869094795	0.9712916897248106	152.0	2.905341079566571	92.0	0.21212666876732977
534	Feb25-FISH2-3L1-rep2-cp190-100x_Position008_7_cmle.ics	53	1	0	1.2995999999999999	0.23411420892669288	1.0	0.3634229110571259	1.0	0.2886090189841206	2.698825618073583	0.4757837306023881	0.6142122445328921	0.46711685523903224	0.27331514690756226	0.8018755178627568	0.9850279372753942	168.0	3.21609387717156	110.0	0.2536297126565899
535	Feb25-FISH2-3L1-rep2-cp190-100x_Position008_7_cmle.ics	54	1	0	1.083	0.1157772931653423	1.0	1.3157503800483568	1.0	0.2881764887477712	2.532909881789529	0.921519946934521	0.9591490571401498	0.9209324362740453	0.865829621908462	0.4432037389986794	0.997164467367923	102.0	1.928387274840874	52.0	0.1198976823467516
536	Feb25-FISH2-3L1-rep2-cp190-100x_Position008_7_cmle.ics	55	1	0	1.083	2.1575049612677657	1.0	0.9535025770009804	1.0	0.2715854417326567	2.372418819151253	0.7180447684642438	0.8071512309495897	0.7167442116060961	0.6270744797772567	0.6077709619140913	0.9953794477684011	108.0	2.0390682617326408	55.0	0.12681485632829495
537	Feb25-FISH2-3L1-rep2-cp190-100x_Position008_7_cmle.ics	55	2	0	1.083	0.4638509804689488	1.0	1.8497044106137501	1.0	0.30414293636913303	3.030311232118548	0.9286250732708089	0.9521404235052755	0.9278007766705745	0.8955433030480656	0.3749397788374606	0.9901913550156981	104.0	2.019893184432443	55.0	0.12681485632829495
538	Feb25-FISH2-3L1-rep2-cp190-100x_Position008_7_cmle.ics	57	1	0	1.5162	4.632435427170852	1.0	0.0	1.0	0.23009711818284617	2.466331705297715	0.1615845799482783	0.3336756500552973	0.1615845799482783	0.029108008548216765	0.9495658657254864	0.9701605507897876	192.0	3.658817824738624	120.0	0.2766869592617345
539	Feb25-FISH2-3L1-rep2-cp190-100x_Position008_7_cmle.ics	58	1	0	1.5162	6.30915539841594	1.0	0.8664	1.0	0.2783336540708043	2.0718126391633516	0.7819367106957389	0.878060219491605	0.7646391691040411	0.5644063749776159	0.659288421427073	0.9734832262915962	274.0	5.093440482791372	225.0	0.5187880486157521
540	Feb25-FISH2-3L1-rep2-cp190-100x_Position008_7_cmle.ics	59	1	0	1.7328	0.45647889016253085	1.0	1.7060019029756524	1.0	0.30122517117134867	2.495297171398853	0.8327197636780235	0.9020706460464157	0.8314629898286181	0.7605744790046027	0.5166144593168736	0.9961503293542626	284.0	5.3637280400258565	247.0	0.5695139911470701
541	Feb25-FISH2-3L1-rep2-cp190-100x_Position008_7_cmle.ics	60	1	0	1.083	0.5137027051849732	1.0	0.0	1.0	0.2625618704319815	2.2825308205337946	0.12440843252545533	0.3325386012715713	0.1538075433816148	0.03152636359290597	0.9547475063362921	0.9436377160676849	146.0	2.7478495949939656	85.0	0.19598659614372857
542	Feb25-FISH2-3L1-rep2-cp190-100x_Position008_7_cmle.ics	62	1	0	1.2995999999999999	0.2665991034907389	1.0	2.1652184899744737	1.0	0.3343204902613444	2.4580660100906577	0.9844986485166248	0.9949685739407953	0.9819150899360624	0.9651762356031741	0.2896288570304357	0.9915153775266815	142.0	2.7052692688533484	92.0	0.21212666876732977
543	Feb25-FISH2-3L1-rep2-cp190-100x_Position008_7_cmle.ics	63	1	0	1.083	NA	0.0	0.42540144110901373	1.0	0.17000533993072042	1.821889067570853	0.6010614976347064	0.7141571478020076	0.5780431521864544	0.3859063112957194	0.7167887759256119	0.7327240162718068	158.0	2.945806319937077	77.0	0.17754079885961296
544	Feb25-FISH2-3L1-rep2-cp190-100x_Position008_7_cmle.ics	65	1	0	1.083	0.4223674489169367	1.0	0.42540144110901373	1.0	0.3159124829187753	2.3367855061383143	0.5065090568619683	0.6453959451186575	0.49609276531383917	0.33151625913788757	0.7761676066382573	0.9998973857920226	164.0	3.0798925556692636	111.0	0.2559354373171044
545	Feb25-FISH2-3L1-rep2-cp190-100x_Position008_7_cmle.ics	66	1	0	1.083	2.822208704914955	1.0	1.4228476808191226	1.0	0.23473931077125812	2.48037742013078	0.9124270012495856	0.9585469104633667	0.9087037462066152	0.8127746750652419	0.5272349809685617	0.9562983426267119	112.0	2.105053836713678	54.0	0.12450913166778053
546	Feb25-FISH2-3L1-rep2-cp190-100x_Position008_7_cmle.ics	66	2	0	0.8664	0.1831605186835319	1.0	1.4199491695140265	1.0	0.24296698579674678	1.5578290460916215	0.8589583386461973	0.9211953518816038	0.8570457076309728	0.7929980703678202	0.4941054428655295	0.9608167986201555	124.0	2.27960531281637	64.0	0.14756637827292504
547	Feb25-FISH2-3L1-rep2-cp190-100x_Position008_7_cmle.ics	67	1	0	1.083	0.6445609440032728	1.0	1.962917304455934	1.0	0.23961299900261135	2.4574112051721047	0.9944790085567028	0.9988907977916034	0.9912264607275699	0.9742131336213368	0.26001249337225674	0.9745298452071963	118.0	2.262545321286284	59.0	0.13603775497035278
548	Feb25-FISH2-3L1-rep2-cp190-100x_Position008_7_cmle.ics	68	1	0	1.083	0.47051028843470044	1.0	0.4660867564761642	1.0	0.3215212586857538	2.3232521697656456	0.5697055137844611	0.6877192982456141	0.5658312447786132	0.37973579782790307	0.7617750850996541	0.9947740631562322	148.0	2.839355504585534	96.0	0.22134956740938755
549	Feb25-FISH2-3L1-rep2-cp190-100x_Position008_7_cmle.ics	69	1	0	1.5162	0.284827626175091	1.0	1.0161559471409798	1.0	0.3043615681759195	2.32778406951635	0.6725715024774443	0.7784370916453709	0.6688029327945839	0.5605847749784812	0.6522280305108852	0.995269899984066	254.0	4.81032310556702	210.0	0.48420217870803534
550	Feb25-FISH2-3L1-rep2-cp190-100x_Position008_7_cmle.ics	70	1	0	1.2995999999999999	0.23706190051394924	1.0	0.0	1.0	0.23458213361577784	2.3944415131526187	0.07880698351115421	0.21642957215217157	0.07880698351115421	0.028590544958149226	0.9473605317970268	0.9975079030891086	148.0	2.9095712511067933	82.0	0.18906942216218525
551	Feb25-FISH2-3L1-rep2-cp190-100x_Position008_7_cmle.ics	71	1	0	1.2995999999999999	NA	0.0	0.72222503087512	1.0	0.13145908556022368	3.3821038822568936	0.7100811641406846	0.7976084158545875	0.6977752094770298	0.567833784245226	0.6212247220405879	0.8038745207123751	160.0	2.967096483007386	69.0	0.1590950015754973
552	Feb25-FISH2-3L1-rep2-cp190-100x_Position008_7_cmle.ics	72	1	0	1.2995999999999999	0.28867862656487564	1.0	0.639412489864916	1.0	0.2794714328294241	2.77723731760178	0.6159518958405804	0.7268598121552452	0.6111712965263628	0.47881031655319783	0.7256131877005516	0.9995818536404134	154.0	2.9968469891581395	95.0	0.21904384274887315
553	Feb25-FISH2-3L1-rep2-cp190-100x_Position008_7_cmle.ics	73	1	0	1.5162	0.4317659983581498	1.0	2.5991999999999997	1.0	0.25384631542289327	2.751638984862575	0.9976069970488846	0.999988531934739	0.9965213535375159	0.985332344531262	0.18083698522917493	0.9833520734809728	196.0	3.748208648560081	130.0	0.29974420586687905
554	Feb25-FISH2-3L1-rep2-cp190-100x_Position008_7_cmle.ics	74	1	0	1.2995999999999999	0.37933846163360574	1.0	1.9493999999999998	1.0	0.2016067052827247	1.0340746523123137	0.9707433926039437	0.9941103683937048	0.9571939373123024	0.8735193356055202	0.40305867795501865	0.8139551928698989	306.0	5.668135580320516	226.0	0.5210937732762666
555	Feb25-FISH2-3L1-rep2-cp190-100x_Position008_7_cmle.ics	75	1	0	1.2995999999999999	0.289628042693085	1.0	1.1763760451361116	1.0	0.2877501921667834	2.893649968063455	0.7935424772020832	0.8547263220733239	0.7919574301652977	0.7173933181004137	0.5731434242042324	0.9980281890949811	136.0	2.5945882819615815	80.0	0.18445797284115634
556	Feb25-FISH2-3L1-rep2-cp190-100x_Position008_7_cmle.ics	77	1	0	1.5162	0.5122585921027772	1.0	0.2991586303963464	1.0	0.28863867318537334	2.956958713308456	0.3968535614119725	0.55464974610988	0.3917348749356076	0.23940080296327793	0.8308870699317679	0.9968340016117898	180.0	3.484266348635932	122.0	0.2812984085827634
557	Feb25-FISH2-3L1-rep2-cp190-100x_Position008_7_cmle.ics	78	1	0	1.5162	4.513692379628138	1.0	0.0	1.0	0.19484141011997239	2.4704149972329215	0.08691461076448842	0.21275277268730866	0.08691461076448842	0.03152442189337203	0.9502475864494082	0.9415291770301959	170.0	3.3778155332843878	92.0	0.21212666876732977
558	Feb25-FISH2-3L1-rep2-cp190-100x_Position008_7_cmle.ics	79	1	0	1.083	0.4604471951435445	1.0	0.23070632344123612	1.0	0.31196564599881965	2.8536672496546673	0.3964684784108153	0.5428564859520854	0.3964684784108153	0.2302903848806732	0.8231649756879843	0.9980681298005906	140.0	2.6605738569426194	87.0	0.20059804546475749
559	Feb25-FISH2-3L1-rep2-cp190-100x_Position008_7_cmle.ics	80	1	0	1.2995999999999999	0.4364121044284575	1.0	2.166	1.0	0.271362653552723	2.682196521348259	0.9812194058062327	0.9928512576939854	0.9785860837816442	0.9536260682725084	0.2966272004826368	0.9963793498297666	162.0	3.0820076414393744	101.0	0.23287819071195984
560	Feb25-FISH2-3L1-rep2-cp190-100x_Position008_7_cmle.ics	81	1	0	1.2995999999999999	0.47054154497272366	1.0	1.2269033092775323	1.0	0.28863867318537334	2.4019633222557517	0.8396260279336901	0.9068169951703433	0.8350574337553844	0.7477197820127921	0.6029905706352893	0.9918871099656127	180.0	3.4140506021146724	122.0	0.2812984085827634
561	Feb25-FISH2-3L1-rep2-cp190-100x_Position008_7_cmle.ics	82	1	0	1.083	0.1677730910101263	1.0	1.0902687331713774	1.0	0.30231754564522684	2.0214165764491177	0.8102347486223388	0.8799007112858981	0.8050761051634987	0.7160986089869638	0.5792086714908465	1.0076700797777864	136.0	2.5243725354403224	82.0	0.18906942216218525
562	Feb25-FISH2-3L1-rep2-cp190-100x_Position008_7_cmle.ics	83	1	0	1.5162	0.26209951511779545	1.0	2.127007205545069	1.0	0.2743532130399526	2.7810893923556765	0.9667531056716836	0.9856499570725211	0.9662011809437037	0.9374266290540185	0.266841154360664	0.9906135546221143	176.0	3.3948755248144744	115.0	0.2651583359591622
563	Feb25-FISH2-3L1-rep2-cp190-100x_Position008_7_cmle.ics	85	1	0	1.5162	0.26210695377682447	1.0	0.10317500441073144	1.0	0.32005861740572933	2.7390504744240887	0.2994707230673057	0.44420504271723277	0.2760991873306939	0.09824546780579288	0.8963385902199273	1.003799854604749	172.0	3.3054847009930173	120.0	0.2766869592617345
564	Feb25-FISH2-3L1-rep2-cp190-100x_Position008_7_cmle.ics	86	1	0	1.2995999999999999	1.2655188845026295	1.0	0.23070632344123612	1.0	0.2794714328294241	3.190018380228436	0.3501718114243814	0.5161926875907581	0.3501718114243814	0.20194671689215418	0.8489304130602031	0.9904906411505453	154.0	2.97344174031772	95.0	0.21904384274887315
565	Feb25-FISH2-3L1-rep2-cp190-100x_Position008_7_cmle.ics	87	1	0	0.8664	0.5395906917687641	1.0	0.42540144110901373	1.0	0.35551100226063054	1.9292580945303768	0.49852886001461266	0.6219812010031397	0.4922987302778381	0.3550877747279872	0.7663372400076155	1.0079359258451748	150.0	2.7436194234537434	103.0	0.23748964003298878
566	Feb25-FISH2-3L1-rep2-cp190-100x_Position008_7_cmle.ics	88	1	0	1.083	0.297007734131799	1.0	0.0	1.0	0.33064220202131495	2.675147255690579	0.1975325197800724	0.3604890259711233	0.17914934513432568	0.030714988154306917	0.9253199902522047	1.0011038726684496	132.0	2.5286027069805446	82.0	0.18906942216218525
567	Feb25-FISH2-3L1-rep2-cp190-100x_Position008_7_cmle.ics	89	1	0	1.7328	0.23033843555910083	1.0	0.72222503087512	1.0	0.2547788349545698	2.4914474204236816	0.5955570104845823	0.7266711223868111	0.5955570104845823	0.4245596566367497	0.6970371340497574	0.9664547733646609	278.0	5.276452301974508	220.0	0.5072594253131798
568	Feb25-FISH2-3L1-rep2-cp190-100x_Position008_7_cmle.ics	91	1	0	1.2995999999999999	0.5715466110261336	1.0	0.0	1.0	0.22932998069888505	2.8043830488909385	0.253999084338018	0.4058116788523703	0.253999084338018	0.03490614464684582	0.8783276145061493	0.983407407465884	138.0	2.6626889427127303	73.0	0.16831790021755516
569	Feb25-FISH2-3L1-rep2-cp190-100x_Position008_7_cmle.ics	93	1	0	1.083	4.575120507019181	1.0	0.20635000882146287	1.0	0.31365172603656777	2.525016376885122	0.385675890360279	0.5302880273337613	0.3672538927759219	0.2106397101228496	0.841799091786843	1.0136416644078445	144.0	2.7499646807640765	91.0	0.20982094410681532
570	Feb25-FISH2-3L1-rep2-cp190-100x_Position008_7_cmle.ics	97	1	0	1.083	0.3576543167035316	1.0	0.4377344716066809	1.0	0.28221609563188294	2.2032007723628815	0.4812194481967755	0.6283054257087046	0.4817928259749852	0.34753496146706964	0.7953239164752476	0.9961928885004253	162.0	3.035197143758535	103.0	0.23748964003298878
571	Feb25-FISH2-3L1-rep2-cp190-100x_Position008_7_cmle.ics	98	1	0	1.083	0.2567680815555063	1.0	0.9755754663213545	1.0	0.3078760800517997	2.0734918600040206	0.7401661917572709	0.8262587752113214	0.7393702542224486	0.6126371002403731	0.563548600431978	0.9858842335791475	180.0	3.367240104433833	126.0	0.2905213072248212
572	Feb25-FISH2-3L1-rep2-cp190-100x_Position008_7_cmle.ics	100	1	0	0.6497999999999999	2.4487860874229317	1.0	0.0	1.0	0.18114168965970917	1.1754867691866588	0.21306244201070038	0.34446294321167503	0.2217424104471788	0.029048845416785898	0.9267373322728045	0.7837741076878346	116.0	2.1008236651734555	50.0	0.11528623302572269
573	Feb25-FISH2-3L1-rep2-cp190-100x_Position008_7_cmle.ics	101	1	0	1.2995999999999999	0.335813765505765	1.0	0.0	1.0	0.31558993033611005	2.6223833114504025	0.2927265545228921	0.46115462872560053	0.28702496031243246	0.027874460584469303	0.8958797249621465	1.0084464435550942	186.0	3.5481368378468585	134.0	0.30896710450893683
574	Feb25-FISH2-3L1-rep2-cp190-100x_Position008_7_cmle.ics	102	1	0	0.8664	0.4722257664235149	1.0	0.1459114905355603	1.0	0.2735425264285485	2.222754369974005	0.32379870636585917	0.45902769348154054	0.3160126242044844	0.15180259073646973	0.8677950836051417	1.0031733027048122	136.0	2.4775620377594825	78.0	0.17984652352012742
575	Feb25-FISH2-3L1-rep2-cp190-100x_Position008_7_cmle.ics	103	1	0	1.2995999999999999	3.859125035842146	1.0	0.5689355674538337	1.0	0.13865139822169764	2.064559336310656	0.6602254812974729	0.7518272583958343	0.652574085574611	0.4234940046816032	0.7219997574727136	0.5751950194145661	140.0	2.6605738569426185	58.0	0.13373203030983835
576	Feb25-FISH2-3L1-rep2-cp190-100x_Position008_7_cmle.ics	104	1	0	1.7328	0.2500387491653214	1.0	0.0	1.0	0.2655365691426384	2.4741685667296207	0.23491093090374898	0.37283633692676377	0.20883939369208282	0.028601529866526195	0.903240166144493	0.9371314914610541	198.0	3.76949881163039	135.0	0.31127282916945126
577	Feb25-FISH2-3L1-rep2-cp190-100x_Position008_7_cmle.ics	105	1	0	0.8664	3.352658880150063	1.0	0.0	1.0	0.31252526369301753	1.8084370516526176	0.3021689066098374	0.5907606640772695	0.3103495686247551	0.037191076891348436	0.9096380886493619	0.9840958595695537	108.0	1.9922577640518007	59.0	0.13603775497035278
578	Feb25-FISH2-3L1-rep2-cp190-100x_Position008_7_cmle.ics	106	1	0	1.083	5.232819382486705	1.0	0.8058225447605828	1.0	0.308831124218491	2.167755072740239	0.6664398903100207	0.7446515668501811	0.6634359758012183	0.5605649871260807	0.6669955703480535	0.9881192729269337	150.0	2.8372404188154228	96.0	0.22134956740938755
579	Feb25-FISH2-3L1-rep2-cp190-100x_Position008_7_cmle.ics	109	1	0	1.2995999999999999	0.21030131936247698	1.0	1.3570553067512467	1.0	0.27022066957772195	2.1167787372290645	0.8326600653562573	0.8952041972510961	0.8313627929126229	0.7590644859352678	0.536375805296558	1.0009319659060483	184.0	3.45663092825529	122.0	0.2812984085827634
580	Feb25-FISH2-3L1-rep2-cp190-100x_Position008_7_cmle.ics	110	1	0	1.5162	0.2834466611780127	1.0	1.9562917787640053	1.0	0.2839228261629219	2.790119424479795	0.9623383776128406	0.9859206028657103	0.9600479075419409	0.9097100194952223	0.3734384777669067	0.9999255958411576	174.0	3.3501801129037463	115.0	0.2651583359591622
581	Feb25-FISH2-3L1-rep2-cp190-100x_Position008_7_cmle.ics	112	1	0	0.8664	0.6611339658702771	1.0	0.622541700711641	1.0	0.2631477098364001	2.191176013449035	0.6482921726474735	0.7465547823714013	0.6316459726201846	0.5105895908188172	0.7069040029469876	0.9969504277367768	122.0	2.2583151497460614	65.0	0.14987210293343953
582	Feb25-FISH2-3L1-rep2-cp190-100x_Position008_7_cmle.ics	113	1	0	1.083	0.3261548835170308	1.0	1.663646957482313	1.0	0.321833129014148	2.382104548191859	0.9251328823387291	0.9574524844970604	0.9251328823387291	0.8784428605943465	0.33818737179939334	1.0107062248582899	150.0	2.8372404188154228	98.0	0.2259610167304165
583	Feb25-FISH2-3L1-rep2-cp190-100x_Position008_7_cmle.ics	114	1	0	1.083	0.7807162127871861	1.0	2.1060474303189918	1.0	0.22722413550913917	2.114766881765516	0.9650269920103649	0.9802072986396027	0.9643100842150724	0.9418181818181818	0.34775790247278215	0.9159487980552364	116.0	2.1944446605351353	56.0	0.12912058098880944
584	Feb25-FISH2-3L1-rep2-cp190-100x_Position008_7_cmle.ics	115	1	0	1.083	0.3628368559240228	1.0	1.7328	1.0	0.3152986162946812	2.333188128299265	0.9657725953544096	0.9838623054439545	0.9534717990560094	0.9085444574119785	0.31701582141294704	0.9918629938773637	150.0	2.790429921134583	97.0	0.22365529206990203
585	Feb25-FISH2-3L1-rep2-cp190-100x_Position008_7_cmle.ics	116	1	0	1.083	0.2470462696544305	1.0	0.8318234787411565	1.0	0.2785399586174222	2.4289233874754834	0.6960010174988606	0.7859383777252541	0.6944853681544054	0.5843888117521119	0.629350234188987	0.9882913718624801	152.0	2.8585305818857316	93.0	0.21443239342784423
586	Feb25-FISH2-3L1-rep2-cp190-100x_Position008_7_cmle.ics	117	1	0	1.7328	0.5185332726450574	1.0	2.022286166849865	1.0	0.298855660963638	2.5641799990968597	0.9238716794675097	0.9679685363468232	0.922624814013099	0.8491061040785015	0.47252428773179556	1.0019989010313353	262.0	4.989104753209936	218.0	0.5026479759921509
587	Feb25-FISH2-3L1-rep2-cp190-100x_Position008_7_cmle.ics	118	1	0	1.083	0.2942148447342545	1.0	1.0024833655297731	1.0	0.3410720517651868	2.653764546332899	0.7516151784454789	0.8213805426247237	0.7469506747543142	0.6573094465603987	0.6277731617066254	0.9991683041750122	156.0	2.971326654547609	107.0	0.2467125386750466
588	Feb25-FISH2-3L1-rep2-cp190-100x_Position008_7_cmle.ics	119	1	0	1.2995999999999999	0.23890978387706702	1.0	1.649238928719418	1.0	0.2853860083053709	2.9144315821201268	0.9115475255302435	0.953524620663993	0.9087360979038326	0.8471451606234754	0.47486341561670065	1.0008330873508449	154.0	2.97344174031772	96.0	0.22134956740938755
589	Feb25-FISH2-3L1-rep2-cp190-100x_Position008_7_cmle.ics	121	1	0	1.5162	0.22072931700845205	1.0	1.6264911537593718	1.0	0.27385015451777717	2.6993295503418713	0.9131206315865715	0.9556413645746569	0.9089830876760946	0.8423613877521458	0.4814525718553799	0.9897180388504409	172.0	3.3054847009930173	111.0	0.2559354373171044
590	Feb25-FISH2-3L1-rep2-cp190-100x_Position008_7_cmle.ics	122	1	0	1.2995999999999999	3.1071263877899784	1.0	0.10317500441073144	1.0	0.3152986162946812	2.7046701033709994	0.24797096804210048	0.39636170014784794	0.23624652350575367	0.07178379049017276	0.9029185655493793	0.980861587105939	150.0	2.8606456676558425	97.0	0.22365529206990203
591	Feb25-FISH2-3L1-rep2-cp190-100x_Position008_7_cmle.ics	123	1	0	1.083	0.3602962549776998	1.0	0.9479040472602467	1.0	0.2836313623464961	2.4779681325061396	0.7300229683911189	0.7948758613146669	0.7266870830143279	0.6262277151919501	0.6315057803960528	0.9994880442558581	150.0	2.8606456676558425	92.0	0.21212666876732977
592	Feb25-FISH2-3L1-rep2-cp190-100x_Position008_7_cmle.ics	124	1	0	1.2995999999999999	0.32007107036511384	1.0	1.074245800390238	1.0	0.281061015957084	2.587288877255309	0.7686854807455167	0.8592678716132897	0.7686854807455167	0.6452242539548321	0.5161081360451039	0.9792622140795992	200.0	3.8141942235411186	141.0	0.325107177132538
593	Feb25-FISH2-3L1-rep2-cp190-100x_Position008_7_cmle.ics	126	1	0	0.8664	2.1800665788902593	1.0	1.7570070134165061	1.0	0.30298345828103923	2.1752699446302852	0.9217230676906054	0.9488686976661322	0.9212636079777209	0.8894202368561703	0.4453220519499457	0.9990775743283995	114.0	2.1497492486244067	63.0	0.1452606536124106
594	Feb25-FISH2-3L1-rep2-cp190-100x_Position008_7_cmle.ics	128	1	0	1.2995999999999999	0.22588711133044825	1.0	0.0	1.0	0.2872716501089198	2.289224271713698	0.14679007483261128	0.31727550216620715	0.17135683339897598	0.0297558093737692	0.9366146156009469	0.9603118544661505	160.0	3.013906980688226	102.0	0.23518391537247432
595	Feb25-FISH2-3L1-rep2-cp190-100x_Position008_7_cmle.ics	130	1	0	1.083	4.105007733611702	1.0	2.2801611835602227	1.0	0.2893628805065309	2.525054116409827	0.9701501255914481	0.9865135229861557	0.9701501255914481	0.9460431392020562	0.2422039615684982	0.9969048210589022	138.0	2.592473196191471	82.0	0.18906942216218525
596	Feb25-FISH2-3L1-rep2-cp190-100x_Position008_7_cmle.ics	131	1	0	1.083	2.4883727698489473	1.0	0.7045350271771298	1.0	0.27201651905570057	2.3080238251044807	0.6901582239433545	0.7892641210360963	0.6877853393699517	0.5234488453543665	0.6984131036027411	0.9698137448512628	164.0	3.1032978045096833	103.0	0.23748964003298878
597	Feb25-FISH2-3L1-rep2-cp190-100x_Position008_7_cmle.ics	133	1	0	1.7328	1.8290464076599848	1.0	1.5221907085702147	1.0	0.2739812405626786	2.7206551151553184	0.8115708246110905	0.8744017567623035	0.8102819849772196	0.7166707712514879	0.586551458739753	0.9889788845125433	240.0	4.591076217553598	183.0	0.42194761287414506
598	Feb25-FISH2-3L1-rep2-cp190-100x_Position008_7_cmle.ics	133	2	0	1.083	0.36144322367069437	2.0	2.034929167606352	1.0	0.3161797036095224	2.305918941913316	0.875975865041251	0.9092804662808357	0.8752329351886057	0.8347699380207692	0.4300350450221653	1.0096537912111987	110.0	2.0603584248029496	61.0	0.1406492042913817
599	Feb25-FISH2-3L1-rep2-cp190-100x_Position008_7_cmle.ics	134	1	0	1.2995999999999999	0.3542119561713699	1.0	0.9479040472602467	1.0	0.27022066957772195	2.449261324068311	0.7186881840960042	0.8071879533166293	0.7123747197679019	0.6006939865488593	0.6571918149396447	0.9821223331086366	184.0	3.4566309282552896	122.0	0.2812984085827634
600	Feb25-FISH2-3L1-rep2-cp190-100x_Position008_7_cmle.ics	135	1	0	1.2995999999999999	NA	0.0	0.6606423714395955	1.0	0.27308137672307414	2.4505584061449084	0.5978995382362878	0.7320456507865	0.5958722829147427	0.47047809437999777	0.7401148185585116	0.9566617178092625	168.0	3.1692833794907207	107.0	0.2467125386750466
601	Feb25-FISH2-3L1-rep2-cp190-100x_Position008_7_cmle.ics	137	1	0	1.083	0.09411226632246372	1.0	0.3164505769875799	1.0	0.30001634125536203	2.639998289452455	0.43657446688161095	0.5947225521805531	0.43657446688161095	0.27034334521183323	0.8127991901824627	1.0033624475834562	144.0	2.7499646807640765	89.0	0.2052094947857864
602	Feb25-FISH2-3L1-rep2-cp190-100x_Position008_7_cmle.ics	138	1	0	1.7328	0.21263075328916906	1.0	1.7328	1.0	0.25911143579200835	2.3909797820481695	0.869678712323115	0.9289470471090003	0.8678219718499619	0.7803425496709654	0.5056056257588104	0.9919129346098888	268.0	5.099785740101702	210.0	0.48420217870803534
603	Feb25-FISH2-3L1-rep2-cp190-100x_Position008_7_cmle.ics	139	1	0	1.5162	4.2529580825674875	1.0	0.10317500441073144	1.0	0.28863867318537334	2.4308261580196713	0.3187162272801703	0.44633207794334373	0.309251678401834	0.09444489929588996	0.8693644459909258	1.0039614429109527	180.0	3.437455850955092	122.0	0.2812984085827634
604	Feb25-FISH2-3L1-rep2-cp190-100x_Position008_7_cmle.ics	140	1	0	1.2995999999999999	1.3100642987753255	1.0	0.72222503087512	1.0	0.2533592821096046	2.087556758861645	0.659086057700202	0.7699422012774831	0.6591435280208864	0.49844009129570943	0.6456577758804539	0.9541284605479542	158.0	2.9926168176179173	94.0	0.2167381180883587
605	Feb25-FISH2-3L1-rep2-cp190-100x_Position008_7_cmle.ics	141	1	0	1.2995999999999999	0.21647111535497027	1.0	0.20635000882146287	1.0	0.268000903909552	2.589621673797555	0.35798264133239505	0.5128876378137461	0.3569411212760966	0.20463523340370632	0.8477492659075482	0.9859427052103067	168.0	3.21609387717156	106.0	0.24440681401453213
606	Feb25-FISH2-3L1-rep2-cp190-100x_Position008_7_cmle.ics	142	1	0	1.083	0.36467664266039895	1.0	1.9493999999999998	1.0	0.3216302398939304	1.8682585762138841	0.9855062135316912	0.9991715291078348	0.9832791412409246	0.9341098392053806	0.2912615099559733	0.9668374924793027	164.0	3.056487306828844	112.0	0.25824116197761887
607	Feb25-FISH2-3L1-rep2-cp190-100x_Position008_7_cmle.ics	143	1	0	1.2995999999999999	0.1554920240296524	1.0	0.0	1.0	0.2667602850650871	2.4596174931519714	0.16914068218416045	0.31971404869955594	0.16914068218416045	0.03062509149465671	0.9440785899336184	0.9714572833696095	164.0	3.1032978045096833	102.0	0.23518391537247432
608	Feb25-FISH2-3L1-rep2-cp190-100x_Position008_7_cmle.ics	145	1	0	1.2995999999999999	0.6167593887496924	1.0	0.4883922886704704	1.0	0.22932998069888505	2.422541986229321	0.5907281832196439	0.716560702086713	0.5884208086894315	0.395976704585529	0.7461513111324646	0.9071599283182129	138.0	2.6392836938723105	73.0	0.16831790021755516
609	Feb25-FISH2-3L1-rep2-cp190-100x_Position008_7_cmle.ics	146	1	0	1.2995999999999999	0.45461217801118625	1.0	1.0389843448820495	1.0	0.32987900437059753	2.8240880733692326	0.7330105948756143	0.8177476944645243	0.7280307842836593	0.6325710280169109	0.5981057770554123	0.9856624298538781	186.0	3.5715420866872782	137.0	0.3158842784904802
610	Feb25-FISH2-3L1-rep2-cp190-100x_Position008_7_cmle.ics	147	1	0	1.083	4.270607563558433	1.0	0.3720027687491155	1.0	0.3226269315083056	2.589625512151878	0.49396634022332586	0.6415577032404776	0.4914027052248812	0.32322181342314993	0.7941454792739033	1.001832909572072	132.0	2.5286027069805446	81.0	0.18676369750167077
611	Feb25-FISH2-3L1-rep2-cp190-100x_Position008_7_cmle.ics	148	1	0	1.083	0.4368251755160343	1.0	1.5476250661609716	1.0	0.27780486046518565	1.994378676104038	0.8835398030307305	0.9290336841907234	0.8855997968225301	0.835082917101711	0.42443487396026863	0.9638648709170149	166.0	3.147993216420412	106.0	0.24440681401453213
612	Feb25-FISH2-3L1-rep2-cp190-100x_Position009_8_cmle.ics	1	1	0	1.2995999999999999	0.24703758669380935	1.0	1.2536039404732575	1.0	0.2592474800986408	2.742456340110511	0.8060950692957192	0.8789478866651896	0.8042570300896865	0.7206918904725566	0.5808721368862781	0.9737226005104123	172.0	3.3288899498334374	108.0	0.24901826333556107
613	Feb25-FISH2-3L1-rep2-cp190-100x_Position009_8_cmle.ics	3	1	0	1.2995999999999999	0.4649782489815899	1.0	1.4020616472171954	1.0	0.3345968221641887	2.8297745908670655	0.8695594417616078	0.9334943035304046	0.8664416209542564	0.7652452841983528	0.46996642429449415	1.0094890336802143	176.0	3.371470275974055	127.0	0.29282703188533565
614	Feb25-FISH2-3L1-rep2-cp190-100x_Position009_8_cmle.ics	7	1	0	1.083	0.4521179651490936	1.0	0.20635000882146287	1.0	0.23939433740724086	2.4574417586154613	0.4370539537539252	0.5860780045675136	0.4370539537539252	0.2543088067370825	0.803479080499567	0.9883071793980414	114.0	2.1731544974648265	56.0	0.12912058098880944
615	Feb25-FISH2-3L1-rep2-cp190-100x_Position009_8_cmle.ics	8	1	0	1.083	0.4542499277610575	1.0	0.1459114905355603	1.0	0.22445077829145185	3.237019894132504	0.34613065964400164	0.46348795887933497	0.3131960529238189	0.17351746676396865	0.8627804705982942	0.9653864374593576	108.0	2.0624735105730605	50.0	0.11528623302572269
616	Feb25-FISH2-3L1-rep2-cp190-100x_Position009_8_cmle.ics	9	1	0	2.166	0.5506065946127763	1.0	1.9396002206044687	1.0	0.25270085066522896	3.4645061533392174	0.8855797552812998	0.9291586167094238	0.8837005521478869	0.8050309153549196	0.4349861377798265	0.959290709413334	310.0	6.0617946390674255	258.0	0.5948769624127291
617	Feb25-FISH2-3L1-rep2-cp190-100x_Position009_8_cmle.ics	11	1	0	1.5162	0.23303432212227917	1.0	1.5490250415242273	1.0	0.27667820782609226	2.9043277160440435	0.8631107235770034	0.9161496898138883	0.8623602733068413	0.7936476171417136	0.49295224395679543	0.974773582562757	202.0	3.8354843866114274	142.0	0.3274129017930525
618	Feb25-FISH2-3L1-rep2-cp190-100x_Position009_8_cmle.ics	12	1	0	1.2995999999999999	0.28539265827908333	1.0	0.20635000882146287	1.0	0.3017401656220795	2.3753264361004516	0.3720788522802591	0.5160516131791067	0.3712984541703192	0.21453999273053814	0.8468999318892378	0.996270812852455	148.0	2.815950255745114	93.0	0.21443239342784423
619	Feb25-FISH2-3L1-rep2-cp190-100x_Position009_8_cmle.ics	13	1	0	1.2995999999999999	0.31340944034946117	1.0	0.0	1.0	0.2792526803190927	2.276119080640914	0.21938537819040962	0.3765806462347343	0.21938537819040962	0.02858889887191774	0.9086470398641175	0.9910564263484242	180.0	3.3906453532742526	120.0	0.2766869592617345
620	Feb25-FISH2-3L1-rep2-cp190-100x_Position009_8_cmle.ics	14	1	0	1.5162	0.7334308522607138	1.0	1.4751040190545512	1.0	0.24632599678266848	2.4379180026553593	0.8584431463116424	0.9237045087473018	0.8571299189421727	0.7866571570891636	0.5322104455691277	0.988470050940541	200.0	3.8375994723815383	132.0	0.30435565518790797
621	Feb25-FISH2-3L1-rep2-cp190-100x_Position009_8_cmle.ics	15	1	0	1.2995999999999999	0.40787986617486816	1.0	0.1459114905355603	1.0	0.3046309795115301	2.546244157476289	0.32474627815693624	0.4771031507479048	0.32474627815693624	0.14882067965628204	0.8791613569973173	1.0058534344521983	166.0	3.147993216420412	111.0	0.2559354373171044
622	Feb25-FISH2-3L1-rep2-cp190-100x_Position009_8_cmle.ics	16	1	0	1.2995999999999999	0.33965941456195503	1.0	0.2918229810711206	1.0	0.3273992772007014	2.8943786088531933	0.38420143099684695	0.5461284259034683	0.3847168324035896	0.2328894312393888	0.8345603132559603	1.0125367725255972	164.0	3.173513551030943	113.0	0.2605468866381333
623	Feb25-FISH2-3L1-rep2-cp190-100x_Position009_8_cmle.ics	17	1	0	1.2995999999999999	0.27316894788494533	1.0	1.3765262486627317	1.0	0.28397904170776694	2.5328160227953753	0.8251202882356965	0.8830448696022317	0.817085870217925	0.7451371627938795	0.5309705125795656	0.9752304216140604	178.0	3.3693551902039443	119.0	0.27438123460122005
624	Feb25-FISH2-3L1-rep2-cp190-100x_Position009_8_cmle.ics	18	1	0	1.083	0.4476298581443054	1.0	1.1696425475498735	1.0	0.2931837363478982	2.6984336023728144	0.9187669821043756	0.9658109247634217	0.9136700084324932	0.8236953059121147	0.4952801415360414	1.0099567317131948	104.0	1.9964879355920233	54.0	0.12450913166778053
625	Feb25-FISH2-3L1-rep2-cp190-100x_Position009_8_cmle.ics	19	1	0	1.2995999999999999	0.2884837067745122	1.0	1.0161559471409798	1.0	0.32414131975419724	2.540108537370849	0.7337662337662337	0.8136894046547511	0.7336456859971712	0.6374365115082937	0.6358771462174151	1.0069129960944427	176.0	3.371470275974055	125.0	0.28821558256430674
626	Feb25-FISH2-3L1-rep2-cp190-100x_Position009_8_cmle.ics	21	1	0	1.2995999999999999	0.4478069279028473	1.0	1.9344034923920088	1.0	0.31155985693518456	2.3922052527902173	0.9593396277648044	0.9836885264979014	0.9505186311551084	0.9031009255452027	0.4268220988812411	1.0020964721523058	184.0	3.5034414259361295	131.0	0.3020499305273935
627	Feb25-FISH2-3L1-rep2-cp190-100x_Position009_8_cmle.ics	22	1	0	1.083	0.32936500383715833	1.0	1.3625635475001732	1.0	0.28785502777740146	2.0361774743737904	0.8672693743534385	0.9300926550622948	0.864188368641209	0.796524310709306	0.433074239410906	1.0008489999161305	146.0	2.7244443461535455	89.0	0.2052094947857864
628	Feb25-FISH2-3L1-rep2-cp190-100x_Position009_8_cmle.ics	23	1	0	1.2995999999999999	5.321027177912512	1.0	1.1610237410715747	1.0	0.2869183232007768	1.9143696984300251	0.7853738579153459	0.8555099757598359	0.781920566846914	0.6725526757411896	0.6015710007476293	0.9867562390976401	192.0	3.6354125758982043	134.0	0.30896710450893683
629	Feb25-FISH2-3L1-rep2-cp190-100x_Position009_8_cmle.ics	24	1	0	1.5162	0.303439489386644	1.0	0.9755754663213545	1.0	0.2836736067019555	2.5854743181223543	0.7370561149460387	0.8176605781052868	0.7355855385282986	0.6126357068811726	0.5807270710536121	0.9849564061997712	184.0	3.5034414259361295	125.0	0.28821558256430674
630	Feb25-FISH2-3L1-rep2-cp190-100x_Position009_8_cmle.ics	25	1	0	1.7328	0.4151163996850242	1.0	0.0	1.0	0.28694739429829336	2.5920187209920598	0.16205351595904077	0.3480821377147911	0.15916649003427885	0.02067695276240873	0.9388584421983273	0.9761427983408041	280.0	5.321147713885238	236.0	0.5441510198814111
631	Feb25-FISH2-3L1-rep2-cp190-100x_Position009_8_cmle.ics	26	1	0	1.7328	0.2775059108948921	1.0	1.1610237410715747	1.0	0.2760507620630702	2.728035342121055	0.710753607237502	0.8084427115654065	0.7076039824994829	0.5810647839170091	0.66879898518431	0.9908098756988194	278.0	5.323262799655348	229.0	0.5280109472578101
632	Feb25-FISH2-3L1-rep2-cp190-100x_Position009_8_cmle.ics	29	1	0	1.2995999999999999	0.31287559778973056	1.0	0.4773698211006071	1.0	0.28382355299330775	2.701062873711598	0.5678321678321678	0.7154704944178628	0.5664662822557559	0.36031979716190243	0.7492951150972331	0.984751235435574	182.0	3.4821512628658207	123.0	0.2836041332432778
633	Feb25-FISH2-3L1-rep2-cp190-100x_Position009_8_cmle.ics	30	1	0	1.2995999999999999	0.3234688838386071	1.0	1.6162859307598463	1.0	0.22664823729886802	3.244893432151654	0.9420650966768231	0.9713101916450722	0.9416094768915341	0.9025827946578581	0.3102175511189602	0.9669293881981912	136.0	2.6413987796424214	71.0	0.16370645089652625
634	Feb25-FISH2-3L1-rep2-cp190-100x_Position009_8_cmle.ics	34	1	0	1.5162	0.2538033281422449	1.0	1.0452244593809161	1.0	0.29180000968616776	2.683508790417566	0.7554759247556171	0.8510945126460583	0.7542523295370507	0.6188030280620134	0.5783165136531482	0.9949803585177072	204.0	3.9035850473625757	148.0	0.3412472497561391
635	Feb25-FISH2-3L1-rep2-cp190-100x_Position009_8_cmle.ics	35	1	0	1.9493999999999998	0.5803873773133592	1.0	0.0	1.0	0.15550883635269475	2.4970330086295562	0.07774104637316702	0.2084877301379787	0.07774104637316702	0.027870531513602186	0.9754874177664654	0.9336360774729057	220.0	4.354769338010086	121.0	0.27899268392224896
636	Feb25-FISH2-3L1-rep2-cp190-100x_Position009_8_cmle.ics	36	1	0	1.2995999999999999	0.25753450014730467	1.0	0.9755754663213545	1.0	0.2655920340875803	2.9363738277409803	0.6804449746164729	0.7742287846422726	0.6789191888367964	0.5941305795211806	0.6608349513980588	0.98908133269036	142.0	2.752079766534188	82.0	0.18906942216218525
637	Feb25-FISH2-3L1-rep2-cp190-100x_Position009_8_cmle.ics	36	2	0	0.8664	0.25976546374081866	2.0	1.775089894739339	1.0	0.3340725384089969	2.268361585962702	0.8955114156517879	0.9303929591921658	0.8950190029683469	0.8529038477543207	0.5369577511093886	1.0015835897233076	108.0	2.0390682617326408	61.0	0.1406492042913817
638	Feb25-FISH2-3L1-rep2-cp190-100x_Position009_8_cmle.ics	37	1	0	1.5162	0.39122854840754523	1.0	0.41270001764292574	1.0	0.3438162272581017	2.7974233413288343	0.42910372219919213	0.5858053196309615	0.42910372219919213	0.2910685536349526	0.8011287974172273	1.0043073173394903	240.0	4.614481466394018	205.0	0.472673555405463
639	Feb25-FISH2-3L1-rep2-cp190-100x_Position009_8_cmle.ics	38	1	0	1.7328	0.19514316629114548	1.0	1.5476250661609716	1.0	0.2787798465844803	2.8829354061824275	0.7843429321374079	0.8463721673597719	0.782764825945354	0.715475907712994	0.5714715058640805	0.9935337855235175	236.0	4.54849589141298	180.0	0.4150304388926017
640	Feb25-FISH2-3L1-rep2-cp190-100x_Position009_8_cmle.ics	38	2	0	0.8664	3.3926927641327222	1.0	3.133921031122957	1.0	0.30264009229581673	2.1950424004805833	0.9848026763392768	0.993138056111337	0.9844323044778763	0.971942318608368	0.24715451492014381	0.9985733981417337	120.0	2.237024986675753	68.0	0.15678927691498287
641	Feb25-FISH2-3L1-rep2-cp190-100x_Position009_8_cmle.ics	39	1	0	1.083	2.7054753376438154	1.0	1.9085460214927574	1.0	0.25676833499385804	3.203026412923988	0.9561738536710265	0.9861451910014865	0.9541183917610828	0.9005448040910093	0.41988764766495684	0.9761140804483003	106.0	2.087993845183592	52.0	0.1198976823467516
642	Feb25-FISH2-3L1-rep2-cp190-100x_Position009_8_cmle.ics	39	2	0	1.083	0.2932196929675014	1.0	0.5097226605744432	1.0	0.2814227162111093	2.128722004755161	0.528808472201478	0.6437436433595778	0.525963542222317	0.3671951124102958	0.7960575952975918	0.9818455226696295	146.0	2.7478495949939656	88.0	0.20290377012527194
643	Feb25-FISH2-3L1-rep2-cp190-100x_Position009_8_cmle.ics	40	1	0	1.2995999999999999	1.0366247376419238	1.0	1.6100459824432718	1.0	0.3143224270587024	2.5921840742333693	0.9282489251863287	0.9758768653619507	0.925136530385273	0.8401017545606958	0.45883057979293784	0.9958336447716936	174.0	3.3033696152229064	121.0	0.27899268392224896
644	Feb25-FISH2-3L1-rep2-cp190-100x_Position009_8_cmle.ics	41	1	0	1.083	0.38103910092588955	1.0	0.20635000882146287	1.0	0.27320424965279066	2.9016351093883275	0.458839041748745	0.6350797483637288	0.4567579589502446	0.2289032217068056	0.8145371871349484	1.0058767762082181	118.0	2.262545321286284	63.0	0.1452606536124106
645	Feb25-FISH2-3L1-rep2-cp190-100x_Position009_8_cmle.ics	42	1	0	1.2995999999999999	0.44731294294590046	1.0	1.6456566907434287	1.0	0.30300855069345994	2.4057358548140604	0.8907036679459662	0.9363515227920114	0.8887727501216798	0.8337774976262478	0.47727160721940465	1.00016612948824	180.0	3.4140506021146724	125.0	0.28821558256430674
646	Feb25-FISH2-3L1-rep2-cp190-100x_Position009_8_cmle.ics	43	1	0	1.2995999999999999	0.3518146973809603	1.0	0.8508028822180275	1.0	0.2836736067019555	2.3375164871570666	0.6789104416013206	0.7810247944379186	0.6759420933997905	0.5614940156830376	0.6440553798697743	0.991268773341639	184.0	3.5034414259361295	125.0	0.28821558256430674
647	Feb25-FISH2-3L1-rep2-cp190-100x_Position009_8_cmle.ics	44	1	0	1.5162	3.6592536377317804	1.0	0.0	1.0	0.27004453453403476	2.591825836147752	0.20161758416325534	0.3904693896254659	0.20562717663591373	0.029037086821042342	0.9163606142063545	0.9849552479467508	192.0	3.6822230735790438	130.0	0.29974420586687905
648	Feb25-FISH2-3L1-rep2-cp190-100x_Position009_8_cmle.ics	45	1	0	1.5162	2.1057024070813384	1.0	1.0246530360797799	1.0	0.27903239775095134	2.6730607292502335	0.7532573032998927	0.8409797148085053	0.7521452457568301	0.6308205565019875	0.6112937862246531	0.9926481822756222	186.0	3.5481368378468585	126.0	0.2905213072248212
649	Feb25-FISH2-3L1-rep2-cp190-100x_Position009_8_cmle.ics	46	1	0	1.2995999999999999	3.6156738056751023	1.0	0.7295574526778015	1.0	0.30258378519591916	2.774024050497878	0.5932979824919206	0.6887021116375388	0.5919409494524803	0.47902089673998305	0.7290972751963745	0.9933575701669322	182.0	3.5055565117062404	127.0	0.29282703188533565
650	Feb25-FISH2-3L1-rep2-cp190-100x_Position009_8_cmle.ics	47	1	0	1.5162	0.5273529932057467	1.0	0.8058225447605828	1.0	0.25379566949110294	3.028045778281146	0.5329761904761905	0.6080591630591631	0.5325793650793651	0.44277056277056276	0.7677069906755236	0.9840290014937682	170.0	3.2841945379227084	105.0	0.24210108935401767
651	Feb25-FISH2-3L1-rep2-cp190-100x_Position009_8_cmle.ics	47	2	0	1.5162	0.17632010556536906	2.0	2.385122381269326	1.0	0.3046539511707223	2.7164894121674346	0.916976911976912	0.9531511544011544	0.915974025974026	0.8768704906204906	0.4258503919345032	0.9974755406258217	224.0	4.256918171108186	174.0	0.40119609092951497
652	Feb25-FISH2-3L1-rep2-cp190-100x_Position009_8_cmle.ics	48	1	0	1.5162	0.4232469745142914	1.0	1.2611313899024936	1.0	0.32346652244366064	2.6613274190130416	0.794439386230351	0.8740527006400128	0.7933749297057012	0.6902431513268886	0.5499018823394793	0.9944216332538662	198.0	3.76949881163039	149.0	0.34355297441665367
653	Feb25-FISH2-3L1-rep2-cp190-100x_Position009_8_cmle.ics	49	1	0	1.083	0.38500974881622657	1.0	1.2944547249242173	1.0	0.18702682609940693	1.3563919946893734	0.8506256703611011	0.9260958169467286	0.8465999284948159	0.7242903110475509	0.5669900404732501	0.8741474159669601	228.0	4.229282750727543	140.0	0.3228014524720236
654	Feb25-FISH2-3L1-rep2-cp190-100x_Position009_8_cmle.ics	50	1	0	1.5162	0.44480082838173957	1.0	1.142012784441589	1.0	0.28324238736569074	2.719227521247576	0.8320242770439129	0.9073234714310107	0.8220200859941326	0.6833429054840663	0.5769866356288937	0.9972956340853353	188.0	3.6396427474384265	129.0	0.29743848120636457
655	Feb25-FISH2-3L1-rep2-cp190-100x_Position009_8_cmle.ics	51	1	0	0.8664	0.6996423661275477	1.0	1.8148458414482778	1.0	0.24627969619978293	2.0158884090311946	0.9820000880191295	0.9937506418061526	0.9781565860313641	0.9477386418648319	0.2739987468410534	0.9086375067105663	126.0	2.324300724727099	66.0	0.15217782759395398
656	Feb25-FISH2-3L1-rep2-cp190-100x_Position009_8_cmle.ics	52	1	0	1.083	0.41587583873860345	1.0	1.074245800390238	1.0	0.2960972019959404	2.56273961225584	0.7378220558419961	0.8095912463077005	0.735946481589758	0.6473654636161376	0.6283072369431322	0.9875530075499359	150.0	2.8606456676558425	94.0	0.2167381180883587
657	Feb25-FISH2-3L1-rep2-cp190-100x_Position009_8_cmle.ics	54	1	0	1.083	3.689262665468668	1.0	0.0	1.0	0.22373197808228135	2.332219094896661	0.19640386262638096	0.3507991009656566	0.20207041459539793	0.028373026041247227	0.941025813367195	0.9215929577449354	154.0	2.87982074495604	85.0	0.19598659614372857
658	Feb25-FISH2-3L1-rep2-cp190-100x_Position009_8_cmle.ics	56	1	0	1.083	0.43810605147829523	1.0	0.0	1.0	0.2443710285542346	2.3559783029559793	0.18771893135358395	0.4106694724734668	0.18771893135358395	0.03327103048047263	0.9152099255260258	0.9848685467436544	140.0	2.637168608102199	77.0	0.17754079885961296
659	Feb25-FISH2-3L1-rep2-cp190-100x_Position009_8_cmle.ics	57	1	0	1.2995999999999999	5.569322950128519	1.0	0.0	1.0	0.10793254307270743	1.437147813527155	0.08411759296158916	0.21133625578615003	0.08411759296158916	0.02955151589466908	0.9630808938713471	0.9306507737192803	236.0	4.478280144891719	112.0	0.25824116197761887
660	Feb25-FISH2-3L1-rep2-cp190-100x_Position009_8_cmle.ics	58	1	0	1.7328	4.780993966302342	1.0	0.0	1.0	0.1668204217637843	2.2422852849907957	0.08031066677683218	0.19507560109063868	0.08031066677683218	0.029042386185243328	0.9554911813713457	0.9336787488583084	188.0	3.686453245119266	99.0	0.22826674139093092
661	Feb25-FISH2-3L1-rep2-cp190-100x_Position009_8_cmle.ics	60	1	0	1.5162	0.5176388378792462	1.0	1.4532932869245503	1.0	0.2939425763022126	2.6730160329436123	0.8734044137616849	0.9250151126218866	0.8682266980892389	0.8066153859632216	0.5207538403905502	1.0004199235242595	170.0	3.260789289082289	113.0	0.2605468866381333
662	Feb25-FISH2-3L1-rep2-cp190-100x_Position009_8_cmle.ics	61	1	0	1.083	0.6348548817651909	1.0	1.8951854028581037	1.0	0.2825870437667758	2.3126222537553125	0.9560565998074987	0.9777959707486531	0.9554813085663079	0.9222969609133855	0.32498264476637445	0.99950513003405	148.0	2.7925450069046938	90.0	0.20751521944630086
663	Feb25-FISH2-3L1-rep2-cp190-100x_Position009_8_cmle.ics	62	1	0	1.2995999999999999	0.6008778444506498	1.0	1.8810907217703936	1.0	0.27786103706875104	2.052757959660214	0.9215151972790009	0.9632264588271601	0.9211409285803397	0.8705949559085209	0.40386207983749844	0.980110646561648	212.0	3.9653404508033914	153.0	0.35277587305871144
664	Feb25-FISH2-3L1-rep2-cp190-100x_Position009_8_cmle.ics	63	1	0	0.8664	0.4494670049151086	1.0	1.1190041972733815	1.0	0.3020209672689776	2.186014935065261	0.8565611092974106	0.9253681334730838	0.8586745476726404	0.7810701214797505	0.5030593324010942	1.0009892132474625	108.0	2.0390682617326403	58.0	0.13373203030983835
665	Feb25-FISH2-3L1-rep2-cp190-100x_Position009_8_cmle.ics	65	1	0	1.2995999999999999	0.30724681585604874	1.0	0.0	1.0	0.2698412531049864	2.5151014089583112	0.165050552064748	0.3491583275153208	0.165050552064748	0.02865047966281385	0.9395523019452425	0.9776592824353303	178.0	3.369355190203944	116.0	0.2674640606196767
666	Feb25-FISH2-3L1-rep2-cp190-100x_Position009_8_cmle.ics	68	1	0	1.2995999999999999	0.3375710053126017	1.0	1.7328	1.0	0.309757326863699	2.24839428527218	0.9711937708795525	0.9909014787255165	0.9633728408276719	0.890994708355274	0.4625027101415884	0.9897960902578197	170.0	3.2139787914014497	116.0	0.2674640606196767
667	Feb25-FISH2-3L1-rep2-cp190-100x_Position009_8_cmle.ics	69	1	0	1.2995999999999999	0.31844178131157413	1.0	0.5260913608053412	1.0	0.30300855069345994	2.6902354100592256	0.5450800329570997	0.6588820183823824	0.53936853556887	0.3866099783219077	0.7551649305545296	0.9790002412007034	180.0	3.437455850955092	125.0	0.28821558256430674
668	Feb25-FISH2-3L1-rep2-cp190-100x_Position009_8_cmle.ics	70	1	0	1.5162	3.949518655946425	1.0	0.0	1.0	0.17519901911790695	1.996801699999228	0.16392325229749527	0.44109950720391106	0.16392325229749527	0.029708788066343358	0.9063567408597667	0.7922926445024259	196.0	3.6779929020388216	108.0	0.24901826333556107
669	Feb25-FISH2-3L1-rep2-cp190-100x_Position009_8_cmle.ics	71	1	0	1.2995999999999999	0.3292042732722454	1.0	1.0389843448820495	1.0	0.279006506526528	2.171937260404	0.7585224043715847	0.8505180327868852	0.7543081967213114	0.6531147540983606	0.5982654317433115	1.0031576679536023	174.0	3.3033696152229064	114.0	0.26285261129864773
670	Feb25-FISH2-3L1-rep2-cp190-100x_Position009_8_cmle.ics	72	1	0	1.2995999999999999	0.28138315522908314	1.0	1.4930362603455627	1.0	0.29783744644865845	2.2272574129786884	0.8727425651442536	0.9265599708001396	0.869179864791951	0.7912884438378773	0.4928306438462202	0.9966375270856156	182.0	3.411935516344561	126.0	0.2905213072248212
671	Feb25-FISH2-3L1-rep2-cp190-100x_Position009_8_cmle.ics	75	1	0	1.5162	3.0659216235537072	1.0	1.2061562705180378	1.0	0.2615972668257219	2.9171648876435095	0.8529616553486734	0.9356185030759275	0.8519295198931822	0.7194393702335411	0.5130142192716435	0.9894569127722534	186.0	3.5949473355276975	122.0	0.2812984085827634
672	Feb25-FISH2-3L1-rep2-cp190-100x_Position009_8_cmle.ics	76	1	0	1.2995999999999999	0.42224942982914687	1.0	1.7856014761279655	1.0	0.279006506526528	2.5443157763610174	0.9440216120736681	0.9757859919820592	0.9422725580348252	0.8815838463603225	0.4023612458216268	0.9972940347012103	174.0	3.303369615222907	114.0	0.26285261129864773
673	Feb25-FISH2-3L1-rep2-cp190-100x_Position009_8_cmle.ics	79	1	0	1.2995999999999999	0.32359161794279934	1.0	2.2731475487546535	1.0	0.32031780354063294	2.664509504738168	0.9816693044440977	0.9972173305692398	0.9819367973666808	0.9487045169152122	0.1663012587456067	0.9994762690723145	186.0	3.548136837846858	135.0	0.31127282916945126
674	Feb25-FISH2-3L1-rep2-cp190-100x_Position009_8_cmle.ics	80	1	0	1.083	0.36094815546197123	1.0	1.6610256315716543	1.0	0.2977904950224626	2.913877375376052	0.9773628523161731	0.9960611718680537	0.975940250733529	0.9416110962923446	0.338846283653379	0.9967877158085019	106.0	2.041183347502752	56.0	0.12912058098880944
675	Feb25-FISH2-3L1-rep2-cp190-100x_Position009_8_cmle.ics	81	1	0	0.8664	0.27895229900649193	1.0	0.10317500441073144	1.0	0.31254639830293274	2.24117461828552	0.33219023730673514	0.5010483823558229	0.33219023730673514	0.0979992553545884	0.832853234181845	0.9850638658593467	98.0	1.8389964510194157	51.0	0.11759195768623716
676	Feb25-FISH2-3L1-rep2-cp190-100x_Position009_8_cmle.ics	82	1	0	1.9493999999999998	0.2705004566739476	1.0	2.1003330663048003	1.0	0.29823695905561676	2.3671406091641116	0.885360136832992	0.9346682292656489	0.8846914570883573	0.8316510758705155	0.46416971935385565	0.9917191332047363	312.0	5.919248060254801	283.0	0.6525200789255905
677	Feb25-FISH2-3L1-rep2-cp190-100x_Position009_8_cmle.ics	83	1	0	1.2995999999999999	0.14696892440085585	1.0	0.0	1.0	0.29154931823087094	2.7076409415088833	0.22382848465282013	0.37608063995408403	0.2134495581781875	0.03217108488479153	0.9023120449196305	0.9870728162607794	132.0	2.5520079558209647	77.0	0.17754079885961296
678	Feb25-FISH2-3L1-rep2-cp190-100x_Position009_8_cmle.ics	84	1	0	1.2995999999999999	0.1551123467599863	1.0	0.42540144110901373	1.0	0.2839262842049886	2.2973950406989556	0.4655607369467166	0.5910519073465331	0.46578243253573887	0.33349514563106797	0.7861505881396501	0.9958117916107595	180.0	3.3906453532742526	121.0	0.27899268392224896
679	Feb25-FISH2-3L1-rep2-cp190-100x_Position009_8_cmle.ics	85	1	0	1.2995999999999999	0.47133800023833716	1.0	0.8484788251675598	1.0	0.26850545931466896	2.8039521819738216	0.6334871689350069	0.7426379376230929	0.6303418677797701	0.513083864899027	0.6778406656690046	0.9914249569437468	170.0	3.2373840402418685	108.0	0.24901826333556107
680	Feb25-FISH2-3L1-rep2-cp190-100x_Position009_8_cmle.ics	85	2	0	1.083	0.13784244133740614	2.0	0.0	1.0	0.20730312241285798	2.3309888917292354	0.04993092095593639	0.17521385108321821	0.06940827184808489	0.02495958141038831	0.981552988065972	0.9540326311040995	128.0	2.462617131999507	62.0	0.14295492895189613
681	Feb25-FISH2-3L1-rep2-cp190-100x_Position009_8_cmle.ics	87	1	0	1.2995999999999999	0.31906206706302986	1.0	0.20635000882146287	1.0	0.29360477011817077	2.7415496451764994	0.39065719419124073	0.55155191454992	0.39065719419124073	0.1948382151746419	0.8275546873285295	0.9850020150752705	178.0	3.392760439044364	121.0	0.27899268392224896
682	Feb25-FISH2-3L1-rep2-cp190-100x_Position009_8_cmle.ics	88	1	0	1.083	5.045802514216162	1.0	0.3720027687491155	1.0	0.29678254433846746	2.3051181596165122	0.4835618387969069	0.599720100574031	0.4835618387969069	0.3535904612805794	0.8032774666708912	1.0083569689201206	116.0	2.1944446605351353	64.0	0.14756637827292504
683	Feb25-FISH2-3L1-rep2-cp190-100x_Position009_8_cmle.ics	89	1	0	1.2995999999999999	0.39119525525659776	1.0	0.0	1.0	0.2989294088085085	2.491248065615791	0.21010685491648343	0.35604675384793427	0.18505574200516917	0.02924430042819118	0.9381219858759555	0.9957625005615773	174.0	3.3033696152229064	118.0	0.27207550994070556
684	Feb25-FISH2-3L1-rep2-cp190-100x_Position009_8_cmle.ics	90	1	0	1.083	0.5013893013006624	1.0	2.21623956772854	1.0	0.2939427232771369	2.255437782220747	0.9830773507540482	0.9958953019667802	0.9815136562652026	0.9517339634442977	0.24158943710962194	0.9985638806200601	172.0	3.2118637056313384	115.0	0.2651583359591622
685	Feb25-FISH2-3L1-rep2-cp190-100x_Position009_8_cmle.ics	91	1	0	1.5162	0.43297046568974684	1.0	0.5963412819178956	1.0	0.279006506526528	3.478018921909012	0.558664728480947	0.66382737291781	0.5574632511087708	0.4237729356097127	0.7642467947984302	0.993369726693865	174.0	3.3969906105845857	114.0	0.26285261129864773
686	Feb25-FISH2-3L1-rep2-cp190-100x_Position009_8_cmle.ics	92	1	0	1.2995999999999999	4.447677486376011	1.0	0.4883922886704704	1.0	0.3046309795115301	2.81424254270281	0.4877066781189607	0.6197199300592042	0.4817939200588975	0.3513336298659468	0.7752752518797205	0.9891385259794028	166.0	3.1948037141012517	111.0	0.2559354373171044
687	Feb25-FISH2-3L1-rep2-cp190-100x_Position009_8_cmle.ics	93	1	0	0.8664	4.959216265262489	1.0	0.2918229810711206	1.0	0.1959228515359414	1.5512665337496876	0.36437162570612636	0.47657536530965333	0.3632043024201113	0.233141558793488	0.8494497091288477	0.9073637602149185	116.0	2.1944446605351353	52.0	0.1198976823467516
688	Feb25-FISH2-3L1-rep2-cp190-100x_Position009_8_cmle.ics	94	1	0	1.5162	0.04913933449700024	1.0	0.9822185052554624	1.0	0.2937876203123271	2.666061505555192	0.7100336461838144	0.8044377545599434	0.707752789091553	0.5867186116522047	0.6472611680904401	0.988982839624955	198.0	3.7929040604708097	142.0	0.3274129017930525
689	Feb25-FISH2-3L1-rep2-cp190-100x_Position009_8_cmle.ics	95	1	0	1.083	0.35963165297682353	1.0	1.449626260897894	1.0	0.2840257821051629	1.8727152865537369	0.9089886464709883	0.9515120598545492	0.9071574321142678	0.8481400094176739	0.4778475375777326	0.9938938959113975	132.0	2.4817922092997047	76.0	0.1752350741990985
690	Feb25-FISH2-3L1-rep2-cp190-100x_Position009_8_cmle.ics	96	1	0	1.2995999999999999	4.74460481771052	1.0	0.0	1.0	0.22722413550913917	2.594652303176102	0.09949883877276616	0.2760970541498594	0.09949883877276616	0.03504308764209754	0.9288815092888186	0.8557966772021685	116.0	2.241255158215975	56.0	0.12912058098880944
691	Feb25-FISH2-3L1-rep2-cp190-100x_Position009_8_cmle.ics	97	1	0	1.083	4.19795774890673	1.0	1.5930676819351215	1.0	0.2840257821051629	2.130852444353112	0.8903691624920149	0.9301432269777763	0.8890159029015231	0.8257825370675453	0.4718435833443649	0.9888676523077411	132.0	2.458386960459285	76.0	0.1752350741990985
692	Feb25-FISH2-3L1-rep2-cp190-100x_Position009_8_cmle.ics	99	1	0	1.2995999999999999	0.6213617943740368	1.0	0.8508028822180275	1.0	0.2825870437667758	2.814766173315833	0.6792851075513303	0.7698950655947284	0.6790105449210203	0.5712189722777544	0.6575648226537755	0.9897120551424796	148.0	2.8393555045855337	90.0	0.20751521944630086
693	Feb25-FISH2-3L1-rep2-cp190-100x_Position009_8_cmle.ics	100	1	0	0.8664	NA	0.0	0.4332	1.0	0.326664595128368	2.4277654320365714	0.742264105100571	0.9004963468180004	0.7408236580413391	0.5094062928446226	0.6604307356429242	0.9999053156810628	104.0	1.9730826867516031	57.0	0.13142630564932387
694	Feb25-FISH2-3L1-rep2-cp190-100x_Position009_8_cmle.ics	101	1	0	1.2995999999999999	0.3405559416912679	1.0	0.9479040472602467	1.0	0.30872961252852577	2.722303023921533	0.7092430675191558	0.7962675970042744	0.7092430675191558	0.5875471235700744	0.5961325085170573	1.0012344840180667	192.0	3.658817824738624	139.0	0.32049572781150915
695	Feb25-FISH2-3L1-rep2-cp190-100x_Position009_8_cmle.ics	102	1	0	1.083	0.2358305885164463	1.0	0.0	1.0	0.2667389988896994	2.453310929810422	0.11582468544493861	0.2597217470635192	0.11582468544493861	0.04032196753715741	0.9425878136735663	0.9631478508504275	106.0	2.0411833475027517	53.0	0.12220340700726606
696	Feb25-FISH2-3L1-rep2-cp190-100x_Position009_8_cmle.ics	103	1	0	1.083	0.3094424401390375	1.0	0.0	1.0	0.32843466237689134	2.3952087036741667	0.17380421014536462	0.35147375193517905	0.17067776504413212	0.030651225445845146	0.9255345598886802	0.9671509470197791	150.0	2.8138351699750026	99.0	0.22826674139093092
697	Feb25-FISH2-3L1-rep2-cp190-100x_Position009_8_cmle.ics	104	1	0	1.2995999999999999	1.2945642949870213	1.0	1.5162	1.0	0.2620452549928	2.824391501013522	0.8574897887226296	0.8959915536592227	0.8477955129805045	0.7402888870400963	0.5705120612410706	0.995693409385536	132.0	2.5520079558209643	73.0	0.16831790021755516
698	Feb25-FISH2-3L1-rep2-cp190-100x_Position009_8_cmle.ics	104	2	0	1.5162	0.2536833669376975	1.0	1.1763760451361116	1.0	0.3115120277172157	2.721349098575732	0.6978016536128707	0.7721409413787502	0.6956464897372205	0.5927849550545328	0.6330139645360431	0.9974627885471097	212.0	4.058961446165071	162.0	0.37352739500334153
699	Feb25-FISH2-3L1-rep2-cp190-100x_Position009_8_cmle.ics	105	1	0	1.7328	0.7527355708989768	1.0	1.7558828029119742	1.0	0.25003418727335075	2.5915843562352343	0.9159157578036856	0.9547649492290334	0.912485896953742	0.8416021060549078	0.4471782060124953	0.9591701526569619	198.0	3.7929040604708093	131.0	0.3020499305273935
700	Feb25-FISH2-3L1-rep2-cp190-100x_Position009_8_cmle.ics	106	1	0	1.5162	0.33054853647628596	1.0	1.0542408233015097	1.0	0.2925796361530883	2.575198274497444	0.7286419062392717	0.8147068546797717	0.7198240238025608	0.6175632891273666	0.6382671614655329	0.9948986370879447	212.0	4.035556197324651	157.0	0.3619987717007692
701	Feb25-FISH2-3L1-rep2-cp190-100x_Position009_8_cmle.ics	107	1	0	1.2995999999999999	0.42272777051155647	1.0	2.166	1.0	0.3071540416617009	2.41988946411372	0.9924829412506481	0.9978913003881128	0.9855823793977946	0.93664793823822	0.25647827360440023	0.993393720955508	196.0	3.677992902038822	143.0	0.3297186264535669
702	Feb25-FISH2-3L1-rep2-cp190-100x_Position009_8_cmle.ics	108	1	0	1.2995999999999999	0.23011402802149045	1.0	0.6275890508929507	1.0	0.25379566949110294	2.5263117299007285	0.5889227302672408	0.7126564633319649	0.5923408155666097	0.472197026838653	0.663870273511184	0.9846179089048515	170.0	3.237384040241869	105.0	0.24210108935401767
703	Feb25-FISH2-3L1-rep2-cp190-100x_Position009_8_cmle.ics	109	1	0	1.083	2.0926408070355604	1.0	0.10317500441073144	1.0	0.3128724720416008	2.631544242500105	0.2732192072419279	0.42469022384548166	0.26529834860740775	0.08186381052678751	0.8913529082893391	1.0083423917331613	142.0	2.7052692688533484	89.0	0.2052094947857864
704	Feb25-FISH2-3L1-rep2-cp190-100x_Position009_8_cmle.ics	110	1	0	1.7328	0.1904306386641617	1.0	1.3586516622891616	1.0	0.2888643768680903	3.055151352060886	0.8176545107294205	0.8887381275440976	0.8172622454294662	0.7205206196505624	0.49089443130743077	0.99440457994767	212.0	4.105771943845911	156.0	0.35969304704025484
705	Feb25-FISH2-3L1-rep2-cp190-100x_Position009_8_cmle.ics	111	1	0	1.5162	1.1941138017084532	1.0	0.0	1.0	0.20745044464268628	2.519270856354222	0.21819816792987934	0.47391721098451534	0.21327707343103056	0.030850716918485725	0.9126439419356122	0.9137115905428534	176.0	3.3714702759740547	100.0	0.23057246605144538
706	Feb25-FISH2-3L1-rep2-cp190-100x_Position009_8_cmle.ics	113	1	0	1.2995999999999999	3.605359278546029	1.0	0.0	1.0	0.25680881862154736	2.498510266946676	0.16627017624638682	0.35276136392704577	0.16627017624638682	0.03011621858985837	0.9206352242327603	0.9797468351107336	182.0	3.411935516344561	117.0	0.26976978528019113
707	Feb25-FISH2-3L1-rep2-cp190-100x_Position009_8_cmle.ics	117	1	0	0.8664	0.2886278806636489	1.0	0.5158750220536572	1.0	0.2696112908895111	1.929339961858551	0.6079996051202737	0.6970038500773306	0.603211688439896	0.46606502352825036	0.7143689884874659	0.994756500463187	116.0	2.1476341628542954	61.0	0.1406492042913817
708	Feb25-FISH2-3L1-rep2-cp190-100x_Position009_8_cmle.ics	118	1	0	0.8664	NA	0.0	0.9971598751598192	1.0	0.3058151952710448	1.9710783676660044	0.8234514039707098	0.8871922507735773	0.8213372796986412	0.7457285080048432	0.5120989193593858	1.0202511409679833	100.0	1.860286614089725	52.0	0.1198976823467516
709	Feb25-FISH2-3L1-rep2-cp190-100x_Position009_8_cmle.ics	120	1	0	1.2995999999999999	0.15715047891803507	1.0	0.0	1.0	0.2735008026506843	2.602564199759107	0.23446952658104672	0.39135324196050714	0.22274650925815426	0.02935344392321745	0.8826519002209657	0.9835799469446525	170.0	3.2607892890822887	109.0	0.25132398799607547
710	Feb25-FISH2-3L1-rep2-cp190-100x_Position009_8_cmle.ics	122	1	0	1.9493999999999998	0.34035757627717966	1.0	0.9479040472602467	1.0	0.29969868008923495	2.979320684765698	0.6417285266787754	0.7704220300613336	0.6414159361920556	0.496165008291874	0.6758363180855772	0.9954843747674476	326.0	6.302331690151161	303.0	0.6986345721358797
711	Feb25-FISH2-3L1-rep2-cp190-100x_Position009_8_cmle.ics	123	1	0	1.083	NA	0.0	0.0	1.0	0.3089982052636375	2.3970559813882417	0.2871821295426303	0.4638180826235868	0.26082805443578944	0.036848725487224565	0.8655548141370304	1.0151485454617708	118.0	2.239140072445864	67.0	0.15448355225446841
712	Feb25-FISH2-3L1-rep2-cp190-100x_Position009_8_cmle.ics	124	1	0	1.5162	0.23739116429298393	1.0	0.43046674663324214	1.0	0.27451374210420326	2.8762291805317246	0.6047572443725799	0.7452108420918259	0.5919152376494617	0.3642610952725416	0.7246647837632292	0.9866030336987173	178.0	3.4395709367252034	117.0	0.26976978528019113
713	Feb25-FISH2-3L1-rep2-cp190-100x_Position009_8_cmle.ics	125	1	0	1.2995999999999999	0.16324050172703497	1.0	1.7284849167085152	1.0	0.2880929030172355	2.882656104007154	0.9591830985915493	0.9903849765258216	0.9566009389671362	0.8878309859154929	0.46342976889307563	0.98884159886762	164.0	3.1501083021905227	106.0	0.24440681401453213
714	Feb25-FISH2-3L1-rep2-cp190-100x_Position009_8_cmle.ics	126	1	0	1.2995999999999999	0.5271592092012997	1.0	1.0841098665386142	1.0	0.3102032636103427	2.309999870828259	0.7452379354819471	0.822620086034011	0.7427926013732639	0.6489156285179635	0.6160555255646376	0.9992611891169084	188.0	3.5460217520767467	135.0	0.31127282916945126
715	Feb25-FISH2-3L1-rep2-cp190-100x_Position009_8_cmle.ics	127	1	0	1.2995999999999999	0.25617941094977886	1.0	1.5897231072394298	1.0	0.3472858261780917	2.8663356911379227	0.8824349889376985	0.9385441049155097	0.880879853785231	0.8202536313207426	0.4689822922370218	1.010552975579091	172.0	3.3054847009930177	125.0	0.28821558256430674
716	Feb25-FISH2-3L1-rep2-cp190-100x_Position009_8_cmle.ics	128	1	0	1.2995999999999999	0.4478470394550011	1.0	1.2193228422019515	1.0	0.24122169185380646	2.176091689380136	0.8488473331566794	0.9115957527349813	0.8443899761517205	0.7491766665404853	0.5616852373950163	0.9736141876133667	174.0	3.3033696152229064	106.0	0.24440681401453213
717	Feb25-FISH2-3L1-rep2-cp190-100x_Position009_8_cmle.ics	129	1	0	1.9493999999999998	0.470650969970268	1.0	0.0	1.0	0.29027969106931584	2.6537477901579773	0.19596786054324353	0.3849555295811498	0.1919001137885391	0.02101991686470001	0.905896372827522	0.9896683697991328	296.0	5.702116258011488	258.0	0.5948769624127291
718	Feb25-FISH2-3L1-rep2-cp190-100x_Position009_8_cmle.ics	130	1	0	1.5162	0.4889442880634744	1.0	0.0	1.0	0.2491515864424261	2.7818936987912233	0.1331369563778381	0.30781756801482757	0.15234659429403588	0.027265506056794862	0.9440406783250302	0.9675923169865863	216.0	4.148352269986528	149.0	0.34355297441665367
719	Feb25-FISH2-3L1-rep2-cp190-100x_Position009_8_cmle.ics	131	1	0	1.2995999999999999	4.3809050761261314	1.0	0.7748934119142009	1.0	0.2688597490768461	2.4063944388033223	0.6428478618106775	0.7416516987044751	0.638858103718424	0.5022394619176825	0.70960370561534	0.9565010350816865	156.0	2.9947319033880286	95.0	0.21904384274887315
720	Feb25-FISH2-3L1-rep2-cp190-100x_Position009_8_cmle.ics	132	1	0	1.083	6.433870615857179	1.0	0.3777847188762272	1.0	0.17863475586160257	2.0371021046963778	0.5363653937663574	0.6978943611705924	0.5309228527242446	0.3144889067332857	0.8004504605586608	0.8799089911803935	166.0	3.0075617233778926	85.0	0.19598659614372857
721	Feb25-FISH2-3L1-rep2-cp190-100x_Position009_8_cmle.ics	133	1	0	1.083	2.1479557388237303	1.0	0.5963412819178956	1.0	0.21037804168030128	2.032673548857577	0.57038831600889	0.6530210792230919	0.5622023439764774	0.41791595919437885	0.7528911499567476	0.9437564904958341	126.0	2.347705973567519	61.0	0.1406492042913817
722	Feb25-FISH2-3L1-rep2-cp190-100x_Position009_8_cmle.ics	134	1	0	1.2995999999999999	2.1715378331947854	1.0	2.1993640559988026	1.0	0.2984777951259377	2.6602570760931274	0.9692393278465893	0.9857036503755092	0.9680694405811804	0.941133399872376	0.3329764667912742	0.986656098505705	178.0	3.3927604390443635	122.0	0.2812984085827634
723	Feb25-FISH2-3L1-rep2-cp190-100x_Position009_8_cmle.ics	135	1	0	1.2995999999999999	0.6740329820075451	1.0	0.23070632344123612	1.0	0.3082640887312631	2.9988825792266383	0.40635463869611604	0.5668050406143381	0.40635463869611604	0.22713925066810323	0.8369618802172474	1.0033231072405306	148.0	2.862760753425954	94.0	0.2167381180883587
724	Feb25-FISH2-3L1-rep2-cp190-100x_Position009_8_cmle.ics	136	1	0	1.7328	0.5719616980054603	1.0	2.860507731002941	1.0	0.30452714796360547	2.8273123866397065	0.9908503685108793	0.9974648135250763	0.9874637420500378	0.9678347020151384	0.20243264468347602	0.9942949023272886	230.0	4.414409655680792	181.0	0.41733616355311615
725	Feb25-FISH2-3L1-rep2-cp190-100x_Position009_8_cmle.ics	136	2	0	0.8664	0.2237896622554691	2.0	2.2095572400377215	1.0	0.3068914311146678	1.854257618829472	0.921931563358615	0.9545426714934065	0.9218091090685055	0.8821760127352462	0.3082034731015887	1.0007019367713308	132.0	2.4349817116188652	79.0	0.18215224818064185
726	Feb25-FISH2-3L1-rep2-cp190-100x_Position009_8_cmle.ics	137	1	0	1.083	3.9056535188738746	1.0	0.10317500441073144	1.0	0.268082573106329	2.6228945517795252	0.2474200250699727	0.366450881741848	0.24143585692944347	0.06709222659134227	0.9087287284910154	0.9966973427371703	120.0	2.3072407331970126	64.0	0.14756637827292504
727	Feb25-FISH2-3L1-rep2-cp190-100x_Position009_8_cmle.ics	137	2	0	1.2995999999999999	2.9550026541373056	1.0	2.874458784260589	1.0	0.282425622565585	3.2127629991136284	0.9995020347888799	0.9999828287858235	0.9989096278997888	0.9940458814842797	0.08542717231074844	1.0036470945823202	104.0	2.0667036821132827	53.0	0.12220340700726606
728	Feb25-FISH2-3L1-rep2-cp190-100x_Position009_8_cmle.ics	138	1	0	1.5162	0.23739607264880508	1.0	0.0	1.0	0.22437840092552944	2.5671513761014366	0.1338203177950147	0.2510731229761277	0.08160755076938525	0.028035076269130037	0.9509219986303128	0.9471193378774297	176.0	3.465091271335734	104.0	0.2397953646935032
729	Feb25-FISH2-3L1-rep2-cp190-100x_Position009_8_cmle.ics	139	1	0	1.2995999999999999	0.14813608697911856	1.0	1.0317500441073144	1.0	0.2450988749513819	2.2106959076544475	0.7661869898173862	0.8432382395018093	0.7643103593368678	0.6514600690061433	0.563122538960368	0.9702567114317442	188.0	3.4992112543959077	120.0	0.2766869592617345
730	Feb25-FISH2-3L1-rep2-cp190-100x_Position009_8_cmle.ics	141	1	0	1.2995999999999999	0.354087047199986	1.0	0.42540144110901373	1.0	0.269602597857635	2.66458463839518	0.5140401744899825	0.6523914008828984	0.5054114532995498	0.3463286576287125	0.7589623564241594	0.9962673080714776	176.0	3.3480650271336345	114.0	0.26285261129864773
731	Feb25-FISH2-3L1-rep2-cp190-100x_Position009_8_cmle.ics	142	1	0	1.2995999999999999	0.40251963595625334	1.0	0.6190500264643886	1.0	0.33010188091350373	2.326302825452136	0.5718731259825929	0.6813441060633073	0.5706575471239405	0.44683868458159776	0.6967858845902737	0.9896015028807333	174.0	3.303369615222907	124.0	0.28590985790379225
732	Feb25-FISH2-3L1-rep2-cp190-100x_Position009_8_cmle.ics	144	1	0	1.5162	0.2800668318024702	1.0	0.10317500441073144	1.0	0.2840161536288741	1.8477580147974457	0.2654614979506789	0.45322243338752394	0.2654614979506789	0.0507579053419733	0.8853290472958498	0.9797766670621315	302.0	5.672365751860737	263.0	0.6064055857153013
733	Feb25-FISH2-3L1-rep2-cp190-100x_Position009_8_cmle.ics	145	1	0	1.2995999999999999	0.24046513923584303	1.0	0.7817319754002556	1.0	0.26782808006002096	2.719477945076789	0.6421287948288044	0.7167125367751732	0.6389337045121424	0.5643446901395084	0.6854800610763024	0.9877760022905813	154.0	2.97344174031772	93.0	0.21443239342784423
734	Feb25-FISH2-3L1-rep2-cp190-100x_Position010_9_cmle.ics	3	1	0	1.083	0.43363614533235234	1.0	0.23070632344123612	1.0	0.29907699693135376	2.1032584732189274	0.3686535536681648	0.5439573115504897	0.3686535536681648	0.176354734521592	0.8549862295846085	1.0033180061321485	172.0	3.2118637056313384	116.0	0.2674640606196767
735	Feb25-FISH2-3L1-rep2-cp190-100x_Position010_9_cmle.ics	4	1	0	1.083	0.4389864909999475	1.0	1.074245800390238	1.0	0.27258798385801636	2.263336261974808	0.7716548188523185	0.8486926111566389	0.7681290617674525	0.6769120085380496	0.5781809897708069	0.9929681516772837	166.0	3.101182718739572	105.0	0.24210108935401767
736	Feb25-FISH2-3L1-rep2-cp190-100x_Position010_9_cmle.ics	5	1	0	1.083	0.17131146486207238	1.0	0.3634229110571259	1.0	0.3410720517651868	2.5389170028945407	0.484985097568748	0.6265628807618048	0.4808142913378447	0.2803765909985566	0.7936752096365947	0.9931751317693572	156.0	2.947921405707189	107.0	0.2467125386750466
737	Feb25-FISH2-3L1-rep2-cp190-100x_Position010_9_cmle.ics	6	1	0	1.083	0.3636191289545153	1.0	0.32626801153583	1.0	0.2660157372343133	1.6447037360054937	0.4494259818731118	0.5727744209466263	0.44722054380664655	0.27521651560926486	0.808079903251549	0.9832102369146182	162.0	2.9883866460776956	100.0	0.23057246605144538
738	Feb25-FISH2-3L1-rep2-cp190-100x_Position010_9_cmle.ics	7	1	0	1.083	0.16856115932746563	1.0	0.23070632344123612	1.0	0.3128724720416008	2.5259566702819853	0.42018410417602153	0.5865514144589133	0.4169286035024697	0.22922653794342165	0.8157701743239518	1.008557985729908	142.0	2.728674517693768	89.0	0.2052094947857864
739	Feb25-FISH2-3L1-rep2-cp190-100x_Position010_9_cmle.ics	8	1	0	1.2995999999999999	0.7914597500116239	1.0	0.8318234787411565	1.0	0.28380753372595546	2.0228992507283112	0.6894136551796413	0.7814394005554294	0.6880687474892145	0.5679746039508846	0.6693983694735466	0.9952584062926766	172.0	3.211863705631338	113.0	0.2605468866381333
740	Feb25-FISH2-3L1-rep2-cp190-100x_Position010_9_cmle.ics	12	1	0	1.2995999999999999	0.2361836707980659	1.0	0.1459114905355603	1.0	0.2987286402854682	2.4036664972187833	0.31831684811471056	0.46031100637280936	0.31381107275624004	0.14665759426447159	0.8850167022222222	0.9918053439095866	176.0	3.3012545294527955	120.0	0.2766869592617345
741	Feb25-FISH2-3L1-rep2-cp190-100x_Position010_9_cmle.ics	13	1	0	1.2995999999999999	0.2766273513564228	1.0	1.3077824382341616	1.0	0.31057215406554073	2.5799837196973985	0.857403440889933	0.923371104815864	0.8517169902577213	0.720921716299316	0.5516583407940293	0.9889665475328281	198.0	3.76949881163039	146.0	0.3366358004351103
742	Feb25-FISH2-3L1-rep2-cp190-100x_Position010_9_cmle.ics	14	1	0	0.8664	NA	0.0	0.0	1.0	0.2245672121326905	1.5391662277395741	0.2705400617395271	0.41596741171353707	0.23538459906435974	0.03232308230876128	0.8916596697195162	0.9097124846925801	144.0	2.6563436854023967	77.0	0.17754079885961296
743	Feb25-FISH2-3L1-rep2-cp190-100x_Position010_9_cmle.ics	15	1	0	1.083	0.19567520117840634	1.0	1.5490250415242273	1.0	0.2979055391433198	2.2329339217528474	0.9041815018611425	0.942243890597184	0.90167300534067	0.8460359686033339	0.4114289972168404	1.0032478412026842	156.0	2.924516156866769	100.0	0.23057246605144538
744	Feb25-FISH2-3L1-rep2-cp190-100x_Position010_9_cmle.ics	16	1	0	1.083	4.944940030205957	1.0	0.7748934119142009	1.0	0.20141440503856425	3.132865642018566	0.6136002973680073	0.6965881310134816	0.6141936037285374	0.49841308419231706	0.6961077483976837	0.8824088189226231	132.0	2.4817922092997047	64.0	0.14756637827292504
745	Feb25-FISH2-3L1-rep2-cp190-100x_Position010_9_cmle.ics	17	1	0	0.8664	0.09711625551986935	1.0	0.6606423714395955	1.0	0.2879988190020152	1.7579768667583069	0.5778209596477311	0.6712230472336367	0.5782933851515772	0.46550402453047146	0.7463665256064672	0.9954135261791991	122.0	2.2583151497460614	68.0	0.15678927691498287
746	Feb25-FISH2-3L1-rep2-cp190-100x_Position010_9_cmle.ics	18	1	0	1.5162	0.4192829463191876	1.0	2.5991999999999997	1.0	0.26907635631589144	1.9367296035838837	0.9709584282059106	0.9851106781530949	0.9641135184620079	0.9437102415436257	0.3083469627515665	0.9915500485461246	268.0	5.029569993580443	214.0	0.4934250773500932
747	Feb25-FISH2-3L1-rep2-cp190-100x_Position010_9_cmle.ics	19	1	0	1.2995999999999999	4.551419221014259	1.0	0.5963412819178956	1.0	0.2597706008749607	2.5126349983409693	0.5557239618837658	0.6628279693097596	0.5530915050691111	0.42906145300013054	0.7565154590313478	0.9889510881064953	174.0	3.303369615222906	110.0	0.2536297126565899
748	Feb25-FISH2-3L1-rep2-cp190-100x_Position010_9_cmle.ics	20	1	0	1.083	0.41175666174164466	1.0	0.2918229810711206	1.0	0.31024600627523585	2.2882335401580587	0.39920471685177567	0.5482517482517483	0.3968919968919969	0.2358243064125417	0.8296523644991274	1.0011191341896781	164.0	3.1032978045096837	110.0	0.2536297126565899
749	Feb25-FISH2-3L1-rep2-cp190-100x_Position010_9_cmle.ics	21	1	0	0.8664	6.763509590772843	1.0	1.0987399361686254	1.0	0.21242925531411075	1.9153417694858532	0.7215551138169333	0.8112003589299401	0.7198165469194963	0.6309845024520648	0.6749969567820376	0.9767759800454976	110.0	2.0369531759625294	50.0	0.11528623302572269
750	Feb25-FISH2-3L1-rep2-cp190-100x_Position010_9_cmle.ics	22	1	0	0.8664	NA	0.0	0.23070632344123612	1.0	0.34699486583515193	2.0543158670251582	0.4297388548198167	0.5719079446013918	0.4297388548198167	0.24927306552745815	0.7982352245032939	1.003033946927013	118.0	2.192329574765024	71.0	0.16370645089652625
751	Feb25-FISH2-3L1-rep2-cp190-100x_Position010_9_cmle.ics	24	1	0	0.8664	NA	0.0	1.449626260897894	1.0	0.34185133357170444	2.3817509367965424	0.9232356857523303	0.9529294274300932	0.9179593874833555	0.8755326231691078	0.4154728620699427	1.0118269374252524	106.0	1.994372849821912	60.0	0.13834347963086724
752	Feb25-FISH2-3L1-rep2-cp190-100x_Position010_9_cmle.ics	25	1	0	1.083	0.16924531711424814	1.0	0.41270001764292574	1.0	0.2632293343870374	2.019402991714074	0.47217970690397854	0.5986564141104014	0.47217970690397854	0.342770206486972	0.7878126058307933	0.9977444485279502	156.0	2.9245161568667686	94.0	0.2167381180883587
753	Feb25-FISH2-3L1-rep2-cp190-100x_Position010_9_cmle.ics	27	1	0	1.7328	0.2782239528803476	1.0	1.4199491695140265	1.0	0.2809084476514551	2.6085052023918123	0.7639450585662503	0.8467897157065396	0.7598596506994997	0.6750396932386687	0.6189040080593823	0.990631152860501	250.0	4.814553277107243	197.0	0.4542277581213474
754	Feb25-FISH2-3L1-rep2-cp190-100x_Position010_9_cmle.ics	27	2	0	1.083	1.0546506550102555	1.0	2.3825999999999996	1.0	0.29065874765724103	2.7082190965467556	0.921313771307031	0.9446635061861538	0.9200780384050807	0.8903268326293401	0.4514014922371901	1.0172948592824058	124.0	2.37322630817805	70.0	0.1614007262360118
755	Feb25-FISH2-3L1-rep2-cp190-100x_Position010_9_cmle.ics	28	1	0	1.2995999999999999	2.0671676207898715	1.0	1.5897231072394298	1.0	0.24852531213715642	2.022913382285734	0.8790421760833393	0.9324515501539302	0.8790421760833393	0.8158946040013826	0.4265176192769261	0.9605288907974758	184.0	3.3396046840531906	117.0	0.26976978528019113
756	Feb25-FISH2-3L1-rep2-cp190-100x_Position010_9_cmle.ics	29	1	0	1.083	0.12036067044904435	1.0	0.0	1.0	0.2986476516318797	2.029373599714776	0.20023636831520858	0.3720418219422232	0.17289198539853795	0.029355419792034005	0.9283902321559071	0.9963121474974419	160.0	2.9670964830073863	104.0	0.2397953646935032
757	Feb25-FISH2-3L1-rep2-cp190-100x_Position010_9_cmle.ics	30	1	0	0.6497999999999999	NA	0.0	0.6921189703237084	1.0	0.2977904950224626	1.6864089109031084	0.7206098229603297	0.8313966855909871	0.7164535469836049	0.5837180099396898	0.598645846655655	0.9945908804754182	106.0	1.9241571033006515	56.0	0.12912058098880944
758	Feb25-FISH2-3L1-rep2-cp190-100x_Position010_9_cmle.ics	32	1	0	1.2995999999999999	0.40913890958252586	1.0	1.2536039404732575	1.0	0.29375218469089276	2.541555781840951	0.7973641594340256	0.8626183777490877	0.7942745841386876	0.7156620571795312	0.5726691846868726	0.9976585764415291	166.0	3.147993216420412	109.0	0.25132398799607547
759	Feb25-FISH2-3L1-rep2-cp190-100x_Position010_9_cmle.ics	33	1	0	1.2995999999999999	0.39297780436017277	1.0	1.7630552482168842	1.0	0.30300855069345994	2.4892389520566094	0.9173821207424124	0.9589159364885594	0.9151895785982187	0.865471878438396	0.41493439891968975	0.9987313252958119	180.0	3.4140506021146724	125.0	0.28821558256430674
760	Feb25-FISH2-3L1-rep2-cp190-100x_Position010_9_cmle.ics	34	1	0	1.2995999999999999	3.5280897622735385	1.0	1.1792185774793633	1.0	0.30055343504377724	2.27819741504271	0.7657022247276446	0.851371281742026	0.7627000878354462	0.6523944991413102	0.5852432934964316	0.9987921289403927	202.0	3.7886738889305875	148.0	0.3412472497561391
761	Feb25-FISH2-3L1-rep2-cp190-100x_Position010_9_cmle.ics	35	1	0	1.2995999999999999	0.23714399328862273	1.0	1.0317500441073144	1.0	0.31028075591010307	2.600246812225292	0.7529156947684106	0.8280295457069866	0.748463475137917	0.6638620459846718	0.6332053572328413	0.9903109969451734	162.0	3.1054128902797946	108.0	0.24901826333556107
762	Feb25-FISH2-3L1-rep2-cp190-100x_Position010_9_cmle.ics	36	1	0	0.8664	0.20990641865773282	1.0	0.2918229810711206	1.0	0.2802220647444271	2.3990298018180884	0.3668233543832993	0.48579522972951583	0.364362249339221	0.2295593751483785	0.8308883036473886	0.9968309348392793	112.0	2.105053836713678	59.0	0.13603775497035278
763	Feb25-FISH2-3L1-rep2-cp190-100x_Position010_9_cmle.ics	36	2	0	1.083	4.748177745260537	1.0	1.5510604201464577	1.0	0.2469875885055565	2.815689554366663	0.8626133611889274	0.8995734612158334	0.8625975341468433	0.8174627668834972	0.47407816240516876	0.9820930102605231	106.0	2.0411833475027517	51.0	0.11759195768623716
764	Feb25-FISH2-3L1-rep2-cp190-100x_Position010_9_cmle.ics	37	1	0	1.2995999999999999	4.90217376317562	1.0	0.0	1.0	0.12498285699337461	1.5661869942254418	0.294236217418108	0.5591998171327243	0.2995144319685247	0.026190195820374462	0.8650917986351573	0.6510161180758096	218.0	3.982400442333478	107.0	0.2467125386750466
765	Feb25-FISH2-3L1-rep2-cp190-100x_Position010_9_cmle.ics	38	1	0	1.2995999999999999	2.582626074876277	1.0	1.5627088357751586	1.0	0.2888820830887166	2.664242589966744	0.8873089597550533	0.9316406756791821	0.8838060146864215	0.8254452199935995	0.46198119165185125	1.0019566899173695	174.0	3.326774864063326	116.0	0.2674640606196767
766	Feb25-FISH2-3L1-rep2-cp190-100x_Position010_9_cmle.ics	39	1	0	1.083	0.14989792487719877	1.0	0.8533468100660392	1.0	0.23941770333991058	2.3750148111490437	0.7571015616168467	0.826494194402726	0.7518208097152915	0.6547890121602635	0.6129591812138595	0.9494257371550507	122.0	2.281720398586481	62.0	0.14295492895189613
767	Feb25-FISH2-3L1-rep2-cp190-100x_Position010_9_cmle.ics	40	1	0	1.083	0.1880031092312189	1.0	0.9535025770009804	1.0	0.2840257821051629	2.294608053252162	0.7484055536600089	0.8312205278951559	0.7448360935408519	0.6154825332668434	0.6714622022730745	0.9833261869476835	132.0	2.4817922092997047	76.0	0.1752350741990985
768	Feb25-FISH2-3L1-rep2-cp190-100x_Position010_9_cmle.ics	41	1	0	1.083	2.2320842122805495	1.0	0.10317500441073144	1.0	0.12515452293610435	1.242795302994668	0.3058147681098501	0.45185652234832563	0.3058147681098501	0.09955630283499135	0.8870099631676058	0.5784533640363232	178.0	3.3225446925231035	79.0	0.18215224818064185
769	Feb25-FISH2-3L1-rep2-cp190-100x_Position010_9_cmle.ics	42	1	0	1.5162	0.2616547270471646	1.0	0.6275890508929507	1.0	0.28265193913446984	3.097805403992686	0.5763314312004215	0.6802190544742173	0.5708847515230667	0.44816007598637586	0.7293333141929944	0.9395815624602231	192.0	3.705628322419464	133.0	0.3066613798484224
770	Feb25-FISH2-3L1-rep2-cp190-100x_Position010_9_cmle.ics	43	1	0	1.9493999999999998	0.43488925583754523	1.0	0.10317500441073144	1.0	0.2893843039058611	2.8208860899488446	0.2729654884912009	0.4202742884367516	0.2657892386028645	0.05191827497756093	0.8987410785857728	0.9891068990120245	280.0	5.414768709246918	237.0	0.5464567445419256
771	Feb25-FISH2-3L1-rep2-cp190-100x_Position010_9_cmle.ics	46	1	0	1.2995999999999999	0.1261087692657961	1.0	1.7430385742657564	1.0	0.2745277607007527	2.577970853354863	0.9104470602967879	0.9546756621376244	0.907402479494083	0.8548658506042202	0.47110277653491933	0.9816469018824024	188.0	3.5928322497575866	127.0	0.29282703188533565
772	Feb25-FISH2-3L1-rep2-cp190-100x_Position010_9_cmle.ics	47	1	0	1.5162	0.4799342334718427	1.0	1.0841098665386142	1.0	0.28230249772101607	2.7023079781380943	0.7455307928373507	0.8317269016476477	0.7408157792807556	0.6470741590441855	0.6196246931005285	0.9967607466357216	194.0	3.7269184854897723	135.0	0.31127282916945126
773	Feb25-FISH2-3L1-rep2-cp190-100x_Position010_9_cmle.ics	49	1	0	1.5162	3.83847945936385	1.0	0.46141264688247224	1.0	0.18286265112144118	3.7316454788307665	0.4794976479985799	0.5820537853909648	0.47595485340670396	0.3421533386586196	0.7611859441023698	0.8477948494579813	166.0	3.147993216420412	86.0	0.19829232080424306
774	Feb25-FISH2-3L1-rep2-cp190-100x_Position010_9_cmle.ics	50	1	0	1.083	0.682810395881737	1.0	1.6864657722643672	1.0	0.2977904950224626	2.9770637596545635	0.9788926168539526	0.9957927251424615	0.9768866166054215	0.9392164172480517	0.35661682888102547	1.001798272797308	106.0	2.0645885963431714	56.0	0.12912058098880944
775	Feb25-FISH2-3L1-rep2-cp190-100x_Position010_9_cmle.ics	51	1	0	1.083	0.3881785710874468	1.0	2.146932766698081	1.0	0.33269332524203793	2.2968563061062754	0.9730113881088159	0.9904725806729494	0.9716158709921955	0.9421204968730079	0.2697173464413048	0.9852255098113064	166.0	3.101182718739572	116.0	0.2674640606196767
776	Feb25-FISH2-3L1-rep2-cp190-100x_Position010_9_cmle.ics	52	1	0	1.083	1.5617299125653747	1.0	0.5158750220536572	1.0	0.2704196860084893	2.2613393510973308	0.5875714585571237	0.7142028126581966	0.5758294131446704	0.42650417947673197	0.6917020671400466	1.0017903954518672	140.0	2.660573856942619	81.0	0.18676369750167077
777	Feb25-FISH2-3L1-rep2-cp190-100x_Position010_9_cmle.ics	54	1	0	1.2995999999999999	0.4152470909264318	2.0	1.1535316172061805	1.0	0.296637158654	2.151856839313111	0.7250601255303756	0.8065644369708465	0.7267123555520795	0.6107165203449152	0.6023083854161236	0.9793601256847847	226.0	4.254803085338074	174.0	0.40119609092951497
778	Feb25-FISH2-3L1-rep2-cp190-100x_Position010_9_cmle.ics	55	1	0	1.5162	0.33993715178682377	1.0	1.1378711349076673	1.0	0.23669180782201996	2.3822623874777182	0.7734502295956155	0.8399866686416827	0.7715338468375056	0.6921289438601689	0.6132950543183976	0.9569218144244117	174.0	3.326774864063326	105.0	0.24210108935401767
779	Feb25-FISH2-3L1-rep2-cp190-100x_Position010_9_cmle.ics	57	1	0	0.8664	1.4572823877364658	1.0	0.3095250132321943	1.0	0.2614318905481626	2.003971433109233	0.38491026902330633	0.5127853920005429	0.38308681344777284	0.2534772873765987	0.8419274422488939	0.9655381482478141	126.0	2.277490227046259	68.0	0.15678927691498287
780	Feb25-FISH2-3L1-rep2-cp190-100x_Position010_9_cmle.ics	59	1	0	1.2995999999999999	4.305802991288547	1.0	0.20635000882146287	1.0	0.3231823554997752	2.435130785139511	0.3316998755118048	0.47386827278026034	0.3306204980966978	0.18798077269031221	0.8614867121046097	1.0045293377999294	190.0	3.614122412827896	140.0	0.3228014524720236
781	Feb25-FISH2-3L1-rep2-cp190-100x_Position010_9_cmle.ics	60	1	0	1.083	0.45969007207866114	1.0	0.10317500441073144	1.0	0.2836296094149551	1.9501703238258774	0.27673374056773264	0.4594098095580309	0.26899928135106	0.09563420768954366	0.895770208966995	0.9927677082018089	170.0	3.1437630448801896	111.0	0.2559354373171044
782	Feb25-FISH2-3L1-rep2-cp190-100x_Position010_9_cmle.ics	61	1	0	1.2995999999999999	2.278816749987392	1.0	1.1112288054572363	1.0	0.29740095743975503	2.351079815494889	0.7896629075377193	0.8732446301816059	0.7889459074660193	0.699469419946942	0.5273779409790451	0.9874233878792804	154.0	2.90322599379646	98.0	0.2259610167304165
783	Feb25-FISH2-3L1-rep2-cp190-100x_Position010_9_cmle.ics	62	1	0	1.083	0.5563389915944281	1.0	0.9733510449106972	1.0	0.2916962314675708	2.1236787347769193	0.8328606939047019	0.899240275881385	0.8317928788992753	0.724276161467633	0.4819698921575153	0.9687626965173624	108.0	2.0624735105730605	57.0	0.13142630564932387
784	Feb25-FISH2-3L1-rep2-cp190-100x_Position010_9_cmle.ics	63	1	0	1.2995999999999999	0.25081097938776076	1.0	0.0	1.0	0.1898461014673886	1.7385792349875822	0.08309372156505915	0.23787534121929027	0.08309372156505915	0.02921747042766151	0.9749786750895411	0.9439720776331879	192.0	3.729033571259883	109.0	0.25132398799607547
785	Feb25-FISH2-3L1-rep2-cp190-100x_Position010_9_cmle.ics	64	1	0	1.083	0.2721435707687509	1.0	0.10317500441073144	1.0	0.2704196860084893	2.443457389462462	0.2890278609031281	0.46375395439166495	0.2785113165834056	0.11142529100658352	0.8668383672382534	0.9867825713811008	140.0	2.6137633592617795	81.0	0.18676369750167077
786	Feb25-FISH2-3L1-rep2-cp190-100x_Position010_9_cmle.ics	65	1	0	1.083	0.1816439082572726	1.0	0.9077480443748005	1.0	0.32252585317142624	2.379849840001112	0.7464062235751734	0.8421093957623638	0.7462733444468604	0.6377896161001184	0.6019478234590281	0.9935181420043814	114.0	2.173154497464827	65.0	0.14987210293343953
787	Feb25-FISH2-3L1-rep2-cp190-100x_Position010_9_cmle.ics	67	1	0	1.083	0.2680285688036602	1.0	2.0270672096824067	1.0	0.3037281960013569	2.143074097338015	0.9571683667229275	0.9826080575328392	0.9569726767936205	0.9124899097380201	0.32296000510745165	0.9979079455799745	176.0	3.2544440317719556	121.0	0.27899268392224896
788	Feb25-FISH2-3L1-rep2-cp190-100x_Position010_9_cmle.ics	68	1	0	1.2995999999999999	5.470556297865903	1.0	0.0	1.0	0.31146492287627897	2.678760158671246	0.18026032917885015	0.34953996529865966	0.18026032917885015	0.027291014288380582	0.923460983497261	0.9962409554237506	196.0	3.7248033997196615	144.0	0.33202435111408135
789	Feb25-FISH2-3L1-rep2-cp190-100x_Position010_9_cmle.ics	69	1	0	1.2995999999999999	0.5370247413111048	1.0	0.744005537498231	1.0	0.22737798068806667	2.9942172057562715	0.6447242754757261	0.7223693609097986	0.6416744917695969	0.5066453181807238	0.7019594282932808	0.992551604126567	132.0	2.575413204661384	68.0	0.15678927691498287
790	Feb25-FISH2-3L1-rep2-cp190-100x_Position010_9_cmle.ics	70	1	0	1.5162	0.25064291163877744	1.0	0.10317500441073144	1.0	0.3016172195643787	3.196132572099754	0.32992700729927005	0.47953923357664235	0.31722171532846716	0.09047673357664233	0.885126192500509	1.0066289619545663	186.0	3.6417578332085374	131.0	0.3020499305273935
791	Feb25-FISH2-3L1-rep2-cp190-100x_Position010_9_cmle.ics	71	1	0	1.083	3.02173965065235	1.0	0.23070632344123612	1.0	0.2533592821096046	1.9178268196507007	0.3937461666983905	0.5156768817545418	0.376044244231542	0.23130935008353953	0.8212156347563411	0.952480551043096	158.0	2.9224010710966573	94.0	0.2167381180883587
792	Feb25-FISH2-3L1-rep2-cp190-100x_Position010_9_cmle.ics	72	1	0	1.2995999999999999	0.2598567787037257	1.0	0.0	1.0	0.2878700880801862	2.481326739915216	0.15596005044823943	0.33097453727374987	0.15596005044823943	0.026700071581961346	0.9398775612430499	0.9774562665359807	204.0	3.880179798522156	147.0	0.33894152509562475
793	Feb25-FISH2-3L1-rep2-cp190-100x_Position010_9_cmle.ics	73	1	0	1.083	0.28085368588317033	1.0	0.10317500441073144	1.0	0.2836313623464961	2.2549263816360967	0.2960482250502344	0.47920942894799384	0.2960482250502344	0.10348832184603418	0.872568380801788	1.0020157452047398	150.0	2.813835169975003	92.0	0.21212666876732977
794	Feb25-FISH2-3L1-rep2-cp190-100x_Position010_9_cmle.ics	74	1	0	1.2995999999999999	0.3346857039330611	1.0	0.0	1.0	0.2522425781034317	2.5749580491848785	0.0952083214915023	0.2949468538623316	0.0952083214915023	0.03438867731484113	0.9315765247812322	0.9522394663643486	130.0	2.4839072950698156	70.0	0.1614007262360118
795	Feb25-FISH2-3L1-rep2-cp190-100x_Position010_9_cmle.ics	75	1	0	1.5162	0.12142148536002795	1.0	0.7610319551488771	1.0	0.26455915043708045	2.3319251756469224	0.6275488537554911	0.7312677958550017	0.6275488537554911	0.4821815194614426	0.6833250909844977	0.987657449552531	206.0	3.901469961592465	143.0	0.3297186264535669
796	Feb25-FISH2-3L1-rep2-cp190-100x_Position010_9_cmle.ics	76	1	0	1.083	0.2805252994017018	1.0	0.6016084874694266	1.0	0.2898016182361211	2.6261989650634328	0.4982302051744947	0.6009087313258755	0.49617643180965326	0.39143145468006774	0.766344652453018	1.0142984518005416	112.0	2.1518643343945176	60.0	0.13834347963086724
797	Feb25-FISH2-3L1-rep2-cp190-100x_Position010_9_cmle.ics	76	2	0	0.8664	1.9917381104677276	1.0	1.3934633376079517	1.0	0.2916962314675708	2.4581606120958632	0.7856012738465907	0.8437002403675493	0.7856012738465907	0.702415846002495	0.5496684890260312	0.9805275779312081	108.0	2.0156630128922206	57.0	0.13142630564932387
798	Feb25-FISH2-3L1-rep2-cp190-100x_Position010_9_cmle.ics	77	1	0	1.083	NA	0.0	0.4660867564761642	1.0	0.2824135301216581	2.6269625320135943	0.5810500758725341	0.7312898330804248	0.5807344461305007	0.3958361153262519	0.7396508789857039	0.9654612323191131	124.0	2.37322630817805	69.0	0.1590950015754973
799	Feb25-FISH2-3L1-rep2-cp190-100x_Position010_9_cmle.ics	79	1	0	1.083	0.3507341483822921	1.0	1.8788873947202098	1.0	0.30258378519591916	2.1980564580829216	0.9297918094382872	0.9612212585958362	0.9264125528747312	0.8809028680356988	0.38724398390005266	0.9899323643348373	182.0	3.3885302675041413	127.0	0.29282703188533565
800	Feb25-FISH2-3L1-rep2-cp190-100x_Position010_9_cmle.ics	80	1	0	1.083	0.41650105983880836	1.0	0.20635000882146287	1.0	0.3461385908505051	2.4712898208019025	0.37787765171407284	0.524474542323616	0.37787765171407284	0.19400715672744592	0.8254392612801993	1.0105913492069647	130.0	2.4839072950698164	82.0	0.18906942216218525
801	Feb25-FISH2-3L1-rep2-cp190-100x_Position010_9_cmle.ics	81	1	0	1.2995999999999999	0.16977357258828774	1.0	1.0987399361686254	1.0	0.2742150448010988	2.4317769398612397	0.7587475052511193	0.8413264962887107	0.7587475052511193	0.6565880057706251	0.577252970043461	0.9900668494555591	192.0	3.612007327057784	131.0	0.3020499305273935
802	Feb25-FISH2-3L1-rep2-cp190-100x_Position010_9_cmle.ics	83	1	0	1.5162	0.518685383425246	1.0	0.8318234787411565	1.0	0.29806007764175035	2.5623056015505328	0.6307566220823498	0.7209152897980593	0.6253147128245476	0.5146013637555731	0.7057217607953329	0.999965637599612	208.0	3.969570622343613	154.0	0.3550815977192259
803	Feb25-FISH2-3L1-rep2-cp190-100x_Position010_9_cmle.ics	84	1	0	1.083	0.2550521209603588	1.0	0.10317500441073144	1.0	0.3030156631554313	2.302797836704261	0.26074253911755324	0.4480747271287047	0.26074253911755324	0.0718106720709414	0.8962149440102858	0.9900168363778511	152.0	2.8585305818857316	97.0	0.22365529206990203
804	Feb25-FISH2-3L1-rep2-cp190-100x_Position010_9_cmle.ics	85	1	0	1.083	0.2117500772708046	1.0	0.23070632344123612	1.0	0.30350133109819233	2.1542882080816868	0.4073820365072329	0.5744197525889512	0.4020530281661764	0.2234254744731434	0.8158005275620742	1.0042759328121151	154.0	2.8330102472752006	99.0	0.22826674139093092
805	Feb25-FISH2-3L1-rep2-cp190-100x_Position010_9_cmle.ics	87	1	0	1.5162	0.42682389803390297	1.0	1.5627088357751586	1.0	0.27462088780918464	3.023350492222205	0.8756917360071116	0.9212281867907454	0.8728326939864015	0.8147508949522292	0.43986663624709627	0.9885655973891596	186.0	3.5949473355276975	125.0	0.28821558256430674
806	Feb25-FISH2-3L1-rep2-cp190-100x_Position010_9_cmle.ics	88	1	0	1.083	4.591533985269366	1.0	0.0	1.0	0.23751001407141148	1.8850687595067281	0.16706437466795135	0.3201039143472036	0.16706437466795135	0.02888260560273023	0.946273840127875	0.960355509838646	176.0	3.207633534091116	107.0	0.2467125386750466
807	Feb25-FISH2-3L1-rep2-cp190-100x_Position010_9_cmle.ics	90	1	0	0.8664	0.34609962138933864	1.0	0.0	1.0	0.3020209672689776	2.1463759358604113	0.17441359460903436	0.3179084156282853	0.17441359460903436	0.037752270651293454	0.9363009092545577	0.970144391385343	108.0	2.015663012892221	58.0	0.13373203030983835
808	Feb25-FISH2-3L1-rep2-cp190-100x_Position010_9_cmle.ics	91	1	0	1.7328	0.037446688449534714	1.0	0.0	1.0	0.17548622292469157	2.315701220966911	0.07697813684844619	0.22112611176074554	0.07697813684844619	0.027238581198398355	0.9520036309704853	0.9276964379998992	234.0	4.667637221385188	141.0	0.325107177132538
809	Feb25-FISH2-3L1-rep2-cp190-100x_Position010_9_cmle.ics	92	1	0	1.2995999999999999	0.5511059074773376	1.0	1.1736910802652911	1.0	0.2873025184810246	2.4475373150167457	0.7853583141704679	0.85719078674558	0.7823726768952388	0.6834395144569684	0.6041260764045093	0.9984269887548187	190.0	3.5907171639874758	132.0	0.30435565518790797
810	Feb25-FISH2-3L1-rep2-cp190-100x_Position010_9_cmle.ics	93	1	0	1.2995999999999999	0.3190121191882731	1.0	0.2918229810711206	1.0	0.293554258334312	2.832575047989941	0.3918214919241901	0.549388479133601	0.3911586219774064	0.22479693772756978	0.8308815307145204	0.9849279104687483	164.0	3.150108302190523	107.0	0.2467125386750466
811	Feb25-FISH2-3L1-rep2-cp190-100x_Position010_9_cmle.ics	95	1	0	1.5162	0.42813315502073546	1.0	2.115483273066524	1.0	0.3101508947258935	2.3304555427877807	0.9544615768056481	0.9881876177283991	0.9535556972157383	0.9060737069647282	0.44496916283660043	0.9932275734746121	250.0	4.720932281745563	207.0	0.477285004726492
812	Feb25-FISH2-3L1-rep2-cp190-100x_Position010_9_cmle.ics	96	1	0	1.2995999999999999	0.334202273156473	1.0	1.2737298093406069	1.0	0.3345968221641887	2.5764897536559364	0.8266642458497462	0.8971455410920516	0.8230014445961841	0.7407423487713038	0.5190554914546064	1.0066828363110285	176.0	3.348065027133635	127.0	0.29282703188533565
813	Feb25-FISH2-3L1-rep2-cp190-100x_Position010_9_cmle.ics	98	1	0	1.2995999999999999	0.4714848115849991	1.0	0.20635000882146287	1.0	0.29247783641808905	2.2866825627888576	0.37378964557602523	0.5549997316712283	0.367265423154473	0.17002460958163712	0.8704383613776719	0.9879539955233474	186.0	3.501326340166018	129.0	0.29743848120636457
814	Feb25-FISH2-3L1-rep2-cp190-100x_Position010_9_cmle.ics	100	1	0	1.083	2.29655114745507	1.0	1.1190041972733815	1.0	0.28393860949740635	2.4816874571723004	0.7965809013987222	0.8739778764208153	0.7924873282070556	0.6972939754385609	0.5902720733828875	0.9969733832927781	140.0	2.637168608102199	83.0	0.1913751468226997
815	Feb25-FISH2-3L1-rep2-cp190-100x_Position010_9_cmle.ics	101	1	0	1.2995999999999999	0.2621807463307833	1.0	2.3825999999999996	1.0	0.2989294088085085	2.093020377275939	0.9975712490234043	0.999868371887632	0.9944970956893916	0.9742943034749821	0.14808997988943723	0.9884965096008766	174.0	3.3033696152229064	118.0	0.27207550994070556
816	Feb25-FISH2-3L1-rep2-cp190-100x_Position010_9_cmle.ics	102	1	0	1.2995999999999999	0.20883377195397135	1.0	0.3720027687491155	1.0	0.30360104007308175	2.4794879853918097	0.42724495595339584	0.5552607274793976	0.42650610969025293	0.28845552713839157	0.8272411410017304	0.9995843558830845	194.0	3.6567027389685127	140.0	0.3228014524720236
817	Feb25-FISH2-3L1-rep2-cp190-100x_Position010_9_cmle.ics	104	1	0	1.5162	3.3060536989159157	1.0	2.5234279837465885	1.0	0.3177274940519455	2.2754678403712822	0.9899786417383768	0.998831486411193	0.9897310097195567	0.9720137126230421	0.23418700863892894	1.0000472675991399	180.0	3.3906453532742526	128.0	0.2951327565458501
818	Feb25-FISH2-3L1-rep2-cp190-100x_Position010_9_cmle.ics	105	1	0	0.8664	2.092584592345646	1.0	1.7328	1.0	0.3228775687081416	2.1530692341733606	0.9749517839922854	0.990549662487946	0.9688765670202507	0.929556412729026	0.3758812814128509	1.0095841595671344	122.0	2.258315149746062	72.0	0.16601217555704068
819	Feb25-FISH2-3L1-rep2-cp190-100x_Position010_9_cmle.ics	106	1	0	1.2995999999999999	0.23402890388471123	1.0	0.0	1.0	0.293128628165803	2.5717315526735582	0.16146346543616366	0.3274812340278946	0.1583231191969686	0.028315188220497167	0.9437205291226866	0.9927359816923419	182.0	3.4821512628658207	125.0	0.28821558256430674
820	Feb25-FISH2-3L1-rep2-cp190-100x_Position010_9_cmle.ics	107	1	0	0.8664	1.7231186175095818	1.0	1.3880777203971526	1.0	0.3212746795803097	2.1812311839236593	0.8839271097006561	0.9289420328182654	0.8819373606860856	0.822893447680935	0.45041726401682713	1.0097267787479414	130.0	2.4136915485485564	79.0	0.18215224818064185
821	Feb25-FISH2-3L1-rep2-cp190-100x_Position010_9_cmle.ics	108	1	0	1.083	0.28911077498905496	1.0	0.8533468100660392	1.0	0.29064899138885836	2.4552056315369235	0.7216356768408165	0.8035555462545386	0.7192290387050194	0.6011154244577216	0.6064212365661633	0.9935109843247937	152.0	2.8819358307261513	95.0	0.21904384274887315
822	Feb25-FISH2-3L1-rep2-cp190-100x_Position010_9_cmle.ics	109	1	0	1.2995999999999999	0.2797578559737331	1.0	0.3634229110571259	1.0	0.29783744644865845	2.4547818413305547	0.4458980237844013	0.5806035748002761	0.4357749763980674	0.26086283905465335	0.8322146542301962	1.0011081136308182	182.0	3.435340765184981	126.0	0.2905213072248212
823	Feb25-FISH2-3L1-rep2-cp190-100x_Position010_9_cmle.ics	111	1	0	1.2995999999999999	0.1973317463504965	1.0	1.8757318995901726	1.0	0.32271137869375155	2.66620123307037	0.94211570681841	0.9760726391130122	0.939513731788105	0.8906900252476508	0.41594527352153454	1.0018944898601152	180.0	3.437455850955092	129.0	0.29743848120636457
824	Feb25-FISH2-3L1-rep2-cp190-100x_Position010_9_cmle.ics	112	1	0	1.083	0.365614391653108	1.0	0.0	1.0	0.2853810895720952	2.385443662982153	0.156166530147085	0.32745705568811806	0.1296223749658701	0.03282999157139974	0.9370034142818934	0.9652696336553901	142.0	2.705269268853348	85.0	0.19598659614372857
825	Feb25-FISH2-3L1-rep2-cp190-100x_Position010_9_cmle.ics	113	1	0	1.2995999999999999	0.3811418799458315	1.0	1.9711556915503592	1.0	0.31593905358460345	2.445331908776191	0.9244118453881625	0.9605338784894125	0.9239219886875759	0.8794985173670529	0.38299911028939504	0.9972131061978087	204.0	3.8333693008413166	154.0	0.3550815977192259
826	Feb25-FISH2-3L1-rep2-cp190-100x_Position010_9_cmle.ics	114	1	0	0.8664	0.32680823410599164	1.0	1.7307810795238614	1.0	0.3439774269236638	2.1803993015026593	0.950256919006919	0.977837555962556	0.9487942612942613	0.9053278897028897	0.34290321848963434	1.0108440727822021	126.0	2.3477059735675194	78.0	0.17984652352012742
827	Feb25-FISH2-3L1-rep2-cp190-100x_Position010_9_cmle.ics	115	1	0	1.2995999999999999	0.353004106983663	1.0	1.517785507063743	1.0	0.2839262842049886	2.2369701605355585	0.8728826139306273	0.9260461165448878	0.8691550248231045	0.8066972900757063	0.5159585384291127	0.9997408043528306	180.0	3.3672401044338325	121.0	0.27899268392224896
828	Feb25-FISH2-3L1-rep2-cp190-100x_Position010_9_cmle.ics	117	1	0	1.2995999999999999	0.4986381955964976	1.0	0.7748934119142009	1.0	0.2979055391433198	2.5028078618846608	0.6639620873773161	0.7623047745526984	0.6604782739205182	0.5342286946160073	0.6969937223753049	0.9949602036091812	156.0	2.9479214057071887	100.0	0.23057246605144538
829	Feb25-FISH2-3L1-rep2-cp190-100x_Position010_9_cmle.ics	118	1	0	1.2995999999999999	0.2666312682583553	1.0	0.8595614345612763	1.0	0.2888539991204763	2.3582423949854694	0.6699995773993154	0.7602375015847526	0.6642522080885771	0.5613109073236698	0.6639280527755829	0.9970866210043633	176.0	3.3246597782932152	118.0	0.27207550994070556
830	Feb25-FISH2-3L1-rep2-cp190-100x_Position010_9_cmle.ics	119	1	0	1.2995999999999999	0.4409491743823934	1.0	1.7307810795238614	1.0	0.28382355299330775	2.6588327721071656	0.91644569908703	0.9602258356653912	0.9147894620901221	0.8567314203660039	0.426132925664318	0.990810256368989	182.0	3.458746014025401	123.0	0.2836041332432778
831	Feb25-FISH2-3L1-rep2-cp190-100x_Position010_9_cmle.ics	120	1	0	1.2995999999999999	0.13168238185085349	1.0	1.984610835405054	1.0	0.2945243112740431	1.9657461796919595	0.9271983033136088	0.9611938637333284	0.9187457876545042	0.8730174924409654	0.43551557784008377	0.9852035954135476	216.0	3.961110279263169	162.0	0.37352739500334153
832	Feb25-FISH2-3L1-rep2-cp190-100x_Position010_9_cmle.ics	121	1	0	1.083	0.28086821868852063	1.0	1.2536039404732575	1.0	0.2983193720086381	2.456378634201114	0.8264253554152176	0.8932424311090531	0.8238736564171781	0.7522044117791943	0.4993267049034634	0.9837764083238366	158.0	2.9926168176179173	102.0	0.23518391537247432
833	Feb25-FISH2-3L1-rep2-cp190-100x_Position010_9_cmle.ics	122	1	0	1.2995999999999999	5.725610412091892	1.0	1.6149442640886529	1.0	0.2761165418194154	2.2419902856395986	0.8639127478862045	0.9155822393304798	0.8645399442704892	0.7825567588788984	0.46271563141319316	1.0029705237933175	160.0	3.037312229528646	100.0	0.23057246605144538
834	Feb25-FISH2-3L1-rep2-cp190-100x_Position010_9_cmle.ics	122	2	0	1.083	0.257023549511377	1.0	1.1736910802652911	1.0	0.29906689398300423	2.284932642492415	0.7463636972987465	0.8238727222238181	0.7431558989974434	0.6393596851569906	0.6973722151724285	1.0013130838140545	164.0	3.1032978045096833	108.0	0.24901826333556107
835	Feb25-FISH2-3L1-rep2-cp190-100x_Position010_9_cmle.ics	123	1	0	1.083	0.43079173872310916	1.0	0.741346755705622	1.0	0.2881764887477712	2.29387933890581	0.7514262269459207	0.8437793060331353	0.7476555173491716	0.6232025633010315	0.6295459221275207	0.9999199679233711	102.0	1.928387274840874	52.0	0.1198976823467516
836	Feb25-FISH2-3L1-rep2-cp190-100x_Position010_9_cmle.ics	124	1	0	0.8664	0.2868132209134785	1.0	0.687545504971255	1.0	0.3020209672689776	2.1656637805367067	0.6972302804254731	0.7861496753695262	0.6894944053046	0.585362273794723	0.6722192950601756	1.006299335725231	108.0	2.0390682617326408	58.0	0.13373203030983835
837	Feb25-FISH2-3L1-rep2-cp190-100x_Position010_9_cmle.ics	125	1	0	1.2995999999999999	3.9646889100170877	1.0	0.744005537498231	1.0	0.2825870437667758	2.487259723272539	0.6382366217816048	0.7378099155956427	0.6357751829044979	0.5041265298822086	0.6768570800505171	1.0022330809618787	148.0	2.839355504585534	90.0	0.20751521944630086
838	Feb25-FISH2-3L1-rep2-cp190-100x_Position010_9_cmle.ics	127	1	0	1.5162	0.23810072991575681	1.0	1.1600066841569678	1.0	0.2873025184810246	2.7595412722927115	0.7704940221069253	0.838205880141364	0.7670877509587187	0.6702909993232574	0.6054494028630224	0.9957370223093284	190.0	3.660932910508735	132.0	0.30435565518790797
839	Feb25-FISH2-3L1-rep2-cp190-100x_Position010_9_cmle.ics	129	1	0	1.5162	0.2462673410750823	1.0	0.10317500441073144	1.0	0.2888820830887166	3.046451281303912	0.29956225344314485	0.4560912519897571	0.29956225344314485	0.09545643297113987	0.8870423340923846	0.9941078292846299	174.0	3.373585361744166	116.0	0.2674640606196767
840	Feb25-FISH2-3L1-rep2-cp190-100x_Position010_9_cmle.ics	130	1	0	1.2995999999999999	3.7219706649421522	1.0	1.680857471850398	1.0	0.2902109266441255	2.524423318415183	0.8930554175126724	0.937625126013432	0.8900878899317043	0.8359163128824774	0.44466665082372026	0.995319347109185	196.0	3.7013981508792417	139.0	0.32049572781150915
841	Feb25-FISH2-3L1-rep2-cp190-100x_Position010_9_cmle.ics	132	1	0	1.5162	2.9556091435145726	1.0	0.65253602307166	1.0	0.2752870610838632	2.5143335851903417	0.5773696929715321	0.7051018828296971	0.5749395838522279	0.4421216670144662	0.7325458424105753	0.9954388124961346	208.0	3.8993548758223535	148.0	0.3412472497561391
842	Feb25-FISH2-3L1-rep2-cp190-100x_Position010_9_cmle.ics	133	1	0	1.083	5.476392738716306	1.0	0.5556144027286182	1.0	0.3075050913990076	2.8082772952049666	0.5528121336592724	0.6768795267218582	0.5528121336592724	0.39424396361356223	0.7354798400013703	1.007856062403186	124.0	2.37322630817805	72.0	0.16601217555704068
843	Feb25-FISH2-3L1-rep2-cp190-100x_Position010_9_cmle.ics	135	1	0	1.7328	0.3147490912929006	1.0	0.0	1.0	0.18285074411304972	3.0305468182963136	0.10815946433014877	0.2438828523816346	0.07660290003694795	0.02736410318280186	0.9657814425748407	0.9160707772828184	222.0	4.376059501080397	133.0	0.3066613798484224
844	Feb25-FISH2-3L1-rep2-cp190-100x_Position010_9_cmle.ics	136	1	0	1.2995999999999999	3.0141636961436027	1.0	0.5158750220536572	1.0	0.28194623496543986	3.1080787601983286	0.4725061255431766	0.5495221399466638	0.4685329831733698	0.37692396204193795	0.7785200070762747	0.9899190050165444	118.0	2.2625453212862836	64.0	0.14756637827292504
845	Feb25-FISH2-3L1-rep2-cp190-100x_Position010_9_cmle.ics	136	2	0	0.8664	0.19352867289509582	1.0	0.8344252714560013	1.0	0.2609282382159057	1.6442456999527126	0.6689431576667434	0.7690602536854787	0.6663981806121482	0.5445032556754342	0.7469143545620668	0.9646914521389388	144.0	2.656343685402397	83.0	0.1913751468226997
846	Feb25-FISH2-3L1-rep2-cp190-100x_Position010_9_cmle.ics	137	1	0	1.2995999999999999	0.22225636772375854	1.0	1.9671445930079094	1.0	0.29916811979196134	2.7139171729043006	0.9531961966971317	0.9809132492252044	0.9521163115337004	0.9104748860852846	0.33493766305170974	1.0023647594922498	170.0	3.237384040241869	114.0	0.26285261129864773
847	Feb25-FISH2-3L1-rep2-cp190-100x_Position010_9_cmle.ics	139	1	0	1.2995999999999999	0.18038970094628254	1.0	1.3157503800483568	1.0	0.29740095743975503	2.243169922406541	0.8500874755582999	0.9162292888751672	0.844365544921272	0.7651435628280333	0.49144811452881826	0.9910466080570738	154.0	2.87982074495604	98.0	0.2259610167304165
848	Feb25-FISH2-3L1-rep2-cp190-100x_Position010_9_cmle.ics	141	1	0	1.5162	2.731538465578533	1.0	0.0	1.0	0.16683218934407965	1.476380463128801	0.058940043045181106	0.1978179278686918	0.058940043045181106	0.0214449948746013	0.9618748697456945	0.8914425636720804	248.0	4.699642118675254	150.0	0.3458586990771681
849	Feb25-FISH2-3L1-rep2-cp190-100x_Position010_9_cmle.ics	145	1	0	1.2995999999999999	0.3298064739316589	1.0	1.517785507063743	1.0	0.26546457922833755	2.267638447395771	0.8902706719394596	0.9428163889339677	0.8882378564900623	0.8191904611416223	0.4504770948723546	0.9724651164741874	180.0	3.390645353274252	117.0	0.26976978528019113
850	Feb25-FISH2-3L1-rep2-cp190-100x_Position010_9_cmle.ics	146	1	0	1.5162	0.3563845570177212	1.0	0.0	1.0	0.2869183232007768	2.550571809546212	0.20094555596155136	0.38789419914840306	0.20094555596155136	0.027785027702999978	0.9144449817030298	0.9884449479803349	192.0	3.658817824738624	134.0	0.30896710450893683
851	Feb25-FISH2-3L1-rep2-cp190-100x_Position010_9_cmle.ics	149	1	0	2.166	0.1229344612685082	1.0	1.7032191374280643	1.0	0.10603300094347334	3.6010390506581333	0.9629047112152997	0.9898007391548757	0.9544307431018192	0.8267650611776244	0.41345262796017174	0.7066482572344265	282.0	5.295627379274705	145.0	0.33433007577459584
852	Feb25-FISH2-3L1-rep2-cp190-100x_Position010_9_cmle.ics	150	1	0	1.2995999999999999	0.1014762725923755	1.0	0.3095250132321943	1.0	0.2893628805065309	2.812165573616689	0.4305870744943266	0.5578934385791811	0.43257276763690183	0.2780895411938826	0.8116823515471218	0.980150320735678	138.0	2.6392836938723105	82.0	0.18906942216218525
853	Feb25-FISH2-3L1-rep2-cp190-100x_Position010_9_cmle.ics	152	1	0	1.5162	0.09429419543057119	1.0	0.0	1.0	0.18246447702238494	2.6209655137206336	0.08144599647433617	0.230263001873503	0.08144599647433617	0.028126259871463468	0.9659019848603276	0.9264218187751835	180.0	3.5310768463167714	97.0	0.22365529206990203
854	Feb25-FISH2-3L1-rep2-cp190-100x_Position010_9_cmle.ics	153	1	0	1.7328	0.31145736435288623	1.0	0.815064591942846	1.0	0.2220252734009231	2.9875111980722466	0.6751299405451894	0.770855924914931	0.6702034177167857	0.5649889690760199	0.6641628669333306	0.9459143442498321	180.0	3.460861099795512	107.0	0.2467125386750466
855	Feb25-FISH2-3L1-rep2-cp190-100x_Position010_9_cmle.ics	154	1	0	1.7328	0.2528549656592302	1.0	0.6275890508929507	1.0	0.2769353028914403	2.576634827786852	0.5088310374627145	0.6571725546887134	0.5088310374627145	0.378290980195378	0.7603955986861937	0.983411403650645	296.0	5.65530576033065	252.0	0.5810426144496424
856	Feb25-FISH2-3L1-rep2-cp190-100x_Position010_9_cmle.ics	155	1	0	1.2995999999999999	1.2331823630946193	1.0	0.0	1.0	0.1631335967292962	1.8829495750029812	0.05793168647910503	0.17848264150282744	0.05793168647910503	0.028957089584901695	0.9757549410678392	0.9477406148674359	146.0	2.841470590355645	67.0	0.15448355225446841
857	Feb25-FISH2-3L1-rep2-cp190-100x_Position010_9_cmle.ics	157	1	0	1.083	0.4531870262500727	1.0	0.7857574237886386	1.0	0.32238678937204435	2.40982940683981	0.7386768949509795	0.831762049002563	0.7386231247647554	0.6424820317961034	0.5847655647902522	0.9933266529651145	102.0	1.928387274840874	55.0	0.12681485632829495
858	Feb25-FISH2-3L1-rep2-cp190-100x_Position011_10_cmle.ics	2	1	0	1.5162	3.559655256181072	1.0	0.9767845773409408	1.0	0.2873025184810246	2.955126999564074	0.7485153764581124	0.838331313437358	0.7442281472504166	0.6119906074837146	0.6224961866172636	0.9868542563887831	190.0	3.660932910508735	132.0	0.30435565518790797
859	Feb25-FISH2-3L1-rep2-cp190-100x_Position011_10_cmle.ics	3	1	0	1.083	0.1352630263130598	1.0	0.7610319551488771	1.0	0.3372891971022107	1.939181051361497	0.5425846580508074	0.6180798371931785	0.5420409710549025	0.44917025383698367	0.7245751655278753	0.992626112032561	118.0	2.215734823605444	70.0	0.1614007262360118
860	Feb25-FISH2-3L1-rep2-cp190-100x_Position011_10_cmle.ics	3	2	0	0.8664	1.6895897786736394	1.0	1.8951854028581037	1.0	0.32979183040324217	2.30048486132703	0.8700089284378226	0.8951906146655826	0.8684377228991984	0.830579151349491	0.47660802972287447	1.002129271413751	100.0	1.883691862930145	54.0	0.12450913166778053
861	Feb25-FISH2-3L1-rep2-cp190-100x_Position011_10_cmle.ics	3	3	0	1.083	0.2818609236152758	2.0	2.5991999999999997	1.0	0.30521351950515235	1.9791454034854725	0.9907323812991625	0.9983090835631949	0.9891262600819022	0.9533576412962695	0.2628353956933308	1.0025799140324323	130.0	2.437096797388976	77.0	0.17754079885961296
862	Feb25-FISH2-3L1-rep2-cp190-100x_Position011_10_cmle.ics	4	1	0	1.2995999999999999	0.3063254644389943	1.0	0.7610319551488771	1.0	0.2564202848121884	3.2109300545961736	0.6450530667408674	0.7431808244226259	0.645037166593791	0.5127519179552411	0.7002605696036897	0.9028571693091504	146.0	2.794660092674805	84.0	0.1936808714832141
863	Feb25-FISH2-3L1-rep2-cp190-100x_Position011_10_cmle.ics	5	1	0	1.5162	0.4070352680729293	1.0	0.0	1.0	0.17733662210983664	2.5617568609976327	0.1379597624745192	0.301741558096251	0.08927590179916689	0.03167597270229549	0.9410075325637045	0.9346253901484715	200.0	3.8375994723815383	112.0	0.25824116197761887
864	Feb25-FISH2-3L1-rep2-cp190-100x_Position011_10_cmle.ics	6	1	0	1.2995999999999999	0.46744746225812445	1.0	0.1459114905355603	1.0	0.3241432621232026	2.4665893469138753	0.3321099570594928	0.489404338092267	0.318750688149154	0.1401695599515543	0.8663253758718221	1.0063066893992314	188.0	3.592832249757587	138.0	0.3181900031509946
865	Feb25-FISH2-3L1-rep2-cp190-100x_Position011_10_cmle.ics	7	1	0	1.2995999999999999	0.34957653263810873	1.0	0.0	1.0	0.2576389951369381	2.2584947136373463	0.18993281604087092	0.3669813662606802	0.18007543181108415	0.03006862533131541	0.9267978835477438	0.9633794195693948	190.0	3.5673119151470556	125.0	0.28821558256430674
866	Feb25-FISH2-3L1-rep2-cp190-100x_Position011_10_cmle.ics	8	1	0	1.083	2.9845255075336756	1.0	1.7642842860844399	1.0	0.34864138632478087	2.789703466690379	0.944900305228525	0.9780740872874302	0.9442858841717208	0.8931898362865184	0.3649017270541544	0.9917982407303001	150.0	2.8840509164962627	102.0	0.23518391537247432
867	Feb25-FISH2-3L1-rep2-cp190-100x_Position011_10_cmle.ics	9	1	0	1.2995999999999999	3.68635616235287	1.0	0.1459114905355603	1.0	0.22305382535981516	1.498962139982472	0.4223080436858934	0.5847099372949628	0.4246252232050164	0.14667580249989617	0.8117261806226238	0.9033460222978282	194.0	3.6567027389685127	120.0	0.2766869592617345
868	Feb25-FISH2-3L1-rep2-cp190-100x_Position011_10_cmle.ics	10	1	0	1.2995999999999999	1.5717478093715282	3.0	2.8937397845234414	1.0	0.2666885648411231	2.6058965124048514	0.9719753047365979	0.9882810852418913	0.9722125564131764	0.94213695221224	0.2712933315133498	0.9899749298309157	152.0	2.905341079566571	91.0	0.20982094410681532
869	Feb25-FISH2-3L1-rep2-cp190-100x_Position011_10_cmle.ics	10	2	0	1.5162	2.7198238792038243	2.0	0.32626801153583	1.0	0.2203309367503993	3.6681610083033567	0.39173942384748406	0.5262888038297693	0.38686785608840524	0.18791650849888228	0.8559695223234738	0.9476415856851607	156.0	3.0181371522284484	86.0	0.19829232080424306
870	Feb25-FISH2-3L1-rep2-cp190-100x_Position011_10_cmle.ics	10	3	0	1.083	0.20923874516689261	3.0	1.2225574214657589	1.0	0.34262990881683236	2.0844117289866126	0.6906791724661521	0.7842775950061158	0.6909269686616897	0.5946726454089164	0.5481815766704973	1.015759182643891	170.0	3.16716829372061	122.0	0.2812984085827634
871	Feb25-FISH2-3L1-rep2-cp190-100x_Position011_10_cmle.ics	11	1	0	1.083	0.18577882916394287	1.0	1.5251626231988702	1.0	0.2478043080750936	2.907220249550648	0.952152548342194	0.9822815167625405	0.9500394116759187	0.8975967263152599	0.37692253609240467	0.9709578534307705	118.0	2.3093558189671235	60.0	0.13834347963086724
872	Feb25-FISH2-3L1-rep2-cp190-100x_Position011_10_cmle.ics	12	1	0	1.9493999999999998	0.3778532412634111	1.0	1.2569038551385865	1.0	0.27139676259550793	2.9588672488988497	0.7259017706672309	0.8201370887903086	0.7233625295678	0.6290421922114825	0.6887652256484617	0.9804900043847148	298.0	5.770216918762638	252.0	0.5810426144496424
873	Feb25-FISH2-3L1-rep2-cp190-100x_Position011_10_cmle.ics	13	1	0	1.7328	0.2677673474086832	1.0	1.7060019029756524	1.0	0.2962441576122633	2.3679914172421928	0.8339552746983357	0.8992980298920974	0.8324143647053788	0.7592697798755599	0.528461954278948	0.9945346247159205	294.0	5.56379985073908	258.0	0.5948769624127291
874	Feb25-FISH2-3L1-rep2-cp190-100x_Position011_10_cmle.ics	14	1	0	2.166	4.787330433392443	1.0	0.0	1.0	0.09168703049379832	5.500976134344706	0.36650689176361684	0.5490229150159645	0.34336437307309114	0.030210793043123536	0.8418070949041256	0.498490688120419	168.0	3.1692833794907203	62.0	0.14295492895189613
875	Feb25-FISH2-3L1-rep2-cp190-100x_Position011_10_cmle.ics	15	1	0	1.7328	0.2326278842023935	1.0	1.5748980912081223	1.0	0.30286398483902777	2.5811172672763165	0.7996891878674592	0.8751480704652401	0.7994718367258224	0.7054366765561436	0.5972062096146591	0.9943586923778984	306.0	5.831972322203454	277.0	0.6386857309625038
876	Feb25-FISH2-3L1-rep2-cp190-100x_Position011_10_cmle.ics	16	1	0	1.2995999999999999	1.4487099812432462	1.0	0.20635000882146287	1.0	0.3177274940519455	2.496552589333408	0.35312517936061527	0.49770777133673877	0.35312517936061527	0.18867660563622798	0.8447830880570374	0.9978923918480699	180.0	3.4140506021146724	128.0	0.2951327565458501
877	Feb25-FISH2-3L1-rep2-cp190-100x_Position011_10_cmle.ics	17	1	0	1.5162	0.32584524988915503	1.0	1.0440946079954327	1.0	0.26948501414881976	3.0612113164729893	0.755711555424875	0.8475154366362835	0.7545060276389297	0.6261320199941194	0.5846687517209527	0.9966195320565832	198.0	3.8397145581516496	136.0	0.31357855382996574
878	Feb25-FISH2-3L1-rep2-cp190-100x_Position011_10_cmle.ics	18	1	0	1.2995999999999999	4.9489530164264774	1.0	0.0	1.0	0.19019396189533283	2.6740233040437262	0.07620424389488357	0.21499991395184745	0.07620424389488357	0.038084912316932555	0.9637368187756301	0.9631168778647823	126.0	2.5349479642908777	58.0	0.13373203030983835
879	Feb25-FISH2-3L1-rep2-cp190-100x_Position011_10_cmle.ics	19	1	0	1.2995999999999999	0.18057743632951007	1.0	1.0967653411156157	1.0	0.31512099044568787	2.4483067532694567	0.7617361027734422	0.8356645455636931	0.7617361027734422	0.6669939797266007	0.5458306510605329	1.0032066167899178	170.0	3.2373840402418694	117.0	0.26976978528019113
880	Feb25-FISH2-3L1-rep2-cp190-100x_Position011_10_cmle.ics	20	1	0	1.083	0.2469647482438413	1.0	1.0987399361686254	1.0	0.28102923539568075	2.340138925079553	0.7580166394916176	0.8401061917304236	0.7567791295622727	0.6622308624942514	0.5788787056903063	0.9853503245576157	158.0	2.945806319937078	99.0	0.22826674139093092
881	Feb25-FISH2-3L1-rep2-cp190-100x_Position011_10_cmle.ics	21	1	0	1.5162	0.4627813443927388	2.0	0.8533468100660392	1.0	0.2882305395200157	3.464086463367455	0.6705563333378641	0.770779247257751	0.6647320275652091	0.5461017248644167	0.667109985234754	0.9851057765817897	184.0	3.597062421297809	126.0	0.2905213072248212
882	Feb25-FISH2-3L1-rep2-cp190-100x_Position011_10_cmle.ics	22	1	0	2.166	0.5155173892908544	1.0	1.9094792844024284	1.0	0.18702581387299466	2.4668422600334394	0.85489171072136	0.9011458592960869	0.8398420590048667	0.7728515958074799	0.5354873360857941	0.889040423335579	384.0	7.387851395998517	306.0	0.7055517461174229
883	Feb25-FISH2-3L1-rep2-cp190-100x_Position011_10_cmle.ics	24	1	0	1.7328	0.5197101080674578	2.0	1.3318330934235014	1.0	0.2761925431501166	2.557380819621373	0.7652289752772443	0.8331300496531202	0.7624349059704849	0.6542879880970918	0.582329298751496	0.9785341861466933	248.0	4.7698578651965144	193.0	0.44500485947928964
884	Feb25-FISH2-3L1-rep2-cp190-100x_Position011_10_cmle.ics	25	1	0	1.7328	0.17986190716394848	1.0	3.1857648903931337	1.0	0.2749849942629195	2.7364575812340446	0.9922816413325982	0.9991958315888958	0.9912743582197203	0.9796387874466824	0.21911864211766122	0.9897937581188163	288.0	5.499929361528153	241.0	0.5556796431839834
885	Feb25-FISH2-3L1-rep2-cp190-100x_Position011_10_cmle.ics	26	1	0	1.5162	0.3745587783406332	1.0	0.2991586303963464	1.0	0.2876507629637746	2.5276294879092247	0.4189067416073556	0.5744303082139475	0.4143934997098085	0.23711320524177537	0.8440095074076582	0.9903832105107001	188.0	3.6162374985980064	130.0	0.29974420586687905
886	Feb25-FISH2-3L1-rep2-cp190-100x_Position011_10_cmle.ics	27	1	0	1.2995999999999999	0.4136735050823865	1.0	0.7540056732031717	1.0	0.28876307284321046	2.6394467890341233	0.6733000178475816	0.7794975905764769	0.6722470105300732	0.5281144029983937	0.6572451085305172	0.9834864103652182	170.0	3.2607892890822887	112.0	0.25824116197761887
887	Feb25-FISH2-3L1-rep2-cp190-100x_Position011_10_cmle.ics	28	1	0	1.5162	0.3026400877772288	1.0	0.0	1.0	0.25279176318195384	2.8629356077126946	0.19195313678494208	0.3767577895848348	0.16464140254429044	0.03062199353032868	0.9393109067972419	0.9682088798546974	184.0	3.5034414259361295	118.0	0.27207550994070556
888	Feb25-FISH2-3L1-rep2-cp190-100x_Position011_10_cmle.ics	29	1	0	1.2995999999999999	0.11844021766504838	1.0	0.10317500441073144	1.0	0.32698195796120333	2.801630667183487	0.2625207813798836	0.4249056178996952	0.2536886949293433	0.07212870601274592	0.8852566068108676	0.9987768688243527	166.0	3.2182089629416715	115.0	0.2651583359591622
889	Feb25-FISH2-3L1-rep2-cp190-100x_Position011_10_cmle.ics	30	1	0	1.083	0.17205740214522777	1.0	0.1459114905355603	1.0	0.2665735764620092	1.7871136930807685	0.2999677596768382	0.4574569970983709	0.2999677596768382	0.14800204820876559	0.8921510398314264	0.9388989950066906	136.0	2.5711830331211623	77.0	0.17754079885961296
890	Feb25-FISH2-3L1-rep2-cp190-100x_Position011_10_cmle.ics	31	1	0	1.083	2.326516506651544	2.0	1.1736910802652911	1.0	0.31605329740808763	2.3046495017090534	0.678416062869852	0.7560364563869427	0.676289924061288	0.5697816172442194	0.6644263455119381	0.9942758686608821	162.0	3.0351971437585346	109.0	0.25132398799607547
891	Feb25-FISH2-3L1-rep2-cp190-100x_Position011_10_cmle.ics	31	2	0	1.2995999999999999	0.5761931530545888	1.0	0.10317500441073144	1.0	0.3740516277459893	2.6211969715536845	0.24507922225406997	0.39450033923887134	0.2477241969834952	0.06946233360061245	0.9046198575132856	0.9981698145446671	192.0	3.682223073579044	153.0	0.35277587305871144
892	Feb25-FISH2-3L1-rep2-cp190-100x_Position011_10_cmle.ics	32	1	0	1.2995999999999999	NA	0.0	0.0	1.0	0.24174578479085276	1.567740737490142	0.210298606891604	0.3804108315458891	0.210298606891604	0.028996859466621765	0.9109812068615171	0.9136312751652538	192.0	3.518386331696105	123.0	0.2836041332432778
893	Feb25-FISH2-3L1-rep2-cp190-100x_Position011_10_cmle.ics	33	1	0	1.2995999999999999	0.20219109794239867	1.0	1.9711556915503592	1.0	0.2986476516318797	2.8302434468323048	0.9557050957301395	0.9803664796352409	0.9540323274420027	0.9173987019318084	0.2766189392978561	1.0020185154485022	160.0	3.0607174783690656	104.0	0.2397953646935032
894	Feb25-FISH2-3L1-rep2-cp190-100x_Position011_10_cmle.ics	35	1	0	1.7328	3.45046476479271	1.0	1.5162	1.0	0.2840204616136602	3.050151297859629	0.8926125173772012	0.980814483897127	0.8926125173772012	0.7300831933503243	0.5359762365375507	0.9950412470689387	244.0	4.703872290215475	191.0	0.4403934101582607
895	Feb25-FISH2-3L1-rep2-cp190-100x_Position011_10_cmle.ics	35	2	0	0.8664	2.9492436996829126	1.0	1.5162	1.0	0.2615459604580993	1.984207661903482	0.8470118454587581	0.9033194074374421	0.8470118454587581	0.7300831933503243	0.5885426300475616	0.982377677580112	112.0	2.0582433390328383	57.0	0.13142630564932387
896	Feb25-FISH2-3L1-rep2-cp190-100x_Position011_10_cmle.ics	36	1	0	1.5162	0.7451711724747763	1.0	1.3107987492438529	1.0	0.3037496357219828	2.442843443643383	0.7972090735028189	0.8540281618976705	0.7933796936496117	0.712287921497713	0.5333417779545748	1.0005713816592126	204.0	3.9035850473625757	151.0	0.3481644237376825
897	Feb25-FISH2-3L1-rep2-cp190-100x_Position011_10_cmle.ics	37	1	0	1.083	0.19852212954945656	1.0	1.91474365959324	1.0	0.3161258287290487	2.2001049908504284	0.9534759257868249	0.9776628107864493	0.9532975287313152	0.9159562082175318	0.3114517051972337	0.9996479782551925	160.0	3.013906980688226	107.0	0.2467125386750466
898	Feb25-FISH2-3L1-rep2-cp190-100x_Position011_10_cmle.ics	38	1	0	2.166	0.3757877213754852	1.0	0.0	1.0	0.15528651437546911	2.8601348639045976	0.0775544585488168	0.21608094342579534	0.0775544585488168	0.02712153267512929	0.9577524070434508	0.9301845529487895	254.0	5.091186091652057	150.0	0.3458586990771681
899	Feb25-FISH2-3L1-rep2-cp190-100x_Position011_10_cmle.ics	40	1	0	2.3826	3.9529680026865806	1.0	0.7610319551488771	1.0	0.12817198261405505	6.790014232486304	0.6576439960379723	0.7920549073919866	0.6500092038252852	0.5159182349692768	0.6134864321572577	0.6281198835199542	166.0	3.2416142117820907	72.0	0.16601217555704068
900	Feb25-FISH2-3L1-rep2-cp190-100x_Position011_10_cmle.ics	41	1	0	1.2995999999999999	1.470806593000967	1.0	1.074245800390238	1.0	0.2792263383051301	2.5458790093066925	0.7611570736818977	0.840906594103082	0.7583345305198043	0.661015946523793	0.5651163264186001	0.9947296152286681	178.0	3.3927604390443635	118.0	0.27207550994070556
901	Feb25-FISH2-3L1-rep2-cp190-100x_Position011_10_cmle.ics	42	1	0	1.083	0.19609862054989094	1.0	1.9603250838038973	1.0	0.3472858261780917	2.128770531505144	0.9476215884746788	0.9748739716645297	0.9478605047504519	0.9040432597736666	0.26164255147553833	1.0011052413971007	172.0	3.2118637056313384	125.0	0.28821558256430674
902	Feb25-FISH2-3L1-rep2-cp190-100x_Position011_10_cmle.ics	44	1	0	1.5162	0.3192250888214583	1.0	0.639412489864916	1.0	0.27903239775095134	3.2675142127862262	0.5916576329549802	0.7167652404030098	0.584061344216299	0.44813321004973855	0.7303100103945728	0.992328629273369	186.0	3.6183525843681172	126.0	0.2905213072248212
903	Feb25-FISH2-3L1-rep2-cp190-100x_Position011_10_cmle.ics	45	1	0	1.5162	0.6407474329033327	1.0	0.10317500441073144	1.0	0.286050250349916	2.6618955638552615	0.306479057591623	0.4862638161721931	0.30530104712041883	0.06881908086096568	0.8679516849317388	1.0035097261968577	196.0	3.748208648560081	138.0	0.3181900031509946
904	Feb25-FISH2-3L1-rep2-cp190-100x_Position011_10_cmle.ics	47	1	0	1.083	0.35795506808469185	2.0	2.579375110268286	1.0	0.2349147765947995	2.2755786472217197	0.9909435082770396	0.9969081731126123	0.9909732016925247	0.975577165763492	0.17930946261291872	0.9552467367669748	128.0	2.3689961366378274	66.0	0.15217782759395398
905	Feb25-FISH2-3L1-rep2-cp190-100x_Position011_10_cmle.ics	48	1	0	1.7328	0.29929830127240625	1.0	0.7900066980357398	1.0	0.23579874111509602	3.48474745625835	0.7512442112949406	0.8470052458638381	0.74752598912396	0.5621673296055033	0.6250841297643515	0.9675697011349896	172.0	3.3757004475142764	103.0	0.23748964003298878
906	Feb25-FISH2-3L1-rep2-cp190-100x_Position011_10_cmle.ics	50	1	0	1.7328	0.08194336132843269	1.0	1.2653448004921624	1.0	0.269602597857635	3.836926526763404	0.8147423182656506	0.8777795176949578	0.813463479138393	0.732048404495946	0.5177731671519685	0.984600081197995	176.0	3.5119017690165735	114.0	0.26285261129864773
907	Feb25-FISH2-3L1-rep2-cp190-100x_Position011_10_cmle.ics	51	1	0	1.5162	0.23485566099097063	1.0	1.0987399361686254	1.0	0.2880880389659548	2.1716343482436384	0.6895661010204371	0.7782858645291493	0.6882798953980842	0.5690607145902618	0.7068684512781659	0.9888130744368775	214.0	4.08025160923538	158.0	0.3643044963612837
908	Feb25-FISH2-3L1-rep2-cp190-100x_Position011_10_cmle.ics	51	2	0	1.2995999999999999	4.911628757580046	1.0	1.2944547249242173	1.0	0.29916685756752814	2.5580610411255633	0.7233911770557971	0.7831784201699781	0.7197173190074188	0.6399086154458372	0.6041200233025685	0.957124224800487	166.0	3.1713984652608316	110.0	0.2536297126565899
909	Feb25-FISH2-3L1-rep2-cp190-100x_Position011_10_cmle.ics	53	1	0	1.2995999999999999	0.1681798965002041	1.0	1.0895399501355296	1.0	0.31544250215413183	3.0002308467281216	0.8210317155746583	0.9152531532222989	0.8196075421495638	0.6692890219254484	0.58322162613741	1.005377492462191	168.0	3.2394991260119803	115.0	0.2651583359591622
910	Feb25-FISH2-3L1-rep2-cp190-100x_Position011_10_cmle.ics	54	1	0	1.2995999999999999	0.6328255540384383	1.0	0.0	1.0	0.2573263627785134	2.6105990481654686	0.15725330451409095	0.34464627151051624	0.16303100839637544	0.028647435364535706	0.9528241206632981	0.9637877675580917	186.0	3.5247315890064383	121.0	0.27899268392224896
911	Feb25-FISH2-3L1-rep2-cp190-100x_Position011_10_cmle.ics	56	1	0	1.9493999999999998	0.2686139650093712	1.0	2.5180387938471624	1.0	0.2821809896574102	2.643079040560015	0.9453311723231358	0.9758716240439771	0.9429597872848948	0.8974870787523901	0.3723824668188318	0.9897581094630151	308.0	5.876667734114181	270.0	0.6225456583389025
912	Feb25-FISH2-3L1-rep2-cp190-100x_Position011_10_cmle.ics	57	1	0	2.8158	0.9436793634293315	2.0	0.0	1.0	0.09241083532677957	3.7365036415774897	0.11885958171263729	0.3703329865339371	0.1531808992350709	0.018665098187579065	0.9489236613129578	0.47714204952390554	518.0	9.75050227532604	337.0	0.777029210593371
913	Feb25-FISH2-3L1-rep2-cp190-100x_Position011_10_cmle.ics	58	1	0	1.7328	0.4171490523600746	1.0	1.2147909720415644	1.0	0.3123226936882885	2.4497402365715972	0.6905721677396065	0.7867389981883695	0.6896229000795513	0.5852853485216158	0.6655592634896907	0.9924954321126482	318.0	6.006523798306147	298.0	0.6871059488333073
914	Feb25-FISH2-3L1-rep2-cp190-100x_Position011_10_cmle.ics	59	1	0	1.083	0.43063595135580923	1.0	0.8972608143895275	1.0	0.32484299037578285	3.0418224000447736	0.7812346545071904	0.8820998480065474	0.7754589033087805	0.6341751432245996	0.633747958131087	0.9863824957523178	136.0	2.617993530802002	85.0	0.19598659614372857
915	Feb25-FISH2-3L1-rep2-cp190-100x_Position011_10_cmle.ics	60	1	0	1.5162	0.24992310325409092	1.0	1.8951854028581037	1.0	0.3140483289714254	2.445661762022247	0.8702738580085696	0.9228323665369313	0.8674225613755346	0.8035629425695445	0.49396588464073354	0.9946452710952027	274.0	5.1636562293126325	239.0	0.5510681938629545
916	Feb25-FISH2-3L1-rep2-cp190-100x_Position011_10_cmle.ics	61	1	0	1.5162	0.2998063790426851	1.0	1.0298344167305078	1.0	0.2886090189841206	2.9909401237714723	0.7613730318090548	0.8352307314901466	0.7552856091511225	0.6453940016172556	0.5794555122292949	0.9899487332985267	168.0	3.2629043748523996	110.0	0.2536297126565899
917	Feb25-FISH2-3L1-rep2-cp190-100x_Position011_10_cmle.ics	62	1	0	1.2995999999999999	1.8166787283656511	1.0	2.014971786093599	1.0	0.30108013882048573	2.396559854571198	0.954112430910262	0.9816434744836057	0.9534084270756878	0.9112955168436662	0.2644913073706045	1.000438906670282	188.0	3.546021752076747	133.0	0.3066613798484224
918	Feb25-FISH2-3L1-rep2-cp190-100x_Position011_10_cmle.ics	63	1	0	1.083	0.2986354895537743	1.0	0.0	1.0	0.2664353631173921	3.0249451312071565	0.11123853211009174	0.3441355583676052	0.15740667510281556	0.04004863967099019	0.9143981287798231	0.9600982231993579	102.0	1.975197772521714	50.0	0.11528623302572269
919	Feb25-FISH2-3L1-rep2-cp190-100x_Position011_10_cmle.ics	66	1	0	1.2995999999999999	0.16759977957097064	1.0	0.9321735129523284	1.0	0.31544250215413183	2.861117602540546	0.7528871174079909	0.8518497567598144	0.7540532778681891	0.6025394449424317	0.6119301145933168	1.0101440776073705	168.0	3.2394991260119803	115.0	0.2651583359591622
920	Feb25-FISH2-3L1-rep2-cp190-100x_Position011_10_cmle.ics	68	1	0	1.2995999999999999	0.2182365149319716	1.0	0.0	1.0	0.32508082821879547	2.541746649262378	0.20046686780153714	0.37072313124417333	0.20046686780153714	0.028672730075535686	0.8988235604135526	0.9917095237705658	186.0	3.5715420866872782	136.0	0.31357855382996574
921	Feb25-FISH2-3L1-rep2-cp190-100x_Position011_10_cmle.ics	69	1	0	1.2995999999999999	0.34902403647473984	1.0	0.5595020986366908	1.0	0.307367644407585	2.3918904183537815	0.5667623889778113	0.684681291780435	0.557402002322443	0.41687066503467973	0.733482518984934	0.9962806521845922	182.0	3.4587460140254014	128.0	0.2951327565458501
922	Feb25-FISH2-3L1-rep2-cp190-100x_Position011_10_cmle.ics	70	1	0	1.5162	0.2518529829398195	1.0	0.6952437723139506	1.0	0.32219988132214655	2.6532648658193425	0.6354995547891962	0.7515971054230915	0.6260723926900627	0.46391672437917825	0.730999754532904	0.9933541532233968	192.0	3.7056283224194635	142.0	0.3274129017930525
923	Feb25-FISH2-3L1-rep2-cp190-100x_Position011_10_cmle.ics	71	1	0	1.2995999999999999	0.09092596830839905	1.0	0.20635000882146287	1.0	0.3172445868638787	3.0115654592961145	0.38296809333947235	0.5120054075764848	0.38296809333947235	0.18151627660929281	0.8242243408644039	1.0044751460391248	136.0	2.641398779642422	84.0	0.1936808714832141
924	Feb25-FISH2-3L1-rep2-cp190-100x_Position011_10_cmle.ics	72	1	0	1.7328	0.23608289840035376	1.0	0.0	1.0	0.186805275644178	2.5218770768513563	0.07553501246947915	0.2437619961612284	0.07553501246947915	0.02749813937091151	0.9644330468360007	0.9335002884300718	242.0	4.659176878304747	153.0	0.35277587305871144
925	Feb25-FISH2-3L1-rep2-cp190-100x_Position011_10_cmle.ics	73	1	0	1.5162	1.4690870267328386	1.0	0.0	1.0	0.13790255818226801	3.0947608863989466	0.06070335750513476	0.17376032191809532	0.0859621913903676	0.030343295468835144	0.9790712675983972	0.8964866186554666	162.0	3.152223387960633	72.0	0.16601217555704068
926	Feb25-FISH2-3L1-rep2-cp190-100x_Position011_10_cmle.ics	74	1	0	1.5162	0.06939882046406647	1.0	2.6825501146790174	1.0	0.2510809184069872	1.908614155388202	0.9638040745557	0.9875405288253143	0.9634954486345904	0.9221829215431296	0.2791302983179551	0.9829046298879822	238.0	4.522975556802448	173.0	0.3988903662690006
927	Feb25-FISH2-3L1-rep2-cp190-100x_Position011_10_cmle.ics	74	2	0	1.5162	0.24444651518740695	2.0	1.7882560483347225	1.0	0.2788066178289909	2.5136745629336175	0.8194989163415691	0.8789562201993931	0.8195370611183355	0.7601369744256611	0.4820411128914507	0.9889943413977709	172.0	3.258674203312178	112.0	0.25824116197761887
928	Feb25-FISH2-3L1-rep2-cp190-100x_Position011_10_cmle.ics	75	1	0	1.2995999999999999	0.37765491518006894	1.0	1.6456566907434287	1.0	0.2788680532780167	2.236887254351897	0.9028259558840802	0.9476857543321144	0.901150271319954	0.8346318583655028	0.43653577709444824	0.9679287212786969	188.0	3.546021752076747	128.0	0.2951327565458501
929	Feb25-FISH2-3L1-rep2-cp190-100x_Position011_10_cmle.ics	77	1	0	1.2995999999999999	0.25502864916189405	1.0	1.3880777203971526	1.0	0.2882305395200157	2.4142144379923574	0.8286077395172253	0.8881984829838405	0.8284790424941483	0.7562478382921906	0.5064746278685122	0.9900665507310621	184.0	3.5034414259361295	126.0	0.2905213072248212
930	Feb25-FISH2-3L1-rep2-cp190-100x_Position011_10_cmle.ics	79	1	0	1.5162	4.012457529948046	1.0	2.315503805289826	1.0	0.2839262842049886	2.2924123832071532	0.9830449684106206	0.9944460502952471	0.9804269727877111	0.9560804393607796	0.2883628058916211	0.9862511923824274	180.0	3.3906453532742526	121.0	0.27899268392224896
931	Feb25-FISH2-3L1-rep2-cp190-100x_Position011_10_cmle.ics	80	1	0	1.7328	0.3774216859396456	1.0	1.2995999999999999	1.0	0.2627985286768604	2.4977589012199206	0.8084658742347075	0.8991604942338017	0.8048015283204533	0.6813439503295853	0.5803121961029758	0.9792156965859292	294.0	5.587205099579499	243.0	0.5602910925050123
932	Feb25-FISH2-3L1-rep2-cp190-100x_Position011_10_cmle.ics	81	1	0	1.2995999999999999	0.20052793048025744	1.0	0.3777847188762272	1.0	0.2773240333779298	2.478174446440453	0.48766225726883994	0.6191537384646153	0.4806148395760121	0.31354342256887896	0.8007920478421914	0.992651111174497	164.0	3.126703053350103	104.0	0.2397953646935032
933	Feb25-FISH2-3L1-rep2-cp190-100x_Position011_10_cmle.ics	82	1	0	1.2995999999999999	0.6311824166655178	1.0	0.5963412819178956	1.0	0.32414131975419724	2.6849706512846683	0.5833426683096224	0.7124173854598409	0.5833426683096224	0.428495415193074	0.698036060395697	1.0036409205874848	176.0	3.394875524814475	125.0	0.28821558256430674
934	Feb25-FISH2-3L1-rep2-cp190-100x_Position011_10_cmle.ics	83	1	0	1.2995999999999999	4.77884281369396	1.0	0.8664	1.0	0.2960972019959404	2.8070826867745957	0.7682018394784307	0.8792144054101303	0.7635370518030214	0.5328603164721584	0.6673501033566483	0.9935676547436937	150.0	2.9074561653366824	94.0	0.2167381180883587
935	Feb25-FISH2-3L1-rep2-cp190-100x_Position011_10_cmle.ics	83	2	0	1.5162	1.7664179405951774	1.0	0.8344252714560013	1.0	0.29360477011817077	3.079382599702163	0.586488318842928	0.695639660075984	0.5808342891741961	0.46407601813041793	0.7395383653875031	1.0033001102293246	178.0	3.4629761855656227	121.0	0.27899268392224896
936	Feb25-FISH2-3L1-rep2-cp190-100x_Position011_10_cmle.ics	84	1	0	1.5162	0.24126574629859718	1.0	0.8508028822180275	1.0	0.2786623371401123	2.711196173956915	0.674261861907862	0.7704438402328342	0.6722551985601042	0.5652127292919236	0.6462081214336993	0.9937762522595476	190.0	3.660932910508735	130.0	0.29974420586687905
937	Feb25-FISH2-3L1-rep2-cp190-100x_Position011_10_cmle.ics	85	1	0	1.083	1.890932719199767	1.0	0.7540056732031717	1.0	0.2645999334001833	2.7899785064870204	0.7492924341845205	0.8455530081429362	0.7439481381927425	0.6017787967428255	0.6034856527775856	0.994017570803457	118.0	2.2391400724458643	62.0	0.14295492895189613
938	Feb25-FISH2-3L1-rep2-cp190-100x_Position011_10_cmle.ics	86	1	0	1.5162	0.3455389757396889	1.0	0.0	1.0	0.3259864377019056	2.764711113742051	0.2539325274391786	0.4220154097752601	0.2473572404026099	0.03037698312342994	0.8902521525320152	1.0013038444670117	170.0	3.260789289082289	119.0	0.27438123460122005
939	Feb25-FISH2-3L1-rep2-cp190-100x_Position011_10_cmle.ics	88	1	0	1.5162	0.3016330139821134	1.0	0.42540144110901373	1.0	0.27854218601744635	3.2370641466285273	0.5066899572903615	0.6193492038813642	0.5033152556633712	0.35395955845367333	0.7579816485447853	0.9860969593516214	170.0	3.3075997867631286	110.0	0.2536297126565899
940	Feb25-FISH2-3L1-rep2-cp190-100x_Position011_10_cmle.ics	89	1	0	1.083	0.1333972236683058	1.0	1.4686736615067262	1.0	0.2916962314675708	3.1541652945186454	0.9348701377248613	0.9649639703468178	0.9316559816136446	0.8907618932416319	0.33088040821333364	0.9790296513648509	108.0	2.08587875941348	57.0	0.13142630564932387
941	Feb25-FISH2-3L1-rep2-cp190-100x_Position011_10_cmle.ics	90	1	0	1.083	0.19114825363506105	1.0	0.7252201245704302	1.0	0.3161797036095224	2.940687887262947	0.7169509051454204	0.7980426139259863	0.712101131613824	0.5688580458179806	0.6427883531958333	0.9954985750751574	110.0	2.153979420164629	61.0	0.1406492042913817
942	Feb25-FISH2-3L1-rep2-cp190-100x_Position011_10_cmle.ics	91	1	0	1.5162	0.28103723702211103	1.0	0.5158750220536572	1.0	0.3148158882708861	2.935946603195312	0.513989242426463	0.628369069777667	0.5020005569316	0.3657831484222714	0.7720414910982644	0.9787400712698174	188.0	3.6396427474384265	136.0	0.31357855382996574
943	Feb25-FISH2-3L1-rep2-cp190-100x_Position011_10_cmle.ics	92	1	0	1.5162	0.17717630913057347	1.0	1.2172084310090359	1.0	0.2986476516318797	2.490091297562451	0.900600265502049	0.9609009754314408	0.8959828385632107	0.7519768359081902	0.555244228153316	0.975927962456226	160.0	3.1075279760499055	104.0	0.2397953646935032
944	Feb25-FISH2-3L1-rep2-cp190-100x_Position011_10_cmle.ics	95	1	0	1.083	NA	0.0	0.0	1.0	0.23473931077125812	2.683269482389587	0.1162639405204461	0.2582992565055762	0.1162639405204461	0.04156133828996283	0.9433108167944224	0.9646211200443324	112.0	2.1986748320753575	54.0	0.12450913166778053
945	Feb25-FISH2-3L1-rep2-cp190-100x_Position011_10_cmle.ics	96	1	0	1.2995999999999999	0.4716709820059533	1.0	0.7748934119142009	1.0	0.2502942071637654	2.7970587003281495	0.6754896664866055	0.7754736610447552	0.6703779284956886	0.5380779465018106	0.6708166975425665	0.9844996830620713	162.0	3.082007641439374	97.0	0.22365529206990203
946	Feb25-FISH2-3L1-rep2-cp190-100x_Position011_10_cmle.ics	98	1	0	1.7328	0.3808699072879665	1.0	1.1703214501275905	1.0	0.24967135219492856	3.384638389457107	0.8045097161851189	0.885990635387369	0.8015373306059831	0.6823662426489389	0.5798795064011465	0.984772131547633	192.0	3.7524388201003034	125.0	0.28821558256430674
947	Feb25-FISH2-3L1-rep2-cp190-100x_Position011_10_cmle.ics	99	1	0	1.2995999999999999	0.36965450106742803	1.0	1.7525058444021435	1.0	0.2955469651326335	2.2795308675917667	0.9294041450777202	0.9697362223268959	0.9228538624587848	0.8615572008949599	0.4940981706277737	0.9880364140344652	192.0	3.658817824738624	136.0	0.31357855382996574
948	Feb25-FISH2-3L1-rep2-cp190-100x_Position011_10_cmle.ics	101	1	0	1.7328	0.5548438964909647	1.0	0.3095250132321943	1.0	0.269318629583146	2.839925982922519	0.4227950845147871	0.5614644846630167	0.4083068352977742	0.22256855619575872	0.8529372613909197	0.9936136096587953	228.0	4.416524741450903	168.0	0.3873617429664282
949	Feb25-FISH2-3L1-rep2-cp190-100x_Position011_10_cmle.ics	103	1	0	1.2995999999999999	0.25301868525875404	1.0	1.7066936201320784	1.0	0.28102923539568075	2.8991652661264355	0.8315653384605185	0.8924513525160777	0.8309935026188424	0.7694134124511038	0.5459018673440028	1.0036938700867204	158.0	3.0394273152987568	99.0	0.22826674139093092
950	Feb25-FISH2-3L1-rep2-cp190-100x_Position011_10_cmle.ics	103	2	0	1.5162	5.2841203196534074	1.0	0.1459114905355603	1.0	0.31233731489967453	2.9758157219303416	0.2645196578929921	0.4212047503812239	0.2645196578929921	0.12781981369754028	0.8911588312091242	0.9938297840211047	194.0	3.7503237343301925	142.0	0.3274129017930525
951	Feb25-FISH2-3L1-rep2-cp190-100x_Position011_10_cmle.ics	104	1	0	1.2995999999999999	4.677426093372364	1.0	0.0	1.0	0.08786932512542357	1.6534001036957007	0.05509617039410603	0.1718446522376929	0.05509617039410603	0.027539890020733798	0.961509541999737	0.7934393176054644	190.0	3.637527661668315	73.0	0.16831790021755516
952	Feb25-FISH2-3L1-rep2-cp190-100x_Position011_10_cmle.ics	107	1	0	1.5162	3.0014301386060946	1.0	1.2191645447964943	1.0	0.27462088780918464	2.934662423330104	0.7753700837401278	0.8467707795901629	0.7725721316029686	0.6789300313529388	0.5810193603549864	0.9827845695082965	186.0	3.5949473355276975	125.0	0.28821558256430674
953	Feb25-FISH2-3L1-rep2-cp190-100x_Position011_10_cmle.ics	108	1	0	1.5162	0.1725983402178156	1.0	0.1459114905355603	1.0	0.20740935294967336	4.1619915663786635	0.2999065354636194	0.39872323916340424	0.2999065354636194	0.1463557648220647	0.8772741351458309	0.8822434716628208	144.0	2.796775178444916	74.0	0.17062362487806956
954	Feb25-FISH2-3L1-rep2-cp190-100x_Position011_10_cmle.ics	109	1	0	1.5162	0.31598206022485825	1.0	0.0	1.0	0.14659176020808878	2.6950919564504905	0.06090710599444224	0.2203056768558952	0.08556967050416832	0.03044362842397777	0.9845521551077502	0.8884904725853534	166.0	3.2650194606225105	77.0	0.17754079885961296
955	Feb25-FISH2-3L1-rep2-cp190-100x_Position011_10_cmle.ics	110	1	0	1.2995999999999999	0.586804815453001	1.0	0.0	1.0	0.28393860949740635	3.1025989467206183	0.17696544937415243	0.32703085434493023	0.17696544937415243	0.03430460715014341	0.9348873422718726	0.9838233980099257	140.0	2.7307896034638786	83.0	0.1913751468226997
956	Feb25-FISH2-3L1-rep2-cp190-100x_Position011_10_cmle.ics	112	1	0	1.2995999999999999	0.4567367228037871	1.0	0.2991586303963464	1.0	0.28877185231211383	2.7541882687239063	0.5671466109632871	0.7379495851258714	0.5581528361475144	0.24296040252323045	0.7688151331417575	0.9907442027889182	178.0	3.4161656878847837	120.0	0.2766869592617345
957	Feb25-FISH2-3L1-rep2-cp190-100x_Position011_10_cmle.ics	113	1	0	1.5162	0.3081893697605098	1.0	0.0	1.0	0.26143359593652216	2.464981088177243	0.29444138690148597	0.4666741715448375	0.29455812945080967	0.03054068477843932	0.8851646994106601	0.9472601920167598	184.0	3.5034414259361295	120.0	0.2766869592617345
958	Feb25-FISH2-3L1-rep2-cp190-100x_Position011_10_cmle.ics	114	1	0	1.5162	0.4474091100986504	1.0	0.3095250132321943	1.0	0.29377057465850803	2.800537507166812	0.46076527794051186	0.6056106991614081	0.45517466481428787	0.25698826640778	0.7880279325974076	0.9976280771259999	176.0	3.394875524814475	119.0	0.27438123460122005
959	Feb25-FISH2-3L1-rep2-cp190-100x_Position011_10_cmle.ics	116	1	0	1.7328	0.4233515749983483	1.0	0.0	1.0	0.13776906559109758	2.2760824881558928	0.09952005440255274	0.19924281062419083	0.07004328664652726	0.03500856578654844	0.9693223203210537	0.931248156694124	168.0	3.333120121373659	76.0	0.1752350741990985
960	Feb25-FISH2-3L1-rep2-cp190-100x_Position011_10_cmle.ics	117	1	0	1.7328	0.10982064624546883	1.0	0.7857574237886386	1.0	0.2785099870203717	2.450907229742495	0.5439796400030368	0.6732827854377168	0.5450656385440358	0.4248086298923574	0.7686633061113493	0.9867430664727046	282.0	5.412653623476806	235.0	0.5418452952208966
961	Feb25-FISH2-3L1-rep2-cp190-100x_Position011_10_cmle.ics	117	2	0	1.2995999999999999	9.24882209559418	1.0	0.0	1.0	0.1533274069808703	2.3330685878542567	0.03930390464338647	0.12809336286545173	0.03930390464338647	0.019648651414273785	0.9950517658812986	0.9448086597166448	152.0	3.04577257260909	69.0	0.1590950015754973
962	Feb25-FISH2-3L1-rep2-cp190-100x_Position011_10_cmle.ics	118	1	0	1.083	NA	0.0	1.2653448004921624	1.0	0.25075954422735086	2.1709786727741993	0.8435875961001589	0.9024395481681914	0.8434694841730017	0.761091783704849	0.48639094968235147	0.9661910238870612	140.0	2.6137633592617795	78.0	0.17984652352012742
963	Feb25-FISH2-3L1-rep2-cp190-100x_Position011_10_cmle.ics	119	1	0	0.8664	NA	0.0	0.23070632344123612	1.0	0.261512653717724	2.28613363959968	0.47850210763650625	0.6532496814037839	0.47850210763650625	0.2728752083129105	0.7736541075358041	0.9966641308455557	104.0	1.973082686751603	51.0	0.11759195768623716
964	Feb25-FISH2-3L1-rep2-cp190-100x_Position011_10_cmle.ics	120	1	0	0.8664	5.161417425455445	1.0	0.0	1.0	0.25676833499385804	2.093370885224796	0.15758689839572193	0.27143016297428063	0.15758689839572193	0.02998870002546473	0.9387647342965428	0.9909376415893889	106.0	2.017778098662332	52.0	0.1198976823467516
965	Feb25-FISH2-3L1-rep2-cp190-100x_Position011_10_cmle.ics	121	1	0	1.2995999999999999	1.4642447352719885	1.0	0.6275890508929507	1.0	0.29249864608420967	2.6304974574260647	0.5878689836316513	0.6948981544295431	0.5852597888291673	0.4579441284419628	0.7318015504491339	0.9992318173405208	158.0	3.016022066458337	101.0	0.23287819071195984
966	Feb25-FISH2-3L1-rep2-cp190-100x_Position011_10_cmle.ics	122	1	0	1.2995999999999999	6.557270455765767	1.0	0.0	1.0	0.23825683175834894	2.235712309547199	0.2802765018873073	0.5616217199508845	0.2950475237618809	0.029132748192277957	0.8877821657281703	0.8889143140181733	178.0	3.3927604390443635	109.0	0.25132398799607547
967	Feb25-FISH2-3L1-rep2-cp190-100x_Position011_10_cmle.ics	123	1	0	1.2995999999999999	0.34313642760347335	1.0	0.7540056732031717	1.0	0.2939425763022126	2.504441226771065	0.6687734912417559	0.7722900858095171	0.6620718388766754	0.5210889298631303	0.6848912538269352	0.9984153511969902	170.0	3.260789289082289	113.0	0.2605468866381333
968	Feb25-FISH2-3L1-rep2-cp190-100x_Position011_10_cmle.ics	124	1	0	1.5162	0.38082938887238266	1.0	2.102293715973605	1.0	0.23881319701961237	3.067691948738304	0.9735919852913587	0.992405538253724	0.9720685902967994	0.9246707440621365	0.35528322231180837	0.9825018627071936	160.0	3.084122727209485	93.0	0.21443239342784423
969	Feb25-FISH2-3L1-rep2-cp190-100x_Position011_10_cmle.ics	125	1	0	1.9493999999999998	0.9212922422211188	1.0	0.42540144110901373	1.0	0.14236795380274384	2.6785817292185428	0.5553468061338479	0.7475772171364737	0.5470339044524075	0.30736700082693785	0.7577017823970496	0.6963534917019633	234.0	4.3399637376193105	127.0	0.29282703188533565
970	Feb25-FISH2-3L1-rep2-cp190-100x_Position011_10_cmle.ics	126	1	0	1.5162	0.3818994199387661	1.0	1.074245800390238	1.0	0.30443970331245684	2.8230519935073115	0.7650697517923234	0.8573474476106668	0.7630078249691574	0.6625341857114511	0.5749296588987356	0.9959314814009695	170.0	3.284194537922709	115.0	0.2651583359591622
971	Feb25-FISH2-3L1-rep2-cp190-100x_Position011_10_cmle.ics	128	1	0	1.083	0.37271695884541006	1.0	1.1961505589055579	1.0	0.3417514792521177	2.217110751857427	0.7963235174024532	0.8710495369689842	0.7939961128260408	0.69787430382021	0.543328393276961	1.0073175796374332	172.0	3.235268954471758	124.0	0.28590985790379225
972	Feb25-FISH2-3L1-rep2-cp190-100x_Position011_10_cmle.ics	130	1	0	1.5162	0.5250167409858711	1.0	0.744005537498231	1.0	0.2596531355846011	2.966095511702664	0.6003371677905593	0.7094902816342721	0.5972828242760809	0.4696813433822557	0.7198843389802895	0.975466930520568	214.0	4.15046735575664	150.0	0.3458586990771681
973	Feb25-FISH2-3L1-rep2-cp190-100x_Position011_10_cmle.ics	132	1	0	1.5162	0.33055330934554694	1.0	1.4930362603455627	1.0	0.30947890199704	2.9368315685184294	0.8632479359945527	0.9086603115158737	0.8589326751212869	0.7914716146054983	0.4991838919905253	0.9980950673525903	172.0	3.3054847009930177	118.0	0.27207550994070556
974	Feb25-FISH2-3L1-rep2-cp190-100x_Position012_11_cmle.ics	1	1	0	1.2995999999999999	0.49736320016324637	1.0	0.9512265400461283	1.0	0.2743532130399526	2.3042059277255116	0.7096345341744434	0.8012008411101263	0.7080965538814452	0.6159437290374155	0.6909009586224883	1.0005324739355195	176.0	3.3246597782932152	115.0	0.2651583359591622
975	Feb25-FISH2-3L1-rep2-cp190-100x_Position012_11_cmle.ics	2	1	0	0.8664	NA	0.0	0.10317500441073144	1.0	0.31530322262928967	2.482706653052984	0.307052325993061	0.4660482900233661	0.2845712667280323	0.09119875380584862	0.8841836302553167	1.0009716248802079	104.0	1.9730826867516031	56.0	0.12912058098880944
976	Feb25-FISH2-3L1-rep2-cp190-100x_Position012_11_cmle.ics	3	1	0	1.083	0.3311945906082598	1.0	1.2829802844612073	1.0	0.3707119225296392	2.5470866626230677	0.8527614123682418	0.9188709871347842	0.8509177988858162	0.7618131537814116	0.5064020423058353	0.9849918257466922	146.0	2.771254843834386	101.0	0.23287819071195984
977	Feb25-FISH2-3L1-rep2-cp190-100x_Position012_11_cmle.ics	5	1	0	1.2995999999999999	0.31777758475250584	1.0	1.5822528849378996	1.0	0.2788066178289909	2.3656689760465843	0.9248747027781952	0.9704457664123892	0.9235488062511602	0.8391289743748398	0.4533581501413783	1.001822252070992	172.0	3.235268954471758	112.0	0.25824116197761887
978	Feb25-FISH2-3L1-rep2-cp190-100x_Position012_11_cmle.ics	7	1	0	1.2995999999999999	0.5796667552448815	1.0	0.46141264688247224	1.0	0.29907699693135376	2.8919490607705507	0.5354562071851992	0.6783871739241847	0.5354562071851992	0.3490100278456361	0.7591725808698605	0.9958526951881329	172.0	3.352295198673857	116.0	0.2674640606196767
979	Feb25-FISH2-3L1-rep2-cp190-100x_Position012_11_cmle.ics	8	1	0	1.2995999999999999	0.2545347678751318	1.0	0.5963412819178956	1.0	0.3012912077705793	2.771342682495585	0.6077069199457259	0.7131750339213025	0.6030257801899593	0.491044776119403	0.7082018204158894	1.0011259541087885	126.0	2.4179217200887786	73.0	0.16831790021755516
980	Feb25-FISH2-3L1-rep2-cp190-100x_Position012_11_cmle.ics	10	1	0	1.5162	0.36403170744611474	1.0	1.3116988911569	1.0	0.29388427730391214	2.7247753319766543	0.8474647142150086	0.9157450548700357	0.8455361561961326	0.7594507876367484	0.47756682644135684	0.9903841927888147	174.0	3.350180112903746	117.0	0.26976978528019113
981	Feb25-FISH2-3L1-rep2-cp190-100x_Position012_11_cmle.ics	11	1	0	1.2995999999999999	0.5890777900464927	1.0	2.5991999999999997	1.0	0.28845733034735277	2.2385469769606217	0.993830497929921	0.9988409038727882	0.9919196557521534	0.9785363541427503	0.305475645891834	0.986541498346237	182.0	3.4353407651849808	124.0	0.28590985790379225
982	Feb25-FISH2-3L1-rep2-cp190-100x_Position012_11_cmle.ics	12	1	0	1.2995999999999999	0.434200168487412	1.0	0.0	1.0	0.28338543426035845	2.3805609016863545	0.17030359224816163	0.3860358582195742	0.2091913080997714	0.030047094896675817	0.9148623577803096	0.9772367181431999	168.0	3.1692833794907207	109.0	0.25132398799607547
983	Feb25-FISH2-3L1-rep2-cp190-100x_Position012_11_cmle.ics	13	1	0	1.2995999999999999	3.072727153221758	1.0	1.0895399501355296	1.0	0.3143110889088177	3.1685259448969734	0.8491058566121118	0.9279919413363951	0.8444158010463265	0.708436684249862	0.5825142274094837	1.0069570464962154	146.0	2.8648758391960647	93.0	0.21443239342784423
984	Feb25-FISH2-3L1-rep2-cp190-100x_Position012_11_cmle.ics	14	1	0	1.083	0.35562744509678434	1.0	1.44445006175024	1.0	0.3083441667466016	2.1639402154038008	0.8728140671209978	0.9288285971454289	0.8696155329818697	0.7920751896618233	0.4890541779858939	0.9862276866401789	178.0	3.322544692523104	124.0	0.28590985790379225
985	Feb25-FISH2-3L1-rep2-cp190-100x_Position012_11_cmle.ics	15	1	0	0.8664	1.8801712925454368	1.0	0.0	1.0	0.3082640887312631	1.9271288173458891	0.178244445867213	0.3595887487461852	0.17480845978188958	0.03108927161363297	0.9278452520295416	0.9962011109443653	148.0	2.722329260383434	94.0	0.2167381180883587
986	Feb25-FISH2-3L1-rep2-cp190-100x_Position012_11_cmle.ics	16	1	0	1.083	0.3757231188817237	1.0	0.0	1.0	0.23085260576618755	2.1258560011976635	0.1656337533305355	0.33849952664916405	0.1656337533305355	0.03135339299831155	0.9205245933935362	0.9707551236011508	150.0	2.813835169975002	83.0	0.1913751468226997
987	Feb25-FISH2-3L1-rep2-cp190-100x_Position012_11_cmle.ics	18	1	0	1.083	0.1985417612032356	1.0	2.301073826897161	1.0	0.34694967332800086	2.4436802146678716	0.9954395488900465	0.9998354947495408	0.9931821712865224	0.9789524671217978	0.22460041476906534	1.0077218929011282	158.0	2.9692115687774976	110.0	0.2536297126565899
988	Feb25-FISH2-3L1-rep2-cp190-100x_Position012_11_cmle.ics	19	1	0	1.5162	0.24327825407498557	1.0	2.8434328087228327	1.0	0.3105821927319956	2.9614374622967468	0.9914809809289485	0.9985243326287094	0.9906666204618174	0.9723637245728939	0.1926364144224328	0.9930552851146994	220.0	4.237743093807988	171.0	0.3942789169479716
989	Feb25-FISH2-3L1-rep2-cp190-100x_Position012_11_cmle.ics	20	1	0	0.8664	0.5944816664703587	1.0	0.5963412819178956	1.0	0.34565700420356443	2.580116001863699	0.6775273712329283	0.7862222055005832	0.6768689566951352	0.5449603070092931	0.6900355237251461	1.0112281922749498	96.0	1.8411115367895272	52.0	0.1198976823467516
990	Feb25-FISH2-3L1-rep2-cp190-100x_Position012_11_cmle.ics	21	1	0	1.5162	3.769460322485481	1.0	0.7748934119142009	1.0	0.2674963867219857	2.5139973824559694	0.5242984322067281	0.6153549200346647	0.5223950208776491	0.3993886394075475	0.8007854050803233	0.9840665321647872	210.0	4.014266034254343	148.0	0.3412472497561391
991	Feb25-FISH2-3L1-rep2-cp190-100x_Position012_11_cmle.ics	21	2	0	1.2995999999999999	0.6943979662462384	1.0	3.0324	1.0	0.27424073648752295	2.1575248340545774	0.9849460332466714	0.9956653273457812	0.9840762625068936	0.9628677223666587	0.22036880318830998	0.9742981243322284	212.0	3.965340450803391	152.0	0.350470148398197
992	Feb25-FISH2-3L1-rep2-cp190-100x_Position012_11_cmle.ics	22	1	0	1.5162	0.3437396244455271	2.0	0.9755754663213545	1.0	0.3000068664144103	2.5298212378378615	0.6771047207380281	0.7943167036881391	0.6756838966600628	0.5209541534089772	0.6845768162701587	0.9912498125646244	232.0	4.435699818751103	182.0	0.41964188821363063
993	Feb25-FISH2-3L1-rep2-cp190-100x_Position012_11_cmle.ics	22	2	0	0.8664	5.3912098073057235	1.0	0.751125369937127	1.0	0.31254639830293274	2.2699532842518098	0.5145664485401533	0.5964579456084529	0.5145664485401533	0.42593304116387504	0.7507036941012197	1.011081499270278	98.0	1.8389964510194161	51.0	0.11759195768623716
994	Feb25-FISH2-3L1-rep2-cp190-100x_Position012_11_cmle.ics	24	1	0	1.083	0.12260901180488067	1.0	0.5097226605744432	1.0	0.257039398930074	2.6197478345683396	0.6321687183200579	0.7420890658942795	0.6210354815351194	0.46063540912382334	0.7186331170343806	0.9938926433535828	110.0	2.107168922483789	55.0	0.12681485632829495
995	Feb25-FISH2-3L1-rep2-cp190-100x_Position012_11_cmle.ics	25	1	0	1.5162	2.9433634518300096	1.0	0.0	1.0	0.12605760418442447	3.023581113568555	0.2129901895621195	0.44484885544891395	0.2129901895621195	0.024188445484274054	0.906400313600719	0.6447795319431151	170.0	3.1671682937206094	74.0	0.17062362487806956
996	Feb25-FISH2-3L1-rep2-cp190-100x_Position012_11_cmle.ics	26	1	0	1.5162	0.24694318970830045	1.0	0.0	1.0	0.2573263627785134	2.79894236169034	0.2150431330027267	0.41681947921483586	0.2150431330027267	0.028650359574569868	0.8891549857957186	0.9889476898798356	186.0	3.5949473355276975	121.0	0.27899268392224896
997	Feb25-FISH2-3L1-rep2-cp190-100x_Position012_11_cmle.ics	29	1	0	1.2995999999999999	0.22214004899602763	1.0	0.10317500441073144	1.0	0.2933898472602468	2.22932975655549	0.31320071527679877	0.469511697446818	0.3087562048778316	0.06788080698656258	0.8749663922312224	0.9759762033211937	180.0	3.4140506021146724	123.0	0.2836041332432778
998	Feb25-FISH2-3L1-rep2-cp190-100x_Position012_11_cmle.ics	30	1	0	1.083	4.157122165898771	1.0	0.0	1.0	0.16912138186439193	1.8909683198669502	0.08253944346123433	0.1810963211206085	0.08253944346123433	0.028297623978612043	0.9596960369802342	0.9493100577187014	128.0	2.439211883159087	56.0	0.12912058098880944
999	Feb25-FISH2-3L1-rep2-cp190-100x_Position012_11_cmle.ics	32	1	0	1.083	0.1777460256298787	1.0	0.5097226605744432	1.0	0.2933122770712693	2.510658139571003	0.5885419618065394	0.7182863942879809	0.586320621068737	0.4249164163880546	0.7166446043660653	1.007967554283783	144.0	2.7265594319236564	88.0	0.20290377012527194
1000	Feb25-FISH2-3L1-rep2-cp190-100x_Position012_11_cmle.ics	33	1	0	1.2995999999999999	0.3889359856447419	1.0	0.7295574526778015	1.0	0.29783744644865845	1.959212709947456	0.6574018030645726	0.7880682361186327	0.6567567137077507	0.5012025739861744	0.6755350685359716	0.9841483668381881	182.0	3.3885302675041418	126.0	0.2905213072248212
1001	Feb25-FISH2-3L1-rep2-cp190-100x_Position012_11_cmle.ics	34	1	0	1.2995999999999999	0.25811454897137853	1.0	1.1179489136237186	1.0	0.27004453453403476	2.2791121670624497	0.780839925278476	0.8532091049560665	0.7757739289530531	0.6563002083285288	0.5532928073056954	0.9741280767053865	192.0	3.588602078217364	130.0	0.29974420586687905
1002	Feb25-FISH2-3L1-rep2-cp190-100x_Position012_11_cmle.ics	35	1	0	1.5162	0.21439938075033868	1.0	0.3720027687491155	1.0	0.2865002467954959	2.823563461023444	0.4644466978024825	0.5897954954221469	0.46027222867801076	0.2962318754764742	0.7892485486459792	0.9975904797161661	194.0	3.726918485489773	136.0	0.31357855382996574
1003	Feb25-FISH2-3L1-rep2-cp190-100x_Position012_11_cmle.ics	36	1	0	1.2995999999999999	0.40062456936187457	1.0	1.6116450895211656	1.0	0.27914531831119865	2.3946662526944342	0.8970285251243503	0.9420704636949044	0.896106135186159	0.8404222304595571	0.4053397876236841	0.991737866399742	176.0	3.348065027133635	116.0	0.2674640606196767
1004	Feb25-FISH2-3L1-rep2-cp190-100x_Position012_11_cmle.ics	38	1	0	0.8664	0.14657929150113752	1.0	1.4686736615067262	1.0	0.3116067213279376	2.017355747231004	0.933324735620325	0.970875247184249	0.9305734674576562	0.8795317112314791	0.4133267387433008	1.015629509013725	120.0	2.2370249866757526	69.0	0.1590950015754973
1005	Feb25-FISH2-3L1-rep2-cp190-100x_Position012_11_cmle.ics	39	1	0	1.083	0.6609706445990573	1.0	0.10317500441073144	1.0	0.26850545931466896	2.3661222793484247	0.25495676059824485	0.4152419889326296	0.25495676059824485	0.06915509490310062	0.8870110243226872	0.9729123982603547	170.0	3.190573542561029	108.0	0.24901826333556107
1006	Feb25-FISH2-3L1-rep2-cp190-100x_Position012_11_cmle.ics	40	1	0	1.2995999999999999	0.33341497389229935	1.0	0.1459114905355603	1.0	0.30682137300883505	2.615574225049735	0.26682968868737555	0.39489537297655286	0.26227865727591904	0.12827795254530866	0.890884985625406	0.9995614643663158	184.0	3.50344142593613	130.0	0.29974420586687905
1007	Feb25-FISH2-3L1-rep2-cp190-100x_Position012_11_cmle.ics	40	2	0	1.083	0.42788180152193506	2.0	1.6456566907434287	1.0	0.2830711861397215	2.0508140987481136	0.8252352993619216	0.8785549626195601	0.8251886003455727	0.745320546293584	0.5163324901694016	0.9894876293751185	166.0	3.0543722210587325	107.0	0.2467125386750466
1008	Feb25-FISH2-3L1-rep2-cp190-100x_Position012_11_cmle.ics	42	1	0	1.7328	0.19331540795487875	1.0	0.3095250132321943	1.0	0.2223134050179171	3.1625637508881375	0.462097010606072	0.5783503837278351	0.44955162849432867	0.24489803588475387	0.8088892312252397	0.9244496302156673	208.0	4.039786368864873	133.0	0.3066613798484224
1009	Feb25-FISH2-3L1-rep2-cp190-100x_Position012_11_cmle.ics	43	1	0	1.2995999999999999	2.1927012709385334	1.0	1.693476355552663	1.0	0.32844085690551006	2.5971377926820245	0.9238460445959381	0.9604933011409365	0.9225394120153387	0.8749372721677792	0.3271559155977131	1.0061073902034243	156.0	2.971326654547609	105.0	0.24210108935401767
1010	Feb25-FISH2-3L1-rep2-cp190-100x_Position012_11_cmle.ics	44	1	0	1.2995999999999999	0.22515097916139906	1.0	0.0	1.0	0.15042783383428887	2.1440701141450633	0.055603969778244056	0.14675573003477363	0.055603969778244056	0.027793524151176467	0.9751764072605962	0.9174244356689953	150.0	2.907456165336682	67.0	0.15448355225446841
1011	Feb25-FISH2-3L1-rep2-cp190-100x_Position012_11_cmle.ics	45	1	0	1.7328	0.22092203839448613	1.0	0.8165114261796649	1.0	0.24271775531817819	3.5291673384574973	0.7100568574952619	0.81538987996751	0.7074320868806594	0.5410750278270811	0.6088966568080959	0.9767177393522282	202.0	3.952510630813526	133.0	0.3066613798484224
1012	Feb25-FISH2-3L1-rep2-cp190-100x_Position012_11_cmle.ics	46	1	0	1.2995999999999999	0.41105006170465025	1.0	1.4973853800157155	1.0	0.30872961252852577	2.1584047584253336	0.8719411607921106	0.9300672098199814	0.8669706596359288	0.7740979260764016	0.4704536875047798	0.9918815524220486	192.0	3.612007327057784	139.0	0.32049572781150915
1013	Feb25-FISH2-3L1-rep2-cp190-100x_Position012_11_cmle.ics	47	1	0	1.7328	0.48781673442079326	1.0	0.3720027687491155	1.0	0.2576498675025329	2.950990047635422	0.45533997163499734	0.5825072583220096	0.43679133902118467	0.2891485301433843	0.7978485973544903	0.9677705186775517	200.0	3.861004721221958	135.0	0.31127282916945126
1014	Feb25-FISH2-3L1-rep2-cp190-100x_Position012_11_cmle.ics	48	1	0	1.083	0.3071415098223269	1.0	0.3720027687491155	1.0	0.2814227162111093	2.08989016834568	0.5010528212230743	0.6303921899807452	0.5005911563017261	0.32776520397707437	0.7672034863839793	1.004711627487998	146.0	2.7244443461535455	88.0	0.20290377012527194
1015	Feb25-FISH2-3L1-rep2-cp190-100x_Position012_11_cmle.ics	50	1	0	0.8664	0.13701873830102454	1.0	0.20635000882146287	1.0	0.2827433388230814	2.4292220709290544	0.38867503041665835	0.5372878313421225	0.3792009892893472	0.25442288130522367	0.8111837031063238	0.9845620810569314	100.0	1.883691862930145	50.0	0.11528623302572269
1016	Feb25-FISH2-3L1-rep2-cp190-100x_Position012_11_cmle.ics	51	1	0	1.7328	0.298140245414797	1.0	0.23070632344123612	1.0	0.29042356023853216	2.6139425880806484	0.34010008452435836	0.5110890195174428	0.34010008452435836	0.1784832680190564	0.8467651160184614	0.9830510917779999	258.0	4.94652442706932	210.0	0.48420217870803534
1017	Feb25-FISH2-3L1-rep2-cp190-100x_Position012_11_cmle.ics	52	1	0	1.2995999999999999	0.06482800063861016	1.0	0.0	1.0	0.2426927301692727	2.6611215219247173	0.14279505085335112	0.3467976393999981	0.14279505085335112	0.02972482203741802	0.9598102402487589	0.9277406218037175	158.0	2.9692115687774976	92.0	0.21212666876732977
1018	Feb25-FISH2-3L1-rep2-cp190-100x_Position012_11_cmle.ics	53	1	0	1.7328	0.3796649870247058	1.0	0.10317500441073144	1.0	0.29180000968616776	3.1562231372876974	0.29793940534437335	0.4662481853863111	0.29355072853379216	0.063743346416474	0.8982112771471626	0.9952044267957876	204.0	3.9503955450434156	148.0	0.3412472497561391
1019	Feb25-FISH2-3L1-rep2-cp190-100x_Position012_11_cmle.ics	54	1	0	1.2995999999999999	2.1947583857973245	1.0	0.10317500441073144	1.0	0.26355615600940024	2.1498228575818783	0.2396370646599528	0.37226179577071655	0.234047145866363	0.06709763377472107	0.8900070302065058	0.968242156662654	170.0	3.16716829372061	107.0	0.2467125386750466
1020	Feb25-FISH2-3L1-rep2-cp190-100x_Position012_11_cmle.ics	55	1	0	1.5162	4.956475528739807	1.0	0.20635000882146287	1.0	0.2659033223465699	2.578848660744123	0.3457150976332562	0.5044614947428246	0.3452198270612593	0.17460723419802704	0.858928889545129	0.971024484892064	186.0	3.524731589006438	123.0	0.2836041332432778
1021	Feb25-FISH2-3L1-rep2-cp190-100x_Position012_11_cmle.ics	57	1	0	1.5162	0.9569614257478697	1.0	0.7817319754002556	1.0	0.19902730343750424	2.7569787355933415	0.6531114533877447	0.7413182590469537	0.6467996252600156	0.5328532638899915	0.6979680445841016	0.9134833985214157	182.0	3.4353407651849808	103.0	0.23748964003298878
1022	Feb25-FISH2-3L1-rep2-cp190-100x_Position012_11_cmle.ics	58	1	0	1.083	0.20571930259540602	1.0	0.8595614345612763	1.0	0.2853810895720952	2.4350859220887955	0.7196118008777901	0.8014880184007322	0.7189428967071139	0.6151453986434154	0.5953837863667035	0.9949821706152724	142.0	2.6818640200129282	85.0	0.19598659614372857
1023	Feb25-FISH2-3L1-rep2-cp190-100x_Position012_11_cmle.ics	59	1	0	1.2995999999999999	0.35276755052113495	1.0	1.6784930153939788	1.0	0.3212746795803097	2.603011527188474	0.971749908073085	0.9893618370167497	0.9626459736011259	0.9153004425171491	0.45179684770011275	0.9986001881940932	130.0	2.483907295069816	79.0	0.18215224818064185
1024	Feb25-FISH2-3L1-rep2-cp190-100x_Position012_11_cmle.ics	60	1	0	1.083	3.201801531406608	1.0	0.23070632344123612	1.0	0.31014455052289863	2.2310211327855933	0.3723876604850214	0.5135297788873039	0.3723876604850214	0.1766984664764622	0.8397242508580113	0.998083994443992	166.0	3.171398465260832	112.0	0.25824116197761887
1025	Feb25-FISH2-3L1-rep2-cp190-100x_Position012_11_cmle.ics	61	1	0	1.5162	0.3214604681084237	1.0	1.7630552482168842	1.0	0.28382355299330775	2.600071255310615	0.917268538319386	0.9536269660019852	0.9165422574423615	0.870451666007634	0.39140604536828777	1.0033072205973848	182.0	3.4821512628658207	123.0	0.2836041332432778
1026	Feb25-FISH2-3L1-rep2-cp190-100x_Position012_11_cmle.ics	62	1	0	1.2995999999999999	0.1320062001515	1.0	1.2536039404732575	1.0	0.30001634125536203	2.3325588461048605	0.844744729489459	0.906263652527305	0.840751841503683	0.7570586741173483	0.5563236574716215	0.9868645831325206	144.0	2.7733699296044967	89.0	0.2052094947857864
1027	Feb25-FISH2-3L1-rep2-cp190-100x_Position012_11_cmle.ics	63	1	0	1.2995999999999999	0.5034357467960534	1.0	0.65584944557845	1.0	0.31278239450462825	2.677393051705814	0.6240805174789249	0.7346558313678786	0.6183904288194039	0.45819224871369746	0.719398235503446	1.000284063018254	180.0	3.437455850955092	127.0	0.29282703188533565
1028	Feb25-FISH2-3L1-rep2-cp190-100x_Position012_11_cmle.ics	64	1	0	0.8664	0.31318282401217173	1.0	0.23070632344123612	1.0	0.282425622565585	2.1420862710978157	0.4903187207658001	0.645364226404148	0.47771855397222523	0.2594455926610827	0.78432818646906	0.9988444388073531	104.0	1.949677437911183	53.0	0.12220340700726606
1029	Feb25-FISH2-3L1-rep2-cp190-100x_Position012_11_cmle.ics	66	1	0	1.2995999999999999	0.4851735866380893	1.0	1.401081809291592	1.0	0.2746686717308086	2.594004604524324	0.8453589691143383	0.8958723665371242	0.8343301288607077	0.7702965841685416	0.5296335410109131	0.9942753418886183	184.0	3.48003617709571	123.0	0.2836041332432778
1030	Feb25-FISH2-3L1-rep2-cp190-100x_Position012_11_cmle.ics	67	1	0	1.2995999999999999	0.3745749235726583	1.0	0.3916201927270152	1.0	0.24856632923939953	2.766197147347109	0.4734418276873658	0.6120835177081797	0.46568169526525394	0.31133126833505415	0.8032663727637784	0.975842845662614	138.0	2.63928369387231	76.0	0.1752350741990985
1031	Feb25-FISH2-3L1-rep2-cp190-100x_Position012_11_cmle.ics	68	1	0	1.5162	NA	0.0	0.8815276241084421	1.0	0.21733222042974418	3.785045110761427	0.7559597071969942	0.8364643389259571	0.7558949277709399	0.6694467837014964	0.5659428103272516	0.9002619450264685	126.0	2.488137466610038	62.0	0.14295492895189613
1032	Feb25-FISH2-3L1-rep2-cp190-100x_Position012_11_cmle.ics	69	1	0	1.083	0.12368286004971944	1.0	0.32626801153583	1.0	0.2632293343870374	2.055296926599135	0.49202833418935116	0.665821349084061	0.48783384694401644	0.2780720338983051	0.7973758394682483	0.997402116057895	156.0	2.9479214057071887	94.0	0.2167381180883587
1033	Feb25-FISH2-3L1-rep2-cp190-100x_Position012_11_cmle.ics	70	1	0	1.083	0.2275980479290717	1.0	1.91474365959324	1.0	0.31196564599881965	2.2718112917556987	0.9354512220913018	0.9628009909664944	0.934552403395873	0.894286836460316	0.3514682922807439	0.9943795447372534	140.0	2.6137633592617795	87.0	0.20059804546475749
1034	Feb25-FISH2-3L1-rep2-cp190-100x_Position012_11_cmle.ics	71	1	0	1.2995999999999999	0.4198914680403559	1.0	0.7252201245704302	1.0	0.2912166652001647	2.4468195966348563	0.6173432173744772	0.7231500915464654	0.6012369937033895	0.47506289167745874	0.686707066096233	0.9947407322527296	192.0	3.6120073270577846	135.0	0.31127282916945126
1035	Feb25-FISH2-3L1-rep2-cp190-100x_Position012_11_cmle.ics	72	1	0	1.2995999999999999	4.260081367082648	1.0	0.0	1.0	0.15173518236722194	1.9182518300604128	0.0865109654735015	0.251310182145917	0.0865109654735015	0.031483315344986815	0.9561812907990317	0.8252476524353817	154.0	2.996846989158139	70.0	0.1614007262360118
1036	Feb25-FISH2-3L1-rep2-cp190-100x_Position012_11_cmle.ics	73	1	0	1.083	0.18983589884242677	1.0	1.3765262486627317	1.0	0.29984321277086323	2.454745792733174	0.8441421900603351	0.8861020866287165	0.8412438315163341	0.7927436847040549	0.5031831131523943	1.0108655534413478	118.0	2.262545321286284	66.0	0.15217782759395398
1037	Feb25-FISH2-3L1-rep2-cp190-100x_Position012_11_cmle.ics	74	1	0	1.5162	0.37791394527815086	1.0	1.3439124374638693	1.0	0.26143359593652216	3.1247629677889828	0.8607823169001152	0.9232291023222424	0.8586787759394982	0.7611354112756473	0.49844739854412773	0.9828152029804101	184.0	3.597062421297809	120.0	0.2766869592617345
1038	Feb25-FISH2-3L1-rep2-cp190-100x_Position012_11_cmle.ics	75	1	0	1.083	2.113030983750304	1.0	2.1310796765672957	1.0	0.27541975538991637	2.5746067704249813	0.9835388355017066	0.9940301515132433	0.9824053199662465	0.9632615020340306	0.24785652148569348	0.992366491450953	138.0	2.615878445031891	80.0	0.18445797284115634
1039	Feb25-FISH2-3L1-rep2-cp190-100x_Position012_11_cmle.ics	76	1	0	1.2995999999999999	0.35729996073661724	1.0	0.0	1.0	0.30350133109819233	2.7020528944553464	0.17751515090401235	0.36084865230061813	0.17751515090401235	0.03187488025491837	0.939615203830332	0.957757719697634	154.0	2.9500364914773	99.0	0.22826674139093092
1040	Feb25-FISH2-3L1-rep2-cp190-100x_Position012_11_cmle.ics	77	1	0	1.2995999999999999	2.238121108312297	1.0	2.2287449044887007	1.0	0.29314829369177076	2.4022969259286784	0.975076068819496	0.9946892045374875	0.9745993241443134	0.936940000280438	0.30427247264601304	1.0036942914592721	200.0	3.767383725860279	144.0	0.33202435111408135
1041	Feb25-FISH2-3L1-rep2-cp190-100x_Position012_11_cmle.ics	78	1	0	0.6497999999999999	0.21624444656084552	1.0	0.744005537498231	1.0	0.3195793308095086	1.8966476992689587	0.7246632103609104	0.8088956502592229	0.7218808175030527	0.6213343475388834	0.6099304543579195	1.011211612456619	96.0	1.747490541427847	50.0	0.11528623302572269
1042	Feb25-FISH2-3L1-rep2-cp190-100x_Position012_11_cmle.ics	79	1	0	1.5162	0.2671262819682802	1.0	0.687545504971255	1.0	0.2597706008749607	2.778659377352369	0.604530077416178	0.7097212470478813	0.6047945143023882	0.4861125042173124	0.6933678417733022	0.990931387168439	174.0	3.3735853617441656	110.0	0.2536297126565899
1043	Feb25-FISH2-3L1-rep2-cp190-100x_Position012_11_cmle.ics	80	1	0	1.2995999999999999	0.3296185925941367	1.0	0.6639153385791856	1.0	0.24208733520065542	2.905619459412053	0.6082502497404658	0.7097428162889546	0.6044111021879224	0.4872877206040781	0.7253508976659084	0.9794571556476455	128.0	2.509427629680347	67.0	0.15448355225446841
1044	Feb25-FISH2-3L1-rep2-cp190-100x_Position012_11_cmle.ics	81	1	0	1.083	0.30651555307899847	1.0	0.815064591942846	1.0	0.30264009229581673	2.549104147220093	0.7128329569522954	0.7914451629192207	0.7128329569522954	0.6212110585892023	0.5938703295955632	0.9905384785967554	120.0	2.283835484356593	68.0	0.15678927691498287
1045	Feb25-FISH2-3L1-rep2-cp190-100x_Position012_11_cmle.ics	84	1	0	1.2995999999999999	0.14414176058817654	1.0	0.3095250132321943	1.0	0.2576389951369381	2.4141956231720796	0.3944047000519564	0.5587866192398385	0.3944047000519564	0.25135286359458053	0.8177306057684215	0.976427195334868	190.0	3.5907171639874758	125.0	0.28821558256430674
1046	Feb25-FISH2-3L1-rep2-cp190-100x_Position012_11_cmle.ics	86	1	0	1.7328	3.9441653205585445	1.0	0.20635000882146287	1.0	0.15158532045871112	2.2418689300356336	0.4127740110644316	0.579860100106762	0.4127740110644316	0.16844834518808147	0.8511296411814238	0.7672043368126089	198.0	3.7929040604708093	102.0	0.23518391537247432
1047	Feb25-FISH2-3L1-rep2-cp190-100x_Position012_11_cmle.ics	87	1	0	1.2995999999999999	NA	0.0	0.5595020986366908	1.0	0.2825870437667758	2.7832338692410263	0.5942619292059099	0.7125719769673704	0.5857028076596884	0.44901910458420746	0.7276232710214042	0.9761613299282563	148.0	2.8627607534259534	90.0	0.20751521944630086
1048	Feb25-FISH2-3L1-rep2-cp190-100x_Position012_11_cmle.ics	89	1	0	1.2995999999999999	0.5552205286568072	1.0	1.3412750573395087	1.0	0.2427659618000343	2.8297252177986736	0.9136850797982156	0.9513940003231424	0.9127874620756512	0.864145557689891	0.3815011384205698	0.9109614990964647	108.0	2.06247351057306	52.0	0.1198976823467516
1049	Feb25-FISH2-3L1-rep2-cp190-100x_Position012_11_cmle.ics	90	1	0	1.083	0.5409413471765078	1.0	1.5661111030016057	1.0	0.30389344048010053	2.4210205832698763	0.9011753086419753	0.9428098765432099	0.8993876543209877	0.8471012345679012	0.4244391148091943	0.9875785902151203	156.0	2.9245161568667686	101.0	0.23287819071195984
1050	Feb25-FISH2-3L1-rep2-cp190-100x_Position012_11_cmle.ics	91	1	0	1.083	NA	0.0	0.43046674663324214	1.0	0.2953152701177966	2.629321331185957	0.5388948819369531	0.6615792347543517	0.5388948819369531	0.372980675749464	0.7469680806623468	1.0089905672799566	128.0	2.462617131999507	74.0	0.17062362487806956
1051	Feb25-FISH2-3L1-rep2-cp190-100x_Position012_11_cmle.ics	92	1	0	0.8664	4.427889389884312	1.0	0.10317500441073144	1.0	0.2718685950221936	2.1278710116959547	0.3057009936619604	0.4616880906453129	0.3057009936619604	0.12976771328070544	0.8749532810897057	0.9841594699723596	104.0	1.9262721890707628	52.0	0.1198976823467516
1052	Feb25-FISH2-3L1-rep2-cp190-100x_Position012_11_cmle.ics	93	1	0	1.9493999999999998	0.28554065412242763	2.0	0.9479040472602467	1.0	0.2820954568828634	3.1523664301790366	0.6427661948067819	0.7625070463621061	0.6388044639443071	0.5018389526839249	0.7118184857781006	0.991601959352584	276.0	5.372188383106297	229.0	0.5280109472578101
1053	Feb25-FISH2-3L1-rep2-cp190-100x_Position012_11_cmle.ics	94	1	0	1.2995999999999999	0.6843916989054192	1.0	1.319789431739984	1.0	0.27462088780918464	2.5211145166941336	0.8443893913155025	0.9113310563786801	0.8401160926175357	0.7543614906035533	0.5602666760950344	0.9993008812809759	186.0	3.5481368378468585	125.0	0.28821558256430674
1054	Feb25-FISH2-3L1-rep2-cp190-100x_Position012_11_cmle.ics	97	1	0	1.7328	0.19965415174397652	1.0	0.0	1.0	0.192687030283204	3.011263199060297	0.11594358652160973	0.2650954002843821	0.0843391422241328	0.02934344102377567	0.96221543295838	0.931591582421474	198.0	3.863119806992069	115.0	0.2651583359591622
1055	Feb25-FISH2-3L1-rep2-cp190-100x_Position012_11_cmle.ics	98	1	0	1.5162	0.3047187220760983	1.0	1.7829554541206016	1.0	0.3079536876373948	2.694328081106826	0.8730930361236265	0.9200828985850921	0.8624417042131057	0.8061912101810134	0.5028455044296558	0.9932611513252086	194.0	3.703513236649353	141.0	0.325107177132538
1056	Feb25-FISH2-3L1-rep2-cp190-100x_Position012_11_cmle.ics	98	2	0	0.8664	2.2206628857926325	1.0	0.0	1.0	0.35334133672786455	2.5355608089948345	0.1402063078017548	0.26431952019603194	0.14018160619713857	0.023217038178800095	0.9543477177859336	0.9809365592163894	106.0	2.017778098662332	61.0	0.1406492042913817
1057	Feb25-FISH2-3L1-rep2-cp190-100x_Position012_11_cmle.ics	99	1	0	1.083	0.5491312449387281	1.0	0.5260913608053412	1.0	0.25750700549579564	1.498184806223232	0.5716812579616543	0.6937329103345314	0.5685574496742314	0.39005411896435616	0.7449674250839129	0.968855988278931	188.0	3.475806005555488	123.0	0.2836041332432778
1058	Feb25-FISH2-3L1-rep2-cp190-100x_Position012_11_cmle.ics	100	1	0	1.7328	0.5053327554550827	1.0	1.6720368465176956	1.0	0.30550123122312667	2.541243000327003	0.8242101586399874	0.8959800711634495	0.8219416797491239	0.7442203687141832	0.5418495723197577	0.9942378339848584	294.0	5.61061034841992	262.0	0.604099861054787
1059	Feb25-FISH2-3L1-rep2-cp190-100x_Position012_11_cmle.ics	105	1	0	1.7328	0.5247126254068927	2.0	0.5097226605744432	1.0	0.27155072466404834	2.235295466158797	0.46493356916622103	0.5862161161614085	0.4610445701721256	0.29644642716914527	0.8053058755599118	0.9881190974953764	286.0	5.431828700777005	237.0	0.5464567445419256
1060	Feb25-FISH2-3L1-rep2-cp190-100x_Position012_11_cmle.ics	106	1	0	1.7328	0.9691223187128288	1.0	0.5595020986366908	1.0	0.22699880965159783	2.763276596693411	0.5609582672427939	0.6751034658790498	0.5593994421046874	0.4091277871975788	0.7230792843049509	0.9405500370313541	182.0	3.5289617605466597	110.0	0.2536297126565899
1061	Feb25-FISH2-3L1-rep2-cp190-100x_Position012_11_cmle.ics	107	1	0	1.2995999999999999	0.28711559558526095	1.0	1.1368333649278028	1.0	0.28876307284321046	2.2900899683235165	0.787304666642936	0.8649174171501798	0.7839408393549995	0.6970775638059303	0.6003517243370491	0.9962489616610114	170.0	3.2139787914014493	112.0	0.25824116197761887
1062	Feb25-FISH2-3L1-rep2-cp190-100x_Position012_11_cmle.ics	108	1	0	1.083	0.26736613505432577	1.0	1.5863714811341738	1.0	0.2773240333779298	2.2978264817420344	0.9034878256950238	0.9523240983150647	0.9014547790979794	0.8475167103004497	0.48332633818486137	0.9933703097398711	164.0	3.0798925556692636	104.0	0.2397953646935032
1063	Feb25-FISH2-3L1-rep2-cp190-100x_Position012_11_cmle.ics	110	1	0	0.8664	0.2522311327558963	1.0	0.46141264688247224	1.0	0.2957864950993678	2.112004795482185	0.5578285085608197	0.6511294093378257	0.5410678677026748	0.42761122189369455	0.7563410739869704	0.9942714029939663	110.0	2.0603584248029496	59.0	0.13603775497035278
1064	Feb25-FISH2-3L1-rep2-cp190-100x_Position012_11_cmle.ics	111	1	0	0.8664	0.23088504617517464	1.0	0.3720027687491155	1.0	0.34565700420356443	2.391776927034893	0.5017495150800594	0.6156486517324002	0.4951508005933138	0.3773152550108394	0.7616910133962694	0.9872243383850635	96.0	1.817706287949107	52.0	0.1198976823467516
1065	Feb25-FISH2-3L1-rep2-cp190-100x_Position012_11_cmle.ics	112	1	0	1.5162	0.28712331163208893	1.0	0.928575039696583	1.0	0.2865604583534133	2.6779387999338677	0.6905126371165583	0.7632905300169118	0.6825914611728688	0.5663941603887727	0.6458476878125147	0.9947701299626975	208.0	3.969570622343613	151.0	0.3481644237376825
1066	Feb25-FISH2-3L1-rep2-cp190-100x_Position012_11_cmle.ics	113	1	0	1.2995999999999999	0.0783316213075223	1.0	0.0	1.0	0.19584997454351696	2.4882185487039132	0.08535185509445709	0.221988754645032	0.08535185509445709	0.030414015836883985	0.9575220542101643	0.879579582457619	136.0	2.6179935308020017	66.0	0.15217782759395398
1067	Feb25-FISH2-3L1-rep2-cp190-100x_Position012_11_cmle.ics	114	1	0	0.8664	0.270734286872605	1.0	1.7295282337615656	1.0	0.3191784862749187	2.160386888496804	0.9401533186773131	0.9647287307354968	0.9401533186773131	0.8970224738298914	0.3518515219639244	0.988009621646815	140.0	2.61376335926178	88.0	0.20290377012527194
1068	Feb25-FISH2-3L1-rep2-cp190-100x_Position012_11_cmle.ics	115	1	0	1.083	1.4146888823091208	1.0	0.2918229810711206	1.0	0.28194623496543986	2.521003746384632	0.4395251945601761	0.5599481172863768	0.43392815030264914	0.27217199905667794	0.8004373723485709	0.9996777781174478	118.0	2.262545321286284	64.0	0.14756637827292504
1069	Feb25-FISH2-3L1-rep2-cp190-100x_Position012_11_cmle.ics	116	1	0	1.2995999999999999	4.256399400610239	1.0	0.10317500441073144	1.0	0.2745497448744835	2.8183544677875525	0.2613164657046847	0.4403616275319649	0.254450120161047	0.07587311825719666	0.8777648518068933	0.9976979188317191	156.0	3.041542401068868	96.0	0.22134956740938755
1070	Feb25-FISH2-3L1-rep2-cp190-100x_Position012_11_cmle.ics	117	1	0	1.083	3.1100547191421644	1.0	0.1459114905355603	1.0	0.1770243794284256	2.6251703666453743	0.4676847789402632	0.5998143773202835	0.4412757340533243	0.1634263053854684	0.7945061172008621	0.8234077296654312	132.0	2.388171213938025	60.0	0.13834347963086724
1071	Feb25-FISH2-3L1-rep2-cp190-100x_Position012_11_cmle.ics	118	1	0	0.8664	0.10258792389498124	1.0	0.5097226605744432	1.0	0.2858448059506674	2.1694583839493227	0.5994601612682794	0.7183271832718328	0.5961288779554462	0.45898250649173156	0.6532007292770302	0.9718966709120772	110.0	2.0837636736433693	58.0	0.13373203030983835
1072	Feb25-FISH2-3L1-rep2-cp190-100x_Position012_11_cmle.ics	119	1	0	1.083	0.3683517708011233	1.0	0.41270001764292574	1.0	0.2984777951259377	1.823377522383489	0.509689141748403	0.6655087929886295	0.5071322278037671	0.33736465210349337	0.7553437983956823	0.9980941365031062	178.0	3.345949941363524	122.0	0.2812984085827634
1073	Feb25-FISH2-3L1-rep2-cp190-100x_Position012_11_cmle.ics	121	1	0	1.2995999999999999	0.2787241550001638	1.0	1.7539750749824343	1.0	0.30682137300883505	2.3952455034326143	0.9099966279390577	0.9553086968517213	0.908433217865792	0.8549324055056559	0.4450741781906115	0.9979232817953053	184.0	3.48003617709571	130.0	0.29974420586687905
1074	Feb25-FISH2-3L1-rep2-cp190-100x_Position012_11_cmle.ics	122	1	0	1.2995999999999999	0.3262179891001445	1.0	1.1471882507794313	1.0	0.26782808006002096	2.991799669920088	0.8563873330461008	0.9201798793623438	0.8532529082292115	0.7318127962085308	0.5490140398182314	0.9922553758112594	154.0	3.043657486838979	93.0	0.21443239342784423
1075	Feb25-FISH2-3L1-rep2-cp190-100x_Position012_11_cmle.ics	123	1	0	1.2995999999999999	3.330411105056358	1.0	0.0	1.0	0.23783093798843627	2.1400667025317244	0.2250568881566606	0.45625117242616775	0.21361400875955272	0.028382908269376637	0.8858064635165513	0.9602691921206765	192.0	3.5886020782173644	122.0	0.2812984085827634
1076	Feb25-FISH2-3L1-rep2-cp190-100x_Position012_11_cmle.ics	124	1	0	1.5162	3.6992015392054385	1.0	0.0	1.0	0.2939425763022126	2.7899089366933407	0.22933871495968206	0.427666693220744	0.21887640847252096	0.02935110686245873	0.9142132783282066	0.9954595061227474	170.0	3.2607892890822887	113.0	0.2605468866381333
1077	Feb25-FISH2-3L1-rep2-cp190-100x_Position012_11_cmle.ics	125	1	0	1.5162	0.24115830684595285	1.0	0.5556144027286182	1.0	0.22776085162664939	2.5921401514392626	0.6636124890574847	0.7782170995039394	0.6607625717342671	0.41567940861783875	0.6990440722046964	0.8854161583161484	174.0	3.326774864063326	103.0	0.23748964003298878
1078	Feb25-FISH2-3L1-rep2-cp190-100x_Position012_11_cmle.ics	126	1	0	1.083	0.4022356871362555	1.0	0.65253602307166	1.0	0.25363962448022553	2.3049772486116358	0.6323676209052836	0.7391486432218461	0.631793930353967	0.5036027766622684	0.6701501703071517	1.0028206901625953	150.0	2.8138351699750026	87.0	0.20059804546475749
1079	Feb25-FISH2-3L1-rep2-cp190-100x_Position012_11_cmle.ics	127	1	0	1.5162	4.215300686578793	1.0	1.0653987500596882	1.0	0.30335959805131585	2.6181826826818777	0.7389989511711922	0.8246183428504836	0.7211979955716117	0.6042856310453327	0.6299685711138439	0.9833343218012145	220.0	4.2143378449675675	169.0	0.38966746762694277
1080	Feb25-FISH2-3L1-rep2-cp190-100x_Position012_11_cmle.ics	128	1	0	1.2995999999999999	0.33891622509112723	1.0	1.4973853800157155	1.0	0.2872716501089198	2.0452562030883077	0.8954367666232073	0.9417934231493553	0.8944903182191318	0.8254671881790526	0.46350778394568176	0.9875577069587836	160.0	3.013906980688226	102.0	0.23518391537247432
1081	Feb25-FISH2-3L1-rep2-cp190-100x_Position012_11_cmle.ics	129	1	0	1.2995999999999999	2.023432176322363	1.0	0.0	1.0	0.2126465527398591	2.6852745495670853	0.2630769993554465	0.42025716032855703	0.2630769993554465	0.03896243409853405	0.8976188699344894	0.8753895345621966	120.0	2.2838354843565924	57.0	0.13142630564932387
1082	Feb25-FISH2-3L1-rep2-cp190-100x_Position012_11_cmle.ics	130	1	0	2.3826	0.5737792627339728	1.0	0.0	1.0	0.22547579608134422	3.385675602552351	0.13225077364562132	0.31303171130774227	0.13225077364562132	0.020174646190906354	0.9561588022085027	0.9487251709335958	336.0	6.6194297450664825	275.0	0.634074281641475
1083	Feb25-FISH2-3L1-rep2-cp190-100x_Position012_11_cmle.ics	131	1	0	1.7328	0.3663011667540841	1.0	0.23070632344123612	1.0	0.3156077690427492	2.818936802712874	0.3556648082685728	0.4953209455869539	0.3550874533334278	0.15952529381344704	0.8592812304235419	0.9959998112470884	304.0	5.810682159133145	280.0	0.6456029049440472
1084	Feb25-FISH2-3L1-rep2-cp190-100x_Position012_11_cmle.ics	132	1	0	1.5162	0.22541093859552383	1.0	0.0	1.0	0.26511107188097244	2.6108894019855935	0.13389290590079386	0.3224741582935444	0.15455182426917272	0.02758976877902903	0.9521009578509156	0.9313568622681085	202.0	3.858889635451847	139.0	0.32049572781150915
1085	Feb25-FISH2-3L1-rep2-cp190-100x_Position012_11_cmle.ics	133	1	0	2.166	0.5233100303759349	1.0	0.10317500441073144	1.0	0.15046671753111696	5.091848172331499	0.339189950384654	0.4424292228986782	0.3158483606873616	0.09648371490080788	0.8635732568708991	0.7775409731594817	210.0	4.014266034254343	111.0	0.2559354373171044
1086	Feb25-FISH2-3L1-rep2-cp190-100x_Position012_11_cmle.ics	135	1	0	1.7328	0.1828959281112809	1.0	1.0987399361686254	1.0	0.3363644844159472	2.8930609678101913	0.7001591503254604	0.7810455644517905	0.6971520683405408	0.5768544695057339	0.648966110017975	0.9983254790959855	258.0	4.969929675909739	226.0	0.5210937732762666
1087	Feb25-FISH2-3L1-rep2-cp190-100x_Position012_11_cmle.ics	136	1	0	1.2995999999999999	0.4397229021115689	1.0	0.687545504971255	1.0	0.26782808006002096	2.7602086126317738	0.634844381394549	0.7515422147708709	0.6274610953486373	0.5102366520505546	0.6992707650600625	0.9955986595145546	154.0	2.97344174031772	93.0	0.21443239342784423
1088	Feb25-FISH2-3L1-rep2-cp190-100x_Position012_11_cmle.ics	138	1	0	0.8664	NA	0.0	0.0	1.0	0.282425622565585	2.314134071880253	0.15727198958313676	0.34143533807627713	0.20171349851861636	0.03999735804193165	0.9301526975745614	0.9876329824151832	104.0	1.9262721890707628	53.0	0.12220340700726606
1089	Feb25-FISH2-3L1-rep2-cp190-100x_Position012_11_cmle.ics	139	1	0	1.5162	0.2901156589872474	1.0	0.9755754663213545	1.0	0.2577665769314364	2.535356864338679	0.747289278280051	0.8451665268586697	0.747289278280051	0.6111706589616926	0.5614360894009821	0.9877903031222535	194.0	3.7035132366493526	129.0	0.29743848120636457
1090	Feb25-FISH2-3L1-rep2-cp190-100x_Position012_11_cmle.ics	140	1	0	1.083	0.36796794014934026	1.0	1.4430823792346341	1.0	0.30758805139602646	2.1900979409957384	0.8639883682958309	0.9156118307493741	0.8618968386023295	0.7877991509477973	0.4611851377729711	0.9920376234505885	146.0	2.7478495949939656	92.0	0.21212666876732977
1091	Feb25-FISH2-3L1-rep2-cp190-100x_Position012_11_cmle.ics	141	1	0	1.083	0.2793508053546569	1.0	0.32626801153583	1.0	0.31605719623863293	2.368131060689511	0.44662652083077303	0.5848101265822785	0.44053090819712426	0.29627012412437015	0.7954220222619742	0.9974304194453715	134.0	2.549892870050854	82.0	0.18906942216218525
1092	Feb25-FISH2-3L1-rep2-cp190-100x_Position013_12_cmle.ics	1	1	0	1.5162	7.955405787487536	1.0	0.3634229110571259	1.0	0.2736859450455289	2.8617869802345908	0.44574262539694687	0.5911351723610208	0.43893713892183495	0.22700338600451467	0.8225819144054622	0.9936095893053892	214.0	4.1036568580758	154.0	0.3550815977192259
1093	Feb25-FISH2-3L1-rep2-cp190-100x_Position013_12_cmle.ics	1	2	0	0.8664	0.451271453056042	1.0	0.32626801153583	1.0	0.2931837363478982	2.4251169617674995	0.32351647090331714	0.4352522286413896	0.32351647090331714	0.21993247120939663	0.8865966606682569	0.9918657106913095	104.0	1.9496774379111828	54.0	0.12450913166778053
1094	Feb25-FISH2-3L1-rep2-cp190-100x_Position013_12_cmle.ics	2	1	0	1.2995999999999999	0.35605379233961915	1.0	1.5972652713406406	1.0	0.32541515398870025	2.849903176842123	0.9108937136040954	0.9654823932870006	0.9089967776940218	0.8257883881014902	0.4516559845870133	0.9867585859002274	172.0	3.3288899498334374	121.0	0.27899268392224896
1095	Feb25-FISH2-3L1-rep2-cp190-100x_Position013_12_cmle.ics	3	1	0	1.5162	0.5152829572464049	1.0	0.0	1.0	0.20287139581575295	2.486027322287294	0.1334331438624983	0.29330339017458384	0.10849742861009609	0.027456354039788876	0.9456532600834943	0.9404380732693735	198.0	3.79290406047081	118.0	0.27207550994070556
1096	Feb25-FISH2-3L1-rep2-cp190-100x_Position013_12_cmle.ics	4	1	0	1.9493999999999998	0.2044138005897748	2.0	1.7345341872721707	1.0	0.26570688414325466	2.635514508318143	0.8443066646191646	0.9000998157248157	0.8426136363636364	0.7600948249385749	0.5242826497298211	0.9902458474566985	308.0	5.853262485273762	262.0	0.604099861054787
1097	Feb25-FISH2-3L1-rep2-cp190-100x_Position013_12_cmle.ics	5	1	0	1.5162	0.2121229504654513	1.0	0.9378659497950863	1.0	0.2500723460220743	2.5510314360950987	0.7189294138169021	0.8105238409440817	0.7143561390336208	0.577480224189059	0.6350448569988627	0.967803177357772	200.0	3.8375994723815383	133.0	0.3066613798484224
1098	Feb25-FISH2-3L1-rep2-cp190-100x_Position013_12_cmle.ics	7	1	0	1.083	4.188827747749308	1.0	2.0391855365838123	1.0	0.2341147417940929	2.4027498776864866	0.9680566198565561	0.9871107169609877	0.9671095115504162	0.928144614828272	0.3342374017645701	0.9286852772378802	132.0	2.5051974581401244	69.0	0.1590950015754973
1099	Feb25-FISH2-3L1-rep2-cp190-100x_Position013_12_cmle.ics	8	1	0	1.2995999999999999	0.3022147055294267	1.0	0.9652022306737721	1.0	0.25765850080505726	2.4536484580603126	0.8658275307980717	0.9364756293519014	0.8492233529726835	0.6967005891805035	0.6182855005060004	0.9806765360195938	156.0	2.9479214057071887	93.0	0.21443239342784423
1100	Feb25-FISH2-3L1-rep2-cp190-100x_Position013_12_cmle.ics	9	1	0	1.2995999999999999	0.6453904488435928	1.0	1.074245800390238	1.0	0.31278239450462825	2.4578715581846655	0.7535597879442372	0.8352994305910073	0.7517533870017671	0.6526330257215787	0.6033625092457608	0.995050604695507	180.0	3.414050602114673	127.0	0.29282703188533565
1101	Feb25-FISH2-3L1-rep2-cp190-100x_Position013_12_cmle.ics	10	1	0	1.5162	0.43061198942684664	1.0	1.1237506284984224	1.0	0.31061581671912775	2.80646811203781	0.703845372425218	0.8068249304535368	0.702950645453693	0.5664403150689213	0.6779807462875157	0.9948146508671851	236.0	4.525090642572561	190.0	0.4380876854977463
1102	Feb25-FISH2-3L1-rep2-cp190-100x_Position013_12_cmle.ics	10	2	0	1.083	0.22373890944137748	2.0	0.8508028822180275	1.0	0.2908258893381307	2.610927255417931	0.5584737286281374	0.6260998499671803	0.553253836776795	0.4698918513424812	0.7535731487478369	1.000112213727428	118.0	2.2391400724458643	65.0	0.14987210293343953
1103	Feb25-FISH2-3L1-rep2-cp190-100x_Position013_12_cmle.ics	12	1	0	1.7328	3.358193782311389	1.0	1.3229242629964544	1.0	0.18996008779760312	4.135881999193878	0.8079301848340895	0.8665970787266827	0.8043158724410455	0.733602454040006	0.5411439656415269	0.944931465389822	136.0	2.664804028482841	65.0	0.14987210293343953
1104	Feb25-FISH2-3L1-rep2-cp190-100x_Position013_12_cmle.ics	13	1	0	1.083	0.34895709830294486	1.0	0.3095250132321943	1.0	0.24651396263244926	2.2319641789601974	0.44427096449257114	0.5615462100226644	0.4420800805842357	0.2992130445731554	0.7929619905901321	0.9773576773831162	142.0	2.658458771172508	79.0	0.18215224818064185
1105	Feb25-FISH2-3L1-rep2-cp190-100x_Position013_12_cmle.ics	14	1	0	0.8664	0.3762083120866797	1.0	0.815064591942846	1.0	0.27689958019308064	2.249400890230652	0.7531229037112244	0.842186848450786	0.7467411208006237	0.6447685697191653	0.6029798845951214	0.9786120870260737	106.0	1.9943728498219118	54.0	0.12450913166778053
1106	Feb25-FISH2-3L1-rep2-cp190-100x_Position013_12_cmle.ics	15	1	0	1.5162	0.07893075159667534	1.0	0.0	1.0	0.24226551606247607	2.8090049274275173	0.08097197726827357	0.3064785420340976	0.1193729178914364	0.030213599843229473	0.9366759163697967	0.9357262316215826	196.0	3.795019146240921	127.0	0.29282703188533565
1107	Feb25-FISH2-3L1-rep2-cp190-100x_Position013_12_cmle.ics	16	1	0	1.5162	0.36604542295702225	1.0	1.2269033092775323	1.0	0.2928237825597338	3.0849165513133667	0.7982909755943747	0.8664351705871224	0.7920476761051901	0.7092451283344895	0.5463121373760794	0.9982232600795895	184.0	3.550251923616969	127.0	0.29282703188533565
1108	Feb25-FISH2-3L1-rep2-cp190-100x_Position013_12_cmle.ics	17	1	0	1.083	5.4207499570716315	1.0	0.7900066980357398	1.0	0.29065874765724103	2.006330057967483	0.6056109270227255	0.6795894539097764	0.6021016515772171	0.5070642106087093	0.7339807885130328	1.001788535358977	124.0	2.3030105616567904	70.0	0.1614007262360118
1109	Feb25-FISH2-3L1-rep2-cp190-100x_Position013_12_cmle.ics	17	2	0	1.2995999999999999	5.519900567674084	1.0	1.1160083062473465	1.0	0.27870573951843647	2.729878927949217	0.7016333133300284	0.7623607378610379	0.6962780807263809	0.6229355284786182	0.6817136099149729	0.9791316645691281	142.0	2.7052692688533484	84.0	0.1936808714832141
1110	Feb25-FISH2-3L1-rep2-cp190-100x_Position013_12_cmle.ics	18	1	0	1.7328	0.14815889211405286	1.0	1.6313400576791501	1.0	0.245420723431564	3.217972566735399	0.8978192079337117	0.9394899523716318	0.8943531023683695	0.8340550988451751	0.42586916836522676	0.9348201504728634	190.0	3.660932910508735	122.0	0.2812984085827634
1111	Feb25-FISH2-3L1-rep2-cp190-100x_Position013_12_cmle.ics	19	1	0	1.2995999999999999	4.1551040179412055	1.0	1.5036929604517426	1.0	0.19951563783404488	1.9978936283832238	0.8704437532883564	0.935578184627475	0.869244960073526	0.7691690365032534	0.4867033859217374	0.86282951270479	190.0	3.5205014174662157	110.0	0.2536297126565899
1112	Feb25-FISH2-3L1-rep2-cp190-100x_Position013_12_cmle.ics	20	1	0	1.2995999999999999	0.20100474749668945	1.0	0.3095250132321943	1.0	0.2989294088085085	2.2926095038156693	0.4355575095539247	0.5954166525753323	0.42911495146944434	0.26392505664716426	0.8201004340145124	0.9805073954540727	174.0	3.256559117542067	118.0	0.27207550994070556
1113	Feb25-FISH2-3L1-rep2-cp190-100x_Position013_12_cmle.ics	21	1	0	1.5162	0.12307609288774338	1.0	1.4504402491408603	1.0	0.3357969298917996	3.0766594942734415	0.8585094074035861	0.9238158757765806	0.854028638597991	0.7700400173924579	0.4887543519234432	0.999761991947772	184.0	3.5970624212978093	136.0	0.31357855382996574
1114	Feb25-FISH2-3L1-rep2-cp190-100x_Position013_12_cmle.ics	23	1	0	1.083	0.6096101613840811	1.0	0.10317500441073144	1.0	0.2742869488096087	2.1393037584212053	0.3110098998301213	0.47785718469919747	0.3028674360025775	0.0885859059223244	0.8684572784586311	1.0014373909989673	124.0	2.30301056165679	68.0	0.15678927691498287
1115	Feb25-FISH2-3L1-rep2-cp190-100x_Position013_12_cmle.ics	24	1	0	1.9493999999999998	0.4626483283909344	2.0	0.42540144110901373	1.0	0.11398775309935431	2.222259707764111	0.4939495884547447	0.6352125889604726	0.48918182018074274	0.2612304580135887	0.7845361363530106	0.5830488218012633	252.0	4.83584344017755	127.0	0.29282703188533565
1116	Feb25-FISH2-3L1-rep2-cp190-100x_Position013_12_cmle.ics	24	2	0	1.2995999999999999	6.341050298335975	1.0	0.7857574237886386	1.0	0.27780486046518565	2.4397194798791113	0.5533652894742629	0.6340215630657373	0.5533652894742629	0.45097004478257363	0.7962798036041696	0.9808295818749357	166.0	3.147993216420412	106.0	0.24440681401453213
1117	Feb25-FISH2-3L1-rep2-cp190-100x_Position013_12_cmle.ics	25	1	0	1.7328	0.5747530391482908	2.0	0.2918229810711206	1.0	0.30621375204202494	2.864723685135811	0.40055297828910746	0.5666468732603451	0.3940248654666914	0.1791111523473743	0.8143705275685803	0.9863210288297379	274.0	5.304087722355151	236.0	0.5441510198814111
1118	Feb25-FISH2-3L1-rep2-cp190-100x_Position013_12_cmle.ics	26	1	0	1.2995999999999999	0.23216028465783387	1.0	0.0	1.0	0.33064220202131495	3.3518229566791793	0.17323483954433455	0.3154945016961539	0.17323483954433455	0.023652335359500683	0.9431895086068347	1.0048625901204231	132.0	2.5754132046613845	82.0	0.18906942216218525
1119	Feb25-FISH2-3L1-rep2-cp190-100x_Position013_12_cmle.ics	26	2	0	1.2995999999999999	5.302633930916484	1.0	0.23070632344123612	1.0	0.31953930772090205	2.554149151624851	0.3271972229491845	0.48519136665070095	0.3271972229491845	0.14862949777055753	0.855493102054885	1.0029396673946953	174.0	3.3033696152229064	122.0	0.2812984085827634
1120	Feb25-FISH2-3L1-rep2-cp190-100x_Position013_12_cmle.ics	27	1	0	0.8664	0.26321730060650594	1.0	0.7610319551488771	1.0	0.34185133357170444	2.334353005642107	0.6320242193007921	0.7312569982996724	0.6178409986314436	0.5176004644797412	0.6935878276546493	1.006946076463384	106.0	2.017778098662332	60.0	0.13834347963086724
1121	Feb25-FISH2-3L1-rep2-cp190-100x_Position013_12_cmle.ics	27	2	0	0.8664	3.381985506515938	2.0	0.20635000882146287	1.0	0.3195793308095086	2.6273114517335525	0.29635466345954464	0.3810765976858956	0.29635466345954464	0.1746029112926637	0.8913818338436947	0.9784971167197133	96.0	1.8177062879491073	50.0	0.11528623302572269
1122	Feb25-FISH2-3L1-rep2-cp190-100x_Position013_12_cmle.ics	28	1	0	0.8664	0.38200057877016524	1.0	0.6190500264643886	1.0	0.2786887442740712	1.7832963450826331	0.6464173002916228	0.7729935949505307	0.6464173002916228	0.5000199741667444	0.6521786615487735	1.0002409572331143	134.0	2.4796771235295934	77.0	0.17754079885961296
1123	Feb25-FISH2-3L1-rep2-cp190-100x_Position013_12_cmle.ics	29	1	0	1.2995999999999999	0.3429645997625821	1.0	0.0	1.0	0.2839228261629219	2.490989629483521	0.25217649992562713	0.4456159385417669	0.25217649992562713	0.028865420119171575	0.900360052956165	0.9897981311625579	174.0	3.3267748640633266	115.0	0.2651583359591622
1124	Feb25-FISH2-3L1-rep2-cp190-100x_Position013_12_cmle.ics	30	1	0	0.8664	2.023261765340673	1.0	1.5669735257913964	1.0	0.27481492814606734	2.1953237498821014	0.9645853535140605	0.9912517391121042	0.9586266987084897	0.9013730202228875	0.4538154740442584	0.9501336925359003	114.0	2.1263439997839866	60.0	0.13834347963086724
1125	Feb25-FISH2-3L1-rep2-cp190-100x_Position013_12_cmle.ics	31	1	0	1.083	3.902183710150504	1.0	0.0	1.0	0.3085208285484633	2.421635086857428	0.20867237310225792	0.37258269047870657	0.20867237310225792	0.03847440910211702	0.9098579664264704	1.0268901439331333	106.0	2.0411833475027517	57.0	0.13142630564932387
1126	Feb25-FISH2-3L1-rep2-cp190-100x_Position013_12_cmle.ics	32	1	0	1.5162	4.910683462641216	1.0	1.449626260897894	1.0	0.3121890240836562	2.834664835966733	0.8422561783620696	0.9008055640820238	0.8394337094129714	0.7716570213594268	0.5276512571345595	0.9903181817249217	182.0	3.4821512628658207	129.0	0.29743848120636457
1127	Feb25-FISH2-3L1-rep2-cp190-100x_Position013_12_cmle.ics	33	1	0	1.2995999999999999	0.2744839131878512	1.0	0.8508028822180275	1.0	0.32271137869375155	2.643100743743171	0.6673250865606076	0.7651652659355409	0.6690562987141746	0.5516579978950901	0.6622330506898264	1.0008659248053375	180.0	3.4374558509550925	129.0	0.29743848120636457
1128	Feb25-FISH2-3L1-rep2-cp190-100x_Position013_12_cmle.ics	34	1	0	1.083	2.855910875358288	1.0	1.0967653411156157	1.0	0.32320912073969066	2.5170626484770566	0.8342042598227278	0.8908089694404022	0.8339892842968647	0.7625760682629977	0.5082287386733109	1.0119864807768766	108.0	2.0624735105730605	60.0	0.13834347963086724
1129	Feb25-FISH2-3L1-rep2-cp190-100x_Position013_12_cmle.ics	35	1	0	1.083	0.1822970362296719	1.0	0.5963412819178956	1.0	0.3213200397477352	2.4388008776702335	0.5722022775185457	0.6773236069825085	0.5728550132752339	0.4366669900942938	0.7355007970769947	0.9940194736201388	166.0	3.124587967579992	114.0	0.26285261129864773
1130	Feb25-FISH2-3L1-rep2-cp190-100x_Position013_12_cmle.ics	38	1	0	1.2995999999999999	1.801304532210278	1.0	1.7066936201320784	1.0	0.30101892057661733	2.1990613562198162	0.8954881100732243	0.9363716413145347	0.8852047909865189	0.8132009598451065	0.37897595427076436	0.9747961529990256	210.0	3.9440502877330825	157.0	0.3619987717007692
1131	Feb25-FISH2-3L1-rep2-cp190-100x_Position013_12_cmle.ics	39	1	0	1.2995999999999999	0.22535503732592457	1.0	2.679828503579375	1.0	0.32675388678618206	2.568312035904246	0.9930111314639989	0.9993271804988023	0.9919966182894181	0.975722136113851	0.24101945930571206	0.9934114655855816	192.0	3.6354125758982043	143.0	0.3297186264535669
1132	Feb25-FISH2-3L1-rep2-cp190-100x_Position013_12_cmle.ics	40	1	0	1.5162	0.5319001700195581	1.0	0.8058225447605828	1.0	0.27462088780918464	2.55621204054393	0.6593692614770459	0.7599001996007984	0.6533093812375249	0.5355249500998004	0.6784880838983642	0.9927891710610695	186.0	3.548136837846858	125.0	0.28821558256430674
1133	Feb25-FISH2-3L1-rep2-cp190-100x_Position013_12_cmle.ics	41	1	0	1.7328	5.776423832143494	1.0	0.0	1.0	0.18780770383918644	2.5511240618901248	0.05572919601337713	0.18963305701851785	0.05572919601337713	0.019255308923499134	0.9537085222341999	0.9139991422388601	232.0	4.505915565272362	144.0	0.33202435111408135
1134	Feb25-FISH2-3L1-rep2-cp190-100x_Position013_12_cmle.ics	41	2	0	1.5162	0.38968924899555285	1.0	3.0324	1.0	0.30486576872387017	2.5582441110982805	0.9917072410832954	0.9981289918431336	0.9878392755933698	0.9554073627236841	0.16479097361759878	0.9923128454793898	210.0	3.9908607854139215	158.0	0.3643044963612837
1135	Feb25-FISH2-3L1-rep2-cp190-100x_Position013_12_cmle.ics	43	1	0	1.083	0.327020650232644	1.0	0.2918229810711206	1.0	0.2965316559836926	2.4015745560111394	0.4402918719038008	0.6086263108125274	0.4402918719038008	0.2663895671319492	0.810890112587218	1.0067340317598346	122.0	2.3285308962673215	69.0	0.1590950015754973
1136	Feb25-FISH2-3L1-rep2-cp190-100x_Position013_12_cmle.ics	44	1	0	1.5162	0.22477428488640122	1.0	1.37509100994251	1.0	0.2891693237963332	2.982512660449224	0.8221083588515296	0.8887153988418276	0.8197435042294515	0.7209956644331929	0.5354130406211788	0.9933867140864299	220.0	4.2143378449675675	165.0	0.3804445689848849
1137	Feb25-FISH2-3L1-rep2-cp190-100x_Position013_12_cmle.ics	45	1	0	0.8664	0.31360691458401624	1.0	0.20635000882146287	1.0	0.2427659618000343	1.7276082220702431	0.4374477237423826	0.6043633249691321	0.4235472179073565	0.2290397100410244	0.8004768416019103	0.9627200532345919	108.0	1.9688525152113807	52.0	0.1198976823467516
1138	Feb25-FISH2-3L1-rep2-cp190-100x_Position013_12_cmle.ics	48	1	0	1.5162	0.7445819811476436	1.0	0.7832403854540304	1.0	0.2457945131749938	2.77845144907559	0.7641979346759498	0.8753890005139947	0.7593944208214569	0.5638661744778282	0.6227425398694559	0.9886847885878668	174.0	3.350180112903746	107.0	0.2467125386750466
1139	Feb25-FISH2-3L1-rep2-cp190-100x_Position013_12_cmle.ics	49	1	0	1.5162	0.2665743804185041	1.0	2.0977973943825394	1.0	0.26161726395200086	2.710059177651439	0.9703512296398085	0.9873488622191021	0.9653400646746477	0.9370878484850748	0.36271774142036634	0.96434668257909	198.0	3.7460935627899703	134.0	0.30896710450893683
1140	Feb25-FISH2-3L1-rep2-cp190-100x_Position013_12_cmle.ics	51	1	0	1.2995999999999999	3.4900799273098966	1.0	1.4020457481530393	1.0	0.3172445868638787	2.857585841025791	0.9570427794175171	0.9864514064222467	0.9469554188447542	0.848914808624634	0.48452066065339466	1.0152714442543065	136.0	2.641398779642422	84.0	0.1936808714832141
1141	Feb25-FISH2-3L1-rep2-cp190-100x_Position013_12_cmle.ics	52	1	0	1.5162	0.47965826653196103	1.0	0.0	1.0	0.21129618088668137	2.574817646223021	0.13857544377471748	0.2657880991269598	0.1181050135557527	0.029905565735036853	0.9273660450413869	0.9348905333565039	152.0	2.905341079566571	81.0	0.18676369750167077
1142	Feb25-FISH2-3L1-rep2-cp190-100x_Position013_12_cmle.ics	53	1	0	1.5162	0.2707034861089914	1.0	0.46141264688247224	1.0	0.270147343717604	2.712906505675649	0.5021141299859608	0.6216863489966141	0.49456602527046	0.3528243455281196	0.716883433042596	0.9914850737050841	182.0	3.4821512628658207	120.0	0.2766869592617345
1143	Feb25-FISH2-3L1-rep2-cp190-100x_Position013_12_cmle.ics	54	1	0	1.083	4.7061031194172775	1.0	0.0	1.0	0.1567719784791205	1.9866961958575158	0.16073060787637788	0.4630594595439169	0.16073060787637788	0.02890947868409334	0.9186904229997394	0.6761853209663374	142.0	2.658458771172508	63.0	0.1452606536124106
1144	Feb25-FISH2-3L1-rep2-cp190-100x_Position013_12_cmle.ics	55	1	0	1.2995999999999999	0.18487570341385093	1.0	0.43046674663324214	1.0	0.2607220240633505	2.573969900860163	0.5059668400922188	0.659002376136173	0.5059668400922188	0.3353796959605685	0.7813694162535532	0.9731087573255479	162.0	3.105412890279794	99.0	0.22826674139093092
1145	Feb25-FISH2-3L1-rep2-cp190-100x_Position013_12_cmle.ics	56	1	0	0.8664	4.470193308978958	1.0	0.0	1.0	0.27689958019308064	1.9247019328209822	0.20843884931407022	0.4015923044690193	0.20064129424839222	0.038969556741787974	0.9135750611729306	0.981400625014412	106.0	1.994372849821912	54.0	0.12450913166778053
1146	Feb25-FISH2-3L1-rep2-cp190-100x_Position013_12_cmle.ics	57	1	0	1.5162	0.2760439418833455	1.0	1.571514847577277	1.0	0.2638937829015426	2.5153529208052814	0.867502256363624	0.9205251050142168	0.8665725666899654	0.7915289662800877	0.4491909690567936	0.9969038292777712	210.0	4.014266034254342	147.0	0.33894152509562475
1147	Feb25-FISH2-3L1-rep2-cp190-100x_Position013_12_cmle.ics	58	1	0	1.083	3.4247893614268823	1.0	1.0440946079954327	1.0	0.3182908668164536	2.552970186970183	0.7103277032714214	0.7972160653162	0.7103277032714214	0.628472027383424	0.6496707765792774	0.9948260585211062	118.0	2.262545321286284	68.0	0.15678927691498287
1148	Feb25-FISH2-3L1-rep2-cp190-100x_Position013_12_cmle.ics	58	2	0	0.8664	0.4453530571343009	1.0	2.6853408411520028	1.0	0.3033506929168382	1.6022594230037792	0.9961912911733348	0.999189860277201	0.993687222939229	0.9839971101509455	0.20930287525449853	1.0018749582289845	128.0	2.3455908877974077	75.0	0.17292934953858405
1149	Feb25-FISH2-3L1-rep2-cp190-100x_Position013_12_cmle.ics	59	1	0	0.8664	NA	0.0	1.6203042651151571	1.0	0.30298345828103923	2.3519873409241834	0.9156977308461285	0.9556990896209019	0.9154453869596444	0.8520925131509987	0.445984439841035	0.981744080567366	114.0	2.173154497464827	63.0	0.1452606536124106
1150	Feb25-FISH2-3L1-rep2-cp190-100x_Position013_12_cmle.ics	60	1	0	1.083	0.6140354062293011	1.0	1.5080113464063434	1.0	0.29064899138885836	2.6116248352788363	0.9234381745622255	0.966462740473207	0.9169307879413282	0.8462340342638124	0.4295767770766107	0.9832905595877528	152.0	2.8819358307261513	95.0	0.21904384274887315
1151	Feb25-FISH2-3L1-rep2-cp190-100x_Position013_12_cmle.ics	62	1	0	1.2995999999999999	0.27694856426706216	1.0	1.679567386804093	1.0	0.30108013882048573	2.503345554871374	0.8928507275013472	0.9353856056523562	0.891301419076702	0.8350959523381833	0.43908649820992063	0.9979013408484716	188.0	3.546021752076747	133.0	0.3066613798484224
1152	Feb25-FISH2-3L1-rep2-cp190-100x_Position013_12_cmle.ics	63	1	0	1.2995999999999999	0.25004903674681467	1.0	0.815064591942846	1.0	0.3021191993041435	2.4008531686863805	0.664528806950494	0.7823096621459573	0.6588579341931191	0.5406786479649072	0.6945539079537015	0.9914994440697001	184.0	3.5034414259361295	129.0	0.29743848120636457
1153	Feb25-FISH2-3L1-rep2-cp190-100x_Position013_12_cmle.ics	65	1	0	1.083	0.3026064893539271	1.0	1.9467020898213945	1.0	0.30682137300883505	2.1482159200750575	0.933048476837478	0.9667278903200025	0.9307276136608158	0.8888636992407243	0.3708609511771826	0.9904876306938551	184.0	3.40982043057445	130.0	0.29974420586687905
1154	Feb25-FISH2-3L1-rep2-cp190-100x_Position013_12_cmle.ics	66	1	0	0.8664	NA	0.0	0.6606423714395955	1.0	0.3546732442196733	2.3892678332409774	0.6795003725914623	0.7677956779390369	0.6795003725914623	0.5514708491536852	0.6648297123485937	1.0232895054853313	100.0	1.8836918629301451	56.0	0.12912058098880944
1155	Feb25-FISH2-3L1-rep2-cp190-100x_Position013_12_cmle.ics	67	1	0	1.2995999999999999	0.2168523652912389	1.0	1.8968493769622838	1.0	0.26520887130747955	2.3645129737821824	0.9417625852408461	0.971311297398254	0.9402163054336967	0.9001650523389654	0.3257716515021296	0.9782824337357704	178.0	3.3927604390443635	115.0	0.2651583359591622
1156	Feb25-FISH2-3L1-rep2-cp190-100x_Position013_12_cmle.ics	69	1	0	1.2995999999999999	0.31640466405019835	1.0	0.0	1.0	0.31024600627523585	2.6990636245082733	0.16884750425308576	0.34310185687913997	0.16884750425308576	0.03021500705831252	0.9189097812449117	0.9842728772424838	164.0	3.126703053350103	110.0	0.2536297126565899
1157	Feb25-FISH2-3L1-rep2-cp190-100x_Position013_12_cmle.ics	70	1	0	1.7328	3.3836476709528776	1.0	1.3828107060241546	1.0	0.13919672065136313	3.187826797064339	0.8803962748467299	0.9283024671715565	0.8766308152485204	0.7886039160779822	0.4790281718485858	0.7718187561360323	130.0	2.5307177927506554	52.0	0.1198976823467516
1158	Feb25-FISH2-3L1-rep2-cp190-100x_Position013_12_cmle.ics	73	1	0	1.7328	0.24545155731784815	2.0	0.639412489864916	1.0	0.3208519675708673	2.7764755435475688	0.5063861429446243	0.6509382381243985	0.5063861429446243	0.3691660834572653	0.7834831215090751	0.9924136989205363	298.0	5.700001172241378	274.0	0.6317685569809603
1159	Feb25-FISH2-3L1-rep2-cp190-100x_Position013_12_cmle.ics	74	1	0	1.7328	0.36772439132734075	1.0	1.083	1.0	0.2831554328544259	3.1281927009929085	0.8886102663512897	0.9656820027625128	0.8759418330991718	0.6567222133300136	0.574039572920358	0.9861444700177203	226.0	4.371829329540174	170.0	0.39197319228745714
1160	Feb25-FISH2-3L1-rep2-cp190-100x_Position013_12_cmle.ics	75	1	0	1.2995999999999999	3.2237258681945926	1.0	0.0	1.0	0.2341147417940929	2.2059186424719504	0.06649629247290169	0.19432729470119472	0.09405410849395088	0.03323555701031058	0.9750502721016864	0.9736500422078105	132.0	2.622223702342224	69.0	0.1590950015754973
1161	Feb25-FISH2-3L1-rep2-cp190-100x_Position013_12_cmle.ics	76	1	0	1.083	0.21819643531666572	1.0	0.8508028822180275	1.0	0.31013286501782295	2.031897096437242	0.693526864998224	0.780616114199042	0.6915973082202959	0.579534218433507	0.6674578722271483	0.9969524088909298	158.0	2.922401071096658	104.0	0.2397953646935032
1162	Feb25-FISH2-3L1-rep2-cp190-100x_Position013_12_cmle.ics	77	1	0	1.2995999999999999	0.4692084610619711	1.0	0.10317500441073144	1.0	0.27462088780918464	2.654799162580188	0.320089260539269	0.519950697247263	0.320089260539269	0.07139634740717468	0.8682772879418086	0.9921978202672564	186.0	3.5715420866872782	125.0	0.28821558256430674
1163	Feb25-FISH2-3L1-rep2-cp190-100x_Position013_12_cmle.ics	79	1	0	1.5162	0.563967153181819	1.0	0.5097226605744432	1.0	0.2917462631428579	2.757331965971167	0.5216816915053567	0.6507558552834378	0.5199894312369856	0.3533615586409074	0.7485836564037252	0.9964239647024578	214.0	4.08025160923538	159.0	0.3666102210217982
1164	Feb25-FISH2-3L1-rep2-cp190-100x_Position013_12_cmle.ics	80	1	0	1.2995999999999999	0.1535014656506268	1.0	0.1459114905355603	1.0	0.2674963867219857	2.2907939721744315	0.32998035629614575	0.4832757569599675	0.32998035629614575	0.14004944794418478	0.8600454415642875	0.9942317589467788	210.0	3.9440502877330825	148.0	0.3412472497561391
1165	Feb25-FISH2-3L1-rep2-cp190-100x_Position013_12_cmle.ics	81	1	0	1.2995999999999999	0.3370820790031526	1.0	1.37509100994251	1.0	0.30401747760250564	2.298721079189759	0.8461635041139691	0.9024993513070118	0.8417105406332918	0.7572674540265002	0.5084387658395717	0.9950283346033818	174.0	3.2799643663824862	119.0	0.27438123460122005
1166	Feb25-FISH2-3L1-rep2-cp190-100x_Position013_12_cmle.ics	82	1	0	1.083	2.1142676532381968	1.0	1.3389208086236206	1.0	0.2692737504861274	2.697484458871491	0.8827127302056728	0.9331092888829143	0.8816238741766367	0.8148138190617018	0.43184873342104313	0.9948309380352954	132.0	2.5051974581401244	74.0	0.17062362487806956
1167	Feb25-FISH2-3L1-rep2-cp190-100x_Position013_12_cmle.ics	84	1	0	0.8664	3.5069978971503537	2.0	0.8058225447605828	1.0	0.3058151952710448	2.2452762528270234	0.6076082987551867	0.6953560165975103	0.6042157676348547	0.5085377593360996	0.7285500061618427	0.9891395811387893	100.0	1.907097111770565	52.0	0.1198976823467516
1168	Feb25-FISH2-3L1-rep2-cp190-100x_Position013_12_cmle.ics	85	1	0	1.083	4.5208644808754705	1.0	0.3777847188762272	1.0	0.2802220647444271	2.0710379392852016	0.40017722585762444	0.46194911263137023	0.39575897283363076	0.28425540352964507	0.8156388207402994	0.9963924116326148	112.0	2.105053836713678	59.0	0.13603775497035278
1169	Feb25-FISH2-3L1-rep2-cp190-100x_Position013_12_cmle.ics	85	2	0	1.2995999999999999	3.118938336015691	1.0	0.10317500441073144	1.0	0.271362653552723	2.305500248134201	0.27291542732500496	0.41984247967479676	0.27291542732500496	0.08890417410271664	0.8928770219473287	0.9940440542059339	162.0	3.0351971437585346	101.0	0.23287819071195984
1170	Feb25-FISH2-3L1-rep2-cp190-100x_Position013_12_cmle.ics	86	1	0	0.8664	0.23580684095474663	1.0	0.6190500264643886	1.0	0.30414293636913303	2.6671420737687	0.44100956972250893	0.4941865050111607	0.44100956972250893	0.3567078920208881	0.8175327009271313	1.016242590061032	104.0	1.996487935592023	55.0	0.12681485632829495
1171	Feb25-FISH2-3L1-rep2-cp190-100x_Position013_12_cmle.ics	86	2	0	1.5162	0.6830184593706013	2.0	1.8148458414482778	1.0	0.27384712649095333	2.004830525189315	0.8385113612595962	0.8985681418417344	0.8361866490198835	0.7590116887080017	0.5225782550711566	0.9961477063661586	286.0	5.361612954255745	238.0	0.5487624692024401
1172	Feb25-FISH2-3L1-rep2-cp190-100x_Position013_12_cmle.ics	87	1	0	1.2995999999999999	0.10941237391273742	1.0	2.007619653766808	1.0	0.27538055063158023	3.187649555141826	0.9667711354655351	0.9850061318642814	0.9641042611590197	0.93363960211014	0.3472068345325003	0.9666736440708422	158.0	3.0394273152987568	98.0	0.2259610167304165
1173	Feb25-FISH2-3L1-rep2-cp190-100x_Position013_12_cmle.ics	90	1	0	1.2995999999999999	0.29682377802357035	1.0	1.257995996548413	1.0	0.2929320392162178	2.723988765808956	0.8416694045571381	0.9172206868561931	0.8402875751309355	0.7505556307133332	0.5317359244082517	1.0045187965038171	160.0	3.060717478369066	103.0	0.23748964003298878
1174	Feb25-FISH2-3L1-rep2-cp190-100x_Position013_12_cmle.ics	91	1	0	1.2995999999999999	5.802580818051618	1.0	1.0622516852075932	1.0	0.29778726282751644	2.6180462584597377	0.7426299574108195	0.8169646902467756	0.7406062162080527	0.6530756335518169	0.6066166964695231	0.9966827719884237	140.0	2.6839791057830396	85.0	0.19598659614372857
1175	Feb25-FISH2-3L1-rep2-cp190-100x_Position013_12_cmle.ics	93	1	0	1.5162	0.4140240299522935	1.0	0.72222503087512	1.0	0.27462088780918464	2.7950462616347487	0.6006595916281372	0.68916944158302	0.6006595916281372	0.4937274912360555	0.6925550855738702	0.9748380025159104	186.0	3.5481368378468585	125.0	0.28821558256430674
1176	Feb25-FISH2-3L1-rep2-cp190-100x_Position013_12_cmle.ics	94	1	0	1.2995999999999999	2.714189966487099	1.0	0.5963412819178956	1.0	0.3044184873559055	3.1924595294789073	0.627414455207199	0.7553495347815288	0.621491755984792	0.4572753673028792	0.7268654652218276	0.9902591831808265	160.0	3.1309332248903257	105.0	0.24210108935401767
1177	Feb25-FISH2-3L1-rep2-cp190-100x_Position013_12_cmle.ics	95	1	0	1.083	0.15360819021537542	1.0	1.2594114294931633	1.0	0.2970299522544141	2.0736057933010095	0.80731861783469	0.8718546780147979	0.8034106180200498	0.7229297641298136	0.5536449402034131	0.9993877257617786	186.0	3.4545158424851787	130.0	0.29974420586687905
1178	Feb25-FISH2-3L1-rep2-cp190-100x_Position013_12_cmle.ics	96	1	0	1.2995999999999999	0.17552194039450286	1.0	0.10317500441073144	1.0	0.2550689676855709	2.4286751524696677	0.25747990164930795	0.44755090200845377	0.25747990164930795	0.07220211619747492	0.8961399904317859	0.9565562454418567	174.0	3.326774864063326	109.0	0.25132398799607547
1179	Feb25-FISH2-3L1-rep2-cp190-100x_Position013_12_cmle.ics	97	1	0	1.2995999999999999	0.6849873707235865	1.0	1.1321417835580119	1.0	0.21419949910839498	3.635735454319289	0.8640123071299103	0.9329124335521606	0.8635858224300489	0.7696754146802126	0.44664045169886035	0.8842667781928971	132.0	2.5520079558209643	66.0	0.15217782759395398
1180	Feb25-FISH2-3L1-rep2-cp190-100x_Position013_12_cmle.ics	98	1	0	1.2995999999999999	0.23734482189243164	1.0	0.8254000352858515	1.0	0.2086571651300072	1.569613551608175	0.6550951847704367	0.7702698003102112	0.6568131707622432	0.5333094530962003	0.6715040305184542	0.9753689624959616	224.0	4.256918171108184	144.0	0.33202435111408135
1181	Feb25-FISH2-3L1-rep2-cp190-100x_Position013_12_cmle.ics	99	1	0	0.8664	0.5045888965386525	1.0	1.5627088357751586	1.0	0.32492328374130336	2.4001453460777262	0.9642004309926421	0.9845852181172222	0.962899687433264	0.9267894930982935	0.2529319443382979	0.9994398604967538	98.0	1.8389964510194161	52.0	0.1198976823467516
1182	Feb25-FISH2-3L1-rep2-cp190-100x_Position013_12_cmle.ics	100	1	0	1.5162	0.2845130242218369	1.0	0.0	1.0	0.2773240333779298	3.169805509068315	0.26085615712275695	0.45000289112040553	0.26085615712275695	0.030062833683480138	0.8839775031713587	0.9978441764160962	164.0	3.2203240487117823	104.0	0.2397953646935032
1183	Feb25-FISH2-3L1-rep2-cp190-100x_Position013_12_cmle.ics	101	1	0	1.083	0.27690000109672647	1.0	0.6190500264643886	1.0	0.2898016182361211	2.6651836542778033	0.6416022487702038	0.7391442906404746	0.6388730000490285	0.5295396231348772	0.6909757528662255	1.0142731407355035	112.0	2.128459085554098	60.0	0.13834347963086724
1184	Feb25-FISH2-3L1-rep2-cp190-100x_Position013_12_cmle.ics	102	1	0	1.7328	0.21774860896737894	1.0	2.9394214400891645	1.0	0.2715745769787189	2.6948567142605673	0.9937478704581748	0.9997557441183594	0.9921386552379545	0.9632138326826685	0.25407174272317834	0.9844799355976134	290.0	5.544624773438882	242.0	0.5579853678444979
1185	Feb25-FISH2-3L1-rep2-cp190-100x_Position013_12_cmle.ics	103	1	0	1.2995999999999999	0.3080057530628953	1.0	0.10317500441073144	1.0	0.27854218601744635	2.905771910147581	0.3181233933161954	0.5048517325029871	0.3181233933161954	0.07173503747420254	0.8791092137615255	0.9915009358483111	170.0	3.284194537922709	110.0	0.2536297126565899
1186	Feb25-FISH2-3L1-rep2-cp190-100x_Position013_12_cmle.ics	104	1	0	1.083	0.23937864531051206	1.0	0.10317500441073144	1.0	0.31013286501782295	2.2437762254450826	0.22266930238489988	0.33906389491136335	0.21800790715469964	0.0631807167453131	0.8990410284802364	0.987809827207063	158.0	2.9692115687774976	104.0	0.2397953646935032
1187	Feb25-FISH2-3L1-rep2-cp190-100x_Position013_12_cmle.ics	104	2	0	0.8664	5.19454270972833	1.0	0.32626801153583	1.0	0.3503980382358139	2.535926718133273	0.35203417931386305	0.4663021298303788	0.3578880244866726	0.23991200102027802	0.8600868674107222	1.0117031325260917	98.0	1.862401699859836	54.0	0.12450913166778053
1188	Feb25-FISH2-3L1-rep2-cp190-100x_Position013_12_cmle.ics	105	1	0	1.7328	4.266907529981769	2.0	0.0	1.0	0.1558033606639688	1.8806948285510128	0.24527270739971582	0.45164863190876964	0.24527270739971582	0.027183298721171714	0.9133168008747581	0.8389919798655159	240.0	4.520860471032337	138.0	0.3181900031509946
1189	Feb25-FISH2-3L1-rep2-cp190-100x_Position013_12_cmle.ics	107	1	0	1.7328	3.3386738327843903	1.0	1.7605819372761258	1.0	0.21116530124499175	3.5023883447225765	0.9242512288665714	0.9631340028576703	0.9219678272818633	0.8488032651275355	0.42269695494705	0.9504806092626547	220.0	4.214337844967567	141.0	0.325107177132538
1190	Feb25-FISH2-3L1-rep2-cp190-100x_Position013_12_cmle.ics	108	1	0	1.5162	5.176178504019881	1.0	1.0987399361686254	1.0	0.28506183420143066	2.4909105441628183	0.7390861884507998	0.8217356417816977	0.7361897554993085	0.6302351068548914	0.5854429869274212	0.9967658669883876	200.0	3.814194223541119	142.0	0.3274129017930525
1191	Feb25-FISH2-3L1-rep2-cp190-100x_Position013_12_cmle.ics	109	1	0	1.083	0.4272458068124409	1.0	1.9396002206044687	1.0	0.3382270538663681	2.715019492695451	0.9268978812975823	0.9568193889795998	0.9257896773093595	0.8881172991298304	0.471178759665605	1.012851921553675	104.0	1.996487935592023	58.0	0.13373203030983835
1192	Feb25-FISH2-3L1-rep2-cp190-100x_Position013_12_cmle.ics	109	2	0	1.083	3.2645249345547915	1.0	0.8318234787411565	1.0	0.22976348254774215	3.2222245859281498	0.6110007278736254	0.6724765408297759	0.6110007278736254	0.5268427989691735	0.6623250989207375	0.9846456795987515	110.0	2.107168922483789	52.0	0.1198976823467516
1193	Feb25-FISH2-3L1-rep2-cp190-100x_Position013_12_cmle.ics	110	1	0	1.2995999999999999	0.2704172768887978	1.0	0.20635000882146287	1.0	0.27002182783076717	2.2798562208480457	0.3498816161307569	0.5087705898826345	0.3467247129509407	0.2007561292293592	0.8474538784181678	0.9836751432880783	180.0	3.4140506021146724	118.0	0.27207550994070556
1194	Feb25-FISH2-3L1-rep2-cp190-100x_Position013_12_cmle.ics	111	1	0	1.2995999999999999	0.10052297028522779	1.0	0.687545504971255	1.0	0.3172445868638787	3.049088670814619	0.6706228996071378	0.7839849481705874	0.6684455909499692	0.5296539972546978	0.6740137432072241	0.9992502366356402	136.0	2.641398779642422	84.0	0.1936808714832141
1195	Feb25-FISH2-3L1-rep2-cp190-100x_Position013_12_cmle.ics	113	1	0	1.2995999999999999	5.1814975104286685	1.0	0.0	1.0	0.3108972086052267	2.675066400902431	0.193675205965482	0.3608342353719406	0.1846322689277768	0.028177430994046546	0.9085378206968134	0.9865024871723027	186.0	3.548136837846858	133.0	0.3066613798484224
1196	Feb25-FISH2-3L1-rep2-cp190-100x_Position013_12_cmle.ics	114	1	0	1.7328	0.253444961189165	2.0	0.0	1.0	0.28751272705514563	2.723079735754229	0.26078713336600334	0.4516738031925577	0.26078713336600334	0.021650586052041742	0.908502113187722	0.997580781883022	290.0	5.544624773438881	249.0	0.5741254404680991
1197	Feb25-FISH2-3L1-rep2-cp190-100x_Position013_12_cmle.ics	115	1	0	1.2995999999999999	3.1882709460927945	2.0	0.9077480443748005	1.0	0.2953152701177966	3.498551241908788	0.6255154371726462	0.7014970207048723	0.6255154371726462	0.53224793415512	0.685471754626475	1.0134945431587556	128.0	2.509427629680347	74.0	0.17062362487806956
1198	Feb25-FISH2-3L1-rep2-cp190-100x_Position013_12_cmle.ics	115	2	0	1.2995999999999999	0.42561496161272105	2.0	0.10317500441073144	1.0	0.26407058565260216	3.1714470051303243	0.2803759755757877	0.4102115272232751	0.26747570959655265	0.08448254204055773	0.89513551347218	0.9650102977838926	172.0	3.3054847009930173	109.0	0.25132398799607547
1199	Feb25-FISH2-3L1-rep2-cp190-100x_Position013_12_cmle.ics	116	1	0	1.2995999999999999	0.38701601333366864	1.0	0.2918229810711206	1.0	0.31333751335949855	2.74472637564067	0.4210764579392411	0.5667006192300852	0.4151105075099837	0.2194507768669868	0.8054454713223619	1.0036164479950085	178.0	3.4161656878847833	125.0	0.28821558256430674
1200	Feb25-FISH2-3L1-rep2-cp190-100x_Position013_12_cmle.ics	117	1	0	1.083	0.962368725964511	1.0	1.401081809291592	1.0	0.2934412732759675	2.274268842605023	0.9334792615602517	0.970071300960873	0.9332378361848352	0.8751106532970658	0.29463704468828106	0.9706319228463627	114.0	2.1731544974648265	62.0	0.14295492895189613
1201	Feb25-FISH2-3L1-rep2-cp190-100x_Position013_12_cmle.ics	118	1	0	1.5162	0.23891543206639276	1.0	0.8484788251675598	1.0	0.3102032636103427	3.035033234562653	0.7343864614746264	0.8511369782829368	0.733163904181146	0.565569822840334	0.6759951250549918	0.9985977638964438	188.0	3.6162374985980064	135.0	0.31127282916945126
1202	Feb25-FISH2-3L1-rep2-cp190-100x_Position013_12_cmle.ics	119	1	0	1.2995999999999999	2.176070449547681	1.0	0.9378659497950863	1.0	0.30231754564522684	2.615250542921034	0.7580719951189749	0.8427150701647346	0.7503111653447224	0.6481513117754728	0.594529649380098	1.0028398602466657	136.0	2.641398779642422	82.0	0.18906942216218525
1203	Feb25-FISH2-3L1-rep2-cp190-100x_Position013_12_cmle.ics	120	1	0	1.5162	0.2085176774405858	1.0	0.0	1.0	0.1574572407224011	1.8031472733795197	0.20911876276626787	0.5224795739714035	0.2001459002042603	0.027925299095418733	0.9130263615406107	0.7006343900550271	238.0	4.499570307962028	137.0	0.3158842784904802
1204	Feb25-FISH2-3L1-rep2-cp190-100x_Position013_12_cmle.ics	122	1	0	1.083	1.5737271344619248	1.0	0.10317500441073144	1.0	0.2771993517873347	2.533909383708658	0.2395482940893801	0.3586758345817904	0.2395482940893801	0.09516776436667891	0.9140857167020932	0.9547994813217161	102.0	1.928387274840874	51.0	0.11759195768623716
1205	Feb25-FISH2-3L1-rep2-cp190-100x_Position013_12_cmle.ics	122	2	0	0.8664	0.27594420121170077	1.0	1.517785507063743	1.0	0.33064220202131495	2.2448408138504625	0.8430194759306894	0.8933346524578115	0.8405107838426096	0.789757469542358	0.5761399654421597	1.0022527399824555	132.0	2.458386960459285	82.0	0.18906942216218525
1206	Feb25-FISH2-3L1-rep2-cp190-100x_Position013_12_cmle.ics	123	1	0	0.8664	0.3416069947087125	1.0	1.055542675492109	1.0	0.2715854417326567	2.1230028601984006	0.8577210067029215	0.9212542232018646	0.8545411841225677	0.7618836835353846	0.5044995381179513	0.9827449969366053	108.0	2.0390682617326408	55.0	0.12681485632829495
1207	Feb25-FISH2-3L1-rep2-cp190-100x_Position013_12_cmle.ics	124	1	0	1.9493999999999998	0.38238983649052694	1.0	1.969554495985222	1.0	0.28937524416020144	2.727568790370097	0.8729018489770932	0.9313879672751009	0.8724926186345234	0.7897029528843975	0.4994878966970347	0.9938920694963951	324.0	6.25763627824043	295.0	0.680188774851764
1208	Feb25-FISH2-3L1-rep2-cp190-100x_Position013_12_cmle.ics	125	1	0	1.083	0.27272362778860465	1.0	1.518166942115573	1.0	0.34183152125105953	2.267530529898294	0.8844711243536938	0.9321488037858207	0.8769520637980895	0.8111120848304267	0.5167579542607915	0.990952370863006	144.0	2.7265594319236572	95.0	0.21904384274887315
1209	Feb25-FISH2-3L1-rep2-cp190-100x_Position013_12_cmle.ics	126	1	0	1.2995999999999999	3.571910142880933	1.0	0.9769821476146442	1.0	0.23263313742585723	2.4936992522342463	0.781958922489421	0.8717359892661781	0.7821034162452265	0.6611105377231913	0.5812692071966087	0.9311615794022164	166.0	3.101182718739571	97.0	0.22365529206990203
1210	Feb25-FISH2-3L1-rep2-cp190-100x_Position013_12_cmle.ics	127	1	0	1.083	0.17287802360375393	1.0	0.0	1.0	0.28102923539568075	2.149199872344483	0.2055190378314577	0.40340666273224934	0.2055190378314577	0.0323877164777468	0.9160896613216093	0.9811067023296187	158.0	2.9692115687774976	99.0	0.22826674139093092
1211	Feb25-FISH2-3L1-rep2-cp190-100x_Position013_12_cmle.ics	128	1	0	1.2995999999999999	0.14423465216820075	1.0	0.0	1.0	0.29907699693135376	2.2819402031522977	0.1657059639147838	0.36573997366424527	0.1657059639147838	0.02914373915394208	0.9315306836536265	0.9875033831618508	172.0	3.258674203312178	116.0	0.2674640606196767
1212	Feb25-FISH2-3L1-rep2-cp190-100x_Position013_12_cmle.ics	130	1	0	1.083	0.20611753932041502	1.0	0.2918229810711206	1.0	0.2898016182361211	2.2886387260475916	0.449934592902916	0.5868506896723021	0.4476163666771539	0.28981967511715323	0.784614930472844	1.0058601670573237	112.0	2.128459085554098	60.0	0.13834347963086724
1213	Feb25-FISH2-3L1-rep2-cp190-100x_Position013_12_cmle.ics	131	1	0	1.5162	2.8590757402684512	1.0	1.0194453211488863	1.0	0.27385015451777717	2.7427344787203194	0.790694114256898	0.8751395792810316	0.7815449175131475	0.6460044305165334	0.5843482602098998	0.9943941583378645	172.0	3.352295198673857	111.0	0.2559354373171044
1214	Feb25-FISH2-3L1-rep2-cp190-100x_Position013_12_cmle.ics	132	1	0	1.083	0.9874225678784495	1.0	0.10317500441073144	1.0	0.19019396189533283	2.355017015313163	0.33875225059870295	0.5656563008023494	0.32863111157725455	0.09361616585382908	0.8304705205288224	0.7896480001323958	126.0	2.324300724727099	58.0	0.13373203030983835
1215	Feb25-FISH2-3L1-rep2-cp190-100x_Position013_12_cmle.ics	133	1	0	1.2995999999999999	3.8352593546706233	1.0	1.3742323914031862	1.0	0.32698195796120333	2.8516924611605754	0.842581623053068	0.8962899404160424	0.8334001184710269	0.7644865674762187	0.4959555559700389	1.0055532096892108	166.0	3.1948037141012517	115.0	0.2651583359591622
1216	Feb25-FISH2-3L1-rep2-cp190-100x_Position013_12_cmle.ics	134	1	0	1.083	5.106359710287539	1.0	0.0	1.0	0.2341147417940929	2.433389791847959	0.17951249145721013	0.32587895815931356	0.13047054952286938	0.03309540081504544	0.9381313918600495	0.9393650663313187	132.0	2.5286027069805446	69.0	0.1590950015754973
1217	Feb25-FISH2-3L1-rep2-cp190-100x_Position013_12_cmle.ics	135	1	0	1.5162	1.2450522989080552	1.0	1.2466683216206906	1.0	0.24889000910501527	2.3220092963242736	0.7984028244788164	0.8675437121721588	0.7944687289845326	0.7191534969737727	0.5592202501117987	0.9469913645208421	186.0	3.5247315890064383	119.0	0.27438123460122005
1218	Feb25-FISH2-3L1-rep2-cp190-100x_Position013_12_cmle.ics	136	1	0	1.083	0.39043245354691114	1.0	2.513884486303133	1.0	0.3273992772007014	2.447335131924139	0.9933567662565905	0.9993585237258348	0.9929349736379613	0.9790553602811951	0.19094409510638907	0.9979482072511788	164.0	3.1032978045096837	113.0	0.2605468866381333
1219	Feb25-FISH2-3L1-rep2-cp190-100x_Position014_13_cmle.ics	1	1	0	1.9493999999999998	0.3356560166680245	1.0	1.0542408233015097	1.0	0.24124930233947928	2.1815585887364835	0.6782670431832064	0.7949413318579684	0.6799076404501568	0.5345484839665996	0.6465623900913033	0.9058651206057048	338.0	6.2428306778496605	287.0	0.6617429775676483
1220	Feb25-FISH2-3L1-rep2-cp190-100x_Position014_13_cmle.ics	2	1	0	1.2995999999999999	0.403600934268058	1.0	1.5476250661609716	1.0	0.3033127022507	2.265094528041349	0.8048252065162947	0.8650766833363811	0.8048252065162947	0.7185216693036087	0.5458494659328956	0.996275246800078	232.0	4.318673574549002	183.0	0.42194761287414506
1221	Feb25-FISH2-3L1-rep2-cp190-100x_Position014_13_cmle.ics	2	2	0	1.083	2.927814583342417	1.0	2.374435508915557	1.0	0.3182908668164536	2.231349705023904	0.9267751655708119	0.9527974112914126	0.9262703037916312	0.8939034958696741	0.434407830562996	1.0037448068652235	118.0	2.215734823605444	68.0	0.15678927691498287
1222	Feb25-FISH2-3L1-rep2-cp190-100x_Position014_13_cmle.ics	4	1	0	1.083	0.2581965830929859	1.0	2.21169294369157	1.0	0.3516970846652616	2.826909498148991	0.9936186283958013	0.9993813976506134	0.9925507253926497	0.9771963639205064	0.19548489264131863	1.0127643599414025	124.0	2.3732263081780505	77.0	0.17754079885961296
1223	Feb25-FISH2-3L1-rep2-cp190-100x_Position014_13_cmle.ics	5	1	0	1.5162	0.3960045234793435	1.0	0.9971598751598192	1.0	0.3159124829187753	2.786996888035612	0.754503146126079	0.8355417728127897	0.7529638398041211	0.6473503227142201	0.6347999917086409	1.0115589238442555	164.0	3.150108302190523	111.0	0.2559354373171044
1224	Feb25-FISH2-3L1-rep2-cp190-100x_Position014_13_cmle.ics	6	1	0	0.8664	3.1631540197926142	1.0	1.0317500441073144	1.0	0.2645999334001833	1.8134864163878957	0.8042822991373039	0.8668797422305373	0.8018527180126805	0.714049994803035	0.543592526811529	0.9252845940554435	118.0	2.192329574765024	62.0	0.14295492895189613
1225	Feb25-FISH2-3L1-rep2-cp190-100x_Position014_13_cmle.ics	8	1	0	1.2995999999999999	0.36411717803735794	1.0	0.3095250132321943	1.0	0.23954940499514488	2.6587648439953337	0.3929151394237461	0.5262531124824077	0.3929151394237461	0.24039190213272707	0.8416716739305942	0.9591768350076098	182.0	3.365125018663721	113.0	0.2605468866381333
[truncated: 8,753 more rows]
