# Supplementary material for: M1BP cooperates with CP190 to activate transcription at TAD borders and promote chromatin insulator activity
Source: Nat Commun. 2021 Jul 7;12:4170. doi: 10.1038/s41467-021-24407-y (PMC8263732; doi:10.1038/s41467-021-24407-y)
Supplement: Supplementary file 6 — Source Data [file 41467_2021_24407_MOESM6_ESM.zip › Source Data_updated_060121/Source Data 8/Figure 8c/Figure 8c-tango-slide2/cp190-rep3-4/B.xls]

	Label	nuc.idx	idx	tag	ZThickness	_Adist	_Aidx	_Cdist	_Cidx	_NUC_dist	_NUC_idx	compacity	elongation	evf	evfMax	evfMean	evfMin	rad_dist	ratioEllVolume	surface_pix	surface_unit	volume_pix	volume_unit
1	Feb25-FISH2-3L1-rep2-cp190-100x_Position001_0_cmle.ics	1	1	0	1.2995999999999999	0.42113308564062474	1.0	0.3440312022428128	1.0	0.46141264688247224	1.0	0.25987036887592097	1.4808303094675377	0.4355438692146017	0.5720322214698408	0.42672341772708483	0.28920396084880357	0.8073513496063877	0.9700283073424141	282.0	5.2722221304342884	227.0	0.5233994979367811
2	Feb25-FISH2-3L1-rep2-cp190-100x_Position001_0_cmle.ics	2	1	0	1.2995999999999999	4.5294818101695995	1.0	4.673985406663859	1.0	0.5595020986366908	1.0	0.2802993217799496	2.4189837892180663	0.5991136097831217	0.7059831339639289	0.5919014301249564	0.44682684613332785	0.713392672294227	0.9856726620261147	156.0	2.9479214057071887	97.0	0.22365529206990203
3	Feb25-FISH2-3L1-rep2-cp190-100x_Position001_0_cmle.ics	3	1	0	1.2995999999999999	0.2218282901775217	1.0	0.18782027292914727	2.0	0.6275890508929507	1.0	0.27451374210420326	2.607504499435307	0.5936633934375748	0.7054991959489513	0.5934837650118041	0.45728264960481746	0.7155018633466403	0.9813570479873169	178.0	3.3927604390443635	117.0	0.26976978528019113
4	Feb25-FISH2-3L1-rep2-cp190-100x_Position001_0_cmle.ics	4	1	0	1.2995999999999999	0.3923555338043324	1.0	0.2849910099436713	1.0	1.104642543499924	1.0	0.26978921292092234	2.8223452772858946	0.8110192383034002	0.8832505103408458	0.8030084335113512	0.6945017217559849	0.5394071017390485	1.003789439879924	158.0	3.0628325641391765	97.0	0.22365529206990203
5	Feb25-FISH2-3L1-rep2-cp190-100x_Position001_0_cmle.ics	5	1	0	0.8664	2.3487280252366927	1.0	1.3212710844960538	1.0	1.1112288054572363	1.0	0.24351385976785178	2.407092025790885	0.8611256965734514	0.9219668354816308	0.8599569775910838	0.7820085028540457	0.508479836173041	0.9653015091000418	112.0	2.081648587873258	55.0	0.12681485632829495
6	Feb25-FISH2-3L1-rep2-cp190-100x_Position001_0_cmle.ics	6	1	0	1.7328	0.6331257142382136	1.0	0.4680869440410052	1.0	0.0	1.0	0.2277377102380371	2.6837613975553185	0.2025112131355764	0.3663288392585438	0.2025112131355764	0.0271430650560326	0.9036555504369237	0.8647047912264307	184.0	3.5034414259361295	112.0	0.25824116197761887
7	Feb25-FISH2-3L1-rep2-cp190-100x_Position001_0_cmle.ics	7	1	0	1.5162	2.265554812152076	1.0	2.2957292180322937	1.0	2.14858143081682	1.0	0.27708847204661974	2.741965229170506	0.9622262005805867	0.9870045576770825	0.9598796031468656	0.9183754983844854	0.31422425131635445	1.0013610594010829	200.0	3.861004721221958	140.0	0.3228014524720236
8	Feb25-FISH2-3L1-rep2-cp190-100x_Position001_0_cmle.ics	8	1	0	1.2995999999999999	0.2190494014135022	1.0	0.287212111442741	1.0	0.815064591942846	1.0	0.28230249772101607	2.415028092806183	0.6538401781552644	0.7465023712110562	0.6534480590102321	0.5369590790379024	0.6659168070388137	0.9812765294156353	194.0	3.656702738968513	135.0	0.31127282916945126
9	Feb25-FISH2-3L1-rep2-cp190-100x_Position001_0_cmle.ics	9	1	0	1.2995999999999999	NA	0.0	0.4744564051149166	1.0	1.9562917787640053	1.0	0.2830711861397215	2.528789920088109	0.9677557240559025	0.9883567499256616	0.962431236990782	0.9208296164139161	0.351007065035736	0.9888159052714224	166.0	3.147993216420412	107.0	0.2467125386750466
10	Feb25-FISH2-3L1-rep2-cp190-100x_Position001_0_cmle.ics	10	1	0	1.083	NA	0.0	0.27637973106080066	1.0	0.42540144110901373	1.0	0.2696112908895111	2.3904961989565554	0.5587760871372744	0.7084726033092209	0.553205288101771	0.39526897813253514	0.7479776159933883	0.9867267736449247	116.0	2.1944446605351353	61.0	0.1406492042913817
11	Feb25-FISH2-3L1-rep2-cp190-100x_Position001_0_cmle.ics	11	1	0	1.7328	0.3135211226693068	1.0	0.29924214649462594	1.0	0.0	1.0	0.30926947048343306	2.6205199573825806	0.20084246722544594	0.3261745110681281	0.1841865463142059	0.022888459058671824	0.9202885568257364	0.9889743133836196	270.0	5.167886400852853	232.0	0.5349281212393534
12	Feb25-FISH2-3L1-rep2-cp190-100x_Position001_0_cmle.ics	12	1	0	1.2995999999999999	0.5515508017780556	1.0	0.14615249748036696	1.0	1.4199491695140265	1.0	0.2757759719652211	2.055461704978408	0.847413309239257	0.9064472189138499	0.8440661491916164	0.7605377359782058	0.518672145073998	0.9812457599325318	206.0	3.784443717390366	146.0	0.3366358004351103
13	Feb25-FISH2-3L1-rep2-cp190-100x_Position001_0_cmle.ics	16	1	0	1.2995999999999999	0.6201932480156388	1.0	0.15055223597420814	1.0	1.2594114294931633	1.0	0.27004453453403476	2.4188196608432855	0.8086090440755581	0.8879374165235642	0.8073268460217515	0.7147567258156841	0.5446769122803682	0.9632090044435065	192.0	3.588602078217364	130.0	0.29974420586687905
14	Feb25-FISH2-3L1-rep2-cp190-100x_Position001_0_cmle.ics	18	1	0	1.2995999999999999	0.26805034795310245	1.0	4.998586956742882	1.0	0.744005537498231	1.0	0.2933122770712693	2.990043032293198	0.6498899952369072	0.734230760507156	0.6490394429449523	0.5385356891741704	0.6635702537347891	0.9987927338938862	144.0	2.7967751784449164	88.0	0.20290377012527194
15	Feb25-FISH2-3L1-rep2-cp190-100x_Position001_0_cmle.ics	19	1	0	1.2995999999999999	5.035239815287459	1.0	0.25196889277744217	1.0	0.5963412819178956	1.0	0.30682137300883505	2.5959080281997227	0.5764515382835994	0.6880021589945254	0.5740458015267176	0.4305227851029378	0.7394358275021032	0.9874815589979294	184.0	3.50344142593613	130.0	0.29974420586687905
16	Feb25-FISH2-3L1-rep2-cp190-100x_Position001_0_cmle.ics	20	1	0	1.7328	0.25803107570896194	1.0	0.2691249992968196	1.0	0.0	1.0	0.3014697881971052	2.8886185852138238	0.19723767040853307	0.397341022876241	0.18317547101433065	0.02210221603797644	0.9239386572301436	0.9819722071691435	254.0	4.880538852088281	209.0	0.4818964540475209
17	Feb25-FISH2-3L1-rep2-cp190-100x_Position001_0_cmle.ics	21	1	0	1.2995999999999999	0.5027621997614201	1.0	0.2504518549804724	1.0	1.104642543499924	1.0	0.29314829369177076	1.9211405777095292	0.7807942953628891	0.8829977254015434	0.7788127433331938	0.647520966774117	0.6094081009658374	0.9957401540285332	200.0	3.743978477019859	144.0	0.33202435111408135
18	Feb25-FISH2-3L1-rep2-cp190-100x_Position001_0_cmle.ics	22	1	0	1.083	0.28042319480775857	1.0	0.18750095249104468	1.0	0.622541700711641	1.0	0.2659059822000516	1.8027698781626584	0.5843343090743919	0.705856775706377	0.57708224953607	0.43280198150491883	0.72645163624876	0.9702531125694296	192.0	3.5417915805365245	129.0	0.29743848120636457
19	Feb25-FISH2-3L1-rep2-cp190-100x_Position001_0_cmle.ics	23	1	0	1.2995999999999999	2.0789865763582296	1.0	0.15797479741126136	1.0	2.3200965573402272	1.0	0.314705629298734	2.374475061617037	0.9344431857360981	0.9679788701177165	0.9337536324681082	0.8936671920405851	0.41094754435922554	0.9889470236453375	230.0	4.344193909159533	184.0	0.42425333753465955
20	Feb25-FISH2-3L1-rep2-cp190-100x_Position001_0_cmle.ics	23	2	0	1.2995999999999999	3.731331121858961	1.0	3.9108289596668158	1.0	0.0	1.0	0.14347369714914668	2.333049596044771	0.043294094468797714	0.15792616854652022	0.05944934246170517	0.021642942750660824	0.9669563012043738	0.8810150906770605	140.0	2.660573856942619	59.0	0.13603775497035278
21	Feb25-FISH2-3L1-rep2-cp190-100x_Position001_0_cmle.ics	24	1	0	1.2995999999999999	0.2626721795669301	1.0	0.2219202659648897	1.0	2.263762234040641	1.0	0.3046286893447269	2.444086748628235	0.9616718672577038	0.9831527634556924	0.9606138929437131	0.9290822407628129	0.31908461236213637	1.0080795124151058	202.0	3.858889635451847	149.0	0.34355297441665367
22	Feb25-FISH2-3L1-rep2-cp190-100x_Position001_0_cmle.ics	25	1	0	1.083	0.3155604294946725	1.0	0.32667918190135126	1.0	0.20635000882146287	1.0	0.2742869488096087	2.2645841067028316	0.27621735464321606	0.39527496602149215	0.2762058038756675	0.13969113247575302	0.8812673234391818	0.9789302710140289	124.0	2.3498210593376303	68.0	0.15678927691498287
23	Feb25-FISH2-3L1-rep2-cp190-100x_Position001_0_cmle.ics	25	2	0	1.5162	0.25501670499966766	2.0	0.22780821162301462	2.0	1.1349250485180458	1.0	0.28005898439743604	2.4934390340643775	0.6901468102555415	0.765788936674842	0.6887953704523666	0.5750260854833804	0.7110758304224774	0.9972239915223681	246.0	4.678351955604945	192.0	0.4426991348187751
24	Feb25-FISH2-3L1-rep2-cp190-100x_Position001_0_cmle.ics	26	1	0	1.2995999999999999	1.5077428778029507	1.0	2.7829009207177897	1.0	0.8779414014559871	1.0	0.28102923539568075	2.4831263038054487	0.6808532398275988	0.7824749799108773	0.6801227262765724	0.5687632405581123	0.6523040955840961	0.983562269200457	158.0	2.9926168176179173	99.0	0.22826674139093092
25	Feb25-FISH2-3L1-rep2-cp190-100x_Position001_0_cmle.ics	27	1	0	1.083	0.3105625182433921	1.0	0.3113712966459579	1.0	1.4930362603455627	1.0	0.3148577864191545	2.3873538162540537	0.8967784075346074	0.9428004045426771	0.8967784075346074	0.8382303364867997	0.41212126053693393	0.9973899089067081	148.0	2.792545006904694	95.0	0.21904384274887315
26	Feb25-FISH2-3L1-rep2-cp190-100x_Position001_0_cmle.ics	28	1	0	1.2995999999999999	0.39163635970047483	1.0	0.09315896379997117	1.0	0.41270001764292574	1.0	0.2970299522544141	2.2509537216916073	0.47344672790692305	0.5934388739595444	0.4727383326531712	0.32437187670842604	0.8171532358167541	0.9960080823726437	186.0	3.5247315890064383	130.0	0.29974420586687905
27	Feb25-FISH2-3L1-rep2-cp190-100x_Position001_0_cmle.ics	29	1	0	1.5162	0.5198903708624566	1.0	0.4118287816629345	1.0	1.0317500441073144	1.0	0.25353326011043587	2.540563969555028	0.7370117449800995	0.8157918297913903	0.734944368025655	0.6401828082141607	0.6214287962259692	0.9626763769118765	190.0	3.637527661668315	124.0	0.28590985790379225
28	Feb25-FISH2-3L1-rep2-cp190-100x_Position001_0_cmle.ics	30	1	0	1.083	0.09388908311584522	1.0	0.49984902581586166	1.0	1.7539750749824343	1.0	0.279227296103668	2.3768585122558554	0.9172171724697429	0.9562782496398947	0.9123660987764698	0.8636401264921605	0.44441700242421245	0.9809997313338951	182.0	3.365125018663721	122.0	0.2812984085827634
29	Feb25-FISH2-3L1-rep2-cp190-100x_Position001_0_cmle.ics	31	1	0	1.5162	0.2624355067930909	1.0	0.3355573687990299	1.0	2.5027271478389728	1.0	0.25386607301735703	2.118836471684517	0.9870048524273457	0.9965399098942729	0.9864313151361019	0.9669159541472029	0.21178945419129305	0.9385690626046563	198.0	3.72268831394955	132.0	0.30435565518790797
30	Feb25-FISH2-3L1-rep2-cp190-100x_Position001_0_cmle.ics	32	1	0	1.5162	0.36999655046557417	1.0	0.25703060985481524	1.0	0.815064591942846	1.0	0.1911926826341211	1.9033796850702533	0.6561622694201514	0.7444477107371206	0.655566987579922	0.5334570441684428	0.6605086400642133	0.8503723719118171	222.0	4.212222759197455	136.0	0.31357855382996574
31	Feb25-FISH2-3L1-rep2-cp190-100x_Position001_0_cmle.ics	33	1	0	1.083	2.599474652523538	1.0	2.4367616332800495	1.0	2.014971786093599	1.0	0.3068914311146678	2.248397397937042	0.9463717352014459	0.974877245173776	0.9463317499160309	0.9097612078755019	0.3459657203525772	1.0095458170041984	132.0	2.458386960459285	79.0	0.18215224818064185
32	Feb25-FISH2-3L1-rep2-cp190-100x_Position001_0_cmle.ics	36	1	0	1.083	0.3136262951092376	1.0	0.14955251451077298	1.0	1.4020616472171954	1.0	0.22627814517967254	1.968375084646778	0.8728324674448418	0.945073712974833	0.8728324674448418	0.7756519465623103	0.49469749434515525	0.8800876370649197	192.0	3.5886020782173644	119.0	0.27438123460122005
33	Feb25-FISH2-3L1-rep2-cp190-100x_Position001_0_cmle.ics	37	1	0	1.2995999999999999	0.37910931910001855	1.0	0.03990867129024022	1.0	1.1321417835580119	1.0	0.3099409229247099	2.775987346411795	0.7892023821146149	0.8580054671482964	0.786468807966416	0.6958410621888119	0.5821803558512999	0.9936850327244804	156.0	2.9713266545476085	102.0	0.23518391537247432
34	Feb25-FISH2-3L1-rep2-cp190-100x_Position001_0_cmle.ics	38	1	0	1.5162	0.24776280931789493	1.0	0.12485374364533465	1.0	1.4048755524468903	1.0	0.2693026791219427	2.50973670750567	0.857013373617097	0.9090549606788999	0.855760430088417	0.7779801839427734	0.4653937692689536	0.9743929036216792	174.0	3.350180112903746	112.0	0.25824116197761887
35	Feb25-FISH2-3L1-rep2-cp190-100x_Position001_0_cmle.ics	39	1	0	0.8664	4.130385363896131	1.0	3.9909913154945866	1.0	0.10317500441073144	1.0	0.16729976016446893	2.100430382285797	0.25272646251749237	0.3627660988328004	0.25272646251749237	0.09751549881560123	0.8836395547747227	0.8785449378400495	136.0	2.4307515400786426	61.0	0.1406492042913817
36	Feb25-FISH2-3L1-rep2-cp190-100x_Position001_0_cmle.ics	40	1	0	1.2995999999999999	0.11059508487400319	1.0	0.1993454513544652	1.0	1.4426656410597385	1.0	0.2629681350661099	2.1697503011225256	0.8947273980753067	0.9484119863628208	0.8905153607147241	0.814250096801307	0.4919415741606013	0.9880301742550204	168.0	3.1458781306503005	105.0	0.24210108935401767
37	Feb25-FISH2-3L1-rep2-cp190-100x_Position001_0_cmle.ics	41	1	0	1.7328	0.34553062179947536	2.0	0.2815695302301525	1.0	2.3825999999999996	1.0	0.3253662349045958	2.4985785844898687	0.9468788115286118	0.9741218041987113	0.9458159955761757	0.8990991556299832	0.3609552909742731	0.9943826242370709	282.0	5.389248374636387	254.0	0.5856540637706713
38	Feb25-FISH2-3L1-rep2-cp190-100x_Position001_0_cmle.ics	42	1	0	1.083	0.20772730142884122	1.0	3.4643341129322733	1.0	1.3389208086236206	1.0	0.2802220647444271	2.604354101658167	0.8035585934747375	0.8552286660559509	0.8026777535057431	0.7377351842717215	0.5328997906474411	1.0082827489244575	112.0	2.128459085554098	59.0	0.13603775497035278
39	Feb25-FISH2-3L1-rep2-cp190-100x_Position001_0_cmle.ics	42	2	0	1.2995999999999999	3.620711247771942	1.0	0.19262042221862005	1.0	2.054212141376967	1.0	0.24033853635917513	2.3770889876741585	0.954428863364104	0.9828870410823761	0.9539214995419633	0.912176731731379	0.40862128397826336	0.9534285597850154	148.0	2.7925450069046938	83.0	0.1913751468226997
40	Feb25-FISH2-3L1-rep2-cp190-100x_Position001_0_cmle.ics	43	1	0	1.7328	0.4532540463283593	1.0	3.2843986219235304	1.0	0.7295574526778015	1.0	0.25865289273487824	2.831920268909327	0.6178901208599237	0.708923669293023	0.6026881528753253	0.4901636421975828	0.7419302917026007	0.9527083838237399	170.0	3.2607892890822887	106.0	0.24440681401453213
41	Feb25-FISH2-3L1-rep2-cp190-100x_Position001_0_cmle.ics	45	1	0	1.9493999999999998	5.20085144771227	1.0	1.4448462349223665	1.0	0.0	1.0	0.12833261730376985	5.0114029747366065	0.15898503903979042	0.2894574168242731	0.15669637272145237	0.02794969349533068	0.9389028093238417	0.7771738598824086	142.0	2.7520797665341874	57.0	0.13142630564932387
42	Feb25-FISH2-3L1-rep2-cp190-100x_Position001_0_cmle.ics	46	1	0	1.5162	1.386756267316521	1.0	1.530645764628728	1.0	1.1961505589055579	1.0	0.23543358560236521	3.4120982586213953	0.8472	0.89268	0.845184	0.79348	0.5028085732070986	0.9861680147924895	124.0	2.4668473035397294	63.0	0.1452606536124106
43	Feb25-FISH2-3L1-rep2-cp190-100x_Position001_0_cmle.ics	47	1	0	1.2995999999999999	0.3517539594381056	1.0	0.13801769116861204	1.0	0.751125369937127	1.0	0.31024454638829513	2.7411689314263272	0.6515767035950181	0.7509821539520346	0.6490436544729824	0.5306785704044276	0.6554038353834634	1.0071659289102486	160.0	3.0607174783690656	106.0	0.24440681401453213
44	Feb25-FISH2-3L1-rep2-cp190-100x_Position001_0_cmle.ics	48	1	0	1.2995999999999999	0.3234730835419177	1.0	0.29083447387963784	1.0	1.4930362603455627	1.0	0.30549004043139827	2.2432539237432283	0.8680400966909304	0.9363826939622796	0.8650150908867432	0.7908444068120672	0.5060637574709996	0.9817912162711133	200.0	3.743978477019859	147.0	0.33894152509562475
45	Feb25-FISH2-3L1-rep2-cp190-100x_Position001_0_cmle.ics	49	1	0	1.2995999999999999	0.2878460234007336	1.0	0.24702868329285513	1.0	0.9788040346074901	1.0	0.30682137300883505	2.6384908474089395	0.7251466033370992	0.8140155095955054	0.723202139678587	0.6079446327423086	0.6083875435957924	0.9994061714110829	184.0	3.5034414259361295	130.0	0.29974420586687905
46	Feb25-FISH2-3L1-rep2-cp190-100x_Position001_0_cmle.ics	50	1	0	1.7328	0.2347477547781511	2.0	0.42173438635306776	2.0	0.0	1.0	0.21245358495452607	1.9136467416960654	0.30371728693023214	0.4927402107722303	0.29044310266342577	0.021762189832430064	0.8697872287186477	0.9231739735339926	306.0	5.668135580320516	232.0	0.5349281212393534
47	Feb25-FISH2-3L1-rep2-cp190-100x_Position001_0_cmle.ics	53	1	0	1.2995999999999999	3.9130207161251023	1.0	0.47212742053836304	1.0	0.622541700711641	1.0	0.2983193720086381	2.5637158321473383	0.5860382052828	0.7131436552213632	0.57555197704325	0.43509833700936434	0.7355025324554497	0.9926393719490841	158.0	3.0160220664583375	102.0	0.23518391537247432
48	Feb25-FISH2-3L1-rep2-cp190-100x_Position001_0_cmle.ics	54	1	0	1.7328	0.5650540756158533	1.0	0.15832682717368432	1.0	1.1748605781810455	1.0	0.2840161536288741	2.6864298139364173	0.7173641281168099	0.8147077250706678	0.7132726026631683	0.5528280353324254	0.7059315839647519	0.9796214185053396	302.0	5.7425814983819965	263.0	0.6064055857153013
49	Feb25-FISH2-3L1-rep2-cp190-100x_Position001_0_cmle.ics	54	2	0	1.083	0.3126416946617921	2.0	0.28783309936294116	2.0	0.0	1.0	0.2714970799337216	2.6487137455331045	0.12121327995623156	0.22943133384906358	0.12121327995623156	0.017961826155760346	0.9579804062447648	0.9771998540823443	134.0	2.5498928700508534	76.0	0.1752350741990985
50	Feb25-FISH2-3L1-rep2-cp190-100x_Position001_0_cmle.ics	56	1	0	1.5162	0.437436514578687	1.0	0.27666020482210674	1.0	2.0495994678846956	1.0	0.2986224021847657	2.654367707798324	0.9605826785055743	0.9863869110096167	0.9597245468213668	0.9134669938441463	0.37952855682682096	1.0005663268604257	196.0	3.748208648560081	141.0	0.325107177132538
51	Feb25-FISH2-3L1-rep2-cp190-100x_Position001_0_cmle.ics	58	1	0	1.2995999999999999	0.42724677711059533	1.0	0.15627888659824132	1.0	0.6016084874694266	1.0	0.2938803076779628	2.491891483293849	0.5705300340620325	0.6676518824229098	0.5625912375871825	0.44857804530790996	0.7479689749988191	0.9987053355639322	168.0	3.2160938771715606	111.0	0.2559354373171044
52	Feb25-FISH2-3L1-rep2-cp190-100x_Position001_0_cmle.ics	59	1	0	1.2995999999999999	0.18414998315380854	1.0	3.3483552206128544	1.0	0.0	1.0	0.30243065278557746	2.970662165382981	0.17365234202494628	0.3491643686395352	0.17365234202494628	0.02999048077017439	0.9254884745810128	0.9838448254802288	150.0	2.9074561653366824	95.0	0.21904384274887315
53	Feb25-FISH2-3L1-rep2-cp190-100x_Position001_0_cmle.ics	60	1	0	1.7328	0.2752318131560597	1.0	0.21700012775331756	1.0	0.5556144027286182	1.0	0.2986224021847657	2.7380241317250498	0.5216523255160003	0.6392181260896462	0.520161970642821	0.37936561498228444	0.779662909182468	1.0050279751646147	196.0	3.771613897400501	141.0	0.325107177132538
54	Feb25-FISH2-3L1-rep2-cp190-100x_Position001_0_cmle.ics	61	1	0	1.9493999999999998	NA	0.0	0.18026893698838814	1.0	0.0	1.0	0.16803486016057587	3.1343682995296778	0.08847023696788066	0.2134437772256821	0.08847023696788066	0.03193551621564411	0.9518705014795745	0.9241938129139113	176.0	3.582117515537833	90.0	0.20751521944630086
55	Feb25-FISH2-3L1-rep2-cp190-100x_Position001_0_cmle.ics	62	1	0	1.083	3.197052427176861	1.0	0.5395316511512696	1.0	1.3107987492438529	1.0	0.2859744172986084	2.2520240668462588	0.8319998596343475	0.8887514475207917	0.8285082640277924	0.7499868407200758	0.5660219391492824	0.9932441473345511	134.0	2.5264876212104332	78.0	0.17984652352012742
56	Feb25-FISH2-3L1-rep2-cp190-100x_Position001_0_cmle.ics	63	1	0	1.5162	0.3070693448666673	1.0	0.32866642694528714	1.0	0.9479040472602467	1.0	0.3015112354516853	2.47452963357178	0.6357996540659575	0.7506522212498818	0.6297314286418597	0.5008874317478708	0.7298348506674971	0.9989005645825445	266.0	5.055090328190976	224.0	0.5164823239552377
57	Feb25-FISH2-3L1-rep2-cp190-100x_Position001_0_cmle.ics	64	1	0	1.083	0.32009914795317623	1.0	0.23809576979967748	1.0	1.6294049638174177	1.0	0.2869183232007768	1.7412659145946023	0.8981401896858329	0.940941760521636	0.8959098992294013	0.8250444576170717	0.44135910356945923	0.9980937477133844	192.0	3.541791580536525	134.0	0.30896710450893683
58	Feb25-FISH2-3L1-rep2-cp190-100x_Position001_0_cmle.ics	66	1	0	1.5162	0.4118594149635242	1.0	0.17503330210823778	1.0	1.3904875446279013	1.0	0.20125112377508414	4.151546472482877	0.9248624072744676	0.9522114540958762	0.9220906117891042	0.8760568716598868	0.3942237208300911	0.8868892024721139	112.0	2.1986748320753575	50.0	0.11528623302572269
59	Feb25-FISH2-3L1-rep2-cp190-100x_Position001_0_cmle.ics	67	1	0	1.2995999999999999	2.9389833393977907	1.0	0.32444501598802117	1.0	1.8760524407658075	1.0	0.2939427232771369	2.386323849723617	0.9580755178727947	0.9882279942029488	0.9568605670349125	0.9082581944094905	0.3270423093806071	0.999211748081854	172.0	3.258674203312178	115.0	0.2651583359591622
60	Feb25-FISH2-3L1-rep2-cp190-100x_Position001_0_cmle.ics	69	1	0	1.2995999999999999	1.6967381893627043	1.0	5.202779012053036	1.0	0.20635000882146287	1.0	0.2643994242775595	2.985507703997535	0.30695595223589617	0.3857073230169368	0.30695595223589617	0.1942663275252833	0.8740310480691275	0.9855976426778932	134.0	2.620108616572113	75.0	0.17292934953858405
61	Feb25-FISH2-3L1-rep2-cp190-100x_Position001_0_cmle.ics	70	1	0	1.2995999999999999	0.1574650400239341	1.0	0.20029191571008995	1.0	1.7191228691225526	1.0	0.2786623371401123	2.563758074374072	0.917297118046719	0.9580547393748698	0.909824244807934	0.8484834463133054	0.4058689494067301	0.9925158390787167	190.0	3.6141224128278955	130.0	0.29974420586687905
62	Feb25-FISH2-3L1-rep2-cp190-100x_Position001_0_cmle.ics	72	1	0	1.5162	0.11134271218509845	1.0	0.3099548622713449	1.0	1.3318330934235014	1.0	0.26177844781811643	2.211098812380523	0.8372384298151825	0.9026538872766152	0.8343287001680159	0.75436459447075	0.4988355214520182	0.9642004847141241	194.0	3.680107987808933	130.0	0.29974420586687905
63	Feb25-FISH2-3L1-rep2-cp190-100x_Position001_0_cmle.ics	73	1	0	1.5162	0.189541039560764	1.0	0.5418517770659367	1.0	1.4772412513556012	1.0	0.2965696386911721	2.7661713879188987	0.8568169934145214	0.9057003417780034	0.8547936070083436	0.7963275915639185	0.48958925273250575	0.9753469919189869	188.0	3.5928322497575866	132.0	0.30435565518790797
64	Feb25-FISH2-3L1-rep2-cp190-100x_Position001_0_cmle.ics	76	1	0	1.5162	0.4031067870049394	1.0	0.21253839424299228	1.0	0.0	1.0	0.30872961252852577	2.408356386060732	0.15778825731667806	0.31787321357860254	0.15454120018719175	0.02644443644479643	0.946598751654897	0.9598805569181409	192.0	3.6822230735790438	139.0	0.32049572781150915
65	Feb25-FISH2-3L1-rep2-cp190-100x_Position001_0_cmle.ics	77	1	0	1.2995999999999999	3.4360055084639005	1.0	0.45014097283079085	1.0	1.0368959615364501	1.0	0.23561944901923448	3.50996404172453	0.7343802998439726	0.7984999321619971	0.7286479886032156	0.6567481853334238	0.6099208688574941	0.9485095337339311	120.0	2.3306459820374323	60.0	0.13834347963086724
66	Feb25-FISH2-3L1-rep2-cp190-100x_Position001_0_cmle.ics	78	1	0	1.2995999999999999	0.08354796564546516	1.0	0.40245736770396096	1.0	0.3777847188762272	1.0	0.3288580113149757	2.24056740668356	0.49475570849912176	0.6393017170305051	0.484890848478331	0.29464100082446143	0.7919151523440384	0.9944167418922096	188.0	3.569427000917167	139.0	0.32049572781150915
67	Feb25-FISH2-3L1-rep2-cp190-100x_Position001_0_cmle.ics	80	1	0	1.2995999999999999	0.42636813554898834	1.0	0.25147680132757877	1.0	0.9077480443748005	1.0	0.2876507629637746	2.4770373039852593	0.6720954907161804	0.7749104774535809	0.6694496021220159	0.5576293103448275	0.6429506649545684	0.9872473051746843	188.0	3.546021752076747	130.0	0.29974420586687905
68	Feb25-FISH2-3L1-rep2-cp190-100x_Position001_0_cmle.ics	81	1	0	1.2995999999999999	0.16539043233153206	1.0	0.08759365129482685	1.0	1.074245800390238	1.0	0.2714970799337216	2.982326638232628	0.7701630069724978	0.838629719680987	0.7678073055127198	0.6762093073859282	0.5883635480189715	0.987134388066988	134.0	2.596703367731693	76.0	0.1752350741990985
69	Feb25-FISH2-3L1-rep2-cp190-100x_Position001_0_cmle.ics	83	1	0	1.2995999999999999	0.4910067701726788	1.0	0.18751543112489605	1.0	1.4903888148537288	1.0	0.3285581964084495	2.193115019512169	0.8842527973800148	0.9383718663495653	0.875114039533705	0.7900463955709774	0.464860238995934	1.010399893217953	178.0	3.392760439044364	128.0	0.2951327565458501
70	Feb25-FISH2-3L1-rep2-cp190-100x_Position001_0_cmle.ics	84	1	0	0.8664	NA	0.0	4.220663486875354	1.0	0.20635000882146287	1.0	0.28758054650375425	2.244460342679408	0.3752248451950781	0.5297034431161555	0.3752248451950781	0.20987408669075627	0.8473190395502218	0.9921392397582934	116.0	2.1710394116947156	63.0	0.1452606536124106
71	Feb25-FISH2-3L1-rep2-cp190-100x_Position001_0_cmle.ics	85	1	0	1.7328	0.2917391088858945	1.0	0.11118401509978294	1.0	0.6921189703237084	1.0	0.29734294307781217	2.330755570137211	0.557913177337433	0.6719415837178444	0.5553274991882173	0.39806815767425263	0.7524890599325246	0.9852654384413319	286.0	5.385018203096164	248.0	0.5718197158075845
72	Feb25-FISH2-3L1-rep2-cp190-100x_Position001_0_cmle.ics	87	1	0	1.2995999999999999	0.3447650960769917	1.0	0.20549124814993822	1.0	1.9147436595932399	1.0	0.2879608720554036	2.269215898920947	0.9366802889184566	0.9647286637521384	0.9355319014129126	0.8965619654058163	0.33933752670737183	0.9952136094289036	186.0	3.5247315890064383	128.0	0.2951327565458501
73	Feb25-FISH2-3L1-rep2-cp190-100x_Position001_0_cmle.ics	89	1	0	1.2995999999999999	0.3084928018095574	1.0	3.1852066829807537	1.0	2.3825999999999996	1.0	0.29388427730391214	2.4168008679442385	0.9868950749464668	0.9969379014989294	0.9863468950749464	0.9694475374732334	0.26190723491220214	0.992865494020396	174.0	3.3033696152229064	117.0	0.26976978528019113
74	Feb25-FISH2-3L1-rep2-cp190-100x_Position001_0_cmle.ics	90	1	0	1.2995999999999999	0.26289169362918285	1.0	0.4425087022907318	1.0	0.5963412819178956	1.0	0.2696112908895111	2.6929118601836484	0.6323296354992076	0.7361998498623739	0.6323296354992076	0.516573525731921	0.6889686107692019	0.9775662688559833	116.0	2.241255158215975	61.0	0.1406492042913817
75	Feb25-FISH2-3L1-rep2-cp190-100x_Position001_0_cmle.ics	91	1	0	0.8664	1.4631027991530443	1.0	0.10895898147449351	1.0	1.5627088357751586	1.0	0.3324903357742127	2.5120036915790087	0.9170691170980213	0.9504353690701287	0.9161176881480857	0.8650416099623042	0.39375679065643565	0.9980586257395114	96.0	1.8411115367895272	51.0	0.11759195768623716
76	Feb25-FISH2-3L1-rep2-cp190-100x_Position001_0_cmle.ics	92	1	0	0.8664	NA	0.0	0.3120368666764397	1.0	0.2918229810711206	1.0	0.3161797036095224	2.11937234175625	0.4610755441741357	0.58348271446863	0.4610755441741357	0.28736395646606916	0.808531304876285	1.0036620946602097	110.0	2.0369531759625294	61.0	0.1406492042913817
77	Feb25-FISH2-3L1-rep2-cp190-100x_Position001_0_cmle.ics	94	1	0	1.5162	0.34998445656007127	1.0	0.5646712465549547	1.0	2.3825999999999996	1.0	0.28506183420143066	2.8562981409144714	0.9992430720062797	0.9999859828149311	0.9962784373642085	0.9663096956869122	0.19723533704142276	0.9912626827128008	200.0	3.8375994723815388	142.0	0.3274129017930525
78	Feb25-FISH2-3L1-rep2-cp190-100x_Position001_0_cmle.ics	95	1	0	1.083	3.8256561113195864	1.0	3.8091182223773212	1.0	0.10317500441073144	1.0	0.33064220202131495	2.3991989516311345	0.32089560973326	0.4586254520769204	0.32089560973326	0.11005512704970798	0.8787666978707874	1.0055856888933694	132.0	2.4817922092997047	82.0	0.18906942216218525
79	Feb25-FISH2-3L1-rep2-cp190-100x_Position001_0_cmle.ics	96	1	0	1.9493999999999998	4.054165894264855	1.0	0.2003726597712085	1.0	0.0	1.0	0.20107538819671514	3.2759593554830944	0.15059256097961327	0.31622402416204326	0.15022487771248483	0.025993893831456616	0.9493858559255387	0.9065815893599786	214.0	4.17387260459706	132.0	0.30435565518790797
80	Feb25-FISH2-3L1-rep2-cp190-100x_Position001_0_cmle.ics	98	1	0	1.2995999999999999	3.4353156701860312	1.0	3.4496514213357545	1.0	0.0	1.0	0.11457510823096455	2.080157069530719	0.08486011277450503	0.22573816858527446	0.08486011277450503	0.02968887928083734	0.9788363712848885	0.7894324513598546	144.0	2.7031541830832366	55.0	0.12681485632829495
81	Feb25-FISH2-3L1-rep2-cp190-100x_Position001_0_cmle.ics	98	2	0	0.8664	0.47190776511055155	1.0	0.28155259695351786	1.0	0.9788040346074901	1.0	0.26179938779914946	2.087049523728899	0.6992019312183609	0.7716631537228197	0.6992019312183609	0.6262227746851862	0.6347577469022876	0.9682243599431049	108.0	2.015663012892221	54.0	0.12450913166778053
82	Feb25-FISH2-3L1-rep2-cp190-100x_Position001_0_cmle.ics	99	1	0	1.083	2.7765016885207623	1.0	1.5805021503961791	1.0	1.3625635475001732	1.0	0.27689958019308064	2.2166292320199537	0.8057609723578748	0.8541540703533169	0.8025053098305505	0.750019378943615	0.5637516558451358	0.9685366721737769	106.0	1.9709676009814916	54.0	0.12450913166778053
83	Feb25-FISH2-3L1-rep2-cp190-100x_Position001_0_cmle.ics	99	2	0	1.2995999999999999	2.868955217177124	1.0	3.1960997541905805	1.0	1.0161559471409798	1.0	0.3012912077705793	2.7016778552463423	0.693347596235834	0.7579066089949305	0.691867044943646	0.6322961722710572	0.6255621999478466	1.0023479922752796	126.0	2.4179217200887786	73.0	0.16831790021755516
84	Feb25-FISH2-3L1-rep2-cp190-100x_Position001_0_cmle.ics	100	1	0	1.7328	0.25904179916940373	2.0	0.25530485633310884	1.0	0.0	1.0	0.20682969759219677	2.430406796892918	0.1453095009596929	0.2334932821497121	0.09944217850287908	0.025125959692898273	0.9507885796891099	0.931695036868969	240.0	4.567670968713177	159.0	0.3666102210217982
85	Feb25-FISH2-3L1-rep2-cp190-100x_Position001_0_cmle.ics	101	1	0	1.5162	NA	0.0	0.41960378269497134	1.0	0.0	1.0	0.176976386152225	3.6399504581402025	0.11099774770439101	0.222678884247406	0.11099774770439101	0.03956917627581959	0.9674530202811849	0.9670010112544247	120.0	2.447672226239532	52.0	0.1198976823467516
86	Feb25-FISH2-3L1-rep2-cp190-100x_Position001_0_cmle.ics	102	1	0	1.5162	0.27091553771837984	1.0	0.3180426381429941	1.0	0.6639153385791856	1.0	0.26171705325020667	2.597686434469653	0.6054381535148579	0.7292789821280984	0.6200950842792475	0.4631226162583502	0.7220240435000804	0.9537295686284649	196.0	3.748208648560081	132.0	0.30435565518790797
87	Feb25-FISH2-3L1-rep2-cp190-100x_Position001_0_cmle.ics	104	1	0	1.2995999999999999	3.797391608292501	1.0	0.19235841318799532	1.0	0.5963412819178956	1.0	0.2794714328294241	2.9925372693780043	0.5778295207828577	0.685181397690444	0.5750055064346622	0.4297064283691514	0.7409768799999836	1.0025132080882793	154.0	2.9968469891581395	95.0	0.21904384274887315
88	Feb25-FISH2-3L1-rep2-cp190-100x_Position001_0_cmle.ics	105	1	0	1.2995999999999999	0.20401939817699566	1.0	0.15836468286820699	1.0	1.857150079393166	1.0	0.23825683175834894	2.2554642289207143	0.9425416207302273	0.9667590027700831	0.9344722482142692	0.9061275349966185	0.36644493893795266	0.9821002822425834	178.0	3.3693551902039434	109.0	0.25132398799607547
89	Feb25-FISH2-3L1-rep2-cp190-100x_Position001_0_cmle.ics	107	1	0	0.8664	0.44587266502234024	1.0	0.31830685226266814	1.0	0.46141264688247224	1.0	0.22723759371077942	1.4696601474417368	0.46228678367972825	0.5813787645201448	0.45847795081494186	0.3479599660337848	0.8079007063709541	0.9236837649521582	152.0	2.788314835364472	84.0	0.1936808714832141
90	Feb25-FISH2-3L1-rep2-cp190-100x_Position001_0_cmle.ics	108	1	0	1.2995999999999999	0.3376012280739324	1.0	0.3257041259793681	1.0	1.9313502455959253	1.0	0.32206233437816617	2.3940831462961243	0.9501100242238207	0.9820309177314669	0.9483348434697387	0.9077969267183195	0.37198117222783034	0.9970224630968956	160.0	3.0373122295286463	108.0	0.24901826333556107
91	Feb25-FISH2-3L1-rep2-cp190-100x_Position001_0_cmle.ics	109	1	0	1.9493999999999998	0.31035928088824266	1.0	0.40953813215569745	1.0	0.7540056732031717	1.0	0.30368093399834295	2.5540008803084273	0.580053706826931	0.708934396055031	0.5538851838217459	0.3863595503694128	0.7318973975702352	0.991747545398535	358.0	6.8536215388398825	351.0	0.8093093558405734
92	Feb25-FISH2-3L1-rep2-cp190-100x_Position001_0_cmle.ics	111	1	0	1.083	0.3360396384910854	1.0	0.26251183580463244	1.0	1.0317500441073144	1.0	0.2921354378512409	2.37356931767068	0.7644157814871017	0.837741987400561	0.7614498551524348	0.6961017611624591	0.5632941940505221	0.9859633399275062	142.0	2.6818640200129282	86.0	0.19829232080424306
93	Feb25-FISH2-3L1-rep2-cp190-100x_Position001_0_cmle.ics	112	1	0	1.083	0.6394507754510985	1.0	0.6230273150922918	1.0	0.9971598751598192	1.0	0.17731151710576265	2.307806606889953	0.7454720700985761	0.8342431544359256	0.7434392113910187	0.6321840087623221	0.6338489918859944	0.8796902238787264	142.0	2.611648273491668	67.0	0.15448355225446841
94	Feb25-FISH2-3L1-rep2-cp190-100x_Position001_0_cmle.ics	113	1	0	1.2995999999999999	0.18937435912997955	1.0	3.5241064606177064	1.0	0.0	1.0	0.2746178615276856	2.4591926784050626	0.1544128422034237	0.3149870112569107	0.15121561313528276	0.0265270099247319	0.9544814935222732	0.9641016282917746	180.0	3.437455850955092	119.0	0.27438123460122005
95	Feb25-FISH2-3L1-rep2-cp190-100x_Position001_0_cmle.ics	114	1	0	1.083	0.11102915145798462	1.0	5.931859013470778	1.0	0.5556144027286182	1.0	0.3382270538663681	2.908910503238724	0.4695514007365565	0.5713463364056851	0.4695514007365565	0.37227410135394434	0.7678394357155973	1.0019108387933156	104.0	1.996487935592023	58.0	0.13373203030983835
96	Feb25-FISH2-3L1-rep2-cp190-100x_Position001_0_cmle.ics	114	2	0	1.083	6.014907679778285	1.0	0.376081432188397	1.0	0.65253602307166	1.0	0.265435257696904	2.322289579641612	0.5333301914104316	0.6285169899480909	0.5317884049579543	0.4341138767513415	0.7448580623740764	1.0015396127162637	150.0	2.8372404188154228	89.0	0.2052094947857864
97	Feb25-FISH2-3L1-rep2-cp190-100x_Position001_0_cmle.ics	115	1	0	1.2995999999999999	0.1584037852862589	1.0	0.25939923326505293	1.0	0.3720027687491155	1.0	0.3167519218599209	2.386768937768894	0.45527270689437777	0.579391820894686	0.4421802541434916	0.2890917242248904	0.7918333006613693	0.9995679085825917	194.0	3.6801079878089324	143.0	0.3297186264535669
98	Feb25-FISH2-3L1-rep2-cp190-100x_Position001_0_cmle.ics	116	1	0	0.8664	0.1308750086015432	1.0	NA	0.0	0.3720027687491155	1.0	0.32979183040324217	2.459677439366028	0.5028408049558301	0.6060170081741871	0.4869872805249074	0.3606539349730582	0.7508272922723342	1.0241736352757391	100.0	1.9070971117705653	54.0	0.12450913166778053
99	Feb25-FISH2-3L1-rep2-cp190-100x_Position001_0_cmle.ics	117	1	0	0.8664	5.219571725985968	1.0	5.585995982409251	1.0	0.42540144110901373	1.0	0.2840517632309768	2.110483588532547	0.4534990322909239	0.5556021344449581	0.4391048495153619	0.336680483619467	0.8135612412310536	0.9822811546109994	114.0	2.1029387509435664	61.0	0.1406492042913817
100	Feb25-FISH2-3L1-rep2-cp190-100x_Position001_0_cmle.ics	118	1	0	1.2995999999999999	3.987014528561762	1.0	0.3652148505837308	1.0	0.0	1.0	0.11087133461124941	1.5737136303323571	0.2345810712562766	0.47491727422828917	0.21402023468978684	0.02760696595163515	0.9085917625658383	0.5352867281981482	190.0	3.450285670944956	82.0	0.18906942216218525
101	Feb25-FISH2-3L1-rep2-cp190-100x_Position001_0_cmle.ics	119	1	0	1.2995999999999999	1.6498850378421983	2.0	1.9925797295215613	2.0	0.3720027687491155	1.0	0.2782095535066763	2.424788972766846	0.4595865796943891	0.5799850516397899	0.4527465724466993	0.28953388294980975	0.8036921620903665	0.9704790688997743	168.0	3.1458781306503005	108.0	0.24901826333556107
102	Feb25-FISH2-3L1-rep2-cp190-100x_Position001_0_cmle.ics	120	1	0	1.2995999999999999	0.6506741865980763	1.0	NA	0.0	0.41270001764292574	1.0	0.24508712537764052	3.6015749532855237	0.4966105950288727	0.6107353310392698	0.4934501041189762	0.3792146032402416	0.759047648057951	0.9812346640721443	130.0	2.5307177927506554	69.0	0.1590950015754973
103	Feb25-FISH2-3L1-rep2-cp190-100x_Position001_0_cmle.ics	121	1	0	1.083	2.377436359922747	1.0	0.1500110621114348	1.0	1.687878142458339	1.0	0.2506190222146619	2.5801590076804723	0.9613952427996049	0.9820655064974542	0.9598297742989589	0.9254046660080554	0.3448547251102698	0.9556343129765724	124.0	2.3498210593376303	65.0	0.14987210293343953
104	Feb25-FISH2-3L1-rep2-cp190-100x_Position001_0_cmle.ics	122	1	0	1.5162	0.48549317926836527	1.0	0.8214081927405312	1.0	0.46141264688247224	1.0	0.26031560351378047	2.462668591326181	0.4915861229794942	0.6297582998022704	0.4847001562478395	0.33397975691707804	0.7861798200166754	0.9875752393544852	210.0	3.990860785413922	146.0	0.3366358004351103
105	Feb25-FISH2-3L1-rep2-cp190-100x_Position001_0_cmle.ics	123	1	0	1.083	0.35479483774466136	1.0	0.2464450207714191	1.0	1.2147909720415644	1.0	0.2786623371401123	2.0054566167329577	0.8154136559855177	0.8896891584533738	0.8114991258065015	0.7109900821587164	0.5468856083025139	0.9924951992983198	190.0	3.543906666306636	130.0	0.29974420586687905
106	Feb25-FISH2-3L1-rep2-cp190-100x_Position001_0_cmle.ics	124	1	0	1.083	3.6398395208338177	1.0	0.16211741505362617	1.0	0.5595020986366908	1.0	0.30231754564522684	2.6409038717455524	0.57436467907248	0.6883768400816495	0.5720966400622091	0.44819690898683456	0.7214733184576333	1.0072762730899563	136.0	2.594588281961582	82.0	0.18906942216218525
107	Feb25-FISH2-3L1-rep2-cp190-100x_Position001_0_cmle.ics	125	1	0	1.2995999999999999	2.316660062076824	1.0	2.246593221911407	1.0	1.9319612809801423	1.0	0.24508712537764052	2.8146938483536434	0.9315109619411257	0.9629303177731248	0.929809705628772	0.8975050806749599	0.35146298486964256	0.9286317113099325	130.0	2.4839072950698156	69.0	0.1590950015754973
108	Feb25-FISH2-3L1-rep2-cp190-100x_Position001_0_cmle.ics	126	1	0	1.5162	0.23715403901671062	1.0	0.42477936613511336	1.0	0.65253602307166	1.0	0.292485254811594	2.4077903036935573	0.5894774566155289	0.7064501233648982	0.5835917793491295	0.44371734965333776	0.7181712778668777	0.99625361886521	202.0	3.8588896354518476	146.0	0.3366358004351103
109	Feb25-FISH2-3L1-rep2-cp190-100x_Position001_0_cmle.ics	127	1	0	1.2995999999999999	5.07528696906979	1.0	3.057736757459112	1.0	0.7540056732031717	1.0	0.26094611572039667	2.861076416327876	0.6466668515719258	0.7448134074803423	0.6424995492934308	0.4957702921965358	0.655783312519756	0.9798198747524876	180.0	3.460861099795512	116.0	0.2674640606196767
110	Feb25-FISH2-3L1-rep2-cp190-100x_Position001_0_cmle.ics	128	1	0	1.083	NA	0.0	NA	0.0	0.6071479441599268	1.0	0.2881764887477712	2.824148546418248	0.7624681185010791	0.8819795958406906	0.7558956248773788	0.5677751618599176	0.6331669317964914	0.9735735800858479	102.0	1.9283872748408741	52.0	0.1198976823467516
111	Feb25-FISH2-3L1-rep2-cp190-100x_Position001_0_cmle.ics	129	1	0	1.2995999999999999	0.03945629180159315	1.0	0.320213174042561	1.0	0.0	1.0	0.2570945244484091	2.323846385445624	0.16262362302644293	0.3425313626471503	0.16262362302644293	0.028913293729151086	0.9309278129936914	0.937107098444421	184.0	3.50344142593613	119.0	0.27438123460122005
112	Feb25-FISH2-3L1-rep2-cp190-100x_Position001_0_cmle.ics	130	1	0	1.2995999999999999	0.5420082578889204	1.0	0.2608343495822493	1.0	1.5551088513712057	1.0	0.2743532130399526	2.6612563080239107	0.9063589601960852	0.9495805571857631	0.9032951289398281	0.8229623364518245	0.451967829658398	0.985621946990658	176.0	3.371470275974055	115.0	0.2651583359591622
113	Feb25-FISH2-3L1-rep2-cp190-100x_Position001_0_cmle.ics	132	1	0	1.5162	0.26778290168228264	1.0	0.45366986420384503	1.0	0.8815276241084421	1.0	0.29072897556794247	2.435049411021893	0.6769892504960171	0.7808604045130149	0.6688975095501791	0.5673472711658621	0.6841839940786076	0.9862857741004432	194.0	3.7035132366493526	137.0	0.3158842784904802
114	Feb25-FISH2-3L1-rep2-cp190-100x_Position001_0_cmle.ics	133	1	0	0.8664	NA	0.0	1.8712154964557357	1.0	0.32626801153583	1.0	0.34804409190663904	2.1918195932143165	0.4966198647945918	0.6106650148358875	0.4883301214401517	0.32887491970267047	0.7705496172573697	1.0229241945999614	110.0	2.0603584248029496	64.0	0.14756637827292504
115	Feb25-FISH2-3L1-rep2-cp190-100x_Position001_0_cmle.ics	134	1	0	1.2995999999999999	5.24311146103204	1.0	0.3442957014964273	1.0	0.6190500264643886	1.0	0.27713793152279875	2.4257493514275	0.5748995861733204	0.6860090068159689	0.5762232229795521	0.4417523734177215	0.7339077644996267	0.9911512392504541	140.0	2.6605738569426194	82.0	0.18906942216218525
116	Feb25-FISH2-3L1-rep2-cp190-100x_Position001_0_cmle.ics	134	2	0	0.8664	6.130125610820674	1.0	1.0538714249882424	1.0	0.687545504971255	1.0	0.3324903357742127	2.54939075048336	0.582468658714703	0.6722933909444986	0.5819818037974683	0.4714695411392405	0.7480145139801977	1.0233046064875255	96.0	1.8177062879491073	51.0	0.11759195768623716
117	Feb25-FISH2-3L1-rep2-cp190-100x_Position005_4_cmle.ics	1	1	0	1.2995999999999999	0.32804944582629414	1.0	0.21137313537213562	1.0	1.2995999999999999	1.0	0.2938803076779628	2.3203143239785424	0.9379518450996417	0.9833810811053534	0.9275610917026645	0.7901418063925136	0.3361839458215563	0.9966330609463183	168.0	3.1926886283311404	111.0	0.2559354373171044
118	Feb25-FISH2-3L1-rep2-cp190-100x_Position005_4_cmle.ics	3	1	0	1.083	NA	0.0	0.3160656903733029	1.0	0.3095250132321943	1.0	0.261512653717724	2.51375480458039	0.46653860333352737	0.5704251314589518	0.44715447154471544	0.3198381745153967	0.8251671239512968	0.9845080697626094	104.0	1.973082686751603	51.0	0.11759195768623716
119	Feb25-FISH2-3L1-rep2-cp190-100x_Position005_4_cmle.ics	6	1	0	1.2995999999999999	0.35483612561761885	1.0	0.13456520693608562	1.0	1.0246530360797799	1.0	0.28102923539568075	2.588998782097863	0.7850971484200706	0.86625867034438	0.7828661826146919	0.6829087737800673	0.545728313447488	0.9904889502297712	158.0	3.016022066458337	99.0	0.22826674139093092
120	Feb25-FISH2-3L1-rep2-cp190-100x_Position005_4_cmle.ics	7	1	0	0.8664	1.462339701391422	1.0	0.24114532644682918	1.0	0.10317500441073144	1.0	0.29416616971153386	2.2215539471494106	0.27690901310926985	0.4399482631189948	0.27690901310926985	0.08943089430894309	0.89533627094567	1.0017143669875221	100.0	1.860286614089725	51.0	0.11759195768623716
121	Feb25-FISH2-3L1-rep2-cp190-100x_Position005_4_cmle.ics	9	1	0	1.5162	0.23083943380449473	1.0	0.24616928035938	1.0	0.7610319551488771	1.0	0.28649227870854427	2.707589546402272	0.5965151529112571	0.6820238281717913	0.5913827895362445	0.4450827904576741	0.7643665516581364	0.9992587178884604	218.0	4.193047681897258	162.0	0.37352739500334153
122	Feb25-FISH2-3L1-rep2-cp190-100x_Position005_4_cmle.ics	9	2	0	1.083	1.300427757873875	1.0	1.6398412382281975	1.0	2.268979998894211	1.0	0.28725007890400167	2.6090537809185803	0.9257972670395386	0.9502704396141053	0.9258479456725055	0.8978318759387065	0.49945434562570695	1.0108724643296902	106.0	2.041183347502752	55.0	0.12681485632829495
123	Feb25-FISH2-3L1-rep2-cp190-100x_Position005_4_cmle.ics	10	1	0	0.8664	3.057214720624441	1.0	3.3101161880574383	1.0	0.2918229810711206	1.0	0.1557087040452072	2.114971629770518	0.4773473814688565	0.6026805082119616	0.46624315669868815	0.2473814688565231	0.7984088644813038	0.8517212753737627	122.0	2.188099403224802	50.0	0.11528623302572269
124	Feb25-FISH2-3L1-rep2-cp190-100x_Position005_4_cmle.ics	11	1	0	1.2995999999999999	2.76499829546387	1.0	0.4579186264167897	1.0	1.2995999999999999	1.0	0.268000903909552	2.092937431487697	0.9437171161776556	0.9878513532729772	0.9426932739252026	0.8006825615016353	0.35696557374180576	0.9931545690645174	168.0	3.1224728818098813	106.0	0.24440681401453213
125	Feb25-FISH2-3L1-rep2-cp190-100x_Position005_4_cmle.ics	12	1	0	1.5162	0.24683263027960492	1.0	0.28401596068408297	1.0	0.10317500441073144	1.0	0.2782095535066763	2.961985215773853	0.32869900548000813	0.47818606195914903	0.3190490248537742	0.09863092053065668	0.8738792139711474	1.0011727746660029	168.0	3.2629043748524	108.0	0.24901826333556107
126	Feb25-FISH2-3L1-rep2-cp190-100x_Position005_4_cmle.ics	13	1	0	1.083	0.31091153460725995	2.0	0.16149241804699377	1.0	0.7252201245704302	1.0	0.26520887130747955	1.9669184539430178	0.6124776289738292	0.7077068725521558	0.6039442172518438	0.49473470340558345	0.7352710914389089	0.9790740455094606	178.0	3.322544692523104	115.0	0.2651583359591622
127	Feb25-FISH2-3L1-rep2-cp190-100x_Position005_4_cmle.ics	14	1	0	1.2995999999999999	6.64320592602733	1.0	6.754808570900948	1.0	0.23070632344123612	1.0	0.3078760800517997	2.577028359505682	0.3825313865602868	0.5482238736130828	0.3754173639254812	0.20683009620188914	0.844503336168161	0.9992462651502603	180.0	3.4140506021146724	126.0	0.2905213072248212
128	Feb25-FISH2-3L1-rep2-cp190-100x_Position005_4_cmle.ics	15	1	0	1.083	0.3533902312850585	1.0	0.18887015364421142	1.0	1.4930362603455627	1.0	0.28013140511610374	1.9161926958348787	0.9168791432942376	0.95449909600853	0.9128343609475685	0.8621007371007371	0.5473653202919562	0.9809639683303356	144.0	2.6563436854023967	86.0	0.19829232080424306
129	Feb25-FISH2-3L1-rep2-cp190-100x_Position005_4_cmle.ics	16	1	0	1.5162	0.15039698893794343	1.0	2.4860815660260607	1.0	2.166	1.0	0.2667602850650871	2.910092722778193	0.9912750951673667	0.9981556711881412	0.9892684654200643	0.9682136077038844	0.2222293309360039	0.9642966767114836	164.0	3.1735135510309425	102.0	0.23518391537247432
130	Feb25-FISH2-3L1-rep2-cp190-100x_Position005_4_cmle.ics	17	1	0	1.2995999999999999	0.2537401135417367	1.0	NA	0.0	0.4773698211006071	1.0	0.2802993217799496	2.794739497488417	0.5939477868390008	0.7291532030568806	0.5904087808380777	0.39443504128840334	0.7371343132168084	0.998405384938924	156.0	2.994731903388028	97.0	0.22365529206990203
131	Feb25-FISH2-3L1-rep2-cp190-100x_Position005_4_cmle.ics	18	1	0	0.8664	NA	0.0	NA	0.0	0.5097226605744432	1.0	0.2771993517873347	1.9559162678915833	0.6232667450058754	0.7280943987465727	0.6215824520172346	0.4686936936936937	0.6951485531388172	1.0001302749377394	102.0	1.8815767771600336	51.0	0.11759195768623716
132	Feb25-FISH2-3L1-rep2-cp190-100x_Position005_4_cmle.ics	20	1	0	1.083	0.46271092948727577	1.0	0.2519325186744984	1.0	0.5556144027286182	1.0	0.31471000787275666	2.253495747712976	0.6011975602499257	0.6972937121888327	0.5942799761975602	0.44436179708420115	0.728892384133047	1.0045042525842054	132.0	2.505197458140125	80.0	0.18445797284115634
133	Feb25-FISH2-3L1-rep2-cp190-100x_Position005_4_cmle.ics	21	1	0	1.2995999999999999	0.17013158529831873	1.0	0.30344584484434073	1.0	1.151986098218259	1.0	0.31544250215413183	2.5687137456982234	0.8125292760361548	0.8966707725403792	0.8110286081088114	0.6948265991221526	0.547784779867537	0.9966247590024555	168.0	3.1692833794907207	115.0	0.2651583359591622
134	Feb25-FISH2-3L1-rep2-cp190-100x_Position005_4_cmle.ics	22	1	0	1.083	NA	0.0	0.1260295399042997	1.0	0.72222503087512	1.0	0.3161258287290487	2.431417743527796	0.6481290152909794	0.7420774317165721	0.6271555772626517	0.5111629785475448	0.7044620705910334	0.9891614852077086	160.0	3.013906980688226	107.0	0.2467125386750466
135	Feb25-FISH2-3L1-rep2-cp190-100x_Position005_4_cmle.ics	23	1	0	1.2995999999999999	0.40577060928559905	1.0	3.1197127761153185	1.0	0.23070632344123612	1.0	0.28876307284321046	2.773351629368969	0.38595936509083684	0.5544885403774403	0.3896633030092237	0.21618349850487384	0.8263928420632988	0.9960717344574239	170.0	3.2607892890822887	112.0	0.25824116197761887
136	Feb25-FISH2-3L1-rep2-cp190-100x_Position005_4_cmle.ics	25	1	0	1.2995999999999999	0.5177448690098487	1.0	3.544773629633572	1.0	2.3286652261012097	1.0	0.32805406333564746	2.498279948629728	0.9857158604471716	0.9961786481967996	0.9856883026216678	0.9679456559681064	0.1718533182581607	1.0064681899066972	160.0	3.0373122295286463	109.0	0.25132398799607547
137	Feb25-FISH2-3L1-rep2-cp190-100x_Position005_4_cmle.ics	26	1	0	0.8664	0.21666862258816894	1.0	0.7777512689203633	1.0	0.687545504971255	1.0	0.3004098407371518	2.8905115381389286	0.5197514783350432	0.6182062868142888	0.5152501930768965	0.43101103131880164	0.782114315064963	0.9723881573339155	98.0	1.862401699859836	50.0	0.11528623302572269
138	Feb25-FISH2-3L1-rep2-cp190-100x_Position005_4_cmle.ics	26	2	0	1.2995999999999999	6.172484601915742	1.0	5.957085757667217	1.0	1.083	1.0	0.3308161431574219	2.7027338255436897	0.7727167936555508	0.8353025255610756	0.7622848777563889	0.6588965223104677	0.6421887987433456	0.9958043941874573	172.0	3.3054847009930177	122.0	0.2812984085827634
139	Feb25-FISH2-3L1-rep2-cp190-100x_Position005_4_cmle.ics	27	1	0	1.083	0.34181582327811416	1.0	0.21072990716498674	1.0	0.72222503087512	1.0	0.22723759371077942	1.5538635138340644	0.6922968081217795	0.8377707554622741	0.6909997759671733	0.5433916211722812	0.6315362630543002	0.9150647579040752	152.0	2.858530581885731	84.0	0.1936808714832141
140	Feb25-FISH2-3L1-rep2-cp190-100x_Position005_4_cmle.ics	28	1	0	1.083	0.11494903551197794	1.0	0.27042876375177305	1.0	0.751125369937127	1.0	0.2960972019959404	2.39793843331777	0.6879554677374806	0.7781566702785391	0.6846091741559904	0.54673656702148	0.6520448564236663	0.9947745324425811	150.0	2.860645667655843	94.0	0.2167381180883587
141	Feb25-FISH2-3L1-rep2-cp190-100x_Position005_4_cmle.ics	29	1	0	1.2995999999999999	4.936830337774247	1.0	0.31906560026831	1.0	1.1672919242844824	1.0	0.2979055391433198	2.5511554480536907	0.8017321280857892	0.8771963045276513	0.8020111820927057	0.7165160107236468	0.537355916256173	0.9983924306956212	156.0	2.9713266545476085	100.0	0.23057246605144538
142	Feb25-FISH2-3L1-rep2-cp190-100x_Position005_4_cmle.ics	30	1	0	1.5162	0.2642457931541419	1.0	0.17738129657786764	1.0	1.2269033092775323	1.0	0.29659055883391944	2.1073555798053127	0.7656148708748549	0.8574120697712985	0.7654038081741569	0.672377922841507	0.6242045464284249	0.9857049247069103	248.0	4.676236869834835	200.0	0.46114493210289076
143	Feb25-FISH2-3L1-rep2-cp190-100x_Position005_4_cmle.ics	31	1	0	1.2995999999999999	0.320018274614225	1.0	0.3702030799557169	1.0	0.8254000352858515	1.0	0.3041974449865092	3.0096937636772036	0.6672674402400617	0.7611274723845446	0.6698036956865077	0.5726316669608599	0.6677099648816902	0.9692908879066323	158.0	3.062832564139177	103.0	0.23748964003298878
144	Feb25-FISH2-3L1-rep2-cp190-100x_Position005_4_cmle.ics	32	1	0	1.2995999999999999	0.2705780480614865	1.0	0.23604833393846522	1.0	0.0	1.0	0.2533592821096046	2.9348550044605113	0.15113414595130692	0.32857706540401616	0.15113414595130692	0.02885220377302151	0.9350624304191133	0.9628645759447207	158.0	3.0394273152987568	94.0	0.2167381180883587
145	Feb25-FISH2-3L1-rep2-cp190-100x_Position005_4_cmle.ics	33	1	0	1.2995999999999999	0.29997127467091456	1.0	0.17966280970932796	1.0	1.1736910802652911	1.0	0.30335959805131585	2.010052864621557	0.7599942570908975	0.856451201225154	0.7575747907560434	0.634921141350009	0.6047992341455565	0.9885970097779113	220.0	4.120716849605887	169.0	0.38966746762694277
146	Feb25-FISH2-3L1-rep2-cp190-100x_Position005_4_cmle.ics	34	1	0	1.2995999999999999	4.844125773077038	1.0	0.17645957643059787	1.0	0.687545504971255	1.0	0.2773240333779298	2.8287387790315344	0.6723771463273682	0.7820614537725408	0.6691154143770875	0.5056125297522847	0.6830352677995697	1.0019934020322814	164.0	3.126703053350103	104.0	0.2397953646935032
147	Feb25-FISH2-3L1-rep2-cp190-100x_Position005_4_cmle.ics	35	1	0	1.2995999999999999	0.3438872115903799	1.0	0.28741754327833396	1.0	0.8595614345612763	1.0	0.28785502777740146	2.2031073110577277	0.7375091699114046	0.8475029625867615	0.7362564189379832	0.6095874950623554	0.6427040358815026	0.9968330246360343	146.0	2.7712548438343854	89.0	0.2052094947857864
148	Feb25-FISH2-3L1-rep2-cp190-100x_Position005_4_cmle.ics	36	1	0	1.083	NA	0.0	1.2334649324648315	1.0	0.5097226605744432	1.0	0.2373967594247948	3.014009834243272	0.6074058150158542	0.7113810214793715	0.5986635853890113	0.47580659608391107	0.738692647178923	0.9842695614724424	106.0	2.0411833475027517	50.0	0.11528623302572269
149	Feb25-FISH2-3L1-rep2-cp190-100x_Position005_4_cmle.ics	38	1	0	0.8664	1.3470764365776533	1.0	3.5847607462963604	1.0	1.1961505589055579	1.0	0.32320912073969066	2.4647268295045546	0.8243292788129745	0.8797338681849551	0.8091356107660456	0.7376854727398205	0.5917286561031326	1.0148993116677765	108.0	2.0390682617326403	60.0	0.13834347963086724
150	Feb25-FISH2-3L1-rep2-cp190-100x_Position005_4_cmle.ics	39	1	0	1.7328	0.31769330803133944	1.0	0.2414088451555224	1.0	0.5963412819178956	1.0	0.2703516771731772	2.6321036607104427	0.5221531435999179	0.6569148936170213	0.5124042211124034	0.3787606040911268	0.8272133849811167	0.9864692314387353	284.0	5.4573490353875345	234.0	0.5395395705603823
151	Feb25-FISH2-3L1-rep2-cp190-100x_Position005_4_cmle.ics	40	1	0	1.5162	0.3083445840629689	1.0	0.3741849209308542	1.0	0.8058225447605828	1.0	0.26022583775978564	2.6263162423209696	0.6714227692525031	0.774664924332056	0.6714227692525031	0.5535767892775786	0.6832868314408916	0.9865710637491716	176.0	3.348065027133635	112.0	0.25824116197761887
152	Feb25-FISH2-3L1-rep2-cp190-100x_Position005_4_cmle.ics	42	1	0	1.083	2.4935958112694423	1.0	2.9739461788765946	1.0	0.0	1.0	0.2174948760177549	2.3529519945525554	0.0807715150315337	0.24036313244152832	0.0807715150315337	0.030067780951572913	0.9713922938151884	0.9512679392141824	130.0	2.4839072950698156	65.0	0.14987210293343953
153	Feb25-FISH2-3L1-rep2-cp190-100x_Position005_4_cmle.ics	43	1	0	1.083	4.084307206024046	1.0	0.2983582947266645	1.0	0.2918229810711206	1.0	0.2877501921667834	2.720193445044486	0.4146799705486582	0.572765125549039	0.4146799705486582	0.2616535912864651	0.8022499746920169	0.9797156746831152	136.0	2.594588281961582	80.0	0.18445797284115634
154	Feb25-FISH2-3L1-rep2-cp190-100x_Position005_4_cmle.ics	45	1	0	1.2995999999999999	0.4398995315126678	1.0	0.26975888620718325	1.0	0.1459114905355603	1.0	0.2877226213926332	2.929175100763088	0.3641041858325667	0.5119403557191046	0.36083639987733823	0.16051920423183072	0.789218896565614	1.001829516735297	162.0	3.128818139120214	104.0	0.2397953646935032
155	Feb25-FISH2-3L1-rep2-cp190-100x_Position005_4_cmle.ics	46	1	0	1.5162	1.4364724265341038	1.0	3.1132198448354313	1.0	0.5556144027286182	1.0	0.2660157372343133	2.570791919701775	0.5858671171171171	0.7071345539087475	0.5820164922987504	0.4435302237721593	0.7007274858335589	0.9604173754721312	162.0	3.128818139120214	100.0	0.23057246605144538
156	Feb25-FISH2-3L1-rep2-cp190-100x_Position005_4_cmle.ics	47	1	0	0.8664	3.2433203045356964	1.0	4.004695281804335	1.0	0.9971598751598192	1.0	0.2742869488096087	1.9169408239896393	0.7621509600958477	0.8289475104428637	0.7564734961736483	0.6736213800770667	0.6188733331093685	1.0006301575363654	124.0	2.2562000639759505	68.0	0.15678927691498287
157	Feb25-FISH2-3L1-rep2-cp190-100x_Position005_4_cmle.ics	48	1	0	1.2995999999999999	0.29167874509425123	1.0	0.2533731736539794	1.0	1.0521827216106825	1.0	0.307367644407585	2.5543238220198567	0.748849615498604	0.8396948946325788	0.7495749426757553	0.648036937091516	0.6006174502703694	1.0025021557505187	182.0	3.482151262865821	128.0	0.2951327565458501
158	Feb25-FISH2-3L1-rep2-cp190-100x_Position005_4_cmle.ics	50	1	0	0.8664	NA	0.0	NA	0.0	1.0317500441073144	1.0	0.3195793308095086	2.9585754462207463	0.8607031234040815	0.9061242416195125	0.8553306232508733	0.784497375033195	0.4988981771156619	0.9728815355210673	96.0	1.8411115367895272	50.0	0.11528623302572269
159	Feb25-FISH2-3L1-rep2-cp190-100x_Position005_4_cmle.ics	51	1	0	1.2995999999999999	0.29481376480160254	1.0	0.12517287890751078	1.0	0.20635000882146287	1.0	0.32805406333564746	2.6223459601036123	0.3445301231554421	0.47873442065165134	0.33484966159991125	0.20564739820259625	0.8582958926888539	0.9969003345276102	160.0	3.060717478369066	109.0	0.25132398799607547
160	Feb25-FISH2-3L1-rep2-cp190-100x_Position005_4_cmle.ics	52	1	0	1.5162	0.1471169204842708	2.0	0.0743360788815535	1.0	0.0	1.0	0.2013060773872332	2.246360147322169	0.07963105035569815	0.2330607476635514	0.07963105035569815	0.028233540242711675	0.9710731061440595	0.9449251890413626	194.0	3.797134232011032	114.0	0.26285261129864773
161	Feb25-FISH2-3L1-rep2-cp190-100x_Position005_4_cmle.ics	53	1	0	1.2995999999999999	0.16196913626393497	1.0	0.1552118857478355	1.0	0.6275890508929507	1.0	0.3213200397477352	2.7728528138744695	0.5728423876389594	0.6693580776429757	0.5638853314944341	0.44678811485037473	0.7497645703102624	0.9958535033627356	166.0	3.1713984652608316	114.0	0.26285261129864773
162	Feb25-FISH2-3L1-rep2-cp190-100x_Position005_4_cmle.ics	54	1	0	1.2995999999999999	0.5193416064427945	1.0	0.39083768221441273	1.0	0.5963412819178956	1.0	0.2632293343870374	2.268039765825523	0.5984009247664002	0.691969302893106	0.5915829132282268	0.47057123591176186	0.7131512876102594	0.984462454156343	156.0	2.9713266545476085	94.0	0.2167381180883587
163	Feb25-FISH2-3L1-rep2-cp190-100x_Position005_4_cmle.ics	56	1	0	1.083	0.2961788247871071	1.0	0.19706367882418663	1.0	0.0	1.0	0.21443198143397307	2.286772475448263	0.10415751580314345	0.2803697267154288	0.10415751580314345	0.037641082443710255	0.9507593408144975	0.9339327454127937	114.0	2.1731544974648265	53.0	0.12220340700726606
164	Feb25-FISH2-3L1-rep2-cp190-100x_Position005_4_cmle.ics	57	1	0	1.2995999999999999	0.6991468201838316	1.0	0.23593511763265793	1.0	0.744005537498231	1.0	0.307367644407585	2.505935487098695	0.611554537646722	0.7077068422559405	0.6133123389636416	0.47006584597766965	0.7069004883223107	1.0050969855959746	182.0	3.4587460140254014	128.0	0.2951327565458501
165	Feb25-FISH2-3L1-rep2-cp190-100x_Position005_4_cmle.ics	59	1	0	1.2995999999999999	0.1983766220789542	1.0	0.29057755686548187	1.0	1.2995999999999999	1.0	0.307367644407585	2.6499198492731844	0.8534958692742121	0.9151438823277808	0.8525691292604298	0.7403108143430839	0.5293250008137584	1.0045543919201922	182.0	3.4821512628658207	128.0	0.2951327565458501
166	Feb25-FISH2-3L1-rep2-cp190-100x_Position005_4_cmle.ics	60	1	0	1.083	0.4376892309216534	1.0	0.10124694377412011	1.0	2.247501256996845	1.0	0.2123262130549775	1.60538841985306	0.9978999450247389	0.9991094007696537	0.9933369983507422	0.9774271577789995	0.24567448683111506	0.9082367259487532	164.0	3.056487306828843	91.0	0.20982094410681532
167	Feb25-FISH2-3L1-rep2-cp190-100x_Position005_4_cmle.ics	61	1	0	1.083	5.364422851892336	1.0	0.3892658303212007	1.0	0.3720027687491155	1.0	0.2735008026506843	1.9120934297874275	0.506932094508765	0.6681894893478024	0.5043370957790441	0.31696639204442345	0.7724622307567258	0.9791233395327565	170.0	3.1905735425610295	109.0	0.25132398799607547
168	Feb25-FISH2-3L1-rep2-cp190-100x_Position005_4_cmle.ics	62	1	0	1.083	0.2045206818698844	1.0	5.303077069552213	1.0	0.10317500441073144	1.0	0.2931837363478982	2.8843221407987385	0.31505857453168223	0.4612164194344912	0.3096559790579804	0.08938417837847873	0.8762712779081664	0.9948434484594205	104.0	1.996487935592023	54.0	0.12450913166778053
169	Feb25-FISH2-3L1-rep2-cp190-100x_Position005_4_cmle.ics	63	1	0	1.083	3.0691913732759026	1.0	1.7556996801384668	1.0	0.9077480443748005	1.0	0.2795679985921581	2.424717357501205	0.7118481219863708	0.7740067256196288	0.7056384890486272	0.6272129601622689	0.5728280276419995	0.9867205865231629	128.0	2.4392118831590874	72.0	0.16601217555704068
170	Feb25-FISH2-3L1-rep2-cp190-100x_Position005_4_cmle.ics	64	1	0	1.5162	0.19752908963312044	1.0	0.3649364850114874	1.0	0.20635000882146287	1.0	0.26520887130747955	2.680439514446072	0.34451521707277133	0.48985959438377535	0.34450659794347577	0.17641633842149265	0.8597839516572492	0.9818550456628031	178.0	3.4161656878847837	115.0	0.2651583359591622
171	Feb25-FISH2-3L1-rep2-cp190-100x_Position005_4_cmle.ics	65	1	0	1.083	0.4129229901437974	1.0	NA	0.0	1.2737298093406069	1.0	0.3058151952710448	2.392031354165855	0.9182736809626658	0.9570830762110459	0.9164031163221228	0.8492941993211972	0.40673267607463637	0.9718690989452663	100.0	1.8836918629301451	52.0	0.1198976823467516
172	Feb25-FISH2-3L1-rep2-cp190-100x_Position005_4_cmle.ics	68	1	0	1.9493999999999998	0.6582223584425247	1.0	0.36736453352564996	1.0	0.20635000882146287	1.0	0.27500840308028207	2.282729052946283	0.3647191830536481	0.5667531868065706	0.3645118023059401	0.1461382025440935	0.8656267758861985	0.9876996889205824	334.0	6.340681844751558	301.0	0.6940231228148507
173	Feb25-FISH2-3L1-rep2-cp190-100x_Position005_4_cmle.ics	71	1	0	1.083	0.31868266298905357	1.0	0.6323782163071487	1.0	1.5220639102977542	1.0	0.2725820568548805	2.010756248593163	0.9188356577494455	0.9615891397340608	0.918538726349878	0.8288283272555187	0.4166888631993442	0.9903619158340915	152.0	2.858530581885731	92.0	0.21212666876732977
174	Feb25-FISH2-3L1-rep2-cp190-100x_Position005_4_cmle.ics	72	1	0	0.8664	0.3183783235143582	1.0	0.37123035135849103	1.0	0.5158750220536572	1.0	0.33503966919459804	2.138742832267969	0.5602628799436686	0.6779573993662715	0.5602628799436686	0.44691790869616244	0.7335172757039347	1.0036145813290454	116.0	2.1944446605351353	68.0	0.15678927691498287
175	Feb25-FISH2-3L1-rep2-cp190-100x_Position005_4_cmle.ics	74	1	0	1.2995999999999999	0.36967723197770513	1.0	0.3184441437567167	1.0	0.7817319754002556	1.0	0.2987286402854682	2.3009414267853776	0.681976023150062	0.8012401818933443	0.681959487391484	0.5482761471682513	0.7053911322018367	1.0063411857736766	176.0	3.3246597782932152	120.0	0.2766869592617345
176	Feb25-FISH2-3L1-rep2-cp190-100x_Position005_4_cmle.ics	75	1	0	1.2995999999999999	0.22526629753868999	1.0	0.28904737855032525	1.0	0.5836459621422412	1.0	0.2867352672132239	2.7938151905102564	0.5953119062381248	0.7107292145842917	0.5953119062381248	0.45619412388247765	0.7281686697666264	0.9855860548257332	158.0	3.016022066458337	100.0	0.23057246605144538
177	Feb25-FISH2-3L1-rep2-cp190-100x_Position005_4_cmle.ics	76	1	0	0.8664	0.4669026028759857	1.0	0.11604724049879023	1.0	0.8595614345612763	1.0	0.31252526369301753	2.035996894787702	0.7767701970231438	0.8512776391637271	0.7720726146433795	0.6802890819926009	0.6219463247620944	1.002462397414938	108.0	2.0156630128922206	59.0	0.13603775497035278
178	Feb25-FISH2-3L1-rep2-cp190-100x_Position005_4_cmle.ics	78	1	0	1.2995999999999999	0.5435733059216018	1.0	0.45339106640916305	1.0	0.622541700711641	1.0	0.19782337443993506	1.695893156133225	0.6059338075597266	0.7061589654691454	0.5964492796939447	0.4725426903381354	0.7192688971261465	0.715466055543694	180.0	3.2970243579125724	101.0	0.23287819071195984
179	Feb25-FISH2-3L1-rep2-cp190-100x_Position005_4_cmle.ics	79	1	0	1.083	0.48759158627610777	1.0	0.7677666039946679	1.0	1.2995999999999999	1.0	0.2715854417326567	2.537048778021913	0.9675691969430998	0.9890331045977623	0.9565757043814387	0.8792400304980761	0.32954160430830537	0.9857067301882992	108.0	2.0624735105730605	55.0	0.12681485632829495
180	Feb25-FISH2-3L1-rep2-cp190-100x_Position005_4_cmle.ics	80	1	0	1.7328	4.9736270130783895	1.0	3.7518380069433794	1.0	0.10317500441073144	1.0	0.2727950530544802	3.005761891711004	0.32791189869785126	0.47887147110521217	0.32791189869785126	0.08761703196183233	0.8667597877000727	0.992811774900442	202.0	3.9057001331326866	141.0	0.325107177132538
181	Feb25-FISH2-3L1-rep2-cp190-100x_Position005_4_cmle.ics	81	1	0	1.2995999999999999	0.34486241795819206	1.0	0.16281209940567487	1.0	0.6016084874694266	1.0	0.2826828280317748	2.3215684258817952	0.5780450470150885	0.6977607697354035	0.5809490487644872	0.45101246446534005	0.7510230558227287	0.9387177398185386	164.0	3.0564873068288434	105.0	0.24210108935401767
182	Feb25-FISH2-3L1-rep2-cp190-100x_Position005_4_cmle.ics	82	1	0	1.083	NA	0.0	NA	0.0	0.2918229810711206	1.0	0.2931837363478982	3.1645544342057	0.4611039081311354	0.5530190776069642	0.4531579922207816	0.2946101129838859	0.8157238672511384	0.9935265917300607	104.0	2.0198931844324433	54.0	0.12450913166778053
183	Feb25-FISH2-3L1-rep2-cp190-100x_Position005_4_cmle.ics	83	1	0	1.2995999999999999	0.39110538100323905	1.0	0.4134498442977772	1.0	0.10317500441073144	1.0	0.2244233272414538	2.3261839950065775	0.25837478245646556	0.42265748092310546	0.25837478245646556	0.07177134501117324	0.8806262043623401	0.9767693034322154	168.0	3.1692833794907203	97.0	0.22365529206990203
184	Feb25-FISH2-3L1-rep2-cp190-100x_Position005_4_cmle.ics	84	1	0	1.2995999999999999	0.40248389476426977	1.0	0.04135581969070831	1.0	0.0	1.0	0.2664353631173921	3.405478544150707	0.21152165276122367	0.3327969805323798	0.18639253079062376	0.03947159316646802	0.9292747400982645	0.961188051491958	102.0	2.022008270202554	50.0	0.11528623302572269
185	Feb25-FISH2-3L1-rep2-cp190-100x_Position005_4_cmle.ics	86	1	0	1.083	0.25046603723150807	1.0	0.17681542466692893	1.0	0.5963412819178956	1.0	0.30588112908599374	2.5579106773076723	0.5735457943770991	0.6813455682727775	0.5724400287168993	0.43834118647004944	0.7450933338582876	1.0044750265747184	142.0	2.681864020012928	88.0	0.20290377012527194
186	Feb25-FISH2-3L1-rep2-cp190-100x_Position005_4_cmle.ics	87	1	0	1.2995999999999999	0.2649721809697667	1.0	0.40897886107705345	1.0	0.3777847188762272	1.0	0.2814227162111093	2.5435993157182666	0.518201475735081	0.6526282351367618	0.507557011970842	0.3415758264785216	0.8039262078189904	0.9937388811188871	146.0	2.7712548438343854	88.0	0.20290377012527194
187	Feb25-FISH2-3L1-rep2-cp190-100x_Position005_4_cmle.ics	88	1	0	1.2995999999999999	0.17149692821164195	1.0	0.2882028882124644	1.0	1.7941989459020498	1.0	0.333219594839088	2.6586603319597155	0.9419419244106624	0.9699113804336404	0.9408122876458019	0.8895539248309924	0.3854855080708275	1.0132245501365882	164.0	3.150108302190523	114.0	0.26285261129864773
188	Feb25-FISH2-3L1-rep2-cp190-100x_Position005_4_cmle.ics	89	1	0	1.2995999999999999	0.28349827267580097	1.0	0.24305144504424508	1.0	0.9378659497950863	1.0	0.26893814379231423	2.4774832979213386	0.7553188598755536	0.8412402974395203	0.7485621643163148	0.6087864213968064	0.5813878345922917	0.9823411441721771	172.0	3.2820794521525976	110.0	0.2536297126565899
189	Feb25-FISH2-3L1-rep2-cp190-100x_Position005_4_cmle.ics	90	1	0	1.083	2.3729566701504554	1.0	2.7310342790852755	1.0	0.41270001764292574	1.0	0.2704196860084893	2.321818817391021	0.5027781397718253	0.6239441291805377	0.4997689819805945	0.36754374533521306	0.7974012452264367	1.0005010182803427	140.0	2.6137633592617795	81.0	0.18676369750167077
190	Feb25-FISH2-3L1-rep2-cp190-100x_Position005_4_cmle.ics	91	1	0	1.083	NA	0.0	0.49316746790062005	1.0	0.2918229810711206	1.0	0.282425622565585	2.590457529222285	0.43722016365601357	0.5697081982399259	0.43722016365601357	0.30645939478153467	0.8222241165430564	1.0045921079427116	104.0	2.0198931844324433	53.0	0.12220340700726606
191	Feb25-FISH2-3L1-rep2-cp190-100x_Position005_4_cmle.ics	92	1	0	1.083	0.19305112098419805	1.0	0.17231660691251324	1.0	1.1190041972733815	1.0	0.2815510562887972	1.9712922337254366	0.7828154252277516	0.8487596055177384	0.7668747698984028	0.6695976061600646	0.6392287097334414	1.0052544626659108	108.0	2.0156630128922206	56.0	0.12912058098880944
192	Feb25-FISH2-3L1-rep2-cp190-100x_Position005_4_cmle.ics	92	2	0	1.083	3.2907152858621376	1.0	3.015632580310063	1.0	0.10317500441073144	1.0	0.3299326784738781	2.36066373358951	0.2473347380954246	0.4278479723643086	0.293903384745537	0.09128081403090998	0.8974341091140347	1.0115947313906264	120.0	2.283835484356593	71.0	0.16370645089652625
193	Feb25-FISH2-3L1-rep2-cp190-100x_Position005_4_cmle.ics	93	1	0	1.083	0.3356910206928415	1.0	0.35598559798702734	1.0	0.8344252714560013	1.0	0.31604798647714794	2.3804401923101315	0.6074313485396436	0.691607103871819	0.6030412620668053	0.4925487180947499	0.7335811003910154	1.0063055090112463	156.0	2.947921405707189	103.0	0.23748964003298878
194	Feb25-FISH2-3L1-rep2-cp190-100x_Position005_4_cmle.ics	93	2	0	1.083	3.4178419475850546	1.0	0.24942532168897275	2.0	1.5162	1.0	0.30365028031738284	1.9840247021748996	0.8891182807946768	0.9555319835597195	0.8891182807946768	0.7712005581342369	0.3797351009775056	0.9962436598285999	138.0	2.592473196191471	84.0	0.1936808714832141
195	Feb25-FISH2-3L1-rep2-cp190-100x_Position005_4_cmle.ics	94	1	0	0.8664	NA	0.0	NA	0.0	0.751125369937127	1.0	0.2667389988896994	2.8143658487719256	0.7429793245642504	0.8117828983791833	0.7401729634791241	0.6434871422844161	0.6255503474040531	0.9828275471089584	106.0	1.994372849821912	53.0	0.12220340700726606
196	Feb25-FISH2-3L1-rep2-cp190-100x_Position005_4_cmle.ics	95	1	0	1.2995999999999999	0.48324714058776086	1.0	0.34765097990576826	1.0	1.427831861863885	1.0	0.29498890793847904	3.044062228431304	0.9456175519289658	0.9794313332431469	0.9444369289043573	0.8467096282267288	0.3763516425308203	0.9502342367102959	136.0	2.6179935308020017	81.0	0.18676369750167077
197	Feb25-FISH2-3L1-rep2-cp190-100x_Position005_4_cmle.ics	96	1	0	1.083	0.6804135210484389	1.0	NA	0.0	2.2095572400377215	1.0	0.2708035121517532	3.092196625430254	0.9991723567142562	0.999965514863094	0.9986723222291193	0.9927236361128353	0.035028419089534864	0.9947191949828512	112.0	2.1986748320753575	58.0	0.13373203030983835
198	Feb25-FISH2-3L1-rep2-cp190-100x_Position005_4_cmle.ics	97	1	0	1.5162	0.3560716493740277	1.0	0.1840745440143628	1.0	0.6016084874694266	1.0	0.26407058565260216	2.482044580085385	0.5577260915712038	0.6674504995791092	0.5577260915712038	0.45333144237455625	0.7545222613930669	0.9714938912596388	172.0	3.2820794521525976	109.0	0.25132398799607547
199	Feb25-FISH2-3L1-rep2-cp190-100x_Position005_4_cmle.ics	98	1	0	1.5162	0.38949082076663194	1.0	0.30225145469015874	1.0	0.0	1.0	0.2579830701927478	3.1435143173682807	0.16559414499212416	0.3299684966767836	0.16559414499212416	0.02882361980867494	0.9339922785249722	0.9634607288573773	168.0	3.2629043748523996	104.0	0.2397953646935032
200	Feb25-FISH2-3L1-rep2-cp190-100x_Position005_4_cmle.ics	100	1	0	1.2995999999999999	2.591895570311886	1.0	2.649226501306748	1.0	0.5556144027286182	1.0	0.293554258334312	2.7896777452989023	0.5829487263501811	0.7022252595512034	0.5817878841779084	0.4126653497973207	0.7493654464686947	0.9980777577695437	164.0	3.1735135510309425	107.0	0.2467125386750466
201	Feb25-FISH2-3L1-rep2-cp190-100x_Position005_4_cmle.ics	101	1	0	1.2995999999999999	0.18604604206692962	1.0	0.2243150261468628	1.0	2.0881892159908655	1.0	0.2520606655820932	2.527620468206421	0.9831265739053742	0.9950911559573407	0.9825231226282624	0.9489967622518016	0.25886925900294366	0.9580692213690657	148.0	2.839355504585533	85.0	0.19598659614372857
202	Feb25-FISH2-3L1-rep2-cp190-100x_Position005_4_cmle.ics	102	1	0	1.083	3.2169646088830874	1.0	NA	0.0	0.913592684735068	1.0	0.2840257821051629	2.694467844306232	0.742070907798805	0.8199602558366015	0.7365304134972231	0.6406969704945648	0.6396469712810493	0.9818705153296886	132.0	2.5051974581401244	76.0	0.1752350741990985
203	Feb25-FISH2-3L1-rep2-cp190-100x_Position005_4_cmle.ics	103	1	0	1.2995999999999999	0.19622732118054606	1.0	0.10991728081038785	1.0	0.7555694377524544	1.0	0.27462088780918464	2.1495553014538435	0.6908835753225023	0.8188473964638481	0.6848846085635636	0.5147005528610753	0.7477660118273225	0.9376064879905601	186.0	3.501326340166018	125.0	0.28821558256430674
204	Feb25-FISH2-3L1-rep2-cp190-100x_Position005_4_cmle.ics	104	1	0	1.083	4.101108317584098	1.0	4.134382368746344	1.0	0.65253602307166	1.0	0.3033506929168382	2.6792885524920464	0.5866091262268933	0.6837477615007486	0.5852880447014845	0.4823121862431377	0.7469962422224106	0.9985467839183629	128.0	2.4392118831590874	75.0	0.17292934953858405
205	Feb25-FISH2-3L1-rep2-cp190-100x_Position005_4_cmle.ics	105	1	0	1.7328	0.3501681257392671	1.0	0.2885093061446941	1.0	1.7328	1.0	0.30436440515613333	2.525857633619738	0.9441777686509057	0.9778516483986618	0.9372684412728564	0.8110373830976033	0.4349642553035943	0.9943840028116174	262.0	5.012510002050358	220.0	0.5072594253131798
206	Feb25-FISH2-3L1-rep2-cp190-100x_Position005_4_cmle.ics	107	1	0	0.8664	NA	0.0	1.5240587222226043	1.0	0.20635000882146287	1.0	0.26179938779914946	1.8375034759394278	0.3706200459293281	0.47625750055559674	0.36980517075338915	0.22239610341506777	0.8265752341333782	0.9874044062842452	108.0	1.9922577640518007	54.0	0.12450913166778053
207	Feb25-FISH2-3L1-rep2-cp190-100x_Position005_4_cmle.ics	108	1	0	1.7328	0.4030684545147492	1.0	0.319992228149377	1.0	1.5162	1.0	0.2759797019520922	2.612536257491043	0.9698234779361354	0.9957639163707911	0.9645896851363629	0.8073585231674758	0.42725271872235165	0.9856433835874135	218.0	4.193047681897257	159.0	0.3666102210217982
208	Feb25-FISH2-3L1-rep2-cp190-100x_Position005_4_cmle.ics	109	1	0	1.083	0.3820779080316281	1.0	0.603872426524126	1.0	1.074245800390238	1.0	0.29064899138885836	2.295188131356626	0.7861268034525485	0.8597297183778903	0.7832916815423063	0.6982065228804839	0.60727656154785	0.9953145949206921	152.0	2.8819358307261513	95.0	0.21904384274887315
209	Feb25-FISH2-3L1-rep2-cp190-100x_Position005_4_cmle.ics	110	1	0	1.083	0.16815450748402672	1.0	0.3346528646960637	1.0	0.42540144110901373	1.0	0.2815510562887972	2.797250804184624	0.4760928478850006	0.5534169906916461	0.47077883822316485	0.36135265700483093	0.8002425421110808	1.003029570907048	108.0	2.1092840082539004	56.0	0.12912058098880944
210	Feb25-FISH2-3L1-rep2-cp190-100x_Position005_4_cmle.ics	111	1	0	0.8664	2.9892881361366137	1.0	2.829165031040507	1.0	1.596767904061546	1.0	0.3804594367203383	2.6405650565240246	0.9108882210232827	0.9572183799833436	0.9111597928811964	0.8451814100010863	0.4534104742785756	1.010915301113866	100.0	1.907097111770565	58.0	0.13373203030983835
211	Feb25-FISH2-3L1-rep2-cp190-100x_Position005_4_cmle.ics	111	2	0	0.8664	0.38542808448920435	1.0	0.3888070516621314	1.0	1.0246530360797799	1.0	0.32492328374130336	2.713596896620029	0.7167686569866387	0.7787639859506825	0.7136093710395771	0.6639252996342833	0.6310748490161985	0.9993367144113612	98.0	1.862401699859836	52.0	0.1198976823467516
212	Feb25-FISH2-3L1-rep2-cp190-100x_Position005_4_cmle.ics	112	1	0	1.083	0.30863364524625103	1.0	0.36474129183800535	1.0	1.1160083062473465	1.0	0.3336643786881593	2.4003744627431844	0.8174033260405621	0.8785753593815014	0.8165577225078184	0.74034602633451	0.5366988462103487	0.9970564450478945	124.0	2.3264158104972106	75.0	0.17292934953858405
213	Feb25-FISH2-3L1-rep2-cp190-100x_Position005_4_cmle.ics	113	1	0	1.7328	0.43169522083082296	1.0	0.06817916893294725	1.0	0.10317500441073144	1.0	0.3028541812597983	2.566194712978947	0.27751577416672063	0.4271051727314831	0.27751577416672063	0.07349740790725239	0.8909782215219141	0.9967640954049544	206.0	3.9482804592733043	153.0	0.35277587305871144
214	Feb25-FISH2-3L1-rep2-cp190-100x_Position005_4_cmle.ics	114	1	0	0.8664	0.4547231353798228	1.0	0.34856339466443254	1.0	1.4605997195981766	1.0	0.2840257821051629	1.4698140350364683	0.8635007765442548	0.9096538009581487	0.861446426663818	0.7995940604636257	0.5507181096575082	0.9826744556452351	132.0	2.364765965097605	76.0	0.1752350741990985
215	Feb25-FISH2-3L1-rep2-cp190-100x_Position005_4_cmle.ics	116	1	0	1.2995999999999999	0.4635228056550299	1.0	0.24660947647238074	1.0	0.751125369937127	1.0	0.2576389951369381	2.0920676911125864	0.6705433472489404	0.7924751953639476	0.6651314266557045	0.5059028248948347	0.6849398002055133	0.9864441675392897	190.0	3.5907171639874758	125.0	0.28821558256430674
216	Feb25-FISH2-3L1-rep2-cp190-100x_Position005_4_cmle.ics	117	1	0	1.2995999999999999	0.40099738404873064	1.0	0.5121135331748427	1.0	0.0	1.0	0.2555996928442537	2.4774473901161302	0.25062545322697605	0.4559100797679478	0.2465826686004351	0.02846718636693256	0.8799680750161436	0.9796747405242721	176.0	3.3480650271336345	111.0	0.2559354373171044
217	Feb25-FISH2-3L1-rep2-cp190-100x_Position005_4_cmle.ics	119	1	0	1.2995999999999999	0.23729790894864014	1.0	0.15332550077023574	1.0	0.10317500441073144	1.0	0.2623025778457774	2.42070140111332	0.31419194487894286	0.47020353719039987	0.27562447820204017	0.09823236442849329	0.8909268606024531	0.9953904825840533	166.0	3.1479932164204114	103.0	0.23748964003298878
218	Feb25-FISH2-3L1-rep2-cp190-100x_Position005_4_cmle.ics	120	1	0	1.083	0.4643498158271567	1.0	0.29169150283296613	1.0	0.7857574237886386	1.0	0.2688597490768461	2.0874198775886366	0.6707613304638725	0.7622626835140952	0.6511367752658158	0.5717702584645543	0.6880443255361858	0.9949540179573925	156.0	2.9245161568667686	95.0	0.21904384274887315
219	Feb25-FISH2-3L1-rep2-cp190-100x_Position005_4_cmle.ics	121	1	0	1.2995999999999999	0.341941298226837	1.0	0.25732867569650975	1.0	0.9077480443748005	1.0	0.26877613753839935	2.6444216520392576	0.70431958301729	0.7950434681136589	0.6994476534998152	0.6164206390882393	0.6609997851111334	0.9699355088960929	146.0	2.794660092674805	86.0	0.19829232080424306
220	Feb25-FISH2-3L1-rep2-cp190-100x_Position005_4_cmle.ics	123	1	0	1.083	4.750431407951046	1.0	4.669226414174417	1.0	0.0	1.0	0.3041974449865092	2.4664963511167297	0.1739844784428186	0.35087804076583323	0.1739844784428186	0.0295837400574085	0.9259473516805881	0.9862097223179859	158.0	2.9692115687774976	103.0	0.23748964003298878
221	Feb25-FISH2-3L1-rep2-cp190-100x_Position005_4_cmle.ics	125	1	0	1.083	0.4706553515599689	1.0	0.37255701009441317	1.0	0.7252201245704302	1.0	0.28221609563188294	2.2655765382338373	0.674147642188451	0.7789907928932343	0.6683895775164964	0.5140908344363183	0.7384601061194785	1.0002971675543002	162.0	3.0351971437585346	103.0	0.23748964003298878
222	Feb25-FISH2-3L1-rep2-cp190-100x_Position005_4_cmle.ics	126	1	0	1.2995999999999999	0.40851338087105465	1.0	0.6018850205190144	1.0	1.8827671526788523	1.0	0.25765850080505726	2.5006065666774817	0.9502862221542637	0.9728303978440161	0.9491394222039584	0.9139374420627109	0.37010091898004704	0.959636654239308	156.0	2.9479214057071887	93.0	0.21443239342784423
223	Feb25-FISH2-3L1-rep2-cp190-100x_Position005_4_cmle.ics	127	1	0	1.083	0.3509098927214633	1.0	0.20048093475567486	1.0	0.9018655279647406	1.0	0.29896878435587376	2.64033790052712	0.7989937599300007	0.8877996269773654	0.7957470814432752	0.6346565658891524	0.5134352708804003	0.9927245016515317	142.0	2.728674517693768	87.0	0.20059804546475749
224	Feb25-FISH2-3L1-rep2-cp190-100x_Position005_4_cmle.ics	128	1	0	1.083	0.34805914293773055	1.0	0.30463648116533965	1.0	0.9479040472602467	1.0	0.2867352672132239	2.2539055750463945	0.7499370841260733	0.8305801346903029	0.7494941563736297	0.6336182164104732	0.6326930648675378	0.9907995393398892	158.0	2.9926168176179173	100.0	0.23057246605144538
225	Feb25-FISH2-3L1-rep2-cp190-100x_Position005_4_cmle.ics	129	1	0	1.5162	0.4890642092553866	1.0	0.2767376034916085	1.0	0.8254000352858515	1.0	0.27462088780918464	2.5697890890927484	0.6723047402458958	0.7695101824872275	0.6715624728559133	0.5580271480349656	0.6092173330672883	0.9897798651273286	186.0	3.548136837846858	125.0	0.28821558256430674
226	Feb25-FISH2-3L1-rep2-cp190-100x_Position005_4_cmle.ics	130	1	0	1.2995999999999999	0.4474801141100334	1.0	0.352281391660099	1.0	0.20635000882146287	1.0	0.2802220647444271	2.8033948606915207	0.3838304552590267	0.5199739470256187	0.3838304552590267	0.2427101773606333	0.8114553686818952	1.000498006955086	112.0	2.1518643343945176	59.0	0.13603775497035278
227	Feb25-FISH2-3L1-rep2-cp190-100x_Position005_4_cmle.ics	131	1	0	1.7328	0.14277423160795852	1.0	0.3482384164298953	2.0	1.0987399361686254	1.0	0.2857966743873367	2.336093794208562	0.6699627915702583	0.765536082796573	0.6663513851541492	0.574964042273779	0.7187749048847244	0.9599501410534801	296.0	5.678711009171069	256.0	0.5902655130917002
228	Feb25-FISH2-3L1-rep2-cp190-100x_Position005_4_cmle.ics	134	1	0	1.2995999999999999	0.3946482865775702	1.0	0.4009786876605446	1.0	0.3916201927270152	1.0	0.31013286501782295	2.7278471477443014	0.5040457562599231	0.653112267345104	0.5039214185970886	0.32787841689461905	0.7921318240645489	0.9890996291066899	158.0	3.016022066458337	104.0	0.2397953646935032
229	Feb25-FISH2-3L1-rep2-cp190-100x_Position005_4_cmle.ics	136	1	0	1.083	0.34688221985762985	1.0	0.5475024932893755	1.0	0.65253602307166	1.0	0.23846533157715108	1.4776909520505586	0.6075700203163661	0.7400532810536051	0.6037834291180167	0.4661104040348145	0.7266298624956558	0.9282950767349006	196.0	3.6779929020388216	126.0	0.2905213072248212
230	Feb25-FISH2-3L1-rep2-cp190-100x_Position006_5_cmle.ics	1	1	0	1.083	2.611242297307545	1.0	0.5833055725125889	1.0	1.151986098218259	1.0	0.27660059285691496	2.0781810387490407	0.8230454163238365	0.9043074530511126	0.8213636651325962	0.7048571867738407	0.5794994377349528	0.9647276697213989	132.0	2.4583869604592845	75.0	0.17292934953858405
231	Feb25-FISH2-3L1-rep2-cp190-100x_Position006_5_cmle.ics	2	1	0	1.5162	0.3745776239050677	1.0	0.15393781585978636	1.0	3.301892415438633	1.0	0.32444262799612394	2.297429217897587	0.9953956249190998	0.9998742580299191	0.9946929492039424	0.9778731115590155	0.24469890793386664	0.9951683692997201	294.0	5.540394601898662	270.0	0.6225456583389025
232	Feb25-FISH2-3L1-rep2-cp190-100x_Position006_5_cmle.ics	3	1	0	0.8664	0.2702626517886664	1.0	0.32536655295569133	1.0	0.20635000882146287	1.0	0.2853810895720952	1.8558748707594823	0.3475405553048476	0.49330807780918223	0.3342754673063677	0.19236158943543216	0.873210998784358	0.9849915014713406	142.0	2.5882430246512484	85.0	0.19598659614372857
233	Feb25-FISH2-3L1-rep2-cp190-100x_Position006_5_cmle.ics	4	1	0	1.5162	0.05420413187554854	1.0	0.5126542257121608	1.0	0.0	1.0	0.2095738446190649	2.2304607623506794	0.10854725138026093	0.29135983536693055	0.10854725138026093	0.027455482265854765	0.9560632853028352	0.9194544828833826	210.0	4.037671283094762	131.0	0.3020499305273935
234	Feb25-FISH2-3L1-rep2-cp190-100x_Position006_5_cmle.ics	5	1	0	1.2995999999999999	0.2532087842841509	1.0	0.20399427882434684	1.0	0.9755754663213545	1.0	0.3087692418061742	2.6973558345792283	0.7452868718551918	0.8477912827550154	0.7419460236554923	0.6157861203685552	0.6061124412353953	0.9857985480275243	176.0	3.371470275974055	122.0	0.2812984085827634
235	Feb25-FISH2-3L1-rep2-cp190-100x_Position006_5_cmle.ics	6	1	0	1.5162	0.38470731562284466	1.0	0.123752807075474	1.0	0.8318234787411565	1.0	0.2780232694705515	2.6532444110032785	0.6205042805731273	0.7169373225741557	0.6136307754207926	0.5052305697744596	0.7159860495845654	1.0028506536101924	222.0	4.2122227591974575	164.0	0.3781388443243705
236	Feb25-FISH2-3L1-rep2-cp190-100x_Position006_5_cmle.ics	7	1	0	1.9493999999999998	0.3312683513555715	1.0	0.3014143293248994	1.0	0.8664	1.0	0.2848360115610811	2.989798927900331	0.7900892276569612	0.9026142138092141	0.7802482961250391	0.4909462827830359	0.6188032832980065	0.9990107341410139	304.0	5.904303154494821	266.0	0.6133227596968448
237	Feb25-FISH2-3L1-rep2-cp190-100x_Position006_5_cmle.ics	7	2	0	0.8664	3.3574526738027908	1.0	0.11902885271751906	2.0	1.8560865253961794	1.0	0.3156212800630772	2.1501081398202015	0.8146840305372925	0.8605456614406474	0.8123660380993666	0.7453128386677264	0.6123736873534116	1.0003600910302348	116.0	2.1710394116947156	66.0	0.15217782759395398
238	Feb25-FISH2-3L1-rep2-cp190-100x_Position006_5_cmle.ics	8	1	0	1.2995999999999999	0.20076611919485532	1.0	0.32283899905441255	1.0	0.8609334932664843	1.0	0.2665735764620092	3.0714989998741125	0.7594565587288291	0.8562275856652968	0.7566294076071307	0.6368288788251616	0.5889764353153171	0.9958528432313252	136.0	2.641398779642422	77.0	0.17754079885961296
239	Feb25-FISH2-3L1-rep2-cp190-100x_Position006_5_cmle.ics	9	1	0	1.083	0.28045746732152504	1.0	0.23140695547467632	1.0	1.8317015899721938	1.0	0.34183152125105953	2.0246047182060836	0.9610586291620774	0.9877414640345675	0.9594170973481319	0.9126599169702618	0.41189718105931467	1.0114432394653077	144.0	2.726559431923657	95.0	0.21904384274887315
240	Feb25-FISH2-3L1-rep2-cp190-100x_Position006_5_cmle.ics	11	1	0	1.2995999999999999	0.371087730474223	1.0	0.2733456814885011	1.0	1.8410516456738788	1.0	0.29916685756752814	2.6757719020657786	0.9403675515798586	0.9678482542201703	0.9384558505266195	0.8914478430240946	0.334569444018013	0.9814186485407654	166.0	3.1713984652608316	110.0	0.2536297126565899
241	Feb25-FISH2-3L1-rep2-cp190-100x_Position006_5_cmle.ics	12	1	0	1.5162	0.1843205421443021	1.0	0.16947243094649792	1.0	1.8066794966622155	1.0	0.2948112336122406	1.8040534409160653	0.8802474259576497	0.9365584656411705	0.8784857743319853	0.7974784981367995	0.5085979685229449	0.9835210530289061	268.0	5.029569993580446	224.0	0.5164823239552377
242	Feb25-FISH2-3L1-rep2-cp190-100x_Position006_5_cmle.ics	13	1	0	1.2995999999999999	0.21628819131249757	1.0	0.08248596846446914	1.0	0.3720027687491155	1.0	0.27002182783076717	2.281097262339046	0.44685125780854296	0.5692470032078338	0.4351257808542968	0.296264561877427	0.8228591063395828	0.9880678050973143	180.0	3.4140506021146724	118.0	0.27207550994070556
243	Feb25-FISH2-3L1-rep2-cp190-100x_Position006_5_cmle.ics	14	1	0	1.2995999999999999	0.5790011801383054	1.0	0.16499732169205036	1.0	0.10317500441073144	1.0	0.2788680532780167	2.4110901743981152	0.2886761110762866	0.4524384128377108	0.25091675546919073	0.06653920892622077	0.8992293480979124	0.9952309255636052	188.0	3.5460217520767467	128.0	0.2951327565458501
244	Feb25-FISH2-3L1-rep2-cp190-100x_Position006_5_cmle.ics	15	1	0	1.083	NA	0.0	0.16672872203621308	1.0	0.5689355674538337	1.0	0.2916962314675708	2.5929838651276276	0.6492730956527921	0.7364305264280383	0.6455408239434116	0.5161909501297409	0.6770540895644183	0.9873426083907741	108.0	2.062473510573061	57.0	0.13142630564932387
245	Feb25-FISH2-3L1-rep2-cp190-100x_Position006_5_cmle.ics	16	1	0	1.083	0.06718078383108604	1.0	6.114136896135346	1.0	0.0	1.0	0.2469875885055565	2.6303460711794386	0.07890736525328909	0.17159226822022455	0.07890736525328909	0.028762683745514873	0.9596495521905269	0.9948078516050151	106.0	2.0879938451835915	51.0	0.11759195768623716
246	Feb25-FISH2-3L1-rep2-cp190-100x_Position006_5_cmle.ics	16	2	0	1.2995999999999999	0.08628677998973618	2.0	0.13393252409590628	1.0	0.751125369937127	1.0	0.242406840554768	2.5300741535433633	0.6108646166904588	0.6954049153130908	0.6099463713877851	0.5057949766580501	0.7127819511616332	0.9735749083832965	144.0	2.7265594319236564	80.0	0.18445797284115634
247	Feb25-FISH2-3L1-rep2-cp190-100x_Position006_5_cmle.ics	17	1	0	0.8664	4.066818251717414	1.0	4.153188818934616	1.0	1.074245800390238	1.0	0.31254639830293274	2.5658815734344724	0.8428829739661307	0.8937355394396593	0.8400248867458635	0.7837283456146832	0.5357223443622436	1.0145018816412945	98.0	1.8389964510194161	51.0	0.11759195768623716
248	Feb25-FISH2-3L1-rep2-cp190-100x_Position006_5_cmle.ics	18	1	0	1.2995999999999999	4.516084133358681	1.0	0.9960676648213691	1.0	0.0	1.0	0.14557027905311506	1.6577005287846904	0.08391132645272625	0.301811966946537	0.11888129293465635	0.03010818703746723	0.9528128787159631	0.7814833369271558	202.0	3.7184581424093275	103.0	0.23748964003298878
249	Feb25-FISH2-3L1-rep2-cp190-100x_Position006_5_cmle.ics	20	1	0	1.5162	3.0859696900696383	2.0	4.45327469019161	1.0	0.6606423714395955	1.0	0.17513894230081986	3.355698137603958	0.4844625643031919	0.6038597358206957	0.4844625643031919	0.3718037152574015	0.7564503598392103	0.7972850570469503	144.0	2.726559431923657	68.0	0.15678927691498287
250	Feb25-FISH2-3L1-rep2-cp190-100x_Position006_5_cmle.ics	20	2	0	1.2995999999999999	2.2711723499183276	2.0	0.32661585816060573	1.0	1.3765262486627317	1.0	0.2674963867219857	2.1800005406796745	0.7435834079747969	0.8163751359847354	0.7423136451459026	0.6469922064016638	0.6035556892027397	0.9832164860612133	210.0	3.920645038892662	148.0	0.3412472497561391
251	Feb25-FISH2-3L1-rep2-cp190-100x_Position006_5_cmle.ics	21	1	0	1.2995999999999999	0.3597428887894591	1.0	0.1748287604999844	1.0	1.4772412513556012	1.0	0.30389344048010053	2.8165856889249214	0.8778508077288565	0.9253246753246753	0.8760195597085841	0.8199586236933798	0.4259746216016566	0.996894993710309	156.0	2.9947319033880286	101.0	0.23287819071195984
252	Feb25-FISH2-3L1-rep2-cp190-100x_Position006_5_cmle.ics	24	1	0	0.6497999999999999	NA	0.0	2.162728515458026	1.0	0.6016084874694266	1.0	0.21767321547513097	1.3121597832740948	0.6441024574538144	0.7477643755849017	0.6438771619701223	0.5322519150116114	0.6674555369569608	0.7923036120734634	112.0	1.9646223436711583	52.0	0.1198976823467516
253	Feb25-FISH2-3L1-rep2-cp190-100x_Position006_5_cmle.ics	25	1	0	1.2995999999999999	0.2905957865227313	1.0	0.4692417960527517	1.0	1.0024833655297731	1.0	0.2786623371401123	2.441281185427879	0.7268457766420333	0.8095364167261397	0.7238989801321454	0.6227102853941724	0.6235194150284364	0.9954766906386912	190.0	3.5673119151470556	130.0	0.29974420586687905
254	Feb25-FISH2-3L1-rep2-cp190-100x_Position006_5_cmle.ics	26	1	0	1.5162	0.5317812476858261	2.0	0.09108389196210556	1.0	0.2918229810711206	1.0	0.2659033223465699	2.7447602623099305	0.4182490227826571	0.5469227875635805	0.3984348167410824	0.2308808857923229	0.8428228250944375	0.9700547243973077	186.0	3.548136837846858	123.0	0.2836041332432778
255	Feb25-FISH2-3L1-rep2-cp190-100x_Position006_5_cmle.ics	27	1	0	1.083	4.274021262730338	1.0	1.2973416330587693	1.0	0.0	1.0	0.3275901193684669	2.2756475574031936	0.1686510496341486	0.3395322262565199	0.16531507455259228	0.02850784230606189	0.9440140401823619	0.9864850264803117	144.0	2.703154183083237	93.0	0.21443239342784423
256	Feb25-FISH2-3L1-rep2-cp190-100x_Position006_5_cmle.ics	29	1	0	1.2995999999999999	0.29781788636692125	1.0	0.21113008599668995	1.0	0.3095250132321943	1.0	0.2693026791219427	2.3251533514011262	0.43211811740490047	0.5565966037287733	0.42530974151921785	0.2478169655227012	0.8183995442550503	0.9808368775259317	174.0	3.256559117542067	112.0	0.25824116197761887
257	Feb25-FISH2-3L1-rep2-cp190-100x_Position006_5_cmle.ics	30	1	0	1.2995999999999999	0.2137717376726999	1.0	0.3426204430256592	1.0	1.4724243314226133	1.0	0.3241432621232026	2.505737274908074	0.8615193496596465	0.9258196453349412	0.8596232501035227	0.7785050598978577	0.5132316990090201	0.9990045057512607	188.0	3.569427000917167	138.0	0.3181900031509946
258	Feb25-FISH2-3L1-rep2-cp190-100x_Position006_5_cmle.ics	32	1	0	1.083	0.34860652282519644	1.0	0.42639126281530604	1.0	1.482693511411244	1.0	0.31024600627523585	2.3975271559133953	0.8957197725709877	0.951281384700535	0.8928936819683679	0.798995354141858	0.48780395216517947	1.0013497471009827	164.0	3.0798925556692636	110.0	0.2536297126565899
259	Feb25-FISH2-3L1-rep2-cp190-100x_Position006_5_cmle.ics	33	1	0	1.083	1.7289377613940973	1.0	1.6396789432414072	1.0	0.42540144110901373	1.0	0.3345968221641887	2.2089539281577037	0.4924783324018169	0.6318909259798635	0.489959301913676	0.3197122007667299	0.7721459925045993	0.9896615213405674	176.0	3.3480650271336354	127.0	0.29282703188533565
260	Feb25-FISH2-3L1-rep2-cp190-100x_Position006_5_cmle.ics	34	1	0	0.8664	0.3600429742469192	1.0	0.183043109158948	1.0	0.10317500441073144	1.0	0.3652541030298376	2.2080159422085934	0.35401037847594335	0.5359298324778611	0.35401037847594335	0.1193101697783293	0.8535064191548837	0.9992231488639993	116.0	2.1710394116947156	71.0	0.16370645089652625
261	Feb25-FISH2-3L1-rep2-cp190-100x_Position006_5_cmle.ics	35	1	0	1.2995999999999999	0.8052889161614041	1.0	1.0259438223448394	1.0	1.7307810795238614	1.0	0.22017328513908466	2.3777694281709483	0.8427301597433893	0.8777348674656495	0.8421662969641841	0.7938522998686093	0.5060346220294721	0.9266736263632159	120.0	2.2604302355161727	58.0	0.13373203030983835
262	Feb25-FISH2-3L1-rep2-cp190-100x_Position006_5_cmle.ics	35	2	0	0.6497999999999999	1.8000979992127264	1.0	0.5796997801044397	1.0	0.42540144110901373	1.0	0.26179938779914946	1.582825115213587	0.4099388794025182	0.5460878030097506	0.4119123991297363	0.29361558389054676	0.8407487226782816	0.9593052503340996	108.0	1.9688525152113807	54.0	0.12450913166778053
263	Feb25-FISH2-3L1-rep2-cp190-100x_Position006_5_cmle.ics	35	3	0	1.083	3.3559360767586126	1.0	3.3550789099583045	1.0	0.3095250132321943	1.0	0.2858448059506674	2.4500808989157004	0.3699578166807632	0.4410045268606142	0.3430413481639883	0.21957401762869105	0.8604489806399289	0.9841083873197946	110.0	2.130574171324209	58.0	0.13373203030983835
264	Feb25-FISH2-3L1-rep2-cp190-100x_Position006_5_cmle.ics	37	1	0	1.5162	0.2541604664273006	1.0	0.36153611498625077	1.0	1.2105610395370967	1.0	0.26155533140608933	3.144797764745596	0.8633259004801221	0.9281825669459008	0.8529098615882199	0.7438026075252616	0.5265728349520804	0.9715479807921116	164.0	3.1501083021905227	101.0	0.23287819071195984
265	Feb25-FISH2-3L1-rep2-cp190-100x_Position006_5_cmle.ics	38	1	0	1.2995999999999999	0.2309758613124558	1.0	0.2792815093661919	1.0	0.3095250132321943	1.0	0.2470804161345524	2.473869185411882	0.4360391064887608	0.5618483349876584	0.42035083404337553	0.257455443022408	0.8190655829970722	0.9263204648892606	178.0	3.369355190203944	111.0	0.2559354373171044
266	Feb25-FISH2-3L1-rep2-cp190-100x_Position006_5_cmle.ics	39	1	0	1.5162	4.160790399473649	1.0	6.537604785554826	1.0	0.0	1.0	0.2012246108497507	2.2275331241564063	0.08108082873495608	0.2580646667226875	0.08108082873495608	0.029163515494430595	0.9603954921603456	0.8363411889830676	186.0	3.5949473355276975	107.0	0.2467125386750466
267	Feb25-FISH2-3L1-rep2-cp190-100x_Position006_5_cmle.ics	40	1	0	0.8664	NA	0.0	0.28640914011584157	1.0	0.0	1.0	0.2643994242775595	2.0103651215774487	0.2820246453646654	0.4284460524430434	0.2752901561828342	0.034203801881835985	0.8799093124349264	0.9734134047782176	134.0	2.4562718746891736	75.0	0.17292934953858405
268	Feb25-FISH2-3L1-rep2-cp190-100x_Position006_5_cmle.ics	41	1	0	1.2995999999999999	0.11818016906080399	1.0	0.22625746051935477	1.0	1.30507204614332	1.0	0.2592474800986408	2.402246927057716	0.834685664060693	0.9007956700744785	0.8320395984641717	0.7561271221723643	0.511426093466691	0.9891552712423645	172.0	3.258674203312178	108.0	0.24901826333556107
269	Feb25-FISH2-3L1-rep2-cp190-100x_Position006_5_cmle.ics	42	1	0	1.7328	0.24303752783903207	1.0	0.45262860792980264	1.0	0.2918229810711206	1.0	0.292272810972624	2.0284382882740446	0.397256321657473	0.6014522123225093	0.3930315790919895	0.1733484004369002	0.8318954355744613	0.973956966312822	320.0	6.027813961376456	291.0	0.670965876209706
270	Feb25-FISH2-3L1-rep2-cp190-100x_Position006_5_cmle.ics	43	1	0	1.2995999999999999	0.24245039721495487	1.0	0.293426254431588	1.0	1.1286481129264143	1.0	0.29906689398300423	2.486988637411546	0.8549776509836355	0.9278791201642955	0.8451645277899099	0.7064240644543773	0.5734063617944691	1.004581196581295	164.0	3.1267030533501035	108.0	0.24901826333556107
271	Feb25-FISH2-3L1-rep2-cp190-100x_Position006_5_cmle.ics	44	1	0	1.083	0.35447923929166436	1.0	0.26625880131971846	1.0	0.5260913608053412	1.0	0.2794714328294241	2.359179156441891	0.6001542296966111	0.7075709879151525	0.5950731006507226	0.41602404293078676	0.7419137057535281	1.001440767000061	154.0	2.92663124263688	95.0	0.21904384274887315
272	Feb25-FISH2-3L1-rep2-cp190-100x_Position006_5_cmle.ics	45	1	0	1.5162	0.1946426270521374	1.0	0.3490824380130685	1.0	0.20635000882146287	1.0	0.2831294244018111	1.9658539448069297	0.3241999468844405	0.48883743319058526	0.3197888656508316	0.14111517777113833	0.8637997182606876	0.977068946810336	286.0	5.267991958894065	242.0	0.5579853678444979
273	Feb25-FISH2-3L1-rep2-cp190-100x_Position006_5_cmle.ics	46	1	0	1.2995999999999999	0.20368803615201134	1.0	0.2607105847480487	1.0	2.0495994678846956	1.0	0.27915298410555317	2.458039002841796	0.9579973145296808	0.9785684995939633	0.9499087422511316	0.9183383853408698	0.3721694142092365	0.9880142433622126	184.0	3.4800361770957093	124.0	0.28590985790379225
274	Feb25-FISH2-3L1-rep2-cp190-100x_Position006_5_cmle.ics	48	1	0	0.8664	0.4990062363885237	1.0	0.854202902308177	1.0	0.23070632344123612	1.0	0.1474308578061926	1.9436254340351444	0.43420667997427564	0.5760329405083061	0.4307071685695434	0.21176220026559536	0.8036641570495411	0.6482561331879428	154.0	2.8330102472752006	69.0	0.1590950015754973
275	Feb25-FISH2-3L1-rep2-cp190-100x_Position006_5_cmle.ics	48	2	0	1.083	2.240362868397831	1.0	3.1004891774230283	1.0	1.8369787278692045	1.0	0.2881764887477712	3.0264368637700536	0.9161704153477378	0.9422037734588369	0.9160117262864254	0.8802106388487526	0.3866291240623765	0.9955276216482479	102.0	1.975197772521714	52.0	0.1198976823467516
276	Feb25-FISH2-3L1-rep2-cp190-100x_Position006_5_cmle.ics	49	1	0	1.2995999999999999	0.3706548414267128	1.0	0.657735714907413	1.0	2.5991999999999997	1.0	0.2840204616136602	2.0679678608126517	0.9994071192014636	0.9999722087125686	0.9955950809421247	0.9710576900808263	0.2417940613505588	0.9926830584060844	244.0	4.5868460460133775	191.0	0.4403934101582607
277	Feb25-FISH2-3L1-rep2-cp190-100x_Position006_5_cmle.ics	50	1	0	1.5162	6.765600853401039	1.0	0.39621153023291705	1.0	0.3095250132321943	1.0	0.28696466475891125	2.234717414979652	0.40342204763796324	0.522926444120777	0.39241735445999026	0.2143070819418085	0.8754660134241631	0.9814530934111516	232.0	4.388889321070263	178.0	0.4104189895715728
278	Feb25-FISH2-3L1-rep2-cp190-100x_Position006_5_cmle.ics	51	1	0	1.083	0.20295857556023636	1.0	0.32556973900717706	1.0	0.0	1.0	0.30839548847734544	2.062991089241379	0.2149930507296734	0.41359947384096096	0.1836716966147126	0.0326119328899037	0.9315931231659499	0.9939744537965841	134.0	2.5030823723700135	81.0	0.18676369750167077
279	Feb25-FISH2-3L1-rep2-cp190-100x_Position006_5_cmle.ics	53	1	0	1.2995999999999999	0.16957049150028933	1.0	0.2458793206098321	1.0	0.0	1.0	0.26594939856407523	2.1665946787594703	0.1586903159395043	0.31875841317602344	0.15481827539789372	0.027983213239369704	0.9535520220997111	0.9647666629511158	190.0	3.6141224128278955	127.0	0.29282703188533565
280	Feb25-FISH2-3L1-rep2-cp190-100x_Position006_5_cmle.ics	54	1	0	1.7328	0.31250787849582806	1.0	0.10726530025850445	1.0	1.1736910802652913	1.0	0.23009711818284617	3.362988095203036	0.787192722870498	0.864041429868514	0.7864444967548845	0.7081539832531862	0.5598379520094429	0.9812963161189401	192.0	3.658817824738624	120.0	0.2766869592617345
281	Feb25-FISH2-3L1-rep2-cp190-100x_Position006_5_cmle.ics	55	1	0	1.5162	0.17398376787494574	1.0	0.17278124373564457	1.0	1.857150079393166	1.0	0.2916720758385471	2.8091345644364374	0.9218865143699336	0.9519611086881326	0.9207435369136601	0.873309972478306	0.4176651993774642	0.9950003840916337	190.0	3.660932910508735	133.0	0.3066613798484224
282	Feb25-FISH2-3L1-rep2-cp190-100x_Position006_5_cmle.ics	56	1	0	1.083	0.40922254895171195	1.0	0.18307663565276922	1.0	1.4751040190545512	1.0	0.2802993217799496	2.0489305570922203	0.8923189085038796	0.9314377961776805	0.889038171119096	0.8312034577930532	0.47527166224697837	0.9799905002771924	156.0	2.901110908026349	97.0	0.22365529206990203
283	Feb25-FISH2-3L1-rep2-cp190-100x_Position006_5_cmle.ics	57	1	0	1.083	0.2165254508561845	1.0	0.0827115204764393	1.0	2.166	1.0	0.323812912684108	1.9655843627224459	0.9896350680198661	0.9977206746802947	0.9895031070803042	0.9739797020082056	0.19777273811941698	0.9846865651759621	134.0	2.5030823723700135	83.0	0.1913751468226997
284	Feb25-FISH2-3L1-rep2-cp190-100x_Position006_5_cmle.ics	58	1	0	1.5162	0.40250678133869144	1.0	0.33378237959927615	1.0	0.6016084874694266	1.0	0.3083110194447125	2.478969231209561	0.5309020785520944	0.6640670118365481	0.5273767256401629	0.3919971475777009	0.7523159571985037	0.996605367508407	244.0	4.657061792534636	199.0	0.4588392074423764
285	Feb25-FISH2-3L1-rep2-cp190-100x_Position006_5_cmle.ics	59	1	0	1.083	0.4185023645495623	1.0	2.5825058872953957	1.0	0.42540144110901373	1.0	0.2986476516318797	2.3495511872010177	0.49785609454287333	0.6184040134677551	0.49315580964805417	0.3487035846866637	0.7944889582023705	0.9864928002349932	160.0	2.990501731847806	104.0	0.2397953646935032
286	Feb25-FISH2-3L1-rep2-cp190-100x_Position006_5_cmle.ics	60	1	0	1.2995999999999999	0.6259320377382054	1.0	0.24805306536256738	1.0	1.3077824382341616	1.0	0.2607220240633505	2.50967704788518	0.8632949119552326	0.9313179850572265	0.8615005626349563	0.7776578165708666	0.4741464344836334	0.98558986141912	162.0	3.0820076414393744	99.0	0.22826674139093092
287	Feb25-FISH2-3L1-rep2-cp190-100x_Position006_5_cmle.ics	61	1	0	1.083	0.2678931254784139	1.0	0.2638347129071892	1.0	0.42540144110901373	1.0	0.18506748238612236	1.678971156197549	0.5893231598794693	0.7072944016634655	0.5860896227246295	0.33249044036018255	0.7217071538840861	0.6922577202083307	196.0	3.631182404357982	111.0	0.2559354373171044
288	Feb25-FISH2-3L1-rep2-cp190-100x_Position006_5_cmle.ics	62	1	0	1.2995999999999999	2.975316433744908	1.0	0.3141725559354207	1.0	1.7672985383515813	1.0	0.2884923288803605	1.9565165231002113	0.8844074564256713	0.9350321900446399	0.8833755804302474	0.806927028421454	0.49261793482007754	0.994835541647518	202.0	3.858889635451847	145.0	0.33433007577459584
289	Feb25-FISH2-3L1-rep2-cp190-100x_Position006_5_cmle.ics	62	2	0	1.083	1.5372583876996324	1.0	0.2106145821783911	2.0	2.8158	1.0	0.2443710285542346	2.4841139869755797	0.9979362480091523	0.9999798111218287	0.9956392023149914	0.9776374526122165	0.22530209275019633	0.9889574154174148	140.0	2.683979105783039	77.0	0.17754079885961296
290	Feb25-FISH2-3L1-rep2-cp190-100x_Position006_5_cmle.ics	63	1	0	1.083	0.4446707480480189	1.0	0.07425654619293597	1.0	0.32626801153583	1.0	0.3085208285484633	2.338662293515389	0.49967690866207876	0.6287599754450584	0.49967690866207876	0.32437562598946723	0.7978246018487791	1.020344063940583	106.0	1.994372849821912	57.0	0.13142630564932387
291	Feb25-FISH2-3L1-rep2-cp190-100x_Position006_5_cmle.ics	64	1	0	1.083	0.19791397774440486	1.0	2.4483006639725002	2.0	1.7153360421684174	1.0	0.3008277894002455	2.4488736817383967	0.9030580101125956	0.9360774114340178	0.9019029772385829	0.8555603121011905	0.42319304672237146	1.0060105805897752	134.0	2.5498928700508534	80.0	0.18445797284115634
292	Feb25-FISH2-3L1-rep2-cp190-100x_Position006_5_cmle.ics	65	1	0	1.083	0.455392417118903	1.0	0.18305804204160178	1.0	0.5556144027286182	1.0	0.24810407087953565	1.6555649446357097	0.5907736290392446	0.7514467642727194	0.5880273758988132	0.42165814779520056	0.7235065203279931	0.9485398018951218	182.0	3.435340765184981	115.0	0.2651583359591622
293	Feb25-FISH2-3L1-rep2-cp190-100x_Position006_5_cmle.ics	67	1	0	1.083	0.28286514710216715	1.0	0.20666024568547656	1.0	2.166	1.0	0.30518905992860607	2.198913286129646	0.9348245260504334	0.9638205985317244	0.9301107133543538	0.8826940249559438	0.4939140075726046	1.0048707998930964	122.0	2.3051256474269013	70.0	0.1614007262360118
294	Feb25-FISH2-3L1-rep2-cp190-100x_Position006_5_cmle.ics	67	2	0	1.5162	0.3104310744834051	2.0	0.0998675838598098	2.0	2.166	1.0	0.30663665225595566	2.7693027688612513	0.9630204752534711	0.9805915775665189	0.9467532775420213	0.8826940249559438	0.39355325115460144	0.9936814120992256	232.0	4.435699818751103	184.0	0.42425333753465955
295	Feb25-FISH2-3L1-rep2-cp190-100x_Position006_5_cmle.ics	68	1	0	1.5162	2.8457444361181135	1.0	4.342036582272566	1.0	0.8318234787411565	1.0	0.26948501414881976	2.762578178226573	0.6521230320828457	0.7440990085892821	0.6473095012033827	0.5409334128228341	0.7074749793689465	0.988732592082924	198.0	3.7929040604708097	136.0	0.31357855382996574
296	Feb25-FISH2-3L1-rep2-cp190-100x_Position006_5_cmle.ics	69	1	0	1.2995999999999999	2.6437372744027066	1.0	0.20998566943385885	1.0	1.650800070571703	1.0	0.2625618704319815	3.145001418184651	0.9163375330779256	0.9539821872901774	0.9143133615071686	0.8686658240846795	0.36953304655328173	0.9870582133942707	146.0	2.8180653415152253	85.0	0.19598659614372857
297	Feb25-FISH2-3L1-rep2-cp190-100x_Position006_5_cmle.ics	70	1	0	0.8664	NA	0.0	0.1785133949112641	1.0	1.1089083050829542	1.0	0.2715854417326567	2.062703904442671	0.9095127184697489	0.9571404992022301	0.9054596805252444	0.8000531846608102	0.5073506804995699	0.9711465518024793	108.0	2.0156630128922206	55.0	0.12681485632829495
298	Feb25-FISH2-3L1-rep2-cp190-100x_Position006_5_cmle.ics	71	1	0	1.2995999999999999	0.20029605586708368	1.0	0.3481707947969357	1.0	0.32626801153583	1.0	0.3141802940573674	2.455804450675638	0.42861504827392477	0.5773543080126776	0.42861504827392477	0.24008720450923038	0.8210982519268409	0.9915676563787066	214.0	4.0334411115545405	165.0	0.3804445689848849
299	Feb25-FISH2-3L1-rep2-cp190-100x_Position006_5_cmle.ics	72	1	0	1.2995999999999999	0.3466590045581968	1.0	0.36221885720634334	1.0	0.5097226605744432	1.0	0.27708847204661974	2.604232379939824	0.5350272155428636	0.6644440051677762	0.5294923295233926	0.3591498584509379	0.7858421380925603	0.9853837938726019	200.0	3.8141942235411186	140.0	0.3228014524720236
300	Feb25-FISH2-3L1-rep2-cp190-100x_Position006_5_cmle.ics	73	1	0	1.2995999999999999	0.1678916927687126	1.0	0.32581390475429395	1.0	0.41270001764292574	1.0	0.31013286501782295	2.48253088347673	0.498859440545922	0.6216628970210134	0.4984438129482495	0.3493253300856386	0.7663231354815082	0.9780563577818959	158.0	2.9926168176179173	104.0	0.2397953646935032
301	Feb25-FISH2-3L1-rep2-cp190-100x_Position006_5_cmle.ics	74	1	0	1.083	6.1886188617219515	1.0	6.09948283548709	1.0	0.0	1.0	0.1884598139219614	2.4326086030221488	0.049095267086809384	0.1542625837131621	0.07024501011962549	0.024542148651539336	0.973026082821915	0.9412598137956398	116.0	2.264660407056395	51.0	0.11759195768623716
302	Feb25-FISH2-3L1-rep2-cp190-100x_Position006_5_cmle.ics	74	2	0	1.2995999999999999	5.624399101177127	1.0	5.525732985964668	1.0	0.0	1.0	0.20821782984432663	2.1381741792840496	0.09711549536800881	0.20365403496070075	0.07024501011962549	0.024542148651539336	0.9640636731299764	0.9430558069033007	154.0	2.9968469891581395	82.0	0.18906942216218525
303	Feb25-FISH2-3L1-rep2-cp190-100x_Position006_5_cmle.ics	74	3	0	0.8664	0.17879355950692408	1.0	0.08928657109390814	1.0	1.517785507063743	1.0	0.3195793308095086	1.946865813966466	0.8091641573286382	0.8570362935294731	0.8074254466073202	0.7512958057031905	0.56419783540612	0.998500212752988	96.0	1.794301039108687	50.0	0.11528623302572269
304	Feb25-FISH2-3L1-rep2-cp190-100x_Position006_5_cmle.ics	75	1	0	1.2995999999999999	3.2383303099067637	1.0	0.09654492602427495	1.0	0.42540144110901373	1.0	0.29249864608420967	2.626601441600709	0.4794920011991388	0.5938053579701851	0.4762942977316291	0.3314619500540521	0.7807849410689153	0.9963376737393874	158.0	3.016022066458337	101.0	0.23287819071195984
305	Feb25-FISH2-3L1-rep2-cp190-100x_Position006_5_cmle.ics	77	1	0	1.5162	0.6655478274502326	2.0	0.1347193620327244	1.0	1.5233606843632503	1.0	0.292485254811594	2.8147650392899948	0.8058547759595276	0.8718983737763908	0.8005035867806152	0.7338339832972414	0.6637151962717311	0.9898412682655667	202.0	3.882294884292267	146.0	0.3366358004351103
306	Feb25-FISH2-3L1-rep2-cp190-100x_Position006_5_cmle.ics	77	2	0	0.8664	2.3918263332591416	2.0	0.3982060142409799	2.0	2.5991999999999997	1.0	0.2409498497775793	1.812368706471615	0.9752519093172829	0.9883702058399373	0.972168251774842	0.9594696109027002	0.3962020470790651	0.9467531930108297	132.0	2.458386960459285	70.0	0.1614007262360118
307	Feb25-FISH2-3L1-rep2-cp190-100x_Position006_5_cmle.ics	78	1	0	1.083	3.618319129491382	1.0	0.5043616685748695	1.0	1.0521827216106825	1.0	0.2725820568548805	2.1289876506079213	0.7530522332403392	0.846611468662818	0.7495097091401265	0.6438554815899235	0.519543616860635	0.9879707872893165	152.0	2.858530581885731	92.0	0.21212666876732977
308	Feb25-FISH2-3L1-rep2-cp190-100x_Position006_5_cmle.ics	78	2	0	1.083	0.2689262409457937	1.0	3.448163224137508	1.0	1.4199491695140265	1.0	0.31077020754012613	2.5602258102680278	0.8236264950418474	0.8687228958926055	0.8211059856917935	0.7750807944093031	0.6030370152662091	0.9963165579702732	102.0	1.9283872748408741	54.0	0.12450913166778053
309	Feb25-FISH2-3L1-rep2-cp190-100x_Position006_5_cmle.ics	79	1	0	1.5162	0.3923412265581399	1.0	0.4587912813915457	1.0	1.0542408233015097	1.0	0.25384696959536246	3.1221997296636426	0.7575930350999699	0.8422166985912606	0.7397387521861407	0.6230965361281767	0.646762427374629	0.9651351334433182	200.0	3.8375994723815388	134.0	0.30896710450893683
310	Feb25-FISH2-3L1-rep2-cp190-100x_Position006_5_cmle.ics	80	1	0	0.8664	0.16530743340032303	1.0	0.4206296209590738	1.0	0.46141264688247224	1.0	0.321833129014148	1.7786325238662266	0.5407980330891768	0.694964913179327	0.5358397787225324	0.3720124980791886	0.7444530371993425	0.9905047981370768	150.0	2.7436194234537434	98.0	0.2259610167304165
311	Feb25-FISH2-3L1-rep2-cp190-100x_Position006_5_cmle.ics	81	1	0	1.5162	0.28059776021403177	1.0	0.05577416177789817	2.0	0.42540144110901373	1.0	0.31920591979770596	2.5825376653872603	0.40865512328237824	0.5490956072351422	0.4012964745414213	0.2529712312368257	0.8214422734794637	1.0017259222474788	250.0	4.791148028266822	210.0	0.48420217870803534
312	Feb25-FISH2-3L1-rep2-cp190-100x_Position006_5_cmle.ics	81	2	0	1.083	2.968634303499978	1.0	0.10785591214749975	3.0	1.459114905355603	1.0	0.33657096435448663	2.4576370596651698	0.7365307058851941	0.7859040305247651	0.7365307058851941	0.673506104608039	0.6279394490129366	1.0161848415323667	128.0	2.4392118831590874	79.0	0.18215224818064185
313	Feb25-FISH2-3L1-rep2-cp190-100x_Position006_5_cmle.ics	82	1	0	1.2995999999999999	0.2585231523827309	1.0	0.32031536305375685	1.0	0.0	1.0	0.22532340269586953	2.237306566955784	0.08182782601862403	0.23036815842206593	0.08182782601862403	0.028910455384857175	0.9541818216328504	0.9678367646086132	150.0	2.9074561653366824	82.0	0.18906942216218525
314	Feb25-FISH2-3L1-rep2-cp190-100x_Position006_5_cmle.ics	83	1	0	1.7328	0.44731789436775304	1.0	0.09946431503269995	1.0	0.42540144110901373	1.0	0.2829125976178994	2.225756446246173	0.4227281387703147	0.581350002634982	0.42487260875381566	0.26179965218237317	0.7979151968084857	0.9919285849998061	290.0	5.497814275758042	247.0	0.5695139911470701
315	Feb25-FISH2-3L1-rep2-cp190-100x_Position006_5_cmle.ics	84	1	0	1.083	0.40475051332304934	1.0	0.44695932219810774	1.0	1.1190041972733815	1.0	0.29528601709160374	2.316149850333458	0.8043043644507566	0.8803299284426722	0.8015840935161413	0.7134757196700715	0.5438475184013599	0.9900138519358745	148.0	2.7691397580642745	92.0	0.21212666876732977
316	Feb25-FISH2-3L1-rep2-cp190-100x_Position006_5_cmle.ics	85	1	0	1.2995999999999999	0.3084636563080569	1.0	0.17254012325198215	1.0	0.0	1.0	0.31385177769992	2.5208834994103575	0.16120841200598998	0.25227879419233024	0.13895761442802265	0.029347613776938602	0.9359092667414979	0.9873758260385374	176.0	3.394875524814475	123.0	0.2836041332432778
317	Feb25-FISH2-3L1-rep2-cp190-100x_Position006_5_cmle.ics	87	1	0	0.8664	2.8520550548054193	1.0	NA	0.0	1.3477239015757756	1.0	0.32492328374130336	2.5247279748734526	0.9464039063867867	0.9780168472657238	0.9435052428846565	0.8916308386670039	0.34531938646558896	1.0309001087611638	98.0	1.8858069487002562	52.0	0.1198976823467516
318	Feb25-FISH2-3L1-rep2-cp190-100x_Position006_5_cmle.ics	88	1	0	1.5162	0.16566376374940187	1.0	0.3593762059503522	1.0	2.5909645348884416	1.0	0.3235767315951008	2.526409353608374	0.9586318674438987	0.9827679155247012	0.9528339292421987	0.9157420804407407	0.2901825286092528	0.9757565750256578	284.0	5.363728040025858	256.0	0.5902655130917002
319	Feb25-FISH2-3L1-rep2-cp190-100x_Position006_5_cmle.ics	89	1	0	1.2995999999999999	0.33409658103535755	1.0	1.554102417378284	1.0	1.2225574214657589	1.0	0.2888820830887166	2.2339864452931018	0.8090050399424007	0.8766328384818459	0.8042050947989166	0.7226874550005142	0.5420824966696615	0.9945992131406146	174.0	3.326774864063326	116.0	0.2674640606196767
320	Feb25-FISH2-3L1-rep2-cp190-100x_Position006_5_cmle.ics	92	1	0	1.083	2.948411467903672	1.0	0.47985796709935796	1.0	0.5260913608053412	1.0	0.25279432155867254	2.4229140153084474	0.5421531343358104	0.6500594995381505	0.5379756842446888	0.3871297922093052	0.7602581281968983	0.9758892118037782	142.0	2.681864020012928	80.0	0.18445797284115634
321	Feb25-FISH2-3L1-rep2-cp190-100x_Position006_5_cmle.ics	93	1	0	1.2995999999999999	NA	0.0	NA	0.0	0.0	1.0	0.20072148954082583	2.253124807974147	0.07324823216089632	0.18186242997520433	0.07324823216089632	0.036605748920929375	0.9718087728184049	0.950667876057539	118.0	2.3561663166479634	54.0	0.12450913166778053
322	Feb25-FISH2-3L1-rep2-cp190-100x_Position006_5_cmle.ics	94	1	0	1.2995999999999999	0.35702389169981613	1.0	0.2748594865952214	1.0	0.10317500441073144	1.0	0.3172445868638787	3.2024822188546422	0.27997880590544544	0.4134293490041184	0.2754389345150647	0.07519086727198285	0.8835061921114261	1.008271843231214	136.0	2.641398779642422	84.0	0.1936808714832141
323	Feb25-FISH2-3L1-rep2-cp190-100x_Position006_5_cmle.ics	95	1	0	1.083	0.20133389570838078	1.0	NA	0.0	0.6190500264643886	1.0	0.2957864950993678	2.3143813762813306	0.6732180471563498	0.759504314738058	0.6669667731195217	0.5373717469592988	0.6680322199225716	0.9956898722775976	110.0	2.0837636736433693	59.0	0.13603775497035278
324	Feb25-FISH2-3L1-rep2-cp190-100x_Position006_5_cmle.ics	96	1	0	1.2995999999999999	3.245113571986624	1.0	3.799902254097752	1.0	0.46141264688247224	1.0	0.30350133109819233	2.5479243561062597	0.5072607596654622	0.6411522214870986	0.5072607596654622	0.3584151865234872	0.7430080270582924	1.0019682031345227	154.0	2.92663124263688	99.0	0.22826674139093092
325	Feb25-FISH2-3L1-rep2-cp190-100x_Position006_5_cmle.ics	97	1	0	1.2995999999999999	1.6958921945004106	1.0	0.45364045130582964	1.0	1.9429500038207494	1.0	0.29377057465850803	2.4204207854461974	0.870847596117614	0.9209640121691464	0.8695545251534035	0.815658058092998	0.4725116810856072	0.9975785076895597	176.0	3.3246597782932152	119.0	0.27438123460122005
326	Feb25-FISH2-3L1-rep2-cp190-100x_Position006_5_cmle.ics	97	2	0	1.5162	0.2609970485823385	1.0	1.8852664667361965	1.0	0.9479040472602467	1.0	0.2739999386659563	2.5255242365254813	0.6008297866432909	0.7062706008813509	0.5982079464367168	0.4997282964385018	0.7069945896927052	0.985318152548672	194.0	3.6567027389685127	133.0	0.3066613798484224
327	Feb25-FISH2-3L1-rep2-cp190-100x_Position006_5_cmle.ics	99	1	0	1.083	0.27564488857816105	1.0	0.39006525162941463	1.0	0.23070632344123612	1.0	0.31512099044568787	2.03819546009134	0.38303105355039	0.5245822691193037	0.37204062502687407	0.21598599967321105	0.8548737384952408	0.9997341690269249	170.0	3.1905735425610295	117.0	0.26976978528019113
328	Feb25-FISH2-3L1-rep2-cp190-100x_Position006_5_cmle.ics	100	1	0	1.2995999999999999	0.5195992884527979	1.0	0.4290194377393308	1.0	1.3452374738224686	1.0	0.24103091445739716	2.6736656638491167	0.8598621757136153	0.9193925522192674	0.8553421319128266	0.7534394322363925	0.5332831649738234	0.9313644635308729	188.0	3.4992112543959077	119.0	0.27438123460122005
329	Feb25-FISH2-3L1-rep2-cp190-100x_Position006_5_cmle.ics	101	1	0	0.8664	0.3980417153084334	1.0	2.120846594210448	1.0	0.0	1.0	0.08896004306173325	1.1045898478181768	0.11966069065094453	0.33373440821401357	0.08660209361087715	0.03030622067139935	0.939921949562314	0.6514485710248424	184.0	3.38641518173403	70.0	0.1614007262360118
330	Feb25-FISH2-3L1-rep2-cp190-100x_Position006_5_cmle.ics	102	1	0	1.9493999999999998	3.6705948160552717	1.0	0.2040385356973531	1.0	0.0	1.0	0.18294318792190317	2.6862280978249005	0.08257302146286105	0.21470516711850057	0.08257302146286105	0.028879842203388306	0.9481698113579623	0.9160579316242823	192.0	3.775844068940723	107.0	0.2467125386750466
331	Feb25-FISH2-3L1-rep2-cp190-100x_Position006_5_cmle.ics	103	1	0	1.2995999999999999	0.29351102811012786	1.0	0.1857583996875198	1.0	0.815064591942846	1.0	0.32271137869375155	2.4421109779800387	0.6644291145022801	0.7739452922367005	0.6609527791326969	0.5396100929861644	0.6863521409040311	1.002340934014408	180.0	3.4140506021146724	129.0	0.29743848120636457
332	Feb25-FISH2-3L1-rep2-cp190-100x_Position006_5_cmle.ics	104	1	0	1.5162	0.3048876942542477	1.0	0.16413115269936585	1.0	0.0	1.0	0.24996563869112579	2.3494197158353414	0.18212323033810096	0.3992721184991083	0.18212323033810096	0.02795792844924846	0.9201697505958658	0.958778592491965	206.0	3.9014699615924644	139.0	0.32049572781150915
333	Feb25-FISH2-3L1-rep2-cp190-100x_Position006_5_cmle.ics	105	1	0	1.083	0.20234967051820613	1.0	0.09178434361869503	1.0	0.0	1.0	0.24856632923939953	2.271562191938282	0.137328125	0.3189296875	0.1122265625	0.028390625	0.9390799855616064	0.9483625235799265	138.0	2.5924731961914707	76.0	0.1752350741990985
334	Feb25-FISH2-3L1-rep2-cp190-100x_Position006_5_cmle.ics	106	1	0	1.2995999999999999	0.18598651752371598	1.0	0.3188104168575515	1.0	0.3095250132321943	1.0	0.309757326863699	2.4580439634061855	0.4615438278279675	0.60237538804981	0.4615438278279675	0.2549182043322055	0.8005306750969541	0.9980659243920067	170.0	3.2139787914014497	116.0	0.2674640606196767
335	Feb25-FISH2-3L1-rep2-cp190-100x_Position006_5_cmle.ics	109	1	0	1.2995999999999999	0.3634218386177144	1.0	0.22610911711642726	1.0	0.46141264688247224	1.0	0.33247758986970694	2.2496853253366558	0.4223464415701431	0.5462142408327306	0.42023319778539164	0.25837295047955516	0.844255097923483	0.9941296668709856	210.0	3.990860785413922	165.0	0.3804445689848849
336	Feb25-FISH2-3L1-rep2-cp190-100x_Position006_5_cmle.ics	109	2	0	1.2995999999999999	0.47269781882552686	2.0	0.30300777782899524	2.0	2.5991999999999997	1.0	0.2855880550167934	2.044033173896076	0.9704382980236873	0.985428102289298	0.960974641074583	0.9106005998885582	0.27526124009924563	0.984335803353232	228.0	4.299498497248803	173.0	0.3988903662690006
337	Feb25-FISH2-3L1-rep2-cp190-100x_Position006_5_cmle.ics	110	1	0	1.083	0.2691503548207756	1.0	0.231408827796429	1.0	0.5097226605744432	1.0	0.3183709671741055	2.155909040637423	0.5526253134821116	0.6821886606774388	0.5498000063490048	0.3644963651947557	0.7319010595531991	1.0017650012375552	178.0	3.299139443682684	126.0	0.2905213072248212
338	Feb25-FISH2-3L1-rep2-cp190-100x_Position006_5_cmle.ics	111	1	0	1.9493999999999998	4.9788773043924826	1.0	5.642792391867376	1.0	0.0	1.0	0.1634199134672683	3.0073500531711055	0.05901472652295017	0.16063381842357982	0.05901472652295017	0.020875248230340374	0.9643633859749048	0.9281533498591239	214.0	4.290898848799159	119.0	0.27438123460122005
339	Feb25-FISH2-3L1-rep2-cp190-100x_Position006_5_cmle.ics	111	2	0	1.2995999999999999	6.538571448446254	1.0	5.407833216095626	1.0	0.0	1.0	0.1405002809344797	1.9360968248754884	0.041759187238461906	0.1437389464170096	0.041759187238461906	0.020875248230340374	0.9890276237675889	0.9074172298827272	158.0	3.1096430618200164	70.0	0.1614007262360118
340	Feb25-FISH2-3L1-rep2-cp190-100x_Position006_5_cmle.ics	112	1	0	1.083	0.1574841101816182	1.0	5.034347998452569	1.0	0.20635000882146287	1.0	0.3161797036095224	2.4900506091700674	0.37076704732985677	0.5281041652914383	0.37076704732985677	0.23877813717077034	0.852829443772599	1.008591634580765	110.0	2.083763673643369	61.0	0.1406492042913817
341	Feb25-FISH2-3L1-rep2-cp190-100x_Position006_5_cmle.ics	113	1	0	1.2995999999999999	0.352187510632929	1.0	0.06826502283963132	1.0	0.6275890508929507	1.0	0.2625618704319815	2.506502909261924	0.5830617535027547	0.6887570117605875	0.5795860873334056	0.45925469048234246	0.7632492738078052	0.9539955917450518	146.0	2.747849594993965	85.0	0.19598659614372857
342	Feb25-FISH2-3L1-rep2-cp190-100x_Position006_5_cmle.ics	115	1	0	1.5162	0.19177536340343845	1.0	0.3342847277758232	1.0	0.10317500441073144	1.0	0.27002182783076717	2.75573168994666	0.31541717203416425	0.4620825947192984	0.295468231821613	0.09833674014639401	0.8813561029773684	0.994982872742833	180.0	3.484266348635932	118.0	0.27207550994070556
343	Feb25-FISH2-3L1-rep2-cp190-100x_Position006_5_cmle.ics	116	1	0	1.2995999999999999	1.7486685543688554	1.0	0.29404509775167126	1.0	2.594151414499667	1.0	0.31588787659755735	2.9624626463670585	0.9971612025038731	0.9998567168456214	0.996417921140534	0.9849955671774114	0.18020226587089505	0.9979548398927051	154.0	2.9968469891581395	101.0	0.23287819071195984
344	Feb25-FISH2-3L1-rep2-cp190-100x_Position006_5_cmle.ics	117	1	0	1.083	NA	0.0	0.15571355162754874	1.0	2.00051880411675	1.0	0.16542399058106852	1.3585364983704045	0.9948509454825702	0.9993465950341223	0.9893779808111157	0.9644927455294814	0.25977673288567754	0.6709844185731934	138.0	2.545662698510631	62.0	0.14295492895189613
345	Feb25-FISH2-3L1-rep2-cp190-100x_Position006_5_cmle.ics	118	1	0	1.083	0.260073704674237	1.0	0.3454052338787721	1.0	1.1672919242844824	1.0	0.2934412732759675	2.3347043186765495	0.7777412546278676	0.8283580152935884	0.7771703401266392	0.6889467492474309	0.5582262197538602	0.9469766830483269	114.0	2.1497492486244067	62.0	0.14295492895189613
346	Feb25-FISH2-3L1-rep2-cp190-100x_Position006_5_cmle.ics	119	1	0	1.083	0.45960864394853584	1.0	0.22296275607978006	1.0	1.459114905355603	1.0	0.19259478261149596	1.570507683419633	0.8816110075963881	0.9277472921230984	0.8765842871475665	0.8190943713016237	0.46554201725141053	0.8817360272845947	178.0	3.2289236971614237	98.0	0.2259610167304165
347	Feb25-FISH2-3L1-rep2-cp190-100x_Position006_5_cmle.ics	120	1	0	1.2995999999999999	0.22942799485730825	1.0	1.9601191427338953	1.0	0.6606423714395955	1.0	0.31953930772090205	2.2454662688993277	0.6125423949908688	0.741806352726324	0.6125423949908688	0.46505674406470127	0.6989783314135272	0.9923455451195422	174.0	3.279964366382487	122.0	0.2812984085827634
348	Feb25-FISH2-3L1-rep2-cp190-100x_Position006_5_cmle.ics	121	1	0	1.2995999999999999	0.15894262441544188	1.0	0.17077784673422897	1.0	1.0389843448820495	1.0	0.3352770511764099	2.248762145529965	0.7244373824502237	0.8155165704650107	0.7227446656722226	0.6091899604384201	0.6095261971270916	0.9973127327618684	200.0	3.743978477019859	154.0	0.3550815977192259
349	Feb25-FISH2-3L1-rep2-cp190-100x_Position006_5_cmle.ics	122	1	0	1.5162	0.48013817447036555	1.0	0.8276461067973055	1.0	1.2944547249242173	1.0	0.2780232694705515	2.4659154528875105	0.8137266266052527	0.8883567702772779	0.8154043254125614	0.7036787359302077	0.5074889523369918	0.9621055165193011	222.0	4.188817510357036	164.0	0.3781388443243705
350	Feb25-FISH2-3L1-rep2-cp190-100x_Position006_5_cmle.ics	123	1	0	1.2995999999999999	0.22137132401260737	1.0	0.3353294319741288	1.0	1.4542226175541961	1.0	0.30463080996331215	2.6040839820084654	0.9321901218422773	0.9782378457032869	0.9224740521076044	0.8220117329600398	0.48344735208153133	0.9932331868198087	164.0	3.1267030533501035	109.0	0.25132398799607547
351	Feb25-FISH2-3L1-rep2-cp190-100x_Position006_5_cmle.ics	125	1	0	0.6497999999999999	2.594022389775352	1.0	2.5473313220480787	1.0	0.32626801153583	1.0	0.2815510562887972	1.9186380321268133	0.504116735958262	0.6400777152794761	0.5038450042118421	0.3000937474525149	0.7737595535866938	0.9574068690309475	108.0	1.9922577640518007	56.0	0.12912058098880944
352	Feb25-FISH2-3L1-rep2-cp190-100x_Position006_5_cmle.ics	127	1	0	1.2995999999999999	0.21684966272123274	1.0	0.36928434044241826	1.0	0.23070632344123612	1.0	0.27201651905570057	2.6807116938687106	0.38045565516110047	0.5063253273634337	0.3769335430517895	0.22090397660931574	0.8603419893127847	0.98473325565997	164.0	3.103297804509683	103.0	0.23748964003298878
353	Feb25-FISH2-3L1-rep2-cp190-100x_Position006_5_cmle.ics	128	1	0	1.2995999999999999	0.3307413712144715	1.0	0.407375167094555	1.0	0.7252201245704302	1.0	0.29314829369177076	2.224553725247612	0.6406209127830935	0.7706443174777999	0.6353617402078887	0.46539202863633233	0.7072173017583155	0.9748216623957993	200.0	3.790788974700699	144.0	0.33202435111408135
354	Feb25-FISH2-3L1-rep2-cp190-100x_Position006_5_cmle.ics	129	1	0	1.083	0.4635568305574304	1.0	0.22100754144931098	1.0	1.1961505589055579	1.0	0.30365028031738284	2.3585078156456465	0.7920841725946134	0.860631634413537	0.7917102232647476	0.6991407664261493	0.5625397385710196	0.9681908442070188	138.0	2.6158784450318913	84.0	0.1936808714832141
355	Feb25-FISH2-3L1-rep2-cp190-100x_Position006_5_cmle.ics	130	1	0	1.2995999999999999	3.151308769755133	1.0	4.4612445815461435	1.0	0.0	1.0	0.28845733034735277	2.5768861305675586	0.2364631032945658	0.43352514487174293	0.24057219273007255	0.02792884062082101	0.8878119644736587	0.9929408582057265	182.0	3.458746014025401	124.0	0.28590985790379225
356	Feb25-FISH2-3L1-rep2-cp190-100x_Position006_5_cmle.ics	131	1	0	1.083	0.27140606228001873	1.0	4.856679328331455	1.0	0.20635000882146287	1.0	0.30414293636913303	2.775660827991002	0.36558100517907943	0.5146345466481873	0.369611204318331	0.22260011671164928	0.8670009396894638	0.989137242741295	104.0	1.996487935592023	55.0	0.12681485632829495
357	Feb25-FISH2-3L1-rep2-cp190-100x_Position006_5_cmle.ics	132	1	0	1.5162	5.112565894393277	1.0	5.05155724648147	1.0	0.2918229810711206	1.0	0.2916720758385471	3.0046802691559598	0.3756323119020621	0.5101747048079469	0.3756323119020621	0.21606564500906456	0.8334359621619696	0.9750532831903541	190.0	3.6609329105087354	133.0	0.3066613798484224
358	Feb25-FISH2-3L1-rep2-cp190-100x_Position006_5_cmle.ics	134	1	0	1.2995999999999999	0.19847743352333752	1.0	0.23257356634930765	1.0	0.5556144027286182	1.0	0.293554258334312	2.519669752747229	0.57426288491192	0.6783468062240082	0.564945563291435	0.4315779636465586	0.754556646019224	1.0014213263138951	164.0	3.1032978045096833	107.0	0.2467125386750466
359	Feb25-FISH2-3L1-rep2-cp190-100x_Position006_5_cmle.ics	135	1	0	1.083	0.36130082830567456	1.0	0.1360872801321983	1.0	1.938482339849791	1.0	0.27676277301857954	2.1643620029686153	0.9616810273162049	0.9841560143573894	0.96133871898442	0.9269416217590736	0.26033365755875787	1.0010412730351452	162.0	3.0117918949181153	102.0	0.23518391537247432
360	Feb25-FISH2-3L1-rep2-cp190-100x_Position006_5_cmle.ics	137	1	0	1.2995999999999999	5.240925291771767	1.0	5.187110843789362	1.0	0.0	1.0	0.15360836672274536	2.9104473106826507	0.16826051508320944	0.33101529902642557	0.1426790082010455	0.02932713059325692	0.9403903451021154	0.8710694218489657	180.0	3.226808611391313	89.0	0.2052094947857864
361	Feb25-FISH2-3L1-rep2-cp190-100x_Position006_5_cmle.ics	138	1	0	1.5162	3.8174781128489474	1.0	0.31684132861186143	1.0	0.7295574526778015	1.0	0.2784689373257346	2.3444046790374533	0.5455052476803731	0.6481138771992091	0.5455052476803731	0.4014765212478542	0.7506243343983281	0.9879439546393465	286.0	5.408423451936584	240.0	0.553373918523469
362	Feb25-FISH2-3L1-rep2-cp190-100x_Position006_5_cmle.ics	139	1	0	1.083	NA	0.0	0.1779356863988848	1.0	0.2918229810711206	1.0	0.2771993517873347	3.001303029737082	0.487289211950681	0.6076948629267054	0.4858627899251617	0.2883424194462356	0.7639610206837195	0.9978680944749374	102.0	1.9986030213621342	51.0	0.11759195768623716
363	Feb25-FISH2-3L1-rep2-cp190-100x_Position006_5_cmle.ics	140	1	0	1.5162	0.18555972676813817	1.0	0.09186823633389296	1.0	1.0622516852075932	1.0	0.29783744644865845	2.69802250408966	0.7402533258981917	0.8117661116864494	0.7384210945590696	0.6479128495180435	0.6167815954601946	1.0040644338419835	182.0	3.5055565117062404	126.0	0.2905213072248212
364	Feb25-FISH2-3L1-rep2-cp190-100x_Position007_6_cmle.ics	1	1	0	1.2995999999999999	0.15178949660219074	1.0	0.19852015125178807	1.0	2.1355163616571726	1.0	0.30443970331245684	2.7922264975161286	0.9742599966888282	0.9910990476024503	0.9717243362407745	0.943348465968997	0.3453018926840789	1.0062065304116672	170.0	3.2607892890822887	115.0	0.2651583359591622
365	Feb25-FISH2-3L1-rep2-cp190-100x_Position007_6_cmle.ics	2	1	0	1.083	3.551601760841164	1.0	0.21681483260147233	1.0	0.42540144110901373	1.0	0.2802220647444271	2.624624305990981	0.5405289222092303	0.6403036660017883	0.5400990439507531	0.4231033771235986	0.7309978443429178	0.9807298419636218	112.0	2.128459085554098	59.0	0.13603775497035278
366	Feb25-FISH2-3L1-rep2-cp190-100x_Position007_6_cmle.ics	3	1	0	1.2995999999999999	NA	0.0	0.2901997587621735	1.0	0.4660867564761642	1.0	0.2735008026506843	2.8482424125016257	0.5947426268547353	0.7451089943213043	0.5942755083348599	0.3846079868107712	0.7217481135839635	0.9908543522280642	170.0	3.3075997867631286	109.0	0.25132398799607547
367	Feb25-FISH2-3L1-rep2-cp190-100x_Position007_6_cmle.ics	4	1	0	1.2995999999999999	1.9847119406626568	1.0	2.0049974409866285	1.0	1.1703214501275905	1.0	0.3016172195643787	2.3729332671083614	0.8191367805234773	0.8999817179073097	0.8138959139522838	0.6854680215728693	0.5983717588705711	0.9974577692514405	186.0	3.548136837846858	131.0	0.3020499305273935
368	Feb25-FISH2-3L1-rep2-cp190-100x_Position007_6_cmle.ics	5	1	0	0.8664	4.156727151573172	1.0	4.048115210444153	1.0	0.0	1.0	0.1474056168061203	1.6025077627422366	0.07941295292757337	0.16446442751069196	0.07941295292757337	0.028147332933981584	0.9673877007302665	0.7847755521848626	134.0	2.5264876212104332	56.0	0.12912058098880944
369	Feb25-FISH2-3L1-rep2-cp190-100x_Position007_6_cmle.ics	6	1	0	1.2995999999999999	0.3965078677928638	1.0	1.34258618208827	1.0	1.2748075358549043	1.0	0.3128724720416008	2.348206167955938	0.8401166740644788	0.9042466460735735	0.8364841973675867	0.7440779759586206	0.5546243060718055	1.007636703923572	142.0	2.6818640200129282	89.0	0.2052094947857864
370	Feb25-FISH2-3L1-rep2-cp190-100x_Position007_6_cmle.ics	7	1	0	1.2995999999999999	4.806624311818743	1.0	4.714233841130397	1.0	0.0	1.0	0.2607220240633505	2.5769767955083385	0.16692577351013566	0.278174058832495	0.16692577351013566	0.031306203322664226	0.9450884401820515	0.9393936705299712	162.0	3.1054128902797946	99.0	0.22826674139093092
371	Feb25-FISH2-3L1-rep2-cp190-100x_Position007_6_cmle.ics	8	1	0	1.2995999999999999	3.0936366901916323	1.0	0.20339859880348432	1.0	0.6016084874694266	1.0	0.27022150963389857	2.3404551922408077	0.5581430193678633	0.6542410573465397	0.5535691754463441	0.4362027632326036	0.7091573522546049	0.9595844947218374	188.0	3.5694270009171665	126.0	0.2905213072248212
372	Feb25-FISH2-3L1-rep2-cp190-100x_Position007_6_cmle.ics	9	1	0	1.2995999999999999	0.35728380850760855	1.0	0.5132130079890328	1.0	0.0	1.0	0.142808906554549	1.8443365229548705	0.21917821120141642	0.4564478306320221	0.21917821120141642	0.03232626691654973	0.9189525334779474	0.7804385572318566	166.0	3.171398465260831	76.0	0.1752350741990985
373	Feb25-FISH2-3L1-rep2-cp190-100x_Position007_6_cmle.ics	10	1	0	1.083	3.0961754453741044	1.0	3.14480997583512	1.0	1.059277487276398	1.0	0.269602597857635	2.173429399983302	0.7181586266656164	0.8092607965872665	0.7181586266656164	0.611871246871762	0.6441878096727391	0.9871681279945498	176.0	3.2778492806123753	114.0	0.26285261129864773
374	Feb25-FISH2-3L1-rep2-cp190-100x_Position007_6_cmle.ics	11	1	0	1.2995999999999999	0.4447042999611531	1.0	0.49907069734639214	1.0	1.1160083062473465	1.0	0.2920931800722684	2.4465048324245666	0.7562672708762315	0.8412189315594883	0.755057831122406	0.657824233192232	0.5715872517926335	0.9958385252415212	188.0	3.546021752076747	131.0	0.3020499305273935
375	Feb25-FISH2-3L1-rep2-cp190-100x_Position007_6_cmle.ics	12	1	0	1.2995999999999999	0.2307058065895025	1.0	2.9052664350945174	1.0	1.4686736615067262	1.0	0.3078760800517997	2.69369722373384	0.8757223825308628	0.9343357260391577	0.8744187155700761	0.797442745967774	0.44020341239768057	1.0022668899354992	180.0	3.437455850955092	126.0	0.2905213072248212
376	Feb25-FISH2-3L1-rep2-cp190-100x_Position007_6_cmle.ics	13	1	0	1.2995999999999999	0.09469140564594403	1.0	0.34674615187876506	1.0	0.0	1.0	0.1588153504649197	3.018667917519611	0.10858872493378736	0.2741581536133182	0.10858872493378736	0.03901816118047673	0.9493050180794362	0.7586641441957809	126.0	2.3711112224079387	53.0	0.12220340700726606
377	Feb25-FISH2-3L1-rep2-cp190-100x_Position007_6_cmle.ics	14	1	0	0.6497999999999999	NA	0.0	0.24033286990510377	1.0	1.5800133960714795	1.0	0.3085208285484633	1.658614785462396	0.9665529722956981	0.9902199638034248	0.9631769455659195	0.9210027147431435	0.4131064767651912	0.9950437244764236	106.0	1.9241571033006517	57.0	0.13142630564932387
378	Feb25-FISH2-3L1-rep2-cp190-100x_Position007_6_cmle.ics	16	1	0	1.083	1.332439769197804	1.0	0.22232765732918183	1.0	0.65584944557845	1.0	0.2785234620207688	2.8577420864400556	0.683056339835729	0.7831349460985626	0.680441478439425	0.5573184034907598	0.6491126147911572	0.9856080362128529	116.0	2.241255158215975	62.0	0.14295492895189613
379	Feb25-FISH2-3L1-rep2-cp190-100x_Position007_6_cmle.ics	18	1	0	1.2995999999999999	0.25477667367775425	1.0	0.3786134908357855	1.0	0.23070632344123612	1.0	0.2742150448010988	2.2736107775683543	0.36921854345118477	0.5459383667886698	0.36921854345118477	0.16718753581771362	0.8268053169750286	0.9839560232207932	192.0	3.6120073270577846	131.0	0.3020499305273935
380	Feb25-FISH2-3L1-rep2-cp190-100x_Position007_6_cmle.ics	19	1	0	1.2995999999999999	3.3950674814777475	1.0	3.639501719043675	1.0	1.0987399361686254	1.0	0.30679615757712825	2.535297650464482	0.7567178908783307	0.8357852812632173	0.75623854504441	0.6504440998167207	0.5231337789069359	0.9867403268836847	144.0	2.7499646807640765	90.0	0.20751521944630086
381	Feb25-FISH2-3L1-rep2-cp190-100x_Position007_6_cmle.ics	19	2	0	0.6497999999999999	0.41726827816140644	1.0	0.34605521698774294	1.0	0.5158750220536572	1.0	0.3058151952710448	2.129567187902145	0.5223389257013957	0.6298815733822078	0.5233963062173974	0.3710594952770337	0.7391342975015444	0.9502860347726544	100.0	1.860286614089725	52.0	0.1198976823467516
382	Feb25-FISH2-3L1-rep2-cp190-100x_Position007_6_cmle.ics	20	1	0	1.2995999999999999	4.068392567755405	1.0	0.09340022282052156	1.0	0.72222503087512	1.0	0.3016172195643787	2.1457748451580327	0.619315216651414	0.713747097574442	0.6059886398874578	0.4828501629896307	0.6710025690971657	1.0019466928305678	186.0	3.4779210913255985	131.0	0.3020499305273935
383	Feb25-FISH2-3L1-rep2-cp190-100x_Position007_6_cmle.ics	21	1	0	1.2995999999999999	0.18337348474693585	1.0	0.2819489653534383	1.0	0.0	1.0	0.28845733034735277	1.9563159326473532	0.15694495960263832	0.25329387669531844	0.13242432550113692	0.02955216178296699	0.9456696544936536	0.9817709189258297	182.0	3.4587460140254005	124.0	0.28590985790379225
384	Feb25-FISH2-3L1-rep2-cp190-100x_Position007_6_cmle.ics	22	1	0	0.8664	0.20703415711714354	1.0	0.4446388668580697	1.0	0.0	1.0	0.235411739881758	2.1390551118847574	0.15671400119820594	0.28949626775044934	0.15671400119820594	0.030149451901747115	0.9380875314751296	0.9158996791448052	116.0	2.1242289140138757	57.0	0.13142630564932387
385	Feb25-FISH2-3L1-rep2-cp190-100x_Position007_6_cmle.ics	23	1	0	1.2995999999999999	3.6723345310776527	1.0	0.24918726813591044	1.0	0.7252201245704302	1.0	0.25304570928946574	2.343204699795759	0.6382447193411668	0.7525929499328072	0.6363409255366803	0.4931902760070294	0.7176396286201443	0.9493086625962232	168.0	3.2394991260119803	103.0	0.23748964003298878
386	Feb25-FISH2-3L1-rep2-cp190-100x_Position007_6_cmle.ics	25	1	0	1.2995999999999999	0.42636773389076965	1.0	0.2008183577323532	1.0	0.20635000882146287	1.0	0.2826828280317748	2.7845982400141835	0.3356749861975746	0.5040931330553811	0.3356749861975746	0.18346279056485237	0.8411372605588202	0.9757371274668813	164.0	3.150108302190523	105.0	0.24210108935401767
387	Feb25-FISH2-3L1-rep2-cp190-100x_Position007_6_cmle.ics	26	1	0	1.2995999999999999	0.37125169609263947	1.0	0.27029147046633833	1.0	1.2995999999999999	1.0	0.2880929030172355	2.357133652577829	0.8344081259859955	0.8899658781339332	0.8127251232617815	0.6628083521471471	0.5862152932456611	0.9998818291753676	164.0	3.1032978045096833	106.0	0.24440681401453213
388	Feb25-FISH2-3L1-rep2-cp190-100x_Position007_6_cmle.ics	26	2	0	1.5162	5.056285857306226	1.0	5.192849782610407	1.0	0.5260913608053412	1.0	0.3013478505176401	2.825438070464903	0.4518755164737839	0.5574516540999617	0.4518755164737839	0.30983682393828804	0.8084556850681058	0.9898596833680723	200.0	3.8375994723815383	146.0	0.3366358004351103
389	Feb25-FISH2-3L1-rep2-cp190-100x_Position007_6_cmle.ics	27	1	0	1.2995999999999999	0.45747664819477535	1.0	0.3166776531687596	1.0	1.2536039404732575	1.0	0.2910939842943082	2.175155672238588	0.7894297709872712	0.8716467423590113	0.7871269615597696	0.6982819039227858	0.6079294250656064	0.9984083608571327	206.0	3.901469961592465	150.0	0.3458586990771681
390	Feb25-FISH2-3L1-rep2-cp190-100x_Position007_6_cmle.ics	28	1	0	0.8664	0.32496192942873203	1.0	0.32399034274188077	1.0	0.41270001764292574	1.0	0.3161797036095224	2.1043869804773654	0.5162346654502208	0.6081930890666493	0.505596194262068	0.39609977028722243	0.7464761870152352	1.0139067158328767	110.0	2.0603584248029496	61.0	0.1406492042913817
391	Feb25-FISH2-3L1-rep2-cp190-100x_Position007_6_cmle.ics	29	1	0	1.7328	1.5111104741582235	1.0	0.3466731057179693	1.0	1.4541052224178812	1.0	0.2833309093511316	2.5554075517569106	0.7803355577397272	0.8543207800941492	0.7774386563895642	0.6888245133033297	0.5699018816920308	0.9891608324995679	278.0	5.299857550814928	232.0	0.5349281212393534
392	Feb25-FISH2-3L1-rep2-cp190-100x_Position007_6_cmle.ics	30	1	0	1.2995999999999999	0.32194408357086374	1.0	0.20658378393806878	1.0	1.6366463635208865	1.0	0.2939425763022126	2.406711390073014	0.9230017067273503	0.9696611435073247	0.9207349594652254	0.8475812473332385	0.40854957312146906	0.9934620940665586	170.0	3.260789289082289	113.0	0.2605468866381333
393	Feb25-FISH2-3L1-rep2-cp190-100x_Position007_6_cmle.ics	31	1	0	1.5162	0.2080504078090731	1.0	0.39684188850011193	1.0	0.32626801153583	1.0	0.28649227870854427	2.48366379982578	0.43186329987569344	0.5972188723352938	0.43186329987569344	0.24129699375993371	0.8098850405607149	0.9908392915191995	218.0	4.146237184216417	162.0	0.37352739500334153
394	Feb25-FISH2-3L1-rep2-cp190-100x_Position007_6_cmle.ics	32	1	0	1.2995999999999999	5.791975147903945	1.0	5.992125890285259	1.0	0.0	1.0	0.28324238736569074	2.438841612116739	0.20132578842626364	0.37008406575117386	0.1847675975042316	0.02872895700394479	0.930784155730296	0.9890884286974004	188.0	3.546021752076747	129.0	0.29743848120636457
395	Feb25-FISH2-3L1-rep2-cp190-100x_Position007_6_cmle.ics	33	1	0	1.5162	0.3406352740232521	1.0	0.23483421676429758	1.0	0.5556144027286182	1.0	0.29247783641808905	2.6099713929774038	0.5454488966904597	0.6616400904084692	0.5426760596198805	0.4102051278068179	0.7503941084412165	0.9997358768480914	186.0	3.548136837846858	129.0	0.29743848120636457
396	Feb25-FISH2-3L1-rep2-cp190-100x_Position007_6_cmle.ics	34	1	0	1.7328	0.27706573979959837	2.0	0.2823859823568988	2.0	0.5158750220536572	1.0	0.2704398660025176	2.4073722282853818	0.46402036495542487	0.5839233243718961	0.4625137010021815	0.30462103117223455	0.8320962527524216	0.9785401291783017	288.0	5.453118863847314	239.0	0.5510681938629545
397	Feb25-FISH2-3L1-rep2-cp190-100x_Position007_6_cmle.ics	35	1	0	1.5162	0.21454281928522517	1.0	0.19957164249270984	1.0	0.42540144110901373	1.0	0.30948008318241227	2.9167477364798104	0.4824473127689054	0.6070553489389631	0.47760519215343106	0.3240027710931233	0.7852672776029316	0.9951371971066537	190.0	3.6843381593491547	137.0	0.3158842784904802
398	Feb25-FISH2-3L1-rep2-cp190-100x_Position007_6_cmle.ics	36	1	0	1.5162	0.40443469867835524	1.0	0.5073618685768947	1.0	0.42540144110901373	1.0	0.27708847204661974	2.551318669468761	0.5238368341816617	0.673879848017779	0.5184099218581977	0.31414438310990034	0.794421636401066	0.9963022310160586	200.0	3.8375994723815383	140.0	0.3228014524720236
399	Feb25-FISH2-3L1-rep2-cp190-100x_Position007_6_cmle.ics	38	1	0	1.2995999999999999	7.39762812848506	1.0	7.3784029905221	1.0	0.0	1.0	0.08625351777767713	1.5683998216288293	0.05163896987092372	0.1879909437962749	0.05163896987092372	0.01805319814815859	0.9791806900300968	0.523847516269385	164.0	3.103297804509683	58.0	0.13373203030983835
400	Feb25-FISH2-3L1-rep2-cp190-100x_Position007_6_cmle.ics	38	2	0	1.9493999999999998	0.8407773152380179	1.0	0.648702408744345	2.0	0.0	1.0	0.0948118156775526	1.21808019284989	0.13596429397136525	0.273128281182156	0.12111685660634837	0.01805319814815859	0.9366773241014749	0.5962990386917394	422.0	7.839174992015233	251.0	0.578736889789128
401	Feb25-FISH2-3L1-rep2-cp190-100x_Position007_6_cmle.ics	39	1	0	1.083	0.37314521478201507	1.0	0.3570119865817865	1.0	2.584794377981393	1.0	0.31333751335949855	2.245280266975994	0.9928875336265596	0.9989183622967439	0.9921052421511419	0.9758487463379978	0.19637349396592851	0.9886635785808491	178.0	3.3225446925231044	125.0	0.28821558256430674
402	Feb25-FISH2-3L1-rep2-cp190-100x_Position007_6_cmle.ics	40	1	0	1.5162	0.456230335169922	1.0	4.656899485818814	1.0	0.65584944557845	1.0	0.27586507509445285	2.2295178668028974	0.5424299589375274	0.6485578889949544	0.538225222358592	0.3737745655105535	0.7593832643615731	0.9433350657332324	274.0	5.140250980472213	224.0	0.5164823239552377
403	Feb25-FISH2-3L1-rep2-cp190-100x_Position007_6_cmle.ics	41	1	0	1.083	0.18080310920022732	1.0	0.08645761643417472	1.0	0.0	1.0	0.29498890793847904	2.5500745006489782	0.14940861414862755	0.30219095002428553	0.14940861414862755	0.026622208803182064	0.9412793249667024	0.9924137412225393	136.0	2.594588281961582	81.0	0.18676369750167077
404	Feb25-FISH2-3L1-rep2-cp190-100x_Position007_6_cmle.ics	41	2	0	1.083	4.902094382373282	1.0	4.969104782196366	1.0	0.32626801153583	1.0	0.3139710308367558	2.942693735959909	0.3741746196358481	0.4847657429407827	0.3741746196358481	0.24300313742993293	0.8404987327839166	1.003190899130037	122.0	2.3285308962673215	71.0	0.16370645089652625
405	Feb25-FISH2-3L1-rep2-cp190-100x_Position007_6_cmle.ics	42	1	0	1.2995999999999999	0.17798137236606584	1.0	0.12341253227960756	1.0	0.41270001764292574	1.0	0.26546457922833755	2.5391708229797403	0.46886362077244975	0.602280133086369	0.46659120532345477	0.33622315977224393	0.774857954452861	0.9803214321024813	180.0	3.390645353274252	117.0	0.26976978528019113
406	Feb25-FISH2-3L1-rep2-cp190-100x_Position007_6_cmle.ics	44	1	0	1.083	1.7947720713029998	1.0	0.3569744705772598	1.0	0.0	1.0	0.22365439887372648	1.7078502674785834	0.25333149859497667	0.47837784987977633	0.25333149859497667	0.02811857238042817	0.8610665298756386	0.9088228351033254	160.0	2.8968807364861267	90.0	0.20751521944630086
407	Feb25-FISH2-3L1-rep2-cp190-100x_Position007_6_cmle.ics	45	1	0	1.5162	0.39395171609931645	1.0	0.25255143805565056	1.0	1.5290417620526913	1.0	0.2865002467954959	2.514737833430067	0.8754679237789855	0.9257940914740427	0.8656939245291344	0.7871342104682547	0.500313649584267	0.9929549337794701	194.0	3.680107987808933	136.0	0.31357855382996574
408	Feb25-FISH2-3L1-rep2-cp190-100x_Position007_6_cmle.ics	46	1	0	1.083	0.27928929869855407	1.0	0.2269672383231589	1.0	1.5338067085748235	1.0	0.3159124829187753	2.28057478681172	0.8926786584155736	0.9398758727695888	0.8922185938261137	0.8267586194453966	0.41306625334312735	1.0005865386329613	164.0	3.0798925556692636	111.0	0.2559354373171044
409	Feb25-FISH2-3L1-rep2-cp190-100x_Position007_6_cmle.ics	47	1	0	1.7328	0.21002814241027606	1.0	1.1381882115435913	1.0	0.6921189703237084	1.0	0.24632599678266848	3.3839986699694866	0.5975714221307163	0.7082475466253889	0.5951443470942727	0.47091267038367324	0.7142143875600022	0.9873614430134655	200.0	3.9312204677432177	132.0	0.30435565518790797
410	Feb25-FISH2-3L1-rep2-cp190-100x_Position007_6_cmle.ics	48	1	0	1.083	0.29233463518114583	1.0	0.24871129271750292	1.0	0.3720027687491155	1.0	0.3172445868638787	2.1011084058731107	0.48114879897207713	0.5872366245107253	0.47349886381211853	0.33163004294909165	0.7834220292581381	0.9978593344777067	136.0	2.594588281961582	84.0	0.1936808714832141
411	Feb25-FISH2-3L1-rep2-cp190-100x_Position007_6_cmle.ics	49	1	0	1.2995999999999999	0.29807226576903073	1.0	0.4487355123486136	1.0	1.3842379406474168	1.0	0.293554258334312	2.4960785127701155	0.8510422711655199	0.9068173653521983	0.8482143679590276	0.7913200873241772	0.39036962358880484	0.9821364566526567	164.0	3.1267030533501035	107.0	0.2467125386750466
412	Feb25-FISH2-3L1-rep2-cp190-100x_Position007_6_cmle.ics	51	1	0	1.9493999999999998	0.2306628065949319	1.0	0.23208116224930483	1.0	0.72222503087512	1.0	0.18745757101226182	4.578914743259622	0.6125490918530552	0.7234359691506377	0.6115023572463343	0.49761344509667643	0.6925892622086585	0.9003806564784029	138.0	2.7563099380744096	66.0	0.15217782759395398
413	Feb25-FISH2-3L1-rep2-cp190-100x_Position007_6_cmle.ics	52	1	0	1.2995999999999999	5.551166860639151	1.0	0.6508352127670746	1.0	0.72222503087512	1.0	0.3083441667466016	2.734285837325686	0.6219058859423048	0.7162608088253005	0.6099991168276448	0.4941871201355268	0.7256169426727539	0.9975078448451422	178.0	3.3927604390443635	124.0	0.28590985790379225
414	Feb25-FISH2-3L1-rep2-cp190-100x_Position007_6_cmle.ics	53	1	0	1.2995999999999999	0.4671560788878371	1.0	0.28012219698291113	1.0	0.42540144110901373	1.0	0.2802220647444271	3.1692803691092633	0.5166019836136265	0.6300474342388961	0.5046313065976714	0.3883139284174213	0.7814247904731713	1.0123790633930791	112.0	2.1986748320753575	59.0	0.13603775497035278
415	Feb25-FISH2-3L1-rep2-cp190-100x_Position007_6_cmle.ics	54	1	0	1.5162	0.609108711858156	1.0	0.8137118347484871	1.0	0.9228252937649445	1.0	0.2737484673717296	2.6014591570251904	0.7017034700315458	0.7861050287622936	0.6952161811096679	0.5736463165707923	0.6621282594230776	0.9897070418490509	196.0	3.724803399719661	135.0	0.31127282916945126
416	Feb25-FISH2-3L1-rep2-cp190-100x_Position007_6_cmle.ics	55	1	0	1.5162	0.21625631608076504	1.0	0.21756328444792233	1.0	0.72222503087512	1.0	0.3079536876373948	2.852897720766575	0.6125533919375518	0.7113966551677728	0.6099537446962238	0.4739999858329851	0.7014043338281434	0.9997573799286403	194.0	3.7503237343301925	141.0	0.325107177132538
417	Feb25-FISH2-3L1-rep2-cp190-100x_Position007_6_cmle.ics	56	1	0	1.2995999999999999	0.43618976735187387	1.0	0.4229696955061994	1.0	0.42540144110901373	1.0	0.2834790591663577	2.5059499454635845	0.4973445032798546	0.6452975578914092	0.48967043388919623	0.33447403777760215	0.7869999949853603	0.9984395234268411	186.0	3.5247315890064383	127.0	0.29282703188533565
418	Feb25-FISH2-3L1-rep2-cp190-100x_Position007_6_cmle.ics	57	1	0	1.2995999999999999	0.17678477726818914	1.0	0.12294923606205023	1.0	0.32626801153583	1.0	0.31913925983541025	2.4962989108672295	0.42611286009275245	0.5601401442063573	0.4202633627839274	0.2482955891811381	0.8061736294076385	0.9924306927249378	198.0	3.7460935627899703	148.0	0.3412472497561391
419	Feb25-FISH2-3L1-rep2-cp190-100x_Position007_6_cmle.ics	58	1	0	1.083	0.40353103509079913	1.0	1.5498721015967198	1.0	2.065215357823672	1.0	0.31319262146556703	2.306792523400705	0.986716660481425	0.9963464417798139	0.9858208668722727	0.9667596585746644	0.224748092119427	1.0069006862231185	130.0	2.4605020462293963	78.0	0.17984652352012742
420	Feb25-FISH2-3L1-rep2-cp190-100x_Position007_6_cmle.ics	61	1	0	1.2995999999999999	0.2922649314362876	1.0	0.2877855668462245	1.0	1.0389843448820495	1.0	0.26520887130747955	2.644641555023101	0.7331075493812513	0.8085797901791172	0.7275420468681465	0.6316989163808414	0.6329478153432728	0.9808054488673242	178.0	3.369355190203944	115.0	0.2651583359591622
421	Feb25-FISH2-3L1-rep2-cp190-100x_Position007_6_cmle.ics	62	1	0	1.9493999999999998	0.3678053275612009	1.0	0.32841548312219054	1.0	0.6606423714395955	1.0	0.284618660550269	2.6543640842575202	0.5090397902062636	0.6206550380755459	0.5090397902062636	0.3529079882999647	0.7697075874702809	0.9891771404935644	328.0	6.300216604381049	298.0	0.6871059488333073
422	Feb25-FISH2-3L1-rep2-cp190-100x_Position007_6_cmle.ics	63	1	0	1.5162	NA	0.0	0.7974043706463746	1.0	0.23070632344123612	1.0	0.12467909620114011	3.795838779742602	0.3786110011871785	0.4626286110011872	0.35536208943411157	0.2146731961482654	0.8270698516556063	0.6068192910586289	140.0	2.5669528615809396	55.0	0.12681485632829495
423	Feb25-FISH2-3L1-rep2-cp190-100x_Position007_6_cmle.ics	64	1	0	1.2995999999999999	0.3244333940626622	1.0	0.2575193681897478	1.0	1.556254079840194	1.0	0.2933898472602468	2.487680034769694	0.9036954451868068	0.9519291021394682	0.9011075756219432	0.8163060196450225	0.5295116129605956	1.0032940365475247	180.0	3.4140506021146724	123.0	0.2836041332432778
424	Feb25-FISH2-3L1-rep2-cp190-100x_Position007_6_cmle.ics	65	1	0	1.2995999999999999	3.216037136806397	1.0	0.2835608794490638	1.0	1.0542408233015097	1.0	0.2805888053876096	2.319040066681082	0.7297634304319213	0.8279346056596585	0.7279553877593433	0.626500640781407	0.6054180055937577	0.9942210188690208	202.0	3.7886738889305875	143.0	0.3297186264535669
425	Feb25-FISH2-3L1-rep2-cp190-100x_Position007_6_cmle.ics	66	1	0	1.2995999999999999	0.2571921859413214	1.0	0.18923366317688148	1.0	0.687545504971255	1.0	0.28265193913446984	2.6738177860276897	0.619614631943399	0.7294407647147373	0.605825681168147	0.4709393346379648	0.6866621512767285	0.9871127694874184	192.0	3.658817824738624	133.0	0.3066613798484224
426	Feb25-FISH2-3L1-rep2-cp190-100x_Position007_6_cmle.ics	67	1	0	1.083	0.3796154127004699	1.0	0.3492430807154758	1.0	0.3634229110571259	1.0	0.29498890793847904	2.314129606534282	0.4726839396061377	0.6140984532979521	0.46819985503507416	0.30773105320704186	0.7853351950067866	0.9999510870051035	136.0	2.5711830331211623	81.0	0.18676369750167077
427	Feb25-FISH2-3L1-rep2-cp190-100x_Position007_6_cmle.ics	68	1	0	1.5162	1.2680531384474578	1.0	1.2512928122183469	1.0	1.3742323914031862	1.0	0.2570945244484091	2.735941055859326	0.8134934866450014	0.8822354518519336	0.8134934866450014	0.7012712215092445	0.5257119799532517	0.9664507641191381	184.0	3.5268466747765492	119.0	0.27438123460122005
428	Feb25-FISH2-3L1-rep2-cp190-100x_Position007_6_cmle.ics	68	2	0	0.8664	0.7071355739044123	1.0	3.0729640799117557	1.0	2.3967467119724235	1.0	0.17521536022876574	2.0825160082652974	0.9515953719591929	0.9847856193066766	0.9515953719591929	0.9225156281897784	0.33106692614163247	0.7176584476171189	128.0	2.392401385478247	57.0	0.13142630564932387
429	Feb25-FISH2-3L1-rep2-cp190-100x_Position007_6_cmle.ics	69	1	0	1.9493999999999998	2.818956964705819	1.0	2.869779437180694	1.0	0.5260913608053412	1.0	0.17283165339909384	2.4700477610516933	0.5974381220928832	0.7272582122285687	0.592244474971682	0.3623502759501603	0.6914941711054444	0.8565453420786414	258.0	4.969929675909737	162.0	0.37352739500334153
430	Feb25-FISH2-3L1-rep2-cp190-100x_Position007_6_cmle.ics	70	1	0	1.2995999999999999	0.22569909936139768	1.0	0.18359969378649912	1.0	1.668143133707265	1.0	0.28610847979324433	2.6220300547948505	0.9153515963613197	0.9480307888333037	0.91204085682357	0.8692832301120639	0.4238038535310957	0.9863880105857453	156.0	2.9713266545476085	98.0	0.2259610167304165
431	Feb25-FISH2-3L1-rep2-cp190-100x_Position007_6_cmle.ics	72	1	0	1.2995999999999999	0.35043035799810124	1.0	0.24906577641707286	1.0	0.3720027687491155	1.0	0.29335409900733317	2.6793037140986176	0.4917466702083254	0.5986162233268825	0.48914102126260134	0.33293489672270077	0.7563307550164579	1.0085858180132652	134.0	2.573298118891273	79.0	0.18215224818064185
432	Feb25-FISH2-3L1-rep2-cp190-100x_Position007_6_cmle.ics	73	1	0	1.5162	0.23668986134981204	1.0	0.03691986673064151	1.0	1.2225574214657589	1.0	0.2888820830887166	2.8729084694916684	0.8086857162347685	0.8744979662837994	0.8034074339362002	0.7182215855311964	0.5457165817292502	1.0060177156959835	174.0	3.373585361744166	116.0	0.2674640606196767
433	Feb25-FISH2-3L1-rep2-cp190-100x_Position007_6_cmle.ics	74	1	0	1.083	1.271476084966025	1.0	NA	0.0	0.5097226605744432	1.0	0.31077020754012613	2.6689032771956716	0.5935671438560336	0.6813012917234019	0.582637176609134	0.46859934493798994	0.7119682868000938	1.0083877767581766	102.0	1.951792523681294	54.0	0.12450913166778053
434	Feb25-FISH2-3L1-rep2-cp190-100x_Position007_6_cmle.ics	76	1	0	1.083	4.3817808377298135	1.0	0.13264554053353678	1.0	0.0	1.0	0.25511314070766744	2.611746649120955	0.10381981529182635	0.31185210780926054	0.14804925551297354	0.03761701325626689	0.9386715045173657	0.9500520392285973	122.0	2.328530896267321	64.0	0.14756637827292504
435	Feb25-FISH2-3L1-rep2-cp190-100x_Position007_6_cmle.ics	77	1	0	1.5162	4.405079760193119	1.0	0.16124185730234047	1.0	1.2569038551385865	1.0	0.28324238736569074	2.7846287601860884	0.8092583167538056	0.8672018383997285	0.8034670491525162	0.7184834744521045	0.5481232966410704	0.9859093772295219	188.0	3.5928322497575866	129.0	0.29743848120636457
436	Feb25-FISH2-3L1-rep2-cp190-100x_Position007_6_cmle.ics	78	1	0	1.083	4.986660545941205	1.0	0.21345238046393072	1.0	0.1459114905355603	1.0	0.2876507629637746	1.825014798035562	0.33851546550595124	0.4849697623358114	0.3359808944185509	0.14200916759755017	0.8766985768250151	0.9845929447748529	188.0	3.4758060055554876	130.0	0.29974420586687905
437	Feb25-FISH2-3L1-rep2-cp190-100x_Position007_6_cmle.ics	80	1	0	1.083	2.8011191563633164	1.0	0.3949613567262776	1.0	0.5556144027286182	1.0	0.3226269315083056	2.91111259400411	0.5641461133264412	0.6529193127553783	0.5590631615221779	0.44505981391227295	0.7416734237962335	1.0087625477080377	132.0	2.5754132046613845	81.0	0.18676369750167077
438	Feb25-FISH2-3L1-rep2-cp190-100x_Position007_6_cmle.ics	81	1	0	1.2995999999999999	0.43827495513073755	1.0	0.31865263844640146	1.0	0.23070632344123612	1.0	0.2788680532780167	2.10214851669068	0.3598288533329177	0.5311586691709986	0.35768562321235126	0.1701296069705637	0.8360402120125633	0.9740789499235227	188.0	3.4992112543959073	128.0	0.2951327565458501
439	Feb25-FISH2-3L1-rep2-cp190-100x_Position007_6_cmle.ics	82	1	0	1.2995999999999999	NA	0.0	0.1561103140442282	1.0	1.1094504182004423	1.0	0.3183709671741055	2.4003106079637337	0.7568711675537709	0.8470328695489775	0.7540153142216827	0.6551498739378093	0.5985147673951084	0.9868872682054372	178.0	3.3927604390443635	126.0	0.2905213072248212
440	Feb25-FISH2-3L1-rep2-cp190-100x_Position007_6_cmle.ics	84	1	0	1.083	1.817269098823673	1.0	0.16584183737684863	1.0	0.0	1.0	0.2524494096634655	2.1355139040971953	0.15172572725177713	0.34498590700395315	0.1647019198383294	0.038627218095761466	0.952619920991278	0.9684502201007252	112.0	2.1050538367136777	56.0	0.12912058098880944
441	Feb25-FISH2-3L1-rep2-cp190-100x_Position007_6_cmle.ics	85	1	0	0.8664	0.7332972268627623	1.0	NA	0.0	0.5556144027286182	1.0	0.32252585317142624	2.180234254488227	0.6097974507251204	0.6912107541857155	0.5982621332768173	0.4854521783886887	0.6927745899824174	1.0104360559627565	114.0	2.1497492486244067	65.0	0.14987210293343953
442	Feb25-FISH2-3L1-rep2-cp190-100x_Position007_6_cmle.ics	87	1	0	1.2995999999999999	4.403829959921504	1.0	4.244625039482436	1.0	0.5158750220536572	1.0	0.2451601034351431	2.709995032293415	0.5402965409738717	0.6618078236342043	0.523270486935867	0.3929260688836104	0.7624030709916725	0.9365699196757024	162.0	3.0351971437585346	96.0	0.22134956740938755
443	Feb25-FISH2-3L1-rep2-cp190-100x_Position007_6_cmle.ics	88	1	0	1.083	0.391815065058554	1.0	0.35031581580052035	1.0	0.7748934119142009	1.0	0.28610847979324433	2.1240112913117497	0.6526857378061329	0.7471084585305618	0.6501440625643137	0.538577896686561	0.7006726483056903	0.9940284728053451	156.0	2.924516156866769	98.0	0.2259610167304165
444	Feb25-FISH2-3L1-rep2-cp190-100x_Position007_6_cmle.ics	89	1	0	1.5162	0.1543787695466822	1.0	0.17651283453027772	1.0	0.9590684260691023	1.0	0.2836296094149551	2.9152055674472757	0.6899242424242424	0.7699652777777778	0.6853724747474748	0.5752840909090909	0.653062574963916	1.002914515118435	170.0	3.284194537922709	111.0	0.2559354373171044
445	Feb25-FISH2-3L1-rep2-cp190-100x_Position007_6_cmle.ics	90	1	0	1.5162	0.284826679513297	1.0	0.36559873336298476	1.0	0.5158750220536572	1.0	0.27946206123070927	2.755032299499988	0.5046411238506356	0.6348608286651779	0.49946352600651256	0.33575162501715466	0.7865585296574017	0.981007650335355	218.0	4.169642433056838	160.0	0.3689159456823127
446	Feb25-FISH2-3L1-rep2-cp190-100x_Position007_6_cmle.ics	91	1	0	1.2995999999999999	0.24289005247928544	1.0	0.2025314731386585	1.0	0.5556144027286182	1.0	0.2742150448010988	2.106220467138362	0.5883805071474307	0.7224960849205798	0.5819312334621645	0.40549036851890424	0.7434417881655857	0.9925855772753708	192.0	3.6120073270577846	131.0	0.3020499305273935
447	Feb25-FISH2-3L1-rep2-cp190-100x_Position007_6_cmle.ics	92	1	0	0.8664	3.245300340444429	1.0	0.6634611183756967	1.0	0.0	1.0	0.1044611548118022	2.2230374215489905	0.2659540397967261	0.43377887619266303	0.2659540397967261	0.02606788284559281	0.8990333845001233	0.6025528443292746	166.0	2.8905354791757927	65.0	0.14987210293343953
448	Feb25-FISH2-3L1-rep2-cp190-100x_Position007_6_cmle.ics	95	1	0	1.2995999999999999	0.25396091053069253	1.0	0.2036361967013014	1.0	0.41270001764292574	1.0	0.2656974836399739	2.569879068980174	0.4685687516730615	0.6000899735284495	0.4722420510990155	0.3259755807382291	0.7699610326687893	0.9888545549297023	196.0	3.7248033997196615	133.0	0.3066613798484224
449	Feb25-FISH2-3L1-rep2-cp190-100x_Position007_6_cmle.ics	96	1	0	1.083	0.43025156972489165	1.0	0.22499309658935548	1.0	0.5158750220536572	1.0	0.3172445868638787	2.252356661637802	0.52335026568974	0.6207366745476252	0.5246611577986376	0.4221657810342002	0.7622177330017373	1.010480882202254	136.0	2.5711830331211623	84.0	0.1936808714832141
450	Feb25-FISH2-3L1-rep2-cp190-100x_Position007_6_cmle.ics	97	1	0	1.7328	0.15714216165639688	1.0	0.24617889766851236	1.0	0.0	1.0	0.2724168370193775	2.732567661976924	0.18019256266616687	0.354311140729017	0.18019256266616687	0.027732078274571872	0.9304952729610532	0.9745849490063844	204.0	3.950395545043415	143.0	0.3297186264535669
451	Feb25-FISH2-3L1-rep2-cp190-100x_Position007_6_cmle.ics	98	1	0	1.2995999999999999	0.45146231475142734	1.0	0.12903959773545653	1.0	2.438575680703504	1.0	0.2742150448010988	2.268853250062344	0.9911519883342953	0.9988076070115746	0.9882963210499134	0.967547164079351	0.21765452201258648	0.9597673013131498	192.0	3.588602078217365	131.0	0.3020499305273935
452	Feb25-FISH2-3L1-rep2-cp190-100x_Position007_6_cmle.ics	99	1	0	1.5162	0.16870581843746196	1.0	0.1241297753095566	1.0	0.0	1.0	0.26161726395200086	2.5670072802010866	0.13229912785303397	0.2918574874744851	0.11420300612358508	0.02890332158099833	0.9469570067517046	0.9482999276525691	198.0	3.8631198069920694	134.0	0.30896710450893683
453	Feb25-FISH2-3L1-rep2-cp190-100x_Position007_6_cmle.ics	100	1	0	1.2995999999999999	0.772223298568468	1.0	5.0893005401598055	1.0	0.2918229810711206	1.0	0.30360104007308175	2.4877376549938495	0.3792795048831968	0.5373484062533539	0.3718813723035095	0.20895431617357707	0.8367676918100709	0.9815940638150019	194.0	3.726918485489773	140.0	0.3228014524720236
454	Feb25-FISH2-3L1-rep2-cp190-100x_Position007_6_cmle.ics	101	1	0	1.2995999999999999	0.6462971010223343	1.0	0.6491361190747919	1.0	0.20635000882146287	1.0	0.2638937829015426	2.0287876147887216	0.40285710427890525	0.547373111354154	0.40071697654636046	0.17405247026100107	0.8305813633341356	0.9356237018057119	210.0	3.897239790052242	147.0	0.33894152509562475
455	Feb25-FISH2-3L1-rep2-cp190-100x_Position007_6_cmle.ics	102	1	0	1.083	0.49063937972470956	1.0	2.8773384584003514	1.0	1.5627088357751586	1.0	0.2667389988896994	2.959892240416911	0.932451171298755	0.9605166106095474	0.9299876084262702	0.8883504455065794	0.3964391766159813	0.9756530768132023	106.0	2.064588596343172	53.0	0.12220340700726606
456	Feb25-FISH2-3L1-rep2-cp190-100x_Position007_6_cmle.ics	103	1	0	1.2995999999999999	1.983142877956353	1.0	NA	0.0	0.41270001764292574	1.0	0.3012912077705793	3.5907179979167854	0.4888753513229125	0.6143339748293575	0.4968778988466917	0.3845930192310355	0.7867305249927958	0.9528633910088596	126.0	2.4647322177696185	73.0	0.16831790021755516
457	Feb25-FISH2-3L1-rep2-cp190-100x_Position007_6_cmle.ics	104	1	0	1.2995999999999999	0.24979065877180176	1.0	0.28871195684428314	1.0	0.0	1.0	0.30682137300883505	2.411218277287861	0.2111223694466095	0.40717069368667186	0.2111223694466095	0.028121590023382697	0.9183828527625884	1.0018336760476154	184.0	3.4566309282552896	130.0	0.29974420586687905
458	Feb25-FISH2-3L1-rep2-cp190-100x_Position007_6_cmle.ics	105	1	0	1.5162	0.38822795073722444	1.0	1.596371173990571	1.0	1.0841098665386142	1.0	0.2784507447794009	2.531764938419714	0.7344294374698374	0.8246068106542909	0.7335766182080218	0.6283823539133826	0.6072918099273843	0.9943946445242151	210.0	4.014266034254342	151.0	0.3481644237376825
459	Feb25-FISH2-3L1-rep2-cp190-100x_Position007_6_cmle.ics	107	1	0	1.2995999999999999	0.5351198384903937	1.0	0.3798339314509567	1.0	0.5158750220536572	1.0	0.2834790591663577	2.2963176294530236	0.5371393927941547	0.6646431720836483	0.5394069664902998	0.3824207923910305	0.7459334650135397	0.9753724402362289	186.0	3.5013263401660186	127.0	0.29282703188533565
460	Feb25-FISH2-3L1-rep2-cp190-100x_Position007_6_cmle.ics	110	1	0	1.083	0.4396997265082165	1.0	0.17958240546465487	1.0	0.3720027687491155	1.0	0.3172445868638787	2.3992024877176696	0.47989231229434637	0.5956326652707149	0.4746874065210888	0.32453484893807955	0.7884842123127862	0.9967640827680904	136.0	2.571183033121162	84.0	0.1936808714832141
461	Feb25-FISH2-3L1-rep2-cp190-100x_Position007_6_cmle.ics	112	1	0	1.2995999999999999	0.5192212771481454	1.0	NA	0.0	0.10317500441073144	1.0	0.27258798385801636	2.1060411348755093	0.27700736822218025	0.4482287927451351	0.27700736822218025	0.07395144530511998	0.8824061376023562	0.9852269255448565	166.0	3.124587967579992	105.0	0.24210108935401767
462	Feb25-FISH2-3L1-rep2-cp190-100x_Position007_6_cmle.ics	114	1	0	1.2995999999999999	0.2541774640203025	1.0	0.25473365546939697	1.0	0.5158750220536572	1.0	0.3037281960013569	2.1550645008977356	0.48661754258430123	0.5976175921489583	0.48661754258430123	0.3861995473094652	0.7682711963338265	0.993097583187811	176.0	3.3246597782932152	121.0	0.27899268392224896
463	Feb25-FISH2-3L1-rep2-cp190-100x_Position007_6_cmle.ics	116	1	0	1.2995999999999999	0.9936830188915411	1.0	0.10998571242720302	1.0	1.969554495985222	1.0	0.23864358257249474	1.7458461464514485	0.9199893604598357	0.9550738929039457	0.9168169609840278	0.8722411802104553	0.40275265035417857	0.9140489132247452	224.0	4.186702424586925	154.0	0.3550815977192259
464	Feb25-FISH2-3L1-rep2-cp190-100x_Position007_6_cmle.ics	119	1	0	1.083	0.26407638369090275	1.0	0.1246939304720282	1.0	0.5963412819178956	1.0	0.3343204902613444	2.458050238885151	0.5956756756756757	0.7074911274911275	0.5928146328146329	0.4649303849303849	0.7041161192359174	1.0057360471173717	142.0	2.705269268853348	92.0	0.21212666876732977
465	Feb25-FISH2-3L1-rep2-cp190-100x_Position007_6_cmle.ics	120	1	0	1.083	0.3112206362165715	1.0	0.12616287175733798	1.0	1.0703829119356776	1.0	0.2908258893381307	2.9265699007452612	0.8460606060606061	0.9204972804972805	0.8405439005439005	0.7532167832167832	0.5461847863782308	0.9920934934613181	118.0	2.2859505701267038	65.0	0.14987210293343953
466	Feb25-FISH2-3L1-rep2-cp190-100x_Position007_6_cmle.ics	121	1	0	1.5162	0.14532223560583	1.0	0.14478188133807415	1.0	0.32626801153583	1.0	0.31580584507493087	2.96568668600129	0.4147578026596452	0.5491705223715275	0.41128925065351823	0.2442354311321531	0.840497684854349	0.9993253655710134	196.0	3.771613897400501	145.0	0.33433007577459584
467	Feb25-FISH2-3L1-rep2-cp190-100x_Position007_6_cmle.ics	122	1	0	1.9493999999999998	0.16799117261384028	2.0	0.5030231876327645	1.0	1.6592549201289784	1.0	0.3105252586879036	2.36066357397981	0.8343040990035732	0.9069553786712372	0.832201580338727	0.7371234349127037	0.5221059660147536	0.9853040238479475	302.0	5.789391996062836	275.0	0.634074281641475
468	Feb25-FISH2-3L1-rep2-cp190-100x_Position007_6_cmle.ics	123	1	0	1.2995999999999999	NA	0.0	NA	0.0	0.0	1.0	0.20822445331309947	2.6107410874074595	0.10893305174996841	0.2505369939170773	0.10893305174996841	0.038591361166765946	0.9570724428480902	0.9361805386764593	118.0	2.3561663166479634	55.0	0.12681485632829495
469	Feb25-FISH2-3L1-rep2-cp190-100x_Position007_6_cmle.ics	124	1	0	1.5162	0.1638750531999889	1.0	3.5679729386645382	1.0	2.280763391780118	1.0	0.30816578328059757	2.6305405751060538	0.9439360730593608	0.9768013698630137	0.9423196347031964	0.8883287671232877	0.4180846855330666	0.9974340433645926	224.0	4.3037286687890255	175.0	0.40350181559002946
470	Feb25-FISH2-3L1-rep2-cp190-100x_Position007_6_cmle.ics	125	1	0	1.083	7.170668723877774	2.0	7.232401622979228	1.0	0.4332	1.0	0.19911502734019818	2.145670461043369	0.5197443205219024	0.7078104149849261	0.5197443205219024	0.3144396303191051	0.8168073258242055	0.9067794697631997	142.0	2.6350535223320883	71.0	0.16370645089652625
471	Feb25-FISH2-3L1-rep2-cp190-100x_Position007_6_cmle.ics	125	2	0	1.9493999999999998	0.4600186459345697	1.0	0.4016934536514907	2.0	0.0	1.0	0.19071898542100862	2.7608659041370074	0.05666134001087297	0.19075468278941038	0.05666134001087297	0.019490617946986047	0.9766201299060052	0.9084019160539352	220.0	4.307958840329247	134.0	0.30896710450893683
472	Feb25-FISH2-3L1-rep2-cp190-100x_Position007_6_cmle.ics	125	3	0	1.2995999999999999	0.41104567866076774	2.0	0.3610757137309944	1.0	0.0	1.0	0.23184129458889688	2.4807756267617855	0.05666134001087297	0.17070064743579183	0.05666134001087297	0.019490617946986047	0.9732180995394073	0.9407277869512062	140.0	2.683979105783039	75.0	0.17292934953858405
473	Feb25-FISH2-3L1-rep2-cp190-100x_Position007_6_cmle.ics	126	1	0	1.2995999999999999	0.2694031391244448	1.0	0.23532460006031886	1.0	1.5737664300285508	1.0	0.30443970331245684	2.394059952406234	0.8970891349155962	0.9406955810858997	0.8938625709887549	0.8203690980405799	0.4649322012841131	1.0006494320105666	170.0	3.2139787914014493	115.0	0.2651583359591622
474	Feb25-FISH2-3L1-rep2-cp190-100x_Position007_6_cmle.ics	127	1	0	1.2995999999999999	1.9511089888817503	1.0	0.315217861550617	1.0	0.687545504971255	1.0	0.2493945472925561	2.638479608513993	0.6350711980254414	0.7445338902601101	0.6283956711600531	0.46589329789253847	0.6610231598687153	0.9350879049085287	152.0	2.8819358307261513	88.0	0.20290377012527194
475	Feb25-FISH2-3L1-rep2-cp190-100x_Position007_6_cmle.ics	128	1	0	0.8664	3.2292835614602065	1.0	3.1764832514575687	1.0	0.6190500264643886	1.0	0.28725007890400167	2.542342193229908	0.5736423829350872	0.6623482819282007	0.5628486311118183	0.4546238099026706	0.7443303302673688	0.9916091249188954	106.0	2.017778098662332	55.0	0.12681485632829495
476	Feb25-FISH2-3L1-rep2-cp190-100x_Position007_6_cmle.ics	128	2	0	1.2995999999999999	0.25155657061121856	1.0	0.22808756559162302	1.0	0.0	1.0	0.1968089124130956	2.83372827662567	0.0834681447299794	0.17791126316068634	0.0834681447299794	0.029826469002218862	0.968130295824746	0.8816501848112445	126.0	2.511542715450458	59.0	0.13603775497035278
477	Feb25-FISH2-3L1-rep2-cp190-100x_Position007_6_cmle.ics	129	1	0	1.083	2.5817307224576105	1.0	7.040251477621937	1.0	0.5556144027286182	1.0	0.3212746795803097	2.6176412110692637	0.5020810366937389	0.6031097437512655	0.49502238520551645	0.35059000202479246	0.7928837949505453	1.0126051307152062	130.0	2.483907295069816	79.0	0.18215224818064185
478	Feb25-FISH2-3L1-rep2-cp190-100x_Position007_6_cmle.ics	129	2	0	1.083	3.06869159504213	1.0	5.821922274321848	1.0	0.8595614345612763	1.0	0.30966363748412645	2.512282699785187	0.6000134986163919	0.6709627888141465	0.5981630632860132	0.5039230353888726	0.7142263725651753	0.983727688612297	154.0	2.9500364914773	100.0	0.23057246605144538
479	Feb25-FISH2-3L1-rep2-cp190-100x_Position007_6_cmle.ics	131	1	0	1.2995999999999999	0.492760218901128	1.0	0.27030881554496144	1.0	0.751125369937127	1.0	0.24326011263352076	2.1917904190021145	0.6422693032856466	0.7405214858235563	0.639517116279901	0.5188810751400666	0.7287080443001478	0.9712760694494738	180.0	3.4140506021146724	112.0	0.25824116197761887
480	Feb25-FISH2-3L1-rep2-cp190-100x_Position007_6_cmle.ics	132	1	0	1.5162	0.391376132094455	1.0	0.3051461989367448	1.0	0.6275890508929507	1.0	0.29314829369177076	2.12572155892643	0.5705357328042145	0.678905996142226	0.565302157726264	0.4424721555830562	0.7620102869437348	0.9837924568660223	200.0	3.743978477019859	144.0	0.33202435111408135
481	Feb25-FISH2-3L1-rep2-cp190-100x_Position007_6_cmle.ics	135	1	0	1.7328	0.20350648790088646	1.0	0.21366967140263707	1.0	3.0324	1.0	0.3017234128067591	2.6647764613809306	0.9892267571921181	0.9977979738887904	0.9878548681462195	0.9698575789660159	0.15951320590070248	0.9933108092021145	280.0	5.344552962725657	242.0	0.5579853678444979
482	Feb25-FISH2-3L1-rep2-cp190-100x_Position007_6_cmle.ics	136	1	0	1.2995999999999999	0.38173148212157015	1.0	7.670074401490637	1.0	0.0	1.0	0.22017328513908466	2.9287416732869307	0.07567931108599638	0.20083271509495448	0.07567931108599638	0.027896995708154508	0.9680523689523185	0.9436925170902921	120.0	2.354051230877852	58.0	0.13373203030983835
483	Feb25-FISH2-3L1-rep2-cp190-100x_Position007_6_cmle.ics	136	2	0	1.5162	0.2518888387550994	2.0	0.1197918287228152	1.0	0.0	1.0	0.16438566210644265	2.4728003306306543	0.07567931108599638	0.18522190713250639	0.07567931108599638	0.027896995708154508	0.980251885310188	0.9351466733531659	172.0	3.445916194035536	86.0	0.19829232080424306
484	Feb25-FISH2-3L1-rep2-cp190-100x_Position007_6_cmle.ics	138	1	0	1.2995999999999999	0.39432313796785035	1.0	0.2723537217280024	1.0	0.2918229810711206	1.0	0.31155985693518456	2.6299241998280722	0.41256033482006477	0.5527204130262113	0.41256033482006477	0.22743172236817988	0.818703380020179	0.994470729488524	184.0	3.5268466747765492	131.0	0.3020499305273935
485	Feb25-FISH2-3L1-rep2-cp190-100x_Position007_6_cmle.ics	139	1	0	1.083	3.6655956565630565	1.0	NA	0.0	0.0	1.0	0.2561332862076176	2.2595980298537244	0.10786589820602321	0.28928484454907055	0.10786589820602321	0.0379900965987499	0.9304511689604401	0.9594975096183195	118.0	2.2625453212862836	61.0	0.1406492042913817
486	Feb25-FISH2-3L1-rep2-cp190-100x_Position007_6_cmle.ics	140	1	0	1.083	0.22707504982359691	1.0	0.2553193762772021	1.0	0.3720027687491155	1.0	0.29249864608420967	2.233378966505952	0.46790450404158185	0.5798928832585625	0.46426806853890396	0.31761991343702445	0.7995795940980179	0.9886257141687225	158.0	2.9458063199370774	101.0	0.23287819071195984
487	Feb25-FISH2-3L1-rep2-cp190-100x_Position007_6_cmle.ics	141	1	0	1.083	3.010729477523381	1.0	3.1011664584492062	1.0	1.9937278265781397	1.0	0.30679615757712825	2.567671645601114	0.9277596730094728	0.9589535750780193	0.925923113038195	0.8884876688116214	0.4574801819768933	0.9644897056571974	144.0	2.726559431923657	90.0	0.20751521944630086
488	Feb25-FISH2-3L1-rep2-cp190-100x_Position007_6_cmle.ics	142	1	0	1.2995999999999999	0.5935781554255061	1.0	0.29052081223509957	1.0	0.0	1.0	0.23751001407141148	2.5037229758330355	0.1655452878825949	0.33609257656550995	0.1655452878825949	0.030956568673981222	0.9338963253510042	0.9691889174452506	176.0	3.324659778293215	107.0	0.2467125386750466
489	Feb25-FISH2-3L1-rep2-cp190-100x_Position007_6_cmle.ics	143	1	0	1.5162	0.33227392529760347	1.0	0.3409523831282579	1.0	0.5963412819178956	1.0	0.3013478505176401	2.5079183907928697	0.5436627635944827	0.6516782296322703	0.5407148929168838	0.4129795431486001	0.7235717211964685	0.9929430872851979	200.0	3.814194223541118	146.0	0.3366358004351103
490	Feb25-FISH2-3L1-rep2-cp190-100x_Position007_6_cmle.ics	144	1	0	1.2995999999999999	6.145509249667032	1.0	0.8175437035740909	1.0	0.0	1.0	0.271306845928369	2.5805551049619067	0.1277542733829292	0.22128953944005905	0.07878783576580158	0.027099068658072576	0.9538381399773344	0.9514611102287484	122.0	2.3051256474269017	66.0	0.15217782759395398
491	Feb25-FISH2-3L1-rep2-cp190-100x_Position007_6_cmle.ics	145	1	0	1.2995999999999999	0.3826071009798187	2.0	0.46065724280917236	1.0	1.5290417620526913	1.0	0.28338543426035845	3.177989250242317	0.8191157114619975	0.8788746669357169	0.8074395439598993	0.7252019023072583	0.5104711508692342	0.9790399452967954	168.0	3.23949912601198	109.0	0.25132398799607547
492	Feb25-FISH2-3L1-rep2-cp190-100x_Position007_6_cmle.ics	145	2	0	1.2995999999999999	2.911317181071149	2.0	2.879002832756726	1.0	0.65253602307166	1.0	0.2735008026506843	2.3507105134052235	0.5566495911506941	0.6663280608664945	0.5594379296586578	0.39952579901032326	0.7482156617975949	0.9612494584206611	170.0	3.2607892890822887	109.0	0.25132398799607547
493	Feb25-FISH2-3L1-rep2-cp190-100x_Position007_6_cmle.ics	147	1	0	1.2995999999999999	0.4191576175280639	1.0	0.5394888431581952	1.0	2.3286652261012097	1.0	0.3285581964084495	2.251142403087874	0.974221730967234	0.9909037914117861	0.9735555084489128	0.9497342680637151	0.28260977877140375	0.9956796926741215	178.0	3.3693551902039443	128.0	0.2951327565458501
494	Feb25-FISH2-3L1-rep2-cp190-100x_Position007_6_cmle.ics	148	1	0	1.5162	0.2090582535815268	1.0	0.2976360284273438	1.0	1.7703076583449529	1.0	0.2997801650992731	2.5822618549365983	0.8803210238056505	0.9326169344877658	0.879290710915894	0.8247805313040387	0.448950311391205	0.9937908116573324	220.0	4.190932596127147	168.0	0.3873617429664282
495	Feb25-FISH2-3L1-rep2-cp190-100x_Position007_6_cmle.ics	149	1	0	0.8664	1.6803011650334239	1.0	0.1881462354665173	1.0	1.5338067085748235	1.0	0.3176904155016142	2.174387287908271	0.9434393412902251	0.9715308203656141	0.9422118144734855	0.9086153497507177	0.3382228146731532	1.0120035387902164	100.0	1.860286614089725	53.0	0.12220340700726606
496	Feb25-FISH2-3L1-rep2-cp190-100x_Position007_6_cmle.ics	151	1	0	1.5162	0.3217598843356263	1.0	6.136536537643891	1.0	0.0	1.0	0.13389447870347468	2.7740482064955176	0.0890435365879221	0.18364705389146246	0.06310394700987276	0.031541492862682624	0.9657464306583159	0.9510563507213735	130.0	2.624338788112335	51.0	0.11759195768623716
497	Feb25-FISH2-3L1-rep2-cp190-100x_Position007_6_cmle.ics	152	1	0	1.7328	3.1512102286133628	1.0	0.25902537506852036	1.0	0.0	1.0	0.1954361370512135	2.8228061555750736	0.07921416910180955	0.27810017697658146	0.07921416910180955	0.0276062888422439	0.9403054134579374	0.9169241396888246	230.0	4.554841148723313	145.0	0.33433007577459584
498	Feb25-FISH2-3L1-rep2-cp190-100x_Position008_7_cmle.ics	2	1	0	1.5162	5.212703051726997	1.0	5.05914266367634	1.0	2.5180387938471624	1.0	0.3233111685107662	2.323583631512242	0.9571596270730126	0.9784687694043955	0.9547257209936864	0.92613978869888	0.39953504958487207	0.9862071154343068	256.0	4.87842376631817	219.0	0.5049537006526654
499	Feb25-FISH2-3L1-rep2-cp190-100x_Position008_7_cmle.ics	3	1	0	1.9493999999999998	0.45861670230392304	1.0	0.3414782890742723	1.0	0.4332	1.0	0.2638979716917474	2.5217374490931372	0.7145021108501237	0.922836919614578	0.7145021108501237	0.33877275606598917	0.7034320610470463	0.9833582497445715	300.0	5.768101832992525	251.0	0.578736889789128
500	Feb25-FISH2-3L1-rep2-cp190-100x_Position008_7_cmle.ics	4	1	0	1.7328	0.2349832284194918	1.0	0.10760181967028294	1.0	0.9479040472602467	1.0	0.3166818464094484	2.7058206850884345	0.6535997348292544	0.7707175134368562	0.6535997348292544	0.5099439029609335	0.6841706999139004	0.9918591626074563	274.0	5.28068247351473	240.0	0.553373918523469
501	Feb25-FISH2-3L1-rep2-cp190-100x_Position008_7_cmle.ics	5	1	0	1.083	2.8405475338023414	1.0	0.6535369595472936	1.0	1.0841098665386142	1.0	0.19751828811632255	1.3637041640700103	0.8116957176673123	0.8739563159027329	0.8078114912846998	0.7086722616741984	0.5596399393602441	0.9403415981792551	168.0	3.1458781306503005	91.0	0.20982094410681532
502	Feb25-FISH2-3L1-rep2-cp190-100x_Position008_7_cmle.ics	6	1	0	0.8664	0.3338276856379147	1.0	0.1408780909684749	1.0	1.074245800390238	1.0	0.3004098407371518	2.4159686332430224	0.8537726418489344	0.9024851053620696	0.8498540525410853	0.7857171418289416	0.44916044112025183	0.984632823036297	98.0	1.8389964510194161	50.0	0.11528623302572269
503	Feb25-FISH2-3L1-rep2-cp190-100x_Position008_7_cmle.ics	8	1	0	1.2995999999999999	0.27414799248702837	1.0	0.28231106537175005	1.0	0.0	1.0	0.28166648430998564	2.462761091794311	0.1995823359634347	0.3720263601170247	0.1724735758542904	0.029763487888727996	0.9425417431645751	0.9928503673894431	160.0	3.013906980688226	101.0	0.23287819071195984
504	Feb25-FISH2-3L1-rep2-cp190-100x_Position008_7_cmle.ics	9	1	0	1.2995999999999999	5.778008855968375	1.0	0.08129163623617669	1.0	0.0	1.0	0.27258798385801636	2.537683051543465	0.17259936148655108	0.31955781987803245	0.1481676193389283	0.029980500487487814	0.9411436989227454	0.9687183715377482	166.0	3.1948037141012513	105.0	0.24210108935401767
505	Feb25-FISH2-3L1-rep2-cp190-100x_Position008_7_cmle.ics	11	1	0	0.8664	0.2590678396939208	1.0	1.4886565494611164	1.0	0.46141264688247224	1.0	0.361366517850541	2.362730861719053	0.48706631081913365	0.5749939344170508	0.48368824769974433	0.3607808738172113	0.7766312577519318	1.0087957363194886	112.0	2.1050538367136777	67.0	0.15448355225446841
506	Feb25-FISH2-3L1-rep2-cp190-100x_Position008_7_cmle.ics	12	1	0	1.5162	0.2601089479522218	1.0	0.11602050319004566	1.0	0.7295574526778015	1.0	0.27308137672307414	2.9174501681361984	0.6685424559839537	0.7748634945397815	0.666239506723126	0.5240695342099398	0.6916901686158714	0.9884683724590961	168.0	3.2394991260119803	107.0	0.2467125386750466
507	Feb25-FISH2-3L1-rep2-cp190-100x_Position008_7_cmle.ics	13	1	0	1.2995999999999999	0.3965290245837483	1.0	4.333822597594519	1.0	1.4132678801190723	1.0	0.3157075706016337	2.445717060366626	0.8582888277111291	0.9154441098036961	0.8558952278951416	0.7657327074992273	0.5392291306495294	0.9837190963326283	166.0	3.1713984652608316	113.0	0.2605468866381333
508	Feb25-FISH2-3L1-rep2-cp190-100x_Position008_7_cmle.ics	14	1	0	1.9493999999999998	2.758913509218865	3.0	1.1114750739424133	3.0	1.074245800390238	1.0	0.27270769562411395	2.870279511307752	0.6775337263457109	0.7653463946908944	0.6593744149706386	0.5549956254131023	0.6626081187093775	0.9923225294687402	288.0	5.546739859208992	240.0	0.553373918523469
509	Feb25-FISH2-3L1-rep2-cp190-100x_Position008_7_cmle.ics	16	1	0	1.7328	0.33917489988464805	1.0	2.675816497132485	1.0	0.913592684735068	1.0	0.299906025824552	2.4472187747147194	0.6618085203671527	0.7602918738358018	0.6617988939213808	0.5183119064694529	0.6648741078505346	0.9909591773200276	252.0	4.812438191337132	206.0	0.47497928006597756
510	Feb25-FISH2-3L1-rep2-cp190-100x_Position008_7_cmle.ics	17	1	0	1.7328	0.2750785208038476	1.0	2.9554532220014837	1.0	0.0	1.0	0.2845186226258479	2.624224461091111	0.16387202916916782	0.31926009915738457	0.16906111741034704	0.021418884368260744	0.9444097218756928	0.9920779168699877	272.0	5.212581812763581	225.0	0.5187880486157521
511	Feb25-FISH2-3L1-rep2-cp190-100x_Position008_7_cmle.ics	18	1	0	1.5162	0.1015216999925399	1.0	0.15975883831934246	1.0	0.0	1.0	0.23258075719926388	2.9668492433829954	0.18449891405522806	0.2864101768538629	0.1287744337573689	0.03261557555072914	0.9299372824234782	0.9475866245381739	146.0	2.8180653415152244	80.0	0.18445797284115634
512	Feb25-FISH2-3L1-rep2-cp190-100x_Position008_7_cmle.ics	19	1	0	1.5162	NA	0.0	0.18622202172304603	1.0	0.10317500441073144	1.0	0.2955469651326335	2.868074513648766	0.2645769964427489	0.4345738295318127	0.2819287224092091	0.06727476266580251	0.8879860379863063	1.0000461699946646	192.0	3.705628322419464	136.0	0.31357855382996574
513	Feb25-FISH2-3L1-rep2-cp190-100x_Position008_7_cmle.ics	21	1	0	0.8664	0.35795089712293876	1.0	0.26788118514566217	1.0	0.20635000882146287	1.0	0.3336643786881593	2.3413961289705614	0.39238740264138167	0.540697595665425	0.3905452082627836	0.22503894344734168	0.8347698615601333	1.0016361031955623	124.0	2.3264158104972106	75.0	0.17292934953858405
514	Feb25-FISH2-3L1-rep2-cp190-100x_Position008_7_cmle.ics	22	1	0	1.2995999999999999	0.390296518936839	1.0	3.5234457086734547	1.0	1.1112288054572363	1.0	0.2836296094149551	2.1741792938070863	0.7801092680476186	0.8707802169212965	0.7791762732239457	0.6785204855161525	0.5799930707728648	0.9747819804203746	170.0	3.190573542561029	111.0	0.2559354373171044
515	Feb25-FISH2-3L1-rep2-cp190-100x_Position008_7_cmle.ics	23	1	0	1.7328	3.5067508050166096	1.0	0.13793512789726503	1.0	0.0	1.0	0.16813588532839244	2.6474799558540973	0.07961272330237576	0.3364071667236707	0.1071939102142475	0.027129539495031878	0.960897848607311	0.8013071276958288	206.0	4.041901454634984	114.0	0.26285261129864773
516	Feb25-FISH2-3L1-rep2-cp190-100x_Position008_7_cmle.ics	24	1	0	1.2995999999999999	0.5013951432769783	1.0	0.04675444597723521	1.0	0.639412489864916	1.0	0.29314829369177076	2.15503265355763	0.5318578606113341	0.6478981296956429	0.5196199511606366	0.39728997670306226	0.7893863492073411	0.9838455093720593	200.0	3.7439784770198594	144.0	0.33202435111408135
517	Feb25-FISH2-3L1-rep2-cp190-100x_Position008_7_cmle.ics	24	2	0	1.083	0.28048670304556383	2.0	0.6083643486737527	2.0	1.5162	1.0	0.2409498497775793	2.2358329374610326	0.8820323537392053	0.948636801676631	0.8810031717517613	0.7709719220441426	0.481225597497068	0.9780603821325201	132.0	2.4817922092997047	70.0	0.1614007262360118
518	Feb25-FISH2-3L1-rep2-cp190-100x_Position008_7_cmle.ics	25	1	0	1.2995999999999999	0.21960068475058608	1.0	0.325094223839724	1.0	1.2737298093406069	1.0	0.3037281960013569	2.3846689140718467	0.8413164683365233	0.9179412498959807	0.8405425647000083	0.7430764749937588	0.5035720039024134	0.9931810565919065	176.0	3.3012545294527955	121.0	0.27899268392224896
519	Feb25-FISH2-3L1-rep2-cp190-100x_Position008_7_cmle.ics	26	1	0	1.2995999999999999	0.19453126882688315	1.0	0.17963875770683682	1.0	0.9378659497950863	1.0	0.30258378519591916	2.4915790928768824	0.7261077420211589	0.8251552978324701	0.7223230490018149	0.5861810750593894	0.6589955096681244	0.995486260640017	182.0	3.4353407651849808	127.0	0.29282703188533565
520	Feb25-FISH2-3L1-rep2-cp190-100x_Position008_7_cmle.ics	27	1	0	0.8664	0.2974053730415342	1.0	0.3279729630340334	1.0	0.8875449473696695	1.0	0.33055124782308426	2.2490374274550082	0.7558728076813129	0.8320133178630883	0.7549479560779566	0.6687433789032942	0.5873681887182846	1.0208704152850068	106.0	1.9943728498219118	59.0	0.13603775497035278
521	Feb25-FISH2-3L1-rep2-cp190-100x_Position008_7_cmle.ics	28	1	0	1.083	0.18718670994898068	1.0	0.48770220398028274	1.0	0.4377344716066809	1.0	0.26407058565260216	1.9050364654732281	0.5270758790299467	0.670161521463771	0.5232019526807755	0.34809863256871826	0.7574757342868179	0.9701536167827312	172.0	3.188458456790918	109.0	0.25132398799607547
522	Feb25-FISH2-3L1-rep2-cp190-100x_Position008_7_cmle.ics	29	1	0	1.9493999999999998	0.2803883016307626	2.0	0.09367931192618394	1.0	1.845650587529889	1.0	0.2791755589007967	2.956118246084471	0.8379573704696712	0.9028150155989643	0.8378460662129381	0.7508421476483702	0.5357235573789377	0.9780742262011994	336.0	6.455593003183544	306.0	0.7055517461174229
523	Feb25-FISH2-3L1-rep2-cp190-100x_Position008_7_cmle.ics	30	1	0	1.083	0.7874188749723481	1.0	0.35926614294923936	1.0	0.0	1.0	0.13416741585005607	2.2062203846815756	0.1549385635378836	0.32828352681877804	0.15835170032212872	0.022363853766050667	0.9510994906736316	0.6697517528499172	168.0	3.0756623841290405	75.0	0.17292934953858405
524	Feb25-FISH2-3L1-rep2-cp190-100x_Position008_7_cmle.ics	31	1	0	1.2995999999999999	0.28637691432066015	1.0	0.2871087243827686	1.0	0.744005537498231	1.0	0.2929320392162178	2.5925312884731215	0.6632958254177018	0.7619513858444152	0.662721028788543	0.5278776365141994	0.6741691635847696	0.9934624680987908	160.0	3.013906980688226	103.0	0.23748964003298878
525	Feb25-FISH2-3L1-rep2-cp190-100x_Position008_7_cmle.ics	32	1	0	1.2995999999999999	1.1219769645878626	1.0	1.5095496149797736	1.0	1.6362789242250098	1.0	0.2979055391433198	2.9712908317845956	0.9286235300396734	0.9668424985322636	0.9254656727570318	0.8548675479015816	0.4575686868382086	0.9963468591354085	156.0	3.0181371522284484	100.0	0.23057246605144538
526	Feb25-FISH2-3L1-rep2-cp190-100x_Position008_7_cmle.ics	33	1	0	1.2995999999999999	1.8951172132242244	1.0	0.20331882332737575	1.0	0.687545504971255	1.0	0.29906689398300423	2.868271022364558	0.6065965803003964	0.712075641768531	0.6045179032955308	0.4878774500335716	0.7090867923843746	0.9986846259074518	164.0	3.1501083021905227	108.0	0.24901826333556107
527	Feb25-FISH2-3L1-rep2-cp190-100x_Position008_7_cmle.ics	34	1	0	1.2995999999999999	NA	0.0	0.38201370278148444	1.0	1.650800070571703	1.0	0.26520887130747955	2.4608971989518675	0.9054953264533167	0.9471359324507453	0.9045137079120191	0.8520275200667153	0.3848455206047375	0.9973255392038133	178.0	3.3927604390443635	115.0	0.2651583359591622
528	Feb25-FISH2-3L1-rep2-cp190-100x_Position008_7_cmle.ics	35	1	0	1.5162	1.2447824452739398	1.0	1.6247254059338212	1.0	1.055542675492109	1.0	0.29990922299818334	2.9347051460587794	0.7245050634066235	0.8219665176534988	0.7193230544658334	0.5791898549402427	0.688399322612632	0.9997516054654846	192.0	3.682223073579044	137.0	0.3158842784904802
529	Feb25-FISH2-3L1-rep2-cp190-100x_Position008_7_cmle.ics	35	2	0	0.8664	0.5275381663779934	1.0	0.43704054747582394	1.0	1.1554092027302227	1.0	0.33754049705226374	2.6536742145079346	0.6783870084846273	0.7414172976918164	0.6783870084846273	0.6046254903749658	0.6580289486187038	1.028641837763959	98.0	1.8624016998598363	53.0	0.12220340700726606
530	Feb25-FISH2-3L1-rep2-cp190-100x_Position008_7_cmle.ics	38	1	0	1.083	0.4269061255064447	1.0	0.21359910891602943	1.0	0.20635000882146287	1.0	0.3030156631554313	2.5078867580828135	0.38574315407456283	0.5136815407456286	0.36764887825800063	0.21155353018805675	0.8393108055389708	0.9982087801276153	152.0	2.8819358307261513	97.0	0.22365529206990203
531	Feb25-FISH2-3L1-rep2-cp190-100x_Position008_7_cmle.ics	39	1	0	1.2995999999999999	2.9136345420217977	1.0	0.1809489856276762	1.0	0.0	1.0	0.3000813737509119	2.4738229036108113	0.18725560651856862	0.37990108008708334	0.18725560651856862	0.0238501616960115	0.9192426226195397	0.9869023448092524	212.0	4.012150948484232	159.0	0.3666102210217982
532	Feb25-FISH2-3L1-rep2-cp190-100x_Position008_7_cmle.ics	40	1	0	1.2995999999999999	3.4105156111306396	1.0	3.2250615066985606	1.0	0.32626801153583	1.0	0.27201651905570057	2.525703313503127	0.39835120571438803	0.5455790472439536	0.39439481551764266	0.2618333661540665	0.8271379650811104	0.9939142067814499	164.0	3.150108302190523	103.0	0.23748964003298878
533	Feb25-FISH2-3L1-rep2-cp190-100x_Position008_7_cmle.ics	41	1	0	1.2995999999999999	0.33558515120215426	1.0	0.27844634962485104	1.0	0.0	1.0	0.3384541415902391	2.7972654520683866	0.16955141642211174	0.3505719590345571	0.16955141642211174	0.029560485630438317	0.9311551341214137	0.9860124524790868	166.0	3.171398465260832	117.0	0.26976978528019113
534	Feb25-FISH2-3L1-rep2-cp190-100x_Position008_7_cmle.ics	43	1	0	1.083	0.25321384276670256	1.0	0.24928447329731243	1.0	0.1459114905355603	1.0	0.2761165418194154	2.182676562780275	0.3147590210700165	0.48172764125919626	0.3147590210700165	0.15815024273059405	0.8801982732646001	0.9933299543028873	160.0	2.9670964830073863	100.0	0.23057246605144538
535	Feb25-FISH2-3L1-rep2-cp190-100x_Position008_7_cmle.ics	44	1	0	0.8664	0.2806831989874209	1.0	0.19207516406415234	1.0	1.7328	1.0	0.30231754564522684	2.214945708727702	0.9498387805950461	0.9776918755190777	0.945893790610191	0.9100407933948899	0.3775601917922465	0.9932542336104667	136.0	2.5243725354403224	82.0	0.18906942216218525
536	Feb25-FISH2-3L1-rep2-cp190-100x_Position008_7_cmle.ics	45	1	0	1.7328	1.2509558732808896	1.0	0.4005256863001776	1.0	0.0	1.0	0.2276548089357325	3.2766824561321446	0.1330041007802652	0.2532032359464505	0.1330041007802652	0.027500757926313606	0.9380201514202273	0.9566671954505949	198.0	3.9333355535133285	125.0	0.28821558256430674
537	Feb25-FISH2-3L1-rep2-cp190-100x_Position008_7_cmle.ics	48	1	0	1.5162	0.1862224540987377	1.0	0.0909900415932342	1.0	1.8410516456738788	1.0	0.3115120277172157	2.827931674590797	0.906035141329259	0.9480673501071983	0.9037309938638212	0.845853150644422	0.45593551772439855	0.994613822904481	212.0	4.058961446165071	162.0	0.37352739500334153
538	Feb25-FISH2-3L1-rep2-cp190-100x_Position008_7_cmle.ics	49	1	0	1.2995999999999999	0.40888782548138414	1.0	0.2597341363704859	1.0	0.3720027687491155	1.0	0.2960972019959404	2.5645370262214433	0.47700317889467403	0.6015978962265147	0.46974769503733355	0.3253984179454413	0.809881881328874	1.000050143581613	150.0	2.8372404188154228	94.0	0.2167381180883587
539	Feb25-FISH2-3L1-rep2-cp190-100x_Position008_7_cmle.ics	50	1	0	1.2995999999999999	0.3846602667909697	2.0	0.3898407693442169	1.0	1.44445006175024	1.0	0.32221463113741466	2.854665601714838	0.7767355450927537	0.8235267332683709	0.7751919276548854	0.7143328749533272	0.6087221211347641	1.0057237070973999	156.0	3.0181371522284484	104.0	0.2397953646935032
540	Feb25-FISH2-3L1-rep2-cp190-100x_Position008_7_cmle.ics	50	2	0	1.2995999999999999	0.32087442993636006	1.0	6.973117606525037	1.0	0.0	1.0	0.269602597857635	2.5914724780144205	0.2036573260356808	0.37950221752711577	0.2036573260356808	0.022849180835465863	0.90939795707845	0.9927844360133	176.0	3.3714702759740547	114.0	0.26285261129864773
541	Feb25-FISH2-3L1-rep2-cp190-100x_Position008_7_cmle.ics	52	1	0	1.2995999999999999	2.9609742506878693	1.0	0.1928229546913992	1.0	0.3095250132321943	1.0	0.2554815140398345	2.4775141096678577	0.48388686412401827	0.6373132796057698	0.48046814845233815	0.26563318104820083	0.7919065229928862	0.9895942048450075	162.0	3.0586023925989543	98.0	0.2259610167304165
542	Feb25-FISH2-3L1-rep2-cp190-100x_Position008_7_cmle.ics	53	1	0	1.083	0.35155710541353413	1.0	0.17187793612726576	1.0	0.5556144027286182	1.0	0.32252585317142624	2.8904441384204174	0.5252180135056572	0.6362774473413533	0.5191270515629891	0.4021331783015071	0.7679078602105994	0.9988372568821589	114.0	2.1965597463052466	65.0	0.14987210293343953
543	Feb25-FISH2-3L1-rep2-cp190-100x_Position008_7_cmle.ics	55	1	0	1.083	0.4521617249885044	2.0	0.5707368827787971	1.0	2.1380072994357717	1.0	0.31605329740808763	1.9741006175882483	0.9708290592028136	0.9861380788393904	0.9689423358733881	0.9469381960726846	0.288373830348658	0.9895041798577053	162.0	3.0586023925989547	109.0	0.25132398799607547
544	Feb25-FISH2-3L1-rep2-cp190-100x_Position008_7_cmle.ics	57	1	0	1.2995999999999999	0.34771611276627606	1.0	4.5172439069084795	1.0	0.0	1.0	0.29360477011817077	2.528137662449128	0.180493767618224	0.35009853732360985	0.16465295736701618	0.029108008548216765	0.944541048942244	0.9826994586375565	178.0	3.3927604390443635	121.0	0.27899268392224896
545	Feb25-FISH2-3L1-rep2-cp190-100x_Position008_7_cmle.ics	58	1	0	0.8664	0.5350528677157087	1.0	5.888674200969286	1.0	1.4132678801190723	1.0	0.26179938779914946	1.875438155272986	0.7839235616648618	0.8545441754568478	0.7960578489140537	0.7133327932736994	0.5704264610731821	0.9678140262116772	108.0	2.0156630128922206	54.0	0.12450913166778053
546	Feb25-FISH2-3L1-rep2-cp190-100x_Position008_7_cmle.ics	58	2	0	1.5162	4.327203832492193	1.0	9.054278463740376	1.0	0.46141264688247224	1.0	0.32965651373843813	2.642376179640295	0.44046695261403074	0.5523829420743406	0.4315090687382217	0.30566167253626214	0.8542340132940067	0.9950621312801676	202.0	3.905700133132687	155.0	0.35738732237974036
547	Feb25-FISH2-3L1-rep2-cp190-100x_Position008_7_cmle.ics	59	1	0	1.5162	0.2797305339101115	1.0	0.28552217084291415	1.0	1.8369787278692045	1.0	0.310176156481683	2.3866531733132668	0.8674972419673562	0.9265150994710235	0.8659575929749979	0.7829155536876816	0.48382560912933	0.9904029696418241	282.0	5.319032628115127	248.0	0.5718197158075845
548	Feb25-FISH2-3L1-rep2-cp190-100x_Position008_7_cmle.ics	60	1	0	1.083	2.626978267540119	1.0	2.5763437710850727	1.0	0.43046674663324214	1.0	0.2879988190020152	2.656491442905323	0.5657058176777092	0.7091758688273818	0.5650724221999139	0.35989411539748556	0.7718865993474292	0.992481167924922	122.0	2.351936145107741	68.0	0.15678927691498287
549	Feb25-FISH2-3L1-rep2-cp190-100x_Position008_7_cmle.ics	62	1	0	1.083	0.19693187149245495	1.0	0.19549670109492223	1.0	2.1380072994357717	1.0	0.28890164313983585	2.1579353190057766	0.9873101681484135	0.9975358495891273	0.9861812181804366	0.9636076464649754	0.2544350229479164	0.9974928173588754	148.0	2.792545006904694	91.0	0.20982094410681532
550	Feb25-FISH2-3L1-rep2-cp190-100x_Position008_7_cmle.ics	65	1	0	1.083	0.37871094589446075	1.0	0.059995977601628725	1.0	0.5260913608053412	1.0	0.32775798984639737	2.291466465986314	0.5623537037703914	0.6792016277143578	0.555907666822716	0.39958226799668695	0.7546303400323885	1.0008416049544149	162.0	3.035197143758535	111.0	0.2559354373171044
551	Feb25-FISH2-3L1-rep2-cp190-100x_Position008_7_cmle.ics	66	1	0	1.2995999999999999	0.19729499651363808	2.0	0.10620119033492223	1.0	1.2944547249242173	1.0	0.2746178615276856	2.007537774816691	0.8570457076309728	0.9195547394996557	0.8528124176506091	0.7486675337260602	0.5102190905309331	0.9900173520835119	180.0	3.3672401044338325	119.0	0.27438123460122005
552	Feb25-FISH2-3L1-rep2-cp190-100x_Position008_7_cmle.ics	68	1	0	1.2995999999999999	0.3374887113098804	1.0	0.244876335560247	1.0	0.3777847188762272	1.0	0.29136251650881456	2.656593212985143	0.4912593984962406	0.6306286549707603	0.48828320802005015	0.3287071846282373	0.7757109138688979	0.9981731150737585	154.0	2.9500364914773	97.0	0.22365529206990203
553	Feb25-FISH2-3L1-rep2-cp190-100x_Position008_7_cmle.ics	69	1	0	1.5162	0.4522410393688763	1.0	0.205846353980954	1.0	0.65253602307166	1.0	0.282820485324181	2.699416792865957	0.5255616060796617	0.6536193878415685	0.5255616060796617	0.3983088264807803	0.7380030419238706	0.9955713327928944	234.0	4.45698998182141	179.0	0.4127247142320873
554	Feb25-FISH2-3L1-rep2-cp190-100x_Position008_7_cmle.ics	70	1	0	0.8664	3.105823503525475	1.0	3.032610798867824	1.0	1.5162	1.0	0.35298450770761536	2.187311358374723	0.9344218126953335	0.9669280094837805	0.9213816143981033	0.8471952796637569	0.415815131294197	1.0224116633457638	114.0	2.1497492486244067	68.0	0.15678927691498287
555	Feb25-FISH2-3L1-rep2-cp190-100x_Position008_7_cmle.ics	72	1	0	1.5162	2.195714703361462	1.0	2.29170097339518	1.0	0.6275890508929507	1.0	0.2660157372343133	3.1758249986976756	0.601182726233663	0.6945485265616459	0.6009938875913134	0.4844406897579884	0.7122525520356099	0.9958579344966464	162.0	3.1288181391202143	100.0	0.23057246605144538
556	Feb25-FISH2-3L1-rep2-cp190-100x_Position008_7_cmle.ics	73	1	0	1.083	0.5352817431298168	1.0	0.20634927642024534	1.0	2.313120572851729	1.0	0.32773404843004633	2.0271353437804103	0.9843499136072417	0.9960932124344409	0.9830960718053793	0.9598158993256778	0.24839853939109477	0.9951874748951935	180.0	3.3672401044338325	130.0	0.29974420586687905
557	Feb25-FISH2-3L1-rep2-cp190-100x_Position008_7_cmle.ics	74	1	0	1.5162	0.2620095097068691	1.0	0.3772866447508563	1.0	1.7328	1.0	0.3195290048683082	2.4098251853194053	0.9456744784098214	0.9941103683937048	0.9366473794992382	0.8276814887227315	0.393779258766469	0.9937982063543033	264.0	4.986989667439827	228.0	0.5257052225972955
558	Feb25-FISH2-3L1-rep2-cp190-100x_Position008_7_cmle.ics	75	1	0	1.083	0.3499326588512143	1.0	0.18593925880090917	1.0	1.3412750573395087	1.0	0.27538055063158023	2.363444203156374	0.8518289796002387	0.9093023734535499	0.8506350480660367	0.7776096667284218	0.5091770666815694	0.9942899259427421	158.0	2.9926168176179173	98.0	0.2259610167304165
559	Feb25-FISH2-3L1-rep2-cp190-100x_Position008_7_cmle.ics	77	1	0	1.2995999999999999	0.5707625245909292	1.0	0.2123985669713062	1.0	0.23070632344123612	1.0	0.2984777951259377	2.720767995708548	0.3741874289639157	0.5349640628960645	0.3677195679370712	0.2099111180159775	0.8309223234855422	0.9841369611637245	178.0	3.4161656878847837	122.0	0.2812984085827634
560	Feb25-FISH2-3L1-rep2-cp190-100x_Position008_7_cmle.ics	78	1	0	1.5162	0.33027517620213764	1.0	4.574634310669488	1.0	0.0	1.0	0.1689255313786256	2.435065475975893	0.06307002955414552	0.18799190703685265	0.08691461076448842	0.03152442189337203	0.982510419891164	0.8994500349890118	150.0	2.9776719118579416	71.0	0.16370645089652625
561	Feb25-FISH2-3L1-rep2-cp190-100x_Position008_7_cmle.ics	79	1	0	0.8664	0.47013540454688996	1.0	0.25576136861747467	1.0	0.4883922886704704	1.0	0.3325313158227391	2.126309686672585	0.5718949740194049	0.6909861130270842	0.5569848714765255	0.3876741619533729	0.7301623561191395	1.0076870577953438	136.0	2.5243725354403224	86.0	0.19829232080424306
562	Feb25-FISH2-3L1-rep2-cp190-100x_Position008_7_cmle.ics	80	1	0	1.5162	0.31447562349895486	1.0	0.36127033010037585	1.0	1.7328	1.0	0.2277377102380371	2.8094185806546004	0.9812194058062327	0.9952260941210682	0.9718008368471219	0.8865288615324964	0.32967306446652195	0.9202329916224188	184.0	3.4800361770957093	112.0	0.25824116197761887
563	Feb25-FISH2-3L1-rep2-cp190-100x_Position008_7_cmle.ics	81	1	0	1.2995999999999999	3.0756741832936125	1.0	3.254637034069387	1.0	0.2918229810711206	1.0	0.1884598139219614	3.162478283055687	0.39338043336379064	0.5307809032763346	0.38915448374885786	0.2384439041900535	0.8090490299352697	0.8251876249406421	116.0	2.2178499093755555	51.0	0.11759195768623716
564	Feb25-FISH2-3L1-rep2-cp190-100x_Position008_7_cmle.ics	81	2	0	1.083	0.2617716217586282	1.0	0.3197515358964854	1.0	1.3412750573395087	1.0	0.32772119742931133	3.011385597010294	0.8424324500717922	0.8953139276856807	0.8406702780315886	0.779357296697559	0.6033793238087014	0.9849722533294463	118.0	2.2859505701267038	69.0	0.1590950015754973
565	Feb25-FISH2-3L1-rep2-cp190-100x_Position008_7_cmle.ics	82	1	0	1.083	0.26492363534202784	1.0	0.13277418949043168	1.0	1.3674688767138379	1.0	0.31605719623863293	2.2485317489781322	0.8772364236642148	0.9223775884252179	0.872854611220353	0.8086810865923822	0.5262790865807792	0.9912195257742048	134.0	2.5264876212104337	82.0	0.18906942216218525
566	Feb25-FISH2-3L1-rep2-cp190-100x_Position008_7_cmle.ics	83	1	0	1.2995999999999999	0.36962223621010887	1.0	0.27594247957491524	1.0	2.1245033704151863	1.0	0.2939425763022126	2.5842660668059114	0.9694864471816796	0.9870823331522787	0.9689520438736355	0.9380092162668863	0.2683752716139124	0.995117677348068	170.0	3.213978791401449	113.0	0.2605468866381333
567	Feb25-FISH2-3L1-rep2-cp190-100x_Position008_7_cmle.ics	85	1	0	1.2995999999999999	0.2567812383323625	1.0	0.36986450622238964	1.0	0.10317500441073144	1.0	0.28877185231211383	2.5277624878122937	0.2994707230673057	0.45855386538862264	0.26985622004584287	0.06973952906855595	0.8879176740915914	0.9887121276709909	178.0	3.3693551902039434	120.0	0.2766869592617345
568	Feb25-FISH2-3L1-rep2-cp190-100x_Position008_7_cmle.ics	86	1	0	1.2995999999999999	0.4279300513950472	1.0	1.5390725122127313	1.0	0.1459114905355603	1.0	0.2792263383051301	2.6760262477964227	0.31582390407315286	0.44573562606932843	0.3068595172027087	0.1430635630382586	0.8697613496800306	0.9855776559475459	178.0	3.4161656878847833	118.0	0.27207550994070556
569	Feb25-FISH2-3L1-rep2-cp190-100x_Position008_7_cmle.ics	87	1	0	1.083	0.5131862426279139	1.0	0.2516560313854954	1.0	0.32626801153583	1.0	0.31604798647714794	1.604596666195017	0.5109397523745581	0.6699956556940029	0.5032977231887206	0.2777097608657017	0.741942282805517	0.9836585964543444	156.0	2.924516156866769	103.0	0.23748964003298878
570	Feb25-FISH2-3L1-rep2-cp190-100x_Position008_7_cmle.ics	88	1	0	1.2995999999999999	0.18274623938876683	1.0	0.43992737155070666	1.0	0.10317500441073144	1.0	0.27634221897242356	3.115997526850073	0.3344843770953467	0.4806054713691833	0.32033659648652274	0.10305752983773636	0.857934732917352	0.9930878874724388	148.0	2.8861660022663735	89.0	0.2052094947857864
571	Feb25-FISH2-3L1-rep2-cp190-100x_Position008_7_cmle.ics	89	1	0	1.7328	0.3759067976193825	1.0	0.3042407976831768	1.0	0.9590684260691023	1.0	0.2908391222070625	2.645533658978956	0.6570368551709087	0.7679138136417782	0.6549408480417565	0.5272594593120005	0.6812940118932206	0.9912880277401321	266.0	5.055090328190976	220.0	0.5072594253131798
572	Feb25-FISH2-3L1-rep2-cp190-100x_Position008_7_cmle.ics	91	1	0	0.8664	0.72923414407486	1.0	0.2476218845818003	1.0	0.20635000882146287	1.0	0.25676833499385804	2.2909811769569766	0.3733958573232148	0.4474604253666116	0.3733958573232148	0.23160698677839592	0.8283061736494359	0.9629842030569847	106.0	1.9943728498219118	52.0	0.1198976823467516
573	Feb25-FISH2-3L1-rep2-cp190-100x_Position008_7_cmle.ics	92	1	0	1.083	NA	0.0	0.21742779505253856	1.0	1.2381000529287771	1.0	0.30463080996331215	2.184451288103968	0.8276467543989354	0.8796992828626349	0.8253456306372912	0.7428563507319237	0.5416354962134996	1.0055694938696702	164.0	3.0798925556692636	109.0	0.25132398799607547
574	Feb25-FISH2-3L1-rep2-cp190-100x_Position008_7_cmle.ics	93	1	0	1.083	4.301699361216337	1.0	0.6816258866778189	1.0	1.0504881047636307	1.0	0.2930931921716425	2.366297536513305	0.8112534139998476	0.8780045918978031	0.8018302303565794	0.700770394228572	0.6030112365609568	0.9954921927280593	126.0	2.394516471248359	72.0	0.16601217555704068
575	Feb25-FISH2-3L1-rep2-cp190-100x_Position008_7_cmle.ics	95	1	0	1.083	NA	0.0	NA	0.0	1.6776879206634818	1.0	0.2664353631173921	2.4698740044929686	0.9799188681910835	0.9940765706674202	0.977053018224384	0.9581626268945892	0.300656549436554	0.9803860021152331	102.0	1.951792523681294	50.0	0.11528623302572269
576	Feb25-FISH2-3L1-rep2-cp190-100x_Position008_7_cmle.ics	97	1	0	1.2995999999999999	0.32626953364622935	1.0	0.19122098571501342	1.0	0.5158750220536572	1.0	0.27201651905570057	2.4704915004631047	0.5623281081448799	0.6804973809269284	0.5606079748102508	0.3929192703524816	0.7410990056749927	0.975393180786117	164.0	3.126703053350103	103.0	0.23748964003298878
577	Feb25-FISH2-3L1-rep2-cp190-100x_Position008_7_cmle.ics	98	1	0	1.2995999999999999	0.1344786519814334	1.0	0.14609673025494777	1.0	1.0841098665386142	1.0	0.3078760800517997	2.598159919532372	0.7658431366306372	0.8406891227176492	0.762866330250402	0.6683328292395613	0.5436966185685805	1.007615812492402	180.0	3.4140506021146724	126.0	0.2905213072248212
578	Feb25-FISH2-3L1-rep2-cp190-100x_Position008_7_cmle.ics	100	1	0	1.2995999999999999	2.454914210659822	1.0	0.2371776030278021	1.0	0.20635000882146287	1.0	0.309757326863699	2.7545133125424868	0.35528905769013985	0.5166011983732647	0.35419647425058315	0.17959123505285154	0.8448064686423165	0.9990935820720067	170.0	3.260789289082289	116.0	0.2674640606196767
579	Feb25-FISH2-3L1-rep2-cp190-100x_Position008_7_cmle.ics	101	1	0	1.2995999999999999	0.14770533518934692	1.0	0.3339371697268014	1.0	0.20635000882146287	1.0	0.27813572834450284	2.5583884309676272	0.3579036020659894	0.5489256407772055	0.3579036020659894	0.18584588553583806	0.8592189880773994	0.989289490431703	194.0	3.6567027389685127	134.0	0.30896710450893683
580	Feb25-FISH2-3L1-rep2-cp190-100x_Position008_7_cmle.ics	102	1	0	0.8664	0.23413530611168584	1.0	0.3765269315101428	1.0	0.1459114905355603	1.0	0.2567560264848119	2.2825591106958876	0.3206166438344287	0.4462517557701979	0.32305304593615064	0.15180259073646973	0.8597923411911045	0.9714034661255929	128.0	2.368996136637828	69.0	0.1590950015754973
581	Feb25-FISH2-3L1-rep2-cp190-100x_Position008_7_cmle.ics	103	1	0	1.5162	4.004889665197511	1.0	0.3465770659236606	1.0	0.0	1.0	0.224441662357762	2.1926754009798755	0.13833022818834695	0.24422761508941226	0.10739820697781811	0.027138170989983917	0.9507129675317585	0.9354186854131572	200.0	3.907815218902798	126.0	0.2905213072248212
582	Feb25-FISH2-3L1-rep2-cp190-100x_Position008_7_cmle.ics	104	1	0	1.2995999999999999	0.09838005074326314	1.0	0.2921362072661285	1.0	0.0	1.0	0.2869183232007768	2.3084655353223837	0.2495566948354021	0.43325196797815746	0.24019349621243036	0.028601529866526195	0.8916066042474364	0.9954622554410908	192.0	3.635412575898204	134.0	0.30896710450893683
583	Feb25-FISH2-3L1-rep2-cp190-100x_Position008_7_cmle.ics	105	1	0	1.083	3.4597369250624186	1.0	0.14054056016474703	1.0	1.7941989459020498	1.0	0.26179938779914946	2.2580648423999583	0.973756573746262	0.9914240538961262	0.9707661636819853	0.9485872890386003	0.2783209048644635	0.9767679718062848	108.0	2.0390682617326408	54.0	0.12450913166778053
584	Feb25-FISH2-3L1-rep2-cp190-100x_Position008_7_cmle.ics	106	1	0	1.2995999999999999	5.209425733830636	1.0	0.1798501717708774	1.0	0.0	1.0	0.16541944788811772	2.1574320388612676	0.062087877582633816	0.20931632161771785	0.0864017918821042	0.03103347219024094	0.9820237785721382	0.9120302732614779	132.0	2.575413204661384	58.0	0.13373203030983835
585	Feb25-FISH2-3L1-rep2-cp190-100x_Position008_7_cmle.ics	109	1	0	1.2995999999999999	0.17357224043854613	1.0	0.13745597686150127	1.0	1.2551781017859014	1.0	0.2615972668257219	2.182096270141151	0.8056143980820073	0.8712498152618355	0.8043335468085456	0.729588485475475	0.5706430991995713	0.9766531615498449	186.0	3.4779210913255985	122.0	0.2812984085827634
586	Feb25-FISH2-3L1-rep2-cp190-100x_Position008_7_cmle.ics	110	1	0	1.2995999999999999	0.3421984310323017	1.0	0.1670429683597056	1.0	2.0495994678846956	1.0	0.32698195796120333	2.735060692675361	0.967024224780788	0.9870614667750706	0.9637895914745557	0.9220846774546059	0.33655477246007187	0.9942053781896472	166.0	3.194803714101252	115.0	0.2651583359591622
587	Feb25-FISH2-3L1-rep2-cp190-100x_Position008_7_cmle.ics	112	1	0	1.083	4.544967640489878	1.0	4.971801485743191	1.0	0.0	1.0	0.24627969619978293	2.2949852537904687	0.16106487166659086	0.3047937417564925	0.1427965009626901	0.03627901335637725	0.9465528777316419	0.9340930038835084	126.0	2.371111222407939	66.0	0.15217782759395398
588	Feb25-FISH2-3L1-rep2-cp190-100x_Position008_7_cmle.ics	113	1	0	1.083	0.34531721552370703	1.0	0.3578455557704678	1.0	1.8018739878865302	1.0	0.2979055391433198	2.173327361532117	0.9433639365386164	0.9793025690585487	0.9425485221873239	0.9046267214302972	0.32385662430018314	0.9793948306019762	156.0	2.9479214057071887	100.0	0.23057246605144538
589	Feb25-FISH2-3L1-rep2-cp190-100x_Position008_7_cmle.ics	114	1	0	1.083	0.9043849424223775	1.0	0.20391777942129238	1.0	1.6816743046573868	1.0	0.27451374210420326	1.9075403288862833	0.9303303822068668	0.9746491038652559	0.9285942561001943	0.8655538760526884	0.44688062944995993	0.9972083809297838	178.0	3.3459499413635236	117.0	0.26976978528019113
590	Feb25-FISH2-3L1-rep2-cp190-100x_Position008_7_cmle.ics	115	1	0	1.2995999999999999	0.37154148361276673	1.0	0.2212199346870614	1.0	1.2995999999999999	1.0	0.3030156631554313	2.50693254507405	0.946159486898774	0.9896047426747777	0.9396217840802289	0.806750462183572	0.3861975816672385	0.997823093965458	152.0	2.8819358307261513	97.0	0.22365529206990203
591	Feb25-FISH2-3L1-rep2-cp190-100x_Position008_7_cmle.ics	116	1	0	1.2995999999999999	0.34454011598910095	1.0	0.3078887055970632	1.0	0.7857574237886386	1.0	0.2443710285542346	2.5839264594177007	0.6370284793691507	0.7148300458934382	0.6331492649630627	0.5687235688772536	0.6728610633940924	0.9428985830051476	140.0	2.6839791057830387	77.0	0.17754079885961296
592	Feb25-FISH2-3L1-rep2-cp190-100x_Position008_7_cmle.ics	117	1	0	1.7328	2.7483209844705256	1.0	0.34330651710767246	2.0	0.639412489864916	1.0	0.30441789278970866	2.9453318962930606	0.5187470160980064	0.6601016960151292	0.5154977496164382	0.39155515177921674	0.7393658911307325	0.9826100157193697	258.0	4.969929675909739	215.0	0.4957308020106076
593	Feb25-FISH2-3L1-rep2-cp190-100x_Position008_7_cmle.ics	118	1	0	1.2995999999999999	0.24097613176800317	1.0	0.2623624285872779	1.0	1.2269033092775323	1.0	0.3044184873559055	2.8807716115934356	0.8196360558611934	0.8762448864437862	0.8158837635773734	0.7430996379367094	0.5742433025423792	0.9922329775994162	160.0	3.1075279760499055	105.0	0.24210108935401767
594	Feb25-FISH2-3L1-rep2-cp190-100x_Position008_7_cmle.ics	119	1	0	1.2995999999999999	4.222167692596542	1.0	4.069335341082249	1.0	0.23070632344123612	1.0	0.2550948100599609	2.545657041612308	0.3436556828048125	0.4623351387108777	0.322379790796709	0.1770248480588746	0.8705941846245878	0.9826920310951285	152.0	2.905341079566571	89.0	0.2052094947857864
595	Feb25-FISH2-3L1-rep2-cp190-100x_Position008_7_cmle.ics	121	1	0	1.2995999999999999	0.4235300324433899	1.0	0.27426711512181406	1.0	1.870472828901729	1.0	0.27854218601744635	2.7452544843147844	0.9441657914750299	0.9743689566508529	0.9431517763372325	0.9002915293521168	0.4000706527813186	0.9977352104531094	170.0	3.2607892890822887	110.0	0.2536297126565899
596	Feb25-FISH2-3L1-rep2-cp190-100x_Position008_7_cmle.ics	122	1	0	1.083	0.17180924529695035	1.0	2.997377214328727	1.0	0.0	1.0	0.2968001223977527	2.4892154736385335	0.22534920027708563	0.39636170014784794	0.22534920027708563	0.02963162084759256	0.9127404255988173	0.9922918602167659	152.0	2.858530581885731	96.0	0.22134956740938755
597	Feb25-FISH2-3L1-rep2-cp190-100x_Position008_7_cmle.ics	123	1	0	1.083	0.2773130405487228	1.0	0.22421600757033713	1.0	1.0440946079954327	1.0	0.29528601709160374	2.4697724122106286	0.7724379306573335	0.8368642677458165	0.7682270589522039	0.6747457070983266	0.6120632788190712	1.0045831150274456	148.0	2.769139758064274	92.0	0.21212666876732977
598	Feb25-FISH2-3L1-rep2-cp190-100x_Position008_7_cmle.ics	124	1	0	1.5162	0.2994518239910653	1.0	0.19147316930202954	1.0	1.232192124587033	1.0	0.2498357742519763	2.598476710818501	0.8064757072895747	0.8968854596061022	0.8066307296621217	0.7063171616812881	0.4640604312765131	0.9325472860550348	194.0	3.7035132366493526	127.0	0.29282703188533565
599	Feb25-FISH2-3L1-rep2-cp190-100x_Position008_7_cmle.ics	126	1	0	1.7328	2.12376041427549	1.0	0.1957528394794934	1.0	0.5097226605744432	1.0	0.19484141011997239	4.12830039250686	0.5579528725608784	0.6876564741624237	0.5355518673755474	0.3903625981040254	0.765408109049631	0.8925858415638656	170.0	3.307599786763128	92.0	0.21212666876732977
600	Feb25-FISH2-3L1-rep2-cp190-100x_Position008_7_cmle.ics	128	1	0	1.2995999999999999	4.1934668922373906	1.0	4.210315491277621	1.0	1.0161559471409798	1.0	0.2572340484407077	2.6173207053123235	0.7530819220165419	0.8297951949586452	0.7507975580937377	0.6632187869239858	0.6362801240668919	0.9791965358257584	166.0	3.1479932164204114	102.0	0.23518391537247432
601	Feb25-FISH2-3L1-rep2-cp190-100x_Position008_7_cmle.ics	130	1	0	0.8664	4.412530754352484	1.0	1.3524434368609666	1.0	0.0	1.0	0.30758805139602646	1.9266259741157123	0.22806530755301127	0.3849231847654653	0.21637508032011216	0.02748043109994743	0.903886188811345	0.992927385314818	146.0	2.677633848472706	92.0	0.21212666876732977
602	Feb25-FISH2-3L1-rep2-cp190-100x_Position008_7_cmle.ics	131	1	0	1.083	2.327697757112097	1.0	0.28317480320107796	1.0	0.20635000882146287	1.0	0.3221757462407783	2.23607585181015	0.4018432567366193	0.5729614548629897	0.3935571438062967	0.20424366677107358	0.8230690298489874	0.9915327494728785	158.0	2.9692115687774976	106.0	0.24440681401453213
603	Feb25-FISH2-3L1-rep2-cp190-100x_Position008_7_cmle.ics	133	1	0	1.083	0.5075776747090317	1.0	1.5865685888269574	1.0	1.7558828029119742	1.0	0.2968001223977527	2.3925579341524053	0.8413906333374379	0.9052887575421746	0.8406805401633625	0.7779193859541107	0.5481402104203564	0.9994682589151122	152.0	2.905341079566571	96.0	0.22134956740938755
604	Feb25-FISH2-3L1-rep2-cp190-100x_Position008_7_cmle.ics	133	2	0	1.2995999999999999	0.3406902632098216	2.0	0.20334438797064608	2.0	2.0748369030026867	1.0	0.28102923539568075	2.323972771050562	0.8922710667815951	0.9235438985346632	0.8913434306119936	0.8410253252883471	0.4162884548219076	0.9923551502441642	158.0	3.016022066458337	99.0	0.22826674139093092
605	Feb25-FISH2-3L1-rep2-cp190-100x_Position008_7_cmle.ics	134	1	0	1.5162	0.4113178010303733	1.0	0.27493417328851966	1.0	0.9342894015681998	1.0	0.2792526803190927	2.8907833297457235	0.6944068970064619	0.7908891599630753	0.6927419886588422	0.5990702888039035	0.6597960635841953	0.9985466819082933	180.0	3.460861099795512	120.0	0.2766869592617345
606	Feb25-FISH2-3L1-rep2-cp190-100x_Position008_7_cmle.ics	135	1	0	1.2995999999999999	0.29082343369033653	1.0	NA	0.0	0.5556144027286182	1.0	0.2986476516318797	2.4998413543756257	0.5633048015917709	0.6731520066073506	0.5548766753012727	0.39856215039231147	0.7784830802352585	0.9545391136576264	160.0	3.0373122295286463	104.0	0.2397953646935032
607	Feb25-FISH2-3L1-rep2-cp190-100x_Position008_7_cmle.ics	136	1	0	1.2995999999999999	NA	0.0	2.9183828950539885	1.0	0.32626801153583	1.0	0.20952163216323078	3.12181223951888	0.4635458515283843	0.5765676855895197	0.4635458515283843	0.3279912663755459	0.7758146669650191	0.9406880369882535	122.0	2.3519361451077407	58.0	0.13373203030983835
608	Feb25-FISH2-3L1-rep2-cp190-100x_Position008_7_cmle.ics	137	1	0	1.083	0.29609417396240156	1.0	0.35384893870085404	1.0	0.3720027687491155	1.0	0.30588112908599374	2.4420887250974097	0.49979071214435206	0.6318966004864529	0.48868148650941795	0.32948130550370497	0.7828514354472923	0.9888681272429843	142.0	2.7052692688533484	88.0	0.20290377012527194
609	Feb25-FISH2-3L1-rep2-cp190-100x_Position008_7_cmle.ics	138	1	0	1.2995999999999999	0.20861329468526152	1.0	0.10168834868390424	1.0	1.809623133471384	1.0	0.27308137672307414	2.5195880951832628	0.8644579454598275	0.910625944685133	0.8631401228564332	0.7931123770067323	0.5132824230807486	0.998176910575506	168.0	3.21609387717156	107.0	0.2467125386750466
610	Feb25-FISH2-3L1-rep2-cp190-100x_Position008_7_cmle.ics	138	2	0	1.2995999999999999	5.158761922091523	1.0	0.3865833841944591	2.0	0.0	1.0	0.27004453453403476	2.385783189554208	0.19489038494735025	0.3693124165835133	0.19489038494735025	0.021929325973736175	0.9067824212537532	0.9858563001994316	192.0	3.588602078217365	130.0	0.29974420586687905
611	Feb25-FISH2-3L1-rep2-cp190-100x_Position008_7_cmle.ics	139	1	0	1.083	0.4487324958301763	1.0	4.349308591326844	1.0	0.10317500441073144	1.0	0.29646354607517716	2.3621233951476075	0.2957671524480105	0.4262158179138693	0.2957671524480105	0.09444489929588996	0.8727944929984629	0.9791989253293587	138.0	2.615878445031891	83.0	0.1913751468226997
612	Feb25-FISH2-3L1-rep2-cp190-100x_Position008_7_cmle.ics	140	1	0	1.2995999999999999	1.3000586128095175	1.0	0.17453820092728725	1.0	0.10317500441073144	1.0	0.28380753372595546	2.552104458294434	0.31595540303114894	0.4926437989523982	0.31595540303114894	0.09606164102395691	0.8706045855336336	0.9919299294862955	172.0	3.2820794521525976	113.0	0.2605468866381333
613	Feb25-FISH2-3L1-rep2-cp190-100x_Position008_7_cmle.ics	141	1	0	1.2995999999999999	0.30575546968666095	1.0	0.290226712366773	1.0	0.20635000882146287	1.0	0.27676277301857954	2.546106473110817	0.3772554539057002	0.5180670889045274	0.3740839784189538	0.20463523340370632	0.8447348220414154	0.9868715065530089	162.0	3.0820076414393744	102.0	0.23518391537247432
614	Feb25-FISH2-3L1-rep2-cp190-100x_Position008_7_cmle.ics	142	1	0	1.2995999999999999	0.14726037115395157	1.0	0.32444300038733087	1.0	1.9493999999999998	1.0	0.2788066178289909	2.372129736491311	0.99099371965614	0.9999732751325108	0.9879559930515345	0.9341098392053806	0.2647342383351573	1.001916186497232	172.0	3.2586742033121774	112.0	0.25824116197761887
615	Feb25-FISH2-3L1-rep2-cp190-100x_Position008_7_cmle.ics	143	1	0	1.2995999999999999	0.2807992819088832	1.0	0.21487481323675844	1.0	0.0	1.0	0.2872716501089198	2.362107366531291	0.2186795491143317	0.3997560142487679	0.2303713463133753	0.03062509149465671	0.919497393479208	0.9820774849803129	160.0	3.013906980688226	102.0	0.23518391537247432
616	Feb25-FISH2-3L1-rep2-cp190-100x_Position008_7_cmle.ics	145	1	0	0.6497999999999999	0.845019672928331	1.0	0.2324748159778921	1.0	0.6952437723139506	1.0	0.22722413550913917	1.500158593695833	0.6178121253035356	0.6967616149606537	0.6151017159208843	0.49855915040253107	0.7088834606326755	0.95671500236928	116.0	2.1008236651734555	56.0	0.12912058098880944
617	Feb25-FISH2-3L1-rep2-cp190-100x_Position008_7_cmle.ics	146	1	0	1.5162	0.5062409942422085	1.0	0.24740357606920751	1.0	1.1112288054572363	1.0	0.29990922299818334	2.385363180199672	0.7738129139193738	0.853993705869897	0.772644629909531	0.6588464655757815	0.5422368363780105	0.9864760465562866	192.0	3.6354125758982043	137.0	0.3158842784904802
618	Feb25-FISH2-3L1-rep2-cp190-100x_Position008_7_cmle.ics	147	1	0	1.2995999999999999	2.368249688811053	1.0	4.519289376559829	1.0	0.3095250132321943	1.0	0.26782808006002096	2.796270704000646	0.473864867474015	0.5895716906046532	0.472663498771815	0.2700719748570693	0.7891705301371222	0.9840261731005133	154.0	2.9266312426368795	93.0	0.21443239342784423
619	Feb25-FISH2-3L1-rep2-cp190-100x_Position008_7_cmle.ics	148	1	0	1.083	0.3670453589807674	1.0	0.09105713468862559	1.0	1.7672985383515813	1.0	0.31024454638829513	2.0009688332090114	0.9286621327990519	0.9613868743591915	0.9273640545192877	0.8864745887067189	0.34262415005761643	0.9941091459069517	160.0	2.9905017318478064	106.0	0.24440681401453213
620	Feb25-FISH2-3L1-rep2-cp190-100x_Position009_8_cmle.ics	1	1	0	1.5162	0.2337149967909137	1.0	0.19819262497988527	1.0	1.0542408233015097	1.0	0.3087692418061742	3.2143038314117933	0.7528739876424686	0.8473278684489083	0.7493291977451197	0.647728298418794	0.6340048785804019	0.9979106167009176	176.0	3.4182807736548946	122.0	0.2812984085827634
621	Feb25-FISH2-3L1-rep2-cp190-100x_Position009_8_cmle.ics	2	1	0	0.8664	NA	0.0	NA	0.0	0.6921189703237084	1.0	0.31950628410532356	2.361931221167332	0.6727649402390439	0.7523266932270917	0.6696892430278885	0.5575537848605577	0.6389798308453216	0.9977882335072886	112.0	2.128459085554098	63.0	0.1452606536124106
622	Feb25-FISH2-3L1-rep2-cp190-100x_Position009_8_cmle.ics	3	1	0	1.5162	3.135220890799943	1.0	2.950279483733521	1.0	0.8318234787411565	1.0	0.2888539991204763	2.406603508397646	0.6737149733539626	0.7610061418725679	0.6725897447919108	0.5514127869723537	0.6657252205607643	0.9836168923817977	176.0	3.348065027133635	118.0	0.27207550994070556
623	Feb25-FISH2-3L1-rep2-cp190-100x_Position009_8_cmle.ics	4	1	0	1.083	NA	0.0	NA	0.0	1.0024833655297731	1.0	0.2691776018381925	2.152271363468621	0.8082308894195336	0.8773031455440583	0.8059609091713098	0.7185150791545061	0.5579761544600217	0.9978629011181993	126.0	2.3711112224079387	69.0	0.1590950015754973
624	Feb25-FISH2-3L1-rep2-cp190-100x_Position009_8_cmle.ics	7	1	0	1.083	0.20739723226480505	1.0	0.30622270601167695	1.0	0.1459114905355603	1.0	0.2977904950224626	2.551651584771333	0.37637382243791034	0.4853429203539823	0.37128889523265773	0.19320939194975736	0.8506397810166092	1.0177405230200711	106.0	2.017778098662332	56.0	0.12912058098880944
625	Feb25-FISH2-3L1-rep2-cp190-100x_Position009_8_cmle.ics	9	1	0	1.7328	0.5719363485353529	1.0	0.48081380007243274	1.0	2.1969426868455963	1.0	0.2848455727040962	2.844228841941911	0.9010814215784603	0.9410320836984407	0.8996350686049908	0.856144184851652	0.40272946255010317	0.9849036769035581	248.0	4.840073611717774	196.0	0.451922033460833
626	Feb25-FISH2-3L1-rep2-cp190-100x_Position009_8_cmle.ics	9	2	0	1.2995999999999999	2.8639464965106645	1.0	3.2238293063429926	1.0	0.0	1.0	0.23806494534141664	2.9821526499989957	0.05801599786038295	0.2439902450354198	0.05801599786038295	0.020581497239260567	0.9708617516781389	0.9148554296101546	140.0	2.707384354623459	76.0	0.1752350741990985
627	Feb25-FISH2-3L1-rep2-cp190-100x_Position009_8_cmle.ics	11	1	0	1.2995999999999999	0.3367006380422309	1.0	0.1481415780591583	1.0	1.3107987492438529	1.0	0.2761165418194154	2.7912178352712598	0.7987292375425256	0.8686676291489179	0.7958775265159096	0.7183167043082993	0.5719525949008403	0.9730274072416325	160.0	3.037312229528646	100.0	0.23057246605144538
628	Feb25-FISH2-3L1-rep2-cp190-100x_Position009_8_cmle.ics	12	1	0	1.083	1.514634371881429	1.0	1.533905154208451	1.0	0.7295574526778015	1.0	0.14134509653339242	2.4943915625685174	0.6352440614910949	0.7256793739710504	0.6298454170319215	0.5405165594064698	0.683461984090225	0.5550586590633191	126.0	2.2774902270462594	50.0	0.11528623302572269
629	Feb25-FISH2-3L1-rep2-cp190-100x_Position009_8_cmle.ics	13	1	0	1.5162	0.23953342550378698	1.0	0.18676716789038822	1.0	0.0	1.0	0.22627814517967254	2.3007394405207653	0.16555189511164353	0.3071944361252537	0.14138464610162724	0.02858889887191774	0.9340933016272567	0.9618583269985524	192.0	3.6354125758982043	119.0	0.27438123460122005
630	Feb25-FISH2-3L1-rep2-cp190-100x_Position009_8_cmle.ics	14	1	0	1.2995999999999999	0.33283904768915207	1.0	0.41020520096602514	1.0	1.1600066841569678	1.0	0.22532225920686882	2.0552713953419235	0.7821929387613398	0.8559148062612266	0.7784419387462452	0.6791159111835651	0.6173276585965126	0.9434467715603554	178.0	3.3459499413635236	106.0	0.24440681401453213
631	Feb25-FISH2-3L1-rep2-cp190-100x_Position009_8_cmle.ics	15	1	0	1.083	0.2434936320239074	1.0	0.37797245421271386	1.0	0.0	1.0	0.274133124179535	2.23575173485694	0.21801513490576047	0.38916687294458785	0.21801513490576047	0.02851055553591004	0.922407361052283	0.980860402693448	174.0	3.233153868701647	113.0	0.2605468866381333
632	Feb25-FISH2-3L1-rep2-cp190-100x_Position009_8_cmle.ics	16	1	0	1.2995999999999999	0.303282906516027	1.0	0.49166964294174414	1.0	0.10317500441073144	1.0	0.32687828589830087	2.576104487638408	0.3139855687606112	0.4672871695367451	0.30025921658986177	0.07009838103322823	0.8961247477762895	1.007419405819973	182.0	3.458746014025401	132.0	0.30435565518790797
633	Feb25-FISH2-3L1-rep2-cp190-100x_Position009_8_cmle.ics	17	1	0	1.2995999999999999	0.3156510560773238	1.0	0.18700220393213154	1.0	1.2466683216206906	1.0	0.3327955032608299	2.706508550048429	0.7934006795430187	0.8581092893682682	0.7886727627908391	0.7083779901032997	0.5519086112090066	1.0070806878067038	180.0	3.437455850955092	131.0	0.3020499305273935
634	Feb25-FISH2-3L1-rep2-cp190-100x_Position009_8_cmle.ics	18	1	0	1.083	2.717680615923505	1.0	2.901850954119153	1.0	1.242391573779135	1.0	0.27689958019308064	2.5116527177394494	0.884887098285393	0.9316780661482245	0.8831443830225804	0.8311533776820013	0.4487753961615015	0.9968900133730032	106.0	2.017778098662332	54.0	0.12450913166778053
635	Feb25-FISH2-3L1-rep2-cp190-100x_Position009_8_cmle.ics	19	1	0	1.5162	0.23989016751384623	1.0	0.17809813524475968	1.0	1.1321417835580119	1.0	0.33010188091350373	2.7142938014177367	0.7687733059020188	0.8488732801851614	0.765534589173203	0.6772052205220522	0.582826610839789	1.0002828786362998	174.0	3.3267748640633266	124.0	0.28590985790379225
636	Feb25-FISH2-3L1-rep2-cp190-100x_Position009_8_cmle.ics	21	1	0	1.5162	0.4114829641790722	1.0	0.3995008137400381	1.0	1.8008849621272118	1.0	0.29247783641808905	2.6141307451447338	0.921029969665702	0.964704376362522	0.9184077208934265	0.8697138024934638	0.4189188443898642	0.9786646794437692	186.0	3.5481368378468585	129.0	0.29743848120636457
637	Feb25-FISH2-3L1-rep2-cp190-100x_Position009_8_cmle.ics	23	1	0	1.2995999999999999	0.17506382859551706	1.0	5.485519698493969	1.0	1.0024833655297731	1.0	0.2607220240633505	2.523337179735092	0.7352004475107217	0.8364049972030579	0.7351109453663994	0.6202834234570204	0.6335855295241897	0.9564484225274287	162.0	3.105412890279794	99.0	0.22826674139093092
638	Feb25-FISH2-3L1-rep2-cp190-100x_Position009_8_cmle.ics	24	1	0	1.2995999999999999	0.20649850665412833	1.0	0.21090458855623173	1.0	0.7610319551488771	1.0	0.293128628165803	2.4732904786069922	0.6637201565400471	0.7581825925539011	0.6621531488817994	0.5146977282406924	0.6434268448026901	0.9975443062469749	182.0	3.435340765184981	125.0	0.28821558256430674
639	Feb25-FISH2-3L1-rep2-cp190-100x_Position009_8_cmle.ics	25	1	0	1.5162	0.28561412502871014	1.0	0.1546968273364521	1.0	0.0	1.0	0.2985450744665019	2.336890441667789	0.195097172176379	0.3969350017175977	0.1916290866034688	0.02067695276240873	0.9224115263806101	0.9890729349505906	294.0	5.516989353058242	259.0	0.5971826870732435
640	Feb25-FISH2-3L1-rep2-cp190-100x_Position009_8_cmle.ics	26	1	0	1.7328	0.29503305042526257	1.0	0.23076834311123454	1.0	1.074245800390238	1.0	0.29604117356595017	2.161651743800287	0.6924256793939607	0.7730884665971954	0.6897834291490549	0.5589237416136851	0.687608998698091	0.9597447307984487	244.0	4.610251294853796	195.0	0.4496163088003185
641	Feb25-FISH2-3L1-rep2-cp190-100x_Position009_8_cmle.ics	26	2	0	1.083	1.2006847995787653	1.0	0.945369534175313	1.0	0.20635000882146287	1.0	0.2934412732759675	2.5693080704610893	0.2564075544159144	0.3579117246439597	0.2564075544159144	0.13833955842807577	0.916431507429399	1.0070562312394793	114.0	2.173154497464827	62.0	0.14295492895189613
642	Feb25-FISH2-3L1-rep2-cp190-100x_Position009_8_cmle.ics	29	1	0	1.5162	0.34825091327676505	1.0	0.6465303914229625	1.0	0.7252201245704302	1.0	0.3087692418061742	2.579373882448033	0.6560912771439087	0.7852328957592115	0.6514619883040935	0.48970269496585284	0.6930483106273999	1.0015187310933107	176.0	3.3714702759740547	122.0	0.2812984085827634
643	Feb25-FISH2-3L1-rep2-cp190-100x_Position009_8_cmle.ics	30	1	0	0.8664	0.17015634389608808	1.0	0.3119502976884938	1.0	1.4370615219328515	1.0	0.2770363892054491	2.2953763960983373	0.9209499672523279	0.9609448415297435	0.9201241563914913	0.861868895406783	0.3577796116454151	0.9646150921087547	126.0	2.347705973567519	70.0	0.1614007262360118
644	Feb25-FISH2-3L1-rep2-cp190-100x_Position009_8_cmle.ics	31	1	0	0.8664	NA	0.0	NA	0.0	1.984610835405054	1.0	0.34041510409914155	2.1836171122330637	0.9961943319838057	0.9998987854251012	0.9950202429149797	0.9845141700404858	0.15496374252138964	1.0113895310065344	94.0	1.749605627197958	50.0	0.11528623302572269
645	Feb25-FISH2-3L1-rep2-cp190-100x_Position009_8_cmle.ics	34	1	0	0.8664	0.4908122774680686	1.0	0.25568316796921653	1.0	1.4686736615067262	1.0	0.3503980382358139	2.309329436404319	0.8333422974008686	0.8846929582767477	0.8315472428769278	0.7644108590714123	0.4920710510848978	1.028589025482191	98.0	1.862401699859836	54.0	0.12450913166778053
646	Feb25-FISH2-3L1-rep2-cp190-100x_Position009_8_cmle.ics	34	2	0	1.083	3.6275411585700303	1.0	0.12045187738264333	2.0	0.0	1.0	0.35647949251047184	2.661608810359952	0.20285460730661145	0.35882938242056717	0.20285460730661145	0.027527530892417742	0.9151511915678257	0.9898559461501759	142.0	2.6818640200129282	95.0	0.21904384274887315
647	Feb25-FISH2-3L1-rep2-cp190-100x_Position009_8_cmle.ics	35	1	0	1.5162	0.4588969798133547	1.0	0.3438814339254978	1.0	0.0	1.0	0.1758559153029855	1.39914988007303	0.11014980306600827	0.24843660224329883	0.07774104637316702	0.027870531513602186	0.957295063893987	0.8959556821214499	210.0	3.944050287733082	120.0	0.2766869592617345
648	Feb25-FISH2-3L1-rep2-cp190-100x_Position009_8_cmle.ics	36	1	0	1.2995999999999999	0.2766950366329776	1.0	0.07007592528134349	1.0	1.1961505589055579	1.0	0.27365459734503106	2.706959476879178	0.7674771825672039	0.8359017393957888	0.7673731517185897	0.6809685965544983	0.6158776408161565	0.9918571583141842	144.0	2.7499646807640765	85.0	0.19598659614372857
649	Feb25-FISH2-3L1-rep2-cp190-100x_Position009_8_cmle.ics	36	2	0	1.083	0.2327338608029133	2.0	0.1420326291711191	2.0	1.7307810795238614	1.0	0.33055124782308426	2.9369927166198466	0.87924099092851	0.9208186534246955	0.8787208366854384	0.8442172718950259	0.5477183828214139	1.0087122964408892	106.0	2.0411833475027517	59.0	0.13603775497035278
650	Feb25-FISH2-3L1-rep2-cp190-100x_Position009_8_cmle.ics	37	1	0	1.083	3.6031216219924485	1.0	3.716589600265288	1.0	2.247501256996845	1.0	0.2888529022086707	1.8183359252723295	0.9508816242323748	0.981492639474014	0.9499946977219486	0.899806225838483	0.40955406118479837	0.9831860887291753	172.0	3.1416479591100783	114.0	0.26285261129864773
651	Feb25-FISH2-3L1-rep2-cp190-100x_Position009_8_cmle.ics	37	2	0	1.083	0.30511355839247034	1.0	0.489208245228896	1.0	0.2918229810711206	1.0	0.2794714328294241	2.208092078721273	0.3194911741171707	0.43720415698599235	0.3194911741171707	0.19543473859769206	0.8655262602771532	0.9892864524603869	154.0	2.8798207449560405	95.0	0.21904384274887315
652	Feb25-FISH2-3L1-rep2-cp190-100x_Position009_8_cmle.ics	38	1	0	1.9493999999999998	0.1460667217621774	1.0	0.29954235926134015	1.0	1.6162859307598463	1.0	0.29354426799289396	2.9844945221517714	0.8153494981863856	0.8737132597152163	0.8109573710039091	0.7287750755840402	0.5642181696419158	0.9893477241648576	288.0	5.523334610368573	249.0	0.5741254404680991
653	Feb25-FISH2-3L1-rep2-cp190-100x_Position009_8_cmle.ics	39	1	0	1.5162	0.1544739887868006	2.0	0.26160294065906997	1.0	0.622541700711641	1.0	0.26511107188097244	2.3989455497344347	0.5756858059331015	0.7102509939474114	0.573032908727534	0.43592506454434893	0.7746152306872646	0.9789654426599849	202.0	3.8120791377710073	139.0	0.32049572781150915
654	Feb25-FISH2-3L1-rep2-cp190-100x_Position009_8_cmle.ics	40	1	0	1.2995999999999999	0.7436016224500992	1.0	0.5739914833270953	1.0	1.4430823792346341	1.0	0.23394804911910075	2.215880825863846	0.8818119947545773	0.9471473864183391	0.8784589080889066	0.7986944541274504	0.48950999734177175	0.9456544587598875	192.0	3.588602078217365	121.0	0.27899268392224896
655	Feb25-FISH2-3L1-rep2-cp190-100x_Position009_8_cmle.ics	42	1	0	1.2995999999999999	0.23376203324357292	1.0	0.3057818496933057	1.0	1.4199491695140265	1.0	0.298179806429609	2.6734204862184026	0.8432046852683737	0.9013715899751853	0.8401726655442875	0.7732687566325431	0.5257133468664883	0.9939020550094753	180.0	3.437455850955092	124.0	0.28590985790379225
656	Feb25-FISH2-3L1-rep2-cp190-100x_Position009_8_cmle.ics	43	1	0	1.083	0.18604330628697052	1.0	0.34279053714398217	1.0	0.7295574526778015	1.0	0.30258378519591916	2.2605504482554903	0.6309644750627004	0.737519445061748	0.6306946252261977	0.49659116162417855	0.6780303693322471	0.9933886103401737	182.0	3.3885302675041413	127.0	0.29282703188533565
657	Feb25-FISH2-3L1-rep2-cp190-100x_Position009_8_cmle.ics	44	1	0	1.2995999999999999	0.6480622314780001	1.0	3.6167631908269366	1.0	0.10317500441073144	1.0	0.25865289273487824	2.7461223299519135	0.29575517810227897	0.44578267245066294	0.29575517810227897	0.09865506812488543	0.8841671912489565	0.956251529957729	170.0	3.260789289082289	106.0	0.24440681401453213
658	Feb25-FISH2-3L1-rep2-cp190-100x_Position009_8_cmle.ics	45	1	0	1.2995999999999999	2.3040042448651854	1.0	0.24240376998654858	1.0	0.8318234787411565	1.0	0.2928237825597338	2.345012294661812	0.6675736639535618	0.7748793299261784	0.6654520789955202	0.542849706606095	0.6539392978052073	0.9916933707146193	184.0	3.4566309282552896	127.0	0.29282703188533565
659	Feb25-FISH2-3L1-rep2-cp190-100x_Position009_8_cmle.ics	46	1	0	1.2995999999999999	0.17948234614366626	1.0	3.7223122385062943	1.0	0.744005537498231	1.0	0.3030156631554313	2.768263626041876	0.6047896206582787	0.7071161871293653	0.602789369646387	0.492532396222271	0.7126975184548402	1.007216406809899	152.0	2.952151577247411	97.0	0.22365529206990203
660	Feb25-FISH2-3L1-rep2-cp190-100x_Position009_8_cmle.ics	47	1	0	1.9493999999999998	0.4749115708035911	1.0	0.20339888523850044	1.0	0.5836459621422412	1.0	0.29339782078618404	2.9371824395573825	0.4902128427128427	0.6358044733044733	0.48733044733044734	0.34430916305916304	0.7932561196230504	0.9930748811012696	310.0	5.968173643705748	278.0	0.6409914556230183
661	Feb25-FISH2-3L1-rep2-cp190-100x_Position009_8_cmle.ics	48	1	0	1.2995999999999999	0.3016312975778995	1.0	0.1239830596383567	1.0	1.517785507063743	1.0	0.2427892246407235	2.174738033387341	0.8614131162466862	0.9268437190370351	0.8530179685617117	0.7749343919877889	0.491186244030482	0.958085650051828	204.0	3.8099640520008964	135.0	0.31127282916945126
662	Feb25-FISH2-3L1-rep2-cp190-100x_Position009_8_cmle.ics	49	1	0	1.2995999999999999	0.11420164270913685	1.0	0.33755895929432655	1.0	1.4930362603455627	1.0	0.25738988253955664	1.7345695539136712	0.867701108330354	0.9332105827672507	0.864755094744369	0.7847157668930997	0.5393564508133488	0.9728779395588129	204.0	3.8099640520008964	139.0	0.32049572781150915
663	Feb25-FISH2-3L1-rep2-cp190-100x_Position009_8_cmle.ics	50	1	0	1.5162	0.23563214119556264	1.0	0.3259524565822407	1.0	1.3472776675635372	1.0	0.2577665769314364	2.48124424377659	0.8703568601275942	0.937491268646291	0.8662822283966907	0.7593794141843752	0.5363441585843057	0.9808799600516338	194.0	3.726918485489773	129.0	0.29743848120636457
664	Feb25-FISH2-3L1-rep2-cp190-100x_Position009_8_cmle.ics	51	1	0	0.6497999999999999	4.457001113594376	1.0	4.267616790597088	1.0	0.0	1.0	0.27689958019308064	1.484608561148435	0.22400868455410977	0.42516907007789695	0.19758827585195182	0.036263881350213446	0.9364023640762934	0.9192793282764714	106.0	1.9007518544602315	54.0	0.12450913166778053
665	Feb25-FISH2-3L1-rep2-cp190-100x_Position009_8_cmle.ics	52	1	0	1.083	4.277204489649764	1.0	3.906569241423731	1.0	0.5595020986366908	1.0	0.2667389988896994	2.9055582364961388	0.5451618537052083	0.662704168027154	0.5438102252967129	0.38467116703241633	0.7467168634099413	0.9829737548703166	106.0	2.017778098662332	53.0	0.12220340700726606
666	Feb25-FISH2-3L1-rep2-cp190-100x_Position009_8_cmle.ics	52	2	0	1.083	0.2285532115443109	1.0	0.21025731973426023	1.0	1.2737298093406069	1.0	0.29335409900733317	2.6861367457952974	0.7896851009544926	0.8543202751854693	0.788538494832679	0.7208697501006128	0.575873793697515	0.9903837015240137	134.0	2.573298118891273	79.0	0.18215224818064185
667	Feb25-FISH2-3L1-rep2-cp190-100x_Position009_8_cmle.ics	54	1	0	1.2995999999999999	4.043048546776644	1.0	2.5478459806047122	1.0	1.9711556915503592	1.0	0.25221496810300453	2.3321768601179467	0.9520246575543044	0.9889853650679766	0.9498942097209918	0.9047741066395297	0.1970512348081738	0.9516787114358213	166.0	3.1245879675799917	101.0	0.23287819071195984
668	Feb25-FISH2-3L1-rep2-cp190-100x_Position009_8_cmle.ics	56	1	0	0.8664	0.3512953960958019	1.0	0.34012611099634377	1.0	0.23070632344123612	1.0	0.25969454843052203	1.7406617655303682	0.43037329429602134	0.5945652742196894	0.41334239556647673	0.2407264599780415	0.8432224375012598	0.9740737270918133	136.0	2.500967286599902	76.0	0.1752350741990985
669	Feb25-FISH2-3L1-rep2-cp190-100x_Position009_8_cmle.ics	57	1	0	1.5162	5.6603800675281954	1.0	0.2921334129685977	1.0	0.7610319551488771	1.0	0.2470804161345524	2.822237255975519	0.6330967781490451	0.7439494497409644	0.6318169277459306	0.5065371999632139	0.6784097058179627	0.954713722305441	178.0	3.3693551902039434	111.0	0.2559354373171044
670	Feb25-FISH2-3L1-rep2-cp190-100x_Position009_8_cmle.ics	58	1	0	1.2995999999999999	4.550475603672859	1.0	0.24592973424348474	1.0	1.3713556104512643	1.0	0.24762343576350662	2.464952515829695	0.8520118978765595	0.9043914731884657	0.8476328183095101	0.7617450218953978	0.5272588759857475	0.9806903582258835	180.0	3.3906453532742526	113.0	0.2605468866381333
671	Feb25-FISH2-3L1-rep2-cp190-100x_Position009_8_cmle.ics	60	1	0	0.8664	1.6514249441768236	1.0	0.31107897486973995	2.0	0.8815276241084421	1.0	0.2965316559836926	2.4037397790521515	0.6789728673681259	0.7516054422960672	0.6776324435138379	0.5851607194484112	0.6804632881112853	0.9906034129430473	122.0	2.3051256474269017	69.0	0.1590950015754973
672	Feb25-FISH2-3L1-rep2-cp190-100x_Position009_8_cmle.ics	61	1	0	1.083	0.1916663410562707	1.0	0.5204043204800956	1.0	1.693476355552663	1.0	0.3199428132226949	2.523383104862222	0.9312858865569925	0.9599287523924371	0.9304229496952062	0.8827899412539136	0.3723241719018079	0.9987931424552626	142.0	2.7052692688533484	90.0	0.20751521944630086
673	Feb25-FISH2-3L1-rep2-cp190-100x_Position009_8_cmle.ics	62	1	0	1.5162	0.9625142537782789	1.0	1.3555541028212459	1.0	1.0161559471409798	1.0	0.2627084134512298	2.789846237914022	0.7181559715555789	0.7905868139227956	0.7155426567824711	0.6098642783508539	0.6406000877466197	0.9938828657712543	216.0	4.124947021146109	153.0	0.35277587305871144
674	Feb25-FISH2-3L1-rep2-cp190-100x_Position009_8_cmle.ics	63	1	0	0.8664	1.320119356796202	1.0	1.6940732004045271	1.0	0.5260913608053412	1.0	0.1270997410216037	1.2930336197610115	0.685303871200536	0.8307874705750958	0.6829326964380831	0.48036907850650357	0.6253912170098035	0.7089388230649457	134.0	2.3860561281679136	52.0	0.1198976823467516
675	Feb25-FISH2-3L1-rep2-cp190-100x_Position009_8_cmle.ics	65	1	0	1.2995999999999999	4.718147055885813	1.0	4.469557902922563	1.0	0.0	1.0	0.1587538618094751	2.790085817912724	0.08119359760039303	0.24611486049698755	0.08119359760039303	0.02865047966281385	0.9388342167287059	0.7766000791904659	156.0	2.8777056591859287	73.0	0.16831790021755516
676	Feb25-FISH2-3L1-rep2-cp190-100x_Position009_8_cmle.ics	68	1	0	1.2995999999999999	0.2680499982604237	1.0	0.33924844588855024	1.0	1.7328	1.0	0.34501407111070853	2.7539187142056285	0.9783500082007545	0.9933444403200884	0.9690961042100084	0.890994708355274	0.4731144617407543	1.0151145705271178	164.0	3.150108302190523	116.0	0.2674640606196767
677	Feb25-FISH2-3L1-rep2-cp190-100x_Position009_8_cmle.ics	69	1	0	1.2995999999999999	0.3141827874168161	1.0	0.2657950168067935	1.0	0.0	1.0	0.11159233791486382	1.6543618626509353	0.39539720504595594	0.6807600931118062	0.41122781195254815	0.028453496092343874	0.8318019038475445	0.586756817631378	232.0	4.24845782802774	111.0	0.2559354373171044
678	Feb25-FISH2-3L1-rep2-cp190-100x_Position009_8_cmle.ics	70	1	0	1.083	4.241510315569846	1.0	0.3841773053942493	1.0	0.5963412819178956	1.0	0.2692737504861274	2.5052309261079317	0.557172964376092	0.6527001935145215	0.5538510956682519	0.4325676321500482	0.7513948808604061	0.983723830471012	132.0	2.4817922092997047	74.0	0.17062362487806956
679	Feb25-FISH2-3L1-rep2-cp190-100x_Position009_8_cmle.ics	71	1	0	1.2995999999999999	0.668861115554847	1.0	0.49127444014856064	1.0	1.3625635475001732	1.0	0.2939427232771369	2.27547683227322	0.8541027322404372	0.9109289617486339	0.8510426229508197	0.7635409836065574	0.5044761872599476	1.0008235083508392	172.0	3.2820794521525976	115.0	0.2651583359591622
680	Feb25-FISH2-3L1-rep2-cp190-100x_Position009_8_cmle.ics	72	1	0	1.083	0.09852906129470718	1.0	0.24959609338421213	1.0	1.4930362603455627	1.0	0.27022150963389857	1.6022118705238613	0.8614038150252324	0.9114204779890183	0.8579918748214682	0.7912884438378773	0.5063659531234632	0.9945998906022921	188.0	3.4524007567150674	126.0	0.2905213072248212
681	Feb25-FISH2-3L1-rep2-cp190-100x_Position009_8_cmle.ics	75	1	0	1.083	1.8264042520945938	1.0	2.406542942456268	1.0	0.20635000882146287	1.0	0.1702500718299605	2.83596576752381	0.34394685321559343	0.5130450453402361	0.342595247261974	0.19620813093375492	0.840115311273605	0.7412894536117544	162.0	2.964981397237275	80.0	0.18445797284115634
682	Feb25-FISH2-3L1-rep2-cp190-100x_Position009_8_cmle.ics	76	1	0	1.2995999999999999	0.24418054981631715	1.0	0.3752142931455468	1.0	1.687878142458339	1.0	0.31544250215413183	2.5952173005007335	0.9213272029855141	0.9661488774017023	0.9196907118303591	0.8616385692391615	0.42293604357269726	0.9985130350852103	168.0	3.2160938771715606	115.0	0.2651583359591622
683	Feb25-FISH2-3L1-rep2-cp190-100x_Position009_8_cmle.ics	79	1	0	1.2995999999999999	0.2323803880046619	1.0	0.3842788135117599	1.0	2.3473821605305822	1.0	0.2737484673717296	1.9838424014413114	0.9843739551057712	0.9977968985681698	0.9843739551057712	0.9596011383309928	0.19955109699708465	0.985306884920789	196.0	3.6311824043579817	135.0	0.31127282916945126
684	Feb25-FISH2-3L1-rep2-cp190-100x_Position009_8_cmle.ics	80	1	0	0.8664	3.2644378957057745	1.0	3.5522606637134406	1.0	0.1459114905355603	1.0	0.31530322262928967	2.3049938909301577	0.3301858273317329	0.47049879967991465	0.317862541122077	0.18336445274295368	0.8528486401409058	1.0014503970337365	104.0	1.9496774379111832	56.0	0.12912058098880944
685	Feb25-FISH2-3L1-rep2-cp190-100x_Position009_8_cmle.ics	81	1	0	0.8664	0.6015273761553377	1.0	0.47592997788579616	1.0	0.5556144027286182	1.0	0.2469875885055565	2.1330548026628335	0.6488017087652603	0.7501322725402206	0.6468225196449218	0.5166173502380905	0.6569616194244177	0.9956044660267959	106.0	1.9709676009814916	51.0	0.11759195768623716
686	Feb25-FISH2-3L1-rep2-cp190-100x_Position009_8_cmle.ics	82	1	0	1.9493999999999998	0.145413317628393	1.0	0.3019514033872291	1.0	2.0876239081160075	1.0	0.2856674338411697	2.553032643627309	0.8877885001161391	0.9379729149509752	0.8862505367034792	0.8296925480921511	0.46611850469886856	0.9924426646208832	318.0	6.076739544827406	285.0	0.6571315282466194
687	Feb25-FISH2-3L1-rep2-cp190-100x_Position009_8_cmle.ics	83	1	0	1.2995999999999999	0.5021876795330689	1.0	0.42647617535046173	1.0	0.0	1.0	0.22814687520670196	2.742178017726791	0.09174827516112447	0.2799739331109278	0.09174827516112447	0.03217108488479153	0.955466948833414	0.916740085454653	142.0	2.752079766534188	76.0	0.1752350741990985
688	Feb25-FISH2-3L1-rep2-cp190-100x_Position009_8_cmle.ics	84	1	0	1.2995999999999999	2.412179742521675	1.0	2.5298363829333685	1.0	0.0	1.0	0.2802993217799496	2.4517998763393294	0.16027826618760033	0.3268595673113676	0.16027826618760033	0.02856432994419387	0.938097652434901	0.9871682917481305	156.0	2.9479214057071887	97.0	0.22365529206990203
689	Feb25-FISH2-3L1-rep2-cp190-100x_Position009_8_cmle.ics	85	1	0	1.083	0.2944400182496345	1.0	0.3721205318141509	1.0	1.059277487276398	1.0	0.2827433388230814	2.9774532568233347	0.6915958728945589	0.7543931332490666	0.6908315941091743	0.6052176724771451	0.6363369806231224	0.9949907898605534	100.0	1.9305023606109855	50.0	0.11528623302572269
690	Feb25-FISH2-3L1-rep2-cp190-100x_Position009_8_cmle.ics	85	2	0	1.5162	0.35332470635851077	2.0	0.2247068170090546	2.0	0.0	1.0	0.20357520395261858	2.6864986722637716	0.09878009347717452	0.2705370528234222	0.09878009347717452	0.02495958141038831	0.9672513121849826	0.8944343479051109	200.0	3.8375994723815383	120.0	0.2766869592617345
691	Feb25-FISH2-3L1-rep2-cp190-100x_Position009_8_cmle.ics	87	1	0	1.7328	0.3890554442546105	1.0	0.1184227720888224	1.0	0.5097226605744432	1.0	0.11780972450961724	1.9397305501633253	0.5073433662452405	0.6498796709908188	0.5050521700430217	0.37055565628760284	0.7527511142381069	0.7191336922948514	240.0	4.637886715234436	120.0	0.2766869592617345
692	Feb25-FISH2-3L1-rep2-cp190-100x_Position009_8_cmle.ics	88	1	0	1.083	0.3480145556526282	1.0	5.007182918932995	1.0	0.3720027687491155	1.0	0.27320424965279066	2.676205483096166	0.4773154956750004	0.5962885652387052	0.47544949950187393	0.3535904612805794	0.7791209878448917	0.9785037531002746	118.0	2.2625453212862836	63.0	0.1452606536124106
693	Feb25-FISH2-3L1-rep2-cp190-100x_Position009_8_cmle.ics	89	1	0	1.2995999999999999	5.994120441883942	1.0	5.693316772326554	1.0	0.5595020986366908	1.0	0.3205306940584234	2.8480388562553345	0.5561856266635806	0.6623963275855418	0.5561856266635806	0.4305134436600702	0.7129232288215173	0.999094356987329	170.0	3.2607892890822887	118.0	0.27207550994070556
694	Feb25-FISH2-3L1-rep2-cp190-100x_Position009_8_cmle.ics	90	1	0	1.083	2.0949336883744007	1.0	1.8350355888538699	1.0	1.0521827216106825	1.0	0.2979055391433198	2.59312848945128	0.7529883939120161	0.8221297518938078	0.7513552018903329	0.6610561887552991	0.6547227245961784	0.9785153256823329	156.0	2.9479214057071887	100.0	0.23057246605144538
695	Feb25-FISH2-3L1-rep2-cp190-100x_Position009_8_cmle.ics	91	1	0	1.5162	0.24634875840815074	1.0	0.2723098336099088	1.0	0.6275890508929507	1.0	0.2912166652001647	2.8722926776913447	0.5679205541628966	0.679765489416616	0.5647611136656926	0.4422734621831289	0.7430926703701638	0.9823979289264643	192.0	3.705628322419464	135.0	0.31127282916945126
696	Feb25-FISH2-3L1-rep2-cp190-100x_Position009_8_cmle.ics	92	1	0	1.5162	2.7114383542703426	1.0	4.337195825616681	1.0	1.2779016819528852	1.0	0.28324238736569074	2.7931872625329217	0.8032531672750698	0.8849811343906255	0.8001395748335839	0.7223956256326881	0.5447075352757311	0.947044080175324	188.0	3.5694270009171665	129.0	0.29743848120636457
697	Feb25-FISH2-3L1-rep2-cp190-100x_Position009_8_cmle.ics	93	1	0	1.2995999999999999	5.722475427015978	1.0	0.8451110079657991	1.0	0.1459114905355603	1.0	0.2794714328294241	2.696093292978624	0.3136139078231505	0.4628228378462885	0.3136139078231505	0.15721343255581263	0.8701040277106371	0.9867834314200851	154.0	2.9500364914772996	95.0	0.21904384274887315
698	Feb25-FISH2-3L1-rep2-cp190-100x_Position009_8_cmle.ics	94	1	0	1.2995999999999999	0.6835595745875049	1.0	0.6569575669262067	1.0	1.4930362603455627	1.0	0.16265105090109028	1.6043946772547888	0.8572622631485745	0.9263963166282982	0.8503205241721268	0.7739295200991677	0.5045683323199766	0.6652660882536523	240.0	4.520860471032337	141.0	0.325107177132538
699	Feb25-FISH2-3L1-rep2-cp190-100x_Position009_8_cmle.ics	95	1	0	0.8664	0.2579982675125414	1.0	0.21552693242517873	1.0	1.3586516622891616	1.0	0.35298450770761536	2.119521802026087	0.8889368492648982	0.9409825773034061	0.8865170302935175	0.8226665097054361	0.5143347614259919	1.0232642687688454	114.0	2.1497492486244067	68.0	0.15678927691498287
700	Feb25-FISH2-3L1-rep2-cp190-100x_Position009_8_cmle.ics	97	1	0	1.083	4.16633172552846	1.0	0.3338815503339945	1.0	0.0	1.0	0.2614318905481626	2.3012655603638352	0.16342500756480516	0.32499663786437144	0.16342500756480516	0.02958259086171536	0.9380770863518878	0.9862854717647492	126.0	2.3711112224079387	68.0	0.15678927691498287
701	Feb25-FISH2-3L1-rep2-cp190-100x_Position009_8_cmle.ics	97	2	0	0.8664	4.697825832441186	1.0	5.521265368040227	1.0	0.0	1.0	0.3195793308095086	2.65558795882697	0.08210335204922166	0.2475792623474431	0.08210335204922166	0.02958259086171536	0.9643513495553052	0.9820530658059259	96.0	1.8177062879491068	50.0	0.11528623302572269
702	Feb25-FISH2-3L1-rep2-cp190-100x_Position009_8_cmle.ics	99	1	0	1.5162	0.2114500035923598	1.0	0.4224338224929712	1.0	0.7748934119142009	1.0	0.29907699693135376	2.910482360441097	0.6594651176758274	0.7564243365451441	0.6529356751237677	0.5221280319865464	0.6771222684654037	0.9928229338268476	172.0	3.3288899498334374	116.0	0.2674640606196767
703	Feb25-FISH2-3L1-rep2-cp190-100x_Position009_8_cmle.ics	100	1	0	0.4332	5.648363009833072	1.0	NA	0.0	0.0	1.0	0.17521536022876574	1.1895549284203457	0.2845837455094497	0.5094062928446226	0.27734680064559797	0.035724822547335174	0.9142540704043794	0.733497567136941	128.0	2.158348897074048	57.0	0.13142630564932387
704	Feb25-FISH2-3L1-rep2-cp190-100x_Position009_8_cmle.ics	101	1	0	1.5162	0.13127570567367552	1.0	0.3119942820052616	1.0	0.8595614345612763	1.0	0.2902109266441255	2.7290020311218655	0.6673706669742163	0.7772055272433702	0.6670318818432794	0.5502411140985072	0.622831573061348	0.989560121218602	196.0	3.771613897400501	139.0	0.32049572781150915
705	Feb25-FISH2-3L1-rep2-cp190-100x_Position009_8_cmle.ics	103	1	0	1.5162	0.2855377371270826	1.0	0.18575762363479453	1.0	0.0	1.0	0.23032127625956297	3.485514205499166	0.08615316565132597	0.20760701288778977	0.08615316565132597	0.030651225445845146	0.9712303523452335	0.9459056788248594	134.0	2.620108616572113	70.0	0.1614007262360118
706	Feb25-FISH2-3L1-rep2-cp190-100x_Position009_8_cmle.ics	104	1	0	1.083	0.14207123239315586	2.0	0.2809913875333124	1.0	1.1961505589055579	1.0	0.29646354607517716	2.3964585028311842	0.6921364250426874	0.753178272461839	0.6919779571106542	0.5971150912973373	0.6494333931617499	0.994642521181185	138.0	2.615878445031891	83.0	0.1913751468226997
707	Feb25-FISH2-3L1-rep2-cp190-100x_Position009_8_cmle.ics	104	2	0	1.5162	3.3120934103798065	2.0	3.0689554235189442	1.0	0.3720027687491155	1.0	0.31178577854727685	2.776552872418844	0.400694089542305	0.5100666753824029	0.39569442628666057	0.24848564082450866	0.8392856090937109	0.9972353681245684	218.0	4.216452930737678	169.0	0.38966746762694277
708	Feb25-FISH2-3L1-rep2-cp190-100x_Position009_8_cmle.ics	105	1	0	1.2995999999999999	0.9188208162720507	1.0	0.19914711191240286	1.0	1.3934633376079517	1.0	0.2739999386659563	1.894084645398706	0.8338548326438511	0.8970402406919895	0.8307032719067319	0.7474840165475742	0.538910630337421	0.9800258808794229	194.0	3.680107987808933	133.0	0.3066613798484224
709	Feb25-FISH2-3L1-rep2-cp190-100x_Position009_8_cmle.ics	106	1	0	1.5162	0.33776095166029474	1.0	0.21999517082244474	1.0	0.8815276241084421	1.0	0.25101503801765035	2.3700966640655823	0.6668277238801226	0.7769972154055463	0.6655371469986141	0.5426335397408674	0.6985352640476752	0.9638502954030124	176.0	3.3246597782932152	110.0	0.2536297126565899
710	Feb25-FISH2-3L1-rep2-cp190-100x_Position009_8_cmle.ics	107	1	0	1.083	0.14442642130406586	1.0	0.49783549317991643	1.0	2.3825999999999996	1.0	0.3231823554997752	2.03111110999023	0.9904372924577209	0.9978913003881128	0.9861638480615376	0.9616686048955458	0.24067917199873542	0.9880611883828497	190.0	3.520501417466216	140.0	0.3228014524720236
711	Feb25-FISH2-3L1-rep2-cp190-100x_Position009_8_cmle.ics	108	1	0	1.083	0.20510351497860216	1.0	0.17276275515693212	1.0	0.7252201245704302	1.0	0.2826828280317748	2.1520412195483978	0.6556326799507337	0.771976474407325	0.6559763980255306	0.5125934483515854	0.6381261555834522	0.9794957526116447	164.0	3.0096768091480035	105.0	0.24210108935401767
712	Feb25-FISH2-3L1-rep2-cp190-100x_Position009_8_cmle.ics	110	1	0	1.5162	0.13190726584447846	1.0	0.18964300735355166	1.0	1.3477239015757756	1.0	0.2815050773259216	2.793089432372664	0.8125936453021407	0.8832110451619541	0.812728687454584	0.7160706591986212	0.4846731945554804	0.9982453977527913	212.0	4.058961446165071	154.0	0.3550815977192259
713	Feb25-FISH2-3L1-rep2-cp190-100x_Position009_8_cmle.ics	111	1	0	1.083	1.55357436481106	1.0	0.3807208529261047	1.0	0.1459114905355603	1.0	0.30389344048010053	2.308112053005001	0.3350000494085793	0.46812652548988604	0.3310275996324002	0.15573090111366938	0.8555827484628931	0.9915177780437968	156.0	2.924516156866769	101.0	0.23287819071195984
714	Feb25-FISH2-3L1-rep2-cp190-100x_Position009_8_cmle.ics	113	1	0	1.083	0.15908673952849123	1.0	3.7136442797984293	1.0	0.0	1.0	0.2988952823564744	2.119281299967291	0.16627017624638682	0.37319980559179394	0.16627017624638682	0.03011621858985837	0.9042869773749785	0.9635704117594758	162.0	2.9883866460776956	106.0	0.24440681401453213
715	Feb25-FISH2-3L1-rep2-cp190-100x_Position009_8_cmle.ics	117	1	0	0.8664	0.16305024485481717	1.0	0.23540836726145492	1.0	0.72222503087512	1.0	0.2696112908895111	1.960381761236699	0.6832735529303366	0.7818207246042976	0.6792424890585409	0.5912418967389516	0.660232894066191	1.0023956808570333	116.0	2.1476341628542954	61.0	0.1406492042913817
716	Feb25-FISH2-3L1-rep2-cp190-100x_Position009_8_cmle.ics	118	1	0	0.8664	0.17354657170280363	1.0	NA	0.0	0.8875449473696695	1.0	0.2718685950221936	2.5235116908562056	0.7853779477619112	0.8586227441333052	0.7851665353347043	0.6919720935596086	0.5529068565170968	0.9762630973383666	104.0	1.9730826867516031	52.0	0.1198976823467516
717	Feb25-FISH2-3L1-rep2-cp190-100x_Position009_8_cmle.ics	120	1	0	1.083	4.55138470043545	1.0	4.471694919520082	1.0	1.319789431739984	1.0	0.32070425005395803	2.646449109592664	0.8498223646161331	0.9088276064664788	0.8471601288889297	0.7648465542407579	0.5596215208734728	1.0178422478464515	120.0	2.3072407331970126	70.0	0.1614007262360118
718	Feb25-FISH2-3L1-rep2-cp190-100x_Position009_8_cmle.ics	122	1	0	1.5162	0.2266887603190937	1.0	0.27368046949189107	1.0	0.9479040472602467	1.0	0.28396681001051644	2.8210466631753754	0.6135723498907578	0.7061863302534944	0.613174208323462	0.496165008291874	0.710229858110427	0.9943826007919051	204.0	3.9269902962029954	146.0	0.3366358004351103
719	Feb25-FISH2-3L1-rep2-cp190-100x_Position009_8_cmle.ics	122	2	0	1.2995999999999999	7.695559224389357	1.0	0.34357621784674447	2.0	0.5556144027286182	1.0	0.2880880389659548	2.1203511553871697	0.4593731080049488	0.5655255468688305	0.45183145120956064	0.3445767195767196	0.8544651344193095	0.9694505856394035	214.0	4.05684636039496	158.0	0.3643044963612837
720	Feb25-FISH2-3L1-rep2-cp190-100x_Position009_8_cmle.ics	123	1	0	1.083	0.11108162201749933	1.0	NA	0.0	0.0	1.0	0.3156212800630772	3.0493649383846204	0.26082805443578944	0.4288409662655715	0.26082805443578944	0.036848725487224565	0.8708607279413697	0.9995766320680533	116.0	2.241255158215975	66.0	0.15217782759395398
721	Feb25-FISH2-3L1-rep2-cp190-100x_Position009_8_cmle.ics	124	1	0	1.5162	0.3893076915933411	1.0	0.2901371451425438	1.0	0.6736388337817686	1.0	0.29388427730391214	2.8135231071199347	0.6933917705629548	0.8054338113271776	0.686958001787158	0.49780009361303773	0.6660456294446412	0.9975691277944474	174.0	3.326774864063326	117.0	0.26976978528019113
722	Feb25-FISH2-3L1-rep2-cp190-100x_Position009_8_cmle.ics	125	1	0	1.2995999999999999	0.5205239004538921	1.0	0.4496396446349963	1.0	2.1048239712045427	1.0	0.31028075591010307	2.3054967197427634	0.9794741784037558	0.9951830985915493	0.9773427230046948	0.9436619718309859	0.3906006385748046	0.9920895477574014	162.0	3.0586023925989547	108.0	0.24901826333556107
723	Feb25-FISH2-3L1-rep2-cp190-100x_Position009_8_cmle.ics	126	1	0	1.2995999999999999	0.5030999904943516	1.0	0.22238693251551916	1.0	1.1535316172061805	1.0	0.2916720758385471	2.5357160627066517	0.7772062057808294	0.8475915695615546	0.774924887984314	0.6736709087249223	0.5810064654821597	0.9985263601566053	190.0	3.5907171639874758	133.0	0.3066613798484224
724	Feb25-FISH2-3L1-rep2-cp190-100x_Position009_8_cmle.ics	127	1	0	1.2995999999999999	0.10380682966971146	1.0	0.3067690060777015	1.0	1.5036929604517426	1.0	0.30300855069345994	2.6737041938041695	0.8703065379805688	0.9235178119088081	0.867140154551576	0.8032353224099785	0.5013798375727869	1.0020671320181596	180.0	3.437455850955092	125.0	0.28821558256430674
725	Feb25-FISH2-3L1-rep2-cp190-100x_Position009_8_cmle.ics	128	1	0	0.6497999999999999	3.408157030831791	1.0	3.8509885909393757	1.0	0.5595020986366908	1.0	0.31254639830293274	1.5963337858570894	0.5839610856645342	0.688055986675247	0.5838380588257561	0.4152297762804255	0.6803141099142677	0.9397273926246706	98.0	1.7687807044981558	51.0	0.11759195768623716
726	Feb25-FISH2-3L1-rep2-cp190-100x_Position009_8_cmle.ics	129	1	0	1.7328	0.3757037397056993	1.0	0.10132895064491543	1.0	0.0	1.0	0.28447427099721895	2.2840856345957437	0.17063249398159258	0.3478445973666081	0.16498951132853926	0.02101991686470001	0.9355925020620425	0.9493367964589997	298.0	5.559569679198862	258.0	0.5948769624127291
727	Feb25-FISH2-3L1-rep2-cp190-100x_Position009_8_cmle.ics	130	1	0	1.083	0.30764827192601	1.0	0.49363672825282806	1.0	0.0	1.0	0.2659493000774543	1.6563448966375656	0.22896008472893362	0.4012312173164758	0.22896008472893362	0.027265506056794862	0.9163877572423477	0.9752692649427416	188.0	3.475806005555488	125.0	0.28821558256430674
728	Feb25-FISH2-3L1-rep2-cp190-100x_Position009_8_cmle.ics	131	1	0	1.5162	4.6641485953271635	1.0	0.5326340835411025	1.0	1.3278306771583712	1.0	0.2873025184810246	2.801387591397568	0.8437956204379562	0.9087017999770703	0.8407459777582451	0.7350250315282608	0.5491501889341691	0.9947100682035591	190.0	3.660932910508735	132.0	0.30435565518790797
729	Feb25-FISH2-3L1-rep2-cp190-100x_Position009_8_cmle.ics	132	1	0	1.7328	6.6384765529352565	1.0	0.2594801935123585	1.0	0.0	1.0	0.12981560368594725	3.3364938797104275	0.05313169164882227	0.1691611646443017	0.05313169164882227	0.026558410659053056	0.9787683332765141	0.9086780269944965	148.0	2.932976499947213	61.0	0.1406492042913817
730	Feb25-FISH2-3L1-rep2-cp190-100x_Position009_8_cmle.ics	133	1	0	1.083	2.03843027661697	1.0	0.26811623153373887	1.0	0.9971598751598192	1.0	0.29335409900733317	2.0155582760046227	0.7044905509311026	0.7930729835314255	0.7015364227440262	0.6093890200300934	0.6833461877194249	0.9793384630949422	134.0	2.5264876212104337	79.0	0.18215224818064185
731	Feb25-FISH2-3L1-rep2-cp190-100x_Position009_8_cmle.ics	134	1	0	1.2995999999999999	0.4217397372655313	1.0	2.1392102920029843	1.0	1.7941989459020498	1.0	0.28382355299330775	2.474218704920763	0.9285387044521164	0.9624858877235466	0.9261662058019864	0.8714555688270039	0.43955196571234484	0.9932278776527447	182.0	3.458746014025401	123.0	0.2836041332432778
732	Feb25-FISH2-3L1-rep2-cp190-100x_Position009_8_cmle.ics	135	1	0	0.8664	0.2719946808785917	1.0	0.6598735651617353	1.0	0.3095250132321943	1.0	0.2794714328294241	1.813714443842391	0.4775485629178946	0.6324956956195668	0.4705770510504801	0.2715139799938735	0.7857690237221471	0.9826779233792157	154.0	2.8330102472752	95.0	0.21904384274887315
733	Feb25-FISH2-3L1-rep2-cp190-100x_Position009_8_cmle.ics	136	1	0	1.2995999999999999	0.23188300634658243	1.0	0.484578862069055	1.0	2.890741947164472	1.0	0.3177274940519455	2.3523179258980025	0.9907470477035993	0.9968123617605865	0.9887495120961879	0.9704464224213806	0.17299075024669205	0.9951412609566577	180.0	3.3906453532742526	128.0	0.2951327565458501
734	Feb25-FISH2-3L1-rep2-cp190-100x_Position009_8_cmle.ics	136	2	0	1.083	0.39286524646282067	2.0	0.19174699918945187	2.0	2.3610293312482917	1.0	0.22566903162992366	1.294944576100408	0.9642586540742838	0.9898420339657588	0.9595747774775947	0.9082721699665547	0.3140820050249856	0.9107689338415957	208.0	3.8291391293010943	134.0	0.30896710450893683
735	Feb25-FISH2-3L1-rep2-cp190-100x_Position009_8_cmle.ics	137	1	0	1.2995999999999999	2.1556942508604964	2.0	1.5313939225243687	1.0	0.815064591942846	1.0	0.2792263383051301	2.5516374475875003	0.6699263354911826	0.7612471452856432	0.6683208269656747	0.546456719954668	0.654096271451512	0.987535169091762	178.0	3.3459499413635236	118.0	0.27207550994070556
736	Feb25-FISH2-3L1-rep2-cp190-100x_Position009_8_cmle.ics	138	1	0	1.7328	0.14432691043698856	1.0	0.10995700595234313	1.0	0.0	1.0	0.17520849215093096	2.3018700758451196	0.08160755076938525	0.2510731229761277	0.08160755076938525	0.028035076269130037	0.9616094393880652	0.9113668563793637	202.0	3.952510630813526	113.0	0.2605468866381333
737	Feb25-FISH2-3L1-rep2-cp190-100x_Position009_8_cmle.ics	139	1	0	1.2995999999999999	0.16720041887956175	1.0	0.19997565946441762	1.0	1.0967653411156157	1.0	0.3147465334085093	2.2090848743121803	0.7705293276108727	0.8376462172851974	0.7645039131532442	0.6751493730539426	0.5826663385722918	0.9940964014027316	172.0	3.235268954471758	119.0	0.27438123460122005
738	Feb25-FISH2-3L1-rep2-cp190-100x_Position009_8_cmle.ics	140	1	0	0.8664	NA	0.0	2.8969534623626747	1.0	0.0	1.0	0.33055124782308426	2.6065708534628445	0.10753849847377989	0.32740851253558323	0.14840347086462943	0.0377096409095586	0.9172300418513494	0.9915808900076304	106.0	2.017778098662332	59.0	0.13603775497035278
739	Feb25-FISH2-3L1-rep2-cp190-100x_Position009_8_cmle.ics	141	1	0	1.2995999999999999	0.36284522664040947	1.0	0.10618578753552987	1.0	0.5963412819178956	1.0	0.3213200397477352	2.1393786548473637	0.5771926616687999	0.6855523339341222	0.5724037649435345	0.44001689174481273	0.7259581471677548	1.0040376941565736	166.0	3.1245879675799926	114.0	0.26285261129864773
740	Feb25-FISH2-3L1-rep2-cp190-100x_Position009_8_cmle.ics	142	1	0	0.8664	5.462571759762218	1.0	5.406545704093083	1.0	0.0	1.0	0.19573159503949286	1.0940627383797643	0.16129110682507009	0.41731227410492877	0.16455696202531644	0.02784080779267087	0.9295292100769706	0.7179582828371458	206.0	3.714227970869106	123.0	0.2836041332432778
741	Feb25-FISH2-3L1-rep2-cp190-100x_Position009_8_cmle.ics	144	1	0	1.7328	0.0788343533601092	1.0	0.3293858069842982	1.0	0.0	1.0	0.31831782771202755	2.3925028538117012	0.24919286515696196	0.4450938413512544	0.24102611071676627	0.020884375548584556	0.8986707345350575	0.9800618570981003	290.0	5.497814275758043	262.0	0.604099861054787
742	Feb25-FISH2-3L1-rep2-cp190-100x_Position009_8_cmle.ics	145	1	0	1.5162	4.856709958065563	1.0	4.924656035909083	1.0	0.0	1.0	0.14134509653339242	3.5178181895932545	0.14665780899054126	0.35409087553910557	0.11651007560659264	0.029499224953339027	0.9407791064246076	0.5994747186036847	126.0	2.4413269689291988	50.0	0.11528623302572269
743	Feb25-FISH2-3L1-rep2-cp190-100x_Position010_9_cmle.ics	3	1	0	1.083	0.2496255974001821	1.0	0.24233847851757323	1.0	0.1459114905355603	1.0	0.26546457922833755	1.757478842812554	0.33313396107114174	0.487725789086932	0.322564382999812	0.14797409299861577	0.8631936985088814	0.9678147877295161	180.0	3.390645353274252	117.0	0.26976978528019113
744	Feb25-FISH2-3L1-rep2-cp190-100x_Position010_9_cmle.ics	4	1	0	1.2995999999999999	0.09470466427720049	1.0	0.4854233391890342	1.0	1.1112288054572363	1.0	0.2826828280317748	2.3542936928770484	0.7881687027119743	0.8626002934954546	0.7858340797774008	0.6886661203331363	0.5620784170371586	0.9941098065506927	164.0	3.126703053350103	105.0	0.24210108935401767
745	Feb25-FISH2-3L1-rep2-cp190-100x_Position010_9_cmle.ics	5	1	0	1.5162	0.4984169173302082	1.0	0.4020429251912368	1.0	0.20635000882146287	1.0	0.2564324582006051	2.820829010918721	0.37069563424372504	0.5086837122987234	0.3783905374247849	0.18392318218456521	0.8212664034899624	0.9421972793938349	154.0	2.996846989158139	91.0	0.20982094410681532
746	Feb25-FISH2-3L1-rep2-cp190-100x_Position010_9_cmle.ics	6	1	0	1.083	0.28299307437148863	1.0	0.4053755869752213	1.0	0.32626801153583	1.0	0.2706218226372091	2.4177556844816657	0.4518932527693857	0.5815810674723061	0.4494259818731118	0.27521651560926486	0.8081624114660407	0.9917955127576026	160.0	3.0139069806882257	99.0	0.22826674139093092
747	Feb25-FISH2-3L1-rep2-cp190-100x_Position010_9_cmle.ics	7	1	0	1.083	4.794885689564768	1.0	4.815896700612954	1.0	0.20635000882146287	1.0	0.25363962448022553	2.0218768175674344	0.39080601706331386	0.5380163897620117	0.39080601706331386	0.21343174674449933	0.828391144342629	0.9760961814941965	150.0	2.8372404188154228	87.0	0.20059804546475749
748	Feb25-FISH2-3L1-rep2-cp190-100x_Position010_9_cmle.ics	8	1	0	1.083	0.24234657744138335	1.0	0.569694435704893	1.0	0.8318234787411565	1.0	0.3273992772007014	2.2594571423809175	0.6895533858487765	0.7833825301730913	0.6880250816551098	0.5648219307285208	0.6604910646811101	1.000086253512082	164.0	3.0798925556692636	113.0	0.2605468866381333
749	Feb25-FISH2-3L1-rep2-cp190-100x_Position010_9_cmle.ics	10	1	0	0.8664	NA	0.0	0.9476183585644521	1.0	0.8664	1.0	0.2551505827666897	1.8160012999886128	0.7850110147012543	0.8631086184417569	0.7720181630175785	0.669334172548667	0.6758891158669963	0.9886360597089224	138.0	2.498852200829791	77.0	0.17754079885961296
750	Feb25-FISH2-3L1-rep2-cp190-100x_Position010_9_cmle.ics	12	1	0	1.2995999999999999	0.2482916494509483	1.0	0.3047181731070451	1.0	0.3095250132321943	1.0	0.3314882213761345	2.544815057391321	0.4143487785448752	0.5513558815719597	0.3968318507700478	0.24967638077535848	0.8149595849488822	1.0054798305775412	170.0	3.2373840402418694	120.0	0.2766869592617345
751	Feb25-FISH2-3L1-rep2-cp190-100x_Position010_9_cmle.ics	13	1	0	1.5162	0.28057264180884095	1.0	0.20144485221076983	1.0	1.4609960847209957	1.0	0.2642398858331001	2.292170493048672	0.8830373799488703	0.9447073861673461	0.8815864022662889	0.7752815587645961	0.4966651471266878	0.9725848702118542	208.0	3.9695706223436127	145.0	0.33433007577459584
752	Feb25-FISH2-3L1-rep2-cp190-100x_Position010_9_cmle.ics	15	1	0	1.083	0.1255190560164495	1.0	0.19836239770803937	1.0	1.6776879206634818	1.0	0.32843466237689134	2.5738709536306774	0.9289731348114582	0.9613711765657873	0.9268085450720182	0.879971475966985	0.37438860347443975	0.9999234404193753	150.0	2.884050916496263	99.0	0.22826674139093092
753	Feb25-FISH2-3L1-rep2-cp190-100x_Position010_9_cmle.ics	16	1	0	1.2995999999999999	1.2816390341203119	1.0	4.7674589483515994	1.0	0.72222503087512	1.0	0.2939427232771369	2.34395941016411	0.6181537449783407	0.70654209615852	0.5967732711910446	0.480470927988334	0.7244786816859607	0.9954693569223206	172.0	3.2586742033121783	115.0	0.2651583359591622
754	Feb25-FISH2-3L1-rep2-cp190-100x_Position010_9_cmle.ics	17	1	0	1.2995999999999999	0.1646583789823607	1.0	0.22636926585299172	1.0	0.8058225447605828	1.0	0.28380753372595546	2.208722123862925	0.6452886698102276	0.7457058304438126	0.6452886698102276	0.5431288830256625	0.6928282108534083	0.9901875277089649	172.0	3.2118637056313384	113.0	0.2605468866381333
755	Feb25-FISH2-3L1-rep2-cp190-100x_Position010_9_cmle.ics	18	1	0	1.7328	0.34206150570753635	1.0	0.5758648848187957	1.0	2.3825999999999996	1.0	0.30297318983231947	2.2767653490159927	0.969244853407197	0.9836459238046055	0.9624609750944814	0.924318677965306	0.3107082144606328	0.9844090907043967	256.0	4.831613268637331	212.0	0.48881362802906425
756	Feb25-FISH2-3L1-rep2-cp190-100x_Position010_9_cmle.ics	19	1	0	1.5162	0.2463975215386126	1.0	4.522147002500819	1.0	0.5260913608053412	1.0	0.21977041395880642	2.8589211575027194	0.5530915050691111	0.6707797293573324	0.546252918908727	0.38417190015519165	0.7420007341544828	0.9154425868157738	214.0	4.056846360394959	138.0	0.3181900031509946
757	Feb25-FISH2-3L1-rep2-cp190-100x_Position010_9_cmle.ics	20	1	0	1.2995999999999999	0.2216791259425533	1.0	0.2998308459314745	1.0	0.0	1.0	0.20340485583885587	2.1117047995216653	0.32463092463092463	0.4704008409890763	0.32463092463092463	0.029260935143288085	0.8713522513642927	0.8949779093380615	170.0	3.213978791401449	94.0	0.2167381180883587
758	Feb25-FISH2-3L1-rep2-cp190-100x_Position010_9_cmle.ics	21	1	0	1.5162	6.834950191684807	1.0	0.08170772660963871	1.0	0.0	1.0	0.2608315189686978	2.4574394632604495	0.1863444605769051	0.3917009914193311	0.1863444605769051	0.02644927310455704	0.9336454963221393	0.9654224773143045	224.0	4.210107673427346	161.0	0.37122167034282705
759	Feb25-FISH2-3L1-rep2-cp190-100x_Position010_9_cmle.ics	24	1	0	1.083	3.8618089977377252	1.0	NA	0.0	0.10317500441073144	1.0	0.30589812765231944	2.428273217797791	0.2650965379494008	0.4440662450066578	0.2650965379494008	0.08848202396804261	0.8898372426955338	0.9793886725823109	110.0	2.107168922483789	60.0	0.13834347963086724
760	Feb25-FISH2-3L1-rep2-cp190-100x_Position010_9_cmle.ics	25	1	0	1.083	0.21074962562654284	1.0	0.19914817005292712	1.0	0.32626801153583	1.0	0.29906689398300423	2.0536189058476464	0.45664506786666786	0.5986564141104014	0.45664506786666786	0.26626096360586926	0.7915656106777808	0.9975792990869394	164.0	3.0330820579884237	108.0	0.24901826333556107
761	Feb25-FISH2-3L1-rep2-cp190-100x_Position010_9_cmle.ics	26	1	0	0.6497999999999999	NA	0.0	0.794451503598142	1.0	0.32626801153583	1.0	0.2815510562887972	1.7188084233302747	0.5239462045310949	0.6626590847549417	0.5138730932394621	0.32976802960556006	0.7694300195480742	0.9904302123764608	108.0	1.9688525152113805	56.0	0.12912058098880944
762	Feb25-FISH2-3L1-rep2-cp190-100x_Position010_9_cmle.ics	27	1	0	1.7328	0.1942302962070144	1.0	0.2661690557030399	1.0	1.2944547249242173	1.0	0.31490072135108016	2.7614996437995303	0.747232707228663	0.8390345555855128	0.7425481561367245	0.6286154548994938	0.642361074379809	0.9872343061563958	294.0	5.63401559726034	266.0	0.6133227596968448
763	Feb25-FISH2-3L1-rep2-cp190-100x_Position010_9_cmle.ics	28	1	0	1.083	2.1771792509044574	1.0	1.2188602549672098	1.0	2.480495339104525	1.0	0.31897580368259437	2.235676141202875	0.9913831215285314	0.9989871952542864	0.9907641852950396	0.9715249141929313	0.22176806510809494	0.9933645961524877	176.0	3.3012545294527955	124.0	0.28590985790379225
764	Feb25-FISH2-3L1-rep2-cp190-100x_Position010_9_cmle.ics	29	1	0	1.083	0.47968749169113345	1.0	0.49737131065330475	1.0	0.0	1.0	0.22515571999512277	1.889061803674811	0.17289198539853795	0.39320536403579837	0.19348843415522154	0.029355419792034005	0.9461348216232442	0.8584657008752336	162.0	2.9883866460776947	92.0	0.21212666876732977
765	Feb25-FISH2-3L1-rep2-cp190-100x_Position010_9_cmle.ics	30	1	0	0.8664	1.587843621744198	1.0	NA	0.0	1.8282657361659704	1.0	0.2760730602062183	2.027629442184263	0.9865407403477123	0.9960471162519234	0.9853027006950709	0.9639642029677579	0.26073812955378406	0.9859414125871159	110.0	2.0369531759625294	57.0	0.13142630564932387
766	Feb25-FISH2-3L1-rep2-cp190-100x_Position010_9_cmle.ics	31	1	0	1.2995999999999999	NA	0.0	2.700114736192883	1.0	0.0	1.0	0.1927245451302808	2.7382729424492425	0.10448665805381438	0.21047259039507474	0.10448665805381438	0.03651689873518669	0.9467992792704122	0.9046967261783092	124.0	2.4434420546993096	57.0	0.13142630564932387
767	Feb25-FISH2-3L1-rep2-cp190-100x_Position010_9_cmle.ics	32	1	0	1.5162	0.32215840614993396	1.0	0.2895814020439107	1.0	0.9342894015681998	1.0	0.3102032636103427	2.84700337096857	0.7142590616347884	0.7959537011470235	0.7087590205897059	0.5867021395682057	0.650049743791283	0.9982868855338539	188.0	3.616237498598007	135.0	0.31127282916945126
768	Feb25-FISH2-3L1-rep2-cp190-100x_Position010_9_cmle.ics	33	1	0	1.083	0.2026028736899402	1.0	0.20339916458380852	1.0	1.8148458414482778	1.0	0.27915298410555317	1.6662719535366974	0.9399821705364099	0.977271449567515	0.9394360428228378	0.8743223599142258	0.37653338082611865	0.9754101676833052	184.0	3.3396046840531906	124.0	0.28590985790379225
769	Feb25-FISH2-3L1-rep2-cp190-100x_Position010_9_cmle.ics	34	1	0	1.2995999999999999	0.3225047565901146	1.0	3.4046919945031595	1.0	1.449626260897894	1.0	0.30463080996331215	2.9257627622874884	0.8285766724786638	0.8857647583214253	0.8272788054379318	0.7550275960618257	0.5284483598906793	1.0098732579791427	164.0	3.1501083021905227	109.0	0.25132398799607547
770	Feb25-FISH2-3L1-rep2-cp190-100x_Position010_9_cmle.ics	35	1	0	1.2995999999999999	0.21807835673997358	1.0	0.3462838947804979	1.0	0.9512265400461282	1.0	0.2592474800986408	2.253886198749996	0.7371524306712577	0.8216196453034174	0.7243881669073272	0.6144525898774482	0.6455690303812172	0.9909631964884222	172.0	3.2586742033121774	108.0	0.24901826333556107
771	Feb25-FISH2-3L1-rep2-cp190-100x_Position010_9_cmle.ics	36	1	0	2.166	3.9076630123458997	2.0	5.411119766120256	1.0	0.4660867564761642	1.0	0.129885221271853	4.8640106868858455	0.5872544830096703	0.6910561385182723	0.5560198154566893	0.35695123688333885	0.7453707707100816	0.5624616168740671	240.0	4.450644724511076	126.0	0.2905213072248212
772	Feb25-FISH2-3L1-rep2-cp190-100x_Position010_9_cmle.ics	37	1	0	1.5162	4.873625540164037	1.0	0.40725043991195675	1.0	1.1535316172061805	1.0	0.2884923288803605	2.972082484702682	0.7592663143239106	0.8350592586948541	0.746694189115241	0.6595447713120034	0.5697059102149102	0.991893971765833	202.0	3.9057001331326866	145.0	0.33433007577459584
773	Feb25-FISH2-3L1-rep2-cp190-100x_Position010_9_cmle.ics	38	1	0	1.2995999999999999	2.556996898611893	1.0	0.10755824557684962	1.0	2.022286166849865	1.0	0.2513577986521761	4.629433314447399	0.959685859345944	0.9803013397683732	0.9542108859423787	0.91940631568022	0.3423751944584212	0.9545181141321875	104.0	2.0667036821132827	50.0	0.11528623302572269
774	Feb25-FISH2-3L1-rep2-cp190-100x_Position010_9_cmle.ics	38	2	0	0.8664	1.9887159430272683	1.0	1.5119750239801242	1.0	2.5991999999999997	1.0	0.32979183040324217	2.1186930269849302	0.9994118511983532	0.9999827015058339	0.9987977546554573	0.9913853499052907	0.10038653074863944	0.9850995235559846	100.0	1.836881365249305	54.0	0.12450913166778053
775	Feb25-FISH2-3L1-rep2-cp190-100x_Position010_9_cmle.ics	40	1	0	1.2995999999999999	3.6662793893677894	1.0	3.5120445174910575	1.0	2.1652184899744737	1.0	0.28983077184957995	2.6447920249109864	0.9722929406927202	0.9900877492279293	0.9719517422989773	0.9470442595557422	0.26423139903073056	0.9898041994442319	150.0	2.8372404188154228	93.0	0.21443239342784423
776	Feb25-FISH2-3L1-rep2-cp190-100x_Position010_9_cmle.ics	41	1	0	1.2995999999999999	2.1092970016027874	1.0	0.3529259378166411	1.0	0.5158750220536572	1.0	0.3161258287290487	2.5976194471735803	0.5467750221848583	0.6798374667227126	0.5467750221848583	0.3781700994815749	0.7313080555021891	1.008307879372549	160.0	3.060717478369066	107.0	0.2467125386750466
777	Feb25-FISH2-3L1-rep2-cp190-100x_Position010_9_cmle.ics	42	1	0	1.5162	0.28009340964920626	1.0	0.13071387233882056	1.0	0.6275890508929507	1.0	0.2500723460220743	2.765531692709833	0.5763314312004215	0.7095116539651679	0.5763314312004215	0.44816007598637586	0.7395355911527308	0.9828752022189887	200.0	3.7907889747006984	133.0	0.3066613798484224
778	Feb25-FISH2-3L1-rep2-cp190-100x_Position010_9_cmle.ics	43	1	0	1.5162	0.2517932374253893	1.0	0.19753662888830265	1.0	0.0	1.0	0.32201161402925776	2.3135737913063505	0.19803386917700708	0.3899677132562819	0.19803386917700708	0.021394753297799482	0.9197885767293595	0.9838916754532933	234.0	4.45698998182141	191.0	0.4403934101582607
779	Feb25-FISH2-3L1-rep2-cp190-100x_Position010_9_cmle.ics	45	1	0	0.8664	NA	0.0	3.5427115222796353	1.0	0.0	1.0	0.3020209672689776	2.4987651918852922	0.2430540176822309	0.41054971636883975	0.25525100931809275	0.03936766434424135	0.891610420835105	0.9951240599668595	108.0	2.0390682617326408	58.0	0.13373203030983835
780	Feb25-FISH2-3L1-rep2-cp190-100x_Position010_9_cmle.ics	46	1	0	1.5162	0.301037081496194	1.0	0.28662993102636597	1.0	1.4686736615067262	1.0	0.2745277607007527	2.573064625350364	0.8553471917851105	0.9102944399223593	0.8542984158787803	0.7868128169807777	0.535554147645765	0.9891948040923672	188.0	3.569427000917167	127.0	0.29282703188533565
781	Feb25-FISH2-3L1-rep2-cp190-100x_Position010_9_cmle.ics	47	1	0	1.2995999999999999	0.49416660990011213	1.0	0.151099282597003	1.0	1.5338067085748235	1.0	0.2737484673717296	2.240078874219879	0.8644489467568454	0.9196957959657956	0.8621249590322677	0.7919882012930906	0.49311363917199436	0.9785514627459223	196.0	3.7248033997196615	135.0	0.31127282916945126
782	Feb25-FISH2-3L1-rep2-cp190-100x_Position010_9_cmle.ics	48	1	0	0.8664	NA	0.0	0.24397915887462152	1.0	0.9512265400461283	1.0	0.271306845928369	2.004277611667915	0.7832818736350629	0.8743429475111077	0.7827547255064388	0.690624293998042	0.5744473905910908	0.9445609778248325	122.0	2.3051256474269017	66.0	0.15217782759395398
783	Feb25-FISH2-3L1-rep2-cp190-100x_Position010_9_cmle.ics	49	1	0	1.083	4.209299814891015	1.0	0.4162839935670785	1.0	0.9755754663213545	1.0	0.2938803076779628	2.4005665251430526	0.735917576403065	0.8238402709978995	0.7288245909884323	0.6083288955948049	0.667781565680918	0.9698932452874172	168.0	3.145878130650301	111.0	0.2559354373171044
784	Feb25-FISH2-3L1-rep2-cp190-100x_Position010_9_cmle.ics	50	1	0	1.083	0.6859787167890735	1.0	0.47524056242281054	1.0	1.9566977618552703	1.0	0.24802047265182575	2.837680188897793	0.9881770250838792	0.9969909996272035	0.9870586355647867	0.9693330492978999	0.2253616977614144	0.9866728053880537	114.0	2.1731544974648265	57.0	0.13142630564932387
785	Feb25-FISH2-3L1-rep2-cp190-100x_Position010_9_cmle.ics	51	1	0	1.2995999999999999	0.40053296526596865	1.0	0.17539331799624663	1.0	1.7171743025207962	1.0	0.27914531831119865	1.8673377256736707	0.9250641765587582	0.9677308202539496	0.9243405750908809	0.8653412125493168	0.37749138663000575	0.9881680360169606	176.0	3.2778492806123753	116.0	0.2674640606196767
786	Feb25-FISH2-3L1-rep2-cp190-100x_Position010_9_cmle.ics	52	1	0	1.083	0.5518009340483429	1.0	1.2399387816436667	1.0	0.7748934119142009	1.0	0.3075050913990076	2.3919460632676106	0.6727784568655777	0.7621402378042005	0.6661110493758565	0.5732488795051301	0.6307415069514919	0.9964632573421186	124.0	2.3498210593376303	72.0	0.16601217555704068
787	Feb25-FISH2-3L1-rep2-cp190-100x_Position010_9_cmle.ics	54	1	0	1.2995999999999999	0.4832274991321242	1.0	0.3285392542797823	2.0	1.2466683216206906	1.0	0.32384707797601536	2.2918113685350674	0.7385028254111022	0.8112400524020883	0.7392213988229083	0.6516238781455918	0.5896873438153112	1.0010689036532099	222.0	4.165412261516616	177.0	0.40811326491105837
788	Feb25-FISH2-3L1-rep2-cp190-100x_Position010_9_cmle.ics	55	1	0	1.083	1.645052392703928	1.0	1.3961298808338276	1.0	2.438575680703504	1.0	0.293554258334312	2.2037992572950267	0.9884091245741372	0.9979123463190639	0.987992519626722	0.9712681454599319	0.200735467447297	1.002288797207713	164.0	3.1032978045096837	107.0	0.2467125386750466
789	Feb25-FISH2-3L1-rep2-cp190-100x_Position010_9_cmle.ics	56	1	0	1.7328	NA	0.0	4.990047104131964	1.0	0.0	1.0	0.11007910049733523	4.292803186956234	0.20405251586546708	0.37027739229413875	0.1984235884801896	0.02775482201050941	0.9301243360637438	0.6961085658307731	192.0	3.518386331696105	83.0	0.1913751468226997
790	Feb25-FISH2-3L1-rep2-cp190-100x_Position010_9_cmle.ics	57	1	0	1.2995999999999999	1.2864397305167643	1.0	0.20124841145824043	1.0	0.815064591942846	1.0	0.24852531213715642	2.3137944544118767	0.6588441836007735	0.7589518946975609	0.6588272212233267	0.5476049123045086	0.6872077658066094	0.9937025679168238	184.0	3.4566309282552896	117.0	0.26976978528019113
791	Feb25-FISH2-3L1-rep2-cp190-100x_Position010_9_cmle.ics	58	1	0	1.2995999999999999	NA	0.0	NA	0.0	0.42540144110901373	1.0	0.25219289448827525	4.084187059239056	0.5792635298493584	0.7041193974335132	0.5785010228752092	0.40461223730704854	0.7334839919229265	0.9922787473735624	108.0	2.13268925709432	53.0	0.12220340700726606
792	Feb25-FISH2-3L1-rep2-cp190-100x_Position010_9_cmle.ics	59	1	0	1.2995999999999999	0.14869382526093305	1.0	4.160521446432452	1.0	0.3095250132321943	1.0	0.2949886840383556	2.4772012919971726	0.38418640128373954	0.541210629708784	0.38418640128373954	0.23457749570047998	0.84488269715974	1.0020243048770479	194.0	3.680107987808933	138.0	0.3181900031509946
793	Feb25-FISH2-3L1-rep2-cp190-100x_Position010_9_cmle.ics	60	1	0	1.2995999999999999	0.2798919948891854	1.0	0.2372691813719516	1.0	0.3095250132321943	1.0	0.28876307284321046	2.1495381397727784	0.44295724038807044	0.5689408911246856	0.44295724038807044	0.2570113187208049	0.8253832474173566	0.9920422140254005	170.0	3.1905735425610295	112.0	0.25824116197761887
794	Feb25-FISH2-3L1-rep2-cp190-100x_Position010_9_cmle.ics	61	1	0	1.2995999999999999	1.8374864606994183	1.0	0.507571474594311	1.0	0.6190500264643886	1.0	0.2608594825761498	2.461364014221701	0.5915865163015088	0.6871318972846183	0.5874074301693144	0.4737475545176126	0.7153360400104677	0.986615374520221	152.0	2.905341079566571	90.0	0.20751521944630086
795	Feb25-FISH2-3L1-rep2-cp190-100x_Position010_9_cmle.ics	62	1	0	0.8664	1.0934993795526833	1.0	1.268043639878968	1.0	1.5476250661609716	1.0	0.34625939790736265	2.408220838301618	0.9467142807128103	0.9702674789062774	0.9461015999719917	0.915686377481357	0.3163227979434663	1.0157271688560716	102.0	1.904982026000454	57.0	0.13142630564932387
796	Feb25-FISH2-3L1-rep2-cp190-100x_Position010_9_cmle.ics	63	1	0	1.5162	0.3260233385457293	1.0	0.12239822512476063	1.0	0.0	1.0	0.21266641551943258	2.3229747111667898	0.08309372156505915	0.268098271155596	0.08309372156505915	0.02921747042766151	0.9489268405815859	0.939447865142648	186.0	3.6183525843681177	110.0	0.2536297126565899
797	Feb25-FISH2-3L1-rep2-cp190-100x_Position010_9_cmle.ics	64	1	0	1.083	0.318039737162153	1.0	0.08763297558627985	1.0	0.20635000882146287	1.0	0.29646354607517716	2.4541849253205132	0.3854111956614674	0.5438128274969158	0.3854111956614674	0.21103321078281687	0.8370004544087645	1.0072781831026032	138.0	2.6392836938723105	83.0	0.1913751468226997
798	Feb25-FISH2-3L1-rep2-cp190-100x_Position010_9_cmle.ics	65	1	0	1.083	0.19494436547567823	1.0	0.27639839092958957	1.0	0.9077480443748005	1.0	0.28393860949740635	2.5688839286794565	0.7464062235751734	0.8421093957623638	0.7444975960957696	0.6377896161001184	0.5863113254679839	1.0018297125501208	140.0	2.683979105783039	83.0	0.1913751468226997
799	Feb25-FISH2-3L1-rep2-cp190-100x_Position010_9_cmle.ics	67	1	0	1.2995999999999999	0.10469911272671172	1.0	0.16612116602669275	1.0	2.0671267327999794	1.0	0.28382355299330775	2.4222255580033263	0.9594106471629037	0.9826080575328392	0.9582935838164428	0.9176920003587649	0.3222055608869007	0.9853398469912513	182.0	3.411935516344561	123.0	0.2836041332432778
800	Feb25-FISH2-3L1-rep2-cp190-100x_Position010_9_cmle.ics	68	1	0	1.2995999999999999	5.528322026483109	1.0	0.2352671374001623	1.0	1.5490250415242273	1.0	0.23140249641603336	3.1521657690170866	0.8570608932484464	0.8994628896124095	0.8534179437727685	0.7911421718061978	0.5377375778618454	0.9551508450605689	164.0	3.150108302190523	95.0	0.21904384274887315
801	Feb25-FISH2-3L1-rep2-cp190-100x_Position010_9_cmle.ics	69	1	0	1.083	2.2079644139898593	1.0	2.1481163506771703	1.0	1.6313400576791501	1.0	0.2991712012340393	2.397340639723304	0.8960505301005626	0.9332137497090667	0.8895015208789797	0.84002279312033	0.5023505894460419	1.008083614345228	132.0	2.4817922092997047	78.0	0.17984652352012742
802	Feb25-FISH2-3L1-rep2-cp190-100x_Position010_9_cmle.ics	70	1	0	1.2995999999999999	0.35709316460953494	1.0	0.366578582483008	1.0	0.0	1.0	0.2986476516318797	2.597854619203406	0.1834549878345499	0.3215214416058394	0.1593293795620438	0.02677159367396594	0.9337551550605412	0.9793802025046561	160.0	3.037312229528646	104.0	0.2397953646935032
803	Feb25-FISH2-3L1-rep2-cp190-100x_Position010_9_cmle.ics	71	1	0	1.2995999999999999	4.717825719229562	1.0	5.805585150206762	1.0	0.5556144027286182	1.0	0.30243065278557746	2.789583749300394	0.5930672757650741	0.7110219317725187	0.5890171943404606	0.4308102277774253	0.7351093721863077	1.0051946538594818	150.0	2.884050916496262	95.0	0.21904384274887315
804	Feb25-FISH2-3L1-rep2-cp190-100x_Position010_9_cmle.ics	72	1	0	1.7328	0.30506313637132826	1.0	0.0849621112671651	1.0	0.0	1.0	0.20619707577459614	2.531717350368313	0.12981559123291406	0.2371578552680915	0.07529058867641544	0.026700071581961346	0.9472205713776269	0.9485333634024254	228.0	4.486740487972163	147.0	0.33894152509562475
805	Feb25-FISH2-3L1-rep2-cp190-100x_Position010_9_cmle.ics	73	1	0	1.2995999999999999	0.19607846996760298	1.0	0.11544322632664428	1.0	0.23070632344123612	1.0	0.2785399586174222	2.4709597610945964	0.40040619665968064	0.5373517274161139	0.40040619665968064	0.23187239375148544	0.8288166476280742	0.9899046445796215	152.0	2.8819358307261513	93.0	0.21443239342784423
806	Feb25-FISH2-3L1-rep2-cp190-100x_Position010_9_cmle.ics	74	1	0	1.083	0.3055373027978897	1.0	0.16573211565159676	1.0	0.0	1.0	0.3299326784738781	2.3909500502882284	0.2508241914397772	0.39187460921957595	0.2508241914397772	0.03438867731484113	0.8974415059174895	1.0097618909442558	120.0	2.2838354843565924	71.0	0.16370645089652625
807	Feb25-FISH2-3L1-rep2-cp190-100x_Position010_9_cmle.ics	75	1	0	1.2995999999999999	0.21187387571478325	1.0	0.13525462577830244	1.0	0.5836459621422412	1.0	0.29314829369177076	2.118486217029743	0.5479139254958474	0.6900579909915554	0.5479139254958474	0.4053800045947244	0.7230848710663876	1.0006805884058707	200.0	3.7205732281794393	144.0	0.33202435111408135
808	Feb25-FISH2-3L1-rep2-cp190-100x_Position010_9_cmle.ics	76	1	0	1.083	0.22770532768267454	1.0	0.3165827721527649	1.0	0.3720027687491155	1.0	0.2551505827666897	2.395910364627804	0.39975557561435715	0.5135701173439893	0.39569366829278185	0.2677258390044524	0.8208250951113119	1.0040723035953691	138.0	2.59247319619147	77.0	0.17754079885961296
809	Feb25-FISH2-3L1-rep2-cp190-100x_Position010_9_cmle.ics	76	2	0	1.2995999999999999	0.26650812322486406	2.0	2.0349297680680762	1.0	1.1736910802652911	1.0	0.2735008026506843	2.7409511181439825	0.7227253826103713	0.7918868345520745	0.7211077191452246	0.6264211604580168	0.6138733839322185	0.9900709858747919	170.0	3.2607892890822887	109.0	0.25132398799607547
810	Feb25-FISH2-3L1-rep2-cp190-100x_Position010_9_cmle.ics	77	1	0	1.5162	3.42267143268592	1.0	NA	0.0	0.0	1.0	0.19354565244335864	2.8352002807021313	0.09240667678300456	0.21918664643399088	0.09240667678300456	0.03269195751138088	0.9509171458565426	0.9024272668179414	142.0	2.8457007618958667	70.0	0.1614007262360118
811	Feb25-FISH2-3L1-rep2-cp190-100x_Position010_9_cmle.ics	79	1	0	1.083	0.23230691376489201	1.0	0.32717721765332203	1.0	1.9070051540019608	1.0	0.31278239450462825	2.303103778916112	0.9346125670534301	0.9679049397011446	0.9324778851682933	0.8868894297799939	0.36827867497545635	1.002016481123122	180.0	3.367240104433833	127.0	0.29282703188533565
812	Feb25-FISH2-3L1-rep2-cp190-100x_Position010_9_cmle.ics	80	1	0	1.2995999999999999	3.323757989264971	1.0	3.4582292623454496	1.0	0.5097226605744432	1.0	0.30231754564522684	2.7997753432026107	0.580317778239152	0.695460485338479	0.5639159267717786	0.40945396367899756	0.7586048919025322	0.9992637070751312	136.0	2.617993530802002	82.0	0.18906942216218525
813	Feb25-FISH2-3L1-rep2-cp190-100x_Position010_9_cmle.ics	81	1	0	1.5162	0.2760977147040635	1.0	0.24793230044646092	1.0	1.3934633376079517	1.0	0.3108972086052267	2.6409093700356894	0.8384150215650952	0.8993167938645996	0.8380861258325173	0.7570208026550855	0.49766389245221604	0.9843212322801291	186.0	3.548136837846858	133.0	0.3066613798484224
814	Feb25-FISH2-3L1-rep2-cp190-100x_Position010_9_cmle.ics	82	1	0	1.083	NA	0.0	0.13964000695178905	1.0	0.5097226605744432	1.0	0.25511314070766744	2.3011393461907885	0.5940000315621696	0.6988732305458677	0.5914908390802783	0.44516073034860415	0.6740050038449386	0.9494011217460729	122.0	2.2817203985864816	64.0	0.14756637827292504
815	Feb25-FISH2-3L1-rep2-cp190-100x_Position010_9_cmle.ics	83	1	0	1.2995999999999999	0.36508776678320615	1.0	0.39115851689627845	1.0	0.8508028822180275	1.0	0.28215104633056787	1.8698636346835622	0.6406241804353527	0.7301894833464464	0.6394374508261211	0.5309992132179386	0.7028888540310547	0.9723199680633607	210.0	3.9206450388926624	152.0	0.350470148398197
816	Feb25-FISH2-3L1-rep2-cp190-100x_Position010_9_cmle.ics	84	1	0	1.2995999999999999	1.7295262159144655	1.0	1.6640447277783175	1.0	0.687545504971255	1.0	0.2802993217799496	2.614733807214153	0.6381124816114065	0.7485417716831092	0.6315183062948142	0.5008229859989507	0.6983224724628205	0.9914929956786188	156.0	2.9713266545476085	97.0	0.22365529206990203
817	Feb25-FISH2-3L1-rep2-cp190-100x_Position010_9_cmle.ics	85	1	0	1.083	0.22217274113333055	1.0	0.12319964181070714	1.0	0.3720027687491155	1.0	0.2706218226372091	2.1414799081164335	0.49327074183019703	0.6255691662972962	0.4877301849538623	0.32151851553370675	0.7648954860062542	0.9926737384625739	160.0	2.990501731847806	99.0	0.22826674139093092
818	Feb25-FISH2-3L1-rep2-cp190-100x_Position010_9_cmle.ics	87	1	0	1.5162	0.3372028490297418	1.0	0.5028294234602542	1.0	1.8253521634203476	1.0	0.293128628165803	2.775501270575277	0.9297412446843442	0.9627603770411718	0.9284198387083857	0.8752032162220603	0.3546580865940085	0.9998845805658646	182.0	3.52896176054666	125.0	0.28821558256430674
819	Feb25-FISH2-3L1-rep2-cp190-100x_Position010_9_cmle.ics	88	1	0	1.2995999999999999	4.893331319669978	1.0	0.551008294297556	1.0	0.41270001764292574	1.0	0.28876307284321046	2.75357517392684	0.4843182984700999	0.61059584162517	0.4843182984700999	0.34121095332859086	0.7882902164058406	0.9893692144897503	170.0	3.2607892890822887	112.0	0.25824116197761887
820	Feb25-FISH2-3L1-rep2-cp190-100x_Position010_9_cmle.ics	90	1	0	0.8664	0.3654456056155336	1.0	0.14892553271259806	1.0	0.0	1.0	0.3085208285484633	2.243499489080286	0.20228185374765179	0.3179084156282853	0.20228185374765179	0.037752270651293454	0.9192809435203393	0.9684613125898534	106.0	2.017778098662332	57.0	0.13142630564932387
821	Feb25-FISH2-3L1-rep2-cp190-100x_Position010_9_cmle.ics	91	1	0	0.8664	4.0827314253945985	1.0	4.062782244381067	1.0	1.4930362603455627	1.0	0.3033506929168382	1.9564768231117005	0.845639771801141	0.8934694022182063	0.8445200382693738	0.7793274511888311	0.49326904492594503	0.9834538786900633	128.0	2.322185638956988	75.0	0.17292934953858405
822	Feb25-FISH2-3L1-rep2-cp190-100x_Position010_9_cmle.ics	91	2	0	1.083	0.2536289771218059	1.0	0.2291203326453846	1.0	0.0	1.0	0.2850995333132737	2.8369883437625023	0.1313064739024131	0.2813826583040998	0.1313064739024131	0.027238581198398355	0.9562790137537897	0.9716519418668015	120.0	2.3306459820374323	66.0	0.15217782759395398
823	Feb25-FISH2-3L1-rep2-cp190-100x_Position010_9_cmle.ics	92	1	0	1.2995999999999999	0.49561767321169486	1.0	0.3297812963598281	1.0	1.3625635475001732	1.0	0.3062396383479829	2.3468281425345716	0.8182606401025371	0.8781241753684925	0.8173332830700796	0.7477777358917329	0.5511473941226998	0.992354176055967	186.0	3.548136837846858	132.0	0.30435565518790797
824	Feb25-FISH2-3L1-rep2-cp190-100x_Position010_9_cmle.ics	93	1	0	1.2995999999999999	0.3664945911881812	1.0	0.35738318575574046	1.0	0.5556144027286182	1.0	0.26355615600940024	1.6145263463510182	0.5670245541966203	0.7337176734198487	0.5670245541966203	0.3966809821678648	0.7354352639249759	0.9477436530561714	170.0	3.1905735425610295	107.0	0.2467125386750466
825	Feb25-FISH2-3L1-rep2-cp190-100x_Position010_9_cmle.ics	95	1	0	1.5162	0.322750907624137	1.0	0.12968417433570872	1.0	1.9926403119009237	1.0	0.281076736074898	2.3393488081653073	0.942402354328331	0.9791192358018952	0.9408062807651567	0.8794461193364552	0.48383833635278006	0.9837972310456331	260.0	4.921004092458788	209.0	0.4818964540475209
826	Feb25-FISH2-3L1-rep2-cp190-100x_Position010_9_cmle.ics	96	1	0	1.083	0.25190937022574483	1.0	0.24416259987027583	1.0	1.4481301952605736	1.0	0.2466955769645831	1.7823622441772549	0.8377868470701537	0.882111478619187	0.8385525619873855	0.7994971542244571	0.49301256582414954	0.9878975907598982	156.0	2.9713266545476085	91.0	0.20982094410681532
827	Feb25-FISH2-3L1-rep2-cp190-100x_Position010_9_cmle.ics	98	1	0	1.2995999999999999	0.3287198905587182	1.0	0.31051068741816784	1.0	0.4773698211006071	1.0	0.31155985693518456	2.3765706275746	0.5315209641436096	0.654660870765197	0.5261543887087253	0.3540559810483222	0.7923806240163067	0.9894825663218254	184.0	3.5034414259361295	131.0	0.3020499305273935
828	Feb25-FISH2-3L1-rep2-cp190-100x_Position010_9_cmle.ics	99	1	0	0.8664	NA	0.0	NA	0.0	1.663646957482313	1.0	0.2715854417326567	2.1291642389122183	0.9696980512527661	0.9906399457491613	0.9662002998072667	0.9394585623527733	0.337011029770533	1.0026504933423104	108.0	2.0156630128922206	55.0	0.12681485632829495
829	Feb25-FISH2-3L1-rep2-cp190-100x_Position010_9_cmle.ics	100	1	0	1.083	1.4504908685243894	1.0	1.998296797519299	1.0	2.111085350984218	1.0	0.28758054650375425	2.5107977726388913	0.9799282862860219	0.9946773390758479	0.9774193220717746	0.9510853555720337	0.40042063295051167	0.9927134562979432	116.0	2.217849909375555	63.0	0.1452606536124106
830	Feb25-FISH2-3L1-rep2-cp190-100x_Position010_9_cmle.ics	101	1	0	1.083	0.3396659873998249	1.0	0.44052993938009233	1.0	2.3825999999999996	1.0	0.3042557231713215	2.1941330476407273	0.9948707496857909	0.9996857909575733	0.9919749312136961	0.9742943034749821	0.1777319081894608	0.9968708648452694	172.0	3.2118637056313384	117.0	0.26976978528019113
831	Feb25-FISH2-3L1-rep2-cp190-100x_Position010_9_cmle.ics	102	1	0	1.2995999999999999	0.18791739461860463	1.0	0.2671534871650125	1.0	0.3916201927270152	1.0	0.30360104007308175	2.2606933867321595	0.4655441886899687	0.6129191531685138	0.45566211992043193	0.29938547882921285	0.7995934837991987	0.9867295253082821	194.0	3.656702738968513	140.0	0.3228014524720236
832	Feb25-FISH2-3L1-rep2-cp190-100x_Position010_9_cmle.ics	104	1	0	1.2995999999999999	3.2947427474571325	1.0	0.48502045674326666	1.0	0.23070632344123612	1.0	0.2928237825597338	2.4705157260366137	0.35605615056026746	0.49535689964712437	0.34153098495635487	0.17149678078375533	0.8625797258220553	0.9943975869411192	184.0	3.503441425936129	127.0	0.29282703188533565
833	Feb25-FISH2-3L1-rep2-cp190-100x_Position010_9_cmle.ics	105	1	0	1.083	2.376816399069062	1.0	0.31847810656537257	1.0	0.9479040472602467	1.0	0.3546324735825594	2.5270106531453975	0.7447444551591128	0.8207027483124397	0.7419720347155255	0.6509100771456123	0.6055314575989689	1.0112815009192133	130.0	2.4839072950698164	83.0	0.1913751468226997
834	Feb25-FISH2-3L1-rep2-cp190-100x_Position010_9_cmle.ics	106	1	0	1.2995999999999999	0.10979864737782419	1.0	0.17158303384175294	1.0	0.0	1.0	0.27022150963389857	2.2673246128280655	0.16146346543616366	0.3274812340278946	0.1583231191969686	0.028315188220497167	0.9483932017124371	0.9713899539391855	188.0	3.569427000917167	126.0	0.2905213072248212
835	Feb25-FISH2-3L1-rep2-cp190-100x_Position010_9_cmle.ics	107	1	0	1.2995999999999999	0.24548158880599832	1.0	1.695899746976829	1.0	1.3880777203971526	1.0	0.2859744172986084	2.4592653341950697	0.8817106804186029	0.9289420328182654	0.8791164506907452	0.822893447680935	0.4609559903064487	0.9969578788393225	134.0	2.5498928700508534	78.0	0.17984652352012742
836	Feb25-FISH2-3L1-rep2-cp190-100x_Position010_9_cmle.ics	108	1	0	1.083	0.3823790344399786	1.0	0.12418646874903923	1.0	1.1237506284984224	1.0	0.33491629036694	2.5939123344309194	0.8015674538814888	0.8827757954985403	0.8016720903221756	0.7073475708650294	0.5330685102858678	1.0036037302850105	146.0	2.7712548438343854	96.0	0.22134956740938755
837	Feb25-FISH2-3L1-rep2-cp190-100x_Position010_9_cmle.ics	109	1	0	1.2995999999999999	0.2418905931223622	1.0	0.4179939228645443	1.0	0.5097226605744432	1.0	0.29783744644865845	2.752225131802301	0.5261049274488493	0.6502828265198455	0.5215035422732429	0.3583804710866409	0.8036881652674286	0.9944844772980642	182.0	3.4587460140254005	126.0	0.2905213072248212
838	Feb25-FISH2-3L1-rep2-cp190-100x_Position010_9_cmle.ics	111	1	0	1.2995999999999999	0.13064248062966852	1.0	0.12984277538137648	1.0	1.7525058444021435	1.0	0.3021191993041435	2.557403393191257	0.9316614807322591	0.9675834060393617	0.9286966189766594	0.8618984380428824	0.4432972975604985	1.0029466755203789	184.0	3.50344142593613	129.0	0.29743848120636457
839	Feb25-FISH2-3L1-rep2-cp190-100x_Position010_9_cmle.ics	112	1	0	1.083	0.3806848597216825	1.0	0.06620983142857124	1.0	0.0	1.0	0.2564202848121884	2.3015243881451646	0.18100122274060093	0.36228142027849997	0.18100122274060093	0.03282999157139974	0.9307522563350448	0.9684214090451317	146.0	2.7478495949939656	84.0	0.1936808714832141
840	Feb25-FISH2-3L1-rep2-cp190-100x_Position010_9_cmle.ics	113	1	0	1.2995999999999999	0.5411547006316314	1.0	0.29389705394488974	1.0	1.5897231072394298	1.0	0.2655365691426384	2.2347879073556944	0.8701683800765483	0.9247482136558985	0.8681632333154807	0.7917455880239834	0.4820924533468201	0.9810657772886222	198.0	3.72268831394955	135.0	0.31127282916945126
841	Feb25-FISH2-3L1-rep2-cp190-100x_Position010_9_cmle.ics	114	1	0	0.8664	0.46306386447079384	1.0	0.3389130438014345	1.0	1.7307810795238614	1.0	0.34514567727426926	2.0288312167354037	0.9460851648351648	0.9742254273504274	0.9459706959706959	0.9067078754578755	0.37475171296605	1.0006208386458735	128.0	2.368996136637828	80.0	0.18445797284115634
842	Feb25-FISH2-3L1-rep2-cp190-100x_Position010_9_cmle.ics	115	1	0	1.2995999999999999	1.9946613695187143	1.0	2.0425256907213325	1.0	0.10317500441073144	1.0	0.27022066957772195	2.7039627952626213	0.2709841824869287	0.45720282373121773	0.25414405647462435	0.06785119332332712	0.8913173258993632	0.9928234670122404	184.0	3.5034414259361295	122.0	0.2812984085827634
843	Feb25-FISH2-3L1-rep2-cp190-100x_Position010_9_cmle.ics	116	1	0	1.083	NA	0.0	0.21456089705104342	1.0	0.10317500441073144	1.0	0.2721093876902648	2.5657049694943526	0.2683155240725177	0.4290851242646176	0.2683155240725177	0.1072997958938648	0.8936797929927277	1.00733985793402	142.0	2.705269268853348	83.0	0.1913751468226997
844	Feb25-FISH2-3L1-rep2-cp190-100x_Position010_9_cmle.ics	117	1	0	1.2995999999999999	0.0893084455403071	1.0	0.41309074892840303	1.0	0.815064591942846	1.0	0.2735008026506843	2.876955388380465	0.6867296724487661	0.7862639511720348	0.6861111363781075	0.5672248651500404	0.6774766797579636	0.9980280594135207	170.0	3.284194537922709	109.0	0.25132398799607547
845	Feb25-FISH2-3L1-rep2-cp190-100x_Position010_9_cmle.ics	118	1	0	1.083	0.2915621548815802	1.0	0.3573817769945267	1.0	1.0841098665386142	1.0	0.3147465334085093	2.172224152213313	0.7597599628111398	0.8473693107382834	0.7575455352237671	0.6551451633351646	0.580872345167488	0.9978747835294798	172.0	3.2586742033121783	119.0	0.27438123460122005
846	Feb25-FISH2-3L1-rep2-cp190-100x_Position010_9_cmle.ics	119	1	0	1.2995999999999999	0.4433606367779228	1.0	0.31648903869177153	1.0	1.8560865253961794	1.0	0.25333692047058115	1.6170787012444694	0.934892752535348	0.9661124119869133	0.9305033165533952	0.8829660512209648	0.40232239535159386	0.9621396990898264	188.0	3.546021752076747	122.0	0.2812984085827634
847	Feb25-FISH2-3L1-rep2-cp190-100x_Position010_9_cmle.ics	120	1	0	1.5162	0.20907275245038925	1.0	0.16114797636198158	1.0	1.9313502455959253	1.0	0.1993779293220028	2.0970570805162203	0.9315204016645334	0.9666351320435054	0.9273281517619197	0.8619618245561965	0.418579429440035	0.9138924733638383	246.0	4.537920462562424	162.0	0.37352739500334153
848	Feb25-FISH2-3L1-rep2-cp190-100x_Position010_9_cmle.ics	121	1	0	1.083	0.25463086770892135	1.0	0.21177830766852734	1.0	1.3842379406474168	1.0	0.31588787659755735	2.4966408633914723	0.8642082344016315	0.9151535452852682	0.8552625097289682	0.7869232815440242	0.45039955845011154	0.9889031593627949	154.0	2.92663124263688	101.0	0.23287819071195984
849	Feb25-FISH2-3L1-rep2-cp190-100x_Position010_9_cmle.ics	122	1	0	1.083	2.3304854724536743	1.0	4.005133382752765	1.0	2.64091999815579	1.0	0.3148577864191545	2.5853860947433214	0.9898403761263203	0.9968376854059541	0.9874273457623548	0.968908295270652	0.3297779908625297	0.9977129699701713	148.0	2.815950255745114	95.0	0.21904384274887315
850	Feb25-FISH2-3L1-rep2-cp190-100x_Position010_9_cmle.ics	122	2	0	1.2995999999999999	0.532131554134688	2.0	0.2896050374287841	1.0	0.9479040472602467	1.0	0.3045659969758873	2.9085503906613446	0.644537646146333	0.7496289487039537	0.6420958892304157	0.5486795361619411	0.7617854351282772	0.99427811129435	168.0	3.23949912601198	113.0	0.2605468866381333
851	Feb25-FISH2-3L1-rep2-cp190-100x_Position010_9_cmle.ics	125	1	0	1.2995999999999999	0.2967566459558326	1.0	4.187143410670588	1.0	0.6016084874694266	1.0	0.27385015451777717	2.5901888178764696	0.5874406997640766	0.7017187486692048	0.5842382740969756	0.44167071228419824	0.7124076479670426	0.9643320685578939	172.0	3.258674203312178	111.0	0.2559354373171044
852	Feb25-FISH2-3L1-rep2-cp190-100x_Position010_9_cmle.ics	127	1	0	1.2995999999999999	0.27761187063314624	1.0	0.21436504081328664	1.0	1.2569038551385865	1.0	0.3062396383479829	2.763145367329349	0.7951349725543274	0.8731257989322505	0.7923152116700504	0.7089217234378524	0.5611726436859864	0.9954139254889096	186.0	3.5715420866872782	132.0	0.30435565518790797
853	Feb25-FISH2-3L1-rep2-cp190-100x_Position010_9_cmle.ics	129	1	0	1.2995999999999999	0.5337012138118467	1.0	0.43940380916015703	1.0	0.1459114905355603	1.0	0.309757326863699	2.467818064476063	0.3182919233164925	0.4619004775416984	0.31271195238424804	0.14843155235656447	0.8667965895819784	1.0015436969100644	170.0	3.2373840402418694	116.0	0.2674640606196767
854	Feb25-FISH2-3L1-rep2-cp190-100x_Position010_9_cmle.ics	130	1	0	1.2995999999999999	3.8931907705015547	1.0	0.19588626256023267	1.0	1.104642543499924	1.0	0.2986224021847657	2.577872172753456	0.7701656987888512	0.8545698504877253	0.7557966178704795	0.6491182609436453	0.6001763380249004	0.9917670782078979	196.0	3.7248033997196615	141.0	0.325107177132538
855	Feb25-FISH2-3L1-rep2-cp190-100x_Position010_9_cmle.ics	131	1	0	0.8664	NA	0.0	NA	0.0	1.4532932869245503	1.0	0.29678254433846746	2.2311142872408705	0.9105022284705812	0.9536433250575813	0.9095899015883462	0.8651102270347881	0.4221215069072441	0.954454791955998	116.0	2.1476341628542954	64.0	0.14756637827292504
856	Feb25-FISH2-3L1-rep2-cp190-100x_Position010_9_cmle.ics	132	1	0	1.2995999999999999	2.4893641011458394	1.0	5.3057167260815135	1.0	0.0	1.0	0.2493945472925561	2.7674659146001233	0.15695408372769315	0.31755669693644695	0.15396525145907522	0.026424912320855184	0.9229704363936599	0.9656938454504177	152.0	2.905341079566571	88.0	0.20290377012527194
857	Feb25-FISH2-3L1-rep2-cp190-100x_Position010_9_cmle.ics	133	1	0	1.083	5.2800799814928965	1.0	0.2815334877948038	1.0	0.10317500441073144	1.0	0.3218790420535191	2.3044566089399723	0.3263147372343036	0.4728964658627239	0.3163366381621396	0.09745458510918657	0.8679584735084527	1.002101203289161	162.0	3.0586023925989547	110.0	0.2536297126565899
858	Feb25-FISH2-3L1-rep2-cp190-100x_Position010_9_cmle.ics	135	1	0	1.5162	0.301737569203866	1.0	0.12049729586766733	1.0	0.0	1.0	0.28265193913446984	2.565977860026345	0.1586499671992701	0.32567354602281723	0.1586499671992701	0.02736410318280186	0.9351460728651382	0.9491476179068203	192.0	3.6822230735790438	133.0	0.3066613798484224
859	Feb25-FISH2-3L1-rep2-cp190-100x_Position010_9_cmle.ics	136	1	0	1.083	0.3860005059739668	2.0	0.2815642058811749	1.0	1.0194453211488863	1.0	0.2564953287205195	2.223598485544421	0.7882321885448959	0.9017747153822203	0.7740994436246971	0.6317939380812497	0.6788801507721045	0.9701898968444304	212.0	3.871719455441712	147.0	0.33894152509562475
860	Feb25-FISH2-3L1-rep2-cp190-100x_Position010_9_cmle.ics	137	1	0	1.2995999999999999	0.3390397011584753	1.0	0.1171232867577328	1.0	2.118554974552796	1.0	0.3213200397477352	2.1147348665255135	0.9668308443297249	0.9859263746586948	0.9660231253456949	0.9368881748184827	0.3243195949466108	0.9900715640852737	166.0	3.1245879675799926	114.0	0.26285261129864773
861	Feb25-FISH2-3L1-rep2-cp190-100x_Position010_9_cmle.ics	139	1	0	1.5162	0.05890696788434994	1.0	0.14809210794179298	1.0	1.3157503800483568	1.0	0.3419300538262303	3.7454028121749237	0.8473294226613152	0.9056190182154986	0.8429247710198621	0.7651435628280333	0.49161337077970274	1.0071718585801521	146.0	2.888281088036485	97.0	0.22365529206990203
862	Feb25-FISH2-3L1-rep2-cp190-100x_Position010_9_cmle.ics	141	1	0	1.9493999999999998	3.435532597658372	1.0	0.2717517358354273	2.0	1.0987399361686254	1.0	0.26515419648307303	3.2007255459853403	0.6710923429402227	0.7637354559154452	0.6662528230532674	0.5737608174500427	0.6823538388737194	0.9641726448510096	220.0	4.284553591488827	158.0	0.3643044963612837
863	Feb25-FISH2-3L1-rep2-cp190-100x_Position010_9_cmle.ics	141	2	0	0.8664	4.916228846642437	1.0	2.0028212833778967	2.0	1.9603250838038973	1.0	0.326473759011316	1.8388979124946663	0.866596694424138	0.9058764431775022	0.8661147844269559	0.8206641373198453	0.5125208334188628	1.0139110874266215	140.0	2.5903581104213598	89.0	0.2052094947857864
864	Feb25-FISH2-3L1-rep2-cp190-100x_Position010_9_cmle.ics	145	1	0	1.083	0.37015980390115816	1.0	0.261749056247819	1.0	1.8583168866609978	1.0	0.29907699693135376	1.9819005555129912	0.9419964297611014	0.9705369878458135	0.9400661092083124	0.8997172849101889	0.38349827300412426	0.9910803079326183	172.0	3.1650532079504985	116.0	0.2674640606196767
865	Feb25-FISH2-3L1-rep2-cp190-100x_Position010_9_cmle.ics	146	1	0	1.5162	3.636820046116364	1.0	3.800255178909095	1.0	0.0	1.0	0.27813572834450284	2.5893195952984382	0.1540853535767817	0.29387924027412177	0.1328774580353614	0.027785027702999978	0.9471263338867697	0.9564682565777459	194.0	3.7737289831706122	134.0	0.30896710450893683
866	Feb25-FISH2-3L1-rep2-cp190-100x_Position010_9_cmle.ics	149	1	0	1.5162	0.11669771544186708	1.0	0.1507335772659615	1.0	2.0170154133179077	1.0	0.29806007764175035	2.838879355754537	0.9553995383272136	0.9866043129328183	0.9526067767824038	0.8887350644069418	0.43238245263709796	0.9949326360373403	208.0	3.992975871184033	154.0	0.3550815977192259
867	Feb25-FISH2-3L1-rep2-cp190-100x_Position010_9_cmle.ics	150	1	0	0.8664	0.29390129416499006	1.0	0.2653411998222646	1.0	0.41270001764292574	1.0	0.29498890793847904	2.0891070670964056	0.5303157375431672	0.6920633941785891	0.5329674395658609	0.3691230883078441	0.765444727409563	0.992159861729755	136.0	2.5477777842807425	81.0	0.18676369750167077
868	Feb25-FISH2-3L1-rep2-cp190-100x_Position010_9_cmle.ics	152	1	0	1.2995999999999999	0.14512895202872633	1.0	0.11599965298202958	1.0	0.0	1.0	0.26893814379231423	2.231837626196039	0.20108141437617094	0.3660208219697868	0.19221982434921464	0.028126259871463468	0.912058379232447	0.9768549778002	172.0	3.258674203312178	110.0	0.2536297126565899
869	Feb25-FISH2-3L1-rep2-cp190-100x_Position010_9_cmle.ics	153	1	0	1.083	0.29184035943043396	1.0	0.13890235578462065	1.0	0.9512265400461283	1.0	0.2880929030172355	2.2078409988523178	0.7213102494110608	0.7903142878510264	0.7176457390719067	0.6249018434730583	0.6311170085827664	0.9955964541883816	164.0	3.0564873068288434	106.0	0.24440681401453213
870	Feb25-FISH2-3L1-rep2-cp190-100x_Position010_9_cmle.ics	154	1	0	1.5162	5.919221162877748	1.0	0.27564021213725604	2.0	0.10317500441073144	1.0	0.30305116127090126	2.266849205403481	0.2694790583943641	0.45923386020875895	0.26197616117688755	0.05050517118473296	0.8974743125999408	0.9681215814253639	288.0	5.406308366166476	253.0	0.5833483391101568
871	Feb25-FISH2-3L1-rep2-cp190-100x_Position010_9_cmle.ics	155	1	0	0.8664	4.794264024251909	1.0	4.578906806634855	1.0	0.1459114905355603	1.0	0.18141719661728778	1.9354124687990022	0.25198270277841	0.3646860064076752	0.25198270277841	0.15120187678355715	0.8855989019714476	0.8771674637689381	128.0	2.2987803901165678	58.0	0.13373203030983835
872	Feb25-FISH2-3L1-rep2-cp190-100x_Position010_9_cmle.ics	157	1	0	0.8664	0.2843001115551131	1.0	0.233100235351164	1.0	0.815064591942846	1.0	0.30414293636913303	2.210507739944885	0.7421181868693205	0.8081838223433048	0.7386231247647554	0.6527969458534225	0.5869956983379307	1.0051084209911567	104.0	1.9730826867516031	55.0	0.12681485632829495
873	Feb25-FISH2-3L1-rep2-cp190-100x_Position011_10_cmle.ics	2	1	0	1.2995999999999999	3.6433393896660875	1.0	0.4835042921335281	1.0	1.2536039404732575	1.0	0.271362653552723	2.7977946099189515	0.7873731252840479	0.8587486744432662	0.7855930919557643	0.7042720799878807	0.581112175865401	0.9996038399330421	162.0	3.0820076414393744	101.0	0.23287819071195984
874	Feb25-FISH2-3L1-rep2-cp190-100x_Position011_10_cmle.ics	3	1	0	1.2995999999999999	0.11635245142122481	3.0	0.26138455511596154	2.0	2.5991999999999997	1.0	0.32240249225940604	1.9424069068700747	0.9900440436346224	0.9997057107086387	0.9877695365691854	0.9533576412962695	0.268458925548986	0.9877780320437288	242.0	4.471934887581389	201.0	0.4634506567634053
875	Feb25-FISH2-3L1-rep2-cp190-100x_Position011_10_cmle.ics	4	1	0	1.2995999999999999	0.4029123834028333	1.0	0.2557972259348274	1.0	1.0841098665386142	1.0	0.2882305395200157	2.307420515833694	0.7666335413602576	0.8504432165997535	0.7658941845212068	0.6552649362006598	0.5936084200561401	0.9910906641851773	184.0	3.48003617709571	126.0	0.2905213072248212
876	Feb25-FISH2-3L1-rep2-cp190-100x_Position011_10_cmle.ics	5	1	0	1.2995999999999999	0.36005605272076513	1.0	0.2228963975767496	1.0	0.0	1.0	0.274133124179535	2.331760404992435	0.16981299299831604	0.3826774793937783	0.16981299299831604	0.03167597270229549	0.9537164759781718	0.9451671038074583	174.0	3.2799643663824867	113.0	0.2605468866381333
877	Feb25-FISH2-3L1-rep2-cp190-100x_Position011_10_cmle.ics	6	1	0	1.2995999999999999	0.4780380856303466	1.0	0.17054264356244822	1.0	0.1459114905355603	1.0	0.3049786146593797	2.6561550022910905	0.3321099570594928	0.47510551620361874	0.32942342276213893	0.1401695599515543	0.8376720525998574	0.9983598616668323	190.0	3.6375276616683156	136.0	0.31357855382996574
878	Feb25-FISH2-3L1-rep2-cp190-100x_Position011_10_cmle.ics	7	1	0	1.2995999999999999	0.4994358027571567	1.0	0.16825217382539545	1.0	0.0	1.0	0.26594939856407523	1.7398462260569654	0.21592556113419975	0.3981350245433653	0.21592556113419975	0.03006862533131541	0.898997619898832	0.9725854936017512	190.0	3.543906666306636	127.0	0.29282703188533565
879	Feb25-FISH2-3L1-rep2-cp190-100x_Position011_10_cmle.ics	8	1	0	1.2995999999999999	0.1364350492817458	1.0	2.978153085973088	1.0	1.827185369470136	1.0	0.271362653552723	2.560662629377612	0.9540670709953621	0.980249336028858	0.9534823799896935	0.9070836801839299	0.3402321775582583	0.9865417139545953	162.0	3.105412890279794	101.0	0.23287819071195984
880	Feb25-FISH2-3L1-rep2-cp190-100x_Position011_10_cmle.ics	9	1	0	1.083	3.639131562706948	1.0	0.18234677624917228	1.0	1.3229242629964544	1.0	0.30589812765231944	2.64221279280948	0.809576014285121	0.8591088409949753	0.8075412150658196	0.7495452846642582	0.5252414096277634	1.004538370416351	110.0	2.0837636736433693	60.0	0.13834347963086724
881	Feb25-FISH2-3L1-rep2-cp190-100x_Position011_10_cmle.ics	9	2	0	0.8664	0.4683395165821487	1.0	3.580640489855933	1.0	0.3634229110571259	1.0	0.2995421726268352	2.489944436727443	0.38357211079274117	0.5075785889290312	0.38357211079274117	0.27544537186993895	0.8278176893236119	0.9812436934536686	112.0	2.128459085554098	61.0	0.1406492042913817
882	Feb25-FISH2-3L1-rep2-cp190-100x_Position011_10_cmle.ics	10	1	0	1.083	2.0448656871372517	2.0	2.7209377515015434	2.0	0.8344252714560013	1.0	0.15627319915146637	2.2881158825892087	0.5686527268126028	0.7027328757012105	0.565758256358345	0.44172967016744696	0.8013410441943062	0.8134212086773754	196.0	3.397129915953784	102.0	0.23518391537247432
883	Feb25-FISH2-3L1-rep2-cp190-100x_Position011_10_cmle.ics	10	2	0	1.083	0.5249207524308782	2.0	2.639664009880463	2.0	0.2918229810711206	1.0	0.20053600855007908	1.7686815964621532	0.29152695179045934	0.3888383630688768	0.29043032181871864	0.16611703361592645	0.8926636370968343	0.9103487620936985	178.0	3.158707950640165	100.0	0.23057246605144538
884	Feb25-FISH2-3L1-rep2-cp190-100x_Position011_10_cmle.ics	10	3	0	1.2995999999999999	3.298277638913329	1.0	3.456656124394126	2.0	2.2801611835602227	1.0	0.2983193720086381	2.6845597839024715	0.9046511873128348	0.9367671559323464	0.9052100468176641	0.865491480028681	0.35921094905682766	1.0020425517791944	158.0	3.0160220664583375	102.0	0.23518391537247432
885	Feb25-FISH2-3L1-rep2-cp190-100x_Position011_10_cmle.ics	12	1	0	1.9493999999999998	0.2844325224822744	1.0	0.32544737374787386	1.0	1.3157503800483568	1.0	0.2826984130233044	2.7902222287363516	0.7489703226196504	0.8335210054185591	0.7321289571729782	0.644285196073245	0.684149185194014	0.9766380805124469	304.0	5.8340874079735645	265.0	0.6110170350363303
886	Feb25-FISH2-3L1-rep2-cp190-100x_Position011_10_cmle.ics	13	1	0	1.7328	0.25827037102540434	1.0	0.1675666302826299	1.0	1.663646957482313	1.0	0.28447427099721895	2.3497099440020355	0.820923689934667	0.8898268810970034	0.8199820227167488	0.7498453253226767	0.5431456190963134	0.987492226870899	298.0	5.582974928039278	258.0	0.5948769624127291
887	Feb25-FISH2-3L1-rep2-cp190-100x_Position011_10_cmle.ics	15	1	0	1.083	2.83236815676142	1.0	2.9772328024114665	1.0	1.0542408233015097	1.0	0.2745497448744835	2.152294262618994	0.628590369170914	0.7125875291159967	0.6287533825271417	0.5424830918924402	0.6913135499054177	0.9598962322135449	156.0	2.901110908026349	96.0	0.22134956740938755
888	Feb25-FISH2-3L1-rep2-cp190-100x_Position011_10_cmle.ics	15	2	0	1.083	4.033501235003676	1.0	3.9000047374316282	1.0	1.1112288054572363	1.0	0.268000903909552	2.0214571522467506	0.6459168776784	0.706936399433438	0.6445548105241423	0.5612785318654886	0.6831424829058372	0.970857310288062	168.0	3.1224728818098813	106.0	0.24440681401453213
889	Feb25-FISH2-3L1-rep2-cp190-100x_Position011_10_cmle.ics	15	3	0	1.083	0.32113101143052347	1.0	0.2216299149209145	1.0	1.9313502455959253	1.0	0.2692737504861274	2.566108614393903	0.8484591615317459	0.8900837164147205	0.8487888107632285	0.7990027205117894	0.5519227897948829	0.9759312866369906	132.0	2.4817922092997047	74.0	0.17062362487806956
890	Feb25-FISH2-3L1-rep2-cp190-100x_Position011_10_cmle.ics	16	1	0	1.2995999999999999	1.4157624140934546	1.0	0.09097613533832749	1.0	1.459114905355603	1.0	0.28265193913446984	2.6437112421592333	0.8473210698501981	0.9032815818171382	0.8473210698501981	0.7756306319233197	0.46883585305608505	0.9874714938475284	192.0	3.658817824738624	133.0	0.3066613798484224
891	Feb25-FISH2-3L1-rep2-cp190-100x_Position011_10_cmle.ics	17	1	0	1.5162	0.34375959946299994	1.0	0.2045731511203846	1.0	0.9755754663213545	1.0	0.29990922299818334	2.654364786772484	0.7187150837988827	0.8116877389003234	0.7175757130255808	0.5939650102910908	0.6048672720664664	0.995644872658078	192.0	3.7056283224194635	137.0	0.3158842784904802
892	Feb25-FISH2-3L1-rep2-cp190-100x_Position011_10_cmle.ics	19	1	0	1.2995999999999999	0.40798862049397167	1.0	0.3235127346904521	1.0	0.9512265400461282	1.0	0.2888820830887166	2.3825561308733327	0.6997581599574636	0.789770680753992	0.703025573298115	0.6022460250758966	0.6014903585523549	0.9977751085847446	174.0	3.326774864063326	116.0	0.2674640606196767
893	Feb25-FISH2-3L1-rep2-cp190-100x_Position011_10_cmle.ics	20	1	0	1.2995999999999999	0.3341645385750577	1.0	0.2736244697912875	1.0	1.3157503800483568	1.0	0.30401747760250564	2.4738512850288243	0.8267653329988712	0.8959321041849576	0.8240478280864585	0.7423888958568502	0.5120768810057053	0.9863126245565674	174.0	3.2799643663824867	119.0	0.27438123460122005
894	Feb25-FISH2-3L1-rep2-cp190-100x_Position011_10_cmle.ics	21	1	0	1.5162	2.0557506848827143	1.0	0.2083153386134936	1.0	1.9943197503196384	1.0	0.2642398858331001	2.0902652826292063	0.9545473080425712	0.9865164263092795	0.9534735153797013	0.8906056734311074	0.3158787559039347	0.9586812957808559	208.0	3.8993548758223535	145.0	0.33433007577459584
895	Feb25-FISH2-3L1-rep2-cp190-100x_Position011_10_cmle.ics	22	1	0	1.2995999999999999	0.5671377737387632	1.0	0.26049802960610074	2.0	1.991746015737557	1.0	0.2761165418194154	3.1985456420304885	0.8604078393304561	0.9007211633062665	0.8600110191391953	0.7882554341409663	0.5094721394612286	0.9607685479625377	160.0	3.0607174783690656	100.0	0.23057246605144538
896	Feb25-FISH2-3L1-rep2-cp190-100x_Position011_10_cmle.ics	22	2	0	1.9493999999999998	2.1839687095287217	1.0	1.727887691568761	2.0	0.815064591942846	1.0	0.29287726773499584	3.1664118035018425	0.5446537497868321	0.6562028571053771	0.5415054243024492	0.4310467526334431	0.7497028969844336	0.9810333910082061	254.0	4.974159847449958	206.0	0.47497928006597756
897	Feb25-FISH2-3L1-rep2-cp190-100x_Position011_10_cmle.ics	24	1	0	1.5162	0.44027600391375865	1.0	0.17389690339526886	2.0	1.1961505589055579	1.0	0.3039602219934157	1.8503965520649146	0.7290098787218214	0.8286751094271725	0.7277469247936887	0.6023100811404647	0.6052622727025491	0.9773462215363624	270.0	5.097670654331593	230.0	0.5303166719183244
898	Feb25-FISH2-3L1-rep2-cp190-100x_Position011_10_cmle.ics	25	1	0	1.2995999999999999	3.23114692426619	1.0	3.3275703253208144	1.0	0.10317500441073144	1.0	0.2938803076779628	2.656675510826474	0.2484963294271751	0.38483603669329264	0.2484963294271751	0.07426329468627069	0.9168446050573368	1.001527418262979	168.0	3.1926886283311404	111.0	0.2559354373171044
899	Feb25-FISH2-3L1-rep2-cp190-100x_Position011_10_cmle.ics	25	2	0	1.083	0.10567639524198208	1.0	0.273477776131845	1.0	3.2050746764192635	1.0	0.3219443448290141	2.224520683326073	0.9914816181194894	0.9979854337742442	0.9907271920843299	0.9807186115244795	0.22925948636192542	0.9993738199586548	182.0	3.3885302675041413	131.0	0.3020499305273935
900	Feb25-FISH2-3L1-rep2-cp190-100x_Position011_10_cmle.ics	26	1	0	1.5162	0.6810041444724169	1.0	0.3833396466281873	1.0	0.3095250132321943	1.0	0.2829659389148797	2.568164477017976	0.432942847542536	0.5632693893759355	0.42610043681461346	0.2452729327672053	0.8161532194903764	0.9993728276020515	190.0	3.637527661668315	131.0	0.3020499305273935
901	Feb25-FISH2-3L1-rep2-cp190-100x_Position011_10_cmle.ics	27	1	0	1.2995999999999999	0.36717061845661897	1.0	0.18116325005632647	1.0	0.8533468100660392	1.0	0.26489347276424613	2.591688647461586	0.7153132250580047	0.8157014099589506	0.714046046760664	0.5834865250758522	0.6267001969626027	0.9916954129168234	176.0	3.3714702759740547	113.0	0.2605468866381333
902	Feb25-FISH2-3L1-rep2-cp190-100x_Position011_10_cmle.ics	28	1	0	1.2995999999999999	0.29672240596677346	1.0	0.2423409650114908	1.0	0.1459114905355603	1.0	0.3147465334085093	2.8918899328230325	0.32108677069540587	0.4838467727067026	0.32108677069540587	0.14718083234165227	0.8580847571490119	0.9826815232425198	172.0	3.3054847009930177	119.0	0.27438123460122005
903	Feb25-FISH2-3L1-rep2-cp190-100x_Position011_10_cmle.ics	29	1	0	0.8664	0.42034706823066653	1.0	0.38637160415601673	1.0	0.10317500441073144	1.0	0.30443970331245684	1.514011169845343	0.32058742033804377	0.505121744250485	0.33037198669991685	0.10146075782765308	0.8612216937761135	0.9851581859687246	170.0	3.14376304488019	115.0	0.2651583359591622
904	Feb25-FISH2-3L1-rep2-cp190-100x_Position011_10_cmle.ics	30	1	0	1.2995999999999999	0.41969382511789377	1.0	0.5269444613486878	1.0	0.0	1.0	0.2674205563182136	2.9211310021182557	0.2089267765366307	0.359318401638567	0.21640842799977242	0.031206736331051223	0.9216400553349016	0.9613937027197119	166.0	3.1713984652608316	104.0	0.2397953646935032
905	Feb25-FISH2-3L1-rep2-cp190-100x_Position011_10_cmle.ics	31	1	0	1.2995999999999999	0.306254597134855	1.0	2.1855518172868154	2.0	1.4132678801190723	1.0	0.33685872943009015	2.672403485367569	0.7480235253993767	0.8280022640112911	0.7456724367509987	0.6443688161470447	0.6127168463959926	0.991619052805346	182.0	3.482151262865821	134.0	0.30896710450893683
906	Feb25-FISH2-3L1-rep2-cp190-100x_Position011_10_cmle.ics	31	2	0	1.5162	0.42275387608661164	2.0	0.1688627131770183	1.0	0.0	1.0	0.2896643364128831	2.6580849276517533	0.1446790292325945	0.2975161183816673	0.15501220897114473	0.020657288919043455	0.9364263086449134	0.9941222643589339	198.0	3.7929040604708097	141.0	0.325107177132538
907	Feb25-FISH2-3L1-rep2-cp190-100x_Position011_10_cmle.ics	32	1	0	1.7328	5.584493377890602	1.0	NA	0.0	0.0	1.0	0.20151190875006547	2.2974913390185425	0.08195401204969217	0.22612572382339807	0.08195401204969217	0.028996859466621765	0.965577918046645	0.9341756117883137	216.0	4.24197326534821	134.0	0.30896710450893683
908	Feb25-FISH2-3L1-rep2-cp190-100x_Position011_10_cmle.ics	33	1	0	1.083	0.2610671770338883	1.0	0.2295806721711541	1.0	2.1003330663048003	1.0	0.3414041603262494	2.431915837552185	0.9728724777043883	0.9902549298871121	0.9714577936664214	0.9407887819379259	0.2192365552437739	0.9993041806826696	154.0	2.9032259937964606	105.0	0.24210108935401767
909	Feb25-FISH2-3L1-rep2-cp190-100x_Position011_10_cmle.ics	35	1	0	1.5162	0.3572542051278422	2.0	3.065648108455858	1.0	1.5162	1.0	0.3078760800517997	2.3884350210712695	0.889803203197405	0.9515990645273401	0.8858281684430028	0.7300831933503243	0.5424989900162224	0.9979111379997583	180.0	3.4140506021146724	126.0	0.2905213072248212
910	Feb25-FISH2-3L1-rep2-cp190-100x_Position011_10_cmle.ics	35	2	0	0.8664	5.716617211580645	2.0	3.2016600928570442	1.0	0.0	1.0	0.21086825022040473	1.6284907227976544	0.058524965245597776	0.17761309661723818	0.058524965245597776	0.020235388670064875	0.9695385395193682	0.9466168927197579	138.0	2.5924731961914707	70.0	0.1614007262360118
911	Feb25-FISH2-3L1-rep2-cp190-100x_Position011_10_cmle.ics	36	1	0	1.2995999999999999	2.4211496621918727	1.0	2.5739477265783552	1.0	1.7672985383515813	1.0	0.29973978350706604	2.342351307813737	0.9107541750877566	0.9526380172322093	0.9095840867992767	0.8385311403042229	0.3636876626159515	0.9832202409733332	204.0	3.880179798522156	150.0	0.3458586990771681
912	Feb25-FISH2-3L1-rep2-cp190-100x_Position011_10_cmle.ics	37	1	0	1.083	0.28507878160835987	1.0	0.2699788106631275	1.0	2.014971786093599	1.0	0.2782095535066763	2.3334824293220953	0.9714752497558777	0.9923758732066401	0.970733493577706	0.9316128971681815	0.2831354562789762	0.9865410895353607	168.0	3.1458781306503005	108.0	0.24901826333556107
913	Feb25-FISH2-3L1-rep2-cp190-100x_Position011_10_cmle.ics	38	1	0	2.8158	0.3120441994457845	1.0	0.22840046823981205	1.0	0.0	1.0	0.13156141110219205	3.8659297321517307	0.0775544585488168	0.21608094342579534	0.0775544585488168	0.02712153267512929	0.9489550132907419	0.8520906789097941	272.0	5.446634301167775	153.0	0.35277587305871144
914	Feb25-FISH2-3L1-rep2-cp190-100x_Position011_10_cmle.ics	39	1	0	1.083	NA	0.0	3.790275366627135	1.0	0.0	1.0	0.18384862008195269	2.639189738276966	0.2069885950012133	0.3987416369119839	0.2069885950012133	0.038678198772835994	0.9140459769010624	0.8290648053080273	120.0	2.190214488994913	53.0	0.12220340700726606
915	Feb25-FISH2-3L1-rep2-cp190-100x_Position011_10_cmle.ics	40	1	0	1.2995999999999999	3.849180467429506	1.0	0.28894944663218997	1.0	0.3720027687491155	1.0	0.2888529022086707	2.39584183860277	0.4660028225064208	0.6117651183787243	0.4660028225064208	0.3018854693512618	0.7802975354794821	0.9923975651096204	172.0	3.258674203312178	114.0	0.26285261129864773
916	Feb25-FISH2-3L1-rep2-cp190-100x_Position011_10_cmle.ics	41	1	0	1.2995999999999999	1.278291916801382	1.0	0.47142643878135865	1.0	1.1736910802652911	1.0	0.2888539991204763	2.8127038590293787	0.7946304074095983	0.86101510145099	0.7913768771179637	0.6915568776250074	0.5737037854492737	0.9880356741626156	176.0	3.394875524814475	118.0	0.27207550994070556
917	Feb25-FISH2-3L1-rep2-cp190-100x_Position011_10_cmle.ics	42	1	0	1.2995999999999999	0.15103091119084627	1.0	0.2950045367137254	1.0	1.9603250838038973	1.0	0.27022150963389857	2.408336714017868	0.9417044287113653	0.9737869026097621	0.9425167440489938	0.9040432597736666	0.2734300220252051	0.988766826969493	188.0	3.5460217520767467	126.0	0.2905213072248212
918	Feb25-FISH2-3L1-rep2-cp190-100x_Position011_10_cmle.ics	44	1	0	1.5162	0.4277108526798496	1.0	0.18426730731222865	1.0	0.8058225447605828	1.0	0.27903239775095134	2.5121922735269817	0.6538627088381584	0.757289408238745	0.6513438974620585	0.5337249713046806	0.6608463683733544	0.9880018265247261	186.0	3.571542086687278	126.0	0.2905213072248212
919	Feb25-FISH2-3L1-rep2-cp190-100x_Position011_10_cmle.ics	45	1	0	1.5162	0.1924924594321675	1.0	0.5704697932841806	1.0	0.1459114905355603	1.0	0.28191961503978014	2.756008891505531	0.3299810936591041	0.4752763234438627	0.32372018615474113	0.1349149214659686	0.8541180419909143	0.9911960953132797	196.0	3.748208648560081	137.0	0.3158842784904802
920	Feb25-FISH2-3L1-rep2-cp190-100x_Position011_10_cmle.ics	47	1	0	1.2995999999999999	0.3629902230563429	1.0	0.23423353120229173	2.0	2.8158	1.0	0.2737484673717296	2.3680189059862014	0.9993244747977136	0.9999183431074159	0.9982926286096058	0.9929181204067998	0.20024562225850628	0.9928942440798698	196.0	3.7013981508792413	135.0	0.31127282916945126
921	Feb25-FISH2-3L1-rep2-cp190-100x_Position011_10_cmle.ics	48	1	0	1.083	1.0221888159797108	1.0	1.178715657948674	1.0	0.744005537498231	1.0	0.259770442543706	2.486866593179243	0.6177629176995062	0.7151428681232106	0.6109798043850041	0.5166791568186622	0.6973510924739557	0.926081688633025	120.0	2.2838354843565924	63.0	0.1452606536124106
922	Feb25-FISH2-3L1-rep2-cp190-100x_Position011_10_cmle.ics	49	1	0	1.083	NA	0.0	0.3518260101180625	1.0	0.23070632344123612	1.0	0.22976348254774215	2.8083036111639528	0.4611209119283485	0.57830099063645	0.4400674640870054	0.2783087451292092	0.7713578327688655	0.9685879649540762	110.0	2.0837636736433693	52.0	0.1198976823467516
923	Feb25-FISH2-3L1-rep2-cp190-100x_Position011_10_cmle.ics	50	1	0	1.2995999999999999	0.21124349507592888	1.0	0.2629653559871365	1.0	1.4370615219328515	1.0	0.32698195796120333	2.7537142518129585	0.8555694748929951	0.9063707067543585	0.8536903643386575	0.7876431081880503	0.4581121253800274	0.9964924551946378	166.0	3.171398465260832	115.0	0.2651583359591622
924	Feb25-FISH2-3L1-rep2-cp190-100x_Position011_10_cmle.ics	51	1	0	1.9493999999999998	0.17198427230639898	1.0	0.1312873985947592	1.0	1.1321417835580119	1.0	0.2467326461722412	2.1082968650476364	0.7100139279724852	0.8184726841192689	0.7057253915465734	0.5744169438048947	0.6755157130123999	0.9793966878924595	330.0	6.298101518610939	280.0	0.6456029049440472
925	Feb25-FISH2-3L1-rep2-cp190-100x_Position011_10_cmle.ics	53	1	0	1.7328	0.3479043554170298	1.0	0.24309161270910346	1.0	1.3030967794560564	1.0	0.2792263383051301	3.1547096320343595	0.8908503253426118	0.9586819147030983	0.8889571127655401	0.7540742446337657	0.5114737999748293	1.0025964395399	178.0	3.462976185565623	118.0	0.27207550994070556
926	Feb25-FISH2-3L1-rep2-cp190-100x_Position011_10_cmle.ics	54	1	0	1.2995999999999999	0.33126899736860776	1.0	0.5032531758315836	1.0	0.20635000882146287	1.0	0.25221496810300453	2.36825938910895	0.3407348906808546	0.48789176157619085	0.3407348906808546	0.17175160029927675	0.8550403455408595	0.9579482028461186	166.0	3.147993216420412	101.0	0.23287819071195984
927	Feb25-FISH2-3L1-rep2-cp190-100x_Position011_10_cmle.ics	55	1	0	1.2995999999999999	NA	0.0	0.2239249466473598	1.0	0.0	1.0	0.2243994752564138	2.817022511958168	0.10858324715615306	0.3263304430832869	0.10858324715615306	0.03823084877893564	0.9645000160855882	0.9604913526630903	126.0	2.4413269689291983	63.0	0.1452606536124106
928	Feb25-FISH2-3L1-rep2-cp190-100x_Position011_10_cmle.ics	56	1	0	1.5162	0.33609414418655104	1.0	0.5840889630185337	1.0	2.3010738268971607	1.0	0.2949178999008263	2.1423162894054086	0.9208554911567878	0.9614229804015296	0.919156309751434	0.8617183765535373	0.42322454804024495	0.951540582523957	302.0	5.672365751860738	268.0	0.6179342090178737
929	Feb25-FISH2-3L1-rep2-cp190-100x_Position011_10_cmle.ics	57	1	0	1.7328	4.46480351449281	1.0	0.24148835835302945	1.0	0.815064591942846	1.0	0.27906205680683477	2.268541161604865	0.5226936854923566	0.6173536644479387	0.5180030266129128	0.420362247732996	0.79510298200867	0.996454179817372	248.0	4.769857865196513	194.0	0.44731058413980407
930	Feb25-FISH2-3L1-rep2-cp190-100x_Position011_10_cmle.ics	57	2	0	1.2995999999999999	0.6705688973662748	1.0	0.3917447321513025	2.0	0.0	1.0	0.2834790591663577	2.2836674906119176	0.1531808992350709	0.2904824255465046	0.1531808992350709	0.018665098187579065	0.9131026238245076	0.9800806140249969	186.0	3.524731589006438	127.0	0.29282703188533565
931	Feb25-FISH2-3L1-rep2-cp190-100x_Position011_10_cmle.ics	58	1	0	1.9493999999999998	0.28376000606827617	1.0	0.422858520453706	1.0	1.1961505589055579	1.0	0.29727591155606053	2.6506567759841295	0.685501607738537	0.7867389981883695	0.678475690057424	0.5637580303364552	0.6847198544957201	0.9788777616513015	324.0	6.210825780559594	299.0	0.6894116734938217
932	Feb25-FISH2-3L1-rep2-cp190-100x_Position011_10_cmle.ics	59	1	0	1.083	0.5358421675177053	1.0	0.18109388317862155	1.0	1.278824979729832	1.0	0.32484299037578285	2.2958729157290745	0.8658716239915819	0.9264351689465684	0.860224482637671	0.7743131065123349	0.5505571747723534	1.0153491677669382	136.0	2.547777784280742	85.0	0.19598659614372857
933	Feb25-FISH2-3L1-rep2-cp190-100x_Position011_10_cmle.ics	60	1	0	1.2995999999999999	3.2816960012618	1.0	3.408505685187559	1.0	2.3825999999999996	1.0	0.2991993003418851	2.5628459634017093	0.9816668695826346	0.9971231752290659	0.9795460704340961	0.9095479163148366	0.4094858013430594	0.9847405924646172	168.0	3.2394991260119803	112.0	0.25824116197761887
934	Feb25-FISH2-3L1-rep2-cp190-100x_Position011_10_cmle.ics	60	2	0	1.083	0.420979868556276	1.0	0.4273138741213025	1.0	1.9711556915503592	1.0	0.22323123789479585	1.2910314215602217	0.8894985095494873	0.9245231147470162	0.8889447453273689	0.8161267138217193	0.4925360026456941	0.80656636344136	218.0	3.912184695812218	143.0	0.3297186264535669
935	Feb25-FISH2-3L1-rep2-cp190-100x_Position011_10_cmle.ics	61	1	0	1.2995999999999999	0.33038048959011823	1.0	0.3400566200682951	1.0	1.2536039404732575	1.0	0.2886090189841206	2.751280069827616	0.8246640560406313	0.8945285881722286	0.8212750879042003	0.7306542616501458	0.511147288464237	0.9961408666231403	168.0	3.1926886283311404	110.0	0.2536297126565899
936	Feb25-FISH2-3L1-rep2-cp190-100x_Position011_10_cmle.ics	62	1	0	1.083	0.4397807788473821	1.0	1.4173764157412154	1.0	2.2894792746726	1.0	0.34804409190663904	2.6982955657187295	0.9737496442533815	0.9874440167163464	0.9727984901364569	0.9536218750468087	0.19563399463004333	1.0079685286108382	110.0	2.107168922483789	64.0	0.14756637827292504
937	Feb25-FISH2-3L1-rep2-cp190-100x_Position011_10_cmle.ics	62	2	0	0.8664	2.231024138051795	1.0	0.5263252527929009	1.0	2.1003330663048003	1.0	0.37405365219881387	2.3476189769587763	0.9546142208774584	0.9763185093093273	0.9542846871676578	0.9248738035679513	0.33506446541203416	1.0057555719125266	114.0	2.1497492486244067	70.0	0.1614007262360118
938	Feb25-FISH2-3L1-rep2-cp190-100x_Position011_10_cmle.ics	64	1	0	0.8664	NA	0.0	0.2515920720554784	1.0	0.3634229110571259	1.0	0.35503771173302995	2.242702446966986	0.48237004273929035	0.6210366762747241	0.47527581751316966	0.30474729152171753	0.796798274225993	1.0158166123673373	116.0	2.1944446605351358	70.0	0.1614007262360118
939	Feb25-FISH2-3L1-rep2-cp190-100x_Position011_10_cmle.ics	66	1	0	1.083	0.12884330201673586	1.0	0.1743221746646959	1.0	0.9755754663213545	1.0	0.3046309795115301	2.025355357896376	0.7552455463983917	0.855635426910458	0.7550366818383563	0.6260932754314359	0.6066105662514728	0.99983404878426	166.0	3.0777774698991527	111.0	0.2559354373171044
940	Feb25-FISH2-3L1-rep2-cp190-100x_Position011_10_cmle.ics	68	1	0	1.5162	0.0994417141573726	1.0	0.19336321280056243	1.0	0.10317500441073144	1.0	0.3148158882708861	3.03621677966442	0.25061845302326263	0.4274850066433233	0.24289604850727095	0.06982096060252373	0.8852151846958551	0.9975824796975161	188.0	3.639642747438426	136.0	0.31357855382996574
941	Feb25-FISH2-3L1-rep2-cp190-100x_Position011_10_cmle.ics	69	1	0	0.8664	0.3810344682203964	1.0	0.38056159508868265	1.0	0.5556144027286182	1.0	0.2550948100599609	1.6740815888296843	0.5448325644164077	0.6757367479521702	0.5448325644164077	0.41260239148856037	0.7506258471612628	0.9775546595518863	152.0	2.764909586524052	89.0	0.2052094947857864
942	Feb25-FISH2-3L1-rep2-cp190-100x_Position011_10_cmle.ics	70	1	0	1.5162	0.43789977182976414	1.0	0.3073448125451844	1.0	0.6921189703237084	1.0	0.30287320143119645	3.0531496985294266	0.6116631096914619	0.7288136192104928	0.6015080632623352	0.46391672437917825	0.7497716503720284	1.0053722410446517	196.0	3.8184243950813404	142.0	0.3274129017930525
943	Feb25-FISH2-3L1-rep2-cp190-100x_Position011_10_cmle.ics	71	1	0	1.2995999999999999	4.613285347430624	1.0	4.59649340950039	1.0	0.0	1.0	0.24815605235626373	2.4326042471677236	0.089763810382155	0.27694236816583234	0.089763810382155	0.03143153831836127	0.9635766473831239	0.94448308863028	168.0	3.2629043748524	102.0	0.23518391537247432
944	Feb25-FISH2-3L1-rep2-cp190-100x_Position011_10_cmle.ics	72	1	0	1.7328	0.22652616546199558	1.0	0.4477914001271562	1.0	0.0	1.0	0.19151443340594654	2.4723610576545068	0.10877172366067349	0.2437619961612284	0.07553501246947915	0.02749813937091151	0.9463244543910522	0.9198304616839604	240.0	4.708102461755698	153.0	0.35277587305871144
945	Feb25-FISH2-3L1-rep2-cp190-100x_Position011_10_cmle.ics	73	1	0	1.083	1.5663207499775338	1.0	0.2788298595993607	1.0	0.751125369937127	1.0	0.24353888050015876	2.326044927086436	0.607503038940353	0.6819088737058305	0.6029509158737477	0.515819256402733	0.7178595827896771	0.998168474224609	120.0	2.2838354843565924	61.0	0.1406492042913817
946	Feb25-FISH2-3L1-rep2-cp190-100x_Position011_10_cmle.ics	73	2	0	0.8664	4.070624137827549	1.0	3.958222210938964	1.0	0.5158750220536572	1.0	0.3020209672689776	2.45676227298244	0.4891394559248858	0.6006580877729807	0.487949029634908	0.3886658003940143	0.7793825222266234	0.9961423613550342	108.0	2.0390682617326408	58.0	0.13373203030983835
947	Feb25-FISH2-3L1-rep2-cp190-100x_Position011_10_cmle.ics	74	1	0	1.083	0.13041722187414656	1.0	0.18777151793812427	1.0	3.0158307089227145	1.0	0.3089982052636375	2.755047833333451	0.9730108365843086	0.9841404421326397	0.9726051148677937	0.9585574338968357	0.25913380713201517	0.9814939504937584	118.0	2.239140072445864	67.0	0.15448355225446841
948	Feb25-FISH2-3L1-rep2-cp190-100x_Position011_10_cmle.ics	74	2	0	1.5162	0.35123316003437205	2.0	0.18433848018368393	2.0	1.8369787278692045	1.0	0.3029329692968933	2.527524947256091	0.8510203727785002	0.9127056783701777	0.8510203727785002	0.7689328131772866	0.46078843585839896	0.9840121366515008	264.0	5.010394916280247	222.0	0.5118708746342088
949	Feb25-FISH2-3L1-rep2-cp190-100x_Position011_10_cmle.ics	75	1	0	1.2995999999999999	0.6093303669896695	1.0	0.39130493704859093	1.0	1.2076324649147852	1.0	0.2743917131567224	2.271245634466921	0.7931547502525272	0.8628131141892897	0.7898347023310808	0.7073503042072211	0.5784143690347365	0.9845237752524465	190.0	3.5907171639874758	129.0	0.29743848120636457
950	Feb25-FISH2-3L1-rep2-cp190-100x_Position011_10_cmle.ics	77	1	0	1.083	0.06715653092296216	1.0	0.20028914437886242	1.0	1.3880777203971526	1.0	0.3033909273354146	2.17455685666313	0.8432068080725208	0.8986269636350475	0.8417911408186739	0.7562478382921906	0.5033520431626239	1.000075998133335	178.0	3.3225446925231044	123.0	0.2836041332432778
951	Feb25-FISH2-3L1-rep2-cp190-100x_Position011_10_cmle.ics	78	1	0	1.5162	NA	0.0	5.488385434711336	1.0	0.9479040472602467	1.0	0.3021191993041435	2.7010254710141157	0.7011663053528832	0.7902592912033691	0.69424306704896	0.5867968950325182	0.6527297322458406	0.9832330788658704	184.0	3.5268466747765492	129.0	0.29743848120636457
952	Feb25-FISH2-3L1-rep2-cp190-100x_Position011_10_cmle.ics	79	1	0	1.5162	3.9478719494729533	1.0	0.22270495894513048	1.0	0.0	1.0	0.2659033223465699	2.934779123551822	0.21695503158937937	0.3810339843911302	0.20182516414089277	0.03027212288887971	0.9203144453409533	0.9512749993586128	186.0	3.594947335527698	123.0	0.2836041332432778
953	Feb25-FISH2-3L1-rep2-cp190-100x_Position011_10_cmle.ics	80	1	0	1.7328	0.3843099112988637	1.0	0.2752082035854618	1.0	1.4930362603455627	1.0	0.3133990230961833	2.5448675893776382	0.8116896751907312	0.8968342521646403	0.8107962335464692	0.7047442986483092	0.5559755515641288	0.9854941258059764	278.0	5.29985755081493	244.0	0.5625968171655268
954	Feb25-FISH2-3L1-rep2-cp190-100x_Position011_10_cmle.ics	81	1	0	1.083	0.38504051556590585	1.0	0.291255965543028	1.0	0.3777847188762272	1.0	0.2933122770712693	1.63336613885797	0.5029475348323381	0.6546860565888594	0.5002809443539709	0.31354342256887896	0.7834722371839117	1.0062297017430746	144.0	2.679748934242817	88.0	0.20290377012527194
955	Feb25-FISH2-3L1-rep2-cp190-100x_Position011_10_cmle.ics	82	1	0	1.5162	0.48466957715376996	1.0	0.3514856213863894	1.0	0.8595614345612763	1.0	0.2309550855587223	2.938886772964011	0.7146697818816111	0.8210485045367985	0.7117732720958889	0.5578861879690825	0.6026315747970874	0.9520544560074101	196.0	3.724803399719661	124.0	0.28590985790379225
956	Feb25-FISH2-3L1-rep2-cp190-100x_Position011_10_cmle.ics	83	1	0	1.083	3.961425552065313	1.0	7.509639783271007	1.0	0.0	1.0	0.1311061813059907	1.6957940873731676	0.044417818295007315	0.15968796237469246	0.044417818295007315	0.022204645173394506	0.9827319291634814	0.8243305160691298	136.0	2.571183033121162	54.0	0.12450913166778053
957	Feb25-FISH2-3L1-rep2-cp190-100x_Position011_10_cmle.ics	83	2	0	0.8664	5.303283953149919	2.0	6.118915990231065	1.0	0.0	1.0	0.24031260193171305	1.8608672941447646	0.11780081271346521	0.2466666382401726	0.13447721545434776	0.022204645173394506	0.9742687017041395	0.9112230128950001	142.0	2.6116482734916686	78.0	0.17984652352012742
958	Feb25-FISH2-3L1-rep2-cp190-100x_Position011_10_cmle.ics	84	1	0	1.5162	0.17712868791324826	1.0	0.3294067215622669	1.0	0.815064591942846	1.0	0.2873025184810246	2.973529359870736	0.6657986443533872	0.7597518477386742	0.660422012024662	0.548577336958603	0.6451676057848835	0.9971790940763063	190.0	3.6609329105087354	132.0	0.30435565518790797
959	Feb25-FISH2-3L1-rep2-cp190-100x_Position011_10_cmle.ics	85	1	0	1.7328	3.304006627699276	1.0	3.4911930541489924	1.0	0.0	1.0	0.1121051677589602	3.0367216526741805	0.19372282393865128	0.37393469839513005	0.19372282393865128	0.03774211400110681	0.9284916884436112	0.6786257649514384	152.0	2.788314835364471	59.0	0.13603775497035278
960	Feb25-FISH2-3L1-rep2-cp190-100x_Position011_10_cmle.ics	86	1	0	1.2995999999999999	0.2594102759383828	1.0	0.22086669681107454	1.0	0.0	1.0	0.29377057465850803	2.7572553308064496	0.15986377354037057	0.3366209768516177	0.15986377354037057	0.03037698312342994	0.9472298266306791	0.9442443578642087	176.0	3.301254529452796	119.0	0.27438123460122005
961	Feb25-FISH2-3L1-rep2-cp190-100x_Position011_10_cmle.ics	91	1	0	1.2995999999999999	0.4716550717140522	1.0	0.24173871746249426	1.0	0.10317500441073144	1.0	0.27346259897054487	2.1707413548127907	0.3262886371297504	0.4669102021075464	0.31715056206123315	0.0957446028931131	0.8523891596614007	0.9729429997791436	198.0	3.6524725674282905	137.0	0.3158842784904802
962	Feb25-FISH2-3L1-rep2-cp190-100x_Position011_10_cmle.ics	92	1	0	1.083	0.5271401931207205	1.0	0.5826804271093128	1.0	1.5099594298046763	1.0	0.24039958374030337	2.0657214528321552	0.9044577409238702	0.9433114646863036	0.9004463512707543	0.8237778248071262	0.49001892383898515	0.9547914904408715	172.0	3.2118637056313384	104.0	0.2397953646935032
963	Feb25-FISH2-3L1-rep2-cp190-100x_Position011_10_cmle.ics	93	1	0	1.083	NA	0.0	3.0186816497197024	1.0	2.268979998894211	1.0	0.29646354607517716	2.6008928375405307	0.9911949232854692	0.9992622449346816	0.990990990990991	0.9788810115041806	0.07730945916674202	1.0103911786533448	138.0	2.6392836938723105	83.0	0.1913751468226997
964	Feb25-FISH2-3L1-rep2-cp190-100x_Position011_10_cmle.ics	95	1	0	0.8664	0.3101686264026524	1.0	NA	0.0	0.0	1.0	0.24351385976785178	2.2107862331149883	0.251542750929368	0.41359665427509296	0.251542750929368	0.04156133828996283	0.9126552449599897	0.9437743979662329	112.0	2.081648587873258	55.0	0.12681485632829495
965	Feb25-FISH2-3L1-rep2-cp190-100x_Position011_10_cmle.ics	96	1	0	1.083	0.24032733144517418	1.0	0.24232890828990925	1.0	0.622541700711641	1.0	0.2979055391433198	2.430592000829715	0.6019546645859593	0.7175539683492388	0.6007342496448792	0.45696536822519657	0.7256639198083558	0.9966432912048423	156.0	2.9479214057071887	100.0	0.23057246605144538
966	Feb25-FISH2-3L1-rep2-cp190-100x_Position011_10_cmle.ics	98	1	0	1.2995999999999999	0.251320208625338	1.0	0.176364279034061	1.0	1.2225574214657589	1.0	0.37268726625015575	2.883441203897399	0.8124760291485553	0.8902854129378676	0.8074661211966249	0.7059415750447456	0.5529348662840857	1.018162586216719	168.0	3.2394991260119803	125.0	0.28821558256430674
967	Feb25-FISH2-3L1-rep2-cp190-100x_Position011_10_cmle.ics	99	1	0	1.2995999999999999	0.25309103809823386	1.0	0.2090768495976079	1.0	1.8757318995901726	1.0	0.3049786146593797	2.545768417348466	0.9532353980216675	0.9855231394253415	0.9500780146019784	0.892718882477626	0.43990878091436647	0.982821287417219	190.0	3.6141224128278955	136.0	0.31357855382996574
968	Feb25-FISH2-3L1-rep2-cp190-100x_Position011_10_cmle.ics	101	1	0	1.5162	0.22701346914287135	1.0	0.5781379541606814	1.0	0.3720027687491155	1.0	0.27324989158744234	2.3878247191038366	0.45695961938460805	0.6218770172376694	0.45637387333540536	0.27537236713127883	0.8318249624497691	0.9865886185221904	226.0	4.371829329540175	167.0	0.3850560183059138
969	Feb25-FISH2-3L1-rep2-cp190-100x_Position011_10_cmle.ics	103	1	0	1.9493999999999998	0.24598481389405905	2.0	5.483557949719302	1.0	0.0	1.0	0.28063745184083966	2.840526543059122	0.20482911224557449	0.3903484054896241	0.19530265862229	0.021810564874361865	0.9185745576670382	0.9872501931064546	270.0	5.191291649693272	221.0	0.5095651499736944
970	Feb25-FISH2-3L1-rep2-cp190-100x_Position011_10_cmle.ics	104	1	0	1.7328	0.14904599676914232	1.0	4.797778052721743	1.0	0.0	1.0	0.1280666431038088	2.2660089693216556	0.08070609639166387	0.20995222212205897	0.08070609639166387	0.027539890020733798	0.9575630694273838	0.9328494486173319	236.0	4.642116886774658	122.0	0.2812984085827634
971	Feb25-FISH2-3L1-rep2-cp190-100x_Position011_10_cmle.ics	107	1	0	1.5162	3.225094663251422	1.0	0.39955986461998544	1.0	0.9547396422012142	1.0	0.3077861314732113	2.5650691622397592	0.6956449841912397	0.7941256234207776	0.6945205117011285	0.5695783889616489	0.630650161317856	1.0030537684834675	204.0	3.903585047362576	152.0	0.350470148398197
972	Feb25-FISH2-3L1-rep2-cp190-100x_Position011_10_cmle.ics	108	1	0	1.5162	0.7164415004059717	1.0	0.5457113816794501	1.0	0.10317500441073144	1.0	0.279006506526528	3.0168763900493674	0.2698568052763376	0.4328818819877967	0.2999065354636194	0.10590590061016471	0.8701887289757644	0.99875735030544	174.0	3.3501801129037463	114.0	0.26285261129864773
973	Feb25-FISH2-3L1-rep2-cp190-100x_Position011_10_cmle.ics	109	1	0	1.2995999999999999	0.08925734279767664	1.0	0.33471919862268723	1.0	0.0	1.0	0.21468644700409975	2.630445349181744	0.08556967050416832	0.27262306470821757	0.08556967050416832	0.03044362842397777	0.9571279501699484	0.91105028060652	174.0	3.3969906105845857	100.0	0.23057246605144538
974	Feb25-FISH2-3L1-rep2-cp190-100x_Position011_10_cmle.ics	110	1	0	1.5162	0.46124917122371667	1.0	0.307718076806282	1.0	0.0	1.0	0.16624776448628592	2.5074295207955126	0.0962473147959245	0.23961621083202322	0.0962473147959245	0.03430460715014341	0.9699169775866914	0.8696066600470506	166.0	3.2884247094629306	82.0	0.18906942216218525
975	Feb25-FISH2-3L1-rep2-cp190-100x_Position011_10_cmle.ics	112	1	0	1.2995999999999999	0.5753054734857819	1.0	0.24396594994882867	1.0	0.6329011539751598	1.0	0.13260477391539008	1.1711153671686834	0.6979749500576099	0.8507779407985809	0.6916337171229867	0.47230994951881233	0.6787423184316416	0.720898118667797	232.0	4.38888932107026	121.0	0.27899268392224896
976	Feb25-FISH2-3L1-rep2-cp190-100x_Position011_10_cmle.ics	113	1	0	1.5162	0.4214224918541567	1.0	0.1658308282684729	1.0	0.0	1.0	0.26520887130747955	2.5988028761402076	0.19296709527859776	0.3507196344290455	0.1841697103117026	0.03054068477843932	0.9322434337353761	0.9696668301779052	178.0	3.4161656878847833	115.0	0.2651583359591622
977	Feb25-FISH2-3L1-rep2-cp190-100x_Position011_10_cmle.ics	114	1	0	1.2995999999999999	0.518894785999475	1.0	0.16423033677038149	1.0	0.7817319754002556	1.0	0.2987286402854682	2.20971974765508	0.6714928945650537	0.7831210351003465	0.6679359925012135	0.5298821619269203	0.6489039711086416	0.986069542633345	176.0	3.3246597782932152	120.0	0.2766869592617345
978	Feb25-FISH2-3L1-rep2-cp190-100x_Position011_10_cmle.ics	116	1	0	1.5162	0.11155754865180852	1.0	0.37652512401274113	1.0	0.0	1.0	0.2245672121326905	2.4359638079893604	0.09952005440255274	0.26998574548498044	0.09952005440255274	0.03500856578654844	0.9618908184988392	0.9393466238452068	144.0	2.7967751784449164	77.0	0.17754079885961296
979	Feb25-FISH2-3L1-rep2-cp190-100x_Position011_10_cmle.ics	117	1	0	1.2995999999999999	0.2493289850341498	2.0	9.205491391189524	1.0	0.0	1.0	0.19058384820961055	2.696609357021618	0.05402265082671227	0.1550007096950952	0.05402265082671227	0.019648651414273785	0.9852371362080256	0.8733413740794038	140.0	2.7307896034638786	68.0	0.15678927691498287
980	Feb25-FISH2-3L1-rep2-cp190-100x_Position011_10_cmle.ics	117	2	0	1.5162	0.45096184383963306	1.0	0.4592978655251516	1.0	0.42540144110901373	1.0	0.2947247622542635	2.6129478615969486	0.39541900068328784	0.5347255460526099	0.390626083110247	0.24655137697353002	0.8395591694975242	0.9766309838547748	272.0	5.189176563923162	229.0	0.5280109472578101
981	Feb25-FISH2-3L1-rep2-cp190-100x_Position011_10_cmle.ics	118	1	0	1.083	2.5241085695607715	1.0	NA	0.0	0.0	1.0	0.3017401656220795	2.103311143690054	0.23278787097882575	0.39359725980328997	0.23278787097882575	0.03210496929089894	0.8982534385323689	1.0002517783526554	148.0	2.7691397580642745	93.0	0.21443239342784423
982	Feb25-FISH2-3L1-rep2-cp190-100x_Position011_10_cmle.ics	120	1	0	1.2995999999999999	5.408963099138898	1.0	0.7899287333423463	1.0	0.0	1.0	0.25214724833090585	2.9792901174821838	0.13335561497326204	0.3198648777692895	0.11845078940667177	0.02998870002546473	0.9586578277881316	0.9189771031555273	156.0	3.0181371522284484	92.0	0.21212666876732977
983	Feb25-FISH2-3L1-rep2-cp190-100x_Position011_10_cmle.ics	121	1	0	1.2995999999999999	1.7519297074793283	1.0	0.6012439856099197	1.0	0.7252201245704302	1.0	0.2939427232771369	2.619116796873102	0.6140739967645984	0.7232601019325436	0.6111516985858164	0.4931813042495086	0.7096542430689303	0.998131206939909	172.0	3.282079452152598	115.0	0.2651583359591622
984	Feb25-FISH2-3L1-rep2-cp190-100x_Position011_10_cmle.ics	122	1	0	1.5162	6.538422105951934	1.0	0.168365482725976	1.0	0.0	1.0	0.17886898171635227	2.151199905841354	0.05828368729819455	0.19948155896129882	0.08439674382645869	0.029132748192277957	0.9817639404382364	0.9373442005778746	162.0	3.175628636801054	82.0	0.18906942216218525
985	Feb25-FISH2-3L1-rep2-cp190-100x_Position011_10_cmle.ics	123	1	0	1.083	0.2846585285103325	1.0	0.1429068724619373	1.0	1.0024833655297731	1.0	0.3457140521097135	2.398340860421391	0.7600790724062123	0.8376710871569393	0.7555315225870506	0.6420599602865045	0.6206741929035187	0.9918945123877492	162.0	3.0586023925989547	114.0	0.26285261129864773
986	Feb25-FISH2-3L1-rep2-cp190-100x_Position011_10_cmle.ics	124	1	0	1.5162	0.36098008487947525	1.0	0.22096776398653323	1.0	2.163026594027913	1.0	0.2470804161345524	3.1226388745672815	0.9745300363963829	0.9942853926681926	0.9729691193576226	0.9288844696259052	0.33838459402722937	0.947229847154133	178.0	3.4161656878847833	111.0	0.2559354373171044
987	Feb25-FISH2-3L1-rep2-cp190-100x_Position011_10_cmle.ics	125	1	0	1.2995999999999999	0.8526127358460188	1.0	0.1506506632865579	1.0	0.0	1.0	0.30948008318241227	2.198355075383241	0.2503373036022574	0.46311784589940375	0.24377983142073728	0.02865992543051546	0.9001565552995247	0.9867444713459129	190.0	3.520501417466216	137.0	0.3158842784904802
988	Feb25-FISH2-3L1-rep2-cp190-100x_Position011_10_cmle.ics	126	1	0	1.5162	0.3482814216758755	1.0	0.16979411393014615	1.0	1.0024833655297731	1.0	0.2888820830887166	2.855970197551613	0.755364029298341	0.8457092079267714	0.7513437033586113	0.6334515274650379	0.5760445759044269	0.979456816654126	174.0	3.3501801129037463	116.0	0.2674640606196767
989	Feb25-FISH2-3L1-rep2-cp190-100x_Position011_10_cmle.ics	128	1	0	1.083	0.24672383056305108	1.0	0.26254390667722377	1.0	1.2269033092775323	1.0	0.3362615849118944	2.140869033637727	0.7928038283763699	0.8627198784849821	0.7903947604814869	0.7139293122315319	0.5489451414836202	1.0086694766517417	172.0	3.2118637056313384	123.0	0.2836041332432778
990	Feb25-FISH2-3L1-rep2-cp190-100x_Position011_10_cmle.ics	130	1	0	1.5162	0.6568976463985227	1.0	0.3152488468031736	1.0	1.1961505589055579	1.0	0.2784507447794009	2.3811794726185047	0.7499338886685177	0.8210035700119	0.7451937062012429	0.658085415840275	0.6218149412217033	0.968785926866303	210.0	4.037671283094762	151.0	0.3481644237376825
991	Feb25-FISH2-3L1-rep2-cp190-100x_Position011_10_cmle.ics	132	1	0	1.083	0.3213399840192626	1.0	0.43848300695427256	1.0	1.2466683216206906	1.0	0.3321150396970988	2.2136092627307473	0.8029959996595455	0.8650097880670695	0.7997957272959401	0.7159800834113541	0.5721997192757151	1.0049863159730306	168.0	3.145878130650301	118.0	0.27207550994070556
992	Feb25-FISH2-3L1-rep2-cp190-100x_Position012_11_cmle.ics	1	1	0	1.2995999999999999	0.4637908893475106	1.0	0.45028128923084076	1.0	1.0317500441073144	1.0	0.25214724833090585	2.1038063812632357	0.7471977477712319	0.82844568409711	0.7468762490659159	0.6610621622091306	0.6870310813626241	0.9703718640458127	156.0	2.901110908026349	92.0	0.21212666876732977
993	Feb25-FISH2-3L1-rep2-cp190-100x_Position012_11_cmle.ics	2	1	0	0.8664	3.5001762846750344	1.0	NA	0.0	1.401081809291592	1.0	0.2615459604580993	2.38045209858701	0.9179529844933796	0.9579055441478439	0.9169439920696736	0.867264391418254	0.3914935270875527	0.9724353783628085	112.0	2.1050538367136777	57.0	0.13142630564932387
994	Feb25-FISH2-3L1-rep2-cp190-100x_Position012_11_cmle.ics	3	1	0	1.2995999999999999	0.29641481216028204	1.0	0.2635567891114884	1.0	1.4903888148537288	1.0	0.30350133109819233	2.828253917459139	0.8979399623261592	0.9509188008496653	0.895966093543345	0.8259688990421226	0.4397797478485211	0.997115439283048	154.0	2.97344174031772	99.0	0.22826674139093092
995	Feb25-FISH2-3L1-rep2-cp190-100x_Position012_11_cmle.ics	4	1	0	1.2995999999999999	NA	0.0	NA	0.0	0.0	1.0	0.21733222042974418	2.9001551827225374	0.10566989733190695	0.34476041450446276	0.15935109933098085	0.03762633923581727	0.9237002061162228	0.9449773535687583	126.0	2.441326968929198	62.0	0.14295492895189613
996	Feb25-FISH2-3L1-rep2-cp190-100x_Position012_11_cmle.ics	5	1	0	1.083	3.3177118893787534	1.0	3.400371938663524	1.0	0.0	1.0	0.2893628805065309	2.101195413156337	0.16510063554640195	0.3320177493348419	0.16510063554640195	0.029801734272657362	0.9349542967694554	0.9812906917929483	138.0	2.592473196191471	82.0	0.18906942216218525
997	Feb25-FISH2-3L1-rep2-cp190-100x_Position012_11_cmle.ics	6	1	0	1.083	NA	0.0	0.1157931137383432	1.0	1.44445006175024	1.0	0.259770442543706	2.3438871158634447	0.9382518300203424	0.976325863753584	0.9360734250612677	0.8863465265653281	0.3204932911943636	0.9820255736355484	120.0	2.2838354843565924	63.0	0.1452606536124106
998	Feb25-FISH2-3L1-rep2-cp190-100x_Position012_11_cmle.ics	7	1	0	1.5162	0.33831744987413376	1.0	0.8764005855258286	1.0	0.10317500441073144	1.0	0.21873607297256814	1.982786483042224	0.35311854041033874	0.5853306455745938	0.35311854041033874	0.07133522387549755	0.8415988834484066	0.9457287150277918	192.0	3.6822230735790438	117.0	0.26976978528019113
999	Feb25-FISH2-3L1-rep2-cp190-100x_Position012_11_cmle.ics	8	1	0	0.8664	3.0482398542115954	1.0	3.0929742386173484	1.0	0.1459114905355603	1.0	0.24296698579674678	1.9456404892800194	0.3361329715061058	0.5217774762550882	0.3459294436906377	0.1681750339213026	0.8726656475955095	0.9806683678710948	124.0	2.27960531281637	64.0	0.14756637827292504
1000	Feb25-FISH2-3L1-rep2-cp190-100x_Position012_11_cmle.ics	10	1	0	1.5162	0.447591197950019	1.0	0.6075068061994016	1.0	1.3586516622891618	1.0	0.2792263383051301	2.9260964042285074	0.8659310839178741	0.9263777243015378	0.8634137183622617	0.7742605772020549	0.4434793919976784	0.9958887432566618	178.0	3.439570936725203	118.0	0.27207550994070556
1001	Feb25-FISH2-3L1-rep2-cp190-100x_Position012_11_cmle.ics	11	1	0	1.2995999999999999	3.6270469623591968	1.0	1.6892132085701956	2.0	0.32626801153583	1.0	0.2737484673717296	2.2496670883637337	0.43134669935342435	0.5678237877632037	0.42462171990608727	0.251764566468423	0.8161650955498593	0.9837253473095988	196.0	3.7013981508792417	135.0	0.31127282916945126
1002	Feb25-FISH2-3L1-rep2-cp190-100x_Position012_11_cmle.ics	12	1	0	1.2995999999999999	0.27509358802146044	1.0	0.23017471880929255	1.0	0.20635000882146287	1.0	0.28338543426035845	2.7938752967301017	0.3554792571307916	0.5139127321466276	0.3565533512655032	0.20394477136483397	0.8279943624866887	0.9940612030319776	168.0	3.21609387717156	109.0	0.25132398799607547
1003	Feb25-FISH2-3L1-rep2-cp190-100x_Position012_11_cmle.ics	13	1	0	1.2995999999999999	3.2534120625736023	1.0	0.39876290651326174	1.0	1.0389843448820495	1.0	0.29528601709160374	2.3914507790626542	0.7750181428246482	0.8522794969834169	0.7717686816936191	0.6812441103517	0.5809324610193177	1.0018320909462215	148.0	2.792545006904694	92.0	0.21212666876732977
1004	Feb25-FISH2-3L1-rep2-cp190-100x_Position012_11_cmle.ics	14	1	0	1.2995999999999999	0.4111426801978582	1.0	0.2917658807843955	1.0	1.7539750749824343	1.0	0.293128628165803	2.2209234316072	0.9170550983669795	0.9573059984569886	0.9169747331876045	0.8678876816253054	0.40358294949474594	0.9943414276346344	182.0	3.435340765184981	125.0	0.28821558256430674
1005	Feb25-FISH2-3L1-rep2-cp190-100x_Position012_11_cmle.ics	15	1	0	0.6497999999999999	0.13820822383711973	1.0	1.8344882718728814	1.0	0.0	1.0	0.3727573314562108	2.1419330511998953	0.178244445867213	0.3595887487461852	0.178244445867213	0.03108927161363297	0.9420342867996705	1.0098118301281107	96.0	1.770895790268267	54.0	0.12450913166778053
1006	Feb25-FISH2-3L1-rep2-cp190-100x_Position012_11_cmle.ics	16	1	0	1.083	2.1953607434499935	1.0	2.057031565750935	1.0	0.42540144110901373	1.0	0.2916962314675708	2.6722115475445274	0.48067069421536	0.5856325821532096	0.47570295039088045	0.35555479645914057	0.7849757119756275	1.0196868405696415	108.0	2.0624735105730605	57.0	0.13142630564932387
1007	Feb25-FISH2-3L1-rep2-cp190-100x_Position012_11_cmle.ics	17	1	0	1.2995999999999999	NA	0.0	0.24231109673128762	1.0	0.0	1.0	0.265730768021239	2.782414781747537	0.1054856584642851	0.24383979249827362	0.1054856584642851	0.03773600794974147	0.9343909498475441	0.9476980135551955	114.0	2.243370243986086	59.0	0.13603775497035278
1008	Feb25-FISH2-3L1-rep2-cp190-100x_Position012_11_cmle.ics	18	1	0	1.2995999999999999	0.4873195490631846	1.0	0.34220661784142004	1.0	2.2224576109144727	1.0	0.28338543426035845	2.375217861772667	0.9911715515586873	0.999940595326223	0.9911532731975251	0.9691598351291824	0.26264639391564637	0.9939487336430853	168.0	3.1926886283311404	109.0	0.25132398799607547
1009	Feb25-FISH2-3L1-rep2-cp190-100x_Position012_11_cmle.ics	19	1	0	1.2995999999999999	2.9899326705267253	1.0	2.4666547758675135	2.0	0.9590684260691023	1.0	0.2750630861314419	2.9285545605493026	0.6755264465005603	0.7655825853923369	0.6738861743539984	0.5560060528352451	0.6804453558665233	1.0000128602093499	146.0	2.841470590355645	87.0	0.20059804546475749
1010	Feb25-FISH2-3L1-rep2-cp190-100x_Position012_11_cmle.ics	19	2	0	1.2995999999999999	0.3524908412789307	1.0	0.16721951582441358	1.0	2.9100400466294234	1.0	0.2814227162111093	3.2267091009471027	0.9907243765233161	0.9969389287405713	0.9904875766711716	0.9760023564473091	0.18508571603150817	1.003693297405189	146.0	2.8180653415152253	88.0	0.20290377012527194
1011	Feb25-FISH2-3L1-rep2-cp190-100x_Position012_11_cmle.ics	21	1	0	2.166	0.25480261370756996	2.0	0.5051295214869724	1.0	2.8158	1.0	0.2743737768498416	3.2380060385427383	0.9887465532183093	0.9972488773339636	0.9837296147482865	0.9443630347435594	0.22827770466913075	0.9864101148819949	346.0	6.749285809258446	317.0	0.7309147173830819
1012	Feb25-FISH2-3L1-rep2-cp190-100x_Position012_11_cmle.ics	22	1	0	1.2995999999999999	4.225281583182037	1.0	0.2795358625918748	1.0	0.6275890508929507	1.0	0.2876507629637746	2.259089666058292	0.5006423725760941	0.6053871245322286	0.4961797842748794	0.38293410177903187	0.7933187543644235	0.9980333141072486	188.0	3.4992112543959073	130.0	0.29974420586687905
1013	Feb25-FISH2-3L1-rep2-cp190-100x_Position012_11_cmle.ics	22	2	0	1.2995999999999999	0.18492651609122213	2.0	5.530040526387639	1.0	0.5158750220536572	1.0	0.19859334534625583	3.2210493790405974	0.45914630485681696	0.5600908526945628	0.45914630485681696	0.31417422104820797	0.7912968762045419	0.7899351153829266	134.0	2.5264876212104337	65.0	0.14987210293343953
1014	Feb25-FISH2-3L1-rep2-cp190-100x_Position012_11_cmle.ics	23	1	0	1.083	NA	0.0	0.28072216648462167	1.0	0.41270001764292574	1.0	0.2916962314675708	2.7464383478136583	0.5553979014486661	0.6613327027169058	0.5494420796328411	0.40969047243680695	0.7293585651434967	1.010157693936423	108.0	2.0624735105730605	57.0	0.13142630564932387
1015	Feb25-FISH2-3L1-rep2-cp190-100x_Position012_11_cmle.ics	24	1	0	0.8664	0.3171481031975006	1.0	0.2836727663761292	1.0	0.3634229110571259	1.0	0.32238678937204435	2.279933939712111	0.5371650977552498	0.6678584359160029	0.5341600289645184	0.3438902968863143	0.7618835790379291	1.0025702380495034	102.0	1.9283872748408741	55.0	0.12681485632829495
1016	Feb25-FISH2-3L1-rep2-cp190-100x_Position012_11_cmle.ics	25	1	0	1.5162	2.863038254703018	1.0	0.43404101129757433	1.0	0.6952437723139506	1.0	0.30585216939996784	2.3020597984747595	0.6168984127828144	0.7611809746630155	0.612798766383963	0.4245473639433175	0.7173787743867172	0.9819593261817956	208.0	3.899354875822354	156.0	0.35969304704025484
1017	Feb25-FISH2-3L1-rep2-cp190-100x_Position012_11_cmle.ics	26	1	0	1.7328	0.4319788421673471	1.0	0.20647385675057364	1.0	0.23070632344123612	1.0	0.23131185578647612	2.8605974390251103	0.3803278427120374	0.5630969655414347	0.3685679205268445	0.21058233540095356	0.8290617185198705	0.8697191257951814	198.0	3.7929040604708097	126.0	0.2905213072248212
1018	Feb25-FISH2-3L1-rep2-cp190-100x_Position012_11_cmle.ics	29	1	0	1.5162	0.1251214180772187	1.0	0.22046713089762673	1.0	0.10317500441073144	1.0	0.28230249772101607	2.658941251453871	0.34020167244180954	0.536212742908446	0.33989745720582015	0.09536034665697135	0.8506791467523862	0.9863948342019748	194.0	3.7035132366493526	135.0	0.31127282916945126
1019	Feb25-FISH2-3L1-rep2-cp190-100x_Position012_11_cmle.ics	32	1	0	1.083	0.23099570426078056	1.0	0.14792316945215694	1.0	0.5097226605744432	1.0	0.33325790402179883	2.3921478502430045	0.5889046296820989	0.7127953759845866	0.586320621068737	0.40252734175780586	0.7300087625677428	0.992985934380713	138.0	2.615878445031891	88.0	0.20290377012527194
1020	Feb25-FISH2-3L1-rep2-cp190-100x_Position012_11_cmle.ics	33	1	0	1.2995999999999999	0.08360408946259494	1.0	0.38340495395627494	1.0	0.6921189703237084	1.0	0.3345968221641887	2.301614803955751	0.6328406231085343	0.7362181835557963	0.6320442164951737	0.48349447293810327	0.6936371780385441	1.0004514043920996	176.0	3.3246597782932152	127.0	0.29282703188533565
1021	Feb25-FISH2-3L1-rep2-cp190-100x_Position012_11_cmle.ics	34	1	0	1.083	0.38071867414205957	1.0	0.3604459549040497	1.0	1.1179489136237186	1.0	0.2595039307669265	2.540333449579032	0.7849373092563978	0.8634833144992043	0.7849373092563978	0.6563002083285288	0.5239504884917413	0.9402946007647327	150.0	2.8372404188154228	88.0	0.20290377012527194
1022	Feb25-FISH2-3L1-rep2-cp190-100x_Position012_11_cmle.ics	35	1	0	1.5162	0.2605551169094983	1.0	0.463410996970483	1.0	0.3095250132321943	1.0	0.26948501414881976	2.908798677796286	0.42236893721272767	0.5427735054438334	0.41668455372408536	0.24358471433752507	0.8172201213526811	0.976053297722769	198.0	3.839714558151649	136.0	0.31357855382996574
1023	Feb25-FISH2-3L1-rep2-cp190-100x_Position012_11_cmle.ics	36	1	0	1.2995999999999999	0.26248125300018704	1.0	0.31899722872084985	1.0	1.3842379406474168	1.0	0.33269332524203793	2.180767980800484	0.8669603372326578	0.9248295302707689	0.8655120988250304	0.7799625871744696	0.4495001722178468	0.9979053826999126	166.0	3.124587967579992	116.0	0.2674640606196767
1024	Feb25-FISH2-3L1-rep2-cp190-100x_Position012_11_cmle.ics	38	1	0	0.8664	0.3703273447970055	1.0	0.46408462931961275	1.0	1.6203042651151571	1.0	0.3176904155016142	2.3187214237776916	0.9560370274840225	0.9799028458430058	0.954632734359327	0.909516235348064	0.343471891911487	1.0098902612669294	100.0	1.8836918629301451	53.0	0.12220340700726606
1025	Feb25-FISH2-3L1-rep2-cp190-100x_Position012_11_cmle.ics	39	1	0	1.2995999999999999	0.8542797243746104	1.0	0.32249144327070917	1.0	0.5556144027286182	1.0	0.30300855069345994	2.493303681552011	0.5394824047974576	0.6535697459934682	0.5372146319260898	0.3936143029393211	0.7466299448573007	1.0001143067787346	180.0	3.4140506021146724	125.0	0.28821558256430674
1026	Feb25-FISH2-3L1-rep2-cp190-100x_Position012_11_cmle.ics	40	1	0	1.7328	0.1736031489520685	1.0	0.28387751120919635	1.0	0.10317500441073144	1.0	0.31037117895333227	2.5075745865603136	0.28446918077189226	0.42885192590988785	0.26682968868737555	0.07327500201654844	0.8963446442413233	0.9853670058871344	272.0	5.1657713150827425	235.0	0.5418452952208966
1027	Feb25-FISH2-3L1-rep2-cp190-100x_Position012_11_cmle.ics	42	1	0	1.9493999999999998	0.33286362846155837	1.0	0.2728890683726043	1.0	0.10317500441073144	1.0	0.20044015628372377	4.5978057229352425	0.3105451866773905	0.43457835038372783	0.3105451866773905	0.09304178536798034	0.8680203258717261	0.9386313887286483	192.0	3.846059815461982	112.0	0.25824116197761887
1028	Feb25-FISH2-3L1-rep2-cp190-100x_Position012_11_cmle.ics	43	1	0	1.2995999999999999	0.288815315986046	1.0	2.2190960452043407	1.0	1.7763106057964917	1.0	0.2988952823564744	2.9636343132888867	0.9331534346447001	0.9648487430762676	0.9311177389575345	0.8904843062065048	0.3409714018742013	0.9929272457236026	162.0	3.1288181391202143	106.0	0.24440681401453213
1029	Feb25-FISH2-3L1-rep2-cp190-100x_Position012_11_cmle.ics	44	1	0	1.083	0.21569715206935042	1.0	0.28812800441485253	1.0	0.0	1.0	0.22932998069888505	2.149318250083146	0.07645122807611279	0.22678161989288706	0.07645122807611279	0.027793524151176467	0.9642433437621719	0.9002085658332353	138.0	2.6158784450318904	73.0	0.16831790021755516
1030	Feb25-FISH2-3L1-rep2-cp190-100x_Position012_11_cmle.ics	45	1	0	1.2995999999999999	0.5189721519866402	1.0	0.36660337696345924	1.0	1.104642543499924	1.0	0.22542318143751228	1.7951113913492998	0.7569793327517222	0.8538062934328089	0.7542267079811077	0.6545869558677537	0.562434077978327	0.9370540595552669	206.0	3.8780647127520447	132.0	0.30435565518790797
1031	Feb25-FISH2-3L1-rep2-cp190-100x_Position012_11_cmle.ics	46	1	0	1.5162	0.46715371440817827	1.0	0.45841159457674424	1.0	1.6237047143221965	1.0	0.27708847204661974	2.149897202979802	0.8933071121388283	0.9471217916855762	0.888228556609686	0.8082719224313675	0.46646166333558187	0.9830183942883814	200.0	3.8141942235411186	140.0	0.3228014524720236
1032	Feb25-FISH2-3L1-rep2-cp190-100x_Position012_11_cmle.ics	47	1	0	1.083	3.3933679090229365	1.0	3.437519669749858	1.0	2.166	1.0	0.3419052318925926	2.2392295651646883	0.9837680901145738	0.9959940002821649	0.9787188226296288	0.9496001425675525	0.31234080535350395	0.9956939385707885	182.0	3.3885302675041418	135.0	0.31127282916945126
1033	Feb25-FISH2-3L1-rep2-cp190-100x_Position012_11_cmle.ics	48	1	0	0.8664	0.4006840600953158	1.0	0.3470026577517562	1.0	0.20635000882146287	1.0	0.3191784862749187	2.062878318313916	0.38377867108063374	0.5253690504340777	0.37473679469423143	0.19098289587767006	0.8415740398246971	0.9971158350005641	140.0	2.5903581104213598	88.0	0.20290377012527194
1034	Feb25-FISH2-3L1-rep2-cp190-100x_Position012_11_cmle.ics	50	1	0	1.083	0.3200773057071418	1.0	0.3765967434637931	1.0	0.0	1.0	0.2373967594247948	2.929775237029776	0.10782456070367194	0.30029718571115144	0.10782456070367194	0.038454634302012486	0.9653085421942231	0.9067523206390511	106.0	2.0177780986623315	50.0	0.11528623302572269
1035	Feb25-FISH2-3L1-rep2-cp190-100x_Position012_11_cmle.ics	51	1	0	1.5162	0.17601254263397828	1.0	0.3570566167719374	1.0	0.2918229810711206	1.0	0.3057577128210344	2.3373960396759377	0.404136891040418	0.573814737974489	0.404136891040418	0.19243699093284156	0.8265150323889587	0.9817626918028566	252.0	4.789032942496713	208.0	0.4795907293870064
1036	Feb25-FISH2-3L1-rep2-cp190-100x_Position012_11_cmle.ics	53	1	0	1.9493999999999998	0.13710119657517983	1.0	0.4639301153564941	1.0	0.10317500441073144	1.0	0.252775212526449	3.4792279331860683	0.32531318888112265	0.54989851604925	0.3241034464218506	0.063743346416474	0.8700425856588611	0.9749987250283835	214.0	4.1972778534374795	148.0	0.3412472497561391
1037	Feb25-FISH2-3L1-rep2-cp190-100x_Position012_11_cmle.ics	54	1	0	1.083	2.037353342130454	1.0	0.3720872384395786	1.0	0.5097226605744432	1.0	0.3281041094588522	2.207229749199602	0.49887978325108484	0.6463576208233779	0.49395976151664694	0.3561284415961414	0.7579991914892167	0.9825410041114458	128.0	2.4158066343186673	78.0	0.17984652352012742
1038	Feb25-FISH2-3L1-rep2-cp190-100x_Position012_11_cmle.ics	54	2	0	0.8664	1.1591799311055593	1.0	2.3324649595227225	1.0	1.0987399361686254	1.0	0.3342165194944566	2.0641580481931454	0.7224393184913919	0.7765111761159369	0.7208985552553424	0.6533133852875719	0.6176125876156845	0.9795250427934454	102.0	1.904982026000454	56.0	0.12912058098880944
1039	Feb25-FISH2-3L1-rep2-cp190-100x_Position012_11_cmle.ics	55	1	0	1.2995999999999999	5.190764508470644	1.0	0.531420995998136	1.0	1.3116988911569	1.0	0.25750700549579564	1.7594297803038883	0.8540413266755977	0.9243372711403401	0.8495595339585109	0.7483538342873381	0.5355189158073873	0.9462762792863803	188.0	3.522616503236327	123.0	0.2836041332432778
1040	Feb25-FISH2-3L1-rep2-cp190-100x_Position012_11_cmle.ics	57	1	0	1.5162	0.9261704143252266	1.0	0.4347879134369958	1.0	1.1736910802652911	1.0	0.23069804951258685	3.066135807874945	0.7861123902377058	0.8568921987392223	0.7822538387030186	0.6879257506708798	0.5848238551487523	0.8425383781801006	156.0	2.9713266545476085	88.0	0.20290377012527194
1041	Feb25-FISH2-3L1-rep2-cp190-100x_Position012_11_cmle.ics	58	1	0	1.083	0.3338936245161567	1.0	0.38643588964922815	1.0	1.0841098665386142	1.0	0.29778726282751644	2.4859058764349053	0.792170300654822	0.8528997582556856	0.7873823550120872	0.7153636726359518	0.5203257206234965	0.9936030362924136	140.0	2.6839791057830396	85.0	0.19598659614372857
1042	Feb25-FISH2-3L1-rep2-cp190-100x_Position012_11_cmle.ics	59	1	0	1.083	2.9246695611964753	1.0	2.821070492594556	1.0	1.0368959615364501	1.0	0.26182090496753924	2.7638050170982296	0.8015900186389745	0.8677964167522538	0.7967971394879988	0.7069116360454943	0.5740884940016375	0.9902139636111148	138.0	2.6392836938723105	78.0	0.17984652352012742
1043	Feb25-FISH2-3L1-rep2-cp190-100x_Position012_11_cmle.ics	60	1	0	1.2995999999999999	3.313747045484438	1.0	0.16275917400953888	1.0	1.7345341872721707	1.0	0.2986476516318797	3.184190833782494	0.9274607703281027	0.962745185449358	0.9249108416547789	0.8730340584878745	0.3685783601942187	0.9923765274235549	160.0	3.1075279760499055	104.0	0.2397953646935032
1044	Feb25-FISH2-3L1-rep2-cp190-100x_Position012_11_cmle.ics	61	1	0	1.2995999999999999	0.30660846056796903	1.0	0.16482062586213647	1.0	1.7539750749824343	1.0	0.298179806429609	2.4958013425205103	0.917970609833843	0.9591709100299389	0.917268538319386	0.8665136096966567	0.4161244281231513	1.000902320266697	180.0	3.4140506021146724	124.0	0.28590985790379225
1045	Feb25-FISH2-3L1-rep2-cp190-100x_Position012_11_cmle.ics	63	1	0	1.2995999999999999	0.2669631383425871	1.0	0.35326799424504945	1.0	0.8318234787411565	1.0	0.32271137869375155	2.706462740301208	0.6751823397084121	0.7832045084806452	0.6704496804676615	0.5467427939814274	0.6717975650910748	1.002574133685567	180.0	3.437455850955092	129.0	0.29743848120636457
1046	Feb25-FISH2-3L1-rep2-cp190-100x_Position012_11_cmle.ics	64	1	0	0.8664	0.36060895190638653	1.0	0.5823696941630476	1.0	0.10317500441073144	1.0	0.30414293636913303	2.088257059318168	0.3816853402951521	0.5783295260886907	0.3889553645889989	0.13028935059284238	0.8580230022834113	1.0001830789379678	104.0	1.9496774379111828	55.0	0.12681485632829495
1047	Feb25-FISH2-3L1-rep2-cp190-100x_Position012_11_cmle.ics	66	1	0	1.5162	0.24811894853660602	1.0	0.2549074489303957	1.0	1.3452374738224686	1.0	0.25353326011043587	2.8673361625593845	0.8322683575373288	0.8977664143996728	0.8286848026181223	0.7571405195336469	0.5212149911154438	0.9852952269888199	190.0	3.6375276616683156	124.0	0.28590985790379225
1048	Feb25-FISH2-3L1-rep2-cp190-100x_Position012_11_cmle.ics	67	1	0	1.2995999999999999	0.5615351824619326	1.0	0.2919611431965999	1.0	0.687545504971255	1.0	0.2867352672132239	2.4082258844291564	0.6017503318747235	0.7129283642263632	0.6030040808299326	0.4788460592949506	0.7106613731876468	0.9875105172121107	158.0	3.039427315298757	100.0	0.23057246605144538
1049	Feb25-FISH2-3L1-rep2-cp190-100x_Position012_11_cmle.ics	68	1	0	0.8664	0.5279462073740545	1.0	NA	0.0	1.0161559471409798	1.0	0.2645999334001833	2.2972148243400516	0.8086739651486687	0.8787814989959188	0.8061637623890653	0.7277806568633802	0.5235419802687303	0.9907787744067833	118.0	2.2391400724458643	62.0	0.14295492895189613
1050	Feb25-FISH2-3L1-rep2-cp190-100x_Position012_11_cmle.ics	69	1	0	1.083	0.4760853015636171	1.0	0.40770743543330534	1.0	0.0	1.0	0.3211068079082337	2.5405981461632843	0.2065035952747817	0.393158277692176	0.19638118472864236	0.029901771956856702	0.9203812106276276	0.9890988657259355	146.0	2.7712548438343854	94.0	0.2167381180883587
1051	Feb25-FISH2-3L1-rep2-cp190-100x_Position012_11_cmle.ics	70	1	0	1.2995999999999999	0.10930816504654792	1.0	0.1782429985482285	1.0	1.9024530800922566	1.0	0.2965696386911721	2.2378050692894544	0.938540439288196	0.9733753285597753	0.9370977975165413	0.8924891990694583	0.350538460932836	0.992206420510596	188.0	3.522616503236327	132.0	0.30435565518790797
1052	Feb25-FISH2-3L1-rep2-cp190-100x_Position012_11_cmle.ics	71	1	0	1.2995999999999999	0.379827803127625	1.0	0.20038895949285376	1.0	0.8318234787411565	1.0	0.2737484673717296	2.363458930059674	0.6527262983968204	0.7572418464103365	0.6562169725658316	0.5410917102070587	0.6578712645102021	0.9872256319159824	196.0	3.6779929020388216	135.0	0.31127282916945126
1053	Feb25-FISH2-3L1-rep2-cp190-100x_Position012_11_cmle.ics	72	1	0	1.083	4.376836713612272	1.0	0.2683153683815782	1.0	1.4426656410597385	1.0	0.27481492814606734	2.5591314949215107	0.8986681205701379	0.94040479343073	0.8957974030020139	0.8349337398328753	0.4875329578507999	1.0132048407884406	114.0	2.173154497464827	60.0	0.13834347963086724
1054	Feb25-FISH2-3L1-rep2-cp190-100x_Position012_11_cmle.ics	73	1	0	1.083	0.43644523373493554	1.0	0.34159666615652906	1.0	1.5897231072394298	1.0	0.30588112908599374	2.2951520547783066	0.8959811322541842	0.9375716301846047	0.8930638301902877	0.8494084885912652	0.4631935639131763	1.0034411075726368	142.0	2.705269268853348	88.0	0.20290377012527194
1055	Feb25-FISH2-3L1-rep2-cp190-100x_Position012_11_cmle.ics	74	1	0	1.2995999999999999	0.18842114642746666	1.0	0.24346145873731515	1.0	1.4686736615067262	1.0	0.28877185231211383	2.9960626471791256	0.8852318068749061	0.9411634584884556	0.8845640160937578	0.7997838027346033	0.4712365481463914	0.9879131595275694	178.0	3.4161656878847837	120.0	0.2766869592617345
1056	Feb25-FISH2-3L1-rep2-cp190-100x_Position012_11_cmle.ics	75	1	0	0.8664	0.38892562050510915	1.0	2.3585860177857167	1.0	1.9711556915503592	1.0	0.29335409900733317	1.9880193724550481	0.9717376793158604	0.989426818977569	0.9707552991851283	0.94289600624693	0.29971056040686767	0.9700998975257913	134.0	2.456271874689174	79.0	0.18215224818064185
1057	Feb25-FISH2-3L1-rep2-cp190-100x_Position012_11_cmle.ics	76	1	0	0.8664	0.4218385928204752	1.0	0.2650115375085857	1.0	0.0	1.0	0.2374544214940943	1.3682862269722254	0.2670693462674828	0.46866460284968087	0.27359356250441164	0.03187488025491837	0.9130858540664398	0.920031390584477	166.0	3.0543722210587325	98.0	0.2259610167304165
1058	Feb25-FISH2-3L1-rep2-cp190-100x_Position012_11_cmle.ics	77	1	0	1.2995999999999999	2.2611315434306656	1.0	0.06576809233073819	1.0	2.0050629912504507	1.0	0.27462088780918464	2.2797731898303293	0.9559011175456062	0.9817575052231585	0.9551649676795154	0.9003849012156989	0.4153567159005242	0.9932340061247439	186.0	3.5013263401660186	125.0	0.28821558256430674
1059	Feb25-FISH2-3L1-rep2-cp190-100x_Position012_11_cmle.ics	78	1	0	0.8664	0.27138976963003464	1.0	0.2039424907889067	1.0	0.913592684735068	1.0	0.2827433388230814	2.187487505420005	0.7868767139740177	0.8358188041715876	0.7809716356066216	0.7074884400584502	0.5395925085582103	1.025228716428387	100.0	1.8836918629301451	50.0	0.11528623302572269
1060	Feb25-FISH2-3L1-rep2-cp190-100x_Position012_11_cmle.ics	79	1	0	1.5162	0.2929086190555269	1.0	0.14616904861725416	1.0	0.687545504971255	1.0	0.26355615600940024	2.6263414702665067	0.6427184111902395	0.7415722140662186	0.6421257078245963	0.4899012465007705	0.6805805928304379	0.9721972576560949	170.0	3.260789289082289	107.0	0.2467125386750466
1061	Feb25-FISH2-3L1-rep2-cp190-100x_Position012_11_cmle.ics	80	1	0	1.2995999999999999	0.6059814938902915	1.0	0.3444659928397472	1.0	1.1926825638357912	1.0	0.27676277301857954	2.5469277644228203	0.8216853074256165	0.8941688049673868	0.8200399584745265	0.7146396881671988	0.5538327712742095	0.9911656250333922	162.0	3.0820076414393744	102.0	0.23518391537247432
1062	Feb25-FISH2-3L1-rep2-cp190-100x_Position012_11_cmle.ics	81	1	0	1.2995999999999999	0.14307230480366517	1.0	0.19966883755282494	1.0	0.9479040472602467	1.0	0.23307765565509456	2.327743527886718	0.7615333903749316	0.8444798227034912	0.761491310507343	0.6791339963250249	0.5432030973267107	0.9726297163916602	136.0	2.5711830331211623	72.0	0.16601217555704068
1063	Feb25-FISH2-3L1-rep2-cp190-100x_Position012_11_cmle.ics	84	1	0	1.2995999999999999	0.2682421691058001	1.0	0.18304143635859055	1.0	0.5158750220536572	1.0	0.293128628165803	2.3071969342139225	0.5081891211382439	0.5989368930098717	0.5081891211382439	0.38428919707445747	0.7502529475834463	0.9743029412497544	182.0	3.458746014025401	125.0	0.28821558256430674
1064	Feb25-FISH2-3L1-rep2-cp190-100x_Position012_11_cmle.ics	85	1	0	1.2995999999999999	NA	0.0	2.067198057917464	1.0	1.6149442640886529	1.0	0.3389058544496336	2.4835895417424774	0.8880591855078476	0.9302050442892592	0.8777570351932518	0.8239415520062688	0.478611072009383	1.0072534144361487	178.0	3.3927604390443635	130.0	0.29974420586687905
1065	Feb25-FISH2-3L1-rep2-cp190-100x_Position012_11_cmle.ics	86	1	0	1.5162	4.031628796350892	1.0	0.4253904185625496	1.0	1.4430823792346341	1.0	0.2720111564350147	2.4495695821976495	0.8434549311592696	0.9120876835406181	0.8421377369216477	0.7756090290198688	0.4438815703076532	0.9852397659019803	206.0	3.9482804592733043	145.0	0.33433007577459584
1066	Feb25-FISH2-3L1-rep2-cp190-100x_Position012_11_cmle.ics	87	1	0	0.8664	3.139636251606071	1.0	NA	0.0	1.596767904061546	1.0	0.3324903357742127	2.3396990709497056	0.9077913672276035	0.9511672543855734	0.9055595232781324	0.856514752488506	0.42809644196901436	0.9902026538604823	96.0	1.817706287949107	51.0	0.11759195768623716
1067	Feb25-FISH2-3L1-rep2-cp190-100x_Position012_11_cmle.ics	90	1	0	0.8664	2.346574540909392	1.0	2.0972810819709484	1.0	0.0	1.0	0.1557087040452072	2.2376166944492253	0.16826666666666668	0.35186666666666666	0.14131358024691357	0.03106172839506173	0.9419491308684333	0.7230220116938662	122.0	2.2115046520652215	50.0	0.11528623302572269
1068	Feb25-FISH2-3L1-rep2-cp190-100x_Position012_11_cmle.ics	91	1	0	1.083	0.1818772830445917	1.0	NA	0.0	0.4773698211006071	1.0	0.2840257821051629	2.7685772328345433	0.5650245714970634	0.7056747506226111	0.562614034386778	0.40975801403705037	0.7301486556005862	1.0049475749607	132.0	2.5286027069805446	76.0	0.1752350741990985
1069	Feb25-FISH2-3L1-rep2-cp190-100x_Position012_11_cmle.ics	92	1	0	0.8664	4.2212834840514155	1.0	0.39280906929244386	1.0	0.6190500264643886	1.0	0.3161797036095224	2.3123075362146017	0.6594965229936295	0.7504579274124265	0.6606312103872526	0.5303366779595079	0.6732930206575751	0.9758290200433719	110.0	2.060358424802949	61.0	0.1406492042913817
1070	Feb25-FISH2-3L1-rep2-cp190-100x_Position012_11_cmle.ics	93	1	0	1.5162	5.056924428227458	1.0	0.38339575375972373	1.0	0.4332	1.0	0.30287320143119645	2.8040722895488623	0.5802299774910614	0.6951615637207945	0.5661411952995344	0.33896648099748894	0.7209581394431496	1.002154555033413	196.0	3.795019146240921	142.0	0.3274129017930525
1071	Feb25-FISH2-3L1-rep2-cp190-100x_Position012_11_cmle.ics	93	2	0	1.5162	0.4222329558182876	1.0	0.4195555366490438	2.0	1.1368333649278028	1.0	0.2788066178289909	2.86355860095968	0.6665720581684583	0.7592154590286072	0.6656062630825814	0.5822049298911608	0.7023450438947619	1.0032960050063084	172.0	3.3288899498334374	112.0	0.25824116197761887
1072	Feb25-FISH2-3L1-rep2-cp190-100x_Position012_11_cmle.ics	94	1	0	1.2995999999999999	0.4104923762025387	1.0	0.3680486376351567	1.0	1.4686736615067262	1.0	0.293128628165803	2.77579022108043	0.8853344878455519	0.9461347893015201	0.8831617599897377	0.8052522288499776	0.5368631417167912	0.9907346576963774	182.0	3.5055565117062404	125.0	0.28821558256430674
1073	Feb25-FISH2-3L1-rep2-cp190-100x_Position012_11_cmle.ics	97	1	0	1.2995999999999999	0.2324957222466956	1.0	0.05804507799280661	1.0	0.0	1.0	0.2104907718103384	2.4302586320936963	0.11594358652160973	0.2650954002843821	0.11594358652160973	0.02934344102377567	0.9603193965050806	0.9289572416521118	142.0	2.681864020012928	73.0	0.16831790021755516
1074	Feb25-FISH2-3L1-rep2-cp190-100x_Position012_11_cmle.ics	98	1	0	1.7328	0.4751793657993343	1.0	0.2233366796861151	1.0	2.0882816400110276	1.0	0.3115120277172157	3.0507870225073095	0.9273525808236504	0.9664651015729981	0.926488024662082	0.8750716346533871	0.4202777100996503	0.9941768077618888	212.0	4.129177192686331	162.0	0.37352739500334153
1075	Feb25-FISH2-3L1-rep2-cp190-100x_Position012_11_cmle.ics	99	1	0	1.2995999999999999	0.29863934602650116	1.0	0.35915740712747046	1.0	0.6016084874694266	1.0	0.298179806429609	2.485030495935976	0.5621800124952332	0.6706613548402801	0.5592428213262798	0.4389478040033429	0.7588737848496584	0.9841447682335692	180.0	3.4374558509550925	124.0	0.28590985790379225
1076	Feb25-FISH2-3L1-rep2-cp190-100x_Position012_11_cmle.ics	100	1	0	1.9493999999999998	0.3512487880121159	1.0	0.3670213657009778	1.0	1.5837581932427913	1.0	0.2441586642229003	2.6073948878461946	0.8102308014140569	0.8825246519554595	0.8079162620380997	0.7107727797886592	0.5636286553229574	0.93198015284803	316.0	6.032044132916679	261.0	0.6017941363942725
1077	Feb25-FISH2-3L1-rep2-cp190-100x_Position012_11_cmle.ics	102	1	0	0.8664	NA	0.0	3.3226132860251174	1.0	0.0	1.0	0.23473931077125812	1.8454175635468315	0.10733163256798893	0.28989712037083354	0.10733163256798893	0.03844229903456555	0.9544913380174508	0.9456055342513524	112.0	2.1050538367136777	54.0	0.12450913166778053
1078	Feb25-FISH2-3L1-rep2-cp190-100x_Position012_11_cmle.ics	103	1	0	1.083	NA	0.0	0.10970948964984943	1.0	1.5386823371520422	1.0	0.28668396502484983	2.479207458094817	0.9007260065090239	0.9428127631489109	0.8997359976330822	0.8473338036823779	0.39870651665212387	0.9923064348034853	144.0	2.7031541830832366	87.0	0.20059804546475749
1079	Feb25-FISH2-3L1-rep2-cp190-100x_Position012_11_cmle.ics	105	1	0	1.2995999999999999	5.509733659784271	1.0	0.1186062918479351	1.0	0.41270001764292574	1.0	0.3165698478411526	2.220981552820597	0.41138878397732415	0.5644021972844316	0.4057871296569828	0.26176328710161134	0.8379529487924429	0.9982920794121541	222.0	4.165412261516615	175.0	0.40350181559002946
1080	Feb25-FISH2-3L1-rep2-cp190-100x_Position012_11_cmle.ics	105	2	0	1.2995999999999999	0.26456737761810545	1.0	0.31213721747110157	2.0	0.639412489864916	1.0	0.27749897348668884	2.8976305154062754	0.4833053499912124	0.5819251292905194	0.4833053499912124	0.372379132528859	0.7998282883421347	0.9956685949443497	150.0	2.884050916496262	91.0	0.20982094410681532
1081	Feb25-FISH2-3L1-rep2-cp190-100x_Position012_11_cmle.ics	106	1	0	1.2995999999999999	0.5045178754275594	1.0	0.5326561343276994	1.0	0.7748934119142009	1.0	0.16602887892757964	1.1836687623568583	0.6906142318000328	0.8785529362431402	0.6895932469142555	0.530365184415395	0.63703419196542	0.6799558644998773	202.0	3.8120791377710077	110.0	0.2536297126565899
1082	Feb25-FISH2-3L1-rep2-cp190-100x_Position012_11_cmle.ics	107	1	0	1.2995999999999999	0.2537252424198171	1.0	0.05252434479435586	1.0	1.0622516852075932	1.0	0.2938803076779628	2.1379496060465275	0.7642918164667355	0.8391636706652903	0.7609101911508205	0.6745274623571709	0.61934405801341	0.996945219706719	168.0	3.145878130650301	111.0	0.2559354373171044
1083	Feb25-FISH2-3L1-rep2-cp190-100x_Position012_11_cmle.ics	108	1	0	1.083	0.28340863148722245	1.0	0.2746554409451095	1.0	1.663646957482313	1.0	0.31013286501782295	2.106176255309335	0.9208550303518513	0.9570902500071924	0.9187932142274903	0.8677273032404078	0.47735149253786324	0.9996390377045892	158.0	2.9458063199370774	104.0	0.2397953646935032
1084	Feb25-FISH2-3L1-rep2-cp190-100x_Position012_11_cmle.ics	110	1	0	0.8664	0.5447145325880094	1.0	0.6728928878218339	1.0	0.23070632344123612	1.0	0.2760730602062183	2.0945780244964167	0.4211648215636389	0.5565220380939283	0.4211648215636389	0.26543697999037336	0.8416901813595021	1.001557233945678	110.0	2.0369531759625294	57.0	0.13142630564932387
1085	Feb25-FISH2-3L1-rep2-cp190-100x_Position012_11_cmle.ics	111	1	0	0.8664	0.5680185292563966	1.0	0.7146359100963149	1.0	0.20635000882146287	1.0	0.282425622565585	2.087612299084189	0.36745521621724414	0.4884379872969992	0.36745521621724414	0.25501083938690905	0.857925038650423	0.9882980871424847	104.0	1.949677437911183	53.0	0.12220340700726606
1086	Feb25-FISH2-3L1-rep2-cp190-100x_Position012_11_cmle.ics	112	1	0	1.5162	0.39259614443906415	1.0	0.4828230620714192	1.0	1.0317500441073144	1.0	0.26161726395200086	2.9278781555672646	0.6882800018716703	0.7632905300169118	0.6882800018716703	0.617397175114807	0.6455817835186334	0.9814899868949217	198.0	3.816309309311229	134.0	0.30896710450893683
1087	Feb25-FISH2-3L1-rep2-cp190-100x_Position012_11_cmle.ics	113	1	0	1.2995999999999999	0.11614615990389493	1.0	0.1468772091951019	1.0	0.0	1.0	0.2761165418194154	2.5678360884642197	0.14533356680091053	0.3154584719547073	0.1665402050623553	0.030414015836883985	0.9504185891379052	0.9641347676983206	160.0	3.0373122295286463	100.0	0.23057246605144538
1088	Feb25-FISH2-3L1-rep2-cp190-100x_Position012_11_cmle.ics	114	1	0	1.083	3.1955058723761454	1.0	3.0227100492970034	1.0	0.46141264688247224	1.0	0.28668396502484983	2.3169674188759948	0.5386770853504346	0.6542242371085875	0.5386770853504346	0.38067113941064573	0.7531850439711688	0.9983303670836617	144.0	2.7031541830832366	87.0	0.20059804546475749
1089	Feb25-FISH2-3L1-rep2-cp190-100x_Position012_11_cmle.ics	116	1	0	1.2995999999999999	4.391453720377758	1.0	0.2712796807284925	1.0	0.9479040472602467	1.0	0.3030156631554313	2.7719217817883948	0.7534773878756983	0.844154763267132	0.7516151517358329	0.6324164334536678	0.6209835226538785	0.9946439133988786	152.0	2.9053410795665715	97.0	0.22365529206990203
1090	Feb25-FISH2-3L1-rep2-cp190-100x_Position012_11_cmle.ics	117	1	0	1.083	2.9955520273669554	1.0	0.140243853223095	1.0	0.0	1.0	0.2721093876902648	2.24937909119408	0.182259775324237	0.3688286485704643	0.17816161226556096	0.0332734680102213	0.9314632874932608	0.9814317702037091	142.0	2.658458771172508	83.0	0.1913751468226997
1091	Feb25-FISH2-3L1-rep2-cp190-100x_Position012_11_cmle.ics	118	1	0	1.2995999999999999	0.20392902992242068	1.0	0.17871309201818159	1.0	0.5097226605744432	1.0	0.2708035121517532	3.3171220528590455	0.6084290009566762	0.7183271832718328	0.5897567309006423	0.45898250649173156	0.6717553245825938	0.9434426803698802	112.0	2.1986748320753575	58.0	0.13373203030983835
1092	Feb25-FISH2-3L1-rep2-cp190-100x_Position012_11_cmle.ics	119	1	0	1.083	0.4124284095511682	1.0	0.1622574446266586	1.0	0.687545504971255	1.0	0.35501294533550837	2.322091353090129	0.6163971355986549	0.7392687719413636	0.6163971355986549	0.48404600800782693	0.6743931023043174	0.9967910242919622	168.0	3.145878130650301	122.0	0.2812984085827634
1093	Feb25-FISH2-3L1-rep2-cp190-100x_Position012_11_cmle.ics	121	1	0	1.083	0.30990651707687017	1.0	0.25716035442623103	1.0	1.938482339849791	1.0	0.27462088780918464	2.308794339651017	0.9362450568652095	0.9673254958462341	0.9350648355353913	0.8953243309524539	0.40564383439303153	0.9719190698942488	186.0	3.4779210913255985	125.0	0.28821558256430674
1094	Feb25-FISH2-3L1-rep2-cp190-100x_Position012_11_cmle.ics	122	1	0	1.083	0.3466893486818392	1.0	0.244135175922649	1.0	1.4020616472171954	1.0	0.3343204902613444	2.9174822466982726	0.8988474795346834	0.9476195605342524	0.8949375269280483	0.8169862128392934	0.4735670408313588	0.9945328943583611	142.0	2.705269268853348	92.0	0.21212666876732977
1095	Feb25-FISH2-3L1-rep2-cp190-100x_Position012_11_cmle.ics	123	1	0	1.7328	0.761763904662936	1.0	3.522302247012706	1.0	0.1459114905355603	1.0	0.12899262258765196	2.36298267923629	0.49571401773116164	0.7242168193199521	0.49704344705527326	0.16029818365699092	0.6878947859237196	0.7805738602653144	238.0	4.476165059121608	124.0	0.28590985790379225
1096	Feb25-FISH2-3L1-rep2-cp190-100x_Position012_11_cmle.ics	124	1	0	1.2995999999999999	3.6208933032405026	1.0	0.15974513043994115	1.0	1.1333541566286818	1.0	0.2939425763022126	2.8173281371674728	0.8254246439540791	0.915332324278393	0.8212733565238942	0.699244093930623	0.5366084509831609	0.9939706295095588	170.0	3.2607892890822887	113.0	0.2605468866381333
1097	Feb25-FISH2-3L1-rep2-cp190-100x_Position012_11_cmle.ics	125	1	0	1.2995999999999999	0.3307857339490222	1.0	0.2598803966410731	1.0	0.9378659497950863	1.0	0.3041974449865092	2.5155111706880082	0.7437311545569497	0.8254693123237039	0.7378270596245501	0.613797295982881	0.6424246758119794	0.9946711945508654	158.0	3.016022066458337	103.0	0.23748964003298878
1098	Feb25-FISH2-3L1-rep2-cp190-100x_Position012_11_cmle.ics	126	1	0	1.083	0.26871085120786353	1.0	0.5248602760083683	1.0	0.6275890508929507	1.0	0.31196564599881965	2.480561436572612	0.6138488899087832	0.7139292065859675	0.6098215822385405	0.4971028627158511	0.7043773292261806	0.9959059932592832	140.0	2.6137633592617795	87.0	0.20059804546475749
1099	Feb25-FISH2-3L1-rep2-cp190-100x_Position012_11_cmle.ics	127	1	0	0.8664	2.9152403606556496	1.0	3.8529743372637575	1.0	1.0317500441073144	1.0	0.3674532431344765	2.5601506053522116	0.6784698753059084	0.7408606223050926	0.6758419764596201	0.5939109660878685	0.6732457997050258	1.0149169279553438	100.0	1.907097111770565	57.0	0.13142630564932387
1100	Feb25-FISH2-3L1-rep2-cp190-100x_Position012_11_cmle.ics	127	2	0	1.083	4.358282790314961	1.0	0.2115112348892264	1.0	2.232987548624413	1.0	0.3143110889088177	2.5595711106385806	0.9408751893718681	0.9649895117119217	0.9407062113972731	0.9093083556695024	0.35558605076832306	1.0147881823541365	146.0	2.7712548438343854	93.0	0.21443239342784423
1101	Feb25-FISH2-3L1-rep2-cp190-100x_Position012_11_cmle.ics	128	1	0	1.083	0.4881674889420559	1.0	0.162949347628076	1.0	1.1872177544577784	1.0	0.28221609563188294	1.8501572448441712	0.8318219131778454	0.9140373750543243	0.8308658071369935	0.7180452943164808	0.506218790439475	0.9797693096309323	162.0	3.0586023925989543	103.0	0.23748964003298878
1102	Feb25-FISH2-3L1-rep2-cp190-100x_Position012_11_cmle.ics	129	1	0	1.083	2.0221450635907523	1.0	0.2120709405140632	1.0	1.276204323327041	1.0	0.24353888050015876	2.973390019691337	0.8997636637083313	0.9451385790073876	0.8990199481051779	0.8417207926355629	0.4193740146473434	0.975252426416555	120.0	2.307240733197012	61.0	0.1406492042913817
1103	Feb25-FISH2-3L1-rep2-cp190-100x_Position012_11_cmle.ics	130	1	0	1.9493999999999998	0.46649714020643157	1.0	0.1599043496970662	1.0	0.0	1.0	0.26908671151624997	2.7310525334179587	0.15948890412598904	0.3628116803256386	0.16905562629923487	0.020174646190906354	0.9379140741533115	0.9768099752751366	316.0	6.078854630597517	274.0	0.6317685569809603
1104	Feb25-FISH2-3L1-rep2-cp190-100x_Position012_11_cmle.ics	131	1	0	1.9493999999999998	0.4013659149589243	1.0	0.26962577594855736	1.0	0.2991586303963464	1.0	0.30564188099230133	2.9773122655910034	0.3675802806724237	0.532547941711946	0.3667160192971146	0.17982835202357592	0.851669699423869	0.9850282304366446	308.0	5.97028872947586	281.0	0.6479086296045616
1105	Feb25-FISH2-3L1-rep2-cp190-100x_Position012_11_cmle.ics	132	1	0	1.7328	0.3609198273708657	1.0	0.1560576547808377	1.0	0.0	1.0	0.257727098576907	2.5652831854207205	0.15455182426917272	0.24076307976798444	0.10911665065480103	0.02758976877902903	0.952997671232612	0.9576922642744851	198.0	3.8865250558324886	133.0	0.3066613798484224
1106	Feb25-FISH2-3L1-rep2-cp190-100x_Position012_11_cmle.ics	133	1	0	1.083	3.9918673941811447	1.0	3.7091236258075764	1.0	1.3570553067512467	1.0	0.3344480156775044	2.4303174400211445	0.827604034043998	0.887111584373095	0.827457425712015	0.7540838136685263	0.5102182994471995	0.9933521771658576	158.0	2.9926168176179173	108.0	0.24901826333556107
1107	Feb25-FISH2-3L1-rep2-cp190-100x_Position012_11_cmle.ics	134	1	0	1.083	NA	0.0	0.2826812022997222	1.0	1.2737298093406069	1.0	0.2987286402854682	2.131169053468274	0.8285685750667898	0.8930696695047148	0.8285685750667898	0.7455369404009887	0.4817312499606146	0.9883115561898107	176.0	3.254444031771955	120.0	0.2766869592617345
1108	Feb25-FISH2-3L1-rep2-cp190-100x_Position012_11_cmle.ics	135	1	0	1.7328	5.324986823132793	1.0	5.2683812560199375	1.0	1.449626260897894	1.0	0.2792292942081498	2.750233002703919	0.7817594907189586	0.8632473212422727	0.7789201507223134	0.6969188660641593	0.603660916600157	0.9960018213251316	268.0	5.193406735463383	218.0	0.5026479759921509
1109	Feb25-FISH2-3L1-rep2-cp190-100x_Position012_11_cmle.ics	136	1	0	1.083	0.37586768540124854	1.0	0.4697750813836962	1.0	0.7295574526778015	1.0	0.30758805139602646	2.419906119014181	0.6643882727194567	0.7609244690912217	0.6481385951336944	0.531553606740607	0.6818316206094174	1.0025661263061276	146.0	2.7478495949939656	92.0	0.21212666876732977
1110	Feb25-FISH2-3L1-rep2-cp190-100x_Position012_11_cmle.ics	138	1	0	0.8664	0.45882456683182304	1.0	NA	0.0	0.0	1.0	0.25219289448827525	2.2912482487953434	0.15727198958313676	0.3303485497537318	0.11094336774169199	0.03999735804193165	0.9210226489084365	0.9289415655845138	108.0	2.0390682617326403	53.0	0.12220340700726606
1111	Feb25-FISH2-3L1-rep2-cp190-100x_Position012_11_cmle.ics	139	1	0	1.2995999999999999	0.38788831485555797	1.0	0.4268698244766332	1.0	1.1600066841569678	1.0	0.33371197182818657	2.7348919864743455	0.7975657874297076	0.8727358871594122	0.7972784043247274	0.6885038990896946	0.5029496556775619	0.9910656404166925	178.0	3.392760439044364	129.0	0.29743848120636457
1112	Feb25-FISH2-3L1-rep2-cp190-100x_Position012_11_cmle.ics	140	1	0	1.7328	0.3160013278874201	1.0	0.26380819391345006	1.0	1.2653448004921624	1.0	0.2576389951369381	2.7311059969913836	0.8115368466885409	0.873089243783725	0.8083723389366632	0.7298272349821948	0.5193477358582921	0.951920179322845	190.0	3.660932910508735	125.0	0.28821558256430674
1113	Feb25-FISH2-3L1-rep2-cp190-100x_Position012_11_cmle.ics	141	1	0	1.083	0.5314663789009006	1.0	0.3102933975650289	1.0	0.46141264688247224	1.0	0.16624776448628592	2.0604636758328403	0.6847118102494777	0.839129900454713	0.6812584490598501	0.3885768710827086	0.6553371061896338	0.8179925393964738	166.0	3.077777469899152	82.0	0.18906942216218525
1114	Feb25-FISH2-3L1-rep2-cp190-100x_Position013_12_cmle.ics	1	1	0	1.7328	0.4880034938039513	2.0	0.15929437537250135	1.0	0.2918229810711206	1.0	0.2229609989894727	3.0709865645147514	0.3869562306309064	0.5130227264031832	0.3807963806098634	0.18583091020392548	0.8583769701416951	0.9450412442047886	258.0	4.852903431707636	184.0	0.42425333753465955
1115	Feb25-FISH2-3L1-rep2-cp190-100x_Position013_12_cmle.ics	2	1	0	1.5162	0.4640428570018409	1.0	0.3424825538538225	1.0	1.6362789242250098	1.0	0.1344833919313395	2.032296687087361	0.9274442723304147	0.9922921446972772	0.9267650201704757	0.8341547866568368	0.39974439403934575	0.6683561787120278	202.0	3.695052893568908	99.0	0.22826674139093092
1116	Feb25-FISH2-3L1-rep2-cp190-100x_Position013_12_cmle.ics	3	1	0	1.5162	0.32356898122272887	1.0	0.19171721520878035	1.0	0.0	1.0	0.19105670332129082	2.2302527607972134	0.10849742861009609	0.26653217620787656	0.08102415753146569	0.027456354039788876	0.9428040118226456	0.9458247835951268	202.0	3.905700133132687	118.0	0.27207550994070556
1117	Feb25-FISH2-3L1-rep2-cp190-100x_Position013_12_cmle.ics	4	1	0	1.2995999999999999	1.5780446901821055	1.0	0.5393781653513714	1.0	2.5306896009843247	1.0	0.2561332862076176	2.615390130620091	0.9366592444717444	0.9500748617936118	0.9358338452088452	0.9104173065110565	0.39936042818696266	0.982048594085818	118.0	2.2625453212862836	61.0	0.1406492042913817
1118	Feb25-FISH2-3L1-rep2-cp190-100x_Position013_12_cmle.ics	4	2	0	1.5162	0.32728229679895315	1.0	0.30472981402212573	2.0	1.7793044848480133	1.0	0.3008522092318485	2.318242980272809	0.8485987407862408	0.9014031787469288	0.8470170454545455	0.7698076627764128	0.5181857005977645	0.9886831651793673	246.0	4.631541457924104	199.0	0.4588392074423764
1119	Feb25-FISH2-3L1-rep2-cp190-100x_Position013_12_cmle.ics	5	1	0	1.5162	0.16638567938023163	1.0	0.3648844327635171	1.0	1.0389843448820495	1.0	0.26989512868537635	2.8778755417552904	0.7466496780505563	0.8439777631149841	0.7433429652719317	0.6318475878440384	0.6026881458865094	0.9960169397776981	194.0	3.750323734330192	132.0	0.30435565518790797
1120	Feb25-FISH2-3L1-rep2-cp190-100x_Position013_12_cmle.ics	7	1	0	1.083	4.125139256894088	1.0	0.6366853684245841	1.0	0.639412489864916	1.0	0.28397891367137323	2.326790585325613	0.6116511541806222	0.7083035568221934	0.5978922535150634	0.45672145544716425	0.7226346106693433	0.9817553365043704	176.0	3.301254529452795	117.0	0.26976978528019113
1121	Feb25-FISH2-3L1-rep2-cp190-100x_Position013_12_cmle.ics	8	1	0	1.083	0.45641200103651425	1.0	0.4033176711807638	1.0	1.0504881047636307	1.0	0.3017401656220795	2.211802546669144	0.8383395822174612	0.9124102838778789	0.8305623995715051	0.70915907873594	0.6375874421649029	1.0086150746601354	148.0	2.792545006904694	93.0	0.21443239342784423
1122	Feb25-FISH2-3L1-rep2-cp190-100x_Position013_12_cmle.ics	9	1	0	1.2995999999999999	0.6289280926832174	1.0	0.3374015803821171	1.0	0.9755754663213545	1.0	0.2834790591663577	2.218152603373085	0.7222854898880817	0.7852150009817397	0.7157588847437659	0.6081052424896918	0.6081939222231502	0.9798792811660179	186.0	3.548136837846858	127.0	0.29282703188533565
1123	Feb25-FISH2-3L1-rep2-cp190-100x_Position013_12_cmle.ics	10	1	0	1.5162	2.4810744069470703	1.0	2.179487111427621	1.0	1.0622516852075932	1.0	0.31146492287627897	2.4978408903407185	0.6371862594942643	0.7168911949488951	0.637045603725815	0.5493076610508548	0.7208483751530794	0.9843087834428951	196.0	3.748208648560081	144.0	0.33202435111408135
1124	Feb25-FISH2-3L1-rep2-cp190-100x_Position013_12_cmle.ics	10	2	0	1.083	0.12823132245559743	2.0	0.25944726225395026	2.0	0.8508028822180275	1.0	0.25214724833090585	1.9032101783498405	0.5647094676960586	0.6478253055355859	0.5632950958022067	0.4698918513424812	0.749257423153204	0.9932417019209476	156.0	2.901110908026349	92.0	0.21212666876732977
1125	Feb25-FISH2-3L1-rep2-cp190-100x_Position013_12_cmle.ics	11	1	0	1.083	NA	0.0	2.3735256501404485	1.0	0.8296789007675567	1.0	0.2664712578660205	2.7207602329032166	0.7916940045750359	0.8810136009788448	0.7858599471565619	0.66095082723033	0.5738913454168605	0.9941694232067269	110.0	2.107168922483789	56.0	0.12912058098880944
1126	Feb25-FISH2-3L1-rep2-cp190-100x_Position013_12_cmle.ics	12	1	0	1.2995999999999999	3.6098904535417753	1.0	0.31209816728547035	1.0	1.7941989459020498	1.0	0.29440164392240875	2.68147476595713	0.9268687557250282	0.9612863827762748	0.9201229860327064	0.8619993041206001	0.44944778525205287	0.991375942277692	196.0	3.7248033997196615	140.0	0.3228014524720236
1127	Feb25-FISH2-3L1-rep2-cp190-100x_Position013_12_cmle.ics	13	1	0	1.083	0.5585613536822329	1.0	0.24216092221706434	1.0	0.3720027687491155	1.0	0.3008277894002455	2.1061576762260206	0.508133971291866	0.6262339461092924	0.5043817678166709	0.3414694031730043	0.7592551056941214	1.003756834688967	134.0	2.5264876212104337	80.0	0.18445797284115634
1128	Feb25-FISH2-3L1-rep2-cp190-100x_Position013_12_cmle.ics	14	1	0	0.8664	0.5216730853056103	1.0	0.23611895242369452	1.0	0.687545504971255	1.0	0.30414293636913303	2.1052802865123756	0.6769403702159291	0.7683974835469659	0.6748372826658448	0.5706800587414109	0.6364975242189496	0.9676575616594181	104.0	1.9262721890707628	55.0	0.12681485632829495
1129	Feb25-FISH2-3L1-rep2-cp190-100x_Position013_12_cmle.ics	15	1	0	1.5162	0.37339496978864845	1.0	0.3405387118642077	1.0	0.0	1.0	0.26594939856407523	2.9956129872870347	0.1502331961591221	0.31851459925534	0.1502331961591221	0.030213599843229473	0.9385589813710583	0.9488559542841447	190.0	3.660932910508735	127.0	0.29282703188533565
1130	Feb25-FISH2-3L1-rep2-cp190-100x_Position013_12_cmle.ics	16	1	0	1.083	0.5046801087531898	1.0	0.35811682995733973	1.0	1.2944547249242173	1.0	0.3234445281904225	2.0626249486591672	0.8133710664060037	0.884333417418175	0.8095635996720691	0.7316327174118685	0.5255508348012803	0.9918347721887313	178.0	3.2991394436826846	127.0	0.29282703188533565
1131	Feb25-FISH2-3L1-rep2-cp190-100x_Position013_12_cmle.ics	17	1	0	1.5162	5.117539212226244	2.0	0.40723513154534535	1.0	0.8779414014559871	1.0	0.3077861314732113	2.4349598287473415	0.6371226550473557	0.7242055209121507	0.6324001356745897	0.5362375088058027	0.7018975326202893	0.9883550937293717	204.0	3.903585047362576	152.0	0.350470148398197
1132	Feb25-FISH2-3L1-rep2-cp190-100x_Position013_12_cmle.ics	18	1	0	1.7328	0.20432662857432105	1.0	0.35153605900437856	1.0	1.701605764436055	1.0	0.21991502391163198	2.8262478399363715	0.9109985646245188	0.9394899523716318	0.9080788804071247	0.8561199190970183	0.4043426422653259	0.9180065905996891	196.0	3.724803399719661	121.0	0.27899268392224896
1133	Feb25-FISH2-3L1-rep2-cp190-100x_Position013_12_cmle.ics	19	1	0	1.083	1.7069156115629827	1.0	3.970773310814544	1.0	0.8972608143895275	1.0	0.07684191110189625	1.6607437479742977	0.7540342721660196	0.902841139919148	0.7505178120691837	0.561208383560549	0.6608261452477063	0.3555639860642844	182.0	3.294909272142461	64.0	0.14756637827292504
1134	Feb25-FISH2-3L1-rep2-cp190-100x_Position013_12_cmle.ics	20	1	0	1.2995999999999999	0.35728458162911914	1.0	0.26113803110098543	1.0	0.32626801153583	1.0	0.2792263383051301	2.613174528445543	0.45348168690182283	0.5831741012546924	0.4497700294227062	0.2722953092766073	0.8144328492522782	0.9909783325652671	178.0	3.369355190203944	118.0	0.27207550994070556
1135	Feb25-FISH2-3L1-rep2-cp190-100x_Position013_12_cmle.ics	21	1	0	1.5162	0.23263599868496912	1.0	0.33338787303062833	1.0	1.4973853800157155	1.0	0.28230249772101607	2.797845992194514	0.8570870580952311	0.9109336654604948	0.8527389436292754	0.7841124319225299	0.4920301410722488	0.9826000697026891	194.0	3.703513236649353	135.0	0.31127282916945126
1136	Feb25-FISH2-3L1-rep2-cp190-100x_Position013_12_cmle.ics	22	1	0	1.083	NA	0.0	3.1045307698365123	1.0	0.8855353252102658	1.0	0.15725699920808894	2.727256184112095	0.8044002597482915	0.8861823185627261	0.7943350134512508	0.6833776554624448	0.6129212630112657	0.7731389923449379	128.0	2.3689961366378274	54.0	0.12450913166778053
1137	Feb25-FISH2-3L1-rep2-cp190-100x_Position013_12_cmle.ics	23	1	0	1.083	0.28615423903849974	1.0	0.6372174636565731	1.0	0.10317500441073144	1.0	0.3182908668164536	2.478917715780025	0.2860699431784898	0.4386605939898073	0.2590357916935153	0.0885859059223244	0.8712389459507444	1.0107620191167181	118.0	2.239140072445864	68.0	0.15678927691498287
1138	Feb25-FISH2-3L1-rep2-cp190-100x_Position013_12_cmle.ics	24	1	0	6.2814	0.8829155390222467	1.0	0.8833855556453057	2.0	0.10317500441073144	1.0	0.05106091612268801	27.933766359697575	0.447221061735453	0.5091599053042797	0.3953033268101761	0.050429868730622926	0.8264812337217011	0.7161316080147356	252.0	5.3741641635072	85.0	0.19598659614372857
1139	Feb25-FISH2-3L1-rep2-cp190-100x_Position013_12_cmle.ics	24	2	0	1.083	5.9570643498094595	1.0	4.92479220866834	1.0	0.0	1.0	0.10526758365188271	1.2114615870314052	0.042803638309256285	0.13743339416727135	0.05807442262729318	0.021398154459567418	0.9710779088212739	0.8114010430924817	198.0	3.6758778162687107	85.0	0.19598659614372857
1140	Feb25-FISH2-3L1-rep2-cp190-100x_Position013_12_cmle.ics	24	3	0	1.2995999999999999	1.9554855378182878	1.0	0.42786196562909556	1.0	1.857150079393166	1.0	0.24856632923939953	2.9814155344989706	0.8565528412380806	0.8942973680160073	0.8555047384507135	0.8011224960970997	0.4557745197152881	0.9350702614533719	138.0	2.6392836938723105	76.0	0.1752350741990985
1141	Feb25-FISH2-3L1-rep2-cp190-100x_Position013_12_cmle.ics	25	1	0	1.7328	3.499497379916433	1.0	3.9015257213740204	2.0	0.10317500441073144	1.0	0.29448247961984436	2.7743869107089068	0.2886138430135461	0.4828873631471516	0.2812061606977176	0.07189274447949527	0.853674811657494	0.9768064601623357	290.0	5.568030022279303	252.0	0.5810426144496424
1142	Feb25-FISH2-3L1-rep2-cp190-100x_Position013_12_cmle.ics	26	1	0	1.7328	0.3287403871371157	1.0	0.1760991470286932	1.0	0.10317500441073144	1.0	0.30692987816408457	2.73352953771833	0.27550279729602944	0.42817393107739105	0.26858485954265565	0.05737543021079712	0.9048482757904772	0.9984572691905044	246.0	4.701757204445365	201.0	0.4634506567634053
1143	Feb25-FISH2-3L1-rep2-cp190-100x_Position013_12_cmle.ics	27	1	0	1.2995999999999999	0.3046457786964764	1.0	0.3714409198313903	1.0	0.815064591942846	1.0	0.27466855967843334	2.1180475360641813	0.6599344751793639	0.749454651018123	0.6572305395429852	0.5489818769958114	0.6631689370993927	0.9724720078239512	182.0	3.435340765184981	121.0	0.27899268392224896
1144	Feb25-FISH2-3L1-rep2-cp190-100x_Position013_12_cmle.ics	28	1	0	0.8664	0.36707191287007673	1.0	0.34818023155543293	1.0	0.41270001764292574	1.0	0.30521351950515235	2.174722023175991	0.5102067992063598	0.6275816610517064	0.5125770669933553	0.37829074397113066	0.758561641156125	1.000429625750563	130.0	2.4136915485485564	77.0	0.17754079885961296
1145	Feb25-FISH2-3L1-rep2-cp190-100x_Position013_12_cmle.ics	29	1	0	1.083	0.4133928441457516	1.0	0.16744648987208016	1.0	0.20635000882146287	1.0	0.333219594839088	2.1824297717455887	0.3512761508106642	0.49752382119014077	0.3512761508106642	0.19628310686067776	0.8550968982387988	1.0049941684727046	164.0	3.056487306828844	114.0	0.26285261129864773
1146	Feb25-FISH2-3L1-rep2-cp190-100x_Position013_12_cmle.ics	30	1	0	1.083	2.250104496984366	1.0	0.3239942599960124	1.0	1.7882560483347225	1.0	0.28500825264993246	2.2242026157063917	0.9650491167418526	0.9889048161108535	0.9628286746209087	0.9264935283949576	0.3175217789466238	1.0026466860690006	126.0	2.347705973567519	71.0	0.16370645089652625
[truncated: 9,124 more rows]
