# Supplementary material for: M1BP cooperates with CP190 to activate transcription at TAD borders and promote chromatin insulator activity
Source: Nat Commun. 2021 Jul 7;12:4170. doi: 10.1038/s41467-021-24407-y (PMC8263732; doi:10.1038/s41467-021-24407-y)
Supplement: Supplementary file 6 — Source Data [file 41467_2021_24407_MOESM6_ESM.zip › Source Data_updated_060121/Source Data 8/Figure 8c/Figure 8c-tango-slide2/cp190-rep3-4/C.xls]

	Label	nuc.idx	idx	tag	ZThickness	_NUC_dist	_NUC_idx	compacity	elongation	evf	evfMax	evfMean	evfMin	rad_dist	ratioEllVolume	surface_pix	surface_unit	volume_pix	volume_unit
1	Feb25-FISH2-3L1-rep2-cp190-100x_Position001_0_cmle.ics	1	1	0	1.7328	0.4773698211006071	1.0	0.30009922209779183	2.619167057954531	0.49931406259618516	0.6505588631027235	0.4963328731103744	0.2966107656996122	0.7879674651545185	0.9988661761085881	268.0	5.123190988942123	226.0	0.5210937732762666
2	Feb25-FISH2-3L1-rep2-cp190-100x_Position001_0_cmle.ics	2	1	0	0.8664	0.5963412819178956	1.0	0.31944107948200384	2.5282944630213633	0.5622012023719145	0.6423661694400558	0.5484847241315632	0.4600354966452592	0.740587277219393	1.0113706098153743	106.0	1.994372849821912	58.0	0.13373203030983835
3	Feb25-FISH2-3L1-rep2-cp190-100x_Position001_0_cmle.ics	3	1	0	1.083	1.4973853800157155	1.0	0.31950628410532356	2.6822746732804084	0.8760307250145414	0.9190260717829404	0.8726006774557772	0.8047909467273412	0.4686466008573023	0.9981620326644595	112.0	2.128459085554098	63.0	0.1452606536124106
4	Feb25-FISH2-3L1-rep2-cp190-100x_Position001_0_cmle.ics	3	2	0	1.083	0.751125369937127	1.0	0.25676833499385804	2.605490713748579	0.641581414445547	0.7308268039826188	0.6387672357751394	0.5162692031340883	0.6786141489834645	0.9909410419023711	106.0	2.041183347502752	52.0	0.1198976823467516
5	Feb25-FISH2-3L1-rep2-cp190-100x_Position001_0_cmle.ics	4	1	0	1.083	0.9077480443748005	1.0	0.3215212586857538	2.441849668335132	0.7482215394766687	0.8349176237705425	0.742881002948636	0.6149710291358228	0.6107866589448654	1.0010178385107045	148.0	2.815950255745114	96.0	0.22134956740938755
6	Feb25-FISH2-3L1-rep2-cp190-100x_Position001_0_cmle.ics	5	1	0	0.8664	0.23070632344123612	1.0	0.23939433740724086	2.3191212763176066	0.4571893155371873	0.5875607649181049	0.448991344704348	0.2676281779840444	0.7964878769863566	0.9840538370725361	114.0	2.102938750943567	56.0	0.12912058098880944
7	Feb25-FISH2-3L1-rep2-cp190-100x_Position001_0_cmle.ics	6	1	0	1.5162	0.10317500441073144	1.0	0.3037496357219828	2.591994369819849	0.2408674137680105	0.43612812743943585	0.22878765827390482	0.06434818274434051	0.910692368822083	0.9837854055207248	204.0	3.880179798522156	151.0	0.3481644237376825
8	Feb25-FISH2-3L1-rep2-cp190-100x_Position001_0_cmle.ics	7	1	0	1.083	1.3412750573395087	1.0	0.34747702085676824	2.4883751504040794	0.8031711161672718	0.8595037196065705	0.7993195580693708	0.7288182135902941	0.5730016492415481	1.0039652101653818	156.0	2.971326654547609	108.0	0.24901826333556107
9	Feb25-FISH2-3L1-rep2-cp190-100x_Position001_0_cmle.ics	8	1	0	1.2995999999999999	0.9971598751598192	1.0	0.26161726395200086	2.2747334955615006	0.7227791629366025	0.7975555440468175	0.7177186064233555	0.6190303559406051	0.6142093721561898	0.9876045215044774	198.0	3.76949881163039	134.0	0.30896710450893683
10	Feb25-FISH2-3L1-rep2-cp190-100x_Position001_0_cmle.ics	9	1	0	1.2995999999999999	1.8066794966622155	1.0	0.29906689398300423	2.7405694512304892	0.9437537169194172	0.9750827014570325	0.9424620874219447	0.8895656779661016	0.3599085966749483	1.0075960119796483	164.0	3.1501083021905227	108.0	0.24901826333556107
11	Feb25-FISH2-3L1-rep2-cp190-100x_Position001_0_cmle.ics	10	1	0	0.8664	0.4773698211006071	1.0	0.3340725384089969	2.24083011030509	0.5814750145505945	0.7130539619190156	0.5814750145505945	0.4396857071588925	0.7346509328684652	1.0130441747084757	108.0	2.0156630128922206	61.0	0.1406492042913817
12	Feb25-FISH2-3L1-rep2-cp190-100x_Position001_0_cmle.ics	11	1	0	1.083	0.3095250132321943	1.0	0.3012912077705793	2.611896920062717	0.333217279174726	0.43029873200085966	0.32883730926284116	0.20891467870191274	0.8550949090626186	1.0014924761075987	126.0	2.4179217200887786	73.0	0.16831790021755516
13	Feb25-FISH2-3L1-rep2-cp190-100x_Position001_0_cmle.ics	11	2	0	1.5162	0.0	1.0	0.26132905545378543	2.758195963913638	0.1699290780141844	0.33555555555555555	0.13818611648398882	0.022888459058671824	0.9473332522812768	0.9634948473402567	222.0	4.235628008037876	159.0	0.3666102210217982
14	Feb25-FISH2-3L1-rep2-cp190-100x_Position001_0_cmle.ics	12	1	0	1.2995999999999999	1.3934633376079517	1.0	0.2678971418034892	2.0863558542645557	0.8301162265390776	0.885183511985434	0.8265842539734691	0.7461052473065287	0.5365010260451062	0.9855865977305268	208.0	3.875949626981934	146.0	0.3366358004351103
15	Feb25-FISH2-3L1-rep2-cp190-100x_Position001_0_cmle.ics	13	1	0	1.083	0.3916201927270152	1.0	0.2825870437667758	2.0466321399498892	0.508304803975704	0.6397736057426836	0.49632247377139704	0.33631695196024297	0.7544885577219722	0.9954961127560397	148.0	2.792545006904694	90.0	0.20751521944630086
16	Feb25-FISH2-3L1-rep2-cp190-100x_Position001_0_cmle.ics	16	1	0	1.2995999999999999	1.2927790998539732	1.0	0.2920931800722684	2.6915771161007283	0.8050753672963175	0.8704751001717229	0.8040068689181454	0.7293875214653692	0.5505046077778227	0.9891043338271103	188.0	3.592832249757587	131.0	0.3020499305273935
17	Feb25-FISH2-3L1-rep2-cp190-100x_Position001_0_cmle.ics	18	1	0	0.8664	0.0	1.0	0.34565700420356443	2.2942169177962493	0.2249994329651387	0.36149606477806256	0.20773889178706706	0.03153847898568804	0.9320195756292298	1.0161480807860162	96.0	1.794301039108687	52.0	0.1198976823467516
18	Feb25-FISH2-3L1-rep2-cp190-100x_Position001_0_cmle.ics	19	1	0	1.2995999999999999	0.7748934119142009	1.0	0.2876507629637746	2.19323463793691	0.6612383375742155	0.7643688796360552	0.6605135322692575	0.5106446140797286	0.6878413997597199	0.9911891917647108	188.0	3.546021752076747	130.0	0.29974420586687905
19	Feb25-FISH2-3L1-rep2-cp190-100x_Position001_0_cmle.ics	20	1	0	1.7328	0.0	1.0	0.21828327422411448	2.5394176260740817	0.13605390435198897	0.29674462097383975	0.13605390435198897	0.02210221603797644	0.9475774346511574	0.9593683540405078	298.0	5.723406421081797	226.0	0.5210937732762666
20	Feb25-FISH2-3L1-rep2-cp190-100x_Position001_0_cmle.ics	21	1	0	1.2995999999999999	0.8972608143895275	1.0	0.2979400440273149	2.6062359560262944	0.7050417940023165	0.8107478265723336	0.7040370633957104	0.5619862965908933	0.6493408792606039	1.0001479374300857	198.0	3.76949881163039	143.0	0.3297186264535669
21	Feb25-FISH2-3L1-rep2-cp190-100x_Position001_0_cmle.ics	22	1	0	1.5162	0.5595020986366908	1.0	0.2970299522544141	2.869892573795556	0.5497511472074912	0.6695654199439401	0.5411170035173265	0.37645487650534587	0.7563613819456549	1.0018237771631435	186.0	3.594947335527698	130.0	0.29974420586687905
22	Feb25-FISH2-3L1-rep2-cp190-100x_Position001_0_cmle.ics	23	1	0	1.2995999999999999	2.263762234040641	1.0	0.29896878435587376	2.541700601021127	0.9248510072403093	0.9547788504161947	0.924814066886667	0.8768983237288414	0.44320841708149916	1.0042753333639434	142.0	2.728674517693768	87.0	0.20059804546475749
23	Feb25-FISH2-3L1-rep2-cp190-100x_Position001_0_cmle.ics	23	2	0	1.5162	2.9373473230134524	1.0	0.2766243617052998	2.685383029604724	0.985051470226075	0.996763614572559	0.9841566927711832	0.9603055377694594	0.29153781792840006	0.9868781621377237	216.0	4.148352269986529	157.0	0.3619987717007692
24	Feb25-FISH2-3L1-rep2-cp190-100x_Position001_0_cmle.ics	24	1	0	1.2995999999999999	2.1652184899744737	1.0	0.2617993877991494	1.8499592123802522	0.9484940606125537	0.970815309825769	0.9478378486962811	0.916674478713289	0.34407066646411116	0.9846525243751267	192.0	3.5886020782173644	128.0	0.2951327565458501
25	Feb25-FISH2-3L1-rep2-cp190-100x_Position001_0_cmle.ics	25	1	0	0.8664	0.5556144027286182	1.0	0.31077020754012613	2.292923065956357	0.41673629212661184	0.4985657796960608	0.41673629212661184	0.31503563411788715	0.813439795146049	1.0121359337805127	102.0	1.904982026000454	54.0	0.12450913166778053
26	Feb25-FISH2-3L1-rep2-cp190-100x_Position001_0_cmle.ics	25	2	0	1.7328	0.928575039696583	1.0	0.2608405057439121	2.4500683846787616	0.6248811233506466	0.7098601202049877	0.6235566353384182	0.4956434355062894	0.7517046771917378	0.9874108809059159	264.0	5.033800165120665	206.0	0.47497928006597756
27	Feb25-FISH2-3L1-rep2-cp190-100x_Position001_0_cmle.ics	26	1	0	1.9493999999999998	1.8560865253961794	1.0	0.2536997527603807	3.4609540701021135	0.9303747534516765	0.9674848418438162	0.9289940828402367	0.876258309591643	0.3144729539504174	0.9566655150206584	204.0	3.9738007938838353	138.0	0.3181900031509946
28	Feb25-FISH2-3L1-rep2-cp190-100x_Position001_0_cmle.ics	27	1	0	1.5162	1.4605997195981766	1.0	0.2587785786599346	2.955906424303741	0.8947556941488801	0.9418733275742188	0.8942078759402456	0.8306978361180759	0.4031119813834126	0.9671013831270753	158.0	3.0862378129795967	95.0	0.21904384274887315
29	Feb25-FISH2-3L1-rep2-cp190-100x_Position001_0_cmle.ics	28	1	0	1.5162	0.32626801153583	1.0	0.3170479242241325	2.6544847858242346	0.43632527662064663	0.5602289964657237	0.43632527662064663	0.2580329711790931	0.8202362755217649	0.9920105791921271	182.0	3.4821512628658207	130.0	0.29974420586687905
30	Feb25-FISH2-3L1-rep2-cp190-100x_Position001_0_cmle.ics	29	1	0	1.5162	1.242391573779135	1.0	0.2933898472602468	2.6470785350671284	0.8052351844767665	0.8717575145896582	0.8008562521874313	0.7203384312352984	0.5924118259545275	0.9884717286619239	180.0	3.4374558509550925	123.0	0.2836041332432778
31	Feb25-FISH2-3L1-rep2-cp190-100x_Position001_0_cmle.ics	30	1	0	1.2995999999999999	1.2225574214657589	1.0	0.3037281960013569	2.37089276198928	0.8130432623056673	0.8827546813688968	0.8090117386049438	0.7151815427407738	0.5657098966127584	1.0053995946427912	176.0	3.3480650271336354	121.0	0.27899268392224896
32	Feb25-FISH2-3L1-rep2-cp190-100x_Position001_0_cmle.ics	31	1	0	1.2995999999999999	2.432018936174859	1.0	0.3318497474319929	2.4129703763763644	0.9831787549712854	0.9943514123355797	0.9802884288851491	0.9613428319158409	0.239919698718756	1.0100552689479199	182.0	3.4587460140254014	133.0	0.3066613798484224
33	Feb25-FISH2-3L1-rep2-cp190-100x_Position001_0_cmle.ics	32	1	0	1.5162	1.0246530360797799	1.0	0.2865002467954959	2.699218550818555	0.7177702653046226	0.8041485999853016	0.7196883956786948	0.626835452340707	0.6122330449024952	0.9815856032459909	194.0	3.726918485489772	136.0	0.31357855382996574
34	Feb25-FISH2-3L1-rep2-cp190-100x_Position001_0_cmle.ics	33	1	0	1.2995999999999999	1.401081809291592	1.0	0.27024452934105747	2.6120348582364055	0.8589319130559954	0.9240999312253091	0.8567567135294212	0.7639108807958671	0.5052264085627478	0.988494041193618	186.0	3.571542086687278	124.0	0.28590985790379225
35	Feb25-FISH2-3L1-rep2-cp190-100x_Position001_0_cmle.ics	36	1	0	1.5162	1.3157503800483568	1.0	0.2746178615276856	3.4075156678364373	0.8581489103299372	0.9148927197894879	0.8573476823426219	0.7493590176101478	0.5143178183486453	0.9642357196576965	180.0	3.5076715974763517	119.0	0.27438123460122005
36	Feb25-FISH2-3L1-rep2-cp190-100x_Position001_0_cmle.ics	37	1	0	1.2995999999999999	1.1321417835580119	1.0	0.3099409229247099	2.5737232532957983	0.78889973640535	0.8580054671482964	0.7858244654886264	0.6958410621888119	0.5911410275137006	1.0050414102844016	156.0	2.9713266545476085	102.0	0.23518391537247432
37	Feb25-FISH2-3L1-rep2-cp190-100x_Position001_0_cmle.ics	38	1	0	1.083	1.3309465686852426	1.0	0.2939425763022126	1.9139590350945974	0.82773359399298	0.8826276269605012	0.8263651308481805	0.7568756386901853	0.49248617239498527	0.9968307509251635	170.0	3.1905735425610295	113.0	0.2605468866381333
38	Feb25-FISH2-3L1-rep2-cp190-100x_Position001_0_cmle.ics	39	1	0	1.2995999999999999	1.9344034923920088	1.0	0.3177274940519455	2.6983839517509214	0.9535074621031482	0.9819330326081008	0.9514748305488887	0.8948894952037714	0.3688385308942254	1.0106040222951767	180.0	3.460861099795512	128.0	0.2951327565458501
39	Feb25-FISH2-3L1-rep2-cp190-100x_Position001_0_cmle.ics	40	1	0	1.2995999999999999	1.518166942115573	1.0	0.27780486046518565	2.323885772667161	0.9163636707055635	0.9612180909837846	0.9145693050138355	0.8319387649097623	0.47384191969736367	0.997961259270775	166.0	3.147993216420412	106.0	0.24440681401453213
40	Feb25-FISH2-3L1-rep2-cp190-100x_Position001_0_cmle.ics	41	1	0	1.9493999999999998	2.3473821605305822	1.0	0.27096090483408425	2.7420836261883736	0.9338544138236666	0.9676762764576462	0.9323131346011303	0.8920535878862512	0.3659127433379411	0.9893571857424698	274.0	5.257277224674309	222.0	0.5118708746342088
41	Feb25-FISH2-3L1-rep2-cp190-100x_Position001_0_cmle.ics	42	1	0	1.5162	2.0479653622195015	1.0	0.3049786146593797	2.489400517659056	0.9584173067437108	0.9828870410823761	0.9584032133042069	0.9116376576703544	0.3980441208804882	0.991796693031702	190.0	3.637527661668315	136.0	0.31357855382996574
42	Feb25-FISH2-3L1-rep2-cp190-100x_Position001_0_cmle.ics	43	1	0	1.2995999999999999	1.1368333649278028	1.0	0.2794714328294241	2.8431731900761883	0.7529252379763984	0.8203964490712682	0.7529252379763984	0.6644265392705623	0.5792409159100882	0.9995020467692628	154.0	2.97344174031772	95.0	0.21904384274887315
43	Feb25-FISH2-3L1-rep2-cp190-100x_Position001_0_cmle.ics	44	1	0	1.083	1.0194453211488863	1.0	0.3097361052870267	2.6847124148173847	0.7889276687928752	0.8644060657118787	0.7848958960163678	0.6830545191960524	0.5771500338463954	1.0054653123075687	136.0	2.594588281961582	83.0	0.1913751468226997
44	Feb25-FISH2-3L1-rep2-cp190-100x_Position001_0_cmle.ics	45	1	0	1.5162	0.0	1.0	0.20757207976393466	2.3319411517842923	0.07960290535518483	0.2457740622723292	0.07960290535518483	0.02794969349533068	0.9507795481603476	0.9250462275142814	216.0	4.195162767667369	136.0	0.31357855382996574
45	Feb25-FISH2-3L1-rep2-cp190-100x_Position001_0_cmle.ics	46	1	0	1.083	0.8595614345612763	1.0	0.2934412732759675	3.226970107049275	0.753936	0.818056	0.749952	0.651768	0.5722961884829524	0.9968074465739437	114.0	2.1965597463052466	62.0	0.14295492895189613
46	Feb25-FISH2-3L1-rep2-cp190-100x_Position001_0_cmle.ics	47	1	0	1.083	0.6921189703237084	1.0	0.2579830701927478	2.101742825306209	0.6581148379326496	0.7736648919391685	0.6580766032289207	0.5032595084928836	0.666926184399346	0.988610756650064	168.0	3.122472881809881	104.0	0.2397953646935032
47	Feb25-FISH2-3L1-rep2-cp190-100x_Position001_0_cmle.ics	48	1	0	1.5162	1.3570553067512467	1.0	0.28396681001051644	2.5563589557670823	0.8401731696324926	0.9029710610054218	0.8363765483522937	0.7484738401868265	0.5493165404281477	0.9895314230973483	204.0	3.8567745496817363	146.0	0.3366358004351103
48	Feb25-FISH2-3L1-rep2-cp190-100x_Position001_0_cmle.ics	49	1	0	1.2995999999999999	0.7817319754002556	1.0	0.3170479242241325	2.5577329612376194	0.6447549437796377	0.7415246747058326	0.642134144935556	0.5304927255539416	0.6799893060718591	1.0052629608469796	182.0	3.4821512628658207	130.0	0.29974420586687905
49	Feb25-FISH2-3L1-rep2-cp190-100x_Position001_0_cmle.ics	50	1	0	1.2995999999999999	1.083	1.0	0.26877613753839935	2.891553352246499	0.8285908150031349	0.8824970582930369	0.8046835410421802	0.6248421784950485	0.6203089555142002	0.9896344284674166	146.0	2.794660092674805	86.0	0.19829232080424306
50	Feb25-FISH2-3L1-rep2-cp190-100x_Position001_0_cmle.ics	50	2	0	1.2995999999999999	0.4883922886704704	1.0	0.34060765077677424	2.452318029376992	0.4342131255958567	0.5850239201573492	0.4356947152341771	0.30157864449578714	0.8034007135308896	1.0060573622558389	192.0	3.6588178247386245	146.0	0.3366358004351103
51	Feb25-FISH2-3L1-rep2-cp190-100x_Position001_0_cmle.ics	53	1	0	1.083	0.3720027687491155	1.0	0.34183879103220777	2.314383861519597	0.45591433957368216	0.5942997351731296	0.4625769867739203	0.2892374970426394	0.8002499950057654	0.9969267720784186	150.0	2.7904299211345833	101.0	0.23287819071195984
52	Feb25-FISH2-3L1-rep2-cp190-100x_Position001_0_cmle.ics	54	1	0	1.083	1.4321094633018212	1.0	0.28393860949740635	2.6298083757085395	0.7393718876021779	0.8147077250706678	0.736315744578214	0.6514482117592383	0.6830329236923408	1.000574410563705	140.0	2.6605738569426194	83.0	0.1913751468226997
53	Feb25-FISH2-3L1-rep2-cp190-100x_Position001_0_cmle.ics	54	2	0	1.7328	0.10317500441073144	1.0	0.31855776810146175	2.863569585003778	0.23692609075479967	0.3889331737118754	0.23457294886916824	0.04459203873271544	0.9253439643296244	0.9925876096794413	278.0	5.3466680484957685	246.0	0.5672082664865556
54	Feb25-FISH2-3L1-rep2-cp190-100x_Position001_0_cmle.ics	56	1	0	0.8664	2.002406681308033	1.0	0.3352140309385934	2.3098253822271237	0.9555331763637911	0.9809367110152903	0.9544835607500497	0.9071586621656124	0.3916864825589055	0.9847819752674467	126.0	2.347705973567519	77.0	0.17754079885961296
55	Feb25-FISH2-3L1-rep2-cp190-100x_Position001_0_cmle.ics	57	1	0	1.083	1.1961505589055579	1.0	0.2898016182361211	2.954773924137747	0.8870902403059323	0.938051950156369	0.8839142482135044	0.8057621570819763	0.4463620861602822	0.9943047141669021	112.0	2.151864334394518	60.0	0.13834347963086724
56	Feb25-FISH2-3L1-rep2-cp190-100x_Position001_0_cmle.ics	58	1	0	1.2995999999999999	0.6606423714395955	1.0	0.2938803076779628	2.5538905984868254	0.5880476508010886	0.6864716059617568	0.5797123650584821	0.46646962351541804	0.7565307458593407	0.9966749566463992	168.0	3.1926886283311404	111.0	0.2559354373171044
57	Feb25-FISH2-3L1-rep2-cp190-100x_Position001_0_cmle.ics	59	1	0	1.083	2.166	1.0	0.3211068079082337	2.647804443101391	0.9953090805601625	0.998577022345656	0.9889792834080805	0.9661969204800832	0.24024211160999043	0.9842593076854811	146.0	2.7946600926748055	94.0	0.2167381180883587
58	Feb25-FISH2-3L1-rep2-cp190-100x_Position001_0_cmle.ics	60	1	0	1.5162	0.46141264688247224	1.0	0.2686201330949547	2.66922772981531	0.4920069174962038	0.6115727461897531	0.4832124177492829	0.3324440413924976	0.7980560837904994	0.9931371894350112	204.0	3.9035850473625753	142.0	0.3274129017930525
59	Feb25-FISH2-3L1-rep2-cp190-100x_Position001_0_cmle.ics	61	1	0	1.5162	0.0	1.0	0.11823870848598361	2.4475828656658813	0.06389331431945543	0.15967201060617878	0.06389331431945543	0.03193551621564411	0.9734201692323426	0.9914887728082693	156.0	3.2053791429518066	63.0	0.1452606536124106
60	Feb25-FISH2-3L1-rep2-cp190-100x_Position001_0_cmle.ics	62	1	0	1.2995999999999999	1.7191228691225526	1.0	0.28610847979324433	2.3625393082176305	0.9189300628136295	0.9539293609853668	0.9152542372881356	0.8653410885356353	0.4659075559295003	0.9996527855270937	156.0	2.9479214057071887	98.0	0.2259610167304165
61	Feb25-FISH2-3L1-rep2-cp190-100x_Position001_0_cmle.ics	63	1	0	1.7328	1.0841098665386142	1.0	0.2939523970374439	2.4301613362072616	0.6976404997555454	0.7860180197946581	0.6952699066142425	0.5632397832365786	0.667779124396578	0.9911735135397265	284.0	5.363728040025855	244.0	0.5625968171655268
62	Feb25-FISH2-3L1-rep2-cp190-100x_Position001_0_cmle.ics	64	1	0	1.2995999999999999	1.7191228691225526	1.0	0.3102032636103427	2.339189317761642	0.9141597510373444	0.9597399229401304	0.9121517486662715	0.8514226437462952	0.4406256149802782	1.0018188824004202	188.0	3.546021752076747	135.0	0.31127282916945126
63	Feb25-FISH2-3L1-rep2-cp190-100x_Position001_0_cmle.ics	66	1	0	1.083	1.4751040190545512	1.0	0.2664353631173921	3.04122318485358	0.9404163675520459	0.9686428172609077	0.9378639227885459	0.8982412060301508	0.35665184097652486	1.006368978209125	102.0	1.9751977725217142	50.0	0.11528623302572269
64	Feb25-FISH2-3L1-rep2-cp190-100x_Position001_0_cmle.ics	67	1	0	1.2995999999999999	1.5938084136021913	1.0	0.29916811979196134	2.740663678932578	0.91202020289679	0.9572293913964124	0.9100068557940137	0.8395180116461716	0.3964341822933824	0.9949363760422631	170.0	3.2607892890822887	114.0	0.26285261129864773
65	Feb25-FISH2-3L1-rep2-cp190-100x_Position001_0_cmle.ics	69	1	0	1.7328	0.3634229110571259	1.0	0.2873025184810246	3.418647687841418	0.5489292676983063	0.6885509321311076	0.5433471426830754	0.26469020348483	0.7692139722603863	0.9669263328528054	190.0	3.7077434081895744	132.0	0.30435565518790797
66	Feb25-FISH2-3L1-rep2-cp190-100x_Position001_0_cmle.ics	70	1	0	1.2995999999999999	1.9319612809801423	1.0	0.2876507629637746	2.4800148062103813	0.9414586369911081	0.9755261473443922	0.9399548080111669	0.8918631284269949	0.361091338779189	0.9996046596454414	188.0	3.5928322497575866	130.0	0.29974420586687905
67	Feb25-FISH2-3L1-rep2-cp190-100x_Position001_0_cmle.ics	72	1	0	1.5162	1.0841098665386142	1.0	0.26989512868537635	2.25519054862201	0.7709485260424622	0.8596074537956316	0.764915228348862	0.6658049488315259	0.5759717747164945	0.9748222446427528	194.0	3.680107987808933	132.0	0.30435565518790797
68	Feb25-FISH2-3L1-rep2-cp190-100x_Position001_0_cmle.ics	73	1	0	1.2995999999999999	0.9342894015681998	1.0	0.2965696386911721	2.398766619789337	0.6979849496426866	0.8014732071811271	0.6979849496426866	0.5959100312980744	0.6317544326045326	0.9996488335222783	188.0	3.5694270009171665	132.0	0.30435565518790797
69	Feb25-FISH2-3L1-rep2-cp190-100x_Position001_0_cmle.ics	74	1	0	1.083	0.0	1.0	0.20822445331309947	2.5595450602145444	0.10874565391815993	0.26827137380761346	0.10874565391815993	0.03861995185878577	0.9304536956307128	0.890396054584106	118.0	2.262545321286284	55.0	0.12681485632829495
70	Feb25-FISH2-3L1-rep2-cp190-100x_Position001_0_cmle.ics	76	1	0	1.2995999999999999	0.0	1.0	0.2992793722067354	2.7592248510842574	0.192260340545016	0.3660714928543144	0.18176320241909355	0.02644443644479643	0.9341495746506253	0.9927418818973415	194.0	3.7269184854897723	139.0	0.32049572781150915
71	Feb25-FISH2-3L1-rep2-cp190-100x_Position001_0_cmle.ics	77	1	0	1.083	0.72222503087512	1.0	0.31252526369301753	2.7112513231412456	0.597551048097144	0.6858803676819755	0.598856929651991	0.5029848721253646	0.7064705444912653	0.9990762372318698	108.0	2.0858787594134807	59.0	0.13603775497035278
72	Feb25-FISH2-3L1-rep2-cp190-100x_Position001_0_cmle.ics	77	2	0	1.083	0.5556144027286182	1.0	0.2478043080750936	2.4706361956793446	0.5195967030730615	0.6214681839766637	0.5195967030730615	0.4227833932569025	0.7740337632492389	0.9677845413342171	118.0	2.239140072445864	60.0	0.13834347963086724
73	Feb25-FISH2-3L1-rep2-cp190-100x_Position001_0_cmle.ics	78	1	0	1.2995999999999999	0.3095250132321943	1.0	0.19935423464952723	1.377170681287323	0.44885830017564615	0.6393017170305051	0.44885830017564615	0.24222676273434418	0.8067686787096064	0.8996462275760975	220.0	4.1441220984463065	137.0	0.3158842784904802
74	Feb25-FISH2-3L1-rep2-cp190-100x_Position001_0_cmle.ics	80	1	0	1.5162	0.751125369937127	1.0	0.2522145102607151	2.387442635609318	0.630576923076923	0.7573043766578249	0.6264787798408488	0.4856001326259947	0.6763220573312433	0.9941571430336785	218.0	4.122831935375998	152.0	0.350470148398197
75	Feb25-FISH2-3L1-rep2-cp190-100x_Position001_0_cmle.ics	81	1	0	1.2995999999999999	1.0987399361686254	1.0	0.31024454638829513	2.381129356536786	0.7726416968619029	0.8422058447886018	0.7693966944494376	0.6836028041361955	0.5782853407356736	1.003250819597528	160.0	3.037312229528646	106.0	0.24440681401453213
76	Feb25-FISH2-3L1-rep2-cp190-100x_Position001_0_cmle.ics	83	1	0	1.2995999999999999	1.3634295145034998	1.0	0.31278239450462825	2.7455227528404484	0.8500292409060782	0.9137159343444189	0.8461928340286171	0.7471402393855511	0.5141684741615381	1.007571924666763	180.0	3.4374558509550925	127.0	0.29282703188533565
77	Feb25-FISH2-3L1-rep2-cp190-100x_Position001_0_cmle.ics	84	1	0	0.8664	0.0	1.0	0.2335185897344265	2.3631855672507713	0.10327756641887267	0.28170516228649656	0.10327756641887267	0.03640502379777463	0.964116083700076	0.9334129202080313	108.0	2.0390682617326408	51.0	0.11759195768623716
78	Feb25-FISH2-3L1-rep2-cp190-100x_Position001_0_cmle.ics	85	1	0	1.7328	0.7252201245704302	1.0	0.2649733981746676	1.9360984019300946	0.5842029095894584	0.7230798834239991	0.5842029095894584	0.4060857643384873	0.7309572030974475	0.9790063266942723	298.0	5.6063801768797	249.0	0.5741254404680991
79	Feb25-FISH2-3L1-rep2-cp190-100x_Position001_0_cmle.ics	86	1	0	1.2995999999999999	0.10317500441073144	1.0	0.2792263383051301	2.5221603826121726	0.3264115092290988	0.4908854166666667	0.3264115092290988	0.1011341273072747	0.8764660093173076	0.9800979552485011	178.0	3.3927604390443635	118.0	0.27207550994070556
80	Feb25-FISH2-3L1-rep2-cp190-100x_Position001_0_cmle.ics	87	1	0	1.083	2.014971786093599	1.0	0.3654657640671883	2.3907111619002364	0.955838560476462	0.980322974086042	0.9549515301273522	0.9125760311727809	0.28553573014376094	0.994935536049842	170.0	3.2139787914014497	126.0	0.2905213072248212
81	Feb25-FISH2-3L1-rep2-cp190-100x_Position001_0_cmle.ics	89	1	0	1.2995999999999999	1.493955789498557	1.0	0.2550948100599609	3.195113463431827	0.8761284796573876	0.9249207708779443	0.8732419700214132	0.8078758029978587	0.5080850025549107	0.9778200646044439	152.0	2.905341079566571	89.0	0.2052094947857864
82	Feb25-FISH2-3L1-rep2-cp190-100x_Position001_0_cmle.ics	90	1	0	0.8664	0.7610319551488771	1.0	0.26084403310998117	1.7214549790867684	0.7272833430644757	0.8176578530319459	0.728768037367587	0.5982150304445742	0.6220472861986808	0.9441475773935679	116.0	2.1710394116947156	60.0	0.13834347963086724
83	Feb25-FISH2-3L1-rep2-cp190-100x_Position001_0_cmle.ics	91	1	0	1.2995999999999999	1.3982602694284927	1.0	0.2770363892054491	3.4617153769353246	0.9019666879433478	0.9450278804812544	0.9002806113232088	0.8177050088519022	0.4200118440341016	0.9640836385929324	126.0	2.464732217769618	70.0	0.1614007262360118
84	Feb25-FISH2-3L1-rep2-cp190-100x_Position001_0_cmle.ics	92	1	0	1.083	0.10317500441073144	1.0	0.23941770333991058	2.978686985686875	0.4080665813060179	0.58348271446863	0.384330985915493	0.12768085787451985	0.811680890661142	0.9725799766583759	122.0	2.3051256474269013	62.0	0.14295492895189613
85	Feb25-FISH2-3L1-rep2-cp190-100x_Position001_0_cmle.ics	94	1	0	1.5162	2.3825999999999996	1.0	0.25700078123191744	2.703537444856716	0.9906855805217196	0.9986438373445845	0.9871392326992894	0.9663096956869122	0.20701720431626613	0.9638412059475656	208.0	4.0163811200244535	143.0	0.3297186264535669
86	Feb25-FISH2-3L1-rep2-cp190-100x_Position001_0_cmle.ics	95	1	0	1.2995999999999999	0.46141264688247224	1.0	0.3182819548224721	2.502513049311078	0.54012804456981	0.6810648532871405	0.5375648123222416	0.3803181217008626	0.7383682041367976	1.0049581704025776	138.0	2.6392836938723105	86.0	0.19829232080424306
87	Feb25-FISH2-3L1-rep2-cp190-100x_Position001_0_cmle.ics	96	1	0	1.5162	0.0	1.0	0.19864600718744163	2.2910466128401574	0.07718722300646728	0.24124946653097404	0.07718722300646728	0.025993893831456616	0.9653732501853903	0.9022453776868696	196.0	3.724803399719662	115.0	0.2651583359591622
88	Feb25-FISH2-3L1-rep2-cp190-100x_Position001_0_cmle.ics	97	1	0	0.8664	0.3720027687491155	1.0	0.3004098407371518	2.6164893004086247	0.5372764121075239	0.6458488777753131	0.5264473976083406	0.3831091572727823	0.761285523758591	0.9957044018830103	98.0	1.8389964510194161	50.0	0.11528623302572269
89	Feb25-FISH2-3L1-rep2-cp190-100x_Position001_0_cmle.ics	98	1	0	1.5162	0.7748934119142009	1.0	0.25101503801765035	2.375584631519444	0.6468140301572718	0.7220630888684718	0.6414995766452287	0.5263155524329388	0.6750002649402199	0.9794100155932872	176.0	3.3948755248144744	110.0	0.2536297126565899
90	Feb25-FISH2-3L1-rep2-cp190-100x_Position001_0_cmle.ics	99	1	0	1.2995999999999999	0.9077480443748005	1.0	0.15229610794040815	1.504880796605029	0.7387563369145621	0.8676146845883137	0.7357332217106181	0.5797947382292297	0.6157928977512924	0.6743063005015572	230.0	4.156951918436171	128.0	0.2951327565458501
91	Feb25-FISH2-3L1-rep2-cp190-100x_Position001_0_cmle.ics	100	1	0	1.7328	0.0	1.0	0.179578778666886	2.3790615131162776	0.07287667946257198	0.20797144913627638	0.07287667946257198	0.025125959692898273	0.9662337932301004	0.9289988005770398	212.0	4.105771943845911	123.0	0.2836041332432778
92	Feb25-FISH2-3L1-rep2-cp190-100x_Position001_0_cmle.ics	101	1	0	1.2995999999999999	0.10317500441073144	1.0	0.2427659618000343	4.03883956020707	0.27888039732804587	0.3761237415057655	0.2684466860453924	0.0950391745432845	0.8706287787794649	0.9262640751999933	108.0	2.1326892570943206	52.0	0.1198976823467516
93	Feb25-FISH2-3L1-rep2-cp190-100x_Position001_0_cmle.ics	102	1	0	1.2995999999999999	0.8508028822180275	1.0	0.28265193913446984	2.463464031229196	0.6741581553346527	0.7728365293479826	0.6699498798177173	0.5543815351485787	0.6656457643699843	1.0004051019895261	192.0	3.658817824738624	133.0	0.3066613798484224
94	Feb25-FISH2-3L1-rep2-cp190-100x_Position001_0_cmle.ics	103	1	0	1.2995999999999999	0.687545504971255	1.0	0.2782095535066763	2.799874718545952	0.6166702042247673	0.7445298585284373	0.6166702042247673	0.4831766041287917	0.6924746058950771	0.9784231930547266	168.0	3.21609387717156	108.0	0.24901826333556107
95	Feb25-FISH2-3L1-rep2-cp190-100x_Position001_0_cmle.ics	104	1	0	0.8664	0.5556144027286182	1.0	0.34699486583515193	2.2713570348793426	0.5322205091092161	0.638581227777603	0.527343381265536	0.3915625688304333	0.7716361515637415	1.0176196339749792	118.0	2.2391400724458643	71.0	0.16370645089652625
96	Feb25-FISH2-3L1-rep2-cp190-100x_Position001_0_cmle.ics	104	2	0	0.8664	0.9077480443748005	1.0	0.3342165194944566	2.3228427220510386	0.6577672194078222	0.7218306535351311	0.6576177590384192	0.5792454611245713	0.6638046572747831	1.002237386347116	102.0	1.904982026000454	56.0	0.12912058098880944
97	Feb25-FISH2-3L1-rep2-cp190-100x_Position001_0_cmle.ics	105	1	0	1.083	1.7430385742657564	1.0	0.29906689398300423	2.5288416915366203	0.9288301725974856	0.9660410046415104	0.9276535821158247	0.8792929339719656	0.3830073797824312	0.9920956991810597	164.0	3.079892555669263	108.0	0.24901826333556107
98	Feb25-FISH2-3L1-rep2-cp190-100x_Position001_0_cmle.ics	107	1	0	1.083	0.5158750220536572	1.0	0.29360477011817077	2.281491025489987	0.531983478569132	0.6472460159773119	0.5315712672201292	0.3772681929478882	0.7558543082638816	0.995296883960431	178.0	3.3225446925231044	121.0	0.27899268392224896
99	Feb25-FISH2-3L1-rep2-cp190-100x_Position001_0_cmle.ics	108	1	0	1.2995999999999999	2.0050629912504507	1.0	0.32828320743242	2.6489115594882184	0.9638214464024852	0.9840973390780154	0.9561659794005066	0.9203942380591357	0.3824324223136313	1.0055349357233425	158.0	3.0160220664583375	107.0	0.2467125386750466
100	Feb25-FISH2-3L1-rep2-cp190-100x_Position001_0_cmle.ics	109	1	0	1.9493999999999998	0.6190500264643886	1.0	0.27198779053522365	2.7062556243004066	0.5087765858781295	0.615640900516807	0.5088308063729058	0.34322714677487937	0.7739680034381404	0.9862231281220134	324.0	6.187420531719171	286.0	0.6594372529071338
101	Feb25-FISH2-3L1-rep2-cp190-100x_Position001_0_cmle.ics	109	2	0	0.8664	0.9018655279647406	1.0	0.2931837363478982	2.434247265495469	0.5339463102953305	0.6118254899107074	0.533138710294189	0.45017707272109836	0.7983329584493223	0.9938812368323008	104.0	1.973082686751603	54.0	0.12450913166778053
102	Feb25-FISH2-3L1-rep2-cp190-100x_Position001_0_cmle.ics	111	1	0	1.083	0.9077480443748005	1.0	0.326473759011316	2.4523634804736933	0.7370441900032189	0.8040131972226054	0.7304800662160298	0.6334149537867292	0.5988339761567749	1.0012542274673168	140.0	2.66057385694262	89.0	0.2052094947857864
103	Feb25-FISH2-3L1-rep2-cp190-100x_Position001_0_cmle.ics	112	1	0	1.2995999999999999	1.2779016819528852	1.0	0.3457140521097135	2.6060259889867754	0.82281708652793	0.8835837897042716	0.8205476451259583	0.7357721796276013	0.5629647914092591	1.0052918664248718	162.0	3.1054128902797946	114.0	0.26285261129864773
104	Feb25-FISH2-3L1-rep2-cp190-100x_Position001_0_cmle.ics	113	1	0	1.2995999999999999	0.32626801153583	1.0	0.2865604583534133	2.6078408733588114	0.45975487910477586	0.6161659894757876	0.44858456004795844	0.24396523013388396	0.8285051138575751	0.998052606359556	208.0	3.969570622343613	151.0	0.3481644237376825
105	Feb25-FISH2-3L1-rep2-cp190-100x_Position001_0_cmle.ics	114	1	0	1.2995999999999999	0.9512265400461282	1.0	0.29916685756752814	2.7153077610752927	0.6637289687535768	0.7663654909142322	0.6636885726019834	0.5675659298857462	0.6632378702309439	1.006194735026435	166.0	3.2182089629416715	110.0	0.2536297126565899
106	Feb25-FISH2-3L1-rep2-cp190-100x_Position001_0_cmle.ics	115	1	0	1.7328	0.1459114905355603	1.0	0.2979400440273149	2.8267268811779167	0.325454978494473	0.46413060229485686	0.3050702607282458	0.14261246620059684	0.8729665291983539	0.9946804592617782	198.0	3.81630930931123	143.0	0.3297186264535669
107	Feb25-FISH2-3L1-rep2-cp190-100x_Position001_0_cmle.ics	117	1	0	1.2995999999999999	0.10317500441073144	1.0	0.2879608720554036	2.2567375619099446	0.2932511107106197	0.4561396635349982	0.30234052389497024	0.06692864027080182	0.8773048733986768	0.9959883825839472	186.0	3.477921091325599	128.0	0.2951327565458501
108	Feb25-FISH2-3L1-rep2-cp190-100x_Position001_0_cmle.ics	118	1	0	1.7328	0.0	1.0	0.10764165210469723	4.735170530841511	0.1569649324264641	0.32431220400481064	0.13375415327539697	0.02760696595163515	0.9547489662134601	0.5628359955628086	184.0	3.3864151817340304	77.0	0.17754079885961296
109	Feb25-FISH2-3L1-rep2-cp190-100x_Position001_0_cmle.ics	119	1	0	0.8664	1.1792185774793633	1.0	0.32492328374130336	2.4575601333614654	0.7639820015703328	0.8364588995590989	0.7622682249199735	0.6789235670713294	0.5897670308829397	1.0216668801403264	98.0	1.8624016998598363	52.0	0.1198976823467516
110	Feb25-FISH2-3L1-rep2-cp190-100x_Position001_0_cmle.ics	119	2	0	1.083	0.2918229810711206	1.0	0.26857729584194817	2.5391426889431727	0.35568037687986953	0.4688349338648306	0.34693785105997466	0.2266148758833122	0.8448369727569124	0.9887626345959333	138.0	2.615878445031891	79.0	0.18215224818064185
111	Feb25-FISH2-3L1-rep2-cp190-100x_Position001_0_cmle.ics	121	1	0	1.083	1.7153360421684174	1.0	0.2765256033628516	2.6486341143666405	0.9652861159662588	0.9861083668971806	0.9630671023634014	0.9306786229956684	0.32988312145012477	0.9978075281338608	120.0	2.2838354843565924	65.0	0.14987210293343953
112	Feb25-FISH2-3L1-rep2-cp190-100x_Position001_0_cmle.ics	122	1	0	1.2995999999999999	1.074245800390238	1.0	0.3046309795115301	3.0379793635299923	0.7260754137802298	0.8058828002931375	0.7245544171125953	0.6365059941095947	0.6539326196161453	0.9844160081736612	166.0	3.218208962941671	111.0	0.2559354373171044
113	Feb25-FISH2-3L1-rep2-cp190-100x_Position001_0_cmle.ics	123	1	0	1.5162	1.4094967255872226	1.0	0.3021191993041435	2.865832784891941	0.8499559035137937	0.9051732140923087	0.8476040909161239	0.7667644009840479	0.5132936173602584	0.9968584980766154	184.0	3.5502519236169694	129.0	0.29743848120636457
114	Feb25-FISH2-3L1-rep2-cp190-100x_Position001_0_cmle.ics	124	1	0	1.083	0.5158750220536572	1.0	0.30758805139602646	2.3806942235176343	0.5719454374615244	0.6808221101402944	0.5719454374615244	0.4098292490630839	0.729065017355457	1.0006938931531006	146.0	2.7712548438343854	92.0	0.21212666876732977
115	Feb25-FISH2-3L1-rep2-cp190-100x_Position001_0_cmle.ics	125	1	0	1.5162	1.3976920882198816	1.0	0.27004453453403476	2.7531572076062165	0.878109988914891	0.9407908917354354	0.8744226505727306	0.7675745165660796	0.5105598233759934	0.9969666396114545	192.0	3.7290335712598837	130.0	0.29974420586687905
116	Feb25-FISH2-3L1-rep2-cp190-100x_Position001_0_cmle.ics	126	1	0	1.5162	0.8779414014559871	1.0	0.292485254811594	2.5244376308358802	0.6930557278528994	0.7884774428317413	0.6880384291995755	0.55183393292809	0.6686238293829982	0.9920923952154149	202.0	3.8354843866114274	146.0	0.3366358004351103
117	Feb25-FISH2-3L1-rep2-cp190-100x_Position001_0_cmle.ics	127	1	0	1.5162	2.515924141500319	1.0	0.30212160755784634	2.944700369175244	0.989474268121871	0.9970877421681066	0.9891899762859006	0.9716990944264933	0.2367268120071307	0.9943068884553804	198.0	3.8163093093112295	144.0	0.33202435111408135
118	Feb25-FISH2-3L1-rep2-cp190-100x_Position001_0_cmle.ics	129	1	0	1.2995999999999999	0.0	1.0	0.2839262842049886	2.780099277008301	0.1656065405718799	0.3425313626471503	0.1656065405718799	0.028913293729151086	0.9319895985522318	0.9752717823946545	180.0	3.4140506021146724	121.0	0.27899268392224896
119	Feb25-FISH2-3L1-rep2-cp190-100x_Position001_0_cmle.ics	130	1	0	1.2995999999999999	1.598983927239445	1.0	0.30443970331245684	2.327344469203347	0.930740152587427	0.9707986674491663	0.9280042807332481	0.8327407049401042	0.4335492408282561	0.9935893300091648	170.0	3.2373840402418694	115.0	0.2651583359591622
120	Feb25-FISH2-3L1-rep2-cp190-100x_Position001_0_cmle.ics	132	1	0	1.083	0.7295574526778015	1.0	0.30051012392772464	2.130359993149459	0.6266176078652018	0.7250547839734668	0.6235082472089787	0.4760838342858835	0.7182479322599277	0.9923561809990703	190.0	3.543906666306636	135.0	0.31127282916945126
121	Feb25-FISH2-3L1-rep2-cp190-100x_Position001_0_cmle.ics	133	1	0	1.083	1.1792185774793633	1.0	0.23157980616031013	2.7629635942143502	0.8999112905692699	0.9440212902633752	0.8943134195956074	0.7991190235844728	0.4430503405246012	0.944663523459404	126.0	2.4179217200887786	64.0	0.14756637827292504
122	Feb25-FISH2-3L1-rep2-cp190-100x_Position001_0_cmle.ics	134	1	0	1.2995999999999999	0.72222503087512	1.0	0.26989512868537635	2.197795472115179	0.6307281523855891	0.7424651594449854	0.6254944620253164	0.48533349561830574	0.717317327369902	0.9961933811433673	194.0	3.680107987808933	132.0	0.30435565518790797
123	Feb25-FISH2-3L1-rep2-cp190-100x_Position002_1_cmle.ics	1	1	0	1.5162	1.1112288054572363	1.0	0.29990922299818334	2.752902819643191	0.7324016790253463	0.8084806868208211	0.7308367337984292	0.6495217410381291	0.6230216647402523	1.002577241655721	192.0	3.705628322419464	137.0	0.3158842784904802
124	Feb25-FISH2-3L1-rep2-cp190-100x_Position002_1_cmle.ics	2	1	0	1.2995999999999999	1.4058527462478245	1.0	0.27915298410555317	2.149669073377475	0.8806447423952213	0.9443601272603318	0.8758156673051326	0.7861369022497808	0.5368560179949676	0.9992958653436134	184.0	3.48003617709571	124.0	0.28590985790379225
125	Feb25-FISH2-3L1-rep2-cp190-100x_Position002_1_cmle.ics	3	1	0	1.2995999999999999	0.3720027687491155	1.0	0.29916685756752814	2.5380691049597868	0.4754206921576632	0.6065904658230145	0.4719190819612646	0.30220438154851	0.8041014944783326	0.9998071220945404	166.0	3.124587967579992	110.0	0.2536297126565899
126	Feb25-FISH2-3L1-rep2-cp190-100x_Position002_1_cmle.ics	4	1	0	1.5162	0.0	1.0	0.3165528597617144	2.4401248675002374	0.17766147854959463	0.3138229804818529	0.17383947588822238	0.021981829544633253	0.9238324603277388	0.9997371827530267	210.0	3.990860785413922	161.0	0.37122167034282705
127	Feb25-FISH2-3L1-rep2-cp190-100x_Position002_1_cmle.ics	4	2	0	0.8664	0.815064591942846	1.0	0.37412094751389885	2.408025954689578	0.5473201341739755	0.6235178579779522	0.5498412104567272	0.4653766521977578	0.7659523900666226	1.0132287373919426	104.0	1.973082686751603	61.0	0.1406492042913817
128	Feb25-FISH2-3L1-rep2-cp190-100x_Position002_1_cmle.ics	5	1	0	1.5162	1.074245800390238	1.0	0.2168997468477655	2.6001124496160752	0.756753687915748	0.8182252585562484	0.7520130957675312	0.6817747414437516	0.578341223100335	0.9192343171102982	178.0	3.4629761855656227	104.0	0.2397953646935032
129	Feb25-FISH2-3L1-rep2-cp190-100x_Position002_1_cmle.ics	6	1	0	1.5162	0.0	1.0	0.3243313746311479	2.670241893744446	0.19671490495236651	0.3736566321993548	0.19671490495236651	0.021400173067643927	0.9277627635955626	1.0028999557446026	216.0	4.148352269986529	170.0	0.39197319228745714
130	Feb25-FISH2-3L1-rep2-cp190-100x_Position002_1_cmle.ics	6	2	0	1.083	0.72222503087512	1.0	0.36184344712548455	2.9600851177344114	0.5021274559455116	0.5885556029652788	0.5001694786835693	0.4126586619558239	0.7726658373217232	0.9946670755824871	126.0	2.4179217200887786	80.0	0.18445797284115634
131	Feb25-FISH2-3L1-rep2-cp190-100x_Position002_1_cmle.ics	7	1	0	1.2995999999999999	0.1459114905355603	1.0	0.30679615757712825	2.8216437153322578	0.32226576942986024	0.45521056718183833	0.31911373216002364	0.15468091399837314	0.892232730216876	1.0079416806320924	144.0	2.7967751784449164	90.0	0.20751521944630086
132	Feb25-FISH2-3L1-rep2-cp190-100x_Position002_1_cmle.ics	8	1	0	0.8664	1.8171145552856292	1.0	0.3403095632047474	2.0472799142832585	0.9769452783605531	0.9952534396624668	0.9711265401689985	0.9249127768826864	0.37545533639792666	1.0171068636097964	136.0	2.5243725354403224	87.0	0.20059804546475749
133	Feb25-FISH2-3L1-rep2-cp190-100x_Position002_1_cmle.ics	9	1	0	0.8664	0.20635000882146287	1.0	0.3085208285484633	1.9207842901375514	0.3791184676635631	0.4521615097651964	0.3791184676635631	0.23562650866798332	0.8408552025162631	1.00270044066154	106.0	1.9709676009814918	57.0	0.13142630564932387
134	Feb25-FISH2-3L1-rep2-cp190-100x_Position002_1_cmle.ics	10	1	0	1.5162	0.0	1.0	0.19851549085987458	2.459208172085521	0.13518271579041996	0.28969704688132086	0.07478686903495498	0.027568434142906374	0.9492910444503111	0.9131936528346838	216.0	4.1951627676673695	133.0	0.3066613798484224
135	Feb25-FISH2-3L1-rep2-cp190-100x_Position002_1_cmle.ics	11	1	0	0.8664	0.3720027687491155	1.0	0.2664712578660205	2.2694957176474007	0.5184277366299	0.644233672581304	0.5184277366299	0.37232908829328076	0.7429551575901843	0.9894126688163181	110.0	2.0369531759625294	56.0	0.12912058098880944
136	Feb25-FISH2-3L1-rep2-cp190-100x_Position002_1_cmle.ics	13	1	0	0.8664	1.6456566907434287	1.0	0.4045502738201925	2.557748301858245	0.8495754096399952	0.8956703743571344	0.84855878483435	0.7860214089223777	0.5373072984766702	1.0027109337445765	110.0	2.0837636736433693	69.0	0.1590950015754973
137	Feb25-FISH2-3L1-rep2-cp190-100x_Position002_1_cmle.ics	13	2	0	1.2995999999999999	2.3051736848174977	1.0	0.28102923539568075	2.8423456123580637	0.9603336921420883	0.9839253677789738	0.958623370410238	0.9259598134194474	0.32085609438603996	1.0020661884365556	158.0	3.0394273152987568	99.0	0.22826674139093092
138	Feb25-FISH2-3L1-rep2-cp190-100x_Position002_1_cmle.ics	14	1	0	1.2995999999999999	0.20635000882146287	1.0	0.27143360527015814	2.826072829923043	0.33598323031644356	0.5065179043510404	0.33598323031644356	0.16652473575114987	0.8637536977086904	0.9723935199744074	150.0	2.8840509164962627	90.0	0.20751521944630086
139	Feb25-FISH2-3L1-rep2-cp190-100x_Position002_1_cmle.ics	14	2	0	1.2995999999999999	0.42540144110901373	1.0	0.2933898472602468	2.4177093843556143	0.4323948736424932	0.5359560918776525	0.42460894913414343	0.29312321319115286	0.8115696112292053	0.9666713248534815	180.0	3.390645353274253	123.0	0.2836041332432778
140	Feb25-FISH2-3L1-rep2-cp190-100x_Position002_1_cmle.ics	15	1	0	1.2995999999999999	1.2536039404732575	1.0	0.3156399739171413	2.8021821248068064	0.815626200537841	0.8748031117940838	0.8129754129850173	0.7395553207837111	0.5315710991730686	1.0095668206400183	152.0	2.9287463284069912	99.0	0.22826674139093092
141	Feb25-FISH2-3L1-rep2-cp190-100x_Position002_1_cmle.ics	17	1	0	1.5162	0.7252201245704302	1.0	0.30463080996331215	2.9888360176383943	0.6291736378846293	0.7423392376518513	0.6265639775951116	0.5000363715719793	0.6921856929149357	0.9978264428391979	164.0	3.1969187998713626	109.0	0.25132398799607547
142	Feb25-FISH2-3L1-rep2-cp190-100x_Position002_1_cmle.ics	18	1	0	1.083	1.6362789242250098	1.0	0.30243065278557746	2.372209309664188	0.9275571651603174	0.9619677772231485	0.9237762460571174	0.872101914886838	0.40154619050457513	1.0075205552266209	150.0	2.8372404188154228	95.0	0.21904384274887315
143	Feb25-FISH2-3L1-rep2-cp190-100x_Position002_1_cmle.ics	19	1	0	1.5162	1.870472828901729	1.0	0.31920591979770596	2.5350902201858476	0.8746205365817848	0.9289026975908661	0.8729364315109014	0.8106957944873627	0.46120564936924763	1.0036027072659155	250.0	4.767742779426404	210.0	0.48420217870803534
144	Feb25-FISH2-3L1-rep2-cp190-100x_Position002_1_cmle.ics	21	1	0	1.083	1.339353183609587	1.0	0.3212746795803097	2.7094537829593675	0.9000207234797025	0.9539363098390476	0.8968546363029313	0.8053604734163807	0.474885501973905	1.010059854753509	130.0	2.507312543910236	79.0	0.18215224818064185
145	Feb25-FISH2-3L1-rep2-cp190-100x_Position002_1_cmle.ics	22	1	0	1.2995999999999999	0.5423219111851784	1.0	0.26451517135375124	2.1975284301921687	0.6121995300921742	0.7541297668534249	0.6064702692933309	0.434005060545816	0.7187139834639844	0.9874096964343585	174.0	3.256559117542067	111.0	0.2559354373171044
146	Feb25-FISH2-3L1-rep2-cp190-100x_Position002_1_cmle.ics	26	1	0	0.8664	1.286654922847664	1.0	0.2881764887477712	2.423714820716033	0.8339924525569904	0.9011547406810798	0.8312503959240188	0.7513461416638764	0.5643444147817911	1.0046537083705864	102.0	1.928387274840874	52.0	0.1198976823467516
147	Feb25-FISH2-3L1-rep2-cp190-100x_Position002_1_cmle.ics	26	2	0	0.8664	0.3634229110571259	1.0	0.2858448059506674	2.528843310410246	0.4296974688011873	0.5480810128415128	0.42677441833105584	0.2699161093564764	0.833819546155086	1.0010352124627961	110.0	2.0837636736433693	58.0	0.13373203030983835
148	Feb25-FISH2-3L1-rep2-cp190-100x_Position002_1_cmle.ics	27	1	0	1.2995999999999999	1.3309465686852426	1.0	0.24124832008625569	2.208669840381086	0.8272559821261064	0.8838111643613664	0.8266931591424624	0.7508527620964304	0.5032194129878504	0.9413743533611527	164.0	3.079892555669263	97.0	0.22365529206990203
149	Feb25-FISH2-3L1-rep2-cp190-100x_Position002_1_cmle.ics	29	1	0	1.2995999999999999	0.4377344716066809	1.0	0.2939427232771369	2.39158052509626	0.4859094641578	0.6188610514177892	0.4859094641578	0.3402563027412338	0.7729988042123002	0.9897870958053658	172.0	3.258674203312178	115.0	0.2651583359591622
150	Feb25-FISH2-3L1-rep2-cp190-100x_Position002_1_cmle.ics	31	1	0	1.083	0.5097226605744432	1.0	0.31604798647714794	2.4513360537318936	0.5006040690088436	0.6225728507224665	0.5006040690088436	0.37891074276325326	0.7827264831105476	1.0080135401908472	156.0	2.9479214057071887	103.0	0.23748964003298878
151	Feb25-FISH2-3L1-rep2-cp190-100x_Position002_1_cmle.ics	32	1	0	1.5162	1.2995999999999999	1.0	0.28845733034735277	2.8991785416190936	0.7809793554311901	0.8339478362073277	0.7781606739376525	0.6991966757743419	0.6748051653089995	0.9906487011867902	182.0	3.505556511706241	124.0	0.28590985790379225
152	Feb25-FISH2-3L1-rep2-cp190-100x_Position002_1_cmle.ics	32	2	0	1.083	1.2995999999999999	1.0	0.2735425264285485	2.3534497166598602	0.8479139483817586	0.9298512008947041	0.8479139483817586	0.6991966757743419	0.4806944376356567	0.9903296116358011	136.0	2.524372535440322	78.0	0.17984652352012742
153	Feb25-FISH2-3L1-rep2-cp190-100x_Position002_1_cmle.ics	34	1	0	1.083	0.32626801153583	1.0	0.31605719623863293	2.6833387194264002	0.4696286939305972	0.5979278764985243	0.4635677934192467	0.28815391529314593	0.796835975927915	0.998541914840378	134.0	2.5498928700508534	82.0	0.18906942216218525
154	Feb25-FISH2-3L1-rep2-cp190-100x_Position002_1_cmle.ics	35	1	0	0.8664	0.0	1.0	0.3094437279165693	2.596475982110387	0.19655727155727157	0.36038449163449165	0.20054697554697554	0.035666023166023166	0.9223131399790889	0.9954404164108083	112.0	2.128459085554098	62.0	0.14295492895189613
155	Feb25-FISH2-3L1-rep2-cp190-100x_Position002_1_cmle.ics	37	1	0	2.166	0.0	1.0	0.2536174114472225	2.7283567833240503	0.12375667505261209	0.296648249576704	0.1276400304361834	0.0193962119290645	0.9667176995453899	0.9248633706207187	304.0	5.857492656813984	251.0	0.578736889789128
156	Feb25-FISH2-3L1-rep2-cp190-100x_Position002_1_cmle.ics	38	1	0	1.2995999999999999	1.1160083062473465	1.0	0.268000903909552	2.538321537433017	0.7738463137799704	0.8370474327351082	0.7701889181858562	0.6844574863202064	0.5645605562949872	0.9896978611827076	168.0	3.1692833794907203	106.0	0.24440681401453213
157	Feb25-FISH2-3L1-rep2-cp190-100x_Position002_1_cmle.ics	39	1	0	1.2995999999999999	0.0	1.0	0.17389602207332078	1.9722023899898165	0.08857935297669611	0.2473518304352721	0.08857935297669611	0.031302131840465056	0.9715058537914968	0.9476148424214573	174.0	3.326774864063326	90.0	0.20751521944630086
158	Feb25-FISH2-3L1-rep2-cp190-100x_Position002_1_cmle.ics	40	1	0	1.5162	1.517785507063743	1.0	0.2723266624338773	2.186336220527323	0.8225528283268289	0.8879759438868492	0.8144229999911101	0.7243125872323024	0.6063076616418009	0.9832475683714363	276.0	5.16154114354252	225.0	0.5187880486157521
159	Feb25-FISH2-3L1-rep2-cp190-100x_Position002_1_cmle.ics	41	1	0	1.083	0.3095250132321943	1.0	0.24788330463852598	2.1729576789629723	0.4958732864550039	0.6289367142552739	0.4870232260813978	0.29519852262234536	0.7902957049389546	0.9707778896328216	132.0	2.434981711618865	71.0	0.16370645089652625
160	Feb25-FISH2-3L1-rep2-cp190-100x_Position002_1_cmle.ics	42	1	0	1.083	1.1321417835580119	1.0	0.29197721891436773	1.8979034057302417	0.7960186778078152	0.8757833620054067	0.7940321127222085	0.7032850004096011	0.572015178401123	0.9786288245663084	156.0	2.924516156866769	99.0	0.22826674139093092
161	Feb25-FISH2-3L1-rep2-cp190-100x_Position002_1_cmle.ics	43	1	0	1.2995999999999999	0.20635000882146287	1.0	0.28397891367137323	2.685733376129839	0.34735760600226206	0.5066005888295071	0.34735760600226206	0.17831518782970568	0.8751283940108907	0.9938482736161726	176.0	3.348065027133635	117.0	0.26976978528019113
162	Feb25-FISH2-3L1-rep2-cp190-100x_Position002_1_cmle.ics	44	1	0	1.2995999999999999	0.65584944557845	1.0	0.2945485180884817	1.6569453839199089	0.5669509103480065	0.6911773492782942	0.5614708970320862	0.4027382994887028	0.7850814542093212	0.9693987624106619	276.0	5.091325397021263	234.0	0.5395395705603823
163	Feb25-FISH2-3L1-rep2-cp190-100x_Position002_1_cmle.ics	45	1	0	1.2995999999999999	0.23070632344123612	1.0	0.26978921292092234	2.1515991046788976	0.3938896394055908	0.5236516678790398	0.3822820326301569	0.22973604904915307	0.8458972825825205	0.9841469087846252	158.0	2.9692115687774976	97.0	0.22365529206990203
164	Feb25-FISH2-3L1-rep2-cp190-100x_Position002_1_cmle.ics	46	1	0	1.083	0.9018655279647406	1.0	0.30389344048010053	2.3960167825796175	0.7257521753847992	0.8344218553991358	0.7205750582425678	0.6099589813026424	0.6343103181794835	0.9979532053223652	156.0	2.9479214057071887	101.0	0.23287819071195984
165	Feb25-FISH2-3L1-rep2-cp190-100x_Position002_1_cmle.ics	47	1	0	1.2995999999999999	0.7252201245704302	1.0	0.279227296103668	2.517415752074661	0.6200495252463963	0.7297020285672117	0.616622115810361	0.48954558126568165	0.7112263639798676	0.9956963310658253	182.0	3.458746014025401	122.0	0.2812984085827634
166	Feb25-FISH2-3L1-rep2-cp190-100x_Position002_1_cmle.ics	48	1	0	1.2995999999999999	0.0	1.0	0.23390520037281223	2.402998158573756	0.11510609396224647	0.2591549955501429	0.08328258934844723	0.029139538151669867	0.9595875101659248	0.9044737817452033	178.0	3.392760439044364	108.0	0.24901826333556107
167	Feb25-FISH2-3L1-rep2-cp190-100x_Position002_1_cmle.ics	49	1	0	1.2995999999999999	0.0	1.0	0.265435257696904	2.707164759673436	0.11990505630381983	0.33803267829542943	0.15267167145065136	0.030359902848310884	0.9285202193260389	0.9372295907404058	150.0	2.8372404188154228	89.0	0.2052094947857864
168	Feb25-FISH2-3L1-rep2-cp190-100x_Position002_1_cmle.ics	50	1	0	1.5162	2.0495994678846956	1.0	0.28191961503978014	2.7797261529459294	0.862834793065189	0.9009474310578872	0.8616291971164872	0.7994433803794683	0.5037460548465504	0.9923228034708683	196.0	3.771613897400501	137.0	0.3158842784904802
169	Feb25-FISH2-3L1-rep2-cp190-100x_Position002_1_cmle.ics	50	2	0	1.5162	1.7328	1.0	0.19443370406644606	1.4448241801220407	0.9087869039428256	0.9498298529110958	0.8989158934116815	0.760920095951801	0.5005914961457429	0.8513764754319803	272.0	5.048745070880642	186.0	0.42886478685568846
170	Feb25-FISH2-3L1-rep2-cp190-100x_Position002_1_cmle.ics	51	1	0	1.2995999999999999	0.9971598751598192	1.0	0.2660157372343133	2.788943761620894	0.7629534708149561	0.8428696308658163	0.7623077840028609	0.653469821591767	0.5929843580500261	0.9472343691703733	162.0	3.152223387960634	100.0	0.23057246605144538
171	Feb25-FISH2-3L1-rep2-cp190-100x_Position002_1_cmle.ics	52	1	0	1.2995999999999999	1.4686736615067262	1.0	0.28102923539568075	2.735701186279403	0.8902615403157768	0.9361867743361054	0.8868968703547467	0.8222198786710055	0.49352302952818666	1.0024712028922305	158.0	3.016022066458337	99.0	0.22826674139093092
172	Feb25-FISH2-3L1-rep2-cp190-100x_Position002_1_cmle.ics	53	1	0	1.083	2.4451148429315177	1.0	0.3091484836859036	2.173052093027513	0.9906046358162172	0.9988121752041574	0.9903324259671699	0.9694258846820094	0.2712025103681757	0.9888915675658916	174.0	3.256559117542067	120.0	0.2766869592617345
173	Feb25-FISH2-3L1-rep2-cp190-100x_Position002_1_cmle.ics	54	1	0	1.2995999999999999	0.815064591942846	1.0	0.29907699693135376	2.36176248418916	0.6916649366825826	0.800342536848661	0.6863192858625701	0.546562521624801	0.7042072114452107	0.9966447132223788	172.0	3.258674203312178	116.0	0.2674640606196767
174	Feb25-FISH2-3L1-rep2-cp190-100x_Position002_1_cmle.ics	55	1	0	1.083	0.6329011539751598	1.0	0.30350133109819233	2.090016231002038	0.6524392098034645	0.7752663213695659	0.6375495393223122	0.4710720765464884	0.7104993872395398	0.9886464982117416	154.0	2.87982074495604	99.0	0.22826674139093092
175	Feb25-FISH2-3L1-rep2-cp190-100x_Position002_1_cmle.ics	61	1	0	0.8664	1.0196346252648338	1.0	0.32320912073969066	2.5245719253939485	0.8500926784059314	0.912029988084205	0.8438534357209057	0.7521018138488018	0.5560589729837766	1.0186929730176566	108.0	2.0390682617326408	60.0	0.13834347963086724
176	Feb25-FISH2-3L1-rep2-cp190-100x_Position002_1_cmle.ics	62	1	0	0.8664	0.3634229110571259	1.0	0.2786887442740712	1.7721653513068991	0.48359490169986824	0.6039098274040156	0.4784939924073422	0.30377154188355315	0.8099265310933396	1.0009998610886301	134.0	2.479677123529594	77.0	0.17754079885961296
177	Feb25-FISH2-3L1-rep2-cp190-100x_Position002_1_cmle.ics	65	1	0	1.083	0.0	1.0	0.25035138067902013	2.367731156932654	0.15756895015078076	0.29172109831882503	0.17698121039715775	0.032170632546668784	0.9353326766630625	0.9518351023057472	146.0	2.724444346153546	83.0	0.1913751468226997
178	Feb25-FISH2-3L1-rep2-cp190-100x_Position002_1_cmle.ics	67	1	0	1.2995999999999999	0.10317500441073144	1.0	0.3042557231713215	2.591551408640394	0.34304187770650585	0.49589593351497707	0.3225514396262353	0.09713099701910675	0.8510874118724477	1.0035779949693548	172.0	3.258674203312178	117.0	0.26976978528019113
179	Feb25-FISH2-3L1-rep2-cp190-100x_Position002_1_cmle.ics	68	1	0	1.5162	1.1349250485180458	1.0	0.29907699693135376	3.1161832809306578	0.8474143801667141	0.922409854577741	0.8419750532295465	0.7500668063134122	0.3235657854584654	0.9925160486036593	172.0	3.375700447514277	116.0	0.2674640606196767
180	Feb25-FISH2-3L1-rep2-cp190-100x_Position002_1_cmle.ics	69	1	0	0.8664	0.20635000882146287	1.0	0.2931837363478982	2.044270511899766	0.30920857831733006	0.4054904614864007	0.2764857662535426	0.180639566854194	0.9104615295306069	0.9868225889217375	104.0	1.9964879355920233	54.0	0.12450913166778053
181	Feb25-FISH2-3L1-rep2-cp190-100x_Position002_1_cmle.ics	70	1	0	1.2995999999999999	0.815064591942846	1.0	0.293128628165803	2.2286059006998267	0.6676054989507951	0.78402336176426	0.6603129263641658	0.5380306862518252	0.705642590662314	0.9973499846728009	182.0	3.435340765184981	125.0	0.28821558256430674
182	Feb25-FISH2-3L1-rep2-cp190-100x_Position002_1_cmle.ics	71	1	0	1.7328	1.449626260897894	1.0	0.3042093091267054	2.6185090971076286	0.7907953194701185	0.8680629313422852	0.7895072246301812	0.7053810726892257	0.5241453428029463	0.9992932858919509	266.0	5.078495577031394	225.0	0.5187880486157521
183	Feb25-FISH2-3L1-rep2-cp190-100x_Position002_1_cmle.ics	72	1	0	0.8664	1.5863714811341738	1.0	0.25739577730558505	1.9861381923402066	0.9492949011783105	0.9773572950090328	0.9475557472968965	0.8862472025237954	0.39555421308870925	0.9801817090269441	134.0	2.4562718746891736	74.0	0.17062362487806956
184	Feb25-FISH2-3L1-rep2-cp190-100x_Position002_1_cmle.ics	73	1	0	1.2995999999999999	1.7060019029756524	1.0	0.27002182783076717	2.3064453771719116	0.9179617036052135	0.9620465959230684	0.9178685456347022	0.8613851743324384	0.3427617855570581	0.9928406717832303	180.0	3.3672401044338325	118.0	0.27207550994070556
185	Feb25-FISH2-3L1-rep2-cp190-100x_Position002_1_cmle.ics	74	1	0	1.083	2.8210940715727206	1.0	0.24232515462969784	1.9302309211240638	0.9955397140742472	0.9994870995805903	0.9946632386739901	0.9827042187682599	0.20451844052604326	0.9621497023875514	166.0	3.124587967579992	99.0	0.22826674139093092
186	Feb25-FISH2-3L1-rep2-cp190-100x_Position002_1_cmle.ics	74	2	0	0.8664	0.639412489864916	1.0	0.32238678937204435	1.807298000004767	0.5444470414085933	0.6385220677028554	0.5421811901886694	0.4297748432082895	0.7641633069718687	0.9979646882452605	102.0	1.881576777160034	55.0	0.12681485632829495
187	Feb25-FISH2-3L1-rep2-cp190-100x_Position002_1_cmle.ics	75	1	0	0.8664	0.1459114905355603	1.0	0.3195793308095086	2.4654432331373966	0.37561201668312144	0.5203602587092745	0.3522999738066934	0.18996191896193912	0.8317198982526854	1.0287133237263812	96.0	1.8411115367895272	50.0	0.11528623302572269
188	Feb25-FISH2-3L1-rep2-cp190-100x_Position002_1_cmle.ics	76	1	0	1.083	0.10317500441073144	1.0	0.3161062176051913	2.862080021748927	0.28592814371257486	0.4412016875340229	0.28592814371257486	0.11123434948285248	0.8862355391570859	1.0173245470275436	124.0	2.3966315570184697	73.0	0.16831790021755516
189	Feb25-FISH2-3L1-rep2-cp190-100x_Position002_1_cmle.ics	77	1	0	1.2995999999999999	0.0	1.0	0.24919517899202243	2.506119409099685	0.21644201731957027	0.38971663667834633	0.21644201731957027	0.030098803623851762	0.9147539595760096	0.963454397845907	160.0	3.0373122295286454	95.0	0.21904384274887315
190	Feb25-FISH2-3L1-rep2-cp190-100x_Position002_1_cmle.ics	78	1	0	1.083	1.4128423477561363	1.0	0.31319262146556703	2.4973854311022845	0.8929723056512686	0.9469606235374325	0.8913323874629175	0.8092535608335943	0.5173162030720615	0.9982909906258713	130.0	2.437096797388976	78.0	0.17984652352012742
191	Feb25-FISH2-3L1-rep2-cp190-100x_Position002_1_cmle.ics	79	1	0	1.083	0.0	1.0	0.2276548089357325	1.5366680978869458	0.1646267663773134	0.38202242688019494	0.18325438237910885	0.028021577255712922	0.9108065264677726	0.9256291133467889	198.0	3.652472567428291	125.0	0.28821558256430674
192	Feb25-FISH2-3L1-rep2-cp190-100x_Position002_1_cmle.ics	80	1	0	1.083	0.5556144027286182	1.0	0.323812912684108	2.3886928801923535	0.5911898099006079	0.7045920582842806	0.5911898099006079	0.46232992376724885	0.7241500812818956	0.9950246971635496	134.0	2.5264876212104337	83.0	0.1913751468226997
193	Feb25-FISH2-3L1-rep2-cp190-100x_Position002_1_cmle.ics	82	1	0	1.2995999999999999	0.7295574526778015	1.0	0.2659033223465699	2.3424989263617606	0.6484653614826542	0.7477741416878168	0.6484653614826542	0.5000693668034961	0.6987096371337453	0.9931644466257569	186.0	3.5247315890064383	123.0	0.2836041332432778
194	Feb25-FISH2-3L1-rep2-cp190-100x_Position002_1_cmle.ics	83	1	0	1.7328	0.4660867564761642	1.0	0.245420723431564	2.81484988469358	0.5258471470675379	0.6452586274112309	0.5257691767898077	0.3475135278431862	0.7759731140052386	0.9593536616022365	190.0	3.6843381593491547	122.0	0.2812984085827634
195	Feb25-FISH2-3L1-rep2-cp190-100x_Position002_1_cmle.ics	84	1	0	1.5162	0.9755754663213545	1.0	0.2607950886395944	1.9819138380660493	0.6916798261936613	0.8035399965801994	0.6869021635268203	0.5414374226773015	0.6373712195840845	0.9802438586238938	258.0	4.829498182867218	199.0	0.4588392074423764
196	Feb25-FISH2-3L1-rep2-cp190-100x_Position002_1_cmle.ics	85	1	0	1.083	0.815064591942846	1.0	0.32252585317142624	2.710766396982764	0.7558454839859305	0.8378139671816167	0.753474750918078	0.6340781257263275	0.582606826243906	0.9940285690744455	114.0	2.1965597463052466	65.0	0.14987210293343953
197	Feb25-FISH2-3L1-rep2-cp190-100x_Position002_1_cmle.ics	87	1	0	1.2995999999999999	0.2918229810711206	1.0	0.29646354607517716	2.933303842101691	0.38950575653933234	0.48969121826677586	0.3784141818006648	0.2553229924370153	0.8299139004456658	1.0038314304114573	138.0	2.6626889427127307	83.0	0.1913751468226997
198	Feb25-FISH2-3L1-rep2-cp190-100x_Position002_1_cmle.ics	88	1	0	1.083	2.337789995143622	1.0	0.24380797770513762	1.788615592178863	0.9927391812044004	0.9988937567494007	0.9919226683289581	0.9728355824019526	0.16447968119364081	0.9747067550861512	182.0	3.3651250186637216	114.0	0.26285261129864773
199	Feb25-FISH2-3L1-rep2-cp190-100x_Position002_1_cmle.ics	89	1	0	1.2995999999999999	1.7763106057964917	1.0	0.30463080996331215	2.600308443769522	0.9257038988699061	0.9615162169853758	0.9242993142322063	0.880082439019912	0.3960137812369918	0.9961474280399237	164.0	3.126703053350103	109.0	0.25132398799607547
200	Feb25-FISH2-3L1-rep2-cp190-100x_Position002_1_cmle.ics	91	1	0	1.083	0.0	1.0	0.22664823729886802	2.1582717231011617	0.22608560348542156	0.4251927035955379	0.18487576004213147	0.03223296787475463	0.9169703844673573	0.906643087053354	136.0	2.4775620377594825	71.0	0.16370645089652625
201	Feb25-FISH2-3L1-rep2-cp190-100x_Position002_1_cmle.ics	93	1	0	1.2995999999999999	0.2918229810711206	1.0	0.2773240333779298	2.4264507544524445	0.4518013537914852	0.5958662044592076	0.446625660238893	0.24432942903216462	0.81410577432022	0.9989832528736569	164.0	3.103297804509683	104.0	0.2397953646935032
202	Feb25-FISH2-3L1-rep2-cp190-100x_Position002_1_cmle.ics	94	1	0	1.083	0.9321735129523284	1.0	0.26407058565260216	2.1115350480146073	0.7508509937410783	0.8356484023278796	0.7471542037260716	0.608391896343472	0.5819831731919627	0.9796841549522074	172.0	3.1884584567909178	109.0	0.25132398799607547
203	Feb25-FISH2-3L1-rep2-cp190-100x_Position002_1_cmle.ics	95	1	0	1.2995999999999999	0.0	1.0	0.25979805419788793	2.5290336392171815	0.2617223733441724	0.44575243097895756	0.2522277459900572	0.029505258001646707	0.9013380985383053	0.9901545392549783	160.0	3.0373122295286454	97.0	0.22365529206990203
204	Feb25-FISH2-3L1-rep2-cp190-100x_Position002_1_cmle.ics	96	1	0	1.5162	0.3095250132321943	1.0	0.2830378631343554	2.2424410570673037	0.41917783089365973	0.5825001753543507	0.41552506488110974	0.22016413167223303	0.8157236814139641	0.9786998140466063	240.0	4.497455222191918	186.0	0.42886478685568846
205	Feb25-FISH2-3L1-rep2-cp190-100x_Position002_1_cmle.ics	97	1	0	1.5162	0.20635000882146287	1.0	0.281061015957084	2.481011079037145	0.3514327091515048	0.5172614417525154	0.3396636880482144	0.1718397237663397	0.8623492231032779	0.9932013543683968	200.0	3.790788974700699	141.0	0.325107177132538
206	Feb25-FISH2-3L1-rep2-cp190-100x_Position002_1_cmle.ics	98	1	0	1.2995999999999999	1.3389208086236206	1.0	0.28380753372595546	2.293090862932174	0.8503256291367288	0.9174335468799774	0.8479807454075673	0.7656753265139985	0.4741903320446548	0.993353153482659	172.0	3.258674203312178	113.0	0.2605468866381333
207	Feb25-FISH2-3L1-rep2-cp190-100x_Position002_1_cmle.ics	99	1	0	1.2995999999999999	0.8595614345612763	1.0	0.3285581964084495	2.3424876183583967	0.6808060461267	0.7966029574803641	0.6812354585343764	0.5635842663293827	0.6350769391130868	1.0047757045843992	178.0	3.3693551902039443	128.0	0.2951327565458501
208	Feb25-FISH2-3L1-rep2-cp190-100x_Position002_1_cmle.ics	100	1	0	1.083	0.639412489864916	1.0	0.28785502777740146	2.566886584726948	0.626985018305968	0.7430482244334135	0.6243121223692191	0.4899148716336111	0.7096003074290462	1.004722058214896	146.0	2.7712548438343854	89.0	0.2052094947857864
209	Feb25-FISH2-3L1-rep2-cp190-100x_Position002_1_cmle.ics	101	1	0	1.2995999999999999	0.9971598751598192	1.0	0.23377330537713772	2.8994456465690495	0.7791904411618521	0.8554345016799538	0.7759199984095111	0.6593272232052327	0.5716603644124765	0.9348464479632245	168.0	3.19268862833114	99.0	0.22826674139093092
210	Feb25-FISH2-3L1-rep2-cp190-100x_Position002_1_cmle.ics	102	1	0	1.2995999999999999	0.0	1.0	0.29906689398300423	2.5610972300854975	0.17111536549895992	0.34293025053844595	0.17111536549895992	0.02815566150617602	0.9368300214031733	1.0064789188208343	164.0	3.126703053350103	108.0	0.24901826333556107
211	Feb25-FISH2-3L1-rep2-cp190-100x_Position002_1_cmle.ics	103	1	0	1.2995999999999999	1.663646957482313	1.0	0.281061015957084	2.2380993679616394	0.8942714587979642	0.9381504832161034	0.8931920855492652	0.8344841882541316	0.41244878990762546	0.9965558948505143	200.0	3.7439784770198594	141.0	0.325107177132538
212	Feb25-FISH2-3L1-rep2-cp190-100x_Position002_1_cmle.ics	104	1	0	1.5162	0.65253602307166	1.0	0.28150518806062647	2.5617804931180457	0.5901557225307633	0.713318087770881	0.5901557225307633	0.4549312134741733	0.7071897980388194	0.9857143345331395	198.0	3.76949881163039	139.0	0.32049572781150915
213	Feb25-FISH2-3L1-rep2-cp190-100x_Position002_1_cmle.ics	105	1	0	1.083	1.0703829119356776	1.0	0.3212746795803097	2.4366751551923933	0.7981504342364585	0.8833354991012063	0.7962120719901241	0.6932352240486864	0.5718606531061331	0.9800373288010392	130.0	2.460502046229396	79.0	0.18215224818064185
214	Feb25-FISH2-3L1-rep2-cp190-100x_Position002_1_cmle.ics	106	1	0	1.083	0.6190500264643886	1.0	0.2888539991204763	2.1891706848380705	0.5817378997059147	0.6831930707753849	0.5762121481782818	0.4556244861983338	0.7265450409560756	0.9993653602256986	176.0	3.277849280612376	118.0	0.27207550994070556
215	Feb25-FISH2-3L1-rep2-cp190-100x_Position002_1_cmle.ics	107	1	0	1.083	0.0	1.0	0.3488728935392294	2.527158917201695	0.17704989714490146	0.3615431246087034	0.17704989714490146	0.029942262017152454	0.94089542597771	0.9848699916852927	148.0	2.7925450069046938	100.0	0.23057246605144538
216	Feb25-FISH2-3L1-rep2-cp190-100x_Position002_1_cmle.ics	109	1	0	0.8664	1.6294049638174177	1.0	0.2760730602062183	2.2460488966519025	0.9542688304815664	0.9813955283118716	0.9514133886046922	0.911371053095784	0.44282217646522015	1.0005128342744272	110.0	2.0837636736433693	57.0	0.13142630564932387
217	Feb25-FISH2-3L1-rep2-cp190-100x_Position002_1_cmle.ics	111	1	0	1.2995999999999999	0.2991586303963464	1.0	0.31013286501782295	2.6794709356742996	0.4472697434331676	0.5892354518305075	0.4472697434331676	0.24726401862471017	0.8047895138909282	0.9946224060656157	158.0	3.0160220664583375	104.0	0.2397953646935032
218	Feb25-FISH2-3L1-rep2-cp190-100x_Position002_1_cmle.ics	112	1	0	1.083	0.10317500441073144	1.0	0.31588787659755735	2.47755838597507	0.3287589970734794	0.481684528988373	0.3149371193545836	0.10070295815866487	0.8653434637118248	0.9898437750691397	154.0	2.90322599379646	101.0	0.23287819071195984
219	Feb25-FISH2-3L1-rep2-cp190-100x_Position002_1_cmle.ics	113	1	0	1.083	0.5556144027286182	1.0	0.2989294088085085	2.3335443289863784	0.5309460706595045	0.645477886367401	0.5302953217066187	0.36279254123382	0.7626882159798183	0.994504328653814	174.0	3.2565591175420665	118.0	0.27207550994070556
220	Feb25-FISH2-3L1-rep2-cp190-100x_Position002_1_cmle.ics	114	1	0	1.083	0.5556144027286182	1.0	0.2631477098364001	2.586374604431593	0.6238598940706903	0.7191583324480597	0.6147542227550726	0.45598925530784756	0.6953923016787051	0.9744700157668027	122.0	2.3051256474269013	65.0	0.14987210293343953
221	Feb25-FISH2-3L1-rep2-cp190-100x_Position002_1_cmle.ics	115	1	0	1.083	0.2918229810711206	1.0	0.33269332524203793	2.3478708124244134	0.3792928909472832	0.5331916078252726	0.3753448232227368	0.228582998000658	0.8389422304199243	1.0017016206437621	166.0	3.101182718739572	116.0	0.2674640606196767
222	Feb25-FISH2-3L1-rep2-cp190-100x_Position002_1_cmle.ics	116	1	0	0.8664	0.8779414014559871	1.0	0.2335185897344265	1.5969755366680758	0.816046418567427	0.8870348139255703	0.8129051620648259	0.7013805522208884	0.5174696075429773	1.0106033556457183	108.0	2.0390682617326403	51.0	0.11759195768623716
223	Feb25-FISH2-3L1-rep2-cp190-100x_Position002_1_cmle.ics	117	1	0	1.083	0.0	1.0	0.2537992553353594	2.561565432291679	0.11235320803853732	0.2426279354063423	0.11235320803853732	0.020733552893589465	0.965349839232246	0.9476018628923135	126.0	2.394516471248359	67.0	0.15448355225446841
224	Feb25-FISH2-3L1-rep2-cp190-100x_Position002_1_cmle.ics	117	2	0	1.2995999999999999	0.0	1.0	0.2886090189841206	2.4335005351875982	0.14191072832361934	0.2678929487912065	0.1303024321319855	0.020733552893589465	0.9395548595554012	0.9933873344539484	168.0	3.1692833794907207	110.0	0.2536297126565899
225	Feb25-FISH2-3L1-rep2-cp190-100x_Position002_1_cmle.ics	117	3	0	1.2995999999999999	0.0	1.0	0.2632293343870374	2.362518621440891	0.05648655106853812	0.177854196752309	0.05648655106853812	0.020733552893589465	0.9784839553310744	0.9432214388707667	156.0	2.9947319033880286	94.0	0.2167381180883587
226	Feb25-FISH2-3L1-rep2-cp190-100x_Position002_1_cmle.ics	118	1	0	1.083	1.3765262486627317	1.0	0.31028075591010307	1.9494708177034026	0.8676824453885776	0.9240280858743467	0.8676824453885776	0.7877486182652179	0.4785376749392911	0.9932070633235497	162.0	3.0117918949181153	108.0	0.24901826333556107
227	Feb25-FISH2-3L1-rep2-cp190-100x_Position002_1_cmle.ics	119	1	0	1.5162	0.9077480443748005	1.0	0.30258378519591916	2.6777539651842335	0.6917857058901887	0.7915670864056292	0.6893330930347362	0.5783974173124692	0.6680439609606331	0.9997172722978279	182.0	3.505556511706241	127.0	0.29282703188533565
228	Feb25-FISH2-3L1-rep2-cp190-100x_Position002_1_cmle.ics	120	1	0	0.6497999999999999	0.7295574526778015	1.0	0.22801882163151724	1.9874008889157417	0.673411798755487	0.7858581351599054	0.6719043943852202	0.5570160629009696	0.6645786796458037	0.8885690097784401	124.0	2.162579068614271	62.0	0.14295492895189613
229	Feb25-FISH2-3L1-rep2-cp190-100x_Position002_1_cmle.ics	123	1	0	1.083	0.0	1.0	0.22783091723220977	2.372319696723502	0.10356864472836953	0.2854746331378995	0.10356864472836953	0.03749957637170841	0.9535212863785503	0.9702426502178426	120.0	2.3306459820374323	59.0	0.13603775497035278
230	Feb25-FISH2-3L1-rep2-cp190-100x_Position002_1_cmle.ics	124	1	0	1.083	0.10317500441073144	1.0	0.33010188091350373	2.031215596600999	0.311149566178768	0.456866232444861	0.3012954550916913	0.09469159836886422	0.8801169011439371	0.99344400381597	174.0	3.256559117542067	124.0	0.28590985790379225
231	Feb25-FISH2-3L1-rep2-cp190-100x_Position002_1_cmle.ics	125	1	0	1.2995999999999999	1.0622516852075932	1.0	0.27004453453403476	2.371722459320736	0.751495057788244	0.8415780993400056	0.7472267839990084	0.6484561398072692	0.6277408504547126	0.9955853229948122	192.0	3.6354125758982043	130.0	0.29974420586687905
232	Feb25-FISH2-3L1-rep2-cp190-100x_Position002_1_cmle.ics	126	1	0	1.2995999999999999	1.592312606399814	1.0	0.3099409229247099	2.6771636063134627	0.9391189297789974	0.9757975204586662	0.936727593472828	0.8578575978830794	0.42910854291026934	1.0049362032689195	156.0	2.971326654547609	102.0	0.23518391537247432
233	Feb25-FISH2-3L1-rep2-cp190-100x_Position002_1_cmle.ics	127	1	0	1.083	1.1872177544577784	1.0	0.3299326784738781	2.725064434306283	0.8575497772011957	0.9086101866997575	0.8438434203846805	0.7655606633199842	0.48493755119566073	1.0029693694094821	120.0	2.283835484356593	71.0	0.16370645089652625
234	Feb25-FISH2-3L1-rep2-cp190-100x_Position002_1_cmle.ics	128	1	0	0.8664	0.1459114905355603	1.0	0.2916962314675708	2.029922217868697	0.26612011676293396	0.3905243980705132	0.26612011676293396	0.12210628739415771	0.9015145067917193	0.9924484672806256	108.0	2.0156630128922206	57.0	0.13142630564932387
235	Feb25-FISH2-3L1-rep2-cp190-100x_Position002_1_cmle.ics	128	2	0	1.2995999999999999	0.3916201927270152	1.0	0.28000262648205904	1.9507500324972935	0.406438523487154	0.5502225534645881	0.406438523487154	0.2610521085646854	0.8361751891567676	0.9976548410473864	240.0	4.520860471032338	185.0	0.426559062195174
236	Feb25-FISH2-3L1-rep2-cp190-100x_Position002_1_cmle.ics	129	1	0	0.8664	0.639412489864916	1.0	0.33754049705226374	2.264271009468002	0.6889719483590457	0.7785045481416503	0.6873510173725662	0.55118327962013	0.6721218725420846	1.03002450099233	98.0	1.8389964510194161	53.0	0.12220340700726606
237	Feb25-FISH2-3L1-rep2-cp190-100x_Position002_1_cmle.ics	130	1	0	1.083	0.0	1.0	0.3270921526292761	2.2359655490163637	0.23362708565994758	0.41877950884021276	0.23362708565994758	0.029998120279967712	0.900364703122064	0.99176205310593	142.0	2.6584587711725085	91.0	0.20982094410681532
238	Feb25-FISH2-3L1-rep2-cp190-100x_Position002_1_cmle.ics	131	1	0	1.083	0.6190500264643886	1.0	0.17117274021954154	2.3536580159009417	0.6581335895544155	0.7728926101950826	0.6500694885301032	0.552974280665031	0.6230813222206218	0.8025882886346773	132.0	2.5051974581401244	59.0	0.13603775497035278
239	Feb25-FISH2-3L1-rep2-cp190-100x_Position002_1_cmle.ics	133	1	0	1.083	0.6329011539751598	1.0	0.32484299037578285	2.3712478837309985	0.7719537496794647	0.8863265496421662	0.7635615544210551	0.522163554560925	0.6394294460794732	0.999464095202723	136.0	2.5711830331211623	85.0	0.19598659614372857
240	Feb25-FISH2-3L1-rep2-cp190-100x_Position002_1_cmle.ics	134	1	0	1.5162	0.10317500441073144	1.0	0.28520802510926724	1.9165496748452682	0.29239143153418146	0.48928134797186884	0.28464850164824745	0.05097664209426281	0.9037776046123848	0.9830249463341841	290.0	5.357382782715524	248.0	0.5718197158075845
241	Feb25-FISH2-3L1-rep2-cp190-100x_Position003_2_cmle.ics	1	1	0	1.083	0.8595614345612763	1.0	0.323812912684108	2.1553277241274302	0.7463475551352465	0.84664581287358	0.7446380290740673	0.6178178687908438	0.5384915737761925	1.0003011343504775	134.0	2.5030823723700135	83.0	0.1913751468226997
242	Feb25-FISH2-3L1-rep2-cp190-100x_Position003_2_cmle.ics	2	1	0	1.2995999999999999	2.324680235742603	1.0	0.28491802517369286	1.8670303866404057	0.9540452601177202	0.9837632069608453	0.9455087193360875	0.9036257448908712	0.37264874571581585	0.9867514797212157	258.0	4.829498182867221	208.0	0.4795907293870064
243	Feb25-FISH2-3L1-rep2-cp190-100x_Position003_2_cmle.ics	4	1	0	1.2995999999999999	0.744005537498231	1.0	0.29388427730391214	2.5886262156649638	0.6542543192576517	0.7573952868397218	0.6525625032041971	0.5067031802723995	0.652253105226911	0.998343593553377	174.0	3.326774864063326	117.0	0.26976978528019113
244	Feb25-FISH2-3L1-rep2-cp190-100x_Position003_2_cmle.ics	5	1	0	0.8664	0.0	1.0	0.25219289448827525	2.0669520863853053	0.10854163124185229	0.29741729486670826	0.10854163124185229	0.03949630637268794	0.9465725525312612	0.964206292381641	108.0	2.0156630128922206	53.0	0.12220340700726606
245	Feb25-FISH2-3L1-rep2-cp190-100x_Position003_2_cmle.ics	7	1	0	1.2995999999999999	1.074245800390238	1.0	0.28382355299330775	2.526845849072457	0.7535688924802272	0.8356472979260021	0.7530954887893109	0.664381269538105	0.5749577169489065	0.9953180595466521	182.0	3.458746014025401	123.0	0.2836041332432778
246	Feb25-FISH2-3L1-rep2-cp190-100x_Position003_2_cmle.ics	8	1	0	0.8664	0.4660867564761642	1.0	0.3156212800630772	2.1917328570969916	0.5954400685980278	0.7264730201506707	0.5840172720034299	0.4180498560666381	0.710915017233814	0.9852580758965391	116.0	2.1710394116947156	66.0	0.15217782759395398
247	Feb25-FISH2-3L1-rep2-cp190-100x_Position003_2_cmle.ics	9	1	0	1.083	0.3095250132321943	1.0	0.3308161431574219	2.064297217129162	0.44225304628425566	0.5703936489588852	0.4388656103003741	0.24859124403987862	0.8459794855494935	0.9915855574966164	172.0	3.1884584567909187	122.0	0.2812984085827634
248	Feb25-FISH2-3L1-rep2-cp190-100x_Position003_2_cmle.ics	11	1	0	1.2995999999999999	1.2995999999999999	1.0	0.28013140511610374	2.8747310721783617	0.8345948960445216	0.8962536525290314	0.8306911194892559	0.7352780569416931	0.5304130843530124	1.0025003262419405	144.0	2.7967751784449164	86.0	0.19829232080424306
249	Feb25-FISH2-3L1-rep2-cp190-100x_Position003_2_cmle.ics	11	2	0	1.083	1.8369787278692045	1.0	0.29778726282751644	2.3172684813434805	0.9139658768102893	0.951612341046003	0.903213063709401	0.8559233419115725	0.5310304118644464	1.0111504155540505	140.0	2.6137633592617795	85.0	0.19598659614372857
250	Feb25-FISH2-3L1-rep2-cp190-100x_Position003_2_cmle.ics	12	1	0	1.2995999999999999	0.0	1.0	0.24232515462969784	2.410408551196142	0.16995123523959216	0.2779238705517269	0.16995123523959216	0.030064885342360858	0.9257246826385033	0.9648295083573991	166.0	3.171398465260832	99.0	0.22826674139093092
251	Feb25-FISH2-3L1-rep2-cp190-100x_Position003_2_cmle.ics	14	1	0	1.083	0.6921189703237084	1.0	0.30589812765231944	2.4368464773640133	0.6783723986492106	0.7609751634421839	0.6747126245570841	0.5726714687338845	0.7158896697974235	0.9984136196767651	110.0	2.0837636736433693	60.0	0.13834347963086724
252	Feb25-FISH2-3L1-rep2-cp190-100x_Position003_2_cmle.ics	15	1	0	1.5162	0.622541700711641	1.0	0.2942017354324395	2.905329525160204	0.44793508685064115	0.5895465982235785	0.4475106858118691	0.3305083718157291	0.8349382330174345	0.9933745689917122	208.0	4.0163811200244535	153.0	0.35277587305871144
253	Feb25-FISH2-3L1-rep2-cp190-100x_Position003_2_cmle.ics	15	2	0	1.5162	1.3318330934235014	1.0	0.2856748625464161	2.698608853909486	0.7117993593565272	0.7829198791467518	0.7109081171751058	0.5947445004698726	0.742545777069944	1.0009555378131265	220.0	4.2143378449675675	164.0	0.3781388443243705
254	Feb25-FISH2-3L1-rep2-cp190-100x_Position003_2_cmle.ics	15	3	0	1.2995999999999999	0.687545504971255	1.0	0.2933898472602468	2.7246434141821485	0.4984448733364995	0.5958580479573173	0.4614209350969554	0.35106656022958077	0.8689886071257835	0.9929007196489531	180.0	3.460861099795512	123.0	0.2836041332432778
255	Feb25-FISH2-3L1-rep2-cp190-100x_Position003_2_cmle.ics	17	1	0	0.8664	0.10317500441073144	1.0	0.3324903357742127	2.448169595666614	0.3119899065567953	0.4706166462957852	0.3060166384102827	0.08992429917596499	0.8735552589792783	0.9893037714382967	96.0	1.8177062879491073	51.0	0.11759195768623716
256	Feb25-FISH2-3L1-rep2-cp190-100x_Position003_2_cmle.ics	18	1	0	1.2995999999999999	0.46141264688247224	1.0	0.2643994242775595	2.4401848454935857	0.5030963094754843	0.6410915246625152	0.4926543620393322	0.3546418731592721	0.7831425114590664	0.9937949169560991	134.0	2.5498928700508534	75.0	0.17292934953858405
257	Feb25-FISH2-3L1-rep2-cp190-100x_Position003_2_cmle.ics	20	1	0	1.5162	1.9493999999999998	1.0	0.3023345897006943	2.718331690814994	0.9360055862775795	0.9678141436439198	0.9295971347802092	0.8806017637319938	0.43409087724652834	0.9973154284103669	228.0	4.369714243770064	178.0	0.4104189895715728
258	Feb25-FISH2-3L1-rep2-cp190-100x_Position003_2_cmle.ics	21	1	0	0.6497999999999999	1.1451091912813414	1.0	0.3546732442196733	1.9943201785190574	0.9128475753006767	0.9698972614748063	0.9097619131105579	0.8215575581191487	0.5198638959112891	1.0069624057950903	100.0	1.8368813652493048	56.0	0.12912058098880944
259	Feb25-FISH2-3L1-rep2-cp190-100x_Position003_2_cmle.ics	23	1	0	1.2995999999999999	1.5338067085748235	1.0	0.261217473189161	2.1137853576105834	0.9025822099191827	0.9472845230239195	0.9013309565232296	0.8159500527069068	0.4088202275006383	0.9665747095901548	182.0	3.4119355163445615	118.0	0.27207550994070556
260	Feb25-FISH2-3L1-rep2-cp190-100x_Position003_2_cmle.ics	24	1	0	1.5162	0.913592684735068	1.0	0.29377057465850803	2.3682429331644426	0.7087803006289518	0.8162901853489264	0.7087803006289518	0.5919737742113078	0.6620382119956741	0.9856283051611006	176.0	3.348065027133635	119.0	0.27438123460122005
261	Feb25-FISH2-3L1-rep2-cp190-100x_Position003_2_cmle.ics	25	1	0	1.2995999999999999	1.1471882507794313	1.0	0.3037281960013569	2.4578511237941374	0.7980188671431766	0.8740092265133884	0.7929252354251733	0.6828613786763184	0.6099998127310008	1.0025302315490914	176.0	3.3480650271336354	121.0	0.27899268392224896
262	Feb25-FISH2-3L1-rep2-cp190-100x_Position003_2_cmle.ics	26	1	0	0.8664	0.0	1.0	0.30414293636913303	1.8314512111564285	0.1465422154661822	0.27283175915541263	0.1465422154661822	0.029901656362675763	0.9517664541498169	0.9901211298103079	104.0	1.9262721890707628	55.0	0.12681485632829495
263	Feb25-FISH2-3L1-rep2-cp190-100x_Position003_2_cmle.ics	30	1	0	1.083	1.1535316172061805	1.0	0.3343204902613444	2.561141679058638	0.8101517871715358	0.8728415211359556	0.8080626734127632	0.7325716772754475	0.5888342253530964	1.012365353834125	142.0	2.681864020012928	92.0	0.21212666876732977
264	Feb25-FISH2-3L1-rep2-cp190-100x_Position003_2_cmle.ics	33	1	0	1.083	0.10317500441073144	1.0	0.34131160186500537	2.3933056410805813	0.33357883281485307	0.5072165855052709	0.3198491827065768	0.09963065152631058	0.87752131871549	1.0047280449444806	140.0	2.66057385694262	91.0	0.20982094410681532
265	Feb25-FISH2-3L1-rep2-cp190-100x_Position003_2_cmle.ics	35	1	0	0.8664	0.4883922886704704	1.0	0.2881764887477712	2.474974042248758	0.5931781329627056	0.7164794224384218	0.5931781329627056	0.44537101382132654	0.7195080330746102	1.0064633857702672	102.0	1.928387274840874	52.0	0.1198976823467516
266	Feb25-FISH2-3L1-rep2-cp190-100x_Position003_2_cmle.ics	36	1	0	1.7328	2.2186398768391276	1.0	0.29193861035649477	2.627140843376944	0.928560700641128	0.9597417653077508	0.9277721977640311	0.8773244407731083	0.4375641519371406	0.9823921354284469	260.0	4.991219838980049	213.0	0.4911193526895787
267	Feb25-FISH2-3L1-rep2-cp190-100x_Position003_2_cmle.ics	38	1	0	1.083	1.6649493785096108	1.0	0.34901416020194226	2.4287433644792062	0.9284187129551228	0.9579487722269263	0.9280376799322608	0.8819168077900085	0.4562908495174421	1.0020794799338408	142.0	2.7052692688533484	94.0	0.2167381180883587
268	Feb25-FISH2-3L1-rep2-cp190-100x_Position003_2_cmle.ics	39	1	0	1.083	1.4686736615067262	1.0	0.2386855112709348	1.9897952683182114	0.8200119487865931	0.8606907608654552	0.818741444895675	0.7838025878954255	0.5356777409169192	0.9735936906522051	110.0	2.0837636736433693	53.0	0.12220340700726606
269	Feb25-FISH2-3L1-rep2-cp190-100x_Position003_2_cmle.ics	41	1	0	0.8664	0.3720027687491155	1.0	0.30365028031738284	2.1835244683770116	0.4896769896769897	0.6244826601969459	0.4893796679510965	0.3354145854145854	0.7782439115788675	0.9978654385339858	138.0	2.569067947351051	84.0	0.1936808714832141
270	Feb25-FISH2-3L1-rep2-cp190-100x_Position003_2_cmle.ics	42	1	0	1.5162	0.2918229810711206	1.0	0.2965056235327329	2.6107311629208376	0.4073277792708053	0.5425662157723432	0.4073277792708053	0.2075308310191406	0.8575986175287951	0.9967169134403208	202.0	3.8588896354518467	147.0	0.33894152509562475
271	Feb25-FISH2-3L1-rep2-cp190-100x_Position003_2_cmle.ics	45	1	0	1.2995999999999999	1.1672919242844824	1.0	0.2688597490768461	2.9119112847183293	0.8144182499841138	0.8885694011988732	0.8107644404905636	0.7284213424837432	0.5615939272982966	0.992248522086847	156.0	3.0181371522284484	95.0	0.21904384274887315
272	Feb25-FISH2-3L1-rep2-cp190-100x_Position003_2_cmle.ics	46	1	0	1.2995999999999999	0.20635000882146287	1.0	0.2409498497775793	3.5882288506837345	0.4248484158387657	0.5323806541603803	0.41642232912977883	0.23442881949386546	0.7944097460330656	0.9527492159579171	132.0	2.5520079558209643	70.0	0.1614007262360118
273	Feb25-FISH2-3L1-rep2-cp190-100x_Position003_2_cmle.ics	47	1	0	1.083	0.5097226605744432	1.0	0.3176904155016142	2.243081730636629	0.5942953083438661	0.7138504782206795	0.5942953083438661	0.4583466958441019	0.7173806215438131	1.0044598078176483	100.0	1.8836918629301451	53.0	0.12220340700726606
274	Feb25-FISH2-3L1-rep2-cp190-100x_Position003_2_cmle.ics	48	1	0	1.2995999999999999	1.4090700543542596	1.0	0.30872961252852577	2.3845555528679054	0.8902360367280976	0.9514483248421953	0.8882865777210897	0.7729460021596237	0.4925776249199215	1.0029521046209837	192.0	3.6354125758982043	139.0	0.32049572781150915
275	Feb25-FISH2-3L1-rep2-cp190-100x_Position003_2_cmle.ics	49	1	0	1.2995999999999999	1.4532932869245503	1.0	0.3157075706016337	2.7548753159006485	0.8622371415766672	0.9102876174240094	0.8612617204319973	0.7988699174846438	0.5237558039482068	0.9936168474747084	166.0	3.1713984652608316	113.0	0.2605468866381333
276	Feb25-FISH2-3L1-rep2-cp190-100x_Position003_2_cmle.ics	50	1	0	1.5162	1.0246530360797799	1.0	0.2865604583534133	2.7825894012498713	0.6915872688121294	0.8015397775876818	0.6908399948870731	0.5789947199197664	0.6606088120845511	0.9977942437687591	208.0	3.992975871184033	151.0	0.3481644237376825
277	Feb25-FISH2-3L1-rep2-cp190-100x_Position003_2_cmle.ics	50	2	0	0.8664	1.0622516852075932	1.0	0.3058151952710448	2.335032618719982	0.6642871891684611	0.7306839522924594	0.6642871891684611	0.5887141972213209	0.7302495388749228	0.9961528027491277	100.0	1.883691862930145	52.0	0.1198976823467516
278	Feb25-FISH2-3L1-rep2-cp190-100x_Position003_2_cmle.ics	53	1	0	1.2995999999999999	1.1535316172061805	1.0	0.27914531831119865	2.3244015792265276	0.8057082870836453	0.8704320366211483	0.799805536195221	0.696778440331449	0.6341782172458751	0.9921540553981608	176.0	3.3246597782932152	116.0	0.2674640606196767
279	Feb25-FISH2-3L1-rep2-cp190-100x_Position003_2_cmle.ics	56	1	0	1.083	0.2918229810711206	1.0	0.32058304663368065	2.5003349531220667	0.4229837313949463	0.5788821824160609	0.4198792834890966	0.25038940809968846	0.8336666529443068	1.0047318986385902	144.0	2.726559431923657	92.0	0.21212666876732977
280	Feb25-FISH2-3L1-rep2-cp190-100x_Position003_2_cmle.ics	57	1	0	1.2995999999999999	1.9097941614020073	1.0	0.31024454638829513	2.7065999481119283	0.9566901541841876	0.9857464863431451	0.9564533848543395	0.9202750312535516	0.3155270545082387	1.0010803091324199	160.0	3.060717478369066	106.0	0.24440681401453213
281	Feb25-FISH2-3L1-rep2-cp190-100x_Position003_2_cmle.ics	58	1	0	1.7328	0.9479040472602467	1.0	0.30619914385035013	2.578996121787389	0.6500883995308698	0.7679398533092934	0.6450750083148074	0.49539797293749016	0.7423389263619111	0.9937727909226967	310.0	5.921363146024911	284.0	0.654825803586105
282	Feb25-FISH2-3L1-rep2-cp190-100x_Position003_2_cmle.ics	59	1	0	1.7328	2.3825999999999996	1.0	0.2997801650992731	2.884502957700316	0.9766232614074344	0.9900144903249973	0.9753023746389741	0.9327924926316205	0.27209371840767616	0.9997670869167862	220.0	4.261148342648407	168.0	0.3873617429664282
283	Feb25-FISH2-3L1-rep2-cp190-100x_Position003_2_cmle.ics	60	1	0	1.5162	0.0	1.0	0.22204779092992058	2.4697244110050014	0.12825392510025146	0.2571025623598178	0.09155168898253245	0.03252792315186116	0.9474026259776194	0.9607580285001764	158.0	3.1096430618200164	88.0	0.20290377012527194
284	Feb25-FISH2-3L1-rep2-cp190-100x_Position003_2_cmle.ics	61	1	0	1.083	1.083	1.0	0.2583896948561106	2.5263115366839197	0.874623042921469	0.9263973230883629	0.8522823976535713	0.7300408972611229	0.6256935480534976	0.9839116959440823	124.0	2.37322630817805	66.0	0.15217782759395398
285	Feb25-FISH2-3L1-rep2-cp190-100x_Position003_2_cmle.ics	61	2	0	1.2995999999999999	0.1459114905355603	1.0	0.282425622565585	3.0113552342689434	0.30829925228239763	0.4071466931053001	0.30829925228239763	0.15547568885033256	0.8491206256914217	0.983933144928142	104.0	2.0198931844324433	53.0	0.12220340700726606
286	Feb25-FISH2-3L1-rep2-cp190-100x_Position003_2_cmle.ics	62	1	0	1.083	0.42540144110901373	1.0	0.34864138632478087	2.527175893018444	0.5052988428043107	0.6186324412454766	0.49683858909611484	0.3440470036187219	0.7839572218061741	1.0042392957048083	150.0	2.837240418815423	102.0	0.23518391537247432
287	Feb25-FISH2-3L1-rep2-cp190-100x_Position003_2_cmle.ics	63	1	0	1.5162	0.9479040472602467	1.0	0.2735008026506843	2.9208442646716017	0.7296658230654129	0.8131269281214786	0.7154231245266288	0.616957308850424	0.6118912395473404	0.987488654212086	170.0	3.2607892890822887	109.0	0.25132398799607547
288	Feb25-FISH2-3L1-rep2-cp190-100x_Position003_2_cmle.ics	64	1	0	1.2995999999999999	0.0	1.0	0.2830711861397215	2.584319318915707	0.21000374321542203	0.39344469399213927	0.21000374321542203	0.030235822571588994	0.9394874002899953	1.0029859925103823	166.0	3.147993216420412	107.0	0.2467125386750466
289	Feb25-FISH2-3L1-rep2-cp190-100x_Position003_2_cmle.ics	65	1	0	1.2995999999999999	0.5556144027286182	1.0	0.3099409229247099	2.6049239740766628	0.5741609491975996	0.6871713676967884	0.5741609491975996	0.43967337125432476	0.735284959225761	0.9969242937631165	156.0	2.9713266545476085	102.0	0.23518391537247432
290	Feb25-FISH2-3L1-rep2-cp190-100x_Position003_2_cmle.ics	66	1	0	1.2995999999999999	0.32626801153583	1.0	0.29916811979196134	2.351370160661012	0.4409971907630877	0.5783450237636707	0.4409971907630877	0.2648545027297302	0.7780096886969892	0.9948923247548273	170.0	3.2373840402418694	114.0	0.26285261129864773
291	Feb25-FISH2-3L1-rep2-cp190-100x_Position003_2_cmle.ics	67	1	0	1.5162	0.0	1.0	0.24472455947872557	2.8127563792762915	0.21512808365199146	0.39116273560962406	0.21512808365199146	0.02800243646577104	0.9083005147082878	0.984236824611503	186.0	3.571542086687278	118.0	0.27207550994070556
292	Feb25-FISH2-3L1-rep2-cp190-100x_Position003_2_cmle.ics	68	1	0	1.5162	0.0	1.0	0.14099759416172386	2.3666099103506144	0.11247901510912144	0.13396032276116035	0.07911980793183747	0.03954185244688341	0.9640601289234121	1.0510251487829407	136.0	2.7818302726849407	56.0	0.12912058098880944
293	Feb25-FISH2-3L1-rep2-cp190-100x_Position003_2_cmle.ics	72	1	0	1.2995999999999999	1.5425130258375879	1.0	0.3205306940584234	2.616832257738962	0.9137305326915431	0.9601644517007724	0.9104144284372858	0.8251897031579125	0.45419002374748235	1.0035717616260849	170.0	3.260789289082289	118.0	0.27207550994070556
294	Feb25-FISH2-3L1-rep2-cp190-100x_Position003_2_cmle.ics	76	1	0	1.2995999999999999	1.5146569851281166	1.0	0.29916685756752814	2.4305897951711093	0.9043109847730442	0.9570576306784233	0.89261465481342	0.8196891238615994	0.40463459539316	0.9776846653164589	166.0	3.171398465260832	110.0	0.2536297126565899
295	Feb25-FISH2-3L1-rep2-cp190-100x_Position003_2_cmle.ics	77	1	0	1.5162	1.7153360421684174	1.0	0.2723482521007374	2.161056240723975	0.8371293021214091	0.9002946167028254	0.8363231160148237	0.7695848352594569	0.5235489759684322	0.9895238275913194	256.0	4.78480277095649	201.0	0.4634506567634053
296	Feb25-FISH2-3L1-rep2-cp190-100x_Position003_2_cmle.ics	78	1	0	1.083	0.3777847188762272	1.0	0.24777748339837877	2.5082796041258653	0.5218505489173288	0.6587235397585977	0.5218505489173288	0.37264208164008006	0.7368384689673477	0.9642963984162456	110.0	2.0603584248029496	54.0	0.12450913166778053
297	Feb25-FISH2-3L1-rep2-cp190-100x_Position003_2_cmle.ics	79	1	0	1.5162	0.9733510449106972	1.0	0.17863475586160257	3.555258907791519	0.7879062044300631	0.8636228166345571	0.7853303388008388	0.6517525465944289	0.6130951805325587	0.8153686819601188	166.0	3.171398465260831	85.0	0.19598659614372857
298	Feb25-FISH2-3L1-rep2-cp190-100x_Position003_2_cmle.ics	80	1	0	1.2995999999999999	0.20635000882146287	1.0	0.2814227162111093	2.660953449156403	0.49389647882521426	0.6336182400945648	0.4787342865586143	0.2040644677320361	0.7909131910495637	0.9903014308497101	146.0	2.794660092674805	88.0	0.20290377012527194
299	Feb25-FISH2-3L1-rep2-cp190-100x_Position003_2_cmle.ics	82	1	0	1.2995999999999999	0.687545504971255	1.0	0.2788680532780167	2.4331277237680506	0.6395966731761209	0.7569224545051388	0.6382973757303686	0.47500991978588825	0.6884359238745745	0.9888733746736349	188.0	3.569427000917167	128.0	0.2951327565458501
300	Feb25-FISH2-3L1-rep2-cp190-100x_Position003_2_cmle.ics	83	1	0	1.083	0.23070632344123612	1.0	0.30966363748412645	2.158111178835031	0.3774678391304784	0.506602629019482	0.359770587468541	0.1828632448637863	0.8543834795115699	0.9892704419228309	154.0	2.8564154961156203	100.0	0.23057246605144538
301	Feb25-FISH2-3L1-rep2-cp190-100x_Position003_2_cmle.ics	85	1	0	1.083	0.622541700711641	1.0	0.29335409900733317	2.5804570306396384	0.6263096035487254	0.7415294400141544	0.626157948614253	0.4906921783967546	0.6806852414423172	1.0080676026736024	134.0	2.5498928700508534	79.0	0.18215224818064185
302	Feb25-FISH2-3L1-rep2-cp190-100x_Position003_2_cmle.ics	86	1	0	1.083	0.7295574526778015	1.0	0.33472666378143406	2.5901512150788855	0.6326946175212071	0.7394715111478117	0.6292508069964717	0.5040912844381052	0.702207501088981	0.9942759567640024	156.0	2.9713266545476085	106.0	0.24440681401453213
303	Feb25-FISH2-3L1-rep2-cp190-100x_Position003_2_cmle.ics	87	1	0	1.9493999999999998	1.1535316172061805	1.0	0.21873607297256814	4.324946035676573	0.7634969950086584	0.8201673966928118	0.7604240942582595	0.6861524226681607	0.5838004793686443	0.9857710618183579	192.0	3.8226545666215626	117.0	0.26976978528019113
304	Feb25-FISH2-3L1-rep2-cp190-100x_Position003_2_cmle.ics	88	1	0	0.8664	0.42540144110901373	1.0	0.3561358237739205	1.9823975994107441	0.49525819039840274	0.6131738361012796	0.49525819039840274	0.35195457845539524	0.7756797239551445	0.999061869353708	136.0	2.5009672865999026	89.0	0.2052094947857864
305	Feb25-FISH2-3L1-rep2-cp190-100x_Position003_2_cmle.ics	89	1	0	0.8664	0.9321735129523284	1.0	0.2718685950221936	2.4149163087105214	0.8120764131972891	0.8956673121322708	0.8091718179786996	0.7073247933268787	0.5392683673577081	0.9361411125298377	104.0	1.9262721890707626	52.0	0.1198976823467516
306	Feb25-FISH2-3L1-rep2-cp190-100x_Position003_2_cmle.ics	90	1	0	0.8664	1.083	1.0	0.35065995806570655	2.4079622564387444	0.7486906858097431	0.8109997441569973	0.7157245624332175	0.6039794874110193	0.6307277665710596	1.0125945269344814	112.0	2.1284590855540984	66.0	0.15217782759395398
307	Feb25-FISH2-3L1-rep2-cp190-100x_Position003_2_cmle.ics	90	2	0	1.2995999999999999	0.32626801153583	1.0	0.2960972019959404	2.5951069422869	0.367567384532033	0.48198188029557393	0.367567384532033	0.1981014944241275	0.8725085680004073	0.9924854681165659	150.0	2.860645667655843	94.0	0.2167381180883587
308	Feb25-FISH2-3L1-rep2-cp190-100x_Position003_2_cmle.ics	90	3	0	1.2995999999999999	1.517785507063743	1.0	0.2932823503008304	2.211760723273774	0.7770140111667946	0.8493028278176592	0.7762652941442052	0.7062903517088808	0.6487746686425038	0.9891106553221365	162.0	3.0586023925989547	105.0	0.24210108935401767
309	Feb25-FISH2-3L1-rep2-cp190-100x_Position003_2_cmle.ics	94	1	0	1.083	0.9077480443748005	1.0	0.2929320392162178	2.0558510576351425	0.707942753539328	0.8067160436677854	0.7042201905643637	0.60393280098754	0.6706234006421984	0.99203714258096	160.0	2.9670964830073863	103.0	0.23748964003298878
310	Feb25-FISH2-3L1-rep2-cp190-100x_Position003_2_cmle.ics	95	1	0	1.2995999999999999	0.65584944557845	1.0	0.2792263383051301	2.551682386957911	0.6235998802036538	0.7439481452958542	0.6162923030847559	0.4793565224832071	0.6663144548816391	1.0027417842121176	178.0	3.3927604390443635	118.0	0.27207550994070556
311	Feb25-FISH2-3L1-rep2-cp190-100x_Position003_2_cmle.ics	96	1	0	1.083	0.9547396422012142	1.0	0.34262990881683236	2.1364163143438866	0.7622668045501552	0.8554663908996898	0.7552512926577042	0.6114953464322648	0.6675217119697553	1.0160015173858017	170.0	3.19057354256103	122.0	0.2812984085827634
312	Feb25-FISH2-3L1-rep2-cp190-100x_Position003_2_cmle.ics	97	1	0	1.9493999999999998	0.8972608143895275	1.0	0.21680879951254647	5.109022637324378	0.7567302287732486	0.83087390206458	0.7512353084286205	0.582516086274444	0.5701494795646928	0.8958755837433829	122.0	2.398746642788581	59.0	0.13603775497035278
313	Feb25-FISH2-3L1-rep2-cp190-100x_Position003_2_cmle.ics	98	1	0	2.166	0.0	1.0	0.13037359568262805	2.3836680052419315	0.07473044798785118	0.1919362186788155	0.07473044798785118	0.027543659832953683	0.9644027029349382	0.9587912622077148	246.0	5.02943068821124	131.0	0.3020499305273935
314	Feb25-FISH2-3L1-rep2-cp190-100x_Position003_2_cmle.ics	99	1	0	1.083	1.6149442640886529	1.0	0.3082640887312631	2.489603742297313	0.9232530275150841	0.9625518849758227	0.9205357524926184	0.8730476271984252	0.455338363599763	0.9929654849505737	148.0	2.792545006904694	94.0	0.2167381180883587
315	Feb25-FISH2-3L1-rep2-cp190-100x_Position003_2_cmle.ics	100	1	0	1.083	0.10317500441073144	1.0	0.3215212586857538	2.4732021263255413	0.3664337697123221	0.549951724925511	0.3664337697123221	0.10661005159723015	0.853137183006427	0.982481720838155	148.0	2.815950255745114	96.0	0.22134956740938755
316	Feb25-FISH2-3L1-rep2-cp190-100x_Position003_2_cmle.ics	101	1	0	1.083	0.46141264688247224	1.0	0.311493973740028	2.596635908124829	0.4938709457875513	0.6426621495927828	0.4938709457875513	0.3399677856003146	0.7962446632750912	1.0177175860652388	128.0	2.4626171319995076	76.0	0.1752350741990985
317	Feb25-FISH2-3L1-rep2-cp190-100x_Position003_2_cmle.ics	101	2	0	1.2995999999999999	0.7610319551488771	1.0	0.24374425760610463	3.260092362127505	0.6000650337646232	0.6871535628672328	0.5973956245888127	0.4927895703990502	0.6977706404923264	0.9908373364102114	116.0	2.264660407056395	58.0	0.13373203030983835
318	Feb25-FISH2-3L1-rep2-cp190-100x_Position003_2_cmle.ics	102	1	0	1.083	0.5595020986366908	1.0	0.271362653552723	2.329405330544614	0.5891388902565112	0.7018906011520851	0.5891388902565112	0.4213037270444587	0.7101389340744925	0.983258521221372	162.0	3.035197143758535	101.0	0.23287819071195984
319	Feb25-FISH2-3L1-rep2-cp190-100x_Position003_2_cmle.ics	103	1	0	1.083	1.8725829911983063	1.0	0.31471000787275666	2.1733380788216525	0.9483840013957343	0.9756269900117766	0.9468835870371178	0.9080908971954464	0.44447509989571243	0.9766886813663789	132.0	2.505197458140125	80.0	0.18445797284115634
320	Feb25-FISH2-3L1-rep2-cp190-100x_Position003_2_cmle.ics	104	1	0	1.2995999999999999	0.0	1.0	0.2570945244484091	2.7170239348975764	0.16462791777468236	0.3466421847959141	0.16462791777468236	0.027905111645772657	0.9388030207382111	0.9646575697567925	184.0	3.5034414259361295	119.0	0.27438123460122005
321	Feb25-FISH2-3L1-rep2-cp190-100x_Position003_2_cmle.ics	105	1	0	1.5162	0.6497999999999999	1.0	0.321833129014148	3.044221793876765	0.7247683174051549	0.8907491875020112	0.7247683174051549	0.445359510248737	0.6534707091454481	1.001108210370432	150.0	2.930861414177102	98.0	0.2259610167304165
322	Feb25-FISH2-3L1-rep2-cp190-100x_Position003_2_cmle.ics	105	2	0	1.5162	1.083	1.0	0.2903685290029938	2.765748109866128	0.7398719310100718	0.8322835215754416	0.7364771374328282	0.6173194806448499	0.6109982465145116	0.9974132217440264	208.0	3.992975871184033	152.0	0.350470148398197
323	Feb25-FISH2-3L1-rep2-cp190-100x_Position003_2_cmle.ics	106	1	0	1.083	1.7430385742657564	1.0	0.2564202848121884	1.9413900573017084	0.9119117363315852	0.9429803020469734	0.9100524460191893	0.8708012488817948	0.42487095518350504	0.9415505483837151	146.0	2.7478495949939656	84.0	0.1936808714832141
324	Feb25-FISH2-3L1-rep2-cp190-100x_Position003_2_cmle.ics	107	1	0	0.8664	1.0542408233015097	1.0	0.2840517632309768	2.230021700996807	0.8456922278448163	0.907624562086415	0.842691708836123	0.7578662255092773	0.4364763287311316	1.000827791587452	114.0	2.1263439997839866	61.0	0.1406492042913817
325	Feb25-FISH2-3L1-rep2-cp190-100x_Position003_2_cmle.ics	109	1	0	1.2995999999999999	1.1872177544577784	1.0	0.274326673206773	2.9013167420606107	0.8339669421487603	0.893305785123967	0.8339669421487603	0.7604063360881542	0.499951102180756	0.9925016674082722	130.0	2.5073125439102357	73.0	0.16831790021755516
326	Feb25-FISH2-3L1-rep2-cp190-100x_Position003_2_cmle.ics	110	1	0	1.2995999999999999	1.3229242629964544	1.0	0.31014455052289863	2.366054701301514	0.8290011734167763	0.8844895637023077	0.8269210254951463	0.7570982825445365	0.520829861197567	1.0044696677469154	166.0	3.171398465260832	112.0	0.25824116197761887
327	Feb25-FISH2-3L1-rep2-cp190-100x_Position003_2_cmle.ics	111	1	0	1.083	0.0	1.0	0.31092308323314777	2.6407800671636474	0.22769562466312016	0.3897787724684212	0.18598111129338427	0.03234632420144829	0.9010194747764425	0.9931721586892701	138.0	2.615878445031891	85.0	0.19598659614372857
328	Feb25-FISH2-3L1-rep2-cp190-100x_Position003_2_cmle.ics	112	1	0	1.9493999999999998	0.10317500441073144	1.0	0.19118632978269964	4.8575089772759	0.21034488065374968	0.3416526877914403	0.21034488065374968	0.06530956155065483	0.9163341814754696	0.9595398740965354	176.0	3.4884965201761537	96.0	0.22134956740938755
329	Feb25-FISH2-3L1-rep2-cp190-100x_Position003_2_cmle.ics	114	1	0	1.5162	0.0	1.0	0.2426927301692727	2.736259095978045	0.0849078202849885	0.21311993720222844	0.0849078202849885	0.03077199829922702	0.9497183963407544	0.9690955943392885	158.0	3.133048310660436	92.0	0.21212666876732977
330	Feb25-FISH2-3L1-rep2-cp190-100x_Position003_2_cmle.ics	115	1	0	1.5162	0.0	1.0	0.23594382033271127	2.6282482424113733	0.1425687831848699	0.308346131905744	0.1425687831848699	0.028597130194392032	0.9168852455579726	0.9488003514512567	184.0	3.573657172457389	114.0	0.26285261129864773
331	Feb25-FISH2-3L1-rep2-cp190-100x_Position003_2_cmle.ics	116	1	0	1.2995999999999999	1.1926825638357912	1.0	0.35180581249237936	2.546643528223006	0.8203211565858206	0.8995066570519021	0.8172168774293402	0.7072348171729075	0.5398297067222355	0.9890200472030338	162.0	3.0820076414393744	115.0	0.2651583359591622
332	Feb25-FISH2-3L1-rep2-cp190-100x_Position003_2_cmle.ics	117	1	0	1.083	1.0951397134915137	1.0	0.3410720517651868	2.2717143452338204	0.811283306901125	0.8927455181176558	0.8079815994732107	0.6896070411693238	0.6019895132191573	0.9868703769742483	156.0	2.9011109080263493	107.0	0.2467125386750466
333	Feb25-FISH2-3L1-rep2-cp190-100x_Position003_2_cmle.ics	118	1	0	1.2995999999999999	0.23070632344123612	1.0	0.2877226213926332	2.4297448968369335	0.3961044557442041	0.5354362377546037	0.3961044557442041	0.2214848650253287	0.8377336559254316	0.9928075709082416	162.0	3.082007641439375	104.0	0.2397953646935032
334	Feb25-FISH2-3L1-rep2-cp190-100x_Position003_2_cmle.ics	121	1	0	1.083	0.23070632344123612	1.0	0.3597493898260467	2.9409035992058628	0.36843536742162003	0.4882512445191705	0.36843536742162003	0.21095836217980418	0.8384973323549478	0.9939061656719561	122.0	2.3519361451077416	76.0	0.1752350741990985
335	Feb25-FISH2-3L1-rep2-cp190-100x_Position003_2_cmle.ics	122	1	0	1.083	1.5162	1.0	0.28234828361144393	2.3481114094645408	0.9349022914393413	0.9678417319710346	0.9322859835333797	0.8870089772839996	0.47652332776448375	0.9908295962978204	138.0	2.5924731961914707	81.0	0.18676369750167077
336	Feb25-FISH2-3L1-rep2-cp190-100x_Position003_2_cmle.ics	124	1	0	1.2995999999999999	1.0161559471409798	1.0	0.2937876203123271	2.3297859325330093	0.7133694282314673	0.7937204734111087	0.7085888490702865	0.6191448466201517	0.6331444085158143	1.003318782513783	198.0	3.7226883139495506	142.0	0.3274129017930525
337	Feb25-FISH2-3L1-rep2-cp190-100x_Position003_2_cmle.ics	125	1	0	1.2995999999999999	0.0	1.0	0.17232433374949715	2.0078006449297887	0.0764416826425156	0.2209551721351814	0.0764416826425156	0.02667048617997253	0.9725378456527951	0.8763078729521209	160.0	3.0841227272094853	79.0	0.18215224818064185
338	Feb25-FISH2-3L1-rep2-cp190-100x_Position003_2_cmle.ics	126	1	0	1.5162	1.9493999999999998	1.0	0.3176307009298394	2.3417902234124246	0.9628860652464946	0.9863071611433403	0.9481645019611528	0.8683819902764404	0.4272880551889614	1.002096883016909	252.0	4.789032942496712	212.0	0.48881362802906425
339	Feb25-FISH2-3L1-rep2-cp190-100x_Position003_2_cmle.ics	127	1	0	1.2995999999999999	1.4058527462478245	1.0	0.2743532130399526	2.420576491908077	0.8706402034210138	0.9248973782641523	0.8658410643154067	0.7766577858004495	0.5198563080976147	0.9745421825369236	176.0	3.3246597782932152	115.0	0.2651583359591622
340	Feb25-FISH2-3L1-rep2-cp190-100x_Position003_2_cmle.ics	130	1	0	0.8664	0.5097226605744432	1.0	0.3176904155016142	2.1578114007431632	0.6060617399438728	0.7347614593077643	0.5977736202057998	0.4645837231057063	0.7119041924088193	1.0151900922009458	100.0	1.8836918629301451	53.0	0.12220340700726606
341	Feb25-FISH2-3L1-rep2-cp190-100x_Position003_2_cmle.ics	133	1	0	1.2995999999999999	0.41270001764292574	1.0	0.22570007629667543	2.0821923183072433	0.4692567232311204	0.5838890542820284	0.4692567232311204	0.3433710429691376	0.7849324108640549	0.8958130796595193	140.0	2.660573856942619	74.0	0.17062362487806956
342	Feb25-FISH2-3L1-rep2-cp190-100x_Position003_2_cmle.ics	134	1	0	1.083	1.5627088357751586	1.0	0.2933122770712693	2.803115305816695	0.9188428547401469	0.956265066995571	0.9160733307170489	0.867707574143634	0.4191092108199995	0.9885389954267649	144.0	2.749964680764077	88.0	0.20290377012527194
343	Feb25-FISH2-3L1-rep2-cp190-100x_Position003_2_cmle.ics	135	1	0	1.5162	0.0	1.0	0.21826384946576757	2.4520386160878442	0.07750508197879304	0.2544403544434939	0.07750508197879304	0.02668921835634286	0.9504930891907876	0.9197100846196713	204.0	3.9738007938838353	128.0	0.2951327565458501
344	Feb25-FISH2-3L1-rep2-cp190-100x_Position003_2_cmle.ics	136	1	0	1.083	0.20635000882146287	1.0	0.25676833499385804	2.269155411426038	0.374168132792779	0.4786391799892909	0.373326703893521	0.2517019811825901	0.8578933864032566	0.9668592029118723	106.0	2.017778098662332	52.0	0.1198976823467516
345	Feb25-FISH2-3L1-rep2-cp190-100x_Position003_2_cmle.ics	137	1	0	0.8664	1.0317500441073144	1.0	0.34185133357170444	2.105992239799954	0.8102740380024825	0.8771205321620675	0.8091918902574875	0.741645182851141	0.5495980610491001	1.023480702919616	106.0	1.9709676009814918	60.0	0.13834347963086724
346	Feb25-FISH2-3L1-rep2-cp190-100x_Position003_2_cmle.ics	138	1	0	1.2995999999999999	1.2995999999999999	1.0	0.2989294088085085	2.478734272302918	0.8011067935022308	0.8879197481859079	0.7994215332618374	0.6195316090753353	0.5684400245398774	0.9983388625402982	174.0	3.3033696152229064	118.0	0.27207550994070556
347	Feb25-FISH2-3L1-rep2-cp190-100x_Position003_2_cmle.ics	138	2	0	1.083	2.3825999999999996	1.0	0.2696112908895111	2.786008881015521	0.9311898494408	0.9543505712707233	0.9153168335677841	0.8658767299451711	0.479102828751153	0.9795002020757223	116.0	2.217849909375555	61.0	0.1406492042913817
348	Feb25-FISH2-3L1-rep2-cp190-100x_Position003_2_cmle.ics	138	3	0	1.7328	1.693476355552663	1.0	0.30673118476987926	2.5542428407469653	0.7738362187031389	0.850100047818679	0.7731096533377902	0.7037539984308046	0.6831528705394869	0.9938093692972098	280.0	5.344552962725658	244.0	0.5625968171655268
349	Feb25-FISH2-3L1-rep2-cp190-100x_Position003_2_cmle.ics	140	1	0	1.2995999999999999	1.245083401423282	1.0	0.279227296103668	2.3253866601947335	0.8219876348329387	0.8959689884240989	0.8171369376479873	0.7202586490397264	0.5195904150732741	0.9941288657780043	182.0	3.458746014025401	122.0	0.2812984085827634
350	Feb25-FISH2-3L1-rep2-cp190-100x_Position003_2_cmle.ics	145	1	0	1.083	1.3071749302078512	1.0	0.268082573106329	2.6392966458712173	0.9285225079384846	0.9718417284104353	0.9278687503891414	0.8437597285349605	0.4548450654294307	0.9937526779875924	120.0	2.3072407331970126	64.0	0.14756637827292504
351	Feb25-FISH2-3L1-rep2-cp190-100x_Position003_2_cmle.ics	146	1	0	1.7328	0.0	1.0	0.11706987943969685	2.6741570443728366	0.07805307747445873	0.19759830041539644	0.05743006917516603	0.02870639848695517	0.9664718146364799	0.8385524091380042	200.0	4.001436214264477	91.0	0.20982094410681532
352	Feb25-FISH2-3L1-rep2-cp190-100x_Position003_2_cmle.ics	147	1	0	1.5162	0.0	1.0	0.22903128203790243	2.67226646666451	0.11226216903540778	0.31158939552448267	0.11226216903540778	0.028412135439259013	0.9542646556191029	0.9355168439246814	188.0	3.6162374985980064	116.0	0.2674640606196767
353	Feb25-FISH2-3L1-rep2-cp190-100x_Position003_2_cmle.ics	148	1	0	1.083	0.1459114905355603	1.0	0.35395575638051696	2.199328029073399	0.3231769443501043	0.45461161515695503	0.3231769443501043	0.15685798845276794	0.8739554976879933	1.004063664359081	170.0	3.2139787914014497	124.0	0.28590985790379225
354	Feb25-FISH2-3L1-rep2-cp190-100x_Position003_2_cmle.ics	150	1	0	1.083	1.3116988911569	1.0	0.25723049236076545	1.7775874547377932	0.8597877383672511	0.9281161246236307	0.8593179440090543	0.7867560699566508	0.49004638375132054	0.9329737417707511	140.0	2.5669528615809396	79.0	0.18215224818064185
355	Feb25-FISH2-3L1-rep2-cp190-100x_Position003_2_cmle.ics	151	1	0	1.083	0.0	1.0	0.27713793152279875	2.2511424709286825	0.12590709384410328	0.2925346793700943	0.1579824258281088	0.03192723502986622	0.9527691565593545	0.9559447046593839	140.0	2.6605738569426194	82.0	0.18906942216218525
356	Feb25-FISH2-3L1-rep2-cp190-100x_Position003_2_cmle.ics	152	1	0	0.8664	0.622541700711641	1.0	0.31950628410532356	2.1422763000530582	0.6782007470396567	0.7789080505443853	0.6771358181673687	0.5354923309226735	0.699642250970958	1.0326872763607233	112.0	2.105053836713678	63.0	0.1452606536124106
357	Feb25-FISH2-3L1-rep2-cp190-100x_Position003_2_cmle.ics	153	1	0	1.9493999999999998	1.2995999999999999	1.0	0.26282879297454687	3.364272888771931	0.8240335266459367	0.8976770209057359	0.8220430165373732	0.7188512066795063	0.5596638197486737	0.9896335221460435	246.0	4.818783448647464	186.0	0.42886478685568846
358	Feb25-FISH2-3L1-rep2-cp190-100x_Position003_2_cmle.ics	154	1	0	1.083	1.5162	1.0	0.2824135301216581	2.0081055444341662	0.9485611130848929	0.9901049518450592	0.9485611130848929	0.851545471131041	0.3353120189601134	0.9981013269536462	124.0	2.30301056165679	69.0	0.1590950015754973
359	Feb25-FISH2-3L1-rep2-cp190-100x_Position004_3_cmle.ics	2	1	0	0.8664	1.2536039404732575	1.0	0.21225426842926715	1.5749558476813572	0.837304574831096	0.8929915816850318	0.8341758166547709	0.7460670531986664	0.49734051402950374	0.9453686633463966	148.0	2.7223292603834346	78.0	0.17984652352012742
360	Feb25-FISH2-3L1-rep2-cp190-100x_Position004_3_cmle.ics	3	1	0	1.2995999999999999	1.37509100994251	1.0	0.28380753372595546	2.692424924502188	0.8762533215234721	0.9322940655447298	0.8737821080602303	0.7781488042515501	0.5163486305611913	0.9896814477929852	172.0	3.2820794521525976	113.0	0.2605468866381333
361	Feb25-FISH2-3L1-rep2-cp190-100x_Position004_3_cmle.ics	6	1	0	1.083	0.1459114905355603	1.0	0.29733737369906565	2.5834447674180954	0.3146012103311011	0.43590167969512555	0.30445853385277416	0.15397346777684415	0.8792029908862737	1.003461988345536	130.0	2.4605020462293963	76.0	0.1752350741990985
362	Feb25-FISH2-3L1-rep2-cp190-100x_Position004_3_cmle.ics	8	1	0	1.2995999999999999	0.0	1.0	0.28150518806062647	2.5046333213286878	0.22804810033599499	0.412573286357515	0.22804810033599499	0.026189245439582114	0.9104661296532882	0.9922782537195279	198.0	3.72268831394955	139.0	0.32049572781150915
363	Feb25-FISH2-3L1-rep2-cp190-100x_Position004_3_cmle.ics	9	1	0	1.083	1.5490250415242273	1.0	0.28725007890400167	2.9658974273094447	0.9530695921985816	0.9763039302600472	0.9523862293144209	0.9199264923167849	0.2983812252521307	1.0015473758946027	106.0	2.064588596343172	55.0	0.12681485632829495
364	Feb25-FISH2-3L1-rep2-cp190-100x_Position004_3_cmle.ics	10	1	0	0.8664	0.20635000882146287	1.0	0.3352140309385934	2.3296922543153125	0.40604057294704776	0.5677620066109275	0.4088923455829931	0.22248363471385055	0.8191912903209029	0.9887528541887769	126.0	2.3477059735675194	77.0	0.17754079885961296
365	Feb25-FISH2-3L1-rep2-cp190-100x_Position004_3_cmle.ics	11	1	0	1.2995999999999999	1.3353733069482787	1.0	0.3157075706016337	2.7538169964327124	0.8919467489186698	0.9567999716372403	0.8876214280649507	0.7785001418137985	0.551285877401857	1.0081985831142395	166.0	3.1948037141012517	113.0	0.2605468866381333
366	Feb25-FISH2-3L1-rep2-cp190-100x_Position004_3_cmle.ics	12	1	0	1.083	0.5689355674538337	1.0	0.2921354378512409	2.514994292601867	0.590941801359301	0.6970929236392712	0.5860757324804386	0.4661773944828374	0.7041031927100984	0.996036029595068	142.0	2.6818640200129282	86.0	0.19829232080424306
367	Feb25-FISH2-3L1-rep2-cp190-100x_Position004_3_cmle.ics	13	1	0	1.2995999999999999	1.278824979729832	1.0	0.27903239775095134	2.546897617475113	0.8273976299518212	0.8931771821349483	0.8216749081268999	0.7344133217979347	0.5419295929643065	0.9955515485896032	186.0	3.524731589006438	126.0	0.2905213072248212
368	Feb25-FISH2-3L1-rep2-cp190-100x_Position004_3_cmle.ics	15	1	0	1.083	1.8330020560479539	1.0	0.2696112908895111	2.535730917468583	0.8246850079744816	0.865841307814992	0.8229266347687401	0.7770713716108453	0.5797311414026846	1.0028023605573562	116.0	2.217849909375555	61.0	0.1406492042913817
369	Feb25-FISH2-3L1-rep2-cp190-100x_Position004_3_cmle.ics	15	2	0	1.2995999999999999	1.8410516456738788	1.0	0.31530322262928967	2.188284266665198	0.8530462519936204	0.9112779106858054	0.8511562998405103	0.7782037480063796	0.5033657490292459	0.9926887195787816	234.0	4.386774235300151	189.0	0.43578196083723186
370	Feb25-FISH2-3L1-rep2-cp190-100x_Position004_3_cmle.ics	17	1	0	1.2995999999999999	0.1459114905355603	1.0	0.31385177769992	2.521509092476742	0.34008451114672883	0.4980248352680234	0.3371946184855991	0.14799164602457623	0.8440958995140865	1.0021884953525062	176.0	3.348065027133635	123.0	0.2836041332432778
371	Feb25-FISH2-3L1-rep2-cp190-100x_Position004_3_cmle.ics	20	1	0	1.5162	0.7857574237886386	1.0	0.25848391786620994	2.5581199576123663	0.5902766193368594	0.6871743418147563	0.5856499425958454	0.4772787486875546	0.7447672509538852	0.9885575955313592	220.0	4.190932596127147	156.0	0.35969304704025484
372	Feb25-FISH2-3L1-rep2-cp190-100x_Position004_3_cmle.ics	21	1	0	1.083	1.0292503701818518	1.0	0.3336643786881593	2.6925102392386986	0.8811889120333279	0.9628264701169684	0.8755941889654436	0.7352454200715697	0.5970256674667104	1.0161644575538393	124.0	2.3966315570184697	75.0	0.17292934953858405
373	Feb25-FISH2-3L1-rep2-cp190-100x_Position004_3_cmle.ics	22	1	0	1.2995999999999999	0.7748934119142009	1.0	0.3219443448290141	2.6207526342770313	0.6667587901120835	0.7879548595117457	0.6658298787041302	0.5081989866421004	0.6802406898068428	0.9993143305669467	182.0	3.505556511706241	131.0	0.3020499305273935
374	Feb25-FISH2-3L1-rep2-cp190-100x_Position004_3_cmle.ics	23	1	0	1.083	1.6188329403558002	1.0	0.3094437279165693	3.0149472855231805	0.934444732073518	0.9753714729484856	0.932611959616878	0.8724462852705152	0.4791223348942063	1.0014755945916824	112.0	2.151864334394518	62.0	0.14295492895189613
375	Feb25-FISH2-3L1-rep2-cp190-100x_Position004_3_cmle.ics	24	1	0	1.083	0.9479040472602467	1.0	0.23009711818284617	1.6348302944022524	0.7321858328988007	0.8622147126067947	0.7294432634070034	0.563638141269905	0.5835021585805926	0.9676528314812639	192.0	3.6120073270577846	120.0	0.2766869592617345
376	Feb25-FISH2-3L1-rep2-cp190-100x_Position004_3_cmle.ics	25	1	0	1.083	0.23070632344123612	1.0	0.3221740484384851	2.4776979283273586	0.38443298357934674	0.5241715572944454	0.3813108858458316	0.22281008556128598	0.8287597387992125	0.9889483518966199	154.0	2.9266312426368803	102.0	0.23518391537247432
377	Feb25-FISH2-3L1-rep2-cp190-100x_Position004_3_cmle.ics	26	1	0	1.2995999999999999	0.9733510449106972	1.0	0.2597706008749607	2.1032302441050206	0.7509951469545777	0.8435301815802388	0.7503408037515676	0.6206081756547976	0.6074366820458134	0.9887282142099909	174.0	3.303369615222906	110.0	0.2536297126565899
378	Feb25-FISH2-3L1-rep2-cp190-100x_Position004_3_cmle.ics	27	1	0	1.083	0.0	1.0	0.22976348254774215	2.342868042236171	0.10216614397199329	0.23345489023411858	0.10216614397199329	0.03611698636131573	0.9398918891758583	0.94359746337941	110.0	2.130574171324209	52.0	0.1198976823467516
379	Feb25-FISH2-3L1-rep2-cp190-100x_Position004_3_cmle.ics	28	1	0	1.2995999999999999	1.5430134347389977	1.0	0.29528601709160374	2.517341652082985	0.9523913399138354	0.9852156841359001	0.9481594590172875	0.8699514642526041	0.44721393835411033	1.0058500838175555	148.0	2.815950255745114	92.0	0.21212666876732977
380	Feb25-FISH2-3L1-rep2-cp190-100x_Position004_3_cmle.ics	30	1	0	1.083	0.9479040472602467	1.0	0.30001634125536203	2.644393556373609	0.7708732640640237	0.8588946052882298	0.7696178979342502	0.6518208413194795	0.5149673688882597	0.9944707796709366	144.0	2.726559431923657	89.0	0.2052094947857864
381	Feb25-FISH2-3L1-rep2-cp190-100x_Position004_3_cmle.ics	31	1	0	1.2995999999999999	2.4249577813365413	1.0	0.3148158882708861	2.339754582612624	0.9821661464515468	0.9943802113099163	0.981755835934409	0.955305461526062	0.21455082861901065	0.9975953683288373	188.0	3.5460217520767467	136.0	0.31357855382996574
382	Feb25-FISH2-3L1-rep2-cp190-100x_Position004_3_cmle.ics	32	1	0	1.2995999999999999	1.3229242629964544	1.0	0.268082573106329	2.710123780248207	0.8925299177262528	0.9358171278982798	0.8896472201446023	0.8377976190476191	0.4273779635930302	0.9925389583254971	120.0	2.3540512308778525	64.0	0.14756637827292504
383	Feb25-FISH2-3L1-rep2-cp190-100x_Position004_3_cmle.ics	33	1	0	1.083	1.6456566907434287	1.0	0.31028075591010307	2.3279829860672736	0.8442001975511116	0.8900283280839406	0.8440138285778184	0.7670387833833423	0.49880982388811623	1.0029328224147316	162.0	3.0351971437585346	108.0	0.24901826333556107
384	Feb25-FISH2-3L1-rep2-cp190-100x_Position004_3_cmle.ics	33	2	0	1.083	2.8158	1.0	0.35505874017309286	2.34137787537611	0.9984158637270067	0.9999534077566766	0.9967804759863578	0.9769717837374434	0.17496977244710676	0.9978439723322312	152.0	2.9053410795665715	105.0	0.24210108935401767
385	Feb25-FISH2-3L1-rep2-cp190-100x_Position004_3_cmle.ics	34	1	0	1.2995999999999999	0.0	1.0	0.2928237825597338	2.395175235294425	0.25328163943505955	0.4648336432329786	0.25328163943505955	0.02884836016932389	0.9076219301804612	0.9911410180720319	184.0	3.48003617709571	127.0	0.29282703188533565
386	Feb25-FISH2-3L1-rep2-cp190-100x_Position004_3_cmle.ics	37	1	0	1.5162	0.5260913608053412	1.0	0.23092087712273712	5.351163372727779	0.5884146341463414	0.671383705553923	0.5795070526006465	0.4809634880987364	0.707531334418345	0.9867645939543523	114.0	2.290180741666926	55.0	0.12681485632829495
387	Feb25-FISH2-3L1-rep2-cp190-100x_Position004_3_cmle.ics	38	1	0	1.2995999999999999	0.7555694377524544	1.0	0.2826828280317748	2.3916559978179466	0.6988756540131359	0.8253367471891351	0.6988756540131359	0.5262532932576348	0.6694148100225217	0.9904691704384389	164.0	3.103297804509683	105.0	0.24210108935401767
388	Feb25-FISH2-3L1-rep2-cp190-100x_Position004_3_cmle.ics	39	1	0	1.7328	0.3720027687491155	1.0	0.28318290322728734	2.7047364898113844	0.4104944109672945	0.5697187919402635	0.4068869853451149	0.25598985777465527	0.808689552327695	0.9806919400824311	270.0	5.191291649693271	222.0	0.5118708746342088
389	Feb25-FISH2-3L1-rep2-cp190-100x_Position004_3_cmle.ics	40	1	0	0.8664	0.0	1.0	0.29733737369906565	1.934258473295008	0.20079794923192568	0.3834830291232196	0.20079794923192568	0.030467590540254032	0.9125016232863904	0.9933853411193456	130.0	2.4136915485485564	76.0	0.1752350741990985
390	Feb25-FISH2-3L1-rep2-cp190-100x_Position004_3_cmle.ics	44	1	0	1.2995999999999999	0.4773698211006071	1.0	0.3147465334085093	2.7638754324615746	0.5408227981903514	0.6665764661113694	0.517483404507209	0.3671472665003594	0.7795105121146461	0.9866133642204353	172.0	3.2820794521525976	119.0	0.27438123460122005
391	Feb25-FISH2-3L1-rep2-cp190-100x_Position004_3_cmle.ics	45	1	0	1.5162	1.449626260897894	1.0	0.2724168370193775	2.870983824034808	0.8392860929492844	0.8941014313482948	0.8366566531189256	0.7672062201802439	0.5108795066725063	0.9834033315694757	204.0	3.8801797985221556	143.0	0.3297186264535669
392	Feb25-FISH2-3L1-rep2-cp190-100x_Position004_3_cmle.ics	46	1	0	1.2995999999999999	0.0	1.0	0.29902260141635756	2.958855914656611	0.25861461489676557	0.3922767951518568	0.2481150024663519	0.03674864350644775	0.8779905974939678	0.9636222194247451	124.0	2.3966315570184697	71.0	0.16370645089652625
393	Feb25-FISH2-3L1-rep2-cp190-100x_Position004_3_cmle.ics	48	1	0	1.2995999999999999	0.10317500441073144	1.0	0.26978921292092234	2.6681010553726705	0.2630499531077697	0.46389298265502776	0.2630499531077697	0.07330646906658697	0.8591342454202203	0.9901864298100934	158.0	2.992616817617917	97.0	0.22365529206990203
394	Feb25-FISH2-3L1-rep2-cp190-100x_Position004_3_cmle.ics	49	1	0	1.5162	1.770307658344953	1.0	0.2841302756624644	2.514892872354926	0.8455249130938587	0.9051958285052144	0.8436523754345308	0.7822039397450753	0.5708172653330331	0.9944240591019279	264.0	5.0572054139610865	215.0	0.4957308020106076
395	Feb25-FISH2-3L1-rep2-cp190-100x_Position004_3_cmle.ics	50	1	0	1.083	1.5972652713406406	1.0	0.27320424965279066	2.2851486632300664	0.958798418972332	0.984505928853755	0.9583399209486166	0.9053438735177866	0.3375773854814786	1.009333322222871	118.0	2.215734823605444	63.0	0.1452606536124106
396	Feb25-FISH2-3L1-rep2-cp190-100x_Position004_3_cmle.ics	52	1	0	1.083	0.8533468100660392	1.0	0.3402031911757017	2.255260540295453	0.6894583826854743	0.7819398083342306	0.6877265711927066	0.579923549047055	0.6453000355553681	1.0102006616196835	160.0	3.0139069806882266	111.0	0.2559354373171044
397	Feb25-FISH2-3L1-rep2-cp190-100x_Position004_3_cmle.ics	53	1	0	1.083	0.5963412819178956	1.0	0.2771993517873347	3.206510474535053	0.7083241993662688	0.8101297355467426	0.7073078379401742	0.552073576595787	0.5834505354036518	0.9954555390649483	102.0	1.9751977725217142	51.0	0.11759195768623716
398	Feb25-FISH2-3L1-rep2-cp190-100x_Position004_3_cmle.ics	55	1	0	1.2995999999999999	0.0	1.0	0.2579830701927478	2.483727813687457	0.334707487699877	0.5570466251537516	0.34676737392373924	0.07603013530135301	0.8598483964929935	0.9888936555808879	168.0	3.1458781306503005	104.0	0.2397953646935032
399	Feb25-FISH2-3L1-rep2-cp190-100x_Position004_3_cmle.ics	57	1	0	1.2995999999999999	0.7252201245704302	1.0	0.2550689676855709	2.5631113564686356	0.6472542471821374	0.7680682296182472	0.6447304037291075	0.49758775506700204	0.7131187563862958	0.9775516029397637	174.0	3.303369615222906	109.0	0.25132398799607547
400	Feb25-FISH2-3L1-rep2-cp190-100x_Position004_3_cmle.ics	58	1	0	1.083	1.8210199367311228	1.0	0.3273992772007014	2.3754632518716345	0.9442328136073707	0.9778171509567682	0.9432583274273565	0.8898254783841247	0.37459259354054003	0.9901080758448787	164.0	3.0564873068288434	113.0	0.2605468866381333
401	Feb25-FISH2-3L1-rep2-cp190-100x_Position004_3_cmle.ics	59	1	0	1.2995999999999999	0.3095250132321943	1.0	0.29072897556794247	2.104754394767711	0.44328025974394236	0.554398066098595	0.4299527867178971	0.2368851994158597	0.8505121509256169	0.9783933570448646	194.0	3.656702738968513	137.0	0.3158842784904802
402	Feb25-FISH2-3L1-rep2-cp190-100x_Position004_3_cmle.ics	60	1	0	0.8664	1.3586516622891616	1.0	0.2815510562887972	2.1629757588685288	0.91408	0.9531822222222223	0.9102044444444445	0.8620088888888889	0.4437364893946308	0.9876826873805358	108.0	2.0156630128922206	56.0	0.12912058098880944
403	Feb25-FISH2-3L1-rep2-cp190-100x_Position004_3_cmle.ics	61	1	0	1.083	0.5836459621422412	1.0	0.29436002083031837	2.1894297866918553	0.5885077852274616	0.6875547182357179	0.5839640937551948	0.4500914279381615	0.7235105006917643	0.9843076558651844	146.0	2.7478495949939656	90.0	0.20751521944630086
404	Feb25-FISH2-3L1-rep2-cp190-100x_Position004_3_cmle.ics	62	1	0	1.083	1.8968493769622838	1.0	0.38073517095968573	2.7699171389388915	0.9683349729463846	0.9891038929098447	0.968247136532921	0.932005832337854	0.2268515111665995	1.0013501565515242	134.0	2.5732981188912736	90.0	0.20751521944630086
405	Feb25-FISH2-3L1-rep2-cp190-100x_Position004_3_cmle.ics	63	1	0	1.083	0.10317500441073144	1.0	0.34183879103220777	2.559671051857879	0.2925319840520071	0.43460282132163386	0.2925319840520071	0.09612828847293164	0.8590374584760984	1.0184953306907296	150.0	2.860645667655843	101.0	0.23287819071195984
406	Feb25-FISH2-3L1-rep2-cp190-100x_Position004_3_cmle.ics	64	1	0	1.083	0.0	1.0	0.2286521082806579	1.756543911016003	0.20951171771676452	0.3752578955721314	0.22567846373591494	0.032619160979738666	0.9012744688151533	0.913890296079759	160.0	2.990501731847806	91.0	0.20982094410681532
407	Feb25-FISH2-3L1-rep2-cp190-100x_Position004_3_cmle.ics	65	1	0	0.8664	0.20635000882146287	1.0	0.34496623378795016	2.239873015402899	0.34072531065110157	0.4537458953550608	0.34072531065110157	0.2037929089094302	0.8528623966429655	1.0244753008120704	116.0	2.1944446605351353	69.0	0.1590950015754973
408	Feb25-FISH2-3L1-rep2-cp190-100x_Position004_3_cmle.ics	66	1	0	1.5162	0.42540144110901373	1.0	0.26022583775978564	2.923088574453238	0.4974453137474054	0.6193384427058385	0.49495272056345024	0.34973033867333725	0.7848946240038494	0.9901924509980881	176.0	3.3948755248144744	112.0	0.25824116197761887
409	Feb25-FISH2-3L1-rep2-cp190-100x_Position004_3_cmle.ics	67	1	0	1.5162	0.0	1.0	0.2592474800986408	3.0493150754129172	0.20030004006746244	0.3652335560338803	0.20030004006746244	0.030036619797053642	0.9019253298296624	0.9776477814984198	172.0	3.328889949833437	108.0	0.24901826333556107
410	Feb25-FISH2-3L1-rep2-cp190-100x_Position004_3_cmle.ics	68	1	0	1.2995999999999999	0.5097226605744432	1.0	0.27143360527015814	2.777993610457809	0.45418269363809943	0.5651769654370866	0.45418269363809943	0.3352990010238813	0.7610775847218186	0.9966621088771551	150.0	2.8840509164962627	90.0	0.20751521944630086
411	Feb25-FISH2-3L1-rep2-cp190-100x_Position004_3_cmle.ics	68	2	0	1.083	0.5097226605744432	1.0	0.2551505827666897	2.474160165103133	0.45418269363809943	0.5640922046655782	0.45152060215291806	0.3352990010238813	0.843107349537685	0.989723938399683	138.0	2.6392836938723105	77.0	0.17754079885961296
412	Feb25-FISH2-3L1-rep2-cp190-100x_Position004_3_cmle.ics	70	1	0	1.083	0.1459114905355603	1.0	0.3147465334085093	2.22048743855661	0.29000423805775866	0.42681025609977596	0.29000423805775866	0.1338116284232407	0.9050085114079136	1.004062428157768	172.0	3.2118637056313384	119.0	0.27438123460122005
413	Feb25-FISH2-3L1-rep2-cp190-100x_Position004_3_cmle.ics	70	2	0	1.083	1.8788873947202098	1.0	0.29335409900733317	2.109954222524023	0.8876157897923351	0.9236064862464936	0.8875098383483684	0.8416505216847289	0.43838286333601584	0.9823436385560418	134.0	2.5264876212104337	79.0	0.18215224818064185
414	Feb25-FISH2-3L1-rep2-cp190-100x_Position004_3_cmle.ics	73	1	0	1.083	0.5556144027286182	1.0	0.31588787659755735	2.537189119069893	0.5391616599689651	0.662415947161103	0.5318306608840966	0.41353499383280945	0.7707564752748433	0.9911226632246863	154.0	2.9266312426368803	101.0	0.23287819071195984
415	Feb25-FISH2-3L1-rep2-cp190-100x_Position004_3_cmle.ics	74	1	0	1.7328	0.5260913608053412	1.0	0.2781034923342405	2.4976641783684776	0.5145169010553188	0.6713354454903927	0.5114535135504752	0.3304424133293825	0.766329445328862	0.9868618944648888	270.0	5.144481152012432	220.0	0.5072594253131798
416	Feb25-FISH2-3L1-rep2-cp190-100x_Position004_3_cmle.ics	75	1	0	1.2995999999999999	0.10317500441073144	1.0	0.29916811979196134	2.733955276433863	0.29617292762665115	0.45245018989963076	0.2991602118416299	0.096196720155797	0.9007309682547817	1.001943271376423	170.0	3.2607892890822887	114.0	0.26285261129864773
417	Feb25-FISH2-3L1-rep2-cp190-100x_Position004_3_cmle.ics	76	1	0	1.083	0.622541700711641	1.0	0.3532865227334131	2.492671779071375	0.5966281099956351	0.7058144187399971	0.5861068674523497	0.4545140404481304	0.7699427258533453	1.0077036774155759	158.0	3.016022066458338	111.0	0.2559354373171044
418	Feb25-FISH2-3L1-rep2-cp190-100x_Position004_3_cmle.ics	77	1	0	0.8664	0.9077480443748005	1.0	0.2898016182361211	1.9303004030974589	0.7796885465505693	0.8603566644340255	0.7745813797722706	0.6833054253181514	0.5962771072298702	1.0002467756524107	112.0	2.0582433390328383	60.0	0.13834347963086724
419	Feb25-FISH2-3L1-rep2-cp190-100x_Position004_3_cmle.ics	78	1	0	1.2995999999999999	0.10317500441073144	1.0	0.2826828280317748	3.085684216746265	0.32970029668318857	0.4681731777079003	0.3296381175718169	0.10131197924994226	0.845097587135725	0.9757604523313331	164.0	3.1501083021905223	105.0	0.24210108935401767
420	Feb25-FISH2-3L1-rep2-cp190-100x_Position004_3_cmle.ics	79	1	0	1.083	1.3904875446279013	1.0	0.31365172603656777	2.393400383814351	0.8818572354615072	0.929606557016821	0.8726721381719899	0.8034488062669611	0.49373269835894357	1.0029967801427944	144.0	2.726559431923657	91.0	0.20982094410681532
421	Feb25-FISH2-3L1-rep2-cp190-100x_Position004_3_cmle.ics	80	1	0	1.7328	0.3720027687491155	1.0	0.3145139984161779	2.7591892090724737	0.40429142416380337	0.5560199144520019	0.3998270341023304	0.253593717130636	0.850284352667802	1.0007539984957294	256.0	4.90182901515859	216.0	0.49803652667112214
422	Feb25-FISH2-3L1-rep2-cp190-100x_Position004_3_cmle.ics	82	1	0	0.8664	1.2944547249242173	1.0	0.3195793308095086	2.62201833359389	0.9087059620596206	0.9367283950617284	0.9052431496537188	0.8577518066847335	0.390278675439559	1.0285765101478554	96.0	1.8645167856299474	50.0	0.11528623302572269
423	Feb25-FISH2-3L1-rep2-cp190-100x_Position004_3_cmle.ics	84	1	0	1.2995999999999999	1.1094504182004423	1.0	0.32005861740572933	2.247497407873844	0.7662904895352066	0.8586600688395735	0.7637069016301009	0.6634645324715763	0.5882830509461865	0.9955184523306587	172.0	3.2586742033121783	120.0	0.2766869592617345
424	Feb25-FISH2-3L1-rep2-cp190-100x_Position004_3_cmle.ics	87	1	0	1.083	0.1459114905355603	1.0	0.32844085690551006	2.3362748275973555	0.3557692307692308	0.5001798152634767	0.3520877498485766	0.1518918458509994	0.8711318671530522	0.999152244283439	156.0	2.924516156866769	105.0	0.24210108935401767
425	Feb25-FISH2-3L1-rep2-cp190-100x_Position004_3_cmle.ics	88	1	0	1.2995999999999999	0.6016084874694266	1.0	0.24202889036438277	1.827922195661564	0.5582922041280212	0.6690032823887525	0.55569331521264	0.44307479554612433	0.7758750865259105	0.9795502328780469	194.0	3.609892241287673	125.0	0.28821558256430674
426	Feb25-FISH2-3L1-rep2-cp190-100x_Position004_3_cmle.ics	89	1	0	0.8664	1.3107987492438529	1.0	0.2931837363478982	2.0808555045051804	0.8959499934887355	0.9415369839822894	0.893915223336372	0.8364695923948431	0.4433106768467037	0.9973509304923714	104.0	1.9262721890707628	54.0	0.12450913166778053
427	Feb25-FISH2-3L1-rep2-cp190-100x_Position004_3_cmle.ics	90	1	0	0.8664	1.055542675492109	1.0	0.3176904155016142	2.6247846078091923	0.8734480839713699	0.9305067833362117	0.8729299790839138	0.7762170667587742	0.5279539582382883	0.9985595748099538	100.0	1.8836918629301451	53.0	0.12220340700726606
428	Feb25-FISH2-3L1-rep2-cp190-100x_Position004_3_cmle.ics	91	1	0	1.2995999999999999	1.3586516622891616	1.0	0.2938803076779628	2.5679789387643144	0.8513369271753657	0.9093167813287648	0.8477670042247079	0.7756375182756734	0.5351483351619086	0.9974470726744536	168.0	3.1926886283311404	111.0	0.2559354373171044
429	Feb25-FISH2-3L1-rep2-cp190-100x_Position004_3_cmle.ics	92	1	0	1.083	1.0317500441073144	1.0	0.271362653552723	2.054843184604932	0.7636460197879581	0.8374722162119632	0.762042919805661	0.6707449005684613	0.5580217234022443	0.9879901304282145	162.0	3.0351971437585346	101.0	0.23287819071195984
430	Feb25-FISH2-3L1-rep2-cp190-100x_Position004_3_cmle.ics	93	1	0	1.2995999999999999	1.6138406844254058	1.0	0.3161258287290487	2.483563814339959	0.9104653335825079	0.9538824518781536	0.908045225191553	0.8381610913847879	0.45583366661623087	1.0004344693790308	160.0	3.0841227272094858	107.0	0.2467125386750466
431	Feb25-FISH2-3L1-rep2-cp190-100x_Position004_3_cmle.ics	95	1	0	1.083	1.0967653411156157	1.0	0.3336901407867226	2.452937149225124	0.7668016265756349	0.8504591283177644	0.7666957756666402	0.6720474212072296	0.5724934582497715	1.0062463916004865	162.0	3.0586023925989547	112.0	0.25824116197761887
432	Feb25-FISH2-3L1-rep2-cp190-100x_Position004_3_cmle.ics	96	1	0	1.5162	1.1179489136237186	1.0	0.2878700880801862	2.9521480386929166	0.7706918273444348	0.8483306858019282	0.7681241783523225	0.6395534344872918	0.5739099739743639	0.9588410112357667	204.0	3.973800793883835	147.0	0.33894152509562475
433	Feb25-FISH2-3L1-rep2-cp190-100x_Position004_3_cmle.ics	98	1	0	1.7328	0.46141264688247224	1.0	0.29256642727784987	2.289246623799931	0.46504810339801106	0.6327034271646529	0.4650440542904344	0.28374931165171197	0.8315529094075926	0.9960277260413504	286.0	5.431828700777005	246.0	0.5672082664865556
434	Feb25-FISH2-3L1-rep2-cp190-100x_Position004_3_cmle.ics	100	1	0	1.2995999999999999	1.8685788031363997	1.0	0.2836736067019555	2.5396100950036247	0.9392591413679227	0.9686308836987227	0.9386464011459038	0.8996379262324434	0.4270519387684609	1.0096211648454336	184.0	3.5034414259361295	125.0	0.28821558256430674
435	Feb25-FISH2-3L1-rep2-cp190-100x_Position004_3_cmle.ics	101	1	0	1.9493999999999998	1.4651768660114113	1.0	0.2850154597761963	2.5678625574369636	0.8209167011048248	0.9025808504335551	0.8175411520752495	0.6967345311717141	0.6346382903892877	0.9971973997553006	310.0	5.94476839486533	274.0	0.6317685569809603
436	Feb25-FISH2-3L1-rep2-cp190-100x_Position004_3_cmle.ics	102	1	0	0.8664	0.46141264688247224	1.0	0.3004098407371518	2.5865660848643444	0.5780316904212118	0.6986424078350187	0.5733537702046341	0.44435265546619956	0.7332437371451883	1.016715894343302	98.0	1.862401699859836	50.0	0.11528623302572269
437	Feb25-FISH2-3L1-rep2-cp190-100x_Position004_3_cmle.ics	103	1	0	1.5162	0.23070632344123612	1.0	0.26566364822117994	3.1203803215494825	0.34495544575362136	0.5065416613877275	0.34495544575362136	0.17415853710038431	0.8630508881299409	0.9871396039558594	182.0	3.5055565117062404	119.0	0.27438123460122005
438	Feb25-FISH2-3L1-rep2-cp190-100x_Position004_3_cmle.ics	104	1	0	1.2995999999999999	1.1554092027302227	1.0	0.27903239775095134	2.12855198347893	0.8009542800170916	0.8733007327224676	0.7969662441247686	0.6855188403044834	0.5915825846719068	0.9933922366586722	186.0	3.4545158424851783	126.0	0.2905213072248212
439	Feb25-FISH2-3L1-rep2-cp190-100x_Position004_3_cmle.ics	105	1	0	1.5162	0.0	1.0	0.3245631460951433	2.367982356393455	0.2566778526508983	0.4189278549000909	0.25208050309938734	0.021774432978560698	0.8920841209854241	0.988930248179286	258.0	4.876308680548059	222.0	0.5118708746342088
440	Feb25-FISH2-3L1-rep2-cp190-100x_Position004_3_cmle.ics	106	1	0	0.8664	0.43046674663324214	1.0	0.31252526369301753	2.2643038552272663	0.586322471434617	0.711950909860347	0.5854083791790098	0.39723233178163353	0.7292528027892958	1.0171710841458268	108.0	2.0390682617326408	59.0	0.13603775497035278
441	Feb25-FISH2-3L1-rep2-cp190-100x_Position004_3_cmle.ics	108	1	0	1.083	0.639412489864916	1.0	0.36400162517429707	2.7711744739891735	0.5326202919688314	0.6547668885917883	0.5313553637906432	0.39728873223586186	0.8140225163312235	1.0102176356325927	134.0	2.5732981188912736	88.0	0.20290377012527194
442	Feb25-FISH2-3L1-rep2-cp190-100x_Position004_3_cmle.ics	108	2	0	1.2995999999999999	1.7430385742657564	1.0	0.3308768948571609	2.5598179131622505	0.8577428459533553	0.901715980859521	0.8546728067450832	0.7999770422287944	0.5824753223472022	0.9998024549689482	184.0	3.5034414259361295	135.0	0.31127282916945126
443	Feb25-FISH2-3L1-rep2-cp190-100x_Position004_3_cmle.ics	109	1	0	1.2995999999999999	0.32626801153583	1.0	0.31544250215413183	2.6009364325911823	0.4528401075937722	0.58526455976799	0.4514382343406377	0.2642618699236855	0.7857410085001151	0.9874645157946345	168.0	3.1926886283311404	115.0	0.2651583359591622
444	Feb25-FISH2-3L1-rep2-cp190-100x_Position004_3_cmle.ics	110	1	0	1.7328	2.042760867497844	1.0	0.2893843039058611	2.428261355667442	0.9068380822356501	0.9547000227542791	0.905961621115971	0.8423886936515561	0.4025919257580181	0.9936478071078082	280.0	5.321147713885238	237.0	0.5464567445419256
445	Feb25-FISH2-3L1-rep2-cp190-100x_Position004_3_cmle.ics	111	1	0	1.2995999999999999	0.10317500441073144	1.0	0.3148577864191545	2.7712388714308713	0.23154898212147315	0.40440450429630875	0.23154898212147315	0.07480724384966071	0.8999182789333536	1.0025110827214434	148.0	2.8393555045855337	95.0	0.21904384274887315
446	Feb25-FISH2-3L1-rep2-cp190-100x_Position004_3_cmle.ics	112	1	0	1.083	0.2991586303963464	1.0	0.30389344048010053	2.424362640491444	0.5256314823085703	0.6690685325790283	0.5055232990918564	0.2842241079847154	0.7727931965538313	1.001408951845333	156.0	2.971326654547609	101.0	0.23287819071195984
447	Feb25-FISH2-3L1-rep2-cp190-100x_Position004_3_cmle.ics	113	1	0	1.5162	1.4504402491408603	1.0	0.32698195796120333	2.689075470303108	0.8907280418275926	0.9317148787472741	0.8794916931592268	0.8099541963339552	0.5484760345736999	0.988870903646515	166.0	3.171398465260832	115.0	0.2651583359591622
448	Feb25-FISH2-3L1-rep2-cp190-100x_Position004_3_cmle.ics	114	1	0	1.2995999999999999	0.0	1.0	0.2802220647444271	2.9082377323667115	0.10913800743038277	0.24724769078700706	0.10913800743038277	0.039111762500426056	0.9635924365896107	0.9677395455992023	112.0	2.2220800809157777	59.0	0.13603775497035278
449	Feb25-FISH2-3L1-rep2-cp190-100x_Position004_3_cmle.ics	116	1	0	1.7328	0.5097226605744432	1.0	0.2930126392722709	2.3548122634823883	0.4544214127797527	0.5982667261694085	0.4544214127797527	0.31841404675068863	0.7804176639027619	1.0011351512959854	244.0	4.633656543694216	194.0	0.44731058413980407
450	Feb25-FISH2-3L1-rep2-cp190-100x_Position004_3_cmle.ics	118	1	0	1.2995999999999999	0.0	1.0	0.2374544214940943	2.394736063586233	0.1481068477875209	0.26675959247807796	0.12019869228039941	0.030452633179583355	0.9445548279870538	0.9513471199479889	166.0	3.147993216420412	98.0	0.2259610167304165
451	Feb25-FISH2-3L1-rep2-cp190-100x_Position004_3_cmle.ics	119	1	0	1.5162	0.7252201245704302	1.0	0.3010456802429819	2.405289923707908	0.5827899797765588	0.7193537905056715	0.5811823658433346	0.41380452953776825	0.7504638966464992	0.9901678234585618	274.0	5.1636562293126325	234.0	0.5395395705603823
452	Feb25-FISH2-3L1-rep2-cp190-100x_Position004_3_cmle.ics	120	1	0	1.083	0.0	1.0	0.2993667739987017	2.7677433321224436	0.20533484676503974	0.3374763526295876	0.20533484676503974	0.039301929625425655	0.9303778821866445	0.9906438908270226	102.0	1.951792523681294	53.0	0.12220340700726606
453	Feb25-FISH2-3L1-rep2-cp190-100x_Position004_3_cmle.ics	121	1	0	1.083	0.751125369937127	1.0	0.33491629036694	2.649521665460078	0.6753440330859584	0.770088278207564	0.6705050017319744	0.5454669507804382	0.6610369877216707	0.9938618157267016	146.0	2.7712548438343854	96.0	0.22134956740938755
454	Feb25-FISH2-3L1-rep2-cp190-100x_Position004_3_cmle.ics	122	1	0	1.7328	0.8815276241084421	1.0	0.2949498506476691	2.4991857316964965	0.6357882670482261	0.7314945042437644	0.6355484374491887	0.495865988097948	0.680066872513475	0.9857434340837975	286.0	5.408423451936584	247.0	0.5695139911470701
455	Feb25-FISH2-3L1-rep2-cp190-100x_Position004_3_cmle.ics	124	1	0	1.5162	0.23070632344123612	1.0	0.2840253791836332	2.547972246646691	0.3952728063972148	0.5433824729369526	0.3831529130174618	0.1507180547244737	0.8482567289377885	0.9938821677825418	238.0	4.5229755568024474	184.0	0.42425333753465955
456	Feb25-FISH2-3L1-rep2-cp190-100x_Position004_3_cmle.ics	125	1	0	1.2995999999999999	0.0	1.0	0.30300855069345994	2.6749743506542063	0.2005351426250657	0.36875069680029304	0.2005351426250657	0.02867631834615446	0.9192542334879806	0.9887505707845246	180.0	3.460861099795512	125.0	0.28821558256430674
457	Feb25-FISH2-3L1-rep2-cp190-100x_Position004_3_cmle.ics	126	1	0	1.5162	0.0	1.0	0.2172896223840782	1.3203794648719371	0.27780546701439196	0.48142953733217425	0.27780546701439196	0.020322611803342026	0.9085754241178368	0.9139153250428274	326.0	6.021468704066127	258.0	0.5948769624127291
458	Feb25-FISH2-3L1-rep2-cp190-100x_Position004_3_cmle.ics	127	1	0	1.7328	0.46141264688247224	1.0	0.3066548139617406	2.7547431730945386	0.4478870171362184	0.5746768806273599	0.4465074063316875	0.2723841853035144	0.8255518503128774	0.9885923191914058	304.0	5.787276910292724	276.0	0.6363800063019892
459	Feb25-FISH2-3L1-rep2-cp190-100x_Position004_3_cmle.ics	128	1	0	1.7328	0.7817319754002556	1.0	0.29183151757096615	2.575032374451659	0.5879896349593701	0.7057158670658381	0.5836499031422174	0.4613072026969232	0.753690113769515	0.9905315127241509	280.0	5.367958211566077	238.0	0.5487624692024401
460	Feb25-FISH2-3L1-rep2-cp190-100x_Position004_3_cmle.ics	129	1	0	1.083	0.0	1.0	0.32852192367398825	2.5494737198018522	0.17266920829826213	0.26850027231767093	0.1690449076595534	0.030885775115116105	0.9354097413505417	0.9773307456975244	152.0	2.9287463284069912	101.0	0.23287819071195984
461	Feb25-FISH2-3L1-rep2-cp190-100x_Position004_3_cmle.ics	130	1	0	1.2995999999999999	1.70785021024454	1.0	0.27015406696471006	2.2988090591241632	0.9235249271010996	0.9669695278666363	0.9220708789524565	0.8645691694634169	0.4502851753724536	0.998363597183445	190.0	3.5907171639874753	128.0	0.2951327565458501
462	Feb25-FISH2-3L1-rep2-cp190-100x_Position004_3_cmle.ics	131	1	0	1.5162	0.6497999999999999	1.0	0.2843936117535066	2.150074421373675	0.7502377972465581	0.8994847726324572	0.7455027117229871	0.4544305381727159	0.6596886245979237	0.977833263566885	284.0	5.340322791185438	240.0	0.553373918523469
463	Feb25-FISH2-3L1-rep2-cp190-100x_Position004_3_cmle.ics	134	1	0	1.2995999999999999	0.7540056732031717	1.0	0.3121890240836562	2.4459158108342858	0.643491124260355	0.7416135046844181	0.6397774901380671	0.5011402859960552	0.6939550343202125	0.9887647015045322	182.0	3.435340765184981	129.0	0.29743848120636457
464	Feb25-FISH2-3L1-rep2-cp190-100x_Position004_3_cmle.ics	138	1	0	1.083	0.3095250132321943	1.0	0.29778726282751644	2.514467227813506	0.44691098519466277	0.5856607567172364	0.44384938768049714	0.26439407786510694	0.8250129761327142	0.9946521146115985	140.0	2.6371686081021997	85.0	0.19598659614372857
465	Feb25-FISH2-3L1-rep2-cp190-100x_Position004_3_cmle.ics	139	1	0	1.2995999999999999	1.8776187097675432	1.0	0.2939427232771369	2.4159389397845086	0.9654513378418113	0.9887489838628777	0.9638168704706228	0.919668955497518	0.2727772771454172	0.9898727780081078	172.0	3.2586742033121774	115.0	0.2651583359591622
466	Feb25-FISH2-3L1-rep2-cp190-100x_Position004_3_cmle.ics	140	1	0	1.9493999999999998	0.0	1.0	0.24207921108056113	2.567714171043823	0.16747782119826524	0.30464145847968466	0.13632864588372376	0.02136063636019468	0.9393441556786029	0.9736395877301727	298.0	5.793622167603055	238.0	0.5487624692024401
467	Feb25-FISH2-3L1-rep2-cp190-100x_Position005_4_cmle.ics	1	1	0	1.2995999999999999	1.2995999999999999	1.0	0.2836296094149551	1.8636195085341467	0.9199094738165587	0.9877187940619134	0.9199094738165587	0.7901418063925136	0.3391771272509732	0.9939508460637437	170.0	3.2139787914014493	111.0	0.2559354373171044
468	Feb25-FISH2-3L1-rep2-cp190-100x_Position005_4_cmle.ics	3	1	0	1.083	0.3095250132321943	1.0	0.2881764887477712	2.8261698223581178	0.4746298775636921	0.6073112521101345	0.4710790305993752	0.3281331858664649	0.8002712470417903	0.9977579173545478	102.0	1.975197772521714	52.0	0.1198976823467516
469	Feb25-FISH2-3L1-rep2-cp190-100x_Position005_4_cmle.ics	4	1	0	0.8664	1.1736910802652911	1.0	0.282425622565585	2.5580675632158676	0.8689347355515966	0.9131084420435607	0.8672873206520698	0.8044939945980116	0.5048601520596053	0.9880782726893352	104.0	1.9496774379111828	53.0	0.12220340700726606
470	Feb25-FISH2-3L1-rep2-cp190-100x_Position005_4_cmle.ics	6	1	0	1.083	0.9321735129523284	1.0	0.32843466237689134	2.5534234359652435	0.7697034843629579	0.8478126394353629	0.7645519815032653	0.6306281182817507	0.5743600368166392	1.0075202911222854	150.0	2.8372404188154228	99.0	0.22826674139093092
471	Feb25-FISH2-3L1-rep2-cp190-100x_Position005_4_cmle.ics	7	1	0	1.083	0.0	1.0	0.20938166917559753	3.1117445220473843	0.10483525887890457	0.2955809701637686	0.10483525887890457	0.03704243980238846	0.9325723773864145	0.9233327300029783	112.0	2.1518643343945176	51.0	0.11759195768623716
472	Feb25-FISH2-3L1-rep2-cp190-100x_Position005_4_cmle.ics	9	1	0	1.7328	0.5595020986366908	1.0	0.2867794946740495	2.3777098520637563	0.5161480553226386	0.6591447289614566	0.5071549015452376	0.37745215476333077	0.8054497815048446	0.9943259200986493	264.0	4.986989667439826	216.0	0.49803652667112214
473	Feb25-FISH2-3L1-rep2-cp190-100x_Position005_4_cmle.ics	10	1	0	1.083	0.7857574237886386	1.0	0.308831124218491	2.4880635716570865	0.6809420514409669	0.7688513583307509	0.6780084701993596	0.5742330337775023	0.6982743608173838	1.0085694256164501	150.0	2.860645667655843	96.0	0.22134956740938755
474	Feb25-FISH2-3L1-rep2-cp190-100x_Position005_4_cmle.ics	11	1	0	1.083	1.5162	1.0	0.27258798385801636	2.279807050793215	0.949983409963502	0.9846850263070579	0.9437171161776556	0.8590036498080296	0.3698310920899691	0.9888547101866123	166.0	3.1011827187395724	105.0	0.24210108935401767
475	Feb25-FISH2-3L1-rep2-cp190-100x_Position005_4_cmle.ics	12	1	0	1.2995999999999999	0.0	1.0	0.29906689398300423	2.774302034491938	0.251702123733786	0.45194844733103307	0.251702123733786	0.029586508478329058	0.881451141004672	1.0061927816590586	164.0	3.150108302190523	108.0	0.24901826333556107
476	Feb25-FISH2-3L1-rep2-cp190-100x_Position005_4_cmle.ics	13	1	0	1.083	0.65253602307166	1.0	0.32828320743242	2.4737512139469917	0.5843355264864304	0.6948635259330987	0.5817590759361247	0.46711999515834796	0.7357362506244634	1.0049463179712066	158.0	2.9926168176179173	107.0	0.2467125386750466
477	Feb25-FISH2-3L1-rep2-cp190-100x_Position005_4_cmle.ics	14	1	0	1.2995999999999999	0.0	1.0	0.30258378519591916	2.26463322760745	0.23632513542021905	0.427182387044072	0.24010024665117496	0.026802496649192237	0.8934052932374729	1.0026524736883125	182.0	3.435340765184981	127.0	0.29282703188533565
478	Feb25-FISH2-3L1-rep2-cp190-100x_Position005_4_cmle.ics	15	1	0	1.083	1.30507204614332	1.0	0.30483523818301894	2.25153435557824	0.8771266978814148	0.9216366881461221	0.872780585044736	0.8064646979741319	0.5926409493845992	0.9946335242692628	140.0	2.6137633592617795	86.0	0.19829232080424306
479	Feb25-FISH2-3L1-rep2-cp190-100x_Position005_4_cmle.ics	16	1	0	1.2995999999999999	0.0	1.0	0.30588112908599374	2.7266214762976606	0.23399860322831315	0.39521753243559604	0.22635570463197033	0.027684605018541652	0.9106087354115078	0.9988650319012606	142.0	2.728674517693768	88.0	0.20290377012527194
480	Feb25-FISH2-3L1-rep2-cp190-100x_Position005_4_cmle.ics	19	1	0	1.5162	0.10317500441073144	1.0	0.23959699594637324	3.0013869032150184	0.29347286230754127	0.4597699157974982	0.2734444482945817	0.10763251209905633	0.8769074111769645	0.9755113398613047	136.0	2.6413987796424214	73.0	0.16831790021755516
481	Feb25-FISH2-3L1-rep2-cp190-100x_Position005_4_cmle.ics	20	1	0	1.2995999999999999	0.622541700711641	1.0	0.28234828361144393	2.3238919275834133	0.6125285133392839	0.7044220470098185	0.6069002281067143	0.49649781810968957	0.7229644851557797	0.9905080981847001	138.0	2.615878445031891	81.0	0.18676369750167077
482	Feb25-FISH2-3L1-rep2-cp190-100x_Position005_4_cmle.ics	21	1	0	1.083	1.0194453211488863	1.0	0.32698195796120333	2.2418489184153243	0.7656008743776131	0.8655340816432747	0.7603962457278673	0.6481714404677227	0.598074808356505	1.0042620049638191	166.0	3.124587967579992	115.0	0.2651583359591622
483	Feb25-FISH2-3L1-rep2-cp190-100x_Position005_4_cmle.ics	22	1	0	1.083	0.72222503087512	1.0	0.28838696088162386	2.134095148499797	0.6640868617800654	0.7699778337152947	0.659306082578803	0.5111629785475448	0.6973260351905423	0.9892637065038622	166.0	3.124587967579992	108.0	0.24901826333556107
484	Feb25-FISH2-3L1-rep2-cp190-100x_Position005_4_cmle.ics	23	1	0	1.083	1.4751040190545512	1.0	0.2742869488096087	2.2949325862875942	0.8681398101054267	0.9097142547405889	0.8656735294914765	0.8138726026035973	0.5252764561570508	0.9777894945748219	124.0	2.34982105933763	68.0	0.15678927691498287
485	Feb25-FISH2-3L1-rep2-cp190-100x_Position005_4_cmle.ics	25	1	0	1.2995999999999999	0.20635000882146287	1.0	0.28668396502484983	3.000175525094895	0.35557862247616245	0.46333431316712903	0.33164924399698703	0.2023846705002664	0.8591447308045675	0.9887755636468653	144.0	2.7967751784449164	87.0	0.20059804546475749
486	Feb25-FISH2-3L1-rep2-cp190-100x_Position005_4_cmle.ics	26	1	0	1.5162	0.3634229110571259	1.0	0.3215754066945008	2.498338054023772	0.4532292831371826	0.6176011204223485	0.4505723145020921	0.2330899219623529	0.8018994817379574	0.995401403824003	220.0	4.214337844967567	174.0	0.40119609092951497
487	Feb25-FISH2-3L1-rep2-cp190-100x_Position005_4_cmle.ics	27	1	0	1.083	0.928575039696583	1.0	0.31092308323314777	2.2695423137426904	0.7265266658019786	0.8071549010128642	0.7275878739284746	0.6473310615618625	0.5985061285483452	0.989771152749835	138.0	2.6158784450318913	85.0	0.19598659614372857
488	Feb25-FISH2-3L1-rep2-cp190-100x_Position005_4_cmle.ics	28	1	0	1.2995999999999999	0.7295574526778015	1.0	0.3211068079082337	2.5380562113141205	0.65504493594238	0.7421972932203029	0.6524316400025496	0.5389019907791022	0.6703155471856961	1.0018060040758259	146.0	2.7712548438343854	94.0	0.2167381180883587
489	Feb25-FISH2-3L1-rep2-cp190-100x_Position005_4_cmle.ics	29	1	0	1.083	0.9512265400461282	1.0	0.30389344048010053	2.0633228317647716	0.7198198108412481	0.7971526525079979	0.7224309590488245	0.6248417863442929	0.6204653497918051	1.0000023542259995	156.0	2.924516156866769	101.0	0.23287819071195984
490	Feb25-FISH2-3L1-rep2-cp190-100x_Position005_4_cmle.ics	30	1	0	1.7328	1.077178670106234	1.0	0.2770646582247558	2.621135079240579	0.7112109471187429	0.8167121456533647	0.710105380591277	0.6100465845532255	0.6606537054680154	0.994652402456322	252.0	4.812438191337131	198.0	0.45653348278186184
491	Feb25-FISH2-3L1-rep2-cp190-100x_Position005_4_cmle.ics	31	1	0	1.2995999999999999	0.8533468100660392	1.0	0.3161258287290487	2.741122773004931	0.6958537333122753	0.7767351982088276	0.6907998030453646	0.5863581044045374	0.6301591375715843	1.0090942461852987	160.0	3.084122727209486	107.0	0.2467125386750466
492	Feb25-FISH2-3L1-rep2-cp190-100x_Position005_4_cmle.ics	32	1	0	1.2995999999999999	0.0	1.0	0.24397657635163547	1.9662233260912036	0.2649219908073925	0.46953749026884645	0.2649219908073925	0.02885220377302151	0.8952287351154335	0.9305632545046725	160.0	2.967096483007386	94.0	0.2167381180883587
493	Feb25-FISH2-3L1-rep2-cp190-100x_Position005_4_cmle.ics	33	1	0	1.2995999999999999	1.3742323914031862	1.0	0.2479973326127173	2.8556639976905265	0.7962011719788575	0.856451201225154	0.7962011719788575	0.705463208159185	0.5916158062040225	0.9796334223666561	158.0	2.992616817617917	93.0	0.21443239342784423
494	Feb25-FISH2-3L1-rep2-cp190-100x_Position005_4_cmle.ics	33	2	0	1.2995999999999999	0.4377344716066809	1.0	0.2725820568548805	2.715350053649351	0.40517287219900244	0.5202091907815674	0.40517287219900244	0.2995405672717991	0.8486978862601519	0.9853479184246535	152.0	2.928746328406991	92.0	0.21212666876732977
495	Feb25-FISH2-3L1-rep2-cp190-100x_Position005_4_cmle.ics	34	1	0	1.5162	0.6497999999999999	1.0	0.2983193720086381	3.455915760656528	0.6161538988961045	0.7480189631022695	0.6161538988961045	0.4904988588835669	0.7131743993587534	1.0018105367986128	158.0	3.0862378129795967	102.0	0.23518391537247432
496	Feb25-FISH2-3L1-rep2-cp190-100x_Position005_4_cmle.ics	35	1	0	1.2995999999999999	1.1736910802652911	1.0	0.3191784862749187	2.673569187024341	0.8391851475650358	0.8997009198126517	0.8363636363636363	0.7412053495852379	0.5559719183705413	0.9989347422801755	140.0	2.7073843546234597	88.0	0.20290377012527194
497	Feb25-FISH2-3L1-rep2-cp190-100x_Position005_4_cmle.ics	36	1	0	0.8664	1.6561605642762027	1.0	0.2715854417326567	2.0341464073009843	0.9707636910840006	0.9892244854087171	0.9687931065369664	0.9341735189265689	0.3630625500653727	0.9883591721412712	108.0	1.9922577640518007	55.0	0.12681485632829495
498	Feb25-FISH2-3L1-rep2-cp190-100x_Position005_4_cmle.ics	38	1	0	1.2995999999999999	0.8972608143895275	1.0	0.25915367871038286	2.903220122522323	0.7905236369910283	0.8987124741200828	0.78938060731539	0.6275179002760525	0.6035009170508016	0.9580633266735035	142.0	2.705269268853348	81.0	0.18676369750167077
499	Feb25-FISH2-3L1-rep2-cp190-100x_Position005_4_cmle.ics	39	1	0	1.5162	0.6275890508929507	1.0	0.28823698113166174	2.480793868112746	0.5320474447561059	0.6739156461654239	0.5307262092084559	0.39354005609906273	0.8066411256099505	0.9986893825894096	278.0	5.253047053134089	234.0	0.5395395705603823
500	Feb25-FISH2-3L1-rep2-cp190-100x_Position005_4_cmle.ics	40	1	0	1.2995999999999999	0.5158750220536572	1.0	0.3157075706016337	2.5018370378501333	0.5509721167599639	0.6728884493810592	0.5509721167599639	0.3831164244468382	0.7548699127221626	1.0075180287725236	166.0	3.147993216420412	113.0	0.2605468866381333
501	Feb25-FISH2-3L1-rep2-cp190-100x_Position005_4_cmle.ics	42	1	0	1.083	1.8532166921928226	1.0	0.3221757462407783	2.47083229262137	0.9615185195659757	0.9867219095562657	0.9611131536525355	0.918997520668948	0.301481391416339	1.0102058200877055	158.0	2.9926168176179173	106.0	0.24440681401453213
502	Feb25-FISH2-3L1-rep2-cp190-100x_Position005_4_cmle.ics	43	1	0	1.083	0.10317500441073144	1.0	0.33657096435448663	2.445130459561264	0.33147992992611774	0.47007896006296496	0.28965140782491683	0.10927463376240891	0.8569817846429969	0.9887676321637259	128.0	2.4158066343186677	79.0	0.18215224818064185
503	Feb25-FISH2-3L1-rep2-cp190-100x_Position005_4_cmle.ics	44	1	0	1.2995999999999999	1.2995999999999999	1.0	0.31319262146556703	2.8044795696303852	0.8645180200846205	0.9097785084365602	0.8636131926390376	0.8068065963195188	0.5011039528555966	0.9901156360290546	130.0	2.507312543910236	78.0	0.17984652352012742
504	Feb25-FISH2-3L1-rep2-cp190-100x_Position005_4_cmle.ics	45	1	0	1.083	0.32626801153583	1.0	0.2579830701927478	1.5197037494513552	0.5059893437595829	0.6901832260042932	0.5027215578043545	0.2754523152407237	0.7173646712009817	0.9979293407402106	168.0	3.099067632969461	104.0	0.2397953646935032
505	Feb25-FISH2-3L1-rep2-cp190-100x_Position005_4_cmle.ics	46	1	0	1.2995999999999999	0.0	1.0	0.2502942071637654	2.681101630660412	0.1983979947689625	0.366349716652136	0.17298750363266494	0.02956989247311828	0.9303829842462826	0.9596531575369764	162.0	3.105412890279794	97.0	0.22365529206990203
506	Feb25-FISH2-3L1-rep2-cp190-100x_Position005_4_cmle.ics	47	1	0	0.6497999999999999	0.8254000352858515	1.0	0.31530322262928967	1.6777046959451947	0.6865305946225998	0.7736947769490647	0.6865305946225998	0.5967435534879705	0.6450965341049215	0.9761424350675596	104.0	1.8560564425495025	56.0	0.12912058098880944
507	Feb25-FISH2-3L1-rep2-cp190-100x_Position005_4_cmle.ics	48	1	0	1.2995999999999999	1.2381000529287771	1.0	0.3121890240836562	2.54874087683235	0.7931335693896333	0.8545874994150587	0.7907236113494205	0.7200159104025956	0.5825603807615783	1.0026463475065566	182.0	3.458746014025401	129.0	0.29743848120636457
508	Feb25-FISH2-3L1-rep2-cp190-100x_Position005_4_cmle.ics	51	1	0	1.2995999999999999	0.10317500441073144	1.0	0.31605329740808763	2.475105954764525	0.33484966159991125	0.4685870409408632	0.3224139206331595	0.09803432079588742	0.8703982797402715	1.0015080208027414	162.0	3.082007641439375	109.0	0.25132398799607547
509	Feb25-FISH2-3L1-rep2-cp190-100x_Position005_4_cmle.ics	52	1	0	1.2995999999999999	0.0	1.0	0.26520887130747955	2.5323687119159404	0.14441519040312456	0.3107389454596178	0.14441519040312456	0.028233540242711675	0.9569407044854472	0.966948960012458	178.0	3.4161656878847833	115.0	0.2651583359591622
510	Feb25-FISH2-3L1-rep2-cp190-100x_Position005_4_cmle.ics	53	1	0	1.5162	0.65253602307166	1.0	0.2742150448010988	2.0952028363315476	0.6033282056333973	0.7303145578684934	0.6008729719694157	0.4553359653842365	0.7344127071496831	0.9886718478917266	192.0	3.6354125758982043	131.0	0.3020499305273935
511	Feb25-FISH2-3L1-rep2-cp190-100x_Position005_4_cmle.ics	54	1	0	1.083	0.41270001764292574	1.0	0.3017401656220795	2.3215212632176714	0.5063524173436513	0.6396086868103051	0.5110618758629547	0.3633668347087093	0.7709766965722384	0.9975069944916686	148.0	2.8159502557451144	93.0	0.21443239342784423
512	Feb25-FISH2-3L1-rep2-cp190-100x_Position005_4_cmle.ics	56	1	0	0.8664	0.0	1.0	0.2881764887477712	2.0795112039411454	0.10415751580314345	0.2930408876496763	0.10415751580314345	0.037641082443710255	0.9499967032907901	0.9770112243018524	102.0	1.9049820260004537	52.0	0.1198976823467516
513	Feb25-FISH2-3L1-rep2-cp190-100x_Position005_4_cmle.ics	57	1	0	1.5162	0.46141264688247224	1.0	0.2814280373537474	2.6456719578185526	0.5207557973089035	0.6431835098768967	0.5186945319209848	0.32684225594045235	0.7766477145706014	0.995349845401553	230.0	4.367599157999953	174.0	0.40119609092951497
514	Feb25-FISH2-3L1-rep2-cp190-100x_Position005_4_cmle.ics	59	1	0	1.2995999999999999	1.2995999999999999	1.0	0.3234445281904225	2.4136777588227236	0.8249887127818835	0.9022289285459687	0.8226362189007438	0.7451979817661922	0.552917504849688	0.999206378009246	178.0	3.3693551902039443	127.0	0.29282703188533565
515	Feb25-FISH2-3L1-rep2-cp190-100x_Position005_4_cmle.ics	60	1	0	1.2995999999999999	2.2490762015395065	1.0	0.28890164313983585	2.308471847252946	0.9972732270478285	0.9994997251236943	0.9933699835074217	0.9784002199010445	0.2631506995280117	1.0000326467362317	148.0	2.7925450069046938	91.0	0.20982094410681532
516	Feb25-FISH2-3L1-rep2-cp190-100x_Position005_4_cmle.ics	61	1	0	1.083	0.5595020986366908	1.0	0.31024454638829513	2.238686293850957	0.5946993067905492	0.7125449134395528	0.5941639748847676	0.44403059557942876	0.7368201196777117	1.0013727571138924	160.0	2.990501731847806	106.0	0.24440681401453213
517	Feb25-FISH2-3L1-rep2-cp190-100x_Position005_4_cmle.ics	62	1	0	1.2995999999999999	0.0	1.0	0.0869845157692911	1.7946324397279068	0.18073631249651895	0.2953418858956983	0.10445017915823478	0.03718693722963816	0.9444225465655053	0.4889629534257171	154.0	2.8798207449560396	53.0	0.12220340700726606
518	Feb25-FISH2-3L1-rep2-cp190-100x_Position005_4_cmle.ics	63	1	0	1.2995999999999999	1.9576080692149802	1.0	0.25202554398798116	2.4362915139016126	0.9854189278152412	0.9982251837090547	0.9847339110011921	0.9505987224881234	0.16527240719208686	0.9699920956039281	180.0	3.437455850955092	114.0	0.26285261129864773
519	Feb25-FISH2-3L1-rep2-cp190-100x_Position005_4_cmle.ics	64	1	0	1.083	0.2918229810711206	1.0	0.3213200397477352	2.333489554123323	0.437636289981986	0.5729609294869032	0.437636289981986	0.23128571551701846	0.8238214133740958	0.9933598616256984	166.0	3.124587967579992	114.0	0.26285261129864773
520	Feb25-FISH2-3L1-rep2-cp190-100x_Position005_4_cmle.ics	68	1	0	1.7328	0.0	1.0	0.26833483170011213	2.246439558672309	0.18953262400198015	0.44889402509307047	0.18403034448618075	0.018545525091398046	0.9203066341012507	0.968354371636614	336.0	6.291756261300608	300.0	0.6917173981543362
521	Feb25-FISH2-3L1-rep2-cp190-100x_Position005_4_cmle.ics	71	1	0	1.2995999999999999	0.9547396422012142	1.0	0.28838696088162386	2.5602798894329393	0.7717803821135948	0.8674804442836066	0.7678924366005067	0.6240059757444163	0.5670183743425349	1.0014194911751195	166.0	3.1948037141012517	108.0	0.24901826333556107
522	Feb25-FISH2-3L1-rep2-cp190-100x_Position005_4_cmle.ics	72	1	0	1.083	0.7540056732031717	1.0	0.3182908668164536	2.9331476513999144	0.7240347377068419	0.8100648398075343	0.7221276845440676	0.5881278605797442	0.6136545490635472	0.9977486062921501	118.0	2.2859505701267038	68.0	0.15678927691498287
523	Feb25-FISH2-3L1-rep2-cp190-100x_Position005_4_cmle.ics	74	1	0	1.5162	0.815064591942846	1.0	0.24920087695577656	2.6231350024284086	0.7084084332368747	0.8250806118230674	0.7045307978503513	0.5536502687060769	0.6830784912094455	0.9807595358847704	188.0	3.6162374985980064	121.0	0.27899268392224896
524	Feb25-FISH2-3L1-rep2-cp190-100x_Position005_4_cmle.ics	75	1	0	1.2995999999999999	0.8058225447605828	1.0	0.3351032163829113	2.6237356489778025	0.6912838256765135	0.7831756635132703	0.6884737694753895	0.5756865137302746	0.6422569963680006	1.0191471992649075	150.0	2.860645667655843	100.0	0.23057246605144538
525	Feb25-FISH2-3L1-rep2-cp190-100x_Position005_4_cmle.ics	76	1	0	1.083	0.7610319551488771	1.0	0.3382270538663681	2.723905339817026	0.7230835412544093	0.8054116837305343	0.7199518196678999	0.6192635292093264	0.657929045086724	1.0217923377581168	104.0	1.996487935592023	58.0	0.13373203030983835
526	Feb25-FISH2-3L1-rep2-cp190-100x_Position005_4_cmle.ics	78	1	0	1.083	0.20635000882146287	1.0	0.29249864608420967	2.3033658795509067	0.3671070197461494	0.5146103572638333	0.3530794827345727	0.18926714089305996	0.8547169686836015	0.9945850160599196	158.0	2.9926168176179173	101.0	0.23287819071195984
527	Feb25-FISH2-3L1-rep2-cp190-100x_Position005_4_cmle.ics	79	1	0	0.8664	1.074245800390238	1.0	0.2815510562887972	2.1417888211142833	0.8565881163891697	0.9095696579605298	0.8527226625529727	0.7713619518768728	0.5448014959076473	1.0036182578368844	108.0	2.0156630128922206	56.0	0.12912058098880944
528	Feb25-FISH2-3L1-rep2-cp190-100x_Position005_4_cmle.ics	80	1	0	1.5162	0.0	1.0	0.09230459690833463	2.6834659252032447	0.15874735444990493	0.33599024285253076	0.13919718764572944	0.02580622018151164	0.9599446255413134	0.3845823851228358	164.0	2.962866311467163	60.0	0.13834347963086724
529	Feb25-FISH2-3L1-rep2-cp190-100x_Position005_4_cmle.ics	81	1	0	1.5162	0.65253602307166	1.0	0.269602597857635	2.505756162065221	0.6053794008309643	0.7385436256286901	0.6029302427290619	0.47243822436037614	0.7344288285243896	0.981259647150586	176.0	3.348065027133635	114.0	0.26285261129864773
530	Feb25-FISH2-3L1-rep2-cp190-100x_Position005_4_cmle.ics	83	1	0	1.083	0.2918229810711206	1.0	0.29197721891436773	2.159596082987255	0.4585045362332273	0.59946244863913	0.4585045362332273	0.24628502579628658	0.786076967587269	0.9984234156057479	156.0	2.9479214057071887	99.0	0.22826674139093092
531	Feb25-FISH2-3L1-rep2-cp190-100x_Position005_4_cmle.ics	84	1	0	0.8664	0.0	1.0	0.3004098407371518	2.5721831272119213	0.1088994835121176	0.3327969805323798	0.1088994835121176	0.03947159316646802	0.9425681542579577	0.973439103133327	98.0	1.862401699859836	50.0	0.11528623302572269
532	Feb25-FISH2-3L1-rep2-cp190-100x_Position005_4_cmle.ics	86	1	0	1.2995999999999999	0.4660867564761642	1.0	0.35501294533550837	2.823607369603882	0.5562248830281475	0.688054430076826	0.5467846150037546	0.35784309680400717	0.7656395614799054	1.0088936461453315	168.0	3.2394991260119808	122.0	0.2812984085827634
533	Feb25-FISH2-3L1-rep2-cp190-100x_Position005_4_cmle.ics	87	1	0	1.2995999999999999	0.10317500441073144	1.0	0.27143360527015814	2.5594458166376493	0.2668026482980004	0.4607715285672886	0.2668026482980004	0.0736195635212555	0.9129633661973005	0.9970297799544596	150.0	2.8840509164962627	90.0	0.20751521944630086
534	Feb25-FISH2-3L1-rep2-cp190-100x_Position005_4_cmle.ics	88	1	0	1.2995999999999999	1.8951854028581037	1.0	0.2888529022086707	2.535908208251419	0.9513993484885636	0.9776655924901048	0.9499982486251708	0.9134251637535465	0.35389762261689295	0.9953745257306328	172.0	3.258674203312178	114.0	0.26285261129864773
535	Feb25-FISH2-3L1-rep2-cp190-100x_Position005_4_cmle.ics	89	1	0	1.2995999999999999	0.9077480443748005	1.0	0.31024600627523585	2.4978587590116703	0.7458631089856805	0.8376989194721445	0.7440426052224004	0.6044208352579953	0.6102929001124571	0.9832263193288263	164.0	3.1032978045096837	110.0	0.2536297126565899
536	Feb25-FISH2-3L1-rep2-cp190-100x_Position005_4_cmle.ics	90	1	0	1.083	0.0	1.0	0.30365028031738284	2.6026713058200692	0.22244073499271405	0.40133753509696835	0.2122996362947079	0.029807248042270373	0.9210623514370794	0.9989403677090807	138.0	2.6392836938723105	84.0	0.1936808714832141
537	Feb25-FISH2-3L1-rep2-cp190-100x_Position005_4_cmle.ics	91	1	0	1.083	0.10317500441073144	1.0	0.3058151952710448	2.6661309598744305	0.28317508105604444	0.4440906283773352	0.28317508105604444	0.09815501003551026	0.8682225552917747	1.001180320772824	100.0	1.907097111770565	52.0	0.1198976823467516
538	Feb25-FISH2-3L1-rep2-cp190-100x_Position005_4_cmle.ics	92	1	0	1.083	1.1190041972733815	1.0	0.27365459734503106	2.1470546988407686	0.7920038226239807	0.8617706268946663	0.7891368546384565	0.6695976061600646	0.6310569715530009	0.9936118782791696	144.0	2.679748934242817	85.0	0.19598659614372857
539	Feb25-FISH2-3L1-rep2-cp190-100x_Position005_4_cmle.ics	93	1	0	1.2995999999999999	0.9018655279647406	1.0	0.3028541812597983	2.14797739270888	0.6247591384989226	0.7418890186139666	0.6229176752000456	0.5116657649191749	0.7138315299304194	0.990713790629317	206.0	3.8546594639116254	153.0	0.35277587305871144
540	Feb25-FISH2-3L1-rep2-cp190-100x_Position005_4_cmle.ics	93	2	0	0.8664	1.7328	1.0	0.33055124782308426	2.274033683035576	0.9118802859014152	0.9555319835597195	0.9118802859014152	0.8236158176002126	0.3479057396582124	1.007811752765339	106.0	1.994372849821912	59.0	0.13603775497035278
541	Feb25-FISH2-3L1-rep2-cp190-100x_Position005_4_cmle.ics	95	1	0	1.083	1.4426656410597385	1.0	0.2735425264285485	2.5599217118316315	0.9215377614895527	0.9665736106157687	0.9202710513693997	0.8543467834171657	0.42731510345786167	0.9958202444379701	136.0	2.594588281961582	78.0	0.17984652352012742
542	Feb25-FISH2-3L1-rep2-cp190-100x_Position005_4_cmle.ics	97	1	0	1.083	0.65253602307166	1.0	0.29678254433846746	2.6038644055643063	0.5814789737583721	0.6793772645756323	0.5774164623211214	0.47874958825897596	0.7355131655797822	1.0022498437853118	116.0	2.1944446605351353	64.0	0.14756637827292504
543	Feb25-FISH2-3L1-rep2-cp190-100x_Position005_4_cmle.ics	98	1	0	1.2995999999999999	0.10317500441073144	1.0	0.2986476516318797	2.668875778588337	0.3097602673940605	0.4716326020976603	0.2758653809212801	0.06893753121518306	0.8978073928293939	0.9960160036864893	160.0	3.037312229528646	104.0	0.2397953646935032
544	Feb25-FISH2-3L1-rep2-cp190-100x_Position005_4_cmle.ics	100	1	0	1.083	1.7328	1.0	0.2567560264848119	2.8957736669749887	0.9548956646289518	0.9761840122075661	0.9510386728952714	0.909866222301276	0.41472822122973835	0.970732453015622	128.0	2.439211883159087	69.0	0.1590950015754973
545	Feb25-FISH2-3L1-rep2-cp190-100x_Position005_4_cmle.ics	101	1	0	1.083	2.1728470660892385	1.0	0.31196564599881965	2.575376249560563	0.982801638602314	0.9941395597126643	0.9815251070545775	0.9627949077996077	0.2751475019125257	1.0085432720049898	140.0	2.6839791057830396	87.0	0.20059804546475749
546	Feb25-FISH2-3L1-rep2-cp190-100x_Position005_4_cmle.ics	103	1	0	1.2995999999999999	0.8484788251675598	1.0	0.33371197182818657	2.663086232260933	0.7285583202893074	0.8280694584737334	0.7091734842584954	0.580831836161895	0.7309294912413379	1.0022344966139358	178.0	3.3927604390443635	129.0	0.29743848120636457
547	Feb25-FISH2-3L1-rep2-cp190-100x_Position005_4_cmle.ics	104	1	0	1.083	0.8318234787411565	1.0	0.2993667739987017	2.749527980280357	0.6809930618755443	0.7540880133869594	0.6784976856608833	0.5786386010235935	0.6467417580574312	1.0172471907873648	102.0	1.9751977725217142	53.0	0.12220340700726606
548	Feb25-FISH2-3L1-rep2-cp190-100x_Position005_4_cmle.ics	105	1	0	1.5162	1.9493999999999998	1.0	0.257727098576907	2.803852804797572	0.9606489206047694	0.9849470784026833	0.9552326924557846	0.8566667522310925	0.41086739625346047	0.9946436797505466	198.0	3.7929040604708093	133.0	0.3066613798484224
549	Feb25-FISH2-3L1-rep2-cp190-100x_Position005_4_cmle.ics	105	2	0	1.2995999999999999	0.5689355674538337	1.0	0.3221740484384851	2.5614192458395917	0.4963549554637164	0.5964225513600465	0.4963549554637164	0.3723913545704238	0.7878803452683787	1.0078604302277936	154.0	2.9266312426368803	102.0	0.23518391537247432
550	Feb25-FISH2-3L1-rep2-cp190-100x_Position005_4_cmle.ics	107	1	0	0.8664	0.9512265400461283	1.0	0.2931837363478982	2.1989864938888894	0.8015408548781391	0.861832357952441	0.8005593006889399	0.7209608119119935	0.5519208904406033	0.9915318857222677	104.0	1.9496774379111828	54.0	0.12450913166778053
551	Feb25-FISH2-3L1-rep2-cp190-100x_Position005_4_cmle.ics	108	1	0	1.5162	1.5162	1.0	0.2891758034925718	2.6928338213962983	0.9534532442269426	0.9955437514979572	0.9481748610731784	0.8073585231674758	0.4558576555095136	0.9976501681540074	234.0	4.4803952306618315	181.0	0.41733616355311615
552	Feb25-FISH2-3L1-rep2-cp190-100x_Position005_4_cmle.ics	109	1	0	1.2995999999999999	0.8058225447605828	1.0	0.2502942071637654	2.60638381087516	0.6951928932944117	0.7840634647289834	0.6901211752105341	0.5769840603145935	0.6681498522727622	0.9720867093652943	162.0	3.0586023925989547	97.0	0.22365529206990203
553	Feb25-FISH2-3L1-rep2-cp190-100x_Position005_4_cmle.ics	110	1	0	1.083	0.42540144110901373	1.0	0.27365459734503106	2.157060211971054	0.5088252621656651	0.628808766348533	0.504277129727819	0.36135265700483093	0.7839532377857277	0.9936965964767224	144.0	2.703154183083237	85.0	0.19598659614372857
554	Feb25-FISH2-3L1-rep2-cp190-100x_Position005_4_cmle.ics	111	1	0	1.083	1.0542408233015097	1.0	0.3017401656220795	2.4243154387787738	0.7693540210739762	0.8444074302060325	0.7671271318390847	0.6765126552485787	0.5852278328762661	0.9929055679049602	148.0	2.792545006904694	93.0	0.21443239342784423
555	Feb25-FISH2-3L1-rep2-cp190-100x_Position005_4_cmle.ics	112	1	0	0.8664	0.8318234787411565	1.0	0.3096022994467427	2.274184146351089	0.7158503684415393	0.7994845845133753	0.7110049259761352	0.6204112586070359	0.6259912877999072	1.001043482014614	126.0	2.347705973567519	74.0	0.17062362487806956
556	Feb25-FISH2-3L1-rep2-cp190-100x_Position005_4_cmle.ics	113	1	0	1.5162	0.1459114905355603	1.0	0.2872256686807972	2.5756759279763184	0.2817736786800994	0.4271051727314831	0.2817736786800994	0.13637744456009124	0.8796739086240949	0.9850368927926777	206.0	3.9248752104328846	149.0	0.34355297441665367
557	Feb25-FISH2-3L1-rep2-cp190-100x_Position005_4_cmle.ics	113	2	0	0.8664	1.5162	1.0	0.3058151952710448	2.0784346390373227	0.8878154210843463	0.9384620747697993	0.8867198199230091	0.7783349850350841	0.43020941684085084	1.0158790800423398	100.0	1.860286614089725	52.0	0.1198976823467516
558	Feb25-FISH2-3L1-rep2-cp190-100x_Position005_4_cmle.ics	114	1	0	1.5162	1.1378711349076673	1.0	0.2839262842049886	2.7307676140209267	0.8094138528921138	0.8961895918417657	0.8084770693466345	0.6827344218648567	0.6018445137208842	0.9927818891454471	180.0	3.437455850955092	121.0	0.27899268392224896
559	Feb25-FISH2-3L1-rep2-cp190-100x_Position005_4_cmle.ics	116	1	0	1.2995999999999999	0.8318234787411565	1.0	0.3183709671741055	2.4393875675578145	0.6696094317483378	0.7659224610668987	0.6692183047438118	0.5590122845808156	0.6661823158273098	0.9891126214634995	178.0	3.3927604390443635	126.0	0.2905213072248212
560	Feb25-FISH2-3L1-rep2-cp190-100x_Position005_4_cmle.ics	117	1	0	1.083	0.2918229810711206	1.0	0.3046309795115301	2.0137683456726787	0.40537527193618567	0.5967639593908629	0.40301849166062365	0.2385469543147208	0.8137706879632576	0.9987787077000748	166.0	3.1011827187395724	111.0	0.2559354373171044
561	Feb25-FISH2-3L1-rep2-cp190-100x_Position005_4_cmle.ics	118	1	0	1.083	1.906386119690093	1.0	0.3058151952710448	2.7256138250292286	0.991023678591001	0.998129145643177	0.9905890356596179	0.9753009429861859	0.22730274291979197	1.0208086112236374	100.0	1.9305023606109852	52.0	0.1198976823467516
562	Feb25-FISH2-3L1-rep2-cp190-100x_Position005_4_cmle.ics	119	1	0	1.2995999999999999	0.20635000882146287	1.0	0.28221609563188294	2.8050755376497385	0.36199103707044633	0.47020353719039987	0.35705854693062844	0.199031734912242	0.8668261067484807	0.9878257180750883	162.0	3.1288181391202143	103.0	0.23748964003298878
563	Feb25-FISH2-3L1-rep2-cp190-100x_Position005_4_cmle.ics	120	1	0	1.083	0.687545504971255	1.0	0.34183152125105953	2.3788697078254537	0.6340585114316762	0.7321706334831988	0.6255353604227483	0.5086083825190173	0.7203234461696073	1.0065125289495893	144.0	2.726559431923657	95.0	0.21904384274887315
564	Feb25-FISH2-3L1-rep2-cp190-100x_Position005_4_cmle.ics	121	1	0	1.083	1.0161559471409798	1.0	0.24815605235626373	1.6968010618983307	0.7712332497034055	0.8498599684929109	0.7681603360756171	0.6725547970515589	0.6166314434095193	0.95506224933273	168.0	3.122472881809881	102.0	0.23518391537247432
565	Feb25-FISH2-3L1-rep2-cp190-100x_Position005_4_cmle.ics	122	1	0	1.083	1.083	1.0	0.2567560264848119	2.484166577754752	0.8780079304865654	0.926277967848605	0.8686459481512232	0.7827562019554232	0.5499943496654984	0.9801415496460675	128.0	2.4158066343186673	69.0	0.1590950015754973
566	Feb25-FISH2-3L1-rep2-cp190-100x_Position005_4_cmle.ics	123	1	0	1.2995999999999999	1.466392331574739	1.0	0.28221609563188294	2.868049421369667	0.8748224105770811	0.9195797775179039	0.8727348287892992	0.8164860972851772	0.5435047601806384	0.9898360392853979	162.0	3.105412890279794	103.0	0.23748964003298878
567	Feb25-FISH2-3L1-rep2-cp190-100x_Position005_4_cmle.ics	125	1	0	1.2995999999999999	0.42540144110901373	1.0	0.2773240333779298	2.7661741363526158	0.5099075424850493	0.6389278019844069	0.5028548793801385	0.34228119837305687	0.8121452904832015	0.9874038112517798	164.0	3.1032978045096833	104.0	0.2397953646935032
568	Feb25-FISH2-3L1-rep2-cp190-100x_Position005_4_cmle.ics	126	1	0	1.083	1.4481301952605736	1.0	0.3041974449865092	2.485507932717486	0.8789361519127667	0.9257399248846032	0.8785921119276752	0.8179025028908915	0.47675515630079646	0.9986745899295043	158.0	2.9926168176179173	103.0	0.23748964003298878
569	Feb25-FISH2-3L1-rep2-cp190-100x_Position005_4_cmle.ics	127	1	0	1.2995999999999999	0.7610319551488771	1.0	0.2814227162111093	2.8863587497114764	0.7395403992723756	0.8602143728844781	0.7338990075755831	0.5555158995141495	0.5786924465192037	0.9689143950622531	146.0	2.794660092674805	88.0	0.20290377012527194
570	Feb25-FISH2-3L1-rep2-cp190-100x_Position005_4_cmle.ics	128	1	0	1.083	0.7252201245704302	1.0	0.30350133109819233	2.2039855048632515	0.6872225409959835	0.7879080723582883	0.6858434250395111	0.5213360311660074	0.6844229542649718	0.9987830578081351	154.0	2.90322599379646	99.0	0.22826674139093092
571	Feb25-FISH2-3L1-rep2-cp190-100x_Position005_4_cmle.ics	129	1	0	1.2995999999999999	0.6190500264643886	1.0	0.2834790591663577	2.63670717058938	0.5817560151296204	0.7224867536856735	0.5821271488246117	0.44904413332385756	0.6796886149426734	0.996142559524026	186.0	3.548136837846858	127.0	0.29282703188533565
572	Feb25-FISH2-3L1-rep2-cp190-100x_Position005_4_cmle.ics	130	1	0	0.8664	0.0	1.0	0.32320912073969066	2.258048804196843	0.2024616720665353	0.4057917766124453	0.2024616720665353	0.0364741641337386	0.9135967733574873	1.012928203962004	108.0	2.015663012892221	60.0	0.13834347963086724
573	Feb25-FISH2-3L1-rep2-cp190-100x_Position005_4_cmle.ics	131	1	0	1.2995999999999999	0.9733510449106972	1.0	0.242406840554768	2.721608307851661	0.5962963541992371	0.699203849040085	0.5937402288787443	0.513501735351135	0.7747324275946268	0.9904194769098339	144.0	2.7265594319236564	80.0	0.18445797284115634
574	Feb25-FISH2-3L1-rep2-cp190-100x_Position005_4_cmle.ics	131	2	0	1.2995999999999999	1.0368959615364501	1.0	0.3028541812597983	2.444576780166727	0.6556266024638859	0.7336587768119567	0.6556266024638859	0.5623690669751735	0.7387600129907407	1.0025056461963013	206.0	3.9014699615924644	153.0	0.35277587305871144
575	Feb25-FISH2-3L1-rep2-cp190-100x_Position005_4_cmle.ics	132	1	0	0.8664	1.5394492374569102	1.0	0.28725007890400167	2.1601274571048363	0.9530913759742491	0.9769887339734896	0.9521148664532813	0.9107036293603863	0.30122928301192287	0.9958332080956916	106.0	1.994372849821912	55.0	0.12681485632829495
576	Feb25-FISH2-3L1-rep2-cp190-100x_Position005_4_cmle.ics	133	1	0	0.8664	0.928575039696583	1.0	0.32979183040324217	2.532881846322894	0.7913693069123399	0.8670268967690511	0.7913693069123399	0.7133019445010844	0.5422841229016937	1.0225419442879236	100.0	1.883691862930145	54.0	0.12450913166778053
577	Feb25-FISH2-3L1-rep2-cp190-100x_Position005_4_cmle.ics	134	1	0	1.2995999999999999	0.6952437723139506	1.0	0.2826828280317748	2.3472761886885136	0.6309084300935401	0.7387091837710656	0.619985844635308	0.4916789410256901	0.731465767415701	0.9990156505102936	164.0	3.126703053350103	105.0	0.24210108935401767
578	Feb25-FISH2-3L1-rep2-cp190-100x_Position005_4_cmle.ics	136	1	0	1.2995999999999999	1.1321417835580119	1.0	0.2834790591663577	2.4558327587238753	0.7671523095044229	0.8533466667720694	0.7657372785555617	0.6775112846741872	0.6146846621724797	0.9943935440099977	186.0	3.501326340166018	127.0	0.29282703188533565
579	Feb25-FISH2-3L1-rep2-cp190-100x_Position006_5_cmle.ics	1	1	0	0.8664	1.055542675492109	1.0	0.32320912073969066	2.2180603950642768	0.7846996808289406	0.8815450410944041	0.7839763469832458	0.6747891029756146	0.629002669180181	0.9794844289985379	108.0	2.0390682617326408	60.0	0.13834347963086724
580	Feb25-FISH2-3L1-rep2-cp190-100x_Position006_5_cmle.ics	1	2	0	1.083	0.0	1.0	0.17903861258425513	1.907030936923191	0.08135697429452346	0.2178636334867404	0.08135697429452346	0.029588875125453214	0.947826346323236	0.8918469161635206	118.0	2.262545321286283	51.0	0.11759195768623716
581	Feb25-FISH2-3L1-rep2-cp190-100x_Position006_5_cmle.ics	2	1	0	1.7328	3.4144244481503954	1.0	0.27146642254435016	2.041759204526389	0.9982433107121064	0.9999815085338116	0.9969082268533072	0.9850385547070027	0.22415636877867798	0.9910899741727047	312.0	5.849032313733541	270.0	0.6225456583389025
582	Feb25-FISH2-3L1-rep2-cp190-100x_Position006_5_cmle.ics	3	1	0	1.083	0.0	1.0	0.2672535417116317	2.4813488024897628	0.17795644015865852	0.3374640761940954	0.1733961950454837	0.032087974728641666	0.9643563105893628	0.9776762257163605	144.0	2.7031541830832366	84.0	0.1936808714832141
583	Feb25-FISH2-3L1-rep2-cp190-100x_Position006_5_cmle.ics	4	1	0	1.2995999999999999	0.0	1.0	0.2786623371401123	2.6958313014252573	0.19596249683250275	0.3658017799414877	0.19596249683250275	0.027455482265854765	0.9125779401587222	0.9717656850486461	190.0	3.660932910508735	130.0	0.29974420586687905
584	Feb25-FISH2-3L1-rep2-cp190-100x_Position006_5_cmle.ics	5	1	0	1.2995999999999999	0.9378659497950863	1.0	0.2933898472602468	2.344765645989995	0.72426975102921	0.8219589296216429	0.7184375612624976	0.5933967195974645	0.6298106924374962	1.0027008977377152	180.0	3.3906453532742526	123.0	0.2836041332432778
585	Feb25-FISH2-3L1-rep2-cp190-100x_Position006_5_cmle.ics	6	1	0	1.2995999999999999	0.8058225447605828	1.0	0.2786887442740712	2.5676046408938937	0.6036390459798378	0.6880825714732771	0.6007387620984868	0.5030735185640521	0.7194331050925664	0.9952138608934039	134.0	2.5498928700508534	77.0	0.17754079885961296
586	Feb25-FISH2-3L1-rep2-cp190-100x_Position006_5_cmle.ics	6	2	0	1.083	1.906386119690093	1.0	0.2572340484407077	2.1261147228924093	0.9050226881552182	0.9425112323132977	0.9033518116994881	0.8578665310593021	0.4242519293717137	0.9899651051178369	166.0	3.101182718739572	102.0	0.23518391537247432
587	Feb25-FISH2-3L1-rep2-cp190-100x_Position006_5_cmle.ics	7	1	0	1.9493999999999998	0.6497999999999999	1.0	0.27499282292054344	3.2319128336102003	0.7305168220022638	0.9026142138092141	0.7291862341352985	0.40662705006863664	0.6747535365389182	0.9881719278764289	284.0	5.527564781908793	236.0	0.5441510198814111
588	Feb25-FISH2-3L1-rep2-cp190-100x_Position006_5_cmle.ics	7	2	0	1.083	1.8902867968659458	1.0	0.2845622701287482	2.032536971948759	0.8279146497122077	0.8696535654938227	0.8259097367723912	0.7662756183320087	0.593599930298295	0.9800951529670018	152.0	2.8351253330453114	94.0	0.2167381180883587
589	Feb25-FISH2-3L1-rep2-cp190-100x_Position006_5_cmle.ics	8	1	0	1.083	0.6952437723139506	1.0	0.3033506929168382	2.3538626810899577	0.6732938928300306	0.7831993926860553	0.6697075992775058	0.5317269181435041	0.6794434637916851	0.9968703102094566	128.0	2.4158066343186673	75.0	0.17292934953858405
590	Feb25-FISH2-3L1-rep2-cp190-100x_Position006_5_cmle.ics	9	1	0	1.2995999999999999	1.8008725840915425	1.0	0.2632293343870374	2.4733654076849514	0.9713949843260188	0.9924595441836821	0.9685990849783953	0.9147621367448954	0.41142188560347553	0.9944769373596786	156.0	2.9479214057071883	94.0	0.2167381180883587
591	Feb25-FISH2-3L1-rep2-cp190-100x_Position006_5_cmle.ics	11	1	0	1.2995999999999999	1.6776879206634818	1.0	0.32775798984639737	2.514930420215135	0.9123773625739432	0.944804140816621	0.9108804645794257	0.8639040181791949	0.3735605383591565	0.9996254860563571	162.0	3.058602392598955	111.0	0.2559354373171044
592	Feb25-FISH2-3L1-rep2-cp190-100x_Position006_5_cmle.ics	12	1	0	1.2995999999999999	1.6261351280190972	1.0	0.2895992119562926	1.5124190877559354	0.8668562245024107	0.9397418010349151	0.8664014623033043	0.7468652314430532	0.5210121347600345	0.9866159494160652	272.0	5.072150319721064	227.0	0.5233994979367811
593	Feb25-FISH2-3L1-rep2-cp190-100x_Position006_5_cmle.ics	13	1	0	1.2995999999999999	0.3720027687491155	1.0	0.2570945244484091	1.9965794996007222	0.44854803309133884	0.5692470032078338	0.44685125780854296	0.3035919297653216	0.8077508325615161	0.9891906791671575	184.0	3.45663092825529	119.0	0.27438123460122005
594	Feb25-FISH2-3L1-rep2-cp190-100x_Position006_5_cmle.ics	14	1	0	1.2995999999999999	0.0	1.0	0.2745497448744835	2.5884510648828454	0.1883188115088071	0.34505265467310225	0.16348805867235003	0.027608443552936752	0.9295938315233271	0.9782297366334662	156.0	2.9713266545476085	96.0	0.22134956740938755
595	Feb25-FISH2-3L1-rep2-cp190-100x_Position006_5_cmle.ics	15	1	0	0.8664	0.6639153385791856	1.0	0.3342165194944566	2.434697976524606	0.6822237230298938	0.7663420182703586	0.6710091351793268	0.5753830021682721	0.661381620070257	1.0011599684578318	102.0	1.928387274840874	56.0	0.12912058098880944
596	Feb25-FISH2-3L1-rep2-cp190-100x_Position006_5_cmle.ics	16	1	0	1.2995999999999999	0.6190500264643886	1.0	0.2788680532780167	2.567554460471566	0.5668197075504456	0.6727690111501216	0.5658397314711215	0.44284501716887226	0.7377857038338653	0.9970756902874741	188.0	3.5928322497575866	128.0	0.2951327565458501
597	Feb25-FISH2-3L1-rep2-cp190-100x_Position006_5_cmle.ics	17	1	0	0.8664	0.1459114905355603	1.0	0.2771993517873347	2.294750522265728	0.3895359010751852	0.5233507670172847	0.3731067602512006	0.18438551124764258	0.8609578541525923	1.0001474827694183	102.0	1.904982026000454	51.0	0.11759195768623716
598	Feb25-FISH2-3L1-rep2-cp190-100x_Position006_5_cmle.ics	18	1	0	1.083	0.5689355674538337	1.0	0.2771993517873347	2.9832464360341238	0.5126688348322437	0.5937385922410646	0.5105781037400856	0.42997295324063317	0.7776578075942923	1.0043923780924104	102.0	1.975197772521714	51.0	0.11759195768623716
599	Feb25-FISH2-3L1-rep2-cp190-100x_Position006_5_cmle.ics	18	2	0	1.083	0.0	1.0	0.3590054414808471	2.9585874272267514	0.15852221816613016	0.25734659675438887	0.11888129293465635	0.03010818703746723	0.9424077465911798	0.9948029587935466	110.0	2.1305741713242092	65.0	0.14987210293343953
600	Feb25-FISH2-3L1-rep2-cp190-100x_Position006_5_cmle.ics	20	1	0	1.083	1.2466683216206906	1.0	0.3285221530069097	2.5183725811114774	0.6927173954075767	0.7552171809206124	0.6927173954075767	0.6131719018644923	0.6489581775132531	0.9866567918367917	154.0	2.92663124263688	103.0	0.23748964003298878
601	Feb25-FISH2-3L1-rep2-cp190-100x_Position006_5_cmle.ics	20	2	0	1.2995999999999999	2.8158	1.0	0.28230249772101607	2.5933557293758263	0.9743096093591815	0.9849636058518908	0.967380822463134	0.9485111172883357	0.3872820994379871	0.9714988744508734	194.0	3.7035132366493526	135.0	0.31127282916945126
602	Feb25-FISH2-3L1-rep2-cp190-100x_Position006_5_cmle.ics	21	1	0	1.083	1.4199491695140265	1.0	0.28166648430998564	2.2614150032226243	0.8724263541336712	0.9237656398479569	0.8702882483370288	0.796449358568261	0.43706177584419514	0.991193877440708	160.0	3.037312229528646	101.0	0.23287819071195984
603	Feb25-FISH2-3L1-rep2-cp190-100x_Position006_5_cmle.ics	24	1	0	0.8664	0.0	1.0	0.2708035121517532	2.5804165757384654	0.2020553880281446	0.3695019236768223	0.2020553880281446	0.0399206266680531	0.8977543510427419	0.9930846872277196	112.0	2.105053836713678	58.0	0.13373203030983835
604	Feb25-FISH2-3L1-rep2-cp190-100x_Position006_5_cmle.ics	25	1	0	1.2995999999999999	0.9755754663213545	1.0	0.30682137300883505	2.651258870330822	0.7257330540015808	0.8095364167261397	0.7233234339388079	0.590637014526786	0.6353788620692594	1.000956805676083	184.0	3.5034414259361295	130.0	0.29974420586687905
605	Feb25-FISH2-3L1-rep2-cp190-100x_Position006_5_cmle.ics	26	1	0	1.2995999999999999	0.32626801153583	1.0	0.3042557231713215	2.3644902110937847	0.4232455064357326	0.5566009191567309	0.3984348167410824	0.25619449487267554	0.8230938405145138	1.0018179538066625	172.0	3.2586742033121783	117.0	0.26976978528019113
606	Feb25-FISH2-3L1-rep2-cp190-100x_Position006_5_cmle.ics	27	1	0	1.2995999999999999	0.9479040472602467	1.0	0.28838696088162386	2.497867252413058	0.7238697310946053	0.8063521757561236	0.719197522900271	0.6083270361428018	0.6459298594573725	0.9938821649538182	166.0	3.171398465260832	108.0	0.24901826333556107
607	Feb25-FISH2-3L1-rep2-cp190-100x_Position006_5_cmle.ics	29	1	0	1.2995999999999999	0.20635000882146287	1.0	0.27024452934105747	2.082063507609433	0.3602739183786565	0.540755254720342	0.35908641095673516	0.17065273324624947	0.8461768205782192	0.9702371378855335	186.0	3.4779210913255985	124.0	0.28590985790379225
608	Feb25-FISH2-3L1-rep2-cp190-100x_Position006_5_cmle.ics	30	1	0	1.2995999999999999	1.245083401423282	1.0	0.29990922299818334	2.339582556159602	0.7977057921845827	0.8827324174906103	0.7963036955779471	0.6989160994108289	0.574185405520278	0.9966551969993025	192.0	3.6354125758982043	137.0	0.3158842784904802
609	Feb25-FISH2-3L1-rep2-cp190-100x_Position006_5_cmle.ics	32	1	0	1.2995999999999999	1.201074210773439	1.0	0.2746178615276856	2.6150477705864876	0.8650688492695772	0.932718917196384	0.8597688811364742	0.7279699109404089	0.5199714463062803	0.997407500981463	180.0	3.4140506021146724	119.0	0.27438123460122005
610	Feb25-FISH2-3L1-rep2-cp190-100x_Position006_5_cmle.ics	33	1	0	1.5162	0.41270001764292574	1.0	0.2498357742519763	2.629299712281912	0.4725307597238513	0.6073894184975558	0.4725307597238513	0.32920973290404854	0.8064516274217352	0.9813955450120887	194.0	3.6567027389685123	127.0	0.29282703188533565
611	Feb25-FISH2-3L1-rep2-cp190-100x_Position006_5_cmle.ics	34	1	0	1.083	0.20635000882146287	1.0	0.3139710308367558	2.2309432262177684	0.41358790681933555	0.5641463139488972	0.41358790681933555	0.21079869140955496	0.8262359887527443	1.0008546387369157	122.0	2.3051256474269013	71.0	0.16370645089652625
612	Feb25-FISH2-3L1-rep2-cp190-100x_Position006_5_cmle.ics	35	1	0	1.2995999999999999	0.8318234787411565	1.0	0.26962149742260655	2.238792198343744	0.6504050768927969	0.7522062461101447	0.645670757331546	0.4933852512647017	0.699501786882243	0.9676736555912917	216.0	4.007920776944009	155.0	0.35738732237974036
613	Feb25-FISH2-3L1-rep2-cp190-100x_Position006_5_cmle.ics	37	1	0	0.8664	1.0452244593809161	1.0	0.3004098407371518	2.5432961391828623	0.7720424275296812	0.8453564756222504	0.769692038811547	0.6644317885051929	0.6146820969673246	0.9921546243357667	98.0	1.8858069487002562	50.0	0.11528623302572269
614	Feb25-FISH2-3L1-rep2-cp190-100x_Position006_5_cmle.ics	38	1	0	1.083	0.20635000882146287	1.0	0.33967549487449467	2.210733928700709	0.3704926960814455	0.51825760037947	0.36801560043217413	0.17559709424382702	0.8626095365634125	0.9955690851281103	162.0	3.035197143758535	113.0	0.2605468866381333
615	Feb25-FISH2-3L1-rep2-cp190-100x_Position006_5_cmle.ics	39	1	0	0.8664	0.0	1.0	0.19019396189533283	1.5087797685570157	0.15917387934978477	0.3547472993286836	0.1397253111490808	0.029163515494430595	0.929220522557645	0.8080735753266833	126.0	2.2774902270462585	58.0	0.13373203030983835
616	Feb25-FISH2-3L1-rep2-cp190-100x_Position006_5_cmle.ics	40	1	0	1.083	0.0	1.0	0.29778726282751644	2.4062584697678244	0.18316855327888426	0.3681819267325787	0.18316855327888426	0.034203801881835985	0.9208386172766811	0.9874161512890682	140.0	2.6371686081021997	85.0	0.19598659614372857
617	Feb25-FISH2-3L1-rep2-cp190-100x_Position006_5_cmle.ics	41	1	0	1.2995999999999999	1.4930362603455627	1.0	0.28838696088162386	2.8065498071902293	0.8743951519637323	0.9230050423277976	0.8714622750612944	0.8119072951843457	0.4652299484532821	1.0047070422820965	166.0	3.1713984652608316	108.0	0.24901826333556107
618	Feb25-FISH2-3L1-rep2-cp190-100x_Position006_5_cmle.ics	42	1	0	1.7328	0.0	1.0	0.3153367370024433	2.4806253588895677	0.1937645547533506	0.39899773993446497	0.20128322261988996	0.020508892567887835	0.9262972968298905	0.99509401043623	312.0	5.94265330909522	291.0	0.670965876209706
619	Feb25-FISH2-3L1-rep2-cp190-100x_Position006_5_cmle.ics	43	1	0	1.083	1.339353183609587	1.0	0.32805406333564746	2.3017882366983478	0.8993225599613422	0.9582245309494383	0.8913679828270344	0.7782196987296838	0.5067596261947173	1.0111697719197417	160.0	3.013906980688226	109.0	0.25132398799607547
620	Feb25-FISH2-3L1-rep2-cp190-100x_Position006_5_cmle.ics	44	1	0	1.083	0.5556144027286182	1.0	0.32797520839427446	2.242298616841643	0.5745056198766162	0.6812198935181273	0.5732696695681568	0.4468118820248458	0.7727505238569764	1.0061873331246958	146.0	2.7478495949939656	95.0	0.21904384274887315
621	Feb25-FISH2-3L1-rep2-cp190-100x_Position006_5_cmle.ics	45	1	0	1.5162	0.5556144027286182	1.0	0.3193263597449162	2.087555226787474	0.4842064203432593	0.6171862032334097	0.4820569000431564	0.3219840321349135	0.777616831854563	0.990955203811249	274.0	5.1636562293126325	241.0	0.5556796431839834
622	Feb25-FISH2-3L1-rep2-cp190-100x_Position006_5_cmle.ics	46	1	0	1.2995999999999999	1.969554495985222	1.0	0.3083441667466016	2.34598537206182	0.9457840528088894	0.9705161088017495	0.9433076310774846	0.9066397047590715	0.3855242285121701	0.9907865237259552	178.0	3.369355190203944	124.0	0.28590985790379225
623	Feb25-FISH2-3L1-rep2-cp190-100x_Position006_5_cmle.ics	47	1	0	1.083	0.0	1.0	0.25075954422735086	2.172498438499912	0.1626630174929517	0.30269731093268265	0.1583103886040262	0.027719156513280465	0.9448423798840517	0.9420393187571192	140.0	2.637168608102199	78.0	0.17984652352012742
624	Feb25-FISH2-3L1-rep2-cp190-100x_Position006_5_cmle.ics	48	1	0	1.083	0.0	1.0	0.2792526803190927	2.097810543106135	0.13826828473828834	0.30373921540787263	0.13826828473828834	0.02807543576851442	0.9505205343539664	0.9686865850221886	180.0	3.414050602114673	120.0	0.2766869592617345
625	Feb25-FISH2-3L1-rep2-cp190-100x_Position006_5_cmle.ics	49	1	0	1.5162	2.3825999999999996	1.0	0.23529491995332666	1.4267176010114435	0.9824127469371685	0.9994071192014636	0.9807313740475694	0.9435419995831307	0.36892660251238085	0.8826994370810353	282.0	5.202006383913027	216.0	0.49803652667112214
626	Feb25-FISH2-3L1-rep2-cp190-100x_Position006_5_cmle.ics	50	1	0	1.9493999999999998	0.5097226605744432	1.0	0.27987035839094365	3.1081703984998814	0.4935536233589815	0.6097159082549911	0.483358098797036	0.32252970629631267	0.8372136213994831	0.9793539794187576	252.0	4.882653937858391	199.0	0.4588392074423764
627	Feb25-FISH2-3L1-rep2-cp190-100x_Position006_5_cmle.ics	51	1	0	1.083	0.0	1.0	0.242406840554768	2.16280848900915	0.1749602898838479	0.33209446043879676	0.15125831430556935	0.0326119328899037	0.9266163576711918	0.9643808041353368	144.0	2.6563436854023967	80.0	0.18445797284115634
628	Feb25-FISH2-3L1-rep2-cp190-100x_Position006_5_cmle.ics	53	1	0	1.083	0.0	1.0	0.3528646256898166	2.180323803366441	0.19781455380473514	0.36637500989785415	0.19781455380473514	0.027983213239369704	0.9264070518768844	1.0090842397325508	172.0	3.2118637056313384	126.0	0.2905213072248212
629	Feb25-FISH2-3L1-rep2-cp190-100x_Position006_5_cmle.ics	54	1	0	1.5162	1.2944547249242173	1.0	0.2746178615276856	2.83786496382213	0.8187022900763359	0.8706913945589669	0.8170124760399502	0.754111040118371	0.5302607327479195	0.9980914432430269	180.0	3.437455850955092	119.0	0.27438123460122005
630	Feb25-FISH2-3L1-rep2-cp190-100x_Position006_5_cmle.ics	55	1	0	1.2995999999999999	1.7345341872721707	1.0	0.2916720758385471	2.4896745947927	0.8957183462920909	0.9371024017565759	0.8941542718782428	0.8434948039643271	0.45436492176173576	0.9959218183249224	190.0	3.637527661668315	133.0	0.3066613798484224
631	Feb25-FISH2-3L1-rep2-cp190-100x_Position006_5_cmle.ics	56	1	0	1.083	1.6776879206634818	1.0	0.2968001223977527	2.3849322986151207	0.9257511847107223	0.9592199135551737	0.9225225225225225	0.880904025412696	0.42716204149745995	0.9904270517811338	152.0	2.8585305818857316	96.0	0.22134956740938755
632	Feb25-FISH2-3L1-rep2-cp190-100x_Position006_5_cmle.ics	57	1	0	1.083	2.1666750926253604	1.0	0.323812912684108	2.3748581913619082	0.986959859881475	0.9953813671153339	0.9868998776362197	0.973163943472732	0.1921748186572119	1.0028919947589985	134.0	2.549892870050854	83.0	0.1913751468226997
633	Feb25-FISH2-3L1-rep2-cp190-100x_Position006_5_cmle.ics	58	1	0	1.7328	0.7252201245704302	1.0	0.3008522092318485	2.6813906389545656	0.5840686188350266	0.6875542989720231	0.5783235992748419	0.4322022407585033	0.7262559871070323	0.9922522141700822	246.0	4.701757204445365	199.0	0.4588392074423764
634	Feb25-FISH2-3L1-rep2-cp190-100x_Position006_5_cmle.ics	59	1	0	1.2995999999999999	0.9077480443748005	1.0	0.2773240333779298	2.248738975688254	0.7236328406027875	0.8383485692908326	0.720879816592965	0.6074350833101516	0.6404713207222497	0.9862919455173217	164.0	3.103297804509683	104.0	0.2397953646935032
635	Feb25-FISH2-3L1-rep2-cp190-100x_Position006_5_cmle.ics	60	1	0	1.2995999999999999	1.4903888148537288	1.0	0.2706218226372091	2.341911505481182	0.9032572002068063	0.9604026641525502	0.9025577080989021	0.8361971959490283	0.43847686545953934	0.9876216968053283	160.0	3.013906980688226	99.0	0.22826674139093092
636	Feb25-FISH2-3L1-rep2-cp190-100x_Position006_5_cmle.ics	61	1	0	1.2995999999999999	0.687545504971255	1.0	0.2880929030172355	2.5411589589726167	0.6269802111050415	0.7471761616944792	0.6271828578477153	0.48482352111931487	0.7219035549450171	0.9944999496986761	164.0	3.1267030533501035	106.0	0.24440681401453213
637	Feb25-FISH2-3L1-rep2-cp190-100x_Position006_5_cmle.ics	62	1	0	1.083	1.6776879206634818	1.0	0.3199428132226949	2.738114724182474	0.8482065546557797	0.8979025998788668	0.848166176899437	0.7928015433275758	0.5318659153348219	0.9875025086030326	142.0	2.7052692688533484	90.0	0.20751521944630086
638	Feb25-FISH2-3L1-rep2-cp190-100x_Position006_5_cmle.ics	62	2	0	1.083	2.8158	1.0	0.2802993217799496	2.44718148433104	0.9957289306624195	0.9991498239081181	0.9923775768859777	0.9776374526122165	0.23614010699207164	0.9905219734397438	156.0	2.9245161568667686	97.0	0.22365529206990203
639	Feb25-FISH2-3L1-rep2-cp190-100x_Position006_5_cmle.ics	63	1	0	1.083	0.41270001764292574	1.0	0.2785234620207688	2.661632691996373	0.5278827824626022	0.6501082355982036	0.5278827824626022	0.4036460857484411	0.7756072972856173	1.006851440895275	116.0	2.1944446605351353	62.0	0.14295492895189613
640	Feb25-FISH2-3L1-rep2-cp190-100x_Position006_5_cmle.ics	64	1	0	0.8664	1.1378711349076673	1.0	0.29416616971153386	2.6209008248406236	0.7551895707800914	0.8236595964654378	0.7545272442369514	0.6776731337738074	0.5999705623909136	0.9647346109217213	100.0	1.907097111770565	51.0	0.11759195768623716
641	Feb25-FISH2-3L1-rep2-cp190-100x_Position006_5_cmle.ics	64	2	0	0.8664	0.5260913608053412	1.0	0.3116067213279376	2.086992313717601	0.5380272361597984	0.6324410771691195	0.5380272361597984	0.38952474031953216	0.7469347280485966	0.9723433432463887	120.0	2.213619737835333	69.0	0.1590950015754973
642	Feb25-FISH2-3L1-rep2-cp190-100x_Position006_5_cmle.ics	65	1	0	1.2995999999999999	0.5689355674538337	1.0	0.309757326863699	2.9192437604134	0.5651130555314909	0.6818461405180629	0.5699558173784978	0.43069392705535825	0.7253301951527875	1.0084295312916094	170.0	3.3075997867631286	116.0	0.2674640606196767
643	Feb25-FISH2-3L1-rep2-cp190-100x_Position006_5_cmle.ics	67	1	0	1.083	1.9493999999999998	1.0	0.3089982052636375	2.7509110257236364	0.9228641647503221	0.9485471341757348	0.9107892178943126	0.8438258141501308	0.5183155158633149	1.0159595840147253	118.0	2.262545321286284	67.0	0.15448355225446841
644	Feb25-FISH2-3L1-rep2-cp190-100x_Position006_5_cmle.ics	67	2	0	1.5162	2.166	1.0	0.26566250611420195	2.477156768999561	0.9637751594319718	0.9805915775665189	0.9487130856704835	0.8826940249559438	0.38005547520695426	0.9905373737364284	246.0	4.631541457924104	187.0	0.4311705115162029
645	Feb25-FISH2-3L1-rep2-cp190-100x_Position006_5_cmle.ics	68	1	0	1.083	0.10317500441073144	1.0	0.21468644700409975	1.5805612150093236	0.23828449881133756	0.42941994744860784	0.23828449881133756	0.09335600256132835	0.8972973986976279	0.9116315485794424	174.0	3.2799643663824862	100.0	0.23057246605144538
646	Feb25-FISH2-3L1-rep2-cp190-100x_Position006_5_cmle.ics	69	1	0	1.2995999999999999	1.7660715981523099	1.0	0.26518232676336656	2.636522409652694	0.9349994075595403	0.9665863580710139	0.933913266716695	0.8909218373553458	0.3192115772542495	0.9863187019939199	160.0	3.037312229528646	98.0	0.2259610167304165
647	Feb25-FISH2-3L1-rep2-cp190-100x_Position006_5_cmle.ics	70	1	0	0.8664	1.1966345215853855	1.0	0.2931837363478982	1.9875125816614236	0.9148678636271939	0.9637885818035102	0.9120985933574193	0.8290021457259706	0.4892860216643651	1.00073982259785	104.0	1.9028669402303429	54.0	0.12450913166778053
648	Feb25-FISH2-3L1-rep2-cp190-100x_Position006_5_cmle.ics	71	1	0	1.5162	0.4773698211006071	1.0	0.2936098280805139	2.484961181993982	0.4999053452455833	0.6311517956922926	0.4788797762483741	0.33679688311053846	0.7895600662726	0.9999983501545515	218.0	4.169642433056838	164.0	0.3781388443243705
649	Feb25-FISH2-3L1-rep2-cp190-100x_Position006_5_cmle.ics	72	1	0	1.2995999999999999	0.7540056732031717	1.0	0.31233731489967453	2.3789461160044127	0.6391663783913532	0.743605582892684	0.6345704462501853	0.4964489187910792	0.723730703802425	0.9931923686179547	194.0	3.656702738968513	142.0	0.3274129017930525
650	Feb25-FISH2-3L1-rep2-cp190-100x_Position006_5_cmle.ics	73	1	0	1.2995999999999999	0.2991586303963464	1.0	0.31013286501782295	2.2704115118451034	0.43367356801793966	0.5776305360629435	0.4175124204991397	0.25159001720504937	0.8165593774207521	0.9956553221082729	158.0	2.9692115687774976	104.0	0.2397953646935032
651	Feb25-FISH2-3L1-rep2-cp190-100x_Position006_5_cmle.ics	74	1	0	1.2995999999999999	1.3934633376079517	1.0	0.3096605046790387	2.2397897286239745	0.797832370734811	0.858127787010679	0.7945030413725394	0.7095557786078247	0.5736149999302	1.0031962125059661	200.0	3.743978477019859	148.0	0.3412472497561391
652	Feb25-FISH2-3L1-rep2-cp190-100x_Position006_5_cmle.ics	75	1	0	1.2995999999999999	0.4377344716066809	1.0	0.29916685756752814	2.590603713285076	0.4984874499223285	0.6405763133749398	0.49548960292153815	0.3412140371914716	0.7754824925445716	0.9961817589723969	166.0	3.147993216420412	110.0	0.2536297126565899
653	Feb25-FISH2-3L1-rep2-cp190-100x_Position006_5_cmle.ics	77	1	0	1.2995999999999999	1.5748980912081223	1.0	0.2949886840383556	2.3042059739772003	0.8143035339179144	0.8750701358200442	0.8109880224249141	0.7471957264679833	0.6565368169755976	0.9982324324498921	194.0	3.656702738968513	138.0	0.3181900031509946
654	Feb25-FISH2-3L1-rep2-cp190-100x_Position006_5_cmle.ics	77	2	0	0.8664	2.381979944969588	1.0	0.29154931823087094	1.906605035064158	0.9500586590494915	0.9696271324767103	0.9460104890727233	0.9194910342077318	0.4632513330676835	0.9971488857944654	132.0	2.4115764627784455	77.0	0.17754079885961296
655	Feb25-FISH2-3L1-rep2-cp190-100x_Position006_5_cmle.ics	78	1	0	1.2995999999999999	1.3742323914031862	1.0	0.30258378519591916	2.376014551307154	0.8470085352042649	0.906212882910256	0.8460141424743806	0.7550824517305196	0.40310565048994634	1.003343768211739	182.0	3.458746014025401	127.0	0.29282703188533565
656	Feb25-FISH2-3L1-rep2-cp190-100x_Position006_5_cmle.ics	79	1	0	1.5162	1.4468993886995907	1.0	0.28084083144830463	2.534452556300218	0.834833468932779	0.8954752493641774	0.8292856364952561	0.751997155614778	0.5728946209486099	0.9967968969905648	214.0	4.12706210691622	156.0	0.35969304704025484
657	Feb25-FISH2-3L1-rep2-cp190-100x_Position006_5_cmle.ics	80	1	0	1.083	0.20635000882146287	1.0	0.30929561366189423	2.331597189128979	0.36498488961737435	0.5126261332786969	0.36498488961737435	0.18761973057419454	0.8257603965181503	0.997497269877937	152.0	2.8351253330453114	98.0	0.2259610167304165
658	Feb25-FISH2-3L1-rep2-cp190-100x_Position006_5_cmle.ics	81	1	0	0.8664	2.2377496632514493	1.0	0.31944107948200384	2.24508744441971	0.8828308545761273	0.9158395517882586	0.8822409207108186	0.8474986459120343	0.4947533513146262	1.0001061438944479	106.0	1.994372849821912	58.0	0.13373203030983835
659	Feb25-FISH2-3L1-rep2-cp190-100x_Position006_5_cmle.ics	81	2	0	1.083	0.5556144027286182	1.0	0.31365172603656777	2.654196904410975	0.43987331946471264	0.5215929594325596	0.437920672869597	0.30612220255776007	0.821329136377328	0.9910437032282594	144.0	2.749964680764077	91.0	0.20982094410681532
660	Feb25-FISH2-3L1-rep2-cp190-100x_Position006_5_cmle.ics	81	3	0	1.2995999999999999	1.5476250661609716	1.0	0.2648500727068435	2.1060611618863314	0.7534938919420554	0.8256538433673839	0.7534938919420554	0.6907659825503772	0.6106812627207922	0.9788985276431235	204.0	3.7865588031604767	141.0	0.325107177132538
661	Feb25-FISH2-3L1-rep2-cp190-100x_Position006_5_cmle.ics	82	1	0	1.5162	0.0	1.0	0.2788680532780167	2.6990155810473775	0.19094731051825076	0.3776629601980276	0.19094731051825076	0.028910455384857175	0.9226706472609695	0.9849197196346987	188.0	3.5928322497575866	128.0	0.2951327565458501
662	Feb25-FISH2-3L1-rep2-cp190-100x_Position006_5_cmle.ics	83	1	0	1.7328	0.3634229110571259	1.0	0.2771390510931619	2.267581688225616	0.4227281387703147	0.5983699595834296	0.4227281387703147	0.21531046168938833	0.7865167979692984	0.9869577185174019	292.0	5.495699189987932	247.0	0.5695139911470701
663	Feb25-FISH2-3L1-rep2-cp190-100x_Position006_5_cmle.ics	84	1	0	1.2995999999999999	0.8595614345612763	1.0	0.2836313623464961	2.5547463177571177	0.7105151035123177	0.7874146501338286	0.706604031244879	0.6091549680450101	0.6361935946432841	1.0012767590119764	150.0	2.884050916496262	92.0	0.21212666876732977
664	Feb25-FISH2-3L1-rep2-cp190-100x_Position006_5_cmle.ics	85	1	0	1.5162	0.0	1.0	0.24174578479085276	2.4900109814033162	0.1578146363695553	0.25227879419233024	0.08056351324956051	0.029347613776938602	0.9423231106893516	0.9497778889476367	192.0	3.7290335712598837	123.0	0.2836041332432778
665	Feb25-FISH2-3L1-rep2-cp190-100x_Position006_5_cmle.ics	88	1	0	1.7328	2.3491461148828927	1.0	0.2961201544296934	2.9230542843788365	0.9264597448489823	0.9664488237176366	0.9255624034836322	0.881357907038217	0.3416901231495131	0.9870762065071388	262.0	5.035915250890777	217.0	0.5003422513316366
666	Feb25-FISH2-3L1-rep2-cp190-100x_Position006_5_cmle.ics	88	2	0	1.083	2.6991796909255648	1.0	0.29902260141635756	2.4033916496492536	0.9579884249920004	0.9751857287942236	0.9580162495304609	0.9277918446277772	0.3300847032944572	0.9924614195660008	124.0	2.32641581049721	71.0	0.16370645089652625
667	Feb25-FISH2-3L1-rep2-cp190-100x_Position006_5_cmle.ics	89	1	0	1.083	1.693476355552663	1.0	0.3097361052870267	2.3989370515148005	0.9094524634004183	0.946583467617513	0.9082524771145473	0.8605487365858676	0.4191833131782593	1.0055457723823076	136.0	2.5711830331211623	83.0	0.1913751468226997
668	Feb25-FISH2-3L1-rep2-cp190-100x_Position006_5_cmle.ics	92	1	0	1.2995999999999999	0.5158750220536572	1.0	0.28785502777740146	2.6403343046546746	0.5026254691309738	0.6055596701312318	0.5011109354325991	0.37478051743794155	0.7789126758900861	0.9977795549262433	146.0	2.794660092674805	89.0	0.2052094947857864
669	Feb25-FISH2-3L1-rep2-cp190-100x_Position006_5_cmle.ics	94	1	0	1.083	0.0	1.0	0.29082171993231226	2.484874133268041	0.18201632908648635	0.3650020471568604	0.1755617639266877	0.030629079261096794	0.931403205898582	0.9938404002574002	140.0	2.6605738569426194	84.0	0.1936808714832141
670	Feb25-FISH2-3L1-rep2-cp190-100x_Position006_5_cmle.ics	96	1	0	1.2995999999999999	1.6456566907434287	1.0	0.2522425781034317	2.5796644182018023	0.9009279522282728	0.9381987208848627	0.8989685649821025	0.8454501501348669	0.4484079844533426	0.9724231641291249	130.0	2.5073125439102357	70.0	0.1614007262360118
671	Feb25-FISH2-3L1-rep2-cp190-100x_Position006_5_cmle.ics	97	1	0	1.7328	1.827185369470136	1.0	0.29243170897385756	2.585554678864935	0.8626925227973171	0.90854299460956	0.8602015762773042	0.7845232098305125	0.4905982575750069	1.0009360401052865	250.0	4.7911480282668215	201.0	0.4634506567634053
672	Feb25-FISH2-3L1-rep2-cp190-100x_Position006_5_cmle.ics	99	1	0	1.2995999999999999	0.0	1.0	0.29907699693135376	2.446332582187725	0.22909625654652874	0.4404900114376134	0.22909625654652874	0.030206479021009088	0.9042290346600431	0.9950836587238612	172.0	3.2820794521525976	116.0	0.2674640606196767
673	Feb25-FISH2-3L1-rep2-cp190-100x_Position006_5_cmle.ics	100	1	0	1.2995999999999999	1.3309465686852426	1.0	0.32479912567250246	2.5317920871393746	0.8301731448472324	0.8974098255378358	0.8247803785639598	0.7469886957738825	0.5755254039564056	1.000982208038073	174.0	3.3033696152229064	123.0	0.2836041332432778
674	Feb25-FISH2-3L1-rep2-cp190-100x_Position006_5_cmle.ics	101	1	0	1.083	0.622541700711641	1.0	0.2867352672132239	2.363671474516419	0.6299983957004773	0.7570639313359804	0.6237015200737978	0.4632815946737256	0.6849906378318396	0.9867024993697731	158.0	2.9692115687774976	100.0	0.23057246605144538
675	Feb25-FISH2-3L1-rep2-cp190-100x_Position006_5_cmle.ics	102	1	0	1.7328	0.0	1.0	0.2277377102380371	3.0062313941160927	0.16035450197696097	0.31256248367543615	0.13917084725612228	0.028879842203388306	0.9655982220041849	0.9179614439952775	184.0	3.5268466747765492	112.0	0.25824116197761887
676	Feb25-FISH2-3L1-rep2-cp190-100x_Position006_5_cmle.ics	103	1	0	1.083	0.8779414014559871	1.0	0.35725971645952237	2.026521113820688	0.6829179538398408	0.785307256946864	0.6785047886713276	0.5671575345117259	0.6564110255400686	1.0046241239460372	174.0	3.2331538687016472	129.0	0.29743848120636457
677	Feb25-FISH2-3L1-rep2-cp190-100x_Position006_5_cmle.ics	104	1	0	1.5162	0.0	1.0	0.2500362665175166	2.7720373450360656	0.15301524911744369	0.31071441569312513	0.15301524911744369	0.02795792844924846	0.9422927324927128	0.9822086054168792	204.0	3.9269902962029954	137.0	0.3158842784904802
678	Feb25-FISH2-3L1-rep2-cp190-100x_Position006_5_cmle.ics	105	1	0	1.5162	0.0	1.0	0.23525659506774488	2.30340155906227	0.1557734375	0.2478515625	0.07809375	0.028390625	0.9484236431817218	0.9492960780037821	200.0	3.837599472381538	129.0	0.29743848120636457
679	Feb25-FISH2-3L1-rep2-cp190-100x_Position006_5_cmle.ics	106	1	0	1.2995999999999999	0.65584944557845	1.0	0.333219594839088	2.597842750843405	0.5997593219156581	0.7000854581603823	0.5937859709093446	0.47388293976071716	0.7101071961020656	1.006200316096508	164.0	3.150108302190523	114.0	0.26285261129864773
680	Feb25-FISH2-3L1-rep2-cp190-100x_Position006_5_cmle.ics	109	1	0	1.5162	0.41270001764292574	1.0	0.29423920551536176	2.5996619854075687	0.42023319778539164	0.5385926329891285	0.42023319778539164	0.2429533841539319	0.8401961642880325	0.9803356277441306	224.0	4.280323419948605	171.0	0.3942789169479716
681	Feb25-FISH2-3L1-rep2-cp190-100x_Position006_5_cmle.ics	109	2	0	1.2995999999999999	2.8158	1.0	0.3044498994399707	2.3588647303568617	0.9812534825546242	0.9924006212284674	0.970799890929353	0.9361921895932376	0.25156496724598665	0.9777831916782868	218.0	4.0526161888547385	167.0	0.3850560183059138
682	Feb25-FISH2-3L1-rep2-cp190-100x_Position006_5_cmle.ics	110	1	0	1.2995999999999999	0.4883922886704704	1.0	0.27903239775095134	2.487540656608439	0.5498000063490048	0.6657923557982286	0.5400542839909844	0.3561752007872766	0.7564990493358352	0.9918667497896009	186.0	3.548136837846858	126.0	0.2905213072248212
683	Feb25-FISH2-3L1-rep2-cp190-100x_Position006_5_cmle.ics	111	1	0	1.5162	1.377227121570913	1.0	0.20683067085015722	1.5624960418013223	0.8802193552311964	0.9713443329610784	0.8809797982870476	0.7016694984117604	0.4074277539476136	0.9158120057159801	246.0	4.631541457924104	165.0	0.3804445689848849
684	Feb25-FISH2-3L1-rep2-cp190-100x_Position006_5_cmle.ics	112	1	0	1.2995999999999999	0.0	1.0	0.15492361240682795	2.145165831656152	0.09556736418245429	0.20820681233084692	0.09556736418245429	0.03540662750016503	0.9645720320730692	0.9500575953447798	138.0	2.7329046892339894	60.0	0.13834347963086724
685	Feb25-FISH2-3L1-rep2-cp190-100x_Position006_5_cmle.ics	113	1	0	1.2995999999999999	0.5556144027286182	1.0	0.2987286402854682	2.612475187008276	0.5627078523383648	0.6788092717770906	0.5585737266309376	0.4248272585578903	0.7630380463768786	0.9852368628831836	176.0	3.348065027133635	120.0	0.2766869592617345
686	Feb25-FISH2-3L1-rep2-cp190-100x_Position006_5_cmle.ics	114	1	0	1.5162	2.3825999999999996	1.0	0.25810535911377225	2.3364324285709777	0.9994535581989278	0.9999482318293721	0.996704093136691	0.9775096058716609	0.1405069799622966	0.9472115113340093	234.0	4.4101794841405715	171.0	0.3942789169479716
687	Feb25-FISH2-3L1-rep2-cp190-100x_Position006_5_cmle.ics	115	1	0	1.2995999999999999	0.0	1.0	0.2888539991204763	2.669223819011244	0.24982824573158838	0.43955522005750586	0.24982824573158838	0.029087963630503557	0.8985020936448141	0.9919209990486452	176.0	3.348065027133635	118.0	0.27207550994070556
688	Feb25-FISH2-3L1-rep2-cp190-100x_Position006_5_cmle.ics	116	1	0	1.2995999999999999	2.75018201988502	1.0	0.2788066178289909	2.54677254870118	0.9994447777767828	0.999973134408554	0.9978238870928744	0.9932880797370754	0.17538997649315297	0.995321311974352	172.0	3.258674203312178	112.0	0.25824116197761887
689	Feb25-FISH2-3L1-rep2-cp190-100x_Position006_5_cmle.ics	117	1	0	1.083	1.8475560529237052	1.0	0.27634221897242356	2.2292082281511	0.9919245847806905	0.9999441534217198	0.9893779808111157	0.9461750678535926	0.25877290246495244	0.9409076445553909	148.0	2.792545006904694	89.0	0.2052094947857864
690	Feb25-FISH2-3L1-rep2-cp190-100x_Position006_5_cmle.ics	118	1	0	1.2995999999999999	1.0622516852075932	1.0	0.2839228261629219	2.304715153706414	0.754705719525276	0.8283580152935884	0.7504498114252102	0.659747932597488	0.5954730479703804	0.9869335010353179	174.0	3.2799643663824867	115.0	0.2651583359591622
691	Feb25-FISH2-3L1-rep2-cp190-100x_Position006_5_cmle.ics	119	1	0	1.083	1.5762738440862263	1.0	0.3152986162946812	2.349862662899301	0.897909457605602	0.9382972624337108	0.8965683163045927	0.8458916030221749	0.4380229157485599	1.0135159941202103	150.0	2.8372404188154228	97.0	0.22365529206990203
692	Feb25-FISH2-3L1-rep2-cp190-100x_Position006_5_cmle.ics	120	1	0	1.083	0.42540144110901373	1.0	0.3221740484384851	2.385545492685766	0.49062418471171404	0.6149638012001044	0.4870939864336029	0.3431303809026872	0.804599249102926	0.990708998125589	154.0	2.8798207449560405	102.0	0.23518391537247432
693	Feb25-FISH2-3L1-rep2-cp190-100x_Position006_5_cmle.ics	121	1	0	1.7328	0.9755754663213545	1.0	0.2736859450455289	2.945466295207738	0.6959530449445489	0.7781146637265711	0.6885595693624749	0.572540372267981	0.6572143455538626	0.9998746387167556	214.0	4.17387260459706	154.0	0.3550815977192259
694	Feb25-FISH2-3L1-rep2-cp190-100x_Position006_5_cmle.ics	122	1	0	1.2995999999999999	1.3157503800483568	1.0	0.2936098280805139	2.458426852524163	0.798657840954153	0.8780770521306774	0.7966263002165757	0.7106305097154013	0.524708147908937	0.9879096349039763	218.0	4.122831935375999	164.0	0.3781388443243705
695	Feb25-FISH2-3L1-rep2-cp190-100x_Position006_5_cmle.ics	123	1	0	1.2995999999999999	1.2172084310090359	1.0	0.26850545931466896	2.593816144013373	0.9115883701868617	0.97327390107107	0.9056942615326524	0.7542755311604947	0.5210449099093104	0.9929806328500389	170.0	3.213978791401449	108.0	0.24901826333556107
696	Feb25-FISH2-3L1-rep2-cp190-100x_Position006_5_cmle.ics	125	1	0	0.8664	1.3674688767138379	1.0	0.31950628410532356	2.277121216676314	0.8911986087334584	0.9402461889622564	0.888549224205864	0.8255821852667047	0.4648334041163838	1.008222970697398	112.0	2.1050538367136777	63.0	0.1452606536124106
697	Feb25-FISH2-3L1-rep2-cp190-100x_Position006_5_cmle.ics	127	1	0	1.2995999999999999	0.10317500441073144	1.0	0.24898448627807432	2.3339843355418113	0.20009456629772945	0.3480088004554622	0.21156796711408749	0.07095367216373479	0.9169940757771198	0.979090278559081	170.0	3.284194537922709	104.0	0.2397953646935032
698	Feb25-FISH2-3L1-rep2-cp190-100x_Position006_5_cmle.ics	128	1	0	1.2995999999999999	0.8421824239572849	1.0	0.26827221592563444	2.2783467650397276	0.6912094720176224	0.8139292352171817	0.6874303021959111	0.5329042472637159	0.6886004242246183	0.9851694411200211	206.0	3.9014699615924644	144.0	0.33202435111408135
699	Feb25-FISH2-3L1-rep2-cp190-100x_Position006_5_cmle.ics	129	1	0	1.2995999999999999	1.2653448004921624	1.0	0.30947890199704	2.686105171154022	0.8261900512480559	0.8962588069316607	0.8223145763749012	0.7326177302975447	0.5504240982683651	0.9796820203623733	172.0	3.3054847009930173	118.0	0.27207550994070556
700	Feb25-FISH2-3L1-rep2-cp190-100x_Position006_5_cmle.ics	130	1	0	1.2995999999999999	1.7215306853589103	1.0	0.29907699693135376	2.7636359551300576	0.9036754872958626	0.9406897110669854	0.902257162540017	0.8553470843295377	0.398887751213964	1.0014336873145437	172.0	3.3054847009930177	116.0	0.2674640606196767
701	Feb25-FISH2-3L1-rep2-cp190-100x_Position006_5_cmle.ics	131	1	0	1.083	0.2918229810711206	1.0	0.26179938779914946	3.104792889859101	0.46181340725071124	0.5848256619738857	0.4577832081114596	0.2958822671237873	0.7963176901740344	1.0033162557948736	108.0	2.0858787594134807	54.0	0.12450913166778053
702	Feb25-FISH2-3L1-rep2-cp190-100x_Position006_5_cmle.ics	132	1	0	1.2995999999999999	1.3586516622891616	1.0	0.33472014668057265	2.4090334242056395	0.8110363464763677	0.868577578304827	0.8002064137645389	0.7245870027227606	0.570633779933933	1.0034058048047934	194.0	3.680107987808933	147.0	0.33894152509562475
703	Feb25-FISH2-3L1-rep2-cp190-100x_Position006_5_cmle.ics	134	1	0	1.2995999999999999	0.5260913608053412	1.0	0.32206233437816617	2.7778873266592434	0.5665810008878089	0.6783468062240082	0.5592168590252792	0.40395775898322506	0.7671313920978413	0.9956117320276457	160.0	3.0841227272094858	108.0	0.24901826333556107
704	Feb25-FISH2-3L1-rep2-cp190-100x_Position006_5_cmle.ics	135	1	0	1.2995999999999999	2.0763569109711253	1.0	0.27201651905570057	2.4491074224324128	0.9740432482126615	0.9905229493285866	0.9736520386906218	0.9490694103494479	0.2308585633212929	0.989580962307196	164.0	3.126703053350103	103.0	0.23748964003298878
705	Feb25-FISH2-3L1-rep2-cp190-100x_Position006_5_cmle.ics	137	1	0	1.2995999999999999	0.20635000882146287	1.0	0.2826828280317748	2.506664290004439	0.43239173181142393	0.588168433168673	0.43239173181142393	0.20464246319121385	0.8135488451509484	0.9993387119952313	164.0	3.126703053350103	105.0	0.24210108935401767
706	Feb25-FISH2-3L1-rep2-cp190-100x_Position006_5_cmle.ics	138	1	0	1.7328	0.9342894015681998	1.0	0.2740650086822394	2.249010892771426	0.6062899732726839	0.6990207227240133	0.6016724491348028	0.4884742975930929	0.732488140558663	0.9726531086049554	258.0	4.899713929388478	204.0	0.47036783074494865
707	Feb25-FISH2-3L1-rep2-cp190-100x_Position006_5_cmle.ics	138	2	0	1.083	2.890741947164472	1.0	0.3319086735427636	2.2925103236527598	0.9612598778800675	0.9794764633024533	0.9615821991728294	0.9399921049391211	0.29966761438377354	0.9899552447761306	122.0	2.3051256474269013	73.0	0.16831790021755516
708	Feb25-FISH2-3L1-rep2-cp190-100x_Position006_5_cmle.ics	139	1	0	0.8664	0.3634229110571259	1.0	0.261512653717724	2.3411218318494886	0.5093889833323564	0.6276843113117221	0.49934540907048086	0.3529124411356664	0.7464152697001037	0.9914314220216237	104.0	1.949677437911183	51.0	0.11759195768623716
709	Feb25-FISH2-3L1-rep2-cp190-100x_Position006_5_cmle.ics	140	1	0	1.2995999999999999	1.1160083062473465	1.0	0.3293483259147287	2.275406418972477	0.7505456862901299	0.824129690113917	0.7481876842189118	0.664769377837967	0.6162402089372369	0.9915831505926382	176.0	3.301254529452795	126.0	0.2905213072248212
710	Feb25-FISH2-3L1-rep2-cp190-100x_Position007_6_cmle.ics	1	1	0	1.2995999999999999	1.9819271143187867	1.0	0.3390911928090904	2.687507898422038	0.9569809084809564	0.9839408171623258	0.9548983557418331	0.9172163502174046	0.38638914757515835	1.0118307636010453	164.0	3.150108302190523	115.0	0.2651583359591622
711	Feb25-FISH2-3L1-rep2-cp190-100x_Position007_6_cmle.ics	2	1	0	0.8664	0.41270001764292574	1.0	0.3085208285484633	2.369761908877771	0.5533049040511727	0.6596051998074145	0.5400990439507531	0.41376642134947383	0.722886828407703	0.987148838412427	106.0	1.994372849821912	57.0	0.13142630564932387
712	Feb25-FISH2-3L1-rep2-cp190-100x_Position007_6_cmle.ics	3	1	0	1.2995999999999999	0.2991586303963464	1.0	0.28838696088162386	2.4924796951470807	0.46453562923612385	0.6465469866275875	0.4691701776882213	0.25354460523905475	0.7935770948960382	0.9970848177813015	166.0	3.124587967579992	108.0	0.24901826333556107
713	Feb25-FISH2-3L1-rep2-cp190-100x_Position007_6_cmle.ics	4	1	0	1.2995999999999999	0.815064591942846	1.0	0.27385015451777717	2.7696688568309056	0.6490828483500412	0.7431975380115177	0.6490828483500412	0.5331934245406624	0.675706799890427	0.9941437995844418	172.0	3.3054847009930173	111.0	0.2559354373171044
714	Feb25-FISH2-3L1-rep2-cp190-100x_Position007_6_cmle.ics	5	1	0	1.2995999999999999	1.9024530800922566	1.0	0.30212160755784634	2.4646167787604107	0.9274410375715698	0.9625398771296825	0.9258529178217684	0.8794456904838193	0.4151113235727385	1.0004915310815958	198.0	3.7460935627899703	144.0	0.33202435111408135
715	Feb25-FISH2-3L1-rep2-cp190-100x_Position007_6_cmle.ics	6	1	0	1.2995999999999999	1.9770369127901213	1.0	0.30463080996331215	2.6259224128942193	0.9695361118911525	0.9902575344451188	0.9673892366363809	0.9198590490339061	0.3634307225233573	0.9997496488903225	164.0	3.126703053350103	109.0	0.25132398799607547
716	Feb25-FISH2-3L1-rep2-cp190-100x_Position007_6_cmle.ics	7	1	0	1.2995999999999999	1.5386823371520422	1.0	0.2607220240633505	2.9445759908960367	0.8956459889244526	0.9358177107148301	0.8894680688919372	0.8374841233551796	0.45046645542587804	0.9751536171399968	162.0	3.0820076414393744	99.0	0.22826674139093092
717	Feb25-FISH2-3L1-rep2-cp190-100x_Position007_6_cmle.ics	8	1	0	1.2995999999999999	0.6606423714395955	1.0	0.2928237825597338	2.1983842201141206	0.5976673396000253	0.7125023657813387	0.5870922970159611	0.4601286985048262	0.6988085704862956	0.9939589011216929	184.0	3.48003617709571	127.0	0.29282703188533565
718	Feb25-FISH2-3L1-rep2-cp190-100x_Position007_6_cmle.ics	9	1	0	1.2995999999999999	0.2918229810711206	1.0	0.2880929030172355	2.334775908027665	0.4213197969543147	0.5823436896678376	0.41571626343199947	0.24533117354002054	0.8074371223207166	1.0032506541019761	164.0	3.1032978045096833	106.0	0.24440681401453213
719	Feb25-FISH2-3L1-rep2-cp190-100x_Position007_6_cmle.ics	10	1	0	1.5162	1.4058527462478245	1.0	0.2945243112740431	2.38043684897772	0.8351017093965303	0.9065618770034357	0.8350653521502281	0.7223154718261638	0.5331509300688434	0.9936935273997097	216.0	4.101541772305689	162.0	0.37352739500334153
720	Feb25-FISH2-3L1-rep2-cp190-100x_Position007_6_cmle.ics	11	1	0	1.083	1.0317500441073144	1.0	0.2095738446190649	1.4439635047294432	0.7276923430216091	0.7964543513039751	0.7253576650158069	0.6288818806022703	0.5994767336277592	0.8848070280294995	210.0	3.9206450388926624	131.0	0.3020499305273935
721	Feb25-FISH2-3L1-rep2-cp190-100x_Position007_6_cmle.ics	12	1	0	1.5162	0.5097226605744432	1.0	0.2617777079548179	2.876819113022691	0.5149246019443716	0.6698821135303142	0.5113951621237053	0.36805141535306324	0.783084942630217	0.9652318492033564	190.0	3.684338159349155	126.0	0.2905213072248212
722	Feb25-FISH2-3L1-rep2-cp190-100x_Position007_6_cmle.ics	13	1	0	1.083	0.10317500441073144	1.0	0.2667389988896994	3.240125529072819	0.31443435489973515	0.4421490730230798	0.31443435489973515	0.13100643208475218	0.8754639436918569	1.0085901513316629	106.0	2.0645885963431714	53.0	0.12220340700726606
723	Feb25-FISH2-3L1-rep2-cp190-100x_Position007_6_cmle.ics	14	1	0	1.083	1.2658023079503196	1.0	0.3020209672689776	2.703880011995755	0.9376131142976473	0.9773336349714604	0.9338368369761938	0.844476541834888	0.48118388778887605	1.0124424987993723	108.0	2.0858787594134807	58.0	0.13373203030983835
724	Feb25-FISH2-3L1-rep2-cp190-100x_Position007_6_cmle.ics	16	1	0	0.8664	0.7540056732031717	1.0	0.30298345828103923	2.0738460411622435	0.7317280544147844	0.8261117171457906	0.7299473819301848	0.6117331878850103	0.6026597784142748	1.005344007981218	114.0	2.102938750943567	63.0	0.1452606536124106
725	Feb25-FISH2-3L1-rep2-cp190-100x_Position007_6_cmle.ics	18	1	0	1.2995999999999999	0.5836459621422412	1.0	0.2829659389148797	2.576905691470589	0.541556188918859	0.6646124809927333	0.5442229370907229	0.4091471754628604	0.7310274622436354	0.9975494065718863	190.0	3.6141224128278955	131.0	0.3020499305273935
726	Feb25-FISH2-3L1-rep2-cp190-100x_Position007_6_cmle.ics	19	1	0	1.5162	0.65253602307166	1.0	0.28506183420143066	2.612074003570915	0.5883547159171014	0.7107641336528973	0.5866558578880586	0.44964753982799943	0.6967698471543047	1.000186228956685	200.0	3.8141942235411186	142.0	0.3274129017930525
727	Feb25-FISH2-3L1-rep2-cp190-100x_Position007_6_cmle.ics	20	1	0	1.2995999999999999	0.6275890508929507	1.0	0.30108013882048573	2.554921234849288	0.5892510040312516	0.713747097574442	0.5828675586346688	0.4488341136162521	0.6928718414823704	0.9917090251439261	188.0	3.5928322497575866	133.0	0.3066613798484224
728	Feb25-FISH2-3L1-rep2-cp190-100x_Position007_6_cmle.ics	21	1	0	1.2995999999999999	0.0	1.0	0.3083441667466016	2.409580838879348	0.21427534712702995	0.38229128029802123	0.21427534712702995	0.02955216178296699	0.9215096218147082	0.9880896377204902	178.0	3.3459499413635236	124.0	0.28590985790379225
729	Feb25-FISH2-3L1-rep2-cp190-100x_Position007_6_cmle.ics	22	1	0	1.083	0.0	1.0	0.2859744172986084	2.2506770939076333	0.15386421412263798	0.2948112825661037	0.15671400119820594	0.030149451901747115	0.9383354950877109	0.9974820440933626	134.0	2.5030823723700135	78.0	0.17984652352012742
730	Feb25-FISH2-3L1-rep2-cp190-100x_Position007_6_cmle.ics	23	1	0	1.083	0.687545504971255	1.0	0.31024454638829513	2.275010019156872	0.6496502532648771	0.7722209779125461	0.6483925433306915	0.4818795010509631	0.7141651906088086	0.9970858983542041	160.0	3.0373122295286463	106.0	0.24440681401453213
731	Feb25-FISH2-3L1-rep2-cp190-100x_Position007_6_cmle.ics	25	1	0	1.083	0.0	1.0	0.3161256321025793	2.4997717874938297	0.22983418051668666	0.40196946332362404	0.22983418051668666	0.03220248634035829	0.9063796638929652	0.9971381618528227	158.0	2.9926168176179178	105.0	0.24210108935401767
732	Feb25-FISH2-3L1-rep2-cp190-100x_Position007_6_cmle.ics	26	1	0	1.7328	0.8664	1.0	0.2870532971701295	2.7988295118321904	0.7920859412376392	0.8944515394378393	0.7686750989455039	0.5141489105121443	0.6286040495990572	0.993418413778804	272.0	5.189176563923161	226.0	0.5210937732762666
733	Feb25-FISH2-3L1-rep2-cp190-100x_Position007_6_cmle.ics	27	1	0	1.5162	0.9971598751598192	1.0	0.28277752348369806	2.7109130034541455	0.7093854502493041	0.7932377500550671	0.7057743780745843	0.5992544237302843	0.6686807993338765	1.0006163277558873	208.0	3.992975871184033	150.0	0.3458586990771681
734	Feb25-FISH2-3L1-rep2-cp190-100x_Position007_6_cmle.ics	28	1	0	1.083	0.32626801153583	1.0	0.22072269388420282	2.446934103542783	0.5112982844854271	0.6461282807383393	0.5077955719196494	0.3341913621478959	0.7414033516577284	0.9257815155997294	124.0	2.34982105933763	61.0	0.1406492042913817
735	Feb25-FISH2-3L1-rep2-cp190-100x_Position007_6_cmle.ics	29	1	0	1.7328	1.3157503800483568	1.0	0.2833309093511316	2.479481110699805	0.7509828772438053	0.8314214646595278	0.7509828772438053	0.6381502940010001	0.6057914288924319	0.9964926791669746	278.0	5.276452301974508	232.0	0.5349281212393534
736	Feb25-FISH2-3L1-rep2-cp190-100x_Position007_6_cmle.ics	30	1	0	1.2995999999999999	1.773638155151651	1.0	0.3273992772007014	2.8328174814794203	0.9405578865026312	0.9751191153463235	0.9399889773858626	0.8813291139240507	0.37490619601548264	1.0119017490945352	164.0	3.173513551030943	113.0	0.2605468866381333
737	Feb25-FISH2-3L1-rep2-cp190-100x_Position007_6_cmle.ics	31	1	0	1.2995999999999999	0.65253602307166	1.0	0.3298317033913854	2.3691332018305507	0.6022622559478531	0.7209039128740793	0.5988051726377113	0.43322077713253804	0.692690221352304	0.9984917129750479	208.0	3.9461653735031934	162.0	0.37352739500334153
738	Feb25-FISH2-3L1-rep2-cp190-100x_Position007_6_cmle.ics	32	1	0	1.7328	1.6203042651151571	1.0	0.2564664373069445	3.1999941146936055	0.9019256510315229	0.9476448133485365	0.8948576123060361	0.8276652100935559	0.5400492071245668	0.9757034377311883	180.0	3.5076715974763517	115.0	0.2651583359591622
739	Feb25-FISH2-3L1-rep2-cp190-100x_Position007_6_cmle.ics	33	1	0	1.2995999999999999	0.639412489864916	1.0	0.2974533358211097	2.3465594252570154	0.5892550621752402	0.7148832223939603	0.5839501666032357	0.44504423335326876	0.7209985397757815	1.00122924716986	184.0	3.5034414259361295	128.0	0.2951327565458501
740	Feb25-FISH2-3L1-rep2-cp190-100x_Position007_6_cmle.ics	34	1	0	1.2995999999999999	1.2995999999999999	1.0	0.29984321277086323	2.9753995908648805	0.8541499309148164	0.9300668716015267	0.8526682590176694	0.6699513368964864	0.5992193550746201	1.0107130120617407	118.0	2.2859505701267038	66.0	0.15217782759395398
741	Feb25-FISH2-3L1-rep2-cp190-100x_Position007_6_cmle.ics	34	2	0	1.5162	0.2991586303963464	1.0	0.28887920143534357	2.4212522969280608	0.37158189004209374	0.5436379150912746	0.37459521794858064	0.18591947559525723	0.8775011775816548	0.996334576700114	246.0	4.701757204445365	195.0	0.4496163088003185
742	Feb25-FISH2-3L1-rep2-cp190-100x_Position007_6_cmle.ics	35	1	0	1.2995999999999999	0.32626801153583	1.0	0.30948008318241227	2.7784076390781927	0.4373660030627871	0.5720156056296944	0.431182089987603	0.2614489900094801	0.8019798933285374	0.9870014235635339	190.0	3.6375276616683156	137.0	0.3158842784904802
743	Feb25-FISH2-3L1-rep2-cp190-100x_Position007_6_cmle.ics	36	1	0	1.2995999999999999	0.1459114905355603	1.0	0.28150518806062647	2.604236637307512	0.3512796616244892	0.5231127679403541	0.3317943938633594	0.14131120510430856	0.8669616225919106	0.996874601104456	198.0	3.74609356278997	139.0	0.32049572781150915
744	Feb25-FISH2-3L1-rep2-cp190-100x_Position007_6_cmle.ics	38	1	0	1.7328	0.0	1.0	0.12425185000722384	2.51691412276407	0.05163896987092372	0.1626888353812233	0.05163896987092372	0.01805319814815859	0.9743674153666253	0.8044896893866187	206.0	3.995090956954144	98.0	0.2259610167304165
745	Feb25-FISH2-3L1-rep2-cp190-100x_Position007_6_cmle.ics	38	2	0	1.083	0.0	1.0	0.17208632505214835	2.0280134878280913	0.12111685660634837	0.18313860051765846	0.12111685660634837	0.01805319814815859	0.9524279179413374	0.8260769333057322	118.0	2.168924325924604	50.0	0.11528623302572269
746	Feb25-FISH2-3L1-rep2-cp190-100x_Position007_6_cmle.ics	39	1	0	1.2995999999999999	2.66588920209569	1.0	0.32414131975419724	2.730157640025024	0.9954659024690077	0.9997206101873508	0.9948352797490281	0.9808897368147965	0.16068402654222794	1.0003698833471384	176.0	3.3714702759740547	125.0	0.28821558256430674
747	Feb25-FISH2-3L1-rep2-cp190-100x_Position007_6_cmle.ics	40	1	0	1.7328	1.3077824382341616	1.0	0.2822733177858199	2.5079865253284748	0.7382229495280088	0.8331060502750125	0.7376471657802628	0.620916481052169	0.6021758250927302	0.969201912217039	298.0	5.700001172241376	257.0	0.5925712377522147
748	Feb25-FISH2-3L1-rep2-cp190-100x_Position007_6_cmle.ics	41	1	0	1.5162	0.0	1.0	0.25386607301735703	2.4278519013018913	0.15280202685850058	0.31134397521561624	0.14940861414862755	0.026622208803182064	0.9428215142883117	0.9803954542324872	198.0	3.76949881163039	132.0	0.30435565518790797
749	Feb25-FISH2-3L1-rep2-cp190-100x_Position007_6_cmle.ics	42	1	0	1.2995999999999999	0.5097226605744432	1.0	0.309757326863699	2.557641730583883	0.506877272415449	0.6173295259655622	0.5013891747273101	0.37584036495849626	0.7535138568691845	0.9920498009359324	170.0	3.2139787914014493	116.0	0.2674640606196767
750	Feb25-FISH2-3L1-rep2-cp190-100x_Position007_6_cmle.ics	43	1	0	1.083	0.9077480443748005	1.0	0.2704196860084893	2.3202247417278357	0.7585753922459302	0.8522417560831881	0.7568934613401429	0.64332015616176	0.6084290164339291	0.9961139514022936	140.0	2.6605738569426194	81.0	0.18676369750167077
751	Feb25-FISH2-3L1-rep2-cp190-100x_Position007_6_cmle.ics	44	1	0	1.5162	0.2918229810711206	1.0	0.2692282072273381	2.3561762781820716	0.4237738636692836	0.5964577479069498	0.4237738636692836	0.22819679017352762	0.7802137000024738	0.9601389953903291	200.0	3.7673837258602787	138.0	0.3181900031509946
752	Feb25-FISH2-3L1-rep2-cp190-100x_Position007_6_cmle.ics	45	1	0	1.5162	1.4058527462478245	1.0	0.2865002467954959	3.0167199763120567	0.8635170217616732	0.9194950468107639	0.851948548608915	0.7625778647231436	0.5174812159921162	0.9930250038667945	194.0	3.7269184854897723	136.0	0.31357855382996574
753	Feb25-FISH2-3L1-rep2-cp190-100x_Position007_6_cmle.ics	46	1	0	1.2995999999999999	1.8018739878865302	1.0	0.3046309795115301	2.4131421002894236	0.9307738105977231	0.9621935157955509	0.929718368304256	0.8884659101160084	0.35612600675735634	0.9994184900575912	166.0	3.147993216420412	111.0	0.2559354373171044
754	Feb25-FISH2-3L1-rep2-cp190-100x_Position007_6_cmle.ics	47	1	0	1.5162	0.10317500441073144	1.0	0.30108013882048573	3.1282389024064656	0.30973384830405315	0.4448385206113524	0.29996543484468224	0.09642926917238996	0.8803830416198545	1.0069372085781607	188.0	3.6630479962788463	133.0	0.3066613798484224
755	Feb25-FISH2-3L1-rep2-cp190-100x_Position007_6_cmle.ics	48	1	0	1.083	0.42540144110901373	1.0	0.29778726282751644	2.0669675982754843	0.495306532782887	0.6347780567023188	0.495306532782887	0.37146800233186206	0.7724863925654571	0.9843545202330506	140.0	2.6371686081021997	85.0	0.19598659614372857
756	Feb25-FISH2-3L1-rep2-cp190-100x_Position007_6_cmle.ics	49	1	0	1.5162	0.913592684735068	1.0	0.26355615600940024	2.693488574374051	0.72200882453183	0.8163336741555439	0.7166569946850158	0.6109053895966323	0.5432618298112097	0.9768751699958608	170.0	3.213978791401449	107.0	0.2467125386750466
757	Feb25-FISH2-3L1-rep2-cp190-100x_Position007_6_cmle.ics	51	1	0	1.2995999999999999	0.8779414014559871	1.0	0.30401747760250564	2.3657070309734123	0.6956514457498388	0.7912811194198578	0.6933318818613453	0.5757710247113106	0.6085843835470133	1.0054871519895927	174.0	3.303369615222907	119.0	0.27438123460122005
758	Feb25-FISH2-3L1-rep2-cp190-100x_Position007_6_cmle.ics	52	1	0	1.2995999999999999	0.7252201245704302	1.0	0.30300855069345994	2.654822669315749	0.6099991168276448	0.7162608088253005	0.6074620035166317	0.4881253462437074	0.7152746194586768	0.9890474330719349	180.0	3.4140506021146724	125.0	0.28821558256430674
759	Feb25-FISH2-3L1-rep2-cp190-100x_Position007_6_cmle.ics	53	1	0	1.2995999999999999	0.4883922886704704	1.0	0.235411739881758	3.3917481113248016	0.5648469167744717	0.6776627856834843	0.5630185424752048	0.4405605864596809	0.7513379375844664	0.9318955465455108	116.0	2.241255158215975	57.0	0.13142630564932387
760	Feb25-FISH2-3L1-rep2-cp190-100x_Position007_6_cmle.ics	54	1	0	2.5991999999999997	0.5595020986366908	1.0	0.1491029325824843	5.772655335360316	0.7199109296715531	0.8202115420300612	0.7069660419372796	0.38681759138986826	0.6658645398550236	0.763935610002892	240.0	4.754912959436535	135.0	0.31127282916945126
761	Feb25-FISH2-3L1-rep2-cp190-100x_Position007_6_cmle.ics	55	1	0	1.2995999999999999	0.5260913608053412	1.0	0.3079536876373948	2.5655848754227106	0.5518477329234344	0.6682828869543043	0.5494818414286018	0.37643175394728456	0.7286372366421148	0.9935811838458306	194.0	3.703513236649353	141.0	0.325107177132538
762	Feb25-FISH2-3L1-rep2-cp190-100x_Position007_6_cmle.ics	56	1	0	1.2995999999999999	0.5097226605744432	1.0	0.2928237825597338	2.687826170380238	0.5126215126847388	0.6488737848731526	0.5083221370425985	0.3678969414368134	0.7612443049497284	0.9990483434622955	184.0	3.5268466747765492	127.0	0.29282703188533565
763	Feb25-FISH2-3L1-rep2-cp190-100x_Position007_6_cmle.ics	57	1	0	1.7328	0.20635000882146287	1.0	0.24937087141545095	3.041465209543326	0.35953420669577874	0.5371652956907349	0.3564334315019803	0.16099996614874243	0.8464033684595217	0.9819260300961604	214.0	4.12706210691622	147.0	0.33894152509562475
764	Feb25-FISH2-3L1-rep2-cp190-100x_Position007_6_cmle.ics	58	1	0	1.083	1.2321921245870329	1.0	0.32070425005395803	2.626623301082699	0.864939917842929	0.9274215220813125	0.8642104859040477	0.7793020488079546	0.505622334591965	1.0096663368745105	120.0	2.2838354843565924	70.0	0.1614007262360118
765	Feb25-FISH2-3L1-rep2-cp190-100x_Position007_6_cmle.ics	60	1	0	1.083	0.744005537498231	1.0	0.29065874765724103	2.5080661042561254	0.6812644476904968	0.7768638407102236	0.6780026378114674	0.574652900883525	0.6313089216574069	0.9996783611144155	124.0	2.3498210593376303	70.0	0.1614007262360118
766	Feb25-FISH2-3L1-rep2-cp190-100x_Position007_6_cmle.ics	61	1	0	1.083	0.9590684260691023	1.0	0.2853810895720952	2.311428936867052	0.7265785102573505	0.803470888970382	0.7235297078470709	0.5951923837464317	0.6340292553533491	0.9528666944047676	142.0	2.658458771172508	85.0	0.19598659614372857
767	Feb25-FISH2-3L1-rep2-cp190-100x_Position007_6_cmle.ics	61	2	0	0.6497999999999999	1.1961505589055579	1.0	0.32979183040324217	1.7695073395569925	0.7584830769894514	0.8209727405426005	0.7573757289442083	0.6816266511350317	0.5818275231824438	1.017550138658305	100.0	1.836881365249305	54.0	0.12450913166778053
768	Feb25-FISH2-3L1-rep2-cp190-100x_Position007_6_cmle.ics	62	1	0	1.9493999999999998	0.5158750220536572	1.0	0.29960776558569524	2.909180236923977	0.4500699732714711	0.5986418251046447	0.4483332492813556	0.27412817086086033	0.7978230383024313	0.9954637909051297	336.0	6.478998252023963	317.0	0.7309147173830819
769	Feb25-FISH2-3L1-rep2-cp190-100x_Position007_6_cmle.ics	63	1	0	1.083	0.2918229810711206	1.0	0.27481492814606734	2.570980715711662	0.4297586070439256	0.5504880622609154	0.4199643846458251	0.29029811370531594	0.7915667028024459	0.969106548793496	114.0	2.1731544974648265	60.0	0.13834347963086724
770	Feb25-FISH2-3L1-rep2-cp190-100x_Position007_6_cmle.ics	64	1	0	1.2995999999999999	1.6000977535689052	1.0	0.3087692418061742	2.7034834044952385	0.9154222377747577	0.9650718988289483	0.9120938143407036	0.8330376543159642	0.5388650848908658	0.9947054466295899	176.0	3.3714702759740547	122.0	0.2812984085827634
771	Feb25-FISH2-3L1-rep2-cp190-100x_Position007_6_cmle.ics	65	1	0	0.8664	1.1368333649278028	1.0	0.2615459604580993	2.2941686840483606	0.7247480170413217	0.7874787849399051	0.7237781857226975	0.6539641855148766	0.6139134472012633	0.9876300582930945	112.0	2.105053836713678	57.0	0.13142630564932387
772	Feb25-FISH2-3L1-rep2-cp190-100x_Position007_6_cmle.ics	65	2	0	1.2995999999999999	0.5556144027286182	1.0	0.2398035208677075	1.940858895223012	0.5310242111461329	0.6562917806795746	0.5285996328495722	0.400069273665616	0.7711916996954062	0.9866012187406121	154.0	2.90322599379646	88.0	0.20290377012527194
773	Feb25-FISH2-3L1-rep2-cp190-100x_Position007_6_cmle.ics	66	1	0	1.2995999999999999	0.7610319551488771	1.0	0.3062396383479829	2.6991960040387757	0.6378594008730996	0.7374190877615535	0.6365422248983893	0.5067702845100105	0.6779698518962193	0.9772301429174874	186.0	3.548136837846858	132.0	0.30435565518790797
774	Feb25-FISH2-3L1-rep2-cp190-100x_Position007_6_cmle.ics	67	1	0	1.2995999999999999	0.42540144110901373	1.0	0.3461385908505051	3.220526721911375	0.5098834138011523	0.6365250187348739	0.5048464968857111	0.3521357756237792	0.7700757399257778	1.005383609078973	130.0	2.530717792750656	82.0	0.18906942216218525
775	Feb25-FISH2-3L1-rep2-cp190-100x_Position007_6_cmle.ics	68	1	0	1.5162	0.8595614345612763	1.0	0.28063462954816604	2.593178836400077	0.6167024381631291	0.7225354910258603	0.6142306185618204	0.5089244826007073	0.7000883264080853	0.9893225373719751	224.0	4.256918171108187	167.0	0.3850560183059138
776	Feb25-FISH2-3L1-rep2-cp190-100x_Position007_6_cmle.ics	69	1	0	1.5162	1.0841098665386142	1.0	0.28338322808811234	2.47740903568336	0.7314125274142627	0.8257898922709854	0.7293157882052395	0.6208788229339889	0.6044469151517653	0.9812720691844049	206.0	3.9248752104328846	148.0	0.3412472497561391
777	Feb25-FISH2-3L1-rep2-cp190-100x_Position007_6_cmle.ics	70	1	0	1.083	1.809623133471384	1.0	0.2745497448744835	2.0274951577561735	0.9411064345319533	0.9671014840886066	0.9350384860416296	0.8952573917221067	0.3784400029780879	0.9972001476016686	156.0	2.877705659185929	96.0	0.22134956740938755
778	Feb25-FISH2-3L1-rep2-cp190-100x_Position007_6_cmle.ics	72	1	0	1.2995999999999999	0.20635000882146287	1.0	0.25723049236076545	2.8573994338588022	0.38308099014659935	0.5112763885199662	0.3792990045409125	0.22234660190490646	0.8284491270140041	0.9801252584224415	140.0	2.683979105783039	79.0	0.18215224818064185
779	Feb25-FISH2-3L1-rep2-cp190-100x_Position007_6_cmle.ics	73	1	0	1.2995999999999999	1.2536039404732575	1.0	0.3205306940584234	2.6992391953390955	0.8167779454776462	0.8843638348127872	0.8125996606209442	0.7262924969941931	0.5449114945297275	0.9887042461629384	170.0	3.237384040241869	118.0	0.27207550994070556
780	Feb25-FISH2-3L1-rep2-cp190-100x_Position007_6_cmle.ics	75	1	0	1.2995999999999999	1.0317500441073144	1.0	0.26155533140608933	2.9606642800666894	0.7512005529275539	0.825809868320662	0.7488936960873195	0.6589083271248665	0.5209927152941493	0.9848963785391354	164.0	3.103297804509683	101.0	0.23287819071195984
781	Feb25-FISH2-3L1-rep2-cp190-100x_Position007_6_cmle.ics	76	1	0	1.083	0.0	1.0	0.2472031385421709	2.4549409944408667	0.10381981529182635	0.28273229880002515	0.10381981529182635	0.03761701325626689	0.9630016692125289	0.9517588466449879	122.0	2.3285308962673215	63.0	0.1452606536124106
782	Feb25-FISH2-3L1-rep2-cp190-100x_Position007_6_cmle.ics	77	1	0	1.2995999999999999	1.2944547249242173	1.0	0.2876507629637746	2.6217557195854915	0.8129058128595444	0.8831567420842394	0.8072379277903731	0.7293835500239053	0.549705012538569	0.9901658693289035	188.0	3.569427000917167	130.0	0.29974420586687905
783	Feb25-FISH2-3L1-rep2-cp190-100x_Position007_6_cmle.ics	78	1	0	1.5162	0.1459114905355603	1.0	0.2786623371401123	3.035265118903749	0.32704441277300567	0.48049381764955124	0.3167828666076037	0.14200916759755017	0.8743633821153761	0.9938710057919681	190.0	3.684338159349155	130.0	0.29974420586687905
784	Feb25-FISH2-3L1-rep2-cp190-100x_Position007_6_cmle.ics	80	1	0	0.8664	0.65253602307166	1.0	0.3161797036095224	2.512505139450494	0.6266307290897455	0.723059124698469	0.6237015704228819	0.5094705361098804	0.7219047501577327	1.0007928415696665	110.0	2.0837636736433693	61.0	0.1406492042913817
785	Feb25-FISH2-3L1-rep2-cp190-100x_Position007_6_cmle.ics	81	1	0	1.2995999999999999	0.1459114905355603	1.0	0.2974533358211097	2.27921344632596	0.33033021330984874	0.4965591414609815	0.33033021330984874	0.1369874757425318	0.8545256854698721	0.9964490971512712	184.0	3.4566309282552896	128.0	0.2951327565458501
786	Feb25-FISH2-3L1-rep2-cp190-100x_Position007_6_cmle.ics	82	1	0	1.2995999999999999	0.9733510449106972	1.0	0.307367644407585	2.659916334506495	0.7188034986148722	0.8171358981542005	0.7187412456812027	0.5949824135462384	0.6358406023533619	1.00377301260225	182.0	3.505556511706241	128.0	0.2951327565458501
787	Feb25-FISH2-3L1-rep2-cp190-100x_Position007_6_cmle.ics	83	1	0	1.083	1.0521827216106825	1.0	0.2881764887477712	2.8065460734914383	0.8481871209038234	0.9002383582349863	0.845396585469837	0.7774451097804391	0.46729055625327137	1.0183624576563644	102.0	1.9751977725217142	52.0	0.1198976823467516
788	Feb25-FISH2-3L1-rep2-cp190-100x_Position007_6_cmle.ics	84	1	0	0.8664	0.0	1.0	0.2760730602062183	2.2784646239720514	0.15172572725177713	0.34498590700395315	0.1647019198383294	0.038627218095761466	0.9442879832985569	0.9932658173858482	110.0	2.060358424802949	57.0	0.13142630564932387
789	Feb25-FISH2-3L1-rep2-cp190-100x_Position007_6_cmle.ics	87	1	0	1.5162	1.3452374738224686	1.0	0.29906689398300423	3.4465918986733035	0.831010614608076	0.8771154988123515	0.8271414786223278	0.7612455463182898	0.4956427314011592	0.9882676028529955	164.0	3.1969187998713626	108.0	0.24901826333556107
790	Feb25-FISH2-3L1-rep2-cp190-100x_Position007_6_cmle.ics	88	1	0	1.2995999999999999	0.7857574237886386	1.0	0.308831124218491	2.3605719760925994	0.655412636344927	0.7450298415311792	0.6498970981683474	0.5567812307059066	0.701972147737503	0.9861925888594626	150.0	2.8606456676558425	96.0	0.22134956740938755
791	Feb25-FISH2-3L1-rep2-cp190-100x_Position007_6_cmle.ics	89	1	0	1.2995999999999999	0.8254000352858515	1.0	0.2785399586174222	2.8929850595060493	0.6233775252525252	0.7180397727272727	0.6217739898989899	0.523248106060606	0.6871610543267735	1.0020907484576038	152.0	2.928746328406991	93.0	0.21443239342784423
792	Feb25-FISH2-3L1-rep2-cp190-100x_Position007_6_cmle.ics	89	2	0	1.083	0.928575039696583	1.0	0.30612945552490844	2.863753905616904	0.6272853535353535	0.6939362373737373	0.6293876262626262	0.562572601010101	0.6673341053501901	0.9986722014549343	116.0	2.2178499093755555	65.0	0.14987210293343953
793	Feb25-FISH2-3L1-rep2-cp190-100x_Position007_6_cmle.ics	90	1	0	1.7328	0.5595020986366908	1.0	0.26132905545378543	3.0848810136527143	0.51149676244183	0.6283607600464113	0.5095192943495565	0.3639009145010168	0.7808223167290305	0.9813558030144366	222.0	4.305843754559136	159.0	0.3666102210217982
794	Feb25-FISH2-3L1-rep2-cp190-100x_Position007_6_cmle.ics	91	1	0	0.8664	0.815064591942846	1.0	0.257039398930074	2.178758338569145	0.6582347813341356	0.7504609379218835	0.657432479344581	0.534599273299544	0.6890503273176981	0.9808956558356577	110.0	2.0837636736433693	55.0	0.12681485632829495
795	Feb25-FISH2-3L1-rep2-cp190-100x_Position007_6_cmle.ics	91	2	0	1.083	0.2918229810711206	1.0	0.2957864950993678	2.723941257267859	0.37619477423684883	0.4892267814575667	0.3747290302174701	0.2281353421740841	0.8505167602909315	0.971707417571115	110.0	2.1071689224837895	59.0	0.13603775497035278
796	Feb25-FISH2-3L1-rep2-cp190-100x_Position007_6_cmle.ics	92	1	0	1.5162	0.5963412819178956	1.0	0.2888529022086707	2.823643148520298	0.5520118918853594	0.7036213449674	0.5458604999667656	0.39388546809192043	0.755270814038415	0.9575449736723507	172.0	3.282079452152598	114.0	0.26285261129864773
797	Feb25-FISH2-3L1-rep2-cp190-100x_Position007_6_cmle.ics	95	1	0	1.2995999999999999	0.2918229810711206	1.0	0.31558993033611005	2.5799543403010143	0.3877189851580857	0.5453436840070194	0.38066238362927934	0.2248445911781327	0.8284496698468424	0.9889549433089461	186.0	3.5247315890064383	134.0	0.30896710450893683
798	Feb25-FISH2-3L1-rep2-cp190-100x_Position007_6_cmle.ics	96	1	0	1.083	0.6190500264643886	1.0	0.26877613753839935	1.8867084573410868	0.6051990917390389	0.695814508766591	0.6091551768533907	0.48535780331936607	0.7096043471893455	0.9972893363323518	146.0	2.7478495949939656	86.0	0.19829232080424306
799	Feb25-FISH2-3L1-rep2-cp190-100x_Position007_6_cmle.ics	97	1	0	1.5162	0.0	1.0	0.29314829369177076	2.651660352311416	0.23029772937101287	0.4136557057275939	0.23029772937101287	0.027732078274571872	0.8963688480013637	0.9991127151683248	200.0	3.814194223541119	144.0	0.33202435111408135
800	Feb25-FISH2-3L1-rep2-cp190-100x_Position007_6_cmle.ics	98	1	0	1.2995999999999999	2.4989425030406127	1.0	0.3016172195643787	2.2973551340782765	0.9935215845915485	0.9993392471974968	0.9921469149679497	0.9728863505179695	0.1877731685940672	0.993951357451767	186.0	3.5247315890064383	131.0	0.3020499305273935
801	Feb25-FISH2-3L1-rep2-cp190-100x_Position007_6_cmle.ics	99	1	0	1.5162	0.0	1.0	0.23578612727838966	3.001152368970221	0.13229912785303397	0.31580256077194285	0.13229912785303397	0.02890332158099833	0.9656342164537822	0.9447828193360445	206.0	4.041901454634984	135.0	0.31127282916945126
802	Feb25-FISH2-3L1-rep2-cp190-100x_Position007_6_cmle.ics	100	1	0	1.2995999999999999	0.5836459621422412	1.0	0.2629681350661099	3.015117700101074	0.5140199620792044	0.6059850463277645	0.5091689621865274	0.39785353987049693	0.7813977678488472	0.9843183330332378	168.0	3.23949912601198	105.0	0.24210108935401767
803	Feb25-FISH2-3L1-rep2-cp190-100x_Position007_6_cmle.ics	101	1	0	1.5162	0.0	1.0	0.2670713543528941	2.6117712309237335	0.2332064109315294	0.43928990966905657	0.22771094098108316	0.02687649370113825	0.9213799322073548	0.9885717004632043	212.0	4.058961446165071	150.0	0.3458586990771681
804	Feb25-FISH2-3L1-rep2-cp190-100x_Position007_6_cmle.ics	102	1	0	1.083	0.46141264688247224	1.0	0.32525801795297377	2.3252906760248555	0.5598483507405441	0.6841033811294034	0.5521183690328672	0.4082507228418009	0.7211697923854903	1.0078692149188817	116.0	2.1944446605351353	67.0	0.15448355225446841
805	Feb25-FISH2-3L1-rep2-cp190-100x_Position007_6_cmle.ics	104	1	0	1.5162	0.0	1.0	0.2743917131567224	2.433749178951982	0.1871083398285269	0.3777240841777085	0.17740452065471551	0.028121590023382697	0.9510400799058192	0.9755795233181975	190.0	3.614122412827896	129.0	0.29743848120636457
806	Feb25-FISH2-3L1-rep2-cp190-100x_Position007_6_cmle.ics	105	1	0	0.8664	0.0	1.0	0.21305288720633903	1.7342558617415524	0.22271804737444054	0.37450995947455756	0.20359902950490205	0.02758771146942742	0.9016182949854632	0.8195362403618542	144.0	2.609533187721557	75.0	0.17292934953858405
807	Feb25-FISH2-3L1-rep2-cp190-100x_Position007_6_cmle.ics	107	1	0	1.083	0.4660867564761642	1.0	0.31544250215413183	2.0663440292611495	0.4923863063744016	0.6298540249433107	0.4923863063744016	0.3553752519526329	0.7826173977594082	1.0076168628891822	168.0	3.192688628331141	115.0	0.2651583359591622
808	Feb25-FISH2-3L1-rep2-cp190-100x_Position007_6_cmle.ics	108	1	0	1.083	0.0	1.0	0.2826828280317748	2.2814765401996064	0.2709397974885541	0.39209521457474494	0.24820000379946427	0.029597826706434394	0.8912243250560273	0.9603560075158957	164.0	3.056487306828844	105.0	0.24210108935401767
809	Feb25-FISH2-3L1-rep2-cp190-100x_Position007_6_cmle.ics	110	1	0	1.083	0.4377344716066809	1.0	0.30365028031738284	2.344546697451376	0.5166138199222255	0.6351361052946455	0.5169488483398146	0.36576129225246784	0.7635721386510663	1.0094656448518993	138.0	2.5924731961914707	84.0	0.1936808714832141
810	Feb25-FISH2-3L1-rep2-cp190-100x_Position007_6_cmle.ics	114	1	0	1.2995999999999999	0.3777847188762272	1.0	0.32797520839427446	2.8000723303668966	0.4401424157813868	0.5554587209014159	0.430312092124176	0.3068052274191683	0.811750605209618	0.9944558309344993	146.0	2.794660092674805	95.0	0.21904384274887315
811	Feb25-FISH2-3L1-rep2-cp190-100x_Position007_6_cmle.ics	116	1	0	1.2995999999999999	1.9576080692149802	1.0	0.22621326189195393	1.5262361086758074	0.9277743898483217	0.9615970987790479	0.9221497061151406	0.8702105850449585	0.3951710747125654	0.9156697875711011	230.0	4.297383411478691	156.0	0.35969304704025484
812	Feb25-FISH2-3L1-rep2-cp190-100x_Position007_6_cmle.ics	118	1	0	0.8664	0.23070632344123612	1.0	0.31530322262928967	2.8716712555365214	0.4439681231107447	0.5999450398461116	0.434185215718604	0.22223138224787028	0.8069045622128453	0.9942546503399737	104.0	1.9964879355920229	56.0	0.12912058098880944
813	Feb25-FISH2-3L1-rep2-cp190-100x_Position007_6_cmle.ics	119	1	0	1.2995999999999999	0.5260913608053412	1.0	0.30758805139602646	2.97269240474194	0.5783128583128583	0.6998580398580398	0.5746546546546547	0.4245536445536445	0.7134310169126282	0.992797606970147	146.0	2.7946600926748055	92.0	0.21212666876732977
814	Feb25-FISH2-3L1-rep2-cp190-100x_Position007_6_cmle.ics	120	1	0	1.083	1.0703829119356776	1.0	0.28194623496543986	2.6938075274651503	0.8458585858585859	0.9097902097902097	0.8408236208236208	0.7532167832167832	0.5614655200684091	0.9919506084822496	118.0	2.2625453212862836	64.0	0.14756637827292504
815	Feb25-FISH2-3L1-rep2-cp190-100x_Position007_6_cmle.ics	121	1	0	1.5162	0.23070632344123612	1.0	0.2880880389659548	2.835868163337349	0.35658360286345425	0.5010918343449944	0.34343095492781234	0.15955022754460696	0.8666177423286213	0.9937408009398498	214.0	4.15046735575664	158.0	0.3643044963612837
816	Feb25-FISH2-3L1-rep2-cp190-100x_Position007_6_cmle.ics	122	1	0	1.9493999999999998	1.3477239015757756	1.0	0.2710544322875007	2.799337930458038	0.7622047758765942	0.8565003776544752	0.7606360572872789	0.6354853586264997	0.5963598491131162	0.9929544115830479	316.0	6.055449381757096	275.0	0.634074281641475
817	Feb25-FISH2-3L1-rep2-cp190-100x_Position007_6_cmle.ics	124	1	0	1.5162	2.5991999999999997	1.0	0.27820252774343723	2.595770467175498	0.9930867579908675	0.9981598173515982	0.9871050228310503	0.9485662100456621	0.19384174708615162	0.9948083890307523	230.0	4.391004406840372	173.0	0.3988903662690006
818	Feb25-FISH2-3L1-rep2-cp190-100x_Position007_6_cmle.ics	125	1	0	1.2995999999999999	0.0	1.0	0.1414982076329358	2.0614471858394667	0.05666134001087297	0.1556168761634899	0.05666134001087297	0.019490617946986047	0.974961955225942	0.8773529961666362	178.0	3.439570936725203	84.0	0.1936808714832141
819	Feb25-FISH2-3L1-rep2-cp190-100x_Position007_6_cmle.ics	125	2	0	1.7328	0.0	1.0	0.19838637851531346	2.7869049052822774	0.10504275053129274	0.24954943081662576	0.10504275053129274	0.019490617946986047	0.9736684467065069	0.9133825842937853	232.0	4.505915565272361	148.0	0.3412472497561391
820	Feb25-FISH2-3L1-rep2-cp190-100x_Position007_6_cmle.ics	126	1	0	1.2995999999999999	1.4321094633018212	1.0	0.2939427232771369	2.525272269886964	0.8766078463772905	0.9350338745727629	0.8732508283833262	0.7852552116399816	0.5051073274521772	0.9989192608784981	172.0	3.258674203312178	115.0	0.2651583359591622
821	Feb25-FISH2-3L1-rep2-cp190-100x_Position007_6_cmle.ics	127	1	0	1.5162	0.815064591942846	1.0	0.30258378519591916	2.5472188388655987	0.6842680842984621	0.8051984051642301	0.6822479589899374	0.5280501234099108	0.6257510287445213	1.000808380415482	182.0	3.458746014025401	127.0	0.29282703188533565
822	Feb25-FISH2-3L1-rep2-cp190-100x_Position007_6_cmle.ics	128	1	0	1.2995999999999999	0.0	1.0	0.25155236912521917	2.7542869760452997	0.1650533499527055	0.3396274785406777	0.16112834928969863	0.029826469002218862	0.9373634507581531	0.9630938293230691	178.0	3.4161656878847837	112.0	0.25824116197761887
823	Feb25-FISH2-3L1-rep2-cp190-100x_Position007_6_cmle.ics	129	1	0	1.2995999999999999	0.0	1.0	0.26060776564257615	2.104838448944943	0.21794641049292449	0.39615064455893273	0.20671443677023105	0.025208666111723548	0.9136586009598633	0.968738679018867	208.0	3.899354875822354	144.0	0.33202435111408135
824	Feb25-FISH2-3L1-rep2-cp190-100x_Position007_6_cmle.ics	131	1	0	1.2995999999999999	0.687545504971255	1.0	0.2788066178289909	2.637787949825605	0.6239690468318575	0.7239368784123098	0.6169992225965276	0.4854482579907248	0.7273381116505357	0.9959892361543567	172.0	3.3054847009930173	112.0	0.25824116197761887
825	Feb25-FISH2-3L1-rep2-cp190-100x_Position007_6_cmle.ics	132	1	0	1.2995999999999999	0.42540144110901373	1.0	0.31580584507493087	2.4386011308472724	0.4702543503660737	0.5941179317353761	0.4695768201710418	0.322162150950962	0.8166898185630534	0.9950435308689792	196.0	3.7248033997196615	145.0	0.33433007577459584
826	Feb25-FISH2-3L1-rep2-cp190-100x_Position007_6_cmle.ics	135	1	0	1.5162	3.245353736055152	1.0	0.30159289474462014	2.2466107151867685	0.9922259620732415	0.9984138820340211	0.9911548174728403	0.9797079895027829	0.13187064468587745	0.9918988958917616	240.0	4.544265719872759	192.0	0.4426991348187751
827	Feb25-FISH2-3L1-rep2-cp190-100x_Position007_6_cmle.ics	136	1	0	1.9493999999999998	0.0	1.0	0.16486492059654892	2.4996385863791546	0.07567931108599638	0.20083271509495448	0.07567931108599638	0.027896995708154508	0.9656140884542186	0.9453263358289931	224.0	4.514375908352805	128.0	0.2951327565458501
828	Feb25-FISH2-3L1-rep2-cp190-100x_Position007_6_cmle.ics	138	1	0	1.5162	0.1459114905355603	1.0	0.2629681350661099	3.223258692218971	0.3079443392191605	0.44826861978371113	0.3079443392191605	0.14293624366102523	0.872575468143688	0.9476042297878406	168.0	3.2863096236928193	105.0	0.24210108935401767
829	Feb25-FISH2-3L1-rep2-cp190-100x_Position007_6_cmle.ics	140	1	0	1.083	0.5097226605744432	1.0	0.31588787659755735	2.3535959889595857	0.511531848455503	0.6257386509614814	0.5108302535623234	0.38847111602996104	0.7593494614427466	1.005326026110632	154.0	2.90322599379646	101.0	0.23287819071195984
830	Feb25-FISH2-3L1-rep2-cp190-100x_Position007_6_cmle.ics	141	1	0	1.2995999999999999	0.9479040472602467	1.0	0.28324238736569074	2.5437529778612977	0.6895108950813333	0.7815184070258775	0.6846502250821619	0.5717949957192963	0.5950790304373355	0.995131999558601	188.0	3.592832249757587	129.0	0.29743848120636457
831	Feb25-FISH2-3L1-rep2-cp190-100x_Position007_6_cmle.ics	142	1	0	1.083	0.0	1.0	0.2050033942660051	1.8542358872296971	0.1364266636887313	0.3089421815237723	0.1364266636887313	0.030956568673981222	0.953735226904479	0.9482522062521659	186.0	3.4779210913255985	108.0	0.24901826333556107
832	Feb25-FISH2-3L1-rep2-cp190-100x_Position007_6_cmle.ics	143	1	0	1.5162	0.815064591942846	1.0	0.2795666625162536	2.7957415109967623	0.6388447089149094	0.7385170153837717	0.6381797241341487	0.5224072449063537	0.6659616142000592	0.9928512746950864	206.0	3.9482804592733047	147.0	0.33894152509562475
833	Feb25-FISH2-3L1-rep2-cp190-100x_Position007_6_cmle.ics	144	1	0	1.5162	0.23070632344123612	1.0	0.2686201330949547	2.769887498901907	0.4006048043614061	0.5416370889885854	0.3740913737293429	0.20094128002725878	0.8439442146150726	0.9972989728967075	204.0	3.9035850473625757	142.0	0.3274129017930525
834	Feb25-FISH2-3L1-rep2-cp190-100x_Position007_6_cmle.ics	145	1	0	1.5162	1.7307810795238614	1.0	0.3167449383248968	2.693123585859186	0.8471825398645271	0.9083012689691861	0.845027080820542	0.7799390968167997	0.4829271255131681	0.9952212634624048	216.0	4.171757518826949	168.0	0.3873617429664282
835	Feb25-FISH2-3L1-rep2-cp190-100x_Position007_6_cmle.ics	147	1	0	1.2995999999999999	2.177474802840004	1.0	0.2829659389148797	2.6069123786087998	0.9631760644418872	0.9851311247047423	0.9598979468233299	0.9305841560172007	0.34116466384759736	0.9986054255415351	190.0	3.6141224128278955	131.0	0.3020499305273935
836	Feb25-FISH2-3L1-rep2-cp190-100x_Position007_6_cmle.ics	148	1	0	1.2995999999999999	1.5490250415242273	1.0	0.31800008018530085	2.4381480901318238	0.8341135995276227	0.8953268381444728	0.833197765847839	0.7667937988419524	0.511993694371745	1.0000136579734966	214.0	4.03344111155454	166.0	0.3827502936453994
837	Feb25-FISH2-3L1-rep2-cp190-100x_Position007_6_cmle.ics	149	1	0	0.8664	1.466392331574739	1.0	0.2993667739987017	2.6434296662130663	0.9362252606133857	0.9618144734854207	0.9341101374830034	0.8954619277836531	0.3627356804256207	1.004288767792966	102.0	1.928387274840874	53.0	0.12220340700726606
838	Feb25-FISH2-3L1-rep2-cp190-100x_Position007_6_cmle.ics	151	1	0	0.8664	0.10317500441073144	1.0	0.31950628410532356	2.5718355008861047	0.26779089022575303	0.40106797744565786	0.26779089022575303	0.10674010103339132	0.8923825562587692	1.0014636295644193	112.0	2.128459085554098	63.0	0.1452606536124106
839	Feb25-FISH2-3L1-rep2-cp190-100x_Position007_6_cmle.ics	152	1	0	1.5162	0.0	1.0	0.19949420146452762	2.998236069189085	0.07921416910180955	0.20866430697891372	0.07921416910180955	0.0276062888422439	0.9606890252612731	0.9421334151959773	160.0	3.177743722571165	85.0	0.19598659614372857
840	Feb25-FISH2-3L1-rep2-cp190-100x_Position007_6_cmle.ics	152	2	0	1.083	0.7817319754002556	1.0	0.3161797036095224	2.85500212258529	0.5868076991672497	0.6592000384135216	0.5834808138178925	0.5113868653194495	0.7061912822538606	1.0070207075690083	110.0	2.1305741713242092	61.0	0.1406492042913817
841	Feb25-FISH2-3L1-rep2-cp190-100x_Position008_7_cmle.ics	2	1	0	1.5162	0.3634229110571259	1.0	0.3370821621605461	2.515002600243727	0.48796870821681254	0.6602774743578703	0.4842929208232676	0.2608925228773574	0.7808657222552221	0.9916080393175908	254.0	4.857133603247862	221.0	0.5095651499736944
842	Feb25-FISH2-3L1-rep2-cp190-100x_Position008_7_cmle.ics	3	1	0	1.7328	0.4332	1.0	0.2880718690555121	2.5238863984456295	0.7187749593764632	0.8901453004567935	0.7187749593764632	0.33877275606598917	0.6990931232619112	0.9882017991070162	282.0	5.389248374636386	239.0	0.5510681938629545
843	Feb25-FISH2-3L1-rep2-cp190-100x_Position008_7_cmle.ics	4	1	0	1.7328	1.0841098665386142	1.0	0.279833990233746	2.8045868753214713	0.6750987047751713	0.7707175134368562	0.6741588590944755	0.575850581319728	0.6619347859744841	0.9935818902953658	226.0	4.371829329540174	169.0	0.38966746762694277
844	Feb25-FISH2-3L1-rep2-cp190-100x_Position008_7_cmle.ics	4	2	0	1.5162	0.0	1.0	0.2567560264848119	3.798055188081448	0.06117807977779363	0.20207311495907057	0.06117807977779363	0.021540927342376552	0.9848295092592215	0.9373143364297717	128.0	2.5328328785207668	69.0	0.1590950015754973
845	Feb25-FISH2-3L1-rep2-cp190-100x_Position008_7_cmle.ics	5	1	0	1.083	0.639412489864916	1.0	0.30588112908599374	2.7651624007213518	0.6336453625995265	0.7627125026899074	0.6336453625995265	0.49348504411448246	0.713616719699481	0.9949466917319505	142.0	2.728674517693768	88.0	0.20290377012527194
846	Feb25-FISH2-3L1-rep2-cp190-100x_Position008_7_cmle.ics	6	1	0	0.8664	1.1736910802652913	1.0	0.3004098407371518	2.526684284823576	0.8740053580710944	0.9171898116677996	0.8712263585109361	0.8193950177935944	0.41571604529893014	1.0187135771678146	98.0	1.862401699859836	50.0	0.11528623302572269
847	Feb25-FISH2-3L1-rep2-cp190-100x_Position008_7_cmle.ics	8	1	0	1.2995999999999999	0.10317500441073144	1.0	0.2872716501089198	2.6694770945349906	0.33362885034033707	0.5150516662233912	0.33362885034033707	0.0998896736507186	0.859025525880329	0.9959448753985408	160.0	3.0373122295286454	102.0	0.23518391537247432
848	Feb25-FISH2-3L1-rep2-cp190-100x_Position008_7_cmle.ics	9	1	0	1.2995999999999999	0.0	1.0	0.2097497909952296	2.363704206585273	0.1481676193389283	0.33534382228679577	0.1481676193389283	0.029980500487487814	0.9489150976982874	0.948636246027597	180.0	3.414050602114672	104.0	0.2397953646935032
849	Feb25-FISH2-3L1-rep2-cp190-100x_Position008_7_cmle.ics	11	1	0	1.2995999999999999	0.20635000882146287	1.0	0.25979805419788793	2.4216883429670677	0.39685709486571735	0.5719424796103096	0.39685709486571735	0.20252981467311174	0.819138358782998	0.9478480039309876	160.0	3.0373122295286454	97.0	0.22365529206990203
850	Feb25-FISH2-3L1-rep2-cp190-100x_Position008_7_cmle.ics	12	1	0	1.2995999999999999	0.7610319551488771	1.0	0.28838696088162386	2.3518990437060268	0.679054305029344	0.7813080380358072	0.6788685833147612	0.537357922888344	0.6661662767132889	0.9937484825405596	166.0	3.147993216420412	108.0	0.24901826333556107
851	Feb25-FISH2-3L1-rep2-cp190-100x_Position008_7_cmle.ics	13	1	0	1.2995999999999999	0.2918229810711206	1.0	0.31858195360261005	2.374060243805944	0.42260334528935245	0.5710496618051911	0.4194406308177773	0.22592922707571106	0.8399976008741814	0.9849350891547839	190.0	3.5907171639874758	139.0	0.32049572781150915
852	Feb25-FISH2-3L1-rep2-cp190-100x_Position008_7_cmle.ics	14	1	0	1.083	0.8533468100660392	1.0	0.3205306940584234	2.014053920676421	0.625844830155231	0.7162020180408728	0.625084530773022	0.47083354028249513	0.7338292434500986	0.9907308515091077	170.0	3.2373840402418694	118.0	0.27207550994070556
853	Feb25-FISH2-3L1-rep2-cp190-100x_Position008_7_cmle.ics	14	2	0	1.2995999999999999	0.0	1.0	0.22260009179831455	3.350656199878578	0.05892511242115237	0.1640470086613	0.05892511242115237	0.020619777717497203	0.9774303328234853	0.9310024040012305	114.0	2.243370243986086	54.0	0.12450913166778053
854	Feb25-FISH2-3L1-rep2-cp190-100x_Position008_7_cmle.ics	14	3	0	1.083	0.5158750220536572	1.0	0.2715854417326567	2.653680960135551	0.4025384065806013	0.49259949797317176	0.39686099511345274	0.304753972468757	0.830031854348158	0.991007384795696	108.0	2.0390682617326403	55.0	0.12681485632829495
855	Feb25-FISH2-3L1-rep2-cp190-100x_Position008_7_cmle.ics	16	1	0	1.5162	1.815496088749601	1.0	0.296637158654	2.664193488194478	0.8939117543716096	0.9468090738877846	0.8919672123257012	0.8134491073878158	0.46889935970757113	1.0002617696944955	226.0	4.325018831859335	174.0	0.40119609092951497
856	Feb25-FISH2-3L1-rep2-cp190-100x_Position008_7_cmle.ics	17	1	0	1.083	0.0	1.0	0.30929561366189423	2.238008283068761	0.13291091398208052	0.24776228906823183	0.13071877987505282	0.021418884368260744	0.9545793244050986	0.9951114129697018	152.0	2.8819358307261513	98.0	0.2259610167304165
857	Feb25-FISH2-3L1-rep2-cp190-100x_Position008_7_cmle.ics	17	2	0	1.083	2.5991999999999997	1.0	0.34514567727426926	2.5627362825583666	0.9703995197758954	0.9831321283265524	0.9673892260832833	0.9446475021676782	0.2856130618254921	1.0105926746729825	128.0	2.4392118831590874	80.0	0.18445797284115634
858	Feb25-FISH2-3L1-rep2-cp190-100x_Position008_7_cmle.ics	18	1	0	1.2995999999999999	0.0	1.0	0.26378387295447825	2.657910646348307	0.17957182748991624	0.2864101768538629	0.1287744337573689	0.03261557555072914	0.9333997093824323	0.9372009366678766	140.0	2.683979105783039	80.0	0.18445797284115634
859	Feb25-FISH2-3L1-rep2-cp190-100x_Position008_7_cmle.ics	19	1	0	1.5162	0.23070632344123612	1.0	0.32508082821879547	2.7847829475848727	0.36308265637543363	0.5142916062130374	0.35489287739635733	0.16544531923198727	0.8545299729096674	0.9913913922241462	186.0	3.5715420866872782	136.0	0.31357855382996574
860	Feb25-FISH2-3L1-rep2-cp190-100x_Position008_7_cmle.ics	21	1	0	0.8664	0.0	1.0	0.22932998069888505	1.8346538982984946	0.24612258719945818	0.42182187605824584	0.24612258719945818	0.031120894006095495	0.8802742870301077	0.9778823468086163	138.0	2.4754469519893707	73.0	0.16831790021755516
861	Feb25-FISH2-3L1-rep2-cp190-100x_Position008_7_cmle.ics	22	1	0	1.2995999999999999	1.7509378864267235	1.0	0.3008277894002455	2.7554395068814377	0.9115000583121765	0.9427419282491096	0.9099390862033391	0.8677390126402856	0.41868950612590355	0.9810236340704227	134.0	2.573298118891273	80.0	0.18445797284115634
862	Feb25-FISH2-3L1-rep2-cp190-100x_Position008_7_cmle.ics	23	1	0	1.5162	0.0	1.0	0.12401023632591288	1.8719338917111632	0.07961272330237576	0.23271242775833795	0.07961272330237576	0.027129539495031878	0.973066645200775	0.8922204077072341	228.0	4.510145736812584	114.0	0.26285261129864773
863	Feb25-FISH2-3L1-rep2-cp190-100x_Position008_7_cmle.ics	24	1	0	1.2995999999999999	0.65253602307166	1.0	0.2933898472602468	2.3402640590786	0.5182305554775872	0.6260233343625153	0.5141699647271264	0.4010535081071472	0.793215615835769	0.998828260122087	180.0	3.3906453532742526	123.0	0.2836041332432778
864	Feb25-FISH2-3L1-rep2-cp190-100x_Position008_7_cmle.ics	24	2	0	0.8664	1.7328	1.0	0.356367342872484	1.961524055722551	0.89914016523049	0.9636113995939409	0.89914016523049	0.8239607600976787	0.44561942094609147	0.9894014114964507	138.0	2.569067947351052	91.0	0.20982094410681532
865	Feb25-FISH2-3L1-rep2-cp190-100x_Position008_7_cmle.ics	25	1	0	1.2995999999999999	1.5046059768529831	1.0	0.3037281960013569	2.616124070448577	0.8848797536822834	0.9391695098610302	0.8817841391362237	0.8122160272946659	0.47562907493879897	1.0001882420283934	176.0	3.3480650271336354	121.0	0.27899268392224896
866	Feb25-FISH2-3L1-rep2-cp190-100x_Position008_7_cmle.ics	26	1	0	1.2995999999999999	0.9378659497950863	1.0	0.3049786146593797	2.1909706232836506	0.7232304900181489	0.8293088693137385	0.7180145485665383	0.5721858262139791	0.645751653304794	0.9979698122169659	190.0	3.567311915147056	136.0	0.31357855382996574
867	Feb25-FISH2-3L1-rep2-cp190-100x_Position008_7_cmle.ics	27	1	0	1.083	0.7295574526778015	1.0	0.3619552300591335	2.7081832654964386	0.6796482200810506	0.7821638164421799	0.6819014948965006	0.5787132791874758	0.6721011043438786	1.008662735207309	104.0	1.996487935592023	60.0	0.13834347963086724
868	Feb25-FISH2-3L1-rep2-cp190-100x_Position008_7_cmle.ics	28	1	0	1.2995999999999999	0.20635000882146287	1.0	0.29906689398300423	2.982147495671386	0.35306354533603307	0.4796826893739772	0.35306354533603307	0.18128865836407512	0.8642311577297362	0.9976762104856371	164.0	3.173513551030943	108.0	0.24901826333556107
869	Feb25-FISH2-3L1-rep2-cp190-100x_Position008_7_cmle.ics	29	1	0	1.9493999999999998	1.9505459086905699	1.0	0.26473838078071155	2.5219526312860165	0.8607681957907349	0.9208790417358226	0.860476840530463	0.782766827403108	0.5185942161148862	0.9906279575866567	342.0	6.472652994713633	306.0	0.7055517461174229
870	Feb25-FISH2-3L1-rep2-cp190-100x_Position008_7_cmle.ics	30	1	0	1.5162	0.0	1.0	0.2640578494362837	2.262779591249747	0.16958605120151338	0.322240266983144	0.16958605120151338	0.022363853766050667	0.9401437302785742	0.9836089693445293	250.0	4.767742779426402	191.0	0.4403934101582607
871	Feb25-FISH2-3L1-rep2-cp190-100x_Position008_7_cmle.ics	31	1	0	1.083	0.7295574526778015	1.0	0.31604798647714794	1.9746158234063007	0.6375079156315456	0.7533878903015246	0.6375079156315456	0.5133128744702615	0.6961664562130802	1.0051841738487706	156.0	2.877705659185929	103.0	0.23748964003298878
872	Feb25-FISH2-3L1-rep2-cp190-100x_Position008_7_cmle.ics	32	1	0	1.2995999999999999	0.9769821476146442	1.0	0.2877226213926332	3.031443610556485	0.8153409596327991	0.9091604547314487	0.8086071625540394	0.6462532690494405	0.620231763835789	1.0028620199647218	162.0	3.128818139120214	104.0	0.2397953646935032
873	Feb25-FISH2-3L1-rep2-cp190-100x_Position008_7_cmle.ics	33	1	0	1.083	0.7748934119142009	1.0	0.3406701709760313	2.4252721266339186	0.6562640839564765	0.7558290334151927	0.6510306007008637	0.5268756380894567	0.687142617173478	0.9955893807287268	158.0	3.0160220664583375	109.0	0.25132398799607547
874	Feb25-FISH2-3L1-rep2-cp190-100x_Position008_7_cmle.ics	34	1	0	1.5162	1.7066936201320784	1.0	0.24810407087953565	3.3633750240721247	0.9098213975468223	0.9453898676118002	0.9079624031411794	0.8642934083880608	0.3774526006536304	0.9763066397665469	182.0	3.55236700938708	115.0	0.2651583359591622
875	Feb25-FISH2-3L1-rep2-cp190-100x_Position008_7_cmle.ics	35	1	0	1.7328	1.3239619450325248	1.0	0.30725627270950023	2.8420385035643174	0.7906486634431165	0.8742906669099535	0.7861737067785786	0.667769820271873	0.5681134833340634	0.9888727913641167	258.0	4.969929675909738	216.0	0.49803652667112214
876	Feb25-FISH2-3L1-rep2-cp190-100x_Position008_7_cmle.ics	37	1	0	1.083	0.1459114905355603	1.0	0.33385146420801154	2.488674444282669	0.35812778965322467	0.5132961933347362	0.35812778965322467	0.15877903177574235	0.8384774562322542	1.0098269757695877	140.0	2.6371686081021997	90.0	0.20751521944630086
877	Feb25-FISH2-3L1-rep2-cp190-100x_Position008_7_cmle.ics	38	1	0	1.083	0.1459114905355603	1.0	0.2802993217799496	2.4239206994584657	0.3419766578686902	0.47666302375453645	0.3378526064005279	0.1601266083800726	0.8664139579113198	0.9940855618031104	156.0	2.9245161568667686	97.0	0.22365529206990203
878	Feb25-FISH2-3L1-rep2-cp190-100x_Position008_7_cmle.ics	39	1	0	1.5162	0.0	1.0	0.2731117070250386	2.517542780444149	0.1441366701189998	0.2953039462281499	0.14160554627887806	0.0238501616960115	0.9477838701416602	0.9741834740626575	216.0	4.124947021146109	156.0	0.35969304704025484
879	Feb25-FISH2-3L1-rep2-cp190-100x_Position008_7_cmle.ics	40	1	0	1.2995999999999999	0.7252201245704302	1.0	0.2877501921667834	2.49465677830148	0.6503159741491971	0.746925294043932	0.6467534327503177	0.4980039026835425	0.6927850530787176	0.9880928722962072	136.0	2.5945882819615824	80.0	0.18445797284115634
880	Feb25-FISH2-3L1-rep2-cp190-100x_Position008_7_cmle.ics	41	1	0	1.2995999999999999	0.0	1.0	0.3042557231713215	2.741937705904862	0.24244731731106528	0.39406993557439746	0.2219560400071869	0.029560485630438317	0.8978993412210449	1.002127005009141	172.0	3.3054847009930177	117.0	0.26976978528019113
881	Feb25-FISH2-3L1-rep2-cp190-100x_Position008_7_cmle.ics	43	1	0	1.083	0.20635000882146287	1.0	0.30966363748412645	2.483142045924116	0.35794004304088883	0.5075271507932536	0.33748060657624745	0.1868425003753566	0.8496596116830649	0.991109374795386	154.0	2.90322599379646	100.0	0.23057246605144538
882	Feb25-FISH2-3L1-rep2-cp190-100x_Position008_7_cmle.ics	44	1	0	1.083	1.7328	1.0	0.2893628805065309	2.465024798910494	0.9445869363427623	0.9691057208461576	0.9418144511212077	0.9021385998338951	0.3817678595875879	1.0085539358633866	138.0	2.5924731961914707	82.0	0.18906942216218525
883	Feb25-FISH2-3L1-rep2-cp190-100x_Position008_7_cmle.ics	45	1	0	1.7328	0.0	1.0	0.18325824138071842	3.17228602278175	0.07820203922069219	0.205493769047885	0.07820203922069219	0.027500757926313606	0.9733396446112593	0.9093327529485861	162.0	3.2692496321627327	83.0	0.1913751468226997
884	Feb25-FISH2-3L1-rep2-cp190-100x_Position008_7_cmle.ics	48	1	0	1.2995999999999999	1.8725829911983063	1.0	0.30660996263765633	2.2667829760595732	0.9162559451933266	0.9608171714433574	0.9151408363932083	0.8590527119938884	0.43428765003189446	0.990971424001005	214.0	4.0334411115545405	163.0	0.375833119663856
885	Feb25-FISH2-3L1-rep2-cp190-100x_Position008_7_cmle.ics	49	1	0	1.2995999999999999	0.2918229810711206	1.0	0.2794714328294241	2.310507759947377	0.42990061993726697	0.5876361063292743	0.4245355751053471	0.23831676998954449	0.8276689385612297	0.9916008031314578	154.0	2.90322599379646	95.0	0.21904384274887315
886	Feb25-FISH2-3L1-rep2-cp190-100x_Position008_7_cmle.ics	50	1	0	1.7328	1.3586516622891616	1.0	0.3086175073576196	2.7965503822683617	0.7761253836276376	0.8395093208993962	0.7544555447284782	0.6762729152057702	0.6420208462411424	0.9911331624260434	260.0	4.991219838980047	219.0	0.5049537006526654
887	Feb25-FISH2-3L1-rep2-cp190-100x_Position008_7_cmle.ics	52	1	0	1.2995999999999999	0.5556144027286182	1.0	0.25979805419788793	2.9626049372371686	0.5716852317642831	0.6886094143011139	0.567979056516606	0.4174221035881115	0.7326880275228138	0.9771628967513027	160.0	3.037312229528646	97.0	0.22365529206990203
888	Feb25-FISH2-3L1-rep2-cp190-100x_Position008_7_cmle.ics	53	1	0	1.2995999999999999	0.3720027687491155	1.0	0.27385015451777717	2.887145051671934	0.49491525423728816	0.6362774473413533	0.492303564241313	0.3047627565851259	0.780981334518079	0.990081904899956	172.0	3.2820794521525976	111.0	0.2559354373171044
889	Feb25-FISH2-3L1-rep2-cp190-100x_Position008_7_cmle.ics	54	1	0	0.8664	1.3934633376079517	1.0	0.32492328374130336	2.1072078390601945	0.9378565336871032	0.9659243816924098	0.9347863166871979	0.8856912726238985	0.414749761460744	1.0069482546128785	98.0	1.8389964510194161	52.0	0.1198976823467516
890	Feb25-FISH2-3L1-rep2-cp190-100x_Position008_7_cmle.ics	55	1	0	1.083	1.8282657361659704	1.0	0.29375218469089276	2.3759117982700575	0.9455597889800703	0.973109613130129	0.9437371776084408	0.8949479777256741	0.3532771630648999	0.9934635522286006	166.0	3.101182718739572	109.0	0.25132398799607547
891	Feb25-FISH2-3L1-rep2-cp190-100x_Position008_7_cmle.ics	57	1	0	1.2995999999999999	0.0	1.0	0.12171117978567875	1.4821803007505805	0.0781563126252505	0.26254999625807635	0.0781563126252505	0.029108008548216765	0.9647213519467918	0.7320765177780465	172.0	3.2586742033121774	74.0	0.17062362487806956
892	Feb25-FISH2-3L1-rep2-cp190-100x_Position008_7_cmle.ics	58	1	0	1.7328	0.9018655279647406	1.0	0.19896772410769772	2.355284480610507	0.7101158854277698	0.8577440287880209	0.7058693112534216	0.5190371020968526	0.705678335584499	0.8765535223791282	288.0	5.38290311732605	205.0	0.472673555405463
893	Feb25-FISH2-3L1-rep2-cp190-100x_Position008_7_cmle.ics	59	1	0	1.7328	1.9674502410895784	1.0	0.27038085340407203	2.680949736026486	0.8761168516804804	0.9271697533732861	0.8757006211129924	0.817333376438117	0.45147264599473347	0.9779978154726517	296.0	5.63190051149023	249.0	0.5741254404680991
894	Feb25-FISH2-3L1-rep2-cp190-100x_Position008_7_cmle.ics	60	1	0	1.083	0.0	1.0	0.3097361052870267	2.319547160081987	0.20297337348821645	0.36944285099670154	0.18368468856063866	0.03152636359290597	0.9155078693008245	0.9915017665988087	136.0	2.5711830331211623	83.0	0.1913751468226997
895	Feb25-FISH2-3L1-rep2-cp190-100x_Position008_7_cmle.ics	62	1	0	1.2995999999999999	1.996395684228742	1.0	0.32058304663368065	2.4162108236944837	0.972340725784566	0.9893021135246035	0.9707449984259832	0.9442526676870637	0.3014865633575464	1.0091130230631518	144.0	2.7265594319236572	92.0	0.21212666876732977
896	Feb25-FISH2-3L1-rep2-cp190-100x_Position008_7_cmle.ics	64	1	0	0.8664	0.1459114905355603	1.0	0.282425622565585	2.4868106175529143	0.3742192889236907	0.4925797490538248	0.3742192889236907	0.19155620187557096	0.8518778324405117	0.9961130149024042	104.0	1.973082686751603	53.0	0.12220340700726606
897	Feb25-FISH2-3L1-rep2-cp190-100x_Position008_7_cmle.ics	65	1	0	1.083	0.5260913608053412	1.0	0.31014455052289863	2.137666217167627	0.5656487450034211	0.6848824228456192	0.5623537037703914	0.39958226799668695	0.7275771045046165	0.9935654946425174	166.0	3.124587967579992	112.0	0.25824116197761887
898	Feb25-FISH2-3L1-rep2-cp190-100x_Position008_7_cmle.ics	66	1	0	1.083	1.3934633376079517	1.0	0.30401747760250564	2.3018206892161053	0.8596978893054175	0.9113984307925093	0.8570457076309728	0.776485689269715	0.5056744576885631	0.9906443179948191	174.0	3.256559117542067	119.0	0.27438123460122005
899	Feb25-FISH2-3L1-rep2-cp190-100x_Position008_7_cmle.ics	67	1	0	0.8664	1.5009357274113917	1.0	0.34185133357170444	2.2157871694959663	0.9413874201457808	0.9760479041916168	0.9402698780711557	0.8942504962220406	0.3190109850711207	1.0013342201980184	106.0	1.994372849821912	60.0	0.13834347963086724
900	Feb25-FISH2-3L1-rep2-cp190-100x_Position008_7_cmle.ics	68	1	0	1.2995999999999999	0.20635000882146287	1.0	0.308831124218491	2.961942322456055	0.3653926482873851	0.5193347953216374	0.36423350041771096	0.1880639097744361	0.8442970343529532	0.9936918571922141	150.0	2.8840509164962627	96.0	0.22134956740938755
901	Feb25-FISH2-3L1-rep2-cp190-100x_Position008_7_cmle.ics	69	1	0	1.5162	0.7817319754002556	1.0	0.30101892057661733	2.503983000263368	0.5827457486520116	0.6811321764493384	0.5809751898779341	0.4670662688484232	0.7131166858661666	1.0066924028031285	210.0	3.9908607854139215	157.0	0.3619987717007692
902	Feb25-FISH2-3L1-rep2-cp190-100x_Position008_7_cmle.ics	69	2	0	0.8664	1.7328	1.0	0.26627900372109287	2.1873724222933615	0.885729831462428	0.9465866570333998	0.885729831462428	0.8085009120384617	0.46446706702551727	0.9975110088669813	124.0	2.3030105616567904	67.0	0.15448355225446841
903	Feb25-FISH2-3L1-rep2-cp190-100x_Position008_7_cmle.ics	70	1	0	1.2995999999999999	0.0	1.0	0.2470804161345524	2.508591979665479	0.11298810935086395	0.2657030211588893	0.07880698351115421	0.028590544958149226	0.9498556841028624	0.9564569288926963	178.0	3.4161656878847833	111.0	0.2559354373171044
904	Feb25-FISH2-3L1-rep2-cp190-100x_Position008_7_cmle.ics	72	1	0	1.083	0.5097226605744432	1.0	0.25640165807870735	1.8038194098927656	0.5872285444516225	0.7232271530089946	0.5829846444367142	0.3931769616856334	0.7409667530026073	0.9679267028009446	164.0	3.0564873068288434	100.0	0.23057246605144538
905	Feb25-FISH2-3L1-rep2-cp190-100x_Position008_7_cmle.ics	73	1	0	1.2995999999999999	2.3825999999999996	1.0	0.31633465108319186	2.485619073019281	0.9938913439043411	0.9996750714842735	0.9927292466245661	0.9768880258107923	0.209181333242744	1.0042233437302388	184.0	3.48003617709571	132.0	0.30435565518790797
906	Feb25-FISH2-3L1-rep2-cp190-100x_Position008_7_cmle.ics	74	1	0	1.7328	1.5162	1.0	0.2960825383572537	2.423217923110888	0.9480215241265731	0.9836015042229209	0.9273120381868302	0.7739526363532282	0.4522883030528449	0.9936329379767354	270.0	5.144481152012433	227.0	0.5233994979367811
907	Feb25-FISH2-3L1-rep2-cp190-100x_Position008_7_cmle.ics	75	1	0	1.083	1.1535316172061805	1.0	0.26978921292092234	1.9877594457390173	0.81158525288705	0.880678894172379	0.808415158813479	0.7108164021490767	0.5685051317859205	0.9981104649765635	158.0	2.9926168176179178	97.0	0.22365529206990203
908	Feb25-FISH2-3L1-rep2-cp190-100x_Position008_7_cmle.ics	77	1	0	1.2995999999999999	0.41270001764292574	1.0	0.2984777951259377	2.5602200613460893	0.4826365323761008	0.5970710647031408	0.47248910439340297	0.32253857412692055	0.7771617924543343	0.9885188984420729	178.0	3.392760439044364	122.0	0.2812984085827634
909	Feb25-FISH2-3L1-rep2-cp190-100x_Position008_7_cmle.ics	78	1	0	1.083	1.021380433748922	1.0	0.3082640887312631	2.314997145870768	0.7775494422846732	0.8594801012679681	0.7766066756353082	0.6701323051174222	0.5838362919107646	1.007647833587392	148.0	2.769139758064274	94.0	0.2167381180883587
910	Feb25-FISH2-3L1-rep2-cp190-100x_Position008_7_cmle.ics	79	1	0	1.083	0.2918229810711206	1.0	0.28668396502484983	2.4421973682319913	0.4221961649882742	0.5843852025566745	0.4221961649882742	0.25202326757713706	0.807693420477885	0.9868582399093845	144.0	2.7265594319236564	87.0	0.20059804546475749
911	Feb25-FISH2-3L1-rep2-cp190-100x_Position008_7_cmle.ics	80	1	0	1.2995999999999999	2.166	1.0	0.298179806429609	2.387081343424748	0.9867849238275255	0.9953391815699769	0.9826572319423577	0.9536260682725084	0.2749759475344887	0.9986873169728331	180.0	3.390645353274252	124.0	0.28590985790379225
912	Feb25-FISH2-3L1-rep2-cp190-100x_Position008_7_cmle.ics	81	1	0	1.2995999999999999	1.5863714811341738	1.0	0.29064899138885836	2.9432582401790666	0.9106839838141235	0.9487950332854719	0.9049569246834617	0.8538009071922725	0.5639483787511972	0.9914917944830327	152.0	2.952151577247411	95.0	0.21904384274887315
913	Feb25-FISH2-3L1-rep2-cp190-100x_Position008_7_cmle.ics	82	1	0	1.083	1.2658023079503196	1.0	0.28393860949740635	2.4785044953623125	0.8540164591071299	0.9107311921928483	0.85200155366203	0.7826997305367417	0.5321711766894068	1.0016703325058245	140.0	2.660573856942619	83.0	0.1913751468226997
914	Feb25-FISH2-3L1-rep2-cp190-100x_Position008_7_cmle.ics	83	1	0	1.083	2.2731475487546535	1.0	0.3390911928090904	2.1641008911624895	0.9798941706235873	0.993867503022445	0.9764774937360924	0.9531389623815114	0.22855127309836284	0.9895155770079193	164.0	3.0798925556692636	115.0	0.2651583359591622
915	Feb25-FISH2-3L1-rep2-cp190-100x_Position008_7_cmle.ics	85	1	0	1.2995999999999999	0.10317500441073144	1.0	0.28877185231211383	2.5059683545206877	0.30003750781412797	0.45855386538862264	0.2965117732861013	0.09824546780579288	0.8923399306148555	0.9982680517857719	178.0	3.392760439044364	120.0	0.2766869592617345
916	Feb25-FISH2-3L1-rep2-cp190-100x_Position008_7_cmle.ics	86	1	0	1.2995999999999999	1.1321417835580119	1.0	0.30360104007308175	2.5147857476710036	0.7511969289606487	0.8389789081707475	0.7505643178583239	0.6553599413396978	0.5880989261321623	1.000358166684778	194.0	3.680107987808933	140.0	0.3228014524720236
917	Feb25-FISH2-3L1-rep2-cp190-100x_Position008_7_cmle.ics	87	1	0	1.083	0.20635000882146287	1.0	0.30389344048010053	2.2143891843232093	0.3679232242649237	0.5129193736300626	0.3654153748938607	0.18594617009932662	0.8264747261883107	0.9980656644213086	156.0	2.901110908026349	101.0	0.23287819071195984
918	Feb25-FISH2-3L1-rep2-cp190-100x_Position008_7_cmle.ics	88	1	0	1.2995999999999999	0.0	1.0	0.2608594825761498	2.178652023556862	0.08484198292432167	0.2717022037459211	0.08484198292432167	0.030714988154306917	0.9308340106394962	0.9321736075971027	152.0	2.858530581885731	90.0	0.20751521944630086
919	Feb25-FISH2-3L1-rep2-cp190-100x_Position008_7_cmle.ics	89	1	0	1.5162	1.0024833655297731	1.0	0.32627052304833265	2.2934050806930086	0.6721090105573287	0.7790758472688254	0.6673895845268298	0.5570354911749461	0.6668760105959166	0.9953886768120255	256.0	4.7848027709564915	220.0	0.5072594253131798
920	Feb25-FISH2-3L1-rep2-cp190-100x_Position008_7_cmle.ics	91	1	0	0.8664	0.0	1.0	0.33929200658769765	2.090423675285149	0.2259326572233244	0.3898153415002983	0.2259326572233244	0.03490614464684582	0.8949052530011543	1.0077236701423722	120.0	2.237024986675753	72.0	0.16601217555704068
921	Feb25-FISH2-3L1-rep2-cp190-100x_Position008_7_cmle.ics	92	1	0	1.2995999999999999	1.2569038551385865	1.0	0.31605329740808763	2.7360167240944793	0.8274434422593524	0.8796992828626349	0.8216767706639065	0.7479391542214994	0.5374576486915187	0.9968098802646538	162.0	3.1054128902797946	109.0	0.25132398799607547
922	Feb25-FISH2-3L1-rep2-cp190-100x_Position008_7_cmle.ics	93	1	0	1.083	0.7625813115994351	1.0	0.31365172603656777	2.364743082044636	0.730699339506643	0.8407851927617762	0.7281095961959064	0.5718000892264502	0.6638095949734557	1.0113224795603633	144.0	2.7031541830832366	91.0	0.20982094410681532
923	Feb25-FISH2-3L1-rep2-cp190-100x_Position008_7_cmle.ics	97	1	0	1.083	0.43046674663324214	1.0	0.29249864608420967	2.0985911289254497	0.49381432278253434	0.6314881582911398	0.49381432278253434	0.33776324356893656	0.7797818205701674	0.9939158104123281	158.0	2.9692115687774976	101.0	0.23287819071195984
924	Feb25-FISH2-3L1-rep2-cp190-100x_Position008_7_cmle.ics	98	1	0	1.2995999999999999	1.0841098665386142	1.0	0.29377057465850803	2.320915716069186	0.7637736990400993	0.8602094907591652	0.7637736990400993	0.6683328292395613	0.5252945411739721	0.9993351864322632	176.0	3.301254529452796	119.0	0.27438123460122005
925	Feb25-FISH2-3L1-rep2-cp190-100x_Position008_7_cmle.ics	100	1	0	1.2995999999999999	0.0	1.0	0.31544250215413183	2.5663745469968147	0.2217424104471788	0.38951900314768084	0.2217424104471788	0.029048845416785898	0.9213340748493759	1.0000813384313036	168.0	3.2160938771715606	115.0	0.2651583359591622
926	Feb25-FISH2-3L1-rep2-cp190-100x_Position008_7_cmle.ics	101	1	0	1.7328	0.20635000882146287	1.0	0.26161726395200086	2.9320551122616747	0.37463573148099844	0.5511764662040798	0.36365736772674084	0.1719310144365856	0.8519576699439668	0.9802972514653189	198.0	3.8163093093112295	134.0	0.30896710450893683
927	Feb25-FISH2-3L1-rep2-cp190-100x_Position008_7_cmle.ics	102	1	0	1.2995999999999999	0.1459114905355603	1.0	0.29916811979196134	2.4055289802223023	0.33276397246258693	0.4901416754816446	0.33276397246258693	0.15180259073646973	0.8573175883412588	0.9829089977288478	170.0	3.2373840402418694	114.0	0.26285261129864773
928	Feb25-FISH2-3L1-rep2-cp190-100x_Position008_7_cmle.ics	103	1	0	2.166	0.0	1.0	0.12966500584127014	3.098574321923258	0.07332123122979665	0.16922642080287903	0.054292265800410834	0.027138170989983917	0.9703264054289544	0.947196159259064	214.0	4.431330341841678	106.0	0.24440681401453213
929	Feb25-FISH2-3L1-rep2-cp190-100x_Position008_7_cmle.ics	104	1	0	1.2995999999999999	0.0	1.0	0.2960746109874471	2.5852898890291116	0.20883939369208282	0.3797251878946158	0.20883939369208282	0.028601529866526195	0.911712469516144	0.9930328950112157	190.0	3.6141224128278955	134.0	0.30896710450893683
930	Feb25-FISH2-3L1-rep2-cp190-100x_Position008_7_cmle.ics	105	1	0	0.8664	1.7153360421684174	1.0	0.3020209672689776	2.401707150909956	0.967414842058227	0.9866462722991785	0.9648884611418554	0.9366600213109683	0.2979318014396874	1.0157269961469062	108.0	2.0390682617326408	58.0	0.13373203030983835
931	Feb25-FISH2-3L1-rep2-cp190-100x_Position008_7_cmle.ics	106	1	0	1.5162	0.0	1.0	0.17719361715484985	2.2715437174036834	0.0864017918821042	0.22483829101337632	0.0864017918821042	0.03103347219024094	0.9498270004749482	0.93169380284556	178.0	3.4395709367252034	94.0	0.2167381180883587
932	Feb25-FISH2-3L1-rep2-cp190-100x_Position008_7_cmle.ics	109	1	0	1.2995999999999999	1.1763760451361116	1.0	0.2746686717308086	2.3253356467731336	0.7935366274200699	0.8556579141829647	0.7919191421580701	0.695654137313825	0.5881564903099433	0.9879497956646789	184.0	3.4800361770957093	123.0	0.2836041332432778
933	Feb25-FISH2-3L1-rep2-cp190-100x_Position008_7_cmle.ics	110	1	0	1.2995999999999999	2.1633937815529056	1.0	0.2888529022086707	2.4243017851075312	0.9735022336454318	0.9922368800650424	0.9715527114095133	0.9399669542867634	0.32810470586555274	1.0008079962667416	172.0	3.2820794521525976	114.0	0.26285261129864773
934	Feb25-FISH2-3L1-rep2-cp190-100x_Position008_7_cmle.ics	112	1	0	1.083	0.10317500441073144	1.0	0.271306845928369	2.5671460186509845	0.30971331544397446	0.4901835933354558	0.29994997043707644	0.12121556677430603	0.891686538572729	0.9965124088529119	122.0	2.328530896267321	66.0	0.15217782759395398
935	Feb25-FISH2-3L1-rep2-cp190-100x_Position008_7_cmle.ics	113	1	0	1.083	1.938482339849791	1.0	0.2979055391433198	2.201540042849786	0.9654203913988886	0.9862738584199082	0.9652291213658694	0.9314296931625997	0.2879516960133457	0.9983553718621457	156.0	2.9245161568667686	100.0	0.23057246605144538
936	Feb25-FISH2-3L1-rep2-cp190-100x_Position008_7_cmle.ics	114	1	0	1.2995999999999999	1.8643470259046568	1.0	0.2743532130399526	2.8682021387906724	0.9532800690995465	0.9832001727488663	0.951198445260203	0.903662275966314	0.40331632858850813	0.9982589078286019	176.0	3.3948755248144744	115.0	0.2651583359591622
937	Feb25-FISH2-3L1-rep2-cp190-100x_Position008_7_cmle.ics	115	1	0	0.8664	1.5162	1.0	0.3030156631554313	1.9219530558430333	0.9400658934344113	0.9832477820352602	0.9363890811067618	0.8643245922972848	0.38459352840552474	1.001084069411803	152.0	2.764909586524052	97.0	0.22365529206990203
938	Feb25-FISH2-3L1-rep2-cp190-100x_Position008_7_cmle.ics	116	1	0	1.2995999999999999	0.6016084874694266	1.0	0.3082640887312631	2.6093263765442654	0.5981939395224115	0.6937752387412691	0.5903719170314471	0.4660992697325886	0.7208863896225457	0.9907507747722781	148.0	2.839355504585534	94.0	0.2167381180883587
939	Feb25-FISH2-3L1-rep2-cp190-100x_Position008_7_cmle.ics	117	1	0	1.2995999999999999	2.010365081758165	1.0	0.34574593062605063	2.7229580580601302	0.9166732331823807	0.9577062310826407	0.9160011309857653	0.8484594954134819	0.4875478014030191	0.999213185894875	184.0	3.5268466747765497	138.0	0.3181900031509946
940	Feb25-FISH2-3L1-rep2-cp190-100x_Position008_7_cmle.ics	117	2	0	0.8664	0.42540144110901373	1.0	0.3352140309385934	2.0781762561614134	0.40386389235240405	0.5145336306033623	0.40386389235240405	0.2772606968540982	0.8078625088862091	0.9753278645782028	126.0	2.347705973567519	77.0	0.17754079885961296
941	Feb25-FISH2-3L1-rep2-cp190-100x_Position008_7_cmle.ics	118	1	0	1.083	1.0317500441073144	1.0	0.3161258287290487	2.1840969403080766	0.7675271547467908	0.8472375041143556	0.7642450745286125	0.6706587671039639	0.6015161393564742	1.0088214100659176	160.0	2.9905017318478064	107.0	0.2467125386750466
942	Feb25-FISH2-3L1-rep2-cp190-100x_Position008_7_cmle.ics	119	1	0	1.2995999999999999	1.794521628779055	1.0	0.28338543426035845	2.5251590397207377	0.9396618017943523	0.973303840906272	0.9385785752677058	0.8758299913176499	0.42447410286199494	0.9999667742056256	168.0	3.1926886283311404	109.0	0.25132398799607547
943	Feb25-FISH2-3L1-rep2-cp190-100x_Position008_7_cmle.ics	121	1	0	1.2995999999999999	1.7514889418028	1.0	0.3218790420535191	2.8661822800828296	0.9412867127802123	0.9709330750009054	0.9363796038097997	0.8747329156556695	0.4309546593722333	1.0060890149596697	162.0	3.1288181391202143	110.0	0.2536297126565899
944	Feb25-FISH2-3L1-rep2-cp190-100x_Position008_7_cmle.ics	122	1	0	1.5162	0.10317500441073144	1.0	0.28785502777740146	3.228328593825216	0.2678839135244673	0.44227727174036663	0.261225586997653	0.10066066314450843	0.8877852316329539	0.9854628656031367	146.0	2.8414705903556445	89.0	0.2052094947857864
945	Feb25-FISH2-3L1-rep2-cp190-100x_Position008_7_cmle.ics	123	1	0	1.2995999999999999	1.2466683216206906	1.0	0.29528601709160374	2.5833067471573443	0.8257902220277809	0.8842447774253527	0.8240730613584163	0.7561358416274746	0.5446636287717793	1.0065930521018729	148.0	2.839355504585534	92.0	0.21212666876732977
946	Feb25-FISH2-3L1-rep2-cp190-100x_Position008_7_cmle.ics	124	1	0	1.2995999999999999	1.3934633376079517	1.0	0.30287320143119645	2.4804941319219425	0.8440827255751683	0.9116830497128563	0.845153789240038	0.7534510094070395	0.416464782202177	0.9942075784251158	196.0	3.7013981508792417	142.0	0.3274129017930525
947	Feb25-FISH2-3L1-rep2-cp190-100x_Position008_7_cmle.ics	125	1	0	1.2995999999999999	0.4660867564761642	1.0	0.28890164313983585	2.677878610720324	0.5872511460017273	0.7008160418096862	0.5835640100095223	0.39082534269327013	0.7390131203218411	0.9981236567416075	148.0	2.8393555045855337	91.0	0.20982094410681532
948	Feb25-FISH2-3L1-rep2-cp190-100x_Position008_7_cmle.ics	126	1	0	1.2995999999999999	0.5097226605744432	1.0	0.3045614175595653	2.9398493241267887	0.5633257381829775	0.6804317045955348	0.5409997468283215	0.3903625981040254	0.7682628269851777	0.993835766276527	162.0	3.1288181391202143	107.0	0.2467125386750466
949	Feb25-FISH2-3L1-rep2-cp190-100x_Position008_7_cmle.ics	128	1	0	1.083	0.0	1.0	0.28983077184957995	2.189987364263746	0.22718589996061442	0.3891935801496652	0.22718589996061442	0.0297558093737692	0.8968936734806138	0.998768623784024	150.0	2.8138351699750026	93.0	0.21443239342784423
950	Feb25-FISH2-3L1-rep2-cp190-100x_Position008_7_cmle.ics	130	1	0	1.083	0.2918229810711206	1.0	0.28194623496543986	2.821692086979138	0.369676967112565	0.4966813190022782	0.3688883696477598	0.22220193936561716	0.8506902065082912	1.018166907912008	118.0	2.2625453212862836	64.0	0.14756637827292504
951	Feb25-FISH2-3L1-rep2-cp190-100x_Position008_7_cmle.ics	131	1	0	1.083	0.0	1.0	0.28060139833013986	2.409153242009628	0.2234118283550215	0.3845639112731	0.2234118283550215	0.029139022561386525	0.9247408103891533	0.9937203574734516	136.0	2.594588281961582	79.0	0.18215224818064185
952	Feb25-FISH2-3L1-rep2-cp190-100x_Position008_7_cmle.ics	133	1	0	1.083	0.687545504971255	1.0	0.32058304663368065	2.5220906053041383	0.5127447358699667	0.6048331486270164	0.5100233961334811	0.40318926240610764	0.7662577923818057	0.9948780865676751	144.0	2.7499646807640765	92.0	0.21212666876732977
953	Feb25-FISH2-3L1-rep2-cp190-100x_Position008_7_cmle.ics	133	2	0	1.2995999999999999	1.8497044106137501	1.0	0.34501407111070853	2.598762230633803	0.8593153552518162	0.8994971883593974	0.8589910930509379	0.792303903460165	0.4600879481098143	1.007777333235908	164.0	3.1267030533501035	116.0	0.2674640606196767
954	Feb25-FISH2-3L1-rep2-cp190-100x_Position008_7_cmle.ics	134	1	0	1.2995999999999999	0.9733510449106972	1.0	0.2551505827666897	2.610048133907998	0.6968548068046947	0.7704322168007385	0.6949261506000264	0.6099910985098246	0.6592085622411451	0.9854165679799908	138.0	2.6158784450318904	77.0	0.17754079885961296
955	Feb25-FISH2-3L1-rep2-cp190-100x_Position008_7_cmle.ics	136	1	0	1.083	0.0	1.0	0.1421881348337098	2.2977602531680255	0.20724890829694323	0.4315371179039301	0.20379039301310042	0.03755458515283843	0.9115342179301826	0.6486884150237512	134.0	2.5030823723700135	55.0	0.12681485632829495
956	Feb25-FISH2-3L1-rep2-cp190-100x_Position008_7_cmle.ics	137	1	0	1.2995999999999999	0.23070632344123612	1.0	0.2595039307669265	2.4048955563142758	0.3965722043101985	0.5178686577295096	0.37732903444764976	0.23293738333616154	0.8388559403302942	0.9846735215954214	150.0	2.8372404188154228	88.0	0.20290377012527194
957	Feb25-FISH2-3L1-rep2-cp190-100x_Position008_7_cmle.ics	138	1	0	0.8664	1.8184254534624877	1.0	0.28838696088162386	1.6028605352291836	0.8717712293642874	0.917303473915112	0.8702218404887312	0.7943502039888343	0.49619696317393697	0.951373230856862	166.0	3.1011827187395724	108.0	0.24901826333556107
958	Feb25-FISH2-3L1-rep2-cp190-100x_Position008_7_cmle.ics	138	2	0	1.5162	0.10317500441073144	1.0	0.16119339468602217	3.1950612270061045	0.30005094457987563	0.46318517302210827	0.30005094457987563	0.07366754661850088	0.8729198312417242	0.8352311749542517	204.0	3.7865588031604767	110.0	0.2536297126565899
959	Feb25-FISH2-3L1-rep2-cp190-100x_Position008_7_cmle.ics	139	1	0	1.2995999999999999	1.2658023079503196	1.0	0.28668396502484983	2.3306963795329363	0.8646307515965286	0.9352546258392009	0.8595464221385296	0.7393933191419683	0.5770367696521232	0.9876030809972579	144.0	2.726559431923657	87.0	0.20059804546475749
960	Feb25-FISH2-3L1-rep2-cp190-100x_Position008_7_cmle.ics	140	1	0	1.2995999999999999	0.20635000882146287	1.0	0.2615972668257219	2.6397718302080584	0.3814223083364805	0.5491781744142132	0.3804288927932218	0.1967989031378795	0.8261271637013696	0.9800276117635679	186.0	3.524731589006438	122.0	0.2812984085827634
961	Feb25-FISH2-3L1-rep2-cp190-100x_Position008_7_cmle.ics	141	1	0	1.2995999999999999	0.20635000882146287	1.0	0.28610847979324433	2.7357973746646045	0.3558808350926578	0.5076096645554774	0.35798264133239505	0.20463523340370632	0.8632693107080067	1.0051983499363075	156.0	2.994731903388028	98.0	0.2259610167304165
962	Feb25-FISH2-3L1-rep2-cp190-100x_Position008_7_cmle.ics	142	1	0	1.2995999999999999	1.9493999999999998	1.0	0.3216302398939304	2.5661106297567704	0.9949133668878892	0.9999732751325108	0.9913233263551735	0.9341098392053806	0.23823584335622405	0.9983098728065277	164.0	3.1267030533501035	112.0	0.25824116197761887
963	Feb25-FISH2-3L1-rep2-cp190-100x_Position008_7_cmle.ics	143	1	0	1.083	0.0	1.0	0.3099409229247099	2.0163495761056844	0.17633338213048358	0.37067779241692284	0.17633338213048358	0.03062509149465671	0.9451710860044321	0.9991304638367724	156.0	2.924516156866769	102.0	0.23518391537247432
964	Feb25-FISH2-3L1-rep2-cp190-100x_Position008_7_cmle.ics	145	1	0	0.8664	0.7252201245704302	1.0	0.23419023945646394	1.3785815387811742	0.6251775872318559	0.7232309288945762	0.6251775872318559	0.5151893760012897	0.7043456205362578	0.9249270368198093	142.0	2.588243024651249	77.0	0.17754079885961296
965	Feb25-FISH2-3L1-rep2-cp190-100x_Position008_7_cmle.ics	146	1	0	1.2995999999999999	1.077178670106234	1.0	0.2949886840383556	2.4242162093327106	0.7557337188670565	0.846367001818142	0.7539958964024154	0.6473644242915453	0.5715954168257895	0.9862781652911543	194.0	3.656702738968513	138.0	0.3181900031509946
966	Feb25-FISH2-3L1-rep2-cp190-100x_Position008_7_cmle.ics	147	1	0	1.083	0.9479040472602467	1.0	0.27185614986556117	2.0719172551070093	0.730099649243245	0.8015542707584713	0.7280830660645521	0.6349877181503213	0.6243911611275804	1.0032249364742174	128.0	2.3924013854782475	71.0	0.16370645089652625
967	Feb25-FISH2-3L1-rep2-cp190-100x_Position008_7_cmle.ics	148	1	0	1.2995999999999999	1.7941989459020498	1.0	0.2880929030172355	2.661195617710354	0.9350772732831033	0.9717715005973041	0.9342683259493373	0.8906510144763947	0.3354561036672784	0.9773828618382705	164.0	3.126703053350103	106.0	0.24440681401453213
968	Feb25-FISH2-3L1-rep2-cp190-100x_Position009_8_cmle.ics	1	1	0	1.5162	0.9767845773409408	1.0	0.29360477011817077	2.935576164819334	0.7400979740541073	0.8318112071158374	0.7377019586605289	0.6093017912676727	0.6391272628135115	1.0041069797306703	178.0	3.462976185565623	121.0	0.27899268392224896
969	Feb25-FISH2-3L1-rep2-cp190-100x_Position009_8_cmle.ics	3	1	0	1.2995999999999999	1.0440946079954327	1.0	0.27015406696471006	2.7467176274840663	0.7789004016440839	0.8572170909716036	0.7603341303702315	0.6310227077375092	0.5707117212654803	0.9852885762758482	190.0	3.6141224128278955	128.0	0.2951327565458501
970	Feb25-FISH2-3L1-rep2-cp190-100x_Position009_8_cmle.ics	7	1	0	1.083	0.0	1.0	0.31530322262928967	2.6164734143872788	0.26691407365115616	0.42319975735084214	0.2465029974307736	0.03927883242934627	0.8871875329179737	1.0129477656958932	104.0	1.996487935592023	56.0	0.12912058098880944
971	Feb25-FISH2-3L1-rep2-cp190-100x_Position009_8_cmle.ics	8	1	0	1.5162	0.0	1.0	0.18068469100852247	3.7695541617527732	0.29780753244280866	0.43873147824983344	0.2616365770853825	0.0363771932607799	0.8635302612319999	0.7861675867177416	134.0	2.5967033677316924	62.0	0.14295492895189613
972	Feb25-FISH2-3L1-rep2-cp190-100x_Position009_8_cmle.ics	9	1	0	1.9493999999999998	2.3825999999999996	1.0	0.30246721771145185	3.065795735631737	0.9481248438396273	0.9793850712443211	0.94653420747951	0.8983242012506907	0.3607919750849506	1.0006011505676593	312.0	6.036274304456897	285.0	0.6571315282466194
973	Feb25-FISH2-3L1-rep2-cp190-100x_Position009_8_cmle.ics	11	1	0	1.5162	1.3309465686852426	1.0	0.27708847204661974	3.1593692944690086	0.8119871923153892	0.8828261242459762	0.8106864118471082	0.7269718974241688	0.5394795204587477	0.982707263168697	200.0	3.8610047212219585	140.0	0.3228014524720236
974	Feb25-FISH2-3L1-rep2-cp190-100x_Position009_8_cmle.ics	12	1	0	1.083	0.41270001764292574	1.0	0.28983077184957995	2.4314919951014855	0.5223535951764983	0.649660045754848	0.5189219815697761	0.36141519317525816	0.7526367454865419	0.9911942744286196	150.0	2.790429921134583	93.0	0.21443239342784423
975	Feb25-FISH2-3L1-rep2-cp190-100x_Position009_8_cmle.ics	13	1	0	1.2995999999999999	0.0	1.0	0.26143359593652216	2.5149475096712615	0.16868823000898472	0.3384537952148015	0.16555189511164353	0.02858889887191774	0.9319768337779388	0.9872140504256575	184.0	3.48003617709571	120.0	0.2766869592617345
976	Feb25-FISH2-3L1-rep2-cp190-100x_Position009_8_cmle.ics	14	1	0	1.5162	0.815064591942846	1.0	0.2916720758385471	2.6491911114258344	0.6597458074838866	0.7776457003124575	0.6583118235746954	0.5364156440097209	0.6909590350382063	0.988530115258125	190.0	3.6609329105087354	133.0	0.3066613798484224
977	Feb25-FISH2-3L1-rep2-cp190-100x_Position009_8_cmle.ics	15	1	0	1.2995999999999999	0.20635000882146287	1.0	0.3045659969758873	2.6858537284551995	0.34441635135612997	0.4731249336963825	0.32474627815693624	0.17703507903391208	0.8614617251816049	1.0036148179579152	168.0	3.1926886283311404	113.0	0.2605468866381333
978	Feb25-FISH2-3L1-rep2-cp190-100x_Position009_8_cmle.ics	16	1	0	1.2995999999999999	0.3720027687491155	1.0	0.2965696386911721	2.4059795541772493	0.4503168202764977	0.5980096410380791	0.4503168202764977	0.2985348957070095	0.8063519217235869	1.0031237751778317	188.0	3.569427000917167	132.0	0.30435565518790797
979	Feb25-FISH2-3L1-rep2-cp190-100x_Position009_8_cmle.ics	17	1	0	1.2995999999999999	1.3412750573395087	1.0	0.3219443448290141	2.506338049632267	0.8171162748272638	0.887309116061995	0.8140910161980556	0.7345259541346468	0.5178258129243178	1.0067661642010046	182.0	3.4353407651849808	131.0	0.3020499305273935
980	Feb25-FISH2-3L1-rep2-cp190-100x_Position009_8_cmle.ics	18	1	0	1.083	1.2643940293303262	1.0	0.27689958019308064	2.79694923542292	0.9360442237421531	0.9721727724163778	0.9331209594303382	0.8714325869015273	0.49141841250726326	0.9833495776399476	106.0	2.017778098662332	54.0	0.12450913166778053
981	Feb25-FISH2-3L1-rep2-cp190-100x_Position009_8_cmle.ics	19	1	0	1.2995999999999999	1.2653448004921624	1.0	0.30300855069345994	2.4050337951987726	0.8128777163430628	0.8791588980326605	0.8128455702713129	0.7299368329690112	0.5471688968684171	0.996750569850542	180.0	3.4140506021146724	125.0	0.28821558256430674
982	Feb25-FISH2-3L1-rep2-cp190-100x_Position009_8_cmle.ics	21	1	0	1.5162	1.5291679817233297	1.0	0.28324238736569074	2.7338097308316276	0.8953583093477738	0.9466240486590068	0.8846210540198763	0.8076681381257904	0.49945331559471484	0.990180203317869	188.0	3.6162374985980064	129.0	0.29743848120636457
983	Feb25-FISH2-3L1-rep2-cp190-100x_Position009_8_cmle.ics	22	1	0	1.083	1.0542408233015097	1.0	0.30001634125536203	2.1652860965342184	0.7839023073809203	0.8566376557369676	0.7811586380605406	0.6898248099671659	0.5378385226070723	0.9804108551978657	144.0	2.679748934242817	89.0	0.2052094947857864
984	Feb25-FISH2-3L1-rep2-cp190-100x_Position009_8_cmle.ics	23	1	0	1.083	0.0	1.0	0.20072148954082583	1.6511573683987468	0.13466343464478836	0.2319448070110013	0.0776431101995152	0.02806638075703897	0.9458694230043815	0.9015343944529671	118.0	2.145519077084184	54.0	0.12450913166778053
985	Feb25-FISH2-3L1-rep2-cp190-100x_Position009_8_cmle.ics	24	1	0	1.2995999999999999	0.72222503087512	1.0	0.27024452934105747	2.4676344813637	0.651754646780402	0.7543735585538528	0.6512242749576105	0.49576907932273123	0.6633499013982905	0.9864806775237196	186.0	3.5247315890064383	124.0	0.28590985790379225
986	Feb25-FISH2-3L1-rep2-cp190-100x_Position009_8_cmle.ics	25	1	0	1.7328	0.0	1.0	0.2710544322875007	2.6507419773590892	0.16205351595904077	0.3743083928401757	0.16205351595904077	0.02067695276240873	0.9344175778281028	0.9546197355065082	316.0	6.032044132916679	275.0	0.634074281641475
987	Feb25-FISH2-3L1-rep2-cp190-100x_Position009_8_cmle.ics	26	1	0	1.7328	0.9535025770009804	1.0	0.30066023442558565	2.791143936193985	0.6403768621619618	0.7490389156236218	0.6353382431572744	0.5054659844431174	0.7267450561475703	0.9842353024107292	288.0	5.499929361528154	252.0	0.5810426144496424
988	Feb25-FISH2-3L1-rep2-cp190-100x_Position009_8_cmle.ics	29	1	0	1.2995999999999999	0.2991586303963464	1.0	0.28863867318537334	2.2892332932887145	0.48153600785179734	0.6392140023718971	0.47143499775078723	0.23907087064981802	0.8209752229125815	0.9984286932701785	180.0	3.367240104433833	122.0	0.2812984085827634
989	Feb25-FISH2-3L1-rep2-cp190-100x_Position009_8_cmle.ics	30	1	0	1.083	1.3229242629964544	1.0	0.2642521591631124	2.608377967820412	0.8867642452373494	0.9314932938462853	0.8867642452373494	0.8274980778540308	0.41157735068153056	0.9936000414806413	128.0	2.4158066343186673	70.0	0.1614007262360118
990	Feb25-FISH2-3L1-rep2-cp190-100x_Position009_8_cmle.ics	34	1	0	1.2995999999999999	1.232192124587033	1.0	0.29528601709160374	2.884026085655233	0.7841833510373667	0.8632968495784648	0.7831816164902986	0.6896908741310457	0.5433503538078989	1.0000482176410452	148.0	2.8393555045855337	92.0	0.21212666876732977
991	Feb25-FISH2-3L1-rep2-cp190-100x_Position009_8_cmle.ics	34	2	0	1.083	0.0	1.0	0.2615459604580993	2.259779820316166	0.1461860133654247	0.27512067875919377	0.12555969396673436	0.027527530892417742	0.9476466012048249	0.9698517864897113	112.0	2.1050538367136777	57.0	0.13142630564932387
992	Feb25-FISH2-3L1-rep2-cp190-100x_Position009_8_cmle.ics	35	1	0	1.5162	0.0	1.0	0.25309061020494455	2.3939548424756047	0.159720545253183	0.3036239185284493	0.13659641438575748	0.027870531513602186	0.9449532440872563	0.9488299187637188	186.0	3.5481368378468585	120.0	0.2766869592617345
993	Feb25-FISH2-3L1-rep2-cp190-100x_Position009_8_cmle.ics	36	1	0	1.2995999999999999	1.1961505589055579	1.0	0.3319086735427636	3.108416916266099	0.7527256082336949	0.8276208838460898	0.7527256082336949	0.6809685965544983	0.6217261630196615	0.99793064781468	122.0	2.3753413939481614	73.0	0.16831790021755516
994	Feb25-FISH2-3L1-rep2-cp190-100x_Position009_8_cmle.ics	36	2	0	1.083	1.679567386804093	1.0	0.29902260141635756	2.4663027612600916	0.8843454379005188	0.9212902599384137	0.883957056065692	0.8287964324354316	0.5466255954119592	1.0117069948837638	124.0	2.37322630817805	71.0	0.16370645089652625
995	Feb25-FISH2-3L1-rep2-cp190-100x_Position009_8_cmle.ics	37	1	0	1.5162	0.41270001764292574	1.0	0.29004013690776226	2.337322006219468	0.42417260361133335	0.5477542442325676	0.4177616674218396	0.28164013920890013	0.8307522836706472	0.9923206422321801	218.0	4.122831935375999	163.0	0.375833119663856
996	Feb25-FISH2-3L1-rep2-cp190-100x_Position009_8_cmle.ics	38	1	0	1.5162	1.44445006175024	1.0	0.30555500847467465	2.5330331929940098	0.7586665002677144	0.8199066823940515	0.7573379925039956	0.6923055245794065	0.6056393781770255	0.9984735137549388	248.0	4.6996421186752535	203.0	0.4680621060844342
997	Feb25-FISH2-3L1-rep2-cp190-100x_Position009_8_cmle.ics	39	1	0	1.2995999999999999	0.43046674663324214	1.0	0.3021191993041435	2.453420193352721	0.4906223995561909	0.6437436433595778	0.482905526987717	0.3113420245944197	0.8240011484104779	0.9941827977978811	184.0	3.4800361770957102	129.0	0.29743848120636457
998	Feb25-FISH2-3L1-rep2-cp190-100x_Position009_8_cmle.ics	40	1	0	1.5162	0.9822185052554624	1.0	0.25865289273487824	2.698248191776783	0.7514068024500772	0.8393921285460552	0.744169447072689	0.6219436283053633	0.6094657469989556	0.985020668392123	170.0	3.2841945379227084	106.0	0.24440681401453213
999	Feb25-FISH2-3L1-rep2-cp190-100x_Position009_8_cmle.ics	41	1	0	1.083	0.2991586303963464	1.0	0.23941770333991058	2.541363011766412	0.5577778483827921	0.6870750460697719	0.5397947512232318	0.3274845904556142	0.7752884888984993	0.9696967600250622	122.0	2.328530896267321	62.0	0.14295492895189613
1000	Feb25-FISH2-3L1-rep2-cp190-100x_Position009_8_cmle.ics	42	1	0	1.2995999999999999	1.30507204614332	1.0	0.29783744644865845	2.430346841545915	0.803341604895914	0.8696510783617518	0.8022803979924837	0.7341596916914681	0.5516486335613494	0.9959510731938506	182.0	3.4353407651849808	126.0	0.2905213072248212
1001	Feb25-FISH2-3L1-rep2-cp190-100x_Position009_8_cmle.ics	43	1	0	1.2995999999999999	0.8508028822180275	1.0	0.2836736067019555	2.3629981259812807	0.6667671989586971	0.7764452839772691	0.6666322740404458	0.5614940156830376	0.653941065508094	0.9946215833763659	184.0	3.48003617709571	125.0	0.28821558256430674
1002	Feb25-FISH2-3L1-rep2-cp190-100x_Position009_8_cmle.ics	44	1	0	1.5162	0.0	1.0	0.26177844781811643	2.5817686405911253	0.1611703427628765	0.3408573654304393	0.1611703427628765	0.029037086821042342	0.9504429558149534	0.9669791698059175	194.0	3.7035132366493526	130.0	0.29974420586687905
1003	Feb25-FISH2-3L1-rep2-cp190-100x_Position009_8_cmle.ics	45	1	0	1.2995999999999999	0.8875449473696695	1.0	0.29783744644865845	2.6886119201573573	0.6812969272509306	0.7865638210612657	0.6804057038298946	0.5639787999242855	0.6480849259090451	0.995813547693178	182.0	3.4821512628658207	126.0	0.2905213072248212
1004	Feb25-FISH2-3L1-rep2-cp190-100x_Position009_8_cmle.ics	46	1	0	1.5162	0.6952437723139506	1.0	0.26594939856407523	2.7470673413788953	0.5996281886354367	0.7142935584073296	0.5944118477612876	0.4633640299959211	0.7126812430499226	0.9908575995734181	190.0	3.660932910508735	127.0	0.29282703188533565
1005	Feb25-FISH2-3L1-rep2-cp190-100x_Position009_8_cmle.ics	47	1	0	1.5162	0.7610319551488771	1.0	0.3126115229511567	2.662043394414643	0.5501370851370851	0.6706060606060606	0.5492027417027417	0.40338924963924966	0.7576466216682826	0.9943439222143621	228.0	4.369714243770064	181.0	0.41733616355311615
1006	Feb25-FISH2-3L1-rep2-cp190-100x_Position009_8_cmle.ics	47	2	0	1.2995999999999999	2.445922284692791	1.0	0.3030156631554313	2.450601750580734	0.9181818181818182	0.9499134199134199	0.917041847041847	0.8847402597402597	0.4192675126443743	1.003886278251811	152.0	2.8819358307261513	97.0	0.22365529206990203
1007	Feb25-FISH2-3L1-rep2-cp190-100x_Position009_8_cmle.ics	48	1	0	1.2995999999999999	1.680857471850398	1.0	0.2747748676609148	2.122708050965876	0.8801850413732158	0.9268437190370351	0.87860509332405	0.8197051656267573	0.45771957196811686	0.9969559532636278	210.0	3.920645038892663	150.0	0.3458586990771681
1008	Feb25-FISH2-3L1-rep2-cp190-100x_Position009_8_cmle.ics	49	1	0	1.5162	1.6592549201289784	1.0	0.3079536876373948	2.82981230183511	0.9019163389345728	0.9534072220235967	0.8975330711476582	0.8325420092956739	0.4937583290888477	0.9876955758484598	194.0	3.7503237343301925	141.0	0.325107177132538
1009	Feb25-FISH2-3L1-rep2-cp190-100x_Position009_8_cmle.ics	50	1	0	1.2995999999999999	1.3707762774159653	1.0	0.3170479242241325	2.655657750893535	0.8950607702218152	0.9582602486689537	0.8924141998975521	0.7624256864784316	0.5227198957141838	1.0082475156666368	182.0	3.458746014025401	130.0	0.29974420586687905
1010	Feb25-FISH2-3L1-rep2-cp190-100x_Position009_8_cmle.ics	51	1	0	1.2995999999999999	1.3934633376079517	1.0	0.2879988190020152	3.1458958809542943	0.9018586706177476	0.9443499053794358	0.9018293309079173	0.8561327328472721	0.41092214364268376	0.9727426952967128	122.0	2.375341393948161	68.0	0.15678927691498287
1011	Feb25-FISH2-3L1-rep2-cp190-100x_Position009_8_cmle.ics	52	1	0	1.5162	1.3742323914031862	1.0	0.2920931800722684	2.547435288153126	0.8187906722452978	0.8812503322120386	0.8179857699346207	0.7488097317245411	0.5511015295523125	0.9882757146048846	188.0	3.6162374985980064	131.0	0.3020499305273935
1012	Feb25-FISH2-3L1-rep2-cp190-100x_Position009_8_cmle.ics	54	1	0	1.5162	0.8875449473696695	1.0	0.21655065335660567	2.4413128307109617	0.7090291454048949	0.8209032805968183	0.7049585990292186	0.5655460462255932	0.5878992870014397	0.83717038094624	186.0	3.477921091325598	111.0	0.2559354373171044
1013	Feb25-FISH2-3L1-rep2-cp190-100x_Position009_8_cmle.ics	56	1	0	1.083	0.23070632344123612	1.0	0.23419023945646394	2.163529059711866	0.4322554504104146	0.5945652742196894	0.43037329429602134	0.23266847911329533	0.8251631230588363	0.9298707910497012	142.0	2.635053522332088	77.0	0.17754079885961296
1014	Feb25-FISH2-3L1-rep2-cp190-100x_Position009_8_cmle.ics	57	1	0	1.083	0.622541700711641	1.0	0.22561917067413154	1.9666056169701274	0.6136844364059961	0.716187425278195	0.6108948223536985	0.4396745961190644	0.6795291438491118	0.9431711831818242	170.0	3.190573542561029	99.0	0.22826674139093092
1015	Feb25-FISH2-3L1-rep2-cp190-100x_Position009_8_cmle.ics	58	1	0	1.5162	1.0951397134915137	1.0	0.27258798385801636	2.549619563218568	0.793563579277865	0.867454350161117	0.7888705279682723	0.6674130380897298	0.5977778857142471	0.9813549340932796	166.0	3.2182089629416715	105.0	0.24210108935401767
1016	Feb25-FISH2-3L1-rep2-cp190-100x_Position009_8_cmle.ics	60	1	0	0.8664	1.7066936201320784	1.0	0.3681929765936315	2.80972082370838	0.9140726982819796	0.948025722120498	0.9133630621238271	0.8684588630051777	0.4654286273235884	0.984283903623995	94.0	1.796416124878798	52.0	0.1198976823467516
1017	Feb25-FISH2-3L1-rep2-cp190-100x_Position009_8_cmle.ics	60	2	0	1.083	1.1535316172061805	1.0	0.30298345828103923	2.3523037942241714	0.769797534671421	0.8329420113366567	0.7661617444784175	0.6997100128785821	0.603513730288052	0.9908176769826187	114.0	2.1731544974648265	63.0	0.1452606536124106
1018	Feb25-FISH2-3L1-rep2-cp190-100x_Position009_8_cmle.ics	61	1	0	1.083	1.3742323914031862	1.0	0.2608594825761498	2.5210337510524097	0.8655256723716381	0.923204150947571	0.8650610140614455	0.7982719136178075	0.4826059984720046	0.9883790016406317	152.0	2.858530581885731	90.0	0.20751521944630086
1019	Feb25-FISH2-3L1-rep2-cp190-100x_Position009_8_cmle.ics	62	1	0	1.2995999999999999	1.9603250838038973	1.0	0.2960746109874471	2.4177125988651316	0.924469950163168	0.9629900785964267	0.9262165374235868	0.8836943603616617	0.350678946647765	0.9984840030518778	190.0	3.543906666306636	134.0	0.30896710450893683
1020	Feb25-FISH2-3L1-rep2-cp190-100x_Position009_8_cmle.ics	63	1	0	0.8664	0.9208926655187226	1.0	0.3020209672689776	2.4257968052169128	0.8245846148559254	0.8916733964501108	0.8150140036770391	0.7007508720081101	0.5803991530893793	1.0094368577610704	108.0	2.0390682617326408	58.0	0.13373203030983835
1021	Feb25-FISH2-3L1-rep2-cp190-100x_Position009_8_cmle.ics	65	1	0	1.2995999999999999	0.10317500441073144	1.0	0.32095231069837415	2.711516415602185	0.29571880467854406	0.4623337556779493	0.29484825761297717	0.06923434954619502	0.8902014323907962	1.0110005534926676	168.0	3.2394991260119803	116.0	0.2674640606196767
1022	Feb25-FISH2-3L1-rep2-cp190-100x_Position009_8_cmle.ics	66	1	0	0.8664	0.8754689432133618	1.0	0.3563380556155089	2.548811361761515	0.7622706951139961	0.832999220403163	0.7568453375336102	0.6619493102954513	0.5664520150935031	1.0083493989703762	108.0	2.0390682617326403	63.0	0.1452606536124106
1023	Feb25-FISH2-3L1-rep2-cp190-100x_Position009_8_cmle.ics	68	1	0	1.2995999999999999	1.7328	1.0	0.3265098232126965	2.8892295737866984	0.94809354039519	0.9809051906459605	0.9442521343542554	0.890994708355274	0.48021929146700293	1.0061444451349433	168.0	3.2394991260119803	117.0	0.26976978528019113
1024	Feb25-FISH2-3L1-rep2-cp190-100x_Position009_8_cmle.ics	69	1	0	1.2995999999999999	0.3720027687491155	1.0	0.31333751335949855	2.147108631537939	0.45666381358440455	0.6010871043348185	0.4590556031069266	0.2972058458855621	0.7955744181607717	0.9885549551728736	178.0	3.3225446925231044	125.0	0.28821558256430674
1025	Feb25-FISH2-3L1-rep2-cp190-100x_Position009_8_cmle.ics	70	1	0	1.5162	0.5963412819178956	1.0	0.2615972668257219	2.947778979066276	0.5815855655403129	0.7009025454602433	0.5803712031589091	0.4325676321500482	0.7227254491196788	0.9576078788059671	186.0	3.5715420866872782	122.0	0.2812984085827634
1026	Feb25-FISH2-3L1-rep2-cp190-100x_Position009_8_cmle.ics	71	1	0	1.2995999999999999	1.245083401423282	1.0	0.279006506526528	2.3439228604337536	0.8167956284153005	0.8817005464480875	0.813656830601093	0.7253027322404372	0.557248499525581	0.992751366131193	174.0	3.3033696152229064	114.0	0.26285261129864773
1027	Feb25-FISH2-3L1-rep2-cp190-100x_Position009_8_cmle.ics	72	1	0	1.083	1.5930676819351215	1.0	0.3183709671741055	2.2109521866840556	0.8890802043990225	0.9293014250801409	0.8873583648078205	0.8165010949947631	0.45650012320669553	0.998412484157416	178.0	3.345949941363524	126.0	0.2905213072248212
1028	Feb25-FISH2-3L1-rep2-cp190-100x_Position009_8_cmle.ics	75	1	0	1.083	0.23070632344123612	1.0	0.29360477011817077	2.203021274077652	0.369381619797341	0.5167066687418597	0.3671289432079753	0.17292774232656438	0.8129624238196106	0.9914841095636467	178.0	3.299139443682684	121.0	0.27899268392224896
1029	Feb25-FISH2-3L1-rep2-cp190-100x_Position009_8_cmle.ics	76	1	0	1.2995999999999999	1.3239619450325248	1.0	0.2888820830887166	2.8022023296407332	0.8712540371111169	0.930453455247595	0.867097869098025	0.7602453870864396	0.5077534044042851	0.9965876690081034	174.0	3.350180112903746	116.0	0.2674640606196767
1030	Feb25-FISH2-3L1-rep2-cp190-100x_Position009_8_cmle.ics	79	1	0	1.5162	2.0464242661713827	1.0	0.28230249772101607	2.4484477071865225	0.9589175453066138	0.9862129689485299	0.9590215703320627	0.9154908123611452	0.23859017841415678	0.9944108081705333	194.0	3.680107987808933	135.0	0.31127282916945126
1031	Feb25-FISH2-3L1-rep2-cp190-100x_Position009_8_cmle.ics	80	1	0	1.083	1.441430168439709	1.0	0.31530322262928967	2.7089235400043905	0.9654129990219614	0.9897483773450698	0.9591535520583266	0.910536142971459	0.428964580904816	1.0150501669071799	104.0	1.996487935592023	56.0	0.12912058098880944
1032	Feb25-FISH2-3L1-rep2-cp190-100x_Position009_8_cmle.ics	81	1	0	0.8664	0.20635000882146287	1.0	0.2771993517873347	2.2662868442652013	0.3844525876428054	0.5093374615429836	0.3724990691932355	0.2265681644490604	0.8260100156753474	0.9925525069803576	102.0	1.9283872748408741	51.0	0.11759195768623716
1033	Feb25-FISH2-3L1-rep2-cp190-100x_Position009_8_cmle.ics	82	1	0	1.7328	1.8532166921928226	1.0	0.31220287931149626	2.513945121740153	0.8491106559396359	0.9079034426448748	0.8479281486017555	0.7674912543728136	0.5162368866473708	0.9946083065733656	308.0	5.8532624852737625	284.0	0.654825803586105
1034	Feb25-FISH2-3L1-rep2-cp190-100x_Position009_8_cmle.ics	83	1	0	1.083	0.0	1.0	0.30365028031738284	2.370180987317378	0.23909794215063793	0.3841458310913417	0.23909794215063793	0.03217108488479153	0.9004261735904817	0.988589770292172	138.0	2.592473196191471	84.0	0.1936808714832141
1035	Feb25-FISH2-3L1-rep2-cp190-100x_Position009_8_cmle.ics	84	1	0	1.5162	0.32626801153583	1.0	0.27004453453403476	2.6013037973932738	0.42144331473128965	0.5428484060851617	0.41813317024692304	0.25668526871034325	0.8085746693097174	0.9902693876886788	192.0	3.6822230735790438	130.0	0.29974420586687905
1036	Feb25-FISH2-3L1-rep2-cp190-100x_Position009_8_cmle.ics	85	1	0	1.2995999999999999	1.0246530360797799	1.0	0.2979055391433198	2.6200448722843674	0.6944942532114406	0.7776389664599195	0.6923719098151033	0.5907904406361151	0.6477012913949353	0.9947735402122462	156.0	2.9479214057071887	100.0	0.23057246605144538
1037	Feb25-FISH2-3L1-rep2-cp190-100x_Position009_8_cmle.ics	85	2	0	1.2995999999999999	0.0	1.0	0.16052962967177112	2.202467657061118	0.04993092095593639	0.17521385108321821	0.06940827184808489	0.02495958141038831	0.9886291997842911	0.9316378529375232	154.0	2.97344174031772	72.0	0.16601217555704068
1038	Feb25-FISH2-3L1-rep2-cp190-100x_Position009_8_cmle.ics	87	1	0	1.5162	0.41270001764292574	1.0	0.29360477011817077	2.4766779932315246	0.4558491436860237	0.5820833402014275	0.4558491436860237	0.3223333937725617	0.78318206536447	1.000784401306556	178.0	3.3927604390443635	121.0	0.27899268392224896
1039	Feb25-FISH2-3L1-rep2-cp190-100x_Position009_8_cmle.ics	88	1	0	1.083	0.0	1.0	0.257039398930074	2.769954858019063	0.10628271423375556	0.28588484589718044	0.10628271423375556	0.03773898192513876	0.9448098446118154	0.9390403107679784	110.0	2.130574171324209	55.0	0.12681485632829495
1040	Feb25-FISH2-3L1-rep2-cp190-100x_Position009_8_cmle.ics	89	1	0	1.2995999999999999	0.10317500441073144	1.0	0.2782095535066763	2.705557247374315	0.2610963237279636	0.4264861320063264	0.24495621648728927	0.06937854414998264	0.9180891324108984	0.9993349136806812	168.0	3.1926886283311404	108.0	0.24901826333556107
1041	Feb25-FISH2-3L1-rep2-cp190-100x_Position009_8_cmle.ics	90	1	0	1.083	2.4249577813365413	1.0	0.3182819548224721	2.5496645945210745	0.9902095350615053	0.9953784140663007	0.98762943915491	0.9741295434012093	0.2877886511858612	1.0074152220866464	138.0	2.615878445031891	86.0	0.19829232080424306
1042	Feb25-FISH2-3L1-rep2-cp190-100x_Position009_8_cmle.ics	91	1	0	1.2995999999999999	0.5097226605744432	1.0	0.32031780354063294	2.6047356088104494	0.5215598439562722	0.6380178589969889	0.504509248409155	0.36026892326861176	0.7820954210931432	1.003738266793711	186.0	3.5247315890064383	135.0	0.31127282916945126
1043	Feb25-FISH2-3L1-rep2-cp190-100x_Position009_8_cmle.ics	92	1	0	1.2995999999999999	0.9077480443748005	1.0	0.2667602850650871	2.362383328908587	0.6914245835761833	0.7901622749164084	0.6877971716923832	0.5769578821436241	0.6732093796299886	0.9881316895024865	164.0	3.126703053350103	102.0	0.23518391537247432
1044	Feb25-FISH2-3L1-rep2-cp190-100x_Position009_8_cmle.ics	93	1	0	1.2995999999999999	0.5556144027286182	1.0	0.17872171540421933	2.3910849184029375	0.6635399078648406	0.7896577241364935	0.6583182206657912	0.4181258207741855	0.6927856952768048	0.807700872435309	180.0	3.3438348555934128	96.0	0.22134956740938755
1045	Feb25-FISH2-3L1-rep2-cp190-100x_Position009_8_cmle.ics	94	1	0	1.5162	0.9479040472602467	1.0	0.281061015957084	2.5957490442461086	0.711705330263857	0.8213918894988489	0.7081423764830884	0.5764795466619443	0.6393300399419942	0.985515012922952	200.0	3.8375994723815383	141.0	0.325107177132538
1046	Feb25-FISH2-3L1-rep2-cp190-100x_Position009_8_cmle.ics	95	1	0	1.2995999999999999	1.1736910802652911	1.0	0.27185614986556117	2.4872245743207233	0.8372312038926385	0.8998848950975775	0.8346021032804897	0.7595419348087689	0.5662541621966732	1.001057009727495	128.0	2.3924013854782475	71.0	0.16370645089652625
1047	Feb25-FISH2-3L1-rep2-cp190-100x_Position009_8_cmle.ics	96	1	0	1.2995999999999999	0.7045350271771298	1.0	0.2506190222146619	3.3145662471469928	0.7812309008678646	0.8756188118811881	0.7753178095587336	0.5912785723016746	0.6162980392625952	0.949048903486677	124.0	2.443442054699309	65.0	0.14987210293343953
1048	Feb25-FISH2-3L1-rep2-cp190-100x_Position009_8_cmle.ics	97	1	0	1.7328	0.0	1.0	0.22655650507834577	3.1252901847417984	0.1565998722388461	0.2989737080993847	0.13654473321453786	0.02958259086171536	0.9429055580366328	0.9004530922050508	164.0	3.1735135510309425	94.0	0.2167381180883587
1049	Feb25-FISH2-3L1-rep2-cp190-100x_Position009_8_cmle.ics	98	1	0	1.083	0.928575039696583	1.0	0.2934412732759675	2.8376070700628815	0.7648954338929527	0.8334192633648052	0.763300357683756	0.6871475526052911	0.5894219497602049	1.0006808582592244	114.0	2.1731544974648265	62.0	0.14295492895189613
1050	Feb25-FISH2-3L1-rep2-cp190-100x_Position009_8_cmle.ics	99	1	0	1.2995999999999999	0.5595020986366908	1.0	0.2986476516318797	2.785304146863429	0.569048211481866	0.6846133385957838	0.565753459918146	0.4021613227054715	0.7480612256886431	0.9874708462172468	160.0	3.0841227272094858	104.0	0.2397953646935032
1051	Feb25-FISH2-3L1-rep2-cp190-100x_Position009_8_cmle.ics	101	1	0	1.2995999999999999	0.687545504971255	1.0	0.3241432621232026	2.319527399372039	0.5915044222271879	0.7248343917365261	0.5915044222271879	0.46414644167489605	0.6825681328022977	0.9965350172329481	188.0	3.546021752076747	138.0	0.3181900031509946
1052	Feb25-FISH2-3L1-rep2-cp190-100x_Position009_8_cmle.ics	102	1	0	1.2995999999999999	0.0	1.0	0.1959228515359414	2.505101689814412	0.11582468544493861	0.2597217470635192	0.11582468544493861	0.04032196753715741	0.9510296371485101	0.8510185540691004	116.0	2.2646604070563945	52.0	0.1198976823467516
1053	Feb25-FISH2-3L1-rep2-cp190-100x_Position009_8_cmle.ics	103	1	0	1.5162	0.0	1.0	0.21702992375368915	2.569215383861974	0.08615316565132597	0.24359631662544987	0.08615316565132597	0.030651225445845146	0.946701580260469	0.9571490136888243	158.0	3.016022066458337	87.0	0.20059804546475749
1054	Feb25-FISH2-3L1-rep2-cp190-100x_Position009_8_cmle.ics	104	1	0	1.7328	1.077178670106234	1.0	0.313543956958241	2.5946640646417696	0.6884599690195193	0.7773822682307452	0.6878379823862893	0.5635575258401772	0.64508536945017	0.9979454386070389	284.0	5.410538537706696	252.0	0.5810426144496424
1055	Feb25-FISH2-3L1-rep2-cp190-100x_Position009_8_cmle.ics	105	1	0	1.2995999999999999	1.4430823792346341	1.0	0.34303476820586326	2.7921074652547038	0.8455208725084619	0.8997367431365175	0.8415344114328694	0.7664573147799925	0.5367933504819833	1.00246425933483	180.0	3.4608610997955123	133.0	0.3066613798484224
1056	Feb25-FISH2-3L1-rep2-cp190-100x_Position009_8_cmle.ics	106	1	0	1.7328	1.1160083062473465	1.0	0.2500362665175166	2.621173694888317	0.7296273220847584	0.8245037954403855	0.7286419062392717	0.6381680165804163	0.6511612650500447	0.9443018374591057	204.0	3.9269902962029946	137.0	0.3158842784904802
1057	Feb25-FISH2-3L1-rep2-cp190-100x_Position009_8_cmle.ics	107	1	0	1.2995999999999999	2.571950790196091	1.0	0.3167519218599209	2.2167311254128754	0.9891272365526614	0.9974569503019434	0.9873057684493702	0.9672205797873086	0.25136237432059744	0.9932460368883079	194.0	3.6332974901280934	143.0	0.3297186264535669
1058	Feb25-FISH2-3L1-rep2-cp190-100x_Position009_8_cmle.ics	108	1	0	1.5162	0.5963412819178956	1.0	0.2773240333779298	2.9202806140624227	0.5889227302672408	0.7040444160134431	0.5846071588836801	0.45460057095391315	0.6831777549548965	0.9859245683740624	164.0	3.173513551030943	104.0	0.2397953646935032
1059	Feb25-FISH2-3L1-rep2-cp190-100x_Position009_8_cmle.ics	109	1	0	0.8664	1.30507204614332	1.0	0.31530322262928967	2.545329665516602	0.8472405834771113	0.884329695937619	0.8445741558179659	0.7891225436375451	0.458651787285823	1.0176970449366676	104.0	1.9730826867516031	56.0	0.12912058098880944
1060	Feb25-FISH2-3L1-rep2-cp190-100x_Position009_8_cmle.ics	110	1	0	0.8664	1.2944547249242173	1.0	0.3085208285484633	1.9077511186915554	0.7655089481502441	0.8244034030622416	0.767290218446758	0.7026596873452642	0.5351656577719803	0.9815278670440076	106.0	1.994372849821912	57.0	0.13142630564932387
1061	Feb25-FISH2-3L1-rep2-cp190-100x_Position009_8_cmle.ics	111	1	0	1.2995999999999999	0.20635000882146287	1.0	0.28166648430998564	2.3582103062312174	0.35618644821486806	0.5024605472494243	0.33562259750783124	0.19724893030425802	0.8559183736942364	1.0011878613627305	160.0	3.037312229528646	101.0	0.23287819071195984
1062	Feb25-FISH2-3L1-rep2-cp190-100x_Position009_8_cmle.ics	113	1	0	1.2995999999999999	1.070563208965497	1.0	0.2989294088085085	2.7246270183929835	0.8249302944261121	0.9070890781810895	0.8211188703860026	0.678642382694259	0.612039382334893	0.98982340346646	174.0	3.303369615222906	118.0	0.27207550994070556
1063	Feb25-FISH2-3L1-rep2-cp190-100x_Position009_8_cmle.ics	117	1	0	1.083	0.6190500264643886	1.0	0.2995421726268352	3.015406173805935	0.6469610714403238	0.7460512027378328	0.6393760900325776	0.531746684655632	0.6853009111251073	1.0044180821143893	112.0	2.175269583234938	61.0	0.1406492042913817
1064	Feb25-FISH2-3L1-rep2-cp190-100x_Position009_8_cmle.ics	120	1	0	1.083	0.0	1.0	0.13820208160857197	1.7128167585690854	0.3064141520779209	0.5274852888525764	0.28412481295498987	0.02935344392321745	0.8587776647909484	0.720497105236182	192.0	3.5417915805365245	93.0	0.21443239342784423
1065	Feb25-FISH2-3L1-rep2-cp190-100x_Position009_8_cmle.ics	122	1	0	1.7328	0.9077480443748005	1.0	0.29417701231778276	2.7312229540904203	0.63269630682566	0.7574034588959963	0.6302383584721893	0.4841746953065361	0.6825069307449491	0.9983345998884563	242.0	4.635771629464326	192.0	0.4426991348187751
1066	Feb25-FISH2-3L1-rep2-cp190-100x_Position009_8_cmle.ics	122	2	0	1.2995999999999999	0.2918229810711206	1.0	0.2991993003418851	2.611160306868507	0.31041222459132906	0.4540130037642475	0.30528574060912367	0.1766152702097976	0.9024163504796564	0.9875214330296032	168.0	3.1926886283311404	112.0	0.25824116197761887
1067	Feb25-FISH2-3L1-rep2-cp190-100x_Position009_8_cmle.ics	124	1	0	1.2995999999999999	0.5423219111851784	1.0	0.2792263383051301	2.5834793628339994	0.6685162333517722	0.7960342113101571	0.656244415131271	0.4438194119399175	0.7089364024939511	0.9993702698640774	178.0	3.4161656878847833	118.0	0.27207550994070556
1068	Feb25-FISH2-3L1-rep2-cp190-100x_Position009_8_cmle.ics	125	1	0	1.2995999999999999	1.78988669208085	1.0	0.29906689398300423	2.6294626852731517	0.9695586854460094	0.9903849765258216	0.9611643192488263	0.9045774647887324	0.46620362507625585	0.9918702017679843	164.0	3.1501083021905227	108.0	0.24901826333556107
1069	Feb25-FISH2-3L1-rep2-cp190-100x_Position009_8_cmle.ics	126	1	0	1.2995999999999999	1.2466683216206906	1.0	0.2869183232007768	2.311080255611519	0.7962097321315411	0.8562397023849463	0.7925417309685163	0.7132622098961479	0.554932209707183	0.9944110025942904	192.0	3.6354125758982043	134.0	0.30896710450893683
1070	Feb25-FISH2-3L1-rep2-cp190-100x_Position009_8_cmle.ics	127	1	0	1.2995999999999999	1.4751040190545512	1.0	0.293128628165803	2.520340846763552	0.8703065379805688	0.9259266681630166	0.8693926956744797	0.7940848751082181	0.46912015673037283	0.9919138198446217	182.0	3.458746014025401	125.0	0.28821558256430674
1071	Feb25-FISH2-3L1-rep2-cp190-100x_Position009_8_cmle.ics	128	1	0	1.2995999999999999	0.8609334932664843	1.0	0.24973462674797048	2.702100225020996	0.7607695801945716	0.8736467047734413	0.7588579323920203	0.6029072188363553	0.6675437709975102	0.9785989877399012	172.0	3.3288899498334374	106.0	0.24440681401453213
1072	Feb25-FISH2-3L1-rep2-cp190-100x_Position009_8_cmle.ics	129	1	0	1.7328	0.0	1.0	0.2809882357272759	1.883851207152465	0.17063249398159258	0.3106775449542137	0.1530765479498711	0.02101991686470001	0.9341166269827451	0.9706894038293218	300.0	5.627670339950009	259.0	0.5971826870732435
1073	Feb25-FISH2-3L1-rep2-cp190-100x_Position009_8_cmle.ics	130	1	0	1.083	0.0	1.0	0.21100249165901597	2.469166819789057	0.07571986496326207	0.2177732177136427	0.07571986496326207	0.027265506056794862	0.9614986887408316	0.9453500787117766	134.0	2.5498928700508534	67.0	0.15448355225446841
1074	Feb25-FISH2-3L1-rep2-cp190-100x_Position009_8_cmle.ics	130	2	0	1.2995999999999999	1.3412750573395087	1.0	0.27870573951843647	2.804925787035489	0.7829946382471702	0.8360495134705765	0.7834513801548951	0.7299033560601046	0.5740780046888689	1.002050292422243	142.0	2.7286745176937677	84.0	0.1936808714832141
1075	Feb25-FISH2-3L1-rep2-cp190-100x_Position009_8_cmle.ics	131	1	0	1.2995999999999999	1.5220639102977542	1.0	0.3441398442727907	2.8248098543688864	0.8843810906867429	0.9354454083387472	0.8802078954408225	0.7930523178048687	0.5160442704937419	0.9999836279032217	178.0	3.4161656878847833	131.0	0.3020499305273935
1076	Feb25-FISH2-3L1-rep2-cp190-100x_Position009_8_cmle.ics	132	1	0	1.5162	0.0	1.0	0.18839136251118385	2.178526362909573	0.07578664049488461	0.2489553592671901	0.07578664049488461	0.026558410659053056	0.9417819185842131	0.9372060052151029	222.0	4.305843754559137	135.0	0.31127282916945126
1077	Feb25-FISH2-3L1-rep2-cp190-100x_Position009_8_cmle.ics	133	1	0	1.2995999999999999	0.7252201245704302	1.0	0.2880929030172355	2.530383608718194	0.6108488287019782	0.7181913557239684	0.5956502533095899	0.4741410251100896	0.7429339259067423	0.9664192004519555	164.0	3.150108302190523	106.0	0.24440681401453213
1078	Feb25-FISH2-3L1-rep2-cp190-100x_Position009_8_cmle.ics	134	1	0	1.2995999999999999	0.7252201245704302	1.0	0.29249864608420967	2.648405282757293	0.606181586138063	0.7112832763388255	0.6003076067215342	0.4902154883256704	0.7067329919196561	1.0021948120115354	158.0	3.016022066458337	101.0	0.23287819071195984
1079	Feb25-FISH2-3L1-rep2-cp190-100x_Position009_8_cmle.ics	135	1	0	1.2995999999999999	0.10317500441073144	1.0	0.30243065278557746	3.030174720889002	0.31542922331020057	0.46656315027833234	0.31178502392496116	0.10599338762662272	0.879366828078799	0.9923593054876291	150.0	2.9074561653366824	95.0	0.21904384274887315
1080	Feb25-FISH2-3L1-rep2-cp190-100x_Position009_8_cmle.ics	136	1	0	1.5162	2.5884534995768287	1.0	0.2908994312046361	2.6130783021611497	0.9692907600584719	0.991013003114931	0.9689578374572366	0.9405924491623361	0.21799390374198074	0.992073019765181	216.0	4.148352269986529	161.0	0.37122167034282705
1081	Feb25-FISH2-3L1-rep2-cp190-100x_Position009_8_cmle.ics	136	2	0	1.083	2.262017019609515	1.0	0.18285796587307246	1.948210818330798	0.9445320332769533	0.9841536495205149	0.9439121084332739	0.8880499919639372	0.3008412304584568	0.7618704202759115	186.0	3.4077053448043384	102.0	0.23518391537247432
1082	Feb25-FISH2-3L1-rep2-cp190-100x_Position009_8_cmle.ics	137	1	0	1.083	0.23070632344123612	1.0	0.26182090496753924	2.4283443974339085	0.3415354499716675	0.4612488624070608	0.33937187698542165	0.2101584903068496	0.8545152063247458	0.9692633132590097	138.0	2.6158784450318904	78.0	0.17984652352012742
1083	Feb25-FISH2-3L1-rep2-cp190-100x_Position009_8_cmle.ics	138	1	0	1.5162	0.0	1.0	0.27466855967843334	2.7046662141077764	0.1338203177950147	0.3242881408405921	0.156094418087038	0.028035076269130037	0.929778127125585	0.9467531148373358	182.0	3.482151262865821	121.0	0.27899268392224896
1084	Feb25-FISH2-3L1-rep2-cp190-100x_Position009_8_cmle.ics	139	1	0	1.2995999999999999	0.9733510449106972	1.0	0.2746178615276856	2.482376743379829	0.732963056467222	0.8188125894134478	0.7303037953378776	0.6215349659176975	0.5970248608676048	0.9911726561591364	180.0	3.4140506021146724	119.0	0.27438123460122005
1085	Feb25-FISH2-3L1-rep2-cp190-100x_Position009_8_cmle.ics	140	1	0	0.8664	0.5556144027286182	1.0	0.33055124782308426	2.5104334767952787	0.6519360702404225	0.7598346880680454	0.64331035428885	0.4862297218506705	0.7000507614154559	0.9782650743317839	106.0	2.017778098662332	59.0	0.13603775497035278
1086	Feb25-FISH2-3L1-rep2-cp190-100x_Position009_8_cmle.ics	141	1	0	1.2995999999999999	0.5556144027286182	1.0	0.2888529022086707	2.3053712073105035	0.5583940652508946	0.6751560744978189	0.5518115090248935	0.4022150824125591	0.7483161100052491	0.9927654170909476	172.0	3.235268954471758	114.0	0.26285261129864773
1087	Feb25-FISH2-3L1-rep2-cp190-100x_Position009_8_cmle.ics	142	1	0	1.083	0.751125369937127	1.0	0.2615972668257219	1.8113032034400782	0.6445161185756657	0.7297849235806091	0.6393377526378061	0.5083550786884714	0.6845119218872503	0.977220945850708	186.0	3.4545158424851783	122.0	0.2812984085827634
1088	Feb25-FISH2-3L1-rep2-cp190-100x_Position009_8_cmle.ics	144	1	0	1.9493999999999998	0.1459114905355603	1.0	0.3078377522066378	2.688976273572806	0.2905494622917287	0.47854318839252324	0.2905494622917287	0.12174951724559033	0.8930416678831392	0.9870894963001573	294.0	5.610610348419922	263.0	0.6064055857153013
1089	Feb25-FISH2-3L1-rep2-cp190-100x_Position009_8_cmle.ics	145	1	0	1.083	0.687545504971255	1.0	0.3403095632047474	2.4024647997471718	0.5995065009015849	0.6799373635759703	0.5987156369618171	0.5058576655805469	0.7198602498028099	1.0085992986442425	136.0	2.594588281961582	87.0	0.20059804546475749
1090	Feb25-FISH2-3L1-rep2-cp190-100x_Position010_9_cmle.ics	3	1	0	1.2995999999999999	0.0	1.0	0.32095231069837415	2.731108033611717	0.166105576157356	0.33758565886836306	0.166105576157356	0.028884768528803596	0.9511764425695154	0.9959407424882508	168.0	3.21609387717156	116.0	0.2674640606196767
1091	Feb25-FISH2-3L1-rep2-cp190-100x_Position010_9_cmle.ics	4	1	0	1.5162	0.7252201245704302	1.0	0.24898448627807432	2.8703643995410677	0.6143774656476911	0.7117836519220141	0.610594423586362	0.5061129004593014	0.6997917136490601	0.9815496490619379	170.0	3.2607892890822887	104.0	0.2397953646935032
1092	Feb25-FISH2-3L1-rep2-cp190-100x_Position010_9_cmle.ics	5	1	0	1.083	0.32626801153583	1.0	0.3161258287290487	2.310671066776999	0.4662680188201773	0.6245477721333909	0.4662680188201773	0.2717631731868709	0.7883809988027871	0.998568305229495	160.0	3.013906980688226	107.0	0.2467125386750466
1093	Feb25-FISH2-3L1-rep2-cp190-100x_Position010_9_cmle.ics	6	1	0	1.083	0.10317500441073144	1.0	0.3156399739171413	2.159111203687618	0.26198388721047333	0.41104229607250753	0.26198388721047333	0.102865055387714	0.8944097599583958	0.9959594980408936	152.0	2.8585305818857316	99.0	0.22826674139093092
1094	Feb25-FISH2-3L1-rep2-cp190-100x_Position010_9_cmle.ics	7	1	0	1.083	0.2918229810711206	1.0	0.3008277894002455	2.323341887976159	0.4109339919173776	0.5466546924113157	0.4101145038167939	0.24880444544229904	0.8404258745088402	1.005240266960309	134.0	2.5030823723700135	80.0	0.18445797284115634
1095	Feb25-FISH2-3L1-rep2-cp190-100x_Position010_9_cmle.ics	8	1	0	1.083	0.5836459621422412	1.0	0.2888529022086707	1.9694447778265338	0.5496742528775784	0.6491231900511764	0.5496742528775784	0.4371910642237088	0.7385920304781454	0.9994359159454037	172.0	3.188458456790918	114.0	0.26285261129864773
1096	Feb25-FISH2-3L1-rep2-cp190-100x_Position010_9_cmle.ics	10	1	0	1.083	0.7610319551488771	1.0	0.2814227162111093	2.193216532243413	0.699894348783887	0.8052196196556219	0.6953423548981702	0.551325135997842	0.6619454246138139	0.9746154739513089	146.0	2.7478495949939656	88.0	0.20290377012527194
1097	Feb25-FISH2-3L1-rep2-cp190-100x_Position010_9_cmle.ics	12	1	0	1.2995999999999999	0.0	1.0	0.26143359593652216	2.417337723275358	0.21377954062665958	0.3881854089219331	0.21377954062665958	0.027914232607541157	0.8958785897215745	0.9846991974536536	184.0	3.45663092825529	120.0	0.2766869592617345
1098	Feb25-FISH2-3L1-rep2-cp190-100x_Position010_9_cmle.ics	13	1	0	1.083	1.6816743046573868	1.0	0.2771993517873347	3.490832761959192	0.9079941960892697	0.9457783458854419	0.8995301596075451	0.8280798728667174	0.4931541330597726	0.9844452760235027	102.0	2.022008270202554	51.0	0.11759195768623716
1099	Feb25-FISH2-3L1-rep2-cp190-100x_Position010_9_cmle.ics	15	1	0	1.083	1.6313400576791501	1.0	0.25129926508294104	1.6836047714722082	0.9187267357177537	0.9577045233856611	0.9116867616119113	0.8641264767761774	0.39897841620205815	0.960306271810208	164.0	3.1032978045096833	99.0	0.22826674139093092
1100	Feb25-FISH2-3L1-rep2-cp190-100x_Position010_9_cmle.ics	16	1	0	1.083	0.5836459621422412	1.0	0.33703604508111007	2.1906240754370643	0.5609247001300985	0.6771805795816833	0.5539336926530087	0.41093613736114487	0.7251646681255116	1.0069057532843715	170.0	3.1905735425610295	121.0	0.27899268392224896
1101	Feb25-FISH2-3L1-rep2-cp190-100x_Position010_9_cmle.ics	17	1	0	1.083	0.5836459621422412	1.0	0.28380753372595546	2.1777937277027277	0.5701195325661619	0.6906326044907164	0.5685150685908349	0.43275513205629884	0.7390699150644883	0.9942992605371306	172.0	3.2118637056313384	113.0	0.2605468866381333
1102	Feb25-FISH2-3L1-rep2-cp190-100x_Position010_9_cmle.ics	18	1	0	1.5162	2.2838760807508103	1.0	0.2665674995566355	2.2683071853005097	0.9399826295157391	0.9734959273256496	0.9368043003685359	0.8905589070679092	0.3876041067900468	0.9863639376577523	268.0	5.006164744740024	213.0	0.4911193526895787
1103	Feb25-FISH2-3L1-rep2-cp190-100x_Position010_9_cmle.ics	19	1	0	1.2995999999999999	1.9493999999999998	1.0	0.27022066957772195	2.2832668957986666	0.9841980071649238	0.99718624450665	0.9765979665540198	0.9259104819644074	0.3533199406499277	0.9837107839923526	184.0	3.45663092825529	122.0	0.2812984085827634
1104	Feb25-FISH2-3L1-rep2-cp190-100x_Position010_9_cmle.ics	20	1	0	1.5162	0.0	1.0	0.2550689676855709	2.584623733966421	0.16344439873851638	0.3025183966360437	0.1442479089537913	0.029260935143288085	0.933220439357998	0.9632744523386997	174.0	3.373585361744166	109.0	0.25132398799607547
1105	Feb25-FISH2-3L1-rep2-cp190-100x_Position010_9_cmle.ics	21	1	0	1.5162	0.0	1.0	0.3126327383164187	2.436364680832541	0.22132143547050356	0.4232911881453417	0.22132143547050356	0.02644927310455704	0.9154266748536921	0.9894965203839854	210.0	3.990860785413922	160.0	0.3689159456823127
1106	Feb25-FISH2-3L1-rep2-cp190-100x_Position010_9_cmle.ics	25	1	0	1.083	0.3720027687491155	1.0	0.28338543426035845	1.76588623624485	0.44369495284618415	0.5698188083694586	0.4495147143734362	0.3109127402370063	0.8171840969742582	1.002549108909673	168.0	3.0990676329694615	109.0	0.25132398799607547
1107	Feb25-FISH2-3L1-rep2-cp190-100x_Position010_9_cmle.ics	26	1	0	0.6497999999999999	0.23070632344123612	1.0	0.3634959072919537	2.04992604379781	0.43868580196768664	0.5917682101272678	0.4279086560158859	0.26717212744832564	0.8090574814913072	0.9960815805287471	98.0	1.7921859533385758	55.0	0.12681485632829495
1108	Feb25-FISH2-3L1-rep2-cp190-100x_Position010_9_cmle.ics	27	1	0	1.7328	1.3742323914031862	1.0	0.30924888413601587	2.669638726953226	0.7610541925047183	0.848877355381804	0.7586051945717623	0.6482242892663491	0.619942490123578	0.996976982849443	298.0	5.723406421081798	269.0	0.6202399336783881
1109	Feb25-FISH2-3L1-rep2-cp190-100x_Position010_9_cmle.ics	28	1	0	1.2995999999999999	2.1862391473222567	1.0	0.2836736067019555	2.4385193773330234	0.9693023704453929	0.9880834679720595	0.9692059128505631	0.9407750367744581	0.21345132720859528	1.00042615548895	184.0	3.5034414259361295	125.0	0.28821558256430674
1110	Feb25-FISH2-3L1-rep2-cp190-100x_Position010_9_cmle.ics	29	1	0	1.2995999999999999	0.0	1.0	0.203990825273803	2.1298739493441152	0.11592531523717844	0.24042851288112008	0.08397746876221157	0.029355419792034005	0.9607295233446258	0.9396746922833911	184.0	3.597062421297809	106.0	0.24440681401453213
1111	Feb25-FISH2-3L1-rep2-cp190-100x_Position010_9_cmle.ics	31	1	0	1.083	0.1459114905355603	1.0	0.25511314070766744	2.487045500400432	0.3480230314050114	0.4925435028789256	0.3480230314050114	0.17118043925546678	0.8483049310635804	0.9817444386481325	122.0	2.351936145107741	64.0	0.14756637827292504
1112	Feb25-FISH2-3L1-rep2-cp190-100x_Position010_9_cmle.ics	32	1	0	1.5162	0.8595614345612763	1.0	0.2869183232007768	2.916469696248903	0.6846469003500026	0.7902596288032	0.6821170307241099	0.5588399913432189	0.6642823539254605	0.9995746686591275	192.0	3.7056283224194635	134.0	0.30896710450893683
1113	Feb25-FISH2-3L1-rep2-cp190-100x_Position010_9_cmle.ics	33	1	0	1.083	1.8940413082472753	1.0	0.3083441667466016	2.013120299213034	0.9460297318352301	0.9780464690433931	0.9440219093588621	0.8945571948310618	0.3727556155232292	0.9885189300465437	178.0	3.2991394436826846	124.0	0.28590985790379225
1114	Feb25-FISH2-3L1-rep2-cp190-100x_Position010_9_cmle.ics	34	1	0	1.2995999999999999	2.014971786093599	1.0	0.2858757723144158	2.5466331640934934	0.9361816489466301	0.9697852619987153	0.9357424717156754	0.8878426565634054	0.3825676985613373	0.985568815366482	210.0	3.9674555365735023	153.0	0.35277587305871144
1115	Feb25-FISH2-3L1-rep2-cp190-100x_Position010_9_cmle.ics	35	1	0	1.5162	0.8595614345612763	1.0	0.2457945131749938	3.1767569656543357	0.6888352030804546	0.7611814580325077	0.6806249768595654	0.5850364693250398	0.6959585223555963	0.9777076428615153	174.0	3.373585361744166	107.0	0.2467125386750466
1116	Feb25-FISH2-3L1-rep2-cp190-100x_Position010_9_cmle.ics	36	1	0	1.2995999999999999	0.2918229810711206	1.0	0.29783744644865845	2.367379557045218	0.3760584334393745	0.5332644857002675	0.3668233543832993	0.2192836680752734	0.851917859091652	1.0027608765200644	182.0	3.458746014025401	126.0	0.2905213072248212
1117	Feb25-FISH2-3L1-rep2-cp190-100x_Position010_9_cmle.ics	37	1	0	1.5162	1.0987399361686254	1.0	0.27624018448011206	2.681053268044163	0.7398990073908858	0.8280251026896729	0.736691903274294	0.6427230599790811	0.5881969234089539	0.9986787060019894	204.0	3.9035850473625757	144.0	0.33202435111408135
1118	Feb25-FISH2-3L1-rep2-cp190-100x_Position010_9_cmle.ics	38	1	0	1.083	2.0882816400110276	1.0	0.308831124218491	2.1433137744495734	0.9667609434598718	0.9877872631187455	0.9654808548915816	0.9327780516706021	0.34559537431257425	0.9910336021191266	150.0	2.813835169975003	96.0	0.22134956740938755
1119	Feb25-FISH2-3L1-rep2-cp190-100x_Position010_9_cmle.ics	39	1	0	1.083	0.8779414014559871	1.0	0.31950628410532356	3.018668647131943	0.778353761930139	0.8579849167514494	0.7748171115740516	0.6679020719280396	0.5861267905457682	0.9959984664161592	112.0	2.1518643343945176	63.0	0.1452606536124106
1120	Feb25-FISH2-3L1-rep2-cp190-100x_Position010_9_cmle.ics	40	1	0	1.2995999999999999	1.1554092027302227	1.0	0.279006506526528	2.334201532786478	0.7990778894692178	0.8605723384338119	0.7819654777214946	0.6980656675677803	0.638827462290247	0.9930413344555538	174.0	3.3033696152229064	114.0	0.26285261129864773
1121	Feb25-FISH2-3L1-rep2-cp190-100x_Position010_9_cmle.ics	41	1	0	1.083	0.815064591942846	1.0	0.293554258334312	2.3426160386888317	0.6745971696791369	0.7727569940684694	0.6719723506608752	0.5591518378403624	0.6506376112800838	0.9905980001016159	164.0	3.056487306828844	107.0	0.2467125386750466
1122	Feb25-FISH2-3L1-rep2-cp190-100x_Position010_9_cmle.ics	42	1	0	1.5162	0.6190500264643886	1.0	0.27813572834450284	2.787303451592578	0.5599394483567204	0.6774660324574617	0.5599394483567204	0.43709604410771663	0.7496478055958006	0.9980902845367462	194.0	3.726918485489773	134.0	0.30896710450893683
1123	Feb25-FISH2-3L1-rep2-cp190-100x_Position010_9_cmle.ics	43	1	0	1.7328	0.0	1.0	0.30362421819378105	2.8219399475767877	0.17432714681322609	0.3714740876548934	0.17432714681322609	0.021394753297799482	0.9301474612190231	0.9977163928504329	274.0	5.28068247351473	235.0	0.5418452952208966
1124	Feb25-FISH2-3L1-rep2-cp190-100x_Position010_9_cmle.ics	45	1	0	0.8664	1.0521827216106825	1.0	0.31944107948200384	2.4617085073095315	0.8403318399400371	0.8932763231862085	0.8373507316491491	0.7603785155784202	0.49854904284208706	1.006193060872403	106.0	2.017778098662332	58.0	0.13373203030983835
1125	Feb25-FISH2-3L1-rep2-cp190-100x_Position010_9_cmle.ics	46	1	0	1.2995999999999999	1.687878142458339	1.0	0.2974533358211097	2.4947506885128234	0.9003349821551562	0.9387327030242314	0.8971416943209567	0.8441041575355331	0.48659386968761664	1.00075860411145	184.0	3.5034414259361295	128.0	0.2951327565458501
1126	Feb25-FISH2-3L1-rep2-cp190-100x_Position010_9_cmle.ics	47	1	0	1.2995999999999999	1.449626260897894	1.0	0.2912166652001647	2.4323920001853954	0.8481661353275929	0.9038412835562971	0.8456335846020916	0.7740145398206358	0.5136296396326381	0.9855468544537433	192.0	3.658817824738624	135.0	0.31127282916945126
1127	Feb25-FISH2-3L1-rep2-cp190-100x_Position010_9_cmle.ics	48	1	0	1.083	0.7817319754002556	1.0	0.26627900372109287	2.5309279411858756	0.7157617290458619	0.7966864974772196	0.7010317041945929	0.6173582348068378	0.6297397683580144	0.9871527314587695	124.0	2.3498210593376303	67.0	0.15448355225446841
1128	Feb25-FISH2-3L1-rep2-cp190-100x_Position010_9_cmle.ics	49	1	0	1.2995999999999999	1.1600066841569678	1.0	0.26948501414881976	2.230923006214736	0.7859160971568888	0.8640979556817846	0.7835197183515281	0.6822542232478329	0.5859462505517125	0.9921555749584112	198.0	3.72268831394955	136.0	0.31357855382996574
1129	Feb25-FISH2-3L1-rep2-cp190-100x_Position010_9_cmle.ics	50	1	0	1.2995999999999999	1.9085460214927574	1.0	0.2664712578660205	3.080452432296992	0.9901475209032327	0.997763220961815	0.9894374323196818	0.966590332143935	0.23113654791786753	0.9939642900773006	110.0	2.107168922483789	56.0	0.12912058098880944
1130	Feb25-FISH2-3L1-rep2-cp190-100x_Position010_9_cmle.ics	51	1	0	1.2995999999999999	1.8369787278692045	1.0	0.27914531831119865	2.158852007129627	0.9394672914907913	0.9725074513722585	0.9385024895336216	0.886907120583016	0.37094717023049023	0.9941555508606598	176.0	3.2778492806123753	116.0	0.2674640606196767
1131	Feb25-FISH2-3L1-rep2-cp190-100x_Position010_9_cmle.ics	52	1	0	0.8664	1.938482339849791	1.0	0.30839548847734544	2.2271358666945216	0.9769974441604623	0.994345050684644	0.9758738625279352	0.9478275363929326	0.21283542378565642	0.9760264264113194	134.0	2.4796771235295942	81.0	0.18676369750167077
1132	Feb25-FISH2-3L1-rep2-cp190-100x_Position010_9_cmle.ics	54	1	0	1.2995999999999999	1.8326739852229148	1.0	0.2826828280317748	2.405249005901549	0.8858885869033886	0.9367288778522965	0.88478872964042	0.8129069471872984	0.4421713687019287	0.9916021362427269	164.0	3.1032978045096833	105.0	0.24210108935401767
1133	Feb25-FISH2-3L1-rep2-cp190-100x_Position010_9_cmle.ics	54	2	0	1.083	1.0161559471409798	1.0	0.2867352672132239	2.3478724065998215	0.6604960600668713	0.7378600199440783	0.6604960600668713	0.5683744598478775	0.6439276247213978	0.9971600630888209	158.0	2.969211568777497	100.0	0.23057246605144538
1134	Feb25-FISH2-3L1-rep2-cp190-100x_Position010_9_cmle.ics	55	1	0	1.083	1.3116988911569	1.0	0.2567560264848119	2.78382599899915	0.8265256998963116	0.8775135165160717	0.8231187972152274	0.7579247518886091	0.5632700933497745	0.9799215748643982	128.0	2.4626171319995076	69.0	0.1590950015754973
1135	Feb25-FISH2-3L1-rep2-cp190-100x_Position010_9_cmle.ics	56	1	0	1.5162	1.5516824604531418	1.0	0.3121890240836562	2.6106229735358255	0.9092276986886626	0.9572022203857609	0.9036455490932905	0.8247080286280074	0.5217615465544008	1.0000848694767015	182.0	3.458746014025401	129.0	0.29743848120636457
1136	Feb25-FISH2-3L1-rep2-cp190-100x_Position010_9_cmle.ics	57	1	0	1.2995999999999999	0.8344252714560013	1.0	0.29388427730391214	2.3450777588163736	0.6781643315127048	0.7740611324083183	0.6735675272246158	0.5476049123045086	0.650365355180549	0.9919905590599977	174.0	3.2799643663824867	117.0	0.26976978528019113
1137	Feb25-FISH2-3L1-rep2-cp190-100x_Position010_9_cmle.ics	59	1	0	1.083	0.46141264688247224	1.0	0.3275901193684669	2.5348388638567836	0.47091797451230133	0.5946434096812958	0.47091797451230133	0.3361181270643093	0.7874443276003827	0.9970919338286875	144.0	2.7265594319236564	93.0	0.21443239342784423
1138	Feb25-FISH2-3L1-rep2-cp190-100x_Position010_9_cmle.ics	60	1	0	1.2995999999999999	0.41270001764292574	1.0	0.29916685756752814	2.5885038092088095	0.4553808839381962	0.5732887172116421	0.4553808839381962	0.3426563061444484	0.8140442611617813	0.9766961835128619	166.0	3.147993216420412	110.0	0.2536297126565899
1139	Feb25-FISH2-3L1-rep2-cp190-100x_Position010_9_cmle.ics	61	1	0	1.083	0.20635000882146287	1.0	0.3030156631554313	2.5639589496569952	0.3658236794395108	0.5191080519108052	0.3658236794395108	0.199684519968452	0.8546628981223017	0.9960754738290657	152.0	2.905341079566571	97.0	0.22365529206990203
1140	Feb25-FISH2-3L1-rep2-cp190-100x_Position010_9_cmle.ics	62	1	0	1.2995999999999999	0.687545504971255	1.0	0.2126465527398591	3.434654127300267	0.6947974652522494	0.8128347862619473	0.6925918145853026	0.5779154850680951	0.6191106405455565	0.9061957553699234	120.0	2.2838354843565924	57.0	0.13142630564932387
1141	Feb25-FISH2-3L1-rep2-cp190-100x_Position010_9_cmle.ics	63	1	0	1.7328	0.0	1.0	0.1320894898785774	2.0595415244803794	0.08309372156505915	0.21788444040036398	0.08309372156505915	0.02921747042766151	0.9489152896221109	0.9038081605275919	218.0	4.333479174939778	110.0	0.2536297126565899
1142	Feb25-FISH2-3L1-rep2-cp190-100x_Position010_9_cmle.ics	64	1	0	1.083	0.10317500441073144	1.0	0.3461385908505051	2.719739691639077	0.34680167580706234	0.4957249819838526	0.34680167580706234	0.11142529100658352	0.8633280587001261	1.008918716213625	130.0	2.483907295069816	82.0	0.18906942216218525
1143	Feb25-FISH2-3L1-rep2-cp190-100x_Position010_9_cmle.ics	65	1	0	1.083	1.0987399361686254	1.0	0.29646354607517716	2.4399954883902035	0.8092701311879394	0.8880130946340992	0.8062139112367422	0.7193774008842502	0.5328787863749741	0.9973768024434423	138.0	2.615878445031891	83.0	0.1913751468226997
1144	Feb25-FISH2-3L1-rep2-cp190-100x_Position010_9_cmle.ics	67	1	0	1.083	2.0865853320384886	1.0	0.2984777951259377	2.063232776204131	0.9582935838164428	0.9800722421989025	0.9562551470528281	0.9253891375781741	0.32601736676279985	0.9892834686578257	178.0	3.3225446925231044	122.0	0.2812984085827634
1145	Feb25-FISH2-3L1-rep2-cp190-100x_Position010_9_cmle.ics	68	1	0	1.7328	1.4504402491408603	1.0	0.2972339349377643	2.7131428623298572	0.8616370461002468	0.9264048167119443	0.8577452423909362	0.766280942604536	0.5169797197598888	0.9894003986854205	200.0	3.8141942235411186	145.0	0.33433007577459584
1146	Feb25-FISH2-3L1-rep2-cp190-100x_Position010_9_cmle.ics	69	1	0	1.2995999999999999	0.5836459621422412	1.0	0.29360477011817077	2.5643072374704876	0.5480060032584532	0.6636690503134054	0.5460637725824444	0.4284584948514836	0.7576238400834042	0.9955435192827943	178.0	3.3693551902039434	121.0	0.27899268392224896
1147	Feb25-FISH2-3L1-rep2-cp190-100x_Position010_9_cmle.ics	70	1	0	1.2995999999999999	0.0	1.0	0.2873025184810246	2.5970058316766425	0.20707877128953772	0.411827098540146	0.20707877128953772	0.02677159367396594	0.9191452697653635	0.990630847331914	190.0	3.637527661668315	132.0	0.30435565518790797
1148	Feb25-FISH2-3L1-rep2-cp190-100x_Position010_9_cmle.ics	71	1	0	1.083	0.5158750220536572	1.0	0.2965316559836926	2.6721813284418667	0.5257492121904278	0.642292155743079	0.5257492121904278	0.39934543070448153	0.7898317441719015	0.9976708182401856	122.0	2.3051256474269013	69.0	0.1590950015754973
1149	Feb25-FISH2-3L1-rep2-cp190-100x_Position010_9_cmle.ics	72	1	0	1.5162	0.0	1.0	0.17453292519943295	2.952135328531068	0.07529058867641544	0.18545181852268466	0.07529058867641544	0.026700071581961346	0.9663211716273248	0.9205500915000315	162.0	3.2224391344818937	81.0	0.18676369750167077
1150	Feb25-FISH2-3L1-rep2-cp190-100x_Position010_9_cmle.ics	73	1	0	1.083	0.2918229810711206	1.0	0.30758805139602646	2.3545551471848434	0.4131538577879567	0.5426614523691204	0.40883261672752413	0.250729209428948	0.8277697885267581	1.007104607202876	146.0	2.7478495949939656	92.0	0.21212666876732977
1151	Feb25-FISH2-3L1-rep2-cp190-100x_Position010_9_cmle.ics	74	1	0	1.083	0.0	1.0	0.2642521591631124	2.3790768332743246	0.1819615756266697	0.2949468538623316	0.0952083214915023	0.03438867731484113	0.9413194208459543	0.9419735196831339	128.0	2.4158066343186677	70.0	0.1614007262360118
1152	Feb25-FISH2-3L1-rep2-cp190-100x_Position010_9_cmle.ics	75	1	0	1.5162	0.7295574526778015	1.0	0.26827221592563444	2.5647594793398745	0.6112236586537457	0.7312677958550017	0.6116274374664968	0.46565443495332176	0.6779353884182701	0.9757784982220018	206.0	3.9248752104328846	144.0	0.33202435111408135
1153	Feb25-FISH2-3L1-rep2-cp190-100x_Position010_9_cmle.ics	76	1	0	1.2995999999999999	0.3720027687491155	1.0	0.33248209266823814	2.127428555743892	0.4169717745616081	0.5438696132820819	0.416687796022272	0.2677258390044524	0.8140605625150089	0.9990203321964631	190.0	3.567311915147056	142.0	0.3274129017930525
1154	Feb25-FISH2-3L1-rep2-cp190-100x_Position010_9_cmle.ics	79	1	0	1.2995999999999999	2.1706731427003563	1.0	0.3234445281904225	2.2344502671757684	0.9622689069010878	0.985777977329836	0.9605832171467732	0.9279249474206583	0.31200739678074463	1.0069829894983078	178.0	3.345949941363524	127.0	0.29282703188533565
1155	Feb25-FISH2-3L1-rep2-cp190-100x_Position010_9_cmle.ics	80	1	0	1.2995999999999999	0.0	1.0	0.2721093876902648	2.812053378820509	0.15297810236807075	0.28589049962750823	0.15297810236807075	0.03095345684591053	0.9317320481848671	0.9642925279040796	142.0	2.728674517693768	83.0	0.1913751468226997
1156	Feb25-FISH2-3L1-rep2-cp190-100x_Position010_9_cmle.ics	81	1	0	1.2995999999999999	1.2269033092775323	1.0	0.28265193913446984	2.5762408456696604	0.7970264835813755	0.8666664175032329	0.795823024196261	0.7088413152839342	0.5356483475395382	0.9987190605516489	192.0	3.6354125758982043	133.0	0.3066613798484224
1157	Feb25-FISH2-3L1-rep2-cp190-100x_Position010_9_cmle.ics	82	1	0	1.083	0.5556144027286182	1.0	0.22422053382509835	2.841397400058122	0.606861615667461	0.7389808575441476	0.6022693199930563	0.49569176385184716	0.6488532751995032	0.9200077409468974	122.0	2.2817203985864816	60.0	0.13834347963086724
1158	Feb25-FISH2-3L1-rep2-cp190-100x_Position010_9_cmle.ics	83	1	0	1.5162	1.2551781017859014	1.0	0.2903685290029938	2.6155399067080545	0.76958431681091	0.8375229478101233	0.76730264883294	0.6888309729871492	0.6001167859371134	0.987621951385355	208.0	3.969570622343613	152.0	0.350470148398197
1159	Feb25-FISH2-3L1-rep2-cp190-100x_Position010_9_cmle.ics	84	1	0	1.083	0.0	1.0	0.3490164987721454	2.3456908286608344	0.21397635972718015	0.386818850494306	0.2284197640087648	0.02956577201230364	0.9132778788409103	1.0088627548303672	146.0	2.747849594993966	98.0	0.2259610167304165
1160	Feb25-FISH2-3L1-rep2-cp190-100x_Position010_9_cmle.ics	85	1	0	1.5162	0.20635000882146287	1.0	0.20332218079429681	2.7195357731519634	0.4148768988999476	0.5925877422734416	0.4105552645364065	0.18724060120078978	0.8020797064752302	0.9495562247081315	176.0	3.324659778293215	99.0	0.22826674139093092
1161	Feb25-FISH2-3L1-rep2-cp190-100x_Position010_9_cmle.ics	87	1	0	1.5162	1.403331779731213	1.0	0.2836736067019555	2.7921211733122138	0.8426645951292175	0.8939912066438691	0.8307238902191932	0.7638167009698319	0.4753600701657797	0.9943496339061356	184.0	3.5268466747765492	125.0	0.28821558256430674
1162	Feb25-FISH2-3L1-rep2-cp190-100x_Position010_9_cmle.ics	88	1	0	1.2995999999999999	0.3720027687491155	1.0	0.3159124829187753	2.548531571925676	0.47096431433639796	0.5878409408120447	0.4613742987582506	0.3097034749173818	0.803929198070285	0.9984858951089471	164.0	3.1501083021905227	111.0	0.2559354373171044
1163	Feb25-FISH2-3L1-rep2-cp190-100x_Position010_9_cmle.ics	90	1	0	1.083	0.0	1.0	0.33055124782308426	2.1133044402372203	0.20228185374765179	0.3179084156282853	0.20228185374765179	0.037752270651293454	0.9141604099343428	0.9805174830970833	106.0	1.994372849821912	59.0	0.13603775497035278
1164	Feb25-FISH2-3L1-rep2-cp190-100x_Position010_9_cmle.ics	91	1	0	1.2995999999999999	0.0	1.0	0.23299711800065745	2.2369054620849127	0.15066085539137522	0.2813826583040998	0.10771411360334503	0.027238581198398355	0.9448748950869669	0.9488034871587268	188.0	3.616237498598006	117.0	0.26976978528019113
1165	Feb25-FISH2-3L1-rep2-cp190-100x_Position010_9_cmle.ics	92	1	0	1.2995999999999999	1.242391573779135	1.0	0.2916720758385471	2.4862695334411993	0.7989369321823048	0.8690654804538772	0.797391337128209	0.7103931843027859	0.5707641961133413	0.9933354815820777	190.0	3.6141224128278955	133.0	0.3066613798484224
1166	Feb25-FISH2-3L1-rep2-cp190-100x_Position010_9_cmle.ics	93	1	0	1.2995999999999999	0.2918229810711206	1.0	0.25446882713043023	2.665159741120757	0.3911586219774064	0.5598310148445523	0.3950331434973392	0.22479693772756978	0.8121945485287577	0.9884153674084649	172.0	3.2820794521525976	107.0	0.2467125386750466
1167	Feb25-FISH2-3L1-rep2-cp190-100x_Position010_9_cmle.ics	95	1	0	1.5162	2.038606639979773	1.0	0.3131547599575499	2.303281254221936	0.9439457047407699	0.9794140061446436	0.9428720696712471	0.8871964224945719	0.4944690518062421	0.9920025249199208	250.0	4.720932281745565	208.0	0.4795907293870064
1168	Feb25-FISH2-3L1-rep2-cp190-100x_Position010_9_cmle.ics	96	1	0	1.5162	1.3278306771583712	1.0	0.30258378519591916	2.5334062284262395	0.834905548670261	0.904151437886311	0.8341714096259049	0.7551014769614538	0.5124414174801025	0.996168996977297	182.0	3.458746014025401	127.0	0.29282703188533565
1169	Feb25-FISH2-3L1-rep2-cp190-100x_Position010_9_cmle.ics	98	1	0	1.2995999999999999	0.4660867564761642	1.0	0.3170479242241325	2.8552584864027395	0.5268673765879314	0.6629483965439255	0.524713079877642	0.3487507379041223	0.7794961656108699	1.0032583462379248	182.0	3.505556511706241	130.0	0.29974420586687905
1170	Feb25-FISH2-3L1-rep2-cp190-100x_Position010_9_cmle.ics	100	1	0	8.8806	0.0	1.0	0.2958350100746763	1.4183412064581358	0.9999288957510132	0.13318333722713743	0.5795910489908276	0.031382368177801254	0.0	0.9830573450459089	15474.0	270.06901670566236	98447.0	226.99167565366642
1171	Feb25-FISH2-3L1-rep2-cp190-100x_Position010_9_cmle.ics	101	1	0	1.083	2.5991999999999997	1.0	0.30947890199704	2.185503993369943	0.9998131730018003	0.9999660314548728	0.997800536703013	0.9883318047488026	0.13163398364937606	0.9935977213621443	172.0	3.2118637056313384	118.0	0.27207550994070556
1172	Feb25-FISH2-3L1-rep2-cp190-100x_Position010_9_cmle.ics	102	1	0	1.2995999999999999	0.5260913608053412	1.0	0.31767783379119197	2.553649912216438	0.5239130434782608	0.6467462347257744	0.5213128729752771	0.37428601875532824	0.7626838169873051	1.0004797577912705	192.0	3.658817824738624	141.0	0.325107177132538
1173	Feb25-FISH2-3L1-rep2-cp190-100x_Position010_9_cmle.ics	104	1	0	1.2995999999999999	0.2918229810711206	1.0	0.3021191993041435	2.6362024218498386	0.38730421593512043	0.534811644895685	0.38105924596050267	0.22399476877360242	0.8355944429499652	1.0005444307189715	184.0	3.5502519236169694	129.0	0.29743848120636457
1174	Feb25-FISH2-3L1-rep2-cp190-100x_Position010_9_cmle.ics	105	1	0	1.083	1.2269033092775323	1.0	0.28393860949740635	2.4398564719080102	0.8460583413693347	0.8988488428158149	0.8431412729026037	0.7747649469623915	0.5174650999341274	1.0066393037733075	140.0	2.6371686081021997	83.0	0.1913751468226997
1175	Feb25-FISH2-3L1-rep2-cp190-100x_Position010_9_cmle.ics	106	1	0	1.5162	0.0	1.0	0.23469518807589984	2.1120612396291776	0.07644980653224062	0.2878503849327469	0.11195494564477236	0.028315188220497167	0.956508703812065	0.9456418652772538	196.0	3.7950191462409206	125.0	0.28821558256430674
1176	Feb25-FISH2-3L1-rep2-cp190-100x_Position010_9_cmle.ics	107	1	0	1.083	0.0	1.0	0.3068914311146678	2.354362962562243	0.24531842280907226	0.39339730754215624	0.24531842280907226	0.03325903257899178	0.898078019341687	1.0063468065726255	132.0	2.4817922092997047	79.0	0.18215224818064185
1177	Feb25-FISH2-3L1-rep2-cp190-100x_Position010_9_cmle.ics	108	1	0	1.083	0.9755754663213545	1.0	0.30243065278557746	2.5769888918067436	0.7691824754889137	0.849161338927895	0.7692975755736693	0.6455335935292825	0.5720087132861147	0.9932724550058945	150.0	2.8606456676558425	95.0	0.21904384274887315
1178	Feb25-FISH2-3L1-rep2-cp190-100x_Position010_9_cmle.ics	109	1	0	1.2995999999999999	0.42540144110901373	1.0	0.2882305395200157	2.5115520425405538	0.47276852652539886	0.6161572087045514	0.47136431070456725	0.3180548834183532	0.8223821672165763	0.9925912734437815	184.0	3.4800361770957102	126.0	0.2905213072248212
1179	Feb25-FISH2-3L1-rep2-cp190-100x_Position010_9_cmle.ics	111	1	0	1.2995999999999999	1.7036854280327067	1.0	0.32271137869375155	2.237495743842437	0.9143896168070601	0.9593335237845225	0.9119497826540145	0.850289923330528	0.4655537411943851	0.9987449348299037	180.0	3.3906453532742526	129.0	0.29743848120636457
1180	Feb25-FISH2-3L1-rep2-cp190-100x_Position010_9_cmle.ics	112	1	0	1.2995999999999999	0.0	1.0	0.21020214841952645	2.7143592091592454	0.08946187542291392	0.25808730130465235	0.08946187542291392	0.03282999157139974	0.9611359242463867	0.9312788509736016	156.0	3.018137152228448	84.0	0.1936808714832141
1181	Feb25-FISH2-3L1-rep2-cp190-100x_Position010_9_cmle.ics	113	1	0	1.5162	1.9147436595932399	1.0	0.2858757723144158	2.618175879289439	0.9142424202839863	0.9446265985656995	0.9134129296043264	0.8706941596018445	0.4126313661794119	0.9891348501988686	210.0	4.037671283094762	153.0	0.35277587305871144
1182	Feb25-FISH2-3L1-rep2-cp190-100x_Position010_9_cmle.ics	114	1	0	1.083	1.9674502410895784	1.0	0.3212746795803097	2.1425084306851194	0.9723112535612536	0.9904291310541311	0.9716625966625967	0.945671805046805	0.2875345908477699	1.0004995416796338	130.0	2.4370967973889766	79.0	0.18215224818064185
1183	Feb25-FISH2-3L1-rep2-cp190-100x_Position010_9_cmle.ics	115	1	0	1.083	1.2381000529287771	1.0	0.268000903909552	1.9523519676548056	0.7999637137343516	0.8649614870771413	0.7975968595886457	0.7238285309010539	0.599744687499932	0.9859147437108738	168.0	3.145878130650301	106.0	0.24440681401453213
1184	Feb25-FISH2-3L1-rep2-cp190-100x_Position010_9_cmle.ics	116	1	0	1.083	0.10317500441073144	1.0	0.29733737369906565	2.2436180422438547	0.2683155240725177	0.4158782566934806	0.2613158842598151	0.0764857726017529	0.8742888320032194	1.005149115662994	130.0	2.437096797388976	76.0	0.1752350741990985
1185	Feb25-FISH2-3L1-rep2-cp190-100x_Position010_9_cmle.ics	117	1	0	1.5162	1.1736910802652911	1.0	0.26893814379231423	3.0832266938528514	0.8134749902216725	0.883201288010406	0.8093908329315881	0.714309104305193	0.5945879529731074	0.9878425903845329	172.0	3.352295198673857	110.0	0.2536297126565899
1186	Feb25-FISH2-3L1-rep2-cp190-100x_Position010_9_cmle.ics	118	1	0	1.5162	0.9971598751598192	1.0	0.270147343717604	2.546664842764422	0.7246587499471749	0.798225077124625	0.7190719688965896	0.6264505768499345	0.6195907035699516	0.9864596656707371	182.0	3.4587460140254005	120.0	0.2766869592617345
1187	Feb25-FISH2-3L1-rep2-cp190-100x_Position010_9_cmle.ics	119	1	0	1.5162	1.5046059768529831	1.0	0.2984777951259377	3.0490053098969843	0.8828232721695073	0.938307211565919	0.8795189569786321	0.8076888558910637	0.472084669067163	0.9800220291978561	178.0	3.4395709367252034	122.0	0.2812984085827634
1188	Feb25-FISH2-3L1-rep2-cp190-100x_Position010_9_cmle.ics	120	1	0	1.2995999999999999	2.034929167606352	1.0	0.2555440387245966	1.920336361792562	0.9413146846228521	0.9675162465141874	0.9334866781675293	0.8788946805419009	0.40936657792463355	0.9486095969636105	218.0	3.912184695812218	153.0	0.35277587305871144
1189	Feb25-FISH2-3L1-rep2-cp190-100x_Position010_9_cmle.ics	121	1	0	1.083	1.4930362603455627	1.0	0.27676277301857954	1.824813820026828	0.8816464862415149	0.9270056452645786	0.8805824573156915	0.8233317898345829	0.424747336298031	0.9868821649645957	162.0	3.0586023925989547	102.0	0.23518391537247432
1190	Feb25-FISH2-3L1-rep2-cp190-100x_Position010_9_cmle.ics	122	1	0	1.2995999999999999	1.0389843448820495	1.0	0.27251917564700884	2.0788295244143185	0.699295241925445	0.7857837082148363	0.6967625175950131	0.5957982630011587	0.7194706537330872	0.991493603904021	218.0	4.099426686535578	158.0	0.3643044963612837
1191	Feb25-FISH2-3L1-rep2-cp190-100x_Position010_9_cmle.ics	123	1	0	1.083	0.8595614345612763	1.0	0.3058151952710448	2.376454628932586	0.7758283838699593	0.8503340887777431	0.7747147546108158	0.6801344170053142	0.6027493539157671	1.0052159581551006	100.0	1.883691862930145	52.0	0.1198976823467516
1192	Feb25-FISH2-3L1-rep2-cp190-100x_Position010_9_cmle.ics	124	1	0	0.8664	0.5963412819178956	1.0	0.24374425760610463	2.281733343948513	0.6624706451167288	0.7503626191462909	0.6559089653267026	0.533360961458765	0.7060484850615993	0.9895165674927302	116.0	2.1710394116947156	58.0	0.13373203030983835
1193	Feb25-FISH2-3L1-rep2-cp190-100x_Position010_9_cmle.ics	125	1	0	1.2995999999999999	1.2381000529287771	1.0	0.27541975538991637	2.7710950000006402	0.7747740841999472	0.8474589263356925	0.7742545417379972	0.7274829445281958	0.6107024158372315	0.9925050495718716	138.0	2.6626889427127303	80.0	0.18445797284115634
1194	Feb25-FISH2-3L1-rep2-cp190-100x_Position010_9_cmle.ics	127	1	0	1.2995999999999999	1.0317500441073144	1.0	0.2739999386659563	2.0875907486573717	0.7399729302955109	0.8418114143920595	0.7371907662230243	0.6275885404917663	0.6168843336590031	0.9742126962298325	194.0	3.6332974901280934	133.0	0.3066613798484224
1195	Feb25-FISH2-3L1-rep2-cp190-100x_Position010_9_cmle.ics	129	1	0	1.2995999999999999	0.10317500441073144	1.0	0.27914531831119865	2.043711558472496	0.29956225344314485	0.4279924216208734	0.25603848017163816	0.06824001661014603	0.8611819771097451	0.9900642846719783	176.0	3.301254529452795	116.0	0.2674640606196767
1196	Feb25-FISH2-3L1-rep2-cp190-100x_Position010_9_cmle.ics	130	1	0	1.2995999999999999	1.2225574214657589	1.0	0.2896643364128831	2.4825150372750584	0.8042070737906261	0.8784556077752063	0.7967882548382058	0.6984480824660296	0.5732578926314229	0.9921960235192027	198.0	3.76949881163039	141.0	0.325107177132538
1197	Feb25-FISH2-3L1-rep2-cp190-100x_Position010_9_cmle.ics	132	1	0	1.7328	0.0	1.0	0.13427519969073043	3.1259773870482155	0.23444831137708427	0.4200722974292003	0.24084333537525326	0.026424912320855184	0.8974453716431772	0.6632583886565272	184.0	3.5736571724573887	86.0	0.19829232080424306
1198	Feb25-FISH2-3L1-rep2-cp190-100x_Position010_9_cmle.ics	133	1	0	1.2995999999999999	0.0	1.0	0.26893814379231423	2.501224967609162	0.16116720131587317	0.26462409465562836	0.14124735325923973	0.028852882107578085	0.941099543389442	0.9413114955045034	172.0	3.2586742033121783	110.0	0.2536297126565899
1199	Feb25-FISH2-3L1-rep2-cp190-100x_Position010_9_cmle.ics	135	1	0	1.2995999999999999	0.0	1.0	0.2356487569091774	1.906825191054692	0.13591566819234047	0.295150016211855	0.07660290003694795	0.02736410318280186	0.9542677827501342	0.9454826815445356	204.0	3.880179798522156	133.0	0.3066613798484224
1200	Feb25-FISH2-3L1-rep2-cp190-100x_Position010_9_cmle.ics	136	1	0	1.2995999999999999	0.9755754663213545	1.0	0.252775212526449	2.0425299426962695	0.7345575394945243	0.8230936362036523	0.7270647480066602	0.6034201513449121	0.7180554155966228	0.9829828017769076	214.0	3.96322536503328	148.0	0.3412472497561391
1201	Feb25-FISH2-3L1-rep2-cp190-100x_Position010_9_cmle.ics	137	1	0	1.083	2.065215357823672	1.0	0.279006506526528	2.1361377302170887	0.9641091825357109	0.9838807385360971	0.9635911888394307	0.924043687061571	0.32175162035487054	0.9682048280223929	174.0	3.2799643663824862	114.0	0.26285261129864773
1202	Feb25-FISH2-3L1-rep2-cp190-100x_Position010_9_cmle.ics	139	1	0	1.2995999999999999	1.1792185774793633	1.0	0.26978921292092234	2.7254279823037697	0.8130698775342183	0.88045693115159	0.8015231038386333	0.7139600699804466	0.5355613525753017	0.9921211559293991	158.0	3.016022066458337	97.0	0.22365529206990203
1203	Feb25-FISH2-3L1-rep2-cp190-100x_Position010_9_cmle.ics	140	1	0	1.083	0.5556144027286182	1.0	0.2877501921667834	2.493208474881939	0.5972067103430012	0.721194920035463	0.5964583021496586	0.4560338971341723	0.7207170580524802	0.9924580637491814	136.0	2.5711830331211623	80.0	0.18445797284115634
1204	Feb25-FISH2-3L1-rep2-cp190-100x_Position010_9_cmle.ics	141	1	0	1.2995999999999999	1.1368333649278028	1.0	0.29436002083031837	2.8060498678057852	0.6595428389399614	0.7302345431452387	0.6595428389399614	0.579390588052716	0.6912533383121338	0.9918310913447128	146.0	2.7712548438343854	90.0	0.20751521944630086
1205	Feb25-FISH2-3L1-rep2-cp190-100x_Position010_9_cmle.ics	141	2	0	1.7328	1.2944547249242173	1.0	0.26226859457296053	3.1693210606968143	0.722448429504327	0.7857685443459297	0.7197080768932325	0.6445280753413188	0.6303839375070333	0.9781695052173967	218.0	4.263263428418519	155.0	0.35738732237974036
1206	Feb25-FISH2-3L1-rep2-cp190-100x_Position010_9_cmle.ics	144	1	0	0.6497999999999999	0.5158750220536572	1.0	0.326664595128368	1.684556479645817	0.5785477804163561	0.6757899845729837	0.5698982510270233	0.46360784177774694	0.7215429244669505	1.0207664590148027	104.0	1.9028669402303426	57.0	0.13142630564932387
1207	Feb25-FISH2-3L1-rep2-cp190-100x_Position010_9_cmle.ics	145	1	0	1.2995999999999999	1.693476355552663	1.0	0.28397891367137323	2.412527214263776	0.9190204904380803	0.9575970071490191	0.9176111856097166	0.8655694018568659	0.38809627014333975	0.9818999089858975	176.0	3.324659778293215	117.0	0.26976978528019113
1208	Feb25-FISH2-3L1-rep2-cp190-100x_Position010_9_cmle.ics	146	1	0	1.2995999999999999	0.0	1.0	0.2398035208677075	2.5540367381823708	0.2106322846212929	0.3585953870590078	0.2106322846212929	0.027785027702999978	0.9182641756029877	0.9786883524481489	154.0	2.90322599379646	88.0	0.20290377012527194
1209	Feb25-FISH2-3L1-rep2-cp190-100x_Position010_9_cmle.ics	149	1	0	1.5162	2.1432506606066304	1.0	0.2882878852715724	2.610633448998671	0.9684065112607494	0.9927549665705845	0.9665287229843678	0.9113791577461756	0.41952746418914394	0.9799935938797869	222.0	4.259033256878297	167.0	0.3850560183059138
1210	Feb25-FISH2-3L1-rep2-cp190-100x_Position010_9_cmle.ics	150	1	0	1.083	0.3777847188762272	1.0	0.30231754564522684	2.412700003589618	0.48618648248643315	0.6182597434632462	0.48767883571780957	0.3399296990626542	0.7896520109283682	1.002618478104421	136.0	2.594588281961582	82.0	0.18906942216218525
1211	Feb25-FISH2-3L1-rep2-cp190-100x_Position010_9_cmle.ics	152	1	0	1.5162	0.0	1.0	0.23846533157715108	2.807910959195896	0.1619512889226172	0.33330961810578574	0.1619512889226172	0.028126259871463468	0.9296035809568755	0.9486714213948341	196.0	3.795019146240921	126.0	0.2905213072248212
1212	Feb25-FISH2-3L1-rep2-cp190-100x_Position010_9_cmle.ics	153	1	0	1.083	0.9342894015681998	1.0	0.2592474800986408	1.7181991331009594	0.7475133679841454	0.8224815839658977	0.7454287103167184	0.6181570878360693	0.6080812442648567	0.9823689840677896	172.0	3.188458456790918	108.0	0.24901826333556107
1213	Feb25-FISH2-3L1-rep2-cp190-100x_Position010_9_cmle.ics	154	1	0	1.083	0.7817319754002556	1.0	0.29678254433846746	2.4067931476850495	0.5463694181272227	0.6258149046407251	0.5463694181272227	0.45588264576687654	0.7447716800732298	1.0073910077496429	116.0	2.1944446605351353	64.0	0.14756637827292504
1214	Feb25-FISH2-3L1-rep2-cp190-100x_Position010_9_cmle.ics	154	2	0	1.7328	0.1459114905355603	1.0	0.30088433503742873	2.8180803541943273	0.2949228006037363	0.46135251271390626	0.2949228006037363	0.12587464108353943	0.8914226838144598	0.9963849682633197	236.0	4.525090642572559	187.0	0.4311705115162029
1215	Feb25-FISH2-3L1-rep2-cp190-100x_Position010_9_cmle.ics	155	1	0	1.2995999999999999	0.2918229810711206	1.0	0.279006506526528	2.206013097300976	0.43053975034576936	0.5769752621719568	0.40548679073513194	0.2344447556854987	0.836846201824057	0.9813832683589385	174.0	3.2799643663824867	114.0	0.26285261129864773
1216	Feb25-FISH2-3L1-rep2-cp190-100x_Position010_9_cmle.ics	157	1	0	0.8664	0.8058225447605828	1.0	0.32238678937204435	2.2286450430189473	0.7455774021830696	0.8209273564784113	0.7443765346907318	0.6444804903840984	0.5839967767367605	1.0076332288959262	102.0	1.904982026000454	55.0	0.12681485632829495
1217	Feb25-FISH2-3L1-rep2-cp190-100x_Position011_10_cmle.ics	2	1	0	1.5162	1.0194453211488863	1.0	0.3062396383479829	3.133367274065447	0.7464096349038024	0.8325594606877745	0.7417361005908196	0.6184971973943342	0.6183983667430394	0.9855579323351311	186.0	3.594947335527698	132.0	0.30435565518790797
1218	Feb25-FISH2-3L1-rep2-cp190-100x_Position011_10_cmle.ics	3	1	0	0.8664	0.6639153385791856	1.0	0.29902260141635756	2.3010642209208467	0.5187821411291731	0.6157030770688786	0.5172957308100936	0.4113441039888669	0.745037481125205	1.0069195125136432	124.0	2.32641581049721	71.0	0.16370645089652625
1219	Feb25-FISH2-3L1-rep2-cp190-100x_Position011_10_cmle.ics	3	2	0	1.083	2.8158	1.0	0.32773404843004633	2.075458995804505	0.9956804317573061	0.9997057107086387	0.9922686711591506	0.9712968181840854	0.22129179239797303	1.0005192121061925	180.0	3.343834855593413	130.0	0.29974420586687905
1220	Feb25-FISH2-3L1-rep2-cp190-100x_Position011_10_cmle.ics	4	1	0	1.5162	0.9378659497950863	1.0	0.3408362032637087	2.7173321038263407	0.7113646301228287	0.7952180307667845	0.7102993202687125	0.5859999204992646	0.644402126118386	1.000115166430366	174.0	3.3501801129037463	126.0	0.2905213072248212
1221	Feb25-FISH2-3L1-rep2-cp190-100x_Position011_10_cmle.ics	5	1	0	1.2995999999999999	0.0	1.0	0.28380753372595546	2.281036817456173	0.16981299299831604	0.3719844013117079	0.16981299299831604	0.03167597270229549	0.9331170110620122	0.9874805792419602	172.0	3.235268954471758	113.0	0.2605468866381333
1222	Feb25-FISH2-3L1-rep2-cp190-100x_Position011_10_cmle.ics	6	1	0	1.5162	0.10317500441073144	1.0	0.2613102454790766	2.4151665470128134	0.28370095790362243	0.4375013762983081	0.28370095790362243	0.06965904503248065	0.8862460590654561	0.9855067369828826	202.0	3.835484386611427	138.0	0.3181900031509946
1223	Feb25-FISH2-3L1-rep2-cp190-100x_Position011_10_cmle.ics	7	1	0	1.083	0.0	1.0	0.1854662183006209	1.3192820927107047	0.16217839383092705	0.3234158919291165	0.16217839383092705	0.03006862533131541	0.9310366521187772	0.8802433552656548	212.0	3.9419352019629708	125.0	0.28821558256430674
1224	Feb25-FISH2-3L1-rep2-cp190-100x_Position011_10_cmle.ics	8	1	0	1.083	0.0	1.0	0.271362653552723	2.1019459236882136	0.17534784159828756	0.3563741229634915	0.1712054544733817	0.03227197050778927	0.9232715770452747	0.9727184288956147	162.0	3.035197143758535	101.0	0.23287819071195984
1225	Feb25-FISH2-3L1-rep2-cp190-100x_Position011_10_cmle.ics	9	1	0	1.083	1.1321417835580119	1.0	0.3561756252046852	2.5104255841775163	0.7731655662140277	0.8547319463477431	0.7728333540965907	0.6778829782816328	0.5670246948625949	0.9962883812094422	146.0	2.7946600926748055	99.0	0.22826674139093092
1226	Feb25-FISH2-3L1-rep2-cp190-100x_Position011_10_cmle.ics	10	1	0	1.2995999999999999	2.3918076883891235	1.0	0.3148411370427036	2.4386457931860543	0.9187202117339407	0.9583451959171623	0.9184829600573622	0.8779564195031423	0.4071799213342549	1.000847843468245	198.0	3.76949881163039	147.0	0.33894152509562475
1227	Feb25-FISH2-3L1-rep2-cp190-100x_Position011_10_cmle.ics	10	2	0	1.2995999999999999	1.3412750573395087	1.0	0.27462088780918464	2.7139595513884474	0.7038571850352187	0.7884268632165	0.7038571850352187	0.6234143679615336	0.6176037570808525	0.9688233140681765	186.0	3.571542086687278	125.0	0.28821558256430674
1228	Feb25-FISH2-3L1-rep2-cp190-100x_Position011_10_cmle.ics	10	3	0	0.8664	1.401081809291592	1.0	0.30589812765231944	2.082122480332917	0.704969631785398	0.7842775950061158	0.7239102239655827	0.6361626913830191	0.5418338639422337	1.0098770072953196	110.0	2.0369531759625294	60.0	0.13834347963086724
1229	Feb25-FISH2-3L1-rep2-cp190-100x_Position011_10_cmle.ics	11	1	0	1.083	1.4426656410597387	1.0	0.2898016182361211	2.3464471708474948	0.9307360759387526	0.9688228487094772	0.9296459657537692	0.8732621128012478	0.393103772616692	0.9936934547778846	112.0	2.128459085554098	60.0	0.13834347963086724
1230	Feb25-FISH2-3L1-rep2-cp190-100x_Position011_10_cmle.ics	12	1	0	1.7328	1.5510604201464577	1.0	0.30012027042815487	2.6123617074457948	0.8092092833445432	0.8762233323005071	0.8052492763918593	0.71545951950908	0.654088810390683	0.9876106587564205	298.0	5.700001172241379	265.0	0.6110170350363303
1231	Feb25-FISH2-3L1-rep2-cp190-100x_Position011_10_cmle.ics	13	1	0	1.7328	1.5627088357751586	1.0	0.2930699244427287	2.7140781533243667	0.806440692475612	0.8703553820950928	0.8059932059877584	0.714807133323735	0.5663886130472369	0.9911569907718447	292.0	5.58932018534961	254.0	0.5856540637706713
1232	Feb25-FISH2-3L1-rep2-cp190-100x_Position011_10_cmle.ics	14	1	0	1.2995999999999999	0.20635000882146287	1.0	0.3211068079082337	3.155688897635536	0.3955644813330091	0.5597312329863263	0.3955644813330091	0.19600144346557255	0.8017183452517592	0.9946847944063738	146.0	2.8648758391960647	94.0	0.2167381180883587
1233	Feb25-FISH2-3L1-rep2-cp190-100x_Position011_10_cmle.ics	15	1	0	1.7328	1.6776879206634818	1.0	0.2802999158446527	2.2649952609483943	0.8121252956881156	0.8834074138474413	0.8119985075221607	0.7421001916312565	0.5800253891817576	0.9866053503841523	314.0	5.893727725644269	277.0	0.6386857309625038
1234	Feb25-FISH2-3L1-rep2-cp190-100x_Position011_10_cmle.ics	16	1	0	1.5162	1.4430823792346341	1.0	0.30872961252852577	2.424875423082409	0.8488994432646502	0.9073889399070194	0.8478878493944786	0.7708955116799633	0.4752222947390455	1.0024438299120595	192.0	3.658817824738624	139.0	0.32049572781150915
1235	Feb25-FISH2-3L1-rep2-cp190-100x_Position011_10_cmle.ics	17	1	0	1.2995999999999999	0.9018655279647406	1.0	0.277819020713718	2.3228830799506146	0.6841149661864158	0.7820567480152896	0.6799029697147898	0.5653190238165245	0.6307834203179932	0.9829339230604072	196.0	3.748208648560081	136.0	0.31357855382996574
1236	Feb25-FISH2-3L1-rep2-cp190-100x_Position011_10_cmle.ics	18	1	0	1.083	0.0	1.0	0.31944107948200384	2.9441192333645327	0.23969573373259676	0.40596657889755106	0.20512158603954772	0.038084912316932555	0.9106128320964477	1.021669190044846	106.0	2.0411833475027517	58.0	0.13373203030983835
1237	Feb25-FISH2-3L1-rep2-cp190-100x_Position011_10_cmle.ics	19	1	0	1.083	1.1535316172061805	1.0	0.31512099044568787	2.193341240142415	0.7840419875478106	0.8533137231360307	0.7782875666775294	0.6881464075605029	0.5213413387002119	1.0019157183962557	170.0	3.1671682937206094	117.0	0.26976978528019113
1238	Feb25-FISH2-3L1-rep2-cp190-100x_Position011_10_cmle.ics	20	1	0	1.5162	1.0542408233015097	1.0	0.28877185231211383	2.629956175986607	0.7531836615243113	0.8401061917304236	0.7477152054851791	0.6502153100045989	0.5832123707931937	0.98458350017959	178.0	3.392760439044363	120.0	0.2766869592617345
1239	Feb25-FISH2-3L1-rep2-cp190-100x_Position011_10_cmle.ics	21	1	0	0.8664	2.324680235742603	1.0	0.32492328374130336	2.5236346194517565	0.9686765165622324	0.9837537888570225	0.9682551548843974	0.9432724850824373	0.2940333309259553	0.9814698385994464	98.0	1.8624016998598363	52.0	0.1198976823467516
1240	Feb25-FISH2-3L1-rep2-cp190-100x_Position011_10_cmle.ics	21	2	0	1.083	0.928575039696583	1.0	0.31530322262928967	2.819708966448214	0.6488969838659254	0.723393048891547	0.6464843484525152	0.5704149732911066	0.6631892430272425	1.0096633035807512	104.0	2.0198931844324433	56.0	0.12912058098880944
1241	Feb25-FISH2-3L1-rep2-cp190-100x_Position011_10_cmle.ics	22	1	0	1.7328	1.6969576503351196	1.0	0.29779513306592903	2.4711340268103967	0.822926368537734	0.8951574818643334	0.8210308142356784	0.7211387099736327	0.5774132984632124	0.9913753946538025	282.0	5.389248374636386	243.0	0.5602910925050123
1242	Feb25-FISH2-3L1-rep2-cp190-100x_Position011_10_cmle.ics	22	2	0	0.8664	2.247768782941338	1.0	0.31950628410532356	2.416918332769826	0.8776285238288886	0.9078934423003765	0.8766938647007123	0.8368970628746836	0.48176295517361706	1.01132500696433	112.0	2.105053836713678	63.0	0.1452606536124106
1243	Feb25-FISH2-3L1-rep2-cp190-100x_Position011_10_cmle.ics	24	1	0	1.7328	1.3477239015757756	1.0	0.24560664177036867	2.7432658105890786	0.7742469853462743	0.8611010190135119	0.7726855936748499	0.6594176571339596	0.6304579420200103	0.9827418341837686	248.0	4.769857865196514	182.0	0.41964188821363063
1244	Feb25-FISH2-3L1-rep2-cp190-100x_Position011_10_cmle.ics	24	2	0	1.083	1.3389208086236206	1.0	0.2771993517873347	2.635566203069136	0.7220074047161814	0.788825020328368	0.7220074047161814	0.6557845019982353	0.6119555844199236	0.9497587271581471	102.0	1.9517925236812943	51.0	0.11759195768623716
1245	Feb25-FISH2-3L1-rep2-cp190-100x_Position011_10_cmle.ics	25	1	0	1.7328	3.111384635385792	1.0	0.2992349829115049	1.8548140083599938	0.9924598848463997	0.9991958315888958	0.991900283117023	0.9732303113458214	0.21632657153740228	0.9901665705856424	280.0	5.204121469683139	241.0	0.5556796431839834
1246	Feb25-FISH2-3L1-rep2-cp190-100x_Position011_10_cmle.ics	26	1	0	1.2995999999999999	0.20635000882146287	1.0	0.3016172195643787	2.54759937135838	0.3605018786083025	0.5062543910559917	0.3559580902342915	0.1808313223569661	0.8557822382232757	0.9880248404154663	186.0	3.548136837846858	131.0	0.3020499305273935
1247	Feb25-FISH2-3L1-rep2-cp190-100x_Position011_10_cmle.ics	27	1	0	1.5162	1.074245800390238	1.0	0.27914531831119865	2.665172050254309	0.7769141531322505	0.8571434945564876	0.7732375513117973	0.6759994645725504	0.5627792102125188	0.9989134365945849	176.0	3.394875524814475	116.0	0.2674640606196767
1248	Feb25-FISH2-3L1-rep2-cp190-100x_Position011_10_cmle.ics	28	1	0	1.2995999999999999	0.20635000882146287	1.0	0.270147343717604	1.876329649567273	0.34664700065367143	0.4955541960679148	0.34217186531015875	0.19812530378961835	0.8703519540981408	0.9780255714701387	182.0	3.4119355163445615	120.0	0.2766869592617345
1249	Feb25-FISH2-3L1-rep2-cp190-100x_Position011_10_cmle.ics	29	1	0	1.083	0.10317500441073144	1.0	0.31544250215413183	2.3775420113662635	0.3411350096979773	0.49373960931005817	0.3401132585203658	0.10146075782765308	0.8398487679533668	1.0004366537690876	168.0	3.1692833794907207	115.0	0.2651583359591622
1250	Feb25-FISH2-3L1-rep2-cp190-100x_Position011_10_cmle.ics	30	1	0	1.083	0.20635000882146287	1.0	0.33472666378143406	2.419977275268344	0.3479015342600846	0.5118578012099604	0.3520074342392232	0.1780614083331753	0.8647240817912543	1.0074735658968317	156.0	2.9479214057071887	106.0	0.24440681401453213
1251	Feb25-FISH2-3L1-rep2-cp190-100x_Position011_10_cmle.ics	31	1	0	1.7328	0.0	1.0	0.19504400757008683	2.6062925284397718	0.05698124571416132	0.18915378949774506	0.05698124571416132	0.020657288919043455	0.9787008117763569	0.9148456271440191	204.0	3.9269902962029954	121.0	0.27899268392224896
1252	Feb25-FISH2-3L1-rep2-cp190-100x_Position011_10_cmle.ics	31	2	0	1.5162	1.3625635475001732	1.0	0.2815050773259216	2.691057022481771	0.7402954099348008	0.8101314505273622	0.7384051056357192	0.6363740262755926	0.601358056138224	0.986161799782131	212.0	4.058961446165071	154.0	0.3550815977192259
1253	Feb25-FISH2-3L1-rep2-cp190-100x_Position011_10_cmle.ics	33	1	0	1.2995999999999999	1.9313502455959253	1.0	0.3044184873559055	2.9272550809463618	0.9540227687660705	0.9751522219142205	0.9520727988758997	0.912552453234178	0.2768001639715409	0.9948039872393911	160.0	3.0841227272094858	105.0	0.24210108935401767
1254	Feb25-FISH2-3L1-rep2-cp190-100x_Position011_10_cmle.ics	35	1	0	1.7328	0.622541700711641	1.0	0.2784473696035449	2.6834510572262897	0.5405142203429101	0.6774519954819277	0.5371582483781279	0.36107289735866543	0.7550170833322969	0.9950045791816499	304.0	5.810682159133142	263.0	0.6064055857153013
1255	Feb25-FISH2-3L1-rep2-cp190-100x_Position011_10_cmle.ics	36	1	0	1.5162	1.5233606843632503	1.0	0.30873138643558196	2.636697285226624	0.8448037442825231	0.9055652324220828	0.8456081799808531	0.7786704871822147	0.47122158853418344	1.0007464216918347	202.0	3.8822948842922673	150.0	0.3458586990771681
1256	Feb25-FISH2-3L1-rep2-cp190-100x_Position011_10_cmle.ics	37	1	0	1.2995999999999999	1.7941989459020498	1.0	0.3045614175595653	2.4815816682019394	0.9437016450086382	0.9754704048674229	0.9426688199504244	0.8921636746037708	0.32212927654085505	0.9932840773706453	162.0	3.0586023925989547	107.0	0.2467125386750466
1257	Feb25-FISH2-3L1-rep2-cp190-100x_Position011_10_cmle.ics	38	1	0	1.9493999999999998	0.0	1.0	0.18463938125680668	2.590038446636001	0.10727158752546623	0.23634944888470982	0.0775544585488168	0.02712153267512929	0.9578853949112698	0.9126463901783969	244.0	4.8208985344175765	154.0	0.3550815977192259
1258	Feb25-FISH2-3L1-rep2-cp190-100x_Position011_10_cmle.ics	39	1	0	1.083	0.0	1.0	0.2916962314675708	2.711517576766558	0.2069885950012133	0.3987416369119839	0.2069885950012133	0.038678198772835994	0.9139339736292384	0.9989690135112765	108.0	2.0858787594134807	57.0	0.13142630564932387
1259	Feb25-FISH2-3L1-rep2-cp190-100x_Position011_10_cmle.ics	40	1	0	1.2995999999999999	0.23070632344123612	1.0	0.30443970331245684	2.8131009637760918	0.41254174592182885	0.5700586415153879	0.40196172961790977	0.2176660852186566	0.8231133504335238	0.9952886064596693	170.0	3.3075997867631286	115.0	0.2651583359591622
1260	Feb25-FISH2-3L1-rep2-cp190-100x_Position011_10_cmle.ics	41	1	0	1.2995999999999999	0.7748934119142009	1.0	0.26546457922833755	2.3484881626079175	0.6410130732762628	0.7377865853143248	0.6380299662815951	0.5190225887960248	0.6970542426719637	0.9856707155701085	180.0	3.390645353274252	117.0	0.26976978528019113
1261	Feb25-FISH2-3L1-rep2-cp190-100x_Position011_10_cmle.ics	42	1	0	1.083	1.8827671526788523	1.0	0.2836736067019555	1.983566660857665	0.9400479425326718	0.9686621484944292	0.9400479425326718	0.8906878399579508	0.2999814757355135	0.9765954110210487	184.0	3.48003617709571	125.0	0.28821558256430674
1262	Feb25-FISH2-3L1-rep2-cp190-100x_Position011_10_cmle.ics	43	1	0	1.083	1.2611313899024936	1.0	0.25219289448827525	2.695657792270003	0.9115729806329712	0.9500236183278223	0.9082853094000944	0.8554274917335852	0.4361916865214631	0.9865010095276308	108.0	2.06247351057306	53.0	0.12220340700726606
1263	Feb25-FISH2-3L1-rep2-cp190-100x_Position011_10_cmle.ics	44	1	0	1.2995999999999999	0.8595614345612763	1.0	0.3408362032637087	2.796417136582531	0.6807645708455554	0.7772246843514857	0.6734233516133147	0.5587177974748119	0.6574629977082652	1.0065661889201492	174.0	3.326774864063326	126.0	0.2905213072248212
1264	Feb25-FISH2-3L1-rep2-cp190-100x_Position011_10_cmle.ics	45	1	0	1.5162	0.4883922886704704	1.0	0.277819020713718	2.7124275602245778	0.5111329261198371	0.643390052356021	0.5105802792321117	0.34442990110529376	0.7622106643113737	0.9914751406750026	196.0	3.748208648560081	136.0	0.31357855382996574
1265	Feb25-FISH2-3L1-rep2-cp190-100x_Position011_10_cmle.ics	47	1	0	1.083	0.0	1.0	0.23458213361577784	2.1913701289157195	0.11558904312968599	0.22409620666617178	0.08047657931853612	0.029244302575903793	0.9604462809331887	0.9536491669063412	148.0	2.8393555045855337	82.0	0.18906942216218525
1266	Feb25-FISH2-3L1-rep2-cp190-100x_Position011_10_cmle.ics	47	2	0	0.8664	2.9920751279112117	1.0	0.2664353631173921	2.4569776015848146	0.999599138890951	0.9999814416153218	0.9992873580283572	0.9963699799569445	0.16560098464830142	0.944294323316578	102.0	1.904982026000454	50.0	0.11528623302572269
1267	Feb25-FISH2-3L1-rep2-cp190-100x_Position011_10_cmle.ics	48	1	0	1.5162	0.6158520176412351	1.0	0.26155533140608933	3.0543185458574884	0.6723448819200246	0.7765896120366634	0.6659364731653888	0.4528544801214427	0.7048762009383619	0.9488380536363696	164.0	3.1969187998713626	101.0	0.23287819071195984
1268	Feb25-FISH2-3L1-rep2-cp190-100x_Position011_10_cmle.ics	49	1	0	0.8664	0.10317500441073144	1.0	0.3058151952710448	2.4908760566911465	0.2961053060116705	0.4747688191846151	0.2961053060116705	0.09731888412849195	0.8607833785266089	0.9723548010178794	100.0	1.8602866140897247	52.0	0.1198976823467516
1269	Feb25-FISH2-3L1-rep2-cp190-100x_Position011_10_cmle.ics	50	1	0	1.2995999999999999	1.2269033092775323	1.0	0.29916811979196134	2.1923923319793004	0.7991874586769669	0.8684579114034172	0.7974910394265233	0.7207867905487699	0.5381559729579308	0.9882055756383217	170.0	3.190573542561029	114.0	0.26285261129864773
1270	Feb25-FISH2-3L1-rep2-cp190-100x_Position011_10_cmle.ics	51	1	0	1.9493999999999998	1.2653448004921624	1.0	0.2976345576010148	2.8986747150463357	0.7487564310281117	0.831743341576419	0.7311688127114068	0.6317170489752991	0.6648375490656219	0.9916640344610431	310.0	5.99157889254617	280.0	0.6456029049440472
1271	Feb25-FISH2-3L1-rep2-cp190-100x_Position011_10_cmle.ics	53	1	0	1.5162	1.142012784441589	1.0	0.2888820830887166	2.7777639389129822	0.8453791115545664	0.9277551786186371	0.84461159294224	0.6963739009559871	0.5536650569961643	1.006026899652272	174.0	3.3501801129037463	116.0	0.2674640606196767
1272	Feb25-FISH2-3L1-rep2-cp190-100x_Position011_10_cmle.ics	54	1	0	1.2995999999999999	0.23070632344123612	1.0	0.3091484836859036	2.6032165262260305	0.38735555740294286	0.5437151882949539	0.37830243578019784	0.17175160029927675	0.8521315693933721	1.001724886630261	174.0	3.326774864063326	120.0	0.2766869592617345
1273	Feb25-FISH2-3L1-rep2-cp190-100x_Position011_10_cmle.ics	55	1	0	1.083	0.0	1.0	0.28758054650375425	2.206430703459558	0.23875586667727308	0.39127356614430037	0.23875586667727308	0.03823084877893564	0.9165104200124801	1.0006098998122495	116.0	2.1944446605351353	63.0	0.1452606536124106
1274	Feb25-FISH2-3L1-rep2-cp190-100x_Position011_10_cmle.ics	56	1	0	1.5162	2.8116447771699358	1.0	0.31813563807742123	2.6670716642847383	0.9647317160611855	0.9853982433078394	0.9631893821701721	0.9388388055688337	0.3227628897676092	1.0035217592677894	230.0	4.391004406840373	185.0	0.426559062195174
1275	Feb25-FISH2-3L1-rep2-cp190-100x_Position011_10_cmle.ics	56	2	0	1.2995999999999999	0.0	1.0	0.3546324735825594	2.552779571126959	0.1486428955544933	0.2758630347753346	0.14585698494263863	0.02046673338910134	0.9436101904628749	0.9894759505436836	130.0	2.4839072950698164	83.0	0.1913751468226997
1276	Feb25-FISH2-3L1-rep2-cp190-100x_Position011_10_cmle.ics	57	1	0	1.7328	0.7748934119142009	1.0	0.27201385353266244	2.830971929993502	0.5284188312072166	0.6487946750529067	0.5277804050459313	0.3877419221356537	0.7873471851545871	0.9825031763419544	272.0	5.25939231044442	220.0	0.5072594253131798
1277	Feb25-FISH2-3L1-rep2-cp190-100x_Position011_10_cmle.ics	57	2	0	1.2995999999999999	0.0	1.0	0.261217473189161	2.5100360446762533	0.10299942068737217	0.2411300143054751	0.11799061277088777	0.018665098187579065	0.9535842918721652	0.9541277673162535	182.0	3.482151262865821	118.0	0.27207550994070556
1278	Feb25-FISH2-3L1-rep2-cp190-100x_Position011_10_cmle.ics	58	1	0	1.9493999999999998	1.5220639102977542	1.0	0.29926770438860245	2.414672476705767	0.7870164250045124	0.8655265427270722	0.7831090521361865	0.6749493612498245	0.6030023953989532	0.9853085536516926	324.0	6.117204785197915	300.0	0.6917173981543362
1279	Feb25-FISH2-3L1-rep2-cp190-100x_Position011_10_cmle.ics	59	1	0	1.083	1.1237506284984224	1.0	0.29778726282751644	2.548996100535494	0.8401262714836899	0.899853852449433	0.832678592306793	0.7184379749795393	0.5778728708651606	0.9881842136225948	140.0	2.6605738569426194	85.0	0.19598659614372857
1280	Feb25-FISH2-3L1-rep2-cp190-100x_Position011_10_cmle.ics	60	1	0	1.5162	1.7660715981523099	1.0	0.30320786969800045	2.293719331324232	0.8481822002112944	0.898407829676264	0.8463284646592386	0.7681809434414286	0.5304189574642206	0.9813646175596675	278.0	5.18283130661283	240.0	0.553373918523469
1281	Feb25-FISH2-3L1-rep2-cp190-100x_Position011_10_cmle.ics	61	1	0	1.2995999999999999	1.0653987500596882	1.0	0.31605329740808763	2.8153833999293525	0.7651072567529505	0.8523527434287635	0.7640260578032582	0.6550566493735406	0.5808528398911128	1.0014194874951123	162.0	3.1054128902797946	109.0	0.25132398799607547
1282	Feb25-FISH2-3L1-rep2-cp190-100x_Position011_10_cmle.ics	62	1	0	1.2995999999999999	2.2501354588336984	1.0	0.257727098576907	1.9620117242656556	0.9773595362561974	0.9948398016806219	0.9769625979239376	0.9450614879944877	0.23051169699319116	0.9718141149225494	198.0	3.652472567428291	133.0	0.3066613798484224
1283	Feb25-FISH2-3L1-rep2-cp190-100x_Position011_10_cmle.ics	63	1	0	0.8664	0.20635000882146287	1.0	0.2827433388230814	2.5217076721435916	0.36117921543815246	0.5080769534957292	0.3659047769693135	0.22582845618475167	0.8108240828854986	0.9820788581533071	100.0	1.907097111770565	50.0	0.11528623302572269
1284	Feb25-FISH2-3L1-rep2-cp190-100x_Position011_10_cmle.ics	64	1	0	1.2995999999999999	0.20635000882146287	1.0	0.26857729584194817	2.4509507548563274	0.3876229997018189	0.5568594076135573	0.38050392605108835	0.21975946724977635	0.8273232128382806	0.9876750051722452	138.0	2.6158784450318904	79.0	0.18215224818064185
1285	Feb25-FISH2-3L1-rep2-cp190-100x_Position011_10_cmle.ics	66	1	0	1.5162	0.8421824239572849	1.0	0.2839228261629219	2.873215099603225	0.723593862863011	0.8295621676660255	0.7170755480519029	0.5642911223859295	0.6263824252799798	1.0000861242526302	174.0	3.373585361744166	115.0	0.2651583359591622
1286	Feb25-FISH2-3L1-rep2-cp190-100x_Position011_10_cmle.ics	67	1	0	1.083	0.9590684260691023	1.0	0.2667389988896994	2.554633388671162	0.826606080194688	0.8846987470768295	0.8254843432134913	0.7392341768541932	0.49736698505624327	0.9632274314457708	106.0	2.017778098662332	53.0	0.12220340700726606
1287	Feb25-FISH2-3L1-rep2-cp190-100x_Position011_10_cmle.ics	68	1	0	1.5162	0.10317500441073144	1.0	0.25379092104500106	3.1002205915761283	0.286499739405551	0.4509164849846213	0.2864263325185169	0.09779632525123508	0.8674618334074832	0.984677810483757	202.0	3.9291053819731068	136.0	0.31357855382996574
1288	Feb25-FISH2-3L1-rep2-cp190-100x_Position011_10_cmle.ics	69	1	0	1.2995999999999999	0.5963412819178956	1.0	0.2974533358211097	2.436352271104291	0.581371810563977	0.69137008442394	0.5783589115902458	0.43041301823431566	0.7236846737581946	0.9927183049465406	184.0	3.5034414259361295	128.0	0.2951327565458501
1289	Feb25-FISH2-3L1-rep2-cp190-100x_Position011_10_cmle.ics	70	1	0	1.5162	0.5595020986366908	1.0	0.2937876203123271	2.7037278272635596	0.5562378980396591	0.6792927508374204	0.5553333427557842	0.3903650728591014	0.7633440369922438	0.9994196701094115	198.0	3.81630930931123	142.0	0.3274129017930525
1290	Feb25-FISH2-3L1-rep2-cp190-100x_Position011_10_cmle.ics	71	1	0	1.5162	0.23070632344123612	1.0	0.18369208745479676	3.9429042871260953	0.3674115146112325	0.503291568295144	0.35914340853652565	0.22300865016310897	0.8337054480071948	0.8122748493167493	126.0	2.464732217769618	57.0	0.13142630564932387
1291	Feb25-FISH2-3L1-rep2-cp190-100x_Position011_10_cmle.ics	72	1	0	1.5162	0.0	1.0	0.2858757723144158	2.568251690775303	0.14982960554663324	0.3222805436954052	0.14982960554663324	0.02749813937091151	0.9289231129453858	0.9563273067298954	210.0	3.990860785413922	153.0	0.35277587305871144
1292	Feb25-FISH2-3L1-rep2-cp190-100x_Position011_10_cmle.ics	73	1	0	1.5162	0.8254000352858515	1.0	0.24889000910501527	2.4296854309968525	0.6671417194114935	0.7605273085467578	0.6592111330007964	0.5565284822064803	0.6642821180241094	0.979221428150031	186.0	3.5247315890064383	119.0	0.27438123460122005
1293	Feb25-FISH2-3L1-rep2-cp190-100x_Position011_10_cmle.ics	74	1	0	1.7328	2.786503126319254	1.0	0.29423920551536176	2.7964806546907086	0.9630723883831817	0.9841404421326397	0.9622123970524491	0.9370715214564369	0.28400166137818356	0.99338865189353	224.0	4.303728668789025	171.0	0.3942789169479716
1294	Feb25-FISH2-3L1-rep2-cp190-100x_Position011_10_cmle.ics	74	2	0	1.2995999999999999	1.8725829911983063	1.0	0.2888539991204763	2.373543734105788	0.8437936714347638	0.8887646293888166	0.8437936714347638	0.7886536627654963	0.4691246468730875	0.992072521675279	176.0	3.348065027133635	118.0	0.27207550994070556
1295	Feb25-FISH2-3L1-rep2-cp190-100x_Position011_10_cmle.ics	75	1	0	1.5162	1.3742323914031862	1.0	0.27015406696471006	2.818088219861003	0.8464086321245957	0.9030569497842752	0.8447642687672756	0.7622211433806545	0.5212288274174556	0.9913837322527965	190.0	3.6843381593491547	128.0	0.2951327565458501
1296	Feb25-FISH2-3L1-rep2-cp190-100x_Position011_10_cmle.ics	77	1	0	1.2995999999999999	1.403331779731213	1.0	0.2836736067019555	2.3364809756554408	0.8417911408186739	0.8986269636350475	0.8391930696653073	0.7582386203679126	0.5007473942923963	0.9928185450450953	184.0	3.4566309282552896	125.0	0.28821558256430674
1297	Feb25-FISH2-3L1-rep2-cp190-100x_Position011_10_cmle.ics	78	1	0	1.2995999999999999	0.0	1.0	0.18325824138071842	1.7038867518388272	0.15146429209694087	0.24004444548046963	0.07955119388952346	0.028586524938421252	0.9500617355112833	0.8834085079468285	162.0	2.988386646077694	83.0	0.1913751468226997
1298	Feb25-FISH2-3L1-rep2-cp190-100x_Position011_10_cmle.ics	79	1	0	1.2995999999999999	0.0	1.0	0.2839262842049886	2.2795937921083738	0.21695503158937937	0.36852624189618866	0.19136144031052565	0.03027212288887971	0.906443157490724	0.9927625405762248	180.0	3.4140506021146724	121.0	0.27899268392224896
1299	Feb25-FISH2-3L1-rep2-cp190-100x_Position011_10_cmle.ics	80	1	0	1.9493999999999998	1.2995999999999999	1.0	0.30025116500217025	2.534898757951122	0.7923674556675903	0.877868174126424	0.787694385316266	0.6813439503295853	0.5803256227451276	0.9945823059617351	282.0	5.389248374636386	244.0	0.5625968171655268
1300	Feb25-FISH2-3L1-rep2-cp190-100x_Position011_10_cmle.ics	81	1	0	1.083	0.41270001764292574	1.0	0.2826828280317748	2.4149629453667876	0.499909526394484	0.6453625134519966	0.49678580611982515	0.33467139034122834	0.7742820696696329	0.9898893048652431	164.0	3.0798925556692636	105.0	0.24210108935401767
1301	Feb25-FISH2-3L1-rep2-cp190-100x_Position011_10_cmle.ics	82	1	0	1.2995999999999999	0.7252201245704302	1.0	0.27903239775095134	2.0382277079617346	0.6280465361903695	0.7368296820240362	0.6253020531613565	0.48950215237881867	0.6791114530831068	0.9806214968265696	186.0	3.5013263401660186	126.0	0.2905213072248212
1302	Feb25-FISH2-3L1-rep2-cp190-100x_Position011_10_cmle.ics	83	1	0	1.7328	0.1459114905355603	1.0	0.32082999924994715	2.6035337567989902	0.29998337050097434	0.47152518089910156	0.29998337050097434	0.1261283541486336	0.8709677134761129	0.9890038571757443	244.0	4.657061792534636	203.0	0.4680621060844342
1303	Feb25-FISH2-3L1-rep2-cp190-100x_Position011_10_cmle.ics	84	1	0	1.2995999999999999	0.65253602307166	1.0	0.31155985693518456	2.639024489229769	0.6001455213878145	0.7215448244169571	0.5956190403247424	0.46613181174127827	0.7003846280674412	1.0027457018169508	184.0	3.5268466747765497	131.0	0.3020499305273935
1304	Feb25-FISH2-3L1-rep2-cp190-100x_Position011_10_cmle.ics	85	1	0	1.083	0.10317500441073144	1.0	0.29678254433846746	2.46083716304485	0.3515692940153372	0.4896671673650091	0.3515692940153372	0.12711676812396236	0.8573981377276426	0.9996911701185777	116.0	2.217849909375555	64.0	0.14756637827292504
1305	Feb25-FISH2-3L1-rep2-cp190-100x_Position011_10_cmle.ics	86	1	0	1.2995999999999999	0.0	1.0	0.27002182783076717	2.7759951738591964	0.15986377354037057	0.3366209768516177	0.15986377354037057	0.03037698312342994	0.9446247327024384	0.9531350839816859	180.0	3.3906453532742526	118.0	0.27207550994070556
1306	Feb25-FISH2-3L1-rep2-cp190-100x_Position011_10_cmle.ics	88	1	0	1.5162	0.5097226605744432	1.0	0.27854218601744635	2.964771998059385	0.5452017961826546	0.6641394510851175	0.54008029777855	0.3890966957189761	0.7577849266111012	0.997095984209776	170.0	3.3310050356035483	110.0	0.2536297126565899
1307	Feb25-FISH2-3L1-rep2-cp190-100x_Position011_10_cmle.ics	89	1	0	0.8664	1.449626260897894	1.0	0.34625939790736265	2.6550501966155977	0.9360279251412673	0.9649639703468178	0.9329865731220516	0.8843163006099984	0.3240494825489622	1.0139066649681183	102.0	1.951792523681294	57.0	0.13142630564932387
1308	Feb25-FISH2-3L1-rep2-cp190-100x_Position011_10_cmle.ics	90	1	0	1.083	0.4883922886704704	1.0	0.2824135301216581	2.392208231718987	0.6281403375908422	0.7602857434134832	0.6281403375908422	0.42067780318366516	0.6936426801099304	0.9962164127364683	124.0	2.37322630817805	69.0	0.1590950015754973
1309	Feb25-FISH2-3L1-rep2-cp190-100x_Position011_10_cmle.ics	91	1	0	1.2995999999999999	0.2918229810711206	1.0	0.27258798385801636	2.33162161818526	0.36814644369861205	0.5306935264029546	0.36814644369861205	0.22299248142339992	0.8462906118645269	0.9840759493696065	166.0	3.1245879675799917	105.0	0.24210108935401767
1310	Feb25-FISH2-3L1-rep2-cp190-100x_Position011_10_cmle.ics	92	1	0	1.2995999999999999	1.441430168439709	1.0	0.2929320392162178	2.8469163206586314	0.9193970409989034	0.9658743290301479	0.9153183138695962	0.8167073898070301	0.516220328899193	1.0102360172692824	160.0	3.0841227272094853	103.0	0.23748964003298878
1311	Feb25-FISH2-3L1-rep2-cp190-100x_Position011_10_cmle.ics	93	1	0	1.2995999999999999	0.0	1.0	0.20317031255333534	2.7795552274597233	0.0961120907858591	0.2980290543539545	0.0961120907858591	0.03430261153297105	0.9310558334322173	0.929420983385509	154.0	2.9734417403177194	81.0	0.18676369750167077
1312	Feb25-FISH2-3L1-rep2-cp190-100x_Position011_10_cmle.ics	96	1	0	1.083	0.46141264688247224	1.0	0.32204874392117266	2.5256752073479354	0.5210571594342076	0.6562681311645959	0.5172058499889962	0.36395874597363104	0.7657152059473484	1.0096080409549295	152.0	2.8819358307261513	100.0	0.23057246605144538
1313	Feb25-FISH2-3L1-rep2-cp190-100x_Position011_10_cmle.ics	98	1	0	1.5162	1.2536039404732575	1.0	0.3417514792521177	2.8248280457064334	0.8203065072871388	0.8902854129378676	0.8159757734594733	0.7143992904627973	0.5410683954174755	1.0013355146891174	172.0	3.3054847009930177	124.0	0.28590985790379225
1314	Feb25-FISH2-3L1-rep2-cp190-100x_Position011_10_cmle.ics	99	1	0	1.5162	1.794521628779055	1.0	0.3148158882708861	2.585917764681052	0.9448304286387188	0.9844817180876119	0.9430640602920396	0.8736200247291569	0.4209527188707062	1.003917989053229	188.0	3.5928322497575866	136.0	0.31357855382996574
1315	Feb25-FISH2-3L1-rep2-cp190-100x_Position011_10_cmle.ics	101	1	0	1.7328	0.6190500264643886	1.0	0.2840055858713987	3.163587632563242	0.5659860855428311	0.6867005761828484	0.5607143711000072	0.41076338250412414	0.7719611535981323	0.98785739753287	224.0	4.3739444153102855	168.0	0.3873617429664282
1316	Feb25-FISH2-3L1-rep2-cp190-100x_Position011_10_cmle.ics	103	1	0	1.7328	1.2995999999999999	1.0	0.31109130378320804	2.643033018900082	0.8175346416495393	0.8777763044487171	0.8144517005900683	0.6853121063448916	0.5517867182659605	0.9961187206691051	240.0	4.614481466394017	195.0	0.4496163088003185
1317	Feb25-FISH2-3L1-rep2-cp190-100x_Position011_10_cmle.ics	104	1	0	1.2995999999999999	0.4377344716066809	1.0	0.2595039307669265	2.573447231332808	0.4477024823189071	0.5622915352023798	0.4526359784630766	0.32579513698237217	0.8008660534409299	0.975946273370214	150.0	2.8606456676558425	88.0	0.20290377012527194
1318	Feb25-FISH2-3L1-rep2-cp190-100x_Position011_10_cmle.ics	107	1	0	1.5162	0.9378659497950863	1.0	0.31286152631634245	2.390173779903024	0.7073924144408726	0.8098285510179783	0.7027225463348812	0.5606189890330859	0.6414073658280757	1.0007711298198851	202.0	3.8354843866114274	151.0	0.3481644237376825
[truncated: 9,217 more rows]
