# Supplementary material for: M1BP cooperates with CP190 to activate transcription at TAD borders and promote chromatin insulator activity
Source: Nat Commun. 2021 Jul 7;12:4170. doi: 10.1038/s41467-021-24407-y (PMC8263732; doi:10.1038/s41467-021-24407-y)
Supplement: Supplementary file 6 — Source Data [file 41467_2021_24407_MOESM6_ESM.zip › Source Data_updated_060121/Source Data 8/Figure 8c/Figure 8c-tango-slide2/cp190-rep3-4/nucleus.xls]

	Label	nuc.idx	idx	tag	nbObjects.nucleus	nbObjects.B	nbObjects.C	nbObjects.A	ZThickness	allObjects	compacity	elongation	rad_dist	ratioEllVolume	surface_pix	surface_unit	volume_pix	volume_unit
1	Feb25-FISH2-3L1-rep2-cp190-100x_Position001_0_cmle.ics	1	1	0	1	1	1	1	9.313799999999999	1.0	0.29765765184202475	1.141215806432842	0.0	0.9614150634296541	26986.0	456.8626034052929	227426.0	524.3817366421603
2	Feb25-FISH2-3L1-rep2-cp190-100x_Position001_0_cmle.ics	2	1	0	1	1	1	1	8.4474	1.0	0.3028653295777588	1.3385014683592316	0.0	0.9710186624821247	15252.0	264.10140028344995	97474.0	224.7482055589859
3	Feb25-FISH2-3L1-rep2-cp190-100x_Position001_0_cmle.ics	3	1	0	1	1	2	1	9.313799999999999	2.0	0.299058296695489	1.3614040085576657	0.0	0.9706977055356847	17290.0	300.8222462075883	116908.0	269.5576586114238
4	Feb25-FISH2-3L1-rep2-cp190-100x_Position001_0_cmle.ics	4	1	0	1	1	1	1	9.313799999999999	1.0	0.2907596899143019	1.3692975217840222	0.0	0.9913991023154507	15410.0	269.809025966541	96994.0	223.64145772193893
5	Feb25-FISH2-3L1-rep2-cp190-100x_Position001_0_cmle.ics	5	1	0	1	1	1	1	8.014199999999999	1.0	0.30558031141787034	1.5640655165347395	0.0	0.987631977090796	10886.0	193.77502573260927	59039.0	136.12767823211283
6	Feb25-FISH2-3L1-rep2-cp190-100x_Position001_0_cmle.ics	6	1	0	1	1	1	1	9.313799999999999	1.0	0.3380173197006787	1.39904952478054	0.0	0.9674962884480091	19700.0	343.42229286777047	151162.0	348.5379511326859
7	Feb25-FISH2-3L1-rep2-cp190-100x_Position001_0_cmle.ics	7	1	0	1	1	1	1	9.313799999999999	1.0	0.30223318585225545	1.3723589647091978	0.0	0.9706289649763012	19448.0	337.01829775528716	140203.0	323.269514578108
8	Feb25-FISH2-3L1-rep2-cp190-100x_Position001_0_cmle.ics	8	1	0	1	1	1	1	9.313799999999999	1.0	0.3170858816683086	1.3897442493441379	0.0	0.9653339223696713	18678.0	325.0065294122266	135163.0	311.6486622891151
9	Feb25-FISH2-3L1-rep2-cp190-100x_Position001_0_cmle.ics	9	1	0	1	1	1	0	9.097199999999999	1.0	0.2922147463444799	1.3493201648127753	0.0	0.9684387888154001	16488.0	286.80806258773674	107616.0	248.13286506592348
10	Feb25-FISH2-3L1-rep2-cp190-100x_Position001_0_cmle.ics	10	1	0	1	1	1	0	6.7146	1.0	0.2778038459808774	1.0860048903115187	0.0	0.9833527006611946	11376.0	194.33347116559517	60135.0	138.6547524600367
11	Feb25-FISH2-3L1-rep2-cp190-100x_Position001_0_cmle.ics	11	1	0	1	1	2	2	9.313799999999999	2.0	0.2822928108446431	1.0693913635465777	0.0	0.9516202152881383	27886.0	471.03060555965675	232650.0	536.4268422686877
12	Feb25-FISH2-3L1-rep2-cp190-100x_Position001_0_cmle.ics	12	1	0	1	1	1	1	9.313799999999999	1.0	0.2814256031923951	1.2318602810640211	0.0	0.968819873731649	20470.0	350.58917470086686	146094.0	336.85253855319866
13	Feb25-FISH2-3L1-rep2-cp190-100x_Position001_0_cmle.ics	13	1	0	1	0	1	1	8.014199999999999	1.0	0.28932323747440003	1.209006347052397	0.0	0.9878646591009373	14744.0	254.3403225792908	90550.0	208.7833680095838
14	Feb25-FISH2-3L1-rep2-cp190-100x_Position001_0_cmle.ics	16	1	0	1	1	1	1	9.313799999999999	1.0	0.30182970557762057	1.2955104766375232	0.0	0.9607887192842779	18598.0	320.19943583537884	131025.0	302.10757364390633
15	Feb25-FISH2-3L1-rep2-cp190-100x_Position001_0_cmle.ics	18	1	0	1	1	1	1	7.5809999999999995	1.0	0.3030043555650231	1.2198361019044766	0.0	0.9815452248500501	14264.0	244.08152869752823	88178.0	203.31418911484351
16	Feb25-FISH2-3L1-rep2-cp190-100x_Position001_0_cmle.ics	19	1	0	1	1	1	1	9.313799999999999	1.0	0.30288393748988146	1.3087390185962668	0.0	0.9658236238449103	18450.0	321.26875688714756	129690.0	299.02943122211957
17	Feb25-FISH2-3L1-rep2-cp190-100x_Position001_0_cmle.ics	20	1	0	1	1	1	1	9.313799999999999	1.0	0.2726769232145858	1.0441288481476048	0.0	0.9565022497876927	27466.0	456.5656300600174	223507.0	515.345601697604
18	Feb25-FISH2-3L1-rep2-cp190-100x_Position001_0_cmle.ics	21	1	0	1	1	1	1	9.313799999999999	1.0	0.27943988438587997	1.1807081859491706	0.0	0.9630459631923121	20258.0	347.5834494525146	143322.0	330.4610697942526
19	Feb25-FISH2-3L1-rep2-cp190-100x_Position001_0_cmle.ics	22	1	0	1	1	1	1	7.797599999999999	1.0	0.27839759669466424	1.0278046910415701	0.0	0.9622009928963423	18888.0	314.97764614221313	128791.0	296.956584752317
20	Feb25-FISH2-3L1-rep2-cp190-100x_Position001_0_cmle.ics	23	1	0	1	2	2	1	9.313799999999999	2.0	0.3014034567566146	1.0406520451005317	0.0	0.9488602733397753	28136.0	471.0704880733069	243636.0	561.7575333890995
21	Feb25-FISH2-3L1-rep2-cp190-100x_Position001_0_cmle.ics	24	1	0	1	1	1	1	9.313799999999999	1.0	0.313793082294946	1.373685777378568	0.0	0.9716930531299482	20032.0	347.6586174026569	149342.0	344.3415322505496
22	Feb25-FISH2-3L1-rep2-cp190-100x_Position001_0_cmle.ics	25	1	0	1	2	2	2	9.313799999999999	2.0	0.27786486583404035	1.0750767909107586	0.0	0.9445937772260095	30168.0	502.9761979936908	259723.0	598.8497260027956
23	Feb25-FISH2-3L1-rep2-cp190-100x_Position001_0_cmle.ics	26	1	0	1	1	1	2	9.313799999999999	1.0	0.32860691007936443	1.4500651881960502	0.0	0.9681975909666305	18614.0	327.6019790316424	136890.0	315.6306487778236
24	Feb25-FISH2-3L1-rep2-cp190-100x_Position001_0_cmle.ics	27	1	0	1	1	1	1	7.797599999999999	1.0	0.29166605979927424	1.1696059995486567	0.0	0.9667561238276011	15174.0	259.7602965976569	94922.0	218.86399622535302
25	Feb25-FISH2-3L1-rep2-cp190-100x_Position001_0_cmle.ics	28	1	0	1	1	1	1	9.313799999999999	1.0	0.25210595628733456	1.2239910444577073	0.0	0.9777997639760007	19632.0	331.72136561723784	129871.0	299.4467673856727
26	Feb25-FISH2-3L1-rep2-cp190-100x_Position001_0_cmle.ics	29	1	0	1	1	1	1	8.8806	1.0	0.2977604100831192	1.191036696481954	0.0	0.966557842558281	17898.0	306.3816510761775	122861.0	283.28363751546635
27	Feb25-FISH2-3L1-rep2-cp190-100x_Position001_0_cmle.ics	30	1	0	1	1	1	1	8.2308	1.0	0.2870741923525932	1.1674848881324253	0.0	0.9670535787074113	17914.0	304.890199713074	120798.0	278.526927540825
28	Feb25-FISH2-3L1-rep2-cp190-100x_Position001_0_cmle.ics	31	1	0	1	1	1	1	9.313799999999999	1.0	0.2948996526459908	1.388386458037514	0.0	0.9781932183450308	18884.0	328.79097312962784	132511.0	305.5338804894308
29	Feb25-FISH2-3L1-rep2-cp190-100x_Position001_0_cmle.ics	32	1	0	1	1	1	1	9.313799999999999	1.0	0.30337257015030655	1.3896082973165245	0.0	0.9666104847008307	19040.0	330.45160584910064	136070.0	313.7399545562017
30	Feb25-FISH2-3L1-rep2-cp190-100x_Position001_0_cmle.ics	33	1	0	1	1	1	1	9.097199999999999	1.0	0.2990256797703349	1.3110922916766816	0.0	0.9629615023330105	18084.0	312.6682020283502	125046.0	288.3216458986904
31	Feb25-FISH2-3L1-rep2-cp190-100x_Position001_0_cmle.ics	36	1	0	1	1	1	1	8.664	1.0	0.2841179780804959	1.1747941743654375	0.0	0.9669472559528066	17754.0	304.8487593351179	118568.0	273.3851615478778
32	Feb25-FISH2-3L1-rep2-cp190-100x_Position001_0_cmle.ics	37	1	0	1	1	1	1	8.014199999999999	1.0	0.28222541981829086	1.1849554209137603	0.0	0.9780583868685111	16140.0	274.81811612402487	102430.0	236.17537697649556
33	Feb25-FISH2-3L1-rep2-cp190-100x_Position001_0_cmle.ics	38	1	0	1	1	1	1	8.4474	1.0	0.2836478469089959	1.1463465240882542	0.0	0.9682095844155597	17156.0	291.8359099064224	112535.0	259.4747246709941
34	Feb25-FISH2-3L1-rep2-cp190-100x_Position001_0_cmle.ics	39	1	0	1	1	1	1	9.313799999999999	1.0	0.30473444901966534	1.4738854101489474	0.0	0.9721617597292856	18244.0	318.23328113265785	127913.0	294.93215850038536
35	Feb25-FISH2-3L1-rep2-cp190-100x_Position001_0_cmle.ics	40	1	0	1	1	1	1	8.014199999999999	1.0	0.29881136760981614	1.1222458592933513	0.0	0.9638913975941261	16190.0	275.37377544962203	105887.0	244.146267127894
36	Feb25-FISH2-3L1-rep2-cp190-100x_Position001_0_cmle.ics	41	1	0	1	1	1	2	9.313799999999999	1.0	0.30647757944043574	1.0981084163230805	0.0	0.9430576694423123	28842.0	486.4266739986718	254983.0	587.920591111957
37	Feb25-FISH2-3L1-rep2-cp190-100x_Position001_0_cmle.ics	42	1	0	1	2	1	1	9.313799999999999	1.0	0.2970911991582348	1.294451793462523	0.0	0.963999803963755	19718.0	345.53313474032166	141910.0	327.2053865736062
38	Feb25-FISH2-3L1-rep2-cp190-100x_Position001_0_cmle.ics	43	1	0	1	1	1	1	9.313799999999999	1.0	0.27755922385537435	1.0832900785928241	0.0	0.9645590284778989	20012.0	343.5136339667611	140245.0	323.3663550138496
39	Feb25-FISH2-3L1-rep2-cp190-100x_Position001_0_cmle.ics	44	1	0	1	0	1	1	8.014199999999999	1.0	0.2959472619787825	1.3831909757514378	0.0	0.9865601290865362	13818.0	238.98274360024325	83090.0	191.58266204214598
40	Feb25-FISH2-3L1-rep2-cp190-100x_Position001_0_cmle.ics	45	1	0	1	1	1	1	9.313799999999999	1.0	0.3058220865244946	1.3330813693570123	0.0	0.9611827009737933	18972.0	330.640545009486	135887.0	313.3180069433276
41	Feb25-FISH2-3L1-rep2-cp190-100x_Position001_0_cmle.ics	46	1	0	1	1	1	1	7.3644	1.0	0.2952311182541903	1.376246878824502	0.0	0.9908537841809658	11438.0	198.12976956538822	62500.0	144.10779128215339
42	Feb25-FISH2-3L1-rep2-cp190-100x_Position001_0_cmle.ics	47	1	0	1	1	1	1	8.664	1.0	0.2981584529257898	1.2272362972801727	0.0	0.9740085184994939	16072.0	277.3709854172847	104617.0	241.2179968090406
43	Feb25-FISH2-3L1-rep2-cp190-100x_Position001_0_cmle.ics	48	1	0	1	1	1	1	9.313799999999999	1.0	0.2978879871563173	1.2436221923501383	0.0	0.9550621441806646	20118.0	352.20190798494605	146446.0	337.66415363369975
44	Feb25-FISH2-3L1-rep2-cp190-100x_Position001_0_cmle.ics	49	1	0	1	1	1	1	8.664	1.0	0.29411775224647113	1.1742567847646124	0.0	0.9605276881879394	18672.0	317.687031782478	130113.0	300.00475275351715
45	Feb25-FISH2-3L1-rep2-cp190-100x_Position001_0_cmle.ics	50	1	0	1	1	2	2	9.313799999999999	2.0	0.3008070408864517	1.1207012936318157	0.0	0.9444249191673463	27318.0	462.80751110552404	232858.0	536.9064329980747
46	Feb25-FISH2-3L1-rep2-cp190-100x_Position001_0_cmle.ics	51	1	0	1	0	0	0	6.0648	0.0	0.28872126516125846	1.4029319031278709	0.0	0.9922610643406429	6010.0	105.6850934599146	23541.0	54.27906423317076
47	Feb25-FISH2-3L1-rep2-cp190-100x_Position001_0_cmle.ics	52	1	0	1	0	0	0	7.147799999999999	0.0	0.2772047145889071	1.3518250962411662	0.0	0.9895132699374005	8900.0	155.92254613174234	41568.0	95.84436268826482
48	Feb25-FISH2-3L1-rep2-cp190-100x_Position001_0_cmle.ics	53	1	0	1	1	1	1	9.313799999999999	1.0	0.3224056584817699	1.4362679712405328	0.0	0.9791599208623442	18194.0	319.2457734793735	131029.0	302.1167965425484
49	Feb25-FISH2-3L1-rep2-cp190-100x_Position001_0_cmle.ics	54	1	0	1	2	2	2	9.313799999999999	2.0	0.2723388797693256	1.0752543449351561	0.0	0.9504595772250277	36342.0	600.8577432984569	339971.0	783.8795185597595
50	Feb25-FISH2-3L1-rep2-cp190-100x_Position001_0_cmle.ics	55	1	0	1	0	0	0	6.9312	0.0	0.29990049008325054	1.3746783228305128	0.0	0.9928559957018075	9366.0	163.62156824145225	46676.0	107.62200425417267
51	Feb25-FISH2-3L1-rep2-cp190-100x_Position001_0_cmle.ics	56	1	0	1	1	1	1	9.313799999999999	1.0	0.30597956499156054	1.2308770422373931	0.0	0.9604535860251633	19442.0	336.74378002650604	141004.0	325.1164000311801
52	Feb25-FISH2-3L1-rep2-cp190-100x_Position001_0_cmle.ics	57	1	0	1	0	1	1	8.014199999999999	1.0	0.30203233347968406	1.413823404428673	0.0	0.9903915167666981	11256.0	198.41586336582856	61713.0	142.2931859743285
53	Feb25-FISH2-3L1-rep2-cp190-100x_Position001_0_cmle.ics	58	1	0	1	1	1	1	8.2308	1.0	0.28784313439465997	1.1679455479083602	0.0	0.9690810620458361	16914.0	288.01932198637036	110974.0	255.875488475931
54	Feb25-FISH2-3L1-rep2-cp190-100x_Position001_0_cmle.ics	59	1	0	1	1	1	1	8.014199999999999	1.0	0.298181579913168	1.1504996794205489	0.0	0.9695095619595663	15792.0	268.7731028657651	101899.0	234.9510371817624
55	Feb25-FISH2-3L1-rep2-cp190-100x_Position001_0_cmle.ics	60	1	0	1	1	1	1	9.313799999999999	1.0	0.28925730355954954	1.2932400808380373	0.0	0.9663468159615234	19926.0	344.6578188526989	142248.0	327.98472150886005
56	Feb25-FISH2-3L1-rep2-cp190-100x_Position001_0_cmle.ics	61	1	0	1	1	1	0	8.014199999999999	1.0	0.29387125167099226	1.1882650228898186	0.0	0.98228413011175	14582.0	249.94762100279033	89759.0	206.95953980311685
57	Feb25-FISH2-3L1-rep2-cp190-100x_Position001_0_cmle.ics	62	1	0	1	1	1	1	8.4474	1.0	0.2838130308230277	1.1771715427012528	0.0	0.9613118265382303	17300.0	295.56889503847435	113988.0	262.82494260272153
58	Feb25-FISH2-3L1-rep2-cp190-100x_Position001_0_cmle.ics	63	1	0	1	1	1	1	9.313799999999999	1.0	0.2553400291618036	1.054080909869593	0.0	0.9441987158197628	29716.0	486.95350694522557	243399.0	561.2110766445576
59	Feb25-FISH2-3L1-rep2-cp190-100x_Position001_0_cmle.ics	64	1	0	1	1	1	1	9.313799999999999	1.0	0.3072655028229795	1.4214714091231513	0.0	0.9572886472064656	18856.0	328.82058433039685	134960.0	311.1806001830307
60	Feb25-FISH2-3L1-rep2-cp190-100x_Position001_0_cmle.ics	65	1	0	1	0	0	0	6.7146	0.0	0.29021273314366974	1.592951851028905	0.0	0.992743491018005	6822.0	120.83555884410015	28543.0	65.81229898506406
61	Feb25-FISH2-3L1-rep2-cp190-100x_Position001_0_cmle.ics	66	1	0	1	1	1	1	6.9312	1.0	0.28768683983916843	1.3624939040273714	0.0	0.997597622926253	9962.0	173.1023401810184	50148.0	115.62748027547883
62	Feb25-FISH2-3L1-rep2-cp190-100x_Position001_0_cmle.ics	67	1	0	1	1	1	1	9.097199999999999	1.0	0.28359519858472054	1.2154297671854044	0.0	0.9713854639620227	17430.0	304.1381670320652	115231.0	265.69095835574103
63	Feb25-FISH2-3L1-rep2-cp190-100x_Position001_0_cmle.ics	69	1	0	1	1	1	1	9.313799999999999	1.0	0.30909808704675484	1.34152237365392	0.0	0.9565939526181105	18478.0	319.4369415256404	131312.0	302.769316621474
64	Feb25-FISH2-3L1-rep2-cp190-100x_Position001_0_cmle.ics	70	1	0	1	1	1	1	9.097199999999999	1.0	0.30436680872919786	1.289516077690363	0.0	0.9670906704176351	18418.0	315.00658632139294	129669.0	298.98101100424867
65	Feb25-FISH2-3L1-rep2-cp190-100x_Position001_0_cmle.ics	72	1	0	1	1	1	1	9.313799999999999	1.0	0.27855200699815613	1.1892016763037538	0.0	0.9642929244838779	19094.0	332.5945919243136	130940.0	301.91158704776257
66	Feb25-FISH2-3L1-rep2-cp190-100x_Position001_0_cmle.ics	73	1	0	1	1	1	1	9.313799999999999	1.0	0.3070295042531768	1.3612226312305928	0.0	0.9567819843397011	18580.0	324.1037429148168	131957.0	304.2565090275058
67	Feb25-FISH2-3L1-rep2-cp190-100x_Position001_0_cmle.ics	74	1	0	1	0	1	1	7.3644	1.0	0.30538726990743864	1.4001354385229667	0.0	0.9929713873067125	10522.0	185.03192429500862	56085.0	129.31656758495316
68	Feb25-FISH2-3L1-rep2-cp190-100x_Position001_0_cmle.ics	75	1	0	1	0	0	0	7.3644	0.0	0.2907411713760092	1.3393425036123752	0.0	0.9972204572205358	9264.0	163.33154838544007	45209.0	104.23950617719794
69	Feb25-FISH2-3L1-rep2-cp190-100x_Position001_0_cmle.ics	76	1	0	1	1	1	1	8.4474	1.0	0.29479749226268104	1.131155674939037	0.0	0.9676851172379033	19488.0	328.2224329735536	138895.0	320.2536267221551
70	Feb25-FISH2-3L1-rep2-cp190-100x_Position001_0_cmle.ics	77	1	0	1	1	2	1	9.313799999999999	2.0	0.3081329411895634	1.3910905554404873	0.0	0.9689823375141532	17218.0	300.008989839372	117928.0	271.90949776514856
71	Feb25-FISH2-3L1-rep2-cp190-100x_Position001_0_cmle.ics	78	1	0	1	1	1	1	9.313799999999999	1.0	0.28816279354796687	1.286311807220791	0.0	0.9719955803269046	19692.0	338.46884045668736	139485.0	321.6140042718586
72	Feb25-FISH2-3L1-rep2-cp190-100x_Position001_0_cmle.ics	79	1	0	1	0	0	0	6.2814	0.0	0.29275509961700696	1.3111058559448436	0.0	0.9937569692891635	9266.0	158.8122202734714	45380.0	104.6337850941459
73	Feb25-FISH2-3L1-rep2-cp190-100x_Position001_0_cmle.ics	80	1	0	1	1	1	1	9.313799999999999	1.0	0.32420391878725335	1.4022646112871	0.0	0.9666036044087079	19944.0	347.68146543002047	150800.0	347.70327880557966
74	Feb25-FISH2-3L1-rep2-cp190-100x_Position001_0_cmle.ics	81	1	0	1	1	1	1	8.014199999999999	1.0	0.2930674071311995	1.1704131718745265	0.0	0.9772897077205417	16276.0	277.50632540134063	105701.0	243.71740234103834
75	Feb25-FISH2-3L1-rep2-cp190-100x_Position001_0_cmle.ics	83	1	0	1	1	1	1	9.313799999999999	1.0	0.300450760810452	1.3489392649416663	0.0	0.9674601071483457	18362.0	317.5701703488859	128245.0	295.6976590876762
76	Feb25-FISH2-3L1-rep2-cp190-100x_Position001_0_cmle.ics	84	1	0	1	1	1	0	7.5809999999999995	1.0	0.29624670727087116	1.3880314836672523	0.0	0.9937905649531865	11464.0	199.62361462500314	62821.0	144.8479288981785
77	Feb25-FISH2-3L1-rep2-cp190-100x_Position001_0_cmle.ics	85	1	0	1	1	1	1	9.313799999999999	1.0	0.3072979106588537	1.1271720196773678	0.0	0.9416288626025043	28398.0	478.0022284802712	249451.0	575.1653222899911
78	Feb25-FISH2-3L1-rep2-cp190-100x_Position001_0_cmle.ics	86	1	0	1	0	1	1	9.313799999999999	1.0	0.31434260070811054	1.4541766629620543	0.0	0.9583785549511086	17100.0	300.41464288588605	117888.0	271.81726877872796
79	Feb25-FISH2-3L1-rep2-cp190-100x_Position001_0_cmle.ics	87	1	0	1	1	1	1	9.313799999999999	1.0	0.30266470772614434	1.381069984703835	0.0	0.9556194685446665	18128.0	314.51749529747974	126264.0	291.13001853519705
80	Feb25-FISH2-3L1-rep2-cp190-100x_Position001_0_cmle.ics	89	1	0	1	1	1	1	8.664	1.0	0.2964979034288132	1.2051229662204288	0.0	0.9637041237036816	17324.0	296.69037120240927	116750.0	269.1933541150625
81	Feb25-FISH2-3L1-rep2-cp190-100x_Position001_0_cmle.ics	90	1	0	1	1	1	1	7.3644	1.0	0.2914509809886576	1.387761619147235	0.0	0.9919926409949371	11172.0	194.3619679234208	59945.0	138.21666477453894
82	Feb25-FISH2-3L1-rep2-cp190-100x_Position001_0_cmle.ics	91	1	0	1	1	1	1	7.3644	1.0	0.2862448745808854	1.1330277494379302	0.0	0.9790085129796561	13966.0	238.59217476485267	83033.0	191.45123573649667
83	Feb25-FISH2-3L1-rep2-cp190-100x_Position001_0_cmle.ics	92	1	0	1	1	1	0	8.014199999999999	1.0	0.2941155288333936	1.415663442844613	0.0	0.9938610094140327	11450.0	201.95553986059375	62480.0	144.06167678894306
84	Feb25-FISH2-3L1-rep2-cp190-100x_Position001_0_cmle.ics	93	1	0	1	0	0	1	7.5809999999999995	0.0	0.2907027075688765	1.419933493536542	0.0	0.9961215151957021	10112.0	177.5545427698211	51553.0	118.86702342350164
85	Feb25-FISH2-3L1-rep2-cp190-100x_Position001_0_cmle.ics	94	1	0	1	1	1	1	9.313799999999999	1.0	0.28084111185992455	1.1980238512449242	0.0	0.9631912575799577	20164.0	346.69983803241075	142682.0	328.9854060115233
86	Feb25-FISH2-3L1-rep2-cp190-100x_Position001_0_cmle.ics	95	1	0	1	1	1	1	8.014199999999999	1.0	0.29640286310497177	1.3324661605731543	0.0	0.9876592170871596	14070.0	243.51431880549393	85439.0	196.99880926969445
87	Feb25-FISH2-3L1-rep2-cp190-100x_Position001_0_cmle.ics	96	1	0	1	1	1	1	9.313799999999999	1.0	0.2789583970764863	1.3182803534202496	0.0	0.9621267274633211	21108.0	364.3320956258995	152305.0	351.1733944196539
88	Feb25-FISH2-3L1-rep2-cp190-100x_Position001_0_cmle.ics	97	1	0	1	0	1	0	7.147799999999999	1.0	0.2913691588129818	1.337840312442547	0.0	0.990053824203674	9846.0	171.8675107229412	49589.0	114.33858019025125
89	Feb25-FISH2-3L1-rep2-cp190-100x_Position001_0_cmle.ics	98	1	0	1	2	1	1	8.8806	1.0	0.30058237561311285	1.3037837468306983	0.0	0.9783367235532681	16676.0	289.7221426211245	111018.0	255.97694036099367
90	Feb25-FISH2-3L1-rep2-cp190-100x_Position001_0_cmle.ics	99	1	0	1	2	1	1	9.313799999999999	1.0	0.3046239090406109	1.3010416134273333	0.0	0.962565879972172	18350.0	316.3423826749564	129006.0	297.45231555432764
91	Feb25-FISH2-3L1-rep2-cp190-100x_Position001_0_cmle.ics	100	1	0	1	1	1	2	9.313799999999999	1.0	0.2931459005730328	1.2280964486697898	0.0	0.9667622405271098	22052.0	378.99188661664755	166720.0	384.4104154009698
92	Feb25-FISH2-3L1-rep2-cp190-100x_Position001_0_cmle.ics	101	1	0	1	1	1	0	7.3644	1.0	0.2953383538530741	1.4089279291061554	0.0	0.9934597721738923	10110.0	176.73747414617756	51947.0	119.77547893974433
93	Feb25-FISH2-3L1-rep2-cp190-100x_Position001_0_cmle.ics	102	1	0	1	1	1	1	9.313799999999999	1.0	0.2965170484652361	1.2740597355713712	0.0	0.9629235375381948	18790.0	322.9688542041857	131883.0	304.08588540262775
94	Feb25-FISH2-3L1-rep2-cp190-100x_Position001_0_cmle.ics	103	1	0	1	0	1	1	8.4474	1.0	0.29703060305754136	1.2575809916733154	0.0	0.9698467410659196	16474.0	281.34603995948294	108361.0	249.85062993800673
95	Feb25-FISH2-3L1-rep2-cp190-100x_Position001_0_cmle.ics	104	1	0	1	1	2	1	9.313799999999999	2.0	0.3015813883769614	1.3406015851716788	0.0	0.9679638066977717	18232.0	314.73518432120915	127124.0	293.11294174323945
96	Feb25-FISH2-3L1-rep2-cp190-100x_Position001_0_cmle.ics	105	1	0	1	1	1	1	8.8806	1.0	0.3105050069603663	1.3332760247920754	0.0	0.9662307151974147	16190.0	280.0782304665317	107939.0	248.87761413126964
97	Feb25-FISH2-3L1-rep2-cp190-100x_Position001_0_cmle.ics	106	1	0	1	0	0	0	6.497999999999999	0.0	0.28459771901989306	1.351776593997322	0.0	0.9985440764189923	7296.0	127.70693690131786	31262.0	72.08156433700286
98	Feb25-FISH2-3L1-rep2-cp190-100x_Position001_0_cmle.ics	107	1	0	1	1	1	2	8.664	1.0	0.28993609503431683	1.270229212247889	0.0	0.9679130409753685	17904.0	306.5391425607511	121297.0	279.6774841464217
99	Feb25-FISH2-3L1-rep2-cp190-100x_Position001_0_cmle.ics	108	1	0	1	1	1	1	8.2308	1.0	0.295058209315926	1.194452733587233	0.0	0.9706851492238525	16490.0	281.3057140244817	108158.0	249.3825678319223
100	Feb25-FISH2-3L1-rep2-cp190-100x_Position001_0_cmle.ics	109	1	0	1	1	2	1	9.313799999999999	2.0	0.2937781025308454	1.0799022293528424	0.0	0.9393589594051056	36158.0	595.3648557210779	350421.0	807.9743412621356
101	Feb25-FISH2-3L1-rep2-cp190-100x_Position001_0_cmle.ics	111	1	0	1	1	1	1	8.4474	1.0	0.30129872571279387	1.264164922409707	0.0	0.9840852745886015	14162.0	246.01500748135436	86988.0	200.57037676883132
102	Feb25-FISH2-3L1-rep2-cp190-100x_Position001_0_cmle.ics	112	1	0	1	1	1	1	8.8806	1.0	0.2858815094922604	1.2801487346310882	0.0	0.9804413327171079	17272.0	298.47735184664504	114125.0	263.1408268812121
103	Feb25-FISH2-3L1-rep2-cp190-100x_Position001_0_cmle.ics	113	1	0	1	1	1	1	9.313799999999999	1.0	0.2925350133571409	1.3047015085610794	0.0	0.9684830078944012	20578.0	355.78795155605565	150130.0	346.15844328303496
104	Feb25-FISH2-3L1-rep2-cp190-100x_Position001_0_cmle.ics	114	1	0	1	2	1	1	8.2308	1.0	0.26948903141759445	1.0425511399926979	0.0	0.9678533934233807	20998.0	353.33093214404056	148529.0	342.4669781015514
105	Feb25-FISH2-3L1-rep2-cp190-100x_Position001_0_cmle.ics	115	1	0	1	1	1	1	9.313799999999999	1.0	0.3154678804204187	1.3565257741252446	0.0	0.9734438711581078	19404.0	338.6329813145405	142754.0	329.15141818708037
106	Feb25-FISH2-3L1-rep2-cp190-100x_Position001_0_cmle.ics	116	1	0	1	1	0	1	7.147799999999999	0.0	0.29674267727588644	1.3251943015110095	0.0	0.9946918634600674	10430.0	180.214115983948	54562.0	125.80494892698962
107	Feb25-FISH2-3L1-rep2-cp190-100x_Position001_0_cmle.ics	117	1	0	1	1	1	1	8.664	1.0	0.2894208305429064	1.2461394286941325	0.0	0.9651992630636529	18532.0	317.34357756073905	127621.0	294.2588868995151
108	Feb25-FISH2-3L1-rep2-cp190-100x_Position001_0_cmle.ics	118	1	0	1	1	1	1	9.313799999999999	1.0	0.30356086238081187	1.2167779507370513	0.0	0.9755186887275014	20058.0	352.8270865302336	147173.0	339.3404154618937
109	Feb25-FISH2-3L1-rep2-cp190-100x_Position001_0_cmle.ics	119	1	0	1	1	2	2	9.313799999999999	2.0	0.3018861561614094	1.3076409160337061	0.0	0.970568227584851	18732.0	326.5175737687461	132456.0	305.40706563310255
110	Feb25-FISH2-3L1-rep2-cp190-100x_Position001_0_cmle.ics	120	1	0	1	1	0	1	7.3644	0.0	0.30507929106240217	1.329746441239943	0.0	0.9852443966878467	11934.0	206.07792837463109	67711.0	156.1229224880942
111	Feb25-FISH2-3L1-rep2-cp190-100x_Position001_0_cmle.ics	121	1	0	1	1	1	1	7.5809999999999995	1.0	0.2981350115408286	1.3949769588187688	0.0	0.9854960889798595	11798.0	206.22175420699708	65795.0	151.7051540385485
112	Feb25-FISH2-3L1-rep2-cp190-100x_Position001_0_cmle.ics	122	1	0	1	1	1	1	9.313799999999999	1.0	0.29329742299478745	1.2308986312671082	0.0	0.9643172565183072	20056.0	343.91180180777957	144642.0	333.50462634613166
113	Feb25-FISH2-3L1-rep2-cp190-100x_Position001_0_cmle.ics	123	1	0	1	1	1	1	9.313799999999999	1.0	0.3053346455165206	1.3142311663630115	0.0	0.9630958886313165	18360.0	317.52547493697045	129262.0	298.04258106741935
114	Feb25-FISH2-3L1-rep2-cp190-100x_Position001_0_cmle.ics	124	1	0	1	1	1	1	7.797599999999999	1.0	0.30153022388365225	1.2211031837544597	0.0	0.9788865746592069	14760.0	252.19352424865394	92591.0	213.4893520416938
115	Feb25-FISH2-3L1-rep2-cp190-100x_Position001_0_cmle.ics	125	1	0	1	1	1	1	9.313799999999999	1.0	0.3149158249440555	1.458253186005682	0.0	0.9711165310288098	18232.0	319.86093381726636	129904.0	299.52285629946965
116	Feb25-FISH2-3L1-rep2-cp190-100x_Position001_0_cmle.ics	126	1	0	1	1	1	1	9.313799999999999	1.0	0.2940926024987517	1.2582771438463622	0.0	0.9665259954209179	20080.0	346.41418765331014	145098.0	334.5560367913263
117	Feb25-FISH2-3L1-rep2-cp190-100x_Position001_0_cmle.ics	127	1	0	1	1	1	1	8.014199999999999	1.0	0.2744052404975448	1.0617204390478674	0.0	0.953908131273781	20466.0	338.8907804521808	144218.0	332.52699909007356
118	Feb25-FISH2-3L1-rep2-cp190-100x_Position001_0_cmle.ics	128	1	0	1	1	0	0	6.9312	0.0	0.27867262019081596	1.3535007913053763	0.0	0.9922115941664482	10178.0	175.91659326710086	50970.0	117.52278594642172
119	Feb25-FISH2-3L1-rep2-cp190-100x_Position001_0_cmle.ics	129	1	0	1	1	1	1	8.664	1.0	0.30894838028418464	1.1925240452258448	0.0	0.9716073095866795	17308.0	296.2625921606061	119011.0	274.4065975724857
120	Feb25-FISH2-3L1-rep2-cp190-100x_Position001_0_cmle.ics	130	1	0	1	1	1	1	8.2308	1.0	0.2857545148739055	1.1692449330445471	0.0	0.9721878649658621	17450.0	296.1826368174553	115868.0	267.15970496448875
121	Feb25-FISH2-3L1-rep2-cp190-100x_Position001_0_cmle.ics	132	1	0	1	1	1	1	9.097199999999999	1.0	0.2976413916914282	1.2227284826544256	0.0	0.9654795273026773	19068.0	328.2453065061556	135076.0	311.4480642436504
122	Feb25-FISH2-3L1-rep2-cp190-100x_Position001_0_cmle.ics	133	1	0	1	1	1	0	8.8806	1.0	0.29039815151304077	1.6629160360159374	0.0	0.9848934396830462	11852.0	211.52444887565719	65382.0	150.75288975375602
123	Feb25-FISH2-3L1-rep2-cp190-100x_Position001_0_cmle.ics	134	1	0	1	2	1	1	8.4474	1.0	0.2829688837092693	1.1127831627566451	0.0	0.9623537832590091	19044.0	322.9811012974711	131456.0	303.10134097258805
124	Feb25-FISH2-3L1-rep2-cp190-100x_Position002_1_cmle.ics	1	1	0	1	0	1	0	8.8806	1.0	0.3016170140169095	1.2389922243773874	0.0	0.9704707017813369	19140.0	327.34997970901674	136746.0	315.2986244267095
125	Feb25-FISH2-3L1-rep2-cp190-100x_Position002_1_cmle.ics	2	1	0	1	0	1	0	7.797599999999999	1.0	0.284708909388324	1.0377178596506935	0.0	0.9513760511706222	18202.0	304.72605885519874	123212.0	284.09294687130694
126	Feb25-FISH2-3L1-rep2-cp190-100x_Position002_1_cmle.ics	3	1	0	1	0	1	0	7.797599999999999	1.0	0.28870778874424924	1.0755243335423519	0.0	0.9626812243113182	16822.0	284.6058286057411	110235.0	254.17155795181085
127	Feb25-FISH2-3L1-rep2-cp190-100x_Position002_1_cmle.ics	4	1	0	1	0	2	0	9.5304	2.0	0.31460846752695054	1.2158461119806074	0.0	0.9584361335557205	27094.0	459.2293451507911	235217.0	542.3456374722283
128	Feb25-FISH2-3L1-rep2-cp190-100x_Position002_1_cmle.ics	5	1	0	1	0	1	0	8.2308	1.0	0.2963412670402361	1.2257945819816836	0.0	0.9633640496622043	16214.0	277.4782720648525	105683.0	243.67589929714904
129	Feb25-FISH2-3L1-rep2-cp190-100x_Position002_1_cmle.ics	6	1	0	1	0	2	0	9.5304	2.0	0.287547955669616	1.0317920663443216	0.0	0.9432170427141676	29136.0	490.5861589189904	250769.0	578.2042673925491
130	Feb25-FISH2-3L1-rep2-cp190-100x_Position002_1_cmle.ics	7	1	0	1	0	1	0	7.5809999999999995	1.0	0.28389713664660954	1.0178796234205787	0.0	0.9616406375832744	16706.0	281.77944222652286	108184.0	249.4425166730957
131	Feb25-FISH2-3L1-rep2-cp190-100x_Position002_1_cmle.ics	8	1	0	1	0	1	0	7.5809999999999995	1.0	0.2978778714389165	1.1935642802170539	0.0	0.9688574962377796	14138.0	240.8678285168672	86273.0	198.92178363656348
132	Feb25-FISH2-3L1-rep2-cp190-100x_Position002_1_cmle.ics	9	1	0	1	0	1	0	6.497999999999999	1.0	0.2900841294034955	1.0693385089376979	0.0	0.9817090384760482	11664.0	197.04817591511363	63798.0	147.1006218915011
133	Feb25-FISH2-3L1-rep2-cp190-100x_Position002_1_cmle.ics	10	1	0	1	0	1	0	8.4474	1.0	0.29868552163697704	1.1106844639756563	0.0	0.9756425507038138	18896.0	319.8608828067991	133486.0	307.78196203343236
134	Feb25-FISH2-3L1-rep2-cp190-100x_Position002_1_cmle.ics	11	1	0	1	0	1	0	7.3644	1.0	0.30083003291622734	1.4579285253533227	0.0	0.988464720526298	10602.0	186.46866203883113	56301.0	129.81460411162428
135	Feb25-FISH2-3L1-rep2-cp190-100x_Position002_1_cmle.ics	12	1	0	1	0	0	0	6.9312	0.0	0.29694340422946014	1.3005516825847776	0.0	0.986567105661027	10196.0	176.88057794646795	52754.0	121.63619874077952
136	Feb25-FISH2-3L1-rep2-cp190-100x_Position002_1_cmle.ics	13	1	0	1	0	2	0	9.5304	2.0	0.275796768344588	1.202390463889187	0.0	0.964859270670223	22550.0	381.2738601207377	167220.0	385.563277731227
137	Feb25-FISH2-3L1-rep2-cp190-100x_Position002_1_cmle.ics	14	1	0	1	0	2	0	9.5304	2.0	0.27658503252889727	1.1579571090772784	0.0	0.9398410243902231	26532.0	446.69333965270755	213719.0	492.77716872048853
138	Feb25-FISH2-3L1-rep2-cp190-100x_Position002_1_cmle.ics	15	1	0	1	0	1	0	8.2308	1.0	0.3014801848740802	1.252003225726429	0.0	0.9740476909864666	15962.0	274.0467435551081	104120.0	240.07205165276497
139	Feb25-FISH2-3L1-rep2-cp190-100x_Position002_1_cmle.ics	17	1	0	1	0	1	0	7.797599999999999	1.0	0.2981733071035952	1.0982247629060238	0.0	0.9574465598869486	16616.0	281.1490583721259	109976.0	253.57437526473757
140	Feb25-FISH2-3L1-rep2-cp190-100x_Position002_1_cmle.ics	18	1	0	1	0	1	0	7.5809999999999995	1.0	0.29887679528652433	1.1722104397603743	0.0	0.9708043757426342	14970.0	254.63963861060003	94157.0	217.10011686005944
141	Feb25-FISH2-3L1-rep2-cp190-100x_Position002_1_cmle.ics	19	1	0	1	0	1	0	9.5304	1.0	0.26765539008957445	1.0773275572048582	0.0	0.9402843478401234	28298.0	469.98636142115123	231577.0	533.9527997079557
142	Feb25-FISH2-3L1-rep2-cp190-100x_Position002_1_cmle.ics	20	1	0	1	0	0	0	6.7146	0.0	0.2866464280073657	1.250669840485581	0.0	0.9843530984210279	10562.0	181.19797226746175	54647.0	126.00093552313336
143	Feb25-FISH2-3L1-rep2-cp190-100x_Position002_1_cmle.ics	21	1	0	1	0	1	0	7.147799999999999	1.0	0.28173871097771125	1.1835465827971343	0.0	0.9765856837818839	14468.0	244.61475791187198	86858.0	200.2706325629644
144	Feb25-FISH2-3L1-rep2-cp190-100x_Position002_1_cmle.ics	22	1	0	1	0	1	0	8.014199999999999	1.0	0.2985394969742456	1.165110882820209	0.0	0.9730993156110648	16678.0	282.9793158693212	110660.0	255.15149093252944
145	Feb25-FISH2-3L1-rep2-cp190-100x_Position002_1_cmle.ics	24	1	0	1	0	0	0	6.2814	0.0	0.27852850585516786	1.2149220992325698	0.0	0.9931013887742988	9256.0	158.61214846275814	44192.0	101.89458419745476
146	Feb25-FISH2-3L1-rep2-cp190-100x_Position002_1_cmle.ics	26	1	0	1	0	2	0	7.5809999999999995	2.0	0.29239114758915313	1.1317914810832772	0.0	0.9715355346254446	16778.0	282.6863195900937	110501.0	254.78488071150767
147	Feb25-FISH2-3L1-rep2-cp190-100x_Position002_1_cmle.ics	27	1	0	1	0	1	0	8.4474	1.0	0.294510630798518	1.2019489932246314	0.0	0.9589753351473129	17414.0	296.54838184506815	117266.0	270.383108039888
148	Feb25-FISH2-3L1-rep2-cp190-100x_Position002_1_cmle.ics	29	1	0	1	0	1	0	8.4474	1.0	0.2961917970234824	1.2293091494711705	0.0	0.9574770233417508	17104.0	292.17176512251694	114474.0	263.94552478773164
149	Feb25-FISH2-3L1-rep2-cp190-100x_Position002_1_cmle.ics	30	1	0	1	0	0	0	6.497999999999999	0.0	0.2840569165539789	1.2779330393100465	0.0	0.9900026889873189	9756.0	167.63271854712013	48293.0	111.35036103022453
150	Feb25-FISH2-3L1-rep2-cp190-100x_Position002_1_cmle.ics	31	1	0	1	0	1	0	7.797599999999999	1.0	0.2974753079822905	1.192560414795591	0.0	0.9753066038430297	15966.0	271.5147465088104	103465.0	238.56180200012798
151	Feb25-FISH2-3L1-rep2-cp190-100x_Position002_1_cmle.ics	32	1	0	1	0	2	0	9.5304	2.0	0.2659481406557109	1.073794080955398	0.0	0.9449224828766053	27402.0	454.80770339510707	219961.0	507.1695020514198
152	Feb25-FISH2-3L1-rep2-cp190-100x_Position002_1_cmle.ics	34	1	0	1	0	1	0	7.147799999999999	1.0	0.2923387298975271	1.127547433332423	0.0	0.9716116530230406	13790.0	233.51212132353064	82331.0	189.83261702481553
153	Feb25-FISH2-3L1-rep2-cp190-100x_Position002_1_cmle.ics	35	1	0	1	0	1	0	6.9312	1.0	0.2983995978354052	1.2838838092056568	0.0	0.9817676839252969	11356.0	195.2908319769118	62160.0	143.32384489757845
154	Feb25-FISH2-3L1-rep2-cp190-100x_Position002_1_cmle.ics	37	1	0	1	0	1	0	9.5304	1.0	0.26513251200432264	1.0631043252684929	0.0	0.9461160882814998	33114.0	541.8496930740173	291758.0	672.7136155023761
155	Feb25-FISH2-3L1-rep2-cp190-100x_Position002_1_cmle.ics	38	1	0	1	0	1	0	7.5809999999999995	1.0	0.2888702306666247	1.1414482353538735	0.0	0.9678246348712329	16366.0	275.3514846437369	105813.0	243.9756435030159
156	Feb25-FISH2-3L1-rep2-cp190-100x_Position002_1_cmle.ics	39	1	0	1	0	1	0	8.4474	1.0	0.29119035343525784	1.3296036398834494	0.0	0.9755093132055406	15478.0	267.9349088896513	97709.0	225.29005085420678
157	Feb25-FISH2-3L1-rep2-cp190-100x_Position002_1_cmle.ics	40	1	0	1	0	1	0	9.5304	1.0	0.28158592685823547	1.0579800100568897	0.0	0.9532980342890163	27292.0	459.979566862008	224974.0	518.7280997745788
158	Feb25-FISH2-3L1-rep2-cp190-100x_Position002_1_cmle.ics	41	1	0	1	0	1	0	7.3644	1.0	0.2962358194888213	1.2353536567778836	0.0	0.9768808708312888	12368.0	213.03841864492873	70395.0	162.311487476915
159	Feb25-FISH2-3L1-rep2-cp190-100x_Position002_1_cmle.ics	42	1	0	1	0	1	0	7.797599999999999	1.0	0.2954318341301664	1.224214098938186	0.0	0.9779009816447183	15398.0	261.65328463587963	97656.0	225.16784744719953
160	Feb25-FISH2-3L1-rep2-cp190-100x_Position002_1_cmle.ics	43	1	0	1	0	1	0	7.3644	1.0	0.2642690188541074	1.0643503526307319	0.0	0.958659842135873	17906.0	297.71324866212916	115823.0	267.05594735476564
161	Feb25-FISH2-3L1-rep2-cp190-100x_Position002_1_cmle.ics	44	1	0	1	0	1	0	9.5304	1.0	0.240921708822375	1.0983819725298303	0.0	0.9215690338978357	29538.0	486.6502393531192	234306.0	540.2451223064996
162	Feb25-FISH2-3L1-rep2-cp190-100x_Position002_1_cmle.ics	45	1	0	1	0	1	0	7.3644	1.0	0.2735457194827401	1.0664588585537693	0.0	0.9539586471157017	15644.0	262.1186918002108	96230.0	221.8798840813059
163	Feb25-FISH2-3L1-rep2-cp190-100x_Position002_1_cmle.ics	46	1	0	1	0	1	0	7.3644	1.0	0.27741688751621785	1.1129438069069595	0.0	0.9465322963993231	16022.0	266.11912737165176	100442.0	231.59159635139275
164	Feb25-FISH2-3L1-rep2-cp190-100x_Position002_1_cmle.ics	47	1	0	1	0	1	0	8.4474	1.0	0.29627050024147517	1.0958266193481887	0.0	0.9558528186757446	17840.0	302.4640962606308	121958.0	281.20156814702176
165	Feb25-FISH2-3L1-rep2-cp190-100x_Position002_1_cmle.ics	48	1	0	1	0	1	0	8.014199999999999	1.0	0.28739915681407974	1.1943642448937268	0.0	0.9727447529547617	16490.0	281.35252452216184	106745.0	246.1245788866154
166	Feb25-FISH2-3L1-rep2-cp190-100x_Position002_1_cmle.ics	49	1	0	1	0	1	0	7.147799999999999	1.0	0.2877548962920712	1.0149862826061011	0.0	0.9709034243318142	14774.0	247.31042688945993	90580.0	208.85253974939926
167	Feb25-FISH2-3L1-rep2-cp190-100x_Position002_1_cmle.ics	50	1	0	1	0	2	0	9.5304	2.0	0.286891274097456	1.079043649244119	0.0	0.939392929543127	34494.0	567.7276145382505	322662.0	743.9697304109147
168	Feb25-FISH2-3L1-rep2-cp190-100x_Position002_1_cmle.ics	51	1	0	1	0	1	0	7.797599999999999	1.0	0.2961667482962656	1.1899439230979094	0.0	0.9699011753158184	15700.0	267.51289237844856	100668.0	232.11269012466906
169	Feb25-FISH2-3L1-rep2-cp190-100x_Position002_1_cmle.ics	52	1	0	1	0	1	0	7.5809999999999995	1.0	0.29990374914099954	1.0911299686688876	0.0	0.9673063378380515	15520.0	262.41366385983804	99564.0	229.56717009946107
170	Feb25-FISH2-3L1-rep2-cp190-100x_Position002_1_cmle.ics	53	1	0	1	0	1	0	8.2308	1.0	0.2887441305230235	1.1203550144448544	0.0	0.9556904987649508	17922.0	303.3603981953472	121230.0	279.52300059416723
171	Feb25-FISH2-3L1-rep2-cp190-100x_Position002_1_cmle.ics	54	1	0	1	0	1	0	7.797599999999999	1.0	0.28594578388796643	1.084900872020031	0.0	0.9656915100860344	17420.0	293.14827550590326	115608.0	266.560216552755
172	Feb25-FISH2-3L1-rep2-cp190-100x_Position002_1_cmle.ics	55	1	0	1	0	1	0	7.5809999999999995	1.0	0.2833793284000351	1.0526374848272744	0.0	0.9792983924801123	15720.0	263.466038720208	98659.0	227.48048928169553
173	Feb25-FISH2-3L1-rep2-cp190-100x_Position002_1_cmle.ics	56	1	0	1	0	0	0	6.497999999999999	0.0	0.294587691888672	1.3338039358443798	0.0	0.9855217428182348	9398.0	162.06638569450507	46498.0	107.21158526460108
174	Feb25-FISH2-3L1-rep2-cp190-100x_Position002_1_cmle.ics	57	1	0	1	0	0	0	6.0648	0.0	0.2921578075859972	1.2438607380573041	0.0	0.9828042974615521	8212.0	142.30271809748803	37823.0	87.2094238346382
175	Feb25-FISH2-3L1-rep2-cp190-100x_Position002_1_cmle.ics	59	1	0	1	0	0	0	6.2814	0.0	0.30135084991569494	1.3568307809711377	0.0	0.9870970040922019	8760.0	152.3023570723448	42322.0	97.58287908229272
176	Feb25-FISH2-3L1-rep2-cp190-100x_Position002_1_cmle.ics	61	1	0	1	0	1	0	6.9312	1.0	0.30787969279041916	1.2589463098192797	0.0	0.9766639294849083	11028.0	189.78639383310673	60424.0	139.32110688692535
177	Feb25-FISH2-3L1-rep2-cp190-100x_Position002_1_cmle.ics	62	1	0	1	0	1	0	6.497999999999999	1.0	0.2582073716681952	1.107854487461911	0.0	0.9597263714262727	13704.0	227.14322133169364	76653.0	176.74071240241446
178	Feb25-FISH2-3L1-rep2-cp190-100x_Position002_1_cmle.ics	63	1	0	1	0	0	0	6.0648	0.0	0.28977979651974056	1.21261137537069	0.0	0.9880786698559698	8542.0	146.84542595306635	39962.0	92.1413688834786
179	Feb25-FISH2-3L1-rep2-cp190-100x_Position002_1_cmle.ics	64	1	0	1	0	0	0	7.797599999999999	0.0	0.3093433549054162	1.3831169547425597	0.0	0.9775117283819084	12818.0	223.07148107599787	75897.0	174.99758455906553
180	Feb25-FISH2-3L1-rep2-cp190-100x_Position002_1_cmle.ics	65	1	0	1	0	1	0	7.147799999999999	1.0	0.29263338842175535	1.0763897585132238	0.0	0.968213043310288	13738.0	232.02236713008634	81907.0	188.85498976875738
181	Feb25-FISH2-3L1-rep2-cp190-100x_Position002_1_cmle.ics	66	1	0	1	0	0	0	6.0648	0.0	0.2930806999883056	1.1091827027585517	0.0	0.9783111839013721	9614.0	163.87421308044992	47987.0	110.64480928410711
182	Feb25-FISH2-3L1-rep2-cp190-100x_Position002_1_cmle.ics	67	1	0	1	0	1	0	8.664	1.0	0.3006635604512369	1.2747339628652872	0.0	0.9636099084627417	17276.0	296.0623810445193	117079.0	269.9519375283718
183	Feb25-FISH2-3L1-rep2-cp190-100x_Position002_1_cmle.ics	68	1	0	1	0	1	0	8.2308	1.0	0.2597634938610247	1.2194250040346477	0.0	0.9510407603464337	18028.0	308.5144796386349	116007.0	267.48020069230023
184	Feb25-FISH2-3L1-rep2-cp190-100x_Position002_1_cmle.ics	69	1	0	1	0	1	0	7.797599999999999	1.0	0.2758047675458259	1.14498747493548	0.0	0.9560522901115606	17894.0	301.3771579958519	118205.0	272.548183496111
185	Feb25-FISH2-3L1-rep2-cp190-100x_Position002_1_cmle.ics	70	1	0	1	0	1	0	7.3644	1.0	0.2822317504704722	1.0145551997038	0.0	0.9648907679039218	18464.0	304.2851458774324	125333.0	288.98338887625806
186	Feb25-FISH2-3L1-rep2-cp190-100x_Position002_1_cmle.ics	71	1	0	1	0	1	0	9.5304	1.0	0.3042152807970435	1.1429004287633435	0.0	0.9570036672329765	26304.0	448.4089901074573	221257.0	510.1577212114465
187	Feb25-FISH2-3L1-rep2-cp190-100x_Position002_1_cmle.ics	72	1	0	1	0	1	0	6.9312	1.0	0.2905340387373062	1.1205902878557963	0.0	0.9746109969305515	12890.0	218.36109871787554	74174.0	171.0248209689991
188	Feb25-FISH2-3L1-rep2-cp190-100x_Position002_1_cmle.ics	73	1	0	1	0	1	0	8.2308	1.0	0.2842697824980453	1.1273498638551613	0.0	0.9579654003830756	17702.0	301.978095460076	118079.0	272.25766218888623
189	Feb25-FISH2-3L1-rep2-cp190-100x_Position002_1_cmle.ics	74	1	0	1	0	2	0	9.5304	2.0	0.32321689300473283	1.3536257337157835	0.0	0.9627112784470161	20248.0	351.2920541981524	154026.0	355.14154656039926
190	Feb25-FISH2-3L1-rep2-cp190-100x_Position002_1_cmle.ics	75	1	0	1	0	1	0	6.497999999999999	1.0	0.2927540182453662	1.2816001496073048	0.0	0.9860376950080268	9836.0	168.85880905137964	49631.0	114.43542062599286
191	Feb25-FISH2-3L1-rep2-cp190-100x_Position002_1_cmle.ics	76	1	0	1	0	1	0	6.7146	1.0	0.29022612930388375	1.0268592812685666	0.0	0.9683914525928237	12814.0	215.96051560005634	73480.0	169.42464805460207
192	Feb25-FISH2-3L1-rep2-cp190-100x_Position002_1_cmle.ics	77	1	0	1	0	1	0	7.3644	1.0	0.2963393811746508	1.0631119396115944	0.0	0.9721800572422749	15106.0	255.29159123880754	95037.0	219.12915456131216
193	Feb25-FISH2-3L1-rep2-cp190-100x_Position002_1_cmle.ics	78	1	0	1	0	1	0	8.014199999999999	1.0	0.2908680398624471	1.16759204987529	0.0	0.9634048204839197	16608.0	283.3810173550393	108542.0	250.26796610155986
194	Feb25-FISH2-3L1-rep2-cp190-100x_Position002_1_cmle.ics	79	1	0	1	0	1	0	8.664	1.0	0.2887600171120183	1.1441627112387678	0.0	0.9606428992944449	18268.0	311.74805142344354	124761.0	287.6645143704438
195	Feb25-FISH2-3L1-rep2-cp190-100x_Position002_1_cmle.ics	80	1	0	1	0	1	0	7.147799999999999	1.0	0.2965510865080339	1.128431209160876	0.0	0.9645492294865591	13788.0	232.50781070916352	82904.0	191.1537972552903
196	Feb25-FISH2-3L1-rep2-cp190-100x_Position002_1_cmle.ics	82	1	0	1	0	1	0	8.014199999999999	1.0	0.27573980598915987	1.031536859335042	0.0	0.9604675957094894	18330.0	308.6866119129974	122537.0	282.53658272545965
197	Feb25-FISH2-3L1-rep2-cp190-100x_Position002_1_cmle.ics	83	1	0	1	0	1	0	8.8806	1.0	0.29154322222536594	1.258592431473078	0.0	0.9794484098320306	18548.0	316.8117414001026	128254.0	295.7184106096208
198	Feb25-FISH2-3L1-rep2-cp190-100x_Position002_1_cmle.ics	84	1	0	1	0	1	0	9.5304	1.0	0.28756423829602046	1.1317605296934068	0.0	0.9486586382752552	24960.0	426.0740001719374	198842.0	458.474902946015
199	Feb25-FISH2-3L1-rep2-cp190-100x_Position002_1_cmle.ics	85	1	0	1	0	1	0	8.2308	1.0	0.304769164942706	1.5340651770926415	0.0	0.9887085676173084	11562.0	205.02020889976328	64537.0	148.80455241562132
200	Feb25-FISH2-3L1-rep2-cp190-100x_Position002_1_cmle.ics	87	1	0	1	0	1	0	7.3644	1.0	0.2944106756165801	1.1563607270142555	0.0	0.9763798251339012	13836.0	235.4061100045716	83036.0	191.45815291047822
201	Feb25-FISH2-3L1-rep2-cp190-100x_Position002_1_cmle.ics	88	1	0	1	0	1	0	8.4474	1.0	0.2793784856323519	1.1724088259322372	0.0	0.9534433892272619	17382.0	296.582223217389	113899.0	262.61973310793576
202	Feb25-FISH2-3L1-rep2-cp190-100x_Position002_1_cmle.ics	89	1	0	1	0	1	0	7.797599999999999	1.0	0.2997158271699484	1.1547588943658065	0.0	0.961029057650147	16482.0	278.4353287601994	108929.0	251.16028154517895
203	Feb25-FISH2-3L1-rep2-cp190-100x_Position002_1_cmle.ics	90	1	0	1	0	0	0	6.497999999999999	0.0	0.297099155547786	1.2232742808999644	0.0	0.9880479881608998	9784.0	168.11802282082803	49602.0	114.36855461083795
204	Feb25-FISH2-3L1-rep2-cp190-100x_Position002_1_cmle.ics	91	1	0	1	0	1	0	7.5809999999999995	1.0	0.29947883470427117	1.2384529966961557	0.0	0.9683382247001141	13814.0	236.78688038078607	83548.0	192.63868393666158
205	Feb25-FISH2-3L1-rep2-cp190-100x_Position002_1_cmle.ics	92	1	0	1	0	0	0	6.2814	0.0	0.2900706168662241	1.2785592281585338	0.0	0.9910863521829197	8266.0	143.72014145863992	38060.0	87.75588057918013
206	Feb25-FISH2-3L1-rep2-cp190-100x_Position002_1_cmle.ics	93	1	0	1	0	1	0	8.014199999999999	1.0	0.2949135059197038	1.0637911346781337	0.0	0.9651801374485384	16022.0	274.4279907099726	103561.0	238.78315156753737
207	Feb25-FISH2-3L1-rep2-cp190-100x_Position002_1_cmle.ics	94	1	0	1	0	1	0	8.2308	1.0	0.2949649670524403	1.1201215111475311	0.0	0.9657079766028142	16606.0	282.7043802244395	109284.0	251.9788137996616
208	Feb25-FISH2-3L1-rep2-cp190-100x_Position002_1_cmle.ics	95	1	0	1	0	1	0	7.3644	1.0	0.2950848773931309	1.1532052279478955	0.0	0.9630166935835046	15224.0	257.2732735740081	95949.0	221.23197545170135
209	Feb25-FISH2-3L1-rep2-cp190-100x_Position002_1_cmle.ics	96	1	0	1	0	1	0	9.5304	1.0	0.31240672262020897	1.2599629776812584	0.0	0.9494480792139892	23168.0	396.4656520827405	185339.0	427.3407028550884
210	Feb25-FISH2-3L1-rep2-cp190-100x_Position002_1_cmle.ics	97	1	0	1	0	1	0	9.313799999999999	1.0	0.29066507640340367	1.1885802473428257	0.0	0.9666877856445889	21348.0	363.352722619425	158127.0	364.59732339316906
211	Feb25-FISH2-3L1-rep2-cp190-100x_Position002_1_cmle.ics	98	1	0	1	0	1	0	9.097199999999999	1.0	0.3032206967381722	1.3794622716468412	0.0	0.9554395141713203	16826.0	291.8338203258699	113012.0	260.5745553340595
212	Feb25-FISH2-3L1-rep2-cp190-100x_Position002_1_cmle.ics	99	1	0	1	0	1	0	9.097199999999999	1.0	0.2934113570979249	1.2021850200260862	0.0	0.9600242622209116	18492.0	320.19450913698813	128082.0	295.32182596801226
213	Feb25-FISH2-3L1-rep2-cp190-100x_Position002_1_cmle.ics	100	1	0	1	0	1	0	7.5809999999999995	1.0	0.28789008845510206	1.187799496395477	0.0	0.9621780374918855	14604.0	247.88809841020515	89042.0	205.30633522152803
214	Feb25-FISH2-3L1-rep2-cp190-100x_Position002_1_cmle.ics	101	1	0	1	0	1	0	7.797599999999999	1.0	0.2892951132502134	1.1089835604600835	0.0	0.9649992611095783	15816.0	269.77755278549955	100598.0	231.951289398433
215	Feb25-FISH2-3L1-rep2-cp190-100x_Position002_1_cmle.ics	102	1	0	1	0	1	0	7.797599999999999	1.0	0.283365452240866	1.0976092854984503	0.0	0.9642874952928514	16764.0	283.1458249184513	108646.0	250.50776146625338
216	Feb25-FISH2-3L1-rep2-cp190-100x_Position002_1_cmle.ics	103	1	0	1	0	1	0	9.5304	1.0	0.29396440965593734	1.3500377713494949	0.0	0.9540764731320006	19600.0	338.00440842992487	139896.0	322.56165710733006
217	Feb25-FISH2-3L1-rep2-cp190-100x_Position002_1_cmle.ics	104	1	0	1	0	1	0	9.5304	1.0	0.2912791932271182	1.4222767545068862	0.0	0.9655494240078939	19458.0	340.2610519152606	137745.0	317.60204336256345
218	Feb25-FISH2-3L1-rep2-cp190-100x_Position002_1_cmle.ics	105	1	0	1	0	1	0	7.797599999999999	1.0	0.30005856817406623	1.2056423015239481	0.0	0.9756030178251982	14758.0	253.4127122741247	92346.0	212.92444949986776
219	Feb25-FISH2-3L1-rep2-cp190-100x_Position002_1_cmle.ics	106	1	0	1	0	1	0	9.097199999999999	1.0	0.30933426540056724	1.3729821683425834	0.0	0.9568409074814704	17202.0	298.2705168624926	117993.0	272.059369868082
220	Feb25-FISH2-3L1-rep2-cp190-100x_Position002_1_cmle.ics	107	1	0	1	0	1	0	7.147799999999999	1.0	0.25867947185086193	1.1024015381986483	0.0	0.9297024057474391	16420.0	272.50915271594516	100627.0	232.01815541358792
221	Feb25-FISH2-3L1-rep2-cp190-100x_Position002_1_cmle.ics	109	1	0	1	0	1	0	7.3644	1.0	0.28517148840089535	1.0873789512265866	0.0	0.9420546951907547	14832.0	252.37483889817605	90704.0	209.13844960730302
222	Feb25-FISH2-3L1-rep2-cp190-100x_Position002_1_cmle.ics	110	1	0	1	0	0	0	5.1983999999999995	0.0	0.23591470081849453	1.2789322460914623	0.0	0.981512572328523	5896.0	101.6161138063748	20677.0	47.67546880545736
223	Feb25-FISH2-3L1-rep2-cp190-100x_Position002_1_cmle.ics	111	1	0	1	0	1	0	8.014199999999999	1.0	0.3027324373598839	1.1956893193609723	0.0	0.9656428761290742	16010.0	271.91291434983594	104807.0	241.6560844945384
224	Feb25-FISH2-3L1-rep2-cp190-100x_Position002_1_cmle.ics	112	1	0	1	0	1	0	8.014199999999999	1.0	0.3006946034536134	1.212224756638311	0.0	0.9649260905112976	15670.0	269.48725431874885	101144.0	233.21021506307392
225	Feb25-FISH2-3L1-rep2-cp190-100x_Position002_1_cmle.ics	113	1	0	1	0	1	0	9.5304	1.0	0.2933734052989702	1.191008080960797	0.0	0.9479983515880067	22250.0	377.56542018569553	169036.0	389.7504737147212
226	Feb25-FISH2-3L1-rep2-cp190-100x_Position002_1_cmle.ics	114	1	0	1	0	1	0	6.9312	1.0	0.29184155615451907	1.231280096206319	0.0	0.9764634801565977	11894.0	204.41164692468396	65893.0	151.93111505527892
227	Feb25-FISH2-3L1-rep2-cp190-100x_Position002_1_cmle.ics	115	1	0	1	0	1	0	8.2308	1.0	0.29450055987095275	1.1321043357904506	0.0	0.9708885610547127	17540.0	297.16409940445413	118539.0	273.31829553272286
228	Feb25-FISH2-3L1-rep2-cp190-100x_Position002_1_cmle.ics	116	1	0	1	0	1	0	6.7146	1.0	0.2999858586335639	1.2992937405288103	0.0	0.9869327916617292	9802.0	169.73735446772568	49980.0	115.2401185325124
229	Feb25-FISH2-3L1-rep2-cp190-100x_Position002_1_cmle.ics	117	1	0	1	0	3	0	9.5304	3.0	0.25681405087193754	1.2261038127081392	0.0	0.9393699694568978	33238.0	546.7974967546409	288759.0	665.7987472454932
230	Feb25-FISH2-3L1-rep2-cp190-100x_Position002_1_cmle.ics	118	1	0	1	0	1	0	8.4474	1.0	0.2967799315024623	1.2380370572836155	0.0	0.9645543897003275	16278.0	280.28943492757236	106388.0	245.30143518281176
231	Feb25-FISH2-3L1-rep2-cp190-100x_Position002_1_cmle.ics	119	1	0	1	0	1	0	8.2308	1.0	0.29616781426271277	1.1000874105878848	0.0	0.9572097612845555	18390.0	309.18488531205253	127619.0	294.2542754501941
232	Feb25-FISH2-3L1-rep2-cp190-100x_Position002_1_cmle.ics	120	1	0	1	0	1	0	7.5809999999999995	1.0	0.31399264092817913	1.2633246713275503	0.0	0.9610398233099345	13530.0	233.9743244643655	82924.0	191.19991174850057
233	Feb25-FISH2-3L1-rep2-cp190-100x_Position002_1_cmle.ics	121	1	0	1	0	0	0	5.6316	0.0	0.2681160548004029	1.0555284171217145	0.0	0.9948244981200065	7854.0	133.76391864213716	33890.0	78.14100874483483
234	Feb25-FISH2-3L1-rep2-cp190-100x_Position002_1_cmle.ics	122	1	0	1	0	0	0	6.497999999999999	0.0	0.2810390103035328	1.2364653285599108	0.0	0.9866334017359129	9590.0	165.14007229823235	46815.0	107.94249998198417
235	Feb25-FISH2-3L1-rep2-cp190-100x_Position002_1_cmle.ics	123	1	0	1	0	1	0	7.3644	1.0	0.29868798531006485	1.355326923855524	0.0	0.9885743612969727	10966.0	189.89877198966	59014.0	136.07003511559998
236	Feb25-FISH2-3L1-rep2-cp190-100x_Position002_1_cmle.ics	124	1	0	1	0	1	0	8.664	1.0	0.29383689424666587	1.1525680562101042	0.0	0.9688537016596489	18168.0	309.7239280674758	124821.0	287.80285785007464
237	Feb25-FISH2-3L1-rep2-cp190-100x_Position002_1_cmle.ics	125	1	0	1	0	1	0	8.2308	1.0	0.2911073091453844	1.076363170950417	0.0	0.964113101250112	18638.0	316.50591530086115	129092.0	297.6506078751319
238	Feb25-FISH2-3L1-rep2-cp190-100x_Position002_1_cmle.ics	126	1	0	1	0	1	0	7.3644	1.0	0.2812012564111949	1.0578639255159252	0.0	0.9782780447812922	16118.0	271.236973746082	102035.0	235.26461573559234
239	Feb25-FISH2-3L1-rep2-cp190-100x_Position002_1_cmle.ics	127	1	0	1	0	1	0	6.7146	1.0	0.27793298700828983	1.0827575837412757	0.0	0.9728057346728947	12696.0	214.7512064765893	70916.0	163.512770025043
240	Feb25-FISH2-3L1-rep2-cp190-100x_Position002_1_cmle.ics	128	1	0	1	0	2	0	9.5304	2.0	0.25044047311999135	1.1434885702965734	0.0	0.9281031156242755	29754.0	486.3984048411061	241515.0	556.8670913841484
241	Feb25-FISH2-3L1-rep2-cp190-100x_Position002_1_cmle.ics	129	1	0	1	0	1	0	6.0648	1.0	0.2891333054676324	1.1670242973069123	0.0	0.9870100792494834	10246.0	172.87221374818688	52439.0	120.90989547271745
242	Feb25-FISH2-3L1-rep2-cp190-100x_Position002_1_cmle.ics	130	1	0	1	0	1	0	7.147799999999999	1.0	0.2957776414655937	1.1166104542362913	0.0	0.9669392815532887	14624.0	246.1817696359947	90439.0	208.5274325722667
243	Feb25-FISH2-3L1-rep2-cp190-100x_Position002_1_cmle.ics	131	1	0	1	0	1	0	6.9312	1.0	0.3017788016528086	1.1050716702108756	0.0	0.9802258841376003	10838.0	187.99788082983142	58283.0	134.38455038876393
244	Feb25-FISH2-3L1-rep2-cp190-100x_Position002_1_cmle.ics	132	1	0	1	0	0	0	6.7146	0.0	0.3025720208763147	1.2297065471754218	0.0	0.9771537554210261	11042.0	189.42050950011028	60015.0	138.37806550077497
245	Feb25-FISH2-3L1-rep2-cp190-100x_Position002_1_cmle.ics	133	1	0	1	0	1	0	6.7146	1.0	0.2896347567584178	1.0282395337239691	0.0	0.9776482174927505	14218.0	236.40644355290829	85794.0	197.81734152417707
246	Feb25-FISH2-3L1-rep2-cp190-100x_Position002_1_cmle.ics	134	1	0	1	0	1	0	9.5304	1.0	0.254280632354933	1.1224980144339711	0.0	0.9308577872101711	30118.0	493.6201651040756	247839.0	571.4484941372418
247	Feb25-FISH2-3L1-rep2-cp190-100x_Position003_2_cmle.ics	1	1	0	1	0	1	0	8.2308	1.0	0.29712402032302887	1.255932705720491	0.0	0.9825023586147913	13732.0	238.69920830691066	82479.0	190.17386427457166
248	Feb25-FISH2-3L1-rep2-cp190-100x_Position003_2_cmle.ics	2	1	0	1	0	1	0	8.2308	1.0	0.2993333400173233	1.0155023918813937	0.0	0.9437952191044211	26252.0	431.4717716792983	218824.0	504.54789311241484
249	Feb25-FISH2-3L1-rep2-cp190-100x_Position003_2_cmle.ics	3	1	0	1	0	0	0	8.2308	0.0	0.30103037544490274	1.3197771571391625	0.0	0.9811278833102026	14492.0	253.62380293502542	90006.0	207.52905379426394
250	Feb25-FISH2-3L1-rep2-cp190-100x_Position003_2_cmle.ics	4	1	0	1	0	1	0	8.2308	1.0	0.2813532481295896	1.152662665002255	0.0	0.9580878436591553	17658.0	300.0819916932682	117034.0	269.84817991864867
251	Feb25-FISH2-3L1-rep2-cp190-100x_Position003_2_cmle.ics	5	1	0	1	0	1	0	7.147799999999999	1.0	0.3053397471957318	1.356579720502164	0.0	0.9846491433123369	10124.0	176.62904755042547	52929.0	122.03970055636954
252	Feb25-FISH2-3L1-rep2-cp190-100x_Position003_2_cmle.ics	6	1	0	1	0	0	0	6.7146	0.0	0.29664612818562586	1.3708963087676789	0.0	0.9896194974020442	9140.0	158.21990796293562	44752.0	103.18579000734285
253	Feb25-FISH2-3L1-rep2-cp190-100x_Position003_2_cmle.ics	7	1	0	1	0	1	0	8.2308	1.0	0.26873005144644035	1.0258796172170195	0.0	0.9622628935906385	18486.0	311.5643175721807	122517.0	282.4904682322493
254	Feb25-FISH2-3L1-rep2-cp190-100x_Position003_2_cmle.ics	8	1	0	1	0	1	0	6.0648	1.0	0.2811156456038944	1.03705481591518	0.0	0.9726350850182286	11972.0	199.25021958128337	65308.0	150.58226612887796
255	Feb25-FISH2-3L1-rep2-cp190-100x_Position003_2_cmle.ics	9	1	0	1	0	1	0	8.2308	1.0	0.29308092232599536	1.1099160099929448	0.0	0.9545607189968731	18160.0	308.1876419870753	124578.0	287.24256675756965
256	Feb25-FISH2-3L1-rep2-cp190-100x_Position003_2_cmle.ics	11	1	0	1	0	2	0	8.2308	2.0	0.29289108077573206	1.118679534206013	0.0	0.9588998174946166	22534.0	377.99064072038874	172141.0	396.90974878561866
257	Feb25-FISH2-3L1-rep2-cp190-100x_Position003_2_cmle.ics	12	1	0	1	0	1	0	7.797599999999999	1.0	0.2819261089594	1.0931829240689293	0.0	0.9479480087549018	15810.0	265.524142753868	99252.0	228.8477840053806
258	Feb25-FISH2-3L1-rep2-cp190-100x_Position003_2_cmle.ics	13	1	0	1	0	0	0	7.147799999999999	0.0	0.3175655455045219	1.3356932456178685	0.0	0.9840018099877736	11242.0	197.30721702187864	63162.0	145.63418100741393
259	Feb25-FISH2-3L1-rep2-cp190-100x_Position003_2_cmle.ics	14	1	0	1	0	1	0	7.147799999999999	1.0	0.29198781843825017	1.2122088337062127	0.0	0.9820224805889619	11186.0	193.45776286709508	60113.0	138.60402651750536
260	Feb25-FISH2-3L1-rep2-cp190-100x_Position003_2_cmle.ics	15	1	0	1	0	3	0	8.2308	3.0	0.19962009709757011	1.694653200481273	0.0	0.9000954558802507	51766.0	808.2535702556896	494815.0	1140.9071478924595
261	Feb25-FISH2-3L1-rep2-cp190-100x_Position003_2_cmle.ics	16	1	0	1	0	0	0	6.0648	0.0	0.2939911699426175	1.2454511150404055	0.0	0.985811205939799	9310.0	158.64866214232845	45800.0	105.602189451562
262	Feb25-FISH2-3L1-rep2-cp190-100x_Position003_2_cmle.ics	17	1	0	1	0	1	0	6.2814	1.0	0.2952449691489338	1.1721351266388724	0.0	0.9720421011677337	9952.0	169.9532070164165	50726.0	116.9601891292562
263	Feb25-FISH2-3L1-rep2-cp190-100x_Position003_2_cmle.ics	18	1	0	1	0	1	0	8.2308	1.0	0.31411006738860026	1.3504473571215156	0.0	0.9622974419253535	16900.0	291.2874571755687	115783.0	266.963718368345
264	Feb25-FISH2-3L1-rep2-cp190-100x_Position003_2_cmle.ics	19	1	0	1	0	0	0	6.2814	0.0	0.29627918073004805	1.239571795657589	0.0	0.9892243592912778	9288.0	159.6315432882554	45815.0	105.63677532146971
265	Feb25-FISH2-3L1-rep2-cp190-100x_Position003_2_cmle.ics	20	1	0	1	0	1	0	8.2308	1.0	0.2722267865321439	1.039442960782041	0.0	0.958102375022294	23574.0	392.8531758290988	177578.0	409.4459737648357
266	Feb25-FISH2-3L1-rep2-cp190-100x_Position003_2_cmle.ics	21	1	0	1	0	1	0	6.0648	1.0	0.2847462761490186	1.073974080686978	0.0	0.9748123353607056	10892.0	183.119292252916	57038.0	131.51392318642343
267	Feb25-FISH2-3L1-rep2-cp190-100x_Position003_2_cmle.ics	22	1	0	1	0	0	0	6.0648	0.0	0.2979941660012124	1.3403418835782115	0.0	0.9818730250859542	8322.0	143.96518729200352	38969.0	89.85178429558776
268	Feb25-FISH2-3L1-rep2-cp190-100x_Position003_2_cmle.ics	23	1	0	1	0	1	0	8.2308	1.0	0.2781531918734691	1.1030752939723887	0.0	0.9555008231165851	17690.0	299.5332348464504	116683.0	269.03887056280803
269	Feb25-FISH2-3L1-rep2-cp190-100x_Position003_2_cmle.ics	24	1	0	1	0	1	0	8.2308	1.0	0.2816036462515992	1.1629985112621477	0.0	0.9633856520647678	17938.0	308.0713377749696	119882.0	276.41488375179375
270	Feb25-FISH2-3L1-rep2-cp190-100x_Position003_2_cmle.ics	25	1	0	1	0	1	0	8.2308	1.0	0.29985644885401236	1.223383772239286	0.0	0.9589977293499949	17650.0	302.4075716715431	120739.0	278.39088978585465
271	Feb25-FISH2-3L1-rep2-cp190-100x_Position003_2_cmle.ics	26	1	0	1	0	1	0	8.014199999999999	1.0	0.27912029756366413	1.051294750158587	0.0	0.9685387014490353	16770.0	282.7884009285367	107887.0	248.7577164489229
272	Feb25-FISH2-3L1-rep2-cp190-100x_Position003_2_cmle.ics	27	1	0	1	0	0	0	6.2814	0.0	0.2978237226907931	1.234254349729051	0.0	0.9859993315121907	8716.0	151.2488422637878	41757.0	96.28014464910206
273	Feb25-FISH2-3L1-rep2-cp190-100x_Position003_2_cmle.ics	30	1	0	1	0	1	0	7.797599999999999	1.0	0.28509365620232385	1.1735477308349178	0.0	0.9497067305025644	14964.0	254.95025210283686	91905.0	211.9076249245809
274	Feb25-FISH2-3L1-rep2-cp190-100x_Position003_2_cmle.ics	31	1	0	1	0	0	0	6.9312	0.0	0.30009489407941026	1.2839162283856393	0.0	0.9886129871503483	10298.0	179.08982820739269	53831.0	124.11946420015357
275	Feb25-FISH2-3L1-rep2-cp190-100x_Position003_2_cmle.ics	32	1	0	1	0	0	0	6.2814	0.0	0.3019762790695985	1.1151446019991405	0.0	0.9785725947034973	9500.0	162.82451052732586	47846.0	110.31970210697457
276	Feb25-FISH2-3L1-rep2-cp190-100x_Position003_2_cmle.ics	33	1	0	1	0	1	0	6.9312	1.0	0.28146733365587584	1.067226503813357	0.0	0.96919357435137	14926.0	248.8348582874422	90971.0	209.75407809166038
277	Feb25-FISH2-3L1-rep2-cp190-100x_Position003_2_cmle.ics	34	1	0	1	0	0	0	6.7146	0.0	0.31179763341191524	1.4378119531020512	0.0	0.9781875098467324	8814.0	155.10069011508259	43448.0	100.179125050032
278	Feb25-FISH2-3L1-rep2-cp190-100x_Position003_2_cmle.ics	35	1	0	1	0	1	0	6.0648	1.0	0.2861764816247485	1.143562767163298	0.0	0.9798857137929899	10198.0	172.5250865763831	51804.0	119.44576031329079
279	Feb25-FISH2-3L1-rep2-cp190-100x_Position003_2_cmle.ics	36	1	0	1	0	1	0	8.2308	1.0	0.2788409254292593	1.0314116387706296	0.0	0.9539510086886522	26406.0	433.3685719729625	213062.0	491.26230761853066
280	Feb25-FISH2-3L1-rep2-cp190-100x_Position003_2_cmle.ics	38	1	0	1	0	1	0	7.3644	1.0	0.28724902276965125	1.0449502218937172	0.0	0.962345090190283	15204.0	256.40502497577444	94480.0	217.84486592540563
281	Feb25-FISH2-3L1-rep2-cp190-100x_Position003_2_cmle.ics	39	1	0	1	0	1	0	8.2308	1.0	0.3053382513061418	1.2464162599981856	0.0	0.961067015342577	18640.0	316.69104220581886	132231.0	304.88827758448673
282	Feb25-FISH2-3L1-rep2-cp190-100x_Position003_2_cmle.ics	41	1	0	1	0	1	0	7.3644	1.0	0.30359741178254424	1.2003542358330883	0.0	0.9642576099650839	13810.0	235.12933788465799	84084.0	193.87455235469736
283	Feb25-FISH2-3L1-rep2-cp190-100x_Position003_2_cmle.ics	42	1	0	1	0	1	0	8.2308	1.0	0.3168508799432032	1.0216252181218697	0.0	0.9485380392855196	21550.0	364.2391456521334	167445.0	386.08206577984276
284	Feb25-FISH2-3L1-rep2-cp190-100x_Position003_2_cmle.ics	43	1	0	1	0	0	0	6.497999999999999	0.0	0.296225216421501	1.1439240350398312	0.0	0.9716352072883242	11954.0	201.89064322333914	66889.0	154.2276168171513
285	Feb25-FISH2-3L1-rep2-cp190-100x_Position003_2_cmle.ics	44	1	0	1	0	0	0	6.497999999999999	0.0	0.30136704772806233	1.263622846196508	0.0	0.9753042890387096	9758.0	168.0050874427976	49758.0	114.72824765787821
286	Feb25-FISH2-3L1-rep2-cp190-100x_Position003_2_cmle.ics	45	1	0	1	0	1	0	8.2308	1.0	0.29912054562158225	1.373571120678606	0.0	0.9623508682359717	14994.0	261.0741062613015	94422.0	217.71113389509577
287	Feb25-FISH2-3L1-rep2-cp190-100x_Position003_2_cmle.ics	46	1	0	1	0	1	0	7.5809999999999995	1.0	0.298401035350176	1.2347606134041635	0.0	0.9721833057863012	12322.0	214.09349131777805	70258.0	161.9956031984245
288	Feb25-FISH2-3L1-rep2-cp190-100x_Position003_2_cmle.ics	47	1	0	1	0	1	0	6.7146	1.0	0.29562617687382253	1.2500287682186708	0.0	0.9828274437832187	10244.0	176.0574426762525	53009.0	122.22415852921068
289	Feb25-FISH2-3L1-rep2-cp190-100x_Position003_2_cmle.ics	48	1	0	1	0	1	0	8.2308	1.0	0.28846183170558276	1.1187433665697222	0.0	0.9514319019333237	19544.0	330.6909774467482	137987.0	318.160028730408
290	Feb25-FISH2-3L1-rep2-cp190-100x_Position003_2_cmle.ics	49	1	0	1	0	1	0	8.2308	1.0	0.2995814581064021	1.2251644040258778	0.0	0.9649962523301684	16972.0	289.3388941806177	113797.0	262.3845491925633
291	Feb25-FISH2-3L1-rep2-cp190-100x_Position003_2_cmle.ics	50	1	0	1	0	2	0	8.2308	2.0	0.2632438367526311	1.1107740114202371	0.0	0.9432106634886935	26098.0	428.35789844594206	203406.0	468.998230296603
292	Feb25-FISH2-3L1-rep2-cp190-100x_Position003_2_cmle.ics	53	1	0	1	0	1	0	8.2308	1.0	0.2808603857043234	1.119430848131601	0.0	0.961960512473019	17586.0	300.11132428331416	116217.0	267.9644028710083
293	Feb25-FISH2-3L1-rep2-cp190-100x_Position003_2_cmle.ics	54	1	0	1	0	0	0	5.848199999999999	0.0	0.28912769124259297	1.1858365909829263	0.0	0.9749831038819652	8592.0	146.41806482736746	40268.0	92.84692062959604
294	Feb25-FISH2-3L1-rep2-cp190-100x_Position003_2_cmle.ics	55	1	0	1	0	0	0	6.2814	0.0	0.27895432995018965	1.2019297388851693	0.0	0.9895202618733786	8822.0	153.19640461592783	41152.0	94.88518122949081
295	Feb25-FISH2-3L1-rep2-cp190-100x_Position003_2_cmle.ics	56	1	0	1	0	1	0	8.014199999999999	1.0	0.28858812902449243	1.1620113333980384	0.0	0.9687516604879639	14962.0	255.49068791193505	92448.0	213.15963341524022
296	Feb25-FISH2-3L1-rep2-cp190-100x_Position003_2_cmle.ics	57	1	0	1	0	1	0	8.2308	1.0	0.3084154385763404	1.309769133790499	0.0	0.9565918304030666	15990.0	276.45127823372343	105588.0	243.45685545440014
297	Feb25-FISH2-3L1-rep2-cp190-100x_Position003_2_cmle.ics	58	1	0	1	0	1	0	8.2308	1.0	0.27954605558860374	1.2379767517206202	0.0	0.941739083968663	32078.0	524.2913241771105	285635.0	658.5956634060461
298	Feb25-FISH2-3L1-rep2-cp190-100x_Position003_2_cmle.ics	59	1	0	1	0	1	0	8.2308	1.0	0.2992597165079085	1.0285768826284636	0.0	0.9477944152507867	24964.0	413.6415828661075	202894.0	467.81769927041955
299	Feb25-FISH2-3L1-rep2-cp190-100x_Position003_2_cmle.ics	60	1	0	1	0	1	0	8.2308	1.0	0.28684240200578903	1.2757990797017258	0.0	0.9572153973147406	14538.0	251.1644153317534	88278.0	203.54476158089497
300	Feb25-FISH2-3L1-rep2-cp190-100x_Position003_2_cmle.ics	61	1	0	1	0	2	0	8.2308	2.0	0.2778391798551104	1.2731561618925324	0.0	0.9668817053292779	18134.0	312.63873013295336	121035.0	279.07338428536696
301	Feb25-FISH2-3L1-rep2-cp190-100x_Position003_2_cmle.ics	62	1	0	1	0	1	0	8.2308	1.0	0.29133245228798954	1.1608765139893118	0.0	0.9618309071230904	15778.0	270.28584439193844	100588.0	231.92823215182787
302	Feb25-FISH2-3L1-rep2-cp190-100x_Position003_2_cmle.ics	63	1	0	1	0	1	0	8.2308	1.0	0.293613245875845	1.1790919729787237	0.0	0.9659297976883833	16528.0	281.7336323716573	108266.0	249.63158609525792
303	Feb25-FISH2-3L1-rep2-cp190-100x_Position003_2_cmle.ics	64	1	0	1	0	1	0	8.2308	1.0	0.3046667809113221	1.2701045197781595	0.0	0.9662074889582285	16184.0	278.56323454921966	106860.0	246.38973722257458
304	Feb25-FISH2-3L1-rep2-cp190-100x_Position003_2_cmle.ics	65	1	0	1	0	1	0	8.2308	1.0	0.2946652893981441	1.2374813759483734	0.0	0.9626105750069676	15898.0	271.37601218543114	102318.0	235.9171358145179
305	Feb25-FISH2-3L1-rep2-cp190-100x_Position003_2_cmle.ics	66	1	0	1	0	1	0	8.2308	1.0	0.28549957005825494	1.100299455758077	0.0	0.9674043823171464	17186.0	292.50634108507035	113198.0	261.00342012091517
306	Feb25-FISH2-3L1-rep2-cp190-100x_Position003_2_cmle.ics	67	1	0	1	0	1	0	8.2308	1.0	0.293641197437549	1.2746055202742084	0.0	0.9623327724294881	17524.0	300.29391818638965	118204.0	272.54587777145053
307	Feb25-FISH2-3L1-rep2-cp190-100x_Position003_2_cmle.ics	68	1	0	1	0	1	0	7.5809999999999995	1.0	0.2905886948966675	1.3055309723211115	0.0	0.9799742840676303	10610.0	187.53684314240982	55397.0	127.7302290185192
308	Feb25-FISH2-3L1-rep2-cp190-100x_Position003_2_cmle.ics	69	1	0	1	0	0	0	6.2814	0.0	0.29412765354474973	1.1884471006726907	0.0	0.9860062968252331	8918.0	154.6396269224299	42948.0	99.02626271977478
309	Feb25-FISH2-3L1-rep2-cp190-100x_Position003_2_cmle.ics	70	1	0	1	0	0	0	6.2814	0.0	0.2982774420760316	1.24341730744804	0.0	0.9794908156458862	9170.0	158.44563941362958	45096.0	103.97895929055983
310	Feb25-FISH2-3L1-rep2-cp190-100x_Position003_2_cmle.ics	71	1	0	1	0	0	0	5.6316	0.0	0.2797446648946844	1.437148313911779	0.0	0.9930278598473566	5938.0	103.74838514736207	22757.0	52.47137609932743
311	Feb25-FISH2-3L1-rep2-cp190-100x_Position003_2_cmle.ics	72	1	0	1	0	1	0	8.2308	1.0	0.2860676624651269	1.086487502626385	0.0	0.9572690413203088	17678.0	298.609715407449	118211.0	272.56201784407415
312	Feb25-FISH2-3L1-rep2-cp190-100x_Position003_2_cmle.ics	73	1	0	1	0	0	0	6.0648	0.0	0.2998741265552074	1.3295265089494988	0.0	0.9804466770918815	8064.0	140.00168331623195	37288.0	85.97586114126295
313	Feb25-FISH2-3L1-rep2-cp190-100x_Position003_2_cmle.ics	75	1	0	1	0	0	0	6.497999999999999	0.0	0.27910826661566857	1.2000314119676652	0.0	0.9905538567397475	9206.0	159.55442506294625	43880.0	101.17519810337426
314	Feb25-FISH2-3L1-rep2-cp190-100x_Position003_2_cmle.ics	76	1	0	1	0	1	0	7.147799999999999	1.0	0.26304421446192794	1.1194098741331469	0.0	0.9607162486403719	17376.0	287.835005408405	110462.0	254.69495744974762
315	Feb25-FISH2-3L1-rep2-cp190-100x_Position003_2_cmle.ics	77	1	0	1	0	1	0	8.2308	1.0	0.27124902195631956	1.0536375665751794	0.0	0.9524324808134025	28604.0	466.43282895832726	236918.0	546.2676751197635
316	Feb25-FISH2-3L1-rep2-cp190-100x_Position003_2_cmle.ics	78	1	0	1	0	1	0	6.2814	1.0	0.26955166220551036	1.0466471957654453	0.0	0.9650854604692307	12220.0	203.0838674928622	65948.0	152.05792991160723
317	Feb25-FISH2-3L1-rep2-cp190-100x_Position003_2_cmle.ics	79	1	0	1	0	1	0	8.2308	1.0	0.3039692186313834	1.2601458191422612	0.0	0.9589261667008895	14864.0	255.99221634495677	93949.0	216.6205261306724
318	Feb25-FISH2-3L1-rep2-cp190-100x_Position003_2_cmle.ics	80	1	0	1	0	1	0	7.5809999999999995	1.0	0.2842176561871783	1.143413359323164	0.0	0.9819452081844309	14550.0	247.36007450498676	87982.0	202.8622670813827
319	Feb25-FISH2-3L1-rep2-cp190-100x_Position003_2_cmle.ics	82	1	0	1	0	1	0	8.2308	1.0	0.28563011083962864	1.1017680844541828	0.0	0.9530837969639199	18702.0	318.9191889333042	128531.0	296.35709634058327
320	Feb25-FISH2-3L1-rep2-cp190-100x_Position003_2_cmle.ics	83	1	0	1	0	1	0	7.3644	1.0	0.2832654848586545	1.0553406446255043	0.0	0.9782270818566722	15836.0	267.0413930623177	99733.0	229.95683756708803
321	Feb25-FISH2-3L1-rep2-cp190-100x_Position003_2_cmle.ics	84	1	0	1	0	0	0	5.848199999999999	0.0	0.27628916705289364	1.2989403406995574	0.0	0.9954188288931373	6286.0	108.88059370086278	24633.0	56.796915562452554
322	Feb25-FISH2-3L1-rep2-cp190-100x_Position003_2_cmle.ics	85	1	0	1	0	1	0	7.147799999999999	1.0	0.2768372316728265	1.0820239133140295	0.0	0.9773049151010506	13676.0	231.33896682606652	79127.0	182.4450752125272
323	Feb25-FISH2-3L1-rep2-cp190-100x_Position003_2_cmle.ics	86	1	0	1	0	1	0	8.2308	1.0	0.28875209659875795	1.2131299566256804	0.0	0.9595507045899949	16446.0	280.67349369505405	106568.0	245.71646562170437
324	Feb25-FISH2-3L1-rep2-cp190-100x_Position003_2_cmle.ics	87	1	0	1	0	1	0	8.2308	1.0	0.30397626511944903	1.2036895497163582	0.0	0.9635118895787754	17284.0	294.0410693011594	117804.0	271.6235879072447
325	Feb25-FISH2-3L1-rep2-cp190-100x_Position003_2_cmle.ics	88	1	0	1	0	1	0	7.797599999999999	1.0	0.297289408199254	1.2166175806304604	0.0	0.9787491279352147	14352.0	244.83105388189884	88152.0	203.25424027367018
326	Feb25-FISH2-3L1-rep2-cp190-100x_Position003_2_cmle.ics	89	1	0	1	0	1	0	6.7146	1.0	0.2992478241700951	1.23614220025209	0.0	0.9837244774731109	10292.0	176.87267482486513	53708.0	123.83586006691029
327	Feb25-FISH2-3L1-rep2-cp190-100x_Position003_2_cmle.ics	90	1	0	1	0	3	0	8.2308	3.0	0.2848879195022591	1.1333833929602426	0.0	0.9427756996805083	30382.0	493.94951025225913	265788.0	612.8339460688157
328	Feb25-FISH2-3L1-rep2-cp190-100x_Position003_2_cmle.ics	93	1	0	1	0	0	0	6.497999999999999	0.0	0.2954588011778336	1.2404565729907766	0.0	0.9857512313145395	9548.0	165.55897308085085	47686.0	109.95078616129224
329	Feb25-FISH2-3L1-rep2-cp190-100x_Position003_2_cmle.ics	94	1	0	1	0	1	0	7.5809999999999995	1.0	0.2847534947714154	1.063183742767932	0.0	0.9690479036994893	16224.0	272.66962062373096	103692.0	239.08520149806475
330	Feb25-FISH2-3L1-rep2-cp190-100x_Position003_2_cmle.ics	95	1	0	1	0	1	0	8.2308	1.0	0.2980102502284846	1.1341929120562513	0.0	0.9594074612967766	17306.0	296.5221649836102	116865.0	269.4585124510217
331	Feb25-FISH2-3L1-rep2-cp190-100x_Position003_2_cmle.ics	96	1	0	1	0	1	0	8.2308	1.0	0.27913201267679255	1.0972616380414046	0.0	0.9438094342958768	18090.0	303.7678622116719	120875.0	278.70446833968464
332	Feb25-FISH2-3L1-rep2-cp190-100x_Position003_2_cmle.ics	97	1	0	1	0	1	0	8.014199999999999	1.0	0.2832173011897994	1.080712464975469	0.0	0.9607191304830475	17836.0	300.10439629928186	119201.0	274.84468525798343
333	Feb25-FISH2-3L1-rep2-cp190-100x_Position003_2_cmle.ics	98	1	0	1	0	1	0	8.2308	1.0	0.30056295169427544	1.118077663213234	0.0	0.9588013805788925	18688.0	315.9381226821205	131700.0	303.66393778975356
334	Feb25-FISH2-3L1-rep2-cp190-100x_Position003_2_cmle.ics	99	1	0	1	0	1	0	7.797599999999999	1.0	0.2732294285623935	1.0802098342449546	0.0	0.9667645897597318	15350.0	261.65723619668097	93476.0	215.5299183662491
335	Feb25-FISH2-3L1-rep2-cp190-100x_Position003_2_cmle.ics	100	1	0	1	0	1	0	8.2308	1.0	0.2803713473051442	1.2179422533748285	0.0	0.9692704998698166	15526.0	267.60328384508523	96323.0	222.09431647473377
336	Feb25-FISH2-3L1-rep2-cp190-100x_Position003_2_cmle.ics	101	1	0	1	0	2	0	8.2308	2.0	0.3072504772671442	1.1708782019259658	0.0	0.9633119504120773	18602.0	316.80144458197407	132239.0	304.90672338177086
337	Feb25-FISH2-3L1-rep2-cp190-100x_Position003_2_cmle.ics	102	1	0	1	0	1	0	8.2308	1.0	0.27960132508852814	1.1948433397637692	0.0	0.9437529784669103	16098.0	275.2136116578037	101555.0	234.1578678985454
338	Feb25-FISH2-3L1-rep2-cp190-100x_Position003_2_cmle.ics	103	1	0	1	0	1	0	8.2308	1.0	0.2829030985315138	1.1610874479778759	0.0	0.9640040487171535	17384.0	298.78020152263935	114635.0	264.3167464580744
339	Feb25-FISH2-3L1-rep2-cp190-100x_Position003_2_cmle.ics	104	1	0	1	0	1	0	8.2308	1.0	0.2866656583030441	1.1864442150004275	0.0	0.95242465242991	17690.0	302.57591719570513	118455.0	273.1246146612396
340	Feb25-FISH2-3L1-rep2-cp190-100x_Position003_2_cmle.ics	105	1	0	1	0	2	0	8.2308	2.0	0.2865673307180369	1.1718854682284847	0.0	0.9457687359164209	29002.0	479.8912394524537	248616.0	573.2400421984615
341	Feb25-FISH2-3L1-rep2-cp190-100x_Position003_2_cmle.ics	106	1	0	1	0	1	0	8.2308	1.0	0.28290171458720187	1.1908993776197339	0.0	0.9546248365927307	17322.0	293.69661443660425	114022.0	262.9033372411791
342	Feb25-FISH2-3L1-rep2-cp190-100x_Position003_2_cmle.ics	107	1	0	1	0	1	0	7.3644	1.0	0.29686195432409423	1.2327139264792248	0.0	0.9815917271229647	11314.0	197.81620515516659	61656.0	142.16175966867917
343	Feb25-FISH2-3L1-rep2-cp190-100x_Position003_2_cmle.ics	108	1	0	1	0	0	0	6.9312	0.0	0.2726536163750707	1.1586406874296922	0.0	0.9902562958385924	10502.0	181.02737235215952	52843.0	121.8414082355653
344	Feb25-FISH2-3L1-rep2-cp190-100x_Position003_2_cmle.ics	109	1	0	1	0	1	0	6.9312	1.0	0.28451352776709915	1.192596382053451	0.0	0.9758929078737298	12796.0	217.3370558047306	72600.0	167.39561035334935
345	Feb25-FISH2-3L1-rep2-cp190-100x_Position003_2_cmle.ics	110	1	0	1	0	1	0	8.2308	1.0	0.30097301149193156	1.2538927967240656	0.0	0.9661706646479726	16816.0	288.1931769356251	112492.0	259.37557851059194
346	Feb25-FISH2-3L1-rep2-cp190-100x_Position003_2_cmle.ics	111	1	0	1	0	1	0	8.2308	1.0	0.2928485359408817	1.307602997781729	0.0	0.9602650857521	14116.0	244.8231762655257	85342.0	196.7751539776245
347	Feb25-FISH2-3L1-rep2-cp190-100x_Position003_2_cmle.ics	112	1	0	1	0	1	0	8.2308	1.0	0.2686928261423802	1.0639470501082176	0.0	0.9540221698105537	19228.0	322.88013440196767	129958.0	299.64736543113736
348	Feb25-FISH2-3L1-rep2-cp190-100x_Position003_2_cmle.ics	113	1	0	1	0	0	0	7.797599999999999	0.0	0.30175429302741374	1.4328515190362896	0.0	0.9808522966599393	10742.0	189.69096186794334	57508.0	132.59761377686522
349	Feb25-FISH2-3L1-rep2-cp190-100x_Position003_2_cmle.ics	114	1	0	1	0	1	0	7.5809999999999995	1.0	0.2988090360085869	1.1956646892099017	0.0	0.9617811712372811	14712.0	249.41225119744837	91723.0	211.48798303636724
350	Feb25-FISH2-3L1-rep2-cp190-100x_Position003_2_cmle.ics	115	1	0	1	0	1	0	8.2308	1.0	0.2682436602447725	1.0724015926061896	0.0	0.9415303299722804	17624.0	300.6328636258401	113945.0	262.72579644231945
351	Feb25-FISH2-3L1-rep2-cp190-100x_Position003_2_cmle.ics	116	1	0	1	0	1	0	8.2308	1.0	0.3047119381077955	1.2689088107489053	0.0	0.9626230391329413	16868.0	288.81693692197416	113714.0	262.1931740457406
352	Feb25-FISH2-3L1-rep2-cp190-100x_Position003_2_cmle.ics	117	1	0	1	0	1	0	8.2308	1.0	0.289425541791024	1.290933492957445	0.0	0.9659707790131258	16562.0	284.27225328600474	107823.0	248.61015007065
353	Feb25-FISH2-3L1-rep2-cp190-100x_Position003_2_cmle.ics	118	1	0	1	0	1	0	7.5809999999999995	1.0	0.2733583962830934	1.0482017430496753	0.0	0.9524619296397953	16524.0	276.1206028215155	104427.0	240.77990912354292
354	Feb25-FISH2-3L1-rep2-cp190-100x_Position003_2_cmle.ics	119	1	0	1	0	0	0	7.147799999999999	0.0	0.28521087991315014	1.3888857046335072	0.0	0.995204335326376	9740.0	170.59870058717178	48272.0	111.30194081235373
355	Feb25-FISH2-3L1-rep2-cp190-100x_Position003_2_cmle.ics	121	1	0	1	0	1	0	8.2308	1.0	0.30086169479877184	1.1656472820138208	0.0	0.9584733186064051	17688.0	301.0098806091673	121332.0	279.7581845095398
356	Feb25-FISH2-3L1-rep2-cp190-100x_Position003_2_cmle.ics	122	1	0	1	0	1	0	6.497999999999999	1.0	0.2598595102976192	1.1867861123517838	0.0	0.9423274764084992	14146.0	236.81026012439742	80648.0	185.95208242116968
357	Feb25-FISH2-3L1-rep2-cp190-100x_Position003_2_cmle.ics	123	1	0	1	0	0	0	6.2814	0.0	0.3062268559688186	1.2812033715526032	0.0	0.9799504653289842	9050.0	156.0681829339117	44799.0	103.29415906638702
358	Feb25-FISH2-3L1-rep2-cp190-100x_Position003_2_cmle.ics	124	1	0	1	0	1	0	8.2308	1.0	0.3364470402284648	1.258452999225261	0.0	0.9687876945227714	18928.0	324.22722821647096	142033.0	327.48899070684945
359	Feb25-FISH2-3L1-rep2-cp190-100x_Position003_2_cmle.ics	125	1	0	1	0	1	0	8.2308	1.0	0.3106943569233647	1.2552951771563117	0.0	0.964326994614527	18896.0	324.77598506328565	136143.0	313.9082724564193
360	Feb25-FISH2-3L1-rep2-cp190-100x_Position003_2_cmle.ics	126	1	0	1	0	1	0	8.2308	1.0	0.3052217751185354	1.059670226534628	0.0	0.9477258075426246	25608.0	424.31207093573624	212885.0	490.8541943536195
361	Feb25-FISH2-3L1-rep2-cp190-100x_Position003_2_cmle.ics	127	1	0	1	0	1	0	8.2308	1.0	0.3018024444930028	1.2101039847220718	0.0	0.9583696366076035	17072.0	291.26939654122435	115229.0	265.68634690642
362	Feb25-FISH2-3L1-rep2-cp190-100x_Position003_2_cmle.ics	128	1	0	1	0	0	0	4.9818	0.0	0.2854943397076352	1.421914404129561	0.0	0.9956724758068541	4234.0	74.28102577268777	13842.0	31.91584075084107
363	Feb25-FISH2-3L1-rep2-cp190-100x_Position003_2_cmle.ics	130	1	0	1	0	1	0	6.497999999999999	1.0	0.3064505837314054	1.2377700406927492	0.0	0.9806496910392317	10178.0	174.93357281580504	53450.0	123.24098310449757
364	Feb25-FISH2-3L1-rep2-cp190-100x_Position003_2_cmle.ics	131	1	0	1	0	0	0	7.147799999999999	0.0	0.30858592155514153	1.4913001566784756	0.0	0.9796627918392262	9614.0	169.09358357186042	49240.0	113.53388228373171
365	Feb25-FISH2-3L1-rep2-cp190-100x_Position003_2_cmle.ics	133	1	0	1	0	1	0	8.014199999999999	1.0	0.28281740133272487	1.140026789926605	0.0	0.9536409275879977	15954.0	269.3273436324406	100770.0	232.34787404004152
366	Feb25-FISH2-3L1-rep2-cp190-100x_Position003_2_cmle.ics	134	1	0	1	0	1	0	8.014199999999999	1.0	0.28822304212303235	1.2668982634395782	0.0	0.9454979850372769	14614.0	250.4521003537999	89185.0	205.63605384798157
367	Feb25-FISH2-3L1-rep2-cp190-100x_Position003_2_cmle.ics	135	1	0	1	0	1	0	8.014199999999999	1.0	0.26258280334261247	1.0277072756124026	0.0	0.9539800858074827	19122.0	320.90916680098167	127411.0	293.77468472080704
368	Feb25-FISH2-3L1-rep2-cp190-100x_Position003_2_cmle.ics	136	1	0	1	0	1	0	6.2814	1.0	0.2860045539984918	1.1555306095850673	0.0	0.9757035782219188	10264.0	174.63197688812778	52292.0	120.57095394762183
369	Feb25-FISH2-3L1-rep2-cp190-100x_Position003_2_cmle.ics	137	1	0	1	0	1	0	7.3644	1.0	0.2957873975601323	1.3609892739765086	0.0	0.9818733855826439	11472.0	199.03002306091307	62838.0	144.88712621740726
370	Feb25-FISH2-3L1-rep2-cp190-100x_Position003_2_cmle.ics	138	1	0	1	0	3	0	8.2308	3.0	0.24300038102493995	1.2012864983381644	0.0	0.9284016466758329	44204.0	687.7792986676523	430794.0	993.2923494016636
371	Feb25-FISH2-3L1-rep2-cp190-100x_Position003_2_cmle.ics	140	1	0	1	0	1	0	8.2308	1.0	0.2986889698115712	1.2060388962174413	0.0	0.9689443416544222	17760.0	305.17008756157344	121632.0	280.4499019076941
372	Feb25-FISH2-3L1-rep2-cp190-100x_Position003_2_cmle.ics	141	1	0	1	0	0	0	6.2814	0.0	0.2987429542109171	1.297317835276419	0.0	0.9868698553466382	9000.0	155.37209211527082	43882.0	101.17980955269526
373	Feb25-FISH2-3L1-rep2-cp190-100x_Position003_2_cmle.ics	142	1	0	1	0	0	0	6.497999999999999	0.0	0.29348259517514164	1.1771816159784814	0.0	0.98315164110801	9556.0	165.50370224009	47586.0	109.72021369524082
374	Feb25-FISH2-3L1-rep2-cp190-100x_Position003_2_cmle.ics	145	1	0	1	0	1	0	7.147799999999999	1.0	0.3086873689150956	1.3326143469753233	0.0	0.970863681714557	11478.0	198.9300568082416	64244.0	148.12897509009056
375	Feb25-FISH2-3L1-rep2-cp190-100x_Position003_2_cmle.ics	146	1	0	1	0	1	0	8.2308	1.0	0.2952212428070422	1.1481674050064228	0.0	0.9636367839241757	17254.0	291.2407604780295	115793.0	266.98677561495015
376	Feb25-FISH2-3L1-rep2-cp190-100x_Position003_2_cmle.ics	147	1	0	1	0	1	0	8.2308	1.0	0.307672277014945	1.2471340762141785	0.0	0.9600228612382466	17192.0	297.53212432844896	117573.0	271.0909655106659
377	Feb25-FISH2-3L1-rep2-cp190-100x_Position003_2_cmle.ics	148	1	0	1	0	1	0	8.2308	1.0	0.32484115737575914	1.280537725835681	0.0	0.9576333983536638	17462.0	302.93406321770317	123666.0	285.13974586718047
378	Feb25-FISH2-3L1-rep2-cp190-100x_Position003_2_cmle.ics	149	1	0	1	0	0	0	6.497999999999999	0.0	0.28428260955778994	1.0935031450585813	0.0	0.9902638218232445	9624.0	165.9701100472353	47335.0	109.14147680545167
379	Feb25-FISH2-3L1-rep2-cp190-100x_Position003_2_cmle.ics	150	1	0	1	0	1	0	8.2308	1.0	0.2961919024499336	1.273119869755524	0.0	0.9685295479405557	14962.0	258.76742274958855	93658.0	215.94956025446274
380	Feb25-FISH2-3L1-rep2-cp190-100x_Position003_2_cmle.ics	151	1	0	1	0	1	0	7.3644	1.0	0.2843942369932444	1.1566608861224532	0.0	0.9578684211209991	13770.0	232.92473571138171	81028.0	186.8282577921652
381	Feb25-FISH2-3L1-rep2-cp190-100x_Position003_2_cmle.ics	152	1	0	1	0	1	0	8.014199999999999	1.0	0.29697846831976515	1.4902079521160685	0.0	0.9903401303803934	11466.0	202.00883492095397	62915.0	145.06466701626687
382	Feb25-FISH2-3L1-rep2-cp190-100x_Position003_2_cmle.ics	153	1	0	1	0	1	0	8.2308	1.0	0.321260135210008	1.1085128424082047	0.0	0.956416385017657	22998.0	387.0024718509343	185882.0	428.5927113457477
383	Feb25-FISH2-3L1-rep2-cp190-100x_Position003_2_cmle.ics	154	1	0	1	0	1	0	7.5809999999999995	1.0	0.29458211014952196	1.150419208337893	0.0	0.9665861671299075	16088.0	270.49632682090277	104143.0	240.1250833199568
384	Feb25-FISH2-3L1-rep2-cp190-100x_Position004_3_cmle.ics	1	1	0	1	0	0	0	6.7146	0.0	0.30131578224799366	1.4777684861862932	0.0	0.9908677792858563	8684.0	152.14867784320404	41770.0	96.31011906968875
385	Feb25-FISH2-3L1-rep2-cp190-100x_Position004_3_cmle.ics	2	1	0	1	0	1	0	8.4474	1.0	0.28635711043418266	1.2175384818008772	0.0	0.9784115935634717	16046.0	273.46639972711756	102277.0	235.82260110343682
386	Feb25-FISH2-3L1-rep2-cp190-100x_Position004_3_cmle.ics	3	1	0	1	0	1	0	8.8806	1.0	0.2867927500409361	1.1929245817628757	0.0	0.9650497863947823	17130.0	295.7486773289383	112900.0	260.3163141720819
387	Feb25-FISH2-3L1-rep2-cp190-100x_Position004_3_cmle.ics	4	1	0	1	0	0	0	8.2308	0.0	0.2994412402200255	1.66686128605272	0.0	0.9929226719492691	10008.0	179.79440487434334	51517.0	118.78401733572312
388	Feb25-FISH2-3L1-rep2-cp190-100x_Position004_3_cmle.ics	5	1	0	1	0	0	0	8.4474	0.0	0.3053114494838372	1.3822948992287905	0.0	0.9799481533557534	14302.0	249.1904968127848	88867.0	204.90283340593797
389	Feb25-FISH2-3L1-rep2-cp190-100x_Position004_3_cmle.ics	6	1	0	1	0	1	0	8.8806	1.0	0.30143013036770505	1.3514845976452796	0.0	0.9659763458771301	17334.0	302.9992129604845	117819.0	271.65817377715246
390	Feb25-FISH2-3L1-rep2-cp190-100x_Position004_3_cmle.ics	8	1	0	1	0	1	0	8.8806	1.0	0.2877179851964001	1.1516675065251876	0.0	0.9676041123726519	20406.0	348.2695220637797	147026.0	339.00147393679805
391	Feb25-FISH2-3L1-rep2-cp190-100x_Position004_3_cmle.ics	9	1	0	1	0	1	0	8.014199999999999	1.0	0.30769982905409893	1.568173351868912	0.0	0.9954668767373632	10252.0	182.3215890223998	54144.0	124.84115601889458
392	Feb25-FISH2-3L1-rep2-cp190-100x_Position004_3_cmle.ics	10	1	0	1	0	1	0	7.797599999999999	1.0	0.2922496915087116	1.3364792951413533	0.0	0.9893198727823094	13206.0	227.78690393264824	77145.0	177.87512893538755
393	Feb25-FISH2-3L1-rep2-cp190-100x_Position004_3_cmle.ics	11	1	0	1	0	1	0	8.8806	1.0	0.30081605251786026	1.224709667208702	0.0	0.9712817797308333	16852.0	291.66589271783033	112824.0	260.14107909788277
394	Feb25-FISH2-3L1-rep2-cp190-100x_Position004_3_cmle.ics	12	1	0	1	0	1	0	8.8806	1.0	0.308556021628248	1.591700050669575	0.0	0.9870207071122025	14110.0	249.8382447746812	87545.0	201.8546654047379
395	Feb25-FISH2-3L1-rep2-cp190-100x_Position004_3_cmle.ics	13	1	0	1	0	1	0	8.8806	1.0	0.3045620993745507	1.4033504607514373	0.0	0.9617483645359906	18064.0	315.33414600502255	125989.0	290.49594425355554
396	Feb25-FISH2-3L1-rep2-cp190-100x_Position004_3_cmle.ics	14	1	0	1	0	0	0	6.7146	0.0	0.26824539525966234	1.240900153631883	0.0	0.9964024831153906	8832.0	154.23906538489473	40423.0	93.20430795197578
397	Feb25-FISH2-3L1-rep2-cp190-100x_Position004_3_cmle.ics	15	1	0	1	0	2	0	8.8806	2.0	0.28097119047492636	1.037404366968266	0.0	0.9620531937364989	29364.0	485.52355788006065	250800.0	578.2757448570251
398	Feb25-FISH2-3L1-rep2-cp190-100x_Position004_3_cmle.ics	17	1	0	1	0	1	0	8.8806	1.0	0.31219879519713195	1.351041559725412	0.0	0.9747819048697247	17682.0	306.6100803393571	123534.0	284.83539021199255
399	Feb25-FISH2-3L1-rep2-cp190-100x_Position004_3_cmle.ics	19	1	0	1	0	0	0	7.3644	0.0	0.3168549148042616	1.4775053198816903	0.0	0.9909970542875242	9348.0	165.20875568569065	47839.0	110.30356203435097
400	Feb25-FISH2-3L1-rep2-cp190-100x_Position004_3_cmle.ics	20	1	0	1	0	1	0	8.8806	1.0	0.3088436660543544	1.1492130283639166	0.0	0.9563938682182098	24778.0	418.0278253851779	203818.0	469.94818885673504
401	Feb25-FISH2-3L1-rep2-cp190-100x_Position004_3_cmle.ics	21	1	0	1	0	1	0	7.797599999999999	1.0	0.281395021172064	1.1990060114439038	0.0	0.9957835021167495	13112.0	224.49255188198418	74892.0	172.6803312752485
402	Feb25-FISH2-3L1-rep2-cp190-100x_Position004_3_cmle.ics	22	1	0	1	0	1	0	8.8806	1.0	0.28146350686886007	1.2369431990912847	0.0	0.9746975052534441	18962.0	328.2169745589434	130260.0	300.34369427861276
403	Feb25-FISH2-3L1-rep2-cp190-100x_Position004_3_cmle.ics	23	1	0	1	0	1	0	8.2308	1.0	0.29405356326475723	1.2716521575525048	0.0	0.9742666181447643	15308.0	263.457046660879	96575.0	222.67535908918336
404	Feb25-FISH2-3L1-rep2-cp190-100x_Position004_3_cmle.ics	24	1	0	1	0	1	0	8.8806	1.0	0.26045344283358823	1.1307212084440554	0.0	0.9455558314945601	25850.0	434.728939028795	199448.0	459.8721720902868
405	Feb25-FISH2-3L1-rep2-cp190-100x_Position004_3_cmle.ics	25	1	0	1	0	1	0	8.8806	1.0	0.30168816781899066	1.4526300153556695	0.0	0.9857793490106681	15660.0	273.59374829465986	101214.0	233.37161578930997
406	Feb25-FISH2-3L1-rep2-cp190-100x_Position004_3_cmle.ics	26	1	0	1	0	1	0	8.664	1.0	0.29698400104872635	1.2520059231239444	0.0	0.9649975554523079	16644.0	285.2387709672462	110034.0	253.70810729504745
407	Feb25-FISH2-3L1-rep2-cp190-100x_Position004_3_cmle.ics	27	1	0	1	0	1	0	8.014199999999999	1.0	0.2920005382401906	1.4476526734050787	0.0	0.9916685064308227	12210.0	213.74383114409474	68555.0	158.0689541015684
408	Feb25-FISH2-3L1-rep2-cp190-100x_Position004_3_cmle.ics	28	1	0	1	0	1	0	8.014199999999999	1.0	0.2960190187878004	1.1825923035844266	0.0	0.9745373236211966	14754.0	254.14250515971744	91685.0	211.4003654992677
409	Feb25-FISH2-3L1-rep2-cp190-100x_Position004_3_cmle.ics	29	1	0	1	0	0	0	6.7146	0.0	0.28565413237318427	1.3423857216015562	0.0	0.9937621775052903	9288.0	160.7315899837544	44986.0	103.72532957790322
410	Feb25-FISH2-3L1-rep2-cp190-100x_Position004_3_cmle.ics	30	1	0	1	0	1	0	8.8806	1.0	0.2956533700600473	1.3725945991747643	0.0	0.9906684912831647	14494.0	254.9557870331579	89217.0	205.70983703711804
411	Feb25-FISH2-3L1-rep2-cp190-100x_Position004_3_cmle.ics	31	1	0	1	0	1	0	8.8806	1.0	0.31373548273811214	1.3361130534972487	0.0	0.9820102134804297	18866.0	326.5865102617206	136482.0	314.68991311633374
412	Feb25-FISH2-3L1-rep2-cp190-100x_Position004_3_cmle.ics	32	1	0	1	0	1	0	8.014199999999999	1.0	0.30626977654679344	1.4661346665095365	0.0	0.9926844925105125	11500.0	202.58141493271282	64176.0	147.97218581317563
413	Feb25-FISH2-3L1-rep2-cp190-100x_Position004_3_cmle.ics	33	1	0	1	0	2	0	8.8806	2.0	0.30499383208395836	1.0989590278509722	0.0	0.9413756774448838	25754.0	433.0282589850473	214628.0	494.8730724368963
414	Feb25-FISH2-3L1-rep2-cp190-100x_Position004_3_cmle.ics	34	1	0	1	0	1	0	8.8806	1.0	0.31657001842268684	1.3817739746886837	0.0	0.9807153065460467	17870.0	309.8284286076732	126385.0	291.40901121911924
415	Feb25-FISH2-3L1-rep2-cp190-100x_Position004_3_cmle.ics	35	1	0	1	0	0	0	7.147799999999999	0.0	0.28624232416141926	1.3906089930573757	0.0	0.9927474570119617	8872.0	156.46707280701256	42041.0	96.93497045268816
416	Feb25-FISH2-3L1-rep2-cp190-100x_Position004_3_cmle.ics	36	1	0	1	0	0	0	6.497999999999999	0.0	0.286495767484893	1.3450154752130035	0.0	0.9860023133518034	9432.0	162.7325867016248	46104.0	106.3031297483584
417	Feb25-FISH2-3L1-rep2-cp190-100x_Position004_3_cmle.ics	37	1	0	1	0	1	0	6.497999999999999	1.0	0.3008370153915895	1.253652301558442	0.0	0.9870797266272915	10368.0	178.17321124718492	54448.0	125.542096315691
418	Feb25-FISH2-3L1-rep2-cp190-100x_Position004_3_cmle.ics	38	1	0	1	0	1	0	8.8806	1.0	0.2987024696602315	1.3746050505229481	0.0	0.9812189187409113	16386.0	286.6584742247829	107796.0	248.54789550481604
419	Feb25-FISH2-3L1-rep2-cp190-100x_Position004_3_cmle.ics	39	1	0	1	0	1	0	8.8806	1.0	0.2993586066131706	1.05238470221041	0.0	0.9425826004958942	26508.0	445.5484582399254	222042.0	511.9677150699504
420	Feb25-FISH2-3L1-rep2-cp190-100x_Position004_3_cmle.ics	40	1	0	1	0	1	0	8.664	1.0	0.2908232146517093	1.2727576785232104	0.0	0.966659526946281	16118.0	276.9478544631275	103766.0	239.25582512294284
421	Feb25-FISH2-3L1-rep2-cp190-100x_Position004_3_cmle.ics	42	1	0	1	0	0	0	7.3644	0.0	0.29452718102427183	1.4806090813263106	0.0	0.9950044085361064	9866.0	173.2740800445047	50009.0	115.30698454766734
422	Feb25-FISH2-3L1-rep2-cp190-100x_Position004_3_cmle.ics	44	1	0	1	0	1	0	8.8806	1.0	0.28405744358321033	1.2880832316446462	0.0	0.9666325250047973	17724.0	306.35501629862154	118255.0	272.66346972913675
423	Feb25-FISH2-3L1-rep2-cp190-100x_Position004_3_cmle.ics	45	1	0	1	0	1	0	8.8806	1.0	0.2952726296617623	1.2947858533773455	0.0	0.966205769953171	19718.0	339.1669070557221	141475.0	326.2023963462824
424	Feb25-FISH2-3L1-rep2-cp190-100x_Position004_3_cmle.ics	46	1	0	1	0	1	0	8.664	1.0	0.29734690040936784	1.5416842425397255	0.0	0.9901673074527023	12418.0	220.68586836916825	70955.0	163.6026932868031
425	Feb25-FISH2-3L1-rep2-cp190-100x_Position004_3_cmle.ics	47	1	0	1	0	0	0	6.7146	0.0	0.27661863196283804	1.3480812380014986	0.0	0.9974652242807464	8496.0	148.06433536779733	38729.0	89.29841037706429
426	Feb25-FISH2-3L1-rep2-cp190-100x_Position004_3_cmle.ics	48	1	0	1	0	1	0	8.014199999999999	1.0	0.297769711320591	1.1504079114632393	0.0	0.9769401283641866	15292.0	261.3909002002486	97031.0	223.72676953437798
427	Feb25-FISH2-3L1-rep2-cp190-100x_Position004_3_cmle.ics	49	1	0	1	0	1	0	8.8806	1.0	0.265216455104853	1.0460513403132794	0.0	0.9523889379045853	27076.0	444.4562636555527	215750.0	497.4600955059935
428	Feb25-FISH2-3L1-rep2-cp190-100x_Position004_3_cmle.ics	50	1	0	1	0	1	0	6.9312	1.0	0.3018838539878502	1.2117290596511916	0.0	0.9755939215491153	11444.0	196.18078865432523	63250.0	145.83708477753922
429	Feb25-FISH2-3L1-rep2-cp190-100x_Position004_3_cmle.ics	51	1	0	1	0	0	0	6.7146	0.0	0.3049439037767034	1.4936478102122397	0.0	0.9936463832878536	7822.0	138.642646524425	35922.0	82.82624125500021
430	Feb25-FISH2-3L1-rep2-cp190-100x_Position004_3_cmle.ics	52	1	0	1	0	1	0	8.664	1.0	0.3045342095573624	1.2766451112320327	0.0	0.9663645735349193	16646.0	285.11962963727416	111444.0	256.9591790663728
431	Feb25-FISH2-3L1-rep2-cp190-100x_Position004_3_cmle.ics	53	1	0	1	0	1	0	6.9312	1.0	0.27056855563166826	1.1694507955954598	0.0	0.9897657479115859	10172.0	176.36763825237938	50179.0	115.69895773995479
432	Feb25-FISH2-3L1-rep2-cp190-100x_Position004_3_cmle.ics	54	1	0	1	0	0	0	6.497999999999999	0.0	0.2857149318375421	1.4420199581092188	0.0	0.9949947637682166	7908.0	137.6388931315339	35346.0	81.4981438505439
433	Feb25-FISH2-3L1-rep2-cp190-100x_Position004_3_cmle.ics	55	1	0	1	0	1	0	8.8806	1.0	0.2807354438722336	1.2995617547162284	0.0	0.9795790118337434	16340.0	284.46021730882455	104064.0	239.94293107177614
434	Feb25-FISH2-3L1-rep2-cp190-100x_Position004_3_cmle.ics	56	1	0	1	0	0	0	8.2308	0.0	0.29600607575609744	1.5093328845814369	0.0	0.996416736499828	10980.0	194.77566339691296	58861.0	135.7172592425413
435	Feb25-FISH2-3L1-rep2-cp190-100x_Position004_3_cmle.ics	57	1	0	1	0	1	0	8.8806	1.0	0.2923296666145588	1.3092644810362848	0.0	0.9758989490665668	17380.0	302.06116653184193	116489.0	268.5915599786682
436	Feb25-FISH2-3L1-rep2-cp190-100x_Position004_3_cmle.ics	58	1	0	1	0	1	0	8.8806	1.0	0.2983444222453199	1.2692726134818626	0.0	0.9693674438953275	16904.0	292.5939209390975	112880.0	260.27019967887156
437	Feb25-FISH2-3L1-rep2-cp190-100x_Position004_3_cmle.ics	59	1	0	1	0	1	0	8.8806	1.0	0.2686226798025833	1.0651333225111697	0.0	0.9596915429359745	20310.0	344.71982736164006	141062.0	325.25013206148986
438	Feb25-FISH2-3L1-rep2-cp190-100x_Position004_3_cmle.ics	60	1	0	1	0	1	0	7.3644	1.0	0.2996065304385389	1.3519463096107203	0.0	0.9915645724095381	10610.0	184.72821328156095	56250.0	129.69701215393806
439	Feb25-FISH2-3L1-rep2-cp190-100x_Position004_3_cmle.ics	61	1	0	1	0	1	0	8.014199999999999	1.0	0.28731377752724657	1.2404637963408351	0.0	0.9902521832403585	14744.0	253.8956228513231	90235.0	208.05706474152177
440	Feb25-FISH2-3L1-rep2-cp190-100x_Position004_3_cmle.ics	62	1	0	1	0	1	0	8.8806	1.0	0.2743657127730297	1.0845576936613888	0.0	0.9535972532618681	17482.0	302.11713389943174	113848.0	262.50214115024954
441	Feb25-FISH2-3L1-rep2-cp190-100x_Position004_3_cmle.ics	63	1	0	1	0	1	0	8.8806	1.0	0.30184813692577844	1.3249003224860902	0.0	0.9705852830567887	18014.0	310.1910579067056	124906.0	287.9988444462184
442	Feb25-FISH2-3L1-rep2-cp190-100x_Position004_3_cmle.ics	64	1	0	1	0	1	0	8.8806	1.0	0.2922795818214459	1.4116972401775798	0.0	0.99003217217133	15120.0	266.74535757019225	94515.0	217.92556628852364
443	Feb25-FISH2-3L1-rep2-cp190-100x_Position004_3_cmle.ics	65	1	0	1	0	1	0	7.797599999999999	1.0	0.2930059887718346	1.3804734376004095	0.0	0.9952794796278636	12264.0	213.47607658873847	69129.0	159.3924400567037
444	Feb25-FISH2-3L1-rep2-cp190-100x_Position004_3_cmle.ics	66	1	0	1	0	1	0	8.8806	1.0	0.2904026159397614	1.3217009427554014	0.0	0.9605375697621918	17042.0	293.5480267164616	112734.0	259.9335638784364
445	Feb25-FISH2-3L1-rep2-cp190-100x_Position004_3_cmle.ics	67	1	0	1	0	1	0	8.2308	1.0	0.2913455727757343	1.0992607034765174	0.0	0.9708758879970878	16474.0	283.10143362250875	107319.0	247.44806484175066
446	Feb25-FISH2-3L1-rep2-cp190-100x_Position004_3_cmle.ics	68	1	0	1	0	2	0	8.8806	2.0	0.3014190806302013	1.0745314945280373	0.0	0.9607337005869211	23052.0	394.97336488741945	180685.0	416.6098602850541
447	Feb25-FISH2-3L1-rep2-cp190-100x_Position004_3_cmle.ics	70	1	0	1	0	2	0	8.8806	2.0	0.28703081760149357	1.061790452779009	0.0	0.9456945496176088	24922.0	418.5542914261008	198204.0	457.00385061260687
448	Feb25-FISH2-3L1-rep2-cp190-100x_Position004_3_cmle.ics	71	1	0	1	0	0	0	7.5809999999999995	0.0	0.29093278603187944	1.525356865134902	0.0	0.9971326988223561	9926.0	175.03623688095294	50157.0	115.64823179742346
449	Feb25-FISH2-3L1-rep2-cp190-100x_Position004_3_cmle.ics	73	1	0	1	0	1	0	8.014199999999999	1.0	0.29089752215568737	1.1771953215595132	0.0	0.9722484379258516	15780.0	267.99001491981414	100532.0	231.7991115708391
450	Feb25-FISH2-3L1-rep2-cp190-100x_Position004_3_cmle.ics	74	1	0	1	0	1	0	8.8806	1.0	0.2953814244975569	1.055078625570949	0.0	0.9433204359096813	26412.0	442.7477315006728	219365.0	505.7952901537532
451	Feb25-FISH2-3L1-rep2-cp190-100x_Position004_3_cmle.ics	75	1	0	1	0	1	0	8.2308	1.0	0.2844390539780363	1.1283073476887502	0.0	0.9679461132556249	17236.0	291.0257437615584	113481.0	261.65594019984076
452	Feb25-FISH2-3L1-rep2-cp190-100x_Position004_3_cmle.ics	76	1	0	1	0	1	0	8.2308	1.0	0.27642432343185314	1.025623089908542	0.0	0.966898393756617	17040.0	287.9562873293769	109968.0	253.5559294674535
453	Feb25-FISH2-3L1-rep2-cp190-100x_Position004_3_cmle.ics	77	1	0	1	0	1	0	7.5809999999999995	1.0	0.2987922597476039	1.3982784668583912	0.0	0.9932208486170438	11052.0	193.6462841113718	59720.0	137.6978767259232
454	Feb25-FISH2-3L1-rep2-cp190-100x_Position004_3_cmle.ics	78	1	0	1	0	1	0	8.8806	1.0	0.3061058351862062	1.3380592559847548	0.0	0.9596415537885983	16730.0	291.13956598226326	112578.0	259.57387083139616
455	Feb25-FISH2-3L1-rep2-cp190-100x_Position004_3_cmle.ics	79	1	0	1	0	1	0	7.797599999999999	1.0	0.29446693993381023	1.115551612640284	0.0	0.9700240824429891	14708.0	249.67393910623252	91017.0	209.86014142604407
456	Feb25-FISH2-3L1-rep2-cp190-100x_Position004_3_cmle.ics	80	1	0	1	0	1	0	8.8806	1.0	0.27646689381785516	1.0249149720162998	0.0	0.9509494376937602	26552.0	441.3123868105414	213915.0	493.22909075394944
457	Feb25-FISH2-3L1-rep2-cp190-100x_Position004_3_cmle.ics	81	1	0	1	0	0	0	7.797599999999999	0.0	0.27735040002942024	1.2908919834676589	0.0	0.9919539017624583	11860.0	207.06899125290002	63961.0	147.476455011165
458	Feb25-FISH2-3L1-rep2-cp190-100x_Position004_3_cmle.ics	82	1	0	1	0	1	0	7.5809999999999995	1.0	0.30055138952112753	1.472551314829218	0.0	0.9931273974600033	10204.0	180.2892839340863	53136.0	122.51698556109604
459	Feb25-FISH2-3L1-rep2-cp190-100x_Position004_3_cmle.ics	84	1	0	1	0	1	0	8.8806	1.0	0.2947218628740445	1.3310606895403732	0.0	0.9734690835059028	17564.0	302.1474416270735	118827.0	273.98234423495103
460	Feb25-FISH2-3L1-rep2-cp190-100x_Position004_3_cmle.ics	85	1	0	1	0	0	0	6.9312	0.0	0.27920383269148186	1.348799429974525	0.0	0.994168608775307	9694.0	168.751522403811	47423.0	109.34438057557695
461	Feb25-FISH2-3L1-rep2-cp190-100x_Position004_3_cmle.ics	86	1	0	1	0	0	0	5.6316	0.0	0.29762898371582464	1.2798545174006946	0.0	0.9935082523004702	6798.0	117.70123127988448	28753.0	66.29650116377209
462	Feb25-FISH2-3L1-rep2-cp190-100x_Position004_3_cmle.ics	87	1	0	1	0	1	0	8.4474	1.0	0.2847041368546688	1.162639811160966	0.0	0.976621371035714	16430.0	282.235160804678	105664.0	243.6320905285993
463	Feb25-FISH2-3L1-rep2-cp190-100x_Position004_3_cmle.ics	88	1	0	1	0	1	0	8.8806	1.0	0.30558342697153396	1.2539039882018166	0.0	0.9649942555426527	18028.0	312.9146664206411	125823.0	290.1131939599101
464	Feb25-FISH2-3L1-rep2-cp190-100x_Position004_3_cmle.ics	89	1	0	1	0	1	0	7.5809999999999995	1.0	0.2888487619214923	1.3246319295501685	0.0	0.9889887634630748	11390.0	198.3911788634344	61432.0	141.64527734472392
465	Feb25-FISH2-3L1-rep2-cp190-100x_Position004_3_cmle.ics	90	1	0	1	0	1	0	7.147799999999999	1.0	0.29407624852785336	1.4108867991304983	0.0	0.9925772189247215	10146.0	176.23129762550778	52113.0	120.15822923338972
466	Feb25-FISH2-3L1-rep2-cp190-100x_Position004_3_cmle.ics	91	1	0	1	0	1	0	8.8806	1.0	0.2823204863249804	1.337368173529103	0.0	0.98047490660027	17076.0	299.0825194824133	111487.0	257.05832522677497
467	Feb25-FISH2-3L1-rep2-cp190-100x_Position004_3_cmle.ics	92	1	0	1	0	1	0	8.4474	1.0	0.29520398996610836	1.2553407301169006	0.0	0.9755342513745766	15822.0	271.69043793309754	101678.0	234.44147203178866
468	Feb25-FISH2-3L1-rep2-cp190-100x_Position004_3_cmle.ics	93	1	0	1	0	1	0	7.797599999999999	1.0	0.29571482793448817	1.1114086066812328	0.0	0.9730516680223663	16362.0	274.7939888431084	107020.0	246.75865316825684
469	Feb25-FISH2-3L1-rep2-cp190-100x_Position004_3_cmle.ics	94	1	0	1	0	0	0	6.7146	0.0	0.2919140775530144	1.2574870051961755	0.0	0.9871720585231771	9570.0	165.16122315593338	47563.0	109.66718202804897
470	Feb25-FISH2-3L1-rep2-cp190-100x_Position004_3_cmle.ics	95	1	0	1	0	1	0	8.8806	1.0	0.29367298589067603	1.3281987244242468	0.0	0.9712535058029929	17042.0	293.3139742280607	113367.0	261.3930875885421
471	Feb25-FISH2-3L1-rep2-cp190-100x_Position004_3_cmle.ics	96	1	0	1	0	1	0	8.8806	1.0	0.28701414353371574	1.1621897446851124	0.0	0.9599533498841751	20332.0	345.09445064844766	146048.0	336.74647521881496
472	Feb25-FISH2-3L1-rep2-cp190-100x_Position004_3_cmle.ics	98	1	0	1	0	1	0	8.8806	1.0	0.2989312660682661	1.0381111249011934	0.0	0.951608859082743	28470.0	470.9981317357758	246968.0	569.4402079579336
473	Feb25-FISH2-3L1-rep2-cp190-100x_Position004_3_cmle.ics	100	1	0	1	0	1	0	8.8806	1.0	0.3114023973378379	1.3494768757730584	0.0	0.9625078625288441	17900.0	312.95641091457077	125665.0	289.7488894635489
474	Feb25-FISH2-3L1-rep2-cp190-100x_Position004_3_cmle.ics	101	1	0	1	0	1	0	8.8806	1.0	0.27131681226820364	1.1621996105033534	0.0	0.9366071335377446	31470.0	516.7190679082407	273437.0	630.4704339970908
475	Feb25-FISH2-3L1-rep2-cp190-100x_Position004_3_cmle.ics	102	1	0	1	0	1	0	6.7146	1.0	0.299934840747008	1.2645373319605298	0.0	0.9902346513515742	9836.0	170.47377122136717	50236.0	115.83038404560412
476	Feb25-FISH2-3L1-rep2-cp190-100x_Position004_3_cmle.ics	103	1	0	1	0	1	0	8.2308	1.0	0.29089024477133224	1.1413871093016141	0.0	0.9722858982464327	17598.0	300.2624705105869	118395.0	272.98627118160874
477	Feb25-FISH2-3L1-rep2-cp190-100x_Position004_3_cmle.ics	104	1	0	1	0	1	0	8.664	1.0	0.29903526325683455	1.140728634596812	0.0	0.9595715611547253	18212.0	309.37312794560256	126378.0	291.3928711464957
478	Feb25-FISH2-3L1-rep2-cp190-100x_Position004_3_cmle.ics	105	1	0	1	0	1	0	8.8806	1.0	0.2931060676900581	1.0490874287135328	0.0	0.946838680593835	26716.0	448.9797081389372	222302.0	512.5672034816843
479	Feb25-FISH2-3L1-rep2-cp190-100x_Position004_3_cmle.ics	106	1	0	1	0	1	0	8.2308	1.0	0.29094906872498816	1.5192306154789017	0.0	0.9939098969247493	11070.0	195.89755747696006	59075.0	136.21068431989139
480	Feb25-FISH2-3L1-rep2-cp190-100x_Position004_3_cmle.ics	108	1	0	1	0	2	0	8.8806	2.0	0.3072278916318136	1.049070173921385	0.0	0.9515645060441346	26288.0	442.1533041043703	222147.0	512.2098161593044
481	Feb25-FISH2-3L1-rep2-cp190-100x_Position004_3_cmle.ics	109	1	0	1	0	1	0	8.2308	1.0	0.28932538360927845	1.1163664871282677	0.0	0.9675143841229036	17204.0	293.1426522806715	114133.0	263.1592726784962
482	Feb25-FISH2-3L1-rep2-cp190-100x_Position004_3_cmle.ics	110	1	0	1	0	1	0	8.8806	1.0	0.3119604201848199	1.020792443181452	0.0	0.9442590057563377	27332.0	458.1116557370366	237318.0	547.1899649839693
483	Feb25-FISH2-3L1-rep2-cp190-100x_Position004_3_cmle.ics	111	1	0	1	0	1	0	8.2308	1.0	0.2960489157501865	1.2429497492496844	0.0	0.9731921739269619	15128.0	260.16002230297494	95198.0	219.50037623165497
484	Feb25-FISH2-3L1-rep2-cp190-100x_Position004_3_cmle.ics	112	1	0	1	0	1	0	8.4474	1.0	0.28942953280980316	1.257095564440659	0.0	0.9877231712565087	15830.0	272.68840329015137	100755.0	232.31328817013383
485	Feb25-FISH2-3L1-rep2-cp190-100x_Position004_3_cmle.ics	113	1	0	1	0	1	0	8.4474	1.0	0.27999952368388603	1.1112744175815976	0.0	0.9494877771318898	17398.0	295.4652558357295	114183.0	263.2745589115219
486	Feb25-FISH2-3L1-rep2-cp190-100x_Position004_3_cmle.ics	114	1	0	1	0	1	0	8.2308	1.0	0.2936866429457149	1.5425058395802114	0.0	0.9951316416859692	10986.0	193.6926766929447	58678.0	135.2953116296671
487	Feb25-FISH2-3L1-rep2-cp190-100x_Position004_3_cmle.ics	115	1	0	1	0	0	0	6.9312	0.0	0.2898019858101359	1.5185124508497116	0.0	0.9957060275702052	8906.0	156.64176358848474	42545.0	98.09705568158743
488	Feb25-FISH2-3L1-rep2-cp190-100x_Position004_3_cmle.ics	116	1	0	1	0	1	0	8.8806	1.0	0.324855920410551	1.171631760084251	0.0	0.9616700073647592	23652.0	402.9285654808199	194949.0	449.4987168426323
489	Feb25-FISH2-3L1-rep2-cp190-100x_Position004_3_cmle.ics	117	1	0	1	0	0	0	6.497999999999999	0.0	0.27507983922860624	1.2388658601096159	0.0	0.9948374584968411	9760.0	166.36460493819752	47553.0	109.64412478144384
490	Feb25-FISH2-3L1-rep2-cp190-100x_Position004_3_cmle.ics	118	1	0	1	0	1	0	8.014199999999999	1.0	0.2932577406843774	1.1849810186461949	0.0	0.9666367674243735	15540.0	264.77984838385305	98645.0	227.4482091364483
491	Feb25-FISH2-3L1-rep2-cp190-100x_Position004_3_cmle.ics	119	1	0	1	0	1	0	8.8806	1.0	0.27652477383036067	1.0811304658032275	0.0	0.9519249162201884	28178.0	467.1642052134612	233887.0	539.2790236737441
492	Feb25-FISH2-3L1-rep2-cp190-100x_Position004_3_cmle.ics	120	1	0	1	0	1	0	7.147799999999999	1.0	0.30149635469208613	1.3684889880791045	0.0	0.9888733030998386	10158.0	177.10800656682272	52860.0	121.88060555479403
493	Feb25-FISH2-3L1-rep2-cp190-100x_Position004_3_cmle.ics	121	1	0	1	0	1	0	8.014199999999999	1.0	0.28760522123160764	1.1692787039120989	0.0	0.9691381212130207	15282.0	263.5781637712517	95267.0	219.65947123323048
494	Feb25-FISH2-3L1-rep2-cp190-100x_Position004_3_cmle.ics	122	1	0	1	0	1	0	8.8806	1.0	0.28516356567140483	1.058243273684738	0.0	0.9431201474615643	28846.0	481.8584203032477	246008.0	567.2267122838398
495	Feb25-FISH2-3L1-rep2-cp190-100x_Position004_3_cmle.ics	123	1	0	1	0	0	0	6.497999999999999	0.0	0.2677862092176473	1.2808839794035225	0.0	0.9795052103097085	8652.0	150.96544627582355	39160.0	90.29217770574601
496	Feb25-FISH2-3L1-rep2-cp190-100x_Position004_3_cmle.ics	124	1	0	1	0	1	0	8.8806	1.0	0.28768683650967924	1.1067683816744367	0.0	0.971056031299104	23684.0	399.360531533591	183830.0	423.8613643423721
497	Feb25-FISH2-3L1-rep2-cp190-100x_Position004_3_cmle.ics	125	1	0	1	0	1	0	8.8806	1.0	0.3193332238592961	1.4053961617854498	0.0	0.9696743504605372	17742.0	307.90413219899176	125574.0	289.539068519442
498	Feb25-FISH2-3L1-rep2-cp190-100x_Position004_3_cmle.ics	126	1	0	1	0	1	0	8.8806	1.0	0.3114866596826334	1.0426473186239165	0.0	0.9505153192106134	28974.0	483.6656904677115	258825.0	596.7791852576536
499	Feb25-FISH2-3L1-rep2-cp190-100x_Position004_3_cmle.ics	127	1	0	1	0	1	0	8.8806	1.0	0.314321527484158	1.0685486894001	0.0	0.9627213263642089	30110.0	497.7713544919199	275440.0	635.0888004921012
500	Feb25-FISH2-3L1-rep2-cp190-100x_Position004_3_cmle.ics	128	1	0	1	0	1	0	8.8806	1.0	0.2901745431833669	1.0255332906234718	0.0	0.9501602396037121	28092.0	468.565847836638	238494.0	549.9014971847341
501	Feb25-FISH2-3L1-rep2-cp190-100x_Position004_3_cmle.ics	129	1	0	1	0	1	0	8.664	1.0	0.29689883124159056	1.2730269420549223	0.0	0.967589995196608	15720.0	272.9685697493889	100985.0	232.84360484205214
502	Feb25-FISH2-3L1-rep2-cp190-100x_Position004_3_cmle.ics	130	1	0	1	0	1	0	8.4474	1.0	0.2715216374140139	1.0188030209559222	0.0	0.9668100898540893	18892.0	321.73753288556617	127231.0	293.3596542819145
503	Feb25-FISH2-3L1-rep2-cp190-100x_Position004_3_cmle.ics	131	1	0	1	0	1	0	8.8806	1.0	0.3140989400720991	1.0231243933743053	0.0	0.9432070713284393	27452.0	462.4551531193517	239700.0	552.6822011253146
504	Feb25-FISH2-3L1-rep2-cp190-100x_Position004_3_cmle.ics	132	1	0	1	0	0	0	6.9312	0.0	0.28075445943706645	1.331485515462626	0.0	0.9878033466766792	9260.0	160.05904371932286	44397.0	102.36725775286023
505	Feb25-FISH2-3L1-rep2-cp190-100x_Position004_3_cmle.ics	133	1	0	1	0	0	0	6.497999999999999	0.0	0.28845653593986686	1.2987872862019207	0.0	0.9883371462253815	9524.0	165.09284388444323	46940.0	108.23071556454848
506	Feb25-FISH2-3L1-rep2-cp190-100x_Position004_3_cmle.ics	134	1	0	1	0	1	0	8.8806	1.0	0.30925638647103615	1.334035079588551	0.0	0.980360058823407	18332.0	318.467890842543	129792.0	299.26461513749206
507	Feb25-FISH2-3L1-rep2-cp190-100x_Position004_3_cmle.ics	135	1	0	1	0	0	0	5.848199999999999	0.0	0.2641776033037466	1.3330461831924647	0.0	0.988070768488114	6900.0	118.85724534299177	27701.0	63.87087882091088
508	Feb25-FISH2-3L1-rep2-cp190-100x_Position004_3_cmle.ics	136	1	0	1	0	0	0	6.7146	0.0	0.2882525963007921	1.4312902065751345	0.0	0.9925786903829185	7380.0	131.31613261575941	32007.0	73.79932920908612
509	Feb25-FISH2-3L1-rep2-cp190-100x_Position004_3_cmle.ics	138	1	0	1	0	1	0	7.797599999999999	1.0	0.27629462424180573	1.0143420898881146	0.0	0.9444852705631185	16986.0	289.2070623360263	109420.0	252.29239235349155
510	Feb25-FISH2-3L1-rep2-cp190-100x_Position004_3_cmle.ics	139	1	0	1	0	1	0	8.014199999999999	1.0	0.257924011816226	1.0757964340949029	0.0	0.9530610049981392	18032.0	306.7782610529207	115634.0	266.62016539392835
511	Feb25-FISH2-3L1-rep2-cp190-100x_Position004_3_cmle.ics	140	1	0	1	0	1	0	8.8806	1.0	0.26463385177899557	1.0540171432465126	0.0	0.9323065858637095	28906.0	477.74585968074075	237727.0	548.1330063701196
512	Feb25-FISH2-3L1-rep2-cp190-100x_Position004_3_cmle.ics	141	1	0	1	0	0	0	7.3644	0.0	0.29614207418842703	1.4036201972409335	0.0	0.9936946182351019	9302.0	164.50843469550955	45908.0	105.85120771489754
513	Feb25-FISH2-3L1-rep2-cp190-100x_Position005_4_cmle.ics	1	1	0	1	1	1	1	7.3644	1.0	0.2719539865671814	1.0484009260807066	0.0	0.9528010754086216	17276.0	283.65759915912594	111349.0	256.74013522362395
514	Feb25-FISH2-3L1-rep2-cp190-100x_Position005_4_cmle.ics	2	1	0	1	0	0	0	6.497999999999999	0.0	0.3021468403081442	1.3290888243321832	0.0	0.9843469613536943	8878.0	154.47128139826918	43237.0	99.69261714666344
515	Feb25-FISH2-3L1-rep2-cp190-100x_Position005_4_cmle.ics	3	1	0	1	1	1	0	5.848199999999999	1.0	0.2714095385534304	1.022592770401927	0.0	0.9488103397877707	10344.0	175.03888368297297	51537.0	118.8301318289334
516	Feb25-FISH2-3L1-rep2-cp190-100x_Position005_4_cmle.ics	4	1	0	1	0	1	1	5.848199999999999	1.0	0.29666903497949215	1.1404991975577363	0.0	0.9760280849302951	10128.0	170.77350516878502	52203.0	120.36574445283604
517	Feb25-FISH2-3L1-rep2-cp190-100x_Position005_4_cmle.ics	5	1	0	1	0	0	0	6.7146	0.0	0.3046097459792905	1.2658389047916525	0.0	0.9734141025457592	9498.0	164.81607176453073	48039.0	110.76470696645386
518	Feb25-FISH2-3L1-rep2-cp190-100x_Position005_4_cmle.ics	6	1	0	1	1	1	1	7.797599999999999	1.0	0.3086409511879638	1.24405872218366	0.0	0.9552321362504309	15274.0	262.48657741883636	98612.0	227.37212022265135
519	Feb25-FISH2-3L1-rep2-cp190-100x_Position005_4_cmle.ics	7	1	0	1	1	1	1	6.2814	1.0	0.2954024013894884	1.189359347027514	0.0	0.9772883310108934	10040.0	171.35807916831763	51414.0	118.54652769569014
520	Feb25-FISH2-3L1-rep2-cp190-100x_Position005_4_cmle.ics	9	1	0	1	2	1	1	7.797599999999999	1.0	0.28233716333057574	1.167539321509246	0.0	0.940541753372119	26624.0	432.83375938907926	217054.0	500.46676046330424
521	Feb25-FISH2-3L1-rep2-cp190-100x_Position005_4_cmle.ics	10	1	0	1	1	1	1	7.797599999999999	1.0	0.2931820938267584	1.1752188909912915	0.0	0.9464289577258633	15348.0	261.2146515544859	96810.0	223.21720438440428
522	Feb25-FISH2-3L1-rep2-cp190-100x_Position005_4_cmle.ics	11	1	0	1	1	1	1	7.797599999999999	1.0	0.28178068004387613	1.1544964030518143	0.0	0.9486505194831846	16468.0	277.4437086604565	105485.0	243.21936581436717
523	Feb25-FISH2-3L1-rep2-cp190-100x_Position005_4_cmle.ics	12	1	0	1	1	1	1	7.797599999999999	1.0	0.31746151429238173	1.2576819424145422	0.0	0.9638935234608449	16116.0	275.2179811347113	108394.0	249.92671885180374
524	Feb25-FISH2-3L1-rep2-cp190-100x_Position005_4_cmle.ics	13	1	0	1	1	1	2	7.797599999999999	1.0	0.2886967024452191	1.165730266545717	0.0	0.9480320976173708	17370.0	291.8202429685746	115663.0	266.6870314090833
525	Feb25-FISH2-3L1-rep2-cp190-100x_Position005_4_cmle.ics	14	1	0	1	1	1	1	7.797599999999999	1.0	0.30152681481987537	1.1347333491410505	0.0	0.9574645202409813	18134.0	307.5831963833934	126089.0	290.726516719607
526	Feb25-FISH2-3L1-rep2-cp190-100x_Position005_4_cmle.ics	15	1	0	1	1	1	1	7.147799999999999	1.0	0.25983870602264364	1.0907086871550353	0.0	0.9525297804961734	14798.0	246.81694088341186	86284.0	198.94714660782915
527	Feb25-FISH2-3L1-rep2-cp190-100x_Position005_4_cmle.ics	16	1	0	1	1	1	1	6.7146	1.0	0.2687190513666263	1.1509229213054177	0.0	0.9607937034955049	16324.0	268.5147582858476	101663.0	234.40688616188095
528	Feb25-FISH2-3L1-rep2-cp190-100x_Position005_4_cmle.ics	17	1	0	1	1	0	1	7.147799999999999	0.0	0.25639502679154946	1.021821361003575	0.0	0.9497654931876486	16124.0	267.62622016736077	97485.0	224.77356853025154
529	Feb25-FISH2-3L1-rep2-cp190-100x_Position005_4_cmle.ics	18	1	0	1	1	0	0	6.497999999999999	0.0	0.2980662733979489	1.208181996875128	0.0	0.9784798832868602	9964.0	170.59586346932667	51060.0	117.73030116586804
530	Feb25-FISH2-3L1-rep2-cp190-100x_Position005_4_cmle.ics	19	1	0	1	0	1	1	7.797599999999999	1.0	0.29606863819646767	1.2778966363111468	0.0	0.961988408532455	14200.0	243.3768382304388	86577.0	199.62272393335988
531	Feb25-FISH2-3L1-rep2-cp190-100x_Position005_4_cmle.ics	20	1	0	1	1	1	1	7.3644	1.0	0.30298435843313903	1.2225307121925673	0.0	0.9551099764287494	13442.0	229.19909647944672	80664.0	185.9889740157379
532	Feb25-FISH2-3L1-rep2-cp190-100x_Position005_4_cmle.ics	21	1	0	1	1	1	1	7.797599999999999	1.0	0.29110026797302024	1.207476984225491	0.0	0.9536078892723925	17284.0	292.1218388962511	115282.0	265.8085503134273
533	Feb25-FISH2-3L1-rep2-cp190-100x_Position005_4_cmle.ics	22	1	0	1	1	1	0	7.797599999999999	1.0	0.2837359565933696	1.0984837304280306	0.0	0.9656081813929795	16532.0	278.89736709043524	106468.0	245.4858931556529
534	Feb25-FISH2-3L1-rep2-cp190-100x_Position005_4_cmle.ics	23	1	0	1	1	1	1	7.797599999999999	1.0	0.2895598465417516	1.1911357821906396	0.0	0.9525150197258405	16852.0	285.32307028208197	110693.0	255.22757984632645
535	Feb25-FISH2-3L1-rep2-cp190-100x_Position005_4_cmle.ics	25	1	0	1	1	1	1	7.797599999999999	1.0	0.31339270943867076	1.2443974671468998	0.0	0.9636723817610365	16232.0	278.67630923261896	108862.0	251.00579799292453
536	Feb25-FISH2-3L1-rep2-cp190-100x_Position005_4_cmle.ics	26	1	0	1	2	1	1	7.797599999999999	1.0	0.27371794292841395	1.006641672881755	0.0	0.9443902278425146	23170.0	380.3607257947309	173506.0	400.0570629472209
537	Feb25-FISH2-3L1-rep2-cp190-100x_Position005_4_cmle.ics	27	1	0	1	1	1	1	7.3644	1.0	0.2950573040329271	1.102626354289007	0.0	0.9636304545368809	14022.0	236.5201009630162	84809.0	195.54620273357034
538	Feb25-FISH2-3L1-rep2-cp190-100x_Position005_4_cmle.ics	28	1	0	1	1	1	1	7.3644	1.0	0.2742925696341667	1.0646133742561958	0.0	0.9505845598342018	15402.0	259.5191768198684	94134.0	217.04708519286763
539	Feb25-FISH2-3L1-rep2-cp190-100x_Position005_4_cmle.ics	29	1	0	1	1	1	1	7.797599999999999	1.0	0.2898918829547116	1.2392762639521082	0.0	0.949409487695444	15778.0	269.13898719876215	100339.0	231.3541067113598
540	Feb25-FISH2-3L1-rep2-cp190-100x_Position005_4_cmle.ics	30	1	0	1	1	1	1	7.797599999999999	1.0	0.26825472169435727	1.159505742751485	0.0	0.9253728010876082	25558.0	416.12630048814634	198993.0	458.8230673697528
541	Feb25-FISH2-3L1-rep2-cp190-100x_Position005_4_cmle.ics	31	1	0	1	1	1	1	7.797599999999999	1.0	0.3178820787986301	1.2839411265289007	0.0	0.9708775107832868	16034.0	274.8599999233177	107639.0	248.1858967331153
542	Feb25-FISH2-3L1-rep2-cp190-100x_Position005_4_cmle.ics	32	1	0	1	1	1	1	6.9312	1.0	0.2659172011735203	1.097406377601873	0.0	0.9591551151027926	15522.0	258.3156302270062	93771.0	216.21010714110088
543	Feb25-FISH2-3L1-rep2-cp190-100x_Position005_4_cmle.ics	33	1	0	1	1	2	2	7.797599999999999	2.0	0.3068659858047096	1.0151542056382283	0.0	0.9429389845142309	23534.0	391.11667863261766	188058.0	433.60996820702724
544	Feb25-FISH2-3L1-rep2-cp190-100x_Position005_4_cmle.ics	34	1	0	1	1	1	1	7.797599999999999	1.0	0.3184002234375171	1.3150352209785328	0.0	0.9704341442782669	15470.0	268.76255294214235	102093.0	235.39834776590212
545	Feb25-FISH2-3L1-rep2-cp190-100x_Position005_4_cmle.ics	35	1	0	1	1	1	1	7.5809999999999995	1.0	0.2775919302146777	1.1221030886368781	0.0	0.9466505263845438	14734.0	248.07829131891572	88605.0	204.29873354488322
546	Feb25-FISH2-3L1-rep2-cp190-100x_Position005_4_cmle.ics	36	1	0	1	1	1	0	6.2814	1.0	0.29075792684049806	1.0765908993009237	0.0	0.9714820630424968	10662.0	180.17941327418208	55821.0	128.70785627457732
547	Feb25-FISH2-3L1-rep2-cp190-100x_Position005_4_cmle.ics	38	1	0	1	1	1	1	6.9312	1.0	0.27029167053768316	1.0241198662440187	0.0	0.9552854316228627	15324.0	254.7567786549434	92736.0	213.8236821174684
548	Feb25-FISH2-3L1-rep2-cp190-100x_Position005_4_cmle.ics	39	1	0	1	1	1	2	7.797599999999999	1.0	0.2706273340551433	1.2982382650239888	0.0	0.9376824174803687	28380.0	456.8395140515874	233872.0	539.2444378038364
549	Feb25-FISH2-3L1-rep2-cp190-100x_Position005_4_cmle.ics	40	1	0	1	1	1	1	7.797599999999999	1.0	0.29105428490037244	1.1326215784186324	0.0	0.9521305086988687	17082.0	286.9288500769094	113258.0	261.141763600546
550	Feb25-FISH2-3L1-rep2-cp190-100x_Position005_4_cmle.ics	42	1	0	1	1	1	1	7.797599999999999	1.0	0.2827832042930752	1.055349431637384	0.0	0.9441985366455543	16510.0	277.7503705918899	106077.0	244.5843548133917
551	Feb25-FISH2-3L1-rep2-cp190-100x_Position005_4_cmle.ics	43	1	0	1	1	1	1	7.3644	1.0	0.29643072670411214	1.1977097607857101	0.0	0.9649660984174315	13328.0	227.42383121226908	78774.0	181.63115440736559
552	Feb25-FISH2-3L1-rep2-cp190-100x_Position005_4_cmle.ics	44	1	0	1	0	1	0	6.497999999999999	1.0	0.2791684402805908	1.0430793127611029	0.0	0.9610713522819939	13562.0	225.39756726529842	78468.0	180.92560266124818
553	Feb25-FISH2-3L1-rep2-cp190-100x_Position005_4_cmle.ics	45	1	0	1	1	1	1	7.797599999999999	1.0	0.2796134715503548	1.0990660477107255	0.0	0.9454903543348845	16392.0	277.85175540348445	104352.0	240.60697977400432
554	Feb25-FISH2-3L1-rep2-cp190-100x_Position005_4_cmle.ics	46	1	0	1	1	1	1	7.797599999999999	1.0	0.3031605683321281	1.1428582695349085	0.0	0.9570446415473607	16538.0	283.36142436163067	110112.0	253.88795381856758
555	Feb25-FISH2-3L1-rep2-cp190-100x_Position005_4_cmle.ics	47	1	0	1	1	1	1	7.797599999999999	1.0	0.3031256204658494	1.276494568492811	0.0	0.9580783537229286	14740.0	252.63596958548302	92647.0	213.6184726226826
556	Feb25-FISH2-3L1-rep2-cp190-100x_Position005_4_cmle.ics	48	1	0	1	1	1	1	7.797599999999999	1.0	0.32030309877667096	1.2178031964587905	0.0	0.9632188316301232	17972.0	305.10972521181526	128218.0	295.63540452184225
557	Feb25-FISH2-3L1-rep2-cp190-100x_Position005_4_cmle.ics	49	1	0	1	0	0	0	6.0648	0.0	0.29007387383254346	1.1024934958768797	0.0	0.975520571009892	9640.0	164.17439044920528	47934.0	110.52260587709983
558	Feb25-FISH2-3L1-rep2-cp190-100x_Position005_4_cmle.ics	50	1	0	1	1	0	0	6.7146	0.0	0.3069105764756547	1.3164149062511155	0.0	0.9782072142666537	9594.0	167.38274601537196	48953.0	112.87213930616407
559	Feb25-FISH2-3L1-rep2-cp190-100x_Position005_4_cmle.ics	51	1	0	1	1	1	1	7.797599999999999	1.0	0.28242948880745716	1.0495831058532188	0.0	0.9510843685042126	16732.0	283.179666290774	108156.0	249.3779563826013
560	Feb25-FISH2-3L1-rep2-cp190-100x_Position005_4_cmle.ics	52	1	0	1	1	1	2	7.797599999999999	1.0	0.29243150463705636	1.1277890085440359	0.0	0.9543620854157563	17200.0	291.7425675217876	114704.0	264.4758414596499
561	Feb25-FISH2-3L1-rep2-cp190-100x_Position005_4_cmle.ics	53	1	0	1	1	1	1	7.797599999999999	1.0	0.28750448819575863	1.1044994126277263	0.0	0.9506415437899504	18992.0	318.3550437593826	131963.0	304.2703433754689
562	Feb25-FISH2-3L1-rep2-cp190-100x_Position005_4_cmle.ics	54	1	0	1	1	1	1	7.797599999999999	1.0	0.2915768202997848	1.2355252809624464	0.0	0.955508884065876	15016.0	257.3294057522152	93429.0	215.4215493072049
563	Feb25-FISH2-3L1-rep2-cp190-100x_Position005_4_cmle.ics	55	1	0	1	0	0	0	6.2814	0.0	0.31031095283186483	1.296590003025911	0.0	0.9698064729009265	8842.0	153.15184850938837	43551.0	100.41661469006499
564	Feb25-FISH2-3L1-rep2-cp190-100x_Position005_4_cmle.ics	56	1	0	1	1	1	1	6.497999999999999	1.0	0.2939395873531016	1.1971851823631936	0.0	0.985148613691666	10180.0	173.64416904381227	52363.0	120.73466039851834
565	Feb25-FISH2-3L1-rep2-cp190-100x_Position005_4_cmle.ics	57	1	0	1	1	1	1	7.797599999999999	1.0	0.2804505890327505	1.16503114689421	0.0	0.9468556713492817	23084.0	388.54989058164625	174650.0	402.69481195884936
566	Feb25-FISH2-3L1-rep2-cp190-100x_Position005_4_cmle.ics	59	1	0	1	1	1	1	7.797599999999999	1.0	0.31367219670985014	1.2108789406296585	0.0	0.9535832806887063	17912.0	304.70507280810233	126249.0	291.0954326652893
567	Feb25-FISH2-3L1-rep2-cp190-100x_Position005_4_cmle.ics	60	1	0	1	1	1	1	7.3644	1.0	0.26566084182582755	1.0262999056934936	0.0	0.9450189463681615	15214.0	255.4582395933093	90950.0	209.7056578737896
568	Feb25-FISH2-3L1-rep2-cp190-100x_Position005_4_cmle.ics	61	1	0	1	1	1	1	7.797599999999999	1.0	0.2841052883260068	1.123018724853776	0.0	0.9420987979109327	16910.0	285.21492229707013	110212.0	254.118526284619
569	Feb25-FISH2-3L1-rep2-cp190-100x_Position005_4_cmle.ics	62	1	0	1	1	1	1	6.497999999999999	1.0	0.30045178475160855	1.1856092900674056	0.0	0.9643553428489908	10298.0	176.88973481639644	53863.0	124.19324738929002
570	Feb25-FISH2-3L1-rep2-cp190-100x_Position005_4_cmle.ics	63	1	0	1	1	1	1	7.797599999999999	1.0	0.2864904532909008	1.0789061184375492	0.0	0.9399692729368011	17086.0	292.0035589037255	112406.0	259.1772861897877
571	Feb25-FISH2-3L1-rep2-cp190-100x_Position005_4_cmle.ics	64	1	0	1	1	1	1	7.797599999999999	1.0	0.2960760022572656	1.1937441418895263	0.0	0.9552425670592491	17260.0	291.77273594404653	116021.0	267.5124808375475
572	Feb25-FISH2-3L1-rep2-cp190-100x_Position005_4_cmle.ics	65	1	0	1	1	0	1	6.2814	0.0	0.2934329388791451	1.238175485430617	0.0	0.9742662572438117	10120.0	172.7011959167788	51856.0	119.56565799563752
573	Feb25-FISH2-3L1-rep2-cp190-100x_Position005_4_cmle.ics	66	1	0	1	0	0	1	7.3644	0.0	0.2967700733269444	1.2588049731218125	0.0	0.9682171990522819	12044.0	207.81061331566832	67708.0	156.11600531411264
574	Feb25-FISH2-3L1-rep2-cp190-100x_Position005_4_cmle.ics	67	1	0	1	0	0	0	5.6316	0.0	0.27526141328916176	1.1797873403278574	0.0	0.9761766900750019	7876.0	135.6364778547401	34483.0	79.50830346851991
575	Feb25-FISH2-3L1-rep2-cp190-100x_Position005_4_cmle.ics	68	1	0	1	1	1	1	7.797599999999999	1.0	0.24219272794480287	1.428965382790358	0.0	0.9280325201166659	34688.0	553.9474068910765	298967.0	689.3355845800248
576	Feb25-FISH2-3L1-rep2-cp190-100x_Position005_4_cmle.ics	69	1	0	1	0	0	0	5.1983999999999995	0.0	0.26617334111950214	1.1744836010625062	0.0	0.9692426156517834	8384.0	140.06115882330224	37242.0	85.86979780687929
577	Feb25-FISH2-3L1-rep2-cp190-100x_Position005_4_cmle.ics	71	1	0	1	1	1	1	7.797599999999999	1.0	0.2851915933609012	1.0813751084842822	0.0	0.9519456135009443	16638.0	280.77471369605064	107769.0	248.4856409389822
578	Feb25-FISH2-3L1-rep2-cp190-100x_Position005_4_cmle.ics	72	1	0	1	1	1	1	6.7146	1.0	0.2905653391370859	1.0750741359908909	0.0	0.9617645998032459	12184.0	204.1283647368618	68168.0	157.1766386579493
579	Feb25-FISH2-3L1-rep2-cp190-100x_Position005_4_cmle.ics	74	1	0	1	1	1	1	7.797599999999999	1.0	0.2816214067770746	1.1314540222979312	0.0	0.9565222933489577	18044.0	307.1166492708972	120950.0	278.8773976892232
580	Feb25-FISH2-3L1-rep2-cp190-100x_Position005_4_cmle.ics	75	1	0	1	1	1	1	7.797599999999999	1.0	0.31013432625013954	1.295774459705339	0.0	0.9579452662104236	15392.0	265.31084871228484	99998.0	230.56785460212438
581	Feb25-FISH2-3L1-rep2-cp190-100x_Position005_4_cmle.ics	76	1	0	1	1	1	1	6.2814	1.0	0.29349424368497523	1.0761497682718453	0.0	0.9675733615257145	10918.0	185.64296826150922	58115.0	133.9971886457975
582	Feb25-FISH2-3L1-rep2-cp190-100x_Position005_4_cmle.ics	77	1	0	1	0	0	0	6.0648	0.0	0.298344997207914	1.2193063237805732	0.0	0.9749631625644747	8708.0	149.5955299392003	41736.0	96.23172443123126
583	Feb25-FISH2-3L1-rep2-cp190-100x_Position005_4_cmle.ics	78	1	0	1	1	1	1	7.3644	1.0	0.25747441647729785	1.07636045418412	0.0	0.949577925770439	16418.0	275.5071396532791	100374.0	231.4348070744778
584	Feb25-FISH2-3L1-rep2-cp190-100x_Position005_4_cmle.ics	79	1	0	1	1	1	1	6.497999999999999	1.0	0.29712365646358363	1.2087745423143568	0.0	0.9702747694644549	10658.0	182.0794686017952	56397.0	130.03595367903367
585	Feb25-FISH2-3L1-rep2-cp190-100x_Position005_4_cmle.ics	80	1	0	1	1	1	1	7.797599999999999	1.0	0.3102482642348068	1.1427518635630087	0.0	0.9642729756081474	19204.0	325.40987705713735	139385.0	321.3834318058071
586	Feb25-FISH2-3L1-rep2-cp190-100x_Position005_4_cmle.ics	81	1	0	1	1	1	1	7.797599999999999	1.0	0.278577442569192	1.1143265453852	0.0	0.9434818617223889	17442.0	290.80788992723825	114325.0	263.60197181331495
587	Feb25-FISH2-3L1-rep2-cp190-100x_Position005_4_cmle.ics	82	1	0	1	1	0	0	6.497999999999999	0.0	0.2959684478270061	1.220290802644925	0.0	0.9669379492890872	10366.0	178.08170533759463	53990.0	124.48607442117537
588	Feb25-FISH2-3L1-rep2-cp190-100x_Position005_4_cmle.ics	83	1	0	1	1	1	1	7.797599999999999	1.0	0.2760060169209581	1.0549093110832761	0.0	0.9564917136171488	15692.0	263.2615974325871	97107.0	223.9020046085771
589	Feb25-FISH2-3L1-rep2-cp190-100x_Position005_4_cmle.ics	84	1	0	1	1	1	1	6.7146	1.0	0.2971720513176327	1.317924738981136	0.0	0.9699562813722734	9880.0	170.80172331587315	50340.0	116.07017941029761
590	Feb25-FISH2-3L1-rep2-cp190-100x_Position005_4_cmle.ics	85	1	0	1	0	0	0	5.848199999999999	0.0	0.29718781775664777	1.198305547623305	0.0	0.978946474004706	8796.0	149.83013964908187	42288.0	97.50448444383522
591	Feb25-FISH2-3L1-rep2-cp190-100x_Position005_4_cmle.ics	86	1	0	1	1	1	2	7.797599999999999	1.0	0.30600174747122166	1.2286334981315148	0.0	0.9610468353699883	17574.0	298.97715760474597	121183.0	279.4146315351231
592	Feb25-FISH2-3L1-rep2-cp190-100x_Position005_4_cmle.ics	87	1	0	1	1	1	1	7.5809999999999995	1.0	0.2758687204304454	1.0835315553347924	0.0	0.9455348778805521	14888.0	250.72405957546704	89718.0	206.8650050920358
593	Feb25-FISH2-3L1-rep2-cp190-100x_Position005_4_cmle.ics	88	1	0	1	1	1	1	7.797599999999999	1.0	0.3147421182671659	1.2306640162355804	0.0	0.9474588121019137	16734.0	285.40104984483577	114196.0	263.3045333321086
594	Feb25-FISH2-3L1-rep2-cp190-100x_Position005_4_cmle.ics	89	1	0	1	1	1	1	7.797599999999999	1.0	0.28889802642312934	1.1271866835653914	0.0	0.9617540259960713	16836.0	286.36982191721836	110409.0	254.57275404274037
595	Feb25-FISH2-3L1-rep2-cp190-100x_Position005_4_cmle.ics	90	1	0	1	1	1	1	6.7146	1.0	0.28035890439094635	1.074213563604261	0.0	0.9602393050120757	14218.0	236.73411703667463	84409.0	194.62391286936455
596	Feb25-FISH2-3L1-rep2-cp190-100x_Position005_4_cmle.ics	91	1	0	1	1	1	0	7.797599999999999	1.0	0.2762746578147399	1.4641728647076238	0.0	0.9901909341535109	10320.0	181.61773438752516	51816.0	119.47342900921694
597	Feb25-FISH2-3L1-rep2-cp190-100x_Position005_4_cmle.ics	92	1	0	1	2	1	1	7.797599999999999	1.0	0.28997765974726925	1.0639390361970817	0.0	0.9594529787053299	18524.0	312.8816353752891	127661.0	294.35111588593566
598	Feb25-FISH2-3L1-rep2-cp190-100x_Position005_4_cmle.ics	93	1	0	1	2	2	1	7.797599999999999	2.0	0.2649776561249942	1.0681455722255813	0.0	0.9336753249544977	26660.0	433.38081906623137	210702.0	485.8207974197165
599	Feb25-FISH2-3L1-rep2-cp190-100x_Position005_4_cmle.ics	94	1	0	1	1	0	0	7.797599999999999	0.0	0.3153948366938366	1.5961886323310546	0.0	0.9731047439138619	9946.0	177.82371588410183	52381.0	120.77616344240761
600	Feb25-FISH2-3L1-rep2-cp190-100x_Position005_4_cmle.ics	95	1	0	1	1	1	1	6.9312	1.0	0.2922163717528532	1.0469197639933752	0.0	0.9610291114969509	13678.0	229.23037934466072	81313.0	187.4853893204118
601	Feb25-FISH2-3L1-rep2-cp190-100x_Position005_4_cmle.ics	96	1	0	1	1	0	1	7.5809999999999995	0.0	0.30332542743364116	1.4406567305879947	0.0	0.9807069951922096	10784.0	189.06141384576128	57996.0	133.72280741119627
602	Feb25-FISH2-3L1-rep2-cp190-100x_Position005_4_cmle.ics	97	1	0	1	1	1	1	7.797599999999999	1.0	0.29704268557187524	1.2005953881851008	0.0	0.9592994057559431	16568.0	281.3402519236506	109292.0	251.99725959694572
603	Feb25-FISH2-3L1-rep2-cp190-100x_Position005_4_cmle.ics	98	1	0	1	1	1	1	7.5809999999999995	1.0	0.2590211543502518	1.0275944121612002	0.0	0.9469978956451873	16790.0	278.203226546969	104116.0	240.06282875412288
604	Feb25-FISH2-3L1-rep2-cp190-100x_Position005_4_cmle.ics	99	1	0	1	0	0	0	6.2814	0.0	0.30102822553669784	1.2375010195272689	0.0	0.9679355291497889	9622.0	165.08282567707215	48694.0	112.27495661909083
605	Feb25-FISH2-3L1-rep2-cp190-100x_Position005_4_cmle.ics	100	1	0	1	1	1	1	7.797599999999999	1.0	0.2616481273705947	1.0651981931988992	0.0	0.9504802003334495	17022.0	285.86885070567644	106819.0	246.29520251149344
606	Feb25-FISH2-3L1-rep2-cp190-100x_Position005_4_cmle.ics	101	1	0	1	1	1	1	7.3644	1.0	0.29107888405536037	1.1482159746173808	0.0	0.9646847150601492	14236.0	240.43651583036737	86171.0	198.68659972119102
607	Feb25-FISH2-3L1-rep2-cp190-100x_Position005_4_cmle.ics	102	1	0	1	1	0	1	6.497999999999999	0.0	0.27743976603744075	1.0670519279764732	0.0	0.9714887482279413	13302.0	220.38294217747935	75986.0	175.2027940538513
608	Feb25-FISH2-3L1-rep2-cp190-100x_Position005_4_cmle.ics	103	1	0	1	1	1	1	7.797599999999999	1.0	0.26052743682300866	1.2406775211557968	0.0	0.9434604111647195	19400.0	322.04289005818816	129689.0	299.02712549745905
609	Feb25-FISH2-3L1-rep2-cp190-100x_Position005_4_cmle.ics	104	1	0	1	1	1	1	7.797599999999999	1.0	0.28898696448997396	1.1515512706210853	0.0	0.9551423219798482	15988.0	271.86596454678676	102189.0	235.6196973333115
610	Feb25-FISH2-3L1-rep2-cp190-100x_Position005_4_cmle.ics	105	1	0	1	1	2	2	7.797599999999999	2.0	0.2793821447674555	1.1395852293649125	0.0	0.93838114016039	28070.0	451.52668737540637	233742.0	538.9446935979695
611	Feb25-FISH2-3L1-rep2-cp190-100x_Position005_4_cmle.ics	107	1	0	1	1	1	0	6.497999999999999	1.0	0.29078532367270815	1.2015861531821932	0.0	0.9770652936847433	10428.0	178.55445840205073	53996.0	124.49990876913846
612	Feb25-FISH2-3L1-rep2-cp190-100x_Position005_4_cmle.ics	108	1	0	1	1	1	1	7.797599999999999	1.0	0.2730523686776486	1.1755154828833003	0.0	0.9350378406071619	23712.0	390.57735726646933	179411.0	413.67236706755875
613	Feb25-FISH2-3L1-rep2-cp190-100x_Position005_4_cmle.ics	109	1	0	1	1	1	1	6.7146	1.0	0.2694597485054943	1.1081906155502568	0.0	0.9557053882750013	15614.0	255.40970642073705	95234.0	219.5833823194335
614	Feb25-FISH2-3L1-rep2-cp190-100x_Position005_4_cmle.ics	110	1	0	1	1	1	1	7.797599999999999	1.0	0.29840912683600607	1.2343025270203882	0.0	0.9588574720789468	13976.0	240.5710454874366	84870.0	195.68685193786172
615	Feb25-FISH2-3L1-rep2-cp190-100x_Position005_4_cmle.ics	111	1	0	1	2	1	1	7.797599999999999	1.0	0.3075724168855401	1.2342058419648072	0.0	0.9577216399608866	16494.0	282.9632565206053	110468.0	254.70879179771066
616	Feb25-FISH2-3L1-rep2-cp190-100x_Position005_4_cmle.ics	112	1	0	1	1	1	1	6.9312	1.0	0.2724511931933546	1.0570461948573058	0.0	0.96740252671091	13208.0	222.1207186275018	74503.0	171.78340438230836
617	Feb25-FISH2-3L1-rep2-cp190-100x_Position005_4_cmle.ics	113	1	0	1	1	2	1	7.797599999999999	2.0	0.291788730639505	1.0568852463658511	0.0	0.9454632404728186	25002.0	413.1332912596634	200803.0	462.99642900528386
618	Feb25-FISH2-3L1-rep2-cp190-100x_Position005_4_cmle.ics	114	1	0	1	1	1	1	7.797599999999999	1.0	0.2797560795838477	1.1041971152839611	0.0	0.9512809715422167	18158.0	305.28750621662704	121693.0	280.59055111198546
619	Feb25-FISH2-3L1-rep2-cp190-100x_Position005_4_cmle.ics	116	1	0	1	1	1	1	7.797599999999999	1.0	0.30527760769456386	1.1613956929169387	0.0	0.9549432213061212	17982.0	304.37358706889734	125279.0	288.8588797445903
620	Feb25-FISH2-3L1-rep2-cp190-100x_Position005_4_cmle.ics	117	1	0	1	1	1	1	7.797599999999999	1.0	0.2855733403687185	1.1534403250516985	0.0	0.9497202542807166	16892.0	288.6979348973709	110320.0	254.36754454795454
621	Feb25-FISH2-3L1-rep2-cp190-100x_Position005_4_cmle.ics	118	1	0	1	0	1	0	6.9312	1.0	0.30774767293848493	1.365401906723747	0.0	0.9722653066917042	10096.0	175.74585404643207	52917.0	122.01203186044336
622	Feb25-FISH2-3L1-rep2-cp190-100x_Position005_4_cmle.ics	119	1	0	1	1	1	1	7.797599999999999	1.0	0.27519471403745194	1.1501855898466258	0.0	0.9458081673019011	16464.0	277.65858607155997	104207.0	240.2726496982297
623	Feb25-FISH2-3L1-rep2-cp190-100x_Position005_4_cmle.ics	120	1	0	1	1	1	1	7.3644	1.0	0.2823876214498759	1.096543018665788	0.0	0.9550663633472367	15224.0	254.41783321548047	93862.0	216.4199280852077
624	Feb25-FISH2-3L1-rep2-cp190-100x_Position005_4_cmle.ics	121	1	0	1	1	1	1	7.797599999999999	1.0	0.2633569806534911	1.0865748325639748	0.0	0.9456639067389151	16560.0	279.616723852546	102834.0	237.1068897393434
625	Feb25-FISH2-3L1-rep2-cp190-100x_Position005_4_cmle.ics	122	1	0	1	0	1	1	5.848199999999999	1.0	0.2637913812950072	1.0402580552204996	0.0	0.9611580421687264	12790.0	207.51319654907343	69857.0	161.07100760955822
626	Feb25-FISH2-3L1-rep2-cp190-100x_Position005_4_cmle.ics	123	1	0	1	1	1	1	7.797599999999999	1.0	0.2912156723970725	1.1346035295294121	0.0	0.9659639310520581	16080.0	273.9219534946735	103469.0	238.57102489877002
627	Feb25-FISH2-3L1-rep2-cp190-100x_Position005_4_cmle.ics	124	1	0	1	0	0	0	5.848199999999999	0.0	0.27783020109693474	1.049846050086506	0.0	0.9753540142901077	9774.0	165.71785761911812	47893.0	110.42807116601874
628	Feb25-FISH2-3L1-rep2-cp190-100x_Position005_4_cmle.ics	125	1	0	1	1	1	1	7.5809999999999995	1.0	0.2709171300985859	1.0554413863359347	0.0	0.9500484281595285	16476.0	273.1052772819119	103507.0	238.65864243586958
629	Feb25-FISH2-3L1-rep2-cp190-100x_Position005_4_cmle.ics	126	1	0	1	1	1	1	7.797599999999999	1.0	0.3048368405188722	1.2510306302323895	0.0	0.9621300291966298	15956.0	273.7722258263344	104639.0	241.26872275157194
630	Feb25-FISH2-3L1-rep2-cp190-100x_Position005_4_cmle.ics	127	1	0	1	1	1	1	7.5809999999999995	1.0	0.26838951245729964	1.1030898932107367	0.0	0.9482505356721926	14704.0	248.3206648450309	86858.0	200.2706325629644
631	Feb25-FISH2-3L1-rep2-cp190-100x_Position005_4_cmle.ics	128	1	0	1	1	1	1	7.797599999999999	1.0	0.2913949113658109	1.2555071525691348	0.0	0.9562708515767396	15646.0	268.0146994222087	99339.0	229.04838205084533
632	Feb25-FISH2-3L1-rep2-cp190-100x_Position005_4_cmle.ics	129	1	0	1	1	1	1	7.797599999999999	1.0	0.30997235188983535	1.0527176229143993	0.0	0.9550643942526966	18020.0	304.26318469274395	126639.0	291.99466528288997
633	Feb25-FISH2-3L1-rep2-cp190-100x_Position005_4_cmle.ics	130	1	0	1	1	1	1	7.147799999999999	1.0	0.2901760300041135	1.2850446219936467	0.0	0.9801283110282842	11180.0	192.31725093122614	59878.0	138.06218122228447
634	Feb25-FISH2-3L1-rep2-cp190-100x_Position005_4_cmle.ics	131	1	0	1	1	2	1	7.797599999999999	2.0	0.2707276897964152	1.2620730907887214	0.0	0.9416669561828519	30128.0	483.63895366918746	255856.0	589.9334887405861
635	Feb25-FISH2-3L1-rep2-cp190-100x_Position005_4_cmle.ics	132	1	0	1	0	1	0	6.9312	1.0	0.3053400138543065	1.349393181946838	0.0	0.974970950408896	10424.0	180.45451372966372	55299.0	127.50426800178879
636	Feb25-FISH2-3L1-rep2-cp190-100x_Position005_4_cmle.ics	133	1	0	1	0	1	1	6.0648	1.0	0.28319335097339343	1.0600586374644214	0.0	0.9670945303699694	10514.0	176.21660582525863	53947.0	124.38692826077326
637	Feb25-FISH2-3L1-rep2-cp190-100x_Position005_4_cmle.ics	134	1	0	1	1	1	1	7.797599999999999	1.0	0.2925262050868129	1.1211880835374632	0.0	0.9618410015425246	16168.0	272.2373327996466	104554.0	241.0727361554282
638	Feb25-FISH2-3L1-rep2-cp190-100x_Position005_4_cmle.ics	135	1	0	1	0	0	0	5.848199999999999	0.0	0.2803783052180433	1.164513358352614	0.0	0.9530158125967909	9170.0	155.14549932713385	43722.0	100.81089360701296
639	Feb25-FISH2-3L1-rep2-cp190-100x_Position005_4_cmle.ics	136	1	0	1	1	1	1	7.797599999999999	1.0	0.2780952713392302	1.064381592325203	0.0	0.9468964155148238	18670.0	314.0145228002859	126499.0	291.6718638304179
640	Feb25-FISH2-3L1-rep2-cp190-100x_Position005_4_cmle.ics	137	1	0	1	0	0	0	6.0648	0.0	0.2905388595243494	1.17312469157336	0.0	0.9822996549239499	9044.0	154.71702375847852	43593.0	100.51345512580659
641	Feb25-FISH2-3L1-rep2-cp190-100x_Position006_5_cmle.ics	1	1	0	1	1	2	1	8.4474	2.0	0.2975676833582293	1.1714628039054096	0.0	0.9624684950604041	16690.0	284.8390452619288	110599.0	255.01084172823815
642	Feb25-FISH2-3L1-rep2-cp190-100x_Position006_5_cmle.ics	2	1	0	1	1	1	1	9.747	1.0	0.2897274452711438	1.0424664627288223	0.0	0.9610391425039501	30560.0	512.5088719399404	270395.0	623.4564195798058
643	Feb25-FISH2-3L1-rep2-cp190-100x_Position006_5_cmle.ics	3	1	0	1	1	1	1	7.5809999999999995	1.0	0.2861975622623309	1.1740999832593322	0.0	0.9776184064446026	14098.0	240.69948299270507	84206.0	194.15585076328014
644	Feb25-FISH2-3L1-rep2-cp190-100x_Position006_5_cmle.ics	4	1	0	1	1	1	1	8.4474	1.0	0.30098066365848636	1.164698733077214	0.0	0.9699744249600764	18540.0	313.54346690550756	130229.0	300.2722168141368
645	Feb25-FISH2-3L1-rep2-cp190-100x_Position006_5_cmle.ics	5	1	0	1	1	1	1	9.313799999999999	1.0	0.29093927717585377	1.2649874916737873	0.0	0.9694025326884627	17994.0	311.92079192976416	122424.0	282.2760358388215
646	Feb25-FISH2-3L1-rep2-cp190-100x_Position006_5_cmle.ics	6	1	0	1	1	2	1	9.747	2.0	0.32614247333308144	1.417044069332672	0.0	0.9488956786657764	22310.0	387.8002771023914	178948.0	412.6048165497405
647	Feb25-FISH2-3L1-rep2-cp190-100x_Position006_5_cmle.ics	7	1	0	1	2	2	1	9.747	2.0	0.29900056749904075	1.0146585349875399	0.0	0.9512240415303154	34688.0	578.8505916573276	332184.0	765.9248406283334
648	Feb25-FISH2-3L1-rep2-cp190-100x_Position006_5_cmle.ics	8	1	0	1	1	1	1	7.147799999999999	1.0	0.30104664566470674	1.2076614797117813	0.0	0.9777742406633162	12992.0	221.7874219185013	76402.0	176.1619755126253
649	Feb25-FISH2-3L1-rep2-cp190-100x_Position006_5_cmle.ics	9	1	0	1	1	1	1	8.014199999999999	1.0	0.3002131196733004	1.2089824697154552	0.0	0.9695455378311559	14976.0	257.5355442094989	94424.0	217.7157453444168
650	Feb25-FISH2-3L1-rep2-cp190-100x_Position006_5_cmle.ics	10	1	0	1	0	0	0	6.497999999999999	0.0	0.2824200587016414	1.2663755441598754	0.0	0.988774153279164	9650.0	165.5213194530961	47371.0	109.2244828932302
651	Feb25-FISH2-3L1-rep2-cp190-100x_Position006_5_cmle.ics	11	1	0	1	1	1	1	8.2308	1.0	0.3073814258441362	1.1627022439574726	0.0	0.9609081067900939	16540.0	281.81456285239756	110896.0	255.69564195241088
652	Feb25-FISH2-3L1-rep2-cp190-100x_Position006_5_cmle.ics	12	1	0	1	1	1	1	9.747	1.0	0.29202477070661337	1.1318868557324462	0.0	0.9556793419411864	27084.0	461.08893523803886	226492.0	522.2281898092398
653	Feb25-FISH2-3L1-rep2-cp190-100x_Position006_5_cmle.ics	13	1	0	1	1	1	1	8.2308	1.0	0.2968413567474606	1.0998016821452545	0.0	0.96571388737369	17486.0	296.9637489830022	118460.0	273.13614328454224
654	Feb25-FISH2-3L1-rep2-cp190-100x_Position006_5_cmle.ics	14	1	0	1	1	1	1	8.664	1.0	0.2939794543484252	1.1891133066386967	0.0	0.9609777265528336	18436.0	314.4726350749653	127624.0	294.26580407349667
655	Feb25-FISH2-3L1-rep2-cp190-100x_Position006_5_cmle.ics	15	1	0	1	1	1	0	8.2308	1.0	0.29825643326206147	1.5444599813266138	0.0	0.9944314542952232	10628.0	188.85190655438177	56266.0	129.7339037485063
656	Feb25-FISH2-3L1-rep2-cp190-100x_Position006_5_cmle.ics	16	1	0	1	2	1	2	9.313799999999999	1.0	0.3099385495642338	1.2547671454016318	0.0	0.9643575627497938	18300.0	316.51228606341283	129595.0	298.81038737937064
657	Feb25-FISH2-3L1-rep2-cp190-100x_Position006_5_cmle.ics	17	1	0	1	1	1	1	6.7146	1.0	0.27204736433555765	1.1920102557915075	0.0	0.9909780689354302	10322.0	178.2452634687365	51433.0	118.59033646423993
658	Feb25-FISH2-3L1-rep2-cp190-100x_Position006_5_cmle.ics	18	1	0	1	1	2	1	9.747	2.0	0.29202648115895297	1.3847663204362775	0.0	0.9691952509342937	17786.0	309.87045171233734	120532.0	277.9136047811282
659	Feb25-FISH2-3L1-rep2-cp190-100x_Position006_5_cmle.ics	19	1	0	1	0	0	0	6.2814	0.0	0.2846936782531919	1.1880624640657007	0.0	0.9914058690224652	9202.0	157.8500720691373	44288.0	102.11593376486415
660	Feb25-FISH2-3L1-rep2-cp190-100x_Position006_5_cmle.ics	20	1	0	1	2	2	2	9.747	2.0	0.28339035421929776	1.0761411635885276	0.0	0.9323131871902486	32360.0	542.7641066535699	291393.0	671.8720260012883
661	Feb25-FISH2-3L1-rep2-cp190-100x_Position006_5_cmle.ics	21	1	0	1	1	1	1	7.797599999999999	1.0	0.2839244759356863	1.1223202660062457	0.0	0.9668980833568565	15960.0	271.0997972869948	101024.0	232.93352810381222
662	Feb25-FISH2-3L1-rep2-cp190-100x_Position006_5_cmle.ics	22	1	0	1	0	0	0	6.2814	0.0	0.30397051201970576	1.296245607449674	0.0	0.9899966002002754	8758.0	151.55550419522152	42491.0	97.97254654991966
663	Feb25-FISH2-3L1-rep2-cp190-100x_Position006_5_cmle.ics	23	1	0	1	0	0	0	6.7146	0.0	0.28207349847558616	1.3384691816927443	0.0	0.998359695727878	8496.0	147.94730912359537	39109.0	90.17458574805978
664	Feb25-FISH2-3L1-rep2-cp190-100x_Position006_5_cmle.ics	24	1	0	1	1	1	0	8.4474	1.0	0.30143036291511316	1.591968280159978	0.0	0.9939287595423928	10770.0	192.04868604888267	57702.0	133.04492436100503
665	Feb25-FISH2-3L1-rep2-cp190-100x_Position006_5_cmle.ics	25	1	0	1	1	1	1	8.664	1.0	0.30194573699456867	1.1996186294796232	0.0	0.9654046473008985	18528.0	316.2945715344559	130311.0	300.461286236299
666	Feb25-FISH2-3L1-rep2-cp190-100x_Position006_5_cmle.ics	26	1	0	1	1	1	2	8.2308	1.0	0.2611368302021306	1.064136334385968	0.0	0.9631264865641971	18640.0	314.7015960543851	122286.0	281.95784583567047
667	Feb25-FISH2-3L1-rep2-cp190-100x_Position006_5_cmle.ics	27	1	0	1	1	1	1	7.797599999999999	1.0	0.2981956773483334	1.151411385160081	0.0	0.978391716459686	16468.0	279.4097495630431	108514.0	250.20340581106547
668	Feb25-FISH2-3L1-rep2-cp190-100x_Position006_5_cmle.ics	28	1	0	1	0	0	0	6.497999999999999	0.0	0.2926211515800746	1.2806954572161626	0.0	0.9900513336652794	9290.0	161.29120087015423	45546.0	105.01653538779131
669	Feb25-FISH2-3L1-rep2-cp190-100x_Position006_5_cmle.ics	29	1	0	1	1	1	1	8.8806	1.0	0.2939660611901312	1.2048246019720046	0.0	0.96380945585421	18310.0	312.71006032241456	126315.0	291.24761049288327
670	Feb25-FISH2-3L1-rep2-cp190-100x_Position006_5_cmle.ics	30	1	0	1	1	1	1	9.097199999999999	1.0	0.2838225675044577	1.1989164680987419	0.0	0.9642872789965182	19618.0	335.52782152975453	137651.0	317.3853052444751
671	Feb25-FISH2-3L1-rep2-cp190-100x_Position006_5_cmle.ics	31	1	0	1	0	0	0	5.6316	0.0	0.2937464729186599	1.531665887650727	0.0	0.9951412307424066	4940.0	87.78819703965807	17695.0	40.799797867803264
672	Feb25-FISH2-3L1-rep2-cp190-100x_Position006_5_cmle.ics	32	1	0	1	1	1	1	7.147799999999999	1.0	0.2687073160910352	1.0551704512602749	0.0	0.9664891545984483	18156.0	296.7233002268162	119246.0	274.94844286770655
673	Feb25-FISH2-3L1-rep2-cp190-100x_Position006_5_cmle.ics	33	1	0	1	1	1	1	9.097199999999999	1.0	0.28825065125941546	1.2706408928941793	0.0	0.9688198852858347	18500.0	318.89876010769774	127033.0	292.90312079913264
674	Feb25-FISH2-3L1-rep2-cp190-100x_Position006_5_cmle.ics	34	1	0	1	1	1	1	7.147799999999999	1.0	0.23819709783412427	1.026365389109451	0.0	0.9504704687837625	13366.0	226.7282976151057	70916.0	163.512770025043
675	Feb25-FISH2-3L1-rep2-cp190-100x_Position006_5_cmle.ics	35	1	0	1	3	1	1	9.747	1.0	0.2820143132278697	1.2228890416795424	0.0	0.974771252921133	24200.0	412.74096246496543	187989.0	433.45087320545167
676	Feb25-FISH2-3L1-rep2-cp190-100x_Position006_5_cmle.ics	37	1	0	1	1	1	1	7.797599999999999	1.0	0.2804619313129559	1.1759500285901707	0.0	0.9761874510299096	15870.0	269.0416932533369	99558.0	229.55333575149803
677	Feb25-FISH2-3L1-rep2-cp190-100x_Position006_5_cmle.ics	38	1	0	1	1	1	1	8.664	1.0	0.29355290641488463	1.1695157942952674	0.0	0.9781922481286471	17092.0	293.05044984425143	113843.0	262.49061252694696
678	Feb25-FISH2-3L1-rep2-cp190-100x_Position006_5_cmle.ics	39	1	0	1	1	1	1	8.014199999999999	1.0	0.2858836984037485	1.167298544443378	0.0	0.9763217336780593	16556.0	279.62095402408505	107103.0	246.95002831507958
679	Feb25-FISH2-3L1-rep2-cp190-100x_Position006_5_cmle.ics	40	1	0	1	1	1	0	8.664	1.0	0.3070075226845473	1.516836596714355	0.0	0.9939830647585712	13722.0	241.84608708037436	83748.0	193.0998288687645
680	Feb25-FISH2-3L1-rep2-cp190-100x_Position006_5_cmle.ics	41	1	0	1	1	1	1	8.4474	1.0	0.3024052594210314	1.3005887241878504	0.0	0.9717506863789805	16348.0	280.82394339546806	108085.0	249.21424993170473
681	Feb25-FISH2-3L1-rep2-cp190-100x_Position006_5_cmle.ics	42	1	0	1	1	1	1	9.747	1.0	0.30185625996783805	1.1485621084676598	0.0	0.9505419344689516	31668.0	530.5762289701171	291142.0	671.2932891114991
682	Feb25-FISH2-3L1-rep2-cp190-100x_Position006_5_cmle.ics	43	1	0	1	1	1	1	8.664	1.0	0.3037544606634595	1.2902262763174326	0.0	0.9766626224918525	16276.0	279.729824041174	107611.0	248.12133644262087
683	Feb25-FISH2-3L1-rep2-cp190-100x_Position006_5_cmle.ics	44	1	0	1	1	1	1	7.5809999999999995	1.0	0.27923510802865126	1.096519174057119	0.0	0.9661385427594312	15368.0	259.8359962640435	94664.0	218.26911926294028
684	Feb25-FISH2-3L1-rep2-cp190-100x_Position006_5_cmle.ics	45	1	0	1	1	1	1	9.747	1.0	0.3230183760332639	1.2415915841131353	0.0	0.96150885960059	27294.0	465.00958027693156	240984.0	555.6427515894151
685	Feb25-FISH2-3L1-rep2-cp190-100x_Position006_5_cmle.ics	46	1	0	1	1	1	1	9.097199999999999	1.0	0.30431746949367317	1.3596741370844843	0.0	0.9657603596449231	17914.0	310.64789092781433	124373.0	286.7698932021642
686	Feb25-FISH2-3L1-rep2-cp190-100x_Position006_5_cmle.ics	47	1	0	1	0	1	1	8.2308	1.0	0.28075350480114497	1.0387020124936617	0.0	0.9676908043898192	18098.0	307.8319151668323	121306.0	279.69823566836635
687	Feb25-FISH2-3L1-rep2-cp190-100x_Position006_5_cmle.ics	48	1	0	1	2	1	1	8.4474	1.0	0.2950711629374025	1.1426359680006017	0.0	0.9685430684992469	17646.0	302.76288057569707	119731.0	276.0667193280561
688	Feb25-FISH2-3L1-rep2-cp190-100x_Position006_5_cmle.ics	49	1	0	1	1	1	1	9.747	1.0	0.25570262768165614	1.0237152712152844	0.0	0.9333539639556439	27420.0	461.365542547336	215895.0	497.794425581768
689	Feb25-FISH2-3L1-rep2-cp190-100x_Position006_5_cmle.ics	50	1	0	1	1	1	1	9.097199999999999	1.0	0.2410017753890054	1.1020108495097363	0.0	0.9436039650002512	26922.0	442.11476363392615	203913.0	470.1672326994838
690	Feb25-FISH2-3L1-rep2-cp190-100x_Position006_5_cmle.ics	51	1	0	1	1	1	1	7.5809999999999995	1.0	0.2899153985627633	1.2569952606553776	0.0	0.9873435231025116	13632.0	234.40477581341966	80584.0	185.80451604289675
691	Feb25-FISH2-3L1-rep2-cp190-100x_Position006_5_cmle.ics	53	1	0	1	1	1	1	8.8806	1.0	0.29491146789401457	1.2704281087209597	0.0	0.9753868949170214	18288.0	313.926993956755	126290.0	291.1899673763704
692	Feb25-FISH2-3L1-rep2-cp190-100x_Position006_5_cmle.ics	54	1	0	1	1	1	1	9.747	1.0	0.3090497185574545	1.5117228004084968	0.0	0.9654489140685804	17300.0	306.2650937585535	118948.0	274.26133691887327
693	Feb25-FISH2-3L1-rep2-cp190-100x_Position006_5_cmle.ics	55	1	0	1	1	1	1	9.747	1.0	0.2964521329161299	1.3479097833758906	0.0	0.9799793698258363	18896.0	325.8994370076344	132986.0	306.62909970317514
694	Feb25-FISH2-3L1-rep2-cp190-100x_Position006_5_cmle.ics	56	1	0	1	1	1	1	7.3644	1.0	0.29432945459271453	1.1465493407854022	0.0	0.9593485651480501	15244.0	256.5499652510959	96015.0	221.3841532792953
695	Feb25-FISH2-3L1-rep2-cp190-100x_Position006_5_cmle.ics	57	1	0	1	1	1	1	8.2308	1.0	0.3204036682689666	1.4525403310527916	0.0	0.9695894142000071	13486.0	236.6422442214322	83358.0	192.20059625116386
696	Feb25-FISH2-3L1-rep2-cp190-100x_Position006_5_cmle.ics	58	1	0	1	1	1	1	9.747	1.0	0.294368827968673	1.20493367806579	0.0	0.9411602134809655	24790.0	421.78337993387265	199129.0	459.13664592358276
697	Feb25-FISH2-3L1-rep2-cp190-100x_Position006_5_cmle.ics	59	1	0	1	1	1	1	8.014199999999999	1.0	0.2935369075809104	1.1395414289810533	0.0	0.9710372797443784	16118.0	276.6903967258827	104249.0	240.3694901339713
698	Feb25-FISH2-3L1-rep2-cp190-100x_Position006_5_cmle.ics	60	1	0	1	1	1	1	8.2308	1.0	0.30391393018505325	1.2266508697354652	0.0	0.9618504842605494	15356.0	264.1318473164484	98643.0	227.4435976871273
699	Feb25-FISH2-3L1-rep2-cp190-100x_Position006_5_cmle.ics	61	1	0	1	1	1	1	8.664	1.0	0.3046377571782981	1.282128388192473	0.0	0.9582731959729843	16848.0	291.08499166834775	113498.0	261.69513751906953
700	Feb25-FISH2-3L1-rep2-cp190-100x_Position006_5_cmle.ics	62	1	0	1	2	2	1	9.747	2.0	0.29210592573523425	1.2543386706090638	0.0	0.9196709806012555	26794.0	454.0697797876182	222895.0	513.9344982053692
701	Feb25-FISH2-3L1-rep2-cp190-100x_Position006_5_cmle.ics	63	1	0	1	1	1	1	7.5809999999999995	1.0	0.31381526734481907	1.3775809228985296	0.0	0.9869197232422722	11136.0	194.8213339464102	61902.0	142.72896793516574
702	Feb25-FISH2-3L1-rep2-cp190-100x_Position006_5_cmle.ics	64	1	0	1	1	2	1	9.097199999999999	2.0	0.30893952522292634	1.327536005940824	0.0	0.9679337066344437	17770.0	307.57025276328375	123806.0	285.4625473196525
703	Feb25-FISH2-3L1-rep2-cp190-100x_Position006_5_cmle.ics	65	1	0	1	1	1	1	8.2308	1.0	0.28892972160260433	1.1785453450247492	0.0	0.9663742335931351	17342.0	294.0967580580328	115430.0	266.1497975631834
704	Feb25-FISH2-3L1-rep2-cp190-100x_Position006_5_cmle.ics	66	1	0	1	0	0	0	6.2814	0.0	0.29107559891877866	1.252601155520104	0.0	0.9884852289399245	9494.0	162.97128727767736	46930.0	108.20765831794331
705	Feb25-FISH2-3L1-rep2-cp190-100x_Position006_5_cmle.ics	67	1	0	1	2	2	2	9.747	2.0	0.31692131105162263	1.1622024004359877	0.0	0.943329924370376	28380.0	480.75967836654144	253086.0	583.5466314309612
706	Feb25-FISH2-3L1-rep2-cp190-100x_Position006_5_cmle.ics	68	1	0	1	1	1	1	9.097199999999999	1.0	0.3116076078849948	1.238291013575065	0.0	0.9597248197892768	18852.0	323.7926860012371	135867.0	313.2718924501173
707	Feb25-FISH2-3L1-rep2-cp190-100x_Position006_5_cmle.ics	69	1	0	1	1	1	1	8.4474	1.0	0.29309657268078104	1.228402048629564	0.0	0.9758646667717581	15818.0	272.13936783260374	101276.0	233.51457071826184
708	Feb25-FISH2-3L1-rep2-cp190-100x_Position006_5_cmle.ics	70	1	0	1	1	1	0	6.7146	1.0	0.29534152631173566	1.2473908118887056	0.0	0.9937907669326832	10442.0	178.4460318062968	54527.0	125.72424856387163
709	Feb25-FISH2-3L1-rep2-cp190-100x_Position006_5_cmle.ics	71	1	0	1	1	1	1	9.747	1.0	0.2962179712833027	1.2726866601571407	0.0	0.9623289293879453	21714.0	377.289674213845	163753.0	377.5693303332234
710	Feb25-FISH2-3L1-rep2-cp190-100x_Position006_5_cmle.ics	72	1	0	1	1	1	1	9.5304	1.0	0.28855249240609254	1.1524656751300335	0.0	0.9651974551264048	19886.0	340.62760726986227	141647.0	326.59898098789085
711	Feb25-FISH2-3L1-rep2-cp190-100x_Position006_5_cmle.ics	73	1	0	1	1	1	1	8.4474	1.0	0.3014955487098958	1.2885623954186503	0.0	0.9732435602811256	15894.0	274.53995095041734	103458.0	238.54566192750437
712	Feb25-FISH2-3L1-rep2-cp190-100x_Position006_5_cmle.ics	74	1	0	1	3	1	1	9.747	1.0	0.28419916557578506	1.1985380391251852	0.0	0.9576050635515121	23650.0	403.79667477369014	182319.0	420.37741438033476
713	Feb25-FISH2-3L1-rep2-cp190-100x_Position006_5_cmle.ics	75	1	0	1	1	1	1	8.4474	1.0	0.3002473926030615	1.220870304650134	0.0	0.9699415542069633	16588.0	284.1511361756313	110079.0	253.81186490477057
714	Feb25-FISH2-3L1-rep2-cp190-100x_Position006_5_cmle.ics	76	1	0	1	0	0	0	6.2814	0.0	0.27782789685966064	1.2247151129448837	0.0	0.9817681552088432	8414.0	146.32544447481988	38253.0	88.20088543865941
715	Feb25-FISH2-3L1-rep2-cp190-100x_Position006_5_cmle.ics	77	1	0	1	2	2	2	9.747	2.0	0.2598772370781722	1.0698406322147078	0.0	0.9463001471276276	27252.0	456.4642707536585	215653.0	497.2364402139236
716	Feb25-FISH2-3L1-rep2-cp190-100x_Position006_5_cmle.ics	78	1	0	1	2	1	1	9.747	1.0	0.2922352569403783	1.1907272615352396	0.0	0.9580055330306636	20096.0	347.70796090221245	144812.0	333.8965995384191
717	Feb25-FISH2-3L1-rep2-cp190-100x_Position006_5_cmle.ics	79	1	0	1	1	1	1	9.747	1.0	0.2861353674026032	1.2588171343322652	0.0	0.9572516084741113	21276.0	365.2076646190256	156097.0	359.91670233232475
718	Feb25-FISH2-3L1-rep2-cp190-100x_Position006_5_cmle.ics	80	1	0	1	1	1	1	7.5809999999999995	1.0	0.2825587755108977	1.0436746151172462	0.0	0.9713233377024165	15624.0	265.74425097932465	97615.0	225.07331273611845
719	Feb25-FISH2-3L1-rep2-cp190-100x_Position006_5_cmle.ics	81	1	0	1	2	3	1	9.747	3.0	0.3000050148661178	1.1134046716105188	0.0	0.9535629463451935	31640.0	530.7930821616178	289863.0	668.3442672707013
720	Feb25-FISH2-3L1-rep2-cp190-100x_Position006_5_cmle.ics	82	1	0	1	1	1	1	9.5304	1.0	0.2999273463625122	1.3548119774823943	0.0	0.9660789864338007	18278.0	318.5249981583299	127255.0	293.4149916737668
721	Feb25-FISH2-3L1-rep2-cp190-100x_Position006_5_cmle.ics	83	1	0	1	1	1	1	9.747	1.0	0.24380772455892977	1.0759728767771648	0.0	0.9345530595173583	30448.0	499.30973015284445	246681.0	568.778464980366
722	Feb25-FISH2-3L1-rep2-cp190-100x_Position006_5_cmle.ics	84	1	0	1	1	1	1	7.797599999999999	1.0	0.29230860411862264	1.175780678792027	0.0	0.9685458355067067	14800.0	251.91717004484852	91535.0	211.05450680019052
723	Feb25-FISH2-3L1-rep2-cp190-100x_Position006_5_cmle.ics	85	1	0	1	1	1	1	9.313799999999999	1.0	0.3114967334390921	1.3714215945572334	0.0	0.9696833701890558	17632.0	305.60972128578715	122872.0	283.309000486732
724	Feb25-FISH2-3L1-rep2-cp190-100x_Position006_5_cmle.ics	86	1	0	1	0	0	1	6.9312	0.0	0.3044539330553656	1.3615133782672726	0.0	0.9894297605681106	9688.0	168.45359942619692	49475.0	114.0757275789526
725	Feb25-FISH2-3L1-rep2-cp190-100x_Position006_5_cmle.ics	87	1	0	1	1	0	1	7.147799999999999	0.0	0.31023162096375195	1.358186087978235	0.0	0.9781110944302336	9876.0	175.22954551824895	51403.0	118.52116472442447
726	Feb25-FISH2-3L1-rep2-cp190-100x_Position006_5_cmle.ics	88	1	0	1	1	2	2	9.747	2.0	0.2711461779618288	1.1696231481127288	0.0	0.9448882923098283	32548.0	542.8227463284232	287516.0	662.9327314924737
727	Feb25-FISH2-3L1-rep2-cp190-100x_Position006_5_cmle.ics	89	1	0	1	1	1	1	8.4474	1.0	0.2933300124941571	1.1765889146040562	0.0	0.9611566729348773	17378.0	297.24180035646623	116668.0	269.0042846929003
728	Feb25-FISH2-3L1-rep2-cp190-100x_Position006_5_cmle.ics	90	1	0	1	0	0	1	6.7146	0.0	0.28527641483605687	1.1638331782580553	0.0	0.9741304274913885	10956.0	189.5114581882235	57595.0	132.79821182233
729	Feb25-FISH2-3L1-rep2-cp190-100x_Position006_5_cmle.ics	92	1	0	1	1	1	1	8.2308	1.0	0.28890358021326656	1.1241813459264636	0.0	0.9692241705344931	17814.0	299.96382550088236	120169.0	277.0766267293614
730	Feb25-FISH2-3L1-rep2-cp190-100x_Position006_5_cmle.ics	93	1	0	1	1	0	0	6.497999999999999	0.0	0.2805282831503241	1.1772874210301345	0.0	0.985173381921329	10612.0	179.3662962113389	54445.0	125.53517914170945
731	Feb25-FISH2-3L1-rep2-cp190-100x_Position006_5_cmle.ics	94	1	0	1	1	1	1	7.147799999999999	1.0	0.2651497704488915	1.125513513219071	0.0	0.9857543087249336	14328.0	240.76051636407004	83042.0	191.4719872584413
732	Feb25-FISH2-3L1-rep2-cp190-100x_Position006_5_cmle.ics	95	1	0	1	1	0	1	7.147799999999999	0.0	0.313386311053501	1.3827395871276291	0.0	0.9846531133830699	10774.0	187.78470058838928	58868.0	135.7333993151649
733	Feb25-FISH2-3L1-rep2-cp190-100x_Position006_5_cmle.ics	96	1	0	1	1	1	1	9.5304	1.0	0.2876482945778631	1.3903310572987204	0.0	0.964270088631275	17614.0	305.4181098181534	117894.0	271.831103126691
734	Feb25-FISH2-3L1-rep2-cp190-100x_Position006_5_cmle.ics	97	1	0	1	2	1	1	9.747	1.0	0.30212426592630265	1.1586605644349812	0.0	0.9404766949698495	28762.0	485.06015200137114	252113.0	581.3031613362806
735	Feb25-FISH2-3L1-rep2-cp190-100x_Position006_5_cmle.ics	99	1	0	1	1	1	1	9.5304	1.0	0.3088661055741245	1.4669051879216768	0.0	0.973899651418401	17044.0	298.2737718964638	116283.0	268.11658069860226
736	Feb25-FISH2-3L1-rep2-cp190-100x_Position006_5_cmle.ics	100	1	0	1	1	1	1	8.4474	1.0	0.2862752629763551	1.1158387301754442	0.0	0.9753616365026108	17996.0	308.71215775285475	121459.0	280.05101154142505
737	Feb25-FISH2-3L1-rep2-cp190-100x_Position006_5_cmle.ics	101	1	0	1	1	1	1	8.2308	1.0	0.2911297127046841	1.2298022602883387	0.0	0.9754483122766768	15692.0	269.9320933520848	99732.0	229.95453184242754
738	Feb25-FISH2-3L1-rep2-cp190-100x_Position006_5_cmle.ics	102	1	0	1	1	1	1	8.4474	1.0	0.29848887052080164	1.2729696786301554	0.0	0.9755176437436665	16716.0	287.1052635332726	111029.0	256.0023033322593
739	Feb25-FISH2-3L1-rep2-cp190-100x_Position006_5_cmle.ics	103	1	0	1	1	1	1	8.664	1.0	0.30021346868119464	1.1938912807752777	0.0	0.9598120759354286	18454.0	313.6578208424548	129159.0	297.80509142738634
740	Feb25-FISH2-3L1-rep2-cp190-100x_Position006_5_cmle.ics	104	1	0	1	1	1	1	9.313799999999999	1.0	0.29564480956318595	1.2370974295516535	0.0	0.9778247316202583	19328.0	331.715185170518	137385.0	316.7719824847782
741	Feb25-FISH2-3L1-rep2-cp190-100x_Position006_5_cmle.ics	105	1	0	1	1	1	1	8.8806	1.0	0.30374843783878264	1.2367627079659826	0.0	0.9668205714968425	18272.0	313.45240441726025	128000.0	295.1327565458501
742	Feb25-FISH2-3L1-rep2-cp190-100x_Position006_5_cmle.ics	106	1	0	1	1	1	1	8.664	1.0	0.3072588607605917	1.305889805103047	0.0	0.9688268100177367	16916.0	290.75562101492255	114676.0	264.41128116915553
743	Feb25-FISH2-3L1-rep2-cp190-100x_Position006_5_cmle.ics	108	1	0	1	0	0	0	6.9312	0.0	0.2878522280538252	1.4043046165117452	0.0	0.9978050076765199	9018.0	157.62336548085815	43204.0	99.61652823286649
744	Feb25-FISH2-3L1-rep2-cp190-100x_Position006_5_cmle.ics	109	1	0	1	2	2	2	9.747	2.0	0.2554951425828254	1.1050813716739436	0.0	0.9637423222048662	36936.0	607.4851899652347	337396.0	777.9422775589347
745	Feb25-FISH2-3L1-rep2-cp190-100x_Position006_5_cmle.ics	110	1	0	1	1	1	1	9.097199999999999	1.0	0.3034236228616522	1.325659030708894	0.0	0.9597139445983749	18088.0	313.0618610870952	126004.0	290.5305301234633
746	Feb25-FISH2-3L1-rep2-cp190-100x_Position006_5_cmle.ics	111	1	0	1	2	1	2	8.8806	1.0	0.2514168357720012	1.1887421107882183	0.0	0.9554626207455208	28774.0	467.23606711917006	230129.0	530.6141103995308
747	Feb25-FISH2-3L1-rep2-cp190-100x_Position006_5_cmle.ics	112	1	0	1	1	1	1	6.2814	1.0	0.26952207070207346	1.0348139368504854	0.0	0.9804565129011759	11550.0	192.1132020544819	60596.0	139.71769152853386
748	Feb25-FISH2-3L1-rep2-cp190-100x_Position006_5_cmle.ics	113	1	0	1	1	1	1	8.4474	1.0	0.26581526356596497	1.0733811052754072	0.0	0.9620433084094305	18296.0	312.3737871901971	119977.0	276.6339275945426
749	Feb25-FISH2-3L1-rep2-cp190-100x_Position006_5_cmle.ics	114	1	0	1	0	1	2	9.097199999999999	1.0	0.23734791940799307	1.141885833370255	0.0	0.940292170604876	24330.0	410.84808822685574	173852.0	400.85484367975886
750	Feb25-FISH2-3L1-rep2-cp190-100x_Position006_5_cmle.ics	115	1	0	1	1	1	1	8.8806	1.0	0.2961754907820037	1.2895828216880842	0.0	0.9749357935797984	17444.0	300.54235835908855	117901.0	271.8472431993146
751	Feb25-FISH2-3L1-rep2-cp190-100x_Position006_5_cmle.ics	116	1	0	1	1	1	1	8.014199999999999	1.0	0.2907268346413077	1.1524831932998314	0.0	0.9615173307493731	16928.0	287.6768429022143	111667.0	257.47335566566755
752	Feb25-FISH2-3L1-rep2-cp190-100x_Position006_5_cmle.ics	117	1	0	1	1	1	0	7.147799999999999	1.0	0.24382418380647075	1.0343190571966283	0.0	0.9737376728013318	15492.0	259.4474032090548	89531.0	206.43383458051957
753	Feb25-FISH2-3L1-rep2-cp190-100x_Position006_5_cmle.ics	118	1	0	1	1	1	1	8.8806	1.0	0.28691308238978785	1.196858296842468	0.0	0.9703437786314911	17400.0	298.4824178503905	115604.0	266.5509936541129
754	Feb25-FISH2-3L1-rep2-cp190-100x_Position006_5_cmle.ics	119	1	0	1	1	1	1	7.3644	1.0	0.28477872757399914	1.1426187189874284	0.0	0.9724573076802853	15590.0	263.53330354874186	97678.0	225.21857338973084
755	Feb25-FISH2-3L1-rep2-cp190-100x_Position006_5_cmle.ics	120	1	0	1	1	1	1	8.2308	1.0	0.2884693812090573	1.072409837268403	0.0	0.9597805532178622	18068.0	306.88062100207674	122656.0	282.81096396006086
756	Feb25-FISH2-3L1-rep2-cp190-100x_Position006_5_cmle.ics	121	1	0	1	1	1	1	9.747	1.0	0.309382296877395	1.429235778559052	0.0	0.9844329228149847	20560.0	358.14751221203824	154190.0	355.51968540472365
757	Feb25-FISH2-3L1-rep2-cp190-100x_Position006_5_cmle.ics	122	1	0	1	1	1	1	9.747	1.0	0.2810643040282652	1.144726781934176	0.0	0.9558065800640325	22112.0	376.68153015486126	163915.0	377.9428577282268
758	Feb25-FISH2-3L1-rep2-cp190-100x_Position006_5_cmle.ics	123	1	0	1	1	1	1	7.797599999999999	1.0	0.2817240726150434	1.1288815153168694	0.0	0.9779464046977956	16790.0	282.50979233359186	108583.0	250.36250081264095
759	Feb25-FISH2-3L1-rep2-cp190-100x_Position006_5_cmle.ics	124	1	0	1	0	0	0	5.1983999999999995	0.0	0.2889089909383068	1.4033293061086072	0.0	0.9949345361739064	4316.0	76.34759014943245	14331.0	33.043340109832634
760	Feb25-FISH2-3L1-rep2-cp190-100x_Position006_5_cmle.ics	125	1	0	1	1	1	1	7.3644	1.0	0.29713314849032374	1.2435871572021784	0.0	0.9816654575570831	12728.0	219.23457813046477	73602.0	169.70594646318483
761	Feb25-FISH2-3L1-rep2-cp190-100x_Position006_5_cmle.ics	127	1	0	1	1	1	1	8.014199999999999	1.0	0.2980944201414095	1.176086746807093	0.0	0.9662916798910482	15972.0	272.3743954585932	103631.0	238.94455229377337
762	Feb25-FISH2-3L1-rep2-cp190-100x_Position006_5_cmle.ics	128	1	0	1	1	1	1	8.664	1.0	0.290170621399768	1.114683569992265	0.0	0.9650438047250515	20186.0	340.98909662070645	145270.0	334.95262143293473
763	Feb25-FISH2-3L1-rep2-cp190-100x_Position006_5_cmle.ics	129	1	0	1	1	1	1	8.8806	1.0	0.3065359768501315	1.3681170961964806	0.0	0.9736971705855154	17222.0	297.0556983139425	117663.0	271.2984807301122
764	Feb25-FISH2-3L1-rep2-cp190-100x_Position006_5_cmle.ics	130	1	0	1	1	1	1	8.664	1.0	0.30212512925843055	1.1994677734161914	0.0	0.9647454781651401	17862.0	306.41972262003037	123385.0	284.4918372375759
765	Feb25-FISH2-3L1-rep2-cp190-100x_Position006_5_cmle.ics	131	1	0	1	1	1	1	7.147799999999999	1.0	0.2986983629091424	1.3324845627194588	0.0	0.986206302967491	10442.0	182.58876085104924	54836.0	126.4367174839706
766	Feb25-FISH2-3L1-rep2-cp190-100x_Position006_5_cmle.ics	132	1	0	1	1	1	1	9.313799999999999	1.0	0.28499814682489144	1.2115009413399163	0.0	0.9687828247947479	20494.0	349.01904724814983	147277.0	339.58021082658723
767	Feb25-FISH2-3L1-rep2-cp190-100x_Position006_5_cmle.ics	133	1	0	1	0	0	0	6.497999999999999	0.0	0.27322412829484166	1.3528784400250442	0.0	0.9957540804311218	8134.0	140.88727051673337	36057.0	83.13751408416967
768	Feb25-FISH2-3L1-rep2-cp190-100x_Position006_5_cmle.ics	134	1	0	1	1	1	1	8.014199999999999	1.0	0.3156816146666435	1.2302873139323909	0.0	0.9707642789250989	16008.0	273.3661548637061	107005.0	246.72406729834915
769	Feb25-FISH2-3L1-rep2-cp190-100x_Position006_5_cmle.ics	135	1	0	1	1	1	1	8.4474	1.0	0.3094163076817793	1.2497297884057537	0.0	0.9628140319236161	15634.0	270.85942504651007	102247.0	235.75342936362136
770	Feb25-FISH2-3L1-rep2-cp190-100x_Position006_5_cmle.ics	137	1	0	1	1	1	1	8.2308	1.0	0.2772631009573144	1.1812957373970463	0.0	0.9632111589031731	16428.0	279.12437779468195	104255.0	240.3833244819344
771	Feb25-FISH2-3L1-rep2-cp190-100x_Position006_5_cmle.ics	138	1	0	1	1	2	1	9.747	2.0	0.31625797125869926	1.1544910682412255	0.0	0.9539511641990965	30098.0	510.44628462923407	276122.0	636.6613047105722
772	Feb25-FISH2-3L1-rep2-cp190-100x_Position006_5_cmle.ics	139	1	0	1	1	1	0	6.9312	1.0	0.28495329631374433	1.2015525158316236	0.0	0.9915087052967467	10130.0	175.87373433022182	51177.0	118.00007095114822
773	Feb25-FISH2-3L1-rep2-cp190-100x_Position006_5_cmle.ics	140	1	0	1	1	1	1	8.664	1.0	0.30660439005213574	1.2201058471092794	0.0	0.9683985663274324	17980.0	308.19075771567265	125530.0	289.4376166343794
774	Feb25-FISH2-3L1-rep2-cp190-100x_Position007_6_cmle.ics	1	1	0	1	1	1	1	9.097199999999999	1.0	0.2974804527484925	1.3035492164908642	0.0	0.973561805873088	17108.0	298.48695213790535	114763.0	264.6118792146203
775	Feb25-FISH2-3L1-rep2-cp190-100x_Position007_6_cmle.ics	2	1	0	1	1	1	1	8.4474	1.0	0.29133929951329957	1.5164300590661526	0.0	0.9930709397278119	10950.0	194.6435529415819	58156.0	134.0917233568786
776	Feb25-FISH2-3L1-rep2-cp190-100x_Position007_6_cmle.ics	3	1	0	1	1	1	0	8.664	1.0	0.2844237267676951	1.244643472971809	0.0	0.9890268977664036	16798.0	288.7271281820701	109180.0	251.73901843496807
777	Feb25-FISH2-3L1-rep2-cp190-100x_Position007_6_cmle.ics	4	1	0	1	1	1	1	9.747	1.0	0.2937000582155209	1.2797994757164455	0.0	0.986019203717276	18792.0	327.64778888651233	131276.0	302.68631053369546
778	Feb25-FISH2-3L1-rep2-cp190-100x_Position007_6_cmle.ics	5	1	0	1	1	1	1	9.747	1.0	0.3048067848467142	1.3781033212242455	0.0	0.9830914357127726	19702.0	345.29259768924675	143566.0	331.0236666114181
779	Feb25-FISH2-3L1-rep2-cp190-100x_Position007_6_cmle.ics	6	1	0	1	1	1	1	9.5304	1.0	0.2951849773333162	1.4044663342149624	0.0	0.9879552304180655	16714.0	292.7714488384473	110393.0	254.53586244817214
780	Feb25-FISH2-3L1-rep2-cp190-100x_Position007_6_cmle.ics	7	1	0	1	1	1	1	8.664	1.0	0.29806317492355894	1.3590429250156193	0.0	0.9830827570507318	15432.0	269.3176550462618	98415.0	226.91789246452998
781	Feb25-FISH2-3L1-rep2-cp190-100x_Position007_6_cmle.ics	8	1	0	1	1	1	1	9.747	1.0	0.30276619446211966	1.5184137579094292	0.0	0.9764332128400985	18178.0	320.8308458378439	126808.0	292.3843327505169
782	Feb25-FISH2-3L1-rep2-cp190-100x_Position007_6_cmle.ics	9	1	0	1	1	1	1	9.747	1.0	0.2924995362990549	1.55367431567492	0.0	0.9915603482316373	16336.0	288.34971878788446	106183.0	244.8287616274063
783	Feb25-FISH2-3L1-rep2-cp190-100x_Position007_6_cmle.ics	10	1	0	1	1	1	1	9.747	1.0	0.2766347540921951	1.2821934007235407	0.0	0.9719500543208724	22330.0	384.12790742558747	165029.0	380.51143500003985
784	Feb25-FISH2-3L1-rep2-cp190-100x_Position007_6_cmle.ics	11	1	0	1	1	1	1	9.747	1.0	0.30465001853570883	1.3927825094567474	0.0	0.9696479676508175	18504.0	321.30527056672116	130639.0	301.21756392494774
785	Feb25-FISH2-3L1-rep2-cp190-100x_Position007_6_cmle.ics	12	1	0	1	1	1	1	9.747	1.0	0.30669008673032433	1.4208530621200963	0.0	0.9777560085712985	18004.0	318.29984943435244	125799.0	290.0578565680578
786	Feb25-FISH2-3L1-rep2-cp190-100x_Position007_6_cmle.ics	13	1	0	1	1	1	1	6.9312	1.0	0.29379448318321755	1.344072347663866	0.0	0.9828869746269367	10246.0	177.76391075583103	52860.0	121.88060555479403
787	Feb25-FISH2-3L1-rep2-cp190-100x_Position007_6_cmle.ics	14	1	0	1	1	1	0	8.014199999999999	1.0	0.29629993859446646	1.4419298513398138	0.0	0.9966239248629457	10802.0	190.2594510135308	57464.0	132.4961618918026
788	Feb25-FISH2-3L1-rep2-cp190-100x_Position007_6_cmle.ics	15	1	0	1	0	0	0	7.3644	0.0	0.28796100637786326	1.3445217349187837	0.0	0.9912472365557042	9828.0	172.5184882135621	49163.0	113.3563414848721
789	Feb25-FISH2-3L1-rep2-cp190-100x_Position007_6_cmle.ics	16	1	0	1	1	1	1	8.2308	1.0	0.2978829005135488	1.4120396457067852	0.0	0.9869283318255371	11384.0	200.22313353029543	62336.0	143.729652437829
790	Feb25-FISH2-3L1-rep2-cp190-100x_Position007_6_cmle.ics	18	1	0	1	1	1	1	8.664	1.0	0.2867332712234047	1.1674801260731709	0.0	0.9789930742554184	18904.0	322.3099735919652	130871.0	301.7524920461871
791	Feb25-FISH2-3L1-rep2-cp190-100x_Position007_6_cmle.ics	19	1	0	1	2	1	1	9.747	1.0	0.31463198862957265	1.3921359090473684	0.0	0.9829037660159949	19340.0	341.06459419207715	141860.0	327.0901003405805
792	Feb25-FISH2-3L1-rep2-cp190-100x_Position007_6_cmle.ics	20	1	0	1	1	1	1	9.747	1.0	0.308340161434361	1.3491247684374656	0.0	0.9740118054398542	18578.0	323.9186160098773	132217.0	304.85599743923956
793	Feb25-FISH2-3L1-rep2-cp190-100x_Position007_6_cmle.ics	21	1	0	1	1	1	1	9.747	1.0	0.29393423507625144	1.3606092132464411	0.0	0.984501251968108	18088.0	315.0747124873955	124018.0	285.95136094768156
794	Feb25-FISH2-3L1-rep2-cp190-100x_Position007_6_cmle.ics	22	1	0	1	1	1	1	9.747	1.0	0.2941959429441016	1.3574061958178336	0.0	0.9864919355591674	18034.0	314.66371482638436	123518.0	284.79849861742434
795	Feb25-FISH2-3L1-rep2-cp190-100x_Position007_6_cmle.ics	23	1	0	1	1	1	1	9.747	1.0	0.2916072539345003	1.2683306013353972	0.0	0.9933998292657055	17354.0	300.45029522804384	116084.0	267.65774149115987
796	Feb25-FISH2-3L1-rep2-cp190-100x_Position007_6_cmle.ics	24	1	0	1	0	0	1	9.747	0.0	0.28615725958052435	1.2889592383942197	0.0	0.9786665579772453	19050.0	330.1835726830216	132257.0	304.94822642566015
797	Feb25-FISH2-3L1-rep2-cp190-100x_Position007_6_cmle.ics	25	1	0	1	1	1	1	9.747	1.0	0.2966498362823418	1.4719855929651815	0.0	0.9816429648096742	16144.0	286.49310512384545	105054.0	242.22559848568542
798	Feb25-FISH2-3L1-rep2-cp190-100x_Position007_6_cmle.ics	26	1	0	1	2	1	1	9.747	1.0	0.306798125508141	1.175964372057452	0.0	0.9748573752032862	28676.0	486.8128733571678	252917.0	583.1569639633342
799	Feb25-FISH2-3L1-rep2-cp190-100x_Position007_6_cmle.ics	27	1	0	1	1	1	1	9.747	1.0	0.31157394424994483	1.3728237588498986	0.0	0.98374147464095	20122.0	353.3679402554356	149817.0	345.43675146429393
800	Feb25-FISH2-3L1-rep2-cp190-100x_Position007_6_cmle.ics	28	1	0	1	1	1	1	8.2308	1.0	0.29235527521064253	1.4679421598887217	0.0	0.9944821683561491	11338.0	199.66324403315693	61381.0	141.5276853870377
801	Feb25-FISH2-3L1-rep2-cp190-100x_Position007_6_cmle.ics	29	1	0	1	1	1	2	9.747	1.0	0.3043672838708149	1.2139948224234716	0.0	0.9651270093275832	27142.0	459.2956093365116	231972.0	534.8635609488589
802	Feb25-FISH2-3L1-rep2-cp190-100x_Position007_6_cmle.ics	30	1	0	1	1	1	1	9.313799999999999	1.0	0.29864402058503103	1.3606121477365287	0.0	0.9717312322160594	16860.0	294.4894674844464	112496.0	259.384801409234
803	Feb25-FISH2-3L1-rep2-cp190-100x_Position007_6_cmle.ics	31	1	0	1	1	1	1	9.747	1.0	0.30004193336401214	1.268191227104349	0.0	0.9758971319088823	21440.0	372.6175282101823	161697.0	372.8287604312057
804	Feb25-FISH2-3L1-rep2-cp190-100x_Position007_6_cmle.ics	32	1	0	1	1	1	1	9.747	1.0	0.30465885288922073	1.288818783278362	0.0	0.9699602037017898	19488.0	342.0783402871011	141199.0	325.5660163399804
805	Feb25-FISH2-3L1-rep2-cp190-100x_Position007_6_cmle.ics	33	1	0	1	1	1	1	8.664	1.0	0.3037092206644506	1.1563991276959686	0.0	0.9789844488183788	18344.0	315.3891127298208	128749.0	296.8597443165754
806	Feb25-FISH2-3L1-rep2-cp190-100x_Position007_6_cmle.ics	34	1	0	1	1	2	2	9.747	2.0	0.2912919794759148	1.0192699030970607	0.0	0.9541880740457058	31230.0	529.1436075977069	280089.0	645.808114438833
807	Feb25-FISH2-3L1-rep2-cp190-100x_Position007_6_cmle.ics	35	1	0	1	1	1	1	9.747	1.0	0.26979081480900724	1.510416076850966	0.0	0.946341825087825	19902.0	343.3959111957061	137130.0	316.1840226963471
808	Feb25-FISH2-3L1-rep2-cp190-100x_Position007_6_cmle.ics	36	1	0	1	1	1	1	9.747	1.0	0.29252919151586204	1.356518067503611	0.0	0.9814294537515946	19594.0	343.8152553996874	139490.0	321.6255328951612
809	Feb25-FISH2-3L1-rep2-cp190-100x_Position007_6_cmle.ics	37	1	0	1	0	0	0	7.147799999999999	0.0	0.29048440445881546	1.5001401894160935	0.0	0.9962901419209871	8882.0	156.1288238943967	42423.0	97.81575727300466
810	Feb25-FISH2-3L1-rep2-cp190-100x_Position007_6_cmle.ics	38	1	0	1	2	2	1	9.747	2.0	0.29995586095106197	1.0501421732002558	0.0	0.9465900971291031	36198.0	601.8058079344787	354674.0	817.7805882433034
811	Feb25-FISH2-3L1-rep2-cp190-100x_Position007_6_cmle.ics	39	1	0	1	1	1	1	9.097199999999999	1.0	0.3018114490959068	1.2744103716898532	0.0	0.982723738143574	18050.0	312.2360535096496	125273.0	288.8450453966272
812	Feb25-FISH2-3L1-rep2-cp190-100x_Position007_6_cmle.ics	40	1	0	1	1	1	1	9.747	1.0	0.30826379273693394	1.1350454315751966	0.0	0.9731603766096226	29460.0	497.1714686810044	263988.0	608.6836416798897
813	Feb25-FISH2-3L1-rep2-cp190-100x_Position007_6_cmle.ics	41	1	0	1	2	1	1	9.747	1.0	0.2964002894203831	1.339426692251587	0.0	0.97727855602934	20690.0	359.3207255720401	152354.0	351.28637492801914
814	Feb25-FISH2-3L1-rep2-cp190-100x_Position007_6_cmle.ics	42	1	0	1	1	1	1	8.8806	1.0	0.2999539686932502	1.2969878178176053	0.0	0.9779562896298932	17244.0	299.09209426843177	116616.0	268.88438701055355
815	Feb25-FISH2-3L1-rep2-cp190-100x_Position007_6_cmle.ics	43	1	0	1	0	1	1	8.2308	1.0	0.30322782913381846	1.4262066828470292	0.0	0.9818702844631757	13526.0	236.45951101298783	81454.0	187.8104964975443
816	Feb25-FISH2-3L1-rep2-cp190-100x_Position007_6_cmle.ics	44	1	0	1	1	1	1	8.8806	1.0	0.26355036165137846	1.049073582428296	0.0	0.973118670215956	20150.0	345.26351820470194	138076.0	318.36523822519376
817	Feb25-FISH2-3L1-rep2-cp190-100x_Position007_6_cmle.ics	45	1	0	1	1	1	1	9.747	1.0	0.27184183155407965	1.3448219991652062	0.0	0.9813150751722776	19740.0	343.4736121477479	135973.0	313.5162992641319
818	Feb25-FISH2-3L1-rep2-cp190-100x_Position007_6_cmle.ics	46	1	0	1	1	1	1	9.097199999999999	1.0	0.29754867676201685	1.3262477388293754	0.0	0.9783666425689629	16716.0	292.06717628744985	110854.0	255.5988015166693
819	Feb25-FISH2-3L1-rep2-cp190-100x_Position007_6_cmle.ics	47	1	0	1	1	1	1	9.747	1.0	0.30145150998057424	1.394731684643211	0.0	0.9770502021472977	18800.0	327.5223022992237	133082.0	306.85044927058453
820	Feb25-FISH2-3L1-rep2-cp190-100x_Position007_6_cmle.ics	48	1	0	1	1	1	1	9.097199999999999	1.0	0.3045629466268505	1.5078154047228784	0.0	0.9905002505642441	13792.0	245.07219916491798	84053.0	193.8030748902214
821	Feb25-FISH2-3L1-rep2-cp190-100x_Position007_6_cmle.ics	49	1	0	1	1	1	1	9.747	1.0	0.27871156004770115	1.2692200287663997	0.0	0.9798811960613919	16848.0	296.93630387848714	108561.0	250.31177487010964
822	Feb25-FISH2-3L1-rep2-cp190-100x_Position007_6_cmle.ics	51	1	0	1	1	1	1	9.313799999999999	1.0	0.31053176217549716	1.3583930940950641	0.0	0.9790928361823474	17318.0	301.19052423709826	119419.0	275.3473332339756
823	Feb25-FISH2-3L1-rep2-cp190-100x_Position007_6_cmle.ics	52	1	0	1	1	1	1	9.747	1.0	0.2946055227822251	1.386793408005474	0.0	0.9919318070966364	18126.0	318.33466594426807	124551.0	287.18031219173577
824	Feb25-FISH2-3L1-rep2-cp190-100x_Position007_6_cmle.ics	53	1	0	1	1	1	1	7.797599999999999	1.0	0.28404627908618957	1.3761385299509552	0.0	0.9939924062605369	11020.0	193.84396222557632	57975.0	133.67438719332546
825	Feb25-FISH2-3L1-rep2-cp190-100x_Position007_6_cmle.ics	54	1	0	1	1	1	1	9.747	1.0	0.2894883054563645	1.263832098518917	0.0	0.9786019051558935	19212.0	333.7336853012628	134725.0	310.63875488780985
826	Feb25-FISH2-3L1-rep2-cp190-100x_Position007_6_cmle.ics	55	1	0	1	1	1	1	9.747	1.0	0.30333097361971434	1.3493647122976467	0.0	0.9737042411439621	19514.0	340.412476753258	141173.0	325.506067498807
827	Feb25-FISH2-3L1-rep2-cp190-100x_Position007_6_cmle.ics	56	1	0	1	1	1	1	9.747	1.0	0.2817481398305054	1.3955248449367472	0.0	0.9605376808447615	18592.0	322.54630597674236	126530.0	291.74334129489387
828	Feb25-FISH2-3L1-rep2-cp190-100x_Position007_6_cmle.ics	57	1	0	1	1	1	1	9.747	1.0	0.3149959971202661	1.3768414052223568	0.0	0.9813739617054574	19860.0	346.5064155949914	147705.0	340.5670609812874
829	Feb25-FISH2-3L1-rep2-cp190-100x_Position007_6_cmle.ics	58	1	0	1	1	1	1	8.664	1.0	0.3019129735267014	1.4570535226963137	0.0	0.9888204910466437	13176.0	232.40605899191817	78143.0	180.17624214658096
830	Feb25-FISH2-3L1-rep2-cp190-100x_Position007_6_cmle.ics	60	1	0	1	0	1	0	8.4474	1.0	0.29125502167445544	1.4056739306825656	0.0	0.9971078231513898	12452.0	218.23917128051502	70513.0	162.5835629868557
831	Feb25-FISH2-3L1-rep2-cp190-100x_Position007_6_cmle.ics	61	1	0	1	1	2	1	9.747	2.0	0.3139246557653904	1.4779022512719955	0.0	0.9691880267737583	19100.0	335.53730802089626	139071.0	320.6594342624056
832	Feb25-FISH2-3L1-rep2-cp190-100x_Position007_6_cmle.ics	62	1	0	1	1	1	1	9.747	1.0	0.318684191663473	1.0785890278572117	0.0	0.9606810614138976	32934.0	549.6233514176413	317264.0	731.5234286934577
833	Feb25-FISH2-3L1-rep2-cp190-100x_Position007_6_cmle.ics	63	1	0	1	1	1	0	8.014199999999999	1.0	0.28968569817831896	1.3749623440872025	0.0	0.9971557045817617	11282.0	198.4351777484976	60648.0	139.8375892108806
834	Feb25-FISH2-3L1-rep2-cp190-100x_Position007_6_cmle.ics	64	1	0	1	1	1	1	9.747	1.0	0.2989584336596359	1.4463239520676856	0.0	0.9790467957659585	17876.0	312.46687646933776	122881.0	283.3297520086766
835	Feb25-FISH2-3L1-rep2-cp190-100x_Position007_6_cmle.ics	65	1	0	1	1	2	1	9.747	2.0	0.3040735559636689	1.397181605485547	0.0	0.9768672488809012	19790.0	346.2761753620188	144355.0	332.842883368564
836	Feb25-FISH2-3L1-rep2-cp190-100x_Position007_6_cmle.ics	66	1	0	1	1	1	1	9.747	1.0	0.3078534948014144	1.3945570509367329	0.0	0.9694529569443616	18648.0	325.22549768950387	132860.0	306.3385783959504
837	Feb25-FISH2-3L1-rep2-cp190-100x_Position007_6_cmle.ics	67	1	0	1	1	1	1	8.4474	1.0	0.29053474508417293	1.4180300512793378	0.0	0.9920529315782778	13714.0	239.350185797532	81399.0	187.68368164121605
838	Feb25-FISH2-3L1-rep2-cp190-100x_Position007_6_cmle.ics	68	1	0	1	2	1	1	9.313799999999999	1.0	0.3231321576706352	1.2443192262167795	0.0	0.9700334914116123	22570.0	386.63591649633116	181243.0	417.89645464562125
839	Feb25-FISH2-3L1-rep2-cp190-100x_Position007_6_cmle.ics	69	1	0	1	1	1	1	9.747	1.0	0.3073476169296024	1.416920646952527	0.0	0.9714679833485209	21642.0	374.83805042680535	165972.0	382.685733354905
840	Feb25-FISH2-3L1-rep2-cp190-100x_Position007_6_cmle.ics	70	1	0	1	1	1	1	7.5809999999999995	1.0	0.2894986713084259	1.1661071795375337	0.0	0.9823094787282242	15300.0	260.0951511709483	95749.0	220.77083051959846
841	Feb25-FISH2-3L1-rep2-cp190-100x_Position007_6_cmle.ics	72	1	0	1	1	1	1	8.2308	1.0	0.29078746819753315	1.385965670637045	0.0	0.994364674455476	13446.0	234.71850503424008	79059.0	182.28828593561224
842	Feb25-FISH2-3L1-rep2-cp190-100x_Position007_6_cmle.ics	73	1	0	1	1	1	1	9.747	1.0	0.3026056619909747	1.458284102891219	0.0	0.9812003392533377	17258.0	302.7987232336778	117273.0	270.39924811251154
843	Feb25-FISH2-3L1-rep2-cp190-100x_Position007_6_cmle.ics	74	1	0	1	1	0	1	7.797599999999999	0.0	0.28789051063350657	1.41002423168773	0.0	0.993449942453352	10508.0	184.83608265583595	54346.0	125.30691240031851
844	Feb25-FISH2-3L1-rep2-cp190-100x_Position007_6_cmle.ics	75	1	0	1	0	1	1	8.8806	1.0	0.2986984015285105	1.2568506852624923	0.0	0.9814477136566647	16750.0	289.9715579314105	111407.0	256.8738672539338
845	Feb25-FISH2-3L1-rep2-cp190-100x_Position007_6_cmle.ics	76	1	0	1	1	1	1	8.014199999999999	1.0	0.29909342554376744	1.4573075193427345	0.0	0.9962892685471261	11530.0	201.8475311809489	63668.0	146.80087768563425
846	Feb25-FISH2-3L1-rep2-cp190-100x_Position007_6_cmle.ics	77	1	0	1	1	1	1	9.747	1.0	0.2943243443925356	1.375546007132658	0.0	0.9836042850658685	18626.0	326.91053630065744	129678.0	299.0017625261934
847	Feb25-FISH2-3L1-rep2-cp190-100x_Position007_6_cmle.ics	78	1	0	1	1	1	1	9.747	1.0	0.2777392607513225	1.3235681920806128	0.0	0.9833491066052269	19002.0	333.18339609540396	129805.0	299.2945895580787
848	Feb25-FISH2-3L1-rep2-cp190-100x_Position007_6_cmle.ics	80	1	0	1	1	1	1	8.4474	1.0	0.2875948161475823	1.3050117853489065	0.0	0.9914958447873431	13744.0	239.2950542621404	81252.0	187.34474011612042
849	Feb25-FISH2-3L1-rep2-cp190-100x_Position007_6_cmle.ics	81	1	0	1	1	1	1	9.747	1.0	0.27095472948459254	1.435181253518233	0.0	0.9900813209609456	19012.0	330.4812170499062	128311.0	295.8498369152701
850	Feb25-FISH2-3L1-rep2-cp190-100x_Position007_6_cmle.ics	82	1	0	1	1	1	0	9.747	1.0	0.2997213110208179	1.4686768170141535	0.0	0.9768977154915606	18402.0	321.85783966897134	128508.0	296.3040646733915
851	Feb25-FISH2-3L1-rep2-cp190-100x_Position007_6_cmle.ics	83	1	0	1	0	1	1	7.5809999999999995	1.0	0.2956305665282698	1.4519730667888155	0.0	0.9961458466884264	10062.0	177.1393149372656	51603.0	118.98230965652738
852	Feb25-FISH2-3L1-rep2-cp190-100x_Position007_6_cmle.ics	84	1	0	1	1	1	1	7.797599999999999	1.0	0.2779076339477879	1.2992709223234475	0.0	0.9954129740995755	10900.0	190.62391678760417	56411.0	130.06823382428084
853	Feb25-FISH2-3L1-rep2-cp190-100x_Position007_6_cmle.ics	85	1	0	1	1	0	1	8.4474	0.0	0.2858866288587106	1.4568054489118694	0.0	0.9904994277369462	11996.0	212.42539889802785	66058.0	152.3115596242638
854	Feb25-FISH2-3L1-rep2-cp190-100x_Position007_6_cmle.ics	86	1	0	1	0	0	1	7.5809999999999995	0.0	0.28125016475047887	1.2994259031687492	0.0	0.995516597504208	10582.0	184.40674574973605	54284.0	125.16395747136663
855	Feb25-FISH2-3L1-rep2-cp190-100x_Position007_6_cmle.ics	87	1	0	1	1	1	1	8.4474	1.0	0.29837307839328653	1.263123460895904	0.0	0.9869071532013504	16390.0	281.57530505487165	107776.0	248.5017810116058
856	Feb25-FISH2-3L1-rep2-cp190-100x_Position007_6_cmle.ics	88	1	0	1	1	1	1	8.2308	1.0	0.28516209437381146	1.265644762230893	0.0	0.9895815049523665	15530.0	266.70965421761065	97180.0	224.07032250879467
857	Feb25-FISH2-3L1-rep2-cp190-100x_Position007_6_cmle.ics	89	1	0	1	1	2	2	9.5304	2.0	0.33044570539787044	1.340787158472149	0.0	0.9750748466181673	20478.0	358.46828321701497	158400.0	365.22678622548955
858	Feb25-FISH2-3L1-rep2-cp190-100x_Position007_6_cmle.ics	90	1	0	1	1	1	1	9.747	1.0	0.2820041573449108	1.242035410968175	0.0	0.9829684809300744	21762.0	372.8387253733649	160306.0	369.6214974284301
859	Feb25-FISH2-3L1-rep2-cp190-100x_Position007_6_cmle.ics	91	1	0	1	1	2	1	9.747	2.0	0.28774376299958954	1.329823511167296	0.0	0.9831132064331493	18762.0	326.2752002426423	129627.0	298.8841705685071
860	Feb25-FISH2-3L1-rep2-cp190-100x_Position007_6_cmle.ics	92	1	0	1	1	1	1	9.747	1.0	0.294089476659043	1.3162412771161702	0.0	0.9872360759489399	21920.0	378.8740245402396	165491.0	381.5766797931975
861	Feb25-FISH2-3L1-rep2-cp190-100x_Position007_6_cmle.ics	93	1	0	1	0	0	0	6.9312	0.0	0.2687318977300063	1.1839534247670327	0.0	0.9915167913932131	9732.0	167.96236781128562	46799.0	107.90560838741592
862	Feb25-FISH2-3L1-rep2-cp190-100x_Position007_6_cmle.ics	95	1	0	1	1	1	2	9.313799999999999	1.0	0.3056851368027569	1.188547779688671	0.0	0.9723908234466115	18844.0	325.34589276779917	134484.0	310.0830752446258
863	Feb25-FISH2-3L1-rep2-cp190-100x_Position007_6_cmle.ics	96	1	0	1	1	1	1	8.014199999999999	1.0	0.2912735579078803	1.257580433361242	0.0	0.9891138642836006	14152.0	245.58088318223668	85438.0	196.9965035450339
864	Feb25-FISH2-3L1-rep2-cp190-100x_Position007_6_cmle.ics	97	1	0	1	1	1	1	9.747	1.0	0.2977357195578626	1.352104880127455	0.0	0.9716002418298301	19902.0	344.589578886577	144057.0	332.1557774197307
865	Feb25-FISH2-3L1-rep2-cp190-100x_Position007_6_cmle.ics	98	1	0	1	1	1	1	9.313799999999999	1.0	0.2722269345836075	1.21438865934103	0.0	0.9750474411704698	19312.0	333.6981467592818	131668.0	303.59015460061715
866	Feb25-FISH2-3L1-rep2-cp190-100x_Position007_6_cmle.ics	99	1	0	1	1	1	1	9.747	1.0	0.3043526061492119	1.3644990991262276	0.0	0.9778552389975355	18894.0	331.3081645755432	134725.0	310.63875488780985
867	Feb25-FISH2-3L1-rep2-cp190-100x_Position007_6_cmle.ics	100	1	0	1	1	1	1	9.5304	1.0	0.28238162401468014	1.2445354978864498	0.0	0.9862666340924833	19852.0	339.1890330510175	139765.0	322.25960717680266
868	Feb25-FISH2-3L1-rep2-cp190-100x_Position007_6_cmle.ics	101	1	0	1	1	1	1	9.097199999999999	1.0	0.28368533434308013	1.152619930665042	0.0	0.9702883392466294	20604.0	349.53465924949256	148122.0	341.52854816472194
869	Feb25-FISH2-3L1-rep2-cp190-100x_Position007_6_cmle.ics	102	1	0	1	1	1	1	7.797599999999999	1.0	0.2935061965094482	1.3593658565591251	0.0	0.9940474724918807	12098.0	210.9600250910099	67788.0	156.3004632869538
870	Feb25-FISH2-3L1-rep2-cp190-100x_Position007_6_cmle.ics	103	1	0	1	1	0	1	8.664	0.0	0.30193471067957217	1.5276824960298845	0.0	0.9948241585017625	12502.0	220.76087150870697	72227.0	166.53557505497747
871	Feb25-FISH2-3L1-rep2-cp190-100x_Position007_6_cmle.ics	104	1	0	1	1	1	1	8.4474	1.0	0.2761911843982712	1.0697714130401965	0.0	0.9796887054169684	18890.0	321.29494824338195	128300.0	295.82447394400447
872	Feb25-FISH2-3L1-rep2-cp190-100x_Position007_6_cmle.ics	105	1	0	1	1	1	1	9.747	1.0	0.32955721816256	1.4319126983943995	0.0	0.9831392481581526	19876.0	348.5959673044732	151263.0	348.77082932339783
873	Feb25-FISH2-3L1-rep2-cp190-100x_Position007_6_cmle.ics	106	1	0	1	0	0	0	7.147799999999999	0.0	0.28960527093714156	1.4647616528569307	0.0	0.9939581400377705	8750.0	153.6470316850974	41418.0	95.49850398918765
874	Feb25-FISH2-3L1-rep2-cp190-100x_Position007_6_cmle.ics	107	1	0	1	1	1	1	9.747	1.0	0.3113664962902737	1.446837564905533	0.0	0.9705528797341989	18028.0	315.4190280465758	127008.0	292.8454776826198
875	Feb25-FISH2-3L1-rep2-cp190-100x_Position007_6_cmle.ics	108	1	0	1	0	1	1	8.014199999999999	1.0	0.2928805270192102	1.170015522668669	0.0	0.9890783317677392	16236.0	275.3485337257497	105278.0	242.74208080964064
876	Feb25-FISH2-3L1-rep2-cp190-100x_Position007_6_cmle.ics	109	1	0	1	0	0	0	6.2814	0.0	0.2596574052939199	1.079581617858553	0.0	0.9965610405782029	9010.0	155.22108519337644	40979.0	94.48629086322181
877	Feb25-FISH2-3L1-rep2-cp190-100x_Position007_6_cmle.ics	110	1	0	1	1	1	1	8.4474	1.0	0.2839739947222957	1.3142017818567249	0.0	0.9940868014487639	14064.0	243.42704306744238	83575.0	192.70093850249552
878	Feb25-FISH2-3L1-rep2-cp190-100x_Position007_6_cmle.ics	111	1	0	1	0	0	1	7.797599999999999	0.0	0.29129051649511245	1.3129888940051355	0.0	0.9941140248791743	11420.0	199.3892835258599	61935.0	142.80505684896272
879	Feb25-FISH2-3L1-rep2-cp190-100x_Position007_6_cmle.ics	112	1	0	1	1	0	1	8.8806	0.0	0.3024540486312789	1.3660064420851274	0.0	0.9893400142380959	16122.0	280.243764378088	105860.0	244.0840125620601
880	Feb25-FISH2-3L1-rep2-cp190-100x_Position007_6_cmle.ics	114	1	0	1	1	1	1	9.5304	1.0	0.3195357530895684	1.4228917158737913	0.0	0.9796460120610527	17310.0	303.0011887408908	121054.0	279.1171930539167
881	Feb25-FISH2-3L1-rep2-cp190-100x_Position007_6_cmle.ics	116	1	0	1	1	1	1	9.747	1.0	0.2911563925375537	1.3538221417647056	0.0	0.9832078373086693	20976.0	362.83332386790215	154142.0	355.409010621019
882	Feb25-FISH2-3L1-rep2-cp190-100x_Position007_6_cmle.ics	118	1	0	1	0	1	1	7.3644	1.0	0.27538153727316206	1.2885546396485836	0.0	0.9862802166083652	10696.0	185.7139060401048	54585.0	125.85798059418147
883	Feb25-FISH2-3L1-rep2-cp190-100x_Position007_6_cmle.ics	119	1	0	1	1	1	1	8.8806	1.0	0.29197189767451825	1.3237266640273482	0.0	0.9875197787150627	14810.0	258.17920130522293	91575.0	211.14673578661112
884	Feb25-FISH2-3L1-rep2-cp190-100x_Position007_6_cmle.ics	120	1	0	1	1	1	1	8.014199999999999	1.0	0.3008147781433512	1.535438269756121	0.0	0.9930445630647338	11590.0	204.2884402337699	64350.0	148.37338190410512
885	Feb25-FISH2-3L1-rep2-cp190-100x_Position007_6_cmle.ics	121	1	0	1	1	1	1	9.747	1.0	0.29049176419517814	1.1680527706858512	0.0	0.9746344535904273	21340.0	367.24645427002514	157991.0	364.2837448393391
886	Feb25-FISH2-3L1-rep2-cp190-100x_Position007_6_cmle.ics	122	1	0	1	1	1	2	9.747	1.0	0.3115168416509169	1.1361510804777273	0.0	0.9545101276300768	30196.0	509.7575142054803	275384.0	634.9596799111124
887	Feb25-FISH2-3L1-rep2-cp190-100x_Position007_6_cmle.ics	123	1	0	1	1	0	0	7.3644	0.0	0.28036085928675797	1.2296496859937815	0.0	0.9929217742305577	10738.0	186.58229394370892	55401.0	127.73945191716126
888	Feb25-FISH2-3L1-rep2-cp190-100x_Position007_6_cmle.ics	124	1	0	1	1	1	1	9.747	1.0	0.29353156386494367	1.169801158939598	0.0	0.951190520599582	26438.0	447.635337642164	219000.0	504.9537006526655
889	Feb25-FISH2-3L1-rep2-cp190-100x_Position007_6_cmle.ics	125	1	0	1	3	2	2	9.747	2.0	0.27013057344767855	1.0169347080165436	0.0	0.9610425008299811	33786.0	563.0463371699144	303505.0	699.7989630894394
890	Feb25-FISH2-3L1-rep2-cp190-100x_Position007_6_cmle.ics	126	1	0	1	1	1	1	8.8806	1.0	0.3003040616831538	1.347256593146559	0.0	0.9830522430903422	17076.0	294.86957469112696	114983.0	265.1191386399335
891	Feb25-FISH2-3L1-rep2-cp190-100x_Position007_6_cmle.ics	127	1	0	1	1	1	1	9.747	1.0	0.2654359424198583	1.2732230742072965	0.0	0.9841086131781028	19476.0	337.94830175697837	131675.0	303.60629467324077
892	Feb25-FISH2-3L1-rep2-cp190-100x_Position007_6_cmle.ics	128	1	0	1	2	1	1	8.8806	1.0	0.3127527045612031	1.3327537192930603	0.0	0.978283376673303	16664.0	289.82845413110635	113121.0	260.8258793220556
893	Feb25-FISH2-3L1-rep2-cp190-100x_Position007_6_cmle.ics	129	1	0	1	2	1	2	9.747	1.0	0.3029156401932286	1.3496916738447118	0.0	0.989781791906828	22768.0	392.2544299663749	177796.0	409.94862174082783
894	Feb25-FISH2-3L1-rep2-cp190-100x_Position007_6_cmle.ics	131	1	0	1	1	1	1	8.4474	1.0	0.29282827996578825	1.1606529907194345	0.0	0.9848036165521319	16912.0	288.512947297813	111911.0	258.03595248283307
895	Feb25-FISH2-3L1-rep2-cp190-100x_Position007_6_cmle.ics	132	1	0	1	1	1	1	9.747	1.0	0.29980124704081806	1.2793650643184258	0.0	0.9750760373829566	19910.0	348.8642790813004	144643.0	333.5069320707921
896	Feb25-FISH2-3L1-rep2-cp190-100x_Position007_6_cmle.ics	133	1	0	1	0	0	0	6.9312	0.0	0.28886734063828773	1.3243549994415287	0.0	0.9943657904663485	9118.0	159.57727309030932	44002.0	101.456496511957
897	Feb25-FISH2-3L1-rep2-cp190-100x_Position007_6_cmle.ics	134	1	0	1	0	0	0	6.497999999999999	0.0	0.27584608354586426	1.1909915465706167	0.0	0.9885347171574981	8752.0	150.9767182315205	40436.0	93.23428237256248
898	Feb25-FISH2-3L1-rep2-cp190-100x_Position007_6_cmle.ics	135	1	0	1	1	1	1	9.747	1.0	0.31175972030128957	1.2025470352982983	0.0	0.9535622748407945	27752.0	470.1424853572678	242731.0	559.670852571334
899	Feb25-FISH2-3L1-rep2-cp190-100x_Position007_6_cmle.ics	136	1	0	1	2	1	2	9.747	1.0	0.29135524139543995	1.2097775983353756	0.0	0.9710113709821772	20062.0	343.46075682251	144227.0	332.54775061201815
900	Feb25-FISH2-3L1-rep2-cp190-100x_Position007_6_cmle.ics	138	1	0	1	1	1	1	9.747	1.0	0.3043560077492818	1.4728618658534904	0.0	0.9824578853650034	18538.0	326.4886846000519	130936.0	301.90236414912056
901	Feb25-FISH2-3L1-rep2-cp190-100x_Position007_6_cmle.ics	139	1	0	1	1	0	1	8.2308	0.0	0.290996354787788	1.4668707361167947	0.0	0.9926422268046682	11382.0	200.74016409055494	61595.0	142.0211104643878
902	Feb25-FISH2-3L1-rep2-cp190-100x_Position007_6_cmle.ics	140	1	0	1	1	1	1	8.664	1.0	0.30067025650476825	1.3376239490909128	0.0	0.9731879890896153	15676.0	272.5469966595237	101198.0	233.3347241947417
903	Feb25-FISH2-3L1-rep2-cp190-100x_Position007_6_cmle.ics	141	1	0	1	1	1	1	9.747	1.0	0.28792562238185165	1.1757180163747343	0.0	0.9789793403138547	20198.0	348.62992247692466	144836.0	333.9519369302715
904	Feb25-FISH2-3L1-rep2-cp190-100x_Position007_6_cmle.ics	142	1	0	1	1	1	1	9.5304	1.0	0.2827262389602075	1.3393785458834628	0.0	0.9853316531967959	16654.0	291.8518809602551	107457.0	247.76625484490165
905	Feb25-FISH2-3L1-rep2-cp190-100x_Position007_6_cmle.ics	143	1	0	1	1	1	1	9.747	1.0	0.2959823408180663	1.2975969345672405	0.0	0.9716241506206444	20108.0	348.1867806132461	145868.0	336.3314447799224
906	Feb25-FISH2-3L1-rep2-cp190-100x_Position007_6_cmle.ics	144	1	0	1	1	1	1	9.313799999999999	1.0	0.2811409351856658	1.2813631510445116	0.0	0.9687545159689765	19986.0	344.6879872749599	140872.0	324.8120443759922
907	Feb25-FISH2-3L1-rep2-cp190-100x_Position007_6_cmle.ics	145	1	0	1	2	1	2	9.747	1.0	0.3115947792398176	1.212668312655488	0.0	0.9658796751075401	25842.0	444.28674089879337	218051.0	502.7655679498372
908	Feb25-FISH2-3L1-rep2-cp190-100x_Position007_6_cmle.ics	146	1	0	1	0	0	0	6.0648	0.0	0.2809628941138982	1.3699564293295474	0.0	0.9948764715899993	7484.0	129.89545422065052	32270.0	74.40573479480142
909	Feb25-FISH2-3L1-rep2-cp190-100x_Position007_6_cmle.ics	147	1	0	1	1	1	1	9.747	1.0	0.302045512083418	1.31503956537421	0.0	0.9773462178074424	18694.0	324.12361451897704	132088.0	304.5585589580332
910	Feb25-FISH2-3L1-rep2-cp190-100x_Position007_6_cmle.ics	148	1	0	1	1	1	1	9.747	1.0	0.31575186549829654	1.4531002773016066	0.0	0.982202683253048	21448.0	373.84954605564945	165969.0	382.67881618092343
911	Feb25-FISH2-3L1-rep2-cp190-100x_Position007_6_cmle.ics	149	1	0	1	1	1	1	7.3644	1.0	0.2893617443276128	1.3766850692122146	0.0	0.994825054532863	10310.0	180.34102113015368	52952.0	122.09273222356138
912	Feb25-FISH2-3L1-rep2-cp190-100x_Position007_6_cmle.ics	151	1	0	1	1	1	1	8.4474	1.0	0.2961001864704906	1.3509704652666052	0.0	0.9912743510060036	15150.0	262.5474969900589	95414.0	219.9984127583261
913	Feb25-FISH2-3L1-rep2-cp190-100x_Position007_6_cmle.ics	152	1	0	1	1	2	1	9.747	2.0	0.28834560348604305	1.3476114501142424	0.0	0.9781935882993227	20276.0	353.15826815345406	145782.0	336.13315245911815
914	Feb25-FISH2-3L1-rep2-cp190-100x_Position008_7_cmle.ics	1	1	0	1	0	0	1	7.147799999999999	0.0	0.29158833817209406	1.4327076478756786	0.0	0.9931976508625385	9852.0	172.46970193548128	49653.0	114.48614656852419
915	Feb25-FISH2-3L1-rep2-cp190-100x_Position008_7_cmle.ics	2	1	0	1	1	1	1	9.313799999999999	1.0	0.2948367151593497	1.1804419457549133	0.0	0.9663200877292785	26530.0	449.85516333194664	220633.0	508.7189490232855
916	Feb25-FISH2-3L1-rep2-cp190-100x_Position008_7_cmle.ics	3	1	0	1	1	1	1	9.313799999999999	1.0	0.30571631968247576	1.0305372446623395	0.0	0.950416594579749	28804.0	488.17544379366143	254163.0	586.0298968903351
917	Feb25-FISH2-3L1-rep2-cp190-100x_Position008_7_cmle.ics	4	1	0	1	1	2	1	9.313799999999999	2.0	0.2954988540120135	1.0668149295572653	0.0	0.9400632095616581	27910.0	469.78815159070155	238337.0	549.5394984130335
918	Feb25-FISH2-3L1-rep2-cp190-100x_Position008_7_cmle.ics	5	1	0	1	1	1	1	7.797599999999999	1.0	0.29892071123297426	1.198572393501081	0.0	0.9496602364797023	14840.0	252.17913656437315	92940.0	214.29404994821334
919	Feb25-FISH2-3L1-rep2-cp190-100x_Position008_7_cmle.ics	6	1	0	1	1	1	1	6.497999999999999	1.0	0.2957109075005262	1.2239242362798763	0.0	0.9921978201093328	9854.0	169.705767486543	50018.0	115.32773606961194
920	Feb25-FISH2-3L1-rep2-cp190-100x_Position008_7_cmle.ics	7	1	0	1	0	0	0	6.2814	0.0	0.2810460747687892	1.3952923367727268	0.0	0.994291212747369	7952.0	137.94343997719724	35349.0	81.50506102452543
921	Feb25-FISH2-3L1-rep2-cp190-100x_Position008_7_cmle.ics	8	1	0	1	1	1	1	7.797599999999999	1.0	0.2914975838165239	1.1964067765895279	0.0	0.9708139802690059	15872.0	268.40763644887716	101517.0	234.07025036144583
922	Feb25-FISH2-3L1-rep2-cp190-100x_Position008_7_cmle.ics	9	1	0	1	1	1	1	7.797599999999999	1.0	0.2876225260411224	1.0310250679266308	0.0	0.9664263227148322	16266.0	277.2360378441071	104618.0	241.22030253370113
923	Feb25-FISH2-3L1-rep2-cp190-100x_Position008_7_cmle.ics	11	1	0	1	1	1	1	7.3644	1.0	0.2946593763425958	1.0763078231110934	0.0	0.9633928756509917	16396.0	274.85165338037854	107162.0	247.08606607004992
924	Feb25-FISH2-3L1-rep2-cp190-100x_Position008_7_cmle.ics	12	1	0	1	1	1	1	8.014199999999999	1.0	0.2790888986369227	1.0570538358650083	0.0	0.9571569061005334	16750.0	285.5947763982387	107688.0	248.29887724148054
925	Feb25-FISH2-3L1-rep2-cp190-100x_Position008_7_cmle.ics	13	1	0	1	1	1	1	8.664	1.0	0.25047396658434834	1.0526379925177118	0.0	0.9509674198674307	20598.0	347.153669125082	139121.0	320.7747204954313
926	Feb25-FISH2-3L1-rep2-cp190-100x_Position008_7_cmle.ics	14	1	0	1	1	3	3	9.313799999999999	3.0	0.2845089268913348	1.080123256117048	0.0	0.9574813258906391	30086.0	502.82886402186665	261739.0	603.4980669183926
927	Feb25-FISH2-3L1-rep2-cp190-100x_Position008_7_cmle.ics	16	1	0	1	1	1	1	9.313799999999999	1.0	0.2925524611579649	1.120986702097345	0.0	0.9466244747403147	25554.0	433.12274131786853	207761.0	479.0396611931435
928	Feb25-FISH2-3L1-rep2-cp190-100x_Position008_7_cmle.ics	17	1	0	1	1	2	2	9.313799999999999	2.0	0.263276795828356	1.0675027622117277	0.0	0.9485126715975171	27904.0	464.6219368542801	224895.0	518.5459475263982
929	Feb25-FISH2-3L1-rep2-cp190-100x_Position008_7_cmle.ics	18	1	0	1	1	1	1	7.147799999999999	1.0	0.2735244036256825	1.0784489733132199	0.0	0.9592067969341534	13898.0	235.200110852657	80575.0	185.78376452095213
930	Feb25-FISH2-3L1-rep2-cp190-100x_Position008_7_cmle.ics	19	1	0	1	1	1	0	9.313799999999999	1.0	0.28672112953259726	1.2799385981223916	0.0	0.981030468586011	19374.0	333.39852661200115	135779.0	313.06898867999206
931	Feb25-FISH2-3L1-rep2-cp190-100x_Position008_7_cmle.ics	20	1	0	1	0	0	0	6.7146	0.0	0.3063972028858706	1.3766231592025808	0.0	0.986376224683326	9228.0	160.39715332657101	46140.0	106.3861358361369
932	Feb25-FISH2-3L1-rep2-cp190-100x_Position008_7_cmle.ics	21	1	0	1	1	1	1	6.0648	1.0	0.2627123119712064	1.1064620561691472	0.0	0.9722757048316133	13288.0	218.75938035904196	73825.0	170.22012306247956
933	Feb25-FISH2-3L1-rep2-cp190-100x_Position008_7_cmle.ics	22	1	0	1	1	1	1	8.4474	1.0	0.3036846304517758	1.2624047836246173	0.0	0.968117374646071	16664.0	286.1538300631587	111469.0	257.0168221828857
934	Feb25-FISH2-3L1-rep2-cp190-100x_Position008_7_cmle.ics	23	1	0	1	1	1	1	7.797599999999999	1.0	0.25968822009763726	1.1189657659864944	0.0	0.9694254351259036	17824.0	297.7063461833568	114027.0	262.91486586448167
935	Feb25-FISH2-3L1-rep2-cp190-100x_Position008_7_cmle.ics	24	1	0	1	2	2	2	9.313799999999999	2.0	0.2909318524390376	1.0576725697664873	0.0	0.9493768904305808	26092.0	436.76672803697966	213762.0	492.87631488089073
936	Feb25-FISH2-3L1-rep2-cp190-100x_Position008_7_cmle.ics	25	1	0	1	1	1	1	9.313799999999999	1.0	0.2965325676248446	1.3100855678524586	0.0	0.9633919704322517	17660.0	308.22490320397037	120170.0	277.0789324540219
937	Feb25-FISH2-3L1-rep2-cp190-100x_Position008_7_cmle.ics	26	1	0	1	1	1	1	8.8806	1.0	0.3024680000784871	1.1605449456017534	0.0	0.9688632927996821	19010.0	324.37456218829556	135546.0	312.53175483409217
938	Feb25-FISH2-3L1-rep2-cp190-100x_Position008_7_cmle.ics	27	1	0	1	1	1	1	7.147799999999999	1.0	0.28714907988314603	1.3193930254317061	0.0	0.9915225685662292	11168.0	192.30653619700536	59469.0	137.11913983613408
939	Feb25-FISH2-3L1-rep2-cp190-100x_Position008_7_cmle.ics	28	1	0	1	1	1	1	8.664	1.0	0.2901796600588144	1.332364295488595	0.0	0.9634283613465878	16582.0	284.719207405111	108159.0	249.38487355658287
940	Feb25-FISH2-3L1-rep2-cp190-100x_Position008_7_cmle.ics	29	1	0	1	1	1	2	9.313799999999999	1.0	0.28744873975402674	1.07056151729129	0.0	0.9600657907194948	33236.0	553.3062710180648	305469.0	704.3274063226897
941	Feb25-FISH2-3L1-rep2-cp190-100x_Position008_7_cmle.ics	30	1	0	1	1	1	1	9.313799999999999	1.0	0.29977104705183516	1.092959776398984	0.0	0.9552970795255438	26662.0	451.3773403387797	224134.0	516.7912910597466
942	Feb25-FISH2-3L1-rep2-cp190-100x_Position008_7_cmle.ics	31	1	0	1	1	1	1	7.797599999999999	1.0	0.28831366347990867	1.1034968151721287	0.0	0.9517122432089264	16048.0	272.9493691668608	102645.0	236.67110777850613
943	Feb25-FISH2-3L1-rep2-cp190-100x_Position008_7_cmle.ics	32	1	0	1	1	1	1	9.313799999999999	1.0	0.2841500880611331	1.3248860420262514	0.0	0.9879010767619472	17134.0	299.3488554788498	112418.0	259.2049548857139
944	Feb25-FISH2-3L1-rep2-cp190-100x_Position008_7_cmle.ics	33	1	0	1	1	1	1	8.014199999999999	1.0	0.3034173674956217	1.1475468282051597	0.0	0.9671458594440024	16394.0	278.4347715387212	108723.0	250.685302265113
945	Feb25-FISH2-3L1-rep2-cp190-100x_Position008_7_cmle.ics	34	1	0	1	1	1	0	8.8806	1.0	0.3013166921804065	1.264612281956153	0.0	0.97468497676835	17070.0	293.4716050180087	115116.0	265.4258000197819
946	Feb25-FISH2-3L1-rep2-cp190-100x_Position008_7_cmle.ics	35	1	0	1	2	1	1	9.313799999999999	1.0	0.2676603900611088	1.1428377203560978	0.0	0.9572808192409076	27282.0	451.56425270828896	219220.0	505.46096007797865
947	Feb25-FISH2-3L1-rep2-cp190-100x_Position008_7_cmle.ics	37	1	0	1	0	1	1	8.8806	1.0	0.29601013884559324	1.456673266721916	0.0	0.9859071952167742	14604.0	255.9395040113022	90289.0	208.18157387318956
948	Feb25-FISH2-3L1-rep2-cp190-100x_Position008_7_cmle.ics	38	1	0	1	1	1	1	8.014199999999999	1.0	0.2950922651459421	1.175190788670816	0.0	0.9630518038189905	15334.0	262.797608827179	96992.0	223.63684627261793
949	Feb25-FISH2-3L1-rep2-cp190-100x_Position008_7_cmle.ics	39	1	0	1	1	1	1	9.313799999999999	1.0	0.2938040268941928	1.1686438098732985	0.0	0.9570305278302345	23978.0	408.2244714708364	189244.0	436.34455765439736
950	Feb25-FISH2-3L1-rep2-cp190-100x_Position008_7_cmle.ics	40	1	0	1	1	1	1	8.014199999999999	1.0	0.28883721646880023	1.1800076328553115	0.0	0.9693091383377531	16970.0	288.4047993127745	111718.0	257.59094762335377
951	Feb25-FISH2-3L1-rep2-cp190-100x_Position008_7_cmle.ics	41	1	0	1	1	1	1	8.8806	1.0	0.2741310039461092	1.24592592717331	0.0	0.9536504529852873	17796.0	303.37662235467644	116879.0	269.4907925962689
952	Feb25-FISH2-3L1-rep2-cp190-100x_Position008_7_cmle.ics	43	1	0	1	1	1	1	8.014199999999999	1.0	0.2983714203642952	1.2420003599086438	0.0	0.9643956502243439	15582.0	266.7716882317914	99905.0	230.35342220869654
953	Feb25-FISH2-3L1-rep2-cp190-100x_Position008_7_cmle.ics	44	1	0	1	1	1	1	6.9312	1.0	0.29653699442913817	1.1119390130133275	0.0	0.9739757900736228	13674.0	230.45168245590128	81876.0	188.78351230428143
954	Feb25-FISH2-3L1-rep2-cp190-100x_Position008_7_cmle.ics	45	1	0	1	1	1	1	8.4474	1.0	0.29078667395502183	1.1352463919209654	0.0	0.9824780552799803	18282.0	311.17151985089725	125342.0	289.0041403982027
955	Feb25-FISH2-3L1-rep2-cp190-100x_Position008_7_cmle.ics	46	1	0	1	0	0	1	6.9312	0.0	0.3073493984471356	1.3539424600413288	0.0	0.9793738733769444	10328.0	179.52620689765024	54716.0	126.16003052470886
956	Feb25-FISH2-3L1-rep2-cp190-100x_Position008_7_cmle.ics	47	1	0	1	0	0	0	6.2814	0.0	0.25938056162486123	1.252914527458956	0.0	0.994772899012521	7872.0	135.59389752859812	33448.0	77.12187844488746
957	Feb25-FISH2-3L1-rep2-cp190-100x_Position008_7_cmle.ics	48	1	0	1	1	1	1	9.313799999999999	1.0	0.3281762995494176	1.329337598447557	0.0	0.9667719857582339	20862.0	363.4219887336021	162316.0	374.25600399606407
958	Feb25-FISH2-3L1-rep2-cp190-100x_Position008_7_cmle.ics	49	1	0	1	1	1	1	8.014199999999999	1.0	0.2935772766582995	1.2266914990331634	0.0	0.962482076462307	15116.0	259.7280130896291	94687.0	218.32215093013212
959	Feb25-FISH2-3L1-rep2-cp190-100x_Position008_7_cmle.ics	50	1	0	1	2	1	2	9.313799999999999	1.0	0.29531381277651425	1.1070924772258008	0.0	0.9445560871201575	26434.0	444.26921198067373	219614.0	506.36941559422127
960	Feb25-FISH2-3L1-rep2-cp190-100x_Position008_7_cmle.ics	51	1	0	1	0	0	0	6.497999999999999	0.0	0.2967571786308525	1.3813146814910393	0.0	0.9894471612371916	8854.0	153.0923474970846	42676.0	98.39910561211485
961	Feb25-FISH2-3L1-rep2-cp190-100x_Position008_7_cmle.ics	52	1	0	1	1	1	1	7.797599999999999	1.0	0.3006590554769005	1.2375354708705377	0.0	0.9716707270548101	15282.0	261.0269916476536	97405.0	224.5891105574104
962	Feb25-FISH2-3L1-rep2-cp190-100x_Position008_7_cmle.ics	53	1	0	1	1	1	1	8.4474	1.0	0.2918594429600078	1.2522431167955945	0.0	0.9716727490722592	16920.0	288.9257814338359	111805.0	257.7915456688185
963	Feb25-FISH2-3L1-rep2-cp190-100x_Position008_7_cmle.ics	54	1	0	1	0	1	1	6.9312	1.0	0.3070759099104621	1.3358373423190966	0.0	0.981432301902489	10084.0	175.7585445610519	52765.0	121.66156171204517
964	Feb25-FISH2-3L1-rep2-cp190-100x_Position008_7_cmle.ics	55	1	0	1	1	1	2	9.313799999999999	1.0	0.31029129269757394	1.53664776678561	0.0	0.9759613957351657	16318.0	287.31551836196974	109184.0	251.7482413336101
965	Feb25-FISH2-3L1-rep2-cp190-100x_Position008_7_cmle.ics	56	1	0	1	0	0	0	6.7146	0.0	0.3177533397165786	1.2956622909714577	0.0	0.978975839079929	10188.0	176.23369132201717	54507.0	125.67813407066134
966	Feb25-FISH2-3L1-rep2-cp190-100x_Position008_7_cmle.ics	57	1	0	1	1	1	1	8.664	1.0	0.30435661148761556	1.1638150576490742	0.0	0.9706762324057774	17516.0	298.3597428757191	120259.0	277.2841419488077
967	Feb25-FISH2-3L1-rep2-cp190-100x_Position008_7_cmle.ics	58	1	0	1	2	1	1	9.313799999999999	1.0	0.24932384311503927	1.130225119570802	0.0	0.9435767561881768	29222.0	494.33367104069987	234542.0	540.7892733263811
968	Feb25-FISH2-3L1-rep2-cp190-100x_Position008_7_cmle.ics	59	1	0	1	1	1	1	9.313799999999999	1.0	0.27572662599789843	1.0252277247225265	0.0	0.9421238357663991	29286.0	484.43578378306785	247459.0	570.5723187662462
969	Feb25-FISH2-3L1-rep2-cp190-100x_Position008_7_cmle.ics	60	1	0	1	1	1	1	7.3644	1.0	0.2797391395677175	1.1070068445624153	0.0	0.9710106145353905	14146.0	238.63586953394915	83676.0	192.93381669320743
970	Feb25-FISH2-3L1-rep2-cp190-100x_Position008_7_cmle.ics	61	1	0	1	0	0	0	8.2308	0.0	0.28250951218114634	1.2429745496194557	0.0	0.9704117228885486	16002.0	275.01086753984185	101170.0	233.2701639042473
971	Feb25-FISH2-3L1-rep2-cp190-100x_Position008_7_cmle.ics	62	1	0	1	1	1	1	7.797599999999999	1.0	0.2915487285672134	1.1359223018492717	0.0	0.9649425774532636	14876.0	253.7560271904979	92121.0	212.405661451252
972	Feb25-FISH2-3L1-rep2-cp190-100x_Position008_7_cmle.ics	63	1	0	1	0	0	1	7.5809999999999995	0.0	0.27683041196420577	1.0690818175690657	0.0	0.9611590995843984	14532.0	248.7600199585019	86670.0	199.83715632678772
973	Feb25-FISH2-3L1-rep2-cp190-100x_Position008_7_cmle.ics	64	1	0	1	0	1	0	7.3644	1.0	0.3148675209924189	1.5025598605437576	0.0	0.9821945784931642	10110.0	178.42265206268723	53637.0	123.67215361601377
974	Feb25-FISH2-3L1-rep2-cp190-100x_Position008_7_cmle.ics	65	1	0	1	1	1	1	8.664	1.0	0.30405809708878356	1.3439333694971594	0.0	0.9732733390009104	16618.0	287.2791184825281	111076.0	256.1106723913035
975	Feb25-FISH2-3L1-rep2-cp190-100x_Position008_7_cmle.ics	66	1	0	1	1	1	2	7.3644	1.0	0.27234711551985763	1.124802175792943	0.0	0.9587349314483895	17912.0	296.79409870004673	117639.0	271.24314333825987
976	Feb25-FISH2-3L1-rep2-cp190-100x_Position008_7_cmle.ics	67	1	0	1	0	1	1	6.7146	1.0	0.29611679185425144	1.1217953266177643	0.0	0.9853086161140607	11114.0	189.97630813107753	59953.0	138.23511057182307
977	Feb25-FISH2-3L1-rep2-cp190-100x_Position008_7_cmle.ics	68	1	0	1	1	1	1	7.5809999999999995	1.0	0.2909321384331322	1.156751784704108	0.0	0.9665787513196217	15276.0	259.3013484907779	95760.0	220.79619349086414
978	Feb25-FISH2-3L1-rep2-cp190-100x_Position008_7_cmle.ics	69	1	0	1	1	2	1	9.313799999999999	2.0	0.3040967346773652	1.1371741694279887	0.0	0.9485643232607687	26542.0	448.4849683845698	224223.0	516.9965005545324
979	Feb25-FISH2-3L1-rep2-cp190-100x_Position008_7_cmle.ics	70	1	0	1	1	1	1	7.797599999999999	1.0	0.30182867503315924	1.109862672838418	0.0	0.9647191662754464	16686.0	282.0580508214668	111348.0	256.73782949896344
980	Feb25-FISH2-3L1-rep2-cp190-100x_Position008_7_cmle.ics	71	1	0	1	0	0	1	9.313799999999999	0.0	0.3120735612465033	1.7627161272720433	0.0	0.9869602973665953	12808.0	231.22708310130778	76142.0	175.56248710089156
981	Feb25-FISH2-3L1-rep2-cp190-100x_Position008_7_cmle.ics	72	1	0	1	1	1	1	8.2308	1.0	0.31069176696360035	1.234299795753409	0.0	0.9632580284206279	15446.0	266.09633035474457	100615.0	231.9904867176618
982	Feb25-FISH2-3L1-rep2-cp190-100x_Position008_7_cmle.ics	73	1	0	1	1	1	1	9.097199999999999	1.0	0.297318289986825	1.1889704365774199	0.0	0.966223601673987	18670.0	320.66161347099126	130798.0	301.58417414596954
983	Feb25-FISH2-3L1-rep2-cp190-100x_Position008_7_cmle.ics	74	1	0	1	1	1	1	9.313799999999999	1.0	0.25706567173635936	1.1076390007239976	0.0	0.9310124182437121	28310.0	471.21414909506467	227094.0	523.6162360548694
984	Feb25-FISH2-3L1-rep2-cp190-100x_Position008_7_cmle.ics	75	1	0	1	1	1	1	8.014199999999999	1.0	0.30090480039298195	1.257959676275856	0.0	0.9731814594160029	15252.0	261.17574417840655	97158.0	224.01959656626332
985	Feb25-FISH2-3L1-rep2-cp190-100x_Position008_7_cmle.ics	76	1	0	1	0	0	0	6.7146	0.0	0.30031566815325167	1.3412129818254863	0.0	0.9862017237327289	9338.0	162.22345926296882	46499.0	107.2138909892616
986	Feb25-FISH2-3L1-rep2-cp190-100x_Position008_7_cmle.ics	77	1	0	1	1	1	1	8.664	1.0	0.3012509696189802	1.2567448943517552	0.0	0.9694918076257164	17774.0	306.67662313580564	122297.0	281.9832088069362
987	Feb25-FISH2-3L1-rep2-cp190-100x_Position008_7_cmle.ics	78	1	0	1	1	1	1	8.014199999999999	1.0	0.3031053857496645	1.177345276770794	0.0	0.97492237737983	14926.0	256.675616648976	94403.0	217.667325126546
988	Feb25-FISH2-3L1-rep2-cp190-100x_Position008_7_cmle.ics	79	1	0	1	1	1	1	7.5809999999999995	1.0	0.2903389734158046	1.1629121424873494	0.0	0.9802225059599541	14338.0	244.471375500843	86988.0	200.57037676883132
989	Feb25-FISH2-3L1-rep2-cp190-100x_Position008_7_cmle.ics	80	1	0	1	1	1	1	9.313799999999999	1.0	0.30476491523514204	1.375539545006966	0.0	0.9611677334330753	17850.0	309.40487973739226	123798.0	285.4441015223684
990	Feb25-FISH2-3L1-rep2-cp190-100x_Position008_7_cmle.ics	81	1	0	1	2	1	1	9.313799999999999	1.0	0.28420608707751466	1.1007297089013943	0.0	0.9520869300617985	18150.0	314.40060835864824	122576.0	282.62650598721973
991	Feb25-FISH2-3L1-rep2-cp190-100x_Position008_7_cmle.ics	82	1	0	1	1	1	1	7.5809999999999995	1.0	0.29827520897557364	1.2119023487994545	0.0	0.9823899191634109	13704.0	235.10100593742973	82386.0	189.95943188114381
992	Feb25-FISH2-3L1-rep2-cp190-100x_Position008_7_cmle.ics	83	1	0	1	1	1	1	8.664	1.0	0.28049467952090884	1.17623343800596	0.0	0.9630042360429237	17384.0	296.08859790598177	114146.0	263.1892470990829
993	Feb25-FISH2-3L1-rep2-cp190-100x_Position008_7_cmle.ics	84	1	0	1	0	0	0	6.7146	0.0	0.3121292306400753	1.4490027071732607	0.0	0.9874169522246992	8796.0	154.46437891948125	43338.0	99.92549533737541
994	Feb25-FISH2-3L1-rep2-cp190-100x_Position008_7_cmle.ics	85	1	0	1	1	1	1	9.097199999999999	1.0	0.30573977315793993	1.2726991796957619	0.0	0.9594365222969844	17462.0	301.6701797803232	119975.0	276.6293161452216
995	Feb25-FISH2-3L1-rep2-cp190-100x_Position008_7_cmle.ics	86	1	0	1	1	1	1	8.664	1.0	0.294966730188675	1.1403377882531258	0.0	0.9659790460910324	19504.0	332.20780983910646	139106.0	320.74013462552364
996	Feb25-FISH2-3L1-rep2-cp190-100x_Position008_7_cmle.ics	87	1	0	1	1	1	1	7.5809999999999995	1.0	0.28916466285828746	1.0394445402309234	0.0	0.9642862488122582	15890.0	269.4886473724429	101282.0	233.52840506622496
997	Feb25-FISH2-3L1-rep2-cp190-100x_Position008_7_cmle.ics	88	1	0	1	1	1	1	7.147799999999999	1.0	0.2940046313636886	1.1279301739187275	0.0	0.9735537773744427	14550.0	245.32381785587205	89484.0	206.3254655214754
998	Feb25-FISH2-3L1-rep2-cp190-100x_Position008_7_cmle.ics	89	1	0	1	1	1	1	9.313799999999999	1.0	0.2818848757059073	1.1011216957099004	0.0	0.9448460147611358	26874.0	448.718995367736	219942.0	507.12569328287003
999	Feb25-FISH2-3L1-rep2-cp190-100x_Position008_7_cmle.ics	90	1	0	1	0	0	0	5.848199999999999	0.0	0.2810633556544962	1.299244232395161	0.0	0.9879743935806646	7914.0	135.19840199482087	35097.0	80.92401841007579
1000	Feb25-FISH2-3L1-rep2-cp190-100x_Position008_7_cmle.ics	91	1	0	1	1	1	1	7.5809999999999995	1.0	0.2855015990709556	1.1829249753551634	0.0	0.9817467106661927	12720.0	219.992006436438	72079.0	166.19432780522132
1001	Feb25-FISH2-3L1-rep2-cp190-100x_Position008_7_cmle.ics	92	1	0	1	1	1	0	8.014199999999999	1.0	0.2996714508415863	1.188645018530793	0.0	0.957974932646162	16410.0	278.55828234560323	108208.0	249.49785406494803
1002	Feb25-FISH2-3L1-rep2-cp190-100x_Position008_7_cmle.ics	93	1	0	1	1	1	1	7.5809999999999995	1.0	0.3018124761557559	1.216726914321115	0.0	0.9812504275167356	14682.0	249.35035648863712	91901.0	211.89840202593885
1003	Feb25-FISH2-3L1-rep2-cp190-100x_Position008_7_cmle.ics	95	1	0	1	1	0	0	7.147799999999999	0.0	0.30517631894383634	1.3618352643672635	0.0	0.9832251294447502	9690.0	169.9260150173722	49549.0	114.24635120383067
1004	Feb25-FISH2-3L1-rep2-cp190-100x_Position008_7_cmle.ics	96	1	0	1	0	0	0	5.848199999999999	0.0	0.28978016701917503	1.2768080167414437	0.0	0.9899734650716602	7644.0	132.04336699424348	33829.0	78.00035954054347
1005	Feb25-FISH2-3L1-rep2-cp190-100x_Position008_7_cmle.ics	97	1	0	1	1	1	1	7.797599999999999	1.0	0.30279554313038237	1.191656920520442	0.0	0.964732749007956	15814.0	267.22849574767196	102899.0	237.2567618422768
1006	Feb25-FISH2-3L1-rep2-cp190-100x_Position008_7_cmle.ics	98	1	0	1	1	1	1	9.313799999999999	1.0	0.29622616768929233	1.3186043325028367	0.0	0.9622972057299318	18198.0	319.05430131709863	125638.0	289.68663489771495
1007	Feb25-FISH2-3L1-rep2-cp190-100x_Position008_7_cmle.ics	100	1	0	1	1	1	1	8.2308	1.0	0.27309398757807224	1.032974950410861	0.0	0.9557963133090364	17660.0	300.47776583778943	115323.0	265.9030850245084
1008	Feb25-FISH2-3L1-rep2-cp190-100x_Position008_7_cmle.ics	101	1	0	1	1	1	1	9.313799999999999	1.0	0.30138491306216814	1.3493754952578252	0.0	0.9687292846948617	18904.0	331.55504688393273	134173.0	309.36599487520584
1009	Feb25-FISH2-3L1-rep2-cp190-100x_Position008_7_cmle.ics	102	1	0	1	1	1	1	8.4474	1.0	0.30545539276372413	1.2446858890543553	0.0	0.9637293604135106	17014.0	291.09668154015276	115334.0	265.92844799577404
1010	Feb25-FISH2-3L1-rep2-cp190-100x_Position008_7_cmle.ics	103	1	0	1	1	1	1	7.5809999999999995	1.0	0.29149710303154763	1.0096134783369604	0.0	0.9741609656651344	18292.0	304.16277501874816	125598.0	289.5944059112944
1011	Feb25-FISH2-3L1-rep2-cp190-100x_Position008_7_cmle.ics	104	1	0	1	1	1	1	9.313799999999999	1.0	0.32042451466062916	1.4307735436617013	0.0	0.9849053617374365	18578.0	325.27612044263634	134783.0	310.7724869181197
1012	Feb25-FISH2-3L1-rep2-cp190-100x_Position008_7_cmle.ics	105	1	0	1	1	1	1	7.147799999999999	1.0	0.29665047093174124	1.343058872244182	0.0	0.990342887340593	10888.0	188.78759264383316	58186.0	134.16089509669402
1013	Feb25-FISH2-3L1-rep2-cp190-100x_Position008_7_cmle.ics	106	1	0	1	1	1	1	8.014199999999999	1.0	0.2996160671456721	1.2809158987661053	0.0	0.9815301891629094	15104.0	259.17897763207975	95542.0	220.29354551487197
1014	Feb25-FISH2-3L1-rep2-cp190-100x_Position008_7_cmle.ics	107	1	0	1	0	0	0	6.0648	0.0	0.29657507583476705	1.3378627371194034	0.0	0.991228348192957	7514.0	131.24463761568356	33354.0	76.9051403267991
1015	Feb25-FISH2-3L1-rep2-cp190-100x_Position008_7_cmle.ics	109	1	0	1	1	1	1	8.664	1.0	0.3026436660223767	1.2253375825170278	0.0	0.9626344945377718	17698.0	303.2930195666832	121794.0	280.8234293026974
1016	Feb25-FISH2-3L1-rep2-cp190-100x_Position008_7_cmle.ics	110	1	0	1	1	1	1	8.8806	1.0	0.30898837877551233	1.3225691762763931	0.0	0.9692289225910231	16856.0	289.2977324134043	114387.0	263.74492674226684
1017	Feb25-FISH2-3L1-rep2-cp190-100x_Position008_7_cmle.ics	111	1	0	1	0	0	0	6.0648	0.0	0.28207662868835315	1.2115563546462063	0.0	0.9900782482467	8100.0	139.54231729324135	36407.0	83.94451771534973
1018	Feb25-FISH2-3L1-rep2-cp190-100x_Position008_7_cmle.ics	112	1	0	1	1	1	1	7.5809999999999995	1.0	0.29466830277515227	1.3666468010675652	0.0	0.9893107715850982	11864.0	204.9348834368833	65961.0	152.0879043321939
1019	Feb25-FISH2-3L1-rep2-cp190-100x_Position008_7_cmle.ics	113	1	0	1	1	1	1	8.8806	1.0	0.3016697005261661	1.330685595439191	0.0	0.9717845767520857	15466.0	270.82644501163367	99336.0	229.0414648768638
1020	Feb25-FISH2-3L1-rep2-cp190-100x_Position008_7_cmle.ics	114	1	0	1	1	1	1	9.313799999999999	1.0	0.3096484390599774	1.3832328337617892	0.0	0.9616211510649886	16980.0	297.3350289409581	115775.0	266.9452725710609
1021	Feb25-FISH2-3L1-rep2-cp190-100x_Position008_7_cmle.ics	115	1	0	1	1	1	1	7.5809999999999995	1.0	0.3073378509493512	1.1640231566515047	0.0	0.9697092813609752	15110.0	256.6448655000104	96823.0	223.24717880499102
1022	Feb25-FISH2-3L1-rep2-cp190-100x_Position008_7_cmle.ics	116	1	0	1	1	1	1	6.9312	1.0	0.27673110037297105	1.0263040180236416	0.0	0.9711231557931362	15380.0	255.70398195351737	94349.0	217.5428159948782
1023	Feb25-FISH2-3L1-rep2-cp190-100x_Position008_7_cmle.ics	117	1	0	1	1	2	1	9.313799999999999	2.0	0.2692909153848614	1.033708755820675	0.0	0.9474208931937398	26938.0	449.2598490929449	215741.0	497.4393439840488
1024	Feb25-FISH2-3L1-rep2-cp190-100x_Position008_7_cmle.ics	118	1	0	1	1	1	1	8.014199999999999	1.0	0.29550293333550426	1.1028373826241293	0.0	0.9666778308420515	16296.0	278.8192737275396	106335.0	245.17923177580445
1025	Feb25-FISH2-3L1-rep2-cp190-100x_Position008_7_cmle.ics	119	1	0	1	1	1	1	8.664	1.0	0.2966765523433921	1.2276538679197488	0.0	0.9583133519231267	17732.0	304.02943632032	120935.0	278.8428118193155
1026	Feb25-FISH2-3L1-rep2-cp190-100x_Position008_7_cmle.ics	120	1	0	1	0	0	0	5.848199999999999	0.0	0.2963567253338021	1.1455784473107127	0.0	0.9803912126216748	9320.0	157.98273974594713	46058.0	106.19706641397471
1027	Feb25-FISH2-3L1-rep2-cp190-100x_Position008_7_cmle.ics	121	1	0	1	1	1	1	8.014199999999999	1.0	0.29635084627092884	1.1565657228579715	0.0	0.9644040765572092	16698.0	284.3624799420411	110452.0	254.67190020314248
1028	Feb25-FISH2-3L1-rep2-cp190-100x_Position008_7_cmle.ics	122	1	0	1	1	1	1	7.5809999999999995	1.0	0.2863290819632107	1.0950112432487322	0.0	0.9863027384630908	15460.0	261.7281484700484	96721.0	223.0119948896185
1029	Feb25-FISH2-3L1-rep2-cp190-100x_Position008_7_cmle.ics	123	1	0	1	1	1	1	7.797599999999999	1.0	0.30504031521853503	1.2511119023670179	0.0	0.9773191805618457	14580.0	249.43482061407147	91430.0	210.81240571083654
1030	Feb25-FISH2-3L1-rep2-cp190-100x_Position008_7_cmle.ics	124	1	0	1	1	1	1	9.313799999999999	1.0	0.30756702255052937	1.3076322607758861	0.0	0.972392711128812	19492.0	339.8038009780394	141915.0	327.21691519690876
1031	Feb25-FISH2-3L1-rep2-cp190-100x_Position008_7_cmle.ics	125	1	0	1	0	1	0	8.014199999999999	1.0	0.31520276915733264	1.3417320534462815	0.0	0.9701835620973911	14304.0	247.66704055238858	90314.0	208.23921698970238
1032	Feb25-FISH2-3L1-rep2-cp190-100x_Position008_7_cmle.ics	126	1	0	1	1	1	1	8.664	1.0	0.29778743464585244	1.2973005231039445	0.0	0.9554918441845199	16286.0	280.8427005566607	106647.0	245.898617869885
1033	Feb25-FISH2-3L1-rep2-cp190-100x_Position008_7_cmle.ics	128	1	0	1	1	1	1	8.014199999999999	1.0	0.30236203315536947	1.1850593737296033	0.0	0.9678684173910924	15684.0	268.0213232902567	101560.0	234.16939652184797
1034	Feb25-FISH2-3L1-rep2-cp190-100x_Position008_7_cmle.ics	129	1	0	1	0	0	0	7.3644	0.0	0.30005742408380115	1.5707340174068705	0.0	0.9948943077380255	8466.0	150.928096764039	40123.0	92.51259055382143
1035	Feb25-FISH2-3L1-rep2-cp190-100x_Position008_7_cmle.ics	130	1	0	1	1	1	1	8.8806	1.0	0.29424063294715386	1.1329699800378075	0.0	0.9607028600158011	19318.0	328.4958362593748	136952.0	315.77360370677553
1036	Feb25-FISH2-3L1-rep2-cp190-100x_Position008_7_cmle.ics	131	1	0	1	1	1	1	8.014199999999999	1.0	0.2962665188125523	1.1485080194318733	0.0	0.9704099416363793	16182.0	275.1715885531389	105357.0	242.92423305782134
1037	Feb25-FISH2-3L1-rep2-cp190-100x_Position008_7_cmle.ics	132	1	0	1	0	0	0	6.2814	0.0	0.30854879234078497	1.3429077014229596	0.0	0.9827136724072387	8530.0	147.98156841202726	41149.0	94.87826405550928
1038	Feb25-FISH2-3L1-rep2-cp190-100x_Position008_7_cmle.ics	133	1	0	1	2	2	2	9.313799999999999	2.0	0.30508195284993667	1.1048518649080088	0.0	0.9477587674327991	28022.0	474.58480904407287	243630.0	561.7436990411364
1039	Feb25-FISH2-3L1-rep2-cp190-100x_Position008_7_cmle.ics	134	1	0	1	1	1	1	8.664	1.0	0.3030981624408554	1.287595898380627	0.0	0.963344936086945	17644.0	302.9990481498677	121328.0	279.74896161089765
1040	Feb25-FISH2-3L1-rep2-cp190-100x_Position008_7_cmle.ics	135	1	0	1	1	0	1	8.014199999999999	0.0	0.2917192656868362	1.1393241064437911	0.0	0.9731615985683396	16388.0	277.22404385633405	106548.0	245.67035112849402
1041	Feb25-FISH2-3L1-rep2-cp190-100x_Position008_7_cmle.ics	136	1	0	1	1	1	0	7.147799999999999	1.0	0.3160385455856363	1.409680512900962	0.0	0.9833473902236273	10546.0	184.72568027968316	57250.0	132.0027368144525
1042	Feb25-FISH2-3L1-rep2-cp190-100x_Position008_7_cmle.ics	137	1	0	1	1	1	1	8.2308	1.0	0.30220361934573886	1.2971756643264902	0.0	0.9759165977080476	14300.0	248.04575470537546	88395.0	203.81453136617515
1043	Feb25-FISH2-3L1-rep2-cp190-100x_Position008_7_cmle.ics	138	1	0	1	2	2	1	9.313799999999999	2.0	0.32220530513086343	1.1220138583430053	0.0	0.947844123249272	27054.0	457.8673319357605	237513.0	547.6395812927695
1044	Feb25-FISH2-3L1-rep2-cp190-100x_Position008_7_cmle.ics	139	1	0	1	1	1	1	8.4474	1.0	0.2917258044037562	1.15242630317569	0.0	0.9641677285863156	17950.0	306.18622735310527	122140.0	281.6212100352354
1045	Feb25-FISH2-3L1-rep2-cp190-100x_Position008_7_cmle.ics	140	1	0	1	1	1	1	8.664	1.0	0.2974094900883704	1.2051721876660417	0.0	0.9646030653334485	17802.0	305.336317999958	121802.0	280.8418750999815
1046	Feb25-FISH2-3L1-rep2-cp190-100x_Position008_7_cmle.ics	141	1	0	1	1	1	1	8.2308	1.0	0.3064394594999744	1.2574413408134717	0.0	0.9676731262333402	16124.0	277.24577744074094	106575.0	245.73260569432793
1047	Feb25-FISH2-3L1-rep2-cp190-100x_Position008_7_cmle.ics	142	1	0	1	1	1	1	8.2308	1.0	0.2907973219458706	1.1262467076523839	0.0	0.9718501491536177	16986.0	290.30710903152413	112255.0	258.82912176605004
1048	Feb25-FISH2-3L1-rep2-cp190-100x_Position008_7_cmle.ics	143	1	0	1	1	1	1	8.2308	1.0	0.2996778467087931	1.1774244499013677	0.0	0.9648471955004411	15824.0	272.1330225752934	102465.0	236.2560773396135
1049	Feb25-FISH2-3L1-rep2-cp190-100x_Position008_7_cmle.ics	144	1	0	1	0	0	0	7.5809999999999995	0.0	0.288316761233514	1.4165536084997605	0.0	0.9948066690784017	9434.0	166.12423269771352	46265.0	106.6743514187012
1050	Feb25-FISH2-3L1-rep2-cp190-100x_Position008_7_cmle.ics	145	1	0	1	1	1	1	8.4474	1.0	0.29152568634543896	1.2849773726326847	0.0	0.9750281205816044	15634.0	270.4147253185435	99247.0	228.83625538207798
1051	Feb25-FISH2-3L1-rep2-cp190-100x_Position008_7_cmle.ics	146	1	0	1	1	1	1	9.313799999999999	1.0	0.29079926181894294	1.2775128684170218	0.0	0.9638651339241253	19394.0	336.16260036630047	136953.0	315.775909431436
1052	Feb25-FISH2-3L1-rep2-cp190-100x_Position008_7_cmle.ics	147	1	0	1	1	1	1	8.014199999999999	1.0	0.3037072064656993	1.2932461178732775	0.0	0.9725843184713377	14792.0	254.0321027835647	93227.0	214.95579292578103
1053	Feb25-FISH2-3L1-rep2-cp190-100x_Position008_7_cmle.ics	148	1	0	1	1	1	1	8.2308	1.0	0.2967878524435302	1.2150733524618165	0.0	0.9614540541702279	16270.0	278.4488806122652	106311.0	245.12389438395212
1054	Feb25-FISH2-3L1-rep2-cp190-100x_Position009_8_cmle.ics	1	1	0	1	1	1	1	8.664	1.0	0.2969354194068557	1.160849500635413	0.0	0.9692009159404014	17818.0	305.34280256263924	121869.0	280.996358652236
1055	Feb25-FISH2-3L1-rep2-cp190-100x_Position009_8_cmle.ics	2	1	0	1	1	0	0	7.147799999999999	0.0	0.2884242442782226	1.2524196958284668	0.0	0.9902533427629951	11558.0	198.98588487047945	62750.0	144.684222447282
1056	Feb25-FISH2-3L1-rep2-cp190-100x_Position009_8_cmle.ics	3	1	0	1	1	1	1	8.4474	1.0	0.2780442700316592	1.1525987193240586	0.0	0.962723450740537	18816.0	320.95191193773326	127974.0	295.07280770467673
1057	Feb25-FISH2-3L1-rep2-cp190-100x_Position009_8_cmle.ics	4	1	0	1	1	0	0	8.8806	0.0	0.2936825975755136	1.4908698088628476	0.0	0.993683098266755	12102.0	215.4261974479867	67842.0	156.4249724186216
1058	Feb25-FISH2-3L1-rep2-cp190-100x_Position009_8_cmle.ics	7	1	0	1	1	1	1	7.5809999999999995	1.0	0.3134869392680038	1.526887342305614	0.0	0.9688595258863097	10426.0	184.3844804490813	56048.0	129.23125577251412
1059	Feb25-FISH2-3L1-rep2-cp190-100x_Position009_8_cmle.ics	8	1	0	1	0	1	1	7.5809999999999995	1.0	0.2834695778527544	1.3488441626002465	0.0	0.9903706612418757	11660.0	202.59945006182875	63034.0	145.3390482508681
1060	Feb25-FISH2-3L1-rep2-cp190-100x_Position009_8_cmle.ics	9	1	0	1	2	1	1	9.747	1.0	0.29341137271640283	1.0281511365544242	0.0	0.9485974357872392	31456.0	529.9344338546579	284163.0	655.2016367057688
1061	Feb25-FISH2-3L1-rep2-cp190-100x_Position009_8_cmle.ics	11	1	0	1	1	1	1	9.5304	1.0	0.29540283439397347	1.2907819504803115	0.0	0.969157331464839	19570.0	340.2596333563336	139916.0	322.60777160054033
1062	Feb25-FISH2-3L1-rep2-cp190-100x_Position009_8_cmle.ics	12	1	0	1	1	1	1	9.097199999999999	1.0	0.3058870942207618	1.4419180949843586	0.0	0.9839110359063117	14790.0	261.4770870005728	93542.0	215.68209619384305
1063	Feb25-FISH2-3L1-rep2-cp190-100x_Position009_8_cmle.ics	13	1	0	1	1	1	1	8.8806	1.0	0.29629753697453265	1.2772729029615706	0.0	0.9519452975273226	17668.0	304.07371381612296	120204.0	277.1573270924794
1064	Feb25-FISH2-3L1-rep2-cp190-100x_Position009_8_cmle.ics	14	1	0	1	1	1	1	8.8806	1.0	0.2874726290078063	1.1291749391681	0.0	0.9729791815632917	19044.0	327.3110723329445	132498.0	305.5039060688441
1065	Feb25-FISH2-3L1-rep2-cp190-100x_Position009_8_cmle.ics	15	1	0	1	1	1	1	8.2308	1.0	0.28369720429130935	1.096033736755126	0.0	0.9746588573134546	17214.0	292.92142961226614	113116.0	260.81435069875295
1066	Feb25-FISH2-3L1-rep2-cp190-100x_Position009_8_cmle.ics	16	1	0	1	1	1	1	9.747	1.0	0.2725733787563402	1.5402990023190568	0.0	0.9422350354381457	19330.0	335.73877288529377	131936.0	304.208088809635
1067	Feb25-FISH2-3L1-rep2-cp190-100x_Position009_8_cmle.ics	17	1	0	1	1	1	1	9.5304	1.0	0.2997272187501216	1.3582636946874462	0.0	0.9787521473457785	18692.0	324.24275584894946	131559.0	303.338830612621
1068	Feb25-FISH2-3L1-rep2-cp190-100x_Position009_8_cmle.ics	18	1	0	1	1	1	1	7.5809999999999995	1.0	0.2869908078738153	1.359553185440586	0.0	0.9968821378246079	10392.0	182.1735330184929	53365.0	123.04499650835383
1069	Feb25-FISH2-3L1-rep2-cp190-100x_Position009_8_cmle.ics	19	1	0	1	1	1	1	8.2308	1.0	0.2886588669357619	1.044839131842224	0.0	0.9664373229397133	18238.0	309.3690370794309	124432.0	286.90593095713456
1070	Feb25-FISH2-3L1-rep2-cp190-100x_Position009_8_cmle.ics	21	1	0	1	1	1	1	9.5304	1.0	0.2967719206044637	1.2579863307763217	0.0	0.9639041125869799	18500.0	321.9882529546291	128897.0	297.2009915663316
1071	Feb25-FISH2-3L1-rep2-cp190-100x_Position009_8_cmle.ics	22	1	0	1	0	1	1	7.3644	1.0	0.276592351387227	1.0488632493037524	0.0	0.9816452804832583	14788.0	251.08727160121424	88932.0	205.0527055088714
1072	Feb25-FISH2-3L1-rep2-cp190-100x_Position009_8_cmle.ics	23	1	0	1	1	1	1	9.313799999999999	1.0	0.30286328003091306	1.2733047927995225	0.0	0.9659693697243613	18864.0	324.6928001914007	134075.0	309.1400338584754
1073	Feb25-FISH2-3L1-rep2-cp190-100x_Position009_8_cmle.ics	24	1	0	1	1	1	1	9.313799999999999	1.0	0.31285561162283193	1.3242192950988645	0.0	0.965389054335162	17756.0	307.35100587526927	124441.0	286.92668247907915
1074	Feb25-FISH2-3L1-rep2-cp190-100x_Position009_8_cmle.ics	25	1	0	1	1	1	1	9.747	1.0	0.25191081011128513	1.1129608796316641	0.0	0.9367982655088886	32274.0	539.905993987787	273638.0	630.9338846538542
1075	Feb25-FISH2-3L1-rep2-cp190-100x_Position009_8_cmle.ics	26	1	0	1	2	1	1	9.747	1.0	0.2871625780299024	1.1090732277016828	0.0	0.9471602671451705	29570.0	495.08909806104316	256221.0	590.7750782416739
1076	Feb25-FISH2-3L1-rep2-cp190-100x_Position009_8_cmle.ics	27	1	0	1	0	0	0	4.5485999999999995	0.0	0.2840291043154159	1.3536136082559225	0.0	0.9983423314417231	3918.0	68.52984462585418	12290.0	28.337356077722642
1077	Feb25-FISH2-3L1-rep2-cp190-100x_Position009_8_cmle.ics	28	1	0	1	0	0	0	7.3644	0.0	0.2943805585265514	1.4574709809459967	0.0	0.99483590843972	9544.0	168.02075438063343	47569.0	109.68101637601205
1078	Feb25-FISH2-3L1-rep2-cp190-100x_Position009_8_cmle.ics	29	1	0	1	1	1	1	8.8806	1.0	0.28691890453881014	1.2496747593207425	0.0	0.9695850011640047	18062.0	310.74883231807314	122265.0	281.9094256177997
1079	Feb25-FISH2-3L1-rep2-cp190-100x_Position009_8_cmle.ics	30	1	0	1	1	1	1	8.2308	1.0	0.30723287718073394	1.4809682416777672	0.0	0.9889981517350925	12200.0	215.41617924061367	70234.0	161.94026580657217
1080	Feb25-FISH2-3L1-rep2-cp190-100x_Position009_8_cmle.ics	31	1	0	1	1	0	0	7.147799999999999	0.0	0.3018459897989937	1.4432598317693437	0.0	0.9946154399013953	9706.0	170.30698356149804	49400.0	113.90279822941402
1081	Feb25-FISH2-3L1-rep2-cp190-100x_Position009_8_cmle.ics	32	1	0	1	0	0	0	6.7146	0.0	0.30252000776640914	1.3994805728711146	0.0	0.9915590877252927	9588.0	166.7571495539902	48556.0	111.95676661593984
1082	Feb25-FISH2-3L1-rep2-cp190-100x_Position009_8_cmle.ics	33	1	0	1	0	0	0	6.7146	0.0	0.28360196462758186	1.314045851830308	0.0	0.9978730837514074	9538.0	165.31209077245612	46646.0	107.55283251435722
1083	Feb25-FISH2-3L1-rep2-cp190-100x_Position009_8_cmle.ics	34	1	0	1	2	2	1	9.747	2.0	0.28481924335200665	1.2447663303888066	0.0	0.9794389272041576	20634.0	357.1564493337613	148742.0	342.9580974542409
1084	Feb25-FISH2-3L1-rep2-cp190-100x_Position009_8_cmle.ics	35	1	0	1	1	1	1	8.2308	1.0	0.292352125448848	1.1448227592146667	0.0	0.976596112820585	17736.0	299.9058823528816	120091.0	276.8967802058413
1085	Feb25-FISH2-3L1-rep2-cp190-100x_Position009_8_cmle.ics	36	1	0	1	2	2	2	8.664	2.0	0.27157509250531914	1.0431532983878236	0.0	0.967826567835264	20534.0	350.5683024538968	144188.0	332.4578273502581
1086	Feb25-FISH2-3L1-rep2-cp190-100x_Position009_8_cmle.ics	37	1	0	1	2	1	1	9.747	1.0	0.3039491626049477	1.1174115799676916	0.0	0.9505618112270868	25206.0	429.30122669943444	207458.0	478.3410266210076
1087	Feb25-FISH2-3L1-rep2-cp190-100x_Position009_8_cmle.ics	38	1	0	1	1	1	2	9.747	1.0	0.31836811813704136	1.1953856060288572	0.0	0.9581588200424854	27986.0	477.12724221386907	248399.0	572.7396999471299
1088	Feb25-FISH2-3L1-rep2-cp190-100x_Position009_8_cmle.ics	39	1	0	1	1	1	2	9.747	1.0	0.2744199990824807	1.1718914002530958	0.0	0.9589168860807522	20122.0	350.2316369108126	140601.0	324.1871929929928
1089	Feb25-FISH2-3L1-rep2-cp190-100x_Position009_8_cmle.ics	40	1	0	1	1	1	1	9.747	1.0	0.300333406206542	1.392708598203116	0.0	0.9678702678718522	17616.0	309.7459657678697	120486.0	277.8075414467445
1090	Feb25-FISH2-3L1-rep2-cp190-100x_Position009_8_cmle.ics	41	1	0	1	0	1	1	7.147799999999999	1.0	0.2751247833692265	1.186961484283379	0.0	0.9873993922905592	11766.0	202.72140300441737	62948.0	145.14075593006385
1091	Feb25-FISH2-3L1-rep2-cp190-100x_Position009_8_cmle.ics	42	1	0	1	1	1	1	8.4474	1.0	0.3018806024241575	1.220351273418536	0.0	0.9716407130001943	18054.0	308.112499542182	125329.0	288.974165977616
1092	Feb25-FISH2-3L1-rep2-cp190-100x_Position009_8_cmle.ics	43	1	0	1	1	1	1	9.097199999999999	1.0	0.3010821820247554	1.3016642414625579	0.0	0.9680817687506699	18134.0	313.2940771004755	125996.0	290.51208432617915
1093	Feb25-FISH2-3L1-rep2-cp190-100x_Position009_8_cmle.ics	44	1	0	1	1	1	1	9.747	1.0	0.29842526902249383	1.4818166083272066	0.0	0.9678249447941625	18660.0	327.3894953170458	130936.0	301.90236414912056
1094	Feb25-FISH2-3L1-rep2-cp190-100x_Position009_8_cmle.ics	45	1	0	1	1	1	1	8.8806	1.0	0.30219080227162703	1.2742880919411843	0.0	0.9732462421644191	18188.0	311.13049738904715	126792.0	292.3474411559487
1095	Feb25-FISH2-3L1-rep2-cp190-100x_Position009_8_cmle.ics	46	1	0	1	1	1	1	8.664	1.0	0.2899247319308828	1.1845472873951854	0.0	0.9677689256779006	18508.0	316.0114541572342	127484.0	293.9430026210246
1096	Feb25-FISH2-3L1-rep2-cp190-100x_Position009_8_cmle.ics	47	1	0	1	1	2	2	9.747	2.0	0.3179075986329147	1.1281597771281493	0.0	0.9580028602708844	30124.0	509.2719313210378	277200.0	639.1468758946068
1097	Feb25-FISH2-3L1-rep2-cp190-100x_Position009_8_cmle.ics	48	1	0	1	1	1	1	9.097199999999999	1.0	0.27170187178333116	1.1475478294173114	0.0	0.9669024782615476	21020.0	357.54401624069254	149372.0	344.41070399036505
1098	Feb25-FISH2-3L1-rep2-cp190-100x_Position009_8_cmle.ics	49	1	0	1	1	1	1	9.313799999999999	1.0	0.2866926071782901	1.1736500299290091	0.0	0.9639139066776999	19760.0	340.24594219888866	139850.0	322.4555937729464
1099	Feb25-FISH2-3L1-rep2-cp190-100x_Position009_8_cmle.ics	50	1	0	1	1	1	1	8.664	1.0	0.2711599627422688	1.1268605373127336	0.0	0.9737187841858426	19060.0	325.2110844999948	128846.0	297.0833996086453
1100	Feb25-FISH2-3L1-rep2-cp190-100x_Position009_8_cmle.ics	51	1	0	1	1	1	1	8.014199999999999	1.0	0.3137546487777225	1.4743813177324303	0.0	0.9891852789725656	11876.0	210.77350513236226	68167.0	157.1743329332888
1101	Feb25-FISH2-3L1-rep2-cp190-100x_Position009_8_cmle.ics	52	1	0	1	2	1	1	8.4474	1.0	0.2787759138926858	1.0986692848557185	0.0	0.9670811181500539	19162.0	325.8989935862768	131693.0	303.64779771713
1102	Feb25-FISH2-3L1-rep2-cp190-100x_Position009_8_cmle.ics	53	1	0	1	0	0	0	6.9312	0.0	0.2814558422743255	1.342555366048702	0.0	0.9980990955118538	9606.0	166.43384554713347	46967.0	108.29297013038236
1103	Feb25-FISH2-3L1-rep2-cp190-100x_Position009_8_cmle.ics	54	1	0	1	1	1	1	9.747	1.0	0.2830020638964078	1.300384880689061	0.0	0.9705050306339675	19536.0	343.2212459194816	136591.0	314.9412371043298
1104	Feb25-FISH2-3L1-rep2-cp190-100x_Position009_8_cmle.ics	56	1	0	1	1	1	1	7.5809999999999995	1.0	0.29286495550794817	1.2465874243460848	0.0	0.9841116665343892	13124.0	226.49271276763824	76508.0	176.40638232663986
1105	Feb25-FISH2-3L1-rep2-cp190-100x_Position009_8_cmle.ics	57	1	0	1	1	1	1	9.747	1.0	0.29608275431512154	1.419875986144926	0.0	0.9744060823089536	18666.0	329.32578571350086	130484.0	300.860176602568
1106	Feb25-FISH2-3L1-rep2-cp190-100x_Position009_8_cmle.ics	58	1	0	1	1	1	1	9.097199999999999	1.0	0.30398244229703014	1.3185408742264284	0.0	0.9752378695246795	17598.0	303.0945056202777	121030.0	279.0618556620644
1107	Feb25-FISH2-3L1-rep2-cp190-100x_Position009_8_cmle.ics	60	1	0	1	1	2	1	8.8806	2.0	0.29928490782543704	1.2472885244106848	0.0	0.9673515721257013	17012.0	294.51596295663137	114143.0	263.18232992510127
1108	Feb25-FISH2-3L1-rep2-cp190-100x_Position009_8_cmle.ics	61	1	0	1	1	1	1	8.2308	1.0	0.30084915356404024	1.3321646127945443	0.0	0.9918458142103995	14536.0	251.7282563896913	90389.0	208.41214633924096
1109	Feb25-FISH2-3L1-rep2-cp190-100x_Position009_8_cmle.ics	62	1	0	1	1	1	1	9.747	1.0	0.29990274917360626	1.239770866381505	0.0	0.9619827042371145	20604.0	355.8306711875596	152297.0	351.1549486223698
1110	Feb25-FISH2-3L1-rep2-cp190-100x_Position009_8_cmle.ics	63	1	0	1	1	1	1	7.5809999999999995	1.0	0.29743819185803144	1.3256046541727586	0.0	0.9941332611333269	10880.0	190.05993642429516	58199.0	134.1908695172807
1111	Feb25-FISH2-3L1-rep2-cp190-100x_Position009_8_cmle.ics	65	1	0	1	1	1	1	8.4474	1.0	0.29699400770944473	1.2260487989528888	0.0	0.9787042082632709	17242.0	295.6536377746587	116019.0	267.5078693882264
1112	Feb25-FISH2-3L1-rep2-cp190-100x_Position009_8_cmle.ics	66	1	0	1	0	1	0	7.797599999999999	1.0	0.30801021227729597	1.4795223654190974	0.0	0.9853469197507698	11320.0	199.82271129813046	62853.0	144.92171208731497
1113	Feb25-FISH2-3L1-rep2-cp190-100x_Position009_8_cmle.ics	68	1	0	1	1	1	1	9.5304	1.0	0.318148585649119	1.4897924632610777	0.0	0.9869625974830394	16834.0	297.2085672161252	115843.0	267.10206184797585
1114	Feb25-FISH2-3L1-rep2-cp190-100x_Position009_8_cmle.ics	69	1	0	1	1	1	1	8.664	1.0	0.28953787575055945	1.1868953693583832	0.0	0.9688736057136431	18276.0	312.1608855595028	125011.0	288.2409455355724
1115	Feb25-FISH2-3L1-rep2-cp190-100x_Position009_8_cmle.ics	70	1	0	1	1	1	1	9.747	1.0	0.30483168496612084	1.5150403714442564	0.0	0.9734161526648031	18216.0	322.12475839211555	127639.0	294.30038994340435
1116	Feb25-FISH2-3L1-rep2-cp190-100x_Position009_8_cmle.ics	71	1	0	1	1	1	1	8.2308	1.0	0.2959910977446368	1.1645456502737639	0.0	0.9700385931172391	17098.0	291.17168467969424	114375.0	263.7172580463407
1117	Feb25-FISH2-3L1-rep2-cp190-100x_Position009_8_cmle.ics	72	1	0	1	1	1	1	8.664	1.0	0.30233416951839825	1.206840054494809	0.0	0.9699287257015651	18112.0	309.61931372715475	126028.0	290.5858675153156
1118	Feb25-FISH2-3L1-rep2-cp190-100x_Position009_8_cmle.ics	75	1	0	1	1	1	1	9.313799999999999	1.0	0.28087422379664523	1.2169747848891	0.0	0.978058134904962	18172.0	312.9028117382507	122077.0	281.475949381623
1119	Feb25-FISH2-3L1-rep2-cp190-100x_Position009_8_cmle.ics	76	1	0	1	1	1	1	8.664	1.0	0.28536729922476056	1.2352606446239396	0.0	0.9702726487329234	17420.0	300.70817088137045	115491.0	266.2904467674748
1120	Feb25-FISH2-3L1-rep2-cp190-100x_Position009_8_cmle.ics	77	1	0	1	0	0	0	6.7146	0.0	0.2885713995277465	1.3898608053381232	0.0	0.9964751488973126	8698.0	151.66576726600405	40976.0	94.47937368924026
1121	Feb25-FISH2-3L1-rep2-cp190-100x_Position009_8_cmle.ics	79	1	0	1	1	1	1	9.747	1.0	0.2766924227089029	1.3083547799124693	0.0	0.9710029637761803	19490.0	339.78251081497206	134583.0	310.31134198601677
1122	Feb25-FISH2-3L1-rep2-cp190-100x_Position009_8_cmle.ics	80	1	0	1	1	1	1	7.3644	1.0	0.29826451404434545	1.2947883021992086	0.0	0.9923255952749499	10624.0	185.01767591609556	56235.0	129.66242628403032
1123	Feb25-FISH2-3L1-rep2-cp190-100x_Position009_8_cmle.ics	81	1	0	1	1	1	1	7.797599999999999	1.0	0.27884660365673025	1.3798060050203405	0.0	0.9942390981918063	10184.0	178.50823063107583	51031.0	117.6634351507131
1124	Feb25-FISH2-3L1-rep2-cp190-100x_Position009_8_cmle.ics	82	1	0	1	1	1	1	9.747	1.0	0.30544006952996583	1.1522536415076428	0.0	0.9508598179610449	31036.0	521.7888755419386	284142.0	655.153216487898
1125	Feb25-FISH2-3L1-rep2-cp190-100x_Position009_8_cmle.ics	83	1	0	1	1	1	1	7.797599999999999	1.0	0.2982568441929056	1.3023896186070223	0.0	0.9809781594209755	13842.0	238.88714682448096	83631.0	192.8300590834843
1126	Feb25-FISH2-3L1-rep2-cp190-100x_Position009_8_cmle.ics	84	1	0	1	1	1	1	9.313799999999999	1.0	0.28792573301038576	1.2003491788211162	0.0	0.9759300322258497	18872.0	325.85460229035067	130810.0	301.61184284189574
1127	Feb25-FISH2-3L1-rep2-cp190-100x_Position009_8_cmle.ics	85	1	0	1	2	2	2	9.313799999999999	2.0	0.27484603647948697	1.0532714396175424	0.0	0.963306504012695	22834.0	383.29063757657605	170095.0	392.192236130206
1128	Feb25-FISH2-3L1-rep2-cp190-100x_Position009_8_cmle.ics	86	1	0	1	0	0	0	7.3644	0.0	0.28569028785669687	1.3445905993336618	0.0	0.9938285132330212	9820.0	171.12263362621863	48909.0	112.77068742110144
1129	Feb25-FISH2-3L1-rep2-cp190-100x_Position009_8_cmle.ics	87	1	0	1	1	1	1	8.8806	1.0	0.2891429436254521	1.183170931644087	0.0	0.9803738962231984	17924.0	307.80528038928446	121334.0	279.76279595886075
1130	Feb25-FISH2-3L1-rep2-cp190-100x_Position009_8_cmle.ics	88	1	0	1	1	1	1	8.014199999999999	1.0	0.30850335861236694	1.4666895696264894	0.0	0.9889504708589223	11360.0	201.3485612550359	63237.0	145.80711035695253
1131	Feb25-FISH2-3L1-rep2-cp190-100x_Position009_8_cmle.ics	89	1	0	1	1	1	1	8.8806	1.0	0.2707252342155413	1.0649583127069315	0.0	0.9653856206562459	19146.0	327.5776869401115	129615.0	298.85650187258096
1132	Feb25-FISH2-3L1-rep2-cp190-100x_Position009_8_cmle.ics	90	1	0	1	1	1	1	8.664	1.0	0.2963726033597199	1.1987658728260964	0.0	0.9794688751251397	17164.0	296.0169891057805	115112.0	265.4165771211398
1133	Feb25-FISH2-3L1-rep2-cp190-100x_Position009_8_cmle.ics	91	1	0	1	1	1	1	8.664	1.0	0.3022463621451434	1.1410810662750042	0.0	0.9616434757201426	18948.0	322.73154668181314	134834.0	310.8900788758059
1134	Feb25-FISH2-3L1-rep2-cp190-100x_Position009_8_cmle.ics	92	1	0	1	1	1	1	9.097199999999999	1.0	0.29749674903008344	1.2937796879532688	0.0	0.9637875903969798	18628.0	321.8996979630172	130396.0	300.65727283244274
1135	Feb25-FISH2-3L1-rep2-cp190-100x_Position009_8_cmle.ics	93	1	0	1	1	1	1	7.797599999999999	1.0	0.2995299344369477	1.2389062282216368	0.0	0.9749285290101167	15148.0	258.453693528768	95946.0	221.22505827771982
1136	Feb25-FISH2-3L1-rep2-cp190-100x_Position009_8_cmle.ics	94	1	0	1	1	1	1	9.313799999999999	1.0	0.3051185899246922	1.286268337600352	0.0	0.9701189739646615	19476.0	333.8757884587221	141175.0	325.5106789481281
1137	Feb25-FISH2-3L1-rep2-cp190-100x_Position009_8_cmle.ics	95	1	0	1	1	1	1	7.797599999999999	1.0	0.2974394303645673	1.2727242891288082	0.0	0.9800596481411574	13050.0	226.0794607154833	76452.0	176.27726174565103
1138	Feb25-FISH2-3L1-rep2-cp190-100x_Position009_8_cmle.ics	96	1	0	1	0	1	1	7.147799999999999	1.0	0.29024942875973997	1.2626950489505397	0.0	0.9903130960533943	11862.0	204.0710043155582	65448.0	150.90506758134998
1139	Feb25-FISH2-3L1-rep2-cp190-100x_Position009_8_cmle.ics	97	1	0	1	2	1	1	9.313799999999999	1.0	0.29675749818380864	1.305444232331592	0.0	0.9749849936781195	17538.0	303.0409319491841	118972.0	274.3166743107256
1140	Feb25-FISH2-3L1-rep2-cp190-100x_Position009_8_cmle.ics	98	1	0	1	0	1	0	8.014199999999999	1.0	0.2775346897006692	1.37602062242535	0.0	0.9954409535560544	11622.0	201.77364248436552	62066.0	143.1071067794901
1141	Feb25-FISH2-3L1-rep2-cp190-100x_Position009_8_cmle.ics	99	1	0	1	1	1	1	8.8806	1.0	0.30034032355844337	1.3081982944038353	0.0	0.9641519843808628	17230.0	298.40474240359566	116549.0	268.7299034582991
1142	Feb25-FISH2-3L1-rep2-cp190-100x_Position009_8_cmle.ics	100	1	0	1	1	0	1	6.0648	0.0	0.288843173101616	1.0407810233964523	0.0	0.967748589504822	10914.0	187.58983408680112	57621.0	132.85816066350336
1143	Feb25-FISH2-3L1-rep2-cp190-100x_Position009_8_cmle.ics	101	1	0	1	1	1	1	9.097199999999999	1.0	0.2838433181903451	1.131098740248128	0.0	0.9622850417847554	19720.0	338.72009224197933	138731.0	319.8754878778307
1144	Feb25-FISH2-3L1-rep2-cp190-100x_Position009_8_cmle.ics	102	1	0	1	0	1	1	7.797599999999999	1.0	0.28026258613113647	1.3445942470504852	0.0	0.9946081605015007	10376.0	183.50114763971595	52614.0	121.31339728830747
1145	Feb25-FISH2-3L1-rep2-cp190-100x_Position009_8_cmle.ics	103	1	0	1	1	1	1	8.2308	1.0	0.29809234495918097	1.2367197109106525	0.0	0.9778039335021682	15542.0	267.53955266124314	99474.0	229.3596548800148
1146	Feb25-FISH2-3L1-rep2-cp190-100x_Position009_8_cmle.ics	104	1	0	1	2	1	2	9.747	1.0	0.30925998508699454	1.117160045054396	0.0	0.9618824405286005	28562.0	485.43549732027645	252417.0	582.004101633077
1147	Feb25-FISH2-3L1-rep2-cp190-100x_Position009_8_cmle.ics	105	1	0	1	1	1	1	9.313799999999999	1.0	0.29507196060201263	1.252193844314812	0.0	0.9845126471495059	18922.0	325.6846989018996	132950.0	306.54609361539667
1148	Feb25-FISH2-3L1-rep2-cp190-100x_Position009_8_cmle.ics	106	1	0	1	1	1	1	9.747	1.0	0.3081831314374927	1.3024505991506952	0.0	0.9646134676897512	20862.0	362.55599452650637	157294.0	362.67665475096055
1149	Feb25-FISH2-3L1-rep2-cp190-100x_Position009_8_cmle.ics	107	1	0	1	1	1	1	9.313799999999999	1.0	0.2889145918524824	1.160029322079911	0.0	0.9711059055801287	19980.0	341.55802918764357	142742.0	329.1237494911542
1150	Feb25-FISH2-3L1-rep2-cp190-100x_Position009_8_cmle.ics	108	1	0	1	1	1	1	7.797599999999999	1.0	0.2647605897831748	1.0254749724485535	0.0	0.9696506652932007	16734.0	281.91366776762493	104737.0	241.4946837683024
1151	Feb25-FISH2-3L1-rep2-cp190-100x_Position009_8_cmle.ics	109	1	0	1	0	1	1	9.313799999999999	1.0	0.2995063648626658	1.4545150100137763	0.0	0.9935329666975777	14436.0	255.39160850193682	89258.0	205.80437174819915
1152	Feb25-FISH2-3L1-rep2-cp190-100x_Position009_8_cmle.ics	110	1	0	1	1	1	1	9.747	1.0	0.29582787452419834	1.2967829454806368	0.0	0.9747629383413121	20988.0	363.5696013161729	155507.0	358.55632478262123
1153	Feb25-FISH2-3L1-rep2-cp190-100x_Position009_8_cmle.ics	111	1	0	1	1	1	1	8.4474	1.0	0.30461120892954563	1.291521452950583	0.0	0.9752196702140564	15608.0	270.06773745210876	101197.0	233.33241847008117
1154	Feb25-FISH2-3L1-rep2-cp190-100x_Position009_8_cmle.ics	112	1	0	1	0	0	0	6.497999999999999	0.0	0.2924123334697086	1.122688711248154	0.0	0.9891046278818381	9244.0	159.42061743795315	45192.0	104.2003088579692
1155	Feb25-FISH2-3L1-rep2-cp190-100x_Position009_8_cmle.ics	113	1	0	1	1	1	1	9.313799999999999	1.0	0.27369711270547736	1.2074106985703574	0.0	0.9777300176324921	17846.0	308.37927895997626	117279.0	270.4130824604747
1156	Feb25-FISH2-3L1-rep2-cp190-100x_Position009_8_cmle.ics	114	1	0	1	0	0	0	6.9312	0.0	0.3062823315005937	1.3772655189722065	0.0	0.9909177461241042	9652.0	168.42145522353735	49347.0	113.78059482240675
1157	Feb25-FISH2-3L1-rep2-cp190-100x_Position009_8_cmle.ics	115	1	0	1	0	0	0	6.7146	0.0	0.278490226993961	1.2941135150511816	0.0	0.9967901112200772	8454.0	145.9554692756515	38572.0	88.93641160536352
1158	Feb25-FISH2-3L1-rep2-cp190-100x_Position009_8_cmle.ics	116	1	0	1	0	0	0	7.3644	0.0	0.2955705869698948	1.4875289541798808	0.0	0.9972009660903782	9464.0	166.72444812985316	47067.0	108.52354259643381
1159	Feb25-FISH2-3L1-rep2-cp190-100x_Position009_8_cmle.ics	117	1	0	1	1	1	1	7.5809999999999995	1.0	0.29960730768846766	1.421938198121059	0.0	0.9908411683600953	11172.0	196.21098258181266	60778.0	140.13733341674748
1160	Feb25-FISH2-3L1-rep2-cp190-100x_Position009_8_cmle.ics	118	1	0	1	1	0	1	7.5809999999999995	0.0	0.2966462327435431	1.4165092862385391	0.0	0.9939635668320429	10106.0	176.64808332235538	52031.0	119.96915981122754
1161	Feb25-FISH2-3L1-rep2-cp190-100x_Position009_8_cmle.ics	119	1	0	1	0	0	0	6.7146	0.0	0.2983848516974771	1.3571253842897073	0.0	0.9946686231430643	8602.0	150.17573446182175	40979.0	94.48629086322181
1162	Feb25-FISH2-3L1-rep2-cp190-100x_Position009_8_cmle.ics	120	1	0	1	1	1	1	8.2308	1.0	0.2741209932640137	1.0905394787328169	0.0	0.9706990060745636	16980.0	290.4772910307279	108931.0	251.16489299449998
1163	Feb25-FISH2-3L1-rep2-cp190-100x_Position009_8_cmle.ics	122	1	0	1	2	2	1	9.747	2.0	0.27889975974940556	1.1142104070873666	0.0	0.9394726430068094	33458.0	561.076091601002	303912.0	700.7373930262688
1164	Feb25-FISH2-3L1-rep2-cp190-100x_Position009_8_cmle.ics	123	1	0	1	1	0	1	8.014199999999999	0.0	0.2910479168640827	1.3753206088730296	0.0	0.9975417855956181	11916.0	208.27365228871892	65986.0	152.14554744870676
1165	Feb25-FISH2-3L1-rep2-cp190-100x_Position009_8_cmle.ics	124	1	0	1	1	1	1	7.797599999999999	1.0	0.27236516158396706	1.0986354554509365	0.0	0.9714390021538213	17898.0	299.14942918449094	117505.0	270.9341762337509
1166	Feb25-FISH2-3L1-rep2-cp190-100x_Position009_8_cmle.ics	125	1	0	1	1	1	1	9.313799999999999	1.0	0.30829706888475883	1.4592005377941673	0.0	0.9815055754422688	16084.0	281.87550792885787	106500.0	245.55967634478938
1167	Feb25-FISH2-3L1-rep2-cp190-100x_Position009_8_cmle.ics	126	1	0	1	1	1	1	9.313799999999999	1.0	0.2975073793543061	1.3446514900458268	0.0	0.9612210352960661	18982.0	328.57030768267714	134133.0	309.2737658887853
1168	Feb25-FISH2-3L1-rep2-cp190-100x_Position009_8_cmle.ics	127	1	0	1	1	1	1	8.664	1.0	0.2855932085411102	1.0857892003334464	0.0	0.9747737734236549	18334.0	315.0720146749025	124748.0	287.6345399498571
1169	Feb25-FISH2-3L1-rep2-cp190-100x_Position009_8_cmle.ics	128	1	0	1	1	1	1	8.664	1.0	0.2817315030078052	1.2795632812106328	0.0	0.9659557077297591	16488.0	285.988878878323	105668.0	243.64131342724133
1170	Feb25-FISH2-3L1-rep2-cp190-100x_Position009_8_cmle.ics	129	1	0	1	1	1	1	9.747	1.0	0.25739901631174283	1.0427331407841205	0.0	0.9349603044937163	30840.0	507.9998151408325	258374.0	595.7393034357615
1171	Feb25-FISH2-3L1-rep2-cp190-100x_Position009_8_cmle.ics	130	1	0	1	1	2	1	9.747	2.0	0.30827314018965324	1.430248676245357	0.0	0.9525926374251861	20306.0	352.1903319132712	151070.0	348.3258244639186
1172	Feb25-FISH2-3L1-rep2-cp190-100x_Position009_8_cmle.ics	131	1	0	1	1	1	1	8.664	1.0	0.2825211399580527	1.146264951379804	0.0	0.9677910252182897	18994.0	322.7063049579512	130835.0	301.6694859584086
1173	Feb25-FISH2-3L1-rep2-cp190-100x_Position009_8_cmle.ics	132	1	0	1	1	1	1	8.2308	1.0	0.28124106426697726	1.0514772361173628	0.0	0.9664068761522424	19376.0	327.3578573253847	134496.0	310.110743940552
1174	Feb25-FISH2-3L1-rep2-cp190-100x_Position009_8_cmle.ics	133	1	0	1	1	1	1	9.747	1.0	0.29462397017063563	1.2459866415160865	0.0	0.9690776025283727	20048.0	348.48428567475344	144882.0	334.0580002646551
1175	Feb25-FISH2-3L1-rep2-cp190-100x_Position009_8_cmle.ics	134	1	0	1	1	1	1	8.664	1.0	0.2834648999939323	1.211664577634408	0.0	0.9676299696074029	18132.0	309.57475762062023	122234.0	281.83794815332374
1176	Feb25-FISH2-3L1-rep2-cp190-100x_Position009_8_cmle.ics	135	1	0	1	1	1	1	8.2308	1.0	0.30299811947822597	1.3560102375272214	0.0	0.9758468494008746	14956.0	258.3524735277716	94671.0	218.2852593355639
1177	Feb25-FISH2-3L1-rep2-cp190-100x_Position009_8_cmle.ics	136	1	0	1	2	2	2	9.747	2.0	0.3044810418418821	1.055390317273816	0.0	0.9363473345995277	29382.0	493.8601959441621	261322.0	602.5365797349581
1178	Feb25-FISH2-3L1-rep2-cp190-100x_Position009_8_cmle.ics	137	1	0	1	1	1	2	7.797599999999999	1.0	0.28152723456219725	1.0661098820706563	0.0	0.9811109650317456	17598.0	296.6814674380017	116474.0	268.5569741087605
1179	Feb25-FISH2-3L1-rep2-cp190-100x_Position009_8_cmle.ics	138	1	0	1	1	1	1	8.664	1.0	0.2770737557967698	1.1907821021224096	0.0	0.9743806665989031	17998.0	307.6568064692665	119511.0	275.5594599027429
1180	Feb25-FISH2-3L1-rep2-cp190-100x_Position009_8_cmle.ics	139	1	0	1	1	1	1	9.097199999999999	1.0	0.3009648114686083	1.2709260230045862	0.0	0.9651882129856671	17442.0	304.5467709965608	118830.0	273.9892614089326
1181	Feb25-FISH2-3L1-rep2-cp190-100x_Position009_8_cmle.ics	140	1	0	1	1	1	0	7.3644	1.0	0.29632115013762705	1.3560011843981645	0.0	0.9941313699022818	10908.0	191.13037191901267	58314.0	134.45602785323987
1182	Feb25-FISH2-3L1-rep2-cp190-100x_Position009_8_cmle.ics	141	1	0	1	1	1	1	8.664	1.0	0.3016136330762568	1.300094036124708	0.0	0.9707772732718349	17038.0	294.2076038555363	114849.0	264.81017153542456
1183	Feb25-FISH2-3L1-rep2-cp190-100x_Position009_8_cmle.ics	142	1	0	1	1	1	1	8.014199999999999	1.0	0.27853285644840325	1.0402249204816505	0.0	0.9667326666856972	18354.0	307.4909684417366	123398.0	284.52181165816256
1184	Feb25-FISH2-3L1-rep2-cp190-100x_Position009_8_cmle.ics	144	1	0	1	1	1	1	9.747	1.0	0.29256418881877067	1.1349325736239875	0.0	0.9493695542449639	29830.0	502.9591635074029	262038.0	604.1874785918865
1185	Feb25-FISH2-3L1-rep2-cp190-100x_Position009_8_cmle.ics	145	1	0	1	1	1	1	7.3644	1.0	0.2880333317412963	1.1430086154254138	0.0	0.9738939357209949	15228.0	257.64352738391335	94833.0	218.65878673056724
1186	Feb25-FISH2-3L1-rep2-cp190-100x_Position010_9_cmle.ics	3	1	0	1	1	1	1	8.8806	1.0	0.28599243952346554	1.2770696015060676	0.0	0.9686014903202745	17562.0	302.5006354454488	117034.0	269.84817991864867
1187	Feb25-FISH2-3L1-rep2-cp190-100x_Position010_9_cmle.ics	4	1	0	1	1	1	1	8.014199999999999	1.0	0.2867543119217769	1.2217945186572445	0.0	0.9719576772638077	16316.0	277.67467092550254	104942.0	241.96735732370783
1188	Feb25-FISH2-3L1-rep2-cp190-100x_Position010_9_cmle.ics	5	1	0	1	1	1	1	8.4474	1.0	0.2788259312840818	1.254457102931967	0.0	0.9451465355343476	16652.0	283.4515117123012	106694.0	246.00698692892914
1189	Feb25-FISH2-3L1-rep2-cp190-100x_Position010_9_cmle.ics	6	1	0	1	1	1	1	8.014199999999999	1.0	0.2984307895045569	1.214620135562126	0.0	0.9748933388928746	15518.0	266.79256047875276	99300.0	228.95845878908528
1190	Feb25-FISH2-3L1-rep2-cp190-100x_Position010_9_cmle.ics	7	1	0	1	1	1	1	7.3644	1.0	0.29511241375815805	1.1170546872084834	0.0	0.969209114208142	14488.0	244.87447004025665	89080.0	205.39395275862753
1191	Feb25-FISH2-3L1-rep2-cp190-100x_Position010_9_cmle.ics	8	1	0	1	1	1	1	8.2308	1.0	0.3001317329977634	1.1277847657521307	0.0	0.9582197893665445	17032.0	291.4755349985083	114506.0	264.01930797686805
1192	Feb25-FISH2-3L1-rep2-cp190-100x_Position010_9_cmle.ics	9	1	0	1	0	0	0	6.497999999999999	0.0	0.28561772129803076	1.3604384539770995	0.0	0.996606307843899	7998.0	139.36932368143093	35945.0	82.87927292219204
1193	Feb25-FISH2-3L1-rep2-cp190-100x_Position010_9_cmle.ics	10	1	0	1	1	1	0	8.4474	1.0	0.29391011913995385	1.4136604077050148	0.0	0.98796855009632	14496.0	254.86005095202597	88972.0	205.144934495292
1194	Feb25-FISH2-3L1-rep2-cp190-100x_Position010_9_cmle.ics	12	1	0	1	1	1	1	8.4474	1.0	0.28938397823082956	1.1978286485771372	0.0	0.9697569712040639	17838.0	304.54927849320677	120512.0	277.86749028791786
1195	Feb25-FISH2-3L1-rep2-cp190-100x_Position010_9_cmle.ics	13	1	0	1	1	1	1	9.313799999999999	1.0	0.31062000945883766	1.3049275023759683	0.0	0.9659753941124045	19684.0	339.03902677192815	144730.0	333.7075301162569
1196	Feb25-FISH2-3L1-rep2-cp190-100x_Position010_9_cmle.ics	14	1	0	1	0	0	1	8.8806	0.0	0.30381760818757386	1.3790515577577374	0.0	0.9763566738055909	14900.0	261.31394678553795	94267.0	217.353746572716
1197	Feb25-FISH2-3L1-rep2-cp190-100x_Position010_9_cmle.ics	15	1	0	1	1	1	1	7.5809999999999995	1.0	0.2767746940414024	1.0339021013854546	0.0	0.9665998333484482	15866.0	268.0160924759024	98864.0	227.953162837101
1198	Feb25-FISH2-3L1-rep2-cp190-100x_Position010_9_cmle.ics	16	1	0	1	1	1	1	9.313799999999999	1.0	0.30455216253067247	1.2817286231768976	0.0	0.9624758295140976	19370.0	334.2453457417808	139894.0	322.55704565800903
1199	Feb25-FISH2-3L1-rep2-cp190-100x_Position010_9_cmle.ics	17	1	0	1	1	1	1	7.797599999999999	1.0	0.30507603486557966	1.1592840150858685	0.0	0.9652268701534685	16710.0	282.0794802899064	112187.0	258.672332489135
1200	Feb25-FISH2-3L1-rep2-cp190-100x_Position010_9_cmle.ics	18	1	0	1	1	1	1	9.313799999999999	1.0	0.2793894833739284	1.0828819682705388	0.0	0.9441736027200602	26384.0	439.1963396288652	213005.0	491.1308813128813
1201	Feb25-FISH2-3L1-rep2-cp190-100x_Position010_9_cmle.ics	19	1	0	1	1	1	1	9.313799999999999	1.0	0.29691687205332346	1.2307466774500102	0.0	0.9584172377897776	19348.0	336.3048683343737	137894.0	317.9455963369801
1202	Feb25-FISH2-3L1-rep2-cp190-100x_Position010_9_cmle.ics	20	1	0	1	1	1	1	8.2308	1.0	0.3026160574224761	1.213218830876953	0.0	0.9636873963273193	16476.0	280.92263039458606	109395.0	252.23474923697867
1203	Feb25-FISH2-3L1-rep2-cp190-100x_Position010_9_cmle.ics	21	1	0	1	1	1	1	9.313799999999999	1.0	0.31075558645799856	1.262813382490503	0.0	0.9643637897708974	21084.0	362.41484100138126	160477.0	370.015776345378
1204	Feb25-FISH2-3L1-rep2-cp190-100x_Position010_9_cmle.ics	22	1	0	1	0	0	1	7.3644	0.0	0.3011396774681119	1.2587909490898752	0.0	0.9615288272956907	12552.0	216.86953355462967	72565.0	167.31490999023134
1205	Feb25-FISH2-3L1-rep2-cp190-100x_Position010_9_cmle.ics	24	1	0	1	1	0	1	7.147799999999999	0.0	0.29466010639554413	1.25633842007979	0.0	0.9919954901991362	11148.0	192.98303402223772	60080.0	138.52793760370838
1206	Feb25-FISH2-3L1-rep2-cp190-100x_Position010_9_cmle.ics	25	1	0	1	1	1	1	8.014199999999999	1.0	0.29552419278539427	1.1987912952724296	0.0	0.9631955387459015	16578.0	281.61053948088374	109111.0	251.5799234333926
1207	Feb25-FISH2-3L1-rep2-cp190-100x_Position010_9_cmle.ics	26	1	0	1	1	1	0	6.9312	1.0	0.30569671490464817	1.3409764578552636	0.0	0.9796110820606895	10432.0	180.72691637266766	55395.0	127.72561756919818
1208	Feb25-FISH2-3L1-rep2-cp190-100x_Position010_9_cmle.ics	27	1	0	1	1	1	2	9.313799999999999	1.0	0.29902096293087016	1.1090432007521211	0.0	0.9489885071514852	29990.0	498.88128008943016	267048.0	615.739159141064
1209	Feb25-FISH2-3L1-rep2-cp190-100x_Position010_9_cmle.ics	28	1	0	1	1	1	1	9.313799999999999	1.0	0.30571094440377866	1.3454727670500854	0.0	0.9751679411193672	17890.0	312.12439738517065	124407.0	286.8482878406217
1210	Feb25-FISH2-3L1-rep2-cp190-100x_Position010_9_cmle.ics	29	1	0	1	1	1	1	8.2308	1.0	0.2921914008967071	1.2150104771725003	0.0	0.9644630881519068	16212.0	277.52719764830346	104921.0	241.918937105837
1211	Feb25-FISH2-3L1-rep2-cp190-100x_Position010_9_cmle.ics	30	1	0	1	1	0	1	6.9312	0.0	0.2943140069803824	1.3854538889898669	0.0	0.9644231721012094	10710.0	185.3714269559503	56541.0	130.36797803014773
1212	Feb25-FISH2-3L1-rep2-cp190-100x_Position010_9_cmle.ics	31	1	0	1	1	1	0	7.5809999999999995	1.0	0.28763848969227523	1.391607104292153	0.0	0.9964945728180249	11562.0	201.41580057834096	62697.0	144.56201904027472
1213	Feb25-FISH2-3L1-rep2-cp190-100x_Position010_9_cmle.ics	32	1	0	1	1	1	1	9.313799999999999	1.0	0.3019434285622039	1.2812608949658608	0.0	0.9631597593368422	18876.0	325.3588618931509	133999.0	308.9647987842763
1214	Feb25-FISH2-3L1-rep2-cp190-100x_Position010_9_cmle.ics	33	1	0	1	1	1	1	8.664	1.0	0.29219554034498546	1.1365516070899115	0.0	0.9660161571271172	18172.0	310.2814238681046	124513.0	287.0926946546362
1215	Feb25-FISH2-3L1-rep2-cp190-100x_Position010_9_cmle.ics	34	1	0	1	1	1	1	9.313799999999999	1.0	0.30697013253567573	1.3215144642977317	0.0	0.9693565420591831	20468.0	353.5871616382072	152558.0	351.75674275876406
1216	Feb25-FISH2-3L1-rep2-cp190-100x_Position010_9_cmle.ics	35	1	0	1	1	1	1	8.4474	1.0	0.2862966356134269	1.1572318019457357	0.0	0.9567902307589005	16644.0	285.0749342253643	108036.0	249.10126942333952
1217	Feb25-FISH2-3L1-rep2-cp190-100x_Position010_9_cmle.ics	36	1	0	1	1	1	2	9.313799999999999	1.0	0.3059808147780837	1.4015233683208712	0.0	0.9703413790409868	18072.0	315.2086594177503	126366.0	291.3652024505695
1218	Feb25-FISH2-3L1-rep2-cp190-100x_Position010_9_cmle.ics	37	1	0	1	1	1	1	8.8806	1.0	0.27863228796093176	1.091061072242773	0.0	0.9643899294141133	20376.0	345.6096447336771	144367.0	332.8705520644902
1219	Feb25-FISH2-3L1-rep2-cp190-100x_Position010_9_cmle.ics	38	1	0	1	2	1	1	8.014199999999999	1.0	0.2890658009484221	1.1060709737115018	0.0	0.9710233493087206	17358.0	294.1968636160758	115617.0	266.5809680746996
1220	Feb25-FISH2-3L1-rep2-cp190-100x_Position010_9_cmle.ics	39	1	0	1	0	1	1	6.7146	1.0	0.29148383194377225	1.1294097371039267	0.0	0.9788358894374124	11416.0	193.96349596642779	61923.0	142.77738815303653
1221	Feb25-FISH2-3L1-rep2-cp190-100x_Position010_9_cmle.ics	40	1	0	1	1	1	1	8.2308	1.0	0.28029826380207296	1.0855557852616295	0.0	0.9775048369589342	17404.0	297.5887882229172	114303.0	263.55124587078365
1222	Feb25-FISH2-3L1-rep2-cp190-100x_Position010_9_cmle.ics	41	1	0	1	1	1	1	8.2308	1.0	0.2986377100566713	1.2163099741219565	0.0	0.9728952123228856	16312.0	280.53434145556423	107055.0	246.83935353137488
1223	Feb25-FISH2-3L1-rep2-cp190-100x_Position010_9_cmle.ics	42	1	0	1	1	1	1	9.313799999999999	1.0	0.30058465679409346	1.337484137280464	0.0	0.9724150089231759	18976.0	331.9938192706968	134761.0	310.7217609755884
1224	Feb25-FISH2-3L1-rep2-cp190-100x_Position010_9_cmle.ics	43	1	0	1	1	1	1	9.313799999999999	1.0	0.29336868545673817	1.1500908842082833	0.0	0.9455158899209599	27722.0	465.11867789428595	235081.0	542.0320589183984
1225	Feb25-FISH2-3L1-rep2-cp190-100x_Position010_9_cmle.ics	44	1	0	1	0	0	0	6.9312	0.0	0.29322143628105973	1.479798478467878	0.0	0.9969485597570388	8578.0	150.45857322830673	40453.0	93.27347969179121
1226	Feb25-FISH2-3L1-rep2-cp190-100x_Position010_9_cmle.ics	45	1	0	1	1	1	0	8.4474	1.0	0.2983143170415673	1.6013891443492319	0.0	0.9940421031727289	10932.0	194.28810473206636	58703.0	135.35295474618
1227	Feb25-FISH2-3L1-rep2-cp190-100x_Position010_9_cmle.ics	46	1	0	1	1	1	1	8.4474	1.0	0.3008665150041954	1.1189166783373143	0.0	0.9705400158545469	18308.0	311.33126572659836	127768.0	294.5978284246107
1228	Feb25-FISH2-3L1-rep2-cp190-100x_Position010_9_cmle.ics	47	1	0	1	1	1	1	8.8806	1.0	0.31052602544097274	1.2435195156706942	0.0	0.9624859161533258	18724.0	321.1194216296727	134252.0	309.54814712338646
1229	Feb25-FISH2-3L1-rep2-cp190-100x_Position010_9_cmle.ics	48	1	0	1	1	1	0	7.147799999999999	1.0	0.308276775985119	1.3453700014097774	0.0	0.9787616347139733	11738.0	202.8680404494017	66395.0	153.08858883485718
1230	Feb25-FISH2-3L1-rep2-cp190-100x_Position010_9_cmle.ics	49	1	0	1	1	1	1	9.313799999999999	1.0	0.29829961176599634	1.2763991966261992	0.0	0.9801881201739405	19066.0	332.41355588553915	135204.0	311.7431970001963
1231	Feb25-FISH2-3L1-rep2-cp190-100x_Position010_9_cmle.ics	50	1	0	1	1	1	1	7.5809999999999995	1.0	0.2885607107545508	1.4162843453438583	0.0	0.9969275260030281	10754.0	187.08028873203725	56331.0	129.8837758514397
1232	Feb25-FISH2-3L1-rep2-cp190-100x_Position010_9_cmle.ics	51	1	0	1	1	1	1	8.8806	1.0	0.3055560316892401	1.3464577779914482	0.0	0.9626576478987016	17086.0	295.65477772283276	116086.0	267.6623529404809
1233	Feb25-FISH2-3L1-rep2-cp190-100x_Position010_9_cmle.ics	52	1	0	1	1	1	1	8.2308	1.0	0.3068133075484859	1.3604507355709603	0.0	0.9843065206473325	13422.0	235.65669076825694	80991.0	186.74294597972616
1234	Feb25-FISH2-3L1-rep2-cp190-100x_Position010_9_cmle.ics	54	1	0	1	1	2	1	9.313799999999999	2.0	0.29435858317308106	1.1281406307832385	0.0	0.9525728273267188	25240.0	424.5608152244111	204572.0	471.6867052507628
1235	Feb25-FISH2-3L1-rep2-cp190-100x_Position010_9_cmle.ics	55	1	0	1	1	1	1	7.797599999999999	1.0	0.29151741569359363	1.1434864056645129	0.0	0.9696206080756642	16542.0	280.5251590804084	108016.0	249.05515493012928
1236	Feb25-FISH2-3L1-rep2-cp190-100x_Position010_9_cmle.ics	56	1	0	1	1	1	0	8.8806	1.0	0.2700822531240575	1.1032548616379332	0.0	0.9660825264366013	19028.0	327.04713003302174	128266.0	295.74607930554697
1237	Feb25-FISH2-3L1-rep2-cp190-100x_Position010_9_cmle.ics	57	1	0	1	1	1	1	8.8806	1.0	0.2890930909171522	1.251178419010835	0.0	0.9673818621381244	17586.0	301.9603389417123	117908.0	271.86338327193823
1238	Feb25-FISH2-3L1-rep2-cp190-100x_Position010_9_cmle.ics	58	1	0	1	1	0	0	7.3644	0.0	0.30169451482431836	1.4603878072581267	0.0	0.993866064000594	10272.0	180.28758676442357	53770.0	123.9788149958622
1239	Feb25-FISH2-3L1-rep2-cp190-100x_Position010_9_cmle.ics	59	1	0	1	1	1	1	9.313799999999999	1.0	0.3015643519733404	1.2730792318715602	0.0	0.9645805064581949	19348.0	332.794081008307	138969.0	320.4242503470332
1240	Feb25-FISH2-3L1-rep2-cp190-100x_Position010_9_cmle.ics	60	1	0	1	1	1	1	7.797599999999999	1.0	0.27775025398470854	1.082733116144433	0.0	0.9572039223455808	17152.0	286.52714859119186	111320.0	256.67326920846904
1241	Feb25-FISH2-3L1-rep2-cp190-100x_Position010_9_cmle.ics	61	1	0	1	1	1	1	8.014199999999999	1.0	0.30683710088094174	1.2284375941498564	0.0	0.9707328099269847	15202.0	261.0179740830954	97629.0	225.10559288136562
1242	Feb25-FISH2-3L1-rep2-cp190-100x_Position010_9_cmle.ics	62	1	0	1	1	1	1	7.147799999999999	1.0	0.30127886841140866	1.2612029360156418	0.0	0.9848519462355707	10700.0	185.68627061972532	57126.0	131.7168269565487
1243	Feb25-FISH2-3L1-rep2-cp190-100x_Position010_9_cmle.ics	63	1	0	1	1	1	1	8.4474	1.0	0.3007923321575669	1.2628049716343264	0.0	0.9641363592366271	16560.0	285.04674158350514	109900.0	253.3991401905385
1244	Feb25-FISH2-3L1-rep2-cp190-100x_Position010_9_cmle.ics	64	1	0	1	1	1	1	7.797599999999999	1.0	0.307840159728258	1.336698527896088	0.0	0.9736631573810114	13504.0	233.8847943351746	81871.0	188.77198368097882
1245	Feb25-FISH2-3L1-rep2-cp190-100x_Position010_9_cmle.ics	65	1	0	1	1	1	1	7.3644	1.0	0.3002284245165618	1.1856463460308468	0.0	0.9716337492235183	13718.0	234.07977463690227	82782.0	190.87249884670751
1246	Feb25-FISH2-3L1-rep2-cp190-100x_Position010_9_cmle.ics	66	1	0	1	0	0	0	6.2814	0.0	0.27148313496322735	1.2223533212322466	0.0	0.9934545586696799	8768.0	150.58531356391293	40225.0	92.74777446919391
1247	Feb25-FISH2-3L1-rep2-cp190-100x_Position010_9_cmle.ics	67	1	0	1	1	1	1	8.2308	1.0	0.28812110409318603	1.0926069238664877	0.0	0.9684535589405626	18074.0	305.28271882362867	122643.0	282.78098953947415
1248	Feb25-FISH2-3L1-rep2-cp190-100x_Position010_9_cmle.ics	68	1	0	1	1	1	1	9.313799999999999	1.0	0.30797958982581297	1.3227858648215665	0.0	0.9711357215305642	19734.0	343.10547342359587	144663.0	333.55304656400244
1249	Feb25-FISH2-3L1-rep2-cp190-100x_Position010_9_cmle.ics	69	1	0	1	1	1	1	9.313799999999999	1.0	0.30562911897758044	1.3060074978010379	0.0	0.9616657176018935	17910.0	311.82238354137576	124599.0	287.29098697544043
1250	Feb25-FISH2-3L1-rep2-cp190-100x_Position010_9_cmle.ics	70	1	0	1	1	1	1	8.2308	1.0	0.2933855139974366	1.1454858210839258	0.0	0.9731541976798338	18822.0	317.7390475892841	131520.0	303.248907350861
1251	Feb25-FISH2-3L1-rep2-cp190-100x_Position010_9_cmle.ics	71	1	0	1	1	1	1	8.2308	1.0	0.2948123027005097	1.2066650518150572	0.0	0.9655895351505609	15082.0	261.6363894549482	94566.0	218.04315824620983
1252	Feb25-FISH2-3L1-rep2-cp190-100x_Position010_9_cmle.ics	72	1	0	1	1	1	1	9.313799999999999	1.0	0.29743949316832213	1.219359036397963	0.0	0.9653888926444563	20150.0	345.80183892802137	146685.0	338.2152218275627
1253	Feb25-FISH2-3L1-rep2-cp190-100x_Position010_9_cmle.ics	73	1	0	1	1	1	1	7.5809999999999995	1.0	0.2869024133738053	1.216903332209717	0.0	0.9477574578859925	15004.0	253.33979871512932	92566.0	213.43170892518094
1254	Feb25-FISH2-3L1-rep2-cp190-100x_Position010_9_cmle.ics	74	1	0	1	1	1	1	7.147799999999999	1.0	0.29647354321348396	1.2062834827050637	0.0	0.9869930484418822	12362.0	211.5702332252934	70372.0	162.25845580972313
1255	Feb25-FISH2-3L1-rep2-cp190-100x_Position010_9_cmle.ics	75	1	0	1	1	1	1	9.313799999999999	1.0	0.2946922208119861	1.232859753370244	0.0	0.970743798843844	19932.0	344.1365581208948	143643.0	331.20120741027773
1256	Feb25-FISH2-3L1-rep2-cp190-100x_Position010_9_cmle.ics	76	1	0	1	2	1	2	9.313799999999999	1.0	0.29745505829198376	1.1935853227447435	0.0	0.9441463497895316	24544.0	416.82416499217766	197198.0	454.6842916041293
1257	Feb25-FISH2-3L1-rep2-cp190-100x_Position010_9_cmle.ics	77	1	0	1	1	0	1	7.797599999999999	0.0	0.29328886572530527	1.263057185201626	0.0	0.9825913116049648	13780.0	237.501589055249	82375.0	189.93406890987814
1258	Feb25-FISH2-3L1-rep2-cp190-100x_Position010_9_cmle.ics	78	1	0	1	0	0	0	6.2814	0.0	0.27205333891097033	1.289439311982892	0.0	0.9978520161080552	8178.0	140.9343596251523	36272.0	83.63324488618028
1259	Feb25-FISH2-3L1-rep2-cp190-100x_Position010_9_cmle.ics	79	1	0	1	1	1	1	8.2308	1.0	0.29259786764077805	1.1717294065764292	0.0	0.9703217182818304	18400.0	311.65526626029936	126951.0	292.7140513769705
1260	Feb25-FISH2-3L1-rep2-cp190-100x_Position010_9_cmle.ics	80	1	0	1	1	1	1	6.9312	1.0	0.2789560386261861	1.0681889074072946	0.0	0.9769466274199159	13956.0	234.41321065127144	81881.0	188.795040927584
1261	Feb25-FISH2-3L1-rep2-cp190-100x_Position010_9_cmle.ics	81	1	0	1	1	1	1	9.313799999999999	1.0	0.2916862213520673	1.2167258753120933	0.0	0.9635891361498126	19074.0	328.63685047913236	133781.0	308.46215080828415
1262	Feb25-FISH2-3L1-rep2-cp190-100x_Position010_9_cmle.ics	82	1	0	1	1	1	0	7.797599999999999	1.0	0.29139277459206037	1.3052182293855537	0.0	0.9927206055263493	11594.0	204.00334707614482	63367.0	146.1068545628194
1263	Feb25-FISH2-3L1-rep2-cp190-100x_Position010_9_cmle.ics	83	1	0	1	1	1	1	9.313799999999999	1.0	0.2966162433778946	1.263260793101703	0.0	0.9726364707736534	20700.0	354.51207413089094	152520.0	351.6691252216645
1264	Feb25-FISH2-3L1-rep2-cp190-100x_Position010_9_cmle.ics	84	1	0	1	1	1	1	7.5809999999999995	1.0	0.29756477932154624	1.1759754553806196	0.0	0.9702412962916155	15314.0	260.87612403113036	97207.0	224.13257707462853
1265	Feb25-FISH2-3L1-rep2-cp190-100x_Position010_9_cmle.ics	85	1	0	1	1	1	1	7.3644	1.0	0.2824455554816148	1.057370664418138	0.0	0.9597493981200445	15802.0	266.60924454360315	99268.0	228.88467559994882
1266	Feb25-FISH2-3L1-rep2-cp190-100x_Position010_9_cmle.ics	86	1	0	1	0	0	0	6.497999999999999	0.0	0.29176176876284193	1.2611047319960753	0.0	0.9913379139009105	9338.0	161.49789654891623	45832.0	105.67597264069845
1267	Feb25-FISH2-3L1-rep2-cp190-100x_Position010_9_cmle.ics	87	1	0	1	1	1	1	9.097199999999999	1.0	0.30540800260303697	1.2527211340018929	0.0	0.961762960035097	17940.0	309.98845309410314	124867.0	287.90892118445834
1268	Feb25-FISH2-3L1-rep2-cp190-100x_Position010_9_cmle.ics	88	1	0	1	1	1	1	8.014199999999999	1.0	0.30371282386011433	1.2036121047459731	0.0	0.9613801406303204	16622.0	281.587412842782	111053.0	256.05764072411165
1269	Feb25-FISH2-3L1-rep2-cp190-100x_Position010_9_cmle.ics	90	1	0	1	1	1	1	6.9312	1.0	0.2985961515547017	1.1566069416912719	0.0	0.9830489476904403	10844.0	187.28937810730878	58023.0	133.78506197703018
1270	Feb25-FISH2-3L1-rep2-cp190-100x_Position010_9_cmle.ics	91	1	0	1	2	1	1	9.313799999999999	1.0	0.29516491760678243	1.206539143340215	0.0	0.9678826491714183	19686.0	338.7326434512349	141105.0	325.349278221892
1271	Feb25-FISH2-3L1-rep2-cp190-100x_Position010_9_cmle.ics	92	1	0	1	1	1	1	9.313799999999999	1.0	0.2890680713669992	1.2914705897865084	0.0	0.9677878091159469	19022.0	330.1195628884302	132635.0	305.8197903473346
1272	Feb25-FISH2-3L1-rep2-cp190-100x_Position010_9_cmle.ics	93	1	0	1	1	1	1	7.5809999999999995	1.0	0.28519695664790234	1.115360133990896	0.0	0.9641275784883493	16570.0	279.5125274283333	107110.0	246.9661683877032
1273	Feb25-FISH2-3L1-rep2-cp190-100x_Position010_9_cmle.ics	95	1	0	1	1	1	1	9.313799999999999	1.0	0.26762209036376167	1.0711933834384137	0.0	0.9320359031002624	26398.0	447.6776393575623	208637.0	481.0594759957541
1274	Feb25-FISH2-3L1-rep2-cp190-100x_Position010_9_cmle.ics	96	1	0	1	1	1	1	9.313799999999999	1.0	0.3348443621550514	1.5335760442145472	0.0	0.9603341493606237	17566.0	310.45418987964115	126679.0	292.0868942693105
1275	Feb25-FISH2-3L1-rep2-cp190-100x_Position010_9_cmle.ics	97	1	0	1	0	0	0	6.0648	0.0	0.28254704463638397	1.2982165338975755	0.0	0.9941997173466822	7108.0	124.27794139344248	29953.0	69.06337075638945
1276	Feb25-FISH2-3L1-rep2-cp190-100x_Position010_9_cmle.ics	98	1	0	1	1	1	1	9.097199999999999	1.0	0.28848167714927764	1.2416545982991192	0.0	0.9718430466902096	18824.0	323.70527095782796	130437.0	300.7518075435238
1277	Feb25-FISH2-3L1-rep2-cp190-100x_Position010_9_cmle.ics	99	1	0	1	1	0	0	7.147799999999999	0.0	0.3064237953674108	1.3205564549039546	0.0	0.9749369313267925	10504.0	183.24875590622946	56036.0	129.20358707658795
1278	Feb25-FISH2-3L1-rep2-cp190-100x_Position010_9_cmle.ics	100	1	0	1	1	1	1	8.8806	1.0	0.2958350100746763	1.4183412064581358	0.0	0.9830573450459089	15474.0	270.06901670566236	98447.0	226.99167565366642
1279	Feb25-FISH2-3L1-rep2-cp190-100x_Position010_9_cmle.ics	101	1	0	1	1	1	1	8.2308	1.0	0.2928209553096747	1.1780197460713746	0.0	0.9706436912501211	17496.0	299.34050893587477	117756.0	271.51291312354005
1280	Feb25-FISH2-3L1-rep2-cp190-100x_Position010_9_cmle.ics	102	1	0	1	1	1	1	9.313799999999999	1.0	0.3070011658994997	1.3673709108929775	0.0	0.976423838632776	19398.0	338.7329475672116	140760.0	324.5538032140145
1281	Feb25-FISH2-3L1-rep2-cp190-100x_Position010_9_cmle.ics	104	1	0	1	1	1	1	8.2308	1.0	0.2917029434324733	1.166983701709907	0.0	0.9525488111870812	18638.0	312.0121075234865	129224.0	297.95496353031984
1282	Feb25-FISH2-3L1-rep2-cp190-100x_Position010_9_cmle.ics	105	1	0	1	1	1	1	7.3644	1.0	0.2983778392188852	1.1703332512350448	0.0	0.9725204758104232	13766.0	235.2928960158016	82960.0	191.2829178362791
1283	Feb25-FISH2-3L1-rep2-cp190-100x_Position010_9_cmle.ics	106	1	0	1	1	1	1	8.4474	1.0	0.30685145192977936	1.1914969452169213	0.0	0.9750802394797173	17908.0	304.1943875051695	124827.0	287.81669219803774
1284	Feb25-FISH2-3L1-rep2-cp190-100x_Position010_9_cmle.ics	107	1	0	1	1	1	1	7.5809999999999995	1.0	0.30094285436644147	1.2224229456389744	0.0	0.9755758900424473	13332.0	229.33883144564157	79407.0	183.09067811747124
1285	Feb25-FISH2-3L1-rep2-cp190-100x_Position010_9_cmle.ics	108	1	0	1	1	1	1	7.3644	1.0	0.2978880625029828	1.1062719196002322	0.0	0.9657492879415038	15136.0	255.82159092442592	95569.0	220.35580008070585
1286	Feb25-FISH2-3L1-rep2-cp190-100x_Position010_9_cmle.ics	109	1	0	1	1	1	1	8.014199999999999	1.0	0.27853005940955045	1.026722384590734	0.0	0.9779406153664074	18616.0	312.3396417019123	126049.0	290.6342877331864
1287	Feb25-FISH2-3L1-rep2-cp190-100x_Position010_9_cmle.ics	111	1	0	1	1	1	1	8.664	1.0	0.3014877607789662	1.1913692383642924	0.0	0.9557569442843608	18462.0	317.1367425765978	129517.0	298.63054085585054
1288	Feb25-FISH2-3L1-rep2-cp190-100x_Position010_9_cmle.ics	112	1	0	1	1	1	1	7.3644	1.0	0.28458768174745064	1.0104205167317828	0.0	0.9775452666338402	14128.0	240.22305697818598	84237.0	194.22732822775603
1289	Feb25-FISH2-3L1-rep2-cp190-100x_Position010_9_cmle.ics	113	1	0	1	1	1	1	9.313799999999999	1.0	0.3138481521284173	1.3437176521499812	0.0	0.9652268371769541	20366.0	353.81205725668525	153106.0	353.020279872726
1290	Feb25-FISH2-3L1-rep2-cp190-100x_Position010_9_cmle.ics	114	1	0	1	1	1	1	7.3644	1.0	0.2886254380473462	1.1849027424024545	0.0	0.9791310755408857	13430.0	230.10118645000202	78624.0	181.28529570828846
1291	Feb25-FISH2-3L1-rep2-cp190-100x_Position010_9_cmle.ics	115	1	0	1	1	1	1	8.4474	1.0	0.29347107225460534	1.1730672220914427	0.0	0.9677370158362516	17828.0	304.3726119313319	121258.0	279.5875608846617
1292	Feb25-FISH2-3L1-rep2-cp190-100x_Position010_9_cmle.ics	116	1	0	1	1	1	0	7.3644	1.0	0.291512181632418	1.1263502761159896	0.0	0.9833987619559958	13910.0	237.08324549410793	83290.0	192.0438069742489
1293	Feb25-FISH2-3L1-rep2-cp190-100x_Position010_9_cmle.ics	117	1	0	1	1	1	1	8.8806	1.0	0.300776894657927	1.295564374333076	0.0	0.9623142878726723	16564.0	288.03838326353053	109937.0	253.4844520029775
1294	Feb25-FISH2-3L1-rep2-cp190-100x_Position010_9_cmle.ics	118	1	0	1	1	1	1	8.664	1.0	0.2948991707556444	1.2663361626031564	0.0	0.9761316459584147	17510.0	300.56618152403456	118315.0	272.8018132087676
1295	Feb25-FISH2-3L1-rep2-cp190-100x_Position010_9_cmle.ics	119	1	0	1	1	1	1	8.4474	1.0	0.2882422984727826	1.1404199291471695	0.0	0.956422224316306	18064.0	306.74441968057556	122567.0	282.605754465275
1296	Feb25-FISH2-3L1-rep2-cp190-100x_Position010_9_cmle.ics	120	1	0	1	1	1	1	9.313799999999999	1.0	0.30234786643775635	1.2676428526557664	0.0	0.9802074110043831	21388.0	371.12777401674435	161727.0	372.89793217102107
1297	Feb25-FISH2-3L1-rep2-cp190-100x_Position010_9_cmle.ics	121	1	0	1	1	1	1	7.797599999999999	1.0	0.2914057057310848	1.1248599065103255	0.0	0.9701531128455334	15872.0	270.3502721026261	101501.0	234.0333587668776
1298	Feb25-FISH2-3L1-rep2-cp190-100x_Position010_9_cmle.ics	122	1	0	1	2	1	2	9.313799999999999	1.0	0.2581077921385775	1.0770730806449158	0.0	0.9286103373712631	26738.0	452.9353344983456	208866.0	481.5874869430119
1299	Feb25-FISH2-3L1-rep2-cp190-100x_Position010_9_cmle.ics	123	1	0	1	0	1	1	6.7146	1.0	0.28201389242572644	1.3012145251272875	0.0	0.9911026130488274	10166.0	176.186741518966	51184.0	118.01621102377182
1300	Feb25-FISH2-3L1-rep2-cp190-100x_Position010_9_cmle.ics	124	1	0	1	0	1	1	7.797599999999999	1.0	0.2932163727607291	1.2995938082095335	0.0	0.9914823141716811	10896.0	192.10267763608988	57912.0	133.52912653971308
1301	Feb25-FISH2-3L1-rep2-cp190-100x_Position010_9_cmle.ics	125	1	0	1	1	1	1	8.664	1.0	0.2912075167045403	1.225823123597724	0.0	0.9716789876482455	17494.0	300.4426707171494	117411.0	270.71743811566256
1302	Feb25-FISH2-3L1-rep2-cp190-100x_Position010_9_cmle.ics	126	1	0	1	0	0	0	6.7146	0.0	0.29383608368568565	1.3275049828480923	0.0	0.9907328659003539	9394.0	163.33449930342647	46409.0	107.00637576981529
1303	Feb25-FISH2-3L1-rep2-cp190-100x_Position010_9_cmle.ics	127	1	0	1	1	1	1	8.664	1.0	0.2898854235395017	1.1959987653237896	0.0	0.9742477893252671	19038.0	323.7598197665109	132990.0	306.63832260181726
1304	Feb25-FISH2-3L1-rep2-cp190-100x_Position010_9_cmle.ics	129	1	0	1	1	1	1	8.2308	1.0	0.28148126319964545	1.1660772972679168	0.0	0.9658022577717571	17510.0	297.3830676817285	115592.0	266.5233249581868
1305	Feb25-FISH2-3L1-rep2-cp190-100x_Position010_9_cmle.ics	130	1	0	1	1	1	1	9.313799999999999	1.0	0.3141824063837249	1.339751297022665	0.0	0.9615310138564406	19258.0	334.41060104258986	140858.0	324.77976423074495
1306	Feb25-FISH2-3L1-rep2-cp190-100x_Position010_9_cmle.ics	131	1	0	1	1	0	0	6.7146	0.0	0.29186503999363117	1.1130830877833164	0.0	0.9895551555005894	12010.0	203.44638299176316	66862.0	154.16536225131742
1307	Feb25-FISH2-3L1-rep2-cp190-100x_Position010_9_cmle.ics	132	1	0	1	1	1	1	9.313799999999999	1.0	0.2870907252887745	1.242402875253676	0.0	0.9570955134723742	20562.0	353.5579683535247	148553.0	342.5223154934037
1308	Feb25-FISH2-3L1-rep2-cp190-100x_Position010_9_cmle.ics	133	1	0	1	1	1	1	8.2308	1.0	0.2924648026317698	1.1656008604619987	0.0	0.9707099085163012	16730.0	284.2116123255184	110041.0	253.724247367671
1309	Feb25-FISH2-3L1-rep2-cp190-100x_Position010_9_cmle.ics	135	1	0	1	1	1	1	8.8806	1.0	0.296603981767287	1.169939768580524	0.0	0.9612764191352084	18858.0	321.58624735292597	132619.0	305.78289875276636
1310	Feb25-FISH2-3L1-rep2-cp190-100x_Position010_9_cmle.ics	136	1	0	1	1	1	2	9.313799999999999	1.0	0.2722025651144721	1.1394856691830848	0.0	0.9703586837933389	20854.0	359.357935778455	147742.0	340.65237279372644
1311	Feb25-FISH2-3L1-rep2-cp190-100x_Position010_9_cmle.ics	137	1	0	1	1	1	1	7.5809999999999995	1.0	0.2973874353811377	1.0601952700715263	0.0	0.9629369127568098	17024.0	285.0943624081732	113901.0	262.62434455725685
1312	Feb25-FISH2-3L1-rep2-cp190-100x_Position010_9_cmle.ics	138	1	0	1	0	0	0	6.2814	0.0	0.25855780947731316	1.1558423601644852	0.0	0.9935374255863615	7702.0	133.69061267226033	32319.0	74.51871530316664
1313	Feb25-FISH2-3L1-rep2-cp190-100x_Position010_9_cmle.ics	139	1	0	1	1	1	1	8.4474	1.0	0.30467965652851076	1.314058764359056	0.0	0.9791920570629075	15190.0	263.043515997986	97170.0	224.04726526218948
1314	Feb25-FISH2-3L1-rep2-cp190-100x_Position010_9_cmle.ics	140	1	0	1	0	1	0	7.797599999999999	1.0	0.303167391704809	1.251022050896984	0.0	0.9701164599202575	14118.0	242.1294575631092	86851.0	200.25449249034082
1315	Feb25-FISH2-3L1-rep2-cp190-100x_Position010_9_cmle.ics	141	1	0	1	2	2	1	9.313799999999999	2.0	0.3329043086227026	1.16961672165928	0.0	0.9498508333928183	27310.0	461.6691142554219	244859.0	564.5774346489087
1316	Feb25-FISH2-3L1-rep2-cp190-100x_Position010_9_cmle.ics	142	1	0	1	0	0	0	6.2814	0.0	0.2968030589436889	1.2395560577121798	0.0	0.9877713885396916	9316.0	159.6721478339957	46063.0	106.2085950372773
1317	Feb25-FISH2-3L1-rep2-cp190-100x_Position010_9_cmle.ics	143	1	0	1	0	0	0	6.2814	0.0	0.27887321798282916	1.246317240605245	0.0	0.9899514021820494	8828.0	151.5750971886287	41188.0	94.96818731726933
1318	Feb25-FISH2-3L1-rep2-cp190-100x_Position010_9_cmle.ics	144	1	0	1	0	1	0	7.3644	1.0	0.3048682605448789	1.404424819307715	0.0	0.9878074696361326	10728.0	186.87373235864487	57691.0	133.01956138973938
1319	Feb25-FISH2-3L1-rep2-cp190-100x_Position010_9_cmle.ics	145	1	0	1	1	1	1	8.8806	1.0	0.3079852846747808	1.2263466680469979	0.0	0.9614102061417154	17138.0	295.83383798121054	117079.0	269.9519375283718
1320	Feb25-FISH2-3L1-rep2-cp190-100x_Position010_9_cmle.ics	146	1	0	1	1	1	1	9.313799999999999	1.0	0.287261226384011	1.216583794251341	0.0	0.9673814663604592	19202.0	331.63778833446634	134101.0	309.1999826996488
1321	Feb25-FISH2-3L1-rep2-cp190-100x_Position010_9_cmle.ics	147	1	0	1	0	0	0	7.5809999999999995	0.0	0.2938694933734753	1.376344285063791	0.0	0.9971199347482925	9470.0	166.99896585862743	46976.0	108.31372165232699
1322	Feb25-FISH2-3L1-rep2-cp190-100x_Position010_9_cmle.ics	148	1	0	1	0	0	0	6.7146	0.0	0.303687974546839	1.3868344869612135	0.0	0.9885268572874675	9156.0	160.02859668632672	45399.0	104.6775938626957
1323	Feb25-FISH2-3L1-rep2-cp190-100x_Position010_9_cmle.ics	149	1	0	1	1	1	1	9.313799999999999	1.0	0.28678736176061226	1.1916573375184896	0.0	0.9572410370900958	22258.0	381.30179965709357	167218.0	385.5586662819059
1324	Feb25-FISH2-3L1-rep2-cp190-100x_Position010_9_cmle.ics	150	1	0	1	1	1	1	6.7146	1.0	0.28513193519763874	1.0591428466036652	0.0	0.975744697721756	13764.0	229.56072513567364	81080.0	186.94815547451194
1325	Feb25-FISH2-3L1-rep2-cp190-100x_Position010_9_cmle.ics	152	1	0	1	1	1	1	9.097199999999999	1.0	0.29223917857497744	1.2433844411797483	0.0	0.9566914144337845	18364.0	318.0829707375966	126501.0	291.67647527973895
1326	Feb25-FISH2-3L1-rep2-cp190-100x_Position010_9_cmle.ics	153	1	0	1	1	1	1	8.8806	1.0	0.29982604329706714	1.3636600101702478	0.0	0.9731030742368793	16282.0	283.6087500913624	106972.0	246.64797838455215
1327	Feb25-FISH2-3L1-rep2-cp190-100x_Position010_9_cmle.ics	154	1	0	1	1	2	1	9.313799999999999	2.0	0.29895939988437875	1.0973979343503504	0.0	0.9448427408323813	28786.0	482.2495463601085	251103.0	578.974379429161
1328	Feb25-FISH2-3L1-rep2-cp190-100x_Position010_9_cmle.ics	155	1	0	1	1	1	1	8.4474	1.0	0.293425104624873	1.1566848682499697	0.0	0.9670484217550308	17134.0	293.47413801987204	114238.0	263.4013737678502
1329	Feb25-FISH2-3L1-rep2-cp190-100x_Position010_9_cmle.ics	157	1	0	1	1	1	1	6.9312	1.0	0.29359429726927033	1.2880810655244066	0.0	0.9821769727624889	10624.0	183.37930849726817	55793.0	128.64329598408295
1330	Feb25-FISH2-3L1-rep2-cp190-100x_Position011_10_cmle.ics	2	1	0	1	1	1	1	9.747	1.0	0.29533795364479637	1.405682681919371	0.0	0.9884959080620406	18828.0	329.2480847614843	132020.0	304.4017696811182
1331	Feb25-FISH2-3L1-rep2-cp190-100x_Position011_10_cmle.ics	3	1	0	1	1	2	3	9.747	2.0	0.306547704232726	1.2292922742801378	0.0	0.9685197971930998	24568.0	420.54362377741467	200483.0	462.25859711391934
1332	Feb25-FISH2-3L1-rep2-cp190-100x_Position011_10_cmle.ics	4	1	0	1	1	1	1	9.747	1.0	0.30267091310162647	1.4210330570440017	0.0	0.9821597039452465	18082.0	317.30455638454447	125785.0	290.02557642281056
1333	Feb25-FISH2-3L1-rep2-cp190-100x_Position011_10_cmle.ics	5	1	0	1	1	1	1	9.747	1.0	0.28693945475574917	1.3811361070806534	0.0	0.9860036856097344	17120.0	302.2659119354533	112830.0	260.1549134458458
1334	Feb25-FISH2-3L1-rep2-cp190-100x_Position011_10_cmle.ics	6	1	0	1	1	1	1	9.747	1.0	0.2964765645346459	1.3617370941449458	0.0	0.9899456291127786	19202.0	336.64651158633694	136235.0	314.1203991251867
1335	Feb25-FISH2-3L1-rep2-cp190-100x_Position011_10_cmle.ics	7	1	0	1	1	1	1	9.747	1.0	0.29794040813560585	1.3656794655582896	0.0	0.9783327709998392	18090.0	316.8982068111761	124881.0	287.94120132970556
1336	Feb25-FISH2-3L1-rep2-cp190-100x_Position011_10_cmle.ics	8	1	0	1	1	1	1	9.097199999999999	1.0	0.2884466283933205	1.441266521244244	0.0	0.969812664585535	15864.0	276.74836537912256	100908.0	232.66606404319248
1337	Feb25-FISH2-3L1-rep2-cp190-100x_Position011_10_cmle.ics	9	1	0	1	2	1	1	9.747	1.0	0.3115609506502531	1.5006319949881077	0.0	0.9879260147653898	17394.0	306.91465269027054	120405.0	277.6207777492428
1338	Feb25-FISH2-3L1-rep2-cp190-100x_Position011_10_cmle.ics	10	1	0	1	3	3	3	9.747	3.0	0.25532827966401583	1.1241261162271148	0.0	0.9072169986390968	39946.0	651.4635622945821	379344.0	874.662815618195
1339	Feb25-FISH2-3L1-rep2-cp190-100x_Position011_10_cmle.ics	11	1	0	1	0	1	1	7.5809999999999995	1.0	0.2758855373208118	1.2349213116893645	0.0	0.9953121946995139	11338.0	194.9353837673958	59627.0	137.48344433249534
1340	Feb25-FISH2-3L1-rep2-cp190-100x_Position011_10_cmle.ics	12	1	0	1	1	1	1	9.747	1.0	0.2792344269559319	1.0219168071775573	0.0	0.9630899247247712	30498.0	516.7873843900921	264646.0	610.2008085065082
1341	Feb25-FISH2-3L1-rep2-cp190-100x_Position011_10_cmle.ics	13	1	0	1	1	1	1	9.747	1.0	0.32205571334210914	1.1010910092936201	0.0	0.9536901436800732	28518.0	485.22457146997436	256991.0	592.55048623027
1342	Feb25-FISH2-3L1-rep2-cp190-100x_Position011_10_cmle.ics	14	1	0	1	0	1	1	9.747	1.0	0.30045298284112226	1.3838454383097962	0.0	0.9791276725739245	18288.0	322.77417801845036	127471.0	293.91302820043796
1343	Feb25-FISH2-3L1-rep2-cp190-100x_Position011_10_cmle.ics	15	1	0	1	3	1	1	9.747	1.0	0.31383768556488234	1.0872966431728146	0.0	0.9545542274080039	30170.0	511.7744564719375	276051.0	636.4975982596756
1344	Feb25-FISH2-3L1-rep2-cp190-100x_Position011_10_cmle.ics	16	1	0	1	1	1	1	9.747	1.0	0.30224201751028695	1.3657135433793541	0.0	0.979835726722061	19372.0	338.5497964426659	139384.0	321.38112608114665
1345	Feb25-FISH2-3L1-rep2-cp190-100x_Position011_10_cmle.ics	17	1	0	1	1	1	1	9.747	1.0	0.2585202067432368	1.489296243245208	0.0	0.9816314185058594	20080.0	348.52066004897233	136040.0	313.6707828163863
1346	Feb25-FISH2-3L1-rep2-cp190-100x_Position011_10_cmle.ics	18	1	0	1	0	1	1	7.3644	1.0	0.2824096446882557	1.2457672717416477	0.0	0.9924185382461916	11058.0	191.15898247697913	58107.0	133.97874284851338
1347	Feb25-FISH2-3L1-rep2-cp190-100x_Position011_10_cmle.ics	19	1	0	1	1	1	1	9.747	1.0	0.29362618259116213	1.4626504037130599	0.0	0.9844428411794214	17366.0	304.95481773961467	116606.0	268.86132976394845
1348	Feb25-FISH2-3L1-rep2-cp190-100x_Position011_10_cmle.ics	20	1	0	1	1	1	1	8.8806	1.0	0.2981362853083869	1.3026568900195483	0.0	0.9882804057961948	17572.0	304.69015340761484	119595.0	275.75314077422615
1349	Feb25-FISH2-3L1-rep2-cp190-100x_Position011_10_cmle.ics	21	1	0	1	1	2	1	9.747	2.0	0.3172729145926505	1.4440570543726332	0.0	0.9700394668085348	19762.0	345.8376815859868	147142.0	339.2689379974178
1350	Feb25-FISH2-3L1-rep2-cp190-100x_Position011_10_cmle.ics	22	1	0	1	2	2	1	9.747	2.0	0.2889726290108273	1.0309492478348012	0.0	0.961538637488003	33138.0	548.4948079643109	304924.0	703.0707863827093
1351	Feb25-FISH2-3L1-rep2-cp190-100x_Position011_10_cmle.ics	23	1	0	1	0	0	0	6.497999999999999	0.0	0.2821517135027012	1.2891205207358465	0.0	0.9935972976909079	8310.0	144.60981952531316	37837.0	87.2417039798854
1352	Feb25-FISH2-3L1-rep2-cp190-100x_Position011_10_cmle.ics	24	1	0	1	1	2	1	9.747	2.0	0.30934546252628226	1.1246984427113516	0.0	0.9668552962259752	26936.0	460.40286262677785	231204.0	533.0927644095839
1353	Feb25-FISH2-3L1-rep2-cp190-100x_Position011_10_cmle.ics	25	1	0	1	2	1	1	9.747	1.0	0.32349969341919604	1.2041634976452917	0.0	0.956369254590918	27300.0	468.2565646084445	241243.0	556.2399342764884
1354	Feb25-FISH2-3L1-rep2-cp190-100x_Position011_10_cmle.ics	26	1	0	1	1	1	1	9.747	1.0	0.28034423537537645	1.3597680868338022	0.0	0.9882998151025134	19054.0	330.4602054975751	130948.0	301.9300328450467
1355	Feb25-FISH2-3L1-rep2-cp190-100x_Position011_10_cmle.ics	27	1	0	1	1	1	1	9.747	1.0	0.3026436715119657	1.4966708075475192	0.0	0.9754621502250154	16742.0	294.9653362774949	112060.0	258.3795054572497
1356	Feb25-FISH2-3L1-rep2-cp190-100x_Position011_10_cmle.ics	28	1	0	1	1	1	1	9.747	1.0	0.3011973292004654	1.3690611645850426	0.0	0.9775884160734051	17486.0	305.4364490632544	119326.0	275.13290084054773
1357	Feb25-FISH2-3L1-rep2-cp190-100x_Position011_10_cmle.ics	29	1	0	1	1	1	1	9.313799999999999	1.0	0.2970640236712734	1.3860359252469974	0.0	0.9851399215889193	17188.0	298.6364011955192	115488.0	266.28352959349326
1358	Feb25-FISH2-3L1-rep2-cp190-100x_Position011_10_cmle.ics	30	1	0	1	1	1	1	9.097199999999999	1.0	0.29431773852701865	1.3455178028422112	0.0	0.9907413056195769	16228.0	281.6296007580621	105458.0	243.15711124853328
1359	Feb25-FISH2-3L1-rep2-cp190-100x_Position011_10_cmle.ics	31	1	0	1	2	2	2	9.747	2.0	0.32153268076998526	1.1479350065791563	0.0	0.9643770531135532	29896.0	504.17665436321244	275617.0	635.4969137570122
1360	Feb25-FISH2-3L1-rep2-cp190-100x_Position011_10_cmle.ics	32	1	0	1	1	0	1	9.747	0.0	0.28841314803256674	1.330210020012327	0.0	0.9789755912477314	19414.0	339.81607357656287	136601.0	314.9642943509349
1361	Feb25-FISH2-3L1-rep2-cp190-100x_Position011_10_cmle.ics	33	1	0	1	1	1	1	9.097199999999999	1.0	0.27807323585466936	1.2096203318948764	0.0	0.988791375696309	16450.0	283.0565989052613	104617.0	241.2179968090406
1362	Feb25-FISH2-3L1-rep2-cp190-100x_Position011_10_cmle.ics	35	1	0	1	2	1	2	9.747	1.0	0.3043809443805611	1.157292702571862	0.0	0.9456670495782472	30492.0	515.9277354402891	276224.0	636.8964886259446
1363	Feb25-FISH2-3L1-rep2-cp190-100x_Position011_10_cmle.ics	36	1	0	1	1	1	1	9.747	1.0	0.3003433625978977	1.4270059336463967	0.0	0.9739772336046295	20424.0	357.07426510470015	150416.0	346.8178805359421
1364	Feb25-FISH2-3L1-rep2-cp190-100x_Position011_10_cmle.ics	37	1	0	1	1	1	1	9.747	1.0	0.29481178137558656	1.4603161591604321	0.0	0.9877759292379474	16326.0	287.47089476079265	106504.0	245.56889924343142
1365	Feb25-FISH2-3L1-rep2-cp190-100x_Position011_10_cmle.ics	38	1	0	1	1	1	1	9.747	1.0	0.3013133483040654	1.3817805172311046	0.0	0.9872982403608767	20648.0	360.9332940455314	153144.0	353.10789740982557
1366	Feb25-FISH2-3L1-rep2-cp190-100x_Position011_10_cmle.ics	39	1	0	1	1	1	0	7.5809999999999995	1.0	0.2767543097791758	1.2959491294575127	0.0	0.989587484319532	11080.0	192.42300521973002	57694.0	133.02647856372093
1367	Feb25-FISH2-3L1-rep2-cp190-100x_Position011_10_cmle.ics	40	1	0	1	1	1	1	9.747	1.0	0.27587811227701964	1.4022440689695772	0.0	0.984453225195113	17474.0	306.52578102454777	114083.0	263.04398644547047
1368	Feb25-FISH2-3L1-rep2-cp190-100x_Position011_10_cmle.ics	41	1	0	1	1	1	1	9.313799999999999	1.0	0.29277624829905297	1.3460952360000737	0.0	0.9788336430371066	17554.0	303.632547732881	118333.0	272.84331625265685
1369	Feb25-FISH2-3L1-rep2-cp190-100x_Position011_10_cmle.ics	42	1	0	1	1	1	1	9.747	1.0	0.30484821924871996	1.4097569553748326	0.0	0.9876085901897466	18018.0	316.7402974105022	125567.0	289.5229284468184
1370	Feb25-FISH2-3L1-rep2-cp190-100x_Position011_10_cmle.ics	43	1	0	1	0	1	0	7.797599999999999	1.0	0.29211605215931924	1.4504368886933048	0.0	0.9862562244285976	10274.0	181.38551837415343	52925.0	122.03047765772747
1371	Feb25-FISH2-3L1-rep2-cp190-100x_Position011_10_cmle.ics	44	1	0	1	1	1	1	9.747	1.0	0.30269387127041397	1.542693950115474	0.0	0.9855149274034907	18050.0	318.5788759454178	125456.0	289.26699300950133
1372	Feb25-FISH2-3L1-rep2-cp190-100x_Position011_10_cmle.ics	45	1	0	1	1	1	1	9.747	1.0	0.2707557871356459	1.1535223110714763	0.0	0.9904764943429409	19916.0	344.01304731402854	137520.0	317.0832553139477
1373	Feb25-FISH2-3L1-rep2-cp190-100x_Position011_10_cmle.ics	47	1	0	1	1	2	1	9.747	2.0	0.3099588504601893	1.4230556029492116	0.0	0.9852577637897642	18778.0	328.926477924288	134710.0	310.6041690179021
1374	Feb25-FISH2-3L1-rep2-cp190-100x_Position011_10_cmle.ics	48	1	0	1	1	1	1	8.664	1.0	0.2992309792577236	1.3253021692549116	0.0	0.9892742072142935	15998.0	277.3790278442591	104082.0	239.9844341156654
1375	Feb25-FISH2-3L1-rep2-cp190-100x_Position011_10_cmle.ics	49	1	0	1	1	1	0	7.5809999999999995	1.0	0.3031071947061042	1.4853448301823617	0.0	0.9942250488521585	9976.0	175.96638018799828	51583.0	118.93619516331707
1376	Feb25-FISH2-3L1-rep2-cp190-100x_Position011_10_cmle.ics	50	1	0	1	1	1	1	9.313799999999999	1.0	0.30959582698556465	1.3939167405166575	0.0	0.9861569238361514	16900.0	294.21311328064735	114948.0	265.03843827681544
1377	Feb25-FISH2-3L1-rep2-cp190-100x_Position011_10_cmle.ics	51	1	0	1	1	1	2	9.747	1.0	0.29880832528260914	1.1185574413974753	0.0	0.9275549514762098	31066.0	522.5997382136266	281448.0	648.941594252472
1378	Feb25-FISH2-3L1-rep2-cp190-100x_Position011_10_cmle.ics	52	1	0	1	0	0	0	6.2814	0.0	0.2786133106869623	1.2284416539619654	0.0	0.9974699958447332	8334.0	144.02271252390196	37762.0	87.06877463034682
1379	Feb25-FISH2-3L1-rep2-cp190-100x_Position011_10_cmle.ics	53	1	0	1	1	1	1	9.747	1.0	0.2863196668767253	1.4319151546058264	0.0	0.9912064920844224	17578.0	306.0647178318922	117261.0	270.3715794165854
1380	Feb25-FISH2-3L1-rep2-cp190-100x_Position011_10_cmle.ics	54	1	0	1	1	1	1	8.664	1.0	0.2773556169501359	1.1922330826939018	0.0	0.9819404118208667	18070.0	309.3594622934239	120290.0	277.3556194132837
1381	Feb25-FISH2-3L1-rep2-cp190-100x_Position011_10_cmle.ics	55	1	0	1	1	1	0	8.664	1.0	0.2892401197452846	1.51470922538675	0.0	0.992251239357242	11560.0	204.8584872436504	62855.0	144.926323536636
1382	Feb25-FISH2-3L1-rep2-cp190-100x_Position011_10_cmle.ics	56	1	0	1	1	2	1	9.747	2.0	0.29389928029041373	1.1294267790425794	0.0	0.9576477015678351	30218.0	510.6236477179543	267776.0	617.4177266939184
1383	Feb25-FISH2-3L1-rep2-cp190-100x_Position011_10_cmle.ics	57	1	0	1	2	2	1	9.747	2.0	0.27905791977373495	1.043306170627236	0.0	0.9654395655709281	35932.0	596.3060178783113	338332.0	780.1004358411762
1384	Feb25-FISH2-3L1-rep2-cp190-100x_Position011_10_cmle.ics	58	1	0	1	1	1	1	9.747	1.0	0.29873502477252256	1.0840060897881945	0.0	0.9622297786025543	32360.0	537.7553834017157	299178.0	689.8220924833934
1385	Feb25-FISH2-3L1-rep2-cp190-100x_Position011_10_cmle.ics	59	1	0	1	1	1	1	8.2308	1.0	0.29202497669097166	1.3501175031791275	0.0	0.9920702348065841	14150.0	246.07450849365523	85530.0	197.20863021380126
1386	Feb25-FISH2-3L1-rep2-cp190-100x_Position011_10_cmle.ics	60	1	0	1	2	1	1	9.747	1.0	0.28918391496614554	1.0537090864426526	0.0	0.9572239694066366	29378.0	494.80063606933476	254621.0	587.0859187848507
1387	Feb25-FISH2-3L1-rep2-cp190-100x_Position011_10_cmle.ics	61	1	0	1	1	1	1	8.8806	1.0	0.2959653938038559	1.344951655685985	0.0	0.9897140585476243	16666.0	287.76667714739887	110063.0	253.77497331020237
1388	Feb25-FISH2-3L1-rep2-cp190-100x_Position011_10_cmle.ics	62	1	0	1	2	1	1	9.747	1.0	0.26910310712180735	1.1025297941067818	0.0	0.9858991628758538	19568.0	337.0318241021353	133522.0	307.86496812121095
1389	Feb25-FISH2-3L1-rep2-cp190-100x_Position011_10_cmle.ics	63	1	0	1	0	1	1	7.147799999999999	1.0	0.280120975908091	1.1826471525347524	0.0	0.9954078830931098	10108.0	175.03100606659774	50576.0	116.61433043017902
1390	Feb25-FISH2-3L1-rep2-cp190-100x_Position011_10_cmle.ics	64	1	0	1	1	1	0	8.014199999999999	1.0	0.28719778453978906	1.2789030813255151	0.0	0.9955454604293327	13664.0	233.7623979712476	80488.0	185.58316647548736
1391	Feb25-FISH2-3L1-rep2-cp190-100x_Position011_10_cmle.ics	65	1	0	1	0	0	0	7.147799999999999	0.0	0.28421901171298725	1.3258015107016619	0.0	0.9947559586004011	8882.0	156.59692887120482	41963.0	96.75512392916804
1392	Feb25-FISH2-3L1-rep2-cp190-100x_Position011_10_cmle.ics	66	1	0	1	1	1	1	9.747	1.0	0.3103656562619453	1.532471843092853	0.0	0.9909959108003555	16882.0	298.164230857783	114907.0	264.9439035657344
1393	Feb25-FISH2-3L1-rep2-cp190-100x_Position011_10_cmle.ics	67	1	0	1	0	1	0	7.797599999999999	1.0	0.2915606739354682	1.3683600065028834	0.0	0.9953345453882229	10238.0	180.25332747599455	52597.0	121.27419996907874
1394	Feb25-FISH2-3L1-rep2-cp190-100x_Position011_10_cmle.ics	68	1	0	1	1	1	1	9.747	1.0	0.30436069271057864	1.5177547999801015	0.0	0.9799015057893008	19034.0	335.9815898327655	136227.0	314.10195332790255
1395	Feb25-FISH2-3L1-rep2-cp190-100x_Position011_10_cmle.ics	69	1	0	1	1	1	1	9.747	1.0	0.3044402487007403	1.5079527475797903	0.0	0.9823225548902913	18206.0	321.15231336967327	127452.0	293.8692194318882
1396	Feb25-FISH2-3L1-rep2-cp190-100x_Position011_10_cmle.ics	70	1	0	1	1	1	1	9.747	1.0	0.2548063033534359	1.2457938671833255	0.0	0.9691445649633249	20714.0	355.10580500037264	141506.0	326.27387381075835
1397	Feb25-FISH2-3L1-rep2-cp190-100x_Position011_10_cmle.ics	71	1	0	1	1	1	1	9.313799999999999	1.0	0.28102517108516684	1.3703969710733297	0.0	0.9880338868349127	16126.0	280.98850216944754	102079.0	235.36606762065495
1398	Feb25-FISH2-3L1-rep2-cp190-100x_Position011_10_cmle.ics	72	1	0	1	1	1	1	9.747	1.0	0.3063902308835492	1.3901971947124583	0.0	0.9892523384873592	20536.0	356.13663659216473	153174.0	353.177069149641
1399	Feb25-FISH2-3L1-rep2-cp190-100x_Position011_10_cmle.ics	73	1	0	1	2	1	1	9.747	1.0	0.3017144985298933	1.541565123457755	0.0	0.9843167891865549	17472.0	308.142858280298	119285.0	275.0383661294666
1400	Feb25-FISH2-3L1-rep2-cp190-100x_Position011_10_cmle.ics	74	1	0	1	2	2	2	9.747	2.0	0.30478260322698686	1.0620428894927776	0.0	0.950237522202752	31366.0	530.6381491841612	288375.0	664.9133489758557
1401	Feb25-FISH2-3L1-rep2-cp190-100x_Position011_10_cmle.ics	75	1	0	1	1	1	1	9.747	1.0	0.3045638278866016	1.4767459909721068	0.0	0.9831820674855998	18228.0	320.80137394243826	127709.0	294.46179066964044
1402	Feb25-FISH2-3L1-rep2-cp190-100x_Position011_10_cmle.ics	77	1	0	1	1	1	1	9.747	1.0	0.2953817697996698	1.3524797150448291	0.0	0.9780336943339599	18088.0	315.0044967408684	124323.0	286.65460696913846
1403	Feb25-FISH2-3L1-rep2-cp190-100x_Position011_10_cmle.ics	78	1	0	1	1	1	0	9.313799999999999	1.0	0.30296819400807407	1.3306198850770632	0.0	0.9834567365025351	18354.0	317.2509572082099	128697.0	296.7398466342287
1404	Feb25-FISH2-3L1-rep2-cp190-100x_Position011_10_cmle.ics	79	1	0	1	1	1	1	9.747	1.0	0.30623831814830044	1.5363901408800622	0.0	0.9853135389022166	17560.0	309.47751468567844	121085.0	279.18867051839266
1405	Feb25-FISH2-3L1-rep2-cp190-100x_Position011_10_cmle.ics	80	1	0	1	1	1	1	9.747	1.0	0.29763016999362085	1.1308712841212991	0.0	0.9562017805540545	28196.0	478.44990463147207	242881.0	560.0167112704111
1406	Feb25-FISH2-3L1-rep2-cp190-100x_Position011_10_cmle.ics	81	1	0	1	1	1	1	9.097199999999999	1.0	0.2843602837835432	1.3100061567111374	0.0	0.9896938302678031	16368.0	283.7986643893546	105003.0	242.1080065279992
1407	Feb25-FISH2-3L1-rep2-cp190-100x_Position011_10_cmle.ics	82	1	0	1	1	1	1	9.747	1.0	0.29457653589487126	1.434906953705914	0.0	0.9908210312546304	18168.0	319.55413258048037	124978.0	288.1648566217754
1408	Feb25-FISH2-3L1-rep2-cp190-100x_Position011_10_cmle.ics	83	1	0	1	2	1	2	9.747	1.0	0.32651200425517996	1.2631840490542723	0.0	0.9611886498834782	26708.0	458.02259453443594	234523.0	540.7454645578313
1409	Feb25-FISH2-3L1-rep2-cp190-100x_Position011_10_cmle.ics	84	1	0	1	1	1	1	9.747	1.0	0.3045024101285545	1.558713479688317	0.0	0.9620476504783082	18500.0	325.0777458015716	130565.0	301.04694030006965
1410	Feb25-FISH2-3L1-rep2-cp190-100x_Position011_10_cmle.ics	85	1	0	1	1	1	1	8.014199999999999	1.0	0.28847663990217653	1.438116199441227	0.0	0.99327013789988	11618.0	203.7205083096594	63245.0	145.82555615423666
1411	Feb25-FISH2-3L1-rep2-cp190-100x_Position011_10_cmle.ics	86	1	0	1	1	1	1	9.747	1.0	0.293826003447813	1.394815698341142	0.0	0.9809220890078381	17562.0	307.0646589693427	118626.0	273.5188935781876
1412	Feb25-FISH2-3L1-rep2-cp190-100x_Position011_10_cmle.ics	87	1	0	1	0	0	0	7.147799999999999	0.0	0.282308510573221	1.245525002644321	0.0	0.9946408937726766	9768.0	169.28180070016828	48233.0	111.21201755059367
1413	Feb25-FISH2-3L1-rep2-cp190-100x_Position011_10_cmle.ics	88	1	0	1	0	1	1	9.5304	1.0	0.29126613536229384	1.481018829277469	0.0	0.9868312065308135	16682.0	293.71809491555337	109343.0	252.11485155463194
1414	Feb25-FISH2-3L1-rep2-cp190-100x_Position011_10_cmle.ics	89	1	0	1	0	1	1	8.2308	1.0	0.2947243357591206	1.586414999754349	0.0	0.9916056605805315	10872.0	193.18129486314945	57869.0	133.42998037931093
1415	Feb25-FISH2-3L1-rep2-cp190-100x_Position011_10_cmle.ics	90	1	0	1	0	1	1	7.5809999999999995	1.0	0.30383650386392597	1.3505714360728156	0.0	0.9885998608008936	12062.0	210.81085464414764	68663.0	158.31797236490397
1416	Feb25-FISH2-3L1-rep2-cp190-100x_Position011_10_cmle.ics	91	1	0	1	1	1	1	9.747	1.0	0.29653783932585553	1.4118109796204539	0.0	0.9775893257895398	19222.0	334.21462009806146	136462.0	314.6437986231234
1417	Feb25-FISH2-3L1-rep2-cp190-100x_Position011_10_cmle.ics	92	1	0	1	1	1	1	8.664	1.0	0.2970448140327588	1.3242732400433144	0.0	0.9906637499240825	16024.0	276.3919165267924	103954.0	239.68930135911958
1418	Feb25-FISH2-3L1-rep2-cp190-100x_Position011_10_cmle.ics	93	1	0	1	1	1	0	8.8806	1.0	0.2878919551444275	1.3492035255369097	0.0	0.9934061353600951	13976.0	244.4797220437828	83361.0	192.2075134251454
1419	Feb25-FISH2-3L1-rep2-cp190-100x_Position011_10_cmle.ics	94	1	0	1	0	0	0	6.2814	0.0	0.2912606828519026	1.3676126473614383	0.0	0.9973180262579214	7608.0	131.8239808008603	33676.0	77.64758366748475
1420	Feb25-FISH2-3L1-rep2-cp190-100x_Position011_10_cmle.ics	95	1	0	1	1	0	1	8.4474	0.0	0.29887782572469707	1.6842066806882066	0.0	0.9890631774233798	10308.0	184.81353874444153	53800.0	124.04798673567761
1421	Feb25-FISH2-3L1-rep2-cp190-100x_Position011_10_cmle.ics	96	1	0	1	1	1	1	9.097199999999999	1.0	0.28785005064802544	1.3914480335068347	0.0	0.9944636802814507	15776.0	274.52430951781884	99966.0	230.4940714129879
1422	Feb25-FISH2-3L1-rep2-cp190-100x_Position011_10_cmle.ics	97	1	0	1	0	0	0	5.848199999999999	0.0	0.26825439860948813	1.1553720016637132	0.0	0.9881557499923225	7328.0	126.08153860784748	30551.0	70.44219410337709
1423	Feb25-FISH2-3L1-rep2-cp190-100x_Position011_10_cmle.ics	98	1	0	1	1	1	1	9.747	1.0	0.30003030823774623	1.4128166324780234	0.0	0.9879942745222657	18074.0	316.0491332902474	125152.0	288.56605271270496
1424	Feb25-FISH2-3L1-rep2-cp190-100x_Position011_10_cmle.ics	99	1	0	1	1	1	1	9.747	1.0	0.28106511647788496	1.231081962808779	0.0	0.9739740917223966	19512.0	339.36135564121275	135872.0	313.28342107341985
1425	Feb25-FISH2-3L1-rep2-cp190-100x_Position011_10_cmle.ics	101	1	0	1	1	1	1	9.747	1.0	0.30398153511552306	1.3712832539704167	0.0	0.9791017938274583	21838.0	378.2117750939278	167308.0	385.7661815013523
1426	Feb25-FISH2-3L1-rep2-cp190-100x_Position011_10_cmle.ics	102	1	0	1	0	0	0	6.7146	0.0	0.2760784835610974	1.216077135958975	0.0	0.9969835376839029	9284.0	159.21447898066776	44197.0	101.90611282075733
1427	Feb25-FISH2-3L1-rep2-cp190-100x_Position011_10_cmle.ics	103	1	0	1	1	1	2	9.747	1.0	0.3190071359196291	1.2672692544778477	0.0	0.9483481524737374	27434.0	468.3020958525592	241328.0	556.4359208726321
1428	Feb25-FISH2-3L1-rep2-cp190-100x_Position011_10_cmle.ics	104	1	0	1	1	1	1	8.4474	1.0	0.2404665392577975	1.0250162706910713	0.0	0.9927192001191334	19132.0	320.7815651279724	122023.0	281.3514402499552
1429	Feb25-FISH2-3L1-rep2-cp190-100x_Position011_10_cmle.ics	105	1	0	1	0	0	0	7.5809999999999995	0.0	0.2966678874100938	1.560258239937919	0.0	0.9921548153304981	9476.0	167.57775182232763	47244.0	108.93165586134485
1430	Feb25-FISH2-3L1-rep2-cp190-100x_Position011_10_cmle.ics	107	1	0	1	1	1	1	9.747	1.0	0.30600979496707303	1.3851000233886925	0.0	0.9892059268275805	20366.0	354.16313598930486	151182.0	348.5840656258962
1431	Feb25-FISH2-3L1-rep2-cp190-100x_Position011_10_cmle.ics	108	1	0	1	1	1	1	9.747	1.0	0.27613575679850555	1.3495771119079645	0.0	0.9794708461040911	17400.0	304.28691956283717	113412.0	261.49684519826525
1432	Feb25-FISH2-3L1-rep2-cp190-100x_Position011_10_cmle.ics	109	1	0	1	1	1	1	8.2308	1.0	0.28858233051686827	1.2461724466515995	0.0	0.9924827849856792	15846.0	271.4075991666122	100760.0	232.32481679343636
1433	Feb25-FISH2-3L1-rep2-cp190-100x_Position011_10_cmle.ics	110	1	0	1	1	1	1	8.8806	1.0	0.27588649080021777	1.3395922725621214	0.0	0.9911537868706018	14172.0	246.6831842688757	83327.0	192.1291187866879
1434	Feb25-FISH2-3L1-rep2-cp190-100x_Position011_10_cmle.ics	112	1	0	1	1	1	1	9.5304	1.0	0.27052720740911157	1.2521388980909527	0.0	0.984541233584779	18256.0	315.2949345129996	120639.0	278.1603173198032
1435	Feb25-FISH2-3L1-rep2-cp190-100x_Position011_10_cmle.ics	113	1	0	1	1	1	1	9.747	1.0	0.3127196482833522	1.53532754972742	0.0	0.9911511904574836	17326.0	307.2908338413818	119922.0	276.5071127382144
1436	Feb25-FISH2-3L1-rep2-cp190-100x_Position011_10_cmle.ics	114	1	0	1	1	1	1	9.5304	1.0	0.2782544940956805	1.2956466851946487	0.0	0.9887371741774295	17970.0	311.9461729590201	119486.0	275.50181678623005
1437	Feb25-FISH2-3L1-rep2-cp190-100x_Position011_10_cmle.ics	115	1	0	1	0	0	0	7.147799999999999	0.0	0.28450532970454223	1.3183806369818931	0.0	0.9957502848484353	9908.0	172.0359955524715	49465.0	114.05267033234747
1438	Feb25-FISH2-3L1-rep2-cp190-100x_Position011_10_cmle.ics	116	1	0	1	1	1	1	8.4474	1.0	0.27995191706957606	1.3437855636426608	0.0	0.9931861929378946	13318.0	232.70058763020924	76467.0	176.31184761555875
1439	Feb25-FISH2-3L1-rep2-cp190-100x_Position011_10_cmle.ics	117	1	0	1	2	1	2	9.747	1.0	0.28946213595848613	1.032624745765516	0.0	0.9592419144914938	32976.0	544.6872376088156	302947.0	698.5123687288723
1440	Feb25-FISH2-3L1-rep2-cp190-100x_Position011_10_cmle.ics	118	1	0	1	1	0	1	8.664	0.0	0.28857139659188186	1.3501031761003202	0.0	0.9871196570437987	15036.0	261.40417344157544	93132.0	214.73674908303212
1441	Feb25-FISH2-3L1-rep2-cp190-100x_Position011_10_cmle.ics	119	1	0	1	0	0	1	7.3644	0.0	0.2676940913608039	1.1772181931849919	0.0	0.9838750087540966	10320.0	179.41764099652764	51005.0	117.60348630953973
1442	Feb25-FISH2-3L1-rep2-cp190-100x_Position011_10_cmle.ics	120	1	0	1	1	1	1	9.747	1.0	0.30349659170480986	1.4485967709020835	0.0	0.9902349739504982	18054.0	316.8192521108441	125664.0	289.7465837388884
1443	Feb25-FISH2-3L1-rep2-cp190-100x_Position011_10_cmle.ics	121	1	0	1	1	1	1	9.097199999999999	1.0	0.2970307815436975	1.310100722898474	0.0	0.9889119030179219	17138.0	296.2083219626875	114978.0	265.1076100166309
1444	Feb25-FISH2-3L1-rep2-cp190-100x_Position011_10_cmle.ics	122	1	0	1	1	1	1	8.664	1.0	0.27379448014011853	1.1933869273263058	0.0	0.9906613634658027	17092.0	292.46531862325895	109945.0	253.50289780026162
1445	Feb25-FISH2-3L1-rep2-cp190-100x_Position011_10_cmle.ics	123	1	0	1	1	1	1	9.747	1.0	0.3003028554656619	1.4164738354100859	0.0	0.984461003304402	16860.0	294.58308847982164	112808.0	260.1041875033145
1446	Feb25-FISH2-3L1-rep2-cp190-100x_Position011_10_cmle.ics	124	1	0	1	1	1	1	9.747	1.0	0.300697670890716	1.3314759305776251	0.0	0.9745495017871506	18832.0	327.86294490834945	133255.0	307.24933963685356
1447	Feb25-FISH2-3L1-rep2-cp190-100x_Position011_10_cmle.ics	125	1	0	1	1	1	1	9.747	1.0	0.2948376176972908	1.3308841039789763	0.0	0.9805892929699721	19390.0	340.0755070942034	137858.0	317.8625902492016
1448	Feb25-FISH2-3L1-rep2-cp190-100x_Position011_10_cmle.ics	126	1	0	1	1	1	1	9.747	1.0	0.2973716949895554	1.4129674597690831	0.0	0.984139992369042	17224.0	299.16005562382935	115911.0	267.25885112489084
1449	Feb25-FISH2-3L1-rep2-cp190-100x_Position011_10_cmle.ics	127	1	0	1	0	0	0	6.2814	0.0	0.2714809640799726	1.2534020076591372	0.0	0.9967188136900318	7854.0	135.70655429589095	34102.0	78.62982237286391
1450	Feb25-FISH2-3L1-rep2-cp190-100x_Position011_10_cmle.ics	128	1	0	1	1	1	1	9.747	1.0	0.2886688155933088	1.3614624455106814	0.0	0.9790123762308864	18044.0	313.4594717066676	122454.0	282.345207578637
1451	Feb25-FISH2-3L1-rep2-cp190-100x_Position011_10_cmle.ics	130	1	0	1	1	1	1	9.747	1.0	0.2892970750615711	1.3938020228039387	0.0	0.9869627694494157	20758.0	359.7169176326684	151260.0	348.7639121494163
1452	Feb25-FISH2-3L1-rep2-cp190-100x_Position011_10_cmle.ics	131	1	0	1	0	0	0	6.9312	0.0	0.28322187327190573	1.3832174180068817	0.0	0.9956679445012188	8830.0	153.86669648921853	41522.0	95.73829935388116
1453	Feb25-FISH2-3L1-rep2-cp190-100x_Position011_10_cmle.ics	132	1	0	1	1	1	1	8.8806	1.0	0.28230115977915315	1.2876332863255968	0.0	0.9912408812690111	17684.0	303.9865773834792	117490.0	270.89959036384323
1454	Feb25-FISH2-3L1-rep2-cp190-100x_Position012_11_cmle.ics	1	1	0	1	1	1	1	7.147799999999999	1.0	0.2712347853579472	1.127543360367915	0.0	0.9611196644702048	17676.0	292.05836081791887	115086.0	265.3566282799665
1455	Feb25-FISH2-3L1-rep2-cp190-100x_Position012_11_cmle.ics	2	1	0	1	1	0	1	7.147799999999999	0.0	0.28667927991955405	1.3213771492096997	0.0	0.9926091192110865	10798.0	187.71250906146693	56492.0	130.2549975217825
1456	Feb25-FISH2-3L1-rep2-cp190-100x_Position012_11_cmle.ics	3	1	0	1	1	1	1	8.2308	1.0	0.29662479277794224	1.2393599741562755	0.0	0.9710389928533728	15602.0	269.1144675069652	99804.0	230.12054401798454
1457	Feb25-FISH2-3L1-rep2-cp190-100x_Position012_11_cmle.ics	4	1	0	1	1	0	0	8.014199999999999	0.0	0.2811386424048709	1.3770304444178443	0.0	0.9955679266096834	11642.0	203.1568065570887	62629.0	144.40522976335976
1458	Feb25-FISH2-3L1-rep2-cp190-100x_Position012_11_cmle.ics	5	1	0	1	1	1	1	9.097199999999999	1.0	0.29214288608551525	1.2970376448357506	0.0	0.9757145088110978	17048.0	297.12268453174545	113131.0	260.8489365686607
1459	Feb25-FISH2-3L1-rep2-cp190-100x_Position012_11_cmle.ics	6	1	0	1	1	1	0	8.2308	1.0	0.30647986944950767	1.5137414808866505	0.0	0.9924557027850093	11288.0	201.16724660551446	62431.0	143.94869628057788
1460	Feb25-FISH2-3L1-rep2-cp190-100x_Position012_11_cmle.ics	7	1	0	1	1	1	1	9.097199999999999	1.0	0.28599250518241176	1.3191483126986474	0.0	0.9775340605419954	17566.0	303.45602047637595	117074.0	269.94040890506915
1461	Feb25-FISH2-3L1-rep2-cp190-100x_Position012_11_cmle.ics	8	1	0	1	1	1	1	7.797599999999999	1.0	0.2955501120392574	1.275468031879815	0.0	0.9869332421905488	12762.0	220.67315234931843	73700.0	169.93190747991525
1462	Feb25-FISH2-3L1-rep2-cp190-100x_Position012_11_cmle.ics	10	1	0	1	1	1	1	9.097199999999999	1.0	0.290690264164046	1.250504211370029	0.0	0.9729038873523569	17482.0	304.2236062950881	117186.0	270.1986500670468
1463	Feb25-FISH2-3L1-rep2-cp190-100x_Position012_11_cmle.ics	11	1	0	1	1	2	1	9.097199999999999	2.0	0.3191708783616084	1.4241003254595108	0.0	0.9813203505036228	18624.0	326.04665717932954	135019.0	311.31663793800107
1464	Feb25-FISH2-3L1-rep2-cp190-100x_Position012_11_cmle.ics	12	1	0	1	1	1	1	8.8806	1.0	0.2885454821070562	1.2637401867360527	0.0	0.9647777783915862	16692.0	288.32431225337587	108929.0	251.16028154517895
1465	Feb25-FISH2-3L1-rep2-cp190-100x_Position012_11_cmle.ics	13	1	0	1	1	1	1	8.4474	1.0	0.2967611288603266	1.277918412519188	0.0	0.9845802893971889	14810.0	256.70467062827953	92323.0	212.87141783267592
1466	Feb25-FISH2-3L1-rep2-cp190-100x_Position012_11_cmle.ics	14	1	0	1	1	1	1	9.097199999999999	1.0	0.30257488307975583	1.3681587358778857	0.0	0.974702273187604	17954.0	314.0227555431262	124432.0	286.90593095713456
1467	Feb25-FISH2-3L1-rep2-cp190-100x_Position012_11_cmle.ics	15	1	0	1	1	1	1	8.014199999999999	1.0	0.2917234559025967	1.2085464951643627	0.0	0.9649086485457599	15044.0	257.32319980027404	93714.0	216.07868083545154
1468	Feb25-FISH2-3L1-rep2-cp190-100x_Position012_11_cmle.ics	16	1	0	1	1	1	1	9.097199999999999	1.0	0.2822913202776375	1.3492162422277598	0.0	0.9885640411350399	16142.0	280.7609342437322	102461.0	236.24685444097148
1469	Feb25-FISH2-3L1-rep2-cp190-100x_Position012_11_cmle.ics	17	1	0	1	1	1	0	7.5809999999999995	1.0	0.2806077216714668	1.281357098315863	0.0	0.9939050549920337	11242.0	194.6858291517544	59373.0	136.8977902687247
1470	Feb25-FISH2-3L1-rep2-cp190-100x_Position012_11_cmle.ics	18	1	0	1	1	1	1	9.097199999999999	1.0	0.30319028496304423	1.334539222269624	0.0	0.9761640548864219	16468.0	290.0591377854259	109419.0	252.29008662883103
1471	Feb25-FISH2-3L1-rep2-cp190-100x_Position012_11_cmle.ics	19	1	0	1	2	2	1	9.097199999999999	2.0	0.30838073345862416	1.2662832735741756	0.0	0.9640916924866852	22236.0	378.7972987257925	173142.0	399.2177791707936
1472	Feb25-FISH2-3L1-rep2-cp190-100x_Position012_11_cmle.ics	20	1	0	1	0	1	1	7.3644	1.0	0.2938349390354012	1.414704085585858	0.0	0.9749491561674456	10284.0	179.97062801487914	53158.0	122.56771150362734
1473	Feb25-FISH2-3L1-rep2-cp190-100x_Position012_11_cmle.ics	21	1	0	1	1	1	2	9.097199999999999	1.0	0.2913929212881692	1.0855565524818422	0.0	0.9397787529805537	33936.0	561.2259330694666	317325.0	731.6640778977492
1474	Feb25-FISH2-3L1-rep2-cp190-100x_Position012_11_cmle.ics	22	1	0	1	2	2	2	9.097199999999999	2.0	0.29804041286743077	1.092571878447565	0.0	0.934818209873244	28720.0	477.5914839247567	249855.0	576.0968350528389
1475	Feb25-FISH2-3L1-rep2-cp190-100x_Position012_11_cmle.ics	23	1	0	1	1	1	0	7.5809999999999995	1.0	0.30426724422273815	1.4998886815608794	0.0	0.9968313724780276	10660.0	187.2967240074334	57087.0	131.6269036947886
1476	Feb25-FISH2-3L1-rep2-cp190-100x_Position012_11_cmle.ics	24	1	0	1	1	1	1	7.3644	1.0	0.28943467274963525	1.4291244333264643	0.0	0.9952712915991306	10604.0	184.6409375435095	55240.0	127.36823024681844
1477	Feb25-FISH2-3L1-rep2-cp190-100x_Position012_11_cmle.ics	25	1	0	1	1	1	1	9.097199999999999	1.0	0.29589230375084913	1.1735615385054794	0.0	0.9681442132001113	23822.0	404.45736635571495	188065.0	433.62610827965085
1478	Feb25-FISH2-3L1-rep2-cp190-100x_Position012_11_cmle.ics	26	1	0	1	1	1	1	9.097199999999999	1.0	0.2816428120734649	1.1435295717331562	0.0	0.9672496498130578	18486.0	318.305029238235	125426.0	289.1978212696859
1479	Feb25-FISH2-3L1-rep2-cp190-100x_Position012_11_cmle.ics	27	1	0	1	0	0	0	7.147799999999999	0.0	0.3010673682277462	1.4284447716092628	0.0	0.986260557987906	9346.0	164.90660253653598	46617.0	107.4859664992023
1480	Feb25-FISH2-3L1-rep2-cp190-100x_Position012_11_cmle.ics	29	1	0	1	1	1	1	9.097199999999999	1.0	0.28398065441685105	1.1530671652283873	0.0	0.9522341256816894	19340.0	333.3174568258778	134773.0	310.74942967151446
1481	Feb25-FISH2-3L1-rep2-cp190-100x_Position012_11_cmle.ics	30	1	0	1	0	1	1	7.797599999999999	1.0	0.28092606913508855	1.1479379321951158	0.0	0.9740342428697673	16562.0	280.64443971574957	106228.0	244.9325192371294
1482	Feb25-FISH2-3L1-rep2-cp190-100x_Position012_11_cmle.ics	31	1	0	1	0	1	0	7.147799999999999	1.0	0.28854055413754776	1.2346319750266157	0.0	0.9882978405167422	10708.0	185.8182417696868	55968.0	129.04679779967296
1483	Feb25-FISH2-3L1-rep2-cp190-100x_Position012_11_cmle.ics	32	1	0	1	1	1	1	8.014199999999999	1.0	0.2974762557611798	1.302132801305655	0.0	0.9847343021793784	14358.0	246.34604979921477	88235.0	203.44561542049283
1484	Feb25-FISH2-3L1-rep2-cp190-100x_Position012_11_cmle.ics	33	1	0	1	1	1	1	9.097199999999999	1.0	0.3083111983074059	1.3602554666116509	0.0	0.9614987885097614	17950.0	311.75667657713046	125564.0	289.51601127283686
1485	Feb25-FISH2-3L1-rep2-cp190-100x_Position012_11_cmle.ics	34	1	0	1	1	1	1	9.097199999999999	1.0	0.29042140840970104	1.2938803471471603	0.0	0.9798168624133727	18748.0	323.57499697754633	130083.0	299.93558101370166
1486	Feb25-FISH2-3L1-rep2-cp190-100x_Position012_11_cmle.ics	35	1	0	1	1	1	1	9.097199999999999	1.0	0.33000071015268956	1.4607222137978118	0.0	0.9719153777027897	18426.0	322.6984528468188	135107.0	311.5195417081264
1487	Feb25-FISH2-3L1-rep2-cp190-100x_Position012_11_cmle.ics	36	1	0	1	1	1	1	9.097199999999999	1.0	0.30868259877620646	1.4179106290780548	0.0	0.9660033330251685	17020.0	298.1587214326608	116003.0	267.4709777936582
1488	Feb25-FISH2-3L1-rep2-cp190-100x_Position012_11_cmle.ics	37	1	0	1	0	1	0	7.797599999999999	1.0	0.2998580005067976	1.4348399303584616	0.0	0.9944478058844551	11040.0	194.94626331221465	59729.0	137.71862824786783
1489	Feb25-FISH2-3L1-rep2-cp190-100x_Position012_11_cmle.ics	38	1	0	1	1	1	1	7.5809999999999995	1.0	0.2996268438226176	1.3066331912276659	0.0	0.9514114806155953	12250.0	211.59505703305837	69786.0	160.90730115866168
1490	Feb25-FISH2-3L1-rep2-cp190-100x_Position012_11_cmle.ics	39	1	0	1	1	1	1	9.097199999999999	1.0	0.29992070421328454	1.3216988106438627	0.0	0.9705259292106649	18084.0	312.41074429111484	125233.0	288.7528164102066
1491	Feb25-FISH2-3L1-rep2-cp190-100x_Position012_11_cmle.ics	40	1	0	1	1	2	2	9.097199999999999	2.0	0.30404989325755755	1.0978805622625	0.0	0.9455583757643393	27430.0	460.4187571648683	235551.0	543.1157495088402
1492	Feb25-FISH2-3L1-rep2-cp190-100x_Position012_11_cmle.ics	42	1	0	1	1	1	1	9.097199999999999	1.0	0.2800871108413116	1.1182728922537055	0.0	0.9684538684076663	19262.0	326.5656125095124	133037.0	306.7466916608614
1493	Feb25-FISH2-3L1-rep2-cp190-100x_Position012_11_cmle.ics	43	1	0	1	1	1	1	8.8806	1.0	0.29205207004686773	1.2253568918855984	0.0	0.9770656210967457	16286.0	282.29382598476377	105615.0	243.51911002023408
1494	Feb25-FISH2-3L1-rep2-cp190-100x_Position012_11_cmle.ics	44	1	0	1	1	1	1	7.797599999999999	1.0	0.28940484475742484	1.0382703151534587	0.0	0.9740062126839009	17608.0	294.9154983461122	118193.0	272.5205148001849
1495	Feb25-FISH2-3L1-rep2-cp190-100x_Position012_11_cmle.ics	45	1	0	1	1	1	1	9.097199999999999	1.0	0.268749454541864	1.1052142404437781	0.0	0.9613788193020376	19522.0	331.8142900857363	132964.0	306.5783737606439
1496	Feb25-FISH2-3L1-rep2-cp190-100x_Position012_11_cmle.ics	46	1	0	1	1	1	1	9.097199999999999	1.0	0.2699153095731665	1.1442317037154852	0.0	0.9763188159402502	20062.0	338.80311230327084	138819.0	320.078391647956
1497	Feb25-FISH2-3L1-rep2-cp190-100x_Position012_11_cmle.ics	47	1	0	1	1	1	1	9.097199999999999	1.0	0.29792567428358896	1.276828935558996	0.0	0.9677507868501665	19024.0	330.2344740468607	134673.0	310.51885720546306
1498	Feb25-FISH2-3L1-rep2-cp190-100x_Position012_11_cmle.ics	48	1	0	1	1	1	1	7.797599999999999	1.0	0.29380599126611096	1.217728067166817	0.0	0.9701361656917447	14480.0	247.48091300462116	88809.0	204.76910137562814
1499	Feb25-FISH2-3L1-rep2-cp190-100x_Position012_11_cmle.ics	49	1	0	1	0	0	0	6.7146	0.0	0.27599857555386864	1.204044425741547	0.0	0.9966948110054171	9358.0	161.59377193541732	44720.0	103.1120068182064
1500	Feb25-FISH2-3L1-rep2-cp190-100x_Position012_11_cmle.ics	50	1	0	1	1	1	1	6.497999999999999	1.0	0.2667973433601612	1.0910643391919885	0.0	0.9959327071605227	10214.0	173.4677810926776	50137.0	115.60211730421318
1501	Feb25-FISH2-3L1-rep2-cp190-100x_Position012_11_cmle.ics	51	1	0	1	1	1	1	9.097199999999999	1.0	0.3331936039729167	1.1996037634460397	0.0	0.9514375671310237	24506.0	417.4494828428201	208224.0	480.1072117109617
1502	Feb25-FISH2-3L1-rep2-cp190-100x_Position012_11_cmle.ics	52	1	0	1	0	1	1	8.2308	1.0	0.29201166400706485	1.251124107705813	0.0	0.9731584430886484	16072.0	275.00705528440955	103533.0	238.71859127704298
1503	Feb25-FISH2-3L1-rep2-cp190-100x_Position012_11_cmle.ics	53	1	0	1	1	1	1	9.097199999999999	1.0	0.28868863360821095	1.136280966819407	0.0	0.9622031632362752	20546.0	350.5322066904321	148792.0	343.07338368726664
1504	Feb25-FISH2-3L1-rep2-cp190-100x_Position012_11_cmle.ics	54	1	0	1	2	1	1	9.097199999999999	1.0	0.30741491942357557	1.3032787219517288	0.0	0.9717633846636959	18796.0	323.9221241493358	134349.0	309.77180241545636
1505	Feb25-FISH2-3L1-rep2-cp190-100x_Position012_11_cmle.ics	55	1	0	1	1	1	1	9.097199999999999	1.0	0.2986346786227747	1.2767141731798497	0.0	0.9636340043537037	17910.0	310.8393630900806	123165.0	283.9845778122627
1506	Feb25-FISH2-3L1-rep2-cp190-100x_Position012_11_cmle.ics	56	1	0	1	0	1	0	6.9312	1.0	0.2992737982678437	1.3005235960540007	0.0	0.987611943351468	10458.0	181.3079567275067	55015.0	126.84944219820268
1507	Feb25-FISH2-3L1-rep2-cp190-100x_Position012_11_cmle.ics	57	1	0	1	1	1	1	9.097199999999999	1.0	0.3043929069396771	1.3463640328753277	0.0	0.9741301402801978	18064.0	314.00004682112836	125954.0	290.4152438904376
1508	Feb25-FISH2-3L1-rep2-cp190-100x_Position012_11_cmle.ics	58	1	0	1	1	1	1	9.097199999999999	1.0	0.2978820876334854	1.5098830351023944	0.0	0.9876702088673653	14022.0	248.31634637857763	85214.0	196.4800212210787
1509	Feb25-FISH2-3L1-rep2-cp190-100x_Position012_11_cmle.ics	59	1	0	1	1	1	1	7.797599999999999	1.0	0.29262915896775926	1.304452148154171	0.0	0.9774303407834762	13396.0	231.9627523176448	78867.0	181.84558680079343
1510	Feb25-FISH2-3L1-rep2-cp190-100x_Position012_11_cmle.ics	60	1	0	1	1	1	1	9.097199999999999	1.0	0.3106942915487737	1.4749350401914947	0.0	0.9747283362095346	16606.0	290.0536283603282	112160.0	258.61007792330116
1511	Feb25-FISH2-3L1-rep2-cp190-100x_Position012_11_cmle.ics	61	1	0	1	1	1	1	9.097199999999999	1.0	0.30149353049449035	1.3922542467146088	0.0	0.9598190325532819	17926.0	311.945894348255	123919.0	285.72309420629057
1512	Feb25-FISH2-3L1-rep2-cp190-100x_Position012_11_cmle.ics	62	1	0	1	0	1	1	8.664	1.0	0.29823969202043926	1.2866259009692385	0.0	0.9824586667293284	15430.0	266.5111402711906	98425.0	226.94094971113518
1513	Feb25-FISH2-3L1-rep2-cp190-100x_Position012_11_cmle.ics	63	1	0	1	1	1	1	9.097199999999999	1.0	0.28682440861019876	1.2017401712750617	0.0	0.9778660317596246	18670.0	321.12971844780344	128469.0	296.21414141163143
1514	Feb25-FISH2-3L1-rep2-cp190-100x_Position012_11_cmle.ics	64	1	0	1	1	1	1	7.3644	1.0	0.2807207752325258	1.4102747232256754	0.0	0.991774431037783	10702.0	186.2458815061244	55158.0	127.17916082465625
1515	Feb25-FISH2-3L1-rep2-cp190-100x_Position012_11_cmle.ics	66	1	0	1	1	1	1	9.097199999999999	1.0	0.3038613412520768	1.3704536004206047	0.0	0.9736028535470701	17716.0	307.8848178163361	122225.0	281.81719663137915
1516	Feb25-FISH2-3L1-rep2-cp190-100x_Position012_11_cmle.ics	67	1	0	1	1	1	1	9.097199999999999	1.0	0.29485128776260744	1.2912361259899785	0.0	0.964802133522732	17876.0	307.6688004570304	122034.0	281.3768032212209
1517	Feb25-FISH2-3L1-rep2-cp190-100x_Position012_11_cmle.ics	68	1	0	1	1	0	1	7.3644	0.0	0.3012495565557415	1.3869501050594013	0.0	0.9920270158401423	11270.0	195.52221215806816	61748.0	142.37388633744652
1518	Feb25-FISH2-3L1-rep2-cp190-100x_Position012_11_cmle.ics	69	1	0	1	1	1	1	6.9312	1.0	0.26210211069661193	1.047144586309721	0.0	0.9697144685509923	15562.0	259.32656470942	93456.0	215.48380387303882
1519	Feb25-FISH2-3L1-rep2-cp190-100x_Position012_11_cmle.ics	70	1	0	1	1	1	1	9.097199999999999	1.0	0.3132043437774304	1.3385584288845465	0.0	0.9657007001710369	18498.0	321.33502107286733	132396.0	305.2687221534717
1520	Feb25-FISH2-3L1-rep2-cp190-100x_Position012_11_cmle.ics	71	1	0	1	1	1	1	9.097199999999999	1.0	0.3027928555613151	1.3789159343191175	0.0	0.9722173447301413	18892.0	327.9165185794448	134358.0	309.792553937401
1521	Feb25-FISH2-3L1-rep2-cp190-100x_Position012_11_cmle.ics	72	1	0	1	1	1	1	7.5809999999999995	1.0	0.2917278375778797	1.1102152915570571	0.0	0.9678651691200919	14630.0	248.4223282673635	89873.0	207.2223924144155
1522	Feb25-FISH2-3L1-rep2-cp190-100x_Position012_11_cmle.ics	73	1	0	1	1	1	1	9.097199999999999	1.0	0.3078888280923937	1.4037446215101816	0.0	0.9712023361371556	15998.0	279.81317372365385	105577.0	243.43149248313452
1523	Feb25-FISH2-3L1-rep2-cp190-100x_Position012_11_cmle.ics	74	1	0	1	1	1	1	9.097199999999999	1.0	0.3144629660347043	1.441231429336251	0.0	0.9734532579454971	17282.0	303.26485243007727	119798.0	276.22120288031056
1524	Feb25-FISH2-3L1-rep2-cp190-100x_Position012_11_cmle.ics	75	1	0	1	1	1	1	7.147799999999999	1.0	0.2899173240269569	1.1741390597075356	0.0	0.9813382372045494	13498.0	228.1568536265868	79399.0	183.07223232018714
1525	Feb25-FISH2-3L1-rep2-cp190-100x_Position012_11_cmle.ics	76	1	0	1	1	1	1	8.8806	1.0	0.2691172239788779	1.1891449629883515	0.0	0.9837050294843632	16048.0	281.5859059889792	99169.0	228.6564088585579
1526	Feb25-FISH2-3L1-rep2-cp190-100x_Position012_11_cmle.ics	77	1	0	1	1	1	1	9.097199999999999	1.0	0.30539675295714025	1.2566623635285492	0.0	0.9723356177208441	19604.0	340.3407031424442	142634.0	328.87473122781864
1527	Feb25-FISH2-3L1-rep2-cp190-100x_Position012_11_cmle.ics	78	1	0	1	1	1	1	7.147799999999999	1.0	0.29266732659888867	1.3725142308225027	0.0	0.9956487824800936	9880.0	172.32306449049773	49957.0	115.18708686532058
1528	Feb25-FISH2-3L1-rep2-cp190-100x_Position012_11_cmle.ics	79	1	0	1	1	1	1	8.2308	1.0	0.29585863723732997	1.1789917078209005	0.0	0.9687182028356647	16628.0	282.7513300274893	109667.0	252.86190634463864
1529	Feb25-FISH2-3L1-rep2-cp190-100x_Position012_11_cmle.ics	80	1	0	1	1	1	1	7.797599999999999	1.0	0.2809647247099738	1.1897713156968128	0.0	0.9715631326761645	16130.0	273.0264873921692	102106.0	235.42832218648886
1530	Feb25-FISH2-3L1-rep2-cp190-100x_Position012_11_cmle.ics	81	1	0	1	1	1	1	7.797599999999999	1.0	0.2991735187089822	1.352778378408041	0.0	0.9810953010911786	12432.0	216.3644969821439	71293.0	164.38202822205696
1531	Feb25-FISH2-3L1-rep2-cp190-100x_Position012_11_cmle.ics	84	1	0	1	1	1	1	9.097199999999999	1.0	0.31112941574015496	1.3571551062443283	0.0	0.9710218612618939	17852.0	313.10079396841786	125105.0	288.4576836536608
1532	Feb25-FISH2-3L1-rep2-cp190-100x_Position012_11_cmle.ics	85	1	0	1	1	1	0	9.097199999999999	1.0	0.30932172596287677	1.2750294836850444	0.0	0.9704184307799202	18366.0	318.3851238867609	130167.0	300.129261885185
1533	Feb25-FISH2-3L1-rep2-cp190-100x_Position012_11_cmle.ics	86	1	0	1	1	1	1	9.097199999999999	1.0	0.32763712665842026	1.361438104537109	0.0	0.9665971011225934	19294.0	338.1875850597306	144246.0	332.59155938056796
1534	Feb25-FISH2-3L1-rep2-cp190-100x_Position012_11_cmle.ics	87	1	0	1	1	0	1	7.3644	0.0	0.2889679786221658	1.1685999921155648	0.0	0.9789893610625516	14648.0	247.86497177210285	89612.0	206.62059827802122
1535	Feb25-FISH2-3L1-rep2-cp190-100x_Position012_11_cmle.ics	88	1	0	1	0	0	0	8.2308	0.0	0.3031975541307188	1.53475931624582	0.0	0.9935441266912011	11162.0	197.36841520384291	61059.0	140.78524204635204
1536	Feb25-FISH2-3L1-rep2-cp190-100x_Position012_11_cmle.ics	89	1	0	1	0	1	1	8.014199999999999	1.0	0.2924826507136022	1.4539164378625127	0.0	0.9949400557769251	10626.0	187.98802743305671	55703.0	128.43578076463663
1537	Feb25-FISH2-3L1-rep2-cp190-100x_Position012_11_cmle.ics	90	1	0	1	1	1	1	8.664	1.0	0.27844297446992333	1.2320360648131665	0.0	0.9735683184771025	16088.0	277.1200122427219	101250.0	233.4546218770885
1538	Feb25-FISH2-3L1-rep2-cp190-100x_Position012_11_cmle.ics	91	1	0	1	1	0	1	7.797599999999999	0.0	0.2899686168868006	1.2673378463882332	0.0	0.9812567361601029	13004.0	226.5494021673227	75087.0	173.1299475840488
1539	Feb25-FISH2-3L1-rep2-cp190-100x_Position012_11_cmle.ics	92	1	0	1	1	1	1	8.4474	1.0	0.28899989302816076	1.5488817953779679	0.0	0.9951685093825887	11420.0	201.7298084099007	61691.0	142.24246003179718
1540	Feb25-FISH2-3L1-rep2-cp190-100x_Position012_11_cmle.ics	93	1	0	1	2	2	1	9.097199999999999	2.0	0.30916192401447656	1.033981890891208	0.0	0.9417458866389675	28660.0	481.21253432160864	253677.0	584.9093147053251
1541	Feb25-FISH2-3L1-rep2-cp190-100x_Position012_11_cmle.ics	94	1	0	1	1	1	1	9.097199999999999	1.0	0.28152139959682476	1.2258536313980113	0.0	0.9641566855458487	18420.0	320.3642732200896	124728.0	287.58842545664686
1542	Feb25-FISH2-3L1-rep2-cp190-100x_Position012_11_cmle.ics	95	1	0	1	0	0	0	6.7146	0.0	0.2680693234413722	1.17816394571637	0.0	0.995505006328299	9304.0	160.80829029295472	43692.0	100.74172186719753
1543	Feb25-FISH2-3L1-rep2-cp190-100x_Position012_11_cmle.ics	96	1	0	1	0	0	0	5.848199999999999	0.0	0.28353233583219234	1.3238560848547472	0.0	0.9948267217273972	7430.0	128.68867809906075	32067.0	73.93767268871699
1544	Feb25-FISH2-3L1-rep2-cp190-100x_Position012_11_cmle.ics	97	1	0	1	1	1	1	9.097199999999999	1.0	0.28432563371697045	1.2360922036767439	0.0	0.9639749918226941	17988.0	312.88675238952885	120964.0	278.9096778344704
1545	Feb25-FISH2-3L1-rep2-cp190-100x_Position012_11_cmle.ics	98	1	0	1	1	2	2	9.097199999999999	2.0	0.297136591080488	1.0827544394878752	0.0	0.9499569311332455	24984.0	420.1036859372176	202416.0	466.71556288269375
1546	Feb25-FISH2-3L1-rep2-cp190-100x_Position012_11_cmle.ics	99	1	0	1	1	1	1	8.664	1.0	0.28160919250679606	1.1443235120583954	0.0	0.9616432231811257	18272.0	308.8649756445358	123247.0	284.1736472344249
1547	Feb25-FISH2-3L1-rep2-cp190-100x_Position012_11_cmle.ics	100	1	0	1	1	1	1	9.097199999999999	1.0	0.2988318175807746	1.0478342180765408	0.0	0.9543977497779037	29506.0	491.97366696338617	260527.0	600.7035286298491
1548	Feb25-FISH2-3L1-rep2-cp190-100x_Position012_11_cmle.ics	101	1	0	1	0	1	0	8.4474	1.0	0.27604140619838	1.3028977333183833	0.0	0.9935988450146744	11386.0	201.62533337494978	60023.0	138.39651129805907
1549	Feb25-FISH2-3L1-rep2-cp190-100x_Position012_11_cmle.ics	102	1	0	1	1	1	0	7.797599999999999	1.0	0.29551598704971316	1.4029976950370742	0.0	0.99262629403388	11124.0	195.46596617972142	59973.0	138.28122506503334
1550	Feb25-FISH2-3L1-rep2-cp190-100x_Position012_11_cmle.ics	103	1	0	1	1	1	0	7.3644	1.0	0.28331240473082325	1.1009107945962506	0.0	0.9798606259119136	14554.0	246.74730786359632	87878.0	202.62247171668918
1551	Feb25-FISH2-3L1-rep2-cp190-100x_Position012_11_cmle.ics	105	1	0	1	2	2	1	9.097199999999999	2.0	0.2915546996081835	1.0519336817258855	0.0	0.9431147992600504	30272.0	501.5555195985702	267421.0	616.5991944394358
1552	Feb25-FISH2-3L1-rep2-cp190-100x_Position012_11_cmle.ics	106	1	0	1	1	1	1	8.664	1.0	0.30551695284941827	1.254583196153567	0.0	0.9620088237786365	16454.0	282.65447950340285	109698.0	252.9333838091146
1553	Feb25-FISH2-3L1-rep2-cp190-100x_Position012_11_cmle.ics	107	1	0	1	1	1	1	9.097199999999999	1.0	0.2886421981289988	1.2832954322352852	0.0	0.9590442356888595	17040.0	296.2651506677186	112372.0	259.0988915513302
1554	Feb25-FISH2-3L1-rep2-cp190-100x_Position012_11_cmle.ics	108	1	0	1	1	1	1	8.664	1.0	0.28850870664721967	1.1870725926844907	0.0	0.9721709474738172	16214.0	279.37409722092076	104277.0	240.4340504244657
1555	Feb25-FISH2-3L1-rep2-cp190-100x_Position012_11_cmle.ics	110	1	0	1	1	1	1	7.5809999999999995	1.0	0.30013167890172876	1.4044967792065892	0.0	0.9911533011024574	10844.0	189.95757647511445	58172.0	134.12861495144682
1556	Feb25-FISH2-3L1-rep2-cp190-100x_Position012_11_cmle.ics	111	1	0	1	1	1	1	7.5809999999999995	1.0	0.30828597559106297	1.5488348428637748	0.0	0.9925476946215442	10048.0	177.411578274901	52586.0	121.24883699781309
1557	Feb25-FISH2-3L1-rep2-cp190-100x_Position012_11_cmle.ics	112	1	0	1	1	1	1	9.097199999999999	1.0	0.31141011848709316	1.3023339492199577	0.0	0.9776230621967248	20106.0	348.56337968046626	149599.0	344.9341034883018
1558	Feb25-FISH2-3L1-rep2-cp190-100x_Position012_11_cmle.ics	113	1	0	1	1	1	1	8.4474	1.0	0.2992397988568207	1.286048396592487	0.0	0.9677963577079391	15866.0	273.44611020686216	102798.0	237.02388365156486
1559	Feb25-FISH2-3L1-rep2-cp190-100x_Position012_11_cmle.ics	114	1	0	1	1	1	1	8.014199999999999	1.0	0.30533212401551785	1.3027518523239991	0.0	0.9757234385248437	14186.0	243.9767750518387	87791.0	202.42187367122443
1560	Feb25-FISH2-3L1-rep2-cp190-100x_Position012_11_cmle.ics	115	1	0	1	0	1	1	8.4474	1.0	0.28553188080342445	1.5159391903527104	0.0	0.9939244281108087	11702.0	205.76155235179212	63605.0	146.65561703202184
1561	Feb25-FISH2-3L1-rep2-cp190-100x_Position012_11_cmle.ics	116	1	0	1	1	1	1	8.4474	1.0	0.286999487027832	1.303572083393213	0.0	0.9816743125097357	15384.0	265.67038778796956	96121.0	221.62856009330986
1562	Feb25-FISH2-3L1-rep2-cp190-100x_Position012_11_cmle.ics	117	1	0	1	1	1	1	8.014199999999999	1.0	0.3026076128286097	1.3252630115570903	0.0	0.9849474806407167	13702.0	236.60105694898567	82964.0	191.29214073492116
1563	Feb25-FISH2-3L1-rep2-cp190-100x_Position012_11_cmle.ics	118	1	0	1	1	1	1	6.7146	1.0	0.26170528893047973	1.0771178742213203	0.0	0.9846528778279259	11398.0	193.3739952685075	58536.0	134.9678987278741
1564	Feb25-FISH2-3L1-rep2-cp190-100x_Position012_11_cmle.ics	119	1	0	1	1	1	1	9.097199999999999	1.0	0.32102875336714254	1.468436182770043	0.0	0.9750879693732215	17338.0	305.0312394380668	121631.0	280.44759618303357
1565	Feb25-FISH2-3L1-rep2-cp190-100x_Position012_11_cmle.ics	120	1	0	1	0	0	0	6.0648	0.0	0.2859242783971159	1.2932984440277815	0.0	0.9983347387480329	6938.0	120.47883138102978	29057.0	66.9974414605685
1566	Feb25-FISH2-3L1-rep2-cp190-100x_Position012_11_cmle.ics	121	1	0	1	1	1	1	9.097199999999999	1.0	0.298378700865897	1.2950426537462256	0.0	0.9625668635351152	18618.0	322.09751538259104	130484.0	300.860176602568
1567	Feb25-FISH2-3L1-rep2-cp190-100x_Position012_11_cmle.ics	122	1	0	1	1	1	1	9.097199999999999	1.0	0.3062560091185246	1.4135062337481017	0.0	0.9857679577795692	14710.0	259.87651251487085	92840.0	214.06347748216191
1568	Feb25-FISH2-3L1-rep2-cp190-100x_Position012_11_cmle.ics	123	1	0	1	1	1	1	8.664	1.0	0.25767744283229216	1.1385578881083525	0.0	0.9684581428498434	18756.0	316.661988226534	122609.0	282.7025949010167
1569	Feb25-FISH2-3L1-rep2-cp190-100x_Position012_11_cmle.ics	124	1	0	1	1	1	1	8.664	1.0	0.2723277318564123	1.2035079454444197	0.0	0.9797163549773804	17436.0	295.40166395728664	112977.0	260.49385497094147
1570	Feb25-FISH2-3L1-rep2-cp190-100x_Position012_11_cmle.ics	125	1	0	1	1	1	1	8.4474	1.0	0.29818062253539435	1.2315053593904577	0.0	0.9674611424661038	15886.0	271.7865919303376	102810.0	237.05155234749103
1571	Feb25-FISH2-3L1-rep2-cp190-100x_Position012_11_cmle.ics	126	1	0	1	1	1	1	7.5809999999999995	1.0	0.2867494984837904	1.214685421506173	0.0	0.9676057972190986	14416.0	244.62293964421443	87155.0	200.95543278713723
1572	Feb25-FISH2-3L1-rep2-cp190-100x_Position012_11_cmle.ics	127	1	0	1	2	1	1	9.097199999999999	1.0	0.3257232599501008	1.3159494512180328	0.0	0.968325162488714	21706.0	374.5831256914327	171620.0	395.70846623749054
1573	Feb25-FISH2-3L1-rep2-cp190-100x_Position012_11_cmle.ics	128	1	0	1	1	1	1	8.8806	1.0	0.2855276911498131	1.2644260521323103	0.0	0.9744664525976636	16194.0	281.22085748817	103545.0	238.74625997296914
1574	Feb25-FISH2-3L1-rep2-cp190-100x_Position012_11_cmle.ics	129	1	0	1	1	1	1	8.4474	1.0	0.2877277761604192	1.5163065574613641	0.0	0.9862836851079464	11290.0	200.9076737825002	60507.0	139.51248203374809
1575	Feb25-FISH2-3L1-rep2-cp190-100x_Position012_11_cmle.ics	130	1	0	1	1	1	1	9.097199999999999	1.0	0.30149718884999627	1.0080096628555846	0.0	0.9407815824420538	30546.0	508.3575432467167	275643.0	635.5568625981856
1576	Feb25-FISH2-3L1-rep2-cp190-100x_Position012_11_cmle.ics	131	1	0	1	1	1	1	9.097199999999999	1.0	0.2821834904015721	1.0427729433409378	0.0	0.9491985428090901	31730.0	522.8337396915722	282322.0	650.9567976057617
1577	Feb25-FISH2-3L1-rep2-cp190-100x_Position012_11_cmle.ics	132	1	0	1	1	1	1	9.097199999999999	1.0	0.31020008233601276	1.3534982538788907	0.0	0.972812305513683	19118.0	331.5861904437723	138439.0	319.2022162769605
1578	Feb25-FISH2-3L1-rep2-cp190-100x_Position012_11_cmle.ics	133	1	0	1	1	1	1	9.097199999999999	1.0	0.31456647280935274	1.4029883791732378	0.0	0.9674090246182515	18210.0	317.4968643790106	129597.0	298.8149988286917
1579	Feb25-FISH2-3L1-rep2-cp190-100x_Position012_11_cmle.ics	134	1	0	1	1	1	0	9.097199999999999	1.0	0.27894119365821657	1.2766797870691349	0.0	0.9531338730805994	18022.0	312.0082069731761	120153.0	277.03973513479315
1580	Feb25-FISH2-3L1-rep2-cp190-100x_Position012_11_cmle.ics	135	1	0	1	1	2	1	9.097199999999999	2.0	0.31935535073775956	1.125050784821707	0.0	0.9432239566032293	27658.0	463.6416142154568	244423.0	563.5721386969244
1581	Feb25-FISH2-3L1-rep2-cp190-100x_Position012_11_cmle.ics	136	1	0	1	1	1	1	7.797599999999999	1.0	0.28305214660563305	1.1564364184014402	0.0	0.9757408846843021	15124.0	257.96415908352134	93048.0	214.5430682115489
1582	Feb25-FISH2-3L1-rep2-cp190-100x_Position012_11_cmle.ics	137	1	0	1	0	0	0	7.147799999999999	0.0	0.29052164192779734	1.4146290821684908	0.0	0.9930345001354784	8924.0	156.66953831423467	42727.0	98.51669756980108
1583	Feb25-FISH2-3L1-rep2-cp190-100x_Position012_11_cmle.ics	138	1	0	1	1	0	1	7.3644	0.0	0.295598543208152	1.3153513543987747	0.0	0.9908182683608666	10242.0	179.4767240927209	52991.0	122.18265548532143
1584	Feb25-FISH2-3L1-rep2-cp190-100x_Position012_11_cmle.ics	139	1	0	1	1	1	1	9.097199999999999	1.0	0.2901179234436838	1.2378406990238575	0.0	0.9677945158166257	18626.0	321.41030282314716	128748.0	296.85743859191496
1585	Feb25-FISH2-3L1-rep2-cp190-100x_Position012_11_cmle.ics	140	1	0	1	1	1	1	9.097199999999999	1.0	0.31486880480723894	1.3607803309625213	0.0	0.9699185116184106	18112.0	317.1089933561006	128614.0	296.54847148740595
1586	Feb25-FISH2-3L1-rep2-cp190-100x_Position012_11_cmle.ics	141	1	0	1	1	1	1	8.4474	1.0	0.29456013078169524	1.4281314686008042	0.0	0.9869162675940202	13648.0	237.50075322303252	81370.0	187.61681562606114
1587	Feb25-FISH2-3L1-rep2-cp190-100x_Position013_12_cmle.ics	1	1	0	1	1	1	2	9.747	1.0	0.27362327061584546	1.0627644061040877	0.0	0.9507741012188251	26242.0	442.0147090863649	209096.0	482.11780361493027
1588	Feb25-FISH2-3L1-rep2-cp190-100x_Position013_12_cmle.ics	2	1	0	1	1	1	1	9.747	1.0	0.28661232406208065	1.4620602523098747	0.0	0.9854367262934081	17916.0	313.78207918668556	120721.0	278.34938674196536
1589	Feb25-FISH2-3L1-rep2-cp190-100x_Position013_12_cmle.ics	3	1	0	1	1	1	1	8.2308	1.0	0.2651713140323269	1.095600093737611	0.0	0.9684892544440562	18132.0	306.92996450165487	118224.0	272.59199226466086
1590	Feb25-FISH2-3L1-rep2-cp190-100x_Position013_12_cmle.ics	4	1	0	1	2	2	1	9.747	2.0	0.3065733825328562	1.1871514678061152	0.0	0.950008328238628	29252.0	491.8443936258973	260480.0	600.595159570805
1591	Feb25-FISH2-3L1-rep2-cp190-100x_Position013_12_cmle.ics	5	1	0	1	1	1	1	9.313799999999999	1.0	0.28848112672080967	1.298926753754748	0.0	0.9707233862656995	18960.0	327.79779516557926	131853.0	304.0167136628123
1592	Feb25-FISH2-3L1-rep2-cp190-100x_Position013_12_cmle.ics	7	1	0	1	1	1	1	9.747	1.0	0.27859746194758583	1.3315376730649948	0.0	0.9884275521035185	17626.0	308.1672386667287	116143.0	267.7937792461302
1593	Feb25-FISH2-3L1-rep2-cp190-100x_Position013_12_cmle.ics	8	1	0	1	1	1	1	7.5809999999999995	1.0	0.2405238904005667	1.0878492280422458	0.0	0.9816902924011056	16002.0	271.7809431998753	93350.0	215.23939705902427
1594	Feb25-FISH2-3L1-rep2-cp190-100x_Position013_12_cmle.ics	9	1	0	1	1	1	1	9.747	1.0	0.2928894560733032	1.4194756096565546	0.0	0.9800219243264028	18430.0	322.69422267528665	127325.0	293.5763924000028
1595	Feb25-FISH2-3L1-rep2-cp190-100x_Position013_12_cmle.ics	10	1	0	1	2	2	2	9.747	2.0	0.3020193711351548	1.1538758215428084	0.0	0.9597355550902399	29056.0	489.64093140082184	255944.0	590.1363925107114
1596	Feb25-FISH2-3L1-rep2-cp190-100x_Position013_12_cmle.ics	11	1	0	1	1	1	0	7.5809999999999995	1.0	0.2836216768568979	1.2910381338124122	0.0	0.9960506511720283	10824.0	188.2935494163059	56393.0	130.02673078039157
1597	Feb25-FISH2-3L1-rep2-cp190-100x_Position013_12_cmle.ics	12	1	0	1	1	1	1	9.747	1.0	0.29881232174705075	1.282383209325271	0.0	0.966503040500234	19580.0	340.927810143853	140829.0	324.7128982155901
1598	Feb25-FISH2-3L1-rep2-cp190-100x_Position013_12_cmle.ics	13	1	0	1	1	1	1	8.8806	1.0	0.26874423524058455	1.2909793652801016	0.0	0.9856923473706478	13846.0	244.47677112579666	79420.0	183.12065253805795
1599	Feb25-FISH2-3L1-rep2-cp190-100x_Position013_12_cmle.ics	14	1	0	1	1	1	1	7.5809999999999995	1.0	0.28516371344107594	1.3575863925903255	0.0	0.9957745373974408	10646.0	185.13484146566637	55157.0	127.17685509999572
1600	Feb25-FISH2-3L1-rep2-cp190-100x_Position013_12_cmle.ics	15	1	0	1	1	1	1	9.747	1.0	0.29241938072504886	1.2987762056307206	0.0	0.98401680768841	18464.0	319.56877337026623	127575.0	294.1528235651314
1601	Feb25-FISH2-3L1-rep2-cp190-100x_Position013_12_cmle.ics	16	1	0	1	1	1	1	9.747	1.0	0.296198254753806	1.4448311884563414	0.0	0.9803545546802886	18316.0	321.0593889011509	126856.0	292.49500753422154
1602	Feb25-FISH2-3L1-rep2-cp190-100x_Position013_12_cmle.ics	17	1	0	1	1	1	2	8.4474	1.0	0.27842890280083554	1.0657530865762055	0.0	0.9700578835839229	21214.0	354.6004388066562	153308.0	353.4860362541499
1603	Feb25-FISH2-3L1-rep2-cp190-100x_Position013_12_cmle.ics	18	1	0	1	1	1	1	9.097199999999999	1.0	0.29400404357361704	1.3189423549670187	0.0	0.9691160594512608	17950.0	310.63322463279763	122616.0	282.7187349736403
1604	Feb25-FISH2-3L1-rep2-cp190-100x_Position013_12_cmle.ics	19	1	0	1	1	1	1	8.8806	1.0	0.31512094507542726	1.2332877651957173	0.0	0.9758525076947575	20076.0	344.96729239674767	150151.0	346.20686350090574
1605	Feb25-FISH2-3L1-rep2-cp190-100x_Position013_12_cmle.ics	20	1	0	1	1	1	1	9.747	1.0	0.27328565795297854	1.2775809329088754	0.0	0.9852272781809022	17956.0	313.4589144852026	118276.0	272.7118899470076
1606	Feb25-FISH2-3L1-rep2-cp190-100x_Position013_12_cmle.ics	21	1	0	1	1	1	1	9.747	1.0	0.31650804675885236	1.5366874693185424	0.0	0.9849687683326291	18738.0	330.3262840724362	135691.0	312.8660849098668
1607	Feb25-FISH2-3L1-rep2-cp190-100x_Position013_12_cmle.ics	22	1	0	1	1	1	0	8.014199999999999	1.0	0.29798858036664555	1.3817425543857624	0.0	0.9925298580214914	11666.0	204.46552471175008	64678.0	149.12965959275385
1608	Feb25-FISH2-3L1-rep2-cp190-100x_Position013_12_cmle.ics	23	1	0	1	1	1	1	8.4474	1.0	0.2861665516703018	1.4545065773509236	0.0	0.994103412856561	12260.0	215.1888899256285	68284.0	157.44410271856898
1609	Feb25-FISH2-3L1-rep2-cp190-100x_Position013_12_cmle.ics	24	1	0	1	3	2	2	9.747	2.0	0.29367828120957473	1.11319956552651	0.0	0.9490736261760723	30608.0	513.441130332746	272874.0	629.1723110132211
1610	Feb25-FISH2-3L1-rep2-cp190-100x_Position013_12_cmle.ics	25	1	0	1	1	2	1	9.747	2.0	0.3147626310077173	1.013600260324541	0.0	0.9447713526723857	29658.0	498.5068216132191	269450.0	621.2775097756197
1611	Feb25-FISH2-3L1-rep2-cp190-100x_Position013_12_cmle.ics	26	1	0	1	1	1	2	9.747	1.0	0.31249404740472936	1.2440630081754365	0.0	0.9679981133398017	24576.0	423.6246562812731	202517.0	466.94844107340566
1612	Feb25-FISH2-3L1-rep2-cp190-100x_Position013_12_cmle.ics	27	1	0	1	1	2	2	9.097199999999999	2.0	0.2982824532178851	1.3077873535156952	0.0	0.9704441900471915	17664.0	305.7163114065107	120565.0	277.98969369492517
1613	Feb25-FISH2-3L1-rep2-cp190-100x_Position013_12_cmle.ics	28	1	0	1	1	1	1	7.5809999999999995	1.0	0.2838458776111613	1.196609988045031	0.0	0.9871007104514135	13098.0	224.34352074049207	75097.0	173.15300483065394
1614	Feb25-FISH2-3L1-rep2-cp190-100x_Position013_12_cmle.ics	29	1	0	1	1	1	1	8.4474	1.0	0.27782819928695995	1.1850132172694958	0.0	0.9842501602083965	17454.0	297.3252638391163	114289.0	263.5189657255365
1615	Feb25-FISH2-3L1-rep2-cp190-100x_Position013_12_cmle.ics	30	1	0	1	1	1	1	7.3644	1.0	0.2866794523746332	1.2093565535782334	0.0	0.9920528128592702	12594.0	216.80171150461646	71157.0	164.068449668227
1616	Feb25-FISH2-3L1-rep2-cp190-100x_Position013_12_cmle.ics	31	1	0	1	1	1	1	7.5809999999999995	1.0	0.2921792890372686	1.4206074058061129	0.0	0.986011304064942	10766.0	189.5017440968188	56778.0	130.91443477468968
1617	Feb25-FISH2-3L1-rep2-cp190-100x_Position013_12_cmle.ics	32	1	0	1	2	1	1	9.747	1.0	0.3072852195214367	1.433371436515677	0.0	0.9763855479023171	18726.0	326.5239190260607	133571.0	307.97794862957613
1618	Feb25-FISH2-3L1-rep2-cp190-100x_Position013_12_cmle.ics	33	1	0	1	0	1	1	9.097199999999999	1.0	0.29498483318947205	1.253300935660681	0.0	0.9762235445003756	18750.0	321.23235700772125	131122.0	302.33122893597624
1619	Feb25-FISH2-3L1-rep2-cp190-100x_Position013_12_cmle.ics	34	1	0	1	1	1	1	7.797599999999999	1.0	0.2842112996521278	1.3797464506924648	0.0	0.9920845625349731	11332.0	196.72052793657687	60472.0	139.43178167063004
1620	Feb25-FISH2-3L1-rep2-cp190-100x_Position013_12_cmle.ics	35	1	0	1	1	1	1	8.8806	1.0	0.2977530465527793	1.3152967070799928	0.0	0.9820354570096204	16964.0	292.64749461021074	113369.0	261.3976990378631
1621	Feb25-FISH2-3L1-rep2-cp190-100x_Position013_12_cmle.ics	36	1	0	1	0	0	0	7.147799999999999	0.0	0.2723891020278075	1.315533289479304	0.0	0.9875262936133362	9502.0	167.71409244919906	45456.0	104.80902016834503
1622	Feb25-FISH2-3L1-rep2-cp190-100x_Position013_12_cmle.ics	38	1	0	1	1	1	1	9.747	1.0	0.2853231880761632	1.117693469325657	0.0	0.9312024075061788	24634.0	418.1098958141054	194198.0	447.76711762258594
1623	Feb25-FISH2-3L1-rep2-cp190-100x_Position013_12_cmle.ics	39	1	0	1	1	1	1	9.747	1.0	0.31626074819925304	1.494240422998842	0.0	0.9889115946813103	19314.0	338.56432343232603	141940.0	327.27455831342155
1624	Feb25-FISH2-3L1-rep2-cp190-100x_Position013_12_cmle.ics	40	1	0	1	1	1	1	9.313799999999999	1.0	0.3040190725055673	1.3506076069594586	0.0	0.9712275457348525	18004.0	312.0038374962701	125250.0	288.7920137294354
1625	Feb25-FISH2-3L1-rep2-cp190-100x_Position013_12_cmle.ics	41	1	0	1	1	1	2	9.747	1.0	0.2943244098652819	1.1361148404682448	0.0	0.9568221042632842	32704.0	547.057956420352	301709.0	695.6578815991553
1626	Feb25-FISH2-3L1-rep2-cp190-100x_Position013_12_cmle.ics	43	1	0	1	1	1	1	6.9312	1.0	0.27639310698656794	1.1206924043283049	0.0	0.990538172591505	12712.0	214.4066123066625	70853.0	163.36750937143063
1627	Feb25-FISH2-3L1-rep2-cp190-100x_Position013_12_cmle.ics	44	1	0	1	1	1	1	9.747	1.0	0.33251499782493965	1.4607880047248423	0.0	0.9759574646975735	20992.0	368.0357736731643	164915.0	380.2485823887412
1628	Feb25-FISH2-3L1-rep2-cp190-100x_Position013_12_cmle.ics	45	1	0	1	0	1	1	7.797599999999999	1.0	0.29336414890302726	1.4756820795109862	0.0	0.9947057647831395	9906.0	175.38506122242032	50214.0	115.77965810307279
1629	Feb25-FISH2-3L1-rep2-cp190-100x_Position013_12_cmle.ics	48	1	0	1	1	1	1	8.014199999999999	1.0	0.294766358202988	1.0996500671567149	0.0	0.9778139582765404	16378.0	277.6559137643101	107005.0	246.72406729834915
1630	Feb25-FISH2-3L1-rep2-cp190-100x_Position013_12_cmle.ics	49	1	0	1	1	1	1	9.747	1.0	0.3034268223843457	1.4039019108314272	0.0	0.956287487149977	18836.0	328.18638822057017	133901.0	308.7388377675459
1631	Feb25-FISH2-3L1-rep2-cp190-100x_Position013_12_cmle.ics	50	1	0	1	0	0	0	6.497999999999999	0.0	0.2829662060653632	1.39530866557801	0.0	0.9982976098141194	7628.0	132.8326608921375	33324.0	76.83596858698367
1632	Feb25-FISH2-3L1-rep2-cp190-100x_Position013_12_cmle.ics	51	1	0	1	1	1	1	8.014199999999999	1.0	0.2933406815331578	1.271433483545445	0.0	0.9863671205636486	14000.0	242.53511060962876	84363.0	194.51784953498088
1633	Feb25-FISH2-3L1-rep2-cp190-100x_Position013_12_cmle.ics	52	1	0	1	1	1	1	9.5304	1.0	0.29143486482615943	1.2784754403291998	0.0	0.9670006322954645	17806.0	309.38119587782467	120613.0	278.10036847862983
1634	Feb25-FISH2-3L1-rep2-cp190-100x_Position013_12_cmle.ics	53	1	0	1	1	1	1	9.097199999999999	1.0	0.2846333494458086	1.1531152599620236	0.0	0.9759024127814793	17994.0	311.4760922017968	121090.0	279.2001991416952
1635	Feb25-FISH2-3L1-rep2-cp190-100x_Position013_12_cmle.ics	54	1	0	1	1	1	1	9.747	1.0	0.29572808548915913	1.3453388683125826	0.0	0.9760311808341716	18436.0	320.1367052943651	128003.0	295.13967371983165
1636	Feb25-FISH2-3L1-rep2-cp190-100x_Position013_12_cmle.ics	55	1	0	1	1	2	1	9.313799999999999	2.0	0.2948227500981678	1.2793486893930266	0.0	0.9702828463074293	17004.0	297.4734846536156	113209.0	261.02878309218084
1637	Feb25-FISH2-3L1-rep2-cp190-100x_Position013_12_cmle.ics	56	1	0	1	1	1	1	7.5809999999999995	1.0	0.28351634855193075	1.3917063098808231	0.0	0.9952461688876735	10632.0	184.91559457765334	54889.0	126.55892089097786
1638	Feb25-FISH2-3L1-rep2-cp190-100x_Position013_12_cmle.ics	57	1	0	1	1	1	1	9.747	1.0	0.29672808829479835	1.3859950396677454	0.0	0.9720690646225689	20228.0	352.1089835164333	147361.0	339.77389169807043
1639	Feb25-FISH2-3L1-rep2-cp190-100x_Position013_12_cmle.ics	58	1	0	1	1	1	2	9.747	1.0	0.31011751101016105	1.4445094941023027	0.0	0.9615512131005209	19498.0	343.1678115537481	142568.0	328.7225534002247
1640	Feb25-FISH2-3L1-rep2-cp190-100x_Position013_12_cmle.ics	59	1	0	1	1	0	1	8.014199999999999	0.0	0.2966712974958134	1.1329426274609224	0.0	0.9728996433212856	15936.0	272.2018197628919	103034.0	237.56803467144624
1641	Feb25-FISH2-3L1-rep2-cp190-100x_Position013_12_cmle.ics	60	1	0	1	1	1	1	9.313799999999999	1.0	0.3012682221890489	1.5217135882632729	0.0	0.9735607097771255	15016.0	265.35740610445515	94969.0	218.97236528439717
1642	Feb25-FISH2-3L1-rep2-cp190-100x_Position013_12_cmle.ics	62	1	0	1	2	1	1	9.5304	1.0	0.29184940809978444	1.2426575736117151	0.0	0.9797141976987921	19054.0	329.7814532811856	133608.0	308.0632604420152
1643	Feb25-FISH2-3L1-rep2-cp190-100x_Position013_12_cmle.ics	63	1	0	1	1	1	1	9.097199999999999	1.0	0.30243573949017755	1.2259989050124953	0.0	0.9642939389164505	18418.0	316.5747379937006	129257.0	298.03105244411677
1644	Feb25-FISH2-3L1-rep2-cp190-100x_Position013_12_cmle.ics	65	1	0	1	1	1	1	9.747	1.0	0.3020568652398721	1.4407989275292834	0.0	0.9853040985687819	18508.0	322.120224104606	130124.0	300.03011572478283
1645	Feb25-FISH2-3L1-rep2-cp190-100x_Position013_12_cmle.ics	66	1	0	1	1	0	1	7.147799999999999	0.0	0.2831529537636786	1.2677200994586901	0.0	0.9988585952457978	10826.0	186.27858293026102	56362.0	129.95525331591568
1646	Feb25-FISH2-3L1-rep2-cp190-100x_Position013_12_cmle.ics	67	1	0	1	1	1	1	9.097199999999999	1.0	0.29473648495494914	1.3308052187679056	0.0	0.9798047133999892	17196.0	298.62794085243297	115115.0	265.42349429512143
1647	Feb25-FISH2-3L1-rep2-cp190-100x_Position013_12_cmle.ics	68	1	0	1	1	1	0	8.4474	1.0	0.29480317308830406	1.4794883163376225	0.0	0.9902109478254238	11348.0	202.25065122559175	61719.0	142.30702032229158
1648	Feb25-FISH2-3L1-rep2-cp190-100x_Position013_12_cmle.ics	69	1	0	1	1	1	1	9.097199999999999	1.0	0.2944241639661985	1.3027860346826585	0.0	0.9785191191922188	16740.0	291.7375270232866	110508.0	254.80102078413128
1649	Feb25-FISH2-3L1-rep2-cp190-100x_Position013_12_cmle.ics	70	1	0	1	1	1	1	8.2308	1.0	0.28977945582963444	1.3286908412335505	0.0	0.9864229988505148	15138.0	261.3431145649816	94278.0	217.37910954398168
1650	Feb25-FISH2-3L1-rep2-cp190-100x_Position013_12_cmle.ics	73	1	0	1	1	2	1	9.747	2.0	0.32452461786508485	1.1476900092601003	0.0	0.9483387337831346	29712.0	504.8627524797139	274344.0	632.5617262641774
1651	Feb25-FISH2-3L1-rep2-cp190-100x_Position013_12_cmle.ics	74	1	0	1	1	1	1	9.747	1.0	0.3098637628501474	1.345112837144787	0.0	0.9809805835542126	21818.0	379.37978314480745	168687.0	388.9457758082017
1652	Feb25-FISH2-3L1-rep2-cp190-100x_Position013_12_cmle.ics	75	1	0	1	1	1	1	7.797599999999999	1.0	0.29145932022899623	1.339862854993432	0.0	0.989858680509088	13478.0	232.6250017639635	79433.0	183.15062695864464
1653	Feb25-FISH2-3L1-rep2-cp190-100x_Position013_12_cmle.ics	76	1	0	1	1	1	1	7.797599999999999	1.0	0.29265058538683814	1.100262994980066	0.0	0.9827904342687656	16126.0	271.46256589140535	104169.0	240.18503216113018
1654	Feb25-FISH2-3L1-rep2-cp190-100x_Position013_12_cmle.ics	77	1	0	1	1	1	1	9.747	1.0	0.30202027305633466	1.3500703019860372	0.0	0.9701462954574738	17936.0	312.7545026288335	124131.0	286.2119078343197
1655	Feb25-FISH2-3L1-rep2-cp190-100x_Position013_12_cmle.ics	79	1	0	1	2	1	1	9.747	1.0	0.29891031795957074	1.3778000241192507	0.0	0.9739290780939187	21224.0	371.465047791774	158959.0	366.51568631071706
1656	Feb25-FISH2-3L1-rep2-cp190-100x_Position013_12_cmle.ics	80	1	0	1	1	1	1	9.313799999999999	1.0	0.2770973418907431	1.0602618996750142	0.0	0.9714631472786893	20720.0	355.0058387476857	147630.0	340.39413163174885
1657	Feb25-FISH2-3L1-rep2-cp190-100x_Position013_12_cmle.ics	81	1	0	1	1	1	1	8.8806	1.0	0.29022397037187897	1.2921653662811128	0.0	0.9792984088984448	17718.0	304.76980463478804	119471.0	275.4672309163223
1658	Feb25-FISH2-3L1-rep2-cp190-100x_Position013_12_cmle.ics	82	1	0	1	0	1	1	7.147799999999999	1.0	0.2826495776816853	1.116711421989777	0.0	0.9801093621864523	13034.0	221.81322086385103	74390.0	171.52285749567025
1659	Feb25-FISH2-3L1-rep2-cp190-100x_Position013_12_cmle.ics	83	1	0	1	0	0	0	6.7146	0.0	0.27927987114370534	1.2458884484854496	0.0	0.9973509539783619	9796.0	168.87770551794043	48180.0	111.08981414358638
1660	Feb25-FISH2-3L1-rep2-cp190-100x_Position013_12_cmle.ics	84	1	0	1	1	2	1	9.747	2.0	0.2908059672060832	1.3103911613223131	0.0	0.9701377228052424	20664.0	355.06506114924434	150625.0	347.2997769899896
1661	Feb25-FISH2-3L1-rep2-cp190-100x_Position013_12_cmle.ics	85	1	0	1	2	1	2	9.747	1.0	0.3034139479112689	1.2774306637850974	0.0	0.9666527547265652	21332.0	368.14431406903896	161376.0	372.08862281518054
1662	Feb25-FISH2-3L1-rep2-cp190-100x_Position013_12_cmle.ics	86	1	0	1	2	2	2	9.747	2.0	0.3307261434933822	1.1354277575354306	0.0	0.9524529403954244	30754.0	520.3785194701796	291649.0	672.46229151438
1663	Feb25-FISH2-3L1-rep2-cp190-100x_Position013_12_cmle.ics	87	1	0	1	1	1	1	8.664	1.0	0.2957709701213057	1.2645854005186654	0.0	0.9786277049967382	15922.0	276.21892291498153	102742.0	236.89476307057603
1664	Feb25-FISH2-3L1-rep2-cp190-100x_Position013_12_cmle.ics	88	1	0	1	1	1	0	9.747	1.0	0.2827696194673128	1.2956344201464747	0.0	0.9743760726283432	19376.0	334.51986347056913	134861.0	310.9523334416398
1665	Feb25-FISH2-3L1-rep2-cp190-100x_Position013_12_cmle.ics	90	1	0	1	1	1	1	8.2308	1.0	0.2909855223534972	1.2474926657075316	0.0	0.9767343652926495	16086.0	275.951864886473	103486.0	238.6102222179988
1666	Feb25-FISH2-3L1-rep2-cp190-100x_Position013_12_cmle.ics	91	1	0	1	1	1	1	9.5304	1.0	0.28518766328827366	1.1923044660110096	0.0	0.9637361005048273	19088.0	332.4839109374171	132428.0	305.34250534260815
1667	Feb25-FISH2-3L1-rep2-cp190-100x_Position013_12_cmle.ics	92	1	0	1	0	0	0	7.3644	0.0	0.29217973866430536	1.4943133043839485	0.0	0.9963450876604593	9352.0	164.2215050628531	45968.0	105.98955119452843
1668	Feb25-FISH2-3L1-rep2-cp190-100x_Position013_12_cmle.ics	93	1	0	1	1	1	1	9.747	1.0	0.29160036285589247	1.3777719708548581	0.0	0.9750577740094076	18254.0	317.47373774091767	125229.0	288.74359351156454
1669	Feb25-FISH2-3L1-rep2-cp190-100x_Position013_12_cmle.ics	94	1	0	1	1	1	1	8.664	1.0	0.2864925021458651	1.2572897846295692	0.0	0.9843992559111858	16294.0	281.1853189461874	104682.0	241.36786891197409
1670	Feb25-FISH2-3L1-rep2-cp190-100x_Position013_12_cmle.ics	95	1	0	1	1	1	1	9.747	1.0	0.29675035468256517	1.4157935717165846	0.0	0.961323834963416	18556.0	325.8143018605821	129478.0	298.54061759409046
1671	Feb25-FISH2-3L1-rep2-cp190-100x_Position013_12_cmle.ics	96	1	0	1	0	1	1	8.4474	1.0	0.2939890710036953	1.16009332855897	0.0	0.9758137538948355	16554.0	284.11687688720446	108591.0	250.38094660992508
1672	Feb25-FISH2-3L1-rep2-cp190-100x_Position013_12_cmle.ics	97	1	0	1	1	1	1	8.4474	1.0	0.29504527238092243	1.369618744515234	0.0	0.9923404922237915	11822.0	208.0687930849885	65653.0	151.37774113675545
1673	Feb25-FISH2-3L1-rep2-cp190-100x_Position013_12_cmle.ics	98	1	0	1	1	1	1	9.747	1.0	0.31277604057042063	1.481535299929811	0.0	0.9758108912375159	19552.0	342.4553572704264	143773.0	331.50095161614456
1674	Feb25-FISH2-3L1-rep2-cp190-100x_Position013_12_cmle.ics	99	1	0	1	1	1	1	7.797599999999999	1.0	0.294203498188718	1.4824879832840292	0.0	0.9950741576528854	10066.0	177.62659499137405	51509.0	118.76557153843902
1675	Feb25-FISH2-3L1-rep2-cp190-100x_Position013_12_cmle.ics	100	1	0	1	1	1	1	8.4474	1.0	0.28212350696702476	1.2000115833681182	0.0	0.9784605284119772	16282.0	279.4894262954612	103766.0	239.25582512294284
1676	Feb25-FISH2-3L1-rep2-cp190-100x_Position013_12_cmle.ics	101	1	0	1	1	1	1	8.2308	1.0	0.29867290506328054	1.4790535710005608	0.0	0.9968398969533119	11234.0	198.06464532785273	61189.0	141.08498625221893
1677	Feb25-FISH2-3L1-rep2-cp190-100x_Position013_12_cmle.ics	102	1	0	1	1	1	1	9.747	1.0	0.28053405473983156	1.0862634185803526	0.0	0.9555991454262883	28814.0	484.3732180526611	243597.0	561.6676101273395
1678	Feb25-FISH2-3L1-rep2-cp190-100x_Position013_12_cmle.ics	103	1	0	1	1	1	1	8.4474	1.0	0.2784935275526902	1.2231851437532204	0.0	0.9700283924348208	17050.0	290.94158375211214	110476.0	254.7272375949948
1679	Feb25-FISH2-3L1-rep2-cp190-100x_Position013_12_cmle.ics	104	1	0	1	1	1	2	9.5304	1.0	0.3013611395839179	1.2494065568462207	0.0	0.9770549324192119	20976.0	361.2183616979089	156820.0	361.5837412618767
1680	Feb25-FISH2-3L1-rep2-cp190-100x_Position013_12_cmle.ics	105	1	0	1	1	2	1	8.664	2.0	0.2977640301215887	1.1881772720507007	0.0	0.9670439417074963	19268.0	328.29125566638857	137235.0	316.4261237857011
1681	Feb25-FISH2-3L1-rep2-cp190-100x_Position013_12_cmle.ics	106	1	0	1	0	0	0	7.3644	0.0	0.28870782896951175	1.4177221015070942	0.0	0.9962285001163657	9658.0	169.28110417332164	47955.0	110.57102609497065
1682	Feb25-FISH2-3L1-rep2-cp190-100x_Position013_12_cmle.ics	107	1	0	1	1	1	1	9.747	1.0	0.27456301553700124	1.2214607618095352	0.0	0.9710547703008796	20656.0	357.62469361594043	146273.0	337.26526326743067
1683	Feb25-FISH2-3L1-rep2-cp190-100x_Position013_12_cmle.ics	108	1	0	1	1	1	1	9.747	1.0	0.28886208105805405	1.2042052890271746	0.0	0.9823952333690793	20954.0	362.0608113507983	153292.0	353.4491446595817
1684	Feb25-FISH2-3L1-rep2-cp190-100x_Position013_12_cmle.ics	109	1	0	1	1	1	2	9.747	1.0	0.2919411722762896	1.23116859429839	0.0	0.9805027847986857	20808.0	364.4621165007007	152499.0	351.6207050037937
1685	Feb25-FISH2-3L1-rep2-cp190-100x_Position013_12_cmle.ics	110	1	0	1	1	1	1	9.747	1.0	0.29903119152260277	1.4812044433209937	0.0	0.9746813970874113	17382.0	307.1379904444486	117837.0	271.6996768210417
1686	Feb25-FISH2-3L1-rep2-cp190-100x_Position013_12_cmle.ics	111	1	0	1	0	1	1	7.5809999999999995	1.0	0.27725598799101614	1.213192646329449	0.0	0.9597377712799882	14282.0	243.4305512069079	84508.0	194.85217961075548
1687	Feb25-FISH2-3L1-rep2-cp190-100x_Position013_12_cmle.ics	112	1	0	1	0	0	0	7.3644	0.0	0.28297493164044574	1.401663584756966	0.0	0.9915419399866002	9290.0	162.55508430753576	44789.0	103.27110181978188
1688	Feb25-FISH2-3L1-rep2-cp190-100x_Position013_12_cmle.ics	113	1	0	1	1	1	1	9.747	1.0	0.28752383960048394	1.2973946989617031	0.0	0.9805143736778535	19094.0	329.80936731230656	133032.0	306.7351630375589
1689	Feb25-FISH2-3L1-rep2-cp190-100x_Position013_12_cmle.ics	114	1	0	1	1	2	1	9.747	2.0	0.3223426123966144	1.154486618357273	0.0	0.961267854265096	27912.0	477.15868988968697	248954.0	574.0193771337155
1690	Feb25-FISH2-3L1-rep2-cp190-100x_Position013_12_cmle.ics	115	1	0	1	1	2	2	9.747	2.0	0.3096007765941034	1.3122093099233147	0.0	0.9563628854024708	23050.0	398.2054043131741	183097.0	422.171268166215
1691	Feb25-FISH2-3L1-rep2-cp190-100x_Position013_12_cmle.ics	116	1	0	1	1	1	1	9.5304	1.0	0.2829483573081503	1.3650372550394427	0.0	0.9823620113927624	18288.0	318.35058598760776	123702.0	285.222751954959
1692	Feb25-FISH2-3L1-rep2-cp190-100x_Position013_12_cmle.ics	117	1	0	1	0	1	1	8.664	1.0	0.27413447020746845	1.4601061569072782	0.0	0.9863774739958061	11678.0	207.49551654638262	62131.0	143.25697888242354
1693	Feb25-FISH2-3L1-rep2-cp190-100x_Position013_12_cmle.ics	118	1	0	1	1	1	1	9.747	1.0	0.28460529094271575	1.3327145652454135	0.0	0.9850160434574904	19344.0	338.1581131643274	134963.0	311.1875173570122
1694	Feb25-FISH2-3L1-rep2-cp190-100x_Position013_12_cmle.ics	119	1	0	1	1	1	1	8.4474	1.0	0.2969429460045096	1.3883003702658638	0.0	0.988467892385608	13676.0	239.43718292484473	81950.0	188.9541359291595
1695	Feb25-FISH2-3L1-rep2-cp190-100x_Position013_12_cmle.ics	120	1	0	1	1	1	1	9.5304	1.0	0.2913388429893228	1.2257335229845179	0.0	0.9748744823651675	19394.0	336.2328161128278	137080.0	316.0687364633214
1696	Feb25-FISH2-3L1-rep2-cp190-100x_Position013_12_cmle.ics	122	1	0	1	1	1	2	9.747	1.0	0.29008194687925715	1.2295927370234796	0.0	0.9759096249566912	19838.0	343.5572149357245	141508.0	326.2784852600794
1697	Feb25-FISH2-3L1-rep2-cp190-100x_Position013_12_cmle.ics	123	1	0	1	1	1	1	6.7146	1.0	0.29255998697000135	1.1955767522743312	0.0	0.9911221071033319	10580.0	182.41941468407168	55349.0	127.61955423481453
1698	Feb25-FISH2-3L1-rep2-cp190-100x_Position013_12_cmle.ics	124	1	0	1	1	2	1	9.747	2.0	0.3123974669620725	1.1035984154306122	0.0	0.96184090921556	31632.0	533.7740091074398	295677.0	681.7497504469322
1699	Feb25-FISH2-3L1-rep2-cp190-100x_Position013_12_cmle.ics	125	1	0	1	1	1	1	8.664	1.0	0.27346559216056326	1.110609510143856	0.0	0.9837371664258049	17528.0	298.67472584488945	114110.0	263.10624101130435
1700	Feb25-FISH2-3L1-rep2-cp190-100x_Position013_12_cmle.ics	126	1	0	1	0	1	1	8.664	1.0	0.3059374621697896	1.3504520844310066	0.0	0.987061379072851	15140.0	262.93255640035466	96890.0	223.40166235724544
1701	Feb25-FISH2-3L1-rep2-cp190-100x_Position013_12_cmle.ics	127	1	0	1	1	1	1	9.313799999999999	1.0	0.2854224623135866	1.4214181626954128	0.0	0.9929270335270198	15642.0	273.77662080848535	98278.0	226.6020081860395
1702	Feb25-FISH2-3L1-rep2-cp190-100x_Position013_12_cmle.ics	128	1	0	1	1	1	1	8.8806	1.0	0.2968058164906099	1.2792334318413634	0.0	0.9814228791292142	17112.0	294.76128740074154	114673.0	264.404363995174
1703	Feb25-FISH2-3L1-rep2-cp190-100x_Position013_12_cmle.ics	129	1	0	1	0	0	0	7.797599999999999	0.0	0.30429250202423785	1.621114546152532	0.0	0.990364703975006	9612.0	171.15536055558607	48881.0	112.70612713060702
1704	Feb25-FISH2-3L1-rep2-cp190-100x_Position013_12_cmle.ics	130	1	0	1	1	1	1	8.2308	1.0	0.29171169549751896	1.4924195031208924	0.0	0.9916869055706167	11224.0	196.74112157280072	60391.0	139.2450179731284
1705	Feb25-FISH2-3L1-rep2-cp190-100x_Position013_12_cmle.ics	131	1	0	1	1	1	1	8.8806	1.0	0.2918355252708807	1.3325572246972557	0.0	0.9790968643344947	16844.0	292.61056301453476	111048.0	256.0461121008091
1706	Feb25-FISH2-3L1-rep2-cp190-100x_Position013_12_cmle.ics	132	1	0	1	0	1	1	7.5809999999999995	1.0	0.2870682230779191	1.308294640493664	0.0	0.993024563602597	10884.0	190.9217004598502	57207.0	131.9035906540504
1707	Feb25-FISH2-3L1-rep2-cp190-100x_Position013_12_cmle.ics	133	1	0	1	1	1	1	8.664	1.0	0.30508012672050594	1.277446725629173	0.0	0.9810379224502018	16968.0	292.05813321765663	114796.0	264.68796812841725
1708	Feb25-FISH2-3L1-rep2-cp190-100x_Position013_12_cmle.ics	134	1	0	1	1	1	1	7.797599999999999	1.0	0.28294180923642115	1.220441720367677	0.0	0.9890663766940018	13564.0	233.14258954570002	79014.0	182.18452832588906
1709	Feb25-FISH2-3L1-rep2-cp190-100x_Position013_12_cmle.ics	135	1	0	1	1	1	1	9.097199999999999	1.0	0.29118419547707325	1.3418856502435221	0.0	0.9840774184732207	17648.0	303.55654395052454	118960.0	274.28900561479946
1710	Feb25-FISH2-3L1-rep2-cp190-100x_Position013_12_cmle.ics	136	1	0	1	1	1	1	8.8806	1.0	0.29394988764070157	1.2530939025252248	0.0	0.9753294914995715	17080.0	293.97594506364663	113800.0	262.3914663665449
1711	Feb25-FISH2-3L1-rep2-cp190-100x_Position014_13_cmle.ics	1	1	0	1	1	1	1	9.747	1.0	0.2964665626530336	1.1708211144786813	0.0	0.9354729847435932	33412.0	558.1990824686428	312691.0	720.9793498209252
1712	Feb25-FISH2-3L1-rep2-cp190-100x_Position014_13_cmle.ics	2	1	0	1	1	1	2	9.747	1.0	0.27803596822175086	1.0210139819881197	0.0	0.9425222699235687	29526.0	494.19941999436963	251554.0	580.014261251053
1713	Feb25-FISH2-3L1-rep2-cp190-100x_Position014_13_cmle.ics	3	1	0	1	0	1	0	8.014199999999999	1.0	0.30051678895652534	1.4467509868226645	0.0	0.986881111601463	12240.0	213.31421562725708	69804.0	160.94880420255095
1714	Feb25-FISH2-3L1-rep2-cp190-100x_Position014_13_cmle.ics	4	1	0	1	1	1	1	7.797599999999999	1.0	0.3047836376775577	1.3398026271127224	0.0	0.9786832182697286	12982.0	225.0513269361676	76786.0	177.04737378226287
1715	Feb25-FISH2-3L1-rep2-cp190-100x_Position014_13_cmle.ics	5	1	0	1	1	1	1	8.8806	1.0	0.2823869088650514	1.25291647444969	0.0	0.9691296330600687	17034.0	295.59274370866876	111089.0	256.1406468118902
1716	Feb25-FISH2-3L1-rep2-cp190-100x_Position014_13_cmle.ics	6	1	0	1	1	1	1	9.097199999999999	1.0	0.3110931371807714	1.6312760408669076	0.0	0.9813446624673928	12914.0	231.1617940531741	76968.0	177.46701567047648
1717	Feb25-FISH2-3L1-rep2-cp190-100x_Position014_13_cmle.ics	7	1	0	1	1	0	0	6.9312	0.0	0.2816593834124929	1.275461714913443	0.0	0.9893292116421023	9958.0	172.68527587343212	49590.0	114.34088591491178
1718	Feb25-FISH2-3L1-rep2-cp190-100x_Position014_13_cmle.ics	8	1	0	1	1	1	1	9.313799999999999	1.0	0.29688051765339546	1.2178534901335836	0.0	0.9754014403839432	18538.0	319.42029945023575	129318.0	298.1717016484082
1719	Feb25-FISH2-3L1-rep2-cp190-100x_Position014_13_cmle.ics	9	1	0	1	1	1	1	9.747	1.0	0.28312893677781226	1.141844116797943	0.0	0.9430189139914398	26786.0	451.80793099320357	219345.0	505.7491756605429
1720	Feb25-FISH2-3L1-rep2-cp190-100x_Position014_13_cmle.ics	10	1	0	1	1	1	1	8.2308	1.0	0.2976114426759665	1.428385287813474	0.0	0.9890455976309017	12010.0	211.77865157894684	67517.0	155.6756119039544
1721	Feb25-FISH2-3L1-rep2-cp190-100x_Position014_13_cmle.ics	11	1	0	1	0	0	0	6.9312	0.0	0.2816708680064072	1.366258692946596	0.0	0.9965515054971065	8852.0	155.08390873428903	41563.0	95.83283406496226
1722	Feb25-FISH2-3L1-rep2-cp190-100x_Position014_13_cmle.ics	12	1	0	1	1	1	1	9.747	1.0	0.32626538484435935	1.4040792918617726	0.0	0.9755084102227292	20268.0	355.3668218875381	154980.0	357.34120788653007
1723	Feb25-FISH2-3L1-rep2-cp190-100x_Position014_13_cmle.ics	13	1	0	1	1	0	1	7.5809999999999995	0.0	0.30077084882165284	1.2304615932846525	0.0	0.9711292244432186	13388.0	230.54349248146076	79885.0	184.19281450519713
1724	Feb25-FISH2-3L1-rep2-cp190-100x_Position014_13_cmle.ics	15	1	0	1	1	1	1	9.5304	1.0	0.2967376161646418	1.3576603171306023	0.0	0.9661710392359231	18004.0	314.60182011755677	123741.0	285.312675216719
1725	Feb25-FISH2-3L1-rep2-cp190-100x_Position014_13_cmle.ics	16	1	0	1	0	1	1	7.797599999999999	1.0	0.31458264343236075	1.4314236302978824	0.0	0.9806690953615961	11462.0	202.24711758089867	64719.0	149.22419430383496
1726	Feb25-FISH2-3L1-rep2-cp190-100x_Position014_13_cmle.ics	17	1	0	1	1	1	1	7.3644	1.0	0.2947388988881281	1.1529293159645086	0.0	0.9743520323712285	14654.0	248.1862999985583	90558.0	208.80181380686793
1727	Feb25-FISH2-3L1-rep2-cp190-100x_Position014_13_cmle.ics	19	1	0	1	1	1	1	9.097199999999999	1.0	0.2977069436611977	1.3122969958356039	0.0	0.9649855239901082	18760.0	323.30484872565705	131831.0	303.965987720281
1728	Feb25-FISH2-3L1-rep2-cp190-100x_Position014_13_cmle.ics	20	1	0	1	1	1	1	9.747	1.0	0.30026124594574605	1.3893050123211326	0.0	0.9561296810323485	19322.0	335.6770174818491	138389.0	319.0869300439348
1729	Feb25-FISH2-3L1-rep2-cp190-100x_Position014_13_cmle.ics	21	1	0	1	0	0	0	6.497999999999999	0.0	0.2958905616772562	1.3466972817191307	0.0	0.9943248271626599	8120.0	141.83828607074113	37426.0	86.29405114441397
1730	Feb25-FISH2-3L1-rep2-cp190-100x_Position014_13_cmle.ics	23	1	0	1	1	1	1	7.147799999999999	1.0	0.27694955294373713	1.1428139654283853	0.0	0.9856764512009899	11474.0	198.86407123325972	60820.0	140.23417385248908
1731	Feb25-FISH2-3L1-rep2-cp190-100x_Position014_13_cmle.ics	24	1	0	1	1	1	1	9.5304	1.0	0.29726931806400564	1.316840921870327	0.0	0.971675062333726	17686.0	307.89313885404107	120585.0	278.03580818813543
1732	Feb25-FISH2-3L1-rep2-cp190-100x_Position014_13_cmle.ics	25	1	0	1	1	2	1	9.747	2.0	0.25732262255014815	1.271381524736348	0.0	0.9375611538401716	34524.0	577.1516087832348	305981.0	705.5079373488732
1733	Feb25-FISH2-3L1-rep2-cp190-100x_Position014_13_cmle.ics	26	1	0	1	0	0	1	8.4474	0.0	0.3020200542018793	1.5654419724379596	0.0	0.9896118565593053	11860.0	210.36913133939677	66745.0	153.89559246603724
1734	Feb25-FISH2-3L1-rep2-cp190-100x_Position014_13_cmle.ics	27	1	0	1	1	1	1	9.747	1.0	0.2779633306402124	1.1375362628071413	0.0	0.9519366264225863	24414.0	413.9657737156632	189115.0	436.04711917319094
1735	Feb25-FISH2-3L1-rep2-cp190-100x_Position014_13_cmle.ics	28	1	0	1	0	0	0	6.7146	0.0	0.2931649592494588	1.3810112497606262	0.0	0.9935274813410772	9038.0	157.57880937431733	43746.0	100.8662309988653
1736	Feb25-FISH2-3L1-rep2-cp190-100x_Position014_13_cmle.ics	29	1	0	1	1	1	1	9.747	1.0	0.295816703070476	1.1932168081367018	0.0	0.9755503804337163	20608.0	355.7562252695063	151300.0	348.8561411358369
1737	Feb25-FISH2-3L1-rep2-cp190-100x_Position014_13_cmle.ics	30	1	0	1	1	1	1	8.4474	1.0	0.28479068687007	1.0797077830308794	0.0	0.958195557965576	17776.0	304.24036217062707	118929.0	274.21752815032346
1738	Feb25-FISH2-3L1-rep2-cp190-100x_Position014_13_cmle.ics	31	1	0	1	1	1	1	7.797599999999999	1.0	0.302723057717032	1.4226940565642492	0.0	0.9878591371210479	11632.0	204.47807592100204	64905.0	149.65305909069065
1739	Feb25-FISH2-3L1-rep2-cp190-100x_Position014_13_cmle.ics	32	1	0	1	1	1	1	8.4474	1.0	0.28809603628874053	1.2206296662511489	0.0	0.9702630954229994	18308.0	310.2546242799415	125027.0	288.27783713014065
1740	Feb25-FISH2-3L1-rep2-cp190-100x_Position014_13_cmle.ics	33	1	0	1	0	0	0	6.497999999999999	0.0	0.30425914231833356	1.3345499561485383	0.0	0.9824512105477485	8978.0	156.0272997774334	44123.0	101.73548919587924
1741	Feb25-FISH2-3L1-rep2-cp190-100x_Position014_13_cmle.ics	34	1	0	1	1	1	0	7.797599999999999	1.0	0.3050461320303365	1.267924714127794	0.0	0.9672049014550085	14374.0	246.07167137580998	89500.0	206.36235711604363
1742	Feb25-FISH2-3L1-rep2-cp190-100x_Position014_13_cmle.ics	35	1	0	1	1	1	1	9.747	1.0	0.307042509051556	1.213709369439689	0.0	0.9474619524827289	27204.0	461.33651407327443	233788.0	539.0507569323532
1743	Feb25-FISH2-3L1-rep2-cp190-100x_Position014_13_cmle.ics	36	1	0	1	1	1	0	7.5809999999999995	1.0	0.2983472191380233	1.4268875956373042	0.0	0.9906076389073856	11014.0	193.31198675955758	59368.0	136.88626164542208
1744	Feb25-FISH2-3L1-rep2-cp190-100x_Position014_13_cmle.ics	37	1	0	1	0	1	0	7.5809999999999995	1.0	0.29219562195095067	1.3860395392904103	0.0	0.9930432439863566	10638.0	187.15615320902202	55770.0	128.5902643168911
1745	Feb25-FISH2-3L1-rep2-cp190-100x_Position014_13_cmle.ics	38	1	0	1	1	1	1	8.8806	1.0	0.30310708733827574	1.3287091394295036	0.0	0.9665392488503473	16596.0	288.0747576377301	110682.0	255.2022168750608
1746	Feb25-FISH2-3L1-rep2-cp190-100x_Position014_13_cmle.ics	39	1	0	1	1	1	0	6.7146	1.0	0.2860626679233437	1.1917531639952603	0.0	0.9930051683873315	10008.0	171.25148904759507	50353.0	116.10015383088431
1747	Feb25-FISH2-3L1-rep2-cp190-100x_Position014_13_cmle.ics	40	1	0	1	1	1	1	9.097199999999999	1.0	0.29031858755438616	1.10356023342966	0.0	0.9661582908821027	19914.0	340.20010683879264	142380.0	328.28907716404797
1748	Feb25-FISH2-3L1-rep2-cp190-100x_Position014_13_cmle.ics	41	1	0	1	1	1	1	8.4474	1.0	0.2897162766040178	1.1188249915554873	0.0	0.9630887111918243	18034.0	304.50583682961405	122574.0	282.62189453789864
1749	Feb25-FISH2-3L1-rep2-cp190-100x_Position014_13_cmle.ics	42	1	0	1	1	1	1	7.147799999999999	1.0	0.28155647801741995	1.2172158693509156	0.0	0.97454456400018	12900.0	220.85488491494806	73104.0	168.55769558224864
1750	Feb25-FISH2-3L1-rep2-cp190-100x_Position014_13_cmle.ics	43	1	0	1	1	1	1	9.747	1.0	0.31006314235926224	1.3547947053789766	0.0	0.9512209004775172	20588.0	358.4689797438511	154675.0	356.6379618650732
1751	Feb25-FISH2-3L1-rep2-cp190-100x_Position014_13_cmle.ics	44	1	0	1	1	1	1	9.747	1.0	0.3030771751831951	1.332936432516204	0.0	0.9651816758520253	18874.0	330.6739684657071	134229.0	309.49511545619464
1752	Feb25-FISH2-3L1-rep2-cp190-100x_Position014_13_cmle.ics	45	1	0	1	1	1	1	7.3644	1.0	0.30048128598812	1.2483851636405694	0.0	0.9780133325317757	12200.0	209.91594576311996	69458.0	160.15102347001294
1753	Feb25-FISH2-3L1-rep2-cp190-100x_Position014_13_cmle.ics	46	1	0	1	1	1	1	9.747	1.0	0.2967532705717863	1.303691384235372	0.0	0.9750226570723872	20246.0	352.55805272131374	147564.0	340.2419538041549
1754	Feb25-FISH2-3L1-rep2-cp190-100x_Position014_13_cmle.ics	48	1	0	1	1	1	1	8.2308	1.0	0.2973532597753465	1.2092782557854953	0.0	0.9616548308845104	15234.0	262.2714213969944	96412.0	222.29952596951955
1755	Feb25-FISH2-3L1-rep2-cp190-100x_Position014_13_cmle.ics	51	1	0	1	2	1	2	9.747	1.0	0.2906542967439071	1.2971437717410121	0.0	0.9525024955620522	20646.0	356.46500660275905	150389.0	346.7556259701082
1756	Feb25-FISH2-3L1-rep2-cp190-100x_Position014_13_cmle.ics	52	1	0	1	1	2	1	9.313799999999999	2.0	0.2766618183388499	1.1466932196995003	0.0	0.9532604947153661	22604.0	379.8826536210306	168084.0	387.5554238379115
1757	Feb25-FISH2-3L1-rep2-cp190-100x_Position014_13_cmle.ics	54	1	0	1	1	1	0	7.5809999999999995	1.0	0.29985164582960366	1.5802543137496026	0.0	0.9873542706940382	9760.0	172.96488511119236	49648.0	114.4746179452216
1758	Feb25-FISH2-3L1-rep2-cp190-100x_Position014_13_cmle.ics	55	1	0	1	1	1	1	6.9312	1.0	0.28088449028132595	1.2286584101048856	0.0	0.9905748344767402	10422.0	179.26296112457192	53023.0	122.25643867445788
1759	Feb25-FISH2-3L1-rep2-cp190-100x_Position014_13_cmle.ics	57	1	0	1	1	1	1	9.313799999999999	1.0	0.2962698831873183	1.3370107421077706	0.0	0.962189911360503	18128.0	315.0324107719757	124923.0	288.03804176544713
1760	Feb25-FISH2-3L1-rep2-cp190-100x_Position014_13_cmle.ics	58	1	0	1	1	1	1	7.3644	1.0	0.29208661089980265	1.3982988616284688	0.0	0.9606955353314097	11634.0	200.56728427888635	63771.0	147.03836732566725
1761	Feb25-FISH2-3L1-rep2-cp190-100x_Position014_13_cmle.ics	59	1	0	1	3	3	2	9.747	3.0	0.24673638974587367	1.167042215625089	0.0	0.9516566953786124	34018.0	559.0795526549333	293058.0	675.711057561045
1762	Feb25-FISH2-3L1-rep2-cp190-100x_Position014_13_cmle.ics	60	1	0	1	1	1	1	9.747	1.0	0.30818489783507297	1.4123020428617672	0.0	0.9770380247650231	18676.0	327.58322187045354	133231.0	307.19400224500123
1763	Feb25-FISH2-3L1-rep2-cp190-100x_Position014_13_cmle.ics	61	1	0	1	0	1	1	7.797599999999999	1.0	0.2970493129584621	1.2886243062485	0.0	0.9863239985727353	11224.0	197.93478926366132	60941.0	140.51316653641132
1764	Feb25-FISH2-3L1-rep2-cp190-100x_Position014_13_cmle.ics	62	1	0	1	0	1	0	8.2308	1.0	0.308620526136565	1.6150222329601702	0.0	0.9915052595494327	10362.0	185.71604663110529	55100.0	127.04542879434639
1765	Feb25-FISH2-3L1-rep2-cp190-100x_Position014_13_cmle.ics	64	1	0	1	1	0	1	8.2308	0.0	0.28536519625662565	1.1377524837118715	0.0	0.9598739982014163	17292.0	291.66867882520484	114220.0	263.3598707239609
1766	Feb25-FISH2-3L1-rep2-cp190-100x_Position014_13_cmle.ics	65	1	0	1	1	1	1	8.4474	1.0	0.3070113244174659	1.4756227731836244	0.0	0.9717568867789264	11320.0	202.3504781728946	62751.0	144.6865281719425
1767	Feb25-FISH2-3L1-rep2-cp190-100x_Position014_13_cmle.ics	66	1	0	1	1	1	1	9.747	1.0	0.30759183719990785	1.4458521988766022	0.0	0.9507734827863257	18530.0	324.8353722754459	131545.0	303.3065504673738
1768	Feb25-FISH2-3L1-rep2-cp190-100x_Position014_13_cmle.ics	67	1	0	1	1	1	2	9.313799999999999	1.0	0.2845705514539315	1.30379004965798	0.0	0.987312449917543	17310.0	300.3563956219391	114239.0	263.40367949251066
1769	Feb25-FISH2-3L1-rep2-cp190-100x_Position014_13_cmle.ics	69	1	0	1	2	1	1	9.747	1.0	0.29468425452407637	1.3490228895649503	0.0	0.9588553630018141	19000.0	331.80460149956707	133685.0	308.24080124087476
1770	Feb25-FISH2-3L1-rep2-cp190-100x_Position014_13_cmle.ics	70	1	0	1	1	1	1	8.4474	1.0	0.30598229377705394	1.1979274656603802	0.0	0.9588667145804816	17248.0	294.05573559618097	117823.0	271.6673966757945
1771	Feb25-FISH2-3L1-rep2-cp190-100x_Position014_13_cmle.ics	71	1	0	1	0	1	1	8.4474	1.0	0.29343964245914395	1.6141397290433472	0.0	0.9910765087321537	11340.0	201.4867383569388	61511.0	141.8274295929046
1772	Feb25-FISH2-3L1-rep2-cp190-100x_Position014_13_cmle.ics	72	1	0	1	1	1	1	7.147799999999999	1.0	0.29594420119704584	1.2234451938088495	0.0	0.9857369201220374	12462.0	213.59435658126523	71164.0	164.0845897408506
1773	Feb25-FISH2-3L1-rep2-cp190-100x_Position014_13_cmle.ics	73	1	0	1	0	0	0	6.9312	0.0	0.29955996439276056	1.420659284933124	0.0	0.9921323083177203	9178.0	160.87132494995058	45252.0	104.33865233760007
1774	Feb25-FISH2-3L1-rep2-cp190-100x_Position014_13_cmle.ics	74	1	0	1	1	0	1	6.9312	0.0	0.29860399917663666	1.3692485460570227	0.0	0.9913553126246609	10518.0	182.25092985454071	55427.0	127.79940075833466
1775	Feb25-FISH2-3L1-rep2-cp190-100x_Position014_13_cmle.ics	76	1	0	1	1	1	1	9.313799999999999	1.0	0.30011619894549013	1.1920300937521469	0.0	0.9613621067244041	19462.0	335.8800402105459	139862.0	322.48326246887257
1776	Feb25-FISH2-3L1-rep2-cp190-100x_Position014_13_cmle.ics	77	1	0	1	1	1	1	8.2308	1.0	0.2830151912836586	1.1740650266601138	0.0	0.98428670177998	16638.0	283.6067488057416	107357.0	247.53568237885023
1777	Feb25-FISH2-3L1-rep2-cp190-100x_Position014_13_cmle.ics	78	1	0	1	1	1	1	9.747	1.0	0.28048925768438693	1.1848192824378765	0.0	0.9784796084275882	20062.0	352.26113038652653	141512.0	326.2877081587214
1778	Feb25-FISH2-3L1-rep2-cp190-100x_Position014_13_cmle.ics	79	1	0	1	1	1	1	7.797599999999999	1.0	0.29956155180286476	1.2468770296001472	0.0	0.9828117247229924	12808.0	222.8245987676041	74600.0	172.00705967437827
1779	Feb25-FISH2-3L1-rep2-cp190-100x_Position014_13_cmle.ics	80	1	0	1	1	1	2	9.747	1.0	0.2748801716548714	1.010477576679809	0.0	0.945514864776652	34070.0	562.8630212347524	310030.0	714.8438164992962
1780	Feb25-FISH2-3L1-rep2-cp190-100x_Position014_13_cmle.ics	81	1	0	1	1	1	1	8.2308	1.0	0.29207779378284354	1.1415537853821511	0.0	0.9638350864478058	17308.0	293.6880147881597	115716.0	266.80923481609057
1781	Feb25-FISH2-3L1-rep2-cp190-100x_Position014_13_cmle.ics	82	1	0	1	1	1	0	6.2814	1.0	0.2819481835972307	1.1304399064471788	0.0	0.9812826903507961	10118.0	172.65650050486667	50816.0	117.16770434870247
1782	Feb25-FISH2-3L1-rep2-cp190-100x_Position014_13_cmle.ics	83	1	0	1	0	0	1	8.4474	0.0	0.29849870949823504	1.4827185842937705	0.0	0.993949815074645	11400.0	202.2190642444098	62532.0	144.18157447128982
1783	Feb25-FISH2-3L1-rep2-cp190-100x_Position014_13_cmle.ics	84	1	0	1	1	1	1	8.2308	1.0	0.30478023966213547	1.229681126163666	0.0	0.9616276301188079	16594.0	283.5362544484714	110967.0	255.8593484033074
1784	Feb25-FISH2-3L1-rep2-cp190-100x_Position014_13_cmle.ics	85	1	0	1	1	1	1	9.747	1.0	0.2780918739222755	1.3585113395392738	0.0	0.9553043501665309	24638.0	422.8101206595054	191768.0	442.1642066975358
1785	Feb25-FISH2-3L1-rep2-cp190-100x_Position014_13_cmle.ics	86	1	0	1	1	1	1	9.313799999999999	1.0	0.3012898373615628	1.3581800056493658	0.0	0.9609216125832861	18018.0	312.80821560528597	124832.0	287.8282208213403
1786	Feb25-FISH2-3L1-rep2-cp190-100x_Position014_13_cmle.ics	87	1	0	1	1	1	1	8.2308	1.0	0.2889601933226446	1.1716502294770141	0.0	0.9716100922495119	15070.0	259.4021760808951	93511.0	215.6106187293671
1787	Feb25-FISH2-3L1-rep2-cp190-100x_Position014_13_cmle.ics	88	1	0	1	1	0	1	8.014199999999999	0.0	0.28937808945477234	1.1478087377510386	0.0	0.9786416474411824	14420.0	249.15932774771127	87590.0	201.95842301446103
1788	Feb25-FISH2-3L1-rep2-cp190-100x_Position014_13_cmle.ics	89	1	0	1	0	1	0	7.797599999999999	1.0	0.30017072358917285	1.4721110201210537	0.0	0.9850675346818677	11662.0	205.24212809502416	64881.0	149.59772169883828
1789	Feb25-FISH2-3L1-rep2-cp190-100x_Position014_13_cmle.ics	90	1	0	1	1	1	1	8.664	1.0	0.29611635480370335	1.2700128549896341	0.0	0.9588940085292081	17388.0	299.01002383948975	117322.0	270.5122286208768
1790	Feb25-FISH2-3L1-rep2-cp190-100x_Position014_13_cmle.ics	92	1	0	1	1	1	1	8.4474	1.0	0.2974337099565028	1.301983604126044	0.0	0.9584926149898096	16478.0	283.4716874324137	108474.0	250.11117682464487
1791	Feb25-FISH2-3L1-rep2-cp190-100x_Position014_13_cmle.ics	93	1	0	1	1	1	1	9.747	1.0	0.29596741348831596	1.378062081177035	0.0	0.9790286756079599	19580.0	340.60013666009314	140157.0	323.16345124372435
1792	Feb25-FISH2-3L1-rep2-cp190-100x_Position014_13_cmle.ics	94	1	0	1	1	1	1	8.4474	1.0	0.3028896449185849	1.2014158033426767	0.0	0.9645545592607981	17302.0	296.19872167138794	117777.0	271.56133334141083
1793	Feb25-FISH2-3L1-rep2-cp190-100x_Position014_13_cmle.ics	96	1	0	1	1	2	1	9.097199999999999	2.0	0.28619809928372364	1.1744220333068836	0.0	0.9645113729790088	20354.0	346.14782615163966	146077.0	336.8133412339699
1794	Feb25-FISH2-3L1-rep2-cp190-100x_Position014_13_cmle.ics	97	1	0	1	1	1	1	8.4474	1.0	0.27368616887445746	1.2672905402017156	0.0	0.9625505534500707	18316.0	308.8652542552754	121940.0	281.1600651031325
1795	Feb25-FISH2-3L1-rep2-cp190-100x_Position014_13_cmle.ics	98	1	0	1	1	1	1	9.5304	1.0	0.28444543488340523	1.1482702588383933	0.0	0.9496307189172574	20978.0	358.66507448852093	152377.0	351.33940659521096
1796	Feb25-FISH2-3L1-rep2-cp190-100x_Position014_13_cmle.ics	99	1	0	1	1	1	2	9.313799999999999	1.0	0.30147300439160396	1.3576992616443735	0.0	0.955254339956982	17932.0	311.4948493629712	123977.0	285.85682623660045
1797	Feb25-FISH2-3L1-rep2-cp190-100x_Position014_13_cmle.ics	100	1	0	1	1	1	1	9.097199999999999	1.0	0.2925662839345653	1.3159917785470079	0.0	0.9627592952910934	17784.0	306.2915637255084	120623.0	278.123425725235
1798	Feb25-FISH2-3L1-rep2-cp190-100x_Position014_13_cmle.ics	101	1	0	1	1	1	1	8.8806	1.0	0.2955238713046975	1.1992038127998805	0.0	0.9660694312022889	18304.0	313.5589945379782	126587.0	291.8747676005432
1799	Feb25-FISH2-3L1-rep2-cp190-100x_Position014_13_cmle.ics	102	1	0	1	1	1	1	9.747	1.0	0.28422436391651545	1.1645333652642893	0.0	0.9595115164950194	21424.0	368.4215041050582	157201.0	362.4622223575327
1800	Feb25-FISH2-3L1-rep2-cp190-100x_Position014_13_cmle.ics	103	1	0	1	1	1	1	8.8806	1.0	0.2878848900369824	1.1747500086173823	0.0	0.9610488820735781	20100.0	343.1631124556212	143773.0	331.50095161614456
1801	Feb25-FISH2-3L1-rep2-cp190-100x_Position014_13_cmle.ics	104	1	0	1	0	1	1	7.3644	1.0	0.29352948744898744	1.269519745074084	0.0	0.9748313147551514	12414.0	214.11322361655596	70464.0	162.47058247849048
1802	Feb25-FISH2-3L1-rep2-cp190-100x_Position014_13_cmle.ics	105	1	0	1	1	1	1	8.664	1.0	0.2997832287420968	1.3606748732849179	0.0	0.981195125187844	15952.0	276.44465436567407	103729.0	239.1705133105038
1803	Feb25-FISH2-3L1-rep2-cp190-100x_Position014_13_cmle.ics	106	1	0	1	1	1	1	9.747	1.0	0.2885707023610809	1.216356953322831	0.0	0.948333385299848	21764.0	369.65349644527424	162184.0	373.9516483408762
1804	Feb25-FISH2-3L1-rep2-cp190-100x_Position014_13_cmle.ics	108	1	0	1	1	1	1	9.747	1.0	0.2845747552477789	1.300457028519958	0.0	0.9527191684916347	19412.0	339.5841361739134	135668.0	312.813053242675
1805	Feb25-FISH2-3L1-rep2-cp190-100x_Position014_13_cmle.ics	109	1	0	1	1	1	1	9.313799999999999	1.0	0.3147947485330502	1.3749267879594353	0.0	0.9605341262062101	17398.0	302.4400199901817	121070.0	279.1540846484849
1806	Feb25-FISH2-3L1-rep2-cp190-100x_Position014_13_cmle.ics	110	1	0	1	0	0	0	7.3644	0.0	0.28497287826628726	1.354619791222224	0.0	0.9954677554792967	9656.0	169.58748749401704	47629.0	109.81935985564293
1807	Feb25-FISH2-3L1-rep2-cp190-100x_Position014_13_cmle.ics	111	1	0	1	1	1	1	9.747	1.0	0.28407107189763553	1.1506306190272648	0.0	0.9427270009390871	19824.0	343.7592625268255	139886.0	322.5385998607249
1808	Feb25-FISH2-3L1-rep2-cp190-100x_Position014_13_cmle.ics	112	1	0	1	1	0	0	7.3644	0.0	0.29309190754440007	1.3774239438181464	0.0	0.994496985736914	10774.0	186.333575160284	56930.0	131.26490492308787
1809	Feb25-FISH2-3L1-rep2-cp190-100x_Position014_13_cmle.ics	113	1	0	1	1	1	1	9.747	1.0	0.30849722373966354	1.43550745151342	0.0	0.9721450650116785	19416.0	340.09482147687044	141299.0	325.7965888060318
1810	Feb25-FISH2-3L1-rep2-cp190-100x_Position014_13_cmle.ics	114	1	0	1	1	1	1	9.747	1.0	0.29975048279929295	1.1935887138258339	0.0	0.9582615530790923	20974.0	357.99055244368685	156378.0	360.5646109619293
1811	Feb25-FISH2-3L1-rep2-cp190-100x_Position014_13_cmle.ics	115	1	0	1	1	1	2	9.747	1.0	0.2955601622122214	1.3419076140375996	0.0	0.9586773008761844	20504.0	357.01306692273175	150091.0	346.0685200212749
1812	Feb25-FISH2-3L1-rep2-cp190-100x_Position014_13_cmle.ics	116	1	0	1	1	1	1	8.014199999999999	1.0	0.29999850803120826	1.335130068011474	0.0	0.9794533512116489	13432.0	232.65024348783558	80176.0	184.86378038140685
1813	Feb25-FISH2-3L1-rep2-cp190-100x_Position014_13_cmle.ics	117	1	0	1	1	1	1	9.097199999999999	1.0	0.28945308391083274	1.2591609453071926	0.0	0.9749649010533654	17302.0	301.0436081813761	115135.0	265.46960878833164
1814	Feb25-FISH2-3L1-rep2-cp190-100x_Position014_13_cmle.ics	118	1	0	1	0	0	0	6.9312	0.0	0.303906769398633	1.4557923949390597	0.0	0.9926896044991292	9162.0	160.60738265002638	45460.0	104.8182430669871
1815	Feb25-FISH2-3L1-rep2-cp190-100x_Position014_13_cmle.ics	119	1	0	1	2	1	1	9.747	1.0	0.29732191396658386	1.1362191100318875	0.0	0.953753738455786	28866.0	486.5183192136401	251459.0	579.7952174083041
1816	Feb25-FISH2-3L1-rep2-cp190-100x_Position014_13_cmle.ics	120	1	0	1	0	0	0	6.9312	0.0	0.29029686245726233	1.3699506893331703	0.0	0.9910048511359324	9466.0	164.4520239065639	46660.0	107.58511265960443
1817	Feb25-FISH2-3L1-rep2-cp190-100x_Position014_13_cmle.ics	121	1	0	1	1	1	1	8.8806	1.0	0.30771144323291316	1.3148405609766043	0.0	0.9682340194554553	17250.0	299.5070434902399	118176.0	272.4813174809561
1818	Feb25-FISH2-3L1-rep2-cp190-100x_Position014_13_cmle.ics	122	1	0	1	1	1	1	9.747	1.0	0.29104088734601397	1.4511504072665167	0.0	0.963190924863022	17160.0	300.32778506395545	114032.0	262.9263944877842
1819	Feb25-FISH2-3L1-rep2-cp190-100x_Position014_13_cmle.ics	123	1	0	1	1	1	1	9.747	1.0	0.2960153502900236	1.3116617911782027	0.0	0.9523173848828925	19522.0	339.86569568684087	139546.0	321.75465347615
1820	Feb25-FISH2-3L1-rep2-cp190-100x_Position014_13_cmle.ics	124	1	0	1	1	1	1	9.747	1.0	0.32489427134407767	1.5825919914052573	0.0	0.9591261429142277	19020.0	337.0730368798042	140592.0	324.16644147104813
1821	Feb25-FISH2-3L1-rep2-cp190-100x_Position014_13_cmle.ics	125	1	0	1	0	0	0	6.9312	0.0	0.2722303487651624	1.3267261551184382	0.0	0.9935808777710254	9542.0	165.30786060091583	45730.0	105.44078872532599
1822	Feb25-FISH2-3L1-rep2-cp190-100x_Position014_13_cmle.ics	126	1	0	1	0	0	0	7.147799999999999	0.0	0.2716784900606923	1.2734847890903231	0.0	0.9966738649842509	9986.0	173.17058014713922	48909.0	112.77068742110144
1823	Feb25-FISH2-3L1-rep2-cp190-100x_Position014_13_cmle.ics	127	1	0	1	1	1	1	8.664	1.0	0.27246161707847805	1.0950295383940996	0.0	0.9651527803419291	21016.0	354.1544853303651	149538.0	344.7934542840104
1824	Feb25-FISH2-3L1-rep2-cp190-100x_Position014_13_cmle.ics	128	1	0	1	1	1	1	8.4474	1.0	0.2958040338538404	1.1444086143547787	0.0	0.9685516157974612	18760.0	316.09603208280606	131409.0	302.9929719135439
1825	Feb25-FISH2-3L1-rep2-cp190-100x_Position014_13_cmle.ics	129	1	0	1	1	1	0	7.3644	1.0	0.2912129162271542	1.3899309228459933	0.0	0.9926388818254818	10372.0	181.7967946459074	53601.0	123.58914752823524
1826	Feb25-FISH2-3L1-rep2-cp190-100x_Position014_13_cmle.ics	130	1	0	1	1	1	1	8.664	1.0	0.2825251390109968	1.1475860015110402	0.0	0.9706699697812486	18072.0	308.11686901909667	121426.0	279.9749226276281
1827	Feb25-FISH2-3L1-rep2-cp190-100x_Position014_13_cmle.ics	131	1	0	1	1	1	1	8.4474	1.0	0.30034933428800026	1.2538819363847478	0.0	0.9674104090154307	17174.0	294.8127459860523	115983.0	267.4248633004479
1828	Feb25-FISH2-3L1-rep2-cp190-100x_Position014_13_cmle.ics	134	1	0	1	0	1	1	9.747	1.0	0.3141448083217796	1.3436338980411067	0.0	0.9661036443249913	20450.0	356.46163776867195	154127.0	355.3744247511113
1829	Feb25-FISH2-3L1-rep2-cp190-100x_Position014_13_cmle.ics	135	1	0	1	1	1	2	9.747	1.0	0.2878109360569904	1.2781363537816866	0.0	0.9536264027789414	20488.0	352.9106638129675	147937.0	341.1019891025268
1830	Feb25-FISH2-3L1-rep2-cp190-100x_Position014_13_cmle.ics	136	1	0	1	1	1	1	8.664	1.0	0.2971944353198691	1.2102792079715243	0.0	0.9724371877693453	18100.0	309.44476225105615	124828.0	287.81899792269826
1831	Feb25-FISH2-3L1-rep2-cp190-100x_Position014_13_cmle.ics	137	1	0	1	0	1	1	7.797599999999999	1.0	0.3041129458736312	1.4719824725277566	0.0	0.9897132507410807	10256.0	182.69184283230643	53859.0	124.18402449064796
1832	Feb25-FISH2-3L1-rep2-cp190-100x_Position014_13_cmle.ics	138	1	0	1	1	1	1	7.147799999999999	1.0	0.2768799259170649	1.102525664041697	0.0	0.9906171161650099	13356.0	226.1537418229461	76372.0	176.09280377280987
1833	Feb25-FISH2-3L1-rep2-cp190-100x_Position014_13_cmle.ics	139	1	0	1	0	1	1	9.747	1.0	0.30824857964278923	1.474191747022858	0.0	0.96720120864914	18770.0	328.5370490370737	134252.0	309.54814712338646
1834	Feb25-FISH2-3L1-rep2-cp190-100x_Position014_13_cmle.ics	140	1	0	1	1	1	0	8.4474	1.0	0.3092566973705128	1.5949459351722977	0.0	0.986392959070773	11948.0	211.8442192378196	68293.0	157.4648542405136
1835	Feb25-FISH2-3L1-rep2-cp190-100x_Position014_13_cmle.ics	141	1	0	1	1	1	1	9.747	1.0	0.2998567502544129	1.3059963538867017	0.0	0.9581537443060794	18596.0	324.3676852147455	130575.0	301.0699975466748
1836	Feb25-FISH2-3L1-rep2-cp190-100x_Position014_13_cmle.ics	142	1	0	1	1	1	1	9.747	1.0	0.3043167815568745	1.4005506358659725	0.0	0.9672819141183766	19358.0	337.6986078359523	139710.0	322.1327923204743
1837	Feb25-FISH2-3L1-rep2-cp190-100x_Position014_13_cmle.ics	144	1	0	1	2	2	1	9.747	2.0	0.30974322337443355	1.0905132592067381	0.0	0.9426770769625581	33496.0	560.6614209899269	320822.0	739.7271970355681
1838	Feb25-FISH2-3L1-rep2-cp190-100x_Position014_13_cmle.ics	145	1	0	1	1	1	1	7.797599999999999	1.0	0.3106402840866018	1.4719019487283451	0.0	0.9837948752850425	11304.0	199.13747451907963	62987.0	145.23067919182392
1839	Feb25-FISH2-3L1-rep2-cp190-100x_Position014_13_cmle.ics	146	1	0	1	1	1	1	9.313799999999999	1.0	0.30971963226849375	1.3692732442973539	0.0	0.9596559262061847	17888.0	310.4881450520953	125199.0	288.6744217717491
1840	Feb25-FISH2-3L1-rep2-cp190-100x_Position015_14_cmle.ics	1	1	0	1	1	0	0	7.147799999999999	0.0	0.2919928047556567	1.2309612055263328	0.0	0.987074850655267	12144.0	207.72826427600364	67999.0	156.78697119032236
1841	Feb25-FISH2-3L1-rep2-cp190-100x_Position015_14_cmle.ics	2	1	0	1	1	1	1	9.097199999999999	1.0	0.2946321148663842	1.3107540231053214	0.0	0.971987325891063	17038.0	294.83954557423556	113512.0	261.7274176643167
1842	Feb25-FISH2-3L1-rep2-cp190-100x_Position015_14_cmle.ics	3	1	0	1	1	1	1	9.097199999999999	1.0	0.3036959046069413	1.3907759220682077	0.0	0.9631926761179734	17582.0	305.2413039509108	120808.0	278.5499847874302
1843	Feb25-FISH2-3L1-rep2-cp190-100x_Position015_14_cmle.ics	4	1	0	1	1	1	1	9.097199999999999	1.0	0.29649770032928724	1.3530419512623217	0.0	0.9760212177560336	16280.0	282.65124997468075	106357.0	245.2299577183358
1844	Feb25-FISH2-3L1-rep2-cp190-100x_Position015_14_cmle.ics	5	1	0	1	1	1	1	9.097199999999999	1.0	0.2910422152140596	1.24164550226286	0.0	0.960633282273789	19492.0	335.2163722053078	138050.0	318.3052893840204
1845	Feb25-FISH2-3L1-rep2-cp190-100x_Position015_14_cmle.ics	6	1	0	1	1	1	1	8.664	1.0	0.3022536185338267	1.4213382795906346	0.0	0.9787762987782034	14760.0	257.08522125629713	92702.0	213.7452874790109
1846	Feb25-FISH2-3L1-rep2-cp190-100x_Position015_14_cmle.ics	7	1	0	1	1	1	1	9.097199999999999	1.0	0.2889854915400828	1.0744069785454344	0.0	0.9365776767169671	28936.0	478.60353285011996	248811.0	573.6896585072618
1847	Feb25-FISH2-3L1-rep2-cp190-100x_Position015_14_cmle.ics	8	1	0	1	1	1	1	9.097199999999999	1.0	0.2799360406799559	1.2328511351434022	0.0	0.9638910709544094	17392.0	301.65058678693146	114111.0	263.10854673596486
1848	Feb25-FISH2-3L1-rep2-cp190-100x_Position015_14_cmle.ics	9	1	0	1	1	1	1	9.097199999999999	1.0	0.3020322707906599	1.590359374631444	0.0	0.9865503401313798	13978.0	249.2990882191353	85402.0	196.91349745725543
1849	Feb25-FISH2-3L1-rep2-cp190-100x_Position015_14_cmle.ics	10	1	0	1	1	1	1	7.5809999999999995	1.0	0.2754547433600764	1.0398595248939053	0.0	0.9617413727512513	16608.0	280.3851455034749	105627.0	243.5467787161602
1850	Feb25-FISH2-3L1-rep2-cp190-100x_Position015_14_cmle.ics	11	1	0	1	1	1	1	7.3644	1.0	0.29970334689114503	1.313924568866029	0.0	0.9866561449915149	11226.0	195.662365040372	61229.0	141.1772152386395
1851	Feb25-FISH2-3L1-rep2-cp190-100x_Position015_14_cmle.ics	12	1	0	1	1	1	1	9.097199999999999	1.0	0.3142529920260097	1.0774539582103344	0.0	0.9540225913176	29566.0	493.4081503160675	267980.0	617.8880945246634
1852	Feb25-FISH2-3L1-rep2-cp190-100x_Position015_14_cmle.ics	13	1	0	1	1	1	1	9.097199999999999	1.0	0.3104795763056192	1.4160420778441647	0.0	0.9697878604571196	16774.0	293.5505852235805	113827.0	262.45372093237876
1853	Feb25-FISH2-3L1-rep2-cp190-100x_Position015_14_cmle.ics	15	1	0	1	1	0	1	7.3644	0.0	0.3068098389610003	1.3662843136522	0.0	0.9845240081455762	11106.0	193.63598729326065	60960.0	140.55697530496113
1854	Feb25-FISH2-3L1-rep2-cp190-100x_Position015_14_cmle.ics	16	1	0	1	1	1	1	9.097199999999999	1.0	0.2952555104943306	1.2379550907447783	0.0	0.968263534992959	18850.0	326.1821364687431	132233.0	304.8928890338078
1855	Feb25-FISH2-3L1-rep2-cp190-100x_Position015_14_cmle.ics	17	1	0	1	1	1	1	8.664	1.0	0.3020130366153407	1.2024676526152995	0.0	0.9735793109298773	17472.0	298.78075874411246	119344.0	275.174403884437
1856	Feb25-FISH2-3L1-rep2-cp190-100x_Position015_14_cmle.ics	18	1	0	1	1	1	1	9.097199999999999	1.0	0.2803724164905909	1.3393120050119562	0.0	0.9824124783936145	17980.0	311.6547345440852	120040.0	276.7791882481551
1857	Feb25-FISH2-3L1-rep2-cp190-100x_Position015_14_cmle.ics	19	1	0	1	0	0	0	6.7146	0.0	0.29435833557917696	1.2759406882820736	0.0	0.9941318180869267	9252.0	160.79306677645658	45401.0	104.68220531201673
1858	Feb25-FISH2-3L1-rep2-cp190-100x_Position015_14_cmle.ics	20	1	0	1	0	0	0	7.5809999999999995	0.0	0.2871907705860767	1.375026227159704	0.0	0.9898976677499373	9912.0	175.35531071626968	49728.0	114.65907591806278
1859	Feb25-FISH2-3L1-rep2-cp190-100x_Position015_14_cmle.ics	21	1	0	1	1	1	1	7.797599999999999	1.0	0.2938481269145154	1.4921733847423952	0.0	0.9932631687002839	10132.0	178.75046485182207	51985.0	119.8630964768439
1860	Feb25-FISH2-3L1-rep2-cp190-100x_Position015_14_cmle.ics	22	1	0	1	1	1	1	9.097199999999999	1.0	0.2873215849247234	1.2742163517630838	0.0	0.966518901845222	17376.0	300.380218786863	115447.0	266.18899488241215
1861	Feb25-FISH2-3L1-rep2-cp190-100x_Position015_14_cmle.ics	23	1	0	1	1	1	1	9.097199999999999	1.0	0.28823991847152447	1.2693895438418974	0.0	0.9781140609003254	18708.0	321.3469895554239	129179.0	297.85120592059667
1862	Feb25-FISH2-3L1-rep2-cp190-100x_Position015_14_cmle.ics	24	1	0	1	0	0	0	6.497999999999999	0.0	0.2719799838486722	1.2412100008871305	0.0	0.9935353419204012	9338.0	159.5318556463214	44251.0	102.0306219524251
1863	Feb25-FISH2-3L1-rep2-cp190-100x_Position015_14_cmle.ics	26	1	0	1	1	1	1	9.097199999999999	1.0	0.30141362971670155	1.2703690681241573	0.0	0.9690115285287098	19916.0	342.3746798951842	145097.0	334.55373106666576
1864	Feb25-FISH2-3L1-rep2-cp190-100x_Position015_14_cmle.ics	27	1	0	1	1	0	1	6.9312	0.0	0.28956269245969685	1.2762903026410037	0.0	0.993844146689567	10056.0	173.96254635228087	51025.0	117.64960080275002
1865	Feb25-FISH2-3L1-rep2-cp190-100x_Position015_14_cmle.ics	28	1	0	1	1	1	1	9.097199999999999	1.0	0.29709660549533545	1.3858983176640434	0.0	0.9688082996452437	18164.0	314.17515551870565	125470.0	289.29927315474856
1866	Feb25-FISH2-3L1-rep2-cp190-100x_Position015_14_cmle.ics	29	1	0	1	2	2	2	9.097199999999999	2.0	0.30987452906638085	1.0279179177036908	0.0	0.9522515716810358	30926.0	511.2090065392149	284677.0	656.3867791812733
1867	Feb25-FISH2-3L1-rep2-cp190-100x_Position015_14_cmle.ics	30	1	0	1	1	1	1	9.097199999999999	1.0	0.2877019262107024	1.2799713053671236	0.0	0.9639049980423642	17914.0	310.01594920912464	120930.0	278.8312831960129
1868	Feb25-FISH2-3L1-rep2-cp190-100x_Position015_14_cmle.ics	31	1	0	1	1	1	1	9.097199999999999	1.0	0.2850777042106577	1.1677419435057237	0.0	0.9663377258785563	19980.0	341.2069504550398	141791.0	326.9310053390049
1869	Feb25-FISH2-3L1-rep2-cp190-100x_Position015_14_cmle.ics	32	1	0	1	1	1	0	9.097199999999999	1.0	0.2974718062262808	1.4573228293397997	0.0	0.9664032213279726	15526.0	271.2779079130199	99217.0	228.7670836422626
1870	Feb25-FISH2-3L1-rep2-cp190-100x_Position015_14_cmle.ics	33	1	0	1	1	1	1	9.097199999999999	1.0	0.29841112322821717	1.3000957484213815	0.0	0.9515079764669145	19192.0	330.73555905853124	136572.0	314.89742833578
1871	Feb25-FISH2-3L1-rep2-cp190-100x_Position015_14_cmle.ics	34	1	0	1	1	2	1	9.097199999999999	2.0	0.28825457343519056	1.2528031869218916	0.0	0.9678056282784179	18710.0	321.1342272300738	129203.0	297.906543312449
1872	Feb25-FISH2-3L1-rep2-cp190-100x_Position015_14_cmle.ics	35	1	0	1	0	0	0	6.0648	0.0	0.25009969788241365	1.027788740828285	0.0	0.9928082768455163	9388.0	158.19168981584622	42775.0	98.62737235350578
1873	Feb25-FISH2-3L1-rep2-cp190-100x_Position015_14_cmle.ics	36	1	0	1	1	1	0	7.3644	1.0	0.29106570908202684	1.4201314476790299	0.0	0.9918293136365054	10560.0	184.75768517697307	55051.0	126.93244828598121
1874	Feb25-FISH2-3L1-rep2-cp190-100x_Position015_14_cmle.ics	37	1	0	1	1	1	1	9.097199999999999	1.0	0.2978341926788739	1.3734502659218963	0.0	0.9747865399937788	16438.0	285.22257231316394	108152.0	249.36873348395926
1875	Feb25-FISH2-3L1-rep2-cp190-100x_Position015_14_cmle.ics	38	1	0	1	0	0	0	6.7146	0.0	0.29216404930018147	1.258572102499071	0.0	0.9883807945630934	9610.0	166.33599438023262	47882.0	110.4027081947531
1876	Feb25-FISH2-3L1-rep2-cp190-100x_Position015_14_cmle.ics	39	1	0	1	1	1	1	9.097199999999999	1.0	0.2960818427402854	1.3110381411048917	0.0	0.9641640794277693	19648.0	339.45158229724075	140915.0	324.9111905363943
1877	Feb25-FISH2-3L1-rep2-cp190-100x_Position015_14_cmle.ics	40	1	0	1	1	2	3	9.097199999999999	2.0	0.28733791128656266	1.060283332050091	0.0	0.9415494876909285	28448.0	471.32566591417384	241851.0	557.6418148700811
1878	Feb25-FISH2-3L1-rep2-cp190-100x_Position015_14_cmle.ics	41	1	0	1	1	1	1	9.097199999999999	1.0	0.2951176261711649	1.4307255060326842	0.0	0.9778572445026374	15174.0	264.4179411168872	95482.0	220.1552020352411
1879	Feb25-FISH2-3L1-rep2-cp190-100x_Position015_14_cmle.ics	42	1	0	1	1	1	1	9.097199999999999	1.0	0.29160669190711164	1.2919477637377847	0.0	0.9776223884333172	16866.0	294.0384224991719	111222.0	256.4473081917386
1880	Feb25-FISH2-3L1-rep2-cp190-100x_Position015_14_cmle.ics	43	1	0	1	1	1	1	8.4474	1.0	0.2804769233916652	1.1523975353189677	0.0	0.9731298652922723	16010.0	275.9152119015349	100881.0	232.60380947735862
1881	Feb25-FISH2-3L1-rep2-cp190-100x_Position015_14_cmle.ics	44	1	0	1	1	1	1	9.097199999999999	1.0	0.2796331143482182	1.1996922238543906	0.0	0.947606576560206	19824.0	341.67619538002646	138789.0	320.00921990814055
1882	Feb25-FISH2-3L1-rep2-cp190-100x_Position015_14_cmle.ics	45	1	0	1	1	1	1	8.664	1.0	0.2754394164560187	1.0366842070205131	0.0	0.9533082037298723	20146.0	338.22276847525853	141114.0	325.37002974383665
1883	Feb25-FISH2-3L1-rep2-cp190-100x_Position015_14_cmle.ics	46	1	0	1	1	1	1	9.097199999999999	1.0	0.3008464228061407	1.3515591689000044	0.0	0.9755250871312342	19168.0	332.04822877401267	136871.0	315.5868400092738
1884	Feb25-FISH2-3L1-rep2-cp190-100x_Position015_14_cmle.ics	47	1	0	1	1	1	0	8.4474	1.0	0.30257136530107476	1.309604473519688	0.0	0.9733233861769106	14708.0	255.19757783256702	92261.0	212.72846290372405
1885	Feb25-FISH2-3L1-rep2-cp190-100x_Position015_14_cmle.ics	48	1	0	1	0	0	1	7.3644	0.0	0.3028654445728084	1.3766052631107002	0.0	0.985092618155393	11054.0	192.4739065835821	60142.0	138.6708925326603
1886	Feb25-FISH2-3L1-rep2-cp190-100x_Position015_14_cmle.ics	49	1	0	1	1	1	1	7.797599999999999	1.0	0.2627305773515186	1.1079154191773777	0.0	0.9814158788809799	16312.0	277.21079612023703	100413.0	231.52473033623784
1887	Feb25-FISH2-3L1-rep2-cp190-100x_Position015_14_cmle.ics	50	1	0	1	1	1	1	9.097199999999999	1.0	0.3020947428298635	1.32351152809112	0.0	0.9616841229742414	17690.0	307.6782614429282	121601.0	280.3784244432181
1888	Feb25-FISH2-3L1-rep2-cp190-100x_Position015_14_cmle.ics	51	1	0	1	1	1	1	9.097199999999999	1.0	0.29398621382886964	1.2893855098352591	0.0	0.9562992715600829	16596.0	288.6598888587398	109004.0	251.33321089471755
1889	Feb25-FISH2-3L1-rep2-cp190-100x_Position015_14_cmle.ics	52	1	0	1	1	1	1	9.097199999999999	1.0	0.2963600295629332	1.3246880772981142	0.0	0.9588969271844747	19438.0	337.4267624144211	138727.0	319.86626497918866
1890	Feb25-FISH2-3L1-rep2-cp190-100x_Position015_14_cmle.ics	53	1	0	1	1	2	2	9.097199999999999	2.0	0.30164497538902063	1.2680222891203294	0.0	0.9658271832549359	19660.0	338.99419205465006	142363.0	328.24987984481925
1891	Feb25-FISH2-3L1-rep2-cp190-100x_Position015_14_cmle.ics	54	1	0	1	1	1	1	9.097199999999999	1.0	0.32046409588702784	1.4828940056710846	0.0	0.971976074008032	16754.0	295.04626675822743	115436.0	266.1636319111465
1892	Feb25-FISH2-3L1-rep2-cp190-100x_Position015_14_cmle.ics	55	1	0	1	0	1	1	7.3644	1.0	0.2961267816560945	1.2774778555501853	0.0	0.9822528351969058	10980.0	192.2713017709907	58873.0	135.74492793846744
1893	Feb25-FISH2-3L1-rep2-cp190-100x_Position015_14_cmle.ics	56	1	0	1	1	1	1	6.9312	1.0	0.293432119195287	1.2589926321408424	0.0	0.9865143654683161	10806.0	186.55719152520726	57217.0	131.9266479006555
1894	Feb25-FISH2-3L1-rep2-cp190-100x_Position015_14_cmle.ics	57	1	0	1	1	1	1	9.097199999999999	1.0	0.3161516518345568	1.4541000683211407	0.0	0.953538264571332	18084.0	317.77054627556566	128577.0	296.4631596749669
1895	Feb25-FISH2-3L1-rep2-cp190-100x_Position015_14_cmle.ics	58	1	0	1	1	1	1	8.4474	1.0	0.2886479484735418	1.2610232548600553	0.0	0.9752773441986539	15014.0	258.31454128927976	92940.0	214.29404994821334
1896	Feb25-FISH2-3L1-rep2-cp190-100x_Position015_14_cmle.ics	59	1	0	1	1	1	1	8.664	1.0	0.2731672386893406	1.2281719875945836	0.0	0.9656647619389507	17254.0	297.0920726881406	111384.0	256.82083558674196
1897	Feb25-FISH2-3L1-rep2-cp190-100x_Position015_14_cmle.ics	60	1	0	1	1	1	0	8.664	1.0	0.30195333222739096	1.6706564168702494	0.0	0.9909329171136655	11084.0	199.62759169103416	60296.0	139.02597413037952
1898	Feb25-FISH2-3L1-rep2-cp190-100x_Position015_14_cmle.ics	61	1	0	1	1	1	1	9.097199999999999	1.0	0.2909502438527638	1.3008521078968498	0.0	0.9538575713467523	17942.0	309.892717012974	121896.0	281.05861321806987
1899	Feb25-FISH2-3L1-rep2-cp190-100x_Position015_14_cmle.ics	62	1	0	1	0	0	0	6.9312	0.0	0.29662916345544793	1.4624452395125225	0.0	0.9962826369040075	8944.0	156.97606094029928	43319.0	99.88168656882563
1900	Feb25-FISH2-3L1-rep2-cp190-100x_Position015_14_cmle.ics	63	1	0	1	1	1	1	8.8806	1.0	0.2652671204465115	1.058440160106142	0.0	0.9628037969897547	19556.0	335.40614719790875	132445.0	305.3817026618368
1901	Feb25-FISH2-3L1-rep2-cp190-100x_Position015_14_cmle.ics	64	1	0	1	2	1	2	9.097199999999999	1.0	0.3075776262398149	1.1269344733165347	0.0	0.9439197053326682	28104.0	474.75554826473655	245699.0	566.5142433637409
1902	Feb25-FISH2-3L1-rep2-cp190-100x_Position015_14_cmle.ics	65	1	0	1	1	1	2	9.097199999999999	1.0	0.2862307709928665	1.3138295670757656	0.0	0.9407308463698985	20262.0	346.10468860401295	145096.0	334.5514253420052
1903	Feb25-FISH2-3L1-rep2-cp190-100x_Position015_14_cmle.ics	66	1	0	1	1	1	1	9.097199999999999	1.0	0.32146682911264646	1.4064250514911216	0.0	0.9680036859886519	18916.0	330.5125254203322	138703.0	319.8109275873363
1904	Feb25-FISH2-3L1-rep2-cp190-100x_Position015_14_cmle.ics	67	1	0	1	0	0	0	8.2308	0.0	0.28258387611750924	1.4495714042855625	0.0	0.9907675351659363	11136.0	195.28943892321817	58741.0	135.44057228327955
1905	Feb25-FISH2-3L1-rep2-cp190-100x_Position015_14_cmle.ics	68	1	0	1	1	1	1	7.147799999999999	1.0	0.2923584099001415	1.1907251983959968	0.0	0.9868645563695655	10642.0	183.9688091951872	55817.0	128.69863337593526
1906	Feb25-FISH2-3L1-rep2-cp190-100x_Position015_14_cmle.ics	69	1	0	1	1	1	0	9.097199999999999	1.0	0.29174089473125686	1.2523935998939213	0.0	0.9532820932897683	18326.0	315.4081485017405	126001.0	290.52361294948173
1907	Feb25-FISH2-3L1-rep2-cp190-100x_Position015_14_cmle.ics	70	1	0	1	1	1	1	8.014199999999999	1.0	0.29494906218695527	1.301734840712628	0.0	0.9859270314137702	14564.0	250.99648772369838	89757.0	206.95492835379588
1908	Feb25-FISH2-3L1-rep2-cp190-100x_Position015_14_cmle.ics	71	1	0	1	1	2	1	9.097199999999999	2.0	0.2908571140774264	1.316684009560152	0.0	0.9620518785714495	18410.0	319.7663121790818	126676.0	292.07997709532896
1909	Feb25-FISH2-3L1-rep2-cp190-100x_Position015_14_cmle.ics	72	1	0	1	1	1	1	8.2308	1.0	0.2852835190665581	1.1568201002291496	0.0	0.9669501271895717	16380.0	279.0581136089618	105289.0	242.76744378090635
1910	Feb25-FISH2-3L1-rep2-cp190-100x_Position015_14_cmle.ics	73	1	0	1	1	1	1	9.097199999999999	1.0	0.2703164343021859	1.0380561800544512	0.0	0.937800705578427	25980.0	437.35327781691666	204724.0	472.03717539916113
1911	Feb25-FISH2-3L1-rep2-cp190-100x_Position015_14_cmle.ics	74	1	0	1	1	1	1	9.097199999999999	1.0	0.3220369195118949	1.1874533018635782	0.0	0.9643628764416173	20938.0	364.5118779163604	161670.0	372.7665058653718
1912	Feb25-FISH2-3L1-rep2-cp190-100x_Position015_14_cmle.ics	75	1	0	1	1	1	1	7.797599999999999	1.0	0.29385694429325654	1.281658659682331	0.0	0.9750258528013925	13770.0	237.27811199569564	82365.0	189.911011663273
1913	Feb25-FISH2-3L1-rep2-cp190-100x_Position015_14_cmle.ics	76	1	0	1	1	1	1	9.097199999999999	1.0	0.29794586925736954	1.4682722154586132	0.0	0.9689466192421965	16456.0	287.7313034160031	108350.0	249.82526696674108
1914	Feb25-FISH2-3L1-rep2-cp190-100x_Position015_14_cmle.ics	77	1	0	1	1	1	1	9.097199999999999	1.0	0.28401751484069165	1.1623599131247964	0.0	0.9653570147771651	19416.0	331.2242321663376	135577.0	312.6032322985681
1915	Feb25-FISH2-3L1-rep2-cp190-100x_Position015_14_cmle.ics	78	1	0	1	1	1	1	9.097199999999999	1.0	0.2994586931845604	1.2924633394973553	0.0	0.9610133960463441	17666.0	306.18230129754437	120823.0	278.5845706573379
1916	Feb25-FISH2-3L1-rep2-cp190-100x_Position015_14_cmle.ics	80	1	0	1	1	0	1	8.4474	0.0	0.28054390163974685	1.418920274518482	0.0	0.9940058852073924	11894.0	207.61816601581853	64605.0	148.9613416925363
1917	Feb25-FISH2-3L1-rep2-cp190-100x_Position015_14_cmle.ics	81	1	0	1	1	1	1	9.097199999999999	1.0	0.3048869807774261	1.3035825236448697	0.0	0.9645564673843626	18312.0	317.81028948386194	128661.0	296.65684054645016
1918	Feb25-FISH2-3L1-rep2-cp190-100x_Position015_14_cmle.ics	82	1	0	1	1	1	1	8.4474	1.0	0.2924737869764617	1.3210457671858724	0.0	0.9880986236427979	15710.0	270.40456780580075	100134.0	230.8814331559543
1919	Feb25-FISH2-3L1-rep2-cp190-100x_Position015_14_cmle.ics	83	1	0	1	1	1	1	8.664	1.0	0.3004829428577326	1.2149291578258663	0.0	0.9717680950870394	18464.0	313.8578926531797	129322.0	298.1809245470502
1920	Feb25-FISH2-3L1-rep2-cp190-100x_Position015_14_cmle.ics	84	1	0	1	1	1	1	9.097199999999999	1.0	0.33205947624808924	1.3849061531871205	0.0	0.9673532672005768	18326.0	321.6105394444646	134426.0	309.949343214316
1921	Feb25-FISH2-3L1-rep2-cp190-100x_Position015_14_cmle.ics	85	1	0	1	0	0	0	6.9312	0.0	0.27802587186962113	1.3222602773333558	0.0	0.9913644437079524	9304.0	161.04234278135877	44496.0	102.59552449425114
1922	Feb25-FISH2-3L1-rep2-cp190-100x_Position015_14_cmle.ics	86	1	0	1	1	1	1	9.097199999999999	1.0	0.33238122537537484	1.4821027914483569	0.0	0.966473595553351	17558.0	309.315793029548	126126.0	290.81182853204604
1923	Feb25-FISH2-3L1-rep2-cp190-100x_Position015_14_cmle.ics	87	1	0	1	1	2	1	9.097199999999999	2.0	0.29420189690381515	1.141362174907622	0.0	0.9474849319623371	26514.0	445.2846552453692	220196.0	507.7113473466407
1924	Feb25-FISH2-3L1-rep2-cp190-100x_Position015_14_cmle.ics	88	1	0	1	1	1	1	8.2308	1.0	0.2742022996924849	1.1478017863388295	0.0	0.9725888947643219	17080.0	288.17144335122276	109911.0	253.4245031618041
1925	Feb25-FISH2-3L1-rep2-cp190-100x_Position015_14_cmle.ics	89	1	0	1	1	1	1	8.014199999999999	1.0	0.3069788156959433	1.1966618563303726	0.0	0.9642684505253631	15304.0	261.68247792055286	98636.0	227.42745761450368
1926	Feb25-FISH2-3L1-rep2-cp190-100x_Position015_14_cmle.ics	90	1	0	1	1	0	0	7.5809999999999995	0.0	0.2898080539133369	1.4423858740825173	0.0	0.9954144469784321	10802.0	188.597678345862	56831.0	131.03663818169693
1927	Feb25-FISH2-3L1-rep2-cp190-100x_Position015_14_cmle.ics	91	1	0	1	1	1	1	8.664	1.0	0.31102352024554825	1.4974061180688496	0.0	0.9667975506499701	13948.0	245.89024292614823	86385.0	199.1800247985411
1928	Feb25-FISH2-3L1-rep2-cp190-100x_Position015_14_cmle.ics	92	1	0	1	1	1	1	8.4474	1.0	0.2957212544880007	1.1627874237859357	0.0	0.9604984827040511	16056.0	275.5388914450582	104033.0	239.87145360730017
1929	Feb25-FISH2-3L1-rep2-cp190-100x_Position015_14_cmle.ics	93	1	0	1	1	1	1	7.797599999999999	1.0	0.2873750434746264	1.1629311010049905	0.0	0.9782948407786443	14530.0	248.94937703499454	88287.0	203.56551310283962
[truncated: 9,762 more rows]
