# Supplementary material for: M1BP cooperates with CP190 to activate transcription at TAD borders and promote chromatin insulator activity
Source: Nat Commun. 2021 Jul 7;12:4170. doi: 10.1038/s41467-021-24407-y (PMC8263732; doi:10.1038/s41467-021-24407-y)
Supplement: Supplementary file 6 — Source Data [file 41467_2021_24407_MOESM6_ESM.zip › Source Data_updated_060121/Source Data 8/Figure 8c/Figure 8c-tango-slide2/rep2/cp190-rep2/B_C.xls]

	Label	nuc.idx	tag	idx1	idx2	overlap	pcOverlap1	pcOverlap2
1	Feb25-FISH2-3L1-rep2-cp190-100x_Position001_0_cmle.ics	1	0	1	1	0.19137514682269965	0.3656387665198237	0.36725663716814155
2	Feb25-FISH2-3L1-rep2-cp190-100x_Position001_0_cmle.ics	2	0	1	1	0.0	0.0	0.0
3	Feb25-FISH2-3L1-rep2-cp190-100x_Position001_0_cmle.ics	3	0	1	1	0.0	0.0	0.0
4	Feb25-FISH2-3L1-rep2-cp190-100x_Position001_0_cmle.ics	3	0	1	2	0.07839463845749142	0.2905982905982905	0.6538461538461537
5	Feb25-FISH2-3L1-rep2-cp190-100x_Position001_0_cmle.ics	4	0	1	1	0.07147746447594806	0.31958762886597936	0.3229166666666667
6	Feb25-FISH2-3L1-rep2-cp190-100x_Position001_0_cmle.ics	5	0	1	1	0.0	0.0	0.0
7	Feb25-FISH2-3L1-rep2-cp190-100x_Position001_0_cmle.ics	6	0	1	1	0.14756637827292504	0.5714285714285713	0.423841059602649
8	Feb25-FISH2-3L1-rep2-cp190-100x_Position001_0_cmle.ics	7	0	1	1	0.0	0.0	0.0
9	Feb25-FISH2-3L1-rep2-cp190-100x_Position001_0_cmle.ics	8	0	1	1	0.11067478370469377	0.3555555555555555	0.3582089552238805
10	Feb25-FISH2-3L1-rep2-cp190-100x_Position001_0_cmle.ics	9	0	1	1	0.006917173981543361	0.028037383177570086	0.02777777777777777
11	Feb25-FISH2-3L1-rep2-cp190-100x_Position001_0_cmle.ics	10	0	1	1	0.025362971265658993	0.180327868852459	0.180327868852459
12	Feb25-FISH2-3L1-rep2-cp190-100x_Position001_0_cmle.ics	11	0	1	1	0.0899232617600637	0.16810344827586202	0.5342465753424657
13	Feb25-FISH2-3L1-rep2-cp190-100x_Position001_0_cmle.ics	11	0	1	2	0.0	0.0	0.0
14	Feb25-FISH2-3L1-rep2-cp190-100x_Position001_0_cmle.ics	12	0	1	1	0.2144323934278442	0.6369863013698629	0.6369863013698629
15	Feb25-FISH2-3L1-rep2-cp190-100x_Position001_0_cmle.ics	16	0	1	1	0.19137514682269965	0.6384615384615383	0.6335877862595418
16	Feb25-FISH2-3L1-rep2-cp190-100x_Position001_0_cmle.ics	18	0	1	1	0.0	0.0	0.0
17	Feb25-FISH2-3L1-rep2-cp190-100x_Position001_0_cmle.ics	19	0	1	1	0.13142630564932387	0.43846153846153835	0.43846153846153835
18	Feb25-FISH2-3L1-rep2-cp190-100x_Position001_0_cmle.ics	20	0	1	1	0.31127282916945126	0.6459330143540669	0.5973451327433628
19	Feb25-FISH2-3L1-rep2-cp190-100x_Position001_0_cmle.ics	21	0	1	1	0.16831790021755513	0.5069444444444444	0.5104895104895104
20	Feb25-FISH2-3L1-rep2-cp190-100x_Position001_0_cmle.ics	22	0	1	1	0.1706236248780696	0.5736434108527132	0.5692307692307691
21	Feb25-FISH2-3L1-rep2-cp190-100x_Position001_0_cmle.ics	23	0	1	1	0.17292934953858402	0.40760869565217384	0.8620689655172413
22	Feb25-FISH2-3L1-rep2-cp190-100x_Position001_0_cmle.ics	23	0	1	2	0.0	0.0	0.0
23	Feb25-FISH2-3L1-rep2-cp190-100x_Position001_0_cmle.ics	23	0	2	1	0.0	0.0	0.0
24	Feb25-FISH2-3L1-rep2-cp190-100x_Position001_0_cmle.ics	23	0	2	2	0.0	0.0	0.0
25	Feb25-FISH2-3L1-rep2-cp190-100x_Position001_0_cmle.ics	24	0	1	1	0.19829232080424303	0.5771812080536912	0.671875
26	Feb25-FISH2-3L1-rep2-cp190-100x_Position001_0_cmle.ics	25	0	1	1	0.02305724660514454	0.14705882352941174	0.18518518518518515
27	Feb25-FISH2-3L1-rep2-cp190-100x_Position001_0_cmle.ics	25	0	1	2	0.0	0.0	0.0
28	Feb25-FISH2-3L1-rep2-cp190-100x_Position001_0_cmle.ics	25	0	2	1	0.0	0.0	0.0
29	Feb25-FISH2-3L1-rep2-cp190-100x_Position001_0_cmle.ics	25	0	2	2	0.2582411619776188	0.5833333333333334	0.5436893203883494
30	Feb25-FISH2-3L1-rep2-cp190-100x_Position001_0_cmle.ics	26	0	1	1	0.0	0.0	0.0
31	Feb25-FISH2-3L1-rep2-cp190-100x_Position001_0_cmle.ics	27	0	1	1	0.08761753709954924	0.3999999999999999	0.3999999999999999
32	Feb25-FISH2-3L1-rep2-cp190-100x_Position001_0_cmle.ics	28	0	1	1	0.23748964003298875	0.7923076923076922	0.7923076923076922
33	Feb25-FISH2-3L1-rep2-cp190-100x_Position001_0_cmle.ics	29	0	1	1	0.03919731922874571	0.13709677419354838	0.1382113821138211
34	Feb25-FISH2-3L1-rep2-cp190-100x_Position001_0_cmle.ics	30	0	1	1	0.02305724660514454	0.08196721311475409	0.08264462809917354
35	Feb25-FISH2-3L1-rep2-cp190-100x_Position001_0_cmle.ics	31	0	1	1	0.0899232617600637	0.29545454545454536	0.29323308270676685
36	Feb25-FISH2-3L1-rep2-cp190-100x_Position001_0_cmle.ics	32	0	1	1	0.13603775497035278	0.43382352941176466	0.43382352941176466
37	Feb25-FISH2-3L1-rep2-cp190-100x_Position001_0_cmle.ics	33	0	1	1	0.0	0.0	0.0
38	Feb25-FISH2-3L1-rep2-cp190-100x_Position001_0_cmle.ics	36	0	1	1	0.14295492895189613	0.5210084033613445	0.5210084033613445
39	Feb25-FISH2-3L1-rep2-cp190-100x_Position001_0_cmle.ics	37	0	1	1	0.21904384274887312	0.9313725490196078	0.9313725490196078
40	Feb25-FISH2-3L1-rep2-cp190-100x_Position001_0_cmle.ics	38	0	1	1	0.17523507419909848	0.6785714285714284	0.6725663716814159
41	Feb25-FISH2-3L1-rep2-cp190-100x_Position001_0_cmle.ics	39	0	1	1	0.0	0.0	0.0
42	Feb25-FISH2-3L1-rep2-cp190-100x_Position001_0_cmle.ics	40	0	1	1	0.13142630564932387	0.5428571428571428	0.5377358490566038
43	Feb25-FISH2-3L1-rep2-cp190-100x_Position001_0_cmle.ics	41	0	1	1	0.249018263335561	0.42519685039370075	0.48648648648648646
44	Feb25-FISH2-3L1-rep2-cp190-100x_Position001_0_cmle.ics	42	0	1	1	0.0	0.0	0.0
45	Feb25-FISH2-3L1-rep2-cp190-100x_Position001_0_cmle.ics	42	0	2	1	0.13834347963086724	0.7228915662650601	0.4411764705882353
46	Feb25-FISH2-3L1-rep2-cp190-100x_Position001_0_cmle.ics	43	0	1	1	0.0	0.0	0.0
47	Feb25-FISH2-3L1-rep2-cp190-100x_Position001_0_cmle.ics	45	0	1	1	0.0	0.0	0.0
48	Feb25-FISH2-3L1-rep2-cp190-100x_Position001_0_cmle.ics	46	0	1	1	0.0	0.0	0.0
49	Feb25-FISH2-3L1-rep2-cp190-100x_Position001_0_cmle.ics	47	0	1	1	0.19137514682269965	0.7830188679245282	0.798076923076923
50	Feb25-FISH2-3L1-rep2-cp190-100x_Position001_0_cmle.ics	48	0	1	1	0.2144323934278442	0.6326530612244897	0.6369863013698629
51	Feb25-FISH2-3L1-rep2-cp190-100x_Position001_0_cmle.ics	49	0	1	1	0.12220340700726605	0.4076923076923076	0.4076923076923076
52	Feb25-FISH2-3L1-rep2-cp190-100x_Position001_0_cmle.ics	50	0	1	1	0.0	0.0	0.0
53	Feb25-FISH2-3L1-rep2-cp190-100x_Position001_0_cmle.ics	50	0	1	2	0.09684043574160706	0.18103448275862064	0.28767123287671226
54	Feb25-FISH2-3L1-rep2-cp190-100x_Position001_0_cmle.ics	53	0	1	1	0.020751521944630084	0.08823529411764705	0.0891089108910891
55	Feb25-FISH2-3L1-rep2-cp190-100x_Position001_0_cmle.ics	54	0	1	1	0.19137514682269965	0.3155893536121673	0.9999999999999997
56	Feb25-FISH2-3L1-rep2-cp190-100x_Position001_0_cmle.ics	54	0	1	2	0.0	0.0	0.0
57	Feb25-FISH2-3L1-rep2-cp190-100x_Position001_0_cmle.ics	54	0	2	1	0.0	0.0	0.0
58	Feb25-FISH2-3L1-rep2-cp190-100x_Position001_0_cmle.ics	54	0	2	2	0.09914616040212151	0.5657894736842105	0.17479674796747968
59	Feb25-FISH2-3L1-rep2-cp190-100x_Position001_0_cmle.ics	56	0	1	1	0.08761753709954924	0.2695035460992907	0.4935064935064934
60	Feb25-FISH2-3L1-rep2-cp190-100x_Position001_0_cmle.ics	58	0	1	1	0.17754079885961294	0.6936936936936936	0.6936936936936936
61	Feb25-FISH2-3L1-rep2-cp190-100x_Position001_0_cmle.ics	59	0	1	1	0.0	0.0	0.0
62	Feb25-FISH2-3L1-rep2-cp190-100x_Position001_0_cmle.ics	60	0	1	1	0.16140072623601176	0.4964539007092198	0.49295774647887314
63	Feb25-FISH2-3L1-rep2-cp190-100x_Position001_0_cmle.ics	61	0	1	1	0.09684043574160706	0.4666666666666666	0.6666666666666665
64	Feb25-FISH2-3L1-rep2-cp190-100x_Position001_0_cmle.ics	62	0	1	1	0.0	0.0	0.0
65	Feb25-FISH2-3L1-rep2-cp190-100x_Position001_0_cmle.ics	63	0	1	1	0.21904384274887312	0.4241071428571428	0.38934426229508196
66	Feb25-FISH2-3L1-rep2-cp190-100x_Position001_0_cmle.ics	64	0	1	1	0.1706236248780696	0.5522388059701493	0.5481481481481482
67	Feb25-FISH2-3L1-rep2-cp190-100x_Position001_0_cmle.ics	66	0	1	1	0.0645602904944047	0.5599999999999999	0.5599999999999999
68	Feb25-FISH2-3L1-rep2-cp190-100x_Position001_0_cmle.ics	67	0	1	1	0.0645602904944047	0.24347826086956517	0.24561403508771928
69	Feb25-FISH2-3L1-rep2-cp190-100x_Position001_0_cmle.ics	69	0	1	1	0.0	0.0	0.0
70	Feb25-FISH2-3L1-rep2-cp190-100x_Position001_0_cmle.ics	70	0	1	1	0.15678927691498284	0.5230769230769229	0.5230769230769229
71	Feb25-FISH2-3L1-rep2-cp190-100x_Position001_0_cmle.ics	72	0	1	1	0.09684043574160706	0.323076923076923	0.3181818181818181
72	Feb25-FISH2-3L1-rep2-cp190-100x_Position001_0_cmle.ics	73	0	1	1	0.006917173981543361	0.02272727272727272	0.02272727272727272
73	Feb25-FISH2-3L1-rep2-cp190-100x_Position001_0_cmle.ics	76	0	1	1	0.23748964003298875	0.7410071942446042	0.7410071942446042
74	Feb25-FISH2-3L1-rep2-cp190-100x_Position001_0_cmle.ics	77	0	1	1	0.0	0.0	0.0
75	Feb25-FISH2-3L1-rep2-cp190-100x_Position001_0_cmle.ics	77	0	1	2	0.0	0.0	0.0
76	Feb25-FISH2-3L1-rep2-cp190-100x_Position001_0_cmle.ics	78	0	1	1	0.0945347110810926	0.2949640287769783	0.2992700729927007
77	Feb25-FISH2-3L1-rep2-cp190-100x_Position001_0_cmle.ics	80	0	1	1	0.14064920429138167	0.4692307692307691	0.4013157894736841
78	Feb25-FISH2-3L1-rep2-cp190-100x_Position001_0_cmle.ics	81	0	1	1	0.1590950015754973	0.9078947368421051	0.650943396226415
79	Feb25-FISH2-3L1-rep2-cp190-100x_Position001_0_cmle.ics	83	0	1	1	0.15217782759395396	0.515625	0.5196850393700787
80	Feb25-FISH2-3L1-rep2-cp190-100x_Position001_0_cmle.ics	84	0	1	1	0.0	0.0	0.0
81	Feb25-FISH2-3L1-rep2-cp190-100x_Position001_0_cmle.ics	85	0	1	1	0.42194761287414506	0.7379032258064517	0.7349397590361445
82	Feb25-FISH2-3L1-rep2-cp190-100x_Position001_0_cmle.ics	87	0	1	1	0.17292934953858402	0.5859375	0.5952380952380951
83	Feb25-FISH2-3L1-rep2-cp190-100x_Position001_0_cmle.ics	89	0	1	1	0.0	0.0	0.0
84	Feb25-FISH2-3L1-rep2-cp190-100x_Position001_0_cmle.ics	90	0	1	1	0.01152862330257227	0.08196721311475409	0.08333333333333333
85	Feb25-FISH2-3L1-rep2-cp190-100x_Position001_0_cmle.ics	91	0	1	1	0.09684043574160706	0.8235294117647057	0.5999999999999999
86	Feb25-FISH2-3L1-rep2-cp190-100x_Position001_0_cmle.ics	92	0	1	1	0.08070036311800588	0.5737704918032787	0.5645161290322581
87	Feb25-FISH2-3L1-rep2-cp190-100x_Position001_0_cmle.ics	94	0	1	1	0.0	0.0	0.0
88	Feb25-FISH2-3L1-rep2-cp190-100x_Position001_0_cmle.ics	95	0	1	1	0.0	0.0	0.0
89	Feb25-FISH2-3L1-rep2-cp190-100x_Position001_0_cmle.ics	96	0	1	1	0.19137514682269965	0.6287878787878786	0.7217391304347824
90	Feb25-FISH2-3L1-rep2-cp190-100x_Position001_0_cmle.ics	98	0	1	1	0.0	0.0	0.0
91	Feb25-FISH2-3L1-rep2-cp190-100x_Position001_0_cmle.ics	98	0	2	1	0.07839463845749142	0.6296296296296294	0.3090909090909091
92	Feb25-FISH2-3L1-rep2-cp190-100x_Position001_0_cmle.ics	99	0	1	1	0.0	0.0	0.0
93	Feb25-FISH2-3L1-rep2-cp190-100x_Position001_0_cmle.ics	99	0	2	1	0.0	0.0	0.0
94	Feb25-FISH2-3L1-rep2-cp190-100x_Position001_0_cmle.ics	100	0	1	1	0.20290377012527194	0.5534591194968553	0.7154471544715447
95	Feb25-FISH2-3L1-rep2-cp190-100x_Position001_0_cmle.ics	101	0	1	1	0.01844579728411563	0.15384615384615383	0.15384615384615383
96	Feb25-FISH2-3L1-rep2-cp190-100x_Position001_0_cmle.ics	102	0	1	1	0.1291205809888094	0.42424242424242414	0.4210526315789473
97	Feb25-FISH2-3L1-rep2-cp190-100x_Position001_0_cmle.ics	104	0	1	1	0.10375760972315042	0.4736842105263157	0.6338028169014083
98	Feb25-FISH2-3L1-rep2-cp190-100x_Position001_0_cmle.ics	104	0	1	2	0.0	0.0	0.0
99	Feb25-FISH2-3L1-rep2-cp190-100x_Position001_0_cmle.ics	105	0	1	1	0.16140072623601176	0.6422018348623852	0.6481481481481479
100	Feb25-FISH2-3L1-rep2-cp190-100x_Position001_0_cmle.ics	107	0	1	1	0.07839463845749142	0.40476190476190477	0.28099173553719
101	Feb25-FISH2-3L1-rep2-cp190-100x_Position001_0_cmle.ics	108	0	1	1	0.057643116512861345	0.23148148148148143	0.23364485981308405
102	Feb25-FISH2-3L1-rep2-cp190-100x_Position001_0_cmle.ics	109	0	1	1	0.24210108935401764	0.2991452991452991	0.3671328671328671
103	Feb25-FISH2-3L1-rep2-cp190-100x_Position001_0_cmle.ics	109	0	1	2	0.0	0.0	0.0
104	Feb25-FISH2-3L1-rep2-cp190-100x_Position001_0_cmle.ics	111	0	1	1	0.06917173981543362	0.34883720930232553	0.33707865168539325
105	Feb25-FISH2-3L1-rep2-cp190-100x_Position001_0_cmle.ics	112	0	1	1	0.0	0.0	0.0
106	Feb25-FISH2-3L1-rep2-cp190-100x_Position001_0_cmle.ics	113	0	1	1	0.0	0.0	0.0
107	Feb25-FISH2-3L1-rep2-cp190-100x_Position001_0_cmle.ics	114	0	1	1	0.0	0.0	0.0
108	Feb25-FISH2-3L1-rep2-cp190-100x_Position001_0_cmle.ics	114	0	2	1	0.029974420586687898	0.14606741573033707	0.11818181818181818
109	Feb25-FISH2-3L1-rep2-cp190-100x_Position001_0_cmle.ics	115	0	1	1	0.13142630564932387	0.39860139860139854	0.39860139860139854
110	Feb25-FISH2-3L1-rep2-cp190-100x_Position001_0_cmle.ics	117	0	1	1	0.0	0.0	0.0
111	Feb25-FISH2-3L1-rep2-cp190-100x_Position001_0_cmle.ics	118	0	1	1	0.01844579728411563	0.09756097560975607	0.10389610389610389
112	Feb25-FISH2-3L1-rep2-cp190-100x_Position001_0_cmle.ics	119	0	1	1	0.0	0.0	0.0
113	Feb25-FISH2-3L1-rep2-cp190-100x_Position001_0_cmle.ics	119	0	1	2	0.0	0.0	0.0
114	Feb25-FISH2-3L1-rep2-cp190-100x_Position001_0_cmle.ics	121	0	1	1	0.09914616040212151	0.6615384615384614	0.6615384615384614
115	Feb25-FISH2-3L1-rep2-cp190-100x_Position001_0_cmle.ics	122	0	1	1	0.0	0.0	0.0
116	Feb25-FISH2-3L1-rep2-cp190-100x_Position001_0_cmle.ics	123	0	1	1	0.16601217555704068	0.5538461538461538	0.5581395348837209
117	Feb25-FISH2-3L1-rep2-cp190-100x_Position001_0_cmle.ics	124	0	1	1	0.11989768234675159	0.6341463414634144	0.5652173913043478
118	Feb25-FISH2-3L1-rep2-cp190-100x_Position001_0_cmle.ics	125	0	1	1	0.0	0.0	0.0
119	Feb25-FISH2-3L1-rep2-cp190-100x_Position001_0_cmle.ics	126	0	1	1	0.059948841173375796	0.17808219178082188	0.17808219178082188
120	Feb25-FISH2-3L1-rep2-cp190-100x_Position001_0_cmle.ics	127	0	1	1	0.0	0.0	0.0
121	Feb25-FISH2-3L1-rep2-cp190-100x_Position001_0_cmle.ics	129	0	1	1	0.12220340700726605	0.4453781512605041	0.43801652892561976
122	Feb25-FISH2-3L1-rep2-cp190-100x_Position001_0_cmle.ics	130	0	1	1	0.11298050836520823	0.42608695652173906	0.42608695652173906
123	Feb25-FISH2-3L1-rep2-cp190-100x_Position001_0_cmle.ics	132	0	1	1	0.03228014524720235	0.10218978102189781	0.1037037037037037
124	Feb25-FISH2-3L1-rep2-cp190-100x_Position001_0_cmle.ics	133	0	1	1	0.0	0.0	0.0
125	Feb25-FISH2-3L1-rep2-cp190-100x_Position001_0_cmle.ics	134	0	1	1	0.09684043574160706	0.5121951219512194	0.3181818181818181
126	Feb25-FISH2-3L1-rep2-cp190-100x_Position001_0_cmle.ics	134	0	2	1	0.0	0.0	0.0
127	Feb25-FISH2-3L1-rep2-cp190-100x_Position005_4_cmle.ics	1	0	1	1	0.12220340700726605	0.47747747747747743	0.47747747747747743
128	Feb25-FISH2-3L1-rep2-cp190-100x_Position005_4_cmle.ics	3	0	1	1	0.053031667191832436	0.4509803921568627	0.4423076923076923
129	Feb25-FISH2-3L1-rep2-cp190-100x_Position005_4_cmle.ics	6	0	1	1	0.17292934953858402	0.7575757575757576	0.7575757575757576
130	Feb25-FISH2-3L1-rep2-cp190-100x_Position005_4_cmle.ics	7	0	1	1	0.04150304388926017	0.3529411764705882	0.3529411764705882
131	Feb25-FISH2-3L1-rep2-cp190-100x_Position005_4_cmle.ics	9	0	1	1	0.21212666876732975	0.5679012345679012	0.4259259259259258
132	Feb25-FISH2-3L1-rep2-cp190-100x_Position005_4_cmle.ics	9	0	2	1	0.0	0.0	0.0
133	Feb25-FISH2-3L1-rep2-cp190-100x_Position005_4_cmle.ics	10	0	1	1	0.0	0.0	0.0
134	Feb25-FISH2-3L1-rep2-cp190-100x_Position005_4_cmle.ics	11	0	1	1	0.01844579728411563	0.07547169811320754	0.07619047619047618
135	Feb25-FISH2-3L1-rep2-cp190-100x_Position005_4_cmle.ics	12	0	1	1	0.08300608777852034	0.33333333333333326	0.33333333333333326
136	Feb25-FISH2-3L1-rep2-cp190-100x_Position005_4_cmle.ics	13	0	1	1	0.16140072623601176	0.608695652173913	0.6542056074766354
137	Feb25-FISH2-3L1-rep2-cp190-100x_Position005_4_cmle.ics	14	0	1	1	0.0	0.0	0.0
138	Feb25-FISH2-3L1-rep2-cp190-100x_Position005_4_cmle.ics	15	0	1	1	0.09914616040212151	0.49999999999999994	0.49999999999999994
139	Feb25-FISH2-3L1-rep2-cp190-100x_Position005_4_cmle.ics	16	0	1	1	0.0	0.0	0.0
140	Feb25-FISH2-3L1-rep2-cp190-100x_Position005_4_cmle.ics	20	0	1	1	0.06917173981543362	0.37499999999999994	0.3703703703703704
141	Feb25-FISH2-3L1-rep2-cp190-100x_Position005_4_cmle.ics	21	0	1	1	0.0945347110810926	0.3565217391304347	0.3565217391304347
142	Feb25-FISH2-3L1-rep2-cp190-100x_Position005_4_cmle.ics	22	0	1	1	0.1798465235201274	0.7289719626168223	0.722222222222222
143	Feb25-FISH2-3L1-rep2-cp190-100x_Position005_4_cmle.ics	23	0	1	1	0.0	0.0	0.0
144	Feb25-FISH2-3L1-rep2-cp190-100x_Position005_4_cmle.ics	25	0	1	1	0.0	0.0	0.0
145	Feb25-FISH2-3L1-rep2-cp190-100x_Position005_4_cmle.ics	26	0	1	1	0.0	0.0	0.0
146	Feb25-FISH2-3L1-rep2-cp190-100x_Position005_4_cmle.ics	26	0	2	1	0.0	0.0	0.0
147	Feb25-FISH2-3L1-rep2-cp190-100x_Position005_4_cmle.ics	27	0	1	1	0.07378318913646252	0.380952380952381	0.3764705882352941
148	Feb25-FISH2-3L1-rep2-cp190-100x_Position005_4_cmle.ics	28	0	1	1	0.10606333438366487	0.4893617021276595	0.4893617021276595
149	Feb25-FISH2-3L1-rep2-cp190-100x_Position005_4_cmle.ics	29	0	1	1	0.057643116512861345	0.25	0.24752475247524752
150	Feb25-FISH2-3L1-rep2-cp190-100x_Position005_4_cmle.ics	30	0	1	1	0.29052130722482117	0.63	0.6363636363636364
151	Feb25-FISH2-3L1-rep2-cp190-100x_Position005_4_cmle.ics	31	0	1	1	0.059948841173375796	0.25242718446601936	0.24299065420560742
152	Feb25-FISH2-3L1-rep2-cp190-100x_Position005_4_cmle.ics	32	0	1	1	0.09222898642057815	0.42553191489361697	0.42553191489361697
153	Feb25-FISH2-3L1-rep2-cp190-100x_Position005_4_cmle.ics	33	0	1	1	0.17754079885961294	0.4556213017751478	0.8279569892473116
154	Feb25-FISH2-3L1-rep2-cp190-100x_Position005_4_cmle.ics	33	0	1	2	0.0	0.0	0.0
155	Feb25-FISH2-3L1-rep2-cp190-100x_Position005_4_cmle.ics	34	0	1	1	0.1798465235201274	0.7499999999999999	0.764705882352941
156	Feb25-FISH2-3L1-rep2-cp190-100x_Position005_4_cmle.ics	35	0	1	1	0.06686601515491916	0.32584269662921345	0.32954545454545453
157	Feb25-FISH2-3L1-rep2-cp190-100x_Position005_4_cmle.ics	36	0	1	1	0.0	0.0	0.0
158	Feb25-FISH2-3L1-rep2-cp190-100x_Position005_4_cmle.ics	38	0	1	1	0.0	0.0	0.0
159	Feb25-FISH2-3L1-rep2-cp190-100x_Position005_4_cmle.ics	39	0	1	1	0.3596930470402548	0.6666666666666665	0.6666666666666665
160	Feb25-FISH2-3L1-rep2-cp190-100x_Position005_4_cmle.ics	40	0	1	1	0.03919731922874571	0.15178571428571425	0.15044247787610618
161	Feb25-FISH2-3L1-rep2-cp190-100x_Position005_4_cmle.ics	42	0	1	1	0.0	0.0	0.0
162	Feb25-FISH2-3L1-rep2-cp190-100x_Position005_4_cmle.ics	43	0	1	1	0.04842021787080353	0.26249999999999996	0.26582278481012656
163	Feb25-FISH2-3L1-rep2-cp190-100x_Position005_4_cmle.ics	45	0	1	1	0.10375760972315042	0.43269230769230765	0.43269230769230765
164	Feb25-FISH2-3L1-rep2-cp190-100x_Position005_4_cmle.ics	46	0	1	1	0.0	0.0	0.0
165	Feb25-FISH2-3L1-rep2-cp190-100x_Position005_4_cmle.ics	47	0	1	1	0.0	0.0	0.0
166	Feb25-FISH2-3L1-rep2-cp190-100x_Position005_4_cmle.ics	48	0	1	1	0.11759195768623715	0.3984375	0.3953488372093023
167	Feb25-FISH2-3L1-rep2-cp190-100x_Position005_4_cmle.ics	51	0	1	1	0.18215224818064185	0.7247706422018348	0.7247706422018348
168	Feb25-FISH2-3L1-rep2-cp190-100x_Position005_4_cmle.ics	52	0	1	1	0.20751521944630083	0.7894736842105263	0.7826086956521738
169	Feb25-FISH2-3L1-rep2-cp190-100x_Position005_4_cmle.ics	53	0	1	1	0.15448355225446841	0.5877192982456141	0.5114503816793893
170	Feb25-FISH2-3L1-rep2-cp190-100x_Position005_4_cmle.ics	54	0	1	1	0.06225456583389025	0.28723404255319146	0.29032258064516125
171	Feb25-FISH2-3L1-rep2-cp190-100x_Position005_4_cmle.ics	56	0	1	1	0.07378318913646252	0.6037735849056604	0.6153846153846153
172	Feb25-FISH2-3L1-rep2-cp190-100x_Position005_4_cmle.ics	57	0	1	1	0.15678927691498284	0.53125	0.3908045977011494
173	Feb25-FISH2-3L1-rep2-cp190-100x_Position005_4_cmle.ics	59	0	1	1	0.11067478370469377	0.375	0.37795275590551175
174	Feb25-FISH2-3L1-rep2-cp190-100x_Position005_4_cmle.ics	60	0	1	1	0.15217782759395396	0.7252747252747253	0.7252747252747253
175	Feb25-FISH2-3L1-rep2-cp190-100x_Position005_4_cmle.ics	61	0	1	1	0.08761753709954924	0.34862385321100914	0.35849056603773577
176	Feb25-FISH2-3L1-rep2-cp190-100x_Position005_4_cmle.ics	62	0	1	1	0.0	0.0	0.0
177	Feb25-FISH2-3L1-rep2-cp190-100x_Position005_4_cmle.ics	63	0	1	1	0.0	0.0	0.0
178	Feb25-FISH2-3L1-rep2-cp190-100x_Position005_4_cmle.ics	64	0	1	1	0.06686601515491916	0.25217391304347825	0.2543859649122807
179	Feb25-FISH2-3L1-rep2-cp190-100x_Position005_4_cmle.ics	68	0	1	1	0.23748964003298875	0.3421926910299003	0.3433333333333333
180	Feb25-FISH2-3L1-rep2-cp190-100x_Position005_4_cmle.ics	71	0	1	1	0.0	0.0	0.0
181	Feb25-FISH2-3L1-rep2-cp190-100x_Position005_4_cmle.ics	72	0	1	1	0.006917173981543361	0.044117647058823525	0.044117647058823525
182	Feb25-FISH2-3L1-rep2-cp190-100x_Position005_4_cmle.ics	74	0	1	1	0.08761753709954924	0.3166666666666666	0.3140495867768594
183	Feb25-FISH2-3L1-rep2-cp190-100x_Position005_4_cmle.ics	75	0	1	1	0.06686601515491916	0.29	0.29
184	Feb25-FISH2-3L1-rep2-cp190-100x_Position005_4_cmle.ics	76	0	1	1	0.0853118124390348	0.6271186440677966	0.6379310344827586
185	Feb25-FISH2-3L1-rep2-cp190-100x_Position005_4_cmle.ics	78	0	1	1	0.009222898642057815	0.039603960396039604	0.039603960396039604
186	Feb25-FISH2-3L1-rep2-cp190-100x_Position005_4_cmle.ics	79	0	1	1	0.0	0.0	0.0
187	Feb25-FISH2-3L1-rep2-cp190-100x_Position005_4_cmle.ics	80	0	1	1	0.0	0.0	0.0
188	Feb25-FISH2-3L1-rep2-cp190-100x_Position005_4_cmle.ics	81	0	1	1	0.1590950015754973	0.657142857142857	0.6052631578947368
189	Feb25-FISH2-3L1-rep2-cp190-100x_Position005_4_cmle.ics	83	0	1	1	0.03689159456823126	0.16494845360824742	0.16161616161616163
190	Feb25-FISH2-3L1-rep2-cp190-100x_Position005_4_cmle.ics	84	0	1	1	0.0899232617600637	0.78	0.78
191	Feb25-FISH2-3L1-rep2-cp190-100x_Position005_4_cmle.ics	86	0	1	1	0.15678927691498284	0.7727272727272726	0.5573770491803277
192	Feb25-FISH2-3L1-rep2-cp190-100x_Position005_4_cmle.ics	87	0	1	1	0.013834347963086722	0.06818181818181818	0.06666666666666665
193	Feb25-FISH2-3L1-rep2-cp190-100x_Position005_4_cmle.ics	88	0	1	1	0.08761753709954924	0.3333333333333333	0.3333333333333333
194	Feb25-FISH2-3L1-rep2-cp190-100x_Position005_4_cmle.ics	89	0	1	1	0.11067478370469377	0.43636363636363634	0.43636363636363634
195	Feb25-FISH2-3L1-rep2-cp190-100x_Position005_4_cmle.ics	90	0	1	1	0.0	0.0	0.0
196	Feb25-FISH2-3L1-rep2-cp190-100x_Position005_4_cmle.ics	91	0	1	1	0.0023057246605144538	0.018867924528301886	0.01923076923076923
197	Feb25-FISH2-3L1-rep2-cp190-100x_Position005_4_cmle.ics	92	0	1	1	0.07378318913646252	0.5714285714285713	0.3764705882352941
198	Feb25-FISH2-3L1-rep2-cp190-100x_Position005_4_cmle.ics	92	0	2	1	0.0	0.0	0.0
199	Feb25-FISH2-3L1-rep2-cp190-100x_Position005_4_cmle.ics	93	0	1	1	0.0899232617600637	0.37864077669902907	0.2549019607843137
200	Feb25-FISH2-3L1-rep2-cp190-100x_Position005_4_cmle.ics	93	0	1	2	0.0	0.0	0.0
201	Feb25-FISH2-3L1-rep2-cp190-100x_Position005_4_cmle.ics	93	0	2	1	0.0	0.0	0.0
202	Feb25-FISH2-3L1-rep2-cp190-100x_Position005_4_cmle.ics	93	0	2	2	0.06917173981543362	0.3571428571428572	0.5084745762711864
203	Feb25-FISH2-3L1-rep2-cp190-100x_Position005_4_cmle.ics	95	0	1	1	0.029974420586687898	0.16049382716049382	0.16666666666666663
204	Feb25-FISH2-3L1-rep2-cp190-100x_Position005_4_cmle.ics	97	0	1	1	0.10145188506263597	0.4036697247706422	0.6875
205	Feb25-FISH2-3L1-rep2-cp190-100x_Position005_4_cmle.ics	98	0	1	1	0.0853118124390348	0.3557692307692308	0.3557692307692308
206	Feb25-FISH2-3L1-rep2-cp190-100x_Position005_4_cmle.ics	100	0	1	1	0.0	0.0	0.0
207	Feb25-FISH2-3L1-rep2-cp190-100x_Position005_4_cmle.ics	101	0	1	1	0.0945347110810926	0.48235294117647054	0.47126436781609193
208	Feb25-FISH2-3L1-rep2-cp190-100x_Position005_4_cmle.ics	103	0	1	1	0.21212666876732975	0.736	0.7131782945736433
209	Feb25-FISH2-3L1-rep2-cp190-100x_Position005_4_cmle.ics	104	0	1	1	0.0	0.0	0.0
210	Feb25-FISH2-3L1-rep2-cp190-100x_Position005_4_cmle.ics	105	0	1	1	0.1590950015754973	0.31363636363636366	0.5187969924812029
211	Feb25-FISH2-3L1-rep2-cp190-100x_Position005_4_cmle.ics	105	0	1	2	0.0	0.0	0.0
212	Feb25-FISH2-3L1-rep2-cp190-100x_Position005_4_cmle.ics	107	0	1	1	0.0	0.0	0.0
213	Feb25-FISH2-3L1-rep2-cp190-100x_Position005_4_cmle.ics	108	0	1	1	0.13834347963086724	0.3773584905660377	0.33149171270718236
214	Feb25-FISH2-3L1-rep2-cp190-100x_Position005_4_cmle.ics	109	0	1	1	0.0	0.0	0.0
215	Feb25-FISH2-3L1-rep2-cp190-100x_Position005_4_cmle.ics	110	0	1	1	0.08761753709954924	0.6785714285714284	0.44705882352941173
216	Feb25-FISH2-3L1-rep2-cp190-100x_Position005_4_cmle.ics	111	0	1	1	0.0	0.0	0.0
217	Feb25-FISH2-3L1-rep2-cp190-100x_Position005_4_cmle.ics	111	0	2	1	0.04380876854977462	0.36538461538461536	0.20430107526881716
218	Feb25-FISH2-3L1-rep2-cp190-100x_Position005_4_cmle.ics	112	0	1	1	0.029974420586687898	0.1733333333333333	0.17567567567567569
219	Feb25-FISH2-3L1-rep2-cp190-100x_Position005_4_cmle.ics	113	0	1	1	0.28821558256430674	0.8169934640522876	0.8389261744966442
220	Feb25-FISH2-3L1-rep2-cp190-100x_Position005_4_cmle.ics	113	0	1	2	0.0	0.0	0.0
221	Feb25-FISH2-3L1-rep2-cp190-100x_Position005_4_cmle.ics	114	0	1	1	0.04150304388926017	0.23684210526315788	0.14876033057851237
222	Feb25-FISH2-3L1-rep2-cp190-100x_Position005_4_cmle.ics	116	0	1	1	0.1936808714832141	0.6719999999999999	0.6666666666666665
223	Feb25-FISH2-3L1-rep2-cp190-100x_Position005_4_cmle.ics	117	0	1	1	0.027668695926173444	0.1081081081081081	0.1081081081081081
224	Feb25-FISH2-3L1-rep2-cp190-100x_Position005_4_cmle.ics	119	0	1	1	0.1498721029334395	0.6310679611650485	0.6310679611650485
225	Feb25-FISH2-3L1-rep2-cp190-100x_Position005_4_cmle.ics	120	0	1	1	0.10836905904417933	0.4947368421052631	0.4947368421052631
226	Feb25-FISH2-3L1-rep2-cp190-100x_Position005_4_cmle.ics	121	0	1	1	0.10606333438366487	0.5348837209302325	0.4509803921568627
227	Feb25-FISH2-3L1-rep2-cp190-100x_Position005_4_cmle.ics	123	0	1	1	0.0	0.0	0.0
228	Feb25-FISH2-3L1-rep2-cp190-100x_Position005_4_cmle.ics	125	0	1	1	0.04380876854977462	0.18446601941747567	0.18269230769230768
229	Feb25-FISH2-3L1-rep2-cp190-100x_Position005_4_cmle.ics	126	0	1	1	0.0	0.0	0.0
230	Feb25-FISH2-3L1-rep2-cp190-100x_Position005_4_cmle.ics	127	0	1	1	0.09222898642057815	0.45977011494252873	0.45454545454545453
231	Feb25-FISH2-3L1-rep2-cp190-100x_Position005_4_cmle.ics	128	0	1	1	0.07839463845749142	0.33999999999999997	0.3434343434343434
232	Feb25-FISH2-3L1-rep2-cp190-100x_Position005_4_cmle.ics	129	0	1	1	0.11298050836520823	0.39199999999999996	0.3858267716535433
233	Feb25-FISH2-3L1-rep2-cp190-100x_Position005_4_cmle.ics	130	0	1	1	0.013834347963086722	0.10169491525423728	0.09999999999999999
234	Feb25-FISH2-3L1-rep2-cp190-100x_Position005_4_cmle.ics	131	0	1	1	0.0	0.0	0.0
235	Feb25-FISH2-3L1-rep2-cp190-100x_Position005_4_cmle.ics	131	0	1	2	0.16831790021755513	0.28515625	0.477124183006536
236	Feb25-FISH2-3L1-rep2-cp190-100x_Position005_4_cmle.ics	134	0	1	1	0.020751521944630084	0.08653846153846154	0.08571428571428572
237	Feb25-FISH2-3L1-rep2-cp190-100x_Position005_4_cmle.ics	136	0	1	1	0.027668695926173444	0.09523809523809522	0.09448818897637794
238	Feb25-FISH2-3L1-rep2-cp190-100x_Position006_5_cmle.ics	1	0	1	1	0.0	0.0	0.0
239	Feb25-FISH2-3L1-rep2-cp190-100x_Position006_5_cmle.ics	1	0	1	2	0.0	0.0	0.0
240	Feb25-FISH2-3L1-rep2-cp190-100x_Position006_5_cmle.ics	2	0	1	1	0.4426991348187751	0.711111111111111	0.711111111111111
241	Feb25-FISH2-3L1-rep2-cp190-100x_Position006_5_cmle.ics	3	0	1	1	0.04842021787080353	0.24705882352941175	0.25
242	Feb25-FISH2-3L1-rep2-cp190-100x_Position006_5_cmle.ics	4	0	1	1	0.04380876854977462	0.14503816793893126	0.1461538461538461
243	Feb25-FISH2-3L1-rep2-cp190-100x_Position006_5_cmle.ics	5	0	1	1	0.20059804546475749	0.7131147540983606	0.7073170731707317
244	Feb25-FISH2-3L1-rep2-cp190-100x_Position006_5_cmle.ics	6	0	1	1	0.16370645089652622	0.43292682926829257	0.9220779220779219
245	Feb25-FISH2-3L1-rep2-cp190-100x_Position006_5_cmle.ics	6	0	1	2	0.0	0.0	0.0
246	Feb25-FISH2-3L1-rep2-cp190-100x_Position006_5_cmle.ics	7	0	1	1	0.3804445689848849	0.6203007518796991	0.6991525423728813
247	Feb25-FISH2-3L1-rep2-cp190-100x_Position006_5_cmle.ics	7	0	1	2	0.0	0.0	0.0
248	Feb25-FISH2-3L1-rep2-cp190-100x_Position006_5_cmle.ics	7	0	2	1	0.0	0.0	0.0
249	Feb25-FISH2-3L1-rep2-cp190-100x_Position006_5_cmle.ics	7	0	2	2	0.11528623302572269	0.7575757575757575	0.5319148936170212
250	Feb25-FISH2-3L1-rep2-cp190-100x_Position006_5_cmle.ics	8	0	1	1	0.0645602904944047	0.3636363636363636	0.3733333333333333
251	Feb25-FISH2-3L1-rep2-cp190-100x_Position006_5_cmle.ics	9	0	1	1	0.09914616040212151	0.45263157894736833	0.45744680851063824
252	Feb25-FISH2-3L1-rep2-cp190-100x_Position006_5_cmle.ics	11	0	1	1	0.0899232617600637	0.35454545454545455	0.3513513513513513
253	Feb25-FISH2-3L1-rep2-cp190-100x_Position006_5_cmle.ics	12	0	1	1	0.3596930470402548	0.6964285714285713	0.6872246696035241
254	Feb25-FISH2-3L1-rep2-cp190-100x_Position006_5_cmle.ics	13	0	1	1	0.23748964003298875	0.8728813559322034	0.8655462184873949
255	Feb25-FISH2-3L1-rep2-cp190-100x_Position006_5_cmle.ics	14	0	1	1	0.15217782759395396	0.515625	0.6875000000000001
256	Feb25-FISH2-3L1-rep2-cp190-100x_Position006_5_cmle.ics	15	0	1	1	0.07378318913646252	0.5614035087719298	0.5714285714285713
257	Feb25-FISH2-3L1-rep2-cp190-100x_Position006_5_cmle.ics	16	0	1	1	0.0	0.0	0.0
258	Feb25-FISH2-3L1-rep2-cp190-100x_Position006_5_cmle.ics	16	0	2	1	0.14756637827292504	0.7999999999999998	0.5
259	Feb25-FISH2-3L1-rep2-cp190-100x_Position006_5_cmle.ics	17	0	1	1	0.0	0.0	0.0
260	Feb25-FISH2-3L1-rep2-cp190-100x_Position006_5_cmle.ics	18	0	1	1	0.0	0.0	0.0
261	Feb25-FISH2-3L1-rep2-cp190-100x_Position006_5_cmle.ics	18	0	1	2	0.0	0.0	0.0
262	Feb25-FISH2-3L1-rep2-cp190-100x_Position006_5_cmle.ics	20	0	1	1	0.0	0.0	0.0
263	Feb25-FISH2-3L1-rep2-cp190-100x_Position006_5_cmle.ics	20	0	1	2	0.0	0.0	0.0
264	Feb25-FISH2-3L1-rep2-cp190-100x_Position006_5_cmle.ics	20	0	2	1	0.08300608777852034	0.24324324324324328	0.3495145631067961
265	Feb25-FISH2-3L1-rep2-cp190-100x_Position006_5_cmle.ics	20	0	2	2	0.0	0.0	0.0
266	Feb25-FISH2-3L1-rep2-cp190-100x_Position006_5_cmle.ics	21	0	1	1	0.13834347963086724	0.5940594059405941	0.5940594059405941
267	Feb25-FISH2-3L1-rep2-cp190-100x_Position006_5_cmle.ics	24	0	1	1	0.0	0.0	0.0
268	Feb25-FISH2-3L1-rep2-cp190-100x_Position006_5_cmle.ics	25	0	1	1	0.02305724660514454	0.07692307692307691	0.07692307692307691
269	Feb25-FISH2-3L1-rep2-cp190-100x_Position006_5_cmle.ics	26	0	1	1	0.22134956740938755	0.7804878048780487	0.8205128205128204
270	Feb25-FISH2-3L1-rep2-cp190-100x_Position006_5_cmle.ics	27	0	1	1	0.0	0.0	0.0
271	Feb25-FISH2-3L1-rep2-cp190-100x_Position006_5_cmle.ics	29	0	1	1	0.1890694221621852	0.732142857142857	0.6612903225806451
272	Feb25-FISH2-3L1-rep2-cp190-100x_Position006_5_cmle.ics	30	0	1	1	0.0853118124390348	0.26811594202898553	0.27007299270072993
273	Feb25-FISH2-3L1-rep2-cp190-100x_Position006_5_cmle.ics	32	0	1	1	0.0645602904944047	0.2545454545454546	0.23529411764705876
274	Feb25-FISH2-3L1-rep2-cp190-100x_Position006_5_cmle.ics	33	0	1	1	0.0	0.0	0.0
275	Feb25-FISH2-3L1-rep2-cp190-100x_Position006_5_cmle.ics	34	0	1	1	0.08300608777852034	0.5070422535211266	0.5070422535211266
276	Feb25-FISH2-3L1-rep2-cp190-100x_Position006_5_cmle.ics	35	0	1	1	0.0	0.0	0.0
277	Feb25-FISH2-3L1-rep2-cp190-100x_Position006_5_cmle.ics	35	0	2	1	0.006917173981543361	0.05555555555555554	0.019354838709677417
278	Feb25-FISH2-3L1-rep2-cp190-100x_Position006_5_cmle.ics	35	0	3	1	0.0	0.0	0.0
279	Feb25-FISH2-3L1-rep2-cp190-100x_Position006_5_cmle.ics	37	0	1	1	0.01844579728411563	0.07920792079207921	0.16
280	Feb25-FISH2-3L1-rep2-cp190-100x_Position006_5_cmle.ics	38	0	1	1	0.07608891379697698	0.2972972972972973	0.2920353982300885
281	Feb25-FISH2-3L1-rep2-cp190-100x_Position006_5_cmle.ics	39	0	1	1	0.0	0.0	0.0
282	Feb25-FISH2-3L1-rep2-cp190-100x_Position006_5_cmle.ics	40	0	1	1	0.0945347110810926	0.5466666666666666	0.48235294117647054
283	Feb25-FISH2-3L1-rep2-cp190-100x_Position006_5_cmle.ics	41	0	1	1	0.12681485632829495	0.5092592592592591	0.5092592592592591
284	Feb25-FISH2-3L1-rep2-cp190-100x_Position006_5_cmle.ics	42	0	1	1	0.20290377012527194	0.302405498281787	0.302405498281787
285	Feb25-FISH2-3L1-rep2-cp190-100x_Position006_5_cmle.ics	43	0	1	1	0.09684043574160706	0.3888888888888888	0.38532110091743116
286	Feb25-FISH2-3L1-rep2-cp190-100x_Position006_5_cmle.ics	44	0	1	1	0.08300608777852034	0.3789473684210526	0.3789473684210526
287	Feb25-FISH2-3L1-rep2-cp190-100x_Position006_5_cmle.ics	45	0	1	1	0.19598659614372857	0.35123966942148754	0.3526970954356846
288	Feb25-FISH2-3L1-rep2-cp190-100x_Position006_5_cmle.ics	46	0	1	1	0.12220340700726605	0.4274193548387097	0.4274193548387097
289	Feb25-FISH2-3L1-rep2-cp190-100x_Position006_5_cmle.ics	48	0	1	1	0.0023057246605144538	0.014492753623188406	0.008333333333333333
290	Feb25-FISH2-3L1-rep2-cp190-100x_Position006_5_cmle.ics	48	0	2	1	0.0	0.0	0.0
291	Feb25-FISH2-3L1-rep2-cp190-100x_Position006_5_cmle.ics	49	0	1	1	0.057643116512861345	0.13089005235602094	0.11574074074074071
292	Feb25-FISH2-3L1-rep2-cp190-100x_Position006_5_cmle.ics	50	0	1	1	0.16601217555704068	0.4044943820224719	0.3618090452261306
293	Feb25-FISH2-3L1-rep2-cp190-100x_Position006_5_cmle.ics	51	0	1	1	0.04150304388926017	0.2222222222222222	0.22499999999999995
294	Feb25-FISH2-3L1-rep2-cp190-100x_Position006_5_cmle.ics	53	0	1	1	0.17292934953858402	0.5905511811023622	0.5952380952380951
295	Feb25-FISH2-3L1-rep2-cp190-100x_Position006_5_cmle.ics	54	0	1	1	0.1844579728411563	0.6666666666666666	0.6722689075630252
296	Feb25-FISH2-3L1-rep2-cp190-100x_Position006_5_cmle.ics	55	0	1	1	0.17523507419909848	0.5714285714285713	0.5714285714285713
297	Feb25-FISH2-3L1-rep2-cp190-100x_Position006_5_cmle.ics	56	0	1	1	0.11298050836520823	0.5051546391752577	0.5104166666666666
298	Feb25-FISH2-3L1-rep2-cp190-100x_Position006_5_cmle.ics	57	0	1	1	0.15678927691498284	0.8192771084337347	0.8192771084337347
299	Feb25-FISH2-3L1-rep2-cp190-100x_Position006_5_cmle.ics	58	0	1	1	0.15678927691498284	0.34170854271356776	0.34170854271356776
300	Feb25-FISH2-3L1-rep2-cp190-100x_Position006_5_cmle.ics	59	0	1	1	0.0	0.0	0.0
301	Feb25-FISH2-3L1-rep2-cp190-100x_Position006_5_cmle.ics	60	0	1	1	0.09914616040212151	0.43434343434343436	0.43434343434343436
302	Feb25-FISH2-3L1-rep2-cp190-100x_Position006_5_cmle.ics	61	0	1	1	0.10145188506263597	0.3963963963963964	0.4150943396226415
303	Feb25-FISH2-3L1-rep2-cp190-100x_Position006_5_cmle.ics	62	0	1	1	0.059948841173375796	0.17931034482758618	0.28888888888888886
304	Feb25-FISH2-3L1-rep2-cp190-100x_Position006_5_cmle.ics	62	0	1	2	0.0	0.0	0.0
305	Feb25-FISH2-3L1-rep2-cp190-100x_Position006_5_cmle.ics	62	0	2	1	0.0	0.0	0.0
306	Feb25-FISH2-3L1-rep2-cp190-100x_Position006_5_cmle.ics	62	0	2	2	0.08070036311800588	0.4545454545454545	0.3608247422680412
307	Feb25-FISH2-3L1-rep2-cp190-100x_Position006_5_cmle.ics	63	0	1	1	0.10145188506263597	0.7719298245614036	0.7096774193548387
308	Feb25-FISH2-3L1-rep2-cp190-100x_Position006_5_cmle.ics	64	0	1	1	0.0	0.0	0.0
309	Feb25-FISH2-3L1-rep2-cp190-100x_Position006_5_cmle.ics	64	0	1	2	0.0	0.0	0.0
310	Feb25-FISH2-3L1-rep2-cp190-100x_Position006_5_cmle.ics	65	0	1	1	0.13603775497035278	0.5130434782608695	0.5086206896551724
311	Feb25-FISH2-3L1-rep2-cp190-100x_Position006_5_cmle.ics	67	0	1	1	0.08761753709954924	0.5428571428571427	0.5671641791044776
312	Feb25-FISH2-3L1-rep2-cp190-100x_Position006_5_cmle.ics	67	0	1	2	0.0	0.0	0.0
313	Feb25-FISH2-3L1-rep2-cp190-100x_Position006_5_cmle.ics	67	0	2	1	0.0	0.0	0.0
314	Feb25-FISH2-3L1-rep2-cp190-100x_Position006_5_cmle.ics	67	0	2	2	0.325107177132538	0.7663043478260869	0.7540106951871658
315	Feb25-FISH2-3L1-rep2-cp190-100x_Position006_5_cmle.ics	68	0	1	1	0.0	0.0	0.0
316	Feb25-FISH2-3L1-rep2-cp190-100x_Position006_5_cmle.ics	69	0	1	1	0.0899232617600637	0.4588235294117647	0.39795918367346933
317	Feb25-FISH2-3L1-rep2-cp190-100x_Position006_5_cmle.ics	70	0	1	1	0.05533739185234689	0.43636363636363634	0.4444444444444443
318	Feb25-FISH2-3L1-rep2-cp190-100x_Position006_5_cmle.ics	71	0	1	1	0.10606333438366487	0.2787878787878788	0.2804878048780487
319	Feb25-FISH2-3L1-rep2-cp190-100x_Position006_5_cmle.ics	72	0	1	1	0.0853118124390348	0.2642857142857143	0.2605633802816901
320	Feb25-FISH2-3L1-rep2-cp190-100x_Position006_5_cmle.ics	73	0	1	1	0.059948841173375796	0.24999999999999997	0.24999999999999997
321	Feb25-FISH2-3L1-rep2-cp190-100x_Position006_5_cmle.ics	74	0	1	1	0.0	0.0	0.0
322	Feb25-FISH2-3L1-rep2-cp190-100x_Position006_5_cmle.ics	74	0	2	1	0.0	0.0	0.0
323	Feb25-FISH2-3L1-rep2-cp190-100x_Position006_5_cmle.ics	74	0	3	1	0.11528623302572269	1.0	0.3378378378378379
324	Feb25-FISH2-3L1-rep2-cp190-100x_Position006_5_cmle.ics	75	0	1	1	0.1890694221621852	0.8118811881188118	0.7454545454545455
325	Feb25-FISH2-3L1-rep2-cp190-100x_Position006_5_cmle.ics	77	0	1	1	0.2697697852801911	0.8013698630136984	0.8478260869565217
326	Feb25-FISH2-3L1-rep2-cp190-100x_Position006_5_cmle.ics	77	0	1	2	0.0	0.0	0.0
327	Feb25-FISH2-3L1-rep2-cp190-100x_Position006_5_cmle.ics	77	0	2	1	0.0	0.0	0.0
328	Feb25-FISH2-3L1-rep2-cp190-100x_Position006_5_cmle.ics	77	0	2	2	0.016140072623601176	0.09999999999999998	0.0909090909090909
329	Feb25-FISH2-3L1-rep2-cp190-100x_Position006_5_cmle.ics	78	0	1	1	0.013834347963086722	0.06521739130434781	0.04724409448818897
330	Feb25-FISH2-3L1-rep2-cp190-100x_Position006_5_cmle.ics	78	0	2	1	0.0	0.0	0.0
331	Feb25-FISH2-3L1-rep2-cp190-100x_Position006_5_cmle.ics	79	0	1	1	0.03228014524720235	0.10447761194029849	0.08974358974358973
332	Feb25-FISH2-3L1-rep2-cp190-100x_Position006_5_cmle.ics	80	0	1	1	0.059948841173375796	0.26530612244897955	0.26530612244897955
333	Feb25-FISH2-3L1-rep2-cp190-100x_Position006_5_cmle.ics	81	0	1	1	0.0	0.0	0.0
334	Feb25-FISH2-3L1-rep2-cp190-100x_Position006_5_cmle.ics	81	0	1	2	0.2098209441068153	0.4333333333333333	0.9999999999999999
335	Feb25-FISH2-3L1-rep2-cp190-100x_Position006_5_cmle.ics	81	0	1	3	0.0	0.0	0.0
336	Feb25-FISH2-3L1-rep2-cp190-100x_Position006_5_cmle.ics	81	0	2	1	0.0	0.0	0.0
337	Feb25-FISH2-3L1-rep2-cp190-100x_Position006_5_cmle.ics	81	0	2	2	0.0	0.0	0.0
338	Feb25-FISH2-3L1-rep2-cp190-100x_Position006_5_cmle.ics	81	0	2	3	0.16831790021755513	0.9240506329113924	0.5177304964539007
339	Feb25-FISH2-3L1-rep2-cp190-100x_Position006_5_cmle.ics	82	0	1	1	0.059948841173375796	0.3170731707317072	0.203125
340	Feb25-FISH2-3L1-rep2-cp190-100x_Position006_5_cmle.ics	83	0	1	1	0.4749792800659775	0.8340080971659919	0.8340080971659919
341	Feb25-FISH2-3L1-rep2-cp190-100x_Position006_5_cmle.ics	84	0	1	1	0.009222898642057815	0.04347826086956521	0.04347826086956521
342	Feb25-FISH2-3L1-rep2-cp190-100x_Position006_5_cmle.ics	85	0	1	1	0.223655292069902	0.7886178861788617	0.7886178861788617
343	Feb25-FISH2-3L1-rep2-cp190-100x_Position006_5_cmle.ics	88	0	1	1	0.20059804546475749	0.33984375	0.40092165898617504
344	Feb25-FISH2-3L1-rep2-cp190-100x_Position006_5_cmle.ics	88	0	1	2	0.0	0.0	0.0
345	Feb25-FISH2-3L1-rep2-cp190-100x_Position006_5_cmle.ics	89	0	1	1	0.0	0.0	0.0
346	Feb25-FISH2-3L1-rep2-cp190-100x_Position006_5_cmle.ics	92	0	1	1	0.0046114493210289076	0.024999999999999994	0.02247191011235955
347	Feb25-FISH2-3L1-rep2-cp190-100x_Position006_5_cmle.ics	94	0	1	1	0.06917173981543362	0.3571428571428572	0.3571428571428572
348	Feb25-FISH2-3L1-rep2-cp190-100x_Position006_5_cmle.ics	96	0	1	1	0.0	0.0	0.0
349	Feb25-FISH2-3L1-rep2-cp190-100x_Position006_5_cmle.ics	97	0	1	1	0.04611449321028908	0.1680672268907563	0.09950248756218905
350	Feb25-FISH2-3L1-rep2-cp190-100x_Position006_5_cmle.ics	97	0	2	1	0.0	0.0	0.0
351	Feb25-FISH2-3L1-rep2-cp190-100x_Position006_5_cmle.ics	99	0	1	1	0.07608891379697698	0.28205128205128205	0.2844827586206896
352	Feb25-FISH2-3L1-rep2-cp190-100x_Position006_5_cmle.ics	100	0	1	1	0.10375760972315042	0.3781512605042016	0.36585365853658536
353	Feb25-FISH2-3L1-rep2-cp190-100x_Position006_5_cmle.ics	101	0	1	1	0.0	0.0	0.0
354	Feb25-FISH2-3L1-rep2-cp190-100x_Position006_5_cmle.ics	102	0	1	1	0.14295492895189613	0.5794392523364484	0.5535714285714285
355	Feb25-FISH2-3L1-rep2-cp190-100x_Position006_5_cmle.ics	103	0	1	1	0.19598659614372857	0.6589147286821705	0.6589147286821705
356	Feb25-FISH2-3L1-rep2-cp190-100x_Position006_5_cmle.ics	104	0	1	1	0.249018263335561	0.7769784172661869	0.7883211678832117
357	Feb25-FISH2-3L1-rep2-cp190-100x_Position006_5_cmle.ics	105	0	1	1	0.17292934953858402	0.9868421052631577	0.5813953488372092
358	Feb25-FISH2-3L1-rep2-cp190-100x_Position006_5_cmle.ics	106	0	1	1	0.07839463845749142	0.293103448275862	0.2982456140350877
359	Feb25-FISH2-3L1-rep2-cp190-100x_Position006_5_cmle.ics	109	0	1	1	0.2789926839222489	0.7333333333333333	0.7076023391812865
360	Feb25-FISH2-3L1-rep2-cp190-100x_Position006_5_cmle.ics	109	0	1	2	0.0	0.0	0.0
361	Feb25-FISH2-3L1-rep2-cp190-100x_Position006_5_cmle.ics	109	0	2	1	0.0	0.0	0.0
362	Feb25-FISH2-3L1-rep2-cp190-100x_Position006_5_cmle.ics	109	0	2	2	0.17292934953858402	0.43352601156069354	0.44910179640718556
363	Feb25-FISH2-3L1-rep2-cp190-100x_Position006_5_cmle.ics	110	0	1	1	0.1498721029334395	0.5158730158730158	0.5158730158730158
364	Feb25-FISH2-3L1-rep2-cp190-100x_Position006_5_cmle.ics	111	0	1	1	0.0	0.0	0.0
365	Feb25-FISH2-3L1-rep2-cp190-100x_Position006_5_cmle.ics	111	0	2	1	0.0	0.0	0.0
366	Feb25-FISH2-3L1-rep2-cp190-100x_Position006_5_cmle.ics	112	0	1	1	0.0	0.0	0.0
367	Feb25-FISH2-3L1-rep2-cp190-100x_Position006_5_cmle.ics	113	0	1	1	0.18215224818064185	0.9294117647058824	0.6583333333333333
368	Feb25-FISH2-3L1-rep2-cp190-100x_Position006_5_cmle.ics	115	0	1	1	0.11528623302572269	0.423728813559322	0.423728813559322
369	Feb25-FISH2-3L1-rep2-cp190-100x_Position006_5_cmle.ics	116	0	1	1	0.08300608777852034	0.3564356435643564	0.3214285714285714
370	Feb25-FISH2-3L1-rep2-cp190-100x_Position006_5_cmle.ics	117	0	1	1	0.10375760972315042	0.7258064516129032	0.5056179775280898
371	Feb25-FISH2-3L1-rep2-cp190-100x_Position006_5_cmle.ics	118	0	1	1	0.03228014524720235	0.22580645161290322	0.12173913043478259
372	Feb25-FISH2-3L1-rep2-cp190-100x_Position006_5_cmle.ics	119	0	1	1	0.09914616040212151	0.4387755102040816	0.44329896907216493
373	Feb25-FISH2-3L1-rep2-cp190-100x_Position006_5_cmle.ics	120	0	1	1	0.0	0.0	0.0
374	Feb25-FISH2-3L1-rep2-cp190-100x_Position006_5_cmle.ics	121	0	1	1	0.24671253867504656	0.6948051948051948	0.6948051948051948
375	Feb25-FISH2-3L1-rep2-cp190-100x_Position006_5_cmle.ics	122	0	1	1	0.0	0.0	0.0
376	Feb25-FISH2-3L1-rep2-cp190-100x_Position006_5_cmle.ics	123	0	1	1	0.09684043574160706	0.38532110091743116	0.3888888888888888
377	Feb25-FISH2-3L1-rep2-cp190-100x_Position006_5_cmle.ics	125	0	1	1	0.0	0.0	0.0
378	Feb25-FISH2-3L1-rep2-cp190-100x_Position006_5_cmle.ics	127	0	1	1	0.03689159456823126	0.1553398058252427	0.15384615384615383
379	Feb25-FISH2-3L1-rep2-cp190-100x_Position006_5_cmle.ics	128	0	1	1	0.11067478370469377	0.3333333333333333	0.3333333333333333
380	Feb25-FISH2-3L1-rep2-cp190-100x_Position006_5_cmle.ics	129	0	1	1	0.12681485632829495	0.6547619047619048	0.46610169491525416
381	Feb25-FISH2-3L1-rep2-cp190-100x_Position006_5_cmle.ics	130	0	1	1	0.0	0.0	0.0
382	Feb25-FISH2-3L1-rep2-cp190-100x_Position006_5_cmle.ics	131	0	1	1	0.0	0.0	0.0
383	Feb25-FISH2-3L1-rep2-cp190-100x_Position006_5_cmle.ics	132	0	1	1	0.0	0.0	0.0
384	Feb25-FISH2-3L1-rep2-cp190-100x_Position006_5_cmle.ics	134	0	1	1	0.13834347963086724	0.5607476635514018	0.5555555555555555
385	Feb25-FISH2-3L1-rep2-cp190-100x_Position006_5_cmle.ics	135	0	1	1	0.14295492895189613	0.6078431372549018	0.6019417475728154
386	Feb25-FISH2-3L1-rep2-cp190-100x_Position006_5_cmle.ics	137	0	1	1	0.0	0.0	0.0
387	Feb25-FISH2-3L1-rep2-cp190-100x_Position006_5_cmle.ics	138	0	1	1	0.249018263335561	0.44999999999999996	0.5294117647058822
388	Feb25-FISH2-3L1-rep2-cp190-100x_Position006_5_cmle.ics	138	0	1	2	0.0	0.0	0.0
389	Feb25-FISH2-3L1-rep2-cp190-100x_Position006_5_cmle.ics	139	0	1	1	0.05533739185234689	0.47058823529411753	0.47058823529411753
390	Feb25-FISH2-3L1-rep2-cp190-100x_Position006_5_cmle.ics	140	0	1	1	0.22134956740938755	0.7619047619047618	0.7619047619047618
391	Feb25-FISH2-3L1-rep2-cp190-100x_Position007_6_cmle.ics	1	0	1	1	0.13373203030983832	0.5043478260869565	0.5043478260869565
392	Feb25-FISH2-3L1-rep2-cp190-100x_Position007_6_cmle.ics	2	0	1	1	0.057643116512861345	0.423728813559322	0.43859649122807015
393	Feb25-FISH2-3L1-rep2-cp190-100x_Position007_6_cmle.ics	3	0	1	1	0.07608891379697698	0.30275229357798167	0.30555555555555547
394	Feb25-FISH2-3L1-rep2-cp190-100x_Position007_6_cmle.ics	4	0	1	1	0.0	0.0	0.0
395	Feb25-FISH2-3L1-rep2-cp190-100x_Position007_6_cmle.ics	5	0	1	1	0.0	0.0	0.0
396	Feb25-FISH2-3L1-rep2-cp190-100x_Position007_6_cmle.ics	6	0	1	1	0.0	0.0	0.0
397	Feb25-FISH2-3L1-rep2-cp190-100x_Position007_6_cmle.ics	7	0	1	1	0.0	0.0	0.0
398	Feb25-FISH2-3L1-rep2-cp190-100x_Position007_6_cmle.ics	8	0	1	1	0.18215224818064185	0.6269841269841269	0.6220472440944882
399	Feb25-FISH2-3L1-rep2-cp190-100x_Position007_6_cmle.ics	9	0	1	1	0.02305724660514454	0.13157894736842105	0.09433962264150943
400	Feb25-FISH2-3L1-rep2-cp190-100x_Position007_6_cmle.ics	10	0	1	1	0.0	0.0	0.0
401	Feb25-FISH2-3L1-rep2-cp190-100x_Position007_6_cmle.ics	11	0	1	1	0.11759195768623715	0.3893129770992366	0.3893129770992366
402	Feb25-FISH2-3L1-rep2-cp190-100x_Position007_6_cmle.ics	12	0	1	1	0.0	0.0	0.0
403	Feb25-FISH2-3L1-rep2-cp190-100x_Position007_6_cmle.ics	13	0	1	1	0.01152862330257227	0.09433962264150943	0.09433962264150943
404	Feb25-FISH2-3L1-rep2-cp190-100x_Position007_6_cmle.ics	14	0	1	1	0.06225456583389025	0.4736842105263158	0.4655172413793102
405	Feb25-FISH2-3L1-rep2-cp190-100x_Position007_6_cmle.ics	16	0	1	1	0.07378318913646252	0.5161290322580645	0.5079365079365079
406	Feb25-FISH2-3L1-rep2-cp190-100x_Position007_6_cmle.ics	18	0	1	1	0.06686601515491916	0.2213740458015267	0.2213740458015267
407	Feb25-FISH2-3L1-rep2-cp190-100x_Position007_6_cmle.ics	19	0	1	1	0.0	0.0	0.0
408	Feb25-FISH2-3L1-rep2-cp190-100x_Position007_6_cmle.ics	19	0	2	1	0.03228014524720235	0.2692307692307692	0.09859154929577463
409	Feb25-FISH2-3L1-rep2-cp190-100x_Position007_6_cmle.ics	20	0	1	1	0.2444068140145321	0.8091603053435114	0.7969924812030074
410	Feb25-FISH2-3L1-rep2-cp190-100x_Position007_6_cmle.ics	21	0	1	1	0.15217782759395396	0.5322580645161291	0.5322580645161291
411	Feb25-FISH2-3L1-rep2-cp190-100x_Position007_6_cmle.ics	22	0	1	1	0.006917173981543361	0.05263157894736842	0.03846153846153846
412	Feb25-FISH2-3L1-rep2-cp190-100x_Position007_6_cmle.ics	23	0	1	1	0.11989768234675159	0.5048543689320387	0.490566037735849
413	Feb25-FISH2-3L1-rep2-cp190-100x_Position007_6_cmle.ics	25	0	1	1	0.11528623302572269	0.47619047619047616	0.47619047619047616
414	Feb25-FISH2-3L1-rep2-cp190-100x_Position007_6_cmle.ics	26	0	1	1	0.19137514682269965	0.7830188679245282	0.36725663716814155
415	Feb25-FISH2-3L1-rep2-cp190-100x_Position007_6_cmle.ics	26	0	2	1	0.0	0.0	0.0
416	Feb25-FISH2-3L1-rep2-cp190-100x_Position007_6_cmle.ics	27	0	1	1	0.10836905904417933	0.3133333333333333	0.3133333333333333
417	Feb25-FISH2-3L1-rep2-cp190-100x_Position007_6_cmle.ics	28	0	1	1	0.06225456583389025	0.44262295081967207	0.44262295081967207
418	Feb25-FISH2-3L1-rep2-cp190-100x_Position007_6_cmle.ics	29	0	1	1	0.19137514682269965	0.3577586206896551	0.3577586206896551
419	Feb25-FISH2-3L1-rep2-cp190-100x_Position007_6_cmle.ics	30	0	1	1	0.14526065361241058	0.5575221238938053	0.5575221238938053
420	Feb25-FISH2-3L1-rep2-cp190-100x_Position007_6_cmle.ics	31	0	1	1	0.1291205809888094	0.345679012345679	0.345679012345679
421	Feb25-FISH2-3L1-rep2-cp190-100x_Position007_6_cmle.ics	32	0	1	1	0.0	0.0	0.0
422	Feb25-FISH2-3L1-rep2-cp190-100x_Position007_6_cmle.ics	33	0	1	1	0.1291205809888094	0.4341085271317829	0.4375
423	Feb25-FISH2-3L1-rep2-cp190-100x_Position007_6_cmle.ics	34	0	1	1	0.0	0.0	0.0
424	Feb25-FISH2-3L1-rep2-cp190-100x_Position007_6_cmle.ics	34	0	1	2	0.23748964003298875	0.4309623430962343	0.5282051282051282
425	Feb25-FISH2-3L1-rep2-cp190-100x_Position007_6_cmle.ics	35	0	1	1	0.1706236248780696	0.5401459854014599	0.5401459854014599
426	Feb25-FISH2-3L1-rep2-cp190-100x_Position007_6_cmle.ics	36	0	1	1	0.013834347963086722	0.04285714285714285	0.04316546762589927
427	Feb25-FISH2-3L1-rep2-cp190-100x_Position007_6_cmle.ics	38	0	1	1	0.0	0.0	0.0
428	Feb25-FISH2-3L1-rep2-cp190-100x_Position007_6_cmle.ics	38	0	1	2	0.0	0.0	0.0
429	Feb25-FISH2-3L1-rep2-cp190-100x_Position007_6_cmle.ics	38	0	2	1	0.027668695926173444	0.047808764940239036	0.12244897959183672
430	Feb25-FISH2-3L1-rep2-cp190-100x_Position007_6_cmle.ics	38	0	2	2	0.053031667191832436	0.09163346613545816	0.46
431	Feb25-FISH2-3L1-rep2-cp190-100x_Position007_6_cmle.ics	39	0	1	1	0.13834347963086724	0.48000000000000004	0.48000000000000004
432	Feb25-FISH2-3L1-rep2-cp190-100x_Position007_6_cmle.ics	40	0	1	1	0.0	0.0	0.0
433	Feb25-FISH2-3L1-rep2-cp190-100x_Position007_6_cmle.ics	41	0	1	1	0.1798465235201274	0.9629629629629629	0.5909090909090907
434	Feb25-FISH2-3L1-rep2-cp190-100x_Position007_6_cmle.ics	41	0	2	1	0.0	0.0	0.0
435	Feb25-FISH2-3L1-rep2-cp190-100x_Position007_6_cmle.ics	42	0	1	1	0.1936808714832141	0.7179487179487178	0.7241379310344825
436	Feb25-FISH2-3L1-rep2-cp190-100x_Position007_6_cmle.ics	44	0	1	1	0.09684043574160706	0.4666666666666666	0.30434782608695654
437	Feb25-FISH2-3L1-rep2-cp190-100x_Position007_6_cmle.ics	45	0	1	1	0.24210108935401764	0.7720588235294117	0.7720588235294117
438	Feb25-FISH2-3L1-rep2-cp190-100x_Position007_6_cmle.ics	46	0	1	1	0.11989768234675159	0.4684684684684684	0.4684684684684684
439	Feb25-FISH2-3L1-rep2-cp190-100x_Position007_6_cmle.ics	47	0	1	1	0.0	0.0	0.0
440	Feb25-FISH2-3L1-rep2-cp190-100x_Position007_6_cmle.ics	48	0	1	1	0.07378318913646252	0.380952380952381	0.3764705882352941
441	Feb25-FISH2-3L1-rep2-cp190-100x_Position007_6_cmle.ics	49	0	1	1	0.01844579728411563	0.0747663551401869	0.0747663551401869
442	Feb25-FISH2-3L1-rep2-cp190-100x_Position007_6_cmle.ics	51	0	1	1	0.08070036311800588	0.5303030303030302	0.2941176470588235
443	Feb25-FISH2-3L1-rep2-cp190-100x_Position007_6_cmle.ics	52	0	1	1	0.0	0.0	0.0
444	Feb25-FISH2-3L1-rep2-cp190-100x_Position007_6_cmle.ics	53	0	1	1	0.059948841173375796	0.44067796610169485	0.45614035087719296
445	Feb25-FISH2-3L1-rep2-cp190-100x_Position007_6_cmle.ics	54	0	1	1	0.06225456583389025	0.2	0.2
446	Feb25-FISH2-3L1-rep2-cp190-100x_Position007_6_cmle.ics	55	0	1	1	0.1590950015754973	0.4893617021276595	0.4893617021276595
447	Feb25-FISH2-3L1-rep2-cp190-100x_Position007_6_cmle.ics	56	0	1	1	0.04150304388926017	0.14173228346456693	0.14173228346456693
448	Feb25-FISH2-3L1-rep2-cp190-100x_Position007_6_cmle.ics	57	0	1	1	0.23057246605144538	0.6756756756756758	0.6802721088435373
449	Feb25-FISH2-3L1-rep2-cp190-100x_Position007_6_cmle.ics	58	0	1	1	0.0	0.0	0.0
450	Feb25-FISH2-3L1-rep2-cp190-100x_Position007_6_cmle.ics	61	0	1	1	0.11528623302572269	0.4347826086956521	0.5882352941176471
451	Feb25-FISH2-3L1-rep2-cp190-100x_Position007_6_cmle.ics	61	0	1	2	0.0	0.0	0.0
452	Feb25-FISH2-3L1-rep2-cp190-100x_Position007_6_cmle.ics	62	0	1	1	0.4657563814239197	0.6778523489932885	0.6372239747634069
453	Feb25-FISH2-3L1-rep2-cp190-100x_Position007_6_cmle.ics	63	0	1	1	0.016140072623601176	0.1272727272727273	0.11666666666666665
454	Feb25-FISH2-3L1-rep2-cp190-100x_Position007_6_cmle.ics	64	0	1	1	0.14526065361241058	0.5121951219512195	0.5163934426229507
455	Feb25-FISH2-3L1-rep2-cp190-100x_Position007_6_cmle.ics	65	0	1	1	0.1245091316677805	0.3776223776223776	0.9473684210526316
456	Feb25-FISH2-3L1-rep2-cp190-100x_Position007_6_cmle.ics	65	0	1	2	0.0	0.0	0.0
457	Feb25-FISH2-3L1-rep2-cp190-100x_Position007_6_cmle.ics	66	0	1	1	0.21904384274887312	0.7142857142857142	0.7196969696969696
458	Feb25-FISH2-3L1-rep2-cp190-100x_Position007_6_cmle.ics	67	0	1	1	0.09222898642057815	0.49382716049382713	0.4878048780487804
459	Feb25-FISH2-3L1-rep2-cp190-100x_Position007_6_cmle.ics	68	0	1	1	0.0	0.0	0.0
460	Feb25-FISH2-3L1-rep2-cp190-100x_Position007_6_cmle.ics	68	0	2	1	0.0	0.0	0.0
461	Feb25-FISH2-3L1-rep2-cp190-100x_Position007_6_cmle.ics	69	0	1	1	0.0	0.0	0.0
462	Feb25-FISH2-3L1-rep2-cp190-100x_Position007_6_cmle.ics	70	0	1	1	0.11067478370469377	0.48979591836734687	0.5
463	Feb25-FISH2-3L1-rep2-cp190-100x_Position007_6_cmle.ics	72	0	1	1	0.07839463845749142	0.430379746835443	0.430379746835443
464	Feb25-FISH2-3L1-rep2-cp190-100x_Position007_6_cmle.ics	73	0	1	1	0.24210108935401764	0.9051724137931032	0.8898305084745762
465	Feb25-FISH2-3L1-rep2-cp190-100x_Position007_6_cmle.ics	76	0	1	1	0.11298050836520823	0.765625	0.7777777777777777
466	Feb25-FISH2-3L1-rep2-cp190-100x_Position007_6_cmle.ics	77	0	1	1	0.22596101673041646	0.7596899224806201	0.7538461538461537
467	Feb25-FISH2-3L1-rep2-cp190-100x_Position007_6_cmle.ics	78	0	1	1	0.17523507419909848	0.5846153846153844	0.5846153846153844
468	Feb25-FISH2-3L1-rep2-cp190-100x_Position007_6_cmle.ics	80	0	1	1	0.04150304388926017	0.2222222222222222	0.29508196721311475
469	Feb25-FISH2-3L1-rep2-cp190-100x_Position007_6_cmle.ics	81	0	1	1	0.15217782759395396	0.515625	0.515625
470	Feb25-FISH2-3L1-rep2-cp190-100x_Position007_6_cmle.ics	82	0	1	1	0.18676369750167077	0.6428571428571428	0.6328125
471	Feb25-FISH2-3L1-rep2-cp190-100x_Position007_6_cmle.ics	84	0	1	1	0.09684043574160706	0.7499999999999999	0.7368421052631579
472	Feb25-FISH2-3L1-rep2-cp190-100x_Position007_6_cmle.ics	87	0	1	1	0.0	0.0	0.0
473	Feb25-FISH2-3L1-rep2-cp190-100x_Position007_6_cmle.ics	88	0	1	1	0.09914616040212151	0.4387755102040816	0.4479166666666667
474	Feb25-FISH2-3L1-rep2-cp190-100x_Position007_6_cmle.ics	89	0	1	1	0.1245091316677805	0.48648648648648646	0.5806451612903225
475	Feb25-FISH2-3L1-rep2-cp190-100x_Position007_6_cmle.ics	89	0	1	2	0.0	0.0	0.0
476	Feb25-FISH2-3L1-rep2-cp190-100x_Position007_6_cmle.ics	90	0	1	1	0.12681485632829495	0.3437499999999999	0.3459119496855345
477	Feb25-FISH2-3L1-rep2-cp190-100x_Position007_6_cmle.ics	91	0	1	1	0.09684043574160706	0.3206106870229007	0.7636363636363637
478	Feb25-FISH2-3L1-rep2-cp190-100x_Position007_6_cmle.ics	91	0	1	2	0.0046114493210289076	0.015267175572519082	0.03389830508474576
479	Feb25-FISH2-3L1-rep2-cp190-100x_Position007_6_cmle.ics	92	0	1	1	0.0	0.0	0.0
480	Feb25-FISH2-3L1-rep2-cp190-100x_Position007_6_cmle.ics	95	0	1	1	0.1844579728411563	0.6015037593984962	0.5970149253731343
481	Feb25-FISH2-3L1-rep2-cp190-100x_Position007_6_cmle.ics	96	0	1	1	0.09222898642057815	0.4761904761904762	0.4651162790697674
482	Feb25-FISH2-3L1-rep2-cp190-100x_Position007_6_cmle.ics	97	0	1	1	0.15217782759395396	0.4615384615384615	0.45833333333333337
483	Feb25-FISH2-3L1-rep2-cp190-100x_Position007_6_cmle.ics	98	0	1	1	0.20751521944630083	0.6870229007633587	0.6870229007633587
484	Feb25-FISH2-3L1-rep2-cp190-100x_Position007_6_cmle.ics	99	0	1	1	0.23979536469350318	0.7761194029850745	0.7703703703703704
485	Feb25-FISH2-3L1-rep2-cp190-100x_Position007_6_cmle.ics	100	0	1	1	0.0	0.0	0.0
486	Feb25-FISH2-3L1-rep2-cp190-100x_Position007_6_cmle.ics	101	0	1	1	0.04380876854977462	0.12925170068027209	0.12666666666666665
487	Feb25-FISH2-3L1-rep2-cp190-100x_Position007_6_cmle.ics	102	0	1	1	0.0	0.0	0.0
488	Feb25-FISH2-3L1-rep2-cp190-100x_Position007_6_cmle.ics	104	0	1	1	0.10375760972315042	0.3461538461538461	0.34883720930232553
489	Feb25-FISH2-3L1-rep2-cp190-100x_Position007_6_cmle.ics	105	0	1	1	0.0	0.0	0.0
490	Feb25-FISH2-3L1-rep2-cp190-100x_Position007_6_cmle.ics	107	0	1	1	0.1245091316677805	0.42519685039370075	0.4695652173913043
491	Feb25-FISH2-3L1-rep2-cp190-100x_Position007_6_cmle.ics	110	0	1	1	0.09914616040212151	0.511904761904762	0.511904761904762
492	Feb25-FISH2-3L1-rep2-cp190-100x_Position007_6_cmle.ics	114	0	1	1	0.14526065361241058	0.5206611570247933	0.663157894736842
493	Feb25-FISH2-3L1-rep2-cp190-100x_Position007_6_cmle.ics	116	0	1	1	0.23979536469350318	0.6753246753246752	0.6666666666666665
494	Feb25-FISH2-3L1-rep2-cp190-100x_Position007_6_cmle.ics	119	0	1	1	0.17292934953858402	0.8152173913043477	0.8152173913043477
495	Feb25-FISH2-3L1-rep2-cp190-100x_Position007_6_cmle.ics	120	0	1	1	0.10145188506263597	0.6769230769230768	0.6875
496	Feb25-FISH2-3L1-rep2-cp190-100x_Position007_6_cmle.ics	121	0	1	1	0.249018263335561	0.7448275862068965	0.6835443037974683
497	Feb25-FISH2-3L1-rep2-cp190-100x_Position007_6_cmle.ics	122	0	1	1	0.21904384274887312	0.3454545454545454	0.3454545454545454
498	Feb25-FISH2-3L1-rep2-cp190-100x_Position007_6_cmle.ics	124	0	1	1	0.0	0.0	0.0
499	Feb25-FISH2-3L1-rep2-cp190-100x_Position007_6_cmle.ics	125	0	1	1	0.0	0.0	0.0
500	Feb25-FISH2-3L1-rep2-cp190-100x_Position007_6_cmle.ics	125	0	1	2	0.0	0.0	0.0
501	Feb25-FISH2-3L1-rep2-cp190-100x_Position007_6_cmle.ics	125	0	2	1	0.0	0.0	0.0
502	Feb25-FISH2-3L1-rep2-cp190-100x_Position007_6_cmle.ics	125	0	2	2	0.19598659614372857	0.6343283582089552	0.5743243243243243
503	Feb25-FISH2-3L1-rep2-cp190-100x_Position007_6_cmle.ics	125	0	3	1	0.05533739185234689	0.31999999999999995	0.2857142857142857
504	Feb25-FISH2-3L1-rep2-cp190-100x_Position007_6_cmle.ics	125	0	3	2	0.0	0.0	0.0
505	Feb25-FISH2-3L1-rep2-cp190-100x_Position007_6_cmle.ics	126	0	1	1	0.18215224818064185	0.6869565217391304	0.6869565217391304
506	Feb25-FISH2-3L1-rep2-cp190-100x_Position007_6_cmle.ics	127	0	1	1	0.07839463845749142	0.3863636363636363	0.26771653543307083
507	Feb25-FISH2-3L1-rep2-cp190-100x_Position007_6_cmle.ics	128	0	1	1	0.0	0.0	0.0
508	Feb25-FISH2-3L1-rep2-cp190-100x_Position007_6_cmle.ics	128	0	2	1	0.10836905904417933	0.7966101694915254	0.4196428571428571
509	Feb25-FISH2-3L1-rep2-cp190-100x_Position007_6_cmle.ics	129	0	1	1	0.0	0.0	0.0
510	Feb25-FISH2-3L1-rep2-cp190-100x_Position007_6_cmle.ics	129	0	2	1	0.0	0.0	0.0
511	Feb25-FISH2-3L1-rep2-cp190-100x_Position007_6_cmle.ics	131	0	1	1	0.16370645089652622	0.6339285714285713	0.6339285714285713
512	Feb25-FISH2-3L1-rep2-cp190-100x_Position007_6_cmle.ics	132	0	1	1	0.12681485632829495	0.3819444444444444	0.37931034482758613
513	Feb25-FISH2-3L1-rep2-cp190-100x_Position007_6_cmle.ics	135	0	1	1	0.2974384812063645	0.5330578512396693	0.671875
514	Feb25-FISH2-3L1-rep2-cp190-100x_Position007_6_cmle.ics	136	0	1	1	0.0	0.0	0.0
515	Feb25-FISH2-3L1-rep2-cp190-100x_Position007_6_cmle.ics	136	0	2	1	0.1890694221621852	0.9534883720930231	0.640625
516	Feb25-FISH2-3L1-rep2-cp190-100x_Position007_6_cmle.ics	138	0	1	1	0.11759195768623715	0.3893129770992366	0.4857142857142857
517	Feb25-FISH2-3L1-rep2-cp190-100x_Position007_6_cmle.ics	140	0	1	1	0.09222898642057815	0.39603960396039606	0.39603960396039606
518	Feb25-FISH2-3L1-rep2-cp190-100x_Position007_6_cmle.ics	141	0	1	1	0.0	0.0	0.0
519	Feb25-FISH2-3L1-rep2-cp190-100x_Position007_6_cmle.ics	142	0	1	1	0.10836905904417933	0.43925233644859807	0.43518518518518506
520	Feb25-FISH2-3L1-rep2-cp190-100x_Position007_6_cmle.ics	143	0	1	1	0.11298050836520823	0.3356164383561643	0.33333333333333326
521	Feb25-FISH2-3L1-rep2-cp190-100x_Position007_6_cmle.ics	144	0	1	1	0.0	0.0	0.0
522	Feb25-FISH2-3L1-rep2-cp190-100x_Position007_6_cmle.ics	145	0	1	1	0.06225456583389025	0.2477064220183486	0.16071428571428573
523	Feb25-FISH2-3L1-rep2-cp190-100x_Position007_6_cmle.ics	145	0	2	1	0.0	0.0	0.0
524	Feb25-FISH2-3L1-rep2-cp190-100x_Position007_6_cmle.ics	147	0	1	1	0.006917173981543361	0.0234375	0.022900763358778622
525	Feb25-FISH2-3L1-rep2-cp190-100x_Position007_6_cmle.ics	148	0	1	1	0.15678927691498284	0.40476190476190477	0.40963855421686735
526	Feb25-FISH2-3L1-rep2-cp190-100x_Position007_6_cmle.ics	149	0	1	1	0.08300608777852034	0.6792452830188679	0.6792452830188679
527	Feb25-FISH2-3L1-rep2-cp190-100x_Position007_6_cmle.ics	151	0	1	1	0.0	0.0	0.0
528	Feb25-FISH2-3L1-rep2-cp190-100x_Position007_6_cmle.ics	152	0	1	1	0.13834347963086724	0.41379310344827586	0.7058823529411765
529	Feb25-FISH2-3L1-rep2-cp190-100x_Position007_6_cmle.ics	152	0	1	2	0.0	0.0	0.0
530	Feb25-FISH2-3L1-rep2-cp190-100x_Position008_7_cmle.ics	2	0	1	1	0.0	0.0	0.0
531	Feb25-FISH2-3L1-rep2-cp190-100x_Position008_7_cmle.ics	3	0	1	1	0.19137514682269965	0.3306772908366533	0.34728033472803344
532	Feb25-FISH2-3L1-rep2-cp190-100x_Position008_7_cmle.ics	4	0	1	1	0.35277587305871144	0.6375	0.9053254437869821
533	Feb25-FISH2-3L1-rep2-cp190-100x_Position008_7_cmle.ics	4	0	1	2	0.0	0.0	0.0
534	Feb25-FISH2-3L1-rep2-cp190-100x_Position008_7_cmle.ics	5	0	1	1	0.0046114493210289076	0.021978021978021976	0.022727272727272724
535	Feb25-FISH2-3L1-rep2-cp190-100x_Position008_7_cmle.ics	6	0	1	1	0.0645602904944047	0.5599999999999999	0.5599999999999999
536	Feb25-FISH2-3L1-rep2-cp190-100x_Position008_7_cmle.ics	8	0	1	1	0.07839463845749142	0.3366336633663366	0.33333333333333326
537	Feb25-FISH2-3L1-rep2-cp190-100x_Position008_7_cmle.ics	9	0	1	1	0.19137514682269965	0.7904761904761903	0.798076923076923
538	Feb25-FISH2-3L1-rep2-cp190-100x_Position008_7_cmle.ics	11	0	1	1	0.0	0.0	0.0
539	Feb25-FISH2-3L1-rep2-cp190-100x_Position008_7_cmle.ics	12	0	1	1	0.21673811808835866	0.8785046728971961	0.8703703703703701
540	Feb25-FISH2-3L1-rep2-cp190-100x_Position008_7_cmle.ics	13	0	1	1	0.0	0.0	0.0
541	Feb25-FISH2-3L1-rep2-cp190-100x_Position008_7_cmle.ics	14	0	1	1	0.0	0.0	0.0
542	Feb25-FISH2-3L1-rep2-cp190-100x_Position008_7_cmle.ics	14	0	1	2	0.0	0.0	0.0
543	Feb25-FISH2-3L1-rep2-cp190-100x_Position008_7_cmle.ics	14	0	1	3	0.0	0.0	0.0
544	Feb25-FISH2-3L1-rep2-cp190-100x_Position008_7_cmle.ics	16	0	1	1	0.0	0.0	0.0
545	Feb25-FISH2-3L1-rep2-cp190-100x_Position008_7_cmle.ics	17	0	1	1	0.0	0.0	0.0
546	Feb25-FISH2-3L1-rep2-cp190-100x_Position008_7_cmle.ics	17	0	1	2	0.0	0.0	0.0
547	Feb25-FISH2-3L1-rep2-cp190-100x_Position008_7_cmle.ics	18	0	1	1	0.11528623302572269	0.6249999999999999	0.6249999999999999
548	Feb25-FISH2-3L1-rep2-cp190-100x_Position008_7_cmle.ics	19	0	1	1	0.17523507419909848	0.5588235294117646	0.5588235294117646
549	Feb25-FISH2-3L1-rep2-cp190-100x_Position008_7_cmle.ics	21	0	1	1	0.053031667191832436	0.30666666666666664	0.31506849315068486
550	Feb25-FISH2-3L1-rep2-cp190-100x_Position008_7_cmle.ics	22	0	1	1	0.0	0.0	0.0
551	Feb25-FISH2-3L1-rep2-cp190-100x_Position008_7_cmle.ics	23	0	1	1	0.20520949478578637	0.7807017543859649	0.7807017543859649
552	Feb25-FISH2-3L1-rep2-cp190-100x_Position008_7_cmle.ics	24	0	1	1	0.27207550994070556	0.8194444444444445	0.959349593495935
553	Feb25-FISH2-3L1-rep2-cp190-100x_Position008_7_cmle.ics	24	0	1	2	0.0	0.0	0.0
554	Feb25-FISH2-3L1-rep2-cp190-100x_Position008_7_cmle.ics	24	0	2	1	0.0	0.0	0.0
555	Feb25-FISH2-3L1-rep2-cp190-100x_Position008_7_cmle.ics	24	0	2	2	0.0	0.0	0.0
556	Feb25-FISH2-3L1-rep2-cp190-100x_Position008_7_cmle.ics	25	0	1	1	0.07378318913646252	0.2644628099173553	0.2644628099173553
557	Feb25-FISH2-3L1-rep2-cp190-100x_Position008_7_cmle.ics	26	0	1	1	0.18215224818064185	0.6220472440944882	0.5808823529411764
558	Feb25-FISH2-3L1-rep2-cp190-100x_Position008_7_cmle.ics	27	0	1	1	0.03458586990771681	0.2542372881355932	0.25
559	Feb25-FISH2-3L1-rep2-cp190-100x_Position008_7_cmle.ics	28	0	1	1	0.0	0.0	0.0
560	Feb25-FISH2-3L1-rep2-cp190-100x_Position008_7_cmle.ics	29	0	1	1	0.5672082664865556	0.803921568627451	0.803921568627451
561	Feb25-FISH2-3L1-rep2-cp190-100x_Position008_7_cmle.ics	30	0	1	1	0.08070036311800588	0.4666666666666666	0.1832460732984293
562	Feb25-FISH2-3L1-rep2-cp190-100x_Position008_7_cmle.ics	31	0	1	1	0.07378318913646252	0.3106796116504854	0.3106796116504854
563	Feb25-FISH2-3L1-rep2-cp190-100x_Position008_7_cmle.ics	32	0	1	1	0.0	0.0	0.0
564	Feb25-FISH2-3L1-rep2-cp190-100x_Position008_7_cmle.ics	33	0	1	1	0.13373203030983832	0.5370370370370369	0.5321100917431193
565	Feb25-FISH2-3L1-rep2-cp190-100x_Position008_7_cmle.ics	34	0	1	1	0.13373203030983832	0.5043478260869565	0.5043478260869565
566	Feb25-FISH2-3L1-rep2-cp190-100x_Position008_7_cmle.ics	35	0	1	1	0.0	0.0	0.0
567	Feb25-FISH2-3L1-rep2-cp190-100x_Position008_7_cmle.ics	35	0	2	1	0.016140072623601176	0.13207547169811318	0.0324074074074074
568	Feb25-FISH2-3L1-rep2-cp190-100x_Position008_7_cmle.ics	38	0	1	1	0.15678927691498284	0.7010309278350514	0.7010309278350514
569	Feb25-FISH2-3L1-rep2-cp190-100x_Position008_7_cmle.ics	39	0	1	1	0.2559354373171044	0.6981132075471698	0.7115384615384615
570	Feb25-FISH2-3L1-rep2-cp190-100x_Position008_7_cmle.ics	40	0	1	1	0.0	0.0	0.0
571	Feb25-FISH2-3L1-rep2-cp190-100x_Position008_7_cmle.ics	41	0	1	1	0.09222898642057815	0.34188034188034183	0.34188034188034183
572	Feb25-FISH2-3L1-rep2-cp190-100x_Position008_7_cmle.ics	43	0	1	1	0.11298050836520823	0.49	0.49
573	Feb25-FISH2-3L1-rep2-cp190-100x_Position008_7_cmle.ics	44	0	1	1	0.09684043574160706	0.5121951219512194	0.5121951219512194
574	Feb25-FISH2-3L1-rep2-cp190-100x_Position008_7_cmle.ics	45	0	1	1	0.04611449321028908	0.16	0.2409638554216867
575	Feb25-FISH2-3L1-rep2-cp190-100x_Position008_7_cmle.ics	48	0	1	1	0.2951327565458501	0.7901234567901234	0.7852760736196318
576	Feb25-FISH2-3L1-rep2-cp190-100x_Position008_7_cmle.ics	49	0	1	1	0.0853118124390348	0.3936170212765957	0.38947368421052625
577	Feb25-FISH2-3L1-rep2-cp190-100x_Position008_7_cmle.ics	50	0	1	1	0.10375760972315042	0.43269230769230765	0.20547945205479448
578	Feb25-FISH2-3L1-rep2-cp190-100x_Position008_7_cmle.ics	50	0	2	1	0.0	0.0	0.0
579	Feb25-FISH2-3L1-rep2-cp190-100x_Position008_7_cmle.ics	52	0	1	1	0.1245091316677805	0.5510204081632653	0.5567010309278351
580	Feb25-FISH2-3L1-rep2-cp190-100x_Position008_7_cmle.ics	53	0	1	1	0.11298050836520823	0.7538461538461537	0.4414414414414414
581	Feb25-FISH2-3L1-rep2-cp190-100x_Position008_7_cmle.ics	55	0	1	1	0.0046114493210289076	0.01834862385321101	0.01834862385321101
582	Feb25-FISH2-3L1-rep2-cp190-100x_Position008_7_cmle.ics	57	0	1	1	0.0	0.0	0.0
583	Feb25-FISH2-3L1-rep2-cp190-100x_Position008_7_cmle.ics	58	0	1	1	0.0	0.0	0.0
584	Feb25-FISH2-3L1-rep2-cp190-100x_Position008_7_cmle.ics	58	0	2	1	0.0	0.0	0.0
585	Feb25-FISH2-3L1-rep2-cp190-100x_Position008_7_cmle.ics	59	0	1	1	0.2582411619776188	0.45161290322580644	0.44979919678714847
586	Feb25-FISH2-3L1-rep2-cp190-100x_Position008_7_cmle.ics	60	0	1	1	0.0	0.0	0.0
587	Feb25-FISH2-3L1-rep2-cp190-100x_Position008_7_cmle.ics	62	0	1	1	0.10606333438366487	0.5054945054945055	0.49999999999999994
588	Feb25-FISH2-3L1-rep2-cp190-100x_Position008_7_cmle.ics	65	0	1	1	0.223655292069902	0.8738738738738738	0.8660714285714284
589	Feb25-FISH2-3L1-rep2-cp190-100x_Position008_7_cmle.ics	66	0	1	1	0.19829232080424303	0.722689075630252	0.722689075630252
590	Feb25-FISH2-3L1-rep2-cp190-100x_Position008_7_cmle.ics	68	0	1	1	0.08070036311800588	0.3608247422680412	0.36458333333333337
591	Feb25-FISH2-3L1-rep2-cp190-100x_Position008_7_cmle.ics	69	0	1	1	0.2536297126565899	0.6145251396648044	0.7006369426751592
592	Feb25-FISH2-3L1-rep2-cp190-100x_Position008_7_cmle.ics	69	0	1	2	0.0	0.0	0.0
593	Feb25-FISH2-3L1-rep2-cp190-100x_Position008_7_cmle.ics	70	0	1	1	0.0	0.0	0.0
594	Feb25-FISH2-3L1-rep2-cp190-100x_Position008_7_cmle.ics	72	0	1	1	0.0	0.0	0.0
595	Feb25-FISH2-3L1-rep2-cp190-100x_Position008_7_cmle.ics	73	0	1	1	0.16140072623601176	0.5384615384615383	0.5303030303030302
596	Feb25-FISH2-3L1-rep2-cp190-100x_Position008_7_cmle.ics	74	0	1	1	0.14756637827292504	0.2807017543859649	0.2819383259911894
597	Feb25-FISH2-3L1-rep2-cp190-100x_Position008_7_cmle.ics	75	0	1	1	0.13142630564932387	0.5816326530612245	0.5876288659793814
598	Feb25-FISH2-3L1-rep2-cp190-100x_Position008_7_cmle.ics	77	0	1	1	0.11759195768623715	0.41803278688524587	0.41803278688524587
599	Feb25-FISH2-3L1-rep2-cp190-100x_Position008_7_cmle.ics	78	0	1	1	0.0	0.0	0.0
600	Feb25-FISH2-3L1-rep2-cp190-100x_Position008_7_cmle.ics	79	0	1	1	0.07378318913646252	0.3720930232558139	0.367816091954023
601	Feb25-FISH2-3L1-rep2-cp190-100x_Position008_7_cmle.ics	80	0	1	1	0.0853118124390348	0.3303571428571428	0.29838709677419356
602	Feb25-FISH2-3L1-rep2-cp190-100x_Position008_7_cmle.ics	81	0	1	1	0.0	0.0	0.0
603	Feb25-FISH2-3L1-rep2-cp190-100x_Position008_7_cmle.ics	81	0	2	1	0.03689159456823126	0.2318840579710145	0.16842105263157892
604	Feb25-FISH2-3L1-rep2-cp190-100x_Position008_7_cmle.ics	82	0	1	1	0.11759195768623715	0.621951219512195	0.6144578313253011
605	Feb25-FISH2-3L1-rep2-cp190-100x_Position008_7_cmle.ics	83	0	1	1	0.10375760972315042	0.3982300884955752	0.3913043478260869
606	Feb25-FISH2-3L1-rep2-cp190-100x_Position008_7_cmle.ics	85	0	1	1	0.050725942531317986	0.18333333333333332	0.18333333333333332
607	Feb25-FISH2-3L1-rep2-cp190-100x_Position008_7_cmle.ics	86	0	1	1	0.0	0.0	0.0
608	Feb25-FISH2-3L1-rep2-cp190-100x_Position008_7_cmle.ics	87	0	1	1	0.10375760972315042	0.43689320388349506	0.4455445544554455
609	Feb25-FISH2-3L1-rep2-cp190-100x_Position008_7_cmle.ics	88	0	1	1	0.0046114493210289076	0.02247191011235955	0.02222222222222222
610	Feb25-FISH2-3L1-rep2-cp190-100x_Position008_7_cmle.ics	89	0	1	1	0.28129840858276334	0.5545454545454546	0.5545454545454546
611	Feb25-FISH2-3L1-rep2-cp190-100x_Position008_7_cmle.ics	91	0	1	1	0.050725942531317986	0.4230769230769231	0.3055555555555556
612	Feb25-FISH2-3L1-rep2-cp190-100x_Position008_7_cmle.ics	92	0	1	1	0.1936808714832141	0.7706422018348623	0.7706422018348623
613	Feb25-FISH2-3L1-rep2-cp190-100x_Position008_7_cmle.ics	93	0	1	1	0.0	0.0	0.0
614	Feb25-FISH2-3L1-rep2-cp190-100x_Position008_7_cmle.ics	97	0	1	1	0.11298050836520823	0.4757281553398057	0.48514851485148514
615	Feb25-FISH2-3L1-rep2-cp190-100x_Position008_7_cmle.ics	98	0	1	1	0.19598659614372857	0.6746031746031745	0.7142857142857142
616	Feb25-FISH2-3L1-rep2-cp190-100x_Position008_7_cmle.ics	100	0	1	1	0.13603775497035278	0.5086206896551724	0.5130434782608695
617	Feb25-FISH2-3L1-rep2-cp190-100x_Position008_7_cmle.ics	101	0	1	1	0.06225456583389025	0.20149253731343283	0.20149253731343283
618	Feb25-FISH2-3L1-rep2-cp190-100x_Position008_7_cmle.ics	102	0	1	1	0.10606333438366487	0.6666666666666667	0.40350877192982454
619	Feb25-FISH2-3L1-rep2-cp190-100x_Position008_7_cmle.ics	103	0	1	1	0.08761753709954924	0.3015873015873015	0.35849056603773577
620	Feb25-FISH2-3L1-rep2-cp190-100x_Position008_7_cmle.ics	104	0	1	1	0.10375760972315042	0.33582089552238803	0.33582089552238803
621	Feb25-FISH2-3L1-rep2-cp190-100x_Position008_7_cmle.ics	105	0	1	1	0.08300608777852034	0.6666666666666665	0.6206896551724137
622	Feb25-FISH2-3L1-rep2-cp190-100x_Position008_7_cmle.ics	106	0	1	1	0.11528623302572269	0.8620689655172412	0.5319148936170212
623	Feb25-FISH2-3L1-rep2-cp190-100x_Position008_7_cmle.ics	109	0	1	1	0.21673811808835866	0.7704918032786885	0.7642276422764228
624	Feb25-FISH2-3L1-rep2-cp190-100x_Position008_7_cmle.ics	110	0	1	1	0.1706236248780696	0.6434782608695652	0.6491228070175439
625	Feb25-FISH2-3L1-rep2-cp190-100x_Position008_7_cmle.ics	112	0	1	1	0.0	0.0	0.0
626	Feb25-FISH2-3L1-rep2-cp190-100x_Position008_7_cmle.ics	113	0	1	1	0.03458586990771681	0.15000000000000002	0.15000000000000002
627	Feb25-FISH2-3L1-rep2-cp190-100x_Position008_7_cmle.ics	114	0	1	1	0.1590950015754973	0.5897435897435896	0.5999999999999999
628	Feb25-FISH2-3L1-rep2-cp190-100x_Position008_7_cmle.ics	115	0	1	1	0.09914616040212151	0.44329896907216493	0.44329896907216493
629	Feb25-FISH2-3L1-rep2-cp190-100x_Position008_7_cmle.ics	116	0	1	1	0.07608891379697698	0.42857142857142855	0.351063829787234
630	Feb25-FISH2-3L1-rep2-cp190-100x_Position008_7_cmle.ics	117	0	1	1	0.0	0.0	0.0
631	Feb25-FISH2-3L1-rep2-cp190-100x_Position008_7_cmle.ics	117	0	1	2	0.06917173981543362	0.13953488372093023	0.3896103896103896
632	Feb25-FISH2-3L1-rep2-cp190-100x_Position008_7_cmle.ics	118	0	1	1	0.10145188506263597	0.41904761904761906	0.41121495327102797
633	Feb25-FISH2-3L1-rep2-cp190-100x_Position008_7_cmle.ics	119	0	1	1	0.0	0.0	0.0
634	Feb25-FISH2-3L1-rep2-cp190-100x_Position008_7_cmle.ics	121	0	1	1	0.10606333438366487	0.4181818181818182	0.4181818181818182
635	Feb25-FISH2-3L1-rep2-cp190-100x_Position008_7_cmle.ics	122	0	1	1	0.0	0.0	0.0
636	Feb25-FISH2-3L1-rep2-cp190-100x_Position008_7_cmle.ics	123	0	1	1	0.09684043574160706	0.4565217391304347	0.4565217391304347
637	Feb25-FISH2-3L1-rep2-cp190-100x_Position008_7_cmle.ics	124	0	1	1	0.1706236248780696	0.5826771653543307	0.5211267605633803
638	Feb25-FISH2-3L1-rep2-cp190-100x_Position008_7_cmle.ics	126	0	1	1	0.10375760972315042	0.4891304347826086	0.4205607476635513
639	Feb25-FISH2-3L1-rep2-cp190-100x_Position008_7_cmle.ics	128	0	1	1	0.0	0.0	0.0
640	Feb25-FISH2-3L1-rep2-cp190-100x_Position008_7_cmle.ics	130	0	1	1	0.0	0.0	0.0
641	Feb25-FISH2-3L1-rep2-cp190-100x_Position008_7_cmle.ics	131	0	1	1	0.06686601515491916	0.27358490566037735	0.3670886075949367
642	Feb25-FISH2-3L1-rep2-cp190-100x_Position008_7_cmle.ics	133	0	1	1	0.0	0.0	0.0
643	Feb25-FISH2-3L1-rep2-cp190-100x_Position008_7_cmle.ics	133	0	1	2	0.0	0.0	0.0
644	Feb25-FISH2-3L1-rep2-cp190-100x_Position008_7_cmle.ics	133	0	2	1	0.0	0.0	0.0
645	Feb25-FISH2-3L1-rep2-cp190-100x_Position008_7_cmle.ics	133	0	2	2	0.11989768234675159	0.5252525252525252	0.4482758620689654
646	Feb25-FISH2-3L1-rep2-cp190-100x_Position008_7_cmle.ics	134	0	1	1	0.06686601515491916	0.24166666666666664	0.3766233766233766
647	Feb25-FISH2-3L1-rep2-cp190-100x_Position008_7_cmle.ics	136	0	1	1	0.0	0.0	0.0
648	Feb25-FISH2-3L1-rep2-cp190-100x_Position008_7_cmle.ics	137	0	1	1	0.04150304388926017	0.20454545454545453	0.20454545454545453
649	Feb25-FISH2-3L1-rep2-cp190-100x_Position008_7_cmle.ics	138	0	1	1	0.1590950015754973	0.644859813084112	0.6388888888888887
650	Feb25-FISH2-3L1-rep2-cp190-100x_Position008_7_cmle.ics	138	0	1	2	0.0	0.0	0.0
651	Feb25-FISH2-3L1-rep2-cp190-100x_Position008_7_cmle.ics	138	0	2	1	0.0	0.0	0.0
652	Feb25-FISH2-3L1-rep2-cp190-100x_Position008_7_cmle.ics	138	0	2	2	0.0945347110810926	0.3153846153846153	0.37272727272727274
653	Feb25-FISH2-3L1-rep2-cp190-100x_Position008_7_cmle.ics	139	0	1	1	0.0	0.0	0.0
654	Feb25-FISH2-3L1-rep2-cp190-100x_Position008_7_cmle.ics	140	0	1	1	0.1706236248780696	0.6548672566371682	0.6065573770491803
655	Feb25-FISH2-3L1-rep2-cp190-100x_Position008_7_cmle.ics	141	0	1	1	0.059948841173375796	0.25490196078431365	0.26530612244897955
656	Feb25-FISH2-3L1-rep2-cp190-100x_Position008_7_cmle.ics	142	0	1	1	0.0645602904944047	0.24999999999999994	0.24999999999999994
657	Feb25-FISH2-3L1-rep2-cp190-100x_Position008_7_cmle.ics	143	0	1	1	0.13834347963086724	0.588235294117647	0.588235294117647
658	Feb25-FISH2-3L1-rep2-cp190-100x_Position008_7_cmle.ics	145	0	1	1	0.08070036311800588	0.6249999999999999	0.4545454545454545
659	Feb25-FISH2-3L1-rep2-cp190-100x_Position008_7_cmle.ics	146	0	1	1	0.14295492895189613	0.4525547445255474	0.4492753623188406
660	Feb25-FISH2-3L1-rep2-cp190-100x_Position008_7_cmle.ics	147	0	1	1	0.0	0.0	0.0
661	Feb25-FISH2-3L1-rep2-cp190-100x_Position008_7_cmle.ics	148	0	1	1	0.1798465235201274	0.7358490566037735	0.7358490566037735
662	Feb25-FISH2-3L1-rep2-cp190-100x_Position009_8_cmle.ics	1	0	1	1	0.22596101673041646	0.8032786885245901	0.8099173553719007
663	Feb25-FISH2-3L1-rep2-cp190-100x_Position009_8_cmle.ics	3	0	1	1	0.0	0.0	0.0
664	Feb25-FISH2-3L1-rep2-cp190-100x_Position009_8_cmle.ics	7	0	1	1	0.03458586990771681	0.26785714285714285	0.26785714285714285
665	Feb25-FISH2-3L1-rep2-cp190-100x_Position009_8_cmle.ics	9	0	1	1	0.11528623302572269	0.2551020408163265	0.17543859649122806
666	Feb25-FISH2-3L1-rep2-cp190-100x_Position009_8_cmle.ics	9	0	2	1	0.0	0.0	0.0
667	Feb25-FISH2-3L1-rep2-cp190-100x_Position009_8_cmle.ics	11	0	1	1	0.20290377012527194	0.88	0.6285714285714286
668	Feb25-FISH2-3L1-rep2-cp190-100x_Position009_8_cmle.ics	12	0	1	1	0.0	0.0	0.0
669	Feb25-FISH2-3L1-rep2-cp190-100x_Position009_8_cmle.ics	13	0	1	1	0.18215224818064185	0.6638655462184873	0.6583333333333333
670	Feb25-FISH2-3L1-rep2-cp190-100x_Position009_8_cmle.ics	14	0	1	1	0.01844579728411563	0.07547169811320754	0.060150375939849614
671	Feb25-FISH2-3L1-rep2-cp190-100x_Position009_8_cmle.ics	15	0	1	1	0.10606333438366487	0.4070796460176991	0.4070796460176991
672	Feb25-FISH2-3L1-rep2-cp190-100x_Position009_8_cmle.ics	16	0	1	1	0.03689159456823126	0.12121212121212119	0.12121212121212119
673	Feb25-FISH2-3L1-rep2-cp190-100x_Position009_8_cmle.ics	17	0	1	1	0.1590950015754973	0.5267175572519083	0.5267175572519083
674	Feb25-FISH2-3L1-rep2-cp190-100x_Position009_8_cmle.ics	18	0	1	1	0.0	0.0	0.0
675	Feb25-FISH2-3L1-rep2-cp190-100x_Position009_8_cmle.ics	19	0	1	1	0.17292934953858402	0.6048387096774194	0.6
676	Feb25-FISH2-3L1-rep2-cp190-100x_Position009_8_cmle.ics	21	0	1	1	0.050725942531317986	0.17054263565891473	0.17054263565891473
677	Feb25-FISH2-3L1-rep2-cp190-100x_Position009_8_cmle.ics	23	0	1	1	0.0	0.0	0.0
678	Feb25-FISH2-3L1-rep2-cp190-100x_Position009_8_cmle.ics	24	0	1	1	0.16831790021755513	0.584	0.5887096774193549
679	Feb25-FISH2-3L1-rep2-cp190-100x_Position009_8_cmle.ics	25	0	1	1	0.4542277581213474	0.7606177606177607	0.7163636363636362
680	Feb25-FISH2-3L1-rep2-cp190-100x_Position009_8_cmle.ics	26	0	1	1	0.33663580043511027	0.7487179487179487	0.5793650793650793
681	Feb25-FISH2-3L1-rep2-cp190-100x_Position009_8_cmle.ics	26	0	2	1	0.0	0.0	0.0
682	Feb25-FISH2-3L1-rep2-cp190-100x_Position009_8_cmle.ics	29	0	1	1	0.029974420586687898	0.10655737704918031	0.10655737704918031
683	Feb25-FISH2-3L1-rep2-cp190-100x_Position009_8_cmle.ics	30	0	1	1	0.03228014524720235	0.19999999999999996	0.19999999999999996
684	Feb25-FISH2-3L1-rep2-cp190-100x_Position009_8_cmle.ics	34	0	1	1	0.07839463845749142	0.6296296296296294	0.36956521739130427
685	Feb25-FISH2-3L1-rep2-cp190-100x_Position009_8_cmle.ics	34	0	1	2	0.0	0.0	0.0
686	Feb25-FISH2-3L1-rep2-cp190-100x_Position009_8_cmle.ics	34	0	2	1	0.0	0.0	0.0
687	Feb25-FISH2-3L1-rep2-cp190-100x_Position009_8_cmle.ics	34	0	2	2	0.10606333438366487	0.48421052631578937	0.8070175438596491
688	Feb25-FISH2-3L1-rep2-cp190-100x_Position009_8_cmle.ics	35	0	1	1	0.16601217555704068	0.6	0.6
689	Feb25-FISH2-3L1-rep2-cp190-100x_Position009_8_cmle.ics	36	0	1	1	0.1590950015754973	0.8117647058823529	0.9452054794520546
690	Feb25-FISH2-3L1-rep2-cp190-100x_Position009_8_cmle.ics	36	0	1	2	0.0	0.0	0.0
691	Feb25-FISH2-3L1-rep2-cp190-100x_Position009_8_cmle.ics	36	0	2	1	0.0	0.0	0.0
692	Feb25-FISH2-3L1-rep2-cp190-100x_Position009_8_cmle.ics	36	0	2	2	0.11989768234675159	0.8813559322033897	0.7323943661971829
693	Feb25-FISH2-3L1-rep2-cp190-100x_Position009_8_cmle.ics	37	0	1	1	0.0	0.0	0.0
694	Feb25-FISH2-3L1-rep2-cp190-100x_Position009_8_cmle.ics	37	0	2	1	0.027668695926173444	0.1263157894736842	0.07361963190184048
695	Feb25-FISH2-3L1-rep2-cp190-100x_Position009_8_cmle.ics	38	0	1	1	0.22134956740938755	0.3855421686746987	0.47290640394088657
696	Feb25-FISH2-3L1-rep2-cp190-100x_Position009_8_cmle.ics	39	0	1	1	0.1890694221621852	0.5899280575539566	0.6356589147286821
697	Feb25-FISH2-3L1-rep2-cp190-100x_Position009_8_cmle.ics	40	0	1	1	0.0023057246605144538	0.008264462809917354	0.009433962264150943
698	Feb25-FISH2-3L1-rep2-cp190-100x_Position009_8_cmle.ics	42	0	1	1	0.0945347110810926	0.33064516129032256	0.3253968253968253
699	Feb25-FISH2-3L1-rep2-cp190-100x_Position009_8_cmle.ics	43	0	1	1	0.10606333438366487	0.3622047244094488	0.368
700	Feb25-FISH2-3L1-rep2-cp190-100x_Position009_8_cmle.ics	44	0	1	1	0.0	0.0	0.0
701	Feb25-FISH2-3L1-rep2-cp190-100x_Position009_8_cmle.ics	45	0	1	1	0.1936808714832141	0.6614173228346456	0.6666666666666665
702	Feb25-FISH2-3L1-rep2-cp190-100x_Position009_8_cmle.ics	46	0	1	1	0.0	0.0	0.0
703	Feb25-FISH2-3L1-rep2-cp190-100x_Position009_8_cmle.ics	47	0	1	1	0.35738732237974036	0.5575539568345322	0.856353591160221
704	Feb25-FISH2-3L1-rep2-cp190-100x_Position009_8_cmle.ics	47	0	1	2	0.0	0.0	0.0
705	Feb25-FISH2-3L1-rep2-cp190-100x_Position009_8_cmle.ics	48	0	1	1	0.223655292069902	0.7185185185185184	0.6466666666666666
706	Feb25-FISH2-3L1-rep2-cp190-100x_Position009_8_cmle.ics	49	0	1	1	0.12220340700726605	0.3812949640287769	0.375886524822695
707	Feb25-FISH2-3L1-rep2-cp190-100x_Position009_8_cmle.ics	50	0	1	1	0.11989768234675159	0.4031007751937984	0.3999999999999999
708	Feb25-FISH2-3L1-rep2-cp190-100x_Position009_8_cmle.ics	51	0	1	1	0.0	0.0	0.0
709	Feb25-FISH2-3L1-rep2-cp190-100x_Position009_8_cmle.ics	52	0	1	1	0.0	0.0	0.0
710	Feb25-FISH2-3L1-rep2-cp190-100x_Position009_8_cmle.ics	52	0	2	1	0.12681485632829495	0.6962025316455696	0.41984732824427473
711	Feb25-FISH2-3L1-rep2-cp190-100x_Position009_8_cmle.ics	54	0	1	1	0.0	0.0	0.0
712	Feb25-FISH2-3L1-rep2-cp190-100x_Position009_8_cmle.ics	56	0	1	1	0.06225456583389025	0.35526315789473684	0.3506493506493506
713	Feb25-FISH2-3L1-rep2-cp190-100x_Position009_8_cmle.ics	57	0	1	1	0.10836905904417933	0.42342342342342343	0.47474747474747475
714	Feb25-FISH2-3L1-rep2-cp190-100x_Position009_8_cmle.ics	58	0	1	1	0.09222898642057815	0.35398230088495575	0.38095238095238093
715	Feb25-FISH2-3L1-rep2-cp190-100x_Position009_8_cmle.ics	60	0	1	1	0.0	0.0	0.0
716	Feb25-FISH2-3L1-rep2-cp190-100x_Position009_8_cmle.ics	60	0	1	2	0.03228014524720235	0.2028985507246377	0.22222222222222218
717	Feb25-FISH2-3L1-rep2-cp190-100x_Position009_8_cmle.ics	61	0	1	1	0.020751521944630084	0.09999999999999999	0.09999999999999999
718	Feb25-FISH2-3L1-rep2-cp190-100x_Position009_8_cmle.ics	62	0	1	1	0.0	0.0	0.0
719	Feb25-FISH2-3L1-rep2-cp190-100x_Position009_8_cmle.ics	63	0	1	1	0.0	0.0	0.0
720	Feb25-FISH2-3L1-rep2-cp190-100x_Position009_8_cmle.ics	65	0	1	1	0.0	0.0	0.0
721	Feb25-FISH2-3L1-rep2-cp190-100x_Position009_8_cmle.ics	68	0	1	1	0.059948841173375796	0.2241379310344827	0.22222222222222218
722	Feb25-FISH2-3L1-rep2-cp190-100x_Position009_8_cmle.ics	69	0	1	1	0.07147746447594806	0.27927927927927926	0.24799999999999997
723	Feb25-FISH2-3L1-rep2-cp190-100x_Position009_8_cmle.ics	70	0	1	1	0.10606333438366487	0.6216216216216217	0.3770491803278688
724	Feb25-FISH2-3L1-rep2-cp190-100x_Position009_8_cmle.ics	71	0	1	1	0.08300608777852034	0.31304347826086953	0.3157894736842105
725	Feb25-FISH2-3L1-rep2-cp190-100x_Position009_8_cmle.ics	72	0	1	1	0.14756637827292504	0.5079365079365079	0.5079365079365079
726	Feb25-FISH2-3L1-rep2-cp190-100x_Position009_8_cmle.ics	75	0	1	1	0.0	0.0	0.0
727	Feb25-FISH2-3L1-rep2-cp190-100x_Position009_8_cmle.ics	76	0	1	1	0.11298050836520823	0.42608695652173906	0.4224137931034482
728	Feb25-FISH2-3L1-rep2-cp190-100x_Position009_8_cmle.ics	79	0	1	1	0.04842021787080353	0.15555555555555556	0.15555555555555556
729	Feb25-FISH2-3L1-rep2-cp190-100x_Position009_8_cmle.ics	80	0	1	1	0.0	0.0	0.0
730	Feb25-FISH2-3L1-rep2-cp190-100x_Position009_8_cmle.ics	81	0	1	1	0.0	0.0	0.0
731	Feb25-FISH2-3L1-rep2-cp190-100x_Position009_8_cmle.ics	82	0	1	1	0.35277587305871144	0.5368421052631579	0.5387323943661971
732	Feb25-FISH2-3L1-rep2-cp190-100x_Position009_8_cmle.ics	83	0	1	1	0.03689159456823126	0.21052631578947367	0.1904761904761905
733	Feb25-FISH2-3L1-rep2-cp190-100x_Position009_8_cmle.ics	84	0	1	1	0.0	0.0	0.0
734	Feb25-FISH2-3L1-rep2-cp190-100x_Position009_8_cmle.ics	85	0	1	1	0.03689159456823126	0.32	0.16
735	Feb25-FISH2-3L1-rep2-cp190-100x_Position009_8_cmle.ics	85	0	1	2	0.0	0.0	0.0
736	Feb25-FISH2-3L1-rep2-cp190-100x_Position009_8_cmle.ics	85	0	2	1	0.0	0.0	0.0
737	Feb25-FISH2-3L1-rep2-cp190-100x_Position009_8_cmle.ics	85	0	2	2	0.1498721029334395	0.5416666666666666	0.9027777777777778
738	Feb25-FISH2-3L1-rep2-cp190-100x_Position009_8_cmle.ics	87	0	1	1	0.13834347963086724	0.5	0.4958677685950413
739	Feb25-FISH2-3L1-rep2-cp190-100x_Position009_8_cmle.ics	88	0	1	1	0.0	0.0	0.0
740	Feb25-FISH2-3L1-rep2-cp190-100x_Position009_8_cmle.ics	89	0	1	1	0.0	0.0	0.0
741	Feb25-FISH2-3L1-rep2-cp190-100x_Position009_8_cmle.ics	90	0	1	1	0.0	0.0	0.0
742	Feb25-FISH2-3L1-rep2-cp190-100x_Position009_8_cmle.ics	91	0	1	1	0.14526065361241058	0.4666666666666667	0.4666666666666667
743	Feb25-FISH2-3L1-rep2-cp190-100x_Position009_8_cmle.ics	92	0	1	1	0.0	0.0	0.0
744	Feb25-FISH2-3L1-rep2-cp190-100x_Position009_8_cmle.ics	93	0	1	1	0.0023057246605144538	0.010526315789473682	0.010416666666666668
745	Feb25-FISH2-3L1-rep2-cp190-100x_Position009_8_cmle.ics	94	0	1	1	0.016140072623601176	0.04964539007092198	0.04964539007092198
746	Feb25-FISH2-3L1-rep2-cp190-100x_Position009_8_cmle.ics	95	0	1	1	0.06686601515491916	0.4264705882352941	0.40845070422535207
747	Feb25-FISH2-3L1-rep2-cp190-100x_Position009_8_cmle.ics	97	0	1	1	0.11067478370469377	0.7058823529411764	0.5106382978723403
748	Feb25-FISH2-3L1-rep2-cp190-100x_Position009_8_cmle.ics	97	0	2	1	0.0	0.0	0.0
749	Feb25-FISH2-3L1-rep2-cp190-100x_Position009_8_cmle.ics	99	0	1	1	0.020751521944630084	0.07758620689655171	0.08653846153846154
750	Feb25-FISH2-3L1-rep2-cp190-100x_Position009_8_cmle.ics	101	0	1	1	0.1706236248780696	0.5323741007194244	0.5362318840579711
751	Feb25-FISH2-3L1-rep2-cp190-100x_Position009_8_cmle.ics	103	0	1	1	0.0945347110810926	0.5857142857142856	0.47126436781609193
752	Feb25-FISH2-3L1-rep2-cp190-100x_Position009_8_cmle.ics	104	0	1	1	0.11067478370469377	0.5783132530120481	0.19047619047619044
753	Feb25-FISH2-3L1-rep2-cp190-100x_Position009_8_cmle.ics	104	0	2	1	0.0	0.0	0.0
754	Feb25-FISH2-3L1-rep2-cp190-100x_Position009_8_cmle.ics	105	0	1	1	0.2144323934278442	0.6992481203007518	0.6992481203007518
755	Feb25-FISH2-3L1-rep2-cp190-100x_Position009_8_cmle.ics	106	0	1	1	0.14756637827292504	0.5818181818181819	0.46715328467153283
756	Feb25-FISH2-3L1-rep2-cp190-100x_Position009_8_cmle.ics	107	0	1	1	0.04842021787080353	0.14999999999999997	0.14685314685314685
757	Feb25-FISH2-3L1-rep2-cp190-100x_Position009_8_cmle.ics	108	0	1	1	0.13373203030983832	0.5523809523809523	0.5576923076923077
758	Feb25-FISH2-3L1-rep2-cp190-100x_Position009_8_cmle.ics	110	0	1	1	0.11067478370469377	0.3116883116883116	0.8421052631578947
759	Feb25-FISH2-3L1-rep2-cp190-100x_Position009_8_cmle.ics	111	0	1	1	0.04611449321028908	0.19801980198019803	0.19801980198019803
760	Feb25-FISH2-3L1-rep2-cp190-100x_Position009_8_cmle.ics	113	0	1	1	0.0	0.0	0.0
761	Feb25-FISH2-3L1-rep2-cp190-100x_Position009_8_cmle.ics	117	0	1	1	0.08761753709954924	0.6229508196721311	0.6229508196721311
762	Feb25-FISH2-3L1-rep2-cp190-100x_Position009_8_cmle.ics	120	0	1	1	0.0	0.0	0.0
763	Feb25-FISH2-3L1-rep2-cp190-100x_Position009_8_cmle.ics	122	0	1	1	0.25132398799607547	0.7465753424657533	0.5677083333333334
764	Feb25-FISH2-3L1-rep2-cp190-100x_Position009_8_cmle.ics	122	0	1	2	0.0	0.0	0.0
765	Feb25-FISH2-3L1-rep2-cp190-100x_Position009_8_cmle.ics	122	0	2	1	0.0	0.0	0.0
766	Feb25-FISH2-3L1-rep2-cp190-100x_Position009_8_cmle.ics	122	0	2	2	0.07839463845749142	0.2151898734177215	0.3035714285714285
767	Feb25-FISH2-3L1-rep2-cp190-100x_Position009_8_cmle.ics	124	0	1	1	0.10836905904417933	0.40170940170940167	0.3983050847457627
768	Feb25-FISH2-3L1-rep2-cp190-100x_Position009_8_cmle.ics	125	0	1	1	0.06686601515491916	0.26851851851851843	0.26851851851851843
769	Feb25-FISH2-3L1-rep2-cp190-100x_Position009_8_cmle.ics	126	0	1	1	0.20520949478578637	0.669172932330827	0.6641791044776119
770	Feb25-FISH2-3L1-rep2-cp190-100x_Position009_8_cmle.ics	127	0	1	1	0.14526065361241058	0.504	0.504
771	Feb25-FISH2-3L1-rep2-cp190-100x_Position009_8_cmle.ics	128	0	1	1	0.0	0.0	0.0
772	Feb25-FISH2-3L1-rep2-cp190-100x_Position009_8_cmle.ics	129	0	1	1	0.4842021787080353	0.8139534883720929	0.8108108108108109
773	Feb25-FISH2-3L1-rep2-cp190-100x_Position009_8_cmle.ics	130	0	1	1	0.0046114493210289076	0.016	0.029850746268656716
774	Feb25-FISH2-3L1-rep2-cp190-100x_Position009_8_cmle.ics	130	0	1	2	0.0	0.0	0.0
775	Feb25-FISH2-3L1-rep2-cp190-100x_Position009_8_cmle.ics	131	0	1	1	0.0	0.0	0.0
776	Feb25-FISH2-3L1-rep2-cp190-100x_Position009_8_cmle.ics	132	0	1	1	0.09914616040212151	0.7049180327868851	0.31851851851851853
777	Feb25-FISH2-3L1-rep2-cp190-100x_Position009_8_cmle.ics	133	0	1	1	0.050725942531317986	0.27848101265822783	0.20754716981132074
778	Feb25-FISH2-3L1-rep2-cp190-100x_Position009_8_cmle.ics	134	0	1	1	0.0	0.0	0.0
779	Feb25-FISH2-3L1-rep2-cp190-100x_Position009_8_cmle.ics	135	0	1	1	0.0	0.0	0.0
780	Feb25-FISH2-3L1-rep2-cp190-100x_Position009_8_cmle.ics	136	0	1	1	0.03919731922874571	0.1328125	0.10559006211180123
781	Feb25-FISH2-3L1-rep2-cp190-100x_Position009_8_cmle.ics	136	0	1	2	0.0	0.0	0.0
782	Feb25-FISH2-3L1-rep2-cp190-100x_Position009_8_cmle.ics	136	0	2	1	0.0	0.0	0.0
783	Feb25-FISH2-3L1-rep2-cp190-100x_Position009_8_cmle.ics	136	0	2	2	0.14756637827292504	0.47761194029850745	0.6274509803921567
784	Feb25-FISH2-3L1-rep2-cp190-100x_Position009_8_cmle.ics	137	0	1	1	0.0	0.0	0.0
785	Feb25-FISH2-3L1-rep2-cp190-100x_Position009_8_cmle.ics	138	0	1	1	0.20059804546475749	0.7699115044247787	0.7190082644628097
786	Feb25-FISH2-3L1-rep2-cp190-100x_Position009_8_cmle.ics	139	0	1	1	0.16601217555704068	0.6050420168067226	0.6050420168067226
787	Feb25-FISH2-3L1-rep2-cp190-100x_Position009_8_cmle.ics	140	0	1	1	0.0	0.0	0.0
788	Feb25-FISH2-3L1-rep2-cp190-100x_Position009_8_cmle.ics	141	0	1	1	0.22826674139093092	0.868421052631579	0.868421052631579
789	Feb25-FISH2-3L1-rep2-cp190-100x_Position009_8_cmle.ics	142	0	1	1	0.0	0.0	0.0
790	Feb25-FISH2-3L1-rep2-cp190-100x_Position009_8_cmle.ics	144	0	1	1	0.3389415250956247	0.5610687022900762	0.55893536121673
791	Feb25-FISH2-3L1-rep2-cp190-100x_Position009_8_cmle.ics	145	0	1	1	0.0	0.0	0.0
792	Feb25-FISH2-3L1-rep2-cp190-100x_Position010_9_cmle.ics	3	0	1	1	0.11759195768623715	0.43589743589743585	0.43965517241379304
793	Feb25-FISH2-3L1-rep2-cp190-100x_Position010_9_cmle.ics	4	0	1	1	0.006917173981543361	0.028571428571428567	0.02884615384615384
794	Feb25-FISH2-3L1-rep2-cp190-100x_Position010_9_cmle.ics	5	0	1	1	0.06917173981543362	0.32967032967032966	0.2803738317757009
795	Feb25-FISH2-3L1-rep2-cp190-100x_Position010_9_cmle.ics	6	0	1	1	0.02305724660514454	0.10101010101010101	0.10101010101010101
796	Feb25-FISH2-3L1-rep2-cp190-100x_Position010_9_cmle.ics	7	0	1	1	0.0	0.0	0.0
797	Feb25-FISH2-3L1-rep2-cp190-100x_Position010_9_cmle.ics	8	0	1	1	0.0	0.0	0.0
798	Feb25-FISH2-3L1-rep2-cp190-100x_Position010_9_cmle.ics	10	0	1	1	0.0	0.0	0.0
799	Feb25-FISH2-3L1-rep2-cp190-100x_Position010_9_cmle.ics	12	0	1	1	0.08070036311800588	0.29166666666666663	0.29166666666666663
800	Feb25-FISH2-3L1-rep2-cp190-100x_Position010_9_cmle.ics	13	0	1	1	0.0853118124390348	0.25517241379310346	0.7254901960784313
801	Feb25-FISH2-3L1-rep2-cp190-100x_Position010_9_cmle.ics	15	0	1	1	0.1245091316677805	0.5454545454545455	0.5454545454545455
802	Feb25-FISH2-3L1-rep2-cp190-100x_Position010_9_cmle.ics	16	0	1	1	0.0	0.0	0.0
803	Feb25-FISH2-3L1-rep2-cp190-100x_Position010_9_cmle.ics	17	0	1	1	0.14295492895189613	0.5486725663716814	0.5486725663716814
804	Feb25-FISH2-3L1-rep2-cp190-100x_Position010_9_cmle.ics	18	0	1	1	0.03689159456823126	0.07547169811320754	0.07511737089201878
805	Feb25-FISH2-3L1-rep2-cp190-100x_Position010_9_cmle.ics	19	0	1	1	0.0	0.0	0.0
806	Feb25-FISH2-3L1-rep2-cp190-100x_Position010_9_cmle.ics	20	0	1	1	0.06686601515491916	0.3085106382978723	0.26605504587155965
807	Feb25-FISH2-3L1-rep2-cp190-100x_Position010_9_cmle.ics	21	0	1	1	0.2951327565458501	0.7950310559006212	0.7999999999999998
808	Feb25-FISH2-3L1-rep2-cp190-100x_Position010_9_cmle.ics	25	0	1	1	0.16831790021755513	0.6759259259259258	0.6697247706422018
809	Feb25-FISH2-3L1-rep2-cp190-100x_Position010_9_cmle.ics	26	0	1	1	0.0	0.0	0.0
810	Feb25-FISH2-3L1-rep2-cp190-100x_Position010_9_cmle.ics	27	0	1	1	0.2974384812063645	0.4849624060150375	0.4795539033457248
811	Feb25-FISH2-3L1-rep2-cp190-100x_Position010_9_cmle.ics	28	0	1	1	0.0	0.0	0.0
812	Feb25-FISH2-3L1-rep2-cp190-100x_Position010_9_cmle.ics	29	0	1	1	0.029974420586687898	0.14130434782608695	0.12264150943396225
813	Feb25-FISH2-3L1-rep2-cp190-100x_Position010_9_cmle.ics	31	0	1	1	0.0	0.0	0.0
814	Feb25-FISH2-3L1-rep2-cp190-100x_Position010_9_cmle.ics	32	0	1	1	0.223655292069902	0.7185185185185184	0.7238805970149252
815	Feb25-FISH2-3L1-rep2-cp190-100x_Position010_9_cmle.ics	33	0	1	1	0.19137514682269965	0.6693548387096774	0.6693548387096774
816	Feb25-FISH2-3L1-rep2-cp190-100x_Position010_9_cmle.ics	34	0	1	1	0.0	0.0	0.0
817	Feb25-FISH2-3L1-rep2-cp190-100x_Position010_9_cmle.ics	35	0	1	1	0.03458586990771681	0.13888888888888887	0.14018691588785046
818	Feb25-FISH2-3L1-rep2-cp190-100x_Position010_9_cmle.ics	36	0	1	1	0.0	0.0	0.0
819	Feb25-FISH2-3L1-rep2-cp190-100x_Position010_9_cmle.ics	37	0	1	1	0.050725942531317986	0.15172413793103448	0.1527777777777778
820	Feb25-FISH2-3L1-rep2-cp190-100x_Position010_9_cmle.ics	38	0	1	1	0.08761753709954924	0.76	0.3958333333333333
821	Feb25-FISH2-3L1-rep2-cp190-100x_Position010_9_cmle.ics	38	0	2	1	0.0	0.0	0.0
822	Feb25-FISH2-3L1-rep2-cp190-100x_Position010_9_cmle.ics	40	0	1	1	0.0	0.0	0.0
823	Feb25-FISH2-3L1-rep2-cp190-100x_Position010_9_cmle.ics	41	0	1	1	0.057643116512861345	0.23364485981308405	0.23364485981308405
824	Feb25-FISH2-3L1-rep2-cp190-100x_Position010_9_cmle.ics	42	0	1	1	0.23287819071195984	0.7593984962406014	0.753731343283582
825	Feb25-FISH2-3L1-rep2-cp190-100x_Position010_9_cmle.ics	43	0	1	1	0.29282703188533565	0.6649214659685864	0.5404255319148936
826	Feb25-FISH2-3L1-rep2-cp190-100x_Position010_9_cmle.ics	45	0	1	1	0.0	0.0	0.0
827	Feb25-FISH2-3L1-rep2-cp190-100x_Position010_9_cmle.ics	46	0	1	1	0.11528623302572269	0.39370078740157477	0.390625
828	Feb25-FISH2-3L1-rep2-cp190-100x_Position010_9_cmle.ics	47	0	1	1	0.20751521944630083	0.6666666666666666	0.6666666666666666
829	Feb25-FISH2-3L1-rep2-cp190-100x_Position010_9_cmle.ics	48	0	1	1	0.07839463845749142	0.515151515151515	0.5074626865671641
830	Feb25-FISH2-3L1-rep2-cp190-100x_Position010_9_cmle.ics	49	0	1	1	0.057643116512861345	0.2252252252252252	0.1838235294117647
831	Feb25-FISH2-3L1-rep2-cp190-100x_Position010_9_cmle.ics	50	0	1	1	0.0	0.0	0.0
832	Feb25-FISH2-3L1-rep2-cp190-100x_Position010_9_cmle.ics	51	0	1	1	0.19829232080424303	0.7413793103448274	0.7413793103448274
833	Feb25-FISH2-3L1-rep2-cp190-100x_Position010_9_cmle.ics	52	0	1	1	0.0	0.0	0.0
834	Feb25-FISH2-3L1-rep2-cp190-100x_Position010_9_cmle.ics	54	0	1	1	0.0	0.0	0.0
835	Feb25-FISH2-3L1-rep2-cp190-100x_Position010_9_cmle.ics	54	0	1	2	0.0853118124390348	0.20903954802259886	0.37
836	Feb25-FISH2-3L1-rep2-cp190-100x_Position010_9_cmle.ics	55	0	1	1	0.0	0.0	0.0
837	Feb25-FISH2-3L1-rep2-cp190-100x_Position010_9_cmle.ics	56	0	1	1	0.0	0.0	0.0
838	Feb25-FISH2-3L1-rep2-cp190-100x_Position010_9_cmle.ics	57	0	1	1	0.14064920429138167	0.5213675213675213	0.5213675213675213
839	Feb25-FISH2-3L1-rep2-cp190-100x_Position010_9_cmle.ics	59	0	1	1	0.0	0.0	0.0
840	Feb25-FISH2-3L1-rep2-cp190-100x_Position010_9_cmle.ics	60	0	1	1	0.14756637827292504	0.5714285714285713	0.5818181818181819
841	Feb25-FISH2-3L1-rep2-cp190-100x_Position010_9_cmle.ics	61	0	1	1	0.0046114493210289076	0.02222222222222222	0.020618556701030927
842	Feb25-FISH2-3L1-rep2-cp190-100x_Position010_9_cmle.ics	62	0	1	1	0.0	0.0	0.0
843	Feb25-FISH2-3L1-rep2-cp190-100x_Position010_9_cmle.ics	63	0	1	1	0.1890694221621852	0.7454545454545455	0.7454545454545455
844	Feb25-FISH2-3L1-rep2-cp190-100x_Position010_9_cmle.ics	64	0	1	1	0.14526065361241058	0.759036144578313	0.7682926829268291
845	Feb25-FISH2-3L1-rep2-cp190-100x_Position010_9_cmle.ics	65	0	1	1	0.07147746447594806	0.37349397590361433	0.37349397590361433
846	Feb25-FISH2-3L1-rep2-cp190-100x_Position010_9_cmle.ics	67	0	1	1	0.20751521944630083	0.7317073170731707	0.7377049180327868
847	Feb25-FISH2-3L1-rep2-cp190-100x_Position010_9_cmle.ics	68	0	1	1	0.16831790021755513	0.7684210526315789	0.503448275862069
848	Feb25-FISH2-3L1-rep2-cp190-100x_Position010_9_cmle.ics	69	0	1	1	0.0	0.0	0.0
849	Feb25-FISH2-3L1-rep2-cp190-100x_Position010_9_cmle.ics	70	0	1	1	0.0945347110810926	0.39423076923076916	0.3106060606060605
850	Feb25-FISH2-3L1-rep2-cp190-100x_Position010_9_cmle.ics	71	0	1	1	0.0	0.0	0.0
851	Feb25-FISH2-3L1-rep2-cp190-100x_Position010_9_cmle.ics	72	0	1	1	0.18215224818064185	0.5374149659863945	0.9753086419753086
852	Feb25-FISH2-3L1-rep2-cp190-100x_Position010_9_cmle.ics	73	0	1	1	0.18215224818064185	0.8494623655913978	0.858695652173913
853	Feb25-FISH2-3L1-rep2-cp190-100x_Position010_9_cmle.ics	74	0	1	1	0.0853118124390348	0.5211267605633803	0.5285714285714286
854	Feb25-FISH2-3L1-rep2-cp190-100x_Position010_9_cmle.ics	75	0	1	1	0.22134956740938755	0.6666666666666666	0.6666666666666666
855	Feb25-FISH2-3L1-rep2-cp190-100x_Position010_9_cmle.ics	76	0	1	1	0.0853118124390348	0.4805194805194805	0.2605633802816901
856	Feb25-FISH2-3L1-rep2-cp190-100x_Position010_9_cmle.ics	76	0	2	1	0.0	0.0	0.0
857	Feb25-FISH2-3L1-rep2-cp190-100x_Position010_9_cmle.ics	79	0	1	1	0.08761753709954924	0.2992125984251968	0.2992125984251968
858	Feb25-FISH2-3L1-rep2-cp190-100x_Position010_9_cmle.ics	80	0	1	1	0.0	0.0	0.0
859	Feb25-FISH2-3L1-rep2-cp190-100x_Position010_9_cmle.ics	81	0	1	1	0.13373203030983832	0.4360902255639097	0.4360902255639097
860	Feb25-FISH2-3L1-rep2-cp190-100x_Position010_9_cmle.ics	82	0	1	1	0.08300608777852034	0.5625	0.6
861	Feb25-FISH2-3L1-rep2-cp190-100x_Position010_9_cmle.ics	83	0	1	1	0.04842021787080353	0.1381578947368421	0.1381578947368421
862	Feb25-FISH2-3L1-rep2-cp190-100x_Position010_9_cmle.ics	84	0	1	1	0.0	0.0	0.0
863	Feb25-FISH2-3L1-rep2-cp190-100x_Position010_9_cmle.ics	85	0	1	1	0.14526065361241058	0.6363636363636364	0.6363636363636364
864	Feb25-FISH2-3L1-rep2-cp190-100x_Position010_9_cmle.ics	87	0	1	1	0.013834347963086722	0.047999999999999994	0.047999999999999994
865	Feb25-FISH2-3L1-rep2-cp190-100x_Position010_9_cmle.ics	88	0	1	1	0.0	0.0	0.0
866	Feb25-FISH2-3L1-rep2-cp190-100x_Position010_9_cmle.ics	90	0	1	1	0.07608891379697698	0.5789473684210527	0.559322033898305
867	Feb25-FISH2-3L1-rep2-cp190-100x_Position010_9_cmle.ics	91	0	1	1	0.0	0.0	0.0
868	Feb25-FISH2-3L1-rep2-cp190-100x_Position010_9_cmle.ics	91	0	2	1	0.13603775497035278	0.8939393939393938	0.5042735042735043
869	Feb25-FISH2-3L1-rep2-cp190-100x_Position010_9_cmle.ics	92	0	1	1	0.1706236248780696	0.5606060606060606	0.556390977443609
870	Feb25-FISH2-3L1-rep2-cp190-100x_Position010_9_cmle.ics	93	0	1	1	0.0645602904944047	0.2616822429906541	0.2616822429906541
871	Feb25-FISH2-3L1-rep2-cp190-100x_Position010_9_cmle.ics	95	0	1	1	0.35508159771922587	0.7368421052631577	0.7403846153846153
872	Feb25-FISH2-3L1-rep2-cp190-100x_Position010_9_cmle.ics	96	0	1	1	0.15217782759395396	0.7252747252747253	0.5196850393700787
873	Feb25-FISH2-3L1-rep2-cp190-100x_Position010_9_cmle.ics	98	0	1	1	0.15678927691498284	0.5190839694656487	0.5230769230769229
874	Feb25-FISH2-3L1-rep2-cp190-100x_Position010_9_cmle.ics	100	0	1	1	0.14526065361241058	0.9999999999999998	6.399382408808801E-4
875	Feb25-FISH2-3L1-rep2-cp190-100x_Position010_9_cmle.ics	101	0	1	1	0.03919731922874571	0.14529914529914525	0.14406779661016947
876	Feb25-FISH2-3L1-rep2-cp190-100x_Position010_9_cmle.ics	102	0	1	1	0.14756637827292504	0.4571428571428571	0.45390070921985815
877	Feb25-FISH2-3L1-rep2-cp190-100x_Position010_9_cmle.ics	104	0	1	1	0.050725942531317986	0.1732283464566929	0.17054263565891473
878	Feb25-FISH2-3L1-rep2-cp190-100x_Position010_9_cmle.ics	105	0	1	1	0.03689159456823126	0.19277108433734935	0.19277108433734935
879	Feb25-FISH2-3L1-rep2-cp190-100x_Position010_9_cmle.ics	106	0	1	1	0.1936808714832141	0.6666666666666665	0.6719999999999999
880	Feb25-FISH2-3L1-rep2-cp190-100x_Position010_9_cmle.ics	107	0	1	1	0.0	0.0	0.0
881	Feb25-FISH2-3L1-rep2-cp190-100x_Position010_9_cmle.ics	108	0	1	1	0.1498721029334395	0.6770833333333334	0.6842105263157894
882	Feb25-FISH2-3L1-rep2-cp190-100x_Position010_9_cmle.ics	109	0	1	1	0.03919731922874571	0.13492063492063489	0.13492063492063489
883	Feb25-FISH2-3L1-rep2-cp190-100x_Position010_9_cmle.ics	111	0	1	1	0.20059804546475749	0.6744186046511628	0.6744186046511628
884	Feb25-FISH2-3L1-rep2-cp190-100x_Position010_9_cmle.ics	112	0	1	1	0.1498721029334395	0.7738095238095238	0.7738095238095238
885	Feb25-FISH2-3L1-rep2-cp190-100x_Position010_9_cmle.ics	113	0	1	1	0.12681485632829495	0.4074074074074074	0.3594771241830065
886	Feb25-FISH2-3L1-rep2-cp190-100x_Position010_9_cmle.ics	114	0	1	1	0.03919731922874571	0.21249999999999994	0.2151898734177215
887	Feb25-FISH2-3L1-rep2-cp190-100x_Position010_9_cmle.ics	115	0	1	1	0.0	0.0	0.0
888	Feb25-FISH2-3L1-rep2-cp190-100x_Position010_9_cmle.ics	116	0	1	1	0.11067478370469377	0.5783132530120481	0.6315789473684209
889	Feb25-FISH2-3L1-rep2-cp190-100x_Position010_9_cmle.ics	117	0	1	1	0.025362971265658993	0.10091743119266056	0.1
890	Feb25-FISH2-3L1-rep2-cp190-100x_Position010_9_cmle.ics	118	0	1	1	0.09684043574160706	0.35294117647058815	0.35
891	Feb25-FISH2-3L1-rep2-cp190-100x_Position010_9_cmle.ics	119	0	1	1	0.09222898642057815	0.32786885245901637	0.32786885245901637
892	Feb25-FISH2-3L1-rep2-cp190-100x_Position010_9_cmle.ics	120	0	1	1	0.23748964003298875	0.6358024691358025	0.673202614379085
893	Feb25-FISH2-3L1-rep2-cp190-100x_Position010_9_cmle.ics	121	0	1	1	0.1245091316677805	0.5346534653465347	0.5294117647058822
894	Feb25-FISH2-3L1-rep2-cp190-100x_Position010_9_cmle.ics	122	0	1	1	0.0	0.0	0.0
895	Feb25-FISH2-3L1-rep2-cp190-100x_Position010_9_cmle.ics	122	0	2	1	0.13603775497035278	0.5221238938053098	0.37341772151898733
896	Feb25-FISH2-3L1-rep2-cp190-100x_Position010_9_cmle.ics	125	0	1	1	0.0	0.0	0.0
897	Feb25-FISH2-3L1-rep2-cp190-100x_Position010_9_cmle.ics	127	0	1	1	0.14526065361241058	0.4772727272727271	0.4736842105263157
898	Feb25-FISH2-3L1-rep2-cp190-100x_Position010_9_cmle.ics	129	0	1	1	0.04150304388926017	0.15517241379310343	0.15517241379310343
899	Feb25-FISH2-3L1-rep2-cp190-100x_Position010_9_cmle.ics	130	0	1	1	0.20520949478578637	0.6312056737588652	0.6312056737588652
900	Feb25-FISH2-3L1-rep2-cp190-100x_Position010_9_cmle.ics	132	0	1	1	0.0	0.0	0.0
901	Feb25-FISH2-3L1-rep2-cp190-100x_Position010_9_cmle.ics	133	0	1	1	0.08070036311800588	0.3181818181818182	0.3181818181818182
902	Feb25-FISH2-3L1-rep2-cp190-100x_Position010_9_cmle.ics	135	0	1	1	0.2444068140145321	0.7969924812030074	0.7969924812030074
903	Feb25-FISH2-3L1-rep2-cp190-100x_Position010_9_cmle.ics	136	0	1	1	0.14756637827292504	0.4353741496598639	0.43243243243243246
904	Feb25-FISH2-3L1-rep2-cp190-100x_Position010_9_cmle.ics	137	0	1	1	0.20059804546475749	0.7631578947368421	0.7631578947368421
905	Feb25-FISH2-3L1-rep2-cp190-100x_Position010_9_cmle.ics	139	0	1	1	0.1245091316677805	0.5567010309278351	0.5567010309278351
906	Feb25-FISH2-3L1-rep2-cp190-100x_Position010_9_cmle.ics	141	0	1	1	0.0	0.0	0.0
907	Feb25-FISH2-3L1-rep2-cp190-100x_Position010_9_cmle.ics	141	0	1	2	0.16831790021755513	0.4620253164556962	0.47096774193548385
908	Feb25-FISH2-3L1-rep2-cp190-100x_Position010_9_cmle.ics	141	0	2	1	0.0	0.0	0.0
909	Feb25-FISH2-3L1-rep2-cp190-100x_Position010_9_cmle.ics	141	0	2	2	0.0	0.0	0.0
910	Feb25-FISH2-3L1-rep2-cp190-100x_Position010_9_cmle.ics	145	0	1	1	0.10375760972315042	0.3879310344827585	0.3846153846153845
911	Feb25-FISH2-3L1-rep2-cp190-100x_Position010_9_cmle.ics	146	0	1	1	0.0	0.0	0.0
912	Feb25-FISH2-3L1-rep2-cp190-100x_Position010_9_cmle.ics	149	0	1	1	0.23748964003298875	0.6688311688311688	0.6167664670658682
913	Feb25-FISH2-3L1-rep2-cp190-100x_Position010_9_cmle.ics	150	0	1	1	0.11759195768623715	0.6296296296296297	0.621951219512195
914	Feb25-FISH2-3L1-rep2-cp190-100x_Position010_9_cmle.ics	152	0	1	1	0.18215224818064185	0.7181818181818183	0.6269841269841269
915	Feb25-FISH2-3L1-rep2-cp190-100x_Position010_9_cmle.ics	153	0	1	1	0.15217782759395396	0.6226415094339622	0.6111111111111109
916	Feb25-FISH2-3L1-rep2-cp190-100x_Position010_9_cmle.ics	154	0	1	1	0.0	0.0	0.0
917	Feb25-FISH2-3L1-rep2-cp190-100x_Position010_9_cmle.ics	154	0	1	2	0.23979536469350318	0.4110671936758893	0.5561497326203207
918	Feb25-FISH2-3L1-rep2-cp190-100x_Position010_9_cmle.ics	155	0	1	1	0.0	0.0	0.0
919	Feb25-FISH2-3L1-rep2-cp190-100x_Position010_9_cmle.ics	157	0	1	1	0.04150304388926017	0.3272727272727273	0.3272727272727273
920	Feb25-FISH2-3L1-rep2-cp190-100x_Position011_10_cmle.ics	2	0	1	1	0.14295492895189613	0.6138613861386139	0.46969696969696956
921	Feb25-FISH2-3L1-rep2-cp190-100x_Position011_10_cmle.ics	3	0	1	1	0.0	0.0	0.0
922	Feb25-FISH2-3L1-rep2-cp190-100x_Position011_10_cmle.ics	3	0	1	2	0.22134956740938755	0.47761194029850734	0.7384615384615383
923	Feb25-FISH2-3L1-rep2-cp190-100x_Position011_10_cmle.ics	4	0	1	1	0.12220340700726605	0.4206349206349206	0.4206349206349206
924	Feb25-FISH2-3L1-rep2-cp190-100x_Position011_10_cmle.ics	5	0	1	1	0.15217782759395396	0.584070796460177	0.584070796460177
925	Feb25-FISH2-3L1-rep2-cp190-100x_Position011_10_cmle.ics	6	0	1	1	0.20059804546475749	0.6397058823529411	0.6304347826086957
926	Feb25-FISH2-3L1-rep2-cp190-100x_Position011_10_cmle.ics	7	0	1	1	0.20290377012527194	0.6929133858267716	0.704
927	Feb25-FISH2-3L1-rep2-cp190-100x_Position011_10_cmle.ics	8	0	1	1	0.0	0.0	0.0
928	Feb25-FISH2-3L1-rep2-cp190-100x_Position011_10_cmle.ics	9	0	1	1	0.0899232617600637	0.6499999999999999	0.3939393939393939
929	Feb25-FISH2-3L1-rep2-cp190-100x_Position011_10_cmle.ics	9	0	2	1	0.0	0.0	0.0
930	Feb25-FISH2-3L1-rep2-cp190-100x_Position011_10_cmle.ics	10	0	1	1	0.0	0.0	0.0
931	Feb25-FISH2-3L1-rep2-cp190-100x_Position011_10_cmle.ics	10	0	1	2	0.0	0.0	0.0
932	Feb25-FISH2-3L1-rep2-cp190-100x_Position011_10_cmle.ics	10	0	1	3	0.0	0.0	0.0
933	Feb25-FISH2-3L1-rep2-cp190-100x_Position011_10_cmle.ics	10	0	2	1	0.0	0.0	0.0
934	Feb25-FISH2-3L1-rep2-cp190-100x_Position011_10_cmle.ics	10	0	2	2	0.0	0.0	0.0
935	Feb25-FISH2-3L1-rep2-cp190-100x_Position011_10_cmle.ics	10	0	2	3	0.0	0.0	0.0
936	Feb25-FISH2-3L1-rep2-cp190-100x_Position011_10_cmle.ics	10	0	3	1	0.0	0.0	0.0
937	Feb25-FISH2-3L1-rep2-cp190-100x_Position011_10_cmle.ics	10	0	3	2	0.0	0.0	0.0
938	Feb25-FISH2-3L1-rep2-cp190-100x_Position011_10_cmle.ics	10	0	3	3	0.0	0.0	0.0
939	Feb25-FISH2-3L1-rep2-cp190-100x_Position011_10_cmle.ics	12	0	1	1	0.2766869592617345	0.4528301886792453	0.4528301886792453
940	Feb25-FISH2-3L1-rep2-cp190-100x_Position011_10_cmle.ics	13	0	1	1	0.39427891694797157	0.6627906976744184	0.6732283464566928
941	Feb25-FISH2-3L1-rep2-cp190-100x_Position011_10_cmle.ics	15	0	1	1	0.0	0.0	0.0
942	Feb25-FISH2-3L1-rep2-cp190-100x_Position011_10_cmle.ics	15	0	2	1	0.0	0.0	0.0
943	Feb25-FISH2-3L1-rep2-cp190-100x_Position011_10_cmle.ics	15	0	3	1	0.14756637827292504	0.8648648648648649	0.2310469314079422
944	Feb25-FISH2-3L1-rep2-cp190-100x_Position011_10_cmle.ics	16	0	1	1	0.2536297126565899	0.8270676691729322	0.7913669064748199
945	Feb25-FISH2-3L1-rep2-cp190-100x_Position011_10_cmle.ics	17	0	1	1	0.16831790021755513	0.5328467153284672	0.5367647058823529
946	Feb25-FISH2-3L1-rep2-cp190-100x_Position011_10_cmle.ics	19	0	1	1	0.08300608777852034	0.31034482758620685	0.30769230769230765
947	Feb25-FISH2-3L1-rep2-cp190-100x_Position011_10_cmle.ics	20	0	1	1	0.09684043574160706	0.35294117647058815	0.35
948	Feb25-FISH2-3L1-rep2-cp190-100x_Position011_10_cmle.ics	21	0	1	1	0.0853118124390348	0.25517241379310346	0.7115384615384616
949	Feb25-FISH2-3L1-rep2-cp190-100x_Position011_10_cmle.ics	21	0	1	2	0.0	0.0	0.0
950	Feb25-FISH2-3L1-rep2-cp190-100x_Position011_10_cmle.ics	22	0	1	1	0.0	0.0	0.0
951	Feb25-FISH2-3L1-rep2-cp190-100x_Position011_10_cmle.ics	22	0	1	2	0.10606333438366487	0.46	0.73015873015873
952	Feb25-FISH2-3L1-rep2-cp190-100x_Position011_10_cmle.ics	22	0	2	1	0.0	0.0	0.0
953	Feb25-FISH2-3L1-rep2-cp190-100x_Position011_10_cmle.ics	22	0	2	2	0.0	0.0	0.0
954	Feb25-FISH2-3L1-rep2-cp190-100x_Position011_10_cmle.ics	24	0	1	1	0.0	0.0	0.0
955	Feb25-FISH2-3L1-rep2-cp190-100x_Position011_10_cmle.ics	24	0	1	2	0.11298050836520823	0.21304347826086953	0.96078431372549
956	Feb25-FISH2-3L1-rep2-cp190-100x_Position011_10_cmle.ics	25	0	1	1	0.0	0.0	0.0
957	Feb25-FISH2-3L1-rep2-cp190-100x_Position011_10_cmle.ics	25	0	2	1	0.1798465235201274	0.5954198473282442	0.32365145228215764
958	Feb25-FISH2-3L1-rep2-cp190-100x_Position011_10_cmle.ics	26	0	1	1	0.16140072623601176	0.5343511450381678	0.5343511450381678
959	Feb25-FISH2-3L1-rep2-cp190-100x_Position011_10_cmle.ics	27	0	1	1	0.13834347963086724	0.5309734513274337	0.5172413793103448
960	Feb25-FISH2-3L1-rep2-cp190-100x_Position011_10_cmle.ics	28	0	1	1	0.12681485632829495	0.46218487394957974	0.45833333333333326
961	Feb25-FISH2-3L1-rep2-cp190-100x_Position011_10_cmle.ics	29	0	1	1	0.1291205809888094	0.48695652173913034	0.48695652173913034
962	Feb25-FISH2-3L1-rep2-cp190-100x_Position011_10_cmle.ics	30	0	1	1	0.013834347963086722	0.05769230769230768	0.05660377358490565
963	Feb25-FISH2-3L1-rep2-cp190-100x_Position011_10_cmle.ics	31	0	1	1	0.0	0.0	0.0
964	Feb25-FISH2-3L1-rep2-cp190-100x_Position011_10_cmle.ics	31	0	1	2	0.0	0.0	0.0
965	Feb25-FISH2-3L1-rep2-cp190-100x_Position011_10_cmle.ics	31	0	2	1	0.17523507419909848	0.5390070921985815	0.6280991735537188
966	Feb25-FISH2-3L1-rep2-cp190-100x_Position011_10_cmle.ics	31	0	2	2	0.0	0.0	0.0
967	Feb25-FISH2-3L1-rep2-cp190-100x_Position011_10_cmle.ics	33	0	1	1	0.11298050836520823	0.4666666666666666	0.4666666666666666
968	Feb25-FISH2-3L1-rep2-cp190-100x_Position011_10_cmle.ics	35	0	1	1	0.0	0.0	0.0
969	Feb25-FISH2-3L1-rep2-cp190-100x_Position011_10_cmle.ics	35	0	2	1	0.0	0.0	0.0
970	Feb25-FISH2-3L1-rep2-cp190-100x_Position011_10_cmle.ics	36	0	1	1	0.0	0.0	0.0
971	Feb25-FISH2-3L1-rep2-cp190-100x_Position011_10_cmle.ics	37	0	1	1	0.09222898642057815	0.3703703703703703	0.3738317757009345
972	Feb25-FISH2-3L1-rep2-cp190-100x_Position011_10_cmle.ics	38	0	1	1	0.23748964003298875	0.673202614379085	0.6688311688311688
973	Feb25-FISH2-3L1-rep2-cp190-100x_Position011_10_cmle.ics	39	0	1	1	0.0	0.0	0.0
974	Feb25-FISH2-3L1-rep2-cp190-100x_Position011_10_cmle.ics	40	0	1	1	0.14526065361241058	0.5526315789473684	0.5478260869565217
975	Feb25-FISH2-3L1-rep2-cp190-100x_Position011_10_cmle.ics	41	0	1	1	0.027668695926173444	0.10169491525423728	0.10256410256410255
976	Feb25-FISH2-3L1-rep2-cp190-100x_Position011_10_cmle.ics	42	0	1	1	0.10145188506263597	0.3492063492063492	0.352
977	Feb25-FISH2-3L1-rep2-cp190-100x_Position011_10_cmle.ics	44	0	1	1	0.20059804546475749	0.6904761904761904	0.6904761904761904
978	Feb25-FISH2-3L1-rep2-cp190-100x_Position011_10_cmle.ics	45	0	1	1	0.0046114493210289076	0.014598540145985401	0.014705882352941175
979	Feb25-FISH2-3L1-rep2-cp190-100x_Position011_10_cmle.ics	47	0	1	1	0.0	0.0	0.0
980	Feb25-FISH2-3L1-rep2-cp190-100x_Position011_10_cmle.ics	47	0	1	2	0.0899232617600637	0.28888888888888886	0.78
981	Feb25-FISH2-3L1-rep2-cp190-100x_Position011_10_cmle.ics	48	0	1	1	0.0	0.0	0.0
982	Feb25-FISH2-3L1-rep2-cp190-100x_Position011_10_cmle.ics	49	0	1	1	0.04842021787080353	0.4038461538461538	0.4038461538461538
983	Feb25-FISH2-3L1-rep2-cp190-100x_Position011_10_cmle.ics	50	0	1	1	0.1245091316677805	0.4695652173913043	0.4736842105263158
984	Feb25-FISH2-3L1-rep2-cp190-100x_Position011_10_cmle.ics	51	0	1	1	0.48189645404752085	0.7464285714285713	0.7464285714285713
985	Feb25-FISH2-3L1-rep2-cp190-100x_Position011_10_cmle.ics	53	0	1	1	0.10606333438366487	0.38983050847457623	0.39655172413793094
986	Feb25-FISH2-3L1-rep2-cp190-100x_Position011_10_cmle.ics	54	0	1	1	0.025362971265658993	0.10891089108910891	0.09166666666666666
987	Feb25-FISH2-3L1-rep2-cp190-100x_Position011_10_cmle.ics	55	0	1	1	0.059948841173375796	0.4126984126984126	0.4126984126984126
988	Feb25-FISH2-3L1-rep2-cp190-100x_Position011_10_cmle.ics	56	0	1	1	0.05533739185234689	0.08955223880597013	0.1297297297297297
989	Feb25-FISH2-3L1-rep2-cp190-100x_Position011_10_cmle.ics	56	0	1	2	0.0	0.0	0.0
990	Feb25-FISH2-3L1-rep2-cp190-100x_Position011_10_cmle.ics	57	0	1	1	0.3228014524720235	0.7216494845360824	0.6363636363636364
991	Feb25-FISH2-3L1-rep2-cp190-100x_Position011_10_cmle.ics	57	0	1	2	0.0	0.0	0.0
992	Feb25-FISH2-3L1-rep2-cp190-100x_Position011_10_cmle.ics	57	0	2	1	0.0	0.0	0.0
993	Feb25-FISH2-3L1-rep2-cp190-100x_Position011_10_cmle.ics	57	0	2	2	0.04150304388926017	0.14173228346456693	0.15254237288135591
994	Feb25-FISH2-3L1-rep2-cp190-100x_Position011_10_cmle.ics	58	0	1	1	0.20751521944630083	0.3010033444816053	0.29999999999999993
995	Feb25-FISH2-3L1-rep2-cp190-100x_Position011_10_cmle.ics	59	0	1	1	0.10606333438366487	0.5411764705882353	0.5411764705882353
996	Feb25-FISH2-3L1-rep2-cp190-100x_Position011_10_cmle.ics	60	0	1	1	0.0	0.0	0.0
997	Feb25-FISH2-3L1-rep2-cp190-100x_Position011_10_cmle.ics	60	0	2	1	0.16831790021755513	0.5104895104895104	0.30416666666666664
998	Feb25-FISH2-3L1-rep2-cp190-100x_Position011_10_cmle.ics	61	0	1	1	0.10836905904417933	0.4272727272727273	0.43119266055045874
999	Feb25-FISH2-3L1-rep2-cp190-100x_Position011_10_cmle.ics	62	0	1	1	0.0	0.0	0.0
1000	Feb25-FISH2-3L1-rep2-cp190-100x_Position011_10_cmle.ics	62	0	2	1	0.009222898642057815	0.057142857142857134	0.030075187969924807
1001	Feb25-FISH2-3L1-rep2-cp190-100x_Position011_10_cmle.ics	64	0	1	1	0.057643116512861345	0.3571428571428571	0.31645569620253167
1002	Feb25-FISH2-3L1-rep2-cp190-100x_Position011_10_cmle.ics	66	0	1	1	0.20059804546475749	0.7837837837837838	0.7565217391304347
1003	Feb25-FISH2-3L1-rep2-cp190-100x_Position011_10_cmle.ics	68	0	1	1	0.22596101673041646	0.7205882352941175	0.7205882352941175
1004	Feb25-FISH2-3L1-rep2-cp190-100x_Position011_10_cmle.ics	69	0	1	1	0.08761753709954924	0.4269662921348314	0.296875
1005	Feb25-FISH2-3L1-rep2-cp190-100x_Position011_10_cmle.ics	70	0	1	1	0.14526065361241058	0.4436619718309858	0.4436619718309858
1006	Feb25-FISH2-3L1-rep2-cp190-100x_Position011_10_cmle.ics	71	0	1	1	0.0	0.0	0.0
1007	Feb25-FISH2-3L1-rep2-cp190-100x_Position011_10_cmle.ics	72	0	1	1	0.07839463845749142	0.22222222222222218	0.22222222222222218
1008	Feb25-FISH2-3L1-rep2-cp190-100x_Position011_10_cmle.ics	73	0	1	1	0.06225456583389025	0.44262295081967207	0.22689075630252098
1009	Feb25-FISH2-3L1-rep2-cp190-100x_Position011_10_cmle.ics	73	0	2	1	0.0	0.0	0.0
1010	Feb25-FISH2-3L1-rep2-cp190-100x_Position011_10_cmle.ics	74	0	1	1	0.14756637827292504	0.9552238805970149	0.3742690058479532
1011	Feb25-FISH2-3L1-rep2-cp190-100x_Position011_10_cmle.ics	74	0	1	2	0.0	0.0	0.0
1012	Feb25-FISH2-3L1-rep2-cp190-100x_Position011_10_cmle.ics	74	0	2	1	0.0	0.0	0.0
1013	Feb25-FISH2-3L1-rep2-cp190-100x_Position011_10_cmle.ics	74	0	2	2	0.21212666876732975	0.4144144144144144	0.7796610169491525
1014	Feb25-FISH2-3L1-rep2-cp190-100x_Position011_10_cmle.ics	75	0	1	1	0.08300608777852034	0.27906976744186046	0.28125
1015	Feb25-FISH2-3L1-rep2-cp190-100x_Position011_10_cmle.ics	77	0	1	1	0.19598659614372857	0.6910569105691057	0.6799999999999999
1016	Feb25-FISH2-3L1-rep2-cp190-100x_Position011_10_cmle.ics	78	0	1	1	0.0	0.0	0.0
1017	Feb25-FISH2-3L1-rep2-cp190-100x_Position011_10_cmle.ics	79	0	1	1	0.20520949478578637	0.7235772357723577	0.7355371900826444
1018	Feb25-FISH2-3L1-rep2-cp190-100x_Position011_10_cmle.ics	80	0	1	1	0.3181900031509946	0.5655737704918031	0.5655737704918031
1019	Feb25-FISH2-3L1-rep2-cp190-100x_Position011_10_cmle.ics	81	0	1	1	0.1291205809888094	0.6363636363636364	0.5333333333333333
1020	Feb25-FISH2-3L1-rep2-cp190-100x_Position011_10_cmle.ics	82	0	1	1	0.07608891379697698	0.26612903225806456	0.26190476190476186
1021	Feb25-FISH2-3L1-rep2-cp190-100x_Position011_10_cmle.ics	83	0	1	1	0.0	0.0	0.0
1022	Feb25-FISH2-3L1-rep2-cp190-100x_Position011_10_cmle.ics	83	0	2	1	0.0	0.0	0.0
1023	Feb25-FISH2-3L1-rep2-cp190-100x_Position011_10_cmle.ics	84	0	1	1	0.1706236248780696	0.5606060606060606	0.564885496183206
1024	Feb25-FISH2-3L1-rep2-cp190-100x_Position011_10_cmle.ics	85	0	1	1	0.0	0.0	0.0
1025	Feb25-FISH2-3L1-rep2-cp190-100x_Position011_10_cmle.ics	86	0	1	1	0.14064920429138167	0.5126050420168066	0.5169491525423728
1026	Feb25-FISH2-3L1-rep2-cp190-100x_Position011_10_cmle.ics	91	0	1	1	0.1291205809888094	0.40875912408759124	0.5333333333333333
1027	Feb25-FISH2-3L1-rep2-cp190-100x_Position011_10_cmle.ics	92	0	1	1	0.02305724660514454	0.09615384615384615	0.09708737864077668
1028	Feb25-FISH2-3L1-rep2-cp190-100x_Position011_10_cmle.ics	93	0	1	1	0.0	0.0	0.0
1029	Feb25-FISH2-3L1-rep2-cp190-100x_Position011_10_cmle.ics	96	0	1	1	0.08761753709954924	0.38	0.38
1030	Feb25-FISH2-3L1-rep2-cp190-100x_Position011_10_cmle.ics	98	0	1	1	0.24210108935401764	0.84	0.8467741935483871
1031	Feb25-FISH2-3L1-rep2-cp190-100x_Position011_10_cmle.ics	99	0	1	1	0.1706236248780696	0.5441176470588235	0.5441176470588235
1032	Feb25-FISH2-3L1-rep2-cp190-100x_Position011_10_cmle.ics	101	0	1	1	0.03689159456823126	0.09580838323353293	0.09523809523809525
1033	Feb25-FISH2-3L1-rep2-cp190-100x_Position011_10_cmle.ics	103	0	1	1	0.0	0.0	0.0
1034	Feb25-FISH2-3L1-rep2-cp190-100x_Position011_10_cmle.ics	104	0	1	1	0.0	0.0	0.0
1035	Feb25-FISH2-3L1-rep2-cp190-100x_Position011_10_cmle.ics	107	0	1	1	0.08070036311800588	0.2302631578947368	0.23178807947019867
1036	Feb25-FISH2-3L1-rep2-cp190-100x_Position011_10_cmle.ics	108	0	1	1	0.0945347110810926	0.3596491228070175	0.3628318584070796
1037	Feb25-FISH2-3L1-rep2-cp190-100x_Position011_10_cmle.ics	109	0	1	1	0.0853118124390348	0.37	0.37755102040816324
1038	Feb25-FISH2-3L1-rep2-cp190-100x_Position011_10_cmle.ics	110	0	1	1	0.053031667191832436	0.2804878048780487	0.365079365079365
1039	Feb25-FISH2-3L1-rep2-cp190-100x_Position011_10_cmle.ics	112	0	1	1	0.16140072623601176	0.5785123966942147	0.5785123966942147
1040	Feb25-FISH2-3L1-rep2-cp190-100x_Position011_10_cmle.ics	113	0	1	1	0.15217782759395396	0.5739130434782608	0.5499999999999999
1041	Feb25-FISH2-3L1-rep2-cp190-100x_Position011_10_cmle.ics	114	0	1	1	0.15448355225446841	0.5583333333333333	0.5677966101694916
1042	Feb25-FISH2-3L1-rep2-cp190-100x_Position011_10_cmle.ics	116	0	1	1	0.03228014524720235	0.1818181818181818	0.18421052631578944
1043	Feb25-FISH2-3L1-rep2-cp190-100x_Position011_10_cmle.ics	117	0	1	1	0.0	0.0	0.0
1044	Feb25-FISH2-3L1-rep2-cp190-100x_Position011_10_cmle.ics	117	0	2	1	0.14295492895189613	0.27074235807860253	0.2375478927203065
1045	Feb25-FISH2-3L1-rep2-cp190-100x_Position011_10_cmle.ics	120	0	1	1	0.0	0.0	0.0
1046	Feb25-FISH2-3L1-rep2-cp190-100x_Position011_10_cmle.ics	121	0	1	1	0.0	0.0	0.0
1047	Feb25-FISH2-3L1-rep2-cp190-100x_Position011_10_cmle.ics	122	0	1	1	0.11298050836520823	0.597560975609756	0.765625
1048	Feb25-FISH2-3L1-rep2-cp190-100x_Position011_10_cmle.ics	123	0	1	1	0.15678927691498284	0.5964912280701754	0.6017699115044247
1049	Feb25-FISH2-3L1-rep2-cp190-100x_Position011_10_cmle.ics	124	0	1	1	0.10836905904417933	0.42342342342342343	0.38524590163934425
1050	Feb25-FISH2-3L1-rep2-cp190-100x_Position011_10_cmle.ics	125	0	1	1	0.20290377012527194	0.6423357664233577	0.6875
1051	Feb25-FISH2-3L1-rep2-cp190-100x_Position011_10_cmle.ics	126	0	1	1	0.17523507419909848	0.6551724137931032	0.6608695652173912
1052	Feb25-FISH2-3L1-rep2-cp190-100x_Position011_10_cmle.ics	128	0	1	1	0.12220340700726605	0.4308943089430894	0.43801652892561976
1053	Feb25-FISH2-3L1-rep2-cp190-100x_Position011_10_cmle.ics	130	0	1	1	0.11759195768623715	0.33774834437086093	0.33774834437086093
1054	Feb25-FISH2-3L1-rep2-cp190-100x_Position011_10_cmle.ics	132	0	1	1	0.04611449321028908	0.1694915254237288	0.17094017094017092
1055	Feb25-FISH2-3L1-rep2-cp190-100x_Position012_11_cmle.ics	1	0	1	1	0.027668695926173444	0.13043478260869562	0.1043478260869565
1056	Feb25-FISH2-3L1-rep2-cp190-100x_Position012_11_cmle.ics	3	0	1	1	0.08300608777852034	0.36363636363636365	0.36363636363636365
1057	Feb25-FISH2-3L1-rep2-cp190-100x_Position012_11_cmle.ics	5	0	1	1	0.0	0.0	0.0
1058	Feb25-FISH2-3L1-rep2-cp190-100x_Position012_11_cmle.ics	6	0	1	1	0.0945347110810926	0.6507936507936506	0.6721311475409835
1059	Feb25-FISH2-3L1-rep2-cp190-100x_Position012_11_cmle.ics	7	0	1	1	0.0	0.0	0.0
1060	Feb25-FISH2-3L1-rep2-cp190-100x_Position012_11_cmle.ics	8	0	1	1	0.0	0.0	0.0
1061	Feb25-FISH2-3L1-rep2-cp190-100x_Position012_11_cmle.ics	10	0	1	1	0.0	0.0	0.0
1062	Feb25-FISH2-3L1-rep2-cp190-100x_Position012_11_cmle.ics	11	0	1	1	0.0	0.0	0.0
1063	Feb25-FISH2-3L1-rep2-cp190-100x_Position012_11_cmle.ics	11	0	1	2	0.0	0.0	0.0
1064	Feb25-FISH2-3L1-rep2-cp190-100x_Position012_11_cmle.ics	12	0	1	1	0.1245091316677805	0.4954128440366972	0.4954128440366972
1065	Feb25-FISH2-3L1-rep2-cp190-100x_Position012_11_cmle.ics	13	0	1	1	0.03919731922874571	0.18478260869565213	0.18478260869565213
1066	Feb25-FISH2-3L1-rep2-cp190-100x_Position012_11_cmle.ics	14	0	1	1	0.16601217555704068	0.576	0.5853658536585366
1067	Feb25-FISH2-3L1-rep2-cp190-100x_Position012_11_cmle.ics	15	0	1	1	0.0	0.0	0.0
1068	Feb25-FISH2-3L1-rep2-cp190-100x_Position012_11_cmle.ics	16	0	1	1	0.0	0.0	0.0
1069	Feb25-FISH2-3L1-rep2-cp190-100x_Position012_11_cmle.ics	17	0	1	1	0.029974420586687898	0.22033898305084743	0.22033898305084743
1070	Feb25-FISH2-3L1-rep2-cp190-100x_Position012_11_cmle.ics	18	0	1	1	0.06686601515491916	0.26605504587155965	0.26605504587155965
1071	Feb25-FISH2-3L1-rep2-cp190-100x_Position012_11_cmle.ics	19	0	1	1	0.0	0.0	0.0
1072	Feb25-FISH2-3L1-rep2-cp190-100x_Position012_11_cmle.ics	19	0	1	2	0.0	0.0	0.0
1073	Feb25-FISH2-3L1-rep2-cp190-100x_Position012_11_cmle.ics	19	0	2	1	0.14526065361241058	0.7159090909090908	0.8289473684210525
1074	Feb25-FISH2-3L1-rep2-cp190-100x_Position012_11_cmle.ics	19	0	2	2	0.0	0.0	0.0
1075	Feb25-FISH2-3L1-rep2-cp190-100x_Position012_11_cmle.ics	21	0	1	1	0.13834347963086724	0.18927444794952683	0.21897810218978103
1076	Feb25-FISH2-3L1-rep2-cp190-100x_Position012_11_cmle.ics	22	0	1	1	0.09914616040212151	0.3307692307692307	0.511904761904762
1077	Feb25-FISH2-3L1-rep2-cp190-100x_Position012_11_cmle.ics	22	0	1	2	0.0	0.0	0.0
1078	Feb25-FISH2-3L1-rep2-cp190-100x_Position012_11_cmle.ics	22	0	2	1	0.0	0.0	0.0
1079	Feb25-FISH2-3L1-rep2-cp190-100x_Position012_11_cmle.ics	22	0	2	2	0.0	0.0	0.0
1080	Feb25-FISH2-3L1-rep2-cp190-100x_Position012_11_cmle.ics	23	0	1	1	0.04842021787080353	0.3684210526315789	0.3684210526315789
1081	Feb25-FISH2-3L1-rep2-cp190-100x_Position012_11_cmle.ics	24	0	1	1	0.04380876854977462	0.34545454545454546	0.34545454545454546
1082	Feb25-FISH2-3L1-rep2-cp190-100x_Position012_11_cmle.ics	25	0	1	1	0.21673811808835866	0.6025641025641025	0.49735449735449727
1083	Feb25-FISH2-3L1-rep2-cp190-100x_Position012_11_cmle.ics	26	0	1	1	0.1798465235201274	0.619047619047619	0.619047619047619
1084	Feb25-FISH2-3L1-rep2-cp190-100x_Position012_11_cmle.ics	29	0	1	1	0.19829232080424303	0.6370370370370371	0.6370370370370371
1085	Feb25-FISH2-3L1-rep2-cp190-100x_Position012_11_cmle.ics	32	0	1	1	0.13373203030983832	0.6590909090909091	0.6590909090909091
1086	Feb25-FISH2-3L1-rep2-cp190-100x_Position012_11_cmle.ics	33	0	1	1	0.08070036311800588	0.2755905511811023	0.27999999999999997
1087	Feb25-FISH2-3L1-rep2-cp190-100x_Position012_11_cmle.ics	34	0	1	1	0.029974420586687898	0.1477272727272727	0.1007751937984496
1088	Feb25-FISH2-3L1-rep2-cp190-100x_Position012_11_cmle.ics	35	0	1	1	0.09914616040212151	0.3161764705882353	0.31851851851851853
1089	Feb25-FISH2-3L1-rep2-cp190-100x_Position012_11_cmle.ics	36	0	1	1	0.1291205809888094	0.482758620689655	0.47863247863247854
1090	Feb25-FISH2-3L1-rep2-cp190-100x_Position012_11_cmle.ics	38	0	1	1	0.0	0.0	0.0
1091	Feb25-FISH2-3L1-rep2-cp190-100x_Position012_11_cmle.ics	39	0	1	1	0.06917173981543362	0.24000000000000002	0.23809523809523808
1092	Feb25-FISH2-3L1-rep2-cp190-100x_Position012_11_cmle.ics	40	0	1	1	0.18676369750167077	0.3446808510638298	0.4550561797752809
1093	Feb25-FISH2-3L1-rep2-cp190-100x_Position012_11_cmle.ics	40	0	1	2	0.0	0.0	0.0
1094	Feb25-FISH2-3L1-rep2-cp190-100x_Position012_11_cmle.ics	42	0	1	1	0.14756637827292504	0.5714285714285713	0.48484848484848475
1095	Feb25-FISH2-3L1-rep2-cp190-100x_Position012_11_cmle.ics	43	0	1	1	0.0	0.0	0.0
1096	Feb25-FISH2-3L1-rep2-cp190-100x_Position012_11_cmle.ics	44	0	1	1	0.08070036311800588	0.4794520547945204	0.2941176470588235
1097	Feb25-FISH2-3L1-rep2-cp190-100x_Position012_11_cmle.ics	45	0	1	1	0.14756637827292504	0.48484848484848475	0.48484848484848475
1098	Feb25-FISH2-3L1-rep2-cp190-100x_Position012_11_cmle.ics	46	0	1	1	0.16831790021755513	0.5214285714285714	0.5488721804511277
1099	Feb25-FISH2-3L1-rep2-cp190-100x_Position012_11_cmle.ics	47	0	1	1	0.0	0.0	0.0
1100	Feb25-FISH2-3L1-rep2-cp190-100x_Position012_11_cmle.ics	48	0	1	1	0.04380876854977462	0.21590909090909088	0.2134831460674157
1101	Feb25-FISH2-3L1-rep2-cp190-100x_Position012_11_cmle.ics	50	0	1	1	0.0046114493210289076	0.04	0.04
1102	Feb25-FISH2-3L1-rep2-cp190-100x_Position012_11_cmle.ics	51	0	1	1	0.13373203030983832	0.27884615384615385	0.27884615384615385
1103	Feb25-FISH2-3L1-rep2-cp190-100x_Position012_11_cmle.ics	53	0	1	1	0.020751521944630084	0.06081081081081082	0.06
1104	Feb25-FISH2-3L1-rep2-cp190-100x_Position012_11_cmle.ics	54	0	1	1	0.04611449321028908	0.2564102564102564	0.14925373134328357
1105	Feb25-FISH2-3L1-rep2-cp190-100x_Position012_11_cmle.ics	54	0	2	1	0.0	0.0	0.0
1106	Feb25-FISH2-3L1-rep2-cp190-100x_Position012_11_cmle.ics	55	0	1	1	0.053031667191832436	0.18699186991869918	0.21495327102803732
1107	Feb25-FISH2-3L1-rep2-cp190-100x_Position012_11_cmle.ics	57	0	1	1	0.0046114493210289076	0.022727272727272724	0.02531645569620253
1108	Feb25-FISH2-3L1-rep2-cp190-100x_Position012_11_cmle.ics	58	0	1	1	0.08300608777852034	0.4235294117647059	0.48
1109	Feb25-FISH2-3L1-rep2-cp190-100x_Position012_11_cmle.ics	59	0	1	1	0.0	0.0	0.0
1110	Feb25-FISH2-3L1-rep2-cp190-100x_Position012_11_cmle.ics	60	0	1	1	0.16601217555704068	0.6923076923076923	0.6428571428571428
1111	Feb25-FISH2-3L1-rep2-cp190-100x_Position012_11_cmle.ics	61	0	1	1	0.14526065361241058	0.5080645161290323	0.6176470588235293
1112	Feb25-FISH2-3L1-rep2-cp190-100x_Position012_11_cmle.ics	63	0	1	1	0.059948841173375796	0.2015503875968992	0.2015503875968992
1113	Feb25-FISH2-3L1-rep2-cp190-100x_Position012_11_cmle.ics	64	0	1	1	0.0023057246605144538	0.018181818181818184	0.017857142857142853
1114	Feb25-FISH2-3L1-rep2-cp190-100x_Position012_11_cmle.ics	66	0	1	1	0.11989768234675159	0.41935483870967744	0.4227642276422764
1115	Feb25-FISH2-3L1-rep2-cp190-100x_Position012_11_cmle.ics	67	0	1	1	0.1245091316677805	0.54	0.43902439024390244
1116	Feb25-FISH2-3L1-rep2-cp190-100x_Position012_11_cmle.ics	69	0	1	1	0.025362971265658993	0.11702127659574467	0.11827956989247311
1117	Feb25-FISH2-3L1-rep2-cp190-100x_Position012_11_cmle.ics	70	0	1	1	0.17523507419909848	0.5757575757575756	0.580152671755725
1118	Feb25-FISH2-3L1-rep2-cp190-100x_Position012_11_cmle.ics	71	0	1	1	0.17754079885961294	0.5703703703703703	0.5703703703703703
1119	Feb25-FISH2-3L1-rep2-cp190-100x_Position012_11_cmle.ics	72	0	1	1	0.057643116512861345	0.41666666666666663	0.28409090909090906
1120	Feb25-FISH2-3L1-rep2-cp190-100x_Position012_11_cmle.ics	73	0	1	1	0.08070036311800588	0.3977272727272727	0.36458333333333337
1121	Feb25-FISH2-3L1-rep2-cp190-100x_Position012_11_cmle.ics	74	0	1	1	0.14295492895189613	0.5166666666666666	0.5166666666666666
1122	Feb25-FISH2-3L1-rep2-cp190-100x_Position012_11_cmle.ics	75	0	1	1	0.0	0.0	0.0
1123	Feb25-FISH2-3L1-rep2-cp190-100x_Position012_11_cmle.ics	76	0	1	1	0.0899232617600637	0.39795918367346933	0.39795918367346933
1124	Feb25-FISH2-3L1-rep2-cp190-100x_Position012_11_cmle.ics	77	0	1	1	0.25132398799607547	0.872	0.8134328358208955
1125	Feb25-FISH2-3L1-rep2-cp190-100x_Position012_11_cmle.ics	78	0	1	1	0.04150304388926017	0.36	0.36
1126	Feb25-FISH2-3L1-rep2-cp190-100x_Position012_11_cmle.ics	79	0	1	1	0.15678927691498284	0.6355140186915886	0.7391304347826085
1127	Feb25-FISH2-3L1-rep2-cp190-100x_Position012_11_cmle.ics	80	0	1	1	0.08070036311800588	0.34313725490196073	0.34313725490196073
1128	Feb25-FISH2-3L1-rep2-cp190-100x_Position012_11_cmle.ics	81	0	1	1	0.059948841173375796	0.3611111111111111	0.36619718309859145
1129	Feb25-FISH2-3L1-rep2-cp190-100x_Position012_11_cmle.ics	84	0	1	1	0.16370645089652622	0.568	0.568
1130	Feb25-FISH2-3L1-rep2-cp190-100x_Position012_11_cmle.ics	85	0	1	1	0.0	0.0	0.0
1131	Feb25-FISH2-3L1-rep2-cp190-100x_Position012_11_cmle.ics	86	0	1	1	0.057643116512861345	0.17241379310344826	0.17241379310344826
1132	Feb25-FISH2-3L1-rep2-cp190-100x_Position012_11_cmle.ics	90	0	1	1	0.0	0.0	0.0
1133	Feb25-FISH2-3L1-rep2-cp190-100x_Position012_11_cmle.ics	92	0	1	1	0.0046114493210289076	0.032786885245901634	0.03225806451612903
1134	Feb25-FISH2-3L1-rep2-cp190-100x_Position012_11_cmle.ics	93	0	1	1	0.016140072623601176	0.049295774647887314	0.11864406779661016
1135	Feb25-FISH2-3L1-rep2-cp190-100x_Position012_11_cmle.ics	93	0	1	2	0.0	0.0	0.0
1136	Feb25-FISH2-3L1-rep2-cp190-100x_Position012_11_cmle.ics	93	0	2	1	0.0	0.0	0.0
1137	Feb25-FISH2-3L1-rep2-cp190-100x_Position012_11_cmle.ics	93	0	2	2	0.10145188506263597	0.3928571428571428	0.22564102564102564
1138	Feb25-FISH2-3L1-rep2-cp190-100x_Position012_11_cmle.ics	94	0	1	1	0.04380876854977462	0.152	0.1532258064516129
1139	Feb25-FISH2-3L1-rep2-cp190-100x_Position012_11_cmle.ics	97	0	1	1	0.16601217555704068	0.9863013698630135	0.5901639344262295
1140	Feb25-FISH2-3L1-rep2-cp190-100x_Position012_11_cmle.ics	98	0	1	1	0.18676369750167077	0.5	0.5785714285714285
1141	Feb25-FISH2-3L1-rep2-cp190-100x_Position012_11_cmle.ics	98	0	1	2	0.0	0.0	0.0
1142	Feb25-FISH2-3L1-rep2-cp190-100x_Position012_11_cmle.ics	99	0	1	1	0.06917173981543362	0.24193548387096778	0.24193548387096778
1143	Feb25-FISH2-3L1-rep2-cp190-100x_Position012_11_cmle.ics	100	0	1	1	0.17754079885961294	0.2950191570881226	0.2961538461538461
1144	Feb25-FISH2-3L1-rep2-cp190-100x_Position012_11_cmle.ics	102	0	1	1	0.0	0.0	0.0
1145	Feb25-FISH2-3L1-rep2-cp190-100x_Position012_11_cmle.ics	103	0	1	1	0.14064920429138167	0.7011494252873562	0.6931818181818181
1146	Feb25-FISH2-3L1-rep2-cp190-100x_Position012_11_cmle.ics	105	0	1	1	0.3412472497561392	0.8457142857142856	0.8604651162790697
1147	Feb25-FISH2-3L1-rep2-cp190-100x_Position012_11_cmle.ics	105	0	1	2	0.0	0.0	0.0
1148	Feb25-FISH2-3L1-rep2-cp190-100x_Position012_11_cmle.ics	105	0	2	1	0.0	0.0	0.0
1149	Feb25-FISH2-3L1-rep2-cp190-100x_Position012_11_cmle.ics	105	0	2	2	0.11759195768623715	0.5604395604395604	0.53125
1150	Feb25-FISH2-3L1-rep2-cp190-100x_Position012_11_cmle.ics	106	0	1	1	0.05533739185234689	0.21818181818181817	0.22222222222222215
1151	Feb25-FISH2-3L1-rep2-cp190-100x_Position012_11_cmle.ics	107	0	1	1	0.20751521944630083	0.8108108108108107	0.8035714285714284
1152	Feb25-FISH2-3L1-rep2-cp190-100x_Position012_11_cmle.ics	108	0	1	1	0.0899232617600637	0.37499999999999994	0.37499999999999994
1153	Feb25-FISH2-3L1-rep2-cp190-100x_Position012_11_cmle.ics	110	0	1	1	0.0	0.0	0.0
1154	Feb25-FISH2-3L1-rep2-cp190-100x_Position012_11_cmle.ics	111	0	1	1	0.0	0.0	0.0
1155	Feb25-FISH2-3L1-rep2-cp190-100x_Position012_11_cmle.ics	112	0	1	1	0.0899232617600637	0.29104477611940294	0.25999999999999995
1156	Feb25-FISH2-3L1-rep2-cp190-100x_Position012_11_cmle.ics	113	0	1	1	0.15678927691498284	0.6799999999999999	0.6601941747572814
1157	Feb25-FISH2-3L1-rep2-cp190-100x_Position012_11_cmle.ics	114	0	1	1	0.0	0.0	0.0
1158	Feb25-FISH2-3L1-rep2-cp190-100x_Position012_11_cmle.ics	116	0	1	1	0.13142630564932387	0.5876288659793814	0.59375
1159	Feb25-FISH2-3L1-rep2-cp190-100x_Position012_11_cmle.ics	117	0	1	1	0.1291205809888094	0.6746987951807227	0.6746987951807227
1160	Feb25-FISH2-3L1-rep2-cp190-100x_Position012_11_cmle.ics	118	0	1	1	0.057643116512861345	0.4310344827586206	0.4310344827586206
1161	Feb25-FISH2-3L1-rep2-cp190-100x_Position012_11_cmle.ics	119	0	1	1	0.1936808714832141	0.6885245901639343	0.6942148760330576
1162	Feb25-FISH2-3L1-rep2-cp190-100x_Position012_11_cmle.ics	121	0	1	1	0.10836905904417933	0.376	0.5280898876404494
1163	Feb25-FISH2-3L1-rep2-cp190-100x_Position012_11_cmle.ics	122	0	1	1	0.0853118124390348	0.4021739130434782	0.3978494623655914
1164	Feb25-FISH2-3L1-rep2-cp190-100x_Position012_11_cmle.ics	123	0	1	1	0.0	0.0	0.0
1165	Feb25-FISH2-3L1-rep2-cp190-100x_Position012_11_cmle.ics	124	0	1	1	0.15448355225446841	0.5929203539823009	0.5929203539823009
1166	Feb25-FISH2-3L1-rep2-cp190-100x_Position012_11_cmle.ics	125	0	1	1	0.07839463845749142	0.3300970873786407	0.3300970873786407
1167	Feb25-FISH2-3L1-rep2-cp190-100x_Position012_11_cmle.ics	126	0	1	1	0.006917173981543361	0.034482758620689655	0.03409090909090909
1168	Feb25-FISH2-3L1-rep2-cp190-100x_Position012_11_cmle.ics	127	0	1	1	0.0	0.0	0.0
1169	Feb25-FISH2-3L1-rep2-cp190-100x_Position012_11_cmle.ics	127	0	2	1	0.1245091316677805	0.5806451612903225	0.5142857142857142
1170	Feb25-FISH2-3L1-rep2-cp190-100x_Position012_11_cmle.ics	128	0	1	1	0.15448355225446841	0.6504854368932038	0.6442307692307693
1171	Feb25-FISH2-3L1-rep2-cp190-100x_Position012_11_cmle.ics	129	0	1	1	0.059948841173375796	0.42622950819672123	0.4333333333333333
1172	Feb25-FISH2-3L1-rep2-cp190-100x_Position012_11_cmle.ics	130	0	1	1	0.4265590621951739	0.6751824817518247	0.6727272727272725
1173	Feb25-FISH2-3L1-rep2-cp190-100x_Position012_11_cmle.ics	131	0	1	1	0.4196418882136306	0.6476868327402133	0.6453900709219857
1174	Feb25-FISH2-3L1-rep2-cp190-100x_Position012_11_cmle.ics	132	0	1	1	0.26515833595916216	0.8646616541353381	0.8333333333333333
1175	Feb25-FISH2-3L1-rep2-cp190-100x_Position012_11_cmle.ics	133	0	1	1	0.0	0.0	0.0
1176	Feb25-FISH2-3L1-rep2-cp190-100x_Position012_11_cmle.ics	134	0	1	1	0.09914616040212151	0.3583333333333333	0.3583333333333333
1177	Feb25-FISH2-3L1-rep2-cp190-100x_Position012_11_cmle.ics	135	0	1	1	0.0	0.0	0.0
1178	Feb25-FISH2-3L1-rep2-cp190-100x_Position012_11_cmle.ics	135	0	1	2	0.0	0.0	0.0
1179	Feb25-FISH2-3L1-rep2-cp190-100x_Position012_11_cmle.ics	136	0	1	1	0.013834347963086722	0.06521739130434781	0.06451612903225805
1180	Feb25-FISH2-3L1-rep2-cp190-100x_Position012_11_cmle.ics	139	0	1	1	0.1498721029334395	0.5038759689922481	0.5078125
1181	Feb25-FISH2-3L1-rep2-cp190-100x_Position012_11_cmle.ics	140	0	1	1	0.13834347963086724	0.48000000000000004	0.47619047619047616
1182	Feb25-FISH2-3L1-rep2-cp190-100x_Position012_11_cmle.ics	141	0	1	1	0.04611449321028908	0.2439024390243902	0.24691358024691357
1183	Feb25-FISH2-3L1-rep2-cp190-100x_Position013_12_cmle.ics	1	0	1	1	0.27438123460122	0.6467391304347825	0.6363636363636362
1184	Feb25-FISH2-3L1-rep2-cp190-100x_Position013_12_cmle.ics	2	0	1	1	0.07378318913646252	0.32323232323232326	0.26666666666666666
1185	Feb25-FISH2-3L1-rep2-cp190-100x_Position013_12_cmle.ics	3	0	1	1	0.17523507419909848	0.6440677966101694	0.6440677966101694
1186	Feb25-FISH2-3L1-rep2-cp190-100x_Position013_12_cmle.ics	4	0	1	1	0.01152862330257227	0.08196721311475409	0.024509803921568624
1187	Feb25-FISH2-3L1-rep2-cp190-100x_Position013_12_cmle.ics	4	0	1	2	0.0	0.0	0.0
1188	Feb25-FISH2-3L1-rep2-cp190-100x_Position013_12_cmle.ics	4	0	2	1	0.0	0.0	0.0
1189	Feb25-FISH2-3L1-rep2-cp190-100x_Position013_12_cmle.ics	4	0	2	2	0.0853118124390348	0.185929648241206	0.6379310344827586
1190	Feb25-FISH2-3L1-rep2-cp190-100x_Position013_12_cmle.ics	5	0	1	1	0.06917173981543362	0.22727272727272724	0.22727272727272724
1191	Feb25-FISH2-3L1-rep2-cp190-100x_Position013_12_cmle.ics	7	0	1	1	0.02305724660514454	0.08547008547008546	0.08695652173913043
1192	Feb25-FISH2-3L1-rep2-cp190-100x_Position013_12_cmle.ics	8	0	1	1	0.0945347110810926	0.4408602150537633	0.4456521739130434
1193	Feb25-FISH2-3L1-rep2-cp190-100x_Position013_12_cmle.ics	9	0	1	1	0.13373203030983832	0.45669291338582674	0.453125
1194	Feb25-FISH2-3L1-rep2-cp190-100x_Position013_12_cmle.ics	10	0	1	1	0.0	0.0	0.0
1195	Feb25-FISH2-3L1-rep2-cp190-100x_Position013_12_cmle.ics	10	0	1	2	0.0	0.0	0.0
1196	Feb25-FISH2-3L1-rep2-cp190-100x_Position013_12_cmle.ics	10	0	2	1	0.0	0.0	0.0
1197	Feb25-FISH2-3L1-rep2-cp190-100x_Position013_12_cmle.ics	10	0	2	2	0.16370645089652622	0.7717391304347825	0.34803921568627444
1198	Feb25-FISH2-3L1-rep2-cp190-100x_Position013_12_cmle.ics	11	0	1	1	0.0	0.0	0.0
1199	Feb25-FISH2-3L1-rep2-cp190-100x_Position013_12_cmle.ics	12	0	1	1	0.10145188506263597	0.3142857142857143	0.3120567375886525
1200	Feb25-FISH2-3L1-rep2-cp190-100x_Position013_12_cmle.ics	13	0	1	1	0.11989768234675159	0.6499999999999998	0.6499999999999998
1201	Feb25-FISH2-3L1-rep2-cp190-100x_Position013_12_cmle.ics	14	0	1	1	0.07378318913646252	0.5818181818181819	0.5925925925925924
1202	Feb25-FISH2-3L1-rep2-cp190-100x_Position013_12_cmle.ics	15	0	1	1	0.1890694221621852	0.6456692913385825	0.6559999999999999
1203	Feb25-FISH2-3L1-rep2-cp190-100x_Position013_12_cmle.ics	16	0	1	1	0.10375760972315042	0.3543307086614173	0.45454545454545453
1204	Feb25-FISH2-3L1-rep2-cp190-100x_Position013_12_cmle.ics	17	0	1	1	0.0945347110810926	0.2697368421052631	0.2679738562091503
1205	Feb25-FISH2-3L1-rep2-cp190-100x_Position013_12_cmle.ics	18	0	1	1	0.11759195768623715	0.42148760330578505	0.4146341463414634
1206	Feb25-FISH2-3L1-rep2-cp190-100x_Position013_12_cmle.ics	19	0	1	1	0.0	0.0	0.0
1207	Feb25-FISH2-3L1-rep2-cp190-100x_Position013_12_cmle.ics	20	0	1	1	0.10836905904417933	0.3983050847457627	0.47000000000000003
1208	Feb25-FISH2-3L1-rep2-cp190-100x_Position013_12_cmle.ics	21	0	1	1	0.11528623302572269	0.37037037037037035	0.36496350364963503
1209	Feb25-FISH2-3L1-rep2-cp190-100x_Position013_12_cmle.ics	22	0	1	1	0.0	0.0	0.0
1210	Feb25-FISH2-3L1-rep2-cp190-100x_Position013_12_cmle.ics	23	0	1	1	0.0	0.0	0.0
1211	Feb25-FISH2-3L1-rep2-cp190-100x_Position013_12_cmle.ics	24	0	1	1	0.0	0.0	0.0
1212	Feb25-FISH2-3L1-rep2-cp190-100x_Position013_12_cmle.ics	24	0	1	2	0.0	0.0	0.0
1213	Feb25-FISH2-3L1-rep2-cp190-100x_Position013_12_cmle.ics	24	0	2	1	0.0	0.0	0.0
1214	Feb25-FISH2-3L1-rep2-cp190-100x_Position013_12_cmle.ics	24	0	2	2	0.0	0.0	0.0
1215	Feb25-FISH2-3L1-rep2-cp190-100x_Position013_12_cmle.ics	24	0	3	1	0.0899232617600637	0.513157894736842	0.37864077669902907
1216	Feb25-FISH2-3L1-rep2-cp190-100x_Position013_12_cmle.ics	24	0	3	2	0.0	0.0	0.0
1217	Feb25-FISH2-3L1-rep2-cp190-100x_Position013_12_cmle.ics	25	0	1	1	0.0	0.0	0.0
1218	Feb25-FISH2-3L1-rep2-cp190-100x_Position013_12_cmle.ics	25	0	1	2	0.0	0.0	0.0
1219	Feb25-FISH2-3L1-rep2-cp190-100x_Position013_12_cmle.ics	26	0	1	1	0.2559354373171044	0.5522388059701492	0.6342857142857142
1220	Feb25-FISH2-3L1-rep2-cp190-100x_Position013_12_cmle.ics	27	0	1	1	0.04380876854977462	0.1570247933884297	0.2753623188405797
1221	Feb25-FISH2-3L1-rep2-cp190-100x_Position013_12_cmle.ics	27	0	1	2	0.0	0.0	0.0
1222	Feb25-FISH2-3L1-rep2-cp190-100x_Position013_12_cmle.ics	28	0	1	1	0.04380876854977462	0.2467532467532467	0.24999999999999997
1223	Feb25-FISH2-3L1-rep2-cp190-100x_Position013_12_cmle.ics	29	0	1	1	0.1498721029334395	0.5701754385964912	0.5652173913043478
1224	Feb25-FISH2-3L1-rep2-cp190-100x_Position013_12_cmle.ics	30	0	1	1	0.07839463845749142	0.4788732394366196	0.4788732394366196
1225	Feb25-FISH2-3L1-rep2-cp190-100x_Position013_12_cmle.ics	31	0	1	1	0.06225456583389025	0.4736842105263158	0.4736842105263158
1226	Feb25-FISH2-3L1-rep2-cp190-100x_Position013_12_cmle.ics	32	0	1	1	0.12220340700726605	0.6543209876543209	0.39552238805970147
1227	Feb25-FISH2-3L1-rep2-cp190-100x_Position013_12_cmle.ics	32	0	2	1	0.0	0.0	0.0
1228	Feb25-FISH2-3L1-rep2-cp190-100x_Position013_12_cmle.ics	34	0	1	1	0.0945347110810926	0.7454545454545455	0.6721311475409835
1229	Feb25-FISH2-3L1-rep2-cp190-100x_Position013_12_cmle.ics	35	0	1	1	0.14064920429138167	0.5398230088495575	0.5398230088495575
1230	Feb25-FISH2-3L1-rep2-cp190-100x_Position013_12_cmle.ics	38	0	1	1	0.057643116512861345	0.12886597938144329	0.15527950310559008
1231	Feb25-FISH2-3L1-rep2-cp190-100x_Position013_12_cmle.ics	39	0	1	1	0.0	0.0	0.0
1232	Feb25-FISH2-3L1-rep2-cp190-100x_Position013_12_cmle.ics	40	0	1	1	0.2351839153724743	0.816	0.8095238095238094
1233	Feb25-FISH2-3L1-rep2-cp190-100x_Position013_12_cmle.ics	41	0	1	1	0.2351839153724743	0.375	0.3457627118644067
1234	Feb25-FISH2-3L1-rep2-cp190-100x_Position013_12_cmle.ics	43	0	1	1	0.0645602904944047	0.4666666666666666	0.3888888888888889
1235	Feb25-FISH2-3L1-rep2-cp190-100x_Position013_12_cmle.ics	44	0	1	1	0.3135785538299657	0.8192771084337347	0.8192771084337347
1236	Feb25-FISH2-3L1-rep2-cp190-100x_Position013_12_cmle.ics	48	0	1	1	0.07608891379697698	0.30841121495327095	0.30841121495327095
1237	Feb25-FISH2-3L1-rep2-cp190-100x_Position013_12_cmle.ics	49	0	1	1	0.17292934953858402	0.6097560975609756	0.663716814159292
1238	Feb25-FISH2-3L1-rep2-cp190-100x_Position013_12_cmle.ics	51	0	1	1	0.0	0.0	0.0
1239	Feb25-FISH2-3L1-rep2-cp190-100x_Position013_12_cmle.ics	52	0	1	1	0.14295492895189613	0.6078431372549018	0.5849056603773584
1240	Feb25-FISH2-3L1-rep2-cp190-100x_Position013_12_cmle.ics	53	0	1	1	0.12681485632829495	0.4545454545454544	0.4545454545454544
1241	Feb25-FISH2-3L1-rep2-cp190-100x_Position013_12_cmle.ics	54	0	1	1	0.249018263335561	0.84375	0.8307692307692306
1242	Feb25-FISH2-3L1-rep2-cp190-100x_Position013_12_cmle.ics	55	0	1	1	0.0	0.0	0.0
1243	Feb25-FISH2-3L1-rep2-cp190-100x_Position013_12_cmle.ics	55	0	1	2	0.0899232617600637	0.34513274336283184	0.6499999999999999
1244	Feb25-FISH2-3L1-rep2-cp190-100x_Position013_12_cmle.ics	56	0	1	1	0.03458586990771681	0.27777777777777773	0.27272727272727276
1245	Feb25-FISH2-3L1-rep2-cp190-100x_Position013_12_cmle.ics	57	0	1	1	0.1706236248780696	0.5068493150684931	0.5000000000000001
1246	Feb25-FISH2-3L1-rep2-cp190-100x_Position013_12_cmle.ics	58	0	1	1	0.020751521944630084	0.06338028169014083	0.06293706293706293
1247	Feb25-FISH2-3L1-rep2-cp190-100x_Position013_12_cmle.ics	60	0	1	1	0.16831790021755513	0.7849462365591398	0.776595744680851
1248	Feb25-FISH2-3L1-rep2-cp190-100x_Position013_12_cmle.ics	62	0	1	1	0.0	0.0	0.0
1249	Feb25-FISH2-3L1-rep2-cp190-100x_Position013_12_cmle.ics	62	0	2	1	0.03689159456823126	0.2253521126760563	0.12030075187969923
1250	Feb25-FISH2-3L1-rep2-cp190-100x_Position013_12_cmle.ics	63	0	1	1	0.25132398799607547	0.858267716535433	0.8384615384615384
1251	Feb25-FISH2-3L1-rep2-cp190-100x_Position013_12_cmle.ics	65	0	1	1	0.0046114493210289076	0.017094017094017092	0.015384615384615382
1252	Feb25-FISH2-3L1-rep2-cp190-100x_Position013_12_cmle.ics	67	0	1	1	0.1936808714832141	0.7304347826086955	0.7241379310344825
1253	Feb25-FISH2-3L1-rep2-cp190-100x_Position013_12_cmle.ics	68	0	1	1	0.04611449321028908	0.32258064516129037	0.32258064516129037
1254	Feb25-FISH2-3L1-rep2-cp190-100x_Position013_12_cmle.ics	69	0	1	1	0.057643116512861345	0.2272727272727273	0.2272727272727273
1255	Feb25-FISH2-3L1-rep2-cp190-100x_Position013_12_cmle.ics	70	0	1	1	0.0	0.0	0.0
1256	Feb25-FISH2-3L1-rep2-cp190-100x_Position013_12_cmle.ics	73	0	1	1	0.0	0.0	0.0
1257	Feb25-FISH2-3L1-rep2-cp190-100x_Position013_12_cmle.ics	73	0	1	2	0.04611449321028908	0.07272727272727271	0.2564102564102564
1258	Feb25-FISH2-3L1-rep2-cp190-100x_Position013_12_cmle.ics	74	0	1	1	0.2789926839222489	0.7159763313609466	0.7202380952380952
1259	Feb25-FISH2-3L1-rep2-cp190-100x_Position013_12_cmle.ics	75	0	1	1	0.0	0.0	0.0
1260	Feb25-FISH2-3L1-rep2-cp190-100x_Position013_12_cmle.ics	76	0	1	1	0.1245091316677805	0.5192307692307692	0.5192307692307692
1261	Feb25-FISH2-3L1-rep2-cp190-100x_Position013_12_cmle.ics	77	0	1	1	0.1498721029334395	0.5241935483870969	0.5158730158730158
1262	Feb25-FISH2-3L1-rep2-cp190-100x_Position013_12_cmle.ics	79	0	1	1	0.0945347110810926	0.4456521739130434	0.27891156462585026
1263	Feb25-FISH2-3L1-rep2-cp190-100x_Position013_12_cmle.ics	79	0	2	1	0.0	0.0	0.0
1264	Feb25-FISH2-3L1-rep2-cp190-100x_Position013_12_cmle.ics	80	0	1	1	0.20520949478578637	0.5973154362416107	0.6095890410958903
1265	Feb25-FISH2-3L1-rep2-cp190-100x_Position013_12_cmle.ics	81	0	1	1	0.223655292069902	0.8151260504201678	0.8151260504201678
1266	Feb25-FISH2-3L1-rep2-cp190-100x_Position013_12_cmle.ics	84	0	1	1	0.11989768234675159	0.3421052631578947	0.7999999999999998
1267	Feb25-FISH2-3L1-rep2-cp190-100x_Position013_12_cmle.ics	84	0	1	2	0.0	0.0	0.0
1268	Feb25-FISH2-3L1-rep2-cp190-100x_Position013_12_cmle.ics	85	0	1	1	0.0	0.0	0.0
1269	Feb25-FISH2-3L1-rep2-cp190-100x_Position013_12_cmle.ics	85	0	2	1	0.12220340700726605	0.9298245614035088	0.4690265486725663
1270	Feb25-FISH2-3L1-rep2-cp190-100x_Position013_12_cmle.ics	86	0	1	1	0.16601217555704068	0.6857142857142857	0.48648648648648657
1271	Feb25-FISH2-3L1-rep2-cp190-100x_Position013_12_cmle.ics	86	0	1	2	0.0	0.0	0.0
1272	Feb25-FISH2-3L1-rep2-cp190-100x_Position013_12_cmle.ics	86	0	2	1	0.0	0.0	0.0
1273	Feb25-FISH2-3L1-rep2-cp190-100x_Position013_12_cmle.ics	86	0	2	2	0.12220340700726605	0.2834224598930481	0.37062937062937057
1274	Feb25-FISH2-3L1-rep2-cp190-100x_Position013_12_cmle.ics	87	0	1	1	0.08761753709954924	0.36893203883495135	0.36893203883495135
1275	Feb25-FISH2-3L1-rep2-cp190-100x_Position013_12_cmle.ics	88	0	1	1	0.1798465235201274	0.5820895522388059	0.6393442622950819
1276	Feb25-FISH2-3L1-rep2-cp190-100x_Position013_12_cmle.ics	90	0	1	1	0.0023057246605144538	0.009708737864077669	0.009708737864077669
1277	Feb25-FISH2-3L1-rep2-cp190-100x_Position013_12_cmle.ics	91	0	1	1	0.01844579728411563	0.07547169811320754	0.08695652173913042
1278	Feb25-FISH2-3L1-rep2-cp190-100x_Position013_12_cmle.ics	93	0	1	1	0.16140072623601176	0.5599999999999999	0.5599999999999999
1279	Feb25-FISH2-3L1-rep2-cp190-100x_Position013_12_cmle.ics	94	0	1	1	0.0	0.0	0.0
1280	Feb25-FISH2-3L1-rep2-cp190-100x_Position013_12_cmle.ics	95	0	1	1	0.19137514682269965	0.6434108527131782	0.6535433070866141
1281	Feb25-FISH2-3L1-rep2-cp190-100x_Position013_12_cmle.ics	97	0	1	1	0.07608891379697698	0.4999999999999999	0.5076923076923077
1282	Feb25-FISH2-3L1-rep2-cp190-100x_Position013_12_cmle.ics	98	0	1	1	0.1590950015754973	0.48251748251748244	0.47586206896551714
1283	Feb25-FISH2-3L1-rep2-cp190-100x_Position013_12_cmle.ics	99	0	1	1	0.016140072623601176	0.1346153846153846	0.1346153846153846
1284	Feb25-FISH2-3L1-rep2-cp190-100x_Position013_12_cmle.ics	100	0	1	1	0.15217782759395396	0.6285714285714286	0.6407766990291262
1285	Feb25-FISH2-3L1-rep2-cp190-100x_Position013_12_cmle.ics	101	0	1	1	0.0	0.0	0.0
1286	Feb25-FISH2-3L1-rep2-cp190-100x_Position013_12_cmle.ics	102	0	1	1	0.3435529744166536	0.6157024793388428	0.610655737704918
1287	Feb25-FISH2-3L1-rep2-cp190-100x_Position013_12_cmle.ics	103	0	1	1	0.1706236248780696	0.6727272727272728	0.6727272727272728
1288	Feb25-FISH2-3L1-rep2-cp190-100x_Position013_12_cmle.ics	104	0	1	1	0.3228014524720235	0.89171974522293	0.89171974522293
1289	Feb25-FISH2-3L1-rep2-cp190-100x_Position013_12_cmle.ics	105	0	1	1	0.10836905904417933	0.34306569343065696	0.6714285714285714
1290	Feb25-FISH2-3L1-rep2-cp190-100x_Position013_12_cmle.ics	105	0	1	2	0.0	0.0	0.0
1291	Feb25-FISH2-3L1-rep2-cp190-100x_Position013_12_cmle.ics	107	0	1	1	0.04611449321028908	0.13698630136986298	0.13698630136986298
1292	Feb25-FISH2-3L1-rep2-cp190-100x_Position013_12_cmle.ics	108	0	1	1	0.17754079885961294	0.616	0.7333333333333333
1293	Feb25-FISH2-3L1-rep2-cp190-100x_Position013_12_cmle.ics	109	0	1	1	0.0	0.0	0.0
1294	Feb25-FISH2-3L1-rep2-cp190-100x_Position013_12_cmle.ics	110	0	1	1	0.08070036311800588	0.3465346534653465	0.2966101694915254
1295	Feb25-FISH2-3L1-rep2-cp190-100x_Position013_12_cmle.ics	113	0	1	1	0.0	0.0	0.0
1296	Feb25-FISH2-3L1-rep2-cp190-100x_Position013_12_cmle.ics	114	0	1	1	0.0	0.0	0.0
1297	Feb25-FISH2-3L1-rep2-cp190-100x_Position013_12_cmle.ics	114	0	1	2	0.14064920429138167	0.24596774193548387	0.5126050420168066
1298	Feb25-FISH2-3L1-rep2-cp190-100x_Position013_12_cmle.ics	115	0	1	1	0.0	0.0	0.0
1299	Feb25-FISH2-3L1-rep2-cp190-100x_Position013_12_cmle.ics	115	0	1	2	0.0	0.0	0.0
1300	Feb25-FISH2-3L1-rep2-cp190-100x_Position013_12_cmle.ics	116	0	1	1	0.14756637827292504	0.5161290322580645	0.5161290322580645
1301	Feb25-FISH2-3L1-rep2-cp190-100x_Position013_12_cmle.ics	118	0	1	1	0.07839463845749142	0.28813559322033894	0.24999999999999994
1302	Feb25-FISH2-3L1-rep2-cp190-100x_Position013_12_cmle.ics	119	0	1	1	0.0	0.0	0.0
1303	Feb25-FISH2-3L1-rep2-cp190-100x_Position013_12_cmle.ics	120	0	1	1	0.050725942531317986	0.16058394160583941	0.16058394160583941
1304	Feb25-FISH2-3L1-rep2-cp190-100x_Position013_12_cmle.ics	122	0	1	1	0.19137514682269965	0.7155172413793102	0.5804195804195803
1305	Feb25-FISH2-3L1-rep2-cp190-100x_Position013_12_cmle.ics	123	0	1	1	0.03689159456823126	0.29090909090909095	0.28571428571428564
1306	Feb25-FISH2-3L1-rep2-cp190-100x_Position013_12_cmle.ics	124	0	1	1	0.2559354373171044	0.37500000000000006	0.5162790697674419
1307	Feb25-FISH2-3L1-rep2-cp190-100x_Position013_12_cmle.ics	124	0	1	2	0.0	0.0	0.0
1308	Feb25-FISH2-3L1-rep2-cp190-100x_Position013_12_cmle.ics	125	0	1	1	0.12681485632829495	0.4782608695652173	0.48245614035087714
1309	Feb25-FISH2-3L1-rep2-cp190-100x_Position013_12_cmle.ics	127	0	1	1	0.0	0.0	0.0
1310	Feb25-FISH2-3L1-rep2-cp190-100x_Position013_12_cmle.ics	128	0	1	1	0.1498721029334395	0.5652173913043478	0.5652173913043478
1311	Feb25-FISH2-3L1-rep2-cp190-100x_Position013_12_cmle.ics	130	0	1	1	0.01152862330257227	0.08333333333333333	0.08196721311475409
1312	Feb25-FISH2-3L1-rep2-cp190-100x_Position013_12_cmle.ics	131	0	1	1	0.08300608777852034	0.3789473684210526	0.3243243243243243
1313	Feb25-FISH2-3L1-rep2-cp190-100x_Position013_12_cmle.ics	133	0	1	1	0.0	0.0	0.0
1314	Feb25-FISH2-3L1-rep2-cp190-100x_Position013_12_cmle.ics	134	0	1	1	0.0645602904944047	0.5090909090909091	0.38356164383561636
1315	Feb25-FISH2-3L1-rep2-cp190-100x_Position013_12_cmle.ics	135	0	1	1	0.03228014524720235	0.11864406779661016	0.11764705882352938
1316	Feb25-FISH2-3L1-rep2-cp190-100x_Position013_12_cmle.ics	136	0	1	1	0.10836905904417933	0.408695652173913	0.41228070175438597
1317	Feb25-FISH2-3L1-rep2-cp190-100x_Position014_13_cmle.ics	1	0	1	1	0.37583311966385596	0.6468253968253967	0.5292207792207791
1318	Feb25-FISH2-3L1-rep2-cp190-100x_Position014_13_cmle.ics	2	0	1	1	0.14756637827292504	0.2549800796812749	0.28571428571428564
1319	Feb25-FISH2-3L1-rep2-cp190-100x_Position014_13_cmle.ics	4	0	1	1	0.08070036311800588	0.4545454545454545	0.4605263157894736
1320	Feb25-FISH2-3L1-rep2-cp190-100x_Position014_13_cmle.ics	5	0	1	1	0.2144323934278442	0.8378378378378378	0.8454545454545455
1321	Feb25-FISH2-3L1-rep2-cp190-100x_Position014_13_cmle.ics	6	0	1	1	0.0	0.0	0.0
1322	Feb25-FISH2-3L1-rep2-cp190-100x_Position014_13_cmle.ics	8	0	1	1	0.09684043574160706	0.5121951219512194	0.323076923076923
1323	Feb25-FISH2-3L1-rep2-cp190-100x_Position014_13_cmle.ics	9	0	1	1	0.0	0.0	0.0
1324	Feb25-FISH2-3L1-rep2-cp190-100x_Position014_13_cmle.ics	10	0	1	1	0.0023057246605144538	0.014925373134328358	0.014705882352941175
1325	Feb25-FISH2-3L1-rep2-cp190-100x_Position014_13_cmle.ics	12	0	1	1	0.30204993052739343	0.8451612903225806	0.8397435897435895
1326	Feb25-FISH2-3L1-rep2-cp190-100x_Position014_13_cmle.ics	15	0	1	1	0.08300608777852034	0.33333333333333326	0.47368421052631576
1327	Feb25-FISH2-3L1-rep2-cp190-100x_Position014_13_cmle.ics	17	0	1	1	0.0	0.0	0.0
1328	Feb25-FISH2-3L1-rep2-cp190-100x_Position014_13_cmle.ics	19	0	1	1	0.10145188506263597	0.47311827956989244	0.33333333333333326
1329	Feb25-FISH2-3L1-rep2-cp190-100x_Position014_13_cmle.ics	20	0	1	1	0.10836905904417933	0.34306569343065696	0.33812949640287765
1330	Feb25-FISH2-3L1-rep2-cp190-100x_Position014_13_cmle.ics	23	0	1	1	0.0	0.0	0.0
1331	Feb25-FISH2-3L1-rep2-cp190-100x_Position014_13_cmle.ics	24	0	1	1	0.13603775497035278	0.4876033057851239	0.49166666666666664
1332	Feb25-FISH2-3L1-rep2-cp190-100x_Position014_13_cmle.ics	25	0	1	1	0.0	0.0	0.0
1333	Feb25-FISH2-3L1-rep2-cp190-100x_Position014_13_cmle.ics	25	0	1	2	0.22826674139093092	0.3626373626373626	0.6265822784810127
1334	Feb25-FISH2-3L1-rep2-cp190-100x_Position014_13_cmle.ics	27	0	1	1	0.2098209441068153	0.4789473684210525	0.48148148148148134
1335	Feb25-FISH2-3L1-rep2-cp190-100x_Position014_13_cmle.ics	29	0	1	1	0.20059804546475749	0.9062500000000001	0.576158940397351
1336	Feb25-FISH2-3L1-rep2-cp190-100x_Position014_13_cmle.ics	30	0	1	1	0.009222898642057815	0.03361344537815125	0.03389830508474576
1337	Feb25-FISH2-3L1-rep2-cp190-100x_Position014_13_cmle.ics	31	0	1	1	0.10145188506263597	0.6875	0.6769230769230768
1338	Feb25-FISH2-3L1-rep2-cp190-100x_Position014_13_cmle.ics	32	0	1	1	0.04150304388926017	0.144	0.144
1339	Feb25-FISH2-3L1-rep2-cp190-100x_Position014_13_cmle.ics	34	0	1	1	0.006917173981543361	0.042253521126760556	0.03370786516853932
1340	Feb25-FISH2-3L1-rep2-cp190-100x_Position014_13_cmle.ics	35	0	1	1	0.10836905904417933	0.20258620689655168	0.20171673819742492
1341	Feb25-FISH2-3L1-rep2-cp190-100x_Position014_13_cmle.ics	36	0	1	1	0.01844579728411563	0.13559322033898305	0.13559322033898305
1342	Feb25-FISH2-3L1-rep2-cp190-100x_Position014_13_cmle.ics	38	0	1	1	0.06917173981543362	0.27272727272727276	0.2912621359223301
1343	Feb25-FISH2-3L1-rep2-cp190-100x_Position014_13_cmle.ics	39	0	1	1	0.06225456583389025	0.54	0.5294117647058822
1344	Feb25-FISH2-3L1-rep2-cp190-100x_Position014_13_cmle.ics	40	0	1	1	0.20290377012527194	0.6153846153846153	0.6153846153846153
1345	Feb25-FISH2-3L1-rep2-cp190-100x_Position014_13_cmle.ics	41	0	1	1	0.16140072623601176	0.5737704918032787	0.5691056910569106
1346	Feb25-FISH2-3L1-rep2-cp190-100x_Position014_13_cmle.ics	42	0	1	1	0.08070036311800588	0.4794520547945204	0.472972972972973
1347	Feb25-FISH2-3L1-rep2-cp190-100x_Position014_13_cmle.ics	43	0	1	1	0.29282703188533565	0.8193548387096774	0.8193548387096774
1348	Feb25-FISH2-3L1-rep2-cp190-100x_Position014_13_cmle.ics	44	0	1	1	0.16370645089652622	0.5338345864661653	0.5298507462686567
1349	Feb25-FISH2-3L1-rep2-cp190-100x_Position014_13_cmle.ics	45	0	1	1	0.06917173981543362	0.4347826086956522	0.4347826086956522
1350	Feb25-FISH2-3L1-rep2-cp190-100x_Position014_13_cmle.ics	46	0	1	1	0.2974384812063645	0.8775510204081631	0.8775510204081631
1351	Feb25-FISH2-3L1-rep2-cp190-100x_Position014_13_cmle.ics	48	0	1	1	0.0645602904944047	0.2916666666666667	0.38356164383561636
1352	Feb25-FISH2-3L1-rep2-cp190-100x_Position014_13_cmle.ics	51	0	1	1	0.0	0.0	0.0
1353	Feb25-FISH2-3L1-rep2-cp190-100x_Position014_13_cmle.ics	51	0	2	1	0.09684043574160706	0.5915492957746478	0.2781456953642384
1354	Feb25-FISH2-3L1-rep2-cp190-100x_Position014_13_cmle.ics	52	0	1	1	0.16140072623601176	0.4166666666666667	0.8749999999999998
1355	Feb25-FISH2-3L1-rep2-cp190-100x_Position014_13_cmle.ics	52	0	1	2	0.0	0.0	0.0
1356	Feb25-FISH2-3L1-rep2-cp190-100x_Position014_13_cmle.ics	54	0	1	1	0.10375760972315042	0.8999999999999999	0.8999999999999999
1357	Feb25-FISH2-3L1-rep2-cp190-100x_Position014_13_cmle.ics	55	0	1	1	0.03228014524720235	0.26415094339622636	0.26415094339622636
1358	Feb25-FISH2-3L1-rep2-cp190-100x_Position014_13_cmle.ics	57	0	1	1	0.0	0.0	0.0
1359	Feb25-FISH2-3L1-rep2-cp190-100x_Position014_13_cmle.ics	58	0	1	1	0.03919731922874571	0.26153846153846144	0.26984126984126977
1360	Feb25-FISH2-3L1-rep2-cp190-100x_Position014_13_cmle.ics	59	0	1	1	0.0	0.0	0.0
1361	Feb25-FISH2-3L1-rep2-cp190-100x_Position014_13_cmle.ics	59	0	1	2	0.0	0.0	0.0
1362	Feb25-FISH2-3L1-rep2-cp190-100x_Position014_13_cmle.ics	59	0	1	3	0.0	0.0	0.0
1363	Feb25-FISH2-3L1-rep2-cp190-100x_Position014_13_cmle.ics	59	0	2	1	0.0	0.0	0.0
1364	Feb25-FISH2-3L1-rep2-cp190-100x_Position014_13_cmle.ics	59	0	2	2	0.0	0.0	0.0
1365	Feb25-FISH2-3L1-rep2-cp190-100x_Position014_13_cmle.ics	59	0	2	3	0.0	0.0	0.0
1366	Feb25-FISH2-3L1-rep2-cp190-100x_Position014_13_cmle.ics	59	0	3	1	0.11759195768623715	0.9444444444444442	0.4473684210526316
1367	Feb25-FISH2-3L1-rep2-cp190-100x_Position014_13_cmle.ics	59	0	3	2	0.0	0.0	0.0
1368	Feb25-FISH2-3L1-rep2-cp190-100x_Position014_13_cmle.ics	59	0	3	3	0.0	0.0	0.0
1369	Feb25-FISH2-3L1-rep2-cp190-100x_Position014_13_cmle.ics	60	0	1	1	0.0	0.0	0.0
1370	Feb25-FISH2-3L1-rep2-cp190-100x_Position014_13_cmle.ics	65	0	1	1	0.04150304388926017	0.2903225806451613	0.31034482758620685
1371	Feb25-FISH2-3L1-rep2-cp190-100x_Position014_13_cmle.ics	66	0	1	1	0.0	0.0	0.0
1372	Feb25-FISH2-3L1-rep2-cp190-100x_Position014_13_cmle.ics	67	0	1	1	0.1590950015754973	0.726315789473684	0.6052631578947368
1373	Feb25-FISH2-3L1-rep2-cp190-100x_Position014_13_cmle.ics	69	0	1	1	0.10836905904417933	0.6714285714285714	0.4272727272727273
1374	Feb25-FISH2-3L1-rep2-cp190-100x_Position014_13_cmle.ics	69	0	2	1	0.0	0.0	0.0
1375	Feb25-FISH2-3L1-rep2-cp190-100x_Position014_13_cmle.ics	70	0	1	1	0.17523507419909848	0.6440677966101694	0.6386554621848738
1376	Feb25-FISH2-3L1-rep2-cp190-100x_Position014_13_cmle.ics	72	0	1	1	0.0	0.0	0.0
1377	Feb25-FISH2-3L1-rep2-cp190-100x_Position014_13_cmle.ics	76	0	1	1	0.15217782759395396	0.47142857142857136	0.474820143884892
1378	Feb25-FISH2-3L1-rep2-cp190-100x_Position014_13_cmle.ics	77	0	1	1	0.0	0.0	0.0
1379	Feb25-FISH2-3L1-rep2-cp190-100x_Position014_13_cmle.ics	78	0	1	1	0.1245091316677805	0.3829787234042553	0.380281690140845
1380	Feb25-FISH2-3L1-rep2-cp190-100x_Position014_13_cmle.ics	79	0	1	1	0.03689159456823126	0.21621621621621623	0.21333333333333332
1381	Feb25-FISH2-3L1-rep2-cp190-100x_Position014_13_cmle.ics	80	0	1	1	0.0	0.0	0.0
1382	Feb25-FISH2-3L1-rep2-cp190-100x_Position014_13_cmle.ics	81	0	1	1	0.0	0.0	0.0
1383	Feb25-FISH2-3L1-rep2-cp190-100x_Position014_13_cmle.ics	82	0	1	1	0.0	0.0	0.0
1384	Feb25-FISH2-3L1-rep2-cp190-100x_Position014_13_cmle.ics	84	0	1	1	0.0	0.0	0.0
1385	Feb25-FISH2-3L1-rep2-cp190-100x_Position014_13_cmle.ics	85	0	1	1	0.19829232080424303	0.5548387096774193	0.450261780104712
1386	Feb25-FISH2-3L1-rep2-cp190-100x_Position014_13_cmle.ics	86	0	1	1	0.14295492895189613	0.5040650406504065	0.5688073394495412
1387	Feb25-FISH2-3L1-rep2-cp190-100x_Position014_13_cmle.ics	87	0	1	1	0.09222898642057815	0.42553191489361697	0.4301075268817204
1388	Feb25-FISH2-3L1-rep2-cp190-100x_Position014_13_cmle.ics	90	0	1	1	0.09684043574160706	0.3589743589743589	0.3559322033898305
1389	Feb25-FISH2-3L1-rep2-cp190-100x_Position014_13_cmle.ics	92	0	1	1	0.0	0.0	0.0
1390	Feb25-FISH2-3L1-rep2-cp190-100x_Position014_13_cmle.ics	93	0	1	1	0.24671253867504656	0.7642857142857141	0.7642857142857141
1391	Feb25-FISH2-3L1-rep2-cp190-100x_Position014_13_cmle.ics	94	0	1	1	0.12681485632829495	0.46610169491525416	0.46610169491525416
1392	Feb25-FISH2-3L1-rep2-cp190-100x_Position014_13_cmle.ics	96	0	1	1	0.0	0.0	0.0
1393	Feb25-FISH2-3L1-rep2-cp190-100x_Position014_13_cmle.ics	96	0	1	2	0.053031667191832436	0.19658119658119655	0.26744186046511625
1394	Feb25-FISH2-3L1-rep2-cp190-100x_Position014_13_cmle.ics	97	0	1	1	0.07378318913646252	0.2622950819672131	0.2622950819672131
1395	Feb25-FISH2-3L1-rep2-cp190-100x_Position014_13_cmle.ics	98	0	1	1	0.013834347963086722	0.06185567010309277	0.03947368421052631
1396	Feb25-FISH2-3L1-rep2-cp190-100x_Position014_13_cmle.ics	99	0	1	1	0.24210108935401764	0.8467741935483871	0.8467741935483871
1397	Feb25-FISH2-3L1-rep2-cp190-100x_Position014_13_cmle.ics	100	0	1	1	0.025362971265658993	0.0909090909090909	0.09243697478991596
1398	Feb25-FISH2-3L1-rep2-cp190-100x_Position014_13_cmle.ics	101	0	1	1	0.0	0.0	0.0
1399	Feb25-FISH2-3L1-rep2-cp190-100x_Position014_13_cmle.ics	102	0	1	1	0.22134956740938755	0.6114649681528662	0.6114649681528662
1400	Feb25-FISH2-3L1-rep2-cp190-100x_Position014_13_cmle.ics	103	0	1	1	0.20520949478578637	0.6180555555555555	0.6180555555555555
1401	Feb25-FISH2-3L1-rep2-cp190-100x_Position014_13_cmle.ics	105	0	1	1	0.08300608777852034	0.631578947368421	0.5454545454545453
1402	Feb25-FISH2-3L1-rep2-cp190-100x_Position014_13_cmle.ics	106	0	1	1	0.0	0.0	0.0
1403	Feb25-FISH2-3L1-rep2-cp190-100x_Position014_13_cmle.ics	108	0	1	1	0.06225456583389025	0.19852941176470587	0.2477064220183486
1404	Feb25-FISH2-3L1-rep2-cp190-100x_Position014_13_cmle.ics	109	0	1	1	0.17754079885961294	0.6416666666666666	0.6363636363636362
1405	Feb25-FISH2-3L1-rep2-cp190-100x_Position014_13_cmle.ics	111	0	1	1	0.0	0.0	0.0
1406	Feb25-FISH2-3L1-rep2-cp190-100x_Position014_13_cmle.ics	113	0	1	1	0.10836905904417933	0.32867132867132864	0.3533834586466165
1407	Feb25-FISH2-3L1-rep2-cp190-100x_Position014_13_cmle.ics	114	0	1	1	0.0	0.0	0.0
1408	Feb25-FISH2-3L1-rep2-cp190-100x_Position014_13_cmle.ics	115	0	1	1	0.21904384274887312	0.6291390728476821	0.7037037037037037
1409	Feb25-FISH2-3L1-rep2-cp190-100x_Position014_13_cmle.ics	116	0	1	1	0.0	0.0	0.0
1410	Feb25-FISH2-3L1-rep2-cp190-100x_Position014_13_cmle.ics	117	0	1	1	0.029974420586687898	0.11304347826086955	0.11304347826086955
1411	Feb25-FISH2-3L1-rep2-cp190-100x_Position014_13_cmle.ics	119	0	1	1	0.0	0.0	0.0
1412	Feb25-FISH2-3L1-rep2-cp190-100x_Position014_13_cmle.ics	119	0	2	1	0.11067478370469377	0.32876712328767116	0.21818181818181817
1413	Feb25-FISH2-3L1-rep2-cp190-100x_Position014_13_cmle.ics	121	0	1	1	0.11528623302572269	0.4201680672268907	0.4201680672268907
1414	Feb25-FISH2-3L1-rep2-cp190-100x_Position014_13_cmle.ics	122	0	1	1	0.0945347110810926	0.3596491228070175	0.3596491228070175
1415	Feb25-FISH2-3L1-rep2-cp190-100x_Position014_13_cmle.ics	123	0	1	1	0.14526065361241058	0.4499999999999999	0.45323741007194235
1416	Feb25-FISH2-3L1-rep2-cp190-100x_Position014_13_cmle.ics	124	0	1	1	0.13834347963086724	0.4444444444444445	0.425531914893617
1417	Feb25-FISH2-3L1-rep2-cp190-100x_Position014_13_cmle.ics	127	0	1	1	0.1890694221621852	0.543046357615894	0.5466666666666666
1418	Feb25-FISH2-3L1-rep2-cp190-100x_Position014_13_cmle.ics	128	0	1	1	0.23979536469350318	0.7999999999999998	0.7878787878787876
1419	Feb25-FISH2-3L1-rep2-cp190-100x_Position014_13_cmle.ics	129	0	1	1	0.0	0.0	0.0
1420	Feb25-FISH2-3L1-rep2-cp190-100x_Position014_13_cmle.ics	130	0	1	1	0.009222898642057815	0.033057851239669415	0.039603960396039604
1421	Feb25-FISH2-3L1-rep2-cp190-100x_Position014_13_cmle.ics	131	0	1	1	0.13834347963086724	0.576923076923077	0.5172413793103448
1422	Feb25-FISH2-3L1-rep2-cp190-100x_Position014_13_cmle.ics	135	0	1	1	0.0	0.0	0.0
1423	Feb25-FISH2-3L1-rep2-cp190-100x_Position014_13_cmle.ics	136	0	1	1	0.1798465235201274	0.6290322580645161	0.624
1424	Feb25-FISH2-3L1-rep2-cp190-100x_Position014_13_cmle.ics	138	0	1	1	0.11528623302572269	0.6493506493506492	0.6493506493506492
1425	Feb25-FISH2-3L1-rep2-cp190-100x_Position014_13_cmle.ics	140	0	1	1	0.06225456583389025	0.391304347826087	0.391304347826087
1426	Feb25-FISH2-3L1-rep2-cp190-100x_Position014_13_cmle.ics	141	0	1	1	0.1590950015754973	0.5307692307692307	0.5267175572519083
1427	Feb25-FISH2-3L1-rep2-cp190-100x_Position014_13_cmle.ics	142	0	1	1	0.13142630564932387	0.4071428571428571	0.4071428571428571
1428	Feb25-FISH2-3L1-rep2-cp190-100x_Position014_13_cmle.ics	144	0	1	1	0.0	0.0	0.0
1429	Feb25-FISH2-3L1-rep2-cp190-100x_Position014_13_cmle.ics	144	0	1	2	0.0	0.0	0.0
1430	Feb25-FISH2-3L1-rep2-cp190-100x_Position014_13_cmle.ics	144	0	2	1	0.0	0.0	0.0
1431	Feb25-FISH2-3L1-rep2-cp190-100x_Position014_13_cmle.ics	144	0	2	2	0.0	0.0	0.0
1432	Feb25-FISH2-3L1-rep2-cp190-100x_Position014_13_cmle.ics	145	0	1	1	0.10836905904417933	0.7460317460317459	0.7460317460317459
1433	Feb25-FISH2-3L1-rep2-cp190-100x_Position014_13_cmle.ics	146	0	1	1	0.0	0.0	0.0
1434	Feb25-FISH2-3L1-rep2-cp190-100x_Position015_14_cmle.ics	2	0	1	1	0.10375760972315042	0.3982300884955752	0.3982300884955752
1435	Feb25-FISH2-3L1-rep2-cp190-100x_Position015_14_cmle.ics	3	0	1	1	0.13834347963086724	0.5	0.4958677685950413
1436	Feb25-FISH2-3L1-rep2-cp190-100x_Position015_14_cmle.ics	4	0	1	1	0.0	0.0	0.0
1437	Feb25-FISH2-3L1-rep2-cp190-100x_Position015_14_cmle.ics	5	0	1	1	0.15678927691498284	0.489208633093525	0.489208633093525
1438	Feb25-FISH2-3L1-rep2-cp190-100x_Position015_14_cmle.ics	6	0	1	1	0.0	0.0	0.0
1439	Feb25-FISH2-3L1-rep2-cp190-100x_Position015_14_cmle.ics	7	0	1	1	0.1590950015754973	0.2782258064516129	0.2771084337349397
1440	Feb25-FISH2-3L1-rep2-cp190-100x_Position015_14_cmle.ics	8	0	1	1	0.0046114493210289076	0.017543859649122806	0.017543859649122806
1441	Feb25-FISH2-3L1-rep2-cp190-100x_Position015_14_cmle.ics	9	0	1	1	0.07839463845749142	0.4788732394366196	0.39999999999999997
1442	Feb25-FISH2-3L1-rep2-cp190-100x_Position015_14_cmle.ics	10	0	1	1	0.06686601515491916	0.27619047619047615	0.27619047619047615
1443	Feb25-FISH2-3L1-rep2-cp190-100x_Position015_14_cmle.ics	11	0	1	1	0.06686601515491916	0.47540983606557374	0.467741935483871
1444	Feb25-FISH2-3L1-rep2-cp190-100x_Position015_14_cmle.ics	12	0	1	1	0.5257052225972955	0.8507462686567163	0.8507462686567163
1445	Feb25-FISH2-3L1-rep2-cp190-100x_Position015_14_cmle.ics	13	0	1	1	0.03458586990771681	0.13157894736842107	0.13043478260869565
1446	Feb25-FISH2-3L1-rep2-cp190-100x_Position015_14_cmle.ics	16	0	1	1	0.13603775497035278	0.6860465116279069	0.472
1447	Feb25-FISH2-3L1-rep2-cp190-100x_Position015_14_cmle.ics	17	0	1	1	0.14295492895189613	0.5166666666666666	0.5166666666666666
1448	Feb25-FISH2-3L1-rep2-cp190-100x_Position015_14_cmle.ics	18	0	1	1	0.16601217555704068	0.6101694915254237	0.6
1449	Feb25-FISH2-3L1-rep2-cp190-100x_Position015_14_cmle.ics	21	0	1	1	0.0	0.0	0.0
1450	Feb25-FISH2-3L1-rep2-cp190-100x_Position015_14_cmle.ics	22	0	1	1	0.029974420586687898	0.11206896551724135	0.11206896551724135
1451	Feb25-FISH2-3L1-rep2-cp190-100x_Position015_14_cmle.ics	23	0	1	1	0.14526065361241058	0.48837209302325574	0.7682926829268291
1452	Feb25-FISH2-3L1-rep2-cp190-100x_Position015_14_cmle.ics	26	0	1	1	0.07147746447594806	0.21379310344827582	0.25409836065573765
1453	Feb25-FISH2-3L1-rep2-cp190-100x_Position015_14_cmle.ics	28	0	1	1	0.1291205809888094	0.44799999999999995	0.44444444444444436
1454	Feb25-FISH2-3L1-rep2-cp190-100x_Position015_14_cmle.ics	29	0	1	1	0.08070036311800588	0.28225806451612906	0.18421052631578944
1455	Feb25-FISH2-3L1-rep2-cp190-100x_Position015_14_cmle.ics	29	0	1	2	0.0	0.0	0.0
1456	Feb25-FISH2-3L1-rep2-cp190-100x_Position015_14_cmle.ics	29	0	2	1	0.0	0.0	0.0
1457	Feb25-FISH2-3L1-rep2-cp190-100x_Position015_14_cmle.ics	29	0	2	2	0.14295492895189613	0.38271604938271603	0.6595744680851062
1458	Feb25-FISH2-3L1-rep2-cp190-100x_Position015_14_cmle.ics	30	0	1	1	0.0899232617600637	0.3223140495867768	0.3223140495867768
1459	Feb25-FISH2-3L1-rep2-cp190-100x_Position015_14_cmle.ics	31	0	1	1	0.17754079885961294	0.5460992907801417	0.5422535211267605
1460	Feb25-FISH2-3L1-rep2-cp190-100x_Position015_14_cmle.ics	32	0	1	1	0.12220340700726605	0.5353535353535354	0.53
1461	Feb25-FISH2-3L1-rep2-cp190-100x_Position015_14_cmle.ics	33	0	1	1	0.10836905904417933	0.43518518518518506	0.34558823529411764
1462	Feb25-FISH2-3L1-rep2-cp190-100x_Position015_14_cmle.ics	34	0	1	1	0.02305724660514454	0.11363636363636363	0.15625
1463	Feb25-FISH2-3L1-rep2-cp190-100x_Position015_14_cmle.ics	34	0	1	2	0.0	0.0	0.0
1464	Feb25-FISH2-3L1-rep2-cp190-100x_Position015_14_cmle.ics	36	0	1	1	0.0	0.0	0.0
1465	Feb25-FISH2-3L1-rep2-cp190-100x_Position015_14_cmle.ics	37	0	1	1	0.15217782759395396	0.6111111111111109	0.6111111111111109
1466	Feb25-FISH2-3L1-rep2-cp190-100x_Position015_14_cmle.ics	39	0	1	1	0.11528623302572269	0.35460992907801414	0.35211267605633795
1467	Feb25-FISH2-3L1-rep2-cp190-100x_Position015_14_cmle.ics	40	0	1	1	0.0	0.0	0.0
1468	Feb25-FISH2-3L1-rep2-cp190-100x_Position015_14_cmle.ics	40	0	1	2	0.009222898642057815	0.024539877300613494	0.030075187969924807
1469	Feb25-FISH2-3L1-rep2-cp190-100x_Position015_14_cmle.ics	41	0	1	1	0.016140072623601176	0.07216494845360824	0.07368421052631577
1470	Feb25-FISH2-3L1-rep2-cp190-100x_Position015_14_cmle.ics	42	0	1	1	0.0	0.0	0.0
1471	Feb25-FISH2-3L1-rep2-cp190-100x_Position015_14_cmle.ics	43	0	1	1	0.02305724660514454	0.1219512195121951	0.09900990099009901
1472	Feb25-FISH2-3L1-rep2-cp190-100x_Position015_14_cmle.ics	44	0	1	1	0.20520949478578637	0.6357142857142856	0.6402877697841725
1473	Feb25-FISH2-3L1-rep2-cp190-100x_Position015_14_cmle.ics	45	0	1	1	0.1798465235201274	0.553191489361702	0.5454545454545454
1474	Feb25-FISH2-3L1-rep2-cp190-100x_Position015_14_cmle.ics	46	0	1	1	0.26515833595916216	0.8394160583941604	0.8333333333333333
1475	Feb25-FISH2-3L1-rep2-cp190-100x_Position015_14_cmle.ics	47	0	1	1	0.0	0.0	0.0
1476	Feb25-FISH2-3L1-rep2-cp190-100x_Position015_14_cmle.ics	49	0	1	1	0.0	0.0	0.0
1477	Feb25-FISH2-3L1-rep2-cp190-100x_Position015_14_cmle.ics	50	0	1	1	0.16140072623601176	0.5785123966942147	0.5785123966942147
1478	Feb25-FISH2-3L1-rep2-cp190-100x_Position015_14_cmle.ics	51	0	1	1	0.0853118124390348	0.3394495412844037	0.3333333333333333
1479	Feb25-FISH2-3L1-rep2-cp190-100x_Position015_14_cmle.ics	52	0	1	1	0.19829232080424303	0.6187050359712228	0.7107438016528924
1480	Feb25-FISH2-3L1-rep2-cp190-100x_Position015_14_cmle.ics	53	0	1	1	0.0	0.0	0.0
1481	Feb25-FISH2-3L1-rep2-cp190-100x_Position015_14_cmle.ics	53	0	1	2	0.0	0.0	0.0
1482	Feb25-FISH2-3L1-rep2-cp190-100x_Position015_14_cmle.ics	54	0	1	1	0.0	0.0	0.0
1483	Feb25-FISH2-3L1-rep2-cp190-100x_Position015_14_cmle.ics	56	0	1	1	0.04380876854977462	0.35849056603773577	0.3392857142857142
1484	Feb25-FISH2-3L1-rep2-cp190-100x_Position015_14_cmle.ics	57	0	1	1	0.0	0.0	0.0
1485	Feb25-FISH2-3L1-rep2-cp190-100x_Position015_14_cmle.ics	58	0	1	1	0.04150304388926017	0.24657534246575338	0.19354838709677416
1486	Feb25-FISH2-3L1-rep2-cp190-100x_Position015_14_cmle.ics	59	0	1	1	0.15678927691498284	0.6126126126126126	0.6126126126126126
1487	Feb25-FISH2-3L1-rep2-cp190-100x_Position015_14_cmle.ics	60	0	1	1	0.0	0.0	0.0
1488	Feb25-FISH2-3L1-rep2-cp190-100x_Position015_14_cmle.ics	61	0	1	1	0.03228014524720235	0.11475409836065573	0.11382113821138211
1489	Feb25-FISH2-3L1-rep2-cp190-100x_Position015_14_cmle.ics	63	0	1	1	0.16370645089652622	0.5378787878787877	0.5338345864661653
1490	Feb25-FISH2-3L1-rep2-cp190-100x_Position015_14_cmle.ics	64	0	1	1	0.0	0.0	0.0
1491	Feb25-FISH2-3L1-rep2-cp190-100x_Position015_14_cmle.ics	64	0	2	1	0.17754079885961294	0.4162162162162162	0.3130081300813008
1492	Feb25-FISH2-3L1-rep2-cp190-100x_Position015_14_cmle.ics	65	0	1	1	0.0	0.0	0.0
1493	Feb25-FISH2-3L1-rep2-cp190-100x_Position015_14_cmle.ics	66	0	1	1	0.10375760972315042	0.3191489361702127	0.32374100719424453
1494	Feb25-FISH2-3L1-rep2-cp190-100x_Position015_14_cmle.ics	68	0	1	1	0.020751521944630084	0.1607142857142857	0.1607142857142857
1495	Feb25-FISH2-3L1-rep2-cp190-100x_Position015_14_cmle.ics	69	0	1	1	0.16370645089652622	0.6339285714285713	0.8452380952380952
1496	Feb25-FISH2-3L1-rep2-cp190-100x_Position015_14_cmle.ics	70	0	1	1	0.04611449321028908	0.2222222222222222	0.2222222222222222
1497	Feb25-FISH2-3L1-rep2-cp190-100x_Position015_14_cmle.ics	71	0	1	1	0.0	0.0	0.0
1498	Feb25-FISH2-3L1-rep2-cp190-100x_Position015_14_cmle.ics	71	0	1	2	0.14064920429138167	0.47656249999999994	0.8840579710144927
1499	Feb25-FISH2-3L1-rep2-cp190-100x_Position015_14_cmle.ics	72	0	1	1	0.14295492895189613	0.5849056603773584	0.5849056603773584
1500	Feb25-FISH2-3L1-rep2-cp190-100x_Position015_14_cmle.ics	73	0	1	1	0.0	0.0	0.0
1501	Feb25-FISH2-3L1-rep2-cp190-100x_Position015_14_cmle.ics	74	0	1	1	0.006917173981543361	0.018518518518518517	0.018633540372670808
1502	Feb25-FISH2-3L1-rep2-cp190-100x_Position015_14_cmle.ics	75	0	1	1	0.03919731922874571	0.20731707317073164	0.20481927710843367
1503	Feb25-FISH2-3L1-rep2-cp190-100x_Position015_14_cmle.ics	76	0	1	1	0.0	0.0	0.0
1504	Feb25-FISH2-3L1-rep2-cp190-100x_Position015_14_cmle.ics	77	0	1	1	0.2144323934278442	0.6940298507462687	0.6788321167883211
1505	Feb25-FISH2-3L1-rep2-cp190-100x_Position015_14_cmle.ics	78	0	1	1	0.20751521944630083	0.7438016528925618	0.7438016528925618
1506	Feb25-FISH2-3L1-rep2-cp190-100x_Position015_14_cmle.ics	81	0	1	1	0.12681485632829495	0.4296875	0.42635658914728675
1507	Feb25-FISH2-3L1-rep2-cp190-100x_Position015_14_cmle.ics	82	0	1	1	0.0	0.0	0.0
1508	Feb25-FISH2-3L1-rep2-cp190-100x_Position015_14_cmle.ics	83	0	1	1	0.1936808714832141	0.6511627906976744	0.6511627906976744
1509	Feb25-FISH2-3L1-rep2-cp190-100x_Position015_14_cmle.ics	84	0	1	1	0.1706236248780696	0.5522388059701493	0.5481481481481482
1510	Feb25-FISH2-3L1-rep2-cp190-100x_Position015_14_cmle.ics	86	0	1	1	0.04380876854977462	0.23749999999999993	0.22352941176470587
1511	Feb25-FISH2-3L1-rep2-cp190-100x_Position015_14_cmle.ics	87	0	1	1	0.23057246605144538	0.4545454545454546	0.7042253521126759
1512	Feb25-FISH2-3L1-rep2-cp190-100x_Position015_14_cmle.ics	87	0	1	2	0.0	0.0	0.0
1513	Feb25-FISH2-3L1-rep2-cp190-100x_Position015_14_cmle.ics	88	0	1	1	0.16831790021755513	0.6636363636363637	0.6697247706422018
1514	Feb25-FISH2-3L1-rep2-cp190-100x_Position015_14_cmle.ics	89	0	1	1	0.0	0.0	0.0
1515	Feb25-FISH2-3L1-rep2-cp190-100x_Position015_14_cmle.ics	91	0	1	1	0.027668695926173444	0.1395348837209302	0.1558441558441558
1516	Feb25-FISH2-3L1-rep2-cp190-100x_Position015_14_cmle.ics	92	0	1	1	0.04380876854977462	0.18269230769230768	0.18269230769230768
1517	Feb25-FISH2-3L1-rep2-cp190-100x_Position015_14_cmle.ics	93	0	1	1	0.059948841173375796	0.29213483146067415	0.29213483146067415
1518	Feb25-FISH2-3L1-rep2-cp190-100x_Position015_14_cmle.ics	95	0	1	1	0.0	0.0	0.0
1519	Feb25-FISH2-3L1-rep2-cp190-100x_Position015_14_cmle.ics	96	0	1	1	0.1706236248780696	0.74	0.7474747474747475
1520	Feb25-FISH2-3L1-rep2-cp190-100x_Position015_14_cmle.ics	97	0	1	1	0.0	0.0	0.0
1521	Feb25-FISH2-3L1-rep2-cp190-100x_Position015_14_cmle.ics	98	0	1	1	0.3873617429664282	0.6363636363636362	0.6436781609195401
1522	Feb25-FISH2-3L1-rep2-cp190-100x_Position015_14_cmle.ics	99	0	1	1	0.0945347110810926	0.41414141414141414	0.41414141414141414
1523	Feb25-FISH2-3L1-rep2-cp190-100x_Position015_14_cmle.ics	100	0	1	1	0.0	0.0	0.0
1524	Feb25-FISH2-3L1-rep2-cp190-100x_Position015_14_cmle.ics	102	0	1	1	0.0	0.0	0.0
1525	Feb25-FISH2-3L1-rep2-cp190-100x_Position015_14_cmle.ics	103	0	1	1	0.09684043574160706	0.33870967741935487	0.33870967741935487
1526	Feb25-FISH2-3L1-rep2-cp190-100x_Position015_14_cmle.ics	104	0	1	1	0.0	0.0	0.0
1527	Feb25-FISH2-3L1-rep2-cp190-100x_Position015_14_cmle.ics	107	0	1	1	0.0899232617600637	0.4333333333333333	0.37499999999999994
1528	Feb25-FISH2-3L1-rep2-cp190-100x_Position015_14_cmle.ics	109	0	1	1	0.14295492895189613	0.4661654135338345	0.4661654135338345
1529	Feb25-FISH2-3L1-rep2-cp190-100x_Position015_14_cmle.ics	110	0	1	1	0.0	0.0	0.0
1530	Feb25-FISH2-3L1-rep2-cp190-100x_Position015_14_cmle.ics	111	0	1	1	0.07378318913646252	0.31372549019607837	0.31372549019607837
1531	Feb25-FISH2-3L1-rep2-cp190-100x_Position015_14_cmle.ics	112	0	1	1	0.06917173981543362	0.46875000000000006	0.5357142857142857
1532	Feb25-FISH2-3L1-rep2-cp190-100x_Position015_14_cmle.ics	114	0	1	1	0.050725942531317986	0.3384615384615384	0.34375
1533	Feb25-FISH2-3L1-rep2-cp190-100x_Position015_14_cmle.ics	115	0	1	1	0.10375760972315042	0.37499999999999994	0.3781512605042016
1534	Feb25-FISH2-3L1-rep2-cp190-100x_Position015_14_cmle.ics	116	0	1	1	0.20751521944630083	0.775862068965517	0.5806451612903225
1535	Feb25-FISH2-3L1-rep2-cp190-100x_Position015_14_cmle.ics	116	0	2	1	0.0	0.0	0.0
1536	Feb25-FISH2-3L1-rep2-cp190-100x_Position015_14_cmle.ics	118	0	1	1	0.053031667191832436	0.17037037037037037	0.1691176470588235
1537	Feb25-FISH2-3L1-rep2-cp190-100x_Position015_14_cmle.ics	119	0	1	1	0.08070036311800588	0.2991452991452991	0.22151898734177214
1538	Feb25-FISH2-3L1-rep2-cp190-100x_Position015_14_cmle.ics	121	0	1	1	0.11067478370469377	0.375	0.375
1539	Feb25-FISH2-3L1-rep2-cp190-100x_Position015_14_cmle.ics	122	0	1	1	0.08070036311800588	0.6249999999999999	0.2671755725190839
1540	Feb25-FISH2-3L1-rep2-cp190-100x_Position015_14_cmle.ics	126	0	1	1	0.22826674139093092	0.744360902255639	0.6971830985915491
1541	Feb25-FISH2-3L1-rep2-cp190-100x_Position015_14_cmle.ics	127	0	1	1	0.09222898642057815	0.2	0.29850746268656714
1542	Feb25-FISH2-3L1-rep2-cp190-100x_Position015_14_cmle.ics	127	0	1	2	0.0	0.0	0.0
1543	Feb25-FISH2-3L1-rep2-cp190-100x_Position015_14_cmle.ics	128	0	1	1	0.06917173981543362	0.25210084033613445	0.25
1544	Feb25-FISH2-3L1-rep2-cp190-100x_Position015_14_cmle.ics	129	0	1	1	0.0046114493210289076	0.025641025641025637	0.02325581395348837
1545	Feb25-FISH2-3L1-rep2-cp190-100x_Position015_14_cmle.ics	130	0	1	1	0.0945347110810926	0.6307692307692306	0.6307692307692306
1546	Feb25-FISH2-3L1-rep2-cp190-100x_Position015_14_cmle.ics	131	0	1	1	0.10375760972315042	0.7894736842105263	0.7142857142857142
1547	Feb25-FISH2-3L1-rep2-cp190-100x_Position015_14_cmle.ics	133	0	1	1	0.057643116512861345	0.3289473684210526	0.3472222222222222
1548	Feb25-FISH2-3L1-rep2-cp190-100x_Position016_15_cmle.ics	2	0	1	1	0.20751521944630083	0.7142857142857142	0.7142857142857142
1549	Feb25-FISH2-3L1-rep2-cp190-100x_Position016_15_cmle.ics	3	0	1	1	0.0	0.0	0.0
1550	Feb25-FISH2-3L1-rep2-cp190-100x_Position016_15_cmle.ics	5	0	1	1	0.027668695926173444	0.11650485436893201	0.11428571428571427
1551	Feb25-FISH2-3L1-rep2-cp190-100x_Position016_15_cmle.ics	6	0	1	1	0.0	0.0	0.0
1552	Feb25-FISH2-3L1-rep2-cp190-100x_Position016_15_cmle.ics	7	0	1	1	0.0	0.0	0.0
1553	Feb25-FISH2-3L1-rep2-cp190-100x_Position016_15_cmle.ics	8	0	1	1	0.06686601515491916	0.453125	0.2710280373831775
1554	Feb25-FISH2-3L1-rep2-cp190-100x_Position016_15_cmle.ics	9	0	1	1	0.12681485632829495	0.49107142857142844	0.48245614035087714
1555	Feb25-FISH2-3L1-rep2-cp190-100x_Position016_15_cmle.ics	10	0	1	1	0.22826674139093092	0.3793103448275862	0.38223938223938225
1556	Feb25-FISH2-3L1-rep2-cp190-100x_Position016_15_cmle.ics	11	0	1	1	0.0853118124390348	0.3425925925925925	0.36633663366336633
1557	Feb25-FISH2-3L1-rep2-cp190-100x_Position016_15_cmle.ics	12	0	1	1	0.03228014524720235	0.1372549019607843	0.1372549019607843
1558	Feb25-FISH2-3L1-rep2-cp190-100x_Position016_15_cmle.ics	13	0	1	1	0.09684043574160706	0.4468085106382978	0.7636363636363637
1559	Feb25-FISH2-3L1-rep2-cp190-100x_Position016_15_cmle.ics	15	0	1	1	0.04380876854977462	0.3275862068965516	0.3220338983050847
1560	Feb25-FISH2-3L1-rep2-cp190-100x_Position016_15_cmle.ics	16	0	1	1	0.16601217555704068	0.5669291338582677	0.7272727272727273
1561	Feb25-FISH2-3L1-rep2-cp190-100x_Position016_15_cmle.ics	17	0	1	1	0.0	0.0	0.0
1562	Feb25-FISH2-3L1-rep2-cp190-100x_Position016_15_cmle.ics	18	0	1	1	0.016140072623601176	0.10606060606060604	0.10606060606060604
1563	Feb25-FISH2-3L1-rep2-cp190-100x_Position016_15_cmle.ics	19	0	1	1	0.08070036311800588	0.5555555555555555	0.546875
1564	Feb25-FISH2-3L1-rep2-cp190-100x_Position016_15_cmle.ics	20	0	1	1	0.06225456583389025	0.22131147540983603	0.22314049586776855
1565	Feb25-FISH2-3L1-rep2-cp190-100x_Position016_15_cmle.ics	21	0	1	1	0.053031667191832436	0.31506849315068486	0.3194444444444444
1566	Feb25-FISH2-3L1-rep2-cp190-100x_Position016_15_cmle.ics	22	0	1	1	0.0	0.0	0.0
1567	Feb25-FISH2-3L1-rep2-cp190-100x_Position016_15_cmle.ics	22	0	2	1	0.0	0.0	0.0
1568	Feb25-FISH2-3L1-rep2-cp190-100x_Position016_15_cmle.ics	23	0	1	1	0.0945347110810926	0.2827586206896551	0.2847222222222222
1569	Feb25-FISH2-3L1-rep2-cp190-100x_Position016_15_cmle.ics	24	0	1	1	0.13373203030983832	0.453125	0.9666666666666666
1570	Feb25-FISH2-3L1-rep2-cp190-100x_Position016_15_cmle.ics	24	0	1	2	0.0	0.0	0.0
1571	Feb25-FISH2-3L1-rep2-cp190-100x_Position016_15_cmle.ics	26	0	1	1	0.0	0.0	0.0
1572	Feb25-FISH2-3L1-rep2-cp190-100x_Position016_15_cmle.ics	26	0	2	1	0.0	0.0	0.0
1573	Feb25-FISH2-3L1-rep2-cp190-100x_Position016_15_cmle.ics	26	0	3	1	0.0	0.0	0.0
1574	Feb25-FISH2-3L1-rep2-cp190-100x_Position016_15_cmle.ics	27	0	1	1	0.17523507419909848	0.6280991735537188	0.6280991735537188
1575	Feb25-FISH2-3L1-rep2-cp190-100x_Position016_15_cmle.ics	28	0	1	1	0.0046114493210289076	0.007936507936507936	0.010256410256410256
1576	Feb25-FISH2-3L1-rep2-cp190-100x_Position016_15_cmle.ics	28	0	1	2	0.11989768234675159	0.2063492063492063	0.9285714285714284
1577	Feb25-FISH2-3L1-rep2-cp190-100x_Position016_15_cmle.ics	29	0	1	1	0.0	0.0	0.0
1578	Feb25-FISH2-3L1-rep2-cp190-100x_Position016_15_cmle.ics	29	0	1	2	0.10375760972315042	0.5357142857142857	0.5999999999999999
1579	Feb25-FISH2-3L1-rep2-cp190-100x_Position016_15_cmle.ics	31	0	1	1	0.14064920429138167	0.5700934579439251	0.5754716981132074
1580	Feb25-FISH2-3L1-rep2-cp190-100x_Position016_15_cmle.ics	32	0	1	1	0.37583311966385596	0.7799043062200955	0.78743961352657
1581	Feb25-FISH2-3L1-rep2-cp190-100x_Position016_15_cmle.ics	33	0	1	1	0.1890694221621852	0.4939759036144577	0.4880952380952381
1582	Feb25-FISH2-3L1-rep2-cp190-100x_Position016_15_cmle.ics	35	0	1	1	0.04842021787080353	0.35	0.35
1583	Feb25-FISH2-3L1-rep2-cp190-100x_Position016_15_cmle.ics	36	0	1	1	0.0	0.0	0.0
1584	Feb25-FISH2-3L1-rep2-cp190-100x_Position016_15_cmle.ics	37	0	1	1	0.20751521944630083	0.6818181818181817	0.6818181818181817
1585	Feb25-FISH2-3L1-rep2-cp190-100x_Position016_15_cmle.ics	38	0	1	1	0.0	0.0	0.0
1586	Feb25-FISH2-3L1-rep2-cp190-100x_Position016_15_cmle.ics	39	0	1	1	0.0	0.0	0.0
1587	Feb25-FISH2-3L1-rep2-cp190-100x_Position016_15_cmle.ics	40	0	1	1	0.06225456583389025	0.3506493506493506	0.3506493506493506
1588	Feb25-FISH2-3L1-rep2-cp190-100x_Position016_15_cmle.ics	43	0	1	1	0.10606333438366487	0.38016528925619825	0.3770491803278688
1589	Feb25-FISH2-3L1-rep2-cp190-100x_Position016_15_cmle.ics	44	0	1	1	0.12681485632829495	0.5670103092783504	0.833333333333333
1590	Feb25-FISH2-3L1-rep2-cp190-100x_Position016_15_cmle.ics	45	0	1	1	0.03689159456823126	0.1495327102803738	0.1509433962264151
1591	Feb25-FISH2-3L1-rep2-cp190-100x_Position016_15_cmle.ics	48	0	1	1	0.19829232080424303	0.5890410958904109	0.593103448275862
1592	Feb25-FISH2-3L1-rep2-cp190-100x_Position016_15_cmle.ics	49	0	1	1	0.020751521944630084	0.09999999999999999	0.0989010989010989
1593	Feb25-FISH2-3L1-rep2-cp190-100x_Position016_15_cmle.ics	51	0	1	1	0.16140072623601176	0.41420118343195256	0.2788844621513944
1594	Feb25-FISH2-3L1-rep2-cp190-100x_Position016_15_cmle.ics	51	0	2	1	0.0	0.0	0.0
1595	Feb25-FISH2-3L1-rep2-cp190-100x_Position016_15_cmle.ics	53	0	1	1	0.0	0.0	0.0
1596	Feb25-FISH2-3L1-rep2-cp190-100x_Position016_15_cmle.ics	55	0	1	1	0.053031667191832436	0.22330097087378636	0.25274725274725274
1597	Feb25-FISH2-3L1-rep2-cp190-100x_Position016_15_cmle.ics	56	0	1	1	0.19829232080424303	0.7166666666666666	0.7166666666666666
1598	Feb25-FISH2-3L1-rep2-cp190-100x_Position016_15_cmle.ics	57	0	1	1	0.05533739185234689	0.30769230769230765	0.30769230769230765
1599	Feb25-FISH2-3L1-rep2-cp190-100x_Position016_15_cmle.ics	58	0	1	1	0.13373203030983832	0.46399999999999997	0.46399999999999997
1600	Feb25-FISH2-3L1-rep2-cp190-100x_Position016_15_cmle.ics	59	0	1	1	0.0	0.0	0.0
1601	Feb25-FISH2-3L1-rep2-cp190-100x_Position016_15_cmle.ics	60	0	1	1	0.4450048594792896	0.6701388888888888	0.7201492537313432
1602	Feb25-FISH2-3L1-rep2-cp190-100x_Position016_15_cmle.ics	61	0	1	1	0.11528623302572269	0.46296296296296285	0.46296296296296285
1603	Feb25-FISH2-3L1-rep2-cp190-100x_Position016_15_cmle.ics	62	0	1	1	0.025362971265658993	0.0901639344262295	0.0901639344262295
1604	Feb25-FISH2-3L1-rep2-cp190-100x_Position016_15_cmle.ics	64	0	1	1	0.0	0.0	0.0
1605	Feb25-FISH2-3L1-rep2-cp190-100x_Position016_15_cmle.ics	65	0	1	1	0.25132398799607547	0.8134328358208955	0.8134328358208955
1606	Feb25-FISH2-3L1-rep2-cp190-100x_Position016_15_cmle.ics	66	0	1	1	0.08300608777852034	0.3185840707964602	0.3185840707964602
1607	Feb25-FISH2-3L1-rep2-cp190-100x_Position016_15_cmle.ics	67	0	1	1	0.0	0.0	0.0
1608	Feb25-FISH2-3L1-rep2-cp190-100x_Position016_15_cmle.ics	67	0	2	1	0.0	0.0	0.0
1609	Feb25-FISH2-3L1-rep2-cp190-100x_Position016_15_cmle.ics	68	0	1	1	0.11989768234675159	0.4031007751937984	0.7428571428571428
1610	Feb25-FISH2-3L1-rep2-cp190-100x_Position016_15_cmle.ics	68	0	1	2	0.0	0.0	0.0
1611	Feb25-FISH2-3L1-rep2-cp190-100x_Position016_15_cmle.ics	70	0	1	1	0.10836905904417933	0.5340909090909091	0.5280898876404494
1612	Feb25-FISH2-3L1-rep2-cp190-100x_Position016_15_cmle.ics	73	0	1	1	0.07839463845749142	0.17894736842105258	0.17989417989417983
1613	Feb25-FISH2-3L1-rep2-cp190-100x_Position016_15_cmle.ics	74	0	1	1	0.050725942531317986	0.3492063492063492	0.44
1614	Feb25-FISH2-3L1-rep2-cp190-100x_Position016_15_cmle.ics	75	0	1	1	0.0	0.0	0.0
1615	Feb25-FISH2-3L1-rep2-cp190-100x_Position016_15_cmle.ics	75	0	2	1	0.1498721029334395	0.6132075471698113	0.29147982062780264
1616	Feb25-FISH2-3L1-rep2-cp190-100x_Position016_15_cmle.ics	76	0	1	1	0.0	0.0	0.0
1617	Feb25-FISH2-3L1-rep2-cp190-100x_Position016_15_cmle.ics	76	0	1	2	0.10145188506263597	0.41904761904761906	0.6285714285714286
1618	Feb25-FISH2-3L1-rep2-cp190-100x_Position016_15_cmle.ics	77	0	1	1	0.20520949478578637	0.669172932330827	0.669172932330827
1619	Feb25-FISH2-3L1-rep2-cp190-100x_Position016_15_cmle.ics	78	0	1	1	0.1936808714832141	0.5384615384615383	0.5419354838709677
1620	Feb25-FISH2-3L1-rep2-cp190-100x_Position016_15_cmle.ics	79	0	1	1	0.05533739185234689	0.25	0.2790697674418604
1621	Feb25-FISH2-3L1-rep2-cp190-100x_Position016_15_cmle.ics	79	0	1	2	0.0	0.0	0.0
1622	Feb25-FISH2-3L1-rep2-cp190-100x_Position016_15_cmle.ics	79	0	2	1	0.0	0.0	0.0
1623	Feb25-FISH2-3L1-rep2-cp190-100x_Position016_15_cmle.ics	79	0	2	2	0.0899232617600637	0.6393442622950819	0.5492957746478873
1624	Feb25-FISH2-3L1-rep2-cp190-100x_Position016_15_cmle.ics	80	0	1	1	0.0	0.0	0.0
1625	Feb25-FISH2-3L1-rep2-cp190-100x_Position016_15_cmle.ics	80	0	1	2	0.14756637827292504	0.3018867924528302	0.463768115942029
1626	Feb25-FISH2-3L1-rep2-cp190-100x_Position016_15_cmle.ics	81	0	1	1	0.0	0.0	0.0
1627	Feb25-FISH2-3L1-rep2-cp190-100x_Position016_15_cmle.ics	83	0	1	1	0.050725942531317986	0.16417910447761194	0.16417910447761194
1628	Feb25-FISH2-3L1-rep2-cp190-100x_Position016_15_cmle.ics	84	0	1	1	0.07147746447594806	0.25409836065573765	0.3924050632911392
1629	Feb25-FISH2-3L1-rep2-cp190-100x_Position016_15_cmle.ics	85	0	1	1	0.006917173981543361	0.041666666666666664	0.03571428571428571
1630	Feb25-FISH2-3L1-rep2-cp190-100x_Position016_15_cmle.ics	85	0	1	2	0.0	0.0	0.0
1631	Feb25-FISH2-3L1-rep2-cp190-100x_Position016_15_cmle.ics	85	0	2	1	0.0	0.0	0.0
1632	Feb25-FISH2-3L1-rep2-cp190-100x_Position016_15_cmle.ics	85	0	2	2	0.057643116512861345	0.3571428571428571	0.41666666666666663
1633	Feb25-FISH2-3L1-rep2-cp190-100x_Position016_15_cmle.ics	87	0	1	1	0.053031667191832436	0.38983050847457623	0.39655172413793094
1634	Feb25-FISH2-3L1-rep2-cp190-100x_Position016_15_cmle.ics	88	0	1	1	0.07839463845749142	0.25563909774436083	0.25373134328358204
1635	Feb25-FISH2-3L1-rep2-cp190-100x_Position016_15_cmle.ics	89	0	1	1	0.15217782759395396	0.8684210526315789	0.5365853658536586
1636	Feb25-FISH2-3L1-rep2-cp190-100x_Position016_15_cmle.ics	90	0	1	1	0.08761753709954924	0.4691358024691358	0.7450980392156861
1637	Feb25-FISH2-3L1-rep2-cp190-100x_Position016_15_cmle.ics	90	0	1	2	0.0	0.0	0.0
1638	Feb25-FISH2-3L1-rep2-cp190-100x_Position016_15_cmle.ics	90	0	2	1	0.0	0.0	0.0
1639	Feb25-FISH2-3L1-rep2-cp190-100x_Position016_15_cmle.ics	90	0	2	2	0.0	0.0	0.0
1640	Feb25-FISH2-3L1-rep2-cp190-100x_Position016_15_cmle.ics	91	0	1	1	0.020751521944630084	0.10714285714285715	0.125
1641	Feb25-FISH2-3L1-rep2-cp190-100x_Position016_15_cmle.ics	92	0	1	1	0.18676369750167077	0.6000000000000001	0.6000000000000001
1642	Feb25-FISH2-3L1-rep2-cp190-100x_Position016_15_cmle.ics	94	0	1	1	0.08761753709954924	0.7169811320754715	0.7169811320754715
1643	Feb25-FISH2-3L1-rep2-cp190-100x_Position016_15_cmle.ics	96	0	1	1	0.0	0.0	0.0
1644	Feb25-FISH2-3L1-rep2-cp190-100x_Position016_15_cmle.ics	97	0	1	1	0.0	0.0	0.0
1645	Feb25-FISH2-3L1-rep2-cp190-100x_Position016_15_cmle.ics	99	0	1	1	0.0046114493210289076	0.03773584905660377	0.012903225806451613
1646	Feb25-FISH2-3L1-rep2-cp190-100x_Position016_15_cmle.ics	99	0	2	1	0.0	0.0	0.0
1647	Feb25-FISH2-3L1-rep2-cp190-100x_Position016_15_cmle.ics	100	0	1	1	0.16831790021755513	0.5658914728682171	0.5658914728682171
1648	Feb25-FISH2-3L1-rep2-cp190-100x_Position016_15_cmle.ics	101	0	1	1	0.0853118124390348	0.3490566037735849	0.3490566037735849
1649	Feb25-FISH2-3L1-rep2-cp190-100x_Position016_15_cmle.ics	102	0	1	1	0.18676369750167077	0.5664335664335665	0.5625
1650	Feb25-FISH2-3L1-rep2-cp190-100x_Position016_15_cmle.ics	103	0	1	1	0.0	0.0	0.0
1651	Feb25-FISH2-3L1-rep2-cp190-100x_Position016_15_cmle.ics	105	0	1	1	0.11298050836520823	0.36296296296296293	0.35766423357664234
1652	Feb25-FISH2-3L1-rep2-cp190-100x_Position016_15_cmle.ics	106	0	1	1	0.0	0.0	0.0
1653	Feb25-FISH2-3L1-rep2-cp190-100x_Position016_15_cmle.ics	106	0	1	2	0.09222898642057815	0.6153846153846153	0.5128205128205128
1654	Feb25-FISH2-3L1-rep2-cp190-100x_Position016_15_cmle.ics	106	0	1	3	0.0	0.0	0.0
1655	Feb25-FISH2-3L1-rep2-cp190-100x_Position016_15_cmle.ics	106	0	2	1	0.0	0.0	0.0
1656	Feb25-FISH2-3L1-rep2-cp190-100x_Position016_15_cmle.ics	106	0	2	2	0.0	0.0	0.0
1657	Feb25-FISH2-3L1-rep2-cp190-100x_Position016_15_cmle.ics	106	0	2	3	0.0	0.0	0.0
1658	Feb25-FISH2-3L1-rep2-cp190-100x_Position016_15_cmle.ics	106	0	3	1	0.0	0.0	0.0
1659	Feb25-FISH2-3L1-rep2-cp190-100x_Position016_15_cmle.ics	106	0	3	2	0.0	0.0	0.0
1660	Feb25-FISH2-3L1-rep2-cp190-100x_Position016_15_cmle.ics	106	0	3	3	0.0	0.0	0.0
1661	Feb25-FISH2-3L1-rep2-cp190-100x_Position016_15_cmle.ics	107	0	1	1	0.17292934953858402	0.5859375	0.6578947368421052
1662	Feb25-FISH2-3L1-rep2-cp190-100x_Position016_15_cmle.ics	109	0	1	1	0.21673811808835866	0.7704918032786885	0.7704918032786885
1663	Feb25-FISH2-3L1-rep2-cp190-100x_Position016_15_cmle.ics	111	0	1	1	0.20751521944630083	0.7377049180327868	0.6382978723404255
1664	Feb25-FISH2-3L1-rep2-cp190-100x_Position016_15_cmle.ics	111	0	1	2	0.0	0.0	0.0
1665	Feb25-FISH2-3L1-rep2-cp190-100x_Position016_15_cmle.ics	111	0	2	1	0.0	0.0	0.0
1666	Feb25-FISH2-3L1-rep2-cp190-100x_Position016_15_cmle.ics	111	0	2	2	0.18676369750167077	0.5225806451612903	0.6044776119402985
1667	Feb25-FISH2-3L1-rep2-cp190-100x_Position016_15_cmle.ics	113	0	1	1	0.0	0.0	0.0
1668	Feb25-FISH2-3L1-rep2-cp190-100x_Position016_15_cmle.ics	113	0	2	1	0.19598659614372857	0.5448717948717948	0.34836065573770486
1669	Feb25-FISH2-3L1-rep2-cp190-100x_Position016_15_cmle.ics	114	0	1	1	0.17292934953858402	0.630252100840336	0.6410256410256409
1670	Feb25-FISH2-3L1-rep2-cp190-100x_Position017_16_cmle.ics	1	0	1	1	0.27207550994070556	0.7712418300653595	0.7662337662337662
1671	Feb25-FISH2-3L1-rep2-cp190-100x_Position017_16_cmle.ics	2	0	1	1	0.1291205809888094	0.5544554455445544	0.5490196078431372
1672	Feb25-FISH2-3L1-rep2-cp190-100x_Position017_16_cmle.ics	3	0	1	1	0.11298050836520823	0.40495867768595034	0.40833333333333327
1673	Feb25-FISH2-3L1-rep2-cp190-100x_Position017_16_cmle.ics	5	0	1	1	0.09222898642057815	0.34482758620689646	0.7407407407407406
1674	Feb25-FISH2-3L1-rep2-cp190-100x_Position017_16_cmle.ics	5	0	1	2	0.0	0.0	0.0
1675	Feb25-FISH2-3L1-rep2-cp190-100x_Position017_16_cmle.ics	6	0	1	1	0.0	0.0	0.0
1676	Feb25-FISH2-3L1-rep2-cp190-100x_Position017_16_cmle.ics	7	0	1	1	0.17754079885961294	0.7196261682242989	0.658119658119658
1677	Feb25-FISH2-3L1-rep2-cp190-100x_Position017_16_cmle.ics	8	0	1	1	0.0	0.0	0.0
1678	Feb25-FISH2-3L1-rep2-cp190-100x_Position017_16_cmle.ics	9	0	1	1	0.03919731922874571	0.12499999999999997	0.16190476190476188
1679	Feb25-FISH2-3L1-rep2-cp190-100x_Position017_16_cmle.ics	10	0	1	1	0.19829232080424303	0.47252747252747246	0.47252747252747246
1680	Feb25-FISH2-3L1-rep2-cp190-100x_Position017_16_cmle.ics	11	0	1	1	0.0	0.0	0.0
1681	Feb25-FISH2-3L1-rep2-cp190-100x_Position017_16_cmle.ics	12	0	1	1	0.19137514682269965	0.5928571428571427	0.5886524822695035
1682	Feb25-FISH2-3L1-rep2-cp190-100x_Position017_16_cmle.ics	13	0	1	1	0.053031667191832436	0.3770491803278688	0.38983050847457623
1683	Feb25-FISH2-3L1-rep2-cp190-100x_Position017_16_cmle.ics	14	0	1	1	0.11067478370469377	0.48979591836734687	0.48979591836734687
1684	Feb25-FISH2-3L1-rep2-cp190-100x_Position017_16_cmle.ics	15	0	1	1	0.0	0.0	0.0
1685	Feb25-FISH2-3L1-rep2-cp190-100x_Position017_16_cmle.ics	17	0	1	1	0.13142630564932387	0.5229357798165137	0.5229357798165137
1686	Feb25-FISH2-3L1-rep2-cp190-100x_Position017_16_cmle.ics	18	0	1	1	0.04150304388926017	0.13043478260869565	0.1323529411764706
1687	Feb25-FISH2-3L1-rep2-cp190-100x_Position017_16_cmle.ics	19	0	1	1	0.02305724660514454	0.15625	0.15384615384615383
1688	Feb25-FISH2-3L1-rep2-cp190-100x_Position017_16_cmle.ics	20	0	1	1	0.10606333438366487	0.42990654205607465	0.4220183486238532
1689	Feb25-FISH2-3L1-rep2-cp190-100x_Position017_16_cmle.ics	21	0	1	1	0.20059804546475749	0.7631578947368421	0.7631578947368421
1690	Feb25-FISH2-3L1-rep2-cp190-100x_Position017_16_cmle.ics	22	0	1	1	0.14756637827292504	0.6153846153846153	0.6095238095238095
1691	Feb25-FISH2-3L1-rep2-cp190-100x_Position017_16_cmle.ics	23	0	1	1	0.10606333438366487	0.39655172413793094	0.3931623931623931
1692	Feb25-FISH2-3L1-rep2-cp190-100x_Position017_16_cmle.ics	24	0	1	1	0.06917173981543362	0.24793388429752064	0.24793388429752064
1693	Feb25-FISH2-3L1-rep2-cp190-100x_Position017_16_cmle.ics	26	0	1	1	0.16601217555704068	0.6545454545454547	0.6605504587155964
1694	Feb25-FISH2-3L1-rep2-cp190-100x_Position017_16_cmle.ics	27	0	1	1	0.0	0.0	0.0
1695	Feb25-FISH2-3L1-rep2-cp190-100x_Position017_16_cmle.ics	28	0	1	1	0.19598659614372857	0.7024793388429751	0.7024793388429751
1696	Feb25-FISH2-3L1-rep2-cp190-100x_Position017_16_cmle.ics	29	0	1	1	0.0046114493210289076	0.024999999999999994	0.02531645569620253
1697	Feb25-FISH2-3L1-rep2-cp190-100x_Position017_16_cmle.ics	31	0	1	1	0.0	0.0	0.0
1698	Feb25-FISH2-3L1-rep2-cp190-100x_Position017_16_cmle.ics	33	0	1	1	0.1798465235201274	0.5199999999999999	0.5199999999999999
1699	Feb25-FISH2-3L1-rep2-cp190-100x_Position017_16_cmle.ics	34	0	1	1	0.0	0.0	0.0
1700	Feb25-FISH2-3L1-rep2-cp190-100x_Position017_16_cmle.ics	35	0	1	1	0.11759195768623715	0.5204081632653061	0.5204081632653061
1701	Feb25-FISH2-3L1-rep2-cp190-100x_Position017_16_cmle.ics	36	0	1	1	0.0	0.0	0.0
1702	Feb25-FISH2-3L1-rep2-cp190-100x_Position017_16_cmle.ics	37	0	1	1	0.01844579728411563	0.07766990291262135	0.07766990291262135
1703	Feb25-FISH2-3L1-rep2-cp190-100x_Position017_16_cmle.ics	38	0	1	1	0.2605468866381333	0.7847222222222223	0.7902097902097902
1704	Feb25-FISH2-3L1-rep2-cp190-100x_Position017_16_cmle.ics	39	0	1	1	0.0853118124390348	0.37373737373737376	0.37373737373737376
1705	Feb25-FISH2-3L1-rep2-cp190-100x_Position017_16_cmle.ics	40	0	1	1	0.03919731922874571	0.265625	0.24637681159420288
1706	Feb25-FISH2-3L1-rep2-cp190-100x_Position017_16_cmle.ics	43	0	1	1	0.07608891379697698	0.26612903225806456	0.26612903225806456
1707	Feb25-FISH2-3L1-rep2-cp190-100x_Position017_16_cmle.ics	44	0	1	1	0.06686601515491916	0.34523809523809523	0.3493975903614457
1708	Feb25-FISH2-3L1-rep2-cp190-100x_Position017_16_cmle.ics	45	0	1	1	0.13834347963086724	0.5084745762711864	0.5825242718446602
1709	Feb25-FISH2-3L1-rep2-cp190-100x_Position017_16_cmle.ics	46	0	1	1	0.11067478370469377	0.375	0.5
1710	Feb25-FISH2-3L1-rep2-cp190-100x_Position017_16_cmle.ics	48	0	1	1	0.01844579728411563	0.09411764705882353	0.09523809523809525
1711	Feb25-FISH2-3L1-rep2-cp190-100x_Position017_16_cmle.ics	49	0	1	1	0.13373203030983832	0.46031746031746024	0.46399999999999997
1712	Feb25-FISH2-3L1-rep2-cp190-100x_Position017_16_cmle.ics	50	0	1	1	0.0	0.0	0.0
1713	Feb25-FISH2-3L1-rep2-cp190-100x_Position017_16_cmle.ics	51	0	1	1	0.11298050836520823	0.4711538461538461	0.4666666666666666
1714	Feb25-FISH2-3L1-rep2-cp190-100x_Position017_16_cmle.ics	52	0	1	1	0.029974420586687898	0.16049382716049382	0.24999999999999997
1715	Feb25-FISH2-3L1-rep2-cp190-100x_Position017_16_cmle.ics	54	0	1	1	0.03689159456823126	0.17204301075268816	0.26666666666666666
1716	Feb25-FISH2-3L1-rep2-cp190-100x_Position017_16_cmle.ics	54	0	1	2	0.0	0.0	0.0
1717	Feb25-FISH2-3L1-rep2-cp190-100x_Position017_16_cmle.ics	56	0	1	1	0.0	0.0	0.0
1718	Feb25-FISH2-3L1-rep2-cp190-100x_Position017_16_cmle.ics	57	0	1	1	0.10375760972315042	0.703125	0.703125
1719	Feb25-FISH2-3L1-rep2-cp190-100x_Position017_16_cmle.ics	58	0	1	1	0.1291205809888094	0.47058823529411753	0.47457627118644063
1720	Feb25-FISH2-3L1-rep2-cp190-100x_Position017_16_cmle.ics	60	0	1	1	0.029974420586687898	0.14444444444444443	0.14285714285714285
1721	Feb25-FISH2-3L1-rep2-cp190-100x_Position017_16_cmle.ics	61	0	1	1	0.21673811808835866	0.7401574803149605	0.7401574803149605
1722	Feb25-FISH2-3L1-rep2-cp190-100x_Position017_16_cmle.ics	62	0	1	1	0.0	0.0	0.0
1723	Feb25-FISH2-3L1-rep2-cp190-100x_Position017_16_cmle.ics	65	0	1	1	0.0	0.0	0.0
1724	Feb25-FISH2-3L1-rep2-cp190-100x_Position017_16_cmle.ics	65	0	1	2	0.2697697852801911	0.5176991150442477	0.6324324324324323
1725	Feb25-FISH2-3L1-rep2-cp190-100x_Position017_16_cmle.ics	68	0	1	1	0.05533739185234689	0.2424242424242424	0.23529411764705876
1726	Feb25-FISH2-3L1-rep2-cp190-100x_Position017_16_cmle.ics	69	0	1	1	0.11989768234675159	0.3354838709677419	0.981132075471698
1727	Feb25-FISH2-3L1-rep2-cp190-100x_Position017_16_cmle.ics	69	0	1	2	0.0	0.0	0.0
1728	Feb25-FISH2-3L1-rep2-cp190-100x_Position017_16_cmle.ics	70	0	1	1	0.0	0.0	0.0
1729	Feb25-FISH2-3L1-rep2-cp190-100x_Position017_16_cmle.ics	71	0	1	1	0.05533739185234689	0.2790697674418604	0.21052631578947367
1730	Feb25-FISH2-3L1-rep2-cp190-100x_Position017_16_cmle.ics	72	0	1	1	0.13834347963086724	0.5309734513274337	0.5217391304347826
1731	Feb25-FISH2-3L1-rep2-cp190-100x_Position017_16_cmle.ics	73	0	1	1	0.13373203030983832	0.44615384615384607	0.4427480916030534
1732	Feb25-FISH2-3L1-rep2-cp190-100x_Position017_16_cmle.ics	75	0	1	1	0.0	0.0	0.0
1733	Feb25-FISH2-3L1-rep2-cp190-100x_Position017_16_cmle.ics	76	0	1	1	0.0	0.0	0.0
1734	Feb25-FISH2-3L1-rep2-cp190-100x_Position017_16_cmle.ics	78	0	1	1	0.0	0.0	0.0
1735	Feb25-FISH2-3L1-rep2-cp190-100x_Position017_16_cmle.ics	79	0	1	1	0.08070036311800588	0.4545454545454545	0.4487179487179486
1736	Feb25-FISH2-3L1-rep2-cp190-100x_Position017_16_cmle.ics	80	0	1	1	0.0	0.0	0.0
1737	Feb25-FISH2-3L1-rep2-cp190-100x_Position017_16_cmle.ics	86	0	1	1	0.0	0.0	0.0
1738	Feb25-FISH2-3L1-rep2-cp190-100x_Position017_16_cmle.ics	86	0	1	2	0.0	0.0	0.0
1739	Feb25-FISH2-3L1-rep2-cp190-100x_Position017_16_cmle.ics	86	0	1	3	0.0	0.0	0.0
1740	Feb25-FISH2-3L1-rep2-cp190-100x_Position017_16_cmle.ics	86	0	2	1	0.0	0.0	0.0
1741	Feb25-FISH2-3L1-rep2-cp190-100x_Position017_16_cmle.ics	86	0	2	2	0.0	0.0	0.0
1742	Feb25-FISH2-3L1-rep2-cp190-100x_Position017_16_cmle.ics	86	0	2	3	0.11067478370469377	0.25531914893617014	0.8135593220338982
1743	Feb25-FISH2-3L1-rep2-cp190-100x_Position017_16_cmle.ics	87	0	1	1	0.03228014524720235	0.10447761194029849	0.11382113821138211
1744	Feb25-FISH2-3L1-rep2-cp190-100x_Position017_16_cmle.ics	87	0	1	2	0.0	0.0	0.0
1745	Feb25-FISH2-3L1-rep2-cp190-100x_Position017_16_cmle.ics	87	0	2	1	0.0	0.0	0.0
1746	Feb25-FISH2-3L1-rep2-cp190-100x_Position017_16_cmle.ics	87	0	2	2	0.08300608777852034	0.29752066115702475	0.27272727272727265
1747	Feb25-FISH2-3L1-rep2-cp190-100x_Position017_16_cmle.ics	89	0	1	1	0.0	0.0	0.0
1748	Feb25-FISH2-3L1-rep2-cp190-100x_Position017_16_cmle.ics	90	0	1	1	0.0023057246605144538	0.007692307692307691	0.007692307692307691
1749	Feb25-FISH2-3L1-rep2-cp190-100x_Position017_16_cmle.ics	91	0	1	1	0.16831790021755513	0.8111111111111111	0.3201754385964912
1750	Feb25-FISH2-3L1-rep2-cp190-100x_Position017_16_cmle.ics	91	0	2	1	0.0	0.0	0.0
1751	Feb25-FISH2-3L1-rep2-cp190-100x_Position017_16_cmle.ics	92	0	1	1	0.2144323934278442	0.6458333333333334	0.6458333333333334
1752	Feb25-FISH2-3L1-rep2-cp190-100x_Position017_16_cmle.ics	93	0	1	1	0.1590950015754973	0.8214285714285714	0.8117647058823529
1753	Feb25-FISH2-3L1-rep2-cp190-100x_Position017_16_cmle.ics	94	0	1	1	0.07147746447594806	0.46969696969696956	0.6078431372549018
1754	Feb25-FISH2-3L1-rep2-cp190-100x_Position017_16_cmle.ics	94	0	2	1	0.0	0.0	0.0
1755	Feb25-FISH2-3L1-rep2-cp190-100x_Position017_16_cmle.ics	95	0	1	1	0.07147746447594806	0.27927927927927926	0.2818181818181818
1756	Feb25-FISH2-3L1-rep2-cp190-100x_Position017_16_cmle.ics	96	0	1	1	0.0	0.0	0.0
1757	Feb25-FISH2-3L1-rep2-cp190-100x_Position017_16_cmle.ics	97	0	1	1	0.14526065361241058	0.65625	0.5338983050847457
1758	Feb25-FISH2-3L1-rep2-cp190-100x_Position018_17_cmle.ics	1	0	1	1	0.15217782759395396	0.6226415094339622	0.6226415094339622
1759	Feb25-FISH2-3L1-rep2-cp190-100x_Position018_17_cmle.ics	2	0	1	1	0.39197319228745714	0.732758620689655	0.7296137339055795
1760	Feb25-FISH2-3L1-rep2-cp190-100x_Position018_17_cmle.ics	3	0	1	1	0.15448355225446841	0.536	0.5583333333333333
1761	Feb25-FISH2-3L1-rep2-cp190-100x_Position018_17_cmle.ics	4	0	1	1	0.020751521944630084	0.044776119402985065	0.045226130653266326
1762	Feb25-FISH2-3L1-rep2-cp190-100x_Position018_17_cmle.ics	5	0	1	1	0.19137514682269965	0.922222222222222	0.6335877862595418
1763	Feb25-FISH2-3L1-rep2-cp190-100x_Position018_17_cmle.ics	6	0	1	1	0.01152862330257227	0.0641025641025641	0.06493506493506493
1764	Feb25-FISH2-3L1-rep2-cp190-100x_Position018_17_cmle.ics	8	0	1	1	0.03228014524720235	0.1272727272727273	0.12068965517241376
1765	Feb25-FISH2-3L1-rep2-cp190-100x_Position018_17_cmle.ics	10	0	1	1	0.1498721029334395	0.5284552845528455	0.9848484848484846
1766	Feb25-FISH2-3L1-rep2-cp190-100x_Position018_17_cmle.ics	10	0	1	2	0.0	0.0	0.0
1767	Feb25-FISH2-3L1-rep2-cp190-100x_Position018_17_cmle.ics	10	0	2	1	0.0	0.0	0.0
1768	Feb25-FISH2-3L1-rep2-cp190-100x_Position018_17_cmle.ics	10	0	2	2	0.05533739185234689	0.4067796610169491	0.2962962962962963
1769	Feb25-FISH2-3L1-rep2-cp190-100x_Position018_17_cmle.ics	12	0	1	1	0.0	0.0	0.0
1770	Feb25-FISH2-3L1-rep2-cp190-100x_Position018_17_cmle.ics	13	0	1	1	0.04842021787080353	0.3888888888888888	0.3888888888888888
1771	Feb25-FISH2-3L1-rep2-cp190-100x_Position018_17_cmle.ics	14	0	1	1	0.14526065361241058	0.4736842105263157	0.4285714285714285
1772	Feb25-FISH2-3L1-rep2-cp190-100x_Position018_17_cmle.ics	15	0	1	1	0.23748964003298875	0.7984496124031008	0.7410071942446042
1773	Feb25-FISH2-3L1-rep2-cp190-100x_Position018_17_cmle.ics	15	0	1	2	0.0	0.0	0.0
1774	Feb25-FISH2-3L1-rep2-cp190-100x_Position018_17_cmle.ics	15	0	2	1	0.0	0.0	0.0
1775	Feb25-FISH2-3L1-rep2-cp190-100x_Position018_17_cmle.ics	15	0	2	2	0.11989768234675159	0.6190476190476191	0.6933333333333332
1776	Feb25-FISH2-3L1-rep2-cp190-100x_Position018_17_cmle.ics	17	0	1	1	0.0	0.0	0.0
1777	Feb25-FISH2-3L1-rep2-cp190-100x_Position018_17_cmle.ics	18	0	1	1	0.0	0.0	0.0
1778	Feb25-FISH2-3L1-rep2-cp190-100x_Position018_17_cmle.ics	19	0	1	1	0.15678927691498284	0.32535885167464107	0.3863636363636363
1779	Feb25-FISH2-3L1-rep2-cp190-100x_Position018_17_cmle.ics	19	0	1	2	0.0	0.0	0.0
1780	Feb25-FISH2-3L1-rep2-cp190-100x_Position018_17_cmle.ics	19	0	2	1	0.0	0.0	0.0
1781	Feb25-FISH2-3L1-rep2-cp190-100x_Position018_17_cmle.ics	19	0	2	2	0.0	0.0	0.0
1782	Feb25-FISH2-3L1-rep2-cp190-100x_Position018_17_cmle.ics	20	0	1	1	0.12220340700726605	0.47321428571428564	0.4690265486725663
1783	Feb25-FISH2-3L1-rep2-cp190-100x_Position018_17_cmle.ics	22	0	1	1	0.0	0.0	0.0
1784	Feb25-FISH2-3L1-rep2-cp190-100x_Position018_17_cmle.ics	23	0	1	1	0.0	0.0	0.0
1785	Feb25-FISH2-3L1-rep2-cp190-100x_Position018_17_cmle.ics	23	0	1	2	0.03919731922874571	0.14529914529914525	0.26984126984126977
1786	Feb25-FISH2-3L1-rep2-cp190-100x_Position018_17_cmle.ics	24	0	1	1	0.11528623302572269	0.6849315068493149	0.6849315068493149
1787	Feb25-FISH2-3L1-rep2-cp190-100x_Position018_17_cmle.ics	25	0	1	1	0.0	0.0	0.0
1788	Feb25-FISH2-3L1-rep2-cp190-100x_Position018_17_cmle.ics	26	0	1	1	0.10375760972315042	0.6818181818181817	0.6716417910447761
1789	Feb25-FISH2-3L1-rep2-cp190-100x_Position018_17_cmle.ics	27	0	1	1	0.0899232617600637	0.47560975609756084	0.36448598130841114
1790	Feb25-FISH2-3L1-rep2-cp190-100x_Position018_17_cmle.ics	28	0	1	1	0.07378318913646252	0.4923076923076922	0.64
1791	Feb25-FISH2-3L1-rep2-cp190-100x_Position018_17_cmle.ics	30	0	1	1	0.15217782759395396	0.9565217391304349	0.5641025641025641
1792	Feb25-FISH2-3L1-rep2-cp190-100x_Position018_17_cmle.ics	33	0	1	1	0.2144323934278442	0.46733668341708534	0.3858921161825726
1793	Feb25-FISH2-3L1-rep2-cp190-100x_Position018_17_cmle.ics	34	0	1	1	0.0	0.0	0.0
1794	Feb25-FISH2-3L1-rep2-cp190-100x_Position018_17_cmle.ics	35	0	1	1	0.02305724660514454	0.1408450704225352	0.1020408163265306
1795	Feb25-FISH2-3L1-rep2-cp190-100x_Position018_17_cmle.ics	38	0	1	1	0.050725942531317986	0.14965986394557823	0.15172413793103448
1796	Feb25-FISH2-3L1-rep2-cp190-100x_Position018_17_cmle.ics	40	0	1	1	0.05533739185234689	0.18897637795275588	0.1875
1797	Feb25-FISH2-3L1-rep2-cp190-100x_Position018_17_cmle.ics	41	0	1	1	0.053031667191832436	0.35384615384615375	0.3484848484848484
1798	Feb25-FISH2-3L1-rep2-cp190-100x_Position018_17_cmle.ics	43	0	1	1	0.0	0.0	0.0
1799	Feb25-FISH2-3L1-rep2-cp190-100x_Position018_17_cmle.ics	44	0	1	1	0.10606333438366487	0.49462365591397844	0.3833333333333333
1800	Feb25-FISH2-3L1-rep2-cp190-100x_Position018_17_cmle.ics	45	0	1	1	0.020751521944630084	0.09677419354838708	0.09677419354838708
1801	Feb25-FISH2-3L1-rep2-cp190-100x_Position018_17_cmle.ics	46	0	1	1	0.25132398799607547	0.7622377622377622	0.7622377622377622
1802	Feb25-FISH2-3L1-rep2-cp190-100x_Position018_17_cmle.ics	47	0	1	1	0.0	0.0	0.0
1803	Feb25-FISH2-3L1-rep2-cp190-100x_Position018_17_cmle.ics	47	0	1	2	0.11528623302572269	0.21834061135371174	0.9433962264150942
1804	Feb25-FISH2-3L1-rep2-cp190-100x_Position018_17_cmle.ics	48	0	1	1	0.16140072623601176	0.5982905982905982	0.6034482758620688
1805	Feb25-FISH2-3L1-rep2-cp190-100x_Position018_17_cmle.ics	49	0	1	1	0.04150304388926017	0.14516129032258066	0.14634146341463414
1806	Feb25-FISH2-3L1-rep2-cp190-100x_Position018_17_cmle.ics	50	0	1	1	0.04842021787080353	0.38181818181818183	0.3888888888888888
1807	Feb25-FISH2-3L1-rep2-cp190-100x_Position018_17_cmle.ics	51	0	1	1	0.03228014524720235	0.1891891891891892	0.13084112149532706
1808	Feb25-FISH2-3L1-rep2-cp190-100x_Position018_17_cmle.ics	51	0	2	1	0.0	0.0	0.0
1809	Feb25-FISH2-3L1-rep2-cp190-100x_Position018_17_cmle.ics	52	0	1	1	0.223655292069902	0.6978417266187048	0.6978417266187048
1810	Feb25-FISH2-3L1-rep2-cp190-100x_Position018_17_cmle.ics	56	0	1	1	0.04150304388926017	0.23076923076923073	0.18750000000000003
1811	Feb25-FISH2-3L1-rep2-cp190-100x_Position018_17_cmle.ics	57	0	1	1	0.0	0.0	0.0
1812	Feb25-FISH2-3L1-rep2-cp190-100x_Position018_17_cmle.ics	58	0	1	1	0.17523507419909848	0.31147540983606553	0.31020408163265306
1813	Feb25-FISH2-3L1-rep2-cp190-100x_Position018_17_cmle.ics	59	0	1	1	0.0	0.0	0.0
1814	Feb25-FISH2-3L1-rep2-cp190-100x_Position018_17_cmle.ics	59	0	2	1	0.059948841173375796	0.28888888888888886	0.11818181818181818
1815	Feb25-FISH2-3L1-rep2-cp190-100x_Position018_17_cmle.ics	60	0	1	1	0.10145188506263597	0.38260869565217387	0.37931034482758613
1816	Feb25-FISH2-3L1-rep2-cp190-100x_Position018_17_cmle.ics	61	0	1	1	0.10836905904417933	0.5731707317073169	0.5802469135802469
1817	Feb25-FISH2-3L1-rep2-cp190-100x_Position018_17_cmle.ics	62	0	1	1	0.10145188506263597	0.30344827586206896	0.30136986301369856
1818	Feb25-FISH2-3L1-rep2-cp190-100x_Position018_17_cmle.ics	63	0	1	1	0.07378318913646252	0.2318840579710145	0.23357664233576642
1819	Feb25-FISH2-3L1-rep2-cp190-100x_Position018_17_cmle.ics	64	0	1	1	0.08761753709954924	0.3762376237623762	0.3762376237623762
1820	Feb25-FISH2-3L1-rep2-cp190-100x_Position018_17_cmle.ics	65	0	1	1	0.0	0.0	0.0
1821	Feb25-FISH2-3L1-rep2-cp190-100x_Position018_17_cmle.ics	67	0	1	1	0.12220340700726605	0.4076923076923076	0.41732283464566927
1822	Feb25-FISH2-3L1-rep2-cp190-100x_Position018_17_cmle.ics	70	0	1	1	0.14526065361241058	0.5338983050847457	0.7
1823	Feb25-FISH2-3L1-rep2-cp190-100x_Position018_17_cmle.ics	72	0	1	1	0.0	0.0	0.0
1824	Feb25-FISH2-3L1-rep2-cp190-100x_Position018_17_cmle.ics	73	0	1	1	0.10145188506263597	0.36974789915966383	0.316546762589928
1825	Feb25-FISH2-3L1-rep2-cp190-100x_Position018_17_cmle.ics	74	0	1	1	0.1590950015754973	0.5655737704918031	0.5609756097560975
1826	Feb25-FISH2-3L1-rep2-cp190-100x_Position018_17_cmle.ics	75	0	1	1	0.18676369750167077	0.653225806451613	0.653225806451613
1827	Feb25-FISH2-3L1-rep2-cp190-100x_Position018_17_cmle.ics	76	0	1	1	0.3412472497561392	0.513888888888889	0.49664429530201337
1828	Feb25-FISH2-3L1-rep2-cp190-100x_Position018_17_cmle.ics	78	0	1	1	0.1498721029334395	0.6632653061224489	0.5284552845528455
1829	Feb25-FISH2-3L1-rep2-cp190-100x_Position018_17_cmle.ics	81	0	1	1	0.1245091316677805	0.54	0.54
1830	Feb25-FISH2-3L1-rep2-cp190-100x_Position018_17_cmle.ics	82	0	1	1	0.16601217555704068	0.7500000000000001	0.7500000000000001
1831	Feb25-FISH2-3L1-rep2-cp190-100x_Position018_17_cmle.ics	83	0	1	1	0.050725942531317986	0.21153846153846154	0.2
1832	Feb25-FISH2-3L1-rep2-cp190-100x_Position018_17_cmle.ics	85	0	1	1	0.1590950015754973	0.6969696969696969	0.6969696969696969
1833	Feb25-FISH2-3L1-rep2-cp190-100x_Position018_17_cmle.ics	87	0	1	1	0.0	0.0	0.0
1834	Feb25-FISH2-3L1-rep2-cp190-100x_Position018_17_cmle.ics	88	0	1	1	0.013834347963086722	0.05769230769230768	0.05825242718446601
1835	Feb25-FISH2-3L1-rep2-cp190-100x_Position018_17_cmle.ics	89	0	1	1	0.03458586990771681	0.10948905109489052	0.10869565217391305
1836	Feb25-FISH2-3L1-rep2-cp190-100x_Position018_17_cmle.ics	91	0	1	1	0.16370645089652622	0.5338345864661653	0.5298507462686567
1837	Feb25-FISH2-3L1-rep2-cp190-100x_Position018_17_cmle.ics	92	0	1	1	0.03458586990771681	0.2173913043478261	0.10869565217391305
1838	Feb25-FISH2-3L1-rep2-cp190-100x_Position018_17_cmle.ics	92	0	2	1	0.0	0.0	0.0
1839	Feb25-FISH2-3L1-rep2-cp190-100x_Position018_17_cmle.ics	93	0	1	1	0.0	0.0	0.0
1840	Feb25-FISH2-3L1-rep2-cp190-100x_Position018_17_cmle.ics	94	0	1	1	0.057643116512861345	0.4901960784313725	0.30864197530864196
1841	Feb25-FISH2-3L1-rep2-cp190-100x_Position018_17_cmle.ics	94	0	2	1	0.0	0.0	0.0
1842	Feb25-FISH2-3L1-rep2-cp190-100x_Position018_17_cmle.ics	95	0	1	1	0.16601217555704068	0.7912087912087912	0.7912087912087912
1843	Feb25-FISH2-3L1-rep2-cp190-100x_Position018_17_cmle.ics	96	0	1	1	0.0	0.0	0.0
1844	Feb25-FISH2-3L1-rep2-cp190-100x_Position018_17_cmle.ics	98	0	1	1	0.0	0.0	0.0
1845	Feb25-FISH2-3L1-rep2-cp190-100x_Position018_17_cmle.ics	99	0	1	1	0.0	0.0	0.0
1846	Feb25-FISH2-3L1-rep2-cp190-100x_Position018_17_cmle.ics	100	0	1	1	0.0	0.0	0.0
1847	Feb25-FISH2-3L1-rep2-cp190-100x_Position018_17_cmle.ics	101	0	1	1	0.1706236248780696	0.5068493150684931	0.5034013605442177
1848	Feb25-FISH2-3L1-rep2-cp190-100x_Position018_17_cmle.ics	106	0	1	1	0.0	0.0	0.0
1849	Feb25-FISH2-3L1-rep2-cp190-100x_Position018_17_cmle.ics	107	0	1	1	0.07147746447594806	0.2695652173913043	0.2743362831858407
1850	Feb25-FISH2-3L1-rep2-cp190-100x_Position018_17_cmle.ics	109	0	1	1	0.25132398799607547	0.4560669456066946	0.45416666666666666
1851	Feb25-FISH2-3L1-rep2-cp190-100x_Position018_17_cmle.ics	110	0	1	1	0.06917173981543362	0.30927835051546393	0.30927835051546393
1852	Feb25-FISH2-3L1-rep2-cp190-100x_Position018_17_cmle.ics	111	0	1	1	0.18676369750167077	0.5704225352112675	0.653225806451613
1853	Feb25-FISH2-3L1-rep2-cp190-100x_Position018_17_cmle.ics	112	0	1	1	0.08300608777852034	0.36734693877551017	0.37113402061855666
1854	Feb25-FISH2-3L1-rep2-cp190-100x_Position018_17_cmle.ics	114	0	1	1	0.08761753709954924	0.5671641791044776	0.4691358024691358
1855	Feb25-FISH2-3L1-rep2-cp190-100x_Position018_17_cmle.ics	116	0	1	1	0.17754079885961294	0.5789473684210525	0.658119658119658
1856	Feb25-FISH2-3L1-rep2-cp190-100x_Position018_17_cmle.ics	118	0	1	1	0.06225456583389025	0.2842105263157894	0.29032258064516125
1857	Feb25-FISH2-3L1-rep2-cp190-100x_Position018_17_cmle.ics	119	0	1	1	0.03689159456823126	0.18604651162790695	0.3018867924528302
1858	Feb25-FISH2-3L1-rep2-cp190-100x_Position018_17_cmle.ics	120	0	1	1	0.053031667191832436	0.2804878048780487	0.2804878048780487
1859	Feb25-FISH2-3L1-rep2-cp190-100x_Position018_17_cmle.ics	122	0	1	1	0.10606333438366487	0.41071428571428564	0.4144144144144144
1860	Feb25-FISH2-3L1-rep2-cp190-100x_Position018_17_cmle.ics	123	0	1	1	0.04150304388926017	0.33962264150943394	0.34615384615384615
1861	Feb25-FISH2-3L1-rep2-cp190-100x_Position018_17_cmle.ics	125	0	1	1	0.1936808714832141	0.5999999999999999	0.6086956521739131
1862	Feb25-FISH2-3L1-rep2-cp190-100x_Position018_17_cmle.ics	129	0	1	1	0.0	0.0	0.0
1863	Feb25-FISH2-3L1-rep2-cp190-100x_Position018_17_cmle.ics	130	0	1	1	0.15448355225446841	0.5537190082644627	0.5877192982456141
1864	Feb25-FISH2-3L1-rep2-cp190-100x_Position019_18_cmle.ics	1	0	1	1	0.29282703188533565	0.5404255319148936	0.49609375000000006
1865	Feb25-FISH2-3L1-rep2-cp190-100x_Position019_18_cmle.ics	3	0	1	1	0.006917173981543361	0.02884615384615384	0.028571428571428567
1866	Feb25-FISH2-3L1-rep2-cp190-100x_Position019_18_cmle.ics	4	0	1	1	0.013834347963086722	0.0967741935483871	0.0967741935483871
1867	Feb25-FISH2-3L1-rep2-cp190-100x_Position019_18_cmle.ics	5	0	1	1	0.0	0.0	0.0
1868	Feb25-FISH2-3L1-rep2-cp190-100x_Position019_18_cmle.ics	5	0	1	2	0.0	0.0	0.0
1869	Feb25-FISH2-3L1-rep2-cp190-100x_Position019_18_cmle.ics	5	0	1	3	0.0	0.0	0.0
1870	Feb25-FISH2-3L1-rep2-cp190-100x_Position019_18_cmle.ics	5	0	2	1	0.0	0.0	0.0
1871	Feb25-FISH2-3L1-rep2-cp190-100x_Position019_18_cmle.ics	5	0	2	2	0.09914616040212151	0.19196428571428567	0.5374999999999999
1872	Feb25-FISH2-3L1-rep2-cp190-100x_Position019_18_cmle.ics	5	0	2	3	0.0	0.0	0.0
1873	Feb25-FISH2-3L1-rep2-cp190-100x_Position019_18_cmle.ics	6	0	1	1	0.18215224818064185	0.6991150442477876	0.6869565217391304
1874	Feb25-FISH2-3L1-rep2-cp190-100x_Position019_18_cmle.ics	7	0	1	1	0.13834347963086724	0.759493670886076	0.5504587155963303
1875	Feb25-FISH2-3L1-rep2-cp190-100x_Position019_18_cmle.ics	8	0	1	1	0.223655292069902	0.7698412698412697	0.7698412698412697
1876	Feb25-FISH2-3L1-rep2-cp190-100x_Position019_18_cmle.ics	10	0	1	1	0.1245091316677805	0.4655172413793102	0.4736842105263158
1877	Feb25-FISH2-3L1-rep2-cp190-100x_Position019_18_cmle.ics	11	0	1	1	0.16370645089652622	0.5819672131147541	0.5819672131147541
1878	Feb25-FISH2-3L1-rep2-cp190-100x_Position019_18_cmle.ics	12	0	1	1	0.0	0.0	0.0
1879	Feb25-FISH2-3L1-rep2-cp190-100x_Position019_18_cmle.ics	13	0	1	1	0.1245091316677805	0.5684210526315788	0.5806451612903225
1880	Feb25-FISH2-3L1-rep2-cp190-100x_Position019_18_cmle.ics	14	0	1	1	0.18215224818064185	0.8061224489795917	0.8144329896907216
1881	Feb25-FISH2-3L1-rep2-cp190-100x_Position019_18_cmle.ics	15	0	1	1	0.1798465235201274	0.7878787878787878	0.37864077669902907
1882	Feb25-FISH2-3L1-rep2-cp190-100x_Position019_18_cmle.ics	15	0	2	1	0.0	0.0	0.0
1883	Feb25-FISH2-3L1-rep2-cp190-100x_Position019_18_cmle.ics	16	0	1	1	0.01844579728411563	0.08	0.07272727272727274
1884	Feb25-FISH2-3L1-rep2-cp190-100x_Position019_18_cmle.ics	20	0	1	1	0.0853118124390348	0.35238095238095235	0.35238095238095235
1885	Feb25-FISH2-3L1-rep2-cp190-100x_Position019_18_cmle.ics	21	0	1	1	0.03689159456823126	0.17391304347826084	0.1758241758241758
1886	Feb25-FISH2-3L1-rep2-cp190-100x_Position019_18_cmle.ics	22	0	1	1	0.21904384274887312	0.7037037037037037	0.6985294117647058
1887	Feb25-FISH2-3L1-rep2-cp190-100x_Position019_18_cmle.ics	23	0	1	1	0.09684043574160706	0.46153846153846145	0.5526315789473684
1888	Feb25-FISH2-3L1-rep2-cp190-100x_Position019_18_cmle.ics	24	0	1	1	0.027668695926173444	0.0875912408759124	0.08823529411764705
1889	Feb25-FISH2-3L1-rep2-cp190-100x_Position019_18_cmle.ics	27	0	1	1	0.10836905904417933	0.8867924528301886	0.6103896103896104
1890	Feb25-FISH2-3L1-rep2-cp190-100x_Position019_18_cmle.ics	28	0	1	1	0.15678927691498284	0.4999999999999999	0.4999999999999999
1891	Feb25-FISH2-3L1-rep2-cp190-100x_Position019_18_cmle.ics	29	0	1	1	0.11528623302572269	0.8928571428571427	0.4901960784313725
1892	Feb25-FISH2-3L1-rep2-cp190-100x_Position019_18_cmle.ics	30	0	1	1	0.0	0.0	0.0
1893	Feb25-FISH2-3L1-rep2-cp190-100x_Position019_18_cmle.ics	30	0	1	2	0.0	0.0	0.0
1894	Feb25-FISH2-3L1-rep2-cp190-100x_Position019_18_cmle.ics	30	0	2	1	0.0	0.0	0.0
1895	Feb25-FISH2-3L1-rep2-cp190-100x_Position019_18_cmle.ics	30	0	2	2	0.22596101673041646	0.5632183908045977	0.632258064516129
1896	Feb25-FISH2-3L1-rep2-cp190-100x_Position019_18_cmle.ics	31	0	1	1	0.0	0.0	0.0
1897	Feb25-FISH2-3L1-rep2-cp190-100x_Position019_18_cmle.ics	32	0	1	1	0.029974420586687898	0.11206896551724135	0.11206896551724135
1898	Feb25-FISH2-3L1-rep2-cp190-100x_Position019_18_cmle.ics	33	0	1	1	0.03228014524720235	0.11764705882352938	0.12844036697247704
1899	Feb25-FISH2-3L1-rep2-cp190-100x_Position019_18_cmle.ics	35	0	1	1	0.20751521944630083	0.5027932960893854	0.5113636363636364
1900	Feb25-FISH2-3L1-rep2-cp190-100x_Position019_18_cmle.ics	36	0	1	1	0.16140072623601176	0.5426356589147286	0.5426356589147286
1901	Feb25-FISH2-3L1-rep2-cp190-100x_Position019_18_cmle.ics	37	0	1	1	0.0	0.0	0.0
1902	Feb25-FISH2-3L1-rep2-cp190-100x_Position019_18_cmle.ics	38	0	1	1	0.10836905904417933	0.4476190476190476	0.4433962264150943
1903	Feb25-FISH2-3L1-rep2-cp190-100x_Position019_18_cmle.ics	39	0	1	1	0.11067478370469377	0.36641221374045796	0.46153846153846145
1904	Feb25-FISH2-3L1-rep2-cp190-100x_Position019_18_cmle.ics	40	0	1	1	0.0046114493210289076	0.017699115044247787	0.017699115044247787
1905	Feb25-FISH2-3L1-rep2-cp190-100x_Position019_18_cmle.ics	41	0	1	1	0.027668695926173444	0.21428571428571422	0.21052631578947367
1906	Feb25-FISH2-3L1-rep2-cp190-100x_Position019_18_cmle.ics	43	0	1	1	0.07378318913646252	0.2758620689655172	0.2758620689655172
1907	Feb25-FISH2-3L1-rep2-cp190-100x_Position019_18_cmle.ics	44	0	1	1	0.0	0.0	0.0
1908	Feb25-FISH2-3L1-rep2-cp190-100x_Position019_18_cmle.ics	46	0	1	1	0.17292934953858402	0.8928571428571428	0.6578947368421052
1909	Feb25-FISH2-3L1-rep2-cp190-100x_Position019_18_cmle.ics	48	0	1	1	0.0	0.0	0.0
1910	Feb25-FISH2-3L1-rep2-cp190-100x_Position019_18_cmle.ics	48	0	1	2	0.053031667191832436	0.10087719298245613	0.3285714285714285
1911	Feb25-FISH2-3L1-rep2-cp190-100x_Position019_18_cmle.ics	49	0	1	1	0.11759195768623715	0.6	0.6
1912	Feb25-FISH2-3L1-rep2-cp190-100x_Position019_18_cmle.ics	50	0	1	1	0.09684043574160706	0.7924528301886792	0.7924528301886792
1913	Feb25-FISH2-3L1-rep2-cp190-100x_Position019_18_cmle.ics	51	0	1	1	0.11067478370469377	0.39669421487603296	0.3934426229508196
1914	Feb25-FISH2-3L1-rep2-cp190-100x_Position019_18_cmle.ics	52	0	1	1	0.10375760972315042	0.4017857142857142	0.4017857142857142
1915	Feb25-FISH2-3L1-rep2-cp190-100x_Position019_18_cmle.ics	54	0	1	1	0.06225456583389025	0.5192307692307692	0.5192307692307692
1916	Feb25-FISH2-3L1-rep2-cp190-100x_Position019_18_cmle.ics	55	0	1	1	0.03228014524720235	0.10218978102189781	0.10218978102189781
1917	Feb25-FISH2-3L1-rep2-cp190-100x_Position019_18_cmle.ics	56	0	1	1	0.16370645089652622	0.6339285714285713	0.6396396396396395
1918	Feb25-FISH2-3L1-rep2-cp190-100x_Position019_18_cmle.ics	57	0	1	1	0.20290377012527194	0.7652173913043477	0.7586206896551723
1919	Feb25-FISH2-3L1-rep2-cp190-100x_Position019_18_cmle.ics	59	0	1	1	0.16831790021755513	0.584	0.5887096774193549
1920	Feb25-FISH2-3L1-rep2-cp190-100x_Position019_18_cmle.ics	61	0	1	1	0.27438123460122	0.7083333333333334	0.517391304347826
1921	Feb25-FISH2-3L1-rep2-cp190-100x_Position019_18_cmle.ics	62	0	1	1	0.16140072623601176	0.2978723404255319	0.2991452991452991
1922	Feb25-FISH2-3L1-rep2-cp190-100x_Position019_18_cmle.ics	67	0	1	1	0.10145188506263597	0.32352941176470584	0.25287356321839083
1923	Feb25-FISH2-3L1-rep2-cp190-100x_Position019_18_cmle.ics	68	0	1	1	0.09222898642057815	0.3571428571428571	0.35398230088495575
1924	Feb25-FISH2-3L1-rep2-cp190-100x_Position019_18_cmle.ics	69	0	1	1	0.01844579728411563	0.14545454545454548	0.12698412698412698
1925	Feb25-FISH2-3L1-rep2-cp190-100x_Position019_18_cmle.ics	70	0	1	1	0.21212666876732975	0.6865671641791045	0.6865671641791045
1926	Feb25-FISH2-3L1-rep2-cp190-100x_Position019_18_cmle.ics	71	0	1	1	0.07839463845749142	0.4146341463414633	0.6538461538461537
1927	Feb25-FISH2-3L1-rep2-cp190-100x_Position019_18_cmle.ics	72	0	1	1	0.1844579728411563	0.5442176870748299	0.5442176870748299
1928	Feb25-FISH2-3L1-rep2-cp190-100x_Position019_18_cmle.ics	73	0	1	1	0.027668695926173444	0.0625	0.07499999999999998
1929	Feb25-FISH2-3L1-rep2-cp190-100x_Position019_18_cmle.ics	74	0	1	1	0.0	0.0	0.0
1930	Feb25-FISH2-3L1-rep2-cp190-100x_Position019_18_cmle.ics	75	0	1	1	0.24671253867504656	0.6645962732919255	0.6604938271604938
1931	Feb25-FISH2-3L1-rep2-cp190-100x_Position019_18_cmle.ics	77	0	1	1	0.15217782759395396	0.5892857142857142	0.6000000000000001
1932	Feb25-FISH2-3L1-rep2-cp190-100x_Position019_18_cmle.ics	78	0	1	1	0.13142630564932387	0.7124999999999999	0.7124999999999999
1933	Feb25-FISH2-3L1-rep2-cp190-100x_Position019_18_cmle.ics	80	0	1	1	0.06917173981543362	0.4615384615384615	0.576923076923077
1934	Feb25-FISH2-3L1-rep2-cp190-100x_Position019_18_cmle.ics	81	0	1	1	0.0	0.0	0.0
1935	Feb25-FISH2-3L1-rep2-cp190-100x_Position019_18_cmle.ics	84	0	1	1	0.0	0.0	0.0
1936	Feb25-FISH2-3L1-rep2-cp190-100x_Position019_18_cmle.ics	85	0	1	1	0.08761753709954924	0.30894308943089427	0.5588235294117646
1937	Feb25-FISH2-3L1-rep2-cp190-100x_Position019_18_cmle.ics	85	0	1	2	0.0	0.0	0.0
1938	Feb25-FISH2-3L1-rep2-cp190-100x_Position019_18_cmle.ics	87	0	1	1	0.0	0.0	0.0
1939	Feb25-FISH2-3L1-rep2-cp190-100x_Position019_18_cmle.ics	89	0	1	1	0.14064920429138167	0.8133333333333332	0.8133333333333332
1940	Feb25-FISH2-3L1-rep2-cp190-100x_Position019_18_cmle.ics	90	0	1	1	0.0	0.0	0.0
1941	Feb25-FISH2-3L1-rep2-cp190-100x_Position019_18_cmle.ics	91	0	1	1	0.2605468866381333	0.8129496402877697	0.807142857142857
1942	Feb25-FISH2-3L1-rep2-cp190-100x_Position019_18_cmle.ics	92	0	1	1	0.08300608777852034	0.6666666666666665	0.6206896551724137
1943	Feb25-FISH2-3L1-rep2-cp190-100x_Position019_18_cmle.ics	95	0	1	1	0.10606333438366487	0.4070796460176991	0.4070796460176991
1944	Feb25-FISH2-3L1-rep2-cp190-100x_Position019_18_cmle.ics	97	0	1	1	0.11759195768623715	0.6455696202531646	0.6538461538461537
1945	Feb25-FISH2-3L1-rep2-cp190-100x_Position019_18_cmle.ics	98	0	1	1	0.0	0.0	0.0
1946	Feb25-FISH2-3L1-rep2-cp190-100x_Position019_18_cmle.ics	99	0	1	1	0.10375760972315042	0.3913043478260869	0.39473684210526316
1947	Feb25-FISH2-3L1-rep2-cp190-100x_Position019_18_cmle.ics	100	0	1	1	0.23748964003298875	0.8110236220472441	0.8110236220472441
1948	Feb25-FISH2-3L1-rep2-cp190-100x_Position019_18_cmle.ics	101	0	1	1	0.09222898642057815	0.392156862745098	0.38834951456310673
1949	Feb25-FISH2-3L1-rep2-cp190-100x_Position019_18_cmle.ics	102	0	1	1	0.14526065361241058	0.6774193548387095	0.6774193548387095
1950	Feb25-FISH2-3L1-rep2-cp190-100x_Position019_18_cmle.ics	103	0	1	1	0.0	0.0	0.0
1951	Feb25-FISH2-3L1-rep2-cp190-100x_Position019_18_cmle.ics	104	0	1	1	0.0	0.0	0.0
1952	Feb25-FISH2-3L1-rep2-cp190-100x_Position019_18_cmle.ics	105	0	1	1	0.0	0.0	0.0
1953	Feb25-FISH2-3L1-rep2-cp190-100x_Position019_18_cmle.ics	106	0	1	1	0.03458586990771681	0.20833333333333334	0.16304347826086957
1954	Feb25-FISH2-3L1-rep2-cp190-100x_Position019_18_cmle.ics	107	0	1	1	0.19598659614372857	0.7083333333333333	0.7142857142857142
1955	Feb25-FISH2-3L1-rep2-cp190-100x_Position019_18_cmle.ics	109	0	1	1	0.05533739185234689	0.1751824817518248	0.17391304347826086
1956	Feb25-FISH2-3L1-rep2-cp190-100x_Position019_18_cmle.ics	110	0	1	1	0.14756637827292504	0.5818181818181819	0.5925925925925924
1957	Feb25-FISH2-3L1-rep2-cp190-100x_Position019_18_cmle.ics	111	0	1	1	0.0	0.0	0.0
1958	Feb25-FISH2-3L1-rep2-cp190-100x_Position019_18_cmle.ics	111	0	1	2	0.025362971265658993	0.10377358490566037	0.20370370370370366
1959	Feb25-FISH2-3L1-rep2-cp190-100x_Position019_18_cmle.ics	112	0	1	1	0.0	0.0	0.0
1960	Feb25-FISH2-3L1-rep2-cp190-100x_Position019_18_cmle.ics	113	0	1	1	0.0	0.0	0.0
1961	Feb25-FISH2-3L1-rep2-cp190-100x_Position019_18_cmle.ics	115	0	1	1	0.0	0.0	0.0
1962	Feb25-FISH2-3L1-rep2-cp190-100x_Position019_18_cmle.ics	117	0	1	1	0.14526065361241058	0.48091603053435106	0.4846153846153845
1963	Feb25-FISH2-3L1-rep2-cp190-100x_Position019_18_cmle.ics	118	0	1	1	0.12681485632829495	0.6626506024096384	0.5188679245283018
1964	Feb25-FISH2-3L1-rep2-cp190-100x_Position019_18_cmle.ics	119	0	1	1	0.10375760972315042	0.43269230769230765	0.43269230769230765
1965	Feb25-FISH2-3L1-rep2-cp190-100x_Position019_18_cmle.ics	120	0	1	1	0.06225456583389025	0.4999999999999999	0.5294117647058822
1966	Feb25-FISH2-3L1-rep2-cp190-100x_Position019_18_cmle.ics	122	0	1	1	0.059948841173375796	0.19117647058823525	0.19402985074626863
1967	Feb25-FISH2-3L1-rep2-cp190-100x_Position019_18_cmle.ics	123	0	1	1	0.0	0.0	0.0
1968	Feb25-FISH2-3L1-rep2-cp190-100x_Position019_18_cmle.ics	124	0	1	1	0.41503043889260166	0.8695652173913042	0.7346938775510204
1969	Feb25-FISH2-3L1-rep2-cp190-100x_Position019_18_cmle.ics	125	0	1	1	0.0	0.0	0.0
1970	Feb25-FISH2-3L1-rep2-cp190-100x_Position019_18_cmle.ics	126	0	1	1	0.0	0.0	0.0
1971	Feb25-FISH2-3L1-rep2-cp190-100x_Position019_18_cmle.ics	126	0	1	2	0.050725942531317986	0.1692307692307692	0.3928571428571428
1972	Feb25-FISH2-3L1-rep2-cp190-100x_Position019_18_cmle.ics	127	0	1	1	0.10375760972315042	0.4411764705882352	0.43689320388349506
1973	Feb25-FISH2-3L1-rep2-cp190-100x_Position019_18_cmle.ics	129	0	1	1	0.32741290179305244	0.6635514018691587	0.6604651162790697
1974	Feb25-FISH2-3L1-rep2-cp190-100x_Position019_18_cmle.ics	130	0	1	1	0.03228014524720235	0.1818181818181818	0.18666666666666665
1975	Feb25-FISH2-3L1-rep2-cp190-100x_Position019_18_cmle.ics	131	0	1	1	0.11298050836520823	0.8448275862068964	0.8749999999999998
1976	Feb25-FISH2-3L1-rep2-cp190-100x_Position019_18_cmle.ics	132	0	1	1	0.16601217555704068	0.7058823529411764	0.7128712871287128
1977	Feb25-FISH2-3L1-rep2-cp190-100x_Position019_18_cmle.ics	133	0	1	1	0.10145188506263597	0.5641025641025641	0.5789473684210525
1978	Feb25-FISH2-3L1-rep2-cp190-100x_Position019_18_cmle.ics	135	0	1	1	0.16370645089652622	0.6761904761904761	0.6826923076923076
1979	Feb25-FISH2-3L1-rep2-cp190-100x_Position019_18_cmle.ics	136	0	1	1	0.14756637827292504	0.5079365079365079	0.512
1980	Feb25-FISH2-3L1-rep2-cp190-100x_Position020_19_cmle.ics	1	0	1	1	0.0	0.0	0.0
1981	Feb25-FISH2-3L1-rep2-cp190-100x_Position020_19_cmle.ics	2	0	1	1	0.0	0.0	0.0
1982	Feb25-FISH2-3L1-rep2-cp190-100x_Position020_19_cmle.ics	3	0	1	1	0.08761753709954924	0.2733812949640287	0.5588235294117646
1983	Feb25-FISH2-3L1-rep2-cp190-100x_Position020_19_cmle.ics	3	0	1	2	0.0	0.0	0.0
1984	Feb25-FISH2-3L1-rep2-cp190-100x_Position020_19_cmle.ics	4	0	1	1	0.07608891379697698	0.3928571428571429	0.23239436619718307
1985	Feb25-FISH2-3L1-rep2-cp190-100x_Position020_19_cmle.ics	4	0	2	1	0.0	0.0	0.0
1986	Feb25-FISH2-3L1-rep2-cp190-100x_Position020_19_cmle.ics	5	0	1	1	0.07839463845749142	0.24999999999999994	0.2481751824817518
1987	Feb25-FISH2-3L1-rep2-cp190-100x_Position020_19_cmle.ics	6	0	1	1	0.0	0.0	0.0
1988	Feb25-FISH2-3L1-rep2-cp190-100x_Position020_19_cmle.ics	7	0	1	1	0.16140072623601176	0.510948905109489	0.5072463768115942
1989	Feb25-FISH2-3L1-rep2-cp190-100x_Position020_19_cmle.ics	9	0	1	1	0.1936808714832141	0.5316455696202531	0.5249999999999999
1990	Feb25-FISH2-3L1-rep2-cp190-100x_Position020_19_cmle.ics	12	0	1	1	0.0	0.0	0.0
1991	Feb25-FISH2-3L1-rep2-cp190-100x_Position020_19_cmle.ics	13	0	1	1	0.0	0.0	0.0
1992	Feb25-FISH2-3L1-rep2-cp190-100x_Position020_19_cmle.ics	14	0	1	1	0.027668695926173444	0.07228915662650601	0.07228915662650601
1993	Feb25-FISH2-3L1-rep2-cp190-100x_Position020_19_cmle.ics	15	0	1	1	0.0	0.0	0.0
1994	Feb25-FISH2-3L1-rep2-cp190-100x_Position020_19_cmle.ics	16	0	1	1	0.1890694221621852	0.5985401459854014	0.6119402985074626
1995	Feb25-FISH2-3L1-rep2-cp190-100x_Position020_19_cmle.ics	18	0	1	1	0.16140072623601176	0.6666666666666666	0.6796116504854367
1996	Feb25-FISH2-3L1-rep2-cp190-100x_Position020_19_cmle.ics	19	0	1	1	0.2098209441068153	0.7109375	0.7109375
1997	Feb25-FISH2-3L1-rep2-cp190-100x_Position020_19_cmle.ics	20	0	1	1	0.050725942531317986	0.33333333333333326	0.25
1998	Feb25-FISH2-3L1-rep2-cp190-100x_Position020_19_cmle.ics	21	0	1	1	0.053031667191832436	0.2277227722772277	0.2277227722772277
1999	Feb25-FISH2-3L1-rep2-cp190-100x_Position020_19_cmle.ics	22	0	1	1	0.050725942531317986	0.15068493150684928	0.2857142857142857
[truncated: 2,304 more rows]
