# Supplementary material for: M1BP cooperates with CP190 to activate transcription at TAD borders and promote chromatin insulator activity
Source: Nat Commun. 2021 Jul 7;12:4170. doi: 10.1038/s41467-021-24407-y (PMC8263732; doi:10.1038/s41467-021-24407-y)
Supplement: Supplementary file 6 — Source Data [file 41467_2021_24407_MOESM6_ESM.zip › Source Data_updated_060121/Source Data 8/Figure 8c/Figure 8c-tango-slide2/rep2/cp190-rep2/C_B.xls]

	Label	nuc.idx	tag	idx1	idx2	CBdist2_
1	Feb25-FISH2-3L1-rep2-cp190-100x_Position001_0_cmle.ics	1	0	1	1	0.0
2	Feb25-FISH2-3L1-rep2-cp190-100x_Position001_0_cmle.ics	2	0	1	1	4.099198935769391
3	Feb25-FISH2-3L1-rep2-cp190-100x_Position001_0_cmle.ics	3	0	1	1	1.8096231334713841
4	Feb25-FISH2-3L1-rep2-cp190-100x_Position001_0_cmle.ics	3	0	2	1	0.0
5	Feb25-FISH2-3L1-rep2-cp190-100x_Position001_0_cmle.ics	4	0	1	1	0.0
6	Feb25-FISH2-3L1-rep2-cp190-100x_Position001_0_cmle.ics	5	0	1	1	0.8754689432133618
7	Feb25-FISH2-3L1-rep2-cp190-100x_Position001_0_cmle.ics	6	0	1	1	0.0
8	Feb25-FISH2-3L1-rep2-cp190-100x_Position001_0_cmle.ics	7	0	1	1	1.2193228422019515
9	Feb25-FISH2-3L1-rep2-cp190-100x_Position001_0_cmle.ics	8	0	1	1	0.0
10	Feb25-FISH2-3L1-rep2-cp190-100x_Position001_0_cmle.ics	9	0	1	1	0.0
11	Feb25-FISH2-3L1-rep2-cp190-100x_Position001_0_cmle.ics	10	0	1	1	0.0
12	Feb25-FISH2-3L1-rep2-cp190-100x_Position001_0_cmle.ics	11	0	1	1	0.0
13	Feb25-FISH2-3L1-rep2-cp190-100x_Position001_0_cmle.ics	11	0	2	1	4.983470198718493
14	Feb25-FISH2-3L1-rep2-cp190-100x_Position001_0_cmle.ics	12	0	1	1	0.0
15	Feb25-FISH2-3L1-rep2-cp190-100x_Position001_0_cmle.ics	16	0	1	1	0.0
16	Feb25-FISH2-3L1-rep2-cp190-100x_Position001_0_cmle.ics	18	0	1	1	4.491984278874635
17	Feb25-FISH2-3L1-rep2-cp190-100x_Position001_0_cmle.ics	19	0	1	1	0.0
18	Feb25-FISH2-3L1-rep2-cp190-100x_Position001_0_cmle.ics	20	0	1	1	0.0
19	Feb25-FISH2-3L1-rep2-cp190-100x_Position001_0_cmle.ics	21	0	1	1	0.0
20	Feb25-FISH2-3L1-rep2-cp190-100x_Position001_0_cmle.ics	22	0	1	1	0.0
21	Feb25-FISH2-3L1-rep2-cp190-100x_Position001_0_cmle.ics	23	0	1	1	0.0
22	Feb25-FISH2-3L1-rep2-cp190-100x_Position001_0_cmle.ics	23	0	1	2	3.3042836490928393
23	Feb25-FISH2-3L1-rep2-cp190-100x_Position001_0_cmle.ics	23	0	2	1	0.72222503087512
24	Feb25-FISH2-3L1-rep2-cp190-100x_Position001_0_cmle.ics	23	0	2	2	3.41881551499925
25	Feb25-FISH2-3L1-rep2-cp190-100x_Position001_0_cmle.ics	24	0	1	1	0.0
26	Feb25-FISH2-3L1-rep2-cp190-100x_Position001_0_cmle.ics	25	0	1	1	0.0
27	Feb25-FISH2-3L1-rep2-cp190-100x_Position001_0_cmle.ics	25	0	1	2	2.1380072994357717
28	Feb25-FISH2-3L1-rep2-cp190-100x_Position001_0_cmle.ics	25	0	2	1	2.3672025940655406
29	Feb25-FISH2-3L1-rep2-cp190-100x_Position001_0_cmle.ics	25	0	2	2	0.0
30	Feb25-FISH2-3L1-rep2-cp190-100x_Position001_0_cmle.ics	26	0	1	1	1.6561605642762027
31	Feb25-FISH2-3L1-rep2-cp190-100x_Position001_0_cmle.ics	27	0	1	1	0.0
32	Feb25-FISH2-3L1-rep2-cp190-100x_Position001_0_cmle.ics	28	0	1	1	0.0
33	Feb25-FISH2-3L1-rep2-cp190-100x_Position001_0_cmle.ics	29	0	1	1	0.0
34	Feb25-FISH2-3L1-rep2-cp190-100x_Position001_0_cmle.ics	30	0	1	1	0.0
35	Feb25-FISH2-3L1-rep2-cp190-100x_Position001_0_cmle.ics	31	0	1	1	0.0
36	Feb25-FISH2-3L1-rep2-cp190-100x_Position001_0_cmle.ics	32	0	1	1	0.0
37	Feb25-FISH2-3L1-rep2-cp190-100x_Position001_0_cmle.ics	33	0	1	1	1.8951854028581037
38	Feb25-FISH2-3L1-rep2-cp190-100x_Position001_0_cmle.ics	36	0	1	1	0.0
39	Feb25-FISH2-3L1-rep2-cp190-100x_Position001_0_cmle.ics	37	0	1	1	0.0
40	Feb25-FISH2-3L1-rep2-cp190-100x_Position001_0_cmle.ics	38	0	1	1	0.0
41	Feb25-FISH2-3L1-rep2-cp190-100x_Position001_0_cmle.ics	39	0	1	1	3.3315480241288036
42	Feb25-FISH2-3L1-rep2-cp190-100x_Position001_0_cmle.ics	40	0	1	1	0.0
43	Feb25-FISH2-3L1-rep2-cp190-100x_Position001_0_cmle.ics	41	0	1	1	0.0
44	Feb25-FISH2-3L1-rep2-cp190-100x_Position001_0_cmle.ics	42	0	1	1	2.7514692443543365
45	Feb25-FISH2-3L1-rep2-cp190-100x_Position001_0_cmle.ics	42	0	1	2	0.0
46	Feb25-FISH2-3L1-rep2-cp190-100x_Position001_0_cmle.ics	43	0	1	1	2.722739793356479
47	Feb25-FISH2-3L1-rep2-cp190-100x_Position001_0_cmle.ics	45	0	1	1	0.8875449473696695
48	Feb25-FISH2-3L1-rep2-cp190-100x_Position001_0_cmle.ics	46	0	1	1	0.9971598751598192
49	Feb25-FISH2-3L1-rep2-cp190-100x_Position001_0_cmle.ics	47	0	1	1	0.0
50	Feb25-FISH2-3L1-rep2-cp190-100x_Position001_0_cmle.ics	48	0	1	1	0.0
51	Feb25-FISH2-3L1-rep2-cp190-100x_Position001_0_cmle.ics	49	0	1	1	0.0
52	Feb25-FISH2-3L1-rep2-cp190-100x_Position001_0_cmle.ics	50	0	1	1	5.17299515519667
53	Feb25-FISH2-3L1-rep2-cp190-100x_Position001_0_cmle.ics	50	0	2	1	0.0
54	Feb25-FISH2-3L1-rep2-cp190-100x_Position001_0_cmle.ics	53	0	1	1	0.0
55	Feb25-FISH2-3L1-rep2-cp190-100x_Position001_0_cmle.ics	54	0	1	1	0.0
56	Feb25-FISH2-3L1-rep2-cp190-100x_Position001_0_cmle.ics	54	0	1	2	2.054212141376967
57	Feb25-FISH2-3L1-rep2-cp190-100x_Position001_0_cmle.ics	54	0	2	1	1.4686736615067262
58	Feb25-FISH2-3L1-rep2-cp190-100x_Position001_0_cmle.ics	54	0	2	2	0.0
59	Feb25-FISH2-3L1-rep2-cp190-100x_Position001_0_cmle.ics	56	0	1	1	0.0
60	Feb25-FISH2-3L1-rep2-cp190-100x_Position001_0_cmle.ics	58	0	1	1	0.0
61	Feb25-FISH2-3L1-rep2-cp190-100x_Position001_0_cmle.ics	59	0	1	1	2.839898339028053
62	Feb25-FISH2-3L1-rep2-cp190-100x_Position001_0_cmle.ics	60	0	1	1	0.0
63	Feb25-FISH2-3L1-rep2-cp190-100x_Position001_0_cmle.ics	61	0	1	1	0.0
64	Feb25-FISH2-3L1-rep2-cp190-100x_Position001_0_cmle.ics	62	0	1	1	0.10317500441073144
65	Feb25-FISH2-3L1-rep2-cp190-100x_Position001_0_cmle.ics	63	0	1	1	0.0
66	Feb25-FISH2-3L1-rep2-cp190-100x_Position001_0_cmle.ics	64	0	1	1	0.0
67	Feb25-FISH2-3L1-rep2-cp190-100x_Position001_0_cmle.ics	66	0	1	1	0.0
68	Feb25-FISH2-3L1-rep2-cp190-100x_Position001_0_cmle.ics	67	0	1	1	0.0
69	Feb25-FISH2-3L1-rep2-cp190-100x_Position001_0_cmle.ics	69	0	1	1	4.6043295482656
70	Feb25-FISH2-3L1-rep2-cp190-100x_Position001_0_cmle.ics	70	0	1	1	0.0
71	Feb25-FISH2-3L1-rep2-cp190-100x_Position001_0_cmle.ics	72	0	1	1	0.0
72	Feb25-FISH2-3L1-rep2-cp190-100x_Position001_0_cmle.ics	73	0	1	1	0.0
73	Feb25-FISH2-3L1-rep2-cp190-100x_Position001_0_cmle.ics	76	0	1	1	0.0
74	Feb25-FISH2-3L1-rep2-cp190-100x_Position001_0_cmle.ics	77	0	1	1	0.10317500441073144
75	Feb25-FISH2-3L1-rep2-cp190-100x_Position001_0_cmle.ics	77	0	2	1	3.526384162877523
76	Feb25-FISH2-3L1-rep2-cp190-100x_Position001_0_cmle.ics	78	0	1	1	0.0
77	Feb25-FISH2-3L1-rep2-cp190-100x_Position001_0_cmle.ics	80	0	1	1	0.0
78	Feb25-FISH2-3L1-rep2-cp190-100x_Position001_0_cmle.ics	81	0	1	1	0.0
79	Feb25-FISH2-3L1-rep2-cp190-100x_Position001_0_cmle.ics	83	0	1	1	0.0
80	Feb25-FISH2-3L1-rep2-cp190-100x_Position001_0_cmle.ics	84	0	1	1	3.682155707514362
81	Feb25-FISH2-3L1-rep2-cp190-100x_Position001_0_cmle.ics	85	0	1	1	0.0
82	Feb25-FISH2-3L1-rep2-cp190-100x_Position001_0_cmle.ics	87	0	1	1	0.0
83	Feb25-FISH2-3L1-rep2-cp190-100x_Position001_0_cmle.ics	89	0	1	1	2.3542566254359976
84	Feb25-FISH2-3L1-rep2-cp190-100x_Position001_0_cmle.ics	90	0	1	1	0.0
85	Feb25-FISH2-3L1-rep2-cp190-100x_Position001_0_cmle.ics	91	0	1	1	0.0
86	Feb25-FISH2-3L1-rep2-cp190-100x_Position001_0_cmle.ics	92	0	1	1	0.0
87	Feb25-FISH2-3L1-rep2-cp190-100x_Position001_0_cmle.ics	94	0	1	1	0.10317500441073144
88	Feb25-FISH2-3L1-rep2-cp190-100x_Position001_0_cmle.ics	95	0	1	1	3.341659846599743
89	Feb25-FISH2-3L1-rep2-cp190-100x_Position001_0_cmle.ics	96	0	1	1	0.0
90	Feb25-FISH2-3L1-rep2-cp190-100x_Position001_0_cmle.ics	98	0	1	1	2.9094277532842776
91	Feb25-FISH2-3L1-rep2-cp190-100x_Position001_0_cmle.ics	98	0	1	2	0.0
92	Feb25-FISH2-3L1-rep2-cp190-100x_Position001_0_cmle.ics	99	0	1	1	0.5595020986366908
93	Feb25-FISH2-3L1-rep2-cp190-100x_Position001_0_cmle.ics	99	0	1	2	2.551399237774943
94	Feb25-FISH2-3L1-rep2-cp190-100x_Position001_0_cmle.ics	100	0	1	1	0.0
95	Feb25-FISH2-3L1-rep2-cp190-100x_Position001_0_cmle.ics	101	0	1	1	0.0
96	Feb25-FISH2-3L1-rep2-cp190-100x_Position001_0_cmle.ics	102	0	1	1	0.0
97	Feb25-FISH2-3L1-rep2-cp190-100x_Position001_0_cmle.ics	104	0	1	1	0.0
98	Feb25-FISH2-3L1-rep2-cp190-100x_Position001_0_cmle.ics	104	0	2	1	3.0466433869196634
99	Feb25-FISH2-3L1-rep2-cp190-100x_Position001_0_cmle.ics	105	0	1	1	0.0
100	Feb25-FISH2-3L1-rep2-cp190-100x_Position001_0_cmle.ics	107	0	1	1	0.0
101	Feb25-FISH2-3L1-rep2-cp190-100x_Position001_0_cmle.ics	108	0	1	1	0.0
102	Feb25-FISH2-3L1-rep2-cp190-100x_Position001_0_cmle.ics	109	0	1	1	0.0
103	Feb25-FISH2-3L1-rep2-cp190-100x_Position001_0_cmle.ics	109	0	2	1	2.0737919230729003
104	Feb25-FISH2-3L1-rep2-cp190-100x_Position001_0_cmle.ics	111	0	1	1	0.0
105	Feb25-FISH2-3L1-rep2-cp190-100x_Position001_0_cmle.ics	112	0	1	1	0.10317500441073144
106	Feb25-FISH2-3L1-rep2-cp190-100x_Position001_0_cmle.ics	113	0	1	1	2.7026757046025636
107	Feb25-FISH2-3L1-rep2-cp190-100x_Position001_0_cmle.ics	114	0	1	1	5.404307588494352
108	Feb25-FISH2-3L1-rep2-cp190-100x_Position001_0_cmle.ics	114	0	1	2	0.0
109	Feb25-FISH2-3L1-rep2-cp190-100x_Position001_0_cmle.ics	115	0	1	1	0.0
110	Feb25-FISH2-3L1-rep2-cp190-100x_Position001_0_cmle.ics	117	0	1	1	5.080779735704899
111	Feb25-FISH2-3L1-rep2-cp190-100x_Position001_0_cmle.ics	118	0	1	1	0.0
112	Feb25-FISH2-3L1-rep2-cp190-100x_Position001_0_cmle.ics	119	0	1	1	4.204878744779471
113	Feb25-FISH2-3L1-rep2-cp190-100x_Position001_0_cmle.ics	119	0	2	1	1.4541052224178812
114	Feb25-FISH2-3L1-rep2-cp190-100x_Position001_0_cmle.ics	121	0	1	1	0.0
115	Feb25-FISH2-3L1-rep2-cp190-100x_Position001_0_cmle.ics	122	0	1	1	0.23070632344123612
116	Feb25-FISH2-3L1-rep2-cp190-100x_Position001_0_cmle.ics	123	0	1	1	0.0
117	Feb25-FISH2-3L1-rep2-cp190-100x_Position001_0_cmle.ics	124	0	1	1	0.0
118	Feb25-FISH2-3L1-rep2-cp190-100x_Position001_0_cmle.ics	125	0	1	1	1.1190041972733815
119	Feb25-FISH2-3L1-rep2-cp190-100x_Position001_0_cmle.ics	126	0	1	1	0.0
120	Feb25-FISH2-3L1-rep2-cp190-100x_Position001_0_cmle.ics	127	0	1	1	2.5386235566991466
121	Feb25-FISH2-3L1-rep2-cp190-100x_Position001_0_cmle.ics	129	0	1	1	0.0
122	Feb25-FISH2-3L1-rep2-cp190-100x_Position001_0_cmle.ics	130	0	1	1	0.0
123	Feb25-FISH2-3L1-rep2-cp190-100x_Position001_0_cmle.ics	132	0	1	1	0.0
124	Feb25-FISH2-3L1-rep2-cp190-100x_Position001_0_cmle.ics	133	0	1	1	1.3828107060241546
125	Feb25-FISH2-3L1-rep2-cp190-100x_Position001_0_cmle.ics	134	0	1	1	0.0
126	Feb25-FISH2-3L1-rep2-cp190-100x_Position001_0_cmle.ics	134	0	1	2	0.46141264688247224
127	Feb25-FISH2-3L1-rep2-cp190-100x_Position005_4_cmle.ics	1	0	1	1	0.0
128	Feb25-FISH2-3L1-rep2-cp190-100x_Position005_4_cmle.ics	3	0	1	1	0.0
129	Feb25-FISH2-3L1-rep2-cp190-100x_Position005_4_cmle.ics	6	0	1	1	0.0
130	Feb25-FISH2-3L1-rep2-cp190-100x_Position005_4_cmle.ics	7	0	1	1	0.0
131	Feb25-FISH2-3L1-rep2-cp190-100x_Position005_4_cmle.ics	9	0	1	1	0.0
132	Feb25-FISH2-3L1-rep2-cp190-100x_Position005_4_cmle.ics	9	0	1	2	1.1396051716664168
133	Feb25-FISH2-3L1-rep2-cp190-100x_Position005_4_cmle.ics	10	0	1	1	2.8962603905211473
134	Feb25-FISH2-3L1-rep2-cp190-100x_Position005_4_cmle.ics	11	0	1	1	0.0
135	Feb25-FISH2-3L1-rep2-cp190-100x_Position005_4_cmle.ics	12	0	1	1	0.0
136	Feb25-FISH2-3L1-rep2-cp190-100x_Position005_4_cmle.ics	13	0	1	1	0.0
137	Feb25-FISH2-3L1-rep2-cp190-100x_Position005_4_cmle.ics	14	0	1	1	6.19393847666383
138	Feb25-FISH2-3L1-rep2-cp190-100x_Position005_4_cmle.ics	15	0	1	1	0.0
139	Feb25-FISH2-3L1-rep2-cp190-100x_Position005_4_cmle.ics	16	0	1	1	2.0032962184243317
140	Feb25-FISH2-3L1-rep2-cp190-100x_Position005_4_cmle.ics	20	0	1	1	0.0
141	Feb25-FISH2-3L1-rep2-cp190-100x_Position005_4_cmle.ics	21	0	1	1	0.0
142	Feb25-FISH2-3L1-rep2-cp190-100x_Position005_4_cmle.ics	22	0	1	1	0.0
143	Feb25-FISH2-3L1-rep2-cp190-100x_Position005_4_cmle.ics	23	0	1	1	2.6236269791287308
144	Feb25-FISH2-3L1-rep2-cp190-100x_Position005_4_cmle.ics	25	0	1	1	3.085617948853594
145	Feb25-FISH2-3L1-rep2-cp190-100x_Position005_4_cmle.ics	26	0	1	1	0.1459114905355603
146	Feb25-FISH2-3L1-rep2-cp190-100x_Position005_4_cmle.ics	26	0	1	2	5.247928730706771
147	Feb25-FISH2-3L1-rep2-cp190-100x_Position005_4_cmle.ics	27	0	1	1	0.0
148	Feb25-FISH2-3L1-rep2-cp190-100x_Position005_4_cmle.ics	28	0	1	1	0.0
149	Feb25-FISH2-3L1-rep2-cp190-100x_Position005_4_cmle.ics	29	0	1	1	0.0
150	Feb25-FISH2-3L1-rep2-cp190-100x_Position005_4_cmle.ics	30	0	1	1	0.0
151	Feb25-FISH2-3L1-rep2-cp190-100x_Position005_4_cmle.ics	31	0	1	1	0.0
152	Feb25-FISH2-3L1-rep2-cp190-100x_Position005_4_cmle.ics	32	0	1	1	0.0
153	Feb25-FISH2-3L1-rep2-cp190-100x_Position005_4_cmle.ics	33	0	1	1	0.0
154	Feb25-FISH2-3L1-rep2-cp190-100x_Position005_4_cmle.ics	33	0	2	1	5.554401526718303
155	Feb25-FISH2-3L1-rep2-cp190-100x_Position005_4_cmle.ics	34	0	1	1	0.0
156	Feb25-FISH2-3L1-rep2-cp190-100x_Position005_4_cmle.ics	35	0	1	1	0.0
157	Feb25-FISH2-3L1-rep2-cp190-100x_Position005_4_cmle.ics	36	0	1	1	0.8318234787411565
158	Feb25-FISH2-3L1-rep2-cp190-100x_Position005_4_cmle.ics	38	0	1	1	2.7875498827948153
159	Feb25-FISH2-3L1-rep2-cp190-100x_Position005_4_cmle.ics	39	0	1	1	0.0
160	Feb25-FISH2-3L1-rep2-cp190-100x_Position005_4_cmle.ics	40	0	1	1	0.0
161	Feb25-FISH2-3L1-rep2-cp190-100x_Position005_4_cmle.ics	42	0	1	1	2.494205855656181
162	Feb25-FISH2-3L1-rep2-cp190-100x_Position005_4_cmle.ics	43	0	1	1	0.0
163	Feb25-FISH2-3L1-rep2-cp190-100x_Position005_4_cmle.ics	45	0	1	1	0.0
164	Feb25-FISH2-3L1-rep2-cp190-100x_Position005_4_cmle.ics	46	0	1	1	2.6619656423415172
165	Feb25-FISH2-3L1-rep2-cp190-100x_Position005_4_cmle.ics	47	0	1	1	3.525598875222597
166	Feb25-FISH2-3L1-rep2-cp190-100x_Position005_4_cmle.ics	48	0	1	1	0.0
167	Feb25-FISH2-3L1-rep2-cp190-100x_Position005_4_cmle.ics	51	0	1	1	0.0
168	Feb25-FISH2-3L1-rep2-cp190-100x_Position005_4_cmle.ics	52	0	1	1	0.0
169	Feb25-FISH2-3L1-rep2-cp190-100x_Position005_4_cmle.ics	53	0	1	1	0.0
170	Feb25-FISH2-3L1-rep2-cp190-100x_Position005_4_cmle.ics	54	0	1	1	0.0
171	Feb25-FISH2-3L1-rep2-cp190-100x_Position005_4_cmle.ics	56	0	1	1	0.0
172	Feb25-FISH2-3L1-rep2-cp190-100x_Position005_4_cmle.ics	57	0	1	1	0.0
173	Feb25-FISH2-3L1-rep2-cp190-100x_Position005_4_cmle.ics	59	0	1	1	0.0
174	Feb25-FISH2-3L1-rep2-cp190-100x_Position005_4_cmle.ics	60	0	1	1	0.0
175	Feb25-FISH2-3L1-rep2-cp190-100x_Position005_4_cmle.ics	61	0	1	1	0.0
176	Feb25-FISH2-3L1-rep2-cp190-100x_Position005_4_cmle.ics	62	0	1	1	4.963135971575572
177	Feb25-FISH2-3L1-rep2-cp190-100x_Position005_4_cmle.ics	63	0	1	1	1.0389843448820495
178	Feb25-FISH2-3L1-rep2-cp190-100x_Position005_4_cmle.ics	64	0	1	1	0.0
179	Feb25-FISH2-3L1-rep2-cp190-100x_Position005_4_cmle.ics	68	0	1	1	0.0
180	Feb25-FISH2-3L1-rep2-cp190-100x_Position005_4_cmle.ics	71	0	1	1	0.10317500441073144
181	Feb25-FISH2-3L1-rep2-cp190-100x_Position005_4_cmle.ics	72	0	1	1	0.0
182	Feb25-FISH2-3L1-rep2-cp190-100x_Position005_4_cmle.ics	74	0	1	1	0.0
183	Feb25-FISH2-3L1-rep2-cp190-100x_Position005_4_cmle.ics	75	0	1	1	0.0
184	Feb25-FISH2-3L1-rep2-cp190-100x_Position005_4_cmle.ics	76	0	1	1	0.0
185	Feb25-FISH2-3L1-rep2-cp190-100x_Position005_4_cmle.ics	78	0	1	1	0.0
186	Feb25-FISH2-3L1-rep2-cp190-100x_Position005_4_cmle.ics	79	0	1	1	0.3720027687491155
187	Feb25-FISH2-3L1-rep2-cp190-100x_Position005_4_cmle.ics	80	0	1	1	3.143029695154554
188	Feb25-FISH2-3L1-rep2-cp190-100x_Position005_4_cmle.ics	81	0	1	1	0.0
189	Feb25-FISH2-3L1-rep2-cp190-100x_Position005_4_cmle.ics	83	0	1	1	0.0
190	Feb25-FISH2-3L1-rep2-cp190-100x_Position005_4_cmle.ics	84	0	1	1	0.0
191	Feb25-FISH2-3L1-rep2-cp190-100x_Position005_4_cmle.ics	86	0	1	1	0.0
192	Feb25-FISH2-3L1-rep2-cp190-100x_Position005_4_cmle.ics	87	0	1	1	0.0
193	Feb25-FISH2-3L1-rep2-cp190-100x_Position005_4_cmle.ics	88	0	1	1	0.0
194	Feb25-FISH2-3L1-rep2-cp190-100x_Position005_4_cmle.ics	89	0	1	1	0.0
195	Feb25-FISH2-3L1-rep2-cp190-100x_Position005_4_cmle.ics	90	0	1	1	2.1432506606066304
196	Feb25-FISH2-3L1-rep2-cp190-100x_Position005_4_cmle.ics	91	0	1	1	0.0
197	Feb25-FISH2-3L1-rep2-cp190-100x_Position005_4_cmle.ics	92	0	1	1	0.0
198	Feb25-FISH2-3L1-rep2-cp190-100x_Position005_4_cmle.ics	92	0	1	2	2.5628139431473165
199	Feb25-FISH2-3L1-rep2-cp190-100x_Position005_4_cmle.ics	93	0	1	1	0.0
200	Feb25-FISH2-3L1-rep2-cp190-100x_Position005_4_cmle.ics	93	0	1	2	2.578684303683829
201	Feb25-FISH2-3L1-rep2-cp190-100x_Position005_4_cmle.ics	93	0	2	1	2.921199439196353
202	Feb25-FISH2-3L1-rep2-cp190-100x_Position005_4_cmle.ics	93	0	2	2	0.0
203	Feb25-FISH2-3L1-rep2-cp190-100x_Position005_4_cmle.ics	95	0	1	1	0.0
204	Feb25-FISH2-3L1-rep2-cp190-100x_Position005_4_cmle.ics	97	0	1	1	0.0
205	Feb25-FISH2-3L1-rep2-cp190-100x_Position005_4_cmle.ics	98	0	1	1	0.0
206	Feb25-FISH2-3L1-rep2-cp190-100x_Position005_4_cmle.ics	100	0	1	1	1.9702516435534818
207	Feb25-FISH2-3L1-rep2-cp190-100x_Position005_4_cmle.ics	101	0	1	1	0.0
208	Feb25-FISH2-3L1-rep2-cp190-100x_Position005_4_cmle.ics	103	0	1	1	0.0
209	Feb25-FISH2-3L1-rep2-cp190-100x_Position005_4_cmle.ics	104	0	1	1	3.6572825513888287
210	Feb25-FISH2-3L1-rep2-cp190-100x_Position005_4_cmle.ics	105	0	1	1	0.0
211	Feb25-FISH2-3L1-rep2-cp190-100x_Position005_4_cmle.ics	105	0	2	1	2.038606639979773
212	Feb25-FISH2-3L1-rep2-cp190-100x_Position005_4_cmle.ics	107	0	1	1	0.8344252714560013
213	Feb25-FISH2-3L1-rep2-cp190-100x_Position005_4_cmle.ics	108	0	1	1	0.0
214	Feb25-FISH2-3L1-rep2-cp190-100x_Position005_4_cmle.ics	109	0	1	1	0.10317500441073144
215	Feb25-FISH2-3L1-rep2-cp190-100x_Position005_4_cmle.ics	110	0	1	1	0.0
216	Feb25-FISH2-3L1-rep2-cp190-100x_Position005_4_cmle.ics	111	0	1	1	2.301073826897161
217	Feb25-FISH2-3L1-rep2-cp190-100x_Position005_4_cmle.ics	111	0	1	2	0.0
218	Feb25-FISH2-3L1-rep2-cp190-100x_Position005_4_cmle.ics	112	0	1	1	0.0
219	Feb25-FISH2-3L1-rep2-cp190-100x_Position005_4_cmle.ics	113	0	1	1	0.0
220	Feb25-FISH2-3L1-rep2-cp190-100x_Position005_4_cmle.ics	113	0	2	1	4.371481600868892
221	Feb25-FISH2-3L1-rep2-cp190-100x_Position005_4_cmle.ics	114	0	1	1	0.0
222	Feb25-FISH2-3L1-rep2-cp190-100x_Position005_4_cmle.ics	116	0	1	1	0.0
223	Feb25-FISH2-3L1-rep2-cp190-100x_Position005_4_cmle.ics	117	0	1	1	0.0
224	Feb25-FISH2-3L1-rep2-cp190-100x_Position005_4_cmle.ics	119	0	1	1	0.0
225	Feb25-FISH2-3L1-rep2-cp190-100x_Position005_4_cmle.ics	120	0	1	1	0.0
226	Feb25-FISH2-3L1-rep2-cp190-100x_Position005_4_cmle.ics	121	0	1	1	0.0
227	Feb25-FISH2-3L1-rep2-cp190-100x_Position005_4_cmle.ics	123	0	1	1	4.159117393705783
228	Feb25-FISH2-3L1-rep2-cp190-100x_Position005_4_cmle.ics	125	0	1	1	0.0
229	Feb25-FISH2-3L1-rep2-cp190-100x_Position005_4_cmle.ics	126	0	1	1	0.10317500441073144
230	Feb25-FISH2-3L1-rep2-cp190-100x_Position005_4_cmle.ics	127	0	1	1	0.0
231	Feb25-FISH2-3L1-rep2-cp190-100x_Position005_4_cmle.ics	128	0	1	1	0.0
232	Feb25-FISH2-3L1-rep2-cp190-100x_Position005_4_cmle.ics	129	0	1	1	0.0
233	Feb25-FISH2-3L1-rep2-cp190-100x_Position005_4_cmle.ics	130	0	1	1	0.0
234	Feb25-FISH2-3L1-rep2-cp190-100x_Position005_4_cmle.ics	131	0	1	1	8.015519965491714
235	Feb25-FISH2-3L1-rep2-cp190-100x_Position005_4_cmle.ics	131	0	2	1	0.0
236	Feb25-FISH2-3L1-rep2-cp190-100x_Position005_4_cmle.ics	134	0	1	1	0.0
237	Feb25-FISH2-3L1-rep2-cp190-100x_Position005_4_cmle.ics	136	0	1	1	0.0
238	Feb25-FISH2-3L1-rep2-cp190-100x_Position006_5_cmle.ics	1	0	1	1	0.10317500441073144
239	Feb25-FISH2-3L1-rep2-cp190-100x_Position006_5_cmle.ics	1	0	2	1	2.077968689764099
240	Feb25-FISH2-3L1-rep2-cp190-100x_Position006_5_cmle.ics	2	0	1	1	0.0
241	Feb25-FISH2-3L1-rep2-cp190-100x_Position006_5_cmle.ics	3	0	1	1	0.0
242	Feb25-FISH2-3L1-rep2-cp190-100x_Position006_5_cmle.ics	4	0	1	1	0.0
243	Feb25-FISH2-3L1-rep2-cp190-100x_Position006_5_cmle.ics	5	0	1	1	0.0
244	Feb25-FISH2-3L1-rep2-cp190-100x_Position006_5_cmle.ics	6	0	1	1	0.0
245	Feb25-FISH2-3L1-rep2-cp190-100x_Position006_5_cmle.ics	6	0	2	1	3.4830712232147243
246	Feb25-FISH2-3L1-rep2-cp190-100x_Position006_5_cmle.ics	7	0	1	1	0.0
247	Feb25-FISH2-3L1-rep2-cp190-100x_Position006_5_cmle.ics	7	0	1	2	2.3038981007000485
248	Feb25-FISH2-3L1-rep2-cp190-100x_Position006_5_cmle.ics	7	0	2	1	2.3586920984420576
249	Feb25-FISH2-3L1-rep2-cp190-100x_Position006_5_cmle.ics	7	0	2	2	0.0
250	Feb25-FISH2-3L1-rep2-cp190-100x_Position006_5_cmle.ics	8	0	1	1	0.0
251	Feb25-FISH2-3L1-rep2-cp190-100x_Position006_5_cmle.ics	9	0	1	1	0.0
252	Feb25-FISH2-3L1-rep2-cp190-100x_Position006_5_cmle.ics	11	0	1	1	0.0
253	Feb25-FISH2-3L1-rep2-cp190-100x_Position006_5_cmle.ics	12	0	1	1	0.0
254	Feb25-FISH2-3L1-rep2-cp190-100x_Position006_5_cmle.ics	13	0	1	1	0.0
255	Feb25-FISH2-3L1-rep2-cp190-100x_Position006_5_cmle.ics	14	0	1	1	0.0
256	Feb25-FISH2-3L1-rep2-cp190-100x_Position006_5_cmle.ics	15	0	1	1	0.0
257	Feb25-FISH2-3L1-rep2-cp190-100x_Position006_5_cmle.ics	16	0	1	1	5.722260986894524
258	Feb25-FISH2-3L1-rep2-cp190-100x_Position006_5_cmle.ics	16	0	1	2	0.0
259	Feb25-FISH2-3L1-rep2-cp190-100x_Position006_5_cmle.ics	17	0	1	1	3.7263281599586455
260	Feb25-FISH2-3L1-rep2-cp190-100x_Position006_5_cmle.ics	18	0	1	1	0.46141264688247224
261	Feb25-FISH2-3L1-rep2-cp190-100x_Position006_5_cmle.ics	18	0	2	1	3.628769193402366
262	Feb25-FISH2-3L1-rep2-cp190-100x_Position006_5_cmle.ics	20	0	1	1	3.9423113831007184
263	Feb25-FISH2-3L1-rep2-cp190-100x_Position006_5_cmle.ics	20	0	1	2	0.0
264	Feb25-FISH2-3L1-rep2-cp190-100x_Position006_5_cmle.ics	20	0	2	1	5.078295317529935
265	Feb25-FISH2-3L1-rep2-cp190-100x_Position006_5_cmle.ics	20	0	2	2	2.1380072994357717
266	Feb25-FISH2-3L1-rep2-cp190-100x_Position006_5_cmle.ics	21	0	1	1	0.0
267	Feb25-FISH2-3L1-rep2-cp190-100x_Position006_5_cmle.ics	24	0	1	1	1.4090700543542596
268	Feb25-FISH2-3L1-rep2-cp190-100x_Position006_5_cmle.ics	25	0	1	1	0.0
269	Feb25-FISH2-3L1-rep2-cp190-100x_Position006_5_cmle.ics	26	0	1	1	0.0
270	Feb25-FISH2-3L1-rep2-cp190-100x_Position006_5_cmle.ics	27	0	1	1	0.7857574237886386
271	Feb25-FISH2-3L1-rep2-cp190-100x_Position006_5_cmle.ics	29	0	1	1	0.0
272	Feb25-FISH2-3L1-rep2-cp190-100x_Position006_5_cmle.ics	30	0	1	1	0.0
273	Feb25-FISH2-3L1-rep2-cp190-100x_Position006_5_cmle.ics	32	0	1	1	0.0
274	Feb25-FISH2-3L1-rep2-cp190-100x_Position006_5_cmle.ics	33	0	1	1	0.8779414014559871
275	Feb25-FISH2-3L1-rep2-cp190-100x_Position006_5_cmle.ics	34	0	1	1	0.0
276	Feb25-FISH2-3L1-rep2-cp190-100x_Position006_5_cmle.ics	35	0	1	1	0.5158750220536572
277	Feb25-FISH2-3L1-rep2-cp190-100x_Position006_5_cmle.ics	35	0	1	2	0.0
278	Feb25-FISH2-3L1-rep2-cp190-100x_Position006_5_cmle.ics	35	0	1	3	2.806663559462426
279	Feb25-FISH2-3L1-rep2-cp190-100x_Position006_5_cmle.ics	37	0	1	1	0.0
280	Feb25-FISH2-3L1-rep2-cp190-100x_Position006_5_cmle.ics	38	0	1	1	0.0
281	Feb25-FISH2-3L1-rep2-cp190-100x_Position006_5_cmle.ics	39	0	1	1	5.916533049129973
282	Feb25-FISH2-3L1-rep2-cp190-100x_Position006_5_cmle.ics	40	0	1	1	0.0
283	Feb25-FISH2-3L1-rep2-cp190-100x_Position006_5_cmle.ics	41	0	1	1	0.0
284	Feb25-FISH2-3L1-rep2-cp190-100x_Position006_5_cmle.ics	42	0	1	1	0.0
285	Feb25-FISH2-3L1-rep2-cp190-100x_Position006_5_cmle.ics	43	0	1	1	0.0
286	Feb25-FISH2-3L1-rep2-cp190-100x_Position006_5_cmle.ics	44	0	1	1	0.0
287	Feb25-FISH2-3L1-rep2-cp190-100x_Position006_5_cmle.ics	45	0	1	1	0.0
288	Feb25-FISH2-3L1-rep2-cp190-100x_Position006_5_cmle.ics	46	0	1	1	0.0
289	Feb25-FISH2-3L1-rep2-cp190-100x_Position006_5_cmle.ics	48	0	1	1	0.0
290	Feb25-FISH2-3L1-rep2-cp190-100x_Position006_5_cmle.ics	48	0	1	2	2.595144194519177
291	Feb25-FISH2-3L1-rep2-cp190-100x_Position006_5_cmle.ics	49	0	1	1	0.0
292	Feb25-FISH2-3L1-rep2-cp190-100x_Position006_5_cmle.ics	50	0	1	1	0.0
293	Feb25-FISH2-3L1-rep2-cp190-100x_Position006_5_cmle.ics	51	0	1	1	0.0
294	Feb25-FISH2-3L1-rep2-cp190-100x_Position006_5_cmle.ics	53	0	1	1	0.0
295	Feb25-FISH2-3L1-rep2-cp190-100x_Position006_5_cmle.ics	54	0	1	1	0.0
296	Feb25-FISH2-3L1-rep2-cp190-100x_Position006_5_cmle.ics	55	0	1	1	0.0
297	Feb25-FISH2-3L1-rep2-cp190-100x_Position006_5_cmle.ics	56	0	1	1	0.0
298	Feb25-FISH2-3L1-rep2-cp190-100x_Position006_5_cmle.ics	57	0	1	1	0.0
299	Feb25-FISH2-3L1-rep2-cp190-100x_Position006_5_cmle.ics	58	0	1	1	0.0
300	Feb25-FISH2-3L1-rep2-cp190-100x_Position006_5_cmle.ics	59	0	1	1	1.8214560707197993
301	Feb25-FISH2-3L1-rep2-cp190-100x_Position006_5_cmle.ics	60	0	1	1	0.0
302	Feb25-FISH2-3L1-rep2-cp190-100x_Position006_5_cmle.ics	61	0	1	1	0.0
303	Feb25-FISH2-3L1-rep2-cp190-100x_Position006_5_cmle.ics	62	0	1	1	0.0
304	Feb25-FISH2-3L1-rep2-cp190-100x_Position006_5_cmle.ics	62	0	1	2	1.8940413082472753
305	Feb25-FISH2-3L1-rep2-cp190-100x_Position006_5_cmle.ics	62	0	2	1	1.5863714811341738
306	Feb25-FISH2-3L1-rep2-cp190-100x_Position006_5_cmle.ics	62	0	2	2	0.0
307	Feb25-FISH2-3L1-rep2-cp190-100x_Position006_5_cmle.ics	63	0	1	1	0.0
308	Feb25-FISH2-3L1-rep2-cp190-100x_Position006_5_cmle.ics	64	0	1	1	1.7341874885527064
309	Feb25-FISH2-3L1-rep2-cp190-100x_Position006_5_cmle.ics	64	0	2	1	2.063500088214629
310	Feb25-FISH2-3L1-rep2-cp190-100x_Position006_5_cmle.ics	65	0	1	1	0.0
311	Feb25-FISH2-3L1-rep2-cp190-100x_Position006_5_cmle.ics	67	0	1	1	0.0
312	Feb25-FISH2-3L1-rep2-cp190-100x_Position006_5_cmle.ics	67	0	1	2	3.1780940342425565
313	Feb25-FISH2-3L1-rep2-cp190-100x_Position006_5_cmle.ics	67	0	2	1	2.972130813152094
314	Feb25-FISH2-3L1-rep2-cp190-100x_Position006_5_cmle.ics	67	0	2	2	0.0
315	Feb25-FISH2-3L1-rep2-cp190-100x_Position006_5_cmle.ics	68	0	1	1	3.817475163197063
316	Feb25-FISH2-3L1-rep2-cp190-100x_Position006_5_cmle.ics	69	0	1	1	0.0
317	Feb25-FISH2-3L1-rep2-cp190-100x_Position006_5_cmle.ics	70	0	1	1	0.0
318	Feb25-FISH2-3L1-rep2-cp190-100x_Position006_5_cmle.ics	71	0	1	1	0.0
319	Feb25-FISH2-3L1-rep2-cp190-100x_Position006_5_cmle.ics	72	0	1	1	0.0
320	Feb25-FISH2-3L1-rep2-cp190-100x_Position006_5_cmle.ics	73	0	1	1	0.0
321	Feb25-FISH2-3L1-rep2-cp190-100x_Position006_5_cmle.ics	74	0	1	1	5.56344748124725
322	Feb25-FISH2-3L1-rep2-cp190-100x_Position006_5_cmle.ics	74	0	1	2	5.037645717972653
323	Feb25-FISH2-3L1-rep2-cp190-100x_Position006_5_cmle.ics	74	0	1	3	0.0
324	Feb25-FISH2-3L1-rep2-cp190-100x_Position006_5_cmle.ics	75	0	1	1	0.0
325	Feb25-FISH2-3L1-rep2-cp190-100x_Position006_5_cmle.ics	77	0	1	1	0.0
326	Feb25-FISH2-3L1-rep2-cp190-100x_Position006_5_cmle.ics	77	0	1	2	1.44445006175024
327	Feb25-FISH2-3L1-rep2-cp190-100x_Position006_5_cmle.ics	77	0	2	1	1.3412750573395087
328	Feb25-FISH2-3L1-rep2-cp190-100x_Position006_5_cmle.ics	77	0	2	2	0.0
329	Feb25-FISH2-3L1-rep2-cp190-100x_Position006_5_cmle.ics	78	0	1	1	0.0
330	Feb25-FISH2-3L1-rep2-cp190-100x_Position006_5_cmle.ics	78	0	1	2	2.8583685539136923
331	Feb25-FISH2-3L1-rep2-cp190-100x_Position006_5_cmle.ics	79	0	1	1	0.0
332	Feb25-FISH2-3L1-rep2-cp190-100x_Position006_5_cmle.ics	80	0	1	1	0.0
333	Feb25-FISH2-3L1-rep2-cp190-100x_Position006_5_cmle.ics	81	0	1	1	2.373025101446823
334	Feb25-FISH2-3L1-rep2-cp190-100x_Position006_5_cmle.ics	81	0	1	2	0.42540144110901373
335	Feb25-FISH2-3L1-rep2-cp190-100x_Position006_5_cmle.ics	81	0	2	1	0.0
336	Feb25-FISH2-3L1-rep2-cp190-100x_Position006_5_cmle.ics	81	0	2	2	2.6873221828977076
337	Feb25-FISH2-3L1-rep2-cp190-100x_Position006_5_cmle.ics	81	0	3	1	2.561582608372122
338	Feb25-FISH2-3L1-rep2-cp190-100x_Position006_5_cmle.ics	81	0	3	2	0.0
339	Feb25-FISH2-3L1-rep2-cp190-100x_Position006_5_cmle.ics	82	0	1	1	0.0
340	Feb25-FISH2-3L1-rep2-cp190-100x_Position006_5_cmle.ics	83	0	1	1	0.0
341	Feb25-FISH2-3L1-rep2-cp190-100x_Position006_5_cmle.ics	84	0	1	1	0.0
342	Feb25-FISH2-3L1-rep2-cp190-100x_Position006_5_cmle.ics	85	0	1	1	0.0
343	Feb25-FISH2-3L1-rep2-cp190-100x_Position006_5_cmle.ics	88	0	1	1	0.0
344	Feb25-FISH2-3L1-rep2-cp190-100x_Position006_5_cmle.ics	88	0	2	1	1.9467020898213945
345	Feb25-FISH2-3L1-rep2-cp190-100x_Position006_5_cmle.ics	89	0	1	1	0.8595614345612763
346	Feb25-FISH2-3L1-rep2-cp190-100x_Position006_5_cmle.ics	92	0	1	1	0.0
347	Feb25-FISH2-3L1-rep2-cp190-100x_Position006_5_cmle.ics	94	0	1	1	0.0
348	Feb25-FISH2-3L1-rep2-cp190-100x_Position006_5_cmle.ics	96	0	1	1	3.2838190563902057
349	Feb25-FISH2-3L1-rep2-cp190-100x_Position006_5_cmle.ics	97	0	1	1	0.0
350	Feb25-FISH2-3L1-rep2-cp190-100x_Position006_5_cmle.ics	97	0	1	2	0.9018655279647406
351	Feb25-FISH2-3L1-rep2-cp190-100x_Position006_5_cmle.ics	99	0	1	1	0.0
352	Feb25-FISH2-3L1-rep2-cp190-100x_Position006_5_cmle.ics	100	0	1	1	0.0
353	Feb25-FISH2-3L1-rep2-cp190-100x_Position006_5_cmle.ics	101	0	1	1	1.257995996548413
354	Feb25-FISH2-3L1-rep2-cp190-100x_Position006_5_cmle.ics	102	0	1	1	0.0
355	Feb25-FISH2-3L1-rep2-cp190-100x_Position006_5_cmle.ics	103	0	1	1	0.0
356	Feb25-FISH2-3L1-rep2-cp190-100x_Position006_5_cmle.ics	104	0	1	1	0.0
357	Feb25-FISH2-3L1-rep2-cp190-100x_Position006_5_cmle.ics	105	0	1	1	0.0
358	Feb25-FISH2-3L1-rep2-cp190-100x_Position006_5_cmle.ics	106	0	1	1	0.0
359	Feb25-FISH2-3L1-rep2-cp190-100x_Position006_5_cmle.ics	109	0	1	1	0.0
360	Feb25-FISH2-3L1-rep2-cp190-100x_Position006_5_cmle.ics	109	0	1	2	4.691361932925601
361	Feb25-FISH2-3L1-rep2-cp190-100x_Position006_5_cmle.ics	109	0	2	1	4.792262107312948
362	Feb25-FISH2-3L1-rep2-cp190-100x_Position006_5_cmle.ics	109	0	2	2	0.0
363	Feb25-FISH2-3L1-rep2-cp190-100x_Position006_5_cmle.ics	110	0	1	1	0.0
364	Feb25-FISH2-3L1-rep2-cp190-100x_Position006_5_cmle.ics	111	0	1	1	4.909663922250592
365	Feb25-FISH2-3L1-rep2-cp190-100x_Position006_5_cmle.ics	111	0	1	2	4.850322689542557
366	Feb25-FISH2-3L1-rep2-cp190-100x_Position006_5_cmle.ics	112	0	1	1	4.619890526623404
367	Feb25-FISH2-3L1-rep2-cp190-100x_Position006_5_cmle.ics	113	0	1	1	0.0
368	Feb25-FISH2-3L1-rep2-cp190-100x_Position006_5_cmle.ics	115	0	1	1	0.0
369	Feb25-FISH2-3L1-rep2-cp190-100x_Position006_5_cmle.ics	116	0	1	1	0.0
370	Feb25-FISH2-3L1-rep2-cp190-100x_Position006_5_cmle.ics	117	0	1	1	0.0
371	Feb25-FISH2-3L1-rep2-cp190-100x_Position006_5_cmle.ics	118	0	1	1	0.0
372	Feb25-FISH2-3L1-rep2-cp190-100x_Position006_5_cmle.ics	119	0	1	1	0.0
373	Feb25-FISH2-3L1-rep2-cp190-100x_Position006_5_cmle.ics	120	0	1	1	1.3586516622891616
374	Feb25-FISH2-3L1-rep2-cp190-100x_Position006_5_cmle.ics	121	0	1	1	0.0
375	Feb25-FISH2-3L1-rep2-cp190-100x_Position006_5_cmle.ics	122	0	1	1	0.20635000882146287
376	Feb25-FISH2-3L1-rep2-cp190-100x_Position006_5_cmle.ics	123	0	1	1	0.0
377	Feb25-FISH2-3L1-rep2-cp190-100x_Position006_5_cmle.ics	125	0	1	1	1.7254028589734307
378	Feb25-FISH2-3L1-rep2-cp190-100x_Position006_5_cmle.ics	127	0	1	1	0.0
379	Feb25-FISH2-3L1-rep2-cp190-100x_Position006_5_cmle.ics	128	0	1	1	0.0
380	Feb25-FISH2-3L1-rep2-cp190-100x_Position006_5_cmle.ics	129	0	1	1	0.0
381	Feb25-FISH2-3L1-rep2-cp190-100x_Position006_5_cmle.ics	130	0	1	1	3.858258573502469
382	Feb25-FISH2-3L1-rep2-cp190-100x_Position006_5_cmle.ics	131	0	1	1	4.457624703639886
383	Feb25-FISH2-3L1-rep2-cp190-100x_Position006_5_cmle.ics	132	0	1	1	4.4847401545425285
384	Feb25-FISH2-3L1-rep2-cp190-100x_Position006_5_cmle.ics	134	0	1	1	0.0
385	Feb25-FISH2-3L1-rep2-cp190-100x_Position006_5_cmle.ics	135	0	1	1	0.0
386	Feb25-FISH2-3L1-rep2-cp190-100x_Position006_5_cmle.ics	137	0	1	1	4.632754516052452
387	Feb25-FISH2-3L1-rep2-cp190-100x_Position006_5_cmle.ics	138	0	1	1	0.0
388	Feb25-FISH2-3L1-rep2-cp190-100x_Position006_5_cmle.ics	138	0	2	1	3.2034135855191868
389	Feb25-FISH2-3L1-rep2-cp190-100x_Position006_5_cmle.ics	139	0	1	1	0.0
390	Feb25-FISH2-3L1-rep2-cp190-100x_Position006_5_cmle.ics	140	0	1	1	0.0
391	Feb25-FISH2-3L1-rep2-cp190-100x_Position007_6_cmle.ics	1	0	1	1	0.0
392	Feb25-FISH2-3L1-rep2-cp190-100x_Position007_6_cmle.ics	2	0	1	1	0.0
393	Feb25-FISH2-3L1-rep2-cp190-100x_Position007_6_cmle.ics	3	0	1	1	0.0
394	Feb25-FISH2-3L1-rep2-cp190-100x_Position007_6_cmle.ics	4	0	1	1	1.3107987492438529
395	Feb25-FISH2-3L1-rep2-cp190-100x_Position007_6_cmle.ics	5	0	1	1	3.5049142773494815
396	Feb25-FISH2-3L1-rep2-cp190-100x_Position007_6_cmle.ics	6	0	1	1	0.8815276241084421
397	Feb25-FISH2-3L1-rep2-cp190-100x_Position007_6_cmle.ics	7	0	1	1	4.275231572191172
398	Feb25-FISH2-3L1-rep2-cp190-100x_Position007_6_cmle.ics	8	0	1	1	0.0
399	Feb25-FISH2-3L1-rep2-cp190-100x_Position007_6_cmle.ics	9	0	1	1	0.0
400	Feb25-FISH2-3L1-rep2-cp190-100x_Position007_6_cmle.ics	10	0	1	1	2.4380916165057385
401	Feb25-FISH2-3L1-rep2-cp190-100x_Position007_6_cmle.ics	11	0	1	1	0.0
402	Feb25-FISH2-3L1-rep2-cp190-100x_Position007_6_cmle.ics	12	0	1	1	2.418364115814485
403	Feb25-FISH2-3L1-rep2-cp190-100x_Position007_6_cmle.ics	13	0	1	1	0.0
404	Feb25-FISH2-3L1-rep2-cp190-100x_Position007_6_cmle.ics	14	0	1	1	0.0
405	Feb25-FISH2-3L1-rep2-cp190-100x_Position007_6_cmle.ics	16	0	1	1	0.0
406	Feb25-FISH2-3L1-rep2-cp190-100x_Position007_6_cmle.ics	18	0	1	1	0.0
407	Feb25-FISH2-3L1-rep2-cp190-100x_Position007_6_cmle.ics	19	0	1	1	3.1379452544647535
408	Feb25-FISH2-3L1-rep2-cp190-100x_Position007_6_cmle.ics	19	0	1	2	0.0
409	Feb25-FISH2-3L1-rep2-cp190-100x_Position007_6_cmle.ics	20	0	1	1	0.0
410	Feb25-FISH2-3L1-rep2-cp190-100x_Position007_6_cmle.ics	21	0	1	1	0.0
411	Feb25-FISH2-3L1-rep2-cp190-100x_Position007_6_cmle.ics	22	0	1	1	0.0
412	Feb25-FISH2-3L1-rep2-cp190-100x_Position007_6_cmle.ics	23	0	1	1	0.0
413	Feb25-FISH2-3L1-rep2-cp190-100x_Position007_6_cmle.ics	25	0	1	1	0.0
414	Feb25-FISH2-3L1-rep2-cp190-100x_Position007_6_cmle.ics	26	0	1	1	0.0
415	Feb25-FISH2-3L1-rep2-cp190-100x_Position007_6_cmle.ics	26	0	1	2	4.500404530013513
416	Feb25-FISH2-3L1-rep2-cp190-100x_Position007_6_cmle.ics	27	0	1	1	0.0
417	Feb25-FISH2-3L1-rep2-cp190-100x_Position007_6_cmle.ics	28	0	1	1	0.0
418	Feb25-FISH2-3L1-rep2-cp190-100x_Position007_6_cmle.ics	29	0	1	1	0.0
419	Feb25-FISH2-3L1-rep2-cp190-100x_Position007_6_cmle.ics	30	0	1	1	0.0
420	Feb25-FISH2-3L1-rep2-cp190-100x_Position007_6_cmle.ics	31	0	1	1	0.0
421	Feb25-FISH2-3L1-rep2-cp190-100x_Position007_6_cmle.ics	32	0	1	1	5.424950435100387
422	Feb25-FISH2-3L1-rep2-cp190-100x_Position007_6_cmle.ics	33	0	1	1	0.0
423	Feb25-FISH2-3L1-rep2-cp190-100x_Position007_6_cmle.ics	34	0	1	1	4.688455843718759
424	Feb25-FISH2-3L1-rep2-cp190-100x_Position007_6_cmle.ics	34	0	2	1	0.0
425	Feb25-FISH2-3L1-rep2-cp190-100x_Position007_6_cmle.ics	35	0	1	1	0.0
426	Feb25-FISH2-3L1-rep2-cp190-100x_Position007_6_cmle.ics	36	0	1	1	0.0
427	Feb25-FISH2-3L1-rep2-cp190-100x_Position007_6_cmle.ics	38	0	1	1	6.743716953528879
428	Feb25-FISH2-3L1-rep2-cp190-100x_Position007_6_cmle.ics	38	0	1	2	0.0
429	Feb25-FISH2-3L1-rep2-cp190-100x_Position007_6_cmle.ics	38	0	2	1	7.800136808155795
430	Feb25-FISH2-3L1-rep2-cp190-100x_Position007_6_cmle.ics	38	0	2	2	0.0
431	Feb25-FISH2-3L1-rep2-cp190-100x_Position007_6_cmle.ics	39	0	1	1	0.0
432	Feb25-FISH2-3L1-rep2-cp190-100x_Position007_6_cmle.ics	40	0	1	1	3.969221670810108
433	Feb25-FISH2-3L1-rep2-cp190-100x_Position007_6_cmle.ics	41	0	1	1	0.0
434	Feb25-FISH2-3L1-rep2-cp190-100x_Position007_6_cmle.ics	41	0	1	2	4.459747475085097
435	Feb25-FISH2-3L1-rep2-cp190-100x_Position007_6_cmle.ics	42	0	1	1	0.0
436	Feb25-FISH2-3L1-rep2-cp190-100x_Position007_6_cmle.ics	44	0	1	1	0.0
437	Feb25-FISH2-3L1-rep2-cp190-100x_Position007_6_cmle.ics	45	0	1	1	0.0
438	Feb25-FISH2-3L1-rep2-cp190-100x_Position007_6_cmle.ics	46	0	1	1	0.0
439	Feb25-FISH2-3L1-rep2-cp190-100x_Position007_6_cmle.ics	47	0	1	1	0.6016084874694266
440	Feb25-FISH2-3L1-rep2-cp190-100x_Position007_6_cmle.ics	48	0	1	1	0.0
441	Feb25-FISH2-3L1-rep2-cp190-100x_Position007_6_cmle.ics	49	0	1	1	0.0
442	Feb25-FISH2-3L1-rep2-cp190-100x_Position007_6_cmle.ics	51	0	1	1	0.0
443	Feb25-FISH2-3L1-rep2-cp190-100x_Position007_6_cmle.ics	52	0	1	1	0.10317500441073144
444	Feb25-FISH2-3L1-rep2-cp190-100x_Position007_6_cmle.ics	53	0	1	1	0.0
445	Feb25-FISH2-3L1-rep2-cp190-100x_Position007_6_cmle.ics	54	0	1	1	0.0
446	Feb25-FISH2-3L1-rep2-cp190-100x_Position007_6_cmle.ics	55	0	1	1	0.0
447	Feb25-FISH2-3L1-rep2-cp190-100x_Position007_6_cmle.ics	56	0	1	1	0.0
448	Feb25-FISH2-3L1-rep2-cp190-100x_Position007_6_cmle.ics	57	0	1	1	0.0
449	Feb25-FISH2-3L1-rep2-cp190-100x_Position007_6_cmle.ics	58	0	1	1	1.021380433748922
450	Feb25-FISH2-3L1-rep2-cp190-100x_Position007_6_cmle.ics	61	0	1	1	0.0
451	Feb25-FISH2-3L1-rep2-cp190-100x_Position007_6_cmle.ics	61	0	2	1	0.2918229810711206
452	Feb25-FISH2-3L1-rep2-cp190-100x_Position007_6_cmle.ics	62	0	1	1	0.0
453	Feb25-FISH2-3L1-rep2-cp190-100x_Position007_6_cmle.ics	63	0	1	1	0.0
454	Feb25-FISH2-3L1-rep2-cp190-100x_Position007_6_cmle.ics	64	0	1	1	0.0
455	Feb25-FISH2-3L1-rep2-cp190-100x_Position007_6_cmle.ics	65	0	1	1	0.0
456	Feb25-FISH2-3L1-rep2-cp190-100x_Position007_6_cmle.ics	65	0	2	1	1.9830205042639815
457	Feb25-FISH2-3L1-rep2-cp190-100x_Position007_6_cmle.ics	66	0	1	1	0.0
458	Feb25-FISH2-3L1-rep2-cp190-100x_Position007_6_cmle.ics	67	0	1	1	0.0
459	Feb25-FISH2-3L1-rep2-cp190-100x_Position007_6_cmle.ics	68	0	1	1	0.5158750220536572
460	Feb25-FISH2-3L1-rep2-cp190-100x_Position007_6_cmle.ics	68	0	1	2	2.184245077568496
461	Feb25-FISH2-3L1-rep2-cp190-100x_Position007_6_cmle.ics	69	0	1	1	1.9943197503196384
462	Feb25-FISH2-3L1-rep2-cp190-100x_Position007_6_cmle.ics	70	0	1	1	0.0
463	Feb25-FISH2-3L1-rep2-cp190-100x_Position007_6_cmle.ics	72	0	1	1	0.0
464	Feb25-FISH2-3L1-rep2-cp190-100x_Position007_6_cmle.ics	73	0	1	1	0.0
465	Feb25-FISH2-3L1-rep2-cp190-100x_Position007_6_cmle.ics	76	0	1	1	0.0
466	Feb25-FISH2-3L1-rep2-cp190-100x_Position007_6_cmle.ics	77	0	1	1	0.0
467	Feb25-FISH2-3L1-rep2-cp190-100x_Position007_6_cmle.ics	78	0	1	1	0.0
468	Feb25-FISH2-3L1-rep2-cp190-100x_Position007_6_cmle.ics	80	0	1	1	0.0
469	Feb25-FISH2-3L1-rep2-cp190-100x_Position007_6_cmle.ics	81	0	1	1	0.0
470	Feb25-FISH2-3L1-rep2-cp190-100x_Position007_6_cmle.ics	82	0	1	1	0.0
471	Feb25-FISH2-3L1-rep2-cp190-100x_Position007_6_cmle.ics	84	0	1	1	0.0
472	Feb25-FISH2-3L1-rep2-cp190-100x_Position007_6_cmle.ics	87	0	1	1	3.7434292479119518
473	Feb25-FISH2-3L1-rep2-cp190-100x_Position007_6_cmle.ics	88	0	1	1	0.0
474	Feb25-FISH2-3L1-rep2-cp190-100x_Position007_6_cmle.ics	89	0	1	1	0.0
475	Feb25-FISH2-3L1-rep2-cp190-100x_Position007_6_cmle.ics	89	0	2	1	4.079239202422361
476	Feb25-FISH2-3L1-rep2-cp190-100x_Position007_6_cmle.ics	90	0	1	1	0.0
477	Feb25-FISH2-3L1-rep2-cp190-100x_Position007_6_cmle.ics	91	0	1	1	0.0
478	Feb25-FISH2-3L1-rep2-cp190-100x_Position007_6_cmle.ics	91	0	2	1	0.0
479	Feb25-FISH2-3L1-rep2-cp190-100x_Position007_6_cmle.ics	92	0	1	1	0.1459114905355603
480	Feb25-FISH2-3L1-rep2-cp190-100x_Position007_6_cmle.ics	95	0	1	1	0.0
481	Feb25-FISH2-3L1-rep2-cp190-100x_Position007_6_cmle.ics	96	0	1	1	0.0
482	Feb25-FISH2-3L1-rep2-cp190-100x_Position007_6_cmle.ics	97	0	1	1	0.0
483	Feb25-FISH2-3L1-rep2-cp190-100x_Position007_6_cmle.ics	98	0	1	1	0.0
484	Feb25-FISH2-3L1-rep2-cp190-100x_Position007_6_cmle.ics	99	0	1	1	0.0
485	Feb25-FISH2-3L1-rep2-cp190-100x_Position007_6_cmle.ics	100	0	1	1	4.544387547095829
486	Feb25-FISH2-3L1-rep2-cp190-100x_Position007_6_cmle.ics	101	0	1	1	0.0
487	Feb25-FISH2-3L1-rep2-cp190-100x_Position007_6_cmle.ics	102	0	1	1	2.271409545446116
488	Feb25-FISH2-3L1-rep2-cp190-100x_Position007_6_cmle.ics	104	0	1	1	0.0
489	Feb25-FISH2-3L1-rep2-cp190-100x_Position007_6_cmle.ics	105	0	1	1	0.9971598751598192
490	Feb25-FISH2-3L1-rep2-cp190-100x_Position007_6_cmle.ics	107	0	1	1	0.0
491	Feb25-FISH2-3L1-rep2-cp190-100x_Position007_6_cmle.ics	110	0	1	1	0.0
492	Feb25-FISH2-3L1-rep2-cp190-100x_Position007_6_cmle.ics	114	0	1	1	0.0
493	Feb25-FISH2-3L1-rep2-cp190-100x_Position007_6_cmle.ics	116	0	1	1	0.0
494	Feb25-FISH2-3L1-rep2-cp190-100x_Position007_6_cmle.ics	119	0	1	1	0.0
495	Feb25-FISH2-3L1-rep2-cp190-100x_Position007_6_cmle.ics	120	0	1	1	0.0
496	Feb25-FISH2-3L1-rep2-cp190-100x_Position007_6_cmle.ics	121	0	1	1	0.0
497	Feb25-FISH2-3L1-rep2-cp190-100x_Position007_6_cmle.ics	122	0	1	1	0.0
498	Feb25-FISH2-3L1-rep2-cp190-100x_Position007_6_cmle.ics	124	0	1	1	2.241428855217033
499	Feb25-FISH2-3L1-rep2-cp190-100x_Position007_6_cmle.ics	125	0	1	1	6.1776055022231695
500	Feb25-FISH2-3L1-rep2-cp190-100x_Position007_6_cmle.ics	125	0	1	2	4.621766914657446
501	Feb25-FISH2-3L1-rep2-cp190-100x_Position007_6_cmle.ics	125	0	1	3	0.0
502	Feb25-FISH2-3L1-rep2-cp190-100x_Position007_6_cmle.ics	125	0	2	1	7.535184722674274
503	Feb25-FISH2-3L1-rep2-cp190-100x_Position007_6_cmle.ics	125	0	2	2	0.0
504	Feb25-FISH2-3L1-rep2-cp190-100x_Position007_6_cmle.ics	125	0	2	3	4.329068809156425
505	Feb25-FISH2-3L1-rep2-cp190-100x_Position007_6_cmle.ics	126	0	1	1	0.0
506	Feb25-FISH2-3L1-rep2-cp190-100x_Position007_6_cmle.ics	127	0	1	1	0.0
507	Feb25-FISH2-3L1-rep2-cp190-100x_Position007_6_cmle.ics	128	0	1	1	2.691280490354807
508	Feb25-FISH2-3L1-rep2-cp190-100x_Position007_6_cmle.ics	128	0	1	2	0.0
509	Feb25-FISH2-3L1-rep2-cp190-100x_Position007_6_cmle.ics	129	0	1	1	6.428443774861535
510	Feb25-FISH2-3L1-rep2-cp190-100x_Position007_6_cmle.ics	129	0	1	2	5.2609136080534125
511	Feb25-FISH2-3L1-rep2-cp190-100x_Position007_6_cmle.ics	131	0	1	1	0.0
512	Feb25-FISH2-3L1-rep2-cp190-100x_Position007_6_cmle.ics	132	0	1	1	0.0
513	Feb25-FISH2-3L1-rep2-cp190-100x_Position007_6_cmle.ics	135	0	1	1	0.0
514	Feb25-FISH2-3L1-rep2-cp190-100x_Position007_6_cmle.ics	136	0	1	1	7.308263083368665
515	Feb25-FISH2-3L1-rep2-cp190-100x_Position007_6_cmle.ics	136	0	1	2	0.0
516	Feb25-FISH2-3L1-rep2-cp190-100x_Position007_6_cmle.ics	138	0	1	1	0.0
517	Feb25-FISH2-3L1-rep2-cp190-100x_Position007_6_cmle.ics	140	0	1	1	0.0
518	Feb25-FISH2-3L1-rep2-cp190-100x_Position007_6_cmle.ics	141	0	1	1	2.5306896009843247
519	Feb25-FISH2-3L1-rep2-cp190-100x_Position007_6_cmle.ics	142	0	1	1	0.0
520	Feb25-FISH2-3L1-rep2-cp190-100x_Position007_6_cmle.ics	143	0	1	1	0.0
521	Feb25-FISH2-3L1-rep2-cp190-100x_Position007_6_cmle.ics	144	0	1	1	0.3720027687491155
522	Feb25-FISH2-3L1-rep2-cp190-100x_Position007_6_cmle.ics	145	0	1	1	0.0
523	Feb25-FISH2-3L1-rep2-cp190-100x_Position007_6_cmle.ics	145	0	1	2	2.265155469265729
524	Feb25-FISH2-3L1-rep2-cp190-100x_Position007_6_cmle.ics	147	0	1	1	0.0
525	Feb25-FISH2-3L1-rep2-cp190-100x_Position007_6_cmle.ics	148	0	1	1	0.0
526	Feb25-FISH2-3L1-rep2-cp190-100x_Position007_6_cmle.ics	149	0	1	1	0.0
527	Feb25-FISH2-3L1-rep2-cp190-100x_Position007_6_cmle.ics	151	0	1	1	5.814531705619167
528	Feb25-FISH2-3L1-rep2-cp190-100x_Position007_6_cmle.ics	152	0	1	1	0.0
529	Feb25-FISH2-3L1-rep2-cp190-100x_Position007_6_cmle.ics	152	0	2	1	3.404775145554137
530	Feb25-FISH2-3L1-rep2-cp190-100x_Position008_7_cmle.ics	2	0	1	1	3.957220967459189
531	Feb25-FISH2-3L1-rep2-cp190-100x_Position008_7_cmle.ics	3	0	1	1	0.0
532	Feb25-FISH2-3L1-rep2-cp190-100x_Position008_7_cmle.ics	4	0	1	1	0.0
533	Feb25-FISH2-3L1-rep2-cp190-100x_Position008_7_cmle.ics	4	0	2	1	2.8583685539136923
534	Feb25-FISH2-3L1-rep2-cp190-100x_Position008_7_cmle.ics	5	0	1	1	0.0
535	Feb25-FISH2-3L1-rep2-cp190-100x_Position008_7_cmle.ics	6	0	1	1	0.0
536	Feb25-FISH2-3L1-rep2-cp190-100x_Position008_7_cmle.ics	8	0	1	1	0.0
537	Feb25-FISH2-3L1-rep2-cp190-100x_Position008_7_cmle.ics	9	0	1	1	0.0
538	Feb25-FISH2-3L1-rep2-cp190-100x_Position008_7_cmle.ics	11	0	1	1	1.0521827216106825
539	Feb25-FISH2-3L1-rep2-cp190-100x_Position008_7_cmle.ics	12	0	1	1	0.0
540	Feb25-FISH2-3L1-rep2-cp190-100x_Position008_7_cmle.ics	13	0	1	1	3.463948169538926
541	Feb25-FISH2-3L1-rep2-cp190-100x_Position008_7_cmle.ics	14	0	1	1	1.7570070134165061
542	Feb25-FISH2-3L1-rep2-cp190-100x_Position008_7_cmle.ics	14	0	2	1	1.021380433748922
543	Feb25-FISH2-3L1-rep2-cp190-100x_Position008_7_cmle.ics	14	0	3	1	0.3720027687491155
544	Feb25-FISH2-3L1-rep2-cp190-100x_Position008_7_cmle.ics	16	0	1	1	1.335967992318592
545	Feb25-FISH2-3L1-rep2-cp190-100x_Position008_7_cmle.ics	17	0	1	1	2.294124127466882
546	Feb25-FISH2-3L1-rep2-cp190-100x_Position008_7_cmle.ics	17	0	2	1	4.212054331495462
547	Feb25-FISH2-3L1-rep2-cp190-100x_Position008_7_cmle.ics	18	0	1	1	0.0
548	Feb25-FISH2-3L1-rep2-cp190-100x_Position008_7_cmle.ics	19	0	1	1	0.0
549	Feb25-FISH2-3L1-rep2-cp190-100x_Position008_7_cmle.ics	21	0	1	1	0.0
550	Feb25-FISH2-3L1-rep2-cp190-100x_Position008_7_cmle.ics	22	0	1	1	2.8767279305965645
551	Feb25-FISH2-3L1-rep2-cp190-100x_Position008_7_cmle.ics	23	0	1	1	0.0
552	Feb25-FISH2-3L1-rep2-cp190-100x_Position008_7_cmle.ics	24	0	1	1	0.0
553	Feb25-FISH2-3L1-rep2-cp190-100x_Position008_7_cmle.ics	24	0	1	2	2.661449690438858
554	Feb25-FISH2-3L1-rep2-cp190-100x_Position008_7_cmle.ics	24	0	2	1	3.0303062777886844
555	Feb25-FISH2-3L1-rep2-cp190-100x_Position008_7_cmle.ics	24	0	2	2	0.1459114905355603
556	Feb25-FISH2-3L1-rep2-cp190-100x_Position008_7_cmle.ics	25	0	1	1	0.0
557	Feb25-FISH2-3L1-rep2-cp190-100x_Position008_7_cmle.ics	26	0	1	1	0.0
558	Feb25-FISH2-3L1-rep2-cp190-100x_Position008_7_cmle.ics	27	0	1	1	0.0
559	Feb25-FISH2-3L1-rep2-cp190-100x_Position008_7_cmle.ics	28	0	1	1	0.10317500441073144
560	Feb25-FISH2-3L1-rep2-cp190-100x_Position008_7_cmle.ics	29	0	1	1	0.0
561	Feb25-FISH2-3L1-rep2-cp190-100x_Position008_7_cmle.ics	30	0	1	1	0.0
562	Feb25-FISH2-3L1-rep2-cp190-100x_Position008_7_cmle.ics	31	0	1	1	0.0
563	Feb25-FISH2-3L1-rep2-cp190-100x_Position008_7_cmle.ics	32	0	1	1	1.0967653411156157
564	Feb25-FISH2-3L1-rep2-cp190-100x_Position008_7_cmle.ics	33	0	1	1	0.0
565	Feb25-FISH2-3L1-rep2-cp190-100x_Position008_7_cmle.ics	34	0	1	1	0.0
566	Feb25-FISH2-3L1-rep2-cp190-100x_Position008_7_cmle.ics	35	0	1	1	1.0317500441073144
567	Feb25-FISH2-3L1-rep2-cp190-100x_Position008_7_cmle.ics	35	0	1	2	0.0
568	Feb25-FISH2-3L1-rep2-cp190-100x_Position008_7_cmle.ics	38	0	1	1	0.0
569	Feb25-FISH2-3L1-rep2-cp190-100x_Position008_7_cmle.ics	39	0	1	1	0.0
570	Feb25-FISH2-3L1-rep2-cp190-100x_Position008_7_cmle.ics	40	0	1	1	2.3235718989212097
571	Feb25-FISH2-3L1-rep2-cp190-100x_Position008_7_cmle.ics	41	0	1	1	0.0
572	Feb25-FISH2-3L1-rep2-cp190-100x_Position008_7_cmle.ics	43	0	1	1	0.0
573	Feb25-FISH2-3L1-rep2-cp190-100x_Position008_7_cmle.ics	44	0	1	1	0.0
574	Feb25-FISH2-3L1-rep2-cp190-100x_Position008_7_cmle.ics	45	0	1	1	0.0
575	Feb25-FISH2-3L1-rep2-cp190-100x_Position008_7_cmle.ics	48	0	1	1	0.0
576	Feb25-FISH2-3L1-rep2-cp190-100x_Position008_7_cmle.ics	49	0	1	1	0.0
577	Feb25-FISH2-3L1-rep2-cp190-100x_Position008_7_cmle.ics	50	0	1	1	0.0
578	Feb25-FISH2-3L1-rep2-cp190-100x_Position008_7_cmle.ics	50	0	1	2	6.387691094929921
579	Feb25-FISH2-3L1-rep2-cp190-100x_Position008_7_cmle.ics	52	0	1	1	0.0
580	Feb25-FISH2-3L1-rep2-cp190-100x_Position008_7_cmle.ics	53	0	1	1	0.0
581	Feb25-FISH2-3L1-rep2-cp190-100x_Position008_7_cmle.ics	55	0	1	1	0.0
582	Feb25-FISH2-3L1-rep2-cp190-100x_Position008_7_cmle.ics	57	0	1	1	3.877877897480407
583	Feb25-FISH2-3L1-rep2-cp190-100x_Position008_7_cmle.ics	58	0	1	1	5.123504259205561
584	Feb25-FISH2-3L1-rep2-cp190-100x_Position008_7_cmle.ics	58	0	1	2	8.550463144382343
585	Feb25-FISH2-3L1-rep2-cp190-100x_Position008_7_cmle.ics	59	0	1	1	0.0
586	Feb25-FISH2-3L1-rep2-cp190-100x_Position008_7_cmle.ics	60	0	1	1	1.8789901139349028
587	Feb25-FISH2-3L1-rep2-cp190-100x_Position008_7_cmle.ics	62	0	1	1	0.0
588	Feb25-FISH2-3L1-rep2-cp190-100x_Position008_7_cmle.ics	65	0	1	1	0.0
589	Feb25-FISH2-3L1-rep2-cp190-100x_Position008_7_cmle.ics	66	0	1	1	0.0
590	Feb25-FISH2-3L1-rep2-cp190-100x_Position008_7_cmle.ics	68	0	1	1	0.0
591	Feb25-FISH2-3L1-rep2-cp190-100x_Position008_7_cmle.ics	69	0	1	1	0.0
592	Feb25-FISH2-3L1-rep2-cp190-100x_Position008_7_cmle.ics	69	0	2	1	1.9456874874661152
593	Feb25-FISH2-3L1-rep2-cp190-100x_Position008_7_cmle.ics	70	0	1	1	2.431771680185027
594	Feb25-FISH2-3L1-rep2-cp190-100x_Position008_7_cmle.ics	72	0	1	1	1.5220639102977542
595	Feb25-FISH2-3L1-rep2-cp190-100x_Position008_7_cmle.ics	73	0	1	1	0.0
596	Feb25-FISH2-3L1-rep2-cp190-100x_Position008_7_cmle.ics	74	0	1	1	0.0
597	Feb25-FISH2-3L1-rep2-cp190-100x_Position008_7_cmle.ics	75	0	1	1	0.0
598	Feb25-FISH2-3L1-rep2-cp190-100x_Position008_7_cmle.ics	77	0	1	1	0.0
599	Feb25-FISH2-3L1-rep2-cp190-100x_Position008_7_cmle.ics	78	0	1	1	4.08769064250052
600	Feb25-FISH2-3L1-rep2-cp190-100x_Position008_7_cmle.ics	79	0	1	1	0.0
601	Feb25-FISH2-3L1-rep2-cp190-100x_Position008_7_cmle.ics	80	0	1	1	0.0
602	Feb25-FISH2-3L1-rep2-cp190-100x_Position008_7_cmle.ics	81	0	1	1	2.8116447771699353
603	Feb25-FISH2-3L1-rep2-cp190-100x_Position008_7_cmle.ics	81	0	1	2	0.0
604	Feb25-FISH2-3L1-rep2-cp190-100x_Position008_7_cmle.ics	82	0	1	1	0.0
605	Feb25-FISH2-3L1-rep2-cp190-100x_Position008_7_cmle.ics	83	0	1	1	0.0
606	Feb25-FISH2-3L1-rep2-cp190-100x_Position008_7_cmle.ics	85	0	1	1	0.0
607	Feb25-FISH2-3L1-rep2-cp190-100x_Position008_7_cmle.ics	86	0	1	1	1.0317500441073144
608	Feb25-FISH2-3L1-rep2-cp190-100x_Position008_7_cmle.ics	87	0	1	1	0.0
609	Feb25-FISH2-3L1-rep2-cp190-100x_Position008_7_cmle.ics	88	0	1	1	0.0
610	Feb25-FISH2-3L1-rep2-cp190-100x_Position008_7_cmle.ics	89	0	1	1	0.0
611	Feb25-FISH2-3L1-rep2-cp190-100x_Position008_7_cmle.ics	91	0	1	1	0.0
612	Feb25-FISH2-3L1-rep2-cp190-100x_Position008_7_cmle.ics	92	0	1	1	0.0
613	Feb25-FISH2-3L1-rep2-cp190-100x_Position008_7_cmle.ics	93	0	1	1	0.20635000882146287
614	Feb25-FISH2-3L1-rep2-cp190-100x_Position008_7_cmle.ics	97	0	1	1	0.0
615	Feb25-FISH2-3L1-rep2-cp190-100x_Position008_7_cmle.ics	98	0	1	1	0.0
616	Feb25-FISH2-3L1-rep2-cp190-100x_Position008_7_cmle.ics	100	0	1	1	0.0
617	Feb25-FISH2-3L1-rep2-cp190-100x_Position008_7_cmle.ics	101	0	1	1	0.0
618	Feb25-FISH2-3L1-rep2-cp190-100x_Position008_7_cmle.ics	102	0	1	1	0.0
619	Feb25-FISH2-3L1-rep2-cp190-100x_Position008_7_cmle.ics	103	0	1	1	0.0
620	Feb25-FISH2-3L1-rep2-cp190-100x_Position008_7_cmle.ics	104	0	1	1	0.0
621	Feb25-FISH2-3L1-rep2-cp190-100x_Position008_7_cmle.ics	105	0	1	1	0.0
622	Feb25-FISH2-3L1-rep2-cp190-100x_Position008_7_cmle.ics	106	0	1	1	0.0
623	Feb25-FISH2-3L1-rep2-cp190-100x_Position008_7_cmle.ics	109	0	1	1	0.0
624	Feb25-FISH2-3L1-rep2-cp190-100x_Position008_7_cmle.ics	110	0	1	1	0.0
625	Feb25-FISH2-3L1-rep2-cp190-100x_Position008_7_cmle.ics	112	0	1	1	4.546035469900578
626	Feb25-FISH2-3L1-rep2-cp190-100x_Position008_7_cmle.ics	113	0	1	1	0.0
627	Feb25-FISH2-3L1-rep2-cp190-100x_Position008_7_cmle.ics	114	0	1	1	0.0
628	Feb25-FISH2-3L1-rep2-cp190-100x_Position008_7_cmle.ics	115	0	1	1	0.0
629	Feb25-FISH2-3L1-rep2-cp190-100x_Position008_7_cmle.ics	116	0	1	1	0.0
630	Feb25-FISH2-3L1-rep2-cp190-100x_Position008_7_cmle.ics	117	0	1	1	1.857150079393166
631	Feb25-FISH2-3L1-rep2-cp190-100x_Position008_7_cmle.ics	117	0	2	1	0.0
632	Feb25-FISH2-3L1-rep2-cp190-100x_Position008_7_cmle.ics	118	0	1	1	0.0
633	Feb25-FISH2-3L1-rep2-cp190-100x_Position008_7_cmle.ics	119	0	1	1	3.344073693035391
634	Feb25-FISH2-3L1-rep2-cp190-100x_Position008_7_cmle.ics	121	0	1	1	0.0
635	Feb25-FISH2-3L1-rep2-cp190-100x_Position008_7_cmle.ics	122	0	1	1	2.5978802307435043
636	Feb25-FISH2-3L1-rep2-cp190-100x_Position008_7_cmle.ics	123	0	1	1	0.0
637	Feb25-FISH2-3L1-rep2-cp190-100x_Position008_7_cmle.ics	124	0	1	1	0.0
638	Feb25-FISH2-3L1-rep2-cp190-100x_Position008_7_cmle.ics	126	0	1	1	0.0
639	Feb25-FISH2-3L1-rep2-cp190-100x_Position008_7_cmle.ics	128	0	1	1	3.740004964862072
640	Feb25-FISH2-3L1-rep2-cp190-100x_Position008_7_cmle.ics	130	0	1	1	0.6190500264643886
641	Feb25-FISH2-3L1-rep2-cp190-100x_Position008_7_cmle.ics	131	0	1	1	0.0
642	Feb25-FISH2-3L1-rep2-cp190-100x_Position008_7_cmle.ics	133	0	1	1	1.0389843448820495
643	Feb25-FISH2-3L1-rep2-cp190-100x_Position008_7_cmle.ics	133	0	1	2	3.848946644931418
644	Feb25-FISH2-3L1-rep2-cp190-100x_Position008_7_cmle.ics	133	0	2	1	2.629779415929065
645	Feb25-FISH2-3L1-rep2-cp190-100x_Position008_7_cmle.ics	133	0	2	2	0.0
646	Feb25-FISH2-3L1-rep2-cp190-100x_Position008_7_cmle.ics	134	0	1	1	0.0
647	Feb25-FISH2-3L1-rep2-cp190-100x_Position008_7_cmle.ics	136	0	1	1	2.494205855656181
648	Feb25-FISH2-3L1-rep2-cp190-100x_Position008_7_cmle.ics	137	0	1	1	0.0
649	Feb25-FISH2-3L1-rep2-cp190-100x_Position008_7_cmle.ics	138	0	1	1	0.0
650	Feb25-FISH2-3L1-rep2-cp190-100x_Position008_7_cmle.ics	138	0	1	2	4.572884797248093
651	Feb25-FISH2-3L1-rep2-cp190-100x_Position008_7_cmle.ics	138	0	2	1	4.444915221828945
652	Feb25-FISH2-3L1-rep2-cp190-100x_Position008_7_cmle.ics	138	0	2	2	0.0
653	Feb25-FISH2-3L1-rep2-cp190-100x_Position008_7_cmle.ics	139	0	1	1	3.747846821497366
654	Feb25-FISH2-3L1-rep2-cp190-100x_Position008_7_cmle.ics	140	0	1	1	0.0
655	Feb25-FISH2-3L1-rep2-cp190-100x_Position008_7_cmle.ics	141	0	1	1	0.0
656	Feb25-FISH2-3L1-rep2-cp190-100x_Position008_7_cmle.ics	142	0	1	1	0.0
657	Feb25-FISH2-3L1-rep2-cp190-100x_Position008_7_cmle.ics	143	0	1	1	0.0
658	Feb25-FISH2-3L1-rep2-cp190-100x_Position008_7_cmle.ics	145	0	1	1	0.0
659	Feb25-FISH2-3L1-rep2-cp190-100x_Position008_7_cmle.ics	146	0	1	1	0.0
660	Feb25-FISH2-3L1-rep2-cp190-100x_Position008_7_cmle.ics	147	0	1	1	4.127000176429258
661	Feb25-FISH2-3L1-rep2-cp190-100x_Position008_7_cmle.ics	148	0	1	1	0.0
662	Feb25-FISH2-3L1-rep2-cp190-100x_Position009_8_cmle.ics	1	0	1	1	0.0
663	Feb25-FISH2-3L1-rep2-cp190-100x_Position009_8_cmle.ics	3	0	1	1	2.075498687142773
664	Feb25-FISH2-3L1-rep2-cp190-100x_Position009_8_cmle.ics	7	0	1	1	0.0
665	Feb25-FISH2-3L1-rep2-cp190-100x_Position009_8_cmle.ics	9	0	1	1	0.0
666	Feb25-FISH2-3L1-rep2-cp190-100x_Position009_8_cmle.ics	9	0	1	2	2.568343304620623
667	Feb25-FISH2-3L1-rep2-cp190-100x_Position009_8_cmle.ics	11	0	1	1	0.0
668	Feb25-FISH2-3L1-rep2-cp190-100x_Position009_8_cmle.ics	12	0	1	1	0.5983172607926928
669	Feb25-FISH2-3L1-rep2-cp190-100x_Position009_8_cmle.ics	13	0	1	1	0.0
670	Feb25-FISH2-3L1-rep2-cp190-100x_Position009_8_cmle.ics	14	0	1	1	0.0
671	Feb25-FISH2-3L1-rep2-cp190-100x_Position009_8_cmle.ics	15	0	1	1	0.0
672	Feb25-FISH2-3L1-rep2-cp190-100x_Position009_8_cmle.ics	16	0	1	1	0.0
673	Feb25-FISH2-3L1-rep2-cp190-100x_Position009_8_cmle.ics	17	0	1	1	0.0
674	Feb25-FISH2-3L1-rep2-cp190-100x_Position009_8_cmle.ics	18	0	1	1	1.962917304455934
675	Feb25-FISH2-3L1-rep2-cp190-100x_Position009_8_cmle.ics	19	0	1	1	0.0
676	Feb25-FISH2-3L1-rep2-cp190-100x_Position009_8_cmle.ics	21	0	1	1	0.0
677	Feb25-FISH2-3L1-rep2-cp190-100x_Position009_8_cmle.ics	23	0	1	1	4.976182239619271
678	Feb25-FISH2-3L1-rep2-cp190-100x_Position009_8_cmle.ics	24	0	1	1	0.0
679	Feb25-FISH2-3L1-rep2-cp190-100x_Position009_8_cmle.ics	25	0	1	1	0.0
680	Feb25-FISH2-3L1-rep2-cp190-100x_Position009_8_cmle.ics	26	0	1	1	0.0
681	Feb25-FISH2-3L1-rep2-cp190-100x_Position009_8_cmle.ics	26	0	1	2	0.41270001764292574
682	Feb25-FISH2-3L1-rep2-cp190-100x_Position009_8_cmle.ics	29	0	1	1	0.0
683	Feb25-FISH2-3L1-rep2-cp190-100x_Position009_8_cmle.ics	30	0	1	1	0.0
684	Feb25-FISH2-3L1-rep2-cp190-100x_Position009_8_cmle.ics	34	0	1	1	0.0
685	Feb25-FISH2-3L1-rep2-cp190-100x_Position009_8_cmle.ics	34	0	1	2	2.921199439196353
686	Feb25-FISH2-3L1-rep2-cp190-100x_Position009_8_cmle.ics	34	0	2	1	3.263765217549116
687	Feb25-FISH2-3L1-rep2-cp190-100x_Position009_8_cmle.ics	34	0	2	2	0.0
688	Feb25-FISH2-3L1-rep2-cp190-100x_Position009_8_cmle.ics	35	0	1	1	0.0
689	Feb25-FISH2-3L1-rep2-cp190-100x_Position009_8_cmle.ics	36	0	1	1	0.0
690	Feb25-FISH2-3L1-rep2-cp190-100x_Position009_8_cmle.ics	36	0	1	2	1.3439124374638693
691	Feb25-FISH2-3L1-rep2-cp190-100x_Position009_8_cmle.ics	36	0	2	1	1.2536039404732575
692	Feb25-FISH2-3L1-rep2-cp190-100x_Position009_8_cmle.ics	36	0	2	2	0.0
693	Feb25-FISH2-3L1-rep2-cp190-100x_Position009_8_cmle.ics	37	0	1	1	2.783165743088773
694	Feb25-FISH2-3L1-rep2-cp190-100x_Position009_8_cmle.ics	37	0	1	2	0.0
695	Feb25-FISH2-3L1-rep2-cp190-100x_Position009_8_cmle.ics	38	0	1	1	0.0
696	Feb25-FISH2-3L1-rep2-cp190-100x_Position009_8_cmle.ics	39	0	1	1	0.0
697	Feb25-FISH2-3L1-rep2-cp190-100x_Position009_8_cmle.ics	40	0	1	1	0.0
698	Feb25-FISH2-3L1-rep2-cp190-100x_Position009_8_cmle.ics	42	0	1	1	0.0
699	Feb25-FISH2-3L1-rep2-cp190-100x_Position009_8_cmle.ics	43	0	1	1	0.0
700	Feb25-FISH2-3L1-rep2-cp190-100x_Position009_8_cmle.ics	44	0	1	1	3.1447226819162424
701	Feb25-FISH2-3L1-rep2-cp190-100x_Position009_8_cmle.ics	45	0	1	1	0.0
702	Feb25-FISH2-3L1-rep2-cp190-100x_Position009_8_cmle.ics	46	0	1	1	3.145411893539202
703	Feb25-FISH2-3L1-rep2-cp190-100x_Position009_8_cmle.ics	47	0	1	1	0.0
704	Feb25-FISH2-3L1-rep2-cp190-100x_Position009_8_cmle.ics	47	0	2	1	1.401081809291592
705	Feb25-FISH2-3L1-rep2-cp190-100x_Position009_8_cmle.ics	48	0	1	1	0.0
706	Feb25-FISH2-3L1-rep2-cp190-100x_Position009_8_cmle.ics	49	0	1	1	0.0
707	Feb25-FISH2-3L1-rep2-cp190-100x_Position009_8_cmle.ics	50	0	1	1	0.0
708	Feb25-FISH2-3L1-rep2-cp190-100x_Position009_8_cmle.ics	51	0	1	1	3.4984166144735402
709	Feb25-FISH2-3L1-rep2-cp190-100x_Position009_8_cmle.ics	52	0	1	1	3.261890511062332
710	Feb25-FISH2-3L1-rep2-cp190-100x_Position009_8_cmle.ics	52	0	1	2	0.0
711	Feb25-FISH2-3L1-rep2-cp190-100x_Position009_8_cmle.ics	54	0	1	1	1.7539750749824343
712	Feb25-FISH2-3L1-rep2-cp190-100x_Position009_8_cmle.ics	56	0	1	1	0.0
713	Feb25-FISH2-3L1-rep2-cp190-100x_Position009_8_cmle.ics	57	0	1	1	0.0
714	Feb25-FISH2-3L1-rep2-cp190-100x_Position009_8_cmle.ics	58	0	1	1	0.0
715	Feb25-FISH2-3L1-rep2-cp190-100x_Position009_8_cmle.ics	60	0	1	1	0.9479040472602467
716	Feb25-FISH2-3L1-rep2-cp190-100x_Position009_8_cmle.ics	60	0	2	1	0.0
717	Feb25-FISH2-3L1-rep2-cp190-100x_Position009_8_cmle.ics	61	0	1	1	0.0
718	Feb25-FISH2-3L1-rep2-cp190-100x_Position009_8_cmle.ics	62	0	1	1	0.7295574526778015
719	Feb25-FISH2-3L1-rep2-cp190-100x_Position009_8_cmle.ics	63	0	1	1	0.9378659497950863
720	Feb25-FISH2-3L1-rep2-cp190-100x_Position009_8_cmle.ics	65	0	1	1	4.014555198801461
721	Feb25-FISH2-3L1-rep2-cp190-100x_Position009_8_cmle.ics	68	0	1	1	0.0
722	Feb25-FISH2-3L1-rep2-cp190-100x_Position009_8_cmle.ics	69	0	1	1	0.0
723	Feb25-FISH2-3L1-rep2-cp190-100x_Position009_8_cmle.ics	70	0	1	1	0.0
724	Feb25-FISH2-3L1-rep2-cp190-100x_Position009_8_cmle.ics	71	0	1	1	0.0
725	Feb25-FISH2-3L1-rep2-cp190-100x_Position009_8_cmle.ics	72	0	1	1	0.0
726	Feb25-FISH2-3L1-rep2-cp190-100x_Position009_8_cmle.ics	75	0	1	1	1.8789901139349028
727	Feb25-FISH2-3L1-rep2-cp190-100x_Position009_8_cmle.ics	76	0	1	1	0.0
728	Feb25-FISH2-3L1-rep2-cp190-100x_Position009_8_cmle.ics	79	0	1	1	0.0
729	Feb25-FISH2-3L1-rep2-cp190-100x_Position009_8_cmle.ics	80	0	1	1	2.9807776297074575
730	Feb25-FISH2-3L1-rep2-cp190-100x_Position009_8_cmle.ics	81	0	1	1	0.10317500441073144
731	Feb25-FISH2-3L1-rep2-cp190-100x_Position009_8_cmle.ics	82	0	1	1	0.0
732	Feb25-FISH2-3L1-rep2-cp190-100x_Position009_8_cmle.ics	83	0	1	1	0.0
733	Feb25-FISH2-3L1-rep2-cp190-100x_Position009_8_cmle.ics	84	0	1	1	1.9846108354050542
734	Feb25-FISH2-3L1-rep2-cp190-100x_Position009_8_cmle.ics	85	0	1	1	0.0
735	Feb25-FISH2-3L1-rep2-cp190-100x_Position009_8_cmle.ics	85	0	1	2	5.106553293535888
736	Feb25-FISH2-3L1-rep2-cp190-100x_Position009_8_cmle.ics	85	0	2	1	5.064418688462324
737	Feb25-FISH2-3L1-rep2-cp190-100x_Position009_8_cmle.ics	85	0	2	2	0.0
738	Feb25-FISH2-3L1-rep2-cp190-100x_Position009_8_cmle.ics	87	0	1	1	0.0
739	Feb25-FISH2-3L1-rep2-cp190-100x_Position009_8_cmle.ics	88	0	1	1	4.6691676971379295
740	Feb25-FISH2-3L1-rep2-cp190-100x_Position009_8_cmle.ics	89	0	1	1	5.081476614418148
741	Feb25-FISH2-3L1-rep2-cp190-100x_Position009_8_cmle.ics	90	0	1	1	1.1736910802652913
742	Feb25-FISH2-3L1-rep2-cp190-100x_Position009_8_cmle.ics	91	0	1	1	0.0
743	Feb25-FISH2-3L1-rep2-cp190-100x_Position009_8_cmle.ics	92	0	1	1	3.8300029184640096
744	Feb25-FISH2-3L1-rep2-cp190-100x_Position009_8_cmle.ics	93	0	1	1	0.0
745	Feb25-FISH2-3L1-rep2-cp190-100x_Position009_8_cmle.ics	94	0	1	1	0.0
746	Feb25-FISH2-3L1-rep2-cp190-100x_Position009_8_cmle.ics	95	0	1	1	0.0
747	Feb25-FISH2-3L1-rep2-cp190-100x_Position009_8_cmle.ics	97	0	1	1	0.0
748	Feb25-FISH2-3L1-rep2-cp190-100x_Position009_8_cmle.ics	97	0	1	2	5.1084819756169
749	Feb25-FISH2-3L1-rep2-cp190-100x_Position009_8_cmle.ics	99	0	1	1	0.0
750	Feb25-FISH2-3L1-rep2-cp190-100x_Position009_8_cmle.ics	101	0	1	1	0.0
751	Feb25-FISH2-3L1-rep2-cp190-100x_Position009_8_cmle.ics	103	0	1	1	0.0
752	Feb25-FISH2-3L1-rep2-cp190-100x_Position009_8_cmle.ics	104	0	1	1	0.0
753	Feb25-FISH2-3L1-rep2-cp190-100x_Position009_8_cmle.ics	104	0	1	2	2.224050289998102
754	Feb25-FISH2-3L1-rep2-cp190-100x_Position009_8_cmle.ics	105	0	1	1	0.0
755	Feb25-FISH2-3L1-rep2-cp190-100x_Position009_8_cmle.ics	106	0	1	1	0.0
756	Feb25-FISH2-3L1-rep2-cp190-100x_Position009_8_cmle.ics	107	0	1	1	0.0
757	Feb25-FISH2-3L1-rep2-cp190-100x_Position009_8_cmle.ics	108	0	1	1	0.0
758	Feb25-FISH2-3L1-rep2-cp190-100x_Position009_8_cmle.ics	110	0	1	1	0.0
759	Feb25-FISH2-3L1-rep2-cp190-100x_Position009_8_cmle.ics	111	0	1	1	0.0
760	Feb25-FISH2-3L1-rep2-cp190-100x_Position009_8_cmle.ics	113	0	1	1	2.783165743088773
761	Feb25-FISH2-3L1-rep2-cp190-100x_Position009_8_cmle.ics	117	0	1	1	0.0
762	Feb25-FISH2-3L1-rep2-cp190-100x_Position009_8_cmle.ics	120	0	1	1	3.776762381394096
763	Feb25-FISH2-3L1-rep2-cp190-100x_Position009_8_cmle.ics	122	0	1	1	0.0
764	Feb25-FISH2-3L1-rep2-cp190-100x_Position009_8_cmle.ics	122	0	1	2	6.952959836285245
765	Feb25-FISH2-3L1-rep2-cp190-100x_Position009_8_cmle.ics	122	0	2	1	7.40635572671546
766	Feb25-FISH2-3L1-rep2-cp190-100x_Position009_8_cmle.ics	122	0	2	2	0.0
767	Feb25-FISH2-3L1-rep2-cp190-100x_Position009_8_cmle.ics	124	0	1	1	0.0
768	Feb25-FISH2-3L1-rep2-cp190-100x_Position009_8_cmle.ics	125	0	1	1	0.0
769	Feb25-FISH2-3L1-rep2-cp190-100x_Position009_8_cmle.ics	126	0	1	1	0.0
770	Feb25-FISH2-3L1-rep2-cp190-100x_Position009_8_cmle.ics	127	0	1	1	0.0
771	Feb25-FISH2-3L1-rep2-cp190-100x_Position009_8_cmle.ics	128	0	1	1	3.075690114537345
772	Feb25-FISH2-3L1-rep2-cp190-100x_Position009_8_cmle.ics	129	0	1	1	0.0
773	Feb25-FISH2-3L1-rep2-cp190-100x_Position009_8_cmle.ics	130	0	1	1	0.0
774	Feb25-FISH2-3L1-rep2-cp190-100x_Position009_8_cmle.ics	130	0	2	1	2.140765823871355
775	Feb25-FISH2-3L1-rep2-cp190-100x_Position009_8_cmle.ics	131	0	1	1	0.10317500441073144
776	Feb25-FISH2-3L1-rep2-cp190-100x_Position009_8_cmle.ics	132	0	1	1	0.0
777	Feb25-FISH2-3L1-rep2-cp190-100x_Position009_8_cmle.ics	133	0	1	1	0.0
778	Feb25-FISH2-3L1-rep2-cp190-100x_Position009_8_cmle.ics	134	0	1	1	1.5930676819351215
779	Feb25-FISH2-3L1-rep2-cp190-100x_Position009_8_cmle.ics	135	0	1	1	0.10317500441073144
780	Feb25-FISH2-3L1-rep2-cp190-100x_Position009_8_cmle.ics	136	0	1	1	0.0
781	Feb25-FISH2-3L1-rep2-cp190-100x_Position009_8_cmle.ics	136	0	1	2	1.7468630731971437
782	Feb25-FISH2-3L1-rep2-cp190-100x_Position009_8_cmle.ics	136	0	2	1	1.833095186022605
783	Feb25-FISH2-3L1-rep2-cp190-100x_Position009_8_cmle.ics	136	0	2	2	0.0
784	Feb25-FISH2-3L1-rep2-cp190-100x_Position009_8_cmle.ics	137	0	1	1	0.7610319551488771
785	Feb25-FISH2-3L1-rep2-cp190-100x_Position009_8_cmle.ics	138	0	1	1	0.0
786	Feb25-FISH2-3L1-rep2-cp190-100x_Position009_8_cmle.ics	139	0	1	1	0.0
787	Feb25-FISH2-3L1-rep2-cp190-100x_Position009_8_cmle.ics	140	0	1	1	2.385122381269326
788	Feb25-FISH2-3L1-rep2-cp190-100x_Position009_8_cmle.ics	141	0	1	1	0.0
789	Feb25-FISH2-3L1-rep2-cp190-100x_Position009_8_cmle.ics	142	0	1	1	4.706635175436525
790	Feb25-FISH2-3L1-rep2-cp190-100x_Position009_8_cmle.ics	144	0	1	1	0.0
791	Feb25-FISH2-3L1-rep2-cp190-100x_Position009_8_cmle.ics	145	0	1	1	4.420498442159819
792	Feb25-FISH2-3L1-rep2-cp190-100x_Position010_9_cmle.ics	3	0	1	1	0.0
793	Feb25-FISH2-3L1-rep2-cp190-100x_Position010_9_cmle.ics	4	0	1	1	0.0
794	Feb25-FISH2-3L1-rep2-cp190-100x_Position010_9_cmle.ics	5	0	1	1	0.0
795	Feb25-FISH2-3L1-rep2-cp190-100x_Position010_9_cmle.ics	6	0	1	1	0.0
796	Feb25-FISH2-3L1-rep2-cp190-100x_Position010_9_cmle.ics	7	0	1	1	4.385128559842724
797	Feb25-FISH2-3L1-rep2-cp190-100x_Position010_9_cmle.ics	8	0	1	1	0.10317500441073144
798	Feb25-FISH2-3L1-rep2-cp190-100x_Position010_9_cmle.ics	10	0	1	1	0.2611622542985661
799	Feb25-FISH2-3L1-rep2-cp190-100x_Position010_9_cmle.ics	12	0	1	1	0.0
800	Feb25-FISH2-3L1-rep2-cp190-100x_Position010_9_cmle.ics	13	0	1	1	0.0
801	Feb25-FISH2-3L1-rep2-cp190-100x_Position010_9_cmle.ics	15	0	1	1	0.0
802	Feb25-FISH2-3L1-rep2-cp190-100x_Position010_9_cmle.ics	16	0	1	1	4.164753660737449
803	Feb25-FISH2-3L1-rep2-cp190-100x_Position010_9_cmle.ics	17	0	1	1	0.0
804	Feb25-FISH2-3L1-rep2-cp190-100x_Position010_9_cmle.ics	18	0	1	1	0.0
805	Feb25-FISH2-3L1-rep2-cp190-100x_Position010_9_cmle.ics	19	0	1	1	3.8751260936920975
806	Feb25-FISH2-3L1-rep2-cp190-100x_Position010_9_cmle.ics	20	0	1	1	0.0
807	Feb25-FISH2-3L1-rep2-cp190-100x_Position010_9_cmle.ics	21	0	1	1	0.0
808	Feb25-FISH2-3L1-rep2-cp190-100x_Position010_9_cmle.ics	25	0	1	1	0.0
809	Feb25-FISH2-3L1-rep2-cp190-100x_Position010_9_cmle.ics	26	0	1	1	0.3720027687491155
810	Feb25-FISH2-3L1-rep2-cp190-100x_Position010_9_cmle.ics	27	0	1	1	0.0
811	Feb25-FISH2-3L1-rep2-cp190-100x_Position010_9_cmle.ics	28	0	1	1	0.3916201927270152
812	Feb25-FISH2-3L1-rep2-cp190-100x_Position010_9_cmle.ics	29	0	1	1	0.0
813	Feb25-FISH2-3L1-rep2-cp190-100x_Position010_9_cmle.ics	31	0	1	1	2.307063234412361
814	Feb25-FISH2-3L1-rep2-cp190-100x_Position010_9_cmle.ics	32	0	1	1	0.0
815	Feb25-FISH2-3L1-rep2-cp190-100x_Position010_9_cmle.ics	33	0	1	1	0.0
816	Feb25-FISH2-3L1-rep2-cp190-100x_Position010_9_cmle.ics	34	0	1	1	2.616623293146593
817	Feb25-FISH2-3L1-rep2-cp190-100x_Position010_9_cmle.ics	35	0	1	1	0.0
818	Feb25-FISH2-3L1-rep2-cp190-100x_Position010_9_cmle.ics	36	0	1	1	4.879861411366158
819	Feb25-FISH2-3L1-rep2-cp190-100x_Position010_9_cmle.ics	37	0	1	1	0.0
820	Feb25-FISH2-3L1-rep2-cp190-100x_Position010_9_cmle.ics	38	0	1	1	0.0
821	Feb25-FISH2-3L1-rep2-cp190-100x_Position010_9_cmle.ics	38	0	1	2	0.6817773581900602
822	Feb25-FISH2-3L1-rep2-cp190-100x_Position010_9_cmle.ics	40	0	1	1	3.0362214361676183
823	Feb25-FISH2-3L1-rep2-cp190-100x_Position010_9_cmle.ics	41	0	1	1	0.0
824	Feb25-FISH2-3L1-rep2-cp190-100x_Position010_9_cmle.ics	42	0	1	1	0.0
825	Feb25-FISH2-3L1-rep2-cp190-100x_Position010_9_cmle.ics	43	0	1	1	0.0
826	Feb25-FISH2-3L1-rep2-cp190-100x_Position010_9_cmle.ics	45	0	1	1	3.118219792679053
827	Feb25-FISH2-3L1-rep2-cp190-100x_Position010_9_cmle.ics	46	0	1	1	0.0
828	Feb25-FISH2-3L1-rep2-cp190-100x_Position010_9_cmle.ics	47	0	1	1	0.0
829	Feb25-FISH2-3L1-rep2-cp190-100x_Position010_9_cmle.ics	48	0	1	1	0.0
830	Feb25-FISH2-3L1-rep2-cp190-100x_Position010_9_cmle.ics	49	0	1	1	0.0
831	Feb25-FISH2-3L1-rep2-cp190-100x_Position010_9_cmle.ics	50	0	1	1	0.10317500441073144
832	Feb25-FISH2-3L1-rep2-cp190-100x_Position010_9_cmle.ics	51	0	1	1	0.0
833	Feb25-FISH2-3L1-rep2-cp190-100x_Position010_9_cmle.ics	52	0	1	1	0.7817319754002556
834	Feb25-FISH2-3L1-rep2-cp190-100x_Position010_9_cmle.ics	54	0	1	1	2.676044640165001
835	Feb25-FISH2-3L1-rep2-cp190-100x_Position010_9_cmle.ics	54	0	2	1	0.0
836	Feb25-FISH2-3L1-rep2-cp190-100x_Position010_9_cmle.ics	55	0	1	1	0.8779414014559871
837	Feb25-FISH2-3L1-rep2-cp190-100x_Position010_9_cmle.ics	56	0	1	1	4.382151516986293
838	Feb25-FISH2-3L1-rep2-cp190-100x_Position010_9_cmle.ics	57	0	1	1	0.0
839	Feb25-FISH2-3L1-rep2-cp190-100x_Position010_9_cmle.ics	59	0	1	1	3.6176152974804
840	Feb25-FISH2-3L1-rep2-cp190-100x_Position010_9_cmle.ics	60	0	1	1	0.0
841	Feb25-FISH2-3L1-rep2-cp190-100x_Position010_9_cmle.ics	61	0	1	1	0.0
842	Feb25-FISH2-3L1-rep2-cp190-100x_Position010_9_cmle.ics	62	0	1	1	0.8595614345612763
843	Feb25-FISH2-3L1-rep2-cp190-100x_Position010_9_cmle.ics	63	0	1	1	0.0
844	Feb25-FISH2-3L1-rep2-cp190-100x_Position010_9_cmle.ics	64	0	1	1	0.0
845	Feb25-FISH2-3L1-rep2-cp190-100x_Position010_9_cmle.ics	65	0	1	1	0.0
846	Feb25-FISH2-3L1-rep2-cp190-100x_Position010_9_cmle.ics	67	0	1	1	0.0
847	Feb25-FISH2-3L1-rep2-cp190-100x_Position010_9_cmle.ics	68	0	1	1	0.0
848	Feb25-FISH2-3L1-rep2-cp190-100x_Position010_9_cmle.ics	69	0	1	1	1.6104194071560693
849	Feb25-FISH2-3L1-rep2-cp190-100x_Position010_9_cmle.ics	70	0	1	1	0.0
850	Feb25-FISH2-3L1-rep2-cp190-100x_Position010_9_cmle.ics	71	0	1	1	5.281779575316793
851	Feb25-FISH2-3L1-rep2-cp190-100x_Position010_9_cmle.ics	72	0	1	1	0.0
852	Feb25-FISH2-3L1-rep2-cp190-100x_Position010_9_cmle.ics	73	0	1	1	0.0
853	Feb25-FISH2-3L1-rep2-cp190-100x_Position010_9_cmle.ics	74	0	1	1	0.0
854	Feb25-FISH2-3L1-rep2-cp190-100x_Position010_9_cmle.ics	75	0	1	1	0.0
855	Feb25-FISH2-3L1-rep2-cp190-100x_Position010_9_cmle.ics	76	0	1	1	0.0
856	Feb25-FISH2-3L1-rep2-cp190-100x_Position010_9_cmle.ics	76	0	1	2	1.1190041972733815
857	Feb25-FISH2-3L1-rep2-cp190-100x_Position010_9_cmle.ics	79	0	1	1	0.0
858	Feb25-FISH2-3L1-rep2-cp190-100x_Position010_9_cmle.ics	80	0	1	1	2.9066529750739862
859	Feb25-FISH2-3L1-rep2-cp190-100x_Position010_9_cmle.ics	81	0	1	1	0.0
860	Feb25-FISH2-3L1-rep2-cp190-100x_Position010_9_cmle.ics	82	0	1	1	0.0
861	Feb25-FISH2-3L1-rep2-cp190-100x_Position010_9_cmle.ics	83	0	1	1	0.0
862	Feb25-FISH2-3L1-rep2-cp190-100x_Position010_9_cmle.ics	84	0	1	1	1.0542408233015097
863	Feb25-FISH2-3L1-rep2-cp190-100x_Position010_9_cmle.ics	85	0	1	1	0.0
864	Feb25-FISH2-3L1-rep2-cp190-100x_Position010_9_cmle.ics	87	0	1	1	0.0
865	Feb25-FISH2-3L1-rep2-cp190-100x_Position010_9_cmle.ics	88	0	1	1	0.10317500441073144
866	Feb25-FISH2-3L1-rep2-cp190-100x_Position010_9_cmle.ics	90	0	1	1	0.0
867	Feb25-FISH2-3L1-rep2-cp190-100x_Position010_9_cmle.ics	91	0	1	1	3.551177043988633
868	Feb25-FISH2-3L1-rep2-cp190-100x_Position010_9_cmle.ics	91	0	1	2	0.0
869	Feb25-FISH2-3L1-rep2-cp190-100x_Position010_9_cmle.ics	92	0	1	1	0.0
870	Feb25-FISH2-3L1-rep2-cp190-100x_Position010_9_cmle.ics	93	0	1	1	0.0
871	Feb25-FISH2-3L1-rep2-cp190-100x_Position010_9_cmle.ics	95	0	1	1	0.0
872	Feb25-FISH2-3L1-rep2-cp190-100x_Position010_9_cmle.ics	96	0	1	1	0.0
873	Feb25-FISH2-3L1-rep2-cp190-100x_Position010_9_cmle.ics	98	0	1	1	0.0
874	Feb25-FISH2-3L1-rep2-cp190-100x_Position010_9_cmle.ics	100	0	1	1	0.0
875	Feb25-FISH2-3L1-rep2-cp190-100x_Position010_9_cmle.ics	101	0	1	1	0.0
876	Feb25-FISH2-3L1-rep2-cp190-100x_Position010_9_cmle.ics	102	0	1	1	0.0
877	Feb25-FISH2-3L1-rep2-cp190-100x_Position010_9_cmle.ics	104	0	1	1	0.0
878	Feb25-FISH2-3L1-rep2-cp190-100x_Position010_9_cmle.ics	105	0	1	1	0.0
879	Feb25-FISH2-3L1-rep2-cp190-100x_Position010_9_cmle.ics	106	0	1	1	0.0
880	Feb25-FISH2-3L1-rep2-cp190-100x_Position010_9_cmle.ics	107	0	1	1	1.2147909720415644
881	Feb25-FISH2-3L1-rep2-cp190-100x_Position010_9_cmle.ics	108	0	1	1	0.0
882	Feb25-FISH2-3L1-rep2-cp190-100x_Position010_9_cmle.ics	109	0	1	1	0.0
883	Feb25-FISH2-3L1-rep2-cp190-100x_Position010_9_cmle.ics	111	0	1	1	0.0
884	Feb25-FISH2-3L1-rep2-cp190-100x_Position010_9_cmle.ics	112	0	1	1	0.0
885	Feb25-FISH2-3L1-rep2-cp190-100x_Position010_9_cmle.ics	113	0	1	1	0.0
886	Feb25-FISH2-3L1-rep2-cp190-100x_Position010_9_cmle.ics	114	0	1	1	0.0
887	Feb25-FISH2-3L1-rep2-cp190-100x_Position010_9_cmle.ics	115	0	1	1	1.4481301952605736
888	Feb25-FISH2-3L1-rep2-cp190-100x_Position010_9_cmle.ics	116	0	1	1	0.0
889	Feb25-FISH2-3L1-rep2-cp190-100x_Position010_9_cmle.ics	117	0	1	1	0.0
890	Feb25-FISH2-3L1-rep2-cp190-100x_Position010_9_cmle.ics	118	0	1	1	0.0
891	Feb25-FISH2-3L1-rep2-cp190-100x_Position010_9_cmle.ics	119	0	1	1	0.0
892	Feb25-FISH2-3L1-rep2-cp190-100x_Position010_9_cmle.ics	120	0	1	1	0.0
893	Feb25-FISH2-3L1-rep2-cp190-100x_Position010_9_cmle.ics	121	0	1	1	0.0
894	Feb25-FISH2-3L1-rep2-cp190-100x_Position010_9_cmle.ics	122	0	1	1	3.1475328600571015
895	Feb25-FISH2-3L1-rep2-cp190-100x_Position010_9_cmle.ics	122	0	1	2	0.0
896	Feb25-FISH2-3L1-rep2-cp190-100x_Position010_9_cmle.ics	125	0	1	1	3.6922603138357775
897	Feb25-FISH2-3L1-rep2-cp190-100x_Position010_9_cmle.ics	127	0	1	1	0.0
898	Feb25-FISH2-3L1-rep2-cp190-100x_Position010_9_cmle.ics	129	0	1	1	0.0
899	Feb25-FISH2-3L1-rep2-cp190-100x_Position010_9_cmle.ics	130	0	1	1	0.0
900	Feb25-FISH2-3L1-rep2-cp190-100x_Position010_9_cmle.ics	132	0	1	1	4.752774244333276
901	Feb25-FISH2-3L1-rep2-cp190-100x_Position010_9_cmle.ics	133	0	1	1	0.0
902	Feb25-FISH2-3L1-rep2-cp190-100x_Position010_9_cmle.ics	135	0	1	1	0.0
903	Feb25-FISH2-3L1-rep2-cp190-100x_Position010_9_cmle.ics	136	0	1	1	0.0
904	Feb25-FISH2-3L1-rep2-cp190-100x_Position010_9_cmle.ics	137	0	1	1	0.0
905	Feb25-FISH2-3L1-rep2-cp190-100x_Position010_9_cmle.ics	139	0	1	1	0.0
906	Feb25-FISH2-3L1-rep2-cp190-100x_Position010_9_cmle.ics	141	0	1	1	0.5223245085971322
907	Feb25-FISH2-3L1-rep2-cp190-100x_Position010_9_cmle.ics	141	0	1	2	1.9430378639877999
908	Feb25-FISH2-3L1-rep2-cp190-100x_Position010_9_cmle.ics	141	0	2	1	0.0
909	Feb25-FISH2-3L1-rep2-cp190-100x_Position010_9_cmle.ics	141	0	2	2	1.4772412513556012
910	Feb25-FISH2-3L1-rep2-cp190-100x_Position010_9_cmle.ics	145	0	1	1	0.0
911	Feb25-FISH2-3L1-rep2-cp190-100x_Position010_9_cmle.ics	146	0	1	1	3.28609919364982
912	Feb25-FISH2-3L1-rep2-cp190-100x_Position010_9_cmle.ics	149	0	1	1	0.0
913	Feb25-FISH2-3L1-rep2-cp190-100x_Position010_9_cmle.ics	150	0	1	1	0.0
914	Feb25-FISH2-3L1-rep2-cp190-100x_Position010_9_cmle.ics	152	0	1	1	0.0
915	Feb25-FISH2-3L1-rep2-cp190-100x_Position010_9_cmle.ics	153	0	1	1	0.0
916	Feb25-FISH2-3L1-rep2-cp190-100x_Position010_9_cmle.ics	154	0	1	1	5.328448412567202
917	Feb25-FISH2-3L1-rep2-cp190-100x_Position010_9_cmle.ics	154	0	2	1	0.0
918	Feb25-FISH2-3L1-rep2-cp190-100x_Position010_9_cmle.ics	155	0	1	1	4.037270100136288
919	Feb25-FISH2-3L1-rep2-cp190-100x_Position010_9_cmle.ics	157	0	1	1	0.0
920	Feb25-FISH2-3L1-rep2-cp190-100x_Position011_10_cmle.ics	2	0	1	1	0.0
921	Feb25-FISH2-3L1-rep2-cp190-100x_Position011_10_cmle.ics	3	0	1	1	2.479776987132733
922	Feb25-FISH2-3L1-rep2-cp190-100x_Position011_10_cmle.ics	3	0	2	1	0.0
923	Feb25-FISH2-3L1-rep2-cp190-100x_Position011_10_cmle.ics	4	0	1	1	0.0
924	Feb25-FISH2-3L1-rep2-cp190-100x_Position011_10_cmle.ics	5	0	1	1	0.0
925	Feb25-FISH2-3L1-rep2-cp190-100x_Position011_10_cmle.ics	6	0	1	1	0.0
926	Feb25-FISH2-3L1-rep2-cp190-100x_Position011_10_cmle.ics	7	0	1	1	0.0
927	Feb25-FISH2-3L1-rep2-cp190-100x_Position011_10_cmle.ics	8	0	1	1	2.5188228589863266
928	Feb25-FISH2-3L1-rep2-cp190-100x_Position011_10_cmle.ics	9	0	1	1	0.0
929	Feb25-FISH2-3L1-rep2-cp190-100x_Position011_10_cmle.ics	9	0	1	2	3.111384635385792
930	Feb25-FISH2-3L1-rep2-cp190-100x_Position011_10_cmle.ics	10	0	1	1	5.9779209357027705
931	Feb25-FISH2-3L1-rep2-cp190-100x_Position011_10_cmle.ics	10	0	1	2	6.695665134777469
932	Feb25-FISH2-3L1-rep2-cp190-100x_Position011_10_cmle.ics	10	0	1	3	3.698485639369623
933	Feb25-FISH2-3L1-rep2-cp190-100x_Position011_10_cmle.ics	10	0	2	1	2.0340534643339403
934	Feb25-FISH2-3L1-rep2-cp190-100x_Position011_10_cmle.ics	10	0	2	2	2.031340052282519
935	Feb25-FISH2-3L1-rep2-cp190-100x_Position011_10_cmle.ics	10	0	2	3	2.44736043528582
936	Feb25-FISH2-3L1-rep2-cp190-100x_Position011_10_cmle.ics	10	0	3	1	6.198195228353093
937	Feb25-FISH2-3L1-rep2-cp190-100x_Position011_10_cmle.ics	10	0	3	2	6.961572595911935
938	Feb25-FISH2-3L1-rep2-cp190-100x_Position011_10_cmle.ics	10	0	3	3	4.0220592626201555
939	Feb25-FISH2-3L1-rep2-cp190-100x_Position011_10_cmle.ics	12	0	1	1	0.0
940	Feb25-FISH2-3L1-rep2-cp190-100x_Position011_10_cmle.ics	13	0	1	1	0.0
941	Feb25-FISH2-3L1-rep2-cp190-100x_Position011_10_cmle.ics	15	0	1	1	2.231131760075927
942	Feb25-FISH2-3L1-rep2-cp190-100x_Position011_10_cmle.ics	15	0	1	2	3.2626801153583003
943	Feb25-FISH2-3L1-rep2-cp190-100x_Position011_10_cmle.ics	15	0	1	3	0.0
944	Feb25-FISH2-3L1-rep2-cp190-100x_Position011_10_cmle.ics	16	0	1	1	0.0
945	Feb25-FISH2-3L1-rep2-cp190-100x_Position011_10_cmle.ics	17	0	1	1	0.0
946	Feb25-FISH2-3L1-rep2-cp190-100x_Position011_10_cmle.ics	19	0	1	1	0.0
947	Feb25-FISH2-3L1-rep2-cp190-100x_Position011_10_cmle.ics	20	0	1	1	0.0
948	Feb25-FISH2-3L1-rep2-cp190-100x_Position011_10_cmle.ics	21	0	1	1	0.0
949	Feb25-FISH2-3L1-rep2-cp190-100x_Position011_10_cmle.ics	21	0	2	1	1.6668432081858544
950	Feb25-FISH2-3L1-rep2-cp190-100x_Position011_10_cmle.ics	22	0	1	1	0.32626801153583
951	Feb25-FISH2-3L1-rep2-cp190-100x_Position011_10_cmle.ics	22	0	1	2	1.8968493769622838
952	Feb25-FISH2-3L1-rep2-cp190-100x_Position011_10_cmle.ics	22	0	2	1	0.0
953	Feb25-FISH2-3L1-rep2-cp190-100x_Position011_10_cmle.ics	22	0	2	2	1.242391573779135
954	Feb25-FISH2-3L1-rep2-cp190-100x_Position011_10_cmle.ics	24	0	1	1	2.063500088214629
955	Feb25-FISH2-3L1-rep2-cp190-100x_Position011_10_cmle.ics	24	0	2	1	0.0
956	Feb25-FISH2-3L1-rep2-cp190-100x_Position011_10_cmle.ics	25	0	1	1	2.7238982782039884
957	Feb25-FISH2-3L1-rep2-cp190-100x_Position011_10_cmle.ics	25	0	1	2	0.0
958	Feb25-FISH2-3L1-rep2-cp190-100x_Position011_10_cmle.ics	26	0	1	1	0.0
959	Feb25-FISH2-3L1-rep2-cp190-100x_Position011_10_cmle.ics	27	0	1	1	0.0
960	Feb25-FISH2-3L1-rep2-cp190-100x_Position011_10_cmle.ics	28	0	1	1	0.0
961	Feb25-FISH2-3L1-rep2-cp190-100x_Position011_10_cmle.ics	29	0	1	1	0.0
962	Feb25-FISH2-3L1-rep2-cp190-100x_Position011_10_cmle.ics	30	0	1	1	0.0
963	Feb25-FISH2-3L1-rep2-cp190-100x_Position011_10_cmle.ics	31	0	1	1	2.7402769415048676
964	Feb25-FISH2-3L1-rep2-cp190-100x_Position011_10_cmle.ics	31	0	1	2	0.0
965	Feb25-FISH2-3L1-rep2-cp190-100x_Position011_10_cmle.ics	31	0	2	1	1.4541052224178812
966	Feb25-FISH2-3L1-rep2-cp190-100x_Position011_10_cmle.ics	31	0	2	2	1.1112288054572363
967	Feb25-FISH2-3L1-rep2-cp190-100x_Position011_10_cmle.ics	33	0	1	1	0.0
968	Feb25-FISH2-3L1-rep2-cp190-100x_Position011_10_cmle.ics	35	0	1	1	2.445922284692791
969	Feb25-FISH2-3L1-rep2-cp190-100x_Position011_10_cmle.ics	35	0	1	2	2.1498593947953997
970	Feb25-FISH2-3L1-rep2-cp190-100x_Position011_10_cmle.ics	36	0	1	1	1.9846108354050542
971	Feb25-FISH2-3L1-rep2-cp190-100x_Position011_10_cmle.ics	37	0	1	1	0.0
972	Feb25-FISH2-3L1-rep2-cp190-100x_Position011_10_cmle.ics	38	0	1	1	0.0
973	Feb25-FISH2-3L1-rep2-cp190-100x_Position011_10_cmle.ics	39	0	1	1	3.373365109364847
974	Feb25-FISH2-3L1-rep2-cp190-100x_Position011_10_cmle.ics	40	0	1	1	0.0
975	Feb25-FISH2-3L1-rep2-cp190-100x_Position011_10_cmle.ics	41	0	1	1	0.0
976	Feb25-FISH2-3L1-rep2-cp190-100x_Position011_10_cmle.ics	42	0	1	1	0.0
977	Feb25-FISH2-3L1-rep2-cp190-100x_Position011_10_cmle.ics	44	0	1	1	0.0
978	Feb25-FISH2-3L1-rep2-cp190-100x_Position011_10_cmle.ics	45	0	1	1	0.0
979	Feb25-FISH2-3L1-rep2-cp190-100x_Position011_10_cmle.ics	47	0	1	1	3.0232723679921554
980	Feb25-FISH2-3L1-rep2-cp190-100x_Position011_10_cmle.ics	47	0	2	1	0.0
981	Feb25-FISH2-3L1-rep2-cp190-100x_Position011_10_cmle.ics	48	0	1	1	0.2991586303963464
982	Feb25-FISH2-3L1-rep2-cp190-100x_Position011_10_cmle.ics	49	0	1	1	0.0
983	Feb25-FISH2-3L1-rep2-cp190-100x_Position011_10_cmle.ics	50	0	1	1	0.0
984	Feb25-FISH2-3L1-rep2-cp190-100x_Position011_10_cmle.ics	51	0	1	1	0.0
985	Feb25-FISH2-3L1-rep2-cp190-100x_Position011_10_cmle.ics	53	0	1	1	0.0
986	Feb25-FISH2-3L1-rep2-cp190-100x_Position011_10_cmle.ics	54	0	1	1	0.0
987	Feb25-FISH2-3L1-rep2-cp190-100x_Position011_10_cmle.ics	55	0	1	1	0.0
988	Feb25-FISH2-3L1-rep2-cp190-100x_Position011_10_cmle.ics	56	0	1	1	0.0
989	Feb25-FISH2-3L1-rep2-cp190-100x_Position011_10_cmle.ics	56	0	2	1	6.087325260233155
990	Feb25-FISH2-3L1-rep2-cp190-100x_Position011_10_cmle.ics	57	0	1	1	0.0
991	Feb25-FISH2-3L1-rep2-cp190-100x_Position011_10_cmle.ics	57	0	1	2	3.6111251543756
992	Feb25-FISH2-3L1-rep2-cp190-100x_Position011_10_cmle.ics	57	0	2	1	3.5079501499648686
993	Feb25-FISH2-3L1-rep2-cp190-100x_Position011_10_cmle.ics	57	0	2	2	0.0
994	Feb25-FISH2-3L1-rep2-cp190-100x_Position011_10_cmle.ics	58	0	1	1	0.0
995	Feb25-FISH2-3L1-rep2-cp190-100x_Position011_10_cmle.ics	59	0	1	1	0.0
996	Feb25-FISH2-3L1-rep2-cp190-100x_Position011_10_cmle.ics	60	0	1	1	2.221645792700112
997	Feb25-FISH2-3L1-rep2-cp190-100x_Position011_10_cmle.ics	60	0	1	2	0.0
998	Feb25-FISH2-3L1-rep2-cp190-100x_Position011_10_cmle.ics	61	0	1	1	0.0
999	Feb25-FISH2-3L1-rep2-cp190-100x_Position011_10_cmle.ics	62	0	1	1	0.8318234787411565
1000	Feb25-FISH2-3L1-rep2-cp190-100x_Position011_10_cmle.ics	62	0	1	2	0.0
1001	Feb25-FISH2-3L1-rep2-cp190-100x_Position011_10_cmle.ics	64	0	1	1	0.0
1002	Feb25-FISH2-3L1-rep2-cp190-100x_Position011_10_cmle.ics	66	0	1	1	0.0
1003	Feb25-FISH2-3L1-rep2-cp190-100x_Position011_10_cmle.ics	68	0	1	1	0.0
1004	Feb25-FISH2-3L1-rep2-cp190-100x_Position011_10_cmle.ics	69	0	1	1	0.0
1005	Feb25-FISH2-3L1-rep2-cp190-100x_Position011_10_cmle.ics	70	0	1	1	0.0
1006	Feb25-FISH2-3L1-rep2-cp190-100x_Position011_10_cmle.ics	71	0	1	1	4.241484149965791
1007	Feb25-FISH2-3L1-rep2-cp190-100x_Position011_10_cmle.ics	72	0	1	1	0.0
1008	Feb25-FISH2-3L1-rep2-cp190-100x_Position011_10_cmle.ics	73	0	1	1	0.0
1009	Feb25-FISH2-3L1-rep2-cp190-100x_Position011_10_cmle.ics	73	0	1	2	3.456946244352907
1010	Feb25-FISH2-3L1-rep2-cp190-100x_Position011_10_cmle.ics	74	0	1	1	0.0
1011	Feb25-FISH2-3L1-rep2-cp190-100x_Position011_10_cmle.ics	74	0	1	2	1.3586516622891616
1012	Feb25-FISH2-3L1-rep2-cp190-100x_Position011_10_cmle.ics	74	0	2	1	1.6592549201289784
1013	Feb25-FISH2-3L1-rep2-cp190-100x_Position011_10_cmle.ics	74	0	2	2	0.0
1014	Feb25-FISH2-3L1-rep2-cp190-100x_Position011_10_cmle.ics	75	0	1	1	0.0
1015	Feb25-FISH2-3L1-rep2-cp190-100x_Position011_10_cmle.ics	77	0	1	1	0.0
1016	Feb25-FISH2-3L1-rep2-cp190-100x_Position011_10_cmle.ics	78	0	1	1	4.877151361407008
1017	Feb25-FISH2-3L1-rep2-cp190-100x_Position011_10_cmle.ics	79	0	1	1	0.0
1018	Feb25-FISH2-3L1-rep2-cp190-100x_Position011_10_cmle.ics	80	0	1	1	0.0
1019	Feb25-FISH2-3L1-rep2-cp190-100x_Position011_10_cmle.ics	81	0	1	1	0.0
1020	Feb25-FISH2-3L1-rep2-cp190-100x_Position011_10_cmle.ics	82	0	1	1	0.0
1021	Feb25-FISH2-3L1-rep2-cp190-100x_Position011_10_cmle.ics	83	0	1	1	7.039098331356878
1022	Feb25-FISH2-3L1-rep2-cp190-100x_Position011_10_cmle.ics	83	0	1	2	5.503204245484118
1023	Feb25-FISH2-3L1-rep2-cp190-100x_Position011_10_cmle.ics	84	0	1	1	0.0
1024	Feb25-FISH2-3L1-rep2-cp190-100x_Position011_10_cmle.ics	85	0	1	1	2.9200531347320915
1025	Feb25-FISH2-3L1-rep2-cp190-100x_Position011_10_cmle.ics	86	0	1	1	0.0
1026	Feb25-FISH2-3L1-rep2-cp190-100x_Position011_10_cmle.ics	91	0	1	1	0.0
1027	Feb25-FISH2-3L1-rep2-cp190-100x_Position011_10_cmle.ics	92	0	1	1	0.0
1028	Feb25-FISH2-3L1-rep2-cp190-100x_Position011_10_cmle.ics	93	0	1	1	2.5628139431473165
1029	Feb25-FISH2-3L1-rep2-cp190-100x_Position011_10_cmle.ics	96	0	1	1	0.0
1030	Feb25-FISH2-3L1-rep2-cp190-100x_Position011_10_cmle.ics	98	0	1	1	0.0
1031	Feb25-FISH2-3L1-rep2-cp190-100x_Position011_10_cmle.ics	99	0	1	1	0.0
1032	Feb25-FISH2-3L1-rep2-cp190-100x_Position011_10_cmle.ics	101	0	1	1	0.0
1033	Feb25-FISH2-3L1-rep2-cp190-100x_Position011_10_cmle.ics	103	0	1	1	4.7151270924484825
1034	Feb25-FISH2-3L1-rep2-cp190-100x_Position011_10_cmle.ics	104	0	1	1	4.20873088644273
1035	Feb25-FISH2-3L1-rep2-cp190-100x_Position011_10_cmle.ics	107	0	1	1	0.0
1036	Feb25-FISH2-3L1-rep2-cp190-100x_Position011_10_cmle.ics	108	0	1	1	0.0
1037	Feb25-FISH2-3L1-rep2-cp190-100x_Position011_10_cmle.ics	109	0	1	1	0.0
1038	Feb25-FISH2-3L1-rep2-cp190-100x_Position011_10_cmle.ics	110	0	1	1	0.0
1039	Feb25-FISH2-3L1-rep2-cp190-100x_Position011_10_cmle.ics	112	0	1	1	0.0
1040	Feb25-FISH2-3L1-rep2-cp190-100x_Position011_10_cmle.ics	113	0	1	1	0.0
1041	Feb25-FISH2-3L1-rep2-cp190-100x_Position011_10_cmle.ics	114	0	1	1	0.0
1042	Feb25-FISH2-3L1-rep2-cp190-100x_Position011_10_cmle.ics	116	0	1	1	0.0
1043	Feb25-FISH2-3L1-rep2-cp190-100x_Position011_10_cmle.ics	117	0	1	1	8.632856759359344
1044	Feb25-FISH2-3L1-rep2-cp190-100x_Position011_10_cmle.ics	117	0	1	2	0.0
1045	Feb25-FISH2-3L1-rep2-cp190-100x_Position011_10_cmle.ics	120	0	1	1	0.23070632344123612
1046	Feb25-FISH2-3L1-rep2-cp190-100x_Position011_10_cmle.ics	121	0	1	1	0.10317500441073144
1047	Feb25-FISH2-3L1-rep2-cp190-100x_Position011_10_cmle.ics	122	0	1	1	0.0
1048	Feb25-FISH2-3L1-rep2-cp190-100x_Position011_10_cmle.ics	123	0	1	1	0.0
1049	Feb25-FISH2-3L1-rep2-cp190-100x_Position011_10_cmle.ics	124	0	1	1	0.0
1050	Feb25-FISH2-3L1-rep2-cp190-100x_Position011_10_cmle.ics	125	0	1	1	0.0
1051	Feb25-FISH2-3L1-rep2-cp190-100x_Position011_10_cmle.ics	126	0	1	1	0.0
1052	Feb25-FISH2-3L1-rep2-cp190-100x_Position011_10_cmle.ics	128	0	1	1	0.0
1053	Feb25-FISH2-3L1-rep2-cp190-100x_Position011_10_cmle.ics	130	0	1	1	0.0
1054	Feb25-FISH2-3L1-rep2-cp190-100x_Position011_10_cmle.ics	132	0	1	1	0.0
1055	Feb25-FISH2-3L1-rep2-cp190-100x_Position012_11_cmle.ics	1	0	1	1	0.0
1056	Feb25-FISH2-3L1-rep2-cp190-100x_Position012_11_cmle.ics	3	0	1	1	0.0
1057	Feb25-FISH2-3L1-rep2-cp190-100x_Position012_11_cmle.ics	5	0	1	1	2.8530552313243036
1058	Feb25-FISH2-3L1-rep2-cp190-100x_Position012_11_cmle.ics	6	0	1	1	0.0
1059	Feb25-FISH2-3L1-rep2-cp190-100x_Position012_11_cmle.ics	7	0	1	1	0.23070632344123612
1060	Feb25-FISH2-3L1-rep2-cp190-100x_Position012_11_cmle.ics	8	0	1	1	2.5339522877969003
1061	Feb25-FISH2-3L1-rep2-cp190-100x_Position012_11_cmle.ics	10	0	1	1	0.10317500441073144
1062	Feb25-FISH2-3L1-rep2-cp190-100x_Position012_11_cmle.ics	11	0	1	1	2.4079049431514106
1063	Feb25-FISH2-3L1-rep2-cp190-100x_Position012_11_cmle.ics	11	0	2	1	1.0987399361686254
1064	Feb25-FISH2-3L1-rep2-cp190-100x_Position012_11_cmle.ics	12	0	1	1	0.0
1065	Feb25-FISH2-3L1-rep2-cp190-100x_Position012_11_cmle.ics	13	0	1	1	0.0
1066	Feb25-FISH2-3L1-rep2-cp190-100x_Position012_11_cmle.ics	14	0	1	1	0.0
1067	Feb25-FISH2-3L1-rep2-cp190-100x_Position012_11_cmle.ics	15	0	1	1	1.3828107060241546
1068	Feb25-FISH2-3L1-rep2-cp190-100x_Position012_11_cmle.ics	16	0	1	1	1.6313400576791501
1069	Feb25-FISH2-3L1-rep2-cp190-100x_Position012_11_cmle.ics	17	0	1	1	0.0
1070	Feb25-FISH2-3L1-rep2-cp190-100x_Position012_11_cmle.ics	18	0	1	1	0.0
1071	Feb25-FISH2-3L1-rep2-cp190-100x_Position012_11_cmle.ics	19	0	1	1	2.6068941776159464
1072	Feb25-FISH2-3L1-rep2-cp190-100x_Position012_11_cmle.ics	19	0	1	2	0.0
1073	Feb25-FISH2-3L1-rep2-cp190-100x_Position012_11_cmle.ics	19	0	2	1	1.4903888148537288
1074	Feb25-FISH2-3L1-rep2-cp190-100x_Position012_11_cmle.ics	19	0	2	2	4.062537583007544
1075	Feb25-FISH2-3L1-rep2-cp190-100x_Position012_11_cmle.ics	21	0	1	1	0.0
1076	Feb25-FISH2-3L1-rep2-cp190-100x_Position012_11_cmle.ics	22	0	1	1	0.0
1077	Feb25-FISH2-3L1-rep2-cp190-100x_Position012_11_cmle.ics	22	0	1	2	4.75723760134894
1078	Feb25-FISH2-3L1-rep2-cp190-100x_Position012_11_cmle.ics	22	0	2	1	3.460594851618542
1079	Feb25-FISH2-3L1-rep2-cp190-100x_Position012_11_cmle.ics	22	0	2	2	6.0408627156719845
1080	Feb25-FISH2-3L1-rep2-cp190-100x_Position012_11_cmle.ics	23	0	1	1	0.0
1081	Feb25-FISH2-3L1-rep2-cp190-100x_Position012_11_cmle.ics	24	0	1	1	0.0
1082	Feb25-FISH2-3L1-rep2-cp190-100x_Position012_11_cmle.ics	25	0	1	1	0.0
1083	Feb25-FISH2-3L1-rep2-cp190-100x_Position012_11_cmle.ics	26	0	1	1	0.0
1084	Feb25-FISH2-3L1-rep2-cp190-100x_Position012_11_cmle.ics	29	0	1	1	0.0
1085	Feb25-FISH2-3L1-rep2-cp190-100x_Position012_11_cmle.ics	32	0	1	1	0.0
1086	Feb25-FISH2-3L1-rep2-cp190-100x_Position012_11_cmle.ics	33	0	1	1	0.0
1087	Feb25-FISH2-3L1-rep2-cp190-100x_Position012_11_cmle.ics	34	0	1	1	0.0
1088	Feb25-FISH2-3L1-rep2-cp190-100x_Position012_11_cmle.ics	35	0	1	1	0.0
1089	Feb25-FISH2-3L1-rep2-cp190-100x_Position012_11_cmle.ics	36	0	1	1	0.0
1090	Feb25-FISH2-3L1-rep2-cp190-100x_Position012_11_cmle.ics	38	0	1	1	0.10317500441073144
1091	Feb25-FISH2-3L1-rep2-cp190-100x_Position012_11_cmle.ics	39	0	1	1	0.0
1092	Feb25-FISH2-3L1-rep2-cp190-100x_Position012_11_cmle.ics	40	0	1	1	0.0
1093	Feb25-FISH2-3L1-rep2-cp190-100x_Position012_11_cmle.ics	40	0	2	1	6.495533186456388
1094	Feb25-FISH2-3L1-rep2-cp190-100x_Position012_11_cmle.ics	42	0	1	1	0.0
1095	Feb25-FISH2-3L1-rep2-cp190-100x_Position012_11_cmle.ics	43	0	1	1	1.083
1096	Feb25-FISH2-3L1-rep2-cp190-100x_Position012_11_cmle.ics	44	0	1	1	0.0
1097	Feb25-FISH2-3L1-rep2-cp190-100x_Position012_11_cmle.ics	45	0	1	1	0.0
1098	Feb25-FISH2-3L1-rep2-cp190-100x_Position012_11_cmle.ics	46	0	1	1	0.0
1099	Feb25-FISH2-3L1-rep2-cp190-100x_Position012_11_cmle.ics	47	0	1	1	2.7344437225033187
1100	Feb25-FISH2-3L1-rep2-cp190-100x_Position012_11_cmle.ics	48	0	1	1	0.0
1101	Feb25-FISH2-3L1-rep2-cp190-100x_Position012_11_cmle.ics	50	0	1	1	0.0
1102	Feb25-FISH2-3L1-rep2-cp190-100x_Position012_11_cmle.ics	51	0	1	1	0.0
1103	Feb25-FISH2-3L1-rep2-cp190-100x_Position012_11_cmle.ics	53	0	1	1	0.0
1104	Feb25-FISH2-3L1-rep2-cp190-100x_Position012_11_cmle.ics	54	0	1	1	0.0
1105	Feb25-FISH2-3L1-rep2-cp190-100x_Position012_11_cmle.ics	54	0	1	2	1.5221907085702147
1106	Feb25-FISH2-3L1-rep2-cp190-100x_Position012_11_cmle.ics	55	0	1	1	0.0
1107	Feb25-FISH2-3L1-rep2-cp190-100x_Position012_11_cmle.ics	57	0	1	1	0.0
1108	Feb25-FISH2-3L1-rep2-cp190-100x_Position012_11_cmle.ics	58	0	1	1	0.0
1109	Feb25-FISH2-3L1-rep2-cp190-100x_Position012_11_cmle.ics	59	0	1	1	1.7376982913884407
1110	Feb25-FISH2-3L1-rep2-cp190-100x_Position012_11_cmle.ics	60	0	1	1	0.0
1111	Feb25-FISH2-3L1-rep2-cp190-100x_Position012_11_cmle.ics	61	0	1	1	0.0
1112	Feb25-FISH2-3L1-rep2-cp190-100x_Position012_11_cmle.ics	63	0	1	1	0.0
1113	Feb25-FISH2-3L1-rep2-cp190-100x_Position012_11_cmle.ics	64	0	1	1	0.0
1114	Feb25-FISH2-3L1-rep2-cp190-100x_Position012_11_cmle.ics	66	0	1	1	0.0
1115	Feb25-FISH2-3L1-rep2-cp190-100x_Position012_11_cmle.ics	67	0	1	1	0.0
1116	Feb25-FISH2-3L1-rep2-cp190-100x_Position012_11_cmle.ics	69	0	1	1	0.0
1117	Feb25-FISH2-3L1-rep2-cp190-100x_Position012_11_cmle.ics	70	0	1	1	0.0
1118	Feb25-FISH2-3L1-rep2-cp190-100x_Position012_11_cmle.ics	71	0	1	1	0.0
1119	Feb25-FISH2-3L1-rep2-cp190-100x_Position012_11_cmle.ics	72	0	1	1	0.0
1120	Feb25-FISH2-3L1-rep2-cp190-100x_Position012_11_cmle.ics	73	0	1	1	0.0
1121	Feb25-FISH2-3L1-rep2-cp190-100x_Position012_11_cmle.ics	74	0	1	1	0.0
1122	Feb25-FISH2-3L1-rep2-cp190-100x_Position012_11_cmle.ics	75	0	1	1	1.3616806594241855
1123	Feb25-FISH2-3L1-rep2-cp190-100x_Position012_11_cmle.ics	76	0	1	1	0.0
1124	Feb25-FISH2-3L1-rep2-cp190-100x_Position012_11_cmle.ics	77	0	1	1	0.0
1125	Feb25-FISH2-3L1-rep2-cp190-100x_Position012_11_cmle.ics	78	0	1	1	0.0
1126	Feb25-FISH2-3L1-rep2-cp190-100x_Position012_11_cmle.ics	79	0	1	1	0.0
1127	Feb25-FISH2-3L1-rep2-cp190-100x_Position012_11_cmle.ics	80	0	1	1	0.0
1128	Feb25-FISH2-3L1-rep2-cp190-100x_Position012_11_cmle.ics	81	0	1	1	0.0
1129	Feb25-FISH2-3L1-rep2-cp190-100x_Position012_11_cmle.ics	84	0	1	1	0.0
1130	Feb25-FISH2-3L1-rep2-cp190-100x_Position012_11_cmle.ics	85	0	1	1	1.4532932869245503
1131	Feb25-FISH2-3L1-rep2-cp190-100x_Position012_11_cmle.ics	86	0	1	1	0.0
1132	Feb25-FISH2-3L1-rep2-cp190-100x_Position012_11_cmle.ics	90	0	1	1	1.6071109437153837
1133	Feb25-FISH2-3L1-rep2-cp190-100x_Position012_11_cmle.ics	92	0	1	1	0.0
1134	Feb25-FISH2-3L1-rep2-cp190-100x_Position012_11_cmle.ics	93	0	1	1	0.0
1135	Feb25-FISH2-3L1-rep2-cp190-100x_Position012_11_cmle.ics	93	0	1	2	4.252419143408173
1136	Feb25-FISH2-3L1-rep2-cp190-100x_Position012_11_cmle.ics	93	0	2	1	4.338205733083634
1137	Feb25-FISH2-3L1-rep2-cp190-100x_Position012_11_cmle.ics	93	0	2	2	0.0
1138	Feb25-FISH2-3L1-rep2-cp190-100x_Position012_11_cmle.ics	94	0	1	1	0.0
1139	Feb25-FISH2-3L1-rep2-cp190-100x_Position012_11_cmle.ics	97	0	1	1	0.0
1140	Feb25-FISH2-3L1-rep2-cp190-100x_Position012_11_cmle.ics	98	0	1	1	0.0
1141	Feb25-FISH2-3L1-rep2-cp190-100x_Position012_11_cmle.ics	98	0	2	1	2.262804502914313
1142	Feb25-FISH2-3L1-rep2-cp190-100x_Position012_11_cmle.ics	99	0	1	1	0.0
1143	Feb25-FISH2-3L1-rep2-cp190-100x_Position012_11_cmle.ics	100	0	1	1	0.0
1144	Feb25-FISH2-3L1-rep2-cp190-100x_Position012_11_cmle.ics	102	0	1	1	2.860507731002941
1145	Feb25-FISH2-3L1-rep2-cp190-100x_Position012_11_cmle.ics	103	0	1	1	0.0
1146	Feb25-FISH2-3L1-rep2-cp190-100x_Position012_11_cmle.ics	105	0	1	1	0.0
1147	Feb25-FISH2-3L1-rep2-cp190-100x_Position012_11_cmle.ics	105	0	1	2	4.778089228080627
1148	Feb25-FISH2-3L1-rep2-cp190-100x_Position012_11_cmle.ics	105	0	2	1	4.936691895169063
1149	Feb25-FISH2-3L1-rep2-cp190-100x_Position012_11_cmle.ics	105	0	2	2	0.0
1150	Feb25-FISH2-3L1-rep2-cp190-100x_Position012_11_cmle.ics	106	0	1	1	0.0
1151	Feb25-FISH2-3L1-rep2-cp190-100x_Position012_11_cmle.ics	107	0	1	1	0.0
1152	Feb25-FISH2-3L1-rep2-cp190-100x_Position012_11_cmle.ics	108	0	1	1	0.0
1153	Feb25-FISH2-3L1-rep2-cp190-100x_Position012_11_cmle.ics	110	0	1	1	0.23070632344123612
1154	Feb25-FISH2-3L1-rep2-cp190-100x_Position012_11_cmle.ics	111	0	1	1	0.3095250132321943
1155	Feb25-FISH2-3L1-rep2-cp190-100x_Position012_11_cmle.ics	112	0	1	1	0.0
1156	Feb25-FISH2-3L1-rep2-cp190-100x_Position012_11_cmle.ics	113	0	1	1	0.0
1157	Feb25-FISH2-3L1-rep2-cp190-100x_Position012_11_cmle.ics	114	0	1	1	2.552408646654082
1158	Feb25-FISH2-3L1-rep2-cp190-100x_Position012_11_cmle.ics	116	0	1	1	0.0
1159	Feb25-FISH2-3L1-rep2-cp190-100x_Position012_11_cmle.ics	117	0	1	1	0.0
1160	Feb25-FISH2-3L1-rep2-cp190-100x_Position012_11_cmle.ics	118	0	1	1	0.0
1161	Feb25-FISH2-3L1-rep2-cp190-100x_Position012_11_cmle.ics	119	0	1	1	0.0
1162	Feb25-FISH2-3L1-rep2-cp190-100x_Position012_11_cmle.ics	121	0	1	1	0.0
1163	Feb25-FISH2-3L1-rep2-cp190-100x_Position012_11_cmle.ics	122	0	1	1	0.0
1164	Feb25-FISH2-3L1-rep2-cp190-100x_Position012_11_cmle.ics	123	0	1	1	3.015830708922715
1165	Feb25-FISH2-3L1-rep2-cp190-100x_Position012_11_cmle.ics	124	0	1	1	0.0
1166	Feb25-FISH2-3L1-rep2-cp190-100x_Position012_11_cmle.ics	125	0	1	1	0.0
1167	Feb25-FISH2-3L1-rep2-cp190-100x_Position012_11_cmle.ics	126	0	1	1	0.0
1168	Feb25-FISH2-3L1-rep2-cp190-100x_Position012_11_cmle.ics	127	0	1	1	3.4590564675231312
1169	Feb25-FISH2-3L1-rep2-cp190-100x_Position012_11_cmle.ics	127	0	1	2	0.0
1170	Feb25-FISH2-3L1-rep2-cp190-100x_Position012_11_cmle.ics	128	0	1	1	0.0
1171	Feb25-FISH2-3L1-rep2-cp190-100x_Position012_11_cmle.ics	129	0	1	1	0.0
1172	Feb25-FISH2-3L1-rep2-cp190-100x_Position012_11_cmle.ics	130	0	1	1	0.0
1173	Feb25-FISH2-3L1-rep2-cp190-100x_Position012_11_cmle.ics	131	0	1	1	0.0
1174	Feb25-FISH2-3L1-rep2-cp190-100x_Position012_11_cmle.ics	132	0	1	1	0.0
1175	Feb25-FISH2-3L1-rep2-cp190-100x_Position012_11_cmle.ics	133	0	1	1	3.1723709248100764
1176	Feb25-FISH2-3L1-rep2-cp190-100x_Position012_11_cmle.ics	134	0	1	1	0.0
1177	Feb25-FISH2-3L1-rep2-cp190-100x_Position012_11_cmle.ics	135	0	1	1	4.642195629334463
1178	Feb25-FISH2-3L1-rep2-cp190-100x_Position012_11_cmle.ics	135	0	2	1	4.96956629511654
1179	Feb25-FISH2-3L1-rep2-cp190-100x_Position012_11_cmle.ics	136	0	1	1	0.0
1180	Feb25-FISH2-3L1-rep2-cp190-100x_Position012_11_cmle.ics	139	0	1	1	0.0
1181	Feb25-FISH2-3L1-rep2-cp190-100x_Position012_11_cmle.ics	140	0	1	1	0.0
1182	Feb25-FISH2-3L1-rep2-cp190-100x_Position012_11_cmle.ics	141	0	1	1	0.0
1183	Feb25-FISH2-3L1-rep2-cp190-100x_Position013_12_cmle.ics	1	0	1	1	0.0
1184	Feb25-FISH2-3L1-rep2-cp190-100x_Position013_12_cmle.ics	2	0	1	1	0.0
1185	Feb25-FISH2-3L1-rep2-cp190-100x_Position013_12_cmle.ics	3	0	1	1	0.0
1186	Feb25-FISH2-3L1-rep2-cp190-100x_Position013_12_cmle.ics	4	0	1	1	0.0
1187	Feb25-FISH2-3L1-rep2-cp190-100x_Position013_12_cmle.ics	4	0	1	2	0.5710063922207945
1188	Feb25-FISH2-3L1-rep2-cp190-100x_Position013_12_cmle.ics	4	0	2	1	0.7295574526778015
1189	Feb25-FISH2-3L1-rep2-cp190-100x_Position013_12_cmle.ics	4	0	2	2	0.0
1190	Feb25-FISH2-3L1-rep2-cp190-100x_Position013_12_cmle.ics	5	0	1	1	0.0
1191	Feb25-FISH2-3L1-rep2-cp190-100x_Position013_12_cmle.ics	7	0	1	1	0.0
1192	Feb25-FISH2-3L1-rep2-cp190-100x_Position013_12_cmle.ics	8	0	1	1	0.0
1193	Feb25-FISH2-3L1-rep2-cp190-100x_Position013_12_cmle.ics	9	0	1	1	0.0
1194	Feb25-FISH2-3L1-rep2-cp190-100x_Position013_12_cmle.ics	10	0	1	1	0.9878179386040888
1195	Feb25-FISH2-3L1-rep2-cp190-100x_Position013_12_cmle.ics	10	0	1	2	6.27170304777595
1196	Feb25-FISH2-3L1-rep2-cp190-100x_Position013_12_cmle.ics	10	0	2	1	6.39685027346535
1197	Feb25-FISH2-3L1-rep2-cp190-100x_Position013_12_cmle.ics	10	0	2	2	0.0
1198	Feb25-FISH2-3L1-rep2-cp190-100x_Position013_12_cmle.ics	11	0	1	1	1.963038337813582
1199	Feb25-FISH2-3L1-rep2-cp190-100x_Position013_12_cmle.ics	12	0	1	1	0.0
1200	Feb25-FISH2-3L1-rep2-cp190-100x_Position013_12_cmle.ics	13	0	1	1	0.0
1201	Feb25-FISH2-3L1-rep2-cp190-100x_Position013_12_cmle.ics	14	0	1	1	0.0
1202	Feb25-FISH2-3L1-rep2-cp190-100x_Position013_12_cmle.ics	15	0	1	1	0.0
1203	Feb25-FISH2-3L1-rep2-cp190-100x_Position013_12_cmle.ics	16	0	1	1	0.0
1204	Feb25-FISH2-3L1-rep2-cp190-100x_Position013_12_cmle.ics	17	0	1	1	0.0
1205	Feb25-FISH2-3L1-rep2-cp190-100x_Position013_12_cmle.ics	18	0	1	1	0.0
1206	Feb25-FISH2-3L1-rep2-cp190-100x_Position013_12_cmle.ics	19	0	1	1	2.928653403926688
1207	Feb25-FISH2-3L1-rep2-cp190-100x_Position013_12_cmle.ics	20	0	1	1	0.0
1208	Feb25-FISH2-3L1-rep2-cp190-100x_Position013_12_cmle.ics	21	0	1	1	0.0
1209	Feb25-FISH2-3L1-rep2-cp190-100x_Position013_12_cmle.ics	22	0	1	1	2.2770238370967184
1210	Feb25-FISH2-3L1-rep2-cp190-100x_Position013_12_cmle.ics	23	0	1	1	0.20635000882146287
1211	Feb25-FISH2-3L1-rep2-cp190-100x_Position013_12_cmle.ics	24	0	1	1	1.7060019029756524
1212	Feb25-FISH2-3L1-rep2-cp190-100x_Position013_12_cmle.ics	24	0	1	2	4.441321434510364
1213	Feb25-FISH2-3L1-rep2-cp190-100x_Position013_12_cmle.ics	24	0	1	3	0.0
1214	Feb25-FISH2-3L1-rep2-cp190-100x_Position013_12_cmle.ics	24	0	2	1	0.4660867564761642
1215	Feb25-FISH2-3L1-rep2-cp190-100x_Position013_12_cmle.ics	24	0	2	2	4.980265050869268
1216	Feb25-FISH2-3L1-rep2-cp190-100x_Position013_12_cmle.ics	24	0	2	3	1.2551781017859014
1217	Feb25-FISH2-3L1-rep2-cp190-100x_Position013_12_cmle.ics	25	0	1	1	5.930239589431506
1218	Feb25-FISH2-3L1-rep2-cp190-100x_Position013_12_cmle.ics	25	0	2	1	3.348672287695083
1219	Feb25-FISH2-3L1-rep2-cp190-100x_Position013_12_cmle.ics	26	0	1	1	0.0
1220	Feb25-FISH2-3L1-rep2-cp190-100x_Position013_12_cmle.ics	27	0	1	1	0.0
1221	Feb25-FISH2-3L1-rep2-cp190-100x_Position013_12_cmle.ics	27	0	2	1	1.693476355552663
1222	Feb25-FISH2-3L1-rep2-cp190-100x_Position013_12_cmle.ics	28	0	1	1	0.0
1223	Feb25-FISH2-3L1-rep2-cp190-100x_Position013_12_cmle.ics	29	0	1	1	0.0
1224	Feb25-FISH2-3L1-rep2-cp190-100x_Position013_12_cmle.ics	30	0	1	1	0.0
1225	Feb25-FISH2-3L1-rep2-cp190-100x_Position013_12_cmle.ics	31	0	1	1	0.0
1226	Feb25-FISH2-3L1-rep2-cp190-100x_Position013_12_cmle.ics	32	0	1	1	0.0
1227	Feb25-FISH2-3L1-rep2-cp190-100x_Position013_12_cmle.ics	32	0	1	2	4.454701113729282
1228	Feb25-FISH2-3L1-rep2-cp190-100x_Position013_12_cmle.ics	34	0	1	1	0.0
1229	Feb25-FISH2-3L1-rep2-cp190-100x_Position013_12_cmle.ics	35	0	1	1	0.0
1230	Feb25-FISH2-3L1-rep2-cp190-100x_Position013_12_cmle.ics	38	0	1	1	0.0
1231	Feb25-FISH2-3L1-rep2-cp190-100x_Position013_12_cmle.ics	39	0	1	1	3.0484678414229394
1232	Feb25-FISH2-3L1-rep2-cp190-100x_Position013_12_cmle.ics	40	0	1	1	0.0
1233	Feb25-FISH2-3L1-rep2-cp190-100x_Position013_12_cmle.ics	41	0	1	1	0.0
1234	Feb25-FISH2-3L1-rep2-cp190-100x_Position013_12_cmle.ics	43	0	1	1	0.0
1235	Feb25-FISH2-3L1-rep2-cp190-100x_Position013_12_cmle.ics	44	0	1	1	0.0
1236	Feb25-FISH2-3L1-rep2-cp190-100x_Position013_12_cmle.ics	48	0	1	1	0.0
1237	Feb25-FISH2-3L1-rep2-cp190-100x_Position013_12_cmle.ics	49	0	1	1	0.0
1238	Feb25-FISH2-3L1-rep2-cp190-100x_Position013_12_cmle.ics	51	0	1	1	2.663666186847003
1239	Feb25-FISH2-3L1-rep2-cp190-100x_Position013_12_cmle.ics	52	0	1	1	0.0
1240	Feb25-FISH2-3L1-rep2-cp190-100x_Position013_12_cmle.ics	53	0	1	1	0.0
1241	Feb25-FISH2-3L1-rep2-cp190-100x_Position013_12_cmle.ics	54	0	1	1	0.0
1242	Feb25-FISH2-3L1-rep2-cp190-100x_Position013_12_cmle.ics	55	0	1	1	3.327293914964626
1243	Feb25-FISH2-3L1-rep2-cp190-100x_Position013_12_cmle.ics	55	0	2	1	0.0
1244	Feb25-FISH2-3L1-rep2-cp190-100x_Position013_12_cmle.ics	56	0	1	1	0.0
1245	Feb25-FISH2-3L1-rep2-cp190-100x_Position013_12_cmle.ics	57	0	1	1	0.0
1246	Feb25-FISH2-3L1-rep2-cp190-100x_Position013_12_cmle.ics	58	0	1	1	0.0
1247	Feb25-FISH2-3L1-rep2-cp190-100x_Position013_12_cmle.ics	60	0	1	1	0.0
1248	Feb25-FISH2-3L1-rep2-cp190-100x_Position013_12_cmle.ics	62	0	1	1	2.431771680185027
1249	Feb25-FISH2-3L1-rep2-cp190-100x_Position013_12_cmle.ics	62	0	1	2	0.0
1250	Feb25-FISH2-3L1-rep2-cp190-100x_Position013_12_cmle.ics	63	0	1	1	0.0
1251	Feb25-FISH2-3L1-rep2-cp190-100x_Position013_12_cmle.ics	65	0	1	1	0.0
1252	Feb25-FISH2-3L1-rep2-cp190-100x_Position013_12_cmle.ics	67	0	1	1	0.0
1253	Feb25-FISH2-3L1-rep2-cp190-100x_Position013_12_cmle.ics	68	0	1	1	0.0
1254	Feb25-FISH2-3L1-rep2-cp190-100x_Position013_12_cmle.ics	69	0	1	1	0.0
1255	Feb25-FISH2-3L1-rep2-cp190-100x_Position013_12_cmle.ics	70	0	1	1	0.928575039696583
1256	Feb25-FISH2-3L1-rep2-cp190-100x_Position013_12_cmle.ics	73	0	1	1	6.842515830699404
1257	Feb25-FISH2-3L1-rep2-cp190-100x_Position013_12_cmle.ics	73	0	2	1	0.0
1258	Feb25-FISH2-3L1-rep2-cp190-100x_Position013_12_cmle.ics	74	0	1	1	0.0
1259	Feb25-FISH2-3L1-rep2-cp190-100x_Position013_12_cmle.ics	75	0	1	1	2.708221035610169
1260	Feb25-FISH2-3L1-rep2-cp190-100x_Position013_12_cmle.ics	76	0	1	1	0.0
1261	Feb25-FISH2-3L1-rep2-cp190-100x_Position013_12_cmle.ics	77	0	1	1	0.0
1262	Feb25-FISH2-3L1-rep2-cp190-100x_Position013_12_cmle.ics	79	0	1	1	0.0
1263	Feb25-FISH2-3L1-rep2-cp190-100x_Position013_12_cmle.ics	79	0	1	2	4.9081244652111655
1264	Feb25-FISH2-3L1-rep2-cp190-100x_Position013_12_cmle.ics	80	0	1	1	0.0
1265	Feb25-FISH2-3L1-rep2-cp190-100x_Position013_12_cmle.ics	81	0	1	1	0.0
1266	Feb25-FISH2-3L1-rep2-cp190-100x_Position013_12_cmle.ics	84	0	1	1	0.0
1267	Feb25-FISH2-3L1-rep2-cp190-100x_Position013_12_cmle.ics	84	0	2	1	1.6481583123587964
1268	Feb25-FISH2-3L1-rep2-cp190-100x_Position013_12_cmle.ics	85	0	1	1	3.863211657712601
1269	Feb25-FISH2-3L1-rep2-cp190-100x_Position013_12_cmle.ics	85	0	1	2	0.0
1270	Feb25-FISH2-3L1-rep2-cp190-100x_Position013_12_cmle.ics	86	0	1	1	0.0
1271	Feb25-FISH2-3L1-rep2-cp190-100x_Position013_12_cmle.ics	86	0	1	2	3.5554472341419334
1272	Feb25-FISH2-3L1-rep2-cp190-100x_Position013_12_cmle.ics	86	0	2	1	3.776302428232435
1273	Feb25-FISH2-3L1-rep2-cp190-100x_Position013_12_cmle.ics	86	0	2	2	0.0
1274	Feb25-FISH2-3L1-rep2-cp190-100x_Position013_12_cmle.ics	87	0	1	1	0.0
1275	Feb25-FISH2-3L1-rep2-cp190-100x_Position013_12_cmle.ics	88	0	1	1	0.0
1276	Feb25-FISH2-3L1-rep2-cp190-100x_Position013_12_cmle.ics	90	0	1	1	0.0
1277	Feb25-FISH2-3L1-rep2-cp190-100x_Position013_12_cmle.ics	91	0	1	1	0.0
1278	Feb25-FISH2-3L1-rep2-cp190-100x_Position013_12_cmle.ics	93	0	1	1	0.0
1279	Feb25-FISH2-3L1-rep2-cp190-100x_Position013_12_cmle.ics	94	0	1	1	1.4578780823310749
1280	Feb25-FISH2-3L1-rep2-cp190-100x_Position013_12_cmle.ics	95	0	1	1	0.0
1281	Feb25-FISH2-3L1-rep2-cp190-100x_Position013_12_cmle.ics	97	0	1	1	0.0
1282	Feb25-FISH2-3L1-rep2-cp190-100x_Position013_12_cmle.ics	98	0	1	1	0.0
1283	Feb25-FISH2-3L1-rep2-cp190-100x_Position013_12_cmle.ics	99	0	1	1	0.0
1284	Feb25-FISH2-3L1-rep2-cp190-100x_Position013_12_cmle.ics	100	0	1	1	0.0
1285	Feb25-FISH2-3L1-rep2-cp190-100x_Position013_12_cmle.ics	101	0	1	1	1.0521827216106825
1286	Feb25-FISH2-3L1-rep2-cp190-100x_Position013_12_cmle.ics	102	0	1	1	0.0
1287	Feb25-FISH2-3L1-rep2-cp190-100x_Position013_12_cmle.ics	103	0	1	1	0.0
1288	Feb25-FISH2-3L1-rep2-cp190-100x_Position013_12_cmle.ics	104	0	1	1	0.0
1289	Feb25-FISH2-3L1-rep2-cp190-100x_Position013_12_cmle.ics	105	0	1	1	0.0
1290	Feb25-FISH2-3L1-rep2-cp190-100x_Position013_12_cmle.ics	105	0	2	1	1.4532932869245503
1291	Feb25-FISH2-3L1-rep2-cp190-100x_Position013_12_cmle.ics	107	0	1	1	0.0
1292	Feb25-FISH2-3L1-rep2-cp190-100x_Position013_12_cmle.ics	108	0	1	1	0.0
1293	Feb25-FISH2-3L1-rep2-cp190-100x_Position013_12_cmle.ics	109	0	1	1	1.1160083062473465
1294	Feb25-FISH2-3L1-rep2-cp190-100x_Position013_12_cmle.ics	110	0	1	1	0.0
1295	Feb25-FISH2-3L1-rep2-cp190-100x_Position013_12_cmle.ics	113	0	1	1	4.81728946054072
1296	Feb25-FISH2-3L1-rep2-cp190-100x_Position013_12_cmle.ics	114	0	1	1	6.148798403654087
1297	Feb25-FISH2-3L1-rep2-cp190-100x_Position013_12_cmle.ics	114	0	2	1	0.0
1298	Feb25-FISH2-3L1-rep2-cp190-100x_Position013_12_cmle.ics	115	0	1	1	3.2397608543937757
1299	Feb25-FISH2-3L1-rep2-cp190-100x_Position013_12_cmle.ics	115	0	2	1	2.4064339498777065
1300	Feb25-FISH2-3L1-rep2-cp190-100x_Position013_12_cmle.ics	116	0	1	1	0.0
1301	Feb25-FISH2-3L1-rep2-cp190-100x_Position013_12_cmle.ics	118	0	1	1	0.0
1302	Feb25-FISH2-3L1-rep2-cp190-100x_Position013_12_cmle.ics	119	0	1	1	1.0879035258400234
1303	Feb25-FISH2-3L1-rep2-cp190-100x_Position013_12_cmle.ics	120	0	1	1	0.0
1304	Feb25-FISH2-3L1-rep2-cp190-100x_Position013_12_cmle.ics	122	0	1	1	0.0
1305	Feb25-FISH2-3L1-rep2-cp190-100x_Position013_12_cmle.ics	123	0	1	1	0.0
1306	Feb25-FISH2-3L1-rep2-cp190-100x_Position013_12_cmle.ics	124	0	1	1	0.0
1307	Feb25-FISH2-3L1-rep2-cp190-100x_Position013_12_cmle.ics	124	0	2	1	0.9321735129523284
1308	Feb25-FISH2-3L1-rep2-cp190-100x_Position013_12_cmle.ics	125	0	1	1	0.0
1309	Feb25-FISH2-3L1-rep2-cp190-100x_Position013_12_cmle.ics	127	0	1	1	0.744005537498231
1310	Feb25-FISH2-3L1-rep2-cp190-100x_Position013_12_cmle.ics	128	0	1	1	0.0
1311	Feb25-FISH2-3L1-rep2-cp190-100x_Position013_12_cmle.ics	130	0	1	1	0.0
1312	Feb25-FISH2-3L1-rep2-cp190-100x_Position013_12_cmle.ics	131	0	1	1	0.0
1313	Feb25-FISH2-3L1-rep2-cp190-100x_Position013_12_cmle.ics	133	0	1	1	3.3885238303424803
1314	Feb25-FISH2-3L1-rep2-cp190-100x_Position013_12_cmle.ics	134	0	1	1	0.0
1315	Feb25-FISH2-3L1-rep2-cp190-100x_Position013_12_cmle.ics	135	0	1	1	0.0
1316	Feb25-FISH2-3L1-rep2-cp190-100x_Position013_12_cmle.ics	136	0	1	1	0.0
1317	Feb25-FISH2-3L1-rep2-cp190-100x_Position014_13_cmle.ics	1	0	1	1	0.0
1318	Feb25-FISH2-3L1-rep2-cp190-100x_Position014_13_cmle.ics	2	0	1	1	0.0
1319	Feb25-FISH2-3L1-rep2-cp190-100x_Position014_13_cmle.ics	4	0	1	1	0.0
1320	Feb25-FISH2-3L1-rep2-cp190-100x_Position014_13_cmle.ics	5	0	1	1	0.0
1321	Feb25-FISH2-3L1-rep2-cp190-100x_Position014_13_cmle.ics	6	0	1	1	2.8235953850077955
1322	Feb25-FISH2-3L1-rep2-cp190-100x_Position014_13_cmle.ics	8	0	1	1	0.0
1323	Feb25-FISH2-3L1-rep2-cp190-100x_Position014_13_cmle.ics	9	0	1	1	1.2381000529287771
1324	Feb25-FISH2-3L1-rep2-cp190-100x_Position014_13_cmle.ics	10	0	1	1	0.0
1325	Feb25-FISH2-3L1-rep2-cp190-100x_Position014_13_cmle.ics	12	0	1	1	0.0
1326	Feb25-FISH2-3L1-rep2-cp190-100x_Position014_13_cmle.ics	15	0	1	1	0.0
1327	Feb25-FISH2-3L1-rep2-cp190-100x_Position014_13_cmle.ics	17	0	1	1	1.1610237410715747
1328	Feb25-FISH2-3L1-rep2-cp190-100x_Position014_13_cmle.ics	19	0	1	1	0.0
1329	Feb25-FISH2-3L1-rep2-cp190-100x_Position014_13_cmle.ics	20	0	1	1	0.0
1330	Feb25-FISH2-3L1-rep2-cp190-100x_Position014_13_cmle.ics	23	0	1	1	0.10317500441073144
1331	Feb25-FISH2-3L1-rep2-cp190-100x_Position014_13_cmle.ics	24	0	1	1	0.0
1332	Feb25-FISH2-3L1-rep2-cp190-100x_Position014_13_cmle.ics	25	0	1	1	2.8265357602381447
1333	Feb25-FISH2-3L1-rep2-cp190-100x_Position014_13_cmle.ics	25	0	2	1	0.0
1334	Feb25-FISH2-3L1-rep2-cp190-100x_Position014_13_cmle.ics	27	0	1	1	0.0
1335	Feb25-FISH2-3L1-rep2-cp190-100x_Position014_13_cmle.ics	29	0	1	1	0.0
1336	Feb25-FISH2-3L1-rep2-cp190-100x_Position014_13_cmle.ics	30	0	1	1	0.0
1337	Feb25-FISH2-3L1-rep2-cp190-100x_Position014_13_cmle.ics	31	0	1	1	0.0
1338	Feb25-FISH2-3L1-rep2-cp190-100x_Position014_13_cmle.ics	32	0	1	1	0.0
1339	Feb25-FISH2-3L1-rep2-cp190-100x_Position014_13_cmle.ics	34	0	1	1	0.0
1340	Feb25-FISH2-3L1-rep2-cp190-100x_Position014_13_cmle.ics	35	0	1	1	0.0
1341	Feb25-FISH2-3L1-rep2-cp190-100x_Position014_13_cmle.ics	36	0	1	1	0.0
1342	Feb25-FISH2-3L1-rep2-cp190-100x_Position014_13_cmle.ics	38	0	1	1	0.0
1343	Feb25-FISH2-3L1-rep2-cp190-100x_Position014_13_cmle.ics	39	0	1	1	0.0
1344	Feb25-FISH2-3L1-rep2-cp190-100x_Position014_13_cmle.ics	40	0	1	1	0.0
1345	Feb25-FISH2-3L1-rep2-cp190-100x_Position014_13_cmle.ics	41	0	1	1	0.0
1346	Feb25-FISH2-3L1-rep2-cp190-100x_Position014_13_cmle.ics	42	0	1	1	0.0
1347	Feb25-FISH2-3L1-rep2-cp190-100x_Position014_13_cmle.ics	43	0	1	1	0.0
1348	Feb25-FISH2-3L1-rep2-cp190-100x_Position014_13_cmle.ics	44	0	1	1	0.0
1349	Feb25-FISH2-3L1-rep2-cp190-100x_Position014_13_cmle.ics	45	0	1	1	0.0
1350	Feb25-FISH2-3L1-rep2-cp190-100x_Position014_13_cmle.ics	46	0	1	1	0.0
1351	Feb25-FISH2-3L1-rep2-cp190-100x_Position014_13_cmle.ics	48	0	1	1	0.0
1352	Feb25-FISH2-3L1-rep2-cp190-100x_Position014_13_cmle.ics	51	0	1	1	3.8427409645189763
1353	Feb25-FISH2-3L1-rep2-cp190-100x_Position014_13_cmle.ics	51	0	1	2	0.0
1354	Feb25-FISH2-3L1-rep2-cp190-100x_Position014_13_cmle.ics	52	0	1	1	0.0
1355	Feb25-FISH2-3L1-rep2-cp190-100x_Position014_13_cmle.ics	52	0	2	1	4.522079347936268
1356	Feb25-FISH2-3L1-rep2-cp190-100x_Position014_13_cmle.ics	54	0	1	1	0.0
1357	Feb25-FISH2-3L1-rep2-cp190-100x_Position014_13_cmle.ics	55	0	1	1	0.0
1358	Feb25-FISH2-3L1-rep2-cp190-100x_Position014_13_cmle.ics	57	0	1	1	3.0080424373471333
1359	Feb25-FISH2-3L1-rep2-cp190-100x_Position014_13_cmle.ics	58	0	1	1	0.0
1360	Feb25-FISH2-3L1-rep2-cp190-100x_Position014_13_cmle.ics	59	0	1	1	0.23070632344123612
1361	Feb25-FISH2-3L1-rep2-cp190-100x_Position014_13_cmle.ics	59	0	1	2	1.845650587529889
1362	Feb25-FISH2-3L1-rep2-cp190-100x_Position014_13_cmle.ics	59	0	1	3	0.0
1363	Feb25-FISH2-3L1-rep2-cp190-100x_Position014_13_cmle.ics	59	0	2	1	3.6763166786898775
1364	Feb25-FISH2-3L1-rep2-cp190-100x_Position014_13_cmle.ics	59	0	2	2	4.235716895708993
1365	Feb25-FISH2-3L1-rep2-cp190-100x_Position014_13_cmle.ics	59	0	2	3	4.450898419074787
1366	Feb25-FISH2-3L1-rep2-cp190-100x_Position014_13_cmle.ics	59	0	3	1	1.7558828029119742
1367	Feb25-FISH2-3L1-rep2-cp190-100x_Position014_13_cmle.ics	59	0	3	2	0.815064591942846
1368	Feb25-FISH2-3L1-rep2-cp190-100x_Position014_13_cmle.ics	59	0	3	3	1.4199491695140265
1369	Feb25-FISH2-3L1-rep2-cp190-100x_Position014_13_cmle.ics	60	0	1	1	2.143621235615225
1370	Feb25-FISH2-3L1-rep2-cp190-100x_Position014_13_cmle.ics	65	0	1	1	0.0
1371	Feb25-FISH2-3L1-rep2-cp190-100x_Position014_13_cmle.ics	66	0	1	1	3.8913749749322304
1372	Feb25-FISH2-3L1-rep2-cp190-100x_Position014_13_cmle.ics	67	0	1	1	0.0
1373	Feb25-FISH2-3L1-rep2-cp190-100x_Position014_13_cmle.ics	69	0	1	1	0.0
1374	Feb25-FISH2-3L1-rep2-cp190-100x_Position014_13_cmle.ics	69	0	1	2	0.5963412819178956
1375	Feb25-FISH2-3L1-rep2-cp190-100x_Position014_13_cmle.ics	70	0	1	1	0.0
1376	Feb25-FISH2-3L1-rep2-cp190-100x_Position014_13_cmle.ics	72	0	1	1	0.10317500441073144
1377	Feb25-FISH2-3L1-rep2-cp190-100x_Position014_13_cmle.ics	76	0	1	1	0.0
1378	Feb25-FISH2-3L1-rep2-cp190-100x_Position014_13_cmle.ics	77	0	1	1	0.10317500441073144
1379	Feb25-FISH2-3L1-rep2-cp190-100x_Position014_13_cmle.ics	78	0	1	1	0.0
1380	Feb25-FISH2-3L1-rep2-cp190-100x_Position014_13_cmle.ics	79	0	1	1	0.0
1381	Feb25-FISH2-3L1-rep2-cp190-100x_Position014_13_cmle.ics	80	0	1	1	4.832733066095092
1382	Feb25-FISH2-3L1-rep2-cp190-100x_Position014_13_cmle.ics	81	0	1	1	0.639412489864916
1383	Feb25-FISH2-3L1-rep2-cp190-100x_Position014_13_cmle.ics	82	0	1	1	4.982005711793936
1384	Feb25-FISH2-3L1-rep2-cp190-100x_Position014_13_cmle.ics	84	0	1	1	1.4134044386525955
1385	Feb25-FISH2-3L1-rep2-cp190-100x_Position014_13_cmle.ics	85	0	1	1	0.0
1386	Feb25-FISH2-3L1-rep2-cp190-100x_Position014_13_cmle.ics	86	0	1	1	0.0
1387	Feb25-FISH2-3L1-rep2-cp190-100x_Position014_13_cmle.ics	87	0	1	1	0.0
1388	Feb25-FISH2-3L1-rep2-cp190-100x_Position014_13_cmle.ics	90	0	1	1	0.0
1389	Feb25-FISH2-3L1-rep2-cp190-100x_Position014_13_cmle.ics	92	0	1	1	3.404775145554137
1390	Feb25-FISH2-3L1-rep2-cp190-100x_Position014_13_cmle.ics	93	0	1	1	0.0
1391	Feb25-FISH2-3L1-rep2-cp190-100x_Position014_13_cmle.ics	94	0	1	1	0.0
1392	Feb25-FISH2-3L1-rep2-cp190-100x_Position014_13_cmle.ics	96	0	1	1	2.786503126319254
1393	Feb25-FISH2-3L1-rep2-cp190-100x_Position014_13_cmle.ics	96	0	2	1	0.0
1394	Feb25-FISH2-3L1-rep2-cp190-100x_Position014_13_cmle.ics	97	0	1	1	0.0
1395	Feb25-FISH2-3L1-rep2-cp190-100x_Position014_13_cmle.ics	98	0	1	1	0.0
1396	Feb25-FISH2-3L1-rep2-cp190-100x_Position014_13_cmle.ics	99	0	1	1	0.0
1397	Feb25-FISH2-3L1-rep2-cp190-100x_Position014_13_cmle.ics	100	0	1	1	0.0
1398	Feb25-FISH2-3L1-rep2-cp190-100x_Position014_13_cmle.ics	101	0	1	1	0.42540144110901373
1399	Feb25-FISH2-3L1-rep2-cp190-100x_Position014_13_cmle.ics	102	0	1	1	0.0
1400	Feb25-FISH2-3L1-rep2-cp190-100x_Position014_13_cmle.ics	103	0	1	1	0.0
1401	Feb25-FISH2-3L1-rep2-cp190-100x_Position014_13_cmle.ics	105	0	1	1	0.0
1402	Feb25-FISH2-3L1-rep2-cp190-100x_Position014_13_cmle.ics	106	0	1	1	1.7036854280327067
1403	Feb25-FISH2-3L1-rep2-cp190-100x_Position014_13_cmle.ics	108	0	1	1	0.0
1404	Feb25-FISH2-3L1-rep2-cp190-100x_Position014_13_cmle.ics	109	0	1	1	0.0
1405	Feb25-FISH2-3L1-rep2-cp190-100x_Position014_13_cmle.ics	111	0	1	1	0.10317500441073144
1406	Feb25-FISH2-3L1-rep2-cp190-100x_Position014_13_cmle.ics	113	0	1	1	0.0
1407	Feb25-FISH2-3L1-rep2-cp190-100x_Position014_13_cmle.ics	114	0	1	1	2.1993640559988026
1408	Feb25-FISH2-3L1-rep2-cp190-100x_Position014_13_cmle.ics	115	0	1	1	0.0
1409	Feb25-FISH2-3L1-rep2-cp190-100x_Position014_13_cmle.ics	116	0	1	1	3.863211657712601
1410	Feb25-FISH2-3L1-rep2-cp190-100x_Position014_13_cmle.ics	117	0	1	1	0.0
1411	Feb25-FISH2-3L1-rep2-cp190-100x_Position014_13_cmle.ics	119	0	1	1	6.18103532020885
1412	Feb25-FISH2-3L1-rep2-cp190-100x_Position014_13_cmle.ics	119	0	1	2	0.0
1413	Feb25-FISH2-3L1-rep2-cp190-100x_Position014_13_cmle.ics	121	0	1	1	0.0
1414	Feb25-FISH2-3L1-rep2-cp190-100x_Position014_13_cmle.ics	122	0	1	1	0.0
1415	Feb25-FISH2-3L1-rep2-cp190-100x_Position014_13_cmle.ics	123	0	1	1	0.0
1416	Feb25-FISH2-3L1-rep2-cp190-100x_Position014_13_cmle.ics	124	0	1	1	0.0
1417	Feb25-FISH2-3L1-rep2-cp190-100x_Position014_13_cmle.ics	127	0	1	1	0.0
1418	Feb25-FISH2-3L1-rep2-cp190-100x_Position014_13_cmle.ics	128	0	1	1	0.0
1419	Feb25-FISH2-3L1-rep2-cp190-100x_Position014_13_cmle.ics	129	0	1	1	2.507207880946515
1420	Feb25-FISH2-3L1-rep2-cp190-100x_Position014_13_cmle.ics	130	0	1	1	0.0
1421	Feb25-FISH2-3L1-rep2-cp190-100x_Position014_13_cmle.ics	131	0	1	1	0.0
1422	Feb25-FISH2-3L1-rep2-cp190-100x_Position014_13_cmle.ics	135	0	1	1	1.8066794966622155
1423	Feb25-FISH2-3L1-rep2-cp190-100x_Position014_13_cmle.ics	136	0	1	1	0.0
1424	Feb25-FISH2-3L1-rep2-cp190-100x_Position014_13_cmle.ics	138	0	1	1	0.0
1425	Feb25-FISH2-3L1-rep2-cp190-100x_Position014_13_cmle.ics	140	0	1	1	0.0
1426	Feb25-FISH2-3L1-rep2-cp190-100x_Position014_13_cmle.ics	141	0	1	1	0.0
1427	Feb25-FISH2-3L1-rep2-cp190-100x_Position014_13_cmle.ics	142	0	1	1	0.0
1428	Feb25-FISH2-3L1-rep2-cp190-100x_Position014_13_cmle.ics	144	0	1	1	0.10317500441073144
1429	Feb25-FISH2-3L1-rep2-cp190-100x_Position014_13_cmle.ics	144	0	1	2	5.364763989866477
1430	Feb25-FISH2-3L1-rep2-cp190-100x_Position014_13_cmle.ics	144	0	2	1	1.0317500441073144
1431	Feb25-FISH2-3L1-rep2-cp190-100x_Position014_13_cmle.ics	144	0	2	2	4.438343620380797
1432	Feb25-FISH2-3L1-rep2-cp190-100x_Position014_13_cmle.ics	145	0	1	1	0.0
1433	Feb25-FISH2-3L1-rep2-cp190-100x_Position014_13_cmle.ics	146	0	1	1	1.2594114294931633
1434	Feb25-FISH2-3L1-rep2-cp190-100x_Position015_14_cmle.ics	2	0	1	1	0.0
1435	Feb25-FISH2-3L1-rep2-cp190-100x_Position015_14_cmle.ics	3	0	1	1	0.0
1436	Feb25-FISH2-3L1-rep2-cp190-100x_Position015_14_cmle.ics	4	0	1	1	5.522191175322647
1437	Feb25-FISH2-3L1-rep2-cp190-100x_Position015_14_cmle.ics	5	0	1	1	0.0
1438	Feb25-FISH2-3L1-rep2-cp190-100x_Position015_14_cmle.ics	6	0	1	1	1.8600138437455773
1439	Feb25-FISH2-3L1-rep2-cp190-100x_Position015_14_cmle.ics	7	0	1	1	0.0
1440	Feb25-FISH2-3L1-rep2-cp190-100x_Position015_14_cmle.ics	8	0	1	1	0.0
1441	Feb25-FISH2-3L1-rep2-cp190-100x_Position015_14_cmle.ics	9	0	1	1	0.0
1442	Feb25-FISH2-3L1-rep2-cp190-100x_Position015_14_cmle.ics	10	0	1	1	0.0
1443	Feb25-FISH2-3L1-rep2-cp190-100x_Position015_14_cmle.ics	11	0	1	1	0.0
1444	Feb25-FISH2-3L1-rep2-cp190-100x_Position015_14_cmle.ics	12	0	1	1	0.0
1445	Feb25-FISH2-3L1-rep2-cp190-100x_Position015_14_cmle.ics	13	0	1	1	0.0
1446	Feb25-FISH2-3L1-rep2-cp190-100x_Position015_14_cmle.ics	16	0	1	1	0.0
1447	Feb25-FISH2-3L1-rep2-cp190-100x_Position015_14_cmle.ics	17	0	1	1	0.0
1448	Feb25-FISH2-3L1-rep2-cp190-100x_Position015_14_cmle.ics	18	0	1	1	0.0
1449	Feb25-FISH2-3L1-rep2-cp190-100x_Position015_14_cmle.ics	21	0	1	1	0.6190500264643886
1450	Feb25-FISH2-3L1-rep2-cp190-100x_Position015_14_cmle.ics	22	0	1	1	0.0
1451	Feb25-FISH2-3L1-rep2-cp190-100x_Position015_14_cmle.ics	23	0	1	1	0.0
1452	Feb25-FISH2-3L1-rep2-cp190-100x_Position015_14_cmle.ics	26	0	1	1	0.0
1453	Feb25-FISH2-3L1-rep2-cp190-100x_Position015_14_cmle.ics	28	0	1	1	0.0
1454	Feb25-FISH2-3L1-rep2-cp190-100x_Position015_14_cmle.ics	29	0	1	1	0.0
1455	Feb25-FISH2-3L1-rep2-cp190-100x_Position015_14_cmle.ics	29	0	1	2	4.293865533396162
1456	Feb25-FISH2-3L1-rep2-cp190-100x_Position015_14_cmle.ics	29	0	2	1	4.241484149965791
1457	Feb25-FISH2-3L1-rep2-cp190-100x_Position015_14_cmle.ics	29	0	2	2	0.0
1458	Feb25-FISH2-3L1-rep2-cp190-100x_Position015_14_cmle.ics	30	0	1	1	0.0
1459	Feb25-FISH2-3L1-rep2-cp190-100x_Position015_14_cmle.ics	31	0	1	1	0.0
1460	Feb25-FISH2-3L1-rep2-cp190-100x_Position015_14_cmle.ics	32	0	1	1	0.0
1461	Feb25-FISH2-3L1-rep2-cp190-100x_Position015_14_cmle.ics	33	0	1	1	0.0
1462	Feb25-FISH2-3L1-rep2-cp190-100x_Position015_14_cmle.ics	34	0	1	1	0.0
1463	Feb25-FISH2-3L1-rep2-cp190-100x_Position015_14_cmle.ics	34	0	2	1	1.5338067085748235
1464	Feb25-FISH2-3L1-rep2-cp190-100x_Position015_14_cmle.ics	36	0	1	1	2.3010738268971607
1465	Feb25-FISH2-3L1-rep2-cp190-100x_Position015_14_cmle.ics	37	0	1	1	0.0
1466	Feb25-FISH2-3L1-rep2-cp190-100x_Position015_14_cmle.ics	39	0	1	1	0.0
1467	Feb25-FISH2-3L1-rep2-cp190-100x_Position015_14_cmle.ics	40	0	1	1	2.7141106135024935
1468	Feb25-FISH2-3L1-rep2-cp190-100x_Position015_14_cmle.ics	40	0	2	1	0.0
1469	Feb25-FISH2-3L1-rep2-cp190-100x_Position015_14_cmle.ics	41	0	1	1	0.0
1470	Feb25-FISH2-3L1-rep2-cp190-100x_Position015_14_cmle.ics	42	0	1	1	0.2918229810711206
1471	Feb25-FISH2-3L1-rep2-cp190-100x_Position015_14_cmle.ics	43	0	1	1	0.0
1472	Feb25-FISH2-3L1-rep2-cp190-100x_Position015_14_cmle.ics	44	0	1	1	0.0
1473	Feb25-FISH2-3L1-rep2-cp190-100x_Position015_14_cmle.ics	45	0	1	1	0.0
1474	Feb25-FISH2-3L1-rep2-cp190-100x_Position015_14_cmle.ics	46	0	1	1	0.0
1475	Feb25-FISH2-3L1-rep2-cp190-100x_Position015_14_cmle.ics	47	0	1	1	3.433823311829188
1476	Feb25-FISH2-3L1-rep2-cp190-100x_Position015_14_cmle.ics	49	0	1	1	0.751125369937127
1477	Feb25-FISH2-3L1-rep2-cp190-100x_Position015_14_cmle.ics	50	0	1	1	0.0
1478	Feb25-FISH2-3L1-rep2-cp190-100x_Position015_14_cmle.ics	51	0	1	1	0.0
1479	Feb25-FISH2-3L1-rep2-cp190-100x_Position015_14_cmle.ics	52	0	1	1	0.0
1480	Feb25-FISH2-3L1-rep2-cp190-100x_Position015_14_cmle.ics	53	0	1	1	2.806663559462426
1481	Feb25-FISH2-3L1-rep2-cp190-100x_Position015_14_cmle.ics	53	0	2	1	0.32626801153583
1482	Feb25-FISH2-3L1-rep2-cp190-100x_Position015_14_cmle.ics	54	0	1	1	4.7561327002306415
1483	Feb25-FISH2-3L1-rep2-cp190-100x_Position015_14_cmle.ics	56	0	1	1	0.0
1484	Feb25-FISH2-3L1-rep2-cp190-100x_Position015_14_cmle.ics	57	0	1	1	3.077427390675738
1485	Feb25-FISH2-3L1-rep2-cp190-100x_Position015_14_cmle.ics	58	0	1	1	0.0
1486	Feb25-FISH2-3L1-rep2-cp190-100x_Position015_14_cmle.ics	59	0	1	1	0.0
1487	Feb25-FISH2-3L1-rep2-cp190-100x_Position015_14_cmle.ics	60	0	1	1	2.0479327080743435
1488	Feb25-FISH2-3L1-rep2-cp190-100x_Position015_14_cmle.ics	61	0	1	1	0.0
1489	Feb25-FISH2-3L1-rep2-cp190-100x_Position015_14_cmle.ics	63	0	1	1	0.0
1490	Feb25-FISH2-3L1-rep2-cp190-100x_Position015_14_cmle.ics	64	0	1	1	3.833705045858656
1491	Feb25-FISH2-3L1-rep2-cp190-100x_Position015_14_cmle.ics	64	0	1	2	0.0
1492	Feb25-FISH2-3L1-rep2-cp190-100x_Position015_14_cmle.ics	65	0	1	1	4.334578285086983
1493	Feb25-FISH2-3L1-rep2-cp190-100x_Position015_14_cmle.ics	66	0	1	1	0.0
1494	Feb25-FISH2-3L1-rep2-cp190-100x_Position015_14_cmle.ics	68	0	1	1	0.0
1495	Feb25-FISH2-3L1-rep2-cp190-100x_Position015_14_cmle.ics	69	0	1	1	0.0
1496	Feb25-FISH2-3L1-rep2-cp190-100x_Position015_14_cmle.ics	70	0	1	1	0.0
1497	Feb25-FISH2-3L1-rep2-cp190-100x_Position015_14_cmle.ics	71	0	1	1	2.905434504059157
1498	Feb25-FISH2-3L1-rep2-cp190-100x_Position015_14_cmle.ics	71	0	2	1	0.0
1499	Feb25-FISH2-3L1-rep2-cp190-100x_Position015_14_cmle.ics	72	0	1	1	0.0
1500	Feb25-FISH2-3L1-rep2-cp190-100x_Position015_14_cmle.ics	73	0	1	1	2.6785789058181764
1501	Feb25-FISH2-3L1-rep2-cp190-100x_Position015_14_cmle.ics	74	0	1	1	0.0
1502	Feb25-FISH2-3L1-rep2-cp190-100x_Position015_14_cmle.ics	75	0	1	1	0.0
1503	Feb25-FISH2-3L1-rep2-cp190-100x_Position015_14_cmle.ics	76	0	1	1	0.10317500441073144
1504	Feb25-FISH2-3L1-rep2-cp190-100x_Position015_14_cmle.ics	77	0	1	1	0.0
1505	Feb25-FISH2-3L1-rep2-cp190-100x_Position015_14_cmle.ics	78	0	1	1	0.0
1506	Feb25-FISH2-3L1-rep2-cp190-100x_Position015_14_cmle.ics	81	0	1	1	0.0
1507	Feb25-FISH2-3L1-rep2-cp190-100x_Position015_14_cmle.ics	82	0	1	1	2.9991822047360697
1508	Feb25-FISH2-3L1-rep2-cp190-100x_Position015_14_cmle.ics	83	0	1	1	0.0
1509	Feb25-FISH2-3L1-rep2-cp190-100x_Position015_14_cmle.ics	84	0	1	1	0.0
1510	Feb25-FISH2-3L1-rep2-cp190-100x_Position015_14_cmle.ics	86	0	1	1	0.0
1511	Feb25-FISH2-3L1-rep2-cp190-100x_Position015_14_cmle.ics	87	0	1	1	0.0
1512	Feb25-FISH2-3L1-rep2-cp190-100x_Position015_14_cmle.ics	87	0	2	1	3.0421885358913245
1513	Feb25-FISH2-3L1-rep2-cp190-100x_Position015_14_cmle.ics	88	0	1	1	0.0
1514	Feb25-FISH2-3L1-rep2-cp190-100x_Position015_14_cmle.ics	89	0	1	1	3.755152435344465
1515	Feb25-FISH2-3L1-rep2-cp190-100x_Position015_14_cmle.ics	91	0	1	1	0.0
1516	Feb25-FISH2-3L1-rep2-cp190-100x_Position015_14_cmle.ics	92	0	1	1	0.0
1517	Feb25-FISH2-3L1-rep2-cp190-100x_Position015_14_cmle.ics	93	0	1	1	0.0
1518	Feb25-FISH2-3L1-rep2-cp190-100x_Position015_14_cmle.ics	95	0	1	1	0.20635000882146287
1519	Feb25-FISH2-3L1-rep2-cp190-100x_Position015_14_cmle.ics	96	0	1	1	0.0
1520	Feb25-FISH2-3L1-rep2-cp190-100x_Position015_14_cmle.ics	97	0	1	1	1.4605997195981766
1521	Feb25-FISH2-3L1-rep2-cp190-100x_Position015_14_cmle.ics	98	0	1	1	0.0
1522	Feb25-FISH2-3L1-rep2-cp190-100x_Position015_14_cmle.ics	99	0	1	1	0.0
1523	Feb25-FISH2-3L1-rep2-cp190-100x_Position015_14_cmle.ics	100	0	1	1	0.10317500441073144
1524	Feb25-FISH2-3L1-rep2-cp190-100x_Position015_14_cmle.ics	102	0	1	1	0.8165114261796649
1525	Feb25-FISH2-3L1-rep2-cp190-100x_Position015_14_cmle.ics	103	0	1	1	0.0
1526	Feb25-FISH2-3L1-rep2-cp190-100x_Position015_14_cmle.ics	104	0	1	1	3.762181443540787
1527	Feb25-FISH2-3L1-rep2-cp190-100x_Position015_14_cmle.ics	107	0	1	1	0.0
1528	Feb25-FISH2-3L1-rep2-cp190-100x_Position015_14_cmle.ics	109	0	1	1	0.0
1529	Feb25-FISH2-3L1-rep2-cp190-100x_Position015_14_cmle.ics	110	0	1	1	3.0390757714939065
1530	Feb25-FISH2-3L1-rep2-cp190-100x_Position015_14_cmle.ics	111	0	1	1	0.0
1531	Feb25-FISH2-3L1-rep2-cp190-100x_Position015_14_cmle.ics	112	0	1	1	0.0
1532	Feb25-FISH2-3L1-rep2-cp190-100x_Position015_14_cmle.ics	114	0	1	1	0.0
1533	Feb25-FISH2-3L1-rep2-cp190-100x_Position015_14_cmle.ics	115	0	1	1	0.0
1534	Feb25-FISH2-3L1-rep2-cp190-100x_Position015_14_cmle.ics	116	0	1	1	0.0
1535	Feb25-FISH2-3L1-rep2-cp190-100x_Position015_14_cmle.ics	116	0	1	2	2.6619656423415172
1536	Feb25-FISH2-3L1-rep2-cp190-100x_Position015_14_cmle.ics	118	0	1	1	0.0
1537	Feb25-FISH2-3L1-rep2-cp190-100x_Position015_14_cmle.ics	119	0	1	1	0.0
1538	Feb25-FISH2-3L1-rep2-cp190-100x_Position015_14_cmle.ics	121	0	1	1	0.0
1539	Feb25-FISH2-3L1-rep2-cp190-100x_Position015_14_cmle.ics	122	0	1	1	0.0
1540	Feb25-FISH2-3L1-rep2-cp190-100x_Position015_14_cmle.ics	126	0	1	1	0.0
1541	Feb25-FISH2-3L1-rep2-cp190-100x_Position015_14_cmle.ics	127	0	1	1	0.0
1542	Feb25-FISH2-3L1-rep2-cp190-100x_Position015_14_cmle.ics	127	0	2	1	0.7295574526778015
1543	Feb25-FISH2-3L1-rep2-cp190-100x_Position015_14_cmle.ics	128	0	1	1	0.0
1544	Feb25-FISH2-3L1-rep2-cp190-100x_Position015_14_cmle.ics	129	0	1	1	0.0
1545	Feb25-FISH2-3L1-rep2-cp190-100x_Position015_14_cmle.ics	130	0	1	1	0.0
1546	Feb25-FISH2-3L1-rep2-cp190-100x_Position015_14_cmle.ics	131	0	1	1	0.0
1547	Feb25-FISH2-3L1-rep2-cp190-100x_Position015_14_cmle.ics	133	0	1	1	0.0
1548	Feb25-FISH2-3L1-rep2-cp190-100x_Position016_15_cmle.ics	2	0	1	1	0.0
1549	Feb25-FISH2-3L1-rep2-cp190-100x_Position016_15_cmle.ics	3	0	1	1	0.10317500441073144
1550	Feb25-FISH2-3L1-rep2-cp190-100x_Position016_15_cmle.ics	5	0	1	1	0.0
1551	Feb25-FISH2-3L1-rep2-cp190-100x_Position016_15_cmle.ics	6	0	1	1	0.72222503087512
1552	Feb25-FISH2-3L1-rep2-cp190-100x_Position016_15_cmle.ics	7	0	1	1	3.818486185146999
1553	Feb25-FISH2-3L1-rep2-cp190-100x_Position016_15_cmle.ics	8	0	1	1	0.0
1554	Feb25-FISH2-3L1-rep2-cp190-100x_Position016_15_cmle.ics	9	0	1	1	0.0
1555	Feb25-FISH2-3L1-rep2-cp190-100x_Position016_15_cmle.ics	10	0	1	1	0.0
1556	Feb25-FISH2-3L1-rep2-cp190-100x_Position016_15_cmle.ics	11	0	1	1	0.0
1557	Feb25-FISH2-3L1-rep2-cp190-100x_Position016_15_cmle.ics	12	0	1	1	0.0
1558	Feb25-FISH2-3L1-rep2-cp190-100x_Position016_15_cmle.ics	13	0	1	1	0.0
1559	Feb25-FISH2-3L1-rep2-cp190-100x_Position016_15_cmle.ics	15	0	1	1	0.0
1560	Feb25-FISH2-3L1-rep2-cp190-100x_Position016_15_cmle.ics	16	0	1	1	0.0
1561	Feb25-FISH2-3L1-rep2-cp190-100x_Position016_15_cmle.ics	17	0	1	1	3.0388779086231974
1562	Feb25-FISH2-3L1-rep2-cp190-100x_Position016_15_cmle.ics	18	0	1	1	0.0
1563	Feb25-FISH2-3L1-rep2-cp190-100x_Position016_15_cmle.ics	19	0	1	1	0.0
1564	Feb25-FISH2-3L1-rep2-cp190-100x_Position016_15_cmle.ics	20	0	1	1	0.0
1565	Feb25-FISH2-3L1-rep2-cp190-100x_Position016_15_cmle.ics	21	0	1	1	0.0
1566	Feb25-FISH2-3L1-rep2-cp190-100x_Position016_15_cmle.ics	22	0	1	1	2.705302989905252
1567	Feb25-FISH2-3L1-rep2-cp190-100x_Position016_15_cmle.ics	22	0	1	2	4.564046875079595
1568	Feb25-FISH2-3L1-rep2-cp190-100x_Position016_15_cmle.ics	23	0	1	1	0.0
1569	Feb25-FISH2-3L1-rep2-cp190-100x_Position016_15_cmle.ics	24	0	1	1	0.0
1570	Feb25-FISH2-3L1-rep2-cp190-100x_Position016_15_cmle.ics	24	0	2	1	2.3491461148828927
1571	Feb25-FISH2-3L1-rep2-cp190-100x_Position016_15_cmle.ics	26	0	1	1	5.563447481247249
1572	Feb25-FISH2-3L1-rep2-cp190-100x_Position016_15_cmle.ics	26	0	1	2	3.8291790905841765
1573	Feb25-FISH2-3L1-rep2-cp190-100x_Position016_15_cmle.ics	26	0	1	3	1.0317500441073144
1574	Feb25-FISH2-3L1-rep2-cp190-100x_Position016_15_cmle.ics	27	0	1	1	0.0
1575	Feb25-FISH2-3L1-rep2-cp190-100x_Position016_15_cmle.ics	28	0	1	1	0.0
1576	Feb25-FISH2-3L1-rep2-cp190-100x_Position016_15_cmle.ics	28	0	2	1	0.0
1577	Feb25-FISH2-3L1-rep2-cp190-100x_Position016_15_cmle.ics	29	0	1	1	3.2522702560381944
1578	Feb25-FISH2-3L1-rep2-cp190-100x_Position016_15_cmle.ics	29	0	2	1	0.0
1579	Feb25-FISH2-3L1-rep2-cp190-100x_Position016_15_cmle.ics	31	0	1	1	0.0
1580	Feb25-FISH2-3L1-rep2-cp190-100x_Position016_15_cmle.ics	32	0	1	1	0.0
1581	Feb25-FISH2-3L1-rep2-cp190-100x_Position016_15_cmle.ics	33	0	1	1	0.0
1582	Feb25-FISH2-3L1-rep2-cp190-100x_Position016_15_cmle.ics	35	0	1	1	0.0
1583	Feb25-FISH2-3L1-rep2-cp190-100x_Position016_15_cmle.ics	36	0	1	1	0.20635000882146287
1584	Feb25-FISH2-3L1-rep2-cp190-100x_Position016_15_cmle.ics	37	0	1	1	0.0
1585	Feb25-FISH2-3L1-rep2-cp190-100x_Position016_15_cmle.ics	38	0	1	1	1.2779016819528852
1586	Feb25-FISH2-3L1-rep2-cp190-100x_Position016_15_cmle.ics	39	0	1	1	4.095930724439003
1587	Feb25-FISH2-3L1-rep2-cp190-100x_Position016_15_cmle.ics	40	0	1	1	0.0
1588	Feb25-FISH2-3L1-rep2-cp190-100x_Position016_15_cmle.ics	43	0	1	1	0.0
1589	Feb25-FISH2-3L1-rep2-cp190-100x_Position016_15_cmle.ics	44	0	1	1	0.0
1590	Feb25-FISH2-3L1-rep2-cp190-100x_Position016_15_cmle.ics	45	0	1	1	0.0
1591	Feb25-FISH2-3L1-rep2-cp190-100x_Position016_15_cmle.ics	48	0	1	1	0.0
1592	Feb25-FISH2-3L1-rep2-cp190-100x_Position016_15_cmle.ics	49	0	1	1	0.0
1593	Feb25-FISH2-3L1-rep2-cp190-100x_Position016_15_cmle.ics	51	0	1	1	0.0
1594	Feb25-FISH2-3L1-rep2-cp190-100x_Position016_15_cmle.ics	51	0	1	2	3.185084410655735
1595	Feb25-FISH2-3L1-rep2-cp190-100x_Position016_15_cmle.ics	53	0	1	1	2.1682197330772284
1596	Feb25-FISH2-3L1-rep2-cp190-100x_Position016_15_cmle.ics	55	0	1	1	0.0
1597	Feb25-FISH2-3L1-rep2-cp190-100x_Position016_15_cmle.ics	56	0	1	1	0.0
1598	Feb25-FISH2-3L1-rep2-cp190-100x_Position016_15_cmle.ics	57	0	1	1	0.0
1599	Feb25-FISH2-3L1-rep2-cp190-100x_Position016_15_cmle.ics	58	0	1	1	0.0
1600	Feb25-FISH2-3L1-rep2-cp190-100x_Position016_15_cmle.ics	59	0	1	1	1.1190041972733815
1601	Feb25-FISH2-3L1-rep2-cp190-100x_Position016_15_cmle.ics	60	0	1	1	0.0
1602	Feb25-FISH2-3L1-rep2-cp190-100x_Position016_15_cmle.ics	61	0	1	1	0.0
1603	Feb25-FISH2-3L1-rep2-cp190-100x_Position016_15_cmle.ics	62	0	1	1	0.0
1604	Feb25-FISH2-3L1-rep2-cp190-100x_Position016_15_cmle.ics	64	0	1	1	0.20635000882146287
1605	Feb25-FISH2-3L1-rep2-cp190-100x_Position016_15_cmle.ics	65	0	1	1	0.0
1606	Feb25-FISH2-3L1-rep2-cp190-100x_Position016_15_cmle.ics	66	0	1	1	0.0
1607	Feb25-FISH2-3L1-rep2-cp190-100x_Position016_15_cmle.ics	67	0	1	1	1.0703829119356776
1608	Feb25-FISH2-3L1-rep2-cp190-100x_Position016_15_cmle.ics	67	0	1	2	5.023959709923802
1609	Feb25-FISH2-3L1-rep2-cp190-100x_Position016_15_cmle.ics	68	0	1	1	0.0
1610	Feb25-FISH2-3L1-rep2-cp190-100x_Position016_15_cmle.ics	68	0	2	1	3.396368524832758
1611	Feb25-FISH2-3L1-rep2-cp190-100x_Position016_15_cmle.ics	70	0	1	1	0.0
1612	Feb25-FISH2-3L1-rep2-cp190-100x_Position016_15_cmle.ics	73	0	1	1	0.0
1613	Feb25-FISH2-3L1-rep2-cp190-100x_Position016_15_cmle.ics	74	0	1	1	0.0
1614	Feb25-FISH2-3L1-rep2-cp190-100x_Position016_15_cmle.ics	75	0	1	1	2.6815896943358886
1615	Feb25-FISH2-3L1-rep2-cp190-100x_Position016_15_cmle.ics	75	0	1	2	0.0
1616	Feb25-FISH2-3L1-rep2-cp190-100x_Position016_15_cmle.ics	76	0	1	1	5.211783270274003
1617	Feb25-FISH2-3L1-rep2-cp190-100x_Position016_15_cmle.ics	76	0	2	1	0.0
1618	Feb25-FISH2-3L1-rep2-cp190-100x_Position016_15_cmle.ics	77	0	1	1	0.0
1619	Feb25-FISH2-3L1-rep2-cp190-100x_Position016_15_cmle.ics	78	0	1	1	0.0
1620	Feb25-FISH2-3L1-rep2-cp190-100x_Position016_15_cmle.ics	79	0	1	1	0.0
1621	Feb25-FISH2-3L1-rep2-cp190-100x_Position016_15_cmle.ics	79	0	1	2	3.0850260516751757
1622	Feb25-FISH2-3L1-rep2-cp190-100x_Position016_15_cmle.ics	79	0	2	1	3.1828461818594813
1623	Feb25-FISH2-3L1-rep2-cp190-100x_Position016_15_cmle.ics	79	0	2	2	0.0
1624	Feb25-FISH2-3L1-rep2-cp190-100x_Position016_15_cmle.ics	80	0	1	1	2.548234631356425
1625	Feb25-FISH2-3L1-rep2-cp190-100x_Position016_15_cmle.ics	80	0	2	1	0.0
1626	Feb25-FISH2-3L1-rep2-cp190-100x_Position016_15_cmle.ics	81	0	1	1	2.6304568040267062
1627	Feb25-FISH2-3L1-rep2-cp190-100x_Position016_15_cmle.ics	83	0	1	1	0.0
1628	Feb25-FISH2-3L1-rep2-cp190-100x_Position016_15_cmle.ics	84	0	1	1	0.0
1629	Feb25-FISH2-3L1-rep2-cp190-100x_Position016_15_cmle.ics	85	0	1	1	0.0
1630	Feb25-FISH2-3L1-rep2-cp190-100x_Position016_15_cmle.ics	85	0	1	2	1.433352969887323
1631	Feb25-FISH2-3L1-rep2-cp190-100x_Position016_15_cmle.ics	85	0	2	1	1.321284742879191
1632	Feb25-FISH2-3L1-rep2-cp190-100x_Position016_15_cmle.ics	85	0	2	2	0.0
1633	Feb25-FISH2-3L1-rep2-cp190-100x_Position016_15_cmle.ics	87	0	1	1	0.0
1634	Feb25-FISH2-3L1-rep2-cp190-100x_Position016_15_cmle.ics	88	0	1	1	0.0
1635	Feb25-FISH2-3L1-rep2-cp190-100x_Position016_15_cmle.ics	89	0	1	1	0.0
1636	Feb25-FISH2-3L1-rep2-cp190-100x_Position016_15_cmle.ics	90	0	1	1	0.0
1637	Feb25-FISH2-3L1-rep2-cp190-100x_Position016_15_cmle.ics	90	0	1	2	2.579282998796016
1638	Feb25-FISH2-3L1-rep2-cp190-100x_Position016_15_cmle.ics	90	0	2	1	1.0504881047636307
1639	Feb25-FISH2-3L1-rep2-cp190-100x_Position016_15_cmle.ics	90	0	2	2	2.394524946584493
1640	Feb25-FISH2-3L1-rep2-cp190-100x_Position016_15_cmle.ics	91	0	1	1	0.0
1641	Feb25-FISH2-3L1-rep2-cp190-100x_Position016_15_cmle.ics	92	0	1	1	0.0
1642	Feb25-FISH2-3L1-rep2-cp190-100x_Position016_15_cmle.ics	94	0	1	1	0.0
1643	Feb25-FISH2-3L1-rep2-cp190-100x_Position016_15_cmle.ics	96	0	1	1	3.229277113661598
1644	Feb25-FISH2-3L1-rep2-cp190-100x_Position016_15_cmle.ics	97	0	1	1	0.10317500441073144
1645	Feb25-FISH2-3L1-rep2-cp190-100x_Position016_15_cmle.ics	99	0	1	1	0.0
1646	Feb25-FISH2-3L1-rep2-cp190-100x_Position016_15_cmle.ics	99	0	1	2	6.118944610591273
1647	Feb25-FISH2-3L1-rep2-cp190-100x_Position016_15_cmle.ics	100	0	1	1	0.0
1648	Feb25-FISH2-3L1-rep2-cp190-100x_Position016_15_cmle.ics	101	0	1	1	0.0
1649	Feb25-FISH2-3L1-rep2-cp190-100x_Position016_15_cmle.ics	102	0	1	1	0.0
1650	Feb25-FISH2-3L1-rep2-cp190-100x_Position016_15_cmle.ics	103	0	1	1	3.2453537360551525
1651	Feb25-FISH2-3L1-rep2-cp190-100x_Position016_15_cmle.ics	105	0	1	1	0.0
1652	Feb25-FISH2-3L1-rep2-cp190-100x_Position016_15_cmle.ics	106	0	1	1	3.9911623883839207
1653	Feb25-FISH2-3L1-rep2-cp190-100x_Position016_15_cmle.ics	106	0	1	2	4.652503196648916
1654	Feb25-FISH2-3L1-rep2-cp190-100x_Position016_15_cmle.ics	106	0	1	3	6.024629848668754
1655	Feb25-FISH2-3L1-rep2-cp190-100x_Position016_15_cmle.ics	106	0	2	1	0.0
1656	Feb25-FISH2-3L1-rep2-cp190-100x_Position016_15_cmle.ics	106	0	2	2	1.984610835405054
1657	Feb25-FISH2-3L1-rep2-cp190-100x_Position016_15_cmle.ics	106	0	2	3	1.8685788031363997
1658	Feb25-FISH2-3L1-rep2-cp190-100x_Position016_15_cmle.ics	106	0	3	1	1.459114905355603
1659	Feb25-FISH2-3L1-rep2-cp190-100x_Position016_15_cmle.ics	106	0	3	2	0.41270001764292574
1660	Feb25-FISH2-3L1-rep2-cp190-100x_Position016_15_cmle.ics	106	0	3	3	0.8754689432133618
1661	Feb25-FISH2-3L1-rep2-cp190-100x_Position016_15_cmle.ics	107	0	1	1	0.0
1662	Feb25-FISH2-3L1-rep2-cp190-100x_Position016_15_cmle.ics	109	0	1	1	0.0
1663	Feb25-FISH2-3L1-rep2-cp190-100x_Position016_15_cmle.ics	111	0	1	1	0.0
1664	Feb25-FISH2-3L1-rep2-cp190-100x_Position016_15_cmle.ics	111	0	1	2	7.0000885949714196
1665	Feb25-FISH2-3L1-rep2-cp190-100x_Position016_15_cmle.ics	111	0	2	1	7.236725319429386
1666	Feb25-FISH2-3L1-rep2-cp190-100x_Position016_15_cmle.ics	111	0	2	2	0.0
1667	Feb25-FISH2-3L1-rep2-cp190-100x_Position016_15_cmle.ics	113	0	1	1	3.1542896872798245
1668	Feb25-FISH2-3L1-rep2-cp190-100x_Position016_15_cmle.ics	113	0	1	2	0.0
1669	Feb25-FISH2-3L1-rep2-cp190-100x_Position016_15_cmle.ics	114	0	1	1	0.0
1670	Feb25-FISH2-3L1-rep2-cp190-100x_Position017_16_cmle.ics	1	0	1	1	0.0
1671	Feb25-FISH2-3L1-rep2-cp190-100x_Position017_16_cmle.ics	2	0	1	1	0.0
1672	Feb25-FISH2-3L1-rep2-cp190-100x_Position017_16_cmle.ics	3	0	1	1	0.0
1673	Feb25-FISH2-3L1-rep2-cp190-100x_Position017_16_cmle.ics	5	0	1	1	0.0
1674	Feb25-FISH2-3L1-rep2-cp190-100x_Position017_16_cmle.ics	5	0	2	1	3.215877395544513
1675	Feb25-FISH2-3L1-rep2-cp190-100x_Position017_16_cmle.ics	6	0	1	1	0.10317500441073144
1676	Feb25-FISH2-3L1-rep2-cp190-100x_Position017_16_cmle.ics	7	0	1	1	0.0
1677	Feb25-FISH2-3L1-rep2-cp190-100x_Position017_16_cmle.ics	8	0	1	1	5.257877589559889
1678	Feb25-FISH2-3L1-rep2-cp190-100x_Position017_16_cmle.ics	9	0	1	1	0.0
1679	Feb25-FISH2-3L1-rep2-cp190-100x_Position017_16_cmle.ics	10	0	1	1	0.0
1680	Feb25-FISH2-3L1-rep2-cp190-100x_Position017_16_cmle.ics	11	0	1	1	3.8397184696522886
1681	Feb25-FISH2-3L1-rep2-cp190-100x_Position017_16_cmle.ics	12	0	1	1	0.0
1682	Feb25-FISH2-3L1-rep2-cp190-100x_Position017_16_cmle.ics	13	0	1	1	0.0
1683	Feb25-FISH2-3L1-rep2-cp190-100x_Position017_16_cmle.ics	14	0	1	1	0.0
1684	Feb25-FISH2-3L1-rep2-cp190-100x_Position017_16_cmle.ics	15	0	1	1	3.776915686667285
1685	Feb25-FISH2-3L1-rep2-cp190-100x_Position017_16_cmle.ics	17	0	1	1	0.0
1686	Feb25-FISH2-3L1-rep2-cp190-100x_Position017_16_cmle.ics	18	0	1	1	0.0
1687	Feb25-FISH2-3L1-rep2-cp190-100x_Position017_16_cmle.ics	19	0	1	1	0.0
1688	Feb25-FISH2-3L1-rep2-cp190-100x_Position017_16_cmle.ics	20	0	1	1	0.0
1689	Feb25-FISH2-3L1-rep2-cp190-100x_Position017_16_cmle.ics	21	0	1	1	0.0
1690	Feb25-FISH2-3L1-rep2-cp190-100x_Position017_16_cmle.ics	22	0	1	1	0.0
1691	Feb25-FISH2-3L1-rep2-cp190-100x_Position017_16_cmle.ics	23	0	1	1	0.0
1692	Feb25-FISH2-3L1-rep2-cp190-100x_Position017_16_cmle.ics	24	0	1	1	0.0
1693	Feb25-FISH2-3L1-rep2-cp190-100x_Position017_16_cmle.ics	26	0	1	1	0.0
1694	Feb25-FISH2-3L1-rep2-cp190-100x_Position017_16_cmle.ics	27	0	1	1	4.558420686665667
1695	Feb25-FISH2-3L1-rep2-cp190-100x_Position017_16_cmle.ics	28	0	1	1	0.0
1696	Feb25-FISH2-3L1-rep2-cp190-100x_Position017_16_cmle.ics	29	0	1	1	0.0
1697	Feb25-FISH2-3L1-rep2-cp190-100x_Position017_16_cmle.ics	31	0	1	1	4.969185348398191
1698	Feb25-FISH2-3L1-rep2-cp190-100x_Position017_16_cmle.ics	33	0	1	1	0.0
1699	Feb25-FISH2-3L1-rep2-cp190-100x_Position017_16_cmle.ics	34	0	1	1	3.360718897616829
1700	Feb25-FISH2-3L1-rep2-cp190-100x_Position017_16_cmle.ics	35	0	1	1	0.0
1701	Feb25-FISH2-3L1-rep2-cp190-100x_Position017_16_cmle.ics	36	0	1	1	1.517785507063743
1702	Feb25-FISH2-3L1-rep2-cp190-100x_Position017_16_cmle.ics	37	0	1	1	0.0
1703	Feb25-FISH2-3L1-rep2-cp190-100x_Position017_16_cmle.ics	38	0	1	1	0.0
1704	Feb25-FISH2-3L1-rep2-cp190-100x_Position017_16_cmle.ics	39	0	1	1	0.0
1705	Feb25-FISH2-3L1-rep2-cp190-100x_Position017_16_cmle.ics	40	0	1	1	0.0
1706	Feb25-FISH2-3L1-rep2-cp190-100x_Position017_16_cmle.ics	43	0	1	1	0.0
1707	Feb25-FISH2-3L1-rep2-cp190-100x_Position017_16_cmle.ics	44	0	1	1	0.0
1708	Feb25-FISH2-3L1-rep2-cp190-100x_Position017_16_cmle.ics	45	0	1	1	0.0
1709	Feb25-FISH2-3L1-rep2-cp190-100x_Position017_16_cmle.ics	46	0	1	1	0.0
1710	Feb25-FISH2-3L1-rep2-cp190-100x_Position017_16_cmle.ics	48	0	1	1	0.0
1711	Feb25-FISH2-3L1-rep2-cp190-100x_Position017_16_cmle.ics	49	0	1	1	0.0
1712	Feb25-FISH2-3L1-rep2-cp190-100x_Position017_16_cmle.ics	50	0	1	1	2.470620762784706
1713	Feb25-FISH2-3L1-rep2-cp190-100x_Position017_16_cmle.ics	51	0	1	1	0.0
1714	Feb25-FISH2-3L1-rep2-cp190-100x_Position017_16_cmle.ics	52	0	1	1	0.0
1715	Feb25-FISH2-3L1-rep2-cp190-100x_Position017_16_cmle.ics	54	0	1	1	0.0
1716	Feb25-FISH2-3L1-rep2-cp190-100x_Position017_16_cmle.ics	54	0	2	1	4.682405229664066
1717	Feb25-FISH2-3L1-rep2-cp190-100x_Position017_16_cmle.ics	56	0	1	1	1.0368959615364501
1718	Feb25-FISH2-3L1-rep2-cp190-100x_Position017_16_cmle.ics	57	0	1	1	0.0
1719	Feb25-FISH2-3L1-rep2-cp190-100x_Position017_16_cmle.ics	58	0	1	1	0.0
1720	Feb25-FISH2-3L1-rep2-cp190-100x_Position017_16_cmle.ics	60	0	1	1	0.0
1721	Feb25-FISH2-3L1-rep2-cp190-100x_Position017_16_cmle.ics	61	0	1	1	0.0
1722	Feb25-FISH2-3L1-rep2-cp190-100x_Position017_16_cmle.ics	62	0	1	1	0.7697800624610065
1723	Feb25-FISH2-3L1-rep2-cp190-100x_Position017_16_cmle.ics	65	0	1	1	2.4152649298295703
1724	Feb25-FISH2-3L1-rep2-cp190-100x_Position017_16_cmle.ics	65	0	2	1	0.0
1725	Feb25-FISH2-3L1-rep2-cp190-100x_Position017_16_cmle.ics	68	0	1	1	0.0
1726	Feb25-FISH2-3L1-rep2-cp190-100x_Position017_16_cmle.ics	69	0	1	1	0.0
1727	Feb25-FISH2-3L1-rep2-cp190-100x_Position017_16_cmle.ics	69	0	2	1	0.7252201245704302
1728	Feb25-FISH2-3L1-rep2-cp190-100x_Position017_16_cmle.ics	70	0	1	1	4.479506523465073
1729	Feb25-FISH2-3L1-rep2-cp190-100x_Position017_16_cmle.ics	71	0	1	1	0.0
1730	Feb25-FISH2-3L1-rep2-cp190-100x_Position017_16_cmle.ics	72	0	1	1	0.0
1731	Feb25-FISH2-3L1-rep2-cp190-100x_Position017_16_cmle.ics	73	0	1	1	0.0
1732	Feb25-FISH2-3L1-rep2-cp190-100x_Position017_16_cmle.ics	75	0	1	1	4.312642748135746
1733	Feb25-FISH2-3L1-rep2-cp190-100x_Position017_16_cmle.ics	76	0	1	1	0.20635000882146287
1734	Feb25-FISH2-3L1-rep2-cp190-100x_Position017_16_cmle.ics	78	0	1	1	4.754598190492576
1735	Feb25-FISH2-3L1-rep2-cp190-100x_Position017_16_cmle.ics	79	0	1	1	0.0
1736	Feb25-FISH2-3L1-rep2-cp190-100x_Position017_16_cmle.ics	80	0	1	1	4.062680104565038
1737	Feb25-FISH2-3L1-rep2-cp190-100x_Position017_16_cmle.ics	86	0	1	1	3.414122219977484
1738	Feb25-FISH2-3L1-rep2-cp190-100x_Position017_16_cmle.ics	86	0	1	2	2.0891026019234156
1739	Feb25-FISH2-3L1-rep2-cp190-100x_Position017_16_cmle.ics	86	0	2	1	4.199255681040982
1740	Feb25-FISH2-3L1-rep2-cp190-100x_Position017_16_cmle.ics	86	0	2	2	4.913032983070064
1741	Feb25-FISH2-3L1-rep2-cp190-100x_Position017_16_cmle.ics	86	0	3	1	2.882273205523698
1742	Feb25-FISH2-3L1-rep2-cp190-100x_Position017_16_cmle.ics	86	0	3	2	0.0
1743	Feb25-FISH2-3L1-rep2-cp190-100x_Position017_16_cmle.ics	87	0	1	1	0.0
1744	Feb25-FISH2-3L1-rep2-cp190-100x_Position017_16_cmle.ics	87	0	1	2	7.412102657339018
1745	Feb25-FISH2-3L1-rep2-cp190-100x_Position017_16_cmle.ics	87	0	2	1	7.2406509763028675
1746	Feb25-FISH2-3L1-rep2-cp190-100x_Position017_16_cmle.ics	87	0	2	2	0.0
1747	Feb25-FISH2-3L1-rep2-cp190-100x_Position017_16_cmle.ics	89	0	1	1	2.6154996080044692
1748	Feb25-FISH2-3L1-rep2-cp190-100x_Position017_16_cmle.ics	90	0	1	1	0.0
1749	Feb25-FISH2-3L1-rep2-cp190-100x_Position017_16_cmle.ics	91	0	1	1	0.0
1750	Feb25-FISH2-3L1-rep2-cp190-100x_Position017_16_cmle.ics	91	0	1	2	4.02073016351633
1751	Feb25-FISH2-3L1-rep2-cp190-100x_Position017_16_cmle.ics	92	0	1	1	0.0
1752	Feb25-FISH2-3L1-rep2-cp190-100x_Position017_16_cmle.ics	93	0	1	1	0.0
1753	Feb25-FISH2-3L1-rep2-cp190-100x_Position017_16_cmle.ics	94	0	1	1	0.0
1754	Feb25-FISH2-3L1-rep2-cp190-100x_Position017_16_cmle.ics	94	0	1	2	4.428875256953719
1755	Feb25-FISH2-3L1-rep2-cp190-100x_Position017_16_cmle.ics	95	0	1	1	0.0
1756	Feb25-FISH2-3L1-rep2-cp190-100x_Position017_16_cmle.ics	96	0	1	1	5.207202003107946
1757	Feb25-FISH2-3L1-rep2-cp190-100x_Position017_16_cmle.ics	97	0	1	1	0.0
1758	Feb25-FISH2-3L1-rep2-cp190-100x_Position018_17_cmle.ics	1	0	1	1	0.0
1759	Feb25-FISH2-3L1-rep2-cp190-100x_Position018_17_cmle.ics	2	0	1	1	0.0
1760	Feb25-FISH2-3L1-rep2-cp190-100x_Position018_17_cmle.ics	3	0	1	1	0.0
1761	Feb25-FISH2-3L1-rep2-cp190-100x_Position018_17_cmle.ics	4	0	1	1	0.0
1762	Feb25-FISH2-3L1-rep2-cp190-100x_Position018_17_cmle.ics	5	0	1	1	0.0
1763	Feb25-FISH2-3L1-rep2-cp190-100x_Position018_17_cmle.ics	6	0	1	1	0.0
1764	Feb25-FISH2-3L1-rep2-cp190-100x_Position018_17_cmle.ics	8	0	1	1	0.0
1765	Feb25-FISH2-3L1-rep2-cp190-100x_Position018_17_cmle.ics	10	0	1	1	0.0
1766	Feb25-FISH2-3L1-rep2-cp190-100x_Position018_17_cmle.ics	10	0	1	2	4.893375481855213
1767	Feb25-FISH2-3L1-rep2-cp190-100x_Position018_17_cmle.ics	10	0	2	1	4.747171537865676
1768	Feb25-FISH2-3L1-rep2-cp190-100x_Position018_17_cmle.ics	10	0	2	2	0.0
1769	Feb25-FISH2-3L1-rep2-cp190-100x_Position018_17_cmle.ics	12	0	1	1	1.321284742879191
1770	Feb25-FISH2-3L1-rep2-cp190-100x_Position018_17_cmle.ics	13	0	1	1	0.0
1771	Feb25-FISH2-3L1-rep2-cp190-100x_Position018_17_cmle.ics	14	0	1	1	0.0
1772	Feb25-FISH2-3L1-rep2-cp190-100x_Position018_17_cmle.ics	15	0	1	1	0.0
1773	Feb25-FISH2-3L1-rep2-cp190-100x_Position018_17_cmle.ics	15	0	1	2	5.4268767610974535
1774	Feb25-FISH2-3L1-rep2-cp190-100x_Position018_17_cmle.ics	15	0	2	1	5.283758098084861
1775	Feb25-FISH2-3L1-rep2-cp190-100x_Position018_17_cmle.ics	15	0	2	2	0.0
1776	Feb25-FISH2-3L1-rep2-cp190-100x_Position018_17_cmle.ics	17	0	1	1	3.6922603138357775
1777	Feb25-FISH2-3L1-rep2-cp190-100x_Position018_17_cmle.ics	18	0	1	1	1.5762738440862263
1778	Feb25-FISH2-3L1-rep2-cp190-100x_Position018_17_cmle.ics	19	0	1	1	0.0
1779	Feb25-FISH2-3L1-rep2-cp190-100x_Position018_17_cmle.ics	19	0	1	2	4.893375481855213
1780	Feb25-FISH2-3L1-rep2-cp190-100x_Position018_17_cmle.ics	19	0	2	1	2.806663559462426
1781	Feb25-FISH2-3L1-rep2-cp190-100x_Position018_17_cmle.ics	19	0	2	2	4.544387547095829
1782	Feb25-FISH2-3L1-rep2-cp190-100x_Position018_17_cmle.ics	20	0	1	1	0.0
1783	Feb25-FISH2-3L1-rep2-cp190-100x_Position018_17_cmle.ics	22	0	1	1	0.6921189703237084
1784	Feb25-FISH2-3L1-rep2-cp190-100x_Position018_17_cmle.ics	23	0	1	1	3.3550240560266684
1785	Feb25-FISH2-3L1-rep2-cp190-100x_Position018_17_cmle.ics	23	0	2	1	0.0
1786	Feb25-FISH2-3L1-rep2-cp190-100x_Position018_17_cmle.ics	24	0	1	1	0.0
1787	Feb25-FISH2-3L1-rep2-cp190-100x_Position018_17_cmle.ics	25	0	1	1	1.6050263958911635
1788	Feb25-FISH2-3L1-rep2-cp190-100x_Position018_17_cmle.ics	26	0	1	1	0.0
1789	Feb25-FISH2-3L1-rep2-cp190-100x_Position018_17_cmle.ics	27	0	1	1	0.0
1790	Feb25-FISH2-3L1-rep2-cp190-100x_Position018_17_cmle.ics	28	0	1	1	0.0
1791	Feb25-FISH2-3L1-rep2-cp190-100x_Position018_17_cmle.ics	30	0	1	1	0.0
1792	Feb25-FISH2-3L1-rep2-cp190-100x_Position018_17_cmle.ics	33	0	1	1	0.0
1793	Feb25-FISH2-3L1-rep2-cp190-100x_Position018_17_cmle.ics	34	0	1	1	1.8827671526788523
1794	Feb25-FISH2-3L1-rep2-cp190-100x_Position018_17_cmle.ics	35	0	1	1	0.0
1795	Feb25-FISH2-3L1-rep2-cp190-100x_Position018_17_cmle.ics	38	0	1	1	0.0
1796	Feb25-FISH2-3L1-rep2-cp190-100x_Position018_17_cmle.ics	40	0	1	1	0.0
1797	Feb25-FISH2-3L1-rep2-cp190-100x_Position018_17_cmle.ics	41	0	1	1	0.0
1798	Feb25-FISH2-3L1-rep2-cp190-100x_Position018_17_cmle.ics	43	0	1	1	2.133666252167833
1799	Feb25-FISH2-3L1-rep2-cp190-100x_Position018_17_cmle.ics	44	0	1	1	0.0
1800	Feb25-FISH2-3L1-rep2-cp190-100x_Position018_17_cmle.ics	45	0	1	1	0.0
1801	Feb25-FISH2-3L1-rep2-cp190-100x_Position018_17_cmle.ics	46	0	1	1	0.0
1802	Feb25-FISH2-3L1-rep2-cp190-100x_Position018_17_cmle.ics	47	0	1	1	1.242391573779135
1803	Feb25-FISH2-3L1-rep2-cp190-100x_Position018_17_cmle.ics	47	0	2	1	0.0
1804	Feb25-FISH2-3L1-rep2-cp190-100x_Position018_17_cmle.ics	48	0	1	1	0.0
1805	Feb25-FISH2-3L1-rep2-cp190-100x_Position018_17_cmle.ics	49	0	1	1	0.0
1806	Feb25-FISH2-3L1-rep2-cp190-100x_Position018_17_cmle.ics	50	0	1	1	0.0
1807	Feb25-FISH2-3L1-rep2-cp190-100x_Position018_17_cmle.ics	51	0	1	1	0.0
1808	Feb25-FISH2-3L1-rep2-cp190-100x_Position018_17_cmle.ics	51	0	1	2	5.080779735704899
1809	Feb25-FISH2-3L1-rep2-cp190-100x_Position018_17_cmle.ics	52	0	1	1	0.0
1810	Feb25-FISH2-3L1-rep2-cp190-100x_Position018_17_cmle.ics	56	0	1	1	0.0
1811	Feb25-FISH2-3L1-rep2-cp190-100x_Position018_17_cmle.ics	57	0	1	1	2.8343303891663814
1812	Feb25-FISH2-3L1-rep2-cp190-100x_Position018_17_cmle.ics	58	0	1	1	0.0
1813	Feb25-FISH2-3L1-rep2-cp190-100x_Position018_17_cmle.ics	59	0	1	1	5.081827211179528
1814	Feb25-FISH2-3L1-rep2-cp190-100x_Position018_17_cmle.ics	59	0	1	2	0.0
1815	Feb25-FISH2-3L1-rep2-cp190-100x_Position018_17_cmle.ics	60	0	1	1	0.0
1816	Feb25-FISH2-3L1-rep2-cp190-100x_Position018_17_cmle.ics	61	0	1	1	0.0
1817	Feb25-FISH2-3L1-rep2-cp190-100x_Position018_17_cmle.ics	62	0	1	1	0.0
1818	Feb25-FISH2-3L1-rep2-cp190-100x_Position018_17_cmle.ics	63	0	1	1	0.0
1819	Feb25-FISH2-3L1-rep2-cp190-100x_Position018_17_cmle.ics	64	0	1	1	0.0
1820	Feb25-FISH2-3L1-rep2-cp190-100x_Position018_17_cmle.ics	65	0	1	1	0.1459114905355603
1821	Feb25-FISH2-3L1-rep2-cp190-100x_Position018_17_cmle.ics	67	0	1	1	0.0
1822	Feb25-FISH2-3L1-rep2-cp190-100x_Position018_17_cmle.ics	70	0	1	1	0.0
1823	Feb25-FISH2-3L1-rep2-cp190-100x_Position018_17_cmle.ics	72	0	1	1	2.3918076883891235
1824	Feb25-FISH2-3L1-rep2-cp190-100x_Position018_17_cmle.ics	73	0	1	1	0.0
1825	Feb25-FISH2-3L1-rep2-cp190-100x_Position018_17_cmle.ics	74	0	1	1	0.0
1826	Feb25-FISH2-3L1-rep2-cp190-100x_Position018_17_cmle.ics	75	0	1	1	0.0
1827	Feb25-FISH2-3L1-rep2-cp190-100x_Position018_17_cmle.ics	76	0	1	1	0.0
1828	Feb25-FISH2-3L1-rep2-cp190-100x_Position018_17_cmle.ics	78	0	1	1	0.0
1829	Feb25-FISH2-3L1-rep2-cp190-100x_Position018_17_cmle.ics	81	0	1	1	0.0
1830	Feb25-FISH2-3L1-rep2-cp190-100x_Position018_17_cmle.ics	82	0	1	1	0.0
1831	Feb25-FISH2-3L1-rep2-cp190-100x_Position018_17_cmle.ics	83	0	1	1	0.0
1832	Feb25-FISH2-3L1-rep2-cp190-100x_Position018_17_cmle.ics	85	0	1	1	0.0
1833	Feb25-FISH2-3L1-rep2-cp190-100x_Position018_17_cmle.ics	87	0	1	1	2.708221035610169
1834	Feb25-FISH2-3L1-rep2-cp190-100x_Position018_17_cmle.ics	88	0	1	1	0.0
1835	Feb25-FISH2-3L1-rep2-cp190-100x_Position018_17_cmle.ics	89	0	1	1	0.0
1836	Feb25-FISH2-3L1-rep2-cp190-100x_Position018_17_cmle.ics	91	0	1	1	0.0
1837	Feb25-FISH2-3L1-rep2-cp190-100x_Position018_17_cmle.ics	92	0	1	1	0.0
1838	Feb25-FISH2-3L1-rep2-cp190-100x_Position018_17_cmle.ics	92	0	1	2	3.0080424373471333
1839	Feb25-FISH2-3L1-rep2-cp190-100x_Position018_17_cmle.ics	93	0	1	1	5.009024199413385
1840	Feb25-FISH2-3L1-rep2-cp190-100x_Position018_17_cmle.ics	94	0	1	1	0.0
1841	Feb25-FISH2-3L1-rep2-cp190-100x_Position018_17_cmle.ics	94	0	1	2	2.223693118407046
1842	Feb25-FISH2-3L1-rep2-cp190-100x_Position018_17_cmle.ics	95	0	1	1	0.0
1843	Feb25-FISH2-3L1-rep2-cp190-100x_Position018_17_cmle.ics	96	0	1	1	1.1396051716664168
1844	Feb25-FISH2-3L1-rep2-cp190-100x_Position018_17_cmle.ics	98	0	1	1	3.3796704702116633
1845	Feb25-FISH2-3L1-rep2-cp190-100x_Position018_17_cmle.ics	99	0	1	1	5.442577891794042
1846	Feb25-FISH2-3L1-rep2-cp190-100x_Position018_17_cmle.ics	100	0	1	1	3.4116578597191127
1847	Feb25-FISH2-3L1-rep2-cp190-100x_Position018_17_cmle.ics	101	0	1	1	0.0
1848	Feb25-FISH2-3L1-rep2-cp190-100x_Position018_17_cmle.ics	106	0	1	1	4.0462495475523435
1849	Feb25-FISH2-3L1-rep2-cp190-100x_Position018_17_cmle.ics	107	0	1	1	0.0
1850	Feb25-FISH2-3L1-rep2-cp190-100x_Position018_17_cmle.ics	109	0	1	1	0.0
1851	Feb25-FISH2-3L1-rep2-cp190-100x_Position018_17_cmle.ics	110	0	1	1	0.0
1852	Feb25-FISH2-3L1-rep2-cp190-100x_Position018_17_cmle.ics	111	0	1	1	0.0
1853	Feb25-FISH2-3L1-rep2-cp190-100x_Position018_17_cmle.ics	112	0	1	1	0.0
1854	Feb25-FISH2-3L1-rep2-cp190-100x_Position018_17_cmle.ics	114	0	1	1	0.0
1855	Feb25-FISH2-3L1-rep2-cp190-100x_Position018_17_cmle.ics	116	0	1	1	0.0
1856	Feb25-FISH2-3L1-rep2-cp190-100x_Position018_17_cmle.ics	118	0	1	1	0.0
1857	Feb25-FISH2-3L1-rep2-cp190-100x_Position018_17_cmle.ics	119	0	1	1	0.0
1858	Feb25-FISH2-3L1-rep2-cp190-100x_Position018_17_cmle.ics	120	0	1	1	0.0
1859	Feb25-FISH2-3L1-rep2-cp190-100x_Position018_17_cmle.ics	122	0	1	1	0.0
1860	Feb25-FISH2-3L1-rep2-cp190-100x_Position018_17_cmle.ics	123	0	1	1	0.0
1861	Feb25-FISH2-3L1-rep2-cp190-100x_Position018_17_cmle.ics	125	0	1	1	0.0
1862	Feb25-FISH2-3L1-rep2-cp190-100x_Position018_17_cmle.ics	129	0	1	1	3.1379452544647535
1863	Feb25-FISH2-3L1-rep2-cp190-100x_Position018_17_cmle.ics	130	0	1	1	0.0
1864	Feb25-FISH2-3L1-rep2-cp190-100x_Position019_18_cmle.ics	1	0	1	1	0.0
1865	Feb25-FISH2-3L1-rep2-cp190-100x_Position019_18_cmle.ics	3	0	1	1	0.0
1866	Feb25-FISH2-3L1-rep2-cp190-100x_Position019_18_cmle.ics	4	0	1	1	0.0
1867	Feb25-FISH2-3L1-rep2-cp190-100x_Position019_18_cmle.ics	5	0	1	1	1.9644370105109248
1868	Feb25-FISH2-3L1-rep2-cp190-100x_Position019_18_cmle.ics	5	0	1	2	6.3952393313424825
1869	Feb25-FISH2-3L1-rep2-cp190-100x_Position019_18_cmle.ics	5	0	2	1	5.910232461646593
1870	Feb25-FISH2-3L1-rep2-cp190-100x_Position019_18_cmle.ics	5	0	2	2	0.0
1871	Feb25-FISH2-3L1-rep2-cp190-100x_Position019_18_cmle.ics	5	0	3	1	7.736186296992293
1872	Feb25-FISH2-3L1-rep2-cp190-100x_Position019_18_cmle.ics	5	0	3	2	4.674849585133403
1873	Feb25-FISH2-3L1-rep2-cp190-100x_Position019_18_cmle.ics	6	0	1	1	0.0
1874	Feb25-FISH2-3L1-rep2-cp190-100x_Position019_18_cmle.ics	7	0	1	1	0.0
1875	Feb25-FISH2-3L1-rep2-cp190-100x_Position019_18_cmle.ics	8	0	1	1	0.0
1876	Feb25-FISH2-3L1-rep2-cp190-100x_Position019_18_cmle.ics	10	0	1	1	0.0
1877	Feb25-FISH2-3L1-rep2-cp190-100x_Position019_18_cmle.ics	11	0	1	1	0.0
1878	Feb25-FISH2-3L1-rep2-cp190-100x_Position019_18_cmle.ics	12	0	1	1	0.20635000882146287
1879	Feb25-FISH2-3L1-rep2-cp190-100x_Position019_18_cmle.ics	13	0	1	1	0.0
1880	Feb25-FISH2-3L1-rep2-cp190-100x_Position019_18_cmle.ics	14	0	1	1	0.0
1881	Feb25-FISH2-3L1-rep2-cp190-100x_Position019_18_cmle.ics	15	0	1	1	0.0
1882	Feb25-FISH2-3L1-rep2-cp190-100x_Position019_18_cmle.ics	15	0	1	2	3.4690683745443414
1883	Feb25-FISH2-3L1-rep2-cp190-100x_Position019_18_cmle.ics	16	0	1	1	0.0
1884	Feb25-FISH2-3L1-rep2-cp190-100x_Position019_18_cmle.ics	20	0	1	1	0.0
1885	Feb25-FISH2-3L1-rep2-cp190-100x_Position019_18_cmle.ics	21	0	1	1	0.0
1886	Feb25-FISH2-3L1-rep2-cp190-100x_Position019_18_cmle.ics	22	0	1	1	0.0
1887	Feb25-FISH2-3L1-rep2-cp190-100x_Position019_18_cmle.ics	23	0	1	1	0.0
1888	Feb25-FISH2-3L1-rep2-cp190-100x_Position019_18_cmle.ics	24	0	1	1	0.0
1889	Feb25-FISH2-3L1-rep2-cp190-100x_Position019_18_cmle.ics	27	0	1	1	0.0
1890	Feb25-FISH2-3L1-rep2-cp190-100x_Position019_18_cmle.ics	28	0	1	1	0.0
1891	Feb25-FISH2-3L1-rep2-cp190-100x_Position019_18_cmle.ics	29	0	1	1	0.0
1892	Feb25-FISH2-3L1-rep2-cp190-100x_Position019_18_cmle.ics	30	0	1	1	0.10317500441073144
1893	Feb25-FISH2-3L1-rep2-cp190-100x_Position019_18_cmle.ics	30	0	1	2	3.956033352717094
1894	Feb25-FISH2-3L1-rep2-cp190-100x_Position019_18_cmle.ics	30	0	2	1	3.2142218874307673
1895	Feb25-FISH2-3L1-rep2-cp190-100x_Position019_18_cmle.ics	30	0	2	2	0.0
1896	Feb25-FISH2-3L1-rep2-cp190-100x_Position019_18_cmle.ics	31	0	1	1	0.1459114905355603
1897	Feb25-FISH2-3L1-rep2-cp190-100x_Position019_18_cmle.ics	32	0	1	1	0.0
1898	Feb25-FISH2-3L1-rep2-cp190-100x_Position019_18_cmle.ics	33	0	1	1	0.0
1899	Feb25-FISH2-3L1-rep2-cp190-100x_Position019_18_cmle.ics	35	0	1	1	0.0
1900	Feb25-FISH2-3L1-rep2-cp190-100x_Position019_18_cmle.ics	36	0	1	1	0.0
1901	Feb25-FISH2-3L1-rep2-cp190-100x_Position019_18_cmle.ics	37	0	1	1	3.567403213410107
1902	Feb25-FISH2-3L1-rep2-cp190-100x_Position019_18_cmle.ics	38	0	1	1	0.0
1903	Feb25-FISH2-3L1-rep2-cp190-100x_Position019_18_cmle.ics	39	0	1	1	0.0
1904	Feb25-FISH2-3L1-rep2-cp190-100x_Position019_18_cmle.ics	40	0	1	1	0.0
1905	Feb25-FISH2-3L1-rep2-cp190-100x_Position019_18_cmle.ics	41	0	1	1	0.0
1906	Feb25-FISH2-3L1-rep2-cp190-100x_Position019_18_cmle.ics	43	0	1	1	0.0
1907	Feb25-FISH2-3L1-rep2-cp190-100x_Position019_18_cmle.ics	44	0	1	1	5.347277050098611
1908	Feb25-FISH2-3L1-rep2-cp190-100x_Position019_18_cmle.ics	46	0	1	1	0.0
1909	Feb25-FISH2-3L1-rep2-cp190-100x_Position019_18_cmle.ics	48	0	1	1	0.4377344716066809
1910	Feb25-FISH2-3L1-rep2-cp190-100x_Position019_18_cmle.ics	48	0	2	1	0.0
1911	Feb25-FISH2-3L1-rep2-cp190-100x_Position019_18_cmle.ics	49	0	1	1	0.0
1912	Feb25-FISH2-3L1-rep2-cp190-100x_Position019_18_cmle.ics	50	0	1	1	0.0
1913	Feb25-FISH2-3L1-rep2-cp190-100x_Position019_18_cmle.ics	51	0	1	1	0.0
1914	Feb25-FISH2-3L1-rep2-cp190-100x_Position019_18_cmle.ics	52	0	1	1	0.0
1915	Feb25-FISH2-3L1-rep2-cp190-100x_Position019_18_cmle.ics	54	0	1	1	0.0
1916	Feb25-FISH2-3L1-rep2-cp190-100x_Position019_18_cmle.ics	55	0	1	1	0.0
1917	Feb25-FISH2-3L1-rep2-cp190-100x_Position019_18_cmle.ics	56	0	1	1	0.0
1918	Feb25-FISH2-3L1-rep2-cp190-100x_Position019_18_cmle.ics	57	0	1	1	0.0
1919	Feb25-FISH2-3L1-rep2-cp190-100x_Position019_18_cmle.ics	59	0	1	1	0.0
1920	Feb25-FISH2-3L1-rep2-cp190-100x_Position019_18_cmle.ics	61	0	1	1	0.0
1921	Feb25-FISH2-3L1-rep2-cp190-100x_Position019_18_cmle.ics	62	0	1	1	0.0
1922	Feb25-FISH2-3L1-rep2-cp190-100x_Position019_18_cmle.ics	67	0	1	1	0.0
1923	Feb25-FISH2-3L1-rep2-cp190-100x_Position019_18_cmle.ics	68	0	1	1	0.0
1924	Feb25-FISH2-3L1-rep2-cp190-100x_Position019_18_cmle.ics	69	0	1	1	0.0
1925	Feb25-FISH2-3L1-rep2-cp190-100x_Position019_18_cmle.ics	70	0	1	1	0.0
1926	Feb25-FISH2-3L1-rep2-cp190-100x_Position019_18_cmle.ics	71	0	1	1	0.0
1927	Feb25-FISH2-3L1-rep2-cp190-100x_Position019_18_cmle.ics	72	0	1	1	0.0
1928	Feb25-FISH2-3L1-rep2-cp190-100x_Position019_18_cmle.ics	73	0	1	1	0.0
1929	Feb25-FISH2-3L1-rep2-cp190-100x_Position019_18_cmle.ics	74	0	1	1	1.242391573779135
1930	Feb25-FISH2-3L1-rep2-cp190-100x_Position019_18_cmle.ics	75	0	1	1	0.0
1931	Feb25-FISH2-3L1-rep2-cp190-100x_Position019_18_cmle.ics	77	0	1	1	0.0
1932	Feb25-FISH2-3L1-rep2-cp190-100x_Position019_18_cmle.ics	78	0	1	1	0.0
1933	Feb25-FISH2-3L1-rep2-cp190-100x_Position019_18_cmle.ics	80	0	1	1	0.0
1934	Feb25-FISH2-3L1-rep2-cp190-100x_Position019_18_cmle.ics	81	0	1	1	2.5735521650044473
1935	Feb25-FISH2-3L1-rep2-cp190-100x_Position019_18_cmle.ics	84	0	1	1	3.7465868890546155
1936	Feb25-FISH2-3L1-rep2-cp190-100x_Position019_18_cmle.ics	85	0	1	1	0.0
1937	Feb25-FISH2-3L1-rep2-cp190-100x_Position019_18_cmle.ics	85	0	2	1	1.074245800390238
1938	Feb25-FISH2-3L1-rep2-cp190-100x_Position019_18_cmle.ics	87	0	1	1	0.10317500441073144
1939	Feb25-FISH2-3L1-rep2-cp190-100x_Position019_18_cmle.ics	89	0	1	1	0.0
1940	Feb25-FISH2-3L1-rep2-cp190-100x_Position019_18_cmle.ics	90	0	1	1	1.401081809291592
1941	Feb25-FISH2-3L1-rep2-cp190-100x_Position019_18_cmle.ics	91	0	1	1	0.0
1942	Feb25-FISH2-3L1-rep2-cp190-100x_Position019_18_cmle.ics	92	0	1	1	0.0
1943	Feb25-FISH2-3L1-rep2-cp190-100x_Position019_18_cmle.ics	95	0	1	1	0.0
1944	Feb25-FISH2-3L1-rep2-cp190-100x_Position019_18_cmle.ics	97	0	1	1	0.0
1945	Feb25-FISH2-3L1-rep2-cp190-100x_Position019_18_cmle.ics	98	0	1	1	1.663646957482313
1946	Feb25-FISH2-3L1-rep2-cp190-100x_Position019_18_cmle.ics	99	0	1	1	0.0
1947	Feb25-FISH2-3L1-rep2-cp190-100x_Position019_18_cmle.ics	100	0	1	1	0.0
1948	Feb25-FISH2-3L1-rep2-cp190-100x_Position019_18_cmle.ics	101	0	1	1	0.0
1949	Feb25-FISH2-3L1-rep2-cp190-100x_Position019_18_cmle.ics	102	0	1	1	0.0
1950	Feb25-FISH2-3L1-rep2-cp190-100x_Position019_18_cmle.ics	103	0	1	1	3.355964282317887
1951	Feb25-FISH2-3L1-rep2-cp190-100x_Position019_18_cmle.ics	104	0	1	1	2.301670563547429
1952	Feb25-FISH2-3L1-rep2-cp190-100x_Position019_18_cmle.ics	105	0	1	1	3.5357687927989168
1953	Feb25-FISH2-3L1-rep2-cp190-100x_Position019_18_cmle.ics	106	0	1	1	0.0
1954	Feb25-FISH2-3L1-rep2-cp190-100x_Position019_18_cmle.ics	107	0	1	1	0.0
1955	Feb25-FISH2-3L1-rep2-cp190-100x_Position019_18_cmle.ics	109	0	1	1	0.0
1956	Feb25-FISH2-3L1-rep2-cp190-100x_Position019_18_cmle.ics	110	0	1	1	0.0
1957	Feb25-FISH2-3L1-rep2-cp190-100x_Position019_18_cmle.ics	111	0	1	1	3.65421229253899
1958	Feb25-FISH2-3L1-rep2-cp190-100x_Position019_18_cmle.ics	111	0	2	1	0.0
1959	Feb25-FISH2-3L1-rep2-cp190-100x_Position019_18_cmle.ics	112	0	1	1	4.429538948967789
1960	Feb25-FISH2-3L1-rep2-cp190-100x_Position019_18_cmle.ics	113	0	1	1	1.6816743046573868
1961	Feb25-FISH2-3L1-rep2-cp190-100x_Position019_18_cmle.ics	115	0	1	1	3.3755847606710523
1962	Feb25-FISH2-3L1-rep2-cp190-100x_Position019_18_cmle.ics	117	0	1	1	0.0
1963	Feb25-FISH2-3L1-rep2-cp190-100x_Position019_18_cmle.ics	118	0	1	1	0.0
1964	Feb25-FISH2-3L1-rep2-cp190-100x_Position019_18_cmle.ics	119	0	1	1	0.0
1965	Feb25-FISH2-3L1-rep2-cp190-100x_Position019_18_cmle.ics	120	0	1	1	0.0
1966	Feb25-FISH2-3L1-rep2-cp190-100x_Position019_18_cmle.ics	122	0	1	1	0.0
1967	Feb25-FISH2-3L1-rep2-cp190-100x_Position019_18_cmle.ics	123	0	1	1	0.5158750220536572
1968	Feb25-FISH2-3L1-rep2-cp190-100x_Position019_18_cmle.ics	124	0	1	1	0.0
1969	Feb25-FISH2-3L1-rep2-cp190-100x_Position019_18_cmle.ics	125	0	1	1	0.2918229810711206
1970	Feb25-FISH2-3L1-rep2-cp190-100x_Position019_18_cmle.ics	126	0	1	1	5.234957029942742
1971	Feb25-FISH2-3L1-rep2-cp190-100x_Position019_18_cmle.ics	126	0	2	1	0.0
1972	Feb25-FISH2-3L1-rep2-cp190-100x_Position019_18_cmle.ics	127	0	1	1	0.0
1973	Feb25-FISH2-3L1-rep2-cp190-100x_Position019_18_cmle.ics	129	0	1	1	0.0
1974	Feb25-FISH2-3L1-rep2-cp190-100x_Position019_18_cmle.ics	130	0	1	1	0.0
1975	Feb25-FISH2-3L1-rep2-cp190-100x_Position019_18_cmle.ics	131	0	1	1	0.0
1976	Feb25-FISH2-3L1-rep2-cp190-100x_Position019_18_cmle.ics	132	0	1	1	0.0
1977	Feb25-FISH2-3L1-rep2-cp190-100x_Position019_18_cmle.ics	133	0	1	1	0.0
1978	Feb25-FISH2-3L1-rep2-cp190-100x_Position019_18_cmle.ics	135	0	1	1	0.0
1979	Feb25-FISH2-3L1-rep2-cp190-100x_Position019_18_cmle.ics	136	0	1	1	0.0
1980	Feb25-FISH2-3L1-rep2-cp190-100x_Position020_19_cmle.ics	1	0	1	1	1.074245800390238
1981	Feb25-FISH2-3L1-rep2-cp190-100x_Position020_19_cmle.ics	2	0	1	1	0.9512265400461282
1982	Feb25-FISH2-3L1-rep2-cp190-100x_Position020_19_cmle.ics	3	0	1	1	0.0
1983	Feb25-FISH2-3L1-rep2-cp190-100x_Position020_19_cmle.ics	3	0	2	1	3.229090905418334
1984	Feb25-FISH2-3L1-rep2-cp190-100x_Position020_19_cmle.ics	4	0	1	1	0.0
1985	Feb25-FISH2-3L1-rep2-cp190-100x_Position020_19_cmle.ics	4	0	1	2	3.2686471295025883
1986	Feb25-FISH2-3L1-rep2-cp190-100x_Position020_19_cmle.ics	5	0	1	1	0.0
1987	Feb25-FISH2-3L1-rep2-cp190-100x_Position020_19_cmle.ics	6	0	1	1	2.1003330663048003
1988	Feb25-FISH2-3L1-rep2-cp190-100x_Position020_19_cmle.ics	7	0	1	1	0.0
1989	Feb25-FISH2-3L1-rep2-cp190-100x_Position020_19_cmle.ics	9	0	1	1	0.0
1990	Feb25-FISH2-3L1-rep2-cp190-100x_Position020_19_cmle.ics	12	0	1	1	1.6969576503351196
1991	Feb25-FISH2-3L1-rep2-cp190-100x_Position020_19_cmle.ics	13	0	1	1	0.1459114905355603
1992	Feb25-FISH2-3L1-rep2-cp190-100x_Position020_19_cmle.ics	14	0	1	1	0.0
1993	Feb25-FISH2-3L1-rep2-cp190-100x_Position020_19_cmle.ics	15	0	1	1	0.1459114905355603
1994	Feb25-FISH2-3L1-rep2-cp190-100x_Position020_19_cmle.ics	16	0	1	1	0.0
1995	Feb25-FISH2-3L1-rep2-cp190-100x_Position020_19_cmle.ics	18	0	1	1	0.0
1996	Feb25-FISH2-3L1-rep2-cp190-100x_Position020_19_cmle.ics	19	0	1	1	0.0
1997	Feb25-FISH2-3L1-rep2-cp190-100x_Position020_19_cmle.ics	20	0	1	1	0.0
1998	Feb25-FISH2-3L1-rep2-cp190-100x_Position020_19_cmle.ics	21	0	1	1	0.0
1999	Feb25-FISH2-3L1-rep2-cp190-100x_Position020_19_cmle.ics	22	0	1	1	0.0
[truncated: 2,304 more rows]
