# Supplementary material for: M1BP cooperates with CP190 to activate transcription at TAD borders and promote chromatin insulator activity
Source: Nat Commun. 2021 Jul 7;12:4170. doi: 10.1038/s41467-021-24407-y (PMC8263732; doi:10.1038/s41467-021-24407-y)
Supplement: Supplementary file 6 — Source Data [file 41467_2021_24407_MOESM6_ESM.zip › Source Data_updated_060121/Source Data 8/Figure 8c/Figure 8c-tango-slide2/rep2/rep2-mock-m1bp/B_C.xls]

	Label	nuc.idx	tag	idx1	idx2	overlap	pcOverlap1	pcOverlap2
1	Feb25-FISH2-3L1-rep2-m1bp-100x_Position001_0_cmle.ics	1	0	1	1	0.0	0.0	0.0
2	Feb25-FISH2-3L1-rep2-m1bp-100x_Position001_0_cmle.ics	1	0	2	1	0.0	0.0	0.0
3	Feb25-FISH2-3L1-rep2-m1bp-100x_Position001_0_cmle.ics	2	0	1	1	0.3896674676269427	0.625925925925926	0.6236162361623616
4	Feb25-FISH2-3L1-rep2-m1bp-100x_Position001_0_cmle.ics	3	0	1	1	0.0	0.0	0.0
5	Feb25-FISH2-3L1-rep2-m1bp-100x_Position001_0_cmle.ics	4	0	1	1	0.0	0.0	0.0
6	Feb25-FISH2-3L1-rep2-m1bp-100x_Position001_0_cmle.ics	6	0	1	1	0.0899232617600637	0.3095238095238095	0.312
7	Feb25-FISH2-3L1-rep2-m1bp-100x_Position001_0_cmle.ics	8	0	1	1	0.0945347110810926	0.3106060606060605	0.30827067669172925
8	Feb25-FISH2-3L1-rep2-m1bp-100x_Position001_0_cmle.ics	10	0	1	1	0.0	0.0	0.0
9	Feb25-FISH2-3L1-rep2-m1bp-100x_Position001_0_cmle.ics	11	0	1	1	0.11298050836520823	0.3081761006289308	0.3081761006289308
10	Feb25-FISH2-3L1-rep2-m1bp-100x_Position001_0_cmle.ics	12	0	1	1	0.09222898642057815	0.2816901408450704	0.23668639053254434
11	Feb25-FISH2-3L1-rep2-m1bp-100x_Position001_0_cmle.ics	12	0	1	2	0.0	0.0	0.0
12	Feb25-FISH2-3L1-rep2-m1bp-100x_Position001_0_cmle.ics	12	0	2	1	0.0	0.0	0.0
13	Feb25-FISH2-3L1-rep2-m1bp-100x_Position001_0_cmle.ics	12	0	2	2	0.16140072623601176	0.5511811023622046	0.693069306930693
14	Feb25-FISH2-3L1-rep2-m1bp-100x_Position001_0_cmle.ics	13	0	1	1	0.01152862330257227	0.023809523809523808	0.02074688796680498
15	Feb25-FISH2-3L1-rep2-m1bp-100x_Position001_0_cmle.ics	14	0	1	1	0.07378318913646252	0.380952380952381	0.3902439024390243
16	Feb25-FISH2-3L1-rep2-m1bp-100x_Position001_0_cmle.ics	16	0	1	1	0.20059804546475749	0.635036496350365	0.5304878048780487
17	Feb25-FISH2-3L1-rep2-m1bp-100x_Position001_0_cmle.ics	19	0	1	1	0.07378318913646252	0.5517241379310344	0.5714285714285713
18	Feb25-FISH2-3L1-rep2-m1bp-100x_Position001_0_cmle.ics	20	0	1	1	0.1798465235201274	0.467065868263473	0.46987951807228906
19	Feb25-FISH2-3L1-rep2-m1bp-100x_Position001_0_cmle.ics	21	0	1	1	0.2951327565458501	0.810126582278481	0.8050314465408804
20	Feb25-FISH2-3L1-rep2-m1bp-100x_Position001_0_cmle.ics	22	0	1	1	0.0853118124390348	0.1989247311827957	0.29133858267716534
21	Feb25-FISH2-3L1-rep2-m1bp-100x_Position001_0_cmle.ics	22	0	1	2	0.0	0.0	0.0
22	Feb25-FISH2-3L1-rep2-m1bp-100x_Position001_0_cmle.ics	23	0	1	1	0.0	0.0	0.0
23	Feb25-FISH2-3L1-rep2-m1bp-100x_Position001_0_cmle.ics	23	0	2	1	0.0	0.0	0.0
24	Feb25-FISH2-3L1-rep2-m1bp-100x_Position001_0_cmle.ics	23	0	3	1	0.0	0.0	0.0
25	Feb25-FISH2-3L1-rep2-m1bp-100x_Position001_0_cmle.ics	24	0	1	1	0.14756637827292504	0.45390070921985815	0.4507042253521126
26	Feb25-FISH2-3L1-rep2-m1bp-100x_Position001_0_cmle.ics	25	0	1	1	0.4288647868556884	0.643598615916955	0.6863468634686346
27	Feb25-FISH2-3L1-rep2-m1bp-100x_Position001_0_cmle.ics	25	0	1	2	0.0	0.0	0.0
28	Feb25-FISH2-3L1-rep2-m1bp-100x_Position001_0_cmle.ics	26	0	1	1	0.0	0.0	0.0
29	Feb25-FISH2-3L1-rep2-m1bp-100x_Position001_0_cmle.ics	28	0	1	1	0.21212666876732975	0.7419354838709677	0.7419354838709677
30	Feb25-FISH2-3L1-rep2-m1bp-100x_Position001_0_cmle.ics	29	0	1	1	0.016140072623601176	0.13999999999999999	0.04242424242424242
31	Feb25-FISH2-3L1-rep2-m1bp-100x_Position001_0_cmle.ics	29	0	1	2	0.0	0.0	0.0
32	Feb25-FISH2-3L1-rep2-m1bp-100x_Position001_0_cmle.ics	29	0	2	1	0.0	0.0	0.0
33	Feb25-FISH2-3L1-rep2-m1bp-100x_Position001_0_cmle.ics	29	0	2	2	0.016140072623601176	0.02991452991452991	0.05932203389830508
34	Feb25-FISH2-3L1-rep2-m1bp-100x_Position001_0_cmle.ics	30	0	1	1	0.0	0.0	0.0
35	Feb25-FISH2-3L1-rep2-m1bp-100x_Position001_0_cmle.ics	31	0	1	1	0.30666137984842234	0.7388888888888888	0.7112299465240641
36	Feb25-FISH2-3L1-rep2-m1bp-100x_Position001_0_cmle.ics	31	0	1	2	0.0	0.0	0.0
37	Feb25-FISH2-3L1-rep2-m1bp-100x_Position001_0_cmle.ics	31	0	2	1	0.0	0.0	0.0
38	Feb25-FISH2-3L1-rep2-m1bp-100x_Position001_0_cmle.ics	31	0	2	2	0.13142630564932387	0.5327102803738316	0.5757575757575758
39	Feb25-FISH2-3L1-rep2-m1bp-100x_Position001_0_cmle.ics	32	0	1	1	0.0	0.0	0.0
40	Feb25-FISH2-3L1-rep2-m1bp-100x_Position001_0_cmle.ics	32	0	2	1	0.30204993052739343	0.8506493506493505	0.43521594684385373
41	Feb25-FISH2-3L1-rep2-m1bp-100x_Position001_0_cmle.ics	34	0	1	1	0.0	0.0	0.0
42	Feb25-FISH2-3L1-rep2-m1bp-100x_Position001_0_cmle.ics	35	0	1	1	0.14064920429138167	0.41216216216216217	0.4013157894736841
43	Feb25-FISH2-3L1-rep2-m1bp-100x_Position001_0_cmle.ics	36	0	1	1	0.16140072623601176	0.5555555555555555	0.546875
44	Feb25-FISH2-3L1-rep2-m1bp-100x_Position001_0_cmle.ics	37	0	1	1	0.0	0.0	0.0
45	Feb25-FISH2-3L1-rep2-m1bp-100x_Position001_0_cmle.ics	38	0	1	1	0.39658464160848605	0.6963562753036436	0.882051282051282
46	Feb25-FISH2-3L1-rep2-m1bp-100x_Position001_0_cmle.ics	38	0	1	2	0.0	0.0	0.0
47	Feb25-FISH2-3L1-rep2-m1bp-100x_Position001_0_cmle.ics	39	0	1	1	0.15678927691498284	0.581196581196581	0.5762711864406779
48	Feb25-FISH2-3L1-rep2-m1bp-100x_Position001_0_cmle.ics	40	0	1	1	0.08761753709954924	0.4935064935064934	0.49999999999999994
49	Feb25-FISH2-3L1-rep2-m1bp-100x_Position001_0_cmle.ics	41	0	1	1	0.0	0.0	0.0
50	Feb25-FISH2-3L1-rep2-m1bp-100x_Position001_0_cmle.ics	41	0	1	2	0.0	0.0	0.0
51	Feb25-FISH2-3L1-rep2-m1bp-100x_Position001_0_cmle.ics	41	0	2	1	0.14295492895189613	0.4460431654676258	0.8157894736842104
52	Feb25-FISH2-3L1-rep2-m1bp-100x_Position001_0_cmle.ics	41	0	2	2	0.0	0.0	0.0
53	Feb25-FISH2-3L1-rep2-m1bp-100x_Position001_0_cmle.ics	41	0	3	1	0.0	0.0	0.0
54	Feb25-FISH2-3L1-rep2-m1bp-100x_Position001_0_cmle.ics	41	0	3	2	0.029974420586687898	0.20967741935483872	0.05603448275862068
55	Feb25-FISH2-3L1-rep2-m1bp-100x_Position001_0_cmle.ics	42	0	1	1	0.14064920429138167	0.3742331288343557	0.8243243243243243
56	Feb25-FISH2-3L1-rep2-m1bp-100x_Position001_0_cmle.ics	42	0	1	2	0.0	0.0	0.0
57	Feb25-FISH2-3L1-rep2-m1bp-100x_Position001_0_cmle.ics	43	0	1	1	0.24671253867504656	0.7181208053691274	0.7181208053691274
58	Feb25-FISH2-3L1-rep2-m1bp-100x_Position001_0_cmle.ics	44	0	1	1	0.11298050836520823	0.3858267716535433	0.5764705882352941
59	Feb25-FISH2-3L1-rep2-m1bp-100x_Position001_0_cmle.ics	45	0	1	1	0.22826674139093092	0.34137931034482755	0.7333333333333333
60	Feb25-FISH2-3L1-rep2-m1bp-100x_Position001_0_cmle.ics	45	0	1	2	0.0	0.0	0.0
61	Feb25-FISH2-3L1-rep2-m1bp-100x_Position001_0_cmle.ics	46	0	1	1	0.23287819071195984	0.765151515151515	0.765151515151515
62	Feb25-FISH2-3L1-rep2-m1bp-100x_Position001_0_cmle.ics	49	0	1	1	0.03228014524720235	0.19718309859154926	0.19999999999999996
63	Feb25-FISH2-3L1-rep2-m1bp-100x_Position001_0_cmle.ics	50	0	1	1	0.2444068140145321	0.7464788732394365	0.7412587412587411
64	Feb25-FISH2-3L1-rep2-m1bp-100x_Position001_0_cmle.ics	51	0	1	1	0.14295492895189613	0.46969696969696956	0.4732824427480915
65	Feb25-FISH2-3L1-rep2-m1bp-100x_Position001_0_cmle.ics	52	0	1	1	0.0	0.0	0.0
66	Feb25-FISH2-3L1-rep2-m1bp-100x_Position001_0_cmle.ics	53	0	1	1	0.0	0.0	0.0
67	Feb25-FISH2-3L1-rep2-m1bp-100x_Position001_0_cmle.ics	54	0	1	1	0.03689159456823126	0.10389610389610389	0.11034482758620688
68	Feb25-FISH2-3L1-rep2-m1bp-100x_Position001_0_cmle.ics	55	0	1	1	0.21212666876732975	0.28840125391849525	0.29967426710097717
69	Feb25-FISH2-3L1-rep2-m1bp-100x_Position001_0_cmle.ics	56	0	1	1	0.20520949478578637	0.6267605633802815	0.6402877697841725
70	Feb25-FISH2-3L1-rep2-m1bp-100x_Position001_0_cmle.ics	57	0	1	1	0.10375760972315042	0.29032258064516125	0.29220779220779214
71	Feb25-FISH2-3L1-rep2-m1bp-100x_Position001_0_cmle.ics	58	0	1	1	0.0	0.0	0.0
72	Feb25-FISH2-3L1-rep2-m1bp-100x_Position001_0_cmle.ics	59	0	1	1	0.16370645089652622	0.9342105263157894	0.797752808988764
73	Feb25-FISH2-3L1-rep2-m1bp-100x_Position001_0_cmle.ics	59	0	1	2	0.0	0.0	0.0
74	Feb25-FISH2-3L1-rep2-m1bp-100x_Position002_1_cmle.ics	1	0	1	1	0.15217782759395396	0.47142857142857136	0.47142857142857136
75	Feb25-FISH2-3L1-rep2-m1bp-100x_Position002_1_cmle.ics	2	0	1	1	0.1498721029334395	0.4037267080745342	0.4012345679012346
76	Feb25-FISH2-3L1-rep2-m1bp-100x_Position002_1_cmle.ics	3	0	1	1	0.16831790021755513	0.6636363636363637	0.437125748502994
77	Feb25-FISH2-3L1-rep2-m1bp-100x_Position002_1_cmle.ics	3	0	2	1	0.0	0.0	0.0
78	Feb25-FISH2-3L1-rep2-m1bp-100x_Position002_1_cmle.ics	6	0	1	1	0.14756637827292504	0.40764331210191085	0.2869955156950672
79	Feb25-FISH2-3L1-rep2-m1bp-100x_Position002_1_cmle.ics	6	0	2	1	0.0	0.0	0.0
80	Feb25-FISH2-3L1-rep2-m1bp-100x_Position002_1_cmle.ics	7	0	1	1	0.27207550994070556	0.8489208633093523	0.8428571428571427
81	Feb25-FISH2-3L1-rep2-m1bp-100x_Position002_1_cmle.ics	8	0	1	1	0.23057246605144538	0.8547008547008546	0.8620689655172412
82	Feb25-FISH2-3L1-rep2-m1bp-100x_Position002_1_cmle.ics	10	0	1	1	0.14295492895189613	0.4105960264900662	0.39999999999999997
83	Feb25-FISH2-3L1-rep2-m1bp-100x_Position002_1_cmle.ics	11	0	1	1	0.10375760972315042	0.4205607476635513	0.4838709677419354
84	Feb25-FISH2-3L1-rep2-m1bp-100x_Position002_1_cmle.ics	13	0	1	1	0.3596930470402548	0.8210526315789473	0.8210526315789473
85	Feb25-FISH2-3L1-rep2-m1bp-100x_Position002_1_cmle.ics	14	0	1	1	0.1890694221621852	0.6074074074074074	0.6074074074074074
86	Feb25-FISH2-3L1-rep2-m1bp-100x_Position002_1_cmle.ics	15	0	1	1	0.0	0.0	0.0
87	Feb25-FISH2-3L1-rep2-m1bp-100x_Position002_1_cmle.ics	15	0	1	2	0.1890694221621852	0.34599156118143454	0.6259541984732823
88	Feb25-FISH2-3L1-rep2-m1bp-100x_Position002_1_cmle.ics	16	0	1	1	0.14756637827292504	0.5161290322580645	0.5161290322580645
89	Feb25-FISH2-3L1-rep2-m1bp-100x_Position002_1_cmle.ics	17	0	1	1	0.0945347110810926	0.24848484848484848	0.24848484848484848
90	Feb25-FISH2-3L1-rep2-m1bp-100x_Position002_1_cmle.ics	18	0	1	1	0.04150304388926017	0.2608695652173913	0.2571428571428571
91	Feb25-FISH2-3L1-rep2-m1bp-100x_Position002_1_cmle.ics	19	0	1	1	0.223655292069902	0.5300546448087431	0.5300546448087431
92	Feb25-FISH2-3L1-rep2-m1bp-100x_Position002_1_cmle.ics	20	0	1	1	0.10606333438366487	0.2948717948717948	0.2787878787878788
93	Feb25-FISH2-3L1-rep2-m1bp-100x_Position002_1_cmle.ics	21	0	1	1	0.0945347110810926	0.6507936507936506	0.6507936507936506
94	Feb25-FISH2-3L1-rep2-m1bp-100x_Position002_1_cmle.ics	24	0	1	1	0.06917173981543362	0.2127659574468085	0.2127659574468085
95	Feb25-FISH2-3L1-rep2-m1bp-100x_Position002_1_cmle.ics	25	0	1	1	0.0	0.0	0.0
96	Feb25-FISH2-3L1-rep2-m1bp-100x_Position002_1_cmle.ics	26	0	1	1	0.1844579728411563	0.583941605839416	0.588235294117647
97	Feb25-FISH2-3L1-rep2-m1bp-100x_Position002_1_cmle.ics	27	0	1	1	0.0853118124390348	0.45121951219512185	0.2803030303030303
98	Feb25-FISH2-3L1-rep2-m1bp-100x_Position002_1_cmle.ics	27	0	1	2	0.0	0.0	0.0
99	Feb25-FISH2-3L1-rep2-m1bp-100x_Position002_1_cmle.ics	27	0	1	3	0.0	0.0	0.0
100	Feb25-FISH2-3L1-rep2-m1bp-100x_Position002_1_cmle.ics	27	0	1	4	0.0	0.0	0.0
101	Feb25-FISH2-3L1-rep2-m1bp-100x_Position002_1_cmle.ics	27	0	2	1	0.0	0.0	0.0
102	Feb25-FISH2-3L1-rep2-m1bp-100x_Position002_1_cmle.ics	27	0	2	2	0.0	0.0	0.0
103	Feb25-FISH2-3L1-rep2-m1bp-100x_Position002_1_cmle.ics	27	0	2	3	0.13142630564932387	0.24358974358974356	1.0
104	Feb25-FISH2-3L1-rep2-m1bp-100x_Position002_1_cmle.ics	27	0	2	4	0.0	0.0	0.0
105	Feb25-FISH2-3L1-rep2-m1bp-100x_Position002_1_cmle.ics	28	0	1	1	0.0	0.0	0.0
106	Feb25-FISH2-3L1-rep2-m1bp-100x_Position002_1_cmle.ics	29	0	1	1	0.0	0.0	0.0
107	Feb25-FISH2-3L1-rep2-m1bp-100x_Position002_1_cmle.ics	29	0	2	1	0.01844579728411563	0.15384615384615383	0.04651162790697674
108	Feb25-FISH2-3L1-rep2-m1bp-100x_Position002_1_cmle.ics	30	0	1	1	0.027668695926173444	0.21428571428571422	0.21818181818181817
109	Feb25-FISH2-3L1-rep2-m1bp-100x_Position002_1_cmle.ics	31	0	1	1	0.06917173981543362	0.21897810218978103	0.22058823529411764
110	Feb25-FISH2-3L1-rep2-m1bp-100x_Position002_1_cmle.ics	32	0	1	1	0.09222898642057815	0.2409638554216867	0.2409638554216867
111	Feb25-FISH2-3L1-rep2-m1bp-100x_Position002_1_cmle.ics	33	0	1	1	0.0	0.0	0.0
112	Feb25-FISH2-3L1-rep2-m1bp-100x_Position002_1_cmle.ics	34	0	1	1	0.0	0.0	0.0
113	Feb25-FISH2-3L1-rep2-m1bp-100x_Position002_1_cmle.ics	34	0	2	1	0.325107177132538	0.7540106951871658	0.5053763440860215
114	Feb25-FISH2-3L1-rep2-m1bp-100x_Position002_1_cmle.ics	35	0	1	1	0.24210108935401764	0.7394366197183098	0.7394366197183098
115	Feb25-FISH2-3L1-rep2-m1bp-100x_Position002_1_cmle.ics	36	0	1	1	0.20520949478578637	0.8396226415094338	0.6496350364963503
116	Feb25-FISH2-3L1-rep2-m1bp-100x_Position002_1_cmle.ics	36	0	1	2	0.0	0.0	0.0
117	Feb25-FISH2-3L1-rep2-m1bp-100x_Position002_1_cmle.ics	36	0	2	1	0.0	0.0	0.0
118	Feb25-FISH2-3L1-rep2-m1bp-100x_Position002_1_cmle.ics	36	0	2	2	0.03919731922874571	0.1954022988505747	0.3090909090909091
119	Feb25-FISH2-3L1-rep2-m1bp-100x_Position002_1_cmle.ics	37	0	1	1	0.0	0.0	0.0
120	Feb25-FISH2-3L1-rep2-m1bp-100x_Position002_1_cmle.ics	38	0	1	1	0.02305724660514454	0.06849315068493149	0.06944444444444445
121	Feb25-FISH2-3L1-rep2-m1bp-100x_Position002_1_cmle.ics	39	0	1	1	0.13603775497035278	0.5267857142857142	0.5267857142857142
122	Feb25-FISH2-3L1-rep2-m1bp-100x_Position002_1_cmle.ics	40	0	1	1	0.18676369750167077	0.6806722689075629	0.6806722689075629
123	Feb25-FISH2-3L1-rep2-m1bp-100x_Position002_1_cmle.ics	41	0	1	1	0.0	0.0	0.0
124	Feb25-FISH2-3L1-rep2-m1bp-100x_Position002_1_cmle.ics	41	0	2	1	0.09684043574160706	0.5833333333333333	0.40776699029126207
125	Feb25-FISH2-3L1-rep2-m1bp-100x_Position002_1_cmle.ics	43	0	1	1	0.24671253867504656	0.35785953177257523	0.35548172757475077
126	Feb25-FISH2-3L1-rep2-m1bp-100x_Position002_1_cmle.ics	44	0	1	1	0.1291205809888094	0.6292134831460674	0.7999999999999998
127	Feb25-FISH2-3L1-rep2-m1bp-100x_Position002_1_cmle.ics	45	0	1	1	0.14064920429138167	0.3546511627906976	0.5596330275229358
128	Feb25-FISH2-3L1-rep2-m1bp-100x_Position002_1_cmle.ics	46	0	1	1	0.14295492895189613	0.4492753623188406	0.4492753623188406
129	Feb25-FISH2-3L1-rep2-m1bp-100x_Position002_1_cmle.ics	48	0	1	1	0.06917173981543362	0.34883720930232553	0.34883720930232553
130	Feb25-FISH2-3L1-rep2-m1bp-100x_Position002_1_cmle.ics	50	0	1	1	0.09914616040212151	0.2721518987341772	0.27044025157232704
131	Feb25-FISH2-3L1-rep2-m1bp-100x_Position002_1_cmle.ics	51	0	1	1	0.0	0.0	0.0
132	Feb25-FISH2-3L1-rep2-m1bp-100x_Position002_1_cmle.ics	51	0	2	1	0.0	0.0	0.0
133	Feb25-FISH2-3L1-rep2-m1bp-100x_Position002_1_cmle.ics	52	0	1	1	0.10375760972315042	0.5357142857142857	0.44999999999999996
134	Feb25-FISH2-3L1-rep2-m1bp-100x_Position002_1_cmle.ics	53	0	1	1	0.13603775497035278	0.4244604316546762	0.4214285714285714
135	Feb25-FISH2-3L1-rep2-m1bp-100x_Position002_1_cmle.ics	54	0	1	1	0.21904384274887312	0.8119658119658119	0.6168831168831168
136	Feb25-FISH2-3L1-rep2-m1bp-100x_Position002_1_cmle.ics	55	0	1	1	0.10375760972315042	0.27777777777777773	0.2795031055900621
137	Feb25-FISH2-3L1-rep2-m1bp-100x_Position002_1_cmle.ics	56	0	1	1	0.2351839153724743	0.6	0.5604395604395604
138	Feb25-FISH2-3L1-rep2-m1bp-100x_Position002_1_cmle.ics	57	0	1	1	0.09914616040212151	0.6417910447761194	0.6417910447761194
139	Feb25-FISH2-3L1-rep2-m1bp-100x_Position002_1_cmle.ics	58	0	1	1	0.2582411619776188	0.3246376811594202	0.3255813953488372
140	Feb25-FISH2-3L1-rep2-m1bp-100x_Position002_1_cmle.ics	60	0	1	1	0.0046114493210289076	0.02222222222222222	0.021978021978021976
141	Feb25-FISH2-3L1-rep2-m1bp-100x_Position002_1_cmle.ics	61	0	1	1	0.16601217555704068	0.4285714285714286	0.4235294117647059
142	Feb25-FISH2-3L1-rep2-m1bp-100x_Position002_1_cmle.ics	62	0	1	1	0.11759195768623715	0.4473684210526316	0.6710526315789473
143	Feb25-FISH2-3L1-rep2-m1bp-100x_Position002_1_cmle.ics	63	0	1	1	0.0	0.0	0.0
144	Feb25-FISH2-3L1-rep2-m1bp-100x_Position002_1_cmle.ics	63	0	1	2	0.0	0.0	0.0
145	Feb25-FISH2-3L1-rep2-m1bp-100x_Position002_1_cmle.ics	64	0	1	1	0.4288647868556884	0.6666666666666666	0.6690647482014387
146	Feb25-FISH2-3L1-rep2-m1bp-100x_Position002_1_cmle.ics	65	0	1	1	0.016140072623601176	0.0457516339869281	0.04545454545454545
147	Feb25-FISH2-3L1-rep2-m1bp-100x_Position003_2_cmle.ics	1	0	1	1	0.37583311966385596	0.7799043062200955	0.78743961352657
148	Feb25-FISH2-3L1-rep2-m1bp-100x_Position003_2_cmle.ics	2	0	1	1	0.26515833595916216	0.7565789473684209	0.7615894039735098
149	Feb25-FISH2-3L1-rep2-m1bp-100x_Position003_2_cmle.ics	3	0	1	1	0.11528623302572269	0.2976190476190476	0.2976190476190476
150	Feb25-FISH2-3L1-rep2-m1bp-100x_Position003_2_cmle.ics	4	0	1	1	0.23057246605144538	0.8264462809917353	0.7575757575757575
151	Feb25-FISH2-3L1-rep2-m1bp-100x_Position003_2_cmle.ics	6	0	1	1	0.20520949478578637	0.5705128205128204	0.5779220779220778
152	Feb25-FISH2-3L1-rep2-m1bp-100x_Position003_2_cmle.ics	7	0	1	1	0.13373203030983832	0.4833333333333333	0.4833333333333333
153	Feb25-FISH2-3L1-rep2-m1bp-100x_Position003_2_cmle.ics	8	0	1	1	0.0	0.0	0.0
154	Feb25-FISH2-3L1-rep2-m1bp-100x_Position003_2_cmle.ics	9	0	1	1	0.2536297126565899	0.3691275167785234	0.3384615384615384
155	Feb25-FISH2-3L1-rep2-m1bp-100x_Position003_2_cmle.ics	10	0	1	1	0.0	0.0	0.0
156	Feb25-FISH2-3L1-rep2-m1bp-100x_Position003_2_cmle.ics	11	0	1	1	0.1936808714832141	0.5384615384615383	0.5384615384615383
157	Feb25-FISH2-3L1-rep2-m1bp-100x_Position003_2_cmle.ics	12	0	1	1	0.01152862330257227	0.040322580645161296	0.04310344827586206
158	Feb25-FISH2-3L1-rep2-m1bp-100x_Position003_2_cmle.ics	13	0	1	1	0.1291205809888094	0.42424242424242414	0.9999999999999998
159	Feb25-FISH2-3L1-rep2-m1bp-100x_Position003_2_cmle.ics	13	0	1	2	0.0	0.0	0.0
160	Feb25-FISH2-3L1-rep2-m1bp-100x_Position003_2_cmle.ics	14	0	1	1	0.006917173981543361	0.02272727272727272	0.02272727272727272
161	Feb25-FISH2-3L1-rep2-m1bp-100x_Position003_2_cmle.ics	15	0	1	1	0.17754079885961294	0.6416666666666666	0.6470588235294117
162	Feb25-FISH2-3L1-rep2-m1bp-100x_Position003_2_cmle.ics	17	0	1	1	0.12681485632829495	0.4104477611940298	0.4104477611940298
163	Feb25-FISH2-3L1-rep2-m1bp-100x_Position003_2_cmle.ics	18	0	1	1	0.11298050836520823	0.3740458015267175	0.36842105263157887
164	Feb25-FISH2-3L1-rep2-m1bp-100x_Position003_2_cmle.ics	19	0	1	1	0.09222898642057815	0.3252032520325203	0.25316455696202533
165	Feb25-FISH2-3L1-rep2-m1bp-100x_Position003_2_cmle.ics	20	0	1	1	0.0	0.0	0.0
166	Feb25-FISH2-3L1-rep2-m1bp-100x_Position003_2_cmle.ics	21	0	1	1	0.18215224818064185	0.4388888888888889	0.4759036144578312
167	Feb25-FISH2-3L1-rep2-m1bp-100x_Position003_2_cmle.ics	22	0	1	1	0.0	0.0	0.0
168	Feb25-FISH2-3L1-rep2-m1bp-100x_Position003_2_cmle.ics	22	0	2	1	0.37352739500334153	0.7330316742081446	0.6159695817490495
169	Feb25-FISH2-3L1-rep2-m1bp-100x_Position003_2_cmle.ics	23	0	1	1	0.29282703188533565	0.7888198757763976	0.7839506172839507
170	Feb25-FISH2-3L1-rep2-m1bp-100x_Position003_2_cmle.ics	26	0	1	1	0.10375760972315042	0.29220779220779214	0.29220779220779214
171	Feb25-FISH2-3L1-rep2-m1bp-100x_Position003_2_cmle.ics	27	0	1	1	0.13603775497035278	0.3121693121693121	0.3352272727272727
172	Feb25-FISH2-3L1-rep2-m1bp-100x_Position003_2_cmle.ics	28	0	1	1	0.27207550994070556	0.6982248520710058	0.7866666666666666
173	Feb25-FISH2-3L1-rep2-m1bp-100x_Position003_2_cmle.ics	29	0	1	1	0.2559354373171044	0.940677966101695	0.6271186440677966
174	Feb25-FISH2-3L1-rep2-m1bp-100x_Position003_2_cmle.ics	29	0	2	1	0.0	0.0	0.0
175	Feb25-FISH2-3L1-rep2-m1bp-100x_Position003_2_cmle.ics	30	0	1	1	0.16831790021755513	0.48344370860927155	0.45624999999999993
176	Feb25-FISH2-3L1-rep2-m1bp-100x_Position003_2_cmle.ics	32	0	1	1	0.1844579728411563	0.48484848484848486	0.49382716049382713
177	Feb25-FISH2-3L1-rep2-m1bp-100x_Position003_2_cmle.ics	33	0	1	1	0.009222898642057815	0.07017543859649122	0.033057851239669415
178	Feb25-FISH2-3L1-rep2-m1bp-100x_Position003_2_cmle.ics	33	0	1	2	0.0	0.0	0.0
179	Feb25-FISH2-3L1-rep2-m1bp-100x_Position003_2_cmle.ics	33	0	2	1	0.0	0.0	0.0
180	Feb25-FISH2-3L1-rep2-m1bp-100x_Position003_2_cmle.ics	33	0	2	2	0.0	0.0	0.0
181	Feb25-FISH2-3L1-rep2-m1bp-100x_Position003_2_cmle.ics	36	0	1	1	0.2351839153724743	0.6415094339622641	0.6296296296296297
182	Feb25-FISH2-3L1-rep2-m1bp-100x_Position003_2_cmle.ics	37	0	1	1	0.12681485632829495	0.37931034482758613	0.3819444444444444
183	Feb25-FISH2-3L1-rep2-m1bp-100x_Position003_2_cmle.ics	38	0	1	1	0.07378318913646252	0.256	0.3555555555555555
184	Feb25-FISH2-3L1-rep2-m1bp-100x_Position003_2_cmle.ics	39	0	1	1	0.20290377012527194	0.752136752136752	0.7457627118644068
185	Feb25-FISH2-3L1-rep2-m1bp-100x_Position003_2_cmle.ics	42	0	1	1	0.223655292069902	0.6024844720496895	0.5987654320987653
186	Feb25-FISH2-3L1-rep2-m1bp-100x_Position003_2_cmle.ics	43	0	1	1	0.223655292069902	0.5105263157894736	0.5105263157894736
187	Feb25-FISH2-3L1-rep2-m1bp-100x_Position003_2_cmle.ics	44	0	1	1	0.0	0.0	0.0
188	Feb25-FISH2-3L1-rep2-m1bp-100x_Position003_2_cmle.ics	44	0	2	1	0.07147746447594806	0.5636363636363636	0.20666666666666664
189	Feb25-FISH2-3L1-rep2-m1bp-100x_Position003_2_cmle.ics	45	0	1	1	0.09222898642057815	0.5555555555555556	0.625
190	Feb25-FISH2-3L1-rep2-m1bp-100x_Position004_3_cmle.ics	1	0	1	1	0.10145188506263597	0.6875	0.6769230769230768
191	Feb25-FISH2-3L1-rep2-m1bp-100x_Position004_3_cmle.ics	2	0	1	1	0.04150304388926017	0.27272727272727265	0.12244897959183672
192	Feb25-FISH2-3L1-rep2-m1bp-100x_Position004_3_cmle.ics	3	0	1	1	0.08300608777852034	0.22784810126582278	0.22784810126582278
193	Feb25-FISH2-3L1-rep2-m1bp-100x_Position004_3_cmle.ics	4	0	1	1	0.0	0.0	0.0
194	Feb25-FISH2-3L1-rep2-m1bp-100x_Position004_3_cmle.ics	4	0	1	2	0.0	0.0	0.0
195	Feb25-FISH2-3L1-rep2-m1bp-100x_Position004_3_cmle.ics	4	0	2	1	0.0	0.0	0.0
196	Feb25-FISH2-3L1-rep2-m1bp-100x_Position004_3_cmle.ics	4	0	2	2	0.0	0.0	0.0
197	Feb25-FISH2-3L1-rep2-m1bp-100x_Position004_3_cmle.ics	5	0	1	1	0.0	0.0	0.0
198	Feb25-FISH2-3L1-rep2-m1bp-100x_Position004_3_cmle.ics	5	0	1	2	0.0	0.0	0.0
199	Feb25-FISH2-3L1-rep2-m1bp-100x_Position004_3_cmle.ics	5	0	2	1	0.0	0.0	0.0
200	Feb25-FISH2-3L1-rep2-m1bp-100x_Position004_3_cmle.ics	5	0	2	2	0.11989768234675159	0.6419753086419753	0.22033898305084743
201	Feb25-FISH2-3L1-rep2-m1bp-100x_Position004_3_cmle.ics	6	0	1	1	0.1706236248780696	0.47435897435897434	0.8915662650602408
202	Feb25-FISH2-3L1-rep2-m1bp-100x_Position004_3_cmle.ics	7	0	1	1	0.0	0.0	0.0
203	Feb25-FISH2-3L1-rep2-m1bp-100x_Position004_3_cmle.ics	8	0	1	1	0.0	0.0	0.0
204	Feb25-FISH2-3L1-rep2-m1bp-100x_Position004_3_cmle.ics	9	0	1	1	0.0	0.0	0.0
205	Feb25-FISH2-3L1-rep2-m1bp-100x_Position004_3_cmle.ics	10	0	1	1	0.0	0.0	0.0
206	Feb25-FISH2-3L1-rep2-m1bp-100x_Position004_3_cmle.ics	10	0	2	1	0.13373203030983832	0.763157894736842	0.6373626373626373
207	Feb25-FISH2-3L1-rep2-m1bp-100x_Position004_3_cmle.ics	11	0	1	1	0.223655292069902	0.4898989898989899	0.48743718592964813
208	Feb25-FISH2-3L1-rep2-m1bp-100x_Position004_3_cmle.ics	12	0	1	1	0.3596930470402548	0.871508379888268	0.8666666666666666
209	Feb25-FISH2-3L1-rep2-m1bp-100x_Position004_3_cmle.ics	13	0	1	1	0.0	0.0	0.0
210	Feb25-FISH2-3L1-rep2-m1bp-100x_Position004_3_cmle.ics	13	0	2	1	0.10145188506263597	0.8	0.18410041841004185
211	Feb25-FISH2-3L1-rep2-m1bp-100x_Position004_3_cmle.ics	14	0	1	1	0.10606333438366487	0.31506849315068486	0.3172413793103448
212	Feb25-FISH2-3L1-rep2-m1bp-100x_Position004_3_cmle.ics	15	0	1	1	0.0645602904944047	0.3589743589743589	0.3589743589743589
213	Feb25-FISH2-3L1-rep2-m1bp-100x_Position004_3_cmle.ics	16	0	1	1	0.0	0.0	0.0
214	Feb25-FISH2-3L1-rep2-m1bp-100x_Position004_3_cmle.ics	16	0	1	2	0.0	0.0	0.0
215	Feb25-FISH2-3L1-rep2-m1bp-100x_Position004_3_cmle.ics	17	0	1	1	0.0	0.0	0.0
216	Feb25-FISH2-3L1-rep2-m1bp-100x_Position004_3_cmle.ics	17	0	2	1	0.23748964003298875	0.5364583333333334	0.4256198347107437
217	Feb25-FISH2-3L1-rep2-m1bp-100x_Position004_3_cmle.ics	18	0	1	1	0.15678927691498284	0.4387096774193548	0.4415584415584415
218	Feb25-FISH2-3L1-rep2-m1bp-100x_Position004_3_cmle.ics	19	0	1	1	0.3850560183059138	0.5218749999999999	0.5218749999999999
219	Feb25-FISH2-3L1-rep2-m1bp-100x_Position004_3_cmle.ics	21	0	1	1	0.10375760972315042	0.8181818181818182	0.3061224489795918
220	Feb25-FISH2-3L1-rep2-m1bp-100x_Position004_3_cmle.ics	21	0	2	1	0.0	0.0	0.0
221	Feb25-FISH2-3L1-rep2-m1bp-100x_Position004_3_cmle.ics	22	0	1	1	0.0	0.0	0.0
222	Feb25-FISH2-3L1-rep2-m1bp-100x_Position004_3_cmle.ics	22	0	2	1	0.3596930470402548	0.7428571428571428	0.48148148148148145
223	Feb25-FISH2-3L1-rep2-m1bp-100x_Position004_3_cmle.ics	23	0	1	1	0.0	0.0	0.0
224	Feb25-FISH2-3L1-rep2-m1bp-100x_Position004_3_cmle.ics	24	0	1	1	0.28590985790379225	0.6458333333333334	0.6458333333333334
225	Feb25-FISH2-3L1-rep2-m1bp-100x_Position004_3_cmle.ics	25	0	1	1	0.21212666876732975	0.5974025974025973	0.6052631578947367
226	Feb25-FISH2-3L1-rep2-m1bp-100x_Position004_3_cmle.ics	27	0	1	1	0.1798465235201274	0.8387096774193548	0.4482758620689655
227	Feb25-FISH2-3L1-rep2-m1bp-100x_Position004_3_cmle.ics	29	0	1	1	0.04842021787080353	0.21	0.21212121212121213
228	Feb25-FISH2-3L1-rep2-m1bp-100x_Position004_3_cmle.ics	32	0	1	1	0.04380876854977462	0.14074074074074072	0.14074074074074072
229	Feb25-FISH2-3L1-rep2-m1bp-100x_Position004_3_cmle.ics	33	0	1	1	0.08070036311800588	0.4374999999999999	0.4374999999999999
230	Feb25-FISH2-3L1-rep2-m1bp-100x_Position004_3_cmle.ics	35	0	1	1	0.04380876854977462	0.10614525139664803	0.1417910447761194
231	Feb25-FISH2-3L1-rep2-m1bp-100x_Position004_3_cmle.ics	36	0	1	1	0.37583311966385596	0.7442922374429223	0.7546296296296294
232	Feb25-FISH2-3L1-rep2-m1bp-100x_Position004_3_cmle.ics	38	0	1	1	0.0	0.0	0.0
233	Feb25-FISH2-3L1-rep2-m1bp-100x_Position004_3_cmle.ics	38	0	2	1	0.2697697852801911	0.8124999999999999	0.4006849315068492
234	Feb25-FISH2-3L1-rep2-m1bp-100x_Position004_3_cmle.ics	39	0	1	1	0.016140072623601176	0.07608695652173912	0.07608695652173912
235	Feb25-FISH2-3L1-rep2-m1bp-100x_Position004_3_cmle.ics	41	0	1	1	0.0	0.0	0.0
236	Feb25-FISH2-3L1-rep2-m1bp-100x_Position004_3_cmle.ics	42	0	1	1	0.2974384812063645	0.7049180327868851	0.693548387096774
237	Feb25-FISH2-3L1-rep2-m1bp-100x_Position005_4_cmle.ics	1	0	1	1	0.0	0.0	0.0
238	Feb25-FISH2-3L1-rep2-m1bp-100x_Position005_4_cmle.ics	1	0	1	2	0.1245091316677805	0.1574344023323615	0.6666666666666666
239	Feb25-FISH2-3L1-rep2-m1bp-100x_Position005_4_cmle.ics	2	0	1	1	0.09684043574160706	0.3716814159292035	0.37499999999999994
240	Feb25-FISH2-3L1-rep2-m1bp-100x_Position005_4_cmle.ics	3	0	1	1	0.0	0.0	0.0
241	Feb25-FISH2-3L1-rep2-m1bp-100x_Position005_4_cmle.ics	3	0	1	2	0.14295492895189613	0.31	0.7560975609756095
242	Feb25-FISH2-3L1-rep2-m1bp-100x_Position005_4_cmle.ics	4	0	1	1	0.11067478370469377	0.31372549019607837	0.6153846153846153
243	Feb25-FISH2-3L1-rep2-m1bp-100x_Position005_4_cmle.ics	5	0	1	1	0.0	0.0	0.0
244	Feb25-FISH2-3L1-rep2-m1bp-100x_Position005_4_cmle.ics	6	0	1	1	0.09914616040212151	0.2590361445783132	0.6231884057971014
245	Feb25-FISH2-3L1-rep2-m1bp-100x_Position005_4_cmle.ics	6	0	1	2	0.0	0.0	0.0
246	Feb25-FISH2-3L1-rep2-m1bp-100x_Position005_4_cmle.ics	6	0	2	1	0.0	0.0	0.0
247	Feb25-FISH2-3L1-rep2-m1bp-100x_Position005_4_cmle.ics	6	0	2	2	0.20290377012527194	0.721311475409836	0.3963963963963964
248	Feb25-FISH2-3L1-rep2-m1bp-100x_Position005_4_cmle.ics	7	0	1	1	0.28129840858276334	0.5781990521327014	0.41216216216216217
249	Feb25-FISH2-3L1-rep2-m1bp-100x_Position005_4_cmle.ics	7	0	2	1	0.0	0.0	0.0
250	Feb25-FISH2-3L1-rep2-m1bp-100x_Position005_4_cmle.ics	8	0	1	1	0.0046114493210289076	0.032786885245901634	0.032786885245901634
251	Feb25-FISH2-3L1-rep2-m1bp-100x_Position005_4_cmle.ics	10	0	1	1	0.0645602904944047	0.30107526881720426	0.3218390804597701
252	Feb25-FISH2-3L1-rep2-m1bp-100x_Position005_4_cmle.ics	11	0	1	1	0.0	0.0	0.0
253	Feb25-FISH2-3L1-rep2-m1bp-100x_Position005_4_cmle.ics	12	0	1	1	0.2697697852801911	0.6358695652173912	0.6393442622950819
254	Feb25-FISH2-3L1-rep2-m1bp-100x_Position005_4_cmle.ics	13	0	1	1	0.0	0.0	0.0
255	Feb25-FISH2-3L1-rep2-m1bp-100x_Position005_4_cmle.ics	13	0	1	2	0.013834347963086722	0.045801526717557245	0.09090909090909088
256	Feb25-FISH2-3L1-rep2-m1bp-100x_Position005_4_cmle.ics	13	0	2	1	0.12681485632829495	0.8461538461538459	0.22821576763485474
257	Feb25-FISH2-3L1-rep2-m1bp-100x_Position005_4_cmle.ics	13	0	2	2	0.0	0.0	0.0
258	Feb25-FISH2-3L1-rep2-m1bp-100x_Position005_4_cmle.ics	13	0	3	1	0.0	0.0	0.0
259	Feb25-FISH2-3L1-rep2-m1bp-100x_Position005_4_cmle.ics	13	0	3	2	0.0	0.0	0.0
260	Feb25-FISH2-3L1-rep2-m1bp-100x_Position005_4_cmle.ics	15	0	1	1	0.15217782759395396	0.49624060150375937	0.4999999999999999
261	Feb25-FISH2-3L1-rep2-m1bp-100x_Position005_4_cmle.ics	17	0	1	1	0.14295492895189613	0.5	0.4335664335664335
262	Feb25-FISH2-3L1-rep2-m1bp-100x_Position005_4_cmle.ics	19	0	1	1	0.2098209441068153	0.6363636363636362	0.6319444444444444
263	Feb25-FISH2-3L1-rep2-m1bp-100x_Position005_4_cmle.ics	22	0	1	1	0.13834347963086724	0.4580152671755725	0.4615384615384615
264	Feb25-FISH2-3L1-rep2-m1bp-100x_Position005_4_cmle.ics	23	0	1	1	0.12220340700726605	0.4862385321100917	0.4862385321100917
265	Feb25-FISH2-3L1-rep2-m1bp-100x_Position005_4_cmle.ics	24	0	1	1	0.0	0.0	0.0
266	Feb25-FISH2-3L1-rep2-m1bp-100x_Position005_4_cmle.ics	25	0	1	1	0.03919731922874571	0.25373134328358204	0.1683168316831683
267	Feb25-FISH2-3L1-rep2-m1bp-100x_Position005_4_cmle.ics	26	0	1	1	0.07839463845749142	0.5666666666666665	0.5396825396825395
268	Feb25-FISH2-3L1-rep2-m1bp-100x_Position005_4_cmle.ics	27	0	1	1	0.15217782759395396	0.4177215189873418	0.423076923076923
269	Feb25-FISH2-3L1-rep2-m1bp-100x_Position005_4_cmle.ics	30	0	1	1	0.12220340700726605	0.5463917525773195	0.5520833333333334
270	Feb25-FISH2-3L1-rep2-m1bp-100x_Position005_4_cmle.ics	31	0	1	1	0.14526065361241058	0.611650485436893	0.5887850467289718
271	Feb25-FISH2-3L1-rep2-m1bp-100x_Position005_4_cmle.ics	32	0	1	1	0.0945347110810926	0.32799999999999996	0.3253968253968253
272	Feb25-FISH2-3L1-rep2-m1bp-100x_Position005_4_cmle.ics	33	0	1	1	0.20520949478578637	0.35458167330677287	0.36032388663967607
273	Feb25-FISH2-3L1-rep2-m1bp-100x_Position005_4_cmle.ics	34	0	1	1	0.0	0.0	0.0
274	Feb25-FISH2-3L1-rep2-m1bp-100x_Position005_4_cmle.ics	35	0	1	1	0.0	0.0	0.0
275	Feb25-FISH2-3L1-rep2-m1bp-100x_Position005_4_cmle.ics	36	0	1	1	0.0899232617600637	0.16049382716049382	0.2532467532467532
276	Feb25-FISH2-3L1-rep2-m1bp-100x_Position005_4_cmle.ics	36	0	1	2	0.0	0.0	0.0
277	Feb25-FISH2-3L1-rep2-m1bp-100x_Position005_4_cmle.ics	39	0	1	1	0.15217782759395396	0.4925373134328358	0.4999999999999999
278	Feb25-FISH2-3L1-rep2-m1bp-100x_Position005_4_cmle.ics	40	0	1	1	0.0	0.0	0.0
279	Feb25-FISH2-3L1-rep2-m1bp-100x_Position005_4_cmle.ics	41	0	1	1	0.09914616040212151	0.3467741935483871	0.344
280	Feb25-FISH2-3L1-rep2-m1bp-100x_Position005_4_cmle.ics	42	0	1	1	0.19598659614372857	0.8333333333333331	0.8333333333333331
281	Feb25-FISH2-3L1-rep2-m1bp-100x_Position005_4_cmle.ics	44	0	1	1	0.10606333438366487	0.6301369863013697	0.4791666666666667
282	Feb25-FISH2-3L1-rep2-m1bp-100x_Position005_4_cmle.ics	45	0	1	1	0.1498721029334395	0.6565656565656566	0.6632653061224489
283	Feb25-FISH2-3L1-rep2-m1bp-100x_Position005_4_cmle.ics	46	0	1	1	0.39427891694797157	0.982758620689655	0.6309963099630995
284	Feb25-FISH2-3L1-rep2-m1bp-100x_Position005_4_cmle.ics	46	0	2	1	0.0	0.0	0.0
285	Feb25-FISH2-3L1-rep2-m1bp-100x_Position005_4_cmle.ics	47	0	1	1	0.0	0.0	0.0
286	Feb25-FISH2-3L1-rep2-m1bp-100x_Position005_4_cmle.ics	49	0	1	1	0.01844579728411563	0.07339449541284404	0.07547169811320754
287	Feb25-FISH2-3L1-rep2-m1bp-100x_Position005_4_cmle.ics	50	0	1	1	0.08300608777852034	0.6	0.6
288	Feb25-FISH2-3L1-rep2-m1bp-100x_Position005_4_cmle.ics	51	0	1	1	0.21212666876732975	0.657142857142857	0.6618705035971222
289	Feb25-FISH2-3L1-rep2-m1bp-100x_Position005_4_cmle.ics	52	0	1	1	0.0	0.0	0.0
290	Feb25-FISH2-3L1-rep2-m1bp-100x_Position005_4_cmle.ics	53	0	1	1	0.0	0.0	0.0
291	Feb25-FISH2-3L1-rep2-m1bp-100x_Position005_4_cmle.ics	55	0	1	1	0.03919731922874571	0.16666666666666663	0.1683168316831683
292	Feb25-FISH2-3L1-rep2-m1bp-100x_Position005_4_cmle.ics	56	0	1	1	0.0	0.0	0.0
293	Feb25-FISH2-3L1-rep2-m1bp-100x_Position005_4_cmle.ics	57	0	1	1	0.0	0.0	0.0
294	Feb25-FISH2-3L1-rep2-m1bp-100x_Position005_4_cmle.ics	58	0	1	1	0.0945347110810926	0.41414141414141414	0.39805825242718434
295	Feb25-FISH2-3L1-rep2-m1bp-100x_Position005_4_cmle.ics	59	0	1	1	0.03228014524720235	0.1238938053097345	0.12280701754385964
296	Feb25-FISH2-3L1-rep2-m1bp-100x_Position005_4_cmle.ics	62	0	1	1	0.04842021787080353	0.30434782608695654	0.30434782608695654
297	Feb25-FISH2-3L1-rep2-m1bp-100x_Position006_5_cmle.ics	2	0	1	1	0.050725942531317986	0.1746031746031746	0.10679611650485435
298	Feb25-FISH2-3L1-rep2-m1bp-100x_Position006_5_cmle.ics	2	0	2	1	0.0853118124390348	0.4404761904761905	0.17961165048543687
299	Feb25-FISH2-3L1-rep2-m1bp-100x_Position006_5_cmle.ics	3	0	1	1	0.10836905904417933	0.47000000000000003	0.47474747474747475
300	Feb25-FISH2-3L1-rep2-m1bp-100x_Position006_5_cmle.ics	5	0	1	1	0.0645602904944047	0.5090909090909091	0.5090909090909091
301	Feb25-FISH2-3L1-rep2-m1bp-100x_Position006_5_cmle.ics	6	0	1	1	0.1590950015754973	0.47916666666666663	0.48251748251748244
302	Feb25-FISH2-3L1-rep2-m1bp-100x_Position006_5_cmle.ics	7	0	1	1	0.1291205809888094	0.5833333333333334	0.5773195876288659
303	Feb25-FISH2-3L1-rep2-m1bp-100x_Position006_5_cmle.ics	9	0	1	1	0.16831790021755513	0.5328467153284672	0.5367647058823529
304	Feb25-FISH2-3L1-rep2-m1bp-100x_Position006_5_cmle.ics	10	0	1	1	0.0	0.0	0.0
305	Feb25-FISH2-3L1-rep2-m1bp-100x_Position006_5_cmle.ics	11	0	1	1	0.11989768234675159	0.6666666666666665	0.4227642276422764
306	Feb25-FISH2-3L1-rep2-m1bp-100x_Position006_5_cmle.ics	12	0	1	1	0.23748964003298875	0.7803030303030302	0.7803030303030302
307	Feb25-FISH2-3L1-rep2-m1bp-100x_Position006_5_cmle.ics	13	0	1	1	0.16601217555704068	0.6	0.47368421052631576
308	Feb25-FISH2-3L1-rep2-m1bp-100x_Position006_5_cmle.ics	14	0	1	1	0.0	0.0	0.0
309	Feb25-FISH2-3L1-rep2-m1bp-100x_Position006_5_cmle.ics	14	0	1	2	0.0	0.0	0.0
310	Feb25-FISH2-3L1-rep2-m1bp-100x_Position006_5_cmle.ics	15	0	1	1	0.0	0.0	0.0
311	Feb25-FISH2-3L1-rep2-m1bp-100x_Position006_5_cmle.ics	16	0	1	1	0.04150304388926017	0.36	0.36
312	Feb25-FISH2-3L1-rep2-m1bp-100x_Position006_5_cmle.ics	17	0	1	1	0.15678927691498284	0.6296296296296294	0.6296296296296294
313	Feb25-FISH2-3L1-rep2-m1bp-100x_Position006_5_cmle.ics	18	0	1	1	0.16140072623601176	0.5035971223021581	0.4999999999999999
314	Feb25-FISH2-3L1-rep2-m1bp-100x_Position006_5_cmle.ics	19	0	1	1	0.2351839153724743	0.7906976744186046	0.7034482758620689
315	Feb25-FISH2-3L1-rep2-m1bp-100x_Position006_5_cmle.ics	21	0	1	1	0.17754079885961294	0.43016759776536306	0.4277777777777777
316	Feb25-FISH2-3L1-rep2-m1bp-100x_Position006_5_cmle.ics	24	0	1	1	0.03458586990771681	0.125	0.12396694214876032
317	Feb25-FISH2-3L1-rep2-m1bp-100x_Position006_5_cmle.ics	25	0	1	1	0.06686601515491916	0.18471337579617836	0.24576271186440676
318	Feb25-FISH2-3L1-rep2-m1bp-100x_Position006_5_cmle.ics	26	0	1	1	0.14064920429138167	0.45864661654135325	0.44202898550724634
319	Feb25-FISH2-3L1-rep2-m1bp-100x_Position006_5_cmle.ics	27	0	1	1	0.22596101673041646	0.9333333333333332	0.4188034188034187
320	Feb25-FISH2-3L1-rep2-m1bp-100x_Position006_5_cmle.ics	27	0	1	2	0.0	0.0	0.0
321	Feb25-FISH2-3L1-rep2-m1bp-100x_Position006_5_cmle.ics	27	0	2	1	0.0	0.0	0.0
322	Feb25-FISH2-3L1-rep2-m1bp-100x_Position006_5_cmle.ics	27	0	2	2	0.07839463845749142	0.16346153846153844	0.4249999999999999
323	Feb25-FISH2-3L1-rep2-m1bp-100x_Position006_5_cmle.ics	28	0	1	1	0.09914616040212151	0.3675213675213675	0.37719298245614036
324	Feb25-FISH2-3L1-rep2-m1bp-100x_Position006_5_cmle.ics	29	0	1	1	0.12681485632829495	0.5555555555555556	0.7432432432432433
325	Feb25-FISH2-3L1-rep2-m1bp-100x_Position006_5_cmle.ics	31	0	1	1	0.10606333438366487	0.3484848484848484	0.34586466165413526
326	Feb25-FISH2-3L1-rep2-m1bp-100x_Position006_5_cmle.ics	32	0	1	1	0.17754079885961294	0.6311475409836065	0.5923076923076922
327	Feb25-FISH2-3L1-rep2-m1bp-100x_Position006_5_cmle.ics	34	0	1	1	0.13373203030983832	0.35802469135802467	0.35582822085889565
328	Feb25-FISH2-3L1-rep2-m1bp-100x_Position006_5_cmle.ics	35	0	1	1	0.22596101673041646	0.7205882352941175	0.7153284671532847
329	Feb25-FISH2-3L1-rep2-m1bp-100x_Position006_5_cmle.ics	36	0	1	1	0.09684043574160706	0.39999999999999997	0.39999999999999997
330	Feb25-FISH2-3L1-rep2-m1bp-100x_Position006_5_cmle.ics	37	0	1	1	0.059948841173375796	0.1857142857142857	0.18439716312056736
331	Feb25-FISH2-3L1-rep2-m1bp-100x_Position006_5_cmle.ics	40	0	1	1	0.0	0.0	0.0
332	Feb25-FISH2-3L1-rep2-m1bp-100x_Position006_5_cmle.ics	41	0	1	1	0.16831790021755513	0.5887096774193549	0.5887096774193549
333	Feb25-FISH2-3L1-rep2-m1bp-100x_Position006_5_cmle.ics	42	0	1	1	0.11759195768623715	0.6710526315789473	0.4047619047619047
334	Feb25-FISH2-3L1-rep2-m1bp-100x_Position006_5_cmle.ics	43	0	1	1	0.12220340700726605	0.828125	0.7910447761194029
335	Feb25-FISH2-3L1-rep2-m1bp-100x_Position006_5_cmle.ics	45	0	1	1	0.04380876854977462	0.20212765957446804	0.17592592592592587
336	Feb25-FISH2-3L1-rep2-m1bp-100x_Position006_5_cmle.ics	47	0	1	1	0.14295492895189613	0.49599999999999994	0.49599999999999994
337	Feb25-FISH2-3L1-rep2-m1bp-100x_Position006_5_cmle.ics	48	0	1	1	0.472673555405463	0.7945736434108526	0.7509157509157509
338	Feb25-FISH2-3L1-rep2-m1bp-100x_Position006_5_cmle.ics	49	0	1	1	0.04611449321028908	0.22988505747126436	0.18018018018018017
339	Feb25-FISH2-3L1-rep2-m1bp-100x_Position006_5_cmle.ics	50	0	1	1	0.1798465235201274	0.7289719626168223	0.6842105263157895
340	Feb25-FISH2-3L1-rep2-m1bp-100x_Position006_5_cmle.ics	51	0	1	1	0.0853118124390348	0.513888888888889	0.513888888888889
341	Feb25-FISH2-3L1-rep2-m1bp-100x_Position006_5_cmle.ics	52	0	1	1	0.03458586990771681	0.2	0.10638297872340426
342	Feb25-FISH2-3L1-rep2-m1bp-100x_Position006_5_cmle.ics	53	0	1	1	0.0	0.0	0.0
343	Feb25-FISH2-3L1-rep2-m1bp-100x_Position006_5_cmle.ics	55	0	1	1	0.16140072623601176	0.660377358490566	0.6666666666666666
344	Feb25-FISH2-3L1-rep2-m1bp-100x_Position006_5_cmle.ics	56	0	1	1	0.0	0.0	0.0
345	Feb25-FISH2-3L1-rep2-m1bp-100x_Position006_5_cmle.ics	56	0	2	1	0.13834347963086724	0.6896551724137931	0.3592814371257485
346	Feb25-FISH2-3L1-rep2-m1bp-100x_Position006_5_cmle.ics	57	0	1	1	0.016140072623601176	0.12068965517241376	0.12280701754385964
347	Feb25-FISH2-3L1-rep2-m1bp-100x_Position006_5_cmle.ics	58	0	1	1	0.16601217555704068	0.6	0.8674698795180721
348	Feb25-FISH2-3L1-rep2-m1bp-100x_Position006_5_cmle.ics	59	0	1	1	0.0	0.0	0.0
349	Feb25-FISH2-3L1-rep2-m1bp-100x_Position006_5_cmle.ics	60	0	1	1	0.07378318913646252	0.2711864406779661	0.26016260162601623
350	Feb25-FISH2-3L1-rep2-m1bp-100x_Position007_6_cmle.ics	1	0	1	1	0.0	0.0	0.0
351	Feb25-FISH2-3L1-rep2-m1bp-100x_Position007_6_cmle.ics	1	0	1	2	0.0	0.0	0.0
352	Feb25-FISH2-3L1-rep2-m1bp-100x_Position007_6_cmle.ics	1	0	2	1	0.1706236248780696	0.513888888888889	0.4111111111111111
353	Feb25-FISH2-3L1-rep2-m1bp-100x_Position007_6_cmle.ics	1	0	2	2	0.0	0.0	0.0
354	Feb25-FISH2-3L1-rep2-m1bp-100x_Position007_6_cmle.ics	2	0	1	1	0.3135785538299657	0.4641638225255972	0.41087613293051356
355	Feb25-FISH2-3L1-rep2-m1bp-100x_Position007_6_cmle.ics	3	0	1	1	0.15678927691498284	0.515151515151515	0.515151515151515
356	Feb25-FISH2-3L1-rep2-m1bp-100x_Position007_6_cmle.ics	4	0	1	1	0.0	0.0	0.0
357	Feb25-FISH2-3L1-rep2-m1bp-100x_Position007_6_cmle.ics	5	0	1	1	0.05533739185234689	0.25531914893617014	0.25531914893617014
358	Feb25-FISH2-3L1-rep2-m1bp-100x_Position007_6_cmle.ics	6	0	1	1	0.06225456583389025	0.2368421052631579	0.20149253731343283
359	Feb25-FISH2-3L1-rep2-m1bp-100x_Position007_6_cmle.ics	8	0	1	1	0.0	0.0	0.0
360	Feb25-FISH2-3L1-rep2-m1bp-100x_Position007_6_cmle.ics	9	0	1	1	0.14756637827292504	0.4740740740740741	0.46715328467153283
361	Feb25-FISH2-3L1-rep2-m1bp-100x_Position007_6_cmle.ics	10	0	1	1	0.02305724660514454	0.08547008547008546	0.09345794392523363
362	Feb25-FISH2-3L1-rep2-m1bp-100x_Position007_6_cmle.ics	11	0	1	1	0.17523507419909848	0.7238095238095237	0.7238095238095237
363	Feb25-FISH2-3L1-rep2-m1bp-100x_Position007_6_cmle.ics	12	0	1	1	0.11989768234675159	0.3969465648854961	0.23744292237442918
364	Feb25-FISH2-3L1-rep2-m1bp-100x_Position007_6_cmle.ics	12	0	2	1	0.0	0.0	0.0
365	Feb25-FISH2-3L1-rep2-m1bp-100x_Position007_6_cmle.ics	15	0	1	1	0.3343300757745958	0.4061624649859944	0.4073033707865168
366	Feb25-FISH2-3L1-rep2-m1bp-100x_Position007_6_cmle.ics	17	0	1	1	0.299744205866879	0.8496732026143791	0.8552631578947367
367	Feb25-FISH2-3L1-rep2-m1bp-100x_Position007_6_cmle.ics	18	0	1	1	0.020751521944630084	0.07826086956521738	0.07964601769911504
368	Feb25-FISH2-3L1-rep2-m1bp-100x_Position007_6_cmle.ics	19	0	1	1	0.1798465235201274	0.5492957746478873	0.5492957746478873
369	Feb25-FISH2-3L1-rep2-m1bp-100x_Position007_6_cmle.ics	20	0	1	1	0.0	0.0	0.0
370	Feb25-FISH2-3L1-rep2-m1bp-100x_Position007_6_cmle.ics	22	0	1	1	0.14295492895189613	0.49599999999999994	0.5040650406504065
371	Feb25-FISH2-3L1-rep2-m1bp-100x_Position007_6_cmle.ics	23	0	1	1	0.13603775497035278	0.49166666666666664	0.48360655737704916
372	Feb25-FISH2-3L1-rep2-m1bp-100x_Position007_6_cmle.ics	24	0	1	1	0.20059804546475749	0.7016129032258065	0.8365384615384615
373	Feb25-FISH2-3L1-rep2-m1bp-100x_Position007_6_cmle.ics	25	0	1	1	0.07378318913646252	0.23357664233576642	0.3950617283950617
374	Feb25-FISH2-3L1-rep2-m1bp-100x_Position007_6_cmle.ics	26	0	1	1	0.07378318913646252	0.21917808219178078	0.21768707482993194
375	Feb25-FISH2-3L1-rep2-m1bp-100x_Position007_6_cmle.ics	28	0	1	1	0.43578196083723175	0.6702127659574467	0.6450511945392491
376	Feb25-FISH2-3L1-rep2-m1bp-100x_Position007_6_cmle.ics	29	0	1	1	0.3043556551879079	0.613953488372093	0.6168224299065419
377	Feb25-FISH2-3L1-rep2-m1bp-100x_Position007_6_cmle.ics	30	0	1	1	0.06917173981543362	0.20689655172413793	0.2054794520547945
378	Feb25-FISH2-3L1-rep2-m1bp-100x_Position007_6_cmle.ics	31	0	1	1	0.13373203030983832	0.3515151515151515	0.3391812865497076
379	Feb25-FISH2-3L1-rep2-m1bp-100x_Position007_6_cmle.ics	32	0	1	1	0.1291205809888094	0.45161290322580644	0.45528455284552843
380	Feb25-FISH2-3L1-rep2-m1bp-100x_Position007_6_cmle.ics	33	0	1	1	0.17292934953858402	0.6147540983606556	0.6
381	Feb25-FISH2-3L1-rep2-m1bp-100x_Position007_6_cmle.ics	34	0	1	1	0.16831790021755513	0.5615384615384614	0.5615384615384614
382	Feb25-FISH2-3L1-rep2-m1bp-100x_Position007_6_cmle.ics	35	0	1	1	0.0	0.0	0.0
383	Feb25-FISH2-3L1-rep2-m1bp-100x_Position007_6_cmle.ics	36	0	1	1	0.057643116512861345	0.35211267605633795	0.18796992481203004
384	Feb25-FISH2-3L1-rep2-m1bp-100x_Position007_6_cmle.ics	36	0	2	1	0.0	0.0	0.0
385	Feb25-FISH2-3L1-rep2-m1bp-100x_Position007_6_cmle.ics	37	0	1	1	0.30204993052739343	0.8851351351351352	0.7705882352941176
386	Feb25-FISH2-3L1-rep2-m1bp-100x_Position007_6_cmle.ics	38	0	1	1	0.07608891379697698	0.2869565217391304	0.2844827586206896
387	Feb25-FISH2-3L1-rep2-m1bp-100x_Position007_6_cmle.ics	39	0	1	1	0.23748964003298875	0.762962962962963	0.8655462184873949
388	Feb25-FISH2-3L1-rep2-m1bp-100x_Position007_6_cmle.ics	40	0	1	1	0.1245091316677805	0.43902439024390244	0.432
389	Feb25-FISH2-3L1-rep2-m1bp-100x_Position007_6_cmle.ics	41	0	1	1	0.0	0.0	0.0
390	Feb25-FISH2-3L1-rep2-m1bp-100x_Position007_6_cmle.ics	42	0	1	1	0.15678927691498284	0.49275362318840576	0.489208633093525
391	Feb25-FISH2-3L1-rep2-m1bp-100x_Position007_6_cmle.ics	43	0	1	1	0.0	0.0	0.0
392	Feb25-FISH2-3L1-rep2-m1bp-100x_Position007_6_cmle.ics	44	0	1	1	0.025362971265658993	0.18965517241379307	0.18965517241379307
393	Feb25-FISH2-3L1-rep2-m1bp-100x_Position007_6_cmle.ics	48	0	1	1	0.21212666876732975	0.6865671641791045	0.6814814814814815
394	Feb25-FISH2-3L1-rep2-m1bp-100x_Position008_7_cmle.ics	1	0	1	1	0.26515833595916216	0.4999999999999999	0.4693877551020408
395	Feb25-FISH2-3L1-rep2-m1bp-100x_Position008_7_cmle.ics	3	0	1	1	0.6894116734938217	0.8016085790884718	0.7973333333333333
396	Feb25-FISH2-3L1-rep2-m1bp-100x_Position008_7_cmle.ics	4	0	1	1	0.2144323934278442	0.4025974025974026	0.4008620689655171
397	Feb25-FISH2-3L1-rep2-m1bp-100x_Position008_7_cmle.ics	5	0	1	1	0.07839463845749142	0.5396825396825395	0.5483870967741935
398	Feb25-FISH2-3L1-rep2-m1bp-100x_Position008_7_cmle.ics	6	0	1	1	0.35047014839819696	0.5296167247386758	0.5409252669039145
399	Feb25-FISH2-3L1-rep2-m1bp-100x_Position008_7_cmle.ics	8	0	1	1	0.2444068140145321	0.7412587412587411	0.7162162162162162
400	Feb25-FISH2-3L1-rep2-m1bp-100x_Position008_7_cmle.ics	9	0	1	1	0.029974420586687898	0.09774436090225562	0.09774436090225562
401	Feb25-FISH2-3L1-rep2-m1bp-100x_Position008_7_cmle.ics	10	0	1	1	0.08070036311800588	0.18918918918918917	0.1902173913043478
402	Feb25-FISH2-3L1-rep2-m1bp-100x_Position008_7_cmle.ics	11	0	1	1	0.0	0.0	0.0
403	Feb25-FISH2-3L1-rep2-m1bp-100x_Position008_7_cmle.ics	12	0	1	1	0.3389415250956247	0.5444444444444444	0.5464684014869887
404	Feb25-FISH2-3L1-rep2-m1bp-100x_Position008_7_cmle.ics	13	0	1	1	0.07378318913646252	0.27826086956521734	0.28571428571428564
405	Feb25-FISH2-3L1-rep2-m1bp-100x_Position008_7_cmle.ics	14	0	1	1	0.553373918523469	0.7894736842105263	0.7894736842105263
406	Feb25-FISH2-3L1-rep2-m1bp-100x_Position008_7_cmle.ics	15	0	1	1	0.23287819071195984	0.9099099099099098	0.6433121019108281
407	Feb25-FISH2-3L1-rep2-m1bp-100x_Position008_7_cmle.ics	18	0	1	1	0.1936808714832141	0.4799999999999999	0.46408839779005523
408	Feb25-FISH2-3L1-rep2-m1bp-100x_Position008_7_cmle.ics	19	0	1	1	0.29052130722482117	0.8076923076923076	0.7974683544303797
409	Feb25-FISH2-3L1-rep2-m1bp-100x_Position008_7_cmle.ics	20	0	1	1	0.1844579728411563	0.5333333333333333	0.5333333333333333
410	Feb25-FISH2-3L1-rep2-m1bp-100x_Position008_7_cmle.ics	21	0	1	1	0.22826674139093092	0.5963855421686746	0.6
411	Feb25-FISH2-3L1-rep2-m1bp-100x_Position008_7_cmle.ics	23	0	1	1	0.5003422513316365	0.7355932203389829	0.738095238095238
412	Feb25-FISH2-3L1-rep2-m1bp-100x_Position008_7_cmle.ics	25	0	1	1	0.13834347963086724	0.4580152671755725	0.45112781954887216
413	Feb25-FISH2-3L1-rep2-m1bp-100x_Position008_7_cmle.ics	26	0	1	1	0.0	0.0	0.0
414	Feb25-FISH2-3L1-rep2-m1bp-100x_Position008_7_cmle.ics	27	0	1	1	0.0	0.0	0.0
415	Feb25-FISH2-3L1-rep2-m1bp-100x_Position008_7_cmle.ics	29	0	1	1	0.23287819071195984	0.5872093023255813	0.5804597701149425
416	Feb25-FISH2-3L1-rep2-m1bp-100x_Position008_7_cmle.ics	31	0	1	1	0.1245091316677805	0.5744680851063829	0.5806451612903225
417	Feb25-FISH2-3L1-rep2-m1bp-100x_Position008_7_cmle.ics	32	0	1	1	0.05533739185234689	0.2857142857142857	0.2162162162162162
418	Feb25-FISH2-3L1-rep2-m1bp-100x_Position008_7_cmle.ics	34	0	1	1	0.13142630564932387	0.38775510204081626	0.38255033557046975
419	Feb25-FISH2-3L1-rep2-m1bp-100x_Position008_7_cmle.ics	35	0	1	1	0.22134956740938755	0.5549132947976877	0.5517241379310345
420	Feb25-FISH2-3L1-rep2-m1bp-100x_Position008_7_cmle.ics	36	0	1	1	0.0	0.0	0.0
421	Feb25-FISH2-3L1-rep2-m1bp-100x_Position008_7_cmle.ics	37	0	1	1	0.08761753709954924	0.2676056338028168	0.14074074074074072
422	Feb25-FISH2-3L1-rep2-m1bp-100x_Position008_7_cmle.ics	37	0	2	1	0.050725942531317986	0.1692307692307692	0.08148148148148149
423	Feb25-FISH2-3L1-rep2-m1bp-100x_Position008_7_cmle.ics	38	0	1	1	0.14295492895189613	0.46268656716417905	0.45925925925925926
424	Feb25-FISH2-3L1-rep2-m1bp-100x_Position008_7_cmle.ics	39	0	1	1	0.15678927691498284	0.4594594594594595	0.47222222222222215
425	Feb25-FISH2-3L1-rep2-m1bp-100x_Position008_7_cmle.ics	40	0	1	1	0.04611449321028908	0.36363636363636365	0.3571428571428571
426	Feb25-FISH2-3L1-rep2-m1bp-100x_Position008_7_cmle.ics	41	0	1	1	0.27438123460122	0.40202702702702703	0.6648044692737429
427	Feb25-FISH2-3L1-rep2-m1bp-100x_Position008_7_cmle.ics	41	0	1	2	0.0	0.0	0.0
428	Feb25-FISH2-3L1-rep2-m1bp-100x_Position008_7_cmle.ics	42	0	1	1	0.5579853678444978	0.5916870415647921	0.5902439024390244
429	Feb25-FISH2-3L1-rep2-m1bp-100x_Position008_7_cmle.ics	44	0	1	1	0.06225456583389025	0.21259842519685038	0.1588235294117647
430	Feb25-FISH2-3L1-rep2-m1bp-100x_Position008_7_cmle.ics	45	0	1	1	0.24671253867504656	0.7535211267605633	0.7430555555555556
431	Feb25-FISH2-3L1-rep2-m1bp-100x_Position008_7_cmle.ics	46	0	1	1	0.016140072623601176	0.055118110236220465	0.055118110236220465
432	Feb25-FISH2-3L1-rep2-m1bp-100x_Position008_7_cmle.ics	47	0	1	1	0.06225456583389025	0.44999999999999996	0.4576271186440678
433	Feb25-FISH2-3L1-rep2-m1bp-100x_Position008_7_cmle.ics	48	0	1	1	0.02305724660514454	0.029761904761904764	0.050761421319796954
434	Feb25-FISH2-3L1-rep2-m1bp-100x_Position008_7_cmle.ics	48	0	1	2	0.0	0.0	0.0
435	Feb25-FISH2-3L1-rep2-m1bp-100x_Position008_7_cmle.ics	50	0	1	1	0.09914616040212151	0.15693430656934307	0.3093525179856114
436	Feb25-FISH2-3L1-rep2-m1bp-100x_Position008_7_cmle.ics	50	0	1	2	0.0	0.0	0.0
437	Feb25-FISH2-3L1-rep2-m1bp-100x_Position008_7_cmle.ics	50	0	1	3	0.0	0.0	0.0
438	Feb25-FISH2-3L1-rep2-m1bp-100x_Position008_7_cmle.ics	50	0	1	4	0.0	0.0	0.0
439	Feb25-FISH2-3L1-rep2-m1bp-100x_Position008_7_cmle.ics	50	0	2	1	0.0	0.0	0.0
440	Feb25-FISH2-3L1-rep2-m1bp-100x_Position008_7_cmle.ics	50	0	2	2	0.0	0.0	0.0
441	Feb25-FISH2-3L1-rep2-m1bp-100x_Position008_7_cmle.ics	50	0	2	3	0.0	0.0	0.0
442	Feb25-FISH2-3L1-rep2-m1bp-100x_Position008_7_cmle.ics	50	0	2	4	0.28590985790379225	0.8211920529801324	0.8211920529801324
443	Feb25-FISH2-3L1-rep2-m1bp-100x_Position008_7_cmle.ics	50	0	3	1	0.0	0.0	0.0
444	Feb25-FISH2-3L1-rep2-m1bp-100x_Position008_7_cmle.ics	50	0	3	2	0.0	0.0	0.0
445	Feb25-FISH2-3L1-rep2-m1bp-100x_Position008_7_cmle.ics	50	0	3	3	0.12220340700726605	0.757142857142857	0.22268907563025206
446	Feb25-FISH2-3L1-rep2-m1bp-100x_Position008_7_cmle.ics	50	0	3	4	0.0	0.0	0.0
447	Feb25-FISH2-3L1-rep2-m1bp-100x_Position008_7_cmle.ics	50	0	4	1	0.0	0.0	0.0
448	Feb25-FISH2-3L1-rep2-m1bp-100x_Position008_7_cmle.ics	50	0	4	2	0.12681485632829495	0.5445544554455445	0.8088235294117646
449	Feb25-FISH2-3L1-rep2-m1bp-100x_Position008_7_cmle.ics	50	0	4	3	0.0	0.0	0.0
450	Feb25-FISH2-3L1-rep2-m1bp-100x_Position008_7_cmle.ics	50	0	4	4	0.0	0.0	0.0
451	Feb25-FISH2-3L1-rep2-m1bp-100x_Position008_7_cmle.ics	51	0	1	1	0.0	0.0	0.0
452	Feb25-FISH2-3L1-rep2-m1bp-100x_Position008_7_cmle.ics	51	0	1	2	0.1291205809888094	0.4148148148148148	0.8888888888888887
453	Feb25-FISH2-3L1-rep2-m1bp-100x_Position008_7_cmle.ics	52	0	1	1	0.1798465235201274	0.40206185567010305	0.3732057416267942
454	Feb25-FISH2-3L1-rep2-m1bp-100x_Position009_8_cmle.ics	1	0	1	1	0.0	0.0	0.0
455	Feb25-FISH2-3L1-rep2-m1bp-100x_Position009_8_cmle.ics	2	0	1	1	0.0853118124390348	0.3109243697478991	0.3109243697478991
456	Feb25-FISH2-3L1-rep2-m1bp-100x_Position009_8_cmle.ics	3	0	1	1	0.11067478370469377	0.34782608695652173	0.3333333333333333
457	Feb25-FISH2-3L1-rep2-m1bp-100x_Position009_8_cmle.ics	4	0	1	1	0.01152862330257227	0.04716981132075471	0.046728971962616814
458	Feb25-FISH2-3L1-rep2-m1bp-100x_Position009_8_cmle.ics	5	0	1	1	0.1590950015754973	0.7840909090909091	0.7752808988764044
459	Feb25-FISH2-3L1-rep2-m1bp-100x_Position009_8_cmle.ics	6	0	1	1	0.2444068140145321	0.6708860759493671	0.6751592356687899
460	Feb25-FISH2-3L1-rep2-m1bp-100x_Position009_8_cmle.ics	7	0	1	1	0.0853118124390348	0.5606060606060606	0.5441176470588235
461	Feb25-FISH2-3L1-rep2-m1bp-100x_Position009_8_cmle.ics	8	0	1	1	0.0945347110810926	0.37272727272727274	0.37614678899082565
462	Feb25-FISH2-3L1-rep2-m1bp-100x_Position009_8_cmle.ics	10	0	1	1	0.11528623302572269	0.40322580645161293	0.39999999999999997
463	Feb25-FISH2-3L1-rep2-m1bp-100x_Position009_8_cmle.ics	11	0	1	1	0.03919731922874571	0.15740740740740736	0.1808510638297872
464	Feb25-FISH2-3L1-rep2-m1bp-100x_Position009_8_cmle.ics	12	0	1	1	0.0853118124390348	0.5522388059701493	0.5692307692307691
465	Feb25-FISH2-3L1-rep2-m1bp-100x_Position009_8_cmle.ics	13	0	1	1	0.0	0.0	0.0
466	Feb25-FISH2-3L1-rep2-m1bp-100x_Position009_8_cmle.ics	13	0	1	2	0.0	0.0	0.0
467	Feb25-FISH2-3L1-rep2-m1bp-100x_Position009_8_cmle.ics	13	0	2	1	0.0	0.0	0.0
468	Feb25-FISH2-3L1-rep2-m1bp-100x_Position009_8_cmle.ics	13	0	2	2	0.0	0.0	0.0
469	Feb25-FISH2-3L1-rep2-m1bp-100x_Position009_8_cmle.ics	14	0	1	1	0.2144323934278442	0.7099236641221374	0.7099236641221374
470	Feb25-FISH2-3L1-rep2-m1bp-100x_Position009_8_cmle.ics	15	0	1	1	0.16831790021755513	0.5177304964539007	0.5214285714285714
471	Feb25-FISH2-3L1-rep2-m1bp-100x_Position009_8_cmle.ics	16	0	1	1	0.08300608777852034	0.36	0.3529411764705882
472	Feb25-FISH2-3L1-rep2-m1bp-100x_Position009_8_cmle.ics	18	0	1	1	0.35738732237974036	0.5326460481099656	0.4317548746518106
473	Feb25-FISH2-3L1-rep2-m1bp-100x_Position009_8_cmle.ics	18	0	2	1	0.0	0.0	0.0
474	Feb25-FISH2-3L1-rep2-m1bp-100x_Position009_8_cmle.ics	19	0	1	1	0.1245091316677805	0.870967741935484	0.870967741935484
475	Feb25-FISH2-3L1-rep2-m1bp-100x_Position009_8_cmle.ics	20	0	1	1	0.12220340700726605	0.4076923076923076	0.4076923076923076
476	Feb25-FISH2-3L1-rep2-m1bp-100x_Position009_8_cmle.ics	21	0	1	1	0.14295492895189613	0.9393939393939391	0.5535714285714285
477	Feb25-FISH2-3L1-rep2-m1bp-100x_Position009_8_cmle.ics	23	0	1	1	0.0	0.0	0.0
478	Feb25-FISH2-3L1-rep2-m1bp-100x_Position009_8_cmle.ics	26	0	1	1	0.07839463845749142	0.1868131868131868	0.346938775510204
479	Feb25-FISH2-3L1-rep2-m1bp-100x_Position009_8_cmle.ics	26	0	1	2	0.0	0.0	0.0
480	Feb25-FISH2-3L1-rep2-m1bp-100x_Position009_8_cmle.ics	27	0	1	1	0.04150304388926017	0.2571428571428571	0.2608695652173913
481	Feb25-FISH2-3L1-rep2-m1bp-100x_Position009_8_cmle.ics	28	0	1	1	0.06225456583389025	0.1875	0.18620689655172412
482	Feb25-FISH2-3L1-rep2-m1bp-100x_Position009_8_cmle.ics	30	0	1	1	0.2836041332432778	0.5371179039301309	0.7192982456140351
483	Feb25-FISH2-3L1-rep2-m1bp-100x_Position009_8_cmle.ics	30	0	1	2	0.0	0.0	0.0
484	Feb25-FISH2-3L1-rep2-m1bp-100x_Position009_8_cmle.ics	32	0	1	1	0.2098209441068153	0.6107382550335569	0.6107382550335569
485	Feb25-FISH2-3L1-rep2-m1bp-100x_Position009_8_cmle.ics	33	0	1	1	0.22134956740938755	0.9795918367346937	0.7679999999999999
486	Feb25-FISH2-3L1-rep2-m1bp-100x_Position009_8_cmle.ics	34	0	1	1	0.04380876854977462	0.27142857142857135	0.27142857142857135
487	Feb25-FISH2-3L1-rep2-m1bp-100x_Position009_8_cmle.ics	36	0	1	1	0.23979536469350318	0.7878787878787876	0.7938931297709922
488	Feb25-FISH2-3L1-rep2-m1bp-100x_Position009_8_cmle.ics	37	0	1	1	0.12681485632829495	0.3767123287671232	0.3767123287671232
489	Feb25-FISH2-3L1-rep2-m1bp-100x_Position009_8_cmle.ics	41	0	1	1	0.059948841173375796	0.2321428571428571	0.2321428571428571
490	Feb25-FISH2-3L1-rep2-m1bp-100x_Position009_8_cmle.ics	43	0	1	1	0.22134956740938755	0.8727272727272727	0.8807339449541284
491	Feb25-FISH2-3L1-rep2-m1bp-100x_Position009_8_cmle.ics	44	0	1	1	0.1798465235201274	0.5735294117647058	0.5735294117647058
492	Feb25-FISH2-3L1-rep2-m1bp-100x_Position009_8_cmle.ics	45	0	1	1	0.13834347963086724	0.31088082901554404	0.3076923076923077
493	Feb25-FISH2-3L1-rep2-m1bp-100x_Position009_8_cmle.ics	46	0	1	1	0.19598659614372857	0.6028368794326241	0.6071428571428571
494	Feb25-FISH2-3L1-rep2-m1bp-100x_Position009_8_cmle.ics	48	0	1	1	0.16601217555704068	0.7912087912087912	0.7741935483870966
495	Feb25-FISH2-3L1-rep2-m1bp-100x_Position009_8_cmle.ics	49	0	1	1	0.0	0.0	0.0
496	Feb25-FISH2-3L1-rep2-m1bp-100x_Position009_8_cmle.ics	50	0	1	1	0.1890694221621852	0.6456692913385825	0.6307692307692306
497	Feb25-FISH2-3L1-rep2-m1bp-100x_Position009_8_cmle.ics	51	0	1	1	0.1890694221621852	0.5734265734265733	0.5734265734265733
498	Feb25-FISH2-3L1-rep2-m1bp-100x_Position009_8_cmle.ics	53	0	1	1	0.0	0.0	0.0
499	Feb25-FISH2-3L1-rep2-m1bp-100x_Position009_8_cmle.ics	53	0	1	2	0.32741290179305244	0.4423676012461058	0.5482625482625483
500	Feb25-FISH2-3L1-rep2-m1bp-100x_Position009_8_cmle.ics	54	0	1	1	0.059948841173375796	0.2342342342342342	0.2342342342342342
501	Feb25-FISH2-3L1-rep2-m1bp-100x_Position009_8_cmle.ics	55	0	1	1	0.057643116512861345	0.16778523489932884	0.16778523489932884
502	Feb25-FISH2-3L1-rep2-m1bp-100x_Position009_8_cmle.ics	56	0	1	1	0.1706236248780696	0.3794871794871795	0.45679012345679015
503	Feb25-FISH2-3L1-rep2-m1bp-100x_Position009_8_cmle.ics	57	0	1	1	0.27438123460122	0.8499999999999999	0.8439716312056736
504	Feb25-FISH2-3L1-rep2-m1bp-100x_Position009_8_cmle.ics	58	0	1	1	0.053031667191832436	0.2346938775510204	0.2346938775510204
505	Feb25-FISH2-3L1-rep2-m1bp-100x_Position009_8_cmle.ics	59	0	1	1	0.472673555405463	0.7093425605536332	0.7118055555555556
506	Feb25-FISH2-3L1-rep2-m1bp-100x_Position009_8_cmle.ics	60	0	1	1	0.0	0.0	0.0
507	Feb25-FISH2-3L1-rep2-m1bp-100x_Position009_8_cmle.ics	61	0	1	1	0.1498721029334395	0.44827586206896547	0.4452054794520547
508	Feb25-FISH2-3L1-rep2-m1bp-100x_Position009_8_cmle.ics	62	0	1	1	0.0	0.0	0.0
509	Feb25-FISH2-3L1-rep2-m1bp-100x_Position009_8_cmle.ics	62	0	1	2	0.11298050836520823	0.4224137931034482	0.8166666666666665
510	Feb25-FISH2-3L1-rep2-m1bp-100x_Position009_8_cmle.ics	62	0	2	1	0.08761753709954924	0.7037037037037035	0.35185185185185175
511	Feb25-FISH2-3L1-rep2-m1bp-100x_Position009_8_cmle.ics	62	0	2	2	0.0	0.0	0.0
512	Feb25-FISH2-3L1-rep2-m1bp-100x_Position009_8_cmle.ics	63	0	1	1	0.10606333438366487	0.43396226415094336	0.43809523809523804
513	Feb25-FISH2-3L1-rep2-m1bp-100x_Position010_9_cmle.ics	1	0	1	1	0.26515833595916216	0.7615894039735098	0.7666666666666665
514	Feb25-FISH2-3L1-rep2-m1bp-100x_Position010_9_cmle.ics	2	0	1	1	0.14064920429138167	0.23371647509578541	0.23921568627450976
515	Feb25-FISH2-3L1-rep2-m1bp-100x_Position010_9_cmle.ics	3	0	1	1	0.0853118124390348	0.7115384615384616	0.685185185185185
516	Feb25-FISH2-3L1-rep2-m1bp-100x_Position010_9_cmle.ics	4	0	1	1	0.35508159771922587	0.6470588235294117	0.5220338983050846
517	Feb25-FISH2-3L1-rep2-m1bp-100x_Position010_9_cmle.ics	4	0	2	1	0.0	0.0	0.0
518	Feb25-FISH2-3L1-rep2-m1bp-100x_Position010_9_cmle.ics	5	0	1	1	0.1798465235201274	0.7428571428571428	0.7428571428571428
519	Feb25-FISH2-3L1-rep2-m1bp-100x_Position010_9_cmle.ics	8	0	1	1	0.09222898642057815	0.18518518518518515	0.18433179723502302
520	Feb25-FISH2-3L1-rep2-m1bp-100x_Position010_9_cmle.ics	9	0	1	1	0.1590950015754973	0.23630136986301364	0.3108108108108108
521	Feb25-FISH2-3L1-rep2-m1bp-100x_Position010_9_cmle.ics	9	0	1	2	0.0	0.0	0.0
522	Feb25-FISH2-3L1-rep2-m1bp-100x_Position010_9_cmle.ics	10	0	1	1	0.0	0.0	0.0
523	Feb25-FISH2-3L1-rep2-m1bp-100x_Position010_9_cmle.ics	11	0	1	1	0.0023057246605144538	0.0078125	0.007874015748031496
524	Feb25-FISH2-3L1-rep2-m1bp-100x_Position010_9_cmle.ics	13	0	1	1	0.0	0.0	0.0
525	Feb25-FISH2-3L1-rep2-m1bp-100x_Position010_9_cmle.ics	14	0	1	1	0.13834347963086724	0.821917808219178	0.22222222222222224
526	Feb25-FISH2-3L1-rep2-m1bp-100x_Position010_9_cmle.ics	14	0	2	1	0.0	0.0	0.0
527	Feb25-FISH2-3L1-rep2-m1bp-100x_Position010_9_cmle.ics	16	0	1	1	0.2582411619776188	0.6627218934911241	0.6627218934911241
528	Feb25-FISH2-3L1-rep2-m1bp-100x_Position010_9_cmle.ics	18	0	1	1	0.0	0.0	0.0
529	Feb25-FISH2-3L1-rep2-m1bp-100x_Position010_9_cmle.ics	19	0	1	1	0.16831790021755513	0.38020833333333337	0.9999999999999999
530	Feb25-FISH2-3L1-rep2-m1bp-100x_Position010_9_cmle.ics	19	0	1	2	0.0	0.0	0.0
531	Feb25-FISH2-3L1-rep2-m1bp-100x_Position010_9_cmle.ics	19	0	2	1	0.0	0.0	0.0
532	Feb25-FISH2-3L1-rep2-m1bp-100x_Position010_9_cmle.ics	19	0	2	2	0.3643044963612837	0.854054054054054	0.5231788079470199
533	Feb25-FISH2-3L1-rep2-m1bp-100x_Position010_9_cmle.ics	20	0	1	1	0.0	0.0	0.0
534	Feb25-FISH2-3L1-rep2-m1bp-100x_Position010_9_cmle.ics	21	0	1	1	0.0	0.0	0.0
535	Feb25-FISH2-3L1-rep2-m1bp-100x_Position010_9_cmle.ics	21	0	1	2	0.2974384812063645	0.40186915887850455	0.5512820512820512
536	Feb25-FISH2-3L1-rep2-m1bp-100x_Position010_9_cmle.ics	23	0	1	1	0.04380876854977462	0.1570247933884297	0.15966386554621845
537	Feb25-FISH2-3L1-rep2-m1bp-100x_Position010_9_cmle.ics	24	0	1	1	0.15448355225446841	0.5677966101694916	0.5677966101694916
538	Feb25-FISH2-3L1-rep2-m1bp-100x_Position010_9_cmle.ics	25	0	1	1	0.13603775497035278	0.6082474226804123	0.6020408163265306
539	Feb25-FISH2-3L1-rep2-m1bp-100x_Position010_9_cmle.ics	26	0	1	1	0.0	0.0	0.0
540	Feb25-FISH2-3L1-rep2-m1bp-100x_Position010_9_cmle.ics	27	0	1	1	0.1590950015754973	0.5073529411764706	0.5187969924812029
541	Feb25-FISH2-3L1-rep2-m1bp-100x_Position010_9_cmle.ics	28	0	1	1	0.0	0.0	0.0
542	Feb25-FISH2-3L1-rep2-m1bp-100x_Position010_9_cmle.ics	28	0	1	2	0.0	0.0	0.0
543	Feb25-FISH2-3L1-rep2-m1bp-100x_Position010_9_cmle.ics	30	0	1	1	0.15217782759395396	0.3815028901734103	0.702127659574468
544	Feb25-FISH2-3L1-rep2-m1bp-100x_Position010_9_cmle.ics	30	0	1	2	0.0	0.0	0.0
545	Feb25-FISH2-3L1-rep2-m1bp-100x_Position010_9_cmle.ics	30	0	2	1	0.0	0.0	0.0
546	Feb25-FISH2-3L1-rep2-m1bp-100x_Position010_9_cmle.ics	30	0	2	2	0.08070036311800588	0.2536231884057971	0.20231213872832365
547	Feb25-FISH2-3L1-rep2-m1bp-100x_Position010_9_cmle.ics	31	0	1	1	0.0	0.0	0.0
548	Feb25-FISH2-3L1-rep2-m1bp-100x_Position010_9_cmle.ics	32	0	1	1	0.10606333438366487	0.326241134751773	0.3285714285714285
549	Feb25-FISH2-3L1-rep2-m1bp-100x_Position010_9_cmle.ics	33	0	1	1	0.2098209441068153	0.47395833333333337	0.4666666666666666
550	Feb25-FISH2-3L1-rep2-m1bp-100x_Position010_9_cmle.ics	34	0	1	1	0.11067478370469377	0.403361344537815	0.39669421487603296
551	Feb25-FISH2-3L1-rep2-m1bp-100x_Position010_9_cmle.ics	35	0	1	1	0.0	0.0	0.0
552	Feb25-FISH2-3L1-rep2-m1bp-100x_Position010_9_cmle.ics	36	0	1	1	0.059948841173375796	0.3999999999999999	0.3999999999999999
553	Feb25-FISH2-3L1-rep2-m1bp-100x_Position010_9_cmle.ics	38	0	1	1	0.07839463845749142	0.23776223776223773	0.2344827586206896
554	Feb25-FISH2-3L1-rep2-m1bp-100x_Position010_9_cmle.ics	40	0	1	1	0.28129840858276334	0.8652482269503545	0.8776978417266185
555	Feb25-FISH2-3L1-rep2-m1bp-100x_Position010_9_cmle.ics	41	0	1	1	0.24671253867504656	0.7753623188405797	0.4798206278026905
556	Feb25-FISH2-3L1-rep2-m1bp-100x_Position010_9_cmle.ics	41	0	2	1	0.0	0.0	0.0
557	Feb25-FISH2-3L1-rep2-m1bp-100x_Position010_9_cmle.ics	42	0	1	1	0.3873617429664282	0.7671232876712328	0.7636363636363637
558	Feb25-FISH2-3L1-rep2-m1bp-100x_Position010_9_cmle.ics	43	0	1	1	0.04380876854977462	0.19	0.1919191919191919
559	Feb25-FISH2-3L1-rep2-m1bp-100x_Position010_9_cmle.ics	44	0	1	1	0.13603775497035278	0.7108433734939757	0.7108433734939757
560	Feb25-FISH2-3L1-rep2-m1bp-100x_Position010_9_cmle.ics	45	0	1	1	0.0	0.0	0.0
561	Feb25-FISH2-3L1-rep2-m1bp-100x_Position010_9_cmle.ics	46	0	1	1	0.006917173981543361	0.04545454545454544	0.03125
562	Feb25-FISH2-3L1-rep2-m1bp-100x_Position010_9_cmle.ics	46	0	1	2	0.0	0.0	0.0
563	Feb25-FISH2-3L1-rep2-m1bp-100x_Position010_9_cmle.ics	46	0	2	1	0.0	0.0	0.0
564	Feb25-FISH2-3L1-rep2-m1bp-100x_Position010_9_cmle.ics	46	0	2	2	0.09914616040212151	0.5308641975308642	0.8431372549019607
565	Feb25-FISH2-3L1-rep2-m1bp-100x_Position010_9_cmle.ics	48	0	1	1	0.0	0.0	0.0
566	Feb25-FISH2-3L1-rep2-m1bp-100x_Position010_9_cmle.ics	48	0	2	1	0.14526065361241058	0.9130434782608696	0.38414634146341453
567	Feb25-FISH2-3L1-rep2-m1bp-100x_Position010_9_cmle.ics	50	0	1	1	0.0	0.0	0.0
568	Feb25-FISH2-3L1-rep2-m1bp-100x_Position010_9_cmle.ics	51	0	1	1	0.13373203030983832	0.381578947368421	0.39189189189189194
569	Feb25-FISH2-3L1-rep2-m1bp-100x_Position010_9_cmle.ics	52	0	1	1	0.1798465235201274	0.5954198473282442	0.5999999999999999
570	Feb25-FISH2-3L1-rep2-m1bp-100x_Position010_9_cmle.ics	53	0	1	1	0.04611449321028908	0.10471204188481674	0.1020408163265306
571	Feb25-FISH2-3L1-rep2-m1bp-100x_Position010_9_cmle.ics	53	0	1	2	0.0	0.0	0.0
572	Feb25-FISH2-3L1-rep2-m1bp-100x_Position010_9_cmle.ics	53	0	2	1	0.0	0.0	0.0
573	Feb25-FISH2-3L1-rep2-m1bp-100x_Position010_9_cmle.ics	53	0	2	2	0.025362971265658993	0.180327868852459	0.1864406779661017
574	Feb25-FISH2-3L1-rep2-m1bp-100x_Position010_9_cmle.ics	54	0	1	1	0.12220340700726605	0.4649122807017544	0.4568965517241378
575	Feb25-FISH2-3L1-rep2-m1bp-100x_Position010_9_cmle.ics	55	0	1	1	0.13603775497035278	0.37579617834394907	0.3782051282051282
576	Feb25-FISH2-3L1-rep2-m1bp-100x_Position010_9_cmle.ics	56	0	1	1	0.23748964003298875	0.746376811594203	0.7357142857142857
577	Feb25-FISH2-3L1-rep2-m1bp-100x_Position010_9_cmle.ics	59	0	1	1	0.06225456583389025	0.2967032967032967	0.2967032967032967
578	Feb25-FISH2-3L1-rep2-m1bp-100x_Position010_9_cmle.ics	60	0	1	1	0.02305724660514454	0.196078431372549	0.1923076923076923
579	Feb25-FISH2-3L1-rep2-m1bp-100x_Position010_9_cmle.ics	62	0	1	1	0.0	0.0	0.0
580	Feb25-FISH2-3L1-rep2-m1bp-100x_Position010_9_cmle.ics	63	0	1	1	0.0899232617600637	0.2422360248447205	0.2422360248447205
581	Feb25-FISH2-3L1-rep2-m1bp-100x_Position010_9_cmle.ics	64	0	1	1	0.23287819071195984	0.6121212121212122	0.6084337349397589
582	Feb25-FISH2-3L1-rep2-m1bp-100x_Position010_9_cmle.ics	65	0	1	1	0.0	0.0	0.0
583	Feb25-FISH2-3L1-rep2-m1bp-100x_Position010_9_cmle.ics	65	0	2	1	0.006917173981543361	0.03658536585365853	0.0303030303030303
584	Feb25-FISH2-3L1-rep2-m1bp-100x_Position010_9_cmle.ics	66	0	1	1	0.0	0.0	0.0
585	Feb25-FISH2-3L1-rep2-m1bp-100x_Position010_9_cmle.ics	67	0	1	1	0.1844579728411563	0.4733727810650887	0.4733727810650887
586	Feb25-FISH2-3L1-rep2-m1bp-100x_Position010_9_cmle.ics	69	0	1	1	0.0	0.0	0.0
587	Feb25-FISH2-3L1-rep2-m1bp-100x_Position010_9_cmle.ics	69	0	1	2	0.35047014839819696	0.4130434782608695	0.6204081632653061
588	Feb25-FISH2-3L1-rep2-m1bp-100x_Position011_10_cmle.ics	2	0	1	1	0.14064920429138167	0.3096446700507614	0.3144329896907216
589	Feb25-FISH2-3L1-rep2-m1bp-100x_Position011_10_cmle.ics	2	0	1	2	0.0	0.0	0.0
590	Feb25-FISH2-3L1-rep2-m1bp-100x_Position011_10_cmle.ics	2	0	2	1	0.0	0.0	0.0
591	Feb25-FISH2-3L1-rep2-m1bp-100x_Position011_10_cmle.ics	2	0	2	2	0.04611449321028908	0.34482758620689646	0.3333333333333333
592	Feb25-FISH2-3L1-rep2-m1bp-100x_Position011_10_cmle.ics	3	0	1	1	0.15217782759395396	0.5945945945945946	0.5945945945945946
593	Feb25-FISH2-3L1-rep2-m1bp-100x_Position011_10_cmle.ics	9	0	1	1	0.18676369750167077	0.6694214876033057	0.32793522267206476
594	Feb25-FISH2-3L1-rep2-m1bp-100x_Position011_10_cmle.ics	9	0	1	2	0.0	0.0	0.0
595	Feb25-FISH2-3L1-rep2-m1bp-100x_Position011_10_cmle.ics	9	0	2	1	0.0	0.0	0.0
596	Feb25-FISH2-3L1-rep2-m1bp-100x_Position011_10_cmle.ics	9	0	2	2	0.15217782759395396	0.27615062761506276	0.5892857142857142
597	Feb25-FISH2-3L1-rep2-m1bp-100x_Position011_10_cmle.ics	10	0	1	1	0.23979536469350318	0.6887417218543046	0.6842105263157894
598	Feb25-FISH2-3L1-rep2-m1bp-100x_Position011_10_cmle.ics	11	0	1	1	0.17754079885961294	0.6637931034482757	0.658119658119658
599	Feb25-FISH2-3L1-rep2-m1bp-100x_Position011_10_cmle.ics	12	0	1	1	0.0	0.0	0.0
600	Feb25-FISH2-3L1-rep2-m1bp-100x_Position011_10_cmle.ics	12	0	2	1	0.009222898642057815	0.042553191489361694	0.02395209580838323
601	Feb25-FISH2-3L1-rep2-m1bp-100x_Position011_10_cmle.ics	13	0	1	1	0.08300608777852034	0.2589928057553956	0.2589928057553956
602	Feb25-FISH2-3L1-rep2-m1bp-100x_Position011_10_cmle.ics	14	0	1	1	0.15678927691498284	0.6732673267326732	0.6799999999999999
603	Feb25-FISH2-3L1-rep2-m1bp-100x_Position011_10_cmle.ics	16	0	1	1	0.0	0.0	0.0
604	Feb25-FISH2-3L1-rep2-m1bp-100x_Position011_10_cmle.ics	17	0	1	1	0.5141765992947231	0.6482558139534882	0.637142857142857
605	Feb25-FISH2-3L1-rep2-m1bp-100x_Position011_10_cmle.ics	18	0	1	1	0.0	0.0	0.0
606	Feb25-FISH2-3L1-rep2-m1bp-100x_Position011_10_cmle.ics	19	0	1	1	0.07839463845749142	0.47222222222222215	0.47222222222222215
607	Feb25-FISH2-3L1-rep2-m1bp-100x_Position011_10_cmle.ics	21	0	1	1	0.32971862645356687	0.8079096045197739	0.8079096045197739
608	Feb25-FISH2-3L1-rep2-m1bp-100x_Position011_10_cmle.ics	22	0	1	1	0.09222898642057815	0.2409638554216867	0.2380952380952381
609	Feb25-FISH2-3L1-rep2-m1bp-100x_Position011_10_cmle.ics	23	0	1	1	0.10375760972315042	0.7377049180327868	0.3719008264462809
610	Feb25-FISH2-3L1-rep2-m1bp-100x_Position011_10_cmle.ics	23	0	2	1	0.0	0.0	0.0
611	Feb25-FISH2-3L1-rep2-m1bp-100x_Position011_10_cmle.ics	25	0	1	1	0.08070036311800588	0.2734375	0.2713178294573643
612	Feb25-FISH2-3L1-rep2-m1bp-100x_Position011_10_cmle.ics	28	0	1	1	0.2836041332432778	0.8424657534246573	0.8482758620689654
613	Feb25-FISH2-3L1-rep2-m1bp-100x_Position011_10_cmle.ics	29	0	1	1	0.03689159456823126	0.128	0.128
614	Feb25-FISH2-3L1-rep2-m1bp-100x_Position011_10_cmle.ics	30	0	1	1	0.03458586990771681	0.2941176470588235	0.2884615384615385
615	Feb25-FISH2-3L1-rep2-m1bp-100x_Position011_10_cmle.ics	31	0	1	1	0.11298050836520823	0.597560975609756	0.49
616	Feb25-FISH2-3L1-rep2-m1bp-100x_Position011_10_cmle.ics	31	0	2	1	0.0	0.0	0.0
617	Feb25-FISH2-3L1-rep2-m1bp-100x_Position011_10_cmle.ics	32	0	1	1	0.0899232617600637	0.2267441860465116	0.2267441860465116
618	Feb25-FISH2-3L1-rep2-m1bp-100x_Position011_10_cmle.ics	34	0	1	1	0.27207550994070556	0.659217877094972	0.6629213483146067
619	Feb25-FISH2-3L1-rep2-m1bp-100x_Position011_10_cmle.ics	35	0	1	1	0.10375760972315042	0.34883720930232553	0.6521739130434783
620	Feb25-FISH2-3L1-rep2-m1bp-100x_Position011_10_cmle.ics	36	0	1	1	0.07839463845749142	0.3736263736263736	0.3617021276595744
621	Feb25-FISH2-3L1-rep2-m1bp-100x_Position011_10_cmle.ics	38	0	1	1	0.050725942531317986	0.15384615384615383	0.15384615384615383
622	Feb25-FISH2-3L1-rep2-m1bp-100x_Position011_10_cmle.ics	39	0	1	1	0.0	0.0	0.0
623	Feb25-FISH2-3L1-rep2-m1bp-100x_Position011_10_cmle.ics	39	0	2	1	0.11067478370469377	0.31578947368421045	0.17910447761194026
624	Feb25-FISH2-3L1-rep2-m1bp-100x_Position011_10_cmle.ics	40	0	1	1	0.057643116512861345	0.18518518518518517	0.18656716417910446
625	Feb25-FISH2-3L1-rep2-m1bp-100x_Position011_10_cmle.ics	41	0	1	1	0.03458586990771681	0.07653061224489796	0.07653061224489796
626	Feb25-FISH2-3L1-rep2-m1bp-100x_Position011_10_cmle.ics	42	0	1	1	0.22134956740938755	0.4465116279069767	0.4465116279069767
627	Feb25-FISH2-3L1-rep2-m1bp-100x_Position011_10_cmle.ics	43	0	1	1	0.08761753709954924	0.5507246376811594	0.3551401869158877
628	Feb25-FISH2-3L1-rep2-m1bp-100x_Position011_10_cmle.ics	44	0	1	1	0.025362971265658993	0.08270676691729323	0.08333333333333331
629	Feb25-FISH2-3L1-rep2-m1bp-100x_Position011_10_cmle.ics	45	0	1	1	0.23979536469350318	0.6081871345029239	0.47488584474885837
630	Feb25-FISH2-3L1-rep2-m1bp-100x_Position011_10_cmle.ics	45	0	2	1	0.0	0.0	0.0
631	Feb25-FISH2-3L1-rep2-m1bp-100x_Position011_10_cmle.ics	47	0	1	1	0.0	0.0	0.0
632	Feb25-FISH2-3L1-rep2-m1bp-100x_Position011_10_cmle.ics	49	0	1	1	0.020751521944630084	0.13043478260869565	0.13043478260869565
633	Feb25-FISH2-3L1-rep2-m1bp-100x_Position011_10_cmle.ics	50	0	1	1	0.14526065361241058	0.4117647058823529	0.409090909090909
634	Feb25-FISH2-3L1-rep2-m1bp-100x_Position011_10_cmle.ics	51	0	1	1	0.0645602904944047	0.21875	0.21875
635	Feb25-FISH2-3L1-rep2-m1bp-100x_Position011_10_cmle.ics	54	0	1	1	0.0	0.0	0.0
636	Feb25-FISH2-3L1-rep2-m1bp-100x_Position011_10_cmle.ics	55	0	1	1	0.0	0.0	0.0
637	Feb25-FISH2-3L1-rep2-m1bp-100x_Position011_10_cmle.ics	55	0	1	2	0.10375760972315042	0.16071428571428567	0.8653846153846153
638	Feb25-FISH2-3L1-rep2-m1bp-100x_Position011_10_cmle.ics	56	0	1	1	0.1590950015754973	0.4451612903225806	0.5111111111111111
639	Feb25-FISH2-3L1-rep2-m1bp-100x_Position011_10_cmle.ics	58	0	1	1	0.23287819071195984	0.7013888888888888	0.6870748299319727
640	Feb25-FISH2-3L1-rep2-m1bp-100x_Position011_10_cmle.ics	59	0	1	1	0.0645602904944047	0.34146341463414626	0.3333333333333333
641	Feb25-FISH2-3L1-rep2-m1bp-100x_Position011_10_cmle.ics	60	0	1	1	0.06917173981543362	0.11235955056179776	0.14150943396226415
642	Feb25-FISH2-3L1-rep2-m1bp-100x_Position011_10_cmle.ics	60	0	1	2	0.0	0.0	0.0
643	Feb25-FISH2-3L1-rep2-m1bp-100x_Position011_10_cmle.ics	61	0	1	1	0.025362971265658993	0.14473684210526314	0.14473684210526314
644	Feb25-FISH2-3L1-rep2-m1bp-100x_Position011_10_cmle.ics	62	0	1	1	0.17292934953858402	0.5319148936170212	0.5281690140845069
645	Feb25-FISH2-3L1-rep2-m1bp-100x_Position011_10_cmle.ics	63	0	1	1	0.24671253867504656	0.5879120879120878	0.7133333333333333
646	Feb25-FISH2-3L1-rep2-m1bp-100x_Position011_10_cmle.ics	63	0	1	2	0.0	0.0	0.0
647	Feb25-FISH2-3L1-rep2-m1bp-100x_Position011_10_cmle.ics	63	0	2	1	0.0	0.0	0.0
648	Feb25-FISH2-3L1-rep2-m1bp-100x_Position011_10_cmle.ics	63	0	2	2	0.053031667191832436	0.22549019607843135	0.17164179104477612
649	Feb25-FISH2-3L1-rep2-m1bp-100x_Position011_10_cmle.ics	64	0	1	1	0.21673811808835866	0.7286821705426356	0.7460317460317459
650	Feb25-FISH2-3L1-rep2-m1bp-100x_Position011_10_cmle.ics	65	0	1	1	0.08070036311800588	0.3017241379310344	0.2991452991452991
651	Feb25-FISH2-3L1-rep2-m1bp-100x_Position011_10_cmle.ics	66	0	1	1	0.10606333438366487	0.4070796460176991	0.4070796460176991
652	Feb25-FISH2-3L1-rep2-m1bp-100x_Position011_10_cmle.ics	67	0	1	1	0.23979536469350318	0.6887417218543046	0.6887417218543046
653	Feb25-FISH2-3L1-rep2-m1bp-100x_Position011_10_cmle.ics	69	0	1	1	0.0	0.0	0.0
654	Feb25-FISH2-3L1-rep2-m1bp-100x_Position011_10_cmle.ics	70	0	1	1	0.3158842784904802	0.6342592592592591	0.6372093023255814
655	Feb25-FISH2-3L1-rep2-m1bp-100x_Position012_11_cmle.ics	1	0	1	1	0.249018263335561	0.3025210084033614	0.2887700534759358
656	Feb25-FISH2-3L1-rep2-m1bp-100x_Position012_11_cmle.ics	1	0	1	2	0.0	0.0	0.0
657	Feb25-FISH2-3L1-rep2-m1bp-100x_Position012_11_cmle.ics	1	0	2	1	0.0	0.0	0.0
658	Feb25-FISH2-3L1-rep2-m1bp-100x_Position012_11_cmle.ics	1	0	2	2	0.0	0.0	0.0
659	Feb25-FISH2-3L1-rep2-m1bp-100x_Position012_11_cmle.ics	1	0	3	1	0.0	0.0	0.0
660	Feb25-FISH2-3L1-rep2-m1bp-100x_Position012_11_cmle.ics	1	0	3	2	0.11528623302572269	0.5434782608695652	0.3311258278145695
661	Feb25-FISH2-3L1-rep2-m1bp-100x_Position012_11_cmle.ics	2	0	1	1	0.02305724660514454	0.196078431372549	0.196078431372549
662	Feb25-FISH2-3L1-rep2-m1bp-100x_Position012_11_cmle.ics	3	0	1	1	0.16601217555704068	0.631578947368421	0.631578947368421
663	Feb25-FISH2-3L1-rep2-m1bp-100x_Position012_11_cmle.ics	6	0	1	1	0.2766869592617345	0.5660377358490566	0.5263157894736843
664	Feb25-FISH2-3L1-rep2-m1bp-100x_Position012_11_cmle.ics	7	0	1	1	0.15217782759395396	0.5076923076923077	0.5499999999999999
665	Feb25-FISH2-3L1-rep2-m1bp-100x_Position012_11_cmle.ics	8	0	1	1	0.0	0.0	0.0
666	Feb25-FISH2-3L1-rep2-m1bp-100x_Position012_11_cmle.ics	9	0	1	1	0.01844579728411563	0.08163265306122448	0.08163265306122448
667	Feb25-FISH2-3L1-rep2-m1bp-100x_Position012_11_cmle.ics	10	0	1	1	0.006917173981543361	0.049999999999999996	0.04918032786885245
668	Feb25-FISH2-3L1-rep2-m1bp-100x_Position012_11_cmle.ics	11	0	1	1	0.059948841173375796	0.4727272727272727	0.48148148148148134
669	Feb25-FISH2-3L1-rep2-m1bp-100x_Position012_11_cmle.ics	12	0	1	1	0.0	0.0	0.0
670	Feb25-FISH2-3L1-rep2-m1bp-100x_Position012_11_cmle.ics	14	0	1	1	0.37583311966385596	0.7442922374429223	0.6342412451361867
671	Feb25-FISH2-3L1-rep2-m1bp-100x_Position012_11_cmle.ics	16	0	1	1	0.0853118124390348	0.4457831325301204	0.4457831325301204
672	Feb25-FISH2-3L1-rep2-m1bp-100x_Position012_11_cmle.ics	17	0	1	1	0.0899232617600637	0.4382022471910112	0.4382022471910112
673	Feb25-FISH2-3L1-rep2-m1bp-100x_Position012_11_cmle.ics	18	0	1	1	0.11067478370469377	0.5217391304347825	0.3529411764705882
674	Feb25-FISH2-3L1-rep2-m1bp-100x_Position012_11_cmle.ics	19	0	1	1	0.13373203030983832	0.26605504587155965	0.8656716417910447
675	Feb25-FISH2-3L1-rep2-m1bp-100x_Position012_11_cmle.ics	19	0	1	2	0.0	0.0	0.0
676	Feb25-FISH2-3L1-rep2-m1bp-100x_Position012_11_cmle.ics	20	0	1	1	0.01844579728411563	0.1379310344827586	0.14035087719298245
677	Feb25-FISH2-3L1-rep2-m1bp-100x_Position012_11_cmle.ics	21	0	1	1	0.20751521944630083	0.8256880733944953	0.8256880733944953
678	Feb25-FISH2-3L1-rep2-m1bp-100x_Position012_11_cmle.ics	22	0	1	1	0.027668695926173444	0.08695652173913043	0.0857142857142857
679	Feb25-FISH2-3L1-rep2-m1bp-100x_Position012_11_cmle.ics	23	0	1	1	0.13142630564932387	0.5643564356435643	0.5757575757575758
680	Feb25-FISH2-3L1-rep2-m1bp-100x_Position012_11_cmle.ics	24	0	1	1	0.11298050836520823	0.6363636363636362	0.644736842105263
681	Feb25-FISH2-3L1-rep2-m1bp-100x_Position012_11_cmle.ics	25	0	1	1	0.10836905904417933	0.3643410852713178	0.3643410852713178
682	Feb25-FISH2-3L1-rep2-m1bp-100x_Position012_11_cmle.ics	26	0	1	1	0.0945347110810926	0.4939759036144577	0.43157894736842095
683	Feb25-FISH2-3L1-rep2-m1bp-100x_Position012_11_cmle.ics	28	0	1	1	0.0	0.0	0.0
684	Feb25-FISH2-3L1-rep2-m1bp-100x_Position012_11_cmle.ics	28	0	1	2	0.17523507419909848	0.3408071748878923	0.9999999999999999
685	Feb25-FISH2-3L1-rep2-m1bp-100x_Position012_11_cmle.ics	29	0	1	1	0.15678927691498284	0.5483870967741935	0.5528455284552845
686	Feb25-FISH2-3L1-rep2-m1bp-100x_Position012_11_cmle.ics	30	0	1	1	0.1291205809888094	0.48695652173913034	0.48695652173913034
687	Feb25-FISH2-3L1-rep2-m1bp-100x_Position012_11_cmle.ics	31	0	1	1	0.10836905904417933	0.3333333333333333	0.3333333333333333
688	Feb25-FISH2-3L1-rep2-m1bp-100x_Position012_11_cmle.ics	32	0	1	1	0.2444068140145321	0.8091603053435114	0.8153846153846152
689	Feb25-FISH2-3L1-rep2-m1bp-100x_Position012_11_cmle.ics	33	0	1	1	0.03919731922874571	0.14529914529914525	0.14529914529914525
690	Feb25-FISH2-3L1-rep2-m1bp-100x_Position012_11_cmle.ics	35	0	1	1	0.17292934953858402	0.7978723404255317	0.7894736842105261
691	Feb25-FISH2-3L1-rep2-m1bp-100x_Position012_11_cmle.ics	36	0	1	1	0.12220340700726605	0.47747747747747743	0.595505617977528
692	Feb25-FISH2-3L1-rep2-m1bp-100x_Position012_11_cmle.ics	38	0	1	1	0.13373203030983832	0.39189189189189194	0.39455782312925164
693	Feb25-FISH2-3L1-rep2-m1bp-100x_Position012_11_cmle.ics	40	0	1	1	0.0853118124390348	0.35922330097087374	0.36633663366336633
694	Feb25-FISH2-3L1-rep2-m1bp-100x_Position012_11_cmle.ics	43	0	1	1	0.0	0.0	0.0
695	Feb25-FISH2-3L1-rep2-m1bp-100x_Position012_11_cmle.ics	44	0	1	1	0.0	0.0	0.0
696	Feb25-FISH2-3L1-rep2-m1bp-100x_Position012_11_cmle.ics	44	0	2	1	0.07147746447594806	0.31958762886597936	0.27192982456140347
697	Feb25-FISH2-3L1-rep2-m1bp-100x_Position012_11_cmle.ics	45	0	1	1	0.0046114493210289076	0.02040816326530612	0.01834862385321101
698	Feb25-FISH2-3L1-rep2-m1bp-100x_Position012_11_cmle.ics	46	0	1	1	0.1291205809888094	0.5894736842105261	0.5894736842105261
699	Feb25-FISH2-3L1-rep2-m1bp-100x_Position012_11_cmle.ics	48	0	1	1	0.249018263335561	0.48214285714285704	0.48648648648648646
700	Feb25-FISH2-3L1-rep2-m1bp-100x_Position012_11_cmle.ics	49	0	1	1	0.04611449321028908	0.17241379310344823	0.17094017094017092
701	Feb25-FISH2-3L1-rep2-m1bp-100x_Position012_11_cmle.ics	50	0	1	1	0.13142630564932387	0.5588235294117646	0.5643564356435643
702	Feb25-FISH2-3L1-rep2-m1bp-100x_Position012_11_cmle.ics	52	0	1	1	0.0046114493210289076	0.022988505747126436	0.02325581395348837
703	Feb25-FISH2-3L1-rep2-m1bp-100x_Position012_11_cmle.ics	53	0	1	1	0.0	0.0	0.0
704	Feb25-FISH2-3L1-rep2-m1bp-100x_Position012_11_cmle.ics	53	0	2	1	0.0023057246605144538	0.016666666666666666	0.007518796992481202
705	Feb25-FISH2-3L1-rep2-m1bp-100x_Position012_11_cmle.ics	54	0	1	1	0.4680621060844341	0.8675213675213673	0.8675213675213673
706	Feb25-FISH2-3L1-rep2-m1bp-100x_Position012_11_cmle.ics	56	0	1	1	0.10375760972315042	0.4128440366972477	0.4128440366972477
707	Feb25-FISH2-3L1-rep2-m1bp-100x_Position012_11_cmle.ics	57	0	1	1	0.08070036311800588	0.3571428571428571	0.42168674698795167
708	Feb25-FISH2-3L1-rep2-m1bp-100x_Position012_11_cmle.ics	58	0	1	1	0.16601217555704068	1.0	0.3157894736842105
709	Feb25-FISH2-3L1-rep2-m1bp-100x_Position012_11_cmle.ics	58	0	2	1	0.0	0.0	0.0
710	Feb25-FISH2-3L1-rep2-m1bp-100x_Position012_11_cmle.ics	59	0	1	1	0.0	0.0	0.0
711	Feb25-FISH2-3L1-rep2-m1bp-100x_Position012_11_cmle.ics	59	0	1	2	0.03689159456823126	0.1415929203539823	0.17021276595744678
712	Feb25-FISH2-3L1-rep2-m1bp-100x_Position012_11_cmle.ics	59	0	2	1	0.0	0.0	0.0
713	Feb25-FISH2-3L1-rep2-m1bp-100x_Position012_11_cmle.ics	59	0	2	2	0.0	0.0	0.0
714	Feb25-FISH2-3L1-rep2-m1bp-100x_Position012_11_cmle.ics	60	0	1	1	0.059948841173375796	0.2626262626262626	0.2626262626262626
715	Feb25-FISH2-3L1-rep2-m1bp-100x_Position012_11_cmle.ics	62	0	1	1	0.13142630564932387	0.7916666666666666	0.780821917808219
716	Feb25-FISH2-3L1-rep2-m1bp-100x_Position012_11_cmle.ics	63	0	1	1	0.03228014524720235	0.14432989690721648	0.14432989690721648
717	Feb25-FISH2-3L1-rep2-m1bp-100x_Position012_11_cmle.ics	64	0	1	1	0.0	0.0	0.0
718	Feb25-FISH2-3L1-rep2-m1bp-100x_Position012_11_cmle.ics	64	0	1	2	0.19137514682269965	0.415	0.7614678899082569
719	Feb25-FISH2-3L1-rep2-m1bp-100x_Position012_11_cmle.ics	65	0	1	1	0.23287819071195984	0.8487394957983192	0.3543859649122807
720	Feb25-FISH2-3L1-rep2-m1bp-100x_Position012_11_cmle.ics	65	0	1	2	0.0	0.0	0.0
721	Feb25-FISH2-3L1-rep2-m1bp-100x_Position013_12_cmle.ics	1	0	1	1	0.16370645089652622	0.4465408805031446	0.4465408805031446
722	Feb25-FISH2-3L1-rep2-m1bp-100x_Position013_12_cmle.ics	2	0	1	1	0.07147746447594806	0.24409448818897633	0.2123287671232876
723	Feb25-FISH2-3L1-rep2-m1bp-100x_Position013_12_cmle.ics	2	0	1	2	0.0	0.0	0.0
724	Feb25-FISH2-3L1-rep2-m1bp-100x_Position013_12_cmle.ics	2	0	2	1	0.0	0.0	0.0
725	Feb25-FISH2-3L1-rep2-m1bp-100x_Position013_12_cmle.ics	2	0	2	2	0.03689159456823126	0.09696969696969697	0.10062893081761005
726	Feb25-FISH2-3L1-rep2-m1bp-100x_Position013_12_cmle.ics	3	0	1	1	0.0	0.0	0.0
727	Feb25-FISH2-3L1-rep2-m1bp-100x_Position013_12_cmle.ics	4	0	1	1	0.14526065361241058	0.4315068493150684	0.2703862660944206
728	Feb25-FISH2-3L1-rep2-m1bp-100x_Position013_12_cmle.ics	4	0	2	1	0.0	0.0	0.0
729	Feb25-FISH2-3L1-rep2-m1bp-100x_Position013_12_cmle.ics	5	0	1	1	0.059948841173375796	0.18439716312056736	0.1857142857142857
730	Feb25-FISH2-3L1-rep2-m1bp-100x_Position013_12_cmle.ics	6	0	1	1	0.13603775497035278	0.43065693430656937	0.42753623188405804
731	Feb25-FISH2-3L1-rep2-m1bp-100x_Position013_12_cmle.ics	7	0	1	1	0.2098209441068153	0.5687499999999999	0.5723270440251571
732	Feb25-FISH2-3L1-rep2-m1bp-100x_Position013_12_cmle.ics	8	0	1	1	0.299744205866879	0.7027027027027026	0.6951871657754011
733	Feb25-FISH2-3L1-rep2-m1bp-100x_Position013_12_cmle.ics	9	0	1	1	0.0	0.0	0.0
734	Feb25-FISH2-3L1-rep2-m1bp-100x_Position013_12_cmle.ics	9	0	1	2	0.0	0.0	0.0
735	Feb25-FISH2-3L1-rep2-m1bp-100x_Position013_12_cmle.ics	9	0	1	3	0.0	0.0	0.0
736	Feb25-FISH2-3L1-rep2-m1bp-100x_Position013_12_cmle.ics	9	0	2	1	0.0	0.0	0.0
737	Feb25-FISH2-3L1-rep2-m1bp-100x_Position013_12_cmle.ics	9	0	2	2	0.0	0.0	0.0
738	Feb25-FISH2-3L1-rep2-m1bp-100x_Position013_12_cmle.ics	9	0	2	3	0.0	0.0	0.0
739	Feb25-FISH2-3L1-rep2-m1bp-100x_Position013_12_cmle.ics	9	0	3	1	0.0	0.0	0.0
740	Feb25-FISH2-3L1-rep2-m1bp-100x_Position013_12_cmle.ics	9	0	3	2	0.0	0.0	0.0
741	Feb25-FISH2-3L1-rep2-m1bp-100x_Position013_12_cmle.ics	9	0	3	3	0.0	0.0	0.0
742	Feb25-FISH2-3L1-rep2-m1bp-100x_Position013_12_cmle.ics	9	0	4	1	0.0	0.0	0.0
743	Feb25-FISH2-3L1-rep2-m1bp-100x_Position013_12_cmle.ics	9	0	4	2	0.9476528354714405	0.8857758620689653	0.7160278745644598
744	Feb25-FISH2-3L1-rep2-m1bp-100x_Position013_12_cmle.ics	9	0	4	3	0.0	0.0	0.0
745	Feb25-FISH2-3L1-rep2-m1bp-100x_Position013_12_cmle.ics	10	0	1	1	0.01844579728411563	0.04081632653061224	0.05128205128205127
746	Feb25-FISH2-3L1-rep2-m1bp-100x_Position013_12_cmle.ics	12	0	1	1	0.20751521944630083	0.656934306569343	0.6666666666666666
747	Feb25-FISH2-3L1-rep2-m1bp-100x_Position013_12_cmle.ics	13	0	1	1	0.0	0.0	0.0
748	Feb25-FISH2-3L1-rep2-m1bp-100x_Position013_12_cmle.ics	15	0	1	1	0.19137514682269965	0.584507042253521	0.5286624203821656
749	Feb25-FISH2-3L1-rep2-m1bp-100x_Position013_12_cmle.ics	16	0	1	1	0.22134956740938755	0.6399999999999999	0.6357615894039734
750	Feb25-FISH2-3L1-rep2-m1bp-100x_Position013_12_cmle.ics	17	0	1	1	0.0	0.0	0.0
751	Feb25-FISH2-3L1-rep2-m1bp-100x_Position013_12_cmle.ics	18	0	1	1	0.14064920429138167	0.4206896551724137	0.4178082191780821
752	Feb25-FISH2-3L1-rep2-m1bp-100x_Position013_12_cmle.ics	19	0	1	1	0.17292934953858402	0.5172413793103448	0.5172413793103448
753	Feb25-FISH2-3L1-rep2-m1bp-100x_Position013_12_cmle.ics	21	0	1	1	0.33663580043511027	0.906832298136646	0.906832298136646
754	Feb25-FISH2-3L1-rep2-m1bp-100x_Position013_12_cmle.ics	22	0	1	1	0.2536297126565899	0.748299319727891	0.7534246575342464
755	Feb25-FISH2-3L1-rep2-m1bp-100x_Position013_12_cmle.ics	23	0	1	1	0.28821558256430674	0.5630630630630631	0.6410256410256411
756	Feb25-FISH2-3L1-rep2-m1bp-100x_Position013_12_cmle.ics	24	0	1	1	0.08300608777852034	0.25	0.25
757	Feb25-FISH2-3L1-rep2-m1bp-100x_Position013_12_cmle.ics	25	0	1	1	0.01844579728411563	0.04878048780487804	0.05031446540880503
758	Feb25-FISH2-3L1-rep2-m1bp-100x_Position013_12_cmle.ics	26	0	1	1	0.0	0.0	0.0
759	Feb25-FISH2-3L1-rep2-m1bp-100x_Position013_12_cmle.ics	26	0	1	2	0.30666137984842234	0.6616915422885571	0.5057034220532319
760	Feb25-FISH2-3L1-rep2-m1bp-100x_Position013_12_cmle.ics	26	0	1	3	0.0	0.0	0.0
761	Feb25-FISH2-3L1-rep2-m1bp-100x_Position013_12_cmle.ics	26	0	2	1	0.2766869592617345	0.5970149253731343	0.5911330049261083
762	Feb25-FISH2-3L1-rep2-m1bp-100x_Position013_12_cmle.ics	26	0	2	2	0.0	0.0	0.0
763	Feb25-FISH2-3L1-rep2-m1bp-100x_Position013_12_cmle.ics	26	0	2	3	0.0	0.0	0.0
764	Feb25-FISH2-3L1-rep2-m1bp-100x_Position013_12_cmle.ics	26	0	3	1	0.0	0.0	0.0
765	Feb25-FISH2-3L1-rep2-m1bp-100x_Position013_12_cmle.ics	26	0	3	2	0.0	0.0	0.0
766	Feb25-FISH2-3L1-rep2-m1bp-100x_Position013_12_cmle.ics	26	0	3	3	0.3619987717007692	0.7440758293838862	0.6460905349794238
767	Feb25-FISH2-3L1-rep2-m1bp-100x_Position013_12_cmle.ics	26	0	4	1	0.0	0.0	0.0
768	Feb25-FISH2-3L1-rep2-m1bp-100x_Position013_12_cmle.ics	26	0	4	2	0.0	0.0	0.0
769	Feb25-FISH2-3L1-rep2-m1bp-100x_Position013_12_cmle.ics	26	0	4	3	0.0	0.0	0.0
770	Feb25-FISH2-3L1-rep2-m1bp-100x_Position013_12_cmle.ics	27	0	1	1	0.2444068140145321	0.5578947368421051	0.5578947368421051
771	Feb25-FISH2-3L1-rep2-m1bp-100x_Position013_12_cmle.ics	28	0	1	1	0.10375760972315042	0.5624999999999999	0.5696202531645569
772	Feb25-FISH2-3L1-rep2-m1bp-100x_Position013_12_cmle.ics	30	0	1	1	0.06917173981543362	0.21582733812949637	0.2941176470588235
773	Feb25-FISH2-3L1-rep2-m1bp-100x_Position013_12_cmle.ics	31	0	1	1	0.0	0.0	0.0
774	Feb25-FISH2-3L1-rep2-m1bp-100x_Position013_12_cmle.ics	31	0	1	2	0.0	0.0	0.0
775	Feb25-FISH2-3L1-rep2-m1bp-100x_Position013_12_cmle.ics	31	0	1	3	0.0	0.0	0.0
776	Feb25-FISH2-3L1-rep2-m1bp-100x_Position013_12_cmle.ics	31	0	2	1	0.0	0.0	0.0
777	Feb25-FISH2-3L1-rep2-m1bp-100x_Position013_12_cmle.ics	31	0	2	2	0.0	0.0	0.0
778	Feb25-FISH2-3L1-rep2-m1bp-100x_Position013_12_cmle.ics	31	0	2	3	0.0	0.0	0.0
779	Feb25-FISH2-3L1-rep2-m1bp-100x_Position013_12_cmle.ics	33	0	1	1	0.3850560183059138	0.6398467432950191	0.6423076923076922
780	Feb25-FISH2-3L1-rep2-m1bp-100x_Position013_12_cmle.ics	34	0	1	1	0.0	0.0	0.0
781	Feb25-FISH2-3L1-rep2-m1bp-100x_Position013_12_cmle.ics	36	0	1	1	0.11759195768623715	0.31875	0.31875
782	Feb25-FISH2-3L1-rep2-m1bp-100x_Position013_12_cmle.ics	37	0	1	1	0.1590950015754973	0.5227272727272726	0.5227272727272726
783	Feb25-FISH2-3L1-rep2-m1bp-100x_Position013_12_cmle.ics	38	0	1	1	0.0	0.0	0.0
784	Feb25-FISH2-3L1-rep2-m1bp-100x_Position013_12_cmle.ics	39	0	1	1	0.13373203030983832	0.5225225225225225	0.3493975903614457
785	Feb25-FISH2-3L1-rep2-m1bp-100x_Position013_12_cmle.ics	39	0	2	1	0.0	0.0	0.0
786	Feb25-FISH2-3L1-rep2-m1bp-100x_Position013_12_cmle.ics	40	0	1	1	0.04380876854977462	0.17272727272727273	0.296875
787	Feb25-FISH2-3L1-rep2-m1bp-100x_Position013_12_cmle.ics	41	0	1	1	0.11528623302572269	0.3184713375796179	0.3846153846153845
788	Feb25-FISH2-3L1-rep2-m1bp-100x_Position013_12_cmle.ics	42	0	1	1	0.16601217555704068	0.5714285714285714	0.41142857142857137
789	Feb25-FISH2-3L1-rep2-m1bp-100x_Position013_12_cmle.ics	43	0	1	1	0.0	0.0	0.0
790	Feb25-FISH2-3L1-rep2-m1bp-100x_Position013_12_cmle.ics	44	0	1	1	0.06686601515491916	0.5471698113207547	0.5471698113207547
791	Feb25-FISH2-3L1-rep2-m1bp-100x_Position013_12_cmle.ics	45	0	1	1	0.39658464160848605	0.5212121212121212	0.5308641975308642
792	Feb25-FISH2-3L1-rep2-m1bp-100x_Position013_12_cmle.ics	46	0	1	1	0.1245091316677805	0.32142857142857145	0.32142857142857145
793	Feb25-FISH2-3L1-rep2-m1bp-100x_Position013_12_cmle.ics	47	0	1	1	0.0	0.0	0.0
794	Feb25-FISH2-3L1-rep2-m1bp-100x_Position013_12_cmle.ics	49	0	1	1	0.22826674139093092	0.6226415094339622	0.7557251908396946
795	Feb25-FISH2-3L1-rep2-m1bp-100x_Position013_12_cmle.ics	50	0	1	1	0.10145188506263597	0.316546762589928	0.26666666666666666
796	Feb25-FISH2-3L1-rep2-m1bp-100x_Position013_12_cmle.ics	51	0	1	1	0.10836905904417933	0.38524590163934425	0.2781065088757396
797	Feb25-FISH2-3L1-rep2-m1bp-100x_Position013_12_cmle.ics	51	0	2	1	0.0	0.0	0.0
798	Feb25-FISH2-3L1-rep2-m1bp-100x_Position013_12_cmle.ics	52	0	1	1	0.3619987717007692	0.8626373626373625	0.8820224719101122
799	Feb25-FISH2-3L1-rep2-m1bp-100x_Position013_12_cmle.ics	53	0	1	1	0.23748964003298875	0.824	0.6319018404907975
800	Feb25-FISH2-3L1-rep2-m1bp-100x_Position013_12_cmle.ics	54	0	1	1	0.0	0.0	0.0
801	Feb25-FISH2-3L1-rep2-m1bp-100x_Position013_12_cmle.ics	55	0	1	1	0.0	0.0	0.0
802	Feb25-FISH2-3L1-rep2-m1bp-100x_Position013_12_cmle.ics	56	0	1	1	0.0	0.0	0.0
803	Feb25-FISH2-3L1-rep2-m1bp-100x_Position013_12_cmle.ics	57	0	1	1	0.1245091316677805	0.22040816326530613	0.5142857142857142
804	Feb25-FISH2-3L1-rep2-m1bp-100x_Position013_12_cmle.ics	57	0	1	2	0.0	0.0	0.0
805	Feb25-FISH2-3L1-rep2-m1bp-100x_Position013_12_cmle.ics	58	0	1	1	0.009222898642057815	0.024539877300613494	0.024539877300613494
806	Feb25-FISH2-3L1-rep2-m1bp-100x_Position013_12_cmle.ics	59	0	1	1	0.03689159456823126	0.13008130081300812	0.13008130081300812
807	Feb25-FISH2-3L1-rep2-m1bp-100x_Position013_12_cmle.ics	60	0	1	1	0.3135785538299657	0.8192771084337347	0.45182724252491685
808	Feb25-FISH2-3L1-rep2-m1bp-100x_Position013_12_cmle.ics	60	0	2	1	0.0	0.0	0.0
809	Feb25-FISH2-3L1-rep2-m1bp-100x_Position013_12_cmle.ics	61	0	1	1	0.18215224818064185	0.8061224489795917	0.8061224489795917
810	Feb25-FISH2-3L1-rep2-m1bp-100x_Position013_12_cmle.ics	63	0	1	1	0.15217782759395396	0.584070796460177	0.5789473684210527
811	Feb25-FISH2-3L1-rep2-m1bp-100x_Position013_12_cmle.ics	64	0	1	1	0.14756637827292504	0.3878787878787879	0.3902439024390243
812	Feb25-FISH2-3L1-rep2-m1bp-100x_Position013_12_cmle.ics	65	0	1	1	0.0	0.0	0.0
813	Feb25-FISH2-3L1-rep2-m1bp-100x_Position014_13_cmle.ics	2	0	1	1	0.11759195768623715	0.4146341463414634	0.33774834437086093
814	Feb25-FISH2-3L1-rep2-m1bp-100x_Position014_13_cmle.ics	4	0	1	1	0.0	0.0	0.0
815	Feb25-FISH2-3L1-rep2-m1bp-100x_Position014_13_cmle.ics	6	0	1	1	0.14756637827292504	0.6666666666666667	0.6666666666666667
816	Feb25-FISH2-3L1-rep2-m1bp-100x_Position014_13_cmle.ics	8	0	1	1	0.2098209441068153	0.6842105263157894	0.6842105263157894
817	Feb25-FISH2-3L1-rep2-m1bp-100x_Position014_13_cmle.ics	9	0	1	1	0.21673811808835866	0.5731707317073169	0.5838509316770186
818	Feb25-FISH2-3L1-rep2-m1bp-100x_Position014_13_cmle.ics	10	0	1	1	0.14756637827292504	0.47761194029850745	0.4812030075187969
819	Feb25-FISH2-3L1-rep2-m1bp-100x_Position014_13_cmle.ics	12	0	1	1	0.16370645089652622	0.8255813953488371	0.8255813953488371
820	Feb25-FISH2-3L1-rep2-m1bp-100x_Position014_13_cmle.ics	14	0	1	1	0.14295492895189613	0.4732824427480915	0.4732824427480915
821	Feb25-FISH2-3L1-rep2-m1bp-100x_Position014_13_cmle.ics	15	0	1	1	0.14295492895189613	0.6262626262626262	0.62
822	Feb25-FISH2-3L1-rep2-m1bp-100x_Position014_13_cmle.ics	16	0	1	1	0.0	0.0	0.0
823	Feb25-FISH2-3L1-rep2-m1bp-100x_Position014_13_cmle.ics	17	0	1	1	0.0	0.0	0.0
824	Feb25-FISH2-3L1-rep2-m1bp-100x_Position014_13_cmle.ics	17	0	2	1	0.0	0.0	0.0
825	Feb25-FISH2-3L1-rep2-m1bp-100x_Position014_13_cmle.ics	18	0	1	1	0.03689159456823126	0.13559322033898305	0.13675213675213674
826	Feb25-FISH2-3L1-rep2-m1bp-100x_Position014_13_cmle.ics	19	0	1	1	0.009222898642057815	0.03361344537815125	0.03333333333333333
827	Feb25-FISH2-3L1-rep2-m1bp-100x_Position014_13_cmle.ics	21	0	1	1	0.06686601515491916	0.5178571428571428	0.5178571428571428
828	Feb25-FISH2-3L1-rep2-m1bp-100x_Position014_13_cmle.ics	22	0	1	1	0.016140072623601176	0.08860759493670886	0.08860759493670886
829	Feb25-FISH2-3L1-rep2-m1bp-100x_Position014_13_cmle.ics	23	0	1	1	0.17523507419909848	0.7755102040816325	0.7835051546391751
830	Feb25-FISH2-3L1-rep2-m1bp-100x_Position014_13_cmle.ics	26	0	1	1	0.2536297126565899	0.748299319727891	0.7382550335570468
831	Feb25-FISH2-3L1-rep2-m1bp-100x_Position014_13_cmle.ics	27	0	1	1	0.009222898642057815	0.030534351145038163	0.030075187969924807
832	Feb25-FISH2-3L1-rep2-m1bp-100x_Position014_13_cmle.ics	28	0	1	1	0.3228014524720235	0.532319391634981	0.5263157894736841
833	Feb25-FISH2-3L1-rep2-m1bp-100x_Position014_13_cmle.ics	29	0	1	1	0.0	0.0	0.0
834	Feb25-FISH2-3L1-rep2-m1bp-100x_Position014_13_cmle.ics	30	0	1	1	0.13603775497035278	0.5221238938053098	0.5221238938053098
835	Feb25-FISH2-3L1-rep2-m1bp-100x_Position014_13_cmle.ics	32	0	1	1	0.2836041332432778	0.8092105263157894	0.82
836	Feb25-FISH2-3L1-rep2-m1bp-100x_Position014_13_cmle.ics	33	0	1	1	0.0	0.0	0.0
837	Feb25-FISH2-3L1-rep2-m1bp-100x_Position014_13_cmle.ics	33	0	2	1	0.3389415250956247	0.7277227722772277	0.6363636363636364
838	Feb25-FISH2-3L1-rep2-m1bp-100x_Position014_13_cmle.ics	35	0	1	1	0.17292934953858402	0.5319148936170212	0.4213483146067415
839	Feb25-FISH2-3L1-rep2-m1bp-100x_Position014_13_cmle.ics	36	0	1	1	0.1890694221621852	0.5466666666666666	0.5503355704697985
840	Feb25-FISH2-3L1-rep2-m1bp-100x_Position014_13_cmle.ics	37	0	1	1	0.0645602904944047	0.38356164383561636	0.16666666666666666
841	Feb25-FISH2-3L1-rep2-m1bp-100x_Position014_13_cmle.ics	37	0	2	1	0.0	0.0	0.0
842	Feb25-FISH2-3L1-rep2-m1bp-100x_Position014_13_cmle.ics	41	0	1	1	0.08300608777852034	0.3157894736842105	0.23684210526315788
843	Feb25-FISH2-3L1-rep2-m1bp-100x_Position015_14_cmle.ics	1	0	1	1	0.1844579728411563	0.3755868544600939	0.5228758169934641
844	Feb25-FISH2-3L1-rep2-m1bp-100x_Position015_14_cmle.ics	1	0	1	2	0.0	0.0	0.0
845	Feb25-FISH2-3L1-rep2-m1bp-100x_Position015_14_cmle.ics	1	0	2	1	0.0	0.0	0.0
846	Feb25-FISH2-3L1-rep2-m1bp-100x_Position015_14_cmle.ics	1	0	2	2	0.0645602904944047	0.4307692307692307	0.22764227642276422
847	Feb25-FISH2-3L1-rep2-m1bp-100x_Position015_14_cmle.ics	3	0	1	1	0.2766869592617345	0.851063829787234	0.759493670886076
848	Feb25-FISH2-3L1-rep2-m1bp-100x_Position015_14_cmle.ics	5	0	1	1	0.18215224818064185	0.7669902912621358	0.7821782178217822
849	Feb25-FISH2-3L1-rep2-m1bp-100x_Position015_14_cmle.ics	6	0	1	1	0.0945347110810926	0.27516778523489926	0.3596491228070175
850	Feb25-FISH2-3L1-rep2-m1bp-100x_Position015_14_cmle.ics	6	0	1	2	0.0	0.0	0.0
851	Feb25-FISH2-3L1-rep2-m1bp-100x_Position015_14_cmle.ics	7	0	1	1	0.04842021787080353	0.18103448275862064	0.18103448275862064
852	Feb25-FISH2-3L1-rep2-m1bp-100x_Position015_14_cmle.ics	8	0	1	1	0.1890694221621852	0.6259541984732823	0.8631578947368419
853	Feb25-FISH2-3L1-rep2-m1bp-100x_Position015_14_cmle.ics	9	0	1	1	0.04150304388926017	0.3157894736842105	0.25
854	Feb25-FISH2-3L1-rep2-m1bp-100x_Position015_14_cmle.ics	10	0	1	1	0.0645602904944047	0.2745098039215686	0.31111111111111106
855	Feb25-FISH2-3L1-rep2-m1bp-100x_Position015_14_cmle.ics	12	0	1	1	0.0	0.0	0.0
856	Feb25-FISH2-3L1-rep2-m1bp-100x_Position015_14_cmle.ics	13	0	1	1	0.0	0.0	0.0
857	Feb25-FISH2-3L1-rep2-m1bp-100x_Position015_14_cmle.ics	13	0	1	2	0.0	0.0	0.0
858	Feb25-FISH2-3L1-rep2-m1bp-100x_Position015_14_cmle.ics	14	0	1	1	0.0	0.0	0.0
859	Feb25-FISH2-3L1-rep2-m1bp-100x_Position015_14_cmle.ics	17	0	1	1	0.13834347963086724	0.5	0.4918032786885246
860	Feb25-FISH2-3L1-rep2-m1bp-100x_Position015_14_cmle.ics	18	0	1	1	0.14064920429138167	0.4066666666666666	0.4093959731543623
861	Feb25-FISH2-3L1-rep2-m1bp-100x_Position015_14_cmle.ics	19	0	1	1	0.08761753709954924	0.59375	0.3838383838383838
862	Feb25-FISH2-3L1-rep2-m1bp-100x_Position015_14_cmle.ics	20	0	1	1	0.0	0.0	0.0
863	Feb25-FISH2-3L1-rep2-m1bp-100x_Position015_14_cmle.ics	21	0	1	1	0.44039341015826067	0.712686567164179	0.7022058823529411
864	Feb25-FISH2-3L1-rep2-m1bp-100x_Position015_14_cmle.ics	22	0	1	1	0.18215224818064185	0.47305389221556887	0.4759036144578312
865	Feb25-FISH2-3L1-rep2-m1bp-100x_Position015_14_cmle.ics	23	0	1	1	0.0	0.0	0.0
866	Feb25-FISH2-3L1-rep2-m1bp-100x_Position015_14_cmle.ics	24	0	1	1	0.32741290179305244	0.4733333333333333	0.4999999999999999
867	Feb25-FISH2-3L1-rep2-m1bp-100x_Position015_14_cmle.ics	24	0	1	2	0.0	0.0	0.0
868	Feb25-FISH2-3L1-rep2-m1bp-100x_Position015_14_cmle.ics	24	0	2	1	0.0	0.0	0.0
869	Feb25-FISH2-3L1-rep2-m1bp-100x_Position015_14_cmle.ics	24	0	2	2	0.21904384274887312	0.5428571428571428	0.5900621118012422
870	Feb25-FISH2-3L1-rep2-m1bp-100x_Position015_14_cmle.ics	26	0	1	1	0.0945347110810926	0.33606557377049173	0.3333333333333333
871	Feb25-FISH2-3L1-rep2-m1bp-100x_Position015_14_cmle.ics	27	0	1	1	0.15448355225446841	0.3333333333333333	0.34183673469387754
872	Feb25-FISH2-3L1-rep2-m1bp-100x_Position015_14_cmle.ics	28	0	1	1	0.23057246605144538	0.6944444444444444	0.6944444444444444
873	Feb25-FISH2-3L1-rep2-m1bp-100x_Position015_14_cmle.ics	29	0	1	1	0.07839463845749142	0.5396825396825395	0.4249999999999999
874	Feb25-FISH2-3L1-rep2-m1bp-100x_Position015_14_cmle.ics	29	0	1	2	0.0	0.0	0.0
875	Feb25-FISH2-3L1-rep2-m1bp-100x_Position015_14_cmle.ics	30	0	1	1	0.12681485632829495	0.39007092198581556	0.39007092198581556
876	Feb25-FISH2-3L1-rep2-m1bp-100x_Position015_14_cmle.ics	31	0	1	1	0.0	0.0	0.0
877	Feb25-FISH2-3L1-rep2-m1bp-100x_Position015_14_cmle.ics	32	0	1	1	0.013834347963086722	0.047999999999999994	0.047999999999999994
878	Feb25-FISH2-3L1-rep2-m1bp-100x_Position015_14_cmle.ics	33	0	1	1	0.0	0.0	0.0
879	Feb25-FISH2-3L1-rep2-m1bp-100x_Position015_14_cmle.ics	34	0	1	1	0.025362971265658993	0.07382550335570469	0.07333333333333333
880	Feb25-FISH2-3L1-rep2-m1bp-100x_Position015_14_cmle.ics	35	0	1	1	0.07839463845749142	0.27199999999999996	0.26984126984126977
881	Feb25-FISH2-3L1-rep2-m1bp-100x_Position015_14_cmle.ics	36	0	1	1	0.20290377012527194	0.6929133858267716	0.6929133858267716
882	Feb25-FISH2-3L1-rep2-m1bp-100x_Position015_14_cmle.ics	38	0	1	1	0.1498721029334395	0.4577464788732394	0.46099290780141844
883	Feb25-FISH2-3L1-rep2-m1bp-100x_Position015_14_cmle.ics	39	0	1	1	0.059948841173375796	0.2954545454545454	0.490566037735849
884	Feb25-FISH2-3L1-rep2-m1bp-100x_Position015_14_cmle.ics	39	0	1	2	0.0	0.0	0.0
885	Feb25-FISH2-3L1-rep2-m1bp-100x_Position015_14_cmle.ics	40	0	1	1	0.21673811808835866	0.5164835164835164	0.5136612021857924
886	Feb25-FISH2-3L1-rep2-m1bp-100x_Position015_14_cmle.ics	41	0	1	1	0.0853118124390348	0.5967741935483871	0.282442748091603
887	Feb25-FISH2-3L1-rep2-m1bp-100x_Position015_14_cmle.ics	41	0	1	2	0.0	0.0	0.0
888	Feb25-FISH2-3L1-rep2-m1bp-100x_Position015_14_cmle.ics	41	0	2	1	0.0	0.0	0.0
889	Feb25-FISH2-3L1-rep2-m1bp-100x_Position015_14_cmle.ics	41	0	2	2	0.3873617429664282	0.646153846153846	0.8842105263157893
890	Feb25-FISH2-3L1-rep2-m1bp-100x_Position015_14_cmle.ics	43	0	1	1	0.06225456583389025	0.34177215189873417	0.5192307692307692
891	Feb25-FISH2-3L1-rep2-m1bp-100x_Position015_14_cmle.ics	44	0	1	1	0.0899232617600637	0.5342465753424657	0.5342465753424657
892	Feb25-FISH2-3L1-rep2-m1bp-100x_Position015_14_cmle.ics	45	0	1	1	0.22134956740938755	0.711111111111111	0.5818181818181818
893	Feb25-FISH2-3L1-rep2-m1bp-100x_Position015_14_cmle.ics	46	0	1	1	0.06225456583389025	0.32142857142857145	0.31395348837209297
894	Feb25-FISH2-3L1-rep2-m1bp-100x_Position016_15_cmle.ics	1	0	1	1	0.13142630564932387	0.35624999999999996	0.35185185185185186
895	Feb25-FISH2-3L1-rep2-m1bp-100x_Position016_15_cmle.ics	3	0	1	1	0.13373203030983832	0.39455782312925164	0.39455782312925164
896	Feb25-FISH2-3L1-rep2-m1bp-100x_Position016_15_cmle.ics	4	0	1	1	0.6271571076599314	0.7619047619047619	0.7139107611548555
897	Feb25-FISH2-3L1-rep2-m1bp-100x_Position016_15_cmle.ics	5	0	1	1	0.0	0.0	0.0
898	Feb25-FISH2-3L1-rep2-m1bp-100x_Position016_15_cmle.ics	6	0	1	1	0.2559354373171044	0.596774193548387	0.5935828877005348
899	Feb25-FISH2-3L1-rep2-m1bp-100x_Position016_15_cmle.ics	7	0	1	1	0.03689159456823126	0.11347517730496454	0.11428571428571427
900	Feb25-FISH2-3L1-rep2-m1bp-100x_Position016_15_cmle.ics	8	0	1	1	0.0	0.0	0.0
901	Feb25-FISH2-3L1-rep2-m1bp-100x_Position016_15_cmle.ics	8	0	1	2	0.1890694221621852	0.621212121212121	0.8541666666666666
902	Feb25-FISH2-3L1-rep2-m1bp-100x_Position016_15_cmle.ics	9	0	1	1	0.11528623302572269	0.39999999999999997	0.39999999999999997
903	Feb25-FISH2-3L1-rep2-m1bp-100x_Position016_15_cmle.ics	11	0	1	1	0.24671253867504656	0.9304347826086955	0.5071090047393365
904	Feb25-FISH2-3L1-rep2-m1bp-100x_Position016_15_cmle.ics	11	0	1	2	0.0	0.0	0.0
905	Feb25-FISH2-3L1-rep2-m1bp-100x_Position016_15_cmle.ics	11	0	2	1	0.0	0.0	0.0
906	Feb25-FISH2-3L1-rep2-m1bp-100x_Position016_15_cmle.ics	11	0	2	2	0.1498721029334395	0.38011695906432746	0.8552631578947367
907	Feb25-FISH2-3L1-rep2-m1bp-100x_Position016_15_cmle.ics	12	0	1	1	0.0	0.0	0.0
908	Feb25-FISH2-3L1-rep2-m1bp-100x_Position016_15_cmle.ics	14	0	1	1	0.21904384274887312	0.39094650205761317	0.38
909	Feb25-FISH2-3L1-rep2-m1bp-100x_Position016_15_cmle.ics	14	0	1	2	0.0	0.0	0.0
910	Feb25-FISH2-3L1-rep2-m1bp-100x_Position016_15_cmle.ics	15	0	1	1	0.3389415250956247	0.3818181818181817	0.3838120104438642
911	Feb25-FISH2-3L1-rep2-m1bp-100x_Position016_15_cmle.ics	16	0	1	1	0.0645602904944047	0.19718309859154926	0.19580419580419578
912	Feb25-FISH2-3L1-rep2-m1bp-100x_Position016_15_cmle.ics	17	0	1	1	0.26746406061967665	0.5110132158590308	0.8787878787878786
913	Feb25-FISH2-3L1-rep2-m1bp-100x_Position016_15_cmle.ics	17	0	1	2	0.0	0.0	0.0
914	Feb25-FISH2-3L1-rep2-m1bp-100x_Position016_15_cmle.ics	19	0	1	1	0.0	0.0	0.0
915	Feb25-FISH2-3L1-rep2-m1bp-100x_Position016_15_cmle.ics	20	0	1	1	0.15217782759395396	0.3928571428571429	0.3928571428571429
916	Feb25-FISH2-3L1-rep2-m1bp-100x_Position016_15_cmle.ics	21	0	1	1	0.27438123460122	0.7345679012345678	0.7933333333333332
917	Feb25-FISH2-3L1-rep2-m1bp-100x_Position016_15_cmle.ics	23	0	1	1	0.2351839153724743	0.6845637583892616	0.693877551020408
918	Feb25-FISH2-3L1-rep2-m1bp-100x_Position016_15_cmle.ics	24	0	1	1	0.22596101673041646	0.890909090909091	0.49
919	Feb25-FISH2-3L1-rep2-m1bp-100x_Position016_15_cmle.ics	24	0	2	1	0.0	0.0	0.0
920	Feb25-FISH2-3L1-rep2-m1bp-100x_Position016_15_cmle.ics	26	0	1	1	0.1798465235201274	0.6902654867256637	0.6964285714285713
921	Feb25-FISH2-3L1-rep2-m1bp-100x_Position016_15_cmle.ics	27	0	1	1	0.0	0.0	0.0
922	Feb25-FISH2-3L1-rep2-m1bp-100x_Position016_15_cmle.ics	27	0	1	2	0.0	0.0	0.0
923	Feb25-FISH2-3L1-rep2-m1bp-100x_Position016_15_cmle.ics	27	0	2	1	0.10836905904417933	0.37007874015748027	0.22596153846153846
924	Feb25-FISH2-3L1-rep2-m1bp-100x_Position016_15_cmle.ics	27	0	2	2	0.0	0.0	0.0
925	Feb25-FISH2-3L1-rep2-m1bp-100x_Position016_15_cmle.ics	27	0	3	1	0.0	0.0	0.0
926	Feb25-FISH2-3L1-rep2-m1bp-100x_Position016_15_cmle.ics	27	0	3	2	0.14064920429138167	0.5596330275229358	0.6224489795918366
927	Feb25-FISH2-3L1-rep2-m1bp-100x_Position016_15_cmle.ics	28	0	1	1	0.1798465235201274	0.5098039215686274	0.513157894736842
928	Feb25-FISH2-3L1-rep2-m1bp-100x_Position016_15_cmle.ics	29	0	1	1	0.027668695926173444	0.19999999999999998	0.19999999999999998
929	Feb25-FISH2-3L1-rep2-m1bp-100x_Position016_15_cmle.ics	30	0	1	1	0.0	0.0	0.0
930	Feb25-FISH2-3L1-rep2-m1bp-100x_Position016_15_cmle.ics	30	0	1	2	0.0	0.0	0.0
931	Feb25-FISH2-3L1-rep2-m1bp-100x_Position016_15_cmle.ics	31	0	1	1	0.325107177132538	0.4563106796116505	0.45483870967741935
932	Feb25-FISH2-3L1-rep2-m1bp-100x_Position016_15_cmle.ics	32	0	1	1	0.07839463845749142	0.26153846153846144	0.45333333333333325
933	Feb25-FISH2-3L1-rep2-m1bp-100x_Position016_15_cmle.ics	32	0	1	2	0.0	0.0	0.0
934	Feb25-FISH2-3L1-rep2-m1bp-100x_Position016_15_cmle.ics	32	0	2	1	0.0	0.0	0.0
935	Feb25-FISH2-3L1-rep2-m1bp-100x_Position016_15_cmle.ics	32	0	2	2	0.03458586990771681	0.08875739644970414	0.07177033492822966
936	Feb25-FISH2-3L1-rep2-m1bp-100x_Position016_15_cmle.ics	33	0	1	1	0.06225456583389025	0.49090909090909096	0.49090909090909096
937	Feb25-FISH2-3L1-rep2-m1bp-100x_Position016_15_cmle.ics	34	0	1	1	0.13373203030983832	0.42962962962962964	0.43283582089552236
938	Feb25-FISH2-3L1-rep2-m1bp-100x_Position016_15_cmle.ics	35	0	1	1	0.16370645089652622	0.7473684210526315	0.71
939	Feb25-FISH2-3L1-rep2-m1bp-100x_Position016_15_cmle.ics	36	0	1	1	0.18676369750167077	0.5586206896551724	0.5510204081632653
940	Feb25-FISH2-3L1-rep2-m1bp-100x_Position016_15_cmle.ics	37	0	1	1	0.0	0.0	0.0
941	Feb25-FISH2-3L1-rep2-m1bp-100x_Position016_15_cmle.ics	38	0	1	1	0.18215224818064185	0.632	0.6269841269841269
942	Feb25-FISH2-3L1-rep2-m1bp-100x_Position016_15_cmle.ics	39	0	1	1	0.050725942531317986	0.22916666666666669	0.23157894736842102
943	Feb25-FISH2-3L1-rep2-m1bp-100x_Position016_15_cmle.ics	40	0	1	1	0.14526065361241058	0.4375	0.4375
944	Feb25-FISH2-3L1-rep2-m1bp-100x_Position016_15_cmle.ics	41	0	1	1	0.0	0.0	0.0
945	Feb25-FISH2-3L1-rep2-m1bp-100x_Position016_15_cmle.ics	42	0	1	1	0.1936808714832141	0.7179487179487178	0.711864406779661
946	Feb25-FISH2-3L1-rep2-m1bp-100x_Position016_15_cmle.ics	44	0	1	1	0.027668695926173444	0.06896551724137931	0.07142857142857142
947	Feb25-FISH2-3L1-rep2-m1bp-100x_Position016_15_cmle.ics	45	0	1	1	0.17292934953858402	0.5067567567567568	0.5067567567567568
948	Feb25-FISH2-3L1-rep2-m1bp-100x_Position016_15_cmle.ics	47	0	1	1	0.0	0.0	0.0
949	Feb25-FISH2-3L1-rep2-m1bp-100x_Position016_15_cmle.ics	48	0	1	1	0.025362971265658993	0.08527131782945736	0.08527131782945736
950	Feb25-FISH2-3L1-rep2-m1bp-100x_Position016_15_cmle.ics	50	0	1	1	0.21904384274887312	0.6375838926174496	0.6375838926174496
951	Feb25-FISH2-3L1-rep2-m1bp-100x_Position016_15_cmle.ics	51	0	1	1	0.20059804546475749	0.46031746031746024	0.4578947368421052
952	Feb25-FISH2-3L1-rep2-m1bp-100x_Position016_15_cmle.ics	52	0	1	1	0.08070036311800588	0.4545454545454545	0.4545454545454545
953	Feb25-FISH2-3L1-rep2-m1bp-100x_Position016_15_cmle.ics	53	0	1	1	0.0	0.0	0.0
954	Feb25-FISH2-3L1-rep2-m1bp-100x_Position016_15_cmle.ics	55	0	1	1	0.0	0.0	0.0
955	Feb25-FISH2-3L1-rep2-m1bp-100x_Position016_15_cmle.ics	57	0	1	1	0.0	0.0	0.0
956	Feb25-FISH2-3L1-rep2-m1bp-100x_Position017_16_cmle.ics	1	0	1	1	0.1291205809888094	0.4666666666666666	0.4210526315789473
957	Feb25-FISH2-3L1-rep2-m1bp-100x_Position017_16_cmle.ics	2	0	1	1	0.10145188506263597	0.4943820224719101	0.30985915492957744
958	Feb25-FISH2-3L1-rep2-m1bp-100x_Position017_16_cmle.ics	2	0	1	2	0.0	0.0	0.0
959	Feb25-FISH2-3L1-rep2-m1bp-100x_Position017_16_cmle.ics	2	0	2	1	0.0	0.0	0.0
960	Feb25-FISH2-3L1-rep2-m1bp-100x_Position017_16_cmle.ics	2	0	2	2	0.24671253867504656	0.4976744186046511	0.6604938271604938
961	Feb25-FISH2-3L1-rep2-m1bp-100x_Position017_16_cmle.ics	4	0	1	1	0.0	0.0	0.0
962	Feb25-FISH2-3L1-rep2-m1bp-100x_Position017_16_cmle.ics	5	0	1	1	0.0	0.0	0.0
963	Feb25-FISH2-3L1-rep2-m1bp-100x_Position017_16_cmle.ics	5	0	1	2	0.10145188506263597	0.4888888888888889	0.5116279069767441
964	Feb25-FISH2-3L1-rep2-m1bp-100x_Position017_16_cmle.ics	5	0	2	1	0.07378318913646252	0.5614035087719298	0.5423728813559322
965	Feb25-FISH2-3L1-rep2-m1bp-100x_Position017_16_cmle.ics	5	0	2	2	0.0	0.0	0.0
966	Feb25-FISH2-3L1-rep2-m1bp-100x_Position017_16_cmle.ics	6	0	1	1	0.17523507419909848	0.5277777777777778	0.5277777777777778
967	Feb25-FISH2-3L1-rep2-m1bp-100x_Position017_16_cmle.ics	7	0	1	1	0.15678927691498284	0.47222222222222215	0.47222222222222215
968	Feb25-FISH2-3L1-rep2-m1bp-100x_Position017_16_cmle.ics	8	0	1	1	0.04150304388926017	0.20454545454545453	0.20454545454545453
969	Feb25-FISH2-3L1-rep2-m1bp-100x_Position017_16_cmle.ics	10	0	1	1	0.050725942531317986	0.4150943396226415	0.4150943396226415
970	Feb25-FISH2-3L1-rep2-m1bp-100x_Position017_16_cmle.ics	11	0	1	1	0.0645602904944047	0.1879194630872483	0.2692307692307692
971	Feb25-FISH2-3L1-rep2-m1bp-100x_Position017_16_cmle.ics	13	0	1	1	0.3643044963612837	0.8977272727272727	0.7783251231527092
972	Feb25-FISH2-3L1-rep2-m1bp-100x_Position017_16_cmle.ics	14	0	1	1	0.07378318913646252	0.2882882882882883	0.22068965517241376
973	Feb25-FISH2-3L1-rep2-m1bp-100x_Position017_16_cmle.ics	14	0	2	1	0.0	0.0	0.0
974	Feb25-FISH2-3L1-rep2-m1bp-100x_Position017_16_cmle.ics	16	0	1	1	0.06225456583389025	0.29032258064516125	0.28723404255319146
975	Feb25-FISH2-3L1-rep2-m1bp-100x_Position017_16_cmle.ics	19	0	1	1	0.10606333438366487	0.2967741935483871	0.2967741935483871
976	Feb25-FISH2-3L1-rep2-m1bp-100x_Position017_16_cmle.ics	20	0	1	1	0.009222898642057815	0.07547169811320754	0.07547169811320754
977	Feb25-FISH2-3L1-rep2-m1bp-100x_Position017_16_cmle.ics	21	0	1	1	0.05533739185234689	0.47058823529411753	0.46153846153846145
978	Feb25-FISH2-3L1-rep2-m1bp-100x_Position017_16_cmle.ics	24	0	1	1	0.2098209441068153	0.7982456140350876	0.7982456140350876
979	Feb25-FISH2-3L1-rep2-m1bp-100x_Position017_16_cmle.ics	25	0	1	1	0.17292934953858402	0.6355932203389829	0.6410256410256409
980	Feb25-FISH2-3L1-rep2-m1bp-100x_Position017_16_cmle.ics	26	0	1	1	0.3481644237376825	0.6771300448430493	0.6801801801801801
981	Feb25-FISH2-3L1-rep2-m1bp-100x_Position017_16_cmle.ics	27	0	1	1	0.0	0.0	0.0
982	Feb25-FISH2-3L1-rep2-m1bp-100x_Position017_16_cmle.ics	28	0	1	1	0.0	0.0	0.0
983	Feb25-FISH2-3L1-rep2-m1bp-100x_Position017_16_cmle.ics	29	0	1	1	0.0046114493210289076	0.013422818791946307	0.013422818791946307
984	Feb25-FISH2-3L1-rep2-m1bp-100x_Position017_16_cmle.ics	30	0	1	1	0.21904384274887312	0.6291390728476821	0.625
985	Feb25-FISH2-3L1-rep2-m1bp-100x_Position017_16_cmle.ics	31	0	1	1	0.0	0.0	0.0
986	Feb25-FISH2-3L1-rep2-m1bp-100x_Position017_16_cmle.ics	31	0	2	1	0.2144323934278442	0.7209302325581395	0.6739130434782609
987	Feb25-FISH2-3L1-rep2-m1bp-100x_Position017_16_cmle.ics	32	0	1	1	0.07608891379697698	0.2844827586206896	0.2920353982300885
988	Feb25-FISH2-3L1-rep2-m1bp-100x_Position017_16_cmle.ics	34	0	1	1	0.1798465235201274	0.8863636363636364	0.39999999999999997
989	Feb25-FISH2-3L1-rep2-m1bp-100x_Position017_16_cmle.ics	37	0	1	1	0.0945347110810926	0.42268041237113396	0.42268041237113396
990	Feb25-FISH2-3L1-rep2-m1bp-100x_Position017_16_cmle.ics	38	0	1	1	0.5164823239552376	0.8995983935742969	0.6746987951807227
991	Feb25-FISH2-3L1-rep2-m1bp-100x_Position017_16_cmle.ics	38	0	2	1	0.0	0.0	0.0
992	Feb25-FISH2-3L1-rep2-m1bp-100x_Position017_16_cmle.ics	39	0	1	1	0.0645602904944047	0.22399999999999998	0.22222222222222218
993	Feb25-FISH2-3L1-rep2-m1bp-100x_Position017_16_cmle.ics	41	0	1	1	0.08300608777852034	0.2571428571428571	0.2553191489361702
994	Feb25-FISH2-3L1-rep2-m1bp-100x_Position017_16_cmle.ics	42	0	1	1	0.4288647868556884	0.5812499999999999	0.5849056603773585
995	Feb25-FISH2-3L1-rep2-m1bp-100x_Position017_16_cmle.ics	43	0	1	1	0.025362971265658993	0.0982142857142857	0.0982142857142857
996	Feb25-FISH2-3L1-rep2-m1bp-100x_Position017_16_cmle.ics	44	0	1	1	0.02305724660514454	0.10416666666666667	0.10416666666666667
997	Feb25-FISH2-3L1-rep2-m1bp-100x_Position017_16_cmle.ics	45	0	1	1	0.01844579728411563	0.125	0.12698412698412698
998	Feb25-FISH2-3L1-rep2-m1bp-100x_Position017_16_cmle.ics	47	0	1	1	0.0	0.0	0.0
999	Feb25-FISH2-3L1-rep2-m1bp-100x_Position017_16_cmle.ics	48	0	1	1	0.08070036311800588	0.30701754385964913	0.3017241379310344
1000	Feb25-FISH2-3L1-rep2-m1bp-100x_Position017_16_cmle.ics	50	0	1	1	0.06917173981543362	0.30000000000000004	0.29702970297029707
1001	Feb25-FISH2-3L1-rep2-m1bp-100x_Position017_16_cmle.ics	51	0	1	1	0.13142630564932387	0.7402597402597402	0.34969325153374226
1002	Feb25-FISH2-3L1-rep2-m1bp-100x_Position017_16_cmle.ics	51	0	2	1	0.0	0.0	0.0
1003	Feb25-FISH2-3L1-rep2-m1bp-100x_Position017_16_cmle.ics	53	0	1	1	0.0	0.0	0.0
1004	Feb25-FISH2-3L1-rep2-m1bp-100x_Position017_16_cmle.ics	53	0	2	1	0.2974384812063645	0.8376623376623374	0.49236641221374033
1005	Feb25-FISH2-3L1-rep2-m1bp-100x_Position017_16_cmle.ics	54	0	1	1	0.07378318913646252	0.5517241379310344	0.2962962962962962
1006	Feb25-FISH2-3L1-rep2-m1bp-100x_Position017_16_cmle.ics	56	0	1	1	0.17754079885961294	0.7475728155339805	0.7475728155339805
1007	Feb25-FISH2-3L1-rep2-m1bp-100x_Position017_16_cmle.ics	57	0	1	1	0.03689159456823126	0.15841584158415842	0.15841584158415842
1008	Feb25-FISH2-3L1-rep2-m1bp-100x_Position017_16_cmle.ics	58	0	1	1	0.0	0.0	0.0
1009	Feb25-FISH2-3L1-rep2-m1bp-100x_Position017_16_cmle.ics	58	0	1	2	0.0	0.0	0.0
1010	Feb25-FISH2-3L1-rep2-m1bp-100x_Position017_16_cmle.ics	58	0	1	3	0.09684043574160706	0.16867469879518068	0.7241379310344825
1011	Feb25-FISH2-3L1-rep2-m1bp-100x_Position017_16_cmle.ics	60	0	1	1	0.0	0.0	0.0
1012	Feb25-FISH2-3L1-rep2-m1bp-100x_Position017_16_cmle.ics	62	0	1	1	0.28129840858276334	0.7870967741935483	0.7870967741935483
1013	Feb25-FISH2-3L1-rep2-m1bp-100x_Position017_16_cmle.ics	64	0	1	1	0.10145188506263597	0.32352941176470584	0.3283582089552239
1014	Feb25-FISH2-3L1-rep2-m1bp-100x_Position017_16_cmle.ics	65	0	1	1	0.3896674676269427	0.6475095785440613	0.6475095785440613
1015	Feb25-FISH2-3L1-rep2-m1bp-100x_Position017_16_cmle.ics	66	0	1	1	0.1245091316677805	0.39705882352941174	0.39705882352941174
1016	Feb25-FISH2-3L1-rep2-m1bp-100x_Position017_16_cmle.ics	67	0	1	1	0.0	0.0	0.0
1017	Feb25-FISH2-3L1-rep2-m1bp-100x_Position017_16_cmle.ics	68	0	1	1	0.14756637827292504	0.4353741496598639	0.4353741496598639
1018	Feb25-FISH2-3L1-rep2-m1bp-100x_Position017_16_cmle.ics	69	0	1	1	0.0	0.0	0.0
1019	Feb25-FISH2-3L1-rep2-m1bp-100x_Position018_17_cmle.ics	1	0	1	1	0.1590950015754973	0.46308724832214754	0.4312499999999999
1020	Feb25-FISH2-3L1-rep2-m1bp-100x_Position018_17_cmle.ics	2	0	1	1	0.059948841173375796	0.23636363636363636	0.32098765432098764
1021	Feb25-FISH2-3L1-rep2-m1bp-100x_Position018_17_cmle.ics	3	0	1	1	0.0	0.0	0.0
1022	Feb25-FISH2-3L1-rep2-m1bp-100x_Position018_17_cmle.ics	3	0	1	2	0.0	0.0	0.0
1023	Feb25-FISH2-3L1-rep2-m1bp-100x_Position018_17_cmle.ics	3	0	2	1	0.0	0.0	0.0
1024	Feb25-FISH2-3L1-rep2-m1bp-100x_Position018_17_cmle.ics	3	0	2	2	0.0	0.0	0.0
1025	Feb25-FISH2-3L1-rep2-m1bp-100x_Position018_17_cmle.ics	3	0	3	1	0.0	0.0	0.0
1026	Feb25-FISH2-3L1-rep2-m1bp-100x_Position018_17_cmle.ics	3	0	3	2	0.0	0.0	0.0
1027	Feb25-FISH2-3L1-rep2-m1bp-100x_Position018_17_cmle.ics	4	0	1	1	0.2144323934278442	0.7815126050420167	0.732283464566929
1028	Feb25-FISH2-3L1-rep2-m1bp-100x_Position018_17_cmle.ics	5	0	1	1	0.050725942531317986	0.4313725490196078	0.44
1029	Feb25-FISH2-3L1-rep2-m1bp-100x_Position018_17_cmle.ics	8	0	1	1	0.0	0.0	0.0
1030	Feb25-FISH2-3L1-rep2-m1bp-100x_Position018_17_cmle.ics	8	0	2	1	0.020751521944630084	0.17307692307692307	0.06716417910447761
1031	Feb25-FISH2-3L1-rep2-m1bp-100x_Position018_17_cmle.ics	9	0	1	1	0.1890694221621852	0.677685950413223	0.6612903225806451
1032	Feb25-FISH2-3L1-rep2-m1bp-100x_Position018_17_cmle.ics	13	0	1	1	0.057643116512861345	0.26315789473684204	0.17006802721088432
1033	Feb25-FISH2-3L1-rep2-m1bp-100x_Position018_17_cmle.ics	14	0	1	1	0.10145188506263597	0.3464566929133858	0.7333333333333333
1034	Feb25-FISH2-3L1-rep2-m1bp-100x_Position018_17_cmle.ics	14	0	1	2	0.0	0.0	0.0
1035	Feb25-FISH2-3L1-rep2-m1bp-100x_Position018_17_cmle.ics	14	0	2	1	0.0	0.0	0.0
1036	Feb25-FISH2-3L1-rep2-m1bp-100x_Position018_17_cmle.ics	14	0	2	2	0.10606333438366487	0.27380952380952384	0.19658119658119655
1037	Feb25-FISH2-3L1-rep2-m1bp-100x_Position018_17_cmle.ics	15	0	1	1	0.0	0.0	0.0
1038	Feb25-FISH2-3L1-rep2-m1bp-100x_Position018_17_cmle.ics	16	0	1	1	0.14526065361241058	0.48837209302325574	0.48837209302325574
1039	Feb25-FISH2-3L1-rep2-m1bp-100x_Position018_17_cmle.ics	17	0	1	1	0.0	0.0	0.0
1040	Feb25-FISH2-3L1-rep2-m1bp-100x_Position018_17_cmle.ics	17	0	1	2	0.21673811808835866	0.49999999999999994	0.44549763033175355
1041	Feb25-FISH2-3L1-rep2-m1bp-100x_Position018_17_cmle.ics	17	0	2	1	0.0	0.0	0.0
1042	Feb25-FISH2-3L1-rep2-m1bp-100x_Position018_17_cmle.ics	17	0	2	2	0.0	0.0	0.0
1043	Feb25-FISH2-3L1-rep2-m1bp-100x_Position018_17_cmle.ics	18	0	1	1	0.25132398799607547	0.7364864864864866	0.801470588235294
1044	Feb25-FISH2-3L1-rep2-m1bp-100x_Position018_17_cmle.ics	19	0	1	1	0.053031667191832436	0.39655172413793094	0.1631205673758865
1045	Feb25-FISH2-3L1-rep2-m1bp-100x_Position018_17_cmle.ics	20	0	1	1	0.10606333438366487	0.4554455445544554	0.4509803921568627
1046	Feb25-FISH2-3L1-rep2-m1bp-100x_Position018_17_cmle.ics	21	0	1	1	0.03689159456823126	0.29090909090909095	0.29090909090909095
1047	Feb25-FISH2-3L1-rep2-m1bp-100x_Position018_17_cmle.ics	22	0	1	1	0.10375760972315042	0.31690140845070414	0.31468531468531463
1048	Feb25-FISH2-3L1-rep2-m1bp-100x_Position018_17_cmle.ics	24	0	1	1	0.029974420586687898	0.10236220472440943	0.09999999999999998
1049	Feb25-FISH2-3L1-rep2-m1bp-100x_Position018_17_cmle.ics	25	0	1	1	0.1844579728411563	0.6611570247933883	0.6666666666666666
1050	Feb25-FISH2-3L1-rep2-m1bp-100x_Position018_17_cmle.ics	26	0	1	1	0.0945347110810926	0.3203125	0.3153846153846153
1051	Feb25-FISH2-3L1-rep2-m1bp-100x_Position018_17_cmle.ics	27	0	1	1	0.17523507419909848	0.6386554621848738	0.6229508196721311
1052	Feb25-FISH2-3L1-rep2-m1bp-100x_Position018_17_cmle.ics	28	0	1	1	0.223655292069902	0.5950920245398772	0.5950920245398772
1053	Feb25-FISH2-3L1-rep2-m1bp-100x_Position018_17_cmle.ics	29	0	1	1	0.0	0.0	0.0
1054	Feb25-FISH2-3L1-rep2-m1bp-100x_Position018_17_cmle.ics	30	0	1	1	0.20059804546475749	0.6744186046511628	0.6796875
1055	Feb25-FISH2-3L1-rep2-m1bp-100x_Position018_17_cmle.ics	31	0	1	1	0.07839463845749142	0.29565217391304344	0.3035714285714285
1056	Feb25-FISH2-3L1-rep2-m1bp-100x_Position018_17_cmle.ics	32	0	1	1	0.21212666876732975	0.5111111111111111	0.5082872928176796
1057	Feb25-FISH2-3L1-rep2-m1bp-100x_Position018_17_cmle.ics	33	0	1	1	0.23748964003298875	0.4478260869565217	0.36140350877192984
1058	Feb25-FISH2-3L1-rep2-m1bp-100x_Position018_17_cmle.ics	33	0	2	1	0.0	0.0	0.0
1059	Feb25-FISH2-3L1-rep2-m1bp-100x_Position018_17_cmle.ics	34	0	1	1	0.27438123460122	0.7727272727272726	0.7727272727272726
1060	Feb25-FISH2-3L1-rep2-m1bp-100x_Position018_17_cmle.ics	35	0	1	1	0.04150304388926017	0.14516129032258066	0.19999999999999998
1061	Feb25-FISH2-3L1-rep2-m1bp-100x_Position018_17_cmle.ics	36	0	1	1	0.04842021787080353	0.19999999999999998	0.34426229508196715
1062	Feb25-FISH2-3L1-rep2-m1bp-100x_Position018_17_cmle.ics	38	0	1	1	0.03919731922874571	0.1808510638297872	0.18478260869565213
1063	Feb25-FISH2-3L1-rep2-m1bp-100x_Position018_17_cmle.ics	39	0	1	1	0.26515833595916216	0.444015444015444	0.444015444015444
1064	Feb25-FISH2-3L1-rep2-m1bp-100x_Position018_17_cmle.ics	40	0	1	1	0.11759195768623715	0.5604395604395604	0.5204081632653061
1065	Feb25-FISH2-3L1-rep2-m1bp-100x_Position019_18_cmle.ics	1	0	1	1	0.06686601515491916	0.3536585365853658	0.3493975903614457
1066	Feb25-FISH2-3L1-rep2-m1bp-100x_Position019_18_cmle.ics	2	0	1	1	0.13373203030983832	0.38666666666666666	0.38666666666666666
1067	Feb25-FISH2-3L1-rep2-m1bp-100x_Position019_18_cmle.ics	4	0	1	1	0.11298050836520823	0.32450331125827814	0.4711538461538461
1068	Feb25-FISH2-3L1-rep2-m1bp-100x_Position019_18_cmle.ics	4	0	1	2	0.0	0.0	0.0
1069	Feb25-FISH2-3L1-rep2-m1bp-100x_Position019_18_cmle.ics	4	0	1	3	0.0	0.0	0.0
1070	Feb25-FISH2-3L1-rep2-m1bp-100x_Position019_18_cmle.ics	4	0	2	1	0.0	0.0	0.0
1071	Feb25-FISH2-3L1-rep2-m1bp-100x_Position019_18_cmle.ics	4	0	2	2	0.0	0.0	0.0
1072	Feb25-FISH2-3L1-rep2-m1bp-100x_Position019_18_cmle.ics	4	0	2	3	0.07147746447594806	0.1143911439114391	0.13304721030042918
1073	Feb25-FISH2-3L1-rep2-m1bp-100x_Position019_18_cmle.ics	4	0	3	1	0.0	0.0	0.0
1074	Feb25-FISH2-3L1-rep2-m1bp-100x_Position019_18_cmle.ics	4	0	3	2	0.1706236248780696	0.5441176470588235	0.3333333333333333
1075	Feb25-FISH2-3L1-rep2-m1bp-100x_Position019_18_cmle.ics	4	0	3	3	0.0	0.0	0.0
1076	Feb25-FISH2-3L1-rep2-m1bp-100x_Position019_18_cmle.ics	5	0	1	1	0.17754079885961294	0.6637931034482757	0.6637931034482757
1077	Feb25-FISH2-3L1-rep2-m1bp-100x_Position019_18_cmle.ics	6	0	1	1	0.08300608777852034	0.5142857142857142	0.5217391304347826
1078	Feb25-FISH2-3L1-rep2-m1bp-100x_Position019_18_cmle.ics	8	0	1	1	0.0	0.0	0.0
1079	Feb25-FISH2-3L1-rep2-m1bp-100x_Position019_18_cmle.ics	9	0	1	1	0.2974384812063645	0.4795539033457248	0.4795539033457248
1080	Feb25-FISH2-3L1-rep2-m1bp-100x_Position019_18_cmle.ics	10	0	1	1	0.15448355225446841	0.49629629629629635	0.4926470588235294
1081	Feb25-FISH2-3L1-rep2-m1bp-100x_Position019_18_cmle.ics	11	0	1	1	0.06917173981543362	0.5454545454545455	0.17964071856287425
1082	Feb25-FISH2-3L1-rep2-m1bp-100x_Position019_18_cmle.ics	11	0	2	1	0.0	0.0	0.0
1083	Feb25-FISH2-3L1-rep2-m1bp-100x_Position019_18_cmle.ics	12	0	1	1	0.050725942531317986	0.28205128205128205	0.2857142857142857
1084	Feb25-FISH2-3L1-rep2-m1bp-100x_Position019_18_cmle.ics	13	0	1	1	0.0	0.0	0.0
1085	Feb25-FISH2-3L1-rep2-m1bp-100x_Position019_18_cmle.ics	14	0	1	1	0.15448355225446841	0.5075757575757575	0.5075757575757575
1086	Feb25-FISH2-3L1-rep2-m1bp-100x_Position019_18_cmle.ics	15	0	1	1	0.2582411619776188	0.8115942028985508	0.8235294117647057
1087	Feb25-FISH2-3L1-rep2-m1bp-100x_Position019_18_cmle.ics	16	0	1	1	0.07608891379697698	0.44	0.6000000000000001
1088	Feb25-FISH2-3L1-rep2-m1bp-100x_Position019_18_cmle.ics	18	0	1	1	0.0	0.0	0.0
1089	Feb25-FISH2-3L1-rep2-m1bp-100x_Position019_18_cmle.ics	19	0	1	1	0.0899232617600637	0.26712328767123283	0.26712328767123283
1090	Feb25-FISH2-3L1-rep2-m1bp-100x_Position019_18_cmle.ics	22	0	1	1	0.2766869592617345	0.8333333333333334	0.5084745762711864
1091	Feb25-FISH2-3L1-rep2-m1bp-100x_Position019_18_cmle.ics	22	0	2	1	0.0	0.0	0.0
1092	Feb25-FISH2-3L1-rep2-m1bp-100x_Position019_18_cmle.ics	23	0	1	1	0.14295492895189613	0.42758620689655163	0.24799999999999997
1093	Feb25-FISH2-3L1-rep2-m1bp-100x_Position019_18_cmle.ics	23	0	2	1	0.0	0.0	0.0
1094	Feb25-FISH2-3L1-rep2-m1bp-100x_Position019_18_cmle.ics	24	0	1	1	0.11989768234675159	0.3823529411764705	0.3851851851851852
1095	Feb25-FISH2-3L1-rep2-m1bp-100x_Position019_18_cmle.ics	25	0	1	1	0.28590985790379225	0.5904761904761904	0.5904761904761904
1096	Feb25-FISH2-3L1-rep2-m1bp-100x_Position019_18_cmle.ics	26	0	1	1	0.08761753709954924	0.1570247933884297	0.1570247933884297
1097	Feb25-FISH2-3L1-rep2-m1bp-100x_Position019_18_cmle.ics	28	0	1	1	0.24210108935401764	0.6287425149700598	0.6287425149700598
1098	Feb25-FISH2-3L1-rep2-m1bp-100x_Position019_18_cmle.ics	29	0	1	1	0.0	0.0	0.0
1099	Feb25-FISH2-3L1-rep2-m1bp-100x_Position019_18_cmle.ics	30	0	1	1	0.16140072623601176	0.5982905982905982	0.22580645161290322
1100	Feb25-FISH2-3L1-rep2-m1bp-100x_Position019_18_cmle.ics	30	0	2	1	0.0	0.0	0.0
1101	Feb25-FISH2-3L1-rep2-m1bp-100x_Position019_18_cmle.ics	31	0	1	1	0.06917173981543362	0.4347826086956522	0.4225352112676056
1102	Feb25-FISH2-3L1-rep2-m1bp-100x_Position019_18_cmle.ics	32	0	1	1	0.0	0.0	0.0
1103	Feb25-FISH2-3L1-rep2-m1bp-100x_Position019_18_cmle.ics	33	0	1	1	0.03919731922874571	0.14166666666666664	0.19767441860465113
1104	Feb25-FISH2-3L1-rep2-m1bp-100x_Position019_18_cmle.ics	35	0	1	1	0.1706236248780696	0.5211267605633803	0.513888888888889
1105	Feb25-FISH2-3L1-rep2-m1bp-100x_Position019_18_cmle.ics	36	0	1	1	0.1291205809888094	0.44444444444444436	0.44444444444444436
1106	Feb25-FISH2-3L1-rep2-m1bp-100x_Position019_18_cmle.ics	37	0	1	1	0.22596101673041646	0.7101449275362319	0.7050359712230214
1107	Feb25-FISH2-3L1-rep2-m1bp-100x_Position019_18_cmle.ics	38	0	1	1	0.07378318913646252	0.24806201550387594	0.2442748091603053
1108	Feb25-FISH2-3L1-rep2-m1bp-100x_Position019_18_cmle.ics	40	0	1	1	0.0	0.0	0.0
1109	Feb25-FISH2-3L1-rep2-m1bp-100x_Position019_18_cmle.ics	42	0	1	1	0.35508159771922587	0.6666666666666666	0.6637931034482757
1110	Feb25-FISH2-3L1-rep2-m1bp-100x_Position019_18_cmle.ics	43	0	1	1	0.16370645089652622	0.6120689655172412	0.617391304347826
1111	Feb25-FISH2-3L1-rep2-m1bp-100x_Position019_18_cmle.ics	44	0	1	1	0.11528623302572269	0.4347826086956521	0.4310344827586206
1112	Feb25-FISH2-3L1-rep2-m1bp-100x_Position019_18_cmle.ics	45	0	1	1	0.16140072623601176	0.4895104895104895	0.4895104895104895
1113	Feb25-FISH2-3L1-rep2-m1bp-100x_Position019_18_cmle.ics	47	0	1	1	0.447310584139804	0.638157894736842	0.638157894736842
1114	Feb25-FISH2-3L1-rep2-m1bp-100x_Position019_18_cmle.ics	48	0	1	1	0.19829232080424303	0.6564885496183205	0.5810810810810811
1115	Feb25-FISH2-3L1-rep2-m1bp-100x_Position019_18_cmle.ics	49	0	1	1	0.12220340700726605	0.28648648648648645	0.28494623655913975
1116	Feb25-FISH2-3L1-rep2-m1bp-100x_Position019_18_cmle.ics	50	0	1	1	0.08761753709954924	0.4042553191489361	0.4042553191489361
1117	Feb25-FISH2-3L1-rep2-m1bp-100x_Position019_18_cmle.ics	51	0	1	1	0.0645602904944047	0.34146341463414626	0.34146341463414626
1118	Feb25-FISH2-3L1-rep2-m1bp-100x_Position019_18_cmle.ics	52	0	1	1	0.0	0.0	0.0
1119	Feb25-FISH2-3L1-rep2-m1bp-100x_Position019_18_cmle.ics	53	0	1	1	0.20520949478578637	0.4611398963730569	0.45876288659793807
1120	Feb25-FISH2-3L1-rep2-m1bp-100x_Position020_19_cmle.ics	1	0	1	1	0.2536297126565899	0.4382470119521912	0.4782608695652173
1121	Feb25-FISH2-3L1-rep2-m1bp-100x_Position020_19_cmle.ics	2	0	1	1	0.15448355225446841	0.3401015228426396	0.39880952380952384
1122	Feb25-FISH2-3L1-rep2-m1bp-100x_Position020_19_cmle.ics	3	0	1	1	0.20059804546475749	0.6692307692307691	0.66412213740458
1123	Feb25-FISH2-3L1-rep2-m1bp-100x_Position020_19_cmle.ics	4	0	1	1	0.30204993052739343	0.5282258064516129	0.5261044176706826
1124	Feb25-FISH2-3L1-rep2-m1bp-100x_Position020_19_cmle.ics	6	0	1	1	0.11528623302572269	0.4065040650406504	0.40322580645161293
1125	Feb25-FISH2-3L1-rep2-m1bp-100x_Position020_19_cmle.ics	7	0	1	1	0.35047014839819696	0.8351648351648351	0.8306010928961748
1126	Feb25-FISH2-3L1-rep2-m1bp-100x_Position020_19_cmle.ics	8	0	1	1	0.04611449321028908	0.1111111111111111	0.11173184357541899
1127	Feb25-FISH2-3L1-rep2-m1bp-100x_Position020_19_cmle.ics	9	0	1	1	0.07839463845749142	0.26984126984126977	0.26771653543307083
1128	Feb25-FISH2-3L1-rep2-m1bp-100x_Position020_19_cmle.ics	10	0	1	1	0.2789926839222489	0.7202380952380952	0.7245508982035928
1129	Feb25-FISH2-3L1-rep2-m1bp-100x_Position020_19_cmle.ics	11	0	1	1	0.0	0.0	0.0
1130	Feb25-FISH2-3L1-rep2-m1bp-100x_Position020_19_cmle.ics	12	0	1	1	0.20520949478578637	0.6592592592592592	0.6592592592592592
1131	Feb25-FISH2-3L1-rep2-m1bp-100x_Position020_19_cmle.ics	13	0	1	1	0.23979536469350318	0.781954887218045	0.6380368098159508
1132	Feb25-FISH2-3L1-rep2-m1bp-100x_Position020_19_cmle.ics	14	0	1	1	0.0	0.0	0.0
1133	Feb25-FISH2-3L1-rep2-m1bp-100x_Position020_19_cmle.ics	15	0	1	1	0.0	0.0	0.0
1134	Feb25-FISH2-3L1-rep2-m1bp-100x_Position020_19_cmle.ics	15	0	2	1	0.4842021787080353	0.7865168539325842	0.5691056910569104
1135	Feb25-FISH2-3L1-rep2-m1bp-100x_Position020_19_cmle.ics	16	0	1	1	0.06225456583389025	0.3857142857142857	0.48214285714285704
1136	Feb25-FISH2-3L1-rep2-m1bp-100x_Position020_19_cmle.ics	17	0	1	1	0.20059804546475749	0.45549738219895286	0.45549738219895286
1137	Feb25-FISH2-3L1-rep2-m1bp-100x_Position020_19_cmle.ics	18	0	1	1	0.2144323934278442	0.4946808510638297	0.6369863013698629
1138	Feb25-FISH2-3L1-rep2-m1bp-100x_Position020_19_cmle.ics	19	0	1	1	0.0	0.0	0.0
1139	Feb25-FISH2-3L1-rep2-m1bp-100x_Position020_19_cmle.ics	20	0	1	1	0.07378318913646252	0.4923076923076922	0.23357664233576642
1140	Feb25-FISH2-3L1-rep2-m1bp-100x_Position020_19_cmle.ics	20	0	2	1	0.0	0.0	0.0
1141	Feb25-FISH2-3L1-rep2-m1bp-100x_Position020_19_cmle.ics	21	0	1	1	0.0945347110810926	0.3037037037037037	0.3037037037037037
1142	Feb25-FISH2-3L1-rep2-m1bp-100x_Position020_19_cmle.ics	22	0	1	1	0.1844579728411563	0.6451612903225807	0.625
1143	Feb25-FISH2-3L1-rep2-m1bp-100x_Position020_19_cmle.ics	23	0	1	1	0.23979536469350318	0.4622222222222222	0.4663677130044842
1144	Feb25-FISH2-3L1-rep2-m1bp-100x_Position020_19_cmle.ics	24	0	1	1	0.20059804546475749	0.6541353383458646	0.6492537313432836
1145	Feb25-FISH2-3L1-rep2-m1bp-100x_Position020_19_cmle.ics	25	0	1	1	0.2766869592617345	0.7692307692307692	0.7692307692307692
1146	Feb25-FISH2-3L1-rep2-m1bp-100x_Position020_19_cmle.ics	26	0	1	1	0.0	0.0	0.0
1147	Feb25-FISH2-3L1-rep2-m1bp-100x_Position020_19_cmle.ics	27	0	1	1	0.34585869907716804	0.47169811320754707	0.6048387096774194
1148	Feb25-FISH2-3L1-rep2-m1bp-100x_Position020_19_cmle.ics	28	0	1	1	0.1844579728411563	0.6153846153846153	0.9411764705882353
1149	Feb25-FISH2-3L1-rep2-m1bp-100x_Position020_19_cmle.ics	29	0	1	1	0.19598659614372857	0.5782312925170067	0.5704697986577181
1150	Feb25-FISH2-3L1-rep2-m1bp-100x_Position020_19_cmle.ics	30	0	1	1	0.26285261129864773	0.5728643216080401	0.2707838479809976
1151	Feb25-FISH2-3L1-rep2-m1bp-100x_Position020_19_cmle.ics	30	0	2	1	0.0	0.0	0.0
1152	Feb25-FISH2-3L1-rep2-m1bp-100x_Position020_19_cmle.ics	32	0	1	1	0.0	0.0	0.0
1153	Feb25-FISH2-3L1-rep2-m1bp-100x_Position020_19_cmle.ics	33	0	1	1	0.2351839153724743	0.7034482758620689	0.7034482758620689
1154	Feb25-FISH2-3L1-rep2-m1bp-100x_Position020_19_cmle.ics	34	0	1	1	0.25132398799607547	0.5240384615384616	0.3949275362318841
1155	Feb25-FISH2-3L1-rep2-m1bp-100x_Position020_19_cmle.ics	34	0	2	1	0.0	0.0	0.0
1156	Feb25-FISH2-3L1-rep2-m1bp-100x_Position020_19_cmle.ics	37	0	1	1	0.0	0.0	0.0
1157	Feb25-FISH2-3L1-rep2-m1bp-100x_Position020_19_cmle.ics	37	0	2	1	0.07378318913646252	0.2831858407079646	0.13278008298755184
1158	Feb25-FISH2-3L1-rep2-m1bp-100x_Position020_19_cmle.ics	37	0	3	1	0.0	0.0	0.0
1159	Feb25-FISH2-3L1-rep2-m1bp-100x_Position020_19_cmle.ics	39	0	1	1	0.006917173981543361	0.05660377358490565	0.05660377358490565
1160	Feb25-FISH2-3L1-rep2-m1bp-100x_Position021_20_cmle.ics	1	0	1	1	0.0	0.0	0.0
1161	Feb25-FISH2-3L1-rep2-m1bp-100x_Position021_20_cmle.ics	2	0	1	1	0.0	0.0	0.0
1162	Feb25-FISH2-3L1-rep2-m1bp-100x_Position021_20_cmle.ics	2	0	1	2	0.5579853678444978	0.5272331154684096	0.7289156626506023
1163	Feb25-FISH2-3L1-rep2-m1bp-100x_Position021_20_cmle.ics	3	0	1	1	0.26515833595916216	0.3846153846153846	0.38590604026845626
1164	Feb25-FISH2-3L1-rep2-m1bp-100x_Position021_20_cmle.ics	4	0	1	1	0.06686601515491916	0.4915254237288135	0.4999999999999999
1165	Feb25-FISH2-3L1-rep2-m1bp-100x_Position021_20_cmle.ics	5	0	1	1	0.08761753709954924	0.43181818181818177	0.2923076923076922
1166	Feb25-FISH2-3L1-rep2-m1bp-100x_Position021_20_cmle.ics	6	0	1	1	0.08761753709954924	0.22352941176470587	0.22222222222222218
1167	Feb25-FISH2-3L1-rep2-m1bp-100x_Position021_20_cmle.ics	8	0	1	1	0.1890694221621852	0.7130434782608694	0.719298245614035
1168	Feb25-FISH2-3L1-rep2-m1bp-100x_Position021_20_cmle.ics	9	0	1	1	0.0	0.0	0.0
1169	Feb25-FISH2-3L1-rep2-m1bp-100x_Position021_20_cmle.ics	9	0	2	1	0.0	0.0	0.0
1170	Feb25-FISH2-3L1-rep2-m1bp-100x_Position021_20_cmle.ics	10	0	1	1	0.0	0.0	0.0
1171	Feb25-FISH2-3L1-rep2-m1bp-100x_Position021_20_cmle.ics	11	0	1	1	0.059948841173375796	0.41935483870967744	0.42622950819672123
1172	Feb25-FISH2-3L1-rep2-m1bp-100x_Position021_20_cmle.ics	12	0	1	1	0.0853118124390348	0.7254901960784313	0.7254901960784313
1173	Feb25-FISH2-3L1-rep2-m1bp-100x_Position021_20_cmle.ics	13	0	1	1	0.11759195768623715	0.35172413793103446	0.35172413793103446
1174	Feb25-FISH2-3L1-rep2-m1bp-100x_Position021_20_cmle.ics	14	0	1	1	0.0	0.0	0.0
1175	Feb25-FISH2-3L1-rep2-m1bp-100x_Position021_20_cmle.ics	14	0	1	2	0.11067478370469377	0.2962962962962963	0.4444444444444443
1176	Feb25-FISH2-3L1-rep2-m1bp-100x_Position021_20_cmle.ics	14	0	1	3	0.0	0.0	0.0
1177	Feb25-FISH2-3L1-rep2-m1bp-100x_Position021_20_cmle.ics	14	0	2	1	0.0	0.0	0.0
1178	Feb25-FISH2-3L1-rep2-m1bp-100x_Position021_20_cmle.ics	14	0	2	2	0.0	0.0	0.0
1179	Feb25-FISH2-3L1-rep2-m1bp-100x_Position021_20_cmle.ics	14	0	2	3	0.006917173981543361	0.034482758620689655	0.037037037037037035
1180	Feb25-FISH2-3L1-rep2-m1bp-100x_Position021_20_cmle.ics	15	0	1	1	0.0	0.0	0.0
1181	Feb25-FISH2-3L1-rep2-m1bp-100x_Position021_20_cmle.ics	16	0	1	1	0.0	0.0	0.0
1182	Feb25-FISH2-3L1-rep2-m1bp-100x_Position021_20_cmle.ics	17	0	1	1	0.3435529744166536	0.5379061371841154	0.4369501466275659
1183	Feb25-FISH2-3L1-rep2-m1bp-100x_Position021_20_cmle.ics	17	0	2	1	0.0	0.0	0.0
1184	Feb25-FISH2-3L1-rep2-m1bp-100x_Position021_20_cmle.ics	18	0	1	1	0.0	0.0	0.0
1185	Feb25-FISH2-3L1-rep2-m1bp-100x_Position021_20_cmle.ics	19	0	1	1	0.06917173981543362	0.27522935779816515	0.588235294117647
1186	Feb25-FISH2-3L1-rep2-m1bp-100x_Position021_20_cmle.ics	20	0	1	1	0.1291205809888094	0.4307692307692307	0.4307692307692307
1187	Feb25-FISH2-3L1-rep2-m1bp-100x_Position021_20_cmle.ics	21	0	1	1	0.21212666876732975	0.652482269503546	0.652482269503546
1188	Feb25-FISH2-3L1-rep2-m1bp-100x_Position021_20_cmle.ics	22	0	1	1	0.01152862330257227	0.1	0.1
1189	Feb25-FISH2-3L1-rep2-m1bp-100x_Position021_20_cmle.ics	23	0	1	1	0.03689159456823126	0.30769230769230765	0.30769230769230765
1190	Feb25-FISH2-3L1-rep2-m1bp-100x_Position021_20_cmle.ics	25	0	1	1	0.01152862330257227	0.08620689655172412	0.06097560975609755
1191	Feb25-FISH2-3L1-rep2-m1bp-100x_Position021_20_cmle.ics	25	0	1	2	0.0	0.0	0.0
1192	Feb25-FISH2-3L1-rep2-m1bp-100x_Position021_20_cmle.ics	25	0	2	1	0.0	0.0	0.0
1193	Feb25-FISH2-3L1-rep2-m1bp-100x_Position021_20_cmle.ics	25	0	2	2	0.11989768234675159	0.5714285714285714	0.7536231884057971
1194	Feb25-FISH2-3L1-rep2-m1bp-100x_Position021_20_cmle.ics	26	0	1	1	0.0	0.0	0.0
1195	Feb25-FISH2-3L1-rep2-m1bp-100x_Position021_20_cmle.ics	26	0	1	2	0.29052130722482117	0.4012738853503185	0.759036144578313
1196	Feb25-FISH2-3L1-rep2-m1bp-100x_Position021_20_cmle.ics	27	0	1	1	0.20520949478578637	0.5597484276729559	0.5632911392405063
1197	Feb25-FISH2-3L1-rep2-m1bp-100x_Position021_20_cmle.ics	29	0	1	1	0.04150304388926017	0.13138686131386862	0.1323529411764706
1198	Feb25-FISH2-3L1-rep2-m1bp-100x_Position021_20_cmle.ics	30	0	1	1	0.07608891379697698	0.19298245614035087	0.19411764705882353
1199	Feb25-FISH2-3L1-rep2-m1bp-100x_Position021_20_cmle.ics	31	0	1	1	0.0	0.0	0.0
1200	Feb25-FISH2-3L1-rep2-m1bp-100x_Position021_20_cmle.ics	32	0	1	1	0.01844579728411563	0.10126582278481013	0.13559322033898305
1201	Feb25-FISH2-3L1-rep2-m1bp-100x_Position021_20_cmle.ics	34	0	1	1	0.0	0.0	0.0
1202	Feb25-FISH2-3L1-rep2-m1bp-100x_Position021_20_cmle.ics	34	0	2	1	0.16831790021755513	0.6403508771929824	0.4171428571428571
1203	Feb25-FISH2-3L1-rep2-m1bp-100x_Position021_20_cmle.ics	35	0	1	1	0.17754079885961294	0.5833333333333331	0.5384615384615384
1204	Feb25-FISH2-3L1-rep2-m1bp-100x_Position021_20_cmle.ics	36	0	1	1	0.03689159456823126	0.12121212121212119	0.12121212121212119
1205	Feb25-FISH2-3L1-rep2-m1bp-100x_Position021_20_cmle.ics	37	0	1	1	0.20290377012527194	0.6929133858267716	0.6929133858267716
1206	Feb25-FISH2-3L1-rep2-m1bp-100x_Position021_20_cmle.ics	38	0	1	1	0.33663580043511027	0.8248587570621468	0.8202247191011236
1207	Feb25-FISH2-3L1-rep2-m1bp-100x_Position021_20_cmle.ics	39	0	1	1	0.0	0.0	0.0
1208	Feb25-FISH2-3L1-rep2-m1bp-100x_Position021_20_cmle.ics	40	0	1	1	0.20290377012527194	0.6111111111111112	0.6197183098591549
1209	Feb25-FISH2-3L1-rep2-m1bp-100x_Position021_20_cmle.ics	41	0	1	1	0.0	0.0	0.0
1210	Feb25-FISH2-3L1-rep2-m1bp-100x_Position021_20_cmle.ics	42	0	1	1	0.07608891379697698	0.34736842105263155	0.375
1211	Feb25-FISH2-3L1-rep2-m1bp-100x_Position021_20_cmle.ics	43	0	1	1	0.31127282916945126	0.675	0.6818181818181819
1212	Feb25-FISH2-3L1-rep2-m1bp-100x_Position021_20_cmle.ics	45	0	1	1	0.03689159456823126	0.31372549019607837	0.31372549019607837
1213	Feb25-FISH2-3L1-rep2-m1bp-100x_Position021_20_cmle.ics	47	0	1	1	0.22596101673041646	0.358974358974359	0.358974358974359
1214	Feb25-FISH2-3L1-rep2-m1bp-100x_Position021_20_cmle.ics	52	0	1	1	0.10145188506263597	0.36974789915966383	0.8461538461538461
1215	Feb25-FISH2-3L1-rep2-m1bp-100x_Position021_20_cmle.ics	53	0	1	1	0.025362971265658993	0.08029197080291971	0.07971014492753624
1216	Feb25-FISH2-3L1-rep2-m1bp-100x_Position021_20_cmle.ics	54	0	1	1	0.0	0.0	0.0
1217	Feb25-FISH2-3L1-rep2-m1bp-100x_Position021_20_cmle.ics	54	0	1	2	0.027668695926173444	0.050209205020920494	0.16438356164383558
1218	Feb25-FISH2-3L1-rep2-m1bp-100x_Position021_20_cmle.ics	54	0	2	1	0.01152862330257227	0.08928571428571427	0.02202643171806167
1219	Feb25-FISH2-3L1-rep2-m1bp-100x_Position021_20_cmle.ics	54	0	2	2	0.0	0.0	0.0
1220	Feb25-FISH2-3L1-rep2-m1bp-100x_Position021_20_cmle.ics	55	0	1	1	0.13603775497035278	0.8550724637681161	0.7564102564102564
1221	Feb25-FISH2-3L1-rep2-m1bp-100x_Position021_20_cmle.ics	56	0	1	1	0.14295492895189613	0.7654320987654321	0.3899371069182389
1222	Feb25-FISH2-3L1-rep2-m1bp-100x_Position021_20_cmle.ics	57	0	1	1	0.17523507419909848	0.608	0.603174603174603
1223	Feb25-FISH2-3L1-rep2-m1bp-100x_Position021_20_cmle.ics	58	0	1	1	0.14526065361241058	0.39873417721518983	0.4012738853503185
1224	Feb25-FISH2-3L1-rep2-m1bp-100x_Position021_20_cmle.ics	59	0	1	1	0.08300608777852034	0.2857142857142857	0.288
1225	Feb25-FISH2-3L1-rep2-m1bp-100x_Position021_20_cmle.ics	60	0	1	1	0.04150304388926017	0.19565217391304346	0.19565217391304346
1226	Feb25-FISH2-3L1-rep2-m1bp-100x_Position021_20_cmle.ics	61	0	1	1	0.059948841173375796	0.3611111111111111	0.3611111111111111
1227	Feb25-FISH2-3L1-rep2-m1bp-100x_Position021_20_cmle.ics	62	0	1	1	0.0	0.0	0.0
1228	Feb25-FISH2-3L1-rep2-m1bp-100x_Position021_20_cmle.ics	63	0	1	1	0.01844579728411563	0.060150375939849614	0.1176470588235294
1229	Feb25-FISH2-3L1-rep2-m1bp-100x_Position021_20_cmle.ics	63	0	1	2	0.0	0.0	0.0
1230	Feb25-FISH2-3L1-rep2-m1bp-100x_Position021_20_cmle.ics	64	0	1	1	0.14756637827292504	0.5714285714285713	0.5871559633027523
1231	Feb25-FISH2-3L1-rep2-m1bp-100x_Position021_20_cmle.ics	65	0	1	1	0.26746406061967665	0.5714285714285713	0.58
1232	Feb25-FISH2-3L1-rep2-m1bp-100x_Position021_20_cmle.ics	66	0	1	1	0.19598659614372857	1.0	6.405425772418989E-4
1233	Feb25-FISH2-3L1-rep2-m1bp-100x_Position021_20_cmle.ics	67	0	1	1	0.03919731922874571	0.33333333333333326	0.27419354838709675
1234	Feb25-FISH2-3L1-rep2-m1bp-100x_Position022_21_cmle.ics	1	0	1	1	0.02305724660514454	0.08333333333333333	0.07518796992481203
1235	Feb25-FISH2-3L1-rep2-m1bp-100x_Position022_21_cmle.ics	2	0	1	1	0.0	0.0	0.0
1236	Feb25-FISH2-3L1-rep2-m1bp-100x_Position022_21_cmle.ics	2	0	1	2	0.07378318913646252	0.26016260162601623	0.3720930232558139
1237	Feb25-FISH2-3L1-rep2-m1bp-100x_Position022_21_cmle.ics	2	0	2	1	0.0	0.0	0.0
1238	Feb25-FISH2-3L1-rep2-m1bp-100x_Position022_21_cmle.ics	2	0	2	2	0.0	0.0	0.0
1239	Feb25-FISH2-3L1-rep2-m1bp-100x_Position022_21_cmle.ics	3	0	1	1	0.0	0.0	0.0
1240	Feb25-FISH2-3L1-rep2-m1bp-100x_Position022_21_cmle.ics	4	0	1	1	0.0899232617600637	0.22285714285714284	0.22285714285714284
1241	Feb25-FISH2-3L1-rep2-m1bp-100x_Position022_21_cmle.ics	5	0	1	1	0.11759195768623715	0.5795454545454546	0.5795454545454546
1242	Feb25-FISH2-3L1-rep2-m1bp-100x_Position022_21_cmle.ics	7	0	1	1	0.13603775497035278	0.4244604316546762	0.4214285714285714
1243	Feb25-FISH2-3L1-rep2-m1bp-100x_Position022_21_cmle.ics	8	0	1	1	0.28129840858276334	0.5837320574162678	0.5700934579439251
1244	Feb25-FISH2-3L1-rep2-m1bp-100x_Position022_21_cmle.ics	9	0	1	1	0.0	0.0	0.0
1245	Feb25-FISH2-3L1-rep2-m1bp-100x_Position022_21_cmle.ics	10	0	1	1	0.2836041332432778	0.7639751552795031	0.7639751552795031
1246	Feb25-FISH2-3L1-rep2-m1bp-100x_Position022_21_cmle.ics	11	0	1	1	0.0	0.0	0.0
1247	Feb25-FISH2-3L1-rep2-m1bp-100x_Position022_21_cmle.ics	12	0	1	1	0.025362971265658993	0.1929824561403509	0.1929824561403509
1248	Feb25-FISH2-3L1-rep2-m1bp-100x_Position022_21_cmle.ics	13	0	1	1	0.0	0.0	0.0
1249	Feb25-FISH2-3L1-rep2-m1bp-100x_Position022_21_cmle.ics	13	0	1	2	0.0	0.0	0.0
1250	Feb25-FISH2-3L1-rep2-m1bp-100x_Position022_21_cmle.ics	13	0	2	1	0.16140072623601176	0.7291666666666667	0.4605263157894736
1251	Feb25-FISH2-3L1-rep2-m1bp-100x_Position022_21_cmle.ics	13	0	2	2	0.0	0.0	0.0
1252	Feb25-FISH2-3L1-rep2-m1bp-100x_Position022_21_cmle.ics	14	0	1	1	0.15448355225446841	0.47183098591549294	0.47183098591549294
1253	Feb25-FISH2-3L1-rep2-m1bp-100x_Position022_21_cmle.ics	15	0	1	1	0.21212666876732975	0.4693877551020408	0.5749999999999998
1254	Feb25-FISH2-3L1-rep2-m1bp-100x_Position022_21_cmle.ics	16	0	1	1	0.09914616040212151	0.3071428571428571	0.3049645390070922
1255	Feb25-FISH2-3L1-rep2-m1bp-100x_Position022_21_cmle.ics	17	0	1	1	0.17754079885961294	0.49044585987261147	0.4325842696629213
1256	Feb25-FISH2-3L1-rep2-m1bp-100x_Position022_21_cmle.ics	18	0	1	1	0.0	0.0	0.0
1257	Feb25-FISH2-3L1-rep2-m1bp-100x_Position022_21_cmle.ics	19	0	1	1	0.06686601515491916	0.58	0.5686274509803921
1258	Feb25-FISH2-3L1-rep2-m1bp-100x_Position022_21_cmle.ics	20	0	1	1	0.0	0.0	0.0
1259	Feb25-FISH2-3L1-rep2-m1bp-100x_Position022_21_cmle.ics	21	0	1	1	0.19137514682269965	0.5220125786163521	0.5123456790123456
1260	Feb25-FISH2-3L1-rep2-m1bp-100x_Position022_21_cmle.ics	22	0	1	1	0.1844579728411563	0.5797101449275363	0.47904191616766467
1261	Feb25-FISH2-3L1-rep2-m1bp-100x_Position022_21_cmle.ics	23	0	1	1	0.23057246605144538	0.7246376811594203	0.7194244604316545
1262	Feb25-FISH2-3L1-rep2-m1bp-100x_Position022_21_cmle.ics	24	0	1	1	0.06917173981543362	0.35294117647058826	0.3571428571428572
1263	Feb25-FISH2-3L1-rep2-m1bp-100x_Position022_21_cmle.ics	25	0	1	1	0.14064920429138167	0.5083333333333332	0.4066666666666666
1264	Feb25-FISH2-3L1-rep2-m1bp-100x_Position022_21_cmle.ics	27	0	1	1	0.0	0.0	0.0
1265	Feb25-FISH2-3L1-rep2-m1bp-100x_Position022_21_cmle.ics	28	0	1	1	0.08300608777852034	0.631578947368421	0.6206896551724137
1266	Feb25-FISH2-3L1-rep2-m1bp-100x_Position022_21_cmle.ics	29	0	1	1	0.23748964003298875	0.4420600858369099	0.34448160535117056
1267	Feb25-FISH2-3L1-rep2-m1bp-100x_Position022_21_cmle.ics	29	0	2	1	0.0	0.0	0.0
1268	Feb25-FISH2-3L1-rep2-m1bp-100x_Position022_21_cmle.ics	30	0	1	1	0.2697697852801911	0.7222222222222221	0.7177914110429446
1269	Feb25-FISH2-3L1-rep2-m1bp-100x_Position022_21_cmle.ics	32	0	1	1	0.0	0.0	0.0
1270	Feb25-FISH2-3L1-rep2-m1bp-100x_Position022_21_cmle.ics	33	0	1	1	0.0	0.0	0.0
1271	Feb25-FISH2-3L1-rep2-m1bp-100x_Position022_21_cmle.ics	34	0	1	1	0.11759195768623715	0.3355263157894737	0.45945945945945943
1272	Feb25-FISH2-3L1-rep2-m1bp-100x_Position022_21_cmle.ics	35	0	1	1	0.10375760972315042	0.5999999999999999	0.47872340425531906
1273	Feb25-FISH2-3L1-rep2-m1bp-100x_Position022_21_cmle.ics	36	0	1	1	0.19598659614372857	0.5151515151515151	0.5151515151515151
1274	Feb25-FISH2-3L1-rep2-m1bp-100x_Position022_21_cmle.ics	37	0	1	1	0.0	0.0	0.0
1275	Feb25-FISH2-3L1-rep2-m1bp-100x_Position022_21_cmle.ics	38	0	1	1	0.0	0.0	0.0
1276	Feb25-FISH2-3L1-rep2-m1bp-100x_Position023_22_cmle.ics	2	0	1	1	0.04611449321028908	0.15873015873015872	0.16
1277	Feb25-FISH2-3L1-rep2-m1bp-100x_Position023_22_cmle.ics	3	0	1	1	0.4242533375346595	0.9892473118279569	0.5897435897435896
1278	Feb25-FISH2-3L1-rep2-m1bp-100x_Position023_22_cmle.ics	3	0	2	1	0.0	0.0	0.0
1279	Feb25-FISH2-3L1-rep2-m1bp-100x_Position023_22_cmle.ics	4	0	1	1	0.0023057246605144538	0.014925373134328358	0.006211180124223603
1280	Feb25-FISH2-3L1-rep2-m1bp-100x_Position023_22_cmle.ics	5	0	1	1	0.0945347110810926	0.3693693693693693	0.3106060606060605
1281	Feb25-FISH2-3L1-rep2-m1bp-100x_Position023_22_cmle.ics	6	0	1	1	0.17523507419909848	0.7037037037037035	0.7102803738317754
1282	Feb25-FISH2-3L1-rep2-m1bp-100x_Position023_22_cmle.ics	7	0	1	1	0.17754079885961294	0.42076502732240434	0.423076923076923
1283	Feb25-FISH2-3L1-rep2-m1bp-100x_Position023_22_cmle.ics	8	0	1	1	0.0645602904944047	0.21705426356589144	0.22222222222222218
1284	Feb25-FISH2-3L1-rep2-m1bp-100x_Position023_22_cmle.ics	9	0	1	1	0.059948841173375796	0.13612565445026176	0.13612565445026176
1285	Feb25-FISH2-3L1-rep2-m1bp-100x_Position023_22_cmle.ics	10	0	1	1	0.06686601515491916	0.23199999999999998	0.23199999999999998
1286	Feb25-FISH2-3L1-rep2-m1bp-100x_Position023_22_cmle.ics	11	0	1	1	0.22134956740938755	0.6906474820143883	0.6956521739130435
1287	Feb25-FISH2-3L1-rep2-m1bp-100x_Position023_22_cmle.ics	12	0	1	1	0.2144323934278442	0.28527607361963186	0.2835365853658536
1288	Feb25-FISH2-3L1-rep2-m1bp-100x_Position023_22_cmle.ics	13	0	1	1	0.10606333438366487	0.43396226415094336	0.43809523809523804
1289	Feb25-FISH2-3L1-rep2-m1bp-100x_Position023_22_cmle.ics	14	0	1	1	0.0	0.0	0.0
1290	Feb25-FISH2-3L1-rep2-m1bp-100x_Position023_22_cmle.ics	15	0	1	1	0.14526065361241058	0.45985401459854014	0.4565217391304348
1291	Feb25-FISH2-3L1-rep2-m1bp-100x_Position023_22_cmle.ics	17	0	1	1	0.37122167034282705	0.6121673003802282	0.6052631578947367
1292	Feb25-FISH2-3L1-rep2-m1bp-100x_Position023_22_cmle.ics	18	0	1	1	0.2098209441068153	0.6546762589928056	0.6148648648648649
1293	Feb25-FISH2-3L1-rep2-m1bp-100x_Position023_22_cmle.ics	19	0	1	1	0.0	0.0	0.0
1294	Feb25-FISH2-3L1-rep2-m1bp-100x_Position023_22_cmle.ics	21	0	1	1	0.0	0.0	0.0
1295	Feb25-FISH2-3L1-rep2-m1bp-100x_Position023_22_cmle.ics	21	0	1	2	0.0046114493210289076	0.013333333333333332	0.025974025974025972
1296	Feb25-FISH2-3L1-rep2-m1bp-100x_Position023_22_cmle.ics	22	0	1	1	0.249018263335561	0.437246963562753	0.47787610619469023
1297	Feb25-FISH2-3L1-rep2-m1bp-100x_Position023_22_cmle.ics	24	0	1	1	0.10606333438366487	0.3484848484848484	0.3511450381679389
1298	Feb25-FISH2-3L1-rep2-m1bp-100x_Position023_22_cmle.ics	25	0	1	1	0.1890694221621852	0.5857142857142856	0.5899280575539566
1299	Feb25-FISH2-3L1-rep2-m1bp-100x_Position023_22_cmle.ics	26	0	1	1	0.0	0.0	0.0
1300	Feb25-FISH2-3L1-rep2-m1bp-100x_Position023_22_cmle.ics	27	0	1	1	0.16831790021755513	0.49999999999999994	0.437125748502994
1301	Feb25-FISH2-3L1-rep2-m1bp-100x_Position023_22_cmle.ics	28	0	1	1	0.20520949478578637	0.8640776699029125	0.8640776699029125
1302	Feb25-FISH2-3L1-rep2-m1bp-100x_Position023_22_cmle.ics	30	0	1	1	0.3135785538299657	0.7816091954022988	0.777142857142857
1303	Feb25-FISH2-3L1-rep2-m1bp-100x_Position023_22_cmle.ics	31	0	1	1	0.13142630564932387	0.47899159663865537	0.4830508474576271
1304	Feb25-FISH2-3L1-rep2-m1bp-100x_Position023_22_cmle.ics	33	0	1	1	0.1245091316677805	0.3195266272189349	0.2827225130890052
1305	Feb25-FISH2-3L1-rep2-m1bp-100x_Position023_22_cmle.ics	33	0	1	2	0.0	0.0	0.0
1306	Feb25-FISH2-3L1-rep2-m1bp-100x_Position023_22_cmle.ics	33	0	2	1	0.0	0.0	0.0
1307	Feb25-FISH2-3L1-rep2-m1bp-100x_Position023_22_cmle.ics	33	0	2	2	0.0853118124390348	0.5068493150684931	0.7115384615384616
1308	Feb25-FISH2-3L1-rep2-m1bp-100x_Position023_22_cmle.ics	35	0	1	1	0.08761753709954924	0.32478632478632474	0.36893203883495135
1309	Feb25-FISH2-3L1-rep2-m1bp-100x_Position023_22_cmle.ics	36	0	1	1	0.03228014524720235	0.20588235294117643	0.20895522388059698
1310	Feb25-FISH2-3L1-rep2-m1bp-100x_Position023_22_cmle.ics	37	0	1	1	0.23057246605144538	0.5681818181818181	0.5681818181818181
1311	Feb25-FISH2-3L1-rep2-m1bp-100x_Position023_22_cmle.ics	38	0	1	1	0.2144323934278442	0.7948717948717947	0.788135593220339
1312	Feb25-FISH2-3L1-rep2-m1bp-100x_Position023_22_cmle.ics	39	0	1	1	0.059948841173375796	0.21666666666666665	0.2241379310344827
1313	Feb25-FISH2-3L1-rep2-m1bp-100x_Position023_22_cmle.ics	40	0	1	1	0.0	0.0	0.0
1314	Feb25-FISH2-3L1-rep2-m1bp-100x_Position023_22_cmle.ics	41	0	1	1	0.2697697852801911	0.7222222222222221	0.7177914110429446
1315	Feb25-FISH2-3L1-rep2-m1bp-100x_Position023_22_cmle.ics	42	0	1	1	0.1245091316677805	0.5046728971962616	0.5046728971962616
1316	Feb25-FISH2-3L1-rep2-m1bp-100x_Position023_22_cmle.ics	43	0	1	1	0.03458586990771681	0.14851485148514854	0.14705882352941174
1317	Feb25-FISH2-3L1-rep2-m1bp-100x_Position023_22_cmle.ics	44	0	1	1	0.03458586990771681	0.23437500000000003	0.23437500000000003
1318	Feb25-FISH2-3L1-rep2-m1bp-100x_Position024_23_cmle.ics	1	0	1	1	0.02305724660514454	0.06622516556291391	0.06622516556291391
1319	Feb25-FISH2-3L1-rep2-m1bp-100x_Position024_23_cmle.ics	2	0	1	1	0.08761753709954924	0.24203821656050956	0.24050632911392403
1320	Feb25-FISH2-3L1-rep2-m1bp-100x_Position024_23_cmle.ics	4	0	1	1	0.07147746447594806	0.21527777777777776	0.2403100775193798
1321	Feb25-FISH2-3L1-rep2-m1bp-100x_Position024_23_cmle.ics	5	0	1	1	0.16370645089652622	0.5259259259259259	0.6283185840707964
1322	Feb25-FISH2-3L1-rep2-m1bp-100x_Position024_23_cmle.ics	6	0	1	1	0.13142630564932387	0.4871794871794871	0.4830508474576271
1323	Feb25-FISH2-3L1-rep2-m1bp-100x_Position024_23_cmle.ics	7	0	1	1	0.2605468866381333	0.8248175182481753	0.653179190751445
1324	Feb25-FISH2-3L1-rep2-m1bp-100x_Position024_23_cmle.ics	7	0	1	2	0.0	0.0	0.0
1325	Feb25-FISH2-3L1-rep2-m1bp-100x_Position024_23_cmle.ics	7	0	2	1	0.0	0.0	0.0
1326	Feb25-FISH2-3L1-rep2-m1bp-100x_Position024_23_cmle.ics	7	0	2	2	0.16370645089652622	0.4303030303030303	0.5590551181102362
1327	Feb25-FISH2-3L1-rep2-m1bp-100x_Position024_23_cmle.ics	8	0	1	1	0.21673811808835866	0.6714285714285714	0.6714285714285714
1328	Feb25-FISH2-3L1-rep2-m1bp-100x_Position024_23_cmle.ics	9	0	1	1	0.3389415250956247	0.4711538461538461	0.8121546961325966
1329	Feb25-FISH2-3L1-rep2-m1bp-100x_Position024_23_cmle.ics	9	0	1	2	0.0	0.0	0.0
1330	Feb25-FISH2-3L1-rep2-m1bp-100x_Position024_23_cmle.ics	10	0	1	1	0.14756637827292504	0.46715328467153283	0.46715328467153283
1331	Feb25-FISH2-3L1-rep2-m1bp-100x_Position024_23_cmle.ics	13	0	1	1	0.18215224818064185	0.593984962406015	0.593984962406015
1332	Feb25-FISH2-3L1-rep2-m1bp-100x_Position024_23_cmle.ics	14	0	1	1	0.10606333438366487	0.6478873239436619	0.3565891472868217
1333	Feb25-FISH2-3L1-rep2-m1bp-100x_Position024_23_cmle.ics	15	0	1	1	0.0	0.0	0.0
1334	Feb25-FISH2-3L1-rep2-m1bp-100x_Position024_23_cmle.ics	16	0	1	1	0.0	0.0	0.0
1335	Feb25-FISH2-3L1-rep2-m1bp-100x_Position024_23_cmle.ics	17	0	1	1	0.08761753709954924	0.7307692307692307	0.7450980392156861
1336	Feb25-FISH2-3L1-rep2-m1bp-100x_Position024_23_cmle.ics	18	0	1	1	0.14295492895189613	0.3444444444444444	0.3444444444444444
1337	Feb25-FISH2-3L1-rep2-m1bp-100x_Position024_23_cmle.ics	19	0	1	1	0.2559354373171044	0.7161290322580646	0.7115384615384615
1338	Feb25-FISH2-3L1-rep2-m1bp-100x_Position024_23_cmle.ics	20	0	1	1	0.10375760972315042	0.31034482758620685	0.31034482758620685
1339	Feb25-FISH2-3L1-rep2-m1bp-100x_Position024_23_cmle.ics	21	0	1	1	0.1706236248780696	0.5000000000000001	0.49664429530201337
1340	Feb25-FISH2-3L1-rep2-m1bp-100x_Position024_23_cmle.ics	22	0	1	1	0.10375760972315042	0.36585365853658536	0.6521739130434783
1341	Feb25-FISH2-3L1-rep2-m1bp-100x_Position024_23_cmle.ics	23	0	1	1	0.37122167034282705	0.5031249999999999	0.9817073170731705
1342	Feb25-FISH2-3L1-rep2-m1bp-100x_Position024_23_cmle.ics	23	0	1	2	0.0	0.0	0.0
1343	Feb25-FISH2-3L1-rep2-m1bp-100x_Position024_23_cmle.ics	24	0	1	1	0.13373203030983832	0.6041666666666667	0.5979381443298969
1344	Feb25-FISH2-3L1-rep2-m1bp-100x_Position024_23_cmle.ics	25	0	1	1	0.4081132649110583	0.8676470588235292	0.8082191780821917
1345	Feb25-FISH2-3L1-rep2-m1bp-100x_Position024_23_cmle.ics	26	0	1	1	0.15448355225446841	0.4407894736842105	0.4407894736842105
1346	Feb25-FISH2-3L1-rep2-m1bp-100x_Position024_23_cmle.ics	27	0	1	1	0.0899232617600637	0.5652173913043479	0.5652173913043479
1347	Feb25-FISH2-3L1-rep2-m1bp-100x_Position024_23_cmle.ics	28	0	1	1	0.013834347963086722	0.05555555555555554	0.043478260869565216
1348	Feb25-FISH2-3L1-rep2-m1bp-100x_Position024_23_cmle.ics	29	0	1	1	0.0	0.0	0.0
1349	Feb25-FISH2-3L1-rep2-m1bp-100x_Position024_23_cmle.ics	29	0	1	2	0.0	0.0	0.0
1350	Feb25-FISH2-3L1-rep2-m1bp-100x_Position024_23_cmle.ics	29	0	2	1	0.0	0.0	0.0
1351	Feb25-FISH2-3L1-rep2-m1bp-100x_Position024_23_cmle.ics	29	0	2	2	0.17292934953858402	0.3218884120171674	0.8928571428571428
1352	Feb25-FISH2-3L1-rep2-m1bp-100x_Position024_23_cmle.ics	30	0	1	1	0.0	0.0	0.0
1353	Feb25-FISH2-3L1-rep2-m1bp-100x_Position024_23_cmle.ics	31	0	1	1	0.0046114493210289076	0.035714285714285705	0.035714285714285705
1354	Feb25-FISH2-3L1-rep2-m1bp-100x_Position024_23_cmle.ics	34	0	1	1	0.0	0.0	0.0
1355	Feb25-FISH2-3L1-rep2-m1bp-100x_Position024_23_cmle.ics	34	0	1	2	0.0	0.0	0.0
1356	Feb25-FISH2-3L1-rep2-m1bp-100x_Position024_23_cmle.ics	34	0	2	1	0.13142630564932387	0.2766990291262135	0.2087912087912088
1357	Feb25-FISH2-3L1-rep2-m1bp-100x_Position024_23_cmle.ics	34	0	2	2	0.0	0.0	0.0
1358	Feb25-FISH2-3L1-rep2-m1bp-100x_Position024_23_cmle.ics	34	0	3	1	0.0	0.0	0.0
1359	Feb25-FISH2-3L1-rep2-m1bp-100x_Position024_23_cmle.ics	34	0	3	2	0.07147746447594806	0.5344827586206895	0.37804878048780477
1360	Feb25-FISH2-3L1-rep2-m1bp-100x_Position024_23_cmle.ics	35	0	1	1	0.20520949478578637	0.8725490196078429	0.8557692307692306
1361	Feb25-FISH2-3L1-rep2-m1bp-100x_Position024_23_cmle.ics	37	0	1	1	0.04611449321028908	0.1282051282051282	0.12738853503184716
1362	Feb25-FISH2-3L1-rep2-m1bp-100x_Position024_23_cmle.ics	38	0	1	1	0.0	0.0	0.0
1363	Feb25-FISH2-3L1-rep2-m1bp-100x_Position024_23_cmle.ics	38	0	2	1	0.02305724660514454	0.12345679012345678	0.0847457627118644
1364	Feb25-FISH2-3L1-rep2-m1bp-100x_Position024_23_cmle.ics	39	0	1	1	0.04380876854977462	0.13768115942028986	0.13768115942028986
1365	Feb25-FISH2-3L1-rep2-m1bp-100x_Position024_23_cmle.ics	42	0	1	1	0.11298050836520823	0.7313432835820894	0.20851063829787234
1366	Feb25-FISH2-3L1-rep2-m1bp-100x_Position024_23_cmle.ics	42	0	2	1	0.0	0.0	0.0
1367	Feb25-FISH2-3L1-rep2-m1bp-100x_Position024_23_cmle.ics	43	0	1	1	0.17523507419909848	0.5428571428571427	0.5390070921985815
1368	Feb25-FISH2-3L1-rep2-m1bp-100x_Position024_23_cmle.ics	44	0	1	1	0.13603775497035278	0.5784313725490196	0.5784313725490196
1369	Feb25-FISH2-3L1-rep2-m1bp-100x_Position024_23_cmle.ics	45	0	1	1	0.19598659614372857	0.5944055944055944	0.5902777777777778
1370	Feb25-FISH2-3L1-rep2-m1bp-100x_Position024_23_cmle.ics	46	0	1	1	0.08761753709954924	0.6785714285714284	0.36538461538461536
1371	Feb25-FISH2-3L1-rep2-m1bp-100x_Position024_23_cmle.ics	49	0	1	1	0.13142630564932387	0.4672131147540983	0.4710743801652892
1372	Feb25-FISH2-3L1-rep2-m1bp-100x_Position024_23_cmle.ics	52	0	1	1	0.0	0.0	0.0
1373	Feb25-FISH2-3L1-rep2-m1bp-100x_Position025_24_cmle.ics	1	0	1	1	0.15217782759395396	0.25482625482625487	0.2528735632183908
1374	Feb25-FISH2-3L1-rep2-m1bp-100x_Position025_24_cmle.ics	2	0	1	1	0.0	0.0	0.0
1375	Feb25-FISH2-3L1-rep2-m1bp-100x_Position025_24_cmle.ics	2	0	1	2	0.1245091316677805	0.2827225130890052	0.27135678391959794
1376	Feb25-FISH2-3L1-rep2-m1bp-100x_Position025_24_cmle.ics	4	0	1	1	0.41272471423208723	0.5391566265060239	0.5375375375375375
1377	Feb25-FISH2-3L1-rep2-m1bp-100x_Position025_24_cmle.ics	5	0	1	1	0.06225456583389025	0.21951219512195122	0.21951219512195122
1378	Feb25-FISH2-3L1-rep2-m1bp-100x_Position025_24_cmle.ics	6	0	1	1	0.21904384274887312	0.6375838926174496	0.6375838926174496
1379	Feb25-FISH2-3L1-rep2-m1bp-100x_Position025_24_cmle.ics	7	0	1	1	0.0	0.0	0.0
1380	Feb25-FISH2-3L1-rep2-m1bp-100x_Position025_24_cmle.ics	8	0	1	1	0.12681485632829495	0.3571428571428571	0.36184210526315785
1381	Feb25-FISH2-3L1-rep2-m1bp-100x_Position025_24_cmle.ics	9	0	1	1	0.23748964003298875	0.5786516853932584	0.6912751677852348
1382	Feb25-FISH2-3L1-rep2-m1bp-100x_Position025_24_cmle.ics	10	0	1	1	0.1498721029334395	0.6770833333333334	0.6842105263157894
1383	Feb25-FISH2-3L1-rep2-m1bp-100x_Position025_24_cmle.ics	11	0	1	1	0.07147746447594806	0.4769230769230768	0.46969696969696956
1384	Feb25-FISH2-3L1-rep2-m1bp-100x_Position025_24_cmle.ics	16	0	1	1	0.0	0.0	0.0
1385	Feb25-FISH2-3L1-rep2-m1bp-100x_Position025_24_cmle.ics	16	0	2	1	0.0	0.0	0.0
1386	Feb25-FISH2-3L1-rep2-m1bp-100x_Position025_24_cmle.ics	18	0	1	1	0.13142630564932387	0.5999999999999999	0.59375
1387	Feb25-FISH2-3L1-rep2-m1bp-100x_Position025_24_cmle.ics	19	0	1	1	0.04611449321028908	0.2040816326530612	0.20202020202020202
1388	Feb25-FISH2-3L1-rep2-m1bp-100x_Position025_24_cmle.ics	20	0	1	1	0.1798465235201274	0.6393442622950819	0.6393442622950819
1389	Feb25-FISH2-3L1-rep2-m1bp-100x_Position025_24_cmle.ics	21	0	1	1	0.15217782759395396	0.6346153846153846	0.5739130434782608
1390	Feb25-FISH2-3L1-rep2-m1bp-100x_Position025_24_cmle.ics	22	0	1	1	0.016140072623601176	0.057851239669421475	0.057851239669421475
1391	Feb25-FISH2-3L1-rep2-m1bp-100x_Position025_24_cmle.ics	23	0	1	1	0.0	0.0	0.0
1392	Feb25-FISH2-3L1-rep2-m1bp-100x_Position025_24_cmle.ics	24	0	1	1	0.17292934953858402	0.8522727272727272	0.43352601156069354
1393	Feb25-FISH2-3L1-rep2-m1bp-100x_Position025_24_cmle.ics	25	0	1	1	0.01152862330257227	0.06849315068493149	0.06578947368421052
1394	Feb25-FISH2-3L1-rep2-m1bp-100x_Position025_24_cmle.ics	27	0	1	1	0.0	0.0	0.0
1395	Feb25-FISH2-3L1-rep2-m1bp-100x_Position025_24_cmle.ics	28	0	1	1	0.03689159456823126	0.25806451612903225	0.25396825396825395
1396	Feb25-FISH2-3L1-rep2-m1bp-100x_Position025_24_cmle.ics	30	0	1	1	0.15678927691498284	0.5573770491803277	0.4857142857142856
1397	Feb25-FISH2-3L1-rep2-m1bp-100x_Position025_24_cmle.ics	32	0	1	1	0.0	0.0	0.0
1398	Feb25-FISH2-3L1-rep2-m1bp-100x_Position025_24_cmle.ics	32	0	1	2	0.13373203030983832	0.2064056939501779	0.9999999999999998
1399	Feb25-FISH2-3L1-rep2-m1bp-100x_Position025_24_cmle.ics	35	0	1	1	0.11989768234675159	0.416	0.41935483870967744
1400	Feb25-FISH2-3L1-rep2-m1bp-100x_Position025_24_cmle.ics	36	0	1	1	0.0	0.0	0.0
1401	Feb25-FISH2-3L1-rep2-m1bp-100x_Position025_24_cmle.ics	37	0	1	1	0.1890694221621852	0.7663551401869156	0.7522935779816513
1402	Feb25-FISH2-3L1-rep2-m1bp-100x_Position025_24_cmle.ics	38	0	1	1	0.19137514682269965	0.494047619047619	0.4911242603550295
1403	Feb25-FISH2-3L1-rep2-m1bp-100x_Position025_24_cmle.ics	40	0	1	1	0.17292934953858402	0.5474452554744526	0.551470588235294
1404	Feb25-FISH2-3L1-rep2-m1bp-100x_Position025_24_cmle.ics	41	0	1	1	0.006917173981543361	0.042253521126760556	0.042253521126760556
1405	Feb25-FISH2-3L1-rep2-m1bp-100x_Position025_24_cmle.ics	42	0	1	1	0.0023057246605144538	0.012499999999999997	0.005376344086021505
1406	Feb25-FISH2-3L1-rep2-m1bp-100x_Position025_24_cmle.ics	42	0	1	2	0.0	0.0	0.0
1407	Feb25-FISH2-3L1-rep2-m1bp-100x_Position025_24_cmle.ics	42	0	2	1	0.0	0.0	0.0
1408	Feb25-FISH2-3L1-rep2-m1bp-100x_Position025_24_cmle.ics	42	0	2	2	0.20751521944630083	0.4035874439461883	0.7563025210084032
1409	Feb25-FISH2-3L1-rep2-m1bp-100x_Position025_24_cmle.ics	43	0	1	1	0.10145188506263597	0.376068376068376	0.3728813559322034
1410	Feb25-FISH2-3L1-rep2-m1bp-100x_Position025_24_cmle.ics	44	0	1	1	0.029974420586687898	0.18309859154929573	0.18055555555555555
1411	Feb25-FISH2-3L1-rep2-m1bp-100x_Position025_24_cmle.ics	45	0	1	1	0.03919731922874571	0.13599999999999998	0.13599999999999998
1412	Feb25-FISH2-3L1-rep2-m1bp-100x_Position025_24_cmle.ics	46	0	1	1	0.12681485632829495	0.4365079365079364	0.43999999999999995
1413	Feb25-FISH2-3L1-rep2-m1bp-100x_Position025_24_cmle.ics	48	0	1	1	0.08300608777852034	0.288	0.25
1414	Feb25-FISH2-3L1-rep2-m1bp-100x_Position025_24_cmle.ics	50	0	1	1	0.0	0.0	0.0
1415	Feb25-FISH2-3L1-rep2-m1bp-100x_Position025_24_cmle.ics	51	0	1	1	0.26746406061967665	0.7581699346405228	0.763157894736842
1416	Feb25-FISH2-3L1-rep2-m1bp-100x_Position025_24_cmle.ics	52	0	1	1	0.19829232080424303	0.37885462555066074	0.4699453551912568
1417	Feb25-FISH2-3L1-rep2-m1bp-100x_Position025_24_cmle.ics	52	0	1	2	0.0	0.0	0.0
1418	Feb25-FISH2-3L1-rep2-m1bp-100x_Position025_24_cmle.ics	52	0	2	1	0.0	0.0	0.0
1419	Feb25-FISH2-3L1-rep2-m1bp-100x_Position025_24_cmle.ics	52	0	2	2	0.0	0.0	0.0
1420	Feb25-FISH2-3L1-rep2-m1bp-100x_Position025_24_cmle.ics	53	0	1	1	0.050725942531317986	0.23157894736842102	0.23157894736842102
1421	Feb25-FISH2-3L1-rep2-m1bp-100x_Position025_24_cmle.ics	55	0	1	1	0.29052130722482117	0.857142857142857	0.818181818181818
1422	Feb25-FISH2-3L1-rep2-m1bp-100x_Position026_25_cmle.ics	1	0	1	1	0.1936808714832141	0.5153374233128833	0.509090909090909
1423	Feb25-FISH2-3L1-rep2-m1bp-100x_Position026_25_cmle.ics	2	0	1	1	0.0	0.0	0.0
1424	Feb25-FISH2-3L1-rep2-m1bp-100x_Position026_25_cmle.ics	2	0	1	2	0.0	0.0	0.0
1425	Feb25-FISH2-3L1-rep2-m1bp-100x_Position026_25_cmle.ics	3	0	1	1	0.0853118124390348	0.29133858267716534	0.29133858267716534
1426	Feb25-FISH2-3L1-rep2-m1bp-100x_Position026_25_cmle.ics	4	0	1	1	0.0	0.0	0.0
1427	Feb25-FISH2-3L1-rep2-m1bp-100x_Position026_25_cmle.ics	5	0	1	1	0.1706236248780696	0.40437158469945356	0.4021739130434782
1428	Feb25-FISH2-3L1-rep2-m1bp-100x_Position026_25_cmle.ics	6	0	1	1	0.1798465235201274	0.3919597989949748	0.8125
1429	Feb25-FISH2-3L1-rep2-m1bp-100x_Position026_25_cmle.ics	6	0	1	2	0.0	0.0	0.0
1430	Feb25-FISH2-3L1-rep2-m1bp-100x_Position026_25_cmle.ics	8	0	1	1	0.3204957278115091	0.6261261261261261	0.6233183856502241
1431	Feb25-FISH2-3L1-rep2-m1bp-100x_Position026_25_cmle.ics	9	0	1	1	0.1936808714832141	0.5490196078431372	0.7499999999999999
1432	Feb25-FISH2-3L1-rep2-m1bp-100x_Position026_25_cmle.ics	10	0	1	1	0.13373203030983832	0.4427480916030534	0.4393939393939393
1433	Feb25-FISH2-3L1-rep2-m1bp-100x_Position026_25_cmle.ics	11	0	1	1	0.0	0.0	0.0
1434	Feb25-FISH2-3L1-rep2-m1bp-100x_Position026_25_cmle.ics	12	0	1	1	0.15678927691498284	0.47552447552447547	0.4788732394366196
1435	Feb25-FISH2-3L1-rep2-m1bp-100x_Position026_25_cmle.ics	14	0	1	1	0.28129840858276334	0.4569288389513108	0.4569288389513108
1436	Feb25-FISH2-3L1-rep2-m1bp-100x_Position026_25_cmle.ics	15	0	1	1	0.20520949478578637	0.5085714285714285	0.5114942528735632
1437	Feb25-FISH2-3L1-rep2-m1bp-100x_Position026_25_cmle.ics	19	0	1	1	0.11298050836520823	0.40495867768595034	0.3499999999999999
1438	Feb25-FISH2-3L1-rep2-m1bp-100x_Position026_25_cmle.ics	20	0	1	1	0.23287819071195984	0.5206185567010309	0.5153061224489796
1439	Feb25-FISH2-3L1-rep2-m1bp-100x_Position026_25_cmle.ics	21	0	1	1	0.06225456583389025	0.18367346938775508	0.18493150684931503
1440	Feb25-FISH2-3L1-rep2-m1bp-100x_Position026_25_cmle.ics	22	0	1	1	0.0853118124390348	0.4111111111111111	0.4157303370786517
1441	Feb25-FISH2-3L1-rep2-m1bp-100x_Position026_25_cmle.ics	23	0	1	1	0.04150304388926017	0.13533834586466165	0.13533834586466165
1442	Feb25-FISH2-3L1-rep2-m1bp-100x_Position026_25_cmle.ics	24	0	1	1	0.17754079885961294	0.4812499999999999	0.45294117647058824
1443	Feb25-FISH2-3L1-rep2-m1bp-100x_Position026_25_cmle.ics	26	0	1	1	0.09684043574160706	0.506024096385542	0.506024096385542
1444	Feb25-FISH2-3L1-rep2-m1bp-100x_Position026_25_cmle.ics	27	0	1	1	0.06686601515491916	0.20422535211267603	0.20279720279720279
1445	Feb25-FISH2-3L1-rep2-m1bp-100x_Position026_25_cmle.ics	28	0	1	1	0.0	0.0	0.0
1446	Feb25-FISH2-3L1-rep2-m1bp-100x_Position026_25_cmle.ics	29	0	1	1	0.027668695926173444	0.16901408450704222	0.16666666666666666
1447	Feb25-FISH2-3L1-rep2-m1bp-100x_Position026_25_cmle.ics	30	0	1	1	0.0	0.0	0.0
1448	Feb25-FISH2-3L1-rep2-m1bp-100x_Position026_25_cmle.ics	33	0	1	1	0.059948841173375796	0.3999999999999999	0.38805970149253727
1449	Feb25-FISH2-3L1-rep2-m1bp-100x_Position026_25_cmle.ics	34	0	1	1	0.0	0.0	0.0
1450	Feb25-FISH2-3L1-rep2-m1bp-100x_Position026_25_cmle.ics	34	0	1	2	0.20520949478578637	0.7063492063492062	0.8165137614678898
1451	Feb25-FISH2-3L1-rep2-m1bp-100x_Position026_25_cmle.ics	35	0	1	1	0.0	0.0	0.0
1452	Feb25-FISH2-3L1-rep2-m1bp-100x_Position027_26_cmle.ics	1	0	1	1	0.14295492895189613	0.49599999999999994	0.5
1453	Feb25-FISH2-3L1-rep2-m1bp-100x_Position027_26_cmle.ics	2	0	1	1	0.15448355225446841	0.46853146853146854	0.4527027027027028
1454	Feb25-FISH2-3L1-rep2-m1bp-100x_Position027_26_cmle.ics	3	0	1	1	0.21904384274887312	0.6209150326797386	0.6168831168831168
1455	Feb25-FISH2-3L1-rep2-m1bp-100x_Position027_26_cmle.ics	4	0	1	1	0.07378318913646252	0.3764705882352941	0.3764705882352941
1456	Feb25-FISH2-3L1-rep2-m1bp-100x_Position027_26_cmle.ics	6	0	1	1	0.3181900031509946	0.6634615384615383	0.41317365269461076
1457	Feb25-FISH2-3L1-rep2-m1bp-100x_Position027_26_cmle.ics	6	0	2	1	0.0	0.0	0.0
1458	Feb25-FISH2-3L1-rep2-m1bp-100x_Position027_26_cmle.ics	9	0	1	1	0.0	0.0	0.0
1459	Feb25-FISH2-3L1-rep2-m1bp-100x_Position027_26_cmle.ics	9	0	1	2	0.23057246605144538	0.5681818181818181	0.5464480874316939
1460	Feb25-FISH2-3L1-rep2-m1bp-100x_Position027_26_cmle.ics	10	0	1	1	0.059948841173375796	0.24074074074074067	0.2015503875968992
1461	Feb25-FISH2-3L1-rep2-m1bp-100x_Position027_26_cmle.ics	11	0	1	1	0.20290377012527194	0.5569620253164557	0.6666666666666665
1462	Feb25-FISH2-3L1-rep2-m1bp-100x_Position027_26_cmle.ics	13	0	1	1	0.23979536469350318	0.48148148148148134	0.6341463414634144
1463	Feb25-FISH2-3L1-rep2-m1bp-100x_Position027_26_cmle.ics	13	0	1	2	0.0	0.0	0.0
1464	Feb25-FISH2-3L1-rep2-m1bp-100x_Position027_26_cmle.ics	14	0	1	1	0.21212666876732975	0.6478873239436619	0.6433566433566433
1465	Feb25-FISH2-3L1-rep2-m1bp-100x_Position027_26_cmle.ics	15	0	1	1	0.15678927691498284	0.419753086419753	0.42236024844720493
1466	Feb25-FISH2-3L1-rep2-m1bp-100x_Position027_26_cmle.ics	16	0	1	1	0.08300608777852034	0.6923076923076923	0.6923076923076923
1467	Feb25-FISH2-3L1-rep2-m1bp-100x_Position027_26_cmle.ics	17	0	1	1	0.016140072623601176	0.05185185185185185	0.04605263157894736
1468	Feb25-FISH2-3L1-rep2-m1bp-100x_Position027_26_cmle.ics	20	0	1	1	0.23287819071195984	0.34470989761092147	0.34470989761092147
1469	Feb25-FISH2-3L1-rep2-m1bp-100x_Position027_26_cmle.ics	21	0	1	1	0.10606333438366487	0.2008733624454148	0.2008733624454148
1470	Feb25-FISH2-3L1-rep2-m1bp-100x_Position027_26_cmle.ics	22	0	1	1	0.19829232080424303	0.585034013605442	0.5890410958904109
1471	Feb25-FISH2-3L1-rep2-m1bp-100x_Position027_26_cmle.ics	24	0	1	1	0.11759195768623715	0.2982456140350877	0.2914285714285714
1472	Feb25-FISH2-3L1-rep2-m1bp-100x_Position027_26_cmle.ics	25	0	1	1	0.06225456583389025	0.19852941176470587	0.2
1473	Feb25-FISH2-3L1-rep2-m1bp-100x_Position027_26_cmle.ics	27	0	1	1	0.0	0.0	0.0
1474	Feb25-FISH2-3L1-rep2-m1bp-100x_Position027_26_cmle.ics	30	0	1	1	0.0	0.0	0.0
1475	Feb25-FISH2-3L1-rep2-m1bp-100x_Position027_26_cmle.ics	30	0	1	2	0.053031667191832436	0.14374999999999996	0.2110091743119266
1476	Feb25-FISH2-3L1-rep2-m1bp-100x_Position027_26_cmle.ics	31	0	1	1	0.15678927691498284	0.4857142857142856	0.28936170212765955
1477	Feb25-FISH2-3L1-rep2-m1bp-100x_Position027_26_cmle.ics	31	0	2	1	0.0	0.0	0.0
1478	Feb25-FISH2-3L1-rep2-m1bp-100x_Position027_26_cmle.ics	34	0	1	1	0.10606333438366487	0.8070175438596491	0.29299363057324845
1479	Feb25-FISH2-3L1-rep2-m1bp-100x_Position027_26_cmle.ics	34	0	2	1	0.0	0.0	0.0
1480	Feb25-FISH2-3L1-rep2-m1bp-100x_Position027_26_cmle.ics	35	0	1	1	0.03689159456823126	0.2253521126760563	0.2253521126760563
1481	Feb25-FISH2-3L1-rep2-m1bp-100x_Position027_26_cmle.ics	36	0	1	1	0.30666137984842234	0.7307692307692307	0.7348066298342542
1482	Feb25-FISH2-3L1-rep2-m1bp-100x_Position027_26_cmle.ics	37	0	1	1	0.3228014524720235	0.7253886010362693	0.7253886010362693
1483	Feb25-FISH2-3L1-rep2-m1bp-100x_Position027_26_cmle.ics	38	0	1	1	0.053031667191832436	0.23711340206185566	0.23711340206185566
1484	Feb25-FISH2-3L1-rep2-m1bp-100x_Position027_26_cmle.ics	40	0	1	1	0.20059804546475749	0.7565217391304347	0.6692307692307691
1485	Feb25-FISH2-3L1-rep2-m1bp-100x_Position027_26_cmle.ics	42	0	1	1	0.029974420586687898	0.11304347826086955	0.07386363636363635
1486	Feb25-FISH2-3L1-rep2-m1bp-100x_Position027_26_cmle.ics	42	0	2	1	0.0	0.0	0.0
1487	Feb25-FISH2-3L1-rep2-m1bp-100x_Position027_26_cmle.ics	43	0	1	1	0.223655292069902	0.6928571428571427	0.6830985915492956
1488	Feb25-FISH2-3L1-rep2-m1bp-100x_Position027_26_cmle.ics	45	0	1	1	0.0	0.0	0.0
1489	Feb25-FISH2-3L1-rep2-m1bp-100x_Position027_26_cmle.ics	46	0	1	1	0.08300608777852034	0.3157894736842105	0.2857142857142857
1490	Feb25-FISH2-3L1-rep2-m1bp-100x_Position027_26_cmle.ics	48	0	1	1	0.0	0.0	0.0
1491	Feb25-FISH2-3L1-rep2-m1bp-100x_Position027_26_cmle.ics	49	0	1	1	0.17523507419909848	0.4935064935064934	0.4935064935064934
1492	Feb25-FISH2-3L1-rep2-m1bp-100x_Position027_26_cmle.ics	52	0	1	1	0.14526065361241058	0.45323741007194235	0.3
1493	Feb25-FISH2-3L1-rep2-m1bp-100x_Position027_26_cmle.ics	52	0	2	1	0.0	0.0	0.0
1494	Feb25-FISH2-3L1-rep2-m1bp-100x_Position027_26_cmle.ics	53	0	1	1	0.0	0.0	0.0
1495	Feb25-FISH2-3L1-rep2-m1bp-100x_Position027_26_cmle.ics	53	0	2	1	0.0	0.0	0.0
1496	Feb25-FISH2-3L1-rep2-m1bp-100x_Position027_26_cmle.ics	54	0	1	1	0.07608891379697698	0.44	0.42857142857142855
1497	Feb25-FISH2-3L1-rep2-m1bp-100x_Position027_26_cmle.ics	56	0	1	1	0.06917173981543362	0.27272727272727276	0.34090909090909094
1498	Feb25-FISH2-3L1-rep2-m1bp-100x_Position027_26_cmle.ics	57	0	1	1	0.0899232617600637	0.26712328767123283	0.3714285714285714
1499	Feb25-FISH2-3L1-rep2-m1bp-100x_Position027_26_cmle.ics	58	0	1	1	0.04150304388926017	0.23076923076923073	0.23376623376623373
1500	Feb25-FISH2-3L1-rep2-m1bp-100x_Position027_26_cmle.ics	59	0	1	1	0.13373203030983832	0.36249999999999993	0.36249999999999993
1501	Feb25-FISH2-3L1-rep2-m1bp-100x_Position027_26_cmle.ics	61	0	1	1	0.05533739185234689	0.18897637795275588	0.19047619047619044
1502	Feb25-FISH2-3L1-rep2-m1bp-100x_Position027_26_cmle.ics	62	0	1	1	0.15448355225446841	0.46853146853146854	0.881578947368421
1503	Feb25-FISH2-3L1-rep2-m1bp-100x_Position027_26_cmle.ics	63	0	1	1	0.04611449321028908	0.2150537634408602	0.34482758620689646
1504	Feb25-FISH2-3L1-rep2-m1bp-100x_Position027_26_cmle.ics	64	0	1	1	0.04842021787080353	0.27999999999999997	0.328125
1505	Feb25-FISH2-3L1-rep2-m1bp-100x_Position027_26_cmle.ics	66	0	1	1	0.19829232080424303	0.6825396825396824	0.6825396825396824
1506	Feb25-FISH2-3L1-rep2-m1bp-100x_Position028_27_cmle.ics	1	0	1	1	0.10606333438366487	0.22549019607843135	0.22660098522167482
1507	Feb25-FISH2-3L1-rep2-m1bp-100x_Position028_27_cmle.ics	2	0	1	1	0.059948841173375796	0.15476190476190477	0.25742574257425743
1508	Feb25-FISH2-3L1-rep2-m1bp-100x_Position028_27_cmle.ics	2	0	1	2	0.0	0.0	0.0
1509	Feb25-FISH2-3L1-rep2-m1bp-100x_Position028_27_cmle.ics	3	0	1	1	0.0	0.0	0.0
1510	Feb25-FISH2-3L1-rep2-m1bp-100x_Position028_27_cmle.ics	3	0	2	1	0.0	0.0	0.0
1511	Feb25-FISH2-3L1-rep2-m1bp-100x_Position028_27_cmle.ics	3	0	3	1	0.1245091316677805	0.818181818181818	0.29032258064516125
1512	Feb25-FISH2-3L1-rep2-m1bp-100x_Position028_27_cmle.ics	5	0	1	1	0.0	0.0	0.0
1513	Feb25-FISH2-3L1-rep2-m1bp-100x_Position028_27_cmle.ics	5	0	1	2	0.0	0.0	0.0
1514	Feb25-FISH2-3L1-rep2-m1bp-100x_Position028_27_cmle.ics	7	0	1	1	0.06686601515491916	0.453125	0.21323529411764705
1515	Feb25-FISH2-3L1-rep2-m1bp-100x_Position028_27_cmle.ics	8	0	1	1	0.21212666876732975	0.6344827586206896	0.6388888888888888
1516	Feb25-FISH2-3L1-rep2-m1bp-100x_Position028_27_cmle.ics	9	0	1	1	0.04380876854977462	0.1696428571428571	0.17117117117117114
1517	Feb25-FISH2-3L1-rep2-m1bp-100x_Position028_27_cmle.ics	10	0	1	1	0.0	0.0	0.0
1518	Feb25-FISH2-3L1-rep2-m1bp-100x_Position028_27_cmle.ics	10	0	1	2	0.2559354373171044	0.48051948051948057	0.7708333333333334
1519	Feb25-FISH2-3L1-rep2-m1bp-100x_Position028_27_cmle.ics	10	0	2	1	0.1798465235201274	0.7155963302752293	0.40206185567010305
1520	Feb25-FISH2-3L1-rep2-m1bp-100x_Position028_27_cmle.ics	10	0	2	2	0.0	0.0	0.0
1521	Feb25-FISH2-3L1-rep2-m1bp-100x_Position028_27_cmle.ics	11	0	1	1	0.13834347963086724	0.5555555555555555	0.5555555555555555
1522	Feb25-FISH2-3L1-rep2-m1bp-100x_Position028_27_cmle.ics	13	0	1	1	0.15448355225446841	0.5929203539823009	0.5826086956521739
1523	Feb25-FISH2-3L1-rep2-m1bp-100x_Position028_27_cmle.ics	14	0	1	1	0.0	0.0	0.0
1524	Feb25-FISH2-3L1-rep2-m1bp-100x_Position028_27_cmle.ics	15	0	1	1	0.0	0.0	0.0
1525	Feb25-FISH2-3L1-rep2-m1bp-100x_Position028_27_cmle.ics	16	0	1	1	0.050725942531317986	0.1981981981981982	0.4313725490196078
1526	Feb25-FISH2-3L1-rep2-m1bp-100x_Position028_27_cmle.ics	16	0	1	2	0.0	0.0	0.0
1527	Feb25-FISH2-3L1-rep2-m1bp-100x_Position028_27_cmle.ics	17	0	1	1	0.1245091316677805	0.4954128440366972	0.5046728971962616
1528	Feb25-FISH2-3L1-rep2-m1bp-100x_Position028_27_cmle.ics	18	0	1	1	0.30666137984842234	0.5541666666666666	0.5541666666666666
1529	Feb25-FISH2-3L1-rep2-m1bp-100x_Position028_27_cmle.ics	20	0	1	1	0.0	0.0	0.0
1530	Feb25-FISH2-3L1-rep2-m1bp-100x_Position028_27_cmle.ics	21	0	1	1	0.0	0.0	0.0
1531	Feb25-FISH2-3L1-rep2-m1bp-100x_Position028_27_cmle.ics	21	0	1	2	0.0853118124390348	0.578125	0.43529411764705883
1532	Feb25-FISH2-3L1-rep2-m1bp-100x_Position028_27_cmle.ics	21	0	2	1	0.0	0.0	0.0
1533	Feb25-FISH2-3L1-rep2-m1bp-100x_Position028_27_cmle.ics	21	0	2	2	0.0	0.0	0.0
1534	Feb25-FISH2-3L1-rep2-m1bp-100x_Position028_27_cmle.ics	22	0	1	1	0.0	0.0	0.0
1535	Feb25-FISH2-3L1-rep2-m1bp-100x_Position028_27_cmle.ics	23	0	1	1	0.11989768234675159	0.45614035087719296	0.4482758620689654
1536	Feb25-FISH2-3L1-rep2-m1bp-100x_Position028_27_cmle.ics	24	0	1	1	0.325107177132538	0.5465116279069767	0.6157205240174671
1537	Feb25-FISH2-3L1-rep2-m1bp-100x_Position028_27_cmle.ics	25	0	1	1	0.17523507419909848	0.37254901960784303	0.2459546925566343
1538	Feb25-FISH2-3L1-rep2-m1bp-100x_Position028_27_cmle.ics	25	0	2	1	0.0	0.0	0.0
1539	Feb25-FISH2-3L1-rep2-m1bp-100x_Position028_27_cmle.ics	26	0	1	1	0.23748964003298875	0.7518248175182481	0.7518248175182481
1540	Feb25-FISH2-3L1-rep2-m1bp-100x_Position028_27_cmle.ics	27	0	1	1	0.03919731922874571	0.265625	0.3090909090909091
1541	Feb25-FISH2-3L1-rep2-m1bp-100x_Position028_27_cmle.ics	30	0	1	1	0.325107177132538	0.5551181102362205	0.48453608247422686
1542	Feb25-FISH2-3L1-rep2-m1bp-100x_Position028_27_cmle.ics	32	0	1	1	0.11989768234675159	0.4227642276422764	0.41935483870967744
1543	Feb25-FISH2-3L1-rep2-m1bp-100x_Position028_27_cmle.ics	33	0	1	1	0.14295492895189613	0.5740740740740738	0.5794392523364484
1544	Feb25-FISH2-3L1-rep2-m1bp-100x_Position028_27_cmle.ics	34	0	1	1	0.17754079885961294	0.5167785234899328	0.4695121951219511
1545	Feb25-FISH2-3L1-rep2-m1bp-100x_Position028_27_cmle.ics	34	0	1	2	0.0	0.0	0.0
1546	Feb25-FISH2-3L1-rep2-m1bp-100x_Position028_27_cmle.ics	34	0	2	1	0.0	0.0	0.0
1547	Feb25-FISH2-3L1-rep2-m1bp-100x_Position028_27_cmle.ics	34	0	2	2	0.03689159456823126	0.1758241758241758	0.20779220779220778
1548	Feb25-FISH2-3L1-rep2-m1bp-100x_Position028_27_cmle.ics	37	0	1	1	0.08761753709954924	0.4042553191489361	0.5205479452054793
1549	Feb25-FISH2-3L1-rep2-m1bp-100x_Position028_27_cmle.ics	38	0	1	1	0.0	0.0	0.0
1550	Feb25-FISH2-3L1-rep2-m1bp-100x_Position028_27_cmle.ics	38	0	1	2	0.0853118124390348	0.29133858267716534	0.5068493150684931
1551	Feb25-FISH2-3L1-rep2-m1bp-100x_Position028_27_cmle.ics	40	0	1	1	0.0046114493210289076	0.015503875968992246	0.015384615384615382
1552	Feb25-FISH2-3L1-rep2-m1bp-100x_Position028_27_cmle.ics	41	0	1	1	0.0645602904944047	0.44444444444444436	0.21212121212121207
1553	Feb25-FISH2-3L1-rep2-m1bp-100x_Position028_27_cmle.ics	41	0	1	2	0.0	0.0	0.0
1554	Feb25-FISH2-3L1-rep2-m1bp-100x_Position028_27_cmle.ics	41	0	2	1	0.0	0.0	0.0
1555	Feb25-FISH2-3L1-rep2-m1bp-100x_Position028_27_cmle.ics	41	0	2	2	0.2144323934278442	0.41704035874439455	0.6283783783783784
1556	Feb25-FISH2-3L1-rep2-m1bp-100x_Position028_27_cmle.ics	42	0	1	1	0.15217782759395396	0.5116279069767442	0.49624060150375937
1557	Feb25-FISH2-3L1-rep2-m1bp-100x_Position028_27_cmle.ics	43	0	1	1	0.06686601515491916	0.2871287128712871	0.29292929292929293
1558	Feb25-FISH2-3L1-rep2-m1bp-100x_Position028_27_cmle.ics	44	0	1	1	0.1498721029334395	0.8124999999999999	0.6989247311827956
1559	Feb25-FISH2-3L1-rep2-m1bp-100x_Position028_27_cmle.ics	45	0	1	1	0.13373203030983832	0.5370370370370369	0.5321100917431193
1560	Feb25-FISH2-3L1-rep2-m1bp-100x_Position028_27_cmle.ics	48	0	1	1	0.11298050836520823	0.2934131736526946	0.2916666666666667
1561	Feb25-FISH2-3L1-rep2-m1bp-100x_Position028_27_cmle.ics	49	0	1	1	0.10145188506263597	0.360655737704918	0.3636363636363636
1562	Feb25-FISH2-3L1-rep2-m1bp-100x_Position028_27_cmle.ics	52	0	1	1	0.0	0.0	0.0
1563	Feb25-FISH2-3L1-rep2-m1bp-100x_Position028_27_cmle.ics	53	0	1	1	0.0	0.0	0.0
1564	Feb25-FISH2-3L1-rep2-m1bp-100x_Position028_27_cmle.ics	54	0	1	1	0.0945347110810926	0.6949152542372881	0.35344827586206884
1565	Feb25-FISH2-3L1-rep2-m1bp-100x_Position028_27_cmle.ics	55	0	1	1	0.0	0.0	0.0
1566	Feb25-FISH2-3L1-rep2-m1bp-100x_Position028_27_cmle.ics	55	0	1	2	0.16140072623601176	0.21671826625386997	0.9859154929577463
1567	Feb25-FISH2-3L1-rep2-m1bp-100x_Position028_27_cmle.ics	56	0	1	1	0.057643116512861345	0.23809523809523808	0.23809523809523808
1568	Feb25-FISH2-3L1-rep2-m1bp-100x_Position028_27_cmle.ics	57	0	1	1	0.029974420586687898	0.24999999999999997	0.24999999999999997
1569	Feb25-FISH2-3L1-rep2-m1bp-100x_Position028_27_cmle.ics	59	0	1	1	0.1890694221621852	0.5942028985507246	0.6029411764705881
1570	Feb25-FISH2-3L1-rep2-m1bp-100x_Position028_27_cmle.ics	61	0	1	1	0.13603775497035278	0.6276595744680851	0.6344086021505376
1571	Feb25-FISH2-3L1-rep2-m1bp-100x_Position028_27_cmle.ics	62	0	1	1	0.22134956740938755	0.42290748898678404	0.9320388349514561
1572	Feb25-FISH2-3L1-rep2-m1bp-100x_Position028_27_cmle.ics	62	0	1	2	0.0	0.0	0.0
1573	Feb25-FISH2-3L1-rep2-m1bp-100x_Position028_27_cmle.ics	63	0	1	1	0.057643116512861345	0.23148148148148143	0.23148148148148143
1574	Feb25-FISH2-3L1-rep2-m1bp-100x_Position028_27_cmle.ics	65	0	1	1	0.1798465235201274	0.6290322580645161	0.6341463414634146
1575	Feb25-FISH2-3L1-rep2-m1bp-100x_Position028_27_cmle.ics	67	0	1	1	0.3204957278115091	0.5840336134453781	0.5840336134453781
1576	Feb25-FISH2-3L1-rep2-m1bp-100x_Position028_27_cmle.ics	69	0	1	1	0.0645602904944047	0.3999999999999999	0.2616822429906541
1577	Feb25-FISH2-3L1-rep2-m1bp-100x_Position028_27_cmle.ics	70	0	1	1	0.05533739185234689	0.2926829268292682	0.2962962962962963
1578	Feb25-FISH2-3L1-rep2-m1bp-100x_Position028_27_cmle.ics	72	0	1	1	0.19829232080424303	0.6142857142857142	0.6056338028169013
1579	Feb25-FISH2-3L1-rep2-m1bp-100x_Position028_27_cmle.ics	74	0	1	1	0.0	0.0	0.0
1580	Feb25-FISH2-3L1-rep2-m1bp-100x_Position028_27_cmle.ics	74	0	2	1	0.26285261129864773	0.6298342541436464	0.4691358024691358
1581	Feb25-FISH2-3L1-rep2-m1bp-100x_Position028_27_cmle.ics	75	0	1	1	0.10145188506263597	0.3928571428571428	0.3963963963963964
1582	Feb25-FISH2-3L1-rep2-m1bp-100x_Position028_27_cmle.ics	76	0	1	1	0.059948841173375796	0.26	0.2342342342342342
1583	Feb25-FISH2-3L1-rep2-m1bp-100x_Position028_27_cmle.ics	76	0	1	2	0.0	0.0	0.0
1584	Feb25-FISH2-3L1-rep2-m1bp-100x_Position028_27_cmle.ics	76	0	2	1	0.0	0.0	0.0
1585	Feb25-FISH2-3L1-rep2-m1bp-100x_Position028_27_cmle.ics	76	0	2	2	0.23979536469350318	0.7323943661971829	0.781954887218045
1586	Feb25-FISH2-3L1-rep2-m1bp-100x_Position028_27_cmle.ics	77	0	1	1	0.16601217555704068	0.6428571428571428	0.6428571428571428
1587	Feb25-FISH2-3L1-rep2-m1bp-100x_Position029_28_cmle.ics	1	0	1	1	0.15448355225446841	0.3964497041420118	0.3964497041420118
1588	Feb25-FISH2-3L1-rep2-m1bp-100x_Position029_28_cmle.ics	2	0	1	1	0.10375760972315042	0.34090909090909083	0.3284671532846715
1589	Feb25-FISH2-3L1-rep2-m1bp-100x_Position029_28_cmle.ics	3	0	1	1	0.2098209441068153	0.6842105263157894	0.7777777777777777
1590	Feb25-FISH2-3L1-rep2-m1bp-100x_Position029_28_cmle.ics	4	0	1	1	0.0	0.0	0.0
1591	Feb25-FISH2-3L1-rep2-m1bp-100x_Position029_28_cmle.ics	5	0	1	1	0.06686601515491916	0.467741935483871	0.467741935483871
1592	Feb25-FISH2-3L1-rep2-m1bp-100x_Position029_28_cmle.ics	8	0	1	1	0.0	0.0	0.0
1593	Feb25-FISH2-3L1-rep2-m1bp-100x_Position029_28_cmle.ics	8	0	2	1	0.11067478370469377	0.6956521739130435	0.3503649635036496
1594	Feb25-FISH2-3L1-rep2-m1bp-100x_Position029_28_cmle.ics	9	0	1	1	0.0	0.0	0.0
1595	Feb25-FISH2-3L1-rep2-m1bp-100x_Position029_28_cmle.ics	10	0	1	1	0.0	0.0	0.0
1596	Feb25-FISH2-3L1-rep2-m1bp-100x_Position029_28_cmle.ics	10	0	2	1	0.0	0.0	0.0
1597	Feb25-FISH2-3L1-rep2-m1bp-100x_Position029_28_cmle.ics	11	0	1	1	0.0	0.0	0.0
1598	Feb25-FISH2-3L1-rep2-m1bp-100x_Position029_28_cmle.ics	12	0	1	1	0.0645602904944047	0.41791044776119396	0.2074074074074074
1599	Feb25-FISH2-3L1-rep2-m1bp-100x_Position029_28_cmle.ics	13	0	1	1	0.19829232080424303	0.6991869918699187	0.6991869918699187
1600	Feb25-FISH2-3L1-rep2-m1bp-100x_Position029_28_cmle.ics	14	0	1	1	0.05533739185234689	0.15483870967741933	0.15789473684210523
1601	Feb25-FISH2-3L1-rep2-m1bp-100x_Position029_28_cmle.ics	15	0	1	1	0.06917173981543362	0.2803738317757009	0.2112676056338028
1602	Feb25-FISH2-3L1-rep2-m1bp-100x_Position029_28_cmle.ics	16	0	1	1	0.11298050836520823	0.2692307692307692	0.2692307692307692
1603	Feb25-FISH2-3L1-rep2-m1bp-100x_Position029_28_cmle.ics	17	0	1	1	0.009222898642057815	0.06557377049180327	0.06557377049180327
1604	Feb25-FISH2-3L1-rep2-m1bp-100x_Position029_28_cmle.ics	20	0	1	1	0.0	0.0	0.0
1605	Feb25-FISH2-3L1-rep2-m1bp-100x_Position029_28_cmle.ics	20	0	1	2	0.04380876854977462	0.12499999999999999	0.27142857142857135
1606	Feb25-FISH2-3L1-rep2-m1bp-100x_Position029_28_cmle.ics	21	0	1	1	0.05533739185234689	0.1875	0.18461538461538457
1607	Feb25-FISH2-3L1-rep2-m1bp-100x_Position029_28_cmle.ics	22	0	1	1	0.0	0.0	0.0
1608	Feb25-FISH2-3L1-rep2-m1bp-100x_Position029_28_cmle.ics	23	0	1	1	0.0	0.0	0.0
1609	Feb25-FISH2-3L1-rep2-m1bp-100x_Position029_28_cmle.ics	24	0	1	1	0.050725942531317986	0.24444444444444444	0.24444444444444444
1610	Feb25-FISH2-3L1-rep2-m1bp-100x_Position029_28_cmle.ics	26	0	1	1	0.0	0.0	0.0
1611	Feb25-FISH2-3L1-rep2-m1bp-100x_Position029_28_cmle.ics	27	0	1	1	0.0	0.0	0.0
1612	Feb25-FISH2-3L1-rep2-m1bp-100x_Position029_28_cmle.ics	28	0	1	1	0.07147746447594806	0.46268656716417905	0.4558823529411764
1613	Feb25-FISH2-3L1-rep2-m1bp-100x_Position029_28_cmle.ics	29	0	1	1	0.01152862330257227	0.05434782608695652	0.07575757575757575
1614	Feb25-FISH2-3L1-rep2-m1bp-100x_Position029_28_cmle.ics	30	0	1	1	0.14526065361241058	0.4256756756756757	0.4172185430463576
1615	Feb25-FISH2-3L1-rep2-m1bp-100x_Position029_28_cmle.ics	31	0	1	1	0.05533739185234689	0.34782608695652173	0.21238938053097342
1616	Feb25-FISH2-3L1-rep2-m1bp-100x_Position029_28_cmle.ics	32	0	1	1	0.08300608777852034	0.28125	0.28125
1617	Feb25-FISH2-3L1-rep2-m1bp-100x_Position029_28_cmle.ics	33	0	1	1	0.06225456583389025	0.18493150684931503	0.18620689655172412
1618	Feb25-FISH2-3L1-rep2-m1bp-100x_Position029_28_cmle.ics	34	0	1	1	0.14064920429138167	0.2033333333333333	0.20065789473684206
1619	Feb25-FISH2-3L1-rep2-m1bp-100x_Position029_28_cmle.ics	35	0	1	1	0.0	0.0	0.0
1620	Feb25-FISH2-3L1-rep2-m1bp-100x_Position029_28_cmle.ics	37	0	1	1	0.18676369750167077	0.7297297297297297	0.7363636363636364
1621	Feb25-FISH2-3L1-rep2-m1bp-100x_Position029_28_cmle.ics	38	0	1	1	0.0	0.0	0.0
1622	Feb25-FISH2-3L1-rep2-m1bp-100x_Position029_28_cmle.ics	39	0	1	1	0.28590985790379225	0.861111111111111	0.867132867132867
1623	Feb25-FISH2-3L1-rep2-m1bp-100x_Position029_28_cmle.ics	42	0	1	1	0.0	0.0	0.0
1624	Feb25-FISH2-3L1-rep2-m1bp-100x_Position029_28_cmle.ics	43	0	1	1	0.12220340700726605	0.424	0.4308943089430894
1625	Feb25-FISH2-3L1-rep2-m1bp-100x_Position029_28_cmle.ics	44	0	1	1	0.17754079885961294	0.4502923976608187	0.4610778443113772
1626	Feb25-FISH2-3L1-rep2-m1bp-100x_Position029_28_cmle.ics	45	0	1	1	0.05533739185234689	0.15999999999999998	0.2823529411764706
1627	Feb25-FISH2-3L1-rep2-m1bp-100x_Position029_28_cmle.ics	45	0	1	2	0.0	0.0	0.0
1628	Feb25-FISH2-3L1-rep2-m1bp-100x_Position029_28_cmle.ics	47	0	1	1	0.059948841173375796	0.28888888888888886	0.2857142857142857
1629	Feb25-FISH2-3L1-rep2-m1bp-100x_Position029_28_cmle.ics	48	0	1	1	0.0	0.0	0.0
1630	Feb25-FISH2-3L1-rep2-m1bp-100x_Position029_28_cmle.ics	49	0	1	1	0.0	0.0	0.0
1631	Feb25-FISH2-3L1-rep2-m1bp-100x_Position029_28_cmle.ics	51	0	1	1	0.12681485632829495	0.46610169491525416	0.47008547008546997
1632	Feb25-FISH2-3L1-rep2-m1bp-100x_Position029_28_cmle.ics	52	0	1	1	0.23057246605144538	0.7246376811594203	0.7142857142857142
1633	Feb25-FISH2-3L1-rep2-m1bp-100x_Position029_28_cmle.ics	53	0	1	1	0.06917173981543362	0.5084745762711864	0.5084745762711864
1634	Feb25-FISH2-3L1-rep2-m1bp-100x_Position029_28_cmle.ics	55	0	1	1	0.14295492895189613	0.484375	0.4806201550387596
1635	Feb25-FISH2-3L1-rep2-m1bp-100x_Position029_28_cmle.ics	56	0	1	1	0.22134956740938755	0.6037735849056602	0.6037735849056602
1636	Feb25-FISH2-3L1-rep2-m1bp-100x_Position029_28_cmle.ics	60	0	1	1	0.0	0.0	0.0
1637	Feb25-FISH2-3L1-rep2-m1bp-100x_Position029_28_cmle.ics	60	0	2	1	0.41272471423208723	0.781659388646288	0.5664556962025317
1638	Feb25-FISH2-3L1-rep2-m1bp-100x_Position029_28_cmle.ics	61	0	1	1	0.07378318913646252	0.6153846153846153	0.6274509803921567
1639	Feb25-FISH2-3L1-rep2-m1bp-100x_Position029_28_cmle.ics	62	0	1	1	0.20290377012527194	0.8979591836734694	0.4170616113744076
1640	Feb25-FISH2-3L1-rep2-m1bp-100x_Position029_28_cmle.ics	62	0	1	2	0.0	0.0	0.0
1641	Feb25-FISH2-3L1-rep2-m1bp-100x_Position029_28_cmle.ics	62	0	2	1	0.0	0.0	0.0
1642	Feb25-FISH2-3L1-rep2-m1bp-100x_Position029_28_cmle.ics	62	0	2	2	0.12220340700726605	0.21457489878542507	0.39552238805970147
1643	Feb25-FISH2-3L1-rep2-m1bp-100x_Position029_28_cmle.ics	64	0	1	1	0.13603775497035278	0.6413043478260869	0.6629213483146067
1644	Feb25-FISH2-3L1-rep2-m1bp-100x_Position029_28_cmle.ics	66	0	1	1	0.10375760972315042	0.32374100719424453	0.32374100719424453
1645	Feb25-FISH2-3L1-rep2-m1bp-100x_Position029_28_cmle.ics	71	0	1	1	0.08761753709954924	0.5205479452054793	0.5066666666666666
1646	Feb25-FISH2-3L1-rep2-m1bp-100x_Position029_28_cmle.ics	72	0	1	1	0.0	0.0	0.0
1647	Feb25-FISH2-3L1-rep2-m1bp-100x_Position029_28_cmle.ics	73	0	1	1	0.025362971265658993	0.07746478873239436	0.07746478873239436
1648	Feb25-FISH2-3L1-rep2-m1bp-100x_Position029_28_cmle.ics	74	0	1	1	0.4035018155900294	0.9162303664921465	0.9162303664921465
1649	Feb25-FISH2-3L1-rep2-m1bp-100x_Position029_28_cmle.ics	75	0	1	1	0.01152862330257227	0.05154639175257732	0.052083333333333336
1650	Feb25-FISH2-3L1-rep2-m1bp-100x_Position029_28_cmle.ics	77	0	1	1	0.029974420586687898	0.10317460317460315	0.10236220472440943
1651	Feb25-FISH2-3L1-rep2-m1bp-100x_Position029_28_cmle.ics	78	0	1	1	0.07608891379697698	0.2796610169491525	0.27499999999999997
1652	Feb25-FISH2-3L1-rep2-m1bp-100x_Position029_28_cmle.ics	80	0	1	1	0.04150304388926017	0.14876033057851237	0.14634146341463414
1653	Feb25-FISH2-3L1-rep2-m1bp-100x_Position030_29_cmle.ics	1	0	1	1	0.14295492895189613	0.5486725663716814	0.5535714285714285
1654	Feb25-FISH2-3L1-rep2-m1bp-100x_Position030_29_cmle.ics	2	0	1	1	0.20290377012527194	0.5086705202312137	0.7927927927927928
1655	Feb25-FISH2-3L1-rep2-m1bp-100x_Position030_29_cmle.ics	3	0	1	1	0.0	0.0	0.0
1656	Feb25-FISH2-3L1-rep2-m1bp-100x_Position030_29_cmle.ics	3	0	1	2	0.0	0.0	0.0
1657	Feb25-FISH2-3L1-rep2-m1bp-100x_Position030_29_cmle.ics	3	0	2	1	0.0	0.0	0.0
1658	Feb25-FISH2-3L1-rep2-m1bp-100x_Position030_29_cmle.ics	3	0	2	2	0.03228014524720235	0.15217391304347824	0.08383233532934131
1659	Feb25-FISH2-3L1-rep2-m1bp-100x_Position030_29_cmle.ics	4	0	1	1	0.31127282916945126	0.4029850746268656	0.4655172413793103
1660	Feb25-FISH2-3L1-rep2-m1bp-100x_Position030_29_cmle.ics	5	0	1	1	0.11067478370469377	0.42105263157894735	0.5581395348837208
1661	Feb25-FISH2-3L1-rep2-m1bp-100x_Position030_29_cmle.ics	6	0	1	1	0.22826674139093092	0.868421052631579	0.868421052631579
1662	Feb25-FISH2-3L1-rep2-m1bp-100x_Position030_29_cmle.ics	7	0	1	1	0.20290377012527194	0.6423357664233577	0.6470588235294117
1663	Feb25-FISH2-3L1-rep2-m1bp-100x_Position030_29_cmle.ics	8	0	1	1	0.0	0.0	0.0
1664	Feb25-FISH2-3L1-rep2-m1bp-100x_Position030_29_cmle.ics	8	0	1	2	0.14295492895189613	0.348314606741573	0.5254237288135593
1665	Feb25-FISH2-3L1-rep2-m1bp-100x_Position030_29_cmle.ics	8	0	2	1	0.25132398799607547	0.5477386934673366	0.4208494208494209
1666	Feb25-FISH2-3L1-rep2-m1bp-100x_Position030_29_cmle.ics	8	0	2	2	0.0	0.0	0.0
1667	Feb25-FISH2-3L1-rep2-m1bp-100x_Position030_29_cmle.ics	10	0	1	1	0.22596101673041646	0.8448275862068964	0.8448275862068964
1668	Feb25-FISH2-3L1-rep2-m1bp-100x_Position030_29_cmle.ics	11	0	1	1	0.0	0.0	0.0
1669	Feb25-FISH2-3L1-rep2-m1bp-100x_Position030_29_cmle.ics	11	0	1	2	0.0	0.0	0.0
1670	Feb25-FISH2-3L1-rep2-m1bp-100x_Position030_29_cmle.ics	11	0	2	1	0.0	0.0	0.0
1671	Feb25-FISH2-3L1-rep2-m1bp-100x_Position030_29_cmle.ics	11	0	2	2	0.07608891379697698	0.6000000000000001	0.20245398773006132
1672	Feb25-FISH2-3L1-rep2-m1bp-100x_Position030_29_cmle.ics	13	0	1	1	0.0	0.0	0.0
1673	Feb25-FISH2-3L1-rep2-m1bp-100x_Position030_29_cmle.ics	14	0	1	1	0.0853118124390348	0.3394495412844037	0.2936507936507936
1674	Feb25-FISH2-3L1-rep2-m1bp-100x_Position030_29_cmle.ics	15	0	1	1	0.15217782759395396	0.9565217391304349	0.5076923076923077
1675	Feb25-FISH2-3L1-rep2-m1bp-100x_Position030_29_cmle.ics	16	0	1	1	0.10606333438366487	0.39655172413793094	0.39655172413793094
1676	Feb25-FISH2-3L1-rep2-m1bp-100x_Position030_29_cmle.ics	17	0	1	1	0.020751521944630084	0.14285714285714285	0.06923076923076922
1677	Feb25-FISH2-3L1-rep2-m1bp-100x_Position030_29_cmle.ics	17	0	2	1	0.0	0.0	0.0
1678	Feb25-FISH2-3L1-rep2-m1bp-100x_Position030_29_cmle.ics	19	0	1	1	0.0899232617600637	0.33050847457627114	0.33050847457627114
1679	Feb25-FISH2-3L1-rep2-m1bp-100x_Position030_29_cmle.ics	20	0	1	1	0.12220340700726605	0.39552238805970147	0.3984962406015037
1680	Feb25-FISH2-3L1-rep2-m1bp-100x_Position030_29_cmle.ics	21	0	1	1	0.0	0.0	0.0
1681	Feb25-FISH2-3L1-rep2-m1bp-100x_Position030_29_cmle.ics	22	0	1	1	0.14295492895189613	0.4525547445255474	0.4492753623188406
1682	Feb25-FISH2-3L1-rep2-m1bp-100x_Position030_29_cmle.ics	23	0	1	1	0.0	0.0	0.0
1683	Feb25-FISH2-3L1-rep2-m1bp-100x_Position030_29_cmle.ics	24	0	1	1	0.3896674676269427	0.6653543307086613	0.6653543307086613
1684	Feb25-FISH2-3L1-rep2-m1bp-100x_Position030_29_cmle.ics	25	0	1	1	0.1844579728411563	0.7142857142857142	0.6106870229007633
1685	Feb25-FISH2-3L1-rep2-m1bp-100x_Position030_29_cmle.ics	26	0	1	1	0.1245091316677805	0.375	0.6279069767441859
1686	Feb25-FISH2-3L1-rep2-m1bp-100x_Position030_29_cmle.ics	28	0	1	1	0.18215224818064185	0.5374149659863945	0.5374149659863945
1687	Feb25-FISH2-3L1-rep2-m1bp-100x_Position030_29_cmle.ics	31	0	1	1	0.12681485632829495	0.4435483870967742	0.48245614035087714
1688	Feb25-FISH2-3L1-rep2-m1bp-100x_Position030_29_cmle.ics	31	0	1	2	0.0	0.0	0.0
1689	Feb25-FISH2-3L1-rep2-m1bp-100x_Position030_29_cmle.ics	32	0	1	1	0.1291205809888094	0.44444444444444436	0.4375
1690	Feb25-FISH2-3L1-rep2-m1bp-100x_Position030_29_cmle.ics	33	0	1	1	0.03919731922874571	0.3148148148148147	0.23611111111111108
1691	Feb25-FISH2-3L1-rep2-m1bp-100x_Position030_29_cmle.ics	36	0	1	1	0.22596101673041646	0.6242038216560509	0.620253164556962
1692	Feb25-FISH2-3L1-rep2-m1bp-100x_Position030_29_cmle.ics	37	0	1	1	0.0	0.0	0.0
1693	Feb25-FISH2-3L1-rep2-m1bp-100x_Position030_29_cmle.ics	38	0	1	1	0.11067478370469377	0.96	0.27428571428571424
1694	Feb25-FISH2-3L1-rep2-m1bp-100x_Position030_29_cmle.ics	40	0	1	1	0.027668695926173444	0.08955223880597013	0.08888888888888888
1695	Feb25-FISH2-3L1-rep2-m1bp-100x_Position030_29_cmle.ics	41	0	1	1	0.1291205809888094	0.5233644859813082	0.5333333333333333
1696	Feb25-FISH2-3L1-rep2-m1bp-100x_Position030_29_cmle.ics	42	0	1	1	0.0	0.0	0.0
1697	Feb25-FISH2-3L1-rep2-m1bp-100x_Position030_29_cmle.ics	42	0	1	2	0.223655292069902	0.29393939393939394	0.3451957295373665
1698	Feb25-FISH2-3L1-rep2-m1bp-100x_Position030_29_cmle.ics	43	0	1	1	0.07147746447594806	0.5166666666666666	0.5081967213114753
1699	Feb25-FISH2-3L1-rep2-m1bp-100x_Position030_29_cmle.ics	44	0	1	1	0.14295492895189613	0.5040650406504065	0.5123966942148759
1700	Feb25-FISH2-3L1-rep2-m1bp-100x_Position030_29_cmle.ics	45	0	1	1	0.13373203030983832	0.5918367346938775	0.6105263157894736
1701	Feb25-FISH2-3L1-rep2-m1bp-100x_Position030_29_cmle.ics	46	0	1	1	0.2536297126565899	0.6666666666666666	0.674846625766871
1702	Feb25-FISH2-3L1-rep2-m1bp-100x_Position030_29_cmle.ics	47	0	1	1	0.10375760972315042	0.2008928571428571	0.17509727626459143
1703	Feb25-FISH2-3L1-rep2-m1bp-100x_Position030_29_cmle.ics	47	0	2	1	0.0	0.0	0.0
1704	Feb25-FISH2-3L1-rep2-m1bp-100x_Position030_29_cmle.ics	48	0	1	1	0.14064920429138167	0.48799999999999993	0.484126984126984
1705	Feb25-FISH2-3L1-rep2-m1bp-100x_Position030_29_cmle.ics	49	0	1	1	0.19598659614372857	0.6439393939393938	0.6488549618320609
1706	Feb25-FISH2-3L1-rep2-m1bp-100x_Position030_29_cmle.ics	50	0	1	1	0.23748964003298875	0.762962962962963	0.7518248175182481
1707	Feb25-FISH2-3L1-rep2-m1bp-100x_Position030_29_cmle.ics	51	0	1	1	0.0945347110810926	0.2971014492753623	0.2992700729927007
1708	Feb25-FISH2-3L1-rep2-m1bp-100x_Position030_29_cmle.ics	52	0	1	1	0.19598659614372857	0.4358974358974359	0.5089820359281437
1709	Feb25-FISH2-3L1-rep2-m1bp-100x_Position030_29_cmle.ics	53	0	1	1	0.06917173981543362	0.29702970297029707	0.3448275862068966
1710	Feb25-FISH2-3L1-rep2-m1bp-100x_Position030_29_cmle.ics	54	0	1	1	0.1498721029334395	0.4710144927536232	0.46762589928057546
1711	Feb25-FISH2-3L1-rep2-m1bp-100x_Position030_29_cmle.ics	55	0	1	1	0.0	0.0	0.0
1712	Feb25-FISH2-3L1-rep2-m1bp-100x_Position030_29_cmle.ics	56	0	1	1	0.10606333438366487	0.35384615384615375	0.34586466165413526
1713	Feb25-FISH2-3L1-rep2-m1bp-100x_Position031_30_cmle.ics	1	0	1	1	0.07378318913646252	0.26016260162601623	0.256
1714	Feb25-FISH2-3L1-rep2-m1bp-100x_Position031_30_cmle.ics	4	0	1	1	0.0	0.0	0.0
1715	Feb25-FISH2-3L1-rep2-m1bp-100x_Position031_30_cmle.ics	4	0	2	1	0.027668695926173444	0.18181818181818177	0.09523809523809522
1716	Feb25-FISH2-3L1-rep2-m1bp-100x_Position031_30_cmle.ics	5	0	1	1	0.10606333438366487	0.6301369863013697	0.6216216216216217
1717	Feb25-FISH2-3L1-rep2-m1bp-100x_Position031_30_cmle.ics	6	0	1	1	0.0	0.0	0.0
1718	Feb25-FISH2-3L1-rep2-m1bp-100x_Position031_30_cmle.ics	6	0	1	2	0.11759195768623715	0.9807692307692307	0.128463476070529
1719	Feb25-FISH2-3L1-rep2-m1bp-100x_Position031_30_cmle.ics	6	0	1	3	0.0	0.0	0.0
1720	Feb25-FISH2-3L1-rep2-m1bp-100x_Position031_30_cmle.ics	6	0	2	1	0.0	0.0	0.0
1721	Feb25-FISH2-3L1-rep2-m1bp-100x_Position031_30_cmle.ics	6	0	2	2	0.0	0.0	0.0
1722	Feb25-FISH2-3L1-rep2-m1bp-100x_Position031_30_cmle.ics	6	0	2	3	0.0	0.0	0.0
1723	Feb25-FISH2-3L1-rep2-m1bp-100x_Position031_30_cmle.ics	6	0	3	1	0.10375760972315042	0.09977827050997781	0.19999999999999998
1724	Feb25-FISH2-3L1-rep2-m1bp-100x_Position031_30_cmle.ics	6	0	3	2	0.0	0.0	0.0
1725	Feb25-FISH2-3L1-rep2-m1bp-100x_Position031_30_cmle.ics	6	0	3	3	0.0	0.0	0.0
1726	Feb25-FISH2-3L1-rep2-m1bp-100x_Position031_30_cmle.ics	7	0	1	1	0.10145188506263597	0.29333333333333333	0.29333333333333333
1727	Feb25-FISH2-3L1-rep2-m1bp-100x_Position031_30_cmle.ics	8	0	1	1	0.223655292069902	0.6423841059602649	0.6830985915492956
1728	Feb25-FISH2-3L1-rep2-m1bp-100x_Position031_30_cmle.ics	10	0	1	1	0.15217782759395396	0.4099378881987578	0.40490797546012264
1729	Feb25-FISH2-3L1-rep2-m1bp-100x_Position031_30_cmle.ics	12	0	1	1	0.01844579728411563	0.11428571428571427	0.11267605633802814
1730	Feb25-FISH2-3L1-rep2-m1bp-100x_Position031_30_cmle.ics	13	0	1	1	0.0	0.0	0.0
1731	Feb25-FISH2-3L1-rep2-m1bp-100x_Position031_30_cmle.ics	14	0	1	1	0.0	0.0	0.0
1732	Feb25-FISH2-3L1-rep2-m1bp-100x_Position031_30_cmle.ics	14	0	2	1	0.13603775497035278	0.9076923076923076	0.3986486486486487
1733	Feb25-FISH2-3L1-rep2-m1bp-100x_Position031_30_cmle.ics	17	0	1	1	0.0	0.0	0.0
1734	Feb25-FISH2-3L1-rep2-m1bp-100x_Position031_30_cmle.ics	17	0	1	2	0.17754079885961294	0.26829268292682923	0.9999999999999999
1735	Feb25-FISH2-3L1-rep2-m1bp-100x_Position031_30_cmle.ics	18	0	1	1	0.1498721029334395	0.4577464788732394	0.4577464788732394
1736	Feb25-FISH2-3L1-rep2-m1bp-100x_Position031_30_cmle.ics	20	0	1	1	0.0945347110810926	0.5394736842105262	0.5394736842105262
1737	Feb25-FISH2-3L1-rep2-m1bp-100x_Position031_30_cmle.ics	21	0	1	1	0.1706236248780696	0.5323741007194244	0.5323741007194244
1738	Feb25-FISH2-3L1-rep2-m1bp-100x_Position031_30_cmle.ics	22	0	1	1	0.19829232080424303	0.7166666666666666	0.722689075630252
1739	Feb25-FISH2-3L1-rep2-m1bp-100x_Position031_30_cmle.ics	24	0	1	1	0.28129840858276334	0.7093023255813952	0.7134502923976607
1740	Feb25-FISH2-3L1-rep2-m1bp-100x_Position031_30_cmle.ics	25	0	1	1	0.27207550994070556	0.5870646766169153	0.5870646766169153
1741	Feb25-FISH2-3L1-rep2-m1bp-100x_Position031_30_cmle.ics	26	0	1	1	0.23979536469350318	0.8813559322033897	0.8965517241379308
1742	Feb25-FISH2-3L1-rep2-m1bp-100x_Position031_30_cmle.ics	27	0	1	1	0.0	0.0	0.0
1743	Feb25-FISH2-3L1-rep2-m1bp-100x_Position031_30_cmle.ics	28	0	1	1	0.13603775497035278	0.35975609756097554	0.35975609756097554
1744	Feb25-FISH2-3L1-rep2-m1bp-100x_Position031_30_cmle.ics	30	0	1	1	0.2766869592617345	0.9022556390977443	0.9022556390977443
1745	Feb25-FISH2-3L1-rep2-m1bp-100x_Position031_30_cmle.ics	31	0	1	1	0.057643116512861345	0.3472222222222222	0.1004016064257028
1746	Feb25-FISH2-3L1-rep2-m1bp-100x_Position031_30_cmle.ics	31	0	1	2	0.0	0.0	0.0
1747	Feb25-FISH2-3L1-rep2-m1bp-100x_Position031_30_cmle.ics	31	0	2	1	0.0	0.0	0.0
1748	Feb25-FISH2-3L1-rep2-m1bp-100x_Position031_30_cmle.ics	31	0	2	2	0.0	0.0	0.0
1749	Feb25-FISH2-3L1-rep2-m1bp-100x_Position031_30_cmle.ics	32	0	1	1	0.01152862330257227	0.09090909090909091	0.09090909090909091
1750	Feb25-FISH2-3L1-rep2-m1bp-100x_Position031_30_cmle.ics	33	0	1	1	0.07147746447594806	0.17514124293785308	0.1741573033707865
1751	Feb25-FISH2-3L1-rep2-m1bp-100x_Position031_30_cmle.ics	34	0	1	1	0.10606333438366487	0.8679245283018867	0.5227272727272727
1752	Feb25-FISH2-3L1-rep2-m1bp-100x_Position031_30_cmle.ics	35	0	1	1	0.057643116512861345	0.41666666666666663	0.1838235294117647
1753	Feb25-FISH2-3L1-rep2-m1bp-100x_Position031_30_cmle.ics	35	0	2	1	0.0	0.0	0.0
1754	Feb25-FISH2-3L1-rep2-m1bp-100x_Position031_30_cmle.ics	36	0	1	1	0.32971862645356687	0.6809523809523809	0.6874999999999999
1755	Feb25-FISH2-3L1-rep2-m1bp-100x_Position031_30_cmle.ics	38	0	1	1	0.09222898642057815	0.30769230769230765	0.34482758620689646
1756	Feb25-FISH2-3L1-rep2-m1bp-100x_Position031_30_cmle.ics	39	0	1	1	0.15217782759395396	0.6111111111111109	0.351063829787234
1757	Feb25-FISH2-3L1-rep2-m1bp-100x_Position031_30_cmle.ics	40	0	1	1	0.09222898642057815	0.35398230088495575	0.3508771929824562
1758	Feb25-FISH2-3L1-rep2-m1bp-100x_Position031_30_cmle.ics	41	0	1	1	0.16601217555704068	0.3956043956043956	0.39779005524861877
1759	Feb25-FISH2-3L1-rep2-m1bp-100x_Position031_30_cmle.ics	42	0	1	1	0.0	0.0	0.0
1760	Feb25-FISH2-3L1-rep2-m1bp-100x_Position031_30_cmle.ics	44	0	1	1	0.029974420586687898	0.21311475409836061	0.13402061855670103
1761	Feb25-FISH2-3L1-rep2-m1bp-100x_Position031_30_cmle.ics	44	0	1	2	0.0	0.0	0.0
1762	Feb25-FISH2-3L1-rep2-m1bp-100x_Position031_30_cmle.ics	44	0	1	3	0.0	0.0	0.0
1763	Feb25-FISH2-3L1-rep2-m1bp-100x_Position031_30_cmle.ics	44	0	2	1	0.0	0.0	0.0
1764	Feb25-FISH2-3L1-rep2-m1bp-100x_Position031_30_cmle.ics	44	0	2	2	0.0	0.0	0.0
1765	Feb25-FISH2-3L1-rep2-m1bp-100x_Position031_30_cmle.ics	44	0	2	3	0.6409914556230182	0.6056644880174291	0.7296587926509186
1766	Feb25-FISH2-3L1-rep2-m1bp-100x_Position031_30_cmle.ics	44	0	3	1	0.0	0.0	0.0
1767	Feb25-FISH2-3L1-rep2-m1bp-100x_Position031_30_cmle.ics	44	0	3	2	0.04380876854977462	0.3275862068965516	0.18627450980392152
1768	Feb25-FISH2-3L1-rep2-m1bp-100x_Position031_30_cmle.ics	44	0	3	3	0.0	0.0	0.0
1769	Feb25-FISH2-3L1-rep2-m1bp-100x_Position031_30_cmle.ics	45	0	1	1	0.20290377012527194	0.6769230769230768	0.6717557251908396
1770	Feb25-FISH2-3L1-rep2-m1bp-100x_Position031_30_cmle.ics	47	0	1	1	0.0899232617600637	0.5735294117647058	0.5735294117647058
1771	Feb25-FISH2-3L1-rep2-m1bp-100x_Position031_30_cmle.ics	48	0	1	1	0.17523507419909848	0.5428571428571427	0.5507246376811594
1772	Feb25-FISH2-3L1-rep2-m1bp-100x_Position031_30_cmle.ics	49	0	1	1	0.1706236248780696	0.8915662650602408	0.8915662650602408
1773	Feb25-FISH2-3L1-rep2-m1bp-100x_Position031_30_cmle.ics	51	0	1	1	0.14756637827292504	0.5039370078740157	0.5039370078740157
1774	Feb25-FISH2-3L1-rep2-m1bp-100x_Position031_30_cmle.ics	52	0	1	1	0.20290377012527194	0.7096774193548387	0.7154471544715447
1775	Feb25-FISH2-3L1-rep2-m1bp-100x_Position031_30_cmle.ics	53	0	1	1	0.0	0.0	0.0
1776	Feb25-FISH2-3L1-rep2-m1bp-100x_Position031_30_cmle.ics	54	0	1	1	0.025362971265658993	0.14473684210526314	0.14666666666666667
1777	Feb25-FISH2-3L1-rep2-m1bp-100x_Position031_30_cmle.ics	57	0	1	1	0.0	0.0	0.0
1778	Feb25-FISH2-3L1-rep2-m1bp-100x_Position031_30_cmle.ics	57	0	1	2	0.26515833595916216	0.4999999999999999	0.5399061032863849
1779	Feb25-FISH2-3L1-rep2-m1bp-100x_Position031_30_cmle.ics	57	0	2	1	0.0	0.0	0.0
1780	Feb25-FISH2-3L1-rep2-m1bp-100x_Position031_30_cmle.ics	57	0	2	2	0.0	0.0	0.0
1781	Feb25-FISH2-3L1-rep2-m1bp-100x_Position031_30_cmle.ics	59	0	1	1	0.04842021787080353	0.1532846715328467	0.15107913669064743
1782	Feb25-FISH2-3L1-rep2-m1bp-100x_Position031_30_cmle.ics	60	0	1	1	0.14756637827292504	0.4102564102564102	0.4183006535947712
1783	Feb25-FISH2-3L1-rep2-m1bp-100x_Position031_30_cmle.ics	62	0	1	1	0.18215224818064185	0.8777777777777778	0.5683453237410071
1784	Feb25-FISH2-3L1-rep2-m1bp-100x_Position031_30_cmle.ics	63	0	1	1	0.0	0.0	0.0
1785	Feb25-FISH2-3L1-rep2-m1bp-100x_Position031_30_cmle.ics	64	0	1	1	0.29282703188533565	0.8300653594771242	0.8300653594771242
1786	Feb25-FISH2-3L1-rep2-m1bp-100x_Position032_31_cmle.ics	1	0	1	1	0.0	0.0	0.0
1787	Feb25-FISH2-3L1-rep2-m1bp-100x_Position032_31_cmle.ics	1	0	1	2	0.1291205809888094	0.3999999999999999	0.9999999999999998
1788	Feb25-FISH2-3L1-rep2-m1bp-100x_Position032_31_cmle.ics	2	0	1	1	0.0	0.0	0.0
1789	Feb25-FISH2-3L1-rep2-m1bp-100x_Position032_31_cmle.ics	3	0	1	1	0.18676369750167077	0.5192307692307692	0.5192307692307692
1790	Feb25-FISH2-3L1-rep2-m1bp-100x_Position032_31_cmle.ics	4	0	1	1	0.11759195768623715	0.3984375	0.8360655737704917
1791	Feb25-FISH2-3L1-rep2-m1bp-100x_Position032_31_cmle.ics	4	0	1	2	0.0	0.0	0.0
1792	Feb25-FISH2-3L1-rep2-m1bp-100x_Position032_31_cmle.ics	5	0	1	1	0.04150304388926017	0.1894736842105263	0.18556701030927833
1793	Feb25-FISH2-3L1-rep2-m1bp-100x_Position032_31_cmle.ics	6	0	1	1	0.0	0.0	0.0
1794	Feb25-FISH2-3L1-rep2-m1bp-100x_Position032_31_cmle.ics	7	0	1	1	0.0	0.0	0.0
1795	Feb25-FISH2-3L1-rep2-m1bp-100x_Position032_31_cmle.ics	8	0	1	1	0.19598659614372857	0.6910569105691057	0.6746031746031745
1796	Feb25-FISH2-3L1-rep2-m1bp-100x_Position032_31_cmle.ics	9	0	1	1	0.5349281212393533	0.8656716417910447	0.8656716417910447
1797	Feb25-FISH2-3L1-rep2-m1bp-100x_Position032_31_cmle.ics	10	0	1	1	0.08300608777852034	0.3243243243243243	0.48
1798	Feb25-FISH2-3L1-rep2-m1bp-100x_Position032_31_cmle.ics	12	0	1	1	0.20751521944630083	0.6923076923076922	0.775862068965517
1799	Feb25-FISH2-3L1-rep2-m1bp-100x_Position032_31_cmle.ics	14	0	1	1	0.1590950015754973	0.5348837209302325	0.5307692307692307
1800	Feb25-FISH2-3L1-rep2-m1bp-100x_Position032_31_cmle.ics	16	0	1	1	0.0853118124390348	0.25874125874125875	0.25874125874125875
1801	Feb25-FISH2-3L1-rep2-m1bp-100x_Position032_31_cmle.ics	18	0	1	1	0.1706236248780696	0.4327485380116959	0.685185185185185
1802	Feb25-FISH2-3L1-rep2-m1bp-100x_Position032_31_cmle.ics	19	0	1	1	0.07839463845749142	0.26153846153846144	0.25373134328358204
1803	Feb25-FISH2-3L1-rep2-m1bp-100x_Position032_31_cmle.ics	20	0	1	1	0.050725942531317986	0.18965517241379307	0.28947368421052627
1804	Feb25-FISH2-3L1-rep2-m1bp-100x_Position032_31_cmle.ics	21	0	1	1	0.223655292069902	0.6258064516129032	0.6217948717948717
1805	Feb25-FISH2-3L1-rep2-m1bp-100x_Position032_31_cmle.ics	22	0	1	1	0.03919731922874571	0.0904255319148936	0.1808510638297872
1806	Feb25-FISH2-3L1-rep2-m1bp-100x_Position032_31_cmle.ics	22	0	1	2	0.0	0.0	0.0
1807	Feb25-FISH2-3L1-rep2-m1bp-100x_Position032_31_cmle.ics	23	0	1	1	0.17523507419909848	0.4935064935064934	0.4967320261437908
1808	Feb25-FISH2-3L1-rep2-m1bp-100x_Position032_31_cmle.ics	24	0	1	1	0.11528623302572269	0.34246575342465746	0.3448275862068965
1809	Feb25-FISH2-3L1-rep2-m1bp-100x_Position032_31_cmle.ics	26	0	1	1	0.07378318913646252	0.3018867924528302	0.30476190476190473
1810	Feb25-FISH2-3L1-rep2-m1bp-100x_Position032_31_cmle.ics	28	0	1	1	0.053031667191832436	0.152317880794702	0.152317880794702
1811	Feb25-FISH2-3L1-rep2-m1bp-100x_Position032_31_cmle.ics	29	0	1	1	0.13373203030983832	0.42962962962962964	0.43283582089552236
1812	Feb25-FISH2-3L1-rep2-m1bp-100x_Position032_31_cmle.ics	30	0	1	1	0.11067478370469377	0.48979591836734687	0.48
1813	Feb25-FISH2-3L1-rep2-m1bp-100x_Position032_31_cmle.ics	33	0	1	1	0.08070036311800588	0.5147058823529411	0.5147058823529411
1814	Feb25-FISH2-3L1-rep2-m1bp-100x_Position032_31_cmle.ics	35	0	1	1	0.13373203030983832	0.5918367346938775	0.5858585858585859
1815	Feb25-FISH2-3L1-rep2-m1bp-100x_Position032_31_cmle.ics	36	0	1	1	0.0	0.0	0.0
1816	Feb25-FISH2-3L1-rep2-m1bp-100x_Position032_31_cmle.ics	36	0	1	2	0.0	0.0	0.0
1817	Feb25-FISH2-3L1-rep2-m1bp-100x_Position032_31_cmle.ics	36	0	1	3	0.020751521944630084	0.055900621118012424	0.12
1818	Feb25-FISH2-3L1-rep2-m1bp-100x_Position032_31_cmle.ics	37	0	1	1	0.020751521944630084	0.13043478260869565	0.12676056338028166
1819	Feb25-FISH2-3L1-rep2-m1bp-100x_Position032_31_cmle.ics	38	0	1	1	0.13373203030983832	0.5631067961165048	0.5576923076923077
1820	Feb25-FISH2-3L1-rep2-m1bp-100x_Position032_31_cmle.ics	39	0	1	1	0.0	0.0	0.0
1821	Feb25-FISH2-3L1-rep2-m1bp-100x_Position032_31_cmle.ics	40	0	1	1	0.0	0.0	0.0
1822	Feb25-FISH2-3L1-rep2-m1bp-100x_Position032_31_cmle.ics	40	0	1	2	0.0	0.0	0.0
1823	Feb25-FISH2-3L1-rep2-m1bp-100x_Position032_31_cmle.ics	40	0	1	3	0.0	0.0	0.0
1824	Feb25-FISH2-3L1-rep2-m1bp-100x_Position032_31_cmle.ics	40	0	2	1	0.0	0.0	0.0
1825	Feb25-FISH2-3L1-rep2-m1bp-100x_Position032_31_cmle.ics	40	0	2	2	0.0	0.0	0.0
1826	Feb25-FISH2-3L1-rep2-m1bp-100x_Position032_31_cmle.ics	40	0	2	3	0.0	0.0	0.0
1827	Feb25-FISH2-3L1-rep2-m1bp-100x_Position032_31_cmle.ics	41	0	1	1	0.16370645089652622	0.45222929936305734	0.45222929936305734
1828	Feb25-FISH2-3L1-rep2-m1bp-100x_Position032_31_cmle.ics	42	0	1	1	0.10606333438366487	0.46464646464646464	0.42990654205607465
1829	Feb25-FISH2-3L1-rep2-m1bp-100x_Position032_31_cmle.ics	43	0	1	1	0.0	0.0	0.0
1830	Feb25-FISH2-3L1-rep2-m1bp-100x_Position032_31_cmle.ics	43	0	1	2	0.0	0.0	0.0
1831	Feb25-FISH2-3L1-rep2-m1bp-100x_Position032_31_cmle.ics	43	0	2	1	0.0	0.0	0.0
1832	Feb25-FISH2-3L1-rep2-m1bp-100x_Position032_31_cmle.ics	43	0	2	2	0.2582411619776188	0.8549618320610686	0.46473029045643144
1833	Feb25-FISH2-3L1-rep2-m1bp-100x_Position032_31_cmle.ics	43	0	3	1	0.0	0.0	0.0
1834	Feb25-FISH2-3L1-rep2-m1bp-100x_Position032_31_cmle.ics	43	0	3	2	0.0	0.0	0.0
1835	Feb25-FISH2-3L1-rep2-m1bp-100x_Position032_31_cmle.ics	44	0	1	1	0.09222898642057815	0.27586206896551724	0.27210884353741494
1836	Feb25-FISH2-3L1-rep2-m1bp-100x_Position032_31_cmle.ics	45	0	1	1	0.16370645089652622	0.5819672131147541	0.568
1837	Feb25-FISH2-3L1-rep2-m1bp-100x_Position032_31_cmle.ics	46	0	1	1	0.10836905904417933	0.8545454545454546	0.8545454545454546
1838	Feb25-FISH2-3L1-rep2-m1bp-100x_Position032_31_cmle.ics	47	0	1	1	0.1245091316677805	0.35526315789473684	0.3195266272189349
1839	Feb25-FISH2-3L1-rep2-m1bp-100x_Position032_31_cmle.ics	47	0	1	2	0.0	0.0	0.0
1840	Feb25-FISH2-3L1-rep2-m1bp-100x_Position032_31_cmle.ics	47	0	2	1	0.0	0.0	0.0
1841	Feb25-FISH2-3L1-rep2-m1bp-100x_Position032_31_cmle.ics	47	0	2	2	0.17754079885961294	0.5202702702702703	0.5833333333333331
1842	Feb25-FISH2-3L1-rep2-m1bp-100x_Position032_31_cmle.ics	49	0	1	1	0.13603775497035278	0.5566037735849056	0.5566037735849056
1843	Feb25-FISH2-3L1-rep2-m1bp-100x_Position032_31_cmle.ics	50	0	1	1	0.08070036311800588	0.3043478260869565	0.30701754385964913
1844	Feb25-FISH2-3L1-rep2-m1bp-100x_Position032_31_cmle.ics	52	0	1	1	0.17754079885961294	0.6874999999999999	0.7938144329896907
1845	Feb25-FISH2-3L1-rep2-m1bp-100x_Position032_31_cmle.ics	54	0	1	1	0.21212666876732975	0.6013071895424836	0.6865671641791045
1846	Feb25-FISH2-3L1-rep2-m1bp-100x_Position032_31_cmle.ics	56	0	1	1	0.0	0.0	0.0
1847	Feb25-FISH2-3L1-rep2-m1bp-100x_Position032_31_cmle.ics	57	0	1	1	0.30204993052739343	0.6390243902439025	0.6359223300970872
1848	Feb25-FISH2-3L1-rep2-m1bp-100x_Position032_31_cmle.ics	58	0	1	1	0.050725942531317986	0.20952380952380953	0.21153846153846154
1849	Feb25-FISH2-3L1-rep2-m1bp-100x_Position032_31_cmle.ics	59	0	1	1	0.0	0.0	0.0
1850	Feb25-FISH2-3L1-rep2-m1bp-100x_Position032_31_cmle.ics	60	0	1	1	0.0046114493210289076	0.03508771929824561	0.03636363636363637
1851	Feb25-FISH2-3L1-rep2-m1bp-100x_Position032_31_cmle.ics	61	0	1	1	0.06686601515491916	0.5087719298245614	0.467741935483871
1852	Feb25-FISH2-3L1-rep2-m1bp-100x_Position032_31_cmle.ics	63	0	1	1	0.057643116512861345	0.17006802721088432	0.16891891891891894
1853	Feb25-FISH2-3L1-rep2-m1bp-100x_Position032_31_cmle.ics	64	0	1	1	0.0	0.0	0.0
1854	Feb25-FISH2-3L1-rep2-m1bp-100x_Position032_31_cmle.ics	65	0	1	1	0.14064920429138167	0.5350877192982456	0.46564885496183195
1855	Feb25-FISH2-3L1-rep2-m1bp-100x_Position032_31_cmle.ics	66	0	1	1	0.2605468866381333	0.6932515337423313	0.6975308641975309
1856	Feb25-FISH2-3L1-rep2-m1bp-100x_Position032_31_cmle.ics	67	0	1	1	0.09914616040212151	0.5810810810810811	0.6935483870967742
1857	Feb25-FISH2-3L1-rep2-m1bp-100x_Position032_31_cmle.ics	68	0	1	1	0.0	0.0	0.0
1858	Feb25-FISH2-3L1-rep2-m1bp-100x_Position033_32_cmle.ics	1	0	1	1	0.0	0.0	0.0
1859	Feb25-FISH2-3L1-rep2-m1bp-100x_Position033_32_cmle.ics	3	0	1	1	0.029974420586687898	0.2452830188679245	0.23636363636363636
1860	Feb25-FISH2-3L1-rep2-m1bp-100x_Position033_32_cmle.ics	5	0	1	1	0.1590950015754973	0.4726027397260273	0.47586206896551714
1861	Feb25-FISH2-3L1-rep2-m1bp-100x_Position033_32_cmle.ics	6	0	1	1	0.04842021787080353	0.2079207920792079	0.2079207920792079
1862	Feb25-FISH2-3L1-rep2-m1bp-100x_Position033_32_cmle.ics	9	0	1	1	0.13603775497035278	0.8550724637681161	0.6413043478260869
1863	Feb25-FISH2-3L1-rep2-m1bp-100x_Position033_32_cmle.ics	10	0	1	1	0.0	0.0	0.0
1864	Feb25-FISH2-3L1-rep2-m1bp-100x_Position033_32_cmle.ics	11	0	1	1	0.16370645089652622	0.47972972972972977	0.47972972972972977
1865	Feb25-FISH2-3L1-rep2-m1bp-100x_Position033_32_cmle.ics	13	0	1	1	0.0	0.0	0.0
1866	Feb25-FISH2-3L1-rep2-m1bp-100x_Position033_32_cmle.ics	13	0	1	2	0.0	0.0	0.0
1867	Feb25-FISH2-3L1-rep2-m1bp-100x_Position033_32_cmle.ics	14	0	1	1	0.17754079885961294	0.2938931297709923	0.25581395348837205
1868	Feb25-FISH2-3L1-rep2-m1bp-100x_Position033_32_cmle.ics	15	0	1	1	0.16140072623601176	0.6249999999999999	0.5932203389830508
1869	Feb25-FISH2-3L1-rep2-m1bp-100x_Position033_32_cmle.ics	16	0	1	1	0.11528623302572269	0.4065040650406504	0.4273504273504273
1870	Feb25-FISH2-3L1-rep2-m1bp-100x_Position033_32_cmle.ics	17	0	1	1	0.12681485632829495	0.4074074074074074	0.42307692307692296
1871	Feb25-FISH2-3L1-rep2-m1bp-100x_Position033_32_cmle.ics	18	0	1	1	0.27207550994070556	0.6629213483146067	0.6629213483146067
1872	Feb25-FISH2-3L1-rep2-m1bp-100x_Position033_32_cmle.ics	19	0	1	1	0.02305724660514454	0.196078431372549	0.1
1873	Feb25-FISH2-3L1-rep2-m1bp-100x_Position033_32_cmle.ics	20	0	1	1	0.09222898642057815	0.2898550724637681	0.2898550724637681
1874	Feb25-FISH2-3L1-rep2-m1bp-100x_Position033_32_cmle.ics	21	0	1	1	0.0	0.0	0.0
1875	Feb25-FISH2-3L1-rep2-m1bp-100x_Position033_32_cmle.ics	22	0	1	1	0.09222898642057815	0.3007518796992481	0.29850746268656714
1876	Feb25-FISH2-3L1-rep2-m1bp-100x_Position033_32_cmle.ics	23	0	1	1	0.0	0.0	0.0
1877	Feb25-FISH2-3L1-rep2-m1bp-100x_Position033_32_cmle.ics	25	0	1	1	0.18676369750167077	0.47647058823529415	0.5126582278481013
1878	Feb25-FISH2-3L1-rep2-m1bp-100x_Position033_32_cmle.ics	26	0	1	1	0.10145188506263597	0.3636363636363636	0.360655737704918
1879	Feb25-FISH2-3L1-rep2-m1bp-100x_Position033_32_cmle.ics	27	0	1	1	0.17754079885961294	0.5968992248062015	0.40957446808510634
1880	Feb25-FISH2-3L1-rep2-m1bp-100x_Position033_32_cmle.ics	29	0	1	1	0.2836041332432778	0.6577540106951871	0.6721311475409836
1881	Feb25-FISH2-3L1-rep2-m1bp-100x_Position033_32_cmle.ics	30	0	1	1	0.3781388443243704	0.6307692307692306	0.5412541254125411
1882	Feb25-FISH2-3L1-rep2-m1bp-100x_Position033_32_cmle.ics	31	0	1	1	0.057643116512861345	0.1736111111111111	0.1736111111111111
1883	Feb25-FISH2-3L1-rep2-m1bp-100x_Position033_32_cmle.ics	32	0	1	1	0.020751521944630084	0.10714285714285715	0.10344827586206896
1884	Feb25-FISH2-3L1-rep2-m1bp-100x_Position033_32_cmle.ics	35	0	1	1	0.11989768234675159	0.4482758620689654	0.44444444444444436
1885	Feb25-FISH2-3L1-rep2-m1bp-100x_Position033_32_cmle.ics	36	0	1	1	0.0	0.0	0.0
1886	Feb25-FISH2-3L1-rep2-m1bp-100x_Position033_32_cmle.ics	37	0	1	1	0.1245091316677805	0.47787610619469023	0.4736842105263158
1887	Feb25-FISH2-3L1-rep2-m1bp-100x_Position033_32_cmle.ics	38	0	1	1	0.08070036311800588	0.2991452991452991	0.2671755725190839
1888	Feb25-FISH2-3L1-rep2-m1bp-100x_Position033_32_cmle.ics	39	0	1	1	0.0	0.0	0.0
1889	Feb25-FISH2-3L1-rep2-m1bp-100x_Position033_32_cmle.ics	41	0	1	1	0.20059804546475749	0.820754716981132	0.820754716981132
1890	Feb25-FISH2-3L1-rep2-m1bp-100x_Position033_32_cmle.ics	43	0	1	1	0.04150304388926017	0.15789473684210525	0.15652173913043477
1891	Feb25-FISH2-3L1-rep2-m1bp-100x_Position033_32_cmle.ics	44	0	1	1	0.09222898642057815	0.49999999999999994	0.49382716049382713
1892	Feb25-FISH2-3L1-rep2-m1bp-100x_Position033_32_cmle.ics	45	0	1	1	0.0	0.0	0.0
1893	Feb25-FISH2-3L1-rep2-m1bp-100x_Position033_32_cmle.ics	46	0	1	1	0.059948841173375796	0.2063492063492063	0.208
1894	Feb25-FISH2-3L1-rep2-m1bp-100x_Position033_32_cmle.ics	49	0	1	1	0.08300608777852034	0.5	0.5070422535211266
1895	Feb25-FISH2-3L1-rep2-m1bp-100x_Position033_32_cmle.ics	50	0	1	1	0.0	0.0	0.0
1896	Feb25-FISH2-3L1-rep2-m1bp-100x_Position033_32_cmle.ics	51	0	1	1	0.249018263335561	0.8	0.8
1897	Feb25-FISH2-3L1-rep2-m1bp-100x_Position033_32_cmle.ics	52	0	1	1	0.09222898642057815	0.3252032520325203	0.32786885245901637
1898	Feb25-FISH2-3L1-rep2-m1bp-100x_Position033_32_cmle.ics	53	0	1	1	0.23979536469350318	0.7323943661971829	0.7323943661971829
1899	Feb25-FISH2-3L1-rep2-m1bp-100x_Position033_32_cmle.ics	55	0	1	1	0.223655292069902	0.7404580152671755	0.746153846153846
1900	Feb25-FISH2-3L1-rep2-m1bp-100x_Position033_32_cmle.ics	57	0	1	1	0.12220340700726605	0.5578947368421051	0.5520833333333334
1901	Feb25-FISH2-3L1-rep2-m1bp-100x_Position033_32_cmle.ics	58	0	1	1	0.03228014524720235	0.14736842105263154	0.14893617021276592
1902	Feb25-FISH2-3L1-rep2-m1bp-100x_Position033_32_cmle.ics	59	0	1	1	0.0	0.0	0.0
1903	Feb25-FISH2-3L1-rep2-m1bp-100x_Position033_32_cmle.ics	60	0	1	1	0.1798465235201274	0.8297872340425531	0.8125
1904	Feb25-FISH2-3L1-rep2-m1bp-100x_Position033_32_cmle.ics	62	0	1	1	0.4749792800659775	0.5478723404255319	0.5255102040816326
1905	Feb25-FISH2-3L1-rep2-m1bp-100x_Position033_32_cmle.ics	63	0	1	1	0.0	0.0	0.0
1906	Feb25-FISH2-3L1-rep2-m1bp-100x_Position034_33_cmle.ics	4	0	1	1	0.0	0.0	0.0
1907	Feb25-FISH2-3L1-rep2-m1bp-100x_Position034_33_cmle.ics	5	0	1	1	0.03919731922874571	0.25373134328358204	0.25373134328358204
1908	Feb25-FISH2-3L1-rep2-m1bp-100x_Position034_33_cmle.ics	7	0	1	1	0.1245091316677805	0.5346534653465347	0.5294117647058822
1909	Feb25-FISH2-3L1-rep2-m1bp-100x_Position034_33_cmle.ics	9	0	1	1	0.17523507419909848	0.5467625899280574	0.5507246376811594
1910	Feb25-FISH2-3L1-rep2-m1bp-100x_Position034_33_cmle.ics	10	0	1	1	0.1245091316677805	0.6923076923076922	0.5294117647058822
1911	Feb25-FISH2-3L1-rep2-m1bp-100x_Position034_33_cmle.ics	11	0	1	1	0.2582411619776188	0.5114155251141552	0.5090909090909091
1912	Feb25-FISH2-3L1-rep2-m1bp-100x_Position034_33_cmle.ics	12	0	1	1	0.06225456583389025	0.217741935483871	0.21951219512195122
1913	Feb25-FISH2-3L1-rep2-m1bp-100x_Position034_33_cmle.ics	13	0	1	1	0.22596101673041646	0.96078431372549	0.7716535433070866
1914	Feb25-FISH2-3L1-rep2-m1bp-100x_Position034_33_cmle.ics	14	0	1	1	0.07839463845749142	0.25563909774436083	0.27419354838709675
1915	Feb25-FISH2-3L1-rep2-m1bp-100x_Position034_33_cmle.ics	15	0	1	1	0.26285261129864773	0.8636363636363634	0.8028169014084505
1916	Feb25-FISH2-3L1-rep2-m1bp-100x_Position034_33_cmle.ics	17	0	1	1	0.19829232080424303	0.292517006802721	0.2915254237288135
1917	Feb25-FISH2-3L1-rep2-m1bp-100x_Position034_33_cmle.ics	18	0	1	1	0.03228014524720235	0.21538461538461534	0.21538461538461534
1918	Feb25-FISH2-3L1-rep2-m1bp-100x_Position034_33_cmle.ics	19	0	1	1	0.0	0.0	0.0
1919	Feb25-FISH2-3L1-rep2-m1bp-100x_Position034_33_cmle.ics	20	0	1	1	0.11298050836520823	0.3379310344827586	0.34027777777777773
1920	Feb25-FISH2-3L1-rep2-m1bp-100x_Position034_33_cmle.ics	21	0	1	1	0.027668695926173444	0.16666666666666666	0.16438356164383558
1921	Feb25-FISH2-3L1-rep2-m1bp-100x_Position034_33_cmle.ics	22	0	1	1	0.0	0.0	0.0
1922	Feb25-FISH2-3L1-rep2-m1bp-100x_Position034_33_cmle.ics	24	0	1	1	0.20520949478578637	0.6267605633802815	0.6223776223776223
1923	Feb25-FISH2-3L1-rep2-m1bp-100x_Position034_33_cmle.ics	25	0	1	1	0.09222898642057815	0.33057851239669417	0.33057851239669417
1924	Feb25-FISH2-3L1-rep2-m1bp-100x_Position034_33_cmle.ics	26	0	1	1	0.0	0.0	0.0
1925	Feb25-FISH2-3L1-rep2-m1bp-100x_Position034_33_cmle.ics	27	0	1	1	0.33202435111408135	0.6180257510729614	0.5625
1926	Feb25-FISH2-3L1-rep2-m1bp-100x_Position034_33_cmle.ics	28	0	1	1	0.13834347963086724	0.6666666666666666	0.6666666666666666
1927	Feb25-FISH2-3L1-rep2-m1bp-100x_Position034_33_cmle.ics	32	0	1	1	0.03458586990771681	0.2	0.20270270270270274
1928	Feb25-FISH2-3L1-rep2-m1bp-100x_Position034_33_cmle.ics	33	0	1	1	0.0	0.0	0.0
1929	Feb25-FISH2-3L1-rep2-m1bp-100x_Position034_33_cmle.ics	35	0	1	1	0.21212666876732975	0.5644171779141104	0.5644171779141104
1930	Feb25-FISH2-3L1-rep2-m1bp-100x_Position034_33_cmle.ics	38	0	1	1	0.0	0.0	0.0
1931	Feb25-FISH2-3L1-rep2-m1bp-100x_Position034_33_cmle.ics	41	0	1	1	0.11298050836520823	0.597560975609756	0.5903614457831323
1932	Feb25-FISH2-3L1-rep2-m1bp-100x_Position034_33_cmle.ics	42	0	1	1	0.16831790021755513	0.6083333333333333	0.6033057851239668
1933	Feb25-FISH2-3L1-rep2-m1bp-100x_Position034_33_cmle.ics	43	0	1	1	0.01844579728411563	0.1509433962264151	0.1509433962264151
1934	Feb25-FISH2-3L1-rep2-m1bp-100x_Position034_33_cmle.ics	48	0	1	1	0.09914616040212151	0.39814814814814803	0.43
1935	Feb25-FISH2-3L1-rep2-m1bp-100x_Position034_33_cmle.ics	50	0	1	1	0.08070036311800588	0.49295774647887314	0.49295774647887314
1936	Feb25-FISH2-3L1-rep2-m1bp-100x_Position034_33_cmle.ics	51	0	1	1	0.0	0.0	0.0
1937	Feb25-FISH2-3L1-rep2-m1bp-100x_Position034_33_cmle.ics	52	0	1	1	0.02305724660514454	0.18518518518518515	0.18518518518518515
1938	Feb25-FISH2-3L1-rep2-m1bp-100x_Position034_33_cmle.ics	53	0	1	1	0.10606333438366487	0.4742268041237113	0.31292517006802717
1939	Feb25-FISH2-3L1-rep2-m1bp-100x_Position034_33_cmle.ics	55	0	1	1	0.1936808714832141	0.7777777777777776	0.8659793814432989
1940	Feb25-FISH2-3L1-rep2-m1bp-100x_Position034_33_cmle.ics	56	0	1	1	0.18215224818064185	0.6076923076923075	0.6076923076923075
1941	Feb25-FISH2-3L1-rep2-m1bp-100x_Position034_33_cmle.ics	57	0	1	1	0.1291205809888094	0.482758620689655	0.9824561403508771
1942	Feb25-FISH2-3L1-rep2-m1bp-100x_Position034_33_cmle.ics	58	0	1	1	0.1291205809888094	0.4590163934426229	0.4590163934426229
1943	Feb25-FISH2-3L1-rep2-m1bp-100x_Position034_33_cmle.ics	59	0	1	1	0.03919731922874571	0.14166666666666664	0.14166666666666664
1944	Feb25-FISH2-3L1-rep2-m1bp-100x_Position034_33_cmle.ics	60	0	1	1	0.0853118124390348	0.2890625	0.3217391304347826
1945	Feb25-FISH2-3L1-rep2-m1bp-100x_Position034_33_cmle.ics	61	0	1	1	0.025362971265658993	0.15714285714285714	0.15942028985507248
1946	Feb25-FISH2-3L1-rep2-m1bp-100x_Position034_33_cmle.ics	62	0	1	1	0.09914616040212151	0.38392857142857134	0.38392857142857134
1947	Feb25-FISH2-3L1-rep2-m1bp-100x_Position034_33_cmle.ics	64	0	1	1	0.0	0.0	0.0
1948	Feb25-FISH2-3L1-rep2-m1bp-100x_Position034_33_cmle.ics	65	0	1	1	0.07378318913646252	0.23021582733812945	0.23357664233576642
1949	Feb25-FISH2-3L1-rep2-m1bp-100x_Position035_34_cmle.ics	1	0	1	1	0.0899232617600637	0.5999999999999999	0.7358490566037735
1950	Feb25-FISH2-3L1-rep2-m1bp-100x_Position035_34_cmle.ics	2	0	1	1	0.11989768234675159	0.3611111111111111	0.3611111111111111
1951	Feb25-FISH2-3L1-rep2-m1bp-100x_Position035_34_cmle.ics	3	0	1	1	0.01844579728411563	0.11594202898550725	0.1481481481481481
1952	Feb25-FISH2-3L1-rep2-m1bp-100x_Position035_34_cmle.ics	4	0	1	1	0.19829232080424303	0.9148936170212765	0.4804469273743016
1953	Feb25-FISH2-3L1-rep2-m1bp-100x_Position035_34_cmle.ics	4	0	1	2	0.0	0.0	0.0
1954	Feb25-FISH2-3L1-rep2-m1bp-100x_Position035_34_cmle.ics	4	0	2	1	0.0	0.0	0.0
1955	Feb25-FISH2-3L1-rep2-m1bp-100x_Position035_34_cmle.ics	4	0	2	2	0.21673811808835866	0.47715736040609136	0.8867924528301886
1956	Feb25-FISH2-3L1-rep2-m1bp-100x_Position035_34_cmle.ics	5	0	1	1	0.15678927691498284	0.4563758389261744	0.3798882681564245
1957	Feb25-FISH2-3L1-rep2-m1bp-100x_Position035_34_cmle.ics	7	0	1	1	0.41733616355311615	0.6033333333333333	0.6328671328671328
1958	Feb25-FISH2-3L1-rep2-m1bp-100x_Position035_34_cmle.ics	8	0	1	1	0.14756637827292504	0.5423728813559322	0.5423728813559322
1959	Feb25-FISH2-3L1-rep2-m1bp-100x_Position035_34_cmle.ics	9	0	1	1	0.10145188506263597	0.28205128205128205	0.28205128205128205
1960	Feb25-FISH2-3L1-rep2-m1bp-100x_Position035_34_cmle.ics	10	0	1	1	0.07147746447594806	0.46969696969696956	0.46969696969696956
1961	Feb25-FISH2-3L1-rep2-m1bp-100x_Position035_34_cmle.ics	12	0	1	1	0.299744205866879	0.7142857142857142	0.718232044198895
1962	Feb25-FISH2-3L1-rep2-m1bp-100x_Position035_34_cmle.ics	13	0	1	1	0.3412472497561392	0.7789473684210525	0.7830687830687829
1963	Feb25-FISH2-3L1-rep2-m1bp-100x_Position035_34_cmle.ics	15	0	1	1	0.2351839153724743	0.6754966887417219	0.6710526315789473
1964	Feb25-FISH2-3L1-rep2-m1bp-100x_Position035_34_cmle.ics	16	0	1	1	0.3435529744166536	0.8563218390804598	0.8563218390804598
1965	Feb25-FISH2-3L1-rep2-m1bp-100x_Position035_34_cmle.ics	17	0	1	1	0.04611449321028908	0.2564102564102564	0.2597402597402597
1966	Feb25-FISH2-3L1-rep2-m1bp-100x_Position035_34_cmle.ics	18	0	1	1	0.16831790021755513	0.4506172839506173	0.5328467153284672
1967	Feb25-FISH2-3L1-rep2-m1bp-100x_Position035_34_cmle.ics	21	0	1	1	0.223655292069902	0.5843373493975902	0.5843373493975902
1968	Feb25-FISH2-3L1-rep2-m1bp-100x_Position035_34_cmle.ics	22	0	1	1	0.07147746447594806	0.20666666666666664	0.2039473684210526
1969	Feb25-FISH2-3L1-rep2-m1bp-100x_Position035_34_cmle.ics	23	0	1	1	0.0	0.0	0.0
1970	Feb25-FISH2-3L1-rep2-m1bp-100x_Position035_34_cmle.ics	23	0	1	2	0.0	0.0	0.0
1971	Feb25-FISH2-3L1-rep2-m1bp-100x_Position035_34_cmle.ics	24	0	1	1	0.28821558256430674	0.6684491978609626	0.6648936170212766
1972	Feb25-FISH2-3L1-rep2-m1bp-100x_Position035_34_cmle.ics	25	0	1	1	0.21904384274887312	0.5828220858895705	0.5792682926829267
1973	Feb25-FISH2-3L1-rep2-m1bp-100x_Position035_34_cmle.ics	26	0	1	1	0.1890694221621852	0.4555555555555555	0.4581005586592178
1974	Feb25-FISH2-3L1-rep2-m1bp-100x_Position035_34_cmle.ics	27	0	1	1	0.07378318913646252	0.2758620689655172	0.367816091954023
1975	Feb25-FISH2-3L1-rep2-m1bp-100x_Position035_34_cmle.ics	28	0	1	1	0.0	0.0	0.0
1976	Feb25-FISH2-3L1-rep2-m1bp-100x_Position035_34_cmle.ics	29	0	1	1	0.19598659614372857	0.48571428571428565	0.48571428571428565
1977	Feb25-FISH2-3L1-rep2-m1bp-100x_Position035_34_cmle.ics	30	0	1	1	0.16831790021755513	0.4171428571428571	0.4171428571428571
1978	Feb25-FISH2-3L1-rep2-m1bp-100x_Position035_34_cmle.ics	32	0	1	1	0.11759195768623715	0.7727272727272726	0.30538922155688625
1979	Feb25-FISH2-3L1-rep2-m1bp-100x_Position035_34_cmle.ics	33	0	1	1	0.006917173981543361	0.021582733812949634	0.021582733812949634
1980	Feb25-FISH2-3L1-rep2-m1bp-100x_Position035_34_cmle.ics	34	0	1	1	0.0	0.0	0.0
1981	Feb25-FISH2-3L1-rep2-m1bp-100x_Position035_34_cmle.ics	34	0	2	1	0.3850560183059138	0.6574803149606299	0.4744318181818182
1982	Feb25-FISH2-3L1-rep2-m1bp-100x_Position035_34_cmle.ics	37	0	1	1	0.19598659614372857	0.5519480519480519	0.5555555555555556
1983	Feb25-FISH2-3L1-rep2-m1bp-100x_Position035_34_cmle.ics	38	0	1	1	0.41503043889260166	0.9137055837563451	0.833333333333333
1984	Feb25-FISH2-3L1-rep2-m1bp-100x_Position035_34_cmle.ics	39	0	1	1	0.0	0.0	0.0
1985	Feb25-FISH2-3L1-rep2-m1bp-100x_Position035_34_cmle.ics	40	0	1	1	0.10145188506263597	0.44	0.44
1986	Feb25-FISH2-3L1-rep2-m1bp-100x_Position035_34_cmle.ics	41	0	1	1	0.0	0.0	0.0
1987	Feb25-FISH2-3L1-rep2-m1bp-100x_Position035_34_cmle.ics	41	0	1	2	0.0	0.0	0.0
1988	Feb25-FISH2-3L1-rep2-m1bp-100x_Position035_34_cmle.ics	42	0	1	1	0.1590950015754973	0.5149253731343283	0.6106194690265486
1989	Feb25-FISH2-3L1-rep2-m1bp-100x_Position035_34_cmle.ics	43	0	1	1	0.059948841173375796	0.1969696969696969	0.1969696969696969
1990	Feb25-FISH2-3L1-rep2-m1bp-100x_Position035_34_cmle.ics	44	0	1	1	0.2766869592617345	0.4545454545454545	0.8391608391608392
1991	Feb25-FISH2-3L1-rep2-m1bp-100x_Position035_34_cmle.ics	44	0	1	2	0.0	0.0	0.0
1992	Feb25-FISH2-3L1-rep2-m1bp-100x_Position035_34_cmle.ics	46	0	1	1	0.2144323934278442	0.4818652849740932	0.48437500000000006
1993	Feb25-FISH2-3L1-rep2-m1bp-100x_Position035_34_cmle.ics	47	0	1	1	0.15448355225446841	0.5537190082644627	0.5537190082644627
1994	Feb25-FISH2-3L1-rep2-m1bp-100x_Position035_34_cmle.ics	48	0	1	1	0.1498721029334395	0.41139240506329117	0.42763157894736836
1995	Feb25-FISH2-3L1-rep2-m1bp-100x_Position035_34_cmle.ics	49	0	1	1	0.26285261129864773	0.5906735751295336	0.5968586387434555
1996	Feb25-FISH2-3L1-rep2-m1bp-100x_Position035_34_cmle.ics	51	0	1	1	0.47728500472649193	0.5931232091690544	0.5931232091690544
1997	Feb25-FISH2-3L1-rep2-m1bp-100x_Position035_34_cmle.ics	53	0	1	1	0.30666137984842234	0.7916666666666666	0.8012048192771082
1998	Feb25-FISH2-3L1-rep2-m1bp-100x_Position035_34_cmle.ics	54	0	1	1	0.08070036311800588	0.2554744525547445	0.25735294117647056
1999	Feb25-FISH2-3L1-rep2-m1bp-100x_Position035_34_cmle.ics	56	0	1	1	0.0	0.0	0.0
[truncated: 3,982 more rows]
