# Supplementary material for: M1BP cooperates with CP190 to activate transcription at TAD borders and promote chromatin insulator activity
Source: Nat Commun. 2021 Jul 7;12:4170. doi: 10.1038/s41467-021-24407-y (PMC8263732; doi:10.1038/s41467-021-24407-y)
Supplement: Supplementary file 6 — Source Data [file 41467_2021_24407_MOESM6_ESM.zip › Source Data_updated_060121/Source Data 8/Figure 8c/Figure 8c-tango-slide2/rep2/rep2-mock-m1bp/B_A.xls]

	Label	nuc.idx	tag	idx1	idx2	overlap	pcOverlap1	pcOverlap2
1	Feb25-FISH2-3L1-rep2-m1bp-100x_Position001_0_cmle.ics	1	0	1	1	0.0	0.0	0.0
2	Feb25-FISH2-3L1-rep2-m1bp-100x_Position001_0_cmle.ics	1	0	2	1	0.0	0.0	0.0
3	Feb25-FISH2-3L1-rep2-m1bp-100x_Position001_0_cmle.ics	2	0	1	1	0.28821558256430674	0.46296296296296297	0.45955882352941174
4	Feb25-FISH2-3L1-rep2-m1bp-100x_Position001_0_cmle.ics	3	0	1	1	0.03458586990771681	0.13761467889908258	0.13888888888888887
5	Feb25-FISH2-3L1-rep2-m1bp-100x_Position001_0_cmle.ics	4	0	1	1	0.0	0.0	0.0
6	Feb25-FISH2-3L1-rep2-m1bp-100x_Position001_0_cmle.ics	6	0	1	1	0.059948841173375796	0.2063492063492063	0.40625
7	Feb25-FISH2-3L1-rep2-m1bp-100x_Position001_0_cmle.ics	8	0	1	1	0.1590950015754973	0.5227272727272726	0.5227272727272726
8	Feb25-FISH2-3L1-rep2-m1bp-100x_Position001_0_cmle.ics	9	0	1	1	0.020751521944630084	0.14754098360655737	0.15
9	Feb25-FISH2-3L1-rep2-m1bp-100x_Position001_0_cmle.ics	10	0	1	1	0.0	0.0	0.0
10	Feb25-FISH2-3L1-rep2-m1bp-100x_Position001_0_cmle.ics	11	0	1	1	0.12681485632829495	0.3459119496855345	0.3459119496855345
11	Feb25-FISH2-3L1-rep2-m1bp-100x_Position001_0_cmle.ics	12	0	1	1	0.13373203030983832	0.40845070422535207	0.6170212765957446
12	Feb25-FISH2-3L1-rep2-m1bp-100x_Position001_0_cmle.ics	12	0	1	2	0.0	0.0	0.0
13	Feb25-FISH2-3L1-rep2-m1bp-100x_Position001_0_cmle.ics	12	0	2	1	0.0	0.0	0.0
14	Feb25-FISH2-3L1-rep2-m1bp-100x_Position001_0_cmle.ics	12	0	2	2	0.13834347963086724	0.47244094488188976	0.34090909090909094
15	Feb25-FISH2-3L1-rep2-m1bp-100x_Position001_0_cmle.ics	13	0	1	1	0.2766869592617345	0.5714285714285714	0.5581395348837209
16	Feb25-FISH2-3L1-rep2-m1bp-100x_Position001_0_cmle.ics	14	0	1	1	0.07839463845749142	0.40476190476190477	0.40963855421686735
17	Feb25-FISH2-3L1-rep2-m1bp-100x_Position001_0_cmle.ics	16	0	1	1	0.24210108935401764	0.7664233576642335	0.6402439024390242
18	Feb25-FISH2-3L1-rep2-m1bp-100x_Position001_0_cmle.ics	17	0	1	1	0.0	0.0	0.0
19	Feb25-FISH2-3L1-rep2-m1bp-100x_Position001_0_cmle.ics	18	0	1	1	0.08070036311800588	0.673076923076923	0.6862745098039215
20	Feb25-FISH2-3L1-rep2-m1bp-100x_Position001_0_cmle.ics	19	0	1	1	0.006917173981543361	0.05172413793103447	0.05172413793103447
21	Feb25-FISH2-3L1-rep2-m1bp-100x_Position001_0_cmle.ics	20	0	1	1	0.13834347963086724	0.3592814371257485	0.47244094488188976
22	Feb25-FISH2-3L1-rep2-m1bp-100x_Position001_0_cmle.ics	21	0	1	1	0.10375760972315042	0.28481012658227844	0.32142857142857134
23	Feb25-FISH2-3L1-rep2-m1bp-100x_Position001_0_cmle.ics	22	0	1	1	0.21904384274887312	0.510752688172043	0.5053191489361701
24	Feb25-FISH2-3L1-rep2-m1bp-100x_Position001_0_cmle.ics	23	0	1	1	0.0	0.0	0.0
25	Feb25-FISH2-3L1-rep2-m1bp-100x_Position001_0_cmle.ics	23	0	2	1	0.0	0.0	0.0
26	Feb25-FISH2-3L1-rep2-m1bp-100x_Position001_0_cmle.ics	23	0	3	1	0.0	0.0	0.0
27	Feb25-FISH2-3L1-rep2-m1bp-100x_Position001_0_cmle.ics	24	0	1	1	0.04150304388926017	0.1276595744680851	0.12587412587412586
28	Feb25-FISH2-3L1-rep2-m1bp-100x_Position001_0_cmle.ics	25	0	1	1	0.0	0.0	0.0
29	Feb25-FISH2-3L1-rep2-m1bp-100x_Position001_0_cmle.ics	25	0	1	2	0.23748964003298875	0.356401384083045	0.4813084112149532
30	Feb25-FISH2-3L1-rep2-m1bp-100x_Position001_0_cmle.ics	26	0	1	1	0.0	0.0	0.0
31	Feb25-FISH2-3L1-rep2-m1bp-100x_Position001_0_cmle.ics	28	0	1	1	0.1798465235201274	0.6290322580645161	0.6290322580645161
32	Feb25-FISH2-3L1-rep2-m1bp-100x_Position001_0_cmle.ics	29	0	1	1	0.053031667191832436	0.46	0.12041884816753926
33	Feb25-FISH2-3L1-rep2-m1bp-100x_Position001_0_cmle.ics	29	0	1	2	0.0	0.0	0.0
34	Feb25-FISH2-3L1-rep2-m1bp-100x_Position001_0_cmle.ics	29	0	2	1	0.0	0.0	0.0
35	Feb25-FISH2-3L1-rep2-m1bp-100x_Position001_0_cmle.ics	29	0	2	2	0.14064920429138167	0.26068376068376065	0.6853932584269662
36	Feb25-FISH2-3L1-rep2-m1bp-100x_Position001_0_cmle.ics	30	0	1	1	0.0046114493210289076	0.018018018018018018	0.018018018018018018
37	Feb25-FISH2-3L1-rep2-m1bp-100x_Position001_0_cmle.ics	31	0	1	1	0.25132398799607547	0.6055555555555555	0.6812499999999999
38	Feb25-FISH2-3L1-rep2-m1bp-100x_Position001_0_cmle.ics	31	0	1	2	0.0	0.0	0.0
39	Feb25-FISH2-3L1-rep2-m1bp-100x_Position001_0_cmle.ics	31	0	2	1	0.0	0.0	0.0
40	Feb25-FISH2-3L1-rep2-m1bp-100x_Position001_0_cmle.ics	31	0	2	2	0.13373203030983832	0.542056074766355	0.46031746031746024
41	Feb25-FISH2-3L1-rep2-m1bp-100x_Position001_0_cmle.ics	32	0	1	1	0.17523507419909848	0.5241379310344827	0.4840764331210191
42	Feb25-FISH2-3L1-rep2-m1bp-100x_Position001_0_cmle.ics	32	0	1	2	0.0	0.0	0.0
43	Feb25-FISH2-3L1-rep2-m1bp-100x_Position001_0_cmle.ics	32	0	2	1	0.0	0.0	0.0
44	Feb25-FISH2-3L1-rep2-m1bp-100x_Position001_0_cmle.ics	32	0	2	2	0.16140072623601176	0.4545454545454545	0.4827586206896551
45	Feb25-FISH2-3L1-rep2-m1bp-100x_Position001_0_cmle.ics	34	0	1	1	0.0	0.0	0.0
46	Feb25-FISH2-3L1-rep2-m1bp-100x_Position001_0_cmle.ics	35	0	1	1	0.22826674139093092	0.668918918918919	0.6599999999999999
47	Feb25-FISH2-3L1-rep2-m1bp-100x_Position001_0_cmle.ics	36	0	1	1	0.18676369750167077	0.6428571428571428	0.6328125
48	Feb25-FISH2-3L1-rep2-m1bp-100x_Position001_0_cmle.ics	37	0	1	1	0.0	0.0	0.0
49	Feb25-FISH2-3L1-rep2-m1bp-100x_Position001_0_cmle.ics	38	0	1	1	0.21673811808835866	0.3805668016194332	0.817391304347826
50	Feb25-FISH2-3L1-rep2-m1bp-100x_Position001_0_cmle.ics	38	0	1	2	0.0	0.0	0.0
51	Feb25-FISH2-3L1-rep2-m1bp-100x_Position001_0_cmle.ics	39	0	1	1	0.0	0.0	0.0
52	Feb25-FISH2-3L1-rep2-m1bp-100x_Position001_0_cmle.ics	40	0	1	1	0.006917173981543361	0.03896103896103895	0.03947368421052631
53	Feb25-FISH2-3L1-rep2-m1bp-100x_Position001_0_cmle.ics	41	0	1	1	0.0	0.0	0.0
54	Feb25-FISH2-3L1-rep2-m1bp-100x_Position001_0_cmle.ics	41	0	1	2	0.0	0.0	0.0
55	Feb25-FISH2-3L1-rep2-m1bp-100x_Position001_0_cmle.ics	41	0	1	3	0.0	0.0	0.0
56	Feb25-FISH2-3L1-rep2-m1bp-100x_Position001_0_cmle.ics	41	0	2	1	0.1590950015754973	0.4964028776978416	0.9583333333333333
57	Feb25-FISH2-3L1-rep2-m1bp-100x_Position001_0_cmle.ics	41	0	2	2	0.0	0.0	0.0
58	Feb25-FISH2-3L1-rep2-m1bp-100x_Position001_0_cmle.ics	41	0	2	3	0.0	0.0	0.0
59	Feb25-FISH2-3L1-rep2-m1bp-100x_Position001_0_cmle.ics	41	0	3	1	0.0	0.0	0.0
60	Feb25-FISH2-3L1-rep2-m1bp-100x_Position001_0_cmle.ics	41	0	3	2	0.06686601515491916	0.467741935483871	0.26851851851851843
61	Feb25-FISH2-3L1-rep2-m1bp-100x_Position001_0_cmle.ics	41	0	3	3	0.0	0.0	0.0
62	Feb25-FISH2-3L1-rep2-m1bp-100x_Position001_0_cmle.ics	42	0	1	1	0.1936808714832141	0.5153374233128833	0.5153374233128833
63	Feb25-FISH2-3L1-rep2-m1bp-100x_Position001_0_cmle.ics	43	0	1	1	0.3181900031509946	0.9261744966442951	0.9261744966442951
64	Feb25-FISH2-3L1-rep2-m1bp-100x_Position001_0_cmle.ics	44	0	1	1	0.057643116512861345	0.19685039370078738	0.1953125
65	Feb25-FISH2-3L1-rep2-m1bp-100x_Position001_0_cmle.ics	45	0	1	1	0.0	0.0	0.0
66	Feb25-FISH2-3L1-rep2-m1bp-100x_Position001_0_cmle.ics	46	0	1	1	0.19137514682269965	0.6287878787878786	0.6287878787878786
67	Feb25-FISH2-3L1-rep2-m1bp-100x_Position001_0_cmle.ics	49	0	1	1	0.006917173981543361	0.042253521126760556	0.041666666666666664
68	Feb25-FISH2-3L1-rep2-m1bp-100x_Position001_0_cmle.ics	50	0	1	1	0.08300608777852034	0.2535211267605633	0.25
69	Feb25-FISH2-3L1-rep2-m1bp-100x_Position001_0_cmle.ics	51	0	1	1	0.027668695926173444	0.09090909090909088	0.09022556390977442
70	Feb25-FISH2-3L1-rep2-m1bp-100x_Position001_0_cmle.ics	52	0	1	1	0.22134956740938755	0.47290640394088657	0.47290640394088657
71	Feb25-FISH2-3L1-rep2-m1bp-100x_Position001_0_cmle.ics	53	0	1	1	0.03458586990771681	0.16304347826086957	0.16853932584269662
72	Feb25-FISH2-3L1-rep2-m1bp-100x_Position001_0_cmle.ics	54	0	1	1	0.19829232080424303	0.5584415584415584	0.5620915032679739
73	Feb25-FISH2-3L1-rep2-m1bp-100x_Position001_0_cmle.ics	55	0	1	1	0.4703678307449486	0.6394984326018808	0.6071428571428572
74	Feb25-FISH2-3L1-rep2-m1bp-100x_Position001_0_cmle.ics	56	0	1	1	0.23057246605144538	0.7042253521126759	0.7142857142857142
75	Feb25-FISH2-3L1-rep2-m1bp-100x_Position001_0_cmle.ics	57	0	1	1	0.223655292069902	0.6258064516129032	0.6258064516129032
76	Feb25-FISH2-3L1-rep2-m1bp-100x_Position001_0_cmle.ics	58	0	1	1	0.0	0.0	0.0
77	Feb25-FISH2-3L1-rep2-m1bp-100x_Position001_0_cmle.ics	59	0	1	1	0.1498721029334395	0.8552631578947367	0.46762589928057546
78	Feb25-FISH2-3L1-rep2-m1bp-100x_Position002_1_cmle.ics	1	0	1	1	0.0	0.0	0.0
79	Feb25-FISH2-3L1-rep2-m1bp-100x_Position002_1_cmle.ics	2	0	1	1	0.24210108935401764	0.6521739130434783	0.6481481481481481
80	Feb25-FISH2-3L1-rep2-m1bp-100x_Position002_1_cmle.ics	3	0	1	1	0.19598659614372857	0.7727272727272728	0.48850574712643674
81	Feb25-FISH2-3L1-rep2-m1bp-100x_Position002_1_cmle.ics	3	0	2	1	0.0	0.0	0.0
82	Feb25-FISH2-3L1-rep2-m1bp-100x_Position002_1_cmle.ics	6	0	1	1	0.17754079885961294	0.49044585987261147	0.34529147982062774
83	Feb25-FISH2-3L1-rep2-m1bp-100x_Position002_1_cmle.ics	6	0	2	1	0.0	0.0	0.0
84	Feb25-FISH2-3L1-rep2-m1bp-100x_Position002_1_cmle.ics	7	0	1	1	0.1590950015754973	0.4964028776978416	0.7752808988764044
85	Feb25-FISH2-3L1-rep2-m1bp-100x_Position002_1_cmle.ics	8	0	1	1	0.16370645089652622	0.6068376068376068	0.6068376068376068
86	Feb25-FISH2-3L1-rep2-m1bp-100x_Position002_1_cmle.ics	10	0	1	1	0.0945347110810926	0.271523178807947	0.264516129032258
87	Feb25-FISH2-3L1-rep2-m1bp-100x_Position002_1_cmle.ics	11	0	1	1	0.0	0.0	0.0
88	Feb25-FISH2-3L1-rep2-m1bp-100x_Position002_1_cmle.ics	13	0	1	1	0.2536297126565899	0.5789473684210525	0.5759162303664921
89	Feb25-FISH2-3L1-rep2-m1bp-100x_Position002_1_cmle.ics	14	0	1	1	0.2444068140145321	0.7851851851851852	0.7851851851851852
90	Feb25-FISH2-3L1-rep2-m1bp-100x_Position002_1_cmle.ics	15	0	1	1	0.26515833595916216	0.4852320675105484	0.48728813559322026
91	Feb25-FISH2-3L1-rep2-m1bp-100x_Position002_1_cmle.ics	16	0	1	1	0.04842021787080353	0.16935483870967744	0.17073170731707316
92	Feb25-FISH2-3L1-rep2-m1bp-100x_Position002_1_cmle.ics	17	0	1	1	0.2444068140145321	0.6424242424242425	0.6347305389221557
93	Feb25-FISH2-3L1-rep2-m1bp-100x_Position002_1_cmle.ics	18	0	1	1	0.0	0.0	0.0
94	Feb25-FISH2-3L1-rep2-m1bp-100x_Position002_1_cmle.ics	19	0	1	1	0.07147746447594806	0.16939890710382513	0.1703296703296703
95	Feb25-FISH2-3L1-rep2-m1bp-100x_Position002_1_cmle.ics	20	0	1	1	0.0	0.0	0.0
96	Feb25-FISH2-3L1-rep2-m1bp-100x_Position002_1_cmle.ics	20	0	1	2	0.04842021787080353	0.13461538461538458	0.26249999999999996
97	Feb25-FISH2-3L1-rep2-m1bp-100x_Position002_1_cmle.ics	21	0	1	1	0.03458586990771681	0.23809523809523808	0.23437500000000003
98	Feb25-FISH2-3L1-rep2-m1bp-100x_Position002_1_cmle.ics	24	0	1	1	0.0	0.0	0.0
99	Feb25-FISH2-3L1-rep2-m1bp-100x_Position002_1_cmle.ics	25	0	1	1	0.027668695926173444	0.1764705882352941	0.17391304347826086
100	Feb25-FISH2-3L1-rep2-m1bp-100x_Position002_1_cmle.ics	26	0	1	1	0.020751521944630084	0.06569343065693431	0.06569343065693431
101	Feb25-FISH2-3L1-rep2-m1bp-100x_Position002_1_cmle.ics	27	0	1	1	0.0	0.0	0.0
102	Feb25-FISH2-3L1-rep2-m1bp-100x_Position002_1_cmle.ics	27	0	1	2	0.0	0.0	0.0
103	Feb25-FISH2-3L1-rep2-m1bp-100x_Position002_1_cmle.ics	27	0	2	1	0.0	0.0	0.0
104	Feb25-FISH2-3L1-rep2-m1bp-100x_Position002_1_cmle.ics	27	0	2	2	0.2836041332432778	0.5256410256410255	0.8092105263157894
105	Feb25-FISH2-3L1-rep2-m1bp-100x_Position002_1_cmle.ics	28	0	1	1	0.15448355225446841	0.5929203539823009	0.5929203539823009
106	Feb25-FISH2-3L1-rep2-m1bp-100x_Position002_1_cmle.ics	29	0	1	1	0.0	0.0	0.0
107	Feb25-FISH2-3L1-rep2-m1bp-100x_Position002_1_cmle.ics	29	0	2	1	0.07608891379697698	0.6346153846153846	0.19075144508670516
108	Feb25-FISH2-3L1-rep2-m1bp-100x_Position002_1_cmle.ics	30	0	1	1	0.03458586990771681	0.26785714285714285	0.27272727272727276
109	Feb25-FISH2-3L1-rep2-m1bp-100x_Position002_1_cmle.ics	31	0	1	1	0.0	0.0	0.0
110	Feb25-FISH2-3L1-rep2-m1bp-100x_Position002_1_cmle.ics	32	0	1	1	0.0	0.0	0.0
111	Feb25-FISH2-3L1-rep2-m1bp-100x_Position002_1_cmle.ics	33	0	1	1	0.0	0.0	0.0
112	Feb25-FISH2-3L1-rep2-m1bp-100x_Position002_1_cmle.ics	33	0	1	2	0.0	0.0	0.0
113	Feb25-FISH2-3L1-rep2-m1bp-100x_Position002_1_cmle.ics	34	0	1	1	0.0	0.0	0.0
114	Feb25-FISH2-3L1-rep2-m1bp-100x_Position002_1_cmle.ics	34	0	1	2	0.09222898642057815	0.34482758620689646	0.38095238095238093
115	Feb25-FISH2-3L1-rep2-m1bp-100x_Position002_1_cmle.ics	34	0	2	1	0.3596930470402548	0.8342245989304812	0.7839195979899496
116	Feb25-FISH2-3L1-rep2-m1bp-100x_Position002_1_cmle.ics	34	0	2	2	0.0	0.0	0.0
117	Feb25-FISH2-3L1-rep2-m1bp-100x_Position002_1_cmle.ics	35	0	1	1	0.16140072623601176	0.49295774647887314	0.4964539007092198
118	Feb25-FISH2-3L1-rep2-m1bp-100x_Position002_1_cmle.ics	36	0	1	1	0.17292934953858402	0.7075471698113206	0.4213483146067415
119	Feb25-FISH2-3L1-rep2-m1bp-100x_Position002_1_cmle.ics	36	0	2	1	0.0	0.0	0.0
120	Feb25-FISH2-3L1-rep2-m1bp-100x_Position002_1_cmle.ics	37	0	1	1	0.0	0.0	0.0
121	Feb25-FISH2-3L1-rep2-m1bp-100x_Position002_1_cmle.ics	38	0	1	1	0.16140072623601176	0.4794520547945204	0.4794520547945204
122	Feb25-FISH2-3L1-rep2-m1bp-100x_Position002_1_cmle.ics	39	0	1	1	0.04380876854977462	0.1696428571428571	0.1696428571428571
123	Feb25-FISH2-3L1-rep2-m1bp-100x_Position002_1_cmle.ics	40	0	1	1	0.06225456583389025	0.22689075630252098	0.2288135593220339
124	Feb25-FISH2-3L1-rep2-m1bp-100x_Position002_1_cmle.ics	41	0	1	1	0.0	0.0	0.0
125	Feb25-FISH2-3L1-rep2-m1bp-100x_Position002_1_cmle.ics	41	0	2	1	0.01152862330257227	0.06944444444444445	0.04065040650406504
126	Feb25-FISH2-3L1-rep2-m1bp-100x_Position002_1_cmle.ics	43	0	1	1	0.34585869907716804	0.5016722408026755	0.49833887043189357
127	Feb25-FISH2-3L1-rep2-m1bp-100x_Position002_1_cmle.ics	44	0	1	1	0.0	0.0	0.0
128	Feb25-FISH2-3L1-rep2-m1bp-100x_Position002_1_cmle.ics	45	0	1	1	0.0	0.0	0.0
129	Feb25-FISH2-3L1-rep2-m1bp-100x_Position002_1_cmle.ics	48	0	1	1	0.08070036311800588	0.40697674418604646	0.4117647058823529
130	Feb25-FISH2-3L1-rep2-m1bp-100x_Position002_1_cmle.ics	50	0	1	1	0.22596101673041646	0.620253164556962	0.620253164556962
131	Feb25-FISH2-3L1-rep2-m1bp-100x_Position002_1_cmle.ics	51	0	1	1	0.0	0.0	0.0
132	Feb25-FISH2-3L1-rep2-m1bp-100x_Position002_1_cmle.ics	51	0	2	1	0.13142630564932387	0.9193548387096775	0.37999999999999995
133	Feb25-FISH2-3L1-rep2-m1bp-100x_Position002_1_cmle.ics	52	0	1	1	0.0853118124390348	0.4404761904761905	0.2803030303030303
134	Feb25-FISH2-3L1-rep2-m1bp-100x_Position002_1_cmle.ics	53	0	1	1	0.21212666876732975	0.6618705035971222	0.657142857142857
135	Feb25-FISH2-3L1-rep2-m1bp-100x_Position002_1_cmle.ics	54	0	1	1	0.0	0.0	0.0
136	Feb25-FISH2-3L1-rep2-m1bp-100x_Position002_1_cmle.ics	55	0	1	1	0.08761753709954924	0.2345679012345679	0.23899371069182387
137	Feb25-FISH2-3L1-rep2-m1bp-100x_Position002_1_cmle.ics	56	0	1	1	0.23748964003298875	0.6058823529411765	0.569060773480663
138	Feb25-FISH2-3L1-rep2-m1bp-100x_Position002_1_cmle.ics	58	0	1	1	0.1291205809888094	0.1623188405797101	0.1623188405797101
139	Feb25-FISH2-3L1-rep2-m1bp-100x_Position002_1_cmle.ics	59	0	1	1	0.0	0.0	0.0
140	Feb25-FISH2-3L1-rep2-m1bp-100x_Position002_1_cmle.ics	61	0	1	1	0.17523507419909848	0.4523809523809524	0.4523809523809524
141	Feb25-FISH2-3L1-rep2-m1bp-100x_Position002_1_cmle.ics	62	0	1	1	0.13373203030983832	0.5087719298245614	0.5043478260869565
142	Feb25-FISH2-3L1-rep2-m1bp-100x_Position002_1_cmle.ics	63	0	1	1	0.11067478370469377	0.2242990654205607	0.22325581395348834
143	Feb25-FISH2-3L1-rep2-m1bp-100x_Position002_1_cmle.ics	64	0	1	1	0.25132398799607547	0.39068100358422936	0.39350180505415155
144	Feb25-FISH2-3L1-rep2-m1bp-100x_Position002_1_cmle.ics	65	0	1	1	0.28821558256430674	0.8169934640522876	0.8169934640522876
145	Feb25-FISH2-3L1-rep2-m1bp-100x_Position003_2_cmle.ics	1	0	1	1	0.1590950015754973	0.3301435406698564	0.33333333333333326
146	Feb25-FISH2-3L1-rep2-m1bp-100x_Position003_2_cmle.ics	2	0	1	1	0.0	0.0	0.0
147	Feb25-FISH2-3L1-rep2-m1bp-100x_Position003_2_cmle.ics	3	0	1	1	0.18676369750167077	0.4821428571428572	0.4821428571428572
148	Feb25-FISH2-3L1-rep2-m1bp-100x_Position003_2_cmle.ics	4	0	1	1	0.0	0.0	0.0
149	Feb25-FISH2-3L1-rep2-m1bp-100x_Position003_2_cmle.ics	4	0	1	2	0.0	0.0	0.0
150	Feb25-FISH2-3L1-rep2-m1bp-100x_Position003_2_cmle.ics	6	0	1	1	0.23287819071195984	0.6474358974358974	0.6516129032258065
151	Feb25-FISH2-3L1-rep2-m1bp-100x_Position003_2_cmle.ics	7	0	1	1	0.050725942531317986	0.18333333333333332	0.18333333333333332
152	Feb25-FISH2-3L1-rep2-m1bp-100x_Position003_2_cmle.ics	8	0	1	1	0.08300608777852034	0.4044943820224719	0.43902439024390233
153	Feb25-FISH2-3L1-rep2-m1bp-100x_Position003_2_cmle.ics	9	0	1	1	0.0	0.0	0.0
154	Feb25-FISH2-3L1-rep2-m1bp-100x_Position003_2_cmle.ics	10	0	1	1	0.0	0.0	0.0
155	Feb25-FISH2-3L1-rep2-m1bp-100x_Position003_2_cmle.ics	11	0	1	1	0.22826674139093092	0.6346153846153845	0.6346153846153845
156	Feb25-FISH2-3L1-rep2-m1bp-100x_Position003_2_cmle.ics	12	0	1	1	0.10375760972315042	0.3629032258064516	0.3308823529411764
157	Feb25-FISH2-3L1-rep2-m1bp-100x_Position003_2_cmle.ics	13	0	1	1	0.057643116512861345	0.18939393939393936	0.3205128205128205
158	Feb25-FISH2-3L1-rep2-m1bp-100x_Position003_2_cmle.ics	13	0	1	2	0.0	0.0	0.0
159	Feb25-FISH2-3L1-rep2-m1bp-100x_Position003_2_cmle.ics	14	0	1	1	0.21673811808835866	0.7121212121212119	0.7121212121212119
160	Feb25-FISH2-3L1-rep2-m1bp-100x_Position003_2_cmle.ics	15	0	1	1	0.08761753709954924	0.3166666666666666	0.3166666666666666
161	Feb25-FISH2-3L1-rep2-m1bp-100x_Position003_2_cmle.ics	17	0	1	1	0.20290377012527194	0.6567164179104478	0.6567164179104478
162	Feb25-FISH2-3L1-rep2-m1bp-100x_Position003_2_cmle.ics	18	0	1	1	0.13373203030983832	0.4427480916030534	0.4393939393939393
163	Feb25-FISH2-3L1-rep2-m1bp-100x_Position003_2_cmle.ics	19	0	1	1	0.0	0.0	0.0
164	Feb25-FISH2-3L1-rep2-m1bp-100x_Position003_2_cmle.ics	20	0	1	1	0.0	0.0	0.0
165	Feb25-FISH2-3L1-rep2-m1bp-100x_Position003_2_cmle.ics	20	0	1	2	0.0	0.0	0.0
166	Feb25-FISH2-3L1-rep2-m1bp-100x_Position003_2_cmle.ics	21	0	1	1	0.06917173981543362	0.16666666666666666	0.16666666666666666
167	Feb25-FISH2-3L1-rep2-m1bp-100x_Position003_2_cmle.ics	22	0	1	1	0.13373203030983832	0.7341772151898734	0.4202898550724638
168	Feb25-FISH2-3L1-rep2-m1bp-100x_Position003_2_cmle.ics	22	0	2	1	0.0	0.0	0.0
169	Feb25-FISH2-3L1-rep2-m1bp-100x_Position003_2_cmle.ics	23	0	1	1	0.2559354373171044	0.68944099378882	0.68944099378882
170	Feb25-FISH2-3L1-rep2-m1bp-100x_Position003_2_cmle.ics	24	0	1	1	0.0	0.0	0.0
171	Feb25-FISH2-3L1-rep2-m1bp-100x_Position003_2_cmle.ics	26	0	1	1	0.19137514682269965	0.5389610389610389	0.5354838709677419
172	Feb25-FISH2-3L1-rep2-m1bp-100x_Position003_2_cmle.ics	27	0	1	1	0.23748964003298875	0.5449735449735449	0.5508021390374331
173	Feb25-FISH2-3L1-rep2-m1bp-100x_Position003_2_cmle.ics	28	0	1	1	0.11989768234675159	0.3076923076923076	0.3151515151515151
174	Feb25-FISH2-3L1-rep2-m1bp-100x_Position003_2_cmle.ics	29	0	1	1	0.0945347110810926	0.34745762711864403	0.5857142857142856
175	Feb25-FISH2-3L1-rep2-m1bp-100x_Position003_2_cmle.ics	29	0	1	2	0.0	0.0	0.0
176	Feb25-FISH2-3L1-rep2-m1bp-100x_Position003_2_cmle.ics	29	0	2	1	0.0	0.0	0.0
177	Feb25-FISH2-3L1-rep2-m1bp-100x_Position003_2_cmle.ics	29	0	2	2	0.0853118124390348	0.513888888888889	0.4404761904761905
178	Feb25-FISH2-3L1-rep2-m1bp-100x_Position003_2_cmle.ics	30	0	1	1	0.21212666876732975	0.609271523178808	0.5786163522012578
179	Feb25-FISH2-3L1-rep2-m1bp-100x_Position003_2_cmle.ics	32	0	1	1	0.1706236248780696	0.4484848484848485	0.7872340425531914
180	Feb25-FISH2-3L1-rep2-m1bp-100x_Position003_2_cmle.ics	33	0	1	1	0.0	0.0	0.0
181	Feb25-FISH2-3L1-rep2-m1bp-100x_Position003_2_cmle.ics	33	0	2	1	0.15448355225446841	0.432258064516129	0.2326388888888889
182	Feb25-FISH2-3L1-rep2-m1bp-100x_Position003_2_cmle.ics	34	0	1	1	0.0	0.0	0.0
183	Feb25-FISH2-3L1-rep2-m1bp-100x_Position003_2_cmle.ics	36	0	1	1	0.0645602904944047	0.1761006289308176	0.17391304347826086
184	Feb25-FISH2-3L1-rep2-m1bp-100x_Position003_2_cmle.ics	37	0	1	1	0.2536297126565899	0.7586206896551723	0.7586206896551723
185	Feb25-FISH2-3L1-rep2-m1bp-100x_Position003_2_cmle.ics	38	0	1	1	0.0	0.0	0.0
186	Feb25-FISH2-3L1-rep2-m1bp-100x_Position003_2_cmle.ics	38	0	1	2	0.04380876854977462	0.152	0.2835820895522388
187	Feb25-FISH2-3L1-rep2-m1bp-100x_Position003_2_cmle.ics	39	0	1	1	0.0	0.0	0.0
188	Feb25-FISH2-3L1-rep2-m1bp-100x_Position003_2_cmle.ics	41	0	1	1	0.0	0.0	0.0
189	Feb25-FISH2-3L1-rep2-m1bp-100x_Position003_2_cmle.ics	42	0	1	1	0.2444068140145321	0.6583850931677019	0.6543209876543209
190	Feb25-FISH2-3L1-rep2-m1bp-100x_Position003_2_cmle.ics	43	0	1	1	0.2582411619776188	0.5894736842105261	0.5925925925925924
191	Feb25-FISH2-3L1-rep2-m1bp-100x_Position003_2_cmle.ics	44	0	1	1	0.0	0.0	0.0
192	Feb25-FISH2-3L1-rep2-m1bp-100x_Position003_2_cmle.ics	44	0	2	1	0.11067478370469377	0.8727272727272727	0.32214765100671133
193	Feb25-FISH2-3L1-rep2-m1bp-100x_Position003_2_cmle.ics	45	0	1	1	0.11759195768623715	0.7083333333333334	0.6891891891891893
194	Feb25-FISH2-3L1-rep2-m1bp-100x_Position004_3_cmle.ics	1	0	1	1	0.0899232617600637	0.609375	0.5909090909090907
195	Feb25-FISH2-3L1-rep2-m1bp-100x_Position004_3_cmle.ics	2	0	1	1	0.07608891379697698	0.4999999999999999	0.22448979591836732
196	Feb25-FISH2-3L1-rep2-m1bp-100x_Position004_3_cmle.ics	3	0	1	1	0.15448355225446841	0.42405063291139244	0.4213836477987421
197	Feb25-FISH2-3L1-rep2-m1bp-100x_Position004_3_cmle.ics	4	0	1	1	0.0	0.0	0.0
198	Feb25-FISH2-3L1-rep2-m1bp-100x_Position004_3_cmle.ics	4	0	1	2	0.0	0.0	0.0
199	Feb25-FISH2-3L1-rep2-m1bp-100x_Position004_3_cmle.ics	4	0	2	1	0.0	0.0	0.0
200	Feb25-FISH2-3L1-rep2-m1bp-100x_Position004_3_cmle.ics	4	0	2	2	0.0	0.0	0.0
201	Feb25-FISH2-3L1-rep2-m1bp-100x_Position004_3_cmle.ics	5	0	1	1	0.32971862645356687	0.6620370370370369	0.5697211155378485
202	Feb25-FISH2-3L1-rep2-m1bp-100x_Position004_3_cmle.ics	5	0	2	1	0.0	0.0	0.0
203	Feb25-FISH2-3L1-rep2-m1bp-100x_Position004_3_cmle.ics	6	0	1	1	0.20751521944630083	0.5769230769230768	0.5769230769230768
204	Feb25-FISH2-3L1-rep2-m1bp-100x_Position004_3_cmle.ics	7	0	1	1	0.0	0.0	0.0
205	Feb25-FISH2-3L1-rep2-m1bp-100x_Position004_3_cmle.ics	8	0	1	1	0.08300608777852034	0.27272727272727265	0.39999999999999997
206	Feb25-FISH2-3L1-rep2-m1bp-100x_Position004_3_cmle.ics	9	0	1	1	0.02305724660514454	0.14285714285714285	0.14492753623188406
207	Feb25-FISH2-3L1-rep2-m1bp-100x_Position004_3_cmle.ics	10	0	1	1	0.0	0.0	0.0
208	Feb25-FISH2-3L1-rep2-m1bp-100x_Position004_3_cmle.ics	10	0	2	1	0.13373203030983832	0.763157894736842	0.4233576642335766
209	Feb25-FISH2-3L1-rep2-m1bp-100x_Position004_3_cmle.ics	11	0	1	1	0.09684043574160706	0.21212121212121213	0.6885245901639343
210	Feb25-FISH2-3L1-rep2-m1bp-100x_Position004_3_cmle.ics	11	0	1	2	0.0	0.0	0.0
211	Feb25-FISH2-3L1-rep2-m1bp-100x_Position004_3_cmle.ics	12	0	1	1	0.15217782759395396	0.3687150837988826	0.36666666666666664
212	Feb25-FISH2-3L1-rep2-m1bp-100x_Position004_3_cmle.ics	13	0	1	1	0.0	0.0	0.0
213	Feb25-FISH2-3L1-rep2-m1bp-100x_Position004_3_cmle.ics	13	0	2	1	0.02305724660514454	0.18181818181818182	0.04201680672268907
214	Feb25-FISH2-3L1-rep2-m1bp-100x_Position004_3_cmle.ics	14	0	1	1	0.19829232080424303	0.5890410958904109	0.5890410958904109
215	Feb25-FISH2-3L1-rep2-m1bp-100x_Position004_3_cmle.ics	15	0	1	1	0.009222898642057815	0.05128205128205127	0.05128205128205127
216	Feb25-FISH2-3L1-rep2-m1bp-100x_Position004_3_cmle.ics	16	0	1	1	0.0	0.0	0.0
217	Feb25-FISH2-3L1-rep2-m1bp-100x_Position004_3_cmle.ics	16	0	1	2	0.020751521944630084	0.13636363636363633	0.11392405063291139
218	Feb25-FISH2-3L1-rep2-m1bp-100x_Position004_3_cmle.ics	17	0	1	1	0.0	0.0	0.0
219	Feb25-FISH2-3L1-rep2-m1bp-100x_Position004_3_cmle.ics	17	0	1	2	0.0	0.0	0.0
220	Feb25-FISH2-3L1-rep2-m1bp-100x_Position004_3_cmle.ics	17	0	2	1	0.0	0.0	0.0
221	Feb25-FISH2-3L1-rep2-m1bp-100x_Position004_3_cmle.ics	17	0	2	2	0.16140072623601176	0.36458333333333337	0.7368421052631577
222	Feb25-FISH2-3L1-rep2-m1bp-100x_Position004_3_cmle.ics	18	0	1	1	0.23748964003298875	0.6645161290322581	0.6688311688311688
223	Feb25-FISH2-3L1-rep2-m1bp-100x_Position004_3_cmle.ics	19	0	1	1	0.22134956740938755	0.29999999999999993	0.29999999999999993
224	Feb25-FISH2-3L1-rep2-m1bp-100x_Position004_3_cmle.ics	21	0	1	1	0.0	0.0	0.0
225	Feb25-FISH2-3L1-rep2-m1bp-100x_Position004_3_cmle.ics	21	0	2	1	0.0	0.0	0.0
226	Feb25-FISH2-3L1-rep2-m1bp-100x_Position004_3_cmle.ics	22	0	1	1	0.3435529744166536	0.903030303030303	0.3973333333333333
227	Feb25-FISH2-3L1-rep2-m1bp-100x_Position004_3_cmle.ics	22	0	2	1	0.0	0.0	0.0
228	Feb25-FISH2-3L1-rep2-m1bp-100x_Position004_3_cmle.ics	23	0	1	1	0.0	0.0	0.0
229	Feb25-FISH2-3L1-rep2-m1bp-100x_Position004_3_cmle.ics	24	0	1	1	0.11067478370469377	0.25	0.6153846153846153
230	Feb25-FISH2-3L1-rep2-m1bp-100x_Position004_3_cmle.ics	25	0	1	1	0.08070036311800588	0.22727272727272724	0.22580645161290322
231	Feb25-FISH2-3L1-rep2-m1bp-100x_Position004_3_cmle.ics	27	0	1	1	0.10375760972315042	0.4838709677419354	0.26162790697674415
232	Feb25-FISH2-3L1-rep2-m1bp-100x_Position004_3_cmle.ics	29	0	1	1	0.0	0.0	0.0
233	Feb25-FISH2-3L1-rep2-m1bp-100x_Position004_3_cmle.ics	32	0	1	1	0.19598659614372857	0.6296296296296297	0.6296296296296297
234	Feb25-FISH2-3L1-rep2-m1bp-100x_Position004_3_cmle.ics	33	0	1	1	0.12220340700726605	0.6624999999999999	0.6708860759493671
235	Feb25-FISH2-3L1-rep2-m1bp-100x_Position004_3_cmle.ics	35	0	1	1	0.2536297126565899	0.6145251396648044	0.5913978494623655
236	Feb25-FISH2-3L1-rep2-m1bp-100x_Position004_3_cmle.ics	36	0	1	1	0.325107177132538	0.6438356164383562	0.6497695852534562
237	Feb25-FISH2-3L1-rep2-m1bp-100x_Position004_3_cmle.ics	38	0	1	1	0.40119609092951497	0.9456521739130433	0.5304878048780487
238	Feb25-FISH2-3L1-rep2-m1bp-100x_Position004_3_cmle.ics	38	0	2	1	0.0	0.0	0.0
239	Feb25-FISH2-3L1-rep2-m1bp-100x_Position004_3_cmle.ics	41	0	1	1	0.0	0.0	0.0
240	Feb25-FISH2-3L1-rep2-m1bp-100x_Position004_3_cmle.ics	42	0	1	1	0.17754079885961294	0.42076502732240434	0.42076502732240434
241	Feb25-FISH2-3L1-rep2-m1bp-100x_Position005_4_cmle.ics	1	0	1	1	0.37352739500334153	0.4723032069970845	0.4709302325581395
242	Feb25-FISH2-3L1-rep2-m1bp-100x_Position005_4_cmle.ics	2	0	1	1	0.04842021787080353	0.18584070796460175	0.18421052631578946
243	Feb25-FISH2-3L1-rep2-m1bp-100x_Position005_4_cmle.ics	3	0	1	1	0.0	0.0	0.0
244	Feb25-FISH2-3L1-rep2-m1bp-100x_Position005_4_cmle.ics	3	0	1	2	0.23979536469350318	0.52	0.9122807017543859
245	Feb25-FISH2-3L1-rep2-m1bp-100x_Position005_4_cmle.ics	4	0	1	1	0.07839463845749142	0.22222222222222218	0.26984126984126977
246	Feb25-FISH2-3L1-rep2-m1bp-100x_Position005_4_cmle.ics	5	0	1	1	0.0	0.0	0.0
247	Feb25-FISH2-3L1-rep2-m1bp-100x_Position005_4_cmle.ics	6	0	1	1	0.26285261129864773	0.6867469879518071	0.786206896551724
248	Feb25-FISH2-3L1-rep2-m1bp-100x_Position005_4_cmle.ics	6	0	1	2	0.0	0.0	0.0
249	Feb25-FISH2-3L1-rep2-m1bp-100x_Position005_4_cmle.ics	6	0	2	1	0.0	0.0	0.0
250	Feb25-FISH2-3L1-rep2-m1bp-100x_Position005_4_cmle.ics	6	0	2	2	0.1936808714832141	0.6885245901639343	0.5833333333333333
251	Feb25-FISH2-3L1-rep2-m1bp-100x_Position005_4_cmle.ics	7	0	1	1	0.0	0.0	0.0
252	Feb25-FISH2-3L1-rep2-m1bp-100x_Position005_4_cmle.ics	7	0	1	2	0.3435529744166536	0.7061611374407583	0.8232044198895028
253	Feb25-FISH2-3L1-rep2-m1bp-100x_Position005_4_cmle.ics	7	0	2	1	0.0	0.0	0.0
254	Feb25-FISH2-3L1-rep2-m1bp-100x_Position005_4_cmle.ics	7	0	2	2	0.0	0.0	0.0
255	Feb25-FISH2-3L1-rep2-m1bp-100x_Position005_4_cmle.ics	10	0	1	1	0.14756637827292504	0.6881720430107526	0.5565217391304347
256	Feb25-FISH2-3L1-rep2-m1bp-100x_Position005_4_cmle.ics	11	0	1	1	0.10606333438366487	0.4509803921568627	0.5054945054945055
257	Feb25-FISH2-3L1-rep2-m1bp-100x_Position005_4_cmle.ics	12	0	1	1	0.13603775497035278	0.32065217391304346	0.3224043715846995
258	Feb25-FISH2-3L1-rep2-m1bp-100x_Position005_4_cmle.ics	13	0	1	1	0.0	0.0	0.0
259	Feb25-FISH2-3L1-rep2-m1bp-100x_Position005_4_cmle.ics	13	0	2	1	0.1498721029334395	0.9999999999999998	0.2152317880794702
260	Feb25-FISH2-3L1-rep2-m1bp-100x_Position005_4_cmle.ics	13	0	3	1	0.0	0.0	0.0
261	Feb25-FISH2-3L1-rep2-m1bp-100x_Position005_4_cmle.ics	15	0	1	1	0.08070036311800588	0.26315789473684204	0.26119402985074625
262	Feb25-FISH2-3L1-rep2-m1bp-100x_Position005_4_cmle.ics	17	0	1	1	0.12220340700726605	0.4274193548387097	0.37062937062937057
263	Feb25-FISH2-3L1-rep2-m1bp-100x_Position005_4_cmle.ics	19	0	1	1	0.19598659614372857	0.5944055944055944	0.6488549618320609
264	Feb25-FISH2-3L1-rep2-m1bp-100x_Position005_4_cmle.ics	22	0	1	1	0.0	0.0	0.0
265	Feb25-FISH2-3L1-rep2-m1bp-100x_Position005_4_cmle.ics	23	0	1	1	0.17523507419909848	0.6972477064220183	0.7037037037037035
266	Feb25-FISH2-3L1-rep2-m1bp-100x_Position005_4_cmle.ics	24	0	1	1	0.09684043574160706	0.36206896551724127	0.37837837837837834
267	Feb25-FISH2-3L1-rep2-m1bp-100x_Position005_4_cmle.ics	24	0	1	2	0.0	0.0	0.0
268	Feb25-FISH2-3L1-rep2-m1bp-100x_Position005_4_cmle.ics	25	0	1	1	0.04842021787080353	0.3134328358208955	0.21
269	Feb25-FISH2-3L1-rep2-m1bp-100x_Position005_4_cmle.ics	27	0	1	1	0.10606333438366487	0.2911392405063291	0.2948717948717948
270	Feb25-FISH2-3L1-rep2-m1bp-100x_Position005_4_cmle.ics	30	0	1	1	0.07839463845749142	0.3505154639175257	0.3505154639175257
271	Feb25-FISH2-3L1-rep2-m1bp-100x_Position005_4_cmle.ics	31	0	1	1	0.1498721029334395	0.6310679611650485	0.6132075471698113
272	Feb25-FISH2-3L1-rep2-m1bp-100x_Position005_4_cmle.ics	32	0	1	1	0.1798465235201274	0.624	0.619047619047619
273	Feb25-FISH2-3L1-rep2-m1bp-100x_Position005_4_cmle.ics	33	0	1	1	0.30896710450893683	0.5338645418326693	0.5338645418326693
274	Feb25-FISH2-3L1-rep2-m1bp-100x_Position005_4_cmle.ics	34	0	1	1	0.0	0.0	0.0
275	Feb25-FISH2-3L1-rep2-m1bp-100x_Position005_4_cmle.ics	35	0	1	1	0.0	0.0	0.0
276	Feb25-FISH2-3L1-rep2-m1bp-100x_Position005_4_cmle.ics	36	0	1	1	0.0	0.0	0.0
277	Feb25-FISH2-3L1-rep2-m1bp-100x_Position005_4_cmle.ics	39	0	1	1	0.1844579728411563	0.5970149253731343	0.5970149253731343
278	Feb25-FISH2-3L1-rep2-m1bp-100x_Position005_4_cmle.ics	40	0	1	1	0.0	0.0	0.0
279	Feb25-FISH2-3L1-rep2-m1bp-100x_Position005_4_cmle.ics	41	0	1	1	0.15678927691498284	0.5483870967741935	0.5439999999999999
280	Feb25-FISH2-3L1-rep2-m1bp-100x_Position005_4_cmle.ics	42	0	1	1	0.0	0.0	0.0
281	Feb25-FISH2-3L1-rep2-m1bp-100x_Position005_4_cmle.ics	44	0	1	1	0.0645602904944047	0.38356164383561636	0.3218390804597701
282	Feb25-FISH2-3L1-rep2-m1bp-100x_Position005_4_cmle.ics	45	0	1	1	0.1291205809888094	0.5656565656565656	0.5656565656565656
283	Feb25-FISH2-3L1-rep2-m1bp-100x_Position005_4_cmle.ics	46	0	1	1	0.0	0.0	0.0
284	Feb25-FISH2-3L1-rep2-m1bp-100x_Position005_4_cmle.ics	46	0	1	2	0.0	0.0	0.0
285	Feb25-FISH2-3L1-rep2-m1bp-100x_Position005_4_cmle.ics	46	0	2	1	0.0	0.0	0.0
286	Feb25-FISH2-3L1-rep2-m1bp-100x_Position005_4_cmle.ics	46	0	2	2	0.0645602904944047	0.49122807017543857	0.2916666666666667
287	Feb25-FISH2-3L1-rep2-m1bp-100x_Position005_4_cmle.ics	47	0	1	1	0.17754079885961294	0.3908629441624365	0.6754385964912281
288	Feb25-FISH2-3L1-rep2-m1bp-100x_Position005_4_cmle.ics	49	0	1	1	0.1798465235201274	0.7155963302752293	0.722222222222222
289	Feb25-FISH2-3L1-rep2-m1bp-100x_Position005_4_cmle.ics	50	0	1	1	0.03689159456823126	0.26666666666666666	0.2622950819672131
290	Feb25-FISH2-3L1-rep2-m1bp-100x_Position005_4_cmle.ics	51	0	1	1	0.22134956740938755	0.6857142857142856	0.6906474820143883
291	Feb25-FISH2-3L1-rep2-m1bp-100x_Position005_4_cmle.ics	52	0	1	1	0.0	0.0	0.0
292	Feb25-FISH2-3L1-rep2-m1bp-100x_Position005_4_cmle.ics	55	0	1	1	0.04380876854977462	0.18627450980392152	0.1881188118811881
293	Feb25-FISH2-3L1-rep2-m1bp-100x_Position005_4_cmle.ics	56	0	1	1	0.0	0.0	0.0
294	Feb25-FISH2-3L1-rep2-m1bp-100x_Position005_4_cmle.ics	56	0	1	2	0.13373203030983832	0.23293172690763048	0.8055555555555556
295	Feb25-FISH2-3L1-rep2-m1bp-100x_Position005_4_cmle.ics	57	0	1	1	0.1936808714832141	0.7179487179487178	0.7179487179487178
296	Feb25-FISH2-3L1-rep2-m1bp-100x_Position005_4_cmle.ics	58	0	1	1	0.11298050836520823	0.4949494949494949	0.4949494949494949
297	Feb25-FISH2-3L1-rep2-m1bp-100x_Position005_4_cmle.ics	59	0	1	1	0.17292934953858402	0.663716814159292	0.663716814159292
298	Feb25-FISH2-3L1-rep2-m1bp-100x_Position005_4_cmle.ics	62	0	1	1	0.09684043574160706	0.6086956521739131	0.6086956521739131
299	Feb25-FISH2-3L1-rep2-m1bp-100x_Position006_5_cmle.ics	2	0	1	1	0.0	0.0	0.0
300	Feb25-FISH2-3L1-rep2-m1bp-100x_Position006_5_cmle.ics	2	0	2	1	0.17523507419909848	0.9047619047619048	0.3636363636363636
301	Feb25-FISH2-3L1-rep2-m1bp-100x_Position006_5_cmle.ics	3	0	1	1	0.03689159456823126	0.16	0.16161616161616163
302	Feb25-FISH2-3L1-rep2-m1bp-100x_Position006_5_cmle.ics	4	0	1	1	0.0	0.0	0.0
303	Feb25-FISH2-3L1-rep2-m1bp-100x_Position006_5_cmle.ics	5	0	1	1	0.04611449321028908	0.36363636363636365	0.3703703703703703
304	Feb25-FISH2-3L1-rep2-m1bp-100x_Position006_5_cmle.ics	6	0	1	1	0.18676369750167077	0.5625	0.5625
305	Feb25-FISH2-3L1-rep2-m1bp-100x_Position006_5_cmle.ics	7	0	1	1	0.10145188506263597	0.45833333333333337	0.4536082474226804
306	Feb25-FISH2-3L1-rep2-m1bp-100x_Position006_5_cmle.ics	9	0	1	1	0.025362971265658993	0.08029197080291971	0.11956521739130434
307	Feb25-FISH2-3L1-rep2-m1bp-100x_Position006_5_cmle.ics	10	0	1	1	0.14756637827292504	0.5765765765765766	0.5765765765765766
308	Feb25-FISH2-3L1-rep2-m1bp-100x_Position006_5_cmle.ics	11	0	1	1	0.09684043574160706	0.5384615384615383	0.3414634146341463
309	Feb25-FISH2-3L1-rep2-m1bp-100x_Position006_5_cmle.ics	12	0	1	1	0.1890694221621852	0.621212121212121	0.6165413533834585
310	Feb25-FISH2-3L1-rep2-m1bp-100x_Position006_5_cmle.ics	13	0	1	1	0.0	0.0	0.0
311	Feb25-FISH2-3L1-rep2-m1bp-100x_Position006_5_cmle.ics	13	0	1	2	0.0	0.0	0.0
312	Feb25-FISH2-3L1-rep2-m1bp-100x_Position006_5_cmle.ics	14	0	1	1	0.0	0.0	0.0
313	Feb25-FISH2-3L1-rep2-m1bp-100x_Position006_5_cmle.ics	15	0	1	1	0.0	0.0	0.0
314	Feb25-FISH2-3L1-rep2-m1bp-100x_Position006_5_cmle.ics	16	0	1	1	0.03689159456823126	0.32	0.32
315	Feb25-FISH2-3L1-rep2-m1bp-100x_Position006_5_cmle.ics	17	0	1	1	0.11298050836520823	0.45370370370370355	0.4495412844036697
316	Feb25-FISH2-3L1-rep2-m1bp-100x_Position006_5_cmle.ics	18	0	1	1	0.1706236248780696	0.5323741007194244	0.524822695035461
317	Feb25-FISH2-3L1-rep2-m1bp-100x_Position006_5_cmle.ics	21	0	1	1	0.08070036311800588	0.1955307262569832	0.1955307262569832
318	Feb25-FISH2-3L1-rep2-m1bp-100x_Position006_5_cmle.ics	24	0	1	1	0.12681485632829495	0.45833333333333326	0.45833333333333326
319	Feb25-FISH2-3L1-rep2-m1bp-100x_Position006_5_cmle.ics	25	0	1	1	0.0	0.0	0.0
320	Feb25-FISH2-3L1-rep2-m1bp-100x_Position006_5_cmle.ics	26	0	1	1	0.12681485632829495	0.4135338345864661	0.39855072463768115
321	Feb25-FISH2-3L1-rep2-m1bp-100x_Position006_5_cmle.ics	27	0	1	1	0.17754079885961294	0.7333333333333333	0.40314136125654443
322	Feb25-FISH2-3L1-rep2-m1bp-100x_Position006_5_cmle.ics	27	0	1	2	0.0	0.0	0.0
323	Feb25-FISH2-3L1-rep2-m1bp-100x_Position006_5_cmle.ics	27	0	2	1	0.0	0.0	0.0
324	Feb25-FISH2-3L1-rep2-m1bp-100x_Position006_5_cmle.ics	27	0	2	2	0.2582411619776188	0.5384615384615384	0.9333333333333332
325	Feb25-FISH2-3L1-rep2-m1bp-100x_Position006_5_cmle.ics	28	0	1	1	0.1245091316677805	0.46153846153846145	0.46153846153846145
326	Feb25-FISH2-3L1-rep2-m1bp-100x_Position006_5_cmle.ics	29	0	1	1	0.06686601515491916	0.29292929292929293	0.5178571428571428
327	Feb25-FISH2-3L1-rep2-m1bp-100x_Position006_5_cmle.ics	31	0	1	1	0.0	0.0	0.0
328	Feb25-FISH2-3L1-rep2-m1bp-100x_Position006_5_cmle.ics	32	0	1	1	0.029974420586687898	0.10655737704918031	0.1015625
329	Feb25-FISH2-3L1-rep2-m1bp-100x_Position006_5_cmle.ics	34	0	1	1	0.2144323934278442	0.5740740740740741	0.5636363636363636
330	Feb25-FISH2-3L1-rep2-m1bp-100x_Position006_5_cmle.ics	35	0	1	1	0.14064920429138167	0.4485294117647058	0.4452554744525547
331	Feb25-FISH2-3L1-rep2-m1bp-100x_Position006_5_cmle.ics	36	0	1	1	0.0	0.0	0.0
332	Feb25-FISH2-3L1-rep2-m1bp-100x_Position006_5_cmle.ics	37	0	1	1	0.0945347110810926	0.2928571428571428	0.2928571428571428
333	Feb25-FISH2-3L1-rep2-m1bp-100x_Position006_5_cmle.ics	40	0	1	1	0.0945347110810926	0.3628318584070796	0.3796296296296295
334	Feb25-FISH2-3L1-rep2-m1bp-100x_Position006_5_cmle.ics	41	0	1	1	0.19829232080424303	0.6935483870967742	0.6935483870967742
335	Feb25-FISH2-3L1-rep2-m1bp-100x_Position006_5_cmle.ics	42	0	1	1	0.0	0.0	0.0
336	Feb25-FISH2-3L1-rep2-m1bp-100x_Position006_5_cmle.ics	43	0	1	1	0.05533739185234689	0.375	0.3582089552238805
337	Feb25-FISH2-3L1-rep2-m1bp-100x_Position006_5_cmle.ics	45	0	1	1	0.0	0.0	0.0
338	Feb25-FISH2-3L1-rep2-m1bp-100x_Position006_5_cmle.ics	48	0	1	1	0.43578196083723175	0.7325581395348836	0.6702127659574467
339	Feb25-FISH2-3L1-rep2-m1bp-100x_Position006_5_cmle.ics	49	0	1	1	0.0	0.0	0.0
340	Feb25-FISH2-3L1-rep2-m1bp-100x_Position006_5_cmle.ics	50	0	1	1	0.15448355225446841	0.6261682242990654	0.6146788990825688
341	Feb25-FISH2-3L1-rep2-m1bp-100x_Position006_5_cmle.ics	51	0	1	1	0.10836905904417933	0.6527777777777778	0.6527777777777778
342	Feb25-FISH2-3L1-rep2-m1bp-100x_Position006_5_cmle.ics	52	0	1	1	0.0	0.0	0.0
343	Feb25-FISH2-3L1-rep2-m1bp-100x_Position006_5_cmle.ics	53	0	1	1	0.0	0.0	0.0
344	Feb25-FISH2-3L1-rep2-m1bp-100x_Position006_5_cmle.ics	55	0	1	1	0.0	0.0	0.0
345	Feb25-FISH2-3L1-rep2-m1bp-100x_Position006_5_cmle.ics	56	0	1	1	0.0	0.0	0.0
346	Feb25-FISH2-3L1-rep2-m1bp-100x_Position006_5_cmle.ics	56	0	2	1	0.20059804546475749	1.0	0.514792899408284
347	Feb25-FISH2-3L1-rep2-m1bp-100x_Position006_5_cmle.ics	57	0	1	1	0.050725942531317986	0.37931034482758613	0.3928571428571428
348	Feb25-FISH2-3L1-rep2-m1bp-100x_Position006_5_cmle.ics	58	0	1	1	0.10836905904417933	0.39166666666666666	0.3983050847457627
349	Feb25-FISH2-3L1-rep2-m1bp-100x_Position006_5_cmle.ics	59	0	1	1	0.0	0.0	0.0
350	Feb25-FISH2-3L1-rep2-m1bp-100x_Position006_5_cmle.ics	60	0	1	1	0.11989768234675159	0.44067796610169485	0.42622950819672123
351	Feb25-FISH2-3L1-rep2-m1bp-100x_Position007_6_cmle.ics	1	0	1	1	0.0	0.0	0.0
352	Feb25-FISH2-3L1-rep2-m1bp-100x_Position007_6_cmle.ics	1	0	1	2	0.0	0.0	0.0
353	Feb25-FISH2-3L1-rep2-m1bp-100x_Position007_6_cmle.ics	1	0	2	1	0.19829232080424303	0.5972222222222222	0.5374999999999999
354	Feb25-FISH2-3L1-rep2-m1bp-100x_Position007_6_cmle.ics	1	0	2	2	0.0	0.0	0.0
355	Feb25-FISH2-3L1-rep2-m1bp-100x_Position007_6_cmle.ics	2	0	1	1	0.44039341015826067	0.651877133105802	0.5770392749244713
356	Feb25-FISH2-3L1-rep2-m1bp-100x_Position007_6_cmle.ics	3	0	1	1	0.11759195768623715	0.3863636363636363	0.3893129770992366
357	Feb25-FISH2-3L1-rep2-m1bp-100x_Position007_6_cmle.ics	5	0	1	1	0.0	0.0	0.0
358	Feb25-FISH2-3L1-rep2-m1bp-100x_Position007_6_cmle.ics	7	0	1	1	0.09684043574160706	0.3471074380165288	0.34426229508196715
359	Feb25-FISH2-3L1-rep2-m1bp-100x_Position007_6_cmle.ics	8	0	1	1	0.009222898642057815	0.051948051948051945	0.04999999999999999
360	Feb25-FISH2-3L1-rep2-m1bp-100x_Position007_6_cmle.ics	9	0	1	1	0.0899232617600637	0.28888888888888886	0.29104477611940294
361	Feb25-FISH2-3L1-rep2-m1bp-100x_Position007_6_cmle.ics	11	0	1	1	0.19829232080424303	0.819047619047619	0.8269230769230769
362	Feb25-FISH2-3L1-rep2-m1bp-100x_Position007_6_cmle.ics	12	0	1	1	0.07378318913646252	0.2442748091603053	0.5423728813559322
363	Feb25-FISH2-3L1-rep2-m1bp-100x_Position007_6_cmle.ics	12	0	1	2	0.0	0.0	0.0
364	Feb25-FISH2-3L1-rep2-m1bp-100x_Position007_6_cmle.ics	12	0	2	1	0.0	0.0	0.0
365	Feb25-FISH2-3L1-rep2-m1bp-100x_Position007_6_cmle.ics	12	0	2	2	0.0	0.0	0.0
366	Feb25-FISH2-3L1-rep2-m1bp-100x_Position007_6_cmle.ics	13	0	1	1	0.0	0.0	0.0
367	Feb25-FISH2-3L1-rep2-m1bp-100x_Position007_6_cmle.ics	15	0	1	1	0.6617429775676482	0.803921568627451	0.8107344632768361
368	Feb25-FISH2-3L1-rep2-m1bp-100x_Position007_6_cmle.ics	17	0	1	1	0.10375760972315042	0.2941176470588235	0.29605263157894735
369	Feb25-FISH2-3L1-rep2-m1bp-100x_Position007_6_cmle.ics	18	0	1	1	0.06917173981543362	0.2608695652173913	0.26315789473684215
370	Feb25-FISH2-3L1-rep2-m1bp-100x_Position007_6_cmle.ics	19	0	1	1	0.08300608777852034	0.2535211267605633	0.2535211267605633
371	Feb25-FISH2-3L1-rep2-m1bp-100x_Position007_6_cmle.ics	20	0	1	1	0.17292934953858402	0.5597014925373134	0.5597014925373134
372	Feb25-FISH2-3L1-rep2-m1bp-100x_Position007_6_cmle.ics	21	0	1	1	0.0	0.0	0.0
373	Feb25-FISH2-3L1-rep2-m1bp-100x_Position007_6_cmle.ics	22	0	1	1	0.0	0.0	0.0
374	Feb25-FISH2-3L1-rep2-m1bp-100x_Position007_6_cmle.ics	23	0	1	1	0.057643116512861345	0.20833333333333331	0.20833333333333331
375	Feb25-FISH2-3L1-rep2-m1bp-100x_Position007_6_cmle.ics	24	0	1	1	0.0	0.0	0.0
376	Feb25-FISH2-3L1-rep2-m1bp-100x_Position007_6_cmle.ics	25	0	1	1	0.0	0.0	0.0
377	Feb25-FISH2-3L1-rep2-m1bp-100x_Position007_6_cmle.ics	26	0	1	1	0.0	0.0	0.0
378	Feb25-FISH2-3L1-rep2-m1bp-100x_Position007_6_cmle.ics	27	0	1	1	0.0023057246605144538	0.015625	0.016129032258064516
379	Feb25-FISH2-3L1-rep2-m1bp-100x_Position007_6_cmle.ics	28	0	1	1	0.2836041332432778	0.4361702127659574	0.422680412371134
380	Feb25-FISH2-3L1-rep2-m1bp-100x_Position007_6_cmle.ics	29	0	1	1	0.10606333438366487	0.21395348837209302	0.2598870056497175
381	Feb25-FISH2-3L1-rep2-m1bp-100x_Position007_6_cmle.ics	30	0	1	1	0.09914616040212151	0.296551724137931	0.29452054794520544
382	Feb25-FISH2-3L1-rep2-m1bp-100x_Position007_6_cmle.ics	31	0	1	1	0.26285261129864773	0.6909090909090909	0.6589595375722542
383	Feb25-FISH2-3L1-rep2-m1bp-100x_Position007_6_cmle.ics	32	0	1	1	0.0	0.0	0.0
384	Feb25-FISH2-3L1-rep2-m1bp-100x_Position007_6_cmle.ics	33	0	1	1	0.18676369750167077	0.6639344262295082	0.653225806451613
385	Feb25-FISH2-3L1-rep2-m1bp-100x_Position007_6_cmle.ics	34	0	1	1	0.02305724660514454	0.07692307692307691	0.07633587786259541
386	Feb25-FISH2-3L1-rep2-m1bp-100x_Position007_6_cmle.ics	35	0	1	1	0.0	0.0	0.0
387	Feb25-FISH2-3L1-rep2-m1bp-100x_Position007_6_cmle.ics	36	0	1	1	0.13142630564932387	0.8028169014084505	0.4285714285714285
388	Feb25-FISH2-3L1-rep2-m1bp-100x_Position007_6_cmle.ics	36	0	2	1	0.0	0.0	0.0
389	Feb25-FISH2-3L1-rep2-m1bp-100x_Position007_6_cmle.ics	37	0	1	1	0.16601217555704068	0.48648648648648657	0.4260355029585798
390	Feb25-FISH2-3L1-rep2-m1bp-100x_Position007_6_cmle.ics	38	0	1	1	0.0	0.0	0.0
391	Feb25-FISH2-3L1-rep2-m1bp-100x_Position007_6_cmle.ics	39	0	1	1	0.0	0.0	0.0
392	Feb25-FISH2-3L1-rep2-m1bp-100x_Position007_6_cmle.ics	39	0	1	2	0.06225456583389025	0.2	0.48214285714285704
393	Feb25-FISH2-3L1-rep2-m1bp-100x_Position007_6_cmle.ics	40	0	1	1	0.03228014524720235	0.11382113821138211	0.17499999999999996
394	Feb25-FISH2-3L1-rep2-m1bp-100x_Position007_6_cmle.ics	41	0	1	1	0.0	0.0	0.0
395	Feb25-FISH2-3L1-rep2-m1bp-100x_Position007_6_cmle.ics	42	0	1	1	0.059948841173375796	0.18840579710144928	0.18840579710144928
396	Feb25-FISH2-3L1-rep2-m1bp-100x_Position007_6_cmle.ics	43	0	1	1	0.0	0.0	0.0
397	Feb25-FISH2-3L1-rep2-m1bp-100x_Position007_6_cmle.ics	48	0	1	1	0.07608891379697698	0.2462686567164179	0.25190839694656486
398	Feb25-FISH2-3L1-rep2-m1bp-100x_Position008_7_cmle.ics	1	0	1	1	0.11067478370469377	0.208695652173913	0.23076923076923073
399	Feb25-FISH2-3L1-rep2-m1bp-100x_Position008_7_cmle.ics	3	0	1	1	0.6432971802835326	0.7479892761394101	0.7520215633423178
400	Feb25-FISH2-3L1-rep2-m1bp-100x_Position008_7_cmle.ics	4	0	1	1	0.11759195768623715	0.2207792207792208	0.22972972972972971
401	Feb25-FISH2-3L1-rep2-m1bp-100x_Position008_7_cmle.ics	6	0	1	1	0.39658464160848605	0.5993031358885017	0.6490566037735849
402	Feb25-FISH2-3L1-rep2-m1bp-100x_Position008_7_cmle.ics	7	0	1	1	0.17292934953858402	0.551470588235294	0.5172413793103448
403	Feb25-FISH2-3L1-rep2-m1bp-100x_Position008_7_cmle.ics	8	0	1	1	0.1890694221621852	0.5734265734265733	0.5540540540540541
404	Feb25-FISH2-3L1-rep2-m1bp-100x_Position008_7_cmle.ics	9	0	1	1	0.0853118124390348	0.2781954887218045	0.27611940298507465
405	Feb25-FISH2-3L1-rep2-m1bp-100x_Position008_7_cmle.ics	10	0	1	1	0.13834347963086724	0.32432432432432434	0.32432432432432434
406	Feb25-FISH2-3L1-rep2-m1bp-100x_Position008_7_cmle.ics	11	0	1	1	0.050725942531317986	0.360655737704918	0.360655737704918
407	Feb25-FISH2-3L1-rep2-m1bp-100x_Position008_7_cmle.ics	12	0	1	1	0.41503043889260166	0.6666666666666666	0.6666666666666666
408	Feb25-FISH2-3L1-rep2-m1bp-100x_Position008_7_cmle.ics	13	0	1	1	0.059948841173375796	0.2260869565217391	0.2300884955752212
409	Feb25-FISH2-3L1-rep2-m1bp-100x_Position008_7_cmle.ics	14	0	1	1	0.49573080201060754	0.707236842105263	0.7337883959044368
410	Feb25-FISH2-3L1-rep2-m1bp-100x_Position008_7_cmle.ics	15	0	1	1	0.0	0.0	0.0
411	Feb25-FISH2-3L1-rep2-m1bp-100x_Position008_7_cmle.ics	17	0	1	1	0.009222898642057815	0.042553191489361694	0.05128205128205127
412	Feb25-FISH2-3L1-rep2-m1bp-100x_Position008_7_cmle.ics	18	0	1	1	0.21673811808835866	0.5371428571428571	0.6527777777777778
413	Feb25-FISH2-3L1-rep2-m1bp-100x_Position008_7_cmle.ics	19	0	1	1	0.050725942531317986	0.14102564102564102	0.13924050632911392
414	Feb25-FISH2-3L1-rep2-m1bp-100x_Position008_7_cmle.ics	20	0	1	1	0.1291205809888094	0.3733333333333333	0.3758389261744966
415	Feb25-FISH2-3L1-rep2-m1bp-100x_Position008_7_cmle.ics	21	0	1	1	0.3204957278115091	0.8373493975903613	0.8424242424242424
416	Feb25-FISH2-3L1-rep2-m1bp-100x_Position008_7_cmle.ics	23	0	1	1	0.3896674676269427	0.5728813559322034	0.6167883211678832
417	Feb25-FISH2-3L1-rep2-m1bp-100x_Position008_7_cmle.ics	24	0	1	1	0.0	0.0	0.0
418	Feb25-FISH2-3L1-rep2-m1bp-100x_Position008_7_cmle.ics	25	0	1	1	0.06917173981543362	0.22900763358778625	0.22388059701492538
419	Feb25-FISH2-3L1-rep2-m1bp-100x_Position008_7_cmle.ics	26	0	1	1	0.0	0.0	0.0
420	Feb25-FISH2-3L1-rep2-m1bp-100x_Position008_7_cmle.ics	29	0	1	1	0.2766869592617345	0.6976744186046511	0.6936416184971097
421	Feb25-FISH2-3L1-rep2-m1bp-100x_Position008_7_cmle.ics	32	0	1	1	0.12220340700726605	0.6309523809523809	0.5638297872340424
422	Feb25-FISH2-3L1-rep2-m1bp-100x_Position008_7_cmle.ics	34	0	1	1	0.15448355225446841	0.45578231292517	0.5982142857142857
423	Feb25-FISH2-3L1-rep2-m1bp-100x_Position008_7_cmle.ics	35	0	1	1	0.11298050836520823	0.2832369942196531	0.2832369942196531
424	Feb25-FISH2-3L1-rep2-m1bp-100x_Position008_7_cmle.ics	36	0	1	1	0.0	0.0	0.0
425	Feb25-FISH2-3L1-rep2-m1bp-100x_Position008_7_cmle.ics	37	0	1	1	0.07147746447594806	0.21830985915492954	0.11481481481481481
426	Feb25-FISH2-3L1-rep2-m1bp-100x_Position008_7_cmle.ics	37	0	2	1	0.03919731922874571	0.13076923076923072	0.06296296296296296
427	Feb25-FISH2-3L1-rep2-m1bp-100x_Position008_7_cmle.ics	38	0	1	1	0.0	0.0	0.0
428	Feb25-FISH2-3L1-rep2-m1bp-100x_Position008_7_cmle.ics	39	0	1	1	0.057643116512861345	0.16891891891891894	0.25
429	Feb25-FISH2-3L1-rep2-m1bp-100x_Position008_7_cmle.ics	40	0	1	1	0.027668695926173444	0.21818181818181817	0.21818181818181817
430	Feb25-FISH2-3L1-rep2-m1bp-100x_Position008_7_cmle.ics	41	0	1	1	0.13834347963086724	0.20270270270270274	0.8823529411764706
431	Feb25-FISH2-3L1-rep2-m1bp-100x_Position008_7_cmle.ics	41	0	1	2	0.0	0.0	0.0
432	Feb25-FISH2-3L1-rep2-m1bp-100x_Position008_7_cmle.ics	42	0	1	1	0.26746406061967665	0.28361858190709044	0.9747899159663864
433	Feb25-FISH2-3L1-rep2-m1bp-100x_Position008_7_cmle.ics	42	0	1	2	0.0	0.0	0.0
434	Feb25-FISH2-3L1-rep2-m1bp-100x_Position008_7_cmle.ics	44	0	1	1	0.12681485632829495	0.43307086614173224	0.3819444444444444
435	Feb25-FISH2-3L1-rep2-m1bp-100x_Position008_7_cmle.ics	45	0	1	1	0.19137514682269965	0.584507042253521	0.5804195804195803
436	Feb25-FISH2-3L1-rep2-m1bp-100x_Position008_7_cmle.ics	46	0	1	1	0.020751521944630084	0.07086614173228346	0.07086614173228346
437	Feb25-FISH2-3L1-rep2-m1bp-100x_Position008_7_cmle.ics	47	0	1	1	0.059948841173375796	0.4333333333333333	0.4333333333333333
438	Feb25-FISH2-3L1-rep2-m1bp-100x_Position008_7_cmle.ics	48	0	1	1	0.0	0.0	0.0
439	Feb25-FISH2-3L1-rep2-m1bp-100x_Position008_7_cmle.ics	48	0	1	2	0.11989768234675159	0.15476190476190477	0.9999999999999999
440	Feb25-FISH2-3L1-rep2-m1bp-100x_Position008_7_cmle.ics	50	0	1	1	0.3389415250956247	0.5364963503649635	0.4835526315789473
441	Feb25-FISH2-3L1-rep2-m1bp-100x_Position008_7_cmle.ics	50	0	1	2	0.0	0.0	0.0
442	Feb25-FISH2-3L1-rep2-m1bp-100x_Position008_7_cmle.ics	50	0	2	1	0.0	0.0	0.0
443	Feb25-FISH2-3L1-rep2-m1bp-100x_Position008_7_cmle.ics	50	0	2	2	0.26515833595916216	0.7615894039735098	0.4259259259259259
444	Feb25-FISH2-3L1-rep2-m1bp-100x_Position008_7_cmle.ics	50	0	3	1	0.0	0.0	0.0
445	Feb25-FISH2-3L1-rep2-m1bp-100x_Position008_7_cmle.ics	50	0	3	2	0.0	0.0	0.0
446	Feb25-FISH2-3L1-rep2-m1bp-100x_Position008_7_cmle.ics	50	0	4	1	0.0	0.0	0.0
447	Feb25-FISH2-3L1-rep2-m1bp-100x_Position008_7_cmle.ics	50	0	4	2	0.0	0.0	0.0
448	Feb25-FISH2-3L1-rep2-m1bp-100x_Position008_7_cmle.ics	51	0	1	1	0.0	0.0	0.0
449	Feb25-FISH2-3L1-rep2-m1bp-100x_Position008_7_cmle.ics	51	0	1	2	0.13603775497035278	0.43703703703703706	0.9833333333333333
450	Feb25-FISH2-3L1-rep2-m1bp-100x_Position008_7_cmle.ics	52	0	1	1	0.2144323934278442	0.47938144329896903	0.49732620320855614
451	Feb25-FISH2-3L1-rep2-m1bp-100x_Position009_8_cmle.ics	1	0	1	1	0.0	0.0	0.0
452	Feb25-FISH2-3L1-rep2-m1bp-100x_Position009_8_cmle.ics	1	0	1	2	0.0	0.0	0.0
453	Feb25-FISH2-3L1-rep2-m1bp-100x_Position009_8_cmle.ics	2	0	1	1	0.0853118124390348	0.3109243697478991	0.30578512396694213
454	Feb25-FISH2-3L1-rep2-m1bp-100x_Position009_8_cmle.ics	3	0	1	1	0.09914616040212151	0.3115942028985507	0.2986111111111111
455	Feb25-FISH2-3L1-rep2-m1bp-100x_Position009_8_cmle.ics	4	0	1	1	0.13834347963086724	0.5660377358490566	0.5660377358490566
456	Feb25-FISH2-3L1-rep2-m1bp-100x_Position009_8_cmle.ics	5	0	1	1	0.07147746447594806	0.35227272727272724	0.35227272727272724
457	Feb25-FISH2-3L1-rep2-m1bp-100x_Position009_8_cmle.ics	6	0	1	1	0.22596101673041646	0.620253164556962	0.6242038216560509
458	Feb25-FISH2-3L1-rep2-m1bp-100x_Position009_8_cmle.ics	7	0	1	1	0.0	0.0	0.0
459	Feb25-FISH2-3L1-rep2-m1bp-100x_Position009_8_cmle.ics	8	0	1	1	0.01844579728411563	0.07272727272727274	0.10256410256410255
460	Feb25-FISH2-3L1-rep2-m1bp-100x_Position009_8_cmle.ics	9	0	1	1	0.0	0.0	0.0
461	Feb25-FISH2-3L1-rep2-m1bp-100x_Position009_8_cmle.ics	10	0	1	1	0.1245091316677805	0.435483870967742	0.4285714285714285
462	Feb25-FISH2-3L1-rep2-m1bp-100x_Position009_8_cmle.ics	11	0	1	1	0.0	0.0	0.0
463	Feb25-FISH2-3L1-rep2-m1bp-100x_Position009_8_cmle.ics	12	0	1	1	0.06225456583389025	0.40298507462686567	0.435483870967742
464	Feb25-FISH2-3L1-rep2-m1bp-100x_Position009_8_cmle.ics	13	0	1	1	0.2098209441068153	0.5617283950617283	0.43961352657004826
465	Feb25-FISH2-3L1-rep2-m1bp-100x_Position009_8_cmle.ics	13	0	1	2	0.0	0.0	0.0
466	Feb25-FISH2-3L1-rep2-m1bp-100x_Position009_8_cmle.ics	13	0	2	1	0.0	0.0	0.0
467	Feb25-FISH2-3L1-rep2-m1bp-100x_Position009_8_cmle.ics	13	0	2	2	0.12681485632829495	0.38732394366197176	0.5339805825242717
468	Feb25-FISH2-3L1-rep2-m1bp-100x_Position009_8_cmle.ics	14	0	1	1	0.1798465235201274	0.5954198473282442	0.5999999999999999
469	Feb25-FISH2-3L1-rep2-m1bp-100x_Position009_8_cmle.ics	15	0	1	1	0.10836905904417933	0.3333333333333333	0.3357142857142857
470	Feb25-FISH2-3L1-rep2-m1bp-100x_Position009_8_cmle.ics	16	0	1	1	0.06686601515491916	0.29	0.28431372549019607
471	Feb25-FISH2-3L1-rep2-m1bp-100x_Position009_8_cmle.ics	18	0	1	1	0.0	0.0	0.0
472	Feb25-FISH2-3L1-rep2-m1bp-100x_Position009_8_cmle.ics	18	0	1	2	0.12220340700726605	0.18213058419243985	0.2284482758620689
473	Feb25-FISH2-3L1-rep2-m1bp-100x_Position009_8_cmle.ics	18	0	2	1	0.0	0.0	0.0
474	Feb25-FISH2-3L1-rep2-m1bp-100x_Position009_8_cmle.ics	18	0	2	2	0.0	0.0	0.0
475	Feb25-FISH2-3L1-rep2-m1bp-100x_Position009_8_cmle.ics	19	0	1	1	0.06686601515491916	0.467741935483871	0.47540983606557374
476	Feb25-FISH2-3L1-rep2-m1bp-100x_Position009_8_cmle.ics	20	0	1	1	0.11298050836520823	0.37692307692307686	0.3740458015267175
477	Feb25-FISH2-3L1-rep2-m1bp-100x_Position009_8_cmle.ics	21	0	1	1	0.0	0.0	0.0
478	Feb25-FISH2-3L1-rep2-m1bp-100x_Position009_8_cmle.ics	23	0	1	1	0.01152862330257227	0.0641025641025641	0.08333333333333333
479	Feb25-FISH2-3L1-rep2-m1bp-100x_Position009_8_cmle.ics	26	0	1	1	0.16140072623601176	0.3846153846153846	0.7526881720430106
480	Feb25-FISH2-3L1-rep2-m1bp-100x_Position009_8_cmle.ics	26	0	1	2	0.0	0.0	0.0
481	Feb25-FISH2-3L1-rep2-m1bp-100x_Position009_8_cmle.ics	27	0	1	1	0.009222898642057815	0.057142857142857134	0.057971014492753624
482	Feb25-FISH2-3L1-rep2-m1bp-100x_Position009_8_cmle.ics	28	0	1	1	0.11298050836520823	0.34027777777777773	0.6999999999999998
483	Feb25-FISH2-3L1-rep2-m1bp-100x_Position009_8_cmle.ics	28	0	1	2	0.0	0.0	0.0
484	Feb25-FISH2-3L1-rep2-m1bp-100x_Position009_8_cmle.ics	30	0	1	1	0.12220340700726605	0.23144104803493443	0.2324561403508772
485	Feb25-FISH2-3L1-rep2-m1bp-100x_Position009_8_cmle.ics	32	0	1	1	0.0	0.0	0.0
486	Feb25-FISH2-3L1-rep2-m1bp-100x_Position009_8_cmle.ics	33	0	1	1	0.04380876854977462	0.19387755102040813	0.2835820895522388
487	Feb25-FISH2-3L1-rep2-m1bp-100x_Position009_8_cmle.ics	34	0	1	1	0.053031667191832436	0.3285714285714285	0.3285714285714285
488	Feb25-FISH2-3L1-rep2-m1bp-100x_Position009_8_cmle.ics	36	0	1	1	0.0853118124390348	0.2803030303030303	0.2803030303030303
489	Feb25-FISH2-3L1-rep2-m1bp-100x_Position009_8_cmle.ics	37	0	1	1	0.11528623302572269	0.34246575342465746	0.39682539682539675
490	Feb25-FISH2-3L1-rep2-m1bp-100x_Position009_8_cmle.ics	41	0	1	1	0.0645602904944047	0.24999999999999994	0.24999999999999994
491	Feb25-FISH2-3L1-rep2-m1bp-100x_Position009_8_cmle.ics	43	0	1	1	0.08070036311800588	0.3181818181818182	0.3211009174311926
492	Feb25-FISH2-3L1-rep2-m1bp-100x_Position009_8_cmle.ics	44	0	1	1	0.09222898642057815	0.2941176470588235	0.33057851239669417
493	Feb25-FISH2-3L1-rep2-m1bp-100x_Position009_8_cmle.ics	45	0	1	1	0.2536297126565899	0.5699481865284973	0.5670103092783504
494	Feb25-FISH2-3L1-rep2-m1bp-100x_Position009_8_cmle.ics	46	0	1	1	0.1798465235201274	0.553191489361702	0.5611510791366905
495	Feb25-FISH2-3L1-rep2-m1bp-100x_Position009_8_cmle.ics	48	0	1	1	0.0	0.0	0.0
496	Feb25-FISH2-3L1-rep2-m1bp-100x_Position009_8_cmle.ics	49	0	1	1	0.0	0.0	0.0
497	Feb25-FISH2-3L1-rep2-m1bp-100x_Position009_8_cmle.ics	50	0	1	1	0.23057246605144538	0.7874015748031495	0.78125
498	Feb25-FISH2-3L1-rep2-m1bp-100x_Position009_8_cmle.ics	51	0	1	1	0.09684043574160706	0.2937062937062937	0.2937062937062937
499	Feb25-FISH2-3L1-rep2-m1bp-100x_Position009_8_cmle.ics	53	0	1	1	0.0	0.0	0.0
500	Feb25-FISH2-3L1-rep2-m1bp-100x_Position009_8_cmle.ics	53	0	1	2	0.0	0.0	0.0
501	Feb25-FISH2-3L1-rep2-m1bp-100x_Position009_8_cmle.ics	54	0	1	1	0.17523507419909848	0.6846846846846846	0.6846846846846846
502	Feb25-FISH2-3L1-rep2-m1bp-100x_Position009_8_cmle.ics	55	0	1	1	0.1936808714832141	0.5637583892617448	0.5637583892617448
503	Feb25-FISH2-3L1-rep2-m1bp-100x_Position009_8_cmle.ics	56	0	1	1	0.0	0.0	0.0
504	Feb25-FISH2-3L1-rep2-m1bp-100x_Position009_8_cmle.ics	57	0	1	1	0.18215224818064185	0.5642857142857142	0.5642857142857142
505	Feb25-FISH2-3L1-rep2-m1bp-100x_Position009_8_cmle.ics	58	0	1	1	0.12681485632829495	0.5612244897959183	0.5612244897959183
506	Feb25-FISH2-3L1-rep2-m1bp-100x_Position009_8_cmle.ics	59	0	1	1	0.3643044963612837	0.546712802768166	0.5505226480836236
507	Feb25-FISH2-3L1-rep2-m1bp-100x_Position009_8_cmle.ics	60	0	1	1	0.029974420586687898	0.23636363636363636	0.19402985074626863
508	Feb25-FISH2-3L1-rep2-m1bp-100x_Position009_8_cmle.ics	61	0	1	1	0.20751521944630083	0.6206896551724137	0.6164383561643834
509	Feb25-FISH2-3L1-rep2-m1bp-100x_Position009_8_cmle.ics	62	0	1	1	0.059948841173375796	0.2241379310344827	0.15204678362573099
510	Feb25-FISH2-3L1-rep2-m1bp-100x_Position009_8_cmle.ics	62	0	2	1	0.0	0.0	0.0
511	Feb25-FISH2-3L1-rep2-m1bp-100x_Position009_8_cmle.ics	63	0	1	1	0.10606333438366487	0.43396226415094336	0.43396226415094336
512	Feb25-FISH2-3L1-rep2-m1bp-100x_Position010_9_cmle.ics	1	0	1	1	0.08300608777852034	0.23841059602649006	0.28346456692913385
513	Feb25-FISH2-3L1-rep2-m1bp-100x_Position010_9_cmle.ics	2	0	1	1	0.0	0.0	0.0
514	Feb25-FISH2-3L1-rep2-m1bp-100x_Position010_9_cmle.ics	2	0	1	2	0.0	0.0	0.0
515	Feb25-FISH2-3L1-rep2-m1bp-100x_Position010_9_cmle.ics	4	0	1	1	0.43808768549774624	0.7983193277310924	0.5671641791044776
516	Feb25-FISH2-3L1-rep2-m1bp-100x_Position010_9_cmle.ics	4	0	2	1	0.0	0.0	0.0
517	Feb25-FISH2-3L1-rep2-m1bp-100x_Position010_9_cmle.ics	5	0	1	1	0.013834347963086722	0.057142857142857134	0.05660377358490565
518	Feb25-FISH2-3L1-rep2-m1bp-100x_Position010_9_cmle.ics	8	0	1	1	0.3781388443243704	0.759259259259259	0.7454545454545455
519	Feb25-FISH2-3L1-rep2-m1bp-100x_Position010_9_cmle.ics	9	0	1	1	0.2098209441068153	0.31164383561643827	0.3095238095238095
520	Feb25-FISH2-3L1-rep2-m1bp-100x_Position010_9_cmle.ics	10	0	1	1	0.0	0.0	0.0
521	Feb25-FISH2-3L1-rep2-m1bp-100x_Position010_9_cmle.ics	11	0	1	1	0.17292934953858402	0.5859375	0.6147540983606556
522	Feb25-FISH2-3L1-rep2-m1bp-100x_Position010_9_cmle.ics	13	0	1	1	0.07608891379697698	0.5499999999999999	0.5322580645161291
523	Feb25-FISH2-3L1-rep2-m1bp-100x_Position010_9_cmle.ics	14	0	1	1	0.029974420586687898	0.17808219178082188	0.25490196078431365
524	Feb25-FISH2-3L1-rep2-m1bp-100x_Position010_9_cmle.ics	14	0	1	2	0.0	0.0	0.0
525	Feb25-FISH2-3L1-rep2-m1bp-100x_Position010_9_cmle.ics	14	0	1	3	0.0	0.0	0.0
526	Feb25-FISH2-3L1-rep2-m1bp-100x_Position010_9_cmle.ics	14	0	2	1	0.0	0.0	0.0
527	Feb25-FISH2-3L1-rep2-m1bp-100x_Position010_9_cmle.ics	14	0	2	2	0.0	0.0	0.0
528	Feb25-FISH2-3L1-rep2-m1bp-100x_Position010_9_cmle.ics	14	0	2	3	0.13603775497035278	0.28502415458937197	0.4469696969696969
529	Feb25-FISH2-3L1-rep2-m1bp-100x_Position010_9_cmle.ics	16	0	1	1	0.1798465235201274	0.46153846153846145	0.46153846153846145
530	Feb25-FISH2-3L1-rep2-m1bp-100x_Position010_9_cmle.ics	18	0	1	1	0.0	0.0	0.0
531	Feb25-FISH2-3L1-rep2-m1bp-100x_Position010_9_cmle.ics	19	0	1	1	0.2559354373171044	0.5781250000000001	0.6646706586826348
532	Feb25-FISH2-3L1-rep2-m1bp-100x_Position010_9_cmle.ics	19	0	1	2	0.0	0.0	0.0
533	Feb25-FISH2-3L1-rep2-m1bp-100x_Position010_9_cmle.ics	19	0	2	1	0.0	0.0	0.0
534	Feb25-FISH2-3L1-rep2-m1bp-100x_Position010_9_cmle.ics	19	0	2	2	0.0	0.0	0.0
535	Feb25-FISH2-3L1-rep2-m1bp-100x_Position010_9_cmle.ics	20	0	1	1	0.0	0.0	0.0
536	Feb25-FISH2-3L1-rep2-m1bp-100x_Position010_9_cmle.ics	21	0	1	1	0.42194761287414506	0.5700934579439251	0.5922330097087379
537	Feb25-FISH2-3L1-rep2-m1bp-100x_Position010_9_cmle.ics	23	0	1	1	0.1590950015754973	0.5702479338842974	0.6764705882352939
538	Feb25-FISH2-3L1-rep2-m1bp-100x_Position010_9_cmle.ics	24	0	1	1	0.18676369750167077	0.6864406779661016	0.6923076923076923
539	Feb25-FISH2-3L1-rep2-m1bp-100x_Position010_9_cmle.ics	25	0	1	1	0.06686601515491916	0.29896907216494845	0.30208333333333337
540	Feb25-FISH2-3L1-rep2-m1bp-100x_Position010_9_cmle.ics	26	0	1	1	0.01152862330257227	0.09433962264150943	0.0980392156862745
541	Feb25-FISH2-3L1-rep2-m1bp-100x_Position010_9_cmle.ics	27	0	1	1	0.0	0.0	0.0
542	Feb25-FISH2-3L1-rep2-m1bp-100x_Position010_9_cmle.ics	27	0	1	2	0.0853118124390348	0.27205882352941174	0.6271186440677966
543	Feb25-FISH2-3L1-rep2-m1bp-100x_Position010_9_cmle.ics	28	0	1	1	0.0	0.0	0.0
544	Feb25-FISH2-3L1-rep2-m1bp-100x_Position010_9_cmle.ics	29	0	1	1	0.21212666876732975	0.6917293233082705	0.6969696969696968
545	Feb25-FISH2-3L1-rep2-m1bp-100x_Position010_9_cmle.ics	30	0	1	1	0.2351839153724743	0.5895953757225433	0.3279742765273312
546	Feb25-FISH2-3L1-rep2-m1bp-100x_Position010_9_cmle.ics	30	0	2	1	0.0	0.0	0.0
547	Feb25-FISH2-3L1-rep2-m1bp-100x_Position010_9_cmle.ics	32	0	1	1	0.11759195768623715	0.36170212765957444	0.36428571428571427
548	Feb25-FISH2-3L1-rep2-m1bp-100x_Position010_9_cmle.ics	33	0	1	1	0.3412472497561392	0.7708333333333335	0.7668393782383419
549	Feb25-FISH2-3L1-rep2-m1bp-100x_Position010_9_cmle.ics	34	0	1	1	0.2144323934278442	0.7815126050420167	0.7685950413223139
550	Feb25-FISH2-3L1-rep2-m1bp-100x_Position010_9_cmle.ics	35	0	1	1	0.0	0.0	0.0
551	Feb25-FISH2-3L1-rep2-m1bp-100x_Position010_9_cmle.ics	36	0	1	1	0.09684043574160706	0.646153846153846	0.646153846153846
552	Feb25-FISH2-3L1-rep2-m1bp-100x_Position010_9_cmle.ics	38	0	1	1	0.03458586990771681	0.1048951048951049	0.10344827586206896
553	Feb25-FISH2-3L1-rep2-m1bp-100x_Position010_9_cmle.ics	40	0	1	1	0.13142630564932387	0.40425531914893614	0.40425531914893614
554	Feb25-FISH2-3L1-rep2-m1bp-100x_Position010_9_cmle.ics	41	0	1	1	0.10375760972315042	0.32608695652173914	0.19396551724137925
555	Feb25-FISH2-3L1-rep2-m1bp-100x_Position010_9_cmle.ics	41	0	2	1	0.0	0.0	0.0
556	Feb25-FISH2-3L1-rep2-m1bp-100x_Position010_9_cmle.ics	42	0	1	1	0.2836041332432778	0.5616438356164383	0.5616438356164383
557	Feb25-FISH2-3L1-rep2-m1bp-100x_Position010_9_cmle.ics	43	0	1	1	0.06917173981543362	0.30000000000000004	0.30000000000000004
558	Feb25-FISH2-3L1-rep2-m1bp-100x_Position010_9_cmle.ics	44	0	1	1	0.04150304388926017	0.21686746987951802	0.21686746987951802
559	Feb25-FISH2-3L1-rep2-m1bp-100x_Position010_9_cmle.ics	45	0	1	1	0.0	0.0	0.0
560	Feb25-FISH2-3L1-rep2-m1bp-100x_Position010_9_cmle.ics	46	0	1	1	0.0	0.0	0.0
561	Feb25-FISH2-3L1-rep2-m1bp-100x_Position010_9_cmle.ics	46	0	2	1	0.09222898642057815	0.49382716049382713	0.35398230088495575
562	Feb25-FISH2-3L1-rep2-m1bp-100x_Position010_9_cmle.ics	48	0	1	1	0.0	0.0	0.0
563	Feb25-FISH2-3L1-rep2-m1bp-100x_Position010_9_cmle.ics	48	0	2	1	0.07839463845749142	0.49275362318840576	0.20481927710843367
564	Feb25-FISH2-3L1-rep2-m1bp-100x_Position010_9_cmle.ics	50	0	1	1	0.03919731922874571	0.22666666666666663	0.22368421052631574
565	Feb25-FISH2-3L1-rep2-m1bp-100x_Position010_9_cmle.ics	51	0	1	1	0.0945347110810926	0.2697368421052631	0.2733333333333333
566	Feb25-FISH2-3L1-rep2-m1bp-100x_Position010_9_cmle.ics	52	0	1	1	0.05533739185234689	0.18320610687022898	0.18461538461538457
567	Feb25-FISH2-3L1-rep2-m1bp-100x_Position010_9_cmle.ics	53	0	1	1	0.3435529744166536	0.7801047120418847	0.8277777777777777
568	Feb25-FISH2-3L1-rep2-m1bp-100x_Position010_9_cmle.ics	53	0	1	2	0.0	0.0	0.0
569	Feb25-FISH2-3L1-rep2-m1bp-100x_Position010_9_cmle.ics	53	0	2	1	0.0	0.0	0.0
570	Feb25-FISH2-3L1-rep2-m1bp-100x_Position010_9_cmle.ics	53	0	2	2	0.06225456583389025	0.44262295081967207	0.3648648648648649
571	Feb25-FISH2-3L1-rep2-m1bp-100x_Position010_9_cmle.ics	54	0	1	1	0.10375760972315042	0.39473684210526316	0.3913043478260869
572	Feb25-FISH2-3L1-rep2-m1bp-100x_Position010_9_cmle.ics	55	0	1	1	0.09914616040212151	0.2738853503184714	0.2847682119205298
573	Feb25-FISH2-3L1-rep2-m1bp-100x_Position010_9_cmle.ics	56	0	1	1	0.24210108935401764	0.7608695652173914	0.7499999999999999
574	Feb25-FISH2-3L1-rep2-m1bp-100x_Position010_9_cmle.ics	58	0	1	1	0.21904384274887312	0.708955223880597	0.7037037037037037
575	Feb25-FISH2-3L1-rep2-m1bp-100x_Position010_9_cmle.ics	60	0	1	1	0.0	0.0	0.0
576	Feb25-FISH2-3L1-rep2-m1bp-100x_Position010_9_cmle.ics	62	0	1	1	0.10606333438366487	0.2857142857142857	0.2893081761006289
577	Feb25-FISH2-3L1-rep2-m1bp-100x_Position010_9_cmle.ics	63	0	1	1	0.1498721029334395	0.4037267080745342	0.4012345679012346
578	Feb25-FISH2-3L1-rep2-m1bp-100x_Position010_9_cmle.ics	64	0	1	1	0.23057246605144538	0.6060606060606061	0.6060606060606061
579	Feb25-FISH2-3L1-rep2-m1bp-100x_Position010_9_cmle.ics	65	0	1	1	0.0	0.0	0.0
580	Feb25-FISH2-3L1-rep2-m1bp-100x_Position010_9_cmle.ics	65	0	2	1	0.0945347110810926	0.49999999999999983	0.37272727272727274
581	Feb25-FISH2-3L1-rep2-m1bp-100x_Position010_9_cmle.ics	66	0	1	1	0.13142630564932387	0.3958333333333333	0.3958333333333333
582	Feb25-FISH2-3L1-rep2-m1bp-100x_Position010_9_cmle.ics	67	0	1	1	0.14295492895189613	0.3668639053254437	0.9538461538461536
583	Feb25-FISH2-3L1-rep2-m1bp-100x_Position010_9_cmle.ics	67	0	1	2	0.0	0.0	0.0
584	Feb25-FISH2-3L1-rep2-m1bp-100x_Position010_9_cmle.ics	69	0	1	1	0.5441510198814111	0.6413043478260869	0.8805970149253731
585	Feb25-FISH2-3L1-rep2-m1bp-100x_Position010_9_cmle.ics	69	0	1	2	0.0	0.0	0.0
586	Feb25-FISH2-3L1-rep2-m1bp-100x_Position011_10_cmle.ics	2	0	1	1	0.0	0.0	0.0
587	Feb25-FISH2-3L1-rep2-m1bp-100x_Position011_10_cmle.ics	2	0	1	2	0.0	0.0	0.0
588	Feb25-FISH2-3L1-rep2-m1bp-100x_Position011_10_cmle.ics	2	0	1	3	0.0	0.0	0.0
589	Feb25-FISH2-3L1-rep2-m1bp-100x_Position011_10_cmle.ics	2	0	2	1	0.0	0.0	0.0
590	Feb25-FISH2-3L1-rep2-m1bp-100x_Position011_10_cmle.ics	2	0	2	2	0.04380876854977462	0.3275862068965516	0.27142857142857135
591	Feb25-FISH2-3L1-rep2-m1bp-100x_Position011_10_cmle.ics	2	0	2	3	0.0	0.0	0.0
592	Feb25-FISH2-3L1-rep2-m1bp-100x_Position011_10_cmle.ics	3	0	1	1	0.07147746447594806	0.27927927927927926	0.596153846153846
593	Feb25-FISH2-3L1-rep2-m1bp-100x_Position011_10_cmle.ics	9	0	1	1	0.2789926839222489	0.9999999999999998	0.33704735376044564
594	Feb25-FISH2-3L1-rep2-m1bp-100x_Position011_10_cmle.ics	9	0	2	1	0.0	0.0	0.0
595	Feb25-FISH2-3L1-rep2-m1bp-100x_Position011_10_cmle.ics	10	0	1	1	0.26515833595916216	0.7615894039735098	0.7666666666666665
596	Feb25-FISH2-3L1-rep2-m1bp-100x_Position011_10_cmle.ics	11	0	1	1	0.17523507419909848	0.6551724137931032	0.6551724137931032
597	Feb25-FISH2-3L1-rep2-m1bp-100x_Position011_10_cmle.ics	12	0	1	1	0.04150304388926017	0.24324324324324328	0.12676056338028166
598	Feb25-FISH2-3L1-rep2-m1bp-100x_Position011_10_cmle.ics	12	0	2	1	0.0	0.0	0.0
599	Feb25-FISH2-3L1-rep2-m1bp-100x_Position011_10_cmle.ics	13	0	1	1	0.10375760972315042	0.32374100719424453	0.32374100719424453
600	Feb25-FISH2-3L1-rep2-m1bp-100x_Position011_10_cmle.ics	16	0	1	1	0.020751521944630084	0.07377049180327869	0.07377049180327869
601	Feb25-FISH2-3L1-rep2-m1bp-100x_Position011_10_cmle.ics	17	0	1	1	0.053031667191832436	0.06686046511627906	0.2771084337349397
602	Feb25-FISH2-3L1-rep2-m1bp-100x_Position011_10_cmle.ics	17	0	1	2	0.0	0.0	0.0
603	Feb25-FISH2-3L1-rep2-m1bp-100x_Position011_10_cmle.ics	18	0	1	1	0.0	0.0	0.0
604	Feb25-FISH2-3L1-rep2-m1bp-100x_Position011_10_cmle.ics	19	0	1	1	0.04842021787080353	0.29166666666666663	0.28767123287671226
605	Feb25-FISH2-3L1-rep2-m1bp-100x_Position011_10_cmle.ics	21	0	1	1	0.20059804546475749	0.4915254237288135	0.4943181818181818
606	Feb25-FISH2-3L1-rep2-m1bp-100x_Position011_10_cmle.ics	22	0	1	1	0.1498721029334395	0.3915662650602409	0.3869047619047619
607	Feb25-FISH2-3L1-rep2-m1bp-100x_Position011_10_cmle.ics	23	0	1	1	0.13603775497035278	0.9672131147540983	0.5462962962962962
608	Feb25-FISH2-3L1-rep2-m1bp-100x_Position011_10_cmle.ics	23	0	2	1	0.0	0.0	0.0
609	Feb25-FISH2-3L1-rep2-m1bp-100x_Position011_10_cmle.ics	25	0	1	1	0.1890694221621852	0.640625	0.6456692913385825
610	Feb25-FISH2-3L1-rep2-m1bp-100x_Position011_10_cmle.ics	28	0	1	1	0.17754079885961294	0.5273972602739725	0.5273972602739725
611	Feb25-FISH2-3L1-rep2-m1bp-100x_Position011_10_cmle.ics	29	0	1	1	0.0046114493210289076	0.016	0.016
612	Feb25-FISH2-3L1-rep2-m1bp-100x_Position011_10_cmle.ics	31	0	1	1	0.11067478370469377	0.5853658536585364	0.5925925925925926
613	Feb25-FISH2-3L1-rep2-m1bp-100x_Position011_10_cmle.ics	31	0	2	1	0.0	0.0	0.0
614	Feb25-FISH2-3L1-rep2-m1bp-100x_Position011_10_cmle.ics	32	0	1	1	0.1291205809888094	0.3255813953488372	0.3255813953488372
615	Feb25-FISH2-3L1-rep2-m1bp-100x_Position011_10_cmle.ics	34	0	1	1	0.0	0.0	0.0
616	Feb25-FISH2-3L1-rep2-m1bp-100x_Position011_10_cmle.ics	35	0	1	1	0.0	0.0	0.0
617	Feb25-FISH2-3L1-rep2-m1bp-100x_Position011_10_cmle.ics	36	0	1	1	0.053031667191832436	0.25274725274725274	0.24731182795698922
618	Feb25-FISH2-3L1-rep2-m1bp-100x_Position011_10_cmle.ics	38	0	1	1	0.2351839153724743	0.7132867132867132	0.7034482758620689
619	Feb25-FISH2-3L1-rep2-m1bp-100x_Position011_10_cmle.ics	39	0	1	1	0.1245091316677805	0.4462809917355371	0.2
620	Feb25-FISH2-3L1-rep2-m1bp-100x_Position011_10_cmle.ics	39	0	2	1	0.0	0.0	0.0
621	Feb25-FISH2-3L1-rep2-m1bp-100x_Position011_10_cmle.ics	40	0	1	1	0.16831790021755513	0.5407407407407407	0.5407407407407407
622	Feb25-FISH2-3L1-rep2-m1bp-100x_Position011_10_cmle.ics	41	0	1	1	0.0	0.0	0.0
623	Feb25-FISH2-3L1-rep2-m1bp-100x_Position011_10_cmle.ics	42	0	1	1	0.21904384274887312	0.4418604651162791	0.44392523364485975
624	Feb25-FISH2-3L1-rep2-m1bp-100x_Position011_10_cmle.ics	43	0	1	1	0.0	0.0	0.0
625	Feb25-FISH2-3L1-rep2-m1bp-100x_Position011_10_cmle.ics	43	0	1	2	0.029974420586687898	0.18840579710144928	0.15662650602409633
626	Feb25-FISH2-3L1-rep2-m1bp-100x_Position011_10_cmle.ics	44	0	1	1	0.2144323934278442	0.6992481203007518	0.7045454545454544
627	Feb25-FISH2-3L1-rep2-m1bp-100x_Position011_10_cmle.ics	45	0	1	1	0.23057246605144538	0.5847953216374269	0.39999999999999997
628	Feb25-FISH2-3L1-rep2-m1bp-100x_Position011_10_cmle.ics	45	0	2	1	0.0	0.0	0.0
629	Feb25-FISH2-3L1-rep2-m1bp-100x_Position011_10_cmle.ics	46	0	1	1	0.12681485632829495	0.7142857142857142	0.705128205128205
630	Feb25-FISH2-3L1-rep2-m1bp-100x_Position011_10_cmle.ics	47	0	1	1	0.0	0.0	0.0
631	Feb25-FISH2-3L1-rep2-m1bp-100x_Position011_10_cmle.ics	50	0	1	1	0.14756637827292504	0.4183006535947712	0.41558441558441556
632	Feb25-FISH2-3L1-rep2-m1bp-100x_Position011_10_cmle.ics	51	0	1	1	0.22596101673041646	0.765625	0.765625
633	Feb25-FISH2-3L1-rep2-m1bp-100x_Position011_10_cmle.ics	54	0	1	1	0.12220340700726605	0.27461139896373055	0.3419354838709677
634	Feb25-FISH2-3L1-rep2-m1bp-100x_Position011_10_cmle.ics	55	0	1	1	0.0	0.0	0.0
635	Feb25-FISH2-3L1-rep2-m1bp-100x_Position011_10_cmle.ics	55	0	1	2	0.0	0.0	0.0
636	Feb25-FISH2-3L1-rep2-m1bp-100x_Position011_10_cmle.ics	56	0	1	1	0.18215224818064185	0.5096774193548387	0.9404761904761905
637	Feb25-FISH2-3L1-rep2-m1bp-100x_Position011_10_cmle.ics	56	0	1	2	0.0	0.0	0.0
638	Feb25-FISH2-3L1-rep2-m1bp-100x_Position011_10_cmle.ics	58	0	1	1	0.26285261129864773	0.7916666666666666	0.786206896551724
639	Feb25-FISH2-3L1-rep2-m1bp-100x_Position011_10_cmle.ics	59	0	1	1	0.0	0.0	0.0
640	Feb25-FISH2-3L1-rep2-m1bp-100x_Position011_10_cmle.ics	60	0	1	1	0.35047014839819696	0.5692883895131086	0.6055776892430278
641	Feb25-FISH2-3L1-rep2-m1bp-100x_Position011_10_cmle.ics	62	0	1	1	0.10145188506263597	0.3120567375886525	0.30985915492957744
642	Feb25-FISH2-3L1-rep2-m1bp-100x_Position011_10_cmle.ics	63	0	1	1	0.0	0.0	0.0
643	Feb25-FISH2-3L1-rep2-m1bp-100x_Position011_10_cmle.ics	63	0	1	2	0.0	0.0	0.0
644	Feb25-FISH2-3L1-rep2-m1bp-100x_Position011_10_cmle.ics	63	0	2	1	0.0	0.0	0.0
645	Feb25-FISH2-3L1-rep2-m1bp-100x_Position011_10_cmle.ics	63	0	2	2	0.0	0.0	0.0
646	Feb25-FISH2-3L1-rep2-m1bp-100x_Position011_10_cmle.ics	64	0	1	1	0.16831790021755513	0.5658914728682171	0.5793650793650793
647	Feb25-FISH2-3L1-rep2-m1bp-100x_Position011_10_cmle.ics	65	0	1	1	0.029974420586687898	0.11206896551724135	0.1238095238095238
648	Feb25-FISH2-3L1-rep2-m1bp-100x_Position011_10_cmle.ics	66	0	1	1	0.16370645089652622	0.6283185840707964	0.6283185840707964
649	Feb25-FISH2-3L1-rep2-m1bp-100x_Position011_10_cmle.ics	67	0	1	1	0.08070036311800588	0.23178807947019867	0.2333333333333333
650	Feb25-FISH2-3L1-rep2-m1bp-100x_Position011_10_cmle.ics	69	0	1	1	0.0	0.0	0.0
651	Feb25-FISH2-3L1-rep2-m1bp-100x_Position011_10_cmle.ics	70	0	1	1	0.33663580043511027	0.6759259259259258	0.6854460093896714
652	Feb25-FISH2-3L1-rep2-m1bp-100x_Position012_11_cmle.ics	1	0	1	1	0.48650790336854977	0.5910364145658263	0.4941451990632319
653	Feb25-FISH2-3L1-rep2-m1bp-100x_Position012_11_cmle.ics	1	0	1	2	0.0	0.0	0.0
654	Feb25-FISH2-3L1-rep2-m1bp-100x_Position012_11_cmle.ics	1	0	2	1	0.0	0.0	0.0
655	Feb25-FISH2-3L1-rep2-m1bp-100x_Position012_11_cmle.ics	1	0	2	2	0.0	0.0	0.0
656	Feb25-FISH2-3L1-rep2-m1bp-100x_Position012_11_cmle.ics	1	0	3	1	0.0	0.0	0.0
657	Feb25-FISH2-3L1-rep2-m1bp-100x_Position012_11_cmle.ics	1	0	3	2	0.08070036311800588	0.3804347826086956	0.36842105263157887
658	Feb25-FISH2-3L1-rep2-m1bp-100x_Position012_11_cmle.ics	2	0	1	1	0.07147746447594806	0.6078431372549018	0.6078431372549018
659	Feb25-FISH2-3L1-rep2-m1bp-100x_Position012_11_cmle.ics	3	0	1	1	0.050725942531317986	0.1929824561403509	0.19469026548672566
660	Feb25-FISH2-3L1-rep2-m1bp-100x_Position012_11_cmle.ics	5	0	1	1	0.016140072623601176	0.109375	0.12068965517241376
661	Feb25-FISH2-3L1-rep2-m1bp-100x_Position012_11_cmle.ics	6	0	1	1	0.2444068140145321	0.49999999999999994	0.5698924731182795
662	Feb25-FISH2-3L1-rep2-m1bp-100x_Position012_11_cmle.ics	7	0	1	1	0.0	0.0	0.0
663	Feb25-FISH2-3L1-rep2-m1bp-100x_Position012_11_cmle.ics	8	0	1	1	0.0	0.0	0.0
664	Feb25-FISH2-3L1-rep2-m1bp-100x_Position012_11_cmle.ics	10	0	1	1	0.025362971265658993	0.18333333333333332	0.1864406779661017
665	Feb25-FISH2-3L1-rep2-m1bp-100x_Position012_11_cmle.ics	11	0	1	1	0.09914616040212151	0.7818181818181819	0.7818181818181819
666	Feb25-FISH2-3L1-rep2-m1bp-100x_Position012_11_cmle.ics	12	0	1	1	0.08761753709954924	0.7037037037037035	0.7037037037037035
667	Feb25-FISH2-3L1-rep2-m1bp-100x_Position012_11_cmle.ics	14	0	1	1	0.0	0.0	0.0
668	Feb25-FISH2-3L1-rep2-m1bp-100x_Position012_11_cmle.ics	16	0	1	1	0.0	0.0	0.0
669	Feb25-FISH2-3L1-rep2-m1bp-100x_Position012_11_cmle.ics	17	0	1	1	0.14064920429138167	0.6853932584269662	0.6777777777777777
670	Feb25-FISH2-3L1-rep2-m1bp-100x_Position012_11_cmle.ics	18	0	1	1	0.11759195768623715	0.5543478260869564	0.375
671	Feb25-FISH2-3L1-rep2-m1bp-100x_Position012_11_cmle.ics	19	0	1	1	0.28129840858276334	0.5596330275229358	0.6224489795918366
672	Feb25-FISH2-3L1-rep2-m1bp-100x_Position012_11_cmle.ics	20	0	1	1	0.0	0.0	0.0
673	Feb25-FISH2-3L1-rep2-m1bp-100x_Position012_11_cmle.ics	21	0	1	1	0.11989768234675159	0.4770642201834862	0.48148148148148134
674	Feb25-FISH2-3L1-rep2-m1bp-100x_Position012_11_cmle.ics	22	0	1	1	0.07378318913646252	0.2318840579710145	0.22695035460992907
675	Feb25-FISH2-3L1-rep2-m1bp-100x_Position012_11_cmle.ics	23	0	1	1	0.06225456583389025	0.26732673267326734	0.27272727272727276
676	Feb25-FISH2-3L1-rep2-m1bp-100x_Position012_11_cmle.ics	24	0	1	1	0.03689159456823126	0.20779220779220778	0.21052631578947367
677	Feb25-FISH2-3L1-rep2-m1bp-100x_Position012_11_cmle.ics	25	0	1	1	0.14295492895189613	0.4806201550387596	0.46969696969696956
678	Feb25-FISH2-3L1-rep2-m1bp-100x_Position012_11_cmle.ics	26	0	1	1	0.0	0.0	0.0
679	Feb25-FISH2-3L1-rep2-m1bp-100x_Position012_11_cmle.ics	28	0	1	1	0.0	0.0	0.0
680	Feb25-FISH2-3L1-rep2-m1bp-100x_Position012_11_cmle.ics	28	0	1	2	0.28821558256430674	0.5605381165919282	0.8333333333333333
681	Feb25-FISH2-3L1-rep2-m1bp-100x_Position012_11_cmle.ics	29	0	1	1	0.12220340700726605	0.4274193548387097	0.4274193548387097
682	Feb25-FISH2-3L1-rep2-m1bp-100x_Position012_11_cmle.ics	30	0	1	1	0.10836905904417933	0.408695652173913	0.41228070175438597
683	Feb25-FISH2-3L1-rep2-m1bp-100x_Position012_11_cmle.ics	31	0	1	1	0.11298050836520823	0.34751773049645385	0.3450704225352112
684	Feb25-FISH2-3L1-rep2-m1bp-100x_Position012_11_cmle.ics	32	0	1	1	0.0	0.0	0.0
685	Feb25-FISH2-3L1-rep2-m1bp-100x_Position012_11_cmle.ics	33	0	1	1	0.1291205809888094	0.47863247863247854	0.47863247863247854
686	Feb25-FISH2-3L1-rep2-m1bp-100x_Position012_11_cmle.ics	35	0	1	1	0.0853118124390348	0.3936170212765957	0.3978494623655914
687	Feb25-FISH2-3L1-rep2-m1bp-100x_Position012_11_cmle.ics	36	0	1	1	0.053031667191832436	0.2072072072072072	0.41071428571428564
688	Feb25-FISH2-3L1-rep2-m1bp-100x_Position012_11_cmle.ics	36	0	1	2	0.0	0.0	0.0
689	Feb25-FISH2-3L1-rep2-m1bp-100x_Position012_11_cmle.ics	37	0	1	1	0.0	0.0	0.0
690	Feb25-FISH2-3L1-rep2-m1bp-100x_Position012_11_cmle.ics	38	0	1	1	0.12681485632829495	0.37162162162162166	0.3691275167785234
691	Feb25-FISH2-3L1-rep2-m1bp-100x_Position012_11_cmle.ics	40	0	1	1	0.09222898642057815	0.38834951456310673	0.392156862745098
692	Feb25-FISH2-3L1-rep2-m1bp-100x_Position012_11_cmle.ics	43	0	1	1	0.1245091316677805	0.782608695652174	0.4285714285714285
693	Feb25-FISH2-3L1-rep2-m1bp-100x_Position012_11_cmle.ics	44	0	1	1	0.0	0.0	0.0
694	Feb25-FISH2-3L1-rep2-m1bp-100x_Position012_11_cmle.ics	44	0	1	2	0.0	0.0	0.0
695	Feb25-FISH2-3L1-rep2-m1bp-100x_Position012_11_cmle.ics	44	0	2	1	0.0	0.0	0.0
696	Feb25-FISH2-3L1-rep2-m1bp-100x_Position012_11_cmle.ics	44	0	2	2	0.0899232617600637	0.40206185567010305	0.5416666666666666
697	Feb25-FISH2-3L1-rep2-m1bp-100x_Position012_11_cmle.ics	45	0	1	1	0.14064920429138167	0.6224489795918366	0.5596330275229358
698	Feb25-FISH2-3L1-rep2-m1bp-100x_Position012_11_cmle.ics	46	0	1	1	0.057643116512861345	0.26315789473684204	0.26315789473684204
699	Feb25-FISH2-3L1-rep2-m1bp-100x_Position012_11_cmle.ics	48	0	1	1	0.30204993052739343	0.5848214285714284	0.5900900900900901
700	Feb25-FISH2-3L1-rep2-m1bp-100x_Position012_11_cmle.ics	49	0	1	1	0.16601217555704068	0.6206896551724137	0.6153846153846153
701	Feb25-FISH2-3L1-rep2-m1bp-100x_Position012_11_cmle.ics	50	0	1	1	0.07608891379697698	0.32352941176470584	0.32352941176470584
702	Feb25-FISH2-3L1-rep2-m1bp-100x_Position012_11_cmle.ics	52	0	1	1	0.0645602904944047	0.3218390804597701	0.3255813953488372
703	Feb25-FISH2-3L1-rep2-m1bp-100x_Position012_11_cmle.ics	53	0	1	1	0.0	0.0	0.0
704	Feb25-FISH2-3L1-rep2-m1bp-100x_Position012_11_cmle.ics	53	0	2	1	0.08761753709954924	0.6333333333333332	0.2835820895522388
705	Feb25-FISH2-3L1-rep2-m1bp-100x_Position012_11_cmle.ics	54	0	1	1	0.19137514682269965	0.3547008547008546	0.3547008547008546
706	Feb25-FISH2-3L1-rep2-m1bp-100x_Position012_11_cmle.ics	55	0	1	1	0.0	0.0	0.0
707	Feb25-FISH2-3L1-rep2-m1bp-100x_Position012_11_cmle.ics	56	0	1	1	0.13142630564932387	0.5229357798165137	0.5277777777777777
708	Feb25-FISH2-3L1-rep2-m1bp-100x_Position012_11_cmle.ics	57	0	1	1	0.0	0.0	0.0
709	Feb25-FISH2-3L1-rep2-m1bp-100x_Position012_11_cmle.ics	58	0	1	1	0.0	0.0	0.0
710	Feb25-FISH2-3L1-rep2-m1bp-100x_Position012_11_cmle.ics	58	0	1	2	0.0	0.0	0.0
711	Feb25-FISH2-3L1-rep2-m1bp-100x_Position012_11_cmle.ics	58	0	2	1	0.0	0.0	0.0
712	Feb25-FISH2-3L1-rep2-m1bp-100x_Position012_11_cmle.ics	58	0	2	2	0.0	0.0	0.0
713	Feb25-FISH2-3L1-rep2-m1bp-100x_Position012_11_cmle.ics	59	0	1	1	0.0	0.0	0.0
714	Feb25-FISH2-3L1-rep2-m1bp-100x_Position012_11_cmle.ics	59	0	2	1	0.03689159456823126	0.17204301075268816	0.06986899563318776
715	Feb25-FISH2-3L1-rep2-m1bp-100x_Position012_11_cmle.ics	60	0	1	1	0.020751521944630084	0.09090909090909091	0.09183673469387754
716	Feb25-FISH2-3L1-rep2-m1bp-100x_Position012_11_cmle.ics	62	0	1	1	0.05533739185234689	0.3333333333333333	0.33802816901408445
717	Feb25-FISH2-3L1-rep2-m1bp-100x_Position012_11_cmle.ics	63	0	1	1	0.0	0.0	0.0
718	Feb25-FISH2-3L1-rep2-m1bp-100x_Position012_11_cmle.ics	64	0	1	1	0.0	0.0	0.0
719	Feb25-FISH2-3L1-rep2-m1bp-100x_Position012_11_cmle.ics	64	0	1	2	0.20520949478578637	0.44499999999999995	0.669172932330827
720	Feb25-FISH2-3L1-rep2-m1bp-100x_Position012_11_cmle.ics	65	0	1	1	0.0	0.0	0.0
721	Feb25-FISH2-3L1-rep2-m1bp-100x_Position012_11_cmle.ics	65	0	1	2	0.0	0.0	0.0
722	Feb25-FISH2-3L1-rep2-m1bp-100x_Position012_11_cmle.ics	65	0	1	3	0.0046114493210289076	0.016806722689075626	0.03389830508474576
723	Feb25-FISH2-3L1-rep2-m1bp-100x_Position012_11_cmle.ics	65	0	1	4	0.0	0.0	0.0
724	Feb25-FISH2-3L1-rep2-m1bp-100x_Position013_12_cmle.ics	1	0	1	1	0.28590985790379225	0.7798742138364778	0.7798742138364778
725	Feb25-FISH2-3L1-rep2-m1bp-100x_Position013_12_cmle.ics	2	0	1	1	0.24671253867504656	0.84251968503937	0.38078291814946613
726	Feb25-FISH2-3L1-rep2-m1bp-100x_Position013_12_cmle.ics	2	0	2	1	0.0	0.0	0.0
727	Feb25-FISH2-3L1-rep2-m1bp-100x_Position013_12_cmle.ics	3	0	1	1	0.09914616040212151	0.7818181818181819	0.7818181818181819
728	Feb25-FISH2-3L1-rep2-m1bp-100x_Position013_12_cmle.ics	4	0	1	1	0.21212666876732975	0.6301369863013697	0.3724696356275303
729	Feb25-FISH2-3L1-rep2-m1bp-100x_Position013_12_cmle.ics	4	0	2	1	0.0	0.0	0.0
730	Feb25-FISH2-3L1-rep2-m1bp-100x_Position013_12_cmle.ics	5	0	1	1	0.0	0.0	0.0
731	Feb25-FISH2-3L1-rep2-m1bp-100x_Position013_12_cmle.ics	6	0	1	1	0.10836905904417933	0.34306569343065696	0.34057971014492755
732	Feb25-FISH2-3L1-rep2-m1bp-100x_Position013_12_cmle.ics	7	0	1	1	0.0	0.0	0.0
733	Feb25-FISH2-3L1-rep2-m1bp-100x_Position013_12_cmle.ics	7	0	1	2	0.12220340700726605	0.33124999999999993	0.5353535353535354
734	Feb25-FISH2-3L1-rep2-m1bp-100x_Position013_12_cmle.ics	8	0	1	1	0.18215224818064185	0.427027027027027	0.4647058823529412
735	Feb25-FISH2-3L1-rep2-m1bp-100x_Position013_12_cmle.ics	9	0	1	1	0.0	0.0	0.0
736	Feb25-FISH2-3L1-rep2-m1bp-100x_Position013_12_cmle.ics	9	0	1	2	0.0	0.0	0.0
737	Feb25-FISH2-3L1-rep2-m1bp-100x_Position013_12_cmle.ics	9	0	1	3	0.0	0.0	0.0
738	Feb25-FISH2-3L1-rep2-m1bp-100x_Position013_12_cmle.ics	9	0	1	4	0.0	0.0	0.0
739	Feb25-FISH2-3L1-rep2-m1bp-100x_Position013_12_cmle.ics	9	0	2	1	0.0	0.0	0.0
740	Feb25-FISH2-3L1-rep2-m1bp-100x_Position013_12_cmle.ics	9	0	2	2	0.0	0.0	0.0
741	Feb25-FISH2-3L1-rep2-m1bp-100x_Position013_12_cmle.ics	9	0	2	3	0.0	0.0	0.0
742	Feb25-FISH2-3L1-rep2-m1bp-100x_Position013_12_cmle.ics	9	0	2	4	0.0	0.0	0.0
743	Feb25-FISH2-3L1-rep2-m1bp-100x_Position013_12_cmle.ics	9	0	3	1	0.0	0.0	0.0
744	Feb25-FISH2-3L1-rep2-m1bp-100x_Position013_12_cmle.ics	9	0	3	2	0.0	0.0	0.0
745	Feb25-FISH2-3L1-rep2-m1bp-100x_Position013_12_cmle.ics	9	0	3	3	0.0	0.0	0.0
746	Feb25-FISH2-3L1-rep2-m1bp-100x_Position013_12_cmle.ics	9	0	3	4	0.0	0.0	0.0
747	Feb25-FISH2-3L1-rep2-m1bp-100x_Position013_12_cmle.ics	9	0	4	1	0.0	0.0	0.0
748	Feb25-FISH2-3L1-rep2-m1bp-100x_Position013_12_cmle.ics	9	0	4	2	0.0	0.0	0.0
749	Feb25-FISH2-3L1-rep2-m1bp-100x_Position013_12_cmle.ics	9	0	4	3	0.5303166719183243	0.49568965517241365	0.8778625954198471
750	Feb25-FISH2-3L1-rep2-m1bp-100x_Position013_12_cmle.ics	9	0	4	4	0.0	0.0	0.0
751	Feb25-FISH2-3L1-rep2-m1bp-100x_Position013_12_cmle.ics	10	0	1	1	0.15678927691498284	0.346938775510204	0.346938775510204
752	Feb25-FISH2-3L1-rep2-m1bp-100x_Position013_12_cmle.ics	12	0	1	1	0.13373203030983832	0.4233576642335766	0.4264705882352941
753	Feb25-FISH2-3L1-rep2-m1bp-100x_Position013_12_cmle.ics	13	0	1	1	0.09684043574160706	0.5454545454545454	0.3589743589743589
754	Feb25-FISH2-3L1-rep2-m1bp-100x_Position013_12_cmle.ics	15	0	1	1	0.1498721029334395	0.4577464788732394	0.41139240506329117
755	Feb25-FISH2-3L1-rep2-m1bp-100x_Position013_12_cmle.ics	16	0	1	1	0.16140072623601176	0.4666666666666666	0.4666666666666666
756	Feb25-FISH2-3L1-rep2-m1bp-100x_Position013_12_cmle.ics	17	0	1	1	0.03919731922874571	0.2982456140350877	0.2575757575757575
757	Feb25-FISH2-3L1-rep2-m1bp-100x_Position013_12_cmle.ics	18	0	1	1	0.15448355225446841	0.46206896551724136	0.4652777777777778
758	Feb25-FISH2-3L1-rep2-m1bp-100x_Position013_12_cmle.ics	19	0	1	1	0.2836041332432778	0.8482758620689654	0.8601398601398601
759	Feb25-FISH2-3L1-rep2-m1bp-100x_Position013_12_cmle.ics	21	0	1	1	0.0	0.0	0.0
760	Feb25-FISH2-3L1-rep2-m1bp-100x_Position013_12_cmle.ics	22	0	1	1	0.20751521944630083	0.6122448979591836	0.6164383561643834
761	Feb25-FISH2-3L1-rep2-m1bp-100x_Position013_12_cmle.ics	23	0	1	1	0.1706236248780696	0.3333333333333333	0.30705394190871366
762	Feb25-FISH2-3L1-rep2-m1bp-100x_Position013_12_cmle.ics	24	0	1	1	0.10375760972315042	0.3125	0.6617647058823528
763	Feb25-FISH2-3L1-rep2-m1bp-100x_Position013_12_cmle.ics	25	0	1	1	0.0	0.0	0.0
764	Feb25-FISH2-3L1-rep2-m1bp-100x_Position013_12_cmle.ics	26	0	1	1	0.0	0.0	0.0
765	Feb25-FISH2-3L1-rep2-m1bp-100x_Position013_12_cmle.ics	26	0	1	2	0.4058075402505439	0.8756218905472636	0.6470588235294117
766	Feb25-FISH2-3L1-rep2-m1bp-100x_Position013_12_cmle.ics	26	0	1	3	0.0	0.0	0.0
767	Feb25-FISH2-3L1-rep2-m1bp-100x_Position013_12_cmle.ics	26	0	2	1	0.2582411619776188	0.5572139303482586	0.39575971731448756
768	Feb25-FISH2-3L1-rep2-m1bp-100x_Position013_12_cmle.ics	26	0	2	2	0.0	0.0	0.0
769	Feb25-FISH2-3L1-rep2-m1bp-100x_Position013_12_cmle.ics	26	0	2	3	0.0	0.0	0.0
770	Feb25-FISH2-3L1-rep2-m1bp-100x_Position013_12_cmle.ics	26	0	3	1	0.0	0.0	0.0
771	Feb25-FISH2-3L1-rep2-m1bp-100x_Position013_12_cmle.ics	26	0	3	2	0.0	0.0	0.0
772	Feb25-FISH2-3L1-rep2-m1bp-100x_Position013_12_cmle.ics	26	0	3	3	0.3481644237376825	0.7156398104265402	0.9263803680981594
773	Feb25-FISH2-3L1-rep2-m1bp-100x_Position013_12_cmle.ics	26	0	4	1	0.0	0.0	0.0
774	Feb25-FISH2-3L1-rep2-m1bp-100x_Position013_12_cmle.ics	26	0	4	2	0.0	0.0	0.0
775	Feb25-FISH2-3L1-rep2-m1bp-100x_Position013_12_cmle.ics	26	0	4	3	0.0	0.0	0.0
776	Feb25-FISH2-3L1-rep2-m1bp-100x_Position013_12_cmle.ics	27	0	1	1	0.1498721029334395	0.3421052631578947	0.34391534391534384
777	Feb25-FISH2-3L1-rep2-m1bp-100x_Position013_12_cmle.ics	28	0	1	1	0.12220340700726605	0.6624999999999999	0.6708860759493671
778	Feb25-FISH2-3L1-rep2-m1bp-100x_Position013_12_cmle.ics	30	0	1	1	0.09222898642057815	0.2877697841726618	0.625
779	Feb25-FISH2-3L1-rep2-m1bp-100x_Position013_12_cmle.ics	30	0	1	2	0.0	0.0	0.0
780	Feb25-FISH2-3L1-rep2-m1bp-100x_Position013_12_cmle.ics	31	0	1	1	0.16140072623601176	0.45751633986928103	0.2011494252873563
781	Feb25-FISH2-3L1-rep2-m1bp-100x_Position013_12_cmle.ics	31	0	1	2	0.0	0.0	0.0
782	Feb25-FISH2-3L1-rep2-m1bp-100x_Position013_12_cmle.ics	31	0	1	3	0.0	0.0	0.0
783	Feb25-FISH2-3L1-rep2-m1bp-100x_Position013_12_cmle.ics	31	0	2	1	0.0	0.0	0.0
784	Feb25-FISH2-3L1-rep2-m1bp-100x_Position013_12_cmle.ics	31	0	2	2	0.0	0.0	0.0
785	Feb25-FISH2-3L1-rep2-m1bp-100x_Position013_12_cmle.ics	31	0	2	3	0.0	0.0	0.0
786	Feb25-FISH2-3L1-rep2-m1bp-100x_Position013_12_cmle.ics	33	0	1	1	0.3988903662690005	0.6628352490421455	0.6628352490421455
787	Feb25-FISH2-3L1-rep2-m1bp-100x_Position013_12_cmle.ics	34	0	1	1	0.0	0.0	0.0
788	Feb25-FISH2-3L1-rep2-m1bp-100x_Position013_12_cmle.ics	36	0	1	1	0.1936808714832141	0.5249999999999999	0.5454545454545454
789	Feb25-FISH2-3L1-rep2-m1bp-100x_Position013_12_cmle.ics	37	0	1	1	0.19137514682269965	0.6287878787878786	0.6240601503759398
790	Feb25-FISH2-3L1-rep2-m1bp-100x_Position013_12_cmle.ics	38	0	1	1	0.21904384274887312	0.5900621118012422	0.6012658227848101
791	Feb25-FISH2-3L1-rep2-m1bp-100x_Position013_12_cmle.ics	39	0	1	1	0.22134956740938755	0.8648648648648648	0.5748502994011976
792	Feb25-FISH2-3L1-rep2-m1bp-100x_Position013_12_cmle.ics	39	0	2	1	0.0	0.0	0.0
793	Feb25-FISH2-3L1-rep2-m1bp-100x_Position013_12_cmle.ics	40	0	1	1	0.025362971265658993	0.1	0.21153846153846154
794	Feb25-FISH2-3L1-rep2-m1bp-100x_Position013_12_cmle.ics	40	0	1	2	0.0	0.0	0.0
795	Feb25-FISH2-3L1-rep2-m1bp-100x_Position013_12_cmle.ics	41	0	1	1	0.1798465235201274	0.4968152866242039	0.49367088607594933
796	Feb25-FISH2-3L1-rep2-m1bp-100x_Position013_12_cmle.ics	42	0	1	1	0.249018263335561	0.857142857142857	0.6749999999999999
797	Feb25-FISH2-3L1-rep2-m1bp-100x_Position013_12_cmle.ics	43	0	1	1	0.3228014524720235	0.7999999999999999	0.6511627906976744
798	Feb25-FISH2-3L1-rep2-m1bp-100x_Position013_12_cmle.ics	44	0	1	1	0.027668695926173444	0.2264150943396226	0.22222222222222215
799	Feb25-FISH2-3L1-rep2-m1bp-100x_Position013_12_cmle.ics	45	0	1	1	0.0	0.0	0.0
800	Feb25-FISH2-3L1-rep2-m1bp-100x_Position013_12_cmle.ics	45	0	1	2	0.0	0.0	0.0
801	Feb25-FISH2-3L1-rep2-m1bp-100x_Position013_12_cmle.ics	46	0	1	1	0.223655292069902	0.5773809523809523	0.5808383233532933
802	Feb25-FISH2-3L1-rep2-m1bp-100x_Position013_12_cmle.ics	47	0	1	1	0.18215224818064185	0.5683453237410071	0.7314814814814813
803	Feb25-FISH2-3L1-rep2-m1bp-100x_Position013_12_cmle.ics	49	0	1	1	0.23287819071195984	0.6352201257861635	0.6392405063291139
804	Feb25-FISH2-3L1-rep2-m1bp-100x_Position013_12_cmle.ics	50	0	1	1	0.0	0.0	0.0
805	Feb25-FISH2-3L1-rep2-m1bp-100x_Position013_12_cmle.ics	51	0	1	1	0.13834347963086724	0.4918032786885246	0.3076923076923077
806	Feb25-FISH2-3L1-rep2-m1bp-100x_Position013_12_cmle.ics	51	0	2	1	0.0	0.0	0.0
807	Feb25-FISH2-3L1-rep2-m1bp-100x_Position013_12_cmle.ics	52	0	1	1	0.1844579728411563	0.43956043956043955	0.784313725490196
808	Feb25-FISH2-3L1-rep2-m1bp-100x_Position013_12_cmle.ics	52	0	1	2	0.0	0.0	0.0
809	Feb25-FISH2-3L1-rep2-m1bp-100x_Position013_12_cmle.ics	53	0	1	1	0.14756637827292504	0.512	0.42105263157894735
810	Feb25-FISH2-3L1-rep2-m1bp-100x_Position013_12_cmle.ics	54	0	1	1	0.22596101673041646	0.6853146853146852	0.6853146853146852
811	Feb25-FISH2-3L1-rep2-m1bp-100x_Position013_12_cmle.ics	55	0	1	1	0.0	0.0	0.0
812	Feb25-FISH2-3L1-rep2-m1bp-100x_Position013_12_cmle.ics	57	0	1	1	0.0	0.0	0.0
813	Feb25-FISH2-3L1-rep2-m1bp-100x_Position013_12_cmle.ics	57	0	1	2	0.3481644237376825	0.616326530612245	0.5655430711610487
814	Feb25-FISH2-3L1-rep2-m1bp-100x_Position013_12_cmle.ics	58	0	1	1	0.18215224818064185	0.4846625766871165	0.4846625766871165
815	Feb25-FISH2-3L1-rep2-m1bp-100x_Position013_12_cmle.ics	59	0	1	1	0.19598659614372857	0.6910569105691057	0.685483870967742
816	Feb25-FISH2-3L1-rep2-m1bp-100x_Position013_12_cmle.ics	60	0	1	1	0.020751521944630084	0.054216867469879505	0.05113636363636363
817	Feb25-FISH2-3L1-rep2-m1bp-100x_Position013_12_cmle.ics	60	0	1	2	0.0	0.0	0.0
818	Feb25-FISH2-3L1-rep2-m1bp-100x_Position013_12_cmle.ics	60	0	2	1	0.11759195768623715	0.375	0.2897727272727273
819	Feb25-FISH2-3L1-rep2-m1bp-100x_Position013_12_cmle.ics	60	0	2	2	0.0	0.0	0.0
820	Feb25-FISH2-3L1-rep2-m1bp-100x_Position013_12_cmle.ics	61	0	1	1	0.07608891379697698	0.336734693877551	0.3626373626373626
821	Feb25-FISH2-3L1-rep2-m1bp-100x_Position013_12_cmle.ics	63	0	1	1	0.0	0.0	0.0
822	Feb25-FISH2-3L1-rep2-m1bp-100x_Position013_12_cmle.ics	64	0	1	1	0.0	0.0	0.0
823	Feb25-FISH2-3L1-rep2-m1bp-100x_Position013_12_cmle.ics	64	0	1	2	0.15448355225446841	0.40606060606060607	0.638095238095238
824	Feb25-FISH2-3L1-rep2-m1bp-100x_Position013_12_cmle.ics	65	0	1	1	0.0	0.0	0.0
825	Feb25-FISH2-3L1-rep2-m1bp-100x_Position014_13_cmle.ics	2	0	1	1	0.20520949478578637	0.7235772357723577	0.5933333333333333
826	Feb25-FISH2-3L1-rep2-m1bp-100x_Position014_13_cmle.ics	3	0	1	1	0.009222898642057815	0.05555555555555555	0.05263157894736842
827	Feb25-FISH2-3L1-rep2-m1bp-100x_Position014_13_cmle.ics	4	0	1	1	0.0	0.0	0.0
828	Feb25-FISH2-3L1-rep2-m1bp-100x_Position014_13_cmle.ics	6	0	1	1	0.01152862330257227	0.052083333333333336	0.06493506493506493
829	Feb25-FISH2-3L1-rep2-m1bp-100x_Position014_13_cmle.ics	8	0	1	1	0.11298050836520823	0.36842105263157887	0.36842105263157887
830	Feb25-FISH2-3L1-rep2-m1bp-100x_Position014_13_cmle.ics	9	0	1	1	0.28129840858276334	0.74390243902439	0.7530864197530863
831	Feb25-FISH2-3L1-rep2-m1bp-100x_Position014_13_cmle.ics	10	0	1	1	0.1498721029334395	0.4850746268656716	0.4850746268656716
832	Feb25-FISH2-3L1-rep2-m1bp-100x_Position014_13_cmle.ics	12	0	1	1	0.025362971265658993	0.12790697674418602	0.12790697674418602
833	Feb25-FISH2-3L1-rep2-m1bp-100x_Position014_13_cmle.ics	14	0	1	1	0.0899232617600637	0.2977099236641221	0.557142857142857
834	Feb25-FISH2-3L1-rep2-m1bp-100x_Position014_13_cmle.ics	15	0	1	1	0.15448355225446841	0.6767676767676768	0.67
835	Feb25-FISH2-3L1-rep2-m1bp-100x_Position014_13_cmle.ics	16	0	1	1	0.0	0.0	0.0
836	Feb25-FISH2-3L1-rep2-m1bp-100x_Position014_13_cmle.ics	17	0	1	1	0.0	0.0	0.0
837	Feb25-FISH2-3L1-rep2-m1bp-100x_Position014_13_cmle.ics	17	0	2	1	0.0	0.0	0.0
838	Feb25-FISH2-3L1-rep2-m1bp-100x_Position014_13_cmle.ics	18	0	1	1	0.10606333438366487	0.38983050847457623	0.38983050847457623
839	Feb25-FISH2-3L1-rep2-m1bp-100x_Position014_13_cmle.ics	19	0	1	1	0.1590950015754973	0.5798319327731091	0.5702479338842974
840	Feb25-FISH2-3L1-rep2-m1bp-100x_Position014_13_cmle.ics	22	0	1	1	0.0	0.0	0.0
841	Feb25-FISH2-3L1-rep2-m1bp-100x_Position014_13_cmle.ics	23	0	1	1	0.03228014524720235	0.14285714285714285	0.14432989690721648
842	Feb25-FISH2-3L1-rep2-m1bp-100x_Position014_13_cmle.ics	26	0	1	1	0.18215224818064185	0.5374149659863945	0.6475409836065573
843	Feb25-FISH2-3L1-rep2-m1bp-100x_Position014_13_cmle.ics	27	0	1	1	0.0853118124390348	0.282442748091603	0.2803030303030303
844	Feb25-FISH2-3L1-rep2-m1bp-100x_Position014_13_cmle.ics	28	0	1	1	0.30896710450893683	0.5095057034220533	0.5075757575757575
845	Feb25-FISH2-3L1-rep2-m1bp-100x_Position014_13_cmle.ics	29	0	1	1	0.0	0.0	0.0
846	Feb25-FISH2-3L1-rep2-m1bp-100x_Position014_13_cmle.ics	32	0	1	1	0.03458586990771681	0.09868421052631579	0.09933774834437087
847	Feb25-FISH2-3L1-rep2-m1bp-100x_Position014_13_cmle.ics	33	0	1	1	0.07608891379697698	0.4999999999999999	0.36666666666666664
848	Feb25-FISH2-3L1-rep2-m1bp-100x_Position014_13_cmle.ics	33	0	1	2	0.0	0.0	0.0
849	Feb25-FISH2-3L1-rep2-m1bp-100x_Position014_13_cmle.ics	33	0	2	1	0.0	0.0	0.0
850	Feb25-FISH2-3L1-rep2-m1bp-100x_Position014_13_cmle.ics	33	0	2	2	0.3781388443243704	0.8118811881188118	0.9213483146067415
851	Feb25-FISH2-3L1-rep2-m1bp-100x_Position014_13_cmle.ics	35	0	1	1	0.19829232080424303	0.6099290780141844	0.4886363636363636
852	Feb25-FISH2-3L1-rep2-m1bp-100x_Position014_13_cmle.ics	36	0	1	1	0.299744205866879	0.8666666666666666	0.8724832214765099
853	Feb25-FISH2-3L1-rep2-m1bp-100x_Position014_13_cmle.ics	37	0	1	1	0.07378318913646252	0.43835616438356156	0.18823529411764706
854	Feb25-FISH2-3L1-rep2-m1bp-100x_Position014_13_cmle.ics	37	0	2	1	0.0	0.0	0.0
855	Feb25-FISH2-3L1-rep2-m1bp-100x_Position014_13_cmle.ics	38	0	1	1	0.0	0.0	0.0
856	Feb25-FISH2-3L1-rep2-m1bp-100x_Position014_13_cmle.ics	41	0	1	1	0.0	0.0	0.0
857	Feb25-FISH2-3L1-rep2-m1bp-100x_Position015_14_cmle.ics	1	0	1	1	0.22596101673041646	0.460093896713615	0.7424242424242422
858	Feb25-FISH2-3L1-rep2-m1bp-100x_Position015_14_cmle.ics	1	0	1	2	0.0	0.0	0.0
859	Feb25-FISH2-3L1-rep2-m1bp-100x_Position015_14_cmle.ics	1	0	2	1	0.0	0.0	0.0
860	Feb25-FISH2-3L1-rep2-m1bp-100x_Position015_14_cmle.ics	1	0	2	2	0.1498721029334395	0.9999999999999998	0.44827586206896547
861	Feb25-FISH2-3L1-rep2-m1bp-100x_Position015_14_cmle.ics	3	0	1	1	0.0	0.0	0.0
862	Feb25-FISH2-3L1-rep2-m1bp-100x_Position015_14_cmle.ics	5	0	1	1	0.14064920429138167	0.5922330097087377	0.5980392156862744
863	Feb25-FISH2-3L1-rep2-m1bp-100x_Position015_14_cmle.ics	6	0	1	1	0.0	0.0	0.0
864	Feb25-FISH2-3L1-rep2-m1bp-100x_Position015_14_cmle.ics	7	0	1	1	0.09914616040212151	0.3706896551724137	0.3739130434782608
865	Feb25-FISH2-3L1-rep2-m1bp-100x_Position015_14_cmle.ics	9	0	1	1	0.08070036311800588	0.6140350877192983	0.4794520547945204
866	Feb25-FISH2-3L1-rep2-m1bp-100x_Position015_14_cmle.ics	10	0	1	1	0.029974420586687898	0.12745098039215683	0.1171171171171171
867	Feb25-FISH2-3L1-rep2-m1bp-100x_Position015_14_cmle.ics	12	0	1	1	0.029974420586687898	0.12871287128712872	0.13
868	Feb25-FISH2-3L1-rep2-m1bp-100x_Position015_14_cmle.ics	13	0	1	1	0.0	0.0	0.0
869	Feb25-FISH2-3L1-rep2-m1bp-100x_Position015_14_cmle.ics	13	0	1	2	0.447310584139804	0.7759999999999999	0.8778280542986423
870	Feb25-FISH2-3L1-rep2-m1bp-100x_Position015_14_cmle.ics	14	0	1	1	0.2836041332432778	0.5491071428571428	0.5491071428571428
871	Feb25-FISH2-3L1-rep2-m1bp-100x_Position015_14_cmle.ics	17	0	1	1	0.04380876854977462	0.1583333333333333	0.1570247933884297
872	Feb25-FISH2-3L1-rep2-m1bp-100x_Position015_14_cmle.ics	18	0	1	1	0.19829232080424303	0.5733333333333333	0.5733333333333333
873	Feb25-FISH2-3L1-rep2-m1bp-100x_Position015_14_cmle.ics	19	0	1	1	0.01152862330257227	0.078125	0.0510204081632653
874	Feb25-FISH2-3L1-rep2-m1bp-100x_Position015_14_cmle.ics	20	0	1	1	0.0	0.0	0.0
875	Feb25-FISH2-3L1-rep2-m1bp-100x_Position015_14_cmle.ics	21	0	1	1	0.13603775497035278	0.22014925373134328	0.21851851851851853
876	Feb25-FISH2-3L1-rep2-m1bp-100x_Position015_14_cmle.ics	22	0	1	1	0.10145188506263597	0.2634730538922156	0.3120567375886525
877	Feb25-FISH2-3L1-rep2-m1bp-100x_Position015_14_cmle.ics	23	0	1	1	0.0	0.0	0.0
878	Feb25-FISH2-3L1-rep2-m1bp-100x_Position015_14_cmle.ics	24	0	1	1	0.47728500472649193	0.69	0.45796460176991144
879	Feb25-FISH2-3L1-rep2-m1bp-100x_Position015_14_cmle.ics	24	0	2	1	0.0	0.0	0.0
880	Feb25-FISH2-3L1-rep2-m1bp-100x_Position015_14_cmle.ics	26	0	1	1	0.13603775497035278	0.48360655737704916	0.6941176470588236
881	Feb25-FISH2-3L1-rep2-m1bp-100x_Position015_14_cmle.ics	27	0	1	1	0.28821558256430674	0.6218905472636815	0.625
882	Feb25-FISH2-3L1-rep2-m1bp-100x_Position015_14_cmle.ics	28	0	1	1	0.08300608777852034	0.25	0.25
883	Feb25-FISH2-3L1-rep2-m1bp-100x_Position015_14_cmle.ics	29	0	1	1	0.0	0.0	0.0
884	Feb25-FISH2-3L1-rep2-m1bp-100x_Position015_14_cmle.ics	30	0	1	1	0.03919731922874571	0.1205673758865248	0.1205673758865248
885	Feb25-FISH2-3L1-rep2-m1bp-100x_Position015_14_cmle.ics	31	0	1	1	0.17754079885961294	0.5746268656716418	0.5703703703703703
886	Feb25-FISH2-3L1-rep2-m1bp-100x_Position015_14_cmle.ics	32	0	1	1	0.14064920429138167	0.48799999999999993	0.484126984126984
887	Feb25-FISH2-3L1-rep2-m1bp-100x_Position015_14_cmle.ics	33	0	1	1	0.0	0.0	0.0
888	Feb25-FISH2-3L1-rep2-m1bp-100x_Position015_14_cmle.ics	34	0	1	1	0.10606333438366487	0.30872483221476504	0.30872483221476504
889	Feb25-FISH2-3L1-rep2-m1bp-100x_Position015_14_cmle.ics	35	0	1	1	0.1890694221621852	0.6559999999999999	0.6507936507936506
890	Feb25-FISH2-3L1-rep2-m1bp-100x_Position015_14_cmle.ics	36	0	1	1	0.10836905904417933	0.37007874015748027	0.376
891	Feb25-FISH2-3L1-rep2-m1bp-100x_Position015_14_cmle.ics	38	0	1	1	0.06225456583389025	0.1901408450704225	0.1901408450704225
892	Feb25-FISH2-3L1-rep2-m1bp-100x_Position015_14_cmle.ics	39	0	1	1	0.0	0.0	0.0
893	Feb25-FISH2-3L1-rep2-m1bp-100x_Position015_14_cmle.ics	40	0	1	1	0.14295492895189613	0.3406593406593406	0.3406593406593406
894	Feb25-FISH2-3L1-rep2-m1bp-100x_Position015_14_cmle.ics	41	0	1	1	0.0	0.0	0.0
895	Feb25-FISH2-3L1-rep2-m1bp-100x_Position015_14_cmle.ics	41	0	2	1	0.4749792800659775	0.7923076923076922	0.7177700348432056
896	Feb25-FISH2-3L1-rep2-m1bp-100x_Position015_14_cmle.ics	43	0	1	1	0.08761753709954924	0.48101265822784806	0.47499999999999987
897	Feb25-FISH2-3L1-rep2-m1bp-100x_Position015_14_cmle.ics	44	0	1	1	0.0	0.0	0.0
898	Feb25-FISH2-3L1-rep2-m1bp-100x_Position015_14_cmle.ics	45	0	1	1	0.1798465235201274	0.5777777777777777	0.46987951807228906
899	Feb25-FISH2-3L1-rep2-m1bp-100x_Position015_14_cmle.ics	46	0	1	1	0.053031667191832436	0.27380952380952384	0.26744186046511625
900	Feb25-FISH2-3L1-rep2-m1bp-100x_Position016_15_cmle.ics	1	0	1	1	0.020751521944630084	0.05624999999999999	0.05555555555555555
901	Feb25-FISH2-3L1-rep2-m1bp-100x_Position016_15_cmle.ics	3	0	1	1	0.16140072623601176	0.4761904761904761	0.4761904761904761
902	Feb25-FISH2-3L1-rep2-m1bp-100x_Position016_15_cmle.ics	4	0	1	1	0.5257052225972955	0.638655462184874	0.5968586387434555
903	Feb25-FISH2-3L1-rep2-m1bp-100x_Position016_15_cmle.ics	5	0	1	1	0.057643116512861345	0.4716981132075471	0.2906976744186046
904	Feb25-FISH2-3L1-rep2-m1bp-100x_Position016_15_cmle.ics	6	0	1	1	0.31127282916945126	0.7258064516129031	0.7219251336898395
905	Feb25-FISH2-3L1-rep2-m1bp-100x_Position016_15_cmle.ics	7	0	1	1	0.15217782759395396	0.46808510638297873	0.47142857142857136
906	Feb25-FISH2-3L1-rep2-m1bp-100x_Position016_15_cmle.ics	8	0	1	1	0.0	0.0	0.0
907	Feb25-FISH2-3L1-rep2-m1bp-100x_Position016_15_cmle.ics	9	0	1	1	0.1936808714832141	0.6719999999999999	0.6719999999999999
908	Feb25-FISH2-3L1-rep2-m1bp-100x_Position016_15_cmle.ics	11	0	1	1	0.14064920429138167	0.5304347826086956	0.22181818181818175
909	Feb25-FISH2-3L1-rep2-m1bp-100x_Position016_15_cmle.ics	11	0	2	1	0.0	0.0	0.0
910	Feb25-FISH2-3L1-rep2-m1bp-100x_Position016_15_cmle.ics	12	0	1	1	0.0	0.0	0.0
911	Feb25-FISH2-3L1-rep2-m1bp-100x_Position016_15_cmle.ics	14	0	1	1	0.27207550994070556	0.48559670781893005	0.6276595744680851
912	Feb25-FISH2-3L1-rep2-m1bp-100x_Position016_15_cmle.ics	14	0	1	2	0.0	0.0	0.0
913	Feb25-FISH2-3L1-rep2-m1bp-100x_Position016_15_cmle.ics	15	0	1	1	0.7032460214569084	0.792207792207792	0.7881136950904393
914	Feb25-FISH2-3L1-rep2-m1bp-100x_Position016_15_cmle.ics	16	0	1	1	0.1498721029334395	0.4577464788732394	0.45454545454545453
915	Feb25-FISH2-3L1-rep2-m1bp-100x_Position016_15_cmle.ics	17	0	1	1	0.3827502936453993	0.7312775330396474	0.7345132743362831
916	Feb25-FISH2-3L1-rep2-m1bp-100x_Position016_15_cmle.ics	19	0	1	1	0.08761753709954924	0.25675675675675674	0.25503355704697983
917	Feb25-FISH2-3L1-rep2-m1bp-100x_Position016_15_cmle.ics	20	0	1	1	0.06686601515491916	0.17261904761904762	0.5471698113207547
918	Feb25-FISH2-3L1-rep2-m1bp-100x_Position016_15_cmle.ics	20	0	1	2	0.0	0.0	0.0
919	Feb25-FISH2-3L1-rep2-m1bp-100x_Position016_15_cmle.ics	21	0	1	1	0.20290377012527194	0.5432098765432098	0.546583850931677
920	Feb25-FISH2-3L1-rep2-m1bp-100x_Position016_15_cmle.ics	23	0	1	1	0.1798465235201274	0.523489932885906	0.5270270270270271
921	Feb25-FISH2-3L1-rep2-m1bp-100x_Position016_15_cmle.ics	24	0	1	1	0.24210108935401764	0.9545454545454546	0.525
922	Feb25-FISH2-3L1-rep2-m1bp-100x_Position016_15_cmle.ics	24	0	2	1	0.0	0.0	0.0
923	Feb25-FISH2-3L1-rep2-m1bp-100x_Position016_15_cmle.ics	26	0	1	1	0.1844579728411563	0.7079646017699115	0.7207207207207207
924	Feb25-FISH2-3L1-rep2-m1bp-100x_Position016_15_cmle.ics	27	0	1	1	0.0	0.0	0.0
925	Feb25-FISH2-3L1-rep2-m1bp-100x_Position016_15_cmle.ics	27	0	2	1	0.0	0.0	0.0
926	Feb25-FISH2-3L1-rep2-m1bp-100x_Position016_15_cmle.ics	27	0	3	1	0.25132398799607547	1.0	0.4504132231404958
927	Feb25-FISH2-3L1-rep2-m1bp-100x_Position016_15_cmle.ics	28	0	1	1	0.223655292069902	0.6339869281045751	0.6339869281045751
928	Feb25-FISH2-3L1-rep2-m1bp-100x_Position016_15_cmle.ics	29	0	1	1	0.04842021787080353	0.35	0.3559322033898305
929	Feb25-FISH2-3L1-rep2-m1bp-100x_Position016_15_cmle.ics	30	0	1	1	0.0	0.0	0.0
930	Feb25-FISH2-3L1-rep2-m1bp-100x_Position016_15_cmle.ics	30	0	1	2	0.07839463845749142	0.12927756653992395	0.5396825396825395
931	Feb25-FISH2-3L1-rep2-m1bp-100x_Position016_15_cmle.ics	31	0	1	1	0.20059804546475749	0.2815533980582524	0.4652406417112299
932	Feb25-FISH2-3L1-rep2-m1bp-100x_Position016_15_cmle.ics	31	0	1	2	0.0	0.0	0.0
933	Feb25-FISH2-3L1-rep2-m1bp-100x_Position016_15_cmle.ics	32	0	1	1	0.12681485632829495	0.42307692307692296	0.28205128205128205
934	Feb25-FISH2-3L1-rep2-m1bp-100x_Position016_15_cmle.ics	32	0	1	2	0.0	0.0	0.0
935	Feb25-FISH2-3L1-rep2-m1bp-100x_Position016_15_cmle.ics	32	0	2	1	0.0	0.0	0.0
936	Feb25-FISH2-3L1-rep2-m1bp-100x_Position016_15_cmle.ics	32	0	2	2	0.0	0.0	0.0
937	Feb25-FISH2-3L1-rep2-m1bp-100x_Position016_15_cmle.ics	33	0	1	1	0.053031667191832436	0.4181818181818182	0.41071428571428564
938	Feb25-FISH2-3L1-rep2-m1bp-100x_Position016_15_cmle.ics	34	0	1	1	0.223655292069902	0.7185185185185184	0.7238805970149252
939	Feb25-FISH2-3L1-rep2-m1bp-100x_Position016_15_cmle.ics	35	0	1	1	0.0	0.0	0.0
940	Feb25-FISH2-3L1-rep2-m1bp-100x_Position016_15_cmle.ics	36	0	1	1	0.12681485632829495	0.37931034482758613	0.3819444444444444
941	Feb25-FISH2-3L1-rep2-m1bp-100x_Position016_15_cmle.ics	37	0	1	1	0.0	0.0	0.0
942	Feb25-FISH2-3L1-rep2-m1bp-100x_Position016_15_cmle.ics	38	0	1	1	0.22596101673041646	0.7839999999999999	0.7777777777777777
943	Feb25-FISH2-3L1-rep2-m1bp-100x_Position016_15_cmle.ics	39	0	1	1	0.04150304388926017	0.18750000000000003	0.18750000000000003
944	Feb25-FISH2-3L1-rep2-m1bp-100x_Position016_15_cmle.ics	40	0	1	1	0.17292934953858402	0.5208333333333333	0.5136986301369861
945	Feb25-FISH2-3L1-rep2-m1bp-100x_Position016_15_cmle.ics	41	0	1	1	0.053031667191832436	0.19658119658119655	0.19827586206896547
946	Feb25-FISH2-3L1-rep2-m1bp-100x_Position016_15_cmle.ics	42	0	1	1	0.025362971265658993	0.094017094017094	0.10185185185185183
947	Feb25-FISH2-3L1-rep2-m1bp-100x_Position016_15_cmle.ics	44	0	1	1	0.09914616040212151	0.2471264367816092	0.24855491329479765
948	Feb25-FISH2-3L1-rep2-m1bp-100x_Position016_15_cmle.ics	45	0	1	1	0.027668695926173444	0.08108108108108109	0.08163265306122447
949	Feb25-FISH2-3L1-rep2-m1bp-100x_Position016_15_cmle.ics	47	0	1	1	0.0	0.0	0.0
950	Feb25-FISH2-3L1-rep2-m1bp-100x_Position016_15_cmle.ics	48	0	1	1	0.14756637827292504	0.4961240310077519	0.4923076923076922
951	Feb25-FISH2-3L1-rep2-m1bp-100x_Position016_15_cmle.ics	50	0	1	1	0.23287819071195984	0.6778523489932885	0.6778523489932885
952	Feb25-FISH2-3L1-rep2-m1bp-100x_Position016_15_cmle.ics	51	0	1	1	0.20520949478578637	0.47089947089947076	0.46842105263157885
953	Feb25-FISH2-3L1-rep2-m1bp-100x_Position016_15_cmle.ics	52	0	1	1	0.0	0.0	0.0
954	Feb25-FISH2-3L1-rep2-m1bp-100x_Position016_15_cmle.ics	53	0	1	1	0.0	0.0	0.0
955	Feb25-FISH2-3L1-rep2-m1bp-100x_Position016_15_cmle.ics	55	0	1	1	0.0	0.0	0.0
956	Feb25-FISH2-3L1-rep2-m1bp-100x_Position016_15_cmle.ics	57	0	1	1	0.19829232080424303	0.5408805031446541	0.5584415584415584
957	Feb25-FISH2-3L1-rep2-m1bp-100x_Position017_16_cmle.ics	1	0	1	1	0.10375760972315042	0.37499999999999994	0.34090909090909083
958	Feb25-FISH2-3L1-rep2-m1bp-100x_Position017_16_cmle.ics	2	0	1	1	0.0	0.0	0.0
959	Feb25-FISH2-3L1-rep2-m1bp-100x_Position017_16_cmle.ics	2	0	2	1	0.0	0.0	0.0
960	Feb25-FISH2-3L1-rep2-m1bp-100x_Position017_16_cmle.ics	4	0	1	1	0.0	0.0	0.0
961	Feb25-FISH2-3L1-rep2-m1bp-100x_Position017_16_cmle.ics	5	0	1	1	0.0023057246605144538	0.01111111111111111	0.006944444444444444
962	Feb25-FISH2-3L1-rep2-m1bp-100x_Position017_16_cmle.ics	5	0	2	1	0.03689159456823126	0.2807017543859649	0.1111111111111111
963	Feb25-FISH2-3L1-rep2-m1bp-100x_Position017_16_cmle.ics	6	0	1	1	0.04842021787080353	0.14583333333333331	0.14685314685314685
964	Feb25-FISH2-3L1-rep2-m1bp-100x_Position017_16_cmle.ics	7	0	1	1	0.20520949478578637	0.6180555555555555	0.6223776223776223
965	Feb25-FISH2-3L1-rep2-m1bp-100x_Position017_16_cmle.ics	8	0	1	1	0.0899232617600637	0.4431818181818182	0.4382022471910112
966	Feb25-FISH2-3L1-rep2-m1bp-100x_Position017_16_cmle.ics	10	0	1	1	0.04611449321028908	0.3773584905660377	0.3773584905660377
967	Feb25-FISH2-3L1-rep2-m1bp-100x_Position017_16_cmle.ics	11	0	1	1	0.16370645089652622	0.4765100671140939	0.4765100671140939
968	Feb25-FISH2-3L1-rep2-m1bp-100x_Position017_16_cmle.ics	13	0	1	1	0.15678927691498284	0.3863636363636363	0.3366336633663366
969	Feb25-FISH2-3L1-rep2-m1bp-100x_Position017_16_cmle.ics	14	0	1	1	0.0	0.0	0.0
970	Feb25-FISH2-3L1-rep2-m1bp-100x_Position017_16_cmle.ics	14	0	2	1	0.09684043574160706	0.646153846153846	0.2608695652173913
971	Feb25-FISH2-3L1-rep2-m1bp-100x_Position017_16_cmle.ics	16	0	1	1	0.11528623302572269	0.5376344086021505	0.5319148936170212
972	Feb25-FISH2-3L1-rep2-m1bp-100x_Position017_16_cmle.ics	19	0	1	1	0.19829232080424303	0.5548387096774193	0.5512820512820512
973	Feb25-FISH2-3L1-rep2-m1bp-100x_Position017_16_cmle.ics	20	0	1	1	0.013834347963086722	0.1132075471698113	0.11111111111111108
974	Feb25-FISH2-3L1-rep2-m1bp-100x_Position017_16_cmle.ics	21	0	1	1	0.03228014524720235	0.2745098039215686	0.2745098039215686
975	Feb25-FISH2-3L1-rep2-m1bp-100x_Position017_16_cmle.ics	24	0	1	1	0.04611449321028908	0.1754385964912281	0.17699115044247787
976	Feb25-FISH2-3L1-rep2-m1bp-100x_Position017_16_cmle.ics	25	0	1	1	0.11528623302572269	0.423728813559322	0.423728813559322
977	Feb25-FISH2-3L1-rep2-m1bp-100x_Position017_16_cmle.ics	26	0	1	1	0.41503043889260166	0.8071748878923766	0.8071748878923766
978	Feb25-FISH2-3L1-rep2-m1bp-100x_Position017_16_cmle.ics	27	0	1	1	0.11989768234675159	0.6842105263157894	0.4333333333333333
979	Feb25-FISH2-3L1-rep2-m1bp-100x_Position017_16_cmle.ics	28	0	1	1	0.020751521944630084	0.07377049180327869	0.06428571428571428
980	Feb25-FISH2-3L1-rep2-m1bp-100x_Position017_16_cmle.ics	29	0	1	1	0.2789926839222489	0.8120805369127515	0.8120805369127515
981	Feb25-FISH2-3L1-rep2-m1bp-100x_Position017_16_cmle.ics	30	0	1	1	0.30896710450893683	0.8874172185430464	0.881578947368421
982	Feb25-FISH2-3L1-rep2-m1bp-100x_Position017_16_cmle.ics	31	0	1	1	0.0	0.0	0.0
983	Feb25-FISH2-3L1-rep2-m1bp-100x_Position017_16_cmle.ics	31	0	2	1	0.26746406061967665	0.8992248062015503	0.6863905325443785
984	Feb25-FISH2-3L1-rep2-m1bp-100x_Position017_16_cmle.ics	32	0	1	1	0.09222898642057815	0.34482758620689646	0.34782608695652173
985	Feb25-FISH2-3L1-rep2-m1bp-100x_Position017_16_cmle.ics	34	0	1	1	0.11528623302572269	0.5681818181818181	0.2717391304347826
986	Feb25-FISH2-3L1-rep2-m1bp-100x_Position017_16_cmle.ics	37	0	1	1	0.11067478370469377	0.4948453608247422	0.4948453608247422
987	Feb25-FISH2-3L1-rep2-m1bp-100x_Position017_16_cmle.ics	38	0	1	1	0.30896710450893683	0.538152610441767	0.4820143884892086
988	Feb25-FISH2-3L1-rep2-m1bp-100x_Position017_16_cmle.ics	38	0	2	1	0.0	0.0	0.0
989	Feb25-FISH2-3L1-rep2-m1bp-100x_Position017_16_cmle.ics	39	0	1	1	0.11989768234675159	0.416	0.4369747899159663
990	Feb25-FISH2-3L1-rep2-m1bp-100x_Position017_16_cmle.ics	41	0	1	1	0.19598659614372857	0.6071428571428571	0.6071428571428571
991	Feb25-FISH2-3L1-rep2-m1bp-100x_Position017_16_cmle.ics	42	0	1	1	0.37122167034282705	0.5031249999999999	0.8846153846153845
992	Feb25-FISH2-3L1-rep2-m1bp-100x_Position017_16_cmle.ics	42	0	1	2	0.0	0.0	0.0
993	Feb25-FISH2-3L1-rep2-m1bp-100x_Position017_16_cmle.ics	43	0	1	1	0.04842021787080353	0.18749999999999997	0.18918918918918917
994	Feb25-FISH2-3L1-rep2-m1bp-100x_Position017_16_cmle.ics	44	0	1	1	0.07147746447594806	0.3229166666666667	0.3263157894736841
995	Feb25-FISH2-3L1-rep2-m1bp-100x_Position017_16_cmle.ics	45	0	1	1	0.0	0.0	0.0
996	Feb25-FISH2-3L1-rep2-m1bp-100x_Position017_16_cmle.ics	47	0	1	1	0.0	0.0	0.0
997	Feb25-FISH2-3L1-rep2-m1bp-100x_Position017_16_cmle.ics	48	0	1	1	0.03458586990771681	0.13157894736842107	0.13043478260869565
998	Feb25-FISH2-3L1-rep2-m1bp-100x_Position017_16_cmle.ics	50	0	1	1	0.050725942531317986	0.22	0.22
999	Feb25-FISH2-3L1-rep2-m1bp-100x_Position017_16_cmle.ics	51	0	1	1	0.07378318913646252	0.41558441558441556	0.20382165605095542
1000	Feb25-FISH2-3L1-rep2-m1bp-100x_Position017_16_cmle.ics	51	0	2	1	0.0	0.0	0.0
1001	Feb25-FISH2-3L1-rep2-m1bp-100x_Position017_16_cmle.ics	53	0	1	1	0.0	0.0	0.0
1002	Feb25-FISH2-3L1-rep2-m1bp-100x_Position017_16_cmle.ics	53	0	2	1	0.14756637827292504	0.41558441558441556	0.2442748091603053
1003	Feb25-FISH2-3L1-rep2-m1bp-100x_Position017_16_cmle.ics	54	0	1	1	0.0	0.0	0.0
1004	Feb25-FISH2-3L1-rep2-m1bp-100x_Position017_16_cmle.ics	56	0	1	1	0.0	0.0	0.0
1005	Feb25-FISH2-3L1-rep2-m1bp-100x_Position017_16_cmle.ics	57	0	1	1	0.05533739185234689	0.2376237623762376	0.2376237623762376
1006	Feb25-FISH2-3L1-rep2-m1bp-100x_Position017_16_cmle.ics	58	0	1	1	0.0	0.0	0.0
1007	Feb25-FISH2-3L1-rep2-m1bp-100x_Position017_16_cmle.ics	58	0	1	2	0.0	0.0	0.0
1008	Feb25-FISH2-3L1-rep2-m1bp-100x_Position017_16_cmle.ics	60	0	1	1	0.013834347963086722	0.11764705882352938	0.11764705882352938
1009	Feb25-FISH2-3L1-rep2-m1bp-100x_Position017_16_cmle.ics	62	0	1	1	0.23748964003298875	0.6645161290322581	0.6602564102564102
1010	Feb25-FISH2-3L1-rep2-m1bp-100x_Position017_16_cmle.ics	63	0	1	1	0.0	0.0	0.0
1011	Feb25-FISH2-3L1-rep2-m1bp-100x_Position017_16_cmle.ics	64	0	1	1	0.12681485632829495	0.4044117647058823	0.4074074074074074
1012	Feb25-FISH2-3L1-rep2-m1bp-100x_Position017_16_cmle.ics	65	0	1	1	0.3135785538299657	0.5210727969348659	0.5210727969348659
1013	Feb25-FISH2-3L1-rep2-m1bp-100x_Position017_16_cmle.ics	66	0	1	1	0.16601217555704068	0.5294117647058824	0.5333333333333333
1014	Feb25-FISH2-3L1-rep2-m1bp-100x_Position017_16_cmle.ics	67	0	1	1	0.0	0.0	0.0
1015	Feb25-FISH2-3L1-rep2-m1bp-100x_Position017_16_cmle.ics	68	0	1	1	0.20520949478578637	0.6054421768707482	0.5973154362416107
1016	Feb25-FISH2-3L1-rep2-m1bp-100x_Position017_16_cmle.ics	69	0	1	1	0.16601217555704068	0.47058823529411764	0.46753246753246747
1017	Feb25-FISH2-3L1-rep2-m1bp-100x_Position018_17_cmle.ics	1	0	1	1	0.11989768234675159	0.34899328859060397	0.3354838709677419
1018	Feb25-FISH2-3L1-rep2-m1bp-100x_Position018_17_cmle.ics	2	0	1	1	0.0	0.0	0.0
1019	Feb25-FISH2-3L1-rep2-m1bp-100x_Position018_17_cmle.ics	3	0	1	1	0.0	0.0	0.0
1020	Feb25-FISH2-3L1-rep2-m1bp-100x_Position018_17_cmle.ics	3	0	2	1	0.0	0.0	0.0
1021	Feb25-FISH2-3L1-rep2-m1bp-100x_Position018_17_cmle.ics	3	0	3	1	0.1844579728411563	0.7692307692307692	0.3252032520325203
1022	Feb25-FISH2-3L1-rep2-m1bp-100x_Position018_17_cmle.ics	4	0	1	1	0.07839463845749142	0.28571428571428564	0.33999999999999997
1023	Feb25-FISH2-3L1-rep2-m1bp-100x_Position018_17_cmle.ics	5	0	1	1	0.01844579728411563	0.15686274509803919	0.15384615384615383
1024	Feb25-FISH2-3L1-rep2-m1bp-100x_Position018_17_cmle.ics	8	0	1	1	0.0	0.0	0.0
1025	Feb25-FISH2-3L1-rep2-m1bp-100x_Position018_17_cmle.ics	8	0	2	1	0.006917173981543361	0.05769230769230768	0.02272727272727272
1026	Feb25-FISH2-3L1-rep2-m1bp-100x_Position018_17_cmle.ics	9	0	1	1	0.0	0.0	0.0
1027	Feb25-FISH2-3L1-rep2-m1bp-100x_Position018_17_cmle.ics	11	0	1	1	0.21212666876732975	0.6478873239436619	0.6388888888888888
1028	Feb25-FISH2-3L1-rep2-m1bp-100x_Position018_17_cmle.ics	13	0	1	1	0.006917173981543361	0.03157894736842105	0.022058823529411763
1029	Feb25-FISH2-3L1-rep2-m1bp-100x_Position018_17_cmle.ics	14	0	1	1	0.0	0.0	0.0
1030	Feb25-FISH2-3L1-rep2-m1bp-100x_Position018_17_cmle.ics	14	0	2	1	0.28590985790379225	0.738095238095238	0.4232081911262798
1031	Feb25-FISH2-3L1-rep2-m1bp-100x_Position018_17_cmle.ics	15	0	1	1	0.0	0.0	0.0
1032	Feb25-FISH2-3L1-rep2-m1bp-100x_Position018_17_cmle.ics	15	0	1	2	0.03689159456823126	0.14035087719298245	0.28571428571428564
1033	Feb25-FISH2-3L1-rep2-m1bp-100x_Position018_17_cmle.ics	16	0	1	1	0.18215224818064185	0.6124031007751938	0.6124031007751938
1034	Feb25-FISH2-3L1-rep2-m1bp-100x_Position018_17_cmle.ics	17	0	1	1	0.0	0.0	0.0
1035	Feb25-FISH2-3L1-rep2-m1bp-100x_Position018_17_cmle.ics	17	0	1	2	0.0	0.0	0.0
1036	Feb25-FISH2-3L1-rep2-m1bp-100x_Position018_17_cmle.ics	17	0	2	1	0.0	0.0	0.0
1037	Feb25-FISH2-3L1-rep2-m1bp-100x_Position018_17_cmle.ics	17	0	2	2	0.0	0.0	0.0
1038	Feb25-FISH2-3L1-rep2-m1bp-100x_Position018_17_cmle.ics	18	0	1	1	0.15217782759395396	0.445945945945946	0.445945945945946
1039	Feb25-FISH2-3L1-rep2-m1bp-100x_Position018_17_cmle.ics	19	0	1	1	0.04611449321028908	0.34482758620689646	0.14285714285714285
1040	Feb25-FISH2-3L1-rep2-m1bp-100x_Position018_17_cmle.ics	20	0	1	1	0.03919731922874571	0.1683168316831683	0.16666666666666663
1041	Feb25-FISH2-3L1-rep2-m1bp-100x_Position018_17_cmle.ics	21	0	1	1	0.050725942531317986	0.4	0.4
1042	Feb25-FISH2-3L1-rep2-m1bp-100x_Position018_17_cmle.ics	22	0	1	1	0.0645602904944047	0.19718309859154926	0.19580419580419578
1043	Feb25-FISH2-3L1-rep2-m1bp-100x_Position018_17_cmle.ics	24	0	1	1	0.23748964003298875	0.8110236220472441	0.7923076923076922
1044	Feb25-FISH2-3L1-rep2-m1bp-100x_Position018_17_cmle.ics	25	0	1	1	0.11989768234675159	0.4297520661157024	0.4297520661157024
1045	Feb25-FISH2-3L1-rep2-m1bp-100x_Position018_17_cmle.ics	27	0	1	1	0.249018263335561	0.9075630252100839	0.8925619834710742
1046	Feb25-FISH2-3L1-rep2-m1bp-100x_Position018_17_cmle.ics	28	0	1	1	0.17292934953858402	0.46012269938650296	0.46012269938650296
1047	Feb25-FISH2-3L1-rep2-m1bp-100x_Position018_17_cmle.ics	30	0	1	1	0.1706236248780696	0.5736434108527132	0.5826771653543307
1048	Feb25-FISH2-3L1-rep2-m1bp-100x_Position018_17_cmle.ics	31	0	1	1	0.06225456583389025	0.23478260869565215	0.23893805309734512
1049	Feb25-FISH2-3L1-rep2-m1bp-100x_Position018_17_cmle.ics	32	0	1	1	0.28590985790379225	0.6888888888888888	0.6850828729281767
1050	Feb25-FISH2-3L1-rep2-m1bp-100x_Position018_17_cmle.ics	33	0	1	1	0.0	0.0	0.0
1051	Feb25-FISH2-3L1-rep2-m1bp-100x_Position018_17_cmle.ics	33	0	2	1	0.14295492895189613	0.8857142857142856	0.24313725490196073
1052	Feb25-FISH2-3L1-rep2-m1bp-100x_Position018_17_cmle.ics	34	0	1	1	0.0645602904944047	0.1818181818181818	0.1830065359477124
1053	Feb25-FISH2-3L1-rep2-m1bp-100x_Position018_17_cmle.ics	35	0	1	1	0.0	0.0	0.0
1054	Feb25-FISH2-3L1-rep2-m1bp-100x_Position018_17_cmle.ics	36	0	1	1	0.11298050836520823	0.4666666666666666	0.4622641509433962
1055	Feb25-FISH2-3L1-rep2-m1bp-100x_Position018_17_cmle.ics	38	0	1	1	0.12220340700726605	0.5638297872340424	0.5698924731182795
1056	Feb25-FISH2-3L1-rep2-m1bp-100x_Position018_17_cmle.ics	39	0	1	1	0.20751521944630083	0.34749034749034746	0.43902439024390244
1057	Feb25-FISH2-3L1-rep2-m1bp-100x_Position018_17_cmle.ics	39	0	1	2	0.0	0.0	0.0
1058	Feb25-FISH2-3L1-rep2-m1bp-100x_Position018_17_cmle.ics	40	0	1	1	0.09222898642057815	0.43956043956043955	0.4761904761904762
1059	Feb25-FISH2-3L1-rep2-m1bp-100x_Position019_18_cmle.ics	1	0	1	1	0.0	0.0	0.0
1060	Feb25-FISH2-3L1-rep2-m1bp-100x_Position019_18_cmle.ics	2	0	1	1	0.14295492895189613	0.4133333333333333	0.5740740740740738
1061	Feb25-FISH2-3L1-rep2-m1bp-100x_Position019_18_cmle.ics	3	0	1	1	0.0	0.0	0.0
1062	Feb25-FISH2-3L1-rep2-m1bp-100x_Position019_18_cmle.ics	4	0	1	1	0.2605468866381333	0.7483443708609272	0.3741721854304636
1063	Feb25-FISH2-3L1-rep2-m1bp-100x_Position019_18_cmle.ics	4	0	1	2	0.0	0.0	0.0
1064	Feb25-FISH2-3L1-rep2-m1bp-100x_Position019_18_cmle.ics	4	0	1	3	0.0	0.0	0.0
1065	Feb25-FISH2-3L1-rep2-m1bp-100x_Position019_18_cmle.ics	4	0	2	1	0.0	0.0	0.0
1066	Feb25-FISH2-3L1-rep2-m1bp-100x_Position019_18_cmle.ics	4	0	2	2	0.3228014524720235	0.5166051660516605	0.7070707070707071
1067	Feb25-FISH2-3L1-rep2-m1bp-100x_Position019_18_cmle.ics	4	0	2	3	0.0	0.0	0.0
1068	Feb25-FISH2-3L1-rep2-m1bp-100x_Position019_18_cmle.ics	4	0	3	1	0.0	0.0	0.0
1069	Feb25-FISH2-3L1-rep2-m1bp-100x_Position019_18_cmle.ics	4	0	3	2	0.0	0.0	0.0
1070	Feb25-FISH2-3L1-rep2-m1bp-100x_Position019_18_cmle.ics	4	0	3	3	0.13603775497035278	0.43382352941176466	1.0
1071	Feb25-FISH2-3L1-rep2-m1bp-100x_Position019_18_cmle.ics	5	0	1	1	0.11759195768623715	0.43965517241379304	0.44347826086956516
1072	Feb25-FISH2-3L1-rep2-m1bp-100x_Position019_18_cmle.ics	6	0	1	1	0.07147746447594806	0.4428571428571428	0.4492753623188406
1073	Feb25-FISH2-3L1-rep2-m1bp-100x_Position019_18_cmle.ics	8	0	1	1	0.17754079885961294	0.7333333333333333	0.5703703703703703
1074	Feb25-FISH2-3L1-rep2-m1bp-100x_Position019_18_cmle.ics	9	0	1	1	0.3988903662690005	0.6431226765799255	0.6431226765799255
1075	Feb25-FISH2-3L1-rep2-m1bp-100x_Position019_18_cmle.ics	10	0	1	1	0.13603775497035278	0.43703703703703706	0.43382352941176466
1076	Feb25-FISH2-3L1-rep2-m1bp-100x_Position019_18_cmle.ics	11	0	1	1	0.06686601515491916	0.5272727272727273	0.17261904761904762
1077	Feb25-FISH2-3L1-rep2-m1bp-100x_Position019_18_cmle.ics	11	0	2	1	0.0	0.0	0.0
1078	Feb25-FISH2-3L1-rep2-m1bp-100x_Position019_18_cmle.ics	12	0	1	1	0.09914616040212151	0.5512820512820512	0.5584415584415584
1079	Feb25-FISH2-3L1-rep2-m1bp-100x_Position019_18_cmle.ics	13	0	1	1	0.10375760972315042	0.3982300884955752	0.45454545454545453
1080	Feb25-FISH2-3L1-rep2-m1bp-100x_Position019_18_cmle.ics	14	0	1	1	0.16370645089652622	0.5378787878787877	0.5378787878787877
1081	Feb25-FISH2-3L1-rep2-m1bp-100x_Position019_18_cmle.ics	15	0	1	1	0.1245091316677805	0.391304347826087	0.39416058394160586
1082	Feb25-FISH2-3L1-rep2-m1bp-100x_Position019_18_cmle.ics	18	0	1	1	0.0	0.0	0.0
1083	Feb25-FISH2-3L1-rep2-m1bp-100x_Position019_18_cmle.ics	19	0	1	1	0.0945347110810926	0.2808219178082191	0.2847222222222222
1084	Feb25-FISH2-3L1-rep2-m1bp-100x_Position019_18_cmle.ics	22	0	1	1	0.11759195768623715	0.3541666666666667	0.3893129770992366
1085	Feb25-FISH2-3L1-rep2-m1bp-100x_Position019_18_cmle.ics	22	0	1	2	0.0	0.0	0.0
1086	Feb25-FISH2-3L1-rep2-m1bp-100x_Position019_18_cmle.ics	22	0	2	1	0.0	0.0	0.0
1087	Feb25-FISH2-3L1-rep2-m1bp-100x_Position019_18_cmle.ics	22	0	2	2	0.0899232617600637	0.4193548387096774	0.3714285714285714
1088	Feb25-FISH2-3L1-rep2-m1bp-100x_Position019_18_cmle.ics	23	0	1	1	0.0	0.0	0.0
1089	Feb25-FISH2-3L1-rep2-m1bp-100x_Position019_18_cmle.ics	23	0	1	2	0.11759195768623715	0.35172413793103446	0.4553571428571428
1090	Feb25-FISH2-3L1-rep2-m1bp-100x_Position019_18_cmle.ics	23	0	2	1	0.0645602904944047	0.247787610619469	0.19310344827586204
1091	Feb25-FISH2-3L1-rep2-m1bp-100x_Position019_18_cmle.ics	23	0	2	2	0.0	0.0	0.0
1092	Feb25-FISH2-3L1-rep2-m1bp-100x_Position019_18_cmle.ics	24	0	1	1	0.15448355225446841	0.4926470588235294	0.5
1093	Feb25-FISH2-3L1-rep2-m1bp-100x_Position019_18_cmle.ics	25	0	1	1	0.2836041332432778	0.5857142857142856	0.5857142857142856
1094	Feb25-FISH2-3L1-rep2-m1bp-100x_Position019_18_cmle.ics	26	0	1	1	0.39658464160848605	0.7107438016528924	0.7078189300411523
1095	Feb25-FISH2-3L1-rep2-m1bp-100x_Position019_18_cmle.ics	28	0	1	1	0.18215224818064185	0.47305389221556887	0.47305389221556887
1096	Feb25-FISH2-3L1-rep2-m1bp-100x_Position019_18_cmle.ics	30	0	1	1	0.0	0.0	0.0
1097	Feb25-FISH2-3L1-rep2-m1bp-100x_Position019_18_cmle.ics	30	0	2	1	0.0	0.0	0.0
1098	Feb25-FISH2-3L1-rep2-m1bp-100x_Position019_18_cmle.ics	31	0	1	1	0.013834347963086722	0.08695652173913043	0.09090909090909088
1099	Feb25-FISH2-3L1-rep2-m1bp-100x_Position019_18_cmle.ics	32	0	1	1	0.0	0.0	0.0
1100	Feb25-FISH2-3L1-rep2-m1bp-100x_Position019_18_cmle.ics	33	0	1	1	0.0	0.0	0.0
1101	Feb25-FISH2-3L1-rep2-m1bp-100x_Position019_18_cmle.ics	35	0	1	1	0.16831790021755513	0.5140845070422535	0.5104895104895104
1102	Feb25-FISH2-3L1-rep2-m1bp-100x_Position019_18_cmle.ics	36	0	1	1	0.13373203030983832	0.46031746031746024	0.467741935483871
1103	Feb25-FISH2-3L1-rep2-m1bp-100x_Position019_18_cmle.ics	37	0	1	1	0.16831790021755513	0.5289855072463768	0.5251798561151079
1104	Feb25-FISH2-3L1-rep2-m1bp-100x_Position019_18_cmle.ics	38	0	1	1	0.16831790021755513	0.5658914728682171	0.5658914728682171
1105	Feb25-FISH2-3L1-rep2-m1bp-100x_Position019_18_cmle.ics	40	0	1	1	0.0	0.0	0.0
1106	Feb25-FISH2-3L1-rep2-m1bp-100x_Position019_18_cmle.ics	42	0	1	1	0.2697697852801911	0.5064935064935064	0.5043103448275861
1107	Feb25-FISH2-3L1-rep2-m1bp-100x_Position019_18_cmle.ics	44	0	1	1	0.05533739185234689	0.208695652173913	0.23076923076923073
1108	Feb25-FISH2-3L1-rep2-m1bp-100x_Position019_18_cmle.ics	45	0	1	1	0.11759195768623715	0.3566433566433566	0.3541666666666667
1109	Feb25-FISH2-3L1-rep2-m1bp-100x_Position019_18_cmle.ics	47	0	1	1	0.2444068140145321	0.34868421052631576	0.34868421052631576
1110	Feb25-FISH2-3L1-rep2-m1bp-100x_Position019_18_cmle.ics	48	0	1	1	0.0	0.0	0.0
1111	Feb25-FISH2-3L1-rep2-m1bp-100x_Position019_18_cmle.ics	49	0	1	1	0.0	0.0	0.0
1112	Feb25-FISH2-3L1-rep2-m1bp-100x_Position019_18_cmle.ics	50	0	1	1	0.11759195768623715	0.5425531914893617	0.5425531914893617
1113	Feb25-FISH2-3L1-rep2-m1bp-100x_Position019_18_cmle.ics	51	0	1	1	0.0	0.0	0.0
1114	Feb25-FISH2-3L1-rep2-m1bp-100x_Position019_18_cmle.ics	52	0	1	1	0.1890694221621852	0.5616438356164382	0.5655172413793103
1115	Feb25-FISH2-3L1-rep2-m1bp-100x_Position019_18_cmle.ics	53	0	1	1	0.0046114493210289076	0.010362694300518133	0.010309278350515464
1116	Feb25-FISH2-3L1-rep2-m1bp-100x_Position020_19_cmle.ics	1	0	1	1	0.0	0.0	0.0
1117	Feb25-FISH2-3L1-rep2-m1bp-100x_Position020_19_cmle.ics	2	0	1	1	0.2766869592617345	0.6091370558375635	0.794701986754967
1118	Feb25-FISH2-3L1-rep2-m1bp-100x_Position020_19_cmle.ics	3	0	1	1	0.1798465235201274	0.5999999999999999	0.6666666666666665
1119	Feb25-FISH2-3L1-rep2-m1bp-100x_Position020_19_cmle.ics	4	0	1	1	0.4196418882136306	0.7338709677419355	0.7309236947791163
1120	Feb25-FISH2-3L1-rep2-m1bp-100x_Position020_19_cmle.ics	6	0	1	1	0.07147746447594806	0.25203252032520324	0.25
1121	Feb25-FISH2-3L1-rep2-m1bp-100x_Position020_19_cmle.ics	7	0	1	1	0.03228014524720235	0.07692307692307691	0.07650273224043715
1122	Feb25-FISH2-3L1-rep2-m1bp-100x_Position020_19_cmle.ics	8	0	1	1	0.0	0.0	0.0
1123	Feb25-FISH2-3L1-rep2-m1bp-100x_Position020_19_cmle.ics	9	0	1	1	0.0	0.0	0.0
1124	Feb25-FISH2-3L1-rep2-m1bp-100x_Position020_19_cmle.ics	10	0	1	1	0.11989768234675159	0.30952380952380953	0.30952380952380953
1125	Feb25-FISH2-3L1-rep2-m1bp-100x_Position020_19_cmle.ics	11	0	1	1	0.0	0.0	0.0
1126	Feb25-FISH2-3L1-rep2-m1bp-100x_Position020_19_cmle.ics	12	0	1	1	0.0645602904944047	0.2074074074074074	0.30769230769230765
1127	Feb25-FISH2-3L1-rep2-m1bp-100x_Position020_19_cmle.ics	13	0	1	1	0.03689159456823126	0.12030075187969923	0.09937888198757765
1128	Feb25-FISH2-3L1-rep2-m1bp-100x_Position020_19_cmle.ics	14	0	1	1	0.0	0.0	0.0
1129	Feb25-FISH2-3L1-rep2-m1bp-100x_Position020_19_cmle.ics	15	0	1	1	0.0	0.0	0.0
1130	Feb25-FISH2-3L1-rep2-m1bp-100x_Position020_19_cmle.ics	15	0	1	2	0.0	0.0	0.0
1131	Feb25-FISH2-3L1-rep2-m1bp-100x_Position020_19_cmle.ics	15	0	2	1	0.0	0.0	0.0
1132	Feb25-FISH2-3L1-rep2-m1bp-100x_Position020_19_cmle.ics	15	0	2	2	0.2605468866381333	0.42322097378277157	0.8308823529411765
1133	Feb25-FISH2-3L1-rep2-m1bp-100x_Position020_19_cmle.ics	16	0	1	1	0.0	0.0	0.0
1134	Feb25-FISH2-3L1-rep2-m1bp-100x_Position020_19_cmle.ics	17	0	1	1	0.22596101673041646	0.513089005235602	0.513089005235602
1135	Feb25-FISH2-3L1-rep2-m1bp-100x_Position020_19_cmle.ics	18	0	1	1	0.1245091316677805	0.28723404255319146	0.5192307692307692
1136	Feb25-FISH2-3L1-rep2-m1bp-100x_Position020_19_cmle.ics	18	0	1	2	0.0	0.0	0.0
1137	Feb25-FISH2-3L1-rep2-m1bp-100x_Position020_19_cmle.ics	19	0	1	1	0.0	0.0	0.0
1138	Feb25-FISH2-3L1-rep2-m1bp-100x_Position020_19_cmle.ics	20	0	1	1	0.09222898642057815	0.6153846153846153	0.3333333333333333
1139	Feb25-FISH2-3L1-rep2-m1bp-100x_Position020_19_cmle.ics	20	0	2	1	0.0	0.0	0.0
1140	Feb25-FISH2-3L1-rep2-m1bp-100x_Position020_19_cmle.ics	21	0	1	1	0.16601217555704068	0.5333333333333333	0.5294117647058824
1141	Feb25-FISH2-3L1-rep2-m1bp-100x_Position020_19_cmle.ics	22	0	1	1	0.11528623302572269	0.40322580645161293	0.44247787610619466
1142	Feb25-FISH2-3L1-rep2-m1bp-100x_Position020_19_cmle.ics	23	0	1	1	0.4242533375346595	0.8177777777777777	0.8251121076233183
1143	Feb25-FISH2-3L1-rep2-m1bp-100x_Position020_19_cmle.ics	24	0	1	1	0.21904384274887312	0.7142857142857142	0.7142857142857142
1144	Feb25-FISH2-3L1-rep2-m1bp-100x_Position020_19_cmle.ics	25	0	1	1	0.1890694221621852	0.5256410256410255	0.5256410256410255
1145	Feb25-FISH2-3L1-rep2-m1bp-100x_Position020_19_cmle.ics	26	0	1	1	0.0	0.0	0.0
1146	Feb25-FISH2-3L1-rep2-m1bp-100x_Position020_19_cmle.ics	27	0	1	1	0.0	0.0	0.0
1147	Feb25-FISH2-3L1-rep2-m1bp-100x_Position020_19_cmle.ics	27	0	1	2	0.2605468866381333	0.3553459119496855	0.6726190476190477
1148	Feb25-FISH2-3L1-rep2-m1bp-100x_Position020_19_cmle.ics	28	0	1	1	0.1844579728411563	0.6153846153846153	0.6153846153846153
1149	Feb25-FISH2-3L1-rep2-m1bp-100x_Position020_19_cmle.ics	29	0	1	1	0.09222898642057815	0.27210884353741494	0.2684563758389261
1150	Feb25-FISH2-3L1-rep2-m1bp-100x_Position020_19_cmle.ics	30	0	1	1	0.35508159771922587	0.7738693467336681	0.48888888888888876
1151	Feb25-FISH2-3L1-rep2-m1bp-100x_Position020_19_cmle.ics	30	0	1	2	0.0	0.0	0.0
1152	Feb25-FISH2-3L1-rep2-m1bp-100x_Position020_19_cmle.ics	30	0	2	1	0.0	0.0	0.0
1153	Feb25-FISH2-3L1-rep2-m1bp-100x_Position020_19_cmle.ics	30	0	2	2	0.09914616040212151	0.2792207792207792	0.40566037735849053
1154	Feb25-FISH2-3L1-rep2-m1bp-100x_Position020_19_cmle.ics	32	0	1	1	0.04380876854977462	0.35849056603773577	0.16814159292035397
1155	Feb25-FISH2-3L1-rep2-m1bp-100x_Position020_19_cmle.ics	33	0	1	1	0.06686601515491916	0.19999999999999998	0.19999999999999998
1156	Feb25-FISH2-3L1-rep2-m1bp-100x_Position020_19_cmle.ics	34	0	1	1	0.1936808714832141	0.4038461538461538	0.30545454545454537
1157	Feb25-FISH2-3L1-rep2-m1bp-100x_Position020_19_cmle.ics	34	0	2	1	0.0	0.0	0.0
1158	Feb25-FISH2-3L1-rep2-m1bp-100x_Position020_19_cmle.ics	37	0	1	1	0.0023057246605144538	0.016393442622950817	0.013888888888888888
1159	Feb25-FISH2-3L1-rep2-m1bp-100x_Position020_19_cmle.ics	37	0	1	2	0.0	0.0	0.0
1160	Feb25-FISH2-3L1-rep2-m1bp-100x_Position020_19_cmle.ics	37	0	1	3	0.0	0.0	0.0
1161	Feb25-FISH2-3L1-rep2-m1bp-100x_Position020_19_cmle.ics	37	0	2	1	0.0	0.0	0.0
1162	Feb25-FISH2-3L1-rep2-m1bp-100x_Position020_19_cmle.ics	37	0	2	2	0.14064920429138167	0.5398230088495575	0.6703296703296702
1163	Feb25-FISH2-3L1-rep2-m1bp-100x_Position020_19_cmle.ics	37	0	2	3	0.0	0.0	0.0
1164	Feb25-FISH2-3L1-rep2-m1bp-100x_Position020_19_cmle.ics	37	0	3	1	0.0	0.0	0.0
1165	Feb25-FISH2-3L1-rep2-m1bp-100x_Position020_19_cmle.ics	37	0	3	2	0.0	0.0	0.0
1166	Feb25-FISH2-3L1-rep2-m1bp-100x_Position020_19_cmle.ics	37	0	3	3	0.03919731922874571	0.3090909090909091	0.33999999999999997
1167	Feb25-FISH2-3L1-rep2-m1bp-100x_Position020_19_cmle.ics	39	0	1	1	0.0	0.0	0.0
1168	Feb25-FISH2-3L1-rep2-m1bp-100x_Position021_20_cmle.ics	1	0	1	1	0.24671253867504656	0.8629032258064516	0.6524390243902437
1169	Feb25-FISH2-3L1-rep2-m1bp-100x_Position021_20_cmle.ics	2	0	1	1	0.34585869907716804	0.326797385620915	0.3260869565217391
1170	Feb25-FISH2-3L1-rep2-m1bp-100x_Position021_20_cmle.ics	3	0	1	1	0.5441510198814111	0.7892976588628763	0.7946127946127945
1171	Feb25-FISH2-3L1-rep2-m1bp-100x_Position021_20_cmle.ics	4	0	1	1	0.050725942531317986	0.3728813559322034	0.3728813559322034
1172	Feb25-FISH2-3L1-rep2-m1bp-100x_Position021_20_cmle.ics	5	0	1	1	0.0	0.0	0.0
1173	Feb25-FISH2-3L1-rep2-m1bp-100x_Position021_20_cmle.ics	6	0	1	1	0.1590950015754973	0.40588235294117647	0.4035087719298245
1174	Feb25-FISH2-3L1-rep2-m1bp-100x_Position021_20_cmle.ics	8	0	1	1	0.0	0.0	0.0
1175	Feb25-FISH2-3L1-rep2-m1bp-100x_Position021_20_cmle.ics	9	0	1	1	0.0	0.0	0.0
1176	Feb25-FISH2-3L1-rep2-m1bp-100x_Position021_20_cmle.ics	9	0	2	1	0.0	0.0	0.0
1177	Feb25-FISH2-3L1-rep2-m1bp-100x_Position021_20_cmle.ics	12	0	1	1	0.06225456583389025	0.5294117647058822	0.5294117647058822
1178	Feb25-FISH2-3L1-rep2-m1bp-100x_Position021_20_cmle.ics	13	0	1	1	0.0023057246605144538	0.00689655172413793	0.006993006993006992
1179	Feb25-FISH2-3L1-rep2-m1bp-100x_Position021_20_cmle.ics	14	0	1	1	0.0	0.0	0.0
1180	Feb25-FISH2-3L1-rep2-m1bp-100x_Position021_20_cmle.ics	14	0	1	2	0.0	0.0	0.0
1181	Feb25-FISH2-3L1-rep2-m1bp-100x_Position021_20_cmle.ics	14	0	2	1	0.0	0.0	0.0
1182	Feb25-FISH2-3L1-rep2-m1bp-100x_Position021_20_cmle.ics	14	0	2	2	0.03458586990771681	0.1724137931034483	0.07352941176470587
1183	Feb25-FISH2-3L1-rep2-m1bp-100x_Position021_20_cmle.ics	15	0	1	1	0.0	0.0	0.0
1184	Feb25-FISH2-3L1-rep2-m1bp-100x_Position021_20_cmle.ics	16	0	1	1	0.0	0.0	0.0
1185	Feb25-FISH2-3L1-rep2-m1bp-100x_Position021_20_cmle.ics	17	0	1	1	0.0	0.0	0.0
1186	Feb25-FISH2-3L1-rep2-m1bp-100x_Position021_20_cmle.ics	17	0	2	1	0.08070036311800588	0.546875	0.10263929618768326
1187	Feb25-FISH2-3L1-rep2-m1bp-100x_Position021_20_cmle.ics	18	0	1	1	0.0	0.0	0.0
1188	Feb25-FISH2-3L1-rep2-m1bp-100x_Position021_20_cmle.ics	19	0	1	1	0.20290377012527194	0.8073394495412844	0.8
1189	Feb25-FISH2-3L1-rep2-m1bp-100x_Position021_20_cmle.ics	20	0	1	1	0.08070036311800588	0.26923076923076916	0.4794520547945204
1190	Feb25-FISH2-3L1-rep2-m1bp-100x_Position021_20_cmle.ics	21	0	1	1	0.11298050836520823	0.34751773049645385	0.3450704225352112
1191	Feb25-FISH2-3L1-rep2-m1bp-100x_Position021_20_cmle.ics	23	0	1	1	0.06917173981543362	0.576923076923077	0.576923076923077
1192	Feb25-FISH2-3L1-rep2-m1bp-100x_Position021_20_cmle.ics	25	0	1	1	0.03919731922874571	0.293103448275862	0.13385826771653542
1193	Feb25-FISH2-3L1-rep2-m1bp-100x_Position021_20_cmle.ics	25	0	2	1	0.0	0.0	0.0
1194	Feb25-FISH2-3L1-rep2-m1bp-100x_Position021_20_cmle.ics	26	0	1	1	0.0	0.0	0.0
1195	Feb25-FISH2-3L1-rep2-m1bp-100x_Position021_20_cmle.ics	26	0	1	2	0.34585869907716804	0.47770700636942676	0.9316770186335404
1196	Feb25-FISH2-3L1-rep2-m1bp-100x_Position021_20_cmle.ics	27	0	1	1	0.14756637827292504	0.4025157232704402	0.423841059602649
1197	Feb25-FISH2-3L1-rep2-m1bp-100x_Position021_20_cmle.ics	29	0	1	1	0.07147746447594806	0.2262773722627737	0.2262773722627737
1198	Feb25-FISH2-3L1-rep2-m1bp-100x_Position021_20_cmle.ics	30	0	1	1	0.23748964003298875	0.6023391812865497	0.6023391812865497
1199	Feb25-FISH2-3L1-rep2-m1bp-100x_Position021_20_cmle.ics	31	0	1	1	0.0	0.0	0.0
1200	Feb25-FISH2-3L1-rep2-m1bp-100x_Position021_20_cmle.ics	32	0	1	1	0.04380876854977462	0.24050632911392403	0.24050632911392403
1201	Feb25-FISH2-3L1-rep2-m1bp-100x_Position021_20_cmle.ics	33	0	1	1	0.0	0.0	0.0
1202	Feb25-FISH2-3L1-rep2-m1bp-100x_Position021_20_cmle.ics	34	0	1	1	0.04380876854977462	0.3220338983050847	0.18095238095238092
1203	Feb25-FISH2-3L1-rep2-m1bp-100x_Position021_20_cmle.ics	34	0	1	2	0.0	0.0	0.0
1204	Feb25-FISH2-3L1-rep2-m1bp-100x_Position021_20_cmle.ics	34	0	2	1	0.0	0.0	0.0
1205	Feb25-FISH2-3L1-rep2-m1bp-100x_Position021_20_cmle.ics	34	0	2	2	0.04150304388926017	0.15789473684210525	0.2571428571428571
1206	Feb25-FISH2-3L1-rep2-m1bp-100x_Position021_20_cmle.ics	35	0	1	1	0.15678927691498284	0.515151515151515	0.489208633093525
1207	Feb25-FISH2-3L1-rep2-m1bp-100x_Position021_20_cmle.ics	36	0	1	1	0.17292934953858402	0.568181818181818	0.568181818181818
1208	Feb25-FISH2-3L1-rep2-m1bp-100x_Position021_20_cmle.ics	37	0	1	1	0.03458586990771681	0.11811023622047244	0.11811023622047244
1209	Feb25-FISH2-3L1-rep2-m1bp-100x_Position021_20_cmle.ics	38	0	1	1	0.249018263335561	0.6101694915254237	0.7012987012987012
1210	Feb25-FISH2-3L1-rep2-m1bp-100x_Position021_20_cmle.ics	39	0	1	1	0.0	0.0	0.0
1211	Feb25-FISH2-3L1-rep2-m1bp-100x_Position021_20_cmle.ics	40	0	1	1	0.14756637827292504	0.4444444444444444	0.4475524475524475
1212	Feb25-FISH2-3L1-rep2-m1bp-100x_Position021_20_cmle.ics	41	0	1	1	0.0	0.0	0.0
1213	Feb25-FISH2-3L1-rep2-m1bp-100x_Position021_20_cmle.ics	42	0	1	1	0.19598659614372857	0.894736842105263	0.894736842105263
1214	Feb25-FISH2-3L1-rep2-m1bp-100x_Position021_20_cmle.ics	43	0	1	1	0.04380876854977462	0.095	0.09693877551020406
1215	Feb25-FISH2-3L1-rep2-m1bp-100x_Position021_20_cmle.ics	45	0	1	1	0.020751521944630084	0.1764705882352941	0.1764705882352941
1216	Feb25-FISH2-3L1-rep2-m1bp-100x_Position021_20_cmle.ics	47	0	1	1	0.0	0.0	0.0
1217	Feb25-FISH2-3L1-rep2-m1bp-100x_Position021_20_cmle.ics	47	0	1	2	0.2605468866381333	0.41391941391941395	0.5854922279792746
1218	Feb25-FISH2-3L1-rep2-m1bp-100x_Position021_20_cmle.ics	52	0	1	1	0.10145188506263597	0.36974789915966383	0.8148148148148147
1219	Feb25-FISH2-3L1-rep2-m1bp-100x_Position021_20_cmle.ics	53	0	1	1	0.09914616040212151	0.31386861313868614	0.31386861313868614
1220	Feb25-FISH2-3L1-rep2-m1bp-100x_Position021_20_cmle.ics	54	0	1	1	0.15678927691498284	0.2845188284518828	0.45333333333333325
1221	Feb25-FISH2-3L1-rep2-m1bp-100x_Position021_20_cmle.ics	54	0	1	2	0.0	0.0	0.0
1222	Feb25-FISH2-3L1-rep2-m1bp-100x_Position021_20_cmle.ics	54	0	2	1	0.0	0.0	0.0
1223	Feb25-FISH2-3L1-rep2-m1bp-100x_Position021_20_cmle.ics	54	0	2	2	0.0	0.0	0.0
1224	Feb25-FISH2-3L1-rep2-m1bp-100x_Position021_20_cmle.ics	55	0	1	1	0.0	0.0	0.0
1225	Feb25-FISH2-3L1-rep2-m1bp-100x_Position021_20_cmle.ics	56	0	1	1	0.10145188506263597	0.5432098765432098	0.27672955974842767
1226	Feb25-FISH2-3L1-rep2-m1bp-100x_Position021_20_cmle.ics	57	0	1	1	0.08761753709954924	0.304	0.304
1227	Feb25-FISH2-3L1-rep2-m1bp-100x_Position021_20_cmle.ics	58	0	1	1	0.2582411619776188	0.7088607594936709	0.7088607594936709
1228	Feb25-FISH2-3L1-rep2-m1bp-100x_Position021_20_cmle.ics	59	0	1	1	0.04150304388926017	0.14285714285714285	0.14516129032258066
1229	Feb25-FISH2-3L1-rep2-m1bp-100x_Position021_20_cmle.ics	60	0	1	1	0.0	0.0	0.0
1230	Feb25-FISH2-3L1-rep2-m1bp-100x_Position021_20_cmle.ics	61	0	1	1	0.029974420586687898	0.18055555555555555	0.18055555555555555
1231	Feb25-FISH2-3L1-rep2-m1bp-100x_Position021_20_cmle.ics	62	0	1	1	0.0	0.0	0.0
1232	Feb25-FISH2-3L1-rep2-m1bp-100x_Position021_20_cmle.ics	63	0	1	1	0.03689159456823126	0.12030075187969923	0.15841584158415842
1233	Feb25-FISH2-3L1-rep2-m1bp-100x_Position021_20_cmle.ics	64	0	1	1	0.12681485632829495	0.49107142857142844	0.49107142857142844
1234	Feb25-FISH2-3L1-rep2-m1bp-100x_Position021_20_cmle.ics	65	0	1	1	0.2697697852801911	0.5763546798029555	0.5763546798029555
1235	Feb25-FISH2-3L1-rep2-m1bp-100x_Position021_20_cmle.ics	66	0	1	1	0.0	0.0	0.0
1236	Feb25-FISH2-3L1-rep2-m1bp-100x_Position021_20_cmle.ics	66	0	1	2	0.03228014524720235	0.16470588235294117	0.20588235294117643
1237	Feb25-FISH2-3L1-rep2-m1bp-100x_Position021_20_cmle.ics	67	0	1	1	0.01152862330257227	0.0980392156862745	0.07936507936507936
1238	Feb25-FISH2-3L1-rep2-m1bp-100x_Position022_21_cmle.ics	1	0	1	1	0.07608891379697698	0.27499999999999997	0.24999999999999994
1239	Feb25-FISH2-3L1-rep2-m1bp-100x_Position022_21_cmle.ics	2	0	1	1	0.0	0.0	0.0
1240	Feb25-FISH2-3L1-rep2-m1bp-100x_Position022_21_cmle.ics	2	0	2	1	0.0	0.0	0.0
1241	Feb25-FISH2-3L1-rep2-m1bp-100x_Position022_21_cmle.ics	3	0	1	1	0.0	0.0	0.0
1242	Feb25-FISH2-3L1-rep2-m1bp-100x_Position022_21_cmle.ics	3	0	1	2	0.0	0.0	0.0
1243	Feb25-FISH2-3L1-rep2-m1bp-100x_Position022_21_cmle.ics	4	0	1	1	0.2444068140145321	0.6057142857142856	0.6127167630057802
1244	Feb25-FISH2-3L1-rep2-m1bp-100x_Position022_21_cmle.ics	5	0	1	1	0.0	0.0	0.0
1245	Feb25-FISH2-3L1-rep2-m1bp-100x_Position022_21_cmle.ics	7	0	1	1	0.08300608777852034	0.2589928057553956	0.41379310344827586
1246	Feb25-FISH2-3L1-rep2-m1bp-100x_Position022_21_cmle.ics	7	0	1	2	0.0	0.0	0.0
1247	Feb25-FISH2-3L1-rep2-m1bp-100x_Position022_21_cmle.ics	8	0	1	1	0.0	0.0	0.0
1248	Feb25-FISH2-3L1-rep2-m1bp-100x_Position022_21_cmle.ics	9	0	1	1	0.0	0.0	0.0
1249	Feb25-FISH2-3L1-rep2-m1bp-100x_Position022_21_cmle.ics	10	0	1	1	0.0645602904944047	0.17391304347826086	0.18543046357615894
1250	Feb25-FISH2-3L1-rep2-m1bp-100x_Position022_21_cmle.ics	11	0	1	1	0.15448355225446841	0.3383838383838384	0.3383838383838384
1251	Feb25-FISH2-3L1-rep2-m1bp-100x_Position022_21_cmle.ics	12	0	1	1	0.07147746447594806	0.5438596491228069	0.5438596491228069
1252	Feb25-FISH2-3L1-rep2-m1bp-100x_Position022_21_cmle.ics	13	0	1	1	0.3228014524720235	0.7567567567567567	0.5283018867924527
1253	Feb25-FISH2-3L1-rep2-m1bp-100x_Position022_21_cmle.ics	13	0	2	1	0.0	0.0	0.0
1254	Feb25-FISH2-3L1-rep2-m1bp-100x_Position022_21_cmle.ics	14	0	1	1	0.20520949478578637	0.6267605633802815	0.6223776223776223
1255	Feb25-FISH2-3L1-rep2-m1bp-100x_Position022_21_cmle.ics	15	0	1	1	0.0	0.0	0.0
1256	Feb25-FISH2-3L1-rep2-m1bp-100x_Position022_21_cmle.ics	15	0	1	2	0.03919731922874571	0.086734693877551	0.320754716981132
1257	Feb25-FISH2-3L1-rep2-m1bp-100x_Position022_21_cmle.ics	16	0	1	1	0.05533739185234689	0.1714285714285714	0.1714285714285714
1258	Feb25-FISH2-3L1-rep2-m1bp-100x_Position022_21_cmle.ics	17	0	1	1	0.11759195768623715	0.32484076433121023	0.28651685393258425
1259	Feb25-FISH2-3L1-rep2-m1bp-100x_Position022_21_cmle.ics	18	0	1	1	0.0	0.0	0.0
1260	Feb25-FISH2-3L1-rep2-m1bp-100x_Position022_21_cmle.ics	20	0	1	1	0.08300608777852034	0.2706766917293233	0.3243243243243243
1261	Feb25-FISH2-3L1-rep2-m1bp-100x_Position022_21_cmle.ics	21	0	1	1	0.16370645089652622	0.4465408805031446	0.4409937888198758
1262	Feb25-FISH2-3L1-rep2-m1bp-100x_Position022_21_cmle.ics	22	0	1	1	0.14526065361241058	0.4565217391304348	0.3772455089820359
1263	Feb25-FISH2-3L1-rep2-m1bp-100x_Position022_21_cmle.ics	23	0	1	1	0.0	0.0	0.0
1264	Feb25-FISH2-3L1-rep2-m1bp-100x_Position022_21_cmle.ics	25	0	1	1	0.03689159456823126	0.13333333333333333	0.11594202898550725
1265	Feb25-FISH2-3L1-rep2-m1bp-100x_Position022_21_cmle.ics	27	0	1	1	0.0	0.0	0.0
1266	Feb25-FISH2-3L1-rep2-m1bp-100x_Position022_21_cmle.ics	28	0	1	1	0.059948841173375796	0.45614035087719296	0.45614035087719296
1267	Feb25-FISH2-3L1-rep2-m1bp-100x_Position022_21_cmle.ics	29	0	1	1	0.37583311966385596	0.6995708154506438	0.5488215488215488
1268	Feb25-FISH2-3L1-rep2-m1bp-100x_Position022_21_cmle.ics	29	0	2	1	0.0	0.0	0.0
1269	Feb25-FISH2-3L1-rep2-m1bp-100x_Position022_21_cmle.ics	30	0	1	1	0.249018263335561	0.6666666666666666	0.6666666666666666
1270	Feb25-FISH2-3L1-rep2-m1bp-100x_Position022_21_cmle.ics	32	0	1	1	0.0	0.0	0.0
1271	Feb25-FISH2-3L1-rep2-m1bp-100x_Position022_21_cmle.ics	33	0	1	1	0.0	0.0	0.0
1272	Feb25-FISH2-3L1-rep2-m1bp-100x_Position022_21_cmle.ics	34	0	1	1	0.08761753709954924	0.24999999999999997	0.24999999999999997
1273	Feb25-FISH2-3L1-rep2-m1bp-100x_Position022_21_cmle.ics	35	0	1	1	0.0	0.0	0.0
1274	Feb25-FISH2-3L1-rep2-m1bp-100x_Position022_21_cmle.ics	36	0	1	1	0.20751521944630083	0.5454545454545454	0.5454545454545454
1275	Feb25-FISH2-3L1-rep2-m1bp-100x_Position022_21_cmle.ics	37	0	1	1	0.0	0.0	0.0
1276	Feb25-FISH2-3L1-rep2-m1bp-100x_Position022_21_cmle.ics	38	0	1	1	0.06917173981543362	0.5357142857142857	0.5263157894736843
1277	Feb25-FISH2-3L1-rep2-m1bp-100x_Position023_22_cmle.ics	2	0	1	1	0.0	0.0	0.0
1278	Feb25-FISH2-3L1-rep2-m1bp-100x_Position023_22_cmle.ics	3	0	1	1	0.0	0.0	0.0
1279	Feb25-FISH2-3L1-rep2-m1bp-100x_Position023_22_cmle.ics	3	0	1	2	0.0	0.0	0.0
1280	Feb25-FISH2-3L1-rep2-m1bp-100x_Position023_22_cmle.ics	3	0	2	1	0.0	0.0	0.0
1281	Feb25-FISH2-3L1-rep2-m1bp-100x_Position023_22_cmle.ics	3	0	2	2	0.2444068140145321	0.828125	0.5120772946859903
1282	Feb25-FISH2-3L1-rep2-m1bp-100x_Position023_22_cmle.ics	4	0	1	1	0.0	0.0	0.0
1283	Feb25-FISH2-3L1-rep2-m1bp-100x_Position023_22_cmle.ics	5	0	1	1	0.01844579728411563	0.07207207207207207	0.16
1284	Feb25-FISH2-3L1-rep2-m1bp-100x_Position023_22_cmle.ics	5	0	1	2	0.0	0.0	0.0
1285	Feb25-FISH2-3L1-rep2-m1bp-100x_Position023_22_cmle.ics	6	0	1	1	0.19829232080424303	0.7962962962962961	0.8037383177570092
1286	Feb25-FISH2-3L1-rep2-m1bp-100x_Position023_22_cmle.ics	7	0	1	1	0.0	0.0	0.0
1287	Feb25-FISH2-3L1-rep2-m1bp-100x_Position023_22_cmle.ics	8	0	1	1	0.13142630564932387	0.441860465116279	0.7307692307692306
1288	Feb25-FISH2-3L1-rep2-m1bp-100x_Position023_22_cmle.ics	9	0	1	1	0.3158842784904802	0.7172774869109947	0.7135416666666667
1289	Feb25-FISH2-3L1-rep2-m1bp-100x_Position023_22_cmle.ics	10	0	1	1	0.07147746447594806	0.24799999999999997	0.246031746031746
1290	Feb25-FISH2-3L1-rep2-m1bp-100x_Position023_22_cmle.ics	11	0	1	1	0.08300608777852034	0.2589928057553956	0.2608695652173913
1291	Feb25-FISH2-3L1-rep2-m1bp-100x_Position023_22_cmle.ics	12	0	1	1	0.3181900031509946	0.42331288343558277	0.42461538461538456
1292	Feb25-FISH2-3L1-rep2-m1bp-100x_Position023_22_cmle.ics	13	0	1	1	0.1245091316677805	0.5094339622641509	0.5294117647058822
1293	Feb25-FISH2-3L1-rep2-m1bp-100x_Position023_22_cmle.ics	14	0	1	1	0.0	0.0	0.0
1294	Feb25-FISH2-3L1-rep2-m1bp-100x_Position023_22_cmle.ics	15	0	1	1	0.08300608777852034	0.26277372262773724	0.26277372262773724
1295	Feb25-FISH2-3L1-rep2-m1bp-100x_Position023_22_cmle.ics	16	0	1	1	0.01152862330257227	0.08928571428571427	0.08928571428571427
1296	Feb25-FISH2-3L1-rep2-m1bp-100x_Position023_22_cmle.ics	17	0	1	1	0.23287819071195984	0.3840304182509506	0.505
1297	Feb25-FISH2-3L1-rep2-m1bp-100x_Position023_22_cmle.ics	17	0	1	2	0.0	0.0	0.0
1298	Feb25-FISH2-3L1-rep2-m1bp-100x_Position023_22_cmle.ics	18	0	1	1	0.0	0.0	0.0
1299	Feb25-FISH2-3L1-rep2-m1bp-100x_Position023_22_cmle.ics	19	0	1	1	0.0	0.0	0.0
1300	Feb25-FISH2-3L1-rep2-m1bp-100x_Position023_22_cmle.ics	21	0	1	1	0.0	0.0	0.0
1301	Feb25-FISH2-3L1-rep2-m1bp-100x_Position023_22_cmle.ics	22	0	1	1	0.2836041332432778	0.4979757085020243	0.5694444444444443
1302	Feb25-FISH2-3L1-rep2-m1bp-100x_Position023_22_cmle.ics	24	0	1	1	0.0	0.0	0.0
1303	Feb25-FISH2-3L1-rep2-m1bp-100x_Position023_22_cmle.ics	25	0	1	1	0.17754079885961294	0.5499999999999999	0.553956834532374
1304	Feb25-FISH2-3L1-rep2-m1bp-100x_Position023_22_cmle.ics	26	0	1	1	0.0	0.0	0.0
1305	Feb25-FISH2-3L1-rep2-m1bp-100x_Position023_22_cmle.ics	27	0	1	1	0.09222898642057815	0.27397260273972596	0.2380952380952381
1306	Feb25-FISH2-3L1-rep2-m1bp-100x_Position023_22_cmle.ics	28	0	1	1	0.1890694221621852	0.7961165048543687	0.7961165048543687
1307	Feb25-FISH2-3L1-rep2-m1bp-100x_Position023_22_cmle.ics	29	0	1	1	0.01844579728411563	0.15384615384615383	0.15384615384615383
1308	Feb25-FISH2-3L1-rep2-m1bp-100x_Position023_22_cmle.ics	30	0	1	1	0.0	0.0	0.0
1309	Feb25-FISH2-3L1-rep2-m1bp-100x_Position023_22_cmle.ics	31	0	1	1	0.17292934953858402	0.630252100840336	0.6410256410256409
1310	Feb25-FISH2-3L1-rep2-m1bp-100x_Position023_22_cmle.ics	33	0	1	1	0.3043556551879079	0.7810650887573963	0.5454545454545454
1311	Feb25-FISH2-3L1-rep2-m1bp-100x_Position023_22_cmle.ics	33	0	2	1	0.0	0.0	0.0
1312	Feb25-FISH2-3L1-rep2-m1bp-100x_Position023_22_cmle.ics	35	0	1	1	0.09222898642057815	0.34188034188034183	0.3361344537815126
1313	Feb25-FISH2-3L1-rep2-m1bp-100x_Position023_22_cmle.ics	37	0	1	1	0.0	0.0	0.0
1314	Feb25-FISH2-3L1-rep2-m1bp-100x_Position023_22_cmle.ics	38	0	1	1	0.03228014524720235	0.11965811965811964	0.12068965517241376
1315	Feb25-FISH2-3L1-rep2-m1bp-100x_Position023_22_cmle.ics	39	0	1	1	0.13834347963086724	0.5	0.4958677685950413
1316	Feb25-FISH2-3L1-rep2-m1bp-100x_Position023_22_cmle.ics	40	0	1	1	0.05533739185234689	0.31999999999999995	0.31999999999999995
1317	Feb25-FISH2-3L1-rep2-m1bp-100x_Position023_22_cmle.ics	41	0	1	1	0.08070036311800588	0.21604938271604937	0.26315789473684204
1318	Feb25-FISH2-3L1-rep2-m1bp-100x_Position023_22_cmle.ics	42	0	1	1	0.09684043574160706	0.3925233644859812	0.3962264150943396
1319	Feb25-FISH2-3L1-rep2-m1bp-100x_Position023_22_cmle.ics	43	0	1	1	0.15678927691498284	0.6732673267326732	0.6666666666666665
1320	Feb25-FISH2-3L1-rep2-m1bp-100x_Position023_22_cmle.ics	44	0	1	1	0.059948841173375796	0.40625	0.40625
1321	Feb25-FISH2-3L1-rep2-m1bp-100x_Position024_23_cmle.ics	1	0	1	1	0.0	0.0	0.0
1322	Feb25-FISH2-3L1-rep2-m1bp-100x_Position024_23_cmle.ics	2	0	1	1	0.07839463845749142	0.21656050955414013	0.2151898734177215
1323	Feb25-FISH2-3L1-rep2-m1bp-100x_Position024_23_cmle.ics	4	0	1	1	0.22134956740938755	0.6666666666666666	0.6666666666666666
1324	Feb25-FISH2-3L1-rep2-m1bp-100x_Position024_23_cmle.ics	5	0	1	1	0.20059804546475749	0.6444444444444445	0.6444444444444445
1325	Feb25-FISH2-3L1-rep2-m1bp-100x_Position024_23_cmle.ics	6	0	1	1	0.01844579728411563	0.06837606837606837	0.06837606837606837
1326	Feb25-FISH2-3L1-rep2-m1bp-100x_Position024_23_cmle.ics	7	0	1	1	0.0	0.0	0.0
1327	Feb25-FISH2-3L1-rep2-m1bp-100x_Position024_23_cmle.ics	7	0	2	1	0.32971862645356687	0.8666666666666666	0.4735099337748344
1328	Feb25-FISH2-3L1-rep2-m1bp-100x_Position024_23_cmle.ics	8	0	1	1	0.08300608777852034	0.2571428571428571	0.2589928057553956
1329	Feb25-FISH2-3L1-rep2-m1bp-100x_Position024_23_cmle.ics	9	0	1	1	0.2444068140145321	0.3397435897435897	0.9999999999999999
1330	Feb25-FISH2-3L1-rep2-m1bp-100x_Position024_23_cmle.ics	9	0	1	2	0.0	0.0	0.0
1331	Feb25-FISH2-3L1-rep2-m1bp-100x_Position024_23_cmle.ics	10	0	1	1	0.11298050836520823	0.35766423357664234	0.36029411764705876
1332	Feb25-FISH2-3L1-rep2-m1bp-100x_Position024_23_cmle.ics	13	0	1	1	0.14756637827292504	0.4812030075187969	0.47761194029850745
1333	Feb25-FISH2-3L1-rep2-m1bp-100x_Position024_23_cmle.ics	15	0	1	1	0.0	0.0	0.0
1334	Feb25-FISH2-3L1-rep2-m1bp-100x_Position024_23_cmle.ics	16	0	1	1	0.0	0.0	0.0
1335	Feb25-FISH2-3L1-rep2-m1bp-100x_Position024_23_cmle.ics	17	0	1	1	0.053031667191832436	0.4423076923076923	0.4509803921568627
1336	Feb25-FISH2-3L1-rep2-m1bp-100x_Position024_23_cmle.ics	18	0	1	1	0.28590985790379225	0.6888888888888888	0.6888888888888888
1337	Feb25-FISH2-3L1-rep2-m1bp-100x_Position024_23_cmle.ics	19	0	1	1	0.0	0.0	0.0
1338	Feb25-FISH2-3L1-rep2-m1bp-100x_Position024_23_cmle.ics	20	0	1	1	0.0	0.0	0.0
1339	Feb25-FISH2-3L1-rep2-m1bp-100x_Position024_23_cmle.ics	21	0	1	1	0.1798465235201274	0.5270270270270271	0.5270270270270271
1340	Feb25-FISH2-3L1-rep2-m1bp-100x_Position024_23_cmle.ics	22	0	1	1	0.0	0.0	0.0
1341	Feb25-FISH2-3L1-rep2-m1bp-100x_Position024_23_cmle.ics	23	0	1	1	0.15678927691498284	0.21249999999999994	0.3063063063063063
1342	Feb25-FISH2-3L1-rep2-m1bp-100x_Position024_23_cmle.ics	23	0	1	2	0.0	0.0	0.0
1343	Feb25-FISH2-3L1-rep2-m1bp-100x_Position024_23_cmle.ics	25	0	1	1	0.2582411619776188	0.5490196078431372	0.7516778523489932
1344	Feb25-FISH2-3L1-rep2-m1bp-100x_Position024_23_cmle.ics	25	0	1	2	0.0	0.0	0.0
1345	Feb25-FISH2-3L1-rep2-m1bp-100x_Position024_23_cmle.ics	26	0	1	1	0.22134956740938755	0.6315789473684209	0.6233766233766233
1346	Feb25-FISH2-3L1-rep2-m1bp-100x_Position024_23_cmle.ics	27	0	1	1	0.04150304388926017	0.2608695652173913	0.2571428571428571
1347	Feb25-FISH2-3L1-rep2-m1bp-100x_Position024_23_cmle.ics	28	0	1	1	0.19829232080424303	0.7962962962962961	0.5180722891566264
1348	Feb25-FISH2-3L1-rep2-m1bp-100x_Position024_23_cmle.ics	29	0	1	1	0.0	0.0	0.0
1349	Feb25-FISH2-3L1-rep2-m1bp-100x_Position024_23_cmle.ics	29	0	2	1	0.15217782759395396	0.28326180257510736	0.2275862068965517
1350	Feb25-FISH2-3L1-rep2-m1bp-100x_Position024_23_cmle.ics	30	0	1	1	0.0	0.0	0.0
1351	Feb25-FISH2-3L1-rep2-m1bp-100x_Position024_23_cmle.ics	31	0	1	1	0.025362971265658993	0.1964285714285714	0.1964285714285714
1352	Feb25-FISH2-3L1-rep2-m1bp-100x_Position024_23_cmle.ics	34	0	1	1	0.0	0.0	0.0
1353	Feb25-FISH2-3L1-rep2-m1bp-100x_Position024_23_cmle.ics	34	0	1	2	0.0	0.0	0.0
1354	Feb25-FISH2-3L1-rep2-m1bp-100x_Position024_23_cmle.ics	34	0	2	1	0.0	0.0	0.0
1355	Feb25-FISH2-3L1-rep2-m1bp-100x_Position024_23_cmle.ics	34	0	2	2	0.33663580043511027	0.7087378640776698	0.5959183673469388
1356	Feb25-FISH2-3L1-rep2-m1bp-100x_Position024_23_cmle.ics	34	0	3	1	0.07378318913646252	0.5517241379310344	0.3106796116504854
1357	Feb25-FISH2-3L1-rep2-m1bp-100x_Position024_23_cmle.ics	34	0	3	2	0.0	0.0	0.0
1358	Feb25-FISH2-3L1-rep2-m1bp-100x_Position024_23_cmle.ics	35	0	1	1	0.04150304388926017	0.1764705882352941	0.17307692307692307
1359	Feb25-FISH2-3L1-rep2-m1bp-100x_Position024_23_cmle.ics	37	0	1	1	0.07839463845749142	0.2179487179487179	0.293103448275862
1360	Feb25-FISH2-3L1-rep2-m1bp-100x_Position024_23_cmle.ics	38	0	1	1	0.07839463845749142	0.607142857142857	0.2518518518518518
1361	Feb25-FISH2-3L1-rep2-m1bp-100x_Position024_23_cmle.ics	38	0	2	1	0.0	0.0	0.0
1362	Feb25-FISH2-3L1-rep2-m1bp-100x_Position024_23_cmle.ics	42	0	1	1	0.04150304388926017	0.26865671641791045	0.06405693950177935
1363	Feb25-FISH2-3L1-rep2-m1bp-100x_Position024_23_cmle.ics	42	0	2	1	0.0	0.0	0.0
1364	Feb25-FISH2-3L1-rep2-m1bp-100x_Position024_23_cmle.ics	43	0	1	1	0.10375760972315042	0.32142857142857134	0.8999999999999999
1365	Feb25-FISH2-3L1-rep2-m1bp-100x_Position024_23_cmle.ics	44	0	1	1	0.01844579728411563	0.07843137254901959	0.07843137254901959
1366	Feb25-FISH2-3L1-rep2-m1bp-100x_Position024_23_cmle.ics	45	0	1	1	0.15217782759395396	0.4615384615384615	0.4615384615384615
1367	Feb25-FISH2-3L1-rep2-m1bp-100x_Position024_23_cmle.ics	46	0	1	1	0.11067478370469377	0.8571428571428569	0.46601941747572806
1368	Feb25-FISH2-3L1-rep2-m1bp-100x_Position024_23_cmle.ics	49	0	1	1	0.029974420586687898	0.10655737704918031	0.1238095238095238
1369	Feb25-FISH2-3L1-rep2-m1bp-100x_Position024_23_cmle.ics	52	0	1	1	0.0	0.0	0.0
1370	Feb25-FISH2-3L1-rep2-m1bp-100x_Position025_24_cmle.ics	1	0	1	1	0.0	0.0	0.0
1371	Feb25-FISH2-3L1-rep2-m1bp-100x_Position025_24_cmle.ics	1	0	1	2	0.0899232617600637	0.15057915057915058	0.6499999999999999
1372	Feb25-FISH2-3L1-rep2-m1bp-100x_Position025_24_cmle.ics	2	0	1	1	0.0	0.0	0.0
1373	Feb25-FISH2-3L1-rep2-m1bp-100x_Position025_24_cmle.ics	2	0	1	2	0.12220340700726605	0.27748691099476436	0.31360946745562124
1374	Feb25-FISH2-3L1-rep2-m1bp-100x_Position025_24_cmle.ics	4	0	1	1	0.5556796431839833	0.7259036144578311	0.7259036144578311
1375	Feb25-FISH2-3L1-rep2-m1bp-100x_Position025_24_cmle.ics	5	0	1	1	0.0	0.0	0.0
1376	Feb25-FISH2-3L1-rep2-m1bp-100x_Position025_24_cmle.ics	6	0	1	1	0.21904384274887312	0.6375838926174496	0.641891891891892
1377	Feb25-FISH2-3L1-rep2-m1bp-100x_Position025_24_cmle.ics	7	0	1	1	0.0	0.0	0.0
1378	Feb25-FISH2-3L1-rep2-m1bp-100x_Position025_24_cmle.ics	8	0	1	1	0.15448355225446841	0.43506493506493504	0.4407894736842105
1379	Feb25-FISH2-3L1-rep2-m1bp-100x_Position025_24_cmle.ics	9	0	1	1	0.23057246605144538	0.5617977528089887	0.5464480874316939
1380	Feb25-FISH2-3L1-rep2-m1bp-100x_Position025_24_cmle.ics	10	0	1	1	0.04611449321028908	0.20833333333333334	0.20833333333333334
1381	Feb25-FISH2-3L1-rep2-m1bp-100x_Position025_24_cmle.ics	11	0	1	1	0.09684043574160706	0.646153846153846	0.65625
1382	Feb25-FISH2-3L1-rep2-m1bp-100x_Position025_24_cmle.ics	16	0	1	1	0.0	0.0	0.0
1383	Feb25-FISH2-3L1-rep2-m1bp-100x_Position025_24_cmle.ics	16	0	1	2	0.0	0.0	0.0
1384	Feb25-FISH2-3L1-rep2-m1bp-100x_Position025_24_cmle.ics	16	0	2	1	0.0	0.0	0.0
1385	Feb25-FISH2-3L1-rep2-m1bp-100x_Position025_24_cmle.ics	16	0	2	2	0.025362971265658993	0.1774193548387097	0.18333333333333332
1386	Feb25-FISH2-3L1-rep2-m1bp-100x_Position025_24_cmle.ics	18	0	1	1	0.03919731922874571	0.17894736842105258	0.17708333333333334
1387	Feb25-FISH2-3L1-rep2-m1bp-100x_Position025_24_cmle.ics	19	0	1	1	0.09914616040212151	0.4387755102040816	0.4387755102040816
1388	Feb25-FISH2-3L1-rep2-m1bp-100x_Position025_24_cmle.ics	20	0	1	1	0.2144323934278442	0.7622950819672131	0.7560975609756098
1389	Feb25-FISH2-3L1-rep2-m1bp-100x_Position025_24_cmle.ics	21	0	1	1	0.0	0.0	0.0
1390	Feb25-FISH2-3L1-rep2-m1bp-100x_Position025_24_cmle.ics	22	0	1	1	0.20520949478578637	0.7355371900826444	0.7355371900826444
1391	Feb25-FISH2-3L1-rep2-m1bp-100x_Position025_24_cmle.ics	24	0	1	1	0.11528623302572269	0.5681818181818181	0.28409090909090906
1392	Feb25-FISH2-3L1-rep2-m1bp-100x_Position025_24_cmle.ics	27	0	1	1	0.0	0.0	0.0
1393	Feb25-FISH2-3L1-rep2-m1bp-100x_Position025_24_cmle.ics	28	0	1	1	0.0	0.0	0.0
1394	Feb25-FISH2-3L1-rep2-m1bp-100x_Position025_24_cmle.ics	29	0	1	1	0.0	0.0	0.0
1395	Feb25-FISH2-3L1-rep2-m1bp-100x_Position025_24_cmle.ics	29	0	1	2	0.0	0.0	0.0
1396	Feb25-FISH2-3L1-rep2-m1bp-100x_Position025_24_cmle.ics	30	0	1	1	0.14295492895189613	0.5081967213114753	0.4460431654676258
1397	Feb25-FISH2-3L1-rep2-m1bp-100x_Position025_24_cmle.ics	32	0	1	1	0.0	0.0	0.0
1398	Feb25-FISH2-3L1-rep2-m1bp-100x_Position025_24_cmle.ics	32	0	1	2	0.2605468866381333	0.40213523131672596	0.9416666666666667
1399	Feb25-FISH2-3L1-rep2-m1bp-100x_Position025_24_cmle.ics	35	0	1	1	0.03458586990771681	0.12000000000000001	0.12096774193548389
1400	Feb25-FISH2-3L1-rep2-m1bp-100x_Position025_24_cmle.ics	36	0	1	1	0.15678927691498284	0.586206896551724	0.6868686868686869
1401	Feb25-FISH2-3L1-rep2-m1bp-100x_Position025_24_cmle.ics	37	0	1	1	0.0945347110810926	0.3831775700934578	0.4880952380952381
1402	Feb25-FISH2-3L1-rep2-m1bp-100x_Position025_24_cmle.ics	38	0	1	1	0.0	0.0	0.0
1403	Feb25-FISH2-3L1-rep2-m1bp-100x_Position025_24_cmle.ics	40	0	1	1	0.23979536469350318	0.7591240875912408	0.764705882352941
1404	Feb25-FISH2-3L1-rep2-m1bp-100x_Position025_24_cmle.ics	41	0	1	1	0.12220340700726605	0.7464788732394365	0.7464788732394365
1405	Feb25-FISH2-3L1-rep2-m1bp-100x_Position025_24_cmle.ics	42	0	1	1	0.1590950015754973	0.8624999999999998	0.40116279069767435
1406	Feb25-FISH2-3L1-rep2-m1bp-100x_Position025_24_cmle.ics	42	0	1	2	0.0	0.0	0.0
1407	Feb25-FISH2-3L1-rep2-m1bp-100x_Position025_24_cmle.ics	42	0	2	1	0.0	0.0	0.0
1408	Feb25-FISH2-3L1-rep2-m1bp-100x_Position025_24_cmle.ics	42	0	2	2	0.15217782759395396	0.2959641255605381	0.49624060150375937
1409	Feb25-FISH2-3L1-rep2-m1bp-100x_Position025_24_cmle.ics	43	0	1	1	0.050725942531317986	0.188034188034188	0.188034188034188
1410	Feb25-FISH2-3L1-rep2-m1bp-100x_Position025_24_cmle.ics	44	0	1	1	0.0	0.0	0.0
1411	Feb25-FISH2-3L1-rep2-m1bp-100x_Position025_24_cmle.ics	45	0	1	1	0.0945347110810926	0.32799999999999996	0.33064516129032256
1412	Feb25-FISH2-3L1-rep2-m1bp-100x_Position025_24_cmle.ics	46	0	1	1	0.22134956740938755	0.7619047619047618	0.7619047619047618
1413	Feb25-FISH2-3L1-rep2-m1bp-100x_Position025_24_cmle.ics	48	0	1	1	0.09914616040212151	0.344	0.2986111111111111
1414	Feb25-FISH2-3L1-rep2-m1bp-100x_Position025_24_cmle.ics	50	0	1	1	0.18676369750167077	0.5192307692307692	0.515923566878981
1415	Feb25-FISH2-3L1-rep2-m1bp-100x_Position025_24_cmle.ics	51	0	1	1	0.16831790021755513	0.477124183006536	0.477124183006536
1416	Feb25-FISH2-3L1-rep2-m1bp-100x_Position025_24_cmle.ics	52	0	1	1	0.3804445689848849	0.7268722466960351	0.7710280373831774
1417	Feb25-FISH2-3L1-rep2-m1bp-100x_Position025_24_cmle.ics	52	0	1	2	0.0	0.0	0.0
1418	Feb25-FISH2-3L1-rep2-m1bp-100x_Position025_24_cmle.ics	52	0	2	1	0.0	0.0	0.0
1419	Feb25-FISH2-3L1-rep2-m1bp-100x_Position025_24_cmle.ics	52	0	2	2	0.14064920429138167	0.5545454545454546	0.5126050420168066
1420	Feb25-FISH2-3L1-rep2-m1bp-100x_Position025_24_cmle.ics	53	0	1	1	0.03919731922874571	0.17894736842105258	0.18279569892473113
1421	Feb25-FISH2-3L1-rep2-m1bp-100x_Position025_24_cmle.ics	55	0	1	1	0.26515833595916216	0.7823129251700679	0.7467532467532466
1422	Feb25-FISH2-3L1-rep2-m1bp-100x_Position026_25_cmle.ics	1	0	1	1	0.09684043574160706	0.2576687116564417	0.2545454545454545
1423	Feb25-FISH2-3L1-rep2-m1bp-100x_Position026_25_cmle.ics	2	0	1	1	0.13373203030983832	0.36477987421383645	0.3694267515923567
1424	Feb25-FISH2-3L1-rep2-m1bp-100x_Position026_25_cmle.ics	3	0	1	1	0.0	0.0	0.0
1425	Feb25-FISH2-3L1-rep2-m1bp-100x_Position026_25_cmle.ics	4	0	1	1	0.0	0.0	0.0
1426	Feb25-FISH2-3L1-rep2-m1bp-100x_Position026_25_cmle.ics	5	0	1	1	0.006917173981543361	0.016393442622950817	0.016304347826086953
1427	Feb25-FISH2-3L1-rep2-m1bp-100x_Position026_25_cmle.ics	6	0	1	1	0.13834347963086724	0.3015075376884422	0.2586206896551724
1428	Feb25-FISH2-3L1-rep2-m1bp-100x_Position026_25_cmle.ics	8	0	1	1	0.09914616040212151	0.19369369369369369	0.19457013574660628
1429	Feb25-FISH2-3L1-rep2-m1bp-100x_Position026_25_cmle.ics	9	0	1	1	0.16831790021755513	0.477124183006536	0.9605263157894737
1430	Feb25-FISH2-3L1-rep2-m1bp-100x_Position026_25_cmle.ics	9	0	1	2	0.0	0.0	0.0
1431	Feb25-FISH2-3L1-rep2-m1bp-100x_Position026_25_cmle.ics	10	0	1	1	0.15217782759395396	0.5038167938931297	0.5038167938931297
1432	Feb25-FISH2-3L1-rep2-m1bp-100x_Position026_25_cmle.ics	11	0	1	1	0.0	0.0	0.0
1433	Feb25-FISH2-3L1-rep2-m1bp-100x_Position026_25_cmle.ics	11	0	1	2	0.0	0.0	0.0
1434	Feb25-FISH2-3L1-rep2-m1bp-100x_Position026_25_cmle.ics	12	0	1	1	0.2605468866381333	0.7902097902097902	0.7957746478873239
1435	Feb25-FISH2-3L1-rep2-m1bp-100x_Position026_25_cmle.ics	14	0	1	1	0.4634506567634052	0.7528089887640449	0.7444444444444445
1436	Feb25-FISH2-3L1-rep2-m1bp-100x_Position026_25_cmle.ics	15	0	1	1	0.059948841173375796	0.14857142857142855	0.208
1437	Feb25-FISH2-3L1-rep2-m1bp-100x_Position026_25_cmle.ics	19	0	1	1	0.11528623302572269	0.41322314049586767	0.4716981132075471
1438	Feb25-FISH2-3L1-rep2-m1bp-100x_Position026_25_cmle.ics	20	0	1	1	0.21673811808835866	0.4845360824742268	0.4845360824742268
1439	Feb25-FISH2-3L1-rep2-m1bp-100x_Position026_25_cmle.ics	21	0	1	1	0.10836905904417933	0.31972789115646255	0.31972789115646255
1440	Feb25-FISH2-3L1-rep2-m1bp-100x_Position026_25_cmle.ics	22	0	1	1	0.0	0.0	0.0
1441	Feb25-FISH2-3L1-rep2-m1bp-100x_Position026_25_cmle.ics	23	0	1	1	0.14756637827292504	0.4812030075187969	0.48484848484848475
1442	Feb25-FISH2-3L1-rep2-m1bp-100x_Position026_25_cmle.ics	24	0	1	1	0.0	0.0	0.0
1443	Feb25-FISH2-3L1-rep2-m1bp-100x_Position026_25_cmle.ics	26	0	1	1	0.0	0.0	0.0
1444	Feb25-FISH2-3L1-rep2-m1bp-100x_Position026_25_cmle.ics	27	0	1	1	0.1706236248780696	0.5211267605633803	0.5211267605633803
1445	Feb25-FISH2-3L1-rep2-m1bp-100x_Position026_25_cmle.ics	28	0	1	1	0.0	0.0	0.0
1446	Feb25-FISH2-3L1-rep2-m1bp-100x_Position026_25_cmle.ics	29	0	1	1	0.08300608777852034	0.5070422535211266	0.5070422535211266
1447	Feb25-FISH2-3L1-rep2-m1bp-100x_Position026_25_cmle.ics	30	0	1	1	0.09914616040212151	0.43434343434343436	0.44329896907216493
1448	Feb25-FISH2-3L1-rep2-m1bp-100x_Position026_25_cmle.ics	33	0	1	1	0.0	0.0	0.0
1449	Feb25-FISH2-3L1-rep2-m1bp-100x_Position026_25_cmle.ics	34	0	1	1	0.0	0.0	0.0
1450	Feb25-FISH2-3L1-rep2-m1bp-100x_Position026_25_cmle.ics	34	0	1	2	0.13373203030983832	0.46031746031746024	0.5858585858585859
1451	Feb25-FISH2-3L1-rep2-m1bp-100x_Position026_25_cmle.ics	35	0	1	1	0.0	0.0	0.0
1452	Feb25-FISH2-3L1-rep2-m1bp-100x_Position027_26_cmle.ics	1	0	1	1	0.11298050836520823	0.39199999999999996	0.38888888888888884
1453	Feb25-FISH2-3L1-rep2-m1bp-100x_Position027_26_cmle.ics	2	0	1	1	0.0	0.0	0.0
1454	Feb25-FISH2-3L1-rep2-m1bp-100x_Position027_26_cmle.ics	2	0	1	2	0.04380876854977462	0.13286713286713284	0.19587628865979378
1455	Feb25-FISH2-3L1-rep2-m1bp-100x_Position027_26_cmle.ics	3	0	1	1	0.0	0.0	0.0
1456	Feb25-FISH2-3L1-rep2-m1bp-100x_Position027_26_cmle.ics	3	0	1	2	0.0899232617600637	0.2549019607843137	0.7090909090909091
1457	Feb25-FISH2-3L1-rep2-m1bp-100x_Position027_26_cmle.ics	6	0	1	1	0.21904384274887312	0.4567307692307692	0.47500000000000003
1458	Feb25-FISH2-3L1-rep2-m1bp-100x_Position027_26_cmle.ics	6	0	1	2	0.0	0.0	0.0
1459	Feb25-FISH2-3L1-rep2-m1bp-100x_Position027_26_cmle.ics	6	0	2	1	0.0	0.0	0.0
1460	Feb25-FISH2-3L1-rep2-m1bp-100x_Position027_26_cmle.ics	6	0	2	2	0.1844579728411563	0.5063291139240507	0.6106870229007633
1461	Feb25-FISH2-3L1-rep2-m1bp-100x_Position027_26_cmle.ics	9	0	1	1	0.19598659614372857	0.4829545454545454	0.3231939163498099
1462	Feb25-FISH2-3L1-rep2-m1bp-100x_Position027_26_cmle.ics	10	0	1	1	0.0	0.0	0.0
1463	Feb25-FISH2-3L1-rep2-m1bp-100x_Position027_26_cmle.ics	11	0	1	1	0.0	0.0	0.0
1464	Feb25-FISH2-3L1-rep2-m1bp-100x_Position027_26_cmle.ics	13	0	1	1	0.19829232080424303	0.39814814814814803	0.3481781376518218
1465	Feb25-FISH2-3L1-rep2-m1bp-100x_Position027_26_cmle.ics	14	0	1	1	0.0	0.0	0.0
1466	Feb25-FISH2-3L1-rep2-m1bp-100x_Position027_26_cmle.ics	15	0	1	1	0.21904384274887312	0.5864197530864197	0.5900621118012422
1467	Feb25-FISH2-3L1-rep2-m1bp-100x_Position027_26_cmle.ics	17	0	1	1	0.0	0.0	0.0
1468	Feb25-FISH2-3L1-rep2-m1bp-100x_Position027_26_cmle.ics	19	0	1	1	0.07839463845749142	0.607142857142857	0.5964912280701754
1469	Feb25-FISH2-3L1-rep2-m1bp-100x_Position027_26_cmle.ics	20	0	1	1	0.0	0.0	0.0
1470	Feb25-FISH2-3L1-rep2-m1bp-100x_Position027_26_cmle.ics	20	0	1	2	0.2559354373171044	0.378839590443686	0.4723404255319149
1471	Feb25-FISH2-3L1-rep2-m1bp-100x_Position027_26_cmle.ics	21	0	1	1	0.30896710450893683	0.5851528384279475	0.5903083700440528
1472	Feb25-FISH2-3L1-rep2-m1bp-100x_Position027_26_cmle.ics	22	0	1	1	0.16601217555704068	0.48979591836734687	0.48979591836734687
1473	Feb25-FISH2-3L1-rep2-m1bp-100x_Position027_26_cmle.ics	24	0	1	1	0.19137514682269965	0.48538011695906425	0.9999999999999997
1474	Feb25-FISH2-3L1-rep2-m1bp-100x_Position027_26_cmle.ics	25	0	1	1	0.21212666876732975	0.676470588235294	0.676470588235294
1475	Feb25-FISH2-3L1-rep2-m1bp-100x_Position027_26_cmle.ics	27	0	1	1	0.0	0.0	0.0
1476	Feb25-FISH2-3L1-rep2-m1bp-100x_Position027_26_cmle.ics	30	0	1	1	0.0	0.0	0.0
1477	Feb25-FISH2-3L1-rep2-m1bp-100x_Position027_26_cmle.ics	31	0	1	1	0.15217782759395396	0.47142857142857136	0.474820143884892
1478	Feb25-FISH2-3L1-rep2-m1bp-100x_Position027_26_cmle.ics	31	0	1	2	0.0	0.0	0.0
1479	Feb25-FISH2-3L1-rep2-m1bp-100x_Position027_26_cmle.ics	31	0	2	1	0.0	0.0	0.0
1480	Feb25-FISH2-3L1-rep2-m1bp-100x_Position027_26_cmle.ics	31	0	2	2	0.03228014524720235	0.14736842105263154	0.14432989690721648
1481	Feb25-FISH2-3L1-rep2-m1bp-100x_Position027_26_cmle.ics	32	0	1	1	0.0	0.0	0.0
1482	Feb25-FISH2-3L1-rep2-m1bp-100x_Position027_26_cmle.ics	34	0	1	1	0.0853118124390348	0.6491228070175439	0.38947368421052625
1483	Feb25-FISH2-3L1-rep2-m1bp-100x_Position027_26_cmle.ics	34	0	1	2	0.0	0.0	0.0
1484	Feb25-FISH2-3L1-rep2-m1bp-100x_Position027_26_cmle.ics	34	0	2	1	0.0	0.0	0.0
1485	Feb25-FISH2-3L1-rep2-m1bp-100x_Position027_26_cmle.ics	34	0	2	2	0.0	0.0	0.0
1486	Feb25-FISH2-3L1-rep2-m1bp-100x_Position027_26_cmle.ics	35	0	1	1	0.03919731922874571	0.2394366197183098	0.23611111111111108
1487	Feb25-FISH2-3L1-rep2-m1bp-100x_Position027_26_cmle.ics	36	0	1	1	0.15217782759395396	0.3626373626373626	0.3771428571428571
1488	Feb25-FISH2-3L1-rep2-m1bp-100x_Position027_26_cmle.ics	37	0	1	1	0.35277587305871144	0.7927461139896372	0.7927461139896372
1489	Feb25-FISH2-3L1-rep2-m1bp-100x_Position027_26_cmle.ics	38	0	1	1	0.0	0.0	0.0
1490	Feb25-FISH2-3L1-rep2-m1bp-100x_Position027_26_cmle.ics	40	0	1	1	0.13834347963086724	0.5217391304347826	0.759493670886076
1491	Feb25-FISH2-3L1-rep2-m1bp-100x_Position027_26_cmle.ics	42	0	1	1	0.0	0.0	0.0
1492	Feb25-FISH2-3L1-rep2-m1bp-100x_Position027_26_cmle.ics	42	0	2	1	0.03689159456823126	0.25806451612903225	0.0909090909090909
1493	Feb25-FISH2-3L1-rep2-m1bp-100x_Position027_26_cmle.ics	43	0	1	1	0.1706236248780696	0.5285714285714286	0.524822695035461
1494	Feb25-FISH2-3L1-rep2-m1bp-100x_Position027_26_cmle.ics	45	0	1	1	0.1890694221621852	0.719298245614035	0.7256637168141592
1495	Feb25-FISH2-3L1-rep2-m1bp-100x_Position027_26_cmle.ics	46	0	1	1	0.1291205809888094	0.49122807017543857	0.44799999999999995
1496	Feb25-FISH2-3L1-rep2-m1bp-100x_Position027_26_cmle.ics	48	0	1	1	0.0	0.0	0.0
1497	Feb25-FISH2-3L1-rep2-m1bp-100x_Position027_26_cmle.ics	49	0	1	1	0.0853118124390348	0.24025974025974026	0.3274336283185841
1498	Feb25-FISH2-3L1-rep2-m1bp-100x_Position027_26_cmle.ics	52	0	1	1	0.08070036311800588	0.25179856115107907	0.3608247422680412
1499	Feb25-FISH2-3L1-rep2-m1bp-100x_Position027_26_cmle.ics	52	0	1	2	0.0	0.0	0.0
1500	Feb25-FISH2-3L1-rep2-m1bp-100x_Position027_26_cmle.ics	52	0	2	1	0.0	0.0	0.0
1501	Feb25-FISH2-3L1-rep2-m1bp-100x_Position027_26_cmle.ics	52	0	2	2	0.19137514682269965	0.8217821782178217	0.5804195804195803
1502	Feb25-FISH2-3L1-rep2-m1bp-100x_Position027_26_cmle.ics	53	0	1	1	0.0	0.0	0.0
1503	Feb25-FISH2-3L1-rep2-m1bp-100x_Position027_26_cmle.ics	53	0	2	1	0.0	0.0	0.0
1504	Feb25-FISH2-3L1-rep2-m1bp-100x_Position027_26_cmle.ics	54	0	1	1	0.06917173981543362	0.4	0.39473684210526316
1505	Feb25-FISH2-3L1-rep2-m1bp-100x_Position027_26_cmle.ics	56	0	1	1	0.10375760972315042	0.4090909090909091	0.3719008264462809
1506	Feb25-FISH2-3L1-rep2-m1bp-100x_Position027_26_cmle.ics	57	0	1	1	0.0	0.0	0.0
1507	Feb25-FISH2-3L1-rep2-m1bp-100x_Position027_26_cmle.ics	58	0	1	1	0.0	0.0	0.0
1508	Feb25-FISH2-3L1-rep2-m1bp-100x_Position027_26_cmle.ics	59	0	1	1	0.18676369750167077	0.50625	0.50625
1509	Feb25-FISH2-3L1-rep2-m1bp-100x_Position027_26_cmle.ics	61	0	1	1	0.22134956740938755	0.7559055118110235	0.7559055118110235
1510	Feb25-FISH2-3L1-rep2-m1bp-100x_Position027_26_cmle.ics	62	0	1	1	0.03919731922874571	0.11888111888111887	0.16666666666666663
1511	Feb25-FISH2-3L1-rep2-m1bp-100x_Position027_26_cmle.ics	63	0	1	1	0.0	0.0	0.0
1512	Feb25-FISH2-3L1-rep2-m1bp-100x_Position027_26_cmle.ics	66	0	1	1	0.22596101673041646	0.7777777777777777	0.7839999999999999
1513	Feb25-FISH2-3L1-rep2-m1bp-100x_Position028_27_cmle.ics	1	0	1	1	0.14756637827292504	0.31372549019607837	0.31372549019607837
1514	Feb25-FISH2-3L1-rep2-m1bp-100x_Position028_27_cmle.ics	2	0	1	1	0.0	0.0	0.0
1515	Feb25-FISH2-3L1-rep2-m1bp-100x_Position028_27_cmle.ics	3	0	1	1	0.08761753709954924	0.5846153846153844	0.3762376237623762
1516	Feb25-FISH2-3L1-rep2-m1bp-100x_Position028_27_cmle.ics	3	0	1	2	0.0	0.0	0.0
1517	Feb25-FISH2-3L1-rep2-m1bp-100x_Position028_27_cmle.ics	3	0	2	1	0.0	0.0	0.0
1518	Feb25-FISH2-3L1-rep2-m1bp-100x_Position028_27_cmle.ics	3	0	2	2	0.0	0.0	0.0
1519	Feb25-FISH2-3L1-rep2-m1bp-100x_Position028_27_cmle.ics	3	0	3	1	0.0	0.0	0.0
1520	Feb25-FISH2-3L1-rep2-m1bp-100x_Position028_27_cmle.ics	3	0	3	2	0.08300608777852034	0.5454545454545453	0.36
1521	Feb25-FISH2-3L1-rep2-m1bp-100x_Position028_27_cmle.ics	5	0	1	1	0.0	0.0	0.0
1522	Feb25-FISH2-3L1-rep2-m1bp-100x_Position028_27_cmle.ics	7	0	1	1	0.0046114493210289076	0.03125	0.014598540145985401
1523	Feb25-FISH2-3L1-rep2-m1bp-100x_Position028_27_cmle.ics	8	0	1	1	0.03228014524720235	0.09655172413793102	0.09722222222222222
1524	Feb25-FISH2-3L1-rep2-m1bp-100x_Position028_27_cmle.ics	9	0	1	1	0.059948841173375796	0.2321428571428571	0.2321428571428571
1525	Feb25-FISH2-3L1-rep2-m1bp-100x_Position028_27_cmle.ics	10	0	1	1	0.4749792800659775	0.8917748917748919	0.6936026936026936
1526	Feb25-FISH2-3L1-rep2-m1bp-100x_Position028_27_cmle.ics	10	0	2	1	0.0	0.0	0.0
1527	Feb25-FISH2-3L1-rep2-m1bp-100x_Position028_27_cmle.ics	11	0	1	1	0.16831790021755513	0.6759259259259258	0.6759259259259258
1528	Feb25-FISH2-3L1-rep2-m1bp-100x_Position028_27_cmle.ics	13	0	1	1	0.13834347963086724	0.5309734513274337	0.5
1529	Feb25-FISH2-3L1-rep2-m1bp-100x_Position028_27_cmle.ics	14	0	1	1	0.0	0.0	0.0
1530	Feb25-FISH2-3L1-rep2-m1bp-100x_Position028_27_cmle.ics	15	0	1	1	0.1844579728411563	0.5925925925925927	0.583941605839416
1531	Feb25-FISH2-3L1-rep2-m1bp-100x_Position028_27_cmle.ics	16	0	1	1	0.0	0.0	0.0
1532	Feb25-FISH2-3L1-rep2-m1bp-100x_Position028_27_cmle.ics	17	0	1	1	0.016140072623601176	0.06422018348623852	0.06542056074766353
1533	Feb25-FISH2-3L1-rep2-m1bp-100x_Position028_27_cmle.ics	18	0	1	1	0.0	0.0	0.0
1534	Feb25-FISH2-3L1-rep2-m1bp-100x_Position028_27_cmle.ics	18	0	1	2	0.3596930470402548	0.6499999999999999	0.8524590163934426
1535	Feb25-FISH2-3L1-rep2-m1bp-100x_Position028_27_cmle.ics	20	0	1	1	0.0	0.0	0.0
1536	Feb25-FISH2-3L1-rep2-m1bp-100x_Position028_27_cmle.ics	21	0	1	1	0.11759195768623715	0.796875	0.1881918819188192
1537	Feb25-FISH2-3L1-rep2-m1bp-100x_Position028_27_cmle.ics	21	0	2	1	0.0	0.0	0.0
1538	Feb25-FISH2-3L1-rep2-m1bp-100x_Position028_27_cmle.ics	22	0	1	1	0.3204957278115091	0.6682692307692307	0.674757281553398
1539	Feb25-FISH2-3L1-rep2-m1bp-100x_Position028_27_cmle.ics	23	0	1	1	0.21904384274887312	0.8333333333333334	0.826086956521739
1540	Feb25-FISH2-3L1-rep2-m1bp-100x_Position028_27_cmle.ics	24	0	1	1	0.35738732237974036	0.6007751937984496	0.5916030534351144
1541	Feb25-FISH2-3L1-rep2-m1bp-100x_Position028_27_cmle.ics	25	0	1	1	0.0	0.0	0.0
1542	Feb25-FISH2-3L1-rep2-m1bp-100x_Position028_27_cmle.ics	25	0	1	2	0.3389415250956247	0.7205882352941175	0.8963414634146339
1543	Feb25-FISH2-3L1-rep2-m1bp-100x_Position028_27_cmle.ics	25	0	2	1	0.1798465235201274	0.6393442622950819	0.523489932885906
1544	Feb25-FISH2-3L1-rep2-m1bp-100x_Position028_27_cmle.ics	25	0	2	2	0.0	0.0	0.0
1545	Feb25-FISH2-3L1-rep2-m1bp-100x_Position028_27_cmle.ics	26	0	1	1	0.09914616040212151	0.31386861313868614	0.3115942028985507
1546	Feb25-FISH2-3L1-rep2-m1bp-100x_Position028_27_cmle.ics	27	0	1	1	0.0	0.0	0.0
1547	Feb25-FISH2-3L1-rep2-m1bp-100x_Position028_27_cmle.ics	30	0	1	1	0.4450048594792896	0.7598425196850394	0.8212765957446808
1548	Feb25-FISH2-3L1-rep2-m1bp-100x_Position028_27_cmle.ics	30	0	1	2	0.0	0.0	0.0
1549	Feb25-FISH2-3L1-rep2-m1bp-100x_Position028_27_cmle.ics	32	0	1	1	0.15448355225446841	0.5447154471544716	0.5403225806451614
1550	Feb25-FISH2-3L1-rep2-m1bp-100x_Position028_27_cmle.ics	33	0	1	1	0.11759195768623715	0.4722222222222221	0.4766355140186915
1551	Feb25-FISH2-3L1-rep2-m1bp-100x_Position028_27_cmle.ics	34	0	1	1	0.2559354373171044	0.7449664429530201	0.536231884057971
1552	Feb25-FISH2-3L1-rep2-m1bp-100x_Position028_27_cmle.ics	34	0	2	1	0.0	0.0	0.0
1553	Feb25-FISH2-3L1-rep2-m1bp-100x_Position028_27_cmle.ics	37	0	1	1	0.013834347963086722	0.06382978723404253	0.0631578947368421
1554	Feb25-FISH2-3L1-rep2-m1bp-100x_Position028_27_cmle.ics	38	0	1	1	0.06225456583389025	0.21259842519685038	0.19852941176470587
1555	Feb25-FISH2-3L1-rep2-m1bp-100x_Position028_27_cmle.ics	40	0	1	1	0.12681485632829495	0.42635658914728675	0.42635658914728675
1556	Feb25-FISH2-3L1-rep2-m1bp-100x_Position028_27_cmle.ics	41	0	1	1	0.0	0.0	0.0
1557	Feb25-FISH2-3L1-rep2-m1bp-100x_Position028_27_cmle.ics	41	0	2	1	0.3689159456823126	0.7174887892376681	0.583941605839416
1558	Feb25-FISH2-3L1-rep2-m1bp-100x_Position028_27_cmle.ics	42	0	1	1	0.2098209441068153	0.7054263565891472	0.7222222222222221
1559	Feb25-FISH2-3L1-rep2-m1bp-100x_Position028_27_cmle.ics	43	0	1	1	0.10836905904417933	0.46534653465346537	0.47474747474747475
1560	Feb25-FISH2-3L1-rep2-m1bp-100x_Position028_27_cmle.ics	44	0	1	1	0.07378318913646252	0.3999999999999999	0.3720930232558139
1561	Feb25-FISH2-3L1-rep2-m1bp-100x_Position028_27_cmle.ics	45	0	1	1	0.0	0.0	0.0
1562	Feb25-FISH2-3L1-rep2-m1bp-100x_Position028_27_cmle.ics	46	0	1	1	0.0	0.0	0.0
1563	Feb25-FISH2-3L1-rep2-m1bp-100x_Position028_27_cmle.ics	48	0	1	1	0.2444068140145321	0.6347305389221557	0.6347305389221557
1564	Feb25-FISH2-3L1-rep2-m1bp-100x_Position028_27_cmle.ics	49	0	1	1	0.05533739185234689	0.1967213114754098	0.1935483870967742
1565	Feb25-FISH2-3L1-rep2-m1bp-100x_Position028_27_cmle.ics	52	0	1	1	0.0	0.0	0.0
1566	Feb25-FISH2-3L1-rep2-m1bp-100x_Position028_27_cmle.ics	53	0	1	1	0.17523507419909848	0.5984251968503936	0.5984251968503936
1567	Feb25-FISH2-3L1-rep2-m1bp-100x_Position028_27_cmle.ics	54	0	1	1	0.10836905904417933	0.7966101694915254	0.40517241379310337
1568	Feb25-FISH2-3L1-rep2-m1bp-100x_Position028_27_cmle.ics	55	0	1	1	0.0	0.0	0.0
1569	Feb25-FISH2-3L1-rep2-m1bp-100x_Position028_27_cmle.ics	55	0	1	2	0.35508159771922587	0.4767801857585139	0.8555555555555554
1570	Feb25-FISH2-3L1-rep2-m1bp-100x_Position028_27_cmle.ics	55	0	1	3	0.0	0.0	0.0
1571	Feb25-FISH2-3L1-rep2-m1bp-100x_Position028_27_cmle.ics	56	0	1	1	0.1798465235201274	0.7428571428571428	0.7572815533980581
1572	Feb25-FISH2-3L1-rep2-m1bp-100x_Position028_27_cmle.ics	59	0	1	1	0.09684043574160706	0.30434782608695654	0.3065693430656934
1573	Feb25-FISH2-3L1-rep2-m1bp-100x_Position028_27_cmle.ics	61	0	1	1	0.07608891379697698	0.351063829787234	0.351063829787234
1574	Feb25-FISH2-3L1-rep2-m1bp-100x_Position028_27_cmle.ics	62	0	1	1	0.08761753709954924	0.1674008810572687	0.2794117647058823
1575	Feb25-FISH2-3L1-rep2-m1bp-100x_Position028_27_cmle.ics	62	0	1	2	0.0	0.0	0.0
1576	Feb25-FISH2-3L1-rep2-m1bp-100x_Position028_27_cmle.ics	63	0	1	1	0.11989768234675159	0.48148148148148134	0.48148148148148134
1577	Feb25-FISH2-3L1-rep2-m1bp-100x_Position028_27_cmle.ics	65	0	1	1	0.14526065361241058	0.5080645161290323	0.504
1578	Feb25-FISH2-3L1-rep2-m1bp-100x_Position028_27_cmle.ics	67	0	1	1	0.027668695926173444	0.05042016806722688	0.06703910614525138
1579	Feb25-FISH2-3L1-rep2-m1bp-100x_Position028_27_cmle.ics	67	0	1	2	0.0	0.0	0.0
1580	Feb25-FISH2-3L1-rep2-m1bp-100x_Position028_27_cmle.ics	69	0	1	1	0.0023057246605144538	0.014285714285714284	0.009345794392523362
1581	Feb25-FISH2-3L1-rep2-m1bp-100x_Position028_27_cmle.ics	70	0	1	1	0.027668695926173444	0.1463414634146341	0.1463414634146341
1582	Feb25-FISH2-3L1-rep2-m1bp-100x_Position028_27_cmle.ics	72	0	1	1	0.26746406061967665	0.8285714285714285	0.8226950354609929
1583	Feb25-FISH2-3L1-rep2-m1bp-100x_Position028_27_cmle.ics	74	0	1	1	0.0	0.0	0.0
1584	Feb25-FISH2-3L1-rep2-m1bp-100x_Position028_27_cmle.ics	74	0	2	1	0.1844579728411563	0.4419889502762431	0.311284046692607
1585	Feb25-FISH2-3L1-rep2-m1bp-100x_Position028_27_cmle.ics	75	0	1	1	0.1291205809888094	0.4999999999999999	0.5045045045045045
1586	Feb25-FISH2-3L1-rep2-m1bp-100x_Position028_27_cmle.ics	76	0	1	1	0.0	0.0	0.0
1587	Feb25-FISH2-3L1-rep2-m1bp-100x_Position028_27_cmle.ics	76	0	1	2	0.0	0.0	0.0
1588	Feb25-FISH2-3L1-rep2-m1bp-100x_Position028_27_cmle.ics	76	0	2	1	0.0	0.0	0.0
1589	Feb25-FISH2-3L1-rep2-m1bp-100x_Position028_27_cmle.ics	76	0	2	2	0.27438123460122	0.8380281690140844	0.6197916666666667
1590	Feb25-FISH2-3L1-rep2-m1bp-100x_Position028_27_cmle.ics	77	0	1	1	0.03919731922874571	0.15178571428571425	0.15178571428571425
1591	Feb25-FISH2-3L1-rep2-m1bp-100x_Position029_28_cmle.ics	1	0	1	1	0.3596930470402548	0.9230769230769229	0.9230769230769229
1592	Feb25-FISH2-3L1-rep2-m1bp-100x_Position029_28_cmle.ics	2	0	1	1	0.11989768234675159	0.3939393939393938	0.37681159420289856
1593	Feb25-FISH2-3L1-rep2-m1bp-100x_Position029_28_cmle.ics	3	0	1	1	0.1844579728411563	0.6015037593984962	0.5970149253731343
1594	Feb25-FISH2-3L1-rep2-m1bp-100x_Position029_28_cmle.ics	4	0	1	1	0.0	0.0	0.0
1595	Feb25-FISH2-3L1-rep2-m1bp-100x_Position029_28_cmle.ics	5	0	1	1	0.016140072623601176	0.11290322580645161	0.11290322580645161
1596	Feb25-FISH2-3L1-rep2-m1bp-100x_Position029_28_cmle.ics	8	0	1	1	0.0	0.0	0.0
1597	Feb25-FISH2-3L1-rep2-m1bp-100x_Position029_28_cmle.ics	8	0	2	1	0.12681485632829495	0.7971014492753623	0.4014598540145985
1598	Feb25-FISH2-3L1-rep2-m1bp-100x_Position029_28_cmle.ics	9	0	1	1	0.09222898642057815	0.40404040404040403	0.40404040404040403
1599	Feb25-FISH2-3L1-rep2-m1bp-100x_Position029_28_cmle.ics	10	0	1	1	0.0046114493210289076	0.025974025974025972	0.015267175572519082
1600	Feb25-FISH2-3L1-rep2-m1bp-100x_Position029_28_cmle.ics	10	0	2	1	0.0	0.0	0.0
1601	Feb25-FISH2-3L1-rep2-m1bp-100x_Position029_28_cmle.ics	11	0	1	1	0.12220340700726605	0.6883116883116882	0.6883116883116882
1602	Feb25-FISH2-3L1-rep2-m1bp-100x_Position029_28_cmle.ics	12	0	1	1	0.1291205809888094	0.8358208955223879	0.4057971014492754
1603	Feb25-FISH2-3L1-rep2-m1bp-100x_Position029_28_cmle.ics	13	0	1	1	0.1498721029334395	0.5284552845528455	0.5241935483870969
1604	Feb25-FISH2-3L1-rep2-m1bp-100x_Position029_28_cmle.ics	14	0	1	1	0.21212666876732975	0.5935483870967742	0.5974025974025973
1605	Feb25-FISH2-3L1-rep2-m1bp-100x_Position029_28_cmle.ics	15	0	1	1	0.09914616040212151	0.4018691588785046	0.7678571428571427
1606	Feb25-FISH2-3L1-rep2-m1bp-100x_Position029_28_cmle.ics	15	0	1	2	0.0	0.0	0.0
1607	Feb25-FISH2-3L1-rep2-m1bp-100x_Position029_28_cmle.ics	16	0	1	1	0.22826674139093092	0.5439560439560439	0.5439560439560439
1608	Feb25-FISH2-3L1-rep2-m1bp-100x_Position029_28_cmle.ics	17	0	1	1	0.0	0.0	0.0
1609	Feb25-FISH2-3L1-rep2-m1bp-100x_Position029_28_cmle.ics	20	0	1	1	0.0	0.0	0.0
1610	Feb25-FISH2-3L1-rep2-m1bp-100x_Position029_28_cmle.ics	21	0	1	1	0.2098209441068153	0.7109375	0.7054263565891472
1611	Feb25-FISH2-3L1-rep2-m1bp-100x_Position029_28_cmle.ics	22	0	1	1	0.10145188506263597	0.5365853658536585	0.4150943396226415
1612	Feb25-FISH2-3L1-rep2-m1bp-100x_Position029_28_cmle.ics	23	0	1	1	0.04380876854977462	0.1496062992125984	0.1532258064516129
1613	Feb25-FISH2-3L1-rep2-m1bp-100x_Position029_28_cmle.ics	24	0	1	1	0.07839463845749142	0.3777777777777777	0.3777777777777777
1614	Feb25-FISH2-3L1-rep2-m1bp-100x_Position029_28_cmle.ics	26	0	1	1	0.0	0.0	0.0
1615	Feb25-FISH2-3L1-rep2-m1bp-100x_Position029_28_cmle.ics	27	0	1	1	0.0	0.0	0.0
1616	Feb25-FISH2-3L1-rep2-m1bp-100x_Position029_28_cmle.ics	28	0	1	1	0.10375760972315042	0.6716417910447761	0.6617647058823528
1617	Feb25-FISH2-3L1-rep2-m1bp-100x_Position029_28_cmle.ics	29	0	1	1	0.0	0.0	0.0
1618	Feb25-FISH2-3L1-rep2-m1bp-100x_Position029_28_cmle.ics	30	0	1	1	0.22826674139093092	0.668918918918919	0.6644295302013422
1619	Feb25-FISH2-3L1-rep2-m1bp-100x_Position029_28_cmle.ics	31	0	1	1	0.1245091316677805	0.782608695652174	0.524271844660194
1620	Feb25-FISH2-3L1-rep2-m1bp-100x_Position029_28_cmle.ics	32	0	1	1	0.08300608777852034	0.28125	0.27906976744186046
1621	Feb25-FISH2-3L1-rep2-m1bp-100x_Position029_28_cmle.ics	33	0	1	1	0.1590950015754973	0.4726027397260273	0.4726027397260273
1622	Feb25-FISH2-3L1-rep2-m1bp-100x_Position029_28_cmle.ics	34	0	1	1	0.0	0.0	0.0
1623	Feb25-FISH2-3L1-rep2-m1bp-100x_Position029_28_cmle.ics	34	0	1	2	0.2098209441068153	0.3033333333333333	0.41743119266055045
1624	Feb25-FISH2-3L1-rep2-m1bp-100x_Position029_28_cmle.ics	35	0	1	1	0.08300608777852034	0.41379310344827586	0.33644859813084105
1625	Feb25-FISH2-3L1-rep2-m1bp-100x_Position029_28_cmle.ics	38	0	1	1	0.0945347110810926	0.43157894736842095	0.4270833333333333
1626	Feb25-FISH2-3L1-rep2-m1bp-100x_Position029_28_cmle.ics	39	0	1	1	0.10145188506263597	0.3055555555555556	0.30344827586206896
1627	Feb25-FISH2-3L1-rep2-m1bp-100x_Position029_28_cmle.ics	42	0	1	1	0.0	0.0	0.0
1628	Feb25-FISH2-3L1-rep2-m1bp-100x_Position029_28_cmle.ics	42	0	1	2	0.07608891379697698	0.24812030075187969	0.3928571428571429
1629	Feb25-FISH2-3L1-rep2-m1bp-100x_Position029_28_cmle.ics	43	0	1	1	0.0	0.0	0.0
1630	Feb25-FISH2-3L1-rep2-m1bp-100x_Position029_28_cmle.ics	44	0	1	1	0.04611449321028908	0.11695906432748537	0.14492753623188406
1631	Feb25-FISH2-3L1-rep2-m1bp-100x_Position029_28_cmle.ics	45	0	1	1	0.11528623302572269	0.3333333333333333	0.3731343283582089
1632	Feb25-FISH2-3L1-rep2-m1bp-100x_Position029_28_cmle.ics	47	0	1	1	0.1590950015754973	0.7666666666666666	0.7582417582417581
1633	Feb25-FISH2-3L1-rep2-m1bp-100x_Position029_28_cmle.ics	48	0	1	1	0.0	0.0	0.0
1634	Feb25-FISH2-3L1-rep2-m1bp-100x_Position029_28_cmle.ics	48	0	1	2	0.09222898642057815	0.26490066225165565	0.5633802816901408
1635	Feb25-FISH2-3L1-rep2-m1bp-100x_Position029_28_cmle.ics	49	0	1	1	0.0899232617600637	0.4333333333333333	0.42857142857142855
1636	Feb25-FISH2-3L1-rep2-m1bp-100x_Position029_28_cmle.ics	50	0	1	1	0.0	0.0	0.0
1637	Feb25-FISH2-3L1-rep2-m1bp-100x_Position029_28_cmle.ics	51	0	1	1	0.0	0.0	0.0
1638	Feb25-FISH2-3L1-rep2-m1bp-100x_Position029_28_cmle.ics	52	0	1	1	0.1798465235201274	0.5652173913043479	0.5611510791366905
1639	Feb25-FISH2-3L1-rep2-m1bp-100x_Position029_28_cmle.ics	53	0	1	1	0.0	0.0	0.0
1640	Feb25-FISH2-3L1-rep2-m1bp-100x_Position029_28_cmle.ics	55	0	1	1	0.14526065361241058	0.4921875	0.4921875
1641	Feb25-FISH2-3L1-rep2-m1bp-100x_Position029_28_cmle.ics	56	0	1	1	0.2582411619776188	0.7044025157232704	0.6999999999999998
1642	Feb25-FISH2-3L1-rep2-m1bp-100x_Position029_28_cmle.ics	60	0	1	1	0.0	0.0	0.0
1643	Feb25-FISH2-3L1-rep2-m1bp-100x_Position029_28_cmle.ics	60	0	2	1	0.0	0.0	0.0
1644	Feb25-FISH2-3L1-rep2-m1bp-100x_Position029_28_cmle.ics	61	0	1	1	0.0	0.0	0.0
1645	Feb25-FISH2-3L1-rep2-m1bp-100x_Position029_28_cmle.ics	62	0	1	1	0.020751521944630084	0.09183673469387754	0.05487804878048779
1646	Feb25-FISH2-3L1-rep2-m1bp-100x_Position029_28_cmle.ics	62	0	1	2	0.0	0.0	0.0
1647	Feb25-FISH2-3L1-rep2-m1bp-100x_Position029_28_cmle.ics	62	0	2	1	0.0	0.0	0.0
1648	Feb25-FISH2-3L1-rep2-m1bp-100x_Position029_28_cmle.ics	62	0	2	2	0.24671253867504656	0.4331983805668016	0.5977653631284915
1649	Feb25-FISH2-3L1-rep2-m1bp-100x_Position029_28_cmle.ics	64	0	1	1	0.07608891379697698	0.358695652173913	0.36666666666666664
1650	Feb25-FISH2-3L1-rep2-m1bp-100x_Position029_28_cmle.ics	66	0	1	1	0.0	0.0	0.0
1651	Feb25-FISH2-3L1-rep2-m1bp-100x_Position029_28_cmle.ics	72	0	1	1	0.0	0.0	0.0
1652	Feb25-FISH2-3L1-rep2-m1bp-100x_Position029_28_cmle.ics	73	0	1	1	0.2559354373171044	0.7816901408450704	0.7816901408450704
1653	Feb25-FISH2-3L1-rep2-m1bp-100x_Position029_28_cmle.ics	74	0	1	1	0.20751521944630083	0.47120418848167533	0.47120418848167533
1654	Feb25-FISH2-3L1-rep2-m1bp-100x_Position029_28_cmle.ics	75	0	1	1	0.01152862330257227	0.05154639175257732	0.052083333333333336
1655	Feb25-FISH2-3L1-rep2-m1bp-100x_Position029_28_cmle.ics	76	0	1	1	0.0	0.0	0.0
1656	Feb25-FISH2-3L1-rep2-m1bp-100x_Position029_28_cmle.ics	77	0	1	1	0.03689159456823126	0.12698412698412698	0.14545454545454548
1657	Feb25-FISH2-3L1-rep2-m1bp-100x_Position029_28_cmle.ics	78	0	1	1	0.0	0.0	0.0
1658	Feb25-FISH2-3L1-rep2-m1bp-100x_Position029_28_cmle.ics	80	0	1	1	0.0853118124390348	0.30578512396694213	0.30327868852459017
1659	Feb25-FISH2-3L1-rep2-m1bp-100x_Position030_29_cmle.ics	1	0	1	1	0.13373203030983832	0.5132743362831859	0.5225225225225225
1660	Feb25-FISH2-3L1-rep2-m1bp-100x_Position030_29_cmle.ics	2	0	1	1	0.27438123460122	0.6878612716763004	0.6878612716763004
1661	Feb25-FISH2-3L1-rep2-m1bp-100x_Position030_29_cmle.ics	3	0	1	1	0.0	0.0	0.0
1662	Feb25-FISH2-3L1-rep2-m1bp-100x_Position030_29_cmle.ics	3	0	1	2	0.0899232617600637	0.2785714285714285	0.5270270270270271
1663	Feb25-FISH2-3L1-rep2-m1bp-100x_Position030_29_cmle.ics	3	0	2	1	0.0	0.0	0.0
1664	Feb25-FISH2-3L1-rep2-m1bp-100x_Position030_29_cmle.ics	3	0	2	2	0.0	0.0	0.0
1665	Feb25-FISH2-3L1-rep2-m1bp-100x_Position030_29_cmle.ics	4	0	1	1	0.0	0.0	0.0
1666	Feb25-FISH2-3L1-rep2-m1bp-100x_Position030_29_cmle.ics	4	0	1	2	0.0	0.0	0.0
1667	Feb25-FISH2-3L1-rep2-m1bp-100x_Position030_29_cmle.ics	4	0	1	3	0.4334762361767173	0.5611940298507463	0.9842931937172774
1668	Feb25-FISH2-3L1-rep2-m1bp-100x_Position030_29_cmle.ics	5	0	1	1	0.029974420586687898	0.11403508771929824	0.11403508771929824
1669	Feb25-FISH2-3L1-rep2-m1bp-100x_Position030_29_cmle.ics	6	0	1	1	0.0945347110810926	0.3596491228070175	0.3596491228070175
1670	Feb25-FISH2-3L1-rep2-m1bp-100x_Position030_29_cmle.ics	7	0	1	1	0.0645602904944047	0.20437956204379562	0.20588235294117643
1671	Feb25-FISH2-3L1-rep2-m1bp-100x_Position030_29_cmle.ics	8	0	1	1	0.0	0.0	0.0
1672	Feb25-FISH2-3L1-rep2-m1bp-100x_Position030_29_cmle.ics	8	0	2	1	0.30204993052739343	0.658291457286432	0.35597826086956513
1673	Feb25-FISH2-3L1-rep2-m1bp-100x_Position030_29_cmle.ics	10	0	1	1	0.059948841173375796	0.2241379310344827	0.22222222222222218
1674	Feb25-FISH2-3L1-rep2-m1bp-100x_Position030_29_cmle.ics	11	0	1	1	0.0	0.0	0.0
1675	Feb25-FISH2-3L1-rep2-m1bp-100x_Position030_29_cmle.ics	11	0	1	2	0.0	0.0	0.0
1676	Feb25-FISH2-3L1-rep2-m1bp-100x_Position030_29_cmle.ics	11	0	2	1	0.0	0.0	0.0
1677	Feb25-FISH2-3L1-rep2-m1bp-100x_Position030_29_cmle.ics	11	0	2	2	0.0	0.0	0.0
1678	Feb25-FISH2-3L1-rep2-m1bp-100x_Position030_29_cmle.ics	13	0	1	1	0.05533739185234689	0.42105263157894735	0.41379310344827575
1679	Feb25-FISH2-3L1-rep2-m1bp-100x_Position030_29_cmle.ics	14	0	1	1	0.19829232080424303	0.7889908256880733	0.6935483870967742
1680	Feb25-FISH2-3L1-rep2-m1bp-100x_Position030_29_cmle.ics	15	0	1	1	0.1245091316677805	0.782608695652174	0.4153846153846153
1681	Feb25-FISH2-3L1-rep2-m1bp-100x_Position030_29_cmle.ics	16	0	1	1	0.13373203030983832	0.4999999999999999	0.4999999999999999
1682	Feb25-FISH2-3L1-rep2-m1bp-100x_Position030_29_cmle.ics	17	0	1	1	0.0023057246605144538	0.015873015873015872	0.007692307692307691
1683	Feb25-FISH2-3L1-rep2-m1bp-100x_Position030_29_cmle.ics	17	0	2	1	0.0	0.0	0.0
1684	Feb25-FISH2-3L1-rep2-m1bp-100x_Position030_29_cmle.ics	19	0	1	1	0.13834347963086724	0.5084745762711864	0.5084745762711864
1685	Feb25-FISH2-3L1-rep2-m1bp-100x_Position030_29_cmle.ics	20	0	1	1	0.06686601515491916	0.21641791044776118	0.21804511278195485
1686	Feb25-FISH2-3L1-rep2-m1bp-100x_Position030_29_cmle.ics	21	0	1	1	0.04611449321028908	0.26666666666666666	0.26666666666666666
1687	Feb25-FISH2-3L1-rep2-m1bp-100x_Position030_29_cmle.ics	22	0	1	1	0.21673811808835866	0.6861313868613139	0.6811594202898551
1688	Feb25-FISH2-3L1-rep2-m1bp-100x_Position030_29_cmle.ics	23	0	1	1	0.11528623302572269	0.5376344086021505	0.4672897196261681
1689	Feb25-FISH2-3L1-rep2-m1bp-100x_Position030_29_cmle.ics	24	0	1	1	0.299744205866879	0.5118110236220472	0.5138339920948617
1690	Feb25-FISH2-3L1-rep2-m1bp-100x_Position030_29_cmle.ics	25	0	1	1	0.03689159456823126	0.14285714285714282	0.16666666666666669
1691	Feb25-FISH2-3L1-rep2-m1bp-100x_Position030_29_cmle.ics	26	0	1	1	0.21673811808835866	0.6527777777777778	0.6184210526315789
1692	Feb25-FISH2-3L1-rep2-m1bp-100x_Position030_29_cmle.ics	28	0	1	1	0.057643116512861345	0.17006802721088432	0.1838235294117647
1693	Feb25-FISH2-3L1-rep2-m1bp-100x_Position030_29_cmle.ics	31	0	1	1	0.01844579728411563	0.06451612903225806	0.13114754098360654
1694	Feb25-FISH2-3L1-rep2-m1bp-100x_Position030_29_cmle.ics	31	0	1	2	0.0	0.0	0.0
1695	Feb25-FISH2-3L1-rep2-m1bp-100x_Position030_29_cmle.ics	32	0	1	1	0.13603775497035278	0.4682539682539682	0.4682539682539682
1696	Feb25-FISH2-3L1-rep2-m1bp-100x_Position030_29_cmle.ics	33	0	1	1	0.025362971265658993	0.20370370370370366	0.1527777777777778
1697	Feb25-FISH2-3L1-rep2-m1bp-100x_Position030_29_cmle.ics	35	0	1	1	0.07839463845749142	0.2428571428571428	0.24999999999999994
1698	Feb25-FISH2-3L1-rep2-m1bp-100x_Position030_29_cmle.ics	36	0	1	1	0.08070036311800588	0.2229299363057325	0.3608247422680412
1699	Feb25-FISH2-3L1-rep2-m1bp-100x_Position030_29_cmle.ics	36	0	1	2	0.0	0.0	0.0
1700	Feb25-FISH2-3L1-rep2-m1bp-100x_Position030_29_cmle.ics	37	0	1	1	0.0	0.0	0.0
1701	Feb25-FISH2-3L1-rep2-m1bp-100x_Position030_29_cmle.ics	38	0	1	1	0.09914616040212151	0.86	0.2443181818181818
1702	Feb25-FISH2-3L1-rep2-m1bp-100x_Position030_29_cmle.ics	40	0	1	1	0.10836905904417933	0.3507462686567164	0.34558823529411764
1703	Feb25-FISH2-3L1-rep2-m1bp-100x_Position030_29_cmle.ics	41	0	1	1	0.0023057246605144538	0.009345794392523362	0.009523809523809523
1704	Feb25-FISH2-3L1-rep2-m1bp-100x_Position030_29_cmle.ics	42	0	1	1	0.5649025418260412	0.7424242424242424	0.847750865051903
1705	Feb25-FISH2-3L1-rep2-m1bp-100x_Position030_29_cmle.ics	42	0	1	2	0.0	0.0	0.0
1706	Feb25-FISH2-3L1-rep2-m1bp-100x_Position030_29_cmle.ics	43	0	1	1	0.0	0.0	0.0
1707	Feb25-FISH2-3L1-rep2-m1bp-100x_Position030_29_cmle.ics	44	0	1	1	0.2144323934278442	0.7560975609756098	0.7560975609756098
1708	Feb25-FISH2-3L1-rep2-m1bp-100x_Position030_29_cmle.ics	45	0	1	1	0.0	0.0	0.0
1709	Feb25-FISH2-3L1-rep2-m1bp-100x_Position030_29_cmle.ics	46	0	1	1	0.2582411619776188	0.6787878787878787	0.6787878787878787
1710	Feb25-FISH2-3L1-rep2-m1bp-100x_Position030_29_cmle.ics	47	0	1	1	0.20520949478578637	0.3973214285714285	0.3144876325088339
1711	Feb25-FISH2-3L1-rep2-m1bp-100x_Position030_29_cmle.ics	47	0	2	1	0.0	0.0	0.0
1712	Feb25-FISH2-3L1-rep2-m1bp-100x_Position030_29_cmle.ics	48	0	1	1	0.08300608777852034	0.288	0.288
1713	Feb25-FISH2-3L1-rep2-m1bp-100x_Position030_29_cmle.ics	49	0	1	1	0.009222898642057815	0.030303030303030297	0.030534351145038163
1714	Feb25-FISH2-3L1-rep2-m1bp-100x_Position030_29_cmle.ics	50	0	1	1	0.23748964003298875	0.762962962962963	0.7686567164179104
1715	Feb25-FISH2-3L1-rep2-m1bp-100x_Position030_29_cmle.ics	51	0	1	1	0.11759195768623715	0.3695652173913044	0.3695652173913044
1716	Feb25-FISH2-3L1-rep2-m1bp-100x_Position030_29_cmle.ics	52	0	1	1	0.2582411619776188	0.5743589743589743	0.5333333333333333
1717	Feb25-FISH2-3L1-rep2-m1bp-100x_Position030_29_cmle.ics	53	0	1	1	0.01844579728411563	0.07920792079207921	0.07843137254901959
1718	Feb25-FISH2-3L1-rep2-m1bp-100x_Position030_29_cmle.ics	54	0	1	1	0.13834347963086724	0.4347826086956522	0.43165467625899273
1719	Feb25-FISH2-3L1-rep2-m1bp-100x_Position030_29_cmle.ics	55	0	1	1	0.0	0.0	0.0
1720	Feb25-FISH2-3L1-rep2-m1bp-100x_Position030_29_cmle.ics	56	0	1	1	0.12681485632829495	0.42307692307692296	0.4166666666666665
1721	Feb25-FISH2-3L1-rep2-m1bp-100x_Position031_30_cmle.ics	1	0	1	1	0.12220340700726605	0.4308943089430894	0.4274193548387097
1722	Feb25-FISH2-3L1-rep2-m1bp-100x_Position031_30_cmle.ics	4	0	1	1	0.0	0.0	0.0
1723	Feb25-FISH2-3L1-rep2-m1bp-100x_Position031_30_cmle.ics	4	0	2	1	0.0	0.0	0.0
1724	Feb25-FISH2-3L1-rep2-m1bp-100x_Position031_30_cmle.ics	5	0	1	1	0.04150304388926017	0.24657534246575338	0.25
1725	Feb25-FISH2-3L1-rep2-m1bp-100x_Position031_30_cmle.ics	6	0	1	1	0.11298050836520823	0.9423076923076922	0.3081761006289308
1726	Feb25-FISH2-3L1-rep2-m1bp-100x_Position031_30_cmle.ics	6	0	1	2	0.0	0.0	0.0
1727	Feb25-FISH2-3L1-rep2-m1bp-100x_Position031_30_cmle.ics	6	0	1	3	0.0	0.0	0.0
1728	Feb25-FISH2-3L1-rep2-m1bp-100x_Position031_30_cmle.ics	6	0	2	1	0.0	0.0	0.0
1729	Feb25-FISH2-3L1-rep2-m1bp-100x_Position031_30_cmle.ics	6	0	2	2	0.0	0.0	0.0
1730	Feb25-FISH2-3L1-rep2-m1bp-100x_Position031_30_cmle.ics	6	0	2	3	0.0	0.0	0.0
1731	Feb25-FISH2-3L1-rep2-m1bp-100x_Position031_30_cmle.ics	6	0	3	1	0.0	0.0	0.0
1732	Feb25-FISH2-3L1-rep2-m1bp-100x_Position031_30_cmle.ics	6	0	3	2	0.0	0.0	0.0
1733	Feb25-FISH2-3L1-rep2-m1bp-100x_Position031_30_cmle.ics	6	0	3	3	0.0	0.0	0.0
1734	Feb25-FISH2-3L1-rep2-m1bp-100x_Position031_30_cmle.ics	7	0	1	1	0.0645602904944047	0.18666666666666665	0.18666666666666665
1735	Feb25-FISH2-3L1-rep2-m1bp-100x_Position031_30_cmle.ics	8	0	1	1	0.20290377012527194	0.5827814569536424	0.567741935483871
1736	Feb25-FISH2-3L1-rep2-m1bp-100x_Position031_30_cmle.ics	10	0	1	1	0.22596101673041646	0.6086956521739131	0.6049382716049382
1737	Feb25-FISH2-3L1-rep2-m1bp-100x_Position031_30_cmle.ics	13	0	1	1	0.0	0.0	0.0
1738	Feb25-FISH2-3L1-rep2-m1bp-100x_Position031_30_cmle.ics	14	0	1	1	0.0	0.0	0.0
1739	Feb25-FISH2-3L1-rep2-m1bp-100x_Position031_30_cmle.ics	14	0	2	1	0.14526065361241058	0.969230769230769	0.4285714285714285
1740	Feb25-FISH2-3L1-rep2-m1bp-100x_Position031_30_cmle.ics	17	0	1	1	0.0	0.0	0.0
1741	Feb25-FISH2-3L1-rep2-m1bp-100x_Position031_30_cmle.ics	17	0	1	2	0.16831790021755513	0.2543554006968641	0.5572519083969465
1742	Feb25-FISH2-3L1-rep2-m1bp-100x_Position031_30_cmle.ics	20	0	1	1	0.08761753709954924	0.49999999999999994	0.49999999999999994
1743	Feb25-FISH2-3L1-rep2-m1bp-100x_Position031_30_cmle.ics	21	0	1	1	0.15678927691498284	0.489208633093525	0.7311827956989245
1744	Feb25-FISH2-3L1-rep2-m1bp-100x_Position031_30_cmle.ics	22	0	1	1	0.1844579728411563	0.6666666666666666	0.6722689075630252
1745	Feb25-FISH2-3L1-rep2-m1bp-100x_Position031_30_cmle.ics	24	0	1	1	0.2974384812063645	0.7499999999999998	0.7499999999999998
1746	Feb25-FISH2-3L1-rep2-m1bp-100x_Position031_30_cmle.ics	25	0	1	1	0.0	0.0	0.0
1747	Feb25-FISH2-3L1-rep2-m1bp-100x_Position031_30_cmle.ics	25	0	1	2	0.0	0.0	0.0
1748	Feb25-FISH2-3L1-rep2-m1bp-100x_Position031_30_cmle.ics	26	0	1	1	0.20751521944630083	0.7627118644067796	0.7894736842105263
1749	Feb25-FISH2-3L1-rep2-m1bp-100x_Position031_30_cmle.ics	27	0	1	1	0.09222898642057815	0.2857142857142857	0.392156862745098
1750	Feb25-FISH2-3L1-rep2-m1bp-100x_Position031_30_cmle.ics	28	0	1	1	0.013834347963086722	0.03658536585365853	0.03636363636363636
1751	Feb25-FISH2-3L1-rep2-m1bp-100x_Position031_30_cmle.ics	30	0	1	1	0.0	0.0	0.0
1752	Feb25-FISH2-3L1-rep2-m1bp-100x_Position031_30_cmle.ics	31	0	1	1	0.10606333438366487	0.6388888888888888	0.2948717948717948
1753	Feb25-FISH2-3L1-rep2-m1bp-100x_Position031_30_cmle.ics	31	0	1	2	0.0	0.0	0.0
1754	Feb25-FISH2-3L1-rep2-m1bp-100x_Position031_30_cmle.ics	31	0	2	1	0.0	0.0	0.0
1755	Feb25-FISH2-3L1-rep2-m1bp-100x_Position031_30_cmle.ics	31	0	2	2	0.0	0.0	0.0
1756	Feb25-FISH2-3L1-rep2-m1bp-100x_Position031_30_cmle.ics	32	0	1	1	0.08300608777852034	0.6545454545454547	0.6545454545454547
1757	Feb25-FISH2-3L1-rep2-m1bp-100x_Position031_30_cmle.ics	33	0	1	1	0.01152862330257227	0.028248587570621465	0.047619047619047616
1758	Feb25-FISH2-3L1-rep2-m1bp-100x_Position031_30_cmle.ics	34	0	1	1	0.0	0.0	0.0
1759	Feb25-FISH2-3L1-rep2-m1bp-100x_Position031_30_cmle.ics	35	0	1	1	0.12220340700726605	0.8833333333333332	0.3984962406015037
1760	Feb25-FISH2-3L1-rep2-m1bp-100x_Position031_30_cmle.ics	35	0	2	1	0.0	0.0	0.0
1761	Feb25-FISH2-3L1-rep2-m1bp-100x_Position031_30_cmle.ics	36	0	1	1	0.0	0.0	0.0
1762	Feb25-FISH2-3L1-rep2-m1bp-100x_Position031_30_cmle.ics	36	0	1	2	0.24671253867504656	0.5095238095238095	0.6729559748427673
1763	Feb25-FISH2-3L1-rep2-m1bp-100x_Position031_30_cmle.ics	38	0	1	1	0.0	0.0	0.0
1764	Feb25-FISH2-3L1-rep2-m1bp-100x_Position031_30_cmle.ics	38	0	1	2	0.07147746447594806	0.2384615384615384	0.62
1765	Feb25-FISH2-3L1-rep2-m1bp-100x_Position031_30_cmle.ics	39	0	1	1	0.0	0.0	0.0
1766	Feb25-FISH2-3L1-rep2-m1bp-100x_Position031_30_cmle.ics	39	0	1	2	0.0	0.0	0.0
1767	Feb25-FISH2-3L1-rep2-m1bp-100x_Position031_30_cmle.ics	40	0	1	1	0.16370645089652622	0.6283185840707964	0.6228070175438597
1768	Feb25-FISH2-3L1-rep2-m1bp-100x_Position031_30_cmle.ics	41	0	1	1	0.1890694221621852	0.45054945054945045	0.4530386740331491
1769	Feb25-FISH2-3L1-rep2-m1bp-100x_Position031_30_cmle.ics	42	0	1	1	0.20059804546475749	0.7016129032258065	0.5403726708074534
1770	Feb25-FISH2-3L1-rep2-m1bp-100x_Position031_30_cmle.ics	44	0	1	1	0.0	0.0	0.0
1771	Feb25-FISH2-3L1-rep2-m1bp-100x_Position031_30_cmle.ics	44	0	1	2	0.0	0.0	0.0
1772	Feb25-FISH2-3L1-rep2-m1bp-100x_Position031_30_cmle.ics	44	0	2	1	0.45192203346083293	0.4270152505446623	0.5090909090909089
1773	Feb25-FISH2-3L1-rep2-m1bp-100x_Position031_30_cmle.ics	44	0	2	2	0.0	0.0	0.0
1774	Feb25-FISH2-3L1-rep2-m1bp-100x_Position031_30_cmle.ics	44	0	3	1	0.0	0.0	0.0
1775	Feb25-FISH2-3L1-rep2-m1bp-100x_Position031_30_cmle.ics	44	0	3	2	0.03919731922874571	0.293103448275862	0.08762886597938142
1776	Feb25-FISH2-3L1-rep2-m1bp-100x_Position031_30_cmle.ics	45	0	1	1	0.22134956740938755	0.7384615384615383	0.7384615384615383
1777	Feb25-FISH2-3L1-rep2-m1bp-100x_Position031_30_cmle.ics	47	0	1	1	0.01844579728411563	0.1176470588235294	0.1176470588235294
1778	Feb25-FISH2-3L1-rep2-m1bp-100x_Position031_30_cmle.ics	49	0	1	1	0.06917173981543362	0.36144578313253006	0.3658536585365853
1779	Feb25-FISH2-3L1-rep2-m1bp-100x_Position031_30_cmle.ics	51	0	1	1	0.04611449321028908	0.15748031496062992	0.15625
1780	Feb25-FISH2-3L1-rep2-m1bp-100x_Position031_30_cmle.ics	52	0	1	1	0.0899232617600637	0.31451612903225806	0.46987951807228906
1781	Feb25-FISH2-3L1-rep2-m1bp-100x_Position031_30_cmle.ics	53	0	1	1	0.0	0.0	0.0
1782	Feb25-FISH2-3L1-rep2-m1bp-100x_Position031_30_cmle.ics	54	0	1	1	0.09914616040212151	0.5657894736842105	0.5733333333333333
1783	Feb25-FISH2-3L1-rep2-m1bp-100x_Position031_30_cmle.ics	57	0	1	1	0.31127282916945126	0.5869565217391304	0.43130990415335463
1784	Feb25-FISH2-3L1-rep2-m1bp-100x_Position031_30_cmle.ics	57	0	2	1	0.0	0.0	0.0
1785	Feb25-FISH2-3L1-rep2-m1bp-100x_Position031_30_cmle.ics	59	0	1	1	0.1798465235201274	0.5693430656934306	0.5611510791366905
1786	Feb25-FISH2-3L1-rep2-m1bp-100x_Position031_30_cmle.ics	60	0	1	1	0.11759195768623715	0.32692307692307687	0.32692307692307687
1787	Feb25-FISH2-3L1-rep2-m1bp-100x_Position031_30_cmle.ics	61	0	1	1	0.0	0.0	0.0
1788	Feb25-FISH2-3L1-rep2-m1bp-100x_Position031_30_cmle.ics	62	0	1	1	0.07378318913646252	0.3555555555555555	0.32
1789	Feb25-FISH2-3L1-rep2-m1bp-100x_Position031_30_cmle.ics	63	0	1	1	0.0	0.0	0.0
1790	Feb25-FISH2-3L1-rep2-m1bp-100x_Position031_30_cmle.ics	64	0	1	1	0.0	0.0	0.0
1791	Feb25-FISH2-3L1-rep2-m1bp-100x_Position032_31_cmle.ics	1	0	1	1	0.06225456583389025	0.19285714285714284	0.18493150684931503
1792	Feb25-FISH2-3L1-rep2-m1bp-100x_Position032_31_cmle.ics	2	0	1	1	0.04611449321028908	0.21052631578947364	0.2040816326530612
1793	Feb25-FISH2-3L1-rep2-m1bp-100x_Position032_31_cmle.ics	3	0	1	1	0.0645602904944047	0.17948717948717946	0.178343949044586
1794	Feb25-FISH2-3L1-rep2-m1bp-100x_Position032_31_cmle.ics	4	0	1	1	0.0	0.0	0.0
1795	Feb25-FISH2-3L1-rep2-m1bp-100x_Position032_31_cmle.ics	5	0	1	1	0.14756637827292504	0.6736842105263157	0.6597938144329897
1796	Feb25-FISH2-3L1-rep2-m1bp-100x_Position032_31_cmle.ics	6	0	1	1	0.057643116512861345	0.17730496453900707	0.17985611510791363
1797	Feb25-FISH2-3L1-rep2-m1bp-100x_Position032_31_cmle.ics	7	0	1	1	0.1706236248780696	0.5323741007194244	0.5362318840579711
1798	Feb25-FISH2-3L1-rep2-m1bp-100x_Position032_31_cmle.ics	8	0	1	1	0.0	0.0	0.0
1799	Feb25-FISH2-3L1-rep2-m1bp-100x_Position032_31_cmle.ics	8	0	1	2	0.15217782759395396	0.5365853658536586	0.8684210526315789
1800	Feb25-FISH2-3L1-rep2-m1bp-100x_Position032_31_cmle.ics	9	0	1	1	0.30666137984842234	0.49626865671641784	0.49442379182156126
1801	Feb25-FISH2-3L1-rep2-m1bp-100x_Position032_31_cmle.ics	10	0	1	1	0.10375760972315042	0.4054054054054054	0.45454545454545453
1802	Feb25-FISH2-3L1-rep2-m1bp-100x_Position032_31_cmle.ics	11	0	1	1	0.0	0.0	0.0
1803	Feb25-FISH2-3L1-rep2-m1bp-100x_Position032_31_cmle.ics	11	0	1	2	0.0	0.0	0.0
1804	Feb25-FISH2-3L1-rep2-m1bp-100x_Position032_31_cmle.ics	12	0	1	1	0.0	0.0	0.0
1805	Feb25-FISH2-3L1-rep2-m1bp-100x_Position032_31_cmle.ics	14	0	1	1	0.0	0.0	0.0
1806	Feb25-FISH2-3L1-rep2-m1bp-100x_Position032_31_cmle.ics	16	0	1	1	0.2144323934278442	0.6503496503496503	0.6549295774647886
1807	Feb25-FISH2-3L1-rep2-m1bp-100x_Position032_31_cmle.ics	18	0	1	1	0.0	0.0	0.0
1808	Feb25-FISH2-3L1-rep2-m1bp-100x_Position032_31_cmle.ics	19	0	1	1	0.13603775497035278	0.4538461538461538	0.5462962962962962
1809	Feb25-FISH2-3L1-rep2-m1bp-100x_Position032_31_cmle.ics	20	0	1	1	0.0	0.0	0.0
1810	Feb25-FISH2-3L1-rep2-m1bp-100x_Position032_31_cmle.ics	20	0	1	2	0.01844579728411563	0.0689655172413793	0.15686274509803919
1811	Feb25-FISH2-3L1-rep2-m1bp-100x_Position032_31_cmle.ics	21	0	1	1	0.12681485632829495	0.3548387096774193	0.3548387096774193
1812	Feb25-FISH2-3L1-rep2-m1bp-100x_Position032_31_cmle.ics	22	0	1	1	0.11067478370469377	0.25531914893617014	0.29447852760736193
1813	Feb25-FISH2-3L1-rep2-m1bp-100x_Position032_31_cmle.ics	23	0	1	1	0.1245091316677805	0.3506493506493506	0.3529411764705882
1814	Feb25-FISH2-3L1-rep2-m1bp-100x_Position032_31_cmle.ics	24	0	1	1	0.07378318913646252	0.21917808219178078	0.21917808219178078
1815	Feb25-FISH2-3L1-rep2-m1bp-100x_Position032_31_cmle.ics	26	0	1	1	0.10836905904417933	0.4433962264150943	0.4476190476190476
1816	Feb25-FISH2-3L1-rep2-m1bp-100x_Position032_31_cmle.ics	28	0	1	1	0.20059804546475749	0.576158940397351	0.5723684210526315
1817	Feb25-FISH2-3L1-rep2-m1bp-100x_Position032_31_cmle.ics	29	0	1	1	0.0	0.0	0.0
1818	Feb25-FISH2-3L1-rep2-m1bp-100x_Position032_31_cmle.ics	30	0	1	1	0.0	0.0	0.0
1819	Feb25-FISH2-3L1-rep2-m1bp-100x_Position032_31_cmle.ics	32	0	1	1	0.0	0.0	0.0
1820	Feb25-FISH2-3L1-rep2-m1bp-100x_Position032_31_cmle.ics	35	0	1	1	0.07839463845749142	0.346938775510204	0.3434343434343434
1821	Feb25-FISH2-3L1-rep2-m1bp-100x_Position032_31_cmle.ics	36	0	1	1	0.0	0.0	0.0
1822	Feb25-FISH2-3L1-rep2-m1bp-100x_Position032_31_cmle.ics	37	0	1	1	0.03458586990771681	0.2173913043478261	0.2112676056338028
1823	Feb25-FISH2-3L1-rep2-m1bp-100x_Position032_31_cmle.ics	38	0	1	1	0.12681485632829495	0.5339805825242717	0.5339805825242717
1824	Feb25-FISH2-3L1-rep2-m1bp-100x_Position032_31_cmle.ics	39	0	1	1	0.0	0.0	0.0
1825	Feb25-FISH2-3L1-rep2-m1bp-100x_Position032_31_cmle.ics	40	0	1	1	0.0	0.0	0.0
1826	Feb25-FISH2-3L1-rep2-m1bp-100x_Position032_31_cmle.ics	40	0	1	2	0.0	0.0	0.0
1827	Feb25-FISH2-3L1-rep2-m1bp-100x_Position032_31_cmle.ics	40	0	1	3	0.0	0.0	0.0
1828	Feb25-FISH2-3L1-rep2-m1bp-100x_Position032_31_cmle.ics	40	0	2	1	0.0	0.0	0.0
1829	Feb25-FISH2-3L1-rep2-m1bp-100x_Position032_31_cmle.ics	40	0	2	2	0.0	0.0	0.0
1830	Feb25-FISH2-3L1-rep2-m1bp-100x_Position032_31_cmle.ics	40	0	2	3	0.0	0.0	0.0
1831	Feb25-FISH2-3L1-rep2-m1bp-100x_Position032_31_cmle.ics	41	0	1	1	0.27438123460122	0.7579617834394905	0.7484276729559748
1832	Feb25-FISH2-3L1-rep2-m1bp-100x_Position032_31_cmle.ics	42	0	1	1	0.050725942531317986	0.22222222222222224	0.20560747663551399
1833	Feb25-FISH2-3L1-rep2-m1bp-100x_Position032_31_cmle.ics	43	0	1	1	0.0	0.0	0.0
1834	Feb25-FISH2-3L1-rep2-m1bp-100x_Position032_31_cmle.ics	43	0	2	1	0.21904384274887312	0.7251908396946565	0.37549407114624506
1835	Feb25-FISH2-3L1-rep2-m1bp-100x_Position032_31_cmle.ics	43	0	3	1	0.0	0.0	0.0
1836	Feb25-FISH2-3L1-rep2-m1bp-100x_Position032_31_cmle.ics	44	0	1	1	0.07378318913646252	0.22068965517241376	0.25
1837	Feb25-FISH2-3L1-rep2-m1bp-100x_Position032_31_cmle.ics	45	0	1	1	0.0	0.0	0.0
1838	Feb25-FISH2-3L1-rep2-m1bp-100x_Position032_31_cmle.ics	47	0	1	1	0.0	0.0	0.0
1839	Feb25-FISH2-3L1-rep2-m1bp-100x_Position032_31_cmle.ics	47	0	2	1	0.20751521944630083	0.6081081081081081	0.31034482758620685
1840	Feb25-FISH2-3L1-rep2-m1bp-100x_Position032_31_cmle.ics	49	0	1	1	0.06225456583389025	0.25471698113207547	0.3461538461538461
1841	Feb25-FISH2-3L1-rep2-m1bp-100x_Position032_31_cmle.ics	50	0	1	1	0.14526065361241058	0.5478260869565217	0.5575221238938053
1842	Feb25-FISH2-3L1-rep2-m1bp-100x_Position032_31_cmle.ics	52	0	1	1	0.1590950015754973	0.6160714285714284	0.5073529411764706
1843	Feb25-FISH2-3L1-rep2-m1bp-100x_Position032_31_cmle.ics	54	0	1	1	0.13603775497035278	0.38562091503267976	0.38562091503267976
1844	Feb25-FISH2-3L1-rep2-m1bp-100x_Position032_31_cmle.ics	56	0	1	1	0.0945347110810926	0.3416666666666666	0.33606557377049173
1845	Feb25-FISH2-3L1-rep2-m1bp-100x_Position032_31_cmle.ics	57	0	1	1	0.26285261129864773	0.5560975609756098	0.553398058252427
1846	Feb25-FISH2-3L1-rep2-m1bp-100x_Position032_31_cmle.ics	58	0	1	1	0.03919731922874571	0.16190476190476188	0.16504854368932034
1847	Feb25-FISH2-3L1-rep2-m1bp-100x_Position032_31_cmle.ics	59	0	1	1	0.059948841173375796	0.203125	0.203125
1848	Feb25-FISH2-3L1-rep2-m1bp-100x_Position032_31_cmle.ics	60	0	1	1	0.0899232617600637	0.6842105263157895	0.6842105263157895
1849	Feb25-FISH2-3L1-rep2-m1bp-100x_Position032_31_cmle.ics	61	0	1	1	0.0046114493210289076	0.03508771929824561	0.03773584905660377
1850	Feb25-FISH2-3L1-rep2-m1bp-100x_Position032_31_cmle.ics	63	0	1	1	0.050725942531317986	0.14965986394557823	0.14864864864864866
1851	Feb25-FISH2-3L1-rep2-m1bp-100x_Position032_31_cmle.ics	64	0	1	1	0.009222898642057815	0.035398230088495575	0.04819277108433734
1852	Feb25-FISH2-3L1-rep2-m1bp-100x_Position032_31_cmle.ics	65	0	1	1	0.0023057246605144538	0.008771929824561403	0.007633587786259541
1853	Feb25-FISH2-3L1-rep2-m1bp-100x_Position032_31_cmle.ics	66	0	1	1	0.27207550994070556	0.7239263803680981	0.7239263803680981
1854	Feb25-FISH2-3L1-rep2-m1bp-100x_Position032_31_cmle.ics	67	0	1	1	0.0853118124390348	0.5000000000000001	0.5000000000000001
1855	Feb25-FISH2-3L1-rep2-m1bp-100x_Position032_31_cmle.ics	68	0	1	1	0.027668695926173444	0.23529411764705876	0.23076923076923073
1856	Feb25-FISH2-3L1-rep2-m1bp-100x_Position033_32_cmle.ics	1	0	1	1	0.0	0.0	0.0
1857	Feb25-FISH2-3L1-rep2-m1bp-100x_Position033_32_cmle.ics	3	0	1	1	0.05533739185234689	0.4528301886792452	0.4444444444444443
1858	Feb25-FISH2-3L1-rep2-m1bp-100x_Position033_32_cmle.ics	5	0	1	1	0.20751521944630083	0.6164383561643834	0.625
1859	Feb25-FISH2-3L1-rep2-m1bp-100x_Position033_32_cmle.ics	6	0	1	1	0.059948841173375796	0.25742574257425743	0.25742574257425743
1860	Feb25-FISH2-3L1-rep2-m1bp-100x_Position033_32_cmle.ics	9	0	1	1	0.11528623302572269	0.7246376811594203	0.29411764705882354
1861	Feb25-FISH2-3L1-rep2-m1bp-100x_Position033_32_cmle.ics	10	0	1	1	0.09684043574160706	0.5599999999999999	0.4468085106382978
1862	Feb25-FISH2-3L1-rep2-m1bp-100x_Position033_32_cmle.ics	11	0	1	1	0.17523507419909848	0.5135135135135135	0.5135135135135135
1863	Feb25-FISH2-3L1-rep2-m1bp-100x_Position033_32_cmle.ics	13	0	1	1	0.0	0.0	0.0
1864	Feb25-FISH2-3L1-rep2-m1bp-100x_Position033_32_cmle.ics	14	0	1	1	0.24671253867504656	0.40839694656488545	0.35548172757475077
1865	Feb25-FISH2-3L1-rep2-m1bp-100x_Position033_32_cmle.ics	15	0	1	1	0.0	0.0	0.0
1866	Feb25-FISH2-3L1-rep2-m1bp-100x_Position033_32_cmle.ics	16	0	1	1	0.10606333438366487	0.37398373983739835	0.4742268041237113
1867	Feb25-FISH2-3L1-rep2-m1bp-100x_Position033_32_cmle.ics	17	0	1	1	0.20059804546475749	0.6444444444444445	0.6850393700787402
1868	Feb25-FISH2-3L1-rep2-m1bp-100x_Position033_32_cmle.ics	18	0	1	1	0.28821558256430674	0.7022471910112359	0.7022471910112359
1869	Feb25-FISH2-3L1-rep2-m1bp-100x_Position033_32_cmle.ics	19	0	1	1	0.02305724660514454	0.196078431372549	0.1923076923076923
1870	Feb25-FISH2-3L1-rep2-m1bp-100x_Position033_32_cmle.ics	20	0	1	1	0.13373203030983832	0.4202898550724638	0.4233576642335766
1871	Feb25-FISH2-3L1-rep2-m1bp-100x_Position033_32_cmle.ics	21	0	1	1	0.0	0.0	0.0
1872	Feb25-FISH2-3L1-rep2-m1bp-100x_Position033_32_cmle.ics	22	0	1	1	0.07147746447594806	0.23308270676691725	0.23308270676691725
1873	Feb25-FISH2-3L1-rep2-m1bp-100x_Position033_32_cmle.ics	23	0	1	1	0.0	0.0	0.0
1874	Feb25-FISH2-3L1-rep2-m1bp-100x_Position033_32_cmle.ics	25	0	1	1	0.0	0.0	0.0
1875	Feb25-FISH2-3L1-rep2-m1bp-100x_Position033_32_cmle.ics	25	0	1	2	0.0	0.0	0.0
1876	Feb25-FISH2-3L1-rep2-m1bp-100x_Position033_32_cmle.ics	26	0	1	1	0.1936808714832141	0.6942148760330576	0.6885245901639343
1877	Feb25-FISH2-3L1-rep2-m1bp-100x_Position033_32_cmle.ics	27	0	1	1	0.14756637827292504	0.4961240310077519	0.3555555555555555
1878	Feb25-FISH2-3L1-rep2-m1bp-100x_Position033_32_cmle.ics	28	0	1	1	0.09684043574160706	0.5526315789473684	0.646153846153846
1879	Feb25-FISH2-3L1-rep2-m1bp-100x_Position033_32_cmle.ics	29	0	1	1	0.30896710450893683	0.7165775401069518	0.7089947089947088
1880	Feb25-FISH2-3L1-rep2-m1bp-100x_Position033_32_cmle.ics	30	0	1	1	0.19137514682269965	0.31923076923076915	0.49999999999999983
1881	Feb25-FISH2-3L1-rep2-m1bp-100x_Position033_32_cmle.ics	30	0	1	2	0.0	0.0	0.0
1882	Feb25-FISH2-3L1-rep2-m1bp-100x_Position033_32_cmle.ics	31	0	1	1	0.16370645089652622	0.4930555555555555	0.4930555555555555
1883	Feb25-FISH2-3L1-rep2-m1bp-100x_Position033_32_cmle.ics	32	0	1	1	0.13142630564932387	0.6785714285714286	0.7599999999999999
1884	Feb25-FISH2-3L1-rep2-m1bp-100x_Position033_32_cmle.ics	35	0	1	1	0.06686601515491916	0.24999999999999994	0.24999999999999994
1885	Feb25-FISH2-3L1-rep2-m1bp-100x_Position033_32_cmle.ics	36	0	1	1	0.0	0.0	0.0
1886	Feb25-FISH2-3L1-rep2-m1bp-100x_Position033_32_cmle.ics	37	0	1	1	0.09914616040212151	0.3805309734513274	0.3805309734513274
1887	Feb25-FISH2-3L1-rep2-m1bp-100x_Position033_32_cmle.ics	38	0	1	1	0.07147746447594806	0.2649572649572649	0.23664122137404575
1888	Feb25-FISH2-3L1-rep2-m1bp-100x_Position033_32_cmle.ics	39	0	1	1	0.006917173981543361	0.028571428571428567	0.028571428571428567
1889	Feb25-FISH2-3L1-rep2-m1bp-100x_Position033_32_cmle.ics	41	0	1	1	0.1936808714832141	0.7924528301886792	0.7924528301886792
1890	Feb25-FISH2-3L1-rep2-m1bp-100x_Position033_32_cmle.ics	43	0	1	1	0.057643116512861345	0.21929824561403508	0.23364485981308405
1891	Feb25-FISH2-3L1-rep2-m1bp-100x_Position033_32_cmle.ics	44	0	1	1	0.06225456583389025	0.33749999999999997	0.33749999999999997
1892	Feb25-FISH2-3L1-rep2-m1bp-100x_Position033_32_cmle.ics	45	0	1	1	0.0	0.0	0.0
1893	Feb25-FISH2-3L1-rep2-m1bp-100x_Position033_32_cmle.ics	46	0	1	1	0.11298050836520823	0.38888888888888884	0.38888888888888884
1894	Feb25-FISH2-3L1-rep2-m1bp-100x_Position033_32_cmle.ics	49	0	1	1	0.04842021787080353	0.29166666666666663	0.28767123287671226
1895	Feb25-FISH2-3L1-rep2-m1bp-100x_Position033_32_cmle.ics	50	0	1	1	0.0	0.0	0.0
1896	Feb25-FISH2-3L1-rep2-m1bp-100x_Position033_32_cmle.ics	51	0	1	1	0.11989768234675159	0.3851851851851852	0.38805970149253727
1897	Feb25-FISH2-3L1-rep2-m1bp-100x_Position033_32_cmle.ics	52	0	1	1	0.1245091316677805	0.43902439024390244	0.44262295081967207
1898	Feb25-FISH2-3L1-rep2-m1bp-100x_Position033_32_cmle.ics	53	0	1	1	0.23979536469350318	0.7323943661971829	0.7323943661971829
1899	Feb25-FISH2-3L1-rep2-m1bp-100x_Position033_32_cmle.ics	55	0	1	1	0.10145188506263597	0.3358778625954198	0.33333333333333326
1900	Feb25-FISH2-3L1-rep2-m1bp-100x_Position033_32_cmle.ics	57	0	1	1	0.0945347110810926	0.43157894736842095	0.43157894736842095
1901	Feb25-FISH2-3L1-rep2-m1bp-100x_Position033_32_cmle.ics	58	0	1	1	0.0	0.0	0.0
1902	Feb25-FISH2-3L1-rep2-m1bp-100x_Position033_32_cmle.ics	59	0	1	1	0.0	0.0	0.0
1903	Feb25-FISH2-3L1-rep2-m1bp-100x_Position033_32_cmle.ics	60	0	1	1	0.11989768234675159	0.553191489361702	0.5777777777777777
1904	Feb25-FISH2-3L1-rep2-m1bp-100x_Position033_32_cmle.ics	62	0	1	1	0.6087113103758158	0.702127659574468	0.7787610619469028
1905	Feb25-FISH2-3L1-rep2-m1bp-100x_Position033_32_cmle.ics	63	0	1	1	0.0	0.0	0.0
1906	Feb25-FISH2-3L1-rep2-m1bp-100x_Position034_33_cmle.ics	4	0	1	1	0.0	0.0	0.0
1907	Feb25-FISH2-3L1-rep2-m1bp-100x_Position034_33_cmle.ics	5	0	1	1	0.07378318913646252	0.47761194029850745	0.48484848484848475
1908	Feb25-FISH2-3L1-rep2-m1bp-100x_Position034_33_cmle.ics	7	0	1	1	0.16601217555704068	0.7128712871287128	0.7058823529411764
1909	Feb25-FISH2-3L1-rep2-m1bp-100x_Position034_33_cmle.ics	8	0	1	1	0.0	0.0	0.0
1910	Feb25-FISH2-3L1-rep2-m1bp-100x_Position034_33_cmle.ics	9	0	1	1	0.016140072623601176	0.05035971223021581	0.09210526315789472
1911	Feb25-FISH2-3L1-rep2-m1bp-100x_Position034_33_cmle.ics	9	0	1	2	0.0	0.0	0.0
1912	Feb25-FISH2-3L1-rep2-m1bp-100x_Position034_33_cmle.ics	10	0	1	1	0.11528623302572269	0.641025641025641	0.6944444444444444
1913	Feb25-FISH2-3L1-rep2-m1bp-100x_Position034_33_cmle.ics	11	0	1	1	0.17292934953858402	0.34246575342465746	0.38071065989847713
1914	Feb25-FISH2-3L1-rep2-m1bp-100x_Position034_33_cmle.ics	12	0	1	1	0.10606333438366487	0.3709677419354839	0.3770491803278688
1915	Feb25-FISH2-3L1-rep2-m1bp-100x_Position034_33_cmle.ics	13	0	1	1	0.13373203030983832	0.5686274509803921	0.5523809523809523
1916	Feb25-FISH2-3L1-rep2-m1bp-100x_Position034_33_cmle.ics	14	0	1	1	0.18215224818064185	0.593984962406015	0.5895522388059701
1917	Feb25-FISH2-3L1-rep2-m1bp-100x_Position034_33_cmle.ics	15	0	1	1	0.23057246605144538	0.7575757575757575	0.7751937984496123
1918	Feb25-FISH2-3L1-rep2-m1bp-100x_Position034_33_cmle.ics	17	0	1	1	0.19829232080424303	0.292517006802721	0.29054054054054057
1919	Feb25-FISH2-3L1-rep2-m1bp-100x_Position034_33_cmle.ics	18	0	1	1	0.0	0.0	0.0
1920	Feb25-FISH2-3L1-rep2-m1bp-100x_Position034_33_cmle.ics	19	0	1	1	0.0	0.0	0.0
1921	Feb25-FISH2-3L1-rep2-m1bp-100x_Position034_33_cmle.ics	20	0	1	1	0.09914616040212151	0.296551724137931	0.2986111111111111
1922	Feb25-FISH2-3L1-rep2-m1bp-100x_Position034_33_cmle.ics	21	0	1	1	0.013834347963086722	0.08333333333333333	0.08333333333333333
1923	Feb25-FISH2-3L1-rep2-m1bp-100x_Position034_33_cmle.ics	22	0	1	1	0.04380876854977462	0.35185185185185175	0.34545454545454546
1924	Feb25-FISH2-3L1-rep2-m1bp-100x_Position034_33_cmle.ics	24	0	1	1	0.14526065361241058	0.4436619718309858	0.48091603053435106
1925	Feb25-FISH2-3L1-rep2-m1bp-100x_Position034_33_cmle.ics	25	0	1	1	0.22826674139093092	0.818181818181818	0.818181818181818
1926	Feb25-FISH2-3L1-rep2-m1bp-100x_Position034_33_cmle.ics	26	0	1	1	0.03689159456823126	0.2962962962962962	0.3018867924528302
1927	Feb25-FISH2-3L1-rep2-m1bp-100x_Position034_33_cmle.ics	27	0	1	1	0.25132398799607547	0.46781115879828333	0.42745098039215684
1928	Feb25-FISH2-3L1-rep2-m1bp-100x_Position034_33_cmle.ics	28	0	1	1	0.059948841173375796	0.28888888888888886	0.2857142857142857
1929	Feb25-FISH2-3L1-rep2-m1bp-100x_Position034_33_cmle.ics	29	0	1	1	0.05533739185234689	0.4528301886792452	0.36363636363636354
1930	Feb25-FISH2-3L1-rep2-m1bp-100x_Position034_33_cmle.ics	32	0	1	1	0.10375760972315042	0.5999999999999999	0.5999999999999999
1931	Feb25-FISH2-3L1-rep2-m1bp-100x_Position034_33_cmle.ics	33	0	1	1	0.0	0.0	0.0
1932	Feb25-FISH2-3L1-rep2-m1bp-100x_Position034_33_cmle.ics	35	0	1	1	0.22134956740938755	0.5889570552147239	0.5889570552147239
1933	Feb25-FISH2-3L1-rep2-m1bp-100x_Position034_33_cmle.ics	38	0	1	1	0.0	0.0	0.0
1934	Feb25-FISH2-3L1-rep2-m1bp-100x_Position034_33_cmle.ics	41	0	1	1	0.10606333438366487	0.5609756097560974	0.5609756097560974
1935	Feb25-FISH2-3L1-rep2-m1bp-100x_Position034_33_cmle.ics	42	0	1	1	0.09222898642057815	0.3333333333333333	0.33057851239669417
1936	Feb25-FISH2-3L1-rep2-m1bp-100x_Position034_33_cmle.ics	43	0	1	1	0.0	0.0	0.0
1937	Feb25-FISH2-3L1-rep2-m1bp-100x_Position034_33_cmle.ics	48	0	1	1	0.0	0.0	0.0
1938	Feb25-FISH2-3L1-rep2-m1bp-100x_Position034_33_cmle.ics	50	0	1	1	0.04150304388926017	0.2535211267605633	0.2571428571428571
1939	Feb25-FISH2-3L1-rep2-m1bp-100x_Position034_33_cmle.ics	51	0	1	1	0.009222898642057815	0.04999999999999999	0.06557377049180327
1940	Feb25-FISH2-3L1-rep2-m1bp-100x_Position034_33_cmle.ics	52	0	1	1	0.04842021787080353	0.3888888888888888	0.3888888888888888
1941	Feb25-FISH2-3L1-rep2-m1bp-100x_Position034_33_cmle.ics	53	0	1	1	0.19598659614372857	0.8762886597938143	0.5821917808219177
1942	Feb25-FISH2-3L1-rep2-m1bp-100x_Position034_33_cmle.ics	55	0	1	1	0.1706236248780696	0.685185185185185	0.6788990825688074
1943	Feb25-FISH2-3L1-rep2-m1bp-100x_Position034_33_cmle.ics	56	0	1	1	0.2098209441068153	0.6999999999999998	0.7165354330708661
1944	Feb25-FISH2-3L1-rep2-m1bp-100x_Position034_33_cmle.ics	57	0	1	1	0.14064920429138167	0.5258620689655171	0.5258620689655171
1945	Feb25-FISH2-3L1-rep2-m1bp-100x_Position034_33_cmle.ics	59	0	1	1	0.12220340700726605	0.4416666666666666	0.4416666666666666
1946	Feb25-FISH2-3L1-rep2-m1bp-100x_Position034_33_cmle.ics	60	0	1	1	0.04842021787080353	0.1640625	0.2234042553191489
1947	Feb25-FISH2-3L1-rep2-m1bp-100x_Position034_33_cmle.ics	62	0	1	1	0.0	0.0	0.0
1948	Feb25-FISH2-3L1-rep2-m1bp-100x_Position034_33_cmle.ics	64	0	1	1	0.1936808714832141	0.7179487179487178	0.7179487179487178
1949	Feb25-FISH2-3L1-rep2-m1bp-100x_Position034_33_cmle.ics	65	0	1	1	0.11759195768623715	0.3669064748201438	0.375
1950	Feb25-FISH2-3L1-rep2-m1bp-100x_Position035_34_cmle.ics	1	0	1	1	0.0	0.0	0.0
1951	Feb25-FISH2-3L1-rep2-m1bp-100x_Position035_34_cmle.ics	2	0	1	1	0.15217782759395396	0.45833333333333337	0.45833333333333337
1952	Feb25-FISH2-3L1-rep2-m1bp-100x_Position035_34_cmle.ics	3	0	1	1	0.025362971265658993	0.15942028985507248	0.15942028985507248
1953	Feb25-FISH2-3L1-rep2-m1bp-100x_Position035_34_cmle.ics	4	0	1	1	0.0	0.0	0.0
1954	Feb25-FISH2-3L1-rep2-m1bp-100x_Position035_34_cmle.ics	4	0	2	1	0.0	0.0	0.0
1955	Feb25-FISH2-3L1-rep2-m1bp-100x_Position035_34_cmle.ics	5	0	1	1	0.0	0.0	0.0
1956	Feb25-FISH2-3L1-rep2-m1bp-100x_Position035_34_cmle.ics	7	0	1	1	0.0	0.0	0.0
1957	Feb25-FISH2-3L1-rep2-m1bp-100x_Position035_34_cmle.ics	8	0	1	1	0.16140072623601176	0.5932203389830508	0.5982905982905982
1958	Feb25-FISH2-3L1-rep2-m1bp-100x_Position035_34_cmle.ics	9	0	1	1	0.15678927691498284	0.4358974358974358	0.5714285714285713
1959	Feb25-FISH2-3L1-rep2-m1bp-100x_Position035_34_cmle.ics	10	0	1	1	0.03919731922874571	0.2575757575757575	0.26153846153846144
1960	Feb25-FISH2-3L1-rep2-m1bp-100x_Position035_34_cmle.ics	12	0	1	1	0.2351839153724743	0.5604395604395604	0.56353591160221
1961	Feb25-FISH2-3L1-rep2-m1bp-100x_Position035_34_cmle.ics	13	0	1	1	0.3389415250956247	0.7736842105263156	0.769633507853403
1962	Feb25-FISH2-3L1-rep2-m1bp-100x_Position035_34_cmle.ics	15	0	1	1	0.26746406061967665	0.7682119205298014	0.7581699346405228
1963	Feb25-FISH2-3L1-rep2-m1bp-100x_Position035_34_cmle.ics	16	0	1	1	0.08761753709954924	0.21839080459770113	0.2196531791907514
1964	Feb25-FISH2-3L1-rep2-m1bp-100x_Position035_34_cmle.ics	17	0	1	1	0.0645602904944047	0.3589743589743589	0.3589743589743589
1965	Feb25-FISH2-3L1-rep2-m1bp-100x_Position035_34_cmle.ics	18	0	1	1	0.20059804546475749	0.537037037037037	0.537037037037037
1966	Feb25-FISH2-3L1-rep2-m1bp-100x_Position035_34_cmle.ics	21	0	1	1	0.28821558256430674	0.7530120481927709	0.7530120481927709
1967	Feb25-FISH2-3L1-rep2-m1bp-100x_Position035_34_cmle.ics	22	0	1	1	0.18215224818064185	0.5266666666666666	0.5231788079470199
1968	Feb25-FISH2-3L1-rep2-m1bp-100x_Position035_34_cmle.ics	23	0	1	1	0.0	0.0	0.0
1969	Feb25-FISH2-3L1-rep2-m1bp-100x_Position035_34_cmle.ics	24	0	1	1	0.1936808714832141	0.4491978609625668	0.4444444444444443
1970	Feb25-FISH2-3L1-rep2-m1bp-100x_Position035_34_cmle.ics	25	0	1	1	0.1936808714832141	0.5153374233128833	0.8936170212765956
1971	Feb25-FISH2-3L1-rep2-m1bp-100x_Position035_34_cmle.ics	25	0	1	2	0.0	0.0	0.0
1972	Feb25-FISH2-3L1-rep2-m1bp-100x_Position035_34_cmle.ics	26	0	1	1	0.20520949478578637	0.49444444444444435	0.49999999999999994
1973	Feb25-FISH2-3L1-rep2-m1bp-100x_Position035_34_cmle.ics	27	0	1	1	0.0	0.0	0.0
1974	Feb25-FISH2-3L1-rep2-m1bp-100x_Position035_34_cmle.ics	28	0	1	1	0.0	0.0	0.0
1975	Feb25-FISH2-3L1-rep2-m1bp-100x_Position035_34_cmle.ics	29	0	1	1	0.1798465235201274	0.4457142857142857	0.4482758620689655
1976	Feb25-FISH2-3L1-rep2-m1bp-100x_Position035_34_cmle.ics	30	0	1	1	0.24671253867504656	0.6114285714285713	0.6079545454545454
1977	Feb25-FISH2-3L1-rep2-m1bp-100x_Position035_34_cmle.ics	32	0	1	1	0.0	0.0	0.0
1978	Feb25-FISH2-3L1-rep2-m1bp-100x_Position035_34_cmle.ics	32	0	1	2	0.0	0.0	0.0
1979	Feb25-FISH2-3L1-rep2-m1bp-100x_Position035_34_cmle.ics	33	0	1	1	0.21904384274887312	0.6834532374100718	0.6884057971014493
1980	Feb25-FISH2-3L1-rep2-m1bp-100x_Position035_34_cmle.ics	34	0	1	1	0.17754079885961294	0.7333333333333333	0.31687242798353904
1981	Feb25-FISH2-3L1-rep2-m1bp-100x_Position035_34_cmle.ics	34	0	1	2	0.0	0.0	0.0
1982	Feb25-FISH2-3L1-rep2-m1bp-100x_Position035_34_cmle.ics	34	0	2	1	0.0	0.0	0.0
1983	Feb25-FISH2-3L1-rep2-m1bp-100x_Position035_34_cmle.ics	34	0	2	2	0.12220340700726605	0.20866141732283464	0.4453781512605041
1984	Feb25-FISH2-3L1-rep2-m1bp-100x_Position035_34_cmle.ics	37	0	1	1	0.20059804546475749	0.5649350649350648	0.5649350649350648
1985	Feb25-FISH2-3L1-rep2-m1bp-100x_Position035_34_cmle.ics	38	0	1	1	0.0	0.0	0.0
1986	Feb25-FISH2-3L1-rep2-m1bp-100x_Position035_34_cmle.ics	38	0	1	2	0.0945347110810926	0.2081218274111675	0.39805825242718434
1987	Feb25-FISH2-3L1-rep2-m1bp-100x_Position035_34_cmle.ics	39	0	1	1	0.0	0.0	0.0
1988	Feb25-FISH2-3L1-rep2-m1bp-100x_Position035_34_cmle.ics	40	0	1	1	0.0	0.0	0.0
1989	Feb25-FISH2-3L1-rep2-m1bp-100x_Position035_34_cmle.ics	41	0	1	1	0.25132398799607547	0.5706806282722513	0.5736842105263157
1990	Feb25-FISH2-3L1-rep2-m1bp-100x_Position035_34_cmle.ics	42	0	1	1	0.0899232617600637	0.29104477611940294	0.37864077669902907
1991	Feb25-FISH2-3L1-rep2-m1bp-100x_Position035_34_cmle.ics	43	0	1	1	0.06686601515491916	0.21969696969696964	0.21969696969696964
1992	Feb25-FISH2-3L1-rep2-m1bp-100x_Position035_34_cmle.ics	44	0	1	1	0.0	0.0	0.0
1993	Feb25-FISH2-3L1-rep2-m1bp-100x_Position035_34_cmle.ics	46	0	1	1	0.22826674139093092	0.5129533678756476	0.5183246073298429
1994	Feb25-FISH2-3L1-rep2-m1bp-100x_Position035_34_cmle.ics	47	0	1	1	0.1706236248780696	0.6115702479338843	0.6115702479338843
1995	Feb25-FISH2-3L1-rep2-m1bp-100x_Position035_34_cmle.ics	48	0	1	1	0.0	0.0	0.0
1996	Feb25-FISH2-3L1-rep2-m1bp-100x_Position035_34_cmle.ics	49	0	1	1	0.22134956740938755	0.49740932642487035	0.5026178010471203
1997	Feb25-FISH2-3L1-rep2-m1bp-100x_Position035_34_cmle.ics	51	0	1	1	0.45883920744237633	0.5702005730659025	0.5852941176470589
1998	Feb25-FISH2-3L1-rep2-m1bp-100x_Position035_34_cmle.ics	53	0	1	1	0.30204993052739343	0.7797619047619048	0.7891566265060239
1999	Feb25-FISH2-3L1-rep2-m1bp-100x_Position035_34_cmle.ics	54	0	1	1	0.059948841173375796	0.1897810218978102	0.1897810218978102
[truncated: 3,922 more rows]
