# Supplementary material for: M1BP cooperates with CP190 to activate transcription at TAD borders and promote chromatin insulator activity
Source: Nat Commun. 2021 Jul 7;12:4170. doi: 10.1038/s41467-021-24407-y (PMC8263732; doi:10.1038/s41467-021-24407-y)
Supplement: Supplementary file 6 — Source Data [file 41467_2021_24407_MOESM6_ESM.zip › Source Data_updated_060121/Source Data 8/Figure 8c/Figure 8c-tango-slide2/rep2/rep2-mock-m1bp/A_C.xls]

	Label	nuc.idx	tag	idx1	idx2	overlap	pcOverlap1	pcOverlap2
1	Feb25-FISH2-3L1-rep2-m1bp-100x_Position001_0_cmle.ics	1	0	1	1	0.33663580043511027	0.6347826086956522	0.6375545851528382
2	Feb25-FISH2-3L1-rep2-m1bp-100x_Position001_0_cmle.ics	2	0	1	1	0.13142630564932387	0.20955882352941174	0.2103321033210332
3	Feb25-FISH2-3L1-rep2-m1bp-100x_Position001_0_cmle.ics	3	0	1	1	0.0	0.0	0.0
4	Feb25-FISH2-3L1-rep2-m1bp-100x_Position001_0_cmle.ics	4	0	1	1	0.0	0.0	0.0
5	Feb25-FISH2-3L1-rep2-m1bp-100x_Position001_0_cmle.ics	6	0	1	1	0.05533739185234689	0.375	0.19199999999999998
6	Feb25-FISH2-3L1-rep2-m1bp-100x_Position001_0_cmle.ics	8	0	1	1	0.06917173981543362	0.22727272727272724	0.22556390977443608
7	Feb25-FISH2-3L1-rep2-m1bp-100x_Position001_0_cmle.ics	10	0	1	1	0.07608891379697698	0.22916666666666669	0.22916666666666669
8	Feb25-FISH2-3L1-rep2-m1bp-100x_Position001_0_cmle.ics	11	0	1	1	0.0	0.0	0.0
9	Feb25-FISH2-3L1-rep2-m1bp-100x_Position001_0_cmle.ics	12	0	1	1	0.059948841173375796	0.276595744680851	0.1538461538461538
10	Feb25-FISH2-3L1-rep2-m1bp-100x_Position001_0_cmle.ics	12	0	1	2	0.0	0.0	0.0
11	Feb25-FISH2-3L1-rep2-m1bp-100x_Position001_0_cmle.ics	12	0	2	1	0.0	0.0	0.0
12	Feb25-FISH2-3L1-rep2-m1bp-100x_Position001_0_cmle.ics	12	0	2	2	0.13373203030983832	0.32954545454545453	0.5742574257425742
13	Feb25-FISH2-3L1-rep2-m1bp-100x_Position001_0_cmle.ics	13	0	1	1	0.0	0.0	0.0
14	Feb25-FISH2-3L1-rep2-m1bp-100x_Position001_0_cmle.ics	14	0	1	1	0.13142630564932387	0.6867469879518071	0.695121951219512
15	Feb25-FISH2-3L1-rep2-m1bp-100x_Position001_0_cmle.ics	16	0	1	1	0.16140072623601176	0.4268292682926828	0.4268292682926828
16	Feb25-FISH2-3L1-rep2-m1bp-100x_Position001_0_cmle.ics	19	0	1	1	0.01844579728411563	0.1379310344827586	0.14285714285714282
17	Feb25-FISH2-3L1-rep2-m1bp-100x_Position001_0_cmle.ics	20	0	1	1	0.0853118124390348	0.29133858267716534	0.2228915662650602
18	Feb25-FISH2-3L1-rep2-m1bp-100x_Position001_0_cmle.ics	21	0	1	1	0.0853118124390348	0.2642857142857143	0.23270440251572327
19	Feb25-FISH2-3L1-rep2-m1bp-100x_Position001_0_cmle.ics	22	0	1	1	0.16370645089652622	0.37765957446808507	0.5590551181102362
20	Feb25-FISH2-3L1-rep2-m1bp-100x_Position001_0_cmle.ics	22	0	1	2	0.0	0.0	0.0
21	Feb25-FISH2-3L1-rep2-m1bp-100x_Position001_0_cmle.ics	23	0	1	1	0.2605468866381333	0.40647482014388486	0.40213523131672596
22	Feb25-FISH2-3L1-rep2-m1bp-100x_Position001_0_cmle.ics	24	0	1	1	0.0	0.0	0.0
23	Feb25-FISH2-3L1-rep2-m1bp-100x_Position001_0_cmle.ics	25	0	1	1	0.0	0.0	0.0
24	Feb25-FISH2-3L1-rep2-m1bp-100x_Position001_0_cmle.ics	25	0	1	2	0.0	0.0	0.0
25	Feb25-FISH2-3L1-rep2-m1bp-100x_Position001_0_cmle.ics	25	0	2	1	0.3689159456823126	0.747663551401869	0.5904059040590406
26	Feb25-FISH2-3L1-rep2-m1bp-100x_Position001_0_cmle.ics	25	0	2	2	0.0	0.0	0.0
27	Feb25-FISH2-3L1-rep2-m1bp-100x_Position001_0_cmle.ics	26	0	1	1	0.09684043574160706	0.3255813953488372	0.4666666666666666
28	Feb25-FISH2-3L1-rep2-m1bp-100x_Position001_0_cmle.ics	28	0	1	1	0.23748964003298875	0.8306451612903226	0.8306451612903226
29	Feb25-FISH2-3L1-rep2-m1bp-100x_Position001_0_cmle.ics	29	0	1	1	0.19137514682269965	0.43455497382198943	0.503030303030303
30	Feb25-FISH2-3L1-rep2-m1bp-100x_Position001_0_cmle.ics	29	0	1	2	0.0	0.0	0.0
31	Feb25-FISH2-3L1-rep2-m1bp-100x_Position001_0_cmle.ics	29	0	2	1	0.0	0.0	0.0
32	Feb25-FISH2-3L1-rep2-m1bp-100x_Position001_0_cmle.ics	29	0	2	2	0.01152862330257227	0.056179775280898875	0.0423728813559322
33	Feb25-FISH2-3L1-rep2-m1bp-100x_Position001_0_cmle.ics	30	0	1	1	0.03689159456823126	0.14414414414414414	0.14414414414414414
34	Feb25-FISH2-3L1-rep2-m1bp-100x_Position001_0_cmle.ics	31	0	1	1	0.30896710450893683	0.8374999999999999	0.7165775401069518
35	Feb25-FISH2-3L1-rep2-m1bp-100x_Position001_0_cmle.ics	31	0	1	2	0.0	0.0	0.0
36	Feb25-FISH2-3L1-rep2-m1bp-100x_Position001_0_cmle.ics	31	0	2	1	0.0	0.0	0.0
37	Feb25-FISH2-3L1-rep2-m1bp-100x_Position001_0_cmle.ics	31	0	2	2	0.17754079885961294	0.611111111111111	0.7777777777777778
38	Feb25-FISH2-3L1-rep2-m1bp-100x_Position001_0_cmle.ics	32	0	1	1	0.0	0.0	0.0
39	Feb25-FISH2-3L1-rep2-m1bp-100x_Position001_0_cmle.ics	32	0	2	1	0.3043556551879079	0.9103448275862068	0.43853820598006643
40	Feb25-FISH2-3L1-rep2-m1bp-100x_Position001_0_cmle.ics	34	0	1	1	0.11528623302572269	0.3355704697986577	0.38167938931297707
41	Feb25-FISH2-3L1-rep2-m1bp-100x_Position001_0_cmle.ics	35	0	1	1	0.15217782759395396	0.44	0.43421052631578944
42	Feb25-FISH2-3L1-rep2-m1bp-100x_Position001_0_cmle.ics	36	0	1	1	0.0899232617600637	0.3046875	0.3046875
43	Feb25-FISH2-3L1-rep2-m1bp-100x_Position001_0_cmle.ics	37	0	1	1	0.11067478370469377	0.5647058823529412	0.3503649635036496
44	Feb25-FISH2-3L1-rep2-m1bp-100x_Position001_0_cmle.ics	38	0	1	1	0.1706236248780696	0.6434782608695652	0.3794871794871795
45	Feb25-FISH2-3L1-rep2-m1bp-100x_Position001_0_cmle.ics	38	0	1	2	0.0	0.0	0.0
46	Feb25-FISH2-3L1-rep2-m1bp-100x_Position001_0_cmle.ics	38	0	2	1	0.0	0.0	0.0
47	Feb25-FISH2-3L1-rep2-m1bp-100x_Position001_0_cmle.ics	38	0	2	2	0.16140072623601176	0.46357615894039733	0.9859154929577463
48	Feb25-FISH2-3L1-rep2-m1bp-100x_Position001_0_cmle.ics	39	0	1	1	0.0	0.0	0.0
49	Feb25-FISH2-3L1-rep2-m1bp-100x_Position001_0_cmle.ics	40	0	1	1	0.0023057246605144538	0.013157894736842105	0.013157894736842105
50	Feb25-FISH2-3L1-rep2-m1bp-100x_Position001_0_cmle.ics	41	0	1	1	0.10375760972315042	0.625	0.5921052631578947
51	Feb25-FISH2-3L1-rep2-m1bp-100x_Position001_0_cmle.ics	41	0	1	2	0.0	0.0	0.0
52	Feb25-FISH2-3L1-rep2-m1bp-100x_Position001_0_cmle.ics	41	0	2	1	0.0	0.0	0.0
53	Feb25-FISH2-3L1-rep2-m1bp-100x_Position001_0_cmle.ics	41	0	2	2	0.16831790021755513	0.6759259259259258	0.31465517241379304
54	Feb25-FISH2-3L1-rep2-m1bp-100x_Position001_0_cmle.ics	41	0	3	1	0.0	0.0	0.0
55	Feb25-FISH2-3L1-rep2-m1bp-100x_Position001_0_cmle.ics	41	0	3	2	0.0	0.0	0.0
56	Feb25-FISH2-3L1-rep2-m1bp-100x_Position001_0_cmle.ics	42	0	1	1	0.06225456583389025	0.1656441717791411	0.3648648648648649
57	Feb25-FISH2-3L1-rep2-m1bp-100x_Position001_0_cmle.ics	42	0	1	2	0.0	0.0	0.0
58	Feb25-FISH2-3L1-rep2-m1bp-100x_Position001_0_cmle.ics	43	0	1	1	0.25132398799607547	0.7315436241610738	0.7315436241610738
59	Feb25-FISH2-3L1-rep2-m1bp-100x_Position001_0_cmle.ics	44	0	1	1	0.04842021787080353	0.1640625	0.24705882352941175
60	Feb25-FISH2-3L1-rep2-m1bp-100x_Position001_0_cmle.ics	45	0	1	1	0.0	0.0	0.0
61	Feb25-FISH2-3L1-rep2-m1bp-100x_Position001_0_cmle.ics	45	0	1	2	0.09914616040212151	0.1369426751592357	0.23888888888888887
62	Feb25-FISH2-3L1-rep2-m1bp-100x_Position001_0_cmle.ics	46	0	1	1	0.12681485632829495	0.4166666666666665	0.4166666666666665
63	Feb25-FISH2-3L1-rep2-m1bp-100x_Position001_0_cmle.ics	47	0	1	1	0.0	0.0	0.0
64	Feb25-FISH2-3L1-rep2-m1bp-100x_Position001_0_cmle.ics	49	0	1	1	0.0	0.0	0.0
65	Feb25-FISH2-3L1-rep2-m1bp-100x_Position001_0_cmle.ics	50	0	1	1	0.12220340700726605	0.3680555555555555	0.37062937062937057
66	Feb25-FISH2-3L1-rep2-m1bp-100x_Position001_0_cmle.ics	51	0	1	1	0.020751521944630084	0.06766917293233082	0.06870229007633587
67	Feb25-FISH2-3L1-rep2-m1bp-100x_Position001_0_cmle.ics	52	0	1	1	0.0	0.0	0.0
68	Feb25-FISH2-3L1-rep2-m1bp-100x_Position001_0_cmle.ics	53	0	1	1	0.0	0.0	0.0
69	Feb25-FISH2-3L1-rep2-m1bp-100x_Position001_0_cmle.ics	54	0	1	1	0.0853118124390348	0.24183006535947713	0.25517241379310346
70	Feb25-FISH2-3L1-rep2-m1bp-100x_Position001_0_cmle.ics	55	0	1	1	0.3228014524720235	0.4166666666666667	0.45602605863192175
71	Feb25-FISH2-3L1-rep2-m1bp-100x_Position001_0_cmle.ics	56	0	1	1	0.1844579728411563	0.5714285714285714	0.5755395683453236
72	Feb25-FISH2-3L1-rep2-m1bp-100x_Position001_0_cmle.ics	57	0	1	1	0.0853118124390348	0.23870967741935484	0.24025974025974026
73	Feb25-FISH2-3L1-rep2-m1bp-100x_Position001_0_cmle.ics	58	0	1	1	0.1890694221621852	0.7663551401869156	0.7735849056603772
74	Feb25-FISH2-3L1-rep2-m1bp-100x_Position001_0_cmle.ics	59	0	1	1	0.1498721029334395	0.46762589928057546	0.7303370786516854
75	Feb25-FISH2-3L1-rep2-m1bp-100x_Position001_0_cmle.ics	59	0	1	2	0.0	0.0	0.0
76	Feb25-FISH2-3L1-rep2-m1bp-100x_Position002_1_cmle.ics	1	0	1	1	0.0	0.0	0.0
77	Feb25-FISH2-3L1-rep2-m1bp-100x_Position002_1_cmle.ics	2	0	1	1	0.17523507419909848	0.4691358024691358	0.4691358024691358
78	Feb25-FISH2-3L1-rep2-m1bp-100x_Position002_1_cmle.ics	3	0	1	1	0.2098209441068153	0.5229885057471264	0.5449101796407185
79	Feb25-FISH2-3L1-rep2-m1bp-100x_Position002_1_cmle.ics	6	0	1	1	0.13603775497035278	0.2645739910313901	0.2645739910313901
80	Feb25-FISH2-3L1-rep2-m1bp-100x_Position002_1_cmle.ics	7	0	1	1	0.17754079885961294	0.8651685393258426	0.5499999999999999
81	Feb25-FISH2-3L1-rep2-m1bp-100x_Position002_1_cmle.ics	8	0	1	1	0.16831790021755513	0.6239316239316238	0.6293103448275861
82	Feb25-FISH2-3L1-rep2-m1bp-100x_Position002_1_cmle.ics	10	0	1	1	0.223655292069902	0.6258064516129032	0.6258064516129032
83	Feb25-FISH2-3L1-rep2-m1bp-100x_Position002_1_cmle.ics	11	0	1	1	0.0	0.0	0.0
84	Feb25-FISH2-3L1-rep2-m1bp-100x_Position002_1_cmle.ics	13	0	1	1	0.31127282916945126	0.706806282722513	0.7105263157894736
85	Feb25-FISH2-3L1-rep2-m1bp-100x_Position002_1_cmle.ics	14	0	1	1	0.16601217555704068	0.5333333333333333	0.5333333333333333
86	Feb25-FISH2-3L1-rep2-m1bp-100x_Position002_1_cmle.ics	15	0	1	1	0.0	0.0	0.0
87	Feb25-FISH2-3L1-rep2-m1bp-100x_Position002_1_cmle.ics	15	0	1	2	0.16831790021755513	0.3093220338983051	0.5572519083969465
88	Feb25-FISH2-3L1-rep2-m1bp-100x_Position002_1_cmle.ics	16	0	1	1	0.01152862330257227	0.04065040650406504	0.040322580645161296
89	Feb25-FISH2-3L1-rep2-m1bp-100x_Position002_1_cmle.ics	17	0	1	1	0.13142630564932387	0.34131736526946105	0.34545454545454546
90	Feb25-FISH2-3L1-rep2-m1bp-100x_Position002_1_cmle.ics	18	0	1	1	0.0	0.0	0.0
91	Feb25-FISH2-3L1-rep2-m1bp-100x_Position002_1_cmle.ics	19	0	1	1	0.23057246605144538	0.5494505494505494	0.5464480874316939
92	Feb25-FISH2-3L1-rep2-m1bp-100x_Position002_1_cmle.ics	20	0	1	1	0.0	0.0	0.0
93	Feb25-FISH2-3L1-rep2-m1bp-100x_Position002_1_cmle.ics	20	0	2	1	0.17754079885961294	0.9624999999999998	0.4666666666666667
94	Feb25-FISH2-3L1-rep2-m1bp-100x_Position002_1_cmle.ics	21	0	1	1	0.009222898642057815	0.0625	0.06349206349206349
95	Feb25-FISH2-3L1-rep2-m1bp-100x_Position002_1_cmle.ics	24	0	1	1	0.0	0.0	0.0
96	Feb25-FISH2-3L1-rep2-m1bp-100x_Position002_1_cmle.ics	25	0	1	1	0.0	0.0	0.0
97	Feb25-FISH2-3L1-rep2-m1bp-100x_Position002_1_cmle.ics	26	0	1	1	0.0	0.0	0.0
98	Feb25-FISH2-3L1-rep2-m1bp-100x_Position002_1_cmle.ics	27	0	1	1	0.0	0.0	0.0
99	Feb25-FISH2-3L1-rep2-m1bp-100x_Position002_1_cmle.ics	27	0	1	2	0.0	0.0	0.0
100	Feb25-FISH2-3L1-rep2-m1bp-100x_Position002_1_cmle.ics	27	0	1	3	0.0	0.0	0.0
101	Feb25-FISH2-3L1-rep2-m1bp-100x_Position002_1_cmle.ics	27	0	1	4	0.02305724660514454	0.05714285714285714	0.14925373134328357
102	Feb25-FISH2-3L1-rep2-m1bp-100x_Position002_1_cmle.ics	27	0	2	1	0.0	0.0	0.0
103	Feb25-FISH2-3L1-rep2-m1bp-100x_Position002_1_cmle.ics	27	0	2	2	0.0	0.0	0.0
104	Feb25-FISH2-3L1-rep2-m1bp-100x_Position002_1_cmle.ics	27	0	2	3	0.06686601515491916	0.1907894736842105	0.5087719298245614
105	Feb25-FISH2-3L1-rep2-m1bp-100x_Position002_1_cmle.ics	27	0	2	4	0.0	0.0	0.0
106	Feb25-FISH2-3L1-rep2-m1bp-100x_Position002_1_cmle.ics	28	0	1	1	0.0	0.0	0.0
107	Feb25-FISH2-3L1-rep2-m1bp-100x_Position002_1_cmle.ics	29	0	1	1	0.11528623302572269	0.28901734104046234	0.2906976744186046
108	Feb25-FISH2-3L1-rep2-m1bp-100x_Position002_1_cmle.ics	30	0	1	1	0.04842021787080353	0.38181818181818183	0.38181818181818183
109	Feb25-FISH2-3L1-rep2-m1bp-100x_Position002_1_cmle.ics	31	0	1	1	0.029974420586687898	0.09558823529411763	0.09558823529411763
110	Feb25-FISH2-3L1-rep2-m1bp-100x_Position002_1_cmle.ics	32	0	1	1	0.0	0.0	0.0
111	Feb25-FISH2-3L1-rep2-m1bp-100x_Position002_1_cmle.ics	33	0	1	1	0.0	0.0	0.0
112	Feb25-FISH2-3L1-rep2-m1bp-100x_Position002_1_cmle.ics	33	0	2	1	0.04380876854977462	0.23170731707317066	0.12337662337662335
113	Feb25-FISH2-3L1-rep2-m1bp-100x_Position002_1_cmle.ics	34	0	1	1	0.3804445689848849	0.8291457286432159	0.5913978494623655
114	Feb25-FISH2-3L1-rep2-m1bp-100x_Position002_1_cmle.ics	34	0	2	1	0.0	0.0	0.0
115	Feb25-FISH2-3L1-rep2-m1bp-100x_Position002_1_cmle.ics	35	0	1	1	0.2351839153724743	0.7234042553191489	0.7183098591549295
116	Feb25-FISH2-3L1-rep2-m1bp-100x_Position002_1_cmle.ics	36	0	1	1	0.20520949478578637	0.49999999999999994	0.6496350364963503
117	Feb25-FISH2-3L1-rep2-m1bp-100x_Position002_1_cmle.ics	36	0	1	2	0.0	0.0	0.0
118	Feb25-FISH2-3L1-rep2-m1bp-100x_Position002_1_cmle.ics	37	0	1	1	0.07608891379697698	0.1783783783783784	0.1783783783783784
119	Feb25-FISH2-3L1-rep2-m1bp-100x_Position002_1_cmle.ics	38	0	1	1	0.07608891379697698	0.22602739726027393	0.22916666666666669
120	Feb25-FISH2-3L1-rep2-m1bp-100x_Position002_1_cmle.ics	39	0	1	1	0.03458586990771681	0.13392857142857142	0.13392857142857142
121	Feb25-FISH2-3L1-rep2-m1bp-100x_Position002_1_cmle.ics	40	0	1	1	0.03458586990771681	0.1271186440677966	0.12605042016806722
122	Feb25-FISH2-3L1-rep2-m1bp-100x_Position002_1_cmle.ics	41	0	1	1	0.04380876854977462	0.15447154471544713	0.18446601941747567
123	Feb25-FISH2-3L1-rep2-m1bp-100x_Position002_1_cmle.ics	43	0	1	1	0.5326223965788388	0.7674418604651162	0.7674418604651162
124	Feb25-FISH2-3L1-rep2-m1bp-100x_Position002_1_cmle.ics	44	0	1	1	0.0	0.0	0.0
125	Feb25-FISH2-3L1-rep2-m1bp-100x_Position002_1_cmle.ics	45	0	1	1	0.0	0.0	0.0
126	Feb25-FISH2-3L1-rep2-m1bp-100x_Position002_1_cmle.ics	48	0	1	1	0.053031667191832436	0.27058823529411763	0.26744186046511625
127	Feb25-FISH2-3L1-rep2-m1bp-100x_Position002_1_cmle.ics	50	0	1	1	0.05533739185234689	0.15189873417721517	0.15094339622641506
128	Feb25-FISH2-3L1-rep2-m1bp-100x_Position002_1_cmle.ics	51	0	1	1	0.0	0.0	0.0
129	Feb25-FISH2-3L1-rep2-m1bp-100x_Position002_1_cmle.ics	52	0	1	1	0.03689159456823126	0.12121212121212119	0.16
130	Feb25-FISH2-3L1-rep2-m1bp-100x_Position002_1_cmle.ics	53	0	1	1	0.1498721029334395	0.46428571428571425	0.46428571428571425
131	Feb25-FISH2-3L1-rep2-m1bp-100x_Position002_1_cmle.ics	54	0	1	1	0.0	0.0	0.0
132	Feb25-FISH2-3L1-rep2-m1bp-100x_Position002_1_cmle.ics	55	0	1	1	0.04611449321028908	0.12578616352201258	0.12422360248447206
133	Feb25-FISH2-3L1-rep2-m1bp-100x_Position002_1_cmle.ics	56	0	1	1	0.33202435111408135	0.7955801104972375	0.7912087912087912
134	Feb25-FISH2-3L1-rep2-m1bp-100x_Position002_1_cmle.ics	58	0	1	1	0.13603775497035278	0.17101449275362315	0.17151162790697672
135	Feb25-FISH2-3L1-rep2-m1bp-100x_Position002_1_cmle.ics	61	0	1	1	0.04380876854977462	0.1130952380952381	0.11176470588235293
136	Feb25-FISH2-3L1-rep2-m1bp-100x_Position002_1_cmle.ics	62	0	1	1	0.14526065361241058	0.5478260869565217	0.8289473684210525
137	Feb25-FISH2-3L1-rep2-m1bp-100x_Position002_1_cmle.ics	63	0	1	1	0.0	0.0	0.0
138	Feb25-FISH2-3L1-rep2-m1bp-100x_Position002_1_cmle.ics	63	0	1	2	0.0	0.0	0.0
139	Feb25-FISH2-3L1-rep2-m1bp-100x_Position002_1_cmle.ics	64	0	1	1	0.24210108935401764	0.3790613718411552	0.37769784172661863
140	Feb25-FISH2-3L1-rep2-m1bp-100x_Position002_1_cmle.ics	65	0	1	1	0.03919731922874571	0.11111111111111109	0.11038961038961037
141	Feb25-FISH2-3L1-rep2-m1bp-100x_Position003_2_cmle.ics	1	0	1	1	0.16831790021755513	0.35265700483091783	0.35265700483091783
142	Feb25-FISH2-3L1-rep2-m1bp-100x_Position003_2_cmle.ics	2	0	1	1	0.0	0.0	0.0
143	Feb25-FISH2-3L1-rep2-m1bp-100x_Position003_2_cmle.ics	3	0	1	1	0.01152862330257227	0.029761904761904764	0.029761904761904764
144	Feb25-FISH2-3L1-rep2-m1bp-100x_Position003_2_cmle.ics	4	0	1	1	0.0	0.0	0.0
145	Feb25-FISH2-3L1-rep2-m1bp-100x_Position003_2_cmle.ics	4	0	2	1	0.0	0.0	0.0
146	Feb25-FISH2-3L1-rep2-m1bp-100x_Position003_2_cmle.ics	5	0	1	1	0.0	0.0	0.0
147	Feb25-FISH2-3L1-rep2-m1bp-100x_Position003_2_cmle.ics	6	0	1	1	0.12220340700726605	0.3419354838709677	0.3441558441558441
148	Feb25-FISH2-3L1-rep2-m1bp-100x_Position003_2_cmle.ics	7	0	1	1	0.07147746447594806	0.2583333333333333	0.2583333333333333
149	Feb25-FISH2-3L1-rep2-m1bp-100x_Position003_2_cmle.ics	8	0	1	1	0.0	0.0	0.0
150	Feb25-FISH2-3L1-rep2-m1bp-100x_Position003_2_cmle.ics	9	0	1	1	0.0	0.0	0.0
151	Feb25-FISH2-3L1-rep2-m1bp-100x_Position003_2_cmle.ics	10	0	1	1	0.0	0.0	0.0
152	Feb25-FISH2-3L1-rep2-m1bp-100x_Position003_2_cmle.ics	11	0	1	1	0.11759195768623715	0.32692307692307687	0.32692307692307687
153	Feb25-FISH2-3L1-rep2-m1bp-100x_Position003_2_cmle.ics	12	0	1	1	0.03919731922874571	0.12499999999999997	0.146551724137931
154	Feb25-FISH2-3L1-rep2-m1bp-100x_Position003_2_cmle.ics	13	0	1	1	0.01844579728411563	0.10256410256410255	0.14285714285714282
155	Feb25-FISH2-3L1-rep2-m1bp-100x_Position003_2_cmle.ics	13	0	1	2	0.0	0.0	0.0
156	Feb25-FISH2-3L1-rep2-m1bp-100x_Position003_2_cmle.ics	13	0	2	1	0.0	0.0	0.0
157	Feb25-FISH2-3L1-rep2-m1bp-100x_Position003_2_cmle.ics	13	0	2	2	0.07608891379697698	0.47142857142857136	0.3626373626373626
158	Feb25-FISH2-3L1-rep2-m1bp-100x_Position003_2_cmle.ics	14	0	1	1	0.0	0.0	0.0
159	Feb25-FISH2-3L1-rep2-m1bp-100x_Position003_2_cmle.ics	15	0	1	1	0.0945347110810926	0.3416666666666666	0.34453781512605036
160	Feb25-FISH2-3L1-rep2-m1bp-100x_Position003_2_cmle.ics	17	0	1	1	0.2098209441068153	0.6791044776119403	0.6791044776119403
161	Feb25-FISH2-3L1-rep2-m1bp-100x_Position003_2_cmle.ics	18	0	1	1	0.10836905904417933	0.35606060606060597	0.3533834586466165
162	Feb25-FISH2-3L1-rep2-m1bp-100x_Position003_2_cmle.ics	19	0	1	1	0.0	0.0	0.0
163	Feb25-FISH2-3L1-rep2-m1bp-100x_Position003_2_cmle.ics	20	0	1	1	0.0	0.0	0.0
164	Feb25-FISH2-3L1-rep2-m1bp-100x_Position003_2_cmle.ics	20	0	2	1	0.0046114493210289076	0.03333333333333333	0.013513513513513514
165	Feb25-FISH2-3L1-rep2-m1bp-100x_Position003_2_cmle.ics	21	0	1	1	0.20059804546475749	0.4833333333333333	0.5240963855421685
166	Feb25-FISH2-3L1-rep2-m1bp-100x_Position003_2_cmle.ics	22	0	1	1	0.0	0.0	0.0
167	Feb25-FISH2-3L1-rep2-m1bp-100x_Position003_2_cmle.ics	23	0	1	1	0.27207550994070556	0.7329192546583851	0.7283950617283951
168	Feb25-FISH2-3L1-rep2-m1bp-100x_Position003_2_cmle.ics	26	0	1	1	0.08761753709954924	0.2451612903225806	0.2467532467532467
169	Feb25-FISH2-3L1-rep2-m1bp-100x_Position003_2_cmle.ics	27	0	1	1	0.12681485632829495	0.2941176470588235	0.31249999999999994
170	Feb25-FISH2-3L1-rep2-m1bp-100x_Position003_2_cmle.ics	28	0	1	1	0.1498721029334395	0.3939393939393939	0.4333333333333333
171	Feb25-FISH2-3L1-rep2-m1bp-100x_Position003_2_cmle.ics	29	0	1	1	0.14756637827292504	0.9142857142857141	0.36158192090395475
172	Feb25-FISH2-3L1-rep2-m1bp-100x_Position003_2_cmle.ics	29	0	2	1	0.0	0.0	0.0
173	Feb25-FISH2-3L1-rep2-m1bp-100x_Position003_2_cmle.ics	30	0	1	1	0.11989768234675159	0.32704402515723263	0.3249999999999999
174	Feb25-FISH2-3L1-rep2-m1bp-100x_Position003_2_cmle.ics	32	0	1	1	0.16370645089652622	0.7553191489361701	0.43827160493827155
175	Feb25-FISH2-3L1-rep2-m1bp-100x_Position003_2_cmle.ics	33	0	1	1	0.0	0.0	0.0
176	Feb25-FISH2-3L1-rep2-m1bp-100x_Position003_2_cmle.ics	33	0	1	2	0.0	0.0	0.0
177	Feb25-FISH2-3L1-rep2-m1bp-100x_Position003_2_cmle.ics	36	0	1	1	0.02305724660514454	0.06211180124223603	0.06172839506172839
178	Feb25-FISH2-3L1-rep2-m1bp-100x_Position003_2_cmle.ics	37	0	1	1	0.17292934953858402	0.5172413793103448	0.5208333333333333
179	Feb25-FISH2-3L1-rep2-m1bp-100x_Position003_2_cmle.ics	38	0	1	1	0.0	0.0	0.0
180	Feb25-FISH2-3L1-rep2-m1bp-100x_Position003_2_cmle.ics	38	0	2	1	0.0046114493210289076	0.029850746268656716	0.02222222222222222
181	Feb25-FISH2-3L1-rep2-m1bp-100x_Position003_2_cmle.ics	39	0	1	1	0.0	0.0	0.0
182	Feb25-FISH2-3L1-rep2-m1bp-100x_Position003_2_cmle.ics	42	0	1	1	0.2582411619776188	0.691358024691358	0.691358024691358
183	Feb25-FISH2-3L1-rep2-m1bp-100x_Position003_2_cmle.ics	43	0	1	1	0.2766869592617345	0.6349206349206349	0.631578947368421
184	Feb25-FISH2-3L1-rep2-m1bp-100x_Position003_2_cmle.ics	44	0	1	1	0.15217782759395396	0.44295302013422816	0.44
185	Feb25-FISH2-3L1-rep2-m1bp-100x_Position003_2_cmle.ics	45	0	1	1	0.07147746447594806	0.4189189189189189	0.484375
186	Feb25-FISH2-3L1-rep2-m1bp-100x_Position004_3_cmle.ics	1	0	1	1	0.0899232617600637	0.5909090909090907	0.5999999999999999
187	Feb25-FISH2-3L1-rep2-m1bp-100x_Position004_3_cmle.ics	2	0	1	1	0.17754079885961294	0.5238095238095237	0.5238095238095237
188	Feb25-FISH2-3L1-rep2-m1bp-100x_Position004_3_cmle.ics	3	0	1	1	0.23287819071195984	0.6352201257861635	0.6392405063291139
189	Feb25-FISH2-3L1-rep2-m1bp-100x_Position004_3_cmle.ics	4	0	1	1	0.0	0.0	0.0
190	Feb25-FISH2-3L1-rep2-m1bp-100x_Position004_3_cmle.ics	4	0	1	2	0.0	0.0	0.0
191	Feb25-FISH2-3L1-rep2-m1bp-100x_Position004_3_cmle.ics	4	0	2	1	0.0	0.0	0.0
192	Feb25-FISH2-3L1-rep2-m1bp-100x_Position004_3_cmle.ics	4	0	2	2	0.0	0.0	0.0
193	Feb25-FISH2-3L1-rep2-m1bp-100x_Position004_3_cmle.ics	5	0	1	1	0.0	0.0	0.0
194	Feb25-FISH2-3L1-rep2-m1bp-100x_Position004_3_cmle.ics	5	0	1	2	0.0	0.0	0.0
195	Feb25-FISH2-3L1-rep2-m1bp-100x_Position004_3_cmle.ics	6	0	1	1	0.08761753709954924	0.24358974358974353	0.4578313253012047
196	Feb25-FISH2-3L1-rep2-m1bp-100x_Position004_3_cmle.ics	7	0	1	1	0.16370645089652622	0.7888888888888889	0.6339285714285713
197	Feb25-FISH2-3L1-rep2-m1bp-100x_Position004_3_cmle.ics	8	0	1	1	0.0	0.0	0.0
198	Feb25-FISH2-3L1-rep2-m1bp-100x_Position004_3_cmle.ics	9	0	1	1	0.0	0.0	0.0
199	Feb25-FISH2-3L1-rep2-m1bp-100x_Position004_3_cmle.ics	10	0	1	1	0.17292934953858402	0.5474452554744526	0.824175824175824
200	Feb25-FISH2-3L1-rep2-m1bp-100x_Position004_3_cmle.ics	11	0	1	1	0.016140072623601176	0.11475409836065573	0.03517587939698492
201	Feb25-FISH2-3L1-rep2-m1bp-100x_Position004_3_cmle.ics	11	0	2	1	0.0	0.0	0.0
202	Feb25-FISH2-3L1-rep2-m1bp-100x_Position004_3_cmle.ics	12	0	1	1	0.11067478370469377	0.2666666666666666	0.2666666666666666
203	Feb25-FISH2-3L1-rep2-m1bp-100x_Position004_3_cmle.ics	13	0	1	1	0.10145188506263597	0.18487394957983191	0.18410041841004185
204	Feb25-FISH2-3L1-rep2-m1bp-100x_Position004_3_cmle.ics	14	0	1	1	0.12220340700726605	0.3630136986301369	0.3655172413793103
205	Feb25-FISH2-3L1-rep2-m1bp-100x_Position004_3_cmle.ics	15	0	1	1	0.06917173981543362	0.3846153846153846	0.3846153846153846
206	Feb25-FISH2-3L1-rep2-m1bp-100x_Position004_3_cmle.ics	16	0	1	1	0.0	0.0	0.0
207	Feb25-FISH2-3L1-rep2-m1bp-100x_Position004_3_cmle.ics	16	0	1	2	0.1291205809888094	0.4375	0.5384615384615384
208	Feb25-FISH2-3L1-rep2-m1bp-100x_Position004_3_cmle.ics	16	0	2	1	0.0	0.0	0.0
209	Feb25-FISH2-3L1-rep2-m1bp-100x_Position004_3_cmle.ics	16	0	2	2	0.0	0.0	0.0
210	Feb25-FISH2-3L1-rep2-m1bp-100x_Position004_3_cmle.ics	17	0	1	1	0.0	0.0	0.0
211	Feb25-FISH2-3L1-rep2-m1bp-100x_Position004_3_cmle.ics	17	0	2	1	0.08300608777852034	0.3789473684210526	0.14876033057851237
212	Feb25-FISH2-3L1-rep2-m1bp-100x_Position004_3_cmle.ics	18	0	1	1	0.0899232617600637	0.2532467532467532	0.2532467532467532
213	Feb25-FISH2-3L1-rep2-m1bp-100x_Position004_3_cmle.ics	19	0	1	1	0.21904384274887312	0.29687499999999994	0.29687499999999994
214	Feb25-FISH2-3L1-rep2-m1bp-100x_Position004_3_cmle.ics	21	0	1	1	0.0	0.0	0.0
215	Feb25-FISH2-3L1-rep2-m1bp-100x_Position004_3_cmle.ics	22	0	1	1	0.0	0.0	0.0
216	Feb25-FISH2-3L1-rep2-m1bp-100x_Position004_3_cmle.ics	23	0	1	1	0.0	0.0	0.0
217	Feb25-FISH2-3L1-rep2-m1bp-100x_Position004_3_cmle.ics	24	0	1	1	0.0853118124390348	0.47435897435897434	0.19270833333333337
218	Feb25-FISH2-3L1-rep2-m1bp-100x_Position004_3_cmle.ics	25	0	1	1	0.1798465235201274	0.5032258064516129	0.513157894736842
219	Feb25-FISH2-3L1-rep2-m1bp-100x_Position004_3_cmle.ics	27	0	1	1	0.14526065361241058	0.3662790697674418	0.3620689655172414
220	Feb25-FISH2-3L1-rep2-m1bp-100x_Position004_3_cmle.ics	29	0	1	1	0.0	0.0	0.0
221	Feb25-FISH2-3L1-rep2-m1bp-100x_Position004_3_cmle.ics	32	0	1	1	0.09222898642057815	0.29629629629629634	0.29629629629629634
222	Feb25-FISH2-3L1-rep2-m1bp-100x_Position004_3_cmle.ics	33	0	1	1	0.08300608777852034	0.45569620253164556	0.4499999999999999
223	Feb25-FISH2-3L1-rep2-m1bp-100x_Position004_3_cmle.ics	35	0	1	1	0.02305724660514454	0.05376344086021505	0.07462686567164178
224	Feb25-FISH2-3L1-rep2-m1bp-100x_Position004_3_cmle.ics	36	0	1	1	0.24210108935401764	0.4838709677419354	0.486111111111111
225	Feb25-FISH2-3L1-rep2-m1bp-100x_Position004_3_cmle.ics	38	0	1	1	0.0	0.0	0.0
226	Feb25-FISH2-3L1-rep2-m1bp-100x_Position004_3_cmle.ics	41	0	1	1	0.025362971265658993	0.14666666666666667	0.16417910447761194
227	Feb25-FISH2-3L1-rep2-m1bp-100x_Position004_3_cmle.ics	42	0	1	1	0.1890694221621852	0.448087431693989	0.4408602150537633
228	Feb25-FISH2-3L1-rep2-m1bp-100x_Position005_4_cmle.ics	1	0	1	1	0.0	0.0	0.0
229	Feb25-FISH2-3L1-rep2-m1bp-100x_Position005_4_cmle.ics	1	0	1	2	0.11528623302572269	0.1453488372093023	0.6172839506172839
230	Feb25-FISH2-3L1-rep2-m1bp-100x_Position005_4_cmle.ics	2	0	1	1	0.10836905904417933	0.41228070175438597	0.4196428571428571
231	Feb25-FISH2-3L1-rep2-m1bp-100x_Position005_4_cmle.ics	3	0	1	1	0.17292934953858402	0.6880733944954127	0.5281690140845069
232	Feb25-FISH2-3L1-rep2-m1bp-100x_Position005_4_cmle.ics	3	0	1	2	0.0	0.0	0.0
233	Feb25-FISH2-3L1-rep2-m1bp-100x_Position005_4_cmle.ics	3	0	2	1	0.0	0.0	0.0
234	Feb25-FISH2-3L1-rep2-m1bp-100x_Position005_4_cmle.ics	3	0	2	2	0.13603775497035278	0.5175438596491229	0.7195121951219511
235	Feb25-FISH2-3L1-rep2-m1bp-100x_Position005_4_cmle.ics	4	0	1	1	0.10606333438366487	0.365079365079365	0.5897435897435896
236	Feb25-FISH2-3L1-rep2-m1bp-100x_Position005_4_cmle.ics	5	0	1	1	0.0	0.0	0.0
237	Feb25-FISH2-3L1-rep2-m1bp-100x_Position005_4_cmle.ics	6	0	1	1	0.07378318913646252	0.22068965517241376	0.463768115942029
238	Feb25-FISH2-3L1-rep2-m1bp-100x_Position005_4_cmle.ics	6	0	1	2	0.0	0.0	0.0
239	Feb25-FISH2-3L1-rep2-m1bp-100x_Position005_4_cmle.ics	6	0	2	1	0.0	0.0	0.0
240	Feb25-FISH2-3L1-rep2-m1bp-100x_Position005_4_cmle.ics	6	0	2	2	0.33202435111408135	1.0	0.6486486486486486
241	Feb25-FISH2-3L1-rep2-m1bp-100x_Position005_4_cmle.ics	7	0	1	1	0.0	0.0	0.0
242	Feb25-FISH2-3L1-rep2-m1bp-100x_Position005_4_cmle.ics	7	0	2	1	0.26746406061967665	0.6408839779005525	0.39189189189189194
243	Feb25-FISH2-3L1-rep2-m1bp-100x_Position005_4_cmle.ics	10	0	1	1	0.053031667191832436	0.19999999999999998	0.26436781609195403
244	Feb25-FISH2-3L1-rep2-m1bp-100x_Position005_4_cmle.ics	11	0	1	1	0.0	0.0	0.0
245	Feb25-FISH2-3L1-rep2-m1bp-100x_Position005_4_cmle.ics	12	0	1	1	0.1291205809888094	0.3060109289617486	0.3060109289617486
246	Feb25-FISH2-3L1-rep2-m1bp-100x_Position005_4_cmle.ics	13	0	1	1	0.32971862645356687	0.4735099337748344	0.5933609958506223
247	Feb25-FISH2-3L1-rep2-m1bp-100x_Position005_4_cmle.ics	13	0	1	2	0.0	0.0	0.0
248	Feb25-FISH2-3L1-rep2-m1bp-100x_Position005_4_cmle.ics	15	0	1	1	0.03689159456823126	0.11940298507462686	0.12121212121212119
249	Feb25-FISH2-3L1-rep2-m1bp-100x_Position005_4_cmle.ics	17	0	1	1	0.14064920429138167	0.4265734265734265	0.4265734265734265
250	Feb25-FISH2-3L1-rep2-m1bp-100x_Position005_4_cmle.ics	18	0	1	1	0.057643116512861345	0.26881720430107525	0.2659574468085106
251	Feb25-FISH2-3L1-rep2-m1bp-100x_Position005_4_cmle.ics	19	0	1	1	0.23748964003298875	0.7862595419847328	0.7152777777777778
252	Feb25-FISH2-3L1-rep2-m1bp-100x_Position005_4_cmle.ics	22	0	1	1	0.0	0.0	0.0
253	Feb25-FISH2-3L1-rep2-m1bp-100x_Position005_4_cmle.ics	23	0	1	1	0.1890694221621852	0.759259259259259	0.7522935779816513
254	Feb25-FISH2-3L1-rep2-m1bp-100x_Position005_4_cmle.ics	24	0	1	1	0.0	0.0	0.0
255	Feb25-FISH2-3L1-rep2-m1bp-100x_Position005_4_cmle.ics	24	0	2	1	0.0	0.0	0.0
256	Feb25-FISH2-3L1-rep2-m1bp-100x_Position005_4_cmle.ics	25	0	1	1	0.020751521944630084	0.09	0.0891089108910891
257	Feb25-FISH2-3L1-rep2-m1bp-100x_Position005_4_cmle.ics	27	0	1	1	0.02305724660514454	0.0641025641025641	0.0641025641025641
258	Feb25-FISH2-3L1-rep2-m1bp-100x_Position005_4_cmle.ics	30	0	1	1	0.04380876854977462	0.19587628865979378	0.19791666666666666
259	Feb25-FISH2-3L1-rep2-m1bp-100x_Position005_4_cmle.ics	31	0	1	1	0.13834347963086724	0.5660377358490566	0.5607476635514018
260	Feb25-FISH2-3L1-rep2-m1bp-100x_Position005_4_cmle.ics	32	0	1	1	0.04842021787080353	0.16666666666666663	0.16666666666666663
261	Feb25-FISH2-3L1-rep2-m1bp-100x_Position005_4_cmle.ics	33	0	1	1	0.2789926839222489	0.4820717131474103	0.4898785425101214
262	Feb25-FISH2-3L1-rep2-m1bp-100x_Position005_4_cmle.ics	34	0	1	1	0.025362971265658993	0.09649122807017545	0.09565217391304347
263	Feb25-FISH2-3L1-rep2-m1bp-100x_Position005_4_cmle.ics	35	0	1	1	0.027668695926173444	0.23529411764705876	0.21428571428571422
264	Feb25-FISH2-3L1-rep2-m1bp-100x_Position005_4_cmle.ics	36	0	1	1	0.0	0.0	0.0
265	Feb25-FISH2-3L1-rep2-m1bp-100x_Position005_4_cmle.ics	36	0	1	2	0.0	0.0	0.0
266	Feb25-FISH2-3L1-rep2-m1bp-100x_Position005_4_cmle.ics	39	0	1	1	0.07378318913646252	0.23880597014925373	0.24242424242424238
267	Feb25-FISH2-3L1-rep2-m1bp-100x_Position005_4_cmle.ics	40	0	1	1	0.0	0.0	0.0
268	Feb25-FISH2-3L1-rep2-m1bp-100x_Position005_4_cmle.ics	41	0	1	1	0.17523507419909848	0.608	0.608
269	Feb25-FISH2-3L1-rep2-m1bp-100x_Position005_4_cmle.ics	42	0	1	1	0.0	0.0	0.0
270	Feb25-FISH2-3L1-rep2-m1bp-100x_Position005_4_cmle.ics	44	0	1	1	0.0645602904944047	0.3218390804597701	0.2916666666666667
271	Feb25-FISH2-3L1-rep2-m1bp-100x_Position005_4_cmle.ics	45	0	1	1	0.12681485632829495	0.5555555555555556	0.5612244897959183
272	Feb25-FISH2-3L1-rep2-m1bp-100x_Position005_4_cmle.ics	46	0	1	1	0.0	0.0	0.0
273	Feb25-FISH2-3L1-rep2-m1bp-100x_Position005_4_cmle.ics	46	0	2	1	0.0	0.0	0.0
274	Feb25-FISH2-3L1-rep2-m1bp-100x_Position005_4_cmle.ics	47	0	1	1	0.0	0.0	0.0
275	Feb25-FISH2-3L1-rep2-m1bp-100x_Position005_4_cmle.ics	49	0	1	1	0.009222898642057815	0.03703703703703703	0.03773584905660377
276	Feb25-FISH2-3L1-rep2-m1bp-100x_Position005_4_cmle.ics	50	0	1	1	0.029974420586687898	0.21311475409836061	0.21666666666666665
277	Feb25-FISH2-3L1-rep2-m1bp-100x_Position005_4_cmle.ics	51	0	1	1	0.19829232080424303	0.6187050359712228	0.6187050359712228
278	Feb25-FISH2-3L1-rep2-m1bp-100x_Position005_4_cmle.ics	52	0	1	1	0.10606333438366487	0.38983050847457623	0.5111111111111111
279	Feb25-FISH2-3L1-rep2-m1bp-100x_Position005_4_cmle.ics	55	0	1	1	0.14295492895189613	0.6138613861386139	0.6138613861386139
280	Feb25-FISH2-3L1-rep2-m1bp-100x_Position005_4_cmle.ics	56	0	1	1	0.1498721029334395	0.3693181818181818	0.29147982062780264
281	Feb25-FISH2-3L1-rep2-m1bp-100x_Position005_4_cmle.ics	56	0	2	1	0.0	0.0	0.0
282	Feb25-FISH2-3L1-rep2-m1bp-100x_Position005_4_cmle.ics	57	0	1	1	0.0	0.0	0.0
283	Feb25-FISH2-3L1-rep2-m1bp-100x_Position005_4_cmle.ics	58	0	1	1	0.08761753709954924	0.3838383838383838	0.36893203883495135
284	Feb25-FISH2-3L1-rep2-m1bp-100x_Position005_4_cmle.ics	59	0	1	1	0.027668695926173444	0.10619469026548671	0.10526315789473684
285	Feb25-FISH2-3L1-rep2-m1bp-100x_Position005_4_cmle.ics	62	0	1	1	0.006917173981543361	0.043478260869565216	0.043478260869565216
286	Feb25-FISH2-3L1-rep2-m1bp-100x_Position006_5_cmle.ics	2	0	1	1	0.21673811808835866	0.4497607655502392	0.4563106796116504
287	Feb25-FISH2-3L1-rep2-m1bp-100x_Position006_5_cmle.ics	3	0	1	1	0.02305724660514454	0.10101010101010101	0.10101010101010101
288	Feb25-FISH2-3L1-rep2-m1bp-100x_Position006_5_cmle.ics	5	0	1	1	0.04611449321028908	0.3703703703703703	0.36363636363636365
289	Feb25-FISH2-3L1-rep2-m1bp-100x_Position006_5_cmle.ics	6	0	1	1	0.10606333438366487	0.3194444444444444	0.32167832167832167
290	Feb25-FISH2-3L1-rep2-m1bp-100x_Position006_5_cmle.ics	7	0	1	1	0.07378318913646252	0.32989690721649484	0.32989690721649484
291	Feb25-FISH2-3L1-rep2-m1bp-100x_Position006_5_cmle.ics	9	0	1	1	0.006917173981543361	0.032608695652173905	0.022058823529411763
292	Feb25-FISH2-3L1-rep2-m1bp-100x_Position006_5_cmle.ics	10	0	1	1	0.0	0.0	0.0
293	Feb25-FISH2-3L1-rep2-m1bp-100x_Position006_5_cmle.ics	11	0	1	1	0.2098209441068153	0.7398373983739837	0.7398373983739837
294	Feb25-FISH2-3L1-rep2-m1bp-100x_Position006_5_cmle.ics	12	0	1	1	0.21212666876732975	0.6917293233082705	0.6969696969696968
295	Feb25-FISH2-3L1-rep2-m1bp-100x_Position006_5_cmle.ics	13	0	1	1	0.0	0.0	0.0
296	Feb25-FISH2-3L1-rep2-m1bp-100x_Position006_5_cmle.ics	13	0	2	1	0.0	0.0	0.0
297	Feb25-FISH2-3L1-rep2-m1bp-100x_Position006_5_cmle.ics	14	0	1	1	0.1844579728411563	0.3791469194312796	0.625
298	Feb25-FISH2-3L1-rep2-m1bp-100x_Position006_5_cmle.ics	14	0	1	2	0.0	0.0	0.0
299	Feb25-FISH2-3L1-rep2-m1bp-100x_Position006_5_cmle.ics	15	0	1	1	0.01152862330257227	0.035971223021582725	0.036231884057971016
300	Feb25-FISH2-3L1-rep2-m1bp-100x_Position006_5_cmle.ics	16	0	1	1	0.0023057246605144538	0.02	0.02
301	Feb25-FISH2-3L1-rep2-m1bp-100x_Position006_5_cmle.ics	17	0	1	1	0.07839463845749142	0.3119266055045871	0.3148148148148147
302	Feb25-FISH2-3L1-rep2-m1bp-100x_Position006_5_cmle.ics	18	0	1	1	0.1890694221621852	0.5815602836879432	0.5857142857142856
303	Feb25-FISH2-3L1-rep2-m1bp-100x_Position006_5_cmle.ics	21	0	1	1	0.029974420586687898	0.07262569832402234	0.07222222222222222
304	Feb25-FISH2-3L1-rep2-m1bp-100x_Position006_5_cmle.ics	22	0	1	1	0.0	0.0	0.0
305	Feb25-FISH2-3L1-rep2-m1bp-100x_Position006_5_cmle.ics	24	0	1	1	0.050725942531317986	0.18333333333333332	0.1818181818181818
306	Feb25-FISH2-3L1-rep2-m1bp-100x_Position006_5_cmle.ics	25	0	1	1	0.0	0.0	0.0
307	Feb25-FISH2-3L1-rep2-m1bp-100x_Position006_5_cmle.ics	26	0	1	1	0.12681485632829495	0.39855072463768115	0.39855072463768115
308	Feb25-FISH2-3L1-rep2-m1bp-100x_Position006_5_cmle.ics	27	0	1	1	0.1844579728411563	0.41884816753926696	0.34188034188034183
309	Feb25-FISH2-3L1-rep2-m1bp-100x_Position006_5_cmle.ics	27	0	1	2	0.0	0.0	0.0
310	Feb25-FISH2-3L1-rep2-m1bp-100x_Position006_5_cmle.ics	27	0	2	1	0.0	0.0	0.0
311	Feb25-FISH2-3L1-rep2-m1bp-100x_Position006_5_cmle.ics	27	0	2	2	0.050725942531317986	0.18333333333333332	0.27499999999999997
312	Feb25-FISH2-3L1-rep2-m1bp-100x_Position006_5_cmle.ics	28	0	1	1	0.04150304388926017	0.15384615384615383	0.15789473684210525
313	Feb25-FISH2-3L1-rep2-m1bp-100x_Position006_5_cmle.ics	29	0	1	1	0.09222898642057815	0.7142857142857142	0.5405405405405406
314	Feb25-FISH2-3L1-rep2-m1bp-100x_Position006_5_cmle.ics	31	0	1	1	0.0	0.0	0.0
315	Feb25-FISH2-3L1-rep2-m1bp-100x_Position006_5_cmle.ics	32	0	1	1	0.01844579728411563	0.0625	0.06153846153846153
316	Feb25-FISH2-3L1-rep2-m1bp-100x_Position006_5_cmle.ics	34	0	1	1	0.10145188506263597	0.26666666666666666	0.26993865030674846
317	Feb25-FISH2-3L1-rep2-m1bp-100x_Position006_5_cmle.ics	35	0	1	1	0.10606333438366487	0.3357664233576642	0.3357664233576642
318	Feb25-FISH2-3L1-rep2-m1bp-100x_Position006_5_cmle.ics	36	0	1	1	0.0	0.0	0.0
319	Feb25-FISH2-3L1-rep2-m1bp-100x_Position006_5_cmle.ics	37	0	1	1	0.03458586990771681	0.10714285714285714	0.10638297872340426
320	Feb25-FISH2-3L1-rep2-m1bp-100x_Position006_5_cmle.ics	40	0	1	1	0.0	0.0	0.0
321	Feb25-FISH2-3L1-rep2-m1bp-100x_Position006_5_cmle.ics	41	0	1	1	0.14064920429138167	0.49193548387096775	0.49193548387096775
322	Feb25-FISH2-3L1-rep2-m1bp-100x_Position006_5_cmle.ics	42	0	1	1	0.0	0.0	0.0
323	Feb25-FISH2-3L1-rep2-m1bp-100x_Position006_5_cmle.ics	43	0	1	1	0.07147746447594806	0.46268656716417905	0.46268656716417905
324	Feb25-FISH2-3L1-rep2-m1bp-100x_Position006_5_cmle.ics	45	0	1	1	0.0	0.0	0.0
325	Feb25-FISH2-3L1-rep2-m1bp-100x_Position006_5_cmle.ics	48	0	1	1	0.4703678307449486	0.7234042553191489	0.7472527472527473
326	Feb25-FISH2-3L1-rep2-m1bp-100x_Position006_5_cmle.ics	49	0	1	1	0.0	0.0	0.0
327	Feb25-FISH2-3L1-rep2-m1bp-100x_Position006_5_cmle.ics	50	0	1	1	0.1291205809888094	0.5137614678899082	0.49122807017543857
328	Feb25-FISH2-3L1-rep2-m1bp-100x_Position006_5_cmle.ics	51	0	1	1	0.12681485632829495	0.7638888888888888	0.7638888888888888
329	Feb25-FISH2-3L1-rep2-m1bp-100x_Position006_5_cmle.ics	52	0	1	1	0.0	0.0	0.0
330	Feb25-FISH2-3L1-rep2-m1bp-100x_Position006_5_cmle.ics	53	0	1	1	0.0	0.0	0.0
331	Feb25-FISH2-3L1-rep2-m1bp-100x_Position006_5_cmle.ics	55	0	1	1	0.0	0.0	0.0
332	Feb25-FISH2-3L1-rep2-m1bp-100x_Position006_5_cmle.ics	56	0	1	1	0.19598659614372857	0.5029585798816567	0.5089820359281437
333	Feb25-FISH2-3L1-rep2-m1bp-100x_Position006_5_cmle.ics	57	0	1	1	0.08300608777852034	0.6428571428571428	0.631578947368421
334	Feb25-FISH2-3L1-rep2-m1bp-100x_Position006_5_cmle.ics	58	0	1	1	0.04842021787080353	0.17796610169491525	0.253012048192771
335	Feb25-FISH2-3L1-rep2-m1bp-100x_Position006_5_cmle.ics	59	0	1	1	0.09914616040212151	0.2457142857142857	0.2457142857142857
336	Feb25-FISH2-3L1-rep2-m1bp-100x_Position006_5_cmle.ics	60	0	1	1	0.18215224818064185	0.6475409836065573	0.6422764227642276
337	Feb25-FISH2-3L1-rep2-m1bp-100x_Position007_6_cmle.ics	1	0	1	1	0.12220340700726605	0.33124999999999993	0.2944444444444444
338	Feb25-FISH2-3L1-rep2-m1bp-100x_Position007_6_cmle.ics	1	0	1	2	0.0	0.0	0.0
339	Feb25-FISH2-3L1-rep2-m1bp-100x_Position007_6_cmle.ics	1	0	2	1	0.0	0.0	0.0
340	Feb25-FISH2-3L1-rep2-m1bp-100x_Position007_6_cmle.ics	1	0	2	2	0.03458586990771681	0.15789473684210525	0.2
341	Feb25-FISH2-3L1-rep2-m1bp-100x_Position007_6_cmle.ics	2	0	1	1	0.33663580043511027	0.44108761329305135	0.44108761329305135
342	Feb25-FISH2-3L1-rep2-m1bp-100x_Position007_6_cmle.ics	3	0	1	1	0.08070036311800588	0.2671755725190839	0.2651515151515151
343	Feb25-FISH2-3L1-rep2-m1bp-100x_Position007_6_cmle.ics	5	0	1	1	0.0	0.0	0.0
344	Feb25-FISH2-3L1-rep2-m1bp-100x_Position007_6_cmle.ics	8	0	1	1	0.0	0.0	0.0
345	Feb25-FISH2-3L1-rep2-m1bp-100x_Position007_6_cmle.ics	9	0	1	1	0.0899232617600637	0.29104477611940294	0.2846715328467153
346	Feb25-FISH2-3L1-rep2-m1bp-100x_Position007_6_cmle.ics	11	0	1	1	0.21673811808835866	0.9038461538461539	0.8952380952380952
347	Feb25-FISH2-3L1-rep2-m1bp-100x_Position007_6_cmle.ics	12	0	1	1	0.13603775497035278	1.0	0.2694063926940639
348	Feb25-FISH2-3L1-rep2-m1bp-100x_Position007_6_cmle.ics	12	0	2	1	0.0	0.0	0.0
349	Feb25-FISH2-3L1-rep2-m1bp-100x_Position007_6_cmle.ics	15	0	1	1	0.30896710450893683	0.37853107344632764	0.37640449438202245
350	Feb25-FISH2-3L1-rep2-m1bp-100x_Position007_6_cmle.ics	17	0	1	1	0.1291205809888094	0.36842105263157887	0.36842105263157887
351	Feb25-FISH2-3L1-rep2-m1bp-100x_Position007_6_cmle.ics	18	0	1	1	0.04380876854977462	0.16666666666666666	0.16814159292035397
352	Feb25-FISH2-3L1-rep2-m1bp-100x_Position007_6_cmle.ics	19	0	1	1	0.19137514682269965	0.584507042253521	0.584507042253521
353	Feb25-FISH2-3L1-rep2-m1bp-100x_Position007_6_cmle.ics	20	0	1	1	0.0	0.0	0.0
354	Feb25-FISH2-3L1-rep2-m1bp-100x_Position007_6_cmle.ics	22	0	1	1	0.0	0.0	0.0
355	Feb25-FISH2-3L1-rep2-m1bp-100x_Position007_6_cmle.ics	23	0	1	1	0.02305724660514454	0.08333333333333333	0.08196721311475409
356	Feb25-FISH2-3L1-rep2-m1bp-100x_Position007_6_cmle.ics	24	0	1	1	0.0	0.0	0.0
357	Feb25-FISH2-3L1-rep2-m1bp-100x_Position007_6_cmle.ics	25	0	1	1	0.0	0.0	0.0
358	Feb25-FISH2-3L1-rep2-m1bp-100x_Position007_6_cmle.ics	26	0	1	1	0.0	0.0	0.0
359	Feb25-FISH2-3L1-rep2-m1bp-100x_Position007_6_cmle.ics	28	0	1	1	0.35508159771922587	0.5292096219931272	0.5255972696245733
360	Feb25-FISH2-3L1-rep2-m1bp-100x_Position007_6_cmle.ics	29	0	1	1	0.20520949478578637	0.5028248587570621	0.4158878504672896
361	Feb25-FISH2-3L1-rep2-m1bp-100x_Position007_6_cmle.ics	30	0	1	1	0.025362971265658993	0.07534246575342464	0.07534246575342464
362	Feb25-FISH2-3L1-rep2-m1bp-100x_Position007_6_cmle.ics	31	0	1	1	0.14295492895189613	0.3583815028901733	0.36257309941520466
363	Feb25-FISH2-3L1-rep2-m1bp-100x_Position007_6_cmle.ics	32	0	1	1	0.0	0.0	0.0
364	Feb25-FISH2-3L1-rep2-m1bp-100x_Position007_6_cmle.ics	33	0	1	1	0.17754079885961294	0.6209677419354839	0.616
365	Feb25-FISH2-3L1-rep2-m1bp-100x_Position007_6_cmle.ics	34	0	1	1	0.04150304388926017	0.13740458015267173	0.13846153846153844
366	Feb25-FISH2-3L1-rep2-m1bp-100x_Position007_6_cmle.ics	35	0	1	1	0.0	0.0	0.0
367	Feb25-FISH2-3L1-rep2-m1bp-100x_Position007_6_cmle.ics	36	0	1	1	0.050725942531317986	0.16541353383458646	0.16541353383458646
368	Feb25-FISH2-3L1-rep2-m1bp-100x_Position007_6_cmle.ics	37	0	1	1	0.13603775497035278	0.3491124260355029	0.3470588235294118
369	Feb25-FISH2-3L1-rep2-m1bp-100x_Position007_6_cmle.ics	38	0	1	1	0.0	0.0	0.0
370	Feb25-FISH2-3L1-rep2-m1bp-100x_Position007_6_cmle.ics	39	0	1	1	0.0	0.0	0.0
371	Feb25-FISH2-3L1-rep2-m1bp-100x_Position007_6_cmle.ics	39	0	2	1	0.0645602904944047	0.4999999999999999	0.23529411764705876
372	Feb25-FISH2-3L1-rep2-m1bp-100x_Position007_6_cmle.ics	40	0	1	1	0.14064920429138167	0.7624999999999998	0.48799999999999993
373	Feb25-FISH2-3L1-rep2-m1bp-100x_Position007_6_cmle.ics	41	0	1	1	0.0	0.0	0.0
374	Feb25-FISH2-3L1-rep2-m1bp-100x_Position007_6_cmle.ics	42	0	1	1	0.03919731922874571	0.12318840579710144	0.12230215827338126
375	Feb25-FISH2-3L1-rep2-m1bp-100x_Position007_6_cmle.ics	43	0	1	1	0.14526065361241058	0.4666666666666667	0.47014925373134325
376	Feb25-FISH2-3L1-rep2-m1bp-100x_Position007_6_cmle.ics	47	0	1	1	0.0	0.0	0.0
377	Feb25-FISH2-3L1-rep2-m1bp-100x_Position007_6_cmle.ics	48	0	1	1	0.15678927691498284	0.5190839694656487	0.5037037037037037
378	Feb25-FISH2-3L1-rep2-m1bp-100x_Position008_7_cmle.ics	1	0	1	1	0.20520949478578637	0.4278846153846153	0.36326530612244895
379	Feb25-FISH2-3L1-rep2-m1bp-100x_Position008_7_cmle.ics	3	0	1	1	0.7216918187410241	0.8436657681940699	0.8346666666666667
380	Feb25-FISH2-3L1-rep2-m1bp-100x_Position008_7_cmle.ics	4	0	1	1	0.3896674676269427	0.7612612612612613	0.7284482758620688
381	Feb25-FISH2-3L1-rep2-m1bp-100x_Position008_7_cmle.ics	6	0	1	1	0.19598659614372857	0.32075471698113206	0.3024911032028469
382	Feb25-FISH2-3L1-rep2-m1bp-100x_Position008_7_cmle.ics	8	0	1	1	0.20059804546475749	0.5878378378378379	0.5878378378378379
383	Feb25-FISH2-3L1-rep2-m1bp-100x_Position008_7_cmle.ics	9	0	1	1	0.0	0.0	0.0
384	Feb25-FISH2-3L1-rep2-m1bp-100x_Position008_7_cmle.ics	10	0	1	1	0.08761753709954924	0.2054054054054054	0.20652173913043476
385	Feb25-FISH2-3L1-rep2-m1bp-100x_Position008_7_cmle.ics	11	0	1	1	0.029974420586687898	0.21311475409836061	0.22033898305084743
386	Feb25-FISH2-3L1-rep2-m1bp-100x_Position008_7_cmle.ics	12	0	1	1	0.28590985790379225	0.45925925925925926	0.4609665427509293
387	Feb25-FISH2-3L1-rep2-m1bp-100x_Position008_7_cmle.ics	13	0	1	1	0.05533739185234689	0.21238938053097342	0.21428571428571422
388	Feb25-FISH2-3L1-rep2-m1bp-100x_Position008_7_cmle.ics	14	0	1	1	0.44039341015826067	0.651877133105802	0.6282894736842104
389	Feb25-FISH2-3L1-rep2-m1bp-100x_Position008_7_cmle.ics	15	0	1	1	0.0	0.0	0.0
390	Feb25-FISH2-3L1-rep2-m1bp-100x_Position008_7_cmle.ics	16	0	1	1	0.0046114493210289076	0.026666666666666665	0.02631578947368421
391	Feb25-FISH2-3L1-rep2-m1bp-100x_Position008_7_cmle.ics	18	0	1	1	0.11528623302572269	0.3472222222222222	0.27624309392265195
392	Feb25-FISH2-3L1-rep2-m1bp-100x_Position008_7_cmle.ics	19	0	1	1	0.057643116512861345	0.15822784810126583	0.15822784810126583
393	Feb25-FISH2-3L1-rep2-m1bp-100x_Position008_7_cmle.ics	20	0	1	1	0.25132398799607547	0.7315436241610738	0.7266666666666667
394	Feb25-FISH2-3L1-rep2-m1bp-100x_Position008_7_cmle.ics	21	0	1	1	0.2582411619776188	0.6787878787878787	0.6787878787878787
395	Feb25-FISH2-3L1-rep2-m1bp-100x_Position008_7_cmle.ics	23	0	1	1	0.2766869592617345	0.43795620437956206	0.4081632653061224
396	Feb25-FISH2-3L1-rep2-m1bp-100x_Position008_7_cmle.ics	25	0	1	1	0.17523507419909848	0.5671641791044776	0.5714285714285713
397	Feb25-FISH2-3L1-rep2-m1bp-100x_Position008_7_cmle.ics	26	0	1	1	0.35738732237974036	0.5218855218855218	0.5218855218855218
398	Feb25-FISH2-3L1-rep2-m1bp-100x_Position008_7_cmle.ics	29	0	1	1	0.26515833595916216	0.6647398843930634	0.660919540229885
399	Feb25-FISH2-3L1-rep2-m1bp-100x_Position008_7_cmle.ics	32	0	1	1	0.09914616040212151	0.45744680851063824	0.38738738738738737
400	Feb25-FISH2-3L1-rep2-m1bp-100x_Position008_7_cmle.ics	34	0	1	1	0.13603775497035278	0.5267857142857142	0.3959731543624161
401	Feb25-FISH2-3L1-rep2-m1bp-100x_Position008_7_cmle.ics	35	0	1	1	0.15217782759395396	0.3815028901734103	0.3793103448275862
402	Feb25-FISH2-3L1-rep2-m1bp-100x_Position008_7_cmle.ics	36	0	1	1	0.21673811808835866	0.5433526011560692	0.5433526011560692
403	Feb25-FISH2-3L1-rep2-m1bp-100x_Position008_7_cmle.ics	37	0	1	1	0.2444068140145321	0.3925925925925926	0.3925925925925926
404	Feb25-FISH2-3L1-rep2-m1bp-100x_Position008_7_cmle.ics	38	0	1	1	0.0	0.0	0.0
405	Feb25-FISH2-3L1-rep2-m1bp-100x_Position008_7_cmle.ics	39	0	1	1	0.17292934953858402	0.7499999999999999	0.5208333333333333
406	Feb25-FISH2-3L1-rep2-m1bp-100x_Position008_7_cmle.ics	40	0	1	1	0.06686601515491916	0.5272727272727273	0.5178571428571428
407	Feb25-FISH2-3L1-rep2-m1bp-100x_Position008_7_cmle.ics	41	0	1	1	0.057643116512861345	0.3676470588235294	0.13966480446927373
408	Feb25-FISH2-3L1-rep2-m1bp-100x_Position008_7_cmle.ics	41	0	1	2	0.0	0.0	0.0
409	Feb25-FISH2-3L1-rep2-m1bp-100x_Position008_7_cmle.ics	41	0	2	1	0.0	0.0	0.0
410	Feb25-FISH2-3L1-rep2-m1bp-100x_Position008_7_cmle.ics	41	0	2	2	0.223655292069902	0.41810344827586193	0.8151260504201678
411	Feb25-FISH2-3L1-rep2-m1bp-100x_Position008_7_cmle.ics	42	0	1	1	0.2536297126565899	0.9243697478991595	0.26829268292682923
412	Feb25-FISH2-3L1-rep2-m1bp-100x_Position008_7_cmle.ics	42	0	2	1	0.0	0.0	0.0
413	Feb25-FISH2-3L1-rep2-m1bp-100x_Position008_7_cmle.ics	44	0	1	1	0.23287819071195984	0.7013888888888888	0.5941176470588235
414	Feb25-FISH2-3L1-rep2-m1bp-100x_Position008_7_cmle.ics	45	0	1	1	0.11759195768623715	0.3566433566433566	0.3541666666666667
415	Feb25-FISH2-3L1-rep2-m1bp-100x_Position008_7_cmle.ics	46	0	1	1	0.18215224818064185	0.6220472440944882	0.6220472440944882
416	Feb25-FISH2-3L1-rep2-m1bp-100x_Position008_7_cmle.ics	47	0	1	1	0.01152862330257227	0.08333333333333333	0.0847457627118644
417	Feb25-FISH2-3L1-rep2-m1bp-100x_Position008_7_cmle.ics	48	0	1	1	0.0	0.0	0.0
418	Feb25-FISH2-3L1-rep2-m1bp-100x_Position008_7_cmle.ics	48	0	1	2	0.1844579728411563	0.2807017543859649	0.583941605839416
419	Feb25-FISH2-3L1-rep2-m1bp-100x_Position008_7_cmle.ics	48	0	2	1	0.0	0.0	0.0
420	Feb25-FISH2-3L1-rep2-m1bp-100x_Position008_7_cmle.ics	48	0	2	2	0.0	0.0	0.0
421	Feb25-FISH2-3L1-rep2-m1bp-100x_Position008_7_cmle.ics	49	0	1	1	0.0	0.0	0.0
422	Feb25-FISH2-3L1-rep2-m1bp-100x_Position008_7_cmle.ics	50	0	1	1	0.223655292069902	0.319078947368421	0.6978417266187048
423	Feb25-FISH2-3L1-rep2-m1bp-100x_Position008_7_cmle.ics	50	0	1	2	0.0	0.0	0.0
424	Feb25-FISH2-3L1-rep2-m1bp-100x_Position008_7_cmle.ics	50	0	1	3	0.0	0.0	0.0
425	Feb25-FISH2-3L1-rep2-m1bp-100x_Position008_7_cmle.ics	50	0	1	4	0.0	0.0	0.0
426	Feb25-FISH2-3L1-rep2-m1bp-100x_Position008_7_cmle.ics	50	0	2	1	0.0	0.0	0.0
427	Feb25-FISH2-3L1-rep2-m1bp-100x_Position008_7_cmle.ics	50	0	2	2	0.0	0.0	0.0
428	Feb25-FISH2-3L1-rep2-m1bp-100x_Position008_7_cmle.ics	50	0	2	3	0.0	0.0	0.0
429	Feb25-FISH2-3L1-rep2-m1bp-100x_Position008_7_cmle.ics	50	0	2	4	0.23287819071195984	0.37407407407407406	0.6688741721854304
430	Feb25-FISH2-3L1-rep2-m1bp-100x_Position008_7_cmle.ics	51	0	1	1	0.10836905904417933	0.6184210526315789	0.6351351351351352
431	Feb25-FISH2-3L1-rep2-m1bp-100x_Position008_7_cmle.ics	51	0	1	2	0.0	0.0	0.0
432	Feb25-FISH2-3L1-rep2-m1bp-100x_Position008_7_cmle.ics	51	0	2	1	0.0	0.0	0.0
433	Feb25-FISH2-3L1-rep2-m1bp-100x_Position008_7_cmle.ics	51	0	2	2	0.07839463845749142	0.5666666666666665	0.5396825396825395
434	Feb25-FISH2-3L1-rep2-m1bp-100x_Position008_7_cmle.ics	52	0	1	1	0.23057246605144538	0.53475935828877	0.47846889952153104
435	Feb25-FISH2-3L1-rep2-m1bp-100x_Position009_8_cmle.ics	1	0	1	1	0.0	0.0	0.0
436	Feb25-FISH2-3L1-rep2-m1bp-100x_Position009_8_cmle.ics	1	0	2	1	0.029974420586687898	0.10655737704918031	0.04868913857677902
437	Feb25-FISH2-3L1-rep2-m1bp-100x_Position009_8_cmle.ics	2	0	1	1	0.21904384274887312	0.7851239669421486	0.7983193277310924
438	Feb25-FISH2-3L1-rep2-m1bp-100x_Position009_8_cmle.ics	3	0	1	1	0.02305724660514454	0.06944444444444445	0.06944444444444445
439	Feb25-FISH2-3L1-rep2-m1bp-100x_Position009_8_cmle.ics	4	0	1	1	0.04150304388926017	0.16981132075471697	0.16822429906542052
440	Feb25-FISH2-3L1-rep2-m1bp-100x_Position009_8_cmle.ics	5	0	1	1	0.07378318913646252	0.3636363636363636	0.3595505617977528
441	Feb25-FISH2-3L1-rep2-m1bp-100x_Position009_8_cmle.ics	6	0	1	1	0.16601217555704068	0.45859872611464975	0.45859872611464975
442	Feb25-FISH2-3L1-rep2-m1bp-100x_Position009_8_cmle.ics	7	0	1	1	0.0	0.0	0.0
443	Feb25-FISH2-3L1-rep2-m1bp-100x_Position009_8_cmle.ics	8	0	1	1	0.03689159456823126	0.2051282051282051	0.14678899082568808
444	Feb25-FISH2-3L1-rep2-m1bp-100x_Position009_8_cmle.ics	10	0	1	1	0.09222898642057815	0.31746031746031744	0.32
445	Feb25-FISH2-3L1-rep2-m1bp-100x_Position009_8_cmle.ics	11	0	1	1	0.0	0.0	0.0
446	Feb25-FISH2-3L1-rep2-m1bp-100x_Position009_8_cmle.ics	12	0	1	1	0.013834347963086722	0.0967741935483871	0.09230769230769229
447	Feb25-FISH2-3L1-rep2-m1bp-100x_Position009_8_cmle.ics	13	0	1	1	0.0	0.0	0.0
448	Feb25-FISH2-3L1-rep2-m1bp-100x_Position009_8_cmle.ics	13	0	1	2	0.0	0.0	0.0
449	Feb25-FISH2-3L1-rep2-m1bp-100x_Position009_8_cmle.ics	13	0	2	1	0.0	0.0	0.0
450	Feb25-FISH2-3L1-rep2-m1bp-100x_Position009_8_cmle.ics	13	0	2	2	0.0	0.0	0.0
451	Feb25-FISH2-3L1-rep2-m1bp-100x_Position009_8_cmle.ics	14	0	1	1	0.17292934953858402	0.5769230769230768	0.5725190839694655
452	Feb25-FISH2-3L1-rep2-m1bp-100x_Position009_8_cmle.ics	15	0	1	1	0.08070036311800588	0.24999999999999994	0.24999999999999994
453	Feb25-FISH2-3L1-rep2-m1bp-100x_Position009_8_cmle.ics	16	0	1	1	0.027668695926173444	0.11764705882352938	0.11764705882352938
454	Feb25-FISH2-3L1-rep2-m1bp-100x_Position009_8_cmle.ics	18	0	1	1	0.0	0.0	0.0
455	Feb25-FISH2-3L1-rep2-m1bp-100x_Position009_8_cmle.ics	18	0	2	1	0.3596930470402548	0.6724137931034481	0.43454038997214484
456	Feb25-FISH2-3L1-rep2-m1bp-100x_Position009_8_cmle.ics	19	0	1	1	0.07147746447594806	0.5081967213114753	0.5
457	Feb25-FISH2-3L1-rep2-m1bp-100x_Position009_8_cmle.ics	20	0	1	1	0.17523507419909848	0.580152671755725	0.5846153846153844
458	Feb25-FISH2-3L1-rep2-m1bp-100x_Position009_8_cmle.ics	21	0	1	1	0.0	0.0	0.0
459	Feb25-FISH2-3L1-rep2-m1bp-100x_Position009_8_cmle.ics	22	0	1	1	0.0	0.0	0.0
460	Feb25-FISH2-3L1-rep2-m1bp-100x_Position009_8_cmle.ics	23	0	1	1	0.0	0.0	0.0
461	Feb25-FISH2-3L1-rep2-m1bp-100x_Position009_8_cmle.ics	26	0	1	1	0.01844579728411563	0.08602150537634408	0.08163265306122448
462	Feb25-FISH2-3L1-rep2-m1bp-100x_Position009_8_cmle.ics	26	0	1	2	0.0	0.0	0.0
463	Feb25-FISH2-3L1-rep2-m1bp-100x_Position009_8_cmle.ics	26	0	2	1	0.0	0.0	0.0
464	Feb25-FISH2-3L1-rep2-m1bp-100x_Position009_8_cmle.ics	26	0	2	2	0.13834347963086724	0.6593406593406593	0.7058823529411765
465	Feb25-FISH2-3L1-rep2-m1bp-100x_Position009_8_cmle.ics	27	0	1	1	0.013834347963086722	0.08695652173913043	0.08695652173913043
466	Feb25-FISH2-3L1-rep2-m1bp-100x_Position009_8_cmle.ics	28	0	1	1	0.013834347963086722	0.0857142857142857	0.04137931034482758
467	Feb25-FISH2-3L1-rep2-m1bp-100x_Position009_8_cmle.ics	28	0	2	1	0.0	0.0	0.0
468	Feb25-FISH2-3L1-rep2-m1bp-100x_Position009_8_cmle.ics	30	0	1	1	0.15448355225446841	0.29385964912280704	0.391812865497076
469	Feb25-FISH2-3L1-rep2-m1bp-100x_Position009_8_cmle.ics	30	0	1	2	0.0	0.0	0.0
470	Feb25-FISH2-3L1-rep2-m1bp-100x_Position009_8_cmle.ics	32	0	1	1	0.0	0.0	0.0
471	Feb25-FISH2-3L1-rep2-m1bp-100x_Position009_8_cmle.ics	33	0	1	1	0.050725942531317986	0.3283582089552239	0.176
472	Feb25-FISH2-3L1-rep2-m1bp-100x_Position009_8_cmle.ics	34	0	1	1	0.04611449321028908	0.2857142857142857	0.2857142857142857
473	Feb25-FISH2-3L1-rep2-m1bp-100x_Position009_8_cmle.ics	35	0	1	1	0.0	0.0	0.0
474	Feb25-FISH2-3L1-rep2-m1bp-100x_Position009_8_cmle.ics	36	0	1	1	0.07839463845749142	0.2575757575757575	0.25954198473282436
475	Feb25-FISH2-3L1-rep2-m1bp-100x_Position009_8_cmle.ics	37	0	1	1	0.19137514682269965	0.6587301587301586	0.5684931506849313
476	Feb25-FISH2-3L1-rep2-m1bp-100x_Position009_8_cmle.ics	39	0	1	1	0.059948841173375796	0.2113821138211382	0.20967741935483872
477	Feb25-FISH2-3L1-rep2-m1bp-100x_Position009_8_cmle.ics	41	0	1	1	0.13603775497035278	0.5267857142857142	0.5267857142857142
478	Feb25-FISH2-3L1-rep2-m1bp-100x_Position009_8_cmle.ics	42	0	1	1	0.0	0.0	0.0
479	Feb25-FISH2-3L1-rep2-m1bp-100x_Position009_8_cmle.ics	43	0	1	1	0.08070036311800588	0.3211009174311926	0.3211009174311926
480	Feb25-FISH2-3L1-rep2-m1bp-100x_Position009_8_cmle.ics	44	0	1	1	0.07378318913646252	0.2644628099173553	0.2352941176470588
481	Feb25-FISH2-3L1-rep2-m1bp-100x_Position009_8_cmle.ics	45	0	1	1	0.1890694221621852	0.42268041237113396	0.42051282051282046
482	Feb25-FISH2-3L1-rep2-m1bp-100x_Position009_8_cmle.ics	46	0	1	1	0.11528623302572269	0.35971223021582727	0.3571428571428571
483	Feb25-FISH2-3L1-rep2-m1bp-100x_Position009_8_cmle.ics	48	0	1	1	0.009222898642057815	0.04395604395604395	0.04301075268817204
484	Feb25-FISH2-3L1-rep2-m1bp-100x_Position009_8_cmle.ics	49	0	1	1	0.1245091316677805	0.380281690140845	0.3829787234042553
485	Feb25-FISH2-3L1-rep2-m1bp-100x_Position009_8_cmle.ics	50	0	1	1	0.22826674139093092	0.7734375	0.7615384615384614
486	Feb25-FISH2-3L1-rep2-m1bp-100x_Position009_8_cmle.ics	51	0	1	1	0.07378318913646252	0.22377622377622375	0.22377622377622375
487	Feb25-FISH2-3L1-rep2-m1bp-100x_Position009_8_cmle.ics	53	0	1	1	0.0	0.0	0.0
488	Feb25-FISH2-3L1-rep2-m1bp-100x_Position009_8_cmle.ics	53	0	1	2	0.0	0.0	0.0
489	Feb25-FISH2-3L1-rep2-m1bp-100x_Position009_8_cmle.ics	53	0	2	1	0.06225456583389025	0.4285714285714285	0.34177215189873417
490	Feb25-FISH2-3L1-rep2-m1bp-100x_Position009_8_cmle.ics	53	0	2	2	0.0	0.0	0.0
491	Feb25-FISH2-3L1-rep2-m1bp-100x_Position009_8_cmle.ics	54	0	1	1	0.11528623302572269	0.4504504504504504	0.4504504504504504
492	Feb25-FISH2-3L1-rep2-m1bp-100x_Position009_8_cmle.ics	55	0	1	1	0.050725942531317986	0.14765100671140938	0.14765100671140938
493	Feb25-FISH2-3L1-rep2-m1bp-100x_Position009_8_cmle.ics	56	0	1	1	0.0	0.0	0.0
494	Feb25-FISH2-3L1-rep2-m1bp-100x_Position009_8_cmle.ics	57	0	1	1	0.15217782759395396	0.47142857142857136	0.46808510638297873
495	Feb25-FISH2-3L1-rep2-m1bp-100x_Position009_8_cmle.ics	58	0	1	1	0.05533739185234689	0.24489795918367344	0.24489795918367344
496	Feb25-FISH2-3L1-rep2-m1bp-100x_Position009_8_cmle.ics	59	0	1	1	0.3043556551879079	0.4599303135888501	0.45833333333333337
497	Feb25-FISH2-3L1-rep2-m1bp-100x_Position009_8_cmle.ics	60	0	1	1	0.0	0.0	0.0
498	Feb25-FISH2-3L1-rep2-m1bp-100x_Position009_8_cmle.ics	61	0	1	1	0.0945347110810926	0.2808219178082191	0.2808219178082191
499	Feb25-FISH2-3L1-rep2-m1bp-100x_Position009_8_cmle.ics	62	0	1	1	0.0	0.0	0.0
500	Feb25-FISH2-3L1-rep2-m1bp-100x_Position009_8_cmle.ics	62	0	1	2	0.06686601515491916	0.1695906432748538	0.4833333333333333
501	Feb25-FISH2-3L1-rep2-m1bp-100x_Position009_8_cmle.ics	63	0	1	1	0.02305724660514454	0.09433962264150943	0.09523809523809523
502	Feb25-FISH2-3L1-rep2-m1bp-100x_Position010_9_cmle.ics	1	0	1	1	0.11528623302572269	0.39370078740157477	0.3333333333333333
503	Feb25-FISH2-3L1-rep2-m1bp-100x_Position010_9_cmle.ics	2	0	1	1	0.0	0.0	0.0
504	Feb25-FISH2-3L1-rep2-m1bp-100x_Position010_9_cmle.ics	2	0	2	1	0.0	0.0	0.0
505	Feb25-FISH2-3L1-rep2-m1bp-100x_Position010_9_cmle.ics	4	0	1	1	0.5649025418260412	0.7313432835820894	0.830508474576271
506	Feb25-FISH2-3L1-rep2-m1bp-100x_Position010_9_cmle.ics	5	0	1	1	0.03919731922874571	0.160377358490566	0.16190476190476188
507	Feb25-FISH2-3L1-rep2-m1bp-100x_Position010_9_cmle.ics	8	0	1	1	0.09222898642057815	0.18181818181818182	0.18433179723502302
508	Feb25-FISH2-3L1-rep2-m1bp-100x_Position010_9_cmle.ics	9	0	1	1	0.5049537006526654	0.7448979591836734	0.9864864864864865
509	Feb25-FISH2-3L1-rep2-m1bp-100x_Position010_9_cmle.ics	9	0	1	2	0.0	0.0	0.0
510	Feb25-FISH2-3L1-rep2-m1bp-100x_Position010_9_cmle.ics	10	0	1	1	0.21212666876732975	0.5974025974025973	0.6013071895424836
511	Feb25-FISH2-3L1-rep2-m1bp-100x_Position010_9_cmle.ics	11	0	1	1	0.013834347963086722	0.04918032786885245	0.04724409448818897
512	Feb25-FISH2-3L1-rep2-m1bp-100x_Position010_9_cmle.ics	13	0	1	1	0.0	0.0	0.0
513	Feb25-FISH2-3L1-rep2-m1bp-100x_Position010_9_cmle.ics	14	0	1	1	0.09222898642057815	0.784313725490196	0.14814814814814817
514	Feb25-FISH2-3L1-rep2-m1bp-100x_Position010_9_cmle.ics	14	0	2	1	0.0	0.0	0.0
515	Feb25-FISH2-3L1-rep2-m1bp-100x_Position010_9_cmle.ics	14	0	3	1	0.0	0.0	0.0
516	Feb25-FISH2-3L1-rep2-m1bp-100x_Position010_9_cmle.ics	16	0	1	1	0.17754079885961294	0.4556213017751478	0.4556213017751478
517	Feb25-FISH2-3L1-rep2-m1bp-100x_Position010_9_cmle.ics	18	0	1	1	0.0	0.0	0.0
518	Feb25-FISH2-3L1-rep2-m1bp-100x_Position010_9_cmle.ics	19	0	1	1	0.14064920429138167	0.36526946107784425	0.8356164383561642
519	Feb25-FISH2-3L1-rep2-m1bp-100x_Position010_9_cmle.ics	19	0	1	2	0.0	0.0	0.0
520	Feb25-FISH2-3L1-rep2-m1bp-100x_Position010_9_cmle.ics	19	0	2	1	0.0	0.0	0.0
521	Feb25-FISH2-3L1-rep2-m1bp-100x_Position010_9_cmle.ics	19	0	2	2	0.0	0.0	0.0
522	Feb25-FISH2-3L1-rep2-m1bp-100x_Position010_9_cmle.ics	20	0	1	1	0.2582411619776188	0.788732394366197	0.8888888888888887
523	Feb25-FISH2-3L1-rep2-m1bp-100x_Position010_9_cmle.ics	21	0	1	1	0.0	0.0	0.0
524	Feb25-FISH2-3L1-rep2-m1bp-100x_Position010_9_cmle.ics	21	0	1	2	0.3988903662690005	0.5598705501618123	0.7393162393162391
525	Feb25-FISH2-3L1-rep2-m1bp-100x_Position010_9_cmle.ics	23	0	1	1	0.10375760972315042	0.4411764705882352	0.3781512605042016
526	Feb25-FISH2-3L1-rep2-m1bp-100x_Position010_9_cmle.ics	24	0	1	1	0.1245091316677805	0.46153846153846145	0.4576271186440678
527	Feb25-FISH2-3L1-rep2-m1bp-100x_Position010_9_cmle.ics	25	0	1	1	0.020751521944630084	0.09375000000000001	0.09183673469387754
528	Feb25-FISH2-3L1-rep2-m1bp-100x_Position010_9_cmle.ics	26	0	1	1	0.06686601515491916	0.5686274509803921	0.5576923076923077
529	Feb25-FISH2-3L1-rep2-m1bp-100x_Position010_9_cmle.ics	27	0	1	1	0.0	0.0	0.0
530	Feb25-FISH2-3L1-rep2-m1bp-100x_Position010_9_cmle.ics	27	0	2	1	0.10836905904417933	0.7966101694915254	0.3533834586466165
531	Feb25-FISH2-3L1-rep2-m1bp-100x_Position010_9_cmle.ics	28	0	1	1	0.03228014524720235	0.1272727272727273	0.16867469879518068
532	Feb25-FISH2-3L1-rep2-m1bp-100x_Position010_9_cmle.ics	28	0	1	2	0.0	0.0	0.0
533	Feb25-FISH2-3L1-rep2-m1bp-100x_Position010_9_cmle.ics	30	0	1	1	0.21673811808835866	0.3022508038585209	0.9999999999999999
534	Feb25-FISH2-3L1-rep2-m1bp-100x_Position010_9_cmle.ics	30	0	1	2	0.0	0.0	0.0
535	Feb25-FISH2-3L1-rep2-m1bp-100x_Position010_9_cmle.ics	32	0	1	1	0.1890694221621852	0.5857142857142856	0.5857142857142856
536	Feb25-FISH2-3L1-rep2-m1bp-100x_Position010_9_cmle.ics	33	0	1	1	0.223655292069902	0.5025906735751294	0.4974358974358974
537	Feb25-FISH2-3L1-rep2-m1bp-100x_Position010_9_cmle.ics	34	0	1	1	0.14756637827292504	0.5289256198347106	0.5289256198347106
538	Feb25-FISH2-3L1-rep2-m1bp-100x_Position010_9_cmle.ics	35	0	1	1	0.03228014524720235	0.19178082191780818	0.19444444444444445
539	Feb25-FISH2-3L1-rep2-m1bp-100x_Position010_9_cmle.ics	36	0	1	1	0.08300608777852034	0.5538461538461538	0.5538461538461538
540	Feb25-FISH2-3L1-rep2-m1bp-100x_Position010_9_cmle.ics	38	0	1	1	0.1590950015754973	0.47586206896551714	0.47586206896551714
541	Feb25-FISH2-3L1-rep2-m1bp-100x_Position010_9_cmle.ics	40	0	1	1	0.15448355225446841	0.475177304964539	0.4820143884892086
542	Feb25-FISH2-3L1-rep2-m1bp-100x_Position010_9_cmle.ics	41	0	1	1	0.1706236248780696	0.3189655172413793	0.3318385650224215
543	Feb25-FISH2-3L1-rep2-m1bp-100x_Position010_9_cmle.ics	42	0	1	1	0.32971862645356687	0.6529680365296803	0.65
544	Feb25-FISH2-3L1-rep2-m1bp-100x_Position010_9_cmle.ics	43	0	1	1	0.16370645089652622	0.71	0.7171717171717171
545	Feb25-FISH2-3L1-rep2-m1bp-100x_Position010_9_cmle.ics	44	0	1	1	0.07147746447594806	0.37349397590361433	0.37349397590361433
546	Feb25-FISH2-3L1-rep2-m1bp-100x_Position010_9_cmle.ics	45	0	1	1	0.07378318913646252	0.4507042253521126	0.4507042253521126
547	Feb25-FISH2-3L1-rep2-m1bp-100x_Position010_9_cmle.ics	46	0	1	1	0.0	0.0	0.0
548	Feb25-FISH2-3L1-rep2-m1bp-100x_Position010_9_cmle.ics	46	0	1	2	0.07378318913646252	0.2831858407079646	0.6274509803921567
549	Feb25-FISH2-3L1-rep2-m1bp-100x_Position010_9_cmle.ics	48	0	1	1	0.14756637827292504	0.3855421686746987	0.3902439024390243
550	Feb25-FISH2-3L1-rep2-m1bp-100x_Position010_9_cmle.ics	50	0	1	1	0.01152862330257227	0.06578947368421052	0.06756756756756757
551	Feb25-FISH2-3L1-rep2-m1bp-100x_Position010_9_cmle.ics	51	0	1	1	0.21212666876732975	0.6133333333333333	0.6216216216216217
552	Feb25-FISH2-3L1-rep2-m1bp-100x_Position010_9_cmle.ics	52	0	1	1	0.1245091316677805	0.4153846153846153	0.4153846153846153
553	Feb25-FISH2-3L1-rep2-m1bp-100x_Position010_9_cmle.ics	53	0	1	1	0.050725942531317986	0.12222222222222222	0.11224489795918367
554	Feb25-FISH2-3L1-rep2-m1bp-100x_Position010_9_cmle.ics	53	0	1	2	0.0	0.0	0.0
555	Feb25-FISH2-3L1-rep2-m1bp-100x_Position010_9_cmle.ics	53	0	2	1	0.0	0.0	0.0
556	Feb25-FISH2-3L1-rep2-m1bp-100x_Position010_9_cmle.ics	53	0	2	2	0.013834347963086722	0.08108108108108109	0.10169491525423728
557	Feb25-FISH2-3L1-rep2-m1bp-100x_Position010_9_cmle.ics	54	0	1	1	0.11528623302572269	0.4347826086956521	0.4310344827586206
558	Feb25-FISH2-3L1-rep2-m1bp-100x_Position010_9_cmle.ics	55	0	1	1	0.21673811808835866	0.6225165562913907	0.6025641025641025
559	Feb25-FISH2-3L1-rep2-m1bp-100x_Position010_9_cmle.ics	56	0	1	1	0.2836041332432778	0.8785714285714284	0.8785714285714284
560	Feb25-FISH2-3L1-rep2-m1bp-100x_Position010_9_cmle.ics	60	0	1	1	0.0023057246605144538	0.018867924528301886	0.01923076923076923
561	Feb25-FISH2-3L1-rep2-m1bp-100x_Position010_9_cmle.ics	62	0	1	1	0.0	0.0	0.0
562	Feb25-FISH2-3L1-rep2-m1bp-100x_Position010_9_cmle.ics	63	0	1	1	0.1291205809888094	0.345679012345679	0.34782608695652173
563	Feb25-FISH2-3L1-rep2-m1bp-100x_Position010_9_cmle.ics	64	0	1	1	0.1291205809888094	0.33939393939393936	0.33734939759036137
564	Feb25-FISH2-3L1-rep2-m1bp-100x_Position010_9_cmle.ics	65	0	1	1	0.0	0.0	0.0
565	Feb25-FISH2-3L1-rep2-m1bp-100x_Position010_9_cmle.ics	66	0	1	1	0.0	0.0	0.0
566	Feb25-FISH2-3L1-rep2-m1bp-100x_Position010_9_cmle.ics	67	0	1	1	0.050725942531317986	0.3384615384615384	0.13017751479289938
567	Feb25-FISH2-3L1-rep2-m1bp-100x_Position010_9_cmle.ics	67	0	2	1	0.0	0.0	0.0
568	Feb25-FISH2-3L1-rep2-m1bp-100x_Position010_9_cmle.ics	69	0	1	1	0.0	0.0	0.0
569	Feb25-FISH2-3L1-rep2-m1bp-100x_Position010_9_cmle.ics	69	0	1	2	0.31127282916945126	0.503731343283582	0.5510204081632654
570	Feb25-FISH2-3L1-rep2-m1bp-100x_Position010_9_cmle.ics	69	0	2	1	0.0	0.0	0.0
571	Feb25-FISH2-3L1-rep2-m1bp-100x_Position010_9_cmle.ics	69	0	2	2	0.0	0.0	0.0
572	Feb25-FISH2-3L1-rep2-m1bp-100x_Position011_10_cmle.ics	2	0	1	1	0.0	0.0	0.0
573	Feb25-FISH2-3L1-rep2-m1bp-100x_Position011_10_cmle.ics	2	0	1	2	0.0	0.0	0.0
574	Feb25-FISH2-3L1-rep2-m1bp-100x_Position011_10_cmle.ics	2	0	2	1	0.0	0.0	0.0
575	Feb25-FISH2-3L1-rep2-m1bp-100x_Position011_10_cmle.ics	2	0	2	2	0.02305724660514454	0.14285714285714285	0.16666666666666666
576	Feb25-FISH2-3L1-rep2-m1bp-100x_Position011_10_cmle.ics	2	0	3	1	0.0	0.0	0.0
577	Feb25-FISH2-3L1-rep2-m1bp-100x_Position011_10_cmle.ics	2	0	3	2	0.0	0.0	0.0
578	Feb25-FISH2-3L1-rep2-m1bp-100x_Position011_10_cmle.ics	3	0	1	1	0.11528623302572269	0.9615384615384615	0.4504504504504504
579	Feb25-FISH2-3L1-rep2-m1bp-100x_Position011_10_cmle.ics	9	0	1	1	0.2951327565458501	0.3565459610027855	0.5182186234817814
580	Feb25-FISH2-3L1-rep2-m1bp-100x_Position011_10_cmle.ics	9	0	1	2	0.0	0.0	0.0
581	Feb25-FISH2-3L1-rep2-m1bp-100x_Position011_10_cmle.ics	10	0	1	1	0.2974384812063645	0.8599999999999999	0.8486842105263156
582	Feb25-FISH2-3L1-rep2-m1bp-100x_Position011_10_cmle.ics	11	0	1	1	0.15448355225446841	0.5775862068965516	0.5726495726495726
583	Feb25-FISH2-3L1-rep2-m1bp-100x_Position011_10_cmle.ics	12	0	1	1	0.0	0.0	0.0
584	Feb25-FISH2-3L1-rep2-m1bp-100x_Position011_10_cmle.ics	13	0	1	1	0.0046114493210289076	0.01438848920863309	0.01438848920863309
585	Feb25-FISH2-3L1-rep2-m1bp-100x_Position011_10_cmle.ics	16	0	1	1	0.04611449321028908	0.16393442622950818	0.16129032258064518
586	Feb25-FISH2-3L1-rep2-m1bp-100x_Position011_10_cmle.ics	17	0	1	1	0.12681485632829495	0.6626506024096384	0.1571428571428571
587	Feb25-FISH2-3L1-rep2-m1bp-100x_Position011_10_cmle.ics	17	0	2	1	0.0	0.0	0.0
588	Feb25-FISH2-3L1-rep2-m1bp-100x_Position011_10_cmle.ics	18	0	1	1	0.04611449321028908	0.12903225806451613	0.12903225806451613
589	Feb25-FISH2-3L1-rep2-m1bp-100x_Position011_10_cmle.ics	19	0	1	1	0.0	0.0	0.0
590	Feb25-FISH2-3L1-rep2-m1bp-100x_Position011_10_cmle.ics	21	0	1	1	0.1890694221621852	0.46590909090909083	0.463276836158192
591	Feb25-FISH2-3L1-rep2-m1bp-100x_Position011_10_cmle.ics	22	0	1	1	0.2766869592617345	0.7142857142857144	0.7142857142857144
592	Feb25-FISH2-3L1-rep2-m1bp-100x_Position011_10_cmle.ics	23	0	1	1	0.13373203030983832	0.5370370370370369	0.4793388429752065
593	Feb25-FISH2-3L1-rep2-m1bp-100x_Position011_10_cmle.ics	25	0	1	1	0.050725942531317986	0.1732283464566929	0.17054263565891473
594	Feb25-FISH2-3L1-rep2-m1bp-100x_Position011_10_cmle.ics	28	0	1	1	0.1798465235201274	0.5342465753424657	0.5379310344827586
595	Feb25-FISH2-3L1-rep2-m1bp-100x_Position011_10_cmle.ics	29	0	1	1	0.1798465235201274	0.624	0.624
596	Feb25-FISH2-3L1-rep2-m1bp-100x_Position011_10_cmle.ics	31	0	1	1	0.07839463845749142	0.419753086419753	0.33999999999999997
597	Feb25-FISH2-3L1-rep2-m1bp-100x_Position011_10_cmle.ics	32	0	1	1	0.28821558256430674	0.7267441860465116	0.7267441860465116
598	Feb25-FISH2-3L1-rep2-m1bp-100x_Position011_10_cmle.ics	34	0	1	1	0.0	0.0	0.0
599	Feb25-FISH2-3L1-rep2-m1bp-100x_Position011_10_cmle.ics	35	0	1	1	0.0	0.0	0.0
600	Feb25-FISH2-3L1-rep2-m1bp-100x_Position011_10_cmle.ics	36	0	1	1	0.13142630564932387	0.6129032258064515	0.6063829787234042
601	Feb25-FISH2-3L1-rep2-m1bp-100x_Position011_10_cmle.ics	37	0	1	1	0.0	0.0	0.0
602	Feb25-FISH2-3L1-rep2-m1bp-100x_Position011_10_cmle.ics	38	0	1	1	0.029974420586687898	0.08965517241379309	0.0909090909090909
603	Feb25-FISH2-3L1-rep2-m1bp-100x_Position011_10_cmle.ics	39	0	1	1	0.0	0.0	0.0
604	Feb25-FISH2-3L1-rep2-m1bp-100x_Position011_10_cmle.ics	40	0	1	1	0.057643116512861345	0.18518518518518517	0.18656716417910446
605	Feb25-FISH2-3L1-rep2-m1bp-100x_Position011_10_cmle.ics	41	0	1	1	0.0	0.0	0.0
606	Feb25-FISH2-3L1-rep2-m1bp-100x_Position011_10_cmle.ics	42	0	1	1	0.11528623302572269	0.23364485981308405	0.23255813953488372
607	Feb25-FISH2-3L1-rep2-m1bp-100x_Position011_10_cmle.ics	43	0	1	1	0.0	0.0	0.0
608	Feb25-FISH2-3L1-rep2-m1bp-100x_Position011_10_cmle.ics	43	0	2	1	0.11528623302572269	0.6024096385542167	0.4672897196261681
609	Feb25-FISH2-3L1-rep2-m1bp-100x_Position011_10_cmle.ics	44	0	1	1	0.013834347963086722	0.04545454545454544	0.04545454545454544
610	Feb25-FISH2-3L1-rep2-m1bp-100x_Position011_10_cmle.ics	45	0	1	1	0.2766869592617345	0.48000000000000004	0.547945205479452
611	Feb25-FISH2-3L1-rep2-m1bp-100x_Position011_10_cmle.ics	47	0	1	1	0.04150304388926017	0.13953488372093023	0.16216216216216214
612	Feb25-FISH2-3L1-rep2-m1bp-100x_Position011_10_cmle.ics	50	0	1	1	0.23287819071195984	0.6558441558441558	0.6558441558441558
613	Feb25-FISH2-3L1-rep2-m1bp-100x_Position011_10_cmle.ics	51	0	1	1	0.04380876854977462	0.1484375	0.1484375
614	Feb25-FISH2-3L1-rep2-m1bp-100x_Position011_10_cmle.ics	54	0	1	1	0.0	0.0	0.0
615	Feb25-FISH2-3L1-rep2-m1bp-100x_Position011_10_cmle.ics	55	0	1	1	0.3135785538299657	0.5573770491803277	0.4945454545454544
616	Feb25-FISH2-3L1-rep2-m1bp-100x_Position011_10_cmle.ics	55	0	1	2	0.0	0.0	0.0
617	Feb25-FISH2-3L1-rep2-m1bp-100x_Position011_10_cmle.ics	55	0	2	1	0.0	0.0	0.0
618	Feb25-FISH2-3L1-rep2-m1bp-100x_Position011_10_cmle.ics	55	0	2	2	0.0	0.0	0.0
619	Feb25-FISH2-3L1-rep2-m1bp-100x_Position011_10_cmle.ics	56	0	1	1	0.07839463845749142	0.40476190476190477	0.2518518518518518
620	Feb25-FISH2-3L1-rep2-m1bp-100x_Position011_10_cmle.ics	56	0	2	1	0.0	0.0	0.0
621	Feb25-FISH2-3L1-rep2-m1bp-100x_Position011_10_cmle.ics	58	0	1	1	0.21212666876732975	0.6344827586206896	0.6258503401360543
622	Feb25-FISH2-3L1-rep2-m1bp-100x_Position011_10_cmle.ics	59	0	1	1	0.0	0.0	0.0
623	Feb25-FISH2-3L1-rep2-m1bp-100x_Position011_10_cmle.ics	60	0	1	1	0.025362971265658993	0.04382470119521912	0.051886792452830184
624	Feb25-FISH2-3L1-rep2-m1bp-100x_Position011_10_cmle.ics	60	0	1	2	0.0	0.0	0.0
625	Feb25-FISH2-3L1-rep2-m1bp-100x_Position011_10_cmle.ics	62	0	1	1	0.13834347963086724	0.4225352112676056	0.4225352112676056
626	Feb25-FISH2-3L1-rep2-m1bp-100x_Position011_10_cmle.ics	63	0	1	1	0.0	0.0	0.0
627	Feb25-FISH2-3L1-rep2-m1bp-100x_Position011_10_cmle.ics	63	0	1	2	0.0	0.0	0.0
628	Feb25-FISH2-3L1-rep2-m1bp-100x_Position011_10_cmle.ics	63	0	2	1	0.0	0.0	0.0
629	Feb25-FISH2-3L1-rep2-m1bp-100x_Position011_10_cmle.ics	63	0	2	2	0.0	0.0	0.0
630	Feb25-FISH2-3L1-rep2-m1bp-100x_Position011_10_cmle.ics	64	0	1	1	0.16370645089652622	0.5634920634920634	0.5634920634920634
631	Feb25-FISH2-3L1-rep2-m1bp-100x_Position011_10_cmle.ics	65	0	1	1	0.0	0.0	0.0
632	Feb25-FISH2-3L1-rep2-m1bp-100x_Position011_10_cmle.ics	66	0	1	1	0.04150304388926017	0.1592920353982301	0.1592920353982301
633	Feb25-FISH2-3L1-rep2-m1bp-100x_Position011_10_cmle.ics	67	0	1	1	0.029974420586687898	0.08666666666666666	0.08609271523178808
634	Feb25-FISH2-3L1-rep2-m1bp-100x_Position011_10_cmle.ics	69	0	1	1	0.0	0.0	0.0
635	Feb25-FISH2-3L1-rep2-m1bp-100x_Position011_10_cmle.ics	70	0	1	1	0.33202435111408135	0.676056338028169	0.6697674418604651
636	Feb25-FISH2-3L1-rep2-m1bp-100x_Position012_11_cmle.ics	1	0	1	1	0.20059804546475749	0.20374707259953162	0.23262032085561496
637	Feb25-FISH2-3L1-rep2-m1bp-100x_Position012_11_cmle.ics	1	0	1	2	0.0	0.0	0.0
638	Feb25-FISH2-3L1-rep2-m1bp-100x_Position012_11_cmle.ics	1	0	2	1	0.0	0.0	0.0
639	Feb25-FISH2-3L1-rep2-m1bp-100x_Position012_11_cmle.ics	1	0	2	2	0.09914616040212151	0.45263157894736833	0.2847682119205298
640	Feb25-FISH2-3L1-rep2-m1bp-100x_Position012_11_cmle.ics	2	0	1	1	0.01152862330257227	0.0980392156862745	0.0980392156862745
641	Feb25-FISH2-3L1-rep2-m1bp-100x_Position012_11_cmle.ics	3	0	1	1	0.016140072623601176	0.06194690265486725	0.06140350877192982
642	Feb25-FISH2-3L1-rep2-m1bp-100x_Position012_11_cmle.ics	4	0	1	1	0.0853118124390348	0.35238095238095235	0.3457943925233644
643	Feb25-FISH2-3L1-rep2-m1bp-100x_Position012_11_cmle.ics	6	0	1	1	0.11067478370469377	0.2580645161290322	0.21052631578947367
644	Feb25-FISH2-3L1-rep2-m1bp-100x_Position012_11_cmle.ics	7	0	1	1	0.0	0.0	0.0
645	Feb25-FISH2-3L1-rep2-m1bp-100x_Position012_11_cmle.ics	8	0	1	1	0.0645602904944047	0.2616822429906541	0.3999999999999999
646	Feb25-FISH2-3L1-rep2-m1bp-100x_Position012_11_cmle.ics	10	0	1	1	0.006917173981543361	0.05084745762711864	0.04918032786885245
647	Feb25-FISH2-3L1-rep2-m1bp-100x_Position012_11_cmle.ics	11	0	1	1	0.08300608777852034	0.6545454545454547	0.6666666666666665
648	Feb25-FISH2-3L1-rep2-m1bp-100x_Position012_11_cmle.ics	12	0	1	1	0.0023057246605144538	0.018518518518518514	0.018518518518518514
649	Feb25-FISH2-3L1-rep2-m1bp-100x_Position012_11_cmle.ics	14	0	1	1	0.0	0.0	0.0
650	Feb25-FISH2-3L1-rep2-m1bp-100x_Position012_11_cmle.ics	16	0	1	1	0.0	0.0	0.0
651	Feb25-FISH2-3L1-rep2-m1bp-100x_Position012_11_cmle.ics	17	0	1	1	0.11298050836520823	0.5444444444444444	0.5505617977528089
652	Feb25-FISH2-3L1-rep2-m1bp-100x_Position012_11_cmle.ics	18	0	1	1	0.21904384274887312	0.6985294117647058	0.6985294117647058
653	Feb25-FISH2-3L1-rep2-m1bp-100x_Position012_11_cmle.ics	19	0	1	1	0.13834347963086724	0.30612244897959184	0.8955223880597015
654	Feb25-FISH2-3L1-rep2-m1bp-100x_Position012_11_cmle.ics	19	0	1	2	0.0	0.0	0.0
655	Feb25-FISH2-3L1-rep2-m1bp-100x_Position012_11_cmle.ics	20	0	1	1	0.0	0.0	0.0
656	Feb25-FISH2-3L1-rep2-m1bp-100x_Position012_11_cmle.ics	21	0	1	1	0.11759195768623715	0.4722222222222221	0.46788990825688076
657	Feb25-FISH2-3L1-rep2-m1bp-100x_Position012_11_cmle.ics	22	0	1	1	0.06686601515491916	0.20567375886524822	0.20714285714285713
658	Feb25-FISH2-3L1-rep2-m1bp-100x_Position012_11_cmle.ics	23	0	1	1	0.04380876854977462	0.1919191919191919	0.1919191919191919
659	Feb25-FISH2-3L1-rep2-m1bp-100x_Position012_11_cmle.ics	24	0	1	1	0.07608891379697698	0.43421052631578944	0.43421052631578944
660	Feb25-FISH2-3L1-rep2-m1bp-100x_Position012_11_cmle.ics	25	0	1	1	0.19598659614372857	0.6439393939393938	0.6589147286821705
661	Feb25-FISH2-3L1-rep2-m1bp-100x_Position012_11_cmle.ics	26	0	1	1	0.0	0.0	0.0
662	Feb25-FISH2-3L1-rep2-m1bp-100x_Position012_11_cmle.ics	28	0	1	1	0.14064920429138167	0.8356164383561642	0.41496598639455773
663	Feb25-FISH2-3L1-rep2-m1bp-100x_Position012_11_cmle.ics	28	0	1	2	0.0	0.0	0.0
664	Feb25-FISH2-3L1-rep2-m1bp-100x_Position012_11_cmle.ics	28	0	2	1	0.0	0.0	0.0
665	Feb25-FISH2-3L1-rep2-m1bp-100x_Position012_11_cmle.ics	28	0	2	2	0.15448355225446841	0.44666666666666666	0.881578947368421
666	Feb25-FISH2-3L1-rep2-m1bp-100x_Position012_11_cmle.ics	29	0	1	1	0.057643116512861345	0.20161290322580647	0.2032520325203252
667	Feb25-FISH2-3L1-rep2-m1bp-100x_Position012_11_cmle.ics	30	0	1	1	0.10375760972315042	0.39473684210526316	0.3913043478260869
668	Feb25-FISH2-3L1-rep2-m1bp-100x_Position012_11_cmle.ics	31	0	1	1	0.20059804546475749	0.6126760563380281	0.6170212765957447
669	Feb25-FISH2-3L1-rep2-m1bp-100x_Position012_11_cmle.ics	32	0	1	1	0.0	0.0	0.0
670	Feb25-FISH2-3L1-rep2-m1bp-100x_Position012_11_cmle.ics	33	0	1	1	0.0	0.0	0.0
671	Feb25-FISH2-3L1-rep2-m1bp-100x_Position012_11_cmle.ics	35	0	1	1	0.09914616040212151	0.4623655913978494	0.45263157894736833
672	Feb25-FISH2-3L1-rep2-m1bp-100x_Position012_11_cmle.ics	36	0	1	1	0.0023057246605144538	0.017857142857142853	0.011235955056179775
673	Feb25-FISH2-3L1-rep2-m1bp-100x_Position012_11_cmle.ics	36	0	2	1	0.0	0.0	0.0
674	Feb25-FISH2-3L1-rep2-m1bp-100x_Position012_11_cmle.ics	38	0	1	1	0.14295492895189613	0.41610738255033547	0.4217687074829931
675	Feb25-FISH2-3L1-rep2-m1bp-100x_Position012_11_cmle.ics	40	0	1	1	0.13142630564932387	0.5588235294117646	0.5643564356435643
676	Feb25-FISH2-3L1-rep2-m1bp-100x_Position012_11_cmle.ics	41	0	1	1	0.0	0.0	0.0
677	Feb25-FISH2-3L1-rep2-m1bp-100x_Position012_11_cmle.ics	43	0	1	1	0.0	0.0	0.0
678	Feb25-FISH2-3L1-rep2-m1bp-100x_Position012_11_cmle.ics	44	0	1	1	0.0	0.0	0.0
679	Feb25-FISH2-3L1-rep2-m1bp-100x_Position012_11_cmle.ics	44	0	2	1	0.053031667191832436	0.3194444444444444	0.20175438596491227
680	Feb25-FISH2-3L1-rep2-m1bp-100x_Position012_11_cmle.ics	45	0	1	1	0.04150304388926017	0.1651376146788991	0.1651376146788991
681	Feb25-FISH2-3L1-rep2-m1bp-100x_Position012_11_cmle.ics	46	0	1	1	0.020751521944630084	0.09473684210526315	0.09473684210526315
682	Feb25-FISH2-3L1-rep2-m1bp-100x_Position012_11_cmle.ics	48	0	1	1	0.2697697852801911	0.527027027027027	0.527027027027027
683	Feb25-FISH2-3L1-rep2-m1bp-100x_Position012_11_cmle.ics	49	0	1	1	0.027668695926173444	0.10256410256410255	0.10256410256410255
684	Feb25-FISH2-3L1-rep2-m1bp-100x_Position012_11_cmle.ics	50	0	1	1	0.08300608777852034	0.3529411764705882	0.3564356435643564
685	Feb25-FISH2-3L1-rep2-m1bp-100x_Position012_11_cmle.ics	52	0	1	1	0.0046114493210289076	0.02325581395348837	0.02325581395348837
686	Feb25-FISH2-3L1-rep2-m1bp-100x_Position012_11_cmle.ics	53	0	1	1	0.03689159456823126	0.11940298507462686	0.12030075187969923
687	Feb25-FISH2-3L1-rep2-m1bp-100x_Position012_11_cmle.ics	54	0	1	1	0.22134956740938755	0.4102564102564102	0.4102564102564102
688	Feb25-FISH2-3L1-rep2-m1bp-100x_Position012_11_cmle.ics	56	0	1	1	0.15217782759395396	0.6111111111111109	0.6055045871559633
689	Feb25-FISH2-3L1-rep2-m1bp-100x_Position012_11_cmle.ics	57	0	1	1	0.0	0.0	0.0
690	Feb25-FISH2-3L1-rep2-m1bp-100x_Position012_11_cmle.ics	58	0	1	1	0.0	0.0	0.0
691	Feb25-FISH2-3L1-rep2-m1bp-100x_Position012_11_cmle.ics	58	0	2	1	0.0	0.0	0.0
692	Feb25-FISH2-3L1-rep2-m1bp-100x_Position012_11_cmle.ics	59	0	1	1	0.0	0.0	0.0
693	Feb25-FISH2-3L1-rep2-m1bp-100x_Position012_11_cmle.ics	59	0	1	2	0.0	0.0	0.0
694	Feb25-FISH2-3L1-rep2-m1bp-100x_Position012_11_cmle.ics	60	0	1	1	0.0046114493210289076	0.02040816326530612	0.020202020202020204
695	Feb25-FISH2-3L1-rep2-m1bp-100x_Position012_11_cmle.ics	62	0	1	1	0.03458586990771681	0.2112676056338028	0.2054794520547945
696	Feb25-FISH2-3L1-rep2-m1bp-100x_Position012_11_cmle.ics	63	0	1	1	0.0	0.0	0.0
697	Feb25-FISH2-3L1-rep2-m1bp-100x_Position012_11_cmle.ics	64	0	1	1	0.06917173981543362	0.3658536585365853	0.3191489361702127
698	Feb25-FISH2-3L1-rep2-m1bp-100x_Position012_11_cmle.ics	64	0	1	2	0.0	0.0	0.0
699	Feb25-FISH2-3L1-rep2-m1bp-100x_Position012_11_cmle.ics	64	0	2	1	0.0	0.0	0.0
700	Feb25-FISH2-3L1-rep2-m1bp-100x_Position012_11_cmle.ics	64	0	2	2	0.07147746447594806	0.23308270676691725	0.2844036697247706
701	Feb25-FISH2-3L1-rep2-m1bp-100x_Position012_11_cmle.ics	65	0	1	1	0.0	0.0	0.0
702	Feb25-FISH2-3L1-rep2-m1bp-100x_Position012_11_cmle.ics	65	0	1	2	0.0	0.0	0.0
703	Feb25-FISH2-3L1-rep2-m1bp-100x_Position012_11_cmle.ics	65	0	2	1	0.0	0.0	0.0
704	Feb25-FISH2-3L1-rep2-m1bp-100x_Position012_11_cmle.ics	65	0	2	2	0.0	0.0	0.0
705	Feb25-FISH2-3L1-rep2-m1bp-100x_Position012_11_cmle.ics	65	0	3	1	0.059948841173375796	0.44067796610169485	0.09122807017543859
706	Feb25-FISH2-3L1-rep2-m1bp-100x_Position012_11_cmle.ics	65	0	3	2	0.0	0.0	0.0
707	Feb25-FISH2-3L1-rep2-m1bp-100x_Position012_11_cmle.ics	65	0	4	1	0.0	0.0	0.0
708	Feb25-FISH2-3L1-rep2-m1bp-100x_Position012_11_cmle.ics	65	0	4	2	0.08761753709954924	0.4042553191489361	0.32478632478632474
709	Feb25-FISH2-3L1-rep2-m1bp-100x_Position013_12_cmle.ics	1	0	1	1	0.1291205809888094	0.3522012578616352	0.3522012578616352
710	Feb25-FISH2-3L1-rep2-m1bp-100x_Position013_12_cmle.ics	2	0	1	1	0.24210108935401764	0.37366548042704617	0.7191780821917807
711	Feb25-FISH2-3L1-rep2-m1bp-100x_Position013_12_cmle.ics	2	0	1	2	0.0	0.0	0.0
712	Feb25-FISH2-3L1-rep2-m1bp-100x_Position013_12_cmle.ics	3	0	1	1	0.0	0.0	0.0
713	Feb25-FISH2-3L1-rep2-m1bp-100x_Position013_12_cmle.ics	4	0	1	1	0.3619987717007692	0.6356275303643724	0.6738197424892705
714	Feb25-FISH2-3L1-rep2-m1bp-100x_Position013_12_cmle.ics	5	0	1	1	0.0	0.0	0.0
715	Feb25-FISH2-3L1-rep2-m1bp-100x_Position013_12_cmle.ics	6	0	1	1	0.19137514682269965	0.6014492753623188	0.6014492753623188
716	Feb25-FISH2-3L1-rep2-m1bp-100x_Position013_12_cmle.ics	7	0	1	1	0.0	0.0	0.0
717	Feb25-FISH2-3L1-rep2-m1bp-100x_Position013_12_cmle.ics	7	0	2	1	0.11067478370469377	0.4848484848484848	0.3018867924528301
718	Feb25-FISH2-3L1-rep2-m1bp-100x_Position013_12_cmle.ics	8	0	1	1	0.1890694221621852	0.48235294117647054	0.43850267379679136
719	Feb25-FISH2-3L1-rep2-m1bp-100x_Position013_12_cmle.ics	9	0	1	1	0.0	0.0	0.0
720	Feb25-FISH2-3L1-rep2-m1bp-100x_Position013_12_cmle.ics	9	0	1	2	0.0	0.0	0.0
721	Feb25-FISH2-3L1-rep2-m1bp-100x_Position013_12_cmle.ics	9	0	1	3	0.0	0.0	0.0
722	Feb25-FISH2-3L1-rep2-m1bp-100x_Position013_12_cmle.ics	9	0	2	1	0.0	0.0	0.0
723	Feb25-FISH2-3L1-rep2-m1bp-100x_Position013_12_cmle.ics	9	0	2	2	0.0	0.0	0.0
724	Feb25-FISH2-3L1-rep2-m1bp-100x_Position013_12_cmle.ics	9	0	2	3	0.0	0.0	0.0
725	Feb25-FISH2-3L1-rep2-m1bp-100x_Position013_12_cmle.ics	9	0	3	1	0.0	0.0	0.0
726	Feb25-FISH2-3L1-rep2-m1bp-100x_Position013_12_cmle.ics	9	0	3	2	0.6040998610547869	0.9999999999999998	0.4564459930313588
727	Feb25-FISH2-3L1-rep2-m1bp-100x_Position013_12_cmle.ics	9	0	3	3	0.0	0.0	0.0
728	Feb25-FISH2-3L1-rep2-m1bp-100x_Position013_12_cmle.ics	9	0	4	1	0.0	0.0	0.0
729	Feb25-FISH2-3L1-rep2-m1bp-100x_Position013_12_cmle.ics	9	0	4	2	0.0	0.0	0.0
730	Feb25-FISH2-3L1-rep2-m1bp-100x_Position013_12_cmle.ics	9	0	4	3	0.0	0.0	0.0
731	Feb25-FISH2-3L1-rep2-m1bp-100x_Position013_12_cmle.ics	10	0	1	1	0.04611449321028908	0.1020408163265306	0.1282051282051282
732	Feb25-FISH2-3L1-rep2-m1bp-100x_Position013_12_cmle.ics	12	0	1	1	0.0645602904944047	0.20588235294117643	0.2074074074074074
733	Feb25-FISH2-3L1-rep2-m1bp-100x_Position013_12_cmle.ics	13	0	1	1	0.0	0.0	0.0
734	Feb25-FISH2-3L1-rep2-m1bp-100x_Position013_12_cmle.ics	15	0	1	1	0.3043556551879079	0.8354430379746836	0.8407643312101912
735	Feb25-FISH2-3L1-rep2-m1bp-100x_Position013_12_cmle.ics	16	0	1	1	0.11759195768623715	0.33999999999999997	0.33774834437086093
736	Feb25-FISH2-3L1-rep2-m1bp-100x_Position013_12_cmle.ics	17	0	1	1	0.0	0.0	0.0
737	Feb25-FISH2-3L1-rep2-m1bp-100x_Position013_12_cmle.ics	18	0	1	1	0.16370645089652622	0.4930555555555555	0.4863013698630136
738	Feb25-FISH2-3L1-rep2-m1bp-100x_Position013_12_cmle.ics	19	0	1	1	0.17754079885961294	0.5384615384615384	0.5310344827586206
739	Feb25-FISH2-3L1-rep2-m1bp-100x_Position013_12_cmle.ics	21	0	1	1	0.0	0.0	0.0
740	Feb25-FISH2-3L1-rep2-m1bp-100x_Position013_12_cmle.ics	22	0	1	1	0.20059804546475749	0.595890410958904	0.595890410958904
741	Feb25-FISH2-3L1-rep2-m1bp-100x_Position013_12_cmle.ics	23	0	1	1	0.22134956740938755	0.3983402489626555	0.4923076923076923
742	Feb25-FISH2-3L1-rep2-m1bp-100x_Position013_12_cmle.ics	24	0	1	1	0.050725942531317986	0.32352941176470584	0.1527777777777778
743	Feb25-FISH2-3L1-rep2-m1bp-100x_Position013_12_cmle.ics	25	0	1	1	0.0023057246605144538	0.008	0.006289308176100628
744	Feb25-FISH2-3L1-rep2-m1bp-100x_Position013_12_cmle.ics	26	0	1	1	0.223655292069902	0.342756183745583	0.4778325123152708
745	Feb25-FISH2-3L1-rep2-m1bp-100x_Position013_12_cmle.ics	26	0	1	2	0.0	0.0	0.0
746	Feb25-FISH2-3L1-rep2-m1bp-100x_Position013_12_cmle.ics	26	0	1	3	0.0	0.0	0.0
747	Feb25-FISH2-3L1-rep2-m1bp-100x_Position013_12_cmle.ics	26	0	2	1	0.0	0.0	0.0
748	Feb25-FISH2-3L1-rep2-m1bp-100x_Position013_12_cmle.ics	26	0	2	2	0.39658464160848605	0.6323529411764706	0.6539923954372624
749	Feb25-FISH2-3L1-rep2-m1bp-100x_Position013_12_cmle.ics	26	0	2	3	0.0	0.0	0.0
750	Feb25-FISH2-3L1-rep2-m1bp-100x_Position013_12_cmle.ics	26	0	3	1	0.0	0.0	0.0
751	Feb25-FISH2-3L1-rep2-m1bp-100x_Position013_12_cmle.ics	26	0	3	2	0.0	0.0	0.0
752	Feb25-FISH2-3L1-rep2-m1bp-100x_Position013_12_cmle.ics	26	0	3	3	0.2536297126565899	0.674846625766871	0.4526748971193415
753	Feb25-FISH2-3L1-rep2-m1bp-100x_Position013_12_cmle.ics	27	0	1	1	0.2444068140145321	0.5608465608465607	0.5578947368421051
754	Feb25-FISH2-3L1-rep2-m1bp-100x_Position013_12_cmle.ics	28	0	1	1	0.07839463845749142	0.430379746835443	0.430379746835443
755	Feb25-FISH2-3L1-rep2-m1bp-100x_Position013_12_cmle.ics	29	0	1	1	0.33202435111408135	0.8323699421965316	0.8323699421965316
756	Feb25-FISH2-3L1-rep2-m1bp-100x_Position013_12_cmle.ics	30	0	1	1	0.11528623302572269	0.78125	0.4901960784313725
757	Feb25-FISH2-3L1-rep2-m1bp-100x_Position013_12_cmle.ics	30	0	2	1	0.0	0.0	0.0
758	Feb25-FISH2-3L1-rep2-m1bp-100x_Position013_12_cmle.ics	31	0	1	1	0.0	0.0	0.0
759	Feb25-FISH2-3L1-rep2-m1bp-100x_Position013_12_cmle.ics	31	0	1	2	0.0	0.0	0.0
760	Feb25-FISH2-3L1-rep2-m1bp-100x_Position013_12_cmle.ics	31	0	1	3	0.0	0.0	0.0
761	Feb25-FISH2-3L1-rep2-m1bp-100x_Position013_12_cmle.ics	31	0	2	1	0.0	0.0	0.0
762	Feb25-FISH2-3L1-rep2-m1bp-100x_Position013_12_cmle.ics	31	0	2	2	0.0	0.0	0.0
763	Feb25-FISH2-3L1-rep2-m1bp-100x_Position013_12_cmle.ics	31	0	2	3	0.0	0.0	0.0
764	Feb25-FISH2-3L1-rep2-m1bp-100x_Position013_12_cmle.ics	31	0	3	1	0.0	0.0	0.0
765	Feb25-FISH2-3L1-rep2-m1bp-100x_Position013_12_cmle.ics	31	0	3	2	0.0	0.0	0.0
766	Feb25-FISH2-3L1-rep2-m1bp-100x_Position013_12_cmle.ics	31	0	3	3	0.0	0.0	0.0
767	Feb25-FISH2-3L1-rep2-m1bp-100x_Position013_12_cmle.ics	33	0	1	1	0.3481644237376825	0.578544061302682	0.5807692307692307
768	Feb25-FISH2-3L1-rep2-m1bp-100x_Position013_12_cmle.ics	34	0	1	1	0.0	0.0	0.0
769	Feb25-FISH2-3L1-rep2-m1bp-100x_Position013_12_cmle.ics	36	0	1	1	0.15217782759395396	0.42857142857142855	0.4124999999999999
770	Feb25-FISH2-3L1-rep2-m1bp-100x_Position013_12_cmle.ics	37	0	1	1	0.23979536469350318	0.781954887218045	0.7878787878787876
771	Feb25-FISH2-3L1-rep2-m1bp-100x_Position013_12_cmle.ics	38	0	1	1	0.0	0.0	0.0
772	Feb25-FISH2-3L1-rep2-m1bp-100x_Position013_12_cmle.ics	39	0	1	1	0.20520949478578637	0.5329341317365269	0.5361445783132528
773	Feb25-FISH2-3L1-rep2-m1bp-100x_Position013_12_cmle.ics	40	0	1	1	0.0853118124390348	0.7115384615384616	0.578125
774	Feb25-FISH2-3L1-rep2-m1bp-100x_Position013_12_cmle.ics	40	0	2	1	0.0	0.0	0.0
775	Feb25-FISH2-3L1-rep2-m1bp-100x_Position013_12_cmle.ics	41	0	1	1	0.0945347110810926	0.25949367088607594	0.3153846153846153
776	Feb25-FISH2-3L1-rep2-m1bp-100x_Position013_12_cmle.ics	42	0	1	1	0.1590950015754973	0.4312499999999999	0.39428571428571424
777	Feb25-FISH2-3L1-rep2-m1bp-100x_Position013_12_cmle.ics	43	0	1	1	0.0	0.0	0.0
778	Feb25-FISH2-3L1-rep2-m1bp-100x_Position013_12_cmle.ics	44	0	1	1	0.04611449321028908	0.3703703703703703	0.3773584905660377
779	Feb25-FISH2-3L1-rep2-m1bp-100x_Position013_12_cmle.ics	45	0	1	1	0.0	0.0	0.0
780	Feb25-FISH2-3L1-rep2-m1bp-100x_Position013_12_cmle.ics	45	0	2	1	0.0	0.0	0.0
781	Feb25-FISH2-3L1-rep2-m1bp-100x_Position013_12_cmle.ics	46	0	1	1	0.249018263335561	0.6467065868263473	0.6428571428571429
782	Feb25-FISH2-3L1-rep2-m1bp-100x_Position013_12_cmle.ics	47	0	1	1	0.0	0.0	0.0
783	Feb25-FISH2-3L1-rep2-m1bp-100x_Position013_12_cmle.ics	49	0	1	1	0.2582411619776188	0.7088607594936709	0.8549618320610686
784	Feb25-FISH2-3L1-rep2-m1bp-100x_Position013_12_cmle.ics	50	0	1	1	0.0	0.0	0.0
785	Feb25-FISH2-3L1-rep2-m1bp-100x_Position013_12_cmle.ics	51	0	1	1	0.3204957278115091	0.7128205128205128	0.8224852071005916
786	Feb25-FISH2-3L1-rep2-m1bp-100x_Position013_12_cmle.ics	52	0	1	1	0.21673811808835866	0.9215686274509802	0.5280898876404494
787	Feb25-FISH2-3L1-rep2-m1bp-100x_Position013_12_cmle.ics	52	0	2	1	0.0	0.0	0.0
788	Feb25-FISH2-3L1-rep2-m1bp-100x_Position013_12_cmle.ics	53	0	1	1	0.23979536469350318	0.6842105263157894	0.6380368098159508
789	Feb25-FISH2-3L1-rep2-m1bp-100x_Position013_12_cmle.ics	54	0	1	1	0.0	0.0	0.0
790	Feb25-FISH2-3L1-rep2-m1bp-100x_Position013_12_cmle.ics	55	0	1	1	0.0	0.0	0.0
791	Feb25-FISH2-3L1-rep2-m1bp-100x_Position013_12_cmle.ics	57	0	1	1	0.0	0.0	0.0
792	Feb25-FISH2-3L1-rep2-m1bp-100x_Position013_12_cmle.ics	57	0	1	2	0.0	0.0	0.0
793	Feb25-FISH2-3L1-rep2-m1bp-100x_Position013_12_cmle.ics	57	0	2	1	0.050725942531317986	0.08239700374531836	0.20952380952380953
794	Feb25-FISH2-3L1-rep2-m1bp-100x_Position013_12_cmle.ics	57	0	2	2	0.0	0.0	0.0
795	Feb25-FISH2-3L1-rep2-m1bp-100x_Position013_12_cmle.ics	58	0	1	1	0.12220340700726605	0.3251533742331288	0.3251533742331288
796	Feb25-FISH2-3L1-rep2-m1bp-100x_Position013_12_cmle.ics	59	0	1	1	0.01152862330257227	0.040322580645161296	0.04065040650406504
797	Feb25-FISH2-3L1-rep2-m1bp-100x_Position013_12_cmle.ics	60	0	1	1	0.11067478370469377	0.2727272727272727	0.15946843853820594
798	Feb25-FISH2-3L1-rep2-m1bp-100x_Position013_12_cmle.ics	60	0	2	1	0.0	0.0	0.0
799	Feb25-FISH2-3L1-rep2-m1bp-100x_Position013_12_cmle.ics	61	0	1	1	0.04842021787080353	0.23076923076923073	0.21428571428571425
800	Feb25-FISH2-3L1-rep2-m1bp-100x_Position013_12_cmle.ics	63	0	1	1	0.0	0.0	0.0
801	Feb25-FISH2-3L1-rep2-m1bp-100x_Position013_12_cmle.ics	64	0	1	1	0.0	0.0	0.0
802	Feb25-FISH2-3L1-rep2-m1bp-100x_Position013_12_cmle.ics	64	0	2	1	0.053031667191832436	0.21904761904761902	0.14024390243902435
803	Feb25-FISH2-3L1-rep2-m1bp-100x_Position013_12_cmle.ics	65	0	1	1	0.0	0.0	0.0
804	Feb25-FISH2-3L1-rep2-m1bp-100x_Position014_13_cmle.ics	2	0	1	1	0.223655292069902	0.6466666666666666	0.6423841059602649
805	Feb25-FISH2-3L1-rep2-m1bp-100x_Position014_13_cmle.ics	4	0	1	1	0.11298050836520823	0.3828125	0.49999999999999994
806	Feb25-FISH2-3L1-rep2-m1bp-100x_Position014_13_cmle.ics	6	0	1	1	0.02305724660514454	0.12987012987012986	0.10416666666666667
807	Feb25-FISH2-3L1-rep2-m1bp-100x_Position014_13_cmle.ics	7	0	1	1	0.0	0.0	0.0
808	Feb25-FISH2-3L1-rep2-m1bp-100x_Position014_13_cmle.ics	8	0	1	1	0.14295492895189613	0.4661654135338345	0.4661654135338345
809	Feb25-FISH2-3L1-rep2-m1bp-100x_Position014_13_cmle.ics	9	0	1	1	0.13373203030983832	0.35802469135802467	0.36024844720496896
810	Feb25-FISH2-3L1-rep2-m1bp-100x_Position014_13_cmle.ics	10	0	1	1	0.050725942531317986	0.16417910447761194	0.16541353383458646
811	Feb25-FISH2-3L1-rep2-m1bp-100x_Position014_13_cmle.ics	12	0	1	1	0.016140072623601176	0.0813953488372093	0.0813953488372093
812	Feb25-FISH2-3L1-rep2-m1bp-100x_Position014_13_cmle.ics	14	0	1	1	0.020751521944630084	0.12857142857142856	0.06870229007633587
813	Feb25-FISH2-3L1-rep2-m1bp-100x_Position014_13_cmle.ics	15	0	1	1	0.08070036311800588	0.35	0.35
814	Feb25-FISH2-3L1-rep2-m1bp-100x_Position014_13_cmle.ics	16	0	1	1	0.04380876854977462	0.13475177304964536	0.1338028169014084
815	Feb25-FISH2-3L1-rep2-m1bp-100x_Position014_13_cmle.ics	17	0	1	1	0.07608891379697698	0.21568627450980393	0.19879518072289154
816	Feb25-FISH2-3L1-rep2-m1bp-100x_Position014_13_cmle.ics	18	0	1	1	0.0	0.0	0.0
817	Feb25-FISH2-3L1-rep2-m1bp-100x_Position014_13_cmle.ics	19	0	1	1	0.0	0.0	0.0
818	Feb25-FISH2-3L1-rep2-m1bp-100x_Position014_13_cmle.ics	22	0	1	1	0.0	0.0	0.0
819	Feb25-FISH2-3L1-rep2-m1bp-100x_Position014_13_cmle.ics	23	0	1	1	0.03919731922874571	0.17525773195876285	0.17525773195876285
820	Feb25-FISH2-3L1-rep2-m1bp-100x_Position014_13_cmle.ics	26	0	1	1	0.223655292069902	0.7950819672131146	0.6510067114093958
821	Feb25-FISH2-3L1-rep2-m1bp-100x_Position014_13_cmle.ics	27	0	1	1	0.0	0.0	0.0
822	Feb25-FISH2-3L1-rep2-m1bp-100x_Position014_13_cmle.ics	28	0	1	1	0.43117051151620284	0.7083333333333331	0.7030075187969923
823	Feb25-FISH2-3L1-rep2-m1bp-100x_Position014_13_cmle.ics	29	0	1	1	0.0	0.0	0.0
824	Feb25-FISH2-3L1-rep2-m1bp-100x_Position014_13_cmle.ics	32	0	1	1	0.02305724660514454	0.06622516556291391	0.06666666666666667
825	Feb25-FISH2-3L1-rep2-m1bp-100x_Position014_13_cmle.ics	33	0	1	1	0.0	0.0	0.0
826	Feb25-FISH2-3L1-rep2-m1bp-100x_Position014_13_cmle.ics	33	0	2	1	0.31127282916945126	0.7584269662921348	0.5844155844155844
827	Feb25-FISH2-3L1-rep2-m1bp-100x_Position014_13_cmle.ics	34	0	1	1	0.11067478370469377	0.5274725274725274	0.5274725274725274
828	Feb25-FISH2-3L1-rep2-m1bp-100x_Position014_13_cmle.ics	35	0	1	1	0.17523507419909848	0.43181818181818177	0.4269662921348314
829	Feb25-FISH2-3L1-rep2-m1bp-100x_Position014_13_cmle.ics	36	0	1	1	0.18215224818064185	0.5302013422818791	0.5302013422818791
830	Feb25-FISH2-3L1-rep2-m1bp-100x_Position014_13_cmle.ics	37	0	1	1	0.2144323934278442	0.5470588235294118	0.5535714285714286
831	Feb25-FISH2-3L1-rep2-m1bp-100x_Position014_13_cmle.ics	40	0	1	1	0.0	0.0	0.0
832	Feb25-FISH2-3L1-rep2-m1bp-100x_Position014_13_cmle.ics	41	0	1	1	0.0	0.0	0.0
833	Feb25-FISH2-3L1-rep2-m1bp-100x_Position015_14_cmle.ics	1	0	1	1	0.09914616040212151	0.3257575757575757	0.28104575163398693
834	Feb25-FISH2-3L1-rep2-m1bp-100x_Position015_14_cmle.ics	1	0	1	2	0.0	0.0	0.0
835	Feb25-FISH2-3L1-rep2-m1bp-100x_Position015_14_cmle.ics	1	0	2	1	0.0	0.0	0.0
836	Feb25-FISH2-3L1-rep2-m1bp-100x_Position015_14_cmle.ics	1	0	2	2	0.16140072623601176	0.4827586206896551	0.5691056910569106
837	Feb25-FISH2-3L1-rep2-m1bp-100x_Position015_14_cmle.ics	3	0	1	1	0.0	0.0	0.0
838	Feb25-FISH2-3L1-rep2-m1bp-100x_Position015_14_cmle.ics	5	0	1	1	0.10606333438366487	0.4509803921568627	0.4554455445544554
839	Feb25-FISH2-3L1-rep2-m1bp-100x_Position015_14_cmle.ics	6	0	1	1	0.0	0.0	0.0
840	Feb25-FISH2-3L1-rep2-m1bp-100x_Position015_14_cmle.ics	6	0	1	2	0.0	0.0	0.0
841	Feb25-FISH2-3L1-rep2-m1bp-100x_Position015_14_cmle.ics	7	0	1	1	0.0645602904944047	0.24347826086956517	0.2413793103448275
842	Feb25-FISH2-3L1-rep2-m1bp-100x_Position015_14_cmle.ics	9	0	1	1	0.06686601515491916	0.39726027397260266	0.4027777777777778
843	Feb25-FISH2-3L1-rep2-m1bp-100x_Position015_14_cmle.ics	10	0	1	1	0.08761753709954924	0.3423423423423423	0.42222222222222217
844	Feb25-FISH2-3L1-rep2-m1bp-100x_Position015_14_cmle.ics	12	0	1	1	0.0	0.0	0.0
845	Feb25-FISH2-3L1-rep2-m1bp-100x_Position015_14_cmle.ics	13	0	1	1	0.0	0.0	0.0
846	Feb25-FISH2-3L1-rep2-m1bp-100x_Position015_14_cmle.ics	13	0	1	2	0.04380876854977462	0.1496062992125984	0.296875
847	Feb25-FISH2-3L1-rep2-m1bp-100x_Position015_14_cmle.ics	13	0	2	1	0.0	0.0	0.0
848	Feb25-FISH2-3L1-rep2-m1bp-100x_Position015_14_cmle.ics	13	0	2	2	0.0	0.0	0.0
849	Feb25-FISH2-3L1-rep2-m1bp-100x_Position015_14_cmle.ics	14	0	1	1	0.0	0.0	0.0
850	Feb25-FISH2-3L1-rep2-m1bp-100x_Position015_14_cmle.ics	17	0	1	1	0.14064920429138167	0.5041322314049586	0.4999999999999999
851	Feb25-FISH2-3L1-rep2-m1bp-100x_Position015_14_cmle.ics	18	0	1	1	0.15217782759395396	0.44	0.44295302013422816
852	Feb25-FISH2-3L1-rep2-m1bp-100x_Position015_14_cmle.ics	19	0	1	1	0.016140072623601176	0.07142857142857142	0.0707070707070707
853	Feb25-FISH2-3L1-rep2-m1bp-100x_Position015_14_cmle.ics	20	0	1	1	0.0	0.0	0.0
854	Feb25-FISH2-3L1-rep2-m1bp-100x_Position015_14_cmle.ics	21	0	1	1	0.1890694221621852	0.3037037037037037	0.30147058823529405
855	Feb25-FISH2-3L1-rep2-m1bp-100x_Position015_14_cmle.ics	22	0	1	1	0.23287819071195984	0.7163120567375886	0.6084337349397589
856	Feb25-FISH2-3L1-rep2-m1bp-100x_Position015_14_cmle.ics	23	0	1	1	0.0	0.0	0.0
857	Feb25-FISH2-3L1-rep2-m1bp-100x_Position015_14_cmle.ics	24	0	1	1	0.15217782759395396	0.14601769911504425	0.23239436619718307
858	Feb25-FISH2-3L1-rep2-m1bp-100x_Position015_14_cmle.ics	24	0	1	2	0.0	0.0	0.0
859	Feb25-FISH2-3L1-rep2-m1bp-100x_Position015_14_cmle.ics	26	0	1	1	0.06686601515491916	0.3411764705882353	0.23577235772357724
860	Feb25-FISH2-3L1-rep2-m1bp-100x_Position015_14_cmle.ics	27	0	1	1	0.2605468866381333	0.5650000000000001	0.576530612244898
861	Feb25-FISH2-3L1-rep2-m1bp-100x_Position015_14_cmle.ics	28	0	1	1	0.09222898642057815	0.2777777777777778	0.2777777777777778
862	Feb25-FISH2-3L1-rep2-m1bp-100x_Position015_14_cmle.ics	29	0	1	1	0.0	0.0	0.0
863	Feb25-FISH2-3L1-rep2-m1bp-100x_Position015_14_cmle.ics	29	0	1	2	0.12681485632829495	0.5612244897959183	0.705128205128205
864	Feb25-FISH2-3L1-rep2-m1bp-100x_Position015_14_cmle.ics	30	0	1	1	0.04611449321028908	0.14184397163120566	0.14184397163120566
865	Feb25-FISH2-3L1-rep2-m1bp-100x_Position015_14_cmle.ics	31	0	1	1	0.0	0.0	0.0
866	Feb25-FISH2-3L1-rep2-m1bp-100x_Position015_14_cmle.ics	32	0	1	1	0.04842021787080353	0.16666666666666663	0.16799999999999998
867	Feb25-FISH2-3L1-rep2-m1bp-100x_Position015_14_cmle.ics	33	0	1	1	0.0	0.0	0.0
868	Feb25-FISH2-3L1-rep2-m1bp-100x_Position015_14_cmle.ics	34	0	1	1	0.02305724660514454	0.06711409395973153	0.06666666666666667
869	Feb25-FISH2-3L1-rep2-m1bp-100x_Position015_14_cmle.ics	35	0	1	1	0.11759195768623715	0.4047619047619047	0.4047619047619047
870	Feb25-FISH2-3L1-rep2-m1bp-100x_Position015_14_cmle.ics	36	0	1	1	0.050725942531317986	0.176	0.1732283464566929
871	Feb25-FISH2-3L1-rep2-m1bp-100x_Position015_14_cmle.ics	38	0	1	1	0.0	0.0	0.0
872	Feb25-FISH2-3L1-rep2-m1bp-100x_Position015_14_cmle.ics	39	0	1	1	0.0	0.0	0.0
873	Feb25-FISH2-3L1-rep2-m1bp-100x_Position015_14_cmle.ics	39	0	1	2	0.0023057246605144538	0.008130081300813007	0.014285714285714284
874	Feb25-FISH2-3L1-rep2-m1bp-100x_Position015_14_cmle.ics	40	0	1	1	0.21212666876732975	0.5054945054945055	0.5027322404371585
875	Feb25-FISH2-3L1-rep2-m1bp-100x_Position015_14_cmle.ics	41	0	1	1	0.0	0.0	0.0
876	Feb25-FISH2-3L1-rep2-m1bp-100x_Position015_14_cmle.ics	41	0	1	2	0.3412472497561392	0.5156794425087108	0.7789473684210525
877	Feb25-FISH2-3L1-rep2-m1bp-100x_Position015_14_cmle.ics	43	0	1	1	0.059948841173375796	0.3249999999999999	0.49999999999999994
878	Feb25-FISH2-3L1-rep2-m1bp-100x_Position015_14_cmle.ics	44	0	1	1	0.0	0.0	0.0
879	Feb25-FISH2-3L1-rep2-m1bp-100x_Position015_14_cmle.ics	45	0	1	1	0.29052130722482117	0.759036144578313	0.7636363636363636
880	Feb25-FISH2-3L1-rep2-m1bp-100x_Position015_14_cmle.ics	46	0	1	1	0.0	0.0	0.0
881	Feb25-FISH2-3L1-rep2-m1bp-100x_Position016_15_cmle.ics	1	0	1	1	0.18215224818064185	0.4876543209876543	0.4876543209876543
882	Feb25-FISH2-3L1-rep2-m1bp-100x_Position016_15_cmle.ics	3	0	1	1	0.11989768234675159	0.3537414965986394	0.3537414965986394
883	Feb25-FISH2-3L1-rep2-m1bp-100x_Position016_15_cmle.ics	4	0	1	1	0.6064055857153013	0.68848167539267	0.6902887139107611
884	Feb25-FISH2-3L1-rep2-m1bp-100x_Position016_15_cmle.ics	5	0	1	1	0.0	0.0	0.0
885	Feb25-FISH2-3L1-rep2-m1bp-100x_Position016_15_cmle.ics	6	0	1	1	0.17754079885961294	0.4117647058823529	0.4117647058823529
886	Feb25-FISH2-3L1-rep2-m1bp-100x_Position016_15_cmle.ics	7	0	1	1	0.0	0.0	0.0
887	Feb25-FISH2-3L1-rep2-m1bp-100x_Position016_15_cmle.ics	8	0	1	1	0.11067478370469377	0.36363636363636354	0.5647058823529412
888	Feb25-FISH2-3L1-rep2-m1bp-100x_Position016_15_cmle.ics	8	0	1	2	0.0	0.0	0.0
889	Feb25-FISH2-3L1-rep2-m1bp-100x_Position016_15_cmle.ics	9	0	1	1	0.11759195768623715	0.408	0.408
890	Feb25-FISH2-3L1-rep2-m1bp-100x_Position016_15_cmle.ics	11	0	1	1	0.15217782759395396	0.23999999999999996	0.3127962085308057
891	Feb25-FISH2-3L1-rep2-m1bp-100x_Position016_15_cmle.ics	11	0	1	2	0.0	0.0	0.0
892	Feb25-FISH2-3L1-rep2-m1bp-100x_Position016_15_cmle.ics	12	0	1	1	0.029974420586687898	0.09420289855072464	0.09352517985611508
893	Feb25-FISH2-3L1-rep2-m1bp-100x_Position016_15_cmle.ics	14	0	1	1	0.35277587305871144	0.8138297872340424	0.612
894	Feb25-FISH2-3L1-rep2-m1bp-100x_Position016_15_cmle.ics	14	0	1	2	0.0	0.0	0.0
895	Feb25-FISH2-3L1-rep2-m1bp-100x_Position016_15_cmle.ics	14	0	2	1	0.0	0.0	0.0
896	Feb25-FISH2-3L1-rep2-m1bp-100x_Position016_15_cmle.ics	14	0	2	2	0.1590950015754973	0.47916666666666663	0.896103896103896
897	Feb25-FISH2-3L1-rep2-m1bp-100x_Position016_15_cmle.ics	15	0	1	1	0.4749792800659775	0.5322997416020672	0.5378590078328982
898	Feb25-FISH2-3L1-rep2-m1bp-100x_Position016_15_cmle.ics	16	0	1	1	0.06917173981543362	0.2097902097902098	0.2097902097902098
899	Feb25-FISH2-3L1-rep2-m1bp-100x_Position016_15_cmle.ics	17	0	1	1	0.21904384274887312	0.42035398230088494	0.7196969696969696
900	Feb25-FISH2-3L1-rep2-m1bp-100x_Position016_15_cmle.ics	17	0	1	2	0.0	0.0	0.0
901	Feb25-FISH2-3L1-rep2-m1bp-100x_Position016_15_cmle.ics	19	0	1	1	0.12681485632829495	0.3691275167785234	0.3691275167785234
902	Feb25-FISH2-3L1-rep2-m1bp-100x_Position016_15_cmle.ics	20	0	1	1	0.09684043574160706	0.7924528301886792	0.25
903	Feb25-FISH2-3L1-rep2-m1bp-100x_Position016_15_cmle.ics	20	0	2	1	0.0	0.0	0.0
904	Feb25-FISH2-3L1-rep2-m1bp-100x_Position016_15_cmle.ics	21	0	1	1	0.11528623302572269	0.31055900621118016	0.3333333333333333
905	Feb25-FISH2-3L1-rep2-m1bp-100x_Position016_15_cmle.ics	23	0	1	1	0.25132398799607547	0.7364864864864866	0.7414965986394557
906	Feb25-FISH2-3L1-rep2-m1bp-100x_Position016_15_cmle.ics	24	0	1	1	0.3135785538299657	0.6799999999999999	0.6799999999999999
907	Feb25-FISH2-3L1-rep2-m1bp-100x_Position016_15_cmle.ics	26	0	1	1	0.14526065361241058	0.5675675675675675	0.5624999999999999
908	Feb25-FISH2-3L1-rep2-m1bp-100x_Position016_15_cmle.ics	27	0	1	1	0.0	0.0	0.0
909	Feb25-FISH2-3L1-rep2-m1bp-100x_Position016_15_cmle.ics	27	0	1	2	0.16601217555704068	0.29752066115702475	0.7346938775510203
910	Feb25-FISH2-3L1-rep2-m1bp-100x_Position016_15_cmle.ics	28	0	1	1	0.13603775497035278	0.38562091503267976	0.3881578947368421
911	Feb25-FISH2-3L1-rep2-m1bp-100x_Position016_15_cmle.ics	29	0	1	1	0.03919731922874571	0.28813559322033894	0.28333333333333327
912	Feb25-FISH2-3L1-rep2-m1bp-100x_Position016_15_cmle.ics	30	0	1	1	0.15448355225446841	0.2791666666666667	0.8589743589743589
913	Feb25-FISH2-3L1-rep2-m1bp-100x_Position016_15_cmle.ics	30	0	1	2	0.0	0.0	0.0
914	Feb25-FISH2-3L1-rep2-m1bp-100x_Position016_15_cmle.ics	30	0	2	1	0.0	0.0	0.0
915	Feb25-FISH2-3L1-rep2-m1bp-100x_Position016_15_cmle.ics	30	0	2	2	0.0	0.0	0.0
916	Feb25-FISH2-3L1-rep2-m1bp-100x_Position016_15_cmle.ics	31	0	1	1	0.2144323934278442	0.49732620320855614	0.3
917	Feb25-FISH2-3L1-rep2-m1bp-100x_Position016_15_cmle.ics	31	0	2	1	0.0	0.0	0.0
918	Feb25-FISH2-3L1-rep2-m1bp-100x_Position016_15_cmle.ics	32	0	1	1	0.05533739185234689	0.12307692307692307	0.31999999999999995
919	Feb25-FISH2-3L1-rep2-m1bp-100x_Position016_15_cmle.ics	32	0	1	2	0.0	0.0	0.0
920	Feb25-FISH2-3L1-rep2-m1bp-100x_Position016_15_cmle.ics	32	0	2	1	0.0	0.0	0.0
921	Feb25-FISH2-3L1-rep2-m1bp-100x_Position016_15_cmle.ics	32	0	2	2	0.0	0.0	0.0
922	Feb25-FISH2-3L1-rep2-m1bp-100x_Position016_15_cmle.ics	33	0	1	1	0.07839463845749142	0.607142857142857	0.6181818181818182
923	Feb25-FISH2-3L1-rep2-m1bp-100x_Position016_15_cmle.ics	34	0	1	1	0.11298050836520823	0.3656716417910447	0.3656716417910447
924	Feb25-FISH2-3L1-rep2-m1bp-100x_Position016_15_cmle.ics	35	0	1	1	0.0	0.0	0.0
925	Feb25-FISH2-3L1-rep2-m1bp-100x_Position016_15_cmle.ics	36	0	1	1	0.2444068140145321	0.736111111111111	0.7210884353741496
926	Feb25-FISH2-3L1-rep2-m1bp-100x_Position016_15_cmle.ics	37	0	1	1	0.14295492895189613	0.5794392523364484	0.4428571428571428
927	Feb25-FISH2-3L1-rep2-m1bp-100x_Position016_15_cmle.ics	38	0	1	1	0.13834347963086724	0.47619047619047616	0.47619047619047616
928	Feb25-FISH2-3L1-rep2-m1bp-100x_Position016_15_cmle.ics	39	0	1	1	0.08761753709954924	0.3958333333333333	0.3999999999999999
929	Feb25-FISH2-3L1-rep2-m1bp-100x_Position016_15_cmle.ics	40	0	1	1	0.18676369750167077	0.5547945205479451	0.5625
930	Feb25-FISH2-3L1-rep2-m1bp-100x_Position016_15_cmle.ics	41	0	1	1	0.0	0.0	0.0
931	Feb25-FISH2-3L1-rep2-m1bp-100x_Position016_15_cmle.ics	42	0	1	1	0.016140072623601176	0.0648148148148148	0.05932203389830508
932	Feb25-FISH2-3L1-rep2-m1bp-100x_Position016_15_cmle.ics	43	0	1	1	0.0	0.0	0.0
933	Feb25-FISH2-3L1-rep2-m1bp-100x_Position016_15_cmle.ics	44	0	1	1	0.0046114493210289076	0.011560693641618495	0.011904761904761906
934	Feb25-FISH2-3L1-rep2-m1bp-100x_Position016_15_cmle.ics	45	0	1	1	0.13603775497035278	0.401360544217687	0.3986486486486487
935	Feb25-FISH2-3L1-rep2-m1bp-100x_Position016_15_cmle.ics	47	0	1	1	0.0	0.0	0.0
936	Feb25-FISH2-3L1-rep2-m1bp-100x_Position016_15_cmle.ics	48	0	1	1	0.08070036311800588	0.26923076923076916	0.2713178294573643
937	Feb25-FISH2-3L1-rep2-m1bp-100x_Position016_15_cmle.ics	49	0	1	1	0.0	0.0	0.0
938	Feb25-FISH2-3L1-rep2-m1bp-100x_Position016_15_cmle.ics	50	0	1	1	0.14526065361241058	0.42281879194630867	0.42281879194630867
939	Feb25-FISH2-3L1-rep2-m1bp-100x_Position016_15_cmle.ics	51	0	1	1	0.21673811808835866	0.4947368421052631	0.4947368421052631
940	Feb25-FISH2-3L1-rep2-m1bp-100x_Position016_15_cmle.ics	52	0	1	1	0.0	0.0	0.0
941	Feb25-FISH2-3L1-rep2-m1bp-100x_Position016_15_cmle.ics	53	0	1	1	0.09684043574160706	0.31578947368421045	0.3134328358208955
942	Feb25-FISH2-3L1-rep2-m1bp-100x_Position016_15_cmle.ics	54	0	1	1	0.01152862330257227	0.0980392156862745	0.0704225352112676
943	Feb25-FISH2-3L1-rep2-m1bp-100x_Position016_15_cmle.ics	55	0	1	1	0.249018263335561	0.6242774566473988	0.6206896551724138
944	Feb25-FISH2-3L1-rep2-m1bp-100x_Position016_15_cmle.ics	57	0	1	1	0.0	0.0	0.0
945	Feb25-FISH2-3L1-rep2-m1bp-100x_Position017_16_cmle.ics	1	0	1	1	0.029974420586687898	0.09848484848484845	0.09774436090225562
946	Feb25-FISH2-3L1-rep2-m1bp-100x_Position017_16_cmle.ics	2	0	1	1	0.12220340700726605	0.17905405405405406	0.37323943661971826
947	Feb25-FISH2-3L1-rep2-m1bp-100x_Position017_16_cmle.ics	2	0	1	2	0.0	0.0	0.0
948	Feb25-FISH2-3L1-rep2-m1bp-100x_Position017_16_cmle.ics	4	0	1	1	0.13834347963086724	0.29850746268656714	0.34090909090909094
949	Feb25-FISH2-3L1-rep2-m1bp-100x_Position017_16_cmle.ics	5	0	1	1	0.01152862330257227	0.034722222222222224	0.0847457627118644
950	Feb25-FISH2-3L1-rep2-m1bp-100x_Position017_16_cmle.ics	5	0	1	2	0.020751521944630084	0.0625	0.10465116279069767
951	Feb25-FISH2-3L1-rep2-m1bp-100x_Position017_16_cmle.ics	6	0	1	1	0.009222898642057815	0.02797202797202797	0.027777777777777776
952	Feb25-FISH2-3L1-rep2-m1bp-100x_Position017_16_cmle.ics	7	0	1	1	0.20059804546475749	0.6083916083916083	0.6041666666666666
953	Feb25-FISH2-3L1-rep2-m1bp-100x_Position017_16_cmle.ics	8	0	1	1	0.01844579728411563	0.0898876404494382	0.0909090909090909
954	Feb25-FISH2-3L1-rep2-m1bp-100x_Position017_16_cmle.ics	10	0	1	1	0.01844579728411563	0.1509433962264151	0.1509433962264151
955	Feb25-FISH2-3L1-rep2-m1bp-100x_Position017_16_cmle.ics	11	0	1	1	0.11759195768623715	0.3422818791946308	0.49038461538461536
956	Feb25-FISH2-3L1-rep2-m1bp-100x_Position017_16_cmle.ics	13	0	1	1	0.13834347963086724	0.29702970297029707	0.29556650246305416
957	Feb25-FISH2-3L1-rep2-m1bp-100x_Position017_16_cmle.ics	14	0	1	1	0.0	0.0	0.0
958	Feb25-FISH2-3L1-rep2-m1bp-100x_Position017_16_cmle.ics	16	0	1	1	0.0645602904944047	0.29787234042553185	0.29787234042553185
959	Feb25-FISH2-3L1-rep2-m1bp-100x_Position017_16_cmle.ics	19	0	1	1	0.19829232080424303	0.5512820512820512	0.5548387096774193
960	Feb25-FISH2-3L1-rep2-m1bp-100x_Position017_16_cmle.ics	20	0	1	1	0.0	0.0	0.0
961	Feb25-FISH2-3L1-rep2-m1bp-100x_Position017_16_cmle.ics	21	0	1	1	0.04150304388926017	0.3529411764705882	0.34615384615384615
962	Feb25-FISH2-3L1-rep2-m1bp-100x_Position017_16_cmle.ics	24	0	1	1	0.029974420586687898	0.1150442477876106	0.11403508771929824
963	Feb25-FISH2-3L1-rep2-m1bp-100x_Position017_16_cmle.ics	25	0	1	1	0.10606333438366487	0.38983050847457623	0.3931623931623931
964	Feb25-FISH2-3L1-rep2-m1bp-100x_Position017_16_cmle.ics	26	0	1	1	0.4058075402505439	0.7892376681614349	0.7927927927927928
965	Feb25-FISH2-3L1-rep2-m1bp-100x_Position017_16_cmle.ics	27	0	1	1	0.0	0.0	0.0
966	Feb25-FISH2-3L1-rep2-m1bp-100x_Position017_16_cmle.ics	28	0	1	1	0.0	0.0	0.0
967	Feb25-FISH2-3L1-rep2-m1bp-100x_Position017_16_cmle.ics	29	0	1	1	0.0023057246605144538	0.006711409395973153	0.006711409395973153
968	Feb25-FISH2-3L1-rep2-m1bp-100x_Position017_16_cmle.ics	30	0	1	1	0.20290377012527194	0.5789473684210525	0.5789473684210525
969	Feb25-FISH2-3L1-rep2-m1bp-100x_Position017_16_cmle.ics	31	0	1	1	0.27207550994070556	0.6982248520710058	0.8550724637681161
970	Feb25-FISH2-3L1-rep2-m1bp-100x_Position017_16_cmle.ics	32	0	1	1	0.05533739185234689	0.208695652173913	0.21238938053097342
971	Feb25-FISH2-3L1-rep2-m1bp-100x_Position017_16_cmle.ics	34	0	1	1	0.13142630564932387	0.30978260869565216	0.2923076923076923
972	Feb25-FISH2-3L1-rep2-m1bp-100x_Position017_16_cmle.ics	37	0	1	1	0.06917173981543362	0.30927835051546393	0.30927835051546393
973	Feb25-FISH2-3L1-rep2-m1bp-100x_Position017_16_cmle.ics	38	0	1	1	0.45192203346083293	0.7050359712230214	0.5903614457831323
974	Feb25-FISH2-3L1-rep2-m1bp-100x_Position017_16_cmle.ics	39	0	1	1	0.15448355225446841	0.5630252100840336	0.5317460317460317
975	Feb25-FISH2-3L1-rep2-m1bp-100x_Position017_16_cmle.ics	41	0	1	1	0.05533739185234689	0.1714285714285714	0.17021276595744678
976	Feb25-FISH2-3L1-rep2-m1bp-100x_Position017_16_cmle.ics	42	0	1	1	0.41733616355311615	0.9945054945054944	0.5691823899371069
977	Feb25-FISH2-3L1-rep2-m1bp-100x_Position017_16_cmle.ics	42	0	2	1	0.0	0.0	0.0
978	Feb25-FISH2-3L1-rep2-m1bp-100x_Position017_16_cmle.ics	43	0	1	1	0.15678927691498284	0.6126126126126126	0.607142857142857
979	Feb25-FISH2-3L1-rep2-m1bp-100x_Position017_16_cmle.ics	44	0	1	1	0.03689159456823126	0.16842105263157892	0.16666666666666669
980	Feb25-FISH2-3L1-rep2-m1bp-100x_Position017_16_cmle.ics	45	0	1	1	0.01844579728411563	0.13559322033898305	0.12698412698412698
981	Feb25-FISH2-3L1-rep2-m1bp-100x_Position017_16_cmle.ics	47	0	1	1	0.0	0.0	0.0
982	Feb25-FISH2-3L1-rep2-m1bp-100x_Position017_16_cmle.ics	48	0	1	1	0.0	0.0	0.0
983	Feb25-FISH2-3L1-rep2-m1bp-100x_Position017_16_cmle.ics	50	0	1	1	0.16140072623601176	0.7	0.693069306930693
984	Feb25-FISH2-3L1-rep2-m1bp-100x_Position017_16_cmle.ics	51	0	1	1	0.12681485632829495	0.3503184713375796	0.3374233128834355
985	Feb25-FISH2-3L1-rep2-m1bp-100x_Position017_16_cmle.ics	53	0	1	1	0.1498721029334395	0.24809160305343508	0.24809160305343508
986	Feb25-FISH2-3L1-rep2-m1bp-100x_Position017_16_cmle.ics	54	0	1	1	0.0	0.0	0.0
987	Feb25-FISH2-3L1-rep2-m1bp-100x_Position017_16_cmle.ics	56	0	1	1	0.0	0.0	0.0
988	Feb25-FISH2-3L1-rep2-m1bp-100x_Position017_16_cmle.ics	57	0	1	1	0.07839463845749142	0.3366336633663366	0.3366336633663366
989	Feb25-FISH2-3L1-rep2-m1bp-100x_Position017_16_cmle.ics	58	0	1	1	0.1844579728411563	0.6779661016949152	0.583941605839416
990	Feb25-FISH2-3L1-rep2-m1bp-100x_Position017_16_cmle.ics	58	0	1	2	0.0	0.0	0.0
991	Feb25-FISH2-3L1-rep2-m1bp-100x_Position017_16_cmle.ics	58	0	1	3	0.0	0.0	0.0
992	Feb25-FISH2-3L1-rep2-m1bp-100x_Position017_16_cmle.ics	58	0	2	1	0.0	0.0	0.0
993	Feb25-FISH2-3L1-rep2-m1bp-100x_Position017_16_cmle.ics	58	0	2	2	0.07147746447594806	0.25619834710743794	0.46268656716417905
994	Feb25-FISH2-3L1-rep2-m1bp-100x_Position017_16_cmle.ics	58	0	2	3	0.0	0.0	0.0
995	Feb25-FISH2-3L1-rep2-m1bp-100x_Position017_16_cmle.ics	60	0	1	1	0.057643116512861345	0.4901960784313725	0.5
996	Feb25-FISH2-3L1-rep2-m1bp-100x_Position017_16_cmle.ics	62	0	1	1	0.24671253867504656	0.6858974358974358	0.6903225806451613
997	Feb25-FISH2-3L1-rep2-m1bp-100x_Position017_16_cmle.ics	64	0	1	1	0.006917173981543361	0.02222222222222222	0.022388059701492533
998	Feb25-FISH2-3L1-rep2-m1bp-100x_Position017_16_cmle.ics	65	0	1	1	0.2605468866381333	0.4329501915708812	0.4329501915708812
999	Feb25-FISH2-3L1-rep2-m1bp-100x_Position017_16_cmle.ics	66	0	1	1	0.14756637827292504	0.4740740740740741	0.4705882352941176
1000	Feb25-FISH2-3L1-rep2-m1bp-100x_Position017_16_cmle.ics	67	0	1	1	0.04611449321028908	0.2564102564102564	0.18181818181818182
1001	Feb25-FISH2-3L1-rep2-m1bp-100x_Position017_16_cmle.ics	68	0	1	1	0.19829232080424303	0.5771812080536912	0.585034013605442
1002	Feb25-FISH2-3L1-rep2-m1bp-100x_Position017_16_cmle.ics	69	0	1	1	0.0	0.0	0.0
1003	Feb25-FISH2-3L1-rep2-m1bp-100x_Position018_17_cmle.ics	1	0	1	1	0.1590950015754973	0.4451612903225806	0.4312499999999999
1004	Feb25-FISH2-3L1-rep2-m1bp-100x_Position018_17_cmle.ics	2	0	1	1	0.0	0.0	0.0
1005	Feb25-FISH2-3L1-rep2-m1bp-100x_Position018_17_cmle.ics	3	0	1	1	0.0	0.0	0.0
1006	Feb25-FISH2-3L1-rep2-m1bp-100x_Position018_17_cmle.ics	3	0	1	2	0.0	0.0	0.0
1007	Feb25-FISH2-3L1-rep2-m1bp-100x_Position018_17_cmle.ics	4	0	1	1	0.09684043574160706	0.42	0.3307086614173228
1008	Feb25-FISH2-3L1-rep2-m1bp-100x_Position018_17_cmle.ics	5	0	1	1	0.04150304388926017	0.34615384615384615	0.36
1009	Feb25-FISH2-3L1-rep2-m1bp-100x_Position018_17_cmle.ics	8	0	1	1	0.21673811808835866	0.7121212121212119	0.7014925373134328
1010	Feb25-FISH2-3L1-rep2-m1bp-100x_Position018_17_cmle.ics	9	0	1	1	0.0	0.0	0.0
1011	Feb25-FISH2-3L1-rep2-m1bp-100x_Position018_17_cmle.ics	12	0	1	1	0.0	0.0	0.0
1012	Feb25-FISH2-3L1-rep2-m1bp-100x_Position018_17_cmle.ics	13	0	1	1	0.13603775497035278	0.43382352941176466	0.401360544217687
1013	Feb25-FISH2-3L1-rep2-m1bp-100x_Position018_17_cmle.ics	14	0	1	1	0.0	0.0	0.0
1014	Feb25-FISH2-3L1-rep2-m1bp-100x_Position018_17_cmle.ics	14	0	1	2	0.057643116512861345	0.08532423208191126	0.10683760683760682
1015	Feb25-FISH2-3L1-rep2-m1bp-100x_Position018_17_cmle.ics	15	0	1	1	0.13142630564932387	0.8507462686567163	0.5181818181818182
1016	Feb25-FISH2-3L1-rep2-m1bp-100x_Position018_17_cmle.ics	15	0	2	1	0.0	0.0	0.0
1017	Feb25-FISH2-3L1-rep2-m1bp-100x_Position018_17_cmle.ics	16	0	1	1	0.08070036311800588	0.2713178294573643	0.2713178294573643
1018	Feb25-FISH2-3L1-rep2-m1bp-100x_Position018_17_cmle.ics	17	0	1	1	0.0	0.0	0.0
1019	Feb25-FISH2-3L1-rep2-m1bp-100x_Position018_17_cmle.ics	17	0	1	2	0.0	0.0	0.0
1020	Feb25-FISH2-3L1-rep2-m1bp-100x_Position018_17_cmle.ics	17	0	2	1	0.14295492895189613	0.48818897637795267	0.4460431654676258
1021	Feb25-FISH2-3L1-rep2-m1bp-100x_Position018_17_cmle.ics	17	0	2	2	0.0	0.0	0.0
1022	Feb25-FISH2-3L1-rep2-m1bp-100x_Position018_17_cmle.ics	18	0	1	1	0.16370645089652622	0.47972972972972977	0.5220588235294117
1023	Feb25-FISH2-3L1-rep2-m1bp-100x_Position018_17_cmle.ics	19	0	1	1	0.013834347963086722	0.04285714285714285	0.042553191489361694
1024	Feb25-FISH2-3L1-rep2-m1bp-100x_Position018_17_cmle.ics	20	0	1	1	0.053031667191832436	0.22549019607843135	0.22549019607843135
1025	Feb25-FISH2-3L1-rep2-m1bp-100x_Position018_17_cmle.ics	21	0	1	1	0.0	0.0	0.0
1026	Feb25-FISH2-3L1-rep2-m1bp-100x_Position018_17_cmle.ics	22	0	1	1	0.025362971265658993	0.07692307692307691	0.07692307692307691
1027	Feb25-FISH2-3L1-rep2-m1bp-100x_Position018_17_cmle.ics	24	0	1	1	0.01844579728411563	0.06153846153846153	0.06153846153846153
1028	Feb25-FISH2-3L1-rep2-m1bp-100x_Position018_17_cmle.ics	25	0	1	1	0.1844579728411563	0.6611570247933883	0.6666666666666666
1029	Feb25-FISH2-3L1-rep2-m1bp-100x_Position018_17_cmle.ics	27	0	1	1	0.17523507419909848	0.6280991735537188	0.6229508196721311
1030	Feb25-FISH2-3L1-rep2-m1bp-100x_Position018_17_cmle.ics	28	0	1	1	0.22134956740938755	0.5889570552147239	0.5889570552147239
1031	Feb25-FISH2-3L1-rep2-m1bp-100x_Position018_17_cmle.ics	30	0	1	1	0.11067478370469377	0.37795275590551175	0.375
1032	Feb25-FISH2-3L1-rep2-m1bp-100x_Position018_17_cmle.ics	31	0	1	1	0.15217782759395396	0.584070796460177	0.5892857142857142
1033	Feb25-FISH2-3L1-rep2-m1bp-100x_Position018_17_cmle.ics	32	0	1	1	0.28590985790379225	0.6850828729281767	0.6850828729281767
1034	Feb25-FISH2-3L1-rep2-m1bp-100x_Position018_17_cmle.ics	33	0	1	1	0.0	0.0	0.0
1035	Feb25-FISH2-3L1-rep2-m1bp-100x_Position018_17_cmle.ics	34	0	1	1	0.10145188506263597	0.2875816993464052	0.2857142857142857
1036	Feb25-FISH2-3L1-rep2-m1bp-100x_Position018_17_cmle.ics	35	0	1	1	0.0	0.0	0.0
1037	Feb25-FISH2-3L1-rep2-m1bp-100x_Position018_17_cmle.ics	36	0	1	1	0.050725942531317986	0.20754716981132074	0.360655737704918
1038	Feb25-FISH2-3L1-rep2-m1bp-100x_Position018_17_cmle.ics	38	0	1	1	0.0899232617600637	0.4193548387096774	0.4239130434782608
1039	Feb25-FISH2-3L1-rep2-m1bp-100x_Position018_17_cmle.ics	39	0	1	1	0.3481644237376825	0.7365853658536585	0.5830115830115831
1040	Feb25-FISH2-3L1-rep2-m1bp-100x_Position018_17_cmle.ics	39	0	2	1	0.0	0.0	0.0
1041	Feb25-FISH2-3L1-rep2-m1bp-100x_Position018_17_cmle.ics	40	0	1	1	0.16601217555704068	0.8571428571428572	0.7346938775510203
1042	Feb25-FISH2-3L1-rep2-m1bp-100x_Position019_18_cmle.ics	1	0	1	1	0.0	0.0	0.0
1043	Feb25-FISH2-3L1-rep2-m1bp-100x_Position019_18_cmle.ics	2	0	1	1	0.12681485632829495	0.5092592592592591	0.36666666666666664
1044	Feb25-FISH2-3L1-rep2-m1bp-100x_Position019_18_cmle.ics	4	0	1	1	0.20751521944630083	0.29801324503311255	0.8653846153846153
1045	Feb25-FISH2-3L1-rep2-m1bp-100x_Position019_18_cmle.ics	4	0	1	2	0.0	0.0	0.0
1046	Feb25-FISH2-3L1-rep2-m1bp-100x_Position019_18_cmle.ics	4	0	1	3	0.0	0.0	0.0
1047	Feb25-FISH2-3L1-rep2-m1bp-100x_Position019_18_cmle.ics	4	0	2	1	0.0	0.0	0.0
1048	Feb25-FISH2-3L1-rep2-m1bp-100x_Position019_18_cmle.ics	4	0	2	2	0.0	0.0	0.0
1049	Feb25-FISH2-3L1-rep2-m1bp-100x_Position019_18_cmle.ics	4	0	2	3	0.0	0.0	0.0
1050	Feb25-FISH2-3L1-rep2-m1bp-100x_Position019_18_cmle.ics	4	0	3	1	0.0	0.0	0.0
1051	Feb25-FISH2-3L1-rep2-m1bp-100x_Position019_18_cmle.ics	4	0	3	2	0.10145188506263597	0.7457627118644068	0.1981981981981982
1052	Feb25-FISH2-3L1-rep2-m1bp-100x_Position019_18_cmle.ics	4	0	3	3	0.0	0.0	0.0
1053	Feb25-FISH2-3L1-rep2-m1bp-100x_Position019_18_cmle.ics	5	0	1	1	0.12681485632829495	0.4782608695652173	0.4741379310344826
1054	Feb25-FISH2-3L1-rep2-m1bp-100x_Position019_18_cmle.ics	6	0	1	1	0.06917173981543362	0.4347826086956522	0.4347826086956522
1055	Feb25-FISH2-3L1-rep2-m1bp-100x_Position019_18_cmle.ics	8	0	1	1	0.0	0.0	0.0
1056	Feb25-FISH2-3L1-rep2-m1bp-100x_Position019_18_cmle.ics	9	0	1	1	0.5026479759921509	0.8104089219330854	0.8104089219330854
1057	Feb25-FISH2-3L1-rep2-m1bp-100x_Position019_18_cmle.ics	10	0	1	1	0.1936808714832141	0.6176470588235293	0.6176470588235293
1058	Feb25-FISH2-3L1-rep2-m1bp-100x_Position019_18_cmle.ics	11	0	1	1	0.17754079885961294	0.4583333333333333	0.4610778443113772
1059	Feb25-FISH2-3L1-rep2-m1bp-100x_Position019_18_cmle.ics	12	0	1	1	0.11298050836520823	0.6363636363636362	0.6363636363636362
1060	Feb25-FISH2-3L1-rep2-m1bp-100x_Position019_18_cmle.ics	13	0	1	1	0.016140072623601176	0.0707070707070707	0.06194690265486725
1061	Feb25-FISH2-3L1-rep2-m1bp-100x_Position019_18_cmle.ics	14	0	1	1	0.1798465235201274	0.5909090909090907	0.5909090909090907
1062	Feb25-FISH2-3L1-rep2-m1bp-100x_Position019_18_cmle.ics	15	0	1	1	0.1291205809888094	0.40875912408759124	0.41176470588235287
1063	Feb25-FISH2-3L1-rep2-m1bp-100x_Position019_18_cmle.ics	18	0	1	1	0.07378318913646252	0.26890756302521	0.23703703703703705
1064	Feb25-FISH2-3L1-rep2-m1bp-100x_Position019_18_cmle.ics	19	0	1	1	0.19598659614372857	0.5902777777777778	0.5821917808219177
1065	Feb25-FISH2-3L1-rep2-m1bp-100x_Position019_18_cmle.ics	22	0	1	1	0.1706236248780696	0.564885496183206	0.3135593220338983
1066	Feb25-FISH2-3L1-rep2-m1bp-100x_Position019_18_cmle.ics	22	0	2	1	0.0	0.0	0.0
1067	Feb25-FISH2-3L1-rep2-m1bp-100x_Position019_18_cmle.ics	23	0	1	1	0.0	0.0	0.0
1068	Feb25-FISH2-3L1-rep2-m1bp-100x_Position019_18_cmle.ics	23	0	2	1	0.21212666876732975	0.8214285714285713	0.368
1069	Feb25-FISH2-3L1-rep2-m1bp-100x_Position019_18_cmle.ics	24	0	1	1	0.16140072623601176	0.5223880597014925	0.5185185185185185
1070	Feb25-FISH2-3L1-rep2-m1bp-100x_Position019_18_cmle.ics	25	0	1	1	0.1498721029334395	0.3095238095238095	0.3095238095238095
1071	Feb25-FISH2-3L1-rep2-m1bp-100x_Position019_18_cmle.ics	26	0	1	1	0.1498721029334395	0.2674897119341564	0.268595041322314
1072	Feb25-FISH2-3L1-rep2-m1bp-100x_Position019_18_cmle.ics	28	0	1	1	0.14526065361241058	0.3772455089820359	0.3772455089820359
1073	Feb25-FISH2-3L1-rep2-m1bp-100x_Position019_18_cmle.ics	30	0	1	1	0.0	0.0	0.0
1074	Feb25-FISH2-3L1-rep2-m1bp-100x_Position019_18_cmle.ics	31	0	1	1	0.0645602904944047	0.42424242424242414	0.3943661971830985
1075	Feb25-FISH2-3L1-rep2-m1bp-100x_Position019_18_cmle.ics	32	0	1	1	0.09222898642057815	0.2777777777777778	0.2797202797202797
1076	Feb25-FISH2-3L1-rep2-m1bp-100x_Position019_18_cmle.ics	33	0	1	1	0.0	0.0	0.0
1077	Feb25-FISH2-3L1-rep2-m1bp-100x_Position019_18_cmle.ics	35	0	1	1	0.1590950015754973	0.48251748251748244	0.47916666666666663
1078	Feb25-FISH2-3L1-rep2-m1bp-100x_Position019_18_cmle.ics	36	0	1	1	0.0645602904944047	0.22580645161290322	0.22222222222222218
1079	Feb25-FISH2-3L1-rep2-m1bp-100x_Position019_18_cmle.ics	37	0	1	1	0.23979536469350318	0.7482014388489207	0.7482014388489207
1080	Feb25-FISH2-3L1-rep2-m1bp-100x_Position019_18_cmle.ics	38	0	1	1	0.1498721029334395	0.5038759689922481	0.49618320610687017
1081	Feb25-FISH2-3L1-rep2-m1bp-100x_Position019_18_cmle.ics	40	0	1	1	0.14064920429138167	0.43884892086330923	0.3505747126436781
1082	Feb25-FISH2-3L1-rep2-m1bp-100x_Position019_18_cmle.ics	42	0	1	1	0.16140072623601176	0.3017241379310344	0.3017241379310344
1083	Feb25-FISH2-3L1-rep2-m1bp-100x_Position019_18_cmle.ics	44	0	1	1	0.08300608777852034	0.34615384615384615	0.31034482758620685
1084	Feb25-FISH2-3L1-rep2-m1bp-100x_Position019_18_cmle.ics	45	0	1	1	0.12220340700726605	0.3680555555555555	0.37062937062937057
1085	Feb25-FISH2-3L1-rep2-m1bp-100x_Position019_18_cmle.ics	47	0	1	1	0.1498721029334395	0.21381578947368418	0.21381578947368418
1086	Feb25-FISH2-3L1-rep2-m1bp-100x_Position019_18_cmle.ics	48	0	1	1	0.0	0.0	0.0
1087	Feb25-FISH2-3L1-rep2-m1bp-100x_Position019_18_cmle.ics	49	0	1	1	0.0	0.0	0.0
1088	Feb25-FISH2-3L1-rep2-m1bp-100x_Position019_18_cmle.ics	50	0	1	1	0.15448355225446841	0.7127659574468085	0.7127659574468085
1089	Feb25-FISH2-3L1-rep2-m1bp-100x_Position019_18_cmle.ics	51	0	1	1	0.0	0.0	0.0
1090	Feb25-FISH2-3L1-rep2-m1bp-100x_Position019_18_cmle.ics	52	0	1	1	0.0	0.0	0.0
1091	Feb25-FISH2-3L1-rep2-m1bp-100x_Position019_18_cmle.ics	53	0	1	1	0.04611449321028908	0.10309278350515463	0.10309278350515463
1092	Feb25-FISH2-3L1-rep2-m1bp-100x_Position020_19_cmle.ics	1	0	1	1	0.0	0.0	0.0
1093	Feb25-FISH2-3L1-rep2-m1bp-100x_Position020_19_cmle.ics	2	0	1	1	0.14064920429138167	0.4039735099337748	0.3630952380952381
1094	Feb25-FISH2-3L1-rep2-m1bp-100x_Position020_19_cmle.ics	3	0	1	1	0.13142630564932387	0.4871794871794871	0.43511450381679384
1095	Feb25-FISH2-3L1-rep2-m1bp-100x_Position020_19_cmle.ics	4	0	1	1	0.30896710450893683	0.538152610441767	0.538152610441767
1096	Feb25-FISH2-3L1-rep2-m1bp-100x_Position020_19_cmle.ics	6	0	1	1	0.11298050836520823	0.3951612903225807	0.3951612903225807
1097	Feb25-FISH2-3L1-rep2-m1bp-100x_Position020_19_cmle.ics	7	0	1	1	0.013834347963086722	0.032786885245901634	0.032786885245901634
1098	Feb25-FISH2-3L1-rep2-m1bp-100x_Position020_19_cmle.ics	8	0	1	1	0.0	0.0	0.0
1099	Feb25-FISH2-3L1-rep2-m1bp-100x_Position020_19_cmle.ics	9	0	1	1	0.0	0.0	0.0
1100	Feb25-FISH2-3L1-rep2-m1bp-100x_Position020_19_cmle.ics	10	0	1	1	0.07839463845749142	0.20238095238095238	0.20359281437125745
1101	Feb25-FISH2-3L1-rep2-m1bp-100x_Position020_19_cmle.ics	11	0	1	1	0.0	0.0	0.0
1102	Feb25-FISH2-3L1-rep2-m1bp-100x_Position020_19_cmle.ics	12	0	1	1	0.01844579728411563	0.0879120879120879	0.05925925925925926
1103	Feb25-FISH2-3L1-rep2-m1bp-100x_Position020_19_cmle.ics	13	0	1	1	0.01152862330257227	0.031055900621118016	0.030674846625766868
1104	Feb25-FISH2-3L1-rep2-m1bp-100x_Position020_19_cmle.ics	14	0	1	1	0.0	0.0	0.0
1105	Feb25-FISH2-3L1-rep2-m1bp-100x_Position020_19_cmle.ics	15	0	1	1	0.0	0.0	0.0
1106	Feb25-FISH2-3L1-rep2-m1bp-100x_Position020_19_cmle.ics	15	0	2	1	0.3135785538299657	0.9999999999999998	0.36856368563685626
1107	Feb25-FISH2-3L1-rep2-m1bp-100x_Position020_19_cmle.ics	16	0	1	1	0.0	0.0	0.0
1108	Feb25-FISH2-3L1-rep2-m1bp-100x_Position020_19_cmle.ics	17	0	1	1	0.24210108935401764	0.5497382198952879	0.5497382198952879
1109	Feb25-FISH2-3L1-rep2-m1bp-100x_Position020_19_cmle.ics	18	0	1	1	0.08070036311800588	0.3365384615384615	0.2397260273972602
1110	Feb25-FISH2-3L1-rep2-m1bp-100x_Position020_19_cmle.ics	18	0	2	1	0.0	0.0	0.0
1111	Feb25-FISH2-3L1-rep2-m1bp-100x_Position020_19_cmle.ics	19	0	1	1	0.17754079885961294	0.46385542168674687	0.4812499999999999
1112	Feb25-FISH2-3L1-rep2-m1bp-100x_Position020_19_cmle.ics	20	0	1	1	0.1936808714832141	0.7	0.6131386861313868
1113	Feb25-FISH2-3L1-rep2-m1bp-100x_Position020_19_cmle.ics	21	0	1	1	0.09684043574160706	0.30882352941176466	0.3111111111111111
1114	Feb25-FISH2-3L1-rep2-m1bp-100x_Position020_19_cmle.ics	22	0	1	1	0.19137514682269965	0.7345132743362831	0.6484375
1115	Feb25-FISH2-3L1-rep2-m1bp-100x_Position020_19_cmle.ics	23	0	1	1	0.24671253867504656	0.4798206278026905	0.4798206278026905
1116	Feb25-FISH2-3L1-rep2-m1bp-100x_Position020_19_cmle.ics	24	0	1	1	0.22596101673041646	0.7368421052631577	0.7313432835820894
1117	Feb25-FISH2-3L1-rep2-m1bp-100x_Position020_19_cmle.ics	25	0	1	1	0.1936808714832141	0.5384615384615383	0.5384615384615383
1118	Feb25-FISH2-3L1-rep2-m1bp-100x_Position020_19_cmle.ics	26	0	1	1	0.0	0.0	0.0
1119	Feb25-FISH2-3L1-rep2-m1bp-100x_Position020_19_cmle.ics	27	0	1	1	0.0	0.0	0.0
1120	Feb25-FISH2-3L1-rep2-m1bp-100x_Position020_19_cmle.ics	27	0	2	1	0.1798465235201274	0.4642857142857143	0.31451612903225806
1121	Feb25-FISH2-3L1-rep2-m1bp-100x_Position020_19_cmle.ics	28	0	1	1	0.15678927691498284	0.5230769230769229	0.7999999999999999
1122	Feb25-FISH2-3L1-rep2-m1bp-100x_Position020_19_cmle.ics	29	0	1	1	0.016140072623601176	0.046979865771812075	0.046979865771812075
1123	Feb25-FISH2-3L1-rep2-m1bp-100x_Position020_19_cmle.ics	30	0	1	1	0.6156284843573592	0.8476190476190474	0.6342042755344417
1124	Feb25-FISH2-3L1-rep2-m1bp-100x_Position020_19_cmle.ics	30	0	2	1	0.0	0.0	0.0
1125	Feb25-FISH2-3L1-rep2-m1bp-100x_Position020_19_cmle.ics	31	0	1	1	0.0945347110810926	0.264516129032258	0.264516129032258
1126	Feb25-FISH2-3L1-rep2-m1bp-100x_Position020_19_cmle.ics	32	0	1	1	0.01152862330257227	0.04424778761061947	0.04464285714285714
1127	Feb25-FISH2-3L1-rep2-m1bp-100x_Position020_19_cmle.ics	33	0	1	1	0.12220340700726605	0.3655172413793103	0.3655172413793103
1128	Feb25-FISH2-3L1-rep2-m1bp-100x_Position020_19_cmle.ics	34	0	1	1	0.14064920429138167	0.22181818181818175	0.22101449275362317
1129	Feb25-FISH2-3L1-rep2-m1bp-100x_Position020_19_cmle.ics	37	0	1	1	0.0	0.0	0.0
1130	Feb25-FISH2-3L1-rep2-m1bp-100x_Position020_19_cmle.ics	37	0	2	1	0.0853118124390348	0.4065934065934066	0.15352697095435683
1131	Feb25-FISH2-3L1-rep2-m1bp-100x_Position020_19_cmle.ics	37	0	3	1	0.0	0.0	0.0
1132	Feb25-FISH2-3L1-rep2-m1bp-100x_Position020_19_cmle.ics	39	0	1	1	0.0	0.0	0.0
1133	Feb25-FISH2-3L1-rep2-m1bp-100x_Position021_20_cmle.ics	1	0	1	1	0.0	0.0	0.0
1134	Feb25-FISH2-3L1-rep2-m1bp-100x_Position021_20_cmle.ics	2	0	1	1	0.0	0.0	0.0
1135	Feb25-FISH2-3L1-rep2-m1bp-100x_Position021_20_cmle.ics	2	0	1	2	0.498036526671122	0.4695652173913043	0.6506024096385541
1136	Feb25-FISH2-3L1-rep2-m1bp-100x_Position021_20_cmle.ics	3	0	1	1	0.35277587305871144	0.5151515151515151	0.5134228187919463
1137	Feb25-FISH2-3L1-rep2-m1bp-100x_Position021_20_cmle.ics	4	0	1	1	0.10836905904417933	0.7966101694915254	0.8103448275862067
1138	Feb25-FISH2-3L1-rep2-m1bp-100x_Position021_20_cmle.ics	5	0	1	1	0.0	0.0	0.0
1139	Feb25-FISH2-3L1-rep2-m1bp-100x_Position021_20_cmle.ics	6	0	1	1	0.01152862330257227	0.029239766081871343	0.029239766081871343
1140	Feb25-FISH2-3L1-rep2-m1bp-100x_Position021_20_cmle.ics	7	0	1	1	0.09684043574160706	0.5249999999999999	0.5249999999999999
1141	Feb25-FISH2-3L1-rep2-m1bp-100x_Position021_20_cmle.ics	8	0	1	1	0.0046114493210289076	0.01834862385321101	0.017543859649122806
1142	Feb25-FISH2-3L1-rep2-m1bp-100x_Position021_20_cmle.ics	9	0	1	1	0.16370645089652622	0.4409937888198758	0.4437499999999999
1143	Feb25-FISH2-3L1-rep2-m1bp-100x_Position021_20_cmle.ics	12	0	1	1	0.0853118124390348	0.7254901960784313	0.7254901960784313
1144	Feb25-FISH2-3L1-rep2-m1bp-100x_Position021_20_cmle.ics	13	0	1	1	0.0	0.0	0.0
1145	Feb25-FISH2-3L1-rep2-m1bp-100x_Position021_20_cmle.ics	14	0	1	1	0.1498721029334395	0.7222222222222222	0.6018518518518517
1146	Feb25-FISH2-3L1-rep2-m1bp-100x_Position021_20_cmle.ics	14	0	1	2	0.0	0.0	0.0
1147	Feb25-FISH2-3L1-rep2-m1bp-100x_Position021_20_cmle.ics	14	0	1	3	0.0	0.0	0.0
1148	Feb25-FISH2-3L1-rep2-m1bp-100x_Position021_20_cmle.ics	14	0	2	1	0.0	0.0	0.0
1149	Feb25-FISH2-3L1-rep2-m1bp-100x_Position021_20_cmle.ics	14	0	2	2	0.0	0.0	0.0
1150	Feb25-FISH2-3L1-rep2-m1bp-100x_Position021_20_cmle.ics	14	0	2	3	0.13603775497035278	0.2892156862745098	0.7283950617283951
1151	Feb25-FISH2-3L1-rep2-m1bp-100x_Position021_20_cmle.ics	15	0	1	1	0.22134956740938755	0.6193548387096773	0.6153846153846153
1152	Feb25-FISH2-3L1-rep2-m1bp-100x_Position021_20_cmle.ics	16	0	1	1	0.0	0.0	0.0
1153	Feb25-FISH2-3L1-rep2-m1bp-100x_Position021_20_cmle.ics	17	0	1	1	0.0	0.0	0.0
1154	Feb25-FISH2-3L1-rep2-m1bp-100x_Position021_20_cmle.ics	18	0	1	1	0.1706236248780696	0.5401459854014599	0.5401459854014599
1155	Feb25-FISH2-3L1-rep2-m1bp-100x_Position021_20_cmle.ics	19	0	1	1	0.0899232617600637	0.35454545454545455	0.764705882352941
1156	Feb25-FISH2-3L1-rep2-m1bp-100x_Position021_20_cmle.ics	20	0	1	1	0.025362971265658993	0.15068493150684928	0.0846153846153846
1157	Feb25-FISH2-3L1-rep2-m1bp-100x_Position021_20_cmle.ics	21	0	1	1	0.14526065361241058	0.4436619718309858	0.44680851063829785
1158	Feb25-FISH2-3L1-rep2-m1bp-100x_Position021_20_cmle.ics	23	0	1	1	0.009222898642057815	0.07692307692307691	0.07692307692307691
1159	Feb25-FISH2-3L1-rep2-m1bp-100x_Position021_20_cmle.ics	25	0	1	1	0.04150304388926017	0.14173228346456693	0.21951219512195116
1160	Feb25-FISH2-3L1-rep2-m1bp-100x_Position021_20_cmle.ics	25	0	1	2	0.0	0.0	0.0
1161	Feb25-FISH2-3L1-rep2-m1bp-100x_Position021_20_cmle.ics	26	0	1	1	0.20751521944630083	0.5921052631578947	0.6122448979591836
1162	Feb25-FISH2-3L1-rep2-m1bp-100x_Position021_20_cmle.ics	26	0	1	2	0.0	0.0	0.0
1163	Feb25-FISH2-3L1-rep2-m1bp-100x_Position021_20_cmle.ics	26	0	2	1	0.0	0.0	0.0
1164	Feb25-FISH2-3L1-rep2-m1bp-100x_Position021_20_cmle.ics	26	0	2	2	0.23748964003298875	0.6397515527950312	0.6204819277108432
1165	Feb25-FISH2-3L1-rep2-m1bp-100x_Position021_20_cmle.ics	27	0	1	1	0.025362971265658993	0.0728476821192053	0.06962025316455696
1166	Feb25-FISH2-3L1-rep2-m1bp-100x_Position021_20_cmle.ics	29	0	1	1	0.08070036311800588	0.2554744525547445	0.25735294117647056
1167	Feb25-FISH2-3L1-rep2-m1bp-100x_Position021_20_cmle.ics	30	0	1	1	0.01844579728411563	0.04678362573099415	0.047058823529411764
1168	Feb25-FISH2-3L1-rep2-m1bp-100x_Position021_20_cmle.ics	31	0	1	1	0.0	0.0	0.0
1169	Feb25-FISH2-3L1-rep2-m1bp-100x_Position021_20_cmle.ics	32	0	1	1	0.0899232617600637	0.49367088607594933	0.6610169491525423
1170	Feb25-FISH2-3L1-rep2-m1bp-100x_Position021_20_cmle.ics	34	0	1	1	0.0	0.0	0.0
1171	Feb25-FISH2-3L1-rep2-m1bp-100x_Position021_20_cmle.ics	34	0	2	1	0.07378318913646252	0.4571428571428571	0.18285714285714283
1172	Feb25-FISH2-3L1-rep2-m1bp-100x_Position021_20_cmle.ics	35	0	1	1	0.10836905904417933	0.33812949640287765	0.32867132867132864
1173	Feb25-FISH2-3L1-rep2-m1bp-100x_Position021_20_cmle.ics	36	0	1	1	0.0645602904944047	0.21212121212121207	0.21212121212121207
1174	Feb25-FISH2-3L1-rep2-m1bp-100x_Position021_20_cmle.ics	37	0	1	1	0.0645602904944047	0.22047244094488186	0.22047244094488186
1175	Feb25-FISH2-3L1-rep2-m1bp-100x_Position021_20_cmle.ics	38	0	1	1	0.2351839153724743	0.6623376623376622	0.5730337078651685
1176	Feb25-FISH2-3L1-rep2-m1bp-100x_Position021_20_cmle.ics	39	0	1	1	0.04150304388926017	0.10778443113772455	0.09782608695652173
1177	Feb25-FISH2-3L1-rep2-m1bp-100x_Position021_20_cmle.ics	40	0	1	1	0.22826674139093092	0.6923076923076923	0.6971830985915491
1178	Feb25-FISH2-3L1-rep2-m1bp-100x_Position021_20_cmle.ics	41	0	1	1	0.0	0.0	0.0
1179	Feb25-FISH2-3L1-rep2-m1bp-100x_Position021_20_cmle.ics	42	0	1	1	0.07147746447594806	0.3263157894736841	0.35227272727272724
1180	Feb25-FISH2-3L1-rep2-m1bp-100x_Position021_20_cmle.ics	43	0	1	1	0.04611449321028908	0.1020408163265306	0.10101010101010101
1181	Feb25-FISH2-3L1-rep2-m1bp-100x_Position021_20_cmle.ics	45	0	1	1	0.0046114493210289076	0.039215686274509796	0.039215686274509796
1182	Feb25-FISH2-3L1-rep2-m1bp-100x_Position021_20_cmle.ics	47	0	1	1	0.0	0.0	0.0
1183	Feb25-FISH2-3L1-rep2-m1bp-100x_Position021_20_cmle.ics	47	0	2	1	0.21904384274887312	0.49222797927461137	0.347985347985348
1184	Feb25-FISH2-3L1-rep2-m1bp-100x_Position021_20_cmle.ics	52	0	1	1	0.07608891379697698	0.6111111111111109	0.6346153846153846
1185	Feb25-FISH2-3L1-rep2-m1bp-100x_Position021_20_cmle.ics	53	0	1	1	0.20520949478578637	0.6496350364963503	0.644927536231884
1186	Feb25-FISH2-3L1-rep2-m1bp-100x_Position021_20_cmle.ics	54	0	1	1	0.0	0.0	0.0
1187	Feb25-FISH2-3L1-rep2-m1bp-100x_Position021_20_cmle.ics	54	0	1	2	0.07839463845749142	0.22666666666666663	0.4657534246575341
1188	Feb25-FISH2-3L1-rep2-m1bp-100x_Position021_20_cmle.ics	54	0	2	1	0.20290377012527194	0.8	0.3876651982378854
1189	Feb25-FISH2-3L1-rep2-m1bp-100x_Position021_20_cmle.ics	54	0	2	2	0.0	0.0	0.0
1190	Feb25-FISH2-3L1-rep2-m1bp-100x_Position021_20_cmle.ics	55	0	1	1	0.0	0.0	0.0
1191	Feb25-FISH2-3L1-rep2-m1bp-100x_Position021_20_cmle.ics	56	0	1	1	0.19598659614372857	0.5345911949685535	0.5345911949685535
1192	Feb25-FISH2-3L1-rep2-m1bp-100x_Position021_20_cmle.ics	57	0	1	1	0.16140072623601176	0.5599999999999999	0.5555555555555555
1193	Feb25-FISH2-3L1-rep2-m1bp-100x_Position021_20_cmle.ics	58	0	1	1	0.06917173981543362	0.189873417721519	0.19108280254777074
1194	Feb25-FISH2-3L1-rep2-m1bp-100x_Position021_20_cmle.ics	59	0	1	1	0.020751521944630084	0.07258064516129033	0.072
1195	Feb25-FISH2-3L1-rep2-m1bp-100x_Position021_20_cmle.ics	60	0	1	1	0.0	0.0	0.0
1196	Feb25-FISH2-3L1-rep2-m1bp-100x_Position021_20_cmle.ics	61	0	1	1	0.013834347963086722	0.08333333333333333	0.08333333333333333
1197	Feb25-FISH2-3L1-rep2-m1bp-100x_Position021_20_cmle.ics	62	0	1	1	0.11298050836520823	0.5632183908045977	0.5632183908045977
1198	Feb25-FISH2-3L1-rep2-m1bp-100x_Position021_20_cmle.ics	63	0	1	1	0.15448355225446841	0.6633663366336634	0.9852941176470588
1199	Feb25-FISH2-3L1-rep2-m1bp-100x_Position021_20_cmle.ics	63	0	1	2	0.0	0.0	0.0
1200	Feb25-FISH2-3L1-rep2-m1bp-100x_Position021_20_cmle.ics	64	0	1	1	0.12681485632829495	0.49107142857142844	0.5045871559633027
1201	Feb25-FISH2-3L1-rep2-m1bp-100x_Position021_20_cmle.ics	65	0	1	1	0.30204993052739343	0.6453201970443349	0.6549999999999999
1202	Feb25-FISH2-3L1-rep2-m1bp-100x_Position021_20_cmle.ics	66	0	1	1	0.1498721029334395	0.9999999999999998	4.898266767143934E-4
1203	Feb25-FISH2-3L1-rep2-m1bp-100x_Position021_20_cmle.ics	66	0	2	1	0.15678927691498284	0.9999999999999998	5.124340617935191E-4
1204	Feb25-FISH2-3L1-rep2-m1bp-100x_Position021_20_cmle.ics	67	0	1	1	0.0	0.0	0.0
1205	Feb25-FISH2-3L1-rep2-m1bp-100x_Position022_21_cmle.ics	1	0	1	1	0.10606333438366487	0.3484848484848484	0.34586466165413526
1206	Feb25-FISH2-3L1-rep2-m1bp-100x_Position022_21_cmle.ics	2	0	1	1	0.3481644237376825	0.5373665480427046	0.7294685990338163
1207	Feb25-FISH2-3L1-rep2-m1bp-100x_Position022_21_cmle.ics	2	0	1	2	0.0	0.0	0.0
1208	Feb25-FISH2-3L1-rep2-m1bp-100x_Position022_21_cmle.ics	3	0	1	1	0.06225456583389025	0.49090909090909096	0.1875
1209	Feb25-FISH2-3L1-rep2-m1bp-100x_Position022_21_cmle.ics	3	0	2	1	0.0	0.0	0.0
1210	Feb25-FISH2-3L1-rep2-m1bp-100x_Position022_21_cmle.ics	4	0	1	1	0.18676369750167077	0.46820809248554907	0.46285714285714286
1211	Feb25-FISH2-3L1-rep2-m1bp-100x_Position022_21_cmle.ics	5	0	1	1	0.01152862330257227	0.05747126436781609	0.056818181818181816
1212	Feb25-FISH2-3L1-rep2-m1bp-100x_Position022_21_cmle.ics	7	0	1	1	0.11759195768623715	0.5862068965517241	0.36428571428571427
1213	Feb25-FISH2-3L1-rep2-m1bp-100x_Position022_21_cmle.ics	7	0	2	1	0.0	0.0	0.0
1214	Feb25-FISH2-3L1-rep2-m1bp-100x_Position022_21_cmle.ics	8	0	1	1	0.0	0.0	0.0
1215	Feb25-FISH2-3L1-rep2-m1bp-100x_Position022_21_cmle.ics	9	0	1	1	0.15678927691498284	0.39534883720930225	0.39306358381502876
1216	Feb25-FISH2-3L1-rep2-m1bp-100x_Position022_21_cmle.ics	10	0	1	1	0.057643116512861345	0.16556291390728475	0.15527950310559008
1217	Feb25-FISH2-3L1-rep2-m1bp-100x_Position022_21_cmle.ics	11	0	1	1	0.0	0.0	0.0
1218	Feb25-FISH2-3L1-rep2-m1bp-100x_Position022_21_cmle.ics	12	0	1	1	0.03919731922874571	0.2982456140350877	0.2982456140350877
1219	Feb25-FISH2-3L1-rep2-m1bp-100x_Position022_21_cmle.ics	13	0	1	1	0.0	0.0	0.0
1220	Feb25-FISH2-3L1-rep2-m1bp-100x_Position022_21_cmle.ics	13	0	1	2	0.0	0.0	0.0
1221	Feb25-FISH2-3L1-rep2-m1bp-100x_Position022_21_cmle.ics	14	0	1	1	0.1706236248780696	0.5174825174825175	0.5211267605633803
1222	Feb25-FISH2-3L1-rep2-m1bp-100x_Position022_21_cmle.ics	15	0	1	1	0.0	0.0	0.0
1223	Feb25-FISH2-3L1-rep2-m1bp-100x_Position022_21_cmle.ics	15	0	2	1	0.016140072623601176	0.13207547169811318	0.04374999999999999
1224	Feb25-FISH2-3L1-rep2-m1bp-100x_Position022_21_cmle.ics	16	0	1	1	0.22134956740938755	0.6857142857142856	0.6808510638297871
1225	Feb25-FISH2-3L1-rep2-m1bp-100x_Position022_21_cmle.ics	17	0	1	1	0.16140072623601176	0.3932584269662921	0.3932584269662921
1226	Feb25-FISH2-3L1-rep2-m1bp-100x_Position022_21_cmle.ics	18	0	1	1	0.06686601515491916	0.46031746031746024	0.46031746031746024
1227	Feb25-FISH2-3L1-rep2-m1bp-100x_Position022_21_cmle.ics	20	0	1	1	0.0	0.0	0.0
1228	Feb25-FISH2-3L1-rep2-m1bp-100x_Position022_21_cmle.ics	21	0	1	1	0.10606333438366487	0.2857142857142857	0.2839506172839506
1229	Feb25-FISH2-3L1-rep2-m1bp-100x_Position022_21_cmle.ics	22	0	1	1	0.23287819071195984	0.6047904191616766	0.6047904191616766
1230	Feb25-FISH2-3L1-rep2-m1bp-100x_Position022_21_cmle.ics	23	0	1	1	0.0	0.0	0.0
1231	Feb25-FISH2-3L1-rep2-m1bp-100x_Position022_21_cmle.ics	25	0	1	1	0.1890694221621852	0.5942028985507246	0.5466666666666666
1232	Feb25-FISH2-3L1-rep2-m1bp-100x_Position022_21_cmle.ics	27	0	1	1	0.2559354373171044	0.5935828877005348	0.74
1233	Feb25-FISH2-3L1-rep2-m1bp-100x_Position022_21_cmle.ics	28	0	1	1	0.04150304388926017	0.3157894736842105	0.31034482758620685
1234	Feb25-FISH2-3L1-rep2-m1bp-100x_Position022_21_cmle.ics	29	0	1	1	0.17754079885961294	0.25925925925925924	0.25752508361204013
1235	Feb25-FISH2-3L1-rep2-m1bp-100x_Position022_21_cmle.ics	30	0	1	1	0.17523507419909848	0.4691358024691358	0.46625766871165636
1236	Feb25-FISH2-3L1-rep2-m1bp-100x_Position022_21_cmle.ics	31	0	1	1	0.23057246605144538	0.4672897196261681	0.4694835680751174
1237	Feb25-FISH2-3L1-rep2-m1bp-100x_Position022_21_cmle.ics	32	0	1	1	0.0853118124390348	0.5362318840579711	0.4805194805194805
1238	Feb25-FISH2-3L1-rep2-m1bp-100x_Position022_21_cmle.ics	33	0	1	1	0.0	0.0	0.0
1239	Feb25-FISH2-3L1-rep2-m1bp-100x_Position022_21_cmle.ics	34	0	1	1	0.19137514682269965	0.5460526315789472	0.7477477477477477
1240	Feb25-FISH2-3L1-rep2-m1bp-100x_Position022_21_cmle.ics	35	0	1	1	0.0	0.0	0.0
1241	Feb25-FISH2-3L1-rep2-m1bp-100x_Position022_21_cmle.ics	36	0	1	1	0.22826674139093092	0.6	0.6
1242	Feb25-FISH2-3L1-rep2-m1bp-100x_Position022_21_cmle.ics	37	0	1	1	0.029974420586687898	0.13	0.13
1243	Feb25-FISH2-3L1-rep2-m1bp-100x_Position022_21_cmle.ics	38	0	1	1	0.0	0.0	0.0
1244	Feb25-FISH2-3L1-rep2-m1bp-100x_Position023_22_cmle.ics	2	0	1	1	0.0	0.0	0.0
1245	Feb25-FISH2-3L1-rep2-m1bp-100x_Position023_22_cmle.ics	3	0	1	1	0.0	0.0	0.0
1246	Feb25-FISH2-3L1-rep2-m1bp-100x_Position023_22_cmle.ics	3	0	2	1	0.0	0.0	0.0
1247	Feb25-FISH2-3L1-rep2-m1bp-100x_Position023_22_cmle.ics	4	0	1	1	0.0	0.0	0.0
1248	Feb25-FISH2-3L1-rep2-m1bp-100x_Position023_22_cmle.ics	5	0	1	1	0.04150304388926017	0.36	0.13636363636363633
1249	Feb25-FISH2-3L1-rep2-m1bp-100x_Position023_22_cmle.ics	5	0	2	1	0.0	0.0	0.0
1250	Feb25-FISH2-3L1-rep2-m1bp-100x_Position023_22_cmle.ics	6	0	1	1	0.16140072623601176	0.6542056074766354	0.6542056074766354
1251	Feb25-FISH2-3L1-rep2-m1bp-100x_Position023_22_cmle.ics	7	0	1	1	0.0	0.0	0.0
1252	Feb25-FISH2-3L1-rep2-m1bp-100x_Position023_22_cmle.ics	8	0	1	1	0.11298050836520823	0.6282051282051281	0.38888888888888884
1253	Feb25-FISH2-3L1-rep2-m1bp-100x_Position023_22_cmle.ics	9	0	1	1	0.07839463845749142	0.17708333333333334	0.17801047120418845
1254	Feb25-FISH2-3L1-rep2-m1bp-100x_Position023_22_cmle.ics	10	0	1	1	0.15448355225446841	0.5317460317460317	0.536
1255	Feb25-FISH2-3L1-rep2-m1bp-100x_Position023_22_cmle.ics	11	0	1	1	0.03458586990771681	0.10869565217391305	0.10869565217391305
1256	Feb25-FISH2-3L1-rep2-m1bp-100x_Position023_22_cmle.ics	12	0	1	1	0.1706236248780696	0.2276923076923077	0.22560975609756093
1257	Feb25-FISH2-3L1-rep2-m1bp-100x_Position023_22_cmle.ics	13	0	1	1	0.03689159456823126	0.15686274509803919	0.15238095238095237
1258	Feb25-FISH2-3L1-rep2-m1bp-100x_Position023_22_cmle.ics	14	0	1	1	0.0	0.0	0.0
1259	Feb25-FISH2-3L1-rep2-m1bp-100x_Position023_22_cmle.ics	15	0	1	1	0.053031667191832436	0.1678832116788321	0.16666666666666669
1260	Feb25-FISH2-3L1-rep2-m1bp-100x_Position023_22_cmle.ics	17	0	1	1	0.3481644237376825	0.755	0.5676691729323308
1261	Feb25-FISH2-3L1-rep2-m1bp-100x_Position023_22_cmle.ics	17	0	2	1	0.0	0.0	0.0
1262	Feb25-FISH2-3L1-rep2-m1bp-100x_Position023_22_cmle.ics	18	0	1	1	0.0	0.0	0.0
1263	Feb25-FISH2-3L1-rep2-m1bp-100x_Position023_22_cmle.ics	19	0	1	1	0.08761753709954924	0.39175257731958757	0.4042553191489361
1264	Feb25-FISH2-3L1-rep2-m1bp-100x_Position023_22_cmle.ics	21	0	1	1	0.3619987717007692	0.6205533596837944	0.8870056497175139
1265	Feb25-FISH2-3L1-rep2-m1bp-100x_Position023_22_cmle.ics	21	0	1	2	0.0	0.0	0.0
1266	Feb25-FISH2-3L1-rep2-m1bp-100x_Position023_22_cmle.ics	22	0	1	1	0.4242533375346595	0.8518518518518516	0.8141592920353982
1267	Feb25-FISH2-3L1-rep2-m1bp-100x_Position023_22_cmle.ics	24	0	1	1	0.0	0.0	0.0
1268	Feb25-FISH2-3L1-rep2-m1bp-100x_Position023_22_cmle.ics	25	0	1	1	0.09222898642057815	0.2877697841726618	0.2877697841726618
1269	Feb25-FISH2-3L1-rep2-m1bp-100x_Position023_22_cmle.ics	26	0	1	1	0.14064920429138167	0.462121212121212	0.45185185185185184
1270	Feb25-FISH2-3L1-rep2-m1bp-100x_Position023_22_cmle.ics	27	0	1	1	0.06917173981543362	0.1785714285714286	0.17964071856287425
1271	Feb25-FISH2-3L1-rep2-m1bp-100x_Position023_22_cmle.ics	28	0	1	1	0.16370645089652622	0.6893203883495145	0.6893203883495145
1272	Feb25-FISH2-3L1-rep2-m1bp-100x_Position023_22_cmle.ics	30	0	1	1	0.0	0.0	0.0
1273	Feb25-FISH2-3L1-rep2-m1bp-100x_Position023_22_cmle.ics	31	0	1	1	0.19598659614372857	0.7264957264957264	0.7203389830508474
1274	Feb25-FISH2-3L1-rep2-m1bp-100x_Position023_22_cmle.ics	33	0	1	1	0.23748964003298875	0.4256198347107437	0.5392670157068062
1275	Feb25-FISH2-3L1-rep2-m1bp-100x_Position023_22_cmle.ics	33	0	1	2	0.0	0.0	0.0
1276	Feb25-FISH2-3L1-rep2-m1bp-100x_Position023_22_cmle.ics	35	0	1	1	0.06686601515491916	0.2436974789915966	0.2815533980582524
1277	Feb25-FISH2-3L1-rep2-m1bp-100x_Position023_22_cmle.ics	37	0	1	1	0.0	0.0	0.0
1278	Feb25-FISH2-3L1-rep2-m1bp-100x_Position023_22_cmle.ics	38	0	1	1	0.016140072623601176	0.06034482758620688	0.05932203389830508
1279	Feb25-FISH2-3L1-rep2-m1bp-100x_Position023_22_cmle.ics	39	0	1	1	0.1498721029334395	0.537190082644628	0.5603448275862067
1280	Feb25-FISH2-3L1-rep2-m1bp-100x_Position023_22_cmle.ics	40	0	1	1	0.0	0.0	0.0
1281	Feb25-FISH2-3L1-rep2-m1bp-100x_Position023_22_cmle.ics	41	0	1	1	0.050725942531317986	0.16541353383458646	0.13496932515337423
1282	Feb25-FISH2-3L1-rep2-m1bp-100x_Position023_22_cmle.ics	42	0	1	1	0.12681485632829495	0.5188679245283018	0.5140186915887849
1283	Feb25-FISH2-3L1-rep2-m1bp-100x_Position023_22_cmle.ics	43	0	1	1	0.050725942531317986	0.2156862745098039	0.2156862745098039
1284	Feb25-FISH2-3L1-rep2-m1bp-100x_Position023_22_cmle.ics	44	0	1	1	0.07147746447594806	0.484375	0.484375
1285	Feb25-FISH2-3L1-rep2-m1bp-100x_Position023_22_cmle.ics	45	0	1	1	0.006917173981543361	0.05660377358490565	0.05660377358490565
1286	Feb25-FISH2-3L1-rep2-m1bp-100x_Position024_23_cmle.ics	1	0	1	1	0.0	0.0	0.0
1287	Feb25-FISH2-3L1-rep2-m1bp-100x_Position024_23_cmle.ics	2	0	1	1	0.03458586990771681	0.0949367088607595	0.0949367088607595
1288	Feb25-FISH2-3L1-rep2-m1bp-100x_Position024_23_cmle.ics	4	0	1	1	0.050725942531317986	0.1527777777777778	0.17054263565891473
1289	Feb25-FISH2-3L1-rep2-m1bp-100x_Position024_23_cmle.ics	5	0	1	1	0.14064920429138167	0.45185185185185184	0.5398230088495575
1290	Feb25-FISH2-3L1-rep2-m1bp-100x_Position024_23_cmle.ics	6	0	1	1	0.027668695926173444	0.10256410256410255	0.10169491525423728
1291	Feb25-FISH2-3L1-rep2-m1bp-100x_Position024_23_cmle.ics	7	0	1	1	0.0	0.0	0.0
1292	Feb25-FISH2-3L1-rep2-m1bp-100x_Position024_23_cmle.ics	7	0	1	2	0.29282703188533565	0.42052980132450335	1.0
1293	Feb25-FISH2-3L1-rep2-m1bp-100x_Position024_23_cmle.ics	8	0	1	1	0.11759195768623715	0.3669064748201438	0.36428571428571427
1294	Feb25-FISH2-3L1-rep2-m1bp-100x_Position024_23_cmle.ics	9	0	1	1	0.1498721029334395	0.6132075471698113	0.3591160220994475
1295	Feb25-FISH2-3L1-rep2-m1bp-100x_Position024_23_cmle.ics	9	0	1	2	0.0	0.0	0.0
1296	Feb25-FISH2-3L1-rep2-m1bp-100x_Position024_23_cmle.ics	9	0	2	1	0.0	0.0	0.0
1297	Feb25-FISH2-3L1-rep2-m1bp-100x_Position024_23_cmle.ics	9	0	2	2	0.09684043574160706	0.20388349514563103	0.3181818181818181
1298	Feb25-FISH2-3L1-rep2-m1bp-100x_Position024_23_cmle.ics	10	0	1	1	0.1936808714832141	0.6176470588235293	0.6131386861313868
1299	Feb25-FISH2-3L1-rep2-m1bp-100x_Position024_23_cmle.ics	12	0	1	1	0.0	0.0	0.0
1300	Feb25-FISH2-3L1-rep2-m1bp-100x_Position024_23_cmle.ics	13	0	1	1	0.09222898642057815	0.29850746268656714	0.3007518796992481
1301	Feb25-FISH2-3L1-rep2-m1bp-100x_Position024_23_cmle.ics	15	0	1	1	0.0	0.0	0.0
1302	Feb25-FISH2-3L1-rep2-m1bp-100x_Position024_23_cmle.ics	16	0	1	1	0.06225456583389025	0.18493150684931503	0.5294117647058822
1303	Feb25-FISH2-3L1-rep2-m1bp-100x_Position024_23_cmle.ics	17	0	1	1	0.06225456583389025	0.5294117647058822	0.5294117647058822
1304	Feb25-FISH2-3L1-rep2-m1bp-100x_Position024_23_cmle.ics	18	0	1	1	0.12681485632829495	0.3055555555555555	0.3055555555555555
1305	Feb25-FISH2-3L1-rep2-m1bp-100x_Position024_23_cmle.ics	19	0	1	1	0.0	0.0	0.0
1306	Feb25-FISH2-3L1-rep2-m1bp-100x_Position024_23_cmle.ics	20	0	1	1	0.0	0.0	0.0
1307	Feb25-FISH2-3L1-rep2-m1bp-100x_Position024_23_cmle.ics	21	0	1	1	0.12681485632829495	0.37162162162162166	0.3691275167785234
1308	Feb25-FISH2-3L1-rep2-m1bp-100x_Position024_23_cmle.ics	22	0	1	1	0.0	0.0	0.0
1309	Feb25-FISH2-3L1-rep2-m1bp-100x_Position024_23_cmle.ics	23	0	1	1	0.11067478370469377	0.2162162162162162	0.2926829268292682
1310	Feb25-FISH2-3L1-rep2-m1bp-100x_Position024_23_cmle.ics	23	0	1	2	0.0	0.0	0.0
1311	Feb25-FISH2-3L1-rep2-m1bp-100x_Position024_23_cmle.ics	23	0	2	1	0.0	0.0	0.0
1312	Feb25-FISH2-3L1-rep2-m1bp-100x_Position024_23_cmle.ics	23	0	2	2	0.09914616040212151	0.5512820512820512	0.27741935483870966
1313	Feb25-FISH2-3L1-rep2-m1bp-100x_Position024_23_cmle.ics	25	0	1	1	0.29282703188533565	0.8523489932885905	0.5799086757990868
1314	Feb25-FISH2-3L1-rep2-m1bp-100x_Position024_23_cmle.ics	25	0	2	1	0.0	0.0	0.0
1315	Feb25-FISH2-3L1-rep2-m1bp-100x_Position024_23_cmle.ics	26	0	1	1	0.21904384274887312	0.6168831168831168	0.625
1316	Feb25-FISH2-3L1-rep2-m1bp-100x_Position024_23_cmle.ics	27	0	1	1	0.02305724660514454	0.14285714285714285	0.14492753623188406
1317	Feb25-FISH2-3L1-rep2-m1bp-100x_Position024_23_cmle.ics	28	0	1	1	0.006917173981543361	0.018072289156626502	0.021739130434782608
1318	Feb25-FISH2-3L1-rep2-m1bp-100x_Position024_23_cmle.ics	29	0	1	1	0.0023057246605144538	0.003448275862068965	0.0048543689320388345
1319	Feb25-FISH2-3L1-rep2-m1bp-100x_Position024_23_cmle.ics	29	0	1	2	0.03458586990771681	0.05172413793103448	0.1785714285714286
1320	Feb25-FISH2-3L1-rep2-m1bp-100x_Position024_23_cmle.ics	30	0	1	1	0.0	0.0	0.0
1321	Feb25-FISH2-3L1-rep2-m1bp-100x_Position024_23_cmle.ics	31	0	1	1	0.0	0.0	0.0
1322	Feb25-FISH2-3L1-rep2-m1bp-100x_Position024_23_cmle.ics	34	0	1	1	0.0	0.0	0.0
1323	Feb25-FISH2-3L1-rep2-m1bp-100x_Position024_23_cmle.ics	34	0	1	2	0.07608891379697698	0.3203883495145631	0.4024390243902438
1324	Feb25-FISH2-3L1-rep2-m1bp-100x_Position024_23_cmle.ics	34	0	2	1	0.2582411619776188	0.45714285714285713	0.41025641025641024
1325	Feb25-FISH2-3L1-rep2-m1bp-100x_Position024_23_cmle.ics	34	0	2	2	0.0	0.0	0.0
1326	Feb25-FISH2-3L1-rep2-m1bp-100x_Position024_23_cmle.ics	35	0	1	1	0.050725942531317986	0.21153846153846154	0.21153846153846154
1327	Feb25-FISH2-3L1-rep2-m1bp-100x_Position024_23_cmle.ics	36	0	1	1	0.0	0.0	0.0
1328	Feb25-FISH2-3L1-rep2-m1bp-100x_Position024_23_cmle.ics	37	0	1	1	0.14064920429138167	0.5258620689655171	0.3885350318471337
1329	Feb25-FISH2-3L1-rep2-m1bp-100x_Position024_23_cmle.ics	38	0	1	1	0.0	0.0	0.0
1330	Feb25-FISH2-3L1-rep2-m1bp-100x_Position024_23_cmle.ics	40	0	1	1	0.0	0.0	0.0
1331	Feb25-FISH2-3L1-rep2-m1bp-100x_Position024_23_cmle.ics	41	0	1	1	0.057643116512861345	0.37878787878787873	0.37878787878787873
1332	Feb25-FISH2-3L1-rep2-m1bp-100x_Position024_23_cmle.ics	42	0	1	1	0.35508159771922587	0.5480427046263344	0.6553191489361702
1333	Feb25-FISH2-3L1-rep2-m1bp-100x_Position024_23_cmle.ics	43	0	1	1	0.09914616040212151	0.86	0.3049645390070922
1334	Feb25-FISH2-3L1-rep2-m1bp-100x_Position024_23_cmle.ics	44	0	1	1	0.07147746447594806	0.3039215686274509	0.3039215686274509
1335	Feb25-FISH2-3L1-rep2-m1bp-100x_Position024_23_cmle.ics	45	0	1	1	0.23979536469350318	0.7272727272727272	0.7222222222222222
1336	Feb25-FISH2-3L1-rep2-m1bp-100x_Position024_23_cmle.ics	46	0	1	1	0.11528623302572269	0.4854368932038834	0.4807692307692307
1337	Feb25-FISH2-3L1-rep2-m1bp-100x_Position024_23_cmle.ics	49	0	1	1	0.053031667191832436	0.21904761904761902	0.19008264462809912
1338	Feb25-FISH2-3L1-rep2-m1bp-100x_Position024_23_cmle.ics	52	0	1	1	0.0	0.0	0.0
1339	Feb25-FISH2-3L1-rep2-m1bp-100x_Position025_24_cmle.ics	1	0	1	1	0.0	0.0	0.0
1340	Feb25-FISH2-3L1-rep2-m1bp-100x_Position025_24_cmle.ics	1	0	2	1	0.04842021787080353	0.35	0.08045977011494251
1341	Feb25-FISH2-3L1-rep2-m1bp-100x_Position025_24_cmle.ics	2	0	1	1	0.0	0.0	0.0
1342	Feb25-FISH2-3L1-rep2-m1bp-100x_Position025_24_cmle.ics	2	0	1	2	0.0	0.0	0.0
1343	Feb25-FISH2-3L1-rep2-m1bp-100x_Position025_24_cmle.ics	2	0	2	1	0.0	0.0	0.0
1344	Feb25-FISH2-3L1-rep2-m1bp-100x_Position025_24_cmle.ics	2	0	2	2	0.2951327565458501	0.7573964497041419	0.64321608040201
1345	Feb25-FISH2-3L1-rep2-m1bp-100x_Position025_24_cmle.ics	4	0	1	1	0.32971862645356687	0.4307228915662649	0.42942942942942935
1346	Feb25-FISH2-3L1-rep2-m1bp-100x_Position025_24_cmle.ics	5	0	1	1	0.0	0.0	0.0
1347	Feb25-FISH2-3L1-rep2-m1bp-100x_Position025_24_cmle.ics	6	0	1	1	0.1890694221621852	0.5540540540540541	0.5503355704697985
1348	Feb25-FISH2-3L1-rep2-m1bp-100x_Position025_24_cmle.ics	7	0	1	1	0.0	0.0	0.0
1349	Feb25-FISH2-3L1-rep2-m1bp-100x_Position025_24_cmle.ics	8	0	1	1	0.10606333438366487	0.30263157894736836	0.30263157894736836
1350	Feb25-FISH2-3L1-rep2-m1bp-100x_Position025_24_cmle.ics	9	0	1	1	0.20290377012527194	0.4808743169398907	0.5906040268456375
1351	Feb25-FISH2-3L1-rep2-m1bp-100x_Position025_24_cmle.ics	10	0	1	1	0.02305724660514454	0.10416666666666667	0.10526315789473682
1352	Feb25-FISH2-3L1-rep2-m1bp-100x_Position025_24_cmle.ics	11	0	1	1	0.059948841173375796	0.40625	0.3939393939393938
1353	Feb25-FISH2-3L1-rep2-m1bp-100x_Position025_24_cmle.ics	13	0	1	1	0.12681485632829495	0.36666666666666664	0.5140186915887849
1354	Feb25-FISH2-3L1-rep2-m1bp-100x_Position025_24_cmle.ics	15	0	1	1	0.09684043574160706	0.5599999999999999	0.5753424657534245
1355	Feb25-FISH2-3L1-rep2-m1bp-100x_Position025_24_cmle.ics	16	0	1	1	0.20059804546475749	0.44387755102040816	0.37179487179487175
1356	Feb25-FISH2-3L1-rep2-m1bp-100x_Position025_24_cmle.ics	16	0	2	1	0.0	0.0	0.0
1357	Feb25-FISH2-3L1-rep2-m1bp-100x_Position025_24_cmle.ics	17	0	1	1	0.2444068140145321	0.7066666666666666	0.7162162162162162
1358	Feb25-FISH2-3L1-rep2-m1bp-100x_Position025_24_cmle.ics	18	0	1	1	0.03689159456823126	0.16666666666666669	0.16666666666666669
1359	Feb25-FISH2-3L1-rep2-m1bp-100x_Position025_24_cmle.ics	19	0	1	1	0.0046114493210289076	0.02040816326530612	0.020202020202020204
1360	Feb25-FISH2-3L1-rep2-m1bp-100x_Position025_24_cmle.ics	20	0	1	1	0.21212666876732975	0.7479674796747967	0.7540983606557377
1361	Feb25-FISH2-3L1-rep2-m1bp-100x_Position025_24_cmle.ics	21	0	1	1	0.0	0.0	0.0
1362	Feb25-FISH2-3L1-rep2-m1bp-100x_Position025_24_cmle.ics	22	0	1	1	0.04150304388926017	0.14876033057851237	0.14876033057851237
1363	Feb25-FISH2-3L1-rep2-m1bp-100x_Position025_24_cmle.ics	24	0	1	1	0.2766869592617345	0.6818181818181819	0.6936416184971097
1364	Feb25-FISH2-3L1-rep2-m1bp-100x_Position025_24_cmle.ics	27	0	1	1	0.0	0.0	0.0
1365	Feb25-FISH2-3L1-rep2-m1bp-100x_Position025_24_cmle.ics	28	0	1	1	0.0	0.0	0.0
1366	Feb25-FISH2-3L1-rep2-m1bp-100x_Position025_24_cmle.ics	30	0	1	1	0.1245091316677805	0.38848920863309344	0.3857142857142857
1367	Feb25-FISH2-3L1-rep2-m1bp-100x_Position025_24_cmle.ics	31	0	1	1	0.10836905904417933	0.8867924528301886	0.6103896103896104
1368	Feb25-FISH2-3L1-rep2-m1bp-100x_Position025_24_cmle.ics	32	0	1	1	0.1590950015754973	0.44230769230769224	0.3165137614678899
1369	Feb25-FISH2-3L1-rep2-m1bp-100x_Position025_24_cmle.ics	32	0	1	2	0.0	0.0	0.0
1370	Feb25-FISH2-3L1-rep2-m1bp-100x_Position025_24_cmle.ics	32	0	2	1	0.0	0.0	0.0
1371	Feb25-FISH2-3L1-rep2-m1bp-100x_Position025_24_cmle.ics	32	0	2	2	0.06225456583389025	0.22499999999999998	0.4655172413793102
1372	Feb25-FISH2-3L1-rep2-m1bp-100x_Position025_24_cmle.ics	35	0	1	1	0.15678927691498284	0.5483870967741935	0.5483870967741935
1373	Feb25-FISH2-3L1-rep2-m1bp-100x_Position025_24_cmle.ics	36	0	1	1	0.0	0.0	0.0
1374	Feb25-FISH2-3L1-rep2-m1bp-100x_Position025_24_cmle.ics	37	0	1	1	0.1245091316677805	0.6428571428571429	0.4954128440366972
1375	Feb25-FISH2-3L1-rep2-m1bp-100x_Position025_24_cmle.ics	38	0	1	1	0.0	0.0	0.0
1376	Feb25-FISH2-3L1-rep2-m1bp-100x_Position025_24_cmle.ics	39	0	1	1	0.0	0.0	0.0
1377	Feb25-FISH2-3L1-rep2-m1bp-100x_Position025_24_cmle.ics	40	0	1	1	0.19598659614372857	0.6249999999999999	0.6249999999999999
1378	Feb25-FISH2-3L1-rep2-m1bp-100x_Position025_24_cmle.ics	41	0	1	1	0.009222898642057815	0.05633802816901407	0.05633802816901407
1379	Feb25-FISH2-3L1-rep2-m1bp-100x_Position025_24_cmle.ics	42	0	1	1	0.07147746447594806	0.18023255813953484	0.16666666666666663
1380	Feb25-FISH2-3L1-rep2-m1bp-100x_Position025_24_cmle.ics	42	0	1	2	0.0	0.0	0.0
1381	Feb25-FISH2-3L1-rep2-m1bp-100x_Position025_24_cmle.ics	42	0	2	1	0.0	0.0	0.0
1382	Feb25-FISH2-3L1-rep2-m1bp-100x_Position025_24_cmle.ics	42	0	2	2	0.029974420586687898	0.09774436090225562	0.10924369747899157
1383	Feb25-FISH2-3L1-rep2-m1bp-100x_Position025_24_cmle.ics	43	0	1	1	0.1890694221621852	0.7008547008547007	0.6949152542372881
1384	Feb25-FISH2-3L1-rep2-m1bp-100x_Position025_24_cmle.ics	44	0	1	1	0.0	0.0	0.0
1385	Feb25-FISH2-3L1-rep2-m1bp-100x_Position025_24_cmle.ics	45	0	1	1	0.16601217555704068	0.5806451612903226	0.576
1386	Feb25-FISH2-3L1-rep2-m1bp-100x_Position025_24_cmle.ics	46	0	1	1	0.0899232617600637	0.3095238095238095	0.312
1387	Feb25-FISH2-3L1-rep2-m1bp-100x_Position025_24_cmle.ics	48	0	1	1	0.3043556551879079	0.9166666666666667	0.9166666666666667
1388	Feb25-FISH2-3L1-rep2-m1bp-100x_Position025_24_cmle.ics	49	0	1	1	0.0899232617600637	0.609375	0.609375
1389	Feb25-FISH2-3L1-rep2-m1bp-100x_Position025_24_cmle.ics	50	0	1	1	0.0	0.0	0.0
1390	Feb25-FISH2-3L1-rep2-m1bp-100x_Position025_24_cmle.ics	51	0	1	1	0.14295492895189613	0.4052287581699346	0.4078947368421052
1391	Feb25-FISH2-3L1-rep2-m1bp-100x_Position025_24_cmle.ics	52	0	1	1	0.2951327565458501	0.5981308411214952	0.6994535519125683
1392	Feb25-FISH2-3L1-rep2-m1bp-100x_Position025_24_cmle.ics	52	0	1	2	0.0	0.0	0.0
1393	Feb25-FISH2-3L1-rep2-m1bp-100x_Position025_24_cmle.ics	52	0	2	1	0.0	0.0	0.0
1394	Feb25-FISH2-3L1-rep2-m1bp-100x_Position025_24_cmle.ics	52	0	2	2	0.0	0.0	0.0
1395	Feb25-FISH2-3L1-rep2-m1bp-100x_Position025_24_cmle.ics	53	0	1	1	0.0	0.0	0.0
1396	Feb25-FISH2-3L1-rep2-m1bp-100x_Position025_24_cmle.ics	55	0	1	1	0.28590985790379225	0.805194805194805	0.805194805194805
1397	Feb25-FISH2-3L1-rep2-m1bp-100x_Position026_25_cmle.ics	1	0	1	1	0.0899232617600637	0.23636363636363636	0.23636363636363636
1398	Feb25-FISH2-3L1-rep2-m1bp-100x_Position026_25_cmle.ics	2	0	1	1	0.0	0.0	0.0
1399	Feb25-FISH2-3L1-rep2-m1bp-100x_Position026_25_cmle.ics	2	0	1	2	0.0	0.0	0.0
1400	Feb25-FISH2-3L1-rep2-m1bp-100x_Position026_25_cmle.ics	3	0	1	1	0.0	0.0	0.0
1401	Feb25-FISH2-3L1-rep2-m1bp-100x_Position026_25_cmle.ics	4	0	1	1	0.0	0.0	0.0
1402	Feb25-FISH2-3L1-rep2-m1bp-100x_Position026_25_cmle.ics	5	0	1	1	0.10836905904417933	0.2554347826086956	0.2554347826086956
1403	Feb25-FISH2-3L1-rep2-m1bp-100x_Position026_25_cmle.ics	6	0	1	1	0.16370645089652622	0.3060344827586206	0.7395833333333334
1404	Feb25-FISH2-3L1-rep2-m1bp-100x_Position026_25_cmle.ics	6	0	1	2	0.0	0.0	0.0
1405	Feb25-FISH2-3L1-rep2-m1bp-100x_Position026_25_cmle.ics	8	0	1	1	0.23979536469350318	0.47058823529411753	0.4663677130044842
1406	Feb25-FISH2-3L1-rep2-m1bp-100x_Position026_25_cmle.ics	9	0	1	1	0.11067478370469377	0.6315789473684209	0.42857142857142844
1407	Feb25-FISH2-3L1-rep2-m1bp-100x_Position026_25_cmle.ics	9	0	2	1	0.0	0.0	0.0
1408	Feb25-FISH2-3L1-rep2-m1bp-100x_Position026_25_cmle.ics	10	0	1	1	0.23287819071195984	0.7709923664122137	0.765151515151515
1409	Feb25-FISH2-3L1-rep2-m1bp-100x_Position026_25_cmle.ics	11	0	1	1	0.0	0.0	0.0
1410	Feb25-FISH2-3L1-rep2-m1bp-100x_Position026_25_cmle.ics	11	0	2	1	0.10145188506263597	0.3384615384615384	0.43564356435643564
1411	Feb25-FISH2-3L1-rep2-m1bp-100x_Position026_25_cmle.ics	12	0	1	1	0.14526065361241058	0.4436619718309858	0.4436619718309858
1412	Feb25-FISH2-3L1-rep2-m1bp-100x_Position026_25_cmle.ics	14	0	1	1	0.3435529744166536	0.5518518518518518	0.5580524344569289
1413	Feb25-FISH2-3L1-rep2-m1bp-100x_Position026_25_cmle.ics	15	0	1	1	0.17523507419909848	0.608	0.43678160919540227
1414	Feb25-FISH2-3L1-rep2-m1bp-100x_Position026_25_cmle.ics	19	0	1	1	0.09684043574160706	0.3962264150943396	0.29999999999999993
1415	Feb25-FISH2-3L1-rep2-m1bp-100x_Position026_25_cmle.ics	20	0	1	1	0.2974384812063645	0.6649484536082473	0.6581632653061223
1416	Feb25-FISH2-3L1-rep2-m1bp-100x_Position026_25_cmle.ics	21	0	1	1	0.03689159456823126	0.10884353741496597	0.10958904109589039
1417	Feb25-FISH2-3L1-rep2-m1bp-100x_Position026_25_cmle.ics	22	0	1	1	0.0	0.0	0.0
1418	Feb25-FISH2-3L1-rep2-m1bp-100x_Position026_25_cmle.ics	23	0	1	1	0.0645602904944047	0.21212121212121207	0.21052631578947364
1419	Feb25-FISH2-3L1-rep2-m1bp-100x_Position026_25_cmle.ics	24	0	1	1	0.0	0.0	0.0
1420	Feb25-FISH2-3L1-rep2-m1bp-100x_Position026_25_cmle.ics	26	0	1	1	0.0	0.0	0.0
1421	Feb25-FISH2-3L1-rep2-m1bp-100x_Position026_25_cmle.ics	27	0	1	1	0.016140072623601176	0.049295774647887314	0.048951048951048945
1422	Feb25-FISH2-3L1-rep2-m1bp-100x_Position026_25_cmle.ics	28	0	1	1	0.10145188506263597	0.2716049382716049	0.23783783783783782
1423	Feb25-FISH2-3L1-rep2-m1bp-100x_Position026_25_cmle.ics	29	0	1	1	0.07839463845749142	0.4788732394366196	0.47222222222222215
1424	Feb25-FISH2-3L1-rep2-m1bp-100x_Position026_25_cmle.ics	30	0	1	1	0.0	0.0	0.0
1425	Feb25-FISH2-3L1-rep2-m1bp-100x_Position026_25_cmle.ics	33	0	1	1	0.0	0.0	0.0
1426	Feb25-FISH2-3L1-rep2-m1bp-100x_Position026_25_cmle.ics	34	0	1	1	0.07839463845749142	0.5230769230769229	0.607142857142857
1427	Feb25-FISH2-3L1-rep2-m1bp-100x_Position026_25_cmle.ics	34	0	1	2	0.0	0.0	0.0
1428	Feb25-FISH2-3L1-rep2-m1bp-100x_Position026_25_cmle.ics	34	0	2	1	0.0	0.0	0.0
1429	Feb25-FISH2-3L1-rep2-m1bp-100x_Position026_25_cmle.ics	34	0	2	2	0.10145188506263597	0.4444444444444445	0.4036697247706422
1430	Feb25-FISH2-3L1-rep2-m1bp-100x_Position026_25_cmle.ics	35	0	1	1	0.0	0.0	0.0
1431	Feb25-FISH2-3L1-rep2-m1bp-100x_Position027_26_cmle.ics	1	0	1	1	0.11759195768623715	0.4047619047619047	0.4112903225806452
1432	Feb25-FISH2-3L1-rep2-m1bp-100x_Position027_26_cmle.ics	2	0	1	1	0.0	0.0	0.0
1433	Feb25-FISH2-3L1-rep2-m1bp-100x_Position027_26_cmle.ics	2	0	2	1	0.11528623302572269	0.5154639175257731	0.3378378378378379
1434	Feb25-FISH2-3L1-rep2-m1bp-100x_Position027_26_cmle.ics	3	0	1	1	0.0	0.0	0.0
1435	Feb25-FISH2-3L1-rep2-m1bp-100x_Position027_26_cmle.ics	3	0	2	1	0.0645602904944047	0.5090909090909091	0.1818181818181818
1436	Feb25-FISH2-3L1-rep2-m1bp-100x_Position027_26_cmle.ics	5	0	1	1	0.0	0.0	0.0
1437	Feb25-FISH2-3L1-rep2-m1bp-100x_Position027_26_cmle.ics	6	0	1	1	0.30204993052739343	0.6549999999999999	0.39221556886227543
1438	Feb25-FISH2-3L1-rep2-m1bp-100x_Position027_26_cmle.ics	6	0	2	1	0.0	0.0	0.0
1439	Feb25-FISH2-3L1-rep2-m1bp-100x_Position027_26_cmle.ics	9	0	1	1	0.0	0.0	0.0
1440	Feb25-FISH2-3L1-rep2-m1bp-100x_Position027_26_cmle.ics	9	0	1	2	0.1590950015754973	0.26235741444866917	0.3770491803278688
1441	Feb25-FISH2-3L1-rep2-m1bp-100x_Position027_26_cmle.ics	10	0	1	1	0.0	0.0	0.0
1442	Feb25-FISH2-3L1-rep2-m1bp-100x_Position027_26_cmle.ics	11	0	1	1	0.0	0.0	0.0
1443	Feb25-FISH2-3L1-rep2-m1bp-100x_Position027_26_cmle.ics	13	0	1	1	0.14526065361241058	0.25506072874493924	0.38414634146341453
1444	Feb25-FISH2-3L1-rep2-m1bp-100x_Position027_26_cmle.ics	13	0	1	2	0.0	0.0	0.0
1445	Feb25-FISH2-3L1-rep2-m1bp-100x_Position027_26_cmle.ics	14	0	1	1	0.0	0.0	0.0
1446	Feb25-FISH2-3L1-rep2-m1bp-100x_Position027_26_cmle.ics	15	0	1	1	0.2766869592617345	0.7453416149068324	0.7453416149068324
1447	Feb25-FISH2-3L1-rep2-m1bp-100x_Position027_26_cmle.ics	17	0	1	1	0.10375760972315042	0.4017857142857142	0.29605263157894735
1448	Feb25-FISH2-3L1-rep2-m1bp-100x_Position027_26_cmle.ics	18	0	1	1	0.03689159456823126	0.32	0.31372549019607837
1449	Feb25-FISH2-3L1-rep2-m1bp-100x_Position027_26_cmle.ics	20	0	1	1	0.0	0.0	0.0
1450	Feb25-FISH2-3L1-rep2-m1bp-100x_Position027_26_cmle.ics	20	0	2	1	0.3228014524720235	0.5957446808510638	0.477815699658703
1451	Feb25-FISH2-3L1-rep2-m1bp-100x_Position027_26_cmle.ics	21	0	1	1	0.21673811808835866	0.4140969162995594	0.41048034934497807
1452	Feb25-FISH2-3L1-rep2-m1bp-100x_Position027_26_cmle.ics	22	0	1	1	0.08070036311800588	0.23809523809523805	0.2397260273972602
1453	Feb25-FISH2-3L1-rep2-m1bp-100x_Position027_26_cmle.ics	24	0	1	1	0.053031667191832436	0.2771084337349397	0.13142857142857142
1454	Feb25-FISH2-3L1-rep2-m1bp-100x_Position027_26_cmle.ics	25	0	1	1	0.13834347963086724	0.4411764705882353	0.4444444444444445
1455	Feb25-FISH2-3L1-rep2-m1bp-100x_Position027_26_cmle.ics	27	0	1	1	0.0	0.0	0.0
1456	Feb25-FISH2-3L1-rep2-m1bp-100x_Position027_26_cmle.ics	30	0	1	1	0.06917173981543362	0.1851851851851852	0.588235294117647
1457	Feb25-FISH2-3L1-rep2-m1bp-100x_Position027_26_cmle.ics	30	0	1	2	0.0	0.0	0.0
1458	Feb25-FISH2-3L1-rep2-m1bp-100x_Position027_26_cmle.ics	31	0	1	1	0.22596101673041646	0.7050359712230214	0.41702127659574467
1459	Feb25-FISH2-3L1-rep2-m1bp-100x_Position027_26_cmle.ics	31	0	2	1	0.0	0.0	0.0
1460	Feb25-FISH2-3L1-rep2-m1bp-100x_Position027_26_cmle.ics	34	0	1	1	0.1498721029334395	0.6842105263157894	0.4140127388535032
1461	Feb25-FISH2-3L1-rep2-m1bp-100x_Position027_26_cmle.ics	34	0	2	1	0.0	0.0	0.0
1462	Feb25-FISH2-3L1-rep2-m1bp-100x_Position027_26_cmle.ics	35	0	1	1	0.11759195768623715	0.7083333333333334	0.7183098591549295
1463	Feb25-FISH2-3L1-rep2-m1bp-100x_Position027_26_cmle.ics	36	0	1	1	0.1590950015754973	0.39428571428571424	0.38121546961325964
1464	Feb25-FISH2-3L1-rep2-m1bp-100x_Position027_26_cmle.ics	37	0	1	1	0.2951327565458501	0.6632124352331605	0.6632124352331605
1465	Feb25-FISH2-3L1-rep2-m1bp-100x_Position027_26_cmle.ics	38	0	1	1	0.0	0.0	0.0
1466	Feb25-FISH2-3L1-rep2-m1bp-100x_Position027_26_cmle.ics	40	0	1	1	0.17754079885961294	0.9746835443037974	0.5923076923076922
1467	Feb25-FISH2-3L1-rep2-m1bp-100x_Position027_26_cmle.ics	42	0	1	1	0.0	0.0	0.0
1468	Feb25-FISH2-3L1-rep2-m1bp-100x_Position027_26_cmle.ics	43	0	1	1	0.22134956740938755	0.6808510638297871	0.6760563380281689
1469	Feb25-FISH2-3L1-rep2-m1bp-100x_Position027_26_cmle.ics	45	0	1	1	0.0	0.0	0.0
1470	Feb25-FISH2-3L1-rep2-m1bp-100x_Position027_26_cmle.ics	46	0	1	1	0.01844579728411563	0.064	0.06349206349206349
1471	Feb25-FISH2-3L1-rep2-m1bp-100x_Position027_26_cmle.ics	47	0	1	1	0.07608891379697698	0.19526627218934908	0.19411764705882353
1472	Feb25-FISH2-3L1-rep2-m1bp-100x_Position027_26_cmle.ics	48	0	1	1	0.0	0.0	0.0
1473	Feb25-FISH2-3L1-rep2-m1bp-100x_Position027_26_cmle.ics	49	0	1	1	0.21904384274887312	0.8407079646017699	0.6168831168831168
1474	Feb25-FISH2-3L1-rep2-m1bp-100x_Position027_26_cmle.ics	52	0	1	1	0.17754079885961294	0.7938144329896907	0.36666666666666664
1475	Feb25-FISH2-3L1-rep2-m1bp-100x_Position027_26_cmle.ics	52	0	2	1	0.0	0.0	0.0
1476	Feb25-FISH2-3L1-rep2-m1bp-100x_Position027_26_cmle.ics	53	0	1	1	0.006917173981543361	0.02884615384615384	0.02272727272727272
1477	Feb25-FISH2-3L1-rep2-m1bp-100x_Position027_26_cmle.ics	54	0	1	1	0.09222898642057815	0.5263157894736842	0.5194805194805194
1478	Feb25-FISH2-3L1-rep2-m1bp-100x_Position027_26_cmle.ics	56	0	1	1	0.03458586990771681	0.12396694214876032	0.17045454545454547
1479	Feb25-FISH2-3L1-rep2-m1bp-100x_Position027_26_cmle.ics	57	0	1	1	0.0	0.0	0.0
1480	Feb25-FISH2-3L1-rep2-m1bp-100x_Position027_26_cmle.ics	58	0	1	1	0.0	0.0	0.0
1481	Feb25-FISH2-3L1-rep2-m1bp-100x_Position027_26_cmle.ics	59	0	1	1	0.25132398799607547	0.6812499999999999	0.6812499999999999
1482	Feb25-FISH2-3L1-rep2-m1bp-100x_Position027_26_cmle.ics	61	0	1	1	0.08300608777852034	0.28346456692913385	0.2857142857142857
1483	Feb25-FISH2-3L1-rep2-m1bp-100x_Position027_26_cmle.ics	62	0	1	1	0.013834347963086722	0.05882352941176469	0.07894736842105261
1484	Feb25-FISH2-3L1-rep2-m1bp-100x_Position027_26_cmle.ics	63	0	1	1	0.0	0.0	0.0
1485	Feb25-FISH2-3L1-rep2-m1bp-100x_Position027_26_cmle.ics	66	0	1	1	0.21904384274887312	0.76	0.7539682539682538
1486	Feb25-FISH2-3L1-rep2-m1bp-100x_Position028_27_cmle.ics	1	0	1	1	0.02305724660514454	0.04901960784313725	0.04926108374384235
1487	Feb25-FISH2-3L1-rep2-m1bp-100x_Position028_27_cmle.ics	2	0	1	1	0.0	0.0	0.0
1488	Feb25-FISH2-3L1-rep2-m1bp-100x_Position028_27_cmle.ics	2	0	1	2	0.0	0.0	0.0
1489	Feb25-FISH2-3L1-rep2-m1bp-100x_Position028_27_cmle.ics	3	0	1	1	0.0	0.0	0.0
1490	Feb25-FISH2-3L1-rep2-m1bp-100x_Position028_27_cmle.ics	3	0	2	1	0.09914616040212151	0.43	0.2311827956989247
1491	Feb25-FISH2-3L1-rep2-m1bp-100x_Position028_27_cmle.ics	5	0	1	1	0.0	0.0	0.0
1492	Feb25-FISH2-3L1-rep2-m1bp-100x_Position028_27_cmle.ics	5	0	1	2	0.0	0.0	0.0
1493	Feb25-FISH2-3L1-rep2-m1bp-100x_Position028_27_cmle.ics	7	0	1	1	0.013834347963086722	0.0437956204379562	0.044117647058823525
1494	Feb25-FISH2-3L1-rep2-m1bp-100x_Position028_27_cmle.ics	8	0	1	1	0.09684043574160706	0.29166666666666663	0.29166666666666663
1495	Feb25-FISH2-3L1-rep2-m1bp-100x_Position028_27_cmle.ics	9	0	1	1	0.22826674139093092	0.8839285714285713	0.8918918918918918
1496	Feb25-FISH2-3L1-rep2-m1bp-100x_Position028_27_cmle.ics	10	0	1	1	0.0	0.0	0.0
1497	Feb25-FISH2-3L1-rep2-m1bp-100x_Position028_27_cmle.ics	10	0	1	2	0.2582411619776188	0.37710437710437705	0.7777777777777778
1498	Feb25-FISH2-3L1-rep2-m1bp-100x_Position028_27_cmle.ics	11	0	1	1	0.0853118124390348	0.3425925925925925	0.3425925925925925
1499	Feb25-FISH2-3L1-rep2-m1bp-100x_Position028_27_cmle.ics	13	0	1	1	0.07839463845749142	0.28333333333333327	0.29565217391304344
1500	Feb25-FISH2-3L1-rep2-m1bp-100x_Position028_27_cmle.ics	14	0	1	1	0.07608891379697698	0.24999999999999994	0.3707865168539326
1501	Feb25-FISH2-3L1-rep2-m1bp-100x_Position028_27_cmle.ics	15	0	1	1	0.0	0.0	0.0
1502	Feb25-FISH2-3L1-rep2-m1bp-100x_Position028_27_cmle.ics	16	0	1	1	0.0	0.0	0.0
1503	Feb25-FISH2-3L1-rep2-m1bp-100x_Position028_27_cmle.ics	16	0	1	2	0.0899232617600637	0.3513513513513513	0.6724137931034481
1504	Feb25-FISH2-3L1-rep2-m1bp-100x_Position028_27_cmle.ics	17	0	1	1	0.05533739185234689	0.2242990654205607	0.2242990654205607
1505	Feb25-FISH2-3L1-rep2-m1bp-100x_Position028_27_cmle.ics	18	0	1	1	0.0	0.0	0.0
1506	Feb25-FISH2-3L1-rep2-m1bp-100x_Position028_27_cmle.ics	18	0	2	1	0.2098209441068153	0.49726775956284147	0.3791666666666666
1507	Feb25-FISH2-3L1-rep2-m1bp-100x_Position028_27_cmle.ics	19	0	1	1	0.057643116512861345	0.17857142857142855	0.17985611510791363
1508	Feb25-FISH2-3L1-rep2-m1bp-100x_Position028_27_cmle.ics	20	0	1	1	0.0645602904944047	0.26415094339622636	0.26415094339622636
1509	Feb25-FISH2-3L1-rep2-m1bp-100x_Position028_27_cmle.ics	21	0	1	1	0.0	0.0	0.0
1510	Feb25-FISH2-3L1-rep2-m1bp-100x_Position028_27_cmle.ics	21	0	1	2	0.15217782759395396	0.24354243542435425	0.7764705882352941
1511	Feb25-FISH2-3L1-rep2-m1bp-100x_Position028_27_cmle.ics	22	0	1	1	0.0	0.0	0.0
1512	Feb25-FISH2-3L1-rep2-m1bp-100x_Position028_27_cmle.ics	23	0	1	1	0.14295492895189613	0.5391304347826086	0.5344827586206895
1513	Feb25-FISH2-3L1-rep2-m1bp-100x_Position028_27_cmle.ics	24	0	1	1	0.18215224818064185	0.30152671755725186	0.34497816593886454
1514	Feb25-FISH2-3L1-rep2-m1bp-100x_Position028_27_cmle.ics	25	0	1	1	0.0	0.0	0.0
1515	Feb25-FISH2-3L1-rep2-m1bp-100x_Position028_27_cmle.ics	25	0	2	1	0.1245091316677805	0.3292682926829268	0.17475728155339806
1516	Feb25-FISH2-3L1-rep2-m1bp-100x_Position028_27_cmle.ics	26	0	1	1	0.09914616040212151	0.3115942028985507	0.31386861313868614
1517	Feb25-FISH2-3L1-rep2-m1bp-100x_Position028_27_cmle.ics	27	0	1	1	0.0	0.0	0.0
1518	Feb25-FISH2-3L1-rep2-m1bp-100x_Position028_27_cmle.ics	30	0	1	1	0.40119609092951497	0.7404255319148937	0.5979381443298969
1519	Feb25-FISH2-3L1-rep2-m1bp-100x_Position028_27_cmle.ics	30	0	2	1	0.0	0.0	0.0
1520	Feb25-FISH2-3L1-rep2-m1bp-100x_Position028_27_cmle.ics	32	0	1	1	0.1590950015754973	0.5564516129032258	0.5564516129032258
1521	Feb25-FISH2-3L1-rep2-m1bp-100x_Position028_27_cmle.ics	33	0	1	1	0.10375760972315042	0.4205607476635513	0.4205607476635513
1522	Feb25-FISH2-3L1-rep2-m1bp-100x_Position028_27_cmle.ics	34	0	1	1	0.20520949478578637	0.42995169082125595	0.5426829268292681
1523	Feb25-FISH2-3L1-rep2-m1bp-100x_Position028_27_cmle.ics	34	0	1	2	0.0	0.0	0.0
1524	Feb25-FISH2-3L1-rep2-m1bp-100x_Position028_27_cmle.ics	37	0	1	1	0.02305724660514454	0.10526315789473682	0.13698630136986298
1525	Feb25-FISH2-3L1-rep2-m1bp-100x_Position028_27_cmle.ics	38	0	1	1	0.0	0.0	0.0
1526	Feb25-FISH2-3L1-rep2-m1bp-100x_Position028_27_cmle.ics	38	0	1	2	0.0	0.0	0.0
1527	Feb25-FISH2-3L1-rep2-m1bp-100x_Position028_27_cmle.ics	40	0	1	1	0.11759195768623715	0.3953488372093023	0.39230769230769225
1528	Feb25-FISH2-3L1-rep2-m1bp-100x_Position028_27_cmle.ics	41	0	1	1	0.0	0.0	0.0
1529	Feb25-FISH2-3L1-rep2-m1bp-100x_Position028_27_cmle.ics	41	0	1	2	0.23979536469350318	0.3795620437956204	0.7027027027027027
1530	Feb25-FISH2-3L1-rep2-m1bp-100x_Position028_27_cmle.ics	42	0	1	1	0.11989768234675159	0.4126984126984126	0.3909774436090225
1531	Feb25-FISH2-3L1-rep2-m1bp-100x_Position028_27_cmle.ics	43	0	1	1	0.029974420586687898	0.1313131313131313	0.1313131313131313
1532	Feb25-FISH2-3L1-rep2-m1bp-100x_Position028_27_cmle.ics	44	0	1	1	0.09914616040212151	0.49999999999999994	0.4623655913978494
1533	Feb25-FISH2-3L1-rep2-m1bp-100x_Position028_27_cmle.ics	45	0	1	1	0.0	0.0	0.0
1534	Feb25-FISH2-3L1-rep2-m1bp-100x_Position028_27_cmle.ics	47	0	1	1	0.057643116512861345	0.43859649122807015	0.35211267605633795
1535	Feb25-FISH2-3L1-rep2-m1bp-100x_Position028_27_cmle.ics	48	0	1	1	0.1844579728411563	0.47904191616766467	0.4761904761904762
1536	Feb25-FISH2-3L1-rep2-m1bp-100x_Position028_27_cmle.ics	49	0	1	1	0.0046114493210289076	0.016129032258064516	0.016528925619834708
1537	Feb25-FISH2-3L1-rep2-m1bp-100x_Position028_27_cmle.ics	52	0	1	1	0.02305724660514454	0.12499999999999999	0.1282051282051282
1538	Feb25-FISH2-3L1-rep2-m1bp-100x_Position028_27_cmle.ics	53	0	1	1	0.0	0.0	0.0
1539	Feb25-FISH2-3L1-rep2-m1bp-100x_Position028_27_cmle.ics	54	0	1	1	0.12681485632829495	0.4741379310344826	0.4741379310344826
1540	Feb25-FISH2-3L1-rep2-m1bp-100x_Position028_27_cmle.ics	55	0	1	1	0.20290377012527194	0.8979591836734694	0.34509803921568627
1541	Feb25-FISH2-3L1-rep2-m1bp-100x_Position028_27_cmle.ics	55	0	1	2	0.0	0.0	0.0
1542	Feb25-FISH2-3L1-rep2-m1bp-100x_Position028_27_cmle.ics	55	0	2	1	0.0	0.0	0.0
1543	Feb25-FISH2-3L1-rep2-m1bp-100x_Position028_27_cmle.ics	55	0	2	2	0.13373203030983832	0.3222222222222222	0.8169014084507041
1544	Feb25-FISH2-3L1-rep2-m1bp-100x_Position028_27_cmle.ics	55	0	3	1	0.0	0.0	0.0
1545	Feb25-FISH2-3L1-rep2-m1bp-100x_Position028_27_cmle.ics	55	0	3	2	0.0	0.0	0.0
1546	Feb25-FISH2-3L1-rep2-m1bp-100x_Position028_27_cmle.ics	56	0	1	1	0.029974420586687898	0.12621359223300968	0.1238095238095238
1547	Feb25-FISH2-3L1-rep2-m1bp-100x_Position028_27_cmle.ics	59	0	1	1	0.10145188506263597	0.32116788321167883	0.32352941176470584
1548	Feb25-FISH2-3L1-rep2-m1bp-100x_Position028_27_cmle.ics	61	0	1	1	0.03919731922874571	0.1808510638297872	0.18279569892473113
1549	Feb25-FISH2-3L1-rep2-m1bp-100x_Position028_27_cmle.ics	62	0	1	1	0.059948841173375796	0.19117647058823525	0.25242718446601936
1550	Feb25-FISH2-3L1-rep2-m1bp-100x_Position028_27_cmle.ics	62	0	1	2	0.0	0.0	0.0
1551	Feb25-FISH2-3L1-rep2-m1bp-100x_Position028_27_cmle.ics	62	0	2	1	0.0	0.0	0.0
1552	Feb25-FISH2-3L1-rep2-m1bp-100x_Position028_27_cmle.ics	62	0	2	2	0.10606333438366487	0.49999999999999994	0.365079365079365
1553	Feb25-FISH2-3L1-rep2-m1bp-100x_Position028_27_cmle.ics	63	0	1	1	0.053031667191832436	0.2129629629629629	0.2129629629629629
1554	Feb25-FISH2-3L1-rep2-m1bp-100x_Position028_27_cmle.ics	65	0	1	1	0.10606333438366487	0.368	0.37398373983739835
1555	Feb25-FISH2-3L1-rep2-m1bp-100x_Position028_27_cmle.ics	67	0	1	1	0.03689159456823126	0.08938547486033518	0.0672268907563025
1556	Feb25-FISH2-3L1-rep2-m1bp-100x_Position028_27_cmle.ics	67	0	2	1	0.0	0.0	0.0
1557	Feb25-FISH2-3L1-rep2-m1bp-100x_Position028_27_cmle.ics	69	0	1	1	0.08300608777852034	0.33644859813084105	0.33644859813084105
1558	Feb25-FISH2-3L1-rep2-m1bp-100x_Position028_27_cmle.ics	70	0	1	1	0.006917173981543361	0.03658536585365853	0.037037037037037035
1559	Feb25-FISH2-3L1-rep2-m1bp-100x_Position028_27_cmle.ics	72	0	1	1	0.19598659614372857	0.6028368794326241	0.5985915492957745
1560	Feb25-FISH2-3L1-rep2-m1bp-100x_Position028_27_cmle.ics	74	0	1	1	0.37583311966385596	0.6342412451361867	0.6707818930041152
1561	Feb25-FISH2-3L1-rep2-m1bp-100x_Position028_27_cmle.ics	75	0	1	1	0.04611449321028908	0.18018018018018017	0.18018018018018017
1562	Feb25-FISH2-3L1-rep2-m1bp-100x_Position028_27_cmle.ics	76	0	1	1	0.0	0.0	0.0
1563	Feb25-FISH2-3L1-rep2-m1bp-100x_Position028_27_cmle.ics	76	0	1	2	0.0	0.0	0.0
1564	Feb25-FISH2-3L1-rep2-m1bp-100x_Position028_27_cmle.ics	76	0	2	1	0.0	0.0	0.0
1565	Feb25-FISH2-3L1-rep2-m1bp-100x_Position028_27_cmle.ics	76	0	2	2	0.2605468866381333	0.5885416666666667	0.8496240601503758
1566	Feb25-FISH2-3L1-rep2-m1bp-100x_Position028_27_cmle.ics	77	0	1	1	0.06686601515491916	0.2589285714285714	0.2589285714285714
1567	Feb25-FISH2-3L1-rep2-m1bp-100x_Position029_28_cmle.ics	1	0	1	1	0.14756637827292504	0.37869822485207094	0.37869822485207094
1568	Feb25-FISH2-3L1-rep2-m1bp-100x_Position029_28_cmle.ics	2	0	1	1	0.07147746447594806	0.2246376811594203	0.2262773722627737
1569	Feb25-FISH2-3L1-rep2-m1bp-100x_Position029_28_cmle.ics	3	0	1	1	0.14064920429138167	0.45522388059701485	0.5213675213675213
1570	Feb25-FISH2-3L1-rep2-m1bp-100x_Position029_28_cmle.ics	4	0	1	1	0.04150304388926017	0.25	0.15652173913043477
1571	Feb25-FISH2-3L1-rep2-m1bp-100x_Position029_28_cmle.ics	5	0	1	1	0.0	0.0	0.0
1572	Feb25-FISH2-3L1-rep2-m1bp-100x_Position029_28_cmle.ics	6	0	1	1	0.0	0.0	0.0
1573	Feb25-FISH2-3L1-rep2-m1bp-100x_Position029_28_cmle.ics	8	0	1	1	0.20520949478578637	0.6496350364963503	0.6496350364963503
1574	Feb25-FISH2-3L1-rep2-m1bp-100x_Position029_28_cmle.ics	9	0	1	1	0.0	0.0	0.0
1575	Feb25-FISH2-3L1-rep2-m1bp-100x_Position029_28_cmle.ics	10	0	1	1	0.0	0.0	0.0
1576	Feb25-FISH2-3L1-rep2-m1bp-100x_Position029_28_cmle.ics	11	0	1	1	0.0	0.0	0.0
1577	Feb25-FISH2-3L1-rep2-m1bp-100x_Position029_28_cmle.ics	12	0	1	1	0.14295492895189613	0.4492753623188406	0.45925925925925926
1578	Feb25-FISH2-3L1-rep2-m1bp-100x_Position029_28_cmle.ics	13	0	1	1	0.11528623302572269	0.40322580645161293	0.4065040650406504
1579	Feb25-FISH2-3L1-rep2-m1bp-100x_Position029_28_cmle.ics	14	0	1	1	0.16370645089652622	0.46103896103896097	0.4671052631578947
1580	Feb25-FISH2-3L1-rep2-m1bp-100x_Position029_28_cmle.ics	15	0	1	1	0.050725942531317986	0.3928571428571428	0.15492957746478872
1581	Feb25-FISH2-3L1-rep2-m1bp-100x_Position029_28_cmle.ics	15	0	2	1	0.0	0.0	0.0
1582	Feb25-FISH2-3L1-rep2-m1bp-100x_Position029_28_cmle.ics	16	0	1	1	0.03689159456823126	0.0879120879120879	0.0879120879120879
1583	Feb25-FISH2-3L1-rep2-m1bp-100x_Position029_28_cmle.ics	17	0	1	1	0.0	0.0	0.0
1584	Feb25-FISH2-3L1-rep2-m1bp-100x_Position029_28_cmle.ics	20	0	1	1	0.0645602904944047	0.1818181818181818	0.34146341463414626
1585	Feb25-FISH2-3L1-rep2-m1bp-100x_Position029_28_cmle.ics	20	0	1	2	0.0	0.0	0.0
1586	Feb25-FISH2-3L1-rep2-m1bp-100x_Position029_28_cmle.ics	21	0	1	1	0.06225456583389025	0.20930232558139533	0.20769230769230765
1587	Feb25-FISH2-3L1-rep2-m1bp-100x_Position029_28_cmle.ics	22	0	1	1	0.0	0.0	0.0
1588	Feb25-FISH2-3L1-rep2-m1bp-100x_Position029_28_cmle.ics	23	0	1	1	0.0	0.0	0.0
1589	Feb25-FISH2-3L1-rep2-m1bp-100x_Position029_28_cmle.ics	24	0	1	1	0.1245091316677805	0.6	0.6
1590	Feb25-FISH2-3L1-rep2-m1bp-100x_Position029_28_cmle.ics	26	0	1	1	0.1291205809888094	0.36842105263157887	0.3733333333333333
1591	Feb25-FISH2-3L1-rep2-m1bp-100x_Position029_28_cmle.ics	27	0	1	1	0.0	0.0	0.0
1592	Feb25-FISH2-3L1-rep2-m1bp-100x_Position029_28_cmle.ics	28	0	1	1	0.04842021787080353	0.30882352941176466	0.30882352941176466
1593	Feb25-FISH2-3L1-rep2-m1bp-100x_Position029_28_cmle.ics	29	0	1	1	0.0	0.0	0.0
1594	Feb25-FISH2-3L1-rep2-m1bp-100x_Position029_28_cmle.ics	30	0	1	1	0.1890694221621852	0.5503355704697985	0.543046357615894
1595	Feb25-FISH2-3L1-rep2-m1bp-100x_Position029_28_cmle.ics	31	0	1	1	0.03689159456823126	0.1553398058252427	0.1415929203539823
1596	Feb25-FISH2-3L1-rep2-m1bp-100x_Position029_28_cmle.ics	32	0	1	1	0.009222898642057815	0.031007751937984492	0.03125
1597	Feb25-FISH2-3L1-rep2-m1bp-100x_Position029_28_cmle.ics	33	0	1	1	0.0046114493210289076	0.013698630136986299	0.01379310344827586
1598	Feb25-FISH2-3L1-rep2-m1bp-100x_Position029_28_cmle.ics	34	0	1	1	0.0	0.0	0.0
1599	Feb25-FISH2-3L1-rep2-m1bp-100x_Position029_28_cmle.ics	34	0	2	1	0.29052130722482117	0.5779816513761468	0.41447368421052627
1600	Feb25-FISH2-3L1-rep2-m1bp-100x_Position029_28_cmle.ics	35	0	1	1	0.0	0.0	0.0
1601	Feb25-FISH2-3L1-rep2-m1bp-100x_Position029_28_cmle.ics	38	0	1	1	0.0	0.0	0.0
1602	Feb25-FISH2-3L1-rep2-m1bp-100x_Position029_28_cmle.ics	39	0	1	1	0.12220340700726605	0.3655172413793103	0.37062937062937057
1603	Feb25-FISH2-3L1-rep2-m1bp-100x_Position029_28_cmle.ics	41	0	1	1	0.06686601515491916	0.25217391304347825	0.25217391304347825
1604	Feb25-FISH2-3L1-rep2-m1bp-100x_Position029_28_cmle.ics	42	0	1	1	0.04842021787080353	0.42	0.17948717948717946
1605	Feb25-FISH2-3L1-rep2-m1bp-100x_Position029_28_cmle.ics	42	0	2	1	0.0	0.0	0.0
1606	Feb25-FISH2-3L1-rep2-m1bp-100x_Position029_28_cmle.ics	43	0	1	1	0.0	0.0	0.0
1607	Feb25-FISH2-3L1-rep2-m1bp-100x_Position029_28_cmle.ics	44	0	1	1	0.17292934953858402	0.5434782608695652	0.44910179640718556
1608	Feb25-FISH2-3L1-rep2-m1bp-100x_Position029_28_cmle.ics	45	0	1	1	0.0	0.0	0.0
1609	Feb25-FISH2-3L1-rep2-m1bp-100x_Position029_28_cmle.ics	45	0	1	2	0.0	0.0	0.0
1610	Feb25-FISH2-3L1-rep2-m1bp-100x_Position029_28_cmle.ics	46	0	1	1	0.01844579728411563	0.16	0.15686274509803919
1611	Feb25-FISH2-3L1-rep2-m1bp-100x_Position029_28_cmle.ics	47	0	1	1	0.050725942531317986	0.24175824175824173	0.24175824175824173
1612	Feb25-FISH2-3L1-rep2-m1bp-100x_Position029_28_cmle.ics	48	0	1	1	0.14064920429138167	0.7530864197530863	0.4039735099337748
1613	Feb25-FISH2-3L1-rep2-m1bp-100x_Position029_28_cmle.ics	48	0	2	1	0.0	0.0	0.0
1614	Feb25-FISH2-3L1-rep2-m1bp-100x_Position029_28_cmle.ics	49	0	1	1	0.0	0.0	0.0
1615	Feb25-FISH2-3L1-rep2-m1bp-100x_Position029_28_cmle.ics	51	0	1	1	0.0	0.0	0.0
1616	Feb25-FISH2-3L1-rep2-m1bp-100x_Position029_28_cmle.ics	52	0	1	1	0.1291205809888094	0.4028776978417265	0.3999999999999999
1617	Feb25-FISH2-3L1-rep2-m1bp-100x_Position029_28_cmle.ics	53	0	1	1	0.0	0.0	0.0
1618	Feb25-FISH2-3L1-rep2-m1bp-100x_Position029_28_cmle.ics	55	0	1	1	0.13373203030983832	0.453125	0.44961240310077516
1619	Feb25-FISH2-3L1-rep2-m1bp-100x_Position029_28_cmle.ics	56	0	1	1	0.2351839153724743	0.6375	0.6415094339622641
1620	Feb25-FISH2-3L1-rep2-m1bp-100x_Position029_28_cmle.ics	60	0	1	1	0.0	0.0	0.0
1621	Feb25-FISH2-3L1-rep2-m1bp-100x_Position029_28_cmle.ics	61	0	1	1	0.0	0.0	0.0
1622	Feb25-FISH2-3L1-rep2-m1bp-100x_Position029_28_cmle.ics	62	0	1	1	0.15448355225446841	0.4085365853658536	0.3175355450236967
1623	Feb25-FISH2-3L1-rep2-m1bp-100x_Position029_28_cmle.ics	62	0	1	2	0.0	0.0	0.0
1624	Feb25-FISH2-3L1-rep2-m1bp-100x_Position029_28_cmle.ics	62	0	2	1	0.0	0.0	0.0
1625	Feb25-FISH2-3L1-rep2-m1bp-100x_Position029_28_cmle.ics	62	0	2	2	0.22826674139093092	0.5530726256983239	0.7388059701492536
1626	Feb25-FISH2-3L1-rep2-m1bp-100x_Position029_28_cmle.ics	64	0	1	1	0.053031667191832436	0.25555555555555554	0.2584269662921348
1627	Feb25-FISH2-3L1-rep2-m1bp-100x_Position029_28_cmle.ics	65	0	1	1	0.04150304388926017	0.140625	0.140625
1628	Feb25-FISH2-3L1-rep2-m1bp-100x_Position029_28_cmle.ics	66	0	1	1	0.0	0.0	0.0
1629	Feb25-FISH2-3L1-rep2-m1bp-100x_Position029_28_cmle.ics	69	0	1	1	0.0	0.0	0.0
1630	Feb25-FISH2-3L1-rep2-m1bp-100x_Position029_28_cmle.ics	72	0	1	1	0.05533739185234689	0.16666666666666666	0.16666666666666666
1631	Feb25-FISH2-3L1-rep2-m1bp-100x_Position029_28_cmle.ics	73	0	1	1	0.025362971265658993	0.07746478873239436	0.07746478873239436
1632	Feb25-FISH2-3L1-rep2-m1bp-100x_Position029_28_cmle.ics	74	0	1	1	0.19137514682269965	0.43455497382198943	0.43455497382198943
1633	Feb25-FISH2-3L1-rep2-m1bp-100x_Position029_28_cmle.ics	75	0	1	1	0.1590950015754973	0.71875	0.71875
1634	Feb25-FISH2-3L1-rep2-m1bp-100x_Position029_28_cmle.ics	77	0	1	1	0.053031667191832436	0.2090909090909091	0.1811023622047244
1635	Feb25-FISH2-3L1-rep2-m1bp-100x_Position029_28_cmle.ics	78	0	1	1	0.0	0.0	0.0
1636	Feb25-FISH2-3L1-rep2-m1bp-100x_Position029_28_cmle.ics	80	0	1	1	0.09914616040212151	0.35245901639344257	0.34959349593495936
1637	Feb25-FISH2-3L1-rep2-m1bp-100x_Position030_29_cmle.ics	1	0	1	1	0.13603775497035278	0.5315315315315315	0.5267857142857142
1638	Feb25-FISH2-3L1-rep2-m1bp-100x_Position030_29_cmle.ics	2	0	1	1	0.1590950015754973	0.39884393063583806	0.6216216216216216
1639	Feb25-FISH2-3L1-rep2-m1bp-100x_Position030_29_cmle.ics	3	0	1	1	0.029974420586687898	0.08124999999999998	0.19402985074626863
1640	Feb25-FISH2-3L1-rep2-m1bp-100x_Position030_29_cmle.ics	3	0	1	2	0.0	0.0	0.0
1641	Feb25-FISH2-3L1-rep2-m1bp-100x_Position030_29_cmle.ics	3	0	2	1	0.0	0.0	0.0
1642	Feb25-FISH2-3L1-rep2-m1bp-100x_Position030_29_cmle.ics	3	0	2	2	0.0	0.0	0.0
1643	Feb25-FISH2-3L1-rep2-m1bp-100x_Position030_29_cmle.ics	4	0	1	1	0.0	0.0	0.0
1644	Feb25-FISH2-3L1-rep2-m1bp-100x_Position030_29_cmle.ics	4	0	2	1	0.0	0.0	0.0
1645	Feb25-FISH2-3L1-rep2-m1bp-100x_Position030_29_cmle.ics	4	0	3	1	0.23287819071195984	0.5287958115183246	0.3482758620689655
1646	Feb25-FISH2-3L1-rep2-m1bp-100x_Position030_29_cmle.ics	5	0	1	1	0.09684043574160706	0.3684210526315789	0.48837209302325574
1647	Feb25-FISH2-3L1-rep2-m1bp-100x_Position030_29_cmle.ics	6	0	1	1	0.09222898642057815	0.3508771929824562	0.3508771929824562
1648	Feb25-FISH2-3L1-rep2-m1bp-100x_Position030_29_cmle.ics	7	0	1	1	0.027668695926173444	0.08823529411764705	0.08823529411764705
1649	Feb25-FISH2-3L1-rep2-m1bp-100x_Position030_29_cmle.ics	8	0	1	1	0.34585869907716804	0.40760869565217384	0.5791505791505791
1650	Feb25-FISH2-3L1-rep2-m1bp-100x_Position030_29_cmle.ics	8	0	1	2	0.0	0.0	0.0
1651	Feb25-FISH2-3L1-rep2-m1bp-100x_Position030_29_cmle.ics	10	0	1	1	0.06686601515491916	0.24786324786324784	0.24999999999999994
1652	Feb25-FISH2-3L1-rep2-m1bp-100x_Position030_29_cmle.ics	11	0	1	1	0.006917173981543361	0.044776119402985065	0.044117647058823525
1653	Feb25-FISH2-3L1-rep2-m1bp-100x_Position030_29_cmle.ics	11	0	1	2	0.0	0.0	0.0
1654	Feb25-FISH2-3L1-rep2-m1bp-100x_Position030_29_cmle.ics	11	0	2	1	0.0	0.0	0.0
1655	Feb25-FISH2-3L1-rep2-m1bp-100x_Position030_29_cmle.ics	11	0	2	2	0.0	0.0	0.0
1656	Feb25-FISH2-3L1-rep2-m1bp-100x_Position030_29_cmle.ics	12	0	1	1	0.0	0.0	0.0
1657	Feb25-FISH2-3L1-rep2-m1bp-100x_Position030_29_cmle.ics	13	0	1	1	0.0	0.0	0.0
1658	Feb25-FISH2-3L1-rep2-m1bp-100x_Position030_29_cmle.ics	14	0	1	1	0.07608891379697698	0.26612903225806456	0.26190476190476186
1659	Feb25-FISH2-3L1-rep2-m1bp-100x_Position030_29_cmle.ics	15	0	1	1	0.1590950015754973	0.5307692307692307	0.5307692307692307
1660	Feb25-FISH2-3L1-rep2-m1bp-100x_Position030_29_cmle.ics	16	0	1	1	0.11759195768623715	0.43965517241379304	0.43965517241379304
1661	Feb25-FISH2-3L1-rep2-m1bp-100x_Position030_29_cmle.ics	17	0	1	1	0.04611449321028908	0.15384615384615383	0.15384615384615383
1662	Feb25-FISH2-3L1-rep2-m1bp-100x_Position030_29_cmle.ics	19	0	1	1	0.11759195768623715	0.4322033898305085	0.4322033898305085
1663	Feb25-FISH2-3L1-rep2-m1bp-100x_Position030_29_cmle.ics	20	0	1	1	0.09222898642057815	0.3007518796992481	0.3007518796992481
1664	Feb25-FISH2-3L1-rep2-m1bp-100x_Position030_29_cmle.ics	21	0	1	1	0.0	0.0	0.0
1665	Feb25-FISH2-3L1-rep2-m1bp-100x_Position030_29_cmle.ics	22	0	1	1	0.1706236248780696	0.5362318840579711	0.5362318840579711
1666	Feb25-FISH2-3L1-rep2-m1bp-100x_Position030_29_cmle.ics	23	0	1	1	0.0	0.0	0.0
1667	Feb25-FISH2-3L1-rep2-m1bp-100x_Position030_29_cmle.ics	24	0	1	1	0.17754079885961294	0.3043478260869565	0.30314960629921256
1668	Feb25-FISH2-3L1-rep2-m1bp-100x_Position030_29_cmle.ics	25	0	1	1	0.03228014524720235	0.14583333333333334	0.10687022900763357
1669	Feb25-FISH2-3L1-rep2-m1bp-100x_Position030_29_cmle.ics	26	0	1	1	0.06917173981543362	0.19736842105263158	0.34883720930232553
1670	Feb25-FISH2-3L1-rep2-m1bp-100x_Position030_29_cmle.ics	27	0	1	1	0.0	0.0	0.0
1671	Feb25-FISH2-3L1-rep2-m1bp-100x_Position030_29_cmle.ics	28	0	1	1	0.09684043574160706	0.30882352941176466	0.28571428571428564
1672	Feb25-FISH2-3L1-rep2-m1bp-100x_Position030_29_cmle.ics	29	0	1	1	0.23057246605144538	0.8264462809917353	0.8264462809917353
1673	Feb25-FISH2-3L1-rep2-m1bp-100x_Position030_29_cmle.ics	31	0	1	1	0.08761753709954924	0.6229508196721311	0.3333333333333333
1674	Feb25-FISH2-3L1-rep2-m1bp-100x_Position030_29_cmle.ics	31	0	1	2	0.0	0.0	0.0
1675	Feb25-FISH2-3L1-rep2-m1bp-100x_Position030_29_cmle.ics	31	0	2	1	0.0	0.0	0.0
1676	Feb25-FISH2-3L1-rep2-m1bp-100x_Position030_29_cmle.ics	31	0	2	2	0.057643116512861345	0.2293577981651376	0.44642857142857134
1677	Feb25-FISH2-3L1-rep2-m1bp-100x_Position030_29_cmle.ics	32	0	1	1	0.03228014524720235	0.11111111111111109	0.109375
1678	Feb25-FISH2-3L1-rep2-m1bp-100x_Position030_29_cmle.ics	33	0	1	1	0.0	0.0	0.0
1679	Feb25-FISH2-3L1-rep2-m1bp-100x_Position030_29_cmle.ics	36	0	1	1	0.05533739185234689	0.2474226804123711	0.15189873417721517
1680	Feb25-FISH2-3L1-rep2-m1bp-100x_Position030_29_cmle.ics	36	0	2	1	0.0	0.0	0.0
1681	Feb25-FISH2-3L1-rep2-m1bp-100x_Position030_29_cmle.ics	37	0	1	1	0.08070036311800588	0.30701754385964913	0.31249999999999994
1682	Feb25-FISH2-3L1-rep2-m1bp-100x_Position030_29_cmle.ics	38	0	1	1	0.2144323934278442	0.5284090909090909	0.5314285714285714
1683	Feb25-FISH2-3L1-rep2-m1bp-100x_Position030_29_cmle.ics	40	0	1	1	0.016140072623601176	0.05147058823529411	0.05185185185185185
1684	Feb25-FISH2-3L1-rep2-m1bp-100x_Position030_29_cmle.ics	41	0	1	1	0.050725942531317986	0.20952380952380953	0.20952380952380953
1685	Feb25-FISH2-3L1-rep2-m1bp-100x_Position030_29_cmle.ics	42	0	1	1	0.0	0.0	0.0
1686	Feb25-FISH2-3L1-rep2-m1bp-100x_Position030_29_cmle.ics	42	0	1	2	0.21673811808835866	0.32525951557093424	0.3345195729537366
1687	Feb25-FISH2-3L1-rep2-m1bp-100x_Position030_29_cmle.ics	42	0	2	1	0.0	0.0	0.0
1688	Feb25-FISH2-3L1-rep2-m1bp-100x_Position030_29_cmle.ics	42	0	2	2	0.0	0.0	0.0
1689	Feb25-FISH2-3L1-rep2-m1bp-100x_Position030_29_cmle.ics	43	0	1	1	0.0	0.0	0.0
1690	Feb25-FISH2-3L1-rep2-m1bp-100x_Position030_29_cmle.ics	44	0	1	1	0.15448355225446841	0.5447154471544716	0.5537190082644627
1691	Feb25-FISH2-3L1-rep2-m1bp-100x_Position030_29_cmle.ics	45	0	1	1	0.0	0.0	0.0
1692	Feb25-FISH2-3L1-rep2-m1bp-100x_Position030_29_cmle.ics	46	0	1	1	0.34585869907716804	0.9090909090909091	0.9202453987730059
1693	Feb25-FISH2-3L1-rep2-m1bp-100x_Position030_29_cmle.ics	47	0	1	1	0.325107177132538	0.49823321554770317	0.5486381322957199
1694	Feb25-FISH2-3L1-rep2-m1bp-100x_Position030_29_cmle.ics	48	0	1	1	0.15678927691498284	0.5439999999999999	0.5396825396825395
1695	Feb25-FISH2-3L1-rep2-m1bp-100x_Position030_29_cmle.ics	49	0	1	1	0.016140072623601176	0.053435114503816786	0.053435114503816786
1696	Feb25-FISH2-3L1-rep2-m1bp-100x_Position030_29_cmle.ics	50	0	1	1	0.21673811808835866	0.7014925373134328	0.6861313868613139
1697	Feb25-FISH2-3L1-rep2-m1bp-100x_Position030_29_cmle.ics	51	0	1	1	0.1498721029334395	0.4710144927536232	0.4744525547445255
1698	Feb25-FISH2-3L1-rep2-m1bp-100x_Position030_29_cmle.ics	52	0	1	1	0.3389415250956247	0.7	0.8802395209580838
1699	Feb25-FISH2-3L1-rep2-m1bp-100x_Position030_29_cmle.ics	53	0	1	1	0.0645602904944047	0.2745098039215686	0.3218390804597701
1700	Feb25-FISH2-3L1-rep2-m1bp-100x_Position030_29_cmle.ics	54	0	1	1	0.08300608777852034	0.2589928057553956	0.2589928057553956
1701	Feb25-FISH2-3L1-rep2-m1bp-100x_Position030_29_cmle.ics	55	0	1	1	0.21212666876732975	0.5859872611464969	0.5822784810126582
1702	Feb25-FISH2-3L1-rep2-m1bp-100x_Position030_29_cmle.ics	56	0	1	1	0.09914616040212151	0.3257575757575757	0.3233082706766917
1703	Feb25-FISH2-3L1-rep2-m1bp-100x_Position031_30_cmle.ics	1	0	1	1	0.16601217555704068	0.5806451612903226	0.576
1704	Feb25-FISH2-3L1-rep2-m1bp-100x_Position031_30_cmle.ics	4	0	1	1	0.1498721029334395	0.5158730158730158	0.5158730158730158
1705	Feb25-FISH2-3L1-rep2-m1bp-100x_Position031_30_cmle.ics	5	0	1	1	0.06225456583389025	0.375	0.3648648648648649
1706	Feb25-FISH2-3L1-rep2-m1bp-100x_Position031_30_cmle.ics	6	0	1	1	0.0	0.0	0.0
1707	Feb25-FISH2-3L1-rep2-m1bp-100x_Position031_30_cmle.ics	6	0	1	2	0.29052130722482117	0.7924528301886792	0.31738035264483627
1708	Feb25-FISH2-3L1-rep2-m1bp-100x_Position031_30_cmle.ics	6	0	1	3	0.0	0.0	0.0
1709	Feb25-FISH2-3L1-rep2-m1bp-100x_Position031_30_cmle.ics	6	0	2	1	0.0	0.0	0.0
1710	Feb25-FISH2-3L1-rep2-m1bp-100x_Position031_30_cmle.ics	6	0	2	2	0.0	0.0	0.0
1711	Feb25-FISH2-3L1-rep2-m1bp-100x_Position031_30_cmle.ics	6	0	2	3	0.0	0.0	0.0
1712	Feb25-FISH2-3L1-rep2-m1bp-100x_Position031_30_cmle.ics	6	0	3	1	0.0	0.0	0.0
1713	Feb25-FISH2-3L1-rep2-m1bp-100x_Position031_30_cmle.ics	6	0	3	2	0.0	0.0	0.0
1714	Feb25-FISH2-3L1-rep2-m1bp-100x_Position031_30_cmle.ics	6	0	3	3	0.0	0.0	0.0
1715	Feb25-FISH2-3L1-rep2-m1bp-100x_Position031_30_cmle.ics	7	0	1	1	0.16831790021755513	0.48666666666666664	0.48666666666666664
1716	Feb25-FISH2-3L1-rep2-m1bp-100x_Position031_30_cmle.ics	8	0	1	1	0.19598659614372857	0.5483870967741935	0.5985915492957745
1717	Feb25-FISH2-3L1-rep2-m1bp-100x_Position031_30_cmle.ics	10	0	1	1	0.1890694221621852	0.5061728395061728	0.5030674846625766
1718	Feb25-FISH2-3L1-rep2-m1bp-100x_Position031_30_cmle.ics	13	0	1	1	0.0	0.0	0.0
1719	Feb25-FISH2-3L1-rep2-m1bp-100x_Position031_30_cmle.ics	14	0	1	1	0.17292934953858402	0.510204081632653	0.5067567567567568
1720	Feb25-FISH2-3L1-rep2-m1bp-100x_Position031_30_cmle.ics	16	0	1	1	0.06686601515491916	0.22307692307692303	0.22307692307692303
1721	Feb25-FISH2-3L1-rep2-m1bp-100x_Position031_30_cmle.ics	17	0	1	1	0.23287819071195984	0.6474358974358974	0.4832535885167464
1722	Feb25-FISH2-3L1-rep2-m1bp-100x_Position031_30_cmle.ics	17	0	1	2	0.0	0.0	0.0
1723	Feb25-FISH2-3L1-rep2-m1bp-100x_Position031_30_cmle.ics	17	0	2	1	0.0	0.0	0.0
1724	Feb25-FISH2-3L1-rep2-m1bp-100x_Position031_30_cmle.ics	17	0	2	2	0.09222898642057815	0.30534351145038163	0.5194805194805194
1725	Feb25-FISH2-3L1-rep2-m1bp-100x_Position031_30_cmle.ics	19	0	1	1	0.08070036311800588	0.3977272727272727	0.4022988505747126
1726	Feb25-FISH2-3L1-rep2-m1bp-100x_Position031_30_cmle.ics	20	0	1	1	0.04842021787080353	0.2763157894736842	0.2763157894736842
1727	Feb25-FISH2-3L1-rep2-m1bp-100x_Position031_30_cmle.ics	21	0	1	1	0.16831790021755513	0.7849462365591398	0.5251798561151079
1728	Feb25-FISH2-3L1-rep2-m1bp-100x_Position031_30_cmle.ics	22	0	1	1	0.11298050836520823	0.41176470588235287	0.41176470588235287
1729	Feb25-FISH2-3L1-rep2-m1bp-100x_Position031_30_cmle.ics	24	0	1	1	0.2144323934278442	0.5406976744186046	0.5438596491228069
1730	Feb25-FISH2-3L1-rep2-m1bp-100x_Position031_30_cmle.ics	25	0	1	1	0.0	0.0	0.0
1731	Feb25-FISH2-3L1-rep2-m1bp-100x_Position031_30_cmle.ics	25	0	2	1	0.0	0.0	0.0
1732	Feb25-FISH2-3L1-rep2-m1bp-100x_Position031_30_cmle.ics	26	0	1	1	0.223655292069902	0.8508771929824561	0.8362068965517239
1733	Feb25-FISH2-3L1-rep2-m1bp-100x_Position031_30_cmle.ics	27	0	1	1	0.053031667191832436	0.22549019607843135	0.1631205673758865
1734	Feb25-FISH2-3L1-rep2-m1bp-100x_Position031_30_cmle.ics	28	0	1	1	0.0	0.0	0.0
1735	Feb25-FISH2-3L1-rep2-m1bp-100x_Position031_30_cmle.ics	29	0	1	1	0.07378318913646252	0.27826086956521734	0.2807017543859649
1736	Feb25-FISH2-3L1-rep2-m1bp-100x_Position031_30_cmle.ics	30	0	1	1	0.0	0.0	0.0
1737	Feb25-FISH2-3L1-rep2-m1bp-100x_Position031_30_cmle.ics	31	0	1	1	0.249018263335561	0.6923076923076922	0.43373493975903604
1738	Feb25-FISH2-3L1-rep2-m1bp-100x_Position031_30_cmle.ics	31	0	1	2	0.0	0.0	0.0
1739	Feb25-FISH2-3L1-rep2-m1bp-100x_Position031_30_cmle.ics	31	0	2	1	0.0	0.0	0.0
1740	Feb25-FISH2-3L1-rep2-m1bp-100x_Position031_30_cmle.ics	31	0	2	2	0.0	0.0	0.0
1741	Feb25-FISH2-3L1-rep2-m1bp-100x_Position031_30_cmle.ics	32	0	1	1	0.016140072623601176	0.1272727272727273	0.1272727272727273
1742	Feb25-FISH2-3L1-rep2-m1bp-100x_Position031_30_cmle.ics	33	0	1	1	0.1798465235201274	0.7428571428571428	0.4382022471910112
1743	Feb25-FISH2-3L1-rep2-m1bp-100x_Position031_30_cmle.ics	34	0	1	1	0.0	0.0	0.0
1744	Feb25-FISH2-3L1-rep2-m1bp-100x_Position031_30_cmle.ics	35	0	1	1	0.16370645089652622	0.5338345864661653	0.5220588235294117
1745	Feb25-FISH2-3L1-rep2-m1bp-100x_Position031_30_cmle.ics	36	0	1	1	0.0	0.0	0.0
1746	Feb25-FISH2-3L1-rep2-m1bp-100x_Position031_30_cmle.ics	36	0	2	1	0.18215224818064185	0.49685534591194963	0.3798076923076923
1747	Feb25-FISH2-3L1-rep2-m1bp-100x_Position031_30_cmle.ics	38	0	1	1	0.0	0.0	0.0
1748	Feb25-FISH2-3L1-rep2-m1bp-100x_Position031_30_cmle.ics	38	0	2	1	0.03458586990771681	0.30000000000000004	0.1293103448275862
1749	Feb25-FISH2-3L1-rep2-m1bp-100x_Position031_30_cmle.ics	39	0	1	1	0.0	0.0	0.0
1750	Feb25-FISH2-3L1-rep2-m1bp-100x_Position031_30_cmle.ics	39	0	2	1	0.0	0.0	0.0
1751	Feb25-FISH2-3L1-rep2-m1bp-100x_Position031_30_cmle.ics	40	0	1	1	0.17523507419909848	0.6666666666666666	0.6666666666666666
1752	Feb25-FISH2-3L1-rep2-m1bp-100x_Position031_30_cmle.ics	41	0	1	1	0.22596101673041646	0.5414364640883977	0.5414364640883977
1753	Feb25-FISH2-3L1-rep2-m1bp-100x_Position031_30_cmle.ics	42	0	1	1	0.0	0.0	0.0
1754	Feb25-FISH2-3L1-rep2-m1bp-100x_Position031_30_cmle.ics	44	0	1	1	0.0	0.0	0.0
1755	Feb25-FISH2-3L1-rep2-m1bp-100x_Position031_30_cmle.ics	44	0	1	2	0.0	0.0	0.0
1756	Feb25-FISH2-3L1-rep2-m1bp-100x_Position031_30_cmle.ics	44	0	1	3	0.45883920744237633	0.5168831168831168	0.5223097112860893
1757	Feb25-FISH2-3L1-rep2-m1bp-100x_Position031_30_cmle.ics	44	0	2	1	0.0	0.0	0.0
1758	Feb25-FISH2-3L1-rep2-m1bp-100x_Position031_30_cmle.ics	44	0	2	2	0.13142630564932387	0.2938144329896907	0.5588235294117646
1759	Feb25-FISH2-3L1-rep2-m1bp-100x_Position031_30_cmle.ics	44	0	2	3	0.0	0.0	0.0
1760	Feb25-FISH2-3L1-rep2-m1bp-100x_Position031_30_cmle.ics	45	0	1	1	0.1498721029334395	0.4999999999999999	0.49618320610687017
1761	Feb25-FISH2-3L1-rep2-m1bp-100x_Position031_30_cmle.ics	47	0	1	1	0.0	0.0	0.0
1762	Feb25-FISH2-3L1-rep2-m1bp-100x_Position031_30_cmle.ics	49	0	1	1	0.06917173981543362	0.3658536585365853	0.36144578313253006
1763	Feb25-FISH2-3L1-rep2-m1bp-100x_Position031_30_cmle.ics	51	0	1	1	0.04380876854977462	0.1484375	0.1496062992125984
1764	Feb25-FISH2-3L1-rep2-m1bp-100x_Position031_30_cmle.ics	52	0	1	1	0.04380876854977462	0.22891566265060234	0.15447154471544713
1765	Feb25-FISH2-3L1-rep2-m1bp-100x_Position031_30_cmle.ics	53	0	1	1	0.2974384812063645	0.7206703910614524	0.7206703910614524
1766	Feb25-FISH2-3L1-rep2-m1bp-100x_Position031_30_cmle.ics	54	0	1	1	0.0	0.0	0.0
1767	Feb25-FISH2-3L1-rep2-m1bp-100x_Position031_30_cmle.ics	57	0	1	1	0.0	0.0	0.0
1768	Feb25-FISH2-3L1-rep2-m1bp-100x_Position031_30_cmle.ics	57	0	1	2	0.15217782759395396	0.2108626198083067	0.30985915492957744
1769	Feb25-FISH2-3L1-rep2-m1bp-100x_Position031_30_cmle.ics	59	0	1	1	0.13603775497035278	0.4244604316546762	0.4244604316546762
1770	Feb25-FISH2-3L1-rep2-m1bp-100x_Position031_30_cmle.ics	60	0	1	1	0.04611449321028908	0.1282051282051282	0.13071895424836602
1771	Feb25-FISH2-3L1-rep2-m1bp-100x_Position031_30_cmle.ics	62	0	1	1	0.13373203030983832	0.58	0.4172661870503596
1772	Feb25-FISH2-3L1-rep2-m1bp-100x_Position031_30_cmle.ics	63	0	1	1	0.0	0.0	0.0
1773	Feb25-FISH2-3L1-rep2-m1bp-100x_Position031_30_cmle.ics	64	0	1	1	0.0	0.0	0.0
1774	Feb25-FISH2-3L1-rep2-m1bp-100x_Position032_31_cmle.ics	1	0	1	1	0.0	0.0	0.0
1775	Feb25-FISH2-3L1-rep2-m1bp-100x_Position032_31_cmle.ics	1	0	1	2	0.04611449321028908	0.13698630136986298	0.3571428571428571
1776	Feb25-FISH2-3L1-rep2-m1bp-100x_Position032_31_cmle.ics	2	0	1	1	0.10145188506263597	0.4489795918367347	0.4489795918367347
1777	Feb25-FISH2-3L1-rep2-m1bp-100x_Position032_31_cmle.ics	3	0	1	1	0.08300608777852034	0.22929936305732487	0.23076923076923073
1778	Feb25-FISH2-3L1-rep2-m1bp-100x_Position032_31_cmle.ics	4	0	1	1	0.0	0.0	0.0
1779	Feb25-FISH2-3L1-rep2-m1bp-100x_Position032_31_cmle.ics	4	0	1	2	0.10836905904417933	0.30128205128205127	0.4947368421052631
1780	Feb25-FISH2-3L1-rep2-m1bp-100x_Position032_31_cmle.ics	5	0	1	1	0.053031667191832436	0.23711340206185566	0.23711340206185566
1781	Feb25-FISH2-3L1-rep2-m1bp-100x_Position032_31_cmle.ics	6	0	1	1	0.0	0.0	0.0
1782	Feb25-FISH2-3L1-rep2-m1bp-100x_Position032_31_cmle.ics	7	0	1	1	0.03919731922874571	0.12318840579710144	0.1214285714285714
1783	Feb25-FISH2-3L1-rep2-m1bp-100x_Position032_31_cmle.ics	8	0	1	1	0.0	0.0	0.0
1784	Feb25-FISH2-3L1-rep2-m1bp-100x_Position032_31_cmle.ics	8	0	2	1	0.1590950015754973	0.9078947368421051	0.5476190476190474
1785	Feb25-FISH2-3L1-rep2-m1bp-100x_Position032_31_cmle.ics	9	0	1	1	0.29282703188533565	0.47211895910780666	0.47388059701492535
1786	Feb25-FISH2-3L1-rep2-m1bp-100x_Position032_31_cmle.ics	10	0	1	1	0.01844579728411563	0.08080808080808081	0.10666666666666666
1787	Feb25-FISH2-3L1-rep2-m1bp-100x_Position032_31_cmle.ics	12	0	1	1	0.0	0.0	0.0
1788	Feb25-FISH2-3L1-rep2-m1bp-100x_Position032_31_cmle.ics	14	0	1	1	0.0	0.0	0.0
1789	Feb25-FISH2-3L1-rep2-m1bp-100x_Position032_31_cmle.ics	15	0	1	1	0.0	0.0	0.0
1790	Feb25-FISH2-3L1-rep2-m1bp-100x_Position032_31_cmle.ics	16	0	1	1	0.07608891379697698	0.23239436619718307	0.23076923076923075
1791	Feb25-FISH2-3L1-rep2-m1bp-100x_Position032_31_cmle.ics	18	0	1	1	0.0	0.0	0.0
1792	Feb25-FISH2-3L1-rep2-m1bp-100x_Position032_31_cmle.ics	19	0	1	1	0.013834347963086722	0.05555555555555554	0.044776119402985065
1793	Feb25-FISH2-3L1-rep2-m1bp-100x_Position032_31_cmle.ics	20	0	1	1	0.0	0.0	0.0
1794	Feb25-FISH2-3L1-rep2-m1bp-100x_Position032_31_cmle.ics	20	0	2	1	0.08070036311800588	0.6862745098039215	0.4605263157894736
1795	Feb25-FISH2-3L1-rep2-m1bp-100x_Position032_31_cmle.ics	21	0	1	1	0.21673811808835866	0.6064516129032258	0.6025641025641025
1796	Feb25-FISH2-3L1-rep2-m1bp-100x_Position032_31_cmle.ics	22	0	1	1	0.19137514682269965	0.50920245398773	0.8829787234042551
1797	Feb25-FISH2-3L1-rep2-m1bp-100x_Position032_31_cmle.ics	22	0	1	2	0.0	0.0	0.0
1798	Feb25-FISH2-3L1-rep2-m1bp-100x_Position032_31_cmle.ics	23	0	1	1	0.2766869592617345	0.7843137254901961	0.7843137254901961
1799	Feb25-FISH2-3L1-rep2-m1bp-100x_Position032_31_cmle.ics	24	0	1	1	0.20059804546475749	0.595890410958904	0.6
1800	Feb25-FISH2-3L1-rep2-m1bp-100x_Position032_31_cmle.ics	26	0	1	1	0.0899232617600637	0.3714285714285714	0.3714285714285714
1801	Feb25-FISH2-3L1-rep2-m1bp-100x_Position032_31_cmle.ics	28	0	1	1	0.15448355225446841	0.4407894736842105	0.4437086092715232
1802	Feb25-FISH2-3L1-rep2-m1bp-100x_Position032_31_cmle.ics	29	0	1	1	0.0	0.0	0.0
1803	Feb25-FISH2-3L1-rep2-m1bp-100x_Position032_31_cmle.ics	30	0	1	1	0.0	0.0	0.0
1804	Feb25-FISH2-3L1-rep2-m1bp-100x_Position032_31_cmle.ics	34	0	1	1	0.04842021787080353	0.2763157894736842	0.29166666666666663
1805	Feb25-FISH2-3L1-rep2-m1bp-100x_Position032_31_cmle.ics	35	0	1	1	0.10375760972315042	0.45454545454545453	0.45454545454545453
1806	Feb25-FISH2-3L1-rep2-m1bp-100x_Position032_31_cmle.ics	36	0	1	1	0.11989768234675159	0.23744292237442918	0.9285714285714284
1807	Feb25-FISH2-3L1-rep2-m1bp-100x_Position032_31_cmle.ics	36	0	1	2	0.0	0.0	0.0
1808	Feb25-FISH2-3L1-rep2-m1bp-100x_Position032_31_cmle.ics	36	0	1	3	0.0	0.0	0.0
1809	Feb25-FISH2-3L1-rep2-m1bp-100x_Position032_31_cmle.ics	37	0	1	1	0.0	0.0	0.0
1810	Feb25-FISH2-3L1-rep2-m1bp-100x_Position032_31_cmle.ics	38	0	1	1	0.06225456583389025	0.262135922330097	0.2596153846153846
1811	Feb25-FISH2-3L1-rep2-m1bp-100x_Position032_31_cmle.ics	39	0	1	1	0.0	0.0	0.0
1812	Feb25-FISH2-3L1-rep2-m1bp-100x_Position032_31_cmle.ics	40	0	1	1	0.0	0.0	0.0
1813	Feb25-FISH2-3L1-rep2-m1bp-100x_Position032_31_cmle.ics	40	0	1	2	0.0	0.0	0.0
1814	Feb25-FISH2-3L1-rep2-m1bp-100x_Position032_31_cmle.ics	40	0	1	3	0.0	0.0	0.0
1815	Feb25-FISH2-3L1-rep2-m1bp-100x_Position032_31_cmle.ics	40	0	2	1	0.0	0.0	0.0
1816	Feb25-FISH2-3L1-rep2-m1bp-100x_Position032_31_cmle.ics	40	0	2	2	0.0	0.0	0.0
1817	Feb25-FISH2-3L1-rep2-m1bp-100x_Position032_31_cmle.ics	40	0	2	3	0.0	0.0	0.0
1818	Feb25-FISH2-3L1-rep2-m1bp-100x_Position032_31_cmle.ics	40	0	3	1	0.0	0.0	0.0
1819	Feb25-FISH2-3L1-rep2-m1bp-100x_Position032_31_cmle.ics	40	0	3	2	0.0	0.0	0.0
1820	Feb25-FISH2-3L1-rep2-m1bp-100x_Position032_31_cmle.ics	40	0	3	3	0.0	0.0	0.0
1821	Feb25-FISH2-3L1-rep2-m1bp-100x_Position032_31_cmle.ics	41	0	1	1	0.14295492895189613	0.3899371069182389	0.39490445859872614
1822	Feb25-FISH2-3L1-rep2-m1bp-100x_Position032_31_cmle.ics	42	0	1	1	0.14064920429138167	0.5700934579439251	0.5700934579439251
1823	Feb25-FISH2-3L1-rep2-m1bp-100x_Position032_31_cmle.ics	43	0	1	1	0.0	0.0	0.0
1824	Feb25-FISH2-3L1-rep2-m1bp-100x_Position032_31_cmle.ics	43	0	1	2	0.3412472497561392	0.5849802371541503	0.6141078838174273
1825	Feb25-FISH2-3L1-rep2-m1bp-100x_Position032_31_cmle.ics	44	0	1	1	0.0	0.0	0.0
1826	Feb25-FISH2-3L1-rep2-m1bp-100x_Position032_31_cmle.ics	45	0	1	1	0.0	0.0	0.0
1827	Feb25-FISH2-3L1-rep2-m1bp-100x_Position032_31_cmle.ics	47	0	1	1	0.0	0.0	0.0
1828	Feb25-FISH2-3L1-rep2-m1bp-100x_Position032_31_cmle.ics	47	0	1	2	0.2974384812063645	0.44482758620689644	0.977272727272727
1829	Feb25-FISH2-3L1-rep2-m1bp-100x_Position032_31_cmle.ics	49	0	1	1	0.08070036311800588	0.4487179487179486	0.330188679245283
1830	Feb25-FISH2-3L1-rep2-m1bp-100x_Position032_31_cmle.ics	50	0	1	1	0.07378318913646252	0.2831858407079646	0.2807017543859649
1831	Feb25-FISH2-3L1-rep2-m1bp-100x_Position032_31_cmle.ics	52	0	1	1	0.1936808714832141	0.6176470588235293	0.8659793814432989
1832	Feb25-FISH2-3L1-rep2-m1bp-100x_Position032_31_cmle.ics	54	0	1	1	0.1498721029334395	0.42483660130718953	0.4850746268656716
1833	Feb25-FISH2-3L1-rep2-m1bp-100x_Position032_31_cmle.ics	55	0	1	1	0.0	0.0	0.0
1834	Feb25-FISH2-3L1-rep2-m1bp-100x_Position032_31_cmle.ics	56	0	1	1	0.0	0.0	0.0
1835	Feb25-FISH2-3L1-rep2-m1bp-100x_Position032_31_cmle.ics	57	0	1	1	0.22596101673041646	0.4757281553398057	0.4757281553398057
1836	Feb25-FISH2-3L1-rep2-m1bp-100x_Position032_31_cmle.ics	58	0	1	1	0.09222898642057815	0.38834951456310673	0.3846153846153846
1837	Feb25-FISH2-3L1-rep2-m1bp-100x_Position032_31_cmle.ics	59	0	1	1	0.0	0.0	0.0
1838	Feb25-FISH2-3L1-rep2-m1bp-100x_Position032_31_cmle.ics	60	0	1	1	0.0023057246605144538	0.017543859649122806	0.018181818181818184
1839	Feb25-FISH2-3L1-rep2-m1bp-100x_Position032_31_cmle.ics	61	0	1	1	0.03228014524720235	0.26415094339622636	0.22580645161290322
1840	Feb25-FISH2-3L1-rep2-m1bp-100x_Position032_31_cmle.ics	63	0	1	1	0.09914616040212151	0.29054054054054057	0.29054054054054057
1841	Feb25-FISH2-3L1-rep2-m1bp-100x_Position032_31_cmle.ics	64	0	1	1	0.0	0.0	0.0
1842	Feb25-FISH2-3L1-rep2-m1bp-100x_Position032_31_cmle.ics	65	0	1	1	0.03458586990771681	0.11450381679389313	0.11450381679389313
1843	Feb25-FISH2-3L1-rep2-m1bp-100x_Position032_31_cmle.ics	66	0	1	1	0.23287819071195984	0.6196319018404908	0.6234567901234568
1844	Feb25-FISH2-3L1-rep2-m1bp-100x_Position032_31_cmle.ics	67	0	1	1	0.10145188506263597	0.5945945945945946	0.7096774193548387
1845	Feb25-FISH2-3L1-rep2-m1bp-100x_Position032_31_cmle.ics	68	0	1	1	0.0	0.0	0.0
1846	Feb25-FISH2-3L1-rep2-m1bp-100x_Position033_32_cmle.ics	1	0	1	1	0.1590950015754973	0.726315789473684	0.4964028776978416
1847	Feb25-FISH2-3L1-rep2-m1bp-100x_Position033_32_cmle.ics	3	0	1	1	0.0645602904944047	0.5185185185185184	0.5090909090909091
1848	Feb25-FISH2-3L1-rep2-m1bp-100x_Position033_32_cmle.ics	4	0	1	1	0.0	0.0	0.0
1849	Feb25-FISH2-3L1-rep2-m1bp-100x_Position033_32_cmle.ics	4	0	1	2	0.0	0.0	0.0
1850	Feb25-FISH2-3L1-rep2-m1bp-100x_Position033_32_cmle.ics	5	0	1	1	0.07839463845749142	0.23611111111111108	0.2344827586206896
1851	Feb25-FISH2-3L1-rep2-m1bp-100x_Position033_32_cmle.ics	6	0	1	1	0.11067478370469377	0.4752475247524752	0.4752475247524752
1852	Feb25-FISH2-3L1-rep2-m1bp-100x_Position033_32_cmle.ics	7	0	1	1	0.10375760972315042	0.4838709677419354	0.4838709677419354
1853	Feb25-FISH2-3L1-rep2-m1bp-100x_Position033_32_cmle.ics	9	0	1	1	0.14295492895189613	0.36470588235294116	0.6739130434782608
1854	Feb25-FISH2-3L1-rep2-m1bp-100x_Position033_32_cmle.ics	10	0	1	1	0.0	0.0	0.0
1855	Feb25-FISH2-3L1-rep2-m1bp-100x_Position033_32_cmle.ics	11	0	1	1	0.17754079885961294	0.5202702702702703	0.5202702702702703
1856	Feb25-FISH2-3L1-rep2-m1bp-100x_Position033_32_cmle.ics	12	0	1	1	0.0	0.0	0.0
1857	Feb25-FISH2-3L1-rep2-m1bp-100x_Position033_32_cmle.ics	13	0	1	1	0.0	0.0	0.0
1858	Feb25-FISH2-3L1-rep2-m1bp-100x_Position033_32_cmle.ics	13	0	1	2	0.0	0.0	0.0
1859	Feb25-FISH2-3L1-rep2-m1bp-100x_Position033_32_cmle.ics	14	0	1	1	0.21212666876732975	0.3056478405315614	0.3056478405315614
1860	Feb25-FISH2-3L1-rep2-m1bp-100x_Position033_32_cmle.ics	15	0	1	1	0.0	0.0	0.0
1861	Feb25-FISH2-3L1-rep2-m1bp-100x_Position033_32_cmle.ics	16	0	1	1	0.07839463845749142	0.3505154639175257	0.2905982905982905
1862	Feb25-FISH2-3L1-rep2-m1bp-100x_Position033_32_cmle.ics	17	0	1	1	0.19598659614372857	0.6692913385826771	0.6538461538461537
1863	Feb25-FISH2-3L1-rep2-m1bp-100x_Position033_32_cmle.ics	18	0	1	1	0.223655292069902	0.544943820224719	0.544943820224719
1864	Feb25-FISH2-3L1-rep2-m1bp-100x_Position033_32_cmle.ics	19	0	1	1	0.050725942531317986	0.4230769230769231	0.22
1865	Feb25-FISH2-3L1-rep2-m1bp-100x_Position033_32_cmle.ics	20	0	1	1	0.22596101673041646	0.7153284671532847	0.7101449275362319
1866	Feb25-FISH2-3L1-rep2-m1bp-100x_Position033_32_cmle.ics	21	0	1	1	0.03689159456823126	0.32	0.17021276595744678
1867	Feb25-FISH2-3L1-rep2-m1bp-100x_Position033_32_cmle.ics	22	0	1	1	0.053031667191832436	0.17293233082706763	0.17164179104477612
1868	Feb25-FISH2-3L1-rep2-m1bp-100x_Position033_32_cmle.ics	23	0	1	1	0.0	0.0	0.0
1869	Feb25-FISH2-3L1-rep2-m1bp-100x_Position033_32_cmle.ics	25	0	1	1	0.0	0.0	0.0
1870	Feb25-FISH2-3L1-rep2-m1bp-100x_Position033_32_cmle.ics	25	0	2	1	0.0	0.0	0.0
1871	Feb25-FISH2-3L1-rep2-m1bp-100x_Position033_32_cmle.ics	26	0	1	1	0.0899232617600637	0.31967213114754095	0.31967213114754095
1872	Feb25-FISH2-3L1-rep2-m1bp-100x_Position033_32_cmle.ics	27	0	1	1	0.28821558256430674	0.6944444444444444	0.6648936170212766
1873	Feb25-FISH2-3L1-rep2-m1bp-100x_Position033_32_cmle.ics	29	0	1	1	0.35277587305871144	0.8095238095238094	0.8360655737704918
1874	Feb25-FISH2-3L1-rep2-m1bp-100x_Position033_32_cmle.ics	30	0	1	1	0.2098209441068153	0.5481927710843372	0.30033003300330025
1875	Feb25-FISH2-3L1-rep2-m1bp-100x_Position033_32_cmle.ics	30	0	2	1	0.0	0.0	0.0
1876	Feb25-FISH2-3L1-rep2-m1bp-100x_Position033_32_cmle.ics	31	0	1	1	0.029974420586687898	0.09027777777777778	0.09027777777777778
1877	Feb25-FISH2-3L1-rep2-m1bp-100x_Position033_32_cmle.ics	32	0	1	1	0.04150304388926017	0.24	0.20689655172413793
1878	Feb25-FISH2-3L1-rep2-m1bp-100x_Position033_32_cmle.ics	35	0	1	1	0.11759195768623715	0.43965517241379304	0.43589743589743585
1879	Feb25-FISH2-3L1-rep2-m1bp-100x_Position033_32_cmle.ics	36	0	1	1	0.2605468866381333	0.8248175182481753	0.8248175182481753
1880	Feb25-FISH2-3L1-rep2-m1bp-100x_Position033_32_cmle.ics	37	0	1	1	0.03919731922874571	0.15044247787610618	0.14912280701754385
1881	Feb25-FISH2-3L1-rep2-m1bp-100x_Position033_32_cmle.ics	38	0	1	1	0.025362971265658993	0.08396946564885495	0.08396946564885495
1882	Feb25-FISH2-3L1-rep2-m1bp-100x_Position033_32_cmle.ics	39	0	1	1	0.0	0.0	0.0
1883	Feb25-FISH2-3L1-rep2-m1bp-100x_Position033_32_cmle.ics	41	0	1	1	0.2144323934278442	0.8773584905660377	0.8773584905660377
1884	Feb25-FISH2-3L1-rep2-m1bp-100x_Position033_32_cmle.ics	42	0	1	1	0.0	0.0	0.0
1885	Feb25-FISH2-3L1-rep2-m1bp-100x_Position033_32_cmle.ics	42	0	2	1	0.0	0.0	0.0
1886	Feb25-FISH2-3L1-rep2-m1bp-100x_Position033_32_cmle.ics	43	0	1	1	0.0	0.0	0.0
1887	Feb25-FISH2-3L1-rep2-m1bp-100x_Position033_32_cmle.ics	44	0	1	1	0.10145188506263597	0.5499999999999999	0.5432098765432098
1888	Feb25-FISH2-3L1-rep2-m1bp-100x_Position033_32_cmle.ics	45	0	1	1	0.11067478370469377	0.4324324324324324	0.48
1889	Feb25-FISH2-3L1-rep2-m1bp-100x_Position033_32_cmle.ics	46	0	1	1	0.13373203030983832	0.46031746031746024	0.46399999999999997
1890	Feb25-FISH2-3L1-rep2-m1bp-100x_Position033_32_cmle.ics	49	0	1	1	0.0899232617600637	0.5342465753424657	0.5492957746478873
1891	Feb25-FISH2-3L1-rep2-m1bp-100x_Position033_32_cmle.ics	50	0	1	1	0.059948841173375796	0.203125	0.24299065420560742
1892	Feb25-FISH2-3L1-rep2-m1bp-100x_Position033_32_cmle.ics	51	0	1	1	0.10145188506263597	0.3283582089552239	0.32592592592592595
1893	Feb25-FISH2-3L1-rep2-m1bp-100x_Position033_32_cmle.ics	52	0	1	1	0.016140072623601176	0.05737704918032786	0.05737704918032786
1894	Feb25-FISH2-3L1-rep2-m1bp-100x_Position033_32_cmle.ics	53	0	1	1	0.17523507419909848	0.5352112676056336	0.5352112676056336
1895	Feb25-FISH2-3L1-rep2-m1bp-100x_Position033_32_cmle.ics	55	0	1	1	0.06917173981543362	0.22727272727272724	0.23076923076923075
1896	Feb25-FISH2-3L1-rep2-m1bp-100x_Position033_32_cmle.ics	57	0	1	1	0.07839463845749142	0.35789473684210515	0.3541666666666667
1897	Feb25-FISH2-3L1-rep2-m1bp-100x_Position033_32_cmle.ics	58	0	1	1	0.07608891379697698	0.34736842105263155	0.351063829787234
1898	Feb25-FISH2-3L1-rep2-m1bp-100x_Position033_32_cmle.ics	59	0	1	1	0.0	0.0	0.0
1899	Feb25-FISH2-3L1-rep2-m1bp-100x_Position033_32_cmle.ics	60	0	1	1	0.14295492895189613	0.6888888888888888	0.6458333333333334
1900	Feb25-FISH2-3L1-rep2-m1bp-100x_Position033_32_cmle.ics	62	0	1	1	0.5464567445419255	0.6991150442477876	0.6045918367346937
1901	Feb25-FISH2-3L1-rep2-m1bp-100x_Position033_32_cmle.ics	63	0	1	1	0.0	0.0	0.0
1902	Feb25-FISH2-3L1-rep2-m1bp-100x_Position034_33_cmle.ics	4	0	1	1	0.03919731922874571	0.13934426229508193	0.1382113821138211
1903	Feb25-FISH2-3L1-rep2-m1bp-100x_Position034_33_cmle.ics	5	0	1	1	0.09914616040212151	0.6515151515151514	0.6417910447761194
1904	Feb25-FISH2-3L1-rep2-m1bp-100x_Position034_33_cmle.ics	7	0	1	1	0.06917173981543362	0.2941176470588235	0.2941176470588235
1905	Feb25-FISH2-3L1-rep2-m1bp-100x_Position034_33_cmle.ics	9	0	1	1	0.03919731922874571	0.22368421052631574	0.12318840579710144
1906	Feb25-FISH2-3L1-rep2-m1bp-100x_Position034_33_cmle.ics	9	0	2	1	0.0	0.0	0.0
1907	Feb25-FISH2-3L1-rep2-m1bp-100x_Position034_33_cmle.ics	10	0	1	1	0.10836905904417933	0.6527777777777778	0.4607843137254901
1908	Feb25-FISH2-3L1-rep2-m1bp-100x_Position034_33_cmle.ics	11	0	1	1	0.26746406061967665	0.5888324873096447	0.5272727272727273
1909	Feb25-FISH2-3L1-rep2-m1bp-100x_Position034_33_cmle.ics	12	0	1	1	0.15217782759395396	0.540983606557377	0.5365853658536586
1910	Feb25-FISH2-3L1-rep2-m1bp-100x_Position034_33_cmle.ics	13	0	1	1	0.13142630564932387	0.5428571428571428	0.44881889763779526
1911	Feb25-FISH2-3L1-rep2-m1bp-100x_Position034_33_cmle.ics	14	0	1	1	0.04380876854977462	0.1417910447761194	0.1532258064516129
1912	Feb25-FISH2-3L1-rep2-m1bp-100x_Position034_33_cmle.ics	15	0	1	1	0.19829232080424303	0.6666666666666666	0.6056338028169013
1913	Feb25-FISH2-3L1-rep2-m1bp-100x_Position034_33_cmle.ics	17	0	1	1	0.44039341015826067	0.6452702702702703	0.647457627118644
1914	Feb25-FISH2-3L1-rep2-m1bp-100x_Position034_33_cmle.ics	18	0	1	1	0.0	0.0	0.0
1915	Feb25-FISH2-3L1-rep2-m1bp-100x_Position034_33_cmle.ics	19	0	1	1	0.009222898642057815	0.027397260273972598	0.02758620689655172
1916	Feb25-FISH2-3L1-rep2-m1bp-100x_Position034_33_cmle.ics	20	0	1	1	0.0	0.0	0.0
1917	Feb25-FISH2-3L1-rep2-m1bp-100x_Position034_33_cmle.ics	21	0	1	1	0.02305724660514454	0.1388888888888889	0.13698630136986298
1918	Feb25-FISH2-3L1-rep2-m1bp-100x_Position034_33_cmle.ics	22	0	1	1	0.006917173981543361	0.05454545454545454	0.05555555555555554
1919	Feb25-FISH2-3L1-rep2-m1bp-100x_Position034_33_cmle.ics	24	0	1	1	0.1245091316677805	0.41221374045801523	0.3776223776223776
1920	Feb25-FISH2-3L1-rep2-m1bp-100x_Position034_33_cmle.ics	25	0	1	1	0.10145188506263597	0.3636363636363636	0.3636363636363636
1921	Feb25-FISH2-3L1-rep2-m1bp-100x_Position034_33_cmle.ics	26	0	1	1	0.0	0.0	0.0
1922	Feb25-FISH2-3L1-rep2-m1bp-100x_Position034_33_cmle.ics	27	0	1	1	0.249018263335561	0.4235294117647058	0.421875
1923	Feb25-FISH2-3L1-rep2-m1bp-100x_Position034_33_cmle.ics	28	0	1	1	0.04611449321028908	0.21978021978021978	0.2222222222222222
1924	Feb25-FISH2-3L1-rep2-m1bp-100x_Position034_33_cmle.ics	30	0	1	1	0.0	0.0	0.0
1925	Feb25-FISH2-3L1-rep2-m1bp-100x_Position034_33_cmle.ics	32	0	1	1	0.02305724660514454	0.13333333333333333	0.13513513513513514
1926	Feb25-FISH2-3L1-rep2-m1bp-100x_Position034_33_cmle.ics	33	0	1	1	0.0	0.0	0.0
1927	Feb25-FISH2-3L1-rep2-m1bp-100x_Position034_33_cmle.ics	35	0	1	1	0.15678927691498284	0.41717791411042937	0.41717791411042937
1928	Feb25-FISH2-3L1-rep2-m1bp-100x_Position034_33_cmle.ics	38	0	1	1	0.0	0.0	0.0
1929	Feb25-FISH2-3L1-rep2-m1bp-100x_Position034_33_cmle.ics	41	0	1	1	0.07839463845749142	0.4146341463414633	0.40963855421686735
1930	Feb25-FISH2-3L1-rep2-m1bp-100x_Position034_33_cmle.ics	42	0	1	1	0.01844579728411563	0.06611570247933883	0.06611570247933883
1931	Feb25-FISH2-3L1-rep2-m1bp-100x_Position034_33_cmle.ics	43	0	1	1	0.06225456583389025	0.4999999999999999	0.5094339622641509
1932	Feb25-FISH2-3L1-rep2-m1bp-100x_Position034_33_cmle.ics	48	0	1	1	0.0	0.0	0.0
1933	Feb25-FISH2-3L1-rep2-m1bp-100x_Position034_33_cmle.ics	50	0	1	1	0.006917173981543361	0.04285714285714285	0.042253521126760556
1934	Feb25-FISH2-3L1-rep2-m1bp-100x_Position034_33_cmle.ics	51	0	1	1	0.0	0.0	0.0
1935	Feb25-FISH2-3L1-rep2-m1bp-100x_Position034_33_cmle.ics	52	0	1	1	0.08761753709954924	0.7037037037037035	0.7037037037037035
1936	Feb25-FISH2-3L1-rep2-m1bp-100x_Position034_33_cmle.ics	53	0	1	1	0.10375760972315042	0.3082191780821917	0.3061224489795918
1937	Feb25-FISH2-3L1-rep2-m1bp-100x_Position034_33_cmle.ics	55	0	1	1	0.1890694221621852	0.7522935779816513	0.8453608247422679
1938	Feb25-FISH2-3L1-rep2-m1bp-100x_Position034_33_cmle.ics	56	0	1	1	0.16601217555704068	0.5669291338582677	0.5538461538461538
1939	Feb25-FISH2-3L1-rep2-m1bp-100x_Position034_33_cmle.ics	57	0	1	1	0.050725942531317986	0.18965517241379307	0.3859649122807018
1940	Feb25-FISH2-3L1-rep2-m1bp-100x_Position034_33_cmle.ics	59	0	1	1	0.016140072623601176	0.05833333333333333	0.05833333333333333
1941	Feb25-FISH2-3L1-rep2-m1bp-100x_Position034_33_cmle.ics	60	0	1	1	0.1498721029334395	0.6914893617021276	0.5652173913043478
1942	Feb25-FISH2-3L1-rep2-m1bp-100x_Position034_33_cmle.ics	62	0	1	1	0.0	0.0	0.0
1943	Feb25-FISH2-3L1-rep2-m1bp-100x_Position034_33_cmle.ics	63	0	1	1	0.006917173981543361	0.05263157894736842	0.049999999999999996
1944	Feb25-FISH2-3L1-rep2-m1bp-100x_Position034_33_cmle.ics	64	0	1	1	0.0	0.0	0.0
1945	Feb25-FISH2-3L1-rep2-m1bp-100x_Position034_33_cmle.ics	65	0	1	1	0.23287819071195984	0.7426470588235293	0.7372262773722628
1946	Feb25-FISH2-3L1-rep2-m1bp-100x_Position035_34_cmle.ics	1	0	1	1	0.0	0.0	0.0
1947	Feb25-FISH2-3L1-rep2-m1bp-100x_Position035_34_cmle.ics	2	0	1	1	0.2697697852801911	0.8124999999999999	0.8124999999999999
1948	Feb25-FISH2-3L1-rep2-m1bp-100x_Position035_34_cmle.ics	3	0	1	1	0.0046114493210289076	0.028985507246376812	0.03703703703703703
1949	Feb25-FISH2-3L1-rep2-m1bp-100x_Position035_34_cmle.ics	4	0	1	1	0.0	0.0	0.0
1950	Feb25-FISH2-3L1-rep2-m1bp-100x_Position035_34_cmle.ics	4	0	1	2	0.0	0.0	0.0
1951	Feb25-FISH2-3L1-rep2-m1bp-100x_Position035_34_cmle.ics	5	0	1	1	0.0	0.0	0.0
1952	Feb25-FISH2-3L1-rep2-m1bp-100x_Position035_34_cmle.ics	7	0	1	1	0.0	0.0	0.0
1953	Feb25-FISH2-3L1-rep2-m1bp-100x_Position035_34_cmle.ics	8	0	1	1	0.13373203030983832	0.4957264957264957	0.4915254237288135
1954	Feb25-FISH2-3L1-rep2-m1bp-100x_Position035_34_cmle.ics	9	0	1	1	0.016140072623601176	0.05882352941176469	0.044871794871794865
1955	Feb25-FISH2-3L1-rep2-m1bp-100x_Position035_34_cmle.ics	10	0	1	1	0.06686601515491916	0.44615384615384607	0.4393939393939393
1956	Feb25-FISH2-3L1-rep2-m1bp-100x_Position035_34_cmle.ics	12	0	1	1	0.2789926839222489	0.6685082872928176	0.6685082872928176
1957	Feb25-FISH2-3L1-rep2-m1bp-100x_Position035_34_cmle.ics	13	0	1	1	0.30204993052739343	0.6858638743455496	0.6931216931216929
1958	Feb25-FISH2-3L1-rep2-m1bp-100x_Position035_34_cmle.ics	15	0	1	1	0.21904384274887312	0.6209150326797386	0.625
1959	Feb25-FISH2-3L1-rep2-m1bp-100x_Position035_34_cmle.ics	16	0	1	1	0.10145188506263597	0.25433526011560686	0.25287356321839083
1960	Feb25-FISH2-3L1-rep2-m1bp-100x_Position035_34_cmle.ics	17	0	1	1	0.08761753709954924	0.48717948717948706	0.4935064935064934
1961	Feb25-FISH2-3L1-rep2-m1bp-100x_Position035_34_cmle.ics	18	0	1	1	0.08070036311800588	0.21604938271604937	0.2554744525547445
1962	Feb25-FISH2-3L1-rep2-m1bp-100x_Position035_34_cmle.ics	21	0	1	1	0.22596101673041646	0.5903614457831323	0.5903614457831323
1963	Feb25-FISH2-3L1-rep2-m1bp-100x_Position035_34_cmle.ics	22	0	1	1	0.1844579728411563	0.5298013245033113	0.5263157894736842
1964	Feb25-FISH2-3L1-rep2-m1bp-100x_Position035_34_cmle.ics	23	0	1	1	0.0046114493210289076	0.010638297872340424	0.016393442622950817
1965	Feb25-FISH2-3L1-rep2-m1bp-100x_Position035_34_cmle.ics	23	0	1	2	0.0	0.0	0.0
1966	Feb25-FISH2-3L1-rep2-m1bp-100x_Position035_34_cmle.ics	24	0	1	1	0.16140072623601176	0.3703703703703703	0.3723404255319148
1967	Feb25-FISH2-3L1-rep2-m1bp-100x_Position035_34_cmle.ics	25	0	1	1	0.10606333438366487	0.4893617021276595	0.2804878048780487
1968	Feb25-FISH2-3L1-rep2-m1bp-100x_Position035_34_cmle.ics	25	0	2	1	0.0	0.0	0.0
1969	Feb25-FISH2-3L1-rep2-m1bp-100x_Position035_34_cmle.ics	26	0	1	1	0.15448355225446841	0.37640449438202245	0.3743016759776536
1970	Feb25-FISH2-3L1-rep2-m1bp-100x_Position035_34_cmle.ics	27	0	1	1	0.0	0.0	0.0
1971	Feb25-FISH2-3L1-rep2-m1bp-100x_Position035_34_cmle.ics	28	0	1	1	0.0	0.0	0.0
1972	Feb25-FISH2-3L1-rep2-m1bp-100x_Position035_34_cmle.ics	29	0	1	1	0.2836041332432778	0.7068965517241379	0.7028571428571428
1973	Feb25-FISH2-3L1-rep2-m1bp-100x_Position035_34_cmle.ics	30	0	1	1	0.06225456583389025	0.1534090909090909	0.15428571428571428
1974	Feb25-FISH2-3L1-rep2-m1bp-100x_Position035_34_cmle.ics	32	0	1	1	0.0	0.0	0.0
1975	Feb25-FISH2-3L1-rep2-m1bp-100x_Position035_34_cmle.ics	32	0	2	1	0.0	0.0	0.0
1976	Feb25-FISH2-3L1-rep2-m1bp-100x_Position035_34_cmle.ics	33	0	1	1	0.009222898642057815	0.028985507246376812	0.02877697841726618
1977	Feb25-FISH2-3L1-rep2-m1bp-100x_Position035_34_cmle.ics	34	0	1	1	0.0	0.0	0.0
1978	Feb25-FISH2-3L1-rep2-m1bp-100x_Position035_34_cmle.ics	34	0	2	1	0.15678927691498284	0.5714285714285713	0.19318181818181815
1979	Feb25-FISH2-3L1-rep2-m1bp-100x_Position035_34_cmle.ics	37	0	1	1	0.29282703188533565	0.8246753246753247	0.8300653594771242
1980	Feb25-FISH2-3L1-rep2-m1bp-100x_Position035_34_cmle.ics	38	0	1	1	0.0	0.0	0.0
1981	Feb25-FISH2-3L1-rep2-m1bp-100x_Position035_34_cmle.ics	38	0	2	1	0.09222898642057815	0.38834951456310673	0.18518518518518515
1982	Feb25-FISH2-3L1-rep2-m1bp-100x_Position035_34_cmle.ics	39	0	1	1	0.0	0.0	0.0
1983	Feb25-FISH2-3L1-rep2-m1bp-100x_Position035_34_cmle.ics	40	0	1	1	0.0	0.0	0.0
1984	Feb25-FISH2-3L1-rep2-m1bp-100x_Position035_34_cmle.ics	41	0	1	1	0.0	0.0	0.0
1985	Feb25-FISH2-3L1-rep2-m1bp-100x_Position035_34_cmle.ics	41	0	1	2	0.0	0.0	0.0
1986	Feb25-FISH2-3L1-rep2-m1bp-100x_Position035_34_cmle.ics	42	0	1	1	0.16601217555704068	0.6990291262135921	0.6371681415929203
1987	Feb25-FISH2-3L1-rep2-m1bp-100x_Position035_34_cmle.ics	43	0	1	1	0.01152862330257227	0.03787878787878787	0.03787878787878787
1988	Feb25-FISH2-3L1-rep2-m1bp-100x_Position035_34_cmle.ics	44	0	1	1	0.0	0.0	0.0
1989	Feb25-FISH2-3L1-rep2-m1bp-100x_Position035_34_cmle.ics	44	0	1	2	0.0	0.0	0.0
1990	Feb25-FISH2-3L1-rep2-m1bp-100x_Position035_34_cmle.ics	46	0	1	1	0.09914616040212151	0.225130890052356	0.22395833333333334
1991	Feb25-FISH2-3L1-rep2-m1bp-100x_Position035_34_cmle.ics	47	0	1	1	0.14756637827292504	0.5289256198347106	0.5289256198347106
1992	Feb25-FISH2-3L1-rep2-m1bp-100x_Position035_34_cmle.ics	48	0	1	1	0.0	0.0	0.0
1993	Feb25-FISH2-3L1-rep2-m1bp-100x_Position035_34_cmle.ics	49	0	1	1	0.08761753709954924	0.1989528795811518	0.1989528795811518
1994	Feb25-FISH2-3L1-rep2-m1bp-100x_Position035_34_cmle.ics	51	0	1	1	0.31127282916945126	0.39705882352941174	0.3868194842406876
1995	Feb25-FISH2-3L1-rep2-m1bp-100x_Position035_34_cmle.ics	53	0	1	1	0.2444068140145321	0.6385542168674697	0.6385542168674697
1996	Feb25-FISH2-3L1-rep2-m1bp-100x_Position035_34_cmle.ics	54	0	1	1	0.01844579728411563	0.058394160583941604	0.0588235294117647
1997	Feb25-FISH2-3L1-rep2-m1bp-100x_Position035_34_cmle.ics	56	0	1	1	0.24210108935401764	0.5898876404494382	0.7291666666666666
1998	Feb25-FISH2-3L1-rep2-m1bp-100x_Position035_34_cmle.ics	57	0	1	1	0.06686601515491916	0.29292929292929293	0.29292929292929293
1999	Feb25-FISH2-3L1-rep2-m1bp-100x_Position035_34_cmle.ics	59	0	1	1	0.1291205809888094	0.48695652173913034	0.3522012578616352
[truncated: 3,966 more rows]
