# Supplementary material for: M1BP cooperates with CP190 to activate transcription at TAD borders and promote chromatin insulator activity
Source: Nat Commun. 2021 Jul 7;12:4170. doi: 10.1038/s41467-021-24407-y (PMC8263732; doi:10.1038/s41467-021-24407-y)
Supplement: Supplementary file 6 — Source Data [file 41467_2021_24407_MOESM6_ESM.zip › Source Data_updated_060121/Source Data 8/Figure 8c/Figure 8c-tango-slide2/rep2/rep2-mock-m1bp/C_B.xls]

	Label	nuc.idx	tag	idx1	idx2	CBdist2_
1	Feb25-FISH2-3L1-rep2-m1bp-100x_Position001_0_cmle.ics	1	0	1	1	2.34258622960687
2	Feb25-FISH2-3L1-rep2-m1bp-100x_Position001_0_cmle.ics	1	0	1	2	3.638956754090213
3	Feb25-FISH2-3L1-rep2-m1bp-100x_Position001_0_cmle.ics	2	0	1	1	0.0
4	Feb25-FISH2-3L1-rep2-m1bp-100x_Position001_0_cmle.ics	3	0	1	1	0.3095250132321943
5	Feb25-FISH2-3L1-rep2-m1bp-100x_Position001_0_cmle.ics	4	0	1	1	6.56196272541225
6	Feb25-FISH2-3L1-rep2-m1bp-100x_Position001_0_cmle.ics	6	0	1	1	0.0
7	Feb25-FISH2-3L1-rep2-m1bp-100x_Position001_0_cmle.ics	8	0	1	1	0.0
8	Feb25-FISH2-3L1-rep2-m1bp-100x_Position001_0_cmle.ics	10	0	1	1	4.30128096734546
9	Feb25-FISH2-3L1-rep2-m1bp-100x_Position001_0_cmle.ics	11	0	1	1	0.0
10	Feb25-FISH2-3L1-rep2-m1bp-100x_Position001_0_cmle.ics	12	0	1	1	0.0
11	Feb25-FISH2-3L1-rep2-m1bp-100x_Position001_0_cmle.ics	12	0	1	2	2.447290680867145
12	Feb25-FISH2-3L1-rep2-m1bp-100x_Position001_0_cmle.ics	12	0	2	1	2.116974096747531
13	Feb25-FISH2-3L1-rep2-m1bp-100x_Position001_0_cmle.ics	12	0	2	2	0.0
14	Feb25-FISH2-3L1-rep2-m1bp-100x_Position001_0_cmle.ics	13	0	1	1	0.0
15	Feb25-FISH2-3L1-rep2-m1bp-100x_Position001_0_cmle.ics	14	0	1	1	0.0
16	Feb25-FISH2-3L1-rep2-m1bp-100x_Position001_0_cmle.ics	16	0	1	1	0.0
17	Feb25-FISH2-3L1-rep2-m1bp-100x_Position001_0_cmle.ics	19	0	1	1	0.0
18	Feb25-FISH2-3L1-rep2-m1bp-100x_Position001_0_cmle.ics	20	0	1	1	0.0
19	Feb25-FISH2-3L1-rep2-m1bp-100x_Position001_0_cmle.ics	21	0	1	1	0.0
20	Feb25-FISH2-3L1-rep2-m1bp-100x_Position001_0_cmle.ics	22	0	1	1	0.0
21	Feb25-FISH2-3L1-rep2-m1bp-100x_Position001_0_cmle.ics	22	0	2	1	4.2760145988715434
22	Feb25-FISH2-3L1-rep2-m1bp-100x_Position001_0_cmle.ics	23	0	1	1	4.885509475269625
23	Feb25-FISH2-3L1-rep2-m1bp-100x_Position001_0_cmle.ics	23	0	1	2	4.830161022538729
24	Feb25-FISH2-3L1-rep2-m1bp-100x_Position001_0_cmle.ics	23	0	1	3	4.779861542219317
25	Feb25-FISH2-3L1-rep2-m1bp-100x_Position001_0_cmle.ics	24	0	1	1	0.0
26	Feb25-FISH2-3L1-rep2-m1bp-100x_Position001_0_cmle.ics	25	0	1	1	0.0
27	Feb25-FISH2-3L1-rep2-m1bp-100x_Position001_0_cmle.ics	25	0	2	1	2.7960373889958534
28	Feb25-FISH2-3L1-rep2-m1bp-100x_Position001_0_cmle.ics	26	0	1	1	3.714300158786332
29	Feb25-FISH2-3L1-rep2-m1bp-100x_Position001_0_cmle.ics	28	0	1	1	0.0
30	Feb25-FISH2-3L1-rep2-m1bp-100x_Position001_0_cmle.ics	29	0	1	1	0.0
31	Feb25-FISH2-3L1-rep2-m1bp-100x_Position001_0_cmle.ics	29	0	1	2	2.8409332682729604
32	Feb25-FISH2-3L1-rep2-m1bp-100x_Position001_0_cmle.ics	29	0	2	1	2.720342202382883
33	Feb25-FISH2-3L1-rep2-m1bp-100x_Position001_0_cmle.ics	29	0	2	2	0.0
34	Feb25-FISH2-3L1-rep2-m1bp-100x_Position001_0_cmle.ics	30	0	1	1	0.23070632344123612
35	Feb25-FISH2-3L1-rep2-m1bp-100x_Position001_0_cmle.ics	31	0	1	1	0.0
36	Feb25-FISH2-3L1-rep2-m1bp-100x_Position001_0_cmle.ics	31	0	1	2	2.7615599962756505
37	Feb25-FISH2-3L1-rep2-m1bp-100x_Position001_0_cmle.ics	31	0	2	1	2.661449690438858
38	Feb25-FISH2-3L1-rep2-m1bp-100x_Position001_0_cmle.ics	31	0	2	2	0.0
39	Feb25-FISH2-3L1-rep2-m1bp-100x_Position001_0_cmle.ics	32	0	1	1	3.277329289066151
40	Feb25-FISH2-3L1-rep2-m1bp-100x_Position001_0_cmle.ics	32	0	1	2	0.0
41	Feb25-FISH2-3L1-rep2-m1bp-100x_Position001_0_cmle.ics	34	0	1	1	1.7036854280327067
42	Feb25-FISH2-3L1-rep2-m1bp-100x_Position001_0_cmle.ics	35	0	1	1	0.0
43	Feb25-FISH2-3L1-rep2-m1bp-100x_Position001_0_cmle.ics	36	0	1	1	0.0
44	Feb25-FISH2-3L1-rep2-m1bp-100x_Position001_0_cmle.ics	37	0	1	1	1.5046059768529831
45	Feb25-FISH2-3L1-rep2-m1bp-100x_Position001_0_cmle.ics	38	0	1	1	0.0
46	Feb25-FISH2-3L1-rep2-m1bp-100x_Position001_0_cmle.ics	38	0	2	1	4.087354665614022
47	Feb25-FISH2-3L1-rep2-m1bp-100x_Position001_0_cmle.ics	39	0	1	1	0.0
48	Feb25-FISH2-3L1-rep2-m1bp-100x_Position001_0_cmle.ics	40	0	1	1	0.0
49	Feb25-FISH2-3L1-rep2-m1bp-100x_Position001_0_cmle.ics	41	0	1	1	1.2927790998539732
50	Feb25-FISH2-3L1-rep2-m1bp-100x_Position001_0_cmle.ics	41	0	1	2	0.0
51	Feb25-FISH2-3L1-rep2-m1bp-100x_Position001_0_cmle.ics	41	0	1	3	3.145411893539202
52	Feb25-FISH2-3L1-rep2-m1bp-100x_Position001_0_cmle.ics	41	0	2	1	2.483988337886634
53	Feb25-FISH2-3L1-rep2-m1bp-100x_Position001_0_cmle.ics	41	0	2	2	2.697644628636779
54	Feb25-FISH2-3L1-rep2-m1bp-100x_Position001_0_cmle.ics	41	0	2	3	0.0
55	Feb25-FISH2-3L1-rep2-m1bp-100x_Position001_0_cmle.ics	42	0	1	1	0.0
56	Feb25-FISH2-3L1-rep2-m1bp-100x_Position001_0_cmle.ics	42	0	2	1	2.443016070314616
57	Feb25-FISH2-3L1-rep2-m1bp-100x_Position001_0_cmle.ics	43	0	1	1	0.0
58	Feb25-FISH2-3L1-rep2-m1bp-100x_Position001_0_cmle.ics	44	0	1	1	0.0
59	Feb25-FISH2-3L1-rep2-m1bp-100x_Position001_0_cmle.ics	45	0	1	1	0.0
60	Feb25-FISH2-3L1-rep2-m1bp-100x_Position001_0_cmle.ics	45	0	2	1	5.143901580392182
61	Feb25-FISH2-3L1-rep2-m1bp-100x_Position001_0_cmle.ics	46	0	1	1	0.0
62	Feb25-FISH2-3L1-rep2-m1bp-100x_Position001_0_cmle.ics	49	0	1	1	0.0
63	Feb25-FISH2-3L1-rep2-m1bp-100x_Position001_0_cmle.ics	50	0	1	1	0.0
64	Feb25-FISH2-3L1-rep2-m1bp-100x_Position001_0_cmle.ics	51	0	1	1	0.0
65	Feb25-FISH2-3L1-rep2-m1bp-100x_Position001_0_cmle.ics	52	0	1	1	2.7209970451052556
66	Feb25-FISH2-3L1-rep2-m1bp-100x_Position001_0_cmle.ics	53	0	1	1	1.815496088749601
67	Feb25-FISH2-3L1-rep2-m1bp-100x_Position001_0_cmle.ics	54	0	1	1	0.0
68	Feb25-FISH2-3L1-rep2-m1bp-100x_Position001_0_cmle.ics	55	0	1	1	0.0
69	Feb25-FISH2-3L1-rep2-m1bp-100x_Position001_0_cmle.ics	56	0	1	1	0.0
70	Feb25-FISH2-3L1-rep2-m1bp-100x_Position001_0_cmle.ics	57	0	1	1	0.0
71	Feb25-FISH2-3L1-rep2-m1bp-100x_Position001_0_cmle.ics	58	0	1	1	3.60965092481656
72	Feb25-FISH2-3L1-rep2-m1bp-100x_Position001_0_cmle.ics	59	0	1	1	0.0
73	Feb25-FISH2-3L1-rep2-m1bp-100x_Position001_0_cmle.ics	59	0	2	1	5.690548130886852
74	Feb25-FISH2-3L1-rep2-m1bp-100x_Position002_1_cmle.ics	1	0	1	1	0.0
75	Feb25-FISH2-3L1-rep2-m1bp-100x_Position002_1_cmle.ics	2	0	1	1	0.0
76	Feb25-FISH2-3L1-rep2-m1bp-100x_Position002_1_cmle.ics	3	0	1	1	0.0
77	Feb25-FISH2-3L1-rep2-m1bp-100x_Position002_1_cmle.ics	3	0	1	2	5.242294468659312
78	Feb25-FISH2-3L1-rep2-m1bp-100x_Position002_1_cmle.ics	6	0	1	1	0.0
79	Feb25-FISH2-3L1-rep2-m1bp-100x_Position002_1_cmle.ics	6	0	1	2	1.2700002221840399
80	Feb25-FISH2-3L1-rep2-m1bp-100x_Position002_1_cmle.ics	7	0	1	1	0.0
81	Feb25-FISH2-3L1-rep2-m1bp-100x_Position002_1_cmle.ics	8	0	1	1	0.0
82	Feb25-FISH2-3L1-rep2-m1bp-100x_Position002_1_cmle.ics	10	0	1	1	0.0
83	Feb25-FISH2-3L1-rep2-m1bp-100x_Position002_1_cmle.ics	11	0	1	1	0.0
84	Feb25-FISH2-3L1-rep2-m1bp-100x_Position002_1_cmle.ics	13	0	1	1	0.0
85	Feb25-FISH2-3L1-rep2-m1bp-100x_Position002_1_cmle.ics	14	0	1	1	0.0
86	Feb25-FISH2-3L1-rep2-m1bp-100x_Position002_1_cmle.ics	15	0	1	1	5.0597846883090245
87	Feb25-FISH2-3L1-rep2-m1bp-100x_Position002_1_cmle.ics	15	0	2	1	0.0
88	Feb25-FISH2-3L1-rep2-m1bp-100x_Position002_1_cmle.ics	16	0	1	1	0.0
89	Feb25-FISH2-3L1-rep2-m1bp-100x_Position002_1_cmle.ics	17	0	1	1	0.0
90	Feb25-FISH2-3L1-rep2-m1bp-100x_Position002_1_cmle.ics	18	0	1	1	0.0
91	Feb25-FISH2-3L1-rep2-m1bp-100x_Position002_1_cmle.ics	19	0	1	1	0.0
92	Feb25-FISH2-3L1-rep2-m1bp-100x_Position002_1_cmle.ics	20	0	1	1	0.0
93	Feb25-FISH2-3L1-rep2-m1bp-100x_Position002_1_cmle.ics	21	0	1	1	0.0
94	Feb25-FISH2-3L1-rep2-m1bp-100x_Position002_1_cmle.ics	24	0	1	1	0.0
95	Feb25-FISH2-3L1-rep2-m1bp-100x_Position002_1_cmle.ics	25	0	1	1	2.3700294996382163
96	Feb25-FISH2-3L1-rep2-m1bp-100x_Position002_1_cmle.ics	26	0	1	1	0.0
97	Feb25-FISH2-3L1-rep2-m1bp-100x_Position002_1_cmle.ics	27	0	1	1	0.0
98	Feb25-FISH2-3L1-rep2-m1bp-100x_Position002_1_cmle.ics	27	0	1	2	2.5673401608266904
99	Feb25-FISH2-3L1-rep2-m1bp-100x_Position002_1_cmle.ics	27	0	2	1	4.831258221468208
100	Feb25-FISH2-3L1-rep2-m1bp-100x_Position002_1_cmle.ics	27	0	2	2	4.11460992984207
101	Feb25-FISH2-3L1-rep2-m1bp-100x_Position002_1_cmle.ics	27	0	3	1	2.851730548502898
102	Feb25-FISH2-3L1-rep2-m1bp-100x_Position002_1_cmle.ics	27	0	3	2	0.0
103	Feb25-FISH2-3L1-rep2-m1bp-100x_Position002_1_cmle.ics	27	0	4	1	3.950343574797395
104	Feb25-FISH2-3L1-rep2-m1bp-100x_Position002_1_cmle.ics	27	0	4	2	5.357157811636353
105	Feb25-FISH2-3L1-rep2-m1bp-100x_Position002_1_cmle.ics	28	0	1	1	1.4199491695140265
106	Feb25-FISH2-3L1-rep2-m1bp-100x_Position002_1_cmle.ics	29	0	1	1	2.88890012350048
107	Feb25-FISH2-3L1-rep2-m1bp-100x_Position002_1_cmle.ics	29	0	1	2	0.0
108	Feb25-FISH2-3L1-rep2-m1bp-100x_Position002_1_cmle.ics	30	0	1	1	0.0
109	Feb25-FISH2-3L1-rep2-m1bp-100x_Position002_1_cmle.ics	31	0	1	1	0.0
110	Feb25-FISH2-3L1-rep2-m1bp-100x_Position002_1_cmle.ics	32	0	1	1	0.0
111	Feb25-FISH2-3L1-rep2-m1bp-100x_Position002_1_cmle.ics	33	0	1	1	4.330892940831272
112	Feb25-FISH2-3L1-rep2-m1bp-100x_Position002_1_cmle.ics	34	0	1	1	1.44445006175024
113	Feb25-FISH2-3L1-rep2-m1bp-100x_Position002_1_cmle.ics	34	0	1	2	0.0
114	Feb25-FISH2-3L1-rep2-m1bp-100x_Position002_1_cmle.ics	35	0	1	1	0.0
115	Feb25-FISH2-3L1-rep2-m1bp-100x_Position002_1_cmle.ics	36	0	1	1	0.0
116	Feb25-FISH2-3L1-rep2-m1bp-100x_Position002_1_cmle.ics	36	0	1	2	5.775035969553688
117	Feb25-FISH2-3L1-rep2-m1bp-100x_Position002_1_cmle.ics	36	0	2	1	5.865569326298956
118	Feb25-FISH2-3L1-rep2-m1bp-100x_Position002_1_cmle.ics	36	0	2	2	0.0
119	Feb25-FISH2-3L1-rep2-m1bp-100x_Position002_1_cmle.ics	37	0	1	1	4.218610629153252
120	Feb25-FISH2-3L1-rep2-m1bp-100x_Position002_1_cmle.ics	38	0	1	1	0.0
121	Feb25-FISH2-3L1-rep2-m1bp-100x_Position002_1_cmle.ics	39	0	1	1	0.0
122	Feb25-FISH2-3L1-rep2-m1bp-100x_Position002_1_cmle.ics	40	0	1	1	0.0
123	Feb25-FISH2-3L1-rep2-m1bp-100x_Position002_1_cmle.ics	41	0	1	1	3.2050746764192635
124	Feb25-FISH2-3L1-rep2-m1bp-100x_Position002_1_cmle.ics	41	0	1	2	0.0
125	Feb25-FISH2-3L1-rep2-m1bp-100x_Position002_1_cmle.ics	43	0	1	1	0.0
126	Feb25-FISH2-3L1-rep2-m1bp-100x_Position002_1_cmle.ics	44	0	1	1	0.0
127	Feb25-FISH2-3L1-rep2-m1bp-100x_Position002_1_cmle.ics	45	0	1	1	0.0
128	Feb25-FISH2-3L1-rep2-m1bp-100x_Position002_1_cmle.ics	46	0	1	1	0.0
129	Feb25-FISH2-3L1-rep2-m1bp-100x_Position002_1_cmle.ics	48	0	1	1	0.0
130	Feb25-FISH2-3L1-rep2-m1bp-100x_Position002_1_cmle.ics	50	0	1	1	0.0
131	Feb25-FISH2-3L1-rep2-m1bp-100x_Position002_1_cmle.ics	51	0	1	1	1.0703829119356776
132	Feb25-FISH2-3L1-rep2-m1bp-100x_Position002_1_cmle.ics	51	0	1	2	4.530310938531458
133	Feb25-FISH2-3L1-rep2-m1bp-100x_Position002_1_cmle.ics	52	0	1	1	0.0
134	Feb25-FISH2-3L1-rep2-m1bp-100x_Position002_1_cmle.ics	53	0	1	1	0.0
135	Feb25-FISH2-3L1-rep2-m1bp-100x_Position002_1_cmle.ics	54	0	1	1	0.0
136	Feb25-FISH2-3L1-rep2-m1bp-100x_Position002_1_cmle.ics	55	0	1	1	0.0
137	Feb25-FISH2-3L1-rep2-m1bp-100x_Position002_1_cmle.ics	56	0	1	1	0.0
138	Feb25-FISH2-3L1-rep2-m1bp-100x_Position002_1_cmle.ics	57	0	1	1	0.0
139	Feb25-FISH2-3L1-rep2-m1bp-100x_Position002_1_cmle.ics	58	0	1	1	0.0
140	Feb25-FISH2-3L1-rep2-m1bp-100x_Position002_1_cmle.ics	60	0	1	1	0.0
141	Feb25-FISH2-3L1-rep2-m1bp-100x_Position002_1_cmle.ics	61	0	1	1	0.0
142	Feb25-FISH2-3L1-rep2-m1bp-100x_Position002_1_cmle.ics	62	0	1	1	0.0
143	Feb25-FISH2-3L1-rep2-m1bp-100x_Position002_1_cmle.ics	63	0	1	1	3.1254176715503172
144	Feb25-FISH2-3L1-rep2-m1bp-100x_Position002_1_cmle.ics	63	0	2	1	5.368255372725492
145	Feb25-FISH2-3L1-rep2-m1bp-100x_Position002_1_cmle.ics	64	0	1	1	0.0
146	Feb25-FISH2-3L1-rep2-m1bp-100x_Position002_1_cmle.ics	65	0	1	1	0.0
147	Feb25-FISH2-3L1-rep2-m1bp-100x_Position003_2_cmle.ics	1	0	1	1	0.0
148	Feb25-FISH2-3L1-rep2-m1bp-100x_Position003_2_cmle.ics	2	0	1	1	0.0
149	Feb25-FISH2-3L1-rep2-m1bp-100x_Position003_2_cmle.ics	3	0	1	1	0.0
150	Feb25-FISH2-3L1-rep2-m1bp-100x_Position003_2_cmle.ics	4	0	1	1	0.0
151	Feb25-FISH2-3L1-rep2-m1bp-100x_Position003_2_cmle.ics	6	0	1	1	0.0
152	Feb25-FISH2-3L1-rep2-m1bp-100x_Position003_2_cmle.ics	7	0	1	1	0.0
153	Feb25-FISH2-3L1-rep2-m1bp-100x_Position003_2_cmle.ics	8	0	1	1	2.559730141374121
154	Feb25-FISH2-3L1-rep2-m1bp-100x_Position003_2_cmle.ics	9	0	1	1	0.0
155	Feb25-FISH2-3L1-rep2-m1bp-100x_Position003_2_cmle.ics	10	0	1	1	1.773638155151651
156	Feb25-FISH2-3L1-rep2-m1bp-100x_Position003_2_cmle.ics	11	0	1	1	0.0
157	Feb25-FISH2-3L1-rep2-m1bp-100x_Position003_2_cmle.ics	12	0	1	1	0.0
158	Feb25-FISH2-3L1-rep2-m1bp-100x_Position003_2_cmle.ics	13	0	1	1	0.0
159	Feb25-FISH2-3L1-rep2-m1bp-100x_Position003_2_cmle.ics	13	0	2	1	1.6138406844254058
160	Feb25-FISH2-3L1-rep2-m1bp-100x_Position003_2_cmle.ics	14	0	1	1	0.0
161	Feb25-FISH2-3L1-rep2-m1bp-100x_Position003_2_cmle.ics	15	0	1	1	0.0
162	Feb25-FISH2-3L1-rep2-m1bp-100x_Position003_2_cmle.ics	17	0	1	1	0.0
163	Feb25-FISH2-3L1-rep2-m1bp-100x_Position003_2_cmle.ics	18	0	1	1	0.0
164	Feb25-FISH2-3L1-rep2-m1bp-100x_Position003_2_cmle.ics	19	0	1	1	0.0
165	Feb25-FISH2-3L1-rep2-m1bp-100x_Position003_2_cmle.ics	20	0	1	1	4.682276810849846
166	Feb25-FISH2-3L1-rep2-m1bp-100x_Position003_2_cmle.ics	21	0	1	1	0.0
167	Feb25-FISH2-3L1-rep2-m1bp-100x_Position003_2_cmle.ics	22	0	1	1	4.668234348615563
168	Feb25-FISH2-3L1-rep2-m1bp-100x_Position003_2_cmle.ics	22	0	1	2	0.0
169	Feb25-FISH2-3L1-rep2-m1bp-100x_Position003_2_cmle.ics	23	0	1	1	0.0
170	Feb25-FISH2-3L1-rep2-m1bp-100x_Position003_2_cmle.ics	26	0	1	1	0.0
171	Feb25-FISH2-3L1-rep2-m1bp-100x_Position003_2_cmle.ics	27	0	1	1	0.0
172	Feb25-FISH2-3L1-rep2-m1bp-100x_Position003_2_cmle.ics	28	0	1	1	0.0
173	Feb25-FISH2-3L1-rep2-m1bp-100x_Position003_2_cmle.ics	29	0	1	1	0.0
174	Feb25-FISH2-3L1-rep2-m1bp-100x_Position003_2_cmle.ics	29	0	1	2	4.263548995192975
175	Feb25-FISH2-3L1-rep2-m1bp-100x_Position003_2_cmle.ics	30	0	1	1	0.0
176	Feb25-FISH2-3L1-rep2-m1bp-100x_Position003_2_cmle.ics	32	0	1	1	0.0
177	Feb25-FISH2-3L1-rep2-m1bp-100x_Position003_2_cmle.ics	33	0	1	1	0.0
178	Feb25-FISH2-3L1-rep2-m1bp-100x_Position003_2_cmle.ics	33	0	1	2	0.8318234787411565
179	Feb25-FISH2-3L1-rep2-m1bp-100x_Position003_2_cmle.ics	33	0	2	1	6.068623894822559
180	Feb25-FISH2-3L1-rep2-m1bp-100x_Position003_2_cmle.ics	33	0	2	2	4.574418579569489
181	Feb25-FISH2-3L1-rep2-m1bp-100x_Position003_2_cmle.ics	36	0	1	1	0.0
182	Feb25-FISH2-3L1-rep2-m1bp-100x_Position003_2_cmle.ics	37	0	1	1	0.0
183	Feb25-FISH2-3L1-rep2-m1bp-100x_Position003_2_cmle.ics	38	0	1	1	0.0
184	Feb25-FISH2-3L1-rep2-m1bp-100x_Position003_2_cmle.ics	39	0	1	1	0.0
185	Feb25-FISH2-3L1-rep2-m1bp-100x_Position003_2_cmle.ics	42	0	1	1	0.0
186	Feb25-FISH2-3L1-rep2-m1bp-100x_Position003_2_cmle.ics	43	0	1	1	0.0
187	Feb25-FISH2-3L1-rep2-m1bp-100x_Position003_2_cmle.ics	44	0	1	1	3.159354880124849
188	Feb25-FISH2-3L1-rep2-m1bp-100x_Position003_2_cmle.ics	44	0	1	2	0.0
189	Feb25-FISH2-3L1-rep2-m1bp-100x_Position003_2_cmle.ics	45	0	1	1	0.0
190	Feb25-FISH2-3L1-rep2-m1bp-100x_Position004_3_cmle.ics	1	0	1	1	0.0
191	Feb25-FISH2-3L1-rep2-m1bp-100x_Position004_3_cmle.ics	2	0	1	1	0.0
192	Feb25-FISH2-3L1-rep2-m1bp-100x_Position004_3_cmle.ics	3	0	1	1	0.0
193	Feb25-FISH2-3L1-rep2-m1bp-100x_Position004_3_cmle.ics	4	0	1	1	5.718208140770271
194	Feb25-FISH2-3L1-rep2-m1bp-100x_Position004_3_cmle.ics	4	0	1	2	5.466955534471688
195	Feb25-FISH2-3L1-rep2-m1bp-100x_Position004_3_cmle.ics	4	0	2	1	2.9991599072332527
196	Feb25-FISH2-3L1-rep2-m1bp-100x_Position004_3_cmle.ics	4	0	2	2	2.9454384568516683
197	Feb25-FISH2-3L1-rep2-m1bp-100x_Position004_3_cmle.ics	5	0	1	1	6.143606099210097
198	Feb25-FISH2-3L1-rep2-m1bp-100x_Position004_3_cmle.ics	5	0	1	2	2.010365081758165
199	Feb25-FISH2-3L1-rep2-m1bp-100x_Position004_3_cmle.ics	5	0	2	1	7.4572049683273995
200	Feb25-FISH2-3L1-rep2-m1bp-100x_Position004_3_cmle.ics	5	0	2	2	0.0
201	Feb25-FISH2-3L1-rep2-m1bp-100x_Position004_3_cmle.ics	6	0	1	1	0.0
202	Feb25-FISH2-3L1-rep2-m1bp-100x_Position004_3_cmle.ics	7	0	1	1	4.296848451576714
203	Feb25-FISH2-3L1-rep2-m1bp-100x_Position004_3_cmle.ics	8	0	1	1	1.4134044386525955
204	Feb25-FISH2-3L1-rep2-m1bp-100x_Position004_3_cmle.ics	9	0	1	1	2.8116447771699353
205	Feb25-FISH2-3L1-rep2-m1bp-100x_Position004_3_cmle.ics	10	0	1	1	4.075760106701587
206	Feb25-FISH2-3L1-rep2-m1bp-100x_Position004_3_cmle.ics	10	0	1	2	0.0
207	Feb25-FISH2-3L1-rep2-m1bp-100x_Position004_3_cmle.ics	11	0	1	1	0.0
208	Feb25-FISH2-3L1-rep2-m1bp-100x_Position004_3_cmle.ics	12	0	1	1	0.0
209	Feb25-FISH2-3L1-rep2-m1bp-100x_Position004_3_cmle.ics	13	0	1	1	0.10317500441073144
210	Feb25-FISH2-3L1-rep2-m1bp-100x_Position004_3_cmle.ics	13	0	1	2	0.0
211	Feb25-FISH2-3L1-rep2-m1bp-100x_Position004_3_cmle.ics	14	0	1	1	0.0
212	Feb25-FISH2-3L1-rep2-m1bp-100x_Position004_3_cmle.ics	15	0	1	1	0.0
213	Feb25-FISH2-3L1-rep2-m1bp-100x_Position004_3_cmle.ics	16	0	1	1	0.10317500441073144
214	Feb25-FISH2-3L1-rep2-m1bp-100x_Position004_3_cmle.ics	16	0	2	1	4.029650676543802
215	Feb25-FISH2-3L1-rep2-m1bp-100x_Position004_3_cmle.ics	17	0	1	1	5.204971902610818
216	Feb25-FISH2-3L1-rep2-m1bp-100x_Position004_3_cmle.ics	17	0	1	2	0.0
217	Feb25-FISH2-3L1-rep2-m1bp-100x_Position004_3_cmle.ics	18	0	1	1	0.0
218	Feb25-FISH2-3L1-rep2-m1bp-100x_Position004_3_cmle.ics	19	0	1	1	0.0
219	Feb25-FISH2-3L1-rep2-m1bp-100x_Position004_3_cmle.ics	21	0	1	1	0.0
220	Feb25-FISH2-3L1-rep2-m1bp-100x_Position004_3_cmle.ics	21	0	1	2	5.101339150855043
221	Feb25-FISH2-3L1-rep2-m1bp-100x_Position004_3_cmle.ics	22	0	1	1	4.455679192116849
222	Feb25-FISH2-3L1-rep2-m1bp-100x_Position004_3_cmle.ics	22	0	1	2	0.0
223	Feb25-FISH2-3L1-rep2-m1bp-100x_Position004_3_cmle.ics	23	0	1	1	0.42540144110901373
224	Feb25-FISH2-3L1-rep2-m1bp-100x_Position004_3_cmle.ics	24	0	1	1	0.0
225	Feb25-FISH2-3L1-rep2-m1bp-100x_Position004_3_cmle.ics	25	0	1	1	0.0
226	Feb25-FISH2-3L1-rep2-m1bp-100x_Position004_3_cmle.ics	27	0	1	1	0.0
227	Feb25-FISH2-3L1-rep2-m1bp-100x_Position004_3_cmle.ics	29	0	1	1	0.0
228	Feb25-FISH2-3L1-rep2-m1bp-100x_Position004_3_cmle.ics	32	0	1	1	0.0
229	Feb25-FISH2-3L1-rep2-m1bp-100x_Position004_3_cmle.ics	33	0	1	1	0.0
230	Feb25-FISH2-3L1-rep2-m1bp-100x_Position004_3_cmle.ics	35	0	1	1	0.0
231	Feb25-FISH2-3L1-rep2-m1bp-100x_Position004_3_cmle.ics	36	0	1	1	0.0
232	Feb25-FISH2-3L1-rep2-m1bp-100x_Position004_3_cmle.ics	38	0	1	1	1.6720368465176956
233	Feb25-FISH2-3L1-rep2-m1bp-100x_Position004_3_cmle.ics	38	0	1	2	0.0
234	Feb25-FISH2-3L1-rep2-m1bp-100x_Position004_3_cmle.ics	39	0	1	1	0.0
235	Feb25-FISH2-3L1-rep2-m1bp-100x_Position004_3_cmle.ics	41	0	1	1	2.8387192045202214
236	Feb25-FISH2-3L1-rep2-m1bp-100x_Position004_3_cmle.ics	42	0	1	1	0.0
237	Feb25-FISH2-3L1-rep2-m1bp-100x_Position005_4_cmle.ics	1	0	1	1	4.796250743806955
238	Feb25-FISH2-3L1-rep2-m1bp-100x_Position005_4_cmle.ics	1	0	2	1	0.0
239	Feb25-FISH2-3L1-rep2-m1bp-100x_Position005_4_cmle.ics	2	0	1	1	0.0
240	Feb25-FISH2-3L1-rep2-m1bp-100x_Position005_4_cmle.ics	3	0	1	1	2.3531622191029085
241	Feb25-FISH2-3L1-rep2-m1bp-100x_Position005_4_cmle.ics	3	0	2	1	0.0
242	Feb25-FISH2-3L1-rep2-m1bp-100x_Position005_4_cmle.ics	4	0	1	1	0.0
243	Feb25-FISH2-3L1-rep2-m1bp-100x_Position005_4_cmle.ics	5	0	1	1	3.7635959261931657
244	Feb25-FISH2-3L1-rep2-m1bp-100x_Position005_4_cmle.ics	6	0	1	1	0.0
245	Feb25-FISH2-3L1-rep2-m1bp-100x_Position005_4_cmle.ics	6	0	1	2	1.740771385367085
246	Feb25-FISH2-3L1-rep2-m1bp-100x_Position005_4_cmle.ics	6	0	2	1	1.6138406844254058
247	Feb25-FISH2-3L1-rep2-m1bp-100x_Position005_4_cmle.ics	6	0	2	2	0.0
248	Feb25-FISH2-3L1-rep2-m1bp-100x_Position005_4_cmle.ics	7	0	1	1	0.0
249	Feb25-FISH2-3L1-rep2-m1bp-100x_Position005_4_cmle.ics	7	0	1	2	3.375934403467822
250	Feb25-FISH2-3L1-rep2-m1bp-100x_Position005_4_cmle.ics	8	0	1	1	0.0
251	Feb25-FISH2-3L1-rep2-m1bp-100x_Position005_4_cmle.ics	10	0	1	1	0.0
252	Feb25-FISH2-3L1-rep2-m1bp-100x_Position005_4_cmle.ics	11	0	1	1	4.870035077935693
253	Feb25-FISH2-3L1-rep2-m1bp-100x_Position005_4_cmle.ics	12	0	1	1	0.0
254	Feb25-FISH2-3L1-rep2-m1bp-100x_Position005_4_cmle.ics	13	0	1	1	7.616803421816251
255	Feb25-FISH2-3L1-rep2-m1bp-100x_Position005_4_cmle.ics	13	0	1	2	0.0
256	Feb25-FISH2-3L1-rep2-m1bp-100x_Position005_4_cmle.ics	13	0	1	3	3.456946244352907
257	Feb25-FISH2-3L1-rep2-m1bp-100x_Position005_4_cmle.ics	13	0	2	1	0.0
258	Feb25-FISH2-3L1-rep2-m1bp-100x_Position005_4_cmle.ics	13	0	2	2	8.127283120799556
259	Feb25-FISH2-3L1-rep2-m1bp-100x_Position005_4_cmle.ics	13	0	2	3	6.446180767264211
260	Feb25-FISH2-3L1-rep2-m1bp-100x_Position005_4_cmle.ics	15	0	1	1	0.0
261	Feb25-FISH2-3L1-rep2-m1bp-100x_Position005_4_cmle.ics	17	0	1	1	0.0
262	Feb25-FISH2-3L1-rep2-m1bp-100x_Position005_4_cmle.ics	19	0	1	1	0.0
263	Feb25-FISH2-3L1-rep2-m1bp-100x_Position005_4_cmle.ics	22	0	1	1	0.0
264	Feb25-FISH2-3L1-rep2-m1bp-100x_Position005_4_cmle.ics	23	0	1	1	0.0
265	Feb25-FISH2-3L1-rep2-m1bp-100x_Position005_4_cmle.ics	24	0	1	1	8.097878258388702
266	Feb25-FISH2-3L1-rep2-m1bp-100x_Position005_4_cmle.ics	25	0	1	1	0.0
267	Feb25-FISH2-3L1-rep2-m1bp-100x_Position005_4_cmle.ics	26	0	1	1	0.0
268	Feb25-FISH2-3L1-rep2-m1bp-100x_Position005_4_cmle.ics	27	0	1	1	0.0
269	Feb25-FISH2-3L1-rep2-m1bp-100x_Position005_4_cmle.ics	30	0	1	1	0.0
270	Feb25-FISH2-3L1-rep2-m1bp-100x_Position005_4_cmle.ics	31	0	1	1	0.0
271	Feb25-FISH2-3L1-rep2-m1bp-100x_Position005_4_cmle.ics	32	0	1	1	0.0
272	Feb25-FISH2-3L1-rep2-m1bp-100x_Position005_4_cmle.ics	33	0	1	1	0.0
273	Feb25-FISH2-3L1-rep2-m1bp-100x_Position005_4_cmle.ics	34	0	1	1	4.039226011500916
274	Feb25-FISH2-3L1-rep2-m1bp-100x_Position005_4_cmle.ics	35	0	1	1	0.23070632344123612
275	Feb25-FISH2-3L1-rep2-m1bp-100x_Position005_4_cmle.ics	36	0	1	1	0.0
276	Feb25-FISH2-3L1-rep2-m1bp-100x_Position005_4_cmle.ics	36	0	2	1	6.0650020574190915
277	Feb25-FISH2-3L1-rep2-m1bp-100x_Position005_4_cmle.ics	39	0	1	1	0.0
278	Feb25-FISH2-3L1-rep2-m1bp-100x_Position005_4_cmle.ics	40	0	1	1	5.141831707250917
279	Feb25-FISH2-3L1-rep2-m1bp-100x_Position005_4_cmle.ics	41	0	1	1	0.0
280	Feb25-FISH2-3L1-rep2-m1bp-100x_Position005_4_cmle.ics	42	0	1	1	0.0
281	Feb25-FISH2-3L1-rep2-m1bp-100x_Position005_4_cmle.ics	44	0	1	1	0.0
282	Feb25-FISH2-3L1-rep2-m1bp-100x_Position005_4_cmle.ics	45	0	1	1	0.0
283	Feb25-FISH2-3L1-rep2-m1bp-100x_Position005_4_cmle.ics	46	0	1	1	0.0
284	Feb25-FISH2-3L1-rep2-m1bp-100x_Position005_4_cmle.ics	46	0	1	2	1.1094504182004423
285	Feb25-FISH2-3L1-rep2-m1bp-100x_Position005_4_cmle.ics	47	0	1	1	1.242391573779135
286	Feb25-FISH2-3L1-rep2-m1bp-100x_Position005_4_cmle.ics	49	0	1	1	0.0
287	Feb25-FISH2-3L1-rep2-m1bp-100x_Position005_4_cmle.ics	50	0	1	1	0.0
288	Feb25-FISH2-3L1-rep2-m1bp-100x_Position005_4_cmle.ics	51	0	1	1	0.0
289	Feb25-FISH2-3L1-rep2-m1bp-100x_Position005_4_cmle.ics	52	0	1	1	2.5307658648632043
290	Feb25-FISH2-3L1-rep2-m1bp-100x_Position005_4_cmle.ics	53	0	1	1	2.6878248749277387
291	Feb25-FISH2-3L1-rep2-m1bp-100x_Position005_4_cmle.ics	55	0	1	1	0.0
292	Feb25-FISH2-3L1-rep2-m1bp-100x_Position005_4_cmle.ics	56	0	1	1	6.336252498252151
293	Feb25-FISH2-3L1-rep2-m1bp-100x_Position005_4_cmle.ics	57	0	1	1	3.907907723490136
294	Feb25-FISH2-3L1-rep2-m1bp-100x_Position005_4_cmle.ics	58	0	1	1	0.0
295	Feb25-FISH2-3L1-rep2-m1bp-100x_Position005_4_cmle.ics	59	0	1	1	0.0
296	Feb25-FISH2-3L1-rep2-m1bp-100x_Position005_4_cmle.ics	62	0	1	1	0.0
297	Feb25-FISH2-3L1-rep2-m1bp-100x_Position006_5_cmle.ics	2	0	1	1	0.0
298	Feb25-FISH2-3L1-rep2-m1bp-100x_Position006_5_cmle.ics	2	0	1	2	0.0
299	Feb25-FISH2-3L1-rep2-m1bp-100x_Position006_5_cmle.ics	3	0	1	1	0.0
300	Feb25-FISH2-3L1-rep2-m1bp-100x_Position006_5_cmle.ics	5	0	1	1	0.0
301	Feb25-FISH2-3L1-rep2-m1bp-100x_Position006_5_cmle.ics	6	0	1	1	0.0
302	Feb25-FISH2-3L1-rep2-m1bp-100x_Position006_5_cmle.ics	7	0	1	1	0.0
303	Feb25-FISH2-3L1-rep2-m1bp-100x_Position006_5_cmle.ics	9	0	1	1	0.0
304	Feb25-FISH2-3L1-rep2-m1bp-100x_Position006_5_cmle.ics	10	0	1	1	0.20635000882146287
305	Feb25-FISH2-3L1-rep2-m1bp-100x_Position006_5_cmle.ics	11	0	1	1	0.0
306	Feb25-FISH2-3L1-rep2-m1bp-100x_Position006_5_cmle.ics	12	0	1	1	0.0
307	Feb25-FISH2-3L1-rep2-m1bp-100x_Position006_5_cmle.ics	13	0	1	1	0.0
308	Feb25-FISH2-3L1-rep2-m1bp-100x_Position006_5_cmle.ics	14	0	1	1	5.758481729509312
309	Feb25-FISH2-3L1-rep2-m1bp-100x_Position006_5_cmle.ics	14	0	2	1	7.5887690657702995
310	Feb25-FISH2-3L1-rep2-m1bp-100x_Position006_5_cmle.ics	15	0	1	1	2.8135978493852587
311	Feb25-FISH2-3L1-rep2-m1bp-100x_Position006_5_cmle.ics	16	0	1	1	0.0
312	Feb25-FISH2-3L1-rep2-m1bp-100x_Position006_5_cmle.ics	17	0	1	1	0.0
313	Feb25-FISH2-3L1-rep2-m1bp-100x_Position006_5_cmle.ics	18	0	1	1	0.0
314	Feb25-FISH2-3L1-rep2-m1bp-100x_Position006_5_cmle.ics	19	0	1	1	0.0
315	Feb25-FISH2-3L1-rep2-m1bp-100x_Position006_5_cmle.ics	21	0	1	1	0.0
316	Feb25-FISH2-3L1-rep2-m1bp-100x_Position006_5_cmle.ics	24	0	1	1	0.0
317	Feb25-FISH2-3L1-rep2-m1bp-100x_Position006_5_cmle.ics	25	0	1	1	0.0
318	Feb25-FISH2-3L1-rep2-m1bp-100x_Position006_5_cmle.ics	26	0	1	1	0.0
319	Feb25-FISH2-3L1-rep2-m1bp-100x_Position006_5_cmle.ics	27	0	1	1	0.0
320	Feb25-FISH2-3L1-rep2-m1bp-100x_Position006_5_cmle.ics	27	0	1	2	4.174445888144658
321	Feb25-FISH2-3L1-rep2-m1bp-100x_Position006_5_cmle.ics	27	0	2	1	4.629566325707549
322	Feb25-FISH2-3L1-rep2-m1bp-100x_Position006_5_cmle.ics	27	0	2	2	0.0
323	Feb25-FISH2-3L1-rep2-m1bp-100x_Position006_5_cmle.ics	28	0	1	1	0.0
324	Feb25-FISH2-3L1-rep2-m1bp-100x_Position006_5_cmle.ics	29	0	1	1	0.0
325	Feb25-FISH2-3L1-rep2-m1bp-100x_Position006_5_cmle.ics	31	0	1	1	0.0
326	Feb25-FISH2-3L1-rep2-m1bp-100x_Position006_5_cmle.ics	32	0	1	1	0.0
327	Feb25-FISH2-3L1-rep2-m1bp-100x_Position006_5_cmle.ics	34	0	1	1	0.0
328	Feb25-FISH2-3L1-rep2-m1bp-100x_Position006_5_cmle.ics	35	0	1	1	0.0
329	Feb25-FISH2-3L1-rep2-m1bp-100x_Position006_5_cmle.ics	36	0	1	1	0.0
330	Feb25-FISH2-3L1-rep2-m1bp-100x_Position006_5_cmle.ics	37	0	1	1	0.0
331	Feb25-FISH2-3L1-rep2-m1bp-100x_Position006_5_cmle.ics	40	0	1	1	2.6236269791287308
332	Feb25-FISH2-3L1-rep2-m1bp-100x_Position006_5_cmle.ics	41	0	1	1	0.0
333	Feb25-FISH2-3L1-rep2-m1bp-100x_Position006_5_cmle.ics	42	0	1	1	0.0
334	Feb25-FISH2-3L1-rep2-m1bp-100x_Position006_5_cmle.ics	43	0	1	1	0.0
335	Feb25-FISH2-3L1-rep2-m1bp-100x_Position006_5_cmle.ics	45	0	1	1	0.0
336	Feb25-FISH2-3L1-rep2-m1bp-100x_Position006_5_cmle.ics	47	0	1	1	0.0
337	Feb25-FISH2-3L1-rep2-m1bp-100x_Position006_5_cmle.ics	48	0	1	1	0.0
338	Feb25-FISH2-3L1-rep2-m1bp-100x_Position006_5_cmle.ics	49	0	1	1	0.0
339	Feb25-FISH2-3L1-rep2-m1bp-100x_Position006_5_cmle.ics	50	0	1	1	0.0
340	Feb25-FISH2-3L1-rep2-m1bp-100x_Position006_5_cmle.ics	51	0	1	1	0.0
341	Feb25-FISH2-3L1-rep2-m1bp-100x_Position006_5_cmle.ics	52	0	1	1	0.0
342	Feb25-FISH2-3L1-rep2-m1bp-100x_Position006_5_cmle.ics	53	0	1	1	3.0250961800952134
343	Feb25-FISH2-3L1-rep2-m1bp-100x_Position006_5_cmle.ics	55	0	1	1	0.0
344	Feb25-FISH2-3L1-rep2-m1bp-100x_Position006_5_cmle.ics	56	0	1	1	3.733463132719615
345	Feb25-FISH2-3L1-rep2-m1bp-100x_Position006_5_cmle.ics	56	0	1	2	0.0
346	Feb25-FISH2-3L1-rep2-m1bp-100x_Position006_5_cmle.ics	57	0	1	1	0.0
347	Feb25-FISH2-3L1-rep2-m1bp-100x_Position006_5_cmle.ics	58	0	1	1	0.0
348	Feb25-FISH2-3L1-rep2-m1bp-100x_Position006_5_cmle.ics	59	0	1	1	3.968772788989363
349	Feb25-FISH2-3L1-rep2-m1bp-100x_Position006_5_cmle.ics	60	0	1	1	0.0
350	Feb25-FISH2-3L1-rep2-m1bp-100x_Position007_6_cmle.ics	1	0	1	1	7.3609418564431115
351	Feb25-FISH2-3L1-rep2-m1bp-100x_Position007_6_cmle.ics	1	0	1	2	0.0
352	Feb25-FISH2-3L1-rep2-m1bp-100x_Position007_6_cmle.ics	1	0	2	1	3.262127178861194
353	Feb25-FISH2-3L1-rep2-m1bp-100x_Position007_6_cmle.ics	1	0	2	2	8.503345638000859
354	Feb25-FISH2-3L1-rep2-m1bp-100x_Position007_6_cmle.ics	2	0	1	1	0.0
355	Feb25-FISH2-3L1-rep2-m1bp-100x_Position007_6_cmle.ics	3	0	1	1	0.0
356	Feb25-FISH2-3L1-rep2-m1bp-100x_Position007_6_cmle.ics	4	0	1	1	1.693476355552663
357	Feb25-FISH2-3L1-rep2-m1bp-100x_Position007_6_cmle.ics	5	0	1	1	0.0
358	Feb25-FISH2-3L1-rep2-m1bp-100x_Position007_6_cmle.ics	6	0	1	1	0.0
359	Feb25-FISH2-3L1-rep2-m1bp-100x_Position007_6_cmle.ics	8	0	1	1	0.23070632344123612
360	Feb25-FISH2-3L1-rep2-m1bp-100x_Position007_6_cmle.ics	9	0	1	1	0.0
361	Feb25-FISH2-3L1-rep2-m1bp-100x_Position007_6_cmle.ics	10	0	1	1	0.0
362	Feb25-FISH2-3L1-rep2-m1bp-100x_Position007_6_cmle.ics	11	0	1	1	0.0
363	Feb25-FISH2-3L1-rep2-m1bp-100x_Position007_6_cmle.ics	12	0	1	1	0.0
364	Feb25-FISH2-3L1-rep2-m1bp-100x_Position007_6_cmle.ics	12	0	1	2	1.9362331294313135
365	Feb25-FISH2-3L1-rep2-m1bp-100x_Position007_6_cmle.ics	15	0	1	1	0.0
366	Feb25-FISH2-3L1-rep2-m1bp-100x_Position007_6_cmle.ics	17	0	1	1	0.0
367	Feb25-FISH2-3L1-rep2-m1bp-100x_Position007_6_cmle.ics	18	0	1	1	0.0
368	Feb25-FISH2-3L1-rep2-m1bp-100x_Position007_6_cmle.ics	19	0	1	1	0.0
369	Feb25-FISH2-3L1-rep2-m1bp-100x_Position007_6_cmle.ics	20	0	1	1	4.280714958492354
370	Feb25-FISH2-3L1-rep2-m1bp-100x_Position007_6_cmle.ics	22	0	1	1	0.0
371	Feb25-FISH2-3L1-rep2-m1bp-100x_Position007_6_cmle.ics	23	0	1	1	0.0
372	Feb25-FISH2-3L1-rep2-m1bp-100x_Position007_6_cmle.ics	24	0	1	1	0.0
373	Feb25-FISH2-3L1-rep2-m1bp-100x_Position007_6_cmle.ics	25	0	1	1	0.0
374	Feb25-FISH2-3L1-rep2-m1bp-100x_Position007_6_cmle.ics	26	0	1	1	0.0
375	Feb25-FISH2-3L1-rep2-m1bp-100x_Position007_6_cmle.ics	28	0	1	1	0.0
376	Feb25-FISH2-3L1-rep2-m1bp-100x_Position007_6_cmle.ics	29	0	1	1	0.0
377	Feb25-FISH2-3L1-rep2-m1bp-100x_Position007_6_cmle.ics	30	0	1	1	0.0
378	Feb25-FISH2-3L1-rep2-m1bp-100x_Position007_6_cmle.ics	31	0	1	1	0.0
379	Feb25-FISH2-3L1-rep2-m1bp-100x_Position007_6_cmle.ics	32	0	1	1	0.0
380	Feb25-FISH2-3L1-rep2-m1bp-100x_Position007_6_cmle.ics	33	0	1	1	0.0
381	Feb25-FISH2-3L1-rep2-m1bp-100x_Position007_6_cmle.ics	34	0	1	1	0.0
382	Feb25-FISH2-3L1-rep2-m1bp-100x_Position007_6_cmle.ics	35	0	1	1	3.982608628446955
383	Feb25-FISH2-3L1-rep2-m1bp-100x_Position007_6_cmle.ics	36	0	1	1	0.0
384	Feb25-FISH2-3L1-rep2-m1bp-100x_Position007_6_cmle.ics	36	0	1	2	2.122451299913226
385	Feb25-FISH2-3L1-rep2-m1bp-100x_Position007_6_cmle.ics	37	0	1	1	0.0
386	Feb25-FISH2-3L1-rep2-m1bp-100x_Position007_6_cmle.ics	38	0	1	1	0.0
387	Feb25-FISH2-3L1-rep2-m1bp-100x_Position007_6_cmle.ics	39	0	1	1	0.0
388	Feb25-FISH2-3L1-rep2-m1bp-100x_Position007_6_cmle.ics	40	0	1	1	0.0
389	Feb25-FISH2-3L1-rep2-m1bp-100x_Position007_6_cmle.ics	41	0	1	1	0.10317500441073144
390	Feb25-FISH2-3L1-rep2-m1bp-100x_Position007_6_cmle.ics	42	0	1	1	0.0
391	Feb25-FISH2-3L1-rep2-m1bp-100x_Position007_6_cmle.ics	43	0	1	1	3.1861959392245747
392	Feb25-FISH2-3L1-rep2-m1bp-100x_Position007_6_cmle.ics	44	0	1	1	0.0
393	Feb25-FISH2-3L1-rep2-m1bp-100x_Position007_6_cmle.ics	48	0	1	1	0.0
394	Feb25-FISH2-3L1-rep2-m1bp-100x_Position008_7_cmle.ics	1	0	1	1	0.0
395	Feb25-FISH2-3L1-rep2-m1bp-100x_Position008_7_cmle.ics	3	0	1	1	0.0
396	Feb25-FISH2-3L1-rep2-m1bp-100x_Position008_7_cmle.ics	4	0	1	1	0.0
397	Feb25-FISH2-3L1-rep2-m1bp-100x_Position008_7_cmle.ics	5	0	1	1	0.0
398	Feb25-FISH2-3L1-rep2-m1bp-100x_Position008_7_cmle.ics	6	0	1	1	0.0
399	Feb25-FISH2-3L1-rep2-m1bp-100x_Position008_7_cmle.ics	8	0	1	1	0.0
400	Feb25-FISH2-3L1-rep2-m1bp-100x_Position008_7_cmle.ics	9	0	1	1	0.0
401	Feb25-FISH2-3L1-rep2-m1bp-100x_Position008_7_cmle.ics	10	0	1	1	0.0
402	Feb25-FISH2-3L1-rep2-m1bp-100x_Position008_7_cmle.ics	11	0	1	1	0.10317500441073144
403	Feb25-FISH2-3L1-rep2-m1bp-100x_Position008_7_cmle.ics	12	0	1	1	0.0
404	Feb25-FISH2-3L1-rep2-m1bp-100x_Position008_7_cmle.ics	13	0	1	1	0.0
405	Feb25-FISH2-3L1-rep2-m1bp-100x_Position008_7_cmle.ics	14	0	1	1	0.0
406	Feb25-FISH2-3L1-rep2-m1bp-100x_Position008_7_cmle.ics	15	0	1	1	0.0
407	Feb25-FISH2-3L1-rep2-m1bp-100x_Position008_7_cmle.ics	18	0	1	1	0.0
408	Feb25-FISH2-3L1-rep2-m1bp-100x_Position008_7_cmle.ics	19	0	1	1	0.0
409	Feb25-FISH2-3L1-rep2-m1bp-100x_Position008_7_cmle.ics	20	0	1	1	0.0
410	Feb25-FISH2-3L1-rep2-m1bp-100x_Position008_7_cmle.ics	21	0	1	1	0.0
411	Feb25-FISH2-3L1-rep2-m1bp-100x_Position008_7_cmle.ics	23	0	1	1	0.0
412	Feb25-FISH2-3L1-rep2-m1bp-100x_Position008_7_cmle.ics	25	0	1	1	0.0
413	Feb25-FISH2-3L1-rep2-m1bp-100x_Position008_7_cmle.ics	26	0	1	1	5.29821479445693
414	Feb25-FISH2-3L1-rep2-m1bp-100x_Position008_7_cmle.ics	27	0	1	1	0.10317500441073144
415	Feb25-FISH2-3L1-rep2-m1bp-100x_Position008_7_cmle.ics	29	0	1	1	0.0
416	Feb25-FISH2-3L1-rep2-m1bp-100x_Position008_7_cmle.ics	31	0	1	1	0.0
417	Feb25-FISH2-3L1-rep2-m1bp-100x_Position008_7_cmle.ics	32	0	1	1	0.0
418	Feb25-FISH2-3L1-rep2-m1bp-100x_Position008_7_cmle.ics	34	0	1	1	0.0
419	Feb25-FISH2-3L1-rep2-m1bp-100x_Position008_7_cmle.ics	35	0	1	1	0.0
420	Feb25-FISH2-3L1-rep2-m1bp-100x_Position008_7_cmle.ics	36	0	1	1	2.0530409436559713
421	Feb25-FISH2-3L1-rep2-m1bp-100x_Position008_7_cmle.ics	37	0	1	1	0.0
422	Feb25-FISH2-3L1-rep2-m1bp-100x_Position008_7_cmle.ics	37	0	1	2	0.0
423	Feb25-FISH2-3L1-rep2-m1bp-100x_Position008_7_cmle.ics	38	0	1	1	0.0
424	Feb25-FISH2-3L1-rep2-m1bp-100x_Position008_7_cmle.ics	39	0	1	1	0.0
425	Feb25-FISH2-3L1-rep2-m1bp-100x_Position008_7_cmle.ics	40	0	1	1	0.0
426	Feb25-FISH2-3L1-rep2-m1bp-100x_Position008_7_cmle.ics	41	0	1	1	0.0
427	Feb25-FISH2-3L1-rep2-m1bp-100x_Position008_7_cmle.ics	41	0	2	1	3.0946121168906173
428	Feb25-FISH2-3L1-rep2-m1bp-100x_Position008_7_cmle.ics	42	0	1	1	0.0
429	Feb25-FISH2-3L1-rep2-m1bp-100x_Position008_7_cmle.ics	44	0	1	1	0.0
430	Feb25-FISH2-3L1-rep2-m1bp-100x_Position008_7_cmle.ics	45	0	1	1	0.0
431	Feb25-FISH2-3L1-rep2-m1bp-100x_Position008_7_cmle.ics	46	0	1	1	0.0
432	Feb25-FISH2-3L1-rep2-m1bp-100x_Position008_7_cmle.ics	47	0	1	1	0.0
433	Feb25-FISH2-3L1-rep2-m1bp-100x_Position008_7_cmle.ics	48	0	1	1	0.0
434	Feb25-FISH2-3L1-rep2-m1bp-100x_Position008_7_cmle.ics	48	0	2	1	1.2032169749388533
435	Feb25-FISH2-3L1-rep2-m1bp-100x_Position008_7_cmle.ics	50	0	1	1	0.0
436	Feb25-FISH2-3L1-rep2-m1bp-100x_Position008_7_cmle.ics	50	0	1	2	6.379904700412152
437	Feb25-FISH2-3L1-rep2-m1bp-100x_Position008_7_cmle.ics	50	0	1	3	6.530242176349863
438	Feb25-FISH2-3L1-rep2-m1bp-100x_Position008_7_cmle.ics	50	0	1	4	0.5158750220536572
439	Feb25-FISH2-3L1-rep2-m1bp-100x_Position008_7_cmle.ics	50	0	2	1	0.9512265400461283
440	Feb25-FISH2-3L1-rep2-m1bp-100x_Position008_7_cmle.ics	50	0	2	2	7.167890675867941
441	Feb25-FISH2-3L1-rep2-m1bp-100x_Position008_7_cmle.ics	50	0	2	3	6.350884880479795
442	Feb25-FISH2-3L1-rep2-m1bp-100x_Position008_7_cmle.ics	50	0	2	4	0.0
443	Feb25-FISH2-3L1-rep2-m1bp-100x_Position008_7_cmle.ics	50	0	3	1	6.494254219745988
444	Feb25-FISH2-3L1-rep2-m1bp-100x_Position008_7_cmle.ics	50	0	3	2	6.156012529645293
445	Feb25-FISH2-3L1-rep2-m1bp-100x_Position008_7_cmle.ics	50	0	3	3	0.0
446	Feb25-FISH2-3L1-rep2-m1bp-100x_Position008_7_cmle.ics	50	0	3	4	6.3586122465243635
447	Feb25-FISH2-3L1-rep2-m1bp-100x_Position008_7_cmle.ics	50	0	4	1	5.91226183092035
448	Feb25-FISH2-3L1-rep2-m1bp-100x_Position008_7_cmle.ics	50	0	4	2	0.0
449	Feb25-FISH2-3L1-rep2-m1bp-100x_Position008_7_cmle.ics	50	0	4	3	6.252950062060491
450	Feb25-FISH2-3L1-rep2-m1bp-100x_Position008_7_cmle.ics	50	0	4	4	7.166513141202678
451	Feb25-FISH2-3L1-rep2-m1bp-100x_Position008_7_cmle.ics	51	0	1	1	4.1701918429535345
452	Feb25-FISH2-3L1-rep2-m1bp-100x_Position008_7_cmle.ics	51	0	2	1	0.0
453	Feb25-FISH2-3L1-rep2-m1bp-100x_Position008_7_cmle.ics	52	0	1	1	0.0
454	Feb25-FISH2-3L1-rep2-m1bp-100x_Position009_8_cmle.ics	1	0	1	1	5.970793754705673
455	Feb25-FISH2-3L1-rep2-m1bp-100x_Position009_8_cmle.ics	2	0	1	1	0.0
456	Feb25-FISH2-3L1-rep2-m1bp-100x_Position009_8_cmle.ics	3	0	1	1	0.0
457	Feb25-FISH2-3L1-rep2-m1bp-100x_Position009_8_cmle.ics	4	0	1	1	0.0
458	Feb25-FISH2-3L1-rep2-m1bp-100x_Position009_8_cmle.ics	5	0	1	1	0.0
459	Feb25-FISH2-3L1-rep2-m1bp-100x_Position009_8_cmle.ics	6	0	1	1	0.0
460	Feb25-FISH2-3L1-rep2-m1bp-100x_Position009_8_cmle.ics	7	0	1	1	0.0
461	Feb25-FISH2-3L1-rep2-m1bp-100x_Position009_8_cmle.ics	8	0	1	1	0.0
462	Feb25-FISH2-3L1-rep2-m1bp-100x_Position009_8_cmle.ics	10	0	1	1	0.0
463	Feb25-FISH2-3L1-rep2-m1bp-100x_Position009_8_cmle.ics	11	0	1	1	0.0
464	Feb25-FISH2-3L1-rep2-m1bp-100x_Position009_8_cmle.ics	12	0	1	1	0.0
465	Feb25-FISH2-3L1-rep2-m1bp-100x_Position009_8_cmle.ics	13	0	1	1	1.5510604201464577
466	Feb25-FISH2-3L1-rep2-m1bp-100x_Position009_8_cmle.ics	13	0	1	2	3.4958885064377774
467	Feb25-FISH2-3L1-rep2-m1bp-100x_Position009_8_cmle.ics	13	0	2	1	1.0622516852075932
468	Feb25-FISH2-3L1-rep2-m1bp-100x_Position009_8_cmle.ics	13	0	2	2	4.014538540875365
469	Feb25-FISH2-3L1-rep2-m1bp-100x_Position009_8_cmle.ics	14	0	1	1	0.0
470	Feb25-FISH2-3L1-rep2-m1bp-100x_Position009_8_cmle.ics	15	0	1	1	0.0
471	Feb25-FISH2-3L1-rep2-m1bp-100x_Position009_8_cmle.ics	16	0	1	1	0.0
472	Feb25-FISH2-3L1-rep2-m1bp-100x_Position009_8_cmle.ics	18	0	1	1	0.0
473	Feb25-FISH2-3L1-rep2-m1bp-100x_Position009_8_cmle.ics	18	0	1	2	2.18723040467705
474	Feb25-FISH2-3L1-rep2-m1bp-100x_Position009_8_cmle.ics	19	0	1	1	0.0
475	Feb25-FISH2-3L1-rep2-m1bp-100x_Position009_8_cmle.ics	20	0	1	1	0.0
476	Feb25-FISH2-3L1-rep2-m1bp-100x_Position009_8_cmle.ics	21	0	1	1	0.0
477	Feb25-FISH2-3L1-rep2-m1bp-100x_Position009_8_cmle.ics	23	0	1	1	1.449626260897894
478	Feb25-FISH2-3L1-rep2-m1bp-100x_Position009_8_cmle.ics	26	0	1	1	0.0
479	Feb25-FISH2-3L1-rep2-m1bp-100x_Position009_8_cmle.ics	26	0	2	1	4.10370384415886
480	Feb25-FISH2-3L1-rep2-m1bp-100x_Position009_8_cmle.ics	27	0	1	1	0.0
481	Feb25-FISH2-3L1-rep2-m1bp-100x_Position009_8_cmle.ics	28	0	1	1	0.0
482	Feb25-FISH2-3L1-rep2-m1bp-100x_Position009_8_cmle.ics	30	0	1	1	0.0
483	Feb25-FISH2-3L1-rep2-m1bp-100x_Position009_8_cmle.ics	30	0	2	1	1.7856014761279655
484	Feb25-FISH2-3L1-rep2-m1bp-100x_Position009_8_cmle.ics	32	0	1	1	0.0
485	Feb25-FISH2-3L1-rep2-m1bp-100x_Position009_8_cmle.ics	33	0	1	1	0.0
486	Feb25-FISH2-3L1-rep2-m1bp-100x_Position009_8_cmle.ics	34	0	1	1	0.0
487	Feb25-FISH2-3L1-rep2-m1bp-100x_Position009_8_cmle.ics	36	0	1	1	0.0
488	Feb25-FISH2-3L1-rep2-m1bp-100x_Position009_8_cmle.ics	37	0	1	1	0.0
489	Feb25-FISH2-3L1-rep2-m1bp-100x_Position009_8_cmle.ics	41	0	1	1	0.0
490	Feb25-FISH2-3L1-rep2-m1bp-100x_Position009_8_cmle.ics	43	0	1	1	0.0
491	Feb25-FISH2-3L1-rep2-m1bp-100x_Position009_8_cmle.ics	44	0	1	1	0.0
492	Feb25-FISH2-3L1-rep2-m1bp-100x_Position009_8_cmle.ics	45	0	1	1	0.0
493	Feb25-FISH2-3L1-rep2-m1bp-100x_Position009_8_cmle.ics	46	0	1	1	0.0
494	Feb25-FISH2-3L1-rep2-m1bp-100x_Position009_8_cmle.ics	48	0	1	1	0.0
495	Feb25-FISH2-3L1-rep2-m1bp-100x_Position009_8_cmle.ics	49	0	1	1	3.3103057462315038
496	Feb25-FISH2-3L1-rep2-m1bp-100x_Position009_8_cmle.ics	50	0	1	1	0.0
497	Feb25-FISH2-3L1-rep2-m1bp-100x_Position009_8_cmle.ics	51	0	1	1	0.0
498	Feb25-FISH2-3L1-rep2-m1bp-100x_Position009_8_cmle.ics	53	0	1	1	4.994848135528833
499	Feb25-FISH2-3L1-rep2-m1bp-100x_Position009_8_cmle.ics	53	0	2	1	0.0
500	Feb25-FISH2-3L1-rep2-m1bp-100x_Position009_8_cmle.ics	54	0	1	1	0.0
501	Feb25-FISH2-3L1-rep2-m1bp-100x_Position009_8_cmle.ics	55	0	1	1	0.0
502	Feb25-FISH2-3L1-rep2-m1bp-100x_Position009_8_cmle.ics	56	0	1	1	0.0
503	Feb25-FISH2-3L1-rep2-m1bp-100x_Position009_8_cmle.ics	57	0	1	1	0.0
504	Feb25-FISH2-3L1-rep2-m1bp-100x_Position009_8_cmle.ics	58	0	1	1	0.0
505	Feb25-FISH2-3L1-rep2-m1bp-100x_Position009_8_cmle.ics	59	0	1	1	0.0
506	Feb25-FISH2-3L1-rep2-m1bp-100x_Position009_8_cmle.ics	60	0	1	1	2.8027834381825905
507	Feb25-FISH2-3L1-rep2-m1bp-100x_Position009_8_cmle.ics	61	0	1	1	0.0
508	Feb25-FISH2-3L1-rep2-m1bp-100x_Position009_8_cmle.ics	62	0	1	1	6.150501650134413
509	Feb25-FISH2-3L1-rep2-m1bp-100x_Position009_8_cmle.ics	62	0	1	2	0.0
510	Feb25-FISH2-3L1-rep2-m1bp-100x_Position009_8_cmle.ics	62	0	2	1	0.0
511	Feb25-FISH2-3L1-rep2-m1bp-100x_Position009_8_cmle.ics	62	0	2	2	6.136961664486462
512	Feb25-FISH2-3L1-rep2-m1bp-100x_Position009_8_cmle.ics	63	0	1	1	0.0
513	Feb25-FISH2-3L1-rep2-m1bp-100x_Position010_9_cmle.ics	1	0	1	1	0.0
514	Feb25-FISH2-3L1-rep2-m1bp-100x_Position010_9_cmle.ics	2	0	1	1	0.0
515	Feb25-FISH2-3L1-rep2-m1bp-100x_Position010_9_cmle.ics	3	0	1	1	0.0
516	Feb25-FISH2-3L1-rep2-m1bp-100x_Position010_9_cmle.ics	4	0	1	1	0.0
517	Feb25-FISH2-3L1-rep2-m1bp-100x_Position010_9_cmle.ics	4	0	1	2	2.861130493447262
518	Feb25-FISH2-3L1-rep2-m1bp-100x_Position010_9_cmle.ics	5	0	1	1	0.0
519	Feb25-FISH2-3L1-rep2-m1bp-100x_Position010_9_cmle.ics	8	0	1	1	0.0
520	Feb25-FISH2-3L1-rep2-m1bp-100x_Position010_9_cmle.ics	9	0	1	1	0.0
521	Feb25-FISH2-3L1-rep2-m1bp-100x_Position010_9_cmle.ics	9	0	2	1	5.583855640725984
522	Feb25-FISH2-3L1-rep2-m1bp-100x_Position010_9_cmle.ics	10	0	1	1	2.028718148603199
523	Feb25-FISH2-3L1-rep2-m1bp-100x_Position010_9_cmle.ics	11	0	1	1	0.0
524	Feb25-FISH2-3L1-rep2-m1bp-100x_Position010_9_cmle.ics	13	0	1	1	1.4605997195981766
525	Feb25-FISH2-3L1-rep2-m1bp-100x_Position010_9_cmle.ics	14	0	1	1	0.0
526	Feb25-FISH2-3L1-rep2-m1bp-100x_Position010_9_cmle.ics	14	0	1	2	3.928726645413319
527	Feb25-FISH2-3L1-rep2-m1bp-100x_Position010_9_cmle.ics	16	0	1	1	0.0
528	Feb25-FISH2-3L1-rep2-m1bp-100x_Position010_9_cmle.ics	18	0	1	1	1.2653448004921624
529	Feb25-FISH2-3L1-rep2-m1bp-100x_Position010_9_cmle.ics	19	0	1	1	0.0
530	Feb25-FISH2-3L1-rep2-m1bp-100x_Position010_9_cmle.ics	19	0	1	2	7.905966795423402
531	Feb25-FISH2-3L1-rep2-m1bp-100x_Position010_9_cmle.ics	19	0	2	1	7.744437965417063
532	Feb25-FISH2-3L1-rep2-m1bp-100x_Position010_9_cmle.ics	19	0	2	2	0.0
533	Feb25-FISH2-3L1-rep2-m1bp-100x_Position010_9_cmle.ics	20	0	1	1	3.294363570837556
534	Feb25-FISH2-3L1-rep2-m1bp-100x_Position010_9_cmle.ics	21	0	1	1	6.840793906822907
535	Feb25-FISH2-3L1-rep2-m1bp-100x_Position010_9_cmle.ics	21	0	2	1	0.0
536	Feb25-FISH2-3L1-rep2-m1bp-100x_Position010_9_cmle.ics	23	0	1	1	0.0
537	Feb25-FISH2-3L1-rep2-m1bp-100x_Position010_9_cmle.ics	24	0	1	1	0.0
538	Feb25-FISH2-3L1-rep2-m1bp-100x_Position010_9_cmle.ics	25	0	1	1	0.0
539	Feb25-FISH2-3L1-rep2-m1bp-100x_Position010_9_cmle.ics	26	0	1	1	0.10317500441073144
540	Feb25-FISH2-3L1-rep2-m1bp-100x_Position010_9_cmle.ics	27	0	1	1	0.0
541	Feb25-FISH2-3L1-rep2-m1bp-100x_Position010_9_cmle.ics	28	0	1	1	3.9219904474957663
542	Feb25-FISH2-3L1-rep2-m1bp-100x_Position010_9_cmle.ics	28	0	2	1	2.3868491055030354
543	Feb25-FISH2-3L1-rep2-m1bp-100x_Position010_9_cmle.ics	30	0	1	1	0.0
544	Feb25-FISH2-3L1-rep2-m1bp-100x_Position010_9_cmle.ics	30	0	1	2	1.770307658344953
545	Feb25-FISH2-3L1-rep2-m1bp-100x_Position010_9_cmle.ics	30	0	2	1	1.5897231072394298
546	Feb25-FISH2-3L1-rep2-m1bp-100x_Position010_9_cmle.ics	30	0	2	2	0.0
547	Feb25-FISH2-3L1-rep2-m1bp-100x_Position010_9_cmle.ics	31	0	1	1	2.4944379866152993
548	Feb25-FISH2-3L1-rep2-m1bp-100x_Position010_9_cmle.ics	32	0	1	1	0.0
549	Feb25-FISH2-3L1-rep2-m1bp-100x_Position010_9_cmle.ics	33	0	1	1	0.0
550	Feb25-FISH2-3L1-rep2-m1bp-100x_Position010_9_cmle.ics	34	0	1	1	0.0
551	Feb25-FISH2-3L1-rep2-m1bp-100x_Position010_9_cmle.ics	35	0	1	1	4.267292499819585
552	Feb25-FISH2-3L1-rep2-m1bp-100x_Position010_9_cmle.ics	36	0	1	1	0.0
553	Feb25-FISH2-3L1-rep2-m1bp-100x_Position010_9_cmle.ics	38	0	1	1	0.0
554	Feb25-FISH2-3L1-rep2-m1bp-100x_Position010_9_cmle.ics	40	0	1	1	0.0
555	Feb25-FISH2-3L1-rep2-m1bp-100x_Position010_9_cmle.ics	41	0	1	1	0.0
556	Feb25-FISH2-3L1-rep2-m1bp-100x_Position010_9_cmle.ics	41	0	1	2	1.2551781017859014
557	Feb25-FISH2-3L1-rep2-m1bp-100x_Position010_9_cmle.ics	42	0	1	1	0.0
558	Feb25-FISH2-3L1-rep2-m1bp-100x_Position010_9_cmle.ics	43	0	1	1	0.0
559	Feb25-FISH2-3L1-rep2-m1bp-100x_Position010_9_cmle.ics	44	0	1	1	0.0
560	Feb25-FISH2-3L1-rep2-m1bp-100x_Position010_9_cmle.ics	45	0	1	1	3.930840439403296
561	Feb25-FISH2-3L1-rep2-m1bp-100x_Position010_9_cmle.ics	46	0	1	1	0.0
562	Feb25-FISH2-3L1-rep2-m1bp-100x_Position010_9_cmle.ics	46	0	1	2	3.575575887003448
563	Feb25-FISH2-3L1-rep2-m1bp-100x_Position010_9_cmle.ics	46	0	2	1	3.5821304392387074
564	Feb25-FISH2-3L1-rep2-m1bp-100x_Position010_9_cmle.ics	46	0	2	2	0.0
565	Feb25-FISH2-3L1-rep2-m1bp-100x_Position010_9_cmle.ics	48	0	1	1	3.939610244460128
566	Feb25-FISH2-3L1-rep2-m1bp-100x_Position010_9_cmle.ics	48	0	1	2	0.0
567	Feb25-FISH2-3L1-rep2-m1bp-100x_Position010_9_cmle.ics	50	0	1	1	0.1459114905355603
568	Feb25-FISH2-3L1-rep2-m1bp-100x_Position010_9_cmle.ics	51	0	1	1	0.0
569	Feb25-FISH2-3L1-rep2-m1bp-100x_Position010_9_cmle.ics	52	0	1	1	0.0
570	Feb25-FISH2-3L1-rep2-m1bp-100x_Position010_9_cmle.ics	53	0	1	1	0.0
571	Feb25-FISH2-3L1-rep2-m1bp-100x_Position010_9_cmle.ics	53	0	1	2	4.1701918429535345
572	Feb25-FISH2-3L1-rep2-m1bp-100x_Position010_9_cmle.ics	53	0	2	1	3.5179938313976398
573	Feb25-FISH2-3L1-rep2-m1bp-100x_Position010_9_cmle.ics	53	0	2	2	0.0
574	Feb25-FISH2-3L1-rep2-m1bp-100x_Position010_9_cmle.ics	54	0	1	1	0.0
575	Feb25-FISH2-3L1-rep2-m1bp-100x_Position010_9_cmle.ics	55	0	1	1	0.0
576	Feb25-FISH2-3L1-rep2-m1bp-100x_Position010_9_cmle.ics	56	0	1	1	0.0
577	Feb25-FISH2-3L1-rep2-m1bp-100x_Position010_9_cmle.ics	59	0	1	1	0.0
578	Feb25-FISH2-3L1-rep2-m1bp-100x_Position010_9_cmle.ics	60	0	1	1	0.0
579	Feb25-FISH2-3L1-rep2-m1bp-100x_Position010_9_cmle.ics	62	0	1	1	2.7095281946955994
580	Feb25-FISH2-3L1-rep2-m1bp-100x_Position010_9_cmle.ics	63	0	1	1	0.0
581	Feb25-FISH2-3L1-rep2-m1bp-100x_Position010_9_cmle.ics	64	0	1	1	0.0
582	Feb25-FISH2-3L1-rep2-m1bp-100x_Position010_9_cmle.ics	65	0	1	1	3.9705623976413897
583	Feb25-FISH2-3L1-rep2-m1bp-100x_Position010_9_cmle.ics	65	0	1	2	0.0
584	Feb25-FISH2-3L1-rep2-m1bp-100x_Position010_9_cmle.ics	66	0	1	1	3.891226179091754
585	Feb25-FISH2-3L1-rep2-m1bp-100x_Position010_9_cmle.ics	67	0	1	1	0.0
586	Feb25-FISH2-3L1-rep2-m1bp-100x_Position010_9_cmle.ics	69	0	1	1	8.331661100329404
587	Feb25-FISH2-3L1-rep2-m1bp-100x_Position010_9_cmle.ics	69	0	2	1	0.0
588	Feb25-FISH2-3L1-rep2-m1bp-100x_Position011_10_cmle.ics	2	0	1	1	0.0
589	Feb25-FISH2-3L1-rep2-m1bp-100x_Position011_10_cmle.ics	2	0	1	2	6.8973088506029105
590	Feb25-FISH2-3L1-rep2-m1bp-100x_Position011_10_cmle.ics	2	0	2	1	6.785595985129264
591	Feb25-FISH2-3L1-rep2-m1bp-100x_Position011_10_cmle.ics	2	0	2	2	0.0
592	Feb25-FISH2-3L1-rep2-m1bp-100x_Position011_10_cmle.ics	3	0	1	1	0.0
593	Feb25-FISH2-3L1-rep2-m1bp-100x_Position011_10_cmle.ics	9	0	1	1	0.0
594	Feb25-FISH2-3L1-rep2-m1bp-100x_Position011_10_cmle.ics	9	0	1	2	3.002071756744505
595	Feb25-FISH2-3L1-rep2-m1bp-100x_Position011_10_cmle.ics	9	0	2	1	3.209497734011247
596	Feb25-FISH2-3L1-rep2-m1bp-100x_Position011_10_cmle.ics	9	0	2	2	0.0
597	Feb25-FISH2-3L1-rep2-m1bp-100x_Position011_10_cmle.ics	10	0	1	1	0.0
598	Feb25-FISH2-3L1-rep2-m1bp-100x_Position011_10_cmle.ics	11	0	1	1	0.0
599	Feb25-FISH2-3L1-rep2-m1bp-100x_Position011_10_cmle.ics	12	0	1	1	2.381979944969588
600	Feb25-FISH2-3L1-rep2-m1bp-100x_Position011_10_cmle.ics	12	0	1	2	0.0
601	Feb25-FISH2-3L1-rep2-m1bp-100x_Position011_10_cmle.ics	13	0	1	1	0.0
602	Feb25-FISH2-3L1-rep2-m1bp-100x_Position011_10_cmle.ics	14	0	1	1	0.0
603	Feb25-FISH2-3L1-rep2-m1bp-100x_Position011_10_cmle.ics	16	0	1	1	0.23070632344123612
604	Feb25-FISH2-3L1-rep2-m1bp-100x_Position011_10_cmle.ics	17	0	1	1	0.0
605	Feb25-FISH2-3L1-rep2-m1bp-100x_Position011_10_cmle.ics	18	0	1	1	2.173212594341013
606	Feb25-FISH2-3L1-rep2-m1bp-100x_Position011_10_cmle.ics	19	0	1	1	0.0
607	Feb25-FISH2-3L1-rep2-m1bp-100x_Position011_10_cmle.ics	21	0	1	1	0.0
608	Feb25-FISH2-3L1-rep2-m1bp-100x_Position011_10_cmle.ics	22	0	1	1	0.0
609	Feb25-FISH2-3L1-rep2-m1bp-100x_Position011_10_cmle.ics	23	0	1	1	0.0
610	Feb25-FISH2-3L1-rep2-m1bp-100x_Position011_10_cmle.ics	23	0	1	2	2.6264068296400853
611	Feb25-FISH2-3L1-rep2-m1bp-100x_Position011_10_cmle.ics	25	0	1	1	0.0
612	Feb25-FISH2-3L1-rep2-m1bp-100x_Position011_10_cmle.ics	28	0	1	1	0.0
613	Feb25-FISH2-3L1-rep2-m1bp-100x_Position011_10_cmle.ics	29	0	1	1	0.0
614	Feb25-FISH2-3L1-rep2-m1bp-100x_Position011_10_cmle.ics	30	0	1	1	0.0
615	Feb25-FISH2-3L1-rep2-m1bp-100x_Position011_10_cmle.ics	31	0	1	1	0.0
616	Feb25-FISH2-3L1-rep2-m1bp-100x_Position011_10_cmle.ics	31	0	1	2	1.30507204614332
617	Feb25-FISH2-3L1-rep2-m1bp-100x_Position011_10_cmle.ics	32	0	1	1	0.0
618	Feb25-FISH2-3L1-rep2-m1bp-100x_Position011_10_cmle.ics	34	0	1	1	0.0
619	Feb25-FISH2-3L1-rep2-m1bp-100x_Position011_10_cmle.ics	35	0	1	1	0.0
620	Feb25-FISH2-3L1-rep2-m1bp-100x_Position011_10_cmle.ics	36	0	1	1	0.0
621	Feb25-FISH2-3L1-rep2-m1bp-100x_Position011_10_cmle.ics	38	0	1	1	0.0
622	Feb25-FISH2-3L1-rep2-m1bp-100x_Position011_10_cmle.ics	39	0	1	1	7.271105016166126
623	Feb25-FISH2-3L1-rep2-m1bp-100x_Position011_10_cmle.ics	39	0	1	2	0.0
624	Feb25-FISH2-3L1-rep2-m1bp-100x_Position011_10_cmle.ics	40	0	1	1	0.0
625	Feb25-FISH2-3L1-rep2-m1bp-100x_Position011_10_cmle.ics	41	0	1	1	0.0
626	Feb25-FISH2-3L1-rep2-m1bp-100x_Position011_10_cmle.ics	42	0	1	1	0.0
627	Feb25-FISH2-3L1-rep2-m1bp-100x_Position011_10_cmle.ics	43	0	1	1	0.0
628	Feb25-FISH2-3L1-rep2-m1bp-100x_Position011_10_cmle.ics	44	0	1	1	0.0
629	Feb25-FISH2-3L1-rep2-m1bp-100x_Position011_10_cmle.ics	45	0	1	1	0.0
630	Feb25-FISH2-3L1-rep2-m1bp-100x_Position011_10_cmle.ics	45	0	1	2	7.706879507605893
631	Feb25-FISH2-3L1-rep2-m1bp-100x_Position011_10_cmle.ics	47	0	1	1	3.0928917007342935
632	Feb25-FISH2-3L1-rep2-m1bp-100x_Position011_10_cmle.ics	49	0	1	1	0.0
633	Feb25-FISH2-3L1-rep2-m1bp-100x_Position011_10_cmle.ics	50	0	1	1	0.0
634	Feb25-FISH2-3L1-rep2-m1bp-100x_Position011_10_cmle.ics	51	0	1	1	0.0
635	Feb25-FISH2-3L1-rep2-m1bp-100x_Position011_10_cmle.ics	54	0	1	1	4.469990832371461
636	Feb25-FISH2-3L1-rep2-m1bp-100x_Position011_10_cmle.ics	55	0	1	1	3.441172169617663
637	Feb25-FISH2-3L1-rep2-m1bp-100x_Position011_10_cmle.ics	55	0	2	1	0.0
638	Feb25-FISH2-3L1-rep2-m1bp-100x_Position011_10_cmle.ics	56	0	1	1	0.0
639	Feb25-FISH2-3L1-rep2-m1bp-100x_Position011_10_cmle.ics	58	0	1	1	0.0
640	Feb25-FISH2-3L1-rep2-m1bp-100x_Position011_10_cmle.ics	59	0	1	1	0.0
641	Feb25-FISH2-3L1-rep2-m1bp-100x_Position011_10_cmle.ics	60	0	1	1	0.0
642	Feb25-FISH2-3L1-rep2-m1bp-100x_Position011_10_cmle.ics	60	0	2	1	2.2152612910684377
643	Feb25-FISH2-3L1-rep2-m1bp-100x_Position011_10_cmle.ics	61	0	1	1	0.0
644	Feb25-FISH2-3L1-rep2-m1bp-100x_Position011_10_cmle.ics	62	0	1	1	0.0
645	Feb25-FISH2-3L1-rep2-m1bp-100x_Position011_10_cmle.ics	63	0	1	1	0.0
646	Feb25-FISH2-3L1-rep2-m1bp-100x_Position011_10_cmle.ics	63	0	1	2	2.187858192254088
647	Feb25-FISH2-3L1-rep2-m1bp-100x_Position011_10_cmle.ics	63	0	2	1	1.9097941614020073
648	Feb25-FISH2-3L1-rep2-m1bp-100x_Position011_10_cmle.ics	63	0	2	2	0.0
649	Feb25-FISH2-3L1-rep2-m1bp-100x_Position011_10_cmle.ics	64	0	1	1	0.0
650	Feb25-FISH2-3L1-rep2-m1bp-100x_Position011_10_cmle.ics	65	0	1	1	0.0
651	Feb25-FISH2-3L1-rep2-m1bp-100x_Position011_10_cmle.ics	66	0	1	1	0.0
652	Feb25-FISH2-3L1-rep2-m1bp-100x_Position011_10_cmle.ics	67	0	1	1	0.0
653	Feb25-FISH2-3L1-rep2-m1bp-100x_Position011_10_cmle.ics	69	0	1	1	3.8029878488685864
654	Feb25-FISH2-3L1-rep2-m1bp-100x_Position011_10_cmle.ics	70	0	1	1	0.0
655	Feb25-FISH2-3L1-rep2-m1bp-100x_Position012_11_cmle.ics	1	0	1	1	0.0
656	Feb25-FISH2-3L1-rep2-m1bp-100x_Position012_11_cmle.ics	1	0	1	2	5.6177291334586315
657	Feb25-FISH2-3L1-rep2-m1bp-100x_Position012_11_cmle.ics	1	0	1	3	4.539700194072183
658	Feb25-FISH2-3L1-rep2-m1bp-100x_Position012_11_cmle.ics	1	0	2	1	4.437724736848348
659	Feb25-FISH2-3L1-rep2-m1bp-100x_Position012_11_cmle.ics	1	0	2	2	10.693344179766171
660	Feb25-FISH2-3L1-rep2-m1bp-100x_Position012_11_cmle.ics	1	0	2	3	0.0
661	Feb25-FISH2-3L1-rep2-m1bp-100x_Position012_11_cmle.ics	2	0	1	1	0.0
662	Feb25-FISH2-3L1-rep2-m1bp-100x_Position012_11_cmle.ics	3	0	1	1	0.0
663	Feb25-FISH2-3L1-rep2-m1bp-100x_Position012_11_cmle.ics	6	0	1	1	0.0
664	Feb25-FISH2-3L1-rep2-m1bp-100x_Position012_11_cmle.ics	7	0	1	1	0.0
665	Feb25-FISH2-3L1-rep2-m1bp-100x_Position012_11_cmle.ics	8	0	1	1	3.3122695897392562
666	Feb25-FISH2-3L1-rep2-m1bp-100x_Position012_11_cmle.ics	9	0	1	1	0.0
667	Feb25-FISH2-3L1-rep2-m1bp-100x_Position012_11_cmle.ics	10	0	1	1	0.0
668	Feb25-FISH2-3L1-rep2-m1bp-100x_Position012_11_cmle.ics	11	0	1	1	0.0
669	Feb25-FISH2-3L1-rep2-m1bp-100x_Position012_11_cmle.ics	12	0	1	1	0.10317500441073144
670	Feb25-FISH2-3L1-rep2-m1bp-100x_Position012_11_cmle.ics	14	0	1	1	0.0
671	Feb25-FISH2-3L1-rep2-m1bp-100x_Position012_11_cmle.ics	16	0	1	1	0.0
672	Feb25-FISH2-3L1-rep2-m1bp-100x_Position012_11_cmle.ics	17	0	1	1	0.0
673	Feb25-FISH2-3L1-rep2-m1bp-100x_Position012_11_cmle.ics	18	0	1	1	0.0
674	Feb25-FISH2-3L1-rep2-m1bp-100x_Position012_11_cmle.ics	19	0	1	1	0.0
675	Feb25-FISH2-3L1-rep2-m1bp-100x_Position012_11_cmle.ics	19	0	2	1	4.479083897287822
676	Feb25-FISH2-3L1-rep2-m1bp-100x_Position012_11_cmle.ics	20	0	1	1	0.0
677	Feb25-FISH2-3L1-rep2-m1bp-100x_Position012_11_cmle.ics	21	0	1	1	0.0
678	Feb25-FISH2-3L1-rep2-m1bp-100x_Position012_11_cmle.ics	22	0	1	1	0.0
679	Feb25-FISH2-3L1-rep2-m1bp-100x_Position012_11_cmle.ics	23	0	1	1	0.0
680	Feb25-FISH2-3L1-rep2-m1bp-100x_Position012_11_cmle.ics	24	0	1	1	0.0
681	Feb25-FISH2-3L1-rep2-m1bp-100x_Position012_11_cmle.ics	25	0	1	1	0.0
682	Feb25-FISH2-3L1-rep2-m1bp-100x_Position012_11_cmle.ics	26	0	1	1	0.0
683	Feb25-FISH2-3L1-rep2-m1bp-100x_Position012_11_cmle.ics	28	0	1	1	3.4690683745443414
684	Feb25-FISH2-3L1-rep2-m1bp-100x_Position012_11_cmle.ics	28	0	2	1	0.0
685	Feb25-FISH2-3L1-rep2-m1bp-100x_Position012_11_cmle.ics	29	0	1	1	0.0
686	Feb25-FISH2-3L1-rep2-m1bp-100x_Position012_11_cmle.ics	30	0	1	1	0.0
687	Feb25-FISH2-3L1-rep2-m1bp-100x_Position012_11_cmle.ics	31	0	1	1	0.0
688	Feb25-FISH2-3L1-rep2-m1bp-100x_Position012_11_cmle.ics	32	0	1	1	0.0
689	Feb25-FISH2-3L1-rep2-m1bp-100x_Position012_11_cmle.ics	33	0	1	1	0.0
690	Feb25-FISH2-3L1-rep2-m1bp-100x_Position012_11_cmle.ics	35	0	1	1	0.0
691	Feb25-FISH2-3L1-rep2-m1bp-100x_Position012_11_cmle.ics	36	0	1	1	0.0
692	Feb25-FISH2-3L1-rep2-m1bp-100x_Position012_11_cmle.ics	38	0	1	1	0.0
693	Feb25-FISH2-3L1-rep2-m1bp-100x_Position012_11_cmle.ics	40	0	1	1	0.0
694	Feb25-FISH2-3L1-rep2-m1bp-100x_Position012_11_cmle.ics	43	0	1	1	3.509467101451971
695	Feb25-FISH2-3L1-rep2-m1bp-100x_Position012_11_cmle.ics	44	0	1	1	0.8815276241084421
696	Feb25-FISH2-3L1-rep2-m1bp-100x_Position012_11_cmle.ics	44	0	1	2	0.0
697	Feb25-FISH2-3L1-rep2-m1bp-100x_Position012_11_cmle.ics	45	0	1	1	0.0
698	Feb25-FISH2-3L1-rep2-m1bp-100x_Position012_11_cmle.ics	46	0	1	1	0.0
699	Feb25-FISH2-3L1-rep2-m1bp-100x_Position012_11_cmle.ics	48	0	1	1	0.0
700	Feb25-FISH2-3L1-rep2-m1bp-100x_Position012_11_cmle.ics	49	0	1	1	0.0
701	Feb25-FISH2-3L1-rep2-m1bp-100x_Position012_11_cmle.ics	50	0	1	1	0.0
702	Feb25-FISH2-3L1-rep2-m1bp-100x_Position012_11_cmle.ics	52	0	1	1	0.0
703	Feb25-FISH2-3L1-rep2-m1bp-100x_Position012_11_cmle.ics	53	0	1	1	0.10317500441073144
704	Feb25-FISH2-3L1-rep2-m1bp-100x_Position012_11_cmle.ics	53	0	1	2	0.0
705	Feb25-FISH2-3L1-rep2-m1bp-100x_Position012_11_cmle.ics	54	0	1	1	0.0
706	Feb25-FISH2-3L1-rep2-m1bp-100x_Position012_11_cmle.ics	56	0	1	1	0.0
707	Feb25-FISH2-3L1-rep2-m1bp-100x_Position012_11_cmle.ics	57	0	1	1	0.0
708	Feb25-FISH2-3L1-rep2-m1bp-100x_Position012_11_cmle.ics	58	0	1	1	0.0
709	Feb25-FISH2-3L1-rep2-m1bp-100x_Position012_11_cmle.ics	58	0	1	2	0.9971598751598192
710	Feb25-FISH2-3L1-rep2-m1bp-100x_Position012_11_cmle.ics	59	0	1	1	4.567544101870203
711	Feb25-FISH2-3L1-rep2-m1bp-100x_Position012_11_cmle.ics	59	0	1	2	5.366718806799432
712	Feb25-FISH2-3L1-rep2-m1bp-100x_Position012_11_cmle.ics	59	0	2	1	0.0
713	Feb25-FISH2-3L1-rep2-m1bp-100x_Position012_11_cmle.ics	59	0	2	2	1.1396051716664168
714	Feb25-FISH2-3L1-rep2-m1bp-100x_Position012_11_cmle.ics	60	0	1	1	0.0
715	Feb25-FISH2-3L1-rep2-m1bp-100x_Position012_11_cmle.ics	62	0	1	1	0.0
716	Feb25-FISH2-3L1-rep2-m1bp-100x_Position012_11_cmle.ics	63	0	1	1	0.0
717	Feb25-FISH2-3L1-rep2-m1bp-100x_Position012_11_cmle.ics	64	0	1	1	1.7153360421684174
718	Feb25-FISH2-3L1-rep2-m1bp-100x_Position012_11_cmle.ics	64	0	2	1	0.0
719	Feb25-FISH2-3L1-rep2-m1bp-100x_Position012_11_cmle.ics	65	0	1	1	0.0
720	Feb25-FISH2-3L1-rep2-m1bp-100x_Position012_11_cmle.ics	65	0	2	1	4.159117393705783
721	Feb25-FISH2-3L1-rep2-m1bp-100x_Position013_12_cmle.ics	1	0	1	1	0.0
722	Feb25-FISH2-3L1-rep2-m1bp-100x_Position013_12_cmle.ics	2	0	1	1	0.0
723	Feb25-FISH2-3L1-rep2-m1bp-100x_Position013_12_cmle.ics	2	0	1	2	0.8344252714560013
724	Feb25-FISH2-3L1-rep2-m1bp-100x_Position013_12_cmle.ics	2	0	2	1	1.1396051716664168
725	Feb25-FISH2-3L1-rep2-m1bp-100x_Position013_12_cmle.ics	2	0	2	2	0.0
726	Feb25-FISH2-3L1-rep2-m1bp-100x_Position013_12_cmle.ics	3	0	1	1	0.10317500441073144
727	Feb25-FISH2-3L1-rep2-m1bp-100x_Position013_12_cmle.ics	4	0	1	1	0.0
728	Feb25-FISH2-3L1-rep2-m1bp-100x_Position013_12_cmle.ics	4	0	1	2	4.212604154936577
729	Feb25-FISH2-3L1-rep2-m1bp-100x_Position013_12_cmle.ics	5	0	1	1	0.0
730	Feb25-FISH2-3L1-rep2-m1bp-100x_Position013_12_cmle.ics	6	0	1	1	0.0
731	Feb25-FISH2-3L1-rep2-m1bp-100x_Position013_12_cmle.ics	7	0	1	1	0.0
732	Feb25-FISH2-3L1-rep2-m1bp-100x_Position013_12_cmle.ics	8	0	1	1	0.0
733	Feb25-FISH2-3L1-rep2-m1bp-100x_Position013_12_cmle.ics	9	0	1	1	14.972111640222378
734	Feb25-FISH2-3L1-rep2-m1bp-100x_Position013_12_cmle.ics	9	0	1	2	6.8311367755321335
735	Feb25-FISH2-3L1-rep2-m1bp-100x_Position013_12_cmle.ics	9	0	1	3	12.593963980374815
736	Feb25-FISH2-3L1-rep2-m1bp-100x_Position013_12_cmle.ics	9	0	1	4	10.544982959328731
737	Feb25-FISH2-3L1-rep2-m1bp-100x_Position013_12_cmle.ics	9	0	2	1	10.546209900605975
738	Feb25-FISH2-3L1-rep2-m1bp-100x_Position013_12_cmle.ics	9	0	2	2	13.069948485964147
739	Feb25-FISH2-3L1-rep2-m1bp-100x_Position013_12_cmle.ics	9	0	2	3	1.8725829911983063
740	Feb25-FISH2-3L1-rep2-m1bp-100x_Position013_12_cmle.ics	9	0	2	4	0.0
741	Feb25-FISH2-3L1-rep2-m1bp-100x_Position013_12_cmle.ics	9	0	3	1	2.2855655923113916
742	Feb25-FISH2-3L1-rep2-m1bp-100x_Position013_12_cmle.ics	9	0	3	2	12.036820715869755
743	Feb25-FISH2-3L1-rep2-m1bp-100x_Position013_12_cmle.ics	9	0	3	3	7.441062041012538
744	Feb25-FISH2-3L1-rep2-m1bp-100x_Position013_12_cmle.ics	9	0	3	4	9.472121325877382
745	Feb25-FISH2-3L1-rep2-m1bp-100x_Position013_12_cmle.ics	10	0	1	1	0.0
746	Feb25-FISH2-3L1-rep2-m1bp-100x_Position013_12_cmle.ics	12	0	1	1	0.0
747	Feb25-FISH2-3L1-rep2-m1bp-100x_Position013_12_cmle.ics	13	0	1	1	1.3157503800483568
748	Feb25-FISH2-3L1-rep2-m1bp-100x_Position013_12_cmle.ics	15	0	1	1	0.0
749	Feb25-FISH2-3L1-rep2-m1bp-100x_Position013_12_cmle.ics	16	0	1	1	0.0
750	Feb25-FISH2-3L1-rep2-m1bp-100x_Position013_12_cmle.ics	17	0	1	1	4.644021445926248
751	Feb25-FISH2-3L1-rep2-m1bp-100x_Position013_12_cmle.ics	18	0	1	1	0.0
752	Feb25-FISH2-3L1-rep2-m1bp-100x_Position013_12_cmle.ics	19	0	1	1	0.0
753	Feb25-FISH2-3L1-rep2-m1bp-100x_Position013_12_cmle.ics	21	0	1	1	0.0
754	Feb25-FISH2-3L1-rep2-m1bp-100x_Position013_12_cmle.ics	22	0	1	1	0.0
755	Feb25-FISH2-3L1-rep2-m1bp-100x_Position013_12_cmle.ics	23	0	1	1	0.0
756	Feb25-FISH2-3L1-rep2-m1bp-100x_Position013_12_cmle.ics	24	0	1	1	0.0
757	Feb25-FISH2-3L1-rep2-m1bp-100x_Position013_12_cmle.ics	25	0	1	1	0.0
758	Feb25-FISH2-3L1-rep2-m1bp-100x_Position013_12_cmle.ics	26	0	1	1	9.33930195803031
759	Feb25-FISH2-3L1-rep2-m1bp-100x_Position013_12_cmle.ics	26	0	1	2	0.0
760	Feb25-FISH2-3L1-rep2-m1bp-100x_Position013_12_cmle.ics	26	0	1	3	4.8861020175952445
761	Feb25-FISH2-3L1-rep2-m1bp-100x_Position013_12_cmle.ics	26	0	1	4	5.734957604221767
762	Feb25-FISH2-3L1-rep2-m1bp-100x_Position013_12_cmle.ics	26	0	2	1	0.0
763	Feb25-FISH2-3L1-rep2-m1bp-100x_Position013_12_cmle.ics	26	0	2	2	9.002429511830492
764	Feb25-FISH2-3L1-rep2-m1bp-100x_Position013_12_cmle.ics	26	0	2	3	11.953199036740312
765	Feb25-FISH2-3L1-rep2-m1bp-100x_Position013_12_cmle.ics	26	0	2	4	11.162384300197372
766	Feb25-FISH2-3L1-rep2-m1bp-100x_Position013_12_cmle.ics	26	0	3	1	12.097489979015888
767	Feb25-FISH2-3L1-rep2-m1bp-100x_Position013_12_cmle.ics	26	0	3	2	4.885298256377613
768	Feb25-FISH2-3L1-rep2-m1bp-100x_Position013_12_cmle.ics	26	0	3	3	0.0
769	Feb25-FISH2-3L1-rep2-m1bp-100x_Position013_12_cmle.ics	26	0	3	4	10.045168526153033
770	Feb25-FISH2-3L1-rep2-m1bp-100x_Position013_12_cmle.ics	27	0	1	1	0.0
771	Feb25-FISH2-3L1-rep2-m1bp-100x_Position013_12_cmle.ics	28	0	1	1	0.0
772	Feb25-FISH2-3L1-rep2-m1bp-100x_Position013_12_cmle.ics	30	0	1	1	0.0
773	Feb25-FISH2-3L1-rep2-m1bp-100x_Position013_12_cmle.ics	31	0	1	1	4.77957581532519
774	Feb25-FISH2-3L1-rep2-m1bp-100x_Position013_12_cmle.ics	31	0	1	2	14.91332134441491
775	Feb25-FISH2-3L1-rep2-m1bp-100x_Position013_12_cmle.ics	31	0	2	1	10.35455099122483
776	Feb25-FISH2-3L1-rep2-m1bp-100x_Position013_12_cmle.ics	31	0	2	2	0.1459114905355603
777	Feb25-FISH2-3L1-rep2-m1bp-100x_Position013_12_cmle.ics	31	0	3	1	1.8066794966622155
778	Feb25-FISH2-3L1-rep2-m1bp-100x_Position013_12_cmle.ics	31	0	3	2	7.741374818849455
779	Feb25-FISH2-3L1-rep2-m1bp-100x_Position013_12_cmle.ics	33	0	1	1	0.0
780	Feb25-FISH2-3L1-rep2-m1bp-100x_Position013_12_cmle.ics	34	0	1	1	4.291385680152414
781	Feb25-FISH2-3L1-rep2-m1bp-100x_Position013_12_cmle.ics	36	0	1	1	0.0
782	Feb25-FISH2-3L1-rep2-m1bp-100x_Position013_12_cmle.ics	37	0	1	1	0.0
783	Feb25-FISH2-3L1-rep2-m1bp-100x_Position013_12_cmle.ics	38	0	1	1	0.20635000882146287
784	Feb25-FISH2-3L1-rep2-m1bp-100x_Position013_12_cmle.ics	39	0	1	1	0.0
785	Feb25-FISH2-3L1-rep2-m1bp-100x_Position013_12_cmle.ics	39	0	1	2	2.0043779515382347
786	Feb25-FISH2-3L1-rep2-m1bp-100x_Position013_12_cmle.ics	40	0	1	1	0.0
787	Feb25-FISH2-3L1-rep2-m1bp-100x_Position013_12_cmle.ics	41	0	1	1	0.0
788	Feb25-FISH2-3L1-rep2-m1bp-100x_Position013_12_cmle.ics	42	0	1	1	0.0
789	Feb25-FISH2-3L1-rep2-m1bp-100x_Position013_12_cmle.ics	43	0	1	1	4.467824740245258
790	Feb25-FISH2-3L1-rep2-m1bp-100x_Position013_12_cmle.ics	44	0	1	1	0.0
791	Feb25-FISH2-3L1-rep2-m1bp-100x_Position013_12_cmle.ics	45	0	1	1	0.0
792	Feb25-FISH2-3L1-rep2-m1bp-100x_Position013_12_cmle.ics	46	0	1	1	0.0
793	Feb25-FISH2-3L1-rep2-m1bp-100x_Position013_12_cmle.ics	47	0	1	1	4.3156625747256365
794	Feb25-FISH2-3L1-rep2-m1bp-100x_Position013_12_cmle.ics	49	0	1	1	0.0
795	Feb25-FISH2-3L1-rep2-m1bp-100x_Position013_12_cmle.ics	50	0	1	1	0.0
796	Feb25-FISH2-3L1-rep2-m1bp-100x_Position013_12_cmle.ics	51	0	1	1	0.0
797	Feb25-FISH2-3L1-rep2-m1bp-100x_Position013_12_cmle.ics	51	0	1	2	2.1249575529968823
798	Feb25-FISH2-3L1-rep2-m1bp-100x_Position013_12_cmle.ics	52	0	1	1	0.0
799	Feb25-FISH2-3L1-rep2-m1bp-100x_Position013_12_cmle.ics	53	0	1	1	0.0
800	Feb25-FISH2-3L1-rep2-m1bp-100x_Position013_12_cmle.ics	54	0	1	1	5.788399160706718
801	Feb25-FISH2-3L1-rep2-m1bp-100x_Position013_12_cmle.ics	55	0	1	1	0.4773698211006071
802	Feb25-FISH2-3L1-rep2-m1bp-100x_Position013_12_cmle.ics	56	0	1	1	0.8595614345612763
803	Feb25-FISH2-3L1-rep2-m1bp-100x_Position013_12_cmle.ics	57	0	1	1	0.0
804	Feb25-FISH2-3L1-rep2-m1bp-100x_Position013_12_cmle.ics	57	0	2	1	7.13101821238613
805	Feb25-FISH2-3L1-rep2-m1bp-100x_Position013_12_cmle.ics	58	0	1	1	0.0
806	Feb25-FISH2-3L1-rep2-m1bp-100x_Position013_12_cmle.ics	59	0	1	1	0.0
807	Feb25-FISH2-3L1-rep2-m1bp-100x_Position013_12_cmle.ics	60	0	1	1	0.0
808	Feb25-FISH2-3L1-rep2-m1bp-100x_Position013_12_cmle.ics	60	0	1	2	0.10317500441073144
809	Feb25-FISH2-3L1-rep2-m1bp-100x_Position013_12_cmle.ics	61	0	1	1	0.0
810	Feb25-FISH2-3L1-rep2-m1bp-100x_Position013_12_cmle.ics	63	0	1	1	0.0
811	Feb25-FISH2-3L1-rep2-m1bp-100x_Position013_12_cmle.ics	64	0	1	1	0.0
812	Feb25-FISH2-3L1-rep2-m1bp-100x_Position013_12_cmle.ics	65	0	1	1	1.3107987492438529
813	Feb25-FISH2-3L1-rep2-m1bp-100x_Position014_13_cmle.ics	2	0	1	1	0.0
814	Feb25-FISH2-3L1-rep2-m1bp-100x_Position014_13_cmle.ics	4	0	1	1	4.352504555418885
815	Feb25-FISH2-3L1-rep2-m1bp-100x_Position014_13_cmle.ics	6	0	1	1	0.0
816	Feb25-FISH2-3L1-rep2-m1bp-100x_Position014_13_cmle.ics	8	0	1	1	0.0
817	Feb25-FISH2-3L1-rep2-m1bp-100x_Position014_13_cmle.ics	9	0	1	1	0.0
818	Feb25-FISH2-3L1-rep2-m1bp-100x_Position014_13_cmle.ics	10	0	1	1	0.0
819	Feb25-FISH2-3L1-rep2-m1bp-100x_Position014_13_cmle.ics	12	0	1	1	0.0
820	Feb25-FISH2-3L1-rep2-m1bp-100x_Position014_13_cmle.ics	14	0	1	1	0.0
821	Feb25-FISH2-3L1-rep2-m1bp-100x_Position014_13_cmle.ics	15	0	1	1	0.0
822	Feb25-FISH2-3L1-rep2-m1bp-100x_Position014_13_cmle.ics	16	0	1	1	2.8112249523906807
823	Feb25-FISH2-3L1-rep2-m1bp-100x_Position014_13_cmle.ics	17	0	1	1	4.0079039769557765
824	Feb25-FISH2-3L1-rep2-m1bp-100x_Position014_13_cmle.ics	17	0	1	2	5.70410925771686
825	Feb25-FISH2-3L1-rep2-m1bp-100x_Position014_13_cmle.ics	18	0	1	1	0.0
826	Feb25-FISH2-3L1-rep2-m1bp-100x_Position014_13_cmle.ics	19	0	1	1	0.0
827	Feb25-FISH2-3L1-rep2-m1bp-100x_Position014_13_cmle.ics	21	0	1	1	0.0
828	Feb25-FISH2-3L1-rep2-m1bp-100x_Position014_13_cmle.ics	22	0	1	1	0.0
829	Feb25-FISH2-3L1-rep2-m1bp-100x_Position014_13_cmle.ics	23	0	1	1	0.0
830	Feb25-FISH2-3L1-rep2-m1bp-100x_Position014_13_cmle.ics	26	0	1	1	0.0
831	Feb25-FISH2-3L1-rep2-m1bp-100x_Position014_13_cmle.ics	27	0	1	1	0.0
832	Feb25-FISH2-3L1-rep2-m1bp-100x_Position014_13_cmle.ics	28	0	1	1	0.0
833	Feb25-FISH2-3L1-rep2-m1bp-100x_Position014_13_cmle.ics	29	0	1	1	2.5636595992934943
834	Feb25-FISH2-3L1-rep2-m1bp-100x_Position014_13_cmle.ics	30	0	1	1	0.0
835	Feb25-FISH2-3L1-rep2-m1bp-100x_Position014_13_cmle.ics	32	0	1	1	0.0
836	Feb25-FISH2-3L1-rep2-m1bp-100x_Position014_13_cmle.ics	33	0	1	1	4.4358140076906745
837	Feb25-FISH2-3L1-rep2-m1bp-100x_Position014_13_cmle.ics	33	0	1	2	0.0
838	Feb25-FISH2-3L1-rep2-m1bp-100x_Position014_13_cmle.ics	35	0	1	1	0.0
839	Feb25-FISH2-3L1-rep2-m1bp-100x_Position014_13_cmle.ics	36	0	1	1	0.0
840	Feb25-FISH2-3L1-rep2-m1bp-100x_Position014_13_cmle.ics	37	0	1	1	0.0
841	Feb25-FISH2-3L1-rep2-m1bp-100x_Position014_13_cmle.ics	37	0	1	2	1.9097941614020073
842	Feb25-FISH2-3L1-rep2-m1bp-100x_Position014_13_cmle.ics	41	0	1	1	0.0
843	Feb25-FISH2-3L1-rep2-m1bp-100x_Position015_14_cmle.ics	1	0	1	1	0.0
844	Feb25-FISH2-3L1-rep2-m1bp-100x_Position015_14_cmle.ics	1	0	1	2	1.3570553067512467
845	Feb25-FISH2-3L1-rep2-m1bp-100x_Position015_14_cmle.ics	1	0	2	1	1.0317500441073144
846	Feb25-FISH2-3L1-rep2-m1bp-100x_Position015_14_cmle.ics	1	0	2	2	0.0
847	Feb25-FISH2-3L1-rep2-m1bp-100x_Position015_14_cmle.ics	3	0	1	1	0.0
848	Feb25-FISH2-3L1-rep2-m1bp-100x_Position015_14_cmle.ics	5	0	1	1	0.0
849	Feb25-FISH2-3L1-rep2-m1bp-100x_Position015_14_cmle.ics	6	0	1	1	0.0
850	Feb25-FISH2-3L1-rep2-m1bp-100x_Position015_14_cmle.ics	6	0	2	1	0.8754689432133618
851	Feb25-FISH2-3L1-rep2-m1bp-100x_Position015_14_cmle.ics	7	0	1	1	0.0
852	Feb25-FISH2-3L1-rep2-m1bp-100x_Position015_14_cmle.ics	8	0	1	1	0.0
853	Feb25-FISH2-3L1-rep2-m1bp-100x_Position015_14_cmle.ics	9	0	1	1	0.0
854	Feb25-FISH2-3L1-rep2-m1bp-100x_Position015_14_cmle.ics	10	0	1	1	0.0
855	Feb25-FISH2-3L1-rep2-m1bp-100x_Position015_14_cmle.ics	12	0	1	1	2.1310796765672957
856	Feb25-FISH2-3L1-rep2-m1bp-100x_Position015_14_cmle.ics	13	0	1	1	3.708083348849291
857	Feb25-FISH2-3L1-rep2-m1bp-100x_Position015_14_cmle.ics	13	0	2	1	7.860559042707829
858	Feb25-FISH2-3L1-rep2-m1bp-100x_Position015_14_cmle.ics	14	0	1	1	3.229090905418334
859	Feb25-FISH2-3L1-rep2-m1bp-100x_Position015_14_cmle.ics	17	0	1	1	0.0
860	Feb25-FISH2-3L1-rep2-m1bp-100x_Position015_14_cmle.ics	18	0	1	1	0.0
861	Feb25-FISH2-3L1-rep2-m1bp-100x_Position015_14_cmle.ics	19	0	1	1	0.0
862	Feb25-FISH2-3L1-rep2-m1bp-100x_Position015_14_cmle.ics	20	0	1	1	0.913592684735068
863	Feb25-FISH2-3L1-rep2-m1bp-100x_Position015_14_cmle.ics	21	0	1	1	0.0
864	Feb25-FISH2-3L1-rep2-m1bp-100x_Position015_14_cmle.ics	22	0	1	1	0.0
865	Feb25-FISH2-3L1-rep2-m1bp-100x_Position015_14_cmle.ics	23	0	1	1	3.4296960647185153
866	Feb25-FISH2-3L1-rep2-m1bp-100x_Position015_14_cmle.ics	24	0	1	1	0.0
867	Feb25-FISH2-3L1-rep2-m1bp-100x_Position015_14_cmle.ics	24	0	1	2	3.006993424869019
868	Feb25-FISH2-3L1-rep2-m1bp-100x_Position015_14_cmle.ics	24	0	2	1	3.071787341924279
869	Feb25-FISH2-3L1-rep2-m1bp-100x_Position015_14_cmle.ics	24	0	2	2	0.0
870	Feb25-FISH2-3L1-rep2-m1bp-100x_Position015_14_cmle.ics	26	0	1	1	0.0
871	Feb25-FISH2-3L1-rep2-m1bp-100x_Position015_14_cmle.ics	27	0	1	1	0.0
872	Feb25-FISH2-3L1-rep2-m1bp-100x_Position015_14_cmle.ics	28	0	1	1	0.0
873	Feb25-FISH2-3L1-rep2-m1bp-100x_Position015_14_cmle.ics	29	0	1	1	0.0
874	Feb25-FISH2-3L1-rep2-m1bp-100x_Position015_14_cmle.ics	29	0	2	1	6.561481918135871
875	Feb25-FISH2-3L1-rep2-m1bp-100x_Position015_14_cmle.ics	30	0	1	1	0.0
876	Feb25-FISH2-3L1-rep2-m1bp-100x_Position015_14_cmle.ics	31	0	1	1	3.5815252686336185
877	Feb25-FISH2-3L1-rep2-m1bp-100x_Position015_14_cmle.ics	32	0	1	1	0.0
878	Feb25-FISH2-3L1-rep2-m1bp-100x_Position015_14_cmle.ics	33	0	1	1	4.233948193495062
879	Feb25-FISH2-3L1-rep2-m1bp-100x_Position015_14_cmle.ics	34	0	1	1	0.0
880	Feb25-FISH2-3L1-rep2-m1bp-100x_Position015_14_cmle.ics	35	0	1	1	0.0
881	Feb25-FISH2-3L1-rep2-m1bp-100x_Position015_14_cmle.ics	36	0	1	1	0.0
882	Feb25-FISH2-3L1-rep2-m1bp-100x_Position015_14_cmle.ics	38	0	1	1	0.0
883	Feb25-FISH2-3L1-rep2-m1bp-100x_Position015_14_cmle.ics	39	0	1	1	0.0
884	Feb25-FISH2-3L1-rep2-m1bp-100x_Position015_14_cmle.ics	39	0	2	1	0.7857574237886386
885	Feb25-FISH2-3L1-rep2-m1bp-100x_Position015_14_cmle.ics	40	0	1	1	0.0
886	Feb25-FISH2-3L1-rep2-m1bp-100x_Position015_14_cmle.ics	41	0	1	1	0.0
887	Feb25-FISH2-3L1-rep2-m1bp-100x_Position015_14_cmle.ics	41	0	1	2	3.2057509128569905
888	Feb25-FISH2-3L1-rep2-m1bp-100x_Position015_14_cmle.ics	41	0	2	1	3.366518767738168
889	Feb25-FISH2-3L1-rep2-m1bp-100x_Position015_14_cmle.ics	41	0	2	2	0.0
890	Feb25-FISH2-3L1-rep2-m1bp-100x_Position015_14_cmle.ics	43	0	1	1	0.0
891	Feb25-FISH2-3L1-rep2-m1bp-100x_Position015_14_cmle.ics	44	0	1	1	0.0
892	Feb25-FISH2-3L1-rep2-m1bp-100x_Position015_14_cmle.ics	45	0	1	1	0.0
893	Feb25-FISH2-3L1-rep2-m1bp-100x_Position015_14_cmle.ics	46	0	1	1	0.0
894	Feb25-FISH2-3L1-rep2-m1bp-100x_Position016_15_cmle.ics	1	0	1	1	0.0
895	Feb25-FISH2-3L1-rep2-m1bp-100x_Position016_15_cmle.ics	3	0	1	1	0.0
896	Feb25-FISH2-3L1-rep2-m1bp-100x_Position016_15_cmle.ics	4	0	1	1	0.0
897	Feb25-FISH2-3L1-rep2-m1bp-100x_Position016_15_cmle.ics	5	0	1	1	0.8595614345612763
898	Feb25-FISH2-3L1-rep2-m1bp-100x_Position016_15_cmle.ics	6	0	1	1	0.0
899	Feb25-FISH2-3L1-rep2-m1bp-100x_Position016_15_cmle.ics	7	0	1	1	0.0
900	Feb25-FISH2-3L1-rep2-m1bp-100x_Position016_15_cmle.ics	8	0	1	1	2.3967467119724235
901	Feb25-FISH2-3L1-rep2-m1bp-100x_Position016_15_cmle.ics	8	0	2	1	0.0
902	Feb25-FISH2-3L1-rep2-m1bp-100x_Position016_15_cmle.ics	9	0	1	1	0.0
903	Feb25-FISH2-3L1-rep2-m1bp-100x_Position016_15_cmle.ics	11	0	1	1	0.0
904	Feb25-FISH2-3L1-rep2-m1bp-100x_Position016_15_cmle.ics	11	0	1	2	4.397381188887276
905	Feb25-FISH2-3L1-rep2-m1bp-100x_Position016_15_cmle.ics	11	0	2	1	4.613740331759334
906	Feb25-FISH2-3L1-rep2-m1bp-100x_Position016_15_cmle.ics	11	0	2	2	0.0
907	Feb25-FISH2-3L1-rep2-m1bp-100x_Position016_15_cmle.ics	12	0	1	1	3.435379484289925
908	Feb25-FISH2-3L1-rep2-m1bp-100x_Position016_15_cmle.ics	14	0	1	1	0.0
909	Feb25-FISH2-3L1-rep2-m1bp-100x_Position016_15_cmle.ics	14	0	2	1	4.033754806412406
910	Feb25-FISH2-3L1-rep2-m1bp-100x_Position016_15_cmle.ics	15	0	1	1	0.0
911	Feb25-FISH2-3L1-rep2-m1bp-100x_Position016_15_cmle.ics	16	0	1	1	0.0
912	Feb25-FISH2-3L1-rep2-m1bp-100x_Position016_15_cmle.ics	17	0	1	1	0.0
913	Feb25-FISH2-3L1-rep2-m1bp-100x_Position016_15_cmle.ics	17	0	2	1	1.9070051540019608
914	Feb25-FISH2-3L1-rep2-m1bp-100x_Position016_15_cmle.ics	19	0	1	1	0.10317500441073144
915	Feb25-FISH2-3L1-rep2-m1bp-100x_Position016_15_cmle.ics	20	0	1	1	0.0
916	Feb25-FISH2-3L1-rep2-m1bp-100x_Position016_15_cmle.ics	21	0	1	1	0.0
917	Feb25-FISH2-3L1-rep2-m1bp-100x_Position016_15_cmle.ics	23	0	1	1	0.0
918	Feb25-FISH2-3L1-rep2-m1bp-100x_Position016_15_cmle.ics	24	0	1	1	0.0
919	Feb25-FISH2-3L1-rep2-m1bp-100x_Position016_15_cmle.ics	24	0	1	2	4.575470047111666
920	Feb25-FISH2-3L1-rep2-m1bp-100x_Position016_15_cmle.ics	26	0	1	1	0.0
921	Feb25-FISH2-3L1-rep2-m1bp-100x_Position016_15_cmle.ics	27	0	1	1	6.369885635387751
922	Feb25-FISH2-3L1-rep2-m1bp-100x_Position016_15_cmle.ics	27	0	1	2	0.0
923	Feb25-FISH2-3L1-rep2-m1bp-100x_Position016_15_cmle.ics	27	0	1	3	4.162526818871593
924	Feb25-FISH2-3L1-rep2-m1bp-100x_Position016_15_cmle.ics	27	0	2	1	3.9125835575280106
925	Feb25-FISH2-3L1-rep2-m1bp-100x_Position016_15_cmle.ics	27	0	2	2	4.124945518068838
926	Feb25-FISH2-3L1-rep2-m1bp-100x_Position016_15_cmle.ics	27	0	2	3	0.0
927	Feb25-FISH2-3L1-rep2-m1bp-100x_Position016_15_cmle.ics	28	0	1	1	0.0
928	Feb25-FISH2-3L1-rep2-m1bp-100x_Position016_15_cmle.ics	29	0	1	1	0.0
929	Feb25-FISH2-3L1-rep2-m1bp-100x_Position016_15_cmle.ics	30	0	1	1	2.173212594341013
930	Feb25-FISH2-3L1-rep2-m1bp-100x_Position016_15_cmle.ics	30	0	2	1	0.10317500441073144
931	Feb25-FISH2-3L1-rep2-m1bp-100x_Position016_15_cmle.ics	31	0	1	1	0.0
932	Feb25-FISH2-3L1-rep2-m1bp-100x_Position016_15_cmle.ics	32	0	1	1	0.0
933	Feb25-FISH2-3L1-rep2-m1bp-100x_Position016_15_cmle.ics	32	0	1	2	4.523203680907316
934	Feb25-FISH2-3L1-rep2-m1bp-100x_Position016_15_cmle.ics	32	0	2	1	4.415096184909317
935	Feb25-FISH2-3L1-rep2-m1bp-100x_Position016_15_cmle.ics	32	0	2	2	0.0
936	Feb25-FISH2-3L1-rep2-m1bp-100x_Position016_15_cmle.ics	33	0	1	1	0.0
937	Feb25-FISH2-3L1-rep2-m1bp-100x_Position016_15_cmle.ics	34	0	1	1	0.0
938	Feb25-FISH2-3L1-rep2-m1bp-100x_Position016_15_cmle.ics	35	0	1	1	0.0
939	Feb25-FISH2-3L1-rep2-m1bp-100x_Position016_15_cmle.ics	36	0	1	1	0.0
940	Feb25-FISH2-3L1-rep2-m1bp-100x_Position016_15_cmle.ics	37	0	1	1	4.254014411090137
941	Feb25-FISH2-3L1-rep2-m1bp-100x_Position016_15_cmle.ics	38	0	1	1	0.0
942	Feb25-FISH2-3L1-rep2-m1bp-100x_Position016_15_cmle.ics	39	0	1	1	0.0
943	Feb25-FISH2-3L1-rep2-m1bp-100x_Position016_15_cmle.ics	40	0	1	1	0.0
944	Feb25-FISH2-3L1-rep2-m1bp-100x_Position016_15_cmle.ics	41	0	1	1	3.564640813822374
945	Feb25-FISH2-3L1-rep2-m1bp-100x_Position016_15_cmle.ics	42	0	1	1	0.0
946	Feb25-FISH2-3L1-rep2-m1bp-100x_Position016_15_cmle.ics	44	0	1	1	0.0
947	Feb25-FISH2-3L1-rep2-m1bp-100x_Position016_15_cmle.ics	45	0	1	1	0.0
948	Feb25-FISH2-3L1-rep2-m1bp-100x_Position016_15_cmle.ics	47	0	1	1	4.5016299294286615
949	Feb25-FISH2-3L1-rep2-m1bp-100x_Position016_15_cmle.ics	48	0	1	1	0.0
950	Feb25-FISH2-3L1-rep2-m1bp-100x_Position016_15_cmle.ics	50	0	1	1	0.0
951	Feb25-FISH2-3L1-rep2-m1bp-100x_Position016_15_cmle.ics	51	0	1	1	0.0
952	Feb25-FISH2-3L1-rep2-m1bp-100x_Position016_15_cmle.ics	52	0	1	1	0.0
953	Feb25-FISH2-3L1-rep2-m1bp-100x_Position016_15_cmle.ics	53	0	1	1	4.389707007279935
954	Feb25-FISH2-3L1-rep2-m1bp-100x_Position016_15_cmle.ics	55	0	1	1	5.08356667736988
955	Feb25-FISH2-3L1-rep2-m1bp-100x_Position016_15_cmle.ics	57	0	1	1	4.595240359508616
956	Feb25-FISH2-3L1-rep2-m1bp-100x_Position017_16_cmle.ics	1	0	1	1	0.0
957	Feb25-FISH2-3L1-rep2-m1bp-100x_Position017_16_cmle.ics	2	0	1	1	0.0
958	Feb25-FISH2-3L1-rep2-m1bp-100x_Position017_16_cmle.ics	2	0	1	2	7.617862738371314
959	Feb25-FISH2-3L1-rep2-m1bp-100x_Position017_16_cmle.ics	2	0	2	1	7.613308673560792
960	Feb25-FISH2-3L1-rep2-m1bp-100x_Position017_16_cmle.ics	2	0	2	2	0.0
961	Feb25-FISH2-3L1-rep2-m1bp-100x_Position017_16_cmle.ics	4	0	1	1	1.459114905355603
962	Feb25-FISH2-3L1-rep2-m1bp-100x_Position017_16_cmle.ics	5	0	1	1	0.5556144027286182
963	Feb25-FISH2-3L1-rep2-m1bp-100x_Position017_16_cmle.ics	5	0	1	2	0.0
964	Feb25-FISH2-3L1-rep2-m1bp-100x_Position017_16_cmle.ics	5	0	2	1	0.0
965	Feb25-FISH2-3L1-rep2-m1bp-100x_Position017_16_cmle.ics	5	0	2	2	0.3720027687491155
966	Feb25-FISH2-3L1-rep2-m1bp-100x_Position017_16_cmle.ics	6	0	1	1	0.0
967	Feb25-FISH2-3L1-rep2-m1bp-100x_Position017_16_cmle.ics	7	0	1	1	0.0
968	Feb25-FISH2-3L1-rep2-m1bp-100x_Position017_16_cmle.ics	8	0	1	1	0.0
969	Feb25-FISH2-3L1-rep2-m1bp-100x_Position017_16_cmle.ics	10	0	1	1	0.0
970	Feb25-FISH2-3L1-rep2-m1bp-100x_Position017_16_cmle.ics	11	0	1	1	0.0
971	Feb25-FISH2-3L1-rep2-m1bp-100x_Position017_16_cmle.ics	13	0	1	1	0.0
972	Feb25-FISH2-3L1-rep2-m1bp-100x_Position017_16_cmle.ics	14	0	1	1	0.0
973	Feb25-FISH2-3L1-rep2-m1bp-100x_Position017_16_cmle.ics	14	0	1	2	5.641872368393742
974	Feb25-FISH2-3L1-rep2-m1bp-100x_Position017_16_cmle.ics	16	0	1	1	0.0
975	Feb25-FISH2-3L1-rep2-m1bp-100x_Position017_16_cmle.ics	19	0	1	1	0.0
976	Feb25-FISH2-3L1-rep2-m1bp-100x_Position017_16_cmle.ics	20	0	1	1	0.0
977	Feb25-FISH2-3L1-rep2-m1bp-100x_Position017_16_cmle.ics	21	0	1	1	0.0
978	Feb25-FISH2-3L1-rep2-m1bp-100x_Position017_16_cmle.ics	24	0	1	1	0.0
979	Feb25-FISH2-3L1-rep2-m1bp-100x_Position017_16_cmle.ics	25	0	1	1	0.0
980	Feb25-FISH2-3L1-rep2-m1bp-100x_Position017_16_cmle.ics	26	0	1	1	0.0
981	Feb25-FISH2-3L1-rep2-m1bp-100x_Position017_16_cmle.ics	27	0	1	1	1.6748581122843837
982	Feb25-FISH2-3L1-rep2-m1bp-100x_Position017_16_cmle.ics	28	0	1	1	4.311184565798555
983	Feb25-FISH2-3L1-rep2-m1bp-100x_Position017_16_cmle.ics	29	0	1	1	0.0
984	Feb25-FISH2-3L1-rep2-m1bp-100x_Position017_16_cmle.ics	30	0	1	1	0.0
985	Feb25-FISH2-3L1-rep2-m1bp-100x_Position017_16_cmle.ics	31	0	1	1	4.7728397536097065
986	Feb25-FISH2-3L1-rep2-m1bp-100x_Position017_16_cmle.ics	31	0	1	2	0.0
987	Feb25-FISH2-3L1-rep2-m1bp-100x_Position017_16_cmle.ics	32	0	1	1	0.0
988	Feb25-FISH2-3L1-rep2-m1bp-100x_Position017_16_cmle.ics	34	0	1	1	0.0
989	Feb25-FISH2-3L1-rep2-m1bp-100x_Position017_16_cmle.ics	37	0	1	1	0.0
990	Feb25-FISH2-3L1-rep2-m1bp-100x_Position017_16_cmle.ics	38	0	1	1	0.0
991	Feb25-FISH2-3L1-rep2-m1bp-100x_Position017_16_cmle.ics	38	0	1	2	4.081611520284202
992	Feb25-FISH2-3L1-rep2-m1bp-100x_Position017_16_cmle.ics	39	0	1	1	0.0
993	Feb25-FISH2-3L1-rep2-m1bp-100x_Position017_16_cmle.ics	41	0	1	1	0.0
994	Feb25-FISH2-3L1-rep2-m1bp-100x_Position017_16_cmle.ics	42	0	1	1	0.0
995	Feb25-FISH2-3L1-rep2-m1bp-100x_Position017_16_cmle.ics	43	0	1	1	0.0
996	Feb25-FISH2-3L1-rep2-m1bp-100x_Position017_16_cmle.ics	44	0	1	1	0.0
997	Feb25-FISH2-3L1-rep2-m1bp-100x_Position017_16_cmle.ics	45	0	1	1	0.0
998	Feb25-FISH2-3L1-rep2-m1bp-100x_Position017_16_cmle.ics	47	0	1	1	0.20635000882146287
999	Feb25-FISH2-3L1-rep2-m1bp-100x_Position017_16_cmle.ics	48	0	1	1	0.0
1000	Feb25-FISH2-3L1-rep2-m1bp-100x_Position017_16_cmle.ics	50	0	1	1	0.0
1001	Feb25-FISH2-3L1-rep2-m1bp-100x_Position017_16_cmle.ics	51	0	1	1	0.0
1002	Feb25-FISH2-3L1-rep2-m1bp-100x_Position017_16_cmle.ics	51	0	1	2	4.333350185250721
1003	Feb25-FISH2-3L1-rep2-m1bp-100x_Position017_16_cmle.ics	53	0	1	1	4.420454781005094
1004	Feb25-FISH2-3L1-rep2-m1bp-100x_Position017_16_cmle.ics	53	0	1	2	0.0
1005	Feb25-FISH2-3L1-rep2-m1bp-100x_Position017_16_cmle.ics	54	0	1	1	0.0
1006	Feb25-FISH2-3L1-rep2-m1bp-100x_Position017_16_cmle.ics	56	0	1	1	0.0
1007	Feb25-FISH2-3L1-rep2-m1bp-100x_Position017_16_cmle.ics	57	0	1	1	0.0
1008	Feb25-FISH2-3L1-rep2-m1bp-100x_Position017_16_cmle.ics	58	0	1	1	7.046683059432242
1009	Feb25-FISH2-3L1-rep2-m1bp-100x_Position017_16_cmle.ics	58	0	2	1	4.263548995192975
1010	Feb25-FISH2-3L1-rep2-m1bp-100x_Position017_16_cmle.ics	58	0	3	1	0.0
1011	Feb25-FISH2-3L1-rep2-m1bp-100x_Position017_16_cmle.ics	60	0	1	1	0.10317500441073144
1012	Feb25-FISH2-3L1-rep2-m1bp-100x_Position017_16_cmle.ics	62	0	1	1	0.0
1013	Feb25-FISH2-3L1-rep2-m1bp-100x_Position017_16_cmle.ics	64	0	1	1	0.0
1014	Feb25-FISH2-3L1-rep2-m1bp-100x_Position017_16_cmle.ics	65	0	1	1	0.0
1015	Feb25-FISH2-3L1-rep2-m1bp-100x_Position017_16_cmle.ics	66	0	1	1	0.0
1016	Feb25-FISH2-3L1-rep2-m1bp-100x_Position017_16_cmle.ics	67	0	1	1	2.3846181184637274
1017	Feb25-FISH2-3L1-rep2-m1bp-100x_Position017_16_cmle.ics	68	0	1	1	0.0
1018	Feb25-FISH2-3L1-rep2-m1bp-100x_Position017_16_cmle.ics	69	0	1	1	4.735529280549076
1019	Feb25-FISH2-3L1-rep2-m1bp-100x_Position018_17_cmle.ics	1	0	1	1	0.0
1020	Feb25-FISH2-3L1-rep2-m1bp-100x_Position018_17_cmle.ics	2	0	1	1	0.0
1021	Feb25-FISH2-3L1-rep2-m1bp-100x_Position018_17_cmle.ics	3	0	1	1	6.316182216313057
1022	Feb25-FISH2-3L1-rep2-m1bp-100x_Position018_17_cmle.ics	3	0	1	2	2.6297794159290655
1023	Feb25-FISH2-3L1-rep2-m1bp-100x_Position018_17_cmle.ics	3	0	1	3	5.079922014396225
1024	Feb25-FISH2-3L1-rep2-m1bp-100x_Position018_17_cmle.ics	3	0	2	1	9.117229759450781
1025	Feb25-FISH2-3L1-rep2-m1bp-100x_Position018_17_cmle.ics	3	0	2	2	5.311258426037966
1026	Feb25-FISH2-3L1-rep2-m1bp-100x_Position018_17_cmle.ics	3	0	2	3	7.855140215910508
1027	Feb25-FISH2-3L1-rep2-m1bp-100x_Position018_17_cmle.ics	4	0	1	1	0.0
1028	Feb25-FISH2-3L1-rep2-m1bp-100x_Position018_17_cmle.ics	5	0	1	1	0.0
1029	Feb25-FISH2-3L1-rep2-m1bp-100x_Position018_17_cmle.ics	8	0	1	1	1.8369787278692045
1030	Feb25-FISH2-3L1-rep2-m1bp-100x_Position018_17_cmle.ics	8	0	1	2	0.0
1031	Feb25-FISH2-3L1-rep2-m1bp-100x_Position018_17_cmle.ics	9	0	1	1	0.0
1032	Feb25-FISH2-3L1-rep2-m1bp-100x_Position018_17_cmle.ics	13	0	1	1	0.0
1033	Feb25-FISH2-3L1-rep2-m1bp-100x_Position018_17_cmle.ics	14	0	1	1	0.0
1034	Feb25-FISH2-3L1-rep2-m1bp-100x_Position018_17_cmle.ics	14	0	1	2	6.911694302100146
1035	Feb25-FISH2-3L1-rep2-m1bp-100x_Position018_17_cmle.ics	14	0	2	1	6.998935776485922
1036	Feb25-FISH2-3L1-rep2-m1bp-100x_Position018_17_cmle.ics	14	0	2	2	0.0
1037	Feb25-FISH2-3L1-rep2-m1bp-100x_Position018_17_cmle.ics	15	0	1	1	4.247981077314235
1038	Feb25-FISH2-3L1-rep2-m1bp-100x_Position018_17_cmle.ics	16	0	1	1	0.0
1039	Feb25-FISH2-3L1-rep2-m1bp-100x_Position018_17_cmle.ics	17	0	1	1	4.423929600949033
1040	Feb25-FISH2-3L1-rep2-m1bp-100x_Position018_17_cmle.ics	17	0	1	2	7.774936134999377
1041	Feb25-FISH2-3L1-rep2-m1bp-100x_Position018_17_cmle.ics	17	0	2	1	0.0
1042	Feb25-FISH2-3L1-rep2-m1bp-100x_Position018_17_cmle.ics	17	0	2	2	5.934190135593682
1043	Feb25-FISH2-3L1-rep2-m1bp-100x_Position018_17_cmle.ics	18	0	1	1	0.0
1044	Feb25-FISH2-3L1-rep2-m1bp-100x_Position018_17_cmle.ics	19	0	1	1	0.0
1045	Feb25-FISH2-3L1-rep2-m1bp-100x_Position018_17_cmle.ics	20	0	1	1	0.0
1046	Feb25-FISH2-3L1-rep2-m1bp-100x_Position018_17_cmle.ics	21	0	1	1	0.0
1047	Feb25-FISH2-3L1-rep2-m1bp-100x_Position018_17_cmle.ics	22	0	1	1	0.0
1048	Feb25-FISH2-3L1-rep2-m1bp-100x_Position018_17_cmle.ics	24	0	1	1	0.0
1049	Feb25-FISH2-3L1-rep2-m1bp-100x_Position018_17_cmle.ics	25	0	1	1	0.0
1050	Feb25-FISH2-3L1-rep2-m1bp-100x_Position018_17_cmle.ics	26	0	1	1	0.0
1051	Feb25-FISH2-3L1-rep2-m1bp-100x_Position018_17_cmle.ics	27	0	1	1	0.0
1052	Feb25-FISH2-3L1-rep2-m1bp-100x_Position018_17_cmle.ics	28	0	1	1	0.0
1053	Feb25-FISH2-3L1-rep2-m1bp-100x_Position018_17_cmle.ics	29	0	1	1	0.1459114905355603
1054	Feb25-FISH2-3L1-rep2-m1bp-100x_Position018_17_cmle.ics	30	0	1	1	0.0
1055	Feb25-FISH2-3L1-rep2-m1bp-100x_Position018_17_cmle.ics	31	0	1	1	0.0
1056	Feb25-FISH2-3L1-rep2-m1bp-100x_Position018_17_cmle.ics	32	0	1	1	0.0
1057	Feb25-FISH2-3L1-rep2-m1bp-100x_Position018_17_cmle.ics	33	0	1	1	0.0
1058	Feb25-FISH2-3L1-rep2-m1bp-100x_Position018_17_cmle.ics	33	0	1	2	1.663646957482313
1059	Feb25-FISH2-3L1-rep2-m1bp-100x_Position018_17_cmle.ics	34	0	1	1	0.0
1060	Feb25-FISH2-3L1-rep2-m1bp-100x_Position018_17_cmle.ics	35	0	1	1	0.0
1061	Feb25-FISH2-3L1-rep2-m1bp-100x_Position018_17_cmle.ics	36	0	1	1	0.0
1062	Feb25-FISH2-3L1-rep2-m1bp-100x_Position018_17_cmle.ics	38	0	1	1	0.0
1063	Feb25-FISH2-3L1-rep2-m1bp-100x_Position018_17_cmle.ics	39	0	1	1	0.0
1064	Feb25-FISH2-3L1-rep2-m1bp-100x_Position018_17_cmle.ics	40	0	1	1	0.0
1065	Feb25-FISH2-3L1-rep2-m1bp-100x_Position019_18_cmle.ics	1	0	1	1	0.0
1066	Feb25-FISH2-3L1-rep2-m1bp-100x_Position019_18_cmle.ics	2	0	1	1	0.0
1067	Feb25-FISH2-3L1-rep2-m1bp-100x_Position019_18_cmle.ics	4	0	1	1	0.0
1068	Feb25-FISH2-3L1-rep2-m1bp-100x_Position019_18_cmle.ics	4	0	1	2	5.056695432248954
1069	Feb25-FISH2-3L1-rep2-m1bp-100x_Position019_18_cmle.ics	4	0	1	3	3.375756284916678
1070	Feb25-FISH2-3L1-rep2-m1bp-100x_Position019_18_cmle.ics	4	0	2	1	3.3122695897392562
1071	Feb25-FISH2-3L1-rep2-m1bp-100x_Position019_18_cmle.ics	4	0	2	2	6.830332579087872
1072	Feb25-FISH2-3L1-rep2-m1bp-100x_Position019_18_cmle.ics	4	0	2	3	0.0
1073	Feb25-FISH2-3L1-rep2-m1bp-100x_Position019_18_cmle.ics	4	0	3	1	4.575507357174639
1074	Feb25-FISH2-3L1-rep2-m1bp-100x_Position019_18_cmle.ics	4	0	3	2	0.0
1075	Feb25-FISH2-3L1-rep2-m1bp-100x_Position019_18_cmle.ics	4	0	3	3	6.3184959437107
1076	Feb25-FISH2-3L1-rep2-m1bp-100x_Position019_18_cmle.ics	5	0	1	1	0.0
1077	Feb25-FISH2-3L1-rep2-m1bp-100x_Position019_18_cmle.ics	6	0	1	1	0.0
1078	Feb25-FISH2-3L1-rep2-m1bp-100x_Position019_18_cmle.ics	8	0	1	1	0.10317500441073144
1079	Feb25-FISH2-3L1-rep2-m1bp-100x_Position019_18_cmle.ics	9	0	1	1	0.0
1080	Feb25-FISH2-3L1-rep2-m1bp-100x_Position019_18_cmle.ics	10	0	1	1	0.0
1081	Feb25-FISH2-3L1-rep2-m1bp-100x_Position019_18_cmle.ics	11	0	1	1	0.0
1082	Feb25-FISH2-3L1-rep2-m1bp-100x_Position019_18_cmle.ics	11	0	1	2	5.136289161045688
1083	Feb25-FISH2-3L1-rep2-m1bp-100x_Position019_18_cmle.ics	12	0	1	1	0.0
1084	Feb25-FISH2-3L1-rep2-m1bp-100x_Position019_18_cmle.ics	13	0	1	1	0.10317500441073144
1085	Feb25-FISH2-3L1-rep2-m1bp-100x_Position019_18_cmle.ics	14	0	1	1	0.0
1086	Feb25-FISH2-3L1-rep2-m1bp-100x_Position019_18_cmle.ics	15	0	1	1	0.0
1087	Feb25-FISH2-3L1-rep2-m1bp-100x_Position019_18_cmle.ics	16	0	1	1	0.0
1088	Feb25-FISH2-3L1-rep2-m1bp-100x_Position019_18_cmle.ics	18	0	1	1	3.301600141143406
1089	Feb25-FISH2-3L1-rep2-m1bp-100x_Position019_18_cmle.ics	19	0	1	1	0.0
1090	Feb25-FISH2-3L1-rep2-m1bp-100x_Position019_18_cmle.ics	22	0	1	1	0.0
1091	Feb25-FISH2-3L1-rep2-m1bp-100x_Position019_18_cmle.ics	22	0	1	2	1.860013843745577
1092	Feb25-FISH2-3L1-rep2-m1bp-100x_Position019_18_cmle.ics	23	0	1	1	0.0
1093	Feb25-FISH2-3L1-rep2-m1bp-100x_Position019_18_cmle.ics	23	0	1	2	3.6111251543756
1094	Feb25-FISH2-3L1-rep2-m1bp-100x_Position019_18_cmle.ics	24	0	1	1	0.0
1095	Feb25-FISH2-3L1-rep2-m1bp-100x_Position019_18_cmle.ics	25	0	1	1	0.0
1096	Feb25-FISH2-3L1-rep2-m1bp-100x_Position019_18_cmle.ics	26	0	1	1	0.0
1097	Feb25-FISH2-3L1-rep2-m1bp-100x_Position019_18_cmle.ics	28	0	1	1	0.0
1098	Feb25-FISH2-3L1-rep2-m1bp-100x_Position019_18_cmle.ics	29	0	1	1	1.6162859307598463
1099	Feb25-FISH2-3L1-rep2-m1bp-100x_Position019_18_cmle.ics	30	0	1	1	0.0
1100	Feb25-FISH2-3L1-rep2-m1bp-100x_Position019_18_cmle.ics	30	0	1	2	5.784857225992654
1101	Feb25-FISH2-3L1-rep2-m1bp-100x_Position019_18_cmle.ics	31	0	1	1	0.0
1102	Feb25-FISH2-3L1-rep2-m1bp-100x_Position019_18_cmle.ics	32	0	1	1	3.5898808491980985
1103	Feb25-FISH2-3L1-rep2-m1bp-100x_Position019_18_cmle.ics	33	0	1	1	0.0
1104	Feb25-FISH2-3L1-rep2-m1bp-100x_Position019_18_cmle.ics	35	0	1	1	0.0
1105	Feb25-FISH2-3L1-rep2-m1bp-100x_Position019_18_cmle.ics	36	0	1	1	0.0
1106	Feb25-FISH2-3L1-rep2-m1bp-100x_Position019_18_cmle.ics	37	0	1	1	0.0
1107	Feb25-FISH2-3L1-rep2-m1bp-100x_Position019_18_cmle.ics	38	0	1	1	0.0
1108	Feb25-FISH2-3L1-rep2-m1bp-100x_Position019_18_cmle.ics	40	0	1	1	2.2462490733694405
1109	Feb25-FISH2-3L1-rep2-m1bp-100x_Position019_18_cmle.ics	42	0	1	1	0.0
1110	Feb25-FISH2-3L1-rep2-m1bp-100x_Position019_18_cmle.ics	43	0	1	1	0.0
1111	Feb25-FISH2-3L1-rep2-m1bp-100x_Position019_18_cmle.ics	44	0	1	1	0.0
1112	Feb25-FISH2-3L1-rep2-m1bp-100x_Position019_18_cmle.ics	45	0	1	1	0.0
1113	Feb25-FISH2-3L1-rep2-m1bp-100x_Position019_18_cmle.ics	47	0	1	1	0.0
1114	Feb25-FISH2-3L1-rep2-m1bp-100x_Position019_18_cmle.ics	48	0	1	1	0.0
1115	Feb25-FISH2-3L1-rep2-m1bp-100x_Position019_18_cmle.ics	49	0	1	1	0.0
1116	Feb25-FISH2-3L1-rep2-m1bp-100x_Position019_18_cmle.ics	50	0	1	1	0.0
1117	Feb25-FISH2-3L1-rep2-m1bp-100x_Position019_18_cmle.ics	51	0	1	1	0.0
1118	Feb25-FISH2-3L1-rep2-m1bp-100x_Position019_18_cmle.ics	52	0	1	1	2.708221035610169
1119	Feb25-FISH2-3L1-rep2-m1bp-100x_Position019_18_cmle.ics	53	0	1	1	0.0
1120	Feb25-FISH2-3L1-rep2-m1bp-100x_Position020_19_cmle.ics	1	0	1	1	0.0
1121	Feb25-FISH2-3L1-rep2-m1bp-100x_Position020_19_cmle.ics	2	0	1	1	0.0
1122	Feb25-FISH2-3L1-rep2-m1bp-100x_Position020_19_cmle.ics	3	0	1	1	0.0
1123	Feb25-FISH2-3L1-rep2-m1bp-100x_Position020_19_cmle.ics	4	0	1	1	0.0
1124	Feb25-FISH2-3L1-rep2-m1bp-100x_Position020_19_cmle.ics	6	0	1	1	0.0
1125	Feb25-FISH2-3L1-rep2-m1bp-100x_Position020_19_cmle.ics	7	0	1	1	0.0
1126	Feb25-FISH2-3L1-rep2-m1bp-100x_Position020_19_cmle.ics	8	0	1	1	0.0
1127	Feb25-FISH2-3L1-rep2-m1bp-100x_Position020_19_cmle.ics	9	0	1	1	0.0
1128	Feb25-FISH2-3L1-rep2-m1bp-100x_Position020_19_cmle.ics	10	0	1	1	0.0
1129	Feb25-FISH2-3L1-rep2-m1bp-100x_Position020_19_cmle.ics	11	0	1	1	4.7844812189454204
1130	Feb25-FISH2-3L1-rep2-m1bp-100x_Position020_19_cmle.ics	12	0	1	1	0.0
1131	Feb25-FISH2-3L1-rep2-m1bp-100x_Position020_19_cmle.ics	13	0	1	1	0.0
1132	Feb25-FISH2-3L1-rep2-m1bp-100x_Position020_19_cmle.ics	14	0	1	1	4.196049464805595
1133	Feb25-FISH2-3L1-rep2-m1bp-100x_Position020_19_cmle.ics	15	0	1	1	4.649194421499571
1134	Feb25-FISH2-3L1-rep2-m1bp-100x_Position020_19_cmle.ics	15	0	1	2	0.0
1135	Feb25-FISH2-3L1-rep2-m1bp-100x_Position020_19_cmle.ics	16	0	1	1	0.0
1136	Feb25-FISH2-3L1-rep2-m1bp-100x_Position020_19_cmle.ics	17	0	1	1	0.0
1137	Feb25-FISH2-3L1-rep2-m1bp-100x_Position020_19_cmle.ics	18	0	1	1	0.0
1138	Feb25-FISH2-3L1-rep2-m1bp-100x_Position020_19_cmle.ics	19	0	1	1	2.6009844342791184
1139	Feb25-FISH2-3L1-rep2-m1bp-100x_Position020_19_cmle.ics	20	0	1	1	0.0
1140	Feb25-FISH2-3L1-rep2-m1bp-100x_Position020_19_cmle.ics	20	0	1	2	3.575575887003448
1141	Feb25-FISH2-3L1-rep2-m1bp-100x_Position020_19_cmle.ics	21	0	1	1	0.0
1142	Feb25-FISH2-3L1-rep2-m1bp-100x_Position020_19_cmle.ics	22	0	1	1	0.0
1143	Feb25-FISH2-3L1-rep2-m1bp-100x_Position020_19_cmle.ics	23	0	1	1	0.0
1144	Feb25-FISH2-3L1-rep2-m1bp-100x_Position020_19_cmle.ics	24	0	1	1	0.0
1145	Feb25-FISH2-3L1-rep2-m1bp-100x_Position020_19_cmle.ics	25	0	1	1	0.0
1146	Feb25-FISH2-3L1-rep2-m1bp-100x_Position020_19_cmle.ics	26	0	1	1	1.4321094633018212
1147	Feb25-FISH2-3L1-rep2-m1bp-100x_Position020_19_cmle.ics	27	0	1	1	0.0
1148	Feb25-FISH2-3L1-rep2-m1bp-100x_Position020_19_cmle.ics	28	0	1	1	0.0
1149	Feb25-FISH2-3L1-rep2-m1bp-100x_Position020_19_cmle.ics	29	0	1	1	0.0
1150	Feb25-FISH2-3L1-rep2-m1bp-100x_Position020_19_cmle.ics	30	0	1	1	0.0
1151	Feb25-FISH2-3L1-rep2-m1bp-100x_Position020_19_cmle.ics	30	0	1	2	2.1355163616571726
1152	Feb25-FISH2-3L1-rep2-m1bp-100x_Position020_19_cmle.ics	32	0	1	1	0.10317500441073144
1153	Feb25-FISH2-3L1-rep2-m1bp-100x_Position020_19_cmle.ics	33	0	1	1	0.0
1154	Feb25-FISH2-3L1-rep2-m1bp-100x_Position020_19_cmle.ics	34	0	1	1	0.0
1155	Feb25-FISH2-3L1-rep2-m1bp-100x_Position020_19_cmle.ics	34	0	1	2	2.978998955842824
1156	Feb25-FISH2-3L1-rep2-m1bp-100x_Position020_19_cmle.ics	37	0	1	1	4.22491960050886
1157	Feb25-FISH2-3L1-rep2-m1bp-100x_Position020_19_cmle.ics	37	0	1	2	0.0
1158	Feb25-FISH2-3L1-rep2-m1bp-100x_Position020_19_cmle.ics	37	0	1	3	3.424610181427529
1159	Feb25-FISH2-3L1-rep2-m1bp-100x_Position020_19_cmle.ics	39	0	1	1	0.0
1160	Feb25-FISH2-3L1-rep2-m1bp-100x_Position021_20_cmle.ics	1	0	1	1	2.5814377856161257
1161	Feb25-FISH2-3L1-rep2-m1bp-100x_Position021_20_cmle.ics	2	0	1	1	2.2933279585468678
1162	Feb25-FISH2-3L1-rep2-m1bp-100x_Position021_20_cmle.ics	2	0	2	1	0.0
1163	Feb25-FISH2-3L1-rep2-m1bp-100x_Position021_20_cmle.ics	3	0	1	1	0.0
1164	Feb25-FISH2-3L1-rep2-m1bp-100x_Position021_20_cmle.ics	4	0	1	1	0.0
1165	Feb25-FISH2-3L1-rep2-m1bp-100x_Position021_20_cmle.ics	5	0	1	1	0.0
1166	Feb25-FISH2-3L1-rep2-m1bp-100x_Position021_20_cmle.ics	6	0	1	1	0.0
1167	Feb25-FISH2-3L1-rep2-m1bp-100x_Position021_20_cmle.ics	8	0	1	1	0.0
1168	Feb25-FISH2-3L1-rep2-m1bp-100x_Position021_20_cmle.ics	9	0	1	1	3.6502101690072335
1169	Feb25-FISH2-3L1-rep2-m1bp-100x_Position021_20_cmle.ics	9	0	1	2	5.689570965970222
1170	Feb25-FISH2-3L1-rep2-m1bp-100x_Position021_20_cmle.ics	10	0	1	1	2.460383744885481
1171	Feb25-FISH2-3L1-rep2-m1bp-100x_Position021_20_cmle.ics	11	0	1	1	0.0
1172	Feb25-FISH2-3L1-rep2-m1bp-100x_Position021_20_cmle.ics	12	0	1	1	0.0
1173	Feb25-FISH2-3L1-rep2-m1bp-100x_Position021_20_cmle.ics	13	0	1	1	0.0
1174	Feb25-FISH2-3L1-rep2-m1bp-100x_Position021_20_cmle.ics	14	0	1	1	3.1169530346461487
1175	Feb25-FISH2-3L1-rep2-m1bp-100x_Position021_20_cmle.ics	14	0	1	2	1.6625622980961043
1176	Feb25-FISH2-3L1-rep2-m1bp-100x_Position021_20_cmle.ics	14	0	2	1	0.0
1177	Feb25-FISH2-3L1-rep2-m1bp-100x_Position021_20_cmle.ics	14	0	2	2	4.2934056401945915
1178	Feb25-FISH2-3L1-rep2-m1bp-100x_Position021_20_cmle.ics	14	0	3	1	4.405845763429055
1179	Feb25-FISH2-3L1-rep2-m1bp-100x_Position021_20_cmle.ics	14	0	3	2	0.0
1180	Feb25-FISH2-3L1-rep2-m1bp-100x_Position021_20_cmle.ics	15	0	1	1	0.744005537498231
1181	Feb25-FISH2-3L1-rep2-m1bp-100x_Position021_20_cmle.ics	16	0	1	1	6.961569393855718
1182	Feb25-FISH2-3L1-rep2-m1bp-100x_Position021_20_cmle.ics	17	0	1	1	0.0
1183	Feb25-FISH2-3L1-rep2-m1bp-100x_Position021_20_cmle.ics	17	0	1	2	5.7860851556178075
1184	Feb25-FISH2-3L1-rep2-m1bp-100x_Position021_20_cmle.ics	18	0	1	1	2.207379076211792
1185	Feb25-FISH2-3L1-rep2-m1bp-100x_Position021_20_cmle.ics	19	0	1	1	0.0
1186	Feb25-FISH2-3L1-rep2-m1bp-100x_Position021_20_cmle.ics	20	0	1	1	0.0
1187	Feb25-FISH2-3L1-rep2-m1bp-100x_Position021_20_cmle.ics	21	0	1	1	0.0
1188	Feb25-FISH2-3L1-rep2-m1bp-100x_Position021_20_cmle.ics	22	0	1	1	0.0
1189	Feb25-FISH2-3L1-rep2-m1bp-100x_Position021_20_cmle.ics	23	0	1	1	0.0
1190	Feb25-FISH2-3L1-rep2-m1bp-100x_Position021_20_cmle.ics	25	0	1	1	0.0
1191	Feb25-FISH2-3L1-rep2-m1bp-100x_Position021_20_cmle.ics	25	0	1	2	1.1703214501275905
1192	Feb25-FISH2-3L1-rep2-m1bp-100x_Position021_20_cmle.ics	25	0	2	1	1.1466639792734339
1193	Feb25-FISH2-3L1-rep2-m1bp-100x_Position021_20_cmle.ics	25	0	2	2	0.0
1194	Feb25-FISH2-3L1-rep2-m1bp-100x_Position021_20_cmle.ics	26	0	1	1	0.5595020986366908
1195	Feb25-FISH2-3L1-rep2-m1bp-100x_Position021_20_cmle.ics	26	0	2	1	0.0
1196	Feb25-FISH2-3L1-rep2-m1bp-100x_Position021_20_cmle.ics	27	0	1	1	0.0
1197	Feb25-FISH2-3L1-rep2-m1bp-100x_Position021_20_cmle.ics	29	0	1	1	0.0
1198	Feb25-FISH2-3L1-rep2-m1bp-100x_Position021_20_cmle.ics	30	0	1	1	0.0
1199	Feb25-FISH2-3L1-rep2-m1bp-100x_Position021_20_cmle.ics	31	0	1	1	6.1863558053197405
1200	Feb25-FISH2-3L1-rep2-m1bp-100x_Position021_20_cmle.ics	32	0	1	1	0.0
1201	Feb25-FISH2-3L1-rep2-m1bp-100x_Position021_20_cmle.ics	34	0	1	1	1.4772412513556012
1202	Feb25-FISH2-3L1-rep2-m1bp-100x_Position021_20_cmle.ics	34	0	1	2	0.0
1203	Feb25-FISH2-3L1-rep2-m1bp-100x_Position021_20_cmle.ics	35	0	1	1	0.0
1204	Feb25-FISH2-3L1-rep2-m1bp-100x_Position021_20_cmle.ics	36	0	1	1	0.0
1205	Feb25-FISH2-3L1-rep2-m1bp-100x_Position021_20_cmle.ics	37	0	1	1	0.0
1206	Feb25-FISH2-3L1-rep2-m1bp-100x_Position021_20_cmle.ics	38	0	1	1	0.0
1207	Feb25-FISH2-3L1-rep2-m1bp-100x_Position021_20_cmle.ics	39	0	1	1	4.065489370297911
1208	Feb25-FISH2-3L1-rep2-m1bp-100x_Position021_20_cmle.ics	40	0	1	1	0.0
1209	Feb25-FISH2-3L1-rep2-m1bp-100x_Position021_20_cmle.ics	41	0	1	1	0.46141264688247224
1210	Feb25-FISH2-3L1-rep2-m1bp-100x_Position021_20_cmle.ics	42	0	1	1	0.0
1211	Feb25-FISH2-3L1-rep2-m1bp-100x_Position021_20_cmle.ics	43	0	1	1	0.0
1212	Feb25-FISH2-3L1-rep2-m1bp-100x_Position021_20_cmle.ics	45	0	1	1	0.0
1213	Feb25-FISH2-3L1-rep2-m1bp-100x_Position021_20_cmle.ics	47	0	1	1	0.0
1214	Feb25-FISH2-3L1-rep2-m1bp-100x_Position021_20_cmle.ics	52	0	1	1	0.0
1215	Feb25-FISH2-3L1-rep2-m1bp-100x_Position021_20_cmle.ics	53	0	1	1	0.0
1216	Feb25-FISH2-3L1-rep2-m1bp-100x_Position021_20_cmle.ics	54	0	1	1	5.629423392333783
1217	Feb25-FISH2-3L1-rep2-m1bp-100x_Position021_20_cmle.ics	54	0	1	2	0.0
1218	Feb25-FISH2-3L1-rep2-m1bp-100x_Position021_20_cmle.ics	54	0	2	1	0.0
1219	Feb25-FISH2-3L1-rep2-m1bp-100x_Position021_20_cmle.ics	54	0	2	2	5.862846431300561
1220	Feb25-FISH2-3L1-rep2-m1bp-100x_Position021_20_cmle.ics	55	0	1	1	0.0
1221	Feb25-FISH2-3L1-rep2-m1bp-100x_Position021_20_cmle.ics	56	0	1	1	0.0
1222	Feb25-FISH2-3L1-rep2-m1bp-100x_Position021_20_cmle.ics	57	0	1	1	0.0
1223	Feb25-FISH2-3L1-rep2-m1bp-100x_Position021_20_cmle.ics	58	0	1	1	0.0
1224	Feb25-FISH2-3L1-rep2-m1bp-100x_Position021_20_cmle.ics	59	0	1	1	0.0
1225	Feb25-FISH2-3L1-rep2-m1bp-100x_Position021_20_cmle.ics	60	0	1	1	0.0
1226	Feb25-FISH2-3L1-rep2-m1bp-100x_Position021_20_cmle.ics	61	0	1	1	0.0
1227	Feb25-FISH2-3L1-rep2-m1bp-100x_Position021_20_cmle.ics	62	0	1	1	3.2453537360551525
1228	Feb25-FISH2-3L1-rep2-m1bp-100x_Position021_20_cmle.ics	63	0	1	1	0.0
1229	Feb25-FISH2-3L1-rep2-m1bp-100x_Position021_20_cmle.ics	63	0	2	1	3.44665574457894
1230	Feb25-FISH2-3L1-rep2-m1bp-100x_Position021_20_cmle.ics	64	0	1	1	0.0
1231	Feb25-FISH2-3L1-rep2-m1bp-100x_Position021_20_cmle.ics	65	0	1	1	0.0
1232	Feb25-FISH2-3L1-rep2-m1bp-100x_Position021_20_cmle.ics	66	0	1	1	0.0
1233	Feb25-FISH2-3L1-rep2-m1bp-100x_Position021_20_cmle.ics	67	0	1	1	0.0
1234	Feb25-FISH2-3L1-rep2-m1bp-100x_Position022_21_cmle.ics	1	0	1	1	0.0
1235	Feb25-FISH2-3L1-rep2-m1bp-100x_Position022_21_cmle.ics	2	0	1	1	7.71056290901239
1236	Feb25-FISH2-3L1-rep2-m1bp-100x_Position022_21_cmle.ics	2	0	1	2	2.8277882282861992
1237	Feb25-FISH2-3L1-rep2-m1bp-100x_Position022_21_cmle.ics	2	0	2	1	0.0
1238	Feb25-FISH2-3L1-rep2-m1bp-100x_Position022_21_cmle.ics	2	0	2	2	7.537714201731098
1239	Feb25-FISH2-3L1-rep2-m1bp-100x_Position022_21_cmle.ics	3	0	1	1	3.471442804495169
1240	Feb25-FISH2-3L1-rep2-m1bp-100x_Position022_21_cmle.ics	4	0	1	1	0.0
1241	Feb25-FISH2-3L1-rep2-m1bp-100x_Position022_21_cmle.ics	5	0	1	1	0.0
1242	Feb25-FISH2-3L1-rep2-m1bp-100x_Position022_21_cmle.ics	7	0	1	1	0.0
1243	Feb25-FISH2-3L1-rep2-m1bp-100x_Position022_21_cmle.ics	8	0	1	1	0.0
1244	Feb25-FISH2-3L1-rep2-m1bp-100x_Position022_21_cmle.ics	9	0	1	1	3.853042890224255
1245	Feb25-FISH2-3L1-rep2-m1bp-100x_Position022_21_cmle.ics	10	0	1	1	0.0
1246	Feb25-FISH2-3L1-rep2-m1bp-100x_Position022_21_cmle.ics	11	0	1	1	1.2741843060886697
1247	Feb25-FISH2-3L1-rep2-m1bp-100x_Position022_21_cmle.ics	12	0	1	1	0.0
1248	Feb25-FISH2-3L1-rep2-m1bp-100x_Position022_21_cmle.ics	13	0	1	1	1.5627088357751586
1249	Feb25-FISH2-3L1-rep2-m1bp-100x_Position022_21_cmle.ics	13	0	1	2	0.0
1250	Feb25-FISH2-3L1-rep2-m1bp-100x_Position022_21_cmle.ics	13	0	2	1	4.581713739129125
1251	Feb25-FISH2-3L1-rep2-m1bp-100x_Position022_21_cmle.ics	13	0	2	2	4.85690237516694
1252	Feb25-FISH2-3L1-rep2-m1bp-100x_Position022_21_cmle.ics	14	0	1	1	0.0
1253	Feb25-FISH2-3L1-rep2-m1bp-100x_Position022_21_cmle.ics	15	0	1	1	0.0
1254	Feb25-FISH2-3L1-rep2-m1bp-100x_Position022_21_cmle.ics	16	0	1	1	0.0
1255	Feb25-FISH2-3L1-rep2-m1bp-100x_Position022_21_cmle.ics	17	0	1	1	0.0
1256	Feb25-FISH2-3L1-rep2-m1bp-100x_Position022_21_cmle.ics	18	0	1	1	2.7865031263192543
1257	Feb25-FISH2-3L1-rep2-m1bp-100x_Position022_21_cmle.ics	19	0	1	1	0.0
1258	Feb25-FISH2-3L1-rep2-m1bp-100x_Position022_21_cmle.ics	20	0	1	1	0.1459114905355603
1259	Feb25-FISH2-3L1-rep2-m1bp-100x_Position022_21_cmle.ics	21	0	1	1	0.0
1260	Feb25-FISH2-3L1-rep2-m1bp-100x_Position022_21_cmle.ics	22	0	1	1	0.0
1261	Feb25-FISH2-3L1-rep2-m1bp-100x_Position022_21_cmle.ics	23	0	1	1	0.0
1262	Feb25-FISH2-3L1-rep2-m1bp-100x_Position022_21_cmle.ics	24	0	1	1	0.0
1263	Feb25-FISH2-3L1-rep2-m1bp-100x_Position022_21_cmle.ics	25	0	1	1	0.0
1264	Feb25-FISH2-3L1-rep2-m1bp-100x_Position022_21_cmle.ics	27	0	1	1	1.4370615219328515
1265	Feb25-FISH2-3L1-rep2-m1bp-100x_Position022_21_cmle.ics	28	0	1	1	0.0
1266	Feb25-FISH2-3L1-rep2-m1bp-100x_Position022_21_cmle.ics	29	0	1	1	0.0
1267	Feb25-FISH2-3L1-rep2-m1bp-100x_Position022_21_cmle.ics	29	0	1	2	3.551177043988633
1268	Feb25-FISH2-3L1-rep2-m1bp-100x_Position022_21_cmle.ics	30	0	1	1	0.0
1269	Feb25-FISH2-3L1-rep2-m1bp-100x_Position022_21_cmle.ics	32	0	1	1	0.32626801153583
1270	Feb25-FISH2-3L1-rep2-m1bp-100x_Position022_21_cmle.ics	33	0	1	1	2.0050629912504507
1271	Feb25-FISH2-3L1-rep2-m1bp-100x_Position022_21_cmle.ics	34	0	1	1	0.0
1272	Feb25-FISH2-3L1-rep2-m1bp-100x_Position022_21_cmle.ics	35	0	1	1	0.0
1273	Feb25-FISH2-3L1-rep2-m1bp-100x_Position022_21_cmle.ics	36	0	1	1	0.0
1274	Feb25-FISH2-3L1-rep2-m1bp-100x_Position022_21_cmle.ics	37	0	1	1	1.9562917787640053
1275	Feb25-FISH2-3L1-rep2-m1bp-100x_Position022_21_cmle.ics	38	0	1	1	0.32626801153583
1276	Feb25-FISH2-3L1-rep2-m1bp-100x_Position023_22_cmle.ics	2	0	1	1	0.0
1277	Feb25-FISH2-3L1-rep2-m1bp-100x_Position023_22_cmle.ics	3	0	1	1	0.0
1278	Feb25-FISH2-3L1-rep2-m1bp-100x_Position023_22_cmle.ics	3	0	1	2	1.3239619450325248
1279	Feb25-FISH2-3L1-rep2-m1bp-100x_Position023_22_cmle.ics	4	0	1	1	0.0
1280	Feb25-FISH2-3L1-rep2-m1bp-100x_Position023_22_cmle.ics	5	0	1	1	0.0
1281	Feb25-FISH2-3L1-rep2-m1bp-100x_Position023_22_cmle.ics	6	0	1	1	0.0
1282	Feb25-FISH2-3L1-rep2-m1bp-100x_Position023_22_cmle.ics	7	0	1	1	0.0
1283	Feb25-FISH2-3L1-rep2-m1bp-100x_Position023_22_cmle.ics	8	0	1	1	0.0
1284	Feb25-FISH2-3L1-rep2-m1bp-100x_Position023_22_cmle.ics	9	0	1	1	0.0
1285	Feb25-FISH2-3L1-rep2-m1bp-100x_Position023_22_cmle.ics	10	0	1	1	0.0
1286	Feb25-FISH2-3L1-rep2-m1bp-100x_Position023_22_cmle.ics	11	0	1	1	0.0
1287	Feb25-FISH2-3L1-rep2-m1bp-100x_Position023_22_cmle.ics	12	0	1	1	0.0
1288	Feb25-FISH2-3L1-rep2-m1bp-100x_Position023_22_cmle.ics	13	0	1	1	0.0
1289	Feb25-FISH2-3L1-rep2-m1bp-100x_Position023_22_cmle.ics	14	0	1	1	2.104365443221365
1290	Feb25-FISH2-3L1-rep2-m1bp-100x_Position023_22_cmle.ics	15	0	1	1	0.0
1291	Feb25-FISH2-3L1-rep2-m1bp-100x_Position023_22_cmle.ics	17	0	1	1	0.0
1292	Feb25-FISH2-3L1-rep2-m1bp-100x_Position023_22_cmle.ics	18	0	1	1	0.0
1293	Feb25-FISH2-3L1-rep2-m1bp-100x_Position023_22_cmle.ics	19	0	1	1	4.153995326006683
1294	Feb25-FISH2-3L1-rep2-m1bp-100x_Position023_22_cmle.ics	21	0	1	1	7.831564121179993
1295	Feb25-FISH2-3L1-rep2-m1bp-100x_Position023_22_cmle.ics	21	0	2	1	0.0
1296	Feb25-FISH2-3L1-rep2-m1bp-100x_Position023_22_cmle.ics	22	0	1	1	0.0
1297	Feb25-FISH2-3L1-rep2-m1bp-100x_Position023_22_cmle.ics	24	0	1	1	0.0
1298	Feb25-FISH2-3L1-rep2-m1bp-100x_Position023_22_cmle.ics	25	0	1	1	0.0
1299	Feb25-FISH2-3L1-rep2-m1bp-100x_Position023_22_cmle.ics	26	0	1	1	4.207547199978664
1300	Feb25-FISH2-3L1-rep2-m1bp-100x_Position023_22_cmle.ics	27	0	1	1	0.0
1301	Feb25-FISH2-3L1-rep2-m1bp-100x_Position023_22_cmle.ics	28	0	1	1	0.0
1302	Feb25-FISH2-3L1-rep2-m1bp-100x_Position023_22_cmle.ics	30	0	1	1	0.0
1303	Feb25-FISH2-3L1-rep2-m1bp-100x_Position023_22_cmle.ics	31	0	1	1	0.0
1304	Feb25-FISH2-3L1-rep2-m1bp-100x_Position023_22_cmle.ics	33	0	1	1	0.0
1305	Feb25-FISH2-3L1-rep2-m1bp-100x_Position023_22_cmle.ics	33	0	1	2	3.6099182580997673
1306	Feb25-FISH2-3L1-rep2-m1bp-100x_Position023_22_cmle.ics	33	0	2	1	3.645833105521748
1307	Feb25-FISH2-3L1-rep2-m1bp-100x_Position023_22_cmle.ics	33	0	2	2	0.0
1308	Feb25-FISH2-3L1-rep2-m1bp-100x_Position023_22_cmle.ics	35	0	1	1	0.0
1309	Feb25-FISH2-3L1-rep2-m1bp-100x_Position023_22_cmle.ics	36	0	1	1	0.0
1310	Feb25-FISH2-3L1-rep2-m1bp-100x_Position023_22_cmle.ics	37	0	1	1	0.0
1311	Feb25-FISH2-3L1-rep2-m1bp-100x_Position023_22_cmle.ics	38	0	1	1	0.0
1312	Feb25-FISH2-3L1-rep2-m1bp-100x_Position023_22_cmle.ics	39	0	1	1	0.0
1313	Feb25-FISH2-3L1-rep2-m1bp-100x_Position023_22_cmle.ics	40	0	1	1	0.20635000882146287
1314	Feb25-FISH2-3L1-rep2-m1bp-100x_Position023_22_cmle.ics	41	0	1	1	0.0
1315	Feb25-FISH2-3L1-rep2-m1bp-100x_Position023_22_cmle.ics	42	0	1	1	0.0
1316	Feb25-FISH2-3L1-rep2-m1bp-100x_Position023_22_cmle.ics	43	0	1	1	0.0
1317	Feb25-FISH2-3L1-rep2-m1bp-100x_Position023_22_cmle.ics	44	0	1	1	0.0
1318	Feb25-FISH2-3L1-rep2-m1bp-100x_Position024_23_cmle.ics	1	0	1	1	0.0
1319	Feb25-FISH2-3L1-rep2-m1bp-100x_Position024_23_cmle.ics	2	0	1	1	0.0
1320	Feb25-FISH2-3L1-rep2-m1bp-100x_Position024_23_cmle.ics	4	0	1	1	0.0
1321	Feb25-FISH2-3L1-rep2-m1bp-100x_Position024_23_cmle.ics	5	0	1	1	0.0
1322	Feb25-FISH2-3L1-rep2-m1bp-100x_Position024_23_cmle.ics	6	0	1	1	0.0
1323	Feb25-FISH2-3L1-rep2-m1bp-100x_Position024_23_cmle.ics	7	0	1	1	0.0
1324	Feb25-FISH2-3L1-rep2-m1bp-100x_Position024_23_cmle.ics	7	0	1	2	5.210724879375827
1325	Feb25-FISH2-3L1-rep2-m1bp-100x_Position024_23_cmle.ics	7	0	2	1	5.390247002067333
1326	Feb25-FISH2-3L1-rep2-m1bp-100x_Position024_23_cmle.ics	7	0	2	2	0.0
1327	Feb25-FISH2-3L1-rep2-m1bp-100x_Position024_23_cmle.ics	8	0	1	1	0.0
1328	Feb25-FISH2-3L1-rep2-m1bp-100x_Position024_23_cmle.ics	9	0	1	1	0.0
1329	Feb25-FISH2-3L1-rep2-m1bp-100x_Position024_23_cmle.ics	9	0	2	1	8.342485715016025
1330	Feb25-FISH2-3L1-rep2-m1bp-100x_Position024_23_cmle.ics	10	0	1	1	0.0
1331	Feb25-FISH2-3L1-rep2-m1bp-100x_Position024_23_cmle.ics	13	0	1	1	0.0
1332	Feb25-FISH2-3L1-rep2-m1bp-100x_Position024_23_cmle.ics	14	0	1	1	0.0
1333	Feb25-FISH2-3L1-rep2-m1bp-100x_Position024_23_cmle.ics	15	0	1	1	3.8744670595710047
1334	Feb25-FISH2-3L1-rep2-m1bp-100x_Position024_23_cmle.ics	16	0	1	1	4.239484976409291
1335	Feb25-FISH2-3L1-rep2-m1bp-100x_Position024_23_cmle.ics	17	0	1	1	0.0
1336	Feb25-FISH2-3L1-rep2-m1bp-100x_Position024_23_cmle.ics	18	0	1	1	0.0
1337	Feb25-FISH2-3L1-rep2-m1bp-100x_Position024_23_cmle.ics	19	0	1	1	0.0
1338	Feb25-FISH2-3L1-rep2-m1bp-100x_Position024_23_cmle.ics	20	0	1	1	0.0
1339	Feb25-FISH2-3L1-rep2-m1bp-100x_Position024_23_cmle.ics	21	0	1	1	0.0
1340	Feb25-FISH2-3L1-rep2-m1bp-100x_Position024_23_cmle.ics	22	0	1	1	0.0
1341	Feb25-FISH2-3L1-rep2-m1bp-100x_Position024_23_cmle.ics	23	0	1	1	0.0
1342	Feb25-FISH2-3L1-rep2-m1bp-100x_Position024_23_cmle.ics	23	0	2	1	2.9938534788128903
1343	Feb25-FISH2-3L1-rep2-m1bp-100x_Position024_23_cmle.ics	24	0	1	1	0.0
1344	Feb25-FISH2-3L1-rep2-m1bp-100x_Position024_23_cmle.ics	25	0	1	1	0.0
1345	Feb25-FISH2-3L1-rep2-m1bp-100x_Position024_23_cmle.ics	26	0	1	1	0.0
1346	Feb25-FISH2-3L1-rep2-m1bp-100x_Position024_23_cmle.ics	27	0	1	1	0.0
1347	Feb25-FISH2-3L1-rep2-m1bp-100x_Position024_23_cmle.ics	28	0	1	1	0.0
1348	Feb25-FISH2-3L1-rep2-m1bp-100x_Position024_23_cmle.ics	29	0	1	1	5.600664914098201
1349	Feb25-FISH2-3L1-rep2-m1bp-100x_Position024_23_cmle.ics	29	0	1	2	0.10317500441073144
1350	Feb25-FISH2-3L1-rep2-m1bp-100x_Position024_23_cmle.ics	29	0	2	1	5.388813158415124
1351	Feb25-FISH2-3L1-rep2-m1bp-100x_Position024_23_cmle.ics	29	0	2	2	0.0
1352	Feb25-FISH2-3L1-rep2-m1bp-100x_Position024_23_cmle.ics	30	0	1	1	2.5469962482831505
1353	Feb25-FISH2-3L1-rep2-m1bp-100x_Position024_23_cmle.ics	31	0	1	1	0.0
1354	Feb25-FISH2-3L1-rep2-m1bp-100x_Position024_23_cmle.ics	34	0	1	1	0.8318234787411565
1355	Feb25-FISH2-3L1-rep2-m1bp-100x_Position024_23_cmle.ics	34	0	1	2	0.0
1356	Feb25-FISH2-3L1-rep2-m1bp-100x_Position024_23_cmle.ics	34	0	1	3	3.6572825513888287
1357	Feb25-FISH2-3L1-rep2-m1bp-100x_Position024_23_cmle.ics	34	0	2	1	4.568865255054533
1358	Feb25-FISH2-3L1-rep2-m1bp-100x_Position024_23_cmle.ics	34	0	2	2	3.9727454850520276
1359	Feb25-FISH2-3L1-rep2-m1bp-100x_Position024_23_cmle.ics	34	0	2	3	0.0
1360	Feb25-FISH2-3L1-rep2-m1bp-100x_Position024_23_cmle.ics	35	0	1	1	0.0
1361	Feb25-FISH2-3L1-rep2-m1bp-100x_Position024_23_cmle.ics	37	0	1	1	0.0
1362	Feb25-FISH2-3L1-rep2-m1bp-100x_Position024_23_cmle.ics	38	0	1	1	0.9971598751598192
1363	Feb25-FISH2-3L1-rep2-m1bp-100x_Position024_23_cmle.ics	38	0	1	2	0.0
1364	Feb25-FISH2-3L1-rep2-m1bp-100x_Position024_23_cmle.ics	39	0	1	1	0.0
1365	Feb25-FISH2-3L1-rep2-m1bp-100x_Position024_23_cmle.ics	42	0	1	1	0.0
1366	Feb25-FISH2-3L1-rep2-m1bp-100x_Position024_23_cmle.ics	42	0	1	2	2.1110044849779297
1367	Feb25-FISH2-3L1-rep2-m1bp-100x_Position024_23_cmle.ics	43	0	1	1	0.0
1368	Feb25-FISH2-3L1-rep2-m1bp-100x_Position024_23_cmle.ics	44	0	1	1	0.0
1369	Feb25-FISH2-3L1-rep2-m1bp-100x_Position024_23_cmle.ics	45	0	1	1	0.0
1370	Feb25-FISH2-3L1-rep2-m1bp-100x_Position024_23_cmle.ics	46	0	1	1	0.0
1371	Feb25-FISH2-3L1-rep2-m1bp-100x_Position024_23_cmle.ics	49	0	1	1	0.0
1372	Feb25-FISH2-3L1-rep2-m1bp-100x_Position024_23_cmle.ics	52	0	1	1	3.9296391793492096
1373	Feb25-FISH2-3L1-rep2-m1bp-100x_Position025_24_cmle.ics	1	0	1	1	0.0
1374	Feb25-FISH2-3L1-rep2-m1bp-100x_Position025_24_cmle.ics	2	0	1	1	0.6275890508929507
1375	Feb25-FISH2-3L1-rep2-m1bp-100x_Position025_24_cmle.ics	2	0	2	1	0.0
1376	Feb25-FISH2-3L1-rep2-m1bp-100x_Position025_24_cmle.ics	4	0	1	1	0.0
1377	Feb25-FISH2-3L1-rep2-m1bp-100x_Position025_24_cmle.ics	5	0	1	1	0.0
1378	Feb25-FISH2-3L1-rep2-m1bp-100x_Position025_24_cmle.ics	6	0	1	1	0.0
1379	Feb25-FISH2-3L1-rep2-m1bp-100x_Position025_24_cmle.ics	7	0	1	1	0.2918229810711206
1380	Feb25-FISH2-3L1-rep2-m1bp-100x_Position025_24_cmle.ics	8	0	1	1	0.0
1381	Feb25-FISH2-3L1-rep2-m1bp-100x_Position025_24_cmle.ics	9	0	1	1	0.0
1382	Feb25-FISH2-3L1-rep2-m1bp-100x_Position025_24_cmle.ics	10	0	1	1	0.0
1383	Feb25-FISH2-3L1-rep2-m1bp-100x_Position025_24_cmle.ics	11	0	1	1	0.0
1384	Feb25-FISH2-3L1-rep2-m1bp-100x_Position025_24_cmle.ics	16	0	1	1	7.79910224909717
1385	Feb25-FISH2-3L1-rep2-m1bp-100x_Position025_24_cmle.ics	16	0	1	2	0.8875449473696695
1386	Feb25-FISH2-3L1-rep2-m1bp-100x_Position025_24_cmle.ics	18	0	1	1	0.0
1387	Feb25-FISH2-3L1-rep2-m1bp-100x_Position025_24_cmle.ics	19	0	1	1	0.0
1388	Feb25-FISH2-3L1-rep2-m1bp-100x_Position025_24_cmle.ics	20	0	1	1	0.0
1389	Feb25-FISH2-3L1-rep2-m1bp-100x_Position025_24_cmle.ics	21	0	1	1	0.0
1390	Feb25-FISH2-3L1-rep2-m1bp-100x_Position025_24_cmle.ics	22	0	1	1	0.0
1391	Feb25-FISH2-3L1-rep2-m1bp-100x_Position025_24_cmle.ics	23	0	1	1	0.20635000882146287
1392	Feb25-FISH2-3L1-rep2-m1bp-100x_Position025_24_cmle.ics	24	0	1	1	0.0
1393	Feb25-FISH2-3L1-rep2-m1bp-100x_Position025_24_cmle.ics	25	0	1	1	0.0
1394	Feb25-FISH2-3L1-rep2-m1bp-100x_Position025_24_cmle.ics	27	0	1	1	6.007391816363121
1395	Feb25-FISH2-3L1-rep2-m1bp-100x_Position025_24_cmle.ics	28	0	1	1	0.0
1396	Feb25-FISH2-3L1-rep2-m1bp-100x_Position025_24_cmle.ics	30	0	1	1	0.0
1397	Feb25-FISH2-3L1-rep2-m1bp-100x_Position025_24_cmle.ics	32	0	1	1	3.119231399420564
1398	Feb25-FISH2-3L1-rep2-m1bp-100x_Position025_24_cmle.ics	32	0	2	1	0.0
1399	Feb25-FISH2-3L1-rep2-m1bp-100x_Position025_24_cmle.ics	35	0	1	1	0.0
1400	Feb25-FISH2-3L1-rep2-m1bp-100x_Position025_24_cmle.ics	36	0	1	1	4.1385910875639205
1401	Feb25-FISH2-3L1-rep2-m1bp-100x_Position025_24_cmle.ics	37	0	1	1	0.0
1402	Feb25-FISH2-3L1-rep2-m1bp-100x_Position025_24_cmle.ics	38	0	1	1	0.0
1403	Feb25-FISH2-3L1-rep2-m1bp-100x_Position025_24_cmle.ics	40	0	1	1	0.0
1404	Feb25-FISH2-3L1-rep2-m1bp-100x_Position025_24_cmle.ics	41	0	1	1	0.0
1405	Feb25-FISH2-3L1-rep2-m1bp-100x_Position025_24_cmle.ics	42	0	1	1	0.0
1406	Feb25-FISH2-3L1-rep2-m1bp-100x_Position025_24_cmle.ics	42	0	1	2	2.879165427494954
1407	Feb25-FISH2-3L1-rep2-m1bp-100x_Position025_24_cmle.ics	42	0	2	1	2.9933649452742865
1408	Feb25-FISH2-3L1-rep2-m1bp-100x_Position025_24_cmle.ics	42	0	2	2	0.0
1409	Feb25-FISH2-3L1-rep2-m1bp-100x_Position025_24_cmle.ics	43	0	1	1	0.0
1410	Feb25-FISH2-3L1-rep2-m1bp-100x_Position025_24_cmle.ics	44	0	1	1	0.0
1411	Feb25-FISH2-3L1-rep2-m1bp-100x_Position025_24_cmle.ics	45	0	1	1	0.0
1412	Feb25-FISH2-3L1-rep2-m1bp-100x_Position025_24_cmle.ics	46	0	1	1	0.0
1413	Feb25-FISH2-3L1-rep2-m1bp-100x_Position025_24_cmle.ics	48	0	1	1	0.0
1414	Feb25-FISH2-3L1-rep2-m1bp-100x_Position025_24_cmle.ics	50	0	1	1	4.700429495055178
1415	Feb25-FISH2-3L1-rep2-m1bp-100x_Position025_24_cmle.ics	51	0	1	1	0.0
1416	Feb25-FISH2-3L1-rep2-m1bp-100x_Position025_24_cmle.ics	52	0	1	1	0.0
1417	Feb25-FISH2-3L1-rep2-m1bp-100x_Position025_24_cmle.ics	52	0	1	2	2.5574235661001126
1418	Feb25-FISH2-3L1-rep2-m1bp-100x_Position025_24_cmle.ics	52	0	2	1	5.232131542763854
1419	Feb25-FISH2-3L1-rep2-m1bp-100x_Position025_24_cmle.ics	52	0	2	2	6.068935830245233
1420	Feb25-FISH2-3L1-rep2-m1bp-100x_Position025_24_cmle.ics	53	0	1	1	0.0
1421	Feb25-FISH2-3L1-rep2-m1bp-100x_Position025_24_cmle.ics	55	0	1	1	0.0
1422	Feb25-FISH2-3L1-rep2-m1bp-100x_Position026_25_cmle.ics	1	0	1	1	0.0
1423	Feb25-FISH2-3L1-rep2-m1bp-100x_Position026_25_cmle.ics	2	0	1	1	1.8281357800899625
1424	Feb25-FISH2-3L1-rep2-m1bp-100x_Position026_25_cmle.ics	2	0	2	1	0.10317500441073144
1425	Feb25-FISH2-3L1-rep2-m1bp-100x_Position026_25_cmle.ics	3	0	1	1	0.0
1426	Feb25-FISH2-3L1-rep2-m1bp-100x_Position026_25_cmle.ics	4	0	1	1	4.622788324549825
1427	Feb25-FISH2-3L1-rep2-m1bp-100x_Position026_25_cmle.ics	5	0	1	1	0.0
1428	Feb25-FISH2-3L1-rep2-m1bp-100x_Position026_25_cmle.ics	6	0	1	1	0.0
1429	Feb25-FISH2-3L1-rep2-m1bp-100x_Position026_25_cmle.ics	6	0	2	1	4.265260173023324
1430	Feb25-FISH2-3L1-rep2-m1bp-100x_Position026_25_cmle.ics	8	0	1	1	0.0
1431	Feb25-FISH2-3L1-rep2-m1bp-100x_Position026_25_cmle.ics	9	0	1	1	0.0
1432	Feb25-FISH2-3L1-rep2-m1bp-100x_Position026_25_cmle.ics	10	0	1	1	0.0
1433	Feb25-FISH2-3L1-rep2-m1bp-100x_Position026_25_cmle.ics	11	0	1	1	4.953474834752975
1434	Feb25-FISH2-3L1-rep2-m1bp-100x_Position026_25_cmle.ics	12	0	1	1	0.0
1435	Feb25-FISH2-3L1-rep2-m1bp-100x_Position026_25_cmle.ics	14	0	1	1	0.0
1436	Feb25-FISH2-3L1-rep2-m1bp-100x_Position026_25_cmle.ics	15	0	1	1	0.0
1437	Feb25-FISH2-3L1-rep2-m1bp-100x_Position026_25_cmle.ics	19	0	1	1	0.0
1438	Feb25-FISH2-3L1-rep2-m1bp-100x_Position026_25_cmle.ics	20	0	1	1	0.0
1439	Feb25-FISH2-3L1-rep2-m1bp-100x_Position026_25_cmle.ics	21	0	1	1	0.0
1440	Feb25-FISH2-3L1-rep2-m1bp-100x_Position026_25_cmle.ics	22	0	1	1	0.0
1441	Feb25-FISH2-3L1-rep2-m1bp-100x_Position026_25_cmle.ics	23	0	1	1	0.0
1442	Feb25-FISH2-3L1-rep2-m1bp-100x_Position026_25_cmle.ics	24	0	1	1	0.0
1443	Feb25-FISH2-3L1-rep2-m1bp-100x_Position026_25_cmle.ics	26	0	1	1	0.0
1444	Feb25-FISH2-3L1-rep2-m1bp-100x_Position026_25_cmle.ics	27	0	1	1	0.0
1445	Feb25-FISH2-3L1-rep2-m1bp-100x_Position026_25_cmle.ics	28	0	1	1	7.235966199740845
1446	Feb25-FISH2-3L1-rep2-m1bp-100x_Position026_25_cmle.ics	29	0	1	1	0.0
1447	Feb25-FISH2-3L1-rep2-m1bp-100x_Position026_25_cmle.ics	30	0	1	1	3.6443729161246927
1448	Feb25-FISH2-3L1-rep2-m1bp-100x_Position026_25_cmle.ics	33	0	1	1	0.0
1449	Feb25-FISH2-3L1-rep2-m1bp-100x_Position026_25_cmle.ics	34	0	1	1	4.107609308736629
1450	Feb25-FISH2-3L1-rep2-m1bp-100x_Position026_25_cmle.ics	34	0	2	1	0.0
1451	Feb25-FISH2-3L1-rep2-m1bp-100x_Position026_25_cmle.ics	35	0	1	1	4.332755704977663
1452	Feb25-FISH2-3L1-rep2-m1bp-100x_Position027_26_cmle.ics	1	0	1	1	0.0
1453	Feb25-FISH2-3L1-rep2-m1bp-100x_Position027_26_cmle.ics	2	0	1	1	0.0
1454	Feb25-FISH2-3L1-rep2-m1bp-100x_Position027_26_cmle.ics	3	0	1	1	0.0
1455	Feb25-FISH2-3L1-rep2-m1bp-100x_Position027_26_cmle.ics	4	0	1	1	0.0
1456	Feb25-FISH2-3L1-rep2-m1bp-100x_Position027_26_cmle.ics	6	0	1	1	0.0
1457	Feb25-FISH2-3L1-rep2-m1bp-100x_Position027_26_cmle.ics	6	0	1	2	3.8860757279755997
1458	Feb25-FISH2-3L1-rep2-m1bp-100x_Position027_26_cmle.ics	9	0	1	1	3.300819847098928
1459	Feb25-FISH2-3L1-rep2-m1bp-100x_Position027_26_cmle.ics	9	0	2	1	0.0
1460	Feb25-FISH2-3L1-rep2-m1bp-100x_Position027_26_cmle.ics	10	0	1	1	0.0
1461	Feb25-FISH2-3L1-rep2-m1bp-100x_Position027_26_cmle.ics	11	0	1	1	0.0
1462	Feb25-FISH2-3L1-rep2-m1bp-100x_Position027_26_cmle.ics	13	0	1	1	0.0
1463	Feb25-FISH2-3L1-rep2-m1bp-100x_Position027_26_cmle.ics	13	0	2	1	5.527936311119698
1464	Feb25-FISH2-3L1-rep2-m1bp-100x_Position027_26_cmle.ics	14	0	1	1	0.0
1465	Feb25-FISH2-3L1-rep2-m1bp-100x_Position027_26_cmle.ics	15	0	1	1	0.0
1466	Feb25-FISH2-3L1-rep2-m1bp-100x_Position027_26_cmle.ics	16	0	1	1	0.0
1467	Feb25-FISH2-3L1-rep2-m1bp-100x_Position027_26_cmle.ics	17	0	1	1	0.0
1468	Feb25-FISH2-3L1-rep2-m1bp-100x_Position027_26_cmle.ics	20	0	1	1	0.0
1469	Feb25-FISH2-3L1-rep2-m1bp-100x_Position027_26_cmle.ics	21	0	1	1	0.0
1470	Feb25-FISH2-3L1-rep2-m1bp-100x_Position027_26_cmle.ics	22	0	1	1	0.0
1471	Feb25-FISH2-3L1-rep2-m1bp-100x_Position027_26_cmle.ics	24	0	1	1	0.0
1472	Feb25-FISH2-3L1-rep2-m1bp-100x_Position027_26_cmle.ics	25	0	1	1	0.0
1473	Feb25-FISH2-3L1-rep2-m1bp-100x_Position027_26_cmle.ics	27	0	1	1	5.2533365199327875
1474	Feb25-FISH2-3L1-rep2-m1bp-100x_Position027_26_cmle.ics	30	0	1	1	4.815809886302821
1475	Feb25-FISH2-3L1-rep2-m1bp-100x_Position027_26_cmle.ics	30	0	2	1	0.0
1476	Feb25-FISH2-3L1-rep2-m1bp-100x_Position027_26_cmle.ics	31	0	1	1	0.0
1477	Feb25-FISH2-3L1-rep2-m1bp-100x_Position027_26_cmle.ics	31	0	1	2	2.0876239081160075
1478	Feb25-FISH2-3L1-rep2-m1bp-100x_Position027_26_cmle.ics	34	0	1	1	0.0
1479	Feb25-FISH2-3L1-rep2-m1bp-100x_Position027_26_cmle.ics	34	0	1	2	5.346939689805912
1480	Feb25-FISH2-3L1-rep2-m1bp-100x_Position027_26_cmle.ics	35	0	1	1	0.0
1481	Feb25-FISH2-3L1-rep2-m1bp-100x_Position027_26_cmle.ics	36	0	1	1	0.0
1482	Feb25-FISH2-3L1-rep2-m1bp-100x_Position027_26_cmle.ics	37	0	1	1	0.0
1483	Feb25-FISH2-3L1-rep2-m1bp-100x_Position027_26_cmle.ics	38	0	1	1	0.0
1484	Feb25-FISH2-3L1-rep2-m1bp-100x_Position027_26_cmle.ics	40	0	1	1	0.0
1485	Feb25-FISH2-3L1-rep2-m1bp-100x_Position027_26_cmle.ics	42	0	1	1	0.0
1486	Feb25-FISH2-3L1-rep2-m1bp-100x_Position027_26_cmle.ics	42	0	1	2	5.20360684564339
1487	Feb25-FISH2-3L1-rep2-m1bp-100x_Position027_26_cmle.ics	43	0	1	1	0.0
1488	Feb25-FISH2-3L1-rep2-m1bp-100x_Position027_26_cmle.ics	45	0	1	1	2.5096375165991356
1489	Feb25-FISH2-3L1-rep2-m1bp-100x_Position027_26_cmle.ics	46	0	1	1	0.0
1490	Feb25-FISH2-3L1-rep2-m1bp-100x_Position027_26_cmle.ics	48	0	1	1	2.519683279464194
1491	Feb25-FISH2-3L1-rep2-m1bp-100x_Position027_26_cmle.ics	49	0	1	1	0.0
1492	Feb25-FISH2-3L1-rep2-m1bp-100x_Position027_26_cmle.ics	52	0	1	1	0.0
1493	Feb25-FISH2-3L1-rep2-m1bp-100x_Position027_26_cmle.ics	52	0	1	2	1.6333910241246543
1494	Feb25-FISH2-3L1-rep2-m1bp-100x_Position027_26_cmle.ics	53	0	1	1	5.702348188445184
1495	Feb25-FISH2-3L1-rep2-m1bp-100x_Position027_26_cmle.ics	53	0	1	2	6.513894367237795
1496	Feb25-FISH2-3L1-rep2-m1bp-100x_Position027_26_cmle.ics	54	0	1	1	0.0
1497	Feb25-FISH2-3L1-rep2-m1bp-100x_Position027_26_cmle.ics	56	0	1	1	0.0
1498	Feb25-FISH2-3L1-rep2-m1bp-100x_Position027_26_cmle.ics	57	0	1	1	0.0
1499	Feb25-FISH2-3L1-rep2-m1bp-100x_Position027_26_cmle.ics	58	0	1	1	0.0
1500	Feb25-FISH2-3L1-rep2-m1bp-100x_Position027_26_cmle.ics	59	0	1	1	0.0
1501	Feb25-FISH2-3L1-rep2-m1bp-100x_Position027_26_cmle.ics	61	0	1	1	0.0
1502	Feb25-FISH2-3L1-rep2-m1bp-100x_Position027_26_cmle.ics	62	0	1	1	0.0
1503	Feb25-FISH2-3L1-rep2-m1bp-100x_Position027_26_cmle.ics	63	0	1	1	0.0
1504	Feb25-FISH2-3L1-rep2-m1bp-100x_Position027_26_cmle.ics	64	0	1	1	0.0
1505	Feb25-FISH2-3L1-rep2-m1bp-100x_Position027_26_cmle.ics	66	0	1	1	0.0
1506	Feb25-FISH2-3L1-rep2-m1bp-100x_Position028_27_cmle.ics	1	0	1	1	0.0
1507	Feb25-FISH2-3L1-rep2-m1bp-100x_Position028_27_cmle.ics	2	0	1	1	0.0
1508	Feb25-FISH2-3L1-rep2-m1bp-100x_Position028_27_cmle.ics	2	0	2	1	3.612598782330991
1509	Feb25-FISH2-3L1-rep2-m1bp-100x_Position028_27_cmle.ics	3	0	1	1	4.896264541898677
1510	Feb25-FISH2-3L1-rep2-m1bp-100x_Position028_27_cmle.ics	3	0	1	2	0.5595020986366908
1511	Feb25-FISH2-3L1-rep2-m1bp-100x_Position028_27_cmle.ics	3	0	1	3	0.0
1512	Feb25-FISH2-3L1-rep2-m1bp-100x_Position028_27_cmle.ics	5	0	1	1	2.64390910342816
1513	Feb25-FISH2-3L1-rep2-m1bp-100x_Position028_27_cmle.ics	5	0	2	1	6.438838664836526
1514	Feb25-FISH2-3L1-rep2-m1bp-100x_Position028_27_cmle.ics	7	0	1	1	0.0
1515	Feb25-FISH2-3L1-rep2-m1bp-100x_Position028_27_cmle.ics	8	0	1	1	0.0
1516	Feb25-FISH2-3L1-rep2-m1bp-100x_Position028_27_cmle.ics	9	0	1	1	0.0
1517	Feb25-FISH2-3L1-rep2-m1bp-100x_Position028_27_cmle.ics	10	0	1	1	2.7876351125394354
1518	Feb25-FISH2-3L1-rep2-m1bp-100x_Position028_27_cmle.ics	10	0	1	2	0.0
1519	Feb25-FISH2-3L1-rep2-m1bp-100x_Position028_27_cmle.ics	10	0	2	1	0.0
1520	Feb25-FISH2-3L1-rep2-m1bp-100x_Position028_27_cmle.ics	10	0	2	2	2.976022149992924
1521	Feb25-FISH2-3L1-rep2-m1bp-100x_Position028_27_cmle.ics	11	0	1	1	0.0
1522	Feb25-FISH2-3L1-rep2-m1bp-100x_Position028_27_cmle.ics	13	0	1	1	0.0
1523	Feb25-FISH2-3L1-rep2-m1bp-100x_Position028_27_cmle.ics	14	0	1	1	2.214456900980469
1524	Feb25-FISH2-3L1-rep2-m1bp-100x_Position028_27_cmle.ics	15	0	1	1	1.0951397134915137
1525	Feb25-FISH2-3L1-rep2-m1bp-100x_Position028_27_cmle.ics	16	0	1	1	0.0
1526	Feb25-FISH2-3L1-rep2-m1bp-100x_Position028_27_cmle.ics	16	0	2	1	2.2490762015395065
1527	Feb25-FISH2-3L1-rep2-m1bp-100x_Position028_27_cmle.ics	17	0	1	1	0.0
1528	Feb25-FISH2-3L1-rep2-m1bp-100x_Position028_27_cmle.ics	18	0	1	1	0.0
1529	Feb25-FISH2-3L1-rep2-m1bp-100x_Position028_27_cmle.ics	20	0	1	1	3.5999165909979567
1530	Feb25-FISH2-3L1-rep2-m1bp-100x_Position028_27_cmle.ics	21	0	1	1	8.215218617473258
1531	Feb25-FISH2-3L1-rep2-m1bp-100x_Position028_27_cmle.ics	21	0	1	2	6.293675269054617
1532	Feb25-FISH2-3L1-rep2-m1bp-100x_Position028_27_cmle.ics	21	0	2	1	0.0
1533	Feb25-FISH2-3L1-rep2-m1bp-100x_Position028_27_cmle.ics	21	0	2	2	3.1649678868166005
1534	Feb25-FISH2-3L1-rep2-m1bp-100x_Position028_27_cmle.ics	22	0	1	1	3.224381623777859
1535	Feb25-FISH2-3L1-rep2-m1bp-100x_Position028_27_cmle.ics	23	0	1	1	0.0
1536	Feb25-FISH2-3L1-rep2-m1bp-100x_Position028_27_cmle.ics	24	0	1	1	0.0
1537	Feb25-FISH2-3L1-rep2-m1bp-100x_Position028_27_cmle.ics	25	0	1	1	0.0
1538	Feb25-FISH2-3L1-rep2-m1bp-100x_Position028_27_cmle.ics	25	0	1	2	1.459114905355603
1539	Feb25-FISH2-3L1-rep2-m1bp-100x_Position028_27_cmle.ics	26	0	1	1	0.0
1540	Feb25-FISH2-3L1-rep2-m1bp-100x_Position028_27_cmle.ics	27	0	1	1	0.0
1541	Feb25-FISH2-3L1-rep2-m1bp-100x_Position028_27_cmle.ics	30	0	1	1	0.0
1542	Feb25-FISH2-3L1-rep2-m1bp-100x_Position028_27_cmle.ics	32	0	1	1	0.0
1543	Feb25-FISH2-3L1-rep2-m1bp-100x_Position028_27_cmle.ics	33	0	1	1	0.0
1544	Feb25-FISH2-3L1-rep2-m1bp-100x_Position028_27_cmle.ics	34	0	1	1	0.0
1545	Feb25-FISH2-3L1-rep2-m1bp-100x_Position028_27_cmle.ics	34	0	1	2	5.199476692096958
1546	Feb25-FISH2-3L1-rep2-m1bp-100x_Position028_27_cmle.ics	34	0	2	1	5.540439145027465
1547	Feb25-FISH2-3L1-rep2-m1bp-100x_Position028_27_cmle.ics	34	0	2	2	0.0
1548	Feb25-FISH2-3L1-rep2-m1bp-100x_Position028_27_cmle.ics	37	0	1	1	0.0
1549	Feb25-FISH2-3L1-rep2-m1bp-100x_Position028_27_cmle.ics	38	0	1	1	1.6969576503351196
1550	Feb25-FISH2-3L1-rep2-m1bp-100x_Position028_27_cmle.ics	38	0	2	1	0.0
1551	Feb25-FISH2-3L1-rep2-m1bp-100x_Position028_27_cmle.ics	40	0	1	1	0.0
1552	Feb25-FISH2-3L1-rep2-m1bp-100x_Position028_27_cmle.ics	41	0	1	1	0.0
1553	Feb25-FISH2-3L1-rep2-m1bp-100x_Position028_27_cmle.ics	41	0	1	2	5.406594135635112
1554	Feb25-FISH2-3L1-rep2-m1bp-100x_Position028_27_cmle.ics	41	0	2	1	5.308238603859447
1555	Feb25-FISH2-3L1-rep2-m1bp-100x_Position028_27_cmle.ics	41	0	2	2	0.0
1556	Feb25-FISH2-3L1-rep2-m1bp-100x_Position028_27_cmle.ics	42	0	1	1	0.0
1557	Feb25-FISH2-3L1-rep2-m1bp-100x_Position028_27_cmle.ics	43	0	1	1	0.0
1558	Feb25-FISH2-3L1-rep2-m1bp-100x_Position028_27_cmle.ics	44	0	1	1	0.0
1559	Feb25-FISH2-3L1-rep2-m1bp-100x_Position028_27_cmle.ics	45	0	1	1	0.0
1560	Feb25-FISH2-3L1-rep2-m1bp-100x_Position028_27_cmle.ics	48	0	1	1	0.0
1561	Feb25-FISH2-3L1-rep2-m1bp-100x_Position028_27_cmle.ics	49	0	1	1	0.0
1562	Feb25-FISH2-3L1-rep2-m1bp-100x_Position028_27_cmle.ics	52	0	1	1	4.717384196884115
1563	Feb25-FISH2-3L1-rep2-m1bp-100x_Position028_27_cmle.ics	53	0	1	1	0.6817773581900602
1564	Feb25-FISH2-3L1-rep2-m1bp-100x_Position028_27_cmle.ics	54	0	1	1	0.0
1565	Feb25-FISH2-3L1-rep2-m1bp-100x_Position028_27_cmle.ics	55	0	1	1	5.048863342284294
1566	Feb25-FISH2-3L1-rep2-m1bp-100x_Position028_27_cmle.ics	55	0	2	1	0.0
1567	Feb25-FISH2-3L1-rep2-m1bp-100x_Position028_27_cmle.ics	56	0	1	1	0.0
1568	Feb25-FISH2-3L1-rep2-m1bp-100x_Position028_27_cmle.ics	57	0	1	1	0.0
1569	Feb25-FISH2-3L1-rep2-m1bp-100x_Position028_27_cmle.ics	59	0	1	1	0.0
1570	Feb25-FISH2-3L1-rep2-m1bp-100x_Position028_27_cmle.ics	61	0	1	1	0.0
1571	Feb25-FISH2-3L1-rep2-m1bp-100x_Position028_27_cmle.ics	62	0	1	1	0.0
1572	Feb25-FISH2-3L1-rep2-m1bp-100x_Position028_27_cmle.ics	62	0	2	1	1.5476250661609716
1573	Feb25-FISH2-3L1-rep2-m1bp-100x_Position028_27_cmle.ics	63	0	1	1	0.0
1574	Feb25-FISH2-3L1-rep2-m1bp-100x_Position028_27_cmle.ics	65	0	1	1	0.0
1575	Feb25-FISH2-3L1-rep2-m1bp-100x_Position028_27_cmle.ics	67	0	1	1	0.0
1576	Feb25-FISH2-3L1-rep2-m1bp-100x_Position028_27_cmle.ics	69	0	1	1	0.0
1577	Feb25-FISH2-3L1-rep2-m1bp-100x_Position028_27_cmle.ics	70	0	1	1	0.0
1578	Feb25-FISH2-3L1-rep2-m1bp-100x_Position028_27_cmle.ics	72	0	1	1	0.0
1579	Feb25-FISH2-3L1-rep2-m1bp-100x_Position028_27_cmle.ics	74	0	1	1	0.913592684735068
1580	Feb25-FISH2-3L1-rep2-m1bp-100x_Position028_27_cmle.ics	74	0	1	2	0.0
1581	Feb25-FISH2-3L1-rep2-m1bp-100x_Position028_27_cmle.ics	75	0	1	1	0.0
1582	Feb25-FISH2-3L1-rep2-m1bp-100x_Position028_27_cmle.ics	76	0	1	1	0.0
1583	Feb25-FISH2-3L1-rep2-m1bp-100x_Position028_27_cmle.ics	76	0	1	2	4.479453484764941
1584	Feb25-FISH2-3L1-rep2-m1bp-100x_Position028_27_cmle.ics	76	0	2	1	4.515620045172088
1585	Feb25-FISH2-3L1-rep2-m1bp-100x_Position028_27_cmle.ics	76	0	2	2	0.0
1586	Feb25-FISH2-3L1-rep2-m1bp-100x_Position028_27_cmle.ics	77	0	1	1	0.0
1587	Feb25-FISH2-3L1-rep2-m1bp-100x_Position029_28_cmle.ics	1	0	1	1	0.0
1588	Feb25-FISH2-3L1-rep2-m1bp-100x_Position029_28_cmle.ics	2	0	1	1	0.0
1589	Feb25-FISH2-3L1-rep2-m1bp-100x_Position029_28_cmle.ics	3	0	1	1	0.0
1590	Feb25-FISH2-3L1-rep2-m1bp-100x_Position029_28_cmle.ics	4	0	1	1	2.4029085346540127
1591	Feb25-FISH2-3L1-rep2-m1bp-100x_Position029_28_cmle.ics	5	0	1	1	0.0
1592	Feb25-FISH2-3L1-rep2-m1bp-100x_Position029_28_cmle.ics	8	0	1	1	4.31798923349684
1593	Feb25-FISH2-3L1-rep2-m1bp-100x_Position029_28_cmle.ics	8	0	1	2	0.0
1594	Feb25-FISH2-3L1-rep2-m1bp-100x_Position029_28_cmle.ics	9	0	1	1	2.0891346125640937
1595	Feb25-FISH2-3L1-rep2-m1bp-100x_Position029_28_cmle.ics	10	0	1	1	0.23070632344123612
1596	Feb25-FISH2-3L1-rep2-m1bp-100x_Position029_28_cmle.ics	10	0	1	2	0.20635000882146287
1597	Feb25-FISH2-3L1-rep2-m1bp-100x_Position029_28_cmle.ics	11	0	1	1	0.32626801153583
1598	Feb25-FISH2-3L1-rep2-m1bp-100x_Position029_28_cmle.ics	12	0	1	1	0.0
1599	Feb25-FISH2-3L1-rep2-m1bp-100x_Position029_28_cmle.ics	13	0	1	1	0.0
1600	Feb25-FISH2-3L1-rep2-m1bp-100x_Position029_28_cmle.ics	14	0	1	1	0.0
1601	Feb25-FISH2-3L1-rep2-m1bp-100x_Position029_28_cmle.ics	15	0	1	1	0.0
1602	Feb25-FISH2-3L1-rep2-m1bp-100x_Position029_28_cmle.ics	16	0	1	1	0.0
1603	Feb25-FISH2-3L1-rep2-m1bp-100x_Position029_28_cmle.ics	17	0	1	1	0.0
1604	Feb25-FISH2-3L1-rep2-m1bp-100x_Position029_28_cmle.ics	20	0	1	1	1.0136178174805412
1605	Feb25-FISH2-3L1-rep2-m1bp-100x_Position029_28_cmle.ics	20	0	2	1	0.0
1606	Feb25-FISH2-3L1-rep2-m1bp-100x_Position029_28_cmle.ics	21	0	1	1	0.0
1607	Feb25-FISH2-3L1-rep2-m1bp-100x_Position029_28_cmle.ics	22	0	1	1	4.977609665777701
1608	Feb25-FISH2-3L1-rep2-m1bp-100x_Position029_28_cmle.ics	23	0	1	1	4.805817069308025
1609	Feb25-FISH2-3L1-rep2-m1bp-100x_Position029_28_cmle.ics	24	0	1	1	0.0
1610	Feb25-FISH2-3L1-rep2-m1bp-100x_Position029_28_cmle.ics	26	0	1	1	1.4930362603455627
1611	Feb25-FISH2-3L1-rep2-m1bp-100x_Position029_28_cmle.ics	27	0	1	1	3.085617948853594
1612	Feb25-FISH2-3L1-rep2-m1bp-100x_Position029_28_cmle.ics	28	0	1	1	0.0
1613	Feb25-FISH2-3L1-rep2-m1bp-100x_Position029_28_cmle.ics	29	0	1	1	0.0
1614	Feb25-FISH2-3L1-rep2-m1bp-100x_Position029_28_cmle.ics	30	0	1	1	0.0
1615	Feb25-FISH2-3L1-rep2-m1bp-100x_Position029_28_cmle.ics	31	0	1	1	0.0
1616	Feb25-FISH2-3L1-rep2-m1bp-100x_Position029_28_cmle.ics	32	0	1	1	0.0
1617	Feb25-FISH2-3L1-rep2-m1bp-100x_Position029_28_cmle.ics	33	0	1	1	0.0
1618	Feb25-FISH2-3L1-rep2-m1bp-100x_Position029_28_cmle.ics	34	0	1	1	0.0
1619	Feb25-FISH2-3L1-rep2-m1bp-100x_Position029_28_cmle.ics	35	0	1	1	1.9485201786596824
1620	Feb25-FISH2-3L1-rep2-m1bp-100x_Position029_28_cmle.ics	37	0	1	1	0.0
1621	Feb25-FISH2-3L1-rep2-m1bp-100x_Position029_28_cmle.ics	38	0	1	1	0.20635000882146287
1622	Feb25-FISH2-3L1-rep2-m1bp-100x_Position029_28_cmle.ics	39	0	1	1	0.0
1623	Feb25-FISH2-3L1-rep2-m1bp-100x_Position029_28_cmle.ics	42	0	1	1	1.9749519173199916
1624	Feb25-FISH2-3L1-rep2-m1bp-100x_Position029_28_cmle.ics	43	0	1	1	0.0
1625	Feb25-FISH2-3L1-rep2-m1bp-100x_Position029_28_cmle.ics	44	0	1	1	0.0
1626	Feb25-FISH2-3L1-rep2-m1bp-100x_Position029_28_cmle.ics	45	0	1	1	0.0
1627	Feb25-FISH2-3L1-rep2-m1bp-100x_Position029_28_cmle.ics	45	0	2	1	4.1701918429535345
1628	Feb25-FISH2-3L1-rep2-m1bp-100x_Position029_28_cmle.ics	47	0	1	1	0.0
1629	Feb25-FISH2-3L1-rep2-m1bp-100x_Position029_28_cmle.ics	48	0	1	1	4.76022801809475
1630	Feb25-FISH2-3L1-rep2-m1bp-100x_Position029_28_cmle.ics	49	0	1	1	0.2918229810711206
1631	Feb25-FISH2-3L1-rep2-m1bp-100x_Position029_28_cmle.ics	51	0	1	1	0.0
1632	Feb25-FISH2-3L1-rep2-m1bp-100x_Position029_28_cmle.ics	52	0	1	1	0.0
1633	Feb25-FISH2-3L1-rep2-m1bp-100x_Position029_28_cmle.ics	53	0	1	1	0.0
1634	Feb25-FISH2-3L1-rep2-m1bp-100x_Position029_28_cmle.ics	55	0	1	1	0.0
1635	Feb25-FISH2-3L1-rep2-m1bp-100x_Position029_28_cmle.ics	56	0	1	1	0.0
1636	Feb25-FISH2-3L1-rep2-m1bp-100x_Position029_28_cmle.ics	60	0	1	1	5.472167245104034
1637	Feb25-FISH2-3L1-rep2-m1bp-100x_Position029_28_cmle.ics	60	0	1	2	0.0
1638	Feb25-FISH2-3L1-rep2-m1bp-100x_Position029_28_cmle.ics	61	0	1	1	0.0
1639	Feb25-FISH2-3L1-rep2-m1bp-100x_Position029_28_cmle.ics	62	0	1	1	0.0
1640	Feb25-FISH2-3L1-rep2-m1bp-100x_Position029_28_cmle.ics	62	0	1	2	4.564988545242982
1641	Feb25-FISH2-3L1-rep2-m1bp-100x_Position029_28_cmle.ics	62	0	2	1	4.889264147121131
1642	Feb25-FISH2-3L1-rep2-m1bp-100x_Position029_28_cmle.ics	62	0	2	2	0.0
1643	Feb25-FISH2-3L1-rep2-m1bp-100x_Position029_28_cmle.ics	64	0	1	1	0.0
1644	Feb25-FISH2-3L1-rep2-m1bp-100x_Position029_28_cmle.ics	66	0	1	1	0.0
1645	Feb25-FISH2-3L1-rep2-m1bp-100x_Position029_28_cmle.ics	71	0	1	1	0.0
1646	Feb25-FISH2-3L1-rep2-m1bp-100x_Position029_28_cmle.ics	72	0	1	1	5.265969749160866
1647	Feb25-FISH2-3L1-rep2-m1bp-100x_Position029_28_cmle.ics	73	0	1	1	0.0
1648	Feb25-FISH2-3L1-rep2-m1bp-100x_Position029_28_cmle.ics	74	0	1	1	0.0
1649	Feb25-FISH2-3L1-rep2-m1bp-100x_Position029_28_cmle.ics	75	0	1	1	0.0
1650	Feb25-FISH2-3L1-rep2-m1bp-100x_Position029_28_cmle.ics	77	0	1	1	0.0
1651	Feb25-FISH2-3L1-rep2-m1bp-100x_Position029_28_cmle.ics	78	0	1	1	0.0
1652	Feb25-FISH2-3L1-rep2-m1bp-100x_Position029_28_cmle.ics	80	0	1	1	0.0
1653	Feb25-FISH2-3L1-rep2-m1bp-100x_Position030_29_cmle.ics	1	0	1	1	0.0
1654	Feb25-FISH2-3L1-rep2-m1bp-100x_Position030_29_cmle.ics	2	0	1	1	0.0
1655	Feb25-FISH2-3L1-rep2-m1bp-100x_Position030_29_cmle.ics	3	0	1	1	8.946307553130147
1656	Feb25-FISH2-3L1-rep2-m1bp-100x_Position030_29_cmle.ics	3	0	1	2	3.8763002074971076
1657	Feb25-FISH2-3L1-rep2-m1bp-100x_Position030_29_cmle.ics	3	0	2	1	4.923736984182448
1658	Feb25-FISH2-3L1-rep2-m1bp-100x_Position030_29_cmle.ics	3	0	2	2	0.0
1659	Feb25-FISH2-3L1-rep2-m1bp-100x_Position030_29_cmle.ics	4	0	1	1	0.0
1660	Feb25-FISH2-3L1-rep2-m1bp-100x_Position030_29_cmle.ics	5	0	1	1	0.0
1661	Feb25-FISH2-3L1-rep2-m1bp-100x_Position030_29_cmle.ics	6	0	1	1	0.0
1662	Feb25-FISH2-3L1-rep2-m1bp-100x_Position030_29_cmle.ics	7	0	1	1	0.0
1663	Feb25-FISH2-3L1-rep2-m1bp-100x_Position030_29_cmle.ics	8	0	1	1	9.312080013904957
1664	Feb25-FISH2-3L1-rep2-m1bp-100x_Position030_29_cmle.ics	8	0	1	2	0.0
1665	Feb25-FISH2-3L1-rep2-m1bp-100x_Position030_29_cmle.ics	8	0	2	1	0.0
1666	Feb25-FISH2-3L1-rep2-m1bp-100x_Position030_29_cmle.ics	8	0	2	2	9.459751086491003
1667	Feb25-FISH2-3L1-rep2-m1bp-100x_Position030_29_cmle.ics	10	0	1	1	0.0
1668	Feb25-FISH2-3L1-rep2-m1bp-100x_Position030_29_cmle.ics	11	0	1	1	0.6639153385791856
1669	Feb25-FISH2-3L1-rep2-m1bp-100x_Position030_29_cmle.ics	11	0	1	2	6.178214744411265
1670	Feb25-FISH2-3L1-rep2-m1bp-100x_Position030_29_cmle.ics	11	0	2	1	5.280750655662658
1671	Feb25-FISH2-3L1-rep2-m1bp-100x_Position030_29_cmle.ics	11	0	2	2	0.0
1672	Feb25-FISH2-3L1-rep2-m1bp-100x_Position030_29_cmle.ics	13	0	1	1	0.10317500441073144
1673	Feb25-FISH2-3L1-rep2-m1bp-100x_Position030_29_cmle.ics	14	0	1	1	0.0
1674	Feb25-FISH2-3L1-rep2-m1bp-100x_Position030_29_cmle.ics	15	0	1	1	0.0
1675	Feb25-FISH2-3L1-rep2-m1bp-100x_Position030_29_cmle.ics	16	0	1	1	0.0
1676	Feb25-FISH2-3L1-rep2-m1bp-100x_Position030_29_cmle.ics	17	0	1	1	0.0
1677	Feb25-FISH2-3L1-rep2-m1bp-100x_Position030_29_cmle.ics	17	0	1	2	3.884734533458217
1678	Feb25-FISH2-3L1-rep2-m1bp-100x_Position030_29_cmle.ics	19	0	1	1	0.0
1679	Feb25-FISH2-3L1-rep2-m1bp-100x_Position030_29_cmle.ics	20	0	1	1	0.0
1680	Feb25-FISH2-3L1-rep2-m1bp-100x_Position030_29_cmle.ics	21	0	1	1	0.10317500441073144
1681	Feb25-FISH2-3L1-rep2-m1bp-100x_Position030_29_cmle.ics	22	0	1	1	0.0
1682	Feb25-FISH2-3L1-rep2-m1bp-100x_Position030_29_cmle.ics	23	0	1	1	1.44445006175024
1683	Feb25-FISH2-3L1-rep2-m1bp-100x_Position030_29_cmle.ics	24	0	1	1	0.0
1684	Feb25-FISH2-3L1-rep2-m1bp-100x_Position030_29_cmle.ics	25	0	1	1	0.0
1685	Feb25-FISH2-3L1-rep2-m1bp-100x_Position030_29_cmle.ics	26	0	1	1	0.0
1686	Feb25-FISH2-3L1-rep2-m1bp-100x_Position030_29_cmle.ics	28	0	1	1	0.0
1687	Feb25-FISH2-3L1-rep2-m1bp-100x_Position030_29_cmle.ics	31	0	1	1	0.0
1688	Feb25-FISH2-3L1-rep2-m1bp-100x_Position030_29_cmle.ics	31	0	2	1	4.181616880421494
1689	Feb25-FISH2-3L1-rep2-m1bp-100x_Position030_29_cmle.ics	32	0	1	1	0.0
1690	Feb25-FISH2-3L1-rep2-m1bp-100x_Position030_29_cmle.ics	33	0	1	1	0.0
1691	Feb25-FISH2-3L1-rep2-m1bp-100x_Position030_29_cmle.ics	36	0	1	1	0.0
1692	Feb25-FISH2-3L1-rep2-m1bp-100x_Position030_29_cmle.ics	37	0	1	1	2.424461803893447
1693	Feb25-FISH2-3L1-rep2-m1bp-100x_Position030_29_cmle.ics	38	0	1	1	0.0
1694	Feb25-FISH2-3L1-rep2-m1bp-100x_Position030_29_cmle.ics	40	0	1	1	0.0
1695	Feb25-FISH2-3L1-rep2-m1bp-100x_Position030_29_cmle.ics	41	0	1	1	0.0
1696	Feb25-FISH2-3L1-rep2-m1bp-100x_Position030_29_cmle.ics	42	0	1	1	4.843326385434667
1697	Feb25-FISH2-3L1-rep2-m1bp-100x_Position030_29_cmle.ics	42	0	2	1	0.0
1698	Feb25-FISH2-3L1-rep2-m1bp-100x_Position030_29_cmle.ics	43	0	1	1	0.0
1699	Feb25-FISH2-3L1-rep2-m1bp-100x_Position030_29_cmle.ics	44	0	1	1	0.0
1700	Feb25-FISH2-3L1-rep2-m1bp-100x_Position030_29_cmle.ics	45	0	1	1	0.0
1701	Feb25-FISH2-3L1-rep2-m1bp-100x_Position030_29_cmle.ics	46	0	1	1	0.0
1702	Feb25-FISH2-3L1-rep2-m1bp-100x_Position030_29_cmle.ics	47	0	1	1	0.0
1703	Feb25-FISH2-3L1-rep2-m1bp-100x_Position030_29_cmle.ics	47	0	1	2	8.436667018313692
1704	Feb25-FISH2-3L1-rep2-m1bp-100x_Position030_29_cmle.ics	48	0	1	1	0.0
1705	Feb25-FISH2-3L1-rep2-m1bp-100x_Position030_29_cmle.ics	49	0	1	1	0.0
1706	Feb25-FISH2-3L1-rep2-m1bp-100x_Position030_29_cmle.ics	50	0	1	1	0.0
1707	Feb25-FISH2-3L1-rep2-m1bp-100x_Position030_29_cmle.ics	51	0	1	1	0.0
1708	Feb25-FISH2-3L1-rep2-m1bp-100x_Position030_29_cmle.ics	52	0	1	1	0.0
1709	Feb25-FISH2-3L1-rep2-m1bp-100x_Position030_29_cmle.ics	53	0	1	1	0.0
1710	Feb25-FISH2-3L1-rep2-m1bp-100x_Position030_29_cmle.ics	54	0	1	1	0.0
1711	Feb25-FISH2-3L1-rep2-m1bp-100x_Position030_29_cmle.ics	55	0	1	1	5.91226183092035
1712	Feb25-FISH2-3L1-rep2-m1bp-100x_Position030_29_cmle.ics	56	0	1	1	0.0
1713	Feb25-FISH2-3L1-rep2-m1bp-100x_Position031_30_cmle.ics	1	0	1	1	0.0
1714	Feb25-FISH2-3L1-rep2-m1bp-100x_Position031_30_cmle.ics	4	0	1	1	4.428875256953719
1715	Feb25-FISH2-3L1-rep2-m1bp-100x_Position031_30_cmle.ics	4	0	1	2	0.0
1716	Feb25-FISH2-3L1-rep2-m1bp-100x_Position031_30_cmle.ics	5	0	1	1	0.0
1717	Feb25-FISH2-3L1-rep2-m1bp-100x_Position031_30_cmle.ics	6	0	1	1	4.764031557413923
1718	Feb25-FISH2-3L1-rep2-m1bp-100x_Position031_30_cmle.ics	6	0	1	2	8.220830824514604
1719	Feb25-FISH2-3L1-rep2-m1bp-100x_Position031_30_cmle.ics	6	0	1	3	0.0
1720	Feb25-FISH2-3L1-rep2-m1bp-100x_Position031_30_cmle.ics	6	0	2	1	0.0
1721	Feb25-FISH2-3L1-rep2-m1bp-100x_Position031_30_cmle.ics	6	0	2	2	5.461131315038725
1722	Feb25-FISH2-3L1-rep2-m1bp-100x_Position031_30_cmle.ics	6	0	2	3	5.014300291610132
1723	Feb25-FISH2-3L1-rep2-m1bp-100x_Position031_30_cmle.ics	6	0	3	1	0.6606423714395955
1724	Feb25-FISH2-3L1-rep2-m1bp-100x_Position031_30_cmle.ics	6	0	3	2	4.885509475269625
1725	Feb25-FISH2-3L1-rep2-m1bp-100x_Position031_30_cmle.ics	6	0	3	3	5.402654886381636
1726	Feb25-FISH2-3L1-rep2-m1bp-100x_Position031_30_cmle.ics	7	0	1	1	0.0
1727	Feb25-FISH2-3L1-rep2-m1bp-100x_Position031_30_cmle.ics	8	0	1	1	0.0
1728	Feb25-FISH2-3L1-rep2-m1bp-100x_Position031_30_cmle.ics	10	0	1	1	0.0
1729	Feb25-FISH2-3L1-rep2-m1bp-100x_Position031_30_cmle.ics	12	0	1	1	0.0
1730	Feb25-FISH2-3L1-rep2-m1bp-100x_Position031_30_cmle.ics	13	0	1	1	3.358546888109639
1731	Feb25-FISH2-3L1-rep2-m1bp-100x_Position031_30_cmle.ics	14	0	1	1	5.53085898487999
1732	Feb25-FISH2-3L1-rep2-m1bp-100x_Position031_30_cmle.ics	14	0	1	2	0.0
1733	Feb25-FISH2-3L1-rep2-m1bp-100x_Position031_30_cmle.ics	17	0	1	1	3.7263281599586455
1734	Feb25-FISH2-3L1-rep2-m1bp-100x_Position031_30_cmle.ics	17	0	2	1	0.0
1735	Feb25-FISH2-3L1-rep2-m1bp-100x_Position031_30_cmle.ics	18	0	1	1	0.0
1736	Feb25-FISH2-3L1-rep2-m1bp-100x_Position031_30_cmle.ics	20	0	1	1	0.0
1737	Feb25-FISH2-3L1-rep2-m1bp-100x_Position031_30_cmle.ics	21	0	1	1	0.0
1738	Feb25-FISH2-3L1-rep2-m1bp-100x_Position031_30_cmle.ics	22	0	1	1	0.0
1739	Feb25-FISH2-3L1-rep2-m1bp-100x_Position031_30_cmle.ics	24	0	1	1	0.0
1740	Feb25-FISH2-3L1-rep2-m1bp-100x_Position031_30_cmle.ics	25	0	1	1	0.0
1741	Feb25-FISH2-3L1-rep2-m1bp-100x_Position031_30_cmle.ics	26	0	1	1	0.0
1742	Feb25-FISH2-3L1-rep2-m1bp-100x_Position031_30_cmle.ics	27	0	1	1	0.10317500441073144
1743	Feb25-FISH2-3L1-rep2-m1bp-100x_Position031_30_cmle.ics	28	0	1	1	0.0
1744	Feb25-FISH2-3L1-rep2-m1bp-100x_Position031_30_cmle.ics	30	0	1	1	0.0
1745	Feb25-FISH2-3L1-rep2-m1bp-100x_Position031_30_cmle.ics	31	0	1	1	0.0
1746	Feb25-FISH2-3L1-rep2-m1bp-100x_Position031_30_cmle.ics	31	0	1	2	4.199255681040982
1747	Feb25-FISH2-3L1-rep2-m1bp-100x_Position031_30_cmle.ics	31	0	2	1	3.431178369931744
1748	Feb25-FISH2-3L1-rep2-m1bp-100x_Position031_30_cmle.ics	31	0	2	2	5.785539869397235
1749	Feb25-FISH2-3L1-rep2-m1bp-100x_Position031_30_cmle.ics	32	0	1	1	0.0
1750	Feb25-FISH2-3L1-rep2-m1bp-100x_Position031_30_cmle.ics	33	0	1	1	0.0
1751	Feb25-FISH2-3L1-rep2-m1bp-100x_Position031_30_cmle.ics	34	0	1	1	0.0
1752	Feb25-FISH2-3L1-rep2-m1bp-100x_Position031_30_cmle.ics	35	0	1	1	0.0
1753	Feb25-FISH2-3L1-rep2-m1bp-100x_Position031_30_cmle.ics	35	0	1	2	3.188727473022038
1754	Feb25-FISH2-3L1-rep2-m1bp-100x_Position031_30_cmle.ics	36	0	1	1	0.0
1755	Feb25-FISH2-3L1-rep2-m1bp-100x_Position031_30_cmle.ics	38	0	1	1	0.0
1756	Feb25-FISH2-3L1-rep2-m1bp-100x_Position031_30_cmle.ics	39	0	1	1	0.0
1757	Feb25-FISH2-3L1-rep2-m1bp-100x_Position031_30_cmle.ics	40	0	1	1	0.0
1758	Feb25-FISH2-3L1-rep2-m1bp-100x_Position031_30_cmle.ics	41	0	1	1	0.0
1759	Feb25-FISH2-3L1-rep2-m1bp-100x_Position031_30_cmle.ics	42	0	1	1	4.437709667383119
1760	Feb25-FISH2-3L1-rep2-m1bp-100x_Position031_30_cmle.ics	44	0	1	1	0.0
1761	Feb25-FISH2-3L1-rep2-m1bp-100x_Position031_30_cmle.ics	44	0	1	2	5.381129231560335
1762	Feb25-FISH2-3L1-rep2-m1bp-100x_Position031_30_cmle.ics	44	0	1	3	6.061971981660721
1763	Feb25-FISH2-3L1-rep2-m1bp-100x_Position031_30_cmle.ics	44	0	2	1	5.857997530321125
1764	Feb25-FISH2-3L1-rep2-m1bp-100x_Position031_30_cmle.ics	44	0	2	2	6.6246299475373736
1765	Feb25-FISH2-3L1-rep2-m1bp-100x_Position031_30_cmle.ics	44	0	2	3	0.0
1766	Feb25-FISH2-3L1-rep2-m1bp-100x_Position031_30_cmle.ics	44	0	3	1	5.098208105544632
1767	Feb25-FISH2-3L1-rep2-m1bp-100x_Position031_30_cmle.ics	44	0	3	2	0.0
1768	Feb25-FISH2-3L1-rep2-m1bp-100x_Position031_30_cmle.ics	44	0	3	3	6.798917506449097
1769	Feb25-FISH2-3L1-rep2-m1bp-100x_Position031_30_cmle.ics	45	0	1	1	0.0
1770	Feb25-FISH2-3L1-rep2-m1bp-100x_Position031_30_cmle.ics	47	0	1	1	0.0
1771	Feb25-FISH2-3L1-rep2-m1bp-100x_Position031_30_cmle.ics	48	0	1	1	0.0
1772	Feb25-FISH2-3L1-rep2-m1bp-100x_Position031_30_cmle.ics	49	0	1	1	0.0
1773	Feb25-FISH2-3L1-rep2-m1bp-100x_Position031_30_cmle.ics	51	0	1	1	0.0
1774	Feb25-FISH2-3L1-rep2-m1bp-100x_Position031_30_cmle.ics	52	0	1	1	0.0
1775	Feb25-FISH2-3L1-rep2-m1bp-100x_Position031_30_cmle.ics	53	0	1	1	5.998364409472139
1776	Feb25-FISH2-3L1-rep2-m1bp-100x_Position031_30_cmle.ics	54	0	1	1	0.0
1777	Feb25-FISH2-3L1-rep2-m1bp-100x_Position031_30_cmle.ics	57	0	1	1	2.042760867497844
1778	Feb25-FISH2-3L1-rep2-m1bp-100x_Position031_30_cmle.ics	57	0	1	2	7.85453631659815
1779	Feb25-FISH2-3L1-rep2-m1bp-100x_Position031_30_cmle.ics	57	0	2	1	0.0
1780	Feb25-FISH2-3L1-rep2-m1bp-100x_Position031_30_cmle.ics	57	0	2	2	6.6726626494914525
1781	Feb25-FISH2-3L1-rep2-m1bp-100x_Position031_30_cmle.ics	59	0	1	1	0.0
1782	Feb25-FISH2-3L1-rep2-m1bp-100x_Position031_30_cmle.ics	60	0	1	1	0.0
1783	Feb25-FISH2-3L1-rep2-m1bp-100x_Position031_30_cmle.ics	62	0	1	1	0.0
1784	Feb25-FISH2-3L1-rep2-m1bp-100x_Position031_30_cmle.ics	63	0	1	1	0.3095250132321943
1785	Feb25-FISH2-3L1-rep2-m1bp-100x_Position031_30_cmle.ics	64	0	1	1	0.0
1786	Feb25-FISH2-3L1-rep2-m1bp-100x_Position032_31_cmle.ics	1	0	1	1	3.723787321085009
1787	Feb25-FISH2-3L1-rep2-m1bp-100x_Position032_31_cmle.ics	1	0	2	1	0.0
1788	Feb25-FISH2-3L1-rep2-m1bp-100x_Position032_31_cmle.ics	2	0	1	1	0.10317500441073144
1789	Feb25-FISH2-3L1-rep2-m1bp-100x_Position032_31_cmle.ics	3	0	1	1	0.0
1790	Feb25-FISH2-3L1-rep2-m1bp-100x_Position032_31_cmle.ics	4	0	1	1	0.0
1791	Feb25-FISH2-3L1-rep2-m1bp-100x_Position032_31_cmle.ics	4	0	2	1	1.459114905355603
1792	Feb25-FISH2-3L1-rep2-m1bp-100x_Position032_31_cmle.ics	5	0	1	1	0.0
1793	Feb25-FISH2-3L1-rep2-m1bp-100x_Position032_31_cmle.ics	6	0	1	1	3.614998049451325
1794	Feb25-FISH2-3L1-rep2-m1bp-100x_Position032_31_cmle.ics	7	0	1	1	0.10317500441073144
1795	Feb25-FISH2-3L1-rep2-m1bp-100x_Position032_31_cmle.ics	8	0	1	1	0.0
1796	Feb25-FISH2-3L1-rep2-m1bp-100x_Position032_31_cmle.ics	9	0	1	1	0.0
1797	Feb25-FISH2-3L1-rep2-m1bp-100x_Position032_31_cmle.ics	10	0	1	1	0.0
1798	Feb25-FISH2-3L1-rep2-m1bp-100x_Position032_31_cmle.ics	12	0	1	1	0.0
1799	Feb25-FISH2-3L1-rep2-m1bp-100x_Position032_31_cmle.ics	14	0	1	1	0.0
1800	Feb25-FISH2-3L1-rep2-m1bp-100x_Position032_31_cmle.ics	16	0	1	1	0.0
1801	Feb25-FISH2-3L1-rep2-m1bp-100x_Position032_31_cmle.ics	18	0	1	1	0.0
1802	Feb25-FISH2-3L1-rep2-m1bp-100x_Position032_31_cmle.ics	19	0	1	1	0.0
1803	Feb25-FISH2-3L1-rep2-m1bp-100x_Position032_31_cmle.ics	20	0	1	1	0.0
1804	Feb25-FISH2-3L1-rep2-m1bp-100x_Position032_31_cmle.ics	21	0	1	1	0.0
1805	Feb25-FISH2-3L1-rep2-m1bp-100x_Position032_31_cmle.ics	22	0	1	1	0.0
1806	Feb25-FISH2-3L1-rep2-m1bp-100x_Position032_31_cmle.ics	22	0	2	1	5.87614131007343
1807	Feb25-FISH2-3L1-rep2-m1bp-100x_Position032_31_cmle.ics	23	0	1	1	0.0
1808	Feb25-FISH2-3L1-rep2-m1bp-100x_Position032_31_cmle.ics	24	0	1	1	0.0
1809	Feb25-FISH2-3L1-rep2-m1bp-100x_Position032_31_cmle.ics	26	0	1	1	0.0
1810	Feb25-FISH2-3L1-rep2-m1bp-100x_Position032_31_cmle.ics	28	0	1	1	0.0
1811	Feb25-FISH2-3L1-rep2-m1bp-100x_Position032_31_cmle.ics	29	0	1	1	0.0
1812	Feb25-FISH2-3L1-rep2-m1bp-100x_Position032_31_cmle.ics	30	0	1	1	0.0
1813	Feb25-FISH2-3L1-rep2-m1bp-100x_Position032_31_cmle.ics	33	0	1	1	0.0
1814	Feb25-FISH2-3L1-rep2-m1bp-100x_Position032_31_cmle.ics	35	0	1	1	0.0
1815	Feb25-FISH2-3L1-rep2-m1bp-100x_Position032_31_cmle.ics	36	0	1	1	2.6120915168578307
1816	Feb25-FISH2-3L1-rep2-m1bp-100x_Position032_31_cmle.ics	36	0	2	1	3.3641717707338
1817	Feb25-FISH2-3L1-rep2-m1bp-100x_Position032_31_cmle.ics	36	0	3	1	0.0
1818	Feb25-FISH2-3L1-rep2-m1bp-100x_Position032_31_cmle.ics	37	0	1	1	0.0
1819	Feb25-FISH2-3L1-rep2-m1bp-100x_Position032_31_cmle.ics	38	0	1	1	0.0
1820	Feb25-FISH2-3L1-rep2-m1bp-100x_Position032_31_cmle.ics	39	0	1	1	3.6941838784862897
1821	Feb25-FISH2-3L1-rep2-m1bp-100x_Position032_31_cmle.ics	40	0	1	1	4.463609133760039
1822	Feb25-FISH2-3L1-rep2-m1bp-100x_Position032_31_cmle.ics	40	0	1	2	10.271818828310195
1823	Feb25-FISH2-3L1-rep2-m1bp-100x_Position032_31_cmle.ics	40	0	2	1	2.87238942987039
1824	Feb25-FISH2-3L1-rep2-m1bp-100x_Position032_31_cmle.ics	40	0	2	2	7.62934011973717
1825	Feb25-FISH2-3L1-rep2-m1bp-100x_Position032_31_cmle.ics	40	0	3	1	5.033063761990445
1826	Feb25-FISH2-3L1-rep2-m1bp-100x_Position032_31_cmle.ics	40	0	3	2	10.643631322450373
1827	Feb25-FISH2-3L1-rep2-m1bp-100x_Position032_31_cmle.ics	41	0	1	1	0.0
1828	Feb25-FISH2-3L1-rep2-m1bp-100x_Position032_31_cmle.ics	42	0	1	1	0.0
1829	Feb25-FISH2-3L1-rep2-m1bp-100x_Position032_31_cmle.ics	43	0	1	1	1.740771385367085
1830	Feb25-FISH2-3L1-rep2-m1bp-100x_Position032_31_cmle.ics	43	0	1	2	2.7046443473743675
1831	Feb25-FISH2-3L1-rep2-m1bp-100x_Position032_31_cmle.ics	43	0	1	3	5.161831587183125
1832	Feb25-FISH2-3L1-rep2-m1bp-100x_Position032_31_cmle.ics	43	0	2	1	2.560643484372977
1833	Feb25-FISH2-3L1-rep2-m1bp-100x_Position032_31_cmle.ics	43	0	2	2	0.0
1834	Feb25-FISH2-3L1-rep2-m1bp-100x_Position032_31_cmle.ics	43	0	2	3	4.420498442159819
1835	Feb25-FISH2-3L1-rep2-m1bp-100x_Position032_31_cmle.ics	44	0	1	1	0.0
1836	Feb25-FISH2-3L1-rep2-m1bp-100x_Position032_31_cmle.ics	45	0	1	1	0.0
1837	Feb25-FISH2-3L1-rep2-m1bp-100x_Position032_31_cmle.ics	46	0	1	1	0.0
1838	Feb25-FISH2-3L1-rep2-m1bp-100x_Position032_31_cmle.ics	47	0	1	1	0.0
1839	Feb25-FISH2-3L1-rep2-m1bp-100x_Position032_31_cmle.ics	47	0	1	2	7.9909985605410085
1840	Feb25-FISH2-3L1-rep2-m1bp-100x_Position032_31_cmle.ics	47	0	2	1	8.373258702099792
1841	Feb25-FISH2-3L1-rep2-m1bp-100x_Position032_31_cmle.ics	47	0	2	2	0.0
1842	Feb25-FISH2-3L1-rep2-m1bp-100x_Position032_31_cmle.ics	49	0	1	1	0.0
1843	Feb25-FISH2-3L1-rep2-m1bp-100x_Position032_31_cmle.ics	50	0	1	1	0.0
1844	Feb25-FISH2-3L1-rep2-m1bp-100x_Position032_31_cmle.ics	52	0	1	1	0.0
1845	Feb25-FISH2-3L1-rep2-m1bp-100x_Position032_31_cmle.ics	54	0	1	1	0.0
1846	Feb25-FISH2-3L1-rep2-m1bp-100x_Position032_31_cmle.ics	56	0	1	1	2.6236269791287308
1847	Feb25-FISH2-3L1-rep2-m1bp-100x_Position032_31_cmle.ics	57	0	1	1	0.0
1848	Feb25-FISH2-3L1-rep2-m1bp-100x_Position032_31_cmle.ics	58	0	1	1	0.0
1849	Feb25-FISH2-3L1-rep2-m1bp-100x_Position032_31_cmle.ics	59	0	1	1	5.466315955113499
1850	Feb25-FISH2-3L1-rep2-m1bp-100x_Position032_31_cmle.ics	60	0	1	1	0.0
1851	Feb25-FISH2-3L1-rep2-m1bp-100x_Position032_31_cmle.ics	61	0	1	1	0.0
1852	Feb25-FISH2-3L1-rep2-m1bp-100x_Position032_31_cmle.ics	63	0	1	1	0.0
1853	Feb25-FISH2-3L1-rep2-m1bp-100x_Position032_31_cmle.ics	64	0	1	1	0.20635000882146287
1854	Feb25-FISH2-3L1-rep2-m1bp-100x_Position032_31_cmle.ics	65	0	1	1	0.0
1855	Feb25-FISH2-3L1-rep2-m1bp-100x_Position032_31_cmle.ics	66	0	1	1	0.0
1856	Feb25-FISH2-3L1-rep2-m1bp-100x_Position032_31_cmle.ics	67	0	1	1	0.0
1857	Feb25-FISH2-3L1-rep2-m1bp-100x_Position032_31_cmle.ics	68	0	1	1	0.10317500441073144
1858	Feb25-FISH2-3L1-rep2-m1bp-100x_Position033_32_cmle.ics	1	0	1	1	5.090890465725179
1859	Feb25-FISH2-3L1-rep2-m1bp-100x_Position033_32_cmle.ics	3	0	1	1	0.0
1860	Feb25-FISH2-3L1-rep2-m1bp-100x_Position033_32_cmle.ics	5	0	1	1	0.0
1861	Feb25-FISH2-3L1-rep2-m1bp-100x_Position033_32_cmle.ics	6	0	1	1	0.0
1862	Feb25-FISH2-3L1-rep2-m1bp-100x_Position033_32_cmle.ics	9	0	1	1	0.0
1863	Feb25-FISH2-3L1-rep2-m1bp-100x_Position033_32_cmle.ics	10	0	1	1	1.3239619450325248
1864	Feb25-FISH2-3L1-rep2-m1bp-100x_Position033_32_cmle.ics	11	0	1	1	0.0
1865	Feb25-FISH2-3L1-rep2-m1bp-100x_Position033_32_cmle.ics	13	0	1	1	6.535955339548674
1866	Feb25-FISH2-3L1-rep2-m1bp-100x_Position033_32_cmle.ics	13	0	2	1	5.688635398342574
1867	Feb25-FISH2-3L1-rep2-m1bp-100x_Position033_32_cmle.ics	14	0	1	1	0.0
1868	Feb25-FISH2-3L1-rep2-m1bp-100x_Position033_32_cmle.ics	15	0	1	1	0.0
1869	Feb25-FISH2-3L1-rep2-m1bp-100x_Position033_32_cmle.ics	16	0	1	1	0.0
1870	Feb25-FISH2-3L1-rep2-m1bp-100x_Position033_32_cmle.ics	17	0	1	1	0.0
1871	Feb25-FISH2-3L1-rep2-m1bp-100x_Position033_32_cmle.ics	18	0	1	1	0.0
1872	Feb25-FISH2-3L1-rep2-m1bp-100x_Position033_32_cmle.ics	19	0	1	1	0.0
1873	Feb25-FISH2-3L1-rep2-m1bp-100x_Position033_32_cmle.ics	20	0	1	1	0.0
1874	Feb25-FISH2-3L1-rep2-m1bp-100x_Position033_32_cmle.ics	21	0	1	1	1.7575561659098695
1875	Feb25-FISH2-3L1-rep2-m1bp-100x_Position033_32_cmle.ics	22	0	1	1	0.0
1876	Feb25-FISH2-3L1-rep2-m1bp-100x_Position033_32_cmle.ics	23	0	1	1	4.9207327975458695
1877	Feb25-FISH2-3L1-rep2-m1bp-100x_Position033_32_cmle.ics	25	0	1	1	0.0
1878	Feb25-FISH2-3L1-rep2-m1bp-100x_Position033_32_cmle.ics	26	0	1	1	0.0
1879	Feb25-FISH2-3L1-rep2-m1bp-100x_Position033_32_cmle.ics	27	0	1	1	0.0
1880	Feb25-FISH2-3L1-rep2-m1bp-100x_Position033_32_cmle.ics	29	0	1	1	0.0
1881	Feb25-FISH2-3L1-rep2-m1bp-100x_Position033_32_cmle.ics	30	0	1	1	0.0
1882	Feb25-FISH2-3L1-rep2-m1bp-100x_Position033_32_cmle.ics	31	0	1	1	0.0
1883	Feb25-FISH2-3L1-rep2-m1bp-100x_Position033_32_cmle.ics	32	0	1	1	0.0
1884	Feb25-FISH2-3L1-rep2-m1bp-100x_Position033_32_cmle.ics	35	0	1	1	0.0
1885	Feb25-FISH2-3L1-rep2-m1bp-100x_Position033_32_cmle.ics	36	0	1	1	2.0865532822882886
1886	Feb25-FISH2-3L1-rep2-m1bp-100x_Position033_32_cmle.ics	37	0	1	1	0.0
1887	Feb25-FISH2-3L1-rep2-m1bp-100x_Position033_32_cmle.ics	38	0	1	1	0.0
1888	Feb25-FISH2-3L1-rep2-m1bp-100x_Position033_32_cmle.ics	39	0	1	1	1.6816743046573868
1889	Feb25-FISH2-3L1-rep2-m1bp-100x_Position033_32_cmle.ics	41	0	1	1	0.0
1890	Feb25-FISH2-3L1-rep2-m1bp-100x_Position033_32_cmle.ics	43	0	1	1	0.0
1891	Feb25-FISH2-3L1-rep2-m1bp-100x_Position033_32_cmle.ics	44	0	1	1	0.0
1892	Feb25-FISH2-3L1-rep2-m1bp-100x_Position033_32_cmle.ics	45	0	1	1	2.4244618038934473
1893	Feb25-FISH2-3L1-rep2-m1bp-100x_Position033_32_cmle.ics	46	0	1	1	0.0
1894	Feb25-FISH2-3L1-rep2-m1bp-100x_Position033_32_cmle.ics	49	0	1	1	0.0
1895	Feb25-FISH2-3L1-rep2-m1bp-100x_Position033_32_cmle.ics	50	0	1	1	3.458311700312399
1896	Feb25-FISH2-3L1-rep2-m1bp-100x_Position033_32_cmle.ics	51	0	1	1	0.0
1897	Feb25-FISH2-3L1-rep2-m1bp-100x_Position033_32_cmle.ics	52	0	1	1	0.0
1898	Feb25-FISH2-3L1-rep2-m1bp-100x_Position033_32_cmle.ics	53	0	1	1	0.0
1899	Feb25-FISH2-3L1-rep2-m1bp-100x_Position033_32_cmle.ics	55	0	1	1	0.0
1900	Feb25-FISH2-3L1-rep2-m1bp-100x_Position033_32_cmle.ics	57	0	1	1	0.0
1901	Feb25-FISH2-3L1-rep2-m1bp-100x_Position033_32_cmle.ics	58	0	1	1	0.0
1902	Feb25-FISH2-3L1-rep2-m1bp-100x_Position033_32_cmle.ics	59	0	1	1	5.120969544297701
1903	Feb25-FISH2-3L1-rep2-m1bp-100x_Position033_32_cmle.ics	60	0	1	1	0.0
1904	Feb25-FISH2-3L1-rep2-m1bp-100x_Position033_32_cmle.ics	62	0	1	1	0.0
1905	Feb25-FISH2-3L1-rep2-m1bp-100x_Position033_32_cmle.ics	63	0	1	1	2.1003330663048003
1906	Feb25-FISH2-3L1-rep2-m1bp-100x_Position034_33_cmle.ics	4	0	1	1	3.954443674544106
1907	Feb25-FISH2-3L1-rep2-m1bp-100x_Position034_33_cmle.ics	5	0	1	1	0.0
1908	Feb25-FISH2-3L1-rep2-m1bp-100x_Position034_33_cmle.ics	7	0	1	1	0.0
1909	Feb25-FISH2-3L1-rep2-m1bp-100x_Position034_33_cmle.ics	9	0	1	1	0.0
1910	Feb25-FISH2-3L1-rep2-m1bp-100x_Position034_33_cmle.ics	10	0	1	1	0.0
1911	Feb25-FISH2-3L1-rep2-m1bp-100x_Position034_33_cmle.ics	11	0	1	1	0.0
1912	Feb25-FISH2-3L1-rep2-m1bp-100x_Position034_33_cmle.ics	12	0	1	1	0.0
1913	Feb25-FISH2-3L1-rep2-m1bp-100x_Position034_33_cmle.ics	13	0	1	1	0.0
1914	Feb25-FISH2-3L1-rep2-m1bp-100x_Position034_33_cmle.ics	14	0	1	1	0.0
1915	Feb25-FISH2-3L1-rep2-m1bp-100x_Position034_33_cmle.ics	15	0	1	1	0.0
1916	Feb25-FISH2-3L1-rep2-m1bp-100x_Position034_33_cmle.ics	17	0	1	1	0.0
1917	Feb25-FISH2-3L1-rep2-m1bp-100x_Position034_33_cmle.ics	18	0	1	1	0.0
1918	Feb25-FISH2-3L1-rep2-m1bp-100x_Position034_33_cmle.ics	19	0	1	1	4.904883716200524
1919	Feb25-FISH2-3L1-rep2-m1bp-100x_Position034_33_cmle.ics	20	0	1	1	0.0
1920	Feb25-FISH2-3L1-rep2-m1bp-100x_Position034_33_cmle.ics	21	0	1	1	0.0
1921	Feb25-FISH2-3L1-rep2-m1bp-100x_Position034_33_cmle.ics	22	0	1	1	0.10317500441073144
1922	Feb25-FISH2-3L1-rep2-m1bp-100x_Position034_33_cmle.ics	24	0	1	1	0.0
1923	Feb25-FISH2-3L1-rep2-m1bp-100x_Position034_33_cmle.ics	25	0	1	1	0.0
1924	Feb25-FISH2-3L1-rep2-m1bp-100x_Position034_33_cmle.ics	26	0	1	1	0.10317500441073144
1925	Feb25-FISH2-3L1-rep2-m1bp-100x_Position034_33_cmle.ics	27	0	1	1	0.0
1926	Feb25-FISH2-3L1-rep2-m1bp-100x_Position034_33_cmle.ics	28	0	1	1	0.0
1927	Feb25-FISH2-3L1-rep2-m1bp-100x_Position034_33_cmle.ics	32	0	1	1	0.0
1928	Feb25-FISH2-3L1-rep2-m1bp-100x_Position034_33_cmle.ics	33	0	1	1	6.463895499269865
1929	Feb25-FISH2-3L1-rep2-m1bp-100x_Position034_33_cmle.ics	35	0	1	1	0.0
1930	Feb25-FISH2-3L1-rep2-m1bp-100x_Position034_33_cmle.ics	38	0	1	1	5.424950435100388
1931	Feb25-FISH2-3L1-rep2-m1bp-100x_Position034_33_cmle.ics	41	0	1	1	0.0
1932	Feb25-FISH2-3L1-rep2-m1bp-100x_Position034_33_cmle.ics	42	0	1	1	0.0
1933	Feb25-FISH2-3L1-rep2-m1bp-100x_Position034_33_cmle.ics	43	0	1	1	0.0
1934	Feb25-FISH2-3L1-rep2-m1bp-100x_Position034_33_cmle.ics	48	0	1	1	0.0
1935	Feb25-FISH2-3L1-rep2-m1bp-100x_Position034_33_cmle.ics	50	0	1	1	0.0
1936	Feb25-FISH2-3L1-rep2-m1bp-100x_Position034_33_cmle.ics	51	0	1	1	0.20635000882146287
1937	Feb25-FISH2-3L1-rep2-m1bp-100x_Position034_33_cmle.ics	52	0	1	1	0.0
1938	Feb25-FISH2-3L1-rep2-m1bp-100x_Position034_33_cmle.ics	53	0	1	1	0.0
1939	Feb25-FISH2-3L1-rep2-m1bp-100x_Position034_33_cmle.ics	55	0	1	1	0.0
1940	Feb25-FISH2-3L1-rep2-m1bp-100x_Position034_33_cmle.ics	56	0	1	1	0.0
1941	Feb25-FISH2-3L1-rep2-m1bp-100x_Position034_33_cmle.ics	57	0	1	1	0.0
1942	Feb25-FISH2-3L1-rep2-m1bp-100x_Position034_33_cmle.ics	58	0	1	1	0.0
1943	Feb25-FISH2-3L1-rep2-m1bp-100x_Position034_33_cmle.ics	59	0	1	1	0.0
1944	Feb25-FISH2-3L1-rep2-m1bp-100x_Position034_33_cmle.ics	60	0	1	1	0.0
1945	Feb25-FISH2-3L1-rep2-m1bp-100x_Position034_33_cmle.ics	61	0	1	1	0.0
1946	Feb25-FISH2-3L1-rep2-m1bp-100x_Position034_33_cmle.ics	62	0	1	1	0.0
1947	Feb25-FISH2-3L1-rep2-m1bp-100x_Position034_33_cmle.ics	64	0	1	1	1.8940413082472753
1948	Feb25-FISH2-3L1-rep2-m1bp-100x_Position034_33_cmle.ics	65	0	1	1	0.0
1949	Feb25-FISH2-3L1-rep2-m1bp-100x_Position035_34_cmle.ics	1	0	1	1	0.0
1950	Feb25-FISH2-3L1-rep2-m1bp-100x_Position035_34_cmle.ics	2	0	1	1	0.0
1951	Feb25-FISH2-3L1-rep2-m1bp-100x_Position035_34_cmle.ics	3	0	1	1	0.0
1952	Feb25-FISH2-3L1-rep2-m1bp-100x_Position035_34_cmle.ics	4	0	1	1	0.0
1953	Feb25-FISH2-3L1-rep2-m1bp-100x_Position035_34_cmle.ics	4	0	1	2	4.236973294951219
1954	Feb25-FISH2-3L1-rep2-m1bp-100x_Position035_34_cmle.ics	4	0	2	1	4.240740259286726
1955	Feb25-FISH2-3L1-rep2-m1bp-100x_Position035_34_cmle.ics	4	0	2	2	0.0
1956	Feb25-FISH2-3L1-rep2-m1bp-100x_Position035_34_cmle.ics	5	0	1	1	0.0
1957	Feb25-FISH2-3L1-rep2-m1bp-100x_Position035_34_cmle.ics	7	0	1	1	0.0
1958	Feb25-FISH2-3L1-rep2-m1bp-100x_Position035_34_cmle.ics	8	0	1	1	0.0
1959	Feb25-FISH2-3L1-rep2-m1bp-100x_Position035_34_cmle.ics	9	0	1	1	0.0
1960	Feb25-FISH2-3L1-rep2-m1bp-100x_Position035_34_cmle.ics	10	0	1	1	0.0
1961	Feb25-FISH2-3L1-rep2-m1bp-100x_Position035_34_cmle.ics	12	0	1	1	0.0
1962	Feb25-FISH2-3L1-rep2-m1bp-100x_Position035_34_cmle.ics	13	0	1	1	0.0
1963	Feb25-FISH2-3L1-rep2-m1bp-100x_Position035_34_cmle.ics	15	0	1	1	0.0
1964	Feb25-FISH2-3L1-rep2-m1bp-100x_Position035_34_cmle.ics	16	0	1	1	0.0
1965	Feb25-FISH2-3L1-rep2-m1bp-100x_Position035_34_cmle.ics	17	0	1	1	0.0
1966	Feb25-FISH2-3L1-rep2-m1bp-100x_Position035_34_cmle.ics	18	0	1	1	0.0
1967	Feb25-FISH2-3L1-rep2-m1bp-100x_Position035_34_cmle.ics	21	0	1	1	0.0
1968	Feb25-FISH2-3L1-rep2-m1bp-100x_Position035_34_cmle.ics	22	0	1	1	0.0
1969	Feb25-FISH2-3L1-rep2-m1bp-100x_Position035_34_cmle.ics	23	0	1	1	3.723787321085009
1970	Feb25-FISH2-3L1-rep2-m1bp-100x_Position035_34_cmle.ics	23	0	2	1	6.382380261893152
1971	Feb25-FISH2-3L1-rep2-m1bp-100x_Position035_34_cmle.ics	24	0	1	1	0.0
1972	Feb25-FISH2-3L1-rep2-m1bp-100x_Position035_34_cmle.ics	25	0	1	1	0.0
1973	Feb25-FISH2-3L1-rep2-m1bp-100x_Position035_34_cmle.ics	26	0	1	1	0.0
1974	Feb25-FISH2-3L1-rep2-m1bp-100x_Position035_34_cmle.ics	27	0	1	1	0.0
1975	Feb25-FISH2-3L1-rep2-m1bp-100x_Position035_34_cmle.ics	28	0	1	1	0.6814942112109359
1976	Feb25-FISH2-3L1-rep2-m1bp-100x_Position035_34_cmle.ics	29	0	1	1	0.0
1977	Feb25-FISH2-3L1-rep2-m1bp-100x_Position035_34_cmle.ics	30	0	1	1	0.0
1978	Feb25-FISH2-3L1-rep2-m1bp-100x_Position035_34_cmle.ics	32	0	1	1	0.0
1979	Feb25-FISH2-3L1-rep2-m1bp-100x_Position035_34_cmle.ics	33	0	1	1	0.0
1980	Feb25-FISH2-3L1-rep2-m1bp-100x_Position035_34_cmle.ics	34	0	1	1	1.6456566907434287
1981	Feb25-FISH2-3L1-rep2-m1bp-100x_Position035_34_cmle.ics	34	0	1	2	0.0
1982	Feb25-FISH2-3L1-rep2-m1bp-100x_Position035_34_cmle.ics	37	0	1	1	0.0
1983	Feb25-FISH2-3L1-rep2-m1bp-100x_Position035_34_cmle.ics	38	0	1	1	0.0
1984	Feb25-FISH2-3L1-rep2-m1bp-100x_Position035_34_cmle.ics	39	0	1	1	3.650704326840695
1985	Feb25-FISH2-3L1-rep2-m1bp-100x_Position035_34_cmle.ics	40	0	1	1	0.0
1986	Feb25-FISH2-3L1-rep2-m1bp-100x_Position035_34_cmle.ics	41	0	1	1	4.222151388066388
1987	Feb25-FISH2-3L1-rep2-m1bp-100x_Position035_34_cmle.ics	41	0	2	1	3.8049061601845127
1988	Feb25-FISH2-3L1-rep2-m1bp-100x_Position035_34_cmle.ics	42	0	1	1	0.0
1989	Feb25-FISH2-3L1-rep2-m1bp-100x_Position035_34_cmle.ics	43	0	1	1	0.0
1990	Feb25-FISH2-3L1-rep2-m1bp-100x_Position035_34_cmle.ics	44	0	1	1	0.0
1991	Feb25-FISH2-3L1-rep2-m1bp-100x_Position035_34_cmle.ics	44	0	2	1	1.9313502455959253
1992	Feb25-FISH2-3L1-rep2-m1bp-100x_Position035_34_cmle.ics	46	0	1	1	0.0
1993	Feb25-FISH2-3L1-rep2-m1bp-100x_Position035_34_cmle.ics	47	0	1	1	0.0
1994	Feb25-FISH2-3L1-rep2-m1bp-100x_Position035_34_cmle.ics	48	0	1	1	0.0
1995	Feb25-FISH2-3L1-rep2-m1bp-100x_Position035_34_cmle.ics	49	0	1	1	0.0
1996	Feb25-FISH2-3L1-rep2-m1bp-100x_Position035_34_cmle.ics	51	0	1	1	0.0
1997	Feb25-FISH2-3L1-rep2-m1bp-100x_Position035_34_cmle.ics	53	0	1	1	0.0
1998	Feb25-FISH2-3L1-rep2-m1bp-100x_Position035_34_cmle.ics	54	0	1	1	0.0
1999	Feb25-FISH2-3L1-rep2-m1bp-100x_Position035_34_cmle.ics	56	0	1	1	5.2416557920406825
[truncated: 3,982 more rows]
