# Supplementary material for: M1BP cooperates with CP190 to activate transcription at TAD borders and promote chromatin insulator activity
Source: Nat Commun. 2021 Jul 7;12:4170. doi: 10.1038/s41467-021-24407-y (PMC8263732; doi:10.1038/s41467-021-24407-y)
Supplement: Supplementary file 6 — Source Data [file 41467_2021_24407_MOESM6_ESM.zip › Source Data_updated_060121/Source Data 8/Figure 8c/Figure 8c-tango-slide2/rep2/rep2-mock-m1bp/A.xls]

	Label	nuc.idx	idx	tag	ZThickness	_Cdist	_Cidx	_NUC_dist	_NUC_idx	compacity	elongation	evf	evfMax	evfMean	evfMin	rad_dist	ratioEllVolume	surface_pix	surface_unit	volume_pix	volume_unit
1	Feb25-FISH2-3L1-rep2-m1bp-100x_Position001_0_cmle.ics	1	1	0	1.7328	0.181305270887568	1.0	1.0703829119356776	1.0	0.29730439776607115	2.5790805152878535	0.7341861186472518	0.8364701153794064	0.729411045142575	0.5877796563519836	0.6697097087107284	0.997774356592542	272.0	5.212581812763581	230.0	0.5303166719183244
2	Feb25-FISH2-3L1-rep2-m1bp-100x_Position001_0_cmle.ics	2	1	0	1.7328	0.45529401698266997	1.0	1.3586516622891616	1.0	0.2920289467389205	2.3166708444728785	0.7650315522528899	0.847972325430526	0.7609658822835574	0.6484946331682	0.6126934593564038	0.9867893162170887	306.0	5.785161824522614	272.0	0.6271571076599315
3	Feb25-FISH2-3L1-rep2-m1bp-100x_Position001_0_cmle.ics	3	1	0	1.2995999999999999	0.5686385333657452	1.0	0.8165114261796649	1.0	0.26850545931466896	2.356472101301016	0.7035938590369853	0.817658023285709	0.7043100598670438	0.5712895287765821	0.6648443511353029	0.9980646423208722	170.0	3.237384040241869	108.0	0.24901826333556107
4	Feb25-FISH2-3L1-rep2-m1bp-100x_Position001_0_cmle.ics	4	1	0	1.7328	1.493457620878889	1.0	0.3095250132321943	1.0	0.1494495932941753	3.5554626020816342	0.4943348310216839	0.6146816869614291	0.4792602721885785	0.263728809880402	0.7786932753855559	0.7410895405669439	172.0	3.2820794521525976	82.0	0.18906942216218525
5	Feb25-FISH2-3L1-rep2-m1bp-100x_Position001_0_cmle.ics	6	1	0	1.083	0.2955159678766631	1.0	0.10317500441073144	1.0	0.25511314070766744	2.1930388689486335	0.2966991897071336	0.44432516678992023	0.2971047337325159	0.07019887560931001	0.90343935723507	0.9581413916102215	122.0	2.2817203985864816	64.0	0.14756637827292504
6	Feb25-FISH2-3L1-rep2-m1bp-100x_Position001_0_cmle.ics	8	1	0	1.2995999999999999	0.41840678094740213	1.0	0.687545504971255	1.0	0.27841751300124384	2.199068987016815	0.6000090938025735	0.72241546552691	0.5961669622152503	0.4646971005926128	0.7298295247949944	0.9892691024550812	192.0	3.5886020782173644	132.0	0.30435565518790797
7	Feb25-FISH2-3L1-rep2-m1bp-100x_Position001_0_cmle.ics	9	1	0	1.083	NA	0.0	0.0	1.0	0.19414444346677645	2.0057829361009007	0.1005462842676793	0.2587938443089837	0.1005462842676793	0.03541687485426868	0.9713949571784115	0.9695549713611413	128.0	2.4158066343186673	60.0	0.13834347963086724
8	Feb25-FISH2-3L1-rep2-m1bp-100x_Position001_0_cmle.ics	10	1	0	1.2995999999999999	0.4039677820468912	1.0	0.8254000352858515	1.0	0.31146492287627897	2.391508876918302	0.6383558619166891	0.7416699441787935	0.637472658648837	0.5369358366625957	0.7005300683525195	0.9963100443883754	196.0	3.748208648560081	144.0	0.33202435111408135
9	Feb25-FISH2-3L1-rep2-m1bp-100x_Position001_0_cmle.ics	11	1	0	1.2995999999999999	0.6705174415556453	1.0	0.2918229810711206	1.0	0.31772882538628316	2.2746170530288854	0.41718596879161746	0.563754805638616	0.4164761162901726	0.21308452898459682	0.8322197558492969	1.003226911918065	208.0	3.8993548758223535	159.0	0.3666102210217982
10	Feb25-FISH2-3L1-rep2-m1bp-100x_Position001_0_cmle.ics	12	1	0	1.2995999999999999	0.36630172778285824	1.0	1.2944547249242173	1.0	0.2960972019959404	2.414493605908968	0.723123464635991	0.7881560022744757	0.7209902145514414	0.6469303869210214	0.6280401302713803	1.003897718968369	150.0	2.8372404188154228	94.0	0.2167381180883587
11	Feb25-FISH2-3L1-rep2-m1bp-100x_Position001_0_cmle.ics	12	2	0	1.2995999999999999	0.2494796117649606	2.0	2.0737919230729003	1.0	0.3201981259339606	2.3768155649201232	0.9081476030668257	0.9432514596410639	0.9040632096122614	0.855652555254522	0.5126355490230181	1.005786803719387	222.0	4.165412261516615	176.0	0.4058075402505439
12	Feb25-FISH2-3L1-rep2-m1bp-100x_Position001_0_cmle.ics	13	1	0	1.9493999999999998	0.7486720139641881	1.0	1.5627088357751586	1.0	0.2656060729989725	3.1138904979876227	0.8177675310129287	0.8851896186073723	0.8175943281847189	0.7237376400537313	0.5897455022883307	0.9805757061924627	270.0	5.238102147374112	215.0	0.4957308020106076
13	Feb25-FISH2-3L1-rep2-m1bp-100x_Position001_0_cmle.ics	14	1	0	1.5162	0.2666859656794756	1.0	0.0	1.0	0.15858488590695766	2.1458278226150163	0.09555394710300556	0.22389263974749932	0.09555394710300556	0.03251183596948159	0.9662409472853057	0.9400534667812218	170.0	3.354410284443968	83.0	0.1913751468226997
14	Feb25-FISH2-3L1-rep2-m1bp-100x_Position001_0_cmle.ics	16	1	0	1.5162	0.2698262944121376	1.0	0.10317500441073144	1.0	0.27064251125273314	2.5420265542228733	0.2937825193209752	0.4684124166620918	0.2809181351827792	0.06459030992857187	0.8628699666655121	0.9870472385663964	224.0	4.233512922267765	164.0	0.3781388443243705
15	Feb25-FISH2-3L1-rep2-m1bp-100x_Position001_0_cmle.ics	17	1	0	1.5162	NA	0.0	0.0	1.0	0.190099169442825	2.5951608910300776	0.08155101962698208	0.24372482033320894	0.08155101962698208	0.02954573727978258	0.9608005292455997	0.9383828876460364	186.0	3.6183525843681172	104.0	0.2397953646935032
16	Feb25-FISH2-3L1-rep2-m1bp-100x_Position001_0_cmle.ics	18	1	0	0.8664	NA	0.0	0.0	1.0	0.1884598139219614	1.8000240266119083	0.10883563209631944	0.27479425436256955	0.10883563209631944	0.038558256496227995	0.9524934513132253	0.8865003374054075	116.0	2.1710394116947156	51.0	0.11759195768623716
17	Feb25-FISH2-3L1-rep2-m1bp-100x_Position001_0_cmle.ics	19	1	0	1.083	0.3869305273750368	1.0	0.10317500441073144	1.0	0.2567992828564918	2.3210396870811136	0.2986348718664898	0.43184833461350464	0.28507087493890093	0.1272519377138468	0.8541285200154882	0.9906055932303125	114.0	2.1731544974648265	58.0	0.13373203030983835
18	Feb25-FISH2-3L1-rep2-m1bp-100x_Position001_0_cmle.ics	20	1	0	1.5162	0.4007531688655797	1.0	0.0	1.0	0.2577247513313282	2.4808985665849446	0.2954029068439465	0.43853010831540096	0.2865489342774365	0.02653486890350192	0.8947447642064804	0.9395073456079975	192.0	3.658817824738623	127.0	0.29282703188533565
19	Feb25-FISH2-3L1-rep2-m1bp-100x_Position001_0_cmle.ics	21	1	0	1.5162	0.526341543411778	1.0	0.41270001764292574	1.0	0.28557019232898284	2.8186380760126526	0.4311844324160451	0.5547530774526461	0.4311844324160451	0.3127032950375484	0.83376306558845	0.9738352933209192	198.0	3.7929040604708097	140.0	0.3228014524720236
20	Feb25-FISH2-3L1-rep2-m1bp-100x_Position001_0_cmle.ics	22	1	0	1.7328	0.2944466290202424	1.0	1.401081809291592	1.0	0.26851141342618756	2.7142581767464447	0.8069371409424265	0.8696313630541579	0.8035701739689677	0.7103759869861052	0.5780264983818815	0.996815674643306	246.0	4.701757204445364	188.0	0.4334762361767174
21	Feb25-FISH2-3L1-rep2-m1bp-100x_Position001_0_cmle.ics	23	1	0	1.7328	0.36474294103241334	1.0	0.9971598751598192	1.0	0.29339782078618404	2.4095655497186925	0.6382971142300278	0.7551727578183736	0.6376415003580934	0.5205787930291143	0.6661749391609376	0.9933835836521046	310.0	5.921363146024912	278.0	0.6409914556230183
22	Feb25-FISH2-3L1-rep2-m1bp-100x_Position001_0_cmle.ics	24	1	0	1.5162	0.803075125130995	1.0	0.8779414014559871	1.0	0.26455915043708045	2.31477483934215	0.7186401844198926	0.8115775491270979	0.7142335048213432	0.5573817154423547	0.6596815347707774	0.9903246106705369	206.0	3.901469961592465	143.0	0.3297186264535669
23	Feb25-FISH2-3L1-rep2-m1bp-100x_Position001_0_cmle.ics	25	1	0	1.2995999999999999	4.849708764658095	2.0	1.5233606843632503	1.0	0.2773240333779298	2.463145445496132	0.7389189189189189	0.7941096096096096	0.73503003003003	0.6708828828828829	0.6373722536170685	0.993631956588345	164.0	3.1032978045096833	104.0	0.2397953646935032
24	Feb25-FISH2-3L1-rep2-m1bp-100x_Position001_0_cmle.ics	25	2	0	1.5162	0.18398085465495645	1.0	0.0	1.0	0.251784059690401	2.1614529179655624	0.12232732732732733	0.274990990990991	0.12232732732732733	0.018674174174174173	0.9494502875869214	0.9759847657016476	274.0	5.187061478153051	214.0	0.4934250773500932
25	Feb25-FISH2-3L1-rep2-m1bp-100x_Position001_0_cmle.ics	26	1	0	1.083	0.3028607276442395	1.0	0.10317500441073144	1.0	0.29247783641808905	2.0602455403281494	0.3151827743168295	0.4844801068837484	0.31421957774705217	0.09141434541471827	0.8591785655690628	0.9755549870144751	186.0	3.4779210913255985	129.0	0.29743848120636457
26	Feb25-FISH2-3L1-rep2-m1bp-100x_Position001_0_cmle.ics	28	1	0	1.2995999999999999	0.06464606239515215	1.0	0.3720027687491155	1.0	0.298179806429609	2.614557156919816	0.46873065015479876	0.6040810582606249	0.46873065015479876	0.2949419002050581	0.7755834189975589	0.9912635829420924	180.0	3.4608610997955123	124.0	0.28590985790379225
27	Feb25-FISH2-3L1-rep2-m1bp-100x_Position001_0_cmle.ics	29	1	0	1.5162	0.2559941218770244	1.0	0.5595020986366908	1.0	0.3138940612113712	2.555783210991516	0.49678158798648764	0.6455027393760467	0.49513867204133194	0.34273426632980386	0.8081011824003762	0.9996117947294582	236.0	4.478280144891719	191.0	0.4403934101582607
28	Feb25-FISH2-3L1-rep2-m1bp-100x_Position001_0_cmle.ics	29	2	0	1.083	0.5120122160585695	2.0	1.1349250485180458	1.0	0.3128724720416008	2.369752853830523	0.644920799386834	0.7066046640361087	0.6449633803616545	0.5661300281034434	0.6873879168374837	0.992279236102335	142.0	2.7052692688533484	89.0	0.2052094947857864
29	Feb25-FISH2-3L1-rep2-m1bp-100x_Position001_0_cmle.ics	30	1	0	1.083	0.3930021538638066	1.0	0.6190500264643886	1.0	0.3670494147784843	2.660663651093706	0.5986375680320825	0.6935512747063879	0.5935351618447436	0.45677277284445716	0.7236383781278501	0.9999737329866947	156.0	2.971326654547609	111.0	0.2559354373171044
30	Feb25-FISH2-3L1-rep2-m1bp-100x_Position001_0_cmle.ics	31	1	0	1.2995999999999999	0.11186780777735907	1.0	0.744005537498231	1.0	0.32173798227478534	2.527711977695054	0.5565562211145088	0.6899129420963711	0.5574568201175666	0.4043427721693964	0.7264387370993016	0.9862044570563865	208.0	3.9227601246627732	160.0	0.3689159456823127
31	Feb25-FISH2-3L1-rep2-m1bp-100x_Position001_0_cmle.ics	31	2	0	1.2995999999999999	0.23633124266993416	2.0	1.7558828029119742	1.0	0.2882305395200157	2.1856586255855595	0.8380318072019994	0.8891757075636354	0.8380318072019994	0.7581717142099164	0.5417847498939592	0.9913628985470915	184.0	3.45663092825529	126.0	0.2905213072248212
32	Feb25-FISH2-3L1-rep2-m1bp-100x_Position001_0_cmle.ics	32	1	0	1.5162	3.981759795636324	1.0	0.10317500441073144	1.0	0.2766243617052998	2.225992305816673	0.24887145637301125	0.4015508697309552	0.2557263139591651	0.04749747540610851	0.9091851011724452	0.9917112723952738	216.0	4.101541772305689	157.0	0.3619987717007692
33	Feb25-FISH2-3L1-rep2-m1bp-100x_Position001_0_cmle.ics	32	2	0	1.2995999999999999	0.1638297264644712	1.0	1.3842379406474168	1.0	0.2884923288803605	2.203753179946159	0.7318814410582563	0.7975024911555618	0.7318814410582563	0.6371657002989387	0.6424742535085635	0.9976490407482038	202.0	3.8120791377710073	145.0	0.33433007577459584
34	Feb25-FISH2-3L1-rep2-m1bp-100x_Position001_0_cmle.ics	34	1	0	1.5162	0.2966773666195377	1.0	1.2944547249242173	1.0	0.27901972439384803	2.4312856882242055	0.826907935999573	0.8972470208308312	0.8253266076837877	0.7138029277926792	0.5159152829824919	0.9952996534587124	208.0	3.9461653735031934	149.0	0.34355297441665367
35	Feb25-FISH2-3L1-rep2-m1bp-100x_Position001_0_cmle.ics	35	1	0	1.5162	0.26258397694295227	1.0	0.7748934119142009	1.0	0.2910939842943082	2.431342382296404	0.6300283625614189	0.7413514161307074	0.6315330430498409	0.49105181160867656	0.7145232931170747	0.9900320158649756	206.0	3.878064712752045	150.0	0.3458586990771681
36	Feb25-FISH2-3L1-rep2-m1bp-100x_Position001_0_cmle.ics	36	1	0	1.2995999999999999	0.3394781814047353	1.0	1.482693511411244	1.0	0.2788680532780167	2.2828852298551183	0.8913130082253415	0.9435708761980643	0.8887586998804865	0.8000257774236637	0.5127915933689686	0.9979058321489569	188.0	3.522616503236327	128.0	0.2951327565458501
37	Feb25-FISH2-3L1-rep2-m1bp-100x_Position001_0_cmle.ics	37	1	0	1.083	0.23059239331719905	1.0	0.10317500441073144	1.0	0.2853810895720952	2.270201543311159	0.31033642485822305	0.46456684191871456	0.3056622164461248	0.09709135751417769	0.8808938844088751	0.9958788506878453	142.0	2.6584587711725085	85.0	0.19598659614372857
38	Feb25-FISH2-3L1-rep2-m1bp-100x_Position001_0_cmle.ics	38	1	0	1.2995999999999999	0.26526360818775674	1.0	2.0596688334610156	1.0	0.31544250215413183	2.432274187608125	0.8967007852409288	0.9359008092980946	0.895952757740581	0.8365841831652464	0.5274741053795838	1.0022045825253494	168.0	3.192688628331141	115.0	0.2651583359591622
39	Feb25-FISH2-3L1-rep2-m1bp-100x_Position001_0_cmle.ics	38	2	0	1.2995999999999999	0.21433970892567436	2.0	1.5220639102977542	1.0	0.31286152631634245	2.4819239071545427	0.8066518063548507	0.8662778677833202	0.8054113587412088	0.7082617570000714	0.6153332174172624	1.0045831198279829	202.0	3.8354843866114274	151.0	0.3481644237376825
40	Feb25-FISH2-3L1-rep2-m1bp-100x_Position001_0_cmle.ics	39	1	0	1.5162	3.504929887086508	1.0	0.1459114905355603	1.0	0.22699880965159783	2.6842649132524956	0.387544316774166	0.5965272735039084	0.37543889624535476	0.15265046345734912	0.8259779784578212	0.9295002028713398	182.0	3.48215126286582	110.0	0.2536297126565899
41	Feb25-FISH2-3L1-rep2-m1bp-100x_Position001_0_cmle.ics	40	1	0	0.8664	0.6075776779461282	1.0	0.72222503087512	1.0	0.29733737369906565	1.8091058986619384	0.6743576641379401	0.7648349776607314	0.6691691888421577	0.5549768745987448	0.6785673411264103	1.0082103598425518	130.0	2.3902862997081367	76.0	0.1752350741990985
42	Feb25-FISH2-3L1-rep2-m1bp-100x_Position001_0_cmle.ics	41	1	0	1.083	0.26050874028763005	1.0	0.9788040346074901	1.0	0.2549151063769329	2.253367468716372	0.6024243675387637	0.6718588215560982	0.6024243675387637	0.49402617258942194	0.7221794055068681	0.9874566005837696	132.0	2.4817922092997047	72.0	0.16601217555704068
43	Feb25-FISH2-3L1-rep2-m1bp-100x_Position001_0_cmle.ics	41	2	0	1.083	0.22096293792572402	2.0	1.074245800390238	1.0	0.26850545931466896	1.9176405667970782	0.6763875762453269	0.7553811218022122	0.6760746921962848	0.5427635080430554	0.675571972169589	0.9807947634855849	170.0	3.1671682937206094	108.0	0.24901826333556107
44	Feb25-FISH2-3L1-rep2-m1bp-100x_Position001_0_cmle.ics	41	3	0	1.2995999999999999	4.690530988609688	2.0	1.4605997195981766	1.0	0.24260792187714497	1.746162491968582	0.7384998983933243	0.8005283547137434	0.7370870817595051	0.6738941806792487	0.6524947434349707	0.9662259535842057	200.0	3.743978477019859	131.0	0.3020499305273935
45	Feb25-FISH2-3L1-rep2-m1bp-100x_Position001_0_cmle.ics	42	1	0	1.5162	0.32960919414996565	1.0	0.20635000882146287	1.0	0.28220164422203037	2.1552887444152486	0.33602375788643535	0.5078309838328076	0.33602375788643535	0.157297417192429	0.8500103920218707	0.9922233327439616	220.0	4.1441220984463065	163.0	0.375833119663856
46	Feb25-FISH2-3L1-rep2-m1bp-100x_Position001_0_cmle.ics	43	1	0	1.2995999999999999	0.17145262915405346	1.0	1.9150460309434651	1.0	0.3046286893447269	2.6381341650371786	0.9397758539695322	0.9717065968726931	0.9331521374404402	0.8780719414804375	0.4142013521783934	1.002038468889902	202.0	3.858889635451847	149.0	0.34355297441665367
47	Feb25-FISH2-3L1-rep2-m1bp-100x_Position001_0_cmle.ics	44	1	0	1.2995999999999999	0.33739020808817227	1.0	0.7252201245704302	1.0	0.3177274940519455	2.6935814074615547	0.6471323839744892	0.7557211636159005	0.6404811404811405	0.48752989542463226	0.6661666875365421	1.0026363841530934	180.0	3.4140506021146724	128.0	0.2951327565458501
48	Feb25-FISH2-3L1-rep2-m1bp-100x_Position001_0_cmle.ics	45	1	0	1.9493999999999998	0.4887827904987853	2.0	2.432018936174859	1.0	0.27876185859557256	2.630913802052811	0.9399064079683658	0.9735098284358169	0.9389902113296622	0.888017229586789	0.3677395691435661	0.9775356714979425	342.0	6.519463492394473	314.0	0.7239975434015384
49	Feb25-FISH2-3L1-rep2-m1bp-100x_Position001_0_cmle.ics	46	1	0	1.2995999999999999	0.3272394199074708	1.0	1.232192124587033	1.0	0.32687828589830087	2.5300446666492555	0.8083252294414393	0.8889564213213396	0.805476204947426	0.7114545979456635	0.5308137256903263	1.011237797225236	182.0	3.4587460140254014	132.0	0.30435565518790797
50	Feb25-FISH2-3L1-rep2-m1bp-100x_Position001_0_cmle.ics	47	1	0	0.8664	1.347324091223067	1.0	0.0	1.0	0.207899513840501	1.5353426069931049	0.14787910870609455	0.24781636914389907	0.12785146408650216	0.032394200511719554	0.9183741505551611	0.9529998197436382	136.0	2.547777784280742	68.0	0.15678927691498287
51	Feb25-FISH2-3L1-rep2-m1bp-100x_Position001_0_cmle.ics	49	1	0	1.083	0.5521790886135534	1.0	0.0	1.0	0.2549151063769329	2.2431801261692668	0.26238024270811156	0.43781846568731814	0.2514938613299269	0.03373784685260095	0.9040250728054529	0.9980735250559353	132.0	2.4817922092997047	72.0	0.16601217555704068
52	Feb25-FISH2-3L1-rep2-m1bp-100x_Position001_0_cmle.ics	50	1	0	1.2995999999999999	0.3039613130987249	1.0	0.6190500264643886	1.0	0.28452684573903236	2.2806560285752435	0.5884397691043665	0.7188908863639556	0.5908905773795312	0.4303064563699948	0.6814031559129361	0.9970184907782056	202.0	3.788673888930588	144.0	0.33202435111408135
53	Feb25-FISH2-3L1-rep2-m1bp-100x_Position001_0_cmle.ics	51	1	0	1.5162	0.5227686350583955	1.0	0.1459114905355603	1.0	0.30108013882048573	2.5850871550260672	0.33176061396544554	0.4856980832482704	0.3280480889191335	0.14424029337265132	0.8801406062589154	0.985923056140314	188.0	3.5928322497575866	133.0	0.3066613798484224
54	Feb25-FISH2-3L1-rep2-m1bp-100x_Position001_0_cmle.ics	52	1	0	1.7328	3.836366178558791	1.0	0.8664	1.0	0.29828019838874525	3.049227835906415	0.7912207851483626	0.8778594710443673	0.7737228812255974	0.5447741941885328	0.6235736872249666	0.9981191565524581	250.0	4.837958525947663	203.0	0.4680621060844342
55	Feb25-FISH2-3L1-rep2-m1bp-100x_Position001_0_cmle.ics	53	1	0	1.083	2.161344470023023	1.0	1.104642543499924	1.0	0.28785502777740146	2.3940403266106642	0.8084189653734607	0.8808595016817545	0.7920091176116305	0.6878144603096652	0.6225311902473755	0.9702637410545395	146.0	2.7244443461535455	89.0	0.2052094947857864
56	Feb25-FISH2-3L1-rep2-m1bp-100x_Position001_0_cmle.ics	54	1	0	1.5162	0.37888387276760216	1.0	0.7540056732031717	1.0	0.2555440387245966	2.6381559252825117	0.6441669943636126	0.7503801284572028	0.641820684231223	0.49398020710446977	0.5953379044023429	0.986537435787445	218.0	4.122831935375998	153.0	0.35277587305871144
57	Feb25-FISH2-3L1-rep2-m1bp-100x_Position001_0_cmle.ics	55	1	0	1.9493999999999998	0.38838102064153196	1.0	0.2918229810711206	1.0	0.27827990620755455	2.3492366684196546	0.3684625445684697	0.5510932339538578	0.36550624406500276	0.16627547942832913	0.8508438155900084	0.9851827969297423	358.0	6.760000543478204	336.0	0.7747234859328564
58	Feb25-FISH2-3L1-rep2-m1bp-100x_Position001_0_cmle.ics	56	1	0	1.5162	0.19481500800026322	1.0	0.8508028822180275	1.0	0.27708847204661974	2.489082313695202	0.6783327646021725	0.7965364272308479	0.6771810840015925	0.5490032986407325	0.6585168718024184	0.9880093669876342	200.0	3.814194223541118	140.0	0.3228014524720236
59	Feb25-FISH2-3L1-rep2-m1bp-100x_Position001_0_cmle.ics	57	1	0	1.2995999999999999	0.3788475210120975	1.0	2.2377496632514493	1.0	0.32965651373843813	2.5098206790479263	0.9716912716912717	0.9887950012950013	0.9715358715358715	0.9371276871276871	0.20900369687036743	0.9998567599312927	202.0	3.8354843866114274	155.0	0.35738732237974036
60	Feb25-FISH2-3L1-rep2-m1bp-100x_Position001_0_cmle.ics	58	1	0	1.2995999999999999	0.2484866116819043	1.0	0.0	1.0	0.1668108740803329	2.0837961899506574	0.08054784827098192	0.2691523435317778	0.08054784827098192	0.02948269119755684	0.9749810292263937	0.9362505187371368	198.0	3.7460935627899703	107.0	0.2467125386750466
61	Feb25-FISH2-3L1-rep2-m1bp-100x_Position001_0_cmle.ics	59	1	0	1.5162	0.38232787086374986	1.0	0.0	1.0	0.1893026338470714	2.287175721717981	0.06878348622537171	0.24678854995230343	0.06878348622537171	0.0253293932851825	0.9409049467315012	0.9272932736559846	226.0	4.278208334178495	139.0	0.32049572781150915
62	Feb25-FISH2-3L1-rep2-m1bp-100x_Position002_1_cmle.ics	1	1	0	0.8664	3.114993392676177	1.0	1.2536039404732575	1.0	0.27660059285691496	1.7572018540876566	0.7955407055195014	0.8555227141296665	0.794812482597614	0.704484282521936	0.5386993844591214	0.9616400120389638	132.0	2.388171213938025	75.0	0.17292934953858405
63	Feb25-FISH2-3L1-rep2-m1bp-100x_Position002_1_cmle.ics	2	1	0	1.5162	0.28965738003493574	1.0	0.0	1.0	0.2787496688231761	2.6007910023173966	0.19804716172288941	0.39354070674734615	0.19804716172288941	0.02622391640914614	0.9299951506828046	0.9958588175430265	220.0	4.2143378449675675	162.0	0.37352739500334153
64	Feb25-FISH2-3L1-rep2-m1bp-100x_Position002_1_cmle.ics	3	1	0	1.2995999999999999	0.21081015824439636	1.0	0.4773698211006071	1.0	0.33050755335238097	2.29291087992252	0.5220482170052585	0.6423234964512514	0.5063072900204018	0.33310537053532946	0.7916350176538944	0.9919011135410719	218.0	4.099426686535579	174.0	0.40119609092951497
65	Feb25-FISH2-3L1-rep2-m1bp-100x_Position002_1_cmle.ics	4	1	0	0.8664	NA	0.0	0.3095250132321943	1.0	0.2991712012340393	2.128189935327088	0.47131598359064614	0.6120443104318455	0.47131598359064614	0.30094599666118826	0.8220421855285586	1.0012881430013516	132.0	2.4349817116188652	78.0	0.17984652352012742
66	Feb25-FISH2-3L1-rep2-m1bp-100x_Position002_1_cmle.ics	6	1	0	1.7328	0.4822410405090217	1.0	2.214456900980469	1.0	0.29882517992221097	2.338896457440094	0.9422311024697939	0.9774501942056385	0.9422311024697939	0.8810776060963099	0.3807963607112668	0.9887678905902867	266.0	5.031685079350555	223.0	0.5141765992947233
67	Feb25-FISH2-3L1-rep2-m1bp-100x_Position002_1_cmle.ics	7	1	0	1.5162	0.17504441331185835	1.0	0.0	1.0	0.17005313467194738	2.2328280288175426	0.07724021030252536	0.20566265406383774	0.07724021030252536	0.02778176803516534	0.9840492287708843	0.9438500000505737	174.0	3.443801108265425	89.0	0.2052094947857864
68	Feb25-FISH2-3L1-rep2-m1bp-100x_Position002_1_cmle.ics	8	1	0	1.2995999999999999	0.20714966084650838	1.0	1.0987399361686254	1.0	0.3042557231713215	2.481182895558011	0.7740679291995839	0.8392290697774377	0.7712053091715595	0.6814239170613873	0.5713961108840782	1.0032836002320005	172.0	3.258674203312178	117.0	0.26976978528019113
69	Feb25-FISH2-3L1-rep2-m1bp-100x_Position002_1_cmle.ics	10	1	0	1.5162	0.2694058250135523	1.0	0.687545504971255	1.0	0.3108236876742558	2.6228130436920445	0.6082766660190402	0.7044427174405803	0.5875850009714396	0.45727284502299076	0.7342747426185434	1.0000435116629187	206.0	3.9248752104328846	155.0	0.35738732237974036
70	Feb25-FISH2-3L1-rep2-m1bp-100x_Position002_1_cmle.ics	11	1	0	1.2995999999999999	1.3780256745328012	1.0	0.815064591942846	1.0	0.3216302398939304	2.7653042630197957	0.6839564067163891	0.7890214649873123	0.6812646062952651	0.5437398286194689	0.6578408589593446	1.011634397845341	164.0	3.150108302190523	112.0	0.25824116197761887
71	Feb25-FISH2-3L1-rep2-m1bp-100x_Position002_1_cmle.ics	13	1	0	1.5162	0.14814816546844603	1.0	0.5097226605744432	1.0	0.27714930039612806	2.4399699161492108	0.4971717554041551	0.6357215703591556	0.4971717554041551	0.33145922701656994	0.787254670835774	0.9909171235505805	246.0	4.654946706764525	191.0	0.4403934101582607
72	Feb25-FISH2-3L1-rep2-m1bp-100x_Position002_1_cmle.ics	14	1	0	1.2995999999999999	0.21201327520700552	1.0	0.3777847188762272	1.0	0.30051012392772464	2.5404052881290458	0.5379452685346043	0.6871464207759811	0.5118862013155746	0.3088890373736024	0.8195036031690697	0.9939493191056296	190.0	3.5907171639874758	135.0	0.31127282916945126
73	Feb25-FISH2-3L1-rep2-m1bp-100x_Position002_1_cmle.ics	15	1	0	1.7328	0.2847594490782454	2.0	1.449626260897894	1.0	0.2931851651163166	2.73019833347447	0.7741660166429394	0.8609153266850189	0.7717594713995389	0.6820754353993012	0.6427023463955631	0.9947692807612898	278.0	5.299857550814928	236.0	0.5441510198814111
74	Feb25-FISH2-3L1-rep2-m1bp-100x_Position002_1_cmle.ics	16	1	0	1.083	0.5181699200286205	1.0	0.0	1.0	0.2933898472602468	2.1310477374998027	0.16625956552434898	0.331959197916075	0.16625956552434898	0.02633308717915426	0.92238344366804	0.9899016542714386	180.0	3.3906453532742526	123.0	0.2836041332432778
75	Feb25-FISH2-3L1-rep2-m1bp-100x_Position002_1_cmle.ics	17	1	0	1.2995999999999999	0.32069472851826025	1.0	1.0161559471409798	1.0	0.2962219750727617	2.107721473560465	0.7155503348389988	0.8212304879082554	0.7155503348389988	0.5988683289535827	0.636989762789471	0.9955986269665209	220.0	4.097311600765467	167.0	0.3850560183059138
76	Feb25-FISH2-3L1-rep2-m1bp-100x_Position002_1_cmle.ics	18	1	0	1.5162	0.9700318725411312	1.0	0.1459114905355603	1.0	0.1617883657975504	3.677565227100181	0.44646124148263394	0.6774277194347206	0.44646124148263394	0.17706757710647247	0.7945662168386196	0.8017622325520425	142.0	2.7286745176937672	64.0	0.14756637827292504
77	Feb25-FISH2-3L1-rep2-m1bp-100x_Position002_1_cmle.ics	19	1	0	1.2995999999999999	0.21573163491249014	1.0	1.1961505589055579	1.0	0.3245411957740486	2.3099795015425246	0.7554385061030754	0.8498347483406322	0.7538435398385303	0.6315874573168392	0.5937523324186292	0.99387098286088	226.0	4.2313978364976546	182.0	0.41964188821363063
78	Feb25-FISH2-3L1-rep2-m1bp-100x_Position002_1_cmle.ics	20	1	0	0.8664	2.742399802787177	1.0	0.3164505769875799	1.0	0.2672535417116317	1.861109459813732	0.42427504500559526	0.5587779156327544	0.42427504500559526	0.23903140660730793	0.847641308226916	0.9737548509990022	144.0	2.6563436854023967	84.0	0.1936808714832141
79	Feb25-FISH2-3L1-rep2-m1bp-100x_Position002_1_cmle.ics	20	2	0	1.7328	0.23626237715856985	1.0	0.0	1.0	0.1327682845713192	2.783128243648376	0.06894978835206539	0.16090108499975672	0.06894978835206539	0.023405950469517833	0.9714012177219116	0.9001719227858211	176.0	3.5119017690165735	80.0	0.18445797284115634
80	Feb25-FISH2-3L1-rep2-m1bp-100x_Position002_1_cmle.ics	21	1	0	1.083	0.4387084541281243	1.0	0.3095250132321943	1.0	0.268082573106329	2.180850014735275	0.45602211854155866	0.6009629734357572	0.45130936110718384	0.29966853606044896	0.8372811434493485	0.9876830131273122	120.0	2.2604302355161727	64.0	0.14756637827292504
81	Feb25-FISH2-3L1-rep2-m1bp-100x_Position002_1_cmle.ics	24	1	0	1.2995999999999999	4.118303296558153	1.0	1.9493999999999998	1.0	0.3079536876373948	2.3713962169449974	0.9724272887187131	0.990455871652314	0.9652921520561203	0.9072573523697838	0.3233092003836683	0.9881251700335897	194.0	3.656702738968513	141.0	0.325107177132538
82	Feb25-FISH2-3L1-rep2-m1bp-100x_Position002_1_cmle.ics	25	1	0	1.083	2.542097464649514	1.0	1.4504402491408603	1.0	0.2965316559836926	2.80959010870628	0.9282459639264554	0.9649163670242965	0.92751808772364	0.8721485449754706	0.32478334231124034	1.0104346630198668	122.0	2.351936145107741	69.0	0.1590950015754973
83	Feb25-FISH2-3L1-rep2-m1bp-100x_Position002_1_cmle.ics	26	1	0	1.5162	0.642410725536521	1.0	2.066077853227447	1.0	0.26534048631852075	2.6156295786860926	0.9711903067997624	0.9921411440264627	0.9717990655919262	0.93793960819404	0.29003555871851916	0.9903777909931294	200.0	3.7907889747006984	137.0	0.3158842784904802
84	Feb25-FISH2-3L1-rep2-m1bp-100x_Position002_1_cmle.ics	27	1	0	1.7328	0.43368592046026494	4.0	1.0024833655297731	1.0	0.2703216929263457	2.6487303150229438	0.6287876933620521	0.7412053921088702	0.626661322694341	0.5170140248678284	0.6972605251374354	0.9907705216925721	234.0	4.480395230661831	175.0	0.40350181559002946
85	Feb25-FISH2-3L1-rep2-m1bp-100x_Position002_1_cmle.ics	27	2	0	1.2995999999999999	0.2837248075398309	3.0	0.3720027687491155	1.0	0.3170191089870083	2.515517390616312	0.3698324603485412	0.4840476307029567	0.3669044938319953	0.2354290067554337	0.8401358991069517	1.001700637896908	202.0	3.8354843866114274	152.0	0.350470148398197
86	Feb25-FISH2-3L1-rep2-m1bp-100x_Position002_1_cmle.ics	28	1	0	1.083	2.0004274692653112	1.0	0.0	1.0	0.28380753372595546	2.131864949837925	0.24770658465029294	0.4420153692066334	0.24770658465029294	0.026333283107167864	0.8957554368669494	1.0006906075844344	172.0	3.188458456790918	113.0	0.2605468866381333
87	Feb25-FISH2-3L1-rep2-m1bp-100x_Position002_1_cmle.ics	29	1	0	1.7328	0.4870208398614559	1.0	1.680857471850398	1.0	0.2641782186969013	2.728894271144259	0.8854655717726257	0.9373821199547341	0.8833473580361547	0.8159040129994487	0.5093839551946203	0.9836134076742988	234.0	4.5038004795022495	173.0	0.3988903662690006
88	Feb25-FISH2-3L1-rep2-m1bp-100x_Position002_1_cmle.ics	30	1	0	0.8664	0.24278065244025318	1.0	0.687545504971255	1.0	0.32238678937204435	2.3416736129033966	0.6826670976547068	0.7762094601874798	0.674047336853069	0.5721276442912042	0.6520992179958397	1.0205241854406397	102.0	1.9283872748408741	55.0	0.12681485632829495
89	Feb25-FISH2-3L1-rep2-m1bp-100x_Position002_1_cmle.ics	31	1	0	1.083	0.4997374234969382	1.0	2.0557473992337476	1.0	0.3357969298917996	2.089191519696968	0.9631197053676681	0.9867071322404212	0.9641374462757273	0.9199316136684801	0.22999138154424834	0.9848763661684977	184.0	3.3864151817340304	136.0	0.31357855382996574
90	Feb25-FISH2-3L1-rep2-m1bp-100x_Position002_1_cmle.ics	32	1	0	2.166	3.2025775924336797	1.0	0.0	1.0	0.10264813568148165	3.5782635578632895	0.17987456211101616	0.41005369030564953	0.15874754721978115	0.027772093079247374	0.9215573746753226	0.5927958566705828	224.0	4.210107673427344	101.0	0.23287819071195984
91	Feb25-FISH2-3L1-rep2-m1bp-100x_Position002_1_cmle.ics	33	1	0	1.2995999999999999	6.465176718145651	1.0	0.42540144110901373	1.0	0.18116006308771845	1.9062001498475063	0.4069062694208062	0.5101495825103526	0.40621096610242496	0.3190088543493376	0.8013744963635543	0.8678739598472452	160.0	3.0139069806882253	81.0	0.18676369750167077
92	Feb25-FISH2-3L1-rep2-m1bp-100x_Position002_1_cmle.ics	33	2	0	0.8664	0.5201266947786777	1.0	0.0	1.0	0.2893628805065309	1.8705285052800829	0.18765190531568618	0.3429599000732222	0.18765190531568618	0.02610464007285302	0.9361123610985218	0.9925028309734745	138.0	2.5222574496702106	82.0	0.18906942216218525
93	Feb25-FISH2-3L1-rep2-m1bp-100x_Position002_1_cmle.ics	34	1	0	1.9493999999999998	0.20771042585475022	1.0	0.0	1.0	0.20846067444289093	2.549494260463649	0.12322578938317658	0.26851759990475815	0.11995515695067265	0.019043414421207192	0.971108669183431	0.9344922964339856	278.0	5.370073297336188	199.0	0.4588392074423764
94	Feb25-FISH2-3L1-rep2-m1bp-100x_Position002_1_cmle.ics	34	2	0	1.2995999999999999	1.9034846176825502	1.0	1.1736910802652911	1.0	0.27258798385801636	2.7082407271110127	0.6685847321983677	0.7350655449290315	0.6656613357672924	0.5630597113642076	0.7194981834371823	1.000550985769844	166.0	3.1713984652608316	105.0	0.24210108935401767
95	Feb25-FISH2-3L1-rep2-m1bp-100x_Position002_1_cmle.ics	35	1	0	1.5162	0.14047956406966527	1.0	1.319789431739984	1.0	0.281061015957084	2.5057754216737087	0.8336138256798993	0.9015507219731576	0.8204330424698412	0.731954206678075	0.5405039509318396	0.9904369446833743	200.0	3.8375994723815383	141.0	0.325107177132538
96	Feb25-FISH2-3L1-rep2-m1bp-100x_Position002_1_cmle.ics	36	1	0	1.7328	0.31865868933106684	1.0	0.0	1.0	0.19039146173571422	2.1392400322969913	0.12962624866331082	0.2883258130982499	0.12962624866331082	0.024159515922902376	0.9552754685296847	0.9165514181112444	266.0	5.078495577031397	178.0	0.4104189895715728
97	Feb25-FISH2-3L1-rep2-m1bp-100x_Position002_1_cmle.ics	37	1	0	1.7328	0.4387993314894744	1.0	1.2748075358549043	1.0	0.29448272374548884	2.7751526360452314	0.8234909589899568	0.9169318372131972	0.8234909589899568	0.6800557533454709	0.5770742229904596	0.9987381064260007	236.0	4.525090642572559	185.0	0.426559062195174
98	Feb25-FISH2-3L1-rep2-m1bp-100x_Position002_1_cmle.ics	38	1	0	1.2995999999999999	0.3560479783565457	1.0	0.42540144110901373	1.0	0.25301746619494625	1.842443486712927	0.4452849148937635	0.5568728534162944	0.4426487896537247	0.3126148572844469	0.8338471738938701	0.971398028988465	212.0	3.9887456996438106	146.0	0.3366358004351103
99	Feb25-FISH2-3L1-rep2-m1bp-100x_Position002_1_cmle.ics	39	1	0	1.2995999999999999	0.4381366559605	1.0	0.7610319551488771	1.0	0.25155236912521917	2.822187125127825	0.657817003526737	0.7463345208471329	0.6579423190533307	0.5269204604450491	0.6495813682357224	0.967484605457522	178.0	3.3693551902039434	112.0	0.25824116197761887
100	Feb25-FISH2-3L1-rep2-m1bp-100x_Position002_1_cmle.ics	40	1	0	1.083	0.389877506198828	1.0	2.263762234040641	1.0	0.30947890199704	2.2990541077917888	0.9751567938392212	0.9901173641820659	0.9708859482454223	0.9475097943604661	0.3030116663973545	0.9917304214650978	172.0	3.235268954471758	118.0	0.27207550994070556
101	Feb25-FISH2-3L1-rep2-m1bp-100x_Position002_1_cmle.ics	41	1	0	1.5162	0.4052352345053856	1.0	0.20635000882146287	1.0	0.3033909273354146	2.3850202743669415	0.3459199065738893	0.4943392860039252	0.3430165604269054	0.17639044328743128	0.8603600799308215	1.0063199238734646	178.0	3.369355190203944	123.0	0.2836041332432778
102	Feb25-FISH2-3L1-rep2-m1bp-100x_Position002_1_cmle.ics	43	1	0	1.9493999999999998	0.11815246109757749	1.0	0.5158750220536572	1.0	0.2800084345297068	2.3926554781849503	0.5053278879347617	0.687972675451141	0.5049853333422021	0.30068145083510156	0.726056182153775	0.9915039469967194	332.0	6.366202179362087	301.0	0.6940231228148507
103	Feb25-FISH2-3L1-rep2-m1bp-100x_Position002_1_cmle.ics	44	1	0	1.083	6.34732240994185	1.0	0.0	1.0	0.18161863239832968	2.1713407073208657	0.0903604998093187	0.25392579132736615	0.0903604998093187	0.032135406151154185	0.977428576249089	0.9418621082992829	122.0	2.258315149746061	54.0	0.12450913166778053
104	Feb25-FISH2-3L1-rep2-m1bp-100x_Position002_1_cmle.ics	45	1	0	1.083	6.308327932994213	1.0	0.1459114905355603	1.0	0.17734328101003638	1.4286598401949735	0.3367520178930473	0.5726731216066658	0.3404835990056843	0.1401052259518719	0.8855320395169595	0.8110085700494204	194.0	3.516271245925994	107.0	0.2467125386750466
105	Feb25-FISH2-3L1-rep2-m1bp-100x_Position002_1_cmle.ics	48	1	0	1.083	0.33154272863350454	1.0	1.2737298093406069	1.0	0.2625618704319815	1.985547309348799	0.8684496477268744	0.9248892939348266	0.8682977555002512	0.7886244406276655	0.42329995328683984	0.9724869740859915	146.0	2.7244443461535455	85.0	0.19598659614372857
106	Feb25-FISH2-3L1-rep2-m1bp-100x_Position002_1_cmle.ics	50	1	0	1.2995999999999999	0.44330563023306613	1.0	2.3825999999999996	1.0	0.31374480427764617	2.4052976660523973	0.9941572182042131	0.9974354925307141	0.9872974765499163	0.9609323184789818	0.25774129451118344	0.9956531462387314	208.0	3.9227601246627732	158.0	0.3643044963612837
107	Feb25-FISH2-3L1-rep2-m1bp-100x_Position002_1_cmle.ics	51	1	0	1.2995999999999999	4.93480165307323	1.0	0.815064591942846	1.0	0.2670713543528941	2.145131390946446	0.6489932751980524	0.7588350328258137	0.6466053386014274	0.5242185992989178	0.6802729061978844	0.9895988552459378	212.0	3.965340450803391	150.0	0.3458586990771681
108	Feb25-FISH2-3L1-rep2-m1bp-100x_Position002_1_cmle.ics	52	1	0	1.5162	0.4256067249570195	1.0	1.1610237410715747	1.0	0.2873025184810246	2.504189728288825	0.8085244005448554	0.8952523000357656	0.8032813082618654	0.6851443182077603	0.58692911706543	1.000964366961279	190.0	3.637527661668315	132.0	0.30435565518790797
109	Feb25-FISH2-3L1-rep2-m1bp-100x_Position002_1_cmle.ics	53	1	0	1.2995999999999999	0.2616347238917207	1.0	0.0	1.0	0.28557019232898284	2.4787915087539547	0.16118392749591304	0.3272793759141882	0.15840909742736686	0.02787736254911521	0.9362025829841008	0.9908481789974061	198.0	3.7929040604708097	140.0	0.3228014524720236
110	Feb25-FISH2-3L1-rep2-m1bp-100x_Position002_1_cmle.ics	54	1	0	1.083	4.9776599986491865	1.0	1.8369787278692045	1.0	0.3046309795115301	2.0337779261389315	0.9158059123132152	0.9507523230647607	0.9139008048107204	0.8577778929770221	0.47641919612453215	1.0031407111570836	166.0	3.1011827187395724	111.0	0.2559354373171044
111	Feb25-FISH2-3L1-rep2-m1bp-100x_Position002_1_cmle.ics	55	1	0	1.5162	0.4660676270790795	1.0	1.4504402491408603	1.0	0.2917462631428579	2.5029736614753713	0.8268112505927275	0.9011611220644389	0.8268112505927275	0.7430869250542813	0.5581321918492576	1.0021801979788143	214.0	4.05684636039496	159.0	0.3666102210217982
112	Feb25-FISH2-3L1-rep2-m1bp-100x_Position002_1_cmle.ics	56	1	0	1.9493999999999998	0.09788934790344461	1.0	0.0	1.0	0.19686323311209866	2.5248655434139358	0.09891770697816038	0.29251529327096076	0.12885653389431728	0.02497577988761868	0.9604791395986778	0.9173413673289738	266.0	5.172116572393075	181.0	0.41733616355311615
113	Feb25-FISH2-3L1-rep2-m1bp-100x_Position002_1_cmle.ics	58	1	0	1.9493999999999998	0.5143800354649405	1.0	2.0977973943825394	1.0	0.26149400937190564	2.3553198731300977	0.863512268071713	0.9178302931237357	0.8602546936315	0.8022878374226906	0.5242844851580705	0.980204393998129	372.0	7.0494631780128865	345.0	0.7954750078774867
114	Feb25-FISH2-3L1-rep2-m1bp-100x_Position002_1_cmle.ics	59	1	0	1.083	NA	0.0	1.488011074996462	1.0	0.19868269699342808	2.294532455548158	0.9070654739877755	0.9428458407237741	0.9049217144971735	0.8583077060497403	0.4123355891348305	0.8993867294949103	150.0	2.790429921134583	77.0	0.17754079885961296
115	Feb25-FISH2-3L1-rep2-m1bp-100x_Position002_1_cmle.ics	61	1	0	1.5162	0.5565067844049773	1.0	0.2918229810711206	1.0	0.2840055858713987	2.420364088042599	0.3957121557673155	0.5314958541802945	0.3905851292658923	0.2064954121952513	0.8401454000412991	0.9900207825962775	224.0	4.256918171108185	168.0	0.3873617429664282
116	Feb25-FISH2-3L1-rep2-m1bp-100x_Position002_1_cmle.ics	62	1	0	1.2995999999999999	0.16950703077135298	1.0	0.6016084874694266	1.0	0.2839228261629219	2.1749023556697114	0.5918089994037807	0.7071423561182618	0.5910724932486936	0.4578876302037667	0.7302234120548026	0.9920118208937023	174.0	3.2565591175420665	115.0	0.2651583359591622
117	Feb25-FISH2-3L1-rep2-m1bp-100x_Position002_1_cmle.ics	63	1	0	1.7328	3.5058989694940044	1.0	0.9479040472602467	1.0	0.2656060729989725	2.8265157127448512	0.6698636065390683	0.781882145998241	0.6654660691600005	0.5184766372101465	0.6546158656413814	0.9738785287386276	270.0	5.144481152012433	215.0	0.4957308020106076
118	Feb25-FISH2-3L1-rep2-m1bp-100x_Position002_1_cmle.ics	64	1	0	1.7328	0.3537377369181573	1.0	0.7817319754002556	1.0	0.30286398483902777	2.270721486581712	0.6091088824184909	0.7453592868183615	0.6091088824184909	0.4468618570042058	0.7131719305038039	0.9824832286378975	306.0	5.785161824522614	277.0	0.6386857309625038
119	Feb25-FISH2-3L1-rep2-m1bp-100x_Position002_1_cmle.ics	65	1	0	1.2995999999999999	0.47925494790758466	1.0	0.5556144027286182	1.0	0.3212041344475795	2.1564121036647075	0.5501864319343864	0.6648730891542978	0.5501799019191714	0.40103435441004576	0.7618037475026319	0.9918210527532736	202.0	3.788673888930588	153.0	0.35277587305871144
120	Feb25-FISH2-3L1-rep2-m1bp-100x_Position003_2_cmle.ics	1	1	0	1.7328	0.35960671000278965	1.0	1.2737298093406069	1.0	0.3101508947258935	3.175151213204665	0.7485933145614281	0.8378749752471661	0.7466758755258468	0.6556651388332118	0.6190784875946479	0.9927260150567312	250.0	4.884769023628502	207.0	0.477285004726492
121	Feb25-FISH2-3L1-rep2-m1bp-100x_Position003_2_cmle.ics	2	1	0	1.7328	1.8379692843262827	1.0	1.3765262486627317	1.0	0.17317225157958047	4.602671700333254	0.7944308647684482	0.8405529497258374	0.7918808218273106	0.738042544757878	0.5953466946080487	0.8025634568216445	130.0	2.5307177927506554	58.0	0.13373203030983835
122	Feb25-FISH2-3L1-rep2-m1bp-100x_Position003_2_cmle.ics	3	1	0	1.5162	0.5571290261472793	1.0	2.409544494405231	1.0	0.2917507717704062	2.585731415709559	0.9795968067666136	0.9928158188600347	0.9746014398061251	0.9515342488536197	0.37872960691754953	1.0035528380521184	222.0	4.212222759197456	168.0	0.3873617429664282
123	Feb25-FISH2-3L1-rep2-m1bp-100x_Position003_2_cmle.ics	4	1	0	0.8664	1.7176778697654187	1.0	0.9018655279647406	1.0	0.31077020754012613	2.151071187032566	0.6813603632874187	0.7667608634876499	0.6789802564470672	0.5712029740001662	0.6453416966685733	0.9891504022819633	102.0	1.904982026000454	54.0	0.12450913166778053
124	Feb25-FISH2-3L1-rep2-m1bp-100x_Position003_2_cmle.ics	4	2	0	1.083	5.354363729389943	1.0	1.5338067085748235	1.0	0.2742869488096087	2.6529905710669826	0.8681949723076459	0.9038096821235087	0.8651726144151359	0.8016502074093104	0.5397712498690298	0.960270550797646	124.0	2.34982105933763	68.0	0.15678927691498287
125	Feb25-FISH2-3L1-rep2-m1bp-100x_Position003_2_cmle.ics	5	1	0	1.5162	2.982527420024903	1.0	1.2653448004921624	1.0	0.3213200397477352	2.601340617960218	0.830121398043997	0.8904620816836659	0.8282335666902646	0.7397808018039277	0.5583549312585373	0.9973321475642193	166.0	3.1713984652608316	114.0	0.26285261129864773
126	Feb25-FISH2-3L1-rep2-m1bp-100x_Position003_2_cmle.ics	6	1	0	1.5162	0.44879640146237165	1.0	0.0	1.0	0.21206460971609653	2.148798437042838	0.1478844142597064	0.2966758770287544	0.1478844142597064	0.02546837273560666	0.9608097959901278	0.9459728921267617	234.0	4.45698998182141	155.0	0.35738732237974036
127	Feb25-FISH2-3L1-rep2-m1bp-100x_Position003_2_cmle.ics	7	1	0	1.083	0.3313046219504862	1.0	0.42540144110901373	1.0	0.3091484836859036	2.089600688279385	0.5118226354729054	0.6534276478037726	0.5013997200559888	0.32744284476438046	0.7721749310845835	0.9914143554774623	174.0	3.2331538687016472	120.0	0.2766869592617345
128	Feb25-FISH2-3L1-rep2-m1bp-100x_Position003_2_cmle.ics	8	1	0	1.2995999999999999	3.557457519885297	1.0	0.6736388337817686	1.0	0.2655920340875803	2.318273422796058	0.6586266014678186	0.7961902590218484	0.6580354202031975	0.500747422027414	0.7233994000586186	1.0022211314616192	142.0	2.6818640200129282	82.0	0.18906942216218525
129	Feb25-FISH2-3L1-rep2-m1bp-100x_Position003_2_cmle.ics	9	1	0	1.9493999999999998	6.124478578972717	1.0	0.6952437723139506	1.0	0.29529076911694946	2.6587537428811436	0.5537797907904669	0.6913697216188319	0.5515028269476668	0.36859854261989494	0.7721424158956626	0.990798913710185	324.0	6.210825780559592	298.0	0.6871059488333073
130	Feb25-FISH2-3L1-rep2-m1bp-100x_Position003_2_cmle.ics	10	1	0	1.083	1.602985157918513	1.0	1.2191645447964943	1.0	0.3037281960013569	2.0218055434583455	0.8063044657251325	0.8931598849951339	0.8058958567045311	0.7084797515657155	0.5506400731056768	0.996159599122448	176.0	3.3012545294527955	121.0	0.27899268392224896
131	Feb25-FISH2-3L1-rep2-m1bp-100x_Position003_2_cmle.ics	11	1	0	1.2995999999999999	0.538655670302758	1.0	1.0987399361686254	1.0	0.30585216939996784	2.369962929626239	0.7420509634904675	0.8345639797375617	0.7397519068081536	0.6454137341419524	0.6313574835005019	1.0024505621863276	208.0	3.9227601246627737	156.0	0.35969304704025484
132	Feb25-FISH2-3L1-rep2-m1bp-100x_Position003_2_cmle.ics	12	1	0	1.5162	0.41186679674662424	1.0	0.0	1.0	0.2955469651326335	2.88275153059358	0.1554842452850461	0.3504072087043099	0.1554842452850461	0.027186642694955198	0.940161592726242	0.9859240404497882	192.0	3.705628322419464	136.0	0.31357855382996574
133	Feb25-FISH2-3L1-rep2-m1bp-100x_Position003_2_cmle.ics	13	1	0	1.083	0.3623806352778831	1.0	1.197136909301969	1.0	0.36089139198911313	2.151260485763307	0.8103986722216577	0.8781085933001389	0.8057311248856823	0.6944179114588626	0.663274358851846	1.004587211260627	124.0	2.32641581049721	78.0	0.17984652352012742
134	Feb25-FISH2-3L1-rep2-m1bp-100x_Position003_2_cmle.ics	13	2	0	1.083	0.34437344584662594	2.0	0.0	1.0	0.2522425781034317	2.212331513871215	0.07728889340514175	0.22481116417708227	0.07728889340514175	0.02670460319073265	0.9594110845038772	0.965611985480067	130.0	2.483907295069816	70.0	0.1614007262360118
135	Feb25-FISH2-3L1-rep2-m1bp-100x_Position003_2_cmle.ics	14	1	0	1.2995999999999999	0.6380549740014906	1.0	0.9755754663213545	1.0	0.33789574318610216	2.3167349169877705	0.7094011930831383	0.7880125349241108	0.7097032394472551	0.5993543758967002	0.6450630303774385	0.9967840954764781	180.0	3.4140506021146724	132.0	0.30435565518790797
136	Feb25-FISH2-3L1-rep2-m1bp-100x_Position003_2_cmle.ics	15	1	0	1.2995999999999999	0.32319002287692655	1.0	0.65253602307166	1.0	0.26143359593652216	2.3172602939219002	0.6045427974947808	0.7270187891440502	0.6023465553235908	0.46307724425887264	0.7220245501582918	0.9925692260722886	184.0	3.4566309282552896	120.0	0.2766869592617345
137	Feb25-FISH2-3L1-rep2-m1bp-100x_Position003_2_cmle.ics	17	1	0	1.2995999999999999	0.12339936525396918	1.0	1.3904875446279013	1.0	0.2869183232007768	2.382971706569682	0.8273148598767605	0.8850263175627616	0.8157920351000666	0.7444089217660844	0.5465767554563558	0.9934306861111813	192.0	3.682223073579044	134.0	0.30896710450893683
138	Feb25-FISH2-3L1-rep2-m1bp-100x_Position003_2_cmle.ics	18	1	0	1.2995999999999999	0.34603182109821184	1.0	1.3229242629964544	1.0	0.3062396383479829	2.0814900616881165	0.8309740937344041	0.9008211968603965	0.8292197873659695	0.7456217957442948	0.5333939083063438	1.0055128092310617	186.0	3.4779210913255985	132.0	0.30435565518790797
139	Feb25-FISH2-3L1-rep2-m1bp-100x_Position003_2_cmle.ics	19	1	0	0.6497999999999999	5.421007886686008	1.0	0.0	1.0	0.32238678937204435	1.8578645411492745	0.20459702710282757	0.3463227607659162	0.19905152851788582	0.025831187374110807	0.9101011395429747	0.9684449313460789	102.0	1.8815767771600338	55.0	0.12681485632829495
140	Feb25-FISH2-3L1-rep2-m1bp-100x_Position003_2_cmle.ics	20	1	0	1.083	3.9547588812000183	1.0	1.878567337274688	1.0	0.2750630861314419	2.1759397821216164	0.9284893641610638	0.9570623466148188	0.9247435365779044	0.8800281446936375	0.4417804379701008	0.987535087683325	146.0	2.7244443461535455	87.0	0.20059804546475749
141	Feb25-FISH2-3L1-rep2-m1bp-100x_Position003_2_cmle.ics	20	2	0	0.8664	0.5374228570206505	1.0	0.8815276241084421	1.0	0.30589812765231944	1.594700954982433	0.6437520819595233	0.7169282854171057	0.6384834496964588	0.5524857746928897	0.7198791727404029	0.9969186321172202	110.0	2.0135479271221097	60.0	0.13834347963086724
142	Feb25-FISH2-3L1-rep2-m1bp-100x_Position003_2_cmle.ics	21	1	0	1.5162	0.3913613764352492	1.0	2.294124127466882	1.0	0.30117150251887354	2.396402998210315	0.9556012937371361	0.9788020171647629	0.9540645648061336	0.9211413957049258	0.3568659707228746	1.0008927148644566	230.0	4.344193909159531	180.0	0.4150304388926017
143	Feb25-FISH2-3L1-rep2-m1bp-100x_Position003_2_cmle.ics	22	1	0	1.5162	5.408416002240462	1.0	1.2995999999999999	1.0	0.286050250349916	2.5494967718226262	0.8583238055873147	0.9179536068213106	0.8448005173316089	0.6723710920963597	0.5900060506970586	0.9874312871713921	196.0	3.748208648560081	138.0	0.3181900031509946
144	Feb25-FISH2-3L1-rep2-m1bp-100x_Position003_2_cmle.ics	23	1	0	1.5162	0.1646669202226788	1.0	0.6921189703237084	1.0	0.25396788840898177	2.610091073808846	0.5916994320664045	0.7129438931535917	0.5865755476502528	0.45499282281720027	0.7375380695483368	0.9907678162488269	226.0	4.301613583018915	161.0	0.37122167034282705
145	Feb25-FISH2-3L1-rep2-m1bp-100x_Position003_2_cmle.ics	24	1	0	0.8664	NA	0.0	2.3185698555905097	1.0	0.30612945552490844	1.9680505783796223	0.9992586643602891	0.9999691110150121	0.9984092172731204	0.9930113671464755	0.03474303420601989	1.004063440926802	116.0	2.1710394116947156	65.0	0.14987210293343953
146	Feb25-FISH2-3L1-rep2-m1bp-100x_Position003_2_cmle.ics	26	1	0	1.2995999999999999	0.3693286449300901	1.0	0.32626801153583	1.0	0.3200554799447672	2.308643122373965	0.4171003525446492	0.5511028319795447	0.4125740924880871	0.24101850536565209	0.8352340114334816	0.9977310173283884	204.0	3.856774549681736	155.0	0.35738732237974036
147	Feb25-FISH2-3L1-rep2-m1bp-100x_Position003_2_cmle.ics	27	1	0	1.5162	0.36097836234388125	1.0	1.1736910802652911	1.0	0.33368066744235514	2.5950980910022374	0.7515377436528305	0.829482787876217	0.7482607589030055	0.6334125182938469	0.6075537704583219	0.9995578063600266	228.0	4.322903746089224	187.0	0.4311705115162029
148	Feb25-FISH2-3L1-rep2-m1bp-100x_Position003_2_cmle.ics	28	1	0	1.7328	0.47852934960503873	1.0	0.0	1.0	0.2530677208665535	2.6082708673285278	0.14780731921352844	0.3120775324336504	0.14780731921352844	0.024713611460285084	0.9420411058731383	0.9416090051058456	230.0	4.414409655680792	165.0	0.3804445689848849
149	Feb25-FISH2-3L1-rep2-m1bp-100x_Position003_2_cmle.ics	29	1	0	1.2995999999999999	0.31135667041030307	1.0	0.6606423714395955	1.0	0.2642521591631124	3.544593751503619	0.5231620261833891	0.6140557911650818	0.5228143192055422	0.41197481758554383	0.7381600441643474	0.94683819004465	128.0	2.486022380839927	70.0	0.1614007262360118
150	Feb25-FISH2-3L1-rep2-m1bp-100x_Position003_2_cmle.ics	29	2	0	1.083	4.659701411479448	1.0	0.9077480443748005	1.0	0.22723759371077942	1.6658213918642502	0.6367989884887917	0.7616468666859837	0.633980454653215	0.5271132418407397	0.6996610076715394	0.9173481134339915	152.0	2.8117200842048917	84.0	0.1936808714832141
151	Feb25-FISH2-3L1-rep2-m1bp-100x_Position003_2_cmle.ics	30	1	0	1.2995999999999999	0.43602337207817965	1.0	0.2918229810711206	1.0	0.3000813737509119	2.3624878804173277	0.4026593546933103	0.5530681490941417	0.39272433610036434	0.1998553881981745	0.8428449935627359	0.9922192584138793	212.0	4.012150948484231	159.0	0.3666102210217982
152	Feb25-FISH2-3L1-rep2-m1bp-100x_Position003_2_cmle.ics	32	1	0	1.7328	0.19297029597859122	1.0	0.0	1.0	0.16576541174227427	2.4695935184726947	0.049980502546854814	0.17919073383539275	0.07029441154249226	0.02498415831931954	0.9885699000717241	0.9198116590766513	182.0	3.6225827559083394	94.0	0.2167381180883587
153	Feb25-FISH2-3L1-rep2-m1bp-100x_Position003_2_cmle.ics	33	1	0	1.7328	1.6499404617703055	1.0	1.3077824382341616	1.0	0.2809763288805817	2.359046647705619	0.7605062289346075	0.8745153441100207	0.7602007698956232	0.6254881270154222	0.6454826460022705	0.9883777056172653	322.0	6.072509373287184	288.0	0.6640487022281627
154	Feb25-FISH2-3L1-rep2-m1bp-100x_Position003_2_cmle.ics	34	1	0	0.8664	NA	0.0	0.9378659497950863	1.0	0.24856632923939953	1.8132992329548032	0.7607936030152727	0.8389368022928636	0.7591446257737761	0.6605658871104946	0.601630514706077	0.9832449633677395	138.0	2.5456626985106308	76.0	0.1752350741990985
155	Feb25-FISH2-3L1-rep2-m1bp-100x_Position003_2_cmle.ics	36	1	0	1.5162	0.5165160769440349	1.0	0.1459114905355603	1.0	0.2908994312046361	2.6779883894941157	0.3194511702986279	0.45626435711181473	0.29802570311044885	0.1399826162538027	0.8809372403236625	0.9965477413087191	216.0	4.124947021146109	161.0	0.37122167034282705
156	Feb25-FISH2-3L1-rep2-m1bp-100x_Position003_2_cmle.ics	37	1	0	1.2995999999999999	0.21255569317927625	1.0	0.46141264688247224	1.0	0.3063323109039217	2.5108141197431477	0.5000519034733805	0.6389940414812559	0.49447401020076265	0.33658710440902706	0.772695706227299	0.9978390493239134	198.0	3.7460935627899703	145.0	0.33433007577459584
157	Feb25-FISH2-3L1-rep2-m1bp-100x_Position003_2_cmle.ics	38	1	0	0.8664	4.94873139285367	1.0	1.1286481129264143	1.0	0.326664595128368	2.496338675581948	0.7938846653956301	0.8694608198983702	0.7918026117408681	0.6816492098566495	0.6129841859972591	1.0141683199917442	104.0	1.973082686751603	57.0	0.13142630564932387
158	Feb25-FISH2-3L1-rep2-m1bp-100x_Position003_2_cmle.ics	38	2	0	1.083	0.471326004762815	1.0	0.5836459621422412	1.0	0.29380436295759543	2.305474752487827	0.48586038274687493	0.5894724666352896	0.48586038274687493	0.42380162256595166	0.7999066957444032	0.9911143952960343	120.0	2.283835484356593	67.0	0.15448355225446841
159	Feb25-FISH2-3L1-rep2-m1bp-100x_Position003_2_cmle.ics	39	1	0	0.8664	3.247693993084826	1.0	0.5158750220536572	1.0	0.3228775687081416	1.6142792763123386	0.5113578312842694	0.6474134114361612	0.5099189456118244	0.38249667949460203	0.758055975729677	0.9855731079983381	122.0	2.2115046520652215	72.0	0.16601217555704068
160	Feb25-FISH2-3L1-rep2-m1bp-100x_Position003_2_cmle.ics	41	1	0	1.2995999999999999	NA	0.0	0.0	1.0	0.20740935294967336	2.786097635232569	0.15086909548863048	0.24044442455586312	0.132675305414027	0.02582035070671943	0.9495080901124181	0.940120996132625	144.0	2.7031541830832366	74.0	0.17062362487806956
161	Feb25-FISH2-3L1-rep2-m1bp-100x_Position003_2_cmle.ics	42	1	0	1.2995999999999999	0.16545646726140553	1.0	0.20635000882146287	1.0	0.3298317033913854	2.2667303182270193	0.3559006863490063	0.5329027435426976	0.3509028794533919	0.1807087124932817	0.859506795144325	0.9921999146016379	208.0	3.899354875822354	162.0	0.37352739500334153
162	Feb25-FISH2-3L1-rep2-m1bp-100x_Position003_2_cmle.ics	43	1	0	1.5162	0.17698187855373654	1.0	0.20635000882146287	1.0	0.31530322262928967	2.3593619133033847	0.38172017439556083	0.5805046901836438	0.3879191438763377	0.1685268859822962	0.8341478697623556	1.0004773907743896	234.0	4.410179484140571	189.0	0.43578196083723186
163	Feb25-FISH2-3L1-rep2-m1bp-100x_Position003_2_cmle.ics	44	1	0	1.2995999999999999	0.2981291652306283	1.0	0.10317500441073144	1.0	0.31385924326056147	2.503900515328041	0.32193840218186653	0.46387281314441564	0.3026009445885718	0.06249916849597552	0.8759068358802454	1.0065229764854717	200.0	3.8141942235411186	149.0	0.34355297441665367
164	Feb25-FISH2-3L1-rep2-m1bp-100x_Position003_2_cmle.ics	45	1	0	0.8664	0.28298171525360094	1.0	1.0317500441073144	1.0	0.3096022994467427	1.8459427576871255	0.8017040212731318	0.8639225050198079	0.799940304987247	0.7067346828024095	0.5466851941069876	0.9734719214479363	126.0	2.347705973567519	74.0	0.17062362487806956
165	Feb25-FISH2-3L1-rep2-m1bp-100x_Position004_3_cmle.ics	1	1	0	1.083	0.24222757977896378	1.0	0.0	1.0	0.271306845928369	2.253185611899484	0.20036640187203644	0.37472288934047665	0.19688712359135416	0.03553944208387216	0.9075551357462764	1.0050357281281959	122.0	2.2817203985864816	66.0	0.15217782759395398
166	Feb25-FISH2-3L1-rep2-m1bp-100x_Position004_3_cmle.ics	2	1	0	1.7328	0.2347882525629337	1.0	0.0	1.0	0.21744177668278963	2.9330270898032422	0.15288599794590893	0.3329305032523108	0.15288599794590893	0.027463197535090723	0.9534994891254016	0.9170107274543752	224.0	4.303728668789026	147.0	0.33894152509562475
167	Feb25-FISH2-3L1-rep2-m1bp-100x_Position004_3_cmle.ics	3	1	0	1.2995999999999999	0.206246052453315	1.0	1.8066794966622155	1.0	0.3087370413038039	2.389089741356722	0.9149823446774581	0.9534855023856834	0.9083441965246225	0.8449875336969865	0.46816041527627955	0.9986701974458898	210.0	3.920645038892663	159.0	0.3666102210217982
168	Feb25-FISH2-3L1-rep2-m1bp-100x_Position004_3_cmle.ics	4	1	0	1.2995999999999999	1.1486139344481012	1.0	1.9850970251199707	1.0	0.30001634125536203	2.3636550105492966	0.9103264315132503	0.9548462235663735	0.9094623342835272	0.8450096036893194	0.48909749291236326	0.9886588660434471	144.0	2.7031541830832366	89.0	0.2052094947857864
169	Feb25-FISH2-3L1-rep2-m1bp-100x_Position004_3_cmle.ics	4	2	0	0.8664	0.4836193185696131	2.0	1.3157503800483568	1.0	0.2827433388230814	2.7959531705556406	0.7400711001742283	0.8020019817882117	0.7395263432250551	0.665880839113549	0.6288476769214206	0.9938464491682458	100.0	1.9539076094514054	50.0	0.11528623302572269
170	Feb25-FISH2-3L1-rep2-m1bp-100x_Position004_3_cmle.ics	5	1	0	1.5162	6.766974250437989	1.0	1.403331779731213	1.0	0.31772580701259284	2.2972610563810147	0.7699167216914391	0.8606890673637968	0.769872926464445	0.6579828592219272	0.6735575898799552	1.0009971290590118	282.0	5.295627379274707	251.0	0.578736889789128
171	Feb25-FISH2-3L1-rep2-m1bp-100x_Position004_3_cmle.ics	6	1	0	1.5162	0.3549023835316666	1.0	0.20635000882146287	1.0	0.25848391786620994	2.5378305466994266	0.34214805141598814	0.5046090029190352	0.33974112766938086	0.15863931991601374	0.8462411297782705	0.9863066602012652	220.0	4.167527347286727	156.0	0.35969304704025484
172	Feb25-FISH2-3L1-rep2-m1bp-100x_Position004_3_cmle.ics	7	1	0	0.8664	0.13036575000790843	1.0	0.9077480443748005	1.0	0.2825870437667758	1.8753405432277834	0.7254501875595869	0.8243132467856474	0.7228038598961072	0.6055412497438319	0.593453707896311	0.9757733805740794	148.0	2.7457345092238543	90.0	0.20751521944630086
173	Feb25-FISH2-3L1-rep2-m1bp-100x_Position004_3_cmle.ics	8	1	0	1.2995999999999999	2.127110386447386	1.0	1.074245800390238	1.0	0.27143360527015814	3.2051365288880653	0.7270342377693056	0.7961489012254848	0.7227610193298107	0.6432940197236899	0.6418546667809792	1.005270496322893	150.0	2.9074561653366824	90.0	0.20751521944630086
174	Feb25-FISH2-3L1-rep2-m1bp-100x_Position004_3_cmle.ics	9	1	0	1.083	3.2750265453762175	1.0	1.7328	1.0	0.2824135301216581	2.566922085487275	0.984158104124331	0.9946335041071582	0.9769169123329231	0.9523956037665646	0.24894144459517617	1.0046136751126056	124.0	2.3498210593376303	69.0	0.1590950015754973
175	Feb25-FISH2-3L1-rep2-m1bp-100x_Position004_3_cmle.ics	10	1	0	1.2995999999999999	0.12742692148393814	1.0	0.20635000882146287	1.0	0.27346259897054487	2.345758967233873	0.3530336097773898	0.5021315291721228	0.3530336097773898	0.1908482467626946	0.8441495095629729	0.9991652973410136	198.0	3.6992830651091304	137.0	0.3158842784904802
176	Feb25-FISH2-3L1-rep2-m1bp-100x_Position004_3_cmle.ics	11	1	0	1.083	0.5109786682167808	1.0	1.9535691546818816	1.0	0.2696112908895111	2.664287689507462	0.8947943467380961	0.9387823433747375	0.8937672132963431	0.84588970399424	0.43927116375978686	0.9917206184929115	116.0	2.1944446605351353	61.0	0.1406492042913817
177	Feb25-FISH2-3L1-rep2-m1bp-100x_Position004_3_cmle.ics	11	2	0	1.2995999999999999	3.9868184422933064	1.0	0.5556144027286182	1.0	0.2774693236078138	2.393287662078834	0.5084109137963154	0.6503139302455554	0.5084109137963154	0.3363585098509146	0.7831251867724678	0.992191291766261	198.0	3.7226883139495497	138.0	0.3181900031509946
178	Feb25-FISH2-3L1-rep2-m1bp-100x_Position004_3_cmle.ics	12	1	0	1.5162	0.36591290239347485	1.0	0.0	1.0	0.285989317577587	2.023477180450342	0.28415493549960474	0.45749589339074176	0.28415493549960474	0.025651591346126892	0.8776450257792907	0.9826226472170747	234.0	4.36336898645973	180.0	0.4150304388926017
179	Feb25-FISH2-3L1-rep2-m1bp-100x_Position004_3_cmle.ics	13	1	0	1.7328	0.5178039606132502	1.0	1.4930362603455627	1.0	0.2573106330233419	2.203224309872272	0.7814856798664821	0.8511078391594059	0.778666410115908	0.6999736477753284	0.5788028039892285	0.9800093536688824	292.0	5.5659149365091904	238.0	0.5487624692024401
180	Feb25-FISH2-3L1-rep2-m1bp-100x_Position004_3_cmle.ics	14	1	0	1.2995999999999999	0.28838736887355854	1.0	0.42540144110901373	1.0	0.292485254811594	2.358179486367551	0.4756903607414285	0.6263385948622717	0.4695691048522989	0.3278517142955397	0.7732731306935882	0.9871221934774197	202.0	3.8120791377710073	146.0	0.3366358004351103
181	Feb25-FISH2-3L1-rep2-m1bp-100x_Position004_3_cmle.ics	15	1	0	1.083	0.22598046419223441	1.0	1.9313502455959253	1.0	0.2859744172986084	2.1919416361524444	0.9789534141671985	0.9935098915124442	0.9766305041480536	0.950472239948947	0.3304576691140623	0.9860584222324922	134.0	2.5030823723700135	78.0	0.17984652352012742
182	Feb25-FISH2-3L1-rep2-m1bp-100x_Position004_3_cmle.ics	16	1	0	1.5162	0.3600995787404621	2.0	0.0	1.0	0.23162334316386826	2.484794230517436	0.13646787336842864	0.27303430206004664	0.1368140188937766	0.02359077906781087	0.9525418483166076	0.9776323544505812	200.0	3.8375994723815388	128.0	0.2951327565458501
183	Feb25-FISH2-3L1-rep2-m1bp-100x_Position004_3_cmle.ics	16	2	0	1.083	0.7800265358073484	1.0	0.10317500441073144	1.0	0.3212746795803097	2.5125338215461634	0.2555755871253095	0.32762673974183315	0.25305641691305497	0.07929617076512584	0.887927832408874	0.987378813421395	130.0	2.4605020462293963	79.0	0.18215224818064185
184	Feb25-FISH2-3L1-rep2-m1bp-100x_Position004_3_cmle.ics	17	1	0	1.5162	8.99464046940763	1.0	0.10317500441073144	1.0	0.3128503578262358	2.7191456654355455	0.27001401433619654	0.44697183051370254	0.27001401433619654	0.0679963522493345	0.8977539169333557	1.00832141336492	242.0	4.635771629464327	198.0	0.45653348278186184
185	Feb25-FISH2-3L1-rep2-m1bp-100x_Position004_3_cmle.ics	17	2	0	0.8664	0.4169919984327283	1.0	1.1535316172061805	1.0	0.3148577864191545	2.044685644650404	0.6451087284504435	0.7340276799903442	0.6444281279126686	0.5655639596869908	0.745728009601744	0.9957737151143896	148.0	2.7457345092238543	95.0	0.21904384274887315
186	Feb25-FISH2-3L1-rep2-m1bp-100x_Position004_3_cmle.ics	18	1	0	1.5162	0.44981100965765486	1.0	1.2594114294931633	1.0	0.2815050773259216	2.311204808289049	0.7856517424551982	0.8542473358888045	0.7843221190953372	0.696343211462002	0.5845613672792438	0.9957645962671237	212.0	4.012150948484231	154.0	0.3550815977192259
187	Feb25-FISH2-3L1-rep2-m1bp-100x_Position004_3_cmle.ics	19	1	0	2.166	0.44344309789850034	1.0	0.46141264688247224	1.0	0.2747986521652477	2.7140034917207143	0.4690575114804286	0.6371794070788167	0.468445221954953	0.2716628658898504	0.8216182638561997	0.9886388204210992	348.0	6.676954976967077	320.0	0.7378318913646253
188	Feb25-FISH2-3L1-rep2-m1bp-100x_Position004_3_cmle.ics	21	1	0	1.9493999999999998	3.6157201654733617	1.0	1.9396002206044687	1.0	0.13323562893301025	3.519147264874291	0.9230492164245035	0.959580960406671	0.9178163184864012	0.8816379650143396	0.4805546478685495	0.8194054660847604	220.0	4.307958840329246	112.0	0.25824116197761887
189	Feb25-FISH2-3L1-rep2-m1bp-100x_Position004_3_cmle.ics	22	1	0	1.7328	5.110132494141032	1.0	2.3825999999999996	1.0	0.31398560418530647	2.3657100935225404	0.9153056943030244	0.9532485615250373	0.9101584527274234	0.8552759226149912	0.42144882315076276	0.9918395195876617	370.0	6.957957268421318	375.0	0.8646467476929202
190	Feb25-FISH2-3L1-rep2-m1bp-100x_Position004_3_cmle.ics	23	1	0	0.8664	1.7340111721511722	1.0	1.0653987500596882	1.0	0.28500825264993246	2.2411309901045673	0.7891441231343284	0.8532824160447762	0.7852611940298507	0.6987814832089553	0.549507019548899	0.9883456072089849	126.0	2.371111222407939	71.0	0.16370645089652625
191	Feb25-FISH2-3L1-rep2-m1bp-100x_Position004_3_cmle.ics	24	1	0	1.5162	0.36563802003246315	1.0	1.2653448004921624	1.0	0.2304380028023763	3.1338158831223253	0.7668594152828081	0.8368021125805004	0.7661809679877253	0.6795197636915883	0.6292286366793026	0.8706588208290323	144.0	2.796775178444916	78.0	0.17984652352012742
192	Feb25-FISH2-3L1-rep2-m1bp-100x_Position004_3_cmle.ics	25	1	0	1.7328	0.22044362352615327	1.0	1.860013843745577	1.0	0.21759645470372563	2.6519461898646273	0.9135299372110764	0.9495732570042577	0.9117695001010622	0.8636769663104499	0.41930581094500036	0.914637523564376	232.0	4.4356998187511	155.0	0.35738732237974036
193	Feb25-FISH2-3L1-rep2-m1bp-100x_Position004_3_cmle.ics	26	1	0	1.083	NA	0.0	0.0	1.0	0.21586508614541486	2.0848947706156205	0.14405874718667347	0.3119712178212942	0.10068834091767837	0.036560923921079	0.9441718985086447	0.8301988850790861	118.0	2.239140072445864	56.0	0.12912058098880944
194	Feb25-FISH2-3L1-rep2-m1bp-100x_Position004_3_cmle.ics	27	1	0	1.5162	0.34214365289304216	1.0	0.5158750220536572	1.0	0.2481866380484583	2.4954884130748276	0.51429148512566	0.6746025333987362	0.5123928787835069	0.3499264217906916	0.8007758369069021	0.9672773991904542	238.0	4.476165059121609	172.0	0.3965846416084861
195	Feb25-FISH2-3L1-rep2-m1bp-100x_Position004_3_cmle.ics	29	1	0	1.083	1.732824629613844	1.0	1.5220639102977542	1.0	0.29528601709160374	2.29266570772109	0.896063231494148	0.934833054668896	0.8962962962962963	0.8366469068247454	0.3808292328366108	0.9700717351697958	148.0	2.7457345092238548	92.0	0.21212666876732977
196	Feb25-FISH2-3L1-rep2-m1bp-100x_Position004_3_cmle.ics	32	1	0	1.2995999999999999	0.3064793167354516	1.0	0.41270001764292574	1.0	0.2912166652001647	2.4269013170299214	0.4712956727033208	0.6226252414538296	0.4701559366188323	0.31529984680170814	0.7767910990916367	0.9999366272943165	192.0	3.612007327057784	135.0	0.31127282916945126
197	Feb25-FISH2-3L1-rep2-m1bp-100x_Position004_3_cmle.ics	33	1	0	0.8664	0.24709635750024056	1.0	0.4883922886704704	1.0	0.29335409900733317	2.135786997305983	0.565196115335391	0.6932921779718437	0.5532384752440462	0.40485332128786167	0.7733298369759569	0.9877952592254036	134.0	2.5030823723700135	79.0	0.18215224818064185
198	Feb25-FISH2-3L1-rep2-m1bp-100x_Position004_3_cmle.ics	35	1	0	1.5162	0.49775066316189687	1.0	1.0246530360797799	1.0	0.2830378631343554	2.7491597584234917	0.7139362204386455	0.8093534057255676	0.7093115584359844	0.589177647109318	0.665677660094125	0.9953942628580779	240.0	4.5910762175535975	186.0	0.42886478685568846
199	Feb25-FISH2-3L1-rep2-m1bp-100x_Position004_3_cmle.ics	36	1	0	1.5162	0.40990173186995665	1.0	0.0	1.0	0.2961201544296934	2.3966840066556485	0.27517949189985275	0.47496318114874814	0.27517949189985275	0.02336156111929308	0.8934414549252078	0.9936470609506598	262.0	4.965699504369517	217.0	0.5003422513316366
200	Feb25-FISH2-3L1-rep2-m1bp-100x_Position004_3_cmle.ics	38	1	0	1.9493999999999998	2.557151756912085	1.0	1.0024833655297731	1.0	0.2988991865883506	2.63917344565583	0.6451325333463148	0.7593360553986953	0.643453047415052	0.5237409940609483	0.715355044801509	0.9911880492543557	344.0	6.61096940198604	328.0	0.756277688648741
201	Feb25-FISH2-3L1-rep2-m1bp-100x_Position004_3_cmle.ics	41	1	0	1.083	0.4979873297244376	1.0	1.433352969887323	1.0	0.2895641840473068	2.4637393768297797	0.9038562135336329	0.9350747770102609	0.901817450204547	0.8512842867681577	0.4591437291163147	0.9847790844624776	130.0	2.460502046229396	75.0	0.17292934953858405
202	Feb25-FISH2-3L1-rep2-m1bp-100x_Position004_3_cmle.ics	42	1	0	1.5162	0.35572371236564015	1.0	0.10317500441073144	1.0	0.28814994698356977	2.31776411259791	0.30378437772678796	0.4543407771278372	0.30378437772678796	0.08409548740156632	0.8688616844799384	0.9964370941674766	236.0	4.431469647210879	183.0	0.42194761287414506
203	Feb25-FISH2-3L1-rep2-m1bp-100x_Position005_4_cmle.ics	1	1	0	1.9493999999999998	0.5105141980148162	2.0	0.6497999999999999	1.0	0.32310297900569074	2.8506110366866046	0.7424740233354618	0.8342645266151971	0.6907180588610902	0.41015847216578627	0.6144624341710987	0.9966429135086209	346.0	6.655664813896768	344.0	0.7931692832169722
204	Feb25-FISH2-3L1-rep2-m1bp-100x_Position005_4_cmle.ics	2	1	0	1.2995999999999999	0.23130256915223238	1.0	0.5097226605744432	1.0	0.279006506526528	2.4490518924561866	0.5504369460701416	0.6637640225600524	0.5250170439956439	0.3814623305561212	0.7779668692326114	0.9965427353246672	174.0	3.3033696152229064	114.0	0.26285261129864773
205	Feb25-FISH2-3L1-rep2-m1bp-100x_Position005_4_cmle.ics	3	1	0	1.2995999999999999	0.17108584979822478	1.0	1.4468993886995907	1.0	0.30463080996331215	2.431873898752628	0.8046175956289016	0.8787491824212789	0.8005018932231067	0.7198986424856173	0.6131221662728041	0.9972964368950649	164.0	3.1032978045096833	109.0	0.25132398799607547
206	Feb25-FISH2-3L1-rep2-m1bp-100x_Position005_4_cmle.ics	3	2	0	1.083	0.24644903893386316	2.0	1.5661111030016057	1.0	0.30998039757996954	2.0485677118300525	0.8316922433470226	0.885607944862936	0.8313763353785779	0.7489377038385043	0.5221636576354189	1.0087540369683432	168.0	3.145878130650301	114.0	0.26285261129864773
207	Feb25-FISH2-3L1-rep2-m1bp-100x_Position005_4_cmle.ics	4	1	0	1.2995999999999999	0.37889956253489954	1.0	2.483988337886634	1.0	0.3078760800517997	2.4987656974283174	0.9841082105400726	0.9959355702943771	0.9841082105400726	0.9587578005031528	0.11738008848775956	1.0046829799323944	180.0	3.4140506021146724	126.0	0.2905213072248212
208	Feb25-FISH2-3L1-rep2-m1bp-100x_Position005_4_cmle.ics	5	1	0	1.083	0.550674599881333	1.0	0.0	1.0	0.30612945552490844	3.1247008043296347	0.20057504843322366	0.36912266674867	0.19645438051600603	0.03509486761585535	0.9126178299878239	0.9620271748065591	116.0	2.2178499093755555	65.0	0.14987210293343953
209	Feb25-FISH2-3L1-rep2-m1bp-100x_Position005_4_cmle.ics	6	1	0	1.2995999999999999	0.3023256363953308	1.0	1.5627088357751586	1.0	0.31580584507493087	2.232538134369148	0.7962984797203573	0.8529465821450369	0.7949460411696166	0.703314861565777	0.6343454133121411	0.9950995228209965	196.0	3.7013981508792417	145.0	0.33433007577459584
210	Feb25-FISH2-3L1-rep2-m1bp-100x_Position005_4_cmle.ics	6	2	0	1.2995999999999999	0.10519911422249342	2.0	0.913592684735068	1.0	0.32119750851813383	2.0771796524515684	0.6121899794706763	0.700509418520779	0.6110594795539034	0.4773431864839372	0.7452170187059848	1.0015750316139445	194.0	3.6098922412876733	144.0	0.33202435111408135
211	Feb25-FISH2-3L1-rep2-m1bp-100x_Position005_4_cmle.ics	7	1	0	1.2995999999999999	2.706943055811432	1.0	1.7328	1.0	0.2743532130399526	2.5904404947768964	0.8473830038857915	0.8887937151545869	0.8447237709072478	0.7759858084135833	0.5142823719040396	0.9940399855019139	176.0	3.3480650271336345	115.0	0.2651583359591622
212	Feb25-FISH2-3L1-rep2-m1bp-100x_Position005_4_cmle.ics	7	2	0	1.2995999999999999	0.25556000946015606	1.0	2.8901255653846714	1.0	0.30452714796360547	1.913490802069669	0.972826490961311	0.9914968744720392	0.9726879540462916	0.9403446528129752	0.30438578613915845	0.9938761230643851	230.0	4.250572913797852	181.0	0.41733616355311615
213	Feb25-FISH2-3L1-rep2-m1bp-100x_Position005_4_cmle.ics	10	1	0	1.2995999999999999	0.3229647552511673	1.0	0.2918229810711206	1.0	0.2743532130399526	2.4231926499645557	0.4231060574529896	0.5547684649513456	0.39023415714250037	0.23007000574363415	0.8285359712340999	0.9995462825747663	176.0	3.301254529452795	115.0	0.2651583359591622
214	Feb25-FISH2-3L1-rep2-m1bp-100x_Position005_4_cmle.ics	11	1	0	1.5162	5.522998881910265	1.0	0.10317500441073144	1.0	0.2374454747792707	2.491958541952892	0.31587874272044547	0.4822888684091845	0.31661405125590697	0.09775681876115218	0.8847759615244373	0.9488427063031578	158.0	3.0394273152987568	91.0	0.20982094410681532
215	Feb25-FISH2-3L1-rep2-m1bp-100x_Position005_4_cmle.ics	12	1	0	1.5162	0.33943313070307335	1.0	0.1459114905355603	1.0	0.2739812405626786	2.2185146741900605	0.305878036492673	0.4618562854576917	0.30343569973495715	0.13514719733642916	0.8979902988278439	0.9995524234574249	240.0	4.5208604710323375	183.0	0.42194761287414506
216	Feb25-FISH2-3L1-rep2-m1bp-100x_Position005_4_cmle.ics	13	1	0	1.7328	0.25724993640217225	1.0	0.32626801153583	1.0	0.30895743030508027	2.4176034172973386	0.38431254969952156	0.5492057853502106	0.38078306892101527	0.19003467560063095	0.8392130322740073	0.9967941228327787	322.0	6.072509373287185	302.0	0.696328847475365
217	Feb25-FISH2-3L1-rep2-m1bp-100x_Position005_4_cmle.ics	15	1	0	1.5162	0.46244583097107944	1.0	0.20635000882146287	1.0	0.25384696959536246	2.711712102204745	0.3773577790682766	0.5569260820706976	0.3852390397683136	0.19496127246536393	0.8491223424476467	0.9649612405325945	200.0	3.8141942235411186	134.0	0.30896710450893683
218	Feb25-FISH2-3L1-rep2-m1bp-100x_Position005_4_cmle.ics	17	1	0	1.083	0.2812884520236449	1.0	1.321284742879191	1.0	0.32675388678618206	2.0088108796015898	0.8243063987479032	0.8946140187112668	0.8226149451505815	0.737726433699932	0.5678637503870918	1.0004616195586755	192.0	3.5651968293769447	143.0	0.3297186264535669
219	Feb25-FISH2-3L1-rep2-m1bp-100x_Position005_4_cmle.ics	18	1	0	1.2995999999999999	0.3230119216307729	1.0	0.10317500441073144	1.0	0.3017401656220795	2.479019565920975	0.35046993183054714	0.5116762857782946	0.3434182873358439	0.10566265188772843	0.9104235116956121	0.9728336850768562	148.0	2.839355504585534	93.0	0.21443239342784423
220	Feb25-FISH2-3L1-rep2-m1bp-100x_Position005_4_cmle.ics	19	1	0	1.2995999999999999	0.08651175112209891	1.0	1.840398315395916	1.0	0.2920931800722684	2.147006154642805	0.9510153734650926	0.987393201109454	0.948631998550462	0.8781412463238881	0.3864880707943312	0.9743744876629719	188.0	3.522616503236327	131.0	0.3020499305273935
221	Feb25-FISH2-3L1-rep2-m1bp-100x_Position005_4_cmle.ics	22	1	0	0.8664	4.556137835513342	1.0	0.5158750220536572	1.0	0.31077020754012613	2.172751230167953	0.4618975581430885	0.5624598881452278	0.4618975581430885	0.3685553619999389	0.8144024674176942	1.0042932115492018	102.0	1.928387274840874	54.0	0.12450913166778053
222	Feb25-FISH2-3L1-rep2-m1bp-100x_Position005_4_cmle.ics	23	1	0	1.083	0.11304963247621792	1.0	1.502250739874254	1.0	0.28838696088162386	2.2373707243251997	0.8851516127547968	0.9399852758477891	0.8856853632724428	0.8224267243362628	0.4449500831455307	1.001302906850457	166.0	3.124587967579992	108.0	0.24901826333556107
223	Feb25-FISH2-3L1-rep2-m1bp-100x_Position005_4_cmle.ics	24	1	0	1.9493999999999998	8.545813798766607	1.0	0.0	1.0	0.15484897185967306	3.1175694969694123	0.060521773349670425	0.18816127214674763	0.060521773349670425	0.021008666410281637	0.9831889464117053	0.8864172890250761	208.0	4.0865968665457135	111.0	0.2559354373171044
224	Feb25-FISH2-3L1-rep2-m1bp-100x_Position005_4_cmle.ics	24	2	0	0.8664	8.02140109263959	1.0	0.0	1.0	0.2077577786347495	1.5557962435336137	0.13711083882623357	0.28384953179919686	0.13711083882623357	0.021008666410281637	0.9623418385371445	0.8537705767719975	132.0	2.4115764627784446	65.0	0.14987210293343953
225	Feb25-FISH2-3L1-rep2-m1bp-100x_Position005_4_cmle.ics	25	1	0	1.083	0.4242229237700774	1.0	1.1190041972733815	1.0	0.3488728935392294	2.34874123631311	0.8366829151350488	0.9066295748761387	0.8344054658782164	0.714894318363433	0.5434357122386766	1.011332805189079	148.0	2.7925450069046946	100.0	0.23057246605144538
226	Feb25-FISH2-3L1-rep2-m1bp-100x_Position005_4_cmle.ics	27	1	0	1.5162	0.5164203034180569	1.0	1.8789901139349028	1.0	0.2731117070250386	2.6974429781764346	0.9273552199016963	0.9669074061020078	0.9256890552205426	0.8709202996533095	0.4405019988153804	0.9915232930486924	216.0	4.124947021146109	156.0	0.35969304704025484
227	Feb25-FISH2-3L1-rep2-m1bp-100x_Position005_4_cmle.ics	30	1	0	1.083	0.4179533517505286	1.0	1.7060019029756524	1.0	0.29136251650881456	2.076466910343742	0.9360657266294381	0.9661887050486423	0.9320976782254639	0.8895732534888781	0.4324757490259553	0.9985957764943445	154.0	2.90322599379646	97.0	0.22365529206990203
228	Feb25-FISH2-3L1-rep2-m1bp-100x_Position005_4_cmle.ics	31	1	0	0.8664	0.18063367782454884	1.0	0.5595020986366908	1.0	0.31024454638829513	1.5762335793036586	0.6051113558720854	0.759637463363638	0.6001829484570724	0.40768103496555713	0.7337124224859711	1.0146076220605964	160.0	2.943691234166967	106.0	0.24440681401453213
229	Feb25-FISH2-3L1-rep2-m1bp-100x_Position005_4_cmle.ics	32	1	0	1.2995999999999999	0.3721442336884696	1.0	0.744005537498231	1.0	0.2617777079548179	1.9148319120991368	0.6544155709700797	0.7661925505905214	0.6535952917565921	0.4996973727173541	0.7237400007647364	0.9517671248251389	190.0	3.4736909197853763	126.0	0.2905213072248212
230	Feb25-FISH2-3L1-rep2-m1bp-100x_Position005_4_cmle.ics	33	1	0	1.7328	0.33881643212783635	1.0	2.460383744885481	1.0	0.28618789617794577	2.509967632360797	0.9566637221553823	0.9849070480408341	0.9564478801517289	0.917306531618855	0.41573393517801693	0.987089231770874	292.0	5.56591493650919	251.0	0.578736889789128
231	Feb25-FISH2-3L1-rep2-m1bp-100x_Position005_4_cmle.ics	34	1	0	1.083	0.4561336165266412	1.0	0.6639153385791856	1.0	0.30998039757996954	2.2146161520863084	0.6238552933679037	0.749251412059468	0.6171507389850631	0.48386280107203034	0.7431982508346416	0.9909822586665661	168.0	3.145878130650301	114.0	0.26285261129864773
232	Feb25-FISH2-3L1-rep2-m1bp-100x_Position005_4_cmle.ics	35	1	0	1.083	0.3411139115077162	1.0	0.7045350271771298	1.0	0.261512653717724	2.8337550302282692	0.7626330731014904	0.8649219304471256	0.7591731724627395	0.6139815471965934	0.6358777198075327	0.9836319472166539	104.0	1.996487935592023	51.0	0.11759195768623716
233	Feb25-FISH2-3L1-rep2-m1bp-100x_Position005_4_cmle.ics	36	1	0	1.5162	1.5819118420249894	1.0	1.3439124374638693	1.0	0.2757759719652211	2.2160149715373727	0.7769553250688085	0.8540040197688633	0.7737192611424843	0.6535142979278692	0.652276159443185	0.9601953920750308	206.0	3.901469961592465	146.0	0.3366358004351103
234	Feb25-FISH2-3L1-rep2-m1bp-100x_Position005_4_cmle.ics	39	1	0	1.5162	0.41545992321670727	1.0	1.0440946079954327	1.0	0.2697079550138149	2.522001338755224	0.7616604407639108	0.858075670972291	0.7585249861229878	0.6461399402913423	0.5434730739764508	0.9865874774913826	196.0	3.7248033997196615	134.0	0.30896710450893683
235	Feb25-FISH2-3L1-rep2-m1bp-100x_Position005_4_cmle.ics	40	1	0	1.083	4.919967499769877	1.0	0.0	1.0	0.3191784862749187	2.333662200188946	0.2019574175824176	0.3665006868131868	0.18600045787545788	0.02904647435897436	0.9310019380894548	1.0080730644943394	140.0	2.6605738569426194	88.0	0.20290377012527194
236	Feb25-FISH2-3L1-rep2-m1bp-100x_Position005_4_cmle.ics	41	1	0	1.083	0.17567752706715375	1.0	2.1210658315426123	1.0	0.31333751335949855	2.1737096433217395	0.9678269533635457	0.9903095169221868	0.9667984443801626	0.9319737730209238	0.300981165259091	1.0053550270887184	178.0	3.345949941363524	125.0	0.28821558256430674
237	Feb25-FISH2-3L1-rep2-m1bp-100x_Position005_4_cmle.ics	42	1	0	1.2995999999999999	2.3430827029094425	1.0	1.083	1.0	0.2688597490768461	2.5034458801508395	0.9164426523297491	0.9474978572541686	0.8932133395667757	0.7361305906186691	0.4556601029200677	0.9871546336006857	156.0	2.9713266545476085	95.0	0.21904384274887315
238	Feb25-FISH2-3L1-rep2-m1bp-100x_Position005_4_cmle.ics	44	1	0	0.8664	0.3552068707364348	1.0	0.0	1.0	0.2750630861314419	1.6086749376279992	0.17209579835451252	0.35137228630644585	0.1764188665815312	0.030591203131869284	0.9489626509636883	0.9626626444187288	146.0	2.6776338484727065	87.0	0.20059804546475749
239	Feb25-FISH2-3L1-rep2-m1bp-100x_Position005_4_cmle.ics	45	1	0	1.083	0.18180828836094143	1.0	0.3095250132321943	1.0	0.29197721891436773	2.347070420128591	0.41286198273775915	0.5806041784302653	0.42177542953940467	0.27258106800032267	0.8376266571626203	0.9906255267609324	156.0	2.924516156866769	99.0	0.22826674139093092
240	Feb25-FISH2-3L1-rep2-m1bp-100x_Position005_4_cmle.ics	46	1	0	1.5162	4.883799862664494	1.0	0.23070632344123612	1.0	0.2814280373537474	2.407094611995841	0.3159410299742062	0.47582569895342286	0.3159410299742062	0.16429667348572444	0.866158662158441	0.9883847892785249	230.0	4.320788660319112	174.0	0.40119609092951497
241	Feb25-FISH2-3L1-rep2-m1bp-100x_Position005_4_cmle.ics	46	2	0	1.2995999999999999	1.5347345120745841	1.0	0.4377344716066809	1.0	0.2968001223977527	2.364858341867829	0.3953237570043583	0.5001741824542678	0.39561653176791484	0.27137070473479796	0.8460963594739432	0.9886582476851363	152.0	2.8819358307261513	96.0	0.22134956740938755
242	Feb25-FISH2-3L1-rep2-m1bp-100x_Position005_4_cmle.ics	47	1	0	1.083	2.1052730543909326	1.0	0.6016084874694266	1.0	0.269602597857635	2.051692286359294	0.49482334809916784	0.5975449109529775	0.493075555440758	0.37795585747310506	0.8103653897516744	0.9883166053059042	176.0	3.2544440317719556	114.0	0.26285261129864773
243	Feb25-FISH2-3L1-rep2-m1bp-100x_Position005_4_cmle.ics	49	1	0	1.2995999999999999	0.6023584863221131	1.0	1.8968493769622838	1.0	0.32206233437816617	2.7267839571591033	0.9488538122594679	0.9719913733801848	0.9462881365385688	0.9083839961328946	0.38785267360991943	0.9947516170185935	160.0	3.037312229528646	108.0	0.24901826333556107
244	Feb25-FISH2-3L1-rep2-m1bp-100x_Position005_4_cmle.ics	50	1	0	1.083	0.26770354401969637	1.0	0.23070632344123612	1.0	0.2840517632309768	2.579351577665357	0.4173895834020517	0.5723356532638454	0.4253059339644424	0.26200646501962593	0.7707578293712897	0.9789234697424956	114.0	2.1497492486244063	61.0	0.1406492042913817
245	Feb25-FISH2-3L1-rep2-m1bp-100x_Position005_4_cmle.ics	51	1	0	1.2995999999999999	0.2251558645859097	1.0	0.0	1.0	0.30872961252852577	2.346479151218143	0.31317736108721833	0.4990681805149378	0.31225987728654164	0.025531853890704743	0.9014551003617012	0.9945920970025327	192.0	3.5886020782173644	139.0	0.32049572781150915
246	Feb25-FISH2-3L1-rep2-m1bp-100x_Position005_4_cmle.ics	52	1	0	1.2995999999999999	0.22814864446658428	1.0	1.7328	1.0	0.35701366870879203	2.450023931310619	0.9293746536510508	0.9642354746579138	0.92748198985464	0.8842491154780682	0.5287968756762967	1.0004783140776041	164.0	3.1032978045096837	118.0	0.27207550994070556
247	Feb25-FISH2-3L1-rep2-m1bp-100x_Position005_4_cmle.ics	55	1	0	1.083	0.2776695672977659	1.0	1.596767904061546	1.0	0.28166648430998564	2.2762186697489253	0.9390954893246359	0.970992902887347	0.9326714640640621	0.8639720074831481	0.47617394180350164	1.0042833872141155	160.0	3.013906980688226	101.0	0.23287819071195984
248	Feb25-FISH2-3L1-rep2-m1bp-100x_Position005_4_cmle.ics	56	1	0	1.5162	0.426352813839617	1.0	1.5863714811341738	1.0	0.29557872271710356	2.3280969174492427	0.8256420779868747	0.8944388783602718	0.8256420779868747	0.7334576649002732	0.5910551875545733	0.9961810251438014	228.0	4.3229037460892235	176.0	0.4058075402505439
249	Feb25-FISH2-3L1-rep2-m1bp-100x_Position005_4_cmle.ics	56	2	0	0.8664	7.163296577955298	1.0	1.1179489136237186	1.0	0.24367050941419885	1.7402976826447352	0.6523665246309284	0.7186827291784862	0.6467494739044538	0.5802743341823289	0.7316753504430275	0.9544177751318793	134.0	2.5264876212104332	72.0	0.16601217555704068
250	Feb25-FISH2-3L1-rep2-m1bp-100x_Position005_4_cmle.ics	57	1	0	1.083	4.535870017245599	1.0	1.7763106057964917	1.0	0.29388427730391214	2.1316202469917602	0.9294892017018084	0.9670807506373256	0.929378362478365	0.8795518684935244	0.38118115382774725	0.9760833914195233	174.0	3.233153868701647	117.0	0.26976978528019113
251	Feb25-FISH2-3L1-rep2-m1bp-100x_Position005_4_cmle.ics	58	1	0	1.2995999999999999	0.24966304237266554	1.0	0.5595020986366908	1.0	0.28102923539568075	2.5919089352192293	0.6251627767204248	0.7710207352499249	0.6222778723830512	0.46104878293098267	0.7283109744790519	0.995762237464563	158.0	3.016022066458337	99.0	0.22826674139093092
252	Feb25-FISH2-3L1-rep2-m1bp-100x_Position005_4_cmle.ics	59	1	0	0.8664	0.4863394464149578	1.0	0.0	1.0	0.2939425763022126	1.4599086350765658	0.3090687701837048	0.5085014205798789	0.3057334956853195	0.02774101328815713	0.840928311411729	1.0000375020934258	170.0	3.0969525471993498	113.0	0.2605468866381333
253	Feb25-FISH2-3L1-rep2-m1bp-100x_Position005_4_cmle.ics	62	1	0	0.8664	0.44391288977949833	1.0	0.6606423714395955	1.0	0.32772119742931133	2.005092941483955	0.6500376724237857	0.7568969514315521	0.6499652254549669	0.538027413933001	0.6902377253903285	0.9833450730419837	118.0	2.215734823605444	69.0	0.1590950015754973
254	Feb25-FISH2-3L1-rep2-m1bp-100x_Position005_4_cmle.ics	64	1	0	1.083	NA	0.0	0.5097226605744432	1.0	0.2524494096634655	2.8768999279348995	0.49828517780502757	0.5887348635806254	0.4940412323727774	0.3888479077253219	0.788332134638486	0.9782364663645472	112.0	2.1518643343945176	56.0	0.12912058098880944
255	Feb25-FISH2-3L1-rep2-m1bp-100x_Position006_5_cmle.ics	2	1	0	1.7328	0.3494259559463475	1.0	0.0	1.0	0.25098840183165205	2.3037612814783226	0.13844748510856947	0.287081089310522	0.13844748510856947	0.02284859268845034	0.9578275376594654	0.9488140509333518	270.0	5.097670654331594	209.0	0.4818964540475209
256	Feb25-FISH2-3L1-rep2-m1bp-100x_Position006_5_cmle.ics	3	1	0	1.083	0.40819421267776745	1.0	1.7328	1.0	0.2706218226372091	2.392089582512167	0.939274903060553	0.972613973454284	0.9370981948508196	0.8973555526307797	0.36516402797996755	0.9903995924650234	160.0	3.0139069806882257	99.0	0.22826674139093092
257	Feb25-FISH2-3L1-rep2-m1bp-100x_Position006_5_cmle.ics	4	1	0	1.083	NA	0.0	0.5689355674538337	1.0	0.282425622565585	2.727545998350485	0.6541817482382976	0.743010019409327	0.6497753064400497	0.5193218975677141	0.691592540269269	0.9994234929279233	104.0	2.019893184432443	53.0	0.12220340700726606
258	Feb25-FISH2-3L1-rep2-m1bp-100x_Position006_5_cmle.ics	5	1	0	0.8664	0.19984842618708695	1.0	0.8670937442763532	1.0	0.27689958019308064	2.1732409172274	0.8670078609694583	0.9331357351939469	0.8600857895027523	0.7131114343047552	0.5647848200284904	1.008003247365176	106.0	1.994372849821912	54.0	0.12450913166778053
259	Feb25-FISH2-3L1-rep2-m1bp-100x_Position006_5_cmle.ics	6	1	0	1.2995999999999999	0.4339528197366967	1.0	1.055542675492109	1.0	0.28452684573903236	2.3871580203856	0.7839496228014261	0.8845604253202861	0.7810777302242178	0.6392202461422077	0.6004145919280127	0.9918823028438252	202.0	3.8120791377710077	144.0	0.33202435111408135
260	Feb25-FISH2-3L1-rep2-m1bp-100x_Position006_5_cmle.ics	7	1	0	1.083	0.26160209873898943	1.0	1.6017067927595934	1.0	0.3419300538262303	2.0343597063069323	0.9188316695282058	0.9546094770065902	0.9185952070075154	0.8585491482208766	0.3810219823455282	1.010136970615166	146.0	2.724444346153546	97.0	0.22365529206990203
261	Feb25-FISH2-3L1-rep2-m1bp-100x_Position006_5_cmle.ics	9	1	0	1.083	0.5248040643446503	1.0	0.9590684260691023	1.0	0.2836313623464961	2.476117647818748	0.7072438420055386	0.7802652674537239	0.7044235534178691	0.5958096487392508	0.6968480933846327	0.9694801050339633	150.0	2.8372404188154228	92.0	0.21212666876732977
262	Feb25-FISH2-3L1-rep2-m1bp-100x_Position006_5_cmle.ics	10	1	0	1.2995999999999999	0.7831702704771524	1.0	0.0	1.0	0.2555996928442537	2.3782573975734187	0.16991668624509787	0.3458650353315381	0.16991668624509787	0.028500171687781253	0.9370909883633121	0.9589088993253864	176.0	3.301254529452795	111.0	0.2559354373171044
263	Feb25-FISH2-3L1-rep2-m1bp-100x_Position006_5_cmle.ics	11	1	0	1.2995999999999999	0.11325804583048434	1.0	0.815064591942846	1.0	0.3033909273354146	2.279318318363719	0.6696680662411313	0.7828070771545761	0.6630504251308562	0.5470232750042473	0.6853931171276295	1.0025242553456055	178.0	3.345949941363524	123.0	0.2836041332432778
264	Feb25-FISH2-3L1-rep2-m1bp-100x_Position006_5_cmle.ics	12	1	0	1.2995999999999999	0.1425599595470153	1.0	0.7748934119142009	1.0	0.3108972086052267	2.377064444197976	0.6645267266452672	0.761151800111518	0.6588754765887548	0.5041442500414425	0.7105969778054306	0.9969969971638227	186.0	3.5481368378468585	133.0	0.3066613798484224
265	Feb25-FISH2-3L1-rep2-m1bp-100x_Position006_5_cmle.ics	13	1	0	0.8664	4.435217510468769	1.0	1.433352969887323	1.0	0.29902260141635756	2.1110017794388045	0.8273684624665583	0.8819276871426324	0.8262471804018255	0.7630914598961339	0.54271242765208	0.9953988849659127	124.0	2.3030105616567904	71.0	0.16370645089652625
266	Feb25-FISH2-3L1-rep2-m1bp-100x_Position006_5_cmle.ics	13	2	0	1.083	4.187546338145722	1.0	0.815064591942846	1.0	0.25048613901779815	2.189964809959087	0.6355833289618633	0.7289185857420133	0.6324883281749987	0.5272878088443582	0.7187600590943682	0.9413194366255875	134.0	2.5030823723700135	73.0	0.16831790021755516
267	Feb25-FISH2-3L1-rep2-m1bp-100x_Position006_5_cmle.ics	14	1	0	1.7328	0.4369663981612187	1.0	0.9512265400461283	1.0	0.2864819341771144	2.8337104681896212	0.6680420800433541	0.7600933633135419	0.6649093700828576	0.5383650011171273	0.6974848119554207	0.9895033067337236	260.0	4.967814590139628	211.0	0.48650790336854977
268	Feb25-FISH2-3L1-rep2-m1bp-100x_Position006_5_cmle.ics	15	1	0	1.5162	0.5002227996772747	1.0	1.1966345215853855	1.0	0.28150518806062647	2.717193662768028	0.8593511865882866	0.9401299078307569	0.8526961317947601	0.711183685318238	0.5551889367733505	0.9937015335828421	198.0	3.7929040604708097	139.0	0.32049572781150915
269	Feb25-FISH2-3L1-rep2-m1bp-100x_Position006_5_cmle.ics	16	1	0	0.8664	0.501260352158749	1.0	0.10317500441073144	1.0	0.34041510409914155	2.423489091813607	0.3028539429211416	0.44392112157756847	0.2869542609147817	0.12070758584828303	0.8821351522307412	1.0123316450539404	94.0	1.7964161248787982	50.0	0.11528623302572269
270	Feb25-FISH2-3L1-rep2-m1bp-100x_Position006_5_cmle.ics	17	1	0	1.083	0.292681970376884	1.0	0.4883922886704704	1.0	0.32805406333564746	2.372788265353744	0.5535003081338129	0.6805020281643503	0.5492048308023436	0.3643889292579954	0.7900103656961814	1.0049873745342024	160.0	3.0139069806882266	109.0	0.25132398799607547
271	Feb25-FISH2-3L1-rep2-m1bp-100x_Position006_5_cmle.ics	18	1	0	1.2995999999999999	0.3320953687129871	1.0	1.1321417835580119	1.0	0.281061015957084	2.5094137126136244	0.7794742697398448	0.8606479632587859	0.7754877909630306	0.6604397250114104	0.626894121099089	0.9877512101262566	200.0	3.7439784770198585	141.0	0.325107177132538
272	Feb25-FISH2-3L1-rep2-m1bp-100x_Position006_5_cmle.ics	21	1	0	1.5162	0.6358362746562892	1.0	0.8595614345612763	1.0	0.2978344479076305	2.596850377355287	0.6833191313985286	0.7890984834561383	0.6788357755091812	0.5198771393404733	0.7142856802450942	0.9961954976322407	230.0	4.414409655680792	179.0	0.4127247142320873
273	Feb25-FISH2-3L1-rep2-m1bp-100x_Position006_5_cmle.ics	22	1	0	1.2995999999999999	3.339512545307829	1.0	0.0	1.0	0.19021668565939526	2.4102955459061124	0.4975286409440975	0.70315433541515	0.4815031227250086	0.09221617686501399	0.7686843593810123	0.9200362838052117	160.0	3.0841227272094858	83.0	0.1913751468226997
274	Feb25-FISH2-3L1-rep2-m1bp-100x_Position006_5_cmle.ics	24	1	0	1.083	0.4781836633258189	1.0	1.1961505589055579	1.0	0.32005861740572933	2.0119713864630677	0.8136890680705028	0.8806267284176856	0.8110402159064405	0.7145736847366141	0.5540072759840633	1.0045427063856167	172.0	3.188458456790918	120.0	0.2766869592617345
275	Feb25-FISH2-3L1-rep2-m1bp-100x_Position006_5_cmle.ics	25	1	0	1.083	4.251599951891763	1.0	0.6016084874694266	1.0	0.27786103706875104	2.0109522527846044	0.5596479439398121	0.6905680413731866	0.556720143030274	0.41289492314522613	0.7340117142807691	0.9780501176331678	212.0	3.8951247042821318	153.0	0.35277587305871144
276	Feb25-FISH2-3L1-rep2-m1bp-100x_Position006_5_cmle.ics	26	1	0	1.2995999999999999	0.28964518484552615	1.0	1.9671445930079094	1.0	0.3043034387968141	2.0860054338822525	0.9693815153456409	0.9920723894939142	0.9652757556345001	0.909513132607303	0.3980948092985294	0.9929794372378444	192.0	3.565196829376945	138.0	0.3181900031509946
277	Feb25-FISH2-3L1-rep2-m1bp-100x_Position006_5_cmle.ics	27	1	0	1.2995999999999999	0.31802412885152137	1.0	0.3720027687491155	1.0	0.2984594833218991	1.9855645905834813	0.38933803416205703	0.5454123729480531	0.3827250942991787	0.2366181547114397	0.8515392616995707	0.9960372975804249	240.0	4.427239475670659	191.0	0.4403934101582607
278	Feb25-FISH2-3L1-rep2-m1bp-100x_Position006_5_cmle.ics	27	2	0	1.083	0.35296232314991316	2.0	1.9493999999999998	1.0	0.28877185231211383	1.6435401018458025	0.900175641218419	0.9603047647079525	0.900175641218419	0.8158726553177058	0.3638461740530991	0.9831900714853895	178.0	3.2289236971614246	120.0	0.2766869592617345
279	Feb25-FISH2-3L1-rep2-m1bp-100x_Position006_5_cmle.ics	28	1	0	1.2995999999999999	0.42706556290512815	1.0	0.913592684735068	1.0	0.28397891367137323	2.1786562184740044	0.7042595719750491	0.8126400041355067	0.7060774718268601	0.5942938622186994	0.6203294106975026	0.9932794940092802	176.0	3.3012545294527955	117.0	0.26976978528019113
280	Feb25-FISH2-3L1-rep2-m1bp-100x_Position006_5_cmle.ics	29	1	0	0.6497999999999999	0.17489587240400856	1.0	1.0542408233015097	1.0	0.2977904950224626	1.8320369182360572	0.7674602935717224	0.839694388425689	0.7623734561398228	0.682724819151391	0.6302639429124802	1.0115395259945332	106.0	1.9241571033006515	56.0	0.12912058098880944
281	Feb25-FISH2-3L1-rep2-m1bp-100x_Position006_5_cmle.ics	31	1	0	1.2995999999999999	1.0807668265516992	1.0	0.3095250132321943	1.0	0.27841751300124384	1.9761425289618721	0.48248726931545616	0.6493519268165344	0.4722724555655602	0.24731199067803664	0.8511253873252322	0.9884004847671071	192.0	3.6822230735790438	132.0	0.30435565518790797
282	Feb25-FISH2-3L1-rep2-m1bp-100x_Position006_5_cmle.ics	32	1	0	1.083	0.5654850966847064	1.0	1.3309465686852426	1.0	0.2879608720554036	1.7607104648386516	0.8414230004469997	0.9064576043898454	0.8414230004469997	0.7421081431015614	0.5208635171627953	0.9729084861836659	186.0	3.431110593644759	128.0	0.2951327565458501
283	Feb25-FISH2-3L1-rep2-m1bp-100x_Position006_5_cmle.ics	33	1	0	1.083	NA	0.0	0.0	1.0	0.18559273729974424	1.7123547310550948	0.09253874601247777	0.2475227959235525	0.09253874601247777	0.03259887643621376	0.9614862714284155	0.9240887555822019	144.0	2.726559431923657	70.0	0.1614007262360118
284	Feb25-FISH2-3L1-rep2-m1bp-100x_Position006_5_cmle.ics	34	1	0	1.5162	0.36451758106594906	1.0	1.8873667069872673	1.0	0.29720135222679916	2.6562881098718103	0.9120292419501981	0.9569544533359456	0.9118149479265523	0.857604682630551	0.4047463250588189	0.9906182776639443	218.0	4.169642433056838	165.0	0.3804445689848849
285	Feb25-FISH2-3L1-rep2-m1bp-100x_Position006_5_cmle.ics	35	1	0	1.2995999999999999	0.38684059029540546	1.0	1.5220639102977542	1.0	0.28191961503978014	1.950823879005594	0.8681181710170492	0.9259863985246846	0.8648016269288802	0.7952526040337923	0.4644569105705358	0.966566456408234	196.0	3.6077771555175624	137.0	0.3158842784904802
286	Feb25-FISH2-3L1-rep2-m1bp-100x_Position006_5_cmle.ics	36	1	0	1.083	1.5147310098394269	1.0	1.1190041972733815	1.0	0.30350133109819233	2.552994885518782	0.8094718774004495	0.8863479027776461	0.8086183842426197	0.6943593585524757	0.5677967716998134	0.9966694935749258	154.0	2.9266312426368803	99.0	0.22826674139093092
287	Feb25-FISH2-3L1-rep2-m1bp-100x_Position006_5_cmle.ics	37	1	0	1.2995999999999999	0.47092947120765266	1.0	0.5158750220536572	1.0	0.2689393410727736	2.2986693391094866	0.5376937688077571	0.6688447501903008	0.5377222249887954	0.36492562265681133	0.7215030092730541	0.9821383356187784	202.0	3.8120791377710073	140.0	0.3228014524720236
288	Feb25-FISH2-3L1-rep2-m1bp-100x_Position006_5_cmle.ics	40	1	0	1.2995999999999999	3.3619162599577406	1.0	0.687545504971255	1.0	0.28838696088162386	2.108340707340093	0.6647644712160842	0.7902477257315967	0.6640951802242124	0.49240442788829886	0.718633644054334	0.975661972222947	166.0	3.0777774698991522	108.0	0.24901826333556107
289	Feb25-FISH2-3L1-rep2-m1bp-100x_Position006_5_cmle.ics	41	1	0	1.083	0.2250565380133431	1.0	1.8410516456738788	1.0	0.298179806429609	2.16223532072548	0.952188013036692	0.9810959879014323	0.9505382083444534	0.9017274425601087	0.40837126953350966	0.9965492770906366	180.0	3.3672401044338325	124.0	0.28590985790379225
290	Feb25-FISH2-3L1-rep2-m1bp-100x_Position006_5_cmle.ics	42	1	0	1.2995999999999999	5.82151551068333	1.0	0.4883922886704704	1.0	0.15495172725545817	2.6858007109987567	0.49932426558338405	0.654284788467466	0.49839167305518894	0.35204577606714665	0.753236377126677	0.6964550021744759	150.0	2.720214174613323	68.0	0.15678927691498287
291	Feb25-FISH2-3L1-rep2-m1bp-100x_Position006_5_cmle.ics	43	1	0	0.8664	0.21161872737970364	1.0	1.3412750573395087	1.0	0.27959054898357405	1.9633867660866444	0.8953112368633791	0.9366747507410401	0.8922422827030749	0.8376822659361058	0.43363954087772527	1.0008789150434758	122.0	2.2349099009056417	67.0	0.15448355225446841
292	Feb25-FISH2-3L1-rep2-m1bp-100x_Position006_5_cmle.ics	45	1	0	1.5162	3.674503133022048	1.0	1.055542675492109	1.0	0.25680881862154736	2.89541248975204	0.798224201062385	0.8733905210500077	0.7940382664901755	0.6694400990184113	0.5993899869245595	0.9965597630248371	182.0	3.5289617605466606	117.0	0.26976978528019113
293	Feb25-FISH2-3L1-rep2-m1bp-100x_Position006_5_cmle.ics	48	1	0	1.7328	0.15175170052228992	1.0	1.9493999999999998	1.0	0.27447364839558985	2.5011812926606116	0.872070011718183	0.9156574042277505	0.8573355471612614	0.8009378086643749	0.5349619617971985	0.9880446752108445	320.0	6.098029707897715	282.0	0.650214354265076
294	Feb25-FISH2-3L1-rep2-m1bp-100x_Position006_5_cmle.ics	49	1	0	1.083	2.420485362882054	1.0	0.6016084874694266	1.0	0.3218790420535191	2.337631565126104	0.591094981447878	0.7052108441892587	0.5907970641605503	0.45674331265967916	0.7258715660213662	1.000839056342444	162.0	3.035197143758535	110.0	0.2536297126565899
295	Feb25-FISH2-3L1-rep2-m1bp-100x_Position006_5_cmle.ics	50	1	0	1.7328	0.4128420311396469	1.0	0.0	1.0	0.16302389343294	2.130798140681859	0.07479820931967714	0.19796259241674014	0.07479820931967714	0.025681679441090687	0.9788208393921514	0.9351488867775336	202.0	3.9291053819731063	109.0	0.25132398799607547
296	Feb25-FISH2-3L1-rep2-m1bp-100x_Position006_5_cmle.ics	51	1	0	1.083	0.11988793591879938	1.0	1.3570553067512467	1.0	0.26686235201799796	2.030680165572628	0.8912725970017636	0.9327050264550265	0.8912725970017636	0.8291997354497355	0.4265470947403458	0.9985097290665967	130.0	2.390286299708136	72.0	0.16601217555704068
297	Feb25-FISH2-3L1-rep2-m1bp-100x_Position006_5_cmle.ics	52	1	0	0.8664	2.6984505149643674	1.0	0.0	1.0	0.16131882597253966	1.1291964521011137	0.15789585728275216	0.3471104582676942	0.15789585728275216	0.026411773889101774	0.9377472385072685	0.6258616179907368	148.0	2.7457345092238543	68.0	0.15678927691498287
298	Feb25-FISH2-3L1-rep2-m1bp-100x_Position006_5_cmle.ics	53	1	0	0.6497999999999999	4.78712066980683	1.0	0.2918229810711206	1.0	0.1542864087054049	1.48776037459762	0.3921420615121192	0.5940034429111931	0.3958151138277992	0.24010163031971204	0.8177813124784491	0.7499665868651851	124.0	2.1391738197738506	51.0	0.11759195768623716
299	Feb25-FISH2-3L1-rep2-m1bp-100x_Position006_5_cmle.ics	55	1	0	0.8664	5.890497605592191	1.0	0.0	1.0	0.26179938779914946	1.4933343598445985	0.11036235401616173	0.2373813806953923	0.14912005177845675	0.027921342432635658	0.9612544926806974	0.9779492680906975	108.0	2.0156630128922206	54.0	0.12450913166778053
300	Feb25-FISH2-3L1-rep2-m1bp-100x_Position006_5_cmle.ics	56	1	0	1.2995999999999999	0.2313741775263816	1.0	0.7817319754002556	1.0	0.32959792024141304	2.3782725051737335	0.6360678006142216	0.7584455468934562	0.631384360973305	0.5016064257028112	0.7014888499431838	0.9913291017029561	214.0	4.0334411115545405	169.0	0.38966746762694277
301	Feb25-FISH2-3L1-rep2-m1bp-100x_Position006_5_cmle.ics	57	1	0	0.6497999999999999	0.13719709837658906	1.0	0.3095250132321943	1.0	0.3546732442196733	1.88595170941326	0.48407222676004935	0.6386055160668045	0.4793277836672981	0.31082184876870406	0.7954259151286798	1.0119979552644225	100.0	1.8368813652493048	56.0	0.12912058098880944
302	Feb25-FISH2-3L1-rep2-m1bp-100x_Position006_5_cmle.ics	58	1	0	1.083	0.36241062301488064	1.0	0.32626801153583	1.0	0.30947890199704	1.7388196509069425	0.4544127190136275	0.5915558079169371	0.4502676833225178	0.256574464633355	0.7998656572677139	0.9967603824668282	172.0	3.165053207950499	118.0	0.27207550994070556
303	Feb25-FISH2-3L1-rep2-m1bp-100x_Position006_5_cmle.ics	59	1	0	1.5162	0.38004096153449135	1.0	1.4199491695140265	1.0	0.2703216929263457	2.1841288234199805	0.8237813513636987	0.8867638996756362	0.8235300836036366	0.7317145598245695	0.5974381421227836	0.9877507295942414	234.0	4.38677423530015	175.0	0.40350181559002946
304	Feb25-FISH2-3L1-rep2-m1bp-100x_Position006_5_cmle.ics	60	1	0	1.5162	0.13621046824591243	1.0	0.4883922886704704	1.0	0.25333692047058115	2.670251209669229	0.506678290620785	0.6630670789880581	0.5031335329144323	0.3555326183504951	0.7918146759688063	0.9851658189505144	188.0	3.592832249757586	122.0	0.2812984085827634
305	Feb25-FISH2-3L1-rep2-m1bp-100x_Position007_6_cmle.ics	1	1	0	1.5162	0.3320381649423881	1.0	0.3916201927270152	1.0	0.2872969962130584	2.3384272514856184	0.48083717763613526	0.6402084727259921	0.47173605975592103	0.2612971636283958	0.8069080608154544	0.9934873514248685	216.0	4.078136523465268	160.0	0.3689159456823127
306	Feb25-FISH2-3L1-rep2-m1bp-100x_Position007_6_cmle.ics	1	2	0	1.083	0.40405637214379014	2.0	0.0	1.0	0.30243065278557746	2.0345368517499813	0.17830130725859147	0.31658273761312816	0.1718726156518881	0.02090400785685499	0.9295537951325863	0.9932209939138522	150.0	2.790429921134583	95.0	0.21904384274887315
307	Feb25-FISH2-3L1-rep2-m1bp-100x_Position007_6_cmle.ics	2	1	0	1.9493999999999998	0.3353619040213655	1.0	0.5556144027286182	1.0	0.2890042490476559	2.7475487255203666	0.5165378726796699	0.6651688514837731	0.5122165550854751	0.29309162944777123	0.7900998154433695	0.9838356052544477	350.0	6.674839891196967	331.0	0.7631948626302842
308	Feb25-FISH2-3L1-rep2-m1bp-100x_Position007_6_cmle.ics	3	1	0	1.2995999999999999	0.3360143057166551	1.0	0.687545504971255	1.0	0.3016172195643787	2.2858031248608586	0.6076390735268423	0.7344441996672718	0.6060665912077727	0.4657776190946452	0.7597471388810394	0.9911975589078352	186.0	3.477921091325599	131.0	0.3020499305273935
309	Feb25-FISH2-3L1-rep2-m1bp-100x_Position007_6_cmle.ics	5	1	0	1.083	7.593369529180925	1.0	0.0	1.0	0.25290544233408696	2.4071152698064195	0.11723689401128017	0.2508609384495645	0.11723689401128017	0.029682385679101853	0.9521523170245841	0.962291958142703	136.0	2.594588281961582	75.0	0.17292934953858405
310	Feb25-FISH2-3L1-rep2-m1bp-100x_Position007_6_cmle.ics	7	1	0	1.2995999999999999	NA	0.0	1.7328	1.0	0.279227296103668	2.373963485490774	0.9746399678696426	0.9980205404785129	0.9717138103161398	0.892047736531069	0.3343278098251354	0.9948204146006049	182.0	3.435340765184981	122.0	0.2812984085827634
311	Feb25-FISH2-3L1-rep2-m1bp-100x_Position007_6_cmle.ics	8	1	0	1.2995999999999999	0.5792957864734944	1.0	1.7539750749824343	1.0	0.242406840554768	3.139338834486224	0.9311224979369375	0.9584076995413284	0.930345251117892	0.8934692075920702	0.34263258733720614	0.977900744080705	144.0	2.773369929604496	80.0	0.18445797284115634
312	Feb25-FISH2-3L1-rep2-m1bp-100x_Position007_6_cmle.ics	9	1	0	1.083	0.40712000474473803	1.0	1.1535316172061807	1.0	0.2960746109874471	2.1650164430839567	0.7783507836379008	0.853602783377772	0.7779150679586395	0.6675489367236782	0.5554817997820448	0.996933576390386	190.0	3.543906666306636	134.0	0.30896710450893683
313	Feb25-FISH2-3L1-rep2-m1bp-100x_Position007_6_cmle.ics	11	1	0	1.2995999999999999	0.0970534058614706	1.0	0.0	1.0	0.2579830701927478	2.2749862176131335	0.17528891425310314	0.3672468730679602	0.17528891425310314	0.029110191658344033	0.9447613235181662	0.9757822135404958	168.0	3.1458781306503005	104.0	0.2397953646935032
314	Feb25-FISH2-3L1-rep2-m1bp-100x_Position007_6_cmle.ics	12	1	0	1.083	0.1337551337790545	1.0	1.0521827216106825	1.0	0.2802220647444271	2.5758285774114045	0.6363351634874813	0.7024584441802985	0.6354748023622195	0.5679892832210713	0.7057946653036243	0.9810932950545652	112.0	2.128459085554098	59.0	0.13603775497035278
315	Feb25-FISH2-3L1-rep2-m1bp-100x_Position007_6_cmle.ics	12	2	0	1.083	3.692449204792373	1.0	0.0	1.0	0.24007920285396775	2.022052245089959	0.135552159393219	0.3062866738363427	0.135552159393219	0.020356219693968038	0.9595158603156978	0.9487184813941762	162.0	2.988386646077695	95.0	0.21904384274887315
316	Feb25-FISH2-3L1-rep2-m1bp-100x_Position007_6_cmle.ics	13	1	0	1.083	NA	0.0	0.0	1.0	0.24802047265182575	2.000627002552543	0.10782111496834797	0.25122523994282214	0.10782111496834797	0.03807603294534068	0.9578664751268688	0.9763234681794107	114.0	2.1731544974648265	57.0	0.13142630564932387
317	Feb25-FISH2-3L1-rep2-m1bp-100x_Position007_6_cmle.ics	15	1	0	2.166	0.4104339456456433	1.0	3.0324	1.0	0.2938696573378062	2.616731814334419	0.9977448181495684	0.9999887381680378	0.9949941156927997	0.9542290994476071	0.1949941841416667	0.9857579966932142	364.0	6.9408972768912305	354.0	0.8162265298221167
318	Feb25-FISH2-3L1-rep2-m1bp-100x_Position007_6_cmle.ics	16	1	0	1.083	NA	0.0	0.0	1.0	0.13706466154548688	1.8103718701647666	0.1094518168040513	0.22813551177318597	0.1094518168040513	0.038951317783609954	0.9439130656865968	0.8822497211332752	134.0	2.620108616572113	54.0	0.12450913166778053
319	Feb25-FISH2-3L1-rep2-m1bp-100x_Position007_6_cmle.ics	17	1	0	1.2995999999999999	0.4463630733097138	1.0	0.10317500441073144	1.0	0.29890824058380877	2.2802692916343186	0.2874230269290863	0.45500439846119506	0.2874230269290863	0.06430615915864658	0.9011377266865269	0.9934612423413579	206.0	3.8780647127520447	152.0	0.350470148398197
320	Feb25-FISH2-3L1-rep2-m1bp-100x_Position007_6_cmle.ics	18	1	0	1.2995999999999999	0.40365429268970177	1.0	1.2403164892886933	1.0	0.30998039757996954	2.5323242544884463	0.8636645393352599	0.921896962659659	0.8605652124566749	0.7534987471735012	0.5568497281317446	0.986533759347637	168.0	3.1692833794907207	114.0	0.26285261129864773
321	Feb25-FISH2-3L1-rep2-m1bp-100x_Position007_6_cmle.ics	19	1	0	1.2995999999999999	0.17745553394200644	1.0	0.7295574526778015	1.0	0.2937876203123271	2.5359246664304256	0.6588706724133074	0.7733633341784275	0.6535888334882672	0.4897743598411223	0.6917449509151276	0.9905924557849174	198.0	3.74609356278997	142.0	0.3274129017930525
322	Feb25-FISH2-3L1-rep2-m1bp-100x_Position007_6_cmle.ics	20	1	0	1.2995999999999999	4.812979932410178	1.0	0.3095250132321943	1.0	0.2869183232007768	2.424047194656941	0.42578852485883284	0.5556399827172633	0.4217881672849715	0.2454074107182765	0.8417767994750174	0.9986019092165029	192.0	3.6354125758982043	134.0	0.30896710450893683
323	Feb25-FISH2-3L1-rep2-m1bp-100x_Position007_6_cmle.ics	21	1	0	0.6497999999999999	NA	0.0	0.20635000882146287	1.0	0.3503980382358139	1.8975112540869705	0.40350515463917525	0.5431490159325211	0.40350515463917525	0.2244423617619494	0.8445741529202586	1.0120191547290336	98.0	1.792185953338576	54.0	0.12450913166778053
324	Feb25-FISH2-3L1-rep2-m1bp-100x_Position007_6_cmle.ics	22	1	0	1.2995999999999999	4.189276543722057	1.0	2.04382171327147	1.0	0.191042796502082	2.5173410324088525	0.9493633211869655	0.9683591141999888	0.9465238060764014	0.9185348745545662	0.42594639029026865	0.8713268494998025	148.0	2.792545006904694	74.0	0.17062362487806956
325	Feb25-FISH2-3L1-rep2-m1bp-100x_Position007_6_cmle.ics	23	1	0	1.083	0.4848224092330955	1.0	1.7539750749824343	1.0	0.34346858457614354	2.378263883600978	0.9278239649253422	0.9689622368366629	0.9278239649253422	0.8777433097572073	0.4030516250332504	0.9990429746793433	168.0	3.1458781306503005	120.0	0.2766869592617345
326	Feb25-FISH2-3L1-rep2-m1bp-100x_Position007_6_cmle.ics	24	1	0	1.2995999999999999	3.7528207586700058	1.0	0.42540144110901373	1.0	0.2659493000774543	2.443689113049235	0.5048888460395125	0.6490475387050383	0.4967822796403866	0.3348718937549712	0.7874111330491276	0.9868130213162538	188.0	3.569427000917167	125.0	0.28821558256430674
327	Feb25-FISH2-3L1-rep2-m1bp-100x_Position007_6_cmle.ics	25	1	0	2.166	3.9782451187243857	1.0	0.5556144027286182	1.0	0.10869968002713354	5.864117055221187	0.5317841899828548	0.5982927807974319	0.5034764527778791	0.41023237150257175	0.7784353260681336	0.6377697352856876	208.0	3.922760124662773	93.0	0.21443239342784423
328	Feb25-FISH2-3L1-rep2-m1bp-100x_Position007_6_cmle.ics	26	1	0	1.5162	2.206944941150495	1.0	0.0	1.0	0.2173480778416774	3.839486771988315	0.229847867129997	0.4305517552740307	0.229847867129997	0.026506963635866146	0.9088233095898515	0.934974037975259	134.0	2.5967033677316933	68.0	0.15678927691498287
329	Feb25-FISH2-3L1-rep2-m1bp-100x_Position007_6_cmle.ics	27	1	0	0.8664	NA	0.0	0.1459114905355603	1.0	0.2785234620207688	2.0470674785573744	0.3757008752005337	0.523778134282129	0.3757008752005337	0.18392712486300172	0.8460265997066039	0.997596145275929	116.0	2.1242289140138753	62.0	0.14295492895189613
330	Feb25-FISH2-3L1-rep2-m1bp-100x_Position007_6_cmle.ics	28	1	0	1.9493999999999998	0.29188359770087796	1.0	0.72222503087512	1.0	0.30351286453603765	2.6267552800607237	0.5635507273641472	0.6938845315829619	0.5560085785529336	0.40152621623562973	0.7904683070447941	0.9878592550534323	316.0	6.032044132916678	291.0	0.670965876209706
331	Feb25-FISH2-3L1-rep2-m1bp-100x_Position007_6_cmle.ics	29	1	0	1.5162	0.35266569774550927	1.0	0.20635000882146287	1.0	0.3069542060863775	2.5193904176564317	0.31615115452266007	0.48408555069046816	0.31615115452266007	0.1672911754799596	0.8670761892459149	0.9978054219426628	226.0	4.278208334178493	177.0	0.40811326491105837
332	Feb25-FISH2-3L1-rep2-m1bp-100x_Position007_6_cmle.ics	30	1	0	1.5162	0.4788978877553474	1.0	0.5595020986366908	1.0	0.2757759719652211	2.762431794731946	0.5650969148153496	0.7191739378562539	0.5671390361462352	0.38065279124294366	0.7346379736328547	0.9929768343150378	206.0	3.9248752104328846	146.0	0.3366358004351103
333	Feb25-FISH2-3L1-rep2-m1bp-100x_Position007_6_cmle.ics	31	1	0	1.5162	0.3594134485099071	1.0	0.7748934119142009	1.0	0.2575185811242874	2.163281059939284	0.6364237028793991	0.7549844670097835	0.6351891779106968	0.4782451198590439	0.7139802699823081	0.9610338237177174	236.0	4.408064398370458	173.0	0.3988903662690006
334	Feb25-FISH2-3L1-rep2-m1bp-100x_Position007_6_cmle.ics	32	1	0	1.083	3.6449052711279157	1.0	0.20635000882146287	1.0	0.2288955054510884	1.9385957921674979	0.3582375944232591	0.5064608583711836	0.3582375944232591	0.1767789625383563	0.8553864285483322	0.9630972881221207	148.0	2.769139758064274	81.0	0.18676369750167077
335	Feb25-FISH2-3L1-rep2-m1bp-100x_Position007_6_cmle.ics	33	1	0	1.2995999999999999	0.23763085309529955	1.0	0.8779414014559871	1.0	0.298179806429609	2.2346206793670134	0.7302618800984073	0.8268605140489447	0.7311278000776901	0.5910996374465881	0.6307017048204028	0.9879514390145723	180.0	3.4140506021146724	124.0	0.28590985790379225
336	Feb25-FISH2-3L1-rep2-m1bp-100x_Position007_6_cmle.ics	34	1	0	1.5162	0.4329036483548539	1.0	1.1926825638357912	1.0	0.2742150448010988	2.457908238917196	0.8112939295896959	0.8808242970112893	0.8069441989502241	0.6983200510286421	0.626337721100293	0.9769218427024783	192.0	3.612007327057784	131.0	0.3020499305273935
337	Feb25-FISH2-3L1-rep2-m1bp-100x_Position007_6_cmle.ics	35	1	0	1.083	0.6621415458029597	1.0	1.9313502455959253	1.0	0.2643994242775595	1.8480909002451231	0.9349288735101884	0.964885300525439	0.9340798410867615	0.8968866141227733	0.34589094910109586	0.9961187607662745	134.0	2.503082372370013	75.0	0.17292934953858405
338	Feb25-FISH2-3L1-rep2-m1bp-100x_Position007_6_cmle.ics	36	1	0	1.2995999999999999	0.4083106368947911	1.0	1.3116988911569	1.0	0.28265193913446984	2.3230969345090897	0.8154804913294798	0.887779985549133	0.8133203877649325	0.7321283417630058	0.5645736983955199	0.9981303061981699	192.0	3.5886020782173644	133.0	0.3066613798484224
339	Feb25-FISH2-3L1-rep2-m1bp-100x_Position007_6_cmle.ics	37	1	0	1.2995999999999999	0.3948937180566683	1.0	0.0	1.0	0.3205269339391078	2.2235901435970353	0.22268491211513508	0.4406010381031025	0.22966261649168337	0.024899728677598206	0.9133049560865311	1.00021535953653	216.0	4.031326025784429	169.0	0.38966746762694277
340	Feb25-FISH2-3L1-rep2-m1bp-100x_Position007_6_cmle.ics	38	1	0	0.8664	2.608118132349191	1.0	1.9429500038207494	1.0	0.27481492814606734	1.915820708011342	0.95081159996199	0.9768657296624884	0.9509152636080132	0.9125553952608436	0.3387223730400536	0.9376542002342162	114.0	2.1263439997839866	60.0	0.13834347963086724
341	Feb25-FISH2-3L1-rep2-m1bp-100x_Position007_6_cmle.ics	39	1	0	1.2995999999999999	3.649874307738109	1.0	2.022286166849865	1.0	0.28983077184957995	2.306108695728239	0.9670087137906671	0.9888941223967971	0.9657235137772096	0.9185512902466104	0.27686554005290526	0.9927266646207248	150.0	2.8372404188154228	93.0	0.21443239342784423
342	Feb25-FISH2-3L1-rep2-m1bp-100x_Position007_6_cmle.ics	39	2	0	0.8664	0.3035165292657996	1.0	0.20635000882146287	1.0	0.3342165194944566	2.495465235173019	0.31802980856575713	0.44515358476600614	0.31802980856575713	0.1742556269555563	0.8629070035543389	1.0085310718871177	102.0	1.9283872748408741	56.0	0.12912058098880944
343	Feb25-FISH2-3L1-rep2-m1bp-100x_Position007_6_cmle.ics	40	1	0	1.083	0.27128472424886574	1.0	0.0	1.0	0.25279432155867254	1.9514151965721882	0.2296849087893864	0.43589093368110904	0.21933214187959876	0.026445442689465293	0.9176609162569052	0.9666626764376038	142.0	2.658458771172508	80.0	0.18445797284115634
344	Feb25-FISH2-3L1-rep2-m1bp-100x_Position007_6_cmle.ics	41	1	0	1.2995999999999999	1.010407572254798	1.0	1.5771448436399123	1.0	0.27624018448011206	2.196761968456494	0.8927308912765128	0.9483591270945834	0.8913878528085509	0.8042295273617992	0.44510096188314446	0.9756719538670259	204.0	3.809964052000897	144.0	0.33202435111408135
345	Feb25-FISH2-3L1-rep2-m1bp-100x_Position007_6_cmle.ics	42	1	0	1.2995999999999999	0.42870151042289545	1.0	0.4377344716066809	1.0	0.3140145294968224	2.5572987676645558	0.48411663412419936	0.6341494167573293	0.4834609814616011	0.331504470686562	0.8199504914786605	1.0015293644320675	190.0	3.6141224128278955	138.0	0.3181900031509946
346	Feb25-FISH2-3L1-rep2-m1bp-100x_Position007_6_cmle.ics	43	1	0	1.5162	0.20969918270264484	1.0	2.154357340212468	1.0	0.2655365691426384	2.6824771912341108	0.9756893833477109	0.9951772912514502	0.9736219769759348	0.941673855489782	0.34521725675765225	0.966128227954503	198.0	3.8163093093112295	135.0	0.31127282916945126
347	Feb25-FISH2-3L1-rep2-m1bp-100x_Position007_6_cmle.ics	47	1	0	0.6497999999999999	0.9984753067891418	1.0	1.077178670106234	1.0	0.23939433740724086	1.2864771966888777	0.8145056301923258	0.8811485860768498	0.8134721979895047	0.730180246681609	0.56793159607131	0.9182629101374267	114.0	1.962507257901047	56.0	0.12912058098880944
348	Feb25-FISH2-3L1-rep2-m1bp-100x_Position007_6_cmle.ics	48	1	0	1.2995999999999999	0.2525798188361444	1.0	0.6016084874694266	1.0	0.2829659389148797	2.173414338182526	0.564728357855297	0.7074580337507127	0.5619960162607646	0.4325244911106339	0.7585595111120708	0.9936736592456246	190.0	3.5907171639874758	131.0	0.3020499305273935
349	Feb25-FISH2-3L1-rep2-m1bp-100x_Position008_7_cmle.ics	1	1	0	1.5162	0.3272490203029348	1.0	1.2551781017859014	1.0	0.28491802517369286	2.237406929101746	0.7419637842469263	0.826788342413919	0.7389833843731937	0.6410298982892423	0.6152083548361859	0.9867696844140807	258.0	4.876308680548058	208.0	0.4795907293870064
350	Feb25-FISH2-3L1-rep2-m1bp-100x_Position008_7_cmle.ics	3	1	0	1.9493999999999998	0.11349709550542324	1.0	0.42540144110901373	1.0	0.2928442208956871	2.3674099298157083	0.42190128508578384	0.5441301934983485	0.4198098447466602	0.24357657693799228	0.8141526219574734	0.9921566708974342	376.0	7.115448752993923	371.0	0.8554238490508626
351	Feb25-FISH2-3L1-rep2-m1bp-100x_Position008_7_cmle.ics	4	1	0	1.7328	0.12393305839426852	1.0	2.3825999999999996	1.0	0.2961511425382824	2.4454608537460185	0.9804390576366249	0.9953376715272382	0.9726337814783141	0.9348077115086583	0.4012026481931644	0.9888386780646248	266.0	5.055090328190976	222.0	0.5118708746342088
352	Feb25-FISH2-3L1-rep2-m1bp-100x_Position008_7_cmle.ics	6	1	0	1.7328	0.3943550127305879	1.0	2.4667868595554756	1.0	0.2826984130233044	2.4568689935167005	0.9636554364739409	0.9913491966361873	0.9642393831844327	0.9187667185341889	0.36076555001599075	0.9940907175902854	304.0	5.7638716614523045	265.0	0.6110170350363303
353	Feb25-FISH2-3L1-rep2-m1bp-100x_Position008_7_cmle.ics	7	1	0	1.2995999999999999	NA	0.0	1.5938084136021913	1.0	0.2972339349377643	2.4605706085144137	0.8748611777610201	0.9245835332830603	0.873023925413039	0.7961781037910468	0.4160509614839536	0.9955360170333152	200.0	3.767383725860279	145.0	0.33433007577459584
354	Feb25-FISH2-3L1-rep2-m1bp-100x_Position008_7_cmle.ics	8	1	0	1.2995999999999999	0.38811488660940757	1.0	2.268979998894211	1.0	0.30055343504377724	1.936020241427973	0.9811753528773073	0.9967460640608035	0.9807817589576547	0.9484188382193268	0.19004001447258298	0.9896040078386377	202.0	3.765268640090168	148.0	0.3412472497561391
355	Feb25-FISH2-3L1-rep2-m1bp-100x_Position008_7_cmle.ics	9	1	0	1.2995999999999999	0.6460996955634546	1.0	0.46141264688247224	1.0	0.3056246804602093	2.5427668932490026	0.5010252336095032	0.644701698634283	0.4983694624144062	0.3428744372564597	0.7891191037107866	0.995984121522953	188.0	3.569427000917167	134.0	0.30896710450893683
356	Feb25-FISH2-3L1-rep2-m1bp-100x_Position008_7_cmle.ics	10	1	0	1.7328	0.42482137414210835	1.0	0.8421824239572849	1.0	0.2871210007844945	2.8802355705849227	0.6644189888157717	0.7847049584315	0.6619113385869418	0.499894386221464	0.6869388612465812	0.994585332713462	238.0	4.616596552164128	185.0	0.426559062195174
357	Feb25-FISH2-3L1-rep2-m1bp-100x_Position008_7_cmle.ics	11	1	0	0.8664	0.27397367643297665	1.0	0.2918229810711206	1.0	0.2561332862076176	2.01068831968656	0.4642697595923162	0.6016479425536492	0.4600175383444465	0.28751302966627507	0.8143897520297276	0.8832887945384413	118.0	2.145519077084184	61.0	0.1406492042913817
358	Feb25-FISH2-3L1-rep2-m1bp-100x_Position008_7_cmle.ics	12	1	0	1.7328	0.3400558763499253	1.0	0.23070632344123612	1.0	0.2767545822591069	2.1377163437073565	0.3440337056168617	0.4921146050261982	0.3158826973386792	0.137334825431881	0.8802318690261444	0.9892568229418507	310.0	5.780931652982393	270.0	0.6225456583389025
359	Feb25-FISH2-3L1-rep2-m1bp-100x_Position008_7_cmle.ics	13	1	0	1.2995999999999999	0.36675142288358215	1.0	0.3777847188762272	1.0	0.3157075706016337	2.589609448460468	0.5280359820089955	0.6892318546609049	0.5216685774759678	0.32201252315018963	0.8008765661192264	1.0007292198664406	166.0	3.1948037141012517	113.0	0.2605468866381333
360	Feb25-FISH2-3L1-rep2-m1bp-100x_Position008_7_cmle.ics	14	1	0	1.9493999999999998	0.299441478567691	1.0	1.449626260897894	1.0	0.290817139974791	2.673377727869407	0.7627135809729164	0.8497059688326962	0.761494985135091	0.6716308928746447	0.595675964583855	0.9908436553588695	322.0	6.142725119808444	293.0	0.675577325530735
361	Feb25-FISH2-3L1-rep2-m1bp-100x_Position008_7_cmle.ics	15	1	0	1.083	3.43985876307018	1.0	1.5476250661609716	1.0	0.298179806429609	1.7360076883146391	0.8430319213034903	0.8867659463813432	0.842118615580742	0.7850084671051379	0.5252754861822209	1.0000268153138963	180.0	3.297024357912573	124.0	0.28590985790379225
362	Feb25-FISH2-3L1-rep2-m1bp-100x_Position008_7_cmle.ics	16	1	0	0.8664	0.5199618861300889	1.0	1.3239619450325248	1.0	0.3180264672001329	2.1603780576198504	0.9084969939879759	0.9536539746158985	0.9055711422845691	0.8206813627254509	0.4829513545816389	0.999896368647959	126.0	2.371111222407939	75.0	0.17292934953858405
363	Feb25-FISH2-3L1-rep2-m1bp-100x_Position008_7_cmle.ics	17	1	0	1.2995999999999999	NA	0.0	1.7539750749824343	1.0	0.22109708231255024	2.0528963333469576	0.9696707724843531	0.9887435340516133	0.9649695636020691	0.925291503529479	0.5818097566028042	0.9027275972973916	146.0	2.7712548438343854	78.0	0.17984652352012742
364	Feb25-FISH2-3L1-rep2-m1bp-100x_Position008_7_cmle.ics	18	1	0	1.7328	0.38889234227519576	1.0	0.0	1.0	0.20316647251451125	2.550887349171584	0.07072290959058948	0.22365205924234952	0.07072290959058948	0.024919796763058305	0.9711991388436318	0.9510667137523424	226.0	4.418639827221015	144.0	0.33202435111408135
365	Feb25-FISH2-3L1-rep2-m1bp-100x_Position008_7_cmle.ics	19	1	0	1.5162	0.47086617919739215	1.0	0.0	1.0	0.2880880389659548	2.686100456036555	0.18896452747755185	0.35315671158413453	0.15441914220760253	0.026547239544305726	0.9211050417380725	0.9807160390720145	214.0	4.08025160923538	158.0	0.3643044963612837
366	Feb25-FISH2-3L1-rep2-m1bp-100x_Position008_7_cmle.ics	20	1	0	1.5162	0.1182451120190349	1.0	0.10317500441073144	1.0	0.32346652244366064	2.5596379204182553	0.30366066007965786	0.483041009800455	0.2878024697947175	0.06114109586299377	0.8947869001809609	0.974734579291468	198.0	3.7929040604708097	149.0	0.34355297441665367
367	Feb25-FISH2-3L1-rep2-m1bp-100x_Position008_7_cmle.ics	21	1	0	1.5162	0.15261549566663776	1.0	0.5689355674538337	1.0	0.27395309223883324	2.2914119850309387	0.52297929272232	0.6643715497914808	0.5228587614203408	0.3857031796157462	0.7548604383278774	0.9818588756954817	224.0	4.280323419948606	165.0	0.3804445689848849
368	Feb25-FISH2-3L1-rep2-m1bp-100x_Position008_7_cmle.ics	23	1	0	1.7328	0.483878832997226	1.0	0.9755754663213545	1.0	0.29060384059697847	2.2150475992575407	0.6443917164108073	0.763624682158737	0.6442455434235753	0.4944590239723699	0.6967173265554083	0.980187941899929	308.0	5.829857236433343	274.0	0.6317685569809603
369	Feb25-FISH2-3L1-rep2-m1bp-100x_Position008_7_cmle.ics	24	1	0	1.2995999999999999	NA	0.0	0.5097226605744432	1.0	0.31028075591010307	2.7679893520163907	0.606710665989754	0.7591821664282088	0.6031937970185074	0.4081229519545853	0.7305830056814759	1.0075535595123948	162.0	3.1054128902797946	108.0	0.24901826333556107
370	Feb25-FISH2-3L1-rep2-m1bp-100x_Position008_7_cmle.ics	25	1	0	1.2995999999999999	0.27045898238699234	1.0	1.059277487276398	1.0	0.3056246804602093	2.2762191518834896	0.7482639539151865	0.8364333710381818	0.7436494797480018	0.6349471507869326	0.6175938293371943	1.0024400345311617	188.0	3.546021752076747	134.0	0.30896710450893683
371	Feb25-FISH2-3L1-rep2-m1bp-100x_Position008_7_cmle.ics	26	1	0	1.9493999999999998	0.49705349605343707	1.0	0.3634229110571259	1.0	0.2933122770712692	2.7817416946056697	0.397011399367112	0.5583592562391149	0.3921825241024299	0.19972046886063377	0.8349782110039834	0.994596358249222	324.0	6.210825780559591	297.0	0.6848002241727928
372	Feb25-FISH2-3L1-rep2-m1bp-100x_Position008_7_cmle.ics	28	1	0	1.7328	NA	0.0	0.0	1.0	0.12629535778070228	3.557887187345297	0.11085582998276852	0.4281830365690216	0.11085582998276852	0.037794371051120046	0.9740460964518206	0.4584542126340857	136.0	2.664804028482841	53.0	0.12220340700726606
373	Feb25-FISH2-3L1-rep2-m1bp-100x_Position008_7_cmle.ics	29	1	0	1.7328	0.31991108355442543	1.0	0.0	1.0	0.22737319184111499	2.5687029712438703	0.14693761792862353	0.29585180640605646	0.1267609709794298	0.025591234792271985	0.9490401949960589	0.9315719790723882	246.0	4.725162453285786	173.0	0.3988903662690006
374	Feb25-FISH2-3L1-rep2-m1bp-100x_Position008_7_cmle.ics	32	1	0	1.2995999999999999	0.23304243996446344	1.0	0.5158750220536572	1.0	0.3082640887312631	2.560551580372306	0.5244069895802482	0.634191324950863	0.5255198657368766	0.3990109761898351	0.758107449903813	0.9995235746852159	148.0	2.8393555045855337	94.0	0.2167381180883587
375	Feb25-FISH2-3L1-rep2-m1bp-100x_Position008_7_cmle.ics	33	1	0	0.8664	NA	0.0	1.0841098665386142	1.0	0.12225829378594354	1.927620566862212	0.8772809394760614	0.9435862691960253	0.8770852152965974	0.7665311653116531	0.3539787373540166	0.6575679954492442	134.0	2.4094613770083337	51.0	0.11759195768623716
376	Feb25-FISH2-3L1-rep2-m1bp-100x_Position008_7_cmle.ics	34	1	0	1.2995999999999999	0.22784758039691783	1.0	0.0	1.0	0.24326011263352076	2.178369186842067	0.15771590885924558	0.3717390270255577	0.15771590885924558	0.026549875303247553	0.9304782809446618	0.9015345130489805	180.0	3.367240104433833	112.0	0.25824116197761887
377	Feb25-FISH2-3L1-rep2-m1bp-100x_Position008_7_cmle.ics	35	1	0	1.5162	0.26574005038848836	1.0	1.5386823371520422	1.0	0.2932373339065783	2.490157735140303	0.8403014265991716	0.9087666820064427	0.8397491946617579	0.7694805568338702	0.5156397069670926	0.9988290764325237	226.0	4.278208334178494	173.0	0.3988903662690006
378	Feb25-FISH2-3L1-rep2-m1bp-100x_Position008_7_cmle.ics	36	1	0	1.2995999999999999	0.2176806777896786	1.0	2.1652184899744737	1.0	0.2932373339065783	2.0443184193185497	0.9485820317467658	0.9807276552944033	0.9483854931384903	0.9046729944391135	0.34542918578383114	0.993996888060317	226.0	4.254803085338074	173.0	0.3988903662690006
379	Feb25-FISH2-3L1-rep2-m1bp-100x_Position008_7_cmle.ics	37	1	0	1.5162	0.42461931443616213	1.0	0.10317500441073144	1.0	0.27146642254435016	1.7064708220624178	0.25819443263053954	0.4121994696686724	0.2555575690558697	0.050007951271648726	0.886027483198588	0.995074844322035	312.0	5.825627064893122	270.0	0.6225456583389025
380	Feb25-FISH2-3L1-rep2-m1bp-100x_Position008_7_cmle.ics	38	1	0	1.2995999999999999	5.098247887716566	1.0	0.0	1.0	0.1975319255831899	2.2847764104839823	0.3389302470140749	0.585855521186378	0.3389302470140749	0.02710642769399263	0.8612762777994708	0.8875790574161044	158.0	2.945806319937077	83.0	0.1913751468226997
381	Feb25-FISH2-3L1-rep2-m1bp-100x_Position008_7_cmle.ics	39	1	0	1.2995999999999999	0.15584183228882625	1.0	0.0	1.0	0.2660157372343133	2.837704798011617	0.1927500423083432	0.3286985953630056	0.17759350143848368	0.027348113047893044	0.9248919078303893	0.9969788020584786	162.0	3.128818139120214	100.0	0.23057246605144538
382	Feb25-FISH2-3L1-rep2-m1bp-100x_Position008_7_cmle.ics	40	1	0	1.083	0.1669559906047148	1.0	0.744005537498231	1.0	0.30414293636913303	2.4389867981400015	0.7304336808572256	0.8324464233999421	0.7285331595713872	0.6239682884448305	0.6497806516274129	1.0216152323289882	104.0	1.996487935592023	55.0	0.12681485632829495
383	Feb25-FISH2-3L1-rep2-m1bp-100x_Position008_7_cmle.ics	41	1	0	1.083	0.4242786006075871	1.0	0.8595614345612763	1.0	0.2879988190020152	2.987428999948146	0.5599563172043011	0.6305090725806451	0.5567439516129032	0.4632694892473118	0.7690178317965896	0.9979500046718305	122.0	2.351936145107741	68.0	0.15678927691498287
384	Feb25-FISH2-3L1-rep2-m1bp-100x_Position008_7_cmle.ics	41	2	0	1.9493999999999998	0.19859049892675681	2.0	0.0	1.0	0.2548301911331998	2.707015117493084	0.1295329301075269	0.2762012768817204	0.1295866935483871	0.01956317204301075	0.9615489111399279	0.9333132106190685	288.0	5.546739859208993	232.0	0.5349281212393534
385	Feb25-FISH2-3L1-rep2-m1bp-100x_Position008_7_cmle.ics	42	1	0	1.5162	0.356412078519795	1.0	0.4332	1.0	0.24103091445739716	3.0671789107181087	0.5893014016867093	0.7873713981727315	0.5893014016867093	0.29672858425737936	0.7585812618342815	0.9606125396004006	188.0	3.6630479962788463	119.0	0.27438123460122005
386	Feb25-FISH2-3L1-rep2-m1bp-100x_Position008_7_cmle.ics	42	2	0	1.9493999999999998	1.4361937371227504	1.0	0.8664	1.0	0.2732256315368466	2.393216907475185	0.7770844721224426	0.9258477471497736	0.7770844721224426	0.4742283890363892	0.619296073141571	0.9662588957495875	322.0	6.142725119808442	284.0	0.654825803586105
387	Feb25-FISH2-3L1-rep2-m1bp-100x_Position008_7_cmle.ics	44	1	0	1.5162	0.2238790375470442	1.0	1.059277487276398	1.0	0.30212160755784634	2.585578319461853	0.7184858443315818	0.8064425425724479	0.7196632866456953	0.6151521009437112	0.6284055016968165	1.0035899417906267	198.0	3.7929040604708097	144.0	0.33202435111408135
388	Feb25-FISH2-3L1-rep2-m1bp-100x_Position008_7_cmle.ics	45	1	0	1.2995999999999999	0.2706599257518639	1.0	1.0703829119356776	1.0	0.3167519218599209	2.6170787731117526	0.7755054954274687	0.8654459266717006	0.7744847162793299	0.645618340464804	0.5937865123932913	1.0028885612045875	194.0	3.680107987808933	143.0	0.3297186264535669
389	Feb25-FISH2-3L1-rep2-m1bp-100x_Position008_7_cmle.ics	46	1	0	1.5162	0.39529972844860223	1.0	1.2061562705180378	1.0	0.2745277607007527	2.7176739114652744	0.8183491579021892	0.8989875946917553	0.8127010847761617	0.7213564815179	0.60401767140648	0.9873509828972004	188.0	3.616237498598007	127.0	0.29282703188533565
390	Feb25-FISH2-3L1-rep2-m1bp-100x_Position008_7_cmle.ics	47	1	0	0.8664	0.3940610428940101	1.0	0.5595020986366908	1.0	0.30589812765231944	2.3615073931258537	0.6370098409026136	0.7437006487954534	0.6333048332746567	0.48063672484031583	0.682233694810577	1.0039016573356054	110.0	2.0369531759625294	60.0	0.13834347963086724
391	Feb25-FISH2-3L1-rep2-m1bp-100x_Position008_7_cmle.ics	48	1	0	1.9493999999999998	0.3115518664843528	2.0	1.0987399361686254	1.0	0.29112590099242636	2.5562537609842875	0.6712506548554555	0.7774637448206887	0.6696432823736724	0.5458145806543792	0.7218372972882509	0.990525676343414	316.0	6.032044132916677	285.0	0.6571315282466194
392	Feb25-FISH2-3L1-rep2-m1bp-100x_Position008_7_cmle.ics	48	2	0	0.8664	0.6715763240546062	1.0	0.3095250132321943	1.0	0.34565700420356443	2.1963821287671377	0.29367588226889557	0.38518002571795973	0.29006227080059055	0.1833119017002429	0.9031959695840848	1.020938205296287	96.0	1.794301039108687	52.0	0.1198976823467516
393	Feb25-FISH2-3L1-rep2-m1bp-100x_Position008_7_cmle.ics	49	1	0	0.8664	2.004675309594533	1.0	0.639412489864916	1.0	0.268082573106329	2.0742171663271716	0.651972848834475	0.7311141070056905	0.6482419150036839	0.5420670627517988	0.6770585871707787	0.9878174842211396	120.0	2.213619737835333	64.0	0.14756637827292504
394	Feb25-FISH2-3L1-rep2-m1bp-100x_Position008_7_cmle.ics	50	1	0	1.9493999999999998	0.2420237338594035	1.0	0.6497999999999999	1.0	0.30730137965307874	2.789468610050175	0.6798283016360795	0.8589081141269337	0.678684542942252	0.3596599672683174	0.6615224727520317	0.9954129780264819	324.0	6.281041527080851	304.0	0.700940296796394
395	Feb25-FISH2-3L1-rep2-m1bp-100x_Position008_7_cmle.ics	50	2	0	1.7328	0.24326294714390284	4.0	1.059277487276398	1.0	0.2821809896574102	2.49019560479652	0.6069590988527092	0.7140922845066111	0.599951894854936	0.46858363987748325	0.8078954341159486	0.9887086247257979	308.0	5.829857236433343	270.0	0.6225456583389025
396	Feb25-FISH2-3L1-rep2-m1bp-100x_Position008_7_cmle.ics	51	1	0	1.083	0.3113301940676446	1.0	0.0	1.0	0.20990413337233566	2.1825572017711385	0.07981314352026372	0.2534869281770406	0.07981314352026372	0.02774759592286257	0.9545230122382251	0.9125384041039873	146.0	2.724444346153546	76.0	0.1752350741990985
397	Feb25-FISH2-3L1-rep2-m1bp-100x_Position008_7_cmle.ics	51	2	0	1.083	0.20137578125635142	2.0	0.0	1.0	0.22422053382509835	1.779566397417549	0.07981314352026372	0.22560258997272545	0.07981314352026372	0.02774759592286257	0.9600823353096848	0.8753892476880382	122.0	2.3051256474269013	60.0	0.13834347963086724
398	Feb25-FISH2-3L1-rep2-m1bp-100x_Position008_7_cmle.ics	52	1	0	1.2995999999999999	0.25541193264726814	1.0	2.362701411156373	1.0	0.31671718728551845	2.0455069310243177	0.9635579055254625	0.9869418621915066	0.9586153057754662	0.9249917383870457	0.29112559763964746	0.9936597372175016	232.0	4.318673574549003	187.0	0.4311705115162029
399	Feb25-FISH2-3L1-rep2-m1bp-100x_Position009_8_cmle.ics	1	1	0	1.5162	5.747879379085854	1.0	1.0841098665386142	1.0	0.16809816555393725	2.2044565069781505	0.696813327445947	0.7849426354036477	0.6977226292667958	0.5709985106908448	0.6079196667546489	0.7562611913229779	234.0	4.31655848877889	138.0	0.3181900031509946
400	Feb25-FISH2-3L1-rep2-m1bp-100x_Position009_8_cmle.ics	1	2	0	1.2995999999999999	0.5442756252596469	1.0	2.5281186987465705	1.0	0.2984777951259377	2.470858801415412	0.9618916471459897	0.9824201647969226	0.9612330581728646	0.9304496366534699	0.4793648761378	0.9799268625851665	178.0	3.3459499413635236	122.0	0.2812984085827634
401	Feb25-FISH2-3L1-rep2-m1bp-100x_Position009_8_cmle.ics	2	1	0	1.2995999999999999	0.19215312042660468	1.0	0.23070632344123612	1.0	0.26580897764629313	2.5783525301645565	0.4237035184258796	0.5854260463565116	0.4235034183758546	0.1713898615974654	0.8294748131284244	0.9894521973372075	184.0	3.5034414259361295	121.0	0.27899268392224896
402	Feb25-FISH2-3L1-rep2-m1bp-100x_Position009_8_cmle.ics	3	1	0	1.083	0.5101144952741308	1.0	0.0	1.0	0.30212160755784634	2.0010328409592977	0.202061209567912	0.40302217889349257	0.202061209567912	0.0242749207896661	0.9230226798811568	0.9978141931958711	198.0	3.6758778162687107	144.0	0.33202435111408135
403	Feb25-FISH2-3L1-rep2-m1bp-100x_Position009_8_cmle.ics	4	1	0	1.2995999999999999	0.37313891145142347	1.0	0.0	1.0	0.27780486046518565	2.3264718019261297	0.17355340578542935	0.33827612018078285	0.16988658436058024	0.0281407225627955	0.9466148619627254	0.9884695579235243	166.0	3.147993216420412	106.0	0.24440681401453213
404	Feb25-FISH2-3L1-rep2-m1bp-100x_Position009_8_cmle.ics	5	1	0	0.8664	0.34814389655498995	1.0	0.20635000882146287	1.0	0.2814227162111093	1.4357205392875436	0.37810470003821167	0.5214210254220144	0.37810470003821167	0.21700307941288857	0.8645809501466939	0.9875650604509791	146.0	2.6542285996322863	88.0	0.20290377012527194
405	Feb25-FISH2-3L1-rep2-m1bp-100x_Position009_8_cmle.ics	6	1	0	1.5162	0.2559704565255901	1.0	1.4686736615067262	1.0	0.30101892057661733	2.4049875311009288	0.8665069009896597	0.9329523048734871	0.8655178753700922	0.7799608193696864	0.4785913810559864	0.9912559463362858	210.0	3.944050287733082	157.0	0.3619987717007692
406	Feb25-FISH2-3L1-rep2-m1bp-100x_Position009_8_cmle.ics	7	1	0	0.8664	4.9734559892670145	1.0	0.0	1.0	0.24353888050015876	1.6690703183150475	0.19679698821279712	0.3942289018031881	0.19679698821279712	0.03672856566622346	0.9314594229466184	0.9451260542497322	120.0	2.143403991314073	61.0	0.1406492042913817
407	Feb25-FISH2-3L1-rep2-m1bp-100x_Position009_8_cmle.ics	8	1	0	1.2995999999999999	0.36508929764173875	1.0	0.5158750220536572	1.0	0.25075954422735086	2.7372170620456457	0.5674823844802289	0.6760646294853914	0.563515496223305	0.4001666455340808	0.7978893886561613	0.9692192979920138	140.0	2.683979105783039	78.0	0.17984652352012742
408	Feb25-FISH2-3L1-rep2-m1bp-100x_Position009_8_cmle.ics	9	1	0	0.8664	NA	0.0	0.6639153385791856	1.0	0.2802220647444271	1.4642603887606271	0.6954392111067861	0.809085895938757	0.6925684442714416	0.5658735565070715	0.6734135156934024	0.9566601501403468	112.0	1.9880275925115785	59.0	0.13603775497035278
409	Feb25-FISH2-3L1-rep2-m1bp-100x_Position009_8_cmle.ics	10	1	0	1.2995999999999999	0.31305711384752594	1.0	0.46141264688247224	1.0	0.29783744644865845	2.1202293315132956	0.5352001467503569	0.6480503736551207	0.5283092604260545	0.3451185567421421	0.7925278319947967	0.9946946383282856	182.0	3.3885302675041413	126.0	0.2905213072248212
410	Feb25-FISH2-3L1-rep2-m1bp-100x_Position009_8_cmle.ics	11	1	0	0.8664	3.180410038954831	1.0	0.0	1.0	0.2513577986521761	2.0422925156943683	0.14781987928908502	0.31776082179842574	0.17152631627743115	0.029334050305485766	0.9346952134359314	0.9316101245773919	104.0	1.9964879355920229	50.0	0.11528623302572269
411	Feb25-FISH2-3L1-rep2-m1bp-100x_Position009_8_cmle.ics	12	1	0	0.8664	0.42293987982217107	1.0	0.815064591942846	1.0	0.2934412732759675	1.9025097753299864	0.7412753188297074	0.8368567141785447	0.739714928732183	0.6275543885971493	0.6420182204468893	1.0092204424733946	114.0	2.1263439997839866	62.0	0.14295492895189613
412	Feb25-FISH2-3L1-rep2-m1bp-100x_Position009_8_cmle.ics	13	1	0	1.7328	1.635621791474353	2.0	0.0	1.0	0.23049728708403375	2.7456352160541404	0.12601128772550035	0.2811404472457884	0.12601128772550035	0.01934195380624596	0.9459613156784288	0.962542541985185	276.0	5.325377885425458	207.0	0.477285004726492
413	Feb25-FISH2-3L1-rep2-m1bp-100x_Position009_8_cmle.ics	13	2	0	1.2995999999999999	4.4695970890851076	1.0	2.5991999999999997	1.0	0.28221609563188294	2.383563796441997	0.9761586971564246	0.9969157159113642	0.9761586971564246	0.9180541299236226	0.25883386023552957	0.9943980738004418	162.0	3.082007641439375	103.0	0.23748964003298878
414	Feb25-FISH2-3L1-rep2-m1bp-100x_Position009_8_cmle.ics	14	1	0	1.5162	0.17108241136683675	1.0	0.20635000882146287	1.0	0.27004453453403476	2.574634568245441	0.33702629234529546	0.5033465061562007	0.33702629234529546	0.17027967501960695	0.8815750428191176	0.9845032391559108	192.0	3.635412575898204	130.0	0.29974420586687905
415	Feb25-FISH2-3L1-rep2-m1bp-100x_Position009_8_cmle.ics	15	1	0	1.5162	0.38635742196785466	1.0	0.10317500441073144	1.0	0.29440164392240875	2.4083459367371973	0.3259043996666595	0.4917199085450544	0.3217803799226479	0.08710300077636987	0.8765152739860943	0.9916822554099889	196.0	3.7248033997196615	140.0	0.3228014524720236
416	Feb25-FISH2-3L1-rep2-m1bp-100x_Position009_8_cmle.ics	16	1	0	1.2995999999999999	0.4058057481977733	1.0	0.9733510449106972	1.0	0.2872716501089198	2.180168338001994	0.7860944155345918	0.8614556793924668	0.7777821497781756	0.6623351072724948	0.7143948107579451	0.9991145787529683	160.0	3.013906980688226	102.0	0.23518391537247432
417	Feb25-FISH2-3L1-rep2-m1bp-100x_Position009_8_cmle.ics	18	1	0	1.083	8.858004513132467	1.0	0.0	1.0	0.26179938779914946	2.95409628003837	0.04916921269417749	0.13889232019281184	0.04916921269417749	0.01803081585427115	0.9790579931600422	0.9445904498205696	108.0	2.1092840082539004	54.0	0.12450913166778053
418	Feb25-FISH2-3L1-rep2-m1bp-100x_Position009_8_cmle.ics	18	2	0	1.5162	0.2476382833625118	1.0	0.639412489864916	1.0	0.30249738951533106	2.3601090691346926	0.5067596687281941	0.6353072938541229	0.5009593925768543	0.3385736206844491	0.804904730704044	0.9789064959436008	272.0	5.165771315082741	232.0	0.5349281212393534
419	Feb25-FISH2-3L1-rep2-m1bp-100x_Position009_8_cmle.ics	19	1	0	0.8664	0.1816726390549072	1.0	0.7748934119142009	1.0	0.3340725384089969	1.9312096351175596	0.7598710847666246	0.8454555760697049	0.7547047582029606	0.6117562271240242	0.6377449977989252	1.001346155672372	108.0	2.0156630128922206	61.0	0.1406492042913817
420	Feb25-FISH2-3L1-rep2-m1bp-100x_Position009_8_cmle.ics	20	1	0	1.5162	0.16470220336227964	1.0	0.10317500441073144	1.0	0.2742150448010988	2.8322521436658676	0.2853547016441899	0.4443892788964838	0.2501077652564813	0.06764963975614262	0.8903762783048425	0.9798879151735812	192.0	3.7056283224194635	131.0	0.3020499305273935
421	Feb25-FISH2-3L1-rep2-m1bp-100x_Position009_8_cmle.ics	21	1	0	1.083	6.920679503012935	1.0	0.41270001764292574	1.0	0.2830711861397215	2.0334571366648	0.49602077647680254	0.6179549256096487	0.4952900783519676	0.34208116911699976	0.7964598027189125	0.9829243746987334	166.0	3.054372221058732	107.0	0.2467125386750466
422	Feb25-FISH2-3L1-rep2-m1bp-100x_Position009_8_cmle.ics	22	1	0	0.8664	4.8655564577278865	1.0	0.0	1.0	0.27689958019308064	2.0461587465935356	0.18311911441682435	0.36618385855027075	0.18311911441682435	0.03213827450468672	0.9180178248370545	0.987026833103331	106.0	1.9709676009814918	54.0	0.12450913166778053
423	Feb25-FISH2-3L1-rep2-m1bp-100x_Position009_8_cmle.ics	23	1	0	0.8664	1.7093629005075306	1.0	1.3229242629964544	1.0	0.30589812765231944	2.262961252149533	0.8778675904541955	0.9247818835001284	0.8768796510136002	0.8137220939183988	0.4188354513101151	1.019617357487086	110.0	2.0837636736433693	60.0	0.13834347963086724
424	Feb25-FISH2-3L1-rep2-m1bp-100x_Position009_8_cmle.ics	26	1	0	1.2995999999999999	0.4244716052357778	1.0	1.2748075358549043	1.0	0.3017401656220795	2.5525675389661773	0.7946770132856691	0.8701050646845335	0.7950312251370527	0.6811112443189868	0.5996943255309043	1.005752514070523	148.0	2.839355504585534	93.0	0.21443239342784423
425	Feb25-FISH2-3L1-rep2-m1bp-100x_Position009_8_cmle.ics	26	2	0	1.083	0.12225727639661707	2.0	1.9493999999999998	1.0	0.34131160186500537	2.1924257532717193	0.9561104269070221	0.9777609451462077	0.9485793380052968	0.8828185454426558	0.4254989800168843	1.0108470921964914	140.0	2.6371686081021997	91.0	0.20982094410681532
426	Feb25-FISH2-3L1-rep2-m1bp-100x_Position009_8_cmle.ics	27	1	0	1.083	0.5232607628580634	1.0	1.2269033092775323	1.0	0.2691776018381925	1.9260643794736598	0.8806515957446809	0.9331131475485661	0.8800011563367253	0.8083371877890841	0.42011883515815074	0.9885778690650281	126.0	2.324300724727099	69.0	0.1590950015754973
427	Feb25-FISH2-3L1-rep2-m1bp-100x_Position009_8_cmle.ics	28	1	0	1.083	0.527946253464197	1.0	0.0	1.0	0.2409498497775793	2.287988540859598	0.10970990968493778	0.24951443514934588	0.07665681663683911	0.02775349953524507	0.9621575221213349	0.9378593023070163	132.0	2.5051974581401244	70.0	0.1614007262360118
428	Feb25-FISH2-3L1-rep2-m1bp-100x_Position009_8_cmle.ics	28	2	0	1.083	5.221381572714497	1.0	0.41270001764292574	1.0	0.20441668113216552	2.1347415777201633	0.44318891247346737	0.5450361398981701	0.4434525048209653	0.30891982630651627	0.7962158595041074	0.8966036001449941	146.0	2.747849594993965	75.0	0.17292934953858405
429	Feb25-FISH2-3L1-rep2-m1bp-100x_Position009_8_cmle.ics	30	1	0	1.7328	0.3778635146780309	1.0	1.2225574214657589	1.0	0.31237563902504	2.5505752462974196	0.7495809690091663	0.8412636403317328	0.744949803579223	0.6442055870798777	0.5878699092083078	0.9993664510697586	266.0	5.078495577031395	228.0	0.5257052225972955
430	Feb25-FISH2-3L1-rep2-m1bp-100x_Position009_8_cmle.ics	32	1	0	1.2995999999999999	6.300635848720789	1.0	0.8318234787411565	1.0	0.21129618088668137	2.675818392209983	0.636574417319332	0.7119420891578934	0.6350713775393284	0.5243485704271869	0.7296887959950821	0.9566300061804069	152.0	2.881935830726151	81.0	0.18676369750167077
431	Feb25-FISH2-3L1-rep2-m1bp-100x_Position009_8_cmle.ics	33	1	0	1.083	0.3271959591219091	1.0	1.6071109437153837	1.0	0.32525801795297377	2.6169895138128862	0.9082371262623453	0.9488268431632726	0.9061633441127629	0.8358335253501991	0.47959490207642724	1.013918321891107	116.0	2.241255158215975	67.0	0.15448355225446841
432	Feb25-FISH2-3L1-rep2-m1bp-100x_Position009_8_cmle.ics	34	1	0	1.083	0.4015248659655819	1.0	0.65584944557845	1.0	0.2642521591631124	2.488443893272657	0.650698032946013	0.7502926313986353	0.6501413195534873	0.5388628772090102	0.6938373940432749	0.999953779208966	128.0	2.4392118831590874	70.0	0.1614007262360118
433	Feb25-FISH2-3L1-rep2-m1bp-100x_Position009_8_cmle.ics	35	1	0	1.2995999999999999	4.266376659628509	1.0	1.2225574214657589	1.0	0.30093769536986004	2.619847020536623	0.8369271180460266	0.8805916023052496	0.8245383620182695	0.7478143254792802	0.6211945636600833	1.0003504479943723	146.0	2.794660092674805	91.0	0.20982094410681532
434	Feb25-FISH2-3L1-rep2-m1bp-100x_Position009_8_cmle.ics	36	1	0	1.2995999999999999	0.38632738952025436	1.0	0.43046674663324214	1.0	0.33789574318610216	2.3341315908880436	0.4728036651800299	0.5926703997204008	0.46837414619691986	0.32235577470995386	0.769815364222154	1.0086434473867492	180.0	3.414050602114673	132.0	0.30435565518790797
435	Feb25-FISH2-3L1-rep2-m1bp-100x_Position009_8_cmle.ics	37	1	0	1.2995999999999999	0.3441047381635394	1.0	0.687545504971255	1.0	0.27022150963389857	2.3441785628147325	0.6250838822772156	0.723571947027486	0.6181267889179528	0.4628487106095674	0.7430323959225525	0.9859906455129889	188.0	3.5694270009171665	126.0	0.2905213072248212
436	Feb25-FISH2-3L1-rep2-m1bp-100x_Position009_8_cmle.ics	39	1	0	1.083	0.3873382918935329	1.0	1.5162	1.0	0.32479912567250246	2.2865047350183247	0.9372623420005027	0.9647516195201842	0.9154768564687569	0.8469705445965996	0.5026837238628612	0.9983362445218231	174.0	3.233153868701647	123.0	0.2836041332432778
437	Feb25-FISH2-3L1-rep2-m1bp-100x_Position009_8_cmle.ics	41	1	0	1.2995999999999999	0.22729657352464716	1.0	0.0	1.0	0.2991993003418851	2.132536175357134	0.18903671119217497	0.3517246928812832	0.17320243906800423	0.029227688071097758	0.9334439883167776	0.9741125095755886	168.0	3.145878130650301	112.0	0.25824116197761887
438	Feb25-FISH2-3L1-rep2-m1bp-100x_Position009_8_cmle.ics	42	1	0	1.083	3.271705777258638	1.0	0.0	1.0	0.2934412732759675	2.5469111622643474	0.2654476569648906	0.4330481128895025	0.2654476569648906	0.035711418985086125	0.8948499902451826	1.0112674804840551	114.0	2.173154497464827	62.0	0.14295492895189613
439	Feb25-FISH2-3L1-rep2-m1bp-100x_Position009_8_cmle.ics	43	1	0	1.2995999999999999	0.2982077681059615	1.0	0.20635000882146287	1.0	0.28338543426035845	2.6523699201451336	0.3746882335680751	0.514657607100939	0.3650601525821596	0.20297370158450703	0.8386608945186631	0.9934100109673525	168.0	3.1926886283311404	109.0	0.25132398799607547
440	Feb25-FISH2-3L1-rep2-m1bp-100x_Position009_8_cmle.ics	44	1	0	1.083	0.36129990866111034	1.0	0.687545504971255	1.0	0.29360477011817077	1.8344420662630714	0.5969288411611989	0.7150474982298797	0.5949890842577296	0.4733744394618834	0.7332179071070531	0.9665645672703381	178.0	3.299139443682684	121.0	0.27899268392224896
441	Feb25-FISH2-3L1-rep2-m1bp-100x_Position009_8_cmle.ics	45	1	0	1.7328	0.38328840427836847	1.0	2.3314560765391112	1.0	0.3079088049752746	2.8828589880103825	0.9508322557711825	0.9784916877456713	0.9495649396479334	0.9150099685231646	0.3438952902346947	0.9947913994021025	240.0	4.637886715234438	194.0	0.44731058413980407
442	Feb25-FISH2-3L1-rep2-m1bp-100x_Position009_8_cmle.ics	46	1	0	1.2995999999999999	0.32080185913628123	1.0	2.0464242661713827	1.0	0.28150518806062647	2.1994454734827023	0.9491442927799927	0.9776070260326822	0.9486861977395873	0.9002426472167148	0.32350705817658315	0.9864659863833738	198.0	3.7460935627899703	139.0	0.32049572781150915
443	Feb25-FISH2-3L1-rep2-m1bp-100x_Position009_8_cmle.ics	48	1	0	0.8664	0.6682355013884498	1.0	0.3720027687491155	1.0	0.3270921526292761	1.8517046568283198	0.5070306038047974	0.6350507161203256	0.5017957424578817	0.3340951634669801	0.7649779161537742	1.0113492585561161	142.0	2.6350535223320883	91.0	0.20982094410681532
444	Feb25-FISH2-3L1-rep2-m1bp-100x_Position009_8_cmle.ics	49	1	0	1.2995999999999999	0.2989453717201436	1.0	2.062636514913765	1.0	0.32219988132214655	2.493993612805465	0.9456516379875046	0.9721637212709459	0.9437287371542477	0.8966035795538588	0.4099727081405158	1.0042226292413359	192.0	3.6354125758982043	142.0	0.3274129017930525
445	Feb25-FISH2-3L1-rep2-m1bp-100x_Position009_8_cmle.ics	50	1	0	1.5162	0.06974773824512695	1.0	1.518166942115573	1.0	0.2788680532780167	2.901914611840715	0.8869495187281724	0.9347166187847015	0.8743892145550849	0.8002508963349001	0.45421395189109925	0.985405445430551	188.0	3.6396427474384265	128.0	0.2951327565458501
446	Feb25-FISH2-3L1-rep2-m1bp-100x_Position009_8_cmle.ics	51	1	0	1.2995999999999999	0.4380952124069238	1.0	1.236017763653207	1.0	0.2979400440273149	2.325606335699214	0.8357337079354924	0.9156519259789843	0.8313525316939853	0.7110370870045968	0.5845356957999481	1.003477637218116	198.0	3.7460935627899703	143.0	0.3297186264535669
447	Feb25-FISH2-3L1-rep2-m1bp-100x_Position009_8_cmle.ics	53	1	0	1.9493999999999998	2.2864274408634695	1.0	1.9493999999999998	1.0	0.2840161536288741	2.953516393141036	0.9402924643155265	0.9796514610736263	0.9310021603423269	0.7887939521507747	0.4497914297200226	0.992422088525441	302.0	5.812797244903254	263.0	0.6064055857153013
448	Feb25-FISH2-3L1-rep2-m1bp-100x_Position009_8_cmle.ics	53	2	0	1.083	0.21614477993645756	1.0	2.0444935367737216	1.0	0.28758054650375425	2.9543452843360294	0.8413881655393507	0.8789279266537434	0.8408640260017582	0.7777648360608002	0.5664439595989023	1.0073890752264567	116.0	2.241255158215975	63.0	0.1452606536124106
449	Feb25-FISH2-3L1-rep2-m1bp-100x_Position009_8_cmle.ics	54	1	0	1.2995999999999999	0.2420666253707454	1.0	1.0317500441073144	1.0	0.27385015451777717	2.174425362434494	0.7449930954809246	0.8210150094316633	0.742393747123117	0.650802819570927	0.6311284987980432	0.9895308088653157	172.0	3.211863705631338	111.0	0.2559354373171044
450	Feb25-FISH2-3L1-rep2-m1bp-100x_Position009_8_cmle.ics	55	1	0	1.5162	0.45570391439670904	1.0	1.571514847577277	1.0	0.2711234149751098	2.5239393950245272	0.8761060757741691	0.9313107627807602	0.8780813910519562	0.7997540934041939	0.4125359982088377	0.9871333847311232	210.0	3.967455536573502	149.0	0.34355297441665367
451	Feb25-FISH2-3L1-rep2-m1bp-100x_Position009_8_cmle.ics	56	1	0	1.7328	3.689323885826976	1.0	0.0	1.0	0.19474527400370806	2.274673956005325	0.1434608654721827	0.28755103502614426	0.08393279237058336	0.021173780019851218	0.9503453649209402	0.9319391499048737	252.0	4.906059186698808	166.0	0.3827502936453994
452	Feb25-FISH2-3L1-rep2-m1bp-100x_Position009_8_cmle.ics	57	1	0	1.2995999999999999	0.28052999951886376	1.0	0.7252201245704302	1.0	0.30360104007308175	2.350784563024595	0.6134857662884282	0.7190619401074994	0.6128672183829593	0.47589085117879587	0.7018117860983499	0.9992681889600061	194.0	3.633297490128093	140.0	0.3228014524720236
453	Feb25-FISH2-3L1-rep2-m1bp-100x_Position009_8_cmle.ics	58	1	0	1.083	0.3570475292560742	1.0	1.44445006175024	1.0	0.321833129014148	2.4570814825593623	0.8842112743256825	0.9252134366085659	0.8810439867217558	0.8296973819119453	0.46682078800026205	1.0112990769788168	150.0	2.8372404188154228	98.0	0.2259610167304165
454	Feb25-FISH2-3L1-rep2-m1bp-100x_Position009_8_cmle.ics	59	1	0	1.9493999999999998	0.30835229328668773	1.0	0.639412489864916	1.0	0.30090348848816223	2.8338935972978962	0.547685875965595	0.6901957101667032	0.543700024694192	0.35784666645798335	0.7620680124924558	0.9943974259923825	314.0	6.0341592186867885	287.0	0.6617429775676483
455	Feb25-FISH2-3L1-rep2-m1bp-100x_Position009_8_cmle.ics	60	1	0	1.083	3.8010602747139752	1.0	0.0	1.0	0.11098843170418463	1.5287091075059438	0.2889215458037481	0.5627910022116168	0.26759108369223605	0.035575020370154815	0.8598543082481701	0.5251786992878016	166.0	3.1245879675799912	67.0	0.15448355225446841
456	Feb25-FISH2-3L1-rep2-m1bp-100x_Position009_8_cmle.ics	61	1	0	1.5162	0.3601483605385189	1.0	1.1368333649278028	1.0	0.292485254811594	2.2618963480178724	0.7715503023639362	0.8441554425508521	0.7680593732820231	0.6538620120945574	0.6063946701580952	0.989237247097266	202.0	3.8120791377710073	146.0	0.3366358004351103
457	Feb25-FISH2-3L1-rep2-m1bp-100x_Position009_8_cmle.ics	62	1	0	1.7328	0.4264670401605919	2.0	0.4883922886704704	1.0	0.2718072810232834	2.8354207927008055	0.5048884743000862	0.6389938480794436	0.5048884743000862	0.3309520716976231	0.7717343431972311	0.9870517508375152	230.0	4.391004406840372	171.0	0.3942789169479716
458	Feb25-FISH2-3L1-rep2-m1bp-100x_Position009_8_cmle.ics	63	1	0	1.2995999999999999	0.4317839711925496	1.0	1.7328	1.0	0.2880929030172355	2.4752080609829816	0.9776666322595174	0.9990897745080559	0.9760901592425423	0.9085317218275827	0.3343572807796787	0.9967151215908678	164.0	3.126703053350103	106.0	0.24440681401453213
459	Feb25-FISH2-3L1-rep2-m1bp-100x_Position010_9_cmle.ics	1	1	0	1.2995999999999999	0.30642523942687233	1.0	1.0987399361686254	1.0	0.26594939856407523	2.4489993972511037	0.7574794426603538	0.8413342653100251	0.7565892290750351	0.6339210941054673	0.5956767638934867	0.9873496294823454	190.0	3.5673119151470556	127.0	0.29282703188533565
460	Feb25-FISH2-3L1-rep2-m1bp-100x_Position010_9_cmle.ics	2	1	0	1.083	5.719209278374042	1.0	2.5786756592060924	1.0	0.29778726282751644	2.4822005380981054	0.9535909144936372	0.9777214151243621	0.9516776516327916	0.921584979161155	0.39979293273025457	0.9363703661676706	140.0	2.6371686081021997	85.0	0.19598659614372857
461	Feb25-FISH2-3L1-rep2-m1bp-100x_Position010_9_cmle.ics	2	2	0	1.5162	4.951656105489713	1.0	2.166	1.0	0.1718067458955582	1.7241325020513387	0.9602432412743328	0.9886124434935643	0.954116199086695	0.8777064617673335	0.28690453252389825	0.7951589951658742	268.0	4.912543749378344	171.0	0.3942789169479716
462	Feb25-FISH2-3L1-rep2-m1bp-100x_Position010_9_cmle.ics	4	1	0	1.9493999999999998	0.16780694847639183	1.0	0.23070632344123612	1.0	0.30116483143793865	2.502162044946597	0.34741162333275544	0.5177605265832471	0.3464281657469794	0.13019005542037582	0.8645624941005495	0.9937791767383762	348.0	6.630144479286238	335.0	0.7724177612723421
463	Feb25-FISH2-3L1-rep2-m1bp-100x_Position010_9_cmle.ics	5	1	0	1.083	0.39769120263685664	1.0	0.4773698211006071	1.0	0.33472666378143406	2.468710849196292	0.5551210850428804	0.6879132192375987	0.5551210850428804	0.3708441950961502	0.7473586466194941	0.9985603968930784	156.0	2.947921405707189	106.0	0.24440681401453213
464	Feb25-FISH2-3L1-rep2-m1bp-100x_Position010_9_cmle.ics	8	1	0	1.7328	0.4657140464560806	1.0	1.6162859307598463	1.0	0.26035773751703034	2.45633672771191	0.8452558963021402	0.9118146208111257	0.842072672898568	0.7515136364887303	0.5443508541221886	0.9936851967784719	276.0	5.231756890063778	220.0	0.5072594253131798
465	Feb25-FISH2-3L1-rep2-m1bp-100x_Position010_9_cmle.ics	9	1	0	1.7328	0.06386253180834081	1.0	1.5464734475585327	1.0	0.31576071010893403	2.5817180925816907	0.8691403059835575	0.9459288397669734	0.8628416453421898	0.7148044046387543	0.6051079537656507	0.9941835356202966	314.0	5.987348721005947	294.0	0.6778830501912495
466	Feb25-FISH2-3L1-rep2-m1bp-100x_Position010_9_cmle.ics	10	1	0	1.2995999999999999	0.19760630405148125	1.0	0.9077480443748005	1.0	0.31593905358460345	2.4003496325290645	0.6698071909730616	0.7788511169333499	0.6650114666161395	0.5554415790608482	0.6557342836851149	1.001472318293445	204.0	3.833369300841316	154.0	0.3550815977192259
467	Feb25-FISH2-3L1-rep2-m1bp-100x_Position010_9_cmle.ics	11	1	0	1.2995999999999999	0.4819799699873879	1.0	1.074245800390238	1.0	0.27022066957772195	2.1460845549700363	0.7859439069646689	0.8565374424446973	0.7820114385198647	0.6597269416085705	0.5945264271773527	0.9868566533249581	184.0	3.43322567941487	122.0	0.2812984085827634
468	Feb25-FISH2-3L1-rep2-m1bp-100x_Position010_9_cmle.ics	13	1	0	1.083	1.8912359424638956	1.0	0.2991586303963464	1.0	0.2645999334001833	1.8533674608387611	0.4393765089035436	0.5552603010515741	0.4393765089035436	0.292982484566651	0.8030777195346176	0.988836544183018	118.0	2.192329574765024	62.0	0.14295492895189613
469	Feb25-FISH2-3L1-rep2-m1bp-100x_Position010_9_cmle.ics	14	1	0	0.8664	0.49745749421637436	1.0	0.72222503087512	1.0	0.261512653717724	2.200249184381034	0.48855455679232873	0.5740799976997696	0.49004611243094814	0.40542818429158295	0.7799824257437158	0.9966305679373909	104.0	1.9496774379111828	51.0	0.11759195768623716
470	Feb25-FISH2-3L1-rep2-m1bp-100x_Position010_9_cmle.ics	14	2	0	1.2995999999999999	1.7164617616375863	1.0	0.9018655279647406	1.0	0.2688597490768461	2.6209641528041017	0.5746838081751625	0.654163956108729	0.5734941577742396	0.4799448663530207	0.7512654412610781	0.9964849606032145	156.0	2.9947319033880286	95.0	0.21904384274887315
471	Feb25-FISH2-3L1-rep2-m1bp-100x_Position010_9_cmle.ics	14	3	0	1.2995999999999999	5.184018008306139	1.0	0.0	1.0	0.2873025184810246	2.32393466657602	0.16810730574734126	0.31440375512609936	0.16810730574734126	0.02003177193215758	0.9365905286375571	0.9994619612224521	190.0	3.5907171639874758	132.0	0.30435565518790797
472	Feb25-FISH2-3L1-rep2-m1bp-100x_Position010_9_cmle.ics	16	1	0	1.9493999999999998	0.38232614222619205	1.0	1.319789431739984	1.0	0.279833990233746	3.295407770792085	0.8496051003901418	0.9250404415263108	0.8392449329146446	0.6966320534779713	0.550719238536374	0.9856952271504181	226.0	4.418639827221015	169.0	0.38966746762694277
473	Feb25-FISH2-3L1-rep2-m1bp-100x_Position010_9_cmle.ics	18	1	0	1.083	1.7200445781547207	1.0	0.639412489864916	1.0	0.31950628410532356	3.118740918898278	0.6647476340694006	0.7572160883280757	0.6620820189274448	0.5357728706624606	0.641886635866874	0.9891668282607686	112.0	2.175269583234938	63.0	0.1452606536124106
474	Feb25-FISH2-3L1-rep2-m1bp-100x_Position010_9_cmle.ics	19	1	0	1.9493999999999998	0.1134073601264019	1.0	0.0	1.0	0.18366491318576925	2.5566488547025017	0.11446520050640756	0.22583346242808533	0.04940411643100197	0.018015395216905893	0.9596908553501763	0.9004279465533949	258.0	4.94652442706932	167.0	0.3850560183059138
475	Feb25-FISH2-3L1-rep2-m1bp-100x_Position010_9_cmle.ics	19	2	0	1.2995999999999999	6.396912796140049	1.0	0.10317500441073144	1.0	0.2660157372343133	2.6986580885733193	0.22986522507892587	0.3359250217680461	0.22986522507892587	0.06047777522555969	0.9168617164408454	0.9362470144873937	162.0	3.0586023925989547	100.0	0.23057246605144538
476	Feb25-FISH2-3L1-rep2-m1bp-100x_Position010_9_cmle.ics	20	1	0	1.2995999999999999	0.0840183172408067	1.0	1.1736910802652913	1.0	0.30287320143119645	2.5131552891403075	0.7921065649070737	0.8787930181612607	0.7902056391774432	0.6773408239700375	0.550711164859476	0.9915230327012103	196.0	3.7013981508792417	142.0	0.3274129017930525
477	Feb25-FISH2-3L1-rep2-m1bp-100x_Position010_9_cmle.ics	21	1	0	1.7328	0.1853181209799418	2.0	0.65253602307166	1.0	0.329548544118245	2.442928556154865	0.5318933986885307	0.6683239322875254	0.5257850574820164	0.3668294310418479	0.7688279405844904	0.9962227817405837	320.0	6.0512192102168765	309.0	0.7124689200989662
478	Feb25-FISH2-3L1-rep2-m1bp-100x_Position010_9_cmle.ics	23	1	0	1.083	0.29856044228371287	1.0	0.913592684735068	1.0	0.20863766329550226	1.607860316210458	0.7289156120623778	0.840457335763052	0.7289156120623778	0.5908037386316877	0.6494711122055384	0.8756938953641392	178.0	3.2757341948422636	102.0	0.23518391537247432
479	Feb25-FISH2-3L1-rep2-m1bp-100x_Position010_9_cmle.ics	24	1	0	1.2995999999999999	0.26035045570401005	1.0	0.3720027687491155	1.0	0.26546457922833755	2.2075456052058517	0.4810369740756481	0.639281767955801	0.46820229494262644	0.30022524436889075	0.7996926546644791	0.9648557158886679	180.0	3.367240104433833	117.0	0.26976978528019113
480	Feb25-FISH2-3L1-rep2-m1bp-100x_Position010_9_cmle.ics	25	1	0	1.2995999999999999	0.432697200672093	1.0	1.4481301952605736	1.0	0.2745497448744835	2.6584537674061455	0.9030266169102942	0.9410758097437272	0.9009751974104695	0.8445456982042348	0.5504406606381623	0.9917426946830201	156.0	2.9947319033880286	96.0	0.22134956740938755
481	Feb25-FISH2-3L1-rep2-m1bp-100x_Position010_9_cmle.ics	26	1	0	0.8664	0.16963036517925323	1.0	0.9755754663213545	1.0	0.2771993517873347	2.3402153850089604	0.829570117656018	0.8829912805087005	0.8234017438982599	0.7374538323877698	0.5471419000485938	1.002523055315552	102.0	1.9049820260004537	51.0	0.11759195768623716
482	Feb25-FISH2-3L1-rep2-m1bp-100x_Position010_9_cmle.ics	27	1	0	1.7328	0.9934794607313256	1.0	0.0	1.0	0.15365068982653937	2.4645021929879865	0.07802014649336979	0.19113949034342606	0.056440883638649686	0.028213131770932324	0.963506157850589	0.9586723032614968	162.0	3.2458443833223125	76.0	0.1752350741990985
483	Feb25-FISH2-3L1-rep2-m1bp-100x_Position010_9_cmle.ics	27	2	0	1.2995999999999999	0.3715228743230676	1.0	0.3777847188762272	1.0	0.2802220647444271	2.902832076923951	0.4180178072778842	0.5009320311700464	0.4180178072778842	0.30014693197268966	0.812473289581148	0.9539813372770903	112.0	2.1986748320753575	59.0	0.13603775497035278
484	Feb25-FISH2-3L1-rep2-m1bp-100x_Position010_9_cmle.ics	28	1	0	1.2995999999999999	0.4380136043941489	1.0	0.9378659497950863	1.0	0.31024600627523585	2.480629985689238	0.7107580571947345	0.8019239498585844	0.7059115192569573	0.5663675407660882	0.6525374242369103	0.9975082090099976	164.0	3.150108302190523	110.0	0.2536297126565899
485	Feb25-FISH2-3L1-rep2-m1bp-100x_Position010_9_cmle.ics	29	1	0	1.083	NA	0.0	2.1307975001193764	1.0	0.32687828589830087	1.6316603895564605	0.9761787577517472	0.9948548842632906	0.9737481732756859	0.9306829109467164	0.3911607314079245	1.0096739630360179	182.0	3.3885302675041418	132.0	0.30435565518790797
486	Feb25-FISH2-3L1-rep2-m1bp-100x_Position010_9_cmle.ics	30	1	0	1.7328	0.14186338775709204	1.0	0.41270001764292574	1.0	0.3099928096378831	2.2976901822199713	0.45402365417036666	0.6105169684568164	0.44550081721426454	0.2573147111437139	0.8265219222665876	0.9912560922664321	328.0	6.206595609019372	311.0	0.7170803694199952
487	Feb25-FISH2-3L1-rep2-m1bp-100x_Position010_9_cmle.ics	32	1	0	1.083	0.28452620894472846	1.0	0.9876225359930936	1.0	0.3231823554997752	2.118675540733651	0.7278240012526601	0.8332467384573775	0.7230482345321385	0.5922840406829845	0.6382696573936706	0.9988141295806114	190.0	3.5439066663066363	140.0	0.3228014524720236
488	Feb25-FISH2-3L1-rep2-m1bp-100x_Position010_9_cmle.ics	33	1	0	1.5162	0.25516457381834157	1.0	1.9749519173199916	1.0	0.29724933625827615	2.257812655601975	0.9264808129084757	0.964751991842074	0.9258576380126387	0.8668646062410194	0.4182324351935247	0.9805174461648178	242.0	4.565555882943069	193.0	0.44500485947928964
489	Feb25-FISH2-3L1-rep2-m1bp-100x_Position010_9_cmle.ics	34	1	0	1.2995999999999999	0.20686824283858937	1.0	0.0	1.0	0.2839262842049886	2.599010447445784	0.22369170941030542	0.4217539977873881	0.21694491937376378	0.02843709142110027	0.9089863520570953	0.9904219631665341	180.0	3.414050602114672	121.0	0.27899268392224896
490	Feb25-FISH2-3L1-rep2-m1bp-100x_Position010_9_cmle.ics	35	1	0	1.083	0.3266071409908935	1.0	0.622541700711641	1.0	0.3012912077705793	2.089833427725625	0.5834903819810545	0.7063536209745042	0.5833243393579132	0.4532631526512856	0.7619254375499153	0.9476721099621491	126.0	2.324300724727099	73.0	0.16831790021755516
491	Feb25-FISH2-3L1-rep2-m1bp-100x_Position010_9_cmle.ics	36	1	0	0.8664	0.15477373139855893	1.0	0.5689355674538337	1.0	0.32252585317142624	1.8382720353255042	0.6332058882714425	0.7419547079856973	0.6264569756822439	0.5070739748928068	0.6956071664989709	1.0057453783545776	114.0	2.079533502103147	65.0	0.14987210293343953
492	Feb25-FISH2-3L1-rep2-m1bp-100x_Position010_9_cmle.ics	38	1	0	1.2995999999999999	0.24582108506314548	1.0	0.4377344716066809	1.0	0.31580584507493087	2.2636882226792365	0.46465904295429233	0.6198278784356862	0.46465904295429233	0.3165293429909581	0.7910457984188092	0.9938093465311564	196.0	3.6779929020388216	145.0	0.33433007577459584
493	Feb25-FISH2-3L1-rep2-m1bp-100x_Position010_9_cmle.ics	40	1	0	1.2995999999999999	0.25709063834422274	1.0	0.6275890508929507	1.0	0.31767783379119197	2.410505906720279	0.5721604736220416	0.7018443935275449	0.5644755005906044	0.43327593322612323	0.7659925519991431	0.9984684919309564	192.0	3.6120073270577846	141.0	0.325107177132538
494	Feb25-FISH2-3L1-rep2-m1bp-100x_Position010_9_cmle.ics	41	1	0	1.7328	0.3513368945735395	1.0	1.786046258958641	1.0	0.2895350178536496	2.527540774271616	0.8539211176354619	0.9173698920325178	0.8522588900185164	0.7752320353783887	0.5185127227472066	0.993833072013661	276.0	5.231756890063779	232.0	0.5349281212393534
495	Feb25-FISH2-3L1-rep2-m1bp-100x_Position010_9_cmle.ics	42	1	0	1.5162	0.21613119451184737	1.0	1.1535316172061805	1.0	0.3158504392879874	2.2119416352358012	0.7484472191209642	0.8413816673881839	0.7484472191209642	0.6189455216569072	0.6036681418780028	0.980470431325958	258.0	4.8763086805480595	219.0	0.5049537006526654
496	Feb25-FISH2-3L1-rep2-m1bp-100x_Position010_9_cmle.ics	43	1	0	1.083	0.16402523838045774	1.0	0.687545504971255	1.0	0.25640165807870735	1.7433338261496654	0.6719915125795696	0.7785894715570375	0.6712236031120542	0.5037284025462261	0.6599557853588993	0.9871206452324881	164.0	3.0564873068288434	100.0	0.23057246605144538
497	Feb25-FISH2-3L1-rep2-m1bp-100x_Position010_9_cmle.ics	44	1	0	1.083	0.24474419008363127	1.0	1.5338067085748235	1.0	0.29646354607517716	2.2831434714934624	0.9119100419418599	0.9515318420672034	0.9119100419418599	0.8651171479535265	0.3808957488955696	1.0036718054247638	138.0	2.5924731961914707	83.0	0.1913751468226997
498	Feb25-FISH2-3L1-rep2-m1bp-100x_Position010_9_cmle.ics	45	1	0	1.083	0.19765236334242434	1.0	0.20635000882146287	1.0	0.3139710308367558	2.5523758397319263	0.3720401885248215	0.5196920949397454	0.3720401885248215	0.23059718341658905	0.8172221229540745	1.0105897497205285	122.0	2.3285308962673215	71.0	0.16370645089652625
499	Feb25-FISH2-3L1-rep2-m1bp-100x_Position010_9_cmle.ics	46	1	0	1.083	0.4469204122200253	2.0	0.3095250132321943	1.0	0.28380753372595546	2.2504852594761506	0.41654232669051267	0.5318889456651337	0.4109010390052802	0.2359291432464657	0.8245557272597573	0.9984624459376132	172.0	3.211863705631338	113.0	0.2605468866381333
500	Feb25-FISH2-3L1-rep2-m1bp-100x_Position010_9_cmle.ics	48	1	0	1.5162	0.3404538823089842	1.0	0.32626801153583	1.0	0.29268502797178175	2.424878409751662	0.4247087510159848	0.5999518347933411	0.4247087510159848	0.2357446039916915	0.8117149883667728	0.9965511108314966	220.0	4.2143378449675675	166.0	0.3827502936453994
501	Feb25-FISH2-3L1-rep2-m1bp-100x_Position010_9_cmle.ics	50	1	0	1.2995999999999999	0.4879940030055423	1.0	0.8508028822180275	1.0	0.3265637110307498	2.8715728198319357	0.7341478688393536	0.8102274392762447	0.7295777650460341	0.6254713335909291	0.6045610273287824	1.0110056768182958	126.0	2.4413269689291988	76.0	0.1752350741990985
502	Feb25-FISH2-3L1-rep2-m1bp-100x_Position010_9_cmle.ics	51	1	0	1.5162	0.30040396517775847	1.0	1.3707762774159653	1.0	0.2670713543528941	2.2826048987747787	0.880669867321933	0.9509117861125393	0.8785598386762908	0.7528729108379351	0.5632330873171983	0.9890329360238163	212.0	4.05896144616507	150.0	0.3458586990771681
503	Feb25-FISH2-3L1-rep2-m1bp-100x_Position010_9_cmle.ics	52	1	0	1.2995999999999999	0.28517742648931854	1.0	1.4094967255872226	1.0	0.2970299522544141	2.493874029479858	0.8675800490245046	0.924569114562122	0.8650904033379694	0.7826631524754302	0.5520704703208962	1.0032120098363473	186.0	3.5247315890064383	130.0	0.29974420586687905
504	Feb25-FISH2-3L1-rep2-m1bp-100x_Position010_9_cmle.ics	53	1	0	1.5162	0.5119799760731142	1.0	1.2225574214657589	1.0	0.3349179777976602	2.7344536768377044	0.7421608275677399	0.8332834545518982	0.7385656175058771	0.6365293818837641	0.6842408024944348	0.9934645986607137	222.0	4.259033256878296	180.0	0.4150304388926017
505	Feb25-FISH2-3L1-rep2-m1bp-100x_Position010_9_cmle.ics	53	2	0	1.083	0.3648798600688054	2.0	2.3473821605305827	1.0	0.3096022994467427	2.695234793987432	0.9353610370586221	0.9544258886626842	0.9343096448499502	0.9099602676127884	0.3371625271077019	1.0068026825198657	126.0	2.4179217200887786	74.0	0.17062362487806956
506	Feb25-FISH2-3L1-rep2-m1bp-100x_Position010_9_cmle.ics	54	1	0	1.083	0.2732002788556064	1.0	0.9077480443748005	1.0	0.2939427232771369	2.3968109088539533	0.7412661943408259	0.828250443351475	0.7390385169783958	0.6029492701080642	0.5798108036112135	0.9817980646300429	172.0	3.1884584567909178	115.0	0.2651583359591622
507	Feb25-FISH2-3L1-rep2-m1bp-100x_Position010_9_cmle.ics	55	1	0	1.7328	0.24667489547450894	1.0	1.2466683216206906	1.0	0.24217997252085194	2.9146175586979814	0.7829551835026287	0.8495131693124394	0.7821257209943341	0.6944196314634271	0.5391456230374917	0.9507656481318654	220.0	4.237743093807988	151.0	0.3481644237376825
508	Feb25-FISH2-3L1-rep2-m1bp-100x_Position010_9_cmle.ics	56	1	0	1.2995999999999999	0.019435693179322446	1.0	0.622541700711641	1.0	0.3336068020171587	2.1997130661133224	0.5689623020426899	0.7039892701400046	0.5689623020426899	0.43227134496212993	0.7289045681030912	0.9931038540310684	188.0	3.5226165032363275	140.0	0.3228014524720236
509	Feb25-FISH2-3L1-rep2-m1bp-100x_Position010_9_cmle.ics	58	1	0	1.2995999999999999	NA	0.0	1.5664807709080608	1.0	0.2912166652001647	2.387035822985503	0.9190009093483997	0.972689733307494	0.9171673051981932	0.8348041919470491	0.5108421428457081	0.9853927899447074	192.0	3.612007327057784	135.0	0.31127282916945126
510	Feb25-FISH2-3L1-rep2-m1bp-100x_Position010_9_cmle.ics	60	1	0	0.8664	0.6176721591913275	1.0	0.5556144027286182	1.0	0.2667389988896994	2.137529122302501	0.6254676617869956	0.717599432090712	0.6225321847240076	0.4967479518811995	0.6574880330405994	0.9927659824497046	106.0	1.994372849821912	53.0	0.12220340700726606
511	Feb25-FISH2-3L1-rep2-m1bp-100x_Position010_9_cmle.ics	62	1	0	1.2995999999999999	3.3435097578938193	1.0	0.9733510449106972	1.0	0.26132905545378543	2.11696457205336	0.6992595724046179	0.7968828682088616	0.6967603961380888	0.5705240188246411	0.6326884389539448	0.9871243911992812	222.0	4.118601763835776	159.0	0.3666102210217982
512	Feb25-FISH2-3L1-rep2-m1bp-100x_Position010_9_cmle.ics	63	1	0	1.2995999999999999	0.3716681682151884	1.0	0.2918229810711206	1.0	0.3028594173458788	2.2713807507477903	0.40601168939604787	0.5522342827102081	0.40601168939604787	0.20367690261929058	0.8470611604938001	0.9962378345895402	214.0	4.01003586271412	162.0	0.37352739500334153
513	Feb25-FISH2-3L1-rep2-m1bp-100x_Position010_9_cmle.ics	64	1	0	1.5162	0.3130974182909499	1.0	1.1600066841569678	1.0	0.2891693237963332	2.6862570654584244	0.7733030795738588	0.8572056932074648	0.770809571189361	0.6518036984007571	0.5788890290944513	0.9974653022205994	220.0	4.2143378449675675	165.0	0.3804445689848849
514	Feb25-FISH2-3L1-rep2-m1bp-100x_Position010_9_cmle.ics	65	1	0	1.083	0.7046278468760051	1.0	0.7748934119142009	1.0	0.3218790420535191	2.5423360986995474	0.641198942109903	0.7360522228285966	0.6395127548521613	0.49017673481381974	0.7221188973006928	0.9924992520691545	162.0	3.058602392598955	110.0	0.2536297126565899
515	Feb25-FISH2-3L1-rep2-m1bp-100x_Position010_9_cmle.ics	66	1	0	1.2995999999999999	4.694307661607156	1.0	0.6921189703237084	1.0	0.27624018448011206	2.3695429480290415	0.6062137531068765	0.7162144435238884	0.5879522231427783	0.46109154929577467	0.7109481696831224	0.9897102802248193	204.0	3.8567745496817363	144.0	0.33202435111408135
516	Feb25-FISH2-3L1-rep2-m1bp-100x_Position010_9_cmle.ics	67	1	0	1.083	0.4936901552150258	1.0	1.2611313899024936	1.0	0.2908258893381307	2.0514897346914034	0.762651216246638	0.8192662235334542	0.7634450645149824	0.6900555693787841	0.5661828449340829	1.009921514674072	118.0	2.192329574765024	65.0	0.14987210293343953
517	Feb25-FISH2-3L1-rep2-m1bp-100x_Position010_9_cmle.ics	67	2	0	1.083	2.788891362160038	1.0	1.3842379406474168	1.0	0.27713793152279875	2.1666761112332136	0.7830839227952938	0.8394234528845128	0.7838540741004041	0.718536357065842	0.5855051195663536	0.9218753479977286	140.0	2.6137633592617795	82.0	0.18906942216218525
518	Feb25-FISH2-3L1-rep2-m1bp-100x_Position010_9_cmle.ics	69	1	0	1.5162	0.26865868661238146	2.0	0.815064591942846	1.0	0.31321808381952015	2.0966730680640904	0.5244840487041698	0.6432882116862798	0.5225195564927556	0.41558669478266785	0.7840206725570942	0.9971946017287887	296.0	5.514874267288131	268.0	0.6179342090178737
519	Feb25-FISH2-3L1-rep2-m1bp-100x_Position010_9_cmle.ics	69	2	0	1.083	4.4285512128440985	2.0	3.02112067112301	1.0	0.3156399739171413	2.5103755083718435	0.9513774573158289	0.9681953608598055	0.9513039929256513	0.9289490510849602	0.3856910300830403	1.000017323121322	152.0	2.8585305818857316	99.0	0.22826674139093092
520	Feb25-FISH2-3L1-rep2-m1bp-100x_Position011_10_cmle.ics	2	1	0	0.8664	3.0531806646227078	2.0	2.180537466342755	1.0	0.32525801795297377	1.9019083713955984	0.9227173268279653	0.9628848322000008	0.9224462698234986	0.87930695830829	0.4760722109444688	0.9897059002899723	116.0	2.1242289140138757	67.0	0.15448355225446841
521	Feb25-FISH2-3L1-rep2-m1bp-100x_Position011_10_cmle.ics	2	2	0	1.2995999999999999	0.6759703250390174	2.0	0.0	1.0	0.23032127625956297	2.6502351788125167	0.1765248920682435	0.3840740260607561	0.1765248920682435	0.021285831575391167	0.9363357734540455	0.8527026077798624	134.0	2.596703367731693	70.0	0.1614007262360118
522	Feb25-FISH2-3L1-rep2-m1bp-100x_Position011_10_cmle.ics	2	3	0	1.2995999999999999	0.8202174935615135	1.0	0.0	1.0	0.2064165460297128	3.008300935269554	0.08440872253583649	0.24792680675206927	0.06108996342694621	0.021285831575391167	0.9658606250533186	0.9037018597793376	114.0	2.196559746305246	52.0	0.1198976823467516
523	Feb25-FISH2-3L1-rep2-m1bp-100x_Position011_10_cmle.ics	3	1	0	0.6497999999999999	0.12738107883427413	1.0	1.4058527462478245	1.0	0.3058151952710448	1.8070856328032765	0.8555586685585691	0.9016873480528166	0.8543566477175161	0.7919690547416559	0.5101613436307485	1.0077479378715073	100.0	1.8368813652493048	52.0	0.1198976823467516
524	Feb25-FISH2-3L1-rep2-m1bp-100x_Position011_10_cmle.ics	5	1	0	1.7328	NA	0.0	0.20635000882146287	1.0	0.13495568014105902	3.9640085121652993	0.39405181664878125	0.5796489345393224	0.38281465583320556	0.212616894067147	0.8425645385901004	0.5991958523587192	138.0	2.615878445031891	56.0	0.12912058098880944
525	Feb25-FISH2-3L1-rep2-m1bp-100x_Position011_10_cmle.ics	9	1	0	2.3826	0.31971348603375027	1.0	0.8664	1.0	0.26987699831585404	2.8557882380842248	0.8415468818798455	0.8950654612945117	0.8059486453497121	0.48417113014786617	0.557365300896673	0.9835752718519799	378.0	7.300575657947168	359.0	0.827755153124689
526	Feb25-FISH2-3L1-rep2-m1bp-100x_Position011_10_cmle.ics	10	1	0	1.5162	0.07053903173166681	1.0	0.10317500441073144	1.0	0.2596531355846011	2.334614185544843	0.2980511152539235	0.47328877606335856	0.2936416643528618	0.06521293615220869	0.8715972433560464	0.9893032840534252	214.0	4.03344111155454	150.0	0.3458586990771681
527	Feb25-FISH2-3L1-rep2-m1bp-100x_Position011_10_cmle.ics	11	1	0	1.2995999999999999	0.30520826623800174	1.0	1.7328	1.0	0.33269332524203793	2.694345246179306	0.9737487144326362	0.9972103188207062	0.9708090503942407	0.894026396983202	0.22342868298765356	1.0072886136041224	166.0	3.171398465260832	116.0	0.2674640606196767
528	Feb25-FISH2-3L1-rep2-m1bp-100x_Position011_10_cmle.ics	12	1	0	1.5162	2.790827286680035	1.0	0.4883922886704704	1.0	0.2393434128520781	2.6036453908120976	0.4998425589809704	0.6218266722909748	0.4998425589809704	0.3256117920352668	0.7938453218395657	0.944488210217195	212.0	3.98874569964381	142.0	0.3274129017930525
529	Feb25-FISH2-3L1-rep2-m1bp-100x_Position011_10_cmle.ics	13	1	0	1.2995999999999999	0.5559776247248136	1.0	1.5162	1.0	0.22933713944232303	1.7504248599999614	0.9557202748843843	0.9923859330653643	0.9553024736713202	0.8248008240768754	0.28597699775867663	0.9209559934288124	212.0	3.895124704282131	139.0	0.32049572781150915
530	Feb25-FISH2-3L1-rep2-m1bp-100x_Position011_10_cmle.ics	16	1	0	1.2995999999999999	0.41575804900324226	1.0	1.1237506284984224	1.0	0.279227296103668	2.50718129250632	0.8002257797992524	0.87124825143362	0.7956201991116055	0.6799571345598521	0.583459918946749	0.9896343552795488	182.0	3.458746014025401	122.0	0.2812984085827634
531	Feb25-FISH2-3L1-rep2-m1bp-100x_Position011_10_cmle.ics	17	1	0	0.8664	0.2829240697005138	1.0	2.214456900980469	1.0	0.33875581941178445	2.1934258889985356	0.8624946810181602	0.8996690093985338	0.8615065641233604	0.8209152361342354	0.5269329428925782	0.993555452569988	132.0	2.481792209299705	83.0	0.1913751468226997
532	Feb25-FISH2-3L1-rep2-m1bp-100x_Position011_10_cmle.ics	17	2	0	1.7328	5.8336987473577	1.0	1.0967653411156157	1.0	0.3238369062495767	2.550031092952923	0.6456087342679511	0.7350276015889834	0.644006614100371	0.5193939359323283	0.684904878855961	0.9982023121904889	292.0	5.5659149365091904	267.0	0.6156284843573592
533	Feb25-FISH2-3L1-rep2-m1bp-100x_Position011_10_cmle.ics	18	1	0	1.2995999999999999	0.622055350705271	1.0	0.928575039696583	1.0	0.2933984975801546	2.2019063282984455	0.6988824503311258	0.7886130225579471	0.6804053704470199	0.5758194070778145	0.7009247186177205	0.9880079654346452	210.0	3.967455536573502	155.0	0.35738732237974036
534	Feb25-FISH2-3L1-rep2-m1bp-100x_Position011_10_cmle.ics	19	1	0	1.083	0.4911103194922762	1.0	0.744005537498231	1.0	0.28738770534290325	2.536478234042876	0.6742759842737693	0.7575447145467634	0.6740683315798217	0.5769284013511269	0.6637259111672232	1.0079117072477768	128.0	2.4158066343186673	73.0	0.16831790021755516
535	Feb25-FISH2-3L1-rep2-m1bp-100x_Position011_10_cmle.ics	21	1	0	1.7328	0.26625262248276654	1.0	0.815064591942846	1.0	0.28055224894495756	2.9670131815896177	0.608703478691328	0.7061197740875749	0.6029994149678233	0.4971789073399037	0.7002743921131678	0.9969555514950015	232.0	4.4825103164319415	176.0	0.4058075402505439
536	Feb25-FISH2-3L1-rep2-m1bp-100x_Position011_10_cmle.ics	22	1	0	1.2995999999999999	0.21920022523328603	1.0	0.8165114261796649	1.0	0.32570889327732366	2.404029411067253	0.6689406123510526	0.7787536545555642	0.6529293243332117	0.5170037726373187	0.6943120835103195	1.0073825884051564	214.0	4.03344111155454	168.0	0.3873617429664282
537	Feb25-FISH2-3L1-rep2-m1bp-100x_Position011_10_cmle.ics	23	1	0	1.7328	0.1496753962772415	1.0	0.0	1.0	0.1465918681739491	2.3751882127900714	0.07327372405691163	0.19800287168776923	0.07327372405691163	0.026367314971935778	0.9650697305429243	0.878075644307503	208.0	4.133407364226553	108.0	0.24901826333556107
538	Feb25-FISH2-3L1-rep2-m1bp-100x_Position011_10_cmle.ics	25	1	0	1.2995999999999999	0.39496431964170375	1.0	1.9493999999999998	1.0	0.2928237825597338	2.2330030195011936	0.9958424966778828	0.9995920207020352	0.9903328333967968	0.9349059316304407	0.2545992291959304	0.9971241383462284	184.0	3.43322567941487	127.0	0.29282703188533565
539	Feb25-FISH2-3L1-rep2-m1bp-100x_Position011_10_cmle.ics	28	1	0	1.2995999999999999	0.2596767232388736	1.0	1.3353733069482787	1.0	0.28396681001051644	2.2470246706731323	0.8512923638659731	0.928868512443206	0.8494392664479554	0.7371175412828925	0.6048060350251571	0.9928308675411561	204.0	3.8099640520008964	146.0	0.3366358004351103
540	Feb25-FISH2-3L1-rep2-m1bp-100x_Position011_10_cmle.ics	29	1	0	1.2995999999999999	0.3426319548353444	1.0	1.8066794966622155	1.0	0.3354475734439058	2.634810533609012	0.9265000080021766	0.9625858233439496	0.9254517228686203	0.8670798457180353	0.40430224624809563	1.0042536445049386	174.0	3.3267748640633266	125.0	0.28821558256430674
541	Feb25-FISH2-3L1-rep2-m1bp-100x_Position011_10_cmle.ics	31	1	0	1.2995999999999999	0.24045431769954895	1.0	0.0	1.0	0.30839548847734544	2.509667010805034	0.18227557333926123	0.346774850876218	0.2041347115705235	0.02750916972324108	0.9170685809033898	0.9884467755718009	134.0	2.5732981188912736	81.0	0.18676369750167077
542	Feb25-FISH2-3L1-rep2-m1bp-100x_Position011_10_cmle.ics	32	1	0	1.2995999999999999	0.13715109882050053	1.0	1.1554092027302227	1.0	0.3142253544606326	2.366610570623243	0.7528778669824628	0.8316034203514394	0.7482280002089827	0.6358997579282841	0.5898892674178913	1.0002085960194183	220.0	4.144122098446307	172.0	0.3965846416084861
543	Feb25-FISH2-3L1-rep2-m1bp-100x_Position011_10_cmle.ics	34	1	0	1.5162	3.7785634570077273	1.0	0.20635000882146287	1.0	0.29072897556794247	2.475139611742645	0.3497988035745615	0.5119727436853752	0.34327902067427685	0.17585586299400655	0.823875501373108	0.9982200104026361	194.0	3.680107987808933	137.0	0.3158842784904802
544	Feb25-FISH2-3L1-rep2-m1bp-100x_Position011_10_cmle.ics	35	1	0	1.083	4.78354915539589	1.0	1.5220639102977542	1.0	0.2502942071637654	1.8816306626684995	0.8579438817452808	0.9210963068666532	0.8556715422437995	0.7858378185540785	0.5037246510033316	0.9483085022147759	162.0	2.988386646077695	97.0	0.22365529206990203
545	Feb25-FISH2-3L1-rep2-m1bp-100x_Position011_10_cmle.ics	36	1	0	1.083	0.14521636547500447	1.0	0.0	1.0	0.26782808006002096	2.3207551875462795	0.23766557264884167	0.4174301628197864	0.22815082478965992	0.030960348090101456	0.9011243532301972	0.9815125950169072	154.0	2.92663124263688	93.0	0.21443239342784423
546	Feb25-FISH2-3L1-rep2-m1bp-100x_Position011_10_cmle.ics	37	1	0	1.2995999999999999	0.8167129852995544	1.0	0.815064591942846	1.0	0.3170191089870083	2.1937419439509265	0.6445089750174496	0.7652074855464686	0.6443970342275427	0.5276592522355235	0.6774993494507634	0.9823527865194803	202.0	3.7652686400901683	152.0	0.350470148398197
547	Feb25-FISH2-3L1-rep2-m1bp-100x_Position011_10_cmle.ics	38	1	0	1.2995999999999999	0.5129950785825803	1.0	2.1355163616571726	1.0	0.3063323109039217	2.4334134231456352	0.950792251688263	0.9759999444764476	0.9479189078517244	0.9139037915645843	0.3442366399858301	0.9923600856595792	198.0	3.7460935627899703	145.0	0.33433007577459584
548	Feb25-FISH2-3L1-rep2-m1bp-100x_Position011_10_cmle.ics	39	1	0	1.5162	7.887853759615041	1.0	0.23070632344123612	1.0	0.3179104242376228	2.133464462764764	0.38116052244922066	0.5525236453311084	0.372721298887322	0.16684263764499146	0.8375144733659414	1.0006415489686586	296.0	5.51487426728813	270.0	0.6225456583389025
549	Feb25-FISH2-3L1-rep2-m1bp-100x_Position011_10_cmle.ics	40	1	0	1.2995999999999999	0.46384524140291905	1.0	2.3825999999999996	1.0	0.2737484673717296	2.37428508730509	0.987575292836345	0.9959325198373008	0.9835078126736458	0.9643039719054922	0.25117493910422595	0.9886910458372249	196.0	3.6779929020388216	135.0	0.31127282916945126
550	Feb25-FISH2-3L1-rep2-m1bp-100x_Position011_10_cmle.ics	41	1	0	0.8664	3.7387356147061417	1.0	0.10317500441073144	1.0	0.28890164313983585	1.4094792092357258	0.22191934660541093	0.33804747320061257	0.21265952016334866	0.08150331801939766	0.8929010535027405	0.9706238490362165	148.0	2.7457345092238548	91.0	0.20982094410681532
551	Feb25-FISH2-3L1-rep2-m1bp-100x_Position011_10_cmle.ics	42	1	0	1.5162	0.40861948618168803	1.0	1.7153360421684174	1.0	0.28798909707707193	2.425764928495457	0.8544769357304498	0.9170434427029363	0.8531804854021552	0.7835764371314526	0.5299663621575882	0.9948834605625225	262.0	4.942294255529096	214.0	0.4934250773500932
552	Feb25-FISH2-3L1-rep2-m1bp-100x_Position011_10_cmle.ics	43	1	0	0.8664	3.9479787668022084	1.0	0.5963412819178956	1.0	0.3176904155016142	2.1383235715627538	0.5266911208645195	0.645142025175102	0.5250655527991576	0.4214461901631929	0.7404864618615375	0.9745556166322078	100.0	1.8602866140897247	53.0	0.12220340700726606
553	Feb25-FISH2-3L1-rep2-m1bp-100x_Position011_10_cmle.ics	43	2	0	1.5162	0.20144765656771202	1.0	0.6606423714395955	1.0	0.2609282382159057	3.0501749355963397	0.5558099922962209	0.647601580334867	0.5557817215472581	0.4441299323622331	0.766252691033334	0.9841714133215672	144.0	2.773369929604496	83.0	0.1913751468226997
554	Feb25-FISH2-3L1-rep2-m1bp-100x_Position011_10_cmle.ics	44	1	0	1.2995999999999999	0.5701032012541754	1.0	1.7570070134165063	1.0	0.25386607301735703	2.8905152854351486	0.9125836195986259	0.9550864822515519	0.9096682335924787	0.854633731091424	0.46759298285991124	0.9849912240063144	198.0	3.72268831394955	132.0	0.30435565518790797
555	Feb25-FISH2-3L1-rep2-m1bp-100x_Position011_10_cmle.ics	45	1	0	1.7328	0.2996554084840721	1.0	0.1459114905355603	1.0	0.27815725994180723	2.4467078225919776	0.2979715821042812	0.46776195579267116	0.2979715821042812	0.12595310970109555	0.8878668595009767	0.9892377935334505	294.0	5.54039460189866	250.0	0.5764311651286135
556	Feb25-FISH2-3L1-rep2-m1bp-100x_Position011_10_cmle.ics	46	1	0	1.083	NA	0.0	0.23070632344123612	1.0	0.2859744172986084	2.304681432761472	0.4143258426966292	0.561599846782431	0.4103038815117467	0.24193692543411643	0.8021563989115236	0.991309078456711	134.0	2.503082372370014	78.0	0.17984652352012742
557	Feb25-FISH2-3L1-rep2-m1bp-100x_Position011_10_cmle.ics	47	1	0	1.2995999999999999	0.5614801461657519	1.0	1.4903888148537288	1.0	0.28324238736569074	2.3920597084903514	0.8899228150179482	0.9414487975473355	0.8878814956323469	0.7984447457209324	0.46283949653597006	1.0019610556404441	188.0	3.569427000917167	129.0	0.29743848120636457
558	Feb25-FISH2-3L1-rep2-m1bp-100x_Position011_10_cmle.ics	50	1	0	1.7328	0.3355743854946517	1.0	1.4132678801190723	1.0	0.2815050773259216	3.2209315637141276	0.844007901953394	0.9110672835735545	0.8409666896273865	0.7425009422559558	0.4993692424670431	0.9827161651920472	212.0	4.1057719438459115	154.0	0.3550815977192259
559	Feb25-FISH2-3L1-rep2-m1bp-100x_Position011_10_cmle.ics	51	1	0	1.5162	0.43654130041772543	1.0	0.0	1.0	0.23871336893459466	2.7180262465899294	0.136931960440661	0.32649364672008013	0.1555066975463195	0.025131447170756133	0.9579404196796371	0.94201690139331	198.0	3.8397145581516496	128.0	0.2951327565458501
560	Feb25-FISH2-3L1-rep2-m1bp-100x_Position011_10_cmle.ics	54	1	0	1.2995999999999999	5.09230842557365	1.0	0.687545504971255	1.0	0.3019435556309265	2.275240943401664	0.5759896456817787	0.6859326560054022	0.572188628666728	0.42297696880403535	0.7508219073892641	0.9875895982768714	208.0	3.9227601246627732	155.0	0.35738732237974036
561	Feb25-FISH2-3L1-rep2-m1bp-100x_Position011_10_cmle.ics	55	1	0	1.5162	0.23810057339156934	1.0	2.0876239081160075	1.0	0.2878285877191829	2.083119415075188	0.8821302248331436	0.9354765785993295	0.8835204379786546	0.8222172669393781	0.4243227131356677	0.9868930885510111	286.0	5.291397207734483	244.0	0.5625968171655268
562	Feb25-FISH2-3L1-rep2-m1bp-100x_Position011_10_cmle.ics	55	2	0	0.8664	3.2014056555136663	2.0	0.0	1.0	0.18849555921538758	1.3408987386118862	0.17930981453572417	0.35710177467474546	0.17930981453572417	0.018701750069203087	0.9335127991303748	0.7844761428456652	150.0	2.696808925772903	75.0	0.17292934953858405
563	Feb25-FISH2-3L1-rep2-m1bp-100x_Position011_10_cmle.ics	56	1	0	1.083	0.282535909858758	1.0	1.3934633376079517	1.0	0.30365028031738284	2.625567517887891	0.8163901152530979	0.8847145821348003	0.8143733476403172	0.7526550874902233	0.495795582506743	0.9967809994725703	138.0	2.6392836938723105	84.0	0.1936808714832141
564	Feb25-FISH2-3L1-rep2-m1bp-100x_Position011_10_cmle.ics	56	2	0	1.083	3.601530099296962	1.0	1.1736910802652913	1.0	0.33929200658769765	2.474970020892434	0.7689896123539944	0.8304234565586963	0.7568954706760697	0.6769745900208787	0.6773135942607741	1.0070930341685969	120.0	2.283835484356593	72.0	0.16601217555704068
565	Feb25-FISH2-3L1-rep2-m1bp-100x_Position011_10_cmle.ics	58	1	0	1.5162	0.33055286724883476	1.0	0.0	1.0	0.2567618485586993	2.29362817945627	0.1729467532377923	0.37305508214367034	0.1729467532377923	0.02624733490191749	0.9411543390686438	0.9597607590908893	210.0	3.9674555365735023	145.0	0.33433007577459584
566	Feb25-FISH2-3L1-rep2-m1bp-100x_Position011_10_cmle.ics	59	1	0	0.8664	3.4871416333505514	1.0	1.2536039404732575	1.0	0.35851542461076275	2.349359320049202	0.8367049032103445	0.8931991241543842	0.8343300979334837	0.7655152129154548	0.5500403742991457	1.02233597304178	102.0	1.9283872748408741	58.0	0.13373203030983835
567	Feb25-FISH2-3L1-rep2-m1bp-100x_Position011_10_cmle.ics	60	1	0	1.5162	0.6665372069504255	1.0	0.0	1.0	0.28618789617794577	2.2059624977299164	0.24458229756865907	0.3999395337379347	0.23375062519128986	0.021135198082995542	0.9112756774463305	0.9921337564736442	292.0	5.402078194626253	251.0	0.578736889789128
568	Feb25-FISH2-3L1-rep2-m1bp-100x_Position011_10_cmle.ics	62	1	0	1.2995999999999999	0.27725139915759595	1.0	1.5290417620526913	1.0	0.31233731489967453	2.4904199009948518	0.8649560489096749	0.9256529272553108	0.864096748746267	0.7930706598298304	0.4430436022307068	0.9966292110911844	194.0	3.7035132366493526	142.0	0.3274129017930525
569	Feb25-FISH2-3L1-rep2-m1bp-100x_Position011_10_cmle.ics	63	1	0	1.2995999999999999	2.4220054488704315	2.0	0.0	1.0	0.2017439520509404	1.8376504231695208	0.300172650717029	0.49723230330150453	0.295881047179451	0.020277650540854796	0.8988471163103466	0.87249922708201	242.0	4.354908643379287	159.0	0.3666102210217982
570	Feb25-FISH2-3L1-rep2-m1bp-100x_Position011_10_cmle.ics	63	2	0	1.5162	1.5079801846932799	1.0	0.20635000882146287	1.0	0.1243846945572177	1.5537444157334233	0.27255558296043125	0.4493569641661675	0.2691096155878933	0.14509531024276806	0.8941609139078194	0.5845134956553941	196.0	3.443940413634623	91.0	0.20982094410681532
571	Feb25-FISH2-3L1-rep2-m1bp-100x_Position011_10_cmle.ics	64	1	0	1.2995999999999999	0.18091107253436123	1.0	1.0368959615364501	1.0	0.27022150963389857	2.405164855884729	0.7461947798309494	0.8189308220856956	0.7431426967447082	0.6458081299270189	0.6618571469884692	0.9959923794307921	188.0	3.5460217520767467	126.0	0.2905213072248212
572	Feb25-FISH2-3L1-rep2-m1bp-100x_Position011_10_cmle.ics	65	1	0	1.2995999999999999	0.8023594597177628	1.0	0.7817319754002556	1.0	0.2629681350661099	2.5790304714175507	0.7078369474526265	0.8402031705617726	0.7078111425548569	0.5547967004137385	0.6774292485533308	0.9798153735903216	168.0	3.2629043748524	105.0	0.24210108935401767
573	Feb25-FISH2-3L1-rep2-m1bp-100x_Position011_10_cmle.ics	66	1	0	1.083	0.3922329972707918	1.0	0.2918229810711206	1.0	0.3157075706016337	2.1890335798372473	0.4415685856810637	0.5781630008343541	0.4343700626653175	0.2347641618291882	0.826084408574088	0.9951253656174619	166.0	3.0777774698991522	113.0	0.2605468866381333
574	Feb25-FISH2-3L1-rep2-m1bp-100x_Position011_10_cmle.ics	67	1	0	1.2995999999999999	0.49162777149747683	1.0	0.7252201245704302	1.0	0.29973978350706604	2.353467004788092	0.6379049711983484	0.7656411280924317	0.6368594545999401	0.471514667199414	0.7120941987793661	1.001031914087443	204.0	3.8567745496817363	150.0	0.3458586990771681
575	Feb25-FISH2-3L1-rep2-m1bp-100x_Position011_10_cmle.ics	69	1	0	1.083	3.27599357251355	1.0	0.9590684260691023	1.0	0.24620625817270406	2.526922105461162	0.6736497797202552	0.7535563446870207	0.6735727343405266	0.5900345303383693	0.6347233518329622	0.9235179235719877	136.0	2.500967286599902	74.0	0.17062362487806956
576	Feb25-FISH2-3L1-rep2-m1bp-100x_Position011_10_cmle.ics	70	1	0	1.7328	0.29710817486297914	1.0	1.2225574214657589	1.0	0.29878064635968177	2.5162467799780126	0.7570176050605828	0.8493383567059699	0.7547710411870043	0.6553873345891765	0.5976687681258068	0.9908398559007561	258.0	4.923119178228899	213.0	0.4911193526895787
577	Feb25-FISH2-3L1-rep2-m1bp-100x_Position012_11_cmle.ics	1	1	0	1.9493999999999998	0.6195423287432185	1.0	0.4332	1.0	0.3081271895880127	2.2892246057884775	0.6645066571202243	0.8641888443726768	0.6645066571202243	0.3000264685272074	0.6759144089782322	0.9860300498095018	406.0	7.692258936293176	427.0	0.9845444300396717
578	Feb25-FISH2-3L1-rep2-m1bp-100x_Position012_11_cmle.ics	1	2	0	1.083	0.2680260073078727	2.0	1.0841098665386142	1.0	0.29064899138885836	2.4040013104236166	0.6048763024800439	0.6759661964535982	0.6037033087563219	0.5184099079885442	0.8094908792782878	1.004799780585857	152.0	2.8819358307261513	95.0	0.21904384274887315
579	Feb25-FISH2-3L1-rep2-m1bp-100x_Position012_11_cmle.ics	2	1	0	0.8664	0.33643646028117236	1.0	0.9733510449106972	1.0	0.29416616971153386	2.472113970433435	0.8185307872174591	0.8784684333593141	0.8140491036632892	0.7360288386593921	0.5395019305155802	1.0005673546154588	100.0	1.883691862930145	51.0	0.11759195768623716
580	Feb25-FISH2-3L1-rep2-m1bp-100x_Position012_11_cmle.ics	3	1	0	1.2995999999999999	0.45539414387673116	1.0	0.5689355674538337	1.0	0.274133124179535	2.305003735103578	0.595372844940523	0.7377028419710387	0.5922199514401998	0.43668885046027006	0.7425927110055095	0.9915391420874676	174.0	3.3033696152229064	113.0	0.2605468866381333
581	Feb25-FISH2-3L1-rep2-m1bp-100x_Position012_11_cmle.ics	4	1	0	1.083	0.25811662418871856	1.0	0.3777847188762272	1.0	0.3044184873559055	2.316868185025765	0.4867921692405967	0.6256106038402285	0.48109006876338634	0.32246458497726677	0.8155543870647185	1.0008583101363848	160.0	3.0373122295286463	105.0	0.24210108935401767
582	Feb25-FISH2-3L1-rep2-m1bp-100x_Position012_11_cmle.ics	5	1	0	0.8664	NA	0.0	0.1459114905355603	1.0	0.13865139822169764	1.326938943985129	0.4413255726624108	0.6632948429089999	0.4413255726624108	0.18396388784578796	0.8096487959203787	0.7350528648978281	140.0	2.5435476127405194	58.0	0.13373203030983835
583	Feb25-FISH2-3L1-rep2-m1bp-100x_Position012_11_cmle.ics	6	1	0	1.5162	0.40810124740541454	1.0	0.7748934119142009	1.0	0.31333889477336485	2.1429675825920307	0.6103398105054648	0.736153839411708	0.606176540190897	0.44815851980401955	0.7507960620318074	0.9964771412604322	232.0	4.3420788233894205	186.0	0.42886478685568846
584	Feb25-FISH2-3L1-rep2-m1bp-100x_Position012_11_cmle.ics	7	1	0	0.6497999999999999	2.4891185167447696	1.0	1.7328	1.0	0.16438566210644265	1.3712441809590965	0.9012625096227868	0.9371901462663588	0.8961739799846036	0.8565896843725943	0.5400164780637883	0.7769620629180247	172.0	3.0714322125888187	86.0	0.19829232080424306
585	Feb25-FISH2-3L1-rep2-m1bp-100x_Position012_11_cmle.ics	8	1	0	1.2995999999999999	0.401282283616494	1.0	0.0	1.0	0.22959367618898552	2.3690906374148337	0.10507002801120448	0.31706349206349205	0.0757236227824463	0.026559290382819796	0.9455186231544217	0.9537650910045684	178.0	3.3927604390443635	107.0	0.2467125386750466
586	Feb25-FISH2-3L1-rep2-m1bp-100x_Position012_11_cmle.ics	10	1	0	1.083	0.4188556522949388	1.0	1.2995999999999999	1.0	0.265730768021239	2.198633262969862	0.9787048672195694	0.9964396414509509	0.9758565803803301	0.8796012398425065	0.339789235466756	0.9946306833392309	114.0	2.1731544974648265	59.0	0.13603775497035278
587	Feb25-FISH2-3L1-rep2-m1bp-100x_Position012_11_cmle.ics	11	1	0	0.8664	0.13316421377496562	1.0	0.0	1.0	0.32238678937204435	2.3794341074488012	0.13701707918531372	0.28909489451091425	0.09805461685998722	0.03477029865741164	0.9446862332612785	1.0074465134510782	102.0	1.951792523681294	55.0	0.12681485632829495
588	Feb25-FISH2-3L1-rep2-m1bp-100x_Position012_11_cmle.ics	12	1	0	1.2995999999999999	0.6112909394531797	1.0	0.0	1.0	0.27689958019308064	2.356037013910835	0.0979431929480901	0.2536359100401013	0.0979431929480901	0.03615582207602609	0.9444887107137563	0.998002925891155	106.0	2.0411833475027517	54.0	0.12450913166778053
589	Feb25-FISH2-3L1-rep2-m1bp-100x_Position012_11_cmle.ics	14	1	0	1.7328	2.1672511852582144	1.0	2.1706731427003563	1.0	0.27266969981039907	2.2453543055394682	0.9178172669825638	0.961005131782543	0.9174647584203164	0.8515716315951569	0.46815083102103483	0.9938814839482234	310.0	5.827742150663231	268.0	0.6179342090178737
590	Feb25-FISH2-3L1-rep2-m1bp-100x_Position012_11_cmle.ics	16	1	0	1.083	1.8670631142640937	1.0	0.65253602307166	1.0	0.323812912684108	2.3462163695820033	0.6446948984586731	0.7473167062644014	0.6422593392948818	0.5220752396757363	0.6418575039320767	1.005543085066858	134.0	2.5264876212104337	83.0	0.1913751468226997
591	Feb25-FISH2-3L1-rep2-m1bp-100x_Position012_11_cmle.ics	17	1	0	1.2995999999999999	0.22032326456996382	1.0	0.9479040472602467	1.0	0.2825870437667758	2.6098229801891466	0.7441128897317195	0.8095543532823917	0.7405432539461209	0.6535556918958113	0.686502780266948	0.9924113409644998	148.0	2.8393555045855337	90.0	0.20751521944630086
592	Feb25-FISH2-3L1-rep2-m1bp-100x_Position012_11_cmle.ics	18	1	0	1.9493999999999998	0.29973374332751557	1.0	0.0	1.0	0.1591454334082268	2.4644477053342397	0.07169272454322434	0.22109040313426825	0.07169272454322434	0.02462743949324448	0.9623291416213274	0.9524388926257501	236.0	4.759143130976757	136.0	0.31357855382996574
593	Feb25-FISH2-3L1-rep2-m1bp-100x_Position012_11_cmle.ics	19	1	0	0.8664	0.2025947157977259	1.0	0.0	1.0	0.3390915316068081	1.3051093096615258	0.30569287524036676	0.5401092688724014	0.30569287524036676	0.1026706500837673	0.8881853081889689	0.987609597868071	234.0	4.105911249215111	196.0	0.451922033460833
594	Feb25-FISH2-3L1-rep2-m1bp-100x_Position012_11_cmle.ics	20	1	0	0.8664	3.8626894575206823	1.0	0.10317500441073144	1.0	0.3085208285484633	2.2697219554683388	0.2678707355892326	0.4085443913915992	0.2574389315618296	0.08367068022974189	0.9089236365506571	0.9713405017100589	106.0	1.9709676009814918	57.0	0.13142630564932387
595	Feb25-FISH2-3L1-rep2-m1bp-100x_Position012_11_cmle.ics	21	1	0	1.083	0.362537957565709	1.0	1.0653987500596882	1.0	0.3344480156775044	2.3960118820719516	0.7840409008542584	0.8741032136385488	0.7818867645427314	0.6803002847527828	0.6071675165860775	1.0065181118187725	158.0	2.9926168176179178	108.0	0.24901826333556107
596	Feb25-FISH2-3L1-rep2-m1bp-100x_Position012_11_cmle.ics	22	1	0	1.2995999999999999	0.42835107923619703	1.0	1.0389843448820495	1.0	0.31767783379119197	2.325780077946722	0.7440559140707073	0.8432455030765602	0.7420406063074845	0.631513124513146	0.5859044788203218	1.0027393269165605	192.0	3.6120073270577846	141.0	0.325107177132538
597	Feb25-FISH2-3L1-rep2-m1bp-100x_Position012_11_cmle.ics	23	1	0	1.083	0.37234393929396964	1.0	0.23070632344123612	1.0	0.30350133109819233	2.3263154934354704	0.4137439950255243	0.5547242475604007	0.40103701772156974	0.23108746452175832	0.8647013179145457	0.9938688684372957	154.0	2.90322599379646	99.0	0.22826674139093092
598	Feb25-FISH2-3L1-rep2-m1bp-100x_Position012_11_cmle.ics	24	1	0	0.8664	0.3316937966857573	1.0	0.23070632344123612	1.0	0.3265637110307498	1.8902374137296347	0.44511427625041405	0.6083603842331898	0.4372176217290494	0.24531964226565087	0.7961738043444186	1.0090259840170244	126.0	2.300895475886679	76.0	0.1752350741990985
599	Feb25-FISH2-3L1-rep2-m1bp-100x_Position012_11_cmle.ics	25	1	0	1.083	0.2018010878091272	1.0	0.2991586303963464	1.0	0.33789574318610216	2.262216016687472	0.388501566912988	0.5520950206987272	0.3757496034356018	0.23423221263589586	0.8098909757043907	0.9989326401160048	180.0	3.3672401044338325	132.0	0.30435565518790797
600	Feb25-FISH2-3L1-rep2-m1bp-100x_Position012_11_cmle.ics	26	1	0	1.2995999999999999	0.6838459075087703	1.0	1.6748581122843837	1.0	0.2794714328294241	2.5495379929049626	0.956901283566965	0.987354332038507	0.9554340483026516	0.9026241344367506	0.38300213321247945	0.981336533287495	154.0	2.9500364914773	95.0	0.21904384274887315
601	Feb25-FISH2-3L1-rep2-m1bp-100x_Position012_11_cmle.ics	28	1	0	1.083	0.18418790334710267	1.0	0.0	1.0	0.23959699594637324	2.0164637924928352	0.06333967957468209	0.21755783461455563	0.08679682448451756	0.02188106185789209	0.9703719039684794	0.9611288541930202	136.0	2.5711830331211623	73.0	0.16831790021755516
602	Feb25-FISH2-3L1-rep2-m1bp-100x_Position012_11_cmle.ics	28	2	0	1.5162	0.13700652782958092	2.0	0.0	1.0	0.18407769454627693	2.0967393299396218	0.1249910194697895	0.21755783461455563	0.06333967957468209	0.02188106185789209	0.9658987923237099	0.9228566044934723	240.0	4.591076217553599	150.0	0.3458586990771681
603	Feb25-FISH2-3L1-rep2-m1bp-100x_Position012_11_cmle.ics	29	1	0	1.2995999999999999	0.3750422032893389	1.0	1.3586516622891616	1.0	0.3083441667466016	2.076548067771864	0.8648607161323681	0.9234100310237849	0.8639881721820062	0.7713652081178903	0.44914011962044464	0.9950564839020805	178.0	3.345949941363524	124.0	0.28590985790379225
604	Feb25-FISH2-3L1-rep2-m1bp-100x_Position012_11_cmle.ics	30	1	0	1.083	0.2932857016390848	1.0	0.3720027687491155	1.0	0.30998039757996954	2.429138889499037	0.46482617231613876	0.5843815695745087	0.4577983564119047	0.31772851260489604	0.8155378239057279	0.9931540335837818	168.0	3.1692833794907207	114.0	0.26285261129864773
605	Feb25-FISH2-3L1-rep2-m1bp-100x_Position012_11_cmle.ics	31	1	0	1.2995999999999999	0.21959532313978683	1.0	0.10317500441073144	1.0	0.32219988132214655	2.482255392028387	0.287694249092559	0.44569887137023595	0.28758081896551724	0.09105957917422867	0.8757211301479175	1.0030881053225453	192.0	3.658817824738624	142.0	0.3274129017930525
606	Feb25-FISH2-3L1-rep2-m1bp-100x_Position012_11_cmle.ics	32	1	0	1.2995999999999999	2.980903628859024	1.0	1.4199491695140265	1.0	0.2970299522544141	2.341697233658416	0.8418908155137553	0.8937220452178175	0.8363458121438637	0.7611321303841676	0.5481847170880368	0.9890787964948304	186.0	3.5247315890064383	130.0	0.29974420586687905
607	Feb25-FISH2-3L1-rep2-m1bp-100x_Position012_11_cmle.ics	33	1	0	1.2995999999999999	0.5964902422800434	1.0	0.20635000882146287	1.0	0.35098822974394245	2.499478872476259	0.3468418756255935	0.5007229080580722	0.34359948327045314	0.1886790031568411	0.8686220336682624	0.9999047104267049	164.0	3.1032978045096837	117.0	0.26976978528019113
608	Feb25-FISH2-3L1-rep2-m1bp-100x_Position012_11_cmle.ics	35	1	0	1.083	0.4592307443226146	1.0	0.46141264688247224	1.0	0.2785399586174222	2.2234835492097393	0.5469304601684414	0.6858105979459391	0.5432864973851679	0.37843131077646863	0.7626438133878966	0.9989783461108971	152.0	2.8117200842048917	93.0	0.21443239342784423
609	Feb25-FISH2-3L1-rep2-m1bp-100x_Position012_11_cmle.ics	36	1	0	0.8664	0.464747010487131	1.0	0.46141264688247224	1.0	0.2977904950224626	1.850633079951242	0.525935700792668	0.6730312096096314	0.5245076329323295	0.36523287448368114	0.7732629242995883	0.9973347143288869	106.0	1.9709676009814918	56.0	0.12912058098880944
610	Feb25-FISH2-3L1-rep2-m1bp-100x_Position012_11_cmle.ics	36	2	0	0.8664	4.488174856475351	1.0	0.815064591942846	1.0	0.31077020754012613	2.1419976360347563	0.6643227071828198	0.7165782409457786	0.6611140736991477	0.5703368613237647	0.7015538295536988	1.008878595193307	102.0	1.904982026000454	54.0	0.12450913166778053
611	Feb25-FISH2-3L1-rep2-m1bp-100x_Position012_11_cmle.ics	37	1	0	1.083	NA	0.0	1.2594114294931633	1.0	0.2850995333132737	2.16314921721203	0.8823279588648395	0.9317371718060338	0.8797190917502161	0.8109253894340882	0.48386589703521643	0.991072602904905	120.0	2.283835484356593	66.0	0.15217782759395398
612	Feb25-FISH2-3L1-rep2-m1bp-100x_Position012_11_cmle.ics	38	1	0	1.2995999999999999	0.2580404717312582	1.0	0.7748934119142009	1.0	0.27901972439384803	2.4464226551670016	0.6480818794942738	0.769328336501451	0.6420072111319313	0.49633693438952287	0.698567235049404	0.9989405239951396	208.0	3.8993548758223535	149.0	0.34355297441665367
613	Feb25-FISH2-3L1-rep2-m1bp-100x_Position012_11_cmle.ics	40	1	0	1.083	0.21649546351409032	1.0	1.1703214501275905	1.0	0.24815605235626373	2.123295694025119	0.8310583736584308	0.894482935338583	0.8266924221668128	0.720761429824475	0.5391078401229674	0.9738438497778139	168.0	3.1692833794907203	102.0	0.23518391537247432
614	Feb25-FISH2-3L1-rep2-m1bp-100x_Position012_11_cmle.ics	41	1	0	1.9493999999999998	3.3576730654439397	1.0	0.8318234787411565	1.0	0.1614352499861963	7.220859568040892	0.6226781443487971	0.6795026708110766	0.6216364863626136	0.5709452421229823	0.6581566165326924	0.7418296061622165	130.0	2.5307177927506554	56.0	0.12912058098880944
615	Feb25-FISH2-3L1-rep2-m1bp-100x_Position012_11_cmle.ics	43	1	0	1.5162	3.770169553771213	1.0	0.0	1.0	0.19388114662154152	2.1111424694609187	0.07417610241244506	0.2213095937396612	0.07417610241244506	0.026879215702161275	0.9524496179695677	0.9411328193883269	210.0	4.061076531935182	126.0	0.2905213072248212
616	Feb25-FISH2-3L1-rep2-m1bp-100x_Position012_11_cmle.ics	44	1	0	1.083	2.525048606892495	1.0	1.0542408233015097	1.0	0.2786887442740712	2.2948389563458798	0.7052770614504057	0.7758255236178376	0.703346122397635	0.6184477011132775	0.6580291694401605	0.9947877335208547	134.0	2.5264876212104337	77.0	0.17754079885961296
617	Feb25-FISH2-3L1-rep2-m1bp-100x_Position012_11_cmle.ics	44	2	0	0.8664	0.36754208839188274	1.0	2.3672025940655406	1.0	0.37561540767837287	2.3225251658257173	0.9631549154034845	0.9781621485628027	0.9613686395370779	0.9395307880998804	0.31194836303387674	1.0150862895638344	116.0	2.1710394116947156	72.0	0.16601217555704068
618	Feb25-FISH2-3L1-rep2-m1bp-100x_Position012_11_cmle.ics	45	1	0	1.2995999999999999	0.4489544015966574	1.0	0.0	1.0	0.29375218469089276	2.0419655400869017	0.1471874570210425	0.2598908907532206	0.10838490808233622	0.027424013203135745	0.9499863560722129	0.9628159155464838	166.0	3.147993216420412	109.0	0.25132398799607547
619	Feb25-FISH2-3L1-rep2-m1bp-100x_Position012_11_cmle.ics	46	1	0	1.2995999999999999	0.530255649741384	1.0	0.7610319551488771	1.0	0.2794714328294241	2.693739659797044	0.6873530152864102	0.7740005039475895	0.6808961867965732	0.5500745422476062	0.6640378591368115	0.9819674293458005	154.0	2.9734417403177194	95.0	0.21904384274887315
620	Feb25-FISH2-3L1-rep2-m1bp-100x_Position012_11_cmle.ics	48	1	0	1.5162	0.26142951526043523	1.0	0.4773698211006071	1.0	0.3171306943686104	2.511195813723481	0.5297561937896219	0.6940429328479327	0.524972427212324	0.3122696663468522	0.7548066037576896	0.9937708430615525	260.0	4.897598843618368	222.0	0.5118708746342088
621	Feb25-FISH2-3L1-rep2-m1bp-100x_Position012_11_cmle.ics	49	1	0	1.2995999999999999	0.43559337877300414	1.0	1.7328	1.0	0.31512099044568787	2.4681669059137814	0.9674706267150346	0.9864241476862432	0.9575818331648387	0.8957046614957225	0.30028276679959254	0.9985930068131559	170.0	3.2139787914014493	117.0	0.26976978528019113
622	Feb25-FISH2-3L1-rep2-m1bp-100x_Position012_11_cmle.ics	50	1	0	1.083	0.4466334327250717	1.0	1.1179489136237186	1.0	0.2983193720086381	1.801488744076259	0.788213140318357	0.8538166553878443	0.7849471856886456	0.697163621384647	0.6275159129592138	1.004073259741102	158.0	2.9224010710966577	102.0	0.23518391537247432
623	Feb25-FISH2-3L1-rep2-m1bp-100x_Position012_11_cmle.ics	52	1	0	1.083	0.5202678792538006	1.0	0.1459114905355603	1.0	0.28013140511610374	2.229015302935866	0.44774081002605215	0.6421562439029989	0.438536490193153	0.19589592921166493	0.8710936246615383	0.9983814316869224	144.0	2.7031541830832366	86.0	0.19829232080424306
624	Feb25-FISH2-3L1-rep2-m1bp-100x_Position012_11_cmle.ics	53	1	0	1.2995999999999999	0.5072207919656911	1.0	0.0	1.0	0.25384696959536246	2.1788263469192084	0.16040922474479502	0.32780202370454514	0.15607485016515463	0.026626511426308157	0.9506336627136273	0.9574661440878852	200.0	3.767383725860279	134.0	0.30896710450893683
625	Feb25-FISH2-3L1-rep2-m1bp-100x_Position012_11_cmle.ics	54	1	0	1.7328	0.5824144094769228	1.0	0.5158750220536572	1.0	0.26471953354527644	2.4232547444936805	0.5194295702118386	0.6753340826242847	0.5087714050060043	0.31783041807870976	0.7520983111099423	0.9815908170553351	286.0	5.431828700777004	234.0	0.5395395705603823
626	Feb25-FISH2-3L1-rep2-m1bp-100x_Position012_11_cmle.ics	55	1	0	1.083	NA	0.0	0.6275890508929507	1.0	0.25676833499385804	2.467488126354946	0.6637921837772484	0.7651399310124106	0.6637921837772484	0.5564969240069699	0.6949987013373821	0.9857465283533647	106.0	2.017778098662332	52.0	0.1198976823467516
627	Feb25-FISH2-3L1-rep2-m1bp-100x_Position012_11_cmle.ics	56	1	0	1.083	0.18657640602833445	1.0	0.9755754663213545	1.0	0.2782095535066763	2.0291660008552435	0.7474787441569436	0.8276436379697449	0.7446078250947772	0.6345651293753911	0.6183836838677351	0.9556586258346061	168.0	3.122472881809881	108.0	0.24901826333556107
628	Feb25-FISH2-3L1-rep2-m1bp-100x_Position012_11_cmle.ics	57	1	0	0.6497999999999999	5.374164441934785	1.0	1.5338067085748235	1.0	0.22445077829145185	1.7728087927711822	0.8907296730973688	0.9303719072244759	0.8902445318386853	0.8387369811827124	0.5417427451085135	0.8757295243686026	108.0	1.9454472663709603	50.0	0.11528623302572269
629	Feb25-FISH2-3L1-rep2-m1bp-100x_Position012_11_cmle.ics	58	1	0	0.6497999999999999	7.996207601230592	1.0	0.0	1.0	0.21354520236042196	1.5074002556718678	0.13649873811764085	0.28365312744572146	0.13649873811764085	0.021383849664523957	0.9647768490602369	0.9285302225450494	124.0	2.2327948151355304	60.0	0.13834347963086724
630	Feb25-FISH2-3L1-rep2-m1bp-100x_Position012_11_cmle.ics	58	2	0	1.083	3.9972189681485943	1.0	0.72222503087512	1.0	0.20730312241285798	2.0638526761918135	0.5811341992103343	0.6568801167790782	0.5799602529040881	0.42524775982905233	0.7154473913841446	0.9447281049610746	128.0	2.392401385478247	62.0	0.14295492895189613
631	Feb25-FISH2-3L1-rep2-m1bp-100x_Position012_11_cmle.ics	59	1	0	1.7328	1.3951041602696026	2.0	0.5689355674538337	1.0	0.2883179289506577	2.639139230007705	0.5222420551588968	0.6604302288954221	0.5192408651826963	0.3721191201175976	0.7641373498747038	0.992000057638756	274.0	5.23387197583389	229.0	0.5280109472578101
632	Feb25-FISH2-3L1-rep2-m1bp-100x_Position012_11_cmle.ics	60	1	0	0.8664	0.5360578775045135	1.0	0.5097226605744432	1.0	0.29740095743975503	1.8690723614261744	0.5809048885831909	0.7288368752718408	0.5807632784762753	0.39889038366223967	0.7805004389811859	0.9841591637857521	154.0	2.8330102472752006	98.0	0.2259610167304165
633	Feb25-FISH2-3L1-rep2-m1bp-100x_Position012_11_cmle.ics	61	1	0	0.6497999999999999	NA	0.0	1.8008849621272118	1.0	0.3004098407371518	1.7276412879895466	0.9671183540273798	0.9932396131805158	0.9670586596625279	0.9309037726838586	0.3483963794428511	0.9565271078546009	98.0	1.7921859533385758	50.0	0.11528623302572269
634	Feb25-FISH2-3L1-rep2-m1bp-100x_Position012_11_cmle.ics	62	1	0	1.083	0.3822618338288387	1.0	0.41270001764292574	1.0	0.27185614986556117	2.01185073708316	0.5408522909323935	0.6634439909170695	0.5402671941824666	0.38888037557638994	0.7677150123725994	0.9903618979558125	128.0	2.392401385478247	71.0	0.16370645089652625
635	Feb25-FISH2-3L1-rep2-m1bp-100x_Position012_11_cmle.ics	63	1	0	0.8664	4.448913289605599	1.0	0.0	1.0	0.24936775183065954	1.674103772811053	0.27864666126534504	0.5125990954495575	0.267550022049699	0.03063369809347021	0.8820734767143851	0.9899478657391385	128.0	2.3924013854782475	68.0	0.15678927691498287
636	Feb25-FISH2-3L1-rep2-m1bp-100x_Position012_11_cmle.ics	64	1	0	1.2995999999999999	0.260682975106534	1.0	1.3107987492438529	1.0	0.30231754564522684	2.2493914685644407	0.7652416444006938	0.8448132002062532	0.7659494679604368	0.6820911264238504	0.5445700721798887	1.0123965303851914	136.0	2.547777784280742	82.0	0.18906942216218525
637	Feb25-FISH2-3L1-rep2-m1bp-100x_Position012_11_cmle.ics	64	2	0	1.083	0.42835402101467135	2.0	1.7328	1.0	0.321145755452857	2.090118148642406	0.9292035813059579	0.9829044203815684	0.9292035813059579	0.8343903810997046	0.33727527233628757	0.9915046532500253	184.0	3.4098204305744506	133.0	0.3066613798484224
638	Feb25-FISH2-3L1-rep2-m1bp-100x_Position012_11_cmle.ics	65	1	0	1.5162	6.196527815128273	2.0	0.8595614345612763	1.0	0.32687828589830087	2.8315795797770367	0.6151095976876297	0.7281334504114426	0.6116764451732065	0.49612198172556676	0.4248626847263683	1.0058837193583448	182.0	3.505556511706241	132.0	0.30435565518790797
639	Feb25-FISH2-3L1-rep2-m1bp-100x_Position012_11_cmle.ics	65	2	0	1.2995999999999999	2.6434167995210296	2.0	0.10317500441073144	1.0	0.32675388678618206	2.430250743282215	0.20470579466766664	0.38177750656235226	0.20470579466766664	0.04934632682959778	0.8072770962610507	0.9988838829148655	192.0	3.658817824738624	143.0	0.3297186264535669
640	Feb25-FISH2-3L1-rep2-m1bp-100x_Position012_11_cmle.ics	65	3	0	1.083	0.365470745205703	1.0	2.3038981007000485	1.0	0.2957864950993678	2.6310097673744237	0.9507945861467405	0.9723892086280667	0.9513582380520935	0.9215918275132005	0.5681846616371633	1.0132885632608604	110.0	2.0837636736433693	59.0	0.13603775497035278
641	Feb25-FISH2-3L1-rep2-m1bp-100x_Position012_11_cmle.ics	65	4	0	1.083	0.2494997202177677	2.0	2.8462092418254383	1.0	0.2845622701287482	2.268126552003751	0.9888131400768151	0.9958506369033616	0.9886314671486434	0.9743841171277976	0.1827683884975323	0.9983858375118083	152.0	2.8351253330453114	94.0	0.2167381180883587
642	Feb25-FISH2-3L1-rep2-m1bp-100x_Position013_12_cmle.ics	1	1	0	1.5162	0.3613953625989693	1.0	0.20635000882146287	1.0	0.2917462631428579	2.3958773062079533	0.34599031012642256	0.5144433369502133	0.3359156173509299	0.15941292992505487	0.8635533105710376	1.004664635688317	214.0	4.0334411115545405	159.0	0.3666102210217982
643	Feb25-FISH2-3L1-rep2-m1bp-100x_Position013_12_cmle.ics	2	1	0	1.7328	0.2830493346734288	1.0	1.6362789242250098	1.0	0.28301129293029215	2.7990509321286337	0.8356280157630434	0.912910168342227	0.8296923061804102	0.7189398927510311	0.5590087005391841	0.9888550544944156	316.0	5.985233635235838	281.0	0.6479086296045616
644	Feb25-FISH2-3L1-rep2-m1bp-100x_Position013_12_cmle.ics	3	1	0	0.6497999999999999	0.5463572354940489	1.0	0.0	1.0	0.3421194399759285	1.9406881402850031	0.207117087569695	0.3783389818155315	0.20070332713822384	0.03744397070077621	0.9191538860284526	1.0139883029541916	100.0	1.836881365249305	55.0	0.12681485632829495
645	Feb25-FISH2-3L1-rep2-m1bp-100x_Position013_12_cmle.ics	4	1	0	1.9493999999999998	0.2532930613864007	1.0	1.3439124374638693	1.0	0.2888476354571453	2.876530674619749	0.7709214823228738	0.8601245410843593	0.7693231374617148	0.6481389829820896	0.5953627007342122	0.9944034876073141	288.0	5.570145108049411	247.0	0.5695139911470701
646	Feb25-FISH2-3L1-rep2-m1bp-100x_Position013_12_cmle.ics	5	1	0	1.5162	4.71253851258415	1.0	1.1610237410715747	1.0	0.27667820782609226	2.5924792545332314	0.8258583971869052	0.9196753903734992	0.8227170137046392	0.7008575127884024	0.6124428455213157	0.9939674239639062	202.0	3.8588896354518467	142.0	0.3274129017930525
647	Feb25-FISH2-3L1-rep2-m1bp-100x_Position013_12_cmle.ics	6	1	0	1.2995999999999999	0.16799167696288905	1.0	1.5848545897662312	1.0	0.2774693236078138	2.462487617846996	0.9467489197014448	0.9846721275698012	0.9360114067887852	0.8319935691318328	0.4604260799028251	0.9969662064580357	198.0	3.72268831394955	138.0	0.3181900031509946
648	Feb25-FISH2-3L1-rep2-m1bp-100x_Position013_12_cmle.ics	7	1	0	1.083	1.4111207612321939	1.0	0.6639153385791856	1.0	0.2995421726268352	2.8290987088107973	0.5528155522753683	0.6420558399547753	0.5506171288590183	0.45410005967149275	0.7795286494536321	1.0092744333271066	112.0	2.151864334394518	61.0	0.1406492042913817
649	Feb25-FISH2-3L1-rep2-m1bp-100x_Position013_12_cmle.ics	7	2	0	1.2995999999999999	0.3486322184771884	1.0	1.1190041972733815	1.0	0.28102923539568075	2.521407643230472	0.7483872993938633	0.8310040513802959	0.7458496906504193	0.6536729374077447	0.6245040408685301	0.9917335329015681	158.0	2.969211568777497	99.0	0.22826674139093092
650	Feb25-FISH2-3L1-rep2-m1bp-100x_Position013_12_cmle.ics	8	1	0	1.5162	0.2827883105719818	1.0	0.5963412819178956	1.0	0.29080787385499657	2.7942788735439557	0.5179711653899685	0.6334955324415924	0.5202022884948418	0.3904067018688312	0.7742051792872928	0.9803695416998891	224.0	4.256918171108185	170.0	0.39197319228745714
651	Feb25-FISH2-3L1-rep2-m1bp-100x_Position013_12_cmle.ics	9	1	0	3.0324	2.925948985890523	1.0	0.0	1.0	0.19071096303139182	4.021830769415148	0.5121311119819351	0.894349898655873	0.5121311119819351	0.06695823353247463	0.7564854371417747	0.8458902806745163	384.0	7.5048776402006085	309.0	0.7124689200989662
652	Feb25-FISH2-3L1-rep2-m1bp-100x_Position013_12_cmle.ics	9	2	0	1.7328	8.134189677742103	3.0	0.2166	1.0	0.21305805319015894	1.7125055947755046	0.4504590413183229	0.7079432104550715	0.4504590413183229	0.16227798678689495	0.7902337389921017	0.9090611887145101	358.0	6.52594805507401	294.0	0.6778830501912495
653	Feb25-FISH2-3L1-rep2-m1bp-100x_Position013_12_cmle.ics	9	3	0	1.5162	0.07200212066351382	2.0	1.1535316172061807	1.0	0.29935038630133576	1.9117626010194615	0.5760490217043207	0.6706750715957122	0.5734757710287784	0.4529422537992537	0.8139869187431141	0.9726515245564552	296.0	5.421253271926454	262.0	0.604099861054787
654	Feb25-FISH2-3L1-rep2-m1bp-100x_Position013_12_cmle.ics	9	4	0	0.8664	7.1804114223651885	3.0	2.3825999999999996	1.0	0.22976348254774215	2.034362450639292	0.8745921423258298	0.894349898655873	0.8521664928997721	0.7959212697841027	0.43968793001304196	0.9724219148862159	110.0	2.060358424802949	52.0	0.1198976823467516
655	Feb25-FISH2-3L1-rep2-m1bp-100x_Position013_12_cmle.ics	10	1	0	1.5162	0.5122830842763855	1.0	0.2991586303963464	1.0	0.29184966212597396	2.399045173741253	0.37958646578193056	0.5318642701947304	0.37370579294727285	0.202788856813522	0.8528252971886316	1.0004858687554945	246.0	4.654946706764524	196.0	0.451922033460833
656	Feb25-FISH2-3L1-rep2-m1bp-100x_Position013_12_cmle.ics	12	1	0	1.083	0.37988874620254925	1.0	0.5963412819178956	1.0	0.2865002467954959	2.0483979484983346	0.5717682346916381	0.7109591045431268	0.5712122320579414	0.4267466530104616	0.7040585412422267	0.9928703513037969	194.0	3.563081743606834	136.0	0.31357855382996574
657	Feb25-FISH2-3L1-rep2-m1bp-100x_Position013_12_cmle.ics	13	1	0	1.2995999999999999	1.7273737293201386	1.0	1.059277487276398	1.0	0.31512099044568787	2.4261327149288787	0.7626032810441863	0.8360718134697299	0.7597635869100364	0.6681064714234395	0.6415446957640635	1.0053531592850466	170.0	3.2139787914014493	117.0	0.26976978528019113
658	Feb25-FISH2-3L1-rep2-m1bp-100x_Position013_12_cmle.ics	15	1	0	1.2995999999999999	0.0966346919883687	1.0	0.0	1.0	0.32297200995213826	2.4048528991732785	0.19365848990398418	0.3621104341446298	0.17693068359437303	0.027200229672397845	0.9118966559755655	0.9762832186354634	206.0	3.8546594639116254	158.0	0.3643044963612837
659	Feb25-FISH2-3L1-rep2-m1bp-100x_Position013_12_cmle.ics	16	1	0	1.5162	0.30434378755331926	1.0	0.7252201245704302	1.0	0.29973978350706604	2.60916728453537	0.6081901614540821	0.7137325555931596	0.6076061927229532	0.46578805916665006	0.7211392158459727	0.9891618417456164	204.0	3.9035850473625757	150.0	0.3458586990771681
660	Feb25-FISH2-3L1-rep2-m1bp-100x_Position013_12_cmle.ics	17	1	0	1.2995999999999999	5.271984917976409	1.0	0.751125369937127	1.0	0.271306845928369	3.2731504896416013	0.6403329608077383	0.7242186596786003	0.6366622991252071	0.5343703032872172	0.7272044654501614	0.970887788278701	122.0	2.398746642788581	66.0	0.15217782759395398
661	Feb25-FISH2-3L1-rep2-m1bp-100x_Position013_12_cmle.ics	18	1	0	1.5162	0.2551957519076339	1.0	0.10317500441073144	1.0	0.28452684573903236	2.592681154137979	0.30390213006182276	0.4440462913241632	0.30390213006182276	0.09284770126812343	0.9023687176310459	0.9930488981280838	202.0	3.8354843866114274	144.0	0.33202435111408135
662	Feb25-FISH2-3L1-rep2-m1bp-100x_Position013_12_cmle.ics	19	1	0	1.7328	0.2769098035960693	1.0	0.0	1.0	0.21138079407359117	2.458471865774523	0.13243392450486507	0.24846456421226967	0.07474294389621144	0.026595818093989372	0.9415223734459119	0.9423420839851606	222.0	4.376059501080396	143.0	0.3297186264535669
663	Feb25-FISH2-3L1-rep2-m1bp-100x_Position013_12_cmle.ics	20	1	0	1.083	NA	0.0	1.0351763200751944	1.0	0.25222168868217903	1.7691753649595499	0.8818158762363683	0.9496914363006171	0.8793811818412376	0.7626933806746132	0.5382914217055538	0.9408406996486074	116.0	2.171039411694715	59.0	0.13603775497035278
664	Feb25-FISH2-3L1-rep2-m1bp-100x_Position013_12_cmle.ics	21	1	0	1.9493999999999998	4.514803135018294	1.0	2.2024064017851592	1.0	0.10033488934032551	2.79014475755253	0.9723311302789291	0.9888664849457949	0.9675765156889835	0.9234718643814644	0.2338659400445513	0.48168852801956946	308.0	5.759641489912076	161.0	0.37122167034282705
665	Feb25-FISH2-3L1-rep2-m1bp-100x_Position013_12_cmle.ics	22	1	0	1.2995999999999999	0.16827722944158624	1.0	0.5556144027286182	1.0	0.31057215406554073	2.4131430810700536	0.5447212970957883	0.6732624755012815	0.5384784068637528	0.38122404506393653	0.753269208982209	1.0012888063829317	198.0	3.7460935627899703	146.0	0.3366358004351103
666	Feb25-FISH2-3L1-rep2-m1bp-100x_Position013_12_cmle.ics	23	1	0	1.7328	0.3220181222154337	1.0	0.0	1.0	0.2992349829115049	2.491109416846274	0.2417481915545182	0.462382678651239	0.2364759729188393	0.027836403966165102	0.9460413479245626	0.9935276526791658	280.0	5.297742465044819	241.0	0.5556796431839834
667	Feb25-FISH2-3L1-rep2-m1bp-100x_Position013_12_cmle.ics	24	1	0	2.166	0.31113645468537326	1.0	1.8757318995901726	1.0	0.14318846597266005	5.48739262296593	0.9360429702641342	0.9616811562101999	0.9309970098012071	0.8891342267013678	0.4700854362559221	0.7036658780996776	154.0	2.9266312426368795	68.0	0.15678927691498287
668	Feb25-FISH2-3L1-rep2-m1bp-100x_Position013_12_cmle.ics	25	1	0	1.2995999999999999	0.6997955149529608	1.0	0.10317500441073144	1.0	0.23469518807589984	1.993689695318971	0.3442479535087171	0.5316753108792102	0.3442479535087171	0.08767731050428045	0.8678161480075708	0.9794076145991526	196.0	3.7716138974005013	125.0	0.28821558256430674
669	Feb25-FISH2-3L1-rep2-m1bp-100x_Position013_12_cmle.ics	26	1	0	1.9493999999999998	0.32768058922709553	1.0	0.8664	1.0	0.28167213430477617	2.9385498522767595	0.7318895039904424	0.899040071126423	0.7318895039904424	0.4467836825983371	0.6514363344338275	0.9868113331223898	318.0	6.1469552913486645	283.0	0.6525200789255905
670	Feb25-FISH2-3L1-rep2-m1bp-100x_Position013_12_cmle.ics	26	2	0	1.9493999999999998	0.22945402312921961	2.0	0.0	1.0	0.1951578605666412	2.2250680320003733	0.10964860490800103	0.2331501920552341	0.108763692183734	0.014568414033576673	0.9182971706251805	0.9436544807300948	350.0	6.745055637718227	272.0	0.6271571076599315
671	Feb25-FISH2-3L1-rep2-m1bp-100x_Position013_12_cmle.ics	26	3	0	1.5162	0.2130626925525011	3.0	1.701605764436055	1.0	0.28220164422203037	2.2795477069503387	0.7372573262299523	0.790964721572005	0.7371503587577881	0.6728712431148373	0.7364734237852432	0.9946020377429358	220.0	4.120716849605887	163.0	0.375833119663856
672	Feb25-FISH2-3L1-rep2-m1bp-100x_Position013_12_cmle.ics	27	1	0	1.5162	0.2101941929709825	1.0	1.7005584247992869	1.0	0.3073547808593895	2.4343133544507936	0.882083115594335	0.9463438323119395	0.8799717071265314	0.7873442176439849	0.4749892785076559	0.9867979761271417	236.0	4.478280144891721	189.0	0.43578196083723186
673	Feb25-FISH2-3L1-rep2-m1bp-100x_Position013_12_cmle.ics	28	1	0	1.083	0.2717923055739182	1.0	1.8583168866609978	1.0	0.28060139833013986	1.907343248372525	0.977537824094419	0.9939230334609831	0.9746123422688179	0.9441772867097746	0.32091388146478245	0.9827516707158888	136.0	2.547777784280742	79.0	0.18215224818064185
674	Feb25-FISH2-3L1-rep2-m1bp-100x_Position013_12_cmle.ics	29	1	0	1.5162	0.06564942406238572	1.0	2.5222627798049873	1.0	0.317889759114801	2.5179643362687516	0.9824394188834012	0.9964243422002715	0.9818155561332063	0.954547555093435	0.31756295425231845	0.9924431598446797	220.0	4.190932596127147	173.0	0.3988903662690006
675	Feb25-FISH2-3L1-rep2-m1bp-100x_Position013_12_cmle.ics	30	1	0	1.083	0.22246709539608037	1.0	1.9010986015871316	1.0	0.268082573106329	2.2989789751982546	0.9402193692954349	0.9749266747068772	0.9394700597306768	0.8904331009284302	0.46683745178169284	0.9981437065824846	120.0	2.2604302355161727	64.0	0.14756637827292504
676	Feb25-FISH2-3L1-rep2-m1bp-100x_Position013_12_cmle.ics	30	2	0	1.083	2.016098774955837	1.0	1.2779016819528852	1.0	0.29154931823087094	2.306183183463523	0.8005337938613706	0.8661019489184966	0.798571316429861	0.7221346045429569	0.5173290323216302	1.0057009254119784	132.0	2.4817922092997047	77.0	0.17754079885961296
677	Feb25-FISH2-3L1-rep2-m1bp-100x_Position013_12_cmle.ics	31	1	0	2.166	2.7206616549917344	3.0	0.4332	1.0	0.2985119912251956	2.877775782640557	0.7516139257224365	0.9070473876063183	0.7216722137108845	0.3238716607674292	0.7063124449107941	0.9869216585569127	358.0	6.92383728536114	348.0	0.8023921818590299
678	Feb25-FISH2-3L1-rep2-m1bp-100x_Position013_12_cmle.ics	31	2	0	1.5162	7.191775298563238	3.0	0.0	1.0	0.2264210921506157	2.316183005785953	0.12562910525296284	0.23898955746913905	0.1097099688308944	0.019321323542360047	0.9607219888132269	0.9489265626380251	222.0	4.305843754559136	148.0	0.3412472497561391
679	Feb25-FISH2-3L1-rep2-m1bp-100x_Position013_12_cmle.ics	31	3	0	1.083	4.2125739968775555	2.0	1.3934633376079517	1.0	0.27959054898357405	2.40442693873517	0.7229541972634582	0.7787812351418458	0.7217673058974765	0.6599019141704968	0.7482076822457101	0.9943797327775424	122.0	2.328530896267321	67.0	0.15448355225446841
680	Feb25-FISH2-3L1-rep2-m1bp-100x_Position013_12_cmle.ics	33	1	0	1.7328	0.22828045905304292	1.0	1.0389843448820495	1.0	0.3031736112719336	2.022079281828428	0.7093324344615196	0.8226190111388604	0.7052645287817734	0.5558360273951614	0.6935355526625688	0.9966031374497805	294.0	5.516989353058241	261.0	0.6017941363942725
681	Feb25-FISH2-3L1-rep2-m1bp-100x_Position013_12_cmle.ics	34	1	0	0.8664	1.1269515195807673	1.0	0.8421824239572849	1.0	0.22335977946306537	1.6061310397419104	0.7122983009189998	0.8358723819192135	0.7098538683479376	0.5350535637956828	0.6337846528406156	0.9266178419901133	174.0	3.1863433710208073	102.0	0.23518391537247432
682	Feb25-FISH2-3L1-rep2-m1bp-100x_Position013_12_cmle.ics	36	1	0	1.7328	0.3294307543293612	1.0	0.8058225447605828	1.0	0.2147978155984831	2.6990713140899616	0.6942303751404991	0.8125384238013327	0.6871014015760745	0.5103488104922593	0.6205199897054529	0.9583581361871112	232.0	4.41229456991068	154.0	0.3550815977192259
683	Feb25-FISH2-3L1-rep2-m1bp-100x_Position013_12_cmle.ics	37	1	0	1.2995999999999999	0.13408244758697965	1.0	0.23070632344123612	1.0	0.3108972086052267	2.6915189272893554	0.37705972249542286	0.5365605471409766	0.37976062582275416	0.20558262343203862	0.8360950317685735	0.9985536742579684	186.0	3.5247315890064383	133.0	0.3066613798484224
684	Feb25-FISH2-3L1-rep2-m1bp-100x_Position013_12_cmle.ics	38	1	0	1.2995999999999999	0.9600256171194893	1.0	2.7095281946955994	1.0	0.29631863511402884	2.2904425611345194	0.9994674652599396	0.9998997581665768	0.9974187727893543	0.98472565063215	0.07450055203149285	0.9959078377980132	212.0	3.988745699643811	158.0	0.3643044963612837
685	Feb25-FISH2-3L1-rep2-m1bp-100x_Position013_12_cmle.ics	39	1	0	1.7328	0.20065823032247657	1.0	1.3982602694284927	1.0	0.2882878852715724	3.4019472246543176	0.8628112440455764	0.9331039777585194	0.861822475295322	0.7246889740651773	0.4998738866036804	0.9910496807793592	222.0	4.329249003399556	167.0	0.3850560183059138
686	Feb25-FISH2-3L1-rep2-m1bp-100x_Position013_12_cmle.ics	40	1	0	0.8664	0.14058894282106676	1.0	0.0	1.0	0.2427659618000343	2.243017788070941	0.0830778608436867	0.2244482690618333	0.0830778608436867	0.029240395130783987	0.9519137014309298	0.9505469385096429	108.0	2.0156630128922206	52.0	0.1198976823467516
687	Feb25-FISH2-3L1-rep2-m1bp-100x_Position013_12_cmle.ics	40	2	0	0.6497999999999999	2.8035537852070536	1.0	0.5260913608053412	1.0	0.34999059884329	1.7247366098786845	0.5456175263091845	0.6508946019111135	0.5410728051775758	0.39801717492246186	0.7573515339569009	1.0165334139697184	104.0	1.9028669402303429	59.0	0.13603775497035278
688	Feb25-FISH2-3L1-rep2-m1bp-100x_Position013_12_cmle.ics	41	1	0	1.5162	0.33399473979891414	1.0	2.0495994678846956	1.0	0.28015946146339016	2.783352470438783	0.94246545630845	0.9707096288546677	0.9406473672795009	0.8952015208155246	0.4082392971327899	0.9931723428705773	216.0	4.1249470211461094	158.0	0.3643044963612837
689	Feb25-FISH2-3L1-rep2-m1bp-100x_Position013_12_cmle.ics	42	1	0	1.2995999999999999	0.29602825055405113	1.0	0.1459114905355603	1.0	0.2872969962130584	2.059693145250655	0.3534663985558577	0.5976281333546604	0.3701985695678998	0.13603386422320224	0.8142342673523008	0.9667442966611135	216.0	4.007920776944009	160.0	0.3689159456823127
690	Feb25-FISH2-3L1-rep2-m1bp-100x_Position013_12_cmle.ics	43	1	0	1.7328	5.208794763753517	1.0	0.0	1.0	0.2841302756624644	2.415841418791191	0.24398751010033337	0.4678149578323771	0.2506100804372277	0.025259969384316162	0.8700433063711392	0.9956983777908057	264.0	5.033800165120665	215.0	0.4957308020106076
691	Feb25-FISH2-3L1-rep2-m1bp-100x_Position013_12_cmle.ics	44	1	0	1.083	0.19808737307079352	1.0	0.6736388337817686	1.0	0.27689958019308064	2.9072156278898507	0.7314849483300884	0.8549872697319155	0.7351917028605661	0.5882226299236184	0.5424665241776777	0.990713912327195	106.0	2.064588596343172	54.0	0.12450913166778053
692	Feb25-FISH2-3L1-rep2-m1bp-100x_Position013_12_cmle.ics	45	1	0	1.5162	1.119226649288185	1.0	0.6190500264643886	1.0	0.28491802517369286	2.2925954019249373	0.4733773047954862	0.6108569202728983	0.4728686001319725	0.33970570708494785	0.8137237399183646	0.9866671524790239	258.0	4.852903431707639	208.0	0.4795907293870064
693	Feb25-FISH2-3L1-rep2-m1bp-100x_Position013_12_cmle.ics	45	2	0	1.7328	6.0856684813288675	1.0	0.0	1.0	0.16038074740902705	4.116624167287116	0.12053393641482395	0.24065509533125395	0.12053393641482395	0.01851394286810596	0.9642479430055608	0.824555755063371	168.0	3.2863096236928193	82.0	0.18906942216218525
694	Feb25-FISH2-3L1-rep2-m1bp-100x_Position013_12_cmle.ics	46	1	0	1.5162	0.16996414156105524	1.0	2.4472906808671455	1.0	0.32184294659195295	2.4980155446323637	0.974478469184299	0.990524655536708	0.9738118620361277	0.9436746719042942	0.2717869335632014	1.002745507024689	214.0	4.0334411115545405	167.0	0.3850560183059138
695	Feb25-FISH2-3L1-rep2-m1bp-100x_Position013_12_cmle.ics	47	1	0	1.083	4.986500544701994	1.0	0.3720027687491155	1.0	0.3344480156775044	2.451992866192598	0.41296049242474275	0.5399599772808327	0.4158003883392553	0.2734720699539012	0.8098573007145042	1.0081072340238693	158.0	2.9926168176179173	108.0	0.24901826333556107
696	Feb25-FISH2-3L1-rep2-m1bp-100x_Position013_12_cmle.ics	49	1	0	1.7328	0.12138110630723878	1.0	1.0841098665386142	1.0	0.28015946146339016	2.869934578988817	0.771534463391571	0.8625779797300299	0.768240751905466	0.6366319102891993	0.538958510109584	0.9986409727819245	216.0	4.171757518826949	158.0	0.3643044963612837
697	Feb25-FISH2-3L1-rep2-m1bp-100x_Position013_12_cmle.ics	50	1	0	1.2995999999999999	5.157857094543931	1.0	0.3720027687491155	1.0	0.2839262842049886	2.3742077522904217	0.4326838152436759	0.5634513592369025	0.4289073111900252	0.27549292514603496	0.8365845852041062	0.9910237858818807	180.0	3.4140506021146724	121.0	0.27899268392224896
698	Feb25-FISH2-3L1-rep2-m1bp-100x_Position013_12_cmle.ics	51	1	0	1.5162	0.12736019931872092	1.0	0.6275890508929507	1.0	0.29604117356595017	2.725585458062354	0.5479107855853107	0.6744258793011368	0.5479107855853107	0.40097149106075636	0.7266733574489656	0.9836272588106212	244.0	4.633656543694215	195.0	0.4496163088003185
699	Feb25-FISH2-3L1-rep2-m1bp-100x_Position013_12_cmle.ics	52	1	0	1.5162	0.18066587619546623	1.0	0.0	1.0	0.18285796587307246	2.7371884961881774	0.06986317286252552	0.20361405120090295	0.06986317286252552	0.02522421834800458	0.9478068365693684	0.9161186057431933	186.0	3.7119735797297966	102.0	0.23518391537247432
700	Feb25-FISH2-3L1-rep2-m1bp-100x_Position013_12_cmle.ics	52	2	0	1.083	2.7138734578653705	1.0	1.5634639508005113	1.0	0.23638454560973546	2.564297192929846	0.8507793005383454	0.9066803512246941	0.8493628934540968	0.7670065674812852	0.47417575674817075	0.9544287485578797	144.0	2.7031541830832366	79.0	0.18215224818064185
701	Feb25-FISH2-3L1-rep2-m1bp-100x_Position013_12_cmle.ics	53	1	0	1.5162	0.1741207021487569	1.0	0.8754689432133618	1.0	0.27424073648752295	2.51213332497666	0.6613446879833378	0.7679978802462365	0.6574810670248886	0.5370371511495351	0.6252449088346601	0.9849448770562386	212.0	4.012150948484231	152.0	0.350470148398197
702	Feb25-FISH2-3L1-rep2-m1bp-100x_Position013_12_cmle.ics	54	1	0	1.2995999999999999	6.479466382666872	1.0	0.8344252714560013	1.0	0.2890909267796596	2.480405060715923	0.6987092885498721	0.8127983427902369	0.6942406418223764	0.5545590588822148	0.7405532894808113	1.0012069784731157	200.0	3.8141942235411186	143.0	0.3297186264535669
703	Feb25-FISH2-3L1-rep2-m1bp-100x_Position013_12_cmle.ics	55	1	0	0.6497999999999999	2.8446512433383173	1.0	1.5748980912081223	1.0	0.2349147765947995	1.2613035102273742	0.9516956715751896	0.9831339245872378	0.9511657742079429	0.8849286033020973	0.363871034431787	0.9569891353796756	128.0	2.251969892435728	66.0	0.15217782759395398
704	Feb25-FISH2-3L1-rep2-m1bp-100x_Position013_12_cmle.ics	57	1	0	0.8664	2.9616884807096033	1.0	0.4332	1.0	0.31530322262928967	2.1947886722534307	0.4588313010768507	0.5372585162941104	0.4391116341996025	0.3130958665432024	0.8193265637696105	1.0234195273476565	104.0	1.9496774379111828	56.0	0.12912058098880944
705	Feb25-FISH2-3L1-rep2-m1bp-100x_Position013_12_cmle.ics	57	2	0	1.9493999999999998	0.5016639235394248	1.0	0.7748934119142009	1.0	0.29861466490901706	3.0470751618659073	0.5540285987093946	0.6885411888916774	0.553163194955273	0.3963967472357562	0.7921474562856624	0.9979756881157638	300.0	5.8383175795137845	267.0	0.6156284843573592
706	Feb25-FISH2-3L1-rep2-m1bp-100x_Position013_12_cmle.ics	58	1	0	1.2995999999999999	0.3320328938290908	1.0	0.8815276241084421	1.0	0.3339162676194833	2.0817397296265994	0.6891851103541311	0.7865973475585342	0.6751467589826353	0.5487923568291436	0.7015412762885737	1.0021028170317852	208.0	3.8993548758223535	163.0	0.375833119663856
707	Feb25-FISH2-3L1-rep2-m1bp-100x_Position013_12_cmle.ics	59	1	0	1.2995999999999999	0.5138535190919742	1.0	0.7252201245704302	1.0	0.28845733034735277	2.396325181149463	0.6512084028982218	0.7562729969364433	0.6441006272996936	0.4902055338531114	0.6627075433040521	0.9976211900943376	182.0	3.435340765184981	124.0	0.28590985790379225
708	Feb25-FISH2-3L1-rep2-m1bp-100x_Position013_12_cmle.ics	60	1	0	1.5162	0.5084923803991596	1.0	0.7857574237886386	1.0	0.3116977405028503	2.07626326892837	0.58496037565805	0.7028972494088773	0.5835270486433277	0.464562569213732	0.7775590678279375	1.0044418360623557	224.0	4.210107673427345	176.0	0.4058075402505439
709	Feb25-FISH2-3L1-rep2-m1bp-100x_Position013_12_cmle.ics	60	2	0	1.2995999999999999	4.900442226039606	1.0	0.1459114905355603	1.0	0.2576389951369381	1.8972836077178812	0.30471667680970005	0.47115221533826185	0.30471667680970005	0.12549592782150923	0.7196959523961609	0.9344859324991918	190.0	3.5439066663066363	125.0	0.28821558256430674
710	Feb25-FISH2-3L1-rep2-m1bp-100x_Position013_12_cmle.ics	61	1	0	1.083	0.31265876507965307	1.0	0.10317500441073144	1.0	0.2666885648411231	2.2617947737401565	0.23978461538461537	0.40397435897435896	0.2596	0.07368717948717948	0.9031385893228306	0.9925181903643474	152.0	2.8117200842048917	91.0	0.20982094410681532
711	Feb25-FISH2-3L1-rep2-m1bp-100x_Position013_12_cmle.ics	62	1	0	1.2995999999999999	NA	0.0	0.6736388337817686	1.0	0.17730328909148743	3.5893352042922477	0.7606108958285844	0.8957298077653674	0.7510371552313654	0.5772433705645468	0.5778991638050451	0.9045853436566471	126.0	2.3711112224079387	56.0	0.12912058098880944
712	Feb25-FISH2-3L1-rep2-m1bp-100x_Position013_12_cmle.ics	63	1	0	1.083	0.6714787179857278	1.0	1.6776879206634818	1.0	0.2564202848121884	1.9133721786420184	0.8880634065037767	0.9364472144402284	0.8864410085464024	0.8530178375119685	0.4780702667979339	0.9431400996389957	146.0	2.7244443461535455	84.0	0.1936808714832141
713	Feb25-FISH2-3L1-rep2-m1bp-100x_Position013_12_cmle.ics	64	1	0	1.5162	5.389145175060465	1.0	0.0	1.0	0.16912138186439193	3.654702046477075	0.14850665400396926	0.3011195529093765	0.14850665400396926	0.026606884124143138	0.9289015275095085	0.6906119993618369	128.0	2.3924013854782475	56.0	0.12912058098880944
714	Feb25-FISH2-3L1-rep2-m1bp-100x_Position013_12_cmle.ics	64	2	0	1.5162	0.5248913497729987	1.0	0.6606423714395955	1.0	0.2629681350661099	3.3842979717875843	0.5487148579708028	0.64999512973177	0.539790091439286	0.43027297853429275	0.7227878637989101	0.9660603193395324	168.0	3.2863096236928198	105.0	0.24210108935401767
715	Feb25-FISH2-3L1-rep2-m1bp-100x_Position013_12_cmle.ics	65	1	0	1.083	0.5060955877269837	1.0	0.5836459621422412	1.0	0.23561944901923448	2.645807308327665	0.6032732616075802	0.6715337713446046	0.6012633641292415	0.507203540121945	0.6970793951702887	0.9018775258073581	120.0	2.3072407331970126	60.0	0.13834347963086724
716	Feb25-FISH2-3L1-rep2-m1bp-100x_Position014_13_cmle.ics	2	1	0	1.5162	0.1504436031118617	1.0	2.0977973943825394	1.0	0.30873138643558196	2.3356032100350066	0.9733361647344566	0.9925542998586512	0.9722743893132304	0.9366285975937515	0.36676078347371166	1.0004896369930367	202.0	3.8120791377710077	150.0	0.3458586990771681
717	Feb25-FISH2-3L1-rep2-m1bp-100x_Position014_13_cmle.ics	3	1	0	1.083	NA	0.0	0.6329011539751598	1.0	0.23806494534141664	2.1654513628039265	0.6430916996560452	0.7489129729378934	0.6320072684794601	0.514770588617042	0.730331713966205	0.9626348238414705	140.0	2.613763359261779	76.0	0.1752350741990985
718	Feb25-FISH2-3L1-rep2-m1bp-100x_Position014_13_cmle.ics	4	1	0	1.5162	0.3548674536008641	1.0	1.242391573779135	1.0	0.2788680532780167	2.8323990275728574	0.8099289788179713	0.8703008687273688	0.8070228604286136	0.7228580975026031	0.5540368575146359	0.9839870931550544	188.0	3.6396427474384265	128.0	0.2951327565458501
719	Feb25-FISH2-3L1-rep2-m1bp-100x_Position014_13_cmle.ics	6	1	0	1.083	0.4740769349681634	1.0	0.41270001764292574	1.0	0.2786887442740712	1.8889064309644095	0.4740618848745535	0.6097566056010915	0.47951925179916055	0.34617828092941877	0.8037603357419653	0.9864005892154559	134.0	2.4328666258487535	77.0	0.17754079885961296
720	Feb25-FISH2-3L1-rep2-m1bp-100x_Position014_13_cmle.ics	7	1	0	1.083	2.1725007170833166	1.0	0.0	1.0	0.326664595128368	2.817866538051863	0.30038354253835425	0.4642695258019526	0.27475592747559274	0.03707287308228731	0.8895827104828888	0.9848603783201237	104.0	2.019893184432443	57.0	0.13142630564932387
721	Feb25-FISH2-3L1-rep2-m1bp-100x_Position014_13_cmle.ics	8	1	0	1.5162	0.32496735545262107	1.0	0.0	1.0	0.24271775531817819	2.500742040453541	0.15958319226573375	0.3357559342436896	0.15958319226573375	0.027288116465410225	0.9300461614980695	0.947105030601506	202.0	3.858889635451847	133.0	0.3066613798484224
722	Feb25-FISH2-3L1-rep2-m1bp-100x_Position014_13_cmle.ics	9	1	0	1.5162	0.35285006703735244	1.0	1.0622516852075932	1.0	0.3115120277172157	2.2862513456028744	0.7109351483840847	0.792274567379459	0.7088096715339677	0.6173957379889058	0.6574690945875175	1.0029930021074358	212.0	4.035556197324651	162.0	0.37352739500334153
723	Feb25-FISH2-3L1-rep2-m1bp-100x_Position014_13_cmle.ics	10	1	0	1.2995999999999999	0.40726877355570545	1.0	0.3095250132321943	1.0	0.3056246804602093	2.2546031755601907	0.431298365010783	0.5556164976456454	0.43058944681994227	0.24751692075787085	0.8437076911644996	0.9925583168612759	188.0	3.5226165032363275	134.0	0.30896710450893683
724	Feb25-FISH2-3L1-rep2-m1bp-100x_Position014_13_cmle.ics	12	1	0	1.083	0.42227661013676093	1.0	1.4930362603455627	1.0	0.26877613753839935	2.382981096240243	0.910443215892054	0.9517955865817092	0.909763868065967	0.8550646551724138	0.38541982708743266	0.9863777730435317	146.0	2.7712548438343854	86.0	0.19829232080424306
725	Feb25-FISH2-3L1-rep2-m1bp-100x_Position014_13_cmle.ics	14	1	0	1.083	0.6378194487429104	1.0	0.687545504971255	1.0	0.2770363892054491	1.948337390355997	0.5864198475619088	0.6815367779852459	0.585386758088708	0.4742225045149836	0.7602186817656467	0.9703099338314816	126.0	2.3477059735675185	70.0	0.1614007262360118
726	Feb25-FISH2-3L1-rep2-m1bp-100x_Position014_13_cmle.ics	15	1	0	1.083	0.3330090172453763	1.0	0.4773698211006071	1.0	0.2979055391433198	2.312159460772633	0.5345093870346598	0.6763278241335045	0.5398246951219512	0.3892109274711168	0.773185193801518	1.0082908033419027	156.0	2.924516156866769	100.0	0.23057246605144538
727	Feb25-FISH2-3L1-rep2-m1bp-100x_Position014_13_cmle.ics	16	1	0	1.5162	0.46920551521795595	1.0	0.0	1.0	0.31767783379119197	2.898057245135253	0.2043820463731121	0.40999787279302274	0.2043820463731121	0.02528540026944622	0.9296497592783155	0.9975211878470509	192.0	3.7056283224194635	141.0	0.325107177132538
728	Feb25-FISH2-3L1-rep2-m1bp-100x_Position014_13_cmle.ics	17	1	0	1.2995999999999999	0.41854442512645834	1.0	1.4199491695140265	1.0	0.2942017354324395	2.148383209786343	0.8345218361011483	0.89864974833479	0.8315199373097442	0.7501642605262365	0.5152479102740702	1.0002063828948482	208.0	3.875949626981934	153.0	0.35277587305871144
729	Feb25-FISH2-3L1-rep2-m1bp-100x_Position014_13_cmle.ics	18	1	0	1.2995999999999999	0.708952791419427	1.0	1.0389843448820495	1.0	0.2792263383051301	2.506358587100936	0.743746554137156	0.8190338860850757	0.743746554137156	0.6422070486449807	0.6202192075364957	0.9907236304041976	178.0	3.3693551902039434	118.0	0.27207550994070556
730	Feb25-FISH2-3L1-rep2-m1bp-100x_Position014_13_cmle.ics	19	1	0	1.2995999999999999	0.590259687420949	1.0	1.0846438223703567	1.0	0.3143224270587024	2.3864326638030824	0.8641664722934924	0.9451242877611542	0.8617590216920462	0.6894013861584086	0.5736361143937555	1.0004731658017705	174.0	3.2799643663824867	121.0	0.27899268392224896
731	Feb25-FISH2-3L1-rep2-m1bp-100x_Position014_13_cmle.ics	22	1	0	0.8664	2.0469835915982233	1.0	0.32626801153583	1.0	0.28758054650375425	1.6319992986405785	0.44296395463386296	0.5626941827275254	0.43250650433201143	0.29641440804263813	0.8022595639983116	1.0014520381136574	116.0	2.1008236651734555	63.0	0.1452606536124106
732	Feb25-FISH2-3L1-rep2-m1bp-100x_Position014_13_cmle.ics	23	1	0	1.2995999999999999	0.3484842219398169	1.0	0.9077480443748005	1.0	0.2802993217799496	2.6551300561386295	0.717747075392175	0.8006229568864491	0.7161434240013158	0.622838668558153	0.6100213669590118	0.9924788870729411	156.0	2.9713266545476085	97.0	0.22365529206990203
733	Feb25-FISH2-3L1-rep2-m1bp-100x_Position014_13_cmle.ics	26	1	0	1.9493999999999998	0.13525188858995404	1.0	0.0	1.0	0.19828119723196316	2.5641314028300735	0.06880115358425572	0.2126820833945285	0.06880115358425572	0.02466053379975166	0.9677167218511228	0.9611554108214592	204.0	4.044016540405095	122.0	0.2812984085827634
734	Feb25-FISH2-3L1-rep2-m1bp-100x_Position014_13_cmle.ics	27	1	0	1.2995999999999999	0.5915593134086173	1.0	0.8058225447605828	1.0	0.3062396383479829	2.550851138987936	0.6445850957003317	0.7499315339439491	0.6445850957003317	0.5300489912667742	0.7191781796010654	1.0002385407816825	186.0	3.548136837846858	132.0	0.30435565518790797
735	Feb25-FISH2-3L1-rep2-m1bp-100x_Position014_13_cmle.ics	28	1	0	1.7328	0.3178587785332837	1.0	2.514976831506556	1.0	0.2978594854789702	2.336444149763793	0.9642335406366324	0.9888841669101437	0.9627726784623382	0.9139039928967948	0.33384422121798646	0.9963989677409844	298.0	5.606380176879699	264.0	0.6087113103758159
736	Feb25-FISH2-3L1-rep2-m1bp-100x_Position014_13_cmle.ics	29	1	0	1.083	4.819168098926277	1.0	0.9479040472602467	1.0	0.16662457595289593	2.6951910373398573	0.7094216737299419	0.7992634918702589	0.7091249400826289	0.6060252147514665	0.5568220535213806	0.7908627092723776	124.0	2.32641581049721	53.0	0.12220340700726606
737	Feb25-FISH2-3L1-rep2-m1bp-100x_Position014_13_cmle.ics	32	1	0	1.2995999999999999	0.5244642226415224	1.0	0.10317500441073144	1.0	0.29498817492864543	2.4103142547578895	0.3303403522712224	0.4889849026618991	0.3281485895907827	0.0899053105548934	0.8769357838987066	0.9992030939867932	206.0	3.878064712752045	151.0	0.3481644237376825
738	Feb25-FISH2-3L1-rep2-m1bp-100x_Position014_13_cmle.ics	33	1	0	1.083	5.233027812645053	1.0	0.0	1.0	0.30679615757712825	2.339906166194609	0.1502908553579111	0.28073433963675815	0.16113199783027515	0.02055627256233283	0.9384046323427647	1.0041362976967934	144.0	2.726559431923657	90.0	0.20751521944630086
739	Feb25-FISH2-3L1-rep2-m1bp-100x_Position014_13_cmle.ics	33	2	0	1.5162	0.16268298471677048	1.0	2.166	1.0	0.2726191561476134	2.2803887809434658	0.9479378261601481	0.9806183715840862	0.9426369638815629	0.8712174775078091	0.3352399028395155	0.9918075764170555	236.0	4.43146964721088	178.0	0.4104189895715728
740	Feb25-FISH2-3L1-rep2-m1bp-100x_Position014_13_cmle.ics	34	1	0	1.083	0.1527633308168511	1.0	0.7252201245704302	1.0	0.30093769536986004	2.215378044854446	0.6652851111674511	0.769381276248636	0.6652851111674511	0.5345627707536459	0.6154979827502882	0.9926277369955747	146.0	2.7244443461535455	91.0	0.20982094410681532
741	Feb25-FISH2-3L1-rep2-m1bp-100x_Position014_13_cmle.ics	35	1	0	1.5162	0.3125422000113967	1.0	1.0246530360797799	1.0	0.29557872271710356	2.494771058655922	0.7210695861773783	0.8298472663377712	0.7186817147620013	0.5936197652677344	0.6301143633590236	0.9909614836246062	228.0	4.3229037460892235	176.0	0.4058075402505439
742	Feb25-FISH2-3L1-rep2-m1bp-100x_Position014_13_cmle.ics	36	1	0	1.2995999999999999	0.22755292991956505	1.0	0.8595614345612763	1.0	0.3046286893447269	2.383623725156549	0.704316522782574	0.8091930268991033	0.703369887670411	0.5553981533948869	0.6890568175385519	0.991913373546748	202.0	3.8120791377710077	149.0	0.34355297441665367
743	Feb25-FISH2-3L1-rep2-m1bp-100x_Position014_13_cmle.ics	37	1	0	1.2995999999999999	0.42543500096065606	1.0	0.72222503087512	1.0	0.2831554328544259	2.257466168736133	0.6176704790104814	0.7261600712528828	0.6179477046308476	0.45919179884037115	0.6955964891183172	0.9942794335497431	226.0	4.2313978364976546	170.0	0.39197319228745714
744	Feb25-FISH2-3L1-rep2-m1bp-100x_Position014_13_cmle.ics	38	1	0	1.083	NA	0.0	0.6071479441599268	1.0	0.23438440721173529	1.9087873024186393	0.5755892122745967	0.6912863808921228	0.5755892122745967	0.43045120215121796	0.7723469013226375	0.9226812353013161	154.0	2.7861997495943607	87.0	0.20059804546475749
745	Feb25-FISH2-3L1-rep2-m1bp-100x_Position014_13_cmle.ics	40	1	0	0.8664	4.286869244198831	1.0	0.0	1.0	0.18532107779027637	2.013769153057197	0.10522820486622976	0.21237940244917022	0.07605855822982499	0.026604440033278356	0.955406622984733	0.9430973080093364	130.0	2.390286299708136	60.0	0.13834347963086724
746	Feb25-FISH2-3L1-rep2-m1bp-100x_Position014_13_cmle.ics	41	1	0	1.2995999999999999	5.731260045595091	1.0	0.10317500441073144	1.0	0.3108236876742558	2.3264356154723913	0.4604155595357595	0.703443095111566	0.45714829321418965	0.1507764678095538	0.8226011273770244	1.0006272451467901	206.0	3.9248752104328846	155.0	0.35738732237974036
747	Feb25-FISH2-3L1-rep2-m1bp-100x_Position015_14_cmle.ics	1	1	0	1.5162	0.3305106081491235	1.0	1.991746015737557	1.0	0.31633465108319186	2.6534342587399236	0.9034276712477592	0.9461784996469118	0.9024861028120303	0.8308526626468937	0.3891280835691688	0.9986229467286454	184.0	3.5268466747765497	132.0	0.30435565518790797
748	Feb25-FISH2-3L1-rep2-m1bp-100x_Position015_14_cmle.ics	1	2	0	1.2995999999999999	0.2411586864425776	2.0	1.0440946079954327	1.0	0.31580584507493087	2.4678645961058847	0.6512032158183497	0.7392815108551977	0.6473029496441958	0.5474134028645409	0.6998790846337682	0.995450070473202	196.0	3.724803399719662	145.0	0.33433007577459584
749	Feb25-FISH2-3L1-rep2-m1bp-100x_Position015_14_cmle.ics	3	1	0	1.2995999999999999	1.433584971288059	1.0	0.10317500441073144	1.0	0.28371700629930974	2.2517126982380535	0.2989769594577506	0.4736494347353246	0.2906054781355118	0.08925997116770783	0.8846779757039448	0.9897684688578364	216.0	4.031326025784429	159.0	0.3666102210217982
750	Feb25-FISH2-3L1-rep2-m1bp-100x_Position015_14_cmle.ics	5	1	0	1.083	0.21661785766725764	1.0	0.23070632344123612	1.0	0.335059513175588	2.5107975606001136	0.41092720774297725	0.5763959315892598	0.41092720774297725	0.22990163740732353	0.8345955777908675	1.011637414684214	152.0	2.881935830726152	102.0	0.23518391537247432
751	Feb25-FISH2-3L1-rep2-m1bp-100x_Position015_14_cmle.ics	6	1	0	1.7328	0.7487012174070843	2.0	1.4930362603455627	1.0	0.23425250997723693	2.330667328968587	0.8507062953201103	0.9141392671047358	0.8491090840631111	0.7734419598936002	0.4657616115628536	0.9843049945631531	236.0	4.478280144891718	165.0	0.3804445689848849
752	Feb25-FISH2-3L1-rep2-m1bp-100x_Position015_14_cmle.ics	7	1	0	1.2995999999999999	0.4433214291830407	1.0	0.0	1.0	0.30443970331245684	2.6618639375290334	0.2172342178435344	0.3875939720572586	0.20434416944148845	0.026681198723009853	0.918847336474688	0.9969426941842128	170.0	3.284194537922709	115.0	0.2651583359591622
753	Feb25-FISH2-3L1-rep2-m1bp-100x_Position015_14_cmle.ics	9	1	0	0.8664	0.2172827389238153	1.0	0.9512265400461283	1.0	0.3319086735427636	2.3474200229499416	0.7860470886634319	0.8689691773268637	0.7836071901191002	0.6932344508160565	0.6454422502164111	0.998211494004292	122.0	2.2817203985864816	73.0	0.16831790021755516
754	Feb25-FISH2-3L1-rep2-m1bp-100x_Position015_14_cmle.ics	10	1	0	1.5162	0.5138669808475863	1.0	1.2551781017859014	1.0	0.27385015451777717	3.099131465166449	0.8014218946357718	0.8756053995283885	0.7985413930896204	0.7094611767696022	0.4998277054140334	0.9824156483955141	172.0	3.3054847009930173	111.0	0.2559354373171044
755	Feb25-FISH2-3L1-rep2-m1bp-100x_Position015_14_cmle.ics	12	1	0	1.083	2.70172470702312	1.0	0.2918229810711206	1.0	0.2867352672132239	2.2573403431594365	0.39814348988389414	0.5557446262811597	0.3987748216980853	0.24070511871997474	0.8266259588971416	0.9903345252673295	158.0	2.9692115687774976	100.0	0.23057246605144538
756	Feb25-FISH2-3L1-rep2-m1bp-100x_Position015_14_cmle.ics	13	1	0	1.2995999999999999	0.3035929585841046	2.0	0.10317500441073144	1.0	0.2928237825597338	2.2372402749907097	0.2493963877333445	0.3701240671446788	0.24938332253276752	0.059987561929050734	0.8977652211248397	0.9986151723726231	184.0	3.4566309282552896	127.0	0.29282703188533565
757	Feb25-FISH2-3L1-rep2-m1bp-100x_Position015_14_cmle.ics	13	2	0	1.9493999999999998	4.529975446191571	1.0	0.0	1.0	0.24631428295268404	2.779704199263058	0.11730720990028638	0.2585955954595815	0.1175606747914794	0.017734703263164495	0.9601655856829441	0.9387034654305888	282.0	5.319032628115129	221.0	0.5095651499736944
758	Feb25-FISH2-3L1-rep2-m1bp-100x_Position015_14_cmle.ics	14	1	0	1.5162	3.8807531021900066	1.0	0.8318234787411565	1.0	0.3228704999723926	2.6038099932804277	0.6186578213718803	0.7422533269898578	0.6130865306376527	0.48164764365081836	0.735835063802017	0.9895202091840485	260.0	4.944409341299209	224.0	0.5164823239552377
759	Feb25-FISH2-3L1-rep2-m1bp-100x_Position015_14_cmle.ics	17	1	0	1.2995999999999999	0.2661790674065951	1.0	1.693476355552663	1.0	0.2839262842049886	2.230094281759186	0.9202753153627288	0.9598046149038699	0.9166488495633439	0.865232801013108	0.49971553921651185	0.9957084374978283	180.0	3.3906453532742526	121.0	0.27899268392224896
760	Feb25-FISH2-3L1-rep2-m1bp-100x_Position015_14_cmle.ics	18	1	0	1.5162	0.28678626390289913	1.0	0.7817319754002556	1.0	0.2910939842943082	2.708128449647487	0.6469035560200445	0.7462450089771417	0.640244392636064	0.5192104134844708	0.645395979579665	0.9992876157335739	206.0	3.9482804592733043	150.0	0.3458586990771681
761	Feb25-FISH2-3L1-rep2-m1bp-100x_Position015_14_cmle.ics	19	1	0	1.083	0.5055273368832952	1.0	0.72222503087512	1.0	0.3350575269550759	2.5805579533144543	0.6493991390039378	0.7371003611286802	0.6493991390039378	0.5330014485952707	0.6755145354846078	1.0188708024061222	148.0	2.8159502557451144	98.0	0.2259610167304165
762	Feb25-FISH2-3L1-rep2-m1bp-100x_Position015_14_cmle.ics	20	1	0	1.083	3.5020359081224997	1.0	1.5669735257913964	1.0	0.3116067213279376	2.2878440079956768	0.9789783748832531	0.9936202313384582	0.9716502622314821	0.9202528917307278	0.4227453229188512	1.0049808659834694	120.0	2.283835484356593	69.0	0.1590950015754973
763	Feb25-FISH2-3L1-rep2-m1bp-100x_Position015_14_cmle.ics	21	1	0	1.7328	0.5784425096156895	1.0	1.774085937320833	1.0	0.32444262799612394	2.60249619924134	0.881845629503399	0.9439198325522811	0.876825902532091	0.791635023246337	0.6136262489546591	0.9950811736642169	294.0	5.634015597260339	270.0	0.6225456583389025
764	Feb25-FISH2-3L1-rep2-m1bp-100x_Position015_14_cmle.ics	22	1	0	1.2995999999999999	0.15803022539052436	1.0	0.65253602307166	1.0	0.25721064452245074	2.0655894734094367	0.5602560551132737	0.6929416228064893	0.5554324392682075	0.4262095171566561	0.7567937409472281	0.9572880193003136	206.0	3.784443717390366	141.0	0.325107177132538
765	Feb25-FISH2-3L1-rep2-m1bp-100x_Position015_14_cmle.ics	23	1	0	1.083	4.164749431177127	1.0	0.687545504971255	1.0	0.35505874017309286	2.4512129526295525	0.6620993673845215	0.7660944820281862	0.6433499041057985	0.5046754386801905	0.7058048567065979	1.0195738506515024	152.0	2.881935830726152	105.0	0.24210108935401767
766	Feb25-FISH2-3L1-rep2-m1bp-100x_Position015_14_cmle.ics	24	1	0	2.166	0.5824193547029585	1.0	0.2918229810711206	1.0	0.2749836748775371	2.5911921770501722	0.34274910095420974	0.5094189258613575	0.3383907290903425	0.14669605935807709	0.8673507927519338	0.982315503827595	438.0	8.360575029183993	452.0	1.0421875465525332
767	Feb25-FISH2-3L1-rep2-m1bp-100x_Position015_14_cmle.ics	26	1	0	1.083	0.301442267625993	1.0	0.928575039696583	1.0	0.31092308323314777	1.9728200054426388	0.7048219808556996	0.8099238634601732	0.7069844870780053	0.6056119076569041	0.5710599112839637	0.9936500498484543	138.0	2.5690679473510514	85.0	0.19598659614372857
768	Feb25-FISH2-3L1-rep2-m1bp-100x_Position015_14_cmle.ics	27	1	0	1.7328	0.23538511170390453	1.0	0.7252201245704302	1.0	0.2696450603705229	2.623065205904519	0.6072709380595614	0.7655840236176138	0.603760760065131	0.4328982809258348	0.7072716767533433	0.9527142336695792	256.0	4.90182901515859	200.0	0.46114493210289076
769	Feb25-FISH2-3L1-rep2-m1bp-100x_Position015_14_cmle.ics	28	1	0	1.5162	0.3524708547800721	1.0	0.8058225447605828	1.0	0.26827221592563444	2.433550372739882	0.6518641339789929	0.7693628505224015	0.6505529269747887	0.5223043942778649	0.669869145997573	0.9937040221928053	206.0	3.901469961592465	144.0	0.33202435111408135
770	Feb25-FISH2-3L1-rep2-m1bp-100x_Position015_14_cmle.ics	29	1	0	1.5162	0.3081875473862877	2.0	0.10317500441073144	1.0	0.26518232676336656	3.5467485694768026	0.22819918824918098	0.36326795982906523	0.22819918824918098	0.06404688713128776	0.917353120871997	0.9604685630122622	160.0	3.107527976049905	98.0	0.2259610167304165
771	Feb25-FISH2-3L1-rep2-m1bp-100x_Position015_14_cmle.ics	30	1	0	1.2995999999999999	0.4380192294223573	1.0	1.151986098218259	1.0	0.3079536876373948	2.4313351759327895	0.7914377629299678	0.8805670449323011	0.789670166507583	0.6651995616360873	0.5955602449712416	0.9980878589850058	194.0	3.6801079878089333	141.0	0.325107177132538
772	Feb25-FISH2-3L1-rep2-m1bp-100x_Position015_14_cmle.ics	31	1	0	1.2995999999999999	4.122313093023797	1.0	1.650800070571703	1.0	0.32031780354063294	2.562830736134238	0.8971321186371436	0.9390101686857958	0.8971321186371436	0.8363539801974315	0.46781957175375644	1.0055114758123385	186.0	3.5481368378468585	135.0	0.31127282916945126
773	Feb25-FISH2-3L1-rep2-m1bp-100x_Position015_14_cmle.ics	32	1	0	1.2995999999999999	0.4277462083145025	1.0	0.65584944557845	1.0	0.27022150963389857	2.470006234091634	0.6451664481468453	0.7607527741357808	0.6446627866073998	0.46896485561702533	0.7103276418839345	0.9902052825262749	188.0	3.5694270009171665	126.0	0.2905213072248212
774	Feb25-FISH2-3L1-rep2-m1bp-100x_Position015_14_cmle.ics	33	1	0	1.5162	2.73469118203033	1.0	1.3982602694284927	1.0	0.1740439431765891	2.9746000660139282	0.8093924331975076	0.8921235811554219	0.803404674101145	0.7107879183276294	0.5856658292093232	0.799225458728377	194.0	3.6098922412876733	106.0	0.24440681401453213
775	Feb25-FISH2-3L1-rep2-m1bp-100x_Position015_14_cmle.ics	34	1	0	1.2995999999999999	0.5986012291134704	1.0	1.5897231072394298	1.0	0.29575657482846107	2.431566504038156	0.8699330630966985	0.917232252386794	0.861179262894021	0.7946957171049123	0.4690027991523843	1.0012708889600372	204.0	3.8567745496817363	149.0	0.34355297441665367
776	Feb25-FISH2-3L1-rep2-m1bp-100x_Position015_14_cmle.ics	35	1	0	1.2995999999999999	0.32154394158567257	1.0	0.6275890508929507	1.0	0.2882305395200157	2.20286131941178	0.5814583531954111	0.6927892713000922	0.5786856071439921	0.4533956208091016	0.7441156559710463	0.9972216869828447	184.0	3.45663092825529	126.0	0.2905213072248212
777	Feb25-FISH2-3L1-rep2-m1bp-100x_Position015_14_cmle.ics	36	1	0	1.2995999999999999	0.46703657174422775	1.0	0.2918229810711206	1.0	0.24967135219492856	2.7541348851727294	0.39180109118759426	0.5459372606611871	0.387032080283614	0.22745576426558023	0.8225115282041451	0.9609830906880942	192.0	3.6120073270577846	125.0	0.28821558256430674
778	Feb25-FISH2-3L1-rep2-m1bp-100x_Position015_14_cmle.ics	38	1	0	1.2995999999999999	0.6762825004771456	1.0	0.20635000882146287	1.0	0.32219988132214655	2.293497440198264	0.3605746817918544	0.49718874934663143	0.35052340118948394	0.18857982397897918	0.8524367987984409	0.998618890500394	192.0	3.6354125758982043	142.0	0.3274129017930525
779	Feb25-FISH2-3L1-rep2-m1bp-100x_Position015_14_cmle.ics	39	1	0	1.083	0.6562482231545258	2.0	1.687878142458339	1.0	0.2933898472602468	2.1048955585488307	0.9154537862141102	0.9584566484768384	0.9139942754745437	0.855309781154473	0.4202661308514997	0.9839411508494592	180.0	3.3204296067529926	123.0	0.2836041332432778
780	Feb25-FISH2-3L1-rep2-m1bp-100x_Position015_14_cmle.ics	40	1	0	1.5162	0.38990594336558587	1.0	1.401081809291592	1.0	0.3000068664144103	2.7183700439762046	0.8020768227025011	0.8680685768172198	0.7988749629922037	0.7077645097974714	0.5627615820432139	0.9930970747941381	232.0	4.435699818751103	182.0	0.41964188821363063
781	Feb25-FISH2-3L1-rep2-m1bp-100x_Position015_14_cmle.ics	41	1	0	1.7328	0.2173086207356483	2.0	0.0	1.0	0.31883355194912516	2.6627394640511044	0.16093947527385274	0.3515699437659968	0.16093947527385274	0.019093405737985663	0.9496065875822123	0.9864601185825554	308.0	5.876667734114182	287.0	0.6617429775676483
782	Feb25-FISH2-3L1-rep2-m1bp-100x_Position015_14_cmle.ics	43	1	0	1.083	0.3733726345391697	1.0	0.10317500441073144	1.0	0.2877501921667834	2.4107357878816726	0.301395255629869	0.46669046366573985	0.2910999223466346	0.1112697577715989	0.8591552887169182	1.0046793240243441	136.0	2.594588281961582	80.0	0.18445797284115634
783	Feb25-FISH2-3L1-rep2-m1bp-100x_Position015_14_cmle.ics	44	1	0	1.083	0.5217356135069401	1.0	0.10317500441073144	1.0	0.2818939505498759	2.7888508503498213	0.29717399915315584	0.4473932225151271	0.288650922650349	0.11512982667012689	0.8887530889307698	0.9974817626946745	130.0	2.460502046229396	74.0	0.17062362487806956
784	Feb25-FISH2-3L1-rep2-m1bp-100x_Position015_14_cmle.ics	45	1	0	1.5162	0.11644347250634214	1.0	1.9493999999999998	1.0	0.2699872355618187	2.5181736420126146	0.9766054685849176	0.9923386682927123	0.9656055108460067	0.8934537573126777	0.4968882815022305	0.9772542344728592	226.0	4.278208334178494	166.0	0.3827502936453994
785	Feb25-FISH2-3L1-rep2-m1bp-100x_Position015_14_cmle.ics	46	1	0	1.083	0.5394131775600726	1.0	1.1321417835580119	1.0	0.30483523818301894	2.561419289088785	0.8261347257992109	0.8866810008742292	0.8243390118847908	0.7369101906764643	0.5256854765042299	0.991348528832781	140.0	2.66057385694262	86.0	0.19829232080424306
786	Feb25-FISH2-3L1-rep2-m1bp-100x_Position016_15_cmle.ics	1	1	0	1.5162	0.2858309044147326	1.0	1.0841098665386142	1.0	0.28649227870854427	2.703976713472608	0.7426031847999308	0.8303519586890188	0.7390329474841563	0.637203972969968	0.6759249887229717	0.9984560579583424	218.0	4.193047681897258	162.0	0.37352739500334153
787	Feb25-FISH2-3L1-rep2-m1bp-100x_Position016_15_cmle.ics	3	1	0	1.2995999999999999	0.32338385256425756	1.0	0.0	1.0	0.3148411370427036	2.2399331028926017	0.23501903798774237	0.4334145530314856	0.22960967034757054	0.02671087371128773	0.9020408829074207	0.9924168447294389	198.0	3.7226883139495506	147.0	0.33894152509562475
788	Feb25-FISH2-3L1-rep2-m1bp-100x_Position016_15_cmle.ics	4	1	0	2.166	0.22415805200983377	1.0	0.8664	1.0	0.30556506468946304	2.728795842531227	0.7763961977007038	0.9038567825046036	0.7688366525307189	0.4774628112811674	0.6070920071734289	0.9876053938595408	378.0	7.277170409106749	382.0	0.8807868203165214
789	Feb25-FISH2-3L1-rep2-m1bp-100x_Position016_15_cmle.ics	5	1	0	1.5162	1.5632372116398563	1.0	0.0	1.0	0.20421579432963963	3.4109145562155008	0.15702692959126063	0.31260840878017593	0.15702692959126063	0.027347921612374416	0.9484300217545751	0.8894554171445714	160.0	3.130933224890325	86.0	0.19829232080424306
790	Feb25-FISH2-3L1-rep2-m1bp-100x_Position016_15_cmle.ics	6	1	0	1.7328	0.33370269620630255	1.0	1.3934633376079517	1.0	0.29336257929680026	2.580398094244249	0.8102264136781098	0.8773409394317945	0.8076421988344226	0.7177415463469817	0.5624774747703213	1.0006056182863468	238.0	4.569786054483288	187.0	0.4311705115162029
791	Feb25-FISH2-3L1-rep2-m1bp-100x_Position016_15_cmle.ics	7	1	0	1.2995999999999999	0.6590091989137106	1.0	1.8725829911983063	1.0	0.28557019232898284	2.11807981214973	0.9405993540153011	0.9777862546434607	0.9405993540153011	0.8882325259712943	0.3152997783553024	0.9892831506720802	198.0	3.6992830651091304	140.0	0.3228014524720236
792	Feb25-FISH2-3L1-rep2-m1bp-100x_Position016_15_cmle.ics	8	1	0	1.2995999999999999	0.23129305962229565	1.0	0.0	1.0	0.31633465108319186	2.093846233816303	0.18601665587532654	0.3502227109334881	0.18243318671995357	0.025611757351135325	0.9333987761083632	0.9883968824157848	184.0	3.45663092825529	132.0	0.30435565518790797
793	Feb25-FISH2-3L1-rep2-m1bp-100x_Position016_15_cmle.ics	9	1	0	1.2995999999999999	0.2642222836661461	1.0	0.5097226605744432	1.0	0.293128628165803	2.259217831348282	0.5311796182413545	0.6585057104065171	0.5311796182413545	0.36426802971008704	0.752934242263399	0.9917740676083044	182.0	3.411935516344561	125.0	0.28821558256430674
794	Feb25-FISH2-3L1-rep2-m1bp-100x_Position016_15_cmle.ics	11	1	0	1.7328	0.590083975832815	1.0	0.46141264688247224	1.0	0.29272890730921325	2.69577225848877	0.4630918246031191	0.5829638436254283	0.45593048464927616	0.2773130988180992	0.7943829889924473	0.9881841343342281	308.0	5.876667734114183	275.0	0.634074281641475
795	Feb25-FISH2-3L1-rep2-m1bp-100x_Position016_15_cmle.ics	12	1	0	1.2995999999999999	0.44413851235374757	1.0	0.0	1.0	0.2949886840383556	2.5773477885424763	0.23506064898367116	0.4264446825185686	0.23067465253560926	0.028206990271716074	0.912933726322833	0.9963313878413068	194.0	3.7035132366493526	138.0	0.3181900031509946
796	Feb25-FISH2-3L1-rep2-m1bp-100x_Position016_15_cmle.ics	14	1	0	1.5162	0.2066643056242726	1.0	1.5338067085748235	1.0	0.28915742382416054	2.2321461848530486	0.7783276445343614	0.8443202364763569	0.7792786380803256	0.6797968387036202	0.5489602535853827	0.9921382761995482	240.0	4.5208604710323375	188.0	0.4334762361767174
797	Feb25-FISH2-3L1-rep2-m1bp-100x_Position016_15_cmle.ics	14	2	0	1.2995999999999999	0.13729985653438906	2.0	1.9493999999999998	1.0	0.28452684573903236	1.9286360047913182	0.8720580530072899	0.9174119649525563	0.8701469799897632	0.8022554295977055	0.5387855363887671	0.9903220771512222	202.0	3.718458142409328	144.0	0.33202435111408135
798	Feb25-FISH2-3L1-rep2-m1bp-100x_Position016_15_cmle.ics	15	1	0	2.3826	0.27950586303867014	1.0	0.2918229810711206	1.0	0.2727650646359658	2.7491477756049814	0.35194827814793345	0.5024163380325627	0.3501259511325204	0.1554749098585032	0.8527406184139718	0.9942293779882864	396.0	7.609213369782048	387.0	0.8923154436190937
799	Feb25-FISH2-3L1-rep2-m1bp-100x_Position016_15_cmle.ics	16	1	0	1.2995999999999999	0.3928398453879116	1.0	0.41270001764292574	1.0	0.2890909267796596	2.489689084329884	0.47223000812848615	0.6175722454242228	0.46880343078173614	0.3117309471087816	0.7891057383455611	0.9957770128138446	200.0	3.8141942235411186	143.0	0.3297186264535669
800	Feb25-FISH2-3L1-rep2-m1bp-100x_Position016_15_cmle.ics	17	1	0	1.7328	0.3873825271599311	1.0	1.1368333649278028	1.0	0.2870532971701295	2.191202695719982	0.7306408736019327	0.8339777190948328	0.7268671389713046	0.6041766777909545	0.5917923202166516	0.9885041509254103	272.0	5.118960817401903	226.0	0.5210937732762666
801	Feb25-FISH2-3L1-rep2-m1bp-100x_Position016_15_cmle.ics	19	1	0	1.5162	0.26635557489460904	1.0	0.42540144110901373	1.0	0.27901972439384803	2.680061342902622	0.4642927351730963	0.6002447142401995	0.46082199581070915	0.3144510198686271	0.7719602842761931	0.9877610493747433	208.0	3.992975871184033	149.0	0.34355297441665367
802	Feb25-FISH2-3L1-rep2-m1bp-100x_Position016_15_cmle.ics	20	1	0	0.8664	0.2515516823297157	1.0	0.7610319551488771	1.0	0.2261257626736845	1.7956618637636284	0.5757498336343759	0.6780082469816523	0.5730345089837438	0.478244723833064	0.7480017439883926	0.9292236860375945	112.0	2.0114328413519984	53.0	0.12220340700726606
803	Feb25-FISH2-3L1-rep2-m1bp-100x_Position016_15_cmle.ics	20	2	0	1.9493999999999998	1.616725584492581	1.0	0.4773698211006071	1.0	0.14721584245324124	3.718506965255412	0.5107424660138796	0.6413662182716988	0.5062981271984028	0.33479299363057324	0.7815289858741048	0.7568207875046888	196.0	3.677992902038821	99.0	0.22826674139093092
804	Feb25-FISH2-3L1-rep2-m1bp-100x_Position016_15_cmle.ics	21	1	0	1.5162	0.3304921367004053	1.0	1.9493999999999998	1.0	0.2991319523328198	2.4240502714515015	0.9579220199414653	0.9825698199315442	0.9477838682474329	0.8894910461828464	0.48681277634326536	0.9885606959271592	214.0	4.056846360394959	161.0	0.37122167034282705
805	Feb25-FISH2-3L1-rep2-m1bp-100x_Position016_15_cmle.ics	23	1	0	1.083	0.11519092433185663	1.0	0.41270001764292574	1.0	0.3096605046790387	1.9971608507309004	0.4530126156433978	0.567542472666106	0.4493187552565181	0.3147619848612279	0.8296119245812356	0.9960448897970849	200.0	3.6737627304986	148.0	0.3412472497561391
806	Feb25-FISH2-3L1-rep2-m1bp-100x_Position016_15_cmle.ics	24	1	0	1.9493999999999998	0.14699952326948884	1.0	0.0	1.0	0.24036291091492773	2.89069994644203	0.21499617826758122	0.4332470737519421	0.21499617826758122	0.02454901059594047	0.8845015106708116	0.9494685911125007	266.0	5.101900825871814	200.0	0.46114493210289076
807	Feb25-FISH2-3L1-rep2-m1bp-100x_Position016_15_cmle.ics	25	1	0	1.083	NA	0.0	0.9077480443748005	1.0	0.3094437279165693	2.8984166084382847	0.7659128375026008	0.8384869000176054	0.7623757622317184	0.6730686128583089	0.5932049471605582	0.9934926574700902	112.0	2.1518643343945176	62.0	0.14295492895189613
808	Feb25-FISH2-3L1-rep2-m1bp-100x_Position016_15_cmle.ics	26	1	0	1.2995999999999999	0.24514817881494336	1.0	1.7575561659098695	1.0	0.2836296094149551	2.317202811130477	0.9410541039757545	0.974149525671144	0.9382655165611606	0.8769748758137116	0.4111489258804667	0.9939521633219938	170.0	3.2139787914014493	111.0	0.2559354373171044
809	Feb25-FISH2-3L1-rep2-m1bp-100x_Position016_15_cmle.ics	27	1	0	1.7328	0.22650389343182384	2.0	2.166	1.0	0.2891532548391035	2.389158873959016	0.963623243770958	0.9932640473834922	0.9604626028922476	0.8647128159416457	0.3052995182291309	0.9916616972289182	284.0	5.363728040025856	242.0	0.5579853678444979
810	Feb25-FISH2-3L1-rep2-m1bp-100x_Position016_15_cmle.ics	28	1	0	1.2995999999999999	0.29004714704472034	1.0	0.6606423714395955	1.0	0.3028541812597983	2.1284862546107335	0.5788318019631165	0.7191122845081099	0.5792631124936284	0.4439655735776555	0.7686643795587439	0.9986930862661357	206.0	3.8312542150712052	153.0	0.35277587305871144
811	Feb25-FISH2-3L1-rep2-m1bp-100x_Position016_15_cmle.ics	29	1	0	0.8664	0.4023125714062821	1.0	0.7295574526778015	1.0	0.33055124782308426	2.4911981340345677	0.684816683710248	0.7711857303314278	0.6823858778561969	0.5934686761328394	0.6912607988071756	1.0181120640240062	106.0	1.994372849821912	59.0	0.13603775497035278
812	Feb25-FISH2-3L1-rep2-m1bp-100x_Position016_15_cmle.ics	30	1	0	1.7328	0.18315956990538665	1.0	0.7610319551488771	1.0	0.30320786969800045	2.7143930906937808	0.5694496171808825	0.6991730579716354	0.5687508857738944	0.41419940871502636	0.7143107476845392	0.9925528863075885	278.0	5.323262799655348	240.0	0.553373918523469
813	Feb25-FISH2-3L1-rep2-m1bp-100x_Position016_15_cmle.ics	30	2	0	0.8664	0.8150164827506695	2.0	2.9751564678605624	1.0	0.27320424965279066	1.895228715582808	0.9797532687116646	0.9939602580032761	0.9792226283506973	0.961723032098798	0.306520598093331	0.9947016951966413	118.0	2.192329574765024	63.0	0.1452606536124106
814	Feb25-FISH2-3L1-rep2-m1bp-100x_Position016_15_cmle.ics	31	1	0	1.5162	0.3578004489892948	1.0	1.3586516622891616	1.0	0.30088433503742873	2.3603329648142064	0.7269816607399414	0.7958448996573985	0.7266143554604968	0.6257760542961716	0.6311928602246429	0.9948698663819554	236.0	4.47828014489172	187.0	0.4311705115162029
815	Feb25-FISH2-3L1-rep2-m1bp-100x_Position016_15_cmle.ics	31	2	0	1.5162	6.799017171791594	1.0	0.0	1.0	0.28863867318537334	2.817746992476864	0.12633351319373565	0.258433394225831	0.12633351319373565	0.019324158285822016	0.9506920997626451	0.9927395356928164	180.0	3.4608610997955123	122.0	0.2812984085827634
816	Feb25-FISH2-3L1-rep2-m1bp-100x_Position016_15_cmle.ics	32	1	0	1.5162	0.44811383461284954	1.0	2.8158	1.0	0.27523367574394036	2.499811738375516	0.9917175007007756	0.998713576357836	0.9885973811017527	0.9458317204372839	0.3281170346047247	0.9788502115145287	250.0	4.767742779426404	195.0	0.4496163088003185
817	Feb25-FISH2-3L1-rep2-m1bp-100x_Position016_15_cmle.ics	32	2	0	1.2995999999999999	2.305409851867738	2.0	1.9493999999999998	1.0	0.2932823503008304	2.7728881218191455	0.9116655765714057	0.9408578827235474	0.9014175687761122	0.8206698746612918	0.47171202454613637	0.9761196985613757	162.0	3.082007641439374	105.0	0.24210108935401767
818	Feb25-FISH2-3L1-rep2-m1bp-100x_Position016_15_cmle.ics	33	1	0	0.8664	0.2540028600515097	1.0	1.0987399361686254	1.0	0.31530322262928967	2.409304637814068	0.8645498247009072	0.9215762460693244	0.8603571041312755	0.7894332598402429	0.5098447220269333	1.0123436990396355	104.0	1.949677437911183	56.0	0.12912058098880944
819	Feb25-FISH2-3L1-rep2-m1bp-100x_Position016_15_cmle.ics	34	1	0	1.7328	0.348992672990795	1.0	0.0	1.0	0.20151190875006547	2.322675841347568	0.07658527886344385	0.25477032589796555	0.07658527886344385	0.02769686882346822	0.9548900222464648	0.9546401215841587	216.0	4.218568016507788	134.0	0.30896710450893683
820	Feb25-FISH2-3L1-rep2-m1bp-100x_Position016_15_cmle.ics	35	1	0	1.2995999999999999	1.054518305054172	1.0	0.8508028822180275	1.0	0.21344641758990146	2.265335366692429	0.724771183068284	0.8421384250320565	0.7239384515615558	0.552848973455762	0.6024565058449892	0.9463201540710605	214.0	3.9866306138736998	136.0	0.31357855382996574
821	Feb25-FISH2-3L1-rep2-m1bp-100x_Position016_15_cmle.ics	36	1	0	1.083	0.09743600300832124	1.0	1.870472828901729	1.0	0.31146492287627897	1.8719014707054211	0.9309187002390569	0.970945398325921	0.9268390691085427	0.8676060942469709	0.5096768618172407	0.9889694583718834	196.0	3.6311824043579826	144.0	0.33202435111408135
822	Feb25-FISH2-3L1-rep2-m1bp-100x_Position016_15_cmle.ics	37	1	0	1.083	0.28835113747752744	1.0	0.8875449473696695	1.0	0.3161258287290487	2.3982517601455347	0.6625585934717255	0.7496616182483936	0.6625585934717255	0.5518080271275307	0.6681764695981601	0.9990356000715952	160.0	2.990501731847806	107.0	0.2467125386750466
823	Feb25-FISH2-3L1-rep2-m1bp-100x_Position016_15_cmle.ics	38	1	0	1.2995999999999999	0.2097095636621185	1.0	1.1736910802652911	1.0	0.2882305395200157	2.4461982256495207	0.7950805363802269	0.8681385384432277	0.7937078473379354	0.6862929461239388	0.5308963963404276	0.9999054146263757	184.0	3.4800361770957093	126.0	0.2905213072248212
824	Feb25-FISH2-3L1-rep2-m1bp-100x_Position016_15_cmle.ics	39	1	0	1.7328	0.3060728220693813	1.0	0.42540144110901373	1.0	0.22786130242498676	3.7343284049806202	0.49561695748136425	0.5991494190646733	0.4881522508641153	0.33849893807520925	0.7793734418193247	0.9740834219232526	166.0	3.2650194606225105	96.0	0.22134956740938755
825	Feb25-FISH2-3L1-rep2-m1bp-100x_Position016_15_cmle.ics	40	1	0	1.2995999999999999	0.18436858441653498	1.0	0.0	1.0	0.3013478505176401	2.2519157322467707	0.199879922985087	0.36608652446051604	0.18254466657925428	0.028283657794309455	0.9160304383366094	0.9907028779121813	200.0	3.7673837258602787	146.0	0.3366358004351103
826	Feb25-FISH2-3L1-rep2-m1bp-100x_Position016_15_cmle.ics	41	1	0	1.083	4.329754658773599	1.0	2.294124127466882	1.0	0.33269332524203793	2.3517514534875112	0.9860159646069294	0.9944355371121381	0.982895064004184	0.9634537395076865	0.25620358516848246	0.9922971984520547	166.0	3.1245879675799926	116.0	0.2674640606196767
827	Feb25-FISH2-3L1-rep2-m1bp-100x_Position016_15_cmle.ics	42	1	0	1.2995999999999999	0.404183552268219	1.0	0.0	1.0	0.26850545931466896	2.6958064554899277	0.19249486504223023	0.3497098003119327	0.18575336861752448	0.026360870343381658	0.9357279636448952	0.9978115785570014	170.0	3.2607892890822887	108.0	0.24901826333556107
828	Feb25-FISH2-3L1-rep2-m1bp-100x_Position016_15_cmle.ics	43	1	0	1.5162	3.6650475306440033	1.0	0.0	1.0	0.207899513840501	3.083857192892943	0.0701245801042135	0.17204221440473985	0.0701245801042135	0.024022006506731558	0.9622648913865285	0.9498212645180484	136.0	2.711614526163681	68.0	0.15678927691498287
829	Feb25-FISH2-3L1-rep2-m1bp-100x_Position016_15_cmle.ics	44	1	0	1.5162	0.6352932998806871	1.0	1.3107987492438529	1.0	0.30937531350327696	2.6588857323624526	0.7980608780712354	0.8722711318257668	0.7971459807814029	0.6890154784510041	0.6189440986399627	1.0004328212316007	222.0	4.259033256878297	173.0	0.3988903662690006
830	Feb25-FISH2-3L1-rep2-m1bp-100x_Position016_15_cmle.ics	45	1	0	1.2995999999999999	0.2840551092052653	1.0	0.7748934119142009	1.0	0.32457781242445566	2.4450333549677294	0.6405744432210431	0.7502246029762427	0.6401961645242132	0.496663041495822	0.6846209196147256	0.9998669958396386	196.0	3.7013981508792417	147.0	0.33894152509562475
831	Feb25-FISH2-3L1-rep2-m1bp-100x_Position016_15_cmle.ics	47	1	0	1.083	4.787189370421022	1.0	0.46141264688247224	1.0	0.25048613901779815	2.5850041477761705	0.4267392481545872	0.526260438338986	0.4267392481545872	0.3182916749793371	0.8250680637391752	0.9855497520136158	134.0	2.5264876212104332	73.0	0.16831790021755516
832	Feb25-FISH2-3L1-rep2-m1bp-100x_Position016_15_cmle.ics	48	1	0	1.5162	0.4021789262357764	1.0	0.32626801153583	1.0	0.2876507629637746	2.3868876383827886	0.4583365570599613	0.6071450676982592	0.4583365570599613	0.25722630560928433	0.7737713270458846	0.9822510070601138	188.0	3.5226165032363275	130.0	0.29974420586687905
833	Feb25-FISH2-3L1-rep2-m1bp-100x_Position016_15_cmle.ics	49	1	0	0.8664	5.467187885428118	1.0	0.0	1.0	0.2785234620207688	2.340226916264355	0.16629035899751637	0.327823113892204	0.16629035899751637	0.03562558462084314	0.9380131278236067	0.9972854660851345	116.0	2.1710394116947156	62.0	0.14295492895189613
834	Feb25-FISH2-3L1-rep2-m1bp-100x_Position016_15_cmle.ics	50	1	0	1.2995999999999999	0.2695095211856332	1.0	0.65253602307166	1.0	0.3046286893447269	2.406102849563154	0.5838732177108903	0.7120773141255214	0.5838732177108903	0.4538851555269406	0.7122476717058109	0.9990247210079158	202.0	3.8120791377710077	149.0	0.34355297441665367
835	Feb25-FISH2-3L1-rep2-m1bp-100x_Position016_15_cmle.ics	51	1	0	1.5162	0.24332546644526	1.0	1.1926825638357912	1.0	0.29534243436091545	2.4450619809882848	0.7699362062506266	0.8657772125983421	0.7699362062506266	0.6325580290950152	0.5836382542016808	0.9896974679228382	240.0	4.544265719872757	190.0	0.4380876854977463
836	Feb25-FISH2-3L1-rep2-m1bp-100x_Position016_15_cmle.ics	52	1	0	0.8664	3.4321576603279436	1.0	0.23070632344123612	1.0	0.32492328374130336	2.5564297557637095	0.3866196910449495	0.48004826616077534	0.36305444784286395	0.24321499090169965	0.8245672621615993	1.0115970833080503	98.0	1.862401699859836	52.0	0.1198976823467516
837	Feb25-FISH2-3L1-rep2-m1bp-100x_Position016_15_cmle.ics	53	1	0	1.2995999999999999	0.2921457846516598	1.0	0.0	1.0	0.30108013882048573	2.63374183211906	0.20542658983887227	0.37004092133174865	0.20542658983887227	0.028227444372564654	0.9120822426650174	0.996293204062338	188.0	3.6162374985980064	133.0	0.3066613798484224
838	Feb25-FISH2-3L1-rep2-m1bp-100x_Position016_15_cmle.ics	54	1	0	0.8664	0.5055378275554192	1.0	1.2147909720415644	1.0	0.2771993517873347	1.9956730063776251	0.8751800354531354	0.9132159871482384	0.8642671172169288	0.8023002991358298	0.5435806310159828	0.9596535649259459	102.0	1.9283872748408741	51.0	0.11759195768623716
839	Feb25-FISH2-3L1-rep2-m1bp-100x_Position016_15_cmle.ics	55	1	0	1.7328	0.17421317079105886	1.0	1.0841098665386142	1.0	0.2932373339065783	2.7413300918801538	0.7408808804189835	0.8235643587199778	0.7376450637934615	0.6141706850010382	0.6132655910028474	1.000110495078216	226.0	4.301613583018914	173.0	0.3988903662690006
840	Feb25-FISH2-3L1-rep2-m1bp-100x_Position016_15_cmle.ics	57	1	0	1.5162	5.472314461924373	1.0	0.6606423714395955	1.0	0.2661537328980036	2.208251912982597	0.5624952840866219	0.6942987751200986	0.5599046756709173	0.4381555119595563	0.7076595465040795	0.9853270509475534	216.0	4.0547312746248485	154.0	0.3550815977192259
841	Feb25-FISH2-3L1-rep2-m1bp-100x_Position017_16_cmle.ics	1	1	0	1.2995999999999999	0.49947970060003605	1.0	0.10317500441073144	1.0	0.2965696386911721	2.54434813084479	0.3307826452990168	0.49977073874740674	0.31193060524970684	0.09470744760816621	0.8615995090499003	0.9955532522508928	188.0	3.5928322497575866	132.0	0.30435565518790797
842	Feb25-FISH2-3L1-rep2-m1bp-100x_Position017_16_cmle.ics	2	1	0	2.166	0.4061154118332199	1.0	0.0	1.0	0.2434223595713575	2.5328347608916806	0.16305641983673308	0.3757605857085534	0.16305641983673308	0.01932627729063748	0.9432426686547143	0.9546796277899655	344.0	6.540753655464783	296.0	0.6824944995122783
843	Feb25-FISH2-3L1-rep2-m1bp-100x_Position017_16_cmle.ics	3	1	0	0.6497999999999999	NA	0.0	0.2918229810711206	1.0	0.31254639830293274	1.6776473372142038	0.44858288970533106	0.5582589787808353	0.4361925470495614	0.2952594286571193	0.8067921732514254	1.005837621573913	98.0	1.7921859533385758	51.0	0.11759195768623716
844	Feb25-FISH2-3L1-rep2-m1bp-100x_Position017_16_cmle.ics	4	1	0	1.7328	0.45752148542525395	1.0	1.0317500441073144	1.0	0.27883246521259236	2.337380689320862	0.7024717321918994	0.8061978870277359	0.7036593512630823	0.5908874978350694	0.6305641928629432	0.9938272598229878	254.0	4.810323105567021	201.0	0.4634506567634053
845	Feb25-FISH2-3L1-rep2-m1bp-100x_Position017_16_cmle.ics	5	1	0	1.5162	0.4683882681587915	2.0	1.7328	1.0	0.27624018448011206	2.2437640503660226	0.9631708316263826	0.9827324866857845	0.9519117847876554	0.8825344804042059	0.32135233814698255	1.0015016203356382	204.0	3.833369300841316	144.0	0.33202435111408135
846	Feb25-FISH2-3L1-rep2-m1bp-100x_Position017_16_cmle.ics	6	1	0	1.5162	0.6590133468298898	1.0	0.5260913608053412	1.0	0.2979400440273149	2.5787951770951665	0.5449965507870477	0.6570228066141272	0.5414706886580123	0.3751210708586798	0.8028312094769651	0.9904927462935603	198.0	3.76949881163039	143.0	0.3297186264535669
847	Feb25-FISH2-3L1-rep2-m1bp-100x_Position017_16_cmle.ics	7	1	0	1.5162	0.1641136603986287	1.0	0.7817319754002556	1.0	0.2805888053876096	3.0030823565240516	0.6481098989450921	0.7466904171114099	0.6456285781616047	0.5176672812209762	0.6707084889445725	1.0025248416106232	202.0	3.9291053819731068	143.0	0.3297186264535669
848	Feb25-FISH2-3L1-rep2-m1bp-100x_Position017_16_cmle.ics	8	1	0	1.083	0.3728156394220913	1.0	0.65253602307166	1.0	0.326473759011316	2.2533302137824682	0.6452275368696614	0.7704489805129594	0.6452275368696614	0.5023752299064577	0.7025076053246735	1.0075823069271395	140.0	2.6605738569426194	89.0	0.2052094947857864
849	Feb25-FISH2-3L1-rep2-m1bp-100x_Position017_16_cmle.ics	10	1	0	1.2995999999999999	0.3375095617685139	1.0	0.0	1.0	0.19335619482859384	2.3197131829611557	0.075143301825912	0.2242531222715712	0.103215275405231	0.03755267053866302	0.9811185586593594	0.9254299756466983	118.0	2.3093558189671235	53.0	0.12220340700726606
850	Feb25-FISH2-3L1-rep2-m1bp-100x_Position017_16_cmle.ics	11	1	0	1.2995999999999999	0.5468928605173825	1.0	0.4773698211006071	1.0	0.31385924326056147	2.7078102490868226	0.5188427200107404	0.6507316909444855	0.5188427200107404	0.33968584278713837	0.7818706718270456	0.9928677431421948	200.0	3.8375994723815388	149.0	0.34355297441665367
851	Feb25-FISH2-3L1-rep2-m1bp-100x_Position017_16_cmle.ics	13	1	0	1.5162	0.3820816428479288	1.0	0.32626801153583	1.0	0.30999150388869845	2.344224574932274	0.42668282308719524	0.5841287897522133	0.4241802265196103	0.22186557198674514	0.8154622575220686	0.9928648118217017	246.0	4.654946706764526	202.0	0.4657563814239197
852	Feb25-FISH2-3L1-rep2-m1bp-100x_Position017_16_cmle.ics	14	1	0	1.5162	6.12703386797876	1.0	0.3720027687491155	1.0	0.26794471921275154	2.6777134924902732	0.42398297872340424	0.5659120567375886	0.4228992907801418	0.2696822695035461	0.841574028122028	0.9675317228808283	222.0	4.235628008037877	161.0	0.37122167034282705
853	Feb25-FISH2-3L1-rep2-m1bp-100x_Position017_16_cmle.ics	16	1	0	1.083	0.31049923230003434	1.0	0.8779414014559871	1.0	0.3082640887312631	2.27611119140404	0.7344101497947652	0.8122980969134815	0.7303267764806226	0.6202302894610587	0.6110442841997532	1.0065862926560278	148.0	2.792545006904694	94.0	0.2167381180883587
854	Feb25-FISH2-3L1-rep2-m1bp-100x_Position017_16_cmle.ics	19	1	0	1.2995999999999999	0.26237151098176065	1.0	0.3720027687491155	1.0	0.2731117070250386	2.3097103484226897	0.46676835350980506	0.6265389788838903	0.4661376376473011	0.29160311238970515	0.8214207481193188	0.990106064540853	216.0	4.0547312746248485	156.0	0.35969304704025484
855	Feb25-FISH2-3L1-rep2-m1bp-100x_Position017_16_cmle.ics	20	1	0	1.083	0.5587592230140078	1.0	0.0	1.0	0.24777748339837877	2.2769033344527188	0.10880021042347725	0.29815315823093974	0.10880021042347725	0.03888137376470146	0.95150096778177	0.9758764901938483	110.0	2.0837636736433693	54.0	0.12450913166778053
856	Feb25-FISH2-3L1-rep2-m1bp-100x_Position017_16_cmle.ics	21	1	0	0.8664	0.24506761869106453	1.0	0.32626801153583	1.0	0.31254639830293274	2.6835177790778326	0.49259692187804405	0.6249561659848042	0.47997272550165593	0.33250535749074617	0.7719327298756709	0.9943731259846007	98.0	1.862401699859836	51.0	0.11759195768623716
857	Feb25-FISH2-3L1-rep2-m1bp-100x_Position017_16_cmle.ics	24	1	0	1.083	0.47039214965772547	1.0	0.5556144027286182	1.0	0.3157075706016337	2.2706803075561597	0.5762976339712289	0.706490580593129	0.5762976339712289	0.40470137543502843	0.7454197007923857	0.9989455276933263	166.0	3.124587967579992	113.0	0.2605468866381333
858	Feb25-FISH2-3L1-rep2-m1bp-100x_Position017_16_cmle.ics	25	1	0	1.2995999999999999	0.24752760295767468	1.0	0.7900066980357398	1.0	0.2989294088085085	2.5437319303075046	0.7038736717327801	0.8110367892976589	0.7005207230853902	0.5607679607129249	0.6640046149871902	1.0087136960905378	174.0	3.3033696152229064	118.0	0.27207550994070556
859	Feb25-FISH2-3L1-rep2-m1bp-100x_Position017_16_cmle.ics	26	1	0	1.7328	0.08548349201479248	1.0	0.7817319754002556	1.0	0.27948299426292916	2.5199751479204866	0.6022849414209451	0.7209321593636917	0.6004039625953925	0.4758339006126617	0.7798827046559523	0.9923679360556505	272.0	5.165771315082742	223.0	0.5141765992947233
860	Feb25-FISH2-3L1-rep2-m1bp-100x_Position017_16_cmle.ics	27	1	0	1.2995999999999999	2.92271671159797	1.0	0.5260913608053412	1.0	0.2987286402854682	2.3503815927289655	0.5481485858638087	0.6598021908215951	0.544817296115465	0.3822451858800588	0.7550940736216074	0.9827776952962229	176.0	3.3246597782932152	120.0	0.2766869592617345
861	Feb25-FISH2-3L1-rep2-m1bp-100x_Position017_16_cmle.ics	28	1	0	1.2995999999999999	4.599772986783457	1.0	0.744005537498231	1.0	0.28557019232898284	2.5311315343588587	0.6234085245246103	0.7179509150760838	0.619174110808823	0.4823911227265911	0.7368534728924913	0.9929567890403199	198.0	3.7226883139495506	140.0	0.3228014524720236
862	Feb25-FISH2-3L1-rep2-m1bp-100x_Position017_16_cmle.ics	29	1	0	1.5162	0.5865624778085017	1.0	0.42540144110901373	1.0	0.27901972439384803	2.471134379878517	0.4637332209715283	0.6134352615421658	0.4607435943738839	0.3048248694128427	0.7790316760653044	0.9857297560462779	208.0	3.9227601246627732	149.0	0.34355297441665367
863	Feb25-FISH2-3L1-rep2-m1bp-100x_Position017_16_cmle.ics	30	1	0	1.2995999999999999	0.1895240973299663	1.0	1.4370615219328515	1.0	0.3170191089870083	2.4898016955282216	0.8330369023622255	0.8895827569397784	0.8324176910003557	0.7590839624257276	0.5437005519885855	0.9955566980337739	202.0	3.8120791377710077	152.0	0.350470148398197
864	Feb25-FISH2-3L1-rep2-m1bp-100x_Position017_16_cmle.ics	31	1	0	1.5162	0.12763807700771426	1.0	0.0	1.0	0.1925333142310626	2.112960759102117	0.0689537262815662	0.2851144931192018	0.09765408223324645	0.024664368395975224	0.9621850333775579	0.8733937296616194	256.0	4.94863951283943	169.0	0.38966746762694277
865	Feb25-FISH2-3L1-rep2-m1bp-100x_Position017_16_cmle.ics	32	1	0	1.2995999999999999	0.350653236282955	1.0	0.10317500441073144	1.0	0.30443970331245684	2.6273350590449733	0.3237424407825198	0.48146367243679716	0.3184488225814836	0.09959106582800506	0.8512262983803536	1.0008550089952324	170.0	3.2373840402418694	115.0	0.2651583359591622
866	Feb25-FISH2-3L1-rep2-m1bp-100x_Position017_16_cmle.ics	34	1	0	1.7328	0.34605218860958603	1.0	0.0	1.0	0.2229609989894727	2.618097147710618	0.1445157597808757	0.2705684559094068	0.12696230734638814	0.023948836924083235	0.9553327607488389	0.9521723517193129	258.0	5.086955920111838	184.0	0.42425333753465955
867	Feb25-FISH2-3L1-rep2-m1bp-100x_Position017_16_cmle.ics	37	1	0	1.2995999999999999	0.30975914101094143	1.0	0.32626801153583	1.0	0.2802993217799496	2.571020276476555	0.4518481684070943	0.5849442648765125	0.4222194596386541	0.2753397977788828	0.8150712752747357	0.998028244644324	156.0	2.9713266545476085	97.0	0.22365529206990203
868	Feb25-FISH2-3L1-rep2-m1bp-100x_Position017_16_cmle.ics	38	1	0	1.7328	0.19984676927060474	1.0	0.6921189703237084	1.0	0.3173373103132026	2.5570699917186737	0.5318728834059022	0.6546292936623125	0.5271135703918722	0.3702467343976778	0.7538277577076142	0.9940008640151609	302.0	5.742581498381995	278.0	0.6409914556230183
869	Feb25-FISH2-3L1-rep2-m1bp-100x_Position017_16_cmle.ics	39	1	0	1.2995999999999999	0.20801688057697956	1.0	0.9018655279647406	1.0	0.28397904170776694	2.3028261024927885	0.7057407687832248	0.804496656597939	0.6983047875604721	0.5823895561524177	0.6945618173876221	0.9922189216328083	178.0	3.3927604390443635	119.0	0.27438123460122005
870	Feb25-FISH2-3L1-rep2-m1bp-100x_Position017_16_cmle.ics	41	1	0	1.5162	0.455345215918218	1.0	0.0	1.0	0.29440164392240875	2.943794725270004	0.18763266793884947	0.36411586869358264	0.19585182643996082	0.02706604629887719	0.9262355049396163	0.9895307183287095	196.0	3.771613897400501	140.0	0.3228014524720236
871	Feb25-FISH2-3L1-rep2-m1bp-100x_Position017_16_cmle.ics	42	1	0	1.5162	0.12312290256242332	1.0	0.10317500441073144	1.0	0.29237994306913556	2.2772336357188836	0.24417243247619463	0.3834019417959433	0.24417243247619463	0.06277207251530456	0.9016521033236363	0.9929349869840965	234.0	4.456989981821413	182.0	0.41964188821363063
872	Feb25-FISH2-3L1-rep2-m1bp-100x_Position017_16_cmle.ics	42	2	0	1.2995999999999999	1.615754926258227	1.0	1.3570553067512467	1.0	0.2902109266441255	2.3226517164234712	0.7158270693080406	0.7807835065671066	0.7169106885964639	0.6221313670417816	0.6501175275349218	0.9878197680998805	196.0	3.6545876531984014	139.0	0.32049572781150915
873	Feb25-FISH2-3L1-rep2-m1bp-100x_Position017_16_cmle.ics	43	1	0	1.2995999999999999	0.21025392466032378	1.0	0.8318234787411565	1.0	0.27385015451777717	1.9631997323094283	0.66864448305047	0.7612454897768275	0.667334847877411	0.5649383046015413	0.7137991202116487	0.9979872985571018	172.0	3.235268954471758	111.0	0.2559354373171044
874	Feb25-FISH2-3L1-rep2-m1bp-100x_Position017_16_cmle.ics	44	1	0	1.083	0.36437272615007654	1.0	0.20635000882146287	1.0	0.3148577864191545	2.21367949011028	0.36736538141931196	0.5262277713146086	0.366440917400698	0.21096996011301314	0.8670490742615159	1.009015029495238	148.0	2.769139758064274	95.0	0.21904384274887315
875	Feb25-FISH2-3L1-rep2-m1bp-100x_Position017_16_cmle.ics	45	1	0	1.083	0.6795480440110256	1.0	0.3095250132321943	1.0	0.18772689102995802	2.7101274326019524	0.5752666119770303	0.7986842935571401	0.5747775604215309	0.3077080835489367	0.7455751805612814	0.8304868083396235	128.0	2.3689961366378274	59.0	0.13603775497035278
876	Feb25-FISH2-3L1-rep2-m1bp-100x_Position017_16_cmle.ics	46	1	0	1.5162	NA	0.0	0.0	1.0	0.1811524184556596	3.0791645229291413	0.22461844724618446	0.45554744525547447	0.23271400132714	0.03440610484406105	0.8901099236621041	0.8799270629212272	152.0	2.9287463284069903	75.0	0.17292934953858405
877	Feb25-FISH2-3L1-rep2-m1bp-100x_Position017_16_cmle.ics	47	1	0	1.083	5.295982136667933	1.0	0.0	1.0	0.24609574153187475	1.638927485422827	0.161716812921178	0.33078262356498284	0.1600301577061489	0.029003474354290865	0.9391974304224912	0.9562128768419619	196.0	3.5609666578367225	128.0	0.2951327565458501
878	Feb25-FISH2-3L1-rep2-m1bp-100x_Position017_16_cmle.ics	48	1	0	1.083	0.6548152787727295	1.0	1.6195756516777404	1.0	0.30443970331245684	2.2834900710582215	0.9043266460635901	0.9440355839575367	0.9025980828662721	0.8342630908106787	0.42488708200762815	1.0006551209525107	170.0	3.1437630448801896	115.0	0.2651583359591622
879	Feb25-FISH2-3L1-rep2-m1bp-100x_Position017_16_cmle.ics	50	1	0	1.2995999999999999	0.13264955348292803	1.0	1.403331779731213	1.0	0.25640165807870735	2.578848925381213	0.8552729955240098	0.9030584271231047	0.850926599742805	0.7879736424989782	0.5459082340336806	0.9884283831600473	164.0	3.150108302190523	100.0	0.23057246605144538
880	Feb25-FISH2-3L1-rep2-m1bp-100x_Position017_16_cmle.ics	51	1	0	1.7328	0.3019985334757526	1.0	0.0	1.0	0.2480319474966024	2.6601551506805086	0.14788251995796384	0.3274458108249292	0.14788251995796384	0.024702397413914955	0.9490231593391025	0.9528129369150418	224.0	4.3037286687890255	157.0	0.3619987717007692
881	Feb25-FISH2-3L1-rep2-m1bp-100x_Position017_16_cmle.ics	53	1	0	1.7328	0.46378100006124284	1.0	0.687545504971255	1.0	0.31831782771202755	2.545073045759904	0.5663367699170863	0.6973971414045268	0.562869604773755	0.39248538782937115	0.7568698663994524	1.0000653262073218	290.0	5.521219524598462	262.0	0.604099861054787
882	Feb25-FISH2-3L1-rep2-m1bp-100x_Position017_16_cmle.ics	54	1	0	1.2995999999999999	4.28045628932233	1.0	0.23070632344123612	1.0	0.25041027178558195	1.9684664680005035	0.40990999350468593	0.5945300176301382	0.40990999350468593	0.21866474900250535	0.8072940927006308	0.9803764790450481	174.0	3.2097486198612266	108.0	0.24901826333556107
883	Feb25-FISH2-3L1-rep2-m1bp-100x_Position017_16_cmle.ics	56	1	0	1.083	4.124270370846915	1.0	1.5162	1.0	0.3221740484384851	2.09040364816358	0.9254317418144877	0.957490036727358	0.9174708916152223	0.8589806204579198	0.46315501645530405	0.9971548287006367	154.0	2.90322599379646	102.0	0.23518391537247432
884	Feb25-FISH2-3L1-rep2-m1bp-100x_Position017_16_cmle.ics	57	1	0	1.083	0.26838517287746544	1.0	0.8972608143895275	1.0	0.30389344048010053	2.1807329989817945	0.7743983361394473	0.8741259780132713	0.7717539863325741	0.6218629295830445	0.6236602852534313	0.9996728999394519	156.0	2.901110908026349	101.0	0.23287819071195984
885	Feb25-FISH2-3L1-rep2-m1bp-100x_Position017_16_cmle.ics	58	1	0	1.083	0.2610858575478043	1.0	1.449626260897894	1.0	0.30947890199704	2.309781832974841	0.7922370183714285	0.8655386763918985	0.7918157771899798	0.7070533230616265	0.6319136648342589	0.9857868494995438	172.0	3.2118637056313384	118.0	0.27207550994070556
886	Feb25-FISH2-3L1-rep2-m1bp-100x_Position017_16_cmle.ics	58	2	0	1.2995999999999999	0.26341039866536914	2.0	1.7703076583449529	1.0	0.3037281960013569	2.35364121456512	0.8431275070491486	0.890086411366681	0.8431275070491486	0.7908063163407424	0.48110823805306085	0.995624018354865	176.0	3.348065027133635	121.0	0.27899268392224896
887	Feb25-FISH2-3L1-rep2-m1bp-100x_Position017_16_cmle.ics	59	1	0	0.8664	NA	0.0	0.5963412819178956	1.0	0.3004098407371518	2.3314336902822577	0.6477675693101225	0.7338209219858156	0.6376531270148291	0.5481040457769181	0.6807289820805739	1.0059480537593617	98.0	1.838996451019416	50.0	0.11528623302572269
888	Feb25-FISH2-3L1-rep2-m1bp-100x_Position017_16_cmle.ics	60	1	0	1.083	0.23990273364091885	1.0	0.10317500441073144	1.0	0.2469875885055565	2.710104219657255	0.3149810729928454	0.4510870642329112	0.28386546960778486	0.09034425352280159	0.8970925339576579	0.9452023651960632	106.0	1.994372849821912	51.0	0.11759195768623716
889	Feb25-FISH2-3L1-rep2-m1bp-100x_Position017_16_cmle.ics	62	1	0	1.5162	0.18773854534313206	1.0	0.23070632344123612	1.0	0.2888643768680903	2.608719050190265	0.4040068387494858	0.549182435211847	0.4040068387494858	0.1947950946112711	0.826862940641135	0.9953998470636155	212.0	4.035556197324651	156.0	0.35969304704025484
890	Feb25-FISH2-3L1-rep2-m1bp-100x_Position017_16_cmle.ics	63	1	0	1.5162	NA	0.0	0.0	1.0	0.09826264418953874	2.1485937288151913	0.29976076015076625	0.5395422845148622	0.28830658812377274	0.031304308574265916	0.8700192074949077	0.6409641229886754	178.0	3.3459499413635236	70.0	0.1614007262360118
891	Feb25-FISH2-3L1-rep2-m1bp-100x_Position017_16_cmle.ics	64	1	0	1.083	0.5152510370475335	1.0	1.9493999999999998	1.0	0.3102032636103427	2.202012619295185	0.9838862768470079	0.9995953174550618	0.9820320950047459	0.9295631635874004	0.2835611269881407	0.9869165723233456	188.0	3.4992112543959073	135.0	0.31127282916945126
892	Feb25-FISH2-3L1-rep2-m1bp-100x_Position017_16_cmle.ics	65	1	0	1.7328	0.3357976820611486	1.0	0.32626801153583	1.0	0.29112841497808956	2.2990032269085954	0.40039265459816176	0.5524581174819491	0.3980689369566968	0.2065788817779891	0.8174997142999875	0.994869070371501	298.0	5.653190674560538	261.0	0.6017941363942725
893	Feb25-FISH2-3L1-rep2-m1bp-100x_Position017_16_cmle.ics	66	1	0	1.5162	0.3902657747754098	1.0	0.0	1.0	0.28230249772101607	2.6479724104112794	0.23889277267926998	0.4338697922089512	0.23486933111213576	0.02706712677187607	0.9076770683958172	0.9956091791383671	194.0	3.680107987808933	135.0	0.31127282916945126
894	Feb25-FISH2-3L1-rep2-m1bp-100x_Position017_16_cmle.ics	67	1	0	0.8664	0.532361172113117	1.0	1.9493999999999998	1.0	0.31319262146556703	2.2443863264218042	0.9923145536945103	0.999306237555073	0.9856652461054699	0.9473731631062537	0.2985338991558291	0.9523964193418641	130.0	2.437096797388976	78.0	0.17984652352012742
895	Feb25-FISH2-3L1-rep2-m1bp-100x_Position017_16_cmle.ics	68	1	0	1.2995999999999999	0.21466759317992334	1.0	1.8519304213314125	1.0	0.29575657482846107	2.150697719287245	0.9430209555741828	0.9837150041911148	0.9404928751047779	0.8798658843252305	0.47680818716905593	0.9906069640188548	204.0	3.8333693008413166	149.0	0.34355297441665367
896	Feb25-FISH2-3L1-rep2-m1bp-100x_Position017_16_cmle.ics	69	1	0	1.5162	5.259996222252581	1.0	1.0987399361686254	1.0	0.2736859450455289	2.815950116596014	0.7309325588899646	0.8136947402387867	0.7252274927395934	0.6357082929977412	0.6429851986222858	0.9882684996381343	214.0	4.1036568580758	154.0	0.3550815977192259
897	Feb25-FISH2-3L1-rep2-m1bp-100x_Position018_17_cmle.ics	1	1	0	1.2995999999999999	0.2641982693094154	1.0	0.5595020986366908	1.0	0.3019435556309265	2.2409231803641108	0.5626698242552661	0.7132275956624704	0.5626075034276455	0.40166708213885083	0.6702587422452041	0.983638406291214	208.0	3.8993548758223535	155.0	0.35738732237974036
898	Feb25-FISH2-3L1-rep2-m1bp-100x_Position018_17_cmle.ics	2	1	0	1.2995999999999999	2.5414527334781685	1.0	0.0	1.0	0.26489347276424613	2.2704839366621012	0.16524730654339095	0.3074072936424441	0.16524730654339095	0.028566382282699677	0.954308104209259	0.9747724183385643	176.0	3.3714702759740547	113.0	0.2605468866381333
899	Feb25-FISH2-3L1-rep2-m1bp-100x_Position018_17_cmle.ics	3	1	0	1.7328	5.833839196263561	1.0	0.815064591942846	1.0	0.29256642727784987	2.8378985267335186	0.5691918142535666	0.6957303394528045	0.5662406631990055	0.4477508918603873	0.7639763156905865	0.9898325389889266	286.0	5.525449696138682	246.0	0.5672082664865556
900	Feb25-FISH2-3L1-rep2-m1bp-100x_Position018_17_cmle.ics	4	1	0	1.2995999999999999	0.3091288217081994	1.0	0.5836459621422412	1.0	0.32204874392117266	2.1572170220801934	0.5581716467961211	0.6710274032050625	0.5581716467961211	0.42332152410109125	0.742513237967698	0.9939680075283893	152.0	2.858530581885732	100.0	0.23057246605144538
901	Feb25-FISH2-3L1-rep2-m1bp-100x_Position018_17_cmle.ics	5	1	0	1.083	0.20201642548073723	1.0	0.10317500441073144	1.0	0.2881764887477712	3.192241071061402	0.3215712646861031	0.4672158708809684	0.3146287432256023	0.0908164879939871	0.8495252464409353	0.994955676512191	102.0	1.975197772521714	52.0	0.1198976823467516
902	Feb25-FISH2-3L1-rep2-m1bp-100x_Position018_17_cmle.ics	8	1	0	1.2995999999999999	0.26717390898173776	1.0	0.41270001764292574	1.0	0.27841751300124384	2.3519814010461046	0.47907888730064885	0.6070303320585836	0.47809850248089747	0.3187260984426101	0.7930442483364646	0.9845069306200805	192.0	3.635412575898204	132.0	0.30435565518790797
903	Feb25-FISH2-3L1-rep2-m1bp-100x_Position018_17_cmle.ics	9	1	0	1.9493999999999998	2.348823175668155	1.0	0.2918229810711206	1.0	0.22305382535981516	3.168706983953857	0.42621404230747334	0.5833218116902658	0.42621404230747334	0.23328887334596649	0.8064384796105302	0.9075058976290176	194.0	3.773728983170612	120.0	0.2766869592617345
904	Feb25-FISH2-3L1-rep2-m1bp-100x_Position018_17_cmle.ics	11	1	0	1.7328	NA	0.0	0.0	1.0	0.18780770383918644	2.435274623289842	0.06834277371852912	0.24336540958637776	0.06834277371852912	0.024815228148491294	0.9539435214551848	0.9349659094620933	232.0	4.59953656063404	144.0	0.33202435111408135
905	Feb25-FISH2-3L1-rep2-m1bp-100x_Position018_17_cmle.ics	12	1	0	1.2995999999999999	0.6343698397083782	1.0	0.0	1.0	0.2645999334001833	3.549565439207262	0.10097508827626421	0.28373935015711554	0.10097508827626421	0.03579643007548026	0.9415619165441979	0.9519223344759024	118.0	2.3327610678075437	62.0	0.14295492895189613
906	Feb25-FISH2-3L1-rep2-m1bp-100x_Position018_17_cmle.ics	13	1	0	1.5162	0.5720445242766317	1.0	0.7748934119142009	1.0	0.22587715343361248	2.9128875271356183	0.6199613756831163	0.7131939022886962	0.6169618276698032	0.4933777102080508	0.7213572394885976	0.9781760764068369	210.0	3.920645038892662	136.0	0.31357855382996574
907	Feb25-FISH2-3L1-rep2-m1bp-100x_Position018_17_cmle.ics	14	1	0	1.7328	0.5790821486438862	2.0	1.083	1.0	0.285464812822857	2.184063126991144	0.8161328063886376	0.9022794212677963	0.8000829869873682	0.5939623565583527	0.5102376513822964	0.9810955877565891	324.0	6.070394287517075	293.0	0.675577325530735
908	Feb25-FISH2-3L1-rep2-m1bp-100x_Position018_17_cmle.ics	15	1	0	1.083	0.13416770398686328	1.0	0.4773698211006071	1.0	0.26627900372109287	2.8136407365584173	0.49210597172020465	0.6066366951966776	0.49210597172020465	0.3666337578838293	0.7795589630795339	1.0011194508477765	124.0	2.3732263081780496	67.0	0.15448355225446841
909	Feb25-FISH2-3L1-rep2-m1bp-100x_Position018_17_cmle.ics	15	2	0	0.8664	5.079884461953366	1.0	1.459114905355603	1.0	0.2664712578660205	2.0744723388421447	0.8662461957719013	0.9106322565905957	0.86703763840047	0.800299442726479	0.46347650709226484	1.003344076337218	110.0	2.060358424802949	56.0	0.12912058098880944
910	Feb25-FISH2-3L1-rep2-m1bp-100x_Position018_17_cmle.ics	16	1	0	1.5162	0.3282213370646269	1.0	0.0	1.0	0.2659059822000516	2.443052107163392	0.10599578373015874	0.33104693700396826	0.15861390128968253	0.026801215277777776	0.9644832155096877	0.9259128683057642	192.0	3.6588178247386245	129.0	0.29743848120636457
911	Feb25-FISH2-3L1-rep2-m1bp-100x_Position018_17_cmle.ics	17	1	0	1.7328	4.055026980683472	1.0	2.166	1.0	0.2809084476514551	2.6947501121695274	0.9671944416038905	0.9973923714081194	0.9661519582779425	0.8537270909318153	0.40874994203609766	0.9904140647560296	250.0	4.814553277107243	197.0	0.4542277581213474
912	Feb25-FISH2-3L1-rep2-m1bp-100x_Position018_17_cmle.ics	17	2	0	1.2995999999999999	0.23012339001546528	1.0	0.43046674663324214	1.0	0.2928237825597338	2.636993170147354	0.36138096374316847	0.47318517003556376	0.3559015350353933	0.2407554169365193	0.8553912732295705	0.9925364279771443	184.0	3.5034414259361295	127.0	0.29282703188533565
913	Feb25-FISH2-3L1-rep2-m1bp-100x_Position018_17_cmle.ics	18	1	0	1.083	0.2239593902051532	1.0	0.639412489864916	1.0	0.3500032831025738	2.166959239283516	0.5905290408051532	0.7175914347705598	0.5895219233914848	0.43573374248886426	0.7388323458327942	0.9892826414550789	192.0	3.5651968293769456	148.0	0.3412472497561391
914	Feb25-FISH2-3L1-rep2-m1bp-100x_Position018_17_cmle.ics	19	1	0	1.083	0.6257127840412243	1.0	1.2225574214657589	1.0	0.2689393410727736	1.8250167032682447	0.7919514860608139	0.8521331990485782	0.7867158091727916	0.7041199705716388	0.6489677378442746	0.9612221059658356	202.0	3.7418633912497485	140.0	0.3228014524720236
915	Feb25-FISH2-3L1-rep2-m1bp-100x_Position018_17_cmle.ics	20	1	0	1.2995999999999999	0.35785313122723544	1.0	0.4773698211006071	1.0	0.2983193720086381	2.359119893674856	0.531289860476069	0.6726142585215565	0.5288270962930983	0.37653309523342293	0.7745774588653002	0.9878149081538337	158.0	2.9926168176179173	102.0	0.23518391537247432
916	Feb25-FISH2-3L1-rep2-m1bp-100x_Position018_17_cmle.ics	21	1	0	1.083	0.4980812188797628	1.0	0.0	1.0	0.23092087712273712	2.385725670908135	0.09932288149513606	0.26968845248307205	0.09932288149513606	0.035799675129127045	0.9513446875581688	0.9265774561818315	114.0	2.1965597463052466	55.0	0.12681485632829495
917	Feb25-FISH2-3L1-rep2-m1bp-100x_Position018_17_cmle.ics	22	1	0	1.5162	0.4539272975144756	1.0	0.42540144110901373	1.0	0.2805888053876096	2.657694339196295	0.475707691334865	0.6342839477548496	0.4693210800328816	0.31084670025082733	0.7935598906314435	0.9929567260699579	202.0	3.8588896354518476	143.0	0.3297186264535669
918	Feb25-FISH2-3L1-rep2-m1bp-100x_Position018_17_cmle.ics	24	1	0	1.083	0.535739550897369	1.0	0.0	1.0	0.3170479242241325	2.122055766381777	0.21064953407328943	0.42869479113894904	0.20209091327775985	0.027537266460952732	0.9071505254996538	0.9817762360419174	182.0	3.3885302675041413	130.0	0.29974420586687905
919	Feb25-FISH2-3L1-rep2-m1bp-100x_Position018_17_cmle.ics	25	1	0	1.2995999999999999	0.15334827254019734	1.0	1.3625635475001732	1.0	0.2839262842049886	2.462766949827706	0.8541666666666666	0.9113322085483657	0.8524629482598914	0.7633196043403467	0.5121224434850126	0.9940343587501506	180.0	3.4140506021146724	121.0	0.27899268392224896
920	Feb25-FISH2-3L1-rep2-m1bp-100x_Position018_17_cmle.ics	27	1	0	1.2995999999999999	0.17055330335010144	1.0	1.0703829119356776	1.0	0.2573263627785134	2.4380397554625186	0.7981359044239336	0.8702378697932533	0.7951388602998691	0.6608852807258775	0.6251510150068533	0.9942932715448976	186.0	3.5013263401660186	121.0	0.27899268392224896
921	Feb25-FISH2-3L1-rep2-m1bp-100x_Position018_17_cmle.ics	28	1	0	1.5162	0.1913546379962705	1.0	1.1179489136237186	1.0	0.31536972505786864	2.5777362212511843	0.7555084564070836	0.8374630166187848	0.755245055099878	0.6317159676322672	0.570577215281389	1.0054795368023586	212.0	4.0355561973246505	163.0	0.375833119663856
922	Feb25-FISH2-3L1-rep2-m1bp-100x_Position018_17_cmle.ics	30	1	0	1.083	0.4278711850343426	1.0	0.41270001764292574	1.0	0.30258378519591916	2.0513766152651165	0.49167202018144496	0.6414111342661506	0.49167202018144496	0.33515613982858306	0.7535361917380915	1.0006198750582904	182.0	3.3885302675041413	127.0	0.29282703188533565
923	Feb25-FISH2-3L1-rep2-m1bp-100x_Position018_17_cmle.ics	31	1	0	1.2995999999999999	0.3105956968361623	1.0	0.20635000882146287	1.0	0.3045659969758873	2.8231999175475373	0.3895370918308764	0.5613545429654033	0.3884330368577712	0.20219662777449016	0.8537507607397957	0.9975121192623557	168.0	3.2160938771715606	113.0	0.2605468866381333
924	Feb25-FISH2-3L1-rep2-m1bp-100x_Position018_17_cmle.ics	32	1	0	1.5162	0.17872120382485857	1.0	1.649238928719418	1.0	0.30452714796360547	2.6508111599897792	0.8658346247509409	0.9275929820677441	0.8638919636927164	0.7851201018375028	0.5176320680180849	1.0021304770043062	230.0	4.391004406840372	181.0	0.41733616355311615
925	Feb25-FISH2-3L1-rep2-m1bp-100x_Position018_17_cmle.ics	33	1	0	1.7328	2.1401094545705943	1.0	0.0	1.0	0.23754384949365354	2.320748192081366	0.12896467400284195	0.30103763920557813	0.12896467400284195	0.019910115329962657	0.9315429646468634	0.9210111295084096	314.0	5.89372772564427	255.0	0.5879597884311858
926	Feb25-FISH2-3L1-rep2-m1bp-100x_Position018_17_cmle.ics	34	1	0	1.2995999999999999	0.34346333111572597	1.0	1.3412750573395087	1.0	0.2627084134512298	1.9958515865827413	0.8221644942529486	0.8861391954780724	0.8232806166739551	0.7198206371688347	0.5208630231387658	0.9711249778689928	216.0	4.078136523465269	153.0	0.35277587305871144
927	Feb25-FISH2-3L1-rep2-m1bp-100x_Position018_17_cmle.ics	35	1	0	1.083	4.097748912287293	1.0	0.8815276241084421	1.0	0.2814227162111093	2.495077996738745	0.6780171074366649	0.7640612989221988	0.6738383788822924	0.5741131445954566	0.6759086554169605	1.009025219587732	146.0	2.7712548438343854	88.0	0.20290377012527194
928	Feb25-FISH2-3L1-rep2-m1bp-100x_Position018_17_cmle.ics	36	1	0	1.5162	0.27905023417489977	1.0	0.46141264688247224	1.0	0.268000903909552	3.103306120442406	0.5096002784598161	0.6171365676064685	0.5096002784598161	0.3702339626901476	0.7683768219229642	0.9823641091314559	168.0	3.2629043748524	106.0	0.24440681401453213
929	Feb25-FISH2-3L1-rep2-m1bp-100x_Position018_17_cmle.ics	38	1	0	1.083	0.23385585436412923	1.0	0.10317500441073144	1.0	0.34162782611889975	2.4275601035505354	0.26299059218905524	0.4604047820363255	0.26299059218905524	0.06751897081331007	0.9025281317670742	1.003392079878051	142.0	2.6818640200129282	93.0	0.21443239342784423
930	Feb25-FISH2-3L1-rep2-m1bp-100x_Position018_17_cmle.ics	39	1	0	1.9493999999999998	0.22212759768976104	1.0	1.5338067085748235	1.0	0.2767585061003246	2.468268526334852	0.805874627605791	0.8718402181871714	0.7909362445617855	0.713966380890027	0.6663519392706998	0.9732306045989851	258.0	4.876308680548059	205.0	0.472673555405463
931	Feb25-FISH2-3L1-rep2-m1bp-100x_Position018_17_cmle.ics	39	2	0	1.083	5.302172501887519	1.0	1.9493999999999998	1.0	0.24777748339837877	2.564058239079293	0.9319559751595144	0.9786790998229553	0.9319559751595144	0.8440263901102946	0.36352575269751897	0.960327987625535	110.0	2.0603584248029496	54.0	0.12450913166778053
932	Feb25-FISH2-3L1-rep2-m1bp-100x_Position018_17_cmle.ics	40	1	0	0.8664	0.09270114900646616	1.0	0.8533468100660392	1.0	0.27870573951843647	1.832274798702285	0.7013595920245098	0.7985376310405919	0.7006058945019233	0.5958908802599767	0.6544641659902364	0.9918481546597077	142.0	2.588243024651249	84.0	0.1936808714832141
933	Feb25-FISH2-3L1-rep2-m1bp-100x_Position019_18_cmle.ics	1	1	0	0.8664	1.7002772621150233	1.0	1.6776879206634818	1.0	0.24651396263244926	1.638001261259571	0.9505678837637701	0.9734540264239792	0.9477498139585951	0.9139878737602323	0.3259145884695568	0.9765892792743216	142.0	2.588243024651248	79.0	0.18215224818064185
934	Feb25-FISH2-3L1-rep2-m1bp-100x_Position019_18_cmle.ics	2	1	0	1.2995999999999999	0.2981178912099912	1.0	0.23070632344123612	1.0	0.32206233437816617	2.8486766485862187	0.36351941343109484	0.5237527078820197	0.36818530244959174	0.203032827862023	0.844276483940569	0.9909904261464789	160.0	3.0841227272094858	108.0	0.24901826333556107
935	Feb25-FISH2-3L1-rep2-m1bp-100x_Position019_18_cmle.ics	3	1	0	1.2995999999999999	NA	0.0	0.7252201245704302	1.0	0.24374425760610463	3.5369382531816056	0.6409070791306576	0.7225942835845233	0.6325910223857998	0.534795825665634	0.6705838535111203	0.9565167350983504	116.0	2.2880656558968147	58.0	0.13373203030983835
936	Feb25-FISH2-3L1-rep2-m1bp-100x_Position019_18_cmle.ics	4	1	0	2.166	0.33889514782118313	1.0	0.6497999999999999	1.0	0.2818720462560831	2.9588044631012083	0.7306361872362322	0.8918887288762467	0.7306361872362322	0.3646516389781267	0.6167498177026309	0.9826453292658929	332.0	6.413012677042928	302.0	0.696328847475365
937	Feb25-FISH2-3L1-rep2-m1bp-100x_Position019_18_cmle.ics	4	2	0	1.5162	0.6666708397866692	3.0	1.687878142458339	1.0	0.2906884067131244	2.348827656128543	0.728268754533857	0.8058740918885502	0.7288869671489678	0.6615473540142724	0.6885506827487251	1.0005476780508773	248.0	4.723047367515673	198.0	0.45653348278186184
938	Feb25-FISH2-3L1-rep2-m1bp-100x_Position019_18_cmle.ics	4	3	0	1.083	0.3222398000603512	2.0	0.9018655279647406	1.0	0.22783091723220977	2.641093917901994	0.48501459767937993	0.5522621936184735	0.4820289523618938	0.40633721532738465	0.8176337005113523	0.9908372807801855	120.0	2.2838354843565924	59.0	0.13603775497035278
939	Feb25-FISH2-3L1-rep2-m1bp-100x_Position019_18_cmle.ics	5	1	0	1.5162	0.20571041439060914	1.0	0.20635000882146287	1.0	0.2939427232771369	3.333096102348569	0.35837965955613016	0.531234647705236	0.35837965955613016	0.20497306614953673	0.8370536679355237	0.9859784855513851	172.0	3.3522951986738567	115.0	0.2651583359591622
940	Feb25-FISH2-3L1-rep2-m1bp-100x_Position019_18_cmle.ics	6	1	0	1.083	0.21089453746469247	1.0	1.3934633376079517	1.0	0.32772119742931133	2.249835224110605	0.9330536090203881	0.9608818525247282	0.9223116186521325	0.8755659370764484	0.5567194590862065	1.0023036770848957	118.0	2.215734823605444	69.0	0.1590950015754973
941	Feb25-FISH2-3L1-rep2-m1bp-100x_Position019_18_cmle.ics	8	1	0	1.7328	0.839064211785426	1.0	0.0	1.0	0.14543663328698977	2.322519657232099	0.06908085161124333	0.20710806528005987	0.06908085161124333	0.02437769344568084	0.9641131883307463	0.9614053973999788	242.0	4.893229366708944	135.0	0.31127282916945126
942	Feb25-FISH2-3L1-rep2-m1bp-100x_Position019_18_cmle.ics	9	1	0	1.9493999999999998	0.1630135886363016	1.0	0.4773698211006071	1.0	0.285622656452409	2.8121441817011847	0.4659004059963688	0.6057547841583125	0.46069962606578707	0.284052059993513	0.8201733736215567	0.9826132506815984	306.0	5.855377571043872	269.0	0.6202399336783881
943	Feb25-FISH2-3L1-rep2-m1bp-100x_Position019_18_cmle.ics	10	1	0	1.5162	0.21104266316864803	1.0	2.1380072994357717	1.0	0.2955469651326335	2.51217482855957	0.9551556635018768	0.9809707808935011	0.9542356664458673	0.9198976963273717	0.3143520265775325	1.0008470524514723	192.0	3.658817824738624	136.0	0.31357855382996574
944	Feb25-FISH2-3L1-rep2-m1bp-100x_Position019_18_cmle.ics	11	1	0	1.7328	0.3308956470382883	1.0	0.0	1.0	0.24284822191359173	2.377440422839419	0.12780872131771875	0.3129522517375988	0.1465712177473103	0.025897362658288108	0.9589335517429028	0.9219550210693351	236.0	4.548495891412979	168.0	0.3873617429664282
945	Feb25-FISH2-3L1-rep2-m1bp-100x_Position019_18_cmle.ics	12	1	0	1.083	0.1799568796550737	1.0	0.5097226605744432	1.0	0.2665735764620092	2.7885348377877968	0.532875833760903	0.6380130836326321	0.5282837352488455	0.4199268855823499	0.762945765128406	0.9838988009238129	136.0	2.641398779642422	77.0	0.17754079885961296
946	Feb25-FISH2-3L1-rep2-m1bp-100x_Position019_18_cmle.ics	13	1	0	1.083	0.4723973340090321	1.0	1.3412750573395087	1.0	0.3156399739171413	2.568356401174663	0.8424808535127717	0.8976670060648988	0.8422949223073177	0.773163929346142	0.5092875870542458	0.9964686046740164	152.0	2.8819358307261513	99.0	0.22826674139093092
947	Feb25-FISH2-3L1-rep2-m1bp-100x_Position019_18_cmle.ics	14	1	0	1.5162	0.19573070938274492	1.0	1.401081809291592	1.0	0.2873025184810246	2.6498261756768002	0.8479983666308737	0.9023078900803073	0.8469321395623176	0.7659026632991032	0.5222987048384832	1.0001225868432917	190.0	3.6609329105087354	132.0	0.30435565518790797
948	Feb25-FISH2-3L1-rep2-m1bp-100x_Position019_18_cmle.ics	15	1	0	1.5162	0.4098621295365123	1.0	1.1094504182004423	1.0	0.29072897556794247	3.2749060011285174	0.7976198327727336	0.8808011080088817	0.7976198327727336	0.6695282901341776	0.5887196151791045	0.978794384149512	194.0	3.7737289831706122	137.0	0.3158842784904802
949	Feb25-FISH2-3L1-rep2-m1bp-100x_Position019_18_cmle.ics	18	1	0	1.2995999999999999	0.3906215436343151	1.0	1.7328	1.0	0.28397904170776694	2.362692288151615	0.9438903574046513	0.9707567915768898	0.9354272640440703	0.8781995749942617	0.3615604445624387	0.9810499547094995	178.0	3.392760439044363	119.0	0.27438123460122005
950	Feb25-FISH2-3L1-rep2-m1bp-100x_Position019_18_cmle.ics	19	1	0	1.2995999999999999	0.29288122655625604	1.0	0.10317500441073144	1.0	0.26827221592563444	2.3901938683704462	0.3275960356326023	0.4697143485099281	0.3275960356326023	0.0909668468443718	0.8813008332246527	0.9790980230668298	206.0	3.854659463911625	144.0	0.33202435111408135
951	Feb25-FISH2-3L1-rep2-m1bp-100x_Position019_18_cmle.ics	22	1	0	1.5162	0.26061244200104616	1.0	2.931298488725202	1.0	0.3016172195643787	2.835510220752371	0.9867759327878458	0.997247269400849	0.9860382178493291	0.9619676332840118	0.2665092232150064	1.0018289565366807	186.0	3.5949473355276975	131.0	0.3020499305273935
952	Feb25-FISH2-3L1-rep2-m1bp-100x_Position019_18_cmle.ics	22	2	0	1.2995999999999999	2.573464338527914	1.0	1.951150932642709	1.0	0.32844085690551006	2.6458891517084275	0.8781800783242489	0.924911158043833	0.8777753889865483	0.823755685674419	0.4265589381213575	1.010544773415185	156.0	2.9947319033880286	105.0	0.24210108935401767
953	Feb25-FISH2-3L1-rep2-m1bp-100x_Position019_18_cmle.ics	23	1	0	1.2995999999999999	4.379264217746274	1.0	1.2225574214657589	1.0	0.31580584507493087	2.5706407739665678	0.7054671393128511	0.7733045500607633	0.7033666334054209	0.6194473456361116	0.6701022949234872	0.9974252788243257	196.0	3.724803399719662	145.0	0.33433007577459584
954	Feb25-FISH2-3L1-rep2-m1bp-100x_Position019_18_cmle.ics	23	2	0	1.083	0.19255673082767227	1.0	0.9733510449106972	1.0	0.2991993003418851	2.3133746243173228	0.6365270600294304	0.7146767511657613	0.6361193832821472	0.5108209056636007	0.6995373810981271	0.9955422561401385	168.0	3.1692833794907207	112.0	0.25824116197761887
955	Feb25-FISH2-3L1-rep2-m1bp-100x_Position019_18_cmle.ics	24	1	0	1.7328	0.21470097324166165	1.0	0.5836459621422412	1.0	0.27813572834450284	3.008283959175786	0.549250495586128	0.6590738664627401	0.5438825739295711	0.4195814060539465	0.7642118846639817	1.0015693834538373	194.0	3.7737289831706122	134.0	0.30896710450893683
956	Feb25-FISH2-3L1-rep2-m1bp-100x_Position019_18_cmle.ics	25	1	0	1.7328	0.36967987911960865	1.0	1.1471882507794313	1.0	0.2710685809997767	2.581250051658881	0.7453440949148675	0.853247487855194	0.745462928633222	0.6075183716928576	0.5935690308710426	0.989989416819262	264.0	5.033800165120665	210.0	0.48420217870803534
957	Feb25-FISH2-3L1-rep2-m1bp-100x_Position019_18_cmle.ics	26	1	0	1.7328	0.3725597905358521	1.0	0.23070632344123612	1.0	0.3176418190628745	2.9156587478018974	0.3721254700586567	0.5274914656748825	0.3721254700586567	0.14792555013890207	0.8366604964388326	0.9955524014036314	276.0	5.301972636585041	243.0	0.5602910925050123
958	Feb25-FISH2-3L1-rep2-m1bp-100x_Position019_18_cmle.ics	28	1	0	1.5162	0.3002471733394481	1.0	0.0	1.0	0.2962219750727617	2.317115977805392	0.22989867087774707	0.4227739295840362	0.22007082271590758	0.025556592374594744	0.9183530248252585	0.989844043089002	220.0	4.144122098446307	167.0	0.3850560183059138
959	Feb25-FISH2-3L1-rep2-m1bp-100x_Position019_18_cmle.ics	30	1	0	1.7328	3.7953172185098962	1.0	2.5086197835481747	1.0	0.2883082816397283	2.5776103937570696	0.9502430977320544	0.9817668646031015	0.9499434544042736	0.9008277244183537	0.4425206580751916	0.9876598134172576	270.0	5.1678864008528524	224.0	0.5164823239552377
960	Feb25-FISH2-3L1-rep2-m1bp-100x_Position019_18_cmle.ics	31	1	0	1.2995999999999999	0.42934888965388013	1.0	0.0	1.0	0.2242385041262344	2.781893978564539	0.09678421186368898	0.2084262683870239	0.09678421186368898	0.03352014455518225	0.9439920861782146	0.9771203372858931	130.0	2.5775282904314953	66.0	0.15217782759395398
961	Feb25-FISH2-3L1-rep2-m1bp-100x_Position019_18_cmle.ics	32	1	0	1.5162	0.3553209839990218	1.0	1.1736910802652913	1.0	0.28452684573903236	2.411112200370761	0.7877397423163549	0.8610578739000881	0.7821649902774086	0.6886882195766826	0.6452134793429327	0.9850692127495053	202.0	3.858889635451847	144.0	0.33202435111408135
962	Feb25-FISH2-3L1-rep2-m1bp-100x_Position019_18_cmle.ics	33	1	0	1.5162	2.972664643225571	1.0	0.72222503087512	1.0	0.21305288720633903	2.7860554570295433	0.6221043031257772	0.7028438769587928	0.6095597379985076	0.5128098830942708	0.612578207550327	0.8945419594512459	144.0	2.7499646807640765	75.0	0.17292934953858405
963	Feb25-FISH2-3L1-rep2-m1bp-100x_Position019_18_cmle.ics	35	1	0	1.083	0.22744966512274623	1.0	0.0	1.0	0.33718142793953587	2.2433843079553797	0.24297843175651104	0.43529177273617364	0.24297843175651104	0.027117660223235515	0.8949096355344094	0.997008020026585	190.0	3.5439066663066363	143.0	0.3297186264535669
964	Feb25-FISH2-3L1-rep2-m1bp-100x_Position019_18_cmle.ics	36	1	0	1.2995999999999999	0.39930088539977493	1.0	0.46141264688247224	1.0	0.298179806429609	2.6885478491998183	0.5112048489470381	0.649559511609987	0.5057553442482305	0.35864254903362647	0.7309329923670419	0.9908924760233158	180.0	3.4140506021146724	124.0	0.28590985790379225
965	Feb25-FISH2-3L1-rep2-m1bp-100x_Position019_18_cmle.ics	37	1	0	1.5162	0.10729726070232475	1.0	2.5884534995768287	1.0	0.2902109266441255	2.9962616936612205	0.9937407500992672	0.9992961051149695	0.9937407500992672	0.9820885824639931	0.12356973584370044	0.9810038473118726	196.0	3.8184243950813404	139.0	0.32049572781150915
966	Feb25-FISH2-3L1-rep2-m1bp-100x_Position019_18_cmle.ics	38	1	0	1.2995999999999999	0.2161680815535125	1.0	1.2569038551385865	1.0	0.3121890240836562	2.6614530293769905	0.8140051984695951	0.8757274407121444	0.8115133067020388	0.7311977181938768	0.514246403960028	0.9959576224157123	182.0	3.482151262865821	129.0	0.29743848120636457
967	Feb25-FISH2-3L1-rep2-m1bp-100x_Position019_18_cmle.ics	40	1	0	1.2995999999999999	0.5458773451984381	1.0	1.2147909720415644	1.0	0.26511107188097244	2.2476272777277084	0.7562544880080425	0.8358150222605198	0.7522274881516587	0.6633548757719374	0.6210863822410325	0.9754017650859073	202.0	3.7652686400901683	139.0	0.32049572781150915
968	Feb25-FISH2-3L1-rep2-m1bp-100x_Position019_18_cmle.ics	42	1	0	1.7328	0.3814011136821581	1.0	0.6190500264643886	1.0	0.30249738951533106	2.454539682937894	0.5171926863814637	0.6513438580327968	0.5172874000662996	0.3829920053039664	0.7650922941316255	0.9968279264763436	272.0	5.189176563923162	232.0	0.5349281212393534
969	Feb25-FISH2-3L1-rep2-m1bp-100x_Position019_18_cmle.ics	44	1	0	1.5162	0.41081882495165495	1.0	0.10317500441073144	1.0	0.2877226213926332	3.3755625227515313	0.35079766215946295	0.5197830636827068	0.34979027173488264	0.09429955970090925	0.8698195060482242	0.96907731479512	162.0	3.128818139120214	104.0	0.2397953646935032
970	Feb25-FISH2-3L1-rep2-m1bp-100x_Position019_18_cmle.ics	45	1	0	1.7328	0.48152299883115196	1.0	0.9971598751598192	1.0	0.28452684573903236	2.9608643853163676	0.7307258210598185	0.8218087700475148	0.7290885783159391	0.6227514038485655	0.5622746712343868	0.990750849643937	202.0	3.8822948842922664	144.0	0.33202435111408135
971	Feb25-FISH2-3L1-rep2-m1bp-100x_Position019_18_cmle.ics	47	1	0	1.9493999999999998	0.5924720455984137	1.0	1.4772412513556012	1.0	0.2908424008756868	2.604856378593624	0.7995310938075446	0.8718235386962698	0.7969202136055138	0.6915938864628821	0.5786118112130155	0.9872695666318109	330.0	6.298101518610939	304.0	0.700940296796394
972	Feb25-FISH2-3L1-rep2-m1bp-100x_Position019_18_cmle.ics	48	1	0	2.166	3.734207381902897	1.0	0.0	1.0	0.1834096052405797	3.405543114848038	0.13307212895105464	0.24169525704270625	0.07690641980822456	0.02674976484838642	0.94760106482611	0.919062696065129	236.0	4.618711637934239	146.0	0.3366358004351103
973	Feb25-FISH2-3L1-rep2-m1bp-100x_Position019_18_cmle.ics	49	1	0	1.083	2.4750163531510734	1.0	0.3720027687491155	1.0	0.26177844781811643	1.8181062434404742	0.4367595988445685	0.5934487682970367	0.4361862105525083	0.2690516374022265	0.7842291999523888	0.9183957726499294	194.0	3.5396764947664137	130.0	0.29974420586687905
974	Feb25-FISH2-3L1-rep2-m1bp-100x_Position019_18_cmle.ics	50	1	0	1.083	0.11832334824678008	1.0	0.0	1.0	0.3211068079082337	2.4317933245976984	0.15160702170963364	0.2752130681818182	0.11532182835820895	0.029188220827679783	0.953610120045618	0.9619242542283254	146.0	2.8180653415152257	94.0	0.2167381180883587
975	Feb25-FISH2-3L1-rep2-m1bp-100x_Position019_18_cmle.ics	51	1	0	1.083	0.5397037088968261	1.0	1.2914002398997264	1.0	0.25915367871038286	2.2688775588803662	0.8945318206164483	0.946359010566295	0.8904416419145932	0.8115109314895067	0.5412986993114652	0.995791853708287	142.0	2.611648273491668	81.0	0.18676369750167077
976	Feb25-FISH2-3L1-rep2-m1bp-100x_Position019_18_cmle.ics	52	1	0	1.5162	3.277609350408485	1.0	1.7672985383515813	1.0	0.2884923288803605	3.178787460026444	0.9050680190521879	0.9510022958571771	0.9041633827913511	0.8514614672926019	0.4124308281221721	0.9829297348825533	202.0	3.9057001331326866	145.0	0.33433007577459584
977	Feb25-FISH2-3L1-rep2-m1bp-100x_Position019_18_cmle.ics	53	1	0	1.7328	0.5087471393311681	1.0	0.9479040472602467	1.0	0.2930126392722709	2.6926675934334225	0.6963542016958886	0.7952594792307971	0.6910306222224522	0.5549663460792277	0.7093321983659062	0.9999352514605703	244.0	4.657061792534636	194.0	0.44731058413980407
978	Feb25-FISH2-3L1-rep2-m1bp-100x_Position020_19_cmle.ics	1	1	0	1.9493999999999998	2.6007829521206025	1.0	0.4773698211006071	1.0	0.29053256467730654	2.658784620875364	0.4695414125634632	0.6090440712590501	0.46225628623787063	0.28837459068104665	0.7989589364425271	0.9959637996438374	302.0	5.812797244903254	266.0	0.6133227596968448
979	Feb25-FISH2-3L1-rep2-m1bp-100x_Position020_19_cmle.ics	2	1	0	1.5162	0.3262449761296888	1.0	0.10317500441073144	1.0	0.29498817492864543	2.260755496523669	0.2876439663293524	0.4337526969945604	0.27952006158770676	0.08140365271826663	0.8763785401979823	0.9786189010839864	206.0	3.8780647127520447	151.0	0.3481644237376825
980	Feb25-FISH2-3L1-rep2-m1bp-100x_Position020_19_cmle.ics	3	1	0	1.5162	0.23853396725130716	1.0	0.0	1.0	0.19944746748935951	2.381917026740302	0.07881395225101283	0.3107446622530651	0.10922523809885758	0.02762934867705966	0.9487045892704178	0.9323973799432264	198.0	3.675877816268711	117.0	0.26976978528019113
981	Feb25-FISH2-3L1-rep2-m1bp-100x_Position020_19_cmle.ics	4	1	0	1.7328	0.3303876308202155	1.0	1.9313502455959253	1.0	0.29354426799289396	2.3438835728846152	0.8921058865570005	0.9396127022111227	0.8899537860506949	0.8150578778522358	0.43540212927810407	0.9907324493761395	288.0	5.453118863847314	249.0	0.5741254404680991
982	Feb25-FISH2-3L1-rep2-m1bp-100x_Position020_19_cmle.ics	6	1	0	1.2995999999999999	0.2671935640016041	1.0	0.10317500441073144	1.0	0.27024452934105747	2.5005754145819665	0.2448639464078112	0.4215547588270205	0.24083965431737436	0.06722600261782233	0.8849011379633076	0.968623673438375	186.0	3.524731589006438	124.0	0.28590985790379225
983	Feb25-FISH2-3L1-rep2-m1bp-100x_Position020_19_cmle.ics	7	1	0	1.7328	0.563415048759086	1.0	1.5233606843632503	1.0	0.28814994698356977	2.7297504500183094	0.8364687278477562	0.9005616445825836	0.836784993729211	0.7689786793173019	0.42579164388451135	0.988481970993719	236.0	4.52509064257256	183.0	0.42194761287414506
984	Feb25-FISH2-3L1-rep2-m1bp-100x_Position020_19_cmle.ics	8	1	0	2.3826	3.6121801187567555	1.0	0.8875449473696695	1.0	0.13219971213877976	3.623911190741979	0.6836667988981947	0.7785270897703083	0.6779231082976215	0.5310008436743976	0.6575632565516418	0.7161956449425678	268.0	5.17000148662296	150.0	0.3458586990771681
985	Feb25-FISH2-3L1-rep2-m1bp-100x_Position020_19_cmle.ics	9	1	0	1.2995999999999999	4.380786658251798	1.0	0.0	1.0	0.2643994242775595	2.90207730475261	0.40947165457620155	0.7026930918401214	0.4196023580358131	0.02563889810819781	0.8525077239011373	0.9705281999096059	134.0	2.620108616572113	75.0	0.17292934953858405
986	Feb25-FISH2-3L1-rep2-m1bp-100x_Position020_19_cmle.ics	10	1	0	1.5162	0.40565192752407087	1.0	2.3825999999999996	1.0	0.2997801650992731	2.6995958366428936	0.9882890449555329	0.9983410473144028	0.98407762826355	0.9594613913758288	0.21639888186304035	0.9828685267273689	220.0	4.2143378449675675	168.0	0.3873617429664282
987	Feb25-FISH2-3L1-rep2-m1bp-100x_Position020_19_cmle.ics	11	1	0	1.5162	2.3538482062705626	1.0	0.10317500441073144	1.0	0.2050033942660051	2.720469586494226	0.24432724332584135	0.4118209938358146	0.24432724332584135	0.06870730133297728	0.8870225773319341	0.834335511373821	186.0	3.5247315890064383	108.0	0.24901826333556107
988	Feb25-FISH2-3L1-rep2-m1bp-100x_Position020_19_cmle.ics	12	1	0	1.2995999999999999	0.5358248139391757	1.0	0.6606423714395955	1.0	0.27749897348668884	2.5800064406201075	0.5735345370953988	0.6753475955656075	0.5735345370953988	0.45101775981609876	0.7106582063580337	1.0008338457214705	150.0	2.8606456676558425	91.0	0.20982094410681532
989	Feb25-FISH2-3L1-rep2-m1bp-100x_Position020_19_cmle.ics	13	1	0	1.7328	0.5038182947130097	1.0	0.42540144110901373	1.0	0.2608315189686978	3.1098975870292698	0.4411935971454766	0.601562306415244	0.4411935971454766	0.29263510667294396	0.7954265271421295	0.9919723555506801	224.0	4.327133917629444	161.0	0.37122167034282705
990	Feb25-FISH2-3L1-rep2-m1bp-100x_Position020_19_cmle.ics	14	1	0	0.8664	1.7747849048744226	1.0	1.401081809291592	1.0	0.18114168965970917	1.626186971990612	0.8880026721459153	0.9256556373169226	0.8848345597538387	0.810277640009312	0.4823816335897055	0.7995755887828501	116.0	2.1710394116947156	50.0	0.11528623302572269
991	Feb25-FISH2-3L1-rep2-m1bp-100x_Position020_19_cmle.ics	15	1	0	1.9493999999999998	3.31268884875276	1.0	0.8815276241084421	1.0	0.20483378026877894	2.8627321884545105	0.5383484977239883	0.6185840013423327	0.5361780322917625	0.4457776057763609	0.78251611162497	0.9003971870430363	288.0	5.49992936152815	208.0	0.4795907293870064
992	Feb25-FISH2-3L1-rep2-m1bp-100x_Position020_19_cmle.ics	15	2	0	1.2995999999999999	0.09810026741049	1.0	1.7328	1.0	0.26148103974358566	2.4712480064623192	0.8645326462899114	0.9536232158611768	0.8645326462899114	0.7516684438141735	0.453639583024388	0.9528656439050126	200.0	3.743978477019859	136.0	0.31357855382996574
993	Feb25-FISH2-3L1-rep2-m1bp-100x_Position020_19_cmle.ics	16	1	0	1.083	2.9514171957674264	1.0	0.23070632344123612	1.0	0.2770363892054491	2.180355623182531	0.3747618433681436	0.5321171229246351	0.384861117079949	0.20969243772114543	0.8326209996940803	0.9538713604871555	126.0	2.347705973567519	70.0	0.1614007262360118
994	Feb25-FISH2-3L1-rep2-m1bp-100x_Position020_19_cmle.ics	17	1	0	1.7328	0.26387200535687955	1.0	1.5220639102977542	1.0	0.2840204616136602	2.751658200347257	0.8532067874604544	0.9100661489790048	0.8520511412659817	0.7595680706983554	0.5269802191792707	0.9863872206332185	244.0	4.680467041375055	191.0	0.4403934101582607
995	Feb25-FISH2-3L1-rep2-m1bp-100x_Position020_19_cmle.ics	18	1	0	1.2995999999999999	0.345596547416228	1.0	0.4883922886704704	1.0	0.2579830701927478	2.5822274647834713	0.4824865168718082	0.60548658581209	0.463405968107165	0.3169343847610159	0.8101032933895576	0.9935812794106994	168.0	3.1926886283311404	104.0	0.2397953646935032
996	Feb25-FISH2-3L1-rep2-m1bp-100x_Position020_19_cmle.ics	18	2	0	1.083	3.6766475712687563	1.0	0.7252201245704302	1.0	0.27365459734503106	2.3732085133215484	0.5457736955703217	0.6391294433337399	0.5457736955703217	0.43894012271370164	0.7420251640962522	0.9929940040559783	144.0	2.7031541830832366	85.0	0.19598659614372857
997	Feb25-FISH2-3L1-rep2-m1bp-100x_Position020_19_cmle.ics	19	1	0	1.5162	0.24515304067297358	1.0	0.1459114905355603	1.0	0.29268502797178175	2.683936836270286	0.31838492500838567	0.4610007666874311	0.31838492500838567	0.1377431836695577	0.8656765376893049	0.9900608015987999	220.0	4.214337844967567	166.0	0.3827502936453994
998	Feb25-FISH2-3L1-rep2-m1bp-100x_Position020_19_cmle.ics	20	1	0	1.5162	0.23584093596438593	1.0	0.0	1.0	0.270147343717604	2.6787217177659293	0.1613958798420582	0.3428689853765661	0.1613958798420582	0.027996131443655058	0.9171354387477831	0.976134363805405	182.0	3.4821512628658207	120.0	0.2766869592617345
999	Feb25-FISH2-3L1-rep2-m1bp-100x_Position020_19_cmle.ics	21	1	0	1.083	0.35802569823999597	1.0	1.4930362603455627	1.0	0.3148158882708861	2.136124059129601	0.8665476340413552	0.9241389273728117	0.8637545655926565	0.794101958111382	0.5107371992503222	0.9852031337679836	188.0	3.4992112543959077	136.0	0.31357855382996574
1000	Feb25-FISH2-3L1-rep2-m1bp-100x_Position020_19_cmle.ics	22	1	0	1.2995999999999999	0.15799440594669814	1.0	0.6275890508929507	1.0	0.3045659969758873	2.7630199895172547	0.5795725018025631	0.6923470534876689	0.5790297946240978	0.4504934758844189	0.7256258870186689	0.9758115699907614	168.0	3.192688628331141	113.0	0.2605468866381333
1001	Feb25-FISH2-3L1-rep2-m1bp-100x_Position020_19_cmle.ics	23	1	0	1.7328	0.34906078787052747	1.0	0.72222503087512	1.0	0.31999416241085604	2.5152164092303946	0.574553539728751	0.6888380494212881	0.5677678761627494	0.42197374494070866	0.7453023484188221	0.9938088381275327	260.0	4.944409341299209	223.0	0.5141765992947233
1002	Feb25-FISH2-3L1-rep2-m1bp-100x_Position020_19_cmle.ics	24	1	0	1.5162	0.22327267099544026	1.0	0.6329011539751598	1.0	0.30108013882048573	2.669089405981332	0.6211048211601594	0.745331767908288	0.6174405300509261	0.45145562094778013	0.7379121675836141	0.9989986205882604	188.0	3.569427000917167	133.0	0.3066613798484224
1003	Feb25-FISH2-3L1-rep2-m1bp-100x_Position020_19_cmle.ics	25	1	0	1.2995999999999999	0.2112774094089317	1.0	1.257995996548413	1.0	0.33392386756872544	2.4460854119500777	0.8382673093497622	0.9256551856226258	0.8358285185303412	0.7059660995307562	0.5888570953205966	0.9980883168166713	202.0	3.858889635451847	156.0	0.35969304704025484
1004	Feb25-FISH2-3L1-rep2-m1bp-100x_Position020_19_cmle.ics	26	1	0	1.2995999999999999	2.306924955399571	1.0	2.1210658315426123	1.0	0.24206814438566868	2.2770131370593005	0.957325921591574	0.9834961966062025	0.957694558221182	0.9135722644821533	0.22205106318616188	0.9268648423207646	138.0	2.6392836938723105	75.0	0.17292934953858405
1005	Feb25-FISH2-3L1-rep2-m1bp-100x_Position020_19_cmle.ics	27	1	0	1.5162	5.314791913636281	1.0	1.2466683216206906	1.0	0.32419854984124263	2.7519445476474726	0.7001469446856028	0.7759308286269108	0.7025857969831857	0.6166384945992459	0.5914049834928893	0.9991442858442726	204.0	3.9503955450434156	156.0	0.35969304704025484
1006	Feb25-FISH2-3L1-rep2-m1bp-100x_Position020_19_cmle.ics	27	2	0	1.2995999999999999	0.38915788620845293	1.0	1.9493999999999998	1.0	0.30810692250685695	2.1756577566967166	0.9300739631809997	0.9707997288118955	0.9219045749187816	0.8337055523003439	0.39796846890011506	0.9852224431660033	218.0	4.052616188854738	168.0	0.3873617429664282
1007	Feb25-FISH2-3L1-rep2-m1bp-100x_Position020_19_cmle.ics	28	1	0	1.083	0.26414793268544495	1.0	0.7252201245704302	1.0	0.30682137300883505	1.9182504780552807	0.621485470574146	0.7337765690311914	0.6037843726579462	0.4816923825785964	0.7092545547866789	0.9790519863858546	184.0	3.3864151817340304	130.0	0.29974420586687905
1008	Feb25-FISH2-3L1-rep2-m1bp-100x_Position020_19_cmle.ics	29	1	0	1.5162	0.5365723705103597	1.0	0.9755754663213545	1.0	0.2872256686807972	2.6021258511902916	0.746871525320934	0.8580107146467199	0.744229926884329	0.6042184709727416	0.6068625913334691	0.9960187190024149	206.0	3.9482804592733043	149.0	0.34355297441665367
1009	Feb25-FISH2-3L1-rep2-m1bp-100x_Position020_19_cmle.ics	30	1	0	2.166	0.1630629609073063	1.0	1.2995999999999999	1.0	0.28552012817749084	2.7517110722156333	0.8055747906014931	0.876780954458789	0.7947752345358136	0.60849830678897	0.5682439129226455	0.9922211213678955	340.0	6.521578578164583	315.0	0.7263032680620531
1010	Feb25-FISH2-3L1-rep2-m1bp-100x_Position020_19_cmle.ics	30	2	0	1.7328	2.734425947587531	1.0	0.9512265400461283	1.0	0.24122169185380646	4.1292151087102305	0.5642827330418038	0.6456932205158366	0.56516016732909	0.44527892924559626	0.7318604448094812	0.9619851821334727	174.0	3.443801108265425	106.0	0.24440681401453213
1011	Feb25-FISH2-3L1-rep2-m1bp-100x_Position020_19_cmle.ics	31	1	0	1.5162	0.3623805664343332	1.0	0.639412489864916	1.0	0.2772518481075575	2.3590755490662225	0.5523167087730998	0.6836438949946779	0.5485912512663991	0.4223873706349308	0.7579041256184572	0.9868779617165465	214.0	4.1036568580758	155.0	0.35738732237974036
1012	Feb25-FISH2-3L1-rep2-m1bp-100x_Position020_19_cmle.ics	32	1	0	1.083	0.4937390258682963	1.0	1.7295282337615656	1.0	0.274133124179535	2.090171655296592	0.9225715750941661	0.9576473500857663	0.9184158871067569	0.8750641036976782	0.41422910052786155	0.9625946000124211	174.0	3.233153868701647	113.0	0.2605468866381333
1013	Feb25-FISH2-3L1-rep2-m1bp-100x_Position020_19_cmle.ics	33	1	0	1.2995999999999999	0.3364599806246483	1.0	0.5260913608053412	1.0	0.2972339349377643	2.303410252151594	0.536407315240544	0.6511163807068459	0.5371311187244514	0.3764157251476904	0.767964186181287	0.9968055333045006	200.0	3.767383725860279	145.0	0.33433007577459584
1014	Feb25-FISH2-3L1-rep2-m1bp-100x_Position020_19_cmle.ics	34	1	0	1.9493999999999998	0.4758483825373882	1.0	1.770307658344953	1.0	0.29272890730921325	2.897640780714371	0.8633510678753681	0.9233400577308237	0.862796938890076	0.7759091518204767	0.4073866149834778	0.9943798726291723	308.0	5.923478231795021	275.0	0.634074281641475
1015	Feb25-FISH2-3L1-rep2-m1bp-100x_Position020_19_cmle.ics	37	1	0	1.2995999999999999	5.081324553793203	1.0	1.4058527462478245	1.0	0.24367050941419885	2.74783742071385	0.7897843236894061	0.8664914487550087	0.7883639756416557	0.6921593455569347	0.6407473160022126	0.93454008442694	134.0	2.5967033677316933	72.0	0.16601217555704068
1016	Feb25-FISH2-3L1-rep2-m1bp-100x_Position020_19_cmle.ics	37	2	0	1.083	0.35980624175202813	1.0	1.6776879206634818	1.0	0.3270921526292761	2.5710161891984065	0.8163044293199824	0.8604872501895185	0.8163044293199824	0.7628185369998584	0.5991594294451	0.996231381064939	142.0	2.6818640200129282	91.0	0.20982094410681532
1017	Feb25-FISH2-3L1-rep2-m1bp-100x_Position020_19_cmle.ics	37	3	0	1.5162	4.545682901855279	1.0	0.0	1.0	0.08721822338480735	1.679778185974017	0.20000666438966686	0.41163852350446933	0.19569147208037255	0.021417682291883608	0.9267296381193758	0.45995131858971927	148.0	2.7691397580642736	50.0	0.11528623302572269
1018	Feb25-FISH2-3L1-rep2-m1bp-100x_Position020_19_cmle.ics	39	1	0	0.8664	1.8724044994926266	1.0	1.2611313899024936	1.0	0.2993667739987017	1.851604370450495	0.9178424344112264	0.9619909243441123	0.9157451189749848	0.8559334960341671	0.3966458620527706	1.001439904473286	102.0	1.8815767771600338	53.0	0.12220340700726606
1019	Feb25-FISH2-3L1-rep2-m1bp-100x_Position021_20_cmle.ics	1	1	0	1.5162	3.076458304420771	1.0	1.9493999999999998	1.0	0.30184140664634446	2.3427684390083083	0.9424097470727135	0.9744212371284598	0.9360378782346211	0.8842535115265707	0.3430571054873118	0.9980093636620014	216.0	4.101541772305689	164.0	0.3781388443243705
1020	Feb25-FISH2-3L1-rep2-m1bp-100x_Position021_20_cmle.ics	2	1	0	1.7328	0.35321622383716883	2.0	1.9403081306943228	1.0	0.23955988457496535	1.3376911578738473	0.8196618741892938	0.9007096063919077	0.81829062251338	0.7159296279744062	0.5638344494457926	0.931411186815348	464.0	8.309673665332147	460.0	1.0606333438366489
1021	Feb25-FISH2-3L1-rep2-m1bp-100x_Position021_20_cmle.ics	3	1	0	1.9493999999999998	0.29697015126504617	1.0	2.330433782380821	1.0	0.29881174038179054	2.7166149347174025	0.9402630953695617	0.9792605755169379	0.9393160591245102	0.8700351708513622	0.322393611854263	0.9964199835664389	322.0	6.166130368648862	297.0	0.6848002241727928
1022	Feb25-FISH2-3L1-rep2-m1bp-100x_Position021_20_cmle.ics	4	1	0	1.5162	0.18362897788981924	1.0	0.0	1.0	0.1166494296228914	2.949157416007266	0.10794044665012408	0.2153024612702032	0.0772416336932466	0.03860405070082489	0.9742917494096727	0.8947227478272263	150.0	3.0712929072196204	59.0	0.13603775497035278
1023	Feb25-FISH2-3L1-rep2-m1bp-100x_Position021_20_cmle.ics	5	1	0	1.2995999999999999	0.6968292818927705	1.0	1.197136909301969	1.0	0.257727098576907	2.805568384775339	0.8380156689925328	0.923701646468356	0.8348329048843187	0.6996419390378259	0.5371693051776006	0.9835854661863829	198.0	3.74609356278997	133.0	0.3066613798484224
1024	Feb25-FISH2-3L1-rep2-m1bp-100x_Position021_20_cmle.ics	6	1	0	1.5162	0.6187144784842694	1.0	1.0967653411156157	1.0	0.3022634749623883	2.1503021532618036	0.7406953061260426	0.824450757464592	0.7442874667637098	0.6157826155859859	0.5427615574949063	0.9832080400011409	222.0	4.188817510357036	171.0	0.3942789169479716
1025	Feb25-FISH2-3L1-rep2-m1bp-100x_Position021_20_cmle.ics	7	1	0	1.5162	0.1588969666571701	1.0	0.0	1.0	0.22327865186510681	3.195211301661017	0.18634012588022683	0.3630959057767807	0.18634012588022683	0.034772854739203586	0.9364559039068476	0.9191643471356865	148.0	2.8627607534259534	80.0	0.18445797284115634
1026	Feb25-FISH2-3L1-rep2-m1bp-100x_Position021_20_cmle.ics	8	1	0	1.2995999999999999	0.5707990412955692	1.0	0.23070632344123612	1.0	0.2735008026506843	2.6955353445094654	0.3668763833458234	0.4943925477962321	0.35994004775266214	0.17715104829292946	0.8686922929364127	0.9825731640457807	170.0	3.213978791401449	109.0	0.25132398799607547
1027	Feb25-FISH2-3L1-rep2-m1bp-100x_Position021_20_cmle.ics	9	1	0	1.5162	0.2674644417116468	1.0	1.2536039404732575	1.0	0.2991319523328198	2.498789604458395	0.7801019994132224	0.8633432586128329	0.7790532906359046	0.6811488354962952	0.5819974707317668	1.0047214319365316	214.0	4.05684636039496	161.0	0.37122167034282705
1028	Feb25-FISH2-3L1-rep2-m1bp-100x_Position021_20_cmle.ics	12	1	0	1.083	0.17068113327787313	1.0	0.0	1.0	0.261512653717724	2.646218507326885	0.1620639965257901	0.3079413332280542	0.11486606525987485	0.04125624272093804	0.9314695458187968	0.9781734399937982	104.0	1.996487935592023	51.0	0.11759195768623716
1029	Feb25-FISH2-3L1-rep2-m1bp-100x_Position021_20_cmle.ics	13	1	0	1.5162	0.9060546126160143	1.0	0.0	1.0	0.2805888053876096	2.2813614708469916	0.23370549704863383	0.4523097798012219	0.23370549704863383	0.02823944292533078	0.9061101293772534	0.9438242354745311	202.0	3.7886738889305875	143.0	0.3297186264535669
1030	Feb25-FISH2-3L1-rep2-m1bp-100x_Position021_20_cmle.ics	14	1	0	1.2995999999999999	0.1148748937998988	1.0	2.133575794157153	1.0	0.2825870437667758	3.1240518249510103	0.9102735438905147	0.9429008847461642	0.9102735438905147	0.8662882952988344	0.4457129859555948	1.0040286292621636	148.0	2.8861660022663735	90.0	0.20751521944630086
1031	Feb25-FISH2-3L1-rep2-m1bp-100x_Position021_20_cmle.ics	14	2	0	1.5162	0.45434794438665	3.0	1.242391573779135	1.0	0.3239986713772671	2.6320109108237917	0.7192055892950789	0.8116894760881701	0.7202882614653291	0.6280006090030957	0.5911557897722994	0.9930127160885416	244.0	4.657061792534637	204.0	0.47036783074494865
1032	Feb25-FISH2-3L1-rep2-m1bp-100x_Position021_20_cmle.ics	15	1	0	1.5162	0.17639142748795963	1.0	0.5556144027286182	1.0	0.3019435556309265	2.3525866270906466	0.546699508021116	0.6640656570515905	0.5466032931155028	0.39933675858397316	0.7550031358184105	0.9951460818659246	208.0	3.9227601246627737	155.0	0.35738732237974036
1033	Feb25-FISH2-3L1-rep2-m1bp-100x_Position021_20_cmle.ics	16	1	0	1.2995999999999999	3.134772285618954	1.0	0.6190500264643886	1.0	0.29720135222679916	1.933237979115247	0.532172679146428	0.6566119085302625	0.5306336298641052	0.39977623751569064	0.7121537633837969	0.9952053279101345	218.0	4.099426686535579	165.0	0.3804445689848849
1034	Feb25-FISH2-3L1-rep2-m1bp-100x_Position021_20_cmle.ics	17	1	0	1.7328	6.431767245505875	1.0	0.7748934119142009	1.0	0.2914815951276468	2.3232453126413026	0.5544964118372742	0.6838285066268927	0.5442754958814514	0.39292213291293177	0.8006073289650512	0.9729606434546154	356.0	6.715305131567476	341.0	0.7862521092354289
1035	Feb25-FISH2-3L1-rep2-m1bp-100x_Position021_20_cmle.ics	18	1	0	1.5162	0.26146059677178	1.0	0.4660867564761642	1.0	0.27346259897054487	2.607485089529293	0.6149057015946989	0.7472948372533313	0.5938250928420593	0.34496832447389497	0.7646892998310076	0.9872763374466706	198.0	3.7929040604708097	137.0	0.3158842784904802
1036	Feb25-FISH2-3L1-rep2-m1bp-100x_Position021_20_cmle.ics	19	1	0	1.083	0.23412478526001307	1.0	0.0	1.0	0.24264857034559567	1.7064279187855245	0.16057568794890814	0.2583992184249091	0.08121505979411286	0.029128145749280843	0.9327185570169546	0.973607503596646	178.0	3.322544692523104	110.0	0.2536297126565899
1037	Feb25-FISH2-3L1-rep2-m1bp-100x_Position021_20_cmle.ics	20	1	0	0.8664	0.7338871597551763	1.0	0.5556144027286182	1.0	0.21964129046475228	1.2815937682862528	0.5617120490392113	0.7223787723212562	0.5617120490392113	0.3878089076577446	0.7223007204127224	0.9606930447783487	140.0	2.5903581104213598	73.0	0.16831790021755516
1038	Feb25-FISH2-3L1-rep2-m1bp-100x_Position021_20_cmle.ics	21	1	0	1.5162	0.26553233868741843	1.0	1.0024833655297731	1.0	0.33248209266823814	2.562344278261606	0.7374053586985007	0.8293765183333215	0.7322138096620889	0.6096882945796829	0.644038975766865	1.0101095894769676	190.0	3.637527661668315	142.0	0.3274129017930525
1039	Feb25-FISH2-3L1-rep2-m1bp-100x_Position021_20_cmle.ics	23	1	0	0.8664	0.35654202540952945	1.0	0.4660867564761642	1.0	0.2718685950221936	2.393515277967599	0.5933870218367663	0.693385085953229	0.5832042744308502	0.4487184450983429	0.7272259371567846	0.9950503129056013	104.0	1.949677437911183	52.0	0.1198976823467516
1040	Feb25-FISH2-3L1-rep2-m1bp-100x_Position021_20_cmle.ics	25	1	0	1.5162	0.3754695497561771	1.0	1.6657740120644018	1.0	0.3234445281904225	2.761968447516315	0.9018533141344234	0.9537268667511596	0.8986947837800177	0.83248840434497	0.49689784053934555	0.9960997375378242	178.0	3.3927604390443635	127.0	0.29282703188533565
1041	Feb25-FISH2-3L1-rep2-m1bp-100x_Position021_20_cmle.ics	26	1	0	1.5162	0.16297212393669291	1.0	2.133575794157153	1.0	0.2903685290029938	2.6102327004639623	0.8944075212715745	0.9389167761605286	0.8939132043219247	0.8431883124338253	0.40133329308046667	0.9921189790831684	208.0	3.969570622343613	152.0	0.350470148398197
1042	Feb25-FISH2-3L1-rep2-m1bp-100x_Position021_20_cmle.ics	26	2	0	1.5162	0.21417489725238278	2.0	2.3172087362983134	1.0	0.2753189363498532	2.5934455250714286	0.922251916674108	0.9586974270005485	0.9214673878378895	0.8787408631092855	0.49096385638174	0.9832646491531842	220.0	4.190932596127147	161.0	0.37122167034282705
1043	Feb25-FISH2-3L1-rep2-m1bp-100x_Position021_20_cmle.ics	27	1	0	1.5162	0.4724600169704161	1.0	0.20635000882146287	1.0	0.2865604583534133	2.5208402149864573	0.32466665406974915	0.48199900484351477	0.33920979536307466	0.1835591330801353	0.8721041773904366	1.0005493315322924	208.0	3.946165373503193	151.0	0.3481644237376825
1044	Feb25-FISH2-3L1-rep2-m1bp-100x_Position021_20_cmle.ics	29	1	0	1.5162	0.31955297295521645	1.0	0.5158750220536572	1.0	0.29990922299818334	2.708479214002967	0.544332398541143	0.661709361968004	0.5412664738960492	0.38106464596562095	0.7237460753372101	0.9967510842393763	192.0	3.6822230735790438	137.0	0.3158842784904802
1045	Feb25-FISH2-3L1-rep2-m1bp-100x_Position021_20_cmle.ics	30	1	0	1.5162	0.572254996354568	1.0	2.3825999999999996	1.0	0.3022634749623883	2.4935416263638506	0.9763572987817759	0.9904730887496186	0.9707238926836138	0.9501326197685609	0.3185680392043767	1.0027452895857745	222.0	4.212222759197456	171.0	0.3942789169479716
1046	Feb25-FISH2-3L1-rep2-m1bp-100x_Position021_20_cmle.ics	31	1	0	1.083	1.625758831441098	1.0	0.42540144110901373	1.0	0.07445766959457512	1.8202690522582128	0.619473361910594	0.7334771474697991	0.6049713299560208	0.30721483048488557	0.7480510593562851	0.4549396914208354	304.0	5.529819173048103	136.0	0.31357855382996574
1047	Feb25-FISH2-3L1-rep2-m1bp-100x_Position021_20_cmle.ics	32	1	0	1.083	0.15307719006969694	1.0	0.9018655279647406	1.0	0.3068914311146678	2.6328311797069994	0.7521851548212146	0.8327047991423346	0.7484391751277039	0.6426877719619095	0.5795564454118257	1.016838095836273	132.0	2.5286027069805446	79.0	0.18215224818064185
1048	Feb25-FISH2-3L1-rep2-m1bp-100x_Position021_20_cmle.ics	33	1	0	1.083	NA	0.0	0.7487496911231468	1.0	0.23108508838904185	1.9383441629493845	0.7949572165162218	0.8948798053662516	0.7795579270399912	0.6245075406754123	0.6644803108834506	0.9436824684997095	130.0	2.413691548548556	67.0	0.15448355225446841
1049	Feb25-FISH2-3L1-rep2-m1bp-100x_Position021_20_cmle.ics	34	1	0	1.2995999999999999	1.9881171114908296	1.0	1.0389843448820495	1.0	0.3161256321025793	2.6736883271730307	0.7041123082395327	0.785974091540165	0.7021330304177711	0.6001170355581563	0.6620517073172527	1.003701947769969	158.0	3.016022066458337	105.0	0.24210108935401767
1050	Feb25-FISH2-3L1-rep2-m1bp-100x_Position021_20_cmle.ics	34	2	0	1.083	0.31631237939880047	1.0	0.4660867564761642	1.0	0.30518905992860607	2.642842706460448	0.46410909549872065	0.5896526797700595	0.4571959657154659	0.3248597294413273	0.7935850470373615	1.01641763765588	122.0	2.3285308962673215	70.0	0.1614007262360118
1051	Feb25-FISH2-3L1-rep2-m1bp-100x_Position021_20_cmle.ics	35	1	0	1.7328	0.31203686692912497	1.0	1.0967653411156157	1.0	0.28150518806062647	2.8708509280185304	0.753459005287162	0.8345858622544123	0.7489191699784183	0.652552435097816	0.5918664700736643	0.9756197656184294	198.0	3.81630930931123	139.0	0.32049572781150915
1052	Feb25-FISH2-3L1-rep2-m1bp-100x_Position021_20_cmle.ics	36	1	0	1.083	0.4209004835469875	1.0	0.8754689432133618	1.0	0.2873025184810246	2.197724936307232	0.6727216164743196	0.7660497902013005	0.6727216164743196	0.5607126326891413	0.6371712940641224	0.9753259957259852	190.0	3.543906666306636	132.0	0.30435565518790797
1053	Feb25-FISH2-3L1-rep2-m1bp-100x_Position021_20_cmle.ics	37	1	0	1.5162	0.35022310540199986	1.0	0.7295574526778015	1.0	0.2577247513313282	3.1610209786395975	0.6108658636564294	0.7251253389670177	0.6108658636564294	0.4981593302642366	0.7046236837640025	0.9889151048458817	192.0	3.6822230735790438	127.0	0.29282703188533565
1054	Feb25-FISH2-3L1-rep2-m1bp-100x_Position021_20_cmle.ics	38	1	0	1.5162	0.17193786287175444	1.0	0.0	1.0	0.2896249227309447	2.4858662687332806	0.26195904889198385	0.4324267406467265	0.26195904889198385	0.025378230543730975	0.8787585238217867	0.9973333150483644	210.0	3.990860785413922	154.0	0.3550815977192259
1055	Feb25-FISH2-3L1-rep2-m1bp-100x_Position021_20_cmle.ics	39	1	0	1.5162	0.47447108843139824	1.0	1.4171651945831907	1.0	0.2592398775848415	2.446925348801355	0.8224951309240424	0.9023019909110582	0.8231227007141312	0.7293388876866479	0.49563898039719134	0.9799522785308601	230.0	4.344193909159532	167.0	0.3850560183059138
1056	Feb25-FISH2-3L1-rep2-m1bp-100x_Position021_20_cmle.ics	40	1	0	1.7328	0.25474753632346464	1.0	0.0	1.0	0.2057692115038348	2.634565257322385	0.13281461293611002	0.2369609087315622	0.07265552943460864	0.025884009126150305	0.9499329459099938	0.9370704950801222	224.0	4.350539166469867	143.0	0.3297186264535669
1057	Feb25-FISH2-3L1-rep2-m1bp-100x_Position021_20_cmle.ics	41	1	0	1.5162	5.810826013386759	1.0	0.0	1.0	0.20525072003453315	4.074111070208921	0.07657487248392189	0.21947115071030696	0.07657487248392189	0.027013188619434626	0.9484861190602031	0.9154661752631753	120.0	2.354051230877852	56.0	0.12912058098880944
1058	Feb25-FISH2-3L1-rep2-m1bp-100x_Position021_20_cmle.ics	42	1	0	1.2995999999999999	0.2915982691094683	1.0	1.3828107060241546	1.0	0.2688597490768461	2.3757557161085416	0.8579726339313951	0.9174221500706289	0.8562965149374882	0.7876705108473361	0.48293876633996363	0.9991540727592472	156.0	2.9245161568667686	95.0	0.21904384274887315
1059	Feb25-FISH2-3L1-rep2-m1bp-100x_Position021_20_cmle.ics	43	1	0	1.7328	0.4772008538643889	1.0	2.166	1.0	0.3065620688259533	2.987391570048198	0.9737079311706858	0.994194172397379	0.9714392780821779	0.9150090644844384	0.39432059954735904	0.9990777114125378	242.0	4.682582127145167	196.0	0.451922033460833
1060	Feb25-FISH2-3L1-rep2-m1bp-100x_Position021_20_cmle.ics	45	1	0	0.8664	0.5509599194440922	1.0	0.10317500441073144	1.0	0.261512653717724	1.9266414165862766	0.3241215872145403	0.4682419992949195	0.3318578871087782	0.1391260918954914	0.8774756089309403	0.9958226275238311	104.0	1.9262721890707626	51.0	0.11759195768623716
1061	Feb25-FISH2-3L1-rep2-m1bp-100x_Position021_20_cmle.ics	47	1	0	1.083	6.910436556938191	1.0	1.9097941614020073	1.0	0.28234828361144393	2.546717736946508	0.857554660361386	0.8972089645911785	0.8565110780278483	0.8056309659339697	0.5393139537159289	1.0080937847065259	138.0	2.6392836938723105	81.0	0.18676369750167077
1062	Feb25-FISH2-3L1-rep2-m1bp-100x_Position021_20_cmle.ics	47	2	0	1.7328	0.4019993874448412	1.0	0.8595614345612763	1.0	0.2829838625710746	2.4792492664512698	0.5863765069912719	0.7069741220772396	0.5863765069912719	0.47038561461891	0.7464278761721608	0.9850626064477253	246.0	4.631541457924105	193.0	0.44500485947928964
1063	Feb25-FISH2-3L1-rep2-m1bp-100x_Position021_20_cmle.ics	52	1	0	1.5162	0.4066131597941451	1.0	0.0	1.0	0.12548812604953066	2.937832453372853	0.08210396101670832	0.1760391504584549	0.05855016256968765	0.029266722946147225	0.9635066020444996	0.8307544497650825	138.0	2.7797151869148293	54.0	0.12450913166778053
1064	Feb25-FISH2-3L1-rep2-m1bp-100x_Position021_20_cmle.ics	53	1	0	1.2995999999999999	0.1653241282736945	1.0	0.10317500441073144	1.0	0.29990922299818334	2.107418858015121	0.33893735478497217	0.5018521765814739	0.33893735478497217	0.09073838645098126	0.8712150033247178	0.997572274825106	192.0	3.6120073270577846	137.0	0.3158842784904802
1065	Feb25-FISH2-3L1-rep2-m1bp-100x_Position021_20_cmle.ics	54	1	0	1.5162	0.3635252896720176	2.0	0.2918229810711206	1.0	0.31808625617596653	2.5183718579532917	0.34791701995364877	0.4700894772017676	0.34793697027734277	0.1731854349336818	0.8766083943359232	1.0041300332232592	200.0	3.8141942235411186	150.0	0.3458586990771681
1066	Feb25-FISH2-3L1-rep2-m1bp-100x_Position021_20_cmle.ics	54	2	0	1.2995999999999999	0.18728063217398855	1.0	1.6456566907434287	1.0	0.26893814379231423	2.7038649077969494	0.7853311919985901	0.8427831366563923	0.7844201272165641	0.7139805218339668	0.5545846671711199	0.9927829123441533	172.0	3.2820794521525976	110.0	0.2536297126565899
1067	Feb25-FISH2-3L1-rep2-m1bp-100x_Position021_20_cmle.ics	55	1	0	1.083	2.7475201721691036	1.0	0.0	1.0	0.14582404864837875	2.6021253394842336	0.0693234881716557	0.2033330331759651	0.09834441771614547	0.03464888019861842	0.9634631268065584	0.8950650207478306	128.0	2.392401385478247	52.0	0.1198976823467516
1068	Feb25-FISH2-3L1-rep2-m1bp-100x_Position021_20_cmle.ics	56	1	0	1.5162	0.2050684449615311	1.0	0.32626801153583	1.0	0.2917462631428579	2.4794721157063906	0.41128102376046727	0.5600438538457176	0.40915764071350713	0.23719511810924396	0.8489729176205824	0.9965964413364785	214.0	4.08025160923538	159.0	0.3666102210217982
1069	Feb25-FISH2-3L1-rep2-m1bp-100x_Position021_20_cmle.ics	57	1	0	1.083	0.2782740282330816	1.0	0.8318234787411565	1.0	0.27462088780918464	1.9505704365692513	0.6722091213885815	0.7841249979947703	0.6697707621476812	0.5495452139178979	0.675371504807626	0.9809474925720284	186.0	3.4779210913255985	125.0	0.28821558256430674
1070	Feb25-FISH2-3L1-rep2-m1bp-100x_Position021_20_cmle.ics	58	1	0	1.5162	0.38401431039918676	1.0	0.5689355674538337	1.0	0.29631863511402884	2.4851029659671156	0.5687409826106766	0.7137659149011567	0.5687409826106766	0.4111106892449439	0.70769179363544	1.0012711622394712	212.0	4.035556197324651	158.0	0.3643044963612837
1071	Feb25-FISH2-3L1-rep2-m1bp-100x_Position021_20_cmle.ics	59	1	0	1.083	0.5094991391264908	1.0	0.65253602307166	1.0	0.31897580368259437	2.152529785617787	0.5948468200465418	0.7200537389343378	0.5912242400978817	0.4608553447048757	0.7345360069834475	1.0004583128102846	176.0	3.277849280612376	124.0	0.28590985790379225
1072	Feb25-FISH2-3L1-rep2-m1bp-100x_Position021_20_cmle.ics	60	1	0	1.7328	4.009265446889132	1.0	0.20635000882146287	1.0	0.18003297229072276	3.357758667176492	0.3783122795907895	0.5056555775130744	0.37672915461126094	0.20724743697524867	0.8313707168456322	0.8896536597677208	172.0	3.282079452152597	90.0	0.20751521944630086
1073	Feb25-FISH2-3L1-rep2-m1bp-100x_Position021_20_cmle.ics	61	1	0	1.2995999999999999	0.3508227488461081	1.0	0.8421824239572849	1.0	0.2795679985921581	2.763980615728627	0.7506030443341559	0.8369839465439322	0.747774974353287	0.6292871600077633	0.625246341974708	1.0065722997589757	128.0	2.4860223808399273	72.0	0.16601217555704068
1074	Feb25-FISH2-3L1-rep2-m1bp-100x_Position021_20_cmle.ics	62	1	0	1.083	0.22368634173768817	1.0	0.1459114905355603	1.0	0.29896878435587376	2.1942791589166237	0.3504720123113673	0.4974791556607024	0.33944690722833454	0.17299078944346188	0.8438786513613377	0.9933147934126004	142.0	2.658458771172508	87.0	0.20059804546475749
1075	Feb25-FISH2-3L1-rep2-m1bp-100x_Position021_20_cmle.ics	63	1	0	1.2995999999999999	0.04493313422920918	1.0	1.7345341872721707	1.0	0.30389344048010053	2.9424995320024427	0.9019537756010009	0.9425199066081573	0.9005924449953988	0.8489341313722061	0.4443813466922185	1.0000161894588042	156.0	2.994731903388028	101.0	0.23287819071195984
1076	Feb25-FISH2-3L1-rep2-m1bp-100x_Position021_20_cmle.ics	64	1	0	1.2995999999999999	0.29491381461244565	1.0	0.7045350271771298	1.0	0.3216302398939304	2.8940188094647867	0.6720372166540934	0.7740192908718612	0.6645112619894386	0.503740525200273	0.7234949177472785	1.0042098346726493	164.0	3.1501083021905227	112.0	0.25824116197761887
1077	Feb25-FISH2-3L1-rep2-m1bp-100x_Position021_20_cmle.ics	65	1	0	1.5162	0.18515805633309962	1.0	1.2594114294931633	1.0	0.313068323785643	2.677153559682872	0.7528662734743232	0.8315401130222343	0.7476593539471411	0.6537299805048985	0.5752281321655718	0.9930522957241316	246.0	4.725162453285785	203.0	0.4680621060844342
1078	Feb25-FISH2-3L1-rep2-m1bp-100x_Position021_20_cmle.ics	66	1	0	0.8664	2.1567303608478468	1.0	1.0389843448820495	1.0	0.4012005234279032	2.411280491026375	0.7297211755840242	0.8061266013564431	0.7297211755840242	0.6402486812358704	0.6016649958901961	1.0041045666549127	106.0	1.994372849821912	65.0	0.14987210293343953
1079	Feb25-FISH2-3L1-rep2-m1bp-100x_Position021_20_cmle.ics	66	2	0	0.8664	2.7640914275054076	1.0	0.23070632344123612	1.0	0.3182908668164536	2.159164122774726	0.37033157498116054	0.49114920874152224	0.3594197437829691	0.20857196684250187	0.8293269548543842	1.0067704902872499	118.0	2.215734823605444	68.0	0.15678927691498287
1080	Feb25-FISH2-3L1-rep2-m1bp-100x_Position021_20_cmle.ics	67	1	0	1.7328	1.139834262177051	1.0	0.10317500441073144	1.0	0.13300246658237747	4.817198414075928	0.32320002545257864	0.536015398810092	0.30189939868282906	0.08663421462886958	0.8590910919734975	0.6309066393812885	150.0	2.8606456676558416	63.0	0.1452606536124106
1081	Feb25-FISH2-3L1-rep2-m1bp-100x_Position022_21_cmle.ics	1	1	0	1.5162	0.3791787314948001	1.0	0.9479040472602467	1.0	0.31633465108319186	2.713638930359653	0.7106158685985662	0.7940386884055779	0.7070843038204423	0.5908186878005989	0.6402864202893462	0.9981403950983573	184.0	3.5502519236169694	132.0	0.30435565518790797
1082	Feb25-FISH2-3L1-rep2-m1bp-100x_Position022_21_cmle.ics	2	1	0	2.166	0.1778020091840259	1.0	0.3095250132321943	1.0	0.28301129293029215	3.0256503214178827	0.38800701256531644	0.5438438817414083	0.38028500484330874	0.1861007271784657	0.8413948216221944	0.9932338356620403	316.0	6.149070377118775	281.0	0.6479086296045616
1083	Feb25-FISH2-3L1-rep2-m1bp-100x_Position022_21_cmle.ics	3	1	0	0.8664	0.3129417793739282	1.0	0.2918229810711206	1.0	0.30414293636913303	2.5147245259800926	0.3534067733118748	0.4585235234540838	0.34532513839366236	0.21409742358866213	0.860646119038435	1.0050644153258639	104.0	1.973082686751603	55.0	0.12681485632829495
1084	Feb25-FISH2-3L1-rep2-m1bp-100x_Position022_21_cmle.ics	3	2	0	1.2995999999999999	3.836210198101935	1.0	0.0	1.0	0.26406189311984274	2.3092715777695982	0.07279714749504003	0.18326928146287996	0.07279714749504003	0.026017314816099448	0.9656591918305882	0.9838123995584528	148.0	2.8861660022663735	87.0	0.20059804546475749
1085	Feb25-FISH2-3L1-rep2-m1bp-100x_Position022_21_cmle.ics	4	1	0	1.2995999999999999	0.2627404681164042	1.0	0.639412489864916	1.0	0.30937531350327696	2.2139135133857657	0.565031543120391	0.6886456226399958	0.5577889447236181	0.42284971035336316	0.7296216796655329	0.9903239541672114	222.0	4.142007012676196	173.0	0.3988903662690006
1086	Feb25-FISH2-3L1-rep2-m1bp-100x_Position022_21_cmle.ics	5	1	0	1.5162	0.5034368427345985	1.0	1.0317500441073144	1.0	0.24375869427393557	3.5531776828071284	0.7648792458888558	0.8176647324602647	0.7551088277791794	0.6824786128758514	0.6077229983295177	0.9805773695116363	152.0	2.9755568260878302	87.0	0.20059804546475749
1087	Feb25-FISH2-3L1-rep2-m1bp-100x_Position022_21_cmle.ics	7	1	0	1.083	0.21108929310637028	1.0	1.8725829911983063	1.0	0.31196564599881965	2.138888033245305	0.9302149431201052	0.9592765677699652	0.9293717486994798	0.8838999885668554	0.3732312655059657	0.9966458124384804	140.0	2.6137633592617795	87.0	0.20059804546475749
1088	Feb25-FISH2-3L1-rep2-m1bp-100x_Position022_21_cmle.ics	7	2	0	0.8664	2.162598204100774	1.0	0.7295574526778015	1.0	0.2931837363478982	2.3165146310750298	0.5773809523809523	0.6493311610358429	0.5728934430915223	0.4786093008632024	0.7646387667914117	1.0218947329473378	104.0	1.973082686751603	54.0	0.12450913166778053
1089	Feb25-FISH2-3L1-rep2-m1bp-100x_Position022_21_cmle.ics	8	1	0	1.7328	5.592544326508136	1.0	0.10317500441073144	1.0	0.08509447953665727	2.6478948949059657	0.3682992492639614	0.6066007847967787	0.3679213150245191	0.05292245815894701	0.8510977720933631	0.42699520156887494	266.0	4.938064083988874	119.0	0.27438123460122005
1090	Feb25-FISH2-3L1-rep2-m1bp-100x_Position022_21_cmle.ics	9	1	0	1.5162	0.2818614306915623	1.0	0.6736388337817686	1.0	0.2976906622881044	2.420152736113524	0.6358581583311108	0.7681418648607906	0.6308371116806011	0.4396285816992706	0.7381989040206272	0.9948019916435836	224.0	4.233512922267765	172.0	0.3965846416084861
1091	Feb25-FISH2-3L1-rep2-m1bp-100x_Position022_21_cmle.ics	10	1	0	1.5162	0.6792406317967264	1.0	0.23070632344123612	1.0	0.2784507447794009	2.5613477205782207	0.3692897601308945	0.5564201362651362	0.366148542737418	0.1639490660654847	0.8526238213529675	0.992876118510897	210.0	3.9908607854139215	151.0	0.3481644237376825
1092	Feb25-FISH2-3L1-rep2-m1bp-100x_Position022_21_cmle.ics	11	1	0	1.5162	2.2730110558505237	1.0	0.0	1.0	0.2837675482936341	2.4249366864442545	0.29516785656987005	0.4812765722765923	0.2918438151772822	0.021734116797689718	0.9119326748392587	0.9901593549355492	250.0	4.720932281745564	198.0	0.45653348278186184
1093	Feb25-FISH2-3L1-rep2-m1bp-100x_Position022_21_cmle.ics	12	1	0	0.8664	0.4251220758278113	1.0	0.0	1.0	0.3085208285484633	2.2884555594824834	0.10770797843381746	0.29369874080188263	0.10770797843381746	0.03808327918371648	0.9444505525257847	0.9737912129902186	106.0	2.0411833475027517	57.0	0.13142630564932387
1094	Feb25-FISH2-3L1-rep2-m1bp-100x_Position022_21_cmle.ics	13	1	0	1.9493999999999998	2.3740362865765707	1.0	0.7610319551488771	1.0	0.27719145740620527	2.8182445962576312	0.6037015620066624	0.7146029707571635	0.5808443988775405	0.41273799936852784	0.7178021522577879	0.9880582703558694	306.0	5.92559331756513	265.0	0.6110170350363303
1095	Feb25-FISH2-3L1-rep2-m1bp-100x_Position022_21_cmle.ics	14	1	0	1.5162	0.2450674708124988	1.0	1.0653987500596882	1.0	0.26455915043708045	2.3237395298163444	0.7502743891782306	0.8503617742668391	0.7507497640602607	0.6290468034534586	0.5803060767136953	0.9736420165867637	206.0	3.9482804592733043	143.0	0.3297186264535669
1096	Feb25-FISH2-3L1-rep2-m1bp-100x_Position022_21_cmle.ics	15	1	0	1.5162	6.654254149194269	1.0	0.8972608143895275	1.0	0.30287320143119645	2.5009101988468276	0.6871142429061603	0.8102548106178761	0.684879600321134	0.5336704899338812	0.6896825381946167	0.9907671988640113	196.0	3.748208648560081	142.0	0.3274129017930525
1097	Feb25-FISH2-3L1-rep2-m1bp-100x_Position022_21_cmle.ics	15	2	0	1.083	0.4992195197835713	1.0	0.32626801153583	1.0	0.25219289448827525	2.667067753232688	0.34897242236278936	0.49681422807672443	0.34707016368629096	0.23212669451873366	0.87127826886757	0.9877729531036845	108.0	2.0858787594134807	53.0	0.12220340700726606
1098	Feb25-FISH2-3L1-rep2-m1bp-100x_Position022_21_cmle.ics	16	1	0	1.5162	0.24070520375473356	1.0	0.32626801153583	1.0	0.29440164392240875	2.553223606548479	0.4427713849795383	0.5782820721221714	0.4294178038242717	0.24577932725898674	0.8449493293071363	1.0000965239865052	196.0	3.771613897400501	140.0	0.3228014524720236
1099	Feb25-FISH2-3L1-rep2-m1bp-100x_Position022_21_cmle.ics	17	1	0	1.7328	0.46789157005645016	1.0	1.1961505589055579	1.0	0.3023345897006943	2.6448110910868143	0.7732698913227096	0.8644152260825497	0.7697787037558421	0.653747395686694	0.5334619690988381	0.9887857211327922	228.0	4.393119492610483	178.0	0.4104189895715728
1100	Feb25-FISH2-3L1-rep2-m1bp-100x_Position022_21_cmle.ics	18	1	0	1.2995999999999999	0.47504751894001007	1.0	1.1321417835580119	1.0	0.27320424965279066	3.4982842648770185	0.8484862856691171	0.8989091771401471	0.8470792822701763	0.7866334677100625	0.4535413252440253	0.9897493303737327	118.0	2.3093558189671235	63.0	0.1452606536124106
1101	Feb25-FISH2-3L1-rep2-m1bp-100x_Position022_21_cmle.ics	20	1	0	1.7328	0.6481264435722099	1.0	0.4773698211006071	1.0	0.21655065335660567	3.7351536106795242	0.5145811696317162	0.6511129209411448	0.5088054872718306	0.3626463534000314	0.7102488177784648	0.8975154962594675	186.0	3.618352584368117	111.0	0.2559354373171044
1102	Feb25-FISH2-3L1-rep2-m1bp-100x_Position022_21_cmle.ics	21	1	0	1.5162	0.33526032477216167	1.0	1.6561605642762027	1.0	0.2991319523328198	2.586457708285947	0.9134401299917515	0.9637778232583524	0.9120012899944803	0.8211000924082584	0.4842128017614263	0.9990510216842335	214.0	4.05684636039496	161.0	0.37122167034282705
1103	Feb25-FISH2-3L1-rep2-m1bp-100x_Position022_21_cmle.ics	22	1	0	1.5162	0.29246809113719446	1.0	0.8318234787411565	1.0	0.2962219750727617	2.491657825749438	0.6550117383480509	0.7648189195952951	0.6550117383480509	0.5305465184178851	0.5910985200768156	1.0006845351637805	220.0	4.167527347286726	167.0	0.3850560183059138
1104	Feb25-FISH2-3L1-rep2-m1bp-100x_Position022_21_cmle.ics	23	1	0	1.083	2.3283481808315356	1.0	1.9675483367353501	1.0	0.2427659618000343	2.2962084815720063	0.9341736694677871	0.960509977186751	0.9339715267550319	0.8925791966271045	0.37840616185793374	0.9350004285547666	108.0	2.0624735105730605	52.0	0.1198976823467516
1105	Feb25-FISH2-3L1-rep2-m1bp-100x_Position022_21_cmle.ics	25	1	0	1.2995999999999999	0.18365295896438583	1.0	1.6592549201289784	1.0	0.2774693236078138	2.6361077668463295	0.8921322004415602	0.9406770589415936	0.8912691510002007	0.8300662340268951	0.436991235939373	0.989389377263652	198.0	3.7460935627899703	138.0	0.3181900031509946
1106	Feb25-FISH2-3L1-rep2-m1bp-100x_Position022_21_cmle.ics	26	1	0	1.083	NA	0.0	1.2147909720415644	1.0	0.2721093876902648	2.2814726622660393	0.8531241182171732	0.9011973844021053	0.8494068285262112	0.7772999963195152	0.524917262244917	0.9863454163540584	142.0	2.705269268853348	83.0	0.1913751468226997
1107	Feb25-FISH2-3L1-rep2-m1bp-100x_Position022_21_cmle.ics	27	1	0	1.5162	0.3693651243834282	1.0	0.744005537498231	1.0	0.308665445875637	2.5155640207186187	0.6088232939229763	0.7302570124636366	0.6035015612906669	0.45140516160025623	0.699260789240078	0.9952169112142079	234.0	4.45698998182141	187.0	0.4311705115162029
1108	Feb25-FISH2-3L1-rep2-m1bp-100x_Position022_21_cmle.ics	28	1	0	1.083	0.2997447486838589	1.0	0.46141264688247224	1.0	0.34625939790736265	2.735909374451255	0.5701056136517351	0.6719646913965628	0.5701056136517351	0.4317066403066091	0.7184647303777215	1.0139259287791174	102.0	1.951792523681294	57.0	0.13142630564932387
1109	Feb25-FISH2-3L1-rep2-m1bp-100x_Position022_21_cmle.ics	29	1	0	1.9493999999999998	0.44400413266917876	1.0	0.2918229810711206	1.0	0.28271167321830865	2.568166332953259	0.36762458684222926	0.5319503066286999	0.36762458684222926	0.17434079878290956	0.8681163445306813	0.9894918825204227	328.0	6.27681135554063	297.0	0.6848002241727928
1110	Feb25-FISH2-3L1-rep2-m1bp-100x_Position022_21_cmle.ics	30	1	0	1.2995999999999999	0.29860013828708926	1.0	0.3095250132321943	1.0	0.3204974056396911	2.4544155322072725	0.42311431032361263	0.5640242401870309	0.4202350190722284	0.23585271317829457	0.8491962047501569	0.9999930269676056	210.0	3.9674555365735023	162.0	0.37352739500334153
1111	Feb25-FISH2-3L1-rep2-m1bp-100x_Position022_21_cmle.ics	31	1	0	1.2995999999999999	0.2507233134271748	1.0	0.9378659497950863	1.0	0.33148195698539096	2.209735139069118	0.6736282540394973	0.7841487133453022	0.6693222621184919	0.5164618865948534	0.7027409331702138	0.9880761413975698	250.0	4.674121784064725	214.0	0.4934250773500932
1112	Feb25-FISH2-3L1-rep2-m1bp-100x_Position022_21_cmle.ics	32	1	0	0.8664	0.29453556939584863	1.0	0.2991586303963464	1.0	0.2691776018381925	1.872092958024769	0.4400444703266451	0.5829384827148075	0.43505479379533063	0.28054026152787337	0.8107288453601166	0.9888067522294312	126.0	2.324300724727099	69.0	0.1590950015754973
1113	Feb25-FISH2-3L1-rep2-m1bp-100x_Position022_21_cmle.ics	33	1	0	1.083	4.397282073272784	1.0	0.7857574237886386	1.0	0.29902260141635756	2.4157769631273807	0.6529076311945894	0.7477463648795736	0.6539960741629688	0.5581851841515262	0.6722995671420916	0.9833247981238767	124.0	2.37322630817805	71.0	0.16370645089652625
1114	Feb25-FISH2-3L1-rep2-m1bp-100x_Position022_21_cmle.ics	34	1	0	1.5162	0.28840176404157836	1.0	1.3412750573395087	1.0	0.28215104633056787	2.5295642943573347	0.8314075422420957	0.8958193185865221	0.8179929563531321	0.7350157624681782	0.5998842592098008	0.9930366957014423	210.0	3.990860785413922	152.0	0.350470148398197
1115	Feb25-FISH2-3L1-rep2-m1bp-100x_Position022_21_cmle.ics	35	1	0	1.083	0.6283347362877684	1.0	1.257995996548413	1.0	0.24374425760610463	3.135904118546561	0.8448248500301526	0.9084945883896359	0.844073678308065	0.7671685058030661	0.5187158578415921	0.9516891005743183	116.0	2.264660407056395	58.0	0.13373203030983835
1116	Feb25-FISH2-3L1-rep2-m1bp-100x_Position022_21_cmle.ics	36	1	0	1.7328	0.37490184050640657	1.0	0.5158750220536572	1.0	0.26674417506788045	2.854407818013762	0.5246396996487829	0.6460548625408744	0.5240765411166283	0.3451949860724234	0.7375210826465262	0.9852249465080966	226.0	4.418639827221014	165.0	0.3804445689848849
1117	Feb25-FISH2-3L1-rep2-m1bp-100x_Position022_21_cmle.ics	37	1	0	1.083	0.36619936605934444	1.0	1.0298344167305078	1.0	0.2979055391433198	2.343359270472555	0.7670837535825203	0.8242143420645303	0.7641478345100311	0.6727848290875683	0.5736068827506379	0.9746350962200402	156.0	2.9245161568667686	100.0	0.23057246605144538
1118	Feb25-FISH2-3L1-rep2-m1bp-100x_Position022_21_cmle.ics	38	1	0	0.8664	0.7387897070871831	1.0	0.42540144110901373	1.0	0.34625939790736265	2.522681318137693	0.5369933899236208	0.6399989367169363	0.5353098584061387	0.41955377554094525	0.7319055993201177	1.018838484842391	102.0	1.9283872748408741	57.0	0.13142630564932387
1119	Feb25-FISH2-3L1-rep2-m1bp-100x_Position023_22_cmle.ics	2	1	0	1.2995999999999999	5.686085703602984	1.0	1.2995999999999999	1.0	0.29783744644865845	2.2632408283213734	0.8202197419732481	0.8945705223024656	0.8149911802627728	0.7415737891647748	0.5632045096194368	0.9988907916573779	182.0	3.4119355163445615	126.0	0.2905213072248212
1120	Feb25-FISH2-3L1-rep2-m1bp-100x_Position023_22_cmle.ics	3	1	0	1.2995999999999999	2.946931000619586	1.0	2.767832271635156	1.0	0.3045614175595653	3.025976421973458	0.9596229604937878	0.9762898929807493	0.9591923316161343	0.9339287707937926	0.3468247219034986	1.0033368012685844	162.0	3.152223387960634	107.0	0.2467125386750466
1121	Feb25-FISH2-3L1-rep2-m1bp-100x_Position023_22_cmle.ics	3	2	0	1.7328	2.391804269712788	1.0	0.0	1.0	0.2633790845183545	2.788197342950248	0.14263385380947063	0.30122330499688993	0.15540917717985933	0.019202858099810205	0.9598501870216426	0.971348129149697	264.0	5.033800165120667	207.0	0.477285004726492
1122	Feb25-FISH2-3L1-rep2-m1bp-100x_Position023_22_cmle.ics	4	1	0	1.5162	5.366158307788155	1.0	0.0	1.0	0.18592284697934588	2.3579769229834135	0.07010990200855395	0.18300759749517262	0.07010990200855395	0.026046836181642094	0.9624770915888269	0.895950921181642	156.0	3.018137152228448	79.0	0.18215224818064185
1123	Feb25-FISH2-3L1-rep2-m1bp-100x_Position023_22_cmle.ics	5	1	0	0.8664	0.30226061310986063	1.0	0.9018655279647406	1.0	0.34041510409914155	2.312746844533255	0.6678944324373687	0.7431014276582144	0.6611366472862318	0.5785744726187939	0.6902209894340551	1.0155506816881175	94.0	1.7730108760383783	50.0	0.11528623302572269
1124	Feb25-FISH2-3L1-rep2-m1bp-100x_Position023_22_cmle.ics	5	2	0	1.2995999999999999	2.0784936874559508	1.0	0.7748934119142009	1.0	0.29498890793847904	2.645144237612692	0.6380627682566741	0.7350651426136191	0.6380627682566741	0.5155284466226294	0.7377363769899302	1.0008629452649052	136.0	2.5711830331211623	81.0	0.18676369750167077
1125	Feb25-FISH2-3L1-rep2-m1bp-100x_Position023_22_cmle.ics	6	1	0	1.2995999999999999	0.12621653280335265	1.0	0.10317500441073144	1.0	0.2830711861397215	2.589490889811633	0.30685474122700984	0.45394063935432283	0.26934521042158704	0.09184442006211295	0.9171379057357836	0.9924916371221497	166.0	3.1713984652608316	107.0	0.2467125386750466
1126	Feb25-FISH2-3L1-rep2-m1bp-100x_Position023_22_cmle.ics	7	1	0	0.8664	5.424380139885014	1.0	0.9769821476146442	1.0	0.27959054898357405	2.168451874181668	0.7132345679012345	0.8122578875171468	0.7114951989026063	0.5992757201646091	0.6854608059798895	0.9738378695946402	122.0	2.2583151497460614	67.0	0.15448355225446841
1127	Feb25-FISH2-3L1-rep2-m1bp-100x_Position023_22_cmle.ics	8	1	0	0.8664	0.19497819056534452	1.0	1.083	1.0	0.2991712012340393	1.9755041116439434	0.8566225424923631	0.9367784130962638	0.8566225424923631	0.7184773243518446	0.5093463432220225	0.9910654372200469	132.0	2.4349817116188652	78.0	0.17984652352012742
1128	Feb25-FISH2-3L1-rep2-m1bp-100x_Position023_22_cmle.ics	9	1	0	1.7328	0.5492315288161271	1.0	1.286654922847664	1.0	0.28700228329612587	2.7107586440417415	0.8176849900372882	0.9012880923368181	0.8115034019653475	0.684608264082463	0.5976539669397469	0.9958981098086419	244.0	4.703872290215476	192.0	0.4426991348187751
1129	Feb25-FISH2-3L1-rep2-m1bp-100x_Position023_22_cmle.ics	10	1	0	1.083	0.2172457462532094	1.0	0.2918229810711206	1.0	0.3183709671741055	2.2350492110175795	0.3930708334331887	0.5494963293151517	0.3846749906135915	0.23310646184325098	0.869893242517113	0.9892585779428483	178.0	3.3225446925231044	126.0	0.2905213072248212
1130	Feb25-FISH2-3L1-rep2-m1bp-100x_Position023_22_cmle.ics	11	1	0	1.2995999999999999	0.529058585145231	1.0	0.0	1.0	0.2613102454790766	2.1224031176105127	0.1629158867656234	0.3416401863056632	0.1629158867656234	0.026074086971662386	0.9357647434236499	0.9870649357338336	202.0	3.8120791377710077	138.0	0.3181900031509946
1131	Feb25-FISH2-3L1-rep2-m1bp-100x_Position023_22_cmle.ics	12	1	0	1.9493999999999998	0.4984827512503973	1.0	0.0	1.0	0.2986350492328021	2.6985435879388584	0.24827670758432563	0.4331003938516237	0.241359017976185	0.018241306913092118	0.9089724991375644	0.9911274091423103	342.0	6.49605824355405	325.0	0.7493605146671976
1132	Feb25-FISH2-3L1-rep2-m1bp-100x_Position023_22_cmle.ics	13	1	0	1.2995999999999999	0.4059519839101847	1.0	0.6606423714395955	1.0	0.3099409229247099	2.9146838723629687	0.6058648533786656	0.7114983236530198	0.601520517542617	0.48089908863389524	0.712385804445955	0.9815728395688764	156.0	3.0181371522284484	102.0	0.23518391537247432
1133	Feb25-FISH2-3L1-rep2-m1bp-100x_Position023_22_cmle.ics	14	1	0	1.2995999999999999	5.813209364578097	1.0	0.751125369937127	1.0	0.2750630861314419	2.292706957971563	0.6562660933681018	0.7563862571832621	0.6510589947111572	0.520910138719724	0.7496492286898333	0.9928080794561119	146.0	2.7712548438343854	87.0	0.20059804546475749
1134	Feb25-FISH2-3L1-rep2-m1bp-100x_Position023_22_cmle.ics	15	1	0	1.5162	0.40530556744559826	1.0	0.8754689432133618	1.0	0.29990922299818334	2.540064783442417	0.6787518142235124	0.7647786647314949	0.6758127721335269	0.5625181422351234	0.6800430432545974	0.9916577309212792	192.0	3.682223073579044	137.0	0.3158842784904802
1135	Feb25-FISH2-3L1-rep2-m1bp-100x_Position023_22_cmle.ics	16	1	0	1.083	NA	0.0	0.0	1.0	0.2815510562887972	2.280490917110064	0.17502370261712671	0.2887873204414948	0.17502370261712671	0.03478470868141894	0.9427851717867735	0.9891657585654847	108.0	2.0624735105730605	56.0	0.12912058098880944
1136	Feb25-FISH2-3L1-rep2-m1bp-100x_Position023_22_cmle.ics	17	1	0	1.5162	0.30125650836050716	1.0	1.4541052224178812	1.0	0.24586719365059115	2.017151435656372	0.78266029685716	0.8663954990685656	0.7796782044348296	0.6988199326963523	0.6273833901090471	0.9117676789102124	264.0	4.869963423237726	200.0	0.46114493210289076
1137	Feb25-FISH2-3L1-rep2-m1bp-100x_Position023_22_cmle.ics	17	2	0	1.2995999999999999	4.112544006530986	1.0	0.0	1.0	0.2561332862076176	3.253483173936249	0.1346072952346614	0.2762454179436332	0.1346072952346614	0.020974175229853974	0.9486131042032838	0.9898721415904841	118.0	2.309355818967124	61.0	0.1406492042913817
1138	Feb25-FISH2-3L1-rep2-m1bp-100x_Position023_22_cmle.ics	18	1	0	1.083	3.104705807429883	1.0	1.1600066841569678	1.0	0.12782114646231343	2.145441410976922	0.7478988192883326	0.8067487561685265	0.7481891028886594	0.665991588526372	0.6216841515072873	0.642541190456395	152.0	2.788314835364471	63.0	0.1452606536124106
1139	Feb25-FISH2-3L1-rep2-m1bp-100x_Position023_22_cmle.ics	19	1	0	1.083	0.2473965350503422	1.0	1.083	1.0	0.3030156631554313	2.2738975485956203	0.9180615452086835	0.9861956623889231	0.9176751908277382	0.7595309448975117	0.38946309858570843	0.9946118182165509	152.0	2.8819358307261513	97.0	0.22365529206990203
1140	Feb25-FISH2-3L1-rep2-m1bp-100x_Position023_22_cmle.ics	21	1	0	1.9493999999999998	0.09815843937292397	1.0	0.20635000882146287	1.0	0.29076682983530633	3.0641749280878554	0.31221901972148686	0.47919571108569997	0.30986152665298644	0.13819726186187126	0.8624976704318358	0.9826639258607456	292.0	5.6595359318708685	253.0	0.5833483391101568
1141	Feb25-FISH2-3L1-rep2-m1bp-100x_Position023_22_cmle.ics	22	1	0	1.5162	0.07751467326080971	1.0	0.42540144110901373	1.0	0.29339722493728426	2.0912163241538315	0.48596535032257543	0.6420983110094477	0.4737831938593877	0.2874223765071643	0.8377345363905994	0.9838005604222984	262.0	4.848673260167418	216.0	0.49803652667112214
1142	Feb25-FISH2-3L1-rep2-m1bp-100x_Position023_22_cmle.ics	24	1	0	1.083	1.6365029341916688	1.0	0.6190500264643886	1.0	0.31155985693518456	2.1124357640781724	0.5796788445070892	0.7211486727139079	0.5842711104038314	0.4464084085449489	0.6907379876600739	1.0005124417372777	184.0	3.40982043057445	131.0	0.3020499305273935
1143	Feb25-FISH2-3L1-rep2-m1bp-100x_Position023_22_cmle.ics	25	1	0	1.2995999999999999	0.42055888968473737	1.0	0.1459114905355603	1.0	0.28150518806062647	2.4559417031010717	0.34517638770066933	0.4888495078973666	0.33244426551255596	0.14413682538084935	0.8711887758777913	0.9935107342789214	198.0	3.72268831394955	139.0	0.32049572781150915
1144	Feb25-FISH2-3L1-rep2-m1bp-100x_Position023_22_cmle.ics	26	1	0	1.5162	0.24195650854270415	1.0	1.4370615219328515	1.0	0.26989512868537635	2.601355888185752	0.8461504165025674	0.9025287390486948	0.8436759231049319	0.7764038848803252	0.5511438276582287	0.9939249385062072	194.0	3.7035132366493526	132.0	0.30435565518790797
1145	Feb25-FISH2-3L1-rep2-m1bp-100x_Position023_22_cmle.ics	27	1	0	1.7328	0.4852531505234386	1.0	0.4773698211006071	1.0	0.2840055858713987	2.8996676897639824	0.5284131171360007	0.6656374863784962	0.5213507767978897	0.33684266939791463	0.8049201844588025	1.0007439327187275	224.0	4.350539166469865	168.0	0.3873617429664282
1146	Feb25-FISH2-3L1-rep2-m1bp-100x_Position023_22_cmle.ics	28	1	0	1.083	0.12566286617485786	1.0	0.5836459621422412	1.0	0.3285221530069097	2.3413558407230153	0.5786223783668689	0.6798244340563089	0.5738412550932512	0.44718020189115687	0.7390267319317326	0.9870477755751882	154.0	2.90322599379646	103.0	0.23748964003298878
1147	Feb25-FISH2-3L1-rep2-m1bp-100x_Position023_22_cmle.ics	29	1	0	0.8664	NA	0.0	0.3634229110571259	1.0	0.32492328374130336	2.5113942652560013	0.5205885199883845	0.6311489691220599	0.49824799148194754	0.340925370244894	0.7592918396794518	1.0124928684498142	98.0	1.862401699859836	52.0	0.1198976823467516
1148	Feb25-FISH2-3L1-rep2-m1bp-100x_Position023_22_cmle.ics	30	1	0	1.083	5.619417353137443	1.0	0.43046674663324214	1.0	0.2786623371401123	1.6916666111466436	0.4445238735209512	0.6146866904191377	0.4445238735209512	0.2935479443437284	0.808201285756687	0.9699459938724471	190.0	3.497096168625796	130.0	0.29974420586687905
1149	Feb25-FISH2-3L1-rep2-m1bp-100x_Position023_22_cmle.ics	31	1	0	1.5162	0.13740891923685483	1.0	1.0542408233015097	1.0	0.25680881862154736	3.185106769706396	0.7750615188799321	0.8629910903691133	0.7671786168858719	0.6715825201527366	0.5908489643620672	0.9741562924159604	182.0	3.5289617605466606	117.0	0.26976978528019113
1150	Feb25-FISH2-3L1-rep2-m1bp-100x_Position023_22_cmle.ics	33	1	0	1.7328	0.3044140368088745	1.0	0.5963412819178956	1.0	0.3082823902950295	2.6669897342974584	0.5459628995316014	0.6619503538782163	0.5205455708478633	0.3665043435197986	0.7729509783089216	0.9897018889935785	278.0	5.370073297336189	242.0	0.5579853678444979
1151	Feb25-FISH2-3L1-rep2-m1bp-100x_Position023_22_cmle.ics	35	1	0	1.5162	0.3514362270179011	1.0	1.1600066841569678	1.0	0.24889000910501527	2.608679850693024	0.8176593170207045	0.8873437079860177	0.8135251411669804	0.6956044971766604	0.6067002663101222	0.9799382298313791	186.0	3.524731589006438	119.0	0.27438123460122005
1152	Feb25-FISH2-3L1-rep2-m1bp-100x_Position023_22_cmle.ics	37	1	0	1.5162	2.4079726906204435	1.0	0.0	1.0	0.155746986870014	1.5160311302087566	0.14863027337638324	0.3200694108610929	0.14793616476545388	0.024527067391118824	0.9438810659729677	0.8290644638802457	256.0	4.714587024435232	152.0	0.350470148398197
1153	Feb25-FISH2-3L1-rep2-m1bp-100x_Position023_22_cmle.ics	38	1	0	1.2995999999999999	0.4753011273404718	1.0	0.10317500441073144	1.0	0.26094611572039667	2.424711527200763	0.3333276281107726	0.4884554821483586	0.3253346113031869	0.08974172457467566	0.8679372233359894	0.9809148496752493	180.0	3.3906453532742526	116.0	0.2674640606196767
1154	Feb25-FISH2-3L1-rep2-m1bp-100x_Position023_22_cmle.ics	39	1	0	1.2995999999999999	0.1746492660824211	1.0	0.8664	1.0	0.27466855967843334	2.2734107282668665	0.8642975617847073	0.9223254271023387	0.8353707082434898	0.6272018576878421	0.47920212406018386	0.9720492148862412	182.0	3.435340765184981	121.0	0.27899268392224896
1155	Feb25-FISH2-3L1-rep2-m1bp-100x_Position023_22_cmle.ics	40	1	0	1.083	0.6190964713191186	1.0	0.6329011539751598	1.0	0.2895641840473068	2.533733342591794	0.6725082292735584	0.7733518131055346	0.6655250076628864	0.5160654077321855	0.689203148467199	1.0051279859864644	130.0	2.483907295069816	75.0	0.17292934953858405
1156	Feb25-FISH2-3L1-rep2-m1bp-100x_Position023_22_cmle.ics	41	1	0	1.5162	0.39376706159103647	1.0	0.9755754663213545	1.0	0.30108013882048573	2.469551351855945	0.7102673425628695	0.8190603968617924	0.7070634458312159	0.5758028333106107	0.639658909752698	0.9875755726219141	188.0	3.569427000917167	133.0	0.3066613798484224
1157	Feb25-FISH2-3L1-rep2-m1bp-100x_Position023_22_cmle.ics	42	1	0	1.2995999999999999	0.22463685709480186	1.0	1.1535316172061805	1.0	0.33472666378143406	2.446605312472413	0.8102493333084684	0.8714544132182086	0.7980717229547023	0.7121151371612927	0.5908391517758632	1.0097013734430258	156.0	2.971326654547609	106.0	0.24440681401453213
1158	Feb25-FISH2-3L1-rep2-m1bp-100x_Position023_22_cmle.ics	43	1	0	1.2995999999999999	0.3585725743524228	1.0	0.6639153385791856	1.0	0.2872716501089198	2.332277917148189	0.6285697444814476	0.7461515035415008	0.6220859980548761	0.49220968042989205	0.7376956972614815	0.9945274498192074	160.0	3.013906980688226	102.0	0.23518391537247432
1159	Feb25-FISH2-3L1-rep2-m1bp-100x_Position023_22_cmle.ics	44	1	0	1.083	0.2713155976398234	1.0	1.2225574214657589	1.0	0.28194623496543986	2.4549872144256017	0.8565218741267426	0.9053699506318502	0.8511193218865464	0.802418728847766	0.5455099201078976	1.0074026238154725	118.0	2.262545321286284	64.0	0.14756637827292504
1160	Feb25-FISH2-3L1-rep2-m1bp-100x_Position023_22_cmle.ics	45	1	0	0.8664	0.34188049296600465	1.0	0.1459114905355603	1.0	0.282425622565585	2.3728557770284238	0.3270796727691814	0.5337905496041867	0.3172174044474674	0.1938634774887113	0.8622848311451807	0.9845336609498598	104.0	1.9496774379111828	53.0	0.12220340700726606
1161	Feb25-FISH2-3L1-rep2-m1bp-100x_Position024_23_cmle.ics	1	1	0	1.083	1.9668611998404637	1.0	2.166	1.0	0.2076853430437529	2.3313490122642806	0.9700023918358669	0.9870076804507282	0.9673713723822686	0.9364103858828532	0.2575633932355842	0.9028769377917653	164.0	3.0330820579884237	90.0	0.20751521944630086
1162	Feb25-FISH2-3L1-rep2-m1bp-100x_Position024_23_cmle.ics	2	1	0	1.5162	0.5260266684133874	1.0	0.7748934119142009	1.0	0.2880880389659548	2.8428658653786743	0.6178672928785279	0.721242887072987	0.6098349864229335	0.48249856000810193	0.7346631583879327	0.9861398306591728	214.0	4.08025160923538	158.0	0.3643044963612837
1163	Feb25-FISH2-3L1-rep2-m1bp-100x_Position024_23_cmle.ics	4	1	0	1.083	0.39414971495896733	1.0	0.7817319754002556	1.0	0.31146492287627897	1.9542418119869835	0.6393035346662479	0.7332112076485572	0.63621898879933	0.5195435988694651	0.6770341576874006	0.9986405071947664	196.0	3.6077771555175624	144.0	0.33202435111408135
1164	Feb25-FISH2-3L1-rep2-m1bp-100x_Position024_23_cmle.ics	5	1	0	1.2995999999999999	0.2664167579980419	1.0	0.5963412819178956	1.0	0.32031780354063294	2.318485583806121	0.5676596501103589	0.677566770853393	0.5671634052764899	0.43192187476854255	0.7116204768971192	1.0042794155779227	186.0	3.5247315890064383	135.0	0.31127282916945126
1165	Feb25-FISH2-3L1-rep2-m1bp-100x_Position024_23_cmle.ics	6	1	0	1.2995999999999999	0.42652737579859845	1.0	0.7252201245704302	1.0	0.3042557231713215	2.694540656976866	0.6612767261859146	0.764417877913165	0.6587988862492656	0.5045256767227799	0.6758749322091873	0.998054057923519	172.0	3.258674203312178	117.0	0.26976978528019113
1166	Feb25-FISH2-3L1-rep2-m1bp-100x_Position024_23_cmle.ics	7	1	0	1.7328	0.0761425997868017	2.0	2.007619653766808	1.0	0.2923107102926303	2.378365588195492	0.8897774537259516	0.9434172369794688	0.8883523621721047	0.8135565976767694	0.39595243074383596	0.9933247986743141	328.0	6.183190360178953	302.0	0.696328847475365
1167	Feb25-FISH2-3L1-rep2-m1bp-100x_Position024_23_cmle.ics	8	1	0	1.5162	0.35959132287968415	1.0	0.8779414014559871	1.0	0.26511107188097244	2.441623365095437	0.690802628844183	0.8027435156849114	0.6906449555289581	0.5542467874062023	0.640405850883502	0.983630846659384	202.0	3.8354843866114274	139.0	0.32049572781150915
1168	Feb25-FISH2-3L1-rep2-m1bp-100x_Position024_23_cmle.ics	9	1	0	1.2995999999999999	0.36480257247757214	1.0	1.517785507063743	1.0	0.2880929030172355	2.690531689610398	0.7442134559767866	0.8007081250220188	0.7430796872848161	0.6847290324853554	0.6600645729130639	0.9986038909104678	164.0	3.126703053350103	106.0	0.24440681401453213
1169	Feb25-FISH2-3L1-rep2-m1bp-100x_Position024_23_cmle.ics	9	2	0	1.5162	0.3970384822287541	2.0	0.3720027687491155	1.0	0.29287726773499584	2.2415825190753997	0.3817853974435758	0.532229136574289	0.3811960939426646	0.23669983634016903	0.8718986126497641	0.9969508043063376	254.0	4.740107359045761	206.0	0.47497928006597756
1170	Feb25-FISH2-3L1-rep2-m1bp-100x_Position024_23_cmle.ics	10	1	0	1.083	0.2888672506628084	1.0	1.5930676819351215	1.0	0.32508082821879547	2.176547700153963	0.8869504637222602	0.9300062410194633	0.8842073179581706	0.8121017721592476	0.5181971215086011	0.9869400828928843	186.0	3.477921091325599	136.0	0.31357855382996574
1171	Feb25-FISH2-3L1-rep2-m1bp-100x_Position024_23_cmle.ics	12	1	0	1.083	0.5143767608596068	1.0	0.6190500264643886	1.0	0.23543358560236521	2.789065595113285	0.6950302991946585	0.8348970776703637	0.6950302991946585	0.5237805167476227	0.6174242503944259	1.0168566882563312	124.0	2.32641581049721	63.0	0.1452606536124106
1172	Feb25-FISH2-3L1-rep2-m1bp-100x_Position024_23_cmle.ics	13	1	0	1.5162	0.4128405609552221	1.0	0.639412489864916	1.0	0.31558993033611005	3.039816166634232	0.6249446782336041	0.7327564867115242	0.6034385759614735	0.44437068208924996	0.7364276439026595	1.0040569927847853	186.0	3.594947335527698	134.0	0.30896710450893683
1173	Feb25-FISH2-3L1-rep2-m1bp-100x_Position024_23_cmle.ics	15	1	0	1.083	3.307520062874345	1.0	0.0	1.0	0.2513577986521761	3.066411461169302	0.18902848122081167	0.2982503453265803	0.16332302834966783	0.03257251858185884	0.9367130654630409	0.9885950058362311	104.0	1.996487935592023	50.0	0.11528623302572269
1174	Feb25-FISH2-3L1-rep2-m1bp-100x_Position024_23_cmle.ics	16	1	0	1.2995999999999999	0.2907618113772351	1.0	1.1872177544577784	1.0	0.292485254811594	2.430534709567904	0.7796084098964248	0.8542273149581914	0.7772272117270569	0.6802381198169368	0.5303374571352054	0.9788025247567524	202.0	3.8354843866114274	146.0	0.3366358004351103
1175	Feb25-FISH2-3L1-rep2-m1bp-100x_Position024_23_cmle.ics	17	1	0	0.6497999999999999	0.22265788227755642	1.0	0.10317500441073144	1.0	0.3541678743047469	1.9103533286550562	0.3162418435941412	0.49108955782916397	0.3162418435941412	0.12233130285646697	0.8496139711720063	1.0217800778870008	94.0	1.726200378357538	51.0	0.11759195768623716
1176	Feb25-FISH2-3L1-rep2-m1bp-100x_Position024_23_cmle.ics	18	1	0	1.2995999999999999	0.4326218156279882	1.0	0.23070632344123612	1.0	0.23451863495341663	1.7203343020670778	0.4253383625471489	0.5960700022187708	0.42170512536055027	0.1871865986243621	0.8488883828884992	0.9406492331115925	250.0	4.6975270329051435	180.0	0.4150304388926017
1177	Feb25-FISH2-3L1-rep2-m1bp-100x_Position024_23_cmle.ics	19	1	0	0.8664	5.777323927635293	1.0	0.10317500441073144	1.0	0.2760730602062183	2.282492218658502	0.20039961708716406	0.31552081927927583	0.20039961708716406	0.06327377625297946	0.9121822816850476	0.9782477550582691	110.0	2.0369531759625294	57.0	0.13142630564932387
1178	Feb25-FISH2-3L1-rep2-m1bp-100x_Position024_23_cmle.ics	20	1	0	1.5162	6.685553911351319	1.0	0.10317500441073144	1.0	0.3345968221641887	2.906768579262296	0.30826829637582415	0.4702997894041376	0.30826829637582415	0.09063880744931246	0.8673638286063055	1.0043482367048824	176.0	3.394875524814475	127.0	0.29282703188533565
1179	Feb25-FISH2-3L1-rep2-m1bp-100x_Position024_23_cmle.ics	21	1	0	1.2995999999999999	0.3159703263601669	1.0	0.5158750220536572	1.0	0.31913925983541025	2.3308928162703615	0.5259629572236109	0.6306502361493839	0.5259629572236109	0.3685143138192868	0.7618808467975849	0.9981920447686012	198.0	3.7226883139495506	148.0	0.3412472497561391
1180	Feb25-FISH2-3L1-rep2-m1bp-100x_Position024_23_cmle.ics	22	1	0	1.2995999999999999	5.131353091630194	1.0	1.459776126042586	1.0	0.28506183420143066	2.508744569936506	0.8998680361120227	0.9606482289608368	0.89713798954064	0.788086244335677	0.4635178612447934	0.9976724345773067	200.0	3.790788974700699	142.0	0.3274129017930525
1181	Feb25-FISH2-3L1-rep2-m1bp-100x_Position024_23_cmle.ics	23	1	0	1.7328	0.4328136042102022	1.0	0.1459114905355603	1.0	0.3245631460951433	2.5576731843595164	0.2835290674504334	0.45526396084487397	0.282373966324599	0.12010093902560526	0.9080346418223335	0.9955962941898547	258.0	4.946524427069319	222.0	0.5118708746342088
1182	Feb25-FISH2-3L1-rep2-m1bp-100x_Position024_23_cmle.ics	23	2	0	0.8664	0.2692410208981165	2.0	0.0	1.0	0.2991712012340393	1.9668577352095222	0.12877976486998108	0.2638534298097041	0.12837189897379694	0.018287025505629172	0.9460675566383159	0.9922687204025638	132.0	2.434981711618865	78.0	0.17984652352012742
1183	Feb25-FISH2-3L1-rep2-m1bp-100x_Position024_23_cmle.ics	25	1	0	1.2995999999999999	0.15838995040093745	1.0	0.5097226605744432	1.0	0.2872256686807972	2.253893288108462	0.472586432240287	0.5867027963004587	0.472586432240287	0.3035222230547023	0.7943216499398854	0.9969761217001085	206.0	3.8546594639116254	149.0	0.34355297441665367
1184	Feb25-FISH2-3L1-rep2-m1bp-100x_Position024_23_cmle.ics	25	2	0	1.2995999999999999	7.711790997608822	1.0	0.0	1.0	0.2725820568548805	2.656984810377116	0.13593566594240902	0.27943649426005013	0.15470392847331485	0.021205347851785253	0.9511931948318463	0.9956109599435857	152.0	2.905341079566571	92.0	0.21212666876732977
1185	Feb25-FISH2-3L1-rep2-m1bp-100x_Position024_23_cmle.ics	26	1	0	1.2995999999999999	0.16733136999542317	1.0	0.3095250132321943	1.0	0.3352770511764099	2.1591087173097776	0.41942375577657554	0.5655324967296201	0.41417142706888505	0.24067037857523188	0.8778326547738745	1.0010590645474806	200.0	3.7205732281794393	154.0	0.3550815977192259
1186	Feb25-FISH2-3L1-rep2-m1bp-100x_Position024_23_cmle.ics	27	1	0	0.8664	0.38337975823549725	1.0	0.23070632344123612	1.0	0.2770363892054491	2.1364971275034854	0.4212519878560069	0.5738615006505711	0.4190834176666185	0.24811334393523204	0.8188013107746571	0.9917739013796495	126.0	2.3243007247270993	70.0	0.1614007262360118
1187	Feb25-FISH2-3L1-rep2-m1bp-100x_Position024_23_cmle.ics	28	1	0	1.7328	0.686140060719869	1.0	1.4973853800157155	1.0	0.27728379833731087	2.6106661544160983	0.8377839368560583	0.911520154244743	0.8351991323733204	0.7608242453455444	0.6044110593652245	0.9813061006256302	224.0	4.2335129222677645	166.0	0.3827502936453994
1188	Feb25-FISH2-3L1-rep2-m1bp-100x_Position024_23_cmle.ics	29	1	0	1.7328	0.5799179875048812	2.0	1.5490250415242273	1.0	0.3255338989051879	2.5312273182289675	0.7982350484723195	0.8729400558406643	0.796747574658416	0.6988434977377284	0.6361359759604241	0.9968359478139022	308.0	5.829857236433343	290.0	0.6686601515491917
1189	Feb25-FISH2-3L1-rep2-m1bp-100x_Position024_23_cmle.ics	30	1	0	1.2995999999999999	0.7024075203008323	1.0	1.5661111030016057	1.0	0.29575657482846107	2.2575989599938664	0.8913524752874994	0.9388260468746846	0.8895827305210317	0.8095842109158934	0.5414934931258544	0.9983710915608269	204.0	3.809964052000897	149.0	0.34355297441665367
1190	Feb25-FISH2-3L1-rep2-m1bp-100x_Position024_23_cmle.ics	31	1	0	0.8664	0.6896905192674734	1.0	0.5158750220536572	1.0	0.2815510562887972	2.040188012371658	0.6070776827566465	0.7243890220775039	0.6149318352595985	0.4693348123233263	0.704848616215434	1.0024883425974	108.0	1.9922577640518007	56.0	0.12912058098880944
1191	Feb25-FISH2-3L1-rep2-m1bp-100x_Position024_23_cmle.ics	34	1	0	1.083	0.2702406223817465	2.0	1.5162	1.0	0.2929320392162178	2.4067463165057066	0.8256215323664583	0.9073893527271908	0.8256215323664583	0.6956809030429233	0.4159412631198542	0.9874456281410234	160.0	2.990501731847806	103.0	0.23748964003298878
1192	Feb25-FISH2-3L1-rep2-m1bp-100x_Position024_23_cmle.ics	34	2	0	1.9493999999999998	0.34300406398223754	1.0	0.42540144110901373	1.0	0.2726691396657386	2.5071990654022906	0.3844835990971825	0.5265096973983414	0.3780280594777522	0.24081755140339656	0.8465383988671493	0.9879922460954098	292.0	5.5659149365091904	245.0	0.5649025418260412
1193	Feb25-FISH2-3L1-rep2-m1bp-100x_Position024_23_cmle.ics	35	1	0	1.083	0.43211093978771	1.0	0.687545504971255	1.0	0.2674205563182136	2.3461846543267906	0.6289690831867352	0.740589373013636	0.6266850683746562	0.5022354187522475	0.6884126064666334	0.9875605637771773	166.0	3.101182718739572	104.0	0.2397953646935032
1194	Feb25-FISH2-3L1-rep2-m1bp-100x_Position024_23_cmle.ics	36	1	0	1.083	1.1960437089554394	1.0	0.8533468100660392	1.0	0.2667389988896994	2.743086061722067	0.7901552962131473	0.8598530530456241	0.7869083622465072	0.6843701875800138	0.5488863853665829	0.9873261705233464	106.0	2.017778098662332	53.0	0.12220340700726606
1195	Feb25-FISH2-3L1-rep2-m1bp-100x_Position024_23_cmle.ics	37	1	0	1.9493999999999998	0.43659473101793966	1.0	0.72222503087512	1.0	0.1429224029753337	3.917154177521968	0.6105506112219323	0.6961472558948392	0.608114674441205	0.4691479975448826	0.6938617586176421	0.7514865573278519	220.0	4.167527347286727	116.0	0.2674640606196767
1196	Feb25-FISH2-3L1-rep2-m1bp-100x_Position024_23_cmle.ics	38	1	0	1.2995999999999999	1.7433398464396834	1.0	1.3713556104512643	1.0	0.3102032636103427	2.460099636982408	0.8520481184906824	0.9230772053696595	0.8497801786461353	0.7478146307808612	0.49488531503905164	0.99910180339389	188.0	3.546021752076747	135.0	0.31127282916945126
1197	Feb25-FISH2-3L1-rep2-m1bp-100x_Position024_23_cmle.ics	40	1	0	1.083	3.1256884596128556	1.0	0.3164505769875799	1.0	0.2427659618000343	2.6136951329953497	0.4409747794635112	0.5908782180324381	0.4409747794635112	0.2462439239946973	0.8117369167544938	0.9540069517805791	108.0	2.0624735105730605	52.0	0.1198976823467516
1198	Feb25-FISH2-3L1-rep2-m1bp-100x_Position024_23_cmle.ics	41	1	0	0.8664	0.214504966635146	1.0	0.1459114905355603	1.0	0.35065995806570655	2.22626415021219	0.35505475608652365	0.5173092587564485	0.36587021449904966	0.18105710924065527	0.8732597441696228	1.004657191433126	112.0	2.0816485878732585	66.0	0.15217782759395398
1199	Feb25-FISH2-3L1-rep2-m1bp-100x_Position024_23_cmle.ics	42	1	0	1.9493999999999998	0.3522877697324123	1.0	0.6016084874694266	1.0	0.28301129293029215	2.559478863229612	0.5072224382551987	0.6589596406796834	0.5051283057504807	0.36110585893324104	0.7643109423563971	0.9895162933603235	316.0	6.032044132916677	281.0	0.6479086296045616
1200	Feb25-FISH2-3L1-rep2-m1bp-100x_Position024_23_cmle.ics	43	1	0	1.2995999999999999	0.19639587995880192	1.0	0.0	1.0	0.11240241881514978	2.3862507157614896	0.05225421508316245	0.14433811802232854	0.05225421508316245	0.02611998746867168	0.9777040927476569	0.9155358398657077	136.0	2.711614526163681	50.0	0.11528623302572269
1201	Feb25-FISH2-3L1-rep2-m1bp-100x_Position024_23_cmle.ics	44	1	0	1.083	0.28106818663747896	1.0	0.0	1.0	0.2667602850650871	1.7481323546457546	0.24583386650655065	0.44341637711259635	0.23369720354748852	0.028850412922150147	0.8954666134711601	0.9923008715213844	164.0	3.0330820579884237	102.0	0.23518391537247432
1202	Feb25-FISH2-3L1-rep2-m1bp-100x_Position024_23_cmle.ics	45	1	0	1.5162	0.2962976212728844	1.0	1.6592549201289784	1.0	0.2890909267796596	2.5244438601017443	0.8994043171295488	0.9454841931046042	0.8966877797719226	0.8354539550409575	0.4897853407987011	0.9939307041294296	200.0	3.8375994723815383	143.0	0.3297186264535669
1203	Feb25-FISH2-3L1-rep2-m1bp-100x_Position024_23_cmle.ics	46	1	0	1.083	0.23543070082913573	1.0	1.7328	1.0	0.2929320392162178	2.047770578332677	0.9936856290307056	0.9992925209356049	0.988863220714217	0.9231061699874867	0.22032053147900912	0.9935880841612863	160.0	2.943691234166966	103.0	0.23748964003298878
1204	Feb25-FISH2-3L1-rep2-m1bp-100x_Position024_23_cmle.ics	49	1	0	1.2995999999999999	0.3554193412925505	1.0	0.10317500441073144	1.0	0.2932823503008304	2.38996201228202	0.30889902322801444	0.4648918837043648	0.32222012985418014	0.09877432718995882	0.8618385598220121	0.9915288453737805	162.0	3.0586023925989543	105.0	0.24210108935401767
1205	Feb25-FISH2-3L1-rep2-m1bp-100x_Position024_23_cmle.ics	52	1	0	0.8664	0.6620884700392441	1.0	0.6190500264643886	1.0	0.2655920340875803	1.7226079488796169	0.609712749650101	0.6968098104991891	0.6029591451358497	0.48639837380312356	0.714048059536775	0.9667634527564684	142.0	2.5882430246512484	82.0	0.18906942216218525
1206	Feb25-FISH2-3L1-rep2-m1bp-100x_Position025_24_cmle.ics	1	1	0	1.2995999999999999	5.160290955744445	1.0	1.5162	1.0	0.3069542060863775	2.2553541996157627	0.7849888256184179	0.864361376438893	0.7833279757531227	0.7056449761204996	0.5876792461355459	0.9978235641974893	226.0	4.2313978364976546	177.0	0.40811326491105837
1207	Feb25-FISH2-3L1-rep2-m1bp-100x_Position025_24_cmle.ics	1	2	0	0.8664	0.40229709458906143	1.0	0.687545504971255	1.0	0.30589812765231944	2.1543535487880416	0.48951062331618905	0.5629113856233162	0.48636878520695564	0.3959844936321332	0.7820581483531647	1.008566556120542	110.0	2.0837636736433693	60.0	0.13834347963086724
1208	Feb25-FISH2-3L1-rep2-m1bp-100x_Position025_24_cmle.ics	2	1	0	1.2995999999999999	0.7392876395164576	1.0	1.9362331294313135	1.0	0.2498622197501956	2.3136767476952413	0.8860878463122576	0.946290124427023	0.8848111782235067	0.7924548274413069	0.4806678492271851	0.9542653096618313	208.0	3.9227601246627732	141.0	0.325107177132538
1209	Feb25-FISH2-3L1-rep2-m1bp-100x_Position025_24_cmle.ics	2	2	0	1.5162	0.18704562216294854	2.0	1.0194453211488863	1.0	0.30335959805131585	2.5701058099326612	0.644733423363026	0.7595726048840573	0.6435497788284806	0.5224619806318545	0.6654643118059201	0.9936579890815136	220.0	4.190932596127148	169.0	0.38966746762694277
1210	Feb25-FISH2-3L1-rep2-m1bp-100x_Position025_24_cmle.ics	4	1	0	1.2995999999999999	0.27533199292794025	1.0	0.9512265400461282	1.0	0.2345119652138986	1.0547541113719456	0.667081028819188	0.7912650656673933	0.6625650818815645	0.4737870899165871	0.7031685478405948	0.9277381073435746	376.0	6.787775269228049	332.0	0.7655005872907988
1211	Feb25-FISH2-3L1-rep2-m1bp-100x_Position025_24_cmle.ics	5	1	0	1.083	2.1695350129303597	1.0	1.2927790998539732	1.0	0.2895641840473068	1.8220706782372962	0.8212653649715305	0.879536179467755	0.8190822967832327	0.744479199758885	0.5790870822320777	0.9551858451513046	130.0	2.413691548548556	75.0	0.17292934953858405
1212	Feb25-FISH2-3L1-rep2-m1bp-100x_Position025_24_cmle.ics	6	1	0	1.5162	0.20797770100411114	1.0	1.245083401423282	1.0	0.31913925983541025	2.29644176124899	0.7926065036381872	0.8595511668450422	0.7872888942738098	0.699383426559776	0.5607613820358537	0.9897459468851457	198.0	3.76949881163039	148.0	0.3412472497561391
1213	Feb25-FISH2-3L1-rep2-m1bp-100x_Position025_24_cmle.ics	7	1	0	1.083	0.5430721440033526	1.0	0.0	1.0	0.19354565244335864	2.193266506746896	0.09513091541069546	0.2576212997521297	0.09513091541069546	0.03349810535912704	0.9706455964246479	0.960074790200901	142.0	2.635053522332088	70.0	0.1614007262360118
1214	Feb25-FISH2-3L1-rep2-m1bp-100x_Position025_24_cmle.ics	8	1	0	1.5162	0.3346834611028152	1.0	0.2918229810711206	1.0	0.28215104633056787	2.865711468381313	0.44054798112218146	0.6094323544834819	0.4366609858416361	0.2068694284216046	0.833538830503885	0.9982325511375422	210.0	4.014266034254342	152.0	0.350470148398197
1215	Feb25-FISH2-3L1-rep2-m1bp-100x_Position025_24_cmle.ics	9	1	0	1.7328	0.217947080828807	1.0	1.6116450895211656	1.0	0.28814994698356977	3.0037461609286065	0.8589699406471376	0.9145182024561691	0.8602773447115779	0.7831541806843357	0.519659639098698	0.9951625790858929	236.0	4.595306389093819	183.0	0.42194761287414506
1216	Feb25-FISH2-3L1-rep2-m1bp-100x_Position025_24_cmle.ics	10	1	0	1.083	0.43235065745871504	1.0	2.085072780552851	1.0	0.2968001223977527	2.612096416033784	0.9803931820558403	0.993966328557984	0.9797553069120569	0.9560388999268012	0.2533670511262258	0.9962545961831868	152.0	2.8819358307261513	96.0	0.22134956740938755
1217	Feb25-FISH2-3L1-rep2-m1bp-100x_Position025_24_cmle.ics	11	1	0	1.5162	0.16601667339704207	1.0	0.0	1.0	0.1841601229867414	3.08021737054822	0.09787397935603143	0.21258665845016175	0.06911107687567401	0.03454013249114158	0.9517024904230169	0.9847934124295047	136.0	2.7584250238445205	64.0	0.14756637827292504
1218	Feb25-FISH2-3L1-rep2-m1bp-100x_Position025_24_cmle.ics	13	1	0	1.5162	0.5059580059923081	1.0	0.0	1.0	0.19359711568366686	2.1354500344729654	0.1578482063921558	0.40658906421625096	0.1578482063921558	0.02575213652316018	0.9506281299633453	0.8568632504757282	236.0	4.361253900689619	150.0	0.3458586990771681
1219	Feb25-FISH2-3L1-rep2-m1bp-100x_Position025_24_cmle.ics	15	1	0	1.083	0.18386977753650297	1.0	1.6313400576791501	1.0	0.2895641840473068	2.395436472889468	0.9548878248238016	0.9791386452897186	0.9545112175176198	0.9054379404960456	0.3223085747610538	1.0015382864997486	130.0	2.4605020462293963	75.0	0.17292934953858405
1220	Feb25-FISH2-3L1-rep2-m1bp-100x_Position025_24_cmle.ics	16	1	0	1.2995999999999999	0.5493209370217315	1.0	0.0	1.0	0.18572331069974687	2.058045519884369	0.20619692312272528	0.38409424146118176	0.18247653639185155	0.02243649381870688	0.9155363664101785	0.9092184252351252	286.0	5.033939470489864	196.0	0.451922033460833
1221	Feb25-FISH2-3L1-rep2-m1bp-100x_Position025_24_cmle.ics	16	2	0	0.8664	1.4717188395379517	1.0	0.0	1.0	0.06535839898413054	1.180736520866432	0.06366248129982063	0.13140923063182416	0.04488043049487559	0.02243649381870688	0.914531901877687	0.8711110223685502	184.0	3.1991731910106718	60.0	0.13834347963086724
1222	Feb25-FISH2-3L1-rep2-m1bp-100x_Position025_24_cmle.ics	17	1	0	1.7328	0.15835388326006036	1.0	0.0	1.0	0.2670713543528941	3.3257359250351386	0.2807586756972327	0.442818807370456	0.23707263657379243	0.025148368955401443	0.9192154256449069	0.979661630831412	212.0	4.152582441526751	150.0	0.3458586990771681
1223	Feb25-FISH2-3L1-rep2-m1bp-100x_Position025_24_cmle.ics	18	1	0	1.083	0.40813322192141993	1.0	0.23070632344123612	1.0	0.2968001223977527	2.243720839684439	0.40799477248918714	0.5489353095536909	0.3966684990613299	0.22705962888822045	0.8414937819954706	1.0032804324453788	152.0	2.8351253330453114	96.0	0.22134956740938755
1224	Feb25-FISH2-3L1-rep2-m1bp-100x_Position025_24_cmle.ics	19	1	0	1.2995999999999999	0.45850526518168616	1.0	0.0	1.0	0.22907446432425577	2.0706930536698933	0.3464208176619882	0.5768991631756516	0.3464208176619882	0.029696561987177527	0.8327166576266141	0.9537738722049085	168.0	3.2629043748524	98.0	0.2259610167304165
1225	Feb25-FISH2-3L1-rep2-m1bp-100x_Position025_24_cmle.ics	20	1	0	1.2995999999999999	0.2236453198397442	1.0	0.10317500441073144	1.0	0.28382355299330775	2.4068822954979967	0.2969129095765973	0.449212910393504	0.29487881189089393	0.06406590803264359	0.8750395213419984	0.9996020766191802	182.0	3.458746014025401	123.0	0.2836041332432778
1226	Feb25-FISH2-3L1-rep2-m1bp-100x_Position025_24_cmle.ics	21	1	0	1.083	3.9579138931340325	1.0	1.398244327139882	1.0	0.29375218469089276	2.260228958493024	0.9239997542717229	0.9830447488744767	0.9200417738071208	0.815883700316814	0.4849131450416708	0.993462322521113	166.0	3.1011827187395724	109.0	0.25132398799607547
1227	Feb25-FISH2-3L1-rep2-m1bp-100x_Position025_24_cmle.ics	22	1	0	1.083	0.46271868957054285	1.0	1.4751040190545512	1.0	0.26580897764629313	1.9427703881596239	0.8794811790479984	0.9330561641107349	0.8725187545641638	0.8010315010290114	0.5487020704282294	1.0010195825189896	184.0	3.38641518173403	121.0	0.27899268392224896
1228	Feb25-FISH2-3L1-rep2-m1bp-100x_Position025_24_cmle.ics	24	1	0	1.5162	0.15648823384540625	1.0	0.0	1.0	0.28055224894495756	2.3899597997188686	0.22437145058645586	0.4132302160326475	0.21894923090094462	0.025575754116606262	0.8956097511037538	0.9844608756765993	232.0	4.34207882338942	176.0	0.4058075402505439
1229	Feb25-FISH2-3L1-rep2-m1bp-100x_Position025_24_cmle.ics	27	1	0	1.5162	6.080437714994357	1.0	0.0	1.0	0.23245569219353243	2.4258070818910444	0.13551848585678186	0.2931873930087964	0.10534233479817105	0.02663386220644578	0.9542328662230418	0.9342950869663194	208.0	4.0163811200244535	136.0	0.31357855382996574
1230	Feb25-FISH2-3L1-rep2-m1bp-100x_Position025_24_cmle.ics	28	1	0	0.6497999999999999	3.287359978337825	1.0	1.2061562705180378	1.0	0.3324903357742127	1.971198842368578	0.8893642361274349	0.9323962202059142	0.8831115916819456	0.8211571309921176	0.532803662913529	1.015750443327729	96.0	1.770895790268267	51.0	0.11759195768623716
1231	Feb25-FISH2-3L1-rep2-m1bp-100x_Position025_24_cmle.ics	29	1	0	1.083	NA	0.0	0.639412489864916	1.0	0.32945969384938023	2.328834873048641	0.5555139573070608	0.6710311986863711	0.5548045977011494	0.4299704433497537	0.7413089689469101	0.9858032300477023	130.0	2.4839072950698156	80.0	0.18445797284115634
1232	Feb25-FISH2-3L1-rep2-m1bp-100x_Position025_24_cmle.ics	29	2	0	1.5162	NA	0.0	0.0	1.0	0.20822445331309947	3.4782828018527825	0.07650574712643678	0.21695894909688013	0.07650574712643678	0.02664367816091954	0.9595401130603489	0.8973062632393219	118.0	2.3093558189671235	55.0	0.12681485632829495
[truncated: 4,257 more rows]
