# Supplementary material for: M1BP cooperates with CP190 to activate transcription at TAD borders and promote chromatin insulator activity
Source: Nat Commun. 2021 Jul 7;12:4170. doi: 10.1038/s41467-021-24407-y (PMC8263732; doi:10.1038/s41467-021-24407-y)
Supplement: Supplementary file 6 — Source Data [file 41467_2021_24407_MOESM6_ESM.zip › Source Data_updated_060121/Source Data 8/Figure 8c/Figure 8c-tango-slide2/rep2/rep2-mock-m1bp/B.xls]

	Label	nuc.idx	idx	tag	ZThickness	_Adist	_Aidx	_Cdist	_Cidx	_NUC_dist	_NUC_idx	compacity	elongation	evf	evfMax	evfMean	evfMin	rad_dist	ratioEllVolume	surface_pix	surface_unit	volume_pix	volume_unit
1	Feb25-FISH2-3L1-rep2-m1bp-100x_Position001_0_cmle.ics	1	1	0	1.5162	3.6514331649545326	1.0	3.5205301122687875	1.0	0.10317500441073144	1.0	0.16859054744005497	1.8928455184150357	0.26905988282939486	0.3949352765654421	0.2568535192684919	0.07718755597495817	0.8872867390776372	0.8480739700632526	258.0	4.7592824363459565	160.0	0.3689159456823127
2	Feb25-FISH2-3L1-rep2-m1bp-100x_Position001_0_cmle.ics	1	2	0	1.083	4.5269860459605	1.0	4.373906268897888	1.0	0.3720027687491155	1.0	0.11751085523447091	2.305834014195231	0.3265529910833257	0.42426069367444746	0.32625591423216554	0.2556608430866285	0.8547019577009198	0.730872232098963	134.0	2.432866625848754	50.0	0.11528623302572269
3	Feb25-FISH2-3L1-rep2-m1bp-100x_Position001_0_cmle.ics	2	1	0	1.7328	0.29588094552148914	1.0	0.22035529107163493	1.0	1.5863714811341738	1.0	0.3053628059289279	2.448681833495633	0.8099013623496107	0.8797715410474168	0.8049915958952583	0.7160223519698042	0.58166978874599	0.992064890023432	300.0	5.721291335311687	270.0	0.6225456583389025
4	Feb25-FISH2-3L1-rep2-m1bp-100x_Position001_0_cmle.ics	3	1	0	1.083	0.40021642215754594	1.0	0.7486597544946108	1.0	0.639412489864916	1.0	0.31605329740808763	2.032175056488108	0.6239211077239505	0.7493388915414846	0.6162999963271752	0.4646949719028905	0.7262196137142667	0.9986071298584169	162.0	3.0117918949181153	109.0	0.25132398799607547
5	Feb25-FISH2-3L1-rep2-m1bp-100x_Position001_0_cmle.ics	4	1	0	1.9493999999999998	5.921236350859807	1.0	6.833524232219567	1.0	0.0	1.0	0.15366485805602248	3.0482485650515696	0.08560699789455406	0.19071107638210588	0.08560699789455406	0.029546786481734713	0.9589715902563871	0.9235258833395354	184.0	3.784304412021167	92.0	0.21212666876732977
6	Feb25-FISH2-3L1-rep2-m1bp-100x_Position001_0_cmle.ics	6	1	0	1.2995999999999999	0.29567026444680206	1.0	0.33227502973237094	1.0	0.3634229110571259	1.0	0.2882305395200157	2.6337468103760937	0.44687770859673814	0.5956288715538698	0.4467107198804043	0.27105846990624777	0.8283086082819289	0.983948976257353	184.0	3.5034414259361295	126.0	0.2905213072248212
7	Feb25-FISH2-3L1-rep2-m1bp-100x_Position001_0_cmle.ics	8	1	0	1.2995999999999999	0.32777620348028597	1.0	0.3010474734216869	1.0	0.5556144027286182	1.0	0.2873025184810246	2.15258032694551	0.5684535988723685	0.6850626714560694	0.5662104609042271	0.40560254020218556	0.7490356862005946	0.9886175055938718	190.0	3.543906666306636	132.0	0.30435565518790797
8	Feb25-FISH2-3L1-rep2-m1bp-100x_Position001_0_cmle.ics	9	1	0	0.8664	0.3751699715790176	1.0	NA	0.0	0.0	1.0	0.2696112908895111	2.2588178843570845	0.1395689683887945	0.32837846840544954	0.1395689683887945	0.03541687485426868	0.9525124471591944	0.9676893228608087	116.0	2.1944446605351353	61.0	0.1406492042913817
9	Feb25-FISH2-3L1-rep2-m1bp-100x_Position001_0_cmle.ics	10	1	0	0.8664	4.773846810354224	1.0	5.131921841937774	1.0	0.1459114905355603	1.0	0.13017886875851517	1.0291106004678272	0.32530860364183345	0.5240155388574937	0.31514486603600433	0.1412780227286841	0.8749845173999822	0.5474989628739798	138.0	2.4754469519893716	55.0	0.12681485632829495
10	Feb25-FISH2-3L1-rep2-m1bp-100x_Position001_0_cmle.ics	11	1	0	1.5162	0.37242233144339776	1.0	0.34769202098836854	1.0	0.3720027687491155	1.0	0.2917462631428579	2.3051275281120245	0.44118903434932283	0.5772011709425333	0.43338065683342963	0.28125863758574765	0.8252712874261297	0.9834504684855067	214.0	4.056846360394959	159.0	0.3666102210217982
11	Feb25-FISH2-3L1-rep2-m1bp-100x_Position001_0_cmle.ics	12	1	0	1.083	0.35302658434570516	1.0	0.4302533155151405	1.0	1.401081809291592	1.0	0.31233731489967453	1.9004593318449325	0.7670892285736585	0.8302282280273383	0.7667064328267793	0.6715185098467702	0.6037230104160703	1.0054186597444779	194.0	3.563081743606834	142.0	0.3274129017930525
12	Feb25-FISH2-3L1-rep2-m1bp-100x_Position001_0_cmle.ics	12	2	0	1.2995999999999999	0.32793272408148455	2.0	0.19416769508661455	2.0	1.927468146499159	1.0	0.30258378519591916	2.3564295902261305	0.8766542908430054	0.9158499737989318	0.8752754828615282	0.8210615706518305	0.5285925286674823	1.0022252831632472	182.0	3.4119355163445615	127.0	0.29282703188533565
13	Feb25-FISH2-3L1-rep2-m1bp-100x_Position001_0_cmle.ics	13	1	0	1.5162	0.518813040243352	1.0	0.7181182188201916	1.0	1.6456566907434287	1.0	0.2224045346781058	2.115079247908876	0.8361924629827067	0.910382932208413	0.8361924629827067	0.7433634449657636	0.5661978510645418	0.9205930687193488	282.0	5.178601135072609	210.0	0.48420217870803534
14	Feb25-FISH2-3L1-rep2-m1bp-100x_Position001_0_cmle.ics	14	1	0	1.5162	0.39026522216969356	1.0	0.34121253445501926	1.0	0.0	1.0	0.27870573951843647	2.76062676869647	0.09555394710300556	0.22389263974749932	0.09555394710300556	0.03251183596948159	0.9598556048327143	1.0073717829077373	142.0	2.8222955130554475	84.0	0.1936808714832141
15	Feb25-FISH2-3L1-rep2-m1bp-100x_Position001_0_cmle.ics	16	1	0	1.083	0.24624009126903695	1.0	0.23084706724952056	1.0	0.20635000882146287	1.0	0.32987900437059753	2.145307068409537	0.3606602375244753	0.5388462922636802	0.3486254201206532	0.164394507780238	0.8269346248086817	0.9977412170526154	186.0	3.477921091325599	137.0	0.3158842784904802
16	Feb25-FISH2-3L1-rep2-m1bp-100x_Position001_0_cmle.ics	17	1	0	1.083	6.935740116836222	1.0	NA	0.0	0.0	1.0	0.3414041603262494	2.439408011421521	0.22992564522148537	0.4145254978516541	0.22992564522148537	0.02954573727978258	0.916032430209542	1.0058638469900825	154.0	2.90322599379646	105.0	0.24210108935401767
17	Feb25-FISH2-3L1-rep2-m1bp-100x_Position001_0_cmle.ics	18	1	0	0.8664	0.17487099470124773	1.0	NA	0.0	0.0	1.0	0.22976348254774215	2.218570286813669	0.10883563209631944	0.27479425436256955	0.10883563209631944	0.038558256496227995	0.9654831125121215	0.930272708662109	110.0	2.107168922483789	52.0	0.1198976823467516
18	Feb25-FISH2-3L1-rep2-m1bp-100x_Position001_0_cmle.ics	19	1	0	0.8664	0.5119577525381294	1.0	0.1878522919355596	1.0	0.20635000882146287	1.0	0.31944107948200384	2.287539232058247	0.42720480413378953	0.5662226799804483	0.425668598561553	0.24893513022833602	0.8003999627597628	1.0098915653218863	106.0	2.017778098662332	58.0	0.13373203030983835
19	Feb25-FISH2-3L1-rep2-m1bp-100x_Position001_0_cmle.ics	20	1	0	1.7328	0.2346875614800401	1.0	0.2921153922303943	1.0	0.10317500441073144	1.0	0.2962219750727617	2.7375339130725647	0.27593979539088515	0.4215464698315762	0.27593979539088515	0.0627141363018886	0.89928772433911	0.9895225827805807	220.0	4.2845535914888275	167.0	0.3850560183059138
20	Feb25-FISH2-3L1-rep2-m1bp-100x_Position001_0_cmle.ics	21	1	0	1.2995999999999999	0.5524826664548532	1.0	0.09346292114711095	1.0	0.5260913608053412	1.0	0.31374480427764617	2.378626502218233	0.5276923368429031	0.6513494053521465	0.5216858566655509	0.3678448041735879	0.7975891774515217	0.9944248166132033	208.0	3.8993548758223535	158.0	0.3643044963612837
21	Feb25-FISH2-3L1-rep2-m1bp-100x_Position001_0_cmle.ics	22	1	0	1.5162	0.23502188375898617	1.0	0.4292764373763977	1.0	1.2653448004921624	1.0	0.29767492507520615	2.452000713335062	0.7709273480946642	0.8509968492106813	0.7687277404571077	0.6733150302918939	0.6031639021921862	1.0005525562101052	236.0	4.478280144891719	186.0	0.42886478685568846
22	Feb25-FISH2-3L1-rep2-m1bp-100x_Position001_0_cmle.ics	23	1	0	1.083	5.970504996303466	1.0	5.6178021053578195	1.0	0.0	1.0	0.2615459604580993	2.403503114921005	0.12682208991174154	0.2625929528635005	0.1264230205983902	0.02051109377059928	0.9539216360491524	0.9823108722977493	112.0	2.128459085554098	57.0	0.13142630564932387
23	Feb25-FISH2-3L1-rep2-m1bp-100x_Position001_0_cmle.ics	23	2	0	1.083	5.674718564583871	1.0	5.546076658891079	1.0	0.72222503087512	1.0	0.3561756252046852	2.8055480062191727	0.5254958970686221	0.6125820853509494	0.5217938165635144	0.3956968213416568	0.7716107880744296	0.9870218023274215	146.0	2.7946600926748055	99.0	0.22826674139093092
24	Feb25-FISH2-3L1-rep2-m1bp-100x_Position001_0_cmle.ics	23	3	0	0.4332	6.073518413616741	1.0	5.903579993943018	1.0	2.242501665206134	1.0	0.10136872295583066	1.8040597145673822	0.9087663413539139	0.9562253031323378	0.9080857856498951	0.8513751857275711	0.4241767400549923	0.5123350416662534	150.0	2.579782681570804	55.0	0.12681485632829495
25	Feb25-FISH2-3L1-rep2-m1bp-100x_Position001_0_cmle.ics	24	1	0	1.2995999999999999	0.7556782125164487	1.0	0.339399449963954	1.0	1.1179489136237186	1.0	0.25721064452245074	1.6376332418073463	0.7701779539512524	0.8343102527339686	0.7648786933175902	0.6450198195158978	0.6156651121131588	0.9453075702364703	206.0	3.878064712752045	141.0	0.325107177132538
26	Feb25-FISH2-3L1-rep2-m1bp-100x_Position001_0_cmle.ics	25	1	0	1.5162	0.4089852326022182	2.0	0.3212159677145983	1.0	0.0	1.0	0.24033183799961919	2.064220147490683	0.17247147147147146	0.3739984984984985	0.1566126126126126	0.018674174174174173	0.9328102177878401	0.9295309762187159	340.0	6.404552333962485	289.0	0.6663544268886772
27	Feb25-FISH2-3L1-rep2-m1bp-100x_Position001_0_cmle.ics	26	1	0	1.2995999999999999	4.3554513610318795	1.0	4.18713340123258	1.0	1.8757318995901726	1.0	0.26518232676336656	2.5651610135134675	0.9402429741024406	0.971189547763675	0.9379126598207211	0.8909296400441206	0.43734939719549554	1.0001015478158237	160.0	3.0607174783690656	98.0	0.2259610167304165
28	Feb25-FISH2-3L1-rep2-m1bp-100x_Position001_0_cmle.ics	28	1	0	1.2995999999999999	0.2541063207457251	1.0	0.23426651304153454	1.0	0.42540144110901373	1.0	0.31897580368259437	2.482512216093947	0.48084114028386477	0.6040810582606249	0.48084114028386477	0.3362590969402115	0.7422947885520501	0.9987237416583696	176.0	3.301254529452795	124.0	0.28590985790379225
29	Feb25-FISH2-3L1-rep2-m1bp-100x_Position001_0_cmle.ics	29	1	0	1.083	0.3882014876919541	1.0	0.4232164709844432	1.0	0.751125369937127	1.0	0.2827433388230814	2.1753044416307037	0.49162929003321315	0.576718497175462	0.4852066596644619	0.405503945837	0.8056099625103568	0.9914216640262752	100.0	1.9070971117705653	50.0	0.11528623302572269
30	Feb25-FISH2-3L1-rep2-m1bp-100x_Position001_0_cmle.ics	29	2	0	1.7328	0.4730373002408459	2.0	0.5746392908550669	2.0	0.928575039696583	1.0	0.2945485180884817	2.710760286333956	0.6150325034774463	0.7169358730519204	0.6150325034774463	0.4864752178726545	0.7081608912579961	0.9826530611221772	276.0	5.27856738774462	234.0	0.5395395705603823
31	Feb25-FISH2-3L1-rep2-m1bp-100x_Position001_0_cmle.ics	30	1	0	1.2995999999999999	0.5519674722506415	1.0	0.7380825805630237	1.0	0.65584944557845	1.0	0.2236891205231868	2.7592169810733718	0.6182863076482383	0.7357624964193641	0.6208554139215124	0.4771063090804927	0.7059705269713625	0.9080276899241155	184.0	3.43322567941487	111.0	0.2559354373171044
32	Feb25-FISH2-3L1-rep2-m1bp-100x_Position001_0_cmle.ics	31	1	0	1.7328	0.24063223899638236	1.0	0.17250282014163434	1.0	0.687545504971255	1.0	0.2934495372487288	2.6534732754141572	0.5348057079825186	0.6543235733534397	0.5380869601642022	0.38556283946997305	0.7374458119280458	0.9885315817207074	232.0	4.4122945699106815	180.0	0.4150304388926017
33	Feb25-FISH2-3L1-rep2-m1bp-100x_Position001_0_cmle.ics	31	2	0	0.8664	0.3842309843217413	2.0	0.19436350453639795	2.0	1.7941989459020498	1.0	0.32828320743242	1.490529479112782	0.8461895586366747	0.9083623060919589	0.8461895586366747	0.7657133581870733	0.5352412847649791	0.990188068724571	158.0	2.8755905734158183	107.0	0.2467125386750466
34	Feb25-FISH2-3L1-rep2-m1bp-100x_Position001_0_cmle.ics	32	1	0	1.2995999999999999	0.27542583197579656	1.0	3.9830828572971173	1.0	0.3095250132321943	1.0	0.31580584507493087	2.1862230718666438	0.3528445987066054	0.47107584481939957	0.350447070467936	0.18654073791705958	0.859941466120068	0.9998517735935689	196.0	3.654587653198402	145.0	0.33433007577459584
35	Feb25-FISH2-3L1-rep2-m1bp-100x_Position001_0_cmle.ics	32	2	0	1.5162	0.3154911997375261	2.0	0.3163482116612112	1.0	1.3842379406474168	1.0	0.29806007764175035	2.737096621777802	0.7261166730199493	0.7931404610476898	0.7261166730199493	0.6371657002989387	0.653171266938002	0.99985870714747	208.0	3.992975871184033	154.0	0.3550815977192259
36	Feb25-FISH2-3L1-rep2-m1bp-100x_Position001_0_cmle.ics	34	1	0	0.8664	2.85642291218339	1.0	2.5990313315489293	1.0	0.10317500441073144	1.0	0.22801882163151724	1.5843166528243393	0.31311635106823066	0.4411438942044651	0.31311635106823066	0.09203063907015226	0.8782838359185361	0.9072890327712347	124.0	2.25620006397595	62.0	0.14295492895189613
37	Feb25-FISH2-3L1-rep2-m1bp-100x_Position001_0_cmle.ics	35	1	0	1.2995999999999999	0.19639749636825593	1.0	0.28504938646060385	1.0	0.8595614345612763	1.0	0.31913925983541025	2.2626499514252827	0.6563336395957337	0.7709989480552337	0.6547157751767667	0.5396310203864233	0.6829430084717406	0.9955377682854549	198.0	3.72268831394955	148.0	0.3412472497561391
38	Feb25-FISH2-3L1-rep2-m1bp-100x_Position001_0_cmle.ics	36	1	0	1.5162	0.14869764771814264	1.0	0.24960981098522084	1.0	1.5146569851281166	1.0	0.3078760800517997	2.393360653355906	0.9001632570165367	0.9561471344097361	0.8975230239261359	0.8058686601207633	0.4979548469316041	0.9910754840245563	180.0	3.4140506021146724	126.0	0.2905213072248212
39	Feb25-FISH2-3L1-rep2-m1bp-100x_Position001_0_cmle.ics	37	1	0	1.5162	2.194436841853008	1.0	2.4057465373918165	1.0	0.46141264688247224	1.0	0.2013060773872332	2.577464090600784	0.5121396502835539	0.6553934310018904	0.5026287807183365	0.3483688267958412	0.8033297603748862	0.8760765257160403	194.0	3.656702738968513	114.0	0.26285261129864773
40	Feb25-FISH2-3L1-rep2-m1bp-100x_Position001_0_cmle.ics	38	1	0	1.7328	0.18738027326603407	1.0	0.11136973853429234	1.0	1.809623133471384	1.0	0.2771390510931619	2.4096378280270505	0.8883409201114147	0.9470873914138471	0.877876052970872	0.7853988039077858	0.5357814193699816	0.9812056250361579	292.0	5.54250968766877	247.0	0.5695139911470701
41	Feb25-FISH2-3L1-rep2-m1bp-100x_Position001_0_cmle.ics	39	1	0	1.2995999999999999	3.532005762254409	1.0	0.27939737407846027	1.0	0.0	1.0	0.26546457922833755	2.2677600318098006	0.1426423476143693	0.3086241510401094	0.1426423476143693	0.02890948699329375	0.9607987904961302	0.9598912657845458	180.0	3.437455850955092	117.0	0.26976978528019113
42	Feb25-FISH2-3L1-rep2-m1bp-100x_Position001_0_cmle.ics	40	1	0	0.8664	0.5597397539844644	1.0	0.1657110093334721	1.0	0.8508028822180275	1.0	0.30521351950515235	1.8363144584162636	0.7214863147412969	0.7927492367962475	0.7132581266459652	0.6311531255322773	0.6326202253764105	1.006201897245428	130.0	2.4136915485485564	77.0	0.17754079885961296
43	Feb25-FISH2-3L1-rep2-m1bp-100x_Position001_0_cmle.ics	41	1	0	0.8664	1.663168953523889	1.0	1.815756378696518	1.0	2.574477921592734	1.0	0.2953152701177966	2.227359702036429	0.9277334614975211	0.9492998816201588	0.9275754066686235	0.9005383541008777	0.39814380673003563	1.0074527161548952	128.0	2.368996136637828	74.0	0.17062362487806956
44	Feb25-FISH2-3L1-rep2-m1bp-100x_Position001_0_cmle.ics	41	2	0	1.2995999999999999	0.22567214703982916	1.0	0.13719629071092643	1.0	1.0024833655297731	1.0	0.2902109266441255	2.721633231588472	0.6142881565323416	0.6953525429086604	0.6142881565323416	0.5227357032956045	0.7095891302197519	0.9828093458149538	196.0	3.7248033997196615	139.0	0.32049572781150915
45	Feb25-FISH2-3L1-rep2-m1bp-100x_Position001_0_cmle.ics	41	3	0	1.083	0.31481011595595343	2.0	0.4492814590744554	2.0	1.459114905355603	1.0	0.2645999334001833	2.27953294194896	0.7334905279998968	0.782153674452211	0.7324131746763908	0.6730297175334415	0.6326755022779235	0.9927235411505925	118.0	2.239140072445864	62.0	0.14295492895189613
46	Feb25-FISH2-3L1-rep2-m1bp-100x_Position001_0_cmle.ics	42	1	0	1.5162	0.31687257853718953	1.0	0.19246191171074312	1.0	0.10317500441073144	1.0	0.29004013690776226	2.666044413706252	0.27048624802839116	0.43969341482649843	0.27048624802839116	0.06246611297318612	0.8778390873904836	0.9988251116758347	218.0	4.193047681897259	163.0	0.375833119663856
47	Feb25-FISH2-3L1-rep2-m1bp-100x_Position001_0_cmle.ics	43	1	0	1.2995999999999999	0.02524038757505854	1.0	0.1767190506748844	1.0	1.9562917787640053	1.0	0.31385924326056147	2.400522024035362	0.9410710690557681	0.9717065968726931	0.939735588215556	0.8831722703174284	0.4123268328614187	1.0040069560950158	200.0	3.767383725860279	149.0	0.34355297441665367
48	Feb25-FISH2-3L1-rep2-m1bp-100x_Position001_0_cmle.ics	44	1	0	1.2995999999999999	0.4295771025420473	1.0	0.23807382095573737	1.0	0.8484788251675598	1.0	0.2928237825597338	2.0540307555201514	0.6946602472918263	0.7956716114610851	0.692221718537508	0.5560080033764244	0.626534000900837	0.9909918854329383	184.0	3.4332256794148703	127.0	0.29282703188533565
49	Feb25-FISH2-3L1-rep2-m1bp-100x_Position001_0_cmle.ics	45	1	0	1.7328	6.349666001961518	1.0	0.35805676127597585	1.0	0.5556144027286182	1.0	0.3014304496579016	2.4136596111835225	0.4948702531947586	0.636790066901442	0.4864622402916559	0.30013233951447943	0.8170359097741787	0.9898520413619547	316.0	6.008638884076258	290.0	0.6686601515491917
50	Feb25-FISH2-3L1-rep2-m1bp-100x_Position001_0_cmle.ics	46	1	0	1.083	0.22861491460466096	1.0	0.10932221299089145	1.0	1.2829802844612073	1.0	0.3740696652599434	2.1537470709208018	0.820032820762171	0.8948520026742843	0.8159226280921412	0.7261897526286999	0.5417996238738956	0.9978423758993672	174.0	3.256559117542067	132.0	0.30435565518790797
51	Feb25-FISH2-3L1-rep2-m1bp-100x_Position001_0_cmle.ics	49	1	0	0.8664	0.5321778472847027	1.0	0.44442144811869616	1.0	0.10317500441073144	1.0	0.3139710308367558	2.273589164281921	0.29080973671137605	0.4239656518345043	0.2838407494145199	0.11419345681640763	0.8894622458843913	1.0124068200957215	122.0	2.3051256474269017	71.0	0.16370645089652625
52	Feb25-FISH2-3L1-rep2-m1bp-100x_Position001_0_cmle.ics	50	1	0	1.083	0.4478169836385281	1.0	0.17088389453971378	1.0	0.7817319754002556	1.0	0.30287320143119645	1.6818393951347452	0.6653628460274434	0.7859369952669204	0.6653628460274434	0.5175699779497479	0.6399563575429105	0.9695692796260806	196.0	3.6077771555175624	142.0	0.3274129017930525
53	Feb25-FISH2-3L1-rep2-m1bp-100x_Position001_0_cmle.ics	51	1	0	1.2995999999999999	0.45232857434685514	1.0	0.4752816726921131	1.0	0.23070632344123612	1.0	0.26989512868537635	2.2485981886880437	0.38265472004839135	0.5592453971494461	0.37609920229858984	0.17070810177308987	0.8545928548139218	0.9881468972839555	194.0	3.633297490128093	132.0	0.30435565518790797
54	Feb25-FISH2-3L1-rep2-m1bp-100x_Position001_0_cmle.ics	52	1	0	1.5162	0.3514303463679848	1.0	3.5096315175857806	1.0	1.2995999999999999	1.0	0.32082999924994715	2.6928436963786355	0.8282705006275829	0.9035308359007179	0.8203723823840212	0.6967187089156459	0.5709050825414772	0.9935761233763122	244.0	4.6804670413750555	203.0	0.4680621060844342
55	Feb25-FISH2-3L1-rep2-m1bp-100x_Position001_0_cmle.ics	53	1	0	1.2995999999999999	0.3882772756876922	1.0	2.199989194397598	1.0	1.2321921245870329	1.0	0.20926845309517011	3.0762356180790325	0.8160355067965124	0.8808595016817545	0.8104481899131788	0.7410839209436357	0.5764296277494045	0.9250797799445589	166.0	3.0543722210587325	92.0	0.21212666876732977
56	Feb25-FISH2-3L1-rep2-m1bp-100x_Position001_0_cmle.ics	54	1	0	1.5162	0.39797575453851153	1.0	0.5152701718633181	1.0	0.9342894015681998	1.0	0.31593905358460345	2.436318577719814	0.6926923581072224	0.7958972342377769	0.6976012583562721	0.5787193603355617	0.5360269220201048	0.9818471341354715	204.0	3.880179798522156	154.0	0.3550815977192259
57	Feb25-FISH2-3L1-rep2-m1bp-100x_Position001_0_cmle.ics	55	1	0	1.7328	0.29215180944206215	1.0	0.42749704560023166	1.0	0.10317500441073144	1.0	0.2928174730508405	2.248039639003027	0.2842736757864058	0.47446831383369464	0.2842736757864058	0.0634454935827376	0.8715989598451894	0.9871306957572076	340.0	6.404552333962485	319.0	0.7355261667041109
58	Feb25-FISH2-3L1-rep2-m1bp-100x_Position001_0_cmle.ics	56	1	0	1.2995999999999999	0.13927432946567284	1.0	0.1554961567664857	1.0	0.9077480443748005	1.0	0.30287320143119645	2.5533699488711514	0.7074731274526531	0.8060733378831826	0.7037621566285617	0.5709207757493033	0.6618833254777711	0.993374208584684	196.0	3.7013981508792417	142.0	0.3274129017930525
59	Feb25-FISH2-3L1-rep2-m1bp-100x_Position001_0_cmle.ics	57	1	0	1.2995999999999999	0.16102496067358105	1.0	0.34749331914313075	1.0	2.337789995143622	1.0	0.3108236876742558	2.2542669195692864	0.9796814296814297	0.992537555037555	0.9788202538202538	0.9520979020979021	0.17759793786924946	1.000115215283202	206.0	3.878064712752045	155.0	0.35738732237974036
60	Feb25-FISH2-3L1-rep2-m1bp-100x_Position001_0_cmle.ics	58	1	0	0.8664	4.069561996977757	1.0	4.090881777030661	1.0	1.5613211301812222	1.0	0.32945969384938023	1.7595178665698745	0.9065566749222547	0.947826856110687	0.9065566749222547	0.8352917077894266	0.3345020651633043	1.0074707685746653	130.0	2.390286299708136	80.0	0.18445797284115634
61	Feb25-FISH2-3L1-rep2-m1bp-100x_Position001_0_cmle.ics	59	1	0	1.7328	0.31557433729085305	1.0	0.0744534064724373	1.0	0.0	1.0	0.13776906559109758	2.418924850504343	0.0506731314058656	0.16798519612976337	0.0506731314058656	0.0253293932851825	0.9734177651870537	0.9248023688017277	168.0	3.3097148725332395	76.0	0.1752350741990985
62	Feb25-FISH2-3L1-rep2-m1bp-100x_Position002_1_cmle.ics	1	1	0	1.5162	3.088917380478599	1.0	0.22904241479058662	1.0	0.8972608143895275	1.0	0.28557019232898284	2.606313339665339	0.7005861480577152	0.7995709196313193	0.7005861480577152	0.5635053224528261	0.64683577027853	0.9942330044323142	198.0	3.76949881163039	140.0	0.3228014524720236
63	Feb25-FISH2-3L1-rep2-m1bp-100x_Position002_1_cmle.ics	2	1	0	1.2995999999999999	0.30989595280654253	1.0	0.28952660660026097	1.0	0.10317500441073144	1.0	0.3165528597617144	2.4691629312321295	0.27706741177994487	0.43567846634962343	0.27346520851452294	0.0632667789271109	0.8897870480143167	0.9900130701322676	210.0	3.9674555365735023	161.0	0.37122167034282705
64	Feb25-FISH2-3L1-rep2-m1bp-100x_Position002_1_cmle.ics	3	1	0	1.2995999999999999	0.16781469043494612	1.0	0.18429386831883002	1.0	0.3916201927270152	1.0	0.27854218601744635	2.627787994804397	0.44029769259504037	0.5574265107324502	0.4274302462572915	0.2883164276888595	0.8185446896009119	0.9720076489811198	170.0	3.260789289082289	110.0	0.2536297126565899
65	Feb25-FISH2-3L1-rep2-m1bp-100x_Position002_1_cmle.ics	3	2	0	1.2995999999999999	5.56286180059169	1.0	5.685000414857779	1.0	0.10317500441073144	1.0	0.24296698579674678	3.064293409508064	0.22262578661532714	0.3360937904083216	0.21804545846383724	0.08565271112899055	0.9140422409789983	0.9391918125708183	124.0	2.3966315570184693	64.0	0.14756637827292504
66	Feb25-FISH2-3L1-rep2-m1bp-100x_Position002_1_cmle.ics	6	1	0	1.5162	0.30086731516061616	1.0	0.44006065421003765	1.0	2.093280765891392	1.0	0.30101892057661733	2.63919738058009	0.9164982953807281	0.9573845182042586	0.9164982953807281	0.8654313963542203	0.43868558581860256	0.9958833186785356	210.0	4.014266034254343	157.0	0.3619987717007692
67	Feb25-FISH2-3L1-rep2-m1bp-100x_Position002_1_cmle.ics	6	2	0	0.8664	2.3378750986328103	1.0	2.29672826538634	1.0	1.5613211301812222	1.0	0.2908258893381307	2.1579051389746304	0.7974392631385603	0.8447273281156901	0.7962027981739742	0.7390633329898708	0.6543732942761075	0.9851681431418452	118.0	2.192329574765024	65.0	0.14987210293343953
68	Feb25-FISH2-3L1-rep2-m1bp-100x_Position002_1_cmle.ics	7	1	0	1.7328	0.17668237238679865	1.0	0.1602599681073378	1.0	0.0	1.0	0.1997206866984134	2.6446266917123205	0.13566954922860344	0.28856982790817937	0.07724021030252536	0.02778176803516534	0.9560464246039553	0.9278035257061616	222.0	4.376059501080396	139.0	0.32049572781150915
69	Feb25-FISH2-3L1-rep2-m1bp-100x_Position002_1_cmle.ics	8	1	0	1.2995999999999999	0.22625357774018784	1.0	0.057891914187542345	1.0	1.2551781017859014	1.0	0.29388427730391214	2.472436457844475	0.8213140543467983	0.8841197658325238	0.8183740662099083	0.7429358618377505	0.5322909992373301	0.9942264930214211	174.0	3.3033696152229064	117.0	0.26976978528019113
70	Feb25-FISH2-3L1-rep2-m1bp-100x_Position002_1_cmle.ics	10	1	0	1.5162	0.33670608572400246	1.0	0.3639599856440923	1.0	0.8254000352858515	1.0	0.26312671753175515	2.649266086570576	0.6493232303607279	0.7459005245774237	0.6479632148176931	0.533077520885953	0.6997077935151116	0.9727434298246489	214.0	4.03344111155454	151.0	0.3481644237376825
71	Feb25-FISH2-3L1-rep2-m1bp-100x_Position002_1_cmle.ics	11	1	0	1.2995999999999999	1.171469976311876	1.0	0.2276105870029022	1.0	1.2748075358549043	1.0	0.27308137672307414	2.7014425340153134	0.8189320725320663	0.8856293336829846	0.817127255057731	0.738845225332233	0.5350217983997114	0.985671439926027	168.0	3.1926886283311404	107.0	0.2467125386750466
72	Feb25-FISH2-3L1-rep2-m1bp-100x_Position002_1_cmle.ics	13	1	0	1.5162	0.25293849522262524	1.0	0.12036506515715048	1.0	0.65253602307166	1.0	0.29534243436091545	2.4926517439427367	0.556938136092186	0.6934061948019178	0.5560865085373033	0.41927937589368325	0.7325592556896804	0.9916201849448925	240.0	4.5208604710323375	190.0	0.4380876854977463
73	Feb25-FISH2-3L1-rep2-m1bp-100x_Position002_1_cmle.ics	14	1	0	1.2995999999999999	0.17891137892942766	1.0	0.18599990732024793	1.0	0.4660867564761642	1.0	0.28230249772101607	2.3654476833932874	0.5543082839621661	0.7260419914769775	0.5459634430635366	0.35990096069609634	0.8095824357409871	0.9857743036861952	194.0	3.609892241287673	135.0	0.31127282916945126
74	Feb25-FISH2-3L1-rep2-m1bp-100x_Position002_1_cmle.ics	15	1	0	1.7328	0.35816926017638884	1.0	0.2889313789140672	2.0	1.3107987492438529	1.0	0.31567657312140734	2.633408571489158	0.7495304088678394	0.826291506784149	0.7448747232298076	0.6336349676620483	0.6334103859601516	0.9917864299987973	272.0	5.2359870616040025	237.0	0.5464567445419256
75	Feb25-FISH2-3L1-rep2-m1bp-100x_Position002_1_cmle.ics	16	1	0	1.2995999999999999	0.4010751405737298	1.0	0.18668868190109192	1.0	0.23070632344123612	1.0	0.26171113203142005	2.2240717174525146	0.39343823288349333	0.5530191756810491	0.39343823288349333	0.20847365474036145	0.8180152238374006	0.9815361633971663	188.0	3.5226165032363275	124.0	0.28590985790379225
76	Feb25-FISH2-3L1-rep2-m1bp-100x_Position002_1_cmle.ics	17	1	0	1.2995999999999999	0.22280668597405928	1.0	0.3829555416862114	1.0	1.2269033092775323	1.0	0.30553362194923883	2.2908497070792277	0.7674291873039708	0.8426589728374729	0.7668176368722526	0.6792720733376122	0.5969319502815458	1.0001313889499994	216.0	4.078136523465269	165.0	0.3804445689848849
77	Feb25-FISH2-3L1-rep2-m1bp-100x_Position002_1_cmle.ics	18	1	0	0.8664	0.8393918159035947	1.0	0.29587672230870743	1.0	0.5158750220536572	1.0	0.34496623378795016	1.9902235962739734	0.5844389702810551	0.6979846435311235	0.5844389702810551	0.44985378221473127	0.7220415143797981	0.9900149614456318	116.0	2.147634162854296	69.0	0.1590950015754973
78	Feb25-FISH2-3L1-rep2-m1bp-100x_Position002_1_cmle.ics	19	1	0	1.5162	0.428806744103387	1.0	0.22053390284514396	1.0	1.2995999999999999	1.0	0.3195582336348489	2.6100134596395526	0.838875521378577	0.9023370914611755	0.8239069548202511	0.7146517656989076	0.5627830855578871	0.9989467117169728	228.0	4.369714243770064	183.0	0.42194761287414506
79	Feb25-FISH2-3L1-rep2-m1bp-100x_Position002_1_cmle.ics	20	1	0	2.166	0.5439876912527738	2.0	0.4505675645693194	1.0	0.0	1.0	0.1281053249474052	3.0368513815173257	0.06894978835206539	0.23150513307059797	0.06894978835206539	0.023405950469517833	0.9774653957506667	0.8234248680889851	278.0	5.510504790378706	156.0	0.35969304704025484
80	Feb25-FISH2-3L1-rep2-m1bp-100x_Position002_1_cmle.ics	21	1	0	1.083	0.31544632609147694	1.0	0.12452333058937243	1.0	0.23070632344123612	1.0	0.28758054650375425	1.9946183860609599	0.3839640573699672	0.5453917086887538	0.3839640573699672	0.2115478266333632	0.8505587306036715	0.9981308812221206	116.0	2.1944446605351353	63.0	0.1452606536124106
81	Feb25-FISH2-3L1-rep2-m1bp-100x_Position002_1_cmle.ics	24	1	0	1.2995999999999999	3.713862380845212	1.0	0.42268872144913394	1.0	0.9077480443748005	1.0	0.2986224021847657	2.209259325188726	0.6986146531687778	0.7878497806475313	0.6980212358621859	0.5637535057540285	0.6399509125324517	0.9892702853421598	196.0	3.7013981508792417	141.0	0.325107177132538
82	Feb25-FISH2-3L1-rep2-m1bp-100x_Position002_1_cmle.ics	25	1	0	0.8664	0.35517741536313846	1.0	2.8010184676363092	1.0	1.761934896820061	1.0	0.30264009229581673	2.185859583805614	0.9733015008807302	0.9920079192930866	0.9733015008807302	0.9379703899960695	0.24172300153402979	1.0038819506066468	120.0	2.2604302355161727	68.0	0.15678927691498287
83	Feb25-FISH2-3L1-rep2-m1bp-100x_Position002_1_cmle.ics	26	1	0	1.2995999999999999	0.5022614571798921	1.0	0.2051540429043409	1.0	2.263762234040641	1.0	0.29990922299818334	2.4011496781171773	0.9868860154169997	0.9981700564018688	0.9812751663085013	0.9603940062929524	0.3600247981243253	0.975691560643799	192.0	3.612007327057784	137.0	0.3158842784904802
84	Feb25-FISH2-3L1-rep2-m1bp-100x_Position002_1_cmle.ics	27	1	0	1.083	3.717748461327051	2.0	0.3483212049024705	1.0	1.7328	1.0	0.2893628805065309	2.313037250524837	0.8973161836694733	0.9432029567260622	0.8973161836694733	0.7656601845506168	0.5129314389785481	0.9898693318838733	138.0	2.592473196191471	82.0	0.18906942216218525
85	Feb25-FISH2-3L1-rep2-m1bp-100x_Position002_1_cmle.ics	27	2	0	1.7328	0.1590914192248163	2.0	0.12835279050768683	3.0	0.46141264688247224	1.0	0.32172121946093446	2.4563496142865597	0.4394458586254161	0.5552336254160956	0.4349789504601527	0.26689011405913454	0.8084780056435508	0.9869615431624247	268.0	5.123190988942125	234.0	0.5395395705603823
86	Feb25-FISH2-3L1-rep2-m1bp-100x_Position002_1_cmle.ics	28	1	0	1.083	0.3152722188348688	1.0	2.0212799524611014	1.0	0.10317500441073144	1.0	0.2939425763022126	1.8799063917643966	0.32035134679985466	0.4541228295648937	0.3146255639364314	0.09021653386277621	0.8943625554449589	0.988508413369644	170.0	3.19057354256103	113.0	0.2605468866381333
87	Feb25-FISH2-3L1-rep2-m1bp-100x_Position002_1_cmle.ics	29	1	0	1.2995999999999999	3.119877503749573	1.0	3.3801766461217246	1.0	0.5158750220536572	1.0	0.32005861740572933	2.608551664651728	0.4744160403911441	0.5975684066970374	0.4732205553782317	0.3457795316716479	0.7729829295278019	0.9877802320489211	172.0	3.258674203312178	120.0	0.2766869592617345
88	Feb25-FISH2-3L1-rep2-m1bp-100x_Position002_1_cmle.ics	29	2	0	0.8664	0.5397321019687245	1.0	0.4415574966405334	1.0	2.0270672096824067	1.0	0.3058151952710448	2.7010530364610146	0.9168093317470911	0.9427937208020195	0.9160200795055566	0.884969387459014	0.47667779972420693	1.0026855218739383	100.0	1.883691862930145	52.0	0.1198976823467516
89	Feb25-FISH2-3L1-rep2-m1bp-100x_Position002_1_cmle.ics	30	1	0	0.8664	0.332518018807486	1.0	0.29053749997760525	1.0	0.8815276241084421	1.0	0.3546732442196733	2.33866565939999	0.7616456559997127	0.83826275904177	0.7591674747692418	0.6757623100958948	0.5738781061237174	1.0150385275654323	100.0	1.8836918629301451	56.0	0.12912058098880944
90	Feb25-FISH2-3L1-rep2-m1bp-100x_Position002_1_cmle.ics	31	1	0	1.2995999999999999	0.686370573249877	1.0	0.38356558471480345	1.0	2.0891346125640937	1.0	0.30948008318241227	2.5034747799402144	0.9673737159258148	0.9842616253102645	0.9644962182505107	0.9295708647868968	0.3450011456852445	0.9919229975378269	190.0	3.5907171639874753	137.0	0.3158842784904802
91	Feb25-FISH2-3L1-rep2-m1bp-100x_Position002_1_cmle.ics	32	1	0	1.5162	3.4762632958517257	1.0	0.40612212544362075	1.0	0.815064591942846	1.0	0.27728379833731087	2.4335564505525316	0.658109523408251	0.7617071350323226	0.6579650651867724	0.5372521638637759	0.5750907613175618	0.9855251240625866	224.0	4.233512922267765	166.0	0.3827502936453994
92	Feb25-FISH2-3L1-rep2-m1bp-100x_Position002_1_cmle.ics	33	1	0	0.8664	4.8216730660463805	1.0	4.8733754409816346	1.0	0.5097226605744432	1.0	0.2479973326127173	1.5912144014981335	0.522357385905648	0.6559171543019585	0.522357385905648	0.34763627637383937	0.7394202901671706	0.858363237708867	158.0	2.852185324575398	93.0	0.21443239342784423
93	Feb25-FISH2-3L1-rep2-m1bp-100x_Position002_1_cmle.ics	34	1	0	1.2995999999999999	0.36830003529236255	2.0	2.067979849215285	1.0	1.278824979729832	1.0	0.2698412531049864	2.4244764068688185	0.6883209651176634	0.7743329761763033	0.6858440149741392	0.6071967141553236	0.6993180305810387	0.9848567893355196	178.0	3.3693551902039434	116.0	0.2674640606196767
94	Feb25-FISH2-3L1-rep2-m1bp-100x_Position002_1_cmle.ics	34	2	0	1.5162	0.22204043742816462	1.0	0.21470451293789916	1.0	0.0	1.0	0.21494324736918802	2.3271810230302723	0.12663200920671455	0.2811867534425969	0.12322578938317658	0.019043414421207192	0.9581502708186267	0.9173738641574403	264.0	5.010394916280247	187.0	0.4311705115162029
95	Feb25-FISH2-3L1-rep2-m1bp-100x_Position002_1_cmle.ics	35	1	0	1.2995999999999999	0.2752551177243068	1.0	0.13488268806904022	1.0	1.3823757981575904	1.0	0.2937876203123271	2.3320271876932934	0.8639918539365569	0.9300371946994018	0.8564468455217865	0.7585632663451611	0.5314301573490158	0.9980056724753198	198.0	3.6992830651091304	142.0	0.3274129017930525
96	Feb25-FISH2-3L1-rep2-m1bp-100x_Position002_1_cmle.ics	36	1	0	1.2995999999999999	0.41241873972226967	1.0	0.16922516976018492	1.0	0.0	1.0	0.12966500584127014	1.2969006453362761	0.06683185102110013	0.19977830520852352	0.06683185102110013	0.024159515922902376	0.9617183024478652	0.8202600835460165	214.0	4.08025160923538	106.0	0.24440681401453213
97	Feb25-FISH2-3L1-rep2-m1bp-100x_Position002_1_cmle.ics	36	2	0	0.8664	6.143259086325115	1.0	0.3498395993601902	2.0	1.3934633376079517	1.0	0.3403095632047474	1.9152463447671637	0.7789520356798205	0.8460760021908662	0.7778826843326987	0.7109986698312512	0.5761813316328108	1.0009612176100964	136.0	2.5243725354403224	87.0	0.20059804546475749
98	Feb25-FISH2-3L1-rep2-m1bp-100x_Position002_1_cmle.ics	37	1	0	0.6497999999999999	5.057561391614359	1.0	5.149394524503944	1.0	0.5556144027286182	1.0	0.30414293636913303	1.2426791166008286	0.4633902572109281	0.5719364022884803	0.45826872896418713	0.35014397545124015	0.7892479224747341	0.9886933359275657	104.0	1.8326511937090826	55.0	0.12681485632829495
99	Feb25-FISH2-3L1-rep2-m1bp-100x_Position002_1_cmle.ics	38	1	0	1.2995999999999999	0.27569500933314445	1.0	0.5130443169882661	1.0	0.32626801153583	1.0	0.31057215406554073	2.4509305369099543	0.4452849148937635	0.592525931075305	0.4315330135110022	0.24815712132370654	0.8315014968787489	0.980024123305716	198.0	3.72268831394955	146.0	0.3366358004351103
100	Feb25-FISH2-3L1-rep2-m1bp-100x_Position002_1_cmle.ics	39	1	0	1.2995999999999999	0.4436808433891556	1.0	0.18826059975307802	1.0	0.5556144027286182	1.0	0.2991993003418851	2.6116057449685046	0.587819330815088	0.7059605435113411	0.584919171485347	0.42913406971123724	0.6867309672786727	0.9856158388145193	168.0	3.21609387717156	112.0	0.25824116197761887
101	Feb25-FISH2-3L1-rep2-m1bp-100x_Position002_1_cmle.ics	40	1	0	1.2995999999999999	0.41890645751146266	1.0	0.19965495392575633	1.0	1.9493999999999998	1.0	0.3259864377019056	2.4477790660964294	0.9820843071645957	0.9923452659189884	0.9761068047685504	0.9235409345417248	0.26625156772505704	1.004094409400273	170.0	3.1905735425610295	119.0	0.27438123460122005
102	Feb25-FISH2-3L1-rep2-m1bp-100x_Position002_1_cmle.ics	41	1	0	0.8664	4.063637194197327	1.0	3.6820152964789155	1.0	0.744005537498231	1.0	0.2718685950221936	2.381559498179351	0.6186641363761699	0.721051692537265	0.6179829043193357	0.5051051854735373	0.6774453195395502	0.9982068592690014	104.0	1.949677437911183	52.0	0.1198976823467516
103	Feb25-FISH2-3L1-rep2-m1bp-100x_Position002_1_cmle.ics	41	2	0	0.8664	0.4261780525844263	1.0	0.312184545937981	1.0	0.4883922886704704	1.0	0.3075050913990076	2.146224948904746	0.4977048967609038	0.6108907920133652	0.49203607285939044	0.35982028449548276	0.7818367540626278	1.0153031239267314	124.0	2.3030105616567904	72.0	0.16601217555704068
104	Feb25-FISH2-3L1-rep2-m1bp-100x_Position002_1_cmle.ics	43	1	0	1.7328	0.33791718572332435	1.0	0.3965085016795786	1.0	0.42540144110901373	1.0	0.2358254202600331	1.9634883559264815	0.47854876580573497	0.6470107954583247	0.48062072222480895	0.27153770428559076	0.7504879461640156	0.9727474333586091	350.0	6.628029393516128	299.0	0.6894116734938217
105	Feb25-FISH2-3L1-rep2-m1bp-100x_Position002_1_cmle.ics	44	1	0	1.5162	6.268260259994887	1.0	0.1387543878283267	1.0	0.0	1.0	0.13060854275069997	2.1356061871382006	0.0642932453956076	0.19213383583462323	0.0903604998093187	0.032135406151154185	0.9710198766710492	0.9136293732798869	190.0	3.6843381593491547	89.0	0.2052094947857864
106	Feb25-FISH2-3L1-rep2-m1bp-100x_Position002_1_cmle.ics	45	1	0	1.7328	6.470984919989015	1.0	0.324609278717642	1.0	1.242391573779135	1.0	0.2749956089666159	2.2720488330078767	0.7723156083230484	0.8469182586727392	0.7716666376947636	0.6857794311077118	0.595720659139686	0.976752690558349	230.0	4.367599157999951	172.0	0.3965846416084861
107	Feb25-FISH2-3L1-rep2-m1bp-100x_Position002_1_cmle.ics	46	1	0	1.2995999999999999	NA	0.0	0.25259696692347927	1.0	1.1237506284984224	1.0	0.23934289587660207	2.0011303017818136	0.7536664126845906	0.849947389427089	0.7491527883603643	0.6572185334349262	0.5952639432721106	0.9563938004534916	208.0	3.899354875822353	138.0	0.3181900031509946
108	Feb25-FISH2-3L1-rep2-m1bp-100x_Position002_1_cmle.ics	47	1	0	1.083	NA	0.0	NA	0.0	0.10317500441073144	1.0	0.24353888050015876	2.0449900897501165	0.29724547005769075	0.4483870967741935	0.2887624928902251	0.08690988868123832	0.8657992538580371	0.9682039497946916	120.0	2.213619737835333	61.0	0.1406492042913817
109	Feb25-FISH2-3L1-rep2-m1bp-100x_Position002_1_cmle.ics	48	1	0	1.083	0.26316386719566104	1.0	0.2556904328365393	1.0	1.2737298093406069	1.0	0.3182819548224721	2.422960974390007	0.8594529543038079	0.9156764461892577	0.8569175225209436	0.7886244406276655	0.4587065322391207	0.9919747919839864	138.0	2.615878445031891	86.0	0.19829232080424306
110	Feb25-FISH2-3L1-rep2-m1bp-100x_Position002_1_cmle.ics	50	1	0	1.2995999999999999	0.18595009666351867	1.0	0.3666105930981422	1.0	2.3825999999999996	1.0	0.3325646202431288	2.2172029914859284	0.987821747781322	0.9974354925307141	0.983848656160187	0.9609323184789818	0.27908081042515376	1.000334128809969	204.0	3.8099640520008964	158.0	0.3643044963612837
111	Feb25-FISH2-3L1-rep2-m1bp-100x_Position002_1_cmle.ics	51	1	0	1.2995999999999999	5.070331938736694	1.0	1.7551217935669317	1.0	0.2918229810711206	1.0	0.26877613753839935	2.530823248836211	0.3721190110350608	0.5162698967001244	0.3721190110350608	0.21483447408855985	0.8205882582853311	0.9745853316912703	146.0	2.771254843834385	86.0	0.19829232080424306
112	Feb25-FISH2-3L1-rep2-m1bp-100x_Position002_1_cmle.ics	51	2	0	1.083	0.20896328765030106	1.0	5.027390528099962	1.0	0.9228252937649445	1.0	0.2515892116749826	2.428305349621753	0.6580993621083019	0.7362361063995371	0.655764638583468	0.5630175802685929	0.6659416275111091	0.9870211803619154	120.0	2.2604302355161727	62.0	0.14295492895189613
113	Feb25-FISH2-3L1-rep2-m1bp-100x_Position002_1_cmle.ics	52	1	0	1.083	0.404529332658447	1.0	0.21731805250457054	1.0	1.1554092027302227	1.0	0.3632293124689417	2.375129569531126	0.8020104861845659	0.872031260701159	0.7999102053861549	0.6851443182077603	0.5767856456999044	1.0144116597265944	130.0	2.4605020462293963	84.0	0.1936808714832141
114	Feb25-FISH2-3L1-rep2-m1bp-100x_Position002_1_cmle.ics	53	1	0	1.7328	0.2685296107727741	1.0	0.4132236057284054	1.0	0.0	1.0	0.19441864812292003	2.4018940161767723	0.07806091719964436	0.29648019617403276	0.07806091719964436	0.02787736254911521	0.9666487271502586	0.9054690792988751	224.0	4.373944415310285	139.0	0.32049572781150915
115	Feb25-FISH2-3L1-rep2-m1bp-100x_Position002_1_cmle.ics	54	1	0	1.2995999999999999	4.928408886700857	1.0	0.15785343626044085	1.0	0.0	1.0	0.27451374210420326	2.515613055724362	0.15187076372778996	0.2794514067987714	0.1293529114449009	0.026412306735267815	0.9369049161972686	0.9630247821108477	178.0	3.462976185565623	117.0	0.26976978528019113
116	Feb25-FISH2-3L1-rep2-m1bp-100x_Position002_1_cmle.ics	55	1	0	1.5162	0.46669358053166016	1.0	0.43830510427798847	1.0	1.2225574214657589	1.0	0.25042510327310386	2.516705403900029	0.7673637974493998	0.8358675035563653	0.7645249444707879	0.6738251516134668	0.6115699397434106	0.9702274429355032	228.0	4.322903746089223	162.0	0.37352739500334153
117	Feb25-FISH2-3L1-rep2-m1bp-100x_Position002_1_cmle.ics	56	1	0	1.2995999999999999	0.23485488245545608	1.0	0.28448769351036285	1.0	0.0	1.0	0.27576914664657454	2.2230735106641286	0.19226063608935146	0.39695241785921886	0.19226063608935146	0.02497577988761868	0.9265178305484331	0.9587478598101902	228.0	4.229282750727544	170.0	0.39197319228745714
118	Feb25-FISH2-3L1-rep2-m1bp-100x_Position002_1_cmle.ics	57	1	0	0.8664	NA	0.0	0.13952084510836688	1.0	0.20635000882146287	1.0	0.2537992553353594	2.071585588322117	0.39062406777638564	0.5449257204224092	0.40744883956804484	0.23723972316687547	0.8211178057835827	0.9752764859816516	126.0	2.347705973567519	67.0	0.15448355225446841
119	Feb25-FISH2-3L1-rep2-m1bp-100x_Position002_1_cmle.ics	58	1	0	1.7328	0.6654030522595668	1.0	0.3864018085095142	1.0	1.9493999999999998	1.0	0.28852474197031264	2.143570483617152	0.9076054509306113	0.941466546101634	0.8858110027185097	0.7908906741787957	0.46681506296460945	0.9826848091015381	360.0	6.6876697111868335	345.0	0.7954750078774867
120	Feb25-FISH2-3L1-rep2-m1bp-100x_Position002_1_cmle.ics	59	1	0	1.2995999999999999	1.3727659022703125	1.0	NA	0.0	0.7252201245704302	1.0	0.26857729584194817	3.005618323204266	0.6666836806308778	0.7488292265877219	0.6566922301478939	0.5503592073194074	0.6603116914833511	0.9684929951978138	138.0	2.6626889427127303	79.0	0.18215224818064185
121	Feb25-FISH2-3L1-rep2-m1bp-100x_Position002_1_cmle.ics	60	1	0	1.2995999999999999	NA	0.0	0.4762098558776136	1.0	1.0622516852075932	1.0	0.29436002083031837	2.3429875708600374	0.7836556964252334	0.8631780345930967	0.7805438571412863	0.6961448379754351	0.590838865171799	0.9938947341961007	146.0	2.7946600926748055	90.0	0.20751521944630086
122	Feb25-FISH2-3L1-rep2-m1bp-100x_Position002_1_cmle.ics	61	1	0	1.5162	0.39151830578084645	1.0	0.271252052371977	1.0	0.1459114905355603	1.0	0.30810692250685695	2.1825930929941473	0.31410993051995123	0.49549469912604827	0.31410993051995123	0.1341837125565004	0.8695758904166895	0.9929316326352732	218.0	4.076021437695158	168.0	0.3873617429664282
123	Feb25-FISH2-3L1-rep2-m1bp-100x_Position002_1_cmle.ics	62	1	0	1.2995999999999999	0.2192964346440251	1.0	0.16569399536821713	1.0	0.8058225447605828	1.0	0.3588410577485122	2.5647212125664	0.6712201451969277	0.7688992740153614	0.6683179602286676	0.5623224494090415	0.6949828462790638	0.9993627776046342	160.0	3.0373122295286463	114.0	0.26285261129864773
124	Feb25-FISH2-3L1-rep2-m1bp-100x_Position002_1_cmle.ics	63	1	0	1.5162	0.4851243090730605	1.0	3.818073428718906	1.0	0.6921189703237084	1.0	0.31606672054839924	2.5455105230599417	0.5618749796410306	0.6704615785530473	0.5588222976085773	0.4123982633217462	0.7265221655395526	0.9928841703313985	254.0	4.810323105567021	214.0	0.4934250773500932
125	Feb25-FISH2-3L1-rep2-m1bp-100x_Position002_1_cmle.ics	64	1	0	1.5162	0.44688946989458	1.0	0.27583886622557335	1.0	0.5097226605744432	1.0	0.2686648466470639	1.6270769498823763	0.501211402279018	0.6573546856465006	0.49566842805276967	0.29672166504906716	0.7846901172662291	0.9521702126652606	320.0	5.887382468333938	279.0	0.6432971802835327
126	Feb25-FISH2-3L1-rep2-m1bp-100x_Position002_1_cmle.ics	65	1	0	1.2995999999999999	0.16441501563216637	1.0	0.49937097395713775	1.0	0.5963412819178956	1.0	0.31184927076075153	2.3726558740702886	0.5613854080280007	0.6763920359934439	0.5594068134178752	0.4167618960552178	0.7539778136733143	1.000113894609155	204.0	3.8567745496817363	153.0	0.35277587305871144
127	Feb25-FISH2-3L1-rep2-m1bp-100x_Position003_2_cmle.ics	1	1	0	1.5162	0.5024242171823635	1.0	0.23053296505671533	1.0	1.5394492374569102	1.0	0.29445914705112025	2.2654420273652387	0.8290677962008626	0.8898197027728004	0.8280293846324748	0.7336474327085155	0.5449907163434907	0.9926315105994723	256.0	4.808208019796911	209.0	0.4818964540475209
128	Feb25-FISH2-3L1-rep2-m1bp-100x_Position003_2_cmle.ics	2	1	0	1.7328	1.8420048568481504	1.0	0.12345786413244979	1.0	0.0	1.0	0.23882546169867722	2.527462350947673	0.15244764484376033	0.3072008984607254	0.13385743542313536	0.02659047367377948	0.9517553165018039	0.9489324206279331	222.0	4.259033256878296	152.0	0.350470148398197
129	Feb25-FISH2-3L1-rep2-m1bp-100x_Position003_2_cmle.ics	3	1	0	1.5162	0.3037726605610505	1.0	0.36924538349350583	1.0	2.2731475487546535	1.0	0.30810692250685695	2.4362949102885008	0.9700634370025423	0.9909536933640619	0.967402409180546	0.9299757656394783	0.3946214317089912	0.9972000786452782	218.0	4.122831935375998	168.0	0.3873617429664282
130	Feb25-FISH2-3L1-rep2-m1bp-100x_Position003_2_cmle.ics	4	1	0	1.2995999999999999	1.8328208547378737	1.0	0.16959295463055776	1.0	0.3720027687491155	1.0	0.27466855967843334	2.3342022359250167	0.44129447588536197	0.5746824635239182	0.44129447588536197	0.29931921388471217	0.824093086904177	0.9910020798435443	182.0	3.4353407651849808	121.0	0.27899268392224896
131	Feb25-FISH2-3L1-rep2-m1bp-100x_Position003_2_cmle.ics	6	1	0	1.5162	0.2977452803998787	1.0	0.22568644955950154	1.0	0.0	1.0	0.2384384295482806	2.5094322826517135	0.15279086882981058	0.31279616263605725	0.1478844142597064	0.02546837273560666	0.9347237077235582	0.9508298776750777	226.0	4.371829329540176	156.0	0.35969304704025484
132	Feb25-FISH2-3L1-rep2-m1bp-100x_Position003_2_cmle.ics	7	1	0	1.083	0.39563380672385395	1.0	0.25186357168979506	1.0	0.815064591942846	1.0	0.2987286402854682	2.356317859064855	0.6815053655935479	0.7752199560087982	0.6780310604545757	0.5551847963740585	0.6601233360732415	0.9939703464326628	176.0	3.3012545294527955	120.0	0.2766869592617345
133	Feb25-FISH2-3L1-rep2-m1bp-100x_Position003_2_cmle.ics	8	1	0	1.083	0.35228933517163635	1.0	3.3491406645897355	1.0	0.7540056732031717	1.0	0.30001634125536203	2.2338613698010508	0.6632293698852264	0.7738520526658053	0.660889981166654	0.5120854341381844	0.7299674094573223	0.9873835244692962	144.0	2.7031541830832366	89.0	0.2052094947857864
134	Feb25-FISH2-3L1-rep2-m1bp-100x_Position003_2_cmle.ics	9	1	0	1.9493999999999998	6.200165081862316	1.0	0.5648536592993403	1.0	0.815064591942846	1.0	0.3123226936882885	2.9448149936262835	0.5613347506585941	0.6913697216188319	0.5613347506585941	0.4403367688065197	0.7530840096800256	0.9985970238478941	318.0	6.1469552913486645	298.0	0.6871059488333073
135	Feb25-FISH2-3L1-rep2-m1bp-100x_Position003_2_cmle.ics	10	1	0	1.2995999999999999	3.4590549203082084	1.0	2.738889226621292	1.0	0.5158750220536572	1.0	0.2960746109874471	1.9909514963383999	0.5322466809803644	0.6573701923434099	0.5315334725080422	0.3579303581643797	0.7526452114629653	0.9891898306977374	190.0	3.5907171639874758	134.0	0.30896710450893683
136	Feb25-FISH2-3L1-rep2-m1bp-100x_Position003_2_cmle.ics	11	1	0	1.2995999999999999	0.36341689247886133	1.0	0.24612956348390308	1.0	1.1535316172061805	1.0	0.29719649686204547	2.133442899583516	0.7706514847807571	0.8431710331666143	0.7680642455059525	0.6614751106300952	0.610667117596742	0.9961186113017487	210.0	3.920645038892663	156.0	0.35969304704025484
137	Feb25-FISH2-3L1-rep2-m1bp-100x_Position003_2_cmle.ics	12	1	0	1.7328	0.5635499935326914	1.0	0.6885273746093183	1.0	0.20635000882146287	1.0	0.2309550855587223	2.4072417799925225	0.2982042704983203	0.4437357190439012	0.2982042704983203	0.16521499330272404	0.8784598636987445	0.9054528633219918	196.0	3.7248033997196615	124.0	0.28590985790379225
138	Feb25-FISH2-3L1-rep2-m1bp-100x_Position003_2_cmle.ics	13	1	0	1.5162	0.37181488503979343	1.0	0.14401932134697343	1.0	1.197136909301969	1.0	0.2965696386911721	2.5771028619498764	0.8228838532669445	0.902719913287945	0.8175591911391119	0.6944179114588626	0.6431190832130446	0.9965379611029646	188.0	3.5928322497575866	132.0	0.30435565518790797
139	Feb25-FISH2-3L1-rep2-m1bp-100x_Position003_2_cmle.ics	14	1	0	1.2995999999999999	0.19498741914717402	1.0	0.5571045304182545	1.0	0.9077480443748005	1.0	0.3062396383479829	2.2261890847534556	0.7048176395076644	0.7949898059352111	0.7027033149588462	0.5724609227516424	0.639649012306629	1.0003207787022552	186.0	3.5013263401660186	132.0	0.30435565518790797
140	Feb25-FISH2-3L1-rep2-m1bp-100x_Position003_2_cmle.ics	15	1	0	1.2995999999999999	0.4239951018521233	1.0	0.23158123682656956	1.0	0.9733510449106972	1.0	0.3314882213761345	2.0886714237189925	0.7251106471816284	0.8076659707724426	0.7231899791231733	0.6102797494780793	0.6543593679491522	1.0054623637926579	170.0	3.19057354256103	120.0	0.2766869592617345
141	Feb25-FISH2-3L1-rep2-m1bp-100x_Position003_2_cmle.ics	17	1	0	1.2995999999999999	0.2278843816898286	1.0	0.30245075813142885	1.0	1.401081809291592	1.0	0.2869183232007768	2.4236960035786574	0.8335591976699785	0.8942580543721595	0.8310434932353007	0.7455057988484662	0.541180985840201	0.9829369633161996	192.0	3.6354125758982043	134.0	0.30896710450893683
142	Feb25-FISH2-3L1-rep2-m1bp-100x_Position003_2_cmle.ics	18	1	0	1.2995999999999999	0.4053005767075089	1.0	0.3136789064155121	1.0	1.4532932869245503	1.0	0.2829659389148797	2.3705983442995473	0.8606536303555495	0.9162016242457239	0.858574172375724	0.791029596358302	0.521213137470783	0.9997639085172871	190.0	3.5673119151470556	131.0	0.3020499305273935
143	Feb25-FISH2-3L1-rep2-m1bp-100x_Position003_2_cmle.ics	19	1	0	1.2995999999999999	5.101960577063783	1.0	0.36320438048190057	1.0	0.9512265400461283	1.0	0.2343459252686558	2.2400151340121104	0.6940669539277428	0.7840697585477168	0.6907842737309094	0.5715241834731394	0.6719607498950858	0.9321870721049461	194.0	3.6098922412876733	123.0	0.2836041332432778
144	Feb25-FISH2-3L1-rep2-m1bp-100x_Position003_2_cmle.ics	20	1	0	0.6497999999999999	5.007261761226022	1.0	5.313998668466712	1.0	0.0	1.0	0.2427659618000343	1.3950235115238436	0.07389681638646607	0.28919012624322726	0.10627681053998382	0.026859827188861773	0.958930735574862	0.9092358308900965	108.0	1.9454472663709608	52.0	0.1198976823467516
145	Feb25-FISH2-3L1-rep2-m1bp-100x_Position003_2_cmle.ics	21	1	0	1.2995999999999999	0.6517872708822123	1.0	0.29098663714574063	1.0	1.969554495985222	1.0	0.30117150251887354	2.1270312001433203	0.9251052687056526	0.9590242603451815	0.92460042273915	0.8637470666230243	0.4027214904235376	0.996134626415209	230.0	4.273978162638272	180.0	0.4150304388926017
146	Feb25-FISH2-3L1-rep2-m1bp-100x_Position003_2_cmle.ics	22	1	0	1.2995999999999999	0.2066709340241392	1.0	5.430638136605586	1.0	1.5162	1.0	0.26857729584194817	2.946167963331247	0.8643371188762704	0.8989236702544325	0.851937160209466	0.7360942130192899	0.58423542912075	0.9780929894376085	138.0	2.6626889427127307	79.0	0.18215224818064185
147	Feb25-FISH2-3L1-rep2-m1bp-100x_Position003_2_cmle.ics	22	2	0	1.5162	5.378326750762142	1.0	0.18954082338582526	1.0	0.3095250132321943	1.0	0.3370821621605461	2.432261414444975	0.3771854093819687	0.5376132079559734	0.37700207665974445	0.1831993893353689	0.8226461166175749	0.9952775905525865	254.0	4.81032310556702	221.0	0.5095651499736944
148	Feb25-FISH2-3L1-rep2-m1bp-100x_Position003_2_cmle.ics	23	1	0	1.2995999999999999	0.15100445454999303	1.0	0.22738611462381703	1.0	0.7857574237886386	1.0	0.2829662534828599	2.0876202150652485	0.6420021219496973	0.7426137427448043	0.636098108968358	0.5158646945016538	0.7303737932135506	0.9897477543262597	218.0	4.029210940014318	161.0	0.37122167034282705
149	Feb25-FISH2-3L1-rep2-m1bp-100x_Position003_2_cmle.ics	24	1	0	0.8664	1.9838195297024792	1.0	NA	0.0	0.6952437723139506	1.0	0.3126783182461922	2.0719818858388	0.7042225242478533	0.8296009143139557	0.700345956631865	0.5665425959102984	0.6387709435308573	1.0019231586984043	114.0	2.1263439997839866	64.0	0.14756637827292504
150	Feb25-FISH2-3L1-rep2-m1bp-100x_Position003_2_cmle.ics	26	1	0	1.5162	0.3092047355629126	1.0	0.40133796518242004	1.0	0.23070632344123612	1.0	0.31593905358460345	2.5244493077725787	0.34239446259540013	0.5343957023128478	0.34993607706910135	0.16077908493355889	0.8515157716061901	0.9917892066487478	204.0	3.9035850473625757	154.0	0.3550815977192259
151	Feb25-FISH2-3L1-rep2-m1bp-100x_Position003_2_cmle.ics	27	1	0	1.5162	0.3799687186723133	1.0	0.39437902072919595	1.0	1.0967653411156157	1.0	0.27810353085994227	2.387584337286067	0.7136244087640783	0.810735571722485	0.7129615882240652	0.6083154813667889	0.6172508928221058	0.9845459756289993	244.0	4.586846046013377	189.0	0.43578196083723186
152	Feb25-FISH2-3L1-rep2-m1bp-100x_Position003_2_cmle.ics	28	1	0	1.7328	0.48921664730172487	1.0	0.14267236547703216	1.0	0.0	1.0	0.2336641348416096	2.531610103448017	0.1500841970448023	0.3057508953347722	0.12784906197376847	0.024713611460285084	0.9384174841159324	0.9159080800455969	240.0	4.614481466394017	169.0	0.38966746762694277
153	Feb25-FISH2-3L1-rep2-m1bp-100x_Position003_2_cmle.ics	29	1	0	1.2995999999999999	0.4341897010530929	1.0	0.12862272750152978	1.0	0.687545504971255	1.0	0.30947890199704	2.3830572978268143	0.5436293232884651	0.6641756447066881	0.5375918657640334	0.41997471221979293	0.7370780194356318	0.992895852688665	172.0	3.258674203312178	118.0	0.27207550994070556
154	Feb25-FISH2-3L1-rep2-m1bp-100x_Position003_2_cmle.ics	29	2	0	1.083	0.2734337524773542	2.0	4.8170997170923675	1.0	0.8318234787411565	1.0	0.2930931921716425	2.505929147759779	0.5965861496720491	0.6766114374522562	0.5965861496720491	0.4990411716671496	0.7354700533653972	0.9902125699674588	126.0	2.394516471248359	72.0	0.16601217555704068
155	Feb25-FISH2-3L1-rep2-m1bp-100x_Position003_2_cmle.ics	30	1	0	1.2995999999999999	0.2476469270009016	1.0	0.2886350085516876	1.0	0.23070632344123612	1.0	0.2784507447794009	2.0450382724547573	0.3355619827467478	0.47599819704766555	0.31872816737407506	0.1626726264257722	0.864070133504084	0.9667305478953979	210.0	3.9440502877330825	151.0	0.3481644237376825
156	Feb25-FISH2-3L1-rep2-m1bp-100x_Position003_2_cmle.ics	32	1	0	1.5162	0.20804830795565696	1.0	0.28504761192547223	1.0	0.0	1.0	0.2891693237963332	2.2333603011761545	0.15250664131997757	0.3412572201506178	0.15250664131997757	0.02498415831931954	0.9542862146538889	0.9561312399717056	220.0	4.1441220984463065	165.0	0.3804445689848849
157	Feb25-FISH2-3L1-rep2-m1bp-100x_Position003_2_cmle.ics	33	1	0	1.083	1.9641863815466234	1.0	0.3864015290874517	1.0	0.3720027687491155	1.0	0.2916962314675708	2.7071418824228233	0.30757989662988433	0.4082703034804975	0.30757989662988433	0.23684703791510323	0.8826575407556455	0.9894637949667021	108.0	2.0390682617326403	57.0	0.13142630564932387
158	Feb25-FISH2-3L1-rep2-m1bp-100x_Position003_2_cmle.ics	33	2	0	1.2995999999999999	0.3828389674224643	1.0	1.3953915604775604	1.0	1.4430823792346341	1.0	0.3200554799447672	2.3331711275518416	0.7664696224456856	0.8523348525292356	0.7663689598078385	0.6783082428815895	0.6438867961695113	0.9818155637881367	204.0	3.856774549681736	155.0	0.35738732237974036
159	Feb25-FISH2-3L1-rep2-m1bp-100x_Position003_2_cmle.ics	34	1	0	0.8664	1.3565836841068657	1.0	NA	0.0	0.5963412819178956	1.0	0.33725268573668216	2.1852277921917658	0.6108151967648637	0.7070513407755428	0.6108021096438995	0.4947520644933321	0.7197760226360831	1.0235066596441582	110.0	2.0603584248029496	63.0	0.1452606536124106
160	Feb25-FISH2-3L1-rep2-m1bp-100x_Position003_2_cmle.ics	36	1	0	1.2995999999999999	0.42973724776063615	1.0	0.17358917273326643	1.0	0.2918229810711206	1.0	0.31772882538628316	2.224931272240521	0.353591606133979	0.5202924194449619	0.3596386664183274	0.21029366114111878	0.8357344897604301	0.9837859656343226	208.0	3.9227601246627737	159.0	0.3666102210217982
161	Feb25-FISH2-3L1-rep2-m1bp-100x_Position003_2_cmle.ics	37	1	0	1.2995999999999999	0.08513177570973798	1.0	0.24087612754143894	1.0	0.5097226605744432	1.0	0.2884923288803605	1.7362308204764678	0.5305503844317262	0.6523920580765264	0.5272770053771998	0.3580440003045004	0.7642654319215982	0.9882444319185459	202.0	3.7886738889305875	145.0	0.33433007577459584
162	Feb25-FISH2-3L1-rep2-m1bp-100x_Position003_2_cmle.ics	38	1	0	1.2995999999999999	0.32813520768011	2.0	0.3234795591236381	1.0	0.7748934119142009	1.0	0.31333751335949855	2.251964105470149	0.6425887664829247	0.73646465693978	0.6392303580972741	0.5104262227079461	0.7236458264071877	1.0013213768550104	178.0	3.369355190203944	125.0	0.28821558256430674
163	Feb25-FISH2-3L1-rep2-m1bp-100x_Position003_2_cmle.ics	39	1	0	1.7328	3.146322654039889	1.0	0.12810451145544527	1.0	0.0	1.0	0.19944746748935951	2.701095513361565	0.07795524980417533	0.26022971086060687	0.07795524980417533	0.02763682185062834	0.9679893641772385	0.9185092768944577	198.0	3.909930304672909	117.0	0.26976978528019113
164	Feb25-FISH2-3L1-rep2-m1bp-100x_Position003_2_cmle.ics	41	1	0	1.2995999999999999	1.5382921994989185	1.0	NA	0.0	0.7540056732031717	1.0	0.32900885757532866	2.2084780934877504	0.6378566360027361	0.7674570246824397	0.6345324016953595	0.48110300651422067	0.673542420364236	1.0009300224188282	196.0	3.677992902038822	148.0	0.3412472497561391
165	Feb25-FISH2-3L1-rep2-m1bp-100x_Position003_2_cmle.ics	42	1	0	1.2995999999999999	0.3662475243148068	1.0	0.28651913979997035	1.0	0.20635000882146287	1.0	0.2753189363498532	1.943822346740816	0.33993117976660425	0.5215480228082856	0.3468008475885118	0.1629785446435742	0.8704982098745875	0.9851972775615281	220.0	4.097311600765466	161.0	0.37122167034282705
166	Feb25-FISH2-3L1-rep2-m1bp-100x_Position003_2_cmle.ics	43	1	0	1.7328	0.1988521408842307	1.0	0.21535389491740026	1.0	0.10317500441073144	1.0	0.281054210801599	2.650188601384793	0.33842779759545516	0.538932487779099	0.3315840930109658	0.05686880697582243	0.8662727591026226	0.9835936238538678	244.0	4.657061792534635	190.0	0.4380876854977463
167	Feb25-FISH2-3L1-rep2-m1bp-100x_Position003_2_cmle.ics	44	1	0	1.2995999999999999	3.722908753997973	1.0	3.8254894756278266	1.0	1.3625635475001732	1.0	0.3215212586857538	2.5207065854476864	0.8082219117940531	0.8818333000731724	0.8077163573471695	0.7306026741169427	0.5442880242771062	1.0014726190661833	148.0	2.815950255745114	96.0	0.22134956740938755
168	Feb25-FISH2-3L1-rep2-m1bp-100x_Position003_2_cmle.ics	44	2	0	1.083	0.3491988034554506	1.0	0.269043370096953	1.0	0.42540144110901373	1.0	0.24351385976785178	2.104045221571965	0.39854320494911194	0.4808188651633074	0.37675114747555377	0.3007383755737378	0.8510521889058442	0.9860488446703088	112.0	2.128459085554098	55.0	0.12681485632829495
169	Feb25-FISH2-3L1-rep2-m1bp-100x_Position003_2_cmle.ics	45	1	0	1.083	0.15387632375009366	1.0	0.1560352156267781	1.0	1.0841098665386142	1.0	0.2549151063769329	2.432275089744399	0.8130460736962066	0.8702515330764639	0.8105768708959679	0.7297172627123243	0.5336238287432709	0.9542710229232901	132.0	2.5051974581401244	72.0	0.16601217555704068
170	Feb25-FISH2-3L1-rep2-m1bp-100x_Position004_3_cmle.ics	1	1	0	1.2995999999999999	0.2858781114173769	1.0	0.10015106888610027	1.0	0.0	1.0	0.24296698579674678	3.0645758533329674	0.09363261284561858	0.3031359689636061	0.09363261284561858	0.03553944208387216	0.9519496058107512	0.9481173397307328	124.0	2.3966315570184697	64.0	0.14756637827292504
171	Feb25-FISH2-3L1-rep2-m1bp-100x_Position004_3_cmle.ics	2	1	0	1.083	0.263986099439399	1.0	0.31901403723610616	1.0	0.1459114905355603	1.0	0.24627969619978293	2.721742208933104	0.30161588497090036	0.4216946251283807	0.2921054433413215	0.14135227661759672	0.8804235601446	0.912343682985849	126.0	2.3711112224079387	66.0	0.15217782759395398
172	Feb25-FISH2-3L1-rep2-m1bp-100x_Position004_3_cmle.ics	3	1	0	1.2995999999999999	0.3367491239239399	1.0	0.38597545624069995	1.0	2.0049667310595463	1.0	0.30486576872387017	2.375038270272113	0.9439649171655298	0.9738524040347791	0.9412122055864225	0.8886417424980699	0.3960099339136315	0.9992464853922701	210.0	3.9440502877330816	158.0	0.3643044963612837
173	Feb25-FISH2-3L1-rep2-m1bp-100x_Position004_3_cmle.ics	4	1	0	1.083	3.7501458143353403	2.0	3.8039819850020677	2.0	0.0	1.0	0.2210113972288008	2.4958310703521738	0.09086639835821526	0.2849971118489333	0.09086639835821526	0.02293379794213366	0.959092379236435	0.8022114939442448	110.0	2.0837636736433693	51.0	0.11759195768623716
174	Feb25-FISH2-3L1-rep2-m1bp-100x_Position004_3_cmle.ics	4	2	0	0.8664	3.7640720958940364	2.0	3.6805791319540657	2.0	0.2918229810711206	1.0	0.19084370010143567	1.5662067784572664	0.33032934314522	0.469132004940382	0.33032934314522	0.1932854009833802	0.86723569532559	0.8517108681968736	114.0	2.0327230044223072	50.0	0.11528623302572269
175	Feb25-FISH2-3L1-rep2-m1bp-100x_Position004_3_cmle.ics	5	1	0	1.5162	0.29442942476932266	1.0	6.722692803997399	1.0	1.449626260897894	1.0	0.29339722493728426	2.314204176373572	0.7742457114366182	0.8576874098828983	0.7731508307617675	0.6850937891630395	0.6589878014958724	0.9733626913542945	262.0	4.918889006688678	216.0	0.49803652667112214
176	Feb25-FISH2-3L1-rep2-m1bp-100x_Position004_3_cmle.ics	5	2	0	0.8664	8.505358944983412	1.0	0.3741827236251535	2.0	0.8875449473696695	1.0	0.29498890793847904	1.8903282908927566	0.5682329636566993	0.6558587907127168	0.5682295947930844	0.477145629236346	0.7680565892394223	0.9841502523243774	136.0	2.5477777842807425	81.0	0.18676369750167077
177	Feb25-FISH2-3L1-rep2-m1bp-100x_Position004_3_cmle.ics	6	1	0	1.5162	0.3043739521511403	1.0	0.10426647996346954	1.0	0.23070632344123612	1.0	0.25848391786620994	2.238778438305167	0.4009192400266298	0.5512303477236646	0.3982434577764121	0.19409983612434065	0.8156211798427823	0.9845046271682922	220.0	4.120716849605887	156.0	0.35969304704025484
178	Feb25-FISH2-3L1-rep2-m1bp-100x_Position004_3_cmle.ics	7	1	0	1.2995999999999999	5.025810586273582	1.0	4.899544900701307	1.0	0.0	1.0	0.28876307284321046	2.698103474769001	0.20123673494845454	0.3555167467099108	0.17230533453323948	0.029541748714704493	0.9356312287043039	0.9677453267325709	170.0	3.260789289082289	112.0	0.25824116197761887
179	Feb25-FISH2-3L1-rep2-m1bp-100x_Position004_3_cmle.ics	8	1	0	1.083	0.2909334205576645	1.0	2.393890504897011	1.0	0.9228252937649445	1.0	0.31633465108319186	2.0516985594216424	0.6995147110189582	0.7927414740002526	0.6965643323746461	0.571875534152305	0.6769576886431599	0.9924234791474141	184.0	3.4332256794148703	132.0	0.30435565518790797
180	Feb25-FISH2-3L1-rep2-m1bp-100x_Position004_3_cmle.ics	9	1	0	1.083	0.3193686518314152	1.0	3.3632273650648616	1.0	1.6456566907434287	1.0	0.2522425781034317	2.4003403958945655	0.9467929820544377	0.9710280775065113	0.9454907123844415	0.9100217521966857	0.329434264950209	0.9763973191049211	130.0	2.460502046229396	70.0	0.1614007262360118
181	Feb25-FISH2-3L1-rep2-m1bp-100x_Position004_3_cmle.ics	10	1	0	0.8664	4.517603607453009	1.0	4.621809140452522	1.0	1.232192124587033	1.0	0.3126783182461922	1.8004910849842772	0.7742616033755274	0.8304488578495562	0.771635384839226	0.7087079877782627	0.5960428724164696	0.984508286215494	114.0	2.1263439997839866	64.0	0.14756637827292504
182	Feb25-FISH2-3L1-rep2-m1bp-100x_Position004_3_cmle.ics	10	2	0	1.083	0.1671844231543797	1.0	0.09574289458729712	1.0	0.1459114905355603	1.0	0.311493973740028	2.2151844440694135	0.30264804306707405	0.42448348610504877	0.2983631601920559	0.1451003928415539	0.8708848730778228	0.9909448195351049	128.0	2.392401385478247	76.0	0.1752350741990985
183	Feb25-FISH2-3L1-rep2-m1bp-100x_Position004_3_cmle.ics	11	1	0	1.7328	0.24232108495669905	1.0	0.37821273383668963	1.0	1.6748581122843837	1.0	0.2837675482936341	2.5966950493434027	0.8757470633550005	0.9377174476740966	0.8723434250872308	0.7853140057700732	0.4632427708252892	0.995138365518132	250.0	4.7911480282668215	198.0	0.45653348278186184
184	Feb25-FISH2-3L1-rep2-m1bp-100x_Position004_3_cmle.ics	12	1	0	1.2995999999999999	0.3312181614436609	1.0	0.05843278408065668	1.0	0.1459114905355603	1.0	0.32241436284387354	2.3167678779584713	0.3176188954482511	0.5041318375744936	0.3176188954482511	0.13827079514046567	0.8436958431178416	0.9875134146155444	224.0	4.233512922267765	179.0	0.4127247142320873
185	Feb25-FISH2-3L1-rep2-m1bp-100x_Position004_3_cmle.ics	13	1	0	1.5162	1.1812509858695184	1.0	0.7511087552920319	1.0	1.3132034148200427	1.0	0.2571325667761783	2.462667832885585	0.7115100661315352	0.7813769246535519	0.7115100661315352	0.636763863152479	0.6350379831562454	0.9507741579974341	226.0	4.278208334178495	162.0	0.37352739500334153
186	Feb25-FISH2-3L1-rep2-m1bp-100x_Position004_3_cmle.ics	13	2	0	1.083	0.5399635784943858	1.0	0.2686076231986917	1.0	1.401081809291592	1.0	0.21918144448824806	2.187105721365994	0.7106023783928489	0.7587328344536515	0.7109579242812745	0.6620891876403884	0.6394375312179582	0.9825454696865059	116.0	2.217849909375555	55.0	0.12681485632829495
187	Feb25-FISH2-3L1-rep2-m1bp-100x_Position004_3_cmle.ics	14	1	0	1.2995999999999999	0.2539747029416959	1.0	0.3375251520820327	1.0	0.3095250132321943	1.0	0.31057215406554073	2.5325543130203374	0.4270229375150452	0.5597922899687059	0.41675435881564016	0.2378554970941229	0.8066939602003564	1.0011009956329884	198.0	3.79290406047081	146.0	0.3366358004351103
188	Feb25-FISH2-3L1-rep2-m1bp-100x_Position004_3_cmle.ics	15	1	0	1.2995999999999999	0.4229378647385784	1.0	0.28443260013950517	1.0	1.9403081306943228	1.0	0.2991712012340393	2.4778536354031213	0.9830121250797703	0.9958647096362476	0.9815698787492023	0.9528206764518188	0.3080485043613243	1.003774132725492	132.0	2.5286027069805446	78.0	0.17984652352012742
189	Feb25-FISH2-3L1-rep2-m1bp-100x_Position004_3_cmle.ics	16	1	0	1.083	0.3633865559347622	2.0	0.5426956845384141	1.0	0.41270001764292574	1.0	0.2583896948561106	3.2447964081928045	0.38578880315377034	0.49081272084805655	0.38578880315377034	0.27866397442369173	0.8382082131977769	0.9806001704695539	124.0	2.37322630817805	66.0	0.15217782759395398
190	Feb25-FISH2-3L1-rep2-m1bp-100x_Position004_3_cmle.ics	17	1	0	0.8664	4.186887313414408	1.0	5.796936781179085	1.0	2.8158	1.0	0.32320912073969066	2.091263651828837	0.9858146754910047	0.9969222103759732	0.9853050632656756	0.9510822554364226	0.21815681067847176	0.9719905198416183	108.0	2.0156630128922206	60.0	0.13834347963086724
191	Feb25-FISH2-3L1-rep2-m1bp-100x_Position004_3_cmle.ics	17	2	0	1.5162	0.21214234541207555	2.0	0.26881172930601377	1.0	0.9479040472602467	1.0	0.3171895143361198	2.4895994406631905	0.6083831211066631	0.7010520810283438	0.6058887033721577	0.4815466731038737	0.7694405653791839	0.9935044065194379	236.0	4.47828014489172	192.0	0.4426991348187751
192	Feb25-FISH2-3L1-rep2-m1bp-100x_Position004_3_cmle.ics	18	1	0	1.2995999999999999	0.18702752382894855	1.0	0.3481840658909132	1.0	1.3880777203971526	1.0	0.26226859457296053	1.863621278640142	0.8261825540443251	0.9054864800005189	0.8261566101738888	0.7318830709759435	0.5556108822576131	0.9892679006983788	218.0	4.076021437695158	155.0	0.35738732237974036
193	Feb25-FISH2-3L1-rep2-m1bp-100x_Position004_3_cmle.ics	19	1	0	1.9493999999999998	0.526400492110256	1.0	0.32907528297628835	1.0	0.46141264688247224	1.0	0.27959154483997034	2.378239179894766	0.46205054512511323	0.6134016431851551	0.4531879666364687	0.2716628658898504	0.8240055271307585	0.9927539255630721	346.0	6.562043818535091	320.0	0.7378318913646253
194	Feb25-FISH2-3L1-rep2-m1bp-100x_Position004_3_cmle.ics	21	1	0	0.6497999999999999	3.544005079025967	1.0	0.18853751096052848	1.0	0.8779414014559871	1.0	0.3421194399759285	1.7469533286836985	0.656735487203186	0.7639385372351271	0.6544180609734549	0.5512076441085725	0.6822278516455215	0.9829690272341192	100.0	1.836881365249305	55.0	0.12681485632829495
195	Feb25-FISH2-3L1-rep2-m1bp-100x_Position004_3_cmle.ics	21	2	0	1.7328	5.479984072438397	1.0	5.719797768002745	1.0	0.0	1.0	0.12923923964378986	2.868697767927461	0.07234311500142715	0.19827246408329144	0.07234311500142715	0.02517567585935058	0.9686790722171376	0.775907919425197	182.0	3.6459880047487596	83.0	0.1913751468226997
196	Feb25-FISH2-3L1-rep2-m1bp-100x_Position004_3_cmle.ics	22	1	0	1.5162	0.23151057576116427	1.0	5.172542884126538	1.0	2.3825999999999996	1.0	0.2891693237963332	2.280868241741304	0.922350413302653	0.9540075524946483	0.9167675536705499	0.8729959565023344	0.39103618057561595	0.9966631118830477	220.0	4.144122098446307	165.0	0.3804445689848849
197	Feb25-FISH2-3L1-rep2-m1bp-100x_Position004_3_cmle.ics	22	2	0	1.2995999999999999	5.134825672202721	1.0	0.3142915119906182	1.0	1.517785507063743	1.0	0.29728367905850145	2.0080384786193872	0.7586328541534711	0.8225284020300336	0.7580395583955358	0.6655121451917655	0.6367754983800834	0.9900702614451588	256.0	4.761397522116072	210.0	0.48420217870803534
198	Feb25-FISH2-3L1-rep2-m1bp-100x_Position004_3_cmle.ics	23	1	0	0.8664	2.0550272121064577	1.0	1.0580184490363922	1.0	2.156000326868323	1.0	0.20488647740803	1.6794404236020661	0.9841301305970149	0.9963269589552238	0.9830223880597015	0.9627623600746269	0.20296192811627148	0.8263228620667136	138.0	2.5222574496702106	69.0	0.1590950015754973
199	Feb25-FISH2-3L1-rep2-m1bp-100x_Position004_3_cmle.ics	24	1	0	1.5162	0.5029373056539432	1.0	0.25757806261185806	1.0	1.1926825638357912	1.0	0.29417701231778276	2.651281831107615	0.7633158328723371	0.8535806360704332	0.760048848205246	0.6432567557694114	0.6257161403684625	0.9994743440991085	242.0	4.612366380623906	192.0	0.4426991348187751
200	Feb25-FISH2-3L1-rep2-m1bp-100x_Position004_3_cmle.ics	25	1	0	1.5162	0.3994840825418555	1.0	0.1967265643701185	1.0	2.1862391473222567	1.0	0.25889540016201174	2.655790646684824	0.9589231340996668	0.9826433941227481	0.9538961081299594	0.9181885754151697	0.3378458880624204	0.9721223668639709	218.0	4.122831935375998	154.0	0.3550815977192259
201	Feb25-FISH2-3L1-rep2-m1bp-100x_Position004_3_cmle.ics	27	1	0	1.083	0.26174309233325505	1.0	0.19848413590930325	1.0	0.5689355674538337	1.0	0.2785399586174222	2.2610560763351693	0.5299766280982197	0.6768906714372277	0.5323542141558704	0.39451193121158784	0.7755446471087859	0.9968201826590686	152.0	2.8351253330453114	93.0	0.21443239342784423
202	Feb25-FISH2-3L1-rep2-m1bp-100x_Position004_3_cmle.ics	29	1	0	1.2995999999999999	1.5114396069834863	1.0	0.33831933530779984	1.0	1.6261351280190972	1.0	0.2979055391433198	2.122548532820899	0.9178395906166084	0.9534377058316866	0.9129958960328317	0.8540659674722603	0.48873945204587355	0.9870009267320194	156.0	2.924516156866769	100.0	0.23057246605144538
203	Feb25-FISH2-3L1-rep2-m1bp-100x_Position004_3_cmle.ics	32	1	0	1.2995999999999999	0.15842414584730577	1.0	0.42035691663003555	1.0	0.5556144027286182	1.0	0.30051012392772464	2.2562613435485614	0.5426179885878374	0.6552594379768945	0.5426401912388339	0.40902093709988974	0.7369756835021815	0.9915566793239073	190.0	3.543906666306636	135.0	0.31127282916945126
204	Feb25-FISH2-3L1-rep2-m1bp-100x_Position004_3_cmle.ics	33	1	0	1.083	0.21604355175909454	1.0	0.39007062874204734	1.0	0.5556144027286182	1.0	0.2877501921667834	2.2410279705987795	0.5925870159853447	0.7040076287987151	0.5727370824863861	0.43753293683655803	0.7441994817261881	1.0035214883640151	136.0	2.547777784280742	80.0	0.18445797284115634
205	Feb25-FISH2-3L1-rep2-m1bp-100x_Position004_3_cmle.ics	35	1	0	1.7328	0.21288502602192366	1.0	0.4962564507385775	1.0	0.9077480443748005	1.0	0.2978344479076305	2.8188071658113714	0.6772715567191725	0.7685120606034593	0.6745729430447659	0.5334483239624018	0.6922194190355395	0.9821944708398116	230.0	4.414409655680792	179.0	0.4127247142320873
206	Feb25-FISH2-3L1-rep2-m1bp-100x_Position004_3_cmle.ics	36	1	0	1.5162	0.24401932461757173	1.0	0.18062829554116044	1.0	0.0	1.0	0.301603744539118	2.4421220408735445	0.25777798232695137	0.4284379602356406	0.22403810751104566	0.02336156111929308	0.9172397057334722	1.0026048143613455	262.0	4.965699504369518	219.0	0.5049537006526654
207	Feb25-FISH2-3L1-rep2-m1bp-100x_Position004_3_cmle.ics	38	1	0	1.7328	0.2425713657622297	1.0	2.4851994752143978	1.0	1.074245800390238	1.0	0.2840253791836332	2.8880882701800457	0.666968892999708	0.7530197278745984	0.666968892999708	0.5434156240872359	0.7026595148615249	0.9897346003582764	238.0	4.616596552164129	184.0	0.42425333753465955
208	Feb25-FISH2-3L1-rep2-m1bp-100x_Position004_3_cmle.ics	38	2	0	1.083	2.574982441830805	1.0	0.2833719252288514	1.0	2.3491461148828927	1.0	0.31146492287627897	1.9893314591345865	0.9190743355077402	0.9583079787751922	0.9140632606367443	0.8724807711031058	0.41996468554518807	0.987092891226196	196.0	3.607777155517562	144.0	0.33202435111408135
209	Feb25-FISH2-3L1-rep2-m1bp-100x_Position004_3_cmle.ics	39	1	0	1.083	NA	0.0	0.5137680895977714	1.0	0.0	1.0	0.22515571999512277	1.8889524003351177	0.17915238797553465	0.3438055784496595	0.1742072615277838	0.03151433652886826	0.9286172080783456	0.9829132308160419	162.0	2.941576148396855	92.0	0.21212666876732977
210	Feb25-FISH2-3L1-rep2-m1bp-100x_Position004_3_cmle.ics	40	1	0	1.083	NA	0.0	NA	0.0	0.8533468100660392	1.0	0.2742869488096087	2.8591664721607195	0.7587749178045674	0.8381416427238529	0.7531767423950713	0.6526539498237611	0.6178473130712582	1.0138199342149252	124.0	2.37322630817805	68.0	0.15678927691498287
211	Feb25-FISH2-3L1-rep2-m1bp-100x_Position004_3_cmle.ics	41	1	0	1.083	3.4922849871921247	1.0	3.370955432445722	1.0	0.43046674663324214	1.0	0.25048613901779815	1.9980442913460206	0.5028636577023674	0.6351619609684126	0.5007444168734492	0.37175239755884915	0.8025941287347442	0.9737610992908703	134.0	2.503082372370013	73.0	0.16831790021755516
212	Feb25-FISH2-3L1-rep2-m1bp-100x_Position004_3_cmle.ics	42	1	0	1.2995999999999999	0.48515460848220276	1.0	0.19819449582274376	1.0	0.10317500441073144	1.0	0.3112942113535357	1.911171617765677	0.2789807064602656	0.45156685949433906	0.28323045599974145	0.05974426095293497	0.8718841434378004	0.9888110111599726	230.0	4.250572913797852	183.0	0.42194761287414506
213	Feb25-FISH2-3L1-rep2-m1bp-100x_Position005_4_cmle.ics	1	1	0	1.9493999999999998	0.40574021562465007	1.0	0.3449590263858114	2.0	0.8664	1.0	0.2999375415712622	2.7497404184432677	0.7184245660881174	0.8217217159110698	0.6889504847042434	0.49573634411098855	0.6274858658324043	0.9854586722195691	354.0	6.787635963858844	343.0	0.7908635585564577
214	Feb25-FISH2-3L1-rep2-m1bp-100x_Position005_4_cmle.ics	2	1	0	1.083	0.44271487278075705	1.0	0.35582495083855026	1.0	0.6016084874694266	1.0	0.2939425763022126	2.1482453053804043	0.6059693827860071	0.7094330768617798	0.6011970640057374	0.45182968399989376	0.7304859167194209	0.9868668513103436	170.0	3.14376304488019	113.0	0.2605468866381333
215	Feb25-FISH2-3L1-rep2-m1bp-100x_Position005_4_cmle.ics	3	1	0	1.5162	0.22701348916914502	2.0	0.1951999624233024	2.0	1.5762738440862263	1.0	0.3114174080904144	2.3944213569196755	0.8360704608251872	0.8887959456994247	0.8360704608251872	0.7505083448647157	0.514530398759307	0.9837207999502399	244.0	4.6102512948537955	200.0	0.46114493210289076
216	Feb25-FISH2-3L1-rep2-m1bp-100x_Position005_4_cmle.ics	4	1	0	1.5162	0.5126642510808849	1.0	0.2006084205310555	1.0	2.257220597927062	1.0	0.2942017354324395	2.607683601758775	0.9666024112131212	0.9882216486424674	0.9664521187963537	0.9310353840624693	0.19226764097407853	0.9923290932993636	208.0	3.969570622343613	153.0	0.35277587305871144
217	Feb25-FISH2-3L1-rep2-m1bp-100x_Position005_4_cmle.ics	5	1	0	0.8664	4.167556343389529	1.0	4.243797624948825	1.0	0.41270001764292574	1.0	0.30612945552490844	2.078757190824572	0.5472646760355484	0.6766659491374274	0.5435745256619208	0.4000353639410806	0.7762133130338943	0.9865035102874488	116.0	2.171039411694715	65.0	0.14987210293343953
218	Feb25-FISH2-3L1-rep2-m1bp-100x_Position005_4_cmle.ics	6	1	0	1.5162	0.19634108916947207	1.0	0.2212927435994739	1.0	1.6366463635208865	1.0	0.262944449999758	2.0252348891792677	0.806424429895134	0.8753398435332631	0.8050650557620818	0.737753495533485	0.6186200906285785	0.9968366242413289	228.0	4.299498497248802	166.0	0.3827502936453994
219	Feb25-FISH2-3L1-rep2-m1bp-100x_Position005_4_cmle.ics	6	2	0	1.083	0.18682741407442138	2.0	0.2781865155048379	2.0	0.9733510449106972	1.0	0.31953930772090205	2.2464053232601278	0.6196561338289963	0.700509418520779	0.6158138212284303	0.4955508239471786	0.7438620105012328	0.9964829946790363	174.0	3.233153868701647	122.0	0.2812984085827634
220	Feb25-FISH2-3L1-rep2-m1bp-100x_Position005_4_cmle.ics	7	1	0	1.5162	0.1868124286334192	2.0	0.357197941079804	1.0	2.802163618583184	1.0	0.2502134044034641	1.6660312196859075	0.9738232809596216	0.9922317959114715	0.9734583544517655	0.9350430816016219	0.2877070639363904	0.9663861340763598	272.0	5.025339822040222	211.0	0.48650790336854977
221	Feb25-FISH2-3L1-rep2-m1bp-100x_Position005_4_cmle.ics	7	2	0	0.6497999999999999	4.132780335723725	2.0	3.982164003696155	1.0	0.5595020986366908	1.0	0.36310221657850306	1.9508810983030809	0.3998986315255955	0.4868930562595033	0.3998986315255955	0.30262882243622236	0.8386417287446489	1.012256510977531	92.0	1.704910215287229	50.0	0.11528623302572269
222	Feb25-FISH2-3L1-rep2-m1bp-100x_Position005_4_cmle.ics	8	1	0	0.8664	NA	0.0	0.4166011897156381	1.0	0.72222503087512	1.0	0.2840517632309768	2.103605002193852	0.7110400262467191	0.7888369422572179	0.7085301837270341	0.5955790682414698	0.6299225808165743	0.9996009750356976	114.0	2.102938750943567	61.0	0.1406492042913817
223	Feb25-FISH2-3L1-rep2-m1bp-100x_Position005_4_cmle.ics	10	1	0	1.083	0.20996285113427815	1.0	0.30684739817906087	1.0	0.20635000882146287	1.0	0.28983077184957995	2.2414601506465686	0.34899652884719434	0.4948848359734627	0.34899652884719434	0.17774882838187675	0.8672338187572372	0.9993182309547988	150.0	2.8138351699750026	93.0	0.21443239342784423
224	Feb25-FISH2-3L1-rep2-m1bp-100x_Position005_4_cmle.ics	11	1	0	1.083	0.3778464364059865	1.0	5.375639112484351	1.0	0.23070632344123612	1.0	0.3099409229247099	1.9733903317460189	0.4474989705680504	0.5946979352536325	0.4165473832820251	0.2228475068138591	0.812471173822472	0.9948867920203791	156.0	2.877705659185929	102.0	0.23518391537247432
225	Feb25-FISH2-3L1-rep2-m1bp-100x_Position005_4_cmle.ics	12	1	0	1.5162	0.42884237248042156	1.0	0.31526049709362974	1.0	0.0	1.0	0.314705629298734	2.37281504960634	0.19371673274483606	0.3869269270365584	0.18830087836505816	0.02358278754955863	0.9144251504424342	0.9897679529279353	230.0	4.344193909159534	184.0	0.42425333753465955
226	Feb25-FISH2-3L1-rep2-m1bp-100x_Position005_4_cmle.ics	13	1	0	1.2995999999999999	8.365821497407852	1.0	0.4730553542978001	2.0	0.10317500441073144	1.0	0.2742150448010988	2.5493592285479365	0.25155779484037494	0.3953425845054816	0.25155779484037494	0.061692586460872625	0.9060404121878021	0.9893752151326615	192.0	3.6354125758982043	131.0	0.3020499305273935
227	Feb25-FISH2-3L1-rep2-m1bp-100x_Position005_4_cmle.ics	13	2	0	1.2995999999999999	0.21135548263542261	1.0	0.2547319963787053	1.0	0.5836459621422412	1.0	0.2765256033628516	2.705981436573082	0.39876614827078255	0.48958591336314217	0.39876614827078255	0.345817418623144	0.8295982451425455	0.9703749083782615	120.0	2.2838354843565924	65.0	0.14987210293343953
228	Feb25-FISH2-3L1-rep2-m1bp-100x_Position005_4_cmle.ics	13	3	0	1.2995999999999999	4.355222927150758	1.0	4.110813776088449	1.0	0.0	1.0	0.29916685756752814	2.5186359401697103	0.1643669095696836	0.3508004067213307	0.1757407672954335	0.01810529128808124	0.9414977504919223	0.9926094276766225	166.0	3.147993216420412	110.0	0.2536297126565899
229	Feb25-FISH2-3L1-rep2-m1bp-100x_Position005_4_cmle.ics	15	1	0	1.083	0.32096002753963465	1.0	0.24494748259374696	1.0	0.20635000882146287	1.0	0.30108013882048573	2.097992692903855	0.34298190703883313	0.5062446735498858	0.34427910975692533	0.19496127246536393	0.8834315741243416	0.994196530066311	188.0	3.5226165032363275	133.0	0.3066613798484224
230	Feb25-FISH2-3L1-rep2-m1bp-100x_Position005_4_cmle.ics	17	1	0	1.5162	0.3380391167892842	1.0	0.2733168100434704	1.0	1.5338067085748235	1.0	0.23817191796753598	3.06096257637979	0.8762150742906072	0.93307528723128	0.8749306925133877	0.8002119580856395	0.5210178119808003	0.9160939022244976	194.0	3.680107987808933	124.0	0.28590985790379225
231	Feb25-FISH2-3L1-rep2-m1bp-100x_Position005_4_cmle.ics	19	1	0	1.2995999999999999	0.27733954002290134	1.0	0.278815218716371	1.0	1.9113327804678566	1.0	0.2724168370193775	2.0872622320062373	0.9576079836090707	0.9869262826320264	0.9545137775795504	0.8887514460534935	0.37985871635322027	0.9828488318511975	204.0	3.8333693008413166	143.0	0.3297186264535669
232	Feb25-FISH2-3L1-rep2-m1bp-100x_Position005_4_cmle.ics	20	1	0	0.8664	NA	0.0	NA	0.0	0.639412489864916	1.0	0.3058151952710448	2.219069544512308	0.6795809713497778	0.7752030029109851	0.6771104642255248	0.5687432970736939	0.7224059430956592	1.002936564396291	100.0	1.860286614089725	52.0	0.1198976823467516
233	Feb25-FISH2-3L1-rep2-m1bp-100x_Position005_4_cmle.ics	22	1	0	1.2995999999999999	4.392348282836437	1.0	0.3057127400954268	1.0	0.6497999999999999	1.0	0.3016172195643787	2.227430731771862	0.8027260780538492	0.9186837199352098	0.8027260780538492	0.5185545979646099	0.48367329840174833	0.9745515061913012	186.0	3.5013263401660186	131.0	0.3020499305273935
234	Feb25-FISH2-3L1-rep2-m1bp-100x_Position005_4_cmle.ics	23	1	0	1.083	0.1794989121343559	1.0	0.28221617987559516	1.0	1.5930676819351215	1.0	0.30463080996331215	2.2663359930598346	0.9059586803478581	0.9478626972806331	0.9059034647770672	0.8416831546496112	0.42935484977629185	1.004080807208029	164.0	3.1032978045096833	109.0	0.25132398799607547
235	Feb25-FISH2-3L1-rep2-m1bp-100x_Position005_4_cmle.ics	24	1	0	1.7328	0.546596934854149	1.0	8.705673446885571	1.0	0.0	1.0	0.19605267897850986	3.0662890413846053	0.11960361681766553	0.20365393387054942	0.08330128520449688	0.021008666410281637	0.9680865455285272	0.8557626300082841	198.0	3.76949881163039	116.0	0.2674640606196767
236	Feb25-FISH2-3L1-rep2-m1bp-100x_Position005_4_cmle.ics	25	1	0	1.083	0.6056231595835903	1.0	0.5158043068039307	1.0	1.4094967255872224	1.0	0.19318113780395854	1.8370955103439939	0.8857979063448937	0.9285150631292952	0.8851785999680358	0.8080949336742848	0.4690166629965946	0.7805771770246825	138.0	2.569067947351051	67.0	0.15448355225446841
237	Feb25-FISH2-3L1-rep2-m1bp-100x_Position005_4_cmle.ics	26	1	0	1.083	NA	0.0	0.20922323520956093	1.0	1.4430823792346341	1.0	0.27481492814606734	2.434733490856651	0.9282782973849971	0.9616816186295094	0.9267353820703697	0.8793583381052363	0.41427332720229393	0.9996969830298779	114.0	2.1497492486244067	60.0	0.13834347963086724
238	Feb25-FISH2-3L1-rep2-m1bp-100x_Position005_4_cmle.ics	27	1	0	1.5162	0.419102519355672	1.0	0.29859911603778244	1.0	2.2119648004745165	1.0	0.28015946146339016	2.77039381650557	0.9647093503880241	0.9850109261953129	0.9637609181849058	0.9239011323511506	0.3787660861356058	0.9905990024641491	216.0	4.148352269986529	158.0	0.3643044963612837
239	Feb25-FISH2-3L1-rep2-m1bp-100x_Position005_4_cmle.ics	30	1	0	1.083	0.4534707252643619	1.0	0.22922748317700745	1.0	1.680857471850398	1.0	0.3152986162946812	1.9418231461830153	0.9366355508127765	0.967592544627594	0.9335481397830524	0.8877964380808322	0.42778675986748765	0.9971657880020449	150.0	2.767024672294163	97.0	0.22365529206990203
240	Feb25-FISH2-3L1-rep2-m1bp-100x_Position005_4_cmle.ics	31	1	0	1.083	0.23145314688498314	1.0	0.3167509109180147	1.0	0.7540056732031717	1.0	0.2929320392162178	1.958606592700465	0.6756025164746953	0.7874810984374708	0.67174753112924	0.5263875147012153	0.7011112224373827	0.9756503024001558	160.0	3.0139069806882266	103.0	0.23748964003298878
241	Feb25-FISH2-3L1-rep2-m1bp-100x_Position005_4_cmle.ics	32	1	0	1.5162	0.16267644309733958	1.0	0.25618101403324656	1.0	0.6921189703237084	1.0	0.24202889036438277	2.6955165085068273	0.5990268143700176	0.6978704595952758	0.5929822325929583	0.47542347909880783	0.7629007633397756	0.957307022821641	194.0	3.7035132366493526	125.0	0.28821558256430674
242	Feb25-FISH2-3L1-rep2-m1bp-100x_Position005_4_cmle.ics	33	1	0	1.5162	0.3665202612438204	1.0	0.3657317192424395	1.0	2.262017019609515	1.0	0.3045802347301841	2.4719382816777946	0.9410271681129413	0.9743987401222305	0.9394243413821083	0.8864691046154215	0.3962514848559508	0.9921204585188992	286.0	5.408423451936584	251.0	0.578736889789128
243	Feb25-FISH2-3L1-rep2-m1bp-100x_Position005_4_cmle.ics	34	1	0	1.5162	4.539171644978251	1.0	4.5412850624871055	1.0	0.0	1.0	0.1618439745333562	2.7326135727234684	0.07448340884686902	0.30534531074038185	0.07448340884686902	0.025897214292573485	0.9554242816588526	0.8129221174204795	162.0	3.0586023925989543	78.0	0.17984652352012742
244	Feb25-FISH2-3L1-rep2-m1bp-100x_Position005_4_cmle.ics	35	1	0	0.8664	0.4985875761224286	1.0	0.6645990355263733	1.0	0.4773698211006071	1.0	0.2977904950224626	2.374317163482498	0.625638750887154	0.7386000709723208	0.6146735273243435	0.44227288857345637	0.7151383289795218	0.9945300148861846	106.0	1.9943728498219118	56.0	0.12912058098880944
245	Feb25-FISH2-3L1-rep2-m1bp-100x_Position005_4_cmle.ics	36	1	0	1.7328	1.992300766688773	1.0	0.446530726495721	1.0	1.2611313899024936	1.0	0.29779513306592903	2.300047173803841	0.7626348984933367	0.8629003832279644	0.7626348984933367	0.6364227806901103	0.6347997015519663	0.987092654379712	282.0	5.319032628115127	243.0	0.5602910925050123
246	Feb25-FISH2-3L1-rep2-m1bp-100x_Position005_4_cmle.ics	39	1	0	1.2995999999999999	0.2939004612074137	1.0	0.22114551467334254	1.0	0.9755754663213545	1.0	0.3056246804602093	2.5756002916743874	0.7411074605817843	0.8293840106815489	0.7407774127248451	0.6091258232443705	0.5556985225689112	0.9942556505558087	188.0	3.5694270009171665	134.0	0.30896710450893683
247	Feb25-FISH2-3L1-rep2-m1bp-100x_Position005_4_cmle.ics	40	1	0	1.5162	5.413481229482049	1.0	5.606338277847521	1.0	0.0	1.0	0.2138246499849553	2.679324237518987	0.26069139194139196	0.39895833333333336	0.255242673992674	0.02904647435897436	0.9009902334719797	0.893765734050379	160.0	3.013906980688226	88.0	0.20290377012527194
248	Feb25-FISH2-3L1-rep2-m1bp-100x_Position005_4_cmle.ics	41	1	0	1.083	0.31971162709986517	1.0	0.34713887106304114	1.0	2.077968689764099	1.0	0.31897580368259437	2.0011196426453326	0.9629817118246392	0.9844478192395462	0.9626281618616013	0.9280887410407225	0.2748376902148648	0.9974870734593111	176.0	3.3012545294527955	124.0	0.28590985790379225
249	Feb25-FISH2-3L1-rep2-m1bp-100x_Position005_4_cmle.ics	42	1	0	1.2995999999999999	2.3146032495155753	1.0	0.10903230684606328	1.0	0.0	1.0	0.3099409229247099	2.3481016575883733	0.26637252610254014	0.45154472494935327	0.2565061555243883	0.02841573165030388	0.9100044731114308	0.992312014147988	156.0	2.924516156866769	102.0	0.23518391537247432
250	Feb25-FISH2-3L1-rep2-m1bp-100x_Position005_4_cmle.ics	44	1	0	0.8664	0.4419061394592203	1.0	0.2113409875830054	1.0	0.10317500441073144	1.0	0.3161062176051913	1.896262176675669	0.2939477044821739	0.4977442585885653	0.2939477044821739	0.07388469026733938	0.8883523649343995	0.9972071547923224	124.0	2.2796053128163707	73.0	0.16831790021755516
251	Feb25-FISH2-3L1-rep2-m1bp-100x_Position005_4_cmle.ics	45	1	0	1.083	0.2612870783570892	1.0	0.21289554692614324	1.0	0.3720027687491155	1.0	0.28102923539568075	2.1739675148652955	0.50069573283859	0.6320732838589982	0.4993244333306445	0.33163265306122447	0.7903575208948004	0.9877489343507938	158.0	2.9692115687774976	99.0	0.22826674139093092
252	Feb25-FISH2-3L1-rep2-m1bp-100x_Position005_4_cmle.ics	46	1	0	1.2995999999999999	1.523402865918397	2.0	0.0411031512591846	1.0	0.10317500441073144	1.0	0.31296224369759135	2.211449338635623	0.2586312965104213	0.40233923330072047	0.2586312965104213	0.06609668238014765	0.9106966199560365	0.9933389542218775	222.0	4.1420070126761965	174.0	0.40119609092951497
253	Feb25-FISH2-3L1-rep2-m1bp-100x_Position005_4_cmle.ics	46	2	0	0.8664	0.3493231846363793	2.0	1.7763255632866244	1.0	0.639412489864916	1.0	0.235411739881758	2.2451399141970554	0.4716712621186516	0.5603134542974888	0.46798748851137006	0.3742569450621127	0.8060271357510818	0.9420959280108666	116.0	2.1476341628542954	57.0	0.13142630564932387
254	Feb25-FISH2-3L1-rep2-m1bp-100x_Position005_4_cmle.ics	47	1	0	1.5162	0.24732746315249873	1.0	1.9620211792149187	1.0	0.6606423714395955	1.0	0.2809084476514551	2.318146714609036	0.56112323660205	0.6729798142862677	0.5559358224311538	0.39440275858506285	0.7865632389208129	0.9915053709574324	250.0	4.674121784064723	197.0	0.4542277581213474
255	Feb25-FISH2-3L1-rep2-m1bp-100x_Position005_4_cmle.ics	49	1	0	1.083	0.2552819724525354	1.0	0.49446404900750396	1.0	1.7328	1.0	0.32805406333564746	2.4348218998252653	0.9450703701637942	0.9719913733801848	0.9338594827746481	0.9013051480841096	0.4049661202790956	1.0022602339331552	160.0	3.013906980688226	109.0	0.25132398799607547
256	Feb25-FISH2-3L1-rep2-m1bp-100x_Position005_4_cmle.ics	50	1	0	0.8664	0.3446491658409645	1.0	0.26407744983081977	1.0	0.10317500441073144	1.0	0.2898016182361211	1.9410077337987253	0.30065639740079825	0.45189992413497376	0.30962826137150773	0.12413002605798727	0.8499263568136817	1.0004923399075845	112.0	2.0582433390328383	60.0	0.13834347963086724
257	Feb25-FISH2-3L1-rep2-m1bp-100x_Position005_4_cmle.ics	51	1	0	1.2995999999999999	0.283601823631307	1.0	0.18406006226593255	1.0	0.20635000882146287	1.0	0.3131877441933184	2.210171974336764	0.4198921956534205	0.5823764264005964	0.38223952061471417	0.1835254315041	0.8663402824665098	0.997546977649705	192.0	3.588602078217365	140.0	0.3228014524720236
258	Feb25-FISH2-3L1-rep2-m1bp-100x_Position005_4_cmle.ics	52	1	0	1.2995999999999999	3.029028192590783	1.0	3.117037471490272	1.0	2.0891026019234156	1.0	0.27451374210420326	2.15695334928604	0.994441365787118	0.9998550662858604	0.9929579265953365	0.9601304403427257	0.21768516992201276	1.0044128665480343	178.0	3.322544692523104	117.0	0.26976978528019113
259	Feb25-FISH2-3L1-rep2-m1bp-100x_Position005_4_cmle.ics	53	1	0	1.083	NA	0.0	3.391924416306619	1.0	1.401081809291592	1.0	0.23959699594637324	2.165353442458169	0.8660695334720041	0.9089973256356921	0.8600522137793437	0.8077535339814068	0.5482584330092549	0.9681218256820142	136.0	2.547777784280742	73.0	0.16831790021755516
260	Feb25-FISH2-3L1-rep2-m1bp-100x_Position005_4_cmle.ics	55	1	0	1.083	0.49681516075097576	1.0	0.39727830340106723	1.0	1.740771385367085	1.0	0.2983193720086381	2.247863268984562	0.9515575044295089	0.9858849614459501	0.9500034644204025	0.8967998653825215	0.44481979378944314	1.003791719347206	158.0	2.9926168176179178	102.0	0.23518391537247432
261	Feb25-FISH2-3L1-rep2-m1bp-100x_Position005_4_cmle.ics	56	1	0	1.7328	0.3052752756686462	2.0	7.17605752759727	1.0	0.9512265400461282	1.0	0.25970918148696104	2.4374662195748225	0.6488095956608686	0.7399015809020275	0.646403437828181	0.5052187068712303	0.739349262744016	0.9732767852183601	300.0	5.697886086471266	249.0	0.5741254404680991
262	Feb25-FISH2-3L1-rep2-m1bp-100x_Position005_4_cmle.ics	57	1	0	1.2995999999999999	0.21458328338314722	1.0	4.458798056852541	1.0	1.8148458414482778	1.0	0.28397891367137323	2.4248726417423816	0.9430115869618969	0.9726141857153819	0.9425511778799014	0.8869738334171733	0.3504943613576286	0.9903815523755247	176.0	3.324659778293215	117.0	0.26976978528019113
263	Feb25-FISH2-3L1-rep2-m1bp-100x_Position005_4_cmle.ics	58	1	0	1.083	0.33490658214178154	1.0	0.38410250141786373	1.0	0.7900066980357398	1.0	0.32843466237689134	2.3930779907043727	0.7089952919963939	0.798853050185315	0.7031253130321546	0.5789391966342783	0.6619817432370784	1.009698349754786	150.0	2.8372404188154228	99.0	0.22826674139093092
264	Feb25-FISH2-3L1-rep2-m1bp-100x_Position005_4_cmle.ics	59	1	0	1.083	0.16306470995949088	1.0	0.4006330466431298	1.0	0.0	1.0	0.3157075706016337	2.1192513213545867	0.22260751407344662	0.4370974288386539	0.22260751407344662	0.02774101328815713	0.8989193494708234	0.9741265404212482	166.0	3.0777774698991522	113.0	0.2605468866381333
265	Feb25-FISH2-3L1-rep2-m1bp-100x_Position005_4_cmle.ics	62	1	0	0.8664	0.23138931741296148	1.0	0.2843751358012604	1.0	0.5158750220536572	1.0	0.24508712537764052	1.581206076088325	0.630361075692593	0.7568969514315521	0.6277529848151153	0.4357612727483482	0.7029996253829272	0.9470189670739549	130.0	2.413691548548556	69.0	0.1590950015754973
266	Feb25-FISH2-3L1-rep2-m1bp-100x_Position006_5_cmle.ics	2	1	0	1.2995999999999999	0.7321595732604017	1.0	0.4627389555393232	1.0	0.0	1.0	0.29783744644865845	2.331071253030382	0.2127952119055322	0.3788417987706244	0.2127952119055322	0.02284859268845034	0.9199241935348905	0.9801612015851221	182.0	3.411935516344561	126.0	0.2905213072248212
267	Feb25-FISH2-3L1-rep2-m1bp-100x_Position006_5_cmle.ics	2	2	0	1.083	0.3687993318062286	1.0	0.4329517797788394	1.0	0.0	1.0	0.30365028031738284	2.3643532421259166	0.06306259158467657	0.20847289093573373	0.09055702513939902	0.02284859268845034	0.9714689007420834	0.9388994274424692	138.0	2.615878445031891	84.0	0.1936808714832141
268	Feb25-FISH2-3L1-rep2-m1bp-100x_Position006_5_cmle.ics	3	1	0	0.8664	0.38014064125681885	1.0	0.28671802196689555	1.0	1.459114905355603	1.0	0.3351032163829113	1.8174708359469722	0.8859101171372744	0.9310084739756816	0.8861733469672887	0.8279590576372086	0.47315391802232404	1.0099315039777443	150.0	2.743619423453743	100.0	0.23057246605144538
269	Feb25-FISH2-3L1-rep2-m1bp-100x_Position006_5_cmle.ics	4	1	0	0.8664	1.5530495464826557	1.0	NA	0.0	0.5158750220536572	1.0	0.35851542461076275	2.6395368421290506	0.570861529315078	0.6644547028274668	0.570861529315078	0.4675287205581493	0.748789424694914	1.0178542682122087	102.0	1.951792523681294	58.0	0.13373203030983835
270	Feb25-FISH2-3L1-rep2-m1bp-100x_Position006_5_cmle.ics	5	1	0	0.6497999999999999	0.3970598579230526	1.0	0.33147894855718046	1.0	1.059277487276398	1.0	0.41190227595996126	2.1287583586895042	0.8796553692078278	0.9403615677755481	0.8777407536957602	0.7935897199874814	0.5122138864744765	1.0129210727806597	94.0	1.749605627197958	55.0	0.12681485632829495
271	Feb25-FISH2-3L1-rep2-m1bp-100x_Position006_5_cmle.ics	6	1	0	1.2995999999999999	0.294178909040521	1.0	0.2454840709935388	1.0	1.0951397134915137	1.0	0.29314829369177076	2.2478709046325194	0.7845800382452036	0.8738398604680484	0.7810777302242178	0.6460812675553189	0.6085422773888727	0.9952080929254918	200.0	3.767383725860279	144.0	0.33202435111408135
272	Feb25-FISH2-3L1-rep2-m1bp-100x_Position006_5_cmle.ics	7	1	0	1.083	0.2937738914840434	1.0	0.19414836394846685	1.0	1.5162	1.0	0.3215212586857538	2.2956426818463824	0.9437424820339889	0.9743181140571828	0.9375224896419135	0.8691642592040466	0.3345431215169956	1.0026459342113254	148.0	2.792545006904694	96.0	0.22134956740938755
273	Feb25-FISH2-3L1-rep2-m1bp-100x_Position006_5_cmle.ics	9	1	0	1.2995999999999999	0.4879725332972641	1.0	0.21241439715369576	1.0	1.3412750573395087	1.0	0.2500362665175166	1.7330144741212066	0.8355888354467279	0.8978465238303455	0.8332021571199534	0.7419982509838216	0.5766635072722209	0.9900021752674358	204.0	3.8099640520008964	137.0	0.3158842784904802
274	Feb25-FISH2-3L1-rep2-m1bp-100x_Position006_5_cmle.ics	10	1	0	1.083	0.2531455148666815	1.0	0.8435473435073035	1.0	0.10317500441073144	1.0	0.2836296094149551	2.1677325967310326	0.2534653823215802	0.4512361520250122	0.2534653823215802	0.0688648726799559	0.8932414339675981	0.999143695312822	170.0	3.1905735425610295	111.0	0.2559354373171044
275	Feb25-FISH2-3L1-rep2-m1bp-100x_Position006_5_cmle.ics	11	1	0	1.083	0.39641947528693317	1.0	0.3403890336360315	1.0	0.8421824239572849	1.0	0.24031260193171305	2.3042757862969676	0.675735585596518	0.7546133372165457	0.670719769596065	0.5569335566180457	0.6840039465370207	0.9604647423069429	142.0	2.635053522332088	78.0	0.17984652352012742
276	Feb25-FISH2-3L1-rep2-m1bp-100x_Position006_5_cmle.ics	12	1	0	1.083	0.1994941824671382	1.0	0.1890938485711062	1.0	0.9755754663213545	1.0	0.3062396383479829	2.0138945693506805	0.7249423572494236	0.8157127356571273	0.7235182422351825	0.5968285184682852	0.6598804778328105	1.001733794539051	186.0	3.4545158424851787	132.0	0.30435565518790797
277	Feb25-FISH2-3L1-rep2-m1bp-100x_Position006_5_cmle.ics	13	1	0	1.083	4.171934319299372	2.0	0.42595458963904803	1.0	1.059277487276398	1.0	0.26143359593652216	1.9285642964186875	0.7321775166553008	0.8223030215600903	0.7299283953207785	0.6327637307873892	0.5946071593200726	0.9822527991003707	184.0	3.40982043057445	120.0	0.2766869592617345
278	Feb25-FISH2-3L1-rep2-m1bp-100x_Position006_5_cmle.ics	14	1	0	1.2995999999999999	6.401330296905993	1.0	6.396207120764289	1.0	0.0	1.0	0.10508836865768097	2.195844893481281	0.0629251619834475	0.19323924111408483	0.0629251619834475	0.02292249989304101	0.9891726288612297	0.7836417688969944	150.0	2.8372404188154223	56.0	0.12912058098880944
279	Feb25-FISH2-3L1-rep2-m1bp-100x_Position006_5_cmle.ics	15	1	0	1.083	3.539297493937533	1.0	3.674552892517184	1.0	1.8148458414482778	1.0	0.30483523818301894	2.5436674872673892	0.9064808766964221	0.9457834385659337	0.9057043326801655	0.8609333043036504	0.44189058289044186	0.9949801748334011	140.0	2.683979105783039	86.0	0.19829232080424306
280	Feb25-FISH2-3L1-rep2-m1bp-100x_Position006_5_cmle.ics	16	1	0	0.8664	0.26633216896212786	1.0	0.2416259549506583	1.0	0.20635000882146287	1.0	0.3195793308095086	2.1627586770483873	0.40687186256274877	0.5450990980180397	0.40357192856142876	0.22832543349133017	0.841481290035025	1.00279845272154	96.0	1.794301039108687	50.0	0.11528623302572269
281	Feb25-FISH2-3L1-rep2-m1bp-100x_Position006_5_cmle.ics	17	1	0	1.083	0.2778988390859902	1.0	0.23397813894689382	1.0	0.42540144110901373	1.0	0.29906689398300423	2.3677410390608156	0.488194335856658	0.6161020612772377	0.4845795123207535	0.3266310396526826	0.8043154730879961	0.992721955842901	164.0	3.0798925556692636	108.0	0.24901826333556107
282	Feb25-FISH2-3L1-rep2-m1bp-100x_Position006_5_cmle.ics	18	1	0	1.2995999999999999	0.21125350214520347	1.0	0.3353873838587119	1.0	1.0389843448820495	1.0	0.28150518806062647	2.159091067560204	0.7337759584664537	0.8187007930168873	0.7274717594705614	0.6253815324052944	0.663511290693472	0.985623354895444	198.0	3.675877816268711	139.0	0.32049572781150915
283	Feb25-FISH2-3L1-rep2-m1bp-100x_Position006_5_cmle.ics	19	1	0	1.7328	NA	0.0	0.07179016267073461	1.0	0.10317500441073144	1.0	0.22833773340775645	2.6549083461902443	0.3018912041812805	0.44569493157279416	0.29706347568942987	0.06166357196891548	0.8833526916567693	0.9310489520873682	202.0	3.858889635451847	129.0	0.29743848120636457
284	Feb25-FISH2-3L1-rep2-m1bp-100x_Position006_5_cmle.ics	21	1	0	1.5162	0.5913641080538201	1.0	0.2940201839246836	1.0	0.9479040472602467	1.0	0.282820485324181	2.353637762932608	0.7028843851119169	0.8109638936692787	0.6981615456160577	0.5565404086815592	0.6943991202270413	0.991148596253858	234.0	4.41017948414057	179.0	0.4127247142320873
285	Feb25-FISH2-3L1-rep2-m1bp-100x_Position006_5_cmle.ics	24	1	0	1.2995999999999999	0.3234270538783779	1.0	0.48432212473284536	1.0	1.3412750573395087	1.0	0.3314882213761345	2.099564646906322	0.8604354779595509	0.9178272748475661	0.8576866691100523	0.766392896411555	0.5078344629963771	1.0076814272437546	170.0	3.2139787914014497	120.0	0.2766869592617345
286	Feb25-FISH2-3L1-rep2-m1bp-100x_Position006_5_cmle.ics	25	1	0	1.2995999999999999	3.9927235729834747	1.0	0.37338707904580465	1.0	0.815064591942846	1.0	0.3283682632740298	2.39892671649734	0.6599731218277157	0.7738033813700669	0.6568893315254563	0.516888851558094	0.6406761860990721	1.004936896134392	204.0	3.8567745496817363	157.0	0.3619987717007692
287	Feb25-FISH2-3L1-rep2-m1bp-100x_Position006_5_cmle.ics	26	1	0	1.2995999999999999	0.3249926861233118	1.0	0.25516325415839813	1.0	2.0639676948040613	1.0	0.3108972086052267	2.2194115459015737	0.9770616155145303	0.9947950032030749	0.972846660066391	0.9295323510570147	0.35904310544431156	0.997580252661455	186.0	3.501326340166018	133.0	0.3066613798484224
288	Feb25-FISH2-3L1-rep2-m1bp-100x_Position006_5_cmle.ics	27	1	0	1.2995999999999999	0.17396235982551508	1.0	0.15038392180720841	1.0	0.46141264688247224	1.0	0.3044184873559055	2.301836123874148	0.3827250942991787	0.49027894640863295	0.3827250942991787	0.267478540738205	0.8382510952021697	0.9970394334676471	160.0	2.9905017318478064	105.0	0.24210108935401767
289	Feb25-FISH2-3L1-rep2-m1bp-100x_Position006_5_cmle.ics	27	2	0	1.5162	0.15035472193085803	2.0	0.3694781317153762	2.0	1.7328	1.0	0.29859181146401315	1.7626664781937729	0.9072204857167537	0.9746296017839261	0.9072204857167537	0.7680640114662682	0.3428240597161752	0.9852449154940648	254.0	4.7167021102053415	208.0	0.4795907293870064
290	Feb25-FISH2-3L1-rep2-m1bp-100x_Position006_5_cmle.ics	28	1	0	1.083	0.27451796795359934	1.0	0.29696516502816106	1.0	1.0841098665386142	1.0	0.29388427730391214	2.0626808107040318	0.7819295585346521	0.8744658303752972	0.7819295585346521	0.6734026605093566	0.5489338523046836	0.9790703315247866	174.0	3.2331538687016472	117.0	0.26976978528019113
291	Feb25-FISH2-3L1-rep2-m1bp-100x_Position006_5_cmle.ics	29	1	0	0.8664	0.2530656403034562	1.0	0.14603019869367506	1.0	1.059277487276398	1.0	0.30350133109819233	1.825158574961335	0.782259278210878	0.8717254111107766	0.775988522007846	0.6831963800178591	0.6188324773771422	0.9920285035765163	154.0	2.8330102472752006	99.0	0.22826674139093092
292	Feb25-FISH2-3L1-rep2-m1bp-100x_Position006_5_cmle.ics	31	1	0	1.2995999999999999	0.8328289353567792	1.0	0.2832925160690624	1.0	0.639412489864916	1.0	0.26989512868537635	2.4259267910877136	0.6001240910707395	0.735894098864264	0.5947064565189428	0.46553067849062885	0.7685782459928638	0.9830971113763791	194.0	3.656702738968513	132.0	0.30435565518790797
293	Feb25-FISH2-3L1-rep2-m1bp-100x_Position006_5_cmle.ics	32	1	0	1.083	0.542283574749847	1.0	0.16493524201898777	1.0	1.1179489136237186	1.0	0.3087692418061742	2.182445700731631	0.7685158068344714	0.8601045054487723	0.7668279975954498	0.6649505988254697	0.5599466423283139	0.9854876363986391	176.0	3.277849280612376	122.0	0.2812984085827634
294	Feb25-FISH2-3L1-rep2-m1bp-100x_Position006_5_cmle.ics	34	1	0	1.5162	0.3029708346325205	1.0	0.3229181088179828	1.0	2.054212141376967	1.0	0.2945243112740431	2.224857498160296	0.9382037262669369	0.9695947393878538	0.9380506591071899	0.8831699596514967	0.3630641940299733	0.9922371862855388	216.0	4.031326025784429	162.0	0.37352739500334153
295	Feb25-FISH2-3L1-rep2-m1bp-100x_Position006_5_cmle.ics	35	1	0	1.2995999999999999	0.4375270017680561	1.0	0.16306607276392573	1.0	1.6456566907434287	1.0	0.277819020713718	2.2340788705407513	0.8919462646966638	0.9336144499274733	0.8888848393845077	0.8253128849560102	0.43391030673975267	0.9808900374173337	196.0	3.7013981508792413	136.0	0.31357855382996574
296	Feb25-FISH2-3L1-rep2-m1bp-100x_Position006_5_cmle.ics	36	1	0	1.083	1.6650850839364686	1.0	0.2746489006870567	1.0	0.6921189703237084	1.0	0.3414041603262494	2.364559305515525	0.616791055391706	0.745734905025178	0.6137469297954461	0.4887907898605013	0.7111333593188215	1.000795287714068	154.0	2.90322599379646	105.0	0.24210108935401767
297	Feb25-FISH2-3L1-rep2-m1bp-100x_Position006_5_cmle.ics	37	1	0	1.2995999999999999	0.5625577905917409	1.0	0.5819643013516055	1.0	0.5097226605744432	1.0	0.29440164392240875	2.4417204818814056	0.5276914211728215	0.6451549794759794	0.5276487369012641	0.358779087552555	0.7294946119226698	0.9914430796669005	196.0	3.7013981508792413	140.0	0.3228014524720236
298	Feb25-FISH2-3L1-rep2-m1bp-100x_Position006_5_cmle.ics	38	1	0	1.2995999999999999	NA	0.0	NA	0.0	0.0	1.0	0.1542864087054049	2.3932322707378932	0.0743878725346244	0.23082265169252747	0.0743878725346244	0.0371740942100877	0.9679924675810487	0.9255618332786024	124.0	2.490252552380149	51.0	0.11759195768623716
299	Feb25-FISH2-3L1-rep2-m1bp-100x_Position006_5_cmle.ics	40	1	0	1.083	0.4222181371881644	1.0	3.2449186162738735	1.0	0.8344252714560013	1.0	0.26489347276424613	1.930645694636152	0.7098887744049034	0.8226334839238065	0.7062164804100288	0.569817618204715	0.6696918530231015	0.9778807318366461	176.0	3.2778492806123753	113.0	0.2605468866381333
300	Feb25-FISH2-3L1-rep2-m1bp-100x_Position006_5_cmle.ics	41	1	0	1.083	0.15542914486382015	1.0	0.1923244336878757	1.0	1.650800070571703	1.0	0.27915298410555317	2.0931252674700374	0.9289694381768041	0.9706633994063938	0.9287268198397102	0.8674697333624475	0.44977793534463256	0.9911075637200781	184.0	3.40982043057445	124.0	0.28590985790379225
301	Feb25-FISH2-3L1-rep2-m1bp-100x_Position006_5_cmle.ics	42	1	0	1.083	5.904462158118016	1.0	0.42133000610791577	1.0	0.0	1.0	0.2714970799337216	2.0966161711008495	0.13763643117388108	0.24280994870741096	0.09923416766116859	0.025081206679891565	0.9533561297765157	0.9343777785055327	134.0	2.5264876212104337	76.0	0.1752350741990985
302	Feb25-FISH2-3L1-rep2-m1bp-100x_Position006_5_cmle.ics	43	1	0	0.8664	0.2816337766280497	1.0	0.13074219242214327	1.0	1.44445006175024	1.0	0.29678254433846746	1.9730589337613453	0.9075571124883979	0.9392871044043235	0.9048025389981736	0.8728255336986137	0.40600397643115127	1.0141131476391936	116.0	2.1476341628542954	64.0	0.14756637827292504
303	Feb25-FISH2-3L1-rep2-m1bp-100x_Position006_5_cmle.ics	45	1	0	1.5162	3.779100697633972	1.0	0.34060531433844604	1.0	0.23070632344123612	1.0	0.22655650507834577	2.699495945259558	0.3516872668511801	0.5177236079833594	0.3516872668511801	0.21471179797493598	0.834203993917092	0.8867198106507839	164.0	3.103297804509683	94.0	0.2167381180883587
304	Feb25-FISH2-3L1-rep2-m1bp-100x_Position006_5_cmle.ics	47	1	0	1.083	NA	0.0	0.21400892833652047	1.0	0.0	1.0	0.2576389951369381	1.6144508323224702	0.16935477428683265	0.33630503031610226	0.16935477428683265	0.025718759236625366	0.9298539943078384	0.9877316978316589	190.0	3.520501417466216	125.0	0.28821558256430674
305	Feb25-FISH2-3L1-rep2-m1bp-100x_Position006_5_cmle.ics	48	1	0	1.5162	0.23764629590528671	1.0	0.27697601988458237	1.0	1.9147436595932399	1.0	0.30237315473069926	2.082724769165748	0.8720841726644174	0.920321665893715	0.8552291064088903	0.7922093554291297	0.5298581543290856	0.9865267290292858	292.0	5.378672945785834	258.0	0.5948769624127291
306	Feb25-FISH2-3L1-rep2-m1bp-100x_Position006_5_cmle.ics	49	1	0	1.083	2.652583718651772	1.0	0.3655471252200604	1.0	1.2191645447964943	1.0	0.29896878435587376	2.4485444137936048	0.8151378093148806	0.8782917603300563	0.8151378093148806	0.7410827939224873	0.5571464257502656	0.9967437124507433	142.0	2.658458771172508	87.0	0.20059804546475749
307	Feb25-FISH2-3L1-rep2-m1bp-100x_Position006_5_cmle.ics	50	1	0	1.2995999999999999	0.3847506964041983	1.0	0.05444159459102454	1.0	0.0	1.0	0.18878136674065948	1.9185737717602889	0.17035203147256325	0.3848648511157838	0.16624838906599743	0.025681679441090687	0.9421674083823369	0.8151675225189244	190.0	3.543906666306636	107.0	0.2467125386750466
308	Feb25-FISH2-3L1-rep2-m1bp-100x_Position006_5_cmle.ics	51	1	0	0.8664	0.20373353500040836	1.0	0.2993310762761082	1.0	1.4481301952605736	1.0	0.3228775687081416	2.261096536160288	0.9081376763668431	0.9507344025573192	0.9081376763668431	0.8616691468253969	0.4093155366703936	1.0021219567508772	122.0	2.2817203985864816	72.0	0.16601217555704068
309	Feb25-FISH2-3L1-rep2-m1bp-100x_Position006_5_cmle.ics	52	1	0	1.083	2.822291886834966	1.0	0.40370570559225283	1.0	2.0671267327999794	1.0	0.24206814438566868	2.6708250707713472	0.9495891344147827	0.9678616539646046	0.9443167142106981	0.9125260782560566	0.4224828679329219	0.8839992235772091	138.0	2.592473196191471	75.0	0.17292934953858405
310	Feb25-FISH2-3L1-rep2-m1bp-100x_Position006_5_cmle.ics	53	1	0	1.083	4.844099302067909	1.0	3.5172024788198417	1.0	1.0024833655297731	1.0	0.2642521591631124	2.879919355572663	0.7508768376768634	0.8220594868773532	0.7505638457502141	0.6636947776376474	0.5586139531525759	0.9817886066864089	128.0	2.462617131999507	70.0	0.1614007262360118
311	Feb25-FISH2-3L1-rep2-m1bp-100x_Position006_5_cmle.ics	55	1	0	1.2995999999999999	5.929493562057237	1.0	0.2277410019179609	1.0	0.20635000882146287	1.0	0.2880929030172355	2.139288546588465	0.3787346639635266	0.5144722690195407	0.3787346639635266	0.18379448521363373	0.8551521536402499	0.9930047529248598	164.0	3.0564873068288434	106.0	0.24440681401453213
312	Feb25-FISH2-3L1-rep2-m1bp-100x_Position006_5_cmle.ics	56	1	0	1.083	4.285417255200422	1.0	4.297506482379113	1.0	1.5634639508005113	1.0	0.28393860949740635	2.48136083152237	0.8534845263406567	0.9051204819277109	0.8421450507914009	0.7742794708244743	0.5069131143621299	1.0065284328751434	140.0	2.637168608102199	83.0	0.1913751468226997
313	Feb25-FISH2-3L1-rep2-m1bp-100x_Position006_5_cmle.ics	56	2	0	1.083	0.03473143810083001	1.0	0.19718581362585255	1.0	0.8508028822180275	1.0	0.29896878435587376	2.2132863032418557	0.631384360973305	0.7241583982990787	0.6299137727380109	0.5226139853531774	0.6937352224766405	0.9969853482811978	142.0	2.6350535223320883	87.0	0.20059804546475749
314	Feb25-FISH2-3L1-rep2-m1bp-100x_Position006_5_cmle.ics	57	1	0	1.083	0.21633400133790323	1.0	0.31833914785761286	1.0	0.5556144027286182	1.0	0.3020209672689776	2.284636386815939	0.6050642150814202	0.7046106254670583	0.6032741871013712	0.5074034166941833	0.6966843711207298	1.0111244005078461	108.0	2.0390682617326408	58.0	0.13373203030983835
315	Feb25-FISH2-3L1-rep2-m1bp-100x_Position006_5_cmle.ics	58	1	0	1.2995999999999999	0.26973402688667747	1.0	0.1146498423777666	1.0	0.3720027687491155	1.0	0.32005861740572933	2.3526723348921377	0.4637167423750811	0.5864576573653472	0.4637167423750811	0.30700843608046724	0.7856951770914278	1.001910142458588	172.0	3.282079452152598	120.0	0.2766869592617345
316	Feb25-FISH2-3L1-rep2-m1bp-100x_Position006_5_cmle.ics	59	1	0	1.2995999999999999	4.9743337172610245	1.0	4.627922736520708	1.0	0.5097226605744432	1.0	0.13739932608262384	2.047989235243239	0.46226415094339623	0.6000959385992964	0.46823176024487184	0.341644204851752	0.7587956264189624	0.6141970040288955	174.0	3.303369615222906	80.0	0.18445797284115634
317	Feb25-FISH2-3L1-rep2-m1bp-100x_Position006_5_cmle.ics	60	1	0	1.083	0.4227471856730157	1.0	0.47484850908770954	1.0	0.3720027687491155	1.0	0.24472455947872557	1.8976491679209277	0.4561634371813008	0.594302069283153	0.4595683784584005	0.29597493173668454	0.8114007195898497	0.96118792876746	186.0	3.4077053448043384	118.0	0.27207550994070556
318	Feb25-FISH2-3L1-rep2-m1bp-100x_Position007_6_cmle.ics	1	1	0	1.2995999999999999	3.9039909420435537	2.0	4.082969551423521	2.0	0.0	1.0	0.28380753372595546	2.5142619720522363	0.1718726156518881	0.31658273761312816	0.1718726156518881	0.02090400785685499	0.9338015774082752	0.9946654275278268	172.0	3.2118637056313375	113.0	0.2605468866381333
319	Feb25-FISH2-3L1-rep2-m1bp-100x_Position007_6_cmle.ics	1	2	0	1.5162	0.24372746308721202	1.0	0.3002558390172835	1.0	0.3634229110571259	1.0	0.29314829369177076	2.2700173490449655	0.46738505241163975	0.6381268756871814	0.465119554882558	0.21223681687815224	0.8239716737959453	1.00036000676137	200.0	3.8141942235411186	144.0	0.33202435111408135
320	Feb25-FISH2-3L1-rep2-m1bp-100x_Position007_6_cmle.ics	2	1	0	1.7328	0.37018716591182244	1.0	0.4020984402072889	1.0	0.5556144027286182	1.0	0.31968615787393573	2.665964174016933	0.47378370461635094	0.6168175051109923	0.4712682206499189	0.29309162944777123	0.8094284814032969	0.9909742231316387	312.0	5.96605855793564	293.0	0.675577325530735
321	Feb25-FISH2-3L1-rep2-m1bp-100x_Position007_6_cmle.ics	3	1	0	1.083	0.3426161516255085	1.0	0.2895400261060983	1.0	0.8058225447605828	1.0	0.2965696386911721	1.9018155768494642	0.6671806987291	0.7885770934145656	0.6650004937746412	0.5361784881380138	0.7197074717440123	0.9834990972318624	188.0	3.4758060055554876	132.0	0.30435565518790797
322	Feb25-FISH2-3L1-rep2-m1bp-100x_Position007_6_cmle.ics	4	1	0	0.6497999999999999	NA	0.0	2.176625702625937	1.0	2.4472906808671455	1.0	0.2993667739987017	1.873094419837729	0.9857311070044319	0.9942679117536428	0.9848643433038415	0.9709143539339624	0.22898525476420262	0.9807564709684402	102.0	1.8581715283196139	53.0	0.12220340700726606
323	Feb25-FISH2-3L1-rep2-m1bp-100x_Position007_6_cmle.ics	5	1	0	1.083	7.315543036121709	1.0	0.30311135583186855	1.0	0.20635000882146287	1.0	0.2960972019959404	2.4043809543679013	0.3493011205527065	0.5013540456110798	0.3493011205527065	0.19293017602592943	0.8891516580659862	0.9804702150984389	150.0	2.8372404188154228	94.0	0.2167381180883587
324	Feb25-FISH2-3L1-rep2-m1bp-100x_Position007_6_cmle.ics	6	1	0	1.2995999999999999	NA	0.0	0.40953964452108466	1.0	0.8318234787411565	1.0	0.269602597857635	2.296476846550213	0.6611379918232625	0.7453921458309891	0.6560519110310941	0.5520048010202168	0.6852531578703481	0.9728139670054557	176.0	3.324659778293215	114.0	0.26285261129864773
325	Feb25-FISH2-3L1-rep2-m1bp-100x_Position007_6_cmle.ics	7	1	0	1.083	0.40435141609863534	1.0	NA	0.0	1.5162	1.0	0.29360477011817077	2.201055656199113	0.9419276575166184	0.9897543503028614	0.9408539134283583	0.8442866159028877	0.3968707938091569	1.0031720714933439	178.0	3.322544692523104	121.0	0.27899268392224896
326	Feb25-FISH2-3L1-rep2-m1bp-100x_Position007_6_cmle.ics	8	1	0	1.2995999999999999	0.45492024014771926	1.0	0.7207653797936102	1.0	1.5476250661609716	1.0	0.21546426709913055	2.525253338895729	0.8947934058763698	0.9371149749553803	0.8936899073061201	0.8433799681424761	0.4097188483554008	0.8705035472361149	146.0	2.724444346153546	77.0	0.17754079885961296
327	Feb25-FISH2-3L1-rep2-m1bp-100x_Position007_6_cmle.ics	9	1	0	1.083	0.41981212091927156	1.0	0.2581716647656458	1.0	1.2269033092775323	1.0	0.3102032636103427	1.7053752817884729	0.7878584899525265	0.8574624439097354	0.7871366326331534	0.7013103986473305	0.5396653592394135	0.9797620006552406	188.0	3.475806005555488	135.0	0.31127282916945126
328	Feb25-FISH2-3L1-rep2-m1bp-100x_Position007_6_cmle.ics	10	1	0	1.083	NA	0.0	0.5264483353295819	1.0	0.42540144110901373	1.0	0.23299711800065745	1.9862972881709224	0.49241656503890485	0.6189989522320892	0.4864906645596798	0.33074683522561366	0.7840217009317054	0.9334432332481474	188.0	3.4524007567150674	117.0	0.26976978528019113
329	Feb25-FISH2-3L1-rep2-m1bp-100x_Position007_6_cmle.ics	11	1	0	1.083	0.15248834275048032	1.0	0.24915135211976316	1.0	0.0	1.0	0.27258798385801636	2.2652143127084567	0.17528891425310314	0.3672468730679602	0.17528891425310314	0.029110191658344033	0.9291660194481367	0.9650749461869561	166.0	3.1011827187395724	105.0	0.24210108935401767
330	Feb25-FISH2-3L1-rep2-m1bp-100x_Position007_6_cmle.ics	12	1	0	1.2995999999999999	0.3585531354167245	1.0	0.4749298287266463	1.0	0.8779414014559871	1.0	0.2658212984027631	2.045693207542027	0.6005169713778985	0.7266655346125545	0.6004981038093621	0.4925548574555197	0.7122527529043078	0.9696583910133257	194.0	3.6098922412876733	131.0	0.3020499305273935
331	Feb25-FISH2-3L1-rep2-m1bp-100x_Position007_6_cmle.ics	12	2	0	1.2995999999999999	2.545739167249452	2.0	3.1173279505886407	1.0	1.5162	1.0	0.26534048631852075	2.12202891863407	0.8724854248033056	0.9508160223392012	0.869587366276108	0.7529442840701119	0.5474299747499839	0.972677045065533	200.0	3.697167979339019	137.0	0.3158842784904802
332	Feb25-FISH2-3L1-rep2-m1bp-100x_Position007_6_cmle.ics	13	1	0	0.8664	3.8830019471041792	1.0	NA	0.0	0.7252201245704302	1.0	0.2478043080750936	1.2432897263808553	0.7057722415084066	0.7984225035736165	0.7026410727656388	0.6023160438363624	0.6270967003310178	0.9385712242191647	118.0	2.122113828243764	60.0	0.13834347963086724
333	Feb25-FISH2-3L1-rep2-m1bp-100x_Position007_6_cmle.ics	15	1	0	1.7328	0.25872139148046375	1.0	0.3655837443301017	1.0	3.4656	1.0	0.2988716042488274	2.010216709227848	0.9982853860837543	0.999994369084019	0.9976237534559746	0.9821542195268904	0.14733358717374015	0.9931001515070265	364.0	6.800465783848712	357.0	0.82314370380366
334	Feb25-FISH2-3L1-rep2-m1bp-100x_Position007_6_cmle.ics	17	1	0	1.2995999999999999	0.5048731076302807	1.0	0.06600928388484038	1.0	0.2918229810711206	1.0	0.27786103706875104	2.0925368879504265	0.4087483423709675	0.5462987277286872	0.4034570592019747	0.21760237910796582	0.8355642860841782	0.9970914508000915	212.0	3.988745699643811	153.0	0.35277587305871144
335	Feb25-FISH2-3L1-rep2-m1bp-100x_Position007_6_cmle.ics	18	1	0	1.083	0.44026392418908034	1.0	0.4531206054220657	1.0	1.1961505589055579	1.0	0.2939427232771369	1.8944170798081519	0.8208850979125378	0.905409416715412	0.8200207785858339	0.7051317868710767	0.5876130308115861	0.9923444549555619	172.0	3.188458456790918	115.0	0.2651583359591622
336	Feb25-FISH2-3L1-rep2-m1bp-100x_Position007_6_cmle.ics	19	1	0	1.2995999999999999	0.40595948697087664	1.0	0.27149040981329897	1.0	0.6190500264643886	1.0	0.2937876203123271	2.048243154907798	0.5864390546212569	0.718685737626412	0.5819248429533226	0.43735739034902393	0.7486815823773646	0.9881065400598013	198.0	3.6758778162687107	142.0	0.3274129017930525
337	Feb25-FISH2-3L1-rep2-m1bp-100x_Position007_6_cmle.ics	20	1	0	1.083	0.21754191677510143	1.0	4.818455283410913	1.0	0.3095250132321943	1.0	0.25384696959536246	1.7951959009765135	0.43954766906539133	0.5650411954886098	0.43954766906539133	0.2454074107182765	0.8282655543315252	0.9431218466305612	200.0	3.6503574816581796	134.0	0.30896710450893683
338	Feb25-FISH2-3L1-rep2-m1bp-100x_Position007_6_cmle.ics	21	1	0	0.8664	0.5850294585904469	1.0	NA	0.0	0.0	1.0	0.282425622565585	2.0589604813876763	0.20796626054358014	0.3800281162136832	0.20243673851921273	0.037094657919400184	0.9230842505334087	0.9734109197777151	104.0	1.9262721890707628	53.0	0.12220340700726606
339	Feb25-FISH2-3L1-rep2-m1bp-100x_Position007_6_cmle.ics	22	1	0	1.2995999999999999	4.014277560938733	1.0	0.24672579174762835	1.0	0.0	1.0	0.2836736067019555	1.974377254459302	0.21494244552233405	0.3827553753710273	0.19078645720215257	0.027429876847092513	0.917024964698079	0.9920117196235058	184.0	3.40982043057445	125.0	0.28821558256430674
340	Feb25-FISH2-3L1-rep2-m1bp-100x_Position007_6_cmle.ics	23	1	0	1.2995999999999999	0.38146433018803233	1.0	0.24401266556547732	1.0	1.91474365959324	1.0	0.34346858457614354	2.784865650772279	0.9502667824792158	0.9758820366463995	0.9491169293129834	0.9111759109897837	0.4134550075203621	1.001814617583216	168.0	3.2160938771715606	120.0	0.2766869592617345
341	Feb25-FISH2-3L1-rep2-m1bp-100x_Position007_6_cmle.ics	24	1	0	1.2995999999999999	3.707139265842802	1.0	0.12615961533095638	1.0	1.7328	1.0	0.3083441667466016	2.7481012403015113	0.974627812994609	0.9946893554114745	0.9659106429816738	0.8875043184137161	0.2979353646931285	0.9937253295182464	178.0	3.4161656878847833	124.0	0.28590985790379225
342	Feb25-FISH2-3L1-rep2-m1bp-100x_Position007_6_cmle.ics	25	1	0	1.083	3.931473472670006	1.0	0.3776999511186579	1.0	1.7660715981523099	1.0	0.26534048631852075	1.9437812258249818	0.9215262831503301	0.9589866121912961	0.9219567358552512	0.8569109546565498	0.4026350224707115	0.9718349436333432	200.0	3.6503574816581796	137.0	0.3158842784904802
343	Feb25-FISH2-3L1-rep2-m1bp-100x_Position007_6_cmle.ics	26	1	0	1.2995999999999999	2.337146636458511	1.0	0.40198064987449467	1.0	0.6190500264643886	1.0	0.3201768082576564	2.500776755643347	0.5616534872903385	0.6984841437053657	0.56174241387802	0.42601307904889596	0.733973387257026	1.0067071196319666	196.0	3.7248033997196615	146.0	0.3366358004351103
344	Feb25-FISH2-3L1-rep2-m1bp-100x_Position007_6_cmle.ics	27	1	0	1.083	0.4637730639539503	1.0	NA	0.0	0.10317500441073144	1.0	0.3126783182461922	2.6485722904640996	0.2941055005797608	0.4469796845465953	0.28838731197483997	0.08535190685706116	0.8895184151281033	0.9980726199100812	114.0	2.1731544974648265	64.0	0.14756637827292504
345	Feb25-FISH2-3L1-rep2-m1bp-100x_Position007_6_cmle.ics	28	1	0	1.7328	0.3114575632034926	1.0	0.190503075563598	1.0	0.41270001764292574	1.0	0.296133001185417	2.497170634144902	0.46758244201438653	0.6209548599828292	0.4628792879937884	0.27002431958188106	0.8295363856755577	0.9922088360732669	312.0	5.942653309095219	282.0	0.650214354265076
346	Feb25-FISH2-3L1-rep2-m1bp-100x_Position007_6_cmle.ics	29	1	0	1.5162	0.454580709295431	1.0	0.18575846119770148	1.0	0.41270001764292574	1.0	0.30441789278970866	2.2196699087944136	0.4713755098985816	0.6129589087234759	0.444556715691778	0.28705652857303243	0.8275270022862794	0.9841662307044067	258.0	4.8763086805480595	215.0	0.4957308020106076
347	Feb25-FISH2-3L1-rep2-m1bp-100x_Position007_6_cmle.ics	30	1	0	1.2995999999999999	0.4123214958845482	1.0	0.4550159964257132	1.0	0.815064591942846	1.0	0.3359577715134959	2.2060976210870504	0.7127759786024189	0.8165047408843692	0.7128309852375943	0.5323817185447994	0.6409862790351823	0.9916123884212893	192.0	3.6354125758982048	145.0	0.33433007577459584
348	Feb25-FISH2-3L1-rep2-m1bp-100x_Position007_6_cmle.ics	31	1	0	1.5162	0.2987584134532391	1.0	0.31672826800946813	1.0	0.8595614345612763	1.0	0.27395309223883324	2.6958525131008786	0.6504787406686141	0.7632610006027728	0.6445843186349516	0.5295677423841981	0.704307469804263	0.9767976142901678	224.0	4.280323419948605	165.0	0.3804445689848849
349	Feb25-FISH2-3L1-rep2-m1bp-100x_Position007_6_cmle.ics	32	1	0	1.083	3.4065853177043204	1.0	0.24105993631862666	1.0	0.65253602307166	1.0	0.27024452934105747	1.9244364663331774	0.6043088581768721	0.7287613449596398	0.6003740496951738	0.47103543756527655	0.6692327545267981	0.9915296483899342	186.0	3.407705344804339	124.0	0.28590985790379225
350	Feb25-FISH2-3L1-rep2-m1bp-100x_Position007_6_cmle.ics	33	1	0	1.083	0.21443465010579407	1.0	0.3829778503178242	1.0	1.0841098665386142	1.0	0.3087692418061742	2.209393061595702	0.7739867926971384	0.8638725236307134	0.7735902499028875	0.6771858409944322	0.5980451716294386	1.0029019191327218	176.0	3.2778492806123753	122.0	0.2812984085827634
351	Feb25-FISH2-3L1-rep2-m1bp-100x_Position007_6_cmle.ics	34	1	0	1.083	0.5443067869433429	1.0	0.24672394229204167	1.0	1.2779016819528852	1.0	0.2970299522544141	2.0502381471953535	0.8208233748069135	0.8978735504099967	0.8173266832151118	0.73377880928045	0.611176298114906	1.0027328200861372	186.0	3.477921091325599	130.0	0.29974420586687905
352	Feb25-FISH2-3L1-rep2-m1bp-100x_Position007_6_cmle.ics	35	1	0	1.083	3.8950081640996386	1.0	4.533657066278323	1.0	0.2918229810711206	1.0	0.31604798647714794	2.5857601678537097	0.3884243239779572	0.5466487248494168	0.38571703191080353	0.21731625656798667	0.8343468682751894	0.9868879273551256	156.0	2.9479214057071887	103.0	0.23748964003298878
353	Feb25-FISH2-3L1-rep2-m1bp-100x_Position007_6_cmle.ics	36	1	0	1.083	0.17882107729810795	1.0	0.3712794484313331	1.0	1.4094967255872226	1.0	0.29902260141635756	2.7943646530215642	0.8369836825626205	0.895596248795761	0.8362385597302505	0.757496387283237	0.5293471137465908	1.0123585341585695	124.0	2.37322630817805	71.0	0.16370645089652625
354	Feb25-FISH2-3L1-rep2-m1bp-100x_Position007_6_cmle.ics	36	2	0	1.083	2.8485002747642727	1.0	2.8563533722226824	1.0	0.0	1.0	0.2561332862076176	2.5220703040621717	0.1614658598265896	0.3334537572254335	0.1614658598265896	0.02678678949903661	0.9259014102645271	0.9787900340410233	118.0	2.2391400724458643	61.0	0.1406492042913817
355	Feb25-FISH2-3L1-rep2-m1bp-100x_Position007_6_cmle.ics	37	1	0	1.5162	0.30666159319736946	1.0	0.09758053780112337	1.0	0.0	1.0	0.2264210921506157	2.2641718344831805	0.14895599858440486	0.3080600448271794	0.14895599858440486	0.024899728677598206	0.9409856708111998	0.9685091934866059	222.0	4.212222759197457	148.0	0.3412472497561391
356	Feb25-FISH2-3L1-rep2-m1bp-100x_Position007_6_cmle.ics	38	1	0	1.2995999999999999	2.663452156134303	1.0	0.44425181764707533	1.0	0.0	1.0	0.21806564548390445	1.8346488340311011	0.16194853099974948	0.3894513601534222	0.16660475643362502	0.027518378700576197	0.95056190815766	0.8675454902940379	190.0	3.5439066663066363	115.0	0.2651583359591622
357	Feb25-FISH2-3L1-rep2-m1bp-100x_Position007_6_cmle.ics	39	1	0	1.2995999999999999	0.33898164543966863	2.0	0.07472285262650935	1.0	0.0	1.0	0.2912166652001647	2.3176152710589837	0.19674999158900514	0.37697069609393397	0.16491605827137235	0.024761968845675067	0.9284984709702999	0.9822526202654871	192.0	3.6120073270577846	135.0	0.31127282916945126
358	Feb25-FISH2-3L1-rep2-m1bp-100x_Position007_6_cmle.ics	40	1	0	1.5162	0.5714538671995039	1.0	0.3149364211332545	1.0	0.0	1.0	0.2138811986527199	2.285706462722417	0.17255953243491282	0.3944355890450659	0.17255953243491282	0.026445442689465293	0.9394859816077866	0.8903220653134069	200.0	3.7439784770198594	123.0	0.2836041332432778
359	Feb25-FISH2-3L1-rep2-m1bp-100x_Position007_6_cmle.ics	41	1	0	1.2995999999999999	0.662753945771315	1.0	0.49429580114132	1.0	2.224050289998102	1.0	0.24174578479085276	1.968444093067524	0.9681010966987696	0.9874429382619829	0.967558314312754	0.9330116071925625	0.32305109241336655	0.9253081168563805	192.0	3.612007327057784	123.0	0.2836041332432778
360	Feb25-FISH2-3L1-rep2-m1bp-100x_Position007_6_cmle.ics	42	1	0	1.2995999999999999	0.38891740817482406	1.0	0.2275576443788108	1.0	0.8058225447605828	1.0	0.3140145294968224	2.2855891833373847	0.6659990057135446	0.7632949788534004	0.6599612372381892	0.5343172926588516	0.739943008016484	1.0026485764526043	190.0	3.6141224128278955	138.0	0.3181900031509946
361	Feb25-FISH2-3L1-rep2-m1bp-100x_Position007_6_cmle.ics	43	1	0	1.2995999999999999	3.676296836558791	1.0	3.7278939144977072	1.0	0.0	1.0	0.1319111655101123	1.9081085793918757	0.21312877413213552	0.33184103281078026	0.21312877413213552	0.028181426064193712	0.9149640247761708	0.7060854431624541	152.0	2.835125333045311	64.0	0.14756637827292504
362	Feb25-FISH2-3L1-rep2-m1bp-100x_Position007_6_cmle.ics	44	1	0	0.8664	NA	0.0	0.3707610396926008	1.0	1.3477239015757756	1.0	0.3382270538663681	2.667586597765656	0.9248379533857399	0.9588332643773273	0.9240621983174735	0.8626051579092539	0.4000430348975896	0.9967865909750442	104.0	1.949677437911183	58.0	0.13373203030983835
363	Feb25-FISH2-3L1-rep2-m1bp-100x_Position007_6_cmle.ics	48	1	0	1.2995999999999999	0.369045808131441	1.0	0.125200408395579	1.0	0.9733510449106972	1.0	0.3056246804602093	2.043675283763002	0.7144666010114847	0.7960666128590363	0.7095424623655118	0.5902857481358618	0.6583277344605725	1.000309321994274	188.0	3.4992112543959077	134.0	0.30896710450893683
364	Feb25-FISH2-3L1-rep2-m1bp-100x_Position008_7_cmle.ics	1	1	0	1.5162	0.4568424045962163	1.0	0.36198227641330527	1.0	0.9228252937649445	1.0	0.27846694977472614	2.425411229146281	0.6345300028287152	0.7258196099652765	0.6315660013036687	0.5036629811377994	0.701021987412217	0.9767399552716863	278.0	5.276452301974509	230.0	0.5303166719183244
365	Feb25-FISH2-3L1-rep2-m1bp-100x_Position008_7_cmle.ics	3	1	0	2.166	0.30182235149594566	1.0	0.22704538155957818	1.0	0.42540144110901373	1.0	0.24220989300617338	2.5274411356013076	0.42190128508578384	0.5962704430269721	0.42370120752597584	0.24953798424733556	0.8148279542944754	0.9134365052866403	402.0	7.649678610152558	373.0	0.8600352983718913
366	Feb25-FISH2-3L1-rep2-m1bp-100x_Position008_7_cmle.ics	4	1	0	1.9493999999999998	0.5714756764811428	1.0	0.4954054069606056	1.0	2.3853651276715824	1.0	0.17743582193200239	2.1478035088228316	0.9618071080974314	0.9848886727991769	0.9571838494163407	0.9175236697821207	0.4141662626395013	0.8183599158416914	324.0	6.117204785197909	231.0	0.5326223965788388
367	Feb25-FISH2-3L1-rep2-m1bp-100x_Position008_7_cmle.ics	5	1	0	1.083	NA	0.0	0.18595271839459868	1.0	0.0	1.0	0.30298345828103923	2.5142168265343248	0.2247954447581224	0.401382841284272	0.20213088345534874	0.037043239708439	0.9135909129554185	0.9961818301257134	114.0	2.173154497464827	63.0	0.1452606536124106
368	Feb25-FISH2-3L1-rep2-m1bp-100x_Position008_7_cmle.ics	6	1	0	1.7328	0.26730280063928713	1.0	0.24478284214136511	1.0	2.3314560765391112	1.0	0.2738931282531644	2.03769977079096	0.9556515201846251	0.9840621011591517	0.955567599699285	0.9020927671031698	0.38031562257860546	0.9668770944676987	324.0	6.1172047851979166	287.0	0.6617429775676483
369	Feb25-FISH2-3L1-rep2-m1bp-100x_Position008_7_cmle.ics	7	1	0	1.5162	0.26677916414663577	1.0	NA	0.0	1.7345341872721707	1.0	0.26948501414881976	2.611009845177	0.8970795914170151	0.9463734832385	0.8970795914170151	0.8361074929731953	0.356519203509295	0.981560852463329	198.0	3.8397145581516496	136.0	0.31357855382996574
370	Feb25-FISH2-3L1-rep2-m1bp-100x_Position008_7_cmle.ics	8	1	0	1.083	0.3410235475649806	1.0	0.12816056342578022	1.0	2.1993640559988026	1.0	0.3071540416617009	1.5797698306390031	0.9732423995656895	0.9939162595005429	0.9728827361563518	0.9412459283387622	0.22532276004047685	0.9955199668261332	196.0	3.560966657836723	143.0	0.3297186264535669
371	Feb25-FISH2-3L1-rep2-m1bp-100x_Position008_7_cmle.ics	9	1	0	1.2995999999999999	0.3317736283023049	1.0	0.4489826775265956	1.0	0.7857574237886386	1.0	0.3108972086052267	2.2286922306089068	0.6529716642076193	0.7526122649718155	0.6496727575379261	0.5311580221692581	0.6914672584504156	0.997637763848064	186.0	3.477921091325599	133.0	0.3066613798484224
372	Feb25-FISH2-3L1-rep2-m1bp-100x_Position008_7_cmle.ics	10	1	0	1.5162	0.3899146888197732	1.0	0.4055551411479524	1.0	0.9547396422012142	1.0	0.29448272374548884	2.6146364476806627	0.6931946813984348	0.7941127088580172	0.6898529531237306	0.5426896308933843	0.6611607049733191	0.9978911382342045	236.0	4.5016853937321395	185.0	0.426559062195174
373	Feb25-FISH2-3L1-rep2-m1bp-100x_Position008_7_cmle.ics	11	1	0	1.083	0.2772489520036037	1.0	0.4680706823783371	1.0	0.46141264688247224	1.0	0.3340725384089969	2.687667654857551	0.5742980525819421	0.6760783599993382	0.5693674614073694	0.42601631396945683	0.7671078295341147	1.0072452791893567	108.0	2.08587875941348	61.0	0.1406492042913817
374	Feb25-FISH2-3L1-rep2-m1bp-100x_Position008_7_cmle.ics	12	1	0	1.7328	0.21893653469358285	1.0	0.13988903950844456	1.0	0.23070632344123612	1.0	0.2877501921667834	2.4904737812362283	0.3626725856536207	0.5373518709285349	0.3626725856536207	0.16412219397775193	0.8568248653756041	0.9911413742345068	306.0	5.808567073363032	270.0	0.6225456583389025
375	Feb25-FISH2-3L1-rep2-m1bp-100x_Position008_7_cmle.ics	13	1	0	1.083	0.3509665298735926	1.0	0.34512657691643045	1.0	0.2991586303963464	1.0	0.30443970331245684	2.3280914327183377	0.4407619719551989	0.5828644501278772	0.4360437428344651	0.242450833406826	0.854810125626569	1.0000784504689122	170.0	3.1905735425610295	115.0	0.2651583359591622
376	Feb25-FISH2-3L1-rep2-m1bp-100x_Position008_7_cmle.ics	14	1	0	1.7328	0.2229054314139341	1.0	0.11587221975661899	1.0	1.449626260897894	1.0	0.2908424008756868	2.204814548977266	0.7589434480054886	0.8480169231271848	0.7579437420366559	0.6716308928746447	0.5898357352078876	0.9831900208251018	330.0	6.227885772089681	304.0	0.700940296796394
377	Feb25-FISH2-3L1-rep2-m1bp-100x_Position008_7_cmle.ics	15	1	0	1.2995999999999999	3.495380273744062	1.0	0.07599036471559452	1.0	1.3229242629964544	1.0	0.2836296094149551	2.284820695859642	0.7894893733073718	0.8532431866758843	0.786736771337422	0.7167832611356703	0.5437603817503006	0.9877577442125223	170.0	3.213978791401449	111.0	0.2559354373171044
378	Feb25-FISH2-3L1-rep2-m1bp-100x_Position008_7_cmle.ics	17	1	0	1.2995999999999999	0.6156175611114124	1.0	NA	0.0	1.8497044106137501	1.0	0.16041855928438264	1.6405188290039336	0.982938469892258	0.9978172958760824	0.9822025663742106	0.9388699951416078	0.5064644007564635	0.7881426278082853	184.0	3.43322567941487	94.0	0.2167381180883587
379	Feb25-FISH2-3L1-rep2-m1bp-100x_Position008_7_cmle.ics	18	1	0	1.7328	0.2815297063864923	1.0	0.28071616881544814	1.0	0.0	1.0	0.20644699934618158	2.2694584228491044	0.19163448379035788	0.5069675696341402	0.19163448379035788	0.024919796763058305	0.9362489008754523	0.8303463469548622	256.0	4.737992273275651	175.0	0.40350181559002946
380	Feb25-FISH2-3L1-rep2-m1bp-100x_Position008_7_cmle.ics	19	1	0	1.2995999999999999	0.48985095861269645	1.0	0.07529187664238496	1.0	0.10317500441073144	1.0	0.28084083144830463	2.320783011044913	0.2822624687249959	0.4406695708497911	0.2822624687249959	0.06410582064340781	0.8788988584785739	0.9903695425568783	214.0	3.9866306138736998	156.0	0.35969304704025484
381	Feb25-FISH2-3L1-rep2-m1bp-100x_Position008_7_cmle.ics	20	1	0	1.5162	0.2829359410034092	1.0	0.26301052576980444	1.0	0.10317500441073144	1.0	0.30873138643558196	2.4457442895559978	0.33129407369355063	0.49444929982453917	0.3284853660326504	0.08533534368307637	0.8892332628512734	0.9896477990839192	202.0	3.858889635451847	150.0	0.3458586990771681
382	Feb25-FISH2-3L1-rep2-m1bp-100x_Position008_7_cmle.ics	21	1	0	1.5162	0.10795664533519463	1.0	0.1805353751865848	1.0	0.5963412819178956	1.0	0.24957702001314727	2.427228469197883	0.5329954439167852	0.6643715497914808	0.5319649012848637	0.39353771424438927	0.7431372663920035	0.9882727091645066	232.0	4.365484072229841	166.0	0.3827502936453994
383	Feb25-FISH2-3L1-rep2-m1bp-100x_Position008_7_cmle.ics	23	1	0	1.9493999999999998	0.38399776168774047	1.0	0.14362253475380346	1.0	0.9755754663213545	1.0	0.29480089000810944	2.5426031649661587	0.6382558503188611	0.7589131528493535	0.6370456739594523	0.4954669377099112	0.7017917555247322	0.9915789521848541	322.0	6.119319870968024	295.0	0.680188774851764
384	Feb25-FISH2-3L1-rep2-m1bp-100x_Position008_7_cmle.ics	24	1	0	1.2995999999999999	0.7340894871392851	1.0	NA	0.0	1.055542675492109	1.0	0.32805406333564746	2.7016195752590715	0.8103106106059906	0.8922370425070384	0.8081044907001431	0.682877186504823	0.5724874233760071	0.9884577739134313	160.0	3.060717478369066	109.0	0.25132398799607547
385	Feb25-FISH2-3L1-rep2-m1bp-100x_Position008_7_cmle.ics	25	1	0	1.2995999999999999	0.5203472499261343	1.0	0.28727405746983725	1.0	1.4532932869245503	1.0	0.25776666384451313	2.12981158309468	0.8496924932393459	0.9170593214625486	0.8480444667510656	0.770047867678455	0.5117585668287238	0.9650686493276794	196.0	3.677992902038822	131.0	0.3020499305273935
386	Feb25-FISH2-3L1-rep2-m1bp-100x_Position008_7_cmle.ics	26	1	0	1.7328	5.957455742535555	1.0	6.008669150842947	1.0	0.6952437723139506	1.0	0.3008273281962672	2.4365584893002215	0.5498239926979621	0.685210353054876	0.5479716374887164	0.3759911946013242	0.7619654850225371	0.9907668633337289	322.0	6.072509373287185	298.0	0.6871059488333073
387	Feb25-FISH2-3L1-rep2-m1bp-100x_Position008_7_cmle.ics	27	1	0	0.8664	NA	0.0	0.5207653382311458	1.0	0.0	1.0	0.3668192104811594	1.9108051249597349	0.2549538008667448	0.43474202076916785	0.2549538008667448	0.0347447463817493	0.8947948173670757	1.010433576446885	118.0	2.1923295747650244	73.0	0.16831790021755516
388	Feb25-FISH2-3L1-rep2-m1bp-100x_Position008_7_cmle.ics	29	1	0	1.5162	0.21684196670314945	1.0	0.19175552249215916	1.0	0.0	1.0	0.2898571046908421	2.5453098231991107	0.19406276407329806	0.3855701668075058	0.19406276407329806	0.025591234792271985	0.9255142944756632	0.9950897037580542	226.0	4.301613583018915	172.0	0.3965846416084861
389	Feb25-FISH2-3L1-rep2-m1bp-100x_Position008_7_cmle.ics	31	1	0	1.083	NA	0.0	0.1625423307838853	1.0	0.0	1.0	0.3211068079082337	2.3647582023418554	0.21992334710523226	0.3887678954616789	0.21992334710523226	0.03101346229809222	0.9187935997330554	1.004705915864924	146.0	2.7478495949939656	94.0	0.2167381180883587
390	Feb25-FISH2-3L1-rep2-m1bp-100x_Position008_7_cmle.ics	32	1	0	1.083	0.24732540726947602	1.0	0.3898497837816424	1.0	0.5158750220536572	1.0	0.2672535417116317	2.623734064277485	0.5607639356326791	0.6689687048454986	0.5607639356326791	0.3990109761898351	0.7431978218055025	0.9718488410329399	144.0	2.7265594319236564	84.0	0.1936808714832141
391	Feb25-FISH2-3L1-rep2-m1bp-100x_Position008_7_cmle.ics	34	1	0	1.2995999999999999	0.20541534946367587	1.0	0.2642378067968501	1.0	0.0	1.0	0.30549004043139827	2.1055658989484893	0.22539192834863445	0.4222259219744898	0.2152870743491645	0.026549875303247553	0.9102921816712808	0.9789010408132092	200.0	3.743978477019859	147.0	0.33894152509562475
392	Feb25-FISH2-3L1-rep2-m1bp-100x_Position008_7_cmle.ics	35	1	0	1.083	0.38976362574124124	1.0	0.3006733917431531	1.0	1.1321417835580119	1.0	0.317889759114801	1.8347506117067363	0.7611021629084216	0.8400799585826046	0.7590140358950759	0.6347388403129315	0.6059312277920306	0.9992364083162877	220.0	4.027095854244207	173.0	0.3988903662690006
393	Feb25-FISH2-3L1-rep2-m1bp-100x_Position008_7_cmle.ics	36	1	0	0.8664	3.118277644196364	1.0	3.1114587082000726	1.0	0.23070632344123612	1.0	0.11023212222159852	1.2676268483260171	0.5267465923673653	0.689356278252425	0.5188388036579303	0.1901828965166422	0.7456859773517848	0.6341117882901398	286.0	4.940318475128184	151.0	0.3481644237376825
394	Feb25-FISH2-3L1-rep2-m1bp-100x_Position008_7_cmle.ics	37	1	0	1.5162	0.48616026364398524	1.0	0.41688683010346095	1.0	0.5595020986366908	1.0	0.2534189326011239	2.5897784273519875	0.46315602613934326	0.5711028598690074	0.4594281741291508	0.3157801306967163	0.7943690919154535	0.9689803683619547	208.0	4.0163811200244535	142.0	0.3274129017930525
395	Feb25-FISH2-3L1-rep2-m1bp-100x_Position008_7_cmle.ics	37	2	0	1.5162	0.7136018963674979	1.0	0.5062705792780944	1.0	0.0	1.0	0.23891812130550377	2.587210687208378	0.15039737866914205	0.29359608279677657	0.13153252439930915	0.020569754841954606	0.9434444403888486	0.9648639235506484	200.0	3.814194223541118	130.0	0.29974420586687905
396	Feb25-FISH2-3L1-rep2-m1bp-100x_Position008_7_cmle.ics	38	1	0	1.083	5.207483793564849	1.0	0.29448267235907394	1.0	0.1459114905355603	1.0	0.3056246804602093	2.0626554180477763	0.36271404679799313	0.5427279589148549	0.3595172199446475	0.14569982387852057	0.8402432612854152	1.0008227929762048	188.0	3.4992112543959073	134.0	0.30896710450893683
397	Feb25-FISH2-3L1-rep2-m1bp-100x_Position008_7_cmle.ics	39	1	0	1.2995999999999999	0.3742500154377921	1.0	0.22997244003661402	1.0	0.20635000882146287	1.0	0.30055343504377724	2.320756848754574	0.37406667794889153	0.5388932137417499	0.3659840920629548	0.1875985784396683	0.8296860651587189	0.9920219792349828	202.0	3.8120791377710077	148.0	0.3412472497561391
398	Feb25-FISH2-3L1-rep2-m1bp-100x_Position008_7_cmle.ics	40	1	0	0.8664	0.3425344284157344	1.0	0.24302493601198277	1.0	0.5963412819178956	1.0	0.3634959072919537	2.412384594267446	0.6392267593397046	0.737212206776716	0.6303395598030698	0.5410693599768317	0.7287660573827528	1.0057205941442198	98.0	1.862401699859836	55.0	0.12681485632829495
399	Feb25-FISH2-3L1-rep2-m1bp-100x_Position008_7_cmle.ics	41	1	0	1.9493999999999998	0.3286215455645938	1.0	0.23288434136749347	1.0	0.6921189703237084	1.0	0.2707830928991379	2.30146079219253	0.5447479838709678	0.7182140456989248	0.545127688172043	0.38048219086021506	0.7723944623757987	0.942181691862637	332.0	6.249175935159991	296.0	0.6824944995122783
400	Feb25-FISH2-3L1-rep2-m1bp-100x_Position008_7_cmle.ics	42	1	0	2.166	0.47143805452141446	1.0	0.26828284268018154	1.0	0.4332	1.0	0.27855983736025286	2.74238988225059	0.7186865531781977	0.8994160452131813	0.7186865531781977	0.29672858425737936	0.6679739695824433	0.9820777766017245	408.0	7.830575343565582	409.0	0.9430413861504117
401	Feb25-FISH2-3L1-rep2-m1bp-100x_Position008_7_cmle.ics	44	1	0	1.5162	0.31490923274350385	1.0	0.3777133602151136	1.0	1.0521827216106825	1.0	0.2498357742519763	2.848397834906508	0.7160255171080611	0.8064425425724479	0.7095935187951427	0.6124281672319561	0.6501995651280071	0.9658870301099056	194.0	3.7035132366493526	127.0	0.29282703188533565
402	Feb25-FISH2-3L1-rep2-m1bp-100x_Position008_7_cmle.ics	45	1	0	1.2995999999999999	0.189816657148231	1.0	0.10089185715863734	1.0	1.2191645447964943	1.0	0.30287320143119645	2.2562927944738234	0.8109531000922896	0.898257683810163	0.808331235841933	0.7060470677070224	0.5555753035036266	0.9959933486494613	196.0	3.7013981508792413	142.0	0.3274129017930525
403	Feb25-FISH2-3L1-rep2-m1bp-100x_Position008_7_cmle.ics	46	1	0	1.2995999999999999	0.7584478305707325	1.0	0.5479548831442914	1.0	0.7817319754002556	1.0	0.31278239450462825	2.256480597393639	0.6818121032385956	0.7964137095568858	0.6762190948923483	0.5381441595934646	0.6829187007241979	0.9911922468913301	180.0	3.4140506021146724	127.0	0.29282703188533565
404	Feb25-FISH2-3L1-rep2-m1bp-100x_Position008_7_cmle.ics	47	1	0	0.8664	0.329598535796205	1.0	0.19707095409959047	1.0	0.639412489864916	1.0	0.27481492814606734	2.11224228641851	0.6792234572247648	0.7770624821874633	0.6711260876125333	0.5376703716742947	0.6450823526300974	0.9841513972105276	114.0	2.1497492486244067	60.0	0.13834347963086724
405	Feb25-FISH2-3L1-rep2-m1bp-100x_Position008_7_cmle.ics	48	1	0	1.7328	0.09552720643365249	2.0	0.6497168839001152	1.0	0.1459114905355603	1.0	0.3082496781860673	2.4655570683151597	0.29006227080059055	0.47100180978234985	0.2872910415773682	0.11743790779635185	0.9095553638526981	0.9844306786172983	346.0	6.562043818535091	336.0	0.7747234859328564
406	Feb25-FISH2-3L1-rep2-m1bp-100x_Position008_7_cmle.ics	50	1	0	1.9493999999999998	0.3616655094162228	1.0	0.5014533185905389	1.0	0.8664	1.0	0.26908671151624997	2.3487665192622935	0.7307289275075648	0.8589081141269337	0.7230018283319121	0.43750031537463985	0.6200127916211283	0.989411568898768	316.0	6.102259879437936	274.0	0.6317685569809603
407	Feb25-FISH2-3L1-rep2-m1bp-100x_Position008_7_cmle.ics	50	2	0	1.5162	0.19857770426305543	2.0	0.06908760667644047	4.0	1.0024833655297731	1.0	0.2784507447794009	2.699258993761336	0.5514464342481721	0.6587225897388025	0.5496029643534147	0.4560224782223299	0.8264234591538047	0.9935027595242236	210.0	4.014266034254343	151.0	0.3481644237376825
408	Feb25-FISH2-3L1-rep2-m1bp-100x_Position008_7_cmle.ics	50	3	0	1.083	6.732351695818868	2.0	0.4026134845633643	3.0	1.0389843448820495	1.0	0.2770363892054491	2.667001018114168	0.5462641981662857	0.6198474091342587	0.5469201774171574	0.4624695768597432	0.744385699660244	1.0032020337554592	126.0	2.394516471248359	70.0	0.1614007262360118
409	Feb25-FISH2-3L1-rep2-m1bp-100x_Position008_7_cmle.ics	50	4	0	1.2995999999999999	1.3393660794613829	1.0	0.15755091092004872	2.0	1.5162	1.0	0.271362653552723	2.6924704884936013	0.799416683066148	0.8670313238502282	0.7939821472723878	0.6383149070443761	0.5697215824192076	1.0019948769740001	162.0	3.105412890279794	101.0	0.23287819071195984
410	Feb25-FISH2-3L1-rep2-m1bp-100x_Position008_7_cmle.ics	51	1	0	1.7328	0.051857760102622434	2.0	0.16970809048245708	2.0	0.0	1.0	0.19895297132537795	2.248272151693135	0.07981314352026372	0.28833033978609074	0.07981314352026372	0.02774759592286257	0.9513059821610097	0.9218753149339927	218.0	4.239858179578098	135.0	0.31127282916945126
411	Feb25-FISH2-3L1-rep2-m1bp-100x_Position008_7_cmle.ics	52	1	0	1.5162	0.26474465448101225	1.0	0.32184071285336285	1.0	2.166	1.0	0.24217861401787644	2.1161269011781862	0.9805265401322816	0.9955267556526195	0.9714459498939161	0.9127118684655431	0.2845589054894671	0.9618732460204105	260.0	4.850788345937529	194.0	0.44731058413980407
412	Feb25-FISH2-3L1-rep2-m1bp-100x_Position009_8_cmle.ics	1	1	0	1.9493999999999998	1.7277742573016914	1.0	6.62412427263463	1.0	0.0	1.0	0.11943660657071659	2.346894321403355	0.19362515809877337	0.32387609546546525	0.19045944064841078	0.021727823138924855	0.9063551738974298	0.6085447708913693	252.0	4.718817195975452	130.0	0.29974420586687905
413	Feb25-FISH2-3L1-rep2-m1bp-100x_Position009_8_cmle.ics	2	1	0	1.083	0.32565227134615343	1.0	0.30323104210057344	1.0	0.0	1.0	0.3259864377019056	2.2050832505930473	0.29163748540937134	0.45325996331499085	0.2522177755544439	0.02772219443054861	0.8939676273074066	1.0030791172813973	170.0	3.16716829372061	119.0	0.27438123460122005
414	Feb25-FISH2-3L1-rep2-m1bp-100x_Position009_8_cmle.ics	3	1	0	1.5162	0.3482483599924135	1.0	0.3071108053742335	1.0	0.0	1.0	0.16386059871465566	2.194039491318202	0.09608996901222103	0.21524668361129487	0.06921068207931479	0.0242749207896661	0.9578863952352983	0.9180516326733973	236.0	4.454874896051298	138.0	0.3181900031509946
415	Feb25-FISH2-3L1-rep2-m1bp-100x_Position009_8_cmle.ics	4	1	0	1.083	0.33242684730284255	1.0	0.5557366469023184	1.0	0.0	1.0	0.27780486046518565	2.1052154930999962	0.17355340578542935	0.36285424621710993	0.17355340578542935	0.0281407225627955	0.9390814292928795	0.9904336659296298	166.0	3.1011827187395724	106.0	0.24440681401453213
416	Feb25-FISH2-3L1-rep2-m1bp-100x_Position009_8_cmle.ics	5	1	0	0.8664	0.4143056559834631	1.0	0.13687833142422892	1.0	0.41270001764292574	1.0	0.3191784862749187	2.007986938651746	0.5195216795162849	0.653841398997505	0.515678032772146	0.3546326058126728	0.771859427453319	1.0084377704431096	140.0	2.56695286158094	88.0	0.20290377012527194
417	Feb25-FISH2-3L1-rep2-m1bp-100x_Position009_8_cmle.ics	6	1	0	1.2995999999999999	0.2418216184694783	1.0	0.25362881526796366	1.0	1.3934633376079517	1.0	0.2580522344981725	1.8673947537749649	0.8627790351928283	0.9369020674439393	0.8618787682827092	0.750477078063285	0.4910763730268815	0.9593009432302011	222.0	4.142007012676196	158.0	0.3643044963612837
418	Feb25-FISH2-3L1-rep2-m1bp-100x_Position009_8_cmle.ics	7	1	0	0.8664	5.057185808848936	1.0	0.18592761864046628	1.0	0.0	1.0	0.3325260630567415	2.51403813079775	0.3038976948473938	0.5040411132856267	0.29603955958587924	0.03672856566622346	0.8902413089308228	1.0060934255798542	114.0	2.1497492486244067	66.0	0.15217782759395398
419	Feb25-FISH2-3L1-rep2-m1bp-100x_Position009_8_cmle.ics	8	1	0	1.2995999999999999	0.38772217286281696	1.0	0.2715997017064477	1.0	0.6016084874694266	1.0	0.2886090189841206	2.487551531320688	0.6042893111380803	0.7079672867571142	0.5964642164942852	0.4611507598674081	0.7668872647949796	0.9957666462599083	168.0	3.1692833794907207	110.0	0.2536297126565899
420	Feb25-FISH2-3L1-rep2-m1bp-100x_Position009_8_cmle.ics	9	1	0	0.8664	4.105156582974365	1.0	NA	0.0	0.687545504971255	1.0	0.3094437279165693	2.1477137642121176	0.7057220708446866	0.8056150253016738	0.7019106007525626	0.5717691708836123	0.6339806029450545	0.9882105911248699	112.0	2.081648587873258	62.0	0.14295492895189613
421	Feb25-FISH2-3L1-rep2-m1bp-100x_Position009_8_cmle.ics	10	1	0	1.083	0.3188583017007632	1.0	0.2800225258775477	1.0	0.2918229810711206	1.0	0.33010188091350373	2.2025538044521835	0.4216999114712521	0.547909206192227	0.4183661261893558	0.22579217278259414	0.8414177561175211	1.0032632990737438	174.0	3.233153868701647	124.0	0.28590985790379225
422	Feb25-FISH2-3L1-rep2-m1bp-100x_Position009_8_cmle.ics	11	1	0	1.2995999999999999	3.048620998706883	1.0	0.3862361200863311	1.0	1.3570553067512467	1.0	0.25041027178558195	2.090216905128966	0.8546277153002475	0.9151732322155367	0.8523099173936826	0.7837262773384263	0.49582111452773747	0.9905166550165592	174.0	3.2565591175420665	108.0	0.24901826333556107
423	Feb25-FISH2-3L1-rep2-m1bp-100x_Position009_8_cmle.ics	12	1	0	0.8664	0.2657830393931465	1.0	0.16077072364111944	1.0	0.7252201245704302	1.0	0.29380436295759543	2.3146599387832483	0.6986646661665417	0.8054913728432108	0.6951837959489873	0.5681170292573143	0.6626754965533607	0.999499487361781	120.0	2.237024986675753	67.0	0.15448355225446841
424	Feb25-FISH2-3L1-rep2-m1bp-100x_Position009_8_cmle.ics	13	1	0	1.5162	0.21847846276217311	1.0	1.5890400847025958	2.0	0.10317500441073144	1.0	0.3028594173458788	2.800429684526048	0.24521124312553905	0.36440136029881975	0.24322064191150186	0.04700540774530799	0.9002019084003378	0.9961501715124493	214.0	4.12706210691622	162.0	0.37352739500334153
425	Feb25-FISH2-3L1-rep2-m1bp-100x_Position009_8_cmle.ics	13	2	0	1.2995999999999999	0.24565915375121414	2.0	4.587227412625942	1.0	2.5991999999999997	1.0	0.28506183420143066	2.3475951920903495	0.9686094978241122	0.9969157159113642	0.9686094978241122	0.9180541299236226	0.2791814227378202	0.9925835156018658	200.0	3.767383725860279	142.0	0.3274129017930525
426	Feb25-FISH2-3L1-rep2-m1bp-100x_Position009_8_cmle.ics	14	1	0	1.2995999999999999	0.19922193028540353	1.0	0.1426063006516056	1.0	0.20635000882146287	1.0	0.2920931800722684	2.166713389195435	0.3563667374801075	0.5302137347617851	0.3563667374801075	0.17027967501960695	0.8657309936496279	0.9938316743765746	188.0	3.4992112543959073	131.0	0.3020499305273935
427	Feb25-FISH2-3L1-rep2-m1bp-100x_Position009_8_cmle.ics	15	1	0	1.2995999999999999	0.40494714204445065	1.0	0.2239195412553234	1.0	0.3720027687491155	1.0	0.3079536876373948	2.364481400053009	0.45327891621615846	0.6062843223145794	0.4493258402957328	0.28621694195744923	0.7982069117645985	0.9974632402078307	194.0	3.656702738968513	141.0	0.325107177132538
428	Feb25-FISH2-3L1-rep2-m1bp-100x_Position009_8_cmle.ics	16	1	0	1.083	0.3239708391414363	1.0	0.2775323531562228	1.0	0.7748934119142009	1.0	0.32204874392117266	2.4346355948862235	0.6934101931003276	0.7755294765731824	0.6870063055175738	0.5608025025330278	0.7516682267993423	0.9939413973802566	152.0	2.8585305818857316	100.0	0.23057246605144538
429	Feb25-FISH2-3L1-rep2-m1bp-100x_Position009_8_cmle.ics	18	1	0	1.7328	0.5037565660533458	2.0	0.29978883284881075	1.0	1.1179489136237186	1.0	0.30351286453603765	2.341067065042157	0.6563837350703966	0.7635117885877577	0.6518324535470075	0.5185002182309295	0.7149949889298979	0.9812976568390406	316.0	5.9618283863954185	291.0	0.670965876209706
430	Feb25-FISH2-3L1-rep2-m1bp-100x_Position009_8_cmle.ics	18	2	0	1.083	3.06158342039579	2.0	2.9704250590665304	1.0	1.650800070571703	1.0	0.2953152701177966	2.7474682883222727	0.7508763550219192	0.7940627461960564	0.7490838418525747	0.6963666609020761	0.6253212306300473	0.995127662214015	128.0	2.4392118831590874	74.0	0.17062362487806956
431	Feb25-FISH2-3L1-rep2-m1bp-100x_Position009_8_cmle.ics	19	1	0	0.8664	0.21760397942134826	1.0	0.05927213861971829	1.0	0.7252201245704302	1.0	0.2785234620207688	2.2745033846157825	0.714588799274447	0.8154374372428983	0.7084993359893759	0.5845074984614388	0.6252671498805347	0.9943964059617262	116.0	2.1944446605351353	62.0	0.14295492895189613
432	Feb25-FISH2-3L1-rep2-m1bp-100x_Position009_8_cmle.ics	20	1	0	1.5162	0.24992481690291127	1.0	0.2514227617862161	1.0	0.0	1.0	0.2186439259810582	2.804270617538722	0.15490485867356366	0.28334949812180554	0.12972627624853747	0.02792274770613954	0.946233406375988	0.93897688797929	206.0	3.995090956954144	130.0	0.29974420586687905
433	Feb25-FISH2-3L1-rep2-m1bp-100x_Position009_8_cmle.ics	21	1	0	1.083	6.954715397544397	1.0	0.1435119248586252	1.0	0.0	1.0	0.21419949910839498	2.368935440721258	0.07753323355929219	0.21616779646095607	0.07753323355929219	0.027973413152566247	0.9687201581087175	0.9213887494685821	132.0	2.5520079558209647	66.0	0.15217782759395398
434	Feb25-FISH2-3L1-rep2-m1bp-100x_Position009_8_cmle.ics	23	1	0	1.083	0.42120285218390924	1.0	2.004810821287267	1.0	1.7153360421684174	1.0	0.31319262146556703	1.821313116649335	0.9544136515268155	0.9814921734667693	0.9533872209391839	0.9136066204772902	0.28948052534642993	0.9909273414319002	130.0	2.390286299708136	78.0	0.17984652352012742
435	Feb25-FISH2-3L1-rep2-m1bp-100x_Position009_8_cmle.ics	26	1	0	1.2995999999999999	0.264781542678456	1.0	0.35078833812851684	1.0	1.1703214501275905	1.0	0.30790138424182617	2.358716817158949	0.7760999640338736	0.8735872396542892	0.7751790132202762	0.6403251119854392	0.5901567850959393	0.9954179600860643	230.0	4.344193909159534	182.0	0.41964188821363063
436	Feb25-FISH2-3L1-rep2-m1bp-100x_Position009_8_cmle.ics	27	1	0	0.8664	0.518937640725154	1.0	0.2734261232052524	1.0	0.8815276241084421	1.0	0.29065874765724103	2.191128197304285	0.7617079093432008	0.8494594125809436	0.7617079093432008	0.6659849098057354	0.5402384431157178	0.9978663230251982	124.0	2.30301056165679	70.0	0.1614007262360118
437	Feb25-FISH2-3L1-rep2-m1bp-100x_Position009_8_cmle.ics	28	1	0	1.2995999999999999	0.2604961165666422	1.0	0.3870835978752624	1.0	0.0	1.0	0.31146492287627897	2.5149675903719713	0.22457374342753292	0.4201419236692055	0.2052413257307751	0.02775349953524507	0.9006425459164337	0.9902366978177424	196.0	3.7248033997196615	144.0	0.33202435111408135
438	Feb25-FISH2-3L1-rep2-m1bp-100x_Position009_8_cmle.ics	30	1	0	1.5162	0.47351601087599293	1.0	0.18922028534314794	1.0	1.3318330934235014	1.0	0.3081193379675445	2.3600029439171077	0.7960715844609341	0.8813269314709734	0.7932867743343518	0.6731798341335661	0.5989462397532419	0.9963662301566135	268.0	5.052975242420865	229.0	0.5280109472578101
439	Feb25-FISH2-3L1-rep2-m1bp-100x_Position009_8_cmle.ics	32	1	0	1.2995999999999999	6.145464905591498	1.0	0.22194880346563112	1.0	0.5595020986366908	1.0	0.31385924326056147	2.3769716509158436	0.543129827588531	0.6573136702479004	0.5381893425717482	0.3698522572557055	0.7746603204562732	0.9908579033529932	200.0	3.7673837258602787	149.0	0.34355297441665367
440	Feb25-FISH2-3L1-rep2-m1bp-100x_Position009_8_cmle.ics	33	1	0	1.2995999999999999	0.31060644334998916	1.0	0.04960356226359055	1.0	1.9154607561164252	1.0	0.28610847979324433	2.4940733835187276	0.9522473918812621	0.9806844275646169	0.9494028937603789	0.9103466632765758	0.4442029730082198	0.9936147422343099	156.0	2.9713266545476085	98.0	0.2259610167304165
441	Feb25-FISH2-3L1-rep2-m1bp-100x_Position009_8_cmle.ics	34	1	0	0.8664	0.4071084716115771	1.0	0.27034691577545283	1.0	0.6639153385791856	1.0	0.3372891971022107	2.1902130498808208	0.6619893225226254	0.7700059953749965	0.6617609272846661	0.5438661603905559	0.7025396241969984	1.0075556123096774	118.0	2.215734823605444	70.0	0.1614007262360118
442	Feb25-FISH2-3L1-rep2-m1bp-100x_Position009_8_cmle.ics	36	1	0	1.2995999999999999	0.4139153746998641	1.0	0.12011580000469484	1.0	0.5836459621422412	1.0	0.3062396383479829	2.4369539789923564	0.5591071062248798	0.6770705911850293	0.5646307087990153	0.4242537058282745	0.6933109270114527	0.9961053143973618	186.0	3.5013263401660186	132.0	0.30435565518790797
443	Feb25-FISH2-3L1-rep2-m1bp-100x_Position009_8_cmle.ics	37	1	0	1.2995999999999999	0.36897422756252174	1.0	0.2841271663324155	1.0	0.8058225447605828	1.0	0.31057215406554073	2.4776473762444446	0.6515359016146482	0.7659787178679521	0.6457771265013216	0.5225660444541832	0.6971960577847991	0.9959397916911755	198.0	3.76949881163039	146.0	0.3366358004351103
444	Feb25-FISH2-3L1-rep2-m1bp-100x_Position009_8_cmle.ics	41	1	0	1.5162	0.32515440001402496	1.0	0.31984972712818754	1.0	0.20635000882146287	1.0	0.2693026791219427	2.737951347370546	0.3788423367845073	0.5198800135901149	0.3593065465014395	0.1810972229672943	0.858650138011292	0.9953334913625425	174.0	3.326774864063326	112.0	0.25824116197761887
445	Feb25-FISH2-3L1-rep2-m1bp-100x_Position009_8_cmle.ics	43	1	0	1.083	0.30219874403867064	1.0	0.12607773655467766	1.0	0.10317500441073144	1.0	0.33410101560149263	2.344745749902823	0.26164539319248825	0.4488565507629108	0.25249413145539906	0.06822641578638497	0.9041105289693068	0.9839218687374378	160.0	3.0373122295286463	110.0	0.2536297126565899
446	Feb25-FISH2-3L1-rep2-m1bp-100x_Position009_8_cmle.ics	44	1	0	1.2995999999999999	0.2984903081930293	1.0	0.18533340263072798	1.0	0.815064591942846	1.0	0.3049786146593797	2.458147028714126	0.6595468491857446	0.74703504838329	0.6587650460231296	0.542918043426953	0.7021507476717976	1.0085198985107457	190.0	3.5907171639874758	136.0	0.31357855382996574
447	Feb25-FISH2-3L1-rep2-m1bp-100x_Position009_8_cmle.ics	45	1	0	1.5162	0.4706815264333122	1.0	0.34470045586990944	1.0	2.2838760807508103	1.0	0.2761925431501166	2.1485388630875	0.9468912117293713	0.9733296928046324	0.943563218982953	0.9031559262483837	0.37144025875704606	0.9627358028223651	248.0	4.699642118675253	193.0	0.44500485947928964
448	Feb25-FISH2-3L1-rep2-m1bp-100x_Position009_8_cmle.ics	46	1	0	1.2995999999999999	0.27652557411516904	1.0	0.3286673348788686	1.0	1.9024530800922563	1.0	0.2986224021847657	2.0699828286145636	0.9265186924249691	0.9680049245216844	0.9267906863552098	0.8777673592968241	0.3659904585206421	0.9905610825215106	196.0	3.654587653198402	141.0	0.325107177132538
449	Feb25-FISH2-3L1-rep2-m1bp-100x_Position009_8_cmle.ics	48	1	0	0.8664	0.733369418380348	1.0	0.07128536676025164	1.0	0.0	1.0	0.31365172603656777	1.8855384907134038	0.22306386313177484	0.4053861390448827	0.21189761003003788	0.03043511383918854	0.9162181370970875	0.9927498880870456	144.0	2.6329384365619775	91.0	0.20982094410681532
450	Feb25-FISH2-3L1-rep2-m1bp-100x_Position009_8_cmle.ics	49	1	0	1.083	4.094810251904054	1.0	3.87203483739265	1.0	0.8875449473696695	1.0	0.335059513175588	2.3522936558570993	0.6675565072232044	0.7723405154501208	0.6623865101110774	0.5489247955597191	0.7117506394682153	1.000630908819073	152.0	2.8585305818857316	102.0	0.23518391537247432
451	Feb25-FISH2-3L1-rep2-m1bp-100x_Position009_8_cmle.ics	50	1	0	1.5162	0.1138589371052477	1.0	0.16744636080331393	1.0	1.4426656410597385	1.0	0.24226551606247607	2.929536029718277	0.8706490006737031	0.9308176587654972	0.8667229376553582	0.781418183789309	0.46221406180776553	0.9609559852671142	196.0	3.795019146240921	127.0	0.29282703188533565
452	Feb25-FISH2-3L1-rep2-m1bp-100x_Position009_8_cmle.ics	51	1	0	1.2995999999999999	0.38247470834209735	1.0	0.19062580262495293	1.0	1.1286481129264143	1.0	0.3167519218599209	2.6209274580880164	0.7909553050480886	0.8731023595763472	0.7874016843188661	0.6609873641313797	0.6044323998787222	1.000188961208463	194.0	3.7035132366493526	143.0	0.3297186264535669
453	Feb25-FISH2-3L1-rep2-m1bp-100x_Position009_8_cmle.ics	53	1	0	1.7328	5.148605141956952	1.0	0.36015308387362266	2.0	2.09591398979362	1.0	0.276518827321868	1.8523093344262853	0.8855184960245819	0.940117751136329	0.8839682632123376	0.7990008070084944	0.5100440734574372	0.9710580411377526	348.0	6.513118235084142	321.0	0.7401376160251398
454	Feb25-FISH2-3L1-rep2-m1bp-100x_Position009_8_cmle.ics	54	1	0	1.2995999999999999	0.19937037812015582	1.0	0.3696823598494561	1.0	0.9479040472602467	1.0	0.3046309795115301	2.2109333455877525	0.707645513867704	0.8095932200330334	0.7038006444217804	0.6039242939790789	0.6594185433233501	0.9842342145302866	166.0	3.1011827187395724	111.0	0.2559354373171044
455	Feb25-FISH2-3L1-rep2-m1bp-100x_Position009_8_cmle.ics	55	1	0	1.5162	0.17932176830000898	1.0	0.43627202153393363	1.0	1.4930362603455627	1.0	0.2635222727994935	2.1904449556209076	0.8580258940989136	0.9250354414560895	0.8591344894078757	0.7820031309419029	0.43557216903474116	0.9751111410767416	212.0	3.965340450803391	149.0	0.34355297441665367
456	Feb25-FISH2-3L1-rep2-m1bp-100x_Position009_8_cmle.ics	56	1	0	1.7328	3.6951780456486185	1.0	0.2891817673987516	1.0	1.2193228422019515	1.0	0.2624342092945428	2.5270162740525803	0.7550728048543391	0.8463372455923133	0.7492555793178958	0.6588967225024814	0.6553269267505331	0.9898777072860991	254.0	4.83372835440744	195.0	0.4496163088003185
457	Feb25-FISH2-3L1-rep2-m1bp-100x_Position009_8_cmle.ics	57	1	0	1.083	0.24768841230326322	1.0	0.06482338667178231	1.0	0.7748934119142009	1.0	0.30360104007308175	1.884576195672708	0.6377086710462703	0.7376290418906236	0.6340827005659357	0.4988588857606006	0.6853093933022935	0.9825458495901789	194.0	3.5630817436068334	140.0	0.3228014524720236
458	Feb25-FISH2-3L1-rep2-m1bp-100x_Position009_8_cmle.ics	58	1	0	1.083	0.1761301010644727	1.0	0.3276413481316832	1.0	1.44445006175024	1.0	0.28610847979324433	2.38996839260519	0.8889825088572386	0.9247566162810765	0.8849320352868324	0.8296973819119453	0.4514839580166998	0.9758538408864986	156.0	2.901110908026349	98.0	0.2259610167304165
459	Feb25-FISH2-3L1-rep2-m1bp-100x_Position009_8_cmle.ics	59	1	0	1.7328	0.3677004802080317	1.0	0.23282055504128263	1.0	0.4773698211006071	1.0	0.2993552031614459	2.2950395968491253	0.4929030283426719	0.6767878073296536	0.49097966381118335	0.28116076614600183	0.7906277856632269	0.9751364813795688	316.0	5.938423137554999	289.0	0.6663544268886772
460	Feb25-FISH2-3L1-rep2-m1bp-100x_Position009_8_cmle.ics	60	1	0	0.6497999999999999	0.39075652257783844	1.0	3.4497605037596593	1.0	0.20635000882146287	1.0	0.257039398930074	1.7008525477066192	0.377371668024677	0.5627910022116168	0.3888226050517984	0.20767372832033523	0.7914973926433646	0.9360469687298892	110.0	1.9667374294412696	55.0	0.12681485632829495
461	Feb25-FISH2-3L1-rep2-m1bp-100x_Position009_8_cmle.ics	61	1	0	1.083	0.16187748045113784	1.0	0.27866002802522166	1.0	1.0440946079954327	1.0	0.2800901754771584	1.7666994620352543	0.7285115448048378	0.8036902144035184	0.722478009895547	0.6193341121495327	0.6477798153605857	0.9865131718001211	204.0	3.8099640520008964	145.0	0.33433007577459584
462	Feb25-FISH2-3L1-rep2-m1bp-100x_Position009_8_cmle.ics	62	1	0	1.083	0.41598324216182136	1.0	0.20649453808054205	2.0	0.7252201245704302	1.0	0.2888820830887166	2.1526086837525487	0.5950359550827145	0.701593477311103	0.5783454757996906	0.45397867491645905	0.7490970142108939	0.990077838505326	174.0	3.2565591175420665	116.0	0.2674640606196767
463	Feb25-FISH2-3L1-rep2-m1bp-100x_Position009_8_cmle.ics	62	2	0	0.8664	6.452550847782807	1.0	0.21490235468308275	1.0	0.2918229810711206	1.0	0.3503980382358139	2.8123677048900144	0.3343763652894709	0.433843238200947	0.3343763652894709	0.21151802477299295	0.8698248976585194	0.9962063494541876	98.0	1.8858069487002562	54.0	0.12450913166778053
464	Feb25-FISH2-3L1-rep2-m1bp-100x_Position009_8_cmle.ics	63	1	0	1.2995999999999999	0.23846394573969754	1.0	0.22389171695925594	1.0	1.7328	1.0	0.2880929030172355	2.856300671267708	0.983493952161551	0.9982921542316101	0.9780513667458031	0.9085317218275827	0.3118112145418609	0.9891246634278053	164.0	3.173513551030943	106.0	0.24440681401453213
465	Feb25-FISH2-3L1-rep2-m1bp-100x_Position010_9_cmle.ics	1	1	0	1.5162	0.3471206629045829	1.0	0.17502761155057722	1.0	0.7610319551488771	1.0	0.2865604583534133	2.6125481823953765	0.658678923039387	0.7785742075450547	0.6553752415116486	0.4859675962254944	0.662475255751818	0.9871560700633619	208.0	3.969570622343613	151.0	0.3481644237376825
466	Feb25-FISH2-3L1-rep2-m1bp-100x_Position010_9_cmle.ics	2	1	0	1.7328	4.762331100861981	2.0	0.468306142638568	1.0	1.0196346252648338	1.0	0.29112841497808956	2.288923713801979	0.711162489312184	0.8300704341457991	0.7085130611822354	0.552867785484508	0.6514258264855372	0.9910724980141928	298.0	5.6531906745605385	261.0	0.6017941363942725
467	Feb25-FISH2-3L1-rep2-m1bp-100x_Position010_9_cmle.ics	3	1	0	0.8664	NA	0.0	0.06924064575655514	1.0	0.5963412819178956	1.0	0.2427659618000343	1.8978785324265905	0.6772634697278281	0.795704499166821	0.6772634697278281	0.5384465839659323	0.6696654407075824	0.942706546093799	108.0	2.0156630128922206	52.0	0.1198976823467516
468	Feb25-FISH2-3L1-rep2-m1bp-100x_Position010_9_cmle.ics	4	1	0	1.5162	0.3092614613047828	1.0	0.26408117415593413	1.0	0.2918229810711206	1.0	0.29183151757096615	2.361861004579909	0.3349375549271524	0.47252895071950834	0.33347283086323065	0.16822654797419695	0.8764558758989914	0.9799846942836606	280.0	5.297742465044818	238.0	0.5487624692024401
469	Feb25-FISH2-3L1-rep2-m1bp-100x_Position010_9_cmle.ics	4	2	0	1.083	3.472841252240059	1.0	3.429055099246535	1.0	2.913497076946788	1.0	0.3722039788074042	2.460588878877347	0.9559446872365739	0.9709610981245553	0.9554305391978095	0.9371334453299216	0.3004381255408358	1.0013632035926876	138.0	2.639283693872311	93.0	0.21443239342784423
470	Feb25-FISH2-3L1-rep2-m1bp-100x_Position010_9_cmle.ics	5	1	0	1.083	0.518434532873068	1.0	0.12410743407796081	1.0	0.43046674663324214	1.0	0.2932823503008304	2.0763627671866076	0.5200612036722203	0.6683195436170615	0.5160376289244021	0.3297725641316257	0.7661086643243344	0.9952101816073757	162.0	3.011791894918115	105.0	0.24210108935401767
471	Feb25-FISH2-3L1-rep2-m1bp-100x_Position010_9_cmle.ics	8	1	0	1.2995999999999999	0.2448876318277292	1.0	0.556012389721642	1.0	1.6456566907434287	1.0	0.2867794946740495	1.9247891095533731	0.8473979212725555	0.9125255712831051	0.8443385408544248	0.7692805181223569	0.5397788547834445	0.9848927068920298	264.0	4.869963423237728	216.0	0.49803652667112214
472	Feb25-FISH2-3L1-rep2-m1bp-100x_Position010_9_cmle.ics	9	1	0	1.9493999999999998	0.427702869399487	1.0	0.4730581990266437	1.0	1.6492389287194178	1.0	0.2835195727443311	2.5566390237276524	0.8780285294277781	0.9607226955953613	0.8763203027168291	0.7490812326455055	0.5448192206776203	0.9858866583026588	324.0	6.187420531719173	292.0	0.6732716008702206
473	Feb25-FISH2-3L1-rep2-m1bp-100x_Position010_9_cmle.ics	10	1	0	1.083	2.8896251724256246	1.0	2.9222027350673634	1.0	1.3452374738224686	1.0	0.17635389217123415	1.8682752565516172	0.8406303698718744	0.884157775411132	0.8394804414157188	0.724664005279217	0.5605886747137551	0.8615821616957351	152.0	2.811720084204891	74.0	0.17062362487806956
474	Feb25-FISH2-3L1-rep2-m1bp-100x_Position010_9_cmle.ics	11	1	0	1.2995999999999999	0.2553665006526455	1.0	0.6190726472783078	1.0	0.9755754663213545	1.0	0.2974533358211097	2.0924026697036315	0.7558738861187682	0.8511961576347157	0.7505364192393155	0.6102198364398561	0.613520378018908	0.9751482949381788	184.0	3.48003617709571	128.0	0.2951327565458501
475	Feb25-FISH2-3L1-rep2-m1bp-100x_Position010_9_cmle.ics	13	1	0	0.8664	0.19071438186740347	1.0	1.9173616376651985	1.0	0.20635000882146287	1.0	0.30589812765231944	2.517114212097441	0.39707049921415494	0.5440721357162532	0.4088662767146815	0.2412625370643421	0.839094243520255	1.0036700429178715	110.0	2.0837636736433693	60.0	0.13834347963086724
476	Feb25-FISH2-3L1-rep2-m1bp-100x_Position010_9_cmle.ics	14	1	0	1.2995999999999999	0.46586234824435574	1.0	0.23962342893406663	1.0	0.9077480443748005	1.0	0.2620452549928	2.684416286376181	0.5683258276336739	0.6493262840856404	0.5671505536726412	0.48750687373532253	0.7527449757279574	0.9840094869019914	132.0	2.505197458140125	73.0	0.16831790021755516
477	Feb25-FISH2-3L1-rep2-m1bp-100x_Position010_9_cmle.ics	14	2	0	1.7328	0.28422890150883456	3.0	5.000286914215947	1.0	0.0	1.0	0.28885052979541337	2.945769597435189	0.20395495861382368	0.39753911290177657	0.1956561586871435	0.02003177193215758	0.9212539942979366	0.9757825507931164	256.0	4.92523426399901	207.0	0.477285004726492
478	Feb25-FISH2-3L1-rep2-m1bp-100x_Position010_9_cmle.ics	16	1	0	1.5162	0.37107521083696526	1.0	0.1549208570895428	1.0	1.4504402491408603	1.0	0.2873966673070089	2.5618802529947113	0.8400775525739842	0.913782234275383	0.8355992482633933	0.7419265629460462	0.5395815314330864	0.9951805803383237	224.0	4.2335129222677645	169.0	0.38966746762694277
479	Feb25-FISH2-3L1-rep2-m1bp-100x_Position010_9_cmle.ics	18	1	0	0.8664	0.7655842754130981	1.0	1.7401726279220273	1.0	0.20635000882146287	1.0	0.23543358560236521	2.042785674014929	0.38389589905362775	0.5575788643533123	0.38389589905362775	0.22920347003154573	0.8263605946591823	1.0011046224229014	124.0	2.32641581049721	63.0	0.1452606536124106
480	Feb25-FISH2-3L1-rep2-m1bp-100x_Position010_9_cmle.ics	19	1	0	1.5162	0.15317917380640017	1.0	0.16519460596061103	1.0	0.0	1.0	0.28700228329612587	2.2576447052262645	0.14812955059000754	0.27106292167242696	0.14812955059000754	0.018015395216905893	0.937452564238393	0.9870468650914873	244.0	4.633656543694215	192.0	0.4426991348187751
481	Feb25-FISH2-3L1-rep2-m1bp-100x_Position010_9_cmle.ics	19	2	0	1.2995999999999999	7.441951708937742	2.0	0.18007855869501846	2.0	1.1190041972733815	1.0	0.273117628216583	2.111040253704446	0.6420051174940304	0.7451696305041106	0.6417406958296163	0.5123143038765818	0.678243518542078	0.9533981559694289	242.0	4.565555882943067	185.0	0.426559062195174
482	Feb25-FISH2-3L1-rep2-m1bp-100x_Position010_9_cmle.ics	20	1	0	1.7328	4.123338022237895	1.0	4.0606891207733975	1.0	0.0	1.0	0.17282850210178222	2.4068420000119004	0.07434103596918945	0.21058935764256942	0.07434103596918945	0.025863896544413824	0.9612869250479303	0.9556198552802949	192.0	3.799249317781143	104.0	0.2397953646935032
483	Feb25-FISH2-3L1-rep2-m1bp-100x_Position010_9_cmle.ics	21	1	0	1.7328	0.2667623873751531	1.0	0.3247861822062083	2.0	0.8318234787411565	1.0	0.3017952064777074	2.3447205109061655	0.6009871877621146	0.7275957332036207	0.6001172402395941	0.44885862261427023	0.7234786571796266	0.9963924261761482	338.0	6.359856922051756	321.0	0.7401376160251398
484	Feb25-FISH2-3L1-rep2-m1bp-100x_Position010_9_cmle.ics	22	1	0	0.6497999999999999	NA	0.0	NA	0.0	0.20635000882146287	1.0	0.2827433388230814	1.8998089430083742	0.4149441283615079	0.5661147722156277	0.4149441283615079	0.2364107077074209	0.7888246461820932	0.9942093861805159	100.0	1.8368813652493048	50.0	0.11528623302572269
485	Feb25-FISH2-3L1-rep2-m1bp-100x_Position010_9_cmle.ics	23	1	0	1.5162	0.19800873261898164	1.0	0.49596219094452376	1.0	0.7748934119142009	1.0	0.26580897764629313	2.248235841150752	0.6733987789823733	0.773843014418757	0.6733987789823733	0.518827520763178	0.6772697638236438	1.0001972181678036	184.0	3.5034414259361295	121.0	0.27899268392224896
486	Feb25-FISH2-3L1-rep2-m1bp-100x_Position010_9_cmle.ics	24	1	0	1.2995999999999999	0.1584472765530926	1.0	0.1681224271297669	1.0	0.3720027687491155	1.0	0.3321150396970988	2.637292257373257	0.45161920951976203	0.5821546961325967	0.4488142796430089	0.30022524436889075	0.8180113575170398	0.9921372043522456	168.0	3.1926886283311404	118.0	0.27207550994070556
487	Feb25-FISH2-3L1-rep2-m1bp-100x_Position010_9_cmle.ics	25	1	0	1.083	0.2795680702144222	1.0	0.15381717731915776	1.0	1.242391573779135	1.0	0.3030156631554313	2.38667502573582	0.8477723027441602	0.9038873884089644	0.8470816238170835	0.7790497495000309	0.6032913626625234	0.9993097458819813	152.0	2.8585305818857316	97.0	0.22365529206990203
488	Feb25-FISH2-3L1-rep2-m1bp-100x_Position010_9_cmle.ics	26	1	0	0.8664	0.34066996059395405	1.0	0.4506974604499139	1.0	0.72222503087512	1.0	0.25219289448827525	2.2621156411726555	0.7162167307619084	0.8340345733541484	0.7148459810379622	0.6053763850283669	0.6268674070235021	0.9726047443353878	108.0	2.015663012892221	53.0	0.12220340700726606
489	Feb25-FISH2-3L1-rep2-m1bp-100x_Position010_9_cmle.ics	27	1	0	1.2995999999999999	0.2897013035824514	2.0	0.2490317550019881	1.0	0.20635000882146287	1.0	0.3357969298917996	2.499360303033122	0.35258556411643444	0.4988157721604117	0.345948040176026	0.18154139680404685	0.8368384309490198	1.0027489523805377	184.0	3.50344142593613	136.0	0.31357855382996574
490	Feb25-FISH2-3L1-rep2-m1bp-100x_Position010_9_cmle.ics	28	1	0	1.083	4.541442567319519	1.0	3.188342359525413	2.0	1.70785021024454	1.0	0.16058496602474961	1.4818790568654319	0.9168965396836481	0.9567757254094068	0.9164356297356752	0.831869129508712	0.40311713954456363	0.8506097487459497	172.0	3.0714322125888183	85.0	0.19598659614372857
491	Feb25-FISH2-3L1-rep2-m1bp-100x_Position010_9_cmle.ics	29	1	0	1.5162	0.08988630216807512	1.0	NA	0.0	1.9594046621617494	1.0	0.28265193913446984	2.8863949823837634	0.9735740192478061	0.993510869482914	0.9687961413524954	0.9084744864349156	0.3936586363751348	0.9595229330947594	192.0	3.6822230735790438	133.0	0.3066613798484224
492	Feb25-FISH2-3L1-rep2-m1bp-100x_Position010_9_cmle.ics	30	1	0	1.5162	0.3715025753352753	1.0	0.24061302318649297	1.0	0.5158750220536572	1.0	0.3011622441732246	1.946671808595265	0.4629390113637826	0.5985579707347206	0.4549566940787357	0.2913771025571728	0.8289706669725159	0.9872638493719916	224.0	4.1632971757465045	173.0	0.3988903662690006
493	Feb25-FISH2-3L1-rep2-m1bp-100x_Position010_9_cmle.ics	30	2	0	1.083	2.575302816752717	1.0	0.3889055830235889	2.0	1.5036929604517426	1.0	0.34574593062605063	2.2784661937585438	0.7492889592422429	0.823020024966861	0.7474100099095273	0.6732124242307247	0.6420335503796064	1.0007753049555863	184.0	3.45663092825529	138.0	0.3181900031509946
494	Feb25-FISH2-3L1-rep2-m1bp-100x_Position010_9_cmle.ics	31	1	0	1.083	NA	0.0	3.0106545915650162	1.0	1.0703829119356776	1.0	0.24788330463852598	2.273137326177379	0.8328983188796273	0.9009429990738402	0.8298391849793719	0.734065841542477	0.5398819848265788	0.9815786038235637	132.0	2.4817922092997047	71.0	0.16370645089652625
495	Feb25-FISH2-3L1-rep2-m1bp-100x_Position010_9_cmle.ics	32	1	0	1.5162	0.5232004543567808	1.0	0.3768754019393832	1.0	0.8318234787411565	1.0	0.281061015957084	2.2860949884038724	0.6665290638500794	0.7708414886726784	0.6598458373961751	0.5361420915153629	0.6842466279592619	0.9957648071479089	200.0	3.790788974700699	141.0	0.325107177132538
496	Feb25-FISH2-3L1-rep2-m1bp-100x_Position010_9_cmle.ics	33	1	0	1.2995999999999999	0.09274860404283349	1.0	0.2603372390864084	1.0	1.91474365959324	1.0	0.3171895143361198	2.4521278162978932	0.9141357697240005	0.959156293293917	0.9126679610850453	0.8578208449427555	0.4377260844480483	0.9923532295003576	236.0	4.454874896051301	192.0	0.4426991348187751
497	Feb25-FISH2-3L1-rep2-m1bp-100x_Position010_9_cmle.ics	34	1	0	1.2995999999999999	0.08831040916736267	1.0	0.2530869654667599	1.0	0.0	1.0	0.28397904170776694	2.3002902438960113	0.22369170941030542	0.3891975929464615	0.21694491937376378	0.02843709142110027	0.8962978878724539	0.9955303314653605	178.0	3.322544692523104	119.0	0.27438123460122005
498	Feb25-FISH2-3L1-rep2-m1bp-100x_Position010_9_cmle.ics	35	1	0	1.2995999999999999	5.047932369211301	1.0	4.7757094189659	1.0	1.1961505589055579	1.0	0.28877185231211383	2.3823606959654087	0.7826751127014304	0.8583697935259981	0.7778266681057028	0.7093133307319989	0.6158912862032861	0.9839616788907062	178.0	3.3693551902039434	120.0	0.2766869592617345
499	Feb25-FISH2-3L1-rep2-m1bp-100x_Position010_9_cmle.ics	36	1	0	1.083	0.2480221761756037	1.0	0.30068568228283704	1.0	0.65253602307166	1.0	0.2908258893381307	2.546650501929617	0.6531585220500596	0.7441217900097519	0.6508676067674876	0.5504465736885285	0.6596461654009104	0.9949434749690591	118.0	2.239140072445864	65.0	0.14987210293343953
500	Feb25-FISH2-3L1-rep2-m1bp-100x_Position010_9_cmle.ics	38	1	0	1.7328	0.5062939730592847	1.0	0.36890847534814414	1.0	0.42540144110901373	1.0	0.21138079407359117	2.287077893794764	0.4810410310690493	0.6198278784356862	0.47582480681291467	0.32555742343426797	0.7783101118004323	0.8821866827831462	222.0	4.188817510357035	143.0	0.3297186264535669
501	Feb25-FISH2-3L1-rep2-m1bp-100x_Position010_9_cmle.ics	40	1	0	1.2995999999999999	0.31902872528494	1.0	0.06713729737732821	1.0	0.46141264688247224	1.0	0.2986224021847657	2.436759046150551	0.48459447535827627	0.622756770603555	0.4752728876997737	0.3328411629925854	0.8064331600400404	0.9969614873372982	196.0	3.7013981508792417	141.0	0.325107177132538
502	Feb25-FISH2-3L1-rep2-m1bp-100x_Position010_9_cmle.ics	41	1	0	1.2995999999999999	0.43768777242629314	1.0	0.24365523337675285	1.0	1.5634639508005113	1.0	0.3140145294968224	2.438938755670919	0.8008380719705902	0.8629802581478145	0.7997440942599028	0.7159890834167668	0.5808674910848635	1.0046924322507407	190.0	3.5673119151470556	138.0	0.3181900031509946
503	Feb25-FISH2-3L1-rep2-m1bp-100x_Position010_9_cmle.ics	41	2	0	1.2995999999999999	1.8903003771452982	1.0	1.937489232582558	1.0	0.7748934119142009	1.0	0.29360477011817077	2.416857921248733	0.5583809129881827	0.6480310334030438	0.5542408065283023	0.42419275655323574	0.747956400238666	0.9916224808258858	178.0	3.369355190203944	121.0	0.27899268392224896
504	Feb25-FISH2-3L1-rep2-m1bp-100x_Position010_9_cmle.ics	42	1	0	1.5162	0.26498239800619	1.0	0.11819469122873766	1.0	1.3107987492438529	1.0	0.3233111685107662	2.502147969352196	0.7896830640935086	0.8775205632390805	0.7896830640935086	0.6776322085260543	0.5697967624333277	0.9916340527518858	256.0	4.85501851747775	219.0	0.5049537006526654
505	Feb25-FISH2-3L1-rep2-m1bp-100x_Position010_9_cmle.ics	43	1	0	1.083	0.4737619213239013	1.0	0.590166080746994	1.0	0.5097226605744432	1.0	0.24724533683266794	1.8927593532909324	0.5734060826513084	0.6992826108921896	0.5701929877740729	0.39391229665555216	0.7317741773792771	0.9669914437333347	166.0	3.1011827187395724	100.0	0.23057246605144538
506	Feb25-FISH2-3L1-rep2-m1bp-100x_Position010_9_cmle.ics	44	1	0	1.083	0.36257280562295635	1.0	0.14759405294062983	1.0	1.3412750573395087	1.0	0.323812912684108	2.2051576483467556	0.8704623246396375	0.9203767536036254	0.869606614279516	0.8079231547992094	0.45252123394587507	1.0209937556452846	134.0	2.503082372370014	83.0	0.1913751468226997
507	Feb25-FISH2-3L1-rep2-m1bp-100x_Position010_9_cmle.ics	45	1	0	1.083	4.5188747988174205	1.0	4.330002471734281	1.0	0.3720027687491155	1.0	0.2667389988896994	3.0790339525291217	0.42621285242570484	0.5573123924025626	0.42621285242570484	0.34241385149436965	0.8357384701974444	0.9612859156880638	106.0	2.0411833475027517	53.0	0.12220340700726606
508	Feb25-FISH2-3L1-rep2-m1bp-100x_Position010_9_cmle.ics	46	1	0	1.083	3.90200155720048	1.0	0.43085110687178035	1.0	0.7610319551488771	1.0	0.2850995333132737	2.8198080674658117	0.6134014648271163	0.7011957077158917	0.6134014648271163	0.4896746721171862	0.7355854247516072	0.9856574278764846	120.0	2.307240733197013	66.0	0.15217782759395398
509	Feb25-FISH2-3L1-rep2-m1bp-100x_Position010_9_cmle.ics	46	2	0	1.083	0.4635156584445762	1.0	0.09813922025651381	2.0	0.5158750220536572	1.0	0.29498890793847904	2.3905114217266186	0.4792233009708738	0.6162970533128939	0.48267756770567194	0.3637063532617953	0.785114372910704	1.0043836485941315	136.0	2.5711830331211623	81.0	0.18676369750167077
510	Feb25-FISH2-3L1-rep2-m1bp-100x_Position010_9_cmle.ics	48	1	0	1.083	4.266124288306304	1.0	4.532381160735568	1.0	2.0391855365838123	1.0	0.3419300538262303	2.1659366842077534	0.9277582106625726	0.9608055630813691	0.9276016737409314	0.8796772931153858	0.3694681724386145	0.9967003161889062	146.0	2.724444346153546	97.0	0.22365529206990203
511	Feb25-FISH2-3L1-rep2-m1bp-100x_Position010_9_cmle.ics	48	2	0	0.8664	0.313283422699546	1.0	0.2648006663071697	1.0	0.20635000882146287	1.0	0.3116067213279376	2.3333959532932136	0.3196182907372287	0.4472259851289924	0.31212258045094676	0.15623889942502783	0.8527383403047396	1.001211785671235	120.0	2.237024986675753	69.0	0.1590950015754973
512	Feb25-FISH2-3L1-rep2-m1bp-100x_Position010_9_cmle.ics	50	1	0	1.083	0.34349310280162626	1.0	0.5960976097645947	1.0	1.1736910802652911	1.0	0.3033506929168382	2.0841239459938765	0.8280681651632846	0.8858140247558393	0.8280681651632846	0.755912488508121	0.5076112148970099	0.9882268716681171	128.0	2.3924013854782475	75.0	0.17292934953858405
513	Feb25-FISH2-3L1-rep2-m1bp-100x_Position010_9_cmle.ics	51	1	0	1.2995999999999999	0.3636219532200957	1.0	0.2860089829287308	1.0	1.4536916442285035	1.0	0.2903685290029938	2.59301059034706	0.8868263433070025	0.952871575376767	0.8862187084755043	0.7779261623520142	0.5535801905465799	0.9934388634100353	208.0	3.9461653735031934	152.0	0.350470148398197
514	Feb25-FISH2-3L1-rep2-m1bp-100x_Position010_9_cmle.ics	52	1	0	1.2995999999999999	0.42878832806298556	1.0	0.18191600297806249	1.0	1.7066936201320784	1.0	0.2742150448010988	2.401187677371374	0.9242579088513051	0.9662937320864614	0.9238352838119241	0.8682024604461384	0.45214650440594756	0.9801806881116042	192.0	3.5886020782173644	131.0	0.3020499305273935
515	Feb25-FISH2-3L1-rep2-m1bp-100x_Position010_9_cmle.ics	53	1	0	1.7328	0.08628034403600425	1.0	0.5383872323664268	1.0	1.2829802844612073	1.0	0.2840204616136602	2.613711245049448	0.7695521541726882	0.8420627763842347	0.7680164127442912	0.6546964154219942	0.6692324150897165	0.9907653131260931	244.0	4.657061792534635	191.0	0.4403934101582607
516	Feb25-FISH2-3L1-rep2-m1bp-100x_Position010_9_cmle.ics	53	2	0	1.083	0.27308123715476296	2.0	0.28990689222506094	2.0	2.166	1.0	0.2561332862076176	2.404963365555809	0.949840322269432	0.9692221666555095	0.9441029498048821	0.8976703983870777	0.34141908870539817	0.9616285274058711	118.0	2.239140072445864	61.0	0.1406492042913817
517	Feb25-FISH2-3L1-rep2-m1bp-100x_Position010_9_cmle.ics	54	1	0	1.083	0.3756990403611515	1.0	0.2695447019581002	1.0	0.9479040472602467	1.0	0.29916811979196134	2.1305295393282715	0.7440180310826512	0.8338021647782369	0.7439743511343683	0.6181892040639824	0.5722101684176361	0.9879566380503552	170.0	3.1671682937206094	114.0	0.26285261129864773
518	Feb25-FISH2-3L1-rep2-m1bp-100x_Position010_9_cmle.ics	55	1	0	1.5162	0.4165706028481646	1.0	0.3400971945334297	1.0	1.2653448004921624	1.0	0.30978591894887436	2.5056449672087284	0.7829551835026287	0.8634098565667909	0.7829551835026287	0.6994953039661069	0.5360360111496292	0.9956599631815692	208.0	3.9461653735031934	157.0	0.3619987717007692
519	Feb25-FISH2-3L1-rep2-m1bp-100x_Position010_9_cmle.ics	56	1	0	1.2995999999999999	0.16805270151147003	1.0	0.17874257210865563	1.0	0.7295574526778015	1.0	0.286050250349916	2.2321250662246785	0.5979458342896489	0.7247209949506541	0.5998608560936424	0.4756175407390406	0.7090439478744668	0.9870452378249643	196.0	3.7013981508792417	138.0	0.3181900031509946
520	Feb25-FISH2-3L1-rep2-m1bp-100x_Position010_9_cmle.ics	58	1	0	1.083	0.12883151289385184	1.0	NA	0.0	1.5111388755049089	1.0	0.3482125783201131	2.2669096112708886	0.9191648902073613	0.9716797602897989	0.9171673051981932	0.822364007692193	0.5204137847347138	0.9994685165088633	180.0	3.3906453532742526	134.0	0.30896710450893683
521	Feb25-FISH2-3L1-rep2-m1bp-100x_Position010_9_cmle.ics	59	1	0	1.083	NA	0.0	0.28273427221672487	1.0	0.10317500441073144	1.0	0.27749897348668884	2.3156949286098643	0.34558086786095726	0.5239482058114313	0.3464397000693672	0.10998007068849715	0.8428036547671484	0.9848834705694819	150.0	2.790429921134583	91.0	0.20982094410681532
522	Feb25-FISH2-3L1-rep2-m1bp-100x_Position010_9_cmle.ics	60	1	0	0.8664	0.6943603959998178	1.0	0.272499234585869	1.0	0.1459114905355603	1.0	0.29416616971153386	1.9983967329141958	0.3810364344506053	0.5069165979163869	0.380307361716007	0.1946048617639723	0.8044245648633379	1.0017711257545958	100.0	1.860286614089725	51.0	0.11759195768623716
523	Feb25-FISH2-3L1-rep2-m1bp-100x_Position010_9_cmle.ics	62	1	0	1.5162	0.33562787828140206	1.0	3.400774660858201	1.0	0.6606423714395955	1.0	0.2991319523328198	2.5539540698825274	0.5699303090399309	0.7062690779780296	0.5665172548848949	0.436009897235364	0.7289860606094656	0.9938823779572459	214.0	4.08025160923538	161.0	0.37122167034282705
524	Feb25-FISH2-3L1-rep2-m1bp-100x_Position010_9_cmle.ics	63	1	0	1.2995999999999999	0.2884279060613716	1.0	0.4099245419330324	1.0	0.10317500441073144	1.0	0.32577227494315275	2.3406325670320163	0.29067013019142157	0.4721866592448279	0.29067013019142157	0.061904320128645204	0.9175997561981214	0.9843404371771225	208.0	3.9227601246627737	161.0	0.37122167034282705
525	Feb25-FISH2-3L1-rep2-m1bp-100x_Position010_9_cmle.ics	64	1	0	1.5162	0.24886078090510128	1.0	0.20604878067988242	1.0	1.2569038551385865	1.0	0.281424134121645	2.911313856564167	0.7868748028247627	0.8625931273812701	0.7838352707064333	0.6931619627733152	0.5698455091038008	0.9888681859008255	222.0	4.259033256878297	165.0	0.3804445689848849
526	Feb25-FISH2-3L1-rep2-m1bp-100x_Position010_9_cmle.ics	65	1	0	1.083	4.600068169955603	1.0	4.465282002530015	1.0	1.4245214444092165	1.0	0.2645999334001833	2.6220754899899	0.8094118634818017	0.8695933560024068	0.8212151742859941	0.7612890586737193	0.41901014652679225	0.9882005114577614	118.0	2.215734823605444	62.0	0.14295492895189613
527	Feb25-FISH2-3L1-rep2-m1bp-100x_Position010_9_cmle.ics	65	2	0	1.083	0.2691314885159368	1.0	0.6453964698383379	1.0	0.7748934119142009	1.0	0.31605719623863293	2.308123136699925	0.6185298686033331	0.7060401886290808	0.6132404181184669	0.49017673481381974	0.7325966276402396	1.0104540593221565	134.0	2.5498928700508534	82.0	0.18906942216218525
528	Feb25-FISH2-3L1-rep2-m1bp-100x_Position010_9_cmle.ics	66	1	0	1.2995999999999999	0.3258321684568493	1.0	4.4433150489068645	1.0	0.639412489864916	1.0	0.3313398501832985	2.4541326946629423	0.6070215410107705	0.7162144435238884	0.6064553990610329	0.43112399889533276	0.7165156311864481	0.9905724990382352	192.0	3.6354125758982043	144.0	0.33202435111408135
529	Feb25-FISH2-3L1-rep2-m1bp-100x_Position010_9_cmle.ics	67	1	0	1.2995999999999999	0.2231690942135079	1.0	0.3003598740079344	1.0	1.2944547249242173	1.0	0.31178577854727685	2.315032362951708	0.7866088460763753	0.864453370300596	0.7876870579035297	0.6975912036872475	0.5394332552427664	1.0008038712981373	218.0	4.076021437695158	169.0	0.38966746762694277
530	Feb25-FISH2-3L1-rep2-m1bp-100x_Position010_9_cmle.ics	69	1	0	1.9493999999999998	0.27999899887179436	1.0	0.3411238037038173	2.0	0.8318234787411565	1.0	0.29752207288536814	2.231798823399628	0.5740616284606489	0.695404394258894	0.5699394599006871	0.4229970750289096	0.7684461058518789	0.9890566202303671	372.0	7.026057929172465	368.0	0.8485066750693191
531	Feb25-FISH2-3L1-rep2-m1bp-100x_Position011_10_cmle.ics	2	1	0	1.5162	1.155603026364901	3.0	0.3665898800390364	1.0	0.8754689432133618	1.0	0.3021449547645223	2.423151066815949	0.6131780844519346	0.7399325893014979	0.6293118687612695	0.48869417306007645	0.6838243303628349	0.996636530550659	244.0	4.5868460460133775	197.0	0.4542277581213474
532	Feb25-FISH2-3L1-rep2-m1bp-100x_Position011_10_cmle.ics	2	2	0	0.8664	0.5246955174484396	2.0	0.23839949803080027	2.0	0.10317500441073144	1.0	0.3020209672689776	2.1801751185736737	0.19814267026504662	0.3298960162477068	0.18284169878102915	0.05182492074528891	0.9276531241233394	0.9817346965930585	108.0	2.0390682617326408	58.0	0.13373203030983835
533	Feb25-FISH2-3L1-rep2-m1bp-100x_Position011_10_cmle.ics	3	1	0	1.2995999999999999	0.25991767806315735	1.0	0.16598333382818617	1.0	1.1926825638357912	1.0	0.2836296094149551	2.608531306670127	0.8301987401375546	0.8981671441611612	0.8262944318418032	0.7216824676674469	0.5323756022363069	1.0013206926427112	170.0	3.213978791401449	111.0	0.2559354373171044
534	Feb25-FISH2-3L1-rep2-m1bp-100x_Position011_10_cmle.ics	9	1	0	1.2995999999999999	0.27525018217676334	1.0	0.2572273582815506	1.0	1.7328	1.0	0.32541515398870025	2.627949297147672	0.8276771133491994	0.8810772549172607	0.8234941672844013	0.745266666295097	0.5411469724184909	1.000073076326679	172.0	3.282079452152598	121.0	0.27899268392224896
535	Feb25-FISH2-3L1-rep2-m1bp-100x_Position011_10_cmle.ics	9	2	0	1.5162	3.980120466088235	1.0	0.3310950309678325	2.0	0.5556144027286182	1.0	0.3140483289714254	2.487153603671963	0.44962350698643955	0.5821011152664991	0.44719901459711625	0.28736087036490005	0.8073773572093996	0.995425155780869	274.0	5.210466726993472	239.0	0.5510681938629545
536	Feb25-FISH2-3L1-rep2-m1bp-100x_Position011_10_cmle.ics	10	1	0	1.2995999999999999	0.15205006151046638	1.0	0.20803461524387695	1.0	0.0	1.0	0.26312671753175515	2.275500775049093	0.2577248026655031	0.444405881030767	0.24965954014781908	0.026717834807557548	0.8902712390828255	0.988627637890445	214.0	3.9866306138736998	151.0	0.3481644237376825
537	Feb25-FISH2-3L1-rep2-m1bp-100x_Position011_10_cmle.ics	11	1	0	1.2995999999999999	0.20595753825332058	1.0	0.15484590909647442	1.0	1.5162	1.0	0.2698412531049864	2.131687195979124	0.9558193349331505	0.9972103188207062	0.9555279396640384	0.8471931779225231	0.2790699950193418	0.9406060929092462	178.0	3.3459499413635236	116.0	0.2674640606196767
538	Feb25-FISH2-3L1-rep2-m1bp-100x_Position011_10_cmle.ics	12	1	0	1.083	0.4003977227640052	1.0	2.8966684886891265	1.0	0.687545504971255	1.0	0.25739577730558505	2.742998749090498	0.5406702828591289	0.6218266722909748	0.5369808159603605	0.4375077977863199	0.7551556722118262	0.9671095959281777	134.0	2.5498928700508534	74.0	0.17062362487806956
539	Feb25-FISH2-3L1-rep2-m1bp-100x_Position011_10_cmle.ics	12	2	0	0.8664	2.536217463041928	1.0	0.5963648725489632	1.0	2.1652184899744737	1.0	0.2960972019959404	1.8631691083849355	0.9402437068151167	0.9717022047683834	0.9402258833035284	0.9043382427205808	0.355800957772893	0.9803001430307196	150.0	2.743619423453743	94.0	0.2167381180883587
540	Feb25-FISH2-3L1-rep2-m1bp-100x_Position011_10_cmle.ics	13	1	0	1.2995999999999999	0.30375467167969655	1.0	0.38023408309385637	1.0	1.5162	1.0	0.2902109266441255	2.4991056096672772	0.9404056993848238	0.9923859330653643	0.9402256126550547	0.8248008240768754	0.32006946464389247	1.002155017240408	196.0	3.7013981508792413	139.0	0.32049572781150915
541	Feb25-FISH2-3L1-rep2-m1bp-100x_Position011_10_cmle.ics	14	1	0	1.5162	NA	0.0	0.14678534141770733	1.0	0.0	1.0	0.21162019858000425	2.5487033329569333	0.08471451189450267	0.24377217067158347	0.08471451189450267	0.030167144317293625	0.9495830816335303	0.9378546071655035	176.0	3.465091271335734	101.0	0.23287819071195984
542	Feb25-FISH2-3L1-rep2-m1bp-100x_Position011_10_cmle.ics	16	1	0	1.2995999999999999	0.48181221382867406	1.0	0.7778945945616635	1.0	0.8779414014559871	1.0	0.2615972668257219	2.3606195425326075	0.7204666115851215	0.8202064739903308	0.7061835851541601	0.5815138699148418	0.6504944615434191	0.9832253536956246	186.0	3.5013263401660186	122.0	0.2812984085827634
543	Feb25-FISH2-3L1-rep2-m1bp-100x_Position011_10_cmle.ics	17	1	0	2.3826	0.44219930021674664	1.0	0.20767811403116002	1.0	1.5162	1.0	0.2775013547410277	2.9003353382763195	0.7814605281570478	0.8818971844380157	0.7797356073349117	0.6715867843649064	0.5963302117742666	0.9732997503052621	364.0	7.034518272252906	344.0	0.7931692832169722
544	Feb25-FISH2-3L1-rep2-m1bp-100x_Position011_10_cmle.ics	18	1	0	0.8664	2.691409033474733	1.0	2.860449194066582	1.0	0.10317500441073144	1.0	0.17806964223068641	1.2225902030126765	0.3033099648178808	0.47006286216887416	0.2996106684602649	0.06529064052152318	0.8610754759058725	0.762068970376955	146.0	2.560607604270606	70.0	0.1614007262360118
545	Feb25-FISH2-3L1-rep2-m1bp-100x_Position011_10_cmle.ics	19	1	0	1.083	0.32400265335098566	1.0	0.2163664381121279	1.0	0.8875449473696695	1.0	0.2549151063769329	2.05652621848015	0.7749736973254333	0.8642366686970485	0.7733955368514314	0.6522163464200675	0.5707776505790922	0.9943697959995865	132.0	2.4817922092997047	72.0	0.16601217555704068
546	Feb25-FISH2-3L1-rep2-m1bp-100x_Position011_10_cmle.ics	21	1	0	1.5162	0.222213549179806	1.0	0.19221418251544303	1.0	0.7252201245704302	1.0	0.2989471140238939	2.174397994433516	0.608697853381936	0.7310652085864723	0.6068696278295306	0.4429059223257279	0.7018441698394972	0.9917845628816676	228.0	4.322903746089223	177.0	0.40811326491105837
547	Feb25-FISH2-3L1-rep2-m1bp-100x_Position011_10_cmle.ics	22	1	0	1.5162	0.3509894500314619	1.0	0.3907135722779045	1.0	0.8421824239572849	1.0	0.29268502797178175	2.3655061027887077	0.6677149536342276	0.7690111624625576	0.6515123432801019	0.5170037726373187	0.710957537955006	0.9895530810326361	220.0	4.120716849605887	166.0	0.3827502936453994
548	Feb25-FISH2-3L1-rep2-m1bp-100x_Position011_10_cmle.ics	23	1	0	1.2995999999999999	0.10572061262674369	1.0	0.17458423296237843	1.0	0.0	1.0	0.19154992512711622	2.594669221292712	0.07327372405691163	0.18429708915285212	0.07327372405691163	0.026367314971935778	0.9751875439657816	0.8899189178019904	130.0	2.5307177927506554	61.0	0.1406492042913817
549	Feb25-FISH2-3L1-rep2-m1bp-100x_Position011_10_cmle.ics	23	2	0	1.083	3.295522892406219	1.0	3.164839795104666	1.0	2.2698500970360915	1.0	0.2836313623464961	2.0571508223151813	0.9628181699517034	0.9753622242527086	0.9615063307662185	0.9309195927424618	0.28002968535835404	0.9982250093920535	150.0	2.8138351699750026	92.0	0.21212666876732977
550	Feb25-FISH2-3L1-rep2-m1bp-100x_Position011_10_cmle.ics	25	1	0	1.2995999999999999	0.18053898325954038	1.0	0.3226402302512732	1.0	1.9493999999999998	1.0	0.2879608720554036	2.0473636753736755	0.9915451147393206	0.9999378317260245	0.9883045934583433	0.9349059316304407	0.27729078924934825	1.0029769248194325	186.0	3.477921091325599	128.0	0.2951327565458501
551	Feb25-FISH2-3L1-rep2-m1bp-100x_Position011_10_cmle.ics	26	1	0	1.083	NA	0.0	NA	0.0	0.9733510449106972	1.0	0.31471000787275666	2.1453883745041504	0.7703646430887414	0.8387913403501771	0.7674963834987779	0.6746333616002395	0.509899065364949	1.0069370868411438	132.0	2.481792209299705	80.0	0.18445797284115634
552	Feb25-FISH2-3L1-rep2-m1bp-100x_Position011_10_cmle.ics	28	1	0	1.2995999999999999	0.2386252625054587	1.0	0.07008644378801283	1.0	1.5146569851281166	1.0	0.3013478505176401	2.452373681635346	0.8971187766811711	0.9572998311622353	0.8952382259680718	0.7965985367393722	0.548715245419429	1.0005466874177935	200.0	3.790788974700699	146.0	0.3366358004351103
553	Feb25-FISH2-3L1-rep2-m1bp-100x_Position011_10_cmle.ics	29	1	0	1.2995999999999999	0.5725708051867205	1.0	0.38745611133004654	1.0	1.9429500038207494	1.0	0.27462088780918464	2.233123547714126	0.942368324184178	0.9734727845974105	0.9409119280444281	0.8978962277739545	0.3765922275133687	0.9696010134242009	186.0	3.5247315890064383	125.0	0.28821558256430674
554	Feb25-FISH2-3L1-rep2-m1bp-100x_Position011_10_cmle.ics	30	1	0	0.8664	NA	0.0	0.3646216378908947	1.0	0.1459114905355603	1.0	0.261512653717724	2.2071931481278533	0.34910110187512083	0.47503382949932343	0.33754107867774985	0.18838198337521747	0.8517917532336824	1.011098376718859	104.0	1.973082686751603	51.0	0.11759195768623716
555	Feb25-FISH2-3L1-rep2-m1bp-100x_Position011_10_cmle.ics	31	1	0	1.083	0.16821909364596072	1.0	0.18395163093448663	1.0	0.0	1.0	0.30231754564522684	2.3032933889980667	0.18998925567781852	0.33915008706605904	0.16415101330072987	0.02750916972324108	0.9214428265292868	1.0163322038451355	136.0	2.5477777842807425	82.0	0.18906942216218525
556	Feb25-FISH2-3L1-rep2-m1bp-100x_Position011_10_cmle.ics	31	2	0	1.083	1.4908219272389645	1.0	1.7266036252529635	1.0	0.65584944557845	1.0	0.2718685950221936	2.747329172235681	0.5796080174873106	0.6604090252306324	0.5782816494387018	0.465999777703679	0.6893179388148307	1.0055796598000901	104.0	2.0198931844324433	52.0	0.1198976823467516
557	Feb25-FISH2-3L1-rep2-m1bp-100x_Position011_10_cmle.ics	32	1	0	1.5162	0.3221528851241195	1.0	0.37829106727857437	1.0	1.37509100994251	1.0	0.2822960011900436	2.427963649193752	0.8258244660780318	0.9003239233033211	0.8221498522607873	0.7105617573129459	0.5098852358743302	0.9995481366998608	228.0	4.3229037460892235	172.0	0.3965846416084861
558	Feb25-FISH2-3L1-rep2-m1bp-100x_Position011_10_cmle.ics	34	1	0	1.5162	3.9240715704356783	1.0	0.17523906453480795	1.0	0.8664	1.0	0.2687989477322422	1.9980337263386858	0.8192288319288257	0.9462542375759085	0.8192288319288257	0.5734975352730443	0.5033479743491691	0.9651183906808948	238.0	4.499570307962029	179.0	0.4127247142320873
559	Feb25-FISH2-3L1-rep2-m1bp-100x_Position011_10_cmle.ics	35	1	0	1.083	4.590312664763657	1.0	0.19519491189834148	1.0	0.41270001764292574	1.0	0.32271137869375155	2.232110323860859	0.46102898977834994	0.5969001566595834	0.4605714197080858	0.3239634874594779	0.7923651759627344	0.9965637501151927	180.0	3.3438348555934128	129.0	0.29743848120636457
560	Feb25-FISH2-3L1-rep2-m1bp-100x_Position011_10_cmle.ics	36	1	0	1.083	0.42031412014496505	1.0	0.4138530862851046	1.0	0.2918229810711206	1.0	0.27749897348668884	2.2266569147765	0.4013726894664258	0.551930210928062	0.40253797881097725	0.2430911170741616	0.8269915122117014	0.9901873692312398	150.0	2.790429921134583	91.0	0.20982094410681532
561	Feb25-FISH2-3L1-rep2-m1bp-100x_Position011_10_cmle.ics	38	1	0	1.5162	0.27268328109086964	1.0	0.44863268318125027	1.0	1.7328	1.0	0.2890909267796596	2.411226448028151	0.9473844936599044	0.974139905471152	0.9403121811733515	0.8613576896649847	0.351499643775293	0.9856223909242006	200.0	3.743978477019859	143.0	0.3297186264535669
562	Feb25-FISH2-3L1-rep2-m1bp-100x_Position011_10_cmle.ics	39	1	0	1.083	0.5169863771889727	1.0	7.958327780340946	1.0	0.46141264688247224	1.0	0.3143224270587024	2.213648745739304	0.4269745051277697	0.5564719172468787	0.4224927827287561	0.2830776216599355	0.8040146538526695	0.9951488806672248	174.0	3.2331538687016472	121.0	0.27899268392224896
563	Feb25-FISH2-3L1-rep2-m1bp-100x_Position011_10_cmle.ics	39	2	0	1.2995999999999999	8.310648751050275	1.0	0.4487079091752724	1.0	0.5158750220536572	1.0	0.3170191089870083	2.4960742201081776	0.45551872060484794	0.5667920613708016	0.45421555091221877	0.29775212457268585	0.8455406665245322	0.9967431301899187	202.0	3.8120791377710073	152.0	0.350470148398197
564	Feb25-FISH2-3L1-rep2-m1bp-100x_Position011_10_cmle.ics	40	1	0	1.083	0.4563110191801709	1.0	0.42858839696357337	1.0	1.9493999999999998	1.0	0.3102032636103427	2.0563017550747054	0.9737354878383084	0.9936209464115046	0.9696902343431649	0.9104117119720241	0.286129503879557	0.9980876627670036	188.0	3.5226165032363275	135.0	0.31127282916945126
565	Feb25-FISH2-3L1-rep2-m1bp-100x_Position011_10_cmle.ics	41	1	0	1.5162	3.2717461418605756	1.0	0.6403940243002293	1.0	2.6489693774749066	1.0	0.32228021522679745	2.7365347761738006	0.9844512506380807	0.9952756508422664	0.9821388463501787	0.9538999489535477	0.34278357479306804	0.9971125940846389	238.0	4.59319130332371	196.0	0.451922033460833
566	Feb25-FISH2-3L1-rep2-m1bp-100x_Position011_10_cmle.ics	42	1	0	1.5162	0.44538351681124244	1.0	0.4586962200358652	1.0	1.5837581932427913	1.0	0.3266838543628032	2.0211021151936532	0.8370097071137484	0.9056146986798511	0.8341658805871666	0.7434282979326496	0.565202090840267	0.9802911421271422	252.0	4.695411947135033	215.0	0.4957308020106076
567	Feb25-FISH2-3L1-rep2-m1bp-100x_Position011_10_cmle.ics	43	1	0	0.8664	0.3170596188477254	2.0	0.26419232181930774	1.0	0.3720027687491155	1.0	0.3116067213279376	2.2874130753586885	0.4242732650594746	0.5358579112157129	0.4179759557280071	0.2836050859077384	0.8459849037685028	0.9980607321930698	120.0	2.213619737835333	69.0	0.1590950015754973
568	Feb25-FISH2-3L1-rep2-m1bp-100x_Position011_10_cmle.ics	44	1	0	1.2995999999999999	0.24607355680135745	1.0	0.5185883362922296	1.0	1.7328	1.0	0.2739999386659563	2.354623374358619	0.909894232507684	0.9446264991261375	0.9054571204724884	0.8620615621045019	0.4849994561604694	0.9861632801752768	194.0	3.6567027389685127	133.0	0.3066613798484224
569	Feb25-FISH2-3L1-rep2-m1bp-100x_Position011_10_cmle.ics	45	1	0	1.5162	0.2695707091763003	1.0	0.2997238138455499	1.0	0.10317500441073144	1.0	0.29423920551536176	2.296911444905711	0.28349279530017657	0.4111401080897716	0.28349279530017657	0.07173090118497845	0.8987540092568405	0.9957346351479034	224.0	4.2335129222677645	171.0	0.3942789169479716
570	Feb25-FISH2-3L1-rep2-m1bp-100x_Position011_10_cmle.ics	45	2	0	1.083	8.465309478878977	1.0	8.301884742431016	1.0	1.0967653411156157	1.0	0.31196564599881965	2.4089445962712803	0.6571349271820334	0.7301109423546918	0.6555390225662454	0.5676158572783273	0.7106336695453649	0.9970642865150874	140.0	2.6605738569426194	87.0	0.20059804546475749
571	Feb25-FISH2-3L1-rep2-m1bp-100x_Position011_10_cmle.ics	46	1	0	0.8664	0.21143558657263425	1.0	NA	0.0	0.20635000882146287	1.0	0.30521351950515235	2.1608772812826675	0.38924923391215527	0.520582226762002	0.38784473953013276	0.1990679264555669	0.8311484273194673	1.0030284982928082	130.0	2.4136915485485564	77.0	0.17754079885961296
572	Feb25-FISH2-3L1-rep2-m1bp-100x_Position011_10_cmle.ics	47	1	0	1.083	3.3538446661778245	1.0	3.6382185084087624	1.0	0.0	1.0	0.17832324880519215	1.7652167029444956	0.1382627986873931	0.33183379808655195	0.15874532037159717	0.027989184858802325	0.9500079471951863	0.8769387475648251	202.0	3.624837147047649	114.0	0.26285261129864773
573	Feb25-FISH2-3L1-rep2-m1bp-100x_Position011_10_cmle.ics	49	1	0	1.083	NA	0.0	0.3472680638861942	1.0	0.5963412819178956	1.0	0.2824135301216581	2.4865247398334462	0.6153123056676356	0.7239287315429448	0.6136202582903091	0.4997830708490607	0.6997900136236412	0.9716293107780056	124.0	2.3264158104972097	69.0	0.1590950015754973
574	Feb25-FISH2-3L1-rep2-m1bp-100x_Position011_10_cmle.ics	50	1	0	1.2995999999999999	0.517721663510835	1.0	0.3097464248365835	1.0	1.5897231072394298	1.0	0.3309369409254756	2.1776582766407584	0.8739001598585966	0.9260881431709187	0.8735557490609932	0.7920213664660852	0.46747694242789634	1.005078926235824	200.0	3.7439784770198594	153.0	0.35277587305871144
575	Feb25-FISH2-3L1-rep2-m1bp-100x_Position011_10_cmle.ics	51	1	0	1.5162	0.17887848419630578	1.0	0.37869190407275677	1.0	0.0	1.0	0.20008495252250796	2.2288261261578337	0.136931960440661	0.289547602653981	0.09946169253880821	0.025131447170756133	0.9485603811333881	0.9360973418067814	210.0	4.061076531935182	128.0	0.2951327565458501
576	Feb25-FISH2-3L1-rep2-m1bp-100x_Position011_10_cmle.ics	54	1	0	1.9493999999999998	0.5884376961442342	1.0	5.041639300291221	1.0	0.41270001764292574	1.0	0.1763557110121983	2.6642298340671546	0.47949599435219004	0.5981818553874173	0.45332371568597357	0.28503534996981694	0.7961297914105693	0.8336695048655041	288.0	5.429713615006891	193.0	0.44500485947928964
577	Feb25-FISH2-3L1-rep2-m1bp-100x_Position011_10_cmle.ics	55	1	0	1.9493999999999998	3.1490705501096623	2.0	0.26084302199132675	2.0	0.42540144110901373	1.0	0.2919474283604534	2.773370633668133	0.44432380893796325	0.5917925137637253	0.43931042967428413	0.2638513825239135	0.8366568424855756	0.9833058390081372	312.0	5.989463806776059	280.0	0.6456029049440472
578	Feb25-FISH2-3L1-rep2-m1bp-100x_Position011_10_cmle.ics	56	1	0	1.5162	0.07913554614393506	1.0	0.21401303264302524	1.0	1.232192124587033	1.0	0.3019435556309265	2.7122220670744253	0.8000038783992554	0.8690490811425764	0.7984137347045629	0.7042268087884527	0.5235781978500766	0.9971033124596309	208.0	3.992975871184033	155.0	0.35738732237974036
579	Feb25-FISH2-3L1-rep2-m1bp-100x_Position011_10_cmle.ics	58	1	0	1.5162	0.19802624568287236	1.0	0.17843335474918262	1.0	0.0	1.0	0.24613296017162722	2.3002930862309876	0.15465503798411637	0.35082005671742716	0.15465503798411637	0.02624733490191749	0.9172695894305681	0.9648719662025177	212.0	4.012150948484231	144.0	0.33202435111408135
580	Feb25-FISH2-3L1-rep2-m1bp-100x_Position011_10_cmle.ics	59	1	0	1.083	3.423373735234266	1.0	0.27711565174110103	1.0	0.7295574526778015	1.0	0.31605719623863293	2.3192559528045993	0.6521563885530028	0.7606076451300151	0.6521563885530028	0.5258940923995338	0.6753324565496645	1.0084208592343065	134.0	2.5030823723700135	82.0	0.18906942216218525
581	Feb25-FISH2-3L1-rep2-m1bp-100x_Position011_10_cmle.ics	60	1	0	1.7328	0.37924431074124176	1.0	0.5231438534594633	1.0	0.1459114905355603	1.0	0.286981661317456	2.409314238940964	0.28715875753028913	0.4604636493255399	0.28470651467986474	0.11630984107077538	0.8962966510889804	0.9915382202923785	304.0	5.810682159133144	267.0	0.6156284843573592
582	Feb25-FISH2-3L1-rep2-m1bp-100x_Position011_10_cmle.ics	61	1	0	1.083	NA	0.0	0.3378747371480235	1.0	0.6736388337817686	1.0	0.311493973740028	2.440910122731829	0.7050106694064648	0.8097420901498986	0.6900339840354066	0.5413604151848047	0.690803866652135	0.9965329554483875	128.0	2.4158066343186677	76.0	0.1752350741990985
583	Feb25-FISH2-3L1-rep2-m1bp-100x_Position011_10_cmle.ics	62	1	0	1.5162	0.5935235287835348	1.0	0.38046813853026	1.0	1.7672985383515813	1.0	0.23598424870621723	2.1868214745005243	0.9274877444075055	0.9710162280948893	0.9267974868991943	0.8537323209556544	0.34271916991681045	0.9303712560400089	212.0	3.965340450803391	141.0	0.325107177132538
584	Feb25-FISH2-3L1-rep2-m1bp-100x_Position011_10_cmle.ics	63	1	0	1.5162	1.5851892053307635	2.0	0.16490795449486198	1.0	0.3095250132321943	1.0	0.22860935565213505	1.721705493375032	0.3822874458264332	0.499147316866918	0.3816285543145062	0.19303231034847257	0.8739428146597181	0.9537021242142502	254.0	4.74010735904576	182.0	0.41964188821363063
585	Feb25-FISH2-3L1-rep2-m1bp-100x_Position011_10_cmle.ics	63	2	0	1.083	2.356142446665572	1.0	0.34496871068021	2.0	1.1672919242844824	1.0	0.2667602850650871	1.9614469310034575	0.6548535992389275	0.7374828230153976	0.6543039357316515	0.5693791621154998	0.7273905348288493	0.965243249415353	164.0	3.056487306828844	102.0	0.23518391537247432
586	Feb25-FISH2-3L1-rep2-m1bp-100x_Position011_10_cmle.ics	64	1	0	1.2995999999999999	0.23871591068030754	1.0	0.15484367609207603	1.0	1.0161559471409798	1.0	0.2743917131567224	2.1648808689780004	0.7425338615176602	0.8380419226542053	0.7372520182492429	0.6344537482901218	0.6665341874954014	0.987846894642855	190.0	3.543906666306636	129.0	0.29743848120636457
587	Feb25-FISH2-3L1-rep2-m1bp-100x_Position011_10_cmle.ics	65	1	0	1.083	0.6149702484104834	1.0	0.3041817391547485	1.0	0.6639153385791856	1.0	0.309757326863699	2.361254847223586	0.6515306605193666	0.7689558478199162	0.6343876067677645	0.48730399029735844	0.7038249420446812	0.9942788283534751	170.0	3.1905735425610295	116.0	0.2674640606196767
588	Feb25-FISH2-3L1-rep2-m1bp-100x_Position011_10_cmle.ics	66	1	0	1.083	0.1929450792389545	1.0	0.2623296933737483	1.0	0.32626801153583	1.0	0.3157075706016337	2.160721340016168	0.4772860414336689	0.6229917807246454	0.4728302355718876	0.2648319752889173	0.7993699719495576	1.006432095184979	166.0	3.1011827187395724	113.0	0.2605468866381333
589	Feb25-FISH2-3L1-rep2-m1bp-100x_Position011_10_cmle.ics	67	1	0	1.5162	0.3689994091696046	1.0	0.13760977497859414	1.0	0.7817319754002556	1.0	0.2784507447794009	2.5580894557630707	0.6591482702360737	0.7692171944194719	0.6577831052508907	0.5190956614390837	0.6864404248236385	0.9932766022926443	210.0	3.9908607854139215	151.0	0.3481644237376825
590	Feb25-FISH2-3L1-rep2-m1bp-100x_Position011_10_cmle.ics	69	1	0	1.5162	4.7439058430896655	1.0	4.4187201596259	1.0	0.6190500264643886	1.0	0.26171113203142005	3.317033056005689	0.5626694122838352	0.6688974806160829	0.5601759436307986	0.43249774116954887	0.7382965397187639	0.9774429021905503	188.0	3.6162374985980064	124.0	0.28590985790379225
591	Feb25-FISH2-3L1-rep2-m1bp-100x_Position011_10_cmle.ics	70	1	0	1.7328	0.32972604476674944	1.0	0.1837288078076395	1.0	1.2225574214657589	1.0	0.2867794946740495	2.3141785412024625	0.7577943673108677	0.8479592548663922	0.7581804228005302	0.6553873345891765	0.5992240467976673	0.9879251094917031	264.0	4.940179169758987	216.0	0.49803652667112214
592	Feb25-FISH2-3L1-rep2-m1bp-100x_Position012_11_cmle.ics	1	1	0	1.7328	0.45549899803250515	1.0	0.4175680084737012	1.0	0.8664	1.0	0.3141519253671221	2.3358906037857503	0.7640073731034063	0.8942791801230882	0.7640073731034063	0.48150916306136127	0.5873193848190669	0.9843506104347461	358.0	6.806811041159044	357.0	0.82314370380366
593	Feb25-FISH2-3L1-rep2-m1bp-100x_Position012_11_cmle.ics	1	2	0	1.083	7.22718860822882	1.0	6.651314145702957	1.0	0.41270001764292574	1.0	0.29733737369906565	2.699953140533327	0.3580372920602035	0.4507609225519469	0.35317965084394615	0.24351997136067272	0.881435521089061	0.9959068625078801	130.0	2.460502046229396	76.0	0.1752350741990985
594	Feb25-FISH2-3L1-rep2-m1bp-100x_Position012_11_cmle.ics	1	3	0	1.083	0.33315695492825753	2.0	0.2892132450173761	2.0	1.1961505589055579	1.0	0.32058304663368065	2.5149502954019036	0.6551874504905246	0.7188899594783986	0.653915437816099	0.5436778304186216	0.7918763004233376	1.0136836614492077	144.0	2.749964680764077	92.0	0.21212666876732977
595	Feb25-FISH2-3L1-rep2-m1bp-100x_Position012_11_cmle.ics	2	1	0	0.8664	0.21909263755117006	1.0	0.31336878456870826	1.0	1.0317500441073144	1.0	0.31254639830293274	2.679789312865698	0.8436282151208107	0.901022992985191	0.8427513639906469	0.7684723304754482	0.5277034642853449	0.9982676170618501	98.0	1.8858069487002562	51.0	0.11759195768623716
596	Feb25-FISH2-3L1-rep2-m1bp-100x_Position012_11_cmle.ics	3	1	0	1.083	0.3689367802597952	1.0	0.1386992321798439	1.0	0.3777847188762272	1.0	0.2888529022086707	2.2717331513638723	0.477676465964471	0.6098752816643086	0.47288162238641723	0.3144247061084036	0.8219776964163915	1.0013180268285027	172.0	3.2118637056313384	114.0	0.26285261129864773
597	Feb25-FISH2-3L1-rep2-m1bp-100x_Position012_11_cmle.ics	5	1	0	0.8664	0.5481640745350412	1.0	NA	0.0	0.0	1.0	0.1841601229867414	1.5960427600638665	0.09810364250844912	0.28033859056202276	0.09810364250844912	0.03475873075478783	0.9562332573112069	0.8805090541454917	136.0	2.5711830331211623	64.0	0.14756637827292504
598	Feb25-FISH2-3L1-rep2-m1bp-100x_Position012_11_cmle.ics	6	1	0	1.5162	0.2416851556987813	1.0	0.26909984045436164	1.0	0.9148837159138977	1.0	0.32531498547365295	2.367080776170401	0.6855898258438291	0.8006341318047557	0.6820882963897873	0.5232880194227516	0.7318149542508904	0.9878219622899329	250.0	4.720932281745565	212.0	0.48881362802906425
599	Feb25-FISH2-3L1-rep2-m1bp-100x_Position012_11_cmle.ics	7	1	0	1.2995999999999999	2.6044594962462786	1.0	0.31647824095556903	1.0	0.0	1.0	0.25384631542289327	2.43118566960747	0.16319476520400308	0.33611624326404926	0.15919168591224017	0.027324865280985374	0.9375844211121893	0.9589634365487749	196.0	3.7248033997196615	130.0	0.29974420586687905
600	Feb25-FISH2-3L1-rep2-m1bp-100x_Position012_11_cmle.ics	8	1	0	1.2995999999999999	3.6189995290961927	1.0	3.699988030973889	1.0	1.5162	1.0	0.23438440721173529	2.5565185601287124	0.9745191409897292	0.9984407096171802	0.9736321195144725	0.8579084967320262	0.15788239977049315	0.8892211126608497	154.0	2.9032259937964597	87.0	0.20059804546475749
601	Feb25-FISH2-3L1-rep2-m1bp-100x_Position012_11_cmle.ics	9	1	0	1.083	NA	0.0	0.4795944896240017	1.0	0.2991586303963464	1.0	0.29740095743975503	2.1608292704575702	0.4657217094155352	0.6192738926914094	0.45758307973835066	0.25898535046658105	0.7886562971648436	0.9866598595889814	154.0	2.87982074495604	98.0	0.2259610167304165
602	Feb25-FISH2-3L1-rep2-m1bp-100x_Position012_11_cmle.ics	10	1	0	1.083	0.3578819886374457	1.0	0.3902012302171645	1.0	1.083	1.0	0.26084403310998117	2.7343788963374083	0.9533718689788054	0.9964396414509509	0.9531875680656782	0.8152718438468627	0.40814536378621474	0.9753537037238328	116.0	2.2178499093755555	60.0	0.13834347963086724
603	Feb25-FISH2-3L1-rep2-m1bp-100x_Position012_11_cmle.ics	11	1	0	1.083	0.04789837033521435	1.0	0.17860388885668632	1.0	0.0	1.0	0.23092087712273712	2.64308697092755	0.09805461685998722	0.2236094620513289	0.09805461685998722	0.03477029865741164	0.9702405611386554	0.9861840879464886	114.0	2.2667754928265063	55.0	0.12681485632829495
604	Feb25-FISH2-3L1-rep2-m1bp-100x_Position012_11_cmle.ics	12	1	0	0.8664	0.22209539874600143	1.0	0.5508909540245465	1.0	0.0	1.0	0.31077020754012613	2.568305204563555	0.0979431929480901	0.3197475652800621	0.1425720252065123	0.03615582207602609	0.9351660150444167	0.9670429147363184	102.0	1.904982026000454	54.0	0.12450913166778053
605	Feb25-FISH2-3L1-rep2-m1bp-100x_Position012_11_cmle.ics	14	1	0	1.5162	2.116610220282804	1.0	0.16527762508127286	1.0	0.3095250132321943	1.0	0.27558102470748985	2.0845483063523345	0.39024182087370174	0.5594385095195865	0.3877594184721908	0.18468665699432646	0.8444527469209561	0.9755772399597806	270.0	5.050860156650753	219.0	0.5049537006526654
606	Feb25-FISH2-3L1-rep2-m1bp-100x_Position012_11_cmle.ics	15	1	0	1.2995999999999999	NA	0.0	NA	0.0	0.0	1.0	0.24856632923939953	2.8413986545357526	0.19945415260983285	0.34334938023577577	0.2105303059019749	0.02747810924529017	0.9136900181725944	0.9755476603705368	138.0	2.63928369387231	76.0	0.1752350741990985
607	Feb25-FISH2-3L1-rep2-m1bp-100x_Position012_11_cmle.ics	16	1	0	1.083	1.9012744694399208	1.0	0.18724542677185477	1.0	1.2269033092775323	1.0	0.1975319255831899	2.669853613243961	0.8542484986687998	0.9110065783975453	0.8572690695925214	0.7867811220286776	0.4206783107138964	0.9660343454533562	158.0	2.8521853245753976	83.0	0.1913751468226997
608	Feb25-FISH2-3L1-rep2-m1bp-100x_Position012_11_cmle.ics	17	1	0	1.9493999999999998	0.07833968782877332	1.0	0.254543630677169	1.0	0.8664	1.0	0.17605446586602655	3.539597075424984	0.745607674716939	0.8032182497629539	0.7377098555413018	0.6664008031680517	0.6886752583790016	0.8479212224571425	172.0	3.399105696354696	89.0	0.2052094947857864
609	Feb25-FISH2-3L1-rep2-m1bp-100x_Position012_11_cmle.ics	18	1	0	1.2995999999999999	0.3348485369418053	1.0	0.27847454341457933	1.0	0.0	1.0	0.20926845309517011	1.6286226213623032	0.16283548753249608	0.3546373256197137	0.16283548753249608	0.02462743949324448	0.9442776923995239	0.8813747187792056	166.0	3.101182718739572	92.0	0.21212666876732977
610	Feb25-FISH2-3L1-rep2-m1bp-100x_Position012_11_cmle.ics	19	1	0	1.083	0.26359696858338355	1.0	0.20451632710350495	1.0	0.0	1.0	0.32036529622621823	1.573073850211213	0.37865295578902197	0.6216111381624013	0.37865295578902197	0.1026706500837673	0.8654928545243037	0.9841926946171675	256.0	4.62096602907355	218.0	0.5026479759921509
611	Feb25-FISH2-3L1-rep2-m1bp-100x_Position012_11_cmle.ics	20	1	0	0.8664	3.5767494001542066	1.0	0.3407009545887741	1.0	0.9733510449106972	1.0	0.2858448059506674	2.1684588832858966	0.800342536848661	0.8628641616497128	0.7970209674070998	0.7143363781053215	0.5779112545918242	0.9913754290636492	110.0	2.060358424802949	58.0	0.13373203030983835
612	Feb25-FISH2-3L1-rep2-m1bp-100x_Position012_11_cmle.ics	21	1	0	1.083	0.2769604912112971	1.0	0.12152553834036656	1.0	1.2536039404732575	1.0	0.29375218469089276	2.057413397047972	0.8400114640730743	0.9137328501164897	0.8388373211049888	0.7442032469213417	0.532806348835726	1.0005366318752802	166.0	3.101182718739572	109.0	0.25132398799607547
613	Feb25-FISH2-3L1-rep2-m1bp-100x_Position012_11_cmle.ics	22	1	0	1.7328	0.4041645520208076	1.0	0.4689828930949307	1.0	1.0841098665386142	1.0	0.2536997527603807	3.163456772056367	0.7359446576478071	0.8159423707737495	0.7346368515461412	0.6458311000578865	0.5865388948652008	0.9667628330914454	204.0	3.9269902962029954	138.0	0.3181900031509946
614	Feb25-FISH2-3L1-rep2-m1bp-100x_Position012_11_cmle.ics	23	1	0	1.2995999999999999	0.4683889510391831	1.0	0.3065130036557222	1.0	0.3720027687491155	1.0	0.2433140993931417	1.9663910253426578	0.5151791713887413	0.6619312198497628	0.5113480227461914	0.33085779618690386	0.8140021982237899	0.9413351068018501	168.0	3.1692833794907207	101.0	0.23287819071195984
615	Feb25-FISH2-3L1-rep2-m1bp-100x_Position012_11_cmle.ics	24	1	0	1.083	0.42067094287054624	1.0	0.134355227198787	1.0	0.20635000882146287	1.0	0.319745112587366	2.215908104235512	0.3903809208347135	0.5441073203047366	0.39505796621397815	0.20449817820470353	0.8382772983648028	0.9954051576232128	128.0	2.3924013854782475	77.0	0.17754079885961296
616	Feb25-FISH2-3L1-rep2-m1bp-100x_Position012_11_cmle.ics	25	1	0	1.2995999999999999	0.28787255572100556	1.0	0.28990994201184245	1.0	0.10317500441073144	1.0	0.33371197182818657	2.2697216667423383	0.29214222153441405	0.4613185282624676	0.29267613262661046	0.09307076256432081	0.8792928380233105	0.997442699533169	178.0	3.345949941363524	129.0	0.29743848120636457
617	Feb25-FISH2-3L1-rep2-m1bp-100x_Position012_11_cmle.ics	26	1	0	1.083	0.8971370500460272	1.0	0.2838335105098243	1.0	1.5938084136021913	1.0	0.28393860949740635	2.554822995488511	0.9296677081574058	0.9699163992568823	0.9277360243202162	0.8779766931261611	0.4083430191893089	0.9956450731515315	140.0	2.683979105783039	83.0	0.1913751468226997
618	Feb25-FISH2-3L1-rep2-m1bp-100x_Position012_11_cmle.ics	28	1	0	1.5162	0.1951105439920233	2.0	0.0773047501218186	2.0	0.0	1.0	0.26177472486478937	2.3102615623275278	0.1433382426898484	0.32778261728572455	0.1617707809469071	0.02188106185789209	0.959808867191656	0.9730143344130072	278.0	5.253047053134091	223.0	0.5141765992947233
619	Feb25-FISH2-3L1-rep2-m1bp-100x_Position012_11_cmle.ics	29	1	0	1.2995999999999999	0.3346584460305766	1.0	0.21697889160087047	1.0	1.6456566907434287	1.0	0.26171113203142005	2.2575128245472484	0.9098452042399172	0.949202591778697	0.9086333376421923	0.8579207600827301	0.3745066197396558	0.9875686541750723	188.0	3.5226165032363275	124.0	0.28590985790379225
620	Feb25-FISH2-3L1-rep2-m1bp-100x_Position012_11_cmle.ics	30	1	0	1.083	0.3847659068166512	1.0	0.2659766514737334	1.0	0.3095250132321943	1.0	0.30443970331245684	1.960839647808157	0.45170874090032487	0.5933465955487603	0.4524992616015428	0.25996837917195126	0.8231351675851859	1.0010852380147683	170.0	3.1437630448801896	115.0	0.2651583359591622
621	Feb25-FISH2-3L1-rep2-m1bp-100x_Position012_11_cmle.ics	31	1	0	1.5162	0.32012092762971583	1.0	0.3023003116634768	1.0	0.3095250132321943	1.0	0.281061015957084	2.6536410475359213	0.4264830989110708	0.5536630841651543	0.41929446460980035	0.24149982985480944	0.8246850970341327	0.9947968056747247	200.0	3.814194223541118	141.0	0.325107177132538
622	Feb25-FISH2-3L1-rep2-m1bp-100x_Position012_11_cmle.ics	32	1	0	1.2995999999999999	2.9207870196694103	1.0	0.0677897926220921	1.0	1.6071109437153837	1.0	0.3016172195643787	1.886070753933252	0.8844280374977024	0.9312925065866062	0.8706191409840083	0.8152801605293793	0.4887977342920849	0.9918290861756686	186.0	3.454515842485179	131.0	0.3020499305273935
623	Feb25-FISH2-3L1-rep2-m1bp-100x_Position012_11_cmle.ics	33	1	0	1.2995999999999999	0.21360334494994102	1.0	0.3938330314750798	1.0	0.2991586303963464	1.0	0.27451374210420326	2.326157143953363	0.43437791408943527	0.5754177039755666	0.42994635936657855	0.23983865034348828	0.8218481847607079	0.9819836282406051	178.0	3.3459499413635236	117.0	0.26976978528019113
624	Feb25-FISH2-3L1-rep2-m1bp-100x_Position012_11_cmle.ics	35	1	0	1.083	0.439814598418389	1.0	0.0762408668304364	1.0	0.687545504971255	1.0	0.3211068079082337	2.059347557175698	0.6774095310104383	0.7794824942767732	0.6721168588410729	0.5132631844244219	0.6770979310183173	1.004356136711938	146.0	2.771254843834386	94.0	0.2167381180883587
625	Feb25-FISH2-3L1-rep2-m1bp-100x_Position012_11_cmle.ics	36	1	0	1.083	0.3597496832011912	1.0	0.23481551163318418	1.0	0.5097226605744432	1.0	0.27385015451777717	1.711364230824857	0.5350373738012817	0.6695243087880404	0.5237574453854428	0.3854337078245465	0.7807722911817089	0.9772984862424148	172.0	3.2118637056313384	111.0	0.2559354373171044
626	Feb25-FISH2-3L1-rep2-m1bp-100x_Position012_11_cmle.ics	37	1	0	1.2995999999999999	1.3399567008516151	1.0	NA	0.0	0.10317500441073144	1.0	0.22785007601309182	3.2305010783129635	0.3678805988260098	0.5004322832137602	0.3621319904746015	0.11677713904351651	0.8742215185695594	0.9570006982721407	128.0	2.486022380839927	65.0	0.14987210293343953
627	Feb25-FISH2-3L1-rep2-m1bp-100x_Position012_11_cmle.ics	38	1	0	1.2995999999999999	0.3500579654479017	1.0	0.346339202740799	1.0	0.65253602307166	1.0	0.31913925983541025	2.430207414465938	0.5898381215880726	0.7151230830633105	0.5851366800381527	0.45039810048232054	0.7346845985283178	0.998948810281809	198.0	3.6992830651091304	148.0	0.3412472497561391
628	Feb25-FISH2-3L1-rep2-m1bp-100x_Position012_11_cmle.ics	40	1	0	1.083	0.3214676302531896	1.0	0.29805862980381737	1.0	1.0653987500596882	1.0	0.27201651905570057	1.898717939748921	0.7932924004848867	0.8843564902874826	0.7904737500862349	0.6810293001665566	0.5595748879408208	0.9846907143659809	164.0	3.0330820579884237	103.0	0.23748964003298878
629	Feb25-FISH2-3L1-rep2-m1bp-100x_Position012_11_cmle.ics	43	1	0	1.7328	0.3168421072078838	1.0	3.9368652148200587	1.0	0.0	1.0	0.14183282718613455	2.6307460144315193	0.0537719351549893	0.14733604758721736	0.0537719351549893	0.026879215702161275	0.9620851107043061	0.9129513515211704	156.0	3.1351633964305474	69.0	0.1590950015754973
630	Feb25-FISH2-3L1-rep2-m1bp-100x_Position012_11_cmle.ics	44	1	0	0.8664	1.1523941988133402	2.0	1.3105569848837566	1.0	1.2927790998539732	1.0	0.29416616971153386	2.031432096865175	0.7682998930750362	0.8244323542361155	0.7690357884143657	0.7045537455185861	0.5811170520962818	1.0217045619504403	100.0	1.860286614089725	51.0	0.11759195768623716
631	Feb25-FISH2-3L1-rep2-m1bp-100x_Position012_11_cmle.ics	44	2	0	1.083	0.32025184096916165	2.0	0.2852841995827204	1.0	1.9493999999999998	1.0	0.29136251650881456	2.055978360642824	0.9660230203157432	0.9854299012516511	0.9599911944147431	0.8964274482671866	0.3071596098671234	1.0060502090497732	154.0	2.8798207449560405	97.0	0.22365529206990203
632	Feb25-FISH2-3L1-rep2-m1bp-100x_Position012_11_cmle.ics	45	1	0	1.2995999999999999	0.31407150388072475	1.0	0.5926911708021869	1.0	0.0	1.0	0.28610847979324433	2.337577084957476	0.17391463805987256	0.32176683629028563	0.10838490808233622	0.027424013203135745	0.9527207695331051	0.9816519653469857	156.0	2.994731903388028	98.0	0.2259610167304165
633	Feb25-FISH2-3L1-rep2-m1bp-100x_Position012_11_cmle.ics	46	1	0	1.083	0.48874567354581483	1.0	0.1715565760832891	1.0	0.9228252937649445	1.0	0.30243065278557746	2.3618425808973957	0.733936670586259	0.8282798588946749	0.7313644380984378	0.6287113640181421	0.621912995377836	0.9960889798812657	150.0	2.7904299211345833	95.0	0.21904384274887315
634	Feb25-FISH2-3L1-rep2-m1bp-100x_Position012_11_cmle.ics	48	1	0	1.5162	0.25860075132747423	1.0	0.26792384344491194	1.0	0.6736388337817686	1.0	0.3015112354516853	2.1925756585308007	0.6078925423455251	0.740506442617218	0.6025483532544856	0.4237175291195538	0.7238305608145792	0.9888946178518823	266.0	4.938064083988875	224.0	0.5164823239552377
635	Feb25-FISH2-3L1-rep2-m1bp-100x_Position012_11_cmle.ics	49	1	0	1.083	0.20544726906003002	1.0	0.37945458411073824	1.0	1.7328	1.0	0.2888820830887166	2.2055426412192607	0.9528073469318404	0.9789013584347841	0.9444137661521209	0.8957046614957225	0.3426780108605297	1.001533733097745	174.0	3.233153868701647	116.0	0.2674640606196767
636	Feb25-FISH2-3L1-rep2-m1bp-100x_Position012_11_cmle.ics	50	1	0	1.083	0.30281204189882194	1.0	0.3003933226790179	1.0	1.321284742879191	1.0	0.2872716501089198	2.177508096104212	0.8551995370779023	0.920920744206118	0.8535322329125842	0.7736585557222859	0.555456297968783	0.986174283100399	160.0	3.013906980688226	102.0	0.23518391537247432
637	Feb25-FISH2-3L1-rep2-m1bp-100x_Position012_11_cmle.ics	52	1	0	1.2995999999999999	0.4184239723809719	1.0	0.5128435188776961	1.0	0.2611622542985661	1.0	0.29896878435587376	2.425954975772856	0.47358635648950453	0.6421562439029989	0.4689038596169075	0.26275923014242597	0.8528763360054274	0.9958785061343077	142.0	2.6818640200129282	87.0	0.20059804546475749
638	Feb25-FISH2-3L1-rep2-m1bp-100x_Position012_11_cmle.ics	53	1	0	1.083	1.04506487038045	1.0	0.6192364054491732	1.0	0.1459114905355603	1.0	0.2692737504861274	2.402641206907086	0.31000493221934927	0.43390078766048396	0.30636555218437533	0.14640844754659452	0.8593629147405621	0.9873848598758467	132.0	2.4817922092997047	74.0	0.17062362487806956
639	Feb25-FISH2-3L1-rep2-m1bp-100x_Position012_11_cmle.ics	53	2	0	0.8664	0.24511201304370794	1.0	0.6581736242281341	1.0	0.0	1.0	0.32320912073969066	1.73901714832778	0.2114278027710105	0.32780202370454514	0.18820153347183405	0.026626511426308157	0.9326234298912993	0.9894970688320535	108.0	2.0156630128922206	60.0	0.13834347963086724
640	Feb25-FISH2-3L1-rep2-m1bp-100x_Position012_11_cmle.ics	54	1	0	1.5162	0.5899846619494751	1.0	0.06524212494225787	1.0	0.928575039696583	1.0	0.2945485180884817	2.305807373170271	0.6523489416621439	0.7693173902452575	0.65293868777217	0.5104060273761853	0.6887788029618535	0.998639413424432	276.0	5.20835164122336	234.0	0.5395395705603823
641	Feb25-FISH2-3L1-rep2-m1bp-100x_Position012_11_cmle.ics	55	1	0	0.8664	2.563714093337597	1.0	NA	0.0	0.8664	1.0	0.32238678937204435	2.2426652340479527	0.8880729703780094	0.927100743216813	0.8631094200064009	0.731179545535365	0.49371705993538056	1.0137392560196548	102.0	1.904982026000454	55.0	0.12681485632829495
642	Feb25-FISH2-3L1-rep2-m1bp-100x_Position012_11_cmle.ics	56	1	0	1.2995999999999999	0.2262607540437064	1.0	0.2395964842862891	1.0	1.1321417835580119	1.0	0.2735008026506843	1.992795793278974	0.8105009385696934	0.8769783576870698	0.8083569509367293	0.6999383488534727	0.5724030433741123	0.9750177541879895	170.0	3.1671682937206094	109.0	0.25132398799607547
643	Feb25-FISH2-3L1-rep2-m1bp-100x_Position012_11_cmle.ics	57	1	0	1.2995999999999999	5.266641153938369	1.0	0.18158717238248986	1.0	0.23070632344123612	1.0	0.3350575269550759	2.4452076321561695	0.46270089493079	0.6345854106669144	0.457457240475232	0.2163368738323063	0.8263632351033571	0.9983706841952422	148.0	2.815950255745114	98.0	0.2259610167304165
644	Feb25-FISH2-3L1-rep2-m1bp-100x_Position012_11_cmle.ics	58	1	0	0.8664	4.046794345988453	2.0	0.15958786788497983	1.0	1.5837581932427913	1.0	0.2795679985921581	2.069441705347267	0.821287559686596	0.8669131807349695	0.807134251971966	0.7411932043018317	0.6173989451088083	0.9957750126121763	128.0	2.3689961366378274	72.0	0.16601217555704068
645	Feb25-FISH2-3L1-rep2-m1bp-100x_Position012_11_cmle.ics	58	2	0	1.083	2.286656317593602	2.0	1.9213048864147901	1.0	1.91474365959324	1.0	0.28221609563188294	1.9577688403521702	0.8745064589030856	0.9117759565244155	0.8712220473271837	0.8319893773248094	0.5195267969391102	0.9861274325604356	162.0	3.011791894918115	103.0	0.23748964003298878
646	Feb25-FISH2-3L1-rep2-m1bp-100x_Position012_11_cmle.ics	59	1	0	1.2995999999999999	1.1664167668493466	1.0	0.5393949483318263	2.0	1.4430823792346341	1.0	0.23954940499514488	2.6050172161802574	0.7871430071398572	0.8677245205095898	0.7876986210275795	0.7131872987540249	0.5531332437586249	0.9655161590718367	182.0	3.435340765184981	113.0	0.2605468866381333
647	Feb25-FISH2-3L1-rep2-m1bp-100x_Position012_11_cmle.ics	59	2	0	1.083	0.664307863790258	1.0	1.682861889921867	2.0	0.9479040472602467	1.0	0.2785399586174222	2.4453891489539323	0.6424121517569649	0.7200405991880162	0.6381291124177516	0.5213517604647907	0.7212904581601293	0.9699247580885052	152.0	2.8351253330453114	93.0	0.21443239342784423
648	Feb25-FISH2-3L1-rep2-m1bp-100x_Position012_11_cmle.ics	60	1	0	1.083	0.6379282140261159	1.0	0.2646709277438706	1.0	0.9535025770009804	1.0	0.2607220240633505	1.4795465802122487	0.7992879034623671	0.9134205921325471	0.796486046346965	0.6457926625734602	0.6347313191729154	0.9224585287462914	162.0	2.988386646077695	99.0	0.22826674139093092
649	Feb25-FISH2-3L1-rep2-m1bp-100x_Position012_11_cmle.ics	62	1	0	1.083	0.3311561902937345	1.0	0.0748216986123066	1.0	0.687545504971255	1.0	0.26686235201799796	2.4248127773169443	0.6723179582909603	0.7607790145299026	0.6653246590418345	0.5504088711811989	0.6602350992528884	0.9950088404329752	130.0	2.483907295069816	72.0	0.16601217555704068
650	Feb25-FISH2-3L1-rep2-m1bp-100x_Position012_11_cmle.ics	63	1	0	1.083	4.237482229060215	1.0	0.3664368055546273	1.0	0.42540144110901373	1.0	0.2802993217799496	2.209348855852161	0.5146399745659286	0.6349390300183576	0.514229747607864	0.36499943593793266	0.7774309344924516	0.9839655541498775	156.0	2.947921405707189	97.0	0.22365529206990203
651	Feb25-FISH2-3L1-rep2-m1bp-100x_Position012_11_cmle.ics	64	1	0	1.5162	0.2753574183911466	2.0	0.16735926045825691	2.0	1.2995999999999999	1.0	0.2696450603705229	1.9631935364926842	0.897726526976984	0.9829044203815684	0.897726526976984	0.7187690432663011	0.39880221416389966	0.9894581446246441	256.0	4.784802770956489	200.0	0.46114493210289076
652	Feb25-FISH2-3L1-rep2-m1bp-100x_Position012_11_cmle.ics	65	1	0	1.2995999999999999	0.4622742307775379	3.0	0.2218125113433909	1.0	2.3968272377410154	1.0	0.26566364822117994	1.9812725142754635	0.97079724136646	0.988922609661739	0.9703081219444594	0.9308000829173877	0.5931856313811134	0.953982347821247	182.0	3.3885302675041413	119.0	0.27438123460122005
653	Feb25-FISH2-3L1-rep2-m1bp-100x_Position013_12_cmle.ics	1	1	0	1.5162	0.16876120236354192	1.0	0.2562756675491787	1.0	0.20635000882146287	1.0	0.2917462631428579	2.620976854857803	0.3392149688359535	0.5004573670796639	0.3359156173509299	0.15941292992505487	0.8645089464238255	0.984186858013621	214.0	4.05684636039496	159.0	0.3666102210217982
654	Feb25-FISH2-3L1-rep2-m1bp-100x_Position013_12_cmle.ics	2	1	0	1.2995999999999999	0.19878754504551052	1.0	0.4746432090585409	1.0	1.7032191374280643	1.0	0.31278239450462825	2.65376814882466	0.8050060438102539	0.86779124122501	0.802807996829047	0.7285444735988679	0.5971034371903489	0.9785598571285531	180.0	3.437455850955092	127.0	0.29282703188533565
655	Feb25-FISH2-3L1-rep2-m1bp-100x_Position013_12_cmle.ics	2	2	0	1.9493999999999998	1.682052938951153	1.0	0.50704788676622	2.0	2.1578312873628183	1.0	0.16734335867843358	2.898957181493532	0.8961283580818354	0.9318883876948678	0.8949359749206443	0.8293467116103397	0.46174539825510674	0.8314842125932418	264.0	4.986989667439825	165.0	0.3804445689848849
656	Feb25-FISH2-3L1-rep2-m1bp-100x_Position013_12_cmle.ics	3	1	0	0.8664	0.15163650806726975	1.0	0.4704101712526532	1.0	0.0	1.0	0.28725007890400167	2.1986971798145993	0.20070332713822384	0.31973142378193214	0.1680514558507343	0.03744397070077621	0.9235218341388426	0.9859087214443861	106.0	1.9475623521410717	55.0	0.12681485632829495
657	Feb25-FISH2-3L1-rep2-m1bp-100x_Position013_12_cmle.ics	4	1	0	1.2995999999999999	0.44818758837404676	1.0	0.3870859673998322	1.0	1.37509100994251	1.0	0.25301746619494625	1.8385588488591276	0.7650433054096266	0.8449828603882275	0.7636356260522099	0.6584957708768585	0.59877817415222	0.992447037009425	212.0	3.965340450803391	146.0	0.3366358004351103
658	Feb25-FISH2-3L1-rep2-m1bp-100x_Position013_12_cmle.ics	4	2	0	1.2995999999999999	5.477472696925914	1.0	5.236866058947643	1.0	0.46141264688247224	1.0	0.25304570928946574	2.489077859600682	0.41744792194884484	0.5444595444311474	0.41181314780633255	0.2832092655321393	0.8296022957028993	0.9861412635224868	168.0	3.19268862833114	103.0	0.23748964003298878
659	Feb25-FISH2-3L1-rep2-m1bp-100x_Position013_12_cmle.ics	5	1	0	1.2995999999999999	4.7235274459398005	1.0	0.4078368899848393	1.0	1.6050263958911635	1.0	0.2986224021847657	2.4149493281949526	0.917517458026447	0.9644047290556746	0.9174750068983083	0.843227983783669	0.3832608248747817	0.9908305733936978	196.0	3.7013981508792413	141.0	0.325107177132538
660	Feb25-FISH2-3L1-rep2-m1bp-100x_Position013_12_cmle.ics	6	1	0	1.2995999999999999	0.33636424933499154	1.0	0.3167088556638258	1.0	1.6667006657111378	1.0	0.32987900437059753	2.621744935491816	0.948342087267754	0.9862689325049832	0.9385430155242903	0.8452772402554888	0.4633284544777436	1.0026900903604485	186.0	3.548136837846858	137.0	0.3158842784904802
661	Feb25-FISH2-3L1-rep2-m1bp-100x_Position013_12_cmle.ics	7	1	0	1.5162	0.2498091718774738	2.0	0.19391585145209334	1.0	1.0298344167305078	1.0	0.27946206123070927	2.5986796322811236	0.7380484281272573	0.8417983103545743	0.7360572846330203	0.6245029992776608	0.6224861563498727	0.9994165205450755	218.0	4.146237184216418	160.0	0.3689159456823127
662	Feb25-FISH2-3L1-rep2-m1bp-100x_Position013_12_cmle.ics	8	1	0	1.7328	0.26935217094597647	1.0	0.01863069988102592	1.0	0.744005537498231	1.0	0.205660515651585	1.8833638831538204	0.6153596889176928	0.7541514826344252	0.6152534449603179	0.4503150133336167	0.701317529785188	0.8779669132920659	266.0	5.055090328190971	185.0	0.426559062195174
663	Feb25-FISH2-3L1-rep2-m1bp-100x_Position013_12_cmle.ics	9	1	0	1.5162	6.417869106876324	4.0	3.334450549120354	3.0	0.0	1.0	0.13529082154654726	1.532591216254987	0.03315656516565493	0.19472550116998494	0.03315656516565493	0.011731567493346893	0.9872514029599979	0.8213279170874063	260.0	4.897598843618369	145.0	0.33433007577459584
664	Feb25-FISH2-3L1-rep2-m1bp-100x_Position013_12_cmle.ics	9	2	0	1.7328	7.258595011241151	4.0	7.624398436270749	1.0	0.2918229810711206	1.0	0.11911568214857791	2.3875497188707113	0.2262803073167288	0.35418212066550503	0.2262803073167288	0.12487018640975768	0.8890120694285065	0.6583894352101073	184.0	3.503441425936129	81.0	0.18676369750167077
665	Feb25-FISH2-3L1-rep2-m1bp-100x_Position013_12_cmle.ics	9	3	0	1.5162	2.757942366646903	3.0	2.8183526264757717	2.0	0.0	1.0	0.08969349070327096	1.4509982743561045	0.03315656516565493	0.13848232437692035	0.03315656516565493	0.011731567493346893	0.9828806755562756	0.6236821942927663	254.0	4.740107359045759	114.0	0.26285261129864773
666	Feb25-FISH2-3L1-rep2-m1bp-100x_Position013_12_cmle.ics	9	4	0	1.9493999999999998	0.1973299396655097	3.0	0.15437290313931132	2.0	1.0987399361686254	1.0	0.2858448059506674	1.8104065238203235	0.5871615766097141	0.7192593744596429	0.5832582162410486	0.44205735228364484	0.8134617507846855	0.9575978766973792	440.0	8.101002206169273	464.0	1.0698562424787068
667	Feb25-FISH2-3L1-rep2-m1bp-100x_Position013_12_cmle.ics	10	1	0	1.5162	0.3199923862405594	1.0	0.5515593393553387	1.0	0.0	1.0	0.3065620688259533	2.6282870079405485	0.2058082482429386	0.38696408352289535	0.19979496700090785	0.024234186447420765	0.9077507097532478	0.9943112938002096	242.0	4.588961131783486	196.0	0.451922033460833
668	Feb25-FISH2-3L1-rep2-m1bp-100x_Position013_12_cmle.ics	12	1	0	1.2995999999999999	0.26056593388320254	1.0	0.20761940063501444	1.0	0.7817319754002556	1.0	0.29990922299818334	2.2925567388760104	0.6627185602458117	0.7752286195039871	0.6600482844392421	0.5281110542102568	0.6541092196026619	0.9903492258626064	192.0	3.612007327057784	137.0	0.3158842784904802
669	Feb25-FISH2-3L1-rep2-m1bp-100x_Position013_12_cmle.ics	13	1	0	1.083	0.2810378869865567	1.0	1.7717870046273125	1.0	1.3229242629964544	1.0	0.2786887442740712	2.237269484277272	0.8270181500932309	0.8838248627196059	0.8234770857211283	0.7588868741125956	0.5976158821757399	0.9940526182346316	134.0	2.5264876212104337	77.0	0.17754079885961296
670	Feb25-FISH2-3L1-rep2-m1bp-100x_Position013_12_cmle.ics	14	1	0	1.083	NA	0.0	NA	0.0	1.197136909301969	1.0	0.24353888050015876	2.607302103813602	0.8973946552735194	0.951847197788389	0.8962050766524252	0.8048504649409399	0.4565358027629285	0.9727164765848912	120.0	2.2838354843565924	61.0	0.1406492042913817
671	Feb25-FISH2-3L1-rep2-m1bp-100x_Position013_12_cmle.ics	15	1	0	1.2995999999999999	0.25237646419643445	1.0	0.22582797692077544	1.0	0.10317500441073144	1.0	0.30287320143119645	2.265598262512198	0.3112762767552394	0.4733324826948228	0.3018086701330186	0.09116718236626367	0.8492230793576073	1.0006601655512828	196.0	3.677992902038822	142.0	0.3274129017930525
672	Feb25-FISH2-3L1-rep2-m1bp-100x_Position013_12_cmle.ics	16	1	0	1.5162	0.23114471584609028	1.0	0.16343481301856544	1.0	0.744005537498231	1.0	0.2596531355846011	2.6975517853450732	0.6245943739921562	0.7375027373534272	0.6266249925344907	0.4791662519161474	0.680925467255041	0.9883850818900528	214.0	4.080251609235379	150.0	0.3458586990771681
673	Feb25-FISH2-3L1-rep2-m1bp-100x_Position013_12_cmle.ics	17	1	0	1.083	0.23080686176285872	1.0	5.064281201366137	1.0	0.9788040346074901	1.0	0.235411739881758	2.644596954947886	0.7276388300127172	0.7998959497475818	0.7263767389880149	0.642096034529269	0.682319181158855	0.9286540341257081	116.0	2.1710394116947156	57.0	0.13142630564932387
674	Feb25-FISH2-3L1-rep2-m1bp-100x_Position013_12_cmle.ics	18	1	0	1.2995999999999999	0.2711052052001784	1.0	0.23299154242525733	1.0	0.2918229810711206	1.0	0.2800901754771584	2.209859962548054	0.380457681027717	0.5382192573010037	0.375865724868162	0.22244137855067675	0.8637953495874854	0.994308773580282	204.0	3.8099640520008964	145.0	0.33433007577459584
675	Feb25-FISH2-3L1-rep2-m1bp-100x_Position013_12_cmle.ics	19	1	0	1.5162	0.03931340809635296	1.0	0.27026534828671966	1.0	0.0	1.0	0.23595388067888876	2.4040461848010475	0.15515147332827273	0.3199365123179905	0.15083155061762474	0.026595818093989372	0.932275097262496	0.9433864616821773	216.0	4.148352269986528	145.0	0.33433007577459584
676	Feb25-FISH2-3L1-rep2-m1bp-100x_Position013_12_cmle.ics	21	1	0	1.5162	4.5323642952116865	1.0	0.0549808055460375	1.0	0.0	1.0	0.2608315189686978	2.293181732843354	0.14768554821204088	0.3132475760178236	0.14768554821204088	0.02607258877562451	0.931424678000478	0.9620849419118451	224.0	4.2335129222677645	161.0	0.37122167034282705
677	Feb25-FISH2-3L1-rep2-m1bp-100x_Position013_12_cmle.ics	22	1	0	1.5162	0.20527786532134043	1.0	0.1570005577471798	1.0	0.5158750220536572	1.0	0.2878700880801862	2.3452647126508923	0.5447212970957883	0.6811808724970191	0.5431040390334827	0.37015336540438304	0.7477507815774375	0.9951545556262174	204.0	3.856774549681736	147.0	0.33894152509562475
678	Feb25-FISH2-3L1-rep2-m1bp-100x_Position013_12_cmle.ics	23	1	0	1.5162	0.4322111997175763	1.0	0.2162532562040066	1.0	0.0	1.0	0.27698204044429203	2.0229921799669457	0.20211550876496	0.3919195179685819	0.1855374021287514	0.027836403966165102	0.9550163034978564	0.9691113970438513	272.0	5.095555568561486	222.0	0.5118708746342088
679	Feb25-FISH2-3L1-rep2-m1bp-100x_Position013_12_cmle.ics	24	1	0	1.2995999999999999	0.38880429706797154	1.0	0.3820994978591668	1.0	1.8532166921928226	1.0	0.3313398501832985	2.7716883290619885	0.9371366077855917	0.9668032559942411	0.9300279638961183	0.8821328700371006	0.4848999135054875	0.9916691740312917	192.0	3.6354125758982048	144.0	0.33202435111408135
680	Feb25-FISH2-3L1-rep2-m1bp-100x_Position013_12_cmle.ics	25	1	0	1.5162	0.6504783535755506	1.0	0.597126826220411	1.0	0.10317500441073144	1.0	0.27064251125273314	2.3331669523206444	0.3442479535087171	0.5249859401362245	0.3399675060926076	0.08767731050428045	0.886078696607488	0.9804717389511144	224.0	4.210107673427344	164.0	0.3781388443243705
681	Feb25-FISH2-3L1-rep2-m1bp-100x_Position013_12_cmle.ics	26	1	0	1.9493999999999998	0.20091555298084973	2.0	0.3057264774232997	2.0	0.0	1.0	0.13686010637423304	2.1120508695176468	0.040567066521264995	0.20712722877841758	0.040567066521264995	0.014568414033576673	0.9480734799664726	0.8797202404720527	322.0	6.3299671105318	201.0	0.4634506567634053
682	Feb25-FISH2-3L1-rep2-m1bp-100x_Position013_12_cmle.ics	26	2	0	1.7328	0.3472913349523213	1.0	0.1842312029177668	1.0	1.083	1.0	0.2723482521007374	2.6175769779763316	0.7814460057373462	0.899040071126423	0.7814460057373462	0.5209961866790768	0.6023863696754885	0.9791822058826671	256.0	4.90182901515859	201.0	0.4634506567634053
683	Feb25-FISH2-3L1-rep2-m1bp-100x_Position013_12_cmle.ics	26	3	0	1.7328	0.06675514340417785	3.0	0.15350118834385174	3.0	1.6162859307598463	1.0	0.2736563332129492	2.4286614755843154	0.7334315026151463	0.7917607262674603	0.731788093270079	0.6368176482437191	0.744568473180315	0.9787882316193658	264.0	4.940179169758986	211.0	0.48650790336854977
684	Feb25-FISH2-3L1-rep2-m1bp-100x_Position013_12_cmle.ics	26	4	0	1.2995999999999999	6.664681971705425	1.0	6.460545014817377	1.0	0.0	1.0	0.20309575336414404	2.7388788457332676	0.09748765359209274	0.2169654578416187	0.10778570386680465	0.014568414033576673	0.9678131717708699	0.9076287037312524	164.0	3.103297804509683	89.0	0.2052094947857864
685	Feb25-FISH2-3L1-rep2-m1bp-100x_Position013_12_cmle.ics	27	1	0	1.5162	0.31020919322774176	1.0	0.2324722493890758	1.0	1.649238928719418	1.0	0.29534243436091545	2.5843555716729067	0.880246190227346	0.9457869483285563	0.8791007511335625	0.7769772020670689	0.46826495261079526	0.9906535319800639	240.0	4.591076217553598	190.0	0.4380876854977463
686	Feb25-FISH2-3L1-rep2-m1bp-100x_Position013_12_cmle.ics	28	1	0	1.083	0.18784752506767638	1.0	0.15372767991054667	1.0	1.7941989459020498	1.0	0.3008277894002455	2.6565582426466996	0.9700546173645552	0.9889698035030448	0.9669407997991085	0.9324251365434114	0.3489439767439138	0.9981391253969465	134.0	2.5498928700508534	80.0	0.18445797284115634
687	Feb25-FISH2-3L1-rep2-m1bp-100x_Position013_12_cmle.ics	30	1	0	1.2995999999999999	0.2504910496227232	1.0	0.44621792473635363	1.0	1.8210199367311228	1.0	0.2902109266441255	2.378971781569606	0.9379214866301765	0.9739882536805372	0.9338966238251897	0.8721499475483304	0.463224686501878	0.9712097384696127	196.0	3.7248033997196615	139.0	0.32049572781150915
688	Feb25-FISH2-3L1-rep2-m1bp-100x_Position013_12_cmle.ics	31	1	0	1.5162	0.36013213659924465	1.0	2.7132914066763334	3.0	0.8664	1.0	0.27786103706875104	3.1691245758064794	0.7702167749661014	0.9143888566045045	0.768203990349904	0.5167388662898198	0.6857941179762574	0.9881480907160948	212.0	4.105771943845911	153.0	0.35277587305871144
689	Feb25-FISH2-3L1-rep2-m1bp-100x_Position013_12_cmle.ics	31	2	0	1.9493999999999998	4.455912190548471	3.0	0.8525588041417965	2.0	1.7328	1.0	0.28270341479566924	2.479314383409811	0.9186521563033793	0.9653116030077307	0.9043143677250075	0.7943895609910719	0.5196563260794437	0.9894346106956561	354.0	6.717420217337585	333.0	0.7678063119513132
690	Feb25-FISH2-3L1-rep2-m1bp-100x_Position013_12_cmle.ics	33	1	0	1.7328	0.18015860418160662	1.0	0.22463035519947944	1.0	1.1736910802652911	1.0	0.2970696297598231	2.516041424377864	0.7213905955536488	0.8226190111388604	0.7182151776548639	0.5929317265999663	0.6715892150393017	0.9932158055902639	296.0	5.60849526264981	261.0	0.6017941363942725
691	Feb25-FISH2-3L1-rep2-m1bp-100x_Position013_12_cmle.ics	34	1	0	1.2995999999999999	4.399046098067909	1.0	4.953699694007755	1.0	0.5595020986366908	1.0	0.30212160755784634	2.156957303828107	0.561918946356059	0.6935376148749732	0.561918946356059	0.40262676319726437	0.7269088594457765	1.007937422971385	198.0	3.7460935627899703	144.0	0.33202435111408135
692	Feb25-FISH2-3L1-rep2-m1bp-100x_Position013_12_cmle.ics	36	1	0	1.2995999999999999	0.48414953887560586	1.0	0.3724944343570102	1.0	0.9733510449106972	1.0	0.29542756759847955	2.057822132549865	0.7217154247887079	0.8268460501884707	0.7189395962318282	0.5713207851806773	0.5952257640599155	0.9849381881732734	214.0	4.03344111155454	160.0	0.3689159456823127
693	Feb25-FISH2-3L1-rep2-m1bp-100x_Position013_12_cmle.ics	37	1	0	1.2995999999999999	0.259939924380933	1.0	0.21977183902937222	1.0	0.23070632344123612	1.0	0.31633465108319186	2.425807972419404	0.3843226558126163	0.5450604487887546	0.38278684803825147	0.20558262343203862	0.8097911652737166	1.0010904488442476	184.0	3.48003617709571	132.0	0.30435565518790797
694	Feb25-FISH2-3L1-rep2-m1bp-100x_Position013_12_cmle.ics	38	1	0	1.2995999999999999	0.22376896448041703	1.0	0.7606653844393565	1.0	2.5991999999999997	1.0	0.33535320741745617	2.424403327089461	0.9972433495808638	0.9999467465259939	0.9948688711516533	0.9804904331700227	0.10894755925368045	0.9973046261518232	206.0	3.878064712752045	161.0	0.37122167034282705
695	Feb25-FISH2-3L1-rep2-m1bp-100x_Position013_12_cmle.ics	39	1	0	1.2995999999999999	0.25776684117932236	1.0	0.31644930451029224	1.0	1.6911427235896943	1.0	0.26451517135375124	1.994537422467424	0.8815745851533464	0.9349797302406198	0.8806265304104554	0.8157400352466978	0.4661112374421867	0.9556617960012928	174.0	3.2565591175420665	111.0	0.2559354373171044
696	Feb25-FISH2-3L1-rep2-m1bp-100x_Position013_12_cmle.ics	39	2	0	1.083	2.453435169434947	1.0	2.614601789956573	1.0	0.9535025770009804	1.0	0.2515892116749826	2.307985477234163	0.6739447801734417	0.7515456782081184	0.6724325456142289	0.5662445981236659	0.6654818290132477	0.9732375927610345	120.0	2.2604302355161727	62.0	0.14295492895189613
697	Feb25-FISH2-3L1-rep2-m1bp-100x_Position013_12_cmle.ics	40	1	0	1.083	0.3665935920029115	1.0	0.3477391308837741	1.0	0.0	1.0	0.25101503801765035	2.2106729057707364	0.16719553953997024	0.3635283888201653	0.16719553953997024	0.029240395130783987	0.9382214545051086	0.9564930227724231	176.0	3.301254529452795	110.0	0.2536297126565899
698	Feb25-FISH2-3L1-rep2-m1bp-100x_Position013_12_cmle.ics	41	1	0	1.5162	0.21279292894161073	1.0	0.31301616737764787	1.0	1.9749519173199916	1.0	0.26908048231545906	2.7806573495271376	0.9396968575766468	0.9697973947103178	0.9383125582107452	0.8850106533637837	0.39112257860851063	0.9852970953156125	218.0	4.146237184216417	157.0	0.3619987717007692
699	Feb25-FISH2-3L1-rep2-m1bp-100x_Position013_12_cmle.ics	42	1	0	1.2995999999999999	0.14245972101462837	1.0	0.2324935211960028	1.0	0.10317500441073144	1.0	0.2882305395200157	2.7422035051234586	0.36397184836505725	0.6129721454196467	0.3927918561341773	0.08684562301487558	0.8091462394225265	0.97303935628548	184.0	3.5268466747765497	126.0	0.2905213072248212
700	Feb25-FISH2-3L1-rep2-m1bp-100x_Position013_12_cmle.ics	43	1	0	1.7328	0.13174840691411852	1.0	5.300542270222149	1.0	0.0	1.0	0.30816578328059757	2.5613725857887095	0.22323462414578588	0.42560876079568294	0.22323462414578588	0.025259969384316162	0.8591740956339121	0.9930161385701594	224.0	4.256918171108184	175.0	0.40350181559002946
701	Feb25-FISH2-3L1-rep2-m1bp-100x_Position013_12_cmle.ics	44	1	0	1.083	0.24654522664178963	1.0	0.13794464114813149	1.0	0.5963412819178956	1.0	0.2667389988896994	2.7927600829186074	0.7133630372921971	0.8230118316609256	0.7088138385502472	0.5503781638460387	0.5524944860038278	0.9795295409704949	106.0	1.994372849821912	53.0	0.12220340700726606
702	Feb25-FISH2-3L1-rep2-m1bp-100x_Position013_12_cmle.ics	45	1	0	1.9493999999999998	1.0378609928083589	1.0	0.2747901648097779	1.0	0.0	1.0	0.29733905501047625	2.3855090877091927	0.2371871829679865	0.4304935016612841	0.2371871829679865	0.01851394286810596	0.9253157690151761	0.9840056024151954	346.0	6.515233320854252	330.0	0.7608891379697698
703	Feb25-FISH2-3L1-rep2-m1bp-100x_Position013_12_cmle.ics	46	1	0	1.5162	0.22860314012890298	1.0	0.34779797529876216	1.0	2.3610293312482917	1.0	0.2997801650992731	2.756256529254873	0.9656637800196411	0.9866648811118055	0.9656042615242687	0.9344314495729548	0.2749952044167739	0.9907966725742037	220.0	4.2143378449675675	168.0	0.3873617429664282
704	Feb25-FISH2-3L1-rep2-m1bp-100x_Position013_12_cmle.ics	47	1	0	1.5162	0.15453633598844024	1.0	4.870018707609235	1.0	0.2918229810711206	1.0	0.31858195360261005	2.5541555412104713	0.4039718916348554	0.5347788183391232	0.4039718916348554	0.21557451754791498	0.8193138424797257	1.0024423947954473	190.0	3.6375276616683156	139.0	0.32049572781150915
705	Feb25-FISH2-3L1-rep2-m1bp-100x_Position013_12_cmle.ics	49	1	0	1.5162	0.16684100239351904	1.0	0.1409476021725382	1.0	1.0653987500596882	1.0	0.2917462631428579	2.6070729357308555	0.7505029414937838	0.8520336605890603	0.7494494615194227	0.6274329993082571	0.5500010137110436	0.988155156578084	214.0	4.08025160923538	159.0	0.3666102210217982
706	Feb25-FISH2-3L1-rep2-m1bp-100x_Position013_12_cmle.ics	50	1	0	1.2995999999999999	4.9608708564261255	1.0	0.3624279809819803	1.0	1.9319612809801423	1.0	0.31858195360261005	2.327243735469086	0.9213817131927905	0.9590675689668825	0.9214426245484946	0.8769590614778313	0.35716595715116034	0.9908444053600717	190.0	3.6141224128278955	139.0	0.32049572781150915
707	Feb25-FISH2-3L1-rep2-m1bp-100x_Position013_12_cmle.ics	51	1	0	1.2995999999999999	0.3025545149303062	1.0	0.31098005506105686	1.0	0.751125369937127	1.0	0.3087692418061742	2.38340118603789	0.5848071005315226	0.6872510872053101	0.5816281376363776	0.44809898018870326	0.7184379331223208	1.0066556377728144	176.0	3.348065027133635	122.0	0.2812984085827634
708	Feb25-FISH2-3L1-rep2-m1bp-100x_Position013_12_cmle.ics	51	2	0	1.083	3.172144406180868	1.0	3.139741213711186	1.0	0.0	1.0	0.2840257821051629	2.56857296751154	0.17470562803590955	0.2933674118155693	0.17470562803590955	0.02427456066732789	0.9360229242537311	1.0007008472017236	132.0	2.505197458140125	76.0	0.1752350741990985
709	Feb25-FISH2-3L1-rep2-m1bp-100x_Position013_12_cmle.ics	52	1	0	1.7328	0.2446709449472629	1.0	0.06756312279217014	1.0	0.0	1.0	0.2036026230620545	2.3787290206225364	0.14259235693458522	0.2654214087717648	0.09988989648056036	0.02522421834800458	0.9546475456511995	0.9544304999593087	264.0	5.197636907003604	182.0	0.41964188821363063
710	Feb25-FISH2-3L1-rep2-m1bp-100x_Position013_12_cmle.ics	53	1	0	1.2995999999999999	0.2322692322086611	1.0	0.12353838181122183	1.0	0.7857574237886386	1.0	0.2276548089357325	1.7924771731599882	0.6410961098821195	0.7544844500040053	0.6387668455722411	0.5054380310938299	0.6553455699957197	0.9320212390421825	198.0	3.7460935627899703	125.0	0.28821558256430674
711	Feb25-FISH2-3L1-rep2-m1bp-100x_Position013_12_cmle.ics	54	1	0	1.2995999999999999	0.14789498523384711	1.0	6.3991519975027495	1.0	0.9018655279647406	1.0	0.32675388678618206	2.2638354347198533	0.7298235404152724	0.8306867859691421	0.7129881736744746	0.5864977587485017	0.7357140080629395	0.9932514231500745	192.0	3.565196829376945	143.0	0.3297186264535669
712	Feb25-FISH2-3L1-rep2-m1bp-100x_Position013_12_cmle.ics	55	1	0	1.083	2.849130721639906	1.0	1.1160260583886796	1.0	0.10317500441073144	1.0	0.17903861258425513	1.5344817610892822	0.39668395805443996	0.5556183065595717	0.39668395805443996	0.08502761044176707	0.8233202681512524	0.7360639762268493	118.0	2.192329574765024	51.0	0.11759195768623716
713	Feb25-FISH2-3L1-rep2-m1bp-100x_Position013_12_cmle.ics	56	1	0	1.2995999999999999	NA	0.0	1.6440119264559807	1.0	0.72222503087512	1.0	0.19154992512711622	3.3936132948522775	0.6217077224684623	0.7225004261847937	0.6202160756904194	0.526050545516536	0.6867147936484427	0.9201921618009585	130.0	2.413691548548556	61.0	0.1406492042913817
714	Feb25-FISH2-3L1-rep2-m1bp-100x_Position013_12_cmle.ics	57	1	0	1.7328	0.37447236076478935	2.0	0.31531068848571114	1.0	0.7252201245704302	1.0	0.2783495659986955	2.5294245076985518	0.5420946809400593	0.6704239612991442	0.5420946809400593	0.37879299253733495	0.798707487073548	0.9614305834973369	290.0	5.497814275758043	245.0	0.5649025418260412
715	Feb25-FISH2-3L1-rep2-m1bp-100x_Position013_12_cmle.ics	58	1	0	1.5162	0.27669515770518327	1.0	0.5613299079149635	1.0	1.0967653411156157	1.0	0.28220164422203037	2.8047998910600924	0.7406631719651844	0.8276128642795104	0.7356798344226043	0.6393886941684479	0.6939798661380968	0.9828211998034896	220.0	4.190932596127147	163.0	0.375833119663856
716	Feb25-FISH2-3L1-rep2-m1bp-100x_Position013_12_cmle.ics	59	1	0	1.2995999999999999	0.12845371717071036	1.0	0.41709525118717794	1.0	0.639412489864916	1.0	0.3033909273354146	2.4430949113128966	0.6100448997455141	0.723939506913264	0.6036989609842284	0.4520285931953382	0.7015019710279073	0.9955526718334393	178.0	3.369355190203944	123.0	0.2836041332432778
717	Feb25-FISH2-3L1-rep2-m1bp-100x_Position013_12_cmle.ics	60	1	0	1.5162	0.5815967705627945	1.0	0.28916785715564164	1.0	1.0024833655297731	1.0	0.2699872355618187	2.435449352790603	0.6456955294164597	0.7272854249598436	0.6439063648365974	0.5525858083997619	0.7483387601316599	0.984653879372334	226.0	4.254803085338073	166.0	0.3827502936453994
718	Feb25-FISH2-3L1-rep2-m1bp-100x_Position013_12_cmle.ics	60	2	0	1.2995999999999999	0.3852479923665168	1.0	0.8671595175754468	1.0	0.6921189703237084	1.0	0.277819020713718	2.402471383232839	0.5573779759826272	0.6579536346978208	0.5573779759826272	0.4083551990528735	0.7848719303292695	0.9507915122002034	196.0	3.677992902038822	136.0	0.31357855382996574
719	Feb25-FISH2-3L1-rep2-m1bp-100x_Position013_12_cmle.ics	61	1	0	1.2995999999999999	0.2721620820517684	1.0	0.08971347669907029	1.0	0.1459114905355603	1.0	0.29740095743975503	2.6389288684190073	0.3421025641025641	0.4902974358974359	0.3388	0.16246666666666668	0.8524622115518637	0.9966676207567374	154.0	2.92663124263688	98.0	0.2259610167304165
720	Feb25-FISH2-3L1-rep2-m1bp-100x_Position013_12_cmle.ics	63	1	0	1.2995999999999999	0.7425285721724819	1.0	0.19297728608917913	1.0	2.166	1.0	0.26489347276424613	2.8705670387883258	0.9748483988793929	0.9884880669527288	0.9724724281002872	0.948597467995319	0.3153741632578779	0.9739913109549422	176.0	3.3714702759740547	113.0	0.2605468866381333
721	Feb25-FISH2-3L1-rep2-m1bp-100x_Position013_12_cmle.ics	64	1	0	1.5162	0.36459331037067166	2.0	0.2860880669588053	1.0	0.8058225447605828	1.0	0.30553362194923883	2.626783283575822	0.6193398351414204	0.7329753686184267	0.6193398351414204	0.504453251512827	0.6605623350007525	0.9906860850702093	216.0	4.101541772305689	165.0	0.3804445689848849
722	Feb25-FISH2-3L1-rep2-m1bp-100x_Position013_12_cmle.ics	65	1	0	1.5162	1.6235028914919778	1.0	1.6847505056395116	1.0	0.0	1.0	0.17919518660776446	3.198333482401058	0.10355194487138344	0.31285996588241255	0.10355194487138344	0.03703953924367051	0.9510005755386045	0.6568034176600435	130.0	2.5073125439102357	59.0	0.13603775497035278
723	Feb25-FISH2-3L1-rep2-m1bp-100x_Position014_13_cmle.ics	2	1	0	1.083	0.27461996970599045	1.0	0.371146794211165	1.0	2.063500088214629	1.0	0.24174578479085276	1.6408116844542764	0.9728782740840528	0.9933207689908489	0.9728782740840528	0.932225547643854	0.36219310246286507	0.9496822151266507	192.0	3.448170585174845	123.0	0.2836041332432778
724	Feb25-FISH2-3L1-rep2-m1bp-100x_Position014_13_cmle.ics	3	1	0	1.083	0.44230281837385443	1.0	NA	0.0	0.3916201927270152	1.0	0.24367050941419885	2.1390674711768263	0.6019339347134791	0.7170030501654877	0.5766889480173925	0.3726263871763255	0.7582523851378005	0.9524135700073473	134.0	2.4796771235295934	72.0	0.16601217555704068
725	Feb25-FISH2-3L1-rep2-m1bp-100x_Position014_13_cmle.ics	4	1	0	1.2995999999999999	4.66872184918406	1.0	4.912657203391872	1.0	0.7817319754002556	1.0	0.2704196860084893	2.3733765944296668	0.648305282297543	0.7578869255753959	0.6479711563864671	0.5416491833341104	0.7338051848326537	0.9945727734142886	140.0	2.6605738569426194	81.0	0.18676369750167077
726	Feb25-FISH2-3L1-rep2-m1bp-100x_Position014_13_cmle.ics	6	1	0	1.2995999999999999	0.5933008662453315	1.0	0.18970067040044902	1.0	0.5158750220536572	1.0	0.33491629036694	2.8327395230557184	0.5431538165116594	0.6828634512638387	0.5358009519147651	0.40882864492746074	0.763822900498372	1.0060133563790992	146.0	2.8180653415152253	96.0	0.22134956740938755
727	Feb25-FISH2-3L1-rep2-m1bp-100x_Position014_13_cmle.ics	8	1	0	1.2995999999999999	0.320337485640394	1.0	0.14954981769822517	1.0	0.0	1.0	0.3318497474319929	2.4156057862577107	0.2370612797652635	0.42104352405672796	0.21931309483504496	0.027288116465410225	0.9106227333127825	1.0020151741983425	182.0	3.458746014025401	133.0	0.3066613798484224
728	Feb25-FISH2-3L1-rep2-m1bp-100x_Position014_13_cmle.ics	9	1	0	1.5162	0.16731292549741236	1.0	0.1955765010103148	1.0	1.0389843448820495	1.0	0.2780232694705515	2.3512439319007465	0.7117460239454011	0.792274567379459	0.7088096715339677	0.6085467512762076	0.653649863988813	0.9943758461431972	222.0	4.212222759197456	164.0	0.3781388443243705
729	Feb25-FISH2-3L1-rep2-m1bp-100x_Position014_13_cmle.ics	10	1	0	1.5162	0.22871720017112743	1.0	0.2546748077327851	1.0	0.41270001764292574	1.0	0.2697079550138149	2.5533985873796077	0.4601550665263755	0.595215175326662	0.4601550665263755	0.331352093547352	0.8307371649786217	0.9925595373023341	196.0	3.7013981508792417	134.0	0.30896710450893683
730	Feb25-FISH2-3L1-rep2-m1bp-100x_Position014_13_cmle.ics	11	1	0	0.6497999999999999	NA	0.0	NA	0.0	0.9971598751598192	1.0	0.31950628410532356	1.481398632089661	0.8299086228489262	0.9049894089088857	0.8279914034355335	0.7316665893594323	0.5829003739591648	1.0132416331208878	112.0	2.0582433390328383	63.0	0.1452606536124106
731	Feb25-FISH2-3L1-rep2-m1bp-100x_Position014_13_cmle.ics	12	1	0	1.083	0.37277849513089667	1.0	0.05800203599202845	1.0	1.7539750749824343	1.0	0.28013140511610374	2.535547649734459	0.9497868253373314	0.9775288137181409	0.9482758620689655	0.908557440029985	0.3171791218456539	1.0009617076623858	144.0	2.726559431923657	86.0	0.19829232080424306
732	Feb25-FISH2-3L1-rep2-m1bp-100x_Position014_13_cmle.ics	14	1	0	1.2995999999999999	0.2596814597964359	1.0	0.44855565440779743	1.0	0.6190500264643886	1.0	0.2920931800722684	2.283958636930588	0.5787290703725244	0.6782002816125379	0.575966512596039	0.4441519483302213	0.7756027309528861	0.9954069688355242	188.0	3.569427000917167	131.0	0.3020499305273935
733	Feb25-FISH2-3L1-rep2-m1bp-100x_Position014_13_cmle.ics	15	1	0	1.083	0.12517258224160455	1.0	0.22581038556041683	1.0	0.41270001764292574	1.0	0.3156399739171413	2.375624929812229	0.49450417201540436	0.624348122593068	0.49569760911424904	0.3595103899229782	0.8029067867521624	0.9906813600793003	152.0	2.8585305818857316	99.0	0.22826674139093092
734	Feb25-FISH2-3L1-rep2-m1bp-100x_Position014_13_cmle.ics	16	1	0	1.2995999999999999	3.685775925895589	1.0	3.4159029697356824	1.0	0.0	1.0	0.29072897556794247	2.3904316218679855	0.23340424023257464	0.43549953910515493	0.23340424023257464	0.02528540026944622	0.9039460285533012	0.9923541378801343	194.0	3.6332974901280934	137.0	0.3158842784904802
735	Feb25-FISH2-3L1-rep2-m1bp-100x_Position014_13_cmle.ics	17	1	0	1.083	4.760892836110336	1.0	4.890990893525459	1.0	1.2748075358549043	1.0	0.23939433740724086	2.8754571193159553	0.8130745350975014	0.8734741854787667	0.8117001717954128	0.7063051930437928	0.560043023154484	0.966361091753492	114.0	2.1731544974648265	56.0	0.12912058098880944
736	Feb25-FISH2-3L1-rep2-m1bp-100x_Position014_13_cmle.ics	17	2	0	1.2995999999999999	5.963393556640942	1.0	6.276783687429998	1.0	0.0	1.0	0.14705543843334146	3.151345380645978	0.06944754212001568	0.2108231110039483	0.06944754212001568	0.024934446487235903	0.9600201298779558	0.7759356949840099	126.0	2.3945164712483584	51.0	0.11759195768623716
737	Feb25-FISH2-3L1-rep2-m1bp-100x_Position014_13_cmle.ics	18	1	0	1.083	0.3375487433111272	1.0	0.43276113040529407	1.0	0.8344252714560013	1.0	0.3442644070058068	2.375228608425854	0.6761100979685313	0.7899274778404513	0.6759489376139786	0.5496331481402943	0.6706814386949672	1.0026101730117964	166.0	3.124587967579992	118.0	0.27207550994070556
738	Feb25-FISH2-3L1-rep2-m1bp-100x_Position014_13_cmle.ics	19	1	0	1.5162	0.2727663572932566	1.0	0.640602461865377	1.0	1.142012784441589	1.0	0.2746178615276856	2.531843822102715	0.884109159974676	0.9658125354036853	0.8806770850688082	0.725025823864583	0.5299694026115257	0.9760492317761538	180.0	3.437455850955092	119.0	0.27438123460122005
739	Feb25-FISH2-3L1-rep2-m1bp-100x_Position014_13_cmle.ics	21	1	0	1.083	NA	0.0	0.21016088190936866	1.0	1.6294049638174177	1.0	0.2664712578660205	3.025645400330972	0.9604904632152589	0.9815269611358095	0.9592176968306324	0.92599132367704	0.28831838956500666	0.9742048720369375	110.0	2.0837636736433693	56.0	0.12912058098880944
740	Feb25-FISH2-3L1-rep2-m1bp-100x_Position014_13_cmle.ics	22	1	0	0.8664	1.796505642125635	1.0	0.40715830983128076	1.0	1.4094967255872224	1.0	0.25723049236076545	1.6067416701111887	0.9086867564222385	0.9514953648740812	0.9058576877415444	0.8334954153931647	0.43593848499557813	0.9600420303292571	140.0	2.6137633592617795	79.0	0.18215224818064185
741	Feb25-FISH2-3L1-rep2-m1bp-100x_Position014_13_cmle.ics	23	1	0	1.083	0.3994582911066003	1.0	0.10581635832805096	1.0	0.72222503087512	1.0	0.29740095743975503	2.3477620175482015	0.671868253870351	0.769069059807973	0.6713542630399474	0.5302791998190752	0.6545456746789896	0.9896103303886785	154.0	2.90322599379646	98.0	0.2259610167304165
742	Feb25-FISH2-3L1-rep2-m1bp-100x_Position014_13_cmle.ics	26	1	0	1.9493999999999998	0.2530034884934483	1.0	0.1318713702651456	1.0	0.0	1.0	0.18128262106507353	2.323853743077648	0.06880115358425572	0.2126820833945285	0.06880115358425572	0.02466053379975166	0.9565868516842743	0.9243079432565896	238.0	4.757028045206647	147.0	0.33894152509562475
743	Feb25-FISH2-3L1-rep2-m1bp-100x_Position014_13_cmle.ics	27	1	0	1.2995999999999999	0.3571493792873562	1.0	0.49719226177940234	1.0	0.4377344716066809	1.0	0.31155985693518456	2.067605922203725	0.48704470072726164	0.6477877856556006	0.48704470072726164	0.3286104433557496	0.8019102025656434	0.9903545231268255	184.0	3.48003617709571	131.0	0.3020499305273935
744	Feb25-FISH2-3L1-rep2-m1bp-100x_Position014_13_cmle.ics	28	1	0	1.5162	0.31471305718063064	1.0	0.4907039002822359	1.0	2.5433446029361315	1.0	0.3142066092717946	2.0498963192596213	0.9636491957669147	0.9881480441521877	0.9619834334434988	0.9176567011834881	0.3353628620526886	0.9999578960597539	292.0	5.448888692307093	263.0	0.6064055857153013
745	Feb25-FISH2-3L1-rep2-m1bp-100x_Position014_13_cmle.ics	29	1	0	1.5162	3.3062590853970804	1.0	3.332040522911196	1.0	1.5162	1.0	0.2965696386911721	2.8917477359995685	0.9467325060297799	0.9704597849822341	0.9285632765481507	0.8523103377437591	0.3665208261423297	0.9909177545449667	188.0	3.6162374985980064	132.0	0.30435565518790797
746	Feb25-FISH2-3L1-rep2-m1bp-100x_Position014_13_cmle.ics	30	1	0	1.5162	NA	0.0	0.20669639611420704	1.0	1.3934633376079517	1.0	0.23954940499514488	2.668853337722559	0.8330996154964619	0.8900707615754951	0.8307021228472649	0.7465184658631943	0.5403088244120705	0.9575781607305823	182.0	3.4587460140254005	113.0	0.2605468866381333
747	Feb25-FISH2-3L1-rep2-m1bp-100x_Position014_13_cmle.ics	32	1	0	1.5162	0.5060530265990631	1.0	0.08573983201361514	1.0	0.5097226605744432	1.0	0.28215104633056787	2.554603176387956	0.5132962521520329	0.6322573169116673	0.49557674480201297	0.3540557542047411	0.7873913659402849	0.9887089860287306	210.0	3.9674555365735023	152.0	0.350470148398197
748	Feb25-FISH2-3L1-rep2-m1bp-100x_Position014_13_cmle.ics	33	1	0	0.8664	0.36314985320918636	1.0	5.081453488054066	1.0	0.10317500441073144	1.0	0.29984321277086323	2.280866033936983	0.190748742120719	0.30637637244449434	0.190748742120719	0.06987449263976957	0.919324393854566	0.9871394117336282	118.0	2.2157348236054437	66.0	0.15217782759395398
749	Feb25-FISH2-3L1-rep2-m1bp-100x_Position014_13_cmle.ics	33	2	0	1.5162	0.06492502843170547	2.0	0.13206602072175483	1.0	1.9493999999999998	1.0	0.2816138192256285	2.004853684030916	0.943239249574472	0.9806183715840862	0.9389858406748592	0.8324504797710566	0.33454928637787945	0.986703630003794	254.0	4.763512607886183	202.0	0.4657563814239197
750	Feb25-FISH2-3L1-rep2-m1bp-100x_Position014_13_cmle.ics	35	1	0	1.9493999999999998	0.3964269803103595	1.0	0.295213074232568	1.0	1.0542408233015097	1.0	0.22311529616061768	3.255477526886167	0.720466986551328	0.8596477889662318	0.7178707395643261	0.6064517582392828	0.6410314948121345	0.9147377740609348	216.0	4.171757518826948	141.0	0.325107177132538
751	Feb25-FISH2-3L1-rep2-m1bp-100x_Position014_13_cmle.ics	36	1	0	1.2995999999999999	0.06888391675964645	1.0	0.23496355186039977	1.0	0.8595614345612763	1.0	0.2910939842943082	2.418982372669602	0.6824239192026933	0.7933902203259892	0.681263957868071	0.5548248391720276	0.6891357506964363	1.0051748591088763	206.0	3.9014699615924644	150.0	0.3458586990771681
752	Feb25-FISH2-3L1-rep2-m1bp-100x_Position014_13_cmle.ics	37	1	0	0.8664	0.3103784598720642	1.0	0.48855371197869013	1.0	1.0521827216106825	1.0	0.28738770534290325	2.342901450982309	0.6918017895798557	0.7576045347033391	0.6919374531813115	0.6126804178438925	0.6452850048440476	0.9801861240605376	128.0	2.3924013854782475	73.0	0.16831790021755516
753	Feb25-FISH2-3L1-rep2-m1bp-100x_Position014_13_cmle.ics	37	2	0	1.2995999999999999	2.3963959222314624	1.0	2.7162265852032546	1.0	0.41270001764292574	1.0	0.25979805419788793	2.9455284436262184	0.42495738393389054	0.5397199431392558	0.42495738393389054	0.3054554463037567	0.8250525963463552	0.9694027287225505	160.0	3.0607174783690656	97.0	0.22365529206990203
754	Feb25-FISH2-3L1-rep2-m1bp-100x_Position014_13_cmle.ics	38	1	0	1.083	3.4146202944480604	1.0	NA	0.0	0.8595614345612763	1.0	0.2642521591631124	2.239871334710264	0.6439549720552568	0.7395404935147105	0.6430586312348413	0.5382098228408732	0.688256112657485	0.9188444041549814	128.0	2.392401385478247	70.0	0.1614007262360118
755	Feb25-FISH2-3L1-rep2-m1bp-100x_Position014_13_cmle.ics	41	1	0	1.7328	5.817746714290559	1.0	0.30343380050143576	1.0	0.8664	1.0	0.2013060773872332	2.709075443887573	0.8672623851044148	0.9254859894633941	0.8379553998464778	0.5907945755506131	0.533708849068793	0.8238834290941144	194.0	3.656702738968513	114.0	0.26285261129864773
756	Feb25-FISH2-3L1-rep2-m1bp-100x_Position015_14_cmle.ics	1	1	0	1.5162	0.23052958855539402	1.0	0.3048304763244621	1.0	1.8475681181971075	1.0	0.31311972758669593	2.286378944246793	0.8787730638999041	0.938736487587593	0.8785340503739113	0.7943161859235519	0.40799309186672283	0.9985142237964281	254.0	4.740107359045762	213.0	0.4911193526895787
757	Feb25-FISH2-3L1-rep2-m1bp-100x_Position015_14_cmle.ics	1	2	0	1.083	0.11718242295584792	2.0	0.26785969718682995	2.0	1.0967653411156157	1.0	0.2908258893381307	2.317645553383189	0.6407047277599724	0.7118366016622304	0.6407047277599724	0.5690912053886685	0.7128569877949044	1.008831092470391	118.0	2.239140072445864	65.0	0.14987210293343953
758	Feb25-FISH2-3L1-rep2-m1bp-100x_Position015_14_cmle.ics	3	1	0	1.2995999999999999	1.444209302889177	1.0	0.0832447414701469	1.0	0.0	1.0	0.2727950530544802	2.198969655347337	0.17365133159665141	0.34738802195300844	0.17365133159665141	0.026382179620121904	0.9057537978064245	0.9746825640424137	202.0	3.8354843866114274	141.0	0.325107177132538
759	Feb25-FISH2-3L1-rep2-m1bp-100x_Position015_14_cmle.ics	5	1	0	1.083	0.1588281455046156	1.0	0.08568700838484554	1.0	0.2918229810711206	1.0	0.2929320392162178	2.2530660653541608	0.4199462402646633	0.5871971091834625	0.4199462402646633	0.24990400047261305	0.8320168301397979	1.0003169590165026	160.0	3.013906980688226	103.0	0.23748964003298878
760	Feb25-FISH2-3L1-rep2-m1bp-100x_Position015_14_cmle.ics	6	1	0	1.5162	0.8238306792031486	1.0	0.38209670676952523	1.0	1.687878142458339	1.0	0.2872256686807972	2.834322149115157	0.897930305717166	0.950689898094278	0.8935698582550923	0.8252905952800281	0.4835299845727184	0.9852082459231273	206.0	3.9482804592733043	149.0	0.34355297441665367
761	Feb25-FISH2-3L1-rep2-m1bp-100x_Position015_14_cmle.ics	7	1	0	1.5162	0.4411361463234114	1.0	0.44171642465728533	1.0	0.0	1.0	0.21501297376863737	2.173625242557168	0.14321513164669938	0.25953880745597474	0.07465414850159624	0.026681198723009853	0.944607743061182	0.9251325712997834	192.0	3.6120073270577846	116.0	0.2674640606196767
762	Feb25-FISH2-3L1-rep2-m1bp-100x_Position015_14_cmle.ics	8	1	0	1.2995999999999999	NA	0.0	0.09458851780524694	1.0	0.20635000882146287	1.0	0.3016172195643787	2.178446869428714	0.33971110081077177	0.48078691215245856	0.3387916688829282	0.17118150802033388	0.865132567071804	0.9998017034720993	186.0	3.5013263401660186	131.0	0.3020499305273935
763	Feb25-FISH2-3L1-rep2-m1bp-100x_Position015_14_cmle.ics	9	1	0	1.5162	0.14091591777919954	1.0	0.23791149611744708	1.0	1.0298344167305078	1.0	0.1597645024341541	4.3230923465895215	0.8175865681517424	0.8766334913983238	0.8119210410233789	0.7301844397882664	0.6265349480206269	0.7733765240585323	132.0	2.5286027069805446	57.0	0.13142630564932387
764	Feb25-FISH2-3L1-rep2-m1bp-100x_Position015_14_cmle.ics	10	1	0	1.083	0.7708935664440838	1.0	0.36952032631591014	1.0	1.517785507063743	1.0	0.3099409229247099	2.1201724474377395	0.8595120091498284	0.9073615170641477	0.8573869332542607	0.7900516795865633	0.474180325276759	0.9844231184177578	156.0	2.924516156866769	102.0	0.23518391537247432
765	Feb25-FISH2-3L1-rep2-m1bp-100x_Position015_14_cmle.ics	12	1	0	1.2995999999999999	0.3950670549385021	1.0	2.7889234953714563	1.0	0.10317500441073144	1.0	0.26155533140608933	2.6637902398548254	0.25818511832539237	0.38295206810491944	0.2535783689937163	0.09993292099474219	0.9033708429543409	0.9895114585022985	164.0	3.1501083021905227	101.0	0.23287819071195984
766	Feb25-FISH2-3L1-rep2-m1bp-100x_Position015_14_cmle.ics	13	1	0	1.9493999999999998	0.16778754938145587	2.0	4.535878678600446	1.0	0.0	1.0	0.23273870245571857	2.5149365054055255	0.14354213265882057	0.31820034701172734	0.13079049689570835	0.017734703263164495	0.9368092762698589	0.9384131386804855	312.0	5.895842811414382	250.0	0.5764311651286135
767	Feb25-FISH2-3L1-rep2-m1bp-100x_Position015_14_cmle.ics	14	1	0	1.7328	0.3446372752353315	1.0	4.050519178157546	1.0	0.9733510449106972	1.0	0.2883082816397283	2.6629893236812516	0.6711826876475636	0.7795671911890905	0.6660026767095147	0.5305954122443898	0.7100505065522911	0.99779494716233	270.0	5.167886400852852	224.0	0.5164823239552377
768	Feb25-FISH2-3L1-rep2-m1bp-100x_Position015_14_cmle.ics	17	1	0	1.2995999999999999	0.490108467763954	1.0	0.2319204356002104	1.0	1.9493999999999998	1.0	0.3091484836859036	2.250721947972322	0.9661283160370376	0.9894659802970248	0.9591467526273375	0.922524382020624	0.43088359432992135	0.991699625939353	174.0	3.303369615222907	120.0	0.2766869592617345
769	Feb25-FISH2-3L1-rep2-m1bp-100x_Position015_14_cmle.ics	18	1	0	1.5162	0.2381119561991671	1.0	0.2568042150945388	1.0	0.7295574526778015	1.0	0.28277752348369806	2.494042734291476	0.6245946887477557	0.7310877080151138	0.6225915802449286	0.4841258675670606	0.6580899430168529	0.9974236962433043	208.0	3.9461653735031934	150.0	0.3458586990771681
770	Feb25-FISH2-3L1-rep2-m1bp-100x_Position015_14_cmle.ics	19	1	0	0.6497999999999999	0.5936428443282872	1.0	0.25582765301965926	1.0	1.0317500441073144	1.0	0.29678254433846746	1.5995572929992077	0.7775284108297799	0.8571195397139535	0.7783547222165548	0.6909901454716095	0.5960254264711996	0.94668229535409	116.0	2.1008236651734555	64.0	0.14756637827292504
771	Feb25-FISH2-3L1-rep2-m1bp-100x_Position015_14_cmle.ics	20	1	0	1.5162	3.4718310953120564	1.0	1.4218129199198735	1.0	0.20635000882146287	1.0	0.11856012669559425	3.2813791927967606	0.40630792441985775	0.5152094259645089	0.40185358143544797	0.20923198505639773	0.7935055241308966	0.6805797923879396	164.0	3.0330820579884232	68.0	0.15678927691498287
772	Feb25-FISH2-3L1-rep2-m1bp-100x_Position015_14_cmle.ics	21	1	0	1.5162	0.7270266123333836	1.0	0.18364215117257104	1.0	1.449626260897894	1.0	0.23882892888896648	1.7526290740352761	0.823468612814196	0.918543353029433	0.8215977920610518	0.706082945894382	0.6663586966403745	0.9600117665087664	324.0	6.046989038676654	268.0	0.6179342090178737
773	Feb25-FISH2-3L1-rep2-m1bp-100x_Position015_14_cmle.ics	22	1	0	1.2995999999999999	0.4231838834097152	1.0	0.3724088151170319	1.0	0.20635000882146287	1.0	0.26612199760644695	1.6770889625016634	0.4072914282961375	0.6021691216322008	0.4060689638560021	0.17784147707427525	0.8315195153504672	0.9452757972038537	228.0	4.252687999567963	167.0	0.3850560183059138
774	Feb25-FISH2-3L1-rep2-m1bp-100x_Position015_14_cmle.ics	23	1	0	1.2995999999999999	5.623365315617529	1.0	4.028006503852021	1.0	0.3095250132321943	1.0	0.26877613753839935	3.266929595289929	0.45499651727526885	0.5853506101924564	0.45499651727526885	0.2639046592177705	0.8241063444645449	0.9741720371388378	146.0	2.818065341515225	86.0	0.19829232080424306
775	Feb25-FISH2-3L1-rep2-m1bp-100x_Position015_14_cmle.ics	24	1	0	1.9493999999999998	0.3174833048633987	1.0	0.29162121685612885	1.0	0.1459114905355603	1.0	0.2937934321039456	2.5039146757441757	0.29609346707429024	0.46520040088599174	0.2650521741327472	0.1047630477441741	0.8934446298015882	0.9879435433665188	326.0	6.232115943629901	300.0	0.6917173981543362
776	Feb25-FISH2-3L1-rep2-m1bp-100x_Position015_14_cmle.ics	24	2	0	1.5162	3.9366431176369083	1.0	0.29575062686530157	2.0	0.20635000882146287	1.0	0.30005657893310705	2.7659883403858467	0.2594557720003032	0.4040926585647271	0.2576282035085946	0.11633062987948155	0.8794013371813221	0.9923863520781023	226.0	4.371829329540175	175.0	0.40350181559002946
777	Feb25-FISH2-3L1-rep2-m1bp-100x_Position015_14_cmle.ics	26	1	0	1.2995999999999999	0.3249930595211882	1.0	0.4049161488853966	1.0	0.8254000352858515	1.0	0.3087692418061742	2.6478352221762904	0.6685408387259982	0.7663473229805048	0.6747345829627152	0.5658340337677387	0.6054089192453905	0.9903367170732111	176.0	3.3246597782932152	122.0	0.2812984085827634
778	Feb25-FISH2-3L1-rep2-m1bp-100x_Position015_14_cmle.ics	27	1	0	1.5162	0.22045416252525946	1.0	0.34636422485333634	1.0	0.9077480443748005	1.0	0.29243170897385756	2.4878927742502164	0.6731070655013417	0.7944390055848353	0.6705200846094928	0.5214085350079385	0.6725441317816746	0.9899878978060349	250.0	4.720932281745563	201.0	0.4634506567634053
779	Feb25-FISH2-3L1-rep2-m1bp-100x_Position015_14_cmle.ics	28	1	0	1.2995999999999999	0.3643695239594768	1.0	0.12385938098243802	1.0	0.5556144027286182	1.0	0.3313398501832985	2.6256161755321177	0.5500201190492708	0.6676749316646086	0.5411122365445186	0.37790165253708147	0.7364800073374519	0.9930202923596092	192.0	3.6354125758982043	144.0	0.33202435111408135
780	Feb25-FISH2-3L1-rep2-m1bp-100x_Position015_14_cmle.ics	29	1	0	1.083	7.037066909114513	1.0	0.21982120219985882	1.0	0.10317500441073144	1.0	0.259770442543706	2.662201063033021	0.1994786110602627	0.34076175807805686	0.1994786110602627	0.06404688713128776	0.9199606983681563	0.9665450310347723	120.0	2.2838354843565924	63.0	0.1452606536124106
781	Feb25-FISH2-3L1-rep2-m1bp-100x_Position015_14_cmle.ics	30	1	0	1.2995999999999999	0.46939598764756996	1.0	0.27327697447647153	1.0	1.4321094633018212	1.0	0.281061015957084	2.1979924220819025	0.8565135928164881	0.9239014388234879	0.8547247852370347	0.7643228338105844	0.5130931518893844	0.9886286470336163	200.0	3.7205732281794393	141.0	0.325107177132538
782	Feb25-FISH2-3L1-rep2-m1bp-100x_Position015_14_cmle.ics	31	1	0	1.2995999999999999	0.29883702169664644	1.0	4.145755441965827	1.0	1.6313400576791501	1.0	0.23230593697727106	1.5536631311931612	0.8967904389098931	0.9380259825149113	0.8971321186371436	0.8222559775382718	0.46607286702883644	0.9349773190727857	206.0	3.8078489662307855	134.0	0.30896710450893683
783	Feb25-FISH2-3L1-rep2-m1bp-100x_Position015_14_cmle.ics	32	1	0	1.5162	0.327168243557111	1.0	0.4699369344575804	1.0	0.9321735129523284	1.0	0.27462088780918464	2.895420299475462	0.7358814876403057	0.8202647820664514	0.7329234754245147	0.5941847078763072	0.6450948501275388	0.9979825688864895	186.0	3.5949473355276975	125.0	0.28821558256430674
784	Feb25-FISH2-3L1-rep2-m1bp-100x_Position015_14_cmle.ics	33	1	0	1.5162	3.1879120923412794	1.0	4.852911084503199	1.0	1.3570553067512467	1.0	0.30790138424182617	2.576576696775637	0.7959738816491494	0.8692396154122597	0.7913959827278306	0.7019997899031896	0.5433700545622436	0.9967147952691275	230.0	4.414409655680793	182.0	0.41964188821363063
785	Feb25-FISH2-3L1-rep2-m1bp-100x_Position015_14_cmle.ics	34	1	0	1.5162	0.40934599886979284	1.0	0.5551422530904487	1.0	1.7328	1.0	0.2711234149751098	2.35693441322393	0.9247026508080431	0.9611612619339698	0.9207024374633314	0.865226145394421	0.3870313498935964	0.9979443584537814	210.0	3.967455536573502	149.0	0.34355297441665367
786	Feb25-FISH2-3L1-rep2-m1bp-100x_Position015_14_cmle.ics	35	1	0	1.2995999999999999	0.24345770580708365	1.0	0.3394018041108568	1.0	0.6921189703237084	1.0	0.293128628165803	2.4540293831289977	0.6039342803571996	0.7197460831982712	0.6026154383957797	0.4788151078908062	0.7198969201928639	0.9844932594714065	182.0	3.435340765184981	125.0	0.28821558256430674
787	Feb25-FISH2-3L1-rep2-m1bp-100x_Position015_14_cmle.ics	36	1	0	1.2995999999999999	0.3531319340843012	1.0	0.14092091258747738	1.0	0.2918229810711206	1.0	0.31278239450462825	2.4626681094303895	0.42752919440036	0.5625537895476546	0.4257289717412417	0.22745576426558023	0.8212694314619172	0.9967017047567899	180.0	3.4374558509550925	127.0	0.29282703188533565
788	Feb25-FISH2-3L1-rep2-m1bp-100x_Position015_14_cmle.ics	38	1	0	1.2995999999999999	0.4408103778489222	1.0	0.24194774234428493	1.0	0.0	1.0	0.31233731489967453	2.5739732395489066	0.26018901775749786	0.43224744656504727	0.2542486614773899	0.02695057001991891	0.8875059903058311	1.0008106744569878	194.0	3.680107987808933	142.0	0.3274129017930525
789	Feb25-FISH2-3L1-rep2-m1bp-100x_Position015_14_cmle.ics	39	1	0	1.083	0.9009552210694702	1.0	0.30900345625190023	1.0	1.8053600695956118	1.0	0.2595039307669265	2.0948602870716764	0.9406708884366207	0.9673029052372111	0.9375978074905335	0.882562090019379	0.4465509709748985	0.965807298776666	150.0	2.8138351699750026	88.0	0.20290377012527194
790	Feb25-FISH2-3L1-rep2-m1bp-100x_Position015_14_cmle.ics	40	1	0	1.5162	0.3729084869053664	1.0	0.2536683728328917	1.0	1.517785507063743	1.0	0.2850093715513681	2.5306786919613677	0.8434871761132493	0.903656370275338	0.8402962816759323	0.7495970262179676	0.5246260654927598	0.9858188602406351	236.0	4.43146964721088	182.0	0.41964188821363063
791	Feb25-FISH2-3L1-rep2-m1bp-100x_Position015_14_cmle.ics	41	1	0	0.8664	4.096976570491992	1.0	0.23406995113854118	1.0	1.9493999999999998	1.0	0.2785234620207688	2.278533312054636	0.882020687636615	0.939806886330093	0.8801026286127077	0.8122497337758985	0.5457297492593801	0.994452849935259	116.0	2.1944446605351353	62.0	0.14295492895189613
792	Feb25-FISH2-3L1-rep2-m1bp-100x_Position015_14_cmle.ics	41	2	0	1.7328	0.19295941813425332	1.0	0.11017427110613061	2.0	0.0	1.0	0.28890181959335376	2.6036271753401294	0.23220657744786055	0.39035614868693913	0.2296751131841648	0.019093405737985663	0.9205811587325823	0.9940259508294175	298.0	5.700001172241377	260.0	0.5994884117337581
793	Feb25-FISH2-3L1-rep2-m1bp-100x_Position015_14_cmle.ics	43	1	0	1.083	0.17857549182401872	1.0	0.3350811310518236	1.0	0.0	1.0	0.29335409900733317	2.219505766752999	0.23038000050098945	0.39323288494777187	0.23038000050098945	0.03320307607524862	0.9082474823878545	0.9926748125894521	134.0	2.5030823723700135	79.0	0.18215224818064185
794	Feb25-FISH2-3L1-rep2-m1bp-100x_Position015_14_cmle.ics	44	1	0	1.2995999999999999	0.5039911364775026	1.0	0.33648325488380826	1.0	0.5158750220536572	1.0	0.3012912077705793	3.1434919375664205	0.6075833526832667	0.7042874899266524	0.5995656509089916	0.4400516301749689	0.7312907075431572	1.0168951536172304	126.0	2.4413269689291983	73.0	0.16831790021755516
795	Feb25-FISH2-3L1-rep2-m1bp-100x_Position015_14_cmle.ics	45	1	0	1.083	0.19389976661466618	1.0	0.14377872409642495	1.0	2.166	1.0	0.28230249772101607	1.9511627021345432	0.9715281006055411	0.9890181541563781	0.9653459070135296	0.9272294233776269	0.4729341116087161	0.9774091800431147	194.0	3.516271245925994	135.0	0.31127282916945126
796	Feb25-FISH2-3L1-rep2-m1bp-100x_Position015_14_cmle.ics	46	1	0	1.083	0.4075520166282199	1.0	0.28638127589476836	1.0	0.9077480443748005	1.0	0.30365028031738284	2.2901897978639774	0.7449495546156936	0.8277532311036552	0.7449495546156936	0.6447439926281219	0.5966229652836922	1.0007147522005984	138.0	2.569067947351051	84.0	0.1936808714832141
797	Feb25-FISH2-3L1-rep2-m1bp-100x_Position016_15_cmle.ics	1	1	0	1.5162	0.5845403020040829	1.0	0.3203697079570623	1.0	1.571514847577277	1.0	0.3038678520637373	2.4108977772081452	0.88071824774235	0.9317701706054579	0.8738989709315972	0.7975280121561021	0.5764512001631059	0.9816312235141523	212.0	4.012150948484232	160.0	0.3689159456823127
798	Feb25-FISH2-3L1-rep2-m1bp-100x_Position016_15_cmle.ics	3	1	0	1.2995999999999999	0.24581826402982876	1.0	0.315459478877155	1.0	0.0	1.0	0.2795666625162536	2.363305447991848	0.1731540617767431	0.34733977208712	0.1545843881713351	0.02671087371128773	0.9321053289041767	0.9962852680971988	206.0	3.901469961592465	147.0	0.33894152509562475
799	Feb25-FISH2-3L1-rep2-m1bp-100x_Position016_15_cmle.ics	4	1	0	2.166	0.23427817906459605	1.0	0.26287362021572136	1.0	0.8664	1.0	0.2711597787645718	2.546566656954281	0.8043607521826026	0.9129670036068932	0.7965183134303728	0.4774628112811674	0.585223885660774	0.9851437786458754	376.0	7.209069748355601	357.0	0.82314370380366
800	Feb25-FISH2-3L1-rep2-m1bp-100x_Position016_15_cmle.ics	5	1	0	0.8664	0.5235344092076228	1.0	1.4039200240698475	1.0	0.0	1.0	0.21443198143397307	1.955753704914868	0.15702692959126063	0.31260840878017593	0.15702692959126063	0.027347921612374416	0.9301195273697052	0.869005115795358	114.0	2.056128253262727	53.0	0.12220340700726606
801	Feb25-FISH2-3L1-rep2-m1bp-100x_Position016_15_cmle.ics	6	1	0	1.5162	0.1407220266795996	1.0	0.3047274393592074	1.0	1.517785507063743	1.0	0.3301214324354634	2.5844081580962115	0.8361436222971632	0.9025638413656664	0.8343153707168783	0.7598261820638333	0.5399138746618136	0.9980311962560227	228.0	4.346308994929642	186.0	0.42886478685568846
802	Feb25-FISH2-3L1-rep2-m1bp-100x_Position016_15_cmle.ics	7	1	0	1.2995999999999999	0.28696775692510457	1.0	0.44433881165236805	1.0	2.0748369030026867	1.0	0.2896643364128831	2.6852109565146187	0.9642997197880943	0.9869056192112712	0.9622319983458228	0.9186030759138972	0.2629479781361136	0.9927697744410698	198.0	3.7694988116303896	141.0	0.325107177132538
803	Feb25-FISH2-3L1-rep2-m1bp-100x_Position016_15_cmle.ics	8	1	0	1.2995999999999999	2.7945073598720946	1.0	0.09900593239950159	2.0	2.5482346313564253	1.0	0.27841751300124384	2.631576317969458	0.9854651811828797	0.9926097925830003	0.9784545312465114	0.9641960079483802	0.39630345281693224	0.969058109126284	192.0	3.658817824738624	132.0	0.30435565518790797
804	Feb25-FISH2-3L1-rep2-m1bp-100x_Position016_15_cmle.ics	9	1	0	1.2995999999999999	0.1471747070611305	1.0	0.2727386833237513	1.0	0.42540144110901373	1.0	0.3354475734439058	2.460501375984867	0.47145595399728457	0.6266831722705855	0.47106461145275935	0.3151545403721748	0.7653944934932924	0.9967967093949059	174.0	3.3033696152229064	125.0	0.28821558256430674
805	Feb25-FISH2-3L1-rep2-m1bp-100x_Position016_15_cmle.ics	11	1	0	1.2995999999999999	0.5404468932529108	1.0	0.10549295521057239	1.0	0.3720027687491155	1.0	0.2839228261629219	2.3665357044385775	0.3739037694943702	0.48774389817469754	0.3739037694943702	0.2434068816001119	0.8227914421652807	0.977722507323169	174.0	3.2799643663824862	115.0	0.2651583359591622
806	Feb25-FISH2-3L1-rep2-m1bp-100x_Position016_15_cmle.ics	11	2	0	1.2995999999999999	5.032503095227719	1.0	0.18404495286919823	2.0	1.927468146499159	1.0	0.29423920551536176	2.2154085154664354	0.8599097839009721	0.9038219455906007	0.857514511504301	0.804870969997902	0.5548232930684319	0.9914530902613168	224.0	4.233512922267765	171.0	0.3942789169479716
807	Feb25-FISH2-3L1-rep2-m1bp-100x_Position016_15_cmle.ics	12	1	0	0.8664	3.970961078241674	1.0	3.923339513522956	1.0	0.23070632344123612	1.0	0.19335619482859384	2.030670729071758	0.33805966393200987	0.49332753327245665	0.33805966393200987	0.2066271687314404	0.8249985349542437	0.8831900671903942	118.0	2.145519077084184	53.0	0.12220340700726606
808	Feb25-FISH2-3L1-rep2-m1bp-100x_Position016_15_cmle.ics	14	1	0	1.5162	0.3295832147801339	1.0	0.4912753871813738	1.0	1.6116450895211656	1.0	0.31083544267009083	2.085155257150451	0.7990526408242752	0.8766994466671311	0.7999339756073184	0.6969934672194947	0.5080803706393927	0.9779449588913455	278.0	5.1594260577724125	243.0	0.5602910925050123
809	Feb25-FISH2-3L1-rep2-m1bp-100x_Position016_15_cmle.ics	15	1	0	2.166	0.17665136728082226	1.0	0.37783303857837003	1.0	0.2918229810711206	1.0	0.2960602894327463	2.7236842268679533	0.34463297398049775	0.5024163380325627	0.34463297398049775	0.1554749098585032	0.8701665747892682	0.9894394719006789	384.0	7.411256644838934	385.0	0.8877039942980649
810	Feb25-FISH2-3L1-rep2-m1bp-100x_Position016_15_cmle.ics	16	1	0	1.2995999999999999	0.29834673368376224	1.0	0.5066150376201684	1.0	0.23070632344123612	1.0	0.2937876203123271	2.5020925367404683	0.37051181433416486	0.5455160187235474	0.3659991030635984	0.20169156599489868	0.8471550360625372	1.0022783711423922	198.0	3.74609356278997	142.0	0.3274129017930525
811	Feb25-FISH2-3L1-rep2-m1bp-100x_Position016_15_cmle.ics	17	1	0	1.5162	0.29070917745695185	1.0	0.1476900282888975	1.0	1.2536039404732575	1.0	0.3240411866382313	2.5135630614643345	0.7542267150433583	0.8451556445106709	0.7508850201251152	0.6527613068760443	0.553488420419296	0.9983439253420695	262.0	5.012510002050356	227.0	0.5233994979367811
812	Feb25-FISH2-3L1-rep2-m1bp-100x_Position016_15_cmle.ics	19	1	0	1.2995999999999999	0.3669691255462503	1.0	0.5812548897388626	1.0	0.10317500441073144	1.0	0.29180000968616776	2.067788907064902	0.302415282099255	0.4544533246564849	0.2995614124282296	0.09255756885553726	0.8682769151284409	0.9698405918775194	204.0	3.8099640520008964	148.0	0.3412472497561391
813	Feb25-FISH2-3L1-rep2-m1bp-100x_Position016_15_cmle.ics	20	1	0	1.5162	0.3645006651651298	1.0	0.286896148889002	1.0	0.5556144027286182	1.0	0.27653214314475144	2.761433142601357	0.5439977659473334	0.6895409497100485	0.5420370282346231	0.36421594258009315	0.7759172125216292	0.9985713626603183	226.0	4.348424080699755	168.0	0.3873617429664282
814	Feb25-FISH2-3L1-rep2-m1bp-100x_Position016_15_cmle.ics	21	1	0	1.5162	0.22560437835481173	1.0	0.10542568198831134	1.0	1.8733162266939318	1.0	0.2945243112740431	2.7060472870091155	0.9358289101641947	0.9800554342973362	0.93436554392579	0.8740078872959969	0.46876728975602605	0.9918926937451119	216.0	4.101541772305689	162.0	0.37352739500334153
815	Feb25-FISH2-3L1-rep2-m1bp-100x_Position016_15_cmle.ics	23	1	0	1.2995999999999999	0.2309063888857045	1.0	0.1414987757229761	1.0	0.41270001764292574	1.0	0.3046286893447269	2.2865268324980725	0.4590142977291842	0.5829234650967199	0.45841547518923464	0.3147619848612279	0.8062927865225612	0.987897003179606	202.0	3.8120791377710073	149.0	0.34355297441665367
816	Feb25-FISH2-3L1-rep2-m1bp-100x_Position016_15_cmle.ics	24	1	0	1.083	0.21885725984396528	1.0	0.1765087752705834	1.0	0.10317500441073144	1.0	0.34694967332800086	2.5928321174506213	0.2387908338370693	0.39394567644663814	0.22416334034400587	0.08273925793446603	0.8787473645311457	0.9949048631345929	158.0	2.9926168176179173	110.0	0.2536297126565899
817	Feb25-FISH2-3L1-rep2-m1bp-100x_Position016_15_cmle.ics	24	2	0	1.083	5.1801803332373355	1.0	5.153410976527676	1.0	0.815064591942846	1.0	0.28890164313983585	2.429520544906875	0.6010211269364694	0.6866953754539868	0.5998571221605528	0.4952615513735756	0.7706108501677845	0.9742913176906304	148.0	2.839355504585534	91.0	0.20982094410681532
818	Feb25-FISH2-3L1-rep2-m1bp-100x_Position016_15_cmle.ics	26	1	0	1.2995999999999999	0.1941991259414696	1.0	0.11440346263158171	1.0	1.8889235943811362	1.0	0.2939425763022126	2.261276001799416	0.9515180316697451	0.9808430321180711	0.9499757903986514	0.9040941125836128	0.37768560915778726	0.9971943879817383	170.0	3.237384040241869	113.0	0.2605468866381333
819	Feb25-FISH2-3L1-rep2-m1bp-100x_Position016_15_cmle.ics	27	1	0	1.083	4.84419806146521	1.0	4.644585067608111	2.0	0.9077480443748005	1.0	0.3372891971022107	2.936143268325549	0.5507906499884088	0.6139038812539386	0.5502519043840832	0.47578256880434394	0.7134044736760802	1.0201841483131693	118.0	2.2625453212862836	70.0	0.1614007262360118
820	Feb25-FISH2-3L1-rep2-m1bp-100x_Position016_15_cmle.ics	27	2	0	1.2995999999999999	4.590121996248617	1.0	0.371341125674761	1.0	0.23070632344123612	1.0	0.2834790591663577	2.4706571710700205	0.2942824398319114	0.4375316308972237	0.28596616677604836	0.1597576624317997	0.8762757518126411	0.9921363182488996	186.0	3.5247315890064383	127.0	0.29282703188533565
821	Feb25-FISH2-3L1-rep2-m1bp-100x_Position016_15_cmle.ics	27	3	0	1.083	0.1240920939896077	1.0	0.19043760996616965	2.0	2.3825999999999996	1.0	0.32805406333564746	2.2680337304204206	0.9577754051203689	0.990341760620635	0.9576023535020097	0.8990080550630659	0.3254546540320088	1.0014699576138058	160.0	2.9905017318478064	109.0	0.25132398799607547
822	Feb25-FISH2-3L1-rep2-m1bp-100x_Position016_15_cmle.ics	28	1	0	1.2995999999999999	0.17881133144833028	1.0	0.2329371277068981	1.0	0.5158750220536572	1.0	0.3028541812597983	2.4154398258460152	0.5266693678033224	0.6688776777195435	0.528910875560377	0.35347531727464027	0.8027993261348433	1.0024501660525285	206.0	3.901469961592465	153.0	0.35277587305871144
823	Feb25-FISH2-3L1-rep2-m1bp-100x_Position016_15_cmle.ics	29	1	0	0.8664	0.2288601554649075	1.0	0.4124349660624626	1.0	0.46141264688247224	1.0	0.32320912073969066	2.3862680687563156	0.5721949338653166	0.6764513587366515	0.5735528323079244	0.42003486949087193	0.7634659762891259	1.0177062800393408	108.0	2.0156630128922206	60.0	0.13834347963086724
824	Feb25-FISH2-3L1-rep2-m1bp-100x_Position016_15_cmle.ics	30	1	0	1.9493999999999998	0.4182213021868163	2.0	0.648618138773675	2.0	3.0441278205955085	1.0	0.18562058566033218	1.6165602478614303	0.9952044613341156	0.9988596176093498	0.9908736449719354	0.9664378211445352	0.2554304185537428	0.7975272355009293	348.0	6.489712986243724	263.0	0.6064055857153013
825	Feb25-FISH2-3L1-rep2-m1bp-100x_Position016_15_cmle.ics	31	1	0	1.7328	0.3497950500445024	1.0	0.42243410030399303	1.0	0.9971598751598192	1.0	0.3004882626169868	2.1068318669670623	0.6650338375925576	0.7812875837813591	0.6633240802740813	0.5159599019652458	0.6895766738636692	0.9824038836519509	330.0	6.204480523249262	309.0	0.7124689200989662
826	Feb25-FISH2-3L1-rep2-m1bp-100x_Position016_15_cmle.ics	32	1	0	1.2995999999999999	0.4076281105888358	1.0	0.25990122081657463	1.0	3.222490923077174	1.0	0.27004453453403476	2.5207440414881908	0.9852503437137098	0.9952414004832014	0.9847297676094878	0.9691925731142464	0.27635031718232866	0.9908281228928455	192.0	3.6354125758982043	130.0	0.29974420586687905
827	Feb25-FISH2-3L1-rep2-m1bp-100x_Position016_15_cmle.ics	32	2	0	1.5162	2.2060689736533883	2.0	0.5675638078791255	2.0	0.5260913608053412	1.0	0.29523433221848683	2.484893059449208	0.47084106411094945	0.6038682808975266	0.47259633994954414	0.3025932031448136	0.8023429177793084	0.9960960840244503	222.0	4.235628008037875	169.0	0.38966746762694277
828	Feb25-FISH2-3L1-rep2-m1bp-100x_Position016_15_cmle.ics	33	1	0	0.8664	0.17814058256538887	1.0	0.3155839564407778	1.0	1.074245800390238	1.0	0.23092087712273712	1.745077215370296	0.8680738786279684	0.9332779123143095	0.8678570137709184	0.7839754942711533	0.5001906711126891	0.992488307996639	114.0	2.1497492486244067	55.0	0.12681485632829495
829	Feb25-FISH2-3L1-rep2-m1bp-100x_Position016_15_cmle.ics	34	1	0	1.5162	0.11099607116547927	1.0	0.2672596987352394	1.0	0.0	1.0	0.2912166652001647	2.923750850607218	0.16187900313563477	0.3429730573182149	0.16187900313563477	0.02769686882346822	0.9490874512378444	0.9830325266906303	192.0	3.7290335712598837	135.0	0.31127282916945126
830	Feb25-FISH2-3L1-rep2-m1bp-100x_Position016_15_cmle.ics	35	1	0	1.083	1.0213994470232155	1.0	0.10844834125405646	1.0	0.20635000882146287	1.0	0.2794714328294241	1.9584707188121344	0.33507494583560554	0.4813040722781471	0.33507494583560554	0.17171218440949756	0.8566268322100464	0.9855206462945756	154.0	2.8564154961156203	95.0	0.21904384274887315
831	Feb25-FISH2-3L1-rep2-m1bp-100x_Position016_15_cmle.ics	36	1	0	1.5162	0.3583156365958983	1.0	0.29835214056803994	1.0	1.9493999999999998	1.0	0.2884923288803605	2.4817588029539155	0.9670973322345345	0.9865590116259271	0.9581820782281188	0.8916037241106881	0.4599170472491676	0.9733710735541	202.0	3.7886738889305875	145.0	0.33433007577459584
832	Feb25-FISH2-3L1-rep2-m1bp-100x_Position016_15_cmle.ics	37	1	0	1.2995999999999999	4.8645657673835	1.0	4.752192026220514	1.0	0.0	1.0	0.2968001223977527	2.5299265455332964	0.15230740735463832	0.28133771211192954	0.1510963568752048	0.02803938051206064	0.9449652504793484	0.9936486568457983	152.0	2.9287463284069912	96.0	0.22134956740938755
833	Feb25-FISH2-3L1-rep2-m1bp-100x_Position016_15_cmle.ics	38	1	0	1.083	0.09180048879584708	1.0	0.15670636111975164	1.0	1.1179489136237186	1.0	0.30300855069345994	2.0973658324807296	0.7654129969054987	0.8567721970959296	0.7629215266206458	0.6635920019043084	0.5616816545721297	0.9817492149411453	180.0	3.367240104433833	125.0	0.28821558256430674
834	Feb25-FISH2-3L1-rep2-m1bp-100x_Position016_15_cmle.ics	39	1	0	1.2995999999999999	0.46901846592669755	1.0	0.3218769014465921	1.0	0.20635000882146287	1.0	0.25446900494077324	2.42661669324277	0.3411069004289343	0.4862210052888019	0.3411069004289343	0.18746616416107942	0.8313309851917211	0.9853602794715354	160.0	3.0373122295286454	96.0	0.22134956740938755
835	Feb25-FISH2-3L1-rep2-m1bp-100x_Position016_15_cmle.ics	40	1	0	1.5162	0.290987900831292	1.0	0.3440640266757532	1.0	0.10317500441073144	1.0	0.26827221592563444	2.4657192902951346	0.3017728612144341	0.4778168066415011	0.3017728612144341	0.09443643164236372	0.8748079514732923	0.9865558297171402	206.0	3.901469961592465	144.0	0.33202435111408135
836	Feb25-FISH2-3L1-rep2-m1bp-100x_Position016_15_cmle.ics	41	1	0	1.083	0.39009148783980924	1.0	4.179109413740391	1.0	2.1993640559988026	1.0	0.3042557231713215	2.3840933002586313	0.9751013864000755	0.9938996681899633	0.9747755780953933	0.9485008531033241	0.2477545804926823	0.9862480903116245	172.0	3.235268954471758	117.0	0.26976978528019113
837	Feb25-FISH2-3L1-rep2-m1bp-100x_Position016_15_cmle.ics	42	1	0	1.083	0.46496968448533027	1.0	0.13487089927494225	1.0	0.20635000882146287	1.0	0.3265098232126965	2.15459675803982	0.33830209744914047	0.49086787178372665	0.34219699487782634	0.17675760442501257	0.870854280761826	1.002173032624462	168.0	3.1458781306503014	117.0	0.26976978528019113
838	Feb25-FISH2-3L1-rep2-m1bp-100x_Position016_15_cmle.ics	44	1	0	1.2995999999999999	0.5783311917112883	1.0	0.6827979497352981	1.0	0.9733510449106972	1.0	0.21396820713224943	1.8199138579133818	0.7611024800046032	0.8387853156107946	0.7573105472121526	0.5619914839749123	0.645609057070789	0.8691304001798573	252.0	4.625196200613772	174.0	0.40119609092951497
839	Feb25-FISH2-3L1-rep2-m1bp-100x_Position016_15_cmle.ics	45	1	0	1.5162	0.473510674502502	1.0	0.2064068270760699	1.0	0.3720027687491155	1.0	0.30055343504377724	2.5522346417747954	0.46834955653577776	0.6220962043785759	0.46736332993332835	0.29087605293199764	0.7961489975848732	0.9852113406886311	202.0	3.8354843866114274	148.0	0.3412472497561391
840	Feb25-FISH2-3L1-rep2-m1bp-100x_Position016_15_cmle.ics	47	1	0	2.166	7.038961825608132	1.0	5.146503654451861	1.0	0.0	1.0	0.20631926799802666	2.8462265655927372	0.12903924530452873	0.22612933565138085	0.10183258756804514	0.025721777296434576	0.9504754401159056	0.9246201288056426	258.0	5.1571716666330945	177.0	0.40811326491105837
841	Feb25-FISH2-3L1-rep2-m1bp-100x_Position016_15_cmle.ics	48	1	0	1.2995999999999999	0.3372207384697629	1.0	0.459610506773472	1.0	0.20635000882146287	1.0	0.33371197182818657	2.420213363947506	0.3794274661508704	0.5579342359767892	0.3750715667311412	0.17398452611218568	0.8241381526066467	0.9817353152468332	178.0	3.3927604390443635	129.0	0.29743848120636457
842	Feb25-FISH2-3L1-rep2-m1bp-100x_Position016_15_cmle.ics	50	1	0	1.2995999999999999	0.21418582010383452	1.0	0.18336469759392016	1.0	0.5260913608053412	1.0	0.3046286893447269	2.183689593188499	0.5567113328772819	0.6677330221453195	0.5457057395409977	0.37893511998175794	0.7454772351475064	1.0007863654105982	202.0	3.8120791377710073	149.0	0.34355297441665367
843	Feb25-FISH2-3L1-rep2-m1bp-100x_Position016_15_cmle.ics	51	1	0	1.2995999999999999	0.3069133388566612	1.0	0.298769221069988	1.0	1.0703829119356776	1.0	0.3408563905661691	2.2825018093100633	0.7335647989362432	0.8339726779127994	0.7308684709023465	0.5952948811979928	0.6325909035582666	0.9944601581096613	228.0	4.276093248408384	189.0	0.43578196083723186
844	Feb25-FISH2-3L1-rep2-m1bp-100x_Position016_15_cmle.ics	52	1	0	0.8664	3.451355888387994	1.0	0.39496772143376585	1.0	0.7252201245704302	1.0	0.3352140309385934	1.9338021788813413	0.668912204627873	0.7668447610566934	0.6663698426832888	0.5479564314013964	0.6523487015768457	0.993882575767011	126.0	2.300895475886679	77.0	0.17754079885961296
845	Feb25-FISH2-3L1-rep2-m1bp-100x_Position016_15_cmle.ics	53	1	0	1.2995999999999999	5.307601800954232	1.0	5.1118114855504135	1.0	0.0	1.0	0.27634221897242356	2.3620949334828727	0.13859844438760927	0.33278295145105236	0.16224856700115844	0.028227444372564654	0.9564725367015885	0.9552947833864337	148.0	2.815950255745114	89.0	0.2052094947857864
846	Feb25-FISH2-3L1-rep2-m1bp-100x_Position016_15_cmle.ics	55	1	0	1.083	5.741974974293985	1.0	5.843346473051691	1.0	0.1459114905355603	1.0	0.1636221148284773	1.4005096486338133	0.22850864038022287	0.3442107145329119	0.22194472002399465	0.13566492859285237	0.8970115096558007	0.7452116286083682	134.0	2.4796771235295934	59.0	0.13603775497035278
847	Feb25-FISH2-3L1-rep2-m1bp-100x_Position016_15_cmle.ics	57	1	0	1.5162	0.336499613249639	1.0	5.463747215445552	1.0	0.5836459621422412	1.0	0.3087370413038039	2.7021335447240022	0.544241555371111	0.6738002716366106	0.544241555371111	0.40736374154279537	0.7060457934525003	0.9960776742913388	210.0	4.014266034254343	159.0	0.3666102210217982
848	Feb25-FISH2-3L1-rep2-m1bp-100x_Position017_16_cmle.ics	1	1	0	1.5162	0.2843245114494797	1.0	0.2502149489220357	1.0	0.41270001764292574	1.0	0.270147343717604	3.1564810411451845	0.47268408551068886	0.6217151748398929	0.46434799603114946	0.31673757479178566	0.7715803720289954	0.9672330205614695	182.0	3.5289617605466606	120.0	0.2766869592617345
849	Feb25-FISH2-3L1-rep2-m1bp-100x_Position017_16_cmle.ics	2	1	0	1.2995999999999999	0.7372131912956267	1.0	0.3598542548015238	1.0	0.5556144027286182	1.0	0.27634221897242356	2.2101934972560575	0.4545621986436085	0.557773268166898	0.44974378539807003	0.30477039356404706	0.8364046883580182	0.9760009103069976	148.0	2.815950255745114	89.0	0.2052094947857864
850	Feb25-FISH2-3L1-rep2-m1bp-100x_Position017_16_cmle.ics	2	2	0	1.7328	8.337595410142011	1.0	0.5005455263069296	2.0	0.5556144027286182	1.0	0.2597900904865149	2.462566018431024	0.4841567941271272	0.6223169825221515	0.47782543201268246	0.3388396997783201	0.7798496851328757	0.9776026691141424	272.0	5.142366066242323	215.0	0.4957308020106076
851	Feb25-FISH2-3L1-rep2-m1bp-100x_Position017_16_cmle.ics	4	1	0	1.5162	1.9413217462845094	1.0	2.077082217661996	1.0	1.5613211301812222	1.0	0.2917462631428579	2.585330402095744	0.8303733577455031	0.8903703886978251	0.828062448969493	0.7625207214785857	0.49545856422131257	0.9943921104193103	214.0	4.1036568580758	159.0	0.3666102210217982
852	Feb25-FISH2-3L1-rep2-m1bp-100x_Position017_16_cmle.ics	5	1	0	1.083	0.6141539992472057	1.0	0.21823804338860497	2.0	1.7570070134165063	1.0	0.27143360527015814	2.3078839288834794	0.91421548545678	0.9566980745596068	0.9136487778232965	0.8581523965587874	0.37437766082729396	0.9732246231268514	150.0	2.8372404188154223	90.0	0.20751521944630086
853	Feb25-FISH2-3L1-rep2-m1bp-100x_Position017_16_cmle.ics	5	2	0	0.8664	0.3675317530918873	1.0	0.1558632291541772	1.0	1.9493999999999998	1.0	0.34625939790736265	2.6864190718098286	0.950990031407893	0.9733920524375256	0.9456575174108972	0.9233647412262734	0.3721326162418107	1.0115959977616977	102.0	1.951792523681294	57.0	0.13142630564932387
854	Feb25-FISH2-3L1-rep2-m1bp-100x_Position017_16_cmle.ics	6	1	0	1.2995999999999999	0.4626163341674613	1.0	0.20519490243206545	1.0	0.10317500441073144	1.0	0.23929632975476842	2.295324717486948	0.3273686337632655	0.4853425869793953	0.3097323550111141	0.08649859592644467	0.8920678876169368	0.9678999516356888	214.0	4.03344111155454	144.0	0.33202435111408135
855	Feb25-FISH2-3L1-rep2-m1bp-100x_Position017_16_cmle.ics	7	1	0	1.5162	0.22761168405979287	1.0	0.3239684808140216	1.0	0.687545504971255	1.0	0.26827221592563444	2.528575152139521	0.618368704861448	0.7228336960589972	0.6156517279141657	0.4579734956126367	0.6935442162268645	0.9807245822056154	206.0	3.9482804592733043	144.0	0.33202435111408135
856	Feb25-FISH2-3L1-rep2-m1bp-100x_Position017_16_cmle.ics	8	1	0	1.083	0.30494754287285375	1.0	0.39155483140563724	1.0	0.72222503087512	1.0	0.3191784862749187	2.3689399552857884	0.6497297541270325	0.763058122609255	0.6467508434605013	0.5287679270618236	0.6938104149404525	1.008043815130214	140.0	2.6137633592617795	88.0	0.20290377012527194
857	Feb25-FISH2-3L1-rep2-m1bp-100x_Position017_16_cmle.ics	10	1	0	0.8664	0.19528475962219435	1.0	0.1925519548605421	1.0	0.0	1.0	0.282425622565585	2.332777411231754	0.2608093231598527	0.42122195649698213	0.23533766085867214	0.03755267053866302	0.8772299541942244	0.9610819643215585	104.0	1.9496774379111828	53.0	0.12220340700726606
858	Feb25-FISH2-3L1-rep2-m1bp-100x_Position017_16_cmle.ics	11	1	0	1.2995999999999999	0.2862832385235353	1.0	0.4622830382185596	1.0	0.6952437723139506	1.0	0.3046286893447269	2.4576406045868393	0.6279787876753709	0.7450560515540041	0.627300798818554	0.45433644357924413	0.7098033936088394	0.9989367808236059	202.0	3.8354843866114274	149.0	0.34355297441665367
859	Feb25-FISH2-3L1-rep2-m1bp-100x_Position017_16_cmle.ics	13	1	0	1.2995999999999999	0.39087244629241674	1.0	0.08982452008742245	1.0	0.5556144027286182	1.0	0.32901043063049473	2.2556779997855605	0.509397101735991	0.6206662050546515	0.5023492754339978	0.3730501013897819	0.7630922901222005	1.0015407607262485	220.0	4.120716849605887	176.0	0.4058075402505439
860	Feb25-FISH2-3L1-rep2-m1bp-100x_Position017_16_cmle.ics	14	1	0	1.2995999999999999	5.870164648600324	1.0	0.33073052219150983	1.0	1.6100459824432718	1.0	0.2555996928442537	2.796943078921974	0.8991489361702127	0.9476170212765958	0.8887489361702128	0.8039687943262411	0.4979341550362957	0.9693409634340823	176.0	3.348065027133635	111.0	0.2559354373171044
861	Feb25-FISH2-3L1-rep2-m1bp-100x_Position017_16_cmle.ics	14	2	0	0.8664	0.38359066458816243	1.0	6.196303677310887	1.0	0.42540144110901373	1.0	0.2908258893381307	2.1751528237297424	0.4228992907801418	0.5259460992907802	0.40838014184397164	0.3045276595744681	0.8412158804389105	0.980645307097862	118.0	2.1923295747650244	65.0	0.14987210293343953
862	Feb25-FISH2-3L1-rep2-m1bp-100x_Position017_16_cmle.ics	16	1	0	1.083	0.20564346853514617	1.0	0.4018527704091769	1.0	0.65253602307166	1.0	0.28983077184957995	1.8599246431861602	0.6553227783997014	0.7754890985660217	0.6482861559784636	0.5055013593475132	0.6764084551151737	1.0037491445141544	150.0	2.790429921134583	93.0	0.21443239342784423
863	Feb25-FISH2-3L1-rep2-m1bp-100x_Position017_16_cmle.ics	17	1	0	1.7328	NA	0.0	NA	0.0	0.0	1.0	0.13180872830718762	2.4622397819320927	0.0805484147386461	0.18800047277132642	0.058672891489131185	0.02932659634193186	0.9497978913321211	0.8955579233369447	188.0	3.8502899870022045	88.0	0.20290377012527194
864	Feb25-FISH2-3L1-rep2-m1bp-100x_Position017_16_cmle.ics	19	1	0	1.2995999999999999	0.25446603607737395	1.0	0.3211858166686551	1.0	0.2918229810711206	1.0	0.2933984975801546	2.3907853189956265	0.4261901543966688	0.5801298759806667	0.42220634706105714	0.21939258200915182	0.842958896159659	0.9960347170724994	210.0	3.9674555365735023	155.0	0.35738732237974036
865	Feb25-FISH2-3L1-rep2-m1bp-100x_Position017_16_cmle.ics	20	1	0	0.8664	0.34194656777088545	1.0	0.37757236661634297	1.0	0.10317500441073144	1.0	0.282425622565585	2.2171898154930494	0.27929959042573177	0.41186638109194756	0.27929959042573177	0.09325329726073724	0.8820348399211507	0.9885912739424336	104.0	1.996487935592023	53.0	0.12220340700726606
866	Feb25-FISH2-3L1-rep2-m1bp-100x_Position017_16_cmle.ics	21	1	0	0.8664	0.26780921732843643	1.0	0.15165290624334912	1.0	0.3095250132321943	1.0	0.31254639830293274	2.2962664059537	0.45986752386518603	0.5915254237288136	0.45986752386518603	0.31403662575491914	0.7974899932318735	0.9997090848496158	98.0	1.862401699859836	51.0	0.11759195768623716
867	Feb25-FISH2-3L1-rep2-m1bp-100x_Position017_16_cmle.ics	24	1	0	1.083	0.42620461548336974	1.0	0.08723285278693921	1.0	0.9479040472602467	1.0	0.29916811979196134	2.269675474406115	0.7358445907445232	0.823047522200696	0.7309705188782621	0.614566987806054	0.6322393158375462	1.0026996448719154	170.0	3.19057354256103	114.0	0.26285261129864773
868	Feb25-FISH2-3L1-rep2-m1bp-100x_Position017_16_cmle.ics	25	1	0	1.083	0.2550162585325991	1.0	0.17364051720861928	1.0	1.0902687331713774	1.0	0.30947890199704	2.1799801914026586	0.7952923246263918	0.8710046145379112	0.7793658185512891	0.6785106473053639	0.6046084514147526	0.9939646347343155	172.0	3.2118637056313384	118.0	0.27207550994070556
869	Feb25-FISH2-3L1-rep2-m1bp-100x_Position017_16_cmle.ics	26	1	0	1.5162	0.1426863394517872	1.0	0.19402086884086464	1.0	0.8318234787411565	1.0	0.27948299426292916	2.1890517944130647	0.6259852746229085	0.752740854860091	0.623517609544624	0.4905212102755186	0.76876238649783	0.9786582514964576	272.0	5.0955555685614815	223.0	0.5141765992947233
870	Feb25-FISH2-3L1-rep2-m1bp-100x_Position017_16_cmle.ics	27	1	0	1.5162	0.3866830234557883	1.0	2.6599592831867023	1.0	0.5963412819178956	1.0	0.2714970799337216	3.729534229700653	0.5543753647060562	0.6532614877791155	0.5481485858638087	0.42901619848873196	0.7504623196695384	0.9377688207447249	134.0	2.620108616572113	76.0	0.1752350741990985
871	Feb25-FISH2-3L1-rep2-m1bp-100x_Position017_16_cmle.ics	28	1	0	1.2995999999999999	0.5756197220919977	1.0	4.844002282433386	1.0	0.7857574237886386	1.0	0.28863867318537334	2.3835492219109042	0.639860614239912	0.7335211327949273	0.6327556536206737	0.5228108509529216	0.7452690280086206	1.0022889927868495	180.0	3.4374558509550925	122.0	0.2812984085827634
872	Feb25-FISH2-3L1-rep2-m1bp-100x_Position017_16_cmle.ics	29	1	0	1.083	0.056892263785772466	1.0	0.6079062765377998	1.0	0.3720027687491155	1.0	0.31385924326056147	2.0318225962135927	0.4637332209715283	0.6321087234227546	0.46067671234709096	0.2852919734879646	0.7836338022753341	0.9950910612650476	200.0	3.6971679793390195	149.0	0.34355297441665367
873	Feb25-FISH2-3L1-rep2-m1bp-100x_Position017_16_cmle.ics	30	1	0	1.5162	0.08685836261882925	1.0	0.16405953708371418	1.0	1.4532932869245503	1.0	0.3037496357219828	2.51231561655591	0.83635034188372	0.8895827569397784	0.8353029524524722	0.7642945601623125	0.5338761579087064	0.9965203209395465	204.0	3.880179798522156	151.0	0.3481644237376825
874	Feb25-FISH2-3L1-rep2-m1bp-100x_Position017_16_cmle.ics	31	1	0	0.8664	5.310233518300632	1.0	5.358792057721775	1.0	1.969554495985222	1.0	0.3004098407371518	2.1631609823266147	0.8973850163961995	0.9269822584713697	0.8969926287171726	0.8632248661677737	0.4448940771509995	1.0047741488045356	98.0	1.8624016998598363	50.0	0.11528623302572269
875	Feb25-FISH2-3L1-rep2-m1bp-100x_Position017_16_cmle.ics	31	2	0	1.5162	0.20243174621634388	1.0	0.20139425718258303	1.0	0.0	1.0	0.19203945907837103	2.111315660255993	0.0689537262815662	0.2664032063678915	0.0689537262815662	0.024664368395975224	0.9534990120586028	0.8851369645535858	214.0	4.17387260459706	129.0	0.29743848120636457
876	Feb25-FISH2-3L1-rep2-m1bp-100x_Position017_16_cmle.ics	32	1	0	1.083	0.4163711259357231	1.0	0.3726361723146038	1.0	0.20635000882146287	1.0	0.29907699693135376	2.170505960071484	0.3735769610646151	0.5444672592746617	0.3701287449533018	0.1762358995685398	0.8527903068512159	0.9936420593861567	172.0	3.2118637056313384	116.0	0.2674640606196767
877	Feb25-FISH2-3L1-rep2-m1bp-100x_Position017_16_cmle.ics	34	1	0	0.8664	0.24889478312882074	1.0	0.10025215916454033	1.0	0.10317500441073144	1.0	0.30588112908599374	1.9387436667800464	0.2208106782224766	0.37800989329953805	0.21022239483259064	0.05747158742488042	0.9170968774981602	0.976225145291573	142.0	2.5882430246512484	88.0	0.20290377012527194
878	Feb25-FISH2-3L1-rep2-m1bp-100x_Position017_16_cmle.ics	37	1	0	1.083	0.39757056925007495	1.0	0.31551645879556506	1.0	0.46141264688247224	1.0	0.3152986162946812	2.2072248693159566	0.5160160782363666	0.6263571191778551	0.5154566550638157	0.37456489308801594	0.780844156894003	0.9916921653236779	150.0	2.813835169975003	97.0	0.22365529206990203
879	Feb25-FISH2-3L1-rep2-m1bp-100x_Position017_16_cmle.ics	38	1	0	1.7328	0.32806497048837047	1.0	0.1671801221094425	1.0	0.8595614345612763	1.0	0.2816453032638977	2.1933894597439276	0.5560141509433962	0.669924709724238	0.5557299225931301	0.44272194000967585	0.7343887427090872	0.9840719823045473	292.0	5.519104438828352	249.0	0.5741254404680991
880	Feb25-FISH2-3L1-rep2-m1bp-100x_Position017_16_cmle.ics	38	2	0	1.083	4.868506381748648	1.0	4.686751532530116	1.0	1.2269033092775323	1.0	0.28393860949740635	2.1968539116626715	0.6691763425253991	0.7378900580551524	0.6674951620706338	0.5867969883889695	0.725421672493794	0.9879013621910432	140.0	2.5903581104213598	83.0	0.1913751468226997
881	Feb25-FISH2-3L1-rep2-m1bp-100x_Position017_16_cmle.ics	39	1	0	1.083	0.2887128129183539	1.0	0.3745028248779302	1.0	1.0653987500596882	1.0	0.293128628165803	2.2419700295265437	0.7701540595037897	0.8534840720166413	0.7637143244255645	0.6595029927234182	0.6520908474011029	0.9989430024088558	182.0	3.3885302675041418	125.0	0.28821558256430674
882	Feb25-FISH2-3L1-rep2-m1bp-100x_Position017_16_cmle.ics	41	1	0	1.2995999999999999	0.21269117424681197	1.0	0.3575744490946265	1.0	0.10317500441073144	1.0	0.30360104007308175	2.050813382609418	0.29081526905236676	0.47500303751509826	0.29081526905236676	0.06616065238677216	0.892040218597933	0.9837649384410311	194.0	3.6332974901280934	140.0	0.3228014524720236
883	Feb25-FISH2-3L1-rep2-m1bp-100x_Position017_16_cmle.ics	42	1	0	1.9493999999999998	0.1877613829141194	1.0	0.2979517891861407	1.0	0.10317500441073144	1.0	0.28951696133906685	2.5147027240458844	0.2748095881623934	0.4400444034800371	0.2612954855424013	0.06277207251530456	0.8912226436590186	0.9854847903716037	342.0	6.542868741234892	320.0	0.7378318913646253
884	Feb25-FISH2-3L1-rep2-m1bp-100x_Position017_16_cmle.ics	43	1	0	1.5162	0.360357778396826	1.0	0.40493676721388294	1.0	0.6190500264643886	1.0	0.2693026791219427	2.4613545101333445	0.5843111051717226	0.6929172791661099	0.5792062007216358	0.4573344024232705	0.77142718072178	0.9754550461632592	174.0	3.2799643663824867	112.0	0.25824116197761887
885	Feb25-FISH2-3L1-rep2-m1bp-100x_Position017_16_cmle.ics	44	1	0	1.083	0.342895704972643	1.0	0.4249524813407104	1.0	0.41270001764292574	1.0	0.2968001223977527	2.4490789104398676	0.49870159547947485	0.6288900199434935	0.49870159547947485	0.35641204088416156	0.7916229210842257	0.9867117315596348	152.0	2.8585305818857316	96.0	0.22134956740938755
886	Feb25-FISH2-3L1-rep2-m1bp-100x_Position017_16_cmle.ics	45	1	0	0.8664	1.013072917016451	1.0	0.36252972063594235	1.0	1.3412750573395087	1.0	0.28194623496543986	1.878192117315973	0.9127437369849183	0.956214109926169	0.9110557203256137	0.8465797942828296	0.4713740641069334	0.9882457614818032	118.0	2.1923295747650244	64.0	0.14756637827292504
887	Feb25-FISH2-3L1-rep2-m1bp-100x_Position017_16_cmle.ics	47	1	0	0.8664	4.756063495621862	1.0	0.7881036993241682	1.0	1.2594114294931633	1.0	0.18591436496705532	1.2397755592688215	0.8243935425200339	0.8723116503571512	0.8232898326558213	0.724262962761451	0.4887083530430055	0.8184865419328146	148.0	2.7457345092238543	73.0	0.16831790021755516
888	Feb25-FISH2-3L1-rep2-m1bp-100x_Position017_16_cmle.ics	48	1	0	1.2995999999999999	0.42219648362686435	1.0	0.36223738333811284	1.0	1.3389208086236206	1.0	0.2888529022086707	2.3634581765244023	0.8358301468405706	0.9016683253889267	0.8339880921201962	0.7572503622998621	0.5123446158853151	0.9934387453365152	172.0	3.258674203312178	114.0	0.26285261129864773
889	Feb25-FISH2-3L1-rep2-m1bp-100x_Position017_16_cmle.ics	50	1	0	1.2995999999999999	0.43081905396813697	1.0	0.3776766352372189	1.0	1.0967653411156157	1.0	0.30966363748412645	2.647762084231882	0.7746852352137809	0.842268698972217	0.7700796506933298	0.6893124520251612	0.6342519947534113	1.0076301843657662	154.0	2.9500364914773	100.0	0.23057246605144538
890	Feb25-FISH2-3L1-rep2-m1bp-100x_Position017_16_cmle.ics	51	1	0	0.8664	0.30137769898078626	1.0	0.24599915085956922	1.0	0.1459114905355603	1.0	0.319745112587366	2.169768922812555	0.3146137158379272	0.449980641236011	0.3122292077656299	0.1348875655278797	0.8930658824383775	1.0088651078573998	128.0	2.3924013854782475	77.0	0.17754079885961296
891	Feb25-FISH2-3L1-rep2-m1bp-100x_Position017_16_cmle.ics	51	2	0	1.083	4.973383414276909	1.0	4.8829750661379965	1.0	0.0	1.0	0.22723759371077942	2.228881619303523	0.1259671699945304	0.2697935679738442	0.09779555916099732	0.024702397413914955	0.9411252504580102	0.9551212930262505	152.0	2.881935830726151	84.0	0.1936808714832141
892	Feb25-FISH2-3L1-rep2-m1bp-100x_Position017_16_cmle.ics	53	1	0	1.083	5.455719012560266	1.0	5.098662371209294	1.0	1.1237506284984224	1.0	0.3045614175595653	2.0615826408368223	0.7015370971379641	0.8031533236237418	0.6989109202322656	0.5726460930362351	0.6082280029610218	1.0030863868481918	162.0	3.035197143758535	107.0	0.2467125386750466
893	Feb25-FISH2-3L1-rep2-m1bp-100x_Position017_16_cmle.ics	53	2	0	1.5162	0.40422820790302316	1.0	0.15751868658728582	1.0	1.0987399361686254	1.0	0.2896249227309447	2.6621322155222176	0.6914681743292164	0.7733364679258554	0.686747172177051	0.5651077802880002	0.695483809516401	0.9950497651588972	210.0	4.014266034254343	154.0	0.3550815977192259
894	Feb25-FISH2-3L1-rep2-m1bp-100x_Position017_16_cmle.ics	54	1	0	0.8664	4.461834471268579	1.0	0.2080088148166507	1.0	0.20635000882146287	1.0	0.31944107948200384	2.1855986097043147	0.3402895054282268	0.46384429804212673	0.3314744362995268	0.18233738517212583	0.8635695289964291	1.0121893223215201	106.0	1.9709676009814918	58.0	0.13373203030983835
895	Feb25-FISH2-3L1-rep2-m1bp-100x_Position017_16_cmle.ics	56	1	0	1.2995999999999999	4.117527564835308	1.0	0.12141399805388821	1.0	0.0	1.0	0.28221609563188294	2.6095213380038715	0.23200750175822457	0.4570358287098539	0.24855434867547083	0.027599242009846058	0.9147869919139813	0.9908684157686524	162.0	3.0586023925989547	103.0	0.23748964003298878
896	Feb25-FISH2-3L1-rep2-m1bp-100x_Position017_16_cmle.ics	57	1	0	1.083	0.3482843727021549	1.0	0.35841067008850724	1.0	0.8972608143895275	1.0	0.26155533140608933	2.2460575007307524	0.7563731801525205	0.8550113895216401	0.755699712785976	0.6122214519164109	0.618598421294823	0.9991513323028149	164.0	3.0798925556692636	101.0	0.23287819071195984
897	Feb25-FISH2-3L1-rep2-m1bp-100x_Position017_16_cmle.ics	58	1	0	1.2995999999999999	4.7083535946005055	2.0	0.26564159678632093	3.0	0.43046674663324214	1.0	0.2816453032638977	1.8637676852726441	0.4350662411245242	0.5808289722853662	0.43037186867901045	0.2654825109010387	0.8338755009451031	0.9676292116920299	292.0	5.308457199264576	249.0	0.5741254404680991
898	Feb25-FISH2-3L1-rep2-m1bp-100x_Position017_16_cmle.ics	60	1	0	1.083	0.4938778722127758	1.0	0.4467475258094301	1.0	0.0	1.0	0.2771993517873347	2.3389613843959993	0.10412826763382682	0.25810095725072835	0.10412826763382682	0.038309847989377095	0.9568568496637038	0.9782301406077029	102.0	1.9751977725217142	51.0	0.11759195768623716
899	Feb25-FISH2-3L1-rep2-m1bp-100x_Position017_16_cmle.ics	62	1	0	1.2995999999999999	0.15677119214874116	1.0	0.1475895251524875	1.0	0.23070632344123612	1.0	0.2933984975801546	2.2283236360826257	0.3707322089675031	0.5300673591114767	0.3707322089675031	0.1947950946112711	0.8369681123610845	0.9923510282050363	210.0	3.944050287733082	155.0	0.35738732237974036
900	Feb25-FISH2-3L1-rep2-m1bp-100x_Position017_16_cmle.ics	63	1	0	0.8664	5.538296503762384	1.0	NA	0.0	1.3934633376079517	1.0	0.17903861258425513	2.1181845913490616	0.9396596474597694	0.9932572731171146	0.9384070237208567	0.8664714379217731	0.42013866913226755	0.6897269753345738	118.0	2.145519077084184	51.0	0.11759195768623716
901	Feb25-FISH2-3L1-rep2-m1bp-100x_Position017_16_cmle.ics	64	1	0	1.2995999999999999	0.28348710114326986	1.0	0.31363216620572754	1.0	1.7328	1.0	0.2865002467954959	2.3770561776784414	0.9720106836191864	0.9997498326085836	0.9716207168031551	0.890743070731151	0.3249230702243799	0.9876201429970323	194.0	3.656702738968513	136.0	0.31357855382996574
902	Feb25-FISH2-3L1-rep2-m1bp-100x_Position017_16_cmle.ics	65	1	0	1.5162	0.3060773994827289	1.0	0.1880086902276501	1.0	0.42540144110901373	1.0	0.2970696297598231	2.175591034567241	0.4707330447219783	0.597055473965543	0.466541917028709	0.28303916192784206	0.7718255094774626	0.9922546550161767	296.0	5.53827951612855	261.0	0.6017941363942725
903	Feb25-FISH2-3L1-rep2-m1bp-100x_Position017_16_cmle.ics	66	1	0	1.083	0.36418307173179465	1.0	0.24580039369247755	1.0	0.20635000882146287	1.0	0.277819020713718	1.971637765631809	0.339835790037334	0.47897175410153053	0.337515431869227	0.17057979206021032	0.8698829224241225	0.9634891181525335	196.0	3.6545876531984023	136.0	0.31357855382996574
904	Feb25-FISH2-3L1-rep2-m1bp-100x_Position017_16_cmle.ics	67	1	0	0.8664	3.0071836231364237	1.0	3.186668212390179	1.0	0.41270001764292574	1.0	0.3089982052636375	2.0612291581917233	0.4774437106379911	0.6002396633900657	0.4807593545306292	0.33690726107992686	0.7704401487944669	1.008626667141764	118.0	2.192329574765024	67.0	0.15448355225446841
905	Feb25-FISH2-3L1-rep2-m1bp-100x_Position017_16_cmle.ics	68	1	0	1.2995999999999999	0.20130753260067766	1.0	0.2607204582352221	1.0	1.9984583075000413	1.0	0.3148411370427036	2.625035335889897	0.9649153394803017	0.9913294216261526	0.9627896060352054	0.9060385582564963	0.43552322154729073	0.9846258183643332	198.0	3.7929040604708097	147.0	0.33894152509562475
906	Feb25-FISH2-3L1-rep2-m1bp-100x_Position017_16_cmle.ics	69	1	0	1.5162	0.3142667045704563	1.0	5.362416802344415	1.0	0.928575039696583	1.0	0.2627084134512298	2.1920914589677563	0.6896418199419168	0.7730977734753146	0.6878154243304292	0.5650629235237173	0.6691766608817756	0.9889170150535714	216.0	4.101541772305689	153.0	0.35277587305871144
907	Feb25-FISH2-3L1-rep2-m1bp-100x_Position018_17_cmle.ics	1	1	0	1.2995999999999999	0.40225439687809916	1.0	0.38303208209500916	1.0	0.32626801153583	1.0	0.31385924326056147	2.0896286017586174	0.4525426897669201	0.6219805559017824	0.4554966969961361	0.24612052848061822	0.7146232108356009	1.0030041503714602	200.0	3.7673837258602787	149.0	0.34355297441665367
908	Feb25-FISH2-3L1-rep2-m1bp-100x_Position018_17_cmle.ics	2	1	0	1.083	2.7738117825075737	1.0	0.2969430273916555	1.0	0.8595614345612763	1.0	0.2886090189841206	2.2896121976644626	0.7091527610329973	0.8192945946568578	0.704261152023836	0.5736736214032851	0.6902401581563847	0.9871153062171649	168.0	3.145878130650301	110.0	0.2536297126565899
909	Feb25-FISH2-3L1-rep2-m1bp-100x_Position018_17_cmle.ics	3	1	0	1.2995999999999999	1.3428057211232616	1.0	6.915615501734906	1.0	0.0	1.0	0.2356560282054972	2.5571322802708516	0.0545681212296228	0.151683177382491	0.0545681212296228	0.020013593607482824	0.977390507241947	0.9740191906315475	138.0	2.70949944039357	74.0	0.17062362487806956
910	Feb25-FISH2-3L1-rep2-m1bp-100x_Position018_17_cmle.ics	3	2	0	1.083	2.6778234702813593	1.0	3.2535816827694024	1.0	1.8330020560479539	1.0	0.30679615757712825	1.930816054121812	0.8347073676648225	0.8799113950351638	0.8344467648270689	0.7669242173991132	0.5749878428013985	0.9775704382459474	144.0	2.6797489342428173	90.0	0.20751521944630086
911	Feb25-FISH2-3L1-rep2-m1bp-100x_Position018_17_cmle.ics	3	3	0	1.2995999999999999	0.2858668752070254	1.0	5.76559646919085	1.0	0.928575039696583	1.0	0.2773240333779298	2.5490328462418814	0.580235739918368	0.6765284884683245	0.5781650038562177	0.4863570892776019	0.7712708800993209	0.985534714257184	164.0	3.1032978045096833	104.0	0.2397953646935032
912	Feb25-FISH2-3L1-rep2-m1bp-100x_Position018_17_cmle.ics	4	1	0	1.083	0.434841712712302	1.0	0.19176032064042087	1.0	0.5158750220536572	1.0	0.28397904170776694	2.1050058998194237	0.551812020167749	0.6842989813550897	0.5483087022732115	0.3617728051003259	0.7497562547079522	0.9761585316659902	178.0	3.2523289460018447	119.0	0.27438123460122005
913	Feb25-FISH2-3L1-rep2-m1bp-100x_Position018_17_cmle.ics	5	1	0	0.8664	0.43116137314688163	1.0	0.3238309777173997	1.0	0.10317500441073144	1.0	0.2771993517873347	2.363994532882279	0.3215712646861031	0.48190197397048934	0.3215712646861031	0.12707187784326912	0.8543488104332784	0.997708617758664	102.0	1.928387274840874	51.0	0.11759195768623716
914	Feb25-FISH2-3L1-rep2-m1bp-100x_Position018_17_cmle.ics	8	1	0	1.2995999999999999	2.3366662306031976	1.0	2.3858806310429204	1.0	0.46141264688247224	1.0	0.27713793152279875	2.153378232467064	0.4976388441936522	0.6070303320585836	0.4988811638889097	0.34551829428009073	0.7698008608859461	0.9848237427322623	140.0	2.6371686081021997	82.0	0.18906942216218525
915	Feb25-FISH2-3L1-rep2-m1bp-100x_Position018_17_cmle.ics	8	2	0	0.8664	0.489670486368906	1.0	0.3978872597078836	1.0	0.3095250132321943	1.0	0.32492328374130336	2.3808757137893957	0.3677415975033864	0.4732040622357264	0.3622185135570008	0.24463220601552152	0.8380682257701051	0.9955725550846944	98.0	1.8389964510194161	52.0	0.1198976823467516
916	Feb25-FISH2-3L1-rep2-m1bp-100x_Position018_17_cmle.ics	9	1	0	1.2995999999999999	2.219881400867843	1.0	0.13453767028279995	1.0	1.4532932869245503	1.0	0.3143224270587024	2.7082482726948127	0.8711663427051733	0.920049285522581	0.8705889050643721	0.8044275641077775	0.5054499784333207	1.0044340311535107	174.0	3.326774864063326	121.0	0.27899268392224896
917	Feb25-FISH2-3L1-rep2-m1bp-100x_Position018_17_cmle.ics	11	1	0	1.5162	0.1786929914229836	1.0	NA	0.0	0.0	1.0	0.2686201330949547	2.6570365820172857	0.15639454493132032	0.31825679251507305	0.15153748429526998	0.024815228148491294	0.9508621842654862	0.9725516137181996	204.0	3.9738007938838353	142.0	0.3274129017930525
918	Feb25-FISH2-3L1-rep2-m1bp-100x_Position018_17_cmle.ics	13	1	0	1.083	0.9195756715969773	1.0	0.46156013901134446	1.0	1.0542408233015097	1.0	0.24007920285396775	1.6564133237530143	0.7145293175001027	0.7821115996219747	0.7126460396378628	0.626717206996206	0.6668115550845594	0.9465634421437604	162.0	2.964981397237275	95.0	0.21904384274887315
919	Feb25-FISH2-3L1-rep2-m1bp-100x_Position018_17_cmle.ics	14	1	0	1.2995999999999999	7.332791325150963	1.0	0.2901979477146851	1.0	0.6275890508929507	1.0	0.3234445281904225	2.715616906535906	0.479909666623586	0.5735183081538117	0.4767058247342036	0.3701678785941188	0.8168800984439216	1.0086194649455327	178.0	3.3693551902039434	127.0	0.29282703188533565
920	Feb25-FISH2-3L1-rep2-m1bp-100x_Position018_17_cmle.ics	14	2	0	1.2995999999999999	0.3091157291425491	1.0	0.42644863863095533	2.0	1.083	1.0	0.3350143069002704	2.175856256844028	0.7651910401262491	0.8783781485739163	0.7599227268707783	0.5939623565583527	0.5658679738092267	1.0018264288909713	212.0	3.9887456996438106	168.0	0.3873617429664282
921	Feb25-FISH2-3L1-rep2-m1bp-100x_Position018_17_cmle.ics	15	1	0	1.2995999999999999	0.4261606945536546	2.0	4.865785962918139	1.0	1.5476250661609716	1.0	0.29916811979196134	2.376607246755155	0.892575941775932	0.9415678723248015	0.8922169368722513	0.8233043137702858	0.42086704081448795	0.9895392972964854	170.0	3.1905735425610295	114.0	0.26285261129864773
922	Feb25-FISH2-3L1-rep2-m1bp-100x_Position018_17_cmle.ics	16	1	0	1.083	0.20351629464613435	1.0	0.24107720624503068	1.0	0.0	1.0	0.3121890240836562	2.0099707342240025	0.21331690228174602	0.3851725260416667	0.21331690228174602	0.026801215277777776	0.9191840308676654	0.9977954642750928	182.0	3.3885302675041418	129.0	0.29743848120636457
923	Feb25-FISH2-3L1-rep2-m1bp-100x_Position018_17_cmle.ics	17	1	0	1.5162	4.309705824769328	1.0	0.41430808120791746	2.0	0.10317500441073144	1.0	0.28204731779947145	2.335779516000475	0.25682017020599696	0.43287912874527046	0.25682017020599696	0.04473020417902308	0.9037931288335216	0.9968637484650683	242.0	4.565555882943065	188.0	0.4334762361767174
924	Feb25-FISH2-3L1-rep2-m1bp-100x_Position018_17_cmle.ics	17	2	0	0.6497999999999999	5.058108166571423	1.0	6.6700208476770255	2.0	1.3880777203971526	1.0	0.2765256033628516	1.5116134575996913	0.6943507061617298	0.7739245662474009	0.6942427651089068	0.6218484053129723	0.630340627036977	0.9977811815073456	120.0	2.0965934936332338	65.0	0.14987210293343953
925	Feb25-FISH2-3L1-rep2-m1bp-100x_Position018_17_cmle.ics	18	1	0	1.2995999999999999	0.2711928411833863	1.0	0.07260267353392794	1.0	0.46141264688247224	1.0	0.2752870610838632	2.6558717276360766	0.5388416121989631	0.6735722927805228	0.5303588447214205	0.3353903762833988	0.7620231952890613	0.9609919031817589	208.0	3.8993548758223535	148.0	0.3412472497561391
926	Feb25-FISH2-3L1-rep2-m1bp-100x_Position018_17_cmle.ics	19	1	0	1.2995999999999999	0.32865371810105265	1.0	0.336998915031012	1.0	1.4370615219328515	1.0	0.19954612798346097	2.5768784552164816	0.846493953614617	0.8888650795351462	0.8454796751451775	0.7779587288662224	0.5865167799659652	0.8436560697534558	124.0	2.3264158104972097	58.0	0.13373203030983835
927	Feb25-FISH2-3L1-rep2-m1bp-100x_Position018_17_cmle.ics	20	1	0	1.083	0.481510980673541	1.0	0.3080359688587101	1.0	0.42540144110901373	1.0	0.34183879103220777	2.3627918096644316	0.48223081300653464	0.6206509154418258	0.4745383543633117	0.3369031966875331	0.8065558686952213	1.0172058495042022	150.0	2.813835169975003	101.0	0.23287819071195984
928	Feb25-FISH2-3L1-rep2-m1bp-100x_Position018_17_cmle.ics	21	1	0	1.083	0.2598210012872589	1.0	0.3104989745036858	1.0	0.0	1.0	0.2715854417326567	2.795623541879516	0.09932288149513606	0.29209176689602306	0.09932288149513606	0.035799675129127045	0.9426941991632213	0.9633382129861621	108.0	2.08587875941348	55.0	0.12681485632829495
929	Feb25-FISH2-3L1-rep2-m1bp-100x_Position018_17_cmle.ics	22	1	0	1.2995999999999999	0.42602548529404527	1.0	0.3382833568906983	1.0	0.23070632344123612	1.0	0.28506183420143066	2.572554702420871	0.37370458585390187	0.5322984072114608	0.36393848056264005	0.20088667804874621	0.8518607881432069	1.0001680889174538	200.0	3.8141942235411186	142.0	0.3274129017930525
930	Feb25-FISH2-3L1-rep2-m1bp-100x_Position018_17_cmle.ics	24	1	0	1.2995999999999999	0.14609342954686275	1.0	0.453096196211104	1.0	0.0	1.0	0.2834790591663577	2.263707583047336	0.2364405348562305	0.44518644744316	0.2364405348562305	0.027537266460952732	0.9031239106970643	0.9866575085422681	186.0	3.4779210913255985	127.0	0.29282703188533565
931	Feb25-FISH2-3L1-rep2-m1bp-100x_Position018_17_cmle.ics	25	1	0	1.2995999999999999	0.24987777183714366	1.0	0.18163564131955057	1.0	1.3116988911569	1.0	0.3037281960013569	2.5093299700411835	0.846872105332804	0.9071804287415641	0.8348633717083499	0.7467538375016541	0.518844920346815	1.0023346763217638	176.0	3.324659778293215	121.0	0.27899268392224896
932	Feb25-FISH2-3L1-rep2-m1bp-100x_Position018_17_cmle.ics	26	1	0	1.2995999999999999	NA	0.0	0.293842896393672	1.0	1.2995999999999999	1.0	0.2879608720554036	2.368154337535667	0.9295827123695977	0.9626257451564829	0.910977086438152	0.7866950757575758	0.453132181090102	0.9955087002971841	186.0	3.501326340166018	128.0	0.2951327565458501
933	Feb25-FISH2-3L1-rep2-m1bp-100x_Position018_17_cmle.ics	27	1	0	1.2995999999999999	0.055041466473988304	1.0	0.2030544552810443	1.0	1.1378711349076673	1.0	0.2746178615276856	2.6342533944343356	0.8004001547923888	0.8746593332400188	0.7981359044239336	0.6812141322157542	0.6182953588502016	0.9930001876275235	180.0	3.414050602114672	119.0	0.27438123460122005
934	Feb25-FISH2-3L1-rep2-m1bp-100x_Position018_17_cmle.ics	28	1	0	1.2995999999999999	0.2588190217542121	1.0	0.24055657359957067	1.0	0.9733510449106972	1.0	0.29004013690776226	2.3000174996304152	0.7019522324792189	0.7933065439910811	0.7000287903754387	0.5667201636763471	0.6054949207910688	0.9935324182700771	218.0	4.099426686535578	163.0	0.375833119663856
935	Feb25-FISH2-3L1-rep2-m1bp-100x_Position018_17_cmle.ics	29	1	0	1.083	NA	0.0	0.5741830775039759	1.0	0.32626801153583	1.0	0.265730768021239	2.7506432338793516	0.4320216943024208	0.5320471173130703	0.42421118047512785	0.3073077031722268	0.8416427864196836	0.957962629742434	114.0	2.1965597463052466	59.0	0.13603775497035278
936	Feb25-FISH2-3L1-rep2-m1bp-100x_Position018_17_cmle.ics	30	1	0	1.2995999999999999	0.34401141284325654	1.0	0.13916901212550992	1.0	0.3095250132321943	1.0	0.3021191993041435	2.0338321626069935	0.46425941304586266	0.6014399649018348	0.46425941304586266	0.25115949295686374	0.7810323169520533	0.9852568386746167	184.0	3.43322567941487	129.0	0.29743848120636457
937	Feb25-FISH2-3L1-rep2-m1bp-100x_Position018_17_cmle.ics	31	1	0	1.2995999999999999	0.5193555551277921	1.0	0.3366412799364271	1.0	0.5963412819178956	1.0	0.2939427232771369	2.4451202960522935	0.5855289306565152	0.6921055653203084	0.5799998233512043	0.4467094745581572	0.7582599085201782	1.000692143247898	172.0	3.258674203312178	115.0	0.2651583359591622
938	Feb25-FISH2-3L1-rep2-m1bp-100x_Position018_17_cmle.ics	32	1	0	1.5162	0.24700515957033792	1.0	0.24589192787328215	1.0	1.740771385367085	1.0	0.2934495372487288	2.591216254703641	0.8682311268541067	0.928215629842816	0.8662607925614346	0.8016493247730795	0.5097245048537643	0.9978846455733776	232.0	4.412294569910681	180.0	0.4150304388926017
939	Feb25-FISH2-3L1-rep2-m1bp-100x_Position018_17_cmle.ics	33	1	0	1.7328	2.0463275004366865	1.0	0.3544246759041251	1.0	1.074245800390238	1.0	0.25574664556478055	1.8213013852882112	0.7005485608539044	0.7980023793000892	0.6970787482237863	0.5535425134661776	0.6512134878072697	0.9587513779826796	286.0	5.338207705415324	230.0	0.5303166719183244
940	Feb25-FISH2-3L1-rep2-m1bp-100x_Position018_17_cmle.ics	33	2	0	1.083	0.5003793736576546	1.0	2.211473195926582	1.0	0.0	1.0	0.2409498497775793	2.012572265965658	0.05497835497835498	0.19125111529691682	0.05497835497835498	0.019910115329962657	0.9554205006211998	0.9439158886917137	132.0	2.4817922092997047	70.0	0.1614007262360118
941	Feb25-FISH2-3L1-rep2-m1bp-100x_Position018_17_cmle.ics	34	1	0	1.2995999999999999	0.37962274419838776	1.0	0.10841636831220677	1.0	1.5476250661609716	1.0	0.29806007764175035	2.551877993007682	0.8476721341435556	0.9130697282796703	0.8471760797342193	0.7806982618514579	0.48846273855409134	0.9834870219206285	208.0	3.9461653735031934	154.0	0.3550815977192259
942	Feb25-FISH2-3L1-rep2-m1bp-100x_Position018_17_cmle.ics	35	1	0	1.2995999999999999	3.8509430681904226	1.0	0.3240899470904073	1.0	1.7328	1.0	0.23817191796753598	2.1441149938496373	0.9165971574832769	0.9523412328475868	0.909090165677183	0.8604051158758975	0.45309604240481083	0.9603648200119046	194.0	3.6567027389685136	124.0	0.28590985790379225
943	Feb25-FISH2-3L1-rep2-m1bp-100x_Position018_17_cmle.ics	36	1	0	1.083	0.3323537058608524	1.0	0.4663322782178773	1.0	0.4377344716066809	1.0	0.3044184873559055	2.1526033336689987	0.5102305760167076	0.6614690636788682	0.5107573918851541	0.3524539271300765	0.7687965954711752	0.9947535217779044	160.0	2.990501731847806	105.0	0.24210108935401767
944	Feb25-FISH2-3L1-rep2-m1bp-100x_Position018_17_cmle.ics	38	1	0	1.083	0.2625400953225113	1.0	0.34245782408533876	1.0	0.1459114905355603	1.0	0.3211068079082337	2.4721211569228854	0.36631596973232156	0.49425256600986806	0.349030856335556	0.16215898023182387	0.8750990097962201	1.0199024582534175	146.0	2.7712548438343854	94.0	0.2167381180883587
945	Feb25-FISH2-3L1-rep2-m1bp-100x_Position018_17_cmle.ics	39	1	0	1.5162	0.45440435442879806	1.0	0.32639390536544355	1.0	1.6050263958911635	1.0	0.2925342821438131	1.8541241982907826	0.8187675059176297	0.8731748325436703	0.8144091861757972	0.7258384438667788	0.6582680078894048	0.9922829754741131	296.0	5.491469018447711	259.0	0.5971826870732435
946	Feb25-FISH2-3L1-rep2-m1bp-100x_Position018_17_cmle.ics	40	1	0	0.8664	0.2975083408710981	1.0	0.21038329447438775	1.0	0.9512265400461283	1.0	0.2466955769645831	1.2772536043415885	0.7226197351291563	0.7947642492879027	0.717774536769672	0.6301351761400898	0.6566039914327091	0.9756990427230521	156.0	2.8308951615050897	91.0	0.20982094410681532
947	Feb25-FISH2-3L1-rep2-m1bp-100x_Position019_18_cmle.ics	1	1	0	1.2995999999999999	1.5234978663601402	1.0	0.2665804438110519	1.0	1.1190041972733815	1.0	0.2655920340875803	2.8341902172974556	0.8371009259372217	0.9089251076600261	0.8357955862439155	0.7448731868587671	0.536095619702746	0.9794681417898484	142.0	2.7286745176937677	82.0	0.18906942216218525
948	Feb25-FISH2-3L1-rep2-m1bp-100x_Position019_18_cmle.ics	2	1	0	1.5162	0.3122272363238669	1.0	0.48430957992300194	1.0	0.20635000882146287	1.0	0.29973978350706604	2.729693414253569	0.3333511081486419	0.4954940843192801	0.33257123812697886	0.16885852357940342	0.8608331289278598	0.9968571723561129	204.0	3.9035850473625757	150.0	0.3458586990771681
949	Feb25-FISH2-3L1-rep2-m1bp-100x_Position019_18_cmle.ics	3	1	0	1.2995999999999999	0.6555490049372851	1.0	NA	0.0	0.3095250132321943	1.0	0.2520606655820932	3.140151487692007	0.4205199282536281	0.5551375527033008	0.4205199282536281	0.2820995131496191	0.8271602842663128	0.9595366080960392	148.0	2.8627607534259534	85.0	0.19598659614372857
950	Feb25-FISH2-3L1-rep2-m1bp-100x_Position019_18_cmle.ics	4	1	0	1.5162	0.49999512174776417	1.0	0.2858438003711338	1.0	1.5162	1.0	0.26312671753175515	1.9185966882784369	0.8204431834018846	0.9163965708854019	0.8204431834018846	0.6448511465521246	0.5256918087460974	0.9844482474547199	214.0	4.05684636039496	151.0	0.3481644237376825
951	Feb25-FISH2-3L1-rep2-m1bp-100x_Position019_18_cmle.ics	4	2	0	1.7328	0.387870318195665	2.0	0.6121170795475672	3.0	1.7642842860844399	1.0	0.3015574945229531	2.6148328522753994	0.7664835852043497	0.8418510286271749	0.7664835852043497	0.6721293315084745	0.6567894965749627	0.9955376257225843	302.0	5.765986747222416	271.0	0.624851382999417
952	Feb25-FISH2-3L1-rep2-m1bp-100x_Position019_18_cmle.ics	4	3	0	1.2995999999999999	0.1358581416700424	3.0	0.41544346022323764	2.0	0.815064591942846	1.0	0.3148158882708861	2.3651935477198514	0.49321038168375386	0.6096183877157937	0.49006214287501026	0.3875817880995858	0.8115394217575737	0.9866789830318178	188.0	3.569427000917167	136.0	0.31357855382996574
953	Feb25-FISH2-3L1-rep2-m1bp-100x_Position019_18_cmle.ics	5	1	0	1.5162	0.21243201365796288	1.0	0.0949076555328972	1.0	0.10317500441073144	1.0	0.22903128203790243	3.203767210662202	0.3234906270200388	0.4998793363499246	0.3169316957552252	0.10300366300366301	0.8834896625462845	0.9283685888876392	188.0	3.6396427474384265	116.0	0.2674640606196767
954	Feb25-FISH2-3L1-rep2-m1bp-100x_Position019_18_cmle.ics	6	1	0	1.083	0.3358727403348377	1.0	0.3087478415091696	1.0	1.3904875446279013	1.0	0.32070425005395803	2.5244707738439884	0.9374657553998328	0.9739164287568128	0.9328373273351213	0.8725163653141852	0.5470437190161658	1.0036439351039805	120.0	2.2838354843565924	70.0	0.1614007262360118
955	Feb25-FISH2-3L1-rep2-m1bp-100x_Position019_18_cmle.ics	8	1	0	1.5162	0.2256681483120644	1.0	0.6946898046882354	1.0	0.0	1.0	0.15586226552622362	2.130168819264445	0.06908085161124333	0.20710806528005987	0.06908085161124333	0.02437769344568084	0.9593138396022628	0.9217062766920167	200.0	3.9312204677432168	105.0	0.24210108935401767
956	Feb25-FISH2-3L1-rep2-m1bp-100x_Position019_18_cmle.ics	9	1	0	1.5162	0.3236706705054554	1.0	0.48422978157972074	1.0	0.3720027687491155	1.0	0.2643431063930836	1.8498901623066282	0.45501418563988233	0.6185833746537474	0.45177441663653073	0.24113350905383088	0.8330356274436472	0.9434646276895349	314.0	5.846917227963433	269.0	0.6202399336783881
957	Feb25-FISH2-3L1-rep2-m1bp-100x_Position019_18_cmle.ics	10	1	0	1.2995999999999999	0.3949078593199193	1.0	0.2630703607295494	1.0	2.327734199042841	1.0	0.3308768948571609	2.1538374834137084	0.9734525649517921	0.9893353941267388	0.971870170015456	0.9457532935894605	0.28441958666839096	1.0007458855482545	184.0	3.48003617709571	135.0	0.31127282916945126
958	Feb25-FISH2-3L1-rep2-m1bp-100x_Position019_18_cmle.ics	11	1	0	1.083	0.3163553953445132	1.0	0.5093480860611725	1.0	0.20635000882146287	1.0	0.2715854417326567	2.3767792776307277	0.2808364276873274	0.3865830000952109	0.2808364276873274	0.1575651004474912	0.896187374199348	0.9931724596909867	108.0	2.0624735105730605	55.0	0.12681485632829495
959	Feb25-FISH2-3L1-rep2-m1bp-100x_Position019_18_cmle.ics	11	2	0	1.083	5.925408701274342	1.0	5.94474939274517	1.0	2.166	1.0	0.19623047174004235	1.8680900362294492	0.9635104255926878	0.9781907550223745	0.9600590307531182	0.9266043035323241	0.35709556719306984	0.8420509807028155	140.0	2.590358110421359	69.0	0.1590950015754973
960	Feb25-FISH2-3L1-rep2-m1bp-100x_Position019_18_cmle.ics	12	1	0	1.083	0.27750468875844697	1.0	0.4519321994922167	1.0	0.5260913608053412	1.0	0.2859744172986084	2.413866609837617	0.5713571062083119	0.6762762955361724	0.5713571062083119	0.4405207798871216	0.7293748410583085	1.0044984184487276	134.0	2.5264876212104332	78.0	0.17984652352012742
961	Feb25-FISH2-3L1-rep2-m1bp-100x_Position019_18_cmle.ics	13	1	0	1.083	0.32107032774298505	1.0	0.5007609316986087	1.0	1.1736910802652911	1.0	0.3045659969758873	2.296913289572469	0.8105449555093187	0.8765948027801143	0.809154898401877	0.7147726769666652	0.5633977837918548	0.9940767702563318	168.0	3.145878130650301	113.0	0.2605468866381333
962	Feb25-FISH2-3L1-rep2-m1bp-100x_Position019_18_cmle.ics	14	1	0	1.2995999999999999	0.21717067406061943	1.0	0.2076853374872927	1.0	1.4772412513556012	1.0	0.2965696386911721	2.550155053314056	0.8602788826545273	0.9113141059572601	0.8588421227749127	0.7938627667458145	0.48941188553891046	0.9767433200435167	188.0	3.569427000917167	132.0	0.30435565518790797
963	Feb25-FISH2-3L1-rep2-m1bp-100x_Position019_18_cmle.ics	15	1	0	1.5162	0.4028731506040213	1.0	0.0598068701757297	1.0	1.0542408233015097	1.0	0.2613102454790766	2.732856086094133	0.7561061402158858	0.8363781593275734	0.7533361180117396	0.6538827943514997	0.6107347932503723	0.9751405170733717	202.0	3.858889635451847	138.0	0.3181900031509946
964	Feb25-FISH2-3L1-rep2-m1bp-100x_Position019_18_cmle.ics	16	1	0	1.083	NA	0.0	0.17604667281396896	1.0	0.7252201245704302	1.0	0.3180264672001329	2.683462210201919	0.6912465917180427	0.788955151710521	0.6882916280506642	0.5695020886220468	0.5773217211371985	1.0069888766049175	126.0	2.417921720088779	75.0	0.17292934953858405
965	Feb25-FISH2-3L1-rep2-m1bp-100x_Position019_18_cmle.ics	18	1	0	1.5162	3.5898176634832777	1.0	3.8456523934122013	1.0	1.242391573779135	1.0	0.2655365691426384	2.498413132601969	0.8066149847842022	0.8831752519306663	0.8036902937278334	0.7178339515908098	0.581155341931321	0.9802805529894223	198.0	3.74609356278997	135.0	0.31127282916945126
966	Feb25-FISH2-3L1-rep2-m1bp-100x_Position019_18_cmle.ics	19	1	0	1.5162	0.4106335793073489	1.0	0.36489230780341914	1.0	0.3916201927270152	1.0	0.31057215406554073	2.469903118867489	0.5197153787509358	0.691085667973928	0.5180326517716711	0.2978598460133107	0.7716975525803694	1.000255689967928	198.0	3.76949881163039	146.0	0.3366358004351103
967	Feb25-FISH2-3L1-rep2-m1bp-100x_Position019_18_cmle.ics	22	1	0	1.5162	0.39218951306941585	1.0	0.3689961289486458	1.0	3.1465232677957564	1.0	0.3419137410022111	2.930811777406242	0.9943217027303883	0.9994878150569727	0.9931329278008928	0.9778875216572028	0.22205382009149024	0.9947172635858154	190.0	3.6375276616683156	144.0	0.33202435111408135
968	Feb25-FISH2-3L1-rep2-m1bp-100x_Position019_18_cmle.ics	22	2	0	1.2995999999999999	0.4066625646980139	2.0	2.473314552713701	1.0	2.187858192254088	1.0	0.3017401656220795	2.641047616785502	0.9089575455591669	0.9387211816928661	0.9090797954632639	0.8703518689481028	0.3663671157330573	0.9986699774123078	148.0	2.8159502557451144	93.0	0.21443239342784423
969	Feb25-FISH2-3L1-rep2-m1bp-100x_Position019_18_cmle.ics	23	1	0	1.2995999999999999	0.4516633101225976	2.0	0.46760438077637856	1.0	0.8318234787411565	1.0	0.3063323109039217	2.38835155201417	0.5731663282302558	0.6681317145330936	0.5731663282302558	0.46418462709225533	0.7460301374568116	1.0023448550762646	198.0	3.74609356278997	145.0	0.33433007577459584
970	Feb25-FISH2-3L1-rep2-m1bp-100x_Position019_18_cmle.ics	23	2	0	1.083	0.45818694611850236	1.0	4.11168399822417	1.0	1.6116450895211656	1.0	0.3273992772007014	2.459665619400645	0.7829024254825145	0.8324002065562186	0.7829024254825145	0.7259363946621524	0.6000866067414959	0.9952903554620159	164.0	3.1032978045096833	113.0	0.2605468866381333
971	Feb25-FISH2-3L1-rep2-m1bp-100x_Position019_18_cmle.ics	24	1	0	1.5162	0.4290789082719633	1.0	0.3686741991040702	1.0	0.7295574526778015	1.0	0.2955469651326335	3.0946080188684033	0.6248023223871289	0.7163725322780627	0.6243048801312654	0.48151296690895323	0.7222274358893769	0.9972909077224831	192.0	3.7290335712598837	136.0	0.31357855382996574
972	Feb25-FISH2-3L1-rep2-m1bp-100x_Position019_18_cmle.ics	25	1	0	1.5162	0.2780667764821981	1.0	0.24255804360335742	1.0	1.1094504182004423	1.0	0.2837729003663607	2.4095649857008725	0.7247430815009174	0.8140965310060938	0.724733574803449	0.5942375153295497	0.6220815286454618	0.9899236889847304	260.0	4.921004092458788	210.0	0.48420217870803534
973	Feb25-FISH2-3L1-rep2-m1bp-100x_Position019_18_cmle.ics	26	1	0	1.7328	0.2864101965263373	1.0	0.46070537352504365	1.0	0.32626801153583	1.0	0.2831294244018111	2.5189984867989708	0.40292746958808207	0.5654222581803622	0.40177580008008024	0.21146138192085265	0.8162806069659659	0.9859362758119975	286.0	5.455233949617425	242.0	0.5579853678444979
974	Feb25-FISH2-3L1-rep2-m1bp-100x_Position019_18_cmle.ics	28	1	0	1.2995999999999999	0.291467062398207	1.0	0.24197615189309274	1.0	0.20635000882146287	1.0	0.3044498994399707	2.373282232216354	0.3731232578449317	0.5288135998755817	0.3532163322925265	0.18266458505305722	0.8578712992115346	0.9995553757891786	218.0	4.122831935375998	167.0	0.3850560183059138
975	Feb25-FISH2-3L1-rep2-m1bp-100x_Position019_18_cmle.ics	29	1	0	1.7328	NA	0.0	2.246712060789604	1.0	0.0	1.0	0.19618701487570173	2.4076924715212025	0.06793129804746474	0.28958921589064285	0.128863537304099	0.025071538213723966	0.9318825979125874	0.8857924403365932	236.0	4.501685393732142	151.0	0.3481644237376825
976	Feb25-FISH2-3L1-rep2-m1bp-100x_Position019_18_cmle.ics	30	1	0	1.2995999999999999	3.967420458283846	1.0	0.3662082724078647	1.0	0.0	1.0	0.27451374210420326	2.7757486729932097	0.16386301466963518	0.3023787813860276	0.16386301466963518	0.019057960041112352	0.9461788140430674	0.9634186547936996	178.0	3.3693551902039434	117.0	0.26976978528019113
977	Feb25-FISH2-3L1-rep2-m1bp-100x_Position019_18_cmle.ics	30	2	0	1.2995999999999999	4.396497570260593	1.0	6.53939422931236	1.0	2.3825999999999996	1.0	0.33275980698678875	2.175077377981438	0.9535391743376432	0.9740083577934652	0.940109998099037	0.8958433348691396	0.3144390358973722	0.9970898031758305	220.0	4.120716849605887	177.0	0.40811326491105837
978	Feb25-FISH2-3L1-rep2-m1bp-100x_Position019_18_cmle.ics	31	1	0	1.083	0.6620206680093594	1.0	0.2544639459366519	1.0	0.10317500441073144	1.0	0.3116067213279376	2.3827481381622686	0.2543267737654931	0.4076202038453937	0.2543267737654931	0.0818910754115023	0.892826258663953	1.003524966837023	120.0	2.2604302355161727	69.0	0.1590950015754973
979	Feb25-FISH2-3L1-rep2-m1bp-100x_Position019_18_cmle.ics	32	1	0	0.8664	4.242278023113979	1.0	4.186148695207798	1.0	0.42540144110901373	1.0	0.16313526152416633	1.1377414501039858	0.4431543164108949	0.5418106402920975	0.43834897807870404	0.31697746317306214	0.7956607866084987	0.8190257936609152	128.0	2.3221856389569875	55.0	0.12681485632829495
980	Feb25-FISH2-3L1-rep2-m1bp-100x_Position019_18_cmle.ics	33	1	0	1.2995999999999999	3.3873543318901684	1.0	0.45924742279043407	1.0	0.0	1.0	0.2987286402854682	2.4976214141080355	0.16948843379487605	0.34419616947185144	0.16637923886908215	0.030217229085482133	0.9329504413746559	0.9921622757911184	176.0	3.3714702759740547	120.0	0.2766869592617345
981	Feb25-FISH2-3L1-rep2-m1bp-100x_Position019_18_cmle.ics	35	1	0	1.2995999999999999	0.25658000808805326	1.0	0.19312068299242643	1.0	0.0	1.0	0.26087195996935253	1.8544514372792658	0.2498741153103757	0.45458360142109827	0.24297843175651104	0.027117660223235515	0.9176364230340206	0.9789208991581149	206.0	3.807848966230785	142.0	0.3274129017930525
982	Feb25-FISH2-3L1-rep2-m1bp-100x_Position019_18_cmle.ics	36	1	0	1.5162	0.3201975200537795	1.0	0.4884715522985633	1.0	0.3720027687491155	1.0	0.2882305395200157	2.3582011682216137	0.45568504087128525	0.5882128643263983	0.45418364671957295	0.3018676072225797	0.7531635974200185	0.9945229969514405	184.0	3.5268466747765497	126.0	0.2905213072248212
983	Feb25-FISH2-3L1-rep2-m1bp-100x_Position019_18_cmle.ics	37	1	0	1.2995999999999999	0.3382562973737768	1.0	0.2392411041799204	1.0	2.708221035610169	1.0	0.3347123319960392	2.503144178293954	0.9979785582788868	0.9999891708479226	0.997928022235859	0.9882720283001841	0.11697929176290123	1.0044589592206352	186.0	3.548136837846858	138.0	0.3181900031509946
984	Feb25-FISH2-3L1-rep2-m1bp-100x_Position019_18_cmle.ics	38	1	0	1.2995999999999999	0.4050381030104213	1.0	0.4580651836964401	1.0	1.3412750573395087	1.0	0.3021191993041435	2.62479154640494	0.8290102205899266	0.8974567369252355	0.827614761200095	0.7527008273080669	0.4588634038135423	0.9852822909682402	184.0	3.5034414259361295	129.0	0.29743848120636457
985	Feb25-FISH2-3L1-rep2-m1bp-100x_Position019_18_cmle.ics	40	1	0	1.083	4.034064283097769	1.0	3.559369745926462	1.0	1.3452374738224686	1.0	0.12374111688944173	1.4955768014528563	0.8167571449088037	0.9056383742639667	0.8146660922016372	0.7011747809852076	0.5673985565359397	0.629715767296338	192.0	3.4013600874940053	88.0	0.20290377012527194
986	Feb25-FISH2-3L1-rep2-m1bp-100x_Position019_18_cmle.ics	41	1	0	1.083	NA	0.0	NA	0.0	0.0	1.0	0.2667389988896994	2.5143572536207905	0.17776259088406704	0.33722497484670727	0.17776259088406704	0.03740721757123602	0.9601496118298151	0.9511759244657234	106.0	1.9943728498219118	53.0	0.12220340700726606
987	Feb25-FISH2-3L1-rep2-m1bp-100x_Position019_18_cmle.ics	42	1	0	1.5162	0.3598853825380641	1.0	0.21382161803496164	1.0	0.42540144110901373	1.0	0.30660910029850014	2.3125070723160492	0.4347874754067307	0.5793442368875361	0.4315801256247874	0.28834935573168474	0.8083913328105365	0.9970311779822464	270.0	5.121075903172014	231.0	0.5326223965788388
988	Feb25-FISH2-3L1-rep2-m1bp-100x_Position019_18_cmle.ics	43	1	0	1.5162	NA	0.0	0.1488184482424008	1.0	0.751125369937127	1.0	0.27914531831119865	2.9926063065702166	0.6659475877779599	0.7723640725176678	0.6658095246313283	0.5233715020407459	0.665193979657758	0.9912360384387184	176.0	3.3948755248144744	116.0	0.2674640606196767
989	Feb25-FISH2-3L1-rep2-m1bp-100x_Position019_18_cmle.ics	44	1	0	1.083	0.7367718527300936	1.0	0.42356980919808884	1.0	0.42540144110901373	1.0	0.30443970331245684	2.3966389664418366	0.5000217110005297	0.6715472995857541	0.49835430615984505	0.3292690340341644	0.8145353637577436	0.9757719718629839	170.0	3.2139787914014493	115.0	0.2651583359591622
990	Feb25-FISH2-3L1-rep2-m1bp-100x_Position019_18_cmle.ics	45	1	0	1.5162	0.2676747098652899	1.0	0.3985957048607706	1.0	1.0967653411156157	1.0	0.2497276119465799	2.7309468480506114	0.7532919029637577	0.8389301489542548	0.7535427146181393	0.6562138587373026	0.5368258461538047	0.9632923109183795	210.0	4.014266034254343	143.0	0.3297186264535669
991	Feb25-FISH2-3L1-rep2-m1bp-100x_Position019_18_cmle.ics	47	1	0	1.7328	0.4596178954518909	1.0	0.21978534205435865	1.0	1.2225574214657589	1.0	0.30168015357020267	2.2073717789614706	0.7181071447361499	0.819908454779818	0.7184852948913558	0.610533290366707	0.6380375987628027	0.9888990608426061	326.0	6.091684450587383	304.0	0.700940296796394
992	Feb25-FISH2-3L1-rep2-m1bp-100x_Position019_18_cmle.ics	48	1	0	1.5162	3.6617817034971827	1.0	0.3789156503944619	1.0	0.6016084874694266	1.0	0.31155985693518456	2.678050432011295	0.5579014325639308	0.6643557522483201	0.5571503007910568	0.4276308221171089	0.7727570678706123	0.9929599673960173	184.0	3.5034414259361295	131.0	0.3020499305273935
993	Feb25-FISH2-3L1-rep2-m1bp-100x_Position019_18_cmle.ics	49	1	0	1.7328	2.489765444634962	1.0	0.4222737745864987	1.0	1.2594114294931633	1.0	0.273117628216583	2.403250769915313	0.7677723323921111	0.8545487001395605	0.7655707377235403	0.6675808423398569	0.5974910967277373	0.9840491687670855	242.0	4.588961131783487	185.0	0.426559062195174
994	Feb25-FISH2-3L1-rep2-m1bp-100x_Position019_18_cmle.ics	50	1	0	1.083	0.25997883063094795	1.0	0.3628331537504336	1.0	0.0	1.0	0.2736187900809741	2.117511227773355	0.11532182835820895	0.32370993046132973	0.15160702170963364	0.029188220827679783	0.945323573055033	0.9527816482272042	154.0	2.90322599379646	94.0	0.2167381180883587
995	Feb25-FISH2-3L1-rep2-m1bp-100x_Position019_18_cmle.ics	51	1	0	1.083	0.8416194415808029	1.0	0.43177053698873147	1.0	1.0317500441073144	1.0	0.30231754564522684	2.305000511912764	0.8120830695817305	0.8947509373326191	0.8120830695817305	0.7093234162730682	0.5419108264516559	1.0016430788582624	136.0	2.547777784280742	82.0	0.18906942216218525
996	Feb25-FISH2-3L1-rep2-m1bp-100x_Position019_18_cmle.ics	52	1	0	1.5162	0.35850132671887536	1.0	3.2627521526758794	1.0	1.693476355552663	1.0	0.292485254811594	2.831642782917766	0.8927731898708152	0.9341157523215571	0.8907857314189768	0.8370215536442449	0.4344370169752182	1.0053716844892244	202.0	3.882294884292267	146.0	0.3366358004351103
997	Feb25-FISH2-3L1-rep2-m1bp-100x_Position019_18_cmle.ics	53	1	0	1.2995999999999999	0.6017327851345615	1.0	0.2649415729680865	1.0	1.5036929604517426	1.0	0.3124899973183824	2.36630891388515	0.852533227103176	0.9233280390706241	0.8504431142681242	0.7674671867805537	0.597605899815543	0.9857100554404213	238.0	4.45275981028119	193.0	0.44500485947928964
998	Feb25-FISH2-3L1-rep2-m1bp-100x_Position020_19_cmle.ics	1	1	0	1.5162	2.439171737396884	1.0	0.35959528155756354	1.0	1.5748980912081223	1.0	0.2638979716917474	2.0347914496971056	0.7935154865262715	0.8528385706131523	0.7917167362634061	0.7046407005737976	0.5564456549003726	0.9692783057799206	300.0	5.604265091109589	251.0	0.578736889789128
999	Feb25-FISH2-3L1-rep2-m1bp-100x_Position020_19_cmle.ics	2	1	0	1.5162	0.14567024971516127	1.0	0.3806498341549926	1.0	0.0	1.0	0.30969823326391144	2.8523218378886037	0.2569108902867678	0.4239903364025891	0.21829195409284752	0.02387789831950649	0.8961681805190828	0.9947281725693851	242.0	4.635771629464328	197.0	0.4542277581213474
1000	Feb25-FISH2-3L1-rep2-m1bp-100x_Position020_19_cmle.ics	3	1	0	1.5162	0.1722210451887872	1.0	0.22643927792845947	1.0	0.0	1.0	0.24623144134488828	2.7113756529722424	0.20710230079885683	0.38611159672552314	0.19397550983179163	0.02762934867705966	0.923590950237995	0.9570620031427604	198.0	3.7460935627899703	130.0	0.29974420586687905
1001	Feb25-FISH2-3L1-rep2-m1bp-100x_Position020_19_cmle.ics	4	1	0	1.7328	0.3006342327816366	1.0	0.24042111560800214	1.0	2.014971786093599	1.0	0.28520802510926724	2.700924440875681	0.8965987978752022	0.9462818047129395	0.8948883597862354	0.8294841784476771	0.4288664541034031	0.9905105671636603	290.0	5.544624773438881	248.0	0.5718197158075845
1002	Feb25-FISH2-3L1-rep2-m1bp-100x_Position020_19_cmle.ics	6	1	0	1.2995999999999999	0.3577928464723878	1.0	0.28323885408571287	1.0	0.0	1.0	0.25750700549579564	2.439801908440597	0.16378462313927303	0.3714868743038788	0.16678454997032593	0.028105005568969863	0.9423244925412311	0.9581036208414409	188.0	3.5226165032363275	123.0	0.2836041332432778
1003	Feb25-FISH2-3L1-rep2-m1bp-100x_Position020_19_cmle.ics	7	1	0	1.5162	0.5256707392896617	1.0	0.08537387798050959	1.0	1.0622516852075932	1.0	0.2850093715513681	2.5288595708840806	0.7104858498282349	0.7924696003053602	0.7111892687714706	0.6131686569605759	0.556488092432084	0.9982992918119971	236.0	4.50168539373214	182.0	0.41964188821363063
1004	Feb25-FISH2-3L1-rep2-m1bp-100x_Position020_19_cmle.ics	8	1	0	1.5162	3.4332475408946403	1.0	0.4783524719322757	1.0	1.6561605642762027	1.0	0.31744761330392385	2.684686315264516	0.8979433341341722	0.9519692254398561	0.8970158510216283	0.8041865246760793	0.43307069056307823	1.0040146747881844	226.0	4.325018831859335	180.0	0.4150304388926017
1005	Feb25-FISH2-3L1-rep2-m1bp-100x_Position020_19_cmle.ics	9	1	0	1.5162	4.142943292282748	1.0	0.3244983412496871	1.0	0.20635000882146287	1.0	0.27022150963389857	2.738686146568454	0.3591737391936529	0.5385314431115957	0.3591737391936529	0.19092661956916854	0.8514485159617629	0.9848719184047017	188.0	3.6162374985980064	126.0	0.2905213072248212
1006	Feb25-FISH2-3L1-rep2-m1bp-100x_Position020_19_cmle.ics	10	1	0	1.2995999999999999	0.39678166966195255	1.0	0.14815292449914927	1.0	2.166	1.0	0.3167449383248968	2.003882239956476	0.9735401514203852	0.9934446052764822	0.9700316303007559	0.9330074995383525	0.25721142295276683	0.9880476255774641	216.0	4.0547312746248485	168.0	0.3873617429664282
1007	Feb25-FISH2-3L1-rep2-m1bp-100x_Position020_19_cmle.ics	11	1	0	1.083	4.123729922700329	1.0	5.471659351246244	1.0	0.2918229810711206	1.0	0.17719361715484985	1.793310007867093	0.4630185964053378	0.5902596969090059	0.45744783437553316	0.2268843046932372	0.776324864007084	0.7841580199558337	178.0	3.205518448321005	94.0	0.2167381180883587
1008	Feb25-FISH2-3L1-rep2-m1bp-100x_Position020_19_cmle.ics	12	1	0	1.2995999999999999	0.4910387745977524	1.0	0.13337340023931032	1.0	0.8058225447605828	1.0	0.2737484673717296	2.228049619613256	0.6561343665418412	0.7601052982833414	0.6571947647473212	0.5263616476956732	0.662643737603708	0.9849316225747626	196.0	3.6779929020388216	135.0	0.31127282916945126
1009	Feb25-FISH2-3L1-rep2-m1bp-100x_Position020_19_cmle.ics	13	1	0	1.2995999999999999	0.46568713058187133	1.0	0.15064040003388746	1.0	0.687545504971255	1.0	0.2916720758385471	2.182218248309795	0.5763746066357757	0.7005754887627921	0.5708984810565702	0.4466759174368759	0.7270962031691478	0.9865662092447649	190.0	3.5439066663066363	133.0	0.3066613798484224
1010	Feb25-FISH2-3L1-rep2-m1bp-100x_Position020_19_cmle.ics	14	1	0	1.083	4.344000815575827	1.0	4.904466712832145	1.0	0.0	1.0	0.19954612798346097	1.9091919750392443	0.13025699160905696	0.2534135651892264	0.13025699160905696	0.0330323795256941	0.9488769710117381	0.9019868584409839	124.0	2.34982105933763	58.0	0.13373203030983835
1011	Feb25-FISH2-3L1-rep2-m1bp-100x_Position020_19_cmle.ics	15	1	0	1.083	4.333465524747293	1.0	5.417885742711191	1.0	0.41270001764292574	1.0	0.27676277301857954	2.3010914213163676	0.36744193599021396	0.46254729287210494	0.3657586074380389	0.24961840944396033	0.8466210533601592	0.9834479397441951	162.0	3.011791894918115	102.0	0.23518391537247432
1012	Feb25-FISH2-3L1-rep2-m1bp-100x_Position020_19_cmle.ics	15	2	0	1.7328	0.19774951458076076	2.0	0.16712999661597602	1.0	1.5162	1.0	0.2654673497498516	2.0932645555303777	0.8573852657331681	0.9695850676308368	0.8573852657331681	0.6972173658885106	0.466195927997152	0.9578621462031061	312.0	5.825627064893123	267.0	0.6156284843573592
1013	Feb25-FISH2-3L1-rep2-m1bp-100x_Position020_19_cmle.ics	16	1	0	0.6497999999999999	3.0237335183390313	1.0	0.37358057540300577	1.0	1.1112288054572363	1.0	0.15173518236722194	1.4987073279483218	0.8681794089417967	0.924520463563826	0.8524073516982538	0.7560344951079405	0.4937416247301836	0.7932593537934947	154.0	2.8330102472752	70.0	0.1614007262360118
1014	Feb25-FISH2-3L1-rep2-m1bp-100x_Position020_19_cmle.ics	17	1	0	1.5162	0.25725524289807716	1.0	0.25420397932420896	1.0	1.6592549201289784	1.0	0.32201161402925776	2.666644534858171	0.8755457944413941	0.9344471461813999	0.8740084189609643	0.8006275001960939	0.47658388748569397	1.0056691831468907	234.0	4.48039523066183	191.0	0.4403934101582607
1015	Feb25-FISH2-3L1-rep2-m1bp-100x_Position020_19_cmle.ics	18	1	0	1.5162	0.2990198885044592	1.0	0.17566018626812926	1.0	0.23070632344123612	1.0	0.28204731779947145	2.5621440382955845	0.3924929336211148	0.5442092814831706	0.38162688458866517	0.15286181715976646	0.8562152724043409	0.9897136083047424	242.0	4.5889611317834875	188.0	0.4334762361767174
1016	Feb25-FISH2-3L1-rep2-m1bp-100x_Position020_19_cmle.ics	19	1	0	1.5162	3.4033816702585296	1.0	3.4877078762053073	1.0	0.0	1.0	0.22109094942646218	3.086125182045123	0.12961210407781878	0.27308747424409413	0.12961210407781878	0.02491135176577699	0.9537887839972478	0.9201060337067574	178.0	3.4629761855656227	105.0	0.24210108935401767
1017	Feb25-FISH2-3L1-rep2-m1bp-100x_Position020_19_cmle.ics	20	1	0	1.2995999999999999	0.46600671389419257	1.0	0.3286734342517847	1.0	0.10317500441073144	1.0	0.2631477098364001	3.217759214318517	0.23897061496956784	0.3428689853765661	0.218827943775042	0.06831056072251834	0.9047730321516063	0.9796790269125616	122.0	2.375341393948161	65.0	0.14987210293343953
1018	Feb25-FISH2-3L1-rep2-m1bp-100x_Position020_19_cmle.ics	20	2	0	1.083	3.953135223349086	1.0	4.00915795878247	1.0	1.2536039404732575	1.0	0.3161062176051913	2.40793361773362	0.791163402875239	0.8473774532973626	0.7882474421716272	0.7217766272296919	0.532069292972459	1.0094661359340222	124.0	2.37322630817805	73.0	0.16831790021755516
1019	Feb25-FISH2-3L1-rep2-m1bp-100x_Position020_19_cmle.ics	21	1	0	1.2995999999999999	0.1994068693501888	1.0	0.3342744814197296	1.0	1.4199491695140265	1.0	0.2912166652001647	2.4772309576644287	0.8436178015513754	0.8957303836949999	0.8420175289123332	0.774728287041496	0.5344546747920718	0.9784380297963957	192.0	3.658817824738624	135.0	0.31127282916945126
1020	Feb25-FISH2-3L1-rep2-m1bp-100x_Position020_19_cmle.ics	22	1	0	1.2995999999999999	0.2953569494767964	1.0	0.16455798532021496	1.0	0.42540144110901373	1.0	0.298179806429609	2.547526765810103	0.48354434305296046	0.613270741105417	0.48327298946372776	0.33997891194963675	0.77401065834392	0.9932148990240256	180.0	3.4374558509550925	124.0	0.28590985790379225
1021	Feb25-FISH2-3L1-rep2-m1bp-100x_Position020_19_cmle.ics	23	1	0	1.7328	0.10332972311989709	1.0	0.404189514343555	1.0	0.7540056732031717	1.0	0.2908882086657216	2.723381659471587	0.58504935028048	0.6888380494212881	0.5801986437548817	0.4374556202513669	0.7377433962774406	0.994963102411368	270.0	5.191291649693272	225.0	0.5187880486157521
1022	Feb25-FISH2-3L1-rep2-m1bp-100x_Position020_19_cmle.ics	24	1	0	1.5162	0.26692618025480197	1.0	0.13831942339708253	1.0	0.6639153385791856	1.0	0.2500723460220743	2.7514903273521125	0.6302281582076382	0.7573154954645049	0.6256739678290197	0.4621904982688094	0.7341452485999976	0.9771243815624905	200.0	3.8375994723815383	133.0	0.3066613798484224
1023	Feb25-FISH2-3L1-rep2-m1bp-100x_Position020_19_cmle.ics	25	1	0	1.5162	0.2641582060067633	1.0	0.1344839463616163	1.0	1.5099594298046763	1.0	0.29719649686204547	2.6676349987362196	0.8899735052829827	0.9509911577872123	0.8881667571104798	0.7820665879273471	0.5252131607913066	1.0024945372646679	210.0	4.014266034254343	156.0	0.35969304704025484
1024	Feb25-FISH2-3L1-rep2-m1bp-100x_Position020_19_cmle.ics	26	1	0	1.083	3.84278294778351	1.0	2.453703396437693	1.0	0.1459114905355603	1.0	0.1329636087964273	1.8490143045273997	0.295927442949093	0.42744880046811	0.295927442949093	0.142694558221182	0.8725669810785205	0.6506222002275515	170.0	3.143763044880189	76.0	0.1752350741990985
1025	Feb25-FISH2-3L1-rep2-m1bp-100x_Position020_19_cmle.ics	27	1	0	1.7328	0.2559188701785396	2.0	0.3368976601321514	1.0	1.7328	1.0	0.276107572074191	2.352985871934474	0.9297702570458289	0.9815720933942381	0.9210026597294868	0.785936258524479	0.3982744852807896	0.9855965399827497	346.0	6.491828072013832	318.0	0.7332204420435964
1026	Feb25-FISH2-3L1-rep2-m1bp-100x_Position020_19_cmle.ics	28	1	0	1.083	0.336376370078861	1.0	0.10228097197473072	1.0	0.65253602307166	1.0	0.30682137300883505	1.7884955955349715	0.5955094377525555	0.7241495205791681	0.5955094377525555	0.4536495476214391	0.724516817377391	1.0025700702691527	184.0	3.38641518173403	130.0	0.29974420586687905
1027	Feb25-FISH2-3L1-rep2-m1bp-100x_Position020_19_cmle.ics	29	1	0	1.5162	0.3540440750877812	1.0	0.187907695238158	1.0	0.815064591942846	1.0	0.2795666625162536	2.3398308061022504	0.6658108426833789	0.7905859361838337	0.6648741534418275	0.5389029279962263	0.6601661624318411	0.9877956506996496	206.0	3.9248752104328846	147.0	0.33894152509562475
1028	Feb25-FISH2-3L1-rep2-m1bp-100x_Position020_19_cmle.ics	30	1	0	1.5162	0.32954792263298777	1.0	0.48167583353138976	1.0	1.9493999999999998	1.0	0.3008522092318485	2.4685237140546024	0.8421661718253479	0.9018222175847317	0.8377576573927396	0.7736006108839795	0.5466766307056647	0.9910966947969116	246.0	4.678351955604945	199.0	0.4588392074423764
1029	Feb25-FISH2-3L1-rep2-m1bp-100x_Position020_19_cmle.ics	30	2	0	1.2995999999999999	0.40943932999137317	2.0	2.9745713461147516	1.0	1.0317500441073144	1.0	0.2661537328980036	2.310397103231416	0.5953581354758539	0.701372354654196	0.5952371918308497	0.491864761290445	0.7181279756075626	0.9799415582914056	216.0	4.03132602578443	154.0	0.3550815977192259
1030	Feb25-FISH2-3L1-rep2-m1bp-100x_Position020_19_cmle.ics	32	1	0	1.083	0.3173504806309467	1.0	0.5050303748500367	1.0	1.9493999999999998	1.0	0.2993667739987017	3.178736691687237	0.9562061221241754	0.9713345947762118	0.9534739783196874	0.9287211091265982	0.35165486928063405	0.9952837910495925	102.0	1.9986030213621344	53.0	0.12220340700726606
1031	Feb25-FISH2-3L1-rep2-m1bp-100x_Position020_19_cmle.ics	33	1	0	1.5162	0.38567179263585527	1.0	0.12667120033799173	1.0	0.65253602307166	1.0	0.2800901754771584	2.9969886195314026	0.5913060861532947	0.7092205670483294	0.5859844072049467	0.4520635292657875	0.7523618443401313	0.9817402288308853	204.0	3.9503955450434156	145.0	0.33433007577459584
1032	Feb25-FISH2-3L1-rep2-m1bp-100x_Position020_19_cmle.ics	34	1	0	1.5162	0.39042793990565555	1.0	0.2909491635507384	1.0	2.1578312873628183	1.0	0.3286803358553242	2.1591133308223074	0.9127772003085738	0.9551282283446031	0.9121904755006175	0.8622210793563412	0.32234812725153283	0.9933973349638872	246.0	4.631541457924105	208.0	0.4795907293870064
1033	Feb25-FISH2-3L1-rep2-m1bp-100x_Position020_19_cmle.ics	34	2	0	0.8664	3.490428889181309	1.0	3.693643663133006	1.0	1.1112288054572363	1.0	0.3426789479021379	2.266848623675746	0.6544480621783426	0.7253874375699452	0.6544480621783426	0.5754629512257841	0.6518071796484717	0.9963434397901854	114.0	2.1263439997839866	67.0	0.15448355225446841
1034	Feb25-FISH2-3L1-rep2-m1bp-100x_Position020_19_cmle.ics	37	1	0	0.4332	0.7759301280766446	1.0	5.185544235836733	1.0	1.3116988911569	1.0	0.15336559238493963	1.2612918808277631	0.763639089977591	0.8219983172416091	0.7629768162544464	0.6489074566189885	0.6365712897618379	0.7781501305246783	140.0	2.33290037317674	61.0	0.1406492042913817
1035	Feb25-FISH2-3L1-rep2-m1bp-100x_Position020_19_cmle.ics	37	2	0	1.083	0.16480942454616754	2.0	0.36256967593644424	1.0	1.693476355552663	1.0	0.274133124179535	1.5233591896072234	0.8509550903441324	0.9087582575953216	0.8509550903441324	0.7644575603335527	0.562008427943426	0.9641758890231633	174.0	3.1863433710208073	113.0	0.2605468866381333
1036	Feb25-FISH2-3L1-rep2-m1bp-100x_Position020_19_cmle.ics	37	3	0	0.6497999999999999	0.17829603535829966	3.0	4.412853690084042	1.0	0.0	1.0	0.13017886875851517	1.1093893085762416	0.20000666438966686	0.39596887730025576	0.20000666438966686	0.021417682291883608	0.9278725027677851	0.5908971410344425	138.0	2.475446951989371	55.0	0.12681485632829495
1037	Feb25-FISH2-3L1-rep2-m1bp-100x_Position020_19_cmle.ics	39	1	0	1.083	2.0178290000021613	1.0	0.4440152978004151	1.0	0.8254000352858515	1.0	0.282425622565585	3.2022295987486187	0.7404286150091519	0.8120805369127517	0.7416298047589994	0.680197528981086	0.5574868564936004	1.0004388443799923	104.0	1.996487935592023	53.0	0.12220340700726606
1038	Feb25-FISH2-3L1-rep2-m1bp-100x_Position021_20_cmle.ics	1	1	0	1.2995999999999999	0.09461468790455617	1.0	3.1641395224475546	1.0	1.9493999999999998	1.0	0.27024452934105747	2.557940375411678	0.9292217434698995	0.9674468706638428	0.9287166191971566	0.8873938021860318	0.34269829965256937	0.9926162578642699	186.0	3.524731589006438	124.0	0.28590985790379225
1039	Feb25-FISH2-3L1-rep2-m1bp-100x_Position021_20_cmle.ics	2	1	0	1.2995999999999999	0.6186765368133317	1.0	0.2798871925590824	2.0	1.6720368465176956	1.0	0.22093111602000765	1.3272784226757792	0.7664533850731952	0.848353516966242	0.7642798748651094	0.6565897472231609	0.6228995628001595	0.9356559521119979	476.0	8.484225141434838	459.0	1.0583276191761344
1040	Feb25-FISH2-3L1-rep2-m1bp-100x_Position021_20_cmle.ics	3	1	0	1.9493999999999998	0.11161772064559526	1.0	0.408184878437307	1.0	2.3846181184637274	1.0	0.29183807359472047	2.4518936906441415	0.9432447536534516	0.9838752857004219	0.9423044102440542	0.8763799790514244	0.30944577037179993	0.9825969047475787	326.0	6.2321159436299	299.0	0.6894116734938217
1041	Feb25-FISH2-3L1-rep2-m1bp-100x_Position021_20_cmle.ics	4	1	0	1.5162	0.3301021110357801	1.0	0.20464040353970991	1.0	0.0	1.0	0.18772689102995802	3.0691219047297356	0.0772416336932466	0.2153024612702032	0.10794044665012408	0.03860405070082489	0.9582402563458543	0.9295564555555812	128.0	2.6030486250420264	59.0	0.13603775497035278
1042	Feb25-FISH2-3L1-rep2-m1bp-100x_Position021_20_cmle.ics	5	1	0	1.5162	0.5039144115553642	1.0	0.2911516943945579	1.0	1.3828107060241546	1.0	0.27016716875677926	3.1719694460284362	0.8373576937201616	0.8992571000122414	0.8345345207491737	0.7618550312155711	0.5455647833028292	0.9948586882191639	148.0	2.8627607534259534	88.0	0.20290377012527194
1043	Feb25-FISH2-3L1-rep2-m1bp-100x_Position021_20_cmle.ics	6	1	0	1.5162	0.3216156079251063	1.0	0.41884730907514	1.0	0.9018655279647406	1.0	0.27576914664657454	2.7637446424579477	0.6537791055989576	0.7610479483010606	0.6516015049509599	0.5361211708565425	0.6204413104574941	0.9870220832722911	228.0	4.3229037460892235	170.0	0.39197319228745714
1044	Feb25-FISH2-3L1-rep2-m1bp-100x_Position021_20_cmle.ics	8	1	0	1.083	0.6884442903443242	1.0	0.1312158273160316	1.0	0.0	1.0	0.31544250215413183	2.30152623510873	0.16914724899353423	0.33954059847679463	0.16914724899353423	0.0282812527231217	0.9403337070866702	0.9858032364311105	168.0	3.192688628331141	115.0	0.2651583359591622
1045	Feb25-FISH2-3L1-rep2-m1bp-100x_Position021_20_cmle.ics	9	1	0	1.7328	4.355863589006281	1.0	4.399270381835411	1.0	0.0	1.0	0.14597096105639615	3.47550313825311	0.14362940629350113	0.2737098697229037	0.14462817655761342	0.026604742910291704	0.9551136275857062	0.6844843612676529	150.0	2.860645667655842	66.0	0.15217782759395398
1046	Feb25-FISH2-3L1-rep2-m1bp-100x_Position021_20_cmle.ics	9	2	0	1.083	6.011533327311735	1.0	6.196173976893366	1.0	0.0	1.0	0.11517941276017017	1.6480810886092565	0.0746331079857925	0.2969031879498368	0.10525790120913625	0.026604742910291704	0.960141010360392	0.726405721306736	142.0	2.658458771172508	54.0	0.12450913166778053
1047	Feb25-FISH2-3L1-rep2-m1bp-100x_Position021_20_cmle.ics	10	1	0	1.083	NA	0.0	2.9575136955815293	1.0	0.0	1.0	0.2993667739987017	2.9493221880323857	0.09730441279366246	0.26437626744779	0.09730441279366246	0.03370373444967565	0.9613386630351347	1.0002783668918096	102.0	1.975197772521714	53.0	0.12220340700726606
1048	Feb25-FISH2-3L1-rep2-m1bp-100x_Position021_20_cmle.ics	11	1	0	0.8664	NA	0.0	0.1742347007926781	1.0	0.8972608143895275	1.0	0.32663122297097663	2.421138788325246	0.8034554429722006	0.8990971680956092	0.8002240841777085	0.682409392049883	0.5690838973292173	1.0000322144155833	110.0	2.0837636736433693	62.0	0.14295492895189613
1049	Feb25-FISH2-3L1-rep2-m1bp-100x_Position021_20_cmle.ics	12	1	0	1.083	0.2269449154017728	1.0	0.08998582597831228	1.0	0.0	1.0	0.1279001141370375	1.8738962166538127	0.08255196509998224	0.18688683156003869	0.08255196509998224	0.04125624272093804	0.9857337875400828	0.9156491949798208	132.0	2.5520079558209643	51.0	0.11759195768623716
1050	Feb25-FISH2-3L1-rep2-m1bp-100x_Position021_20_cmle.ics	13	1	0	1.2995999999999999	0.608627522057357	1.0	0.30006137229914276	1.0	0.3916201927270152	1.0	0.3063323109039217	2.451558624193364	0.5401378911335036	0.6988228973668441	0.5345933175835302	0.31232135108515224	0.7735424765457651	0.9844885952435107	198.0	3.72268831394955	145.0	0.33433007577459584
1051	Feb25-FISH2-3L1-rep2-m1bp-100x_Position021_20_cmle.ics	14	1	0	1.5162	3.8036597951488966	1.0	0.24631168839277492	2.0	0.622541700711641	1.0	0.24394891704028757	2.2288777479922186	0.5167154433035035	0.6516654542993927	0.5165361257253057	0.3709404022803783	0.6929168891607153	0.9136528230938219	230.0	4.367599157999951	162.0	0.37352739500334153
1052	Feb25-FISH2-3L1-rep2-m1bp-100x_Position021_20_cmle.ics	14	2	0	1.2995999999999999	0.5171346094837758	2.0	0.46580160617778954	3.0	1.403331779731213	1.0	0.25363962448022553	2.712737534124438	0.7573494831932063	0.8149645594031769	0.7398507942415374	0.667832794816707	0.5674959968058574	0.9825933705027724	150.0	2.860645667655842	87.0	0.20059804546475749
1053	Feb25-FISH2-3L1-rep2-m1bp-100x_Position021_20_cmle.ics	15	1	0	1.5162	1.2693605418749778	1.0	1.4353179731641195	1.0	0.0	1.0	0.3077861314732113	2.832714778425381	0.18107003803695934	0.3323583556231198	0.15722157009897306	0.026244219087754407	0.9257072426711928	0.9894202432325672	204.0	3.926990296202996	152.0	0.350470148398197
1054	Feb25-FISH2-3L1-rep2-m1bp-100x_Position021_20_cmle.ics	16	1	0	1.083	4.858948334325771	1.0	7.591390629977908	1.0	0.0	1.0	0.20952163216323078	3.3128089747971305	0.14304971893248922	0.2606532773017519	0.14084483981880697	0.02559078753479234	0.9445357408703511	0.8284803596934652	122.0	2.281720398586482	58.0	0.13373203030983835
1055	Feb25-FISH2-3L1-rep2-m1bp-100x_Position021_20_cmle.ics	17	1	0	1.5162	6.155063840437184	1.0	0.33221966301354405	1.0	1.8008849621272118	1.0	0.2857249264115973	1.6340396606881764	0.8183091534045789	0.8735029786585634	0.8138462935993273	0.7328188688423231	0.554313786189438	0.9835544669306676	312.0	5.802221816052704	277.0	0.6386857309625038
1056	Feb25-FISH2-3L1-rep2-m1bp-100x_Position021_20_cmle.ics	17	2	0	0.8664	0.38993835239924457	1.0	6.353440123010574	1.0	0.7857574237886386	1.0	0.3126783182461922	2.309383515795468	0.5021347297229979	0.5766978939873001	0.5021259387975773	0.4200509287612707	0.8224389246687303	0.9970281142599892	114.0	2.1497492486244067	64.0	0.14756637827292504
1057	Feb25-FISH2-3L1-rep2-m1bp-100x_Position021_20_cmle.ics	18	1	0	1.083	3.716071568647052	1.0	3.5033752838869705	1.0	1.8096231334713841	1.0	0.3049786146593797	2.118789843931098	0.9133037209641011	0.9514745503531639	0.9131143959804849	0.8537937814024612	0.40775106311539977	0.9965328293626182	190.0	3.520501417466216	136.0	0.31357855382996574
1058	Feb25-FISH2-3L1-rep2-m1bp-100x_Position021_20_cmle.ics	19	1	0	1.2995999999999999	0.11263264915694766	1.0	0.3052877826022867	1.0	0.0	1.0	0.16302389343294	1.9656982137200278	0.1648725417473269	0.2583992184249091	0.08121505979411286	0.029128145749280843	0.9436761564831917	0.8598676232824085	202.0	3.858889635451847	109.0	0.25132398799607547
1059	Feb25-FISH2-3L1-rep2-m1bp-100x_Position021_20_cmle.ics	20	1	0	1.2995999999999999	0.4162899697094861	1.0	0.33349071267873964	1.0	0.8058225447605828	1.0	0.3389058544496336	2.897367179220744	0.6652101073890789	0.7665696484957036	0.6646079256382741	0.5402072122845077	0.6613777936542573	0.9989741335702209	178.0	3.4161656878847837	130.0	0.29974420586687905
1060	Feb25-FISH2-3L1-rep2-m1bp-100x_Position021_20_cmle.ics	21	1	0	1.2995999999999999	0.2864087617582722	1.0	0.1110237243002503	1.0	1.0951397134915137	1.0	0.31767783379119197	2.5507370562060054	0.7788881727588869	0.8533440516746819	0.7733708239193716	0.6409544517710052	0.6347569632489549	0.9957928452517499	192.0	3.682223073579044	141.0	0.325107177132538
1061	Feb25-FISH2-3L1-rep2-m1bp-100x_Position021_20_cmle.ics	22	1	0	0.8664	NA	0.0	0.3099462707313387	1.0	1.4772412513556012	1.0	0.3004098407371518	2.5553565933935825	0.9568956835256914	0.9824057848409773	0.9557475778999738	0.914607126311761	0.28410942633947606	0.989529391612603	98.0	1.8624016998598358	50.0	0.11528623302572269
1062	Feb25-FISH2-3L1-rep2-m1bp-100x_Position021_20_cmle.ics	23	1	0	0.6497999999999999	0.13702934381007514	1.0	0.2585114001492646	1.0	0.5689355674538337	1.0	0.3927313574513089	2.048966516174462	0.6598846213411801	0.7599698002168189	0.6575422022611119	0.5267055133963141	0.6753650086357394	1.0211727331169063	92.0	1.704910215287229	52.0	0.1198976823467516
1063	Feb25-FISH2-3L1-rep2-m1bp-100x_Position021_20_cmle.ics	25	1	0	1.2995999999999999	0.32776870201408786	1.0	0.3798091042154592	1.0	1.5497868238284018	1.0	0.24374425760610463	3.109987814109885	0.8510049567692747	0.8934560028665653	0.8504276623557594	0.7966264772433197	0.5203063977669264	0.9739720675406435	116.0	2.241255158215975	58.0	0.13373203030983835
1064	Feb25-FISH2-3L1-rep2-m1bp-100x_Position021_20_cmle.ics	25	2	0	1.2995999999999999	2.212313145162838	1.0	0.15579413322064847	2.0	1.8583168866609978	1.0	0.2666885648411231	2.3331372407844504	0.9190659774523401	0.9532457880732301	0.9188138258694253	0.8763926398280061	0.3774055816994136	0.9560088092086889	152.0	2.881935830726151	91.0	0.20982094410681532
1065	Feb25-FISH2-3L1-rep2-m1bp-100x_Position021_20_cmle.ics	26	1	0	1.7328	0.16176035937058844	2.0	0.2509362220185577	2.0	2.3491461148828927	1.0	0.2939637896256029	2.229665735076048	0.9401717033843171	0.9767256445255195	0.9371356405709839	0.8811406921712952	0.4817110264240657	0.9768592649885752	336.0	6.385377256662287	314.0	0.7239975434015384
1066	Feb25-FISH2-3L1-rep2-m1bp-100x_Position021_20_cmle.ics	27	1	0	1.5162	0.27974717309150715	1.0	0.20939416177111167	1.0	0.10317500441073144	1.0	0.2685212001798017	2.4521575280516372	0.29896894229981924	0.43243958203427624	0.2953725223437825	0.08895943162708085	0.8779032818381967	0.9948403283328584	220.0	4.167527347286727	159.0	0.3666102210217982
1067	Feb25-FISH2-3L1-rep2-m1bp-100x_Position021_20_cmle.ics	29	1	0	1.2995999999999999	0.3841703817742479	1.0	0.44564147052773767	1.0	0.9077480443748005	1.0	0.29990922299818334	2.2302709326655066	0.6779108121067697	0.7708330306156551	0.6779108121067697	0.5853373243632031	0.6221248394280011	0.988220628747742	192.0	3.6354125758982043	137.0	0.3158842784904802
1068	Feb25-FISH2-3L1-rep2-m1bp-100x_Position021_20_cmle.ics	30	1	0	1.2995999999999999	0.2256999882375911	1.0	0.41572281526332616	1.0	2.3825999999999996	1.0	0.28649647100679126	2.15869088793705	0.9825364410956975	0.9954903410557941	0.9776306832852146	0.9538324765861559	0.28669277888602424	0.9929956452916374	226.0	4.254803085338074	171.0	0.3942789169479716
1069	Feb25-FISH2-3L1-rep2-m1bp-100x_Position021_20_cmle.ics	31	1	0	1.5162	7.5095675267234085	1.0	6.999319992421398	1.0	0.5097226605744432	1.0	0.32845977069368737	2.632552918361644	0.5144964649557423	0.641340533318488	0.50789957134109	0.3346712687190336	0.8109239755577917	0.9816149294886118	210.0	4.014266034254343	164.0	0.3781388443243705
1070	Feb25-FISH2-3L1-rep2-m1bp-100x_Position021_20_cmle.ics	32	1	0	1.083	0.34070412774652736	1.0	0.3965280765209274	1.0	0.5963412819178956	1.0	0.3068914311146678	2.234650848492737	0.637434571482626	0.7558554581572807	0.6363877152046414	0.4891782808854134	0.6925588807248446	0.9976991469825532	132.0	2.458386960459285	79.0	0.18215224818064185
1071	Feb25-FISH2-3L1-rep2-m1bp-100x_Position021_20_cmle.ics	33	1	0	1.083	3.220022851020292	1.0	NA	0.0	0.3916201927270152	1.0	0.2620452549928	3.074145487092689	0.5783304073761767	0.715092409560277	0.5700640024329219	0.3602037572054575	0.7282726196250824	0.9536271191161195	132.0	2.5286027069805446	73.0	0.16831790021755516
1072	Feb25-FISH2-3L1-rep2-m1bp-100x_Position021_20_cmle.ics	34	1	0	1.083	0.3357502072212456	1.0	1.9769051962016715	1.0	1.4199491695140265	1.0	0.2802220647444271	2.7131959384629667	0.8001847325966978	0.8498703429600817	0.7883434878891146	0.7382648904799606	0.5872033983133869	0.9994361334816844	112.0	2.128459085554098	59.0	0.13603775497035278
1073	Feb25-FISH2-3L1-rep2-m1bp-100x_Position021_20_cmle.ics	34	2	0	1.2995999999999999	0.33562874131207904	2.0	0.31107397310841645	1.0	0.7540056732031717	1.0	0.29916811979196134	2.2492054567218123	0.6108911913531376	0.7242579142427684	0.6070703246015627	0.46341778252039517	0.718258111209534	0.9963120744063607	170.0	3.1905735425610295	114.0	0.26285261129864773
1074	Feb25-FISH2-3L1-rep2-m1bp-100x_Position021_20_cmle.ics	35	1	0	1.5162	0.31490423384130783	1.0	0.22131694738635518	1.0	1.0967653411156157	1.0	0.27841751300124384	2.8280785640951502	0.7509097131522521	0.8345858622544123	0.7471940325610957	0.652552435097816	0.5937125215089382	0.9919904697175005	192.0	3.705628322419464	132.0	0.30435565518790797
1075	Feb25-FISH2-3L1-rep2-m1bp-100x_Position021_20_cmle.ics	36	1	0	1.2995999999999999	0.19411817978228132	1.0	0.48581112063637655	1.0	0.7252201245704302	1.0	0.33789574318610216	2.862688016271689	0.608704559422731	0.7157018961553345	0.604986607786453	0.48158475791582256	0.6867771401110644	0.9938428280570111	180.0	3.460861099795512	132.0	0.30435565518790797
1076	Feb25-FISH2-3L1-rep2-m1bp-100x_Position021_20_cmle.ics	37	1	0	1.2995999999999999	0.45385792308941136	1.0	0.23961986740408048	1.0	1.0317500441073144	1.0	0.26594939856407523	2.2806947866199994	0.7428265119505582	0.8140962981648483	0.7327442139118371	0.6432056820331715	0.6598331745445848	0.9897190556597784	190.0	3.5439066663066354	127.0	0.29282703188533565
1077	Feb25-FISH2-3L1-rep2-m1bp-100x_Position021_20_cmle.ics	38	1	0	1.2995999999999999	0.23921979713485098	1.0	0.16309797802242632	1.0	0.0	1.0	0.3069542060863775	2.2227489750521414	0.21850325160333808	0.42139993036289913	0.21228083968865477	0.025378230543730975	0.8855390175703134	0.9802412693646743	226.0	4.2313978364976546	177.0	0.40811326491105837
1078	Feb25-FISH2-3L1-rep2-m1bp-100x_Position021_20_cmle.ics	39	1	0	1.2995999999999999	4.6480587842294385	1.0	4.899670376983968	1.0	0.65584944557845	1.0	0.26580897764629313	2.635316381505355	0.5435728197359879	0.623923393204934	0.5331313568491668	0.42065570222895476	0.7821431614365509	0.9677580017223583	184.0	3.5034414259361295	121.0	0.27899268392224896
1079	Feb25-FISH2-3L1-rep2-m1bp-100x_Position021_20_cmle.ics	40	1	0	1.5162	0.2644382363963424	1.0	0.20086667585242776	1.0	0.0	1.0	0.26827221592563444	2.8611154438197515	0.18638220261995408	0.36571868433644705	0.174561896242051	0.025884009126150305	0.9203258204890347	0.9865931191981628	206.0	3.9482804592733043	144.0	0.33202435111408135
1080	Feb25-FISH2-3L1-rep2-m1bp-100x_Position021_20_cmle.ics	41	1	0	1.2995999999999999	5.652026471899529	1.0	1.237647608106259	1.0	0.5556144027286182	1.0	0.12817198261405505	2.7700876402119268	0.5429184549356223	0.6790638819677264	0.5429184549356223	0.40368785629492415	0.7153663960421756	0.7005630117951711	166.0	2.9841564745374725	72.0	0.16601217555704068
1081	Feb25-FISH2-3L1-rep2-m1bp-100x_Position021_20_cmle.ics	42	1	0	1.083	0.06738154573209645	1.0	0.2639761068552572	1.0	1.3828107060241546	1.0	0.3148577864191545	2.419348869721161	0.859543336636377	0.9174221500706289	0.8575825936623727	0.7876705108473361	0.4661916250319461	1.013633802956641	148.0	2.792545006904694	95.0	0.21904384274887315
1082	Feb25-FISH2-3L1-rep2-m1bp-100x_Position021_20_cmle.ics	43	1	0	1.2995999999999999	0.5903064308410078	1.0	0.22296835882286334	1.0	2.5991999999999997	1.0	0.2573903858198283	1.6583336319295996	0.9911330099152293	0.9967312152485897	0.9844992252144587	0.9628735934857247	0.3741035799531167	0.9748898410334167	260.0	4.803977848256687	200.0	0.46114493210289076
1083	Feb25-FISH2-3L1-rep2-m1bp-100x_Position021_20_cmle.ics	45	1	0	1.083	0.30416246831925164	1.0	0.24865034356457918	1.0	0.23070632344123612	1.0	0.2771993517873347	2.8712737600441414	0.43713032237847155	0.5442731795213287	0.4349367386109914	0.282325982216303	0.8071062061080416	0.9957014089890471	102.0	1.951792523681294	51.0	0.11759195768623716
1084	Feb25-FISH2-3L1-rep2-m1bp-100x_Position021_20_cmle.ics	47	1	0	1.9493999999999998	0.2538974484836088	2.0	0.38652213702567567	1.0	0.9479040472602467	1.0	0.2621176753062301	2.9696486900691053	0.6306448317132265	0.7470079107919549	0.630487929474268	0.5004323933794553	0.7277953670682275	0.9893254990260915	318.0	6.123550042508245	273.0	0.6294628323204459
1085	Feb25-FISH2-3L1-rep2-m1bp-100x_Position021_20_cmle.ics	52	1	0	1.5162	0.21326002316685772	1.0	0.2959752182280634	1.0	0.0	1.0	0.22627814517967254	2.5911896836030732	0.1395675395558379	0.30401785341145593	0.11557910749659397	0.029266722946147225	0.9490821892143918	0.9272090745589741	192.0	3.7290335712598837	119.0	0.27438123460122005
1086	Feb25-FISH2-3L1-rep2-m1bp-100x_Position021_20_cmle.ics	53	1	0	1.2995999999999999	0.324848876985704	1.0	0.47818290921910717	1.0	0.41270001764292574	1.0	0.29072897556794247	2.5707811124866553	0.47071588268817677	0.6014459398243538	0.47116157409436965	0.3180556164423597	0.8027712675246842	0.99639479687886	194.0	3.680107987808933	137.0	0.3158842784904802
1087	Feb25-FISH2-3L1-rep2-m1bp-100x_Position021_20_cmle.ics	54	1	0	1.5162	0.3440792090592543	1.0	0.4871529646460359	2.0	0.1459114905355603	1.0	0.3072705438989729	2.299870182878104	0.2837335035760955	0.47407289183267	0.2837335035760955	0.12023561332282616	0.8862360130781701	0.991353259062554	276.0	5.208351641223359	239.0	0.5510681938629545
1088	Feb25-FISH2-3L1-rep2-m1bp-100x_Position021_20_cmle.ics	54	2	0	0.8664	1.0180506772679698	2.0	0.8860532050278583	1.0	2.362701411156373	1.0	0.2977904950224626	1.8737067383109762	0.9113706869893964	0.9372130062810269	0.9104862226389623	0.8762464795991315	0.42732212997080193	1.006358250583065	106.0	1.9709676009814918	56.0	0.12912058098880944
1089	Feb25-FISH2-3L1-rep2-m1bp-100x_Position021_20_cmle.ics	55	1	0	1.083	2.7427283829196867	1.0	0.10332051464495981	1.0	1.0622516852075932	1.0	0.2824135301216581	2.448303432261124	0.8058453503479681	0.8655144911689414	0.8011371676293142	0.7267967634459781	0.520849795143589	0.9816644217936592	124.0	2.34982105933763	69.0	0.1590950015754973
1090	Feb25-FISH2-3L1-rep2-m1bp-100x_Position021_20_cmle.ics	56	1	0	0.8664	0.3475717861797478	1.0	0.2670651585359554	1.0	0.5260913608053412	1.0	0.20317031255333534	1.6376478269774275	0.5076901751003409	0.6198766295547197	0.5074444423441645	0.3596645432836197	0.7922909634160596	0.8865540742001187	154.0	2.8096049984347804	81.0	0.18676369750167077
1091	Feb25-FISH2-3L1-rep2-m1bp-100x_Position021_20_cmle.ics	57	1	0	1.2995999999999999	0.41536590498145814	1.0	0.17908357333544947	1.0	0.7252201245704302	1.0	0.2836736067019555	2.742996797946869	0.6078813545727256	0.7229695044676516	0.6077129152830583	0.48670933795338245	0.7208350674362588	1.00351103898554	184.0	3.5268466747765492	125.0	0.28821558256430674
1092	Feb25-FISH2-3L1-rep2-m1bp-100x_Position021_20_cmle.ics	58	1	0	1.5162	0.1605431293985352	1.0	0.27655393631500336	1.0	0.5158750220536572	1.0	0.29631863511402884	2.556639676783196	0.5414799908876908	0.6719283924367834	0.5360758852861518	0.3680993241704002	0.7293781571136408	0.9841585420093311	212.0	3.988745699643811	158.0	0.3643044963612837
1093	Feb25-FISH2-3L1-rep2-m1bp-100x_Position021_20_cmle.ics	59	1	0	1.2995999999999999	0.40686669850119694	1.0	0.3202994887783928	1.0	0.3095250132321943	1.0	0.3293483259147287	2.717749505185244	0.41848395428991836	0.5493806427880271	0.3914225623555566	0.24501595374613153	0.8345541298021296	1.008808135645563	176.0	3.371470275974055	126.0	0.2905213072248212
1094	Feb25-FISH2-3L1-rep2-m1bp-100x_Position021_20_cmle.ics	60	1	0	1.5162	3.917303755494528	1.0	0.5799248588589235	1.0	0.3720027687491155	1.0	0.29528601709160374	3.1243758730923963	0.48082235154109026	0.5944634298129728	0.47863873087967157	0.32497188588398424	0.7859521218802427	1.0087196049125784	148.0	2.8861660022663735	92.0	0.21212666876732977
1095	Feb25-FISH2-3L1-rep2-m1bp-100x_Position021_20_cmle.ics	61	1	0	1.083	0.5469236204028848	1.0	0.4905340788249465	1.0	1.1600066841569678	1.0	0.2549151063769329	2.5057113296132094	0.8703662627886988	0.9247719522000721	0.8663459672276597	0.7636412787312502	0.49605778984915977	0.969713473126121	132.0	2.5286027069805446	72.0	0.16601217555704068
1096	Feb25-FISH2-3L1-rep2-m1bp-100x_Position021_20_cmle.ics	62	1	0	1.083	3.8921438982256134	1.0	3.776916372949917	1.0	1.0389843448820495	1.0	0.25290544233408696	1.8567455678404563	0.8265728001470014	0.9067459861726808	0.824769736086547	0.7163389760433654	0.4941459246112952	0.9297269746488603	136.0	2.524372535440322	75.0	0.17292934953858405
1097	Feb25-FISH2-3L1-rep2-m1bp-100x_Position021_20_cmle.ics	63	1	0	1.2995999999999999	0.4261923577612174	1.0	0.4626264424648541	1.0	1.3157503800483568	1.0	0.2739999386659563	1.8981148643613799	0.8234377020130962	0.9033493296017158	0.8198784689213546	0.7281293492231289	0.5339136745018029	0.9885289022366319	194.0	3.5864869924472536	133.0	0.3066613798484224
1098	Feb25-FISH2-3L1-rep2-m1bp-100x_Position021_20_cmle.ics	64	1	0	1.2995999999999999	0.319168033787839	1.0	0.43319078454287746	1.0	0.9321735129523284	1.0	0.24326011263352076	2.2482296250004965	0.7707816934296081	0.8888035707870819	0.7641717857527751	0.6031226425261342	0.6432292302634639	0.9571813526278092	180.0	3.3906453532742526	112.0	0.25824116197761887
1099	Feb25-FISH2-3L1-rep2-m1bp-100x_Position021_20_cmle.ics	65	1	0	1.5162	0.28443709400827294	1.0	0.21591747782443504	1.0	1.1160083062473465	1.0	0.2912345041522284	2.324607492478544	0.7170594477210473	0.7938676800829159	0.6993263085161513	0.5987834069540755	0.6185567900508642	0.9774531474866978	252.0	4.742222444815871	203.0	0.4680621060844342
1100	Feb25-FISH2-3L1-rep2-m1bp-100x_Position021_20_cmle.ics	66	1	0	1.083	0.2983862794499976	2.0	2.523937858000476	1.0	0.5260913608053412	1.0	0.31092308323314777	2.0881572552546754	0.4888997739261492	0.5904446119065562	0.4888997739261492	0.38576865109269026	0.7444685641956184	0.9939774699521877	138.0	2.592473196191471	85.0	0.19598659614372857
1101	Feb25-FISH2-3L1-rep2-m1bp-100x_Position021_20_cmle.ics	67	1	0	1.2995999999999999	0.7882182811190509	1.0	0.36165106489966387	1.0	0.1459114905355603	1.0	0.2335185897344265	3.536709802758784	0.4383411281855493	0.5913508956126118	0.4383411281855493	0.18080875568706054	0.8003592098621904	0.9474297145055522	108.0	2.0858787594134807	51.0	0.11759195768623716
1102	Feb25-FISH2-3L1-rep2-m1bp-100x_Position022_21_cmle.ics	1	1	0	1.2995999999999999	0.44940793036608706	1.0	0.43225332439377356	1.0	0.751125369937127	1.0	0.28877185231211383	2.613642871466366	0.6395081520917149	0.7370496687740101	0.6340406545872531	0.4999735321697571	0.6955900312861372	0.9944027347929405	178.0	3.3927604390443635	120.0	0.2766869592617345
1103	Feb25-FISH2-3L1-rep2-m1bp-100x_Position022_21_cmle.ics	2	1	0	1.5162	8.191509210683908	1.0	0.34051626031888216	2.0	0.9479040472602467	1.0	0.2933898472602468	3.23822669229199	0.5705690546679946	0.6622559586340505	0.5641295005252602	0.47255003615427643	0.7711963814603104	0.9806557819064587	180.0	3.484266348635932	123.0	0.2836041332432778
1104	Feb25-FISH2-3L1-rep2-m1bp-100x_Position022_21_cmle.ics	2	2	0	1.9493999999999998	3.512417150482226	1.0	3.626324219546177	1.0	0.0	1.0	0.11914781026947956	2.4065362713685134	0.05625741844823117	0.2506975046727697	0.05625741844823117	0.019961594608237716	0.9759780753772354	0.81198371310078	270.0	5.261507396214529	144.0	0.33202435111408135
1105	Feb25-FISH2-3L1-rep2-m1bp-100x_Position022_21_cmle.ics	3	1	0	0.8664	3.977509408478053	1.0	4.210427727604342	1.0	2.262804502914313	1.0	0.13296497832623966	1.5373664192527063	0.9617423033700071	0.9839095689332242	0.957878380065763	0.9196796481540574	0.3577222680304649	0.7827885291199138	132.0	2.434981711618865	52.0	0.1198976823467516
1106	Feb25-FISH2-3L1-rep2-m1bp-100x_Position022_21_cmle.ics	4	1	0	1.2995999999999999	0.22280495284784638	1.0	0.4606869085436292	1.0	0.744005537498231	1.0	0.22707714660721956	1.7250435053516917	0.6048772941102319	0.7121439581029434	0.6036224451791454	0.466657689817388	0.7027558831792331	0.9855649746462446	248.0	4.652831620994412	175.0	0.40350181559002946
1107	Feb25-FISH2-3L1-rep2-m1bp-100x_Position022_21_cmle.ics	5	1	0	1.083	0.4792824219456755	1.0	0.2023327419036112	1.0	1.4532932869245503	1.0	0.33325790402179883	2.6024588918436518	0.8831448819981194	0.919439921102727	0.8742230682782505	0.8334327194330405	0.4929321241452255	0.997085724318198	138.0	2.639283693872311	88.0	0.20290377012527194
1108	Feb25-FISH2-3L1-rep2-m1bp-100x_Position022_21_cmle.ics	7	1	0	1.2995999999999999	0.5049602030645011	1.0	0.4727668098648809	1.0	1.7539750749824343	1.0	0.23595223191451273	1.545762947861491	0.926927914022752	0.965700565940662	0.9262705082032813	0.8545489624421198	0.39809155123839063	0.9494358312826865	210.0	3.873834541211823	139.0	0.32049572781150915
1109	Feb25-FISH2-3L1-rep2-m1bp-100x_Position022_21_cmle.ics	8	1	0	1.5162	5.58711556274733	1.0	0.23255985405568536	1.0	0.10317500441073144	1.0	0.281076736074898	2.2257903423278216	0.27221063534944917	0.4304927609262655	0.2688932125810109	0.05292245815894701	0.8871289290937027	0.98212470007172	260.0	4.897598843618367	209.0	0.4818964540475209
1110	Feb25-FISH2-3L1-rep2-m1bp-100x_Position022_21_cmle.ics	9	1	0	1.2995999999999999	4.130628551246855	1.0	4.391080076491895	1.0	0.20635000882146287	1.0	0.2398035208677075	2.479695146753401	0.31147303361666107	0.4172310029337755	0.31147303361666107	0.15897178705196147	0.8654145087779552	0.9690016466212185	154.0	2.85641549611562	88.0	0.20290377012527194
1111	Feb25-FISH2-3L1-rep2-m1bp-100x_Position022_21_cmle.ics	10	1	0	1.5162	0.5660371203820241	1.0	0.17345177459423936	1.0	0.6606423714395955	1.0	0.2908994312046361	2.8649179590164526	0.582692704007394	0.7056810446577447	0.5771846448800655	0.43480881039661773	0.7501441974554269	0.9939430603432214	216.0	4.171757518826949	161.0	0.37122167034282705
1112	Feb25-FISH2-3L1-rep2-m1bp-100x_Position022_21_cmle.ics	11	1	0	1.5162	0.395813665383202	1.0	2.3173032763385577	1.0	0.3916201927270152	1.0	0.3128503578262358	2.6419181433455217	0.47015381838600995	0.6104955478902615	0.4500040109096743	0.2700495347344778	0.8399214191838102	0.9911048748559581	242.0	4.612366380623909	198.0	0.45653348278186184
1113	Feb25-FISH2-3L1-rep2-m1bp-100x_Position022_21_cmle.ics	12	1	0	1.5162	0.3201523663321953	1.0	0.2897102946464569	1.0	0.0	1.0	0.1927245451302808	2.6052078677044377	0.10770797843381746	0.2192971672432869	0.10770797843381746	0.03808327918371648	0.9587783507790769	0.9581029392562046	124.0	2.443442054699309	57.0	0.13142630564932387
1114	Feb25-FISH2-3L1-rep2-m1bp-100x_Position022_21_cmle.ics	13	1	0	1.7328	0.4437298793340255	1.0	2.182268197047712	1.0	0.8595614345612763	1.0	0.30209828376829984	2.927086944801759	0.6069440650487262	0.7004977277645531	0.6037015620066624	0.4684263926976277	0.720341632482651	0.995014914408181	234.0	4.52720572834267	185.0	0.426559062195174
1115	Feb25-FISH2-3L1-rep2-m1bp-100x_Position022_21_cmle.ics	13	2	0	1.2995999999999999	2.5864872498607197	1.0	0.2864734744951774	1.0	0.815064591942846	1.0	0.2853860083053709	2.9839138712334217	0.5477346823659629	0.6414018681642253	0.5438039456366339	0.4509739925713333	0.7573184653729702	0.9901628819257667	154.0	2.9734417403177194	96.0	0.22134956740938755
1116	Feb25-FISH2-3L1-rep2-m1bp-100x_Position022_21_cmle.ics	14	1	0	1.2995999999999999	0.30426410060390674	1.0	0.3156526541446984	1.0	1.2269033092775323	1.0	0.34320650795275454	2.48242014208639	0.7955678283057779	0.8829843755461568	0.7945821245062743	0.6955433604809675	0.5236360782220438	1.0034049354322774	188.0	3.569427000917167	142.0	0.3274129017930525
1117	Feb25-FISH2-3L1-rep2-m1bp-100x_Position022_21_cmle.ics	15	1	0	1.5162	0.44379924394029896	2.0	0.21521484268325303	1.0	0.42540144110901373	1.0	0.2848455727040962	2.5783000998207615	0.45821422909944415	0.6134733095721452	0.45015519771728957	0.30825795036741205	0.8291263020501486	0.9881390057772901	248.0	4.699642118675254	196.0	0.451922033460833
1118	Feb25-FISH2-3L1-rep2-m1bp-100x_Position022_21_cmle.ics	16	1	0	1.2995999999999999	0.4619664007277611	1.0	0.3231401418056373	1.0	0.23070632344123612	1.0	0.3131877441933184	2.318458780776571	0.3757610757011878	0.5354016055667251	0.3693159943534243	0.2011877771598865	0.8611389314551574	0.9874231046988947	192.0	3.6120073270577846	140.0	0.3228014524720236
1119	Feb25-FISH2-3L1-rep2-m1bp-100x_Position022_21_cmle.ics	17	1	0	1.5162	0.4423618184787838	1.0	0.23751439505590272	1.0	1.1961505589055579	1.0	0.2925796361530883	2.4146350496730524	0.7732698913227096	0.8586660284925953	0.772841939298384	0.653747395686694	0.5317257712052523	0.9929898932108584	212.0	4.058961446165071	157.0	0.3619987717007692
1120	Feb25-FISH2-3L1-rep2-m1bp-100x_Position022_21_cmle.ics	18	1	0	0.6497999999999999	3.3864084262146665	1.0	3.3253761041636336	1.0	0.10317500441073144	1.0	0.2472031385421709	1.7246285922891416	0.3579163702474113	0.5564856533080389	0.35673069322583195	0.13307248438858588	0.8304897446383396	0.933849129049438	122.0	2.141288905543962	63.0	0.1452606536124106
1121	Feb25-FISH2-3L1-rep2-m1bp-100x_Position022_21_cmle.ics	19	1	0	0.8664	NA	0.0	0.1492274943512958	1.0	1.5338067085748235	1.0	0.2827433388230814	2.0133406766220157	0.9566548085140211	0.983226344972872	0.9551443846016257	0.9211499095733052	0.28287625429494945	0.9955121272016821	100.0	1.836881365249305	50.0	0.11528623302572269
1122	Feb25-FISH2-3L1-rep2-m1bp-100x_Position022_21_cmle.ics	20	1	0	1.2995999999999999	0.5689825562697659	1.0	0.6525207468571822	1.0	0.6190500264643886	1.0	0.18285074411304972	1.3723720699678337	0.58914201603443	0.6876909972578584	0.5807512122955536	0.44777976194923674	0.6663234796157051	0.812284280649973	222.0	4.188817510357036	133.0	0.3066613798484224
1123	Feb25-FISH2-3L1-rep2-m1bp-100x_Position022_21_cmle.ics	21	1	0	1.5162	0.2581772908943858	1.0	0.22362653027400708	1.0	1.7525058444021435	1.0	0.2917462631428579	2.549091804588161	0.917744246190485	0.9688726812659311	0.9173721323980873	0.841051593577316	0.4664287086100323	1.0004006936428382	214.0	4.08025160923538	159.0	0.3666102210217982
1124	Feb25-FISH2-3L1-rep2-m1bp-100x_Position022_21_cmle.ics	22	1	0	1.2995999999999999	0.37844949489799323	1.0	0.18631591237009537	1.0	1.1349250485180458	1.0	0.2692282072273381	2.4486055303380136	0.742840799399378	0.8255306090832172	0.7416907988035227	0.6500214507883165	0.5138144758511055	0.9685812034034623	200.0	3.7673837258602787	138.0	0.3181900031509946
1125	Feb25-FISH2-3L1-rep2-m1bp-100x_Position022_21_cmle.ics	23	1	0	1.2995999999999999	2.3164535050215944	1.0	0.22495525156504947	1.0	1.0542408233015097	1.0	0.286050250349916	2.344776620623335	0.7423113575327038	0.842076005659996	0.7388532732680702	0.6310245747783649	0.636964428774442	0.9969179491749095	196.0	3.677992902038822	138.0	0.3181900031509946
1126	Feb25-FISH2-3L1-rep2-m1bp-100x_Position022_21_cmle.ics	24	1	0	1.083	NA	0.0	0.28209061560397797	1.0	0.10317500441073144	1.0	0.2625618704319815	1.93763403554408	0.3276341098525326	0.4815843841276626	0.3284177530811427	0.10607679703640378	0.8441865658480923	0.9913195647716785	146.0	2.7010390973131253	85.0	0.19598659614372857
1127	Feb25-FISH2-3L1-rep2-m1bp-100x_Position022_21_cmle.ics	25	1	0	1.5162	0.37694209882115	1.0	0.21395085239249634	1.0	1.5476250661609716	1.0	0.25309061020494455	2.4775539618529603	0.8627216163778685	0.9162574429651436	0.8607948083227404	0.79781227002074	0.4732270804072582	0.9710536464069907	186.0	3.5481368378468585	120.0	0.2766869592617345
1128	Feb25-FISH2-3L1-rep2-m1bp-100x_Position022_21_cmle.ics	27	1	0	1.2995999999999999	2.44940891474089	1.0	2.2387241104767153	1.0	2.4877957323269366	1.0	0.2635222727994935	1.6392786861177142	0.9845739144359337	0.9944487442952841	0.9814032933892017	0.9456323894419386	0.3187262669925479	0.949634125305984	212.0	3.941935201962971	149.0	0.34355297441665367
1129	Feb25-FISH2-3L1-rep2-m1bp-100x_Position022_21_cmle.ics	28	1	0	0.8664	0.3219039575469467	1.0	0.11952371506698907	1.0	0.5556144027286182	1.0	0.3085208285484633	2.145332372938403	0.6177965072923712	0.7407783153842152	0.6133048922185804	0.48610894334321836	0.6845735873755037	1.0114184293647592	106.0	1.9709676009814918	57.0	0.13142630564932387
1130	Feb25-FISH2-3L1-rep2-m1bp-100x_Position022_21_cmle.ics	29	1	0	1.9493999999999998	0.27576216777463297	1.0	0.3317193991308495	1.0	0.42540144110901373	1.0	0.2680459164667729	2.940057088479972	0.4389199668800614	0.561174276847682	0.41263606438192946	0.26414833962746803	0.8454842746830393	0.9788987142234394	284.0	5.480754284227954	233.0	0.5372338458998677
1131	Feb25-FISH2-3L1-rep2-m1bp-100x_Position022_21_cmle.ics	29	2	0	0.8664	3.964427886143479	1.0	4.154989961051879	1.0	1.1321417835580119	1.0	0.259770442543706	2.2163406037886118	0.6435567582850334	0.7148218456960909	0.6456503153799033	0.561174276847682	0.6747938684603529	0.9883498601411199	120.0	2.237024986675753	63.0	0.1452606536124106
1132	Feb25-FISH2-3L1-rep2-m1bp-100x_Position022_21_cmle.ics	30	1	0	1.2995999999999999	0.256835133366477	1.0	0.11976554308308868	1.0	0.3095250132321943	1.0	0.3204974056396911	2.4815903317423644	0.40988679709609943	0.5324935400516796	0.4018826135105205	0.23585271317829457	0.8626012699236614	0.9988925096057368	210.0	3.9674555365735023	162.0	0.37352739500334153
1133	Feb25-FISH2-3L1-rep2-m1bp-100x_Position022_21_cmle.ics	32	1	0	1.083	0.9304846108126955	1.0	0.8184540237885233	1.0	0.3720027687491155	1.0	0.25290544233408696	1.7513538799545487	0.543451214992853	0.7110884641855048	0.543451214992853	0.3509185240086823	0.7659888824356338	0.9753970171041537	136.0	2.5711830331211623	75.0	0.17292934953858405
1134	Feb25-FISH2-3L1-rep2-m1bp-100x_Position022_21_cmle.ics	33	1	0	1.083	2.3559933297192677	1.0	2.6652845697745255	1.0	2.0557473992337476	1.0	0.3161258287290487	2.135554072780179	0.9733005870149685	0.9904365865684277	0.9719795707627473	0.9405775259784358	0.34310052024026094	0.9965290188301129	160.0	2.9905017318478064	107.0	0.2467125386750466
1135	Feb25-FISH2-3L1-rep2-m1bp-100x_Position022_21_cmle.ics	34	1	0	1.5162	0.5633920106376256	1.0	0.3282865986800423	1.0	1.1368333649278028	1.0	0.22046264235717847	1.6887007209512634	0.7793188503290992	0.8528550512445096	0.7758761689947634	0.6558604724783349	0.6275415544896158	0.8785998201252206	228.0	4.229282750727542	152.0	0.350470148398197
1136	Feb25-FISH2-3L1-rep2-m1bp-100x_Position022_21_cmle.ics	35	1	0	1.083	0.6265780824092363	1.0	0.30491426738855226	1.0	0.913592684735068	1.0	0.2895641840473068	2.3237264293605024	0.7512140416212614	0.8377892275627122	0.7466329521048678	0.6167437234841672	0.6105054113138532	0.9814464828307129	130.0	2.437096797388976	75.0	0.17292934953858405
1137	Feb25-FISH2-3L1-rep2-m1bp-100x_Position022_21_cmle.ics	36	1	0	1.2995999999999999	0.41208157718505684	1.0	0.2198995241634982	1.0	0.3720027687491155	1.0	0.281424134121645	2.2368203235286273	0.5073816155988858	0.6460548625408744	0.5073816155988858	0.27119716604093497	0.747223059749538	0.9711399233858357	222.0	4.188817510357036	165.0	0.3804445689848849
1138	Feb25-FISH2-3L1-rep2-m1bp-100x_Position022_21_cmle.ics	37	1	0	1.2995999999999999	2.6194080548077237	1.0	2.930935967932479	1.0	0.1459114905355603	1.0	0.10613919867538328	2.0068227306341693	0.48480611949390345	0.6311377185711861	0.48480611949390345	0.1569718091852325	0.7417534622276982	0.49140188287084785	160.0	2.873475487645706	62.0	0.14295492895189613
1139	Feb25-FISH2-3L1-rep2-m1bp-100x_Position022_21_cmle.ics	38	1	0	1.083	0.33614809903732074	1.0	0.6940609669960801	1.0	0.42540144110901373	1.0	0.21586508614541486	2.3135151570497463	0.5374009817646954	0.6399989367169363	0.5374009817646954	0.41955377554094525	0.7303959858960877	0.9202411745753318	118.0	2.215734823605444	56.0	0.12912058098880944
1140	Feb25-FISH2-3L1-rep2-m1bp-100x_Position023_22_cmle.ics	2	1	0	1.2995999999999999	5.916388068687242	1.0	0.3924962507794798	1.0	0.0	1.0	0.2617777079548179	2.5563432714830068	0.14200172439705427	0.3021649884117354	0.14200172439705427	0.025320160416386517	0.9520499428347331	0.941891910653496	190.0	3.684338159349155	126.0	0.2905213072248212
1141	Feb25-FISH2-3L1-rep2-m1bp-100x_Position023_22_cmle.ics	3	1	0	1.5162	2.396499930192676	2.0	0.028995722989724988	1.0	0.9590684260691023	1.0	0.29767492507520615	2.7572244430692447	0.6281982168774621	0.7407980988532512	0.6256431522033844	0.49263784111389336	0.738057731873258	0.988636272614506	236.0	4.50168539373214	186.0	0.42886478685568846
1142	Feb25-FISH2-3L1-rep2-m1bp-100x_Position023_22_cmle.ics	3	2	0	1.083	0.3193157599270783	2.0	2.6711347254627413	1.0	0.0	1.0	0.27015406696471006	2.0475558605903457	0.16326895165792119	0.2872581699867621	0.15540917717985933	0.019202858099810205	0.9419874923662319	0.9657340001064874	190.0	3.5205014174662157	128.0	0.2951327565458501
1143	Feb25-FISH2-3L1-rep2-m1bp-100x_Position023_22_cmle.ics	4	1	0	0.8664	4.518846655452239	1.0	1.2683709572320385	1.0	0.0	1.0	0.2207395664595007	2.152781926829769	0.10314065893081648	0.2806892486119382	0.1340178899054975	0.026046836181642094	0.9690283848730767	0.874231051053872	132.0	2.4817922092997047	67.0	0.15448355225446841
1144	Feb25-FISH2-3L1-rep2-m1bp-100x_Position023_22_cmle.ics	5	1	0	1.083	0.6026999233227012	1.0	0.37691492293467865	1.0	0.8318234787411565	1.0	0.1308670427362579	1.1802541944147078	0.6560302578308118	0.7350651426136191	0.6466165413533834	0.556554594989498	0.6835423994313523	0.75021226380794	220.0	4.050501103084627	111.0	0.2559354373171044
1145	Feb25-FISH2-3L1-rep2-m1bp-100x_Position023_22_cmle.ics	6	1	0	1.2995999999999999	0.1375594873454202	1.0	0.1312807875805402	1.0	0.1459114905355603	1.0	0.26850545931466896	2.3959512208870435	0.33440574265895523	0.5008322020344783	0.3247540587283581	0.1566306510702397	0.9097226431489394	0.9716495060126579	170.0	3.2139787914014493	108.0	0.24901826333556107
1146	Feb25-FISH2-3L1-rep2-m1bp-100x_Position023_22_cmle.ics	7	1	0	1.5162	5.386391494651123	1.0	0.38825246683548814	1.0	1.6294049638174177	1.0	0.28814994698356977	2.168093543082215	0.876406035665295	0.9368422496570644	0.8757366255144033	0.7949382716049382	0.46144095173065336	0.9904999897312126	236.0	4.431469647210881	183.0	0.42194761287414506
1147	Feb25-FISH2-3L1-rep2-m1bp-100x_Position023_22_cmle.ics	8	1	0	1.083	0.19277839913889758	1.0	0.38399899769873674	1.0	0.8664	1.0	0.33371197182818657	2.267212045245826	0.8237252291062896	0.9367784130962638	0.8237252291062896	0.632807237408945	0.549979136108515	1.003456900119014	178.0	3.345949941363524	129.0	0.29743848120636457
1148	Feb25-FISH2-3L1-rep2-m1bp-100x_Position023_22_cmle.ics	9	1	0	1.7328	0.2602806105160162	1.0	0.4620476628158968	1.0	1.4903888148537288	1.0	0.2840204616136602	2.481410118456932	0.8479758175437863	0.9096138860851511	0.846553320119448	0.7438510979901994	0.5600158858790805	0.9822445702316033	244.0	4.657061792534637	191.0	0.4403934101582607
1149	Feb25-FISH2-3L1-rep2-m1bp-100x_Position023_22_cmle.ics	10	1	0	1.2995999999999999	0.3644431092299911	1.0	0.35929932616226173	1.0	0.20635000882146287	1.0	0.31333751335949855	2.5100437449228576	0.3449405261181809	0.4555923023462027	0.34385409926426536	0.1984925827401922	0.8901467697930527	1.0009276261306446	178.0	3.3927604390443635	125.0	0.28821558256430674
1150	Feb25-FISH2-3L1-rep2-m1bp-100x_Position023_22_cmle.ics	11	1	0	1.5162	0.4377340861381172	1.0	0.1912108563570191	1.0	0.0	1.0	0.25738988253955664	2.551597971607194	0.15916510686458016	0.31722746992846673	0.15534177802928076	0.026074086971662386	0.9537413206654113	0.9596928662397517	204.0	3.950395545043415	139.0	0.32049572781150915
1151	Feb25-FISH2-3L1-rep2-m1bp-100x_Position023_22_cmle.ics	12	1	0	1.7328	0.4560175103878055	1.0	0.529134090622363	1.0	0.0	1.0	0.2190467347773859	1.5806918722942223	0.27465710388794384	0.5404747674436424	0.2715767857416517	0.018241306913092118	0.8928849594671721	0.9123963794092217	380.0	7.087813332613285	326.0	0.751666239327712
[truncated: 4,294 more rows]
