# Supplementary material for: M1BP cooperates with CP190 to activate transcription at TAD borders and promote chromatin insulator activity
Source: Nat Commun. 2021 Jul 7;12:4170. doi: 10.1038/s41467-021-24407-y (PMC8263732; doi:10.1038/s41467-021-24407-y)
Supplement: Supplementary file 6 — Source Data [file 41467_2021_24407_MOESM6_ESM.zip › Source Data_updated_060121/Source Data 8/Figure 8c/Figure 8c-tango-slide2/rep2/rep2-mock-m1bp/C.xls]

	Label	nuc.idx	idx	tag	ZThickness	_NUC_dist	_NUC_idx	compacity	elongation	evf	evfMax	evfMean	evfMin	rad_dist	ratioEllVolume	surface_pix	surface_unit	volume_pix	volume_unit
1	Feb25-FISH2-3L1-rep2-m1bp-100x_Position001_0_cmle.ics	1	1	0	1.7328	1.104642543499924	1.0	0.2883179289506577	2.568518807535799	0.7519320917268466	0.8458476956884537	0.7469735295788061	0.5956478241305041	0.6404645527208491	0.9888221075514522	274.0	5.210466726993471	229.0	0.5280109472578101
2	Feb25-FISH2-3L1-rep2-m1bp-100x_Position001_0_cmle.ics	2	1	0	1.7328	1.5394492374569102	1.0	0.31386447533661976	2.599535574042801	0.8034655874026894	0.8647842209247464	0.7982203939608398	0.7059134672092474	0.595525118237878	0.9928374299298652	298.0	5.676595923400958	271.0	0.624851382999417
3	Feb25-FISH2-3L1-rep2-m1bp-100x_Position001_0_cmle.ics	3	1	0	1.083	1.257995996548413	1.0	0.32206233437816617	2.29524111042153	0.8390476365372608	0.909905608403423	0.8367704851801521	0.7475713446211482	0.5369535508584312	1.0121523590770238	160.0	3.013906980688226	108.0	0.24901826333556107
4	Feb25-FISH2-3L1-rep2-m1bp-100x_Position001_0_cmle.ics	4	1	0	1.083	0.0	1.0	0.13391153175454684	1.7125420525304769	0.08560699789455406	0.22809902107616506	0.08560699789455406	0.029546786481734713	0.9759019897832009	0.6400062655592224	140.0	2.660573856942619	57.0	0.13142630564932387
5	Feb25-FISH2-3L1-rep2-m1bp-100x_Position001_0_cmle.ics	5	1	0	0.8664	0.23991798918621013	1.0	0.32525801795297377	2.179412579218117	0.5133232556760923	0.6857845752563875	0.4997332384847946	0.267450649119687	0.7757897095414436	1.0126580892135015	116.0	2.1710394116947156	67.0	0.15448355225446841
6	Feb25-FISH2-3L1-rep2-m1bp-100x_Position001_0_cmle.ics	6	1	0	1.2995999999999999	0.1459114905355603	1.0	0.24202889036438277	2.5288222314095847	0.32015712843022653	0.48970236249274396	0.31610964002003866	0.1489777905007276	0.851756509383158	0.9634589421183218	194.0	3.680107987808933	125.0	0.28821558256430674
7	Feb25-FISH2-3L1-rep2-m1bp-100x_Position001_0_cmle.ics	8	1	0	1.2995999999999999	0.8318234787411565	1.0	0.30108013882048573	2.628865122831573	0.6503887600600191	0.7497499204292275	0.6489640643234968	0.5385084648145622	0.6967541232732022	0.9933131919997523	188.0	3.569427000917167	133.0	0.3066613798484224
8	Feb25-FISH2-3L1-rep2-m1bp-100x_Position001_0_cmle.ics	10	1	0	1.2995999999999999	0.46141264688247224	1.0	0.31146492287627897	2.1936484062029336	0.48843210719879665	0.6331083925010522	0.48712800237360876	0.3349962394860861	0.7728204774574492	0.9926719220702259	196.0	3.677992902038822	144.0	0.33202435111408135
9	Feb25-FISH2-3L1-rep2-m1bp-100x_Position001_0_cmle.ics	11	1	0	1.2995999999999999	0.20635000882146287	1.0	0.31772882538628316	2.345407577396923	0.3414327713144207	0.5067718672261728	0.3388195090082167	0.16019737668668493	0.8515292109046781	0.9999978118946418	208.0	3.9227601246627737	159.0	0.3666102210217982
10	Feb25-FISH2-3L1-rep2-m1bp-100x_Position001_0_cmle.ics	12	1	0	1.2995999999999999	1.1112288054572363	1.0	0.32959792024141304	2.323605380771346	0.7010885521772902	0.7822375340520974	0.6997357594407466	0.5792275702132879	0.6361649870445067	1.0053425399019364	214.0	4.01003586271412	169.0	0.38966746762694277
11	Feb25-FISH2-3L1-rep2-m1bp-100x_Position001_0_cmle.ics	12	2	0	1.083	1.9396002206044687	1.0	0.28166648430998564	2.191649207121672	0.8703734674233387	0.9124010956134581	0.868247650265913	0.8232394182991233	0.5452990013922882	0.9983086237391029	160.0	2.990501731847806	101.0	0.23287819071195984
12	Feb25-FISH2-3L1-rep2-m1bp-100x_Position001_0_cmle.ics	13	1	0	1.5162	1.9429500038207494	1.0	0.2867684959072121	2.2022288682263276	0.9000042338469117	0.9480353025853409	0.8981798307231026	0.8240817363391081	0.5557631335601999	0.982678069672187	284.0	5.363728040025856	241.0	0.5556796431839834
13	Feb25-FISH2-3L1-rep2-m1bp-100x_Position001_0_cmle.ics	14	1	0	1.2995999999999999	0.0	1.0	0.1303954876712208	1.6012851418760208	0.06504740320609419	0.16509842543042585	0.06504740320609419	0.03251183596948159	0.9643376662558106	0.9548731592822839	180.0	3.577887343997611	82.0	0.18906942216218525
14	Feb25-FISH2-3L1-rep2-m1bp-100x_Position001_0_cmle.ics	15	1	0	0.8664	0.0	1.0	0.2815510562887972	2.382217785672611	0.30998714561165464	0.49479575805184606	0.2722987931157609	0.035795900878383205	0.8962317171691708	1.0031382735517769	108.0	2.0156630128922206	56.0	0.12912058098880944
15	Feb25-FISH2-3L1-rep2-m1bp-100x_Position001_0_cmle.ics	16	1	0	1.2995999999999999	0.23070632344123612	1.0	0.319251162074464	2.3848323571549876	0.40992796188872827	0.5752313332235377	0.4023215669051671	0.19026357043082573	0.8012404000665069	1.006569460207883	212.0	4.012150948484232	164.0	0.3781388443243705
16	Feb25-FISH2-3L1-rep2-m1bp-100x_Position001_0_cmle.ics	19	1	0	1.083	0.10317500441073144	1.0	0.31530322262928967	2.18763794989635	0.36580895188883455	0.4846554011591369	0.34664129599888277	0.1272519377138468	0.8417868587806764	0.9926509671315764	104.0	1.9730826867516031	56.0	0.12912058098880944
17	Feb25-FISH2-3L1-rep2-m1bp-100x_Position001_0_cmle.ics	20	1	0	1.083	0.20635000882146287	1.0	0.31800008018530085	1.7926606954295237	0.3621473137540122	0.5410420398398711	0.35523484365795893	0.16114169962612554	0.8733431090366561	0.992651378852615	214.0	3.96322536503328	166.0	0.3827502936453994
18	Feb25-FISH2-3L1-rep2-m1bp-100x_Position001_0_cmle.ics	21	1	0	1.5162	0.5260913608053412	1.0	0.2685212001798017	2.488924680290437	0.5503350618016914	0.6773048525538594	0.5482381623076	0.3678448041735879	0.7834865159411394	0.9670376770185367	220.0	4.167527347286727	159.0	0.3666102210217982
19	Feb25-FISH2-3L1-rep2-m1bp-100x_Position001_0_cmle.ics	22	1	0	1.5162	1.5386823371520422	1.0	0.26594939856407523	2.546442737302305	0.8453302924343226	0.9038712013532721	0.8439953954159528	0.7552139348116282	0.5456387800077572	0.9729938742464269	190.0	3.6375276616683156	127.0	0.29282703188533565
20	Feb25-FISH2-3L1-rep2-m1bp-100x_Position001_0_cmle.ics	22	2	0	1.083	0.0	1.0	0.2567992828564918	2.369823069842506	0.14309339415131356	0.269100646911632	0.14309339415131356	0.02483611031545724	0.944759703957526	0.9765357437514567	114.0	2.1497492486244067	58.0	0.13373203030983835
21	Feb25-FISH2-3L1-rep2-m1bp-100x_Position001_0_cmle.ics	23	1	0	1.7328	1.1321417835580119	1.0	0.2997643150858894	2.345089838919609	0.6964472141755121	0.8037042183764292	0.6970066238379778	0.5599191884640463	0.6043563899463965	0.9898065666664216	310.0	5.921363146024912	281.0	0.6479086296045616
22	Feb25-FISH2-3L1-rep2-m1bp-100x_Position001_0_cmle.ics	24	1	0	1.2995999999999999	1.0440946079954327	1.0	0.30287320143119645	2.4178358545743306	0.7304405273959124	0.8290461330859408	0.7282969272722162	0.6200626915183717	0.6366789666646102	0.9967260889680305	196.0	3.7013981508792417	142.0	0.3274129017930525
23	Feb25-FISH2-3L1-rep2-m1bp-100x_Position001_0_cmle.ics	25	1	0	1.7328	0.0	1.0	0.26828847136737266	2.357983093409113	0.1566126126126126	0.349009009009009	0.1566126126126126	0.018674174174174173	0.9485498013083294	0.9883431966436665	314.0	5.917132974484688	271.0	0.624851382999417
24	Feb25-FISH2-3L1-rep2-m1bp-100x_Position001_0_cmle.ics	25	2	0	1.083	2.6974217210235554	1.0	0.2908258893381307	2.779978346348842	0.9429129129129129	0.9624369369369369	0.9362102102102102	0.906533033033033	0.39001120113044907	1.0021800299428265	118.0	2.262545321286284	65.0	0.14987210293343953
25	Feb25-FISH2-3L1-rep2-m1bp-100x_Position001_0_cmle.ics	26	1	0	1.2995999999999999	0.32626801153583	1.0	0.2825870437667758	2.694358522282099	0.42748061955289035	0.5470723484907332	0.42664170641147137	0.25452857742080814	0.8118579936327288	0.9803244236931289	148.0	2.815950255745114	90.0	0.20751521944630086
26	Feb25-FISH2-3L1-rep2-m1bp-100x_Position001_0_cmle.ics	28	1	0	1.2995999999999999	0.41270001764292574	1.0	0.3083441667466016	2.6940716323532996	0.46405050058300834	0.5821559245707852	0.46337501507780143	0.3207832415262756	0.7712465616579203	0.9975341349714942	178.0	3.392760439044364	124.0	0.28590985790379225
27	Feb25-FISH2-3L1-rep2-m1bp-100x_Position001_0_cmle.ics	29	1	0	1.5162	0.41270001764292574	1.0	0.3231563387670019	2.5126296671765607	0.4098560763051069	0.5741689613080876	0.4098560763051069	0.2566852130468107	0.8363479064147471	0.9933216545418774	212.0	4.035556197324651	165.0	0.3804445689848849
28	Feb25-FISH2-3L1-rep2-m1bp-100x_Position001_0_cmle.ics	29	2	0	1.083	1.3412750573395087	1.0	0.30947890199704	2.2293678600192663	0.7182274959548074	0.79847311721123	0.7353202089306498	0.6363939591790388	0.6102789902473233	1.001831187586853	172.0	3.235268954471758	118.0	0.27207550994070556
29	Feb25-FISH2-3L1-rep2-m1bp-100x_Position001_0_cmle.ics	30	1	0	1.2995999999999999	1.0317500441073144	1.0	0.3159124829187753	2.4184858142647485	0.7420420366657118	0.8227853766828989	0.7405739759381266	0.6561515325121742	0.6448318212995923	0.9948337371441416	164.0	3.0798925556692636	111.0	0.2559354373171044
30	Feb25-FISH2-3L1-rep2-m1bp-100x_Position001_0_cmle.ics	31	1	0	1.5162	0.7252201245704302	1.0	0.30088433503742873	2.1564137352050543	0.5509396947737333	0.6840782473924517	0.5509396947737333	0.3966265935017244	0.7270803362392928	0.9796830330416187	236.0	4.4314696472108785	187.0	0.4311705115162029
31	Feb25-FISH2-3L1-rep2-m1bp-100x_Position001_0_cmle.ics	31	2	0	1.083	1.8951854028581037	1.0	0.29197721891436773	2.450677113086807	0.8521760985213421	0.8967051341124562	0.8523122355799438	0.7969411050140326	0.5201646186326871	0.9919688858032228	156.0	2.9479214057071887	99.0	0.22826674139093092
32	Feb25-FISH2-3L1-rep2-m1bp-100x_Position001_0_cmle.ics	32	1	0	1.9493999999999998	1.3412750573395087	1.0	0.2851304142327962	2.53134750470628	0.7403212754716476	0.8307870045275498	0.7386259521564379	0.6253937363320827	0.6377258779254977	0.9916534662316305	330.0	6.298101518610939	301.0	0.6940231228148507
33	Feb25-FISH2-3L1-rep2-m1bp-100x_Position001_0_cmle.ics	34	1	0	1.5162	1.1237506284984224	1.0	0.24260792187714497	2.614801520153013	0.7840119033321323	0.8735104154156158	0.7812562552544137	0.6478441891188599	0.5486272619962103	0.986834071392501	200.0	3.837599472381538	131.0	0.3020499305273935
34	Feb25-FISH2-3L1-rep2-m1bp-100x_Position001_0_cmle.ics	35	1	0	1.5162	0.9971598751598192	1.0	0.29890824058380877	2.7650790187602596	0.7137977869212639	0.8057730462456224	0.7137977869212639	0.6045719650061918	0.6399742553262556	0.990699786843879	206.0	3.9482804592733047	152.0	0.350470148398197
35	Feb25-FISH2-3L1-rep2-m1bp-100x_Position001_0_cmle.ics	36	1	0	1.2995999999999999	1.3976920882198816	1.0	0.3285581964084495	2.2177892420055487	0.8768073489091462	0.939915168842125	0.8738390395175716	0.7681789421882689	0.5490952811418974	0.9964822032314097	178.0	3.392760439044364	128.0	0.2951327565458501
36	Feb25-FISH2-3L1-rep2-m1bp-100x_Position001_0_cmle.ics	37	1	0	1.2995999999999999	0.0	1.0	0.29072897556794247	2.173454688263742	0.2447867438563327	0.4525711838374291	0.2447867438563327	0.02894243265595463	0.8887342257751443	0.9913740289189982	194.0	3.633297490128093	137.0	0.3158842784904802
37	Feb25-FISH2-3L1-rep2-m1bp-100x_Position001_0_cmle.ics	38	1	0	1.5162	1.9671445930079094	1.0	0.28887920143534357	2.357702451556459	0.895952757740581	0.9470873914138471	0.8935808715460112	0.8222081471095691	0.5273912646803364	0.9926666422730548	246.0	4.631541457924105	195.0	0.4496163088003185
38	Feb25-FISH2-3L1-rep2-m1bp-100x_Position001_0_cmle.ics	38	2	0	1.083	1.6237047143221965	1.0	0.21693609170633885	1.8875532249162261	0.8159514045250026	0.8662778677833202	0.8147936534189367	0.7298511838756846	0.6023705222632368	0.9284636757694612	138.0	2.5456626985106308	71.0	0.16370645089652625
39	Feb25-FISH2-3L1-rep2-m1bp-100x_Position001_0_cmle.ics	39	1	0	1.2995999999999999	0.0	1.0	0.3205306940584234	2.1825490691472154	0.16936482849942336	0.34043825552090895	0.16936482849942336	0.02890948699329375	0.931313367617095	0.9984958688131541	170.0	3.2139787914014497	118.0	0.27207550994070556
40	Feb25-FISH2-3L1-rep2-m1bp-100x_Position001_0_cmle.ics	40	1	0	0.8664	0.687545504971255	1.0	0.29733737369906565	1.6233388455575972	0.6490441937554865	0.7387484768680477	0.6398464420947814	0.5387039293528818	0.6827891763485898	0.9745900601421379	130.0	2.3668810508677165	76.0	0.1752350741990985
41	Feb25-FISH2-3L1-rep2-m1bp-100x_Position001_0_cmle.ics	41	1	0	1.083	0.9479040472602467	1.0	0.3265637110307498	2.839486779990329	0.5651685864414762	0.6374431889658376	0.5651685864414762	0.4835106880546031	0.7443075950527354	0.9955082640034771	126.0	2.4179217200887786	76.0	0.1752350741990985
42	Feb25-FISH2-3L1-rep2-m1bp-100x_Position001_0_cmle.ics	41	2	0	1.5162	1.1190041972733815	1.0	0.30249738951533106	2.2025747435884453	0.6812646966798809	0.786616304162003	0.6797841422622485	0.5522709898425581	0.6776098691021728	0.9970545089332599	272.0	5.118960817401902	232.0	0.5349281212393534
43	Feb25-FISH2-3L1-rep2-m1bp-100x_Position001_0_cmle.ics	42	1	0	0.8664	0.10317500441073144	1.0	0.2953152701177966	1.9154689601878616	0.18852893335962145	0.34188313288643535	0.19634759463722398	0.06246611297318612	0.925164451494203	0.9961233921881132	128.0	2.3924013854782475	74.0	0.17062362487806956
44	Feb25-FISH2-3L1-rep2-m1bp-100x_Position001_0_cmle.ics	42	2	0	1.2995999999999999	2.07740060065384	1.0	0.2493945472925561	2.174604096000973	0.929169952681388	0.9561224615536278	0.9286031151419558	0.8937395258280757	0.3770470042780277	0.9855605860120789	152.0	2.8351253330453114	88.0	0.20290377012527194
45	Feb25-FISH2-3L1-rep2-m1bp-100x_Position001_0_cmle.ics	43	1	0	1.2995999999999999	1.8317015899721938	1.0	0.3334699437102754	2.2886130504421387	0.9212267633044762	0.9637742433393732	0.918710153680961	0.8557311589826186	0.4516110518304204	1.002600419004955	196.0	3.677992902038822	149.0	0.34355297441665367
46	Feb25-FISH2-3L1-rep2-m1bp-100x_Position001_0_cmle.ics	44	1	0	1.083	1.0452244593809161	1.0	0.2625618704319815	2.0527988283874277	0.7428133743923218	0.8157503946977631	0.7377096587622903	0.6463390805496069	0.604146314454225	0.936829525985429	146.0	2.7010390973131257	85.0	0.19598659614372857
47	Feb25-FISH2-3L1-rep2-m1bp-100x_Position001_0_cmle.ics	45	1	0	1.2995999999999999	0.7748934119142009	1.0	0.3102032636103427	2.7355231618017606	0.5518812252857548	0.6472197567625174	0.5509777536003665	0.40877321906325254	0.798093955118886	0.9985718622363875	188.0	3.5694270009171674	135.0	0.31127282916945126
48	Feb25-FISH2-3L1-rep2-m1bp-100x_Position001_0_cmle.ics	45	2	0	1.5162	2.9262571295297275	1.0	0.2787798465844803	2.0841874329269383	0.974286050588052	0.9891710647286562	0.9737484213104793	0.9471723563114178	0.27188091716505813	0.9977158689940978	236.0	4.454874896051299	180.0	0.4150304388926017
49	Feb25-FISH2-3L1-rep2-m1bp-100x_Position001_0_cmle.ics	46	1	0	1.2995999999999999	1.278824979729832	1.0	0.3062396383479829	2.3766485959265906	0.8181106789035434	0.890768400899532	0.8146614599161247	0.7239105330334893	0.5321179870911596	1.0054455472149222	186.0	3.5247315890064383	132.0	0.30435565518790797
50	Feb25-FISH2-3L1-rep2-m1bp-100x_Position001_0_cmle.ics	47	1	0	1.5162	0.9971598751598192	1.0	0.11201135288354719	4.2444759384928465	0.7489927359350645	0.8421021674558127	0.7477575508043408	0.658392886902136	0.5722088608430503	0.509556088419142	180.0	3.250213860231733	76.0	0.1752350741990985
51	Feb25-FISH2-3L1-rep2-m1bp-100x_Position001_0_cmle.ics	49	1	0	1.083	0.32626801153583	1.0	0.30518905992860607	2.278033148462241	0.4488822652757079	0.6048470655028032	0.4407636079767227	0.3032148179689163	0.8153380346850124	0.9978335756173793	122.0	2.3051256474269013	70.0	0.1614007262360118
52	Feb25-FISH2-3L1-rep2-m1bp-100x_Position001_0_cmle.ics	50	1	0	1.5162	0.751125369937127	1.0	0.3071540416617009	2.426232313942875	0.6367677420260951	0.7331252370050982	0.6367677420260951	0.4909551832137189	0.6624190290404878	0.9905847074856131	196.0	3.7013981508792417	143.0	0.3297186264535669
53	Feb25-FISH2-3L1-rep2-m1bp-100x_Position001_0_cmle.ics	51	1	0	1.2995999999999999	0.23070632344123612	1.0	0.3016172195643787	2.280604205897571	0.42207099920607916	0.5592453971494461	0.4181467619371668	0.19532720880117954	0.8503259823401333	0.982444566083619	186.0	3.5247315890064383	131.0	0.3020499305273935
54	Feb25-FISH2-3L1-rep2-m1bp-100x_Position001_0_cmle.ics	52	1	0	0.8664	0.5097226605744432	1.0	0.2242385041262344	1.6906092573008258	0.47094514479056593	0.6067535856563823	0.4662320717180888	0.3188641990008285	0.7947598179497735	0.9093150759051524	130.0	2.4370967973889757	66.0	0.15217782759395398
55	Feb25-FISH2-3L1-rep2-m1bp-100x_Position001_0_cmle.ics	53	1	0	2.166	1.1535316172061805	1.0	0.13177969045823398	3.9949504455034206	0.8054631542859261	0.8669421717335508	0.7922685618450191	0.7056002890950029	0.5329997378263264	0.5511303381925902	172.0	3.2586742033121774	77.0	0.17754079885961296
56	Feb25-FISH2-3L1-rep2-m1bp-100x_Position001_0_cmle.ics	54	1	0	1.2995999999999999	0.46141264688247224	1.0	0.2642398858331001	2.161177711447461	0.4935771398610565	0.6350373574518285	0.4993904836806921	0.3325763533883864	0.7011384948192679	0.9794110016122319	208.0	3.8993548758223535	145.0	0.33433007577459584
57	Feb25-FISH2-3L1-rep2-m1bp-100x_Position001_0_cmle.ics	55	1	0	1.7328	0.42540144110901373	1.0	0.28608146689234676	1.9196520587066006	0.42670166448676833	0.5510932339538578	0.42386182430616526	0.25815222260046944	0.8149690659509071	0.9809780328365809	334.0	6.2704660982303	307.0	0.7078574707779374
58	Feb25-FISH2-3L1-rep2-m1bp-100x_Position001_0_cmle.ics	56	1	0	1.5162	0.7748934119142009	1.0	0.28150518806062647	2.4559271849895525	0.6480620485696411	0.7526517090371382	0.6420192799863504	0.4998755900585793	0.6912642026223252	0.993400615945002	198.0	3.76949881163039	139.0	0.32049572781150915
59	Feb25-FISH2-3L1-rep2-m1bp-100x_Position001_0_cmle.ics	57	1	0	1.5162	2.4451937758285385	1.0	0.29806007764175035	2.7757717956762304	0.9876133126133126	0.9963060088060088	0.9822714322714323	0.9613409738409738	0.2334569399881985	0.9965651952529457	208.0	3.992975871184033	154.0	0.3550815977192259
60	Feb25-FISH2-3L1-rep2-m1bp-100x_Position001_0_cmle.ics	58	1	0	1.2995999999999999	0.0	1.0	0.18526923195895276	2.0721680431092455	0.08054784827098192	0.3348308225172716	0.08054784827098192	0.02948269119755684	0.9548184659612918	0.9069497326977125	190.0	3.6141224128278955	106.0	0.24440681401453213
61	Feb25-FISH2-3L1-rep2-m1bp-100x_Position001_0_cmle.ics	59	1	0	1.7328	0.0	1.0	0.11540823946111597	2.1575922418364515	0.0506731314058656	0.16798519612976337	0.0506731314058656	0.0253293932851825	0.9755630546057172	0.9127887377345555	198.0	3.980146051194168	89.0	0.2052094947857864
62	Feb25-FISH2-3L1-rep2-m1bp-100x_Position001_0_cmle.ics	59	2	0	0.8664	1.1190041972733815	1.0	0.2664353631173921	2.296769237827953	0.7446260660005881	0.8058426514993939	0.7428688236517648	0.6590662946572661	0.6446947228480548	0.9657784292657018	102.0	1.881576777160034	50.0	0.11528623302572269
63	Feb25-FISH2-3L1-rep2-m1bp-100x_Position002_1_cmle.ics	1	1	0	1.5162	0.7748934119142009	1.0	0.3231823554997752	2.839547299534072	0.6536157695959791	0.7710202974290875	0.6478827989462186	0.49832223150349475	0.6850716390210351	0.9938611723602957	190.0	3.6609329105087354	140.0	0.3228014524720236
64	Feb25-FISH2-3L1-rep2-m1bp-100x_Position002_1_cmle.ics	2	1	0	1.5162	0.10317500441073144	1.0	0.2787496688231761	2.775738811670663	0.29793428446303116	0.45365247373907464	0.2902672662114567	0.08893556127138037	0.9014511694732544	0.9876189799077052	220.0	4.2143378449675675	162.0	0.37352739500334153
65	Feb25-FISH2-3L1-rep2-m1bp-100x_Position002_1_cmle.ics	3	1	0	1.5162	0.3720027687491155	1.0	0.312985387788515	2.557469189875634	0.4360334473147323	0.5574265107324502	0.41948794574868536	0.27759547139450014	0.8378452423813683	0.9957124141339279	216.0	4.101541772305689	167.0	0.3850560183059138
66	Feb25-FISH2-3L1-rep2-m1bp-100x_Position002_1_cmle.ics	6	1	0	1.5162	2.214456900980469	1.0	0.29882517992221097	2.0375982293178483	0.9379617143855531	0.9660599327112183	0.934969110775613	0.8810776060963099	0.42326422501751826	0.9846547526472074	266.0	4.938064083988875	223.0	0.5141765992947233
67	Feb25-FISH2-3L1-rep2-m1bp-100x_Position002_1_cmle.ics	7	1	0	1.5162	0.0	1.0	0.20818067020782852	2.362169931916914	0.13566954922860344	0.25409759531128795	0.07724021030252536	0.02778176803516534	0.9510112063461683	0.9630699885131249	220.0	4.307958840329248	140.0	0.3228014524720236
68	Feb25-FISH2-3L1-rep2-m1bp-100x_Position002_1_cmle.ics	8	1	0	1.083	1.2551781017859014	1.0	0.32095231069837415	2.312496731174124	0.8172049481203848	0.8777583879924695	0.8147893438324723	0.7429358618377505	0.5368489641522584	0.9917785657684363	168.0	3.1692833794907207	116.0	0.2674640606196767
69	Feb25-FISH2-3L1-rep2-m1bp-100x_Position002_1_cmle.ics	10	1	0	1.2995999999999999	0.7295574526778015	1.0	0.2772518481075575	2.293393087633626	0.6416812382617706	0.7603782138462535	0.6416812382617706	0.47839518165921896	0.6977421037747965	0.9713310502312421	214.0	4.01003586271412	155.0	0.35738732237974036
70	Feb25-FISH2-3L1-rep2-m1bp-100x_Position002_1_cmle.ics	11	1	0	1.2995999999999999	1.245083401423282	1.0	0.28983077184957995	2.617713412870571	0.817127255057731	0.8874688591856725	0.81395725513486	0.7204075493818114	0.5400481358986337	0.9808864022051397	150.0	2.8606456676558425	93.0	0.21443239342784423
71	Feb25-FISH2-3L1-rep2-m1bp-100x_Position002_1_cmle.ics	13	1	0	1.5162	0.5556144027286182	1.0	0.281054210801599	2.3631619285983967	0.5288922533434267	0.671563525107242	0.5283507864412482	0.3785195348641601	0.7525755656888635	0.9914834671746772	244.0	4.610251294853796	190.0	0.4380876854977463
72	Feb25-FISH2-3L1-rep2-m1bp-100x_Position002_1_cmle.ics	14	1	0	1.2995999999999999	0.2991586303963464	1.0	0.3102032636103427	2.454160215561646	0.4665686667557575	0.6138655025465128	0.44773338084844166	0.2406380388139041	0.8457282964589661	1.003035820516773	188.0	3.546021752076747	135.0	0.31127282916945126
73	Feb25-FISH2-3L1-rep2-m1bp-100x_Position002_1_cmle.ics	15	1	0	1.5162	0.687545504971255	1.0	0.2896249227309447	2.885653264647129	0.5347147649246031	0.6345619073270208	0.5347077691535467	0.3906508515602318	0.7750916669904497	0.9988406622040968	210.0	4.061076531935182	154.0	0.3550815977192259
74	Feb25-FISH2-3L1-rep2-m1bp-100x_Position002_1_cmle.ics	15	2	0	1.2995999999999999	1.5386823371520422	1.0	0.2742150448010988	2.3321056734478893	0.7966644163603102	0.8545894007072724	0.781941816172124	0.7047242441943845	0.6006376842113177	0.9793224862596565	192.0	3.6354125758982043	131.0	0.3020499305273935
75	Feb25-FISH2-3L1-rep2-m1bp-100x_Position002_1_cmle.ics	16	1	0	1.2995999999999999	0.32626801153583	1.0	0.3083441667466016	2.462573294777348	0.4482224151782454	0.5861688401269182	0.4437997549278173	0.25400271040096084	0.7889013868847687	0.9940178706437351	178.0	3.369355190203944	124.0	0.28590985790379225
76	Feb25-FISH2-3L1-rep2-m1bp-100x_Position002_1_cmle.ics	17	1	0	1.2995999999999999	0.9755754663213545	1.0	0.281424134121645	2.0050901587404724	0.6973007011637623	0.7766236361214381	0.6925475616697143	0.5728834905603255	0.6579367693471749	0.9902937889059111	222.0	4.118601763835776	165.0	0.3804445689848849
77	Feb25-FISH2-3L1-rep2-m1bp-100x_Position002_1_cmle.ics	18	1	0	0.8664	0.751125369937127	1.0	0.35503771173302995	2.4424504677081718	0.697120301943328	0.7792831727098549	0.6960974977311033	0.5881772476482706	0.6435060780288425	0.9981611114276461	116.0	2.2178499093755555	70.0	0.1614007262360118
78	Feb25-FISH2-3L1-rep2-m1bp-100x_Position002_1_cmle.ics	19	1	0	1.7328	1.083	1.0	0.2956017363072781	2.704139639893661	0.8011005815323734	0.8875411758902488	0.7951975620584383	0.6435332613497471	0.5772790633591152	0.9759087597641034	234.0	4.456989981821412	183.0	0.42194761287414506
79	Feb25-FISH2-3L1-rep2-m1bp-100x_Position002_1_cmle.ics	20	1	0	1.7328	0.0	1.0	0.14968165396696584	2.2452254259342816	0.06894978835206539	0.23150513307059797	0.06894978835206539	0.023405950469517833	0.9662190327300603	0.888188114286056	274.0	5.444519215397668	165.0	0.3804445689848849
80	Feb25-FISH2-3L1-rep2-m1bp-100x_Position002_1_cmle.ics	21	1	0	0.8664	0.1459114905355603	1.0	0.33725268573668216	1.9853039024146792	0.3501107497997078	0.5194558336082442	0.3501107497997078	0.17887270842169753	0.8802797849236654	1.0019131526035858	110.0	2.0369531759625294	63.0	0.1452606536124106
81	Feb25-FISH2-3L1-rep2-m1bp-100x_Position002_1_cmle.ics	24	1	0	1.2995999999999999	0.5097226605744432	1.0	0.2986224021847657	2.5711582328632843	0.5430121579902933	0.675994150600835	0.5464313719949419	0.35675683312964046	0.7554932227411715	0.9939418555859346	196.0	3.748208648560081	141.0	0.325107177132538
82	Feb25-FISH2-3L1-rep2-m1bp-100x_Position002_1_cmle.ics	25	1	0	1.083	0.0	1.0	0.24627969619978293	1.832549853697861	0.1917662643937519	0.38403476336744646	0.1917662643937519	0.036255513662236324	0.9294899480262886	0.9532486486312025	126.0	2.3477059735675185	66.0	0.15217782759395398
83	Feb25-FISH2-3L1-rep2-m1bp-100x_Position002_1_cmle.ics	26	1	0	1.2995999999999999	2.128671302143574	1.0	0.34698925481950027	2.5879866220414547	0.9783927300998218	0.9950125785702236	0.9758183405088636	0.944753306000308	0.3928099771193708	1.0015203018605032	182.0	3.458746014025401	136.0	0.31357855382996574
84	Feb25-FISH2-3L1-rep2-m1bp-100x_Position002_1_cmle.ics	27	1	0	1.2995999999999999	1.5162	1.0	0.34941394129765774	2.9004052558993254	0.8467177403563736	0.9432029567260622	0.8467177403563736	0.7114071372625808	0.5610498705517133	1.007863692550045	178.0	3.4161656878847837	132.0	0.30435565518790797
85	Feb25-FISH2-3L1-rep2-m1bp-100x_Position002_1_cmle.ics	27	2	0	0.8664	0.20635000882146287	1.0	0.2742869488096087	2.0254839684563	0.2608490796945369	0.36834859017035443	0.24471925788133933	0.13165752888192678	0.9204147037841828	0.9990456729329322	124.0	2.30301056165679	68.0	0.15678927691498287
86	Feb25-FISH2-3L1-rep2-m1bp-100x_Position002_1_cmle.ics	27	3	0	1.083	0.7252201245704302	1.0	0.2916962314675708	2.074322431694419	0.46955159584883494	0.5474303039945173	0.46811667808889756	0.3813148619541805	0.7829486342018985	1.0027930956132742	108.0	2.0156630128922206	57.0	0.13142630564932387
87	Feb25-FISH2-3L1-rep2-m1bp-100x_Position002_1_cmle.ics	27	4	0	1.083	1.4686736615067262	1.0	0.26627900372109287	2.5888401849102136	0.7468242118660662	0.8046890297630703	0.7438289357744272	0.6703926595848835	0.628966483760035	0.9849697423965599	124.0	2.34982105933763	67.0	0.15448355225446841
88	Feb25-FISH2-3L1-rep2-m1bp-100x_Position002_1_cmle.ics	28	1	0	1.083	1.1368333649278028	1.0	0.2929320392162178	2.0973296705628734	0.8009448428068745	0.8735763097949886	0.7979578632016522	0.6826400645258502	0.5949487491644687	0.9995555604427134	160.0	3.0373122295286463	103.0	0.23748964003298878
89	Feb25-FISH2-3L1-rep2-m1bp-100x_Position002_1_cmle.ics	29	1	0	1.5162	1.663646957482313	1.0	0.3058090572582092	2.5579237984643624	0.8756521486811943	0.9229115283057192	0.8740156109450715	0.8101993442242404	0.5381897914858629	1.004584995362295	222.0	4.259033256878297	172.0	0.3965846416084861
90	Feb25-FISH2-3L1-rep2-m1bp-100x_Position002_1_cmle.ics	30	1	0	0.8664	0.5556144027286182	1.0	0.30414293636913303	2.113757021972417	0.6393707574614804	0.7427450346586215	0.6370901124160471	0.5039417447832489	0.6739190154097432	0.9851199828132609	104.0	1.926272189070763	55.0	0.12681485632829495
91	Feb25-FISH2-3L1-rep2-m1bp-100x_Position002_1_cmle.ics	31	1	0	1.2995999999999999	1.860013843745577	1.0	0.2865002467954959	2.362395858695647	0.933004825116967	0.9677617754087438	0.9337809440828251	0.8890625800830301	0.3347068811631892	0.9953652748767169	194.0	3.656702738968513	136.0	0.31357855382996574
92	Feb25-FISH2-3L1-rep2-m1bp-100x_Position002_1_cmle.ics	32	1	0	1.5162	1.0987399361686254	1.0	0.262944449999758	2.1975038437329664	0.7844081426284173	0.8719799203072145	0.7843298944251165	0.6609836401064175	0.4582714897542497	0.9708887274906411	228.0	4.252687999567962	166.0	0.3827502936453994
93	Feb25-FISH2-3L1-rep2-m1bp-100x_Position002_1_cmle.ics	33	1	0	1.2995999999999999	0.2918229810711206	1.0	0.2815050773259216	2.309464235319883	0.40022397381229274	0.5371956509700404	0.391646515176687	0.2138857610494773	0.8340466018697796	0.9936559871910231	212.0	3.9887456996438106	154.0	0.3550815977192259
94	Feb25-FISH2-3L1-rep2-m1bp-100x_Position002_1_cmle.ics	34	1	0	1.9493999999999998	0.0	1.0	0.20533200454649542	2.5666690602333864	0.16139198645448893	0.3467019193883355	0.16139198645448893	0.019043414421207192	0.9478464812670283	0.9307777877191264	350.0	6.698245140037386	279.0	0.6432971802835327
95	Feb25-FISH2-3L1-rep2-m1bp-100x_Position002_1_cmle.ics	35	1	0	1.2995999999999999	1.3629884224218718	1.0	0.28506183420143066	2.1091764477019344	0.8511858462147676	0.9300371946994018	0.8470208884300443	0.744148552518067	0.5309629257044809	0.9849938275522698	200.0	3.6971679793390195	142.0	0.3274129017930525
96	Feb25-FISH2-3L1-rep2-m1bp-100x_Position002_1_cmle.ics	36	1	0	1.5162	0.0	1.0	0.16999241866115405	1.7786629188602074	0.09570433739339089	0.2276779426723351	0.06683185102110013	0.024159515922902376	0.9620704620412893	0.902871927653734	232.0	4.3888893210702635	137.0	0.3158842784904802
97	Feb25-FISH2-3L1-rep2-m1bp-100x_Position002_1_cmle.ics	36	2	0	0.8664	1.4930362603455627	1.0	0.2715854417326567	2.029679377774879	0.8097493544769307	0.8614955269815602	0.8071829112438382	0.7479982264416681	0.5535611951142306	0.9810958256182822	108.0	1.9922577640518009	55.0	0.12681485632829495
98	Feb25-FISH2-3L1-rep2-m1bp-100x_Position002_1_cmle.ics	37	1	0	1.5162	1.6748581122843837	1.0	0.31813563807742123	2.527327366609595	0.8920481250776603	0.9554162322191668	0.8920481250776603	0.7936180787786128	0.5032151408179254	1.0011740248189094	230.0	4.344193909159533	185.0	0.426559062195174
99	Feb25-FISH2-3L1-rep2-m1bp-100x_Position002_1_cmle.ics	38	1	0	1.083	0.10317500441073144	1.0	0.35294237992998995	2.1858390545007316	0.2596617775605861	0.43848811678791927	0.2529166007061787	0.06377633544177468	0.9127067458450039	0.9956408190853779	188.0	3.5226165032363275	144.0	0.33202435111408135
100	Feb25-FISH2-3L1-rep2-m1bp-100x_Position002_1_cmle.ics	39	1	0	1.5162	0.7252201245704302	1.0	0.2693026791219427	2.763151772559226	0.6540038310746702	0.744785978982796	0.6506113607475966	0.5034909325265401	0.6525071846473983	0.9766292621260498	174.0	3.2799643663824862	112.0	0.25824116197761887
101	Feb25-FISH2-3L1-rep2-m1bp-100x_Position002_1_cmle.ics	40	1	0	1.2995999999999999	2.166	1.0	0.30401747760250564	2.128277832941278	0.976619642526861	0.9923452659189884	0.974005010677114	0.9416626031980899	0.2783670101534582	0.9962626669968192	174.0	3.2799643663824867	119.0	0.27438123460122005
102	Feb25-FISH2-3L1-rep2-m1bp-100x_Position002_1_cmle.ics	41	1	0	1.2995999999999999	0.42540144110901373	1.0	0.2442193430957924	2.6356359598794845	0.4977048967609038	0.6351961786125574	0.4884677144664493	0.32542212057807407	0.7973878148734445	0.98195081590821	170.0	3.260789289082289	103.0	0.23748964003298878
103	Feb25-FISH2-3L1-rep2-m1bp-100x_Position002_1_cmle.ics	43	1	0	1.7328	0.687545504971255	1.0	0.2800084345297068	2.433312652989788	0.5588428971471522	0.69827093075076	0.5576456189595652	0.38813264512009366	0.69652621009577	0.9911449995052662	332.0	6.272581184000409	301.0	0.6940231228148507
104	Feb25-FISH2-3L1-rep2-m1bp-100x_Position002_1_cmle.ics	44	1	0	1.5162	0.0	1.0	0.10519635903200887	2.6074505828980854	0.0642932453956076	0.19213383583462323	0.0642932453956076	0.032135406151154185	0.9662910217544994	0.8425772905390372	174.0	3.443801108265425	70.0	0.1614007262360118
105	Feb25-FISH2-3L1-rep2-m1bp-100x_Position002_1_cmle.ics	45	1	0	1.2995999999999999	1.242391573779135	1.0	0.22289031879922597	2.7965088517641297	0.7610107717535534	0.827017458468777	0.761091893082089	0.6857794311077118	0.6142070472236109	0.940708726489766	182.0	3.458746014025401	109.0	0.25132398799607547
106	Feb25-FISH2-3L1-rep2-m1bp-100x_Position002_1_cmle.ics	46	1	0	1.2995999999999999	1.074245800390238	1.0	0.2774693236078138	2.372134657385231	0.7536664126845906	0.8444142084830013	0.7512354413845651	0.6442146511374769	0.591351958436546	0.9786795226121151	198.0	3.72268831394955	138.0	0.3181900031509946
107	Feb25-FISH2-3L1-rep2-m1bp-100x_Position002_1_cmle.ics	48	1	0	1.5162	1.4930362603455627	1.0	0.2381872510040993	3.258685296019595	0.9151740334396579	0.9536553448537746	0.9140406837487002	0.8545924030518653	0.40146546691758955	0.9448186539623054	152.0	2.9521515772474105	86.0	0.19829232080424306
108	Feb25-FISH2-3L1-rep2-m1bp-100x_Position002_1_cmle.ics	50	1	0	1.2995999999999999	2.3825999999999996	1.0	0.2917462631428579	2.3227554383499154	0.988105991220036	0.9982092663361021	0.9850487951236458	0.9609323184789818	0.24615437803179396	0.997848973752634	214.0	4.01003586271412	159.0	0.3666102210217982
109	Feb25-FISH2-3L1-rep2-m1bp-100x_Position002_1_cmle.ics	51	1	0	1.2995999999999999	0.0	1.0	0.29498817492864543	2.426388756414412	0.22984721196761984	0.43654341188913054	0.22984721196761984	0.025778407465793973	0.8967145057609489	0.9959298019066483	206.0	3.878064712752045	151.0	0.3481644237376825
110	Feb25-FISH2-3L1-rep2-m1bp-100x_Position002_1_cmle.ics	52	1	0	1.5162	1.0024833655297731	1.0	0.2979055391433198	3.0866067438255183	0.738408504615291	0.8196612155755606	0.7368485134425581	0.6332156364383499	0.63007817373658	0.9948470473386859	156.0	3.041542401068868	100.0	0.23057246605144538
111	Feb25-FISH2-3L1-rep2-m1bp-100x_Position002_1_cmle.ics	53	1	0	1.2995999999999999	0.0	1.0	0.2535752040963752	2.293951878937661	0.16118392749591304	0.3424154644793071	0.16118392749591304	0.02787736254911521	0.9398614860402041	0.9796463624461385	206.0	3.878064712752045	140.0	0.3228014524720236
112	Feb25-FISH2-3L1-rep2-m1bp-100x_Position002_1_cmle.ics	54	1	0	1.9493999999999998	0.0	1.0	0.16367888777460557	2.3789561962890646	0.10450875442257099	0.2794514067987714	0.07513510711369734	0.026412306735267815	0.9412687732882319	0.8856628744907012	254.0	4.997565096290381	154.0	0.3550815977192259
113	Feb25-FISH2-3L1-rep2-m1bp-100x_Position002_1_cmle.ics	55	1	0	1.5162	1.1792185774793633	1.0	0.2908994312046361	2.533633122214597	0.7575806733384911	0.8371590256807008	0.7569193141830343	0.6410691557064064	0.621040022396508	0.9726407180515619	216.0	4.148352269986529	161.0	0.37122167034282705
114	Feb25-FISH2-3L1-rep2-m1bp-100x_Position002_1_cmle.ics	56	1	0	1.5162	0.0	1.0	0.27099509129559457	2.4369624628023434	0.14707559443075816	0.31549810391120214	0.14707559443075816	0.02497577988761868	0.9237692326331355	0.9629346014550713	240.0	4.520860471032339	182.0	0.41964188821363063
115	Feb25-FISH2-3L1-rep2-m1bp-100x_Position002_1_cmle.ics	57	1	0	0.6497999999999999	0.3095250132321943	1.0	0.40302381750013094	1.673144067800742	0.4385030726090329	0.5616833721138357	0.4487799057335481	0.30773820177793687	0.7915088861751779	1.0060580966193806	108.0	1.9688525152113807	67.0	0.15448355225446841
116	Feb25-FISH2-3L1-rep2-m1bp-100x_Position002_1_cmle.ics	58	1	0	1.7328	1.8725829911983065	1.0	0.19998211533594254	1.302051835962237	0.8542873041542769	0.9461485848099651	0.8494647028477692	0.7547863738327508	0.5367148760693544	0.8125650781760213	406.0	7.551827443250656	344.0	0.7931692832169722
117	Feb25-FISH2-3L1-rep2-m1bp-100x_Position002_1_cmle.ics	60	1	0	1.2995999999999999	0.7295574526778015	1.0	0.2666885648411231	2.6055837330230833	0.6518258689508813	0.7395291556249519	0.6470756407859868	0.5247187798950991	0.6739359015008202	0.9901027054458956	152.0	2.905341079566571	91.0	0.20982094410681532
118	Feb25-FISH2-3L1-rep2-m1bp-100x_Position002_1_cmle.ics	61	1	0	1.2995999999999999	0.0	1.0	0.29080787385499657	2.225636342814596	0.17298705278480042	0.33762058825262686	0.16575028434371114	0.02454490273382482	0.9316411887348618	0.9857154576869714	224.0	4.186702424586925	170.0	0.39197319228745714
119	Feb25-FISH2-3L1-rep2-m1bp-100x_Position002_1_cmle.ics	62	1	0	1.083	0.6606423714395955	1.0	0.2840257821051629	2.4083606142341503	0.5954038508750394	0.6949198611159821	0.5954038508750394	0.4795268824746607	0.7267636394011923	0.99818878055066	132.0	2.4349817116188652	76.0	0.1752350741990985
120	Feb25-FISH2-3L1-rep2-m1bp-100x_Position002_1_cmle.ics	63	1	0	1.083	1.6366463635208865	1.0	0.16199933568863356	1.6311301327679355	0.8248430614305724	0.882725356340132	0.8222836481411679	0.7614580279487931	0.5719094109967519	0.6636349768710146	122.0	2.281720398586481	51.0	0.11759195768623716
121	Feb25-FISH2-3L1-rep2-m1bp-100x_Position002_1_cmle.ics	63	2	0	1.2995999999999999	1.5162	1.0	0.18068469100852247	1.8724842391457455	0.8422284578836909	0.8816829771095382	0.8334752644339276	0.7548733555769616	0.5967244719619405	0.7985369743737722	134.0	2.4796771235295934	62.0	0.14295492895189613
122	Feb25-FISH2-3L1-rep2-m1bp-100x_Position002_1_cmle.ics	64	1	0	1.9493999999999998	0.46141264688247224	1.0	0.25698450295520836	2.1399556849689163	0.48190804845609114	0.6573546856465006	0.4818756964664438	0.27839426291383584	0.7710123785941306	0.9877618913013497	324.0	6.164015282878752	278.0	0.6409914556230183
123	Feb25-FISH2-3L1-rep2-m1bp-100x_Position002_1_cmle.ics	65	1	0	1.5162	0.9077480443748005	1.0	0.29806007764175035	2.5919898170025046	0.6975884653811243	0.791036248114458	0.6958318912883067	0.562671821025343	0.660040175483817	0.9911549555693852	208.0	3.992975871184033	154.0	0.3550815977192259
124	Feb25-FISH2-3L1-rep2-m1bp-100x_Position003_2_cmle.ics	1	1	0	1.7328	1.5661111030016057	1.0	0.3101508947258935	2.7104629774314404	0.8295362888619492	0.8866827338720193	0.8290677962008626	0.7400469458625336	0.5342318020772258	0.9986956957575216	250.0	4.791148028266822	207.0	0.477285004726492
125	Feb25-FISH2-3L1-rep2-m1bp-100x_Position003_2_cmle.ics	2	1	0	1.5162	0.0	1.0	0.2558851097911697	2.2037529438030123	0.15244764484376033	0.3168527449296426	0.15244764484376033	0.02659047367377948	0.9612961662464738	0.9441234509186093	216.0	4.054731274624849	151.0	0.3481644237376825
126	Feb25-FISH2-3L1-rep2-m1bp-100x_Position003_2_cmle.ics	3	1	0	1.5162	1.9819271143187867	1.0	0.2997801650992731	2.4639358216064733	0.9304984675330846	0.9696595309938464	0.9293758464206799	0.8831998859559504	0.4251098006970692	0.9979092534684194	220.0	4.190932596127147	168.0	0.3873617429664282
127	Feb25-FISH2-3L1-rep2-m1bp-100x_Position003_2_cmle.ics	4	1	0	1.2995999999999999	0.3095250132321943	1.0	0.2873025184810246	2.4305536686140443	0.4400553091494329	0.5746824635239182	0.4400553091494329	0.24618616213438915	0.8201016473793673	0.9887824276553605	190.0	3.6141224128278955	132.0	0.30435565518790797
128	Feb25-FISH2-3L1-rep2-m1bp-100x_Position003_2_cmle.ics	5	1	0	1.083	1.2466683216206906	1.0	0.12293188644481799	1.2318903959395728	0.8742057561376368	0.9563133100850398	0.8718284870255294	0.7341610075425855	0.4806545181930632	0.6796425948607892	230.0	4.0399256742340715	115.0	0.2651583359591622
129	Feb25-FISH2-3L1-rep2-m1bp-100x_Position003_2_cmle.ics	6	1	0	1.9493999999999998	0.0	1.0	0.1676070154692967	2.4622628923618675	0.1478844142597064	0.27611395886325196	0.07433924259835505	0.02546837273560666	0.956761535805386	0.905500297449985	252.0	4.999680182060491	154.0	0.3550815977192259
130	Feb25-FISH2-3L1-rep2-m1bp-100x_Position003_2_cmle.ics	7	1	0	1.2995999999999999	0.6639153385791856	1.0	0.2792526803190927	2.4830958092253876	0.6405552222888755	0.7479545757515164	0.6391638338998867	0.4781627007931747	0.6902034468632369	0.9926867116495	180.0	3.4140506021146724	120.0	0.2766869592617345
131	Feb25-FISH2-3L1-rep2-m1bp-100x_Position003_2_cmle.ics	8	1	0	1.5162	0.0	1.0	0.18320808495963106	1.9657119763755049	0.11604043679850008	0.2559941557509269	0.08224175935544352	0.029369040681716453	0.9377076983216389	0.9438288682745164	206.0	3.9248752104328846	119.0	0.27438123460122005
132	Feb25-FISH2-3L1-rep2-m1bp-100x_Position003_2_cmle.ics	9	1	0	2.166	0.6497999999999999	1.0	0.29345652312048753	3.0136407928293556	0.6301119995070174	0.750056230839149	0.6211489578037621	0.4150436751860239	0.7128692368091459	0.9925806288958534	344.0	6.63437465082646	325.0	0.7493605146671976
133	Feb25-FISH2-3L1-rep2-m1bp-100x_Position003_2_cmle.ics	10	1	0	1.2995999999999999	1.6481583123587964	1.0	0.33685872943009015	2.413031126162779	0.9103288931153095	0.9607140999829127	0.9054998774172939	0.8382911227832961	0.4982117392890878	1.0043953752069246	182.0	3.458746014025401	134.0	0.30896710450893683
134	Feb25-FISH2-3L1-rep2-m1bp-100x_Position003_2_cmle.ics	11	1	0	1.2995999999999999	1.2076324649147852	1.0	0.3148472534127238	2.2060114508808817	0.7772348560047646	0.8451146646515232	0.7738535135862082	0.6927653361169637	0.6298684123683711	0.9939150507376662	206.0	3.9248752104328846	156.0	0.35969304704025484
135	Feb25-FISH2-3L1-rep2-m1bp-100x_Position003_2_cmle.ics	12	1	0	1.083	0.0	1.0	0.34501407111070853	2.4487366666157144	0.20420603256237063	0.3696215860009025	0.20420603256237063	0.027186642694955198	0.9160324482260737	0.9970231048862073	164.0	3.0798925556692636	116.0	0.2674640606196767
136	Feb25-FISH2-3L1-rep2-m1bp-100x_Position003_2_cmle.ics	13	1	0	0.8664	1.2193228422019515	1.0	0.2815510562887972	2.3579405564982148	0.7996612810351251	0.8657961589269383	0.7951021237679098	0.7165498086237848	0.6690339076357235	0.9889918068376065	108.0	2.0624735105730605	56.0	0.12912058098880944
137	Feb25-FISH2-3L1-rep2-m1bp-100x_Position003_2_cmle.ics	13	2	0	1.083	0.0	1.0	0.3270921526292761	2.419124387288211	0.15879145073332657	0.31848728110286895	0.15879145073332657	0.02670460319073265	0.9607815115215315	0.9959435236354417	142.0	2.6818640200129282	91.0	0.20982094410681532
138	Feb25-FISH2-3L1-rep2-m1bp-100x_Position003_2_cmle.ics	14	1	0	1.2995999999999999	0.41270001764292574	1.0	0.27841751300124384	2.366595768704173	0.4632485086460772	0.5993543758967002	0.4628482972136223	0.3154345692063732	0.803081801976087	0.9962824136508818	192.0	3.6120073270577846	132.0	0.30435565518790797
139	Feb25-FISH2-3L1-rep2-m1bp-100x_Position003_2_cmle.ics	15	1	0	1.083	0.9733510449106972	1.0	0.3259864377019056	2.2115329171761253	0.7300375782881002	0.8117661795407098	0.72901878914405	0.6102797494780793	0.6427968047387665	1.0013019177043967	170.0	3.1905735425610295	119.0	0.27438123460122005
140	Feb25-FISH2-3L1-rep2-m1bp-100x_Position003_2_cmle.ics	17	1	0	1.5162	1.245083401423282	1.0	0.27813572834450284	3.0895208642200687	0.8020005840028152	0.8748137555124624	0.7986762602855624	0.701952665823107	0.5770273679405498	0.9946945502673112	194.0	3.7737289831706122	134.0	0.30896710450893683
141	Feb25-FISH2-3L1-rep2-m1bp-100x_Position003_2_cmle.ics	18	1	0	1.2995999999999999	1.6366463635208865	1.0	0.2916720758385471	2.423493676782482	0.8997020703839814	0.9406295842596374	0.8982124223038882	0.8413562603027691	0.4616277816943158	0.9957953755883147	190.0	3.5907171639874753	133.0	0.3066613798484224
142	Feb25-FISH2-3L1-rep2-m1bp-100x_Position003_2_cmle.ics	19	1	0	1.2995999999999999	0.6190500264643886	1.0	0.30486576872387017	2.0454412420105346	0.5493868080875042	0.6896687998776165	0.5493868080875042	0.42086191071109863	0.7565968277055295	0.981353199774247	210.0	3.8972397900522426	158.0	0.3643044963612837
143	Feb25-FISH2-3L1-rep2-m1bp-100x_Position003_2_cmle.ics	20	1	0	1.2995999999999999	1.1321417835580119	1.0	0.29180000968616776	2.202406284276315	0.7771606490954948	0.8571112939081015	0.7741626273819316	0.6559073264580515	0.6182052815538699	0.9890590389539815	204.0	3.809964052000897	148.0	0.3412472497561391
144	Feb25-FISH2-3L1-rep2-m1bp-100x_Position003_2_cmle.ics	21	1	0	1.5162	2.2224576109144727	1.0	0.29268502797178175	2.3326318204340715	0.9418650452419655	0.9720836823797662	0.9410217860451698	0.906184640477551	0.3682740158272822	0.9649687434994115	220.0	4.167527347286726	166.0	0.3827502936453994
145	Feb25-FISH2-3L1-rep2-m1bp-100x_Position003_2_cmle.ics	22	1	0	1.7328	0.20635000882146287	1.0	0.30163986466518694	2.7273068559353675	0.36339545534848217	0.545321515594948	0.36339545534848217	0.15182616057946474	0.8325804494621777	0.9924756503962591	296.0	5.678711009171067	263.0	0.6064055857153013
146	Feb25-FISH2-3L1-rep2-m1bp-100x_Position003_2_cmle.ics	23	1	0	1.5162	0.7748934119142009	1.0	0.28649227870854427	2.511585498940881	0.6346252262372839	0.7426137427448043	0.6307932347250826	0.49101291892903953	0.7280641436314809	0.9811870068139776	218.0	4.146237184216417	162.0	0.37352739500334153
147	Feb25-FISH2-3L1-rep2-m1bp-100x_Position003_2_cmle.ics	26	1	0	1.2995999999999999	0.20635000882146287	1.0	0.31593905358460345	2.317036558618429	0.3401281041362656	0.4835834291101153	0.3401281041362656	0.16077908493355889	0.85361578960908	0.9994852038824971	204.0	3.833369300841316	154.0	0.3550815977192259
148	Feb25-FISH2-3L1-rep2-m1bp-100x_Position003_2_cmle.ics	27	1	0	1.7328	1.1872177544577784	1.0	0.2411616408252169	2.675319971815198	0.7591151080662608	0.82560661335822	0.7551859079050629	0.6343325132033851	0.5785153545616466	0.9032059772630816	244.0	4.703872290215474	176.0	0.4058075402505439
149	Feb25-FISH2-3L1-rep2-m1bp-100x_Position003_2_cmle.ics	28	1	0	1.7328	0.0	1.0	0.19359711568366686	2.419826370705807	0.09786424115931029	0.2249395204326068	0.07054763655337619	0.024713611460285084	0.962769692186586	0.9365389820317861	236.0	4.66552213561508	150.0	0.3458586990771681
150	Feb25-FISH2-3L1-rep2-m1bp-100x_Position003_2_cmle.ics	29	1	0	1.7328	0.5595020986366908	1.0	0.2912161111856108	3.0302849308494184	0.5303637752548535	0.6702131022311197	0.5231620261833891	0.3464636619866712	0.7369478504183766	0.9622056118255052	230.0	4.437814904521212	177.0	0.40811326491105837
151	Feb25-FISH2-3L1-rep2-m1bp-100x_Position003_2_cmle.ics	30	1	0	1.5162	0.1459114905355603	1.0	0.25760143843210764	2.0273877136287526	0.3355619827467478	0.5040973343850556	0.31872816737407506	0.1357222451764765	0.8849764352297836	0.9740650807241769	224.0	4.210107673427345	160.0	0.3689159456823127
152	Feb25-FISH2-3L1-rep2-m1bp-100x_Position003_2_cmle.ics	32	1	0	1.7328	0.0	1.0	0.2640817246176654	2.343949526294986	0.15250664131997757	0.2988929102386001	0.12845775145621602	0.02498415831931954	0.9382878422364699	0.9499322758374948	224.0	4.327133917629443	162.0	0.37352739500334153
153	Feb25-FISH2-3L1-rep2-m1bp-100x_Position003_2_cmle.ics	33	1	0	1.5162	0.3720027687491155	1.0	0.2573263627785134	2.8237798105645395	0.38682569049362875	0.5300026727665911	0.3787344970859902	0.24267332197118271	0.8581762975785661	0.9779936512611913	186.0	3.6183525843681177	121.0	0.27899268392224896
154	Feb25-FISH2-3L1-rep2-m1bp-100x_Position003_2_cmle.ics	33	2	0	1.083	0.0	1.0	0.23996577596896823	1.4672997642526264	0.18193556896952698	0.3775820834389134	0.18021736187524082	0.019389706724611322	0.9160386476379409	0.9540274294007721	236.0	4.220822407647098	167.0	0.3850560183059138
155	Feb25-FISH2-3L1-rep2-m1bp-100x_Position003_2_cmle.ics	36	1	0	1.2995999999999999	0.10317500441073144	1.0	0.3204974056396911	2.3674975030837295	0.2955236853541938	0.45626435711181473	0.2955236853541938	0.06133047743217235	0.8799522619886478	0.9920306931010562	210.0	3.944050287733082	162.0	0.37352739500334153
156	Feb25-FISH2-3L1-rep2-m1bp-100x_Position003_2_cmle.ics	37	1	0	1.2995999999999999	0.41270001764292574	1.0	0.29314829369177076	2.242831118211706	0.46953266112568254	0.5967688357704898	0.46953266112568254	0.3231164229510239	0.7812848013408255	0.998640893414092	200.0	3.767383725860279	144.0	0.33202435111408135
157	Feb25-FISH2-3L1-rep2-m1bp-100x_Position003_2_cmle.ics	38	1	0	1.083	0.7748934119142009	1.0	0.3199428132226949	2.4776090824399604	0.6291870418085946	0.6951745813955343	0.6102251968378312	0.5104262227079461	0.7293068465128171	1.0022580349452053	142.0	2.705269268853348	90.0	0.20751521944630086
158	Feb25-FISH2-3L1-rep2-m1bp-100x_Position003_2_cmle.ics	39	1	0	1.5162	0.0	1.0	0.18014189499173103	2.3014192921398062	0.10922759935973844	0.25225624084732484	0.07795524980417533	0.02763682185062834	0.9543878874000574	0.9302029370340521	206.0	3.9950909569541437	118.0	0.27207550994070556
159	Feb25-FISH2-3L1-rep2-m1bp-100x_Position003_2_cmle.ics	42	1	0	1.5162	0.20635000882146287	1.0	0.28649227870854427	2.631392880008999	0.33673727845012386	0.5068758455807402	0.33673727845012386	0.1629785446435742	0.8776792836529236	1.0003646602520326	218.0	4.122831935375998	162.0	0.37352739500334153
160	Feb25-FISH2-3L1-rep2-m1bp-100x_Position003_2_cmle.ics	43	1	0	1.5162	0.10317500441073144	1.0	0.281054210801599	2.41298860589947	0.2991200951248514	0.538932487779099	0.30653454881754527	0.05686880697582243	0.8729800591685558	0.9860335712280336	244.0	4.633656543694216	190.0	0.4380876854977463
161	Feb25-FISH2-3L1-rep2-m1bp-100x_Position003_2_cmle.ics	44	1	0	1.2995999999999999	0.0	1.0	0.28277752348369806	2.2789300811232915	0.2827712366127852	0.4417248719483802	0.2827113683230227	0.026029401982305595	0.8936051971187811	0.9922600261644745	208.0	3.9227601246627737	150.0	0.3458586990771681
162	Feb25-FISH2-3L1-rep2-m1bp-100x_Position003_2_cmle.ics	45	1	0	0.8664	1.0161559471409798	1.0	0.28194623496543986	2.23200455368213	0.7835513105768709	0.8463260433060183	0.7835513105768709	0.7055475660715255	0.5608808499222803	0.9760881747519148	118.0	2.215734823605444	64.0	0.14756637827292504
163	Feb25-FISH2-3L1-rep2-m1bp-100x_Position004_3_cmle.ics	1	1	0	1.083	0.0	1.0	0.2506190222146619	2.671848756180134	0.09363261284561858	0.36087505388262825	0.17362522322803128	0.03553944208387216	0.9220822440966814	0.9009750370638224	124.0	2.3264158104972097	65.0	0.14987210293343953
164	Feb25-FISH2-3L1-rep2-m1bp-100x_Position004_3_cmle.ics	2	1	0	1.7328	0.0	1.0	0.16416543494586033	2.4896767112464855	0.07735022252653201	0.248846285518658	0.07735022252653201	0.027463197535090723	0.9688127542885849	0.9149319122257497	246.0	4.795378199807044	147.0	0.33894152509562475
165	Feb25-FISH2-3L1-rep2-m1bp-100x_Position004_3_cmle.ics	3	1	0	1.5162	1.7703076583449529	1.0	0.31374480427764617	2.342427498839809	0.9074076417804665	0.9511346234163999	0.8968334324731373	0.8425385696024705	0.49168036196116205	1.000197671011222	208.0	3.899354875822354	158.0	0.3643044963612837
166	Feb25-FISH2-3L1-rep2-m1bp-100x_Position004_3_cmle.ics	4	1	0	1.5162	2.1999782486210444	1.0	0.32119750851813383	2.747960169636559	0.9376910758480128	0.9687492662217818	0.9362681331273276	0.8829476986366988	0.4186988257777859	1.0064485332426294	194.0	3.7269184854897723	144.0	0.33202435111408135
167	Feb25-FISH2-3L1-rep2-m1bp-100x_Position004_3_cmle.ics	4	2	0	0.8664	1.7345341872721707	1.0	0.34496623378795016	2.5160895518619477	0.8462470472764501	0.8918140876025529	0.844913331987095	0.7864552759240909	0.5379491949920262	0.9943568430886656	116.0	2.1944446605351353	69.0	0.1590950015754973
168	Feb25-FISH2-3L1-rep2-m1bp-100x_Position004_3_cmle.ics	5	1	0	0.8664	2.6825501146790174	1.0	0.2840517632309768	2.428916395196153	0.9572086943632174	0.9723719494939966	0.9538903637025159	0.9346053039388753	0.4624760076590533	1.0000499431427665	114.0	2.1497492486244067	61.0	0.1406492042913817
169	Feb25-FISH2-3L1-rep2-m1bp-100x_Position004_3_cmle.ics	5	2	0	1.7328	0.9971598751598192	1.0	0.2931851651163166	2.5531074697409246	0.6411183279656106	0.751084774084006	0.6395113800212913	0.5344988478486437	0.7418709705358473	0.9984936686364575	278.0	5.299857550814928	236.0	0.5441510198814111
170	Feb25-FISH2-3L1-rep2-m1bp-100x_Position004_3_cmle.ics	6	1	0	1.083	0.32626801153583	1.0	0.2721093876902648	2.181503708736418	0.4072566190403032	0.5309219286116659	0.3982434577764121	0.24144453833154095	0.8256169220006481	0.9317295155393586	142.0	2.6350535223320883	83.0	0.1913751468226997
171	Feb25-FISH2-3L1-rep2-m1bp-100x_Position004_3_cmle.ics	7	1	0	1.2995999999999999	0.8595614345612763	1.0	0.2693026791219427	1.9720919153360918	0.7183933137903075	0.8243132467856474	0.7167003769012127	0.5846646648430469	0.5905632741892106	0.9380491661790971	174.0	3.256559117542067	112.0	0.25824116197761887
172	Feb25-FISH2-3L1-rep2-m1bp-100x_Position004_3_cmle.ics	8	1	0	1.2995999999999999	0.9378659497950863	1.0	0.27903239775095134	2.1787650998971144	0.7329424267421726	0.8293462347371785	0.7286023231444942	0.5906925586545679	0.6571092362834596	1.0018392129644256	186.0	3.501326340166018	126.0	0.2905213072248212
173	Feb25-FISH2-3L1-rep2-m1bp-100x_Position004_3_cmle.ics	9	1	0	1.083	0.5097226605744432	1.0	0.20235903177715125	2.368982462291482	0.6254328973353559	0.729721800852915	0.622628008815364	0.43052176650734136	0.7490275715947282	0.8428196411474961	122.0	2.2583151497460614	57.0	0.13142630564932387
174	Feb25-FISH2-3L1-rep2-m1bp-100x_Position004_3_cmle.ics	10	1	0	1.083	0.20635000882146287	1.0	0.28890164313983585	2.366630825800193	0.34490760948639604	0.4606721955477957	0.3364906154517678	0.1908482467626946	0.8468099799551855	0.9998309325259715	148.0	2.792545006904694	91.0	0.20982094410681532
175	Feb25-FISH2-3L1-rep2-m1bp-100x_Position004_3_cmle.ics	11	1	0	1.7328	1.3439124374638693	1.0	0.3322214390669618	2.586980366907042	0.8103982156073933	0.8960430187653252	0.807155696310879	0.684647376026504	0.5440789829797669	0.9944167252265455	238.0	4.546380805642868	199.0	0.4588392074423764
176	Feb25-FISH2-3L1-rep2-m1bp-100x_Position004_3_cmle.ics	12	1	0	1.2995999999999999	0.10317500441073144	1.0	0.31744761330392385	2.1604255136965493	0.3176188954482511	0.5137466292166327	0.3176188954482511	0.08695920300945782	0.854410186933298	0.9982350185360359	226.0	4.207992587657234	180.0	0.4150304388926017
177	Feb25-FISH2-3L1-rep2-m1bp-100x_Position004_3_cmle.ics	13	1	0	1.5162	1.2225574214657589	1.0	0.3140483289714254	2.4488630095839086	0.7147057962345599	0.8049496170561637	0.7133379902873229	0.6159100510731211	0.6358168676655431	0.9981124024224272	274.0	5.18706147815305	239.0	0.5510681938629545
178	Feb25-FISH2-3L1-rep2-m1bp-100x_Position004_3_cmle.ics	14	1	0	1.5162	0.46141264688247224	1.0	0.2884923288803605	2.737064600864248	0.4862615633274872	0.6198975205474742	0.4862615633274872	0.33532102204339903	0.7541392117509318	1.0031387795678255	202.0	3.905700133132687	145.0	0.33433007577459584
179	Feb25-FISH2-3L1-rep2-m1bp-100x_Position004_3_cmle.ics	15	1	0	1.083	1.870472828901729	1.0	0.3439774269236638	2.673088207173856	0.9755583918315253	0.9935098915124442	0.9745245692405871	0.9425590299936184	0.34740864469426713	1.0034671370442407	126.0	2.394516471248359	78.0	0.17984652352012742
180	Feb25-FISH2-3L1-rep2-m1bp-100x_Position004_3_cmle.ics	16	1	0	1.5162	0.5260913608053412	1.0	0.23950023994425718	2.6666740191385516	0.5005408523833562	0.6069781976394798	0.5013004495084252	0.3343621547558953	0.7660296614926961	0.9745705092008466	170.0	3.2841945379227084	102.0	0.23518391537247432
181	Feb25-FISH2-3L1-rep2-m1bp-100x_Position004_3_cmle.ics	16	2	0	1.5162	0.0	1.0	0.2674205563182136	2.8481524493198287	0.1368140188937766	0.27303430206004664	0.1368140188937766	0.02359077906781087	0.9412034571150905	0.9732099059566858	166.0	3.1948037141012517	104.0	0.2397953646935032
182	Feb25-FISH2-3L1-rep2-m1bp-100x_Position004_3_cmle.ics	17	1	0	1.5162	0.639412489864916	1.0	0.3017234128067591	2.2186066026956266	0.5273178974472451	0.6438296688191077	0.5237372010219066	0.36331831318353414	0.8135969581017122	0.9970160754159162	280.0	5.250931967363977	242.0	0.5579853678444979
183	Feb25-FISH2-3L1-rep2-m1bp-100x_Position004_3_cmle.ics	18	1	0	1.083	1.5627088357751586	1.0	0.2323638147257981	1.484389461786483	0.8866642019989752	0.9412501053969736	0.8768768768768769	0.7850874632732084	0.47409253264723467	0.9664128361317288	226.0	4.254803085338074	154.0	0.3550815977192259
184	Feb25-FISH2-3L1-rep2-m1bp-100x_Position004_3_cmle.ics	19	1	0	1.5162	0.639412489864916	1.0	0.3222630480617028	1.9581814383446496	0.526097279060323	0.6713504732748118	0.525781762519134	0.359991877792009	0.8020995687395776	1.0002559707154524	330.0	6.1576700255684225	320.0	0.7378318913646253
185	Feb25-FISH2-3L1-rep2-m1bp-100x_Position004_3_cmle.ics	21	1	0	1.2995999999999999	0.8254000352858515	1.0	0.2795666625162536	2.320387858907386	0.6613975235480407	0.7868545526212062	0.6626140024193659	0.5327871637693176	0.6718060454485122	0.987517319318431	206.0	3.901469961592465	147.0	0.33894152509562475
186	Feb25-FISH2-3L1-rep2-m1bp-100x_Position004_3_cmle.ics	22	1	0	1.9493999999999998	1.3570553067512467	1.0	0.2866250196398508	2.590437042193531	0.7214316066288775	0.8107105919327812	0.7219019672297632	0.6115663275259834	0.6520203980612358	0.9927836979267115	346.0	6.585449067375509	324.0	0.7470547900066831
187	Feb25-FISH2-3L1-rep2-m1bp-100x_Position004_3_cmle.ics	23	1	0	0.8664	2.014971786093599	1.0	0.3172445868638787	2.059071570643925	0.973973880597015	0.9914703824626866	0.9729827425373134	0.9434409981343284	0.23553883280861826	0.9859605307931525	136.0	2.524372535440323	84.0	0.1936808714832141
188	Feb25-FISH2-3L1-rep2-m1bp-100x_Position004_3_cmle.ics	24	1	0	1.5162	1.1610237410715747	1.0	0.30159289474462014	2.6477283497844852	0.7623607878338744	0.8503240890540357	0.760048848205246	0.63424123498283	0.6352275614637573	0.997664553154521	240.0	4.567670968713178	192.0	0.4426991348187751
189	Feb25-FISH2-3L1-rep2-m1bp-100x_Position004_3_cmle.ics	25	1	0	1.5162	2.04382171327147	1.0	0.29890824058380877	2.3731042534316202	0.941462206023303	0.9692119109870836	0.9403603027951829	0.8925546550521285	0.3782322015154162	0.9886622737123713	206.0	3.9014699615924644	152.0	0.350470148398197
190	Feb25-FISH2-3L1-rep2-m1bp-100x_Position004_3_cmle.ics	27	1	0	1.5162	0.42540144110901373	1.0	0.296637158654	2.6704730052979384	0.46886343307268374	0.6176847390137634	0.4670052226101509	0.31226880572467325	0.8165384236895211	0.9931612248098384	226.0	4.325018831859335	174.0	0.40119609092951497
191	Feb25-FISH2-3L1-rep2-m1bp-100x_Position004_3_cmle.ics	29	1	0	1.2995999999999999	1.3107987492438529	1.0	0.2607220240633505	2.666410693275922	0.8414551350255864	0.8969549576936718	0.8387394234179459	0.7712671631960277	0.5670067997787889	0.9879198970699288	162.0	3.0820076414393744	99.0	0.22826674139093092
192	Feb25-FISH2-3L1-rep2-m1bp-100x_Position004_3_cmle.ics	32	1	0	1.2995999999999999	0.32626801153583	1.0	0.30051012392772464	2.472497553664692	0.4453777781067059	0.5731540345917302	0.4328110776426705	0.2536911907281729	0.7989284306071139	1.000360470769866	190.0	3.5907171639874758	135.0	0.31127282916945126
193	Feb25-FISH2-3L1-rep2-m1bp-100x_Position004_3_cmle.ics	33	1	0	1.2995999999999999	0.5595020986366908	1.0	0.26378387295447825	2.6573833646958036	0.6125624231473814	0.709553564706768	0.6022108459434364	0.43753293683655803	0.7368680494970867	0.9957513559990793	140.0	2.6605738569426194	80.0	0.18445797284115634
194	Feb25-FISH2-3L1-rep2-m1bp-100x_Position004_3_cmle.ics	35	1	0	1.083	0.7540056732031717	1.0	0.2697079550138149	1.964797923351432	0.6158365165886948	0.7302298381904803	0.6113191553285549	0.46249570797029915	0.72070415403852	0.9378708783499685	196.0	3.5843719066771427	134.0	0.30896710450893683
195	Feb25-FISH2-3L1-rep2-m1bp-100x_Position004_3_cmle.ics	36	1	0	1.7328	0.0	1.0	0.30022014602024777	2.785076758269058	0.20247146539027983	0.4032745765832106	0.18748159057437408	0.02336156111929308	0.9130956771511836	0.990981514674512	260.0	4.991219838980048	216.0	0.49803652667112214
196	Feb25-FISH2-3L1-rep2-m1bp-100x_Position004_3_cmle.ics	38	1	0	1.7328	2.3825999999999996	1.0	0.2635140799962575	2.0785944018279294	0.9376855953655925	0.9737991067082076	0.9323550530620193	0.8815688589231818	0.38730707065400877	0.9799869022966882	332.0	6.249175935159989	292.0	0.6732716008702206
197	Feb25-FISH2-3L1-rep2-m1bp-100x_Position004_3_cmle.ics	39	1	0	1.083	0.0	1.0	0.2725820568548805	2.2442973451484263	0.17915238797553465	0.38689107708324294	0.17915238797553465	0.03151433652886826	0.9275186807217879	0.9816501188826935	152.0	2.8351253330453114	92.0	0.21212666876732977
198	Feb25-FISH2-3L1-rep2-m1bp-100x_Position004_3_cmle.ics	41	1	0	1.083	1.1736910802652911	1.0	0.26627900372109287	2.0746836760637333	0.8387365032526323	0.9048219435316209	0.8359466165917779	0.7598283146670244	0.5116158246060556	0.968097531577393	124.0	2.30301056165679	67.0	0.15448355225446841
199	Feb25-FISH2-3L1-rep2-m1bp-100x_Position004_3_cmle.ics	42	1	0	1.5162	0.10317500441073144	1.0	0.34812419390614047	2.5343645129272976	0.30659599909511037	0.49333990455568844	0.30659599909511037	0.08409548740156632	0.8521303636307807	0.9947824994320538	224.0	4.256918171108186	186.0	0.42886478685568846
200	Feb25-FISH2-3L1-rep2-m1bp-100x_Position005_4_cmle.ics	1	1	0	1.9493999999999998	0.5158750220536572	1.0	0.2963820397298659	2.629213529411893	0.4580774365821095	0.6081935334068613	0.4579207058686945	0.2837899808440239	0.8241689798458395	1.0012402380011203	300.0	5.791507081832946	266.0	0.6133227596968448
201	Feb25-FISH2-3L1-rep2-m1bp-100x_Position005_4_cmle.ics	1	2	0	1.083	1.5162	1.0	0.28234828361144393	2.597083247058508	0.7862105996400999	0.8342645266151971	0.7821385035119289	0.7072763684913218	0.5577082929308772	0.9989981166635745	138.0	2.6158784450318904	81.0	0.18676369750167077
202	Feb25-FISH2-3L1-rep2-m1bp-100x_Position005_4_cmle.ics	2	1	0	1.2995999999999999	0.42540144110901373	1.0	0.25155236912521917	2.666138438472223	0.4978174831552199	0.6194142177912753	0.49075197223378164	0.3506857441364228	0.7889673403060493	0.9521904012476324	178.0	3.3927604390443635	112.0	0.25824116197761887
203	Feb25-FISH2-3L1-rep2-m1bp-100x_Position005_4_cmle.ics	3	1	0	1.2995999999999999	1.3157503800483568	1.0	0.30287320143119645	2.513271192068119	0.7866864813636546	0.8576901343276278	0.7809734414836106	0.6685524740933219	0.6402053089953011	0.9967664667979842	196.0	3.748208648560081	142.0	0.3274129017930525
204	Feb25-FISH2-3L1-rep2-m1bp-100x_Position005_4_cmle.ics	3	2	0	1.083	1.4930362603455627	1.0	0.2893628805065309	2.0699815028991573	0.8039946785080245	0.8611206279004578	0.8039946785080245	0.7336784590810193	0.5317060392103384	0.9958406758946377	138.0	2.569067947351051	82.0	0.18906942216218525
205	Feb25-FISH2-3L1-rep2-m1bp-100x_Position005_4_cmle.ics	4	1	0	1.2995999999999999	2.483988337886634	1.0	0.2304380028023763	3.087212171969036	0.9791354918809423	0.9946548175254026	0.9791354918809423	0.9587578005031528	0.1368088196824278	0.8817445738481174	144.0	2.7733699296044962	78.0	0.17984652352012742
206	Feb25-FISH2-3L1-rep2-m1bp-100x_Position005_4_cmle.ics	5	1	0	0.8664	0.20635000882146287	1.0	0.2908258893381307	2.323449215402545	0.42233771026169314	0.5652080322273133	0.4320704818721363	0.23806851379193703	0.806708252466666	1.0033286522577618	118.0	2.215734823605444	65.0	0.14987210293343953
207	Feb25-FISH2-3L1-rep2-m1bp-100x_Position005_4_cmle.ics	6	1	0	0.8664	1.9070051540019608	1.0	0.2341147417940929	1.5578273127044704	0.845915635576763	0.8816633607057649	0.8454856294734506	0.7989079925650557	0.5877440716847796	0.9808541023596093	132.0	2.388171213938025	69.0	0.1590950015754973
208	Feb25-FISH2-3L1-rep2-m1bp-100x_Position005_4_cmle.ics	6	2	0	1.5162	0.8318234787411565	1.0	0.3322296788825212	2.2371502559069385	0.5803556566609333	0.7075091549686512	0.5795337901570216	0.4542476973866726	0.7599517549314088	0.997207793051698	256.0	4.808208019796911	222.0	0.5118708746342088
209	Feb25-FISH2-3L1-rep2-m1bp-100x_Position005_4_cmle.ics	7	1	0	1.7328	3.0324	1.0	0.28081109592780024	2.1222208090389376	0.9845413076533198	0.9970400405473898	0.983990538942389	0.9582868727825646	0.28303309152262807	0.9850426231633237	328.0	6.089569364817274	296.0	0.6824944995122783
210	Feb25-FISH2-3L1-rep2-m1bp-100x_Position005_4_cmle.ics	8	1	0	1.083	0.5158750220536572	1.0	0.2696112908895111	1.9787685314837125	0.5971948818897638	0.7208333333333333	0.5940452755905512	0.46793799212598425	0.7219672136805823	0.9711332765994222	116.0	2.171039411694715	61.0	0.1406492042913817
211	Feb25-FISH2-3L1-rep2-m1bp-100x_Position005_4_cmle.ics	10	1	0	1.083	0.0	1.0	0.28668396502484983	2.325441567858858	0.22334412692599037	0.37344443242073366	0.21636020077747165	0.026911839378022693	0.9175429155175261	0.9808830074193906	144.0	2.703154183083237	87.0	0.20059804546475749
212	Feb25-FISH2-3L1-rep2-m1bp-100x_Position005_4_cmle.ics	11	1	0	1.083	0.32626801153583	1.0	0.335059513175588	2.1949192530492696	0.4557638385066374	0.5813888507617796	0.4526951508853115	0.2720249416655229	0.8201531742198468	0.9919365714801052	152.0	2.858530581885732	102.0	0.23518391537247432
213	Feb25-FISH2-3L1-rep2-m1bp-100x_Position005_4_cmle.ics	12	1	0	1.5162	0.0	1.0	0.2956017363072781	2.1378353024866295	0.21028190918450046	0.4253608744222724	0.21346899437057806	0.02358278754955863	0.9105503475559167	0.9953386341683911	234.0	4.41017948414057	183.0	0.42194761287414506
214	Feb25-FISH2-3L1-rep2-m1bp-100x_Position005_4_cmle.ics	13	1	0	1.5162	0.32626801153583	1.0	0.3193263597449162	2.174826542820034	0.38431254969952156	0.550315469750101	0.38320775377716365	0.19003467560063095	0.8425461776498815	0.994698666826836	274.0	5.116845731631792	241.0	0.5556796431839834
215	Feb25-FISH2-3L1-rep2-m1bp-100x_Position005_4_cmle.ics	13	2	0	0.8664	0.10317500441073144	1.0	0.29984321277086323	1.63794498684141	0.19416380962313098	0.34165080627289435	0.18592183650323943	0.061692586460872625	0.9280908614041996	1.0065591035675339	118.0	2.1689243259246043	66.0	0.15217782759395398
216	Feb25-FISH2-3L1-rep2-m1bp-100x_Position005_4_cmle.ics	14	1	0	1.083	0.0	1.0	0.2802220647444271	2.363349351674436	0.10216229966929534	0.2428983295175104	0.10216229966929534	0.036564063427456966	0.9486541954247859	0.9850544127632186	112.0	2.198674832075358	59.0	0.13603775497035278
217	Feb25-FISH2-3L1-rep2-m1bp-100x_Position005_4_cmle.ics	15	1	0	1.2995999999999999	0.3720027687491155	1.0	0.2873025184810246	2.313101135046087	0.454526257042227	0.5668889006206964	0.444608689749836	0.3029722534372101	0.8337277478504199	0.9978362185474717	190.0	3.5907171639874758	132.0	0.30435565518790797
218	Feb25-FISH2-3L1-rep2-m1bp-100x_Position005_4_cmle.ics	17	1	0	1.2995999999999999	1.4772412513556012	1.0	0.2890909267796596	2.2497633729546513	0.8642345295162162	0.9177925477783002	0.8615043409296678	0.791845930334571	0.5577640514703213	0.9970477825626041	200.0	3.7205732281794393	143.0	0.3297186264535669
219	Feb25-FISH2-3L1-rep2-m1bp-100x_Position005_4_cmle.ics	18	1	0	1.083	0.0	1.0	0.2960972019959404	2.224713004185295	0.19664593490297322	0.39064616960218485	0.1924106809477581	0.030590908605993363	0.9559063035932241	0.9997211948549254	150.0	2.790429921134583	94.0	0.2167381180883587
220	Feb25-FISH2-3L1-rep2-m1bp-100x_Position005_4_cmle.ics	19	1	0	1.083	1.7726333755189123	1.0	0.32119750851813383	1.9906752351629784	0.9376628987971622	0.9862154515171366	0.9363039569598729	0.856987051723417	0.4163126158178	0.995964383188723	194.0	3.563081743606834	144.0	0.33202435111408135
221	Feb25-FISH2-3L1-rep2-m1bp-100x_Position005_4_cmle.ics	22	1	0	1.2995999999999999	1.083	1.0	0.24623144134488828	1.8924742509984234	0.8525946639772624	0.9656145900186425	0.8523272516121145	0.7005592738608233	0.41937782501517545	0.9466848621431164	198.0	3.6992830651091304	130.0	0.29974420586687905
222	Feb25-FISH2-3L1-rep2-m1bp-100x_Position005_4_cmle.ics	23	1	0	1.083	1.403331779731213	1.0	0.2735008026506843	2.126461948232214	0.8687157778493535	0.9159388947683247	0.8690746790594948	0.7874706667280174	0.4725959714766842	0.9848998414121979	170.0	3.1671682937206094	109.0	0.25132398799607547
223	Feb25-FISH2-3L1-rep2-m1bp-100x_Position005_4_cmle.ics	24	1	0	1.5162	0.10317500441073144	1.0	0.2536997527603807	2.3187660668371235	0.28998488520807436	0.4766391499941866	0.28998488520807436	0.12812245664558944	0.8745078348159779	0.9485565055263817	204.0	3.833369300841316	138.0	0.3181900031509946
224	Feb25-FISH2-3L1-rep2-m1bp-100x_Position005_4_cmle.ics	25	1	0	1.2995999999999999	1.28727211500829	1.0	0.29249864608420967	2.109012458771569	0.8832307815246924	0.9412158382611475	0.8813129295189388	0.7854902509189707	0.5229424339395174	1.001110959672693	158.0	2.9224010710966577	101.0	0.23287819071195984
225	Feb25-FISH2-3L1-rep2-m1bp-100x_Position005_4_cmle.ics	26	1	0	0.8664	1.3477239015757756	1.0	0.31950628410532356	2.0852323643891864	0.9047210027358911	0.9425383342877139	0.9012216071769422	0.8466628491442387	0.44538935314721584	1.0211307163420582	112.0	2.0816485878732585	63.0	0.1452606536124106
226	Feb25-FISH2-3L1-rep2-m1bp-100x_Position005_4_cmle.ics	27	1	0	1.5162	2.187858192254088	1.0	0.2888643768680903	2.4781388498720514	0.962524111325434	0.9809993143091504	0.9520336821598621	0.919716495671176	0.4109984242604572	0.9873479872760246	212.0	4.012150948484232	156.0	0.35969304704025484
227	Feb25-FISH2-3L1-rep2-m1bp-100x_Position005_4_cmle.ics	28	1	0	0.8664	0.2918229810711206	1.0	0.2931837363478982	1.9997283227413118	0.46399499060738886	0.607775608678036	0.46195071641681096	0.2823953000110501	0.7672654512732253	0.9962841476222415	104.0	1.949677437911183	54.0	0.12450913166778053
228	Feb25-FISH2-3L1-rep2-m1bp-100x_Position005_4_cmle.ics	30	1	0	1.083	1.511536735387343	1.0	0.3215212586857538	2.1843456249499615	0.9054609877643207	0.9422405486888864	0.9024564602521731	0.845044083670911	0.48187363360075114	1.0078645963988948	148.0	2.792545006904694	96.0	0.22134956740938755
229	Feb25-FISH2-3L1-rep2-m1bp-100x_Position005_4_cmle.ics	31	1	0	1.083	0.6329011539751598	1.0	0.2830711861397215	2.0298841189984125	0.6522205835682416	0.759637463363638	0.6289786622360782	0.4693934698601751	0.7130511304201503	0.9897803591142207	166.0	3.1479932164204123	107.0	0.2467125386750466
230	Feb25-FISH2-3L1-rep2-m1bp-100x_Position005_4_cmle.ics	32	1	0	1.2995999999999999	0.42540144110901373	1.0	0.27022150963389857	2.1613468406037333	0.4839488082059777	0.5881242683189054	0.4775378881393997	0.3333678434620561	0.8198016497264403	0.9637734739093582	188.0	3.592832249757587	126.0	0.2905213072248212
231	Feb25-FISH2-3L1-rep2-m1bp-100x_Position005_4_cmle.ics	33	1	0	1.7328	2.560040430198118	1.0	0.2888476354571453	2.356318565054894	0.9733555037712395	0.9939564238977069	0.9725401006463269	0.934370041129893	0.3605163218842647	0.9913773076994703	288.0	5.429713615006894	247.0	0.5695139911470701
232	Feb25-FISH2-3L1-rep2-m1bp-100x_Position005_4_cmle.ics	34	1	0	1.083	0.3720027687491155	1.0	0.30443970331245684	2.1432839919447066	0.4581881989366996	0.5798217356764354	0.44679569441898226	0.3137958428270871	0.839449170958321	0.9868455452164503	170.0	3.1437630448801896	115.0	0.2651583359591622
233	Feb25-FISH2-3L1-rep2-m1bp-100x_Position005_4_cmle.ics	35	1	0	1.083	1.070563208965497	1.0	0.2664712578660205	1.9159912211482737	0.8705642299503193	0.9260290986515259	0.865471965933286	0.7791962384669979	0.5340598203234905	0.9817602563860276	110.0	2.060358424802949	56.0	0.12912058098880944
234	Feb25-FISH2-3L1-rep2-m1bp-100x_Position005_4_cmle.ics	36	1	0	1.5162	1.3157503800483568	1.0	0.30682599695661394	2.399361471801485	0.75343667739105	0.8256031528187129	0.7518580181639556	0.6463653339932954	0.6644630519413859	0.9939602121290974	206.0	3.901469961592465	154.0	0.3550815977192259
235	Feb25-FISH2-3L1-rep2-m1bp-100x_Position005_4_cmle.ics	36	2	0	1.2995999999999999	0.0	1.0	0.2693026791219427	2.0343092748611076	0.14838271799371536	0.31633181092087204	0.16224567087392475	0.020066971149158924	0.9434676728211495	0.9964243685305313	174.0	3.256559117542067	112.0	0.25824116197761887
236	Feb25-FISH2-3L1-rep2-m1bp-100x_Position005_4_cmle.ics	39	1	0	1.2995999999999999	0.8058225447605828	1.0	0.3062396383479829	2.3066208482162964	0.6638912642333138	0.7755937110881078	0.6638912642333138	0.5455353526261308	0.6101608195737791	0.9778469135013639	186.0	3.5013263401660186	132.0	0.30435565518790797
237	Feb25-FISH2-3L1-rep2-m1bp-100x_Position005_4_cmle.ics	40	1	0	0.8664	0.5963412819178956	1.0	0.29678254433846746	2.219866347091527	0.6004807692307692	0.7028102106227107	0.6004807692307692	0.47880608974358974	0.7462512943773297	1.0033021933744821	116.0	2.1476341628542954	64.0	0.14756637827292504
238	Feb25-FISH2-3L1-rep2-m1bp-100x_Position005_4_cmle.ics	41	1	0	1.2995999999999999	2.187858192254088	1.0	0.31333751335949855	2.3386940009830677	0.9768023012888504	0.9930535467489474	0.9757496866261691	0.9405995885964067	0.26460849843123646	1.0024741689363597	178.0	3.3693551902039443	125.0	0.28821558256430674
239	Feb25-FISH2-3L1-rep2-m1bp-100x_Position005_4_cmle.ics	42	1	0	1.083	0.10317500441073144	1.0	0.27676277301857954	2.39210316316632	0.2565061555243883	0.45154472494935327	0.2565061555243883	0.06803218014648589	0.8949600177951259	0.9903995137708165	162.0	3.0820076414393744	102.0	0.23518391537247432
240	Feb25-FISH2-3L1-rep2-m1bp-100x_Position005_4_cmle.ics	44	1	0	1.083	0.1459114905355603	1.0	0.2745497448744835	2.269912262211316	0.3665605962275211	0.5412627964913015	0.3675759415496054	0.1611154144074361	0.8794766915734971	0.9829709584966385	156.0	2.9245161568667686	96.0	0.22134956740938755
241	Feb25-FISH2-3L1-rep2-m1bp-100x_Position005_4_cmle.ics	45	1	0	1.083	0.41270001764292574	1.0	0.29740095743975503	2.2997684938427048	0.5234734209889489	0.6493103170121803	0.5241389045736872	0.3633389126401549	0.7512874458000787	0.9986227430217279	154.0	2.90322599379646	98.0	0.2259610167304165
242	Feb25-FISH2-3L1-rep2-m1bp-100x_Position005_4_cmle.ics	46	1	0	1.7328	0.0	1.0	0.2842750900058966	2.1373747208829377	0.24551572830501942	0.40233923330072047	0.24551572830501942	0.01947693379584334	0.9190775850125188	0.989386073918905	308.0	5.806451987592923	271.0	0.624851382999417
243	Feb25-FISH2-3L1-rep2-m1bp-100x_Position005_4_cmle.ics	47	1	0	1.5162	0.6016084874694266	1.0	0.3073547808593895	2.4685991427898273	0.5077294623600367	0.644227333583018	0.50654130774496	0.37795585747310506	0.7745311352502937	0.9966679456727181	236.0	4.454874896051301	189.0	0.43578196083723186
244	Feb25-FISH2-3L1-rep2-m1bp-100x_Position005_4_cmle.ics	49	1	0	1.083	1.3132034148200427	1.0	0.25865289273487824	1.7384210092798036	0.8500288173722275	0.9181261271310912	0.8492851432502277	0.7585661962927845	0.5283067083653956	0.9874857557752684	170.0	3.12035779603977	106.0	0.24440681401453213
245	Feb25-FISH2-3L1-rep2-m1bp-100x_Position005_4_cmle.ics	50	1	0	0.8664	0.10317500441073144	1.0	0.32320912073969066	2.1938837119741437	0.279480159646403	0.44592967641917075	0.279480159646403	0.08804466141108949	0.8827167898635689	1.0093491106976533	108.0	2.0156630128922206	60.0	0.13834347963086724
246	Feb25-FISH2-3L1-rep2-m1bp-100x_Position005_4_cmle.ics	51	1	0	1.2995999999999999	0.20635000882146287	1.0	0.31858195360261005	2.1016467401580394	0.3860814840300476	0.560102356786513	0.3756236022707724	0.1835254315041	0.8590694472162427	0.9990446865402709	190.0	3.543906666306636	139.0	0.32049572781150915
247	Feb25-FISH2-3L1-rep2-m1bp-100x_Position005_4_cmle.ics	52	1	0	1.2995999999999999	1.5162	1.0	0.2508275463621424	2.4874381142857174	0.9173366298648706	0.9525683106696791	0.9148557056993052	0.862035892408031	0.5499291992351597	0.9843139373420671	154.0	2.9266312426368795	90.0	0.20751521944630086
248	Feb25-FISH2-3L1-rep2-m1bp-100x_Position005_4_cmle.ics	53	1	0	0.8664	1.5162	1.0	0.2515892116749826	1.9118979169451327	0.9483168484951394	0.9768646262257503	0.9426815808464575	0.8771490427473787	0.35644596691383174	0.9639185566054352	120.0	2.190214488994913	62.0	0.14295492895189613
249	Feb25-FISH2-3L1-rep2-m1bp-100x_Position005_4_cmle.ics	54	1	0	1.083	0.7817319754002556	1.0	0.311493973740028	2.512972031449134	0.6675950056400483	0.7660858065268972	0.6682562526741608	0.5408495079544129	0.670541959221483	0.9992481989021369	128.0	2.4392118831590874	76.0	0.1752350741990985
250	Feb25-FISH2-3L1-rep2-m1bp-100x_Position005_4_cmle.ics	54	2	0	0.6497999999999999	1.488011074996462	1.0	0.3058151952710448	1.3529708589057607	0.8642109767007663	0.9110506048465518	0.862188338714069	0.8038041152903652	0.5768933388695192	1.0052538206358086	100.0	1.7666656187280447	52.0	0.1198976823467516
251	Feb25-FISH2-3L1-rep2-m1bp-100x_Position005_4_cmle.ics	55	1	0	1.083	1.7672985383515813	1.0	0.34183879103220777	2.3706197981791703	0.9501618379245153	0.9837023765923961	0.9479644055549507	0.9005859819652172	0.42637633299192307	1.0041252486365377	150.0	2.837240418815423	101.0	0.23287819071195984
252	Feb25-FISH2-3L1-rep2-m1bp-100x_Position005_4_cmle.ics	56	1	0	1.5162	1.2269033092775323	1.0	0.27340749201554615	1.774932431814829	0.7361434681666928	0.857223905459725	0.7361434681666928	0.6356602247625026	0.6639031187355787	0.9727678908054805	274.0	5.116845731631791	223.0	0.5141765992947233
253	Feb25-FISH2-3L1-rep2-m1bp-100x_Position005_4_cmle.ics	57	1	0	0.8664	0.42540144110901373	1.0	0.3020209672689776	1.8422560890116257	0.4748352332313044	0.5685114292291559	0.46986452036457577	0.34875135351744013	0.8250664008572896	0.9599929470833201	108.0	2.0156630128922206	58.0	0.13373203030983835
254	Feb25-FISH2-3L1-rep2-m1bp-100x_Position005_4_cmle.ics	58	1	0	1.2995999999999999	0.4883922886704704	1.0	0.3041974449865092	2.5221346371681057	0.5978763898627667	0.7547831313232495	0.5960332565361114	0.39601823099268757	0.7419715015410157	0.9900165839933108	158.0	3.016022066458337	103.0	0.23748964003298878
255	Feb25-FISH2-3L1-rep2-m1bp-100x_Position005_4_cmle.ics	59	1	0	1.083	0.0	1.0	0.24380797770513762	1.8367990146984263	0.1736725078087776	0.36230080999523534	0.17007252898512362	0.02774101328815713	0.9289287859930057	0.9419471988932065	182.0	3.3885302675041413	114.0	0.26285261129864773
256	Feb25-FISH2-3L1-rep2-m1bp-100x_Position005_4_cmle.ics	62	1	0	1.083	0.3634229110571259	1.0	0.2965316559836926	2.72692792781366	0.46590645647386114	0.5905804451141764	0.4645154746725397	0.32301929987249334	0.7883086399470103	1.0151003699990446	122.0	2.351936145107741	69.0	0.1590950015754973
257	Feb25-FISH2-3L1-rep2-m1bp-100x_Position006_5_cmle.ics	2	1	0	1.9493999999999998	0.0	1.0	0.14924694641408282	2.332092304905227	0.12257597959921594	0.38883999086532056	0.12257597959921594	0.02284859268845034	0.9691213654231566	0.6793064097263497	318.0	6.146955291348669	206.0	0.47497928006597756
258	Feb25-FISH2-3L1-rep2-m1bp-100x_Position006_5_cmle.ics	3	1	0	0.8664	1.3586516622891618	1.0	0.2706218226372091	1.7309106779383057	0.8872566389600397	0.94086440626487	0.8872566389600397	0.792934303908963	0.4601127778590558	0.9993678742949642	160.0	2.9436912341669665	99.0	0.22826674139093092
259	Feb25-FISH2-3L1-rep2-m1bp-100x_Position006_5_cmle.ics	5	1	0	0.8664	0.8855353252102658	1.0	0.32238678937204435	2.536564646844539	0.8474382812643826	0.9251458973839725	0.8331891235111103	0.7219297115189897	0.5849073581861529	1.0178169262820913	102.0	1.928387274840874	55.0	0.12681485632829495
260	Feb25-FISH2-3L1-rep2-m1bp-100x_Position006_5_cmle.ics	6	1	0	1.2995999999999999	0.9547396422012142	1.0	0.3071540416617009	2.455690554934082	0.7499001842214019	0.8545701617365844	0.7456553868999671	0.5918480278503534	0.6142608077448809	0.9978470845805757	196.0	3.7013981508792413	143.0	0.3297186264535669
261	Feb25-FISH2-3L1-rep2-m1bp-100x_Position006_5_cmle.ics	7	1	0	1.083	1.7328	1.0	0.3152986162946812	1.7741536975426324	0.9514840593418117	0.9743181140571828	0.9439069777005562	0.9128687016151418	0.3144087040600106	1.0061657555989787	150.0	2.7904299211345833	97.0	0.22365529206990203
262	Feb25-FISH2-3L1-rep2-m1bp-100x_Position006_5_cmle.ics	9	1	0	1.2995999999999999	1.44445006175024	1.0	0.2955469651326335	2.350830555206514	0.8455983092843609	0.8978465238303455	0.8428436088033814	0.7802652674537239	0.5717345738915142	0.9781587602485692	192.0	3.6120073270577846	136.0	0.31357855382996574
263	Feb25-FISH2-3L1-rep2-m1bp-100x_Position006_5_cmle.ics	10	1	0	1.2995999999999999	0.20635000882146287	1.0	0.2836296094149551	2.397131099288002	0.3673395622865198	0.5127365225091718	0.3673395622865198	0.20431297778902283	0.8501978545057888	0.9972831375080601	170.0	3.237384040241869	111.0	0.2559354373171044
264	Feb25-FISH2-3L1-rep2-m1bp-100x_Position006_5_cmle.ics	11	1	0	1.2995999999999999	0.7252201245704302	1.0	0.32479912567250246	2.4030918087363777	0.6416846669740877	0.7468266873771328	0.6355200673090147	0.48880744929576325	0.7120178695267015	0.9976427904967965	174.0	3.2565591175420665	123.0	0.2836041332432778
265	Feb25-FISH2-3L1-rep2-m1bp-100x_Position006_5_cmle.ics	12	1	0	1.083	0.9378659497950863	1.0	0.32687828589830087	2.129000201381056	0.7160058471600584	0.8059134680591347	0.713541902135419	0.5812649758126498	0.6772836145869242	0.9979075513360819	182.0	3.3885302675041418	132.0	0.30435565518790797
266	Feb25-FISH2-3L1-rep2-m1bp-100x_Position006_5_cmle.ics	13	1	0	1.2995999999999999	0.7610319551488771	1.0	0.2903685290029938	1.9487788875175431	0.6961653464827152	0.8024248544300477	0.6961653464827152	0.4901051775691129	0.6343247397892878	0.9658654528270175	208.0	3.8993548758223535	152.0	0.350470148398197
267	Feb25-FISH2-3L1-rep2-m1bp-100x_Position006_5_cmle.ics	14	1	0	1.083	0.9590684260691023	1.0	0.2788680532780167	1.8609875163649894	0.6649093700828576	0.7476766130604057	0.6595899430027429	0.5419707074980629	0.6881652494619885	0.9903765408592754	188.0	3.452400756715068	128.0	0.2951327565458501
268	Feb25-FISH2-3L1-rep2-m1bp-100x_Position006_5_cmle.ics	14	2	0	2.166	0.0	1.0	0.0900260722846157	4.99798458521534	0.0629251619834475	0.27560241679779046	0.0629251619834475	0.02292249989304101	0.9653163996292723	0.43160765021940795	202.0	3.8588896354518467	81.0	0.18676369750167077
269	Feb25-FISH2-3L1-rep2-m1bp-100x_Position006_5_cmle.ics	15	1	0	1.2995999999999999	0.9266544031845596	1.0	0.3241432621232026	2.451248261609708	0.7800638653022716	0.8870055882139488	0.7770447782857972	0.6152659844691196	0.6209503097988791	1.000096647556746	188.0	3.569427000917167	138.0	0.3181900031509946
270	Feb25-FISH2-3L1-rep2-m1bp-100x_Position006_5_cmle.ics	16	1	0	0.8664	0.23070632344123612	1.0	0.3004098407371518	2.2671687743212496	0.4353312933741325	0.5505889882202356	0.4301913961720766	0.2723745525089498	0.8158970532152554	1.020179031671452	98.0	1.8389964510194161	50.0	0.11528623302572269
271	Feb25-FISH2-3L1-rep2-m1bp-100x_Position006_5_cmle.ics	17	1	0	1.2995999999999999	0.3720027687491155	1.0	0.2782095535066763	2.2635800114951072	0.47173907044766783	0.6076168838933397	0.46250425408622226	0.3130915479355035	0.820309393796392	0.9973299907716141	168.0	3.1692833794907207	108.0	0.24901826333556107
272	Feb25-FISH2-3L1-rep2-m1bp-100x_Position006_5_cmle.ics	18	1	0	1.5162	0.9378659497950863	1.0	0.30360104007308175	2.4598035835749097	0.7189782062984938	0.8063134698767686	0.7142785828388863	0.573371890689183	0.6677807412233749	0.9968779717981513	194.0	3.6801079878089324	140.0	0.3228014524720236
273	Feb25-FISH2-3L1-rep2-m1bp-100x_Position006_5_cmle.ics	19	1	0	1.083	0.0	1.0	0.31580584507493087	2.1945868851422854	0.23293446117873598	0.4411216560071522	0.23293446117873598	0.025208032459940858	0.9011441862107401	1.0001891343149591	196.0	3.6077771555175624	145.0	0.33433007577459584
274	Feb25-FISH2-3L1-rep2-m1bp-100x_Position006_5_cmle.ics	21	1	0	1.2995999999999999	0.6639153385791856	1.0	0.31744761330392385	2.2645873074246885	0.6002628750285431	0.7421067874109595	0.5962139312626356	0.43308939421786324	0.7512909440943051	0.9990790540382849	226.0	4.254803085338075	180.0	0.4150304388926017
275	Feb25-FISH2-3L1-rep2-m1bp-100x_Position006_5_cmle.ics	22	1	0	0.8664	0.5556144027286182	1.0	0.29416616971153386	2.277151298558382	0.5479616077244339	0.6841449863979463	0.5463810873979846	0.42195103260661326	0.7411089196981319	0.959394141775249	100.0	1.860286614089725	51.0	0.11759195768623716
276	Feb25-FISH2-3L1-rep2-m1bp-100x_Position006_5_cmle.ics	23	1	0	0.8664	0.1459114905355603	1.0	0.3097361052870267	1.944027211545908	0.35918735231784854	0.5161506418844851	0.35918735231784854	0.17075710701322744	0.8676577115061318	0.9882328053046685	136.0	2.524372535440323	83.0	0.1913751468226997
277	Feb25-FISH2-3L1-rep2-m1bp-100x_Position006_5_cmle.ics	24	1	0	0.8664	0.9479040472602467	1.0	0.34921691297078594	1.5397399173802722	0.7291507013627428	0.8147552727151568	0.7279762103088662	0.6149335288041848	0.6372504977825121	1.012878061898996	168.0	3.028851886448202	121.0	0.27899268392224896
278	Feb25-FISH2-3L1-rep2-m1bp-100x_Position006_5_cmle.ics	25	1	0	1.5162	0.751125369937127	1.0	0.261217473189161	2.7694670162728587	0.6176340008879396	0.7152623621593731	0.6157501289912286	0.4743757424495134	0.6647448380345147	0.9826930719062309	182.0	3.5055565117062404	118.0	0.27207550994070556
279	Feb25-FISH2-3L1-rep2-m1bp-100x_Position006_5_cmle.ics	26	1	0	1.2995999999999999	2.221645792700112	1.0	0.2949886840383556	2.4108167710976285	0.9851712189156135	0.9956867683885621	0.9805194805194806	0.948124745209947	0.345506197167917	0.9874475135556402	194.0	3.680107987808933	138.0	0.3181900031509946
280	Feb25-FISH2-3L1-rep2-m1bp-100x_Position006_5_cmle.ics	27	1	0	1.5162	0.3720027687491155	1.0	0.3010456802429819	2.3644282434361226	0.3827250942991787	0.5454123729480531	0.38035761703815796	0.2366181547114397	0.8481131687580934	0.9945952928509793	274.0	5.163656229312632	234.0	0.5395395705603823
281	Feb25-FISH2-3L1-rep2-m1bp-100x_Position006_5_cmle.ics	27	2	0	0.8664	1.9493999999999998	1.0	0.31471000787275666	1.8927104351462452	0.8796841657362054	0.9418208459572126	0.8796841657362054	0.8158726553177058	0.3920030130843594	1.0043275690223747	132.0	2.4349817116188652	80.0	0.18445797284115634
282	Feb25-FISH2-3L1-rep2-m1bp-100x_Position006_5_cmle.ics	28	1	0	1.083	1.2653448004921624	1.0	0.279006506526528	1.9847138604134522	0.8316417961884413	0.9021952648447462	0.8292121859599545	0.7435856566840128	0.511933353502137	0.9776519666561376	174.0	3.256559117542067	114.0	0.26285261129864773
283	Feb25-FISH2-3L1-rep2-m1bp-100x_Position006_5_cmle.ics	29	1	0	0.8664	1.1736910802652913	1.0	0.3410643453406218	1.7958193466724333	0.7945900932085203	0.8489199249515897	0.7897039199751177	0.7195316497607079	0.5918411096997435	1.0197909331817565	122.0	2.2583151497460614	74.0	0.17062362487806956
284	Feb25-FISH2-3L1-rep2-m1bp-100x_Position006_5_cmle.ics	31	1	0	1.2995999999999999	0.5260913608053412	1.0	0.2916720758385471	2.547365656336002	0.5761911607811684	0.6928329840119248	0.5725819265895385	0.3982188391431663	0.7728251760402827	0.9991945901578351	190.0	3.6141224128278955	133.0	0.3066613798484224
285	Feb25-FISH2-3L1-rep2-m1bp-100x_Position006_5_cmle.ics	32	1	0	1.083	1.2536039404732575	1.0	0.36282009543692856	2.0381101549035607	0.8054009895648689	0.8743545478366755	0.8034588529062688	0.7201627695485303	0.5192722431140848	1.0127410734269213	174.0	3.2331538687016472	130.0	0.29974420586687905
286	Feb25-FISH2-3L1-rep2-m1bp-100x_Position006_5_cmle.ics	34	1	0	1.5162	1.9819271143187867	1.0	0.2981716364212792	2.4321523826807883	0.9221867786710097	0.9601290662290987	0.9212622530261377	0.8719562595284307	0.3889535588198888	1.0047615987902487	216.0	4.078136523465269	163.0	0.375833119663856
287	Feb25-FISH2-3L1-rep2-m1bp-100x_Position006_5_cmle.ics	35	1	0	1.2995999999999999	1.6261351280190972	1.0	0.26534048631852075	2.1676192993452976	0.8972527352377343	0.9419641230109846	0.8946578128302877	0.819864276811161	0.4217368616305398	0.9948700715506005	200.0	3.767383725860279	137.0	0.3158842784904802
288	Feb25-FISH2-3L1-rep2-m1bp-100x_Position006_5_cmle.ics	36	1	0	1.2995999999999999	0.6016084874694266	1.0	0.32844085690551006	2.3838230193377083	0.5907120977913494	0.7072565884930155	0.5863308329144895	0.4573585335090897	0.7303762887139006	1.0005688681712528	156.0	2.9479214057071887	105.0	0.24210108935401767
289	Feb25-FISH2-3L1-rep2-m1bp-100x_Position006_5_cmle.ics	37	1	0	1.2995999999999999	0.10317500441073144	1.0	0.2896643364128831	2.358630968818027	0.3310449821081762	0.4857932516166668	0.30925466147815633	0.08948401829732441	0.8485273495995059	0.9883109218791839	198.0	3.6992830651091304	141.0	0.325107177132538
290	Feb25-FISH2-3L1-rep2-m1bp-100x_Position006_5_cmle.ics	40	1	0	0.8664	0.0	1.0	0.1614352499861963	1.0538481010335834	0.14897889091437477	0.2588306781855169	0.14897889091437477	0.028180673341963666	0.9466482881161783	0.6603806711786069	130.0	2.366881050867716	56.0	0.12912058098880944
291	Feb25-FISH2-3L1-rep2-m1bp-100x_Position006_5_cmle.ics	41	1	0	1.083	1.7539750749824343	1.0	0.3417514792521177	2.0964127850619496	0.9288723908419665	0.9623941577504428	0.9289694381768041	0.8871258623060064	0.4563571035798017	1.0123717325754658	172.0	3.2118637056313384	124.0	0.28590985790379225
292	Feb25-FISH2-3L1-rep2-m1bp-100x_Position006_5_cmle.ics	42	1	0	1.5162	0.0	1.0	0.18321125246849457	1.9835274023400045	0.09923416766116859	0.24280994870741096	0.07279754048479005	0.025081206679891565	0.949917831453474	0.9456490163824876	214.0	4.15046735575664	126.0	0.2905213072248212
293	Feb25-FISH2-3L1-rep2-m1bp-100x_Position006_5_cmle.ics	43	1	0	0.8664	1.3412750573395087	1.0	0.32525801795297377	1.8583538294547457	0.9013443516272942	0.9392871044043235	0.8992933920177251	0.8399727536752597	0.4161887607123521	0.9945166229859663	116.0	2.1008236651734555	67.0	0.15448355225446841
294	Feb25-FISH2-3L1-rep2-m1bp-100x_Position006_5_cmle.ics	45	1	0	1.2995999999999999	0.0	1.0	0.2782095535066763	2.6270706059203137	0.24081587045091196	0.4277045263103608	0.22695157380825498	0.028111086280105207	0.8887668357711362	0.9904169607413332	168.0	3.1926886283311404	108.0	0.24901826333556107
295	Feb25-FISH2-3L1-rep2-m1bp-100x_Position006_5_cmle.ics	46	1	0	1.083	0.2918229810711206	1.0	0.2770363892054491	2.1221398291094817	0.42668501871048214	0.5706840437581545	0.42668501871048214	0.2714597043600442	0.7849989641751822	0.9776147040650509	126.0	2.3477059735675185	70.0	0.1614007262360118
296	Feb25-FISH2-3L1-rep2-m1bp-100x_Position006_5_cmle.ics	47	1	0	1.2995999999999999	0.0	1.0	0.2576389951369381	2.4386604507981673	0.14383173165256707	0.2986275872536567	0.10178861009258594	0.025718759236625366	0.9601522006027976	0.9502608198038618	190.0	3.7311486570299945	125.0	0.28821558256430674
297	Feb25-FISH2-3L1-rep2-m1bp-100x_Position006_5_cmle.ics	48	1	0	1.5162	1.8873667069872673	1.0	0.31851425610167255	2.303830386205618	0.8593251601071984	0.920321665893715	0.8579161459568728	0.7879893934512704	0.5334224273641442	0.9950287023494184	298.0	5.6063801768797	273.0	0.6294628323204459
298	Feb25-FISH2-3L1-rep2-m1bp-100x_Position006_5_cmle.ics	49	1	0	1.2995999999999999	1.1237506284984224	1.0	0.32775798984639737	2.454755590031693	0.7885058093871029	0.8715570240771335	0.7884065036246604	0.6945896415061976	0.5812924891203635	0.9980390778677816	162.0	3.035197143758535	111.0	0.2559354373171044
299	Feb25-FISH2-3L1-rep2-m1bp-100x_Position006_5_cmle.ics	50	1	0	1.2995999999999999	0.0	1.0	0.3213200397477352	2.4525670254597203	0.19454995591127994	0.3372108797395374	0.17035203147256325	0.025681679441090687	0.9332288421303464	0.9843367301541768	166.0	3.147993216420412	114.0	0.26285261129864773
300	Feb25-FISH2-3L1-rep2-m1bp-100x_Position006_5_cmle.ics	51	1	0	0.8664	1.4481301952605736	1.0	0.3228775687081416	2.1839662937711086	0.910245811287478	0.9507344025573192	0.9094053130511464	0.8616691468253969	0.40610970709088545	0.9995406876989503	122.0	2.2817203985864816	72.0	0.16601217555704068
301	Feb25-FISH2-3L1-rep2-m1bp-100x_Position006_5_cmle.ics	52	1	0	1.083	1.7882560483347225	1.0	0.3383896342297516	2.2659145190663685	0.9196789713458509	0.9558727523026923	0.9098579355955777	0.8586132754289607	0.49529182728777377	0.9992895452034944	188.0	3.5226165032363275	141.0	0.325107177132538
302	Feb25-FISH2-3L1-rep2-m1bp-100x_Position006_5_cmle.ics	53	1	0	1.5162	0.0	1.0	0.24197019863122926	2.7242276948532	0.1676808218799768	0.2716447725745427	0.14866195951357372	0.02889651934566276	0.9334977120189379	0.9664880086790725	176.0	3.3480650271336354	108.0	0.24901826333556107
303	Feb25-FISH2-3L1-rep2-m1bp-100x_Position006_5_cmle.ics	55	1	0	1.2995999999999999	0.20635000882146287	1.0	0.27258798385801636	2.6009151360928477	0.40225388576377985	0.5766254532994489	0.3945156715494513	0.20521972530767255	0.8389485308664644	0.9891660753165299	166.0	3.147993216420412	105.0	0.24210108935401767
304	Feb25-FISH2-3L1-rep2-m1bp-100x_Position006_5_cmle.ics	56	1	0	1.2995999999999999	0.639412489864916	1.0	0.28063462954816604	2.4293087095151544	0.59987597448618	0.7428449090479565	0.6031124497991968	0.4189375147649421	0.7059705121306143	1.0016564152061564	224.0	4.210107673427345	167.0	0.3850560183059138
305	Feb25-FISH2-3L1-rep2-m1bp-100x_Position006_5_cmle.ics	57	1	0	0.8664	0.23070632344123612	1.0	0.2916962314675708	2.3991604733191	0.4209693957352149	0.5406405867120836	0.42204688830572984	0.26323838654177023	0.8299672478555868	0.9844617102350004	108.0	2.0390682617326408	57.0	0.13142630564932387
306	Feb25-FISH2-3L1-rep2-m1bp-100x_Position006_5_cmle.ics	58	1	0	1.083	0.4377344716066809	1.0	0.29646354607517716	2.4453719382411765	0.47622485399091496	0.5864576573653472	0.47622485399091496	0.335439649578196	0.7734019334117028	0.9832167346549673	138.0	2.5924731961914707	83.0	0.1913751468226997
307	Feb25-FISH2-3L1-rep2-m1bp-100x_Position006_5_cmle.ics	59	1	0	1.2995999999999999	1.7882560483347225	1.0	0.2846721377975464	2.248080598974512	0.9016001187811229	0.9420656494129471	0.891281008725844	0.8355538169857005	0.5253925771998595	0.9877638224498788	230.0	4.297383411478693	175.0	0.40350181559002946
308	Feb25-FISH2-3L1-rep2-m1bp-100x_Position006_5_cmle.ics	60	1	0	1.083	0.622541700711641	1.0	0.31385177769992	2.1898793723982948	0.580131262953581	0.6868317597131296	0.5782067309273942	0.4439500608612692	0.748220826263177	0.9989879123787493	176.0	3.3012545294527955	123.0	0.2836041332432778
309	Feb25-FISH2-3L1-rep2-m1bp-100x_Position007_6_cmle.ics	1	1	0	1.7328	0.10317500441073144	1.0	0.285989317577587	2.7272471166397954	0.3524394204395613	0.5465542134732542	0.3235279157031455	0.050461120697413264	0.8795430781088673	0.9883455387894822	234.0	4.48039523066183	180.0	0.4150304388926017
310	Feb25-FISH2-3L1-rep2-m1bp-100x_Position007_6_cmle.ics	1	2	0	1.5162	0.0	1.0	0.15531555477342116	2.3800460579654197	0.05912596401028278	0.15655018331357382	0.05912596401028278	0.02090400785685499	0.9652041377572625	0.9157178494787938	160.0	3.107527976049905	75.0	0.17292934953858405
311	Feb25-FISH2-3L1-rep2-m1bp-100x_Position007_6_cmle.ics	2	1	0	1.7328	0.3720027687491155	1.0	0.29401577275270213	2.569468526989226	0.3953175156802527	0.5536148380336344	0.39529637715952637	0.23148492068525045	0.8467418106247363	0.9916249394460669	348.0	6.583333981605398	331.0	0.7631948626302842
312	Feb25-FISH2-3L1-rep2-m1bp-100x_Position007_6_cmle.ics	3	1	0	1.2995999999999999	0.9755754663213545	1.0	0.27841751300124384	2.2973727711351386	0.7308092586543502	0.8236047068118111	0.7285986675681219	0.5958606491997053	0.6754805176075125	0.9945525389328576	192.0	3.6120073270577846	132.0	0.30435565518790797
313	Feb25-FISH2-3L1-rep2-m1bp-100x_Position007_6_cmle.ics	4	1	0	1.083	0.5260913608053412	1.0	0.2877501921667834	2.2054148487138265	0.5012020213583659	0.6036804749210918	0.5012020213583659	0.3951870083569104	0.7571241268543953	1.0043380154337485	136.0	2.594588281961582	80.0	0.18445797284115634
314	Feb25-FISH2-3L1-rep2-m1bp-100x_Position007_6_cmle.ics	5	1	0	1.083	0.0	1.0	0.2845622701287482	2.317630096803644	0.17427739810007142	0.33054705575042914	0.15158913778213726	0.029682385679101853	0.9367994780676594	0.972560971315506	152.0	2.858530581885731	94.0	0.2167381180883587
315	Feb25-FISH2-3L1-rep2-m1bp-100x_Position007_6_cmle.ics	6	1	0	1.2995999999999999	0.42540144110901373	1.0	0.2869183232007768	2.4883101762477144	0.49381493567383067	0.6396984359176325	0.49381493567383067	0.3340047260042759	0.7802172843759533	0.9757325191326874	192.0	3.6354125758982043	134.0	0.30896710450893683
316	Feb25-FISH2-3L1-rep2-m1bp-100x_Position007_6_cmle.ics	8	1	0	1.083	1.2225574214657589	1.0	0.2643994242775595	2.748699849235345	0.8440708542038498	0.9015199493350222	0.8435239027385956	0.7493474964975915	0.49239093611643336	0.9481571498943333	134.0	2.5030823723700135	75.0	0.17292934953858405
317	Feb25-FISH2-3L1-rep2-m1bp-100x_Position007_6_cmle.ics	9	1	0	1.083	0.9342894015681998	1.0	0.28191961503978014	1.5629146447002087	0.7169083696429732	0.8270143721141965	0.7150484489822462	0.5783182675424335	0.6040564449659822	0.9930535847326298	196.0	3.6077771555175624	137.0	0.3158842784904802
318	Feb25-FISH2-3L1-rep2-m1bp-100x_Position007_6_cmle.ics	10	1	0	1.2995999999999999	0.815064591942846	1.0	0.27308137672307414	2.5152545561872928	0.6559456534808225	0.7363188993283979	0.6515484635600062	0.5562874662910734	0.7003877295020877	0.9711254427150333	168.0	3.21609387717156	107.0	0.2467125386750466
319	Feb25-FISH2-3L1-rep2-m1bp-100x_Position007_6_cmle.ics	11	1	0	1.083	0.0	1.0	0.2826828280317748	2.1385995964055806	0.17528891425310314	0.3672468730679602	0.17192181480953062	0.029110191658344033	0.9421757531230763	0.9838360279368875	164.0	3.056487306828844	105.0	0.24210108935401767
320	Feb25-FISH2-3L1-rep2-m1bp-100x_Position007_6_cmle.ics	12	1	0	1.5162	0.8508028822180275	1.0	0.3389526087419017	2.6239965139840824	0.6048565121412803	0.7207826267428916	0.6043697288730401	0.4855436689873776	0.7232896649602333	1.002279314065615	252.0	4.789032942496712	219.0	0.5049537006526654
321	Feb25-FISH2-3L1-rep2-m1bp-100x_Position007_6_cmle.ics	15	1	0	1.7328	3.4656	1.0	0.26121708550139994	1.841684640878471	0.9984346053572535	0.9999450985691842	0.9972324047952881	0.9793922552381595	0.19363434384395542	0.9774318684614333	380.0	7.134623830294123	356.0	0.8208379791431456
322	Feb25-FISH2-3L1-rep2-m1bp-100x_Position007_6_cmle.ics	17	1	0	1.2995999999999999	0.2918229810711206	1.0	0.3077861314732113	2.4698606148911106	0.4034570592019747	0.555164581227105	0.3797644525557029	0.21760237910796582	0.847485565844569	1.0045434926714745	204.0	3.8567745496817363	152.0	0.350470148398197
323	Feb25-FISH2-3L1-rep2-m1bp-100x_Position007_6_cmle.ics	18	1	0	1.083	1.1321417835580119	1.0	0.2939425763022126	2.1927098121889177	0.8088108188334309	0.8798552483390227	0.8069599532045294	0.6894605425131612	0.6042767998703845	0.9932163616175904	170.0	3.143763044880189	113.0	0.2605468866381333
324	Feb25-FISH2-3L1-rep2-m1bp-100x_Position007_6_cmle.ics	19	1	0	1.083	0.5963412819178956	1.0	0.33248209266823814	2.16507223200414	0.5967773740105355	0.7236154539564494	0.5921363982084002	0.42563875038733484	0.7423951714019754	0.9866179835791817	190.0	3.5439066663066363	142.0	0.3274129017930525
325	Feb25-FISH2-3L1-rep2-m1bp-100x_Position007_6_cmle.ics	20	1	0	1.2995999999999999	0.46141264688247224	1.0	0.3056246804602093	2.3132565435052967	0.5101759561376064	0.6567998629300198	0.5066300153458783	0.34575157555982655	0.7483990120426324	1.0013917114003723	188.0	3.546021752076747	134.0	0.30896710450893683
326	Feb25-FISH2-3L1-rep2-m1bp-100x_Position007_6_cmle.ics	22	1	0	1.2995999999999999	0.0	1.0	0.2659033223465699	2.446534160090075	0.16307504202965	0.35008486369523073	0.16307504202965	0.027429876847092513	0.9433155366677831	0.9300574267326532	186.0	3.4545158424851787	123.0	0.2836041332432778
327	Feb25-FISH2-3L1-rep2-m1bp-100x_Position007_6_cmle.ics	23	1	0	1.2995999999999999	2.07740060065384	1.0	0.279227296103668	2.2794658197093853	0.972635149108657	0.9903296521487364	0.97155147454192	0.9390577821896844	0.3768849381574046	0.9811637037409426	182.0	3.458746014025401	122.0	0.2812984085827634
328	Feb25-FISH2-3L1-rep2-m1bp-100x_Position007_6_cmle.ics	24	1	0	1.2995999999999999	1.9493999999999998	1.0	0.2877226213926332	2.4621956631695054	0.980131279776969	0.9938256726682575	0.9704499987948613	0.9251890059212482	0.27029245116952444	0.9858214423583592	162.0	3.0820076414393744	104.0	0.2397953646935032
329	Feb25-FISH2-3L1-rep2-m1bp-100x_Position007_6_cmle.ics	25	1	0	0.8664	1.663646957482313	1.0	0.2704196860084893	1.6558854824956653	0.8818735636376901	0.9262722066172984	0.8821726917885675	0.838328530259366	0.4645540942075349	1.00357610197962	140.0	2.5669528615809396	81.0	0.18676369750167077
330	Feb25-FISH2-3L1-rep2-m1bp-100x_Position007_6_cmle.ics	26	1	0	1.2995999999999999	0.9342894015681998	1.0	0.33472014668057265	2.519450438799936	0.6958505486086409	0.7818904424439762	0.6926833939858265	0.5695166497934167	0.6648193733595985	0.9935708265270204	194.0	3.680107987808933	147.0	0.33894152509562475
331	Feb25-FISH2-3L1-rep2-m1bp-100x_Position007_6_cmle.ics	28	1	0	1.7328	0.6190500264643886	1.0	0.2963041124831874	2.387427196523425	0.5374456571930892	0.6608393163153268	0.5104102176448657	0.3682569598128316	0.7960619641165136	0.989665539729077	320.0	6.004408712536038	293.0	0.675577325530735
332	Feb25-FISH2-3L1-rep2-m1bp-100x_Position007_6_cmle.ics	29	1	0	1.5162	0.41270001764292574	1.0	0.28798909707707193	2.113859500025725	0.44781258186445116	0.6085873470304255	0.4431205793196362	0.28705652857303243	0.8202058502072913	0.9817981953430572	262.0	4.895483757848259	214.0	0.4934250773500932
333	Feb25-FISH2-3L1-rep2-m1bp-100x_Position007_6_cmle.ics	30	1	0	1.2995999999999999	0.65584944557845	1.0	0.3013478505176401	2.148201580563335	0.6165762495100972	0.7326711909624098	0.5970557698522384	0.45314466057468183	0.7059224636239446	0.9947513311957256	200.0	3.697167979339019	146.0	0.3366358004351103
334	Feb25-FISH2-3L1-rep2-m1bp-100x_Position007_6_cmle.ics	31	1	0	1.5162	1.0987399361686254	1.0	0.3192089895487175	2.45779395495283	0.7529964760977419	0.8398971808781935	0.7507708536189549	0.6323607826772384	0.6424848157084115	1.0039317522639126	218.0	4.122831935375998	171.0	0.3942789169479716
335	Feb25-FISH2-3L1-rep2-m1bp-100x_Position007_6_cmle.ics	32	1	0	1.2995999999999999	0.5260913608053412	1.0	0.2933898472602468	2.276652928167158	0.5489786500206456	0.6754228299855076	0.5489786500206456	0.3937156412685304	0.7076466703883142	0.995672906343843	180.0	3.3906453532742526	123.0	0.2836041332432778
336	Feb25-FISH2-3L1-rep2-m1bp-100x_Position007_6_cmle.ics	33	1	0	1.2995999999999999	0.9755754663213545	1.0	0.2836736067019555	2.702003424576775	0.7554706720186456	0.8469142496439207	0.7524763692865467	0.6201443739479476	0.629618098192444	0.9812475608558813	184.0	3.5034414259361295	125.0	0.28821558256430674
337	Feb25-FISH2-3L1-rep2-m1bp-100x_Position007_6_cmle.ics	34	1	0	1.2995999999999999	1.1368333649278028	1.0	0.3389058544496336	2.360022730696507	0.7745825103940118	0.8581764945474666	0.771762102011174	0.677286106222574	0.6432373619365332	0.998123734860709	178.0	3.3693551902039443	130.0	0.29974420586687905
338	Feb25-FISH2-3L1-rep2-m1bp-100x_Position007_6_cmle.ics	35	1	0	1.2995999999999999	1.2611313899024936	1.0	0.2836736067019555	2.374014521366787	0.8141019479687299	0.8900222670767653	0.8122436883250032	0.7223543829296425	0.507554449102812	0.9665900070892073	184.0	3.48003617709571	125.0	0.28821558256430674
339	Feb25-FISH2-3L1-rep2-m1bp-100x_Position007_6_cmle.ics	36	1	0	1.5162	1.4245214444092165	1.0	0.2739999386659563	2.3705966144484574	0.8589836223506744	0.922364222061657	0.8545580443159922	0.7726472182080925	0.5300231522827656	0.9993962054950449	194.0	3.6567027389685127	133.0	0.3066613798484224
340	Feb25-FISH2-3L1-rep2-m1bp-100x_Position007_6_cmle.ics	37	1	0	1.7328	0.0	1.0	0.23643757210610683	2.303603358183115	0.14895599858440486	0.3198301285832252	0.14895599858440486	0.024899728677598206	0.947282269672256	0.933746993064896	240.0	4.5910762175535975	170.0	0.39197319228745714
341	Feb25-FISH2-3L1-rep2-m1bp-100x_Position007_6_cmle.ics	38	1	0	1.083	0.0	1.0	0.33269332524203793	2.3424580588249153	0.21910175450720895	0.3894513601534222	0.21910175450720895	0.027518378700576197	0.9257109808656937	1.0026142021782833	166.0	3.124587967579992	116.0	0.2674640606196767
342	Feb25-FISH2-3L1-rep2-m1bp-100x_Position007_6_cmle.ics	39	1	0	1.083	0.0	1.0	0.3147465334085093	2.0744855367081967	0.20896275611479326	0.37697069609393397	0.2013995895434512	0.024761968845675067	0.9145863729315975	0.9995256303365263	172.0	3.1650532079504985	119.0	0.27438123460122005
343	Feb25-FISH2-3L1-rep2-m1bp-100x_Position007_6_cmle.ics	40	1	0	1.083	0.0	1.0	0.30300855069345994	1.985082397407994	0.24666312450691527	0.4527282680448888	0.24666312450691527	0.026445442689465293	0.9117896467462706	1.0036853170039868	180.0	3.367240104433833	125.0	0.28821558256430674
344	Feb25-FISH2-3L1-rep2-m1bp-100x_Position007_6_cmle.ics	41	1	0	0.8664	2.680925225992375	1.0	0.2827433388230814	2.9429306480623887	0.9936466625842009	0.9985143071869955	0.9918791404553805	0.9786366419863052	0.2669437509416936	0.9896991008676237	100.0	1.9305023606109852	50.0	0.11528623302572269
345	Feb25-FISH2-3L1-rep2-m1bp-100x_Position007_6_cmle.ics	42	1	0	1.2995999999999999	0.744005537498231	1.0	0.2992793722067354	2.2704137257645183	0.6535992449186918	0.7632949788534004	0.6526337783605801	0.5002485716138422	0.7276446073812507	0.9966542733201121	194.0	3.6567027389685127	139.0	0.32049572781150915
346	Feb25-FISH2-3L1-rep2-m1bp-100x_Position007_6_cmle.ics	43	1	0	1.083	2.066077853227447	1.0	0.2960746109874471	2.123537306651522	0.9663265609661779	0.9869522860457507	0.9640137430466729	0.9256700478924353	0.39637629164664706	1.0057113739280599	190.0	3.5205014174662157	134.0	0.30896710450893683
347	Feb25-FISH2-3L1-rep2-m1bp-100x_Position007_6_cmle.ics	44	1	0	1.083	1.0653987500596882	1.0	0.2858448059506674	2.151227137354848	0.8516239139429044	0.9123051992828576	0.8501930768169907	0.7651703213349883	0.5070711770991878	0.9911413168229659	110.0	2.060358424802949	58.0	0.13373203030983835
348	Feb25-FISH2-3L1-rep2-m1bp-100x_Position007_6_cmle.ics	47	1	0	1.083	0.32626801153583	1.0	0.27660059285691496	2.2185547250885556	0.5250775074152115	0.6536056046920506	0.5243930263458105	0.2965078044263109	0.762700298793089	0.9743293717743354	132.0	2.505197458140125	75.0	0.17292934953858405
349	Feb25-FISH2-3L1-rep2-m1bp-100x_Position007_6_cmle.ics	48	1	0	1.2995999999999999	0.8058225447605828	1.0	0.28230249772101607	2.1234759050698973	0.6622040888862561	0.7798206576872099	0.6557175543691549	0.5340135802560552	0.6959402128418346	0.9919851126274123	194.0	3.656702738968513	135.0	0.31127282916945126
350	Feb25-FISH2-3L1-rep2-m1bp-100x_Position008_7_cmle.ics	1	1	0	1.7328	0.9755754663213545	1.0	0.2783495659986955	2.5096960824398917	0.6683228998839816	0.7704764130252083	0.6654736867997393	0.5238739458936486	0.6830109804794758	0.9764062441201784	290.0	5.497814275758043	245.0	0.5649025418260412
351	Feb25-FISH2-3L1-rep2-m1bp-100x_Position008_7_cmle.ics	3	1	0	1.9493999999999998	0.46141264688247224	1.0	0.30401856328665605	2.305966977871919	0.44496596729115684	0.5969403992992872	0.443733033792006	0.2542798304382129	0.7997677101720342	0.9857813732069706	374.0	7.070753341083194	375.0	0.8646467476929202
352	Feb25-FISH2-3L1-rep2-m1bp-100x_Position008_7_cmle.ics	4	1	0	1.7328	2.3825999999999996	1.0	0.30249738951533106	2.5776520876644633	0.9712402922420417	0.9938551899877147	0.9685965696722912	0.9246734416579483	0.39989612522040074	0.9959122728570327	272.0	5.212581812763582	232.0	0.5349281212393534
353	Feb25-FISH2-3L1-rep2-m1bp-100x_Position008_7_cmle.ics	5	1	0	0.8664	0.1459114905355603	1.0	0.2785234620207688	2.3770658337155424	0.3489321658133563	0.4893376078600252	0.31813324401486515	0.17119638898192896	0.8648496031878691	0.9915187778463282	116.0	2.1710394116947156	62.0	0.14295492895189613
354	Feb25-FISH2-3L1-rep2-m1bp-100x_Position008_7_cmle.ics	6	1	0	1.7328	2.21623956772854	1.0	0.28845367012485007	2.3789213286477864	0.9398534888193437	0.9782086473066769	0.9398534888193437	0.8789219714320681	0.4155733801000687	0.9830761571560415	314.0	5.94053822332511	281.0	0.6479086296045616
355	Feb25-FISH2-3L1-rep2-m1bp-100x_Position008_7_cmle.ics	8	1	0	1.2995999999999999	2.2894792746726	1.0	0.31913925983541025	2.1350730173047476	0.9835097719869706	0.9978657709011943	0.982607220412595	0.9550861834961998	0.2139206863026418	1.0067306291755402	198.0	3.6758778162687107	148.0	0.3412472497561391
356	Feb25-FISH2-3L1-rep2-m1bp-100x_Position008_7_cmle.ics	9	1	0	1.2995999999999999	0.9733510449106972	1.0	0.2656974836399739	2.21103774570149	0.7240721824991488	0.8032535088714864	0.7240721824991488	0.5960087769076533	0.6297291420108426	0.9885833318323312	196.0	3.654587653198402	133.0	0.3066613798484224
357	Feb25-FISH2-3L1-rep2-m1bp-100x_Position008_7_cmle.ics	10	1	0	1.7328	0.65584944557845	1.0	0.314705629298734	2.6385066115354348	0.5693070111300674	0.6873371787580903	0.5528745904081025	0.4154764806239337	0.746385789978601	0.9991388768038434	230.0	4.391004406840371	184.0	0.42425333753465955
358	Feb25-FISH2-3L1-rep2-m1bp-100x_Position008_7_cmle.ics	11	1	0	1.083	0.10317500441073144	1.0	0.23961299900261135	2.6712729403558257	0.26865103658233924	0.40841178709111664	0.26865103658233924	0.09039692913516108	0.9118342635545096	0.9850027289033534	118.0	2.2625453212862836	59.0	0.13603775497035278
359	Feb25-FISH2-3L1-rep2-m1bp-100x_Position008_7_cmle.ics	12	1	0	1.5162	0.2918229810711206	1.0	0.21574418618502017	1.3375662352774431	0.3961484588647699	0.5785575063179504	0.3961484588647699	0.17833665596999992	0.8446955847193602	0.8515160928900365	336.0	6.268351012460186	269.0	0.6202399336783881
360	Feb25-FISH2-3L1-rep2-m1bp-100x_Position008_7_cmle.ics	13	1	0	1.2995999999999999	0.6190500264643886	1.0	0.2991993003418851	2.092852603487047	0.5950524737631184	0.7342225945850605	0.5950524737631184	0.45995678631272596	0.7803810644123821	0.9800875504323464	168.0	3.1224728818098813	112.0	0.25824116197761887
361	Feb25-FISH2-3L1-rep2-m1bp-100x_Position008_7_cmle.ics	14	1	0	1.7328	1.4930362603455627	1.0	0.2961951954125227	2.3789750256558557	0.7889117579796792	0.8713107256035807	0.7889117579796792	0.6805825084125584	0.5802653653756029	0.9903166597260679	328.0	6.230000857859791	304.0	0.700940296796394
362	Feb25-FISH2-3L1-rep2-m1bp-100x_Position008_7_cmle.ics	15	1	0	1.2995999999999999	1.3229242629964544	1.0	0.31889669417201794	2.359442570467022	0.800506123588023	0.8809436223988228	0.800506123588023	0.7167832611356703	0.5268765864229418	0.9930689194540783	206.0	3.901469961592465	157.0	0.3619987717007692
363	Feb25-FISH2-3L1-rep2-m1bp-100x_Position008_7_cmle.ics	16	1	0	1.2995999999999999	1.2061562705180378	1.0	0.25969454843052203	2.946977566025671	0.8973680694722779	0.9479759519038076	0.8901937207748831	0.7874415497661991	0.4908509850626732	0.9918319695858345	136.0	2.6179935308020017	76.0	0.1752350741990985
364	Feb25-FISH2-3L1-rep2-m1bp-100x_Position008_7_cmle.ics	18	1	0	1.5162	0.0	1.0	0.2818860047516716	2.2609849026638575	0.18353381833897572	0.3403581580128436	0.14663755894037533	0.024919796763058305	0.930697120231019	0.9741529479849045	236.0	4.454874896051301	181.0	0.41733616355311615
365	Feb25-FISH2-3L1-rep2-m1bp-100x_Position008_7_cmle.ics	19	1	0	1.5162	0.1459114905355603	1.0	0.26515419648307303	2.328803139279053	0.3002844914081055	0.4642385409654927	0.29597901875865223	0.1420234451401501	0.8684497738882282	0.9387618260130554	220.0	4.190932596127148	158.0	0.3643044963612837
366	Feb25-FISH2-3L1-rep2-m1bp-100x_Position008_7_cmle.ics	20	1	0	1.5162	0.0	1.0	0.2596531355846011	2.3297214324378968	0.2863280650606107	0.47016165079958105	0.24745982080311693	0.024747983534701885	0.9075660617766821	0.9781116637089972	214.0	4.080251609235379	150.0	0.3458586990771681
367	Feb25-FISH2-3L1-rep2-m1bp-100x_Position008_7_cmle.ics	21	1	0	1.5162	0.4773698211006071	1.0	0.281424134121645	2.4753462980630982	0.4904780271436492	0.6035183087047706	0.48518067642166673	0.3297254296940916	0.7593304353889988	0.9818396555078619	222.0	4.212222759197455	165.0	0.3804445689848849
368	Feb25-FISH2-3L1-rep2-m1bp-100x_Position008_7_cmle.ics	22	1	0	1.5162	0.0	1.0	0.2006698539277431	2.962732081022348	0.10167230454047359	0.24329410643670493	0.10167230454047359	0.03546302031222704	0.9368434680100544	0.8990349724272121	128.0	2.556238127361187	61.0	0.1406492042913817
369	Feb25-FISH2-3L1-rep2-m1bp-100x_Position008_7_cmle.ics	23	1	0	1.7328	1.0317500441073144	1.0	0.31576071010893403	2.413247132806291	0.6470806195015161	0.7820747725820268	0.6466319024244319	0.5318096215819317	0.693945077752457	0.9962776367359206	314.0	5.91713297448469	294.0	0.6778830501912495
370	Feb25-FISH2-3L1-rep2-m1bp-100x_Position008_7_cmle.ics	25	1	0	1.2995999999999999	1.2269033092775323	1.0	0.321145755452857	2.461224157579227	0.7896144367120373	0.8525840306233285	0.7865206415317657	0.6984036616152158	0.5858798178887109	1.0010889870007877	184.0	3.5268466747765497	133.0	0.3066613798484224
371	Feb25-FISH2-3L1-rep2-m1bp-100x_Position008_7_cmle.ics	26	1	0	1.7328	0.5595020986366908	1.0	0.28271167321830865	2.0293013715509676	0.4669445199480535	0.5960775036157839	0.4595116090993594	0.2973634139711878	0.8158265307502424	0.9815698983573535	328.0	6.183190360178952	297.0	0.6848002241727928
372	Feb25-FISH2-3L1-rep2-m1bp-100x_Position008_7_cmle.ics	27	1	0	1.5162	0.0	1.0	0.13663644359014313	2.2704509103973787	0.097399765597318	0.2061040093761073	0.097399765597318	0.0347447463817493	0.9525349600185429	0.915379138106012	164.0	3.1735135510309425	73.0	0.16831790021755516
373	Feb25-FISH2-3L1-rep2-m1bp-100x_Position008_7_cmle.ics	29	1	0	1.9493999999999998	0.0	1.0	0.21396820713224943	2.82675366801507	0.14693761792862353	0.29585180640605646	0.1267609709794298	0.025591234792271985	0.9400254352727124	0.9226717582051349	252.0	4.906059186698812	174.0	0.40119609092951497
374	Feb25-FISH2-3L1-rep2-m1bp-100x_Position008_7_cmle.ics	31	1	0	1.083	0.10317500441073144	1.0	0.3017401656220795	2.390537610964401	0.32151512239908614	0.47778880953143515	0.2781816823068464	0.10538171646969649	0.8886765580836874	0.9936695042705134	148.0	2.792545006904694	93.0	0.21443239342784423
375	Feb25-FISH2-3L1-rep2-m1bp-100x_Position008_7_cmle.ics	32	1	0	1.083	0.3095250132321943	1.0	0.2836296094149551	2.2938749152298445	0.4141245523814652	0.575778788939447	0.4141245523814652	0.26180860325067534	0.8160274336362782	0.9950870509037186	170.0	3.1671682937206094	111.0	0.2559354373171044
376	Feb25-FISH2-3L1-rep2-m1bp-100x_Position008_7_cmle.ics	34	1	0	1.5162	0.10317500441073144	1.0	0.2635222727994935	2.2636269364904456	0.3016234361939969	0.4532370189661382	0.2956842012272607	0.06405743525622294	0.8684211219248331	0.9884719472646376	212.0	3.9887456996438106	149.0	0.34355297441665367
377	Feb25-FISH2-3L1-rep2-m1bp-100x_Position008_7_cmle.ics	35	1	0	1.7328	1.3107987492438529	1.0	0.2244893939813936	3.4256922324796344	0.7878854118729867	0.8608404279797515	0.7861079153244362	0.7013374367234239	0.574524560394248	0.9270026635128972	248.0	4.676236869834835	174.0	0.40119609092951497
378	Feb25-FISH2-3L1-rep2-m1bp-100x_Position008_7_cmle.ics	36	1	0	1.5162	2.031340052282519	1.0	0.27820252774343723	2.320115363141675	0.9372232562979063	0.9754529058811289	0.9352636507624542	0.8780217811022347	0.39466022483141266	0.9790356863274448	230.0	4.344193909159531	173.0	0.3988903662690006
379	Feb25-FISH2-3L1-rep2-m1bp-100x_Position008_7_cmle.ics	37	1	0	1.5162	0.10317500441073144	1.0	0.2993360840773312	1.7653218053929924	0.36578068543659875	0.5563375333306213	0.3550520161096462	0.050007951271648726	0.8417172675256128	0.9669771130567858	302.0	5.578744756499059	270.0	0.6225456583389025
380	Feb25-FISH2-3L1-rep2-m1bp-100x_Position008_7_cmle.ics	38	1	0	1.083	0.3095250132321943	1.0	0.30051012392772464	2.1961937390775534	0.4545932185830361	0.5932333831604185	0.4400446963754496	0.24577086447526159	0.8341632833868526	0.9874561329782373	190.0	3.520501417466216	135.0	0.31127282916945126
381	Feb25-FISH2-3L1-rep2-m1bp-100x_Position008_7_cmle.ics	39	1	0	1.083	0.0	1.0	0.30212160755784634	1.9188277458350695	0.24444745303773904	0.4191166017938738	0.2355457776273481	0.027348113047893044	0.8893060524348251	0.9935736549240558	198.0	3.6992830651091304	144.0	0.33202435111408135
382	Feb25-FISH2-3L1-rep2-m1bp-100x_Position008_7_cmle.ics	40	1	0	1.083	0.7295574526778015	1.0	0.2524494096634655	2.5734036707130996	0.7416196061395888	0.8174142050390965	0.7363886475528526	0.6239682884448305	0.6373863997167984	0.9836843108292894	112.0	2.1518643343945176	56.0	0.12912058098880944
383	Feb25-FISH2-3L1-rep2-m1bp-100x_Position008_7_cmle.ics	41	1	0	1.2995999999999999	0.913592684735068	1.0	0.31393021536638965	2.2374248739759945	0.6102788978494623	0.7080342741935484	0.6102788978494623	0.47818716397849464	0.7531501367738778	0.9959106316263237	226.0	4.2313978364976546	179.0	0.4127247142320873
384	Feb25-FISH2-3L1-rep2-m1bp-100x_Position008_7_cmle.ics	41	2	0	1.7328	0.0	1.0	0.17797388933567326	2.6836853255289888	0.056001344086021504	0.16102822580645162	0.056001344086021504	0.01956317204301075	0.9741293774516865	0.9257005400209951	208.0	4.0865968665457135	119.0	0.27438123460122005
385	Feb25-FISH2-3L1-rep2-m1bp-100x_Position008_7_cmle.ics	42	1	0	2.3826	0.2166	1.0	0.2840808679351334	3.0634147382030474	0.6731658987974387	0.8994160452131813	0.6731658987974387	0.19846409885990943	0.6899678802300284	0.9898626613266717	406.0	7.902906175856949	410.0	0.945347110810926
386	Feb25-FISH2-3L1-rep2-m1bp-100x_Position008_7_cmle.ics	44	1	0	1.5162	1.1554092027302227	1.0	0.2831554328544259	2.885075380443948	0.7553673209965497	0.8442583577901576	0.7553673209965497	0.646026278637916	0.6237773297667194	0.9830313080485013	226.0	4.348424080699755	170.0	0.39197319228745714
387	Feb25-FISH2-3L1-rep2-m1bp-100x_Position008_7_cmle.ics	45	1	0	1.5162	1.2191645447964943	1.0	0.28452684573903236	2.3380114664851743	0.8173364655871578	0.9043439046899908	0.8131135162345834	0.7060470677070224	0.561913553850145	0.9919382082890312	202.0	3.8588896354518476	144.0	0.33202435111408135
388	Feb25-FISH2-3L1-rep2-m1bp-100x_Position008_7_cmle.ics	46	1	0	1.2995999999999999	1.278824979729832	1.0	0.3234445281904225	2.3496565363447073	0.8352225797062688	0.9081008157453805	0.8331065188832862	0.7365346947444601	0.5655935824082144	0.9978743669110696	178.0	3.3693551902039443	127.0	0.29282703188533565
389	Feb25-FISH2-3L1-rep2-m1bp-100x_Position008_7_cmle.ics	47	1	0	0.8664	0.65253602307166	1.0	0.31252526369301753	2.2546832299577275	0.6799778705426747	0.7791748394776107	0.6799778705426747	0.5527921675132861	0.6513754837484111	0.9987625727334162	108.0	2.0156630128922206	59.0	0.13603775497035278
390	Feb25-FISH2-3L1-rep2-m1bp-100x_Position008_7_cmle.ics	48	1	0	1.7328	0.0	1.0	0.26784508161767023	2.4799421858064754	0.12578880316235652	0.2842950778682669	0.12578880316235652	0.018830070962518455	0.9544524574542823	0.9396147720850567	254.0	4.833728354407441	197.0	0.4542277581213474
391	Feb25-FISH2-3L1-rep2-m1bp-100x_Position008_7_cmle.ics	48	2	0	1.5162	1.0987399361686254	1.0	0.26534048631852075	2.6345249798594312	0.6323552174120113	0.7327683716721436	0.6327838500738201	0.5458145806543792	0.7502553308250057	0.979358866502455	200.0	3.790788974700699	137.0	0.3158842784904802
392	Feb25-FISH2-3L1-rep2-m1bp-100x_Position008_7_cmle.ics	49	1	0	0.4332	0.10317500441073144	1.0	0.3004098407371518	1.2270002624615388	0.31537364204981894	0.47376589174021416	0.3070966123747864	0.12809800755592482	0.9004794467253044	0.9873933730466513	98.0	1.7219702068173157	50.0	0.11528623302572269
393	Feb25-FISH2-3L1-rep2-m1bp-100x_Position008_7_cmle.ics	50	1	0	1.2995999999999999	1.083	1.0	0.26511107188097244	2.231154094599727	0.7085484188377057	0.8247273901613205	0.7085484188377057	0.5108320676297787	0.6540949425095127	0.9841596933375546	202.0	3.8120791377710077	139.0	0.32049572781150915
394	Feb25-FISH2-3L1-rep2-m1bp-100x_Position008_7_cmle.ics	50	2	0	1.083	1.7328	1.0	0.2879988190020152	2.788837221875389	0.8119240207827683	0.8724271736881677	0.8069739004358057	0.6928343517831702	0.5502257982762829	1.0023712256372517	122.0	2.351936145107741	68.0	0.15678927691498287
395	Feb25-FISH2-3L1-rep2-m1bp-100x_Position008_7_cmle.ics	50	3	0	1.7328	0.687545504971255	1.0	0.29183151757096615	2.4790723492495452	0.4740745226068952	0.5985777024242638	0.47351778124269384	0.3203567181526279	0.7957061815668269	0.998557709468276	280.0	5.321147713885237	238.0	0.5487624692024401
396	Feb25-FISH2-3L1-rep2-m1bp-100x_Position008_7_cmle.ics	50	4	0	1.2995999999999999	0.9755754663213545	1.0	0.29498817492864543	2.113069017735787	0.5491219129027755	0.6565805651849945	0.5488544752081893	0.4209132913170213	0.8260859722348601	0.9904682801250234	206.0	3.8312542150712052	151.0	0.3481644237376825
397	Feb25-FISH2-3L1-rep2-m1bp-100x_Position008_7_cmle.ics	51	1	0	1.2995999999999999	0.0	1.0	0.13539154644956894	2.1125571379029675	0.07981314352026372	0.20536103658040816	0.07981314352026372	0.02774759592286257	0.9659608851014729	0.9225132404245433	166.0	3.147993216420412	74.0	0.17062362487806956
398	Feb25-FISH2-3L1-rep2-m1bp-100x_Position008_7_cmle.ics	51	2	0	1.2995999999999999	0.0	1.0	0.12782114646231343	2.0847024609305636	0.055509974795071367	0.170318055155184	0.055509974795071367	0.02774759592286257	0.9687771691436585	0.8686198128192364	152.0	2.9989620749282504	63.0	0.1452606536124106
399	Feb25-FISH2-3L1-rep2-m1bp-100x_Position008_7_cmle.ics	52	1	0	1.7328	2.166	1.0	0.2624823077918739	2.5240075145823155	0.9772410523139701	0.9937570942111237	0.9701767745705159	0.9127118684655431	0.2752569529020036	0.9848412306951553	266.0	5.055090328190974	209.0	0.4818964540475209
400	Feb25-FISH2-3L1-rep2-m1bp-100x_Position009_8_cmle.ics	1	1	0	1.7328	2.1380072994357717	1.0	0.29861466490901706	2.3870321765690865	0.9328463766380529	0.967927465405369	0.9296245294456627	0.8683645289966248	0.5361349168279114	0.9903005931462676	300.0	5.674480837630848	267.0	0.6156284843573592
401	Feb25-FISH2-3L1-rep2-m1bp-100x_Position009_8_cmle.ics	2	1	0	1.2995999999999999	0.3634229110571259	1.0	0.29377057465850803	2.715836287735546	0.45454393863598463	0.5955352676338169	0.43990328497582126	0.2642029348007337	0.8123789199643776	0.9988294757333336	176.0	3.3714702759740547	119.0	0.27438123460122005
402	Feb25-FISH2-3L1-rep2-m1bp-100x_Position009_8_cmle.ics	3	1	0	1.2995999999999999	0.0	1.0	0.31146492287627897	2.4504136580299343	0.23694857421398977	0.4344416977124752	0.22984575745969849	0.0242749207896661	0.9172282593186769	0.9956169560830096	196.0	3.7248033997196615	144.0	0.33202435111408135
403	Feb25-FISH2-3L1-rep2-m1bp-100x_Position009_8_cmle.ics	4	1	0	1.083	0.20635000882146287	1.0	0.32828320743242	2.0456500995827276	0.388825195895434	0.5631981883817663	0.38043982907116664	0.18105286097346054	0.8581601900706097	1.0091605672654196	158.0	2.9692115687774976	107.0	0.2467125386750466
404	Feb25-FISH2-3L1-rep2-m1bp-100x_Position009_8_cmle.ics	5	1	0	1.083	0.3777847188762272	1.0	0.28785502777740146	2.1996457803060325	0.5008204275214098	0.6317235721189508	0.4966171413158309	0.338578075479332	0.7929894425957352	1.0027978135804436	146.0	2.747849594993965	89.0	0.2052094947857864
405	Feb25-FISH2-3L1-rep2-m1bp-100x_Position009_8_cmle.ics	6	1	0	1.5162	1.3229242629964544	1.0	0.2766243617052998	2.186372502347938	0.8340719325941001	0.9115741357120668	0.832708852413286	0.7304714989444053	0.5324622948915834	0.9883447724471554	216.0	4.078136523465269	157.0	0.3619987717007692
406	Feb25-FISH2-3L1-rep2-m1bp-100x_Position009_8_cmle.ics	7	1	0	1.083	0.1459114905355603	1.0	0.2742869488096087	2.338220881719336	0.37060220804637195	0.525075817559795	0.36293828525329785	0.17018241032612755	0.8659477745785192	0.9924187909984628	124.0	2.34982105933763	68.0	0.15678927691498287
407	Feb25-FISH2-3L1-rep2-m1bp-100x_Position009_8_cmle.ics	8	1	0	1.083	0.41270001764292574	1.0	0.28338543426035845	2.2216524892484713	0.4811346387233503	0.6217101092252794	0.4674044958066912	0.34929900193816	0.8286692615526989	0.9984835329563518	168.0	3.122472881809881	109.0	0.25132398799607547
408	Feb25-FISH2-3L1-rep2-m1bp-100x_Position009_8_cmle.ics	10	1	0	1.2995999999999999	0.3095250132321943	1.0	0.30300855069345994	2.1731260848899967	0.4216999114712521	0.561686991059394	0.4121132848950815	0.24647679509981418	0.847117937348444	0.9962429985939532	180.0	3.367240104433833	125.0	0.28821558256430674
409	Feb25-FISH2-3L1-rep2-m1bp-100x_Position009_8_cmle.ics	11	1	0	1.083	0.9077480443748005	1.0	0.2107561398135281	1.8374940010832936	0.7708254141904859	0.8504046875144863	0.7696387016623246	0.6088437896922891	0.5972123743299247	0.8508207984278129	168.0	3.075662384129041	94.0	0.2167381180883587
410	Feb25-FISH2-3L1-rep2-m1bp-100x_Position009_8_cmle.ics	12	1	0	1.083	0.687545504971255	1.0	0.30612945552490844	2.466645669890472	0.666781695423856	0.7741110277569392	0.6640360090022506	0.5517104276069017	0.6755686850967657	0.9999906661140616	116.0	2.194444660535135	65.0	0.14987210293343953
411	Feb25-FISH2-3L1-rep2-m1bp-100x_Position009_8_cmle.ics	13	1	0	1.5162	1.1736910802652911	1.0	0.320634284231174	2.2796942676420673	0.6839174507186825	0.7744373354146649	0.6816251438840664	0.564261657478856	0.6831640605913724	1.000737728486618	252.0	4.742222444815871	213.0	0.4911193526895787
412	Feb25-FISH2-3L1-rep2-m1bp-100x_Position009_8_cmle.ics	13	2	0	1.083	0.32626801153583	1.0	0.2836313623464961	2.38118460706141	0.3351555915561779	0.44077715432570436	0.3035420895737752	0.19199627459146765	0.8533280776495354	1.0009849856751132	150.0	2.8138351699750026	92.0	0.21212666876732977
413	Feb25-FISH2-3L1-rep2-m1bp-100x_Position009_8_cmle.ics	14	1	0	1.2995999999999999	0.10317500441073144	1.0	0.3327955032608299	2.3975603692837004	0.29128690103631283	0.4532821649115593	0.2907691253397903	0.06447830291401116	0.89508627167508	0.9940796145047047	180.0	3.414050602114673	131.0	0.3020499305273935
414	Feb25-FISH2-3L1-rep2-m1bp-100x_Position009_8_cmle.ics	15	1	0	1.083	0.1459114905355603	1.0	0.30360104007308175	1.826983237345452	0.36196642378398397	0.5589221991922905	0.360841043612043	0.14078648404168181	0.8469539835780581	0.9727591525499896	194.0	3.5864869924472536	140.0	0.3228014524720236
415	Feb25-FISH2-3L1-rep2-m1bp-100x_Position009_8_cmle.ics	16	1	0	1.083	0.639412489864916	1.0	0.2983193720086381	2.1865490154983793	0.6182063212567752	0.713753110951533	0.6089792144171086	0.4965226201835584	0.8014521866726277	0.9765984021968798	158.0	2.9692115687774976	102.0	0.23518391537247432
416	Feb25-FISH2-3L1-rep2-m1bp-100x_Position009_8_cmle.ics	18	1	0	1.9493999999999998	0.8318234787411565	1.0	0.2877637593102683	2.2346545227853394	0.5826683466330673	0.7035971045284977	0.57299755965665	0.4191022061911703	0.7654528679289907	0.9788992138219033	370.0	6.934552019580899	359.0	0.827755153124689
417	Feb25-FISH2-3L1-rep2-m1bp-100x_Position009_8_cmle.ics	19	1	0	1.083	0.7045350271771298	1.0	0.2934412732759675	2.551966829483817	0.7067664302141029	0.7989991254494219	0.7016648851747481	0.5845074984614388	0.6344286819658205	1.0094613555862186	114.0	2.173154497464827	62.0	0.14295492895189613
418	Feb25-FISH2-3L1-rep2-m1bp-100x_Position009_8_cmle.ics	20	1	0	1.5162	0.0	1.0	0.2876507629637746	2.6532923228193193	0.2016672824681323	0.3577152226122298	0.17747398238807807	0.02792274770613954	0.9199705494619222	0.992965914363579	188.0	3.6162374985980064	130.0	0.29974420586687905
419	Feb25-FISH2-3L1-rep2-m1bp-100x_Position009_8_cmle.ics	21	1	0	1.9493999999999998	0.0	1.0	0.15319004177504514	2.7165181360153623	0.07753323355929219	0.233678140681398	0.07753323355929219	0.027973413152566247	0.9697155293769001	0.8845204339918069	210.0	4.1781027761372815	112.0	0.25824116197761887
420	Feb25-FISH2-3L1-rep2-m1bp-100x_Position009_8_cmle.ics	22	1	0	0.8664	1.1535316172061807	1.0	0.3299326784738781	2.164615663840725	0.8181748983275701	0.891156129705748	0.8149453034949218	0.7382832039320589	0.5532113438043406	1.006490096375124	120.0	2.237024986675753	71.0	0.16370645089652625
421	Feb25-FISH2-3L1-rep2-m1bp-100x_Position009_8_cmle.ics	23	1	0	0.8664	0.1459114905355603	1.0	0.32525801795297377	2.159168442836344	0.33601488324352063	0.49441236848858094	0.33714395688991533	0.16930331023864512	0.8530430865537492	1.0075417631456154	116.0	2.1710394116947156	67.0	0.15448355225446841
422	Feb25-FISH2-3L1-rep2-m1bp-100x_Position009_8_cmle.ics	26	1	0	1.2995999999999999	1.3439124374638693	1.0	0.29740095743975503	2.364671667085096	0.8045840462982137	0.8758296731442023	0.803968262618116	0.7044837770972067	0.5612098103922707	0.993560832981064	154.0	2.90322599379646	98.0	0.2259610167304165
423	Feb25-FISH2-3L1-rep2-m1bp-100x_Position009_8_cmle.ics	26	2	0	1.083	1.9493999999999998	1.0	0.32484299037578285	2.408430416267814	0.9485793380052968	0.9698674702734515	0.9378657918542173	0.8828185454426558	0.4544243484390439	0.9970764073145424	136.0	2.5711830331211623	85.0	0.19598659614372857
424	Feb25-FISH2-3L1-rep2-m1bp-100x_Position009_8_cmle.ics	27	1	0	0.8664	0.815064591942846	1.0	0.32772119742931133	2.0789850253280946	0.7405469472710453	0.8222854995374653	0.7395785152636448	0.6325306429232193	0.5805024704620597	1.0040470620652808	118.0	2.215734823605444	69.0	0.1590950015754973
425	Feb25-FISH2-3L1-rep2-m1bp-100x_Position009_8_cmle.ics	28	1	0	1.2995999999999999	0.23070632344123612	1.0	0.2972339349377643	2.119363686353954	0.3765971615266159	0.5607164162539365	0.3765971615266159	0.16406542639530527	0.8104199057361009	0.9884831246588882	200.0	3.767383725860279	145.0	0.33433007577459584
426	Feb25-FISH2-3L1-rep2-m1bp-100x_Position009_8_cmle.ics	30	1	0	1.2995999999999999	1.5036929604517426	1.0	0.3105821927319956	2.0534909450488232	0.8141248363160192	0.8927608031427324	0.812099519860323	0.7308882584024443	0.5589485337558687	1.0005028954623552	220.0	4.073906351925047	171.0	0.3942789169479716
427	Feb25-FISH2-3L1-rep2-m1bp-100x_Position009_8_cmle.ics	30	2	0	1.083	0.10317500441073144	1.0	0.3020209672689776	2.339920972732344	0.2018507202095155	0.3225556525534701	0.2018507202095155	0.05428633784373636	0.9042500626601974	1.0001783347633801	108.0	2.0390682617326408	58.0	0.13373203030983835
428	Feb25-FISH2-3L1-rep2-m1bp-100x_Position009_8_cmle.ics	32	1	0	1.2995999999999999	0.46141264688247224	1.0	0.29575657482846107	2.1945209065047373	0.4869511882776377	0.6314047692867638	0.48155237722928435	0.32892306862758314	0.7969451766424664	0.9982141853640818	204.0	3.833369300841316	149.0	0.34355297441665367
429	Feb25-FISH2-3L1-rep2-m1bp-100x_Position009_8_cmle.ics	33	1	0	1.2995999999999999	1.870472828901729	1.0	0.293128628165803	2.4753080762243056	0.9539397888079328	0.9806844275646169	0.9513177654004148	0.9029334880062293	0.43583134262281736	0.9949466441218185	182.0	3.435340765184981	125.0	0.28821558256430674
430	Feb25-FISH2-3L1-rep2-m1bp-100x_Position009_8_cmle.ics	34	1	0	0.8664	0.8533468100660392	1.0	0.32070425005395803	2.262295597655104	0.7635252804979016	0.8404944756901819	0.7599137807976704	0.6475433237217004	0.6060581871625504	1.0007933699396965	120.0	2.237024986675753	70.0	0.1614007262360118
431	Feb25-FISH2-3L1-rep2-m1bp-100x_Position009_8_cmle.ics	35	1	0	1.2995999999999999	1.3353733069482787	1.0	0.3099409229247099	2.436225982551856	0.8758478064844945	0.9279168463559023	0.8745050378327518	0.7933018387109421	0.5470750477860331	1.0014155598359666	156.0	2.9713266545476085	102.0	0.23518391537247432
432	Feb25-FISH2-3L1-rep2-m1bp-100x_Position009_8_cmle.ics	36	1	0	1.2995999999999999	0.6606423714395955	1.0	0.2920931800722684	2.314842194502029	0.5862388597217685	0.6919394910991741	0.5868314883335739	0.45691286080065646	0.7042475353515606	0.9794508654540588	188.0	3.5226165032363275	131.0	0.3020499305273935
433	Feb25-FISH2-3L1-rep2-m1bp-100x_Position009_8_cmle.ics	37	1	0	1.2995999999999999	0.8595614345612763	1.0	0.3013478505176401	2.617860598052963	0.6808501896766594	0.7818649940426464	0.6742286254262589	0.5520686396691272	0.6921993475327026	0.9866944983520539	200.0	3.8141942235411186	146.0	0.3366358004351103
434	Feb25-FISH2-3L1-rep2-m1bp-100x_Position009_8_cmle.ics	39	1	0	1.083	1.5162	1.0	0.31897580368259437	2.124564232779295	0.9452160306148096	0.9839385757951662	0.9389244277965607	0.8469705445965996	0.4196437941304814	1.0083577840122353	176.0	3.277849280612376	124.0	0.28590985790379225
435	Feb25-FISH2-3L1-rep2-m1bp-100x_Position009_8_cmle.ics	41	1	0	1.2995999999999999	0.0	1.0	0.2788066178289909	2.218673889398091	0.16938468966257175	0.3517246928812832	0.14802496289540976	0.029227688071097758	0.9351302547360517	0.9543032740057276	172.0	3.258674203312178	112.0	0.25824116197761887
436	Feb25-FISH2-3L1-rep2-m1bp-100x_Position009_8_cmle.ics	42	1	0	1.083	1.1368333649278028	1.0	0.30298345828103923	2.394372607169094	0.8560145125299	0.9164726846574947	0.8526432389911865	0.7776645101218475	0.5373663574507751	0.9754424911517436	114.0	2.1497492486244067	63.0	0.1452606536124106
437	Feb25-FISH2-3L1-rep2-m1bp-100x_Position009_8_cmle.ics	43	1	0	1.2995999999999999	0.10317500441073144	1.0	0.30463080996331215	2.20796620127191	0.2710075557511737	0.4488565507629108	0.26164539319248825	0.09588193221830986	0.8791730938213181	1.000648276110331	164.0	3.1032978045096833	109.0	0.25132398799607547
438	Feb25-FISH2-3L1-rep2-m1bp-100x_Position009_8_cmle.ics	44	1	0	1.2995999999999999	0.687545504971255	1.0	0.2865002467954959	2.5282725031618165	0.5949890842577296	0.7150474982298797	0.586750649044135	0.4733744394618834	0.730164775530665	0.9965571730090089	194.0	3.680107987808933	136.0	0.31357855382996574
439	Feb25-FISH2-3L1-rep2-m1bp-100x_Position009_8_cmle.ics	45	1	0	1.5162	2.452441858100262	1.0	0.353458221706178	2.45684670146474	0.9635723889939262	0.9834424633328354	0.9614498920720619	0.9276960089845501	0.3232059183177523	1.001663654616178	230.0	4.367599157999955	195.0	0.4496163088003185
440	Feb25-FISH2-3L1-rep2-m1bp-100x_Position009_8_cmle.ics	46	1	0	1.2995999999999999	1.8369787278692045	1.0	0.30360104007308175	2.176785345646697	0.920377355789534	0.9558081440708902	0.9196615822889005	0.8605136390640545	0.37859559265303444	1.0020734188422415	194.0	3.633297490128093	140.0	0.3228014524720236
441	Feb25-FISH2-3L1-rep2-m1bp-100x_Position009_8_cmle.ics	48	1	0	1.083	0.0	1.0	0.2785399586174222	1.931747292815699	0.23748421923294588	0.38386443776936136	0.22684036393713813	0.03043511383918854	0.9082259140016037	0.9789660837480456	152.0	2.8117200842048917	93.0	0.21443239342784423
442	Feb25-FISH2-3L1-rep2-m1bp-100x_Position009_8_cmle.ics	49	1	0	1.2995999999999999	2.2768445180929855	1.0	0.3079536876373948	2.2830408715067425	0.9653736978157819	0.9845111394420066	0.9646552513506089	0.9383227796834609	0.3492110688958126	0.9957200564739517	194.0	3.633297490128093	141.0	0.325107177132538
443	Feb25-FISH2-3L1-rep2-m1bp-100x_Position009_8_cmle.ics	50	1	0	1.083	1.5737664300285508	1.0	0.30682137300883505	2.1249178700645484	0.8956611970233164	0.9515204782517791	0.8944764087751768	0.8087418787799004	0.4490649628265323	0.9924794782116022	184.0	3.4332256794148703	130.0	0.29974420586687905
444	Feb25-FISH2-3L1-rep2-m1bp-100x_Position009_8_cmle.ics	51	1	0	1.2995999999999999	1.151986098218259	1.0	0.2890909267796596	2.42507301764707	0.803938886068555	0.8867292085370349	0.8013727685556722	0.6706607231027073	0.5790332696974357	0.9985566057592209	200.0	3.767383725860279	143.0	0.3297186264535669
445	Feb25-FISH2-3L1-rep2-m1bp-100x_Position009_8_cmle.ics	53	1	0	1.083	1.9429500038207494	1.0	0.3212746795803097	2.4105349056306227	0.8116397802496457	0.854102015857301	0.8114123757941824	0.7612669201394378	0.5926536067910042	0.9987652765392582	130.0	2.4605020462293963	79.0	0.18215224818064185
446	Feb25-FISH2-3L1-rep2-m1bp-100x_Position009_8_cmle.ics	53	2	0	1.7328	2.42300086223866	1.0	0.2985450744665019	2.840672457363256	0.9135696675735112	0.955950093041701	0.9117726177303371	0.8515201433202715	0.47028853916149266	0.9949579431436849	294.0	5.6574208461007585	259.0	0.5971826870732435
447	Feb25-FISH2-3L1-rep2-m1bp-100x_Position009_8_cmle.ics	54	1	0	1.2995999999999999	1.1179489136237186	1.0	0.26451517135375124	2.2103449323674735	0.7764470157134219	0.8599781582533823	0.7739379225069271	0.6763540529075697	0.6035120535321724	0.9845135960464134	174.0	3.2565591175420665	111.0	0.2559354373171044
448	Feb25-FISH2-3L1-rep2-m1bp-100x_Position009_8_cmle.ics	55	1	0	1.2995999999999999	1.9429500038207494	1.0	0.3046286893447269	2.3995119633433912	0.9332692811599266	0.9713545690923628	0.9333969375894435	0.8869837473208947	0.33457273234043605	1.0015388256361943	202.0	3.8120791377710077	149.0	0.34355297441665367
449	Feb25-FISH2-3L1-rep2-m1bp-100x_Position009_8_cmle.ics	56	1	0	1.5162	1.4171651945831907	1.0	0.3298317033913854	2.7001541301885865	0.8157059973190622	0.8875361977754357	0.8091162114871018	0.7302664565575532	0.5984039705719014	0.9928223214553077	208.0	4.0163811200244535	162.0	0.37352739500334153
450	Feb25-FISH2-3L1-rep2-m1bp-100x_Position009_8_cmle.ics	57	1	0	1.083	0.744005537498231	1.0	0.31767783379119197	1.9808234369788238	0.6258638341438444	0.7299149674373632	0.6249324574126213	0.48540724625316384	0.7026727983039628	1.0029359877399129	192.0	3.5651968293769447	141.0	0.325107177132538
451	Feb25-FISH2-3L1-rep2-m1bp-100x_Position009_8_cmle.ics	58	1	0	1.083	1.7328	1.0	0.28610847979324433	2.1051792859111207	0.9394256245749033	0.9666673434375223	0.9351822713106682	0.8967636817688083	0.3714422741828802	1.0076479263459979	156.0	2.924516156866769	98.0	0.2259610167304165
452	Feb25-FISH2-3L1-rep2-m1bp-100x_Position009_8_cmle.ics	59	1	0	1.7328	0.4773698211006071	1.0	0.26103306892997924	2.3371170069921	0.4855399854617292	0.6606252847657704	0.47709874546548553	0.28116076614600183	0.7939306333692179	0.9588874905832726	330.0	6.18107527440884	288.0	0.6640487022281627
453	Feb25-FISH2-3L1-rep2-m1bp-100x_Position009_8_cmle.ics	60	1	0	1.083	1.4128423477561363	1.0	0.3089982052636375	2.7526555763209677	0.9407810499359796	0.9774909789314399	0.937550925387033	0.8692818065417297	0.4143972061155159	1.0128545121260064	118.0	2.262545321286284	67.0	0.15448355225446841
454	Feb25-FISH2-3L1-rep2-m1bp-100x_Position009_8_cmle.ics	61	1	0	1.2995999999999999	1.0440946079954327	1.0	0.31057215406554073	2.4189237213754162	0.7285115448048378	0.823292330951072	0.7285115448048378	0.6193341121495327	0.6346787066420401	0.9960246588606706	198.0	3.7226883139495506	146.0	0.3366358004351103
455	Feb25-FISH2-3L1-rep2-m1bp-100x_Position009_8_cmle.ics	62	1	0	1.2995999999999999	0.0	1.0	0.29906689398300423	2.5829878335889616	0.22196507220536316	0.3899886644074201	0.22196507220536316	0.02581504091440447	0.8984574331695786	0.9878866777616662	164.0	3.126703053350103	108.0	0.24901826333556107
456	Feb25-FISH2-3L1-rep2-m1bp-100x_Position009_8_cmle.ics	62	2	0	0.8664	0.8058225447605828	1.0	0.30589812765231944	1.9642674492822736	0.5952366895346503	0.6960378561560533	0.5950359550827145	0.5012486863701308	0.7378843111413684	0.9812128616184748	110.0	2.0369531759625294	60.0	0.13834347963086724
457	Feb25-FISH2-3L1-rep2-m1bp-100x_Position009_8_cmle.ics	63	1	0	1.2995999999999999	1.7328	1.0	0.25379566949110294	2.532490264827661	0.9803597736635169	0.9952471215291788	0.9722146630758115	0.9085317218275827	0.3147865223082673	0.9700174069550602	170.0	3.213978791401449	105.0	0.24210108935401767
458	Feb25-FISH2-3L1-rep2-m1bp-100x_Position010_9_cmle.ics	1	1	0	1.5162	0.8421824239572849	1.0	0.29973978350706604	2.5598994202273557	0.658678923039387	0.7785742075450547	0.6560346589822551	0.5291594405502179	0.6746547878345871	1.0004827226181379	204.0	3.9035850473625757	150.0	0.3458586990771681
459	Feb25-FISH2-3L1-rep2-m1bp-100x_Position010_9_cmle.ics	2	1	0	1.7328	0.6952437723139506	1.0	0.3279332169488397	2.6552979929514273	0.5883800913305037	0.7575332328774477	0.582421753683702	0.3989095551951413	0.7376813919559794	0.9756412235687779	282.0	5.365843125795966	255.0	0.5879597884311858
460	Feb25-FISH2-3L1-rep2-m1bp-100x_Position010_9_cmle.ics	3	1	0	0.8664	0.6190500264643886	1.0	0.2931837363478982	2.3664401980483505	0.6761155341603406	0.783234586187743	0.6735049064987966	0.5538603962229217	0.671201558314656	1.0221446375749261	104.0	1.996487935592023	54.0	0.12450913166778053
461	Feb25-FISH2-3L1-rep2-m1bp-100x_Position010_9_cmle.ics	4	1	0	1.7328	0.3720027687491155	1.0	0.29480089000810944	2.106974677735651	0.3772351988138724	0.5295590283797761	0.3766343630243862	0.2285836417225155	0.8458128709559126	0.9906697350311765	322.0	6.049104124446765	295.0	0.680188774851764
462	Feb25-FISH2-3L1-rep2-m1bp-100x_Position010_9_cmle.ics	5	1	0	1.2995999999999999	0.43046674663324214	1.0	0.3044184873559055	2.321411550863132	0.5250009445011146	0.6683195436170615	0.5139313914390419	0.3381975140730666	0.7437145170249981	1.0008933687637946	160.0	3.013906980688226	105.0	0.24210108935401767
463	Feb25-FISH2-3L1-rep2-m1bp-100x_Position010_9_cmle.ics	8	1	0	1.5162	1.2269033092775323	1.0	0.2646458749793294	1.8837281815543527	0.7492592354759698	0.8445128383894908	0.7466585327816969	0.6427336274986469	0.6273008256404675	0.9766406868912333	272.0	5.072150319721064	217.0	0.5003422513316366
464	Feb25-FISH2-3L1-rep2-m1bp-100x_Position010_9_cmle.ics	9	1	0	1.7328	1.5664807709080608	1.0	0.2895702494687832	2.723745235684176	0.8625013611368215	0.9459288397669734	0.8592584526596614	0.7185492323188327	0.6104181737002761	0.9914053179067668	268.0	5.099785740101704	222.0	0.5118708746342088
465	Feb25-FISH2-3L1-rep2-m1bp-100x_Position010_9_cmle.ics	9	2	0	0.8664	0.7540056732031717	1.0	0.3116067213279376	2.1215032085991843	0.5454551641531007	0.63210002994501	0.5418549572603039	0.4133840583655469	0.7857679092972796	1.0070449131831904	120.0	2.237024986675753	69.0	0.1590950015754973
466	Feb25-FISH2-3L1-rep2-m1bp-100x_Position010_9_cmle.ics	10	1	0	1.083	0.8815276241084421	1.0	0.1963832142400068	1.0819925659949627	0.6828680261086029	0.769707225601589	0.6672133182623013	0.5456018503394249	0.663840986694357	0.8565341626468357	238.0	4.3591388149195085	153.0	0.35277587305871144
467	Feb25-FISH2-3L1-rep2-m1bp-100x_Position010_9_cmle.ics	11	1	0	1.2995999999999999	1.630129183885692	1.0	0.26594939856407523	2.702082037360255	0.8978245431846122	0.9438878750162262	0.8950679973427204	0.8298691977000786	0.5012940110046037	0.9662452308040593	190.0	3.637527661668315	127.0	0.29282703188533565
468	Feb25-FISH2-3L1-rep2-m1bp-100x_Position010_9_cmle.ics	13	1	0	0.8664	2.0495994678846956	1.0	0.3094437279165693	2.4166222607990955	0.9923035792407279	0.9996111282142683	0.9916716625889139	0.9765866779007405	0.154736820253139	0.988281828322305	112.0	2.128459085554098	62.0	0.14295492895189613
469	Feb25-FISH2-3L1-rep2-m1bp-100x_Position010_9_cmle.ics	14	1	0	1.7328	0.7610319551488771	1.0	0.3053628059289279	2.5599447088814826	0.58343906006836	0.7098546901338088	0.578461217756341	0.41839213896266797	0.7497778157922097	0.9874908465611512	300.0	5.697886086471267	270.0	0.6225456583389025
470	Feb25-FISH2-3L1-rep2-m1bp-100x_Position010_9_cmle.ics	16	1	0	1.2995999999999999	1.3439124374638693	1.0	0.32959792024141304	2.5668994509891188	0.8278202017318489	0.9033239366257494	0.8249774003235322	0.7019786611475878	0.553032244852532	0.9838369675160842	214.0	4.05684636039496	169.0	0.38966746762694277
471	Feb25-FISH2-3L1-rep2-m1bp-100x_Position010_9_cmle.ics	18	1	0	1.083	1.2829802844612073	1.0	0.28758054650375425	2.4986013703720436	0.8991167192429023	0.9469558359621452	0.8982965299684542	0.8289984227129338	0.46224228400944917	1.0009140953219802	116.0	2.1944446605351353	63.0	0.1452606536124106
472	Feb25-FISH2-3L1-rep2-m1bp-100x_Position010_9_cmle.ics	19	1	0	1.083	0.0	1.0	0.3012912077705793	2.4038191348345537	0.12725893558260906	0.23966485221766978	0.11490323235452803	0.018015395216905893	0.945937882260306	0.9945822003181859	126.0	2.371111222407939	73.0	0.16831790021755516
473	Feb25-FISH2-3L1-rep2-m1bp-100x_Position010_9_cmle.ics	19	2	0	2.166	0.9971598751598192	1.0	0.2490221411678189	2.770631825219302	0.6414709323133958	0.7680968584569526	0.6392033162216014	0.4826029241296788	0.673952069695278	0.9829730972248891	346.0	6.679070062737187	302.0	0.696328847475365
474	Feb25-FISH2-3L1-rep2-m1bp-100x_Position010_9_cmle.ics	20	1	0	1.5162	1.2147909720415644	1.0	0.2617777079548179	3.191296605023741	0.7982333403999717	0.8671330648010741	0.7953148187407251	0.7020139919440322	0.532745583971508	0.9851368907830251	190.0	3.6609329105087354	126.0	0.2905213072248212
475	Feb25-FISH2-3L1-rep2-m1bp-100x_Position010_9_cmle.ics	21	1	0	1.083	0.6606423714395955	1.0	0.28668396502484983	2.4834533864534905	0.45816300758631656	0.5558341050609743	0.4575019721928602	0.3613306767193936	0.8112106653688436	1.0023267993658485	144.0	2.726559431923657	87.0	0.20059804546475749
476	Feb25-FISH2-3L1-rep2-m1bp-100x_Position010_9_cmle.ics	21	2	0	1.5162	0.5963412819178956	1.0	0.3146246864928445	2.297005529010589	0.48075358034854027	0.623460832093892	0.48075358034854027	0.34414999267248503	0.7753131665038442	0.9972526944495348	270.0	5.050860156650753	234.0	0.5395395705603823
477	Feb25-FISH2-3L1-rep2-m1bp-100x_Position010_9_cmle.ics	23	1	0	1.2995999999999999	1.1736910802652911	1.0	0.29377057465850803	2.292622875519618	0.7964158849858499	0.8669477078627152	0.7964158849858499	0.696937378758996	0.5920153972029041	1.0041847060959266	176.0	3.3012545294527955	119.0	0.27438123460122005
478	Feb25-FISH2-3L1-rep2-m1bp-100x_Position010_9_cmle.ics	24	1	0	1.2995999999999999	0.20635000882146287	1.0	0.27002182783076717	2.4928160589498383	0.3518742031449214	0.5098087547811305	0.35086272843178923	0.17825754356141096	0.8649780851731598	0.9959251821094748	180.0	3.4140506021146724	118.0	0.27207550994070556
479	Feb25-FISH2-3L1-rep2-m1bp-100x_Position010_9_cmle.ics	25	1	0	1.083	1.0521827216106825	1.0	0.29740095743975503	2.1774993134919995	0.8057955178030225	0.8814197059975671	0.8030018761726079	0.7038327526132404	0.6370333377253357	0.9853606220757013	154.0	2.8564154961156203	98.0	0.2259610167304165
480	Feb25-FISH2-3L1-rep2-m1bp-100x_Position010_9_cmle.ics	26	1	0	0.6497999999999999	1.074245800390238	1.0	0.2718685950221936	1.903391243320132	0.8626584929368313	0.9183452004721471	0.8609640939725088	0.7822221376080417	0.49807009859274853	0.9826994137043875	104.0	1.9028669402303429	52.0	0.1198976823467516
481	Feb25-FISH2-3L1-rep2-m1bp-100x_Position010_9_cmle.ics	27	1	0	1.2995999999999999	0.20635000882146287	1.0	0.3108972086052267	2.647713583382038	0.35583122560271346	0.5009320311700464	0.35258556411643444	0.19113949034342606	0.8504837382433323	0.9968050883632995	186.0	3.5247315890064383	133.0	0.3066613798484224
482	Feb25-FISH2-3L1-rep2-m1bp-100x_Position010_9_cmle.ics	28	1	0	1.083	0.7817319754002556	1.0	0.28393860949740635	2.5661990794677316	0.6309577848388561	0.722437934285415	0.6262718670344635	0.5141904396103216	0.7036526496105172	0.9859497202190717	140.0	2.6605738569426194	83.0	0.1913751468226997
483	Feb25-FISH2-3L1-rep2-m1bp-100x_Position010_9_cmle.ics	28	2	0	1.2995999999999999	0.41270001764292574	1.0	0.2898016182361211	3.170321699589541	0.42909319459478334	0.5355668843185866	0.42909319459478334	0.317881210936136	0.8135380262392247	1.0092424902280086	112.0	2.1986748320753575	60.0	0.13834347963086724
484	Feb25-FISH2-3L1-rep2-m1bp-100x_Position010_9_cmle.ics	30	1	0	1.083	0.65253602307166	1.0	0.2960972019959404	2.2667815489976144	0.4630065763226645	0.5581412558073691	0.4630065763226645	0.3640528679716356	0.8203561157179758	0.9924512498980093	150.0	2.790429921134583	94.0	0.2167381180883587
485	Feb25-FISH2-3L1-rep2-m1bp-100x_Position010_9_cmle.ics	30	2	0	1.5162	1.8725829911983063	1.0	0.2932373339065783	2.1345219873843675	0.8356080202823571	0.8955638778425543	0.8336904624017091	0.7717639602074566	0.5788791298729866	0.9907400075861492	226.0	4.207992587657233	173.0	0.3988903662690006
486	Feb25-FISH2-3L1-rep2-m1bp-100x_Position010_9_cmle.ics	31	1	0	1.083	0.8815276241084421	1.0	0.29902260141635756	2.614247043086499	0.7404507311049368	0.8133647666357947	0.7344166596503046	0.6477295052061407	0.602854690733196	1.0071279291799335	124.0	2.37322630817805	71.0	0.16370645089652625
487	Feb25-FISH2-3L1-rep2-m1bp-100x_Position010_9_cmle.ics	32	1	0	1.083	1.1321417835580119	1.0	0.3131877441933184	2.2406084321498443	0.7677169557512046	0.8483533925025445	0.7534821816214832	0.6573938975523306	0.6197510158824401	0.9909270767336008	192.0	3.5651968293769447	140.0	0.3228014524720236
488	Feb25-FISH2-3L1-rep2-m1bp-100x_Position010_9_cmle.ics	33	1	0	1.5162	2.1310796765672957	1.0	0.327179125505397	2.359790183594647	0.943914259374662	0.9724566996451508	0.9402009610283931	0.8985357965050704	0.3994537272521995	0.9909351521566795	236.0	4.454874896051299	195.0	0.4496163088003185
489	Feb25-FISH2-3L1-rep2-m1bp-100x_Position010_9_cmle.ics	34	1	0	1.2995999999999999	0.10317500441073144	1.0	0.3037281960013569	2.5257438214187276	0.31700693955546616	0.47463039324147643	0.31274095678701935	0.09525126554695096	0.880696269341155	1.0092097642450562	176.0	3.371470275974055	121.0	0.27899268392224896
490	Feb25-FISH2-3L1-rep2-m1bp-100x_Position010_9_cmle.ics	35	1	0	1.083	0.9733510449106972	1.0	0.3075050913990076	2.827160080594578	0.7084955708130277	0.7959543714871608	0.7054486886783837	0.6132203136545151	0.6834018393767152	1.0140382090685593	124.0	2.37322630817805	72.0	0.16601217555704068
491	Feb25-FISH2-3L1-rep2-m1bp-100x_Position010_9_cmle.ics	36	1	0	1.083	0.5097226605744432	1.0	0.2765256033628516	2.3649349318442763	0.5768772348033373	0.6959583920251382	0.5721715709796759	0.44549014751636923	0.7140629024972917	0.9817114256920648	120.0	2.2604302355161727	65.0	0.14987210293343953
492	Feb25-FISH2-3L1-rep2-m1bp-100x_Position010_9_cmle.ics	38	1	0	1.083	0.2918229810711206	1.0	0.3256740748743135	2.0759270570833004	0.4098264256411321	0.5497132460272987	0.40936983306698765	0.21515541442694172	0.8330626290080936	0.9952177748661161	194.0	3.6098922412876733	145.0	0.33433007577459584
493	Feb25-FISH2-3L1-rep2-m1bp-100x_Position010_9_cmle.ics	40	1	0	1.2995999999999999	0.5097226605744432	1.0	0.2731442024700378	2.2153343723138184	0.4965488778516231	0.6155876869654319	0.48616704854341297	0.35552962272474986	0.800321888320357	0.9912189899522393	200.0	3.7673837258602787	139.0	0.32049572781150915
494	Feb25-FISH2-3L1-rep2-m1bp-100x_Position010_9_cmle.ics	41	1	0	1.5162	1.5080113464063434	1.0	0.3127218492563916	2.27200663177502	0.807780771505553	0.8841021458198841	0.8039808418603033	0.7050435078414622	0.5788139845485882	0.9952136204356843	262.0	4.918889006688676	223.0	0.5141765992947233
495	Feb25-FISH2-3L1-rep2-m1bp-100x_Position010_9_cmle.ics	42	1	0	1.2995999999999999	1.3452374738224686	1.0	0.3114423668419922	2.0987371408837268	0.7968238055093532	0.8784023331586502	0.7963954521634122	0.6850486454464673	0.5592766481922546	1.002474573386517	260.0	4.8039778482566895	220.0	0.5072594253131798
496	Feb25-FISH2-3L1-rep2-m1bp-100x_Position010_9_cmle.ics	43	1	0	1.083	0.687545504971255	1.0	0.34193032295779874	2.4390678676573634	0.6712236031120542	0.7785894715570375	0.670233404061837	0.5037284025462261	0.6567754472974013	1.0169300574204077	148.0	2.7925450069046946	99.0	0.22826674139093092
497	Feb25-FISH2-3L1-rep2-m1bp-100x_Position010_9_cmle.ics	44	1	0	1.083	1.3765262486627317	1.0	0.28393860949740635	2.3495364664369767	0.8738490093043436	0.9203767536036254	0.8736561731668515	0.8209516463385238	0.43912714389334806	0.9978749916225323	140.0	2.6605738569426194	83.0	0.1913751468226997
498	Feb25-FISH2-3L1-rep2-m1bp-100x_Position010_9_cmle.ics	45	1	0	1.083	0.3095250132321943	1.0	0.2595009869835509	2.4351972109840174	0.44177743911043377	0.572679423136624	0.43947732339909124	0.29385036547850873	0.7965866655601114	0.9885586771347683	130.0	2.5073125439102357	71.0	0.16370645089652625
499	Feb25-FISH2-3L1-rep2-m1bp-100x_Position010_9_cmle.ics	46	1	0	0.8664	0.9755754663213545	1.0	0.33491629036694	2.0580835366637427	0.7035666836995401	0.7792130812468063	0.7007528530063022	0.5860091977516607	0.6748288079597685	0.9911246393536328	146.0	2.724444346153546	96.0	0.22134956740938755
500	Feb25-FISH2-3L1-rep2-m1bp-100x_Position010_9_cmle.ics	46	2	0	1.083	0.41270001764292574	1.0	0.261512653717724	2.451742592860404	0.43803099982967125	0.5442616249361267	0.44250042582183613	0.31648782149548627	0.8123541242960983	0.9927636676672155	104.0	1.9496774379111828	51.0	0.11759195768623716
501	Feb25-FISH2-3L1-rep2-m1bp-100x_Position010_9_cmle.ics	48	1	0	1.2995999999999999	0.10317500441073144	1.0	0.2936098280805139	1.9923518032167364	0.3016948132093079	0.5052951624070562	0.2920015653692164	0.06248532466359614	0.8790696157308966	0.994574546317357	218.0	4.029210940014318	164.0	0.3781388443243705
502	Feb25-FISH2-3L1-rep2-m1bp-100x_Position010_9_cmle.ics	50	1	0	1.083	0.7748934119142009	1.0	0.21629714138363917	2.1506183594941093	0.6948822831865482	0.7626943626503937	0.6760822352204442	0.5746006155650007	0.6728283712006207	0.9165678074217053	142.0	2.6818640200129273	74.0	0.17062362487806956
503	Feb25-FISH2-3L1-rep2-m1bp-100x_Position010_9_cmle.ics	51	1	0	1.5162	1.6188329403558002	1.0	0.28338322808811234	2.7614187804313697	0.9193982411976416	0.9698085616415488	0.9185034822149959	0.8273449028785865	0.5167477507316022	0.995931301501494	206.0	3.9716857081137245	148.0	0.3412472497561391
504	Feb25-FISH2-3L1-rep2-m1bp-100x_Position010_9_cmle.ics	52	1	0	1.083	1.6071109437153837	1.0	0.3170479242241325	2.0968504896892672	0.9181183196428434	0.96602094683377	0.9162895058360676	0.8402477351139935	0.4794910660291895	0.9956976151751862	182.0	3.3885302675041413	130.0	0.29974420586687905
505	Feb25-FISH2-3L1-rep2-m1bp-100x_Position010_9_cmle.ics	53	1	0	1.5162	0.815064591942846	1.0	0.2714956614213402	1.9564300162323711	0.6393212810446192	0.7398670599214803	0.6348558175066648	0.47652284513819704	0.7466477073645912	0.9834520276829728	252.0	4.695411947135032	196.0	0.451922033460833
506	Feb25-FISH2-3L1-rep2-m1bp-100x_Position010_9_cmle.ics	53	2	0	0.8664	2.3825999999999996	1.0	0.2802220647444271	2.3767944051352305	0.9651189805827154	0.9781865650189605	0.9595036798727303	0.9295685354145912	0.3281084577587866	1.0123842967419419	112.0	2.1050538367136777	59.0	0.13603775497035278
507	Feb25-FISH2-3L1-rep2-m1bp-100x_Position010_9_cmle.ics	54	1	0	1.2995999999999999	1.1321417835580119	1.0	0.2888820830887166	2.4714217434580568	0.8042177358062008	0.8710611606635857	0.7917514785662494	0.6948824572591706	0.5146510371548005	0.9959105736160242	174.0	3.3033696152229064	116.0	0.2674640606196767
508	Feb25-FISH2-3L1-rep2-m1bp-100x_Position010_9_cmle.ics	55	1	0	1.5162	1.1736910802652913	1.0	0.2731117070250386	1.7538658332664219	0.7595515798070542	0.8294018937267112	0.7586646929712623	0.6620865448420193	0.5740299837644238	0.9794847776925005	216.0	4.078136523465268	156.0	0.35969304704025484
509	Feb25-FISH2-3L1-rep2-m1bp-100x_Position010_9_cmle.ics	56	1	0	1.2995999999999999	0.5158750220536572	1.0	0.27708847204661974	1.8989638654358527	0.562342207941244	0.7114700481983016	0.562342207941244	0.356104400963966	0.732434699943098	0.9793953089513594	200.0	3.7205732281794393	140.0	0.3228014524720236
510	Feb25-FISH2-3L1-rep2-m1bp-100x_Position010_9_cmle.ics	59	1	0	1.2995999999999999	0.0	1.0	0.27749897348668884	2.5777889701223002	0.18067407317690842	0.3662368835401504	0.17644597615089022	0.03283932130234197	0.9045934353555141	0.9876907334976108	150.0	2.8138351699750026	91.0	0.20982094410681532
511	Feb25-FISH2-3L1-rep2-m1bp-100x_Position010_9_cmle.ics	60	1	0	0.8664	0.10317500441073144	1.0	0.13919672065136313	2.194552190719304	0.44147272692388867	0.6810690508624163	0.44147272692388867	0.09425183707142994	0.7682638910857453	0.7571275541127434	130.0	2.3668810508677165	52.0	0.1198976823467516
512	Feb25-FISH2-3L1-rep2-m1bp-100x_Position010_9_cmle.ics	62	1	0	1.2995999999999999	0.0	1.0	0.2865604583534133	2.5742960877536003	0.19078910558087198	0.40933647491809294	0.2003133295617738	0.026079712532560785	0.9263159756143128	0.9810145746112667	208.0	3.9227601246627737	151.0	0.3481644237376825
513	Feb25-FISH2-3L1-rep2-m1bp-100x_Position010_9_cmle.ics	63	1	0	1.2995999999999999	0.1459114905355603	1.0	0.3165528597617144	2.4458869300715	0.34003154281473236	0.512103782045335	0.3373163868014967	0.13793796579769305	0.8750279953933895	0.988644381467952	210.0	3.9674555365735023	161.0	0.37122167034282705
514	Feb25-FISH2-3L1-rep2-m1bp-100x_Position010_9_cmle.ics	64	1	0	1.2995999999999999	1.3452374738224686	1.0	0.30081470934661814	2.516039459149433	0.809304244424491	0.8790830441429854	0.8090372994879511	0.7148118038197394	0.5545454740971255	0.9939775882589063	218.0	4.122831935375998	166.0	0.3827502936453994
515	Feb25-FISH2-3L1-rep2-m1bp-100x_Position010_9_cmle.ics	65	1	0	0.8664	0.7817319754002556	1.0	0.2607220240633505	1.4882760049154793	0.6498677637378784	0.7600506555840085	0.6471110924534375	0.5152631431649944	0.7028688711770478	0.977854690969317	162.0	2.941576148396855	99.0	0.22826674139093092
516	Feb25-FISH2-3L1-rep2-m1bp-100x_Position010_9_cmle.ics	66	1	0	1.083	0.0	1.0	0.23959699594637324	2.021257430372968	0.20315520574426954	0.34839478044739025	0.20315520574426954	0.02565244407622204	0.9172482969385234	0.9345159297430954	136.0	2.5009672865999026	73.0	0.16831790021755516
517	Feb25-FISH2-3L1-rep2-m1bp-100x_Position010_9_cmle.ics	67	1	0	1.2995999999999999	1.4930362603455627	1.0	0.29523433221848683	2.3201079781865186	0.844577542387943	0.9091014111541605	0.8426047701986991	0.7610812924323748	0.4871525269035778	0.9931906451776654	222.0	4.188817510357036	169.0	0.38966746762694277
518	Feb25-FISH2-3L1-rep2-m1bp-100x_Position010_9_cmle.ics	69	1	0	1.2995999999999999	0.0	1.0	0.27024452934105747	2.425679079057631	0.11688728657914428	0.2573253520168696	0.11688728657914428	0.01742330453710632	0.9533284380353877	0.9451222614367522	186.0	3.5013263401660186	124.0	0.28590985790379225
519	Feb25-FISH2-3L1-rep2-m1bp-100x_Position010_9_cmle.ics	69	2	0	1.7328	0.7295574526778015	1.0	0.2963667803038929	2.572449263807676	0.5061097884497653	0.6287803550778859	0.505552003265084	0.36774369090538056	0.7911856791743596	0.9887918153637194	284.0	5.363728040025855	245.0	0.5649025418260412
520	Feb25-FISH2-3L1-rep2-m1bp-100x_Position011_10_cmle.ics	2	1	0	1.5162	0.5836459621422412	1.0	0.33220660359105136	2.428269228556979	0.5007247828597693	0.6337135988120632	0.5007247828597693	0.3614721930868679	0.751275239620015	0.9914900453649527	234.0	4.433584732980989	194.0	0.44731058413980407
521	Feb25-FISH2-3L1-rep2-m1bp-100x_Position011_10_cmle.ics	2	2	0	1.2995999999999999	0.0	1.0	0.22422053382509835	3.097843291083515	0.06108996342694621	0.1733232767256314	0.06108996342694621	0.021285831575391167	0.9852978178656433	0.9569142385112331	122.0	2.375341393948161	60.0	0.13834347963086724
522	Feb25-FISH2-3L1-rep2-m1bp-100x_Position011_10_cmle.ics	3	1	0	1.2995999999999999	1.2829802844612073	1.0	0.2938803076779628	2.075581046608853	0.8570047086681066	0.9252306885862247	0.8545464404818929	0.7600793514510109	0.5038245054454582	0.9912357096360334	168.0	3.1224728818098813	111.0	0.2559354373171044
523	Feb25-FISH2-3L1-rep2-m1bp-100x_Position011_10_cmle.ics	9	1	0	1.9493999999999998	1.2995999999999999	1.0	0.2829125976178994	2.7391630680507837	0.7839582207012635	0.8546711886700963	0.7775319224831261	0.6290247967049197	0.580907245426152	0.9861524861831702	290.0	5.568030022279301	247.0	0.5695139911470701
524	Feb25-FISH2-3L1-rep2-m1bp-100x_Position011_10_cmle.ics	9	2	0	1.083	0.9077480443748005	1.0	0.3216302398939304	2.345243858267337	0.544122974712823	0.6416433042208461	0.5384240242114826	0.44840429385962466	0.7560569507675219	1.0028445763060163	164.0	3.0798925556692636	112.0	0.25824116197761887
525	Feb25-FISH2-3L1-rep2-m1bp-100x_Position011_10_cmle.ics	10	1	0	1.2995999999999999	0.0	1.0	0.29890824058380877	2.186073820005839	0.2936416643528618	0.4568706781431386	0.2936416643528618	0.026717834807557548	0.8718337432647725	0.995794809435603	206.0	3.8546594639116254	152.0	0.350470148398197
526	Feb25-FISH2-3L1-rep2-m1bp-100x_Position011_10_cmle.ics	11	1	0	1.083	1.5162	1.0	0.3384541415902391	2.3949610045491543	0.9465032567706548	0.9906282139184093	0.9463404182379157	0.8471931779225231	0.3135906080745604	0.9952975217516037	166.0	3.124587967579992	117.0	0.26976978528019113
527	Feb25-FISH2-3L1-rep2-m1bp-100x_Position011_10_cmle.ics	12	1	0	1.5162	1.6294049638174177	1.0	0.28063462954816604	2.8065294190002676	0.8678683674257502	0.9255898097043079	0.8664900158629253	0.7867684191139338	0.4813950871130418	0.9904506209437294	224.0	4.303728668789026	167.0	0.3850560183059138
528	Feb25-FISH2-3L1-rep2-m1bp-100x_Position011_10_cmle.ics	13	1	0	1.083	1.7328	1.0	0.2992793722067354	2.160177683420424	0.9572185964760629	0.9923859330653643	0.9544596677760009	0.8734566567258791	0.2786624401392307	0.977976921371925	194.0	3.6098922412876737	139.0	0.32049572781150915
529	Feb25-FISH2-3L1-rep2-m1bp-100x_Position011_10_cmle.ics	14	1	0	1.5162	0.0	1.0	0.13321768155869604	1.8094280140623007	0.08471451189450267	0.18452512175080665	0.08471451189450267	0.030167144317293625	0.9620574266916341	0.9153605603475208	204.0	4.044016540405095	100.0	0.23057246605144538
530	Feb25-FISH2-3L1-rep2-m1bp-100x_Position011_10_cmle.ics	16	1	0	1.2995999999999999	1.5009357274113917	1.0	0.298179806429609	2.276621453455365	0.8830198866192748	0.9418289799824939	0.8803857889613311	0.8093674075407181	0.5198020582668395	0.980834358501353	180.0	3.3906453532742526	124.0	0.28590985790379225
531	Feb25-FISH2-3L1-rep2-m1bp-100x_Position011_10_cmle.ics	17	1	0	2.166	1.5162	1.0	0.2648339484630426	2.568867404157094	0.815536281881763	0.8896036394687016	0.8129860264278432	0.6948232384531687	0.5778289038163289	0.9817530459691897	374.0	7.164374336444873	350.0	0.8070036311800589
532	Feb25-FISH2-3L1-rep2-m1bp-100x_Position011_10_cmle.ics	18	1	0	1.2995999999999999	0.7295574526778015	1.0	0.28517285725903474	2.1946967348260062	0.6393056705298014	0.7370945002069537	0.6353412148178808	0.4837638400248344	0.7429559652222127	0.9744313291910078	212.0	3.9887456996438106	155.0	0.35738732237974036
533	Feb25-FISH2-3L1-rep2-m1bp-100x_Position011_10_cmle.ics	19	1	0	0.8664	1.1321417835580119	1.0	0.2930931921716425	1.9985809775073258	0.8389168835483692	0.8996206877457223	0.8361620244753308	0.7575447145467634	0.5109235252146107	1.002304057291447	126.0	2.324300724727099	72.0	0.16601217555704068
534	Feb25-FISH2-3L1-rep2-m1bp-100x_Position011_10_cmle.ics	21	1	0	1.5162	0.815064591942846	1.0	0.2912161111856108	2.8693719312986077	0.6163932766302147	0.7310652085864723	0.6146044282435534	0.4971789073399037	0.6977080974775826	0.9721648828998176	230.0	4.414409655680793	177.0	0.40811326491105837
535	Feb25-FISH2-3L1-rep2-m1bp-100x_Position011_10_cmle.ics	22	1	0	1.2995999999999999	0.8972608143895275	1.0	0.32570889327732366	2.410747092287021	0.6885750671122883	0.8001697985734528	0.6839056063423354	0.5385693872304298	0.6785720551558593	1.0091991630383512	214.0	4.03344111155454	168.0	0.3873617429664282
536	Feb25-FISH2-3L1-rep2-m1bp-100x_Position011_10_cmle.ics	23	1	0	1.083	0.0	1.0	0.33703604508111007	2.245521888833423	0.17169429578384024	0.32947395901318366	0.17885393551755646	0.026367314971935778	0.9245624813431012	0.9979043698314635	170.0	3.16716829372061	121.0	0.27899268392224896
537	Feb25-FISH2-3L1-rep2-m1bp-100x_Position011_10_cmle.ics	25	1	0	1.2995999999999999	1.9493999999999998	1.0	0.29247783641808905	2.42258576886708	0.9893148279104466	0.9987644055547353	0.9807589192045569	0.9349059316304407	0.2626966885794886	0.993400460352773	186.0	3.5481368378468585	129.0	0.29743848120636457
538	Feb25-FISH2-3L1-rep2-m1bp-100x_Position011_10_cmle.ics	28	1	0	1.5162	1.5146569851281166	1.0	0.2800901754771584	2.5558791673378676	0.9015662104844134	0.9605976582339295	0.899795472951641	0.7965985367393722	0.5375012717862467	0.9946465941068031	204.0	3.9035850473625753	145.0	0.33433007577459584
539	Feb25-FISH2-3L1-rep2-m1bp-100x_Position011_10_cmle.ics	29	1	0	1.083	1.9147436595932399	1.0	0.30300855069345994	2.0032973915315515	0.9401037082086328	0.9729486420306324	0.9395835667301506	0.8925187651041083	0.3858691661485806	0.9957809353652205	180.0	3.320429606752993	125.0	0.28821558256430674
540	Feb25-FISH2-3L1-rep2-m1bp-100x_Position011_10_cmle.ics	30	1	0	1.083	0.0	1.0	0.25676833499385804	2.548825175107088	0.14759327276242026	0.2951478832398995	0.10438816934080804	0.03749275082157356	0.9462558253966361	0.9771128880524879	106.0	2.0177780986623315	52.0	0.1198976823467516
541	Feb25-FISH2-3L1-rep2-m1bp-100x_Position011_10_cmle.ics	31	1	0	1.5162	0.0	1.0	0.21468644700409975	2.181714455660854	0.07749249749916638	0.24132118113445222	0.07749249749916638	0.02750916972324108	0.9491502010675379	0.9159017962269613	174.0	3.3267748640633266	100.0	0.23057246605144538
542	Feb25-FISH2-3L1-rep2-m1bp-100x_Position011_10_cmle.ics	32	1	0	1.2995999999999999	1.1321417835580119	1.0	0.3058090572582092	2.245124777958111	0.7417495341425611	0.8254035979867993	0.7369893709037925	0.6271979473247302	0.6038823694407335	1.0033651024508825	222.0	4.142007012676196	172.0	0.3965846416084861
543	Feb25-FISH2-3L1-rep2-m1bp-100x_Position011_10_cmle.ics	34	1	0	1.5162	1.083	1.0	0.3023345897006943	2.473149412471682	0.8489923200126773	0.9669058762939109	0.8489923200126773	0.6565483635458111	0.4718873287429714	0.9935756055937202	228.0	4.299498497248804	178.0	0.4104189895715728
544	Feb25-FISH2-3L1-rep2-m1bp-100x_Position011_10_cmle.ics	35	1	0	1.083	0.3095250132321943	1.0	0.2691776018381925	2.402610014749678	0.3564393293108529	0.466368599835585	0.3564393293108529	0.24181414899722356	0.8490456809681219	0.9818311509405628	126.0	2.417921720088779	69.0	0.1590950015754973
545	Feb25-FISH2-3L1-rep2-m1bp-100x_Position011_10_cmle.ics	36	1	0	1.083	0.10317500441073144	1.0	0.2960972019959404	1.9093133213427655	0.3277135740172548	0.46710463015426723	0.32405734506462547	0.07502752862442404	0.8613172576543305	0.9937006425104576	150.0	2.7904299211345833	94.0	0.2167381180883587
546	Feb25-FISH2-3L1-rep2-m1bp-100x_Position011_10_cmle.ics	37	1	0	1.2995999999999999	0.46141264688247224	1.0	0.2886090189841206	2.4122896657297224	0.48517772246585805	0.618351046317148	0.48503285791421386	0.3326221800798072	0.799214529861552	0.9948212120305003	168.0	3.1692833794907207	110.0	0.2536297126565899
547	Feb25-FISH2-3L1-rep2-m1bp-100x_Position011_10_cmle.ics	38	1	0	1.2995999999999999	1.7539750749824343	1.0	0.2979400440273149	2.508792998249579	0.8966776094334515	0.9439003907469999	0.8950743668579916	0.8382598918678817	0.44677006145039383	0.998907095150384	198.0	3.7460935627899703	143.0	0.3297186264535669
548	Feb25-FISH2-3L1-rep2-m1bp-100x_Position011_10_cmle.ics	39	1	0	1.7328	0.7857574237886386	1.0	0.3069539096223823	2.4300426974577776	0.5770974386993407	0.701969152164443	0.5762815732543802	0.4515206107546571	0.7772770224440836	0.9999125699700587	298.0	5.653190674560538	268.0	0.6179342090178737
549	Feb25-FISH2-3L1-rep2-m1bp-100x_Position011_10_cmle.ics	40	1	0	1.2995999999999999	1.9493999999999998	1.0	0.31558993033611005	2.1768160163446777	0.9794329236217614	0.9936209464115046	0.9728686478036348	0.9104117119720241	0.25688167515179594	1.0026864136028542	186.0	3.5013263401660186	134.0	0.30896710450893683
550	Feb25-FISH2-3L1-rep2-m1bp-100x_Position011_10_cmle.ics	41	1	0	1.5162	2.7095281946955994	1.0	0.21120919811919045	1.5442570034587078	0.9881163859111791	0.9985017866258296	0.9870648289943849	0.958044920877999	0.29336744147391464	0.9449833720968283	274.0	5.140250980472209	196.0	0.451922033460833
551	Feb25-FISH2-3L1-rep2-m1bp-100x_Position011_10_cmle.ics	42	1	0	1.5162	1.3477239015757756	1.0	0.2906868724864104	1.9317136972949356	0.784366388944392	0.8664911734501842	0.7815318559685506	0.6739078916186113	0.607996806870504	0.9872333726255128	262.0	4.918889006688679	215.0	0.4957308020106076
552	Feb25-FISH2-3L1-rep2-m1bp-100x_Position011_10_cmle.ics	43	1	0	1.2995999999999999	0.5158750220536572	1.0	0.3045614175595653	2.908989914077091	0.4746093335877701	0.5807730636303883	0.4746093335877701	0.3546424103640566	0.8003264996545654	0.9923765361289023	162.0	3.105412890279794	107.0	0.2467125386750466
553	Feb25-FISH2-3L1-rep2-m1bp-100x_Position011_10_cmle.ics	44	1	0	1.2995999999999999	1.7328	1.0	0.3062396383479829	2.516460068606924	0.9140450792502862	0.9552635147351293	0.9081917073464714	0.8673800699089977	0.46936840091645854	0.9894189061289864	186.0	3.548136837846858	132.0	0.30435565518790797
554	Feb25-FISH2-3L1-rep2-m1bp-100x_Position011_10_cmle.ics	45	1	0	1.5162	0.23070632344123612	1.0	0.301603744539118	2.282022061699633	0.36344607461432304	0.5081317893405907	0.36344607461432304	0.16880353411920715	0.8720068844032647	1.0003611024094412	262.0	4.942294255529096	219.0	0.5049537006526654
555	Feb25-FISH2-3L1-rep2-m1bp-100x_Position011_10_cmle.ics	47	1	0	1.083	1.3586516622891618	1.0	0.2938803076779628	2.1195665667424675	0.848002588238919	0.9080404874516631	0.8460382997735291	0.7578995208676763	0.49764941518740696	0.9831199078933512	168.0	3.122472881809881	111.0	0.2559354373171044
556	Feb25-FISH2-3L1-rep2-m1bp-100x_Position011_10_cmle.ics	49	1	0	0.8664	0.639412489864916	1.0	0.2824135301216581	2.0679815811559528	0.6477504447047594	0.7560125529668676	0.6474322819500484	0.5203913401882945	0.6836141716346225	1.007974875861385	124.0	2.2796053128163702	69.0	0.1590950015754973
557	Feb25-FISH2-3L1-rep2-m1bp-100x_Position011_10_cmle.ics	50	1	0	1.2995999999999999	1.5290417620526913	1.0	0.32541660269805606	2.2406129470628326	0.8579597884148006	0.9247072508220371	0.8563352091808222	0.7798077797850357	0.46648272780113864	1.0005497188133146	202.0	3.7652686400901683	154.0	0.3550815977192259
558	Feb25-FISH2-3L1-rep2-m1bp-100x_Position011_10_cmle.ics	51	1	0	1.083	0.0	1.0	0.307367644407585	2.048830196148542	0.20832811717576363	0.36706622433650477	0.20832811717576363	0.025131447170756133	0.9212496146811564	1.0001514991555747	182.0	3.3651250186637216	128.0	0.2951327565458501
559	Feb25-FISH2-3L1-rep2-m1bp-100x_Position011_10_cmle.ics	54	1	0	1.2995999999999999	0.10317500441073144	1.0	0.18161863239832968	2.8059361101479694	0.18619356026888487	0.28503534996981694	0.18619356026888487	0.05819444018130288	0.9218058808316401	0.8975772382013855	122.0	2.328530896267321	54.0	0.12450913166778053
560	Feb25-FISH2-3L1-rep2-m1bp-100x_Position011_10_cmle.ics	55	1	0	1.7328	1.9505459086905699	1.0	0.2762668760931572	1.9302030391195437	0.8602774274905423	0.9124257989112048	0.8618029711192446	0.7887152831175223	0.464674482259533	0.9689390804603853	314.0	5.8703224768038496	275.0	0.634074281641475
561	Feb25-FISH2-3L1-rep2-m1bp-100x_Position011_10_cmle.ics	55	2	0	0.8664	0.42540144110901373	1.0	0.25676833499385804	2.176507685203153	0.35955771537538833	0.44533724971549843	0.35169932027189127	0.258109064066681	0.8823242001395183	0.9981813167866121	106.0	1.994372849821912	52.0	0.1198976823467516
562	Feb25-FISH2-3L1-rep2-m1bp-100x_Position011_10_cmle.ics	56	1	0	1.5162	1.1554092027302227	1.0	0.28230249772101607	2.653460390270882	0.7831457696360122	0.8564248915664208	0.7797198502937888	0.6725467508710238	0.5549253107349149	0.9935974989086898	194.0	3.703513236649352	135.0	0.31127282916945126
563	Feb25-FISH2-3L1-rep2-m1bp-100x_Position011_10_cmle.ics	58	1	0	1.2995999999999999	0.0	1.0	0.2638937829015426	2.4428652990616784	0.1729467532377923	0.35687129559991443	0.15465503798411637	0.02624733490191749	0.9402855243331831	0.9489158353997174	210.0	3.9440502877330825	147.0	0.33894152509562475
564	Feb25-FISH2-3L1-rep2-m1bp-100x_Position011_10_cmle.ics	59	1	0	1.083	0.6921189703237084	1.0	0.3172445868638787	2.4394762069227043	0.6326568406374936	0.7267230955259976	0.6292253559484515	0.5216183535409654	0.6911755240154251	1.013665113773097	136.0	2.5711830331211623	84.0	0.1936808714832141
565	Feb25-FISH2-3L1-rep2-m1bp-100x_Position011_10_cmle.ics	60	1	0	1.5162	0.0	1.0	0.30297318983231947	2.1843525834753295	0.16509902283534514	0.35159638396822906	0.16509902283534514	0.021135198082995542	0.9351670231479707	0.9825694582754273	256.0	4.80820801979691	212.0	0.48881362802906425
566	Feb25-FISH2-3L1-rep2-m1bp-100x_Position011_10_cmle.ics	60	2	0	0.8664	0.0	1.0	0.31530322262928967	2.2563141087753302	0.07098253943370733	0.19354242716054912	0.08382788763726215	0.021135198082995542	0.9608530041970743	0.9325873981407352	104.0	1.9730826867516031	56.0	0.12912058098880944
567	Feb25-FISH2-3L1-rep2-m1bp-100x_Position011_10_cmle.ics	61	1	0	1.083	0.9148837159138977	1.0	0.2714970799337216	2.6265194590081826	0.7732026660344056	0.8671922337258621	0.7671171527174057	0.6631958165388973	0.6659496839843704	0.9903768150218434	134.0	2.5264876212104337	76.0	0.1752350741990985
568	Feb25-FISH2-3L1-rep2-m1bp-100x_Position011_10_cmle.ics	62	1	0	1.083	1.8177762540415314	1.0	0.27667820782609226	1.9195389796116236	0.9100200033808531	0.9546014819406097	0.9100200033808531	0.8644031385586296	0.3822645425928109	0.9731449357967291	202.0	3.7886738889305875	142.0	0.3274129017930525
569	Feb25-FISH2-3L1-rep2-m1bp-100x_Position011_10_cmle.ics	63	1	0	1.5162	0.2918229810711206	1.0	0.2910939842943082	2.424241940130817	0.3103872308939079	0.46567950389344986	0.30876642824424794	0.17684366301398824	0.8961810839247362	0.993677921938863	206.0	3.9014699615924644	150.0	0.3458586990771681
570	Feb25-FISH2-3L1-rep2-m1bp-100x_Position011_10_cmle.ics	63	2	0	1.2995999999999999	0.8875449473696695	1.0	0.2697079550138149	2.3393823097426387	0.5802579190303372	0.6785754554103097	0.5755857792184912	0.4700239596913428	0.7728498854227489	0.9843191652332907	196.0	3.7013981508792417	134.0	0.30896710450893683
571	Feb25-FISH2-3L1-rep2-m1bp-100x_Position011_10_cmle.ics	64	1	0	1.2995999999999999	1.1396051716664168	1.0	0.2882305395200157	2.3721044037865826	0.7654007638114667	0.8404258683808936	0.760443105534075	0.6765305880399459	0.6431014638035728	0.9766633844145607	184.0	3.45663092825529	126.0	0.2905213072248212
572	Feb25-FISH2-3L1-rep2-m1bp-100x_Position011_10_cmle.ics	65	1	0	1.5162	0.42540144110901373	1.0	0.27451374210420326	2.6861739241009768	0.5143690272413705	0.666665233061235	0.5121067978702357	0.3531916357724696	0.7595873975600728	0.9811787627096827	178.0	3.3693551902039434	117.0	0.26976978528019113
573	Feb25-FISH2-3L1-rep2-m1bp-100x_Position011_10_cmle.ics	66	1	0	1.2995999999999999	0.5556144027286182	1.0	0.28380753372595546	2.267912391144573	0.5736983188652784	0.6998810601622553	0.5695620528660951	0.40431112531288277	0.7325508954311996	0.9956400333689593	172.0	3.2352689544717577	113.0	0.2605468866381333
574	Feb25-FISH2-3L1-rep2-m1bp-100x_Position011_10_cmle.ics	67	1	0	1.2995999999999999	0.7610319551488771	1.0	0.3037496357219828	2.3767864383383612	0.644617587320614	0.7692171944194719	0.6397629274464756	0.49514866979655714	0.6913553609572867	0.9895717047606684	204.0	3.8333693008413166	151.0	0.3481644237376825
575	Feb25-FISH2-3L1-rep2-m1bp-100x_Position011_10_cmle.ics	69	1	0	1.083	0.815064591942846	1.0	0.16486492059654892	1.9306256659369156	0.6314919487578183	0.7146204114223278	0.6251181946166292	0.5278659130227704	0.7336275463097964	0.8545828728110433	126.0	2.3008954758866786	54.0	0.12450913166778053
576	Feb25-FISH2-3L1-rep2-m1bp-100x_Position011_10_cmle.ics	70	1	0	1.5162	1.3229242629964544	1.0	0.3116085728906855	2.0904596556705224	0.7975394776622712	0.8853298913928231	0.7977487848554617	0.685001976790158	0.5583402203689365	0.9914323137183166	256.0	4.808208019796912	215.0	0.4957308020106076
577	Feb25-FISH2-3L1-rep2-m1bp-100x_Position012_11_cmle.ics	1	1	0	1.7328	0.8664	1.0	0.28830009667019485	1.8085437053829116	0.7665399731887149	0.8942791801230882	0.7665399731887149	0.48150916306136127	0.5850816796725009	0.9720403012264279	380.0	7.0644080837728636	374.0	0.8623410230324058
578	Feb25-FISH2-3L1-rep2-m1bp-100x_Position012_11_cmle.ics	1	2	0	1.5162	0.8779414014559871	1.0	0.32234154342525395	2.5555186598524613	0.5784382426421303	0.6684664630430809	0.5784382426421303	0.44138744592041923	0.8262253390180527	0.9992919084477225	200.0	3.790788974700699	151.0	0.3481644237376825
579	Feb25-FISH2-3L1-rep2-m1bp-100x_Position012_11_cmle.ics	2	1	0	0.8664	1.1112288054572363	1.0	0.3324903357742127	2.640640544809168	0.8658417770849571	0.9112431800467654	0.8612626656274357	0.7980416991426345	0.5097724267531044	1.015201739632663	96.0	1.817706287949107	51.0	0.11759195768623716
580	Feb25-FISH2-3L1-rep2-m1bp-100x_Position012_11_cmle.ics	3	1	0	1.2995999999999999	0.41270001764292574	1.0	0.333219594839088	2.7699910166711623	0.47462837778825834	0.6058184422435327	0.46820905168649235	0.3418269314747856	0.8205311703935745	0.9792800995029513	164.0	3.1267030533501035	114.0	0.26285261129864773
581	Feb25-FISH2-3L1-rep2-m1bp-100x_Position012_11_cmle.ics	4	1	0	1.2995999999999999	0.3720027687491155	1.0	0.27308137672307414	2.660223010041206	0.4637395257956638	0.611670048472551	0.46321346710254385	0.31611430503889076	0.8100173300352901	0.9895895817033717	168.0	3.1926886283311404	107.0	0.2467125386750466
582	Feb25-FISH2-3L1-rep2-m1bp-100x_Position012_11_cmle.ics	6	1	0	1.2995999999999999	1.0452244593809161	1.0	0.3345045454114488	2.199244812715369	0.7367235500863331	0.8418417431393688	0.7286117465576328	0.5802656604699675	0.7058985000742155	0.986813456792255	260.0	4.8741935947779504	228.0	0.5257052225972955
583	Feb25-FISH2-3L1-rep2-m1bp-100x_Position012_11_cmle.ics	7	1	0	1.7328	0.0	1.0	0.18097761502956675	2.2501757517608754	0.07702078521939953	0.2463933795227098	0.07702078521939953	0.027324865280985374	0.9529137706032598	0.890641116919787	208.0	4.039786368864873	120.0	0.2766869592617345
584	Feb25-FISH2-3L1-rep2-m1bp-100x_Position012_11_cmle.ics	8	1	0	1.083	0.0	1.0	0.1578038845213746	1.6451795668826423	0.053137254901960786	0.1838795518207283	0.0757236227824463	0.026559290382819796	0.9653925784525982	0.9584968817327572	152.0	2.928746328406991	70.0	0.1614007262360118
585	Feb25-FISH2-3L1-rep2-m1bp-100x_Position012_11_cmle.ics	9	1	0	1.2995999999999999	0.0	1.0	0.27538055063158023	2.3247672055416415	0.31963077918532823	0.5094377773958407	0.29153481412583027	0.029895562677558614	0.8577444886090987	0.9791471409117375	158.0	2.9926168176179173	98.0	0.2259610167304165
586	Feb25-FISH2-3L1-rep2-m1bp-100x_Position012_11_cmle.ics	10	1	0	0.8664	1.2995999999999999	1.0	0.3161797036095224	2.211816975084291	0.9613303175002095	0.9964396414509509	0.9613303175002095	0.8796012398425065	0.38103167698806756	1.0149662750185855	110.0	2.0603584248029496	61.0	0.1406492042913817
587	Feb25-FISH2-3L1-rep2-m1bp-100x_Position012_11_cmle.ics	11	1	0	0.8664	0.0	1.0	0.27689958019308064	2.535589892789227	0.25560325143848756	0.4168691204676226	0.23470636587816238	0.03477029865741164	0.9139250448018861	0.9928663985441076	106.0	1.9943728498219118	54.0	0.12450913166778053
588	Feb25-FISH2-3L1-rep2-m1bp-100x_Position012_11_cmle.ics	12	1	0	1.083	0.0	1.0	0.21128366681908478	2.3152486976001967	0.0979431929480901	0.2536359100401013	0.0979431929480901	0.03615582207602609	0.938176196414703	0.9468801677190362	116.0	2.288065655896815	54.0	0.12450913166778053
589	Feb25-FISH2-3L1-rep2-m1bp-100x_Position012_11_cmle.ics	14	1	0	1.7328	0.2918229810711206	1.0	0.3000337193799645	2.721048463780773	0.39176317361603286	0.5550117441010475	0.3900748431336898	0.1757422160543531	0.8468547682307742	0.9938275778958636	292.0	5.589320185349609	257.0	0.5925712377522147
590	Feb25-FISH2-3L1-rep2-m1bp-100x_Position012_11_cmle.ics	16	1	0	1.083	1.1349250485180458	1.0	0.29646354607517716	2.261747574549241	0.8205924139495457	0.8838154705762963	0.8214639620816867	0.7473167062644014	0.44591973578103594	1.0034737454143094	138.0	2.592473196191471	83.0	0.1913751468226997
591	Feb25-FISH2-3L1-rep2-m1bp-100x_Position012_11_cmle.ics	17	1	0	1.083	0.8058225447605828	1.0	0.30001634125536203	2.4083483451604786	0.6961793741982263	0.757298231914775	0.696870991131686	0.5976685816275308	0.7276641193265507	1.0061424943314	144.0	2.7499646807640765	89.0	0.2052094947857864
592	Feb25-FISH2-3L1-rep2-m1bp-100x_Position012_11_cmle.ics	18	1	0	1.5162	0.0	1.0	0.21954452311605022	2.028802540970419	0.1345758119439054	0.28722492768481567	0.09745523781626451	0.02462743949324448	0.9690990456109915	0.9548877801018855	212.0	4.129177192686331	136.0	0.31357855382996574
593	Feb25-FISH2-3L1-rep2-m1bp-100x_Position012_11_cmle.ics	19	1	0	0.8664	0.0	1.0	0.32525801795297377	1.9232704356173764	0.3787684968927696	0.5401092688724014	0.3787684968927696	0.1026706500837673	0.8677351670704064	1.0086443066851885	116.0	2.1476341628542954	67.0	0.15448355225446841
594	Feb25-FISH2-3L1-rep2-m1bp-100x_Position012_11_cmle.ics	19	2	0	1.5162	0.8595614345612763	1.0	0.27737321229142964	2.3360139561038116	0.6328103722899422	0.741214749647187	0.6079153909003128	0.486657065751141	0.7733497332192213	0.9887747183057858	232.0	4.365484072229841	175.0	0.40350181559002946
595	Feb25-FISH2-3L1-rep2-m1bp-100x_Position012_11_cmle.ics	20	1	0	1.083	0.9228252937649445	1.0	0.24802047265182575	2.486709601730547	0.7762265587156598	0.8325202408137845	0.7713653034392084	0.6917168362051069	0.5944634776653539	0.9832048995343032	114.0	2.1497492486244063	57.0	0.13142630564932387
596	Feb25-FISH2-3L1-rep2-m1bp-100x_Position012_11_cmle.ics	21	1	0	1.2995999999999999	1.2536039404732575	1.0	0.28338543426035845	2.533014377889322	0.843302762471802	0.9137328501164897	0.8394567508598055	0.7442032469213417	0.5389584938722153	0.9900017244712611	168.0	3.1926886283311404	109.0	0.25132398799607547
597	Feb25-FISH2-3L1-rep2-m1bp-100x_Position012_11_cmle.ics	22	1	0	1.2995999999999999	0.7610319551488771	1.0	0.28557019232898284	2.4082499075421726	0.6442267149768811	0.7514918279984849	0.6421542353622194	0.49798826547749214	0.6704565028319375	0.9927790592585867	198.0	3.7226883139495506	140.0	0.3228014524720236
598	Feb25-FISH2-3L1-rep2-m1bp-100x_Position012_11_cmle.ics	23	1	0	1.083	0.3720027687491155	1.0	0.29197721891436773	2.145238885931283	0.5050797821661034	0.6532008143698161	0.5011884584139847	0.33085779618690386	0.8212268437201868	0.9897816834385408	156.0	2.924516156866769	99.0	0.22826674139093092
599	Feb25-FISH2-3L1-rep2-m1bp-100x_Position012_11_cmle.ics	24	1	0	1.083	0.32626801153583	1.0	0.29733737369906565	1.8271046170323042	0.44511427625041405	0.6033852268963232	0.44511427625041405	0.30117919841006957	0.8008081364776004	0.9878796673388133	130.0	2.4136915485485564	76.0	0.1752350741990985
600	Feb25-FISH2-3L1-rep2-m1bp-100x_Position012_11_cmle.ics	25	1	0	1.2995999999999999	0.3095250132321943	1.0	0.29247783641808905	2.372848497757957	0.41754168762332183	0.5520950206987272	0.42121716253336944	0.2486478121251983	0.8065390092676566	0.9946089741077783	186.0	3.5013263401660186	129.0	0.29743848120636457
601	Feb25-FISH2-3L1-rep2-m1bp-100x_Position012_11_cmle.ics	26	1	0	1.083	1.4468993886995907	1.0	0.29064899138885836	1.9970431980326977	0.9208854078702922	0.9735211535213646	0.9198192872825536	0.8451855683161628	0.42512300174977025	0.9828596129916481	152.0	2.835125333045312	95.0	0.21904384274887315
602	Feb25-FISH2-3L1-rep2-m1bp-100x_Position012_11_cmle.ics	28	1	0	1.5162	0.0	1.0	0.24250784340499912	2.3091668406785453	0.1433382426898484	0.3047363316330196	0.14305535598821753	0.02188106185789209	0.9433277299890508	0.9552001996484415	216.0	4.101541772305689	147.0	0.33894152509562475
603	Feb25-FISH2-3L1-rep2-m1bp-100x_Position012_11_cmle.ics	28	2	0	1.083	0.0	1.0	0.24856632923939953	2.0695864726848865	0.14305535598821753	0.29894837991235	0.1433382426898484	0.02188106185789209	0.956746563795835	0.9645787846437401	138.0	2.569067947351051	76.0	0.1752350741990985
604	Feb25-FISH2-3L1-rep2-m1bp-100x_Position012_11_cmle.ics	29	1	0	1.2995999999999999	1.6162859307598463	1.0	0.3033909273354146	2.3110910501603534	0.9107096690796277	0.9523453658221303	0.9096674638055843	0.8434793497931747	0.3753779813385403	0.992759816989425	178.0	3.3693551902039443	123.0	0.2836041332432778
605	Feb25-FISH2-3L1-rep2-m1bp-100x_Position012_11_cmle.ics	30	1	0	1.2995999999999999	0.5158750220536572	1.0	0.2743532130399526	2.3627622658212823	0.5582118595479264	0.6826450301440311	0.5582118595479264	0.4007592473547961	0.7794326220633455	0.994734675842571	176.0	3.301254529452795	115.0	0.2651583359591622
606	Feb25-FISH2-3L1-rep2-m1bp-100x_Position012_11_cmle.ics	31	1	0	1.2995999999999999	0.20635000882146287	1.0	0.3079536876373948	2.4414154367529766	0.34920173548094374	0.48348882713248637	0.33264093693284935	0.16836221075317603	0.8659024480354958	1.0036138789771432	194.0	3.656702738968513	141.0	0.325107177132538
607	Feb25-FISH2-3L1-rep2-m1bp-100x_Position012_11_cmle.ics	32	1	0	1.2995999999999999	1.5627088357751586	1.0	0.2786623371401123	2.627769167077182	0.871308436983028	0.9282136511243184	0.8676015562771889	0.8051475093437902	0.49290056440483054	0.9774447440836929	190.0	3.614122412827895	130.0	0.29974420586687905
608	Feb25-FISH2-3L1-rep2-m1bp-100x_Position012_11_cmle.ics	33	1	0	1.083	0.5260913608053412	1.0	0.3384541415902391	2.1550084902226225	0.5605574519415856	0.68857634165747	0.5602323571935768	0.39314221184200393	0.7370327543308989	1.0099840110848781	166.0	3.1011827187395724	117.0	0.26976978528019113
609	Feb25-FISH2-3L1-rep2-m1bp-100x_Position012_11_cmle.ics	35	1	0	1.083	0.6639153385791856	1.0	0.34183152125105953	2.4903636895792913	0.647291706046668	0.770666624661332	0.6422615672190368	0.5063585575368071	0.6801126850252456	1.0099641590643056	144.0	2.7265594319236572	95.0	0.21904384274887315
610	Feb25-FISH2-3L1-rep2-m1bp-100x_Position012_11_cmle.ics	36	1	0	1.083	0.3095250132321943	1.0	0.3408749816318012	2.0312739373816324	0.45152251918401287	0.5895163549923625	0.4507361780204087	0.2592169126619004	0.8205443075228056	1.0115744364031345	138.0	2.592473196191471	89.0	0.2052094947857864
611	Feb25-FISH2-3L1-rep2-m1bp-100x_Position012_11_cmle.ics	38	1	0	1.2995999999999999	0.815064591942846	1.0	0.2878700880801862	2.2603163267654063	0.672441434920549	0.7861554384517037	0.6682608725063757	0.5325346519918553	0.6676611062836435	0.9999812803851935	204.0	3.833369300841316	147.0	0.33894152509562475
612	Feb25-FISH2-3L1-rep2-m1bp-100x_Position012_11_cmle.ics	40	1	0	1.083	1.2748075358549043	1.0	0.29249864608420967	2.2481955913407172	0.8580129500231602	0.9286763184089408	0.8563276730365538	0.7624005834409217	0.4837836148194231	0.9987752733218529	158.0	2.9692115687774976	101.0	0.23287819071195984
613	Feb25-FISH2-3L1-rep2-m1bp-100x_Position012_11_cmle.ics	41	1	0	1.2995999999999999	1.482693511411244	1.0	0.23843161687255787	2.841116305286829	0.9129007258272848	0.9613044891292573	0.9105840784660127	0.8165765285289289	0.5157915143421081	0.9201320931432228	146.0	2.818065341515225	81.0	0.18676369750167077
614	Feb25-FISH2-3L1-rep2-m1bp-100x_Position012_11_cmle.ics	43	1	0	0.8664	0.2918229810711206	1.0	0.2718685950221936	1.963202430585897	0.36876717508287926	0.4910909004976132	0.36940185136421644	0.2213095937396612	0.8595575158954084	0.9409850755993335	104.0	1.9262721890707628	52.0	0.1198976823467516
615	Feb25-FISH2-3L1-rep2-m1bp-100x_Position012_11_cmle.ics	44	1	0	1.2995999999999999	1.9493999999999998	1.0	0.2888529022086707	2.42776188981638	0.9695892823448016	0.9877602364928612	0.962551103843009	0.8964274482671866	0.295520263537721	1.0030585326593346	172.0	3.235268954471758	114.0	0.26285261129864773
616	Feb25-FISH2-3L1-rep2-m1bp-100x_Position012_11_cmle.ics	45	1	0	1.2995999999999999	0.0	1.0	0.30463080996331215	2.7952808778437572	0.16915600788520607	0.351207995232201	0.16915600788520607	0.027424013203135745	0.9481942488343376	0.9595871669452322	164.0	3.1501083021905227	109.0	0.25132398799607547
617	Feb25-FISH2-3L1-rep2-m1bp-100x_Position012_11_cmle.ics	46	1	0	1.083	1.0389843448820495	1.0	0.29064899138885836	2.474834836993027	0.7854758105157064	0.8575613136233832	0.7817486981353939	0.689678523433563	0.5758514418424285	1.0036203237950854	152.0	2.8819358307261513	95.0	0.21904384274887315
618	Feb25-FISH2-3L1-rep2-m1bp-100x_Position012_11_cmle.ics	48	1	0	1.7328	0.6736388337817686	1.0	0.25943223351035166	2.373865471033651	0.6251221721079957	0.7575388036548515	0.6172359064946245	0.4237175291195538	0.7004035396191617	0.9835906708104422	278.0	5.229641804293668	222.0	0.5118708746342088
619	Feb25-FISH2-3L1-rep2-m1bp-100x_Position012_11_cmle.ics	49	1	0	1.2995999999999999	1.7328	1.0	0.29388427730391214	2.646761819978331	0.9663916947727021	0.9878556440034322	0.9539457475639076	0.8957046614957225	0.3234518496935534	0.9936386889508404	174.0	3.326774864063326	117.0	0.26976978528019113
620	Feb25-FISH2-3L1-rep2-m1bp-100x_Position012_11_cmle.ics	50	1	0	1.083	1.2225574214657589	1.0	0.31588787659755735	1.6664473238614654	0.8283559400162808	0.89426839673993	0.8257372917095752	0.7478643795176587	0.5946025608106096	0.9894056341281128	154.0	2.8564154961156207	101.0	0.23287819071195984
621	Feb25-FISH2-3L1-rep2-m1bp-100x_Position012_11_cmle.ics	52	1	0	1.2995999999999999	0.47983597837242026	1.0	0.2921354378512409	2.5922021709949754	0.6825313027211275	0.8059747741957697	0.6741762592817876	0.45259545751896524	0.7876017515968315	0.9994608037269309	142.0	2.728674517693768	86.0	0.19829232080424306
622	Feb25-FISH2-3L1-rep2-m1bp-100x_Position012_11_cmle.ics	53	1	0	1.2995999999999999	0.10317500441073144	1.0	0.28265193913446984	2.394958349850814	0.3142795223220291	0.4754921009759816	0.3142795223220291	0.0905249077077137	0.872401032965674	0.998155924045675	192.0	3.6120073270577846	133.0	0.3066613798484224
623	Feb25-FISH2-3L1-rep2-m1bp-100x_Position012_11_cmle.ics	54	1	0	1.5162	0.928575039696583	1.0	0.3146246864928445	2.4127761035753097	0.648331830477908	0.7693173902452575	0.648331830477908	0.5104060273761853	0.6946334901148451	0.9869056097970323	270.0	5.121075903172013	234.0	0.5395395705603823
624	Feb25-FISH2-3L1-rep2-m1bp-100x_Position012_11_cmle.ics	56	1	0	0.8664	0.9788040346074901	1.0	0.3406701709760313	1.7990978340907096	0.7509385696934006	0.8276436379697449	0.7523188192425191	0.6356095182008907	0.6170090655813374	0.9916420868233216	158.0	2.898995822256238	109.0	0.25132398799607547
625	Feb25-FISH2-3L1-rep2-m1bp-100x_Position012_11_cmle.ics	57	1	0	1.2995999999999999	0.1459114905355603	1.0	0.17663510225042145	2.1427780921388617	0.409531477409965	0.6332641748985849	0.4030698087304782	0.1773191300488238	0.8402735553770879	0.6870551952814374	164.0	3.0798925556692636	83.0	0.1913751468226997
626	Feb25-FISH2-3L1-rep2-m1bp-100x_Position012_11_cmle.ics	58	1	0	1.5162	1.4094967255872224	1.0	0.30543421492543676	2.4469456271839967	0.8001829069900368	0.8769576763777381	0.7977031102981912	0.6863606785145842	0.6217801052271719	0.9949757879861476	268.0	5.052975242420865	228.0	0.5257052225972955
627	Feb25-FISH2-3L1-rep2-m1bp-100x_Position012_11_cmle.ics	59	1	0	1.083	0.6497999999999999	1.0	0.3042557231713215	2.148796404989273	0.6747471300573988	0.814092468150637	0.6747471300573988	0.4541662291754165	0.7169900890138344	0.9966299057920625	172.0	3.2118637056313384	117.0	0.26976978528019113
628	Feb25-FISH2-3L1-rep2-m1bp-100x_Position012_11_cmle.ics	59	2	0	1.2995999999999999	1.4094967255872226	1.0	0.2960972019959404	2.9957855046530715	0.7515180946381073	0.8243100762984741	0.7492081408371832	0.687814993700126	0.57180414727056	0.9693453219112452	150.0	2.8840509164962627	94.0	0.2167381180883587
629	Feb25-FISH2-3L1-rep2-m1bp-100x_Position012_11_cmle.ics	60	1	0	1.2995999999999999	0.9822185052554624	1.0	0.34193032295779874	2.572033353485695	0.7834680315183638	0.8580510403285354	0.779088233211616	0.6742259490405915	0.6480504007574552	1.002359782001625	148.0	2.839355504585534	99.0	0.22826674139093092
630	Feb25-FISH2-3L1-rep2-m1bp-100x_Position012_11_cmle.ics	62	1	0	1.083	0.751125369937127	1.0	0.3012912077705793	2.4253493270488278	0.7110318599111211	0.7992769875875904	0.6940779850382403	0.583327528802084	0.6385829135737054	1.0048536060218938	126.0	2.3945164712483584	73.0	0.16831790021755516
631	Feb25-FISH2-3L1-rep2-m1bp-100x_Position012_11_cmle.ics	63	1	0	1.2995999999999999	0.10317500441073144	1.0	0.29136251650881456	2.0075327728942756	0.3413395961315598	0.47935532833540156	0.3270739536648651	0.10366435230291159	0.8727188023542047	0.9948949993203515	154.0	2.9266312426368803	97.0	0.22365529206990203
632	Feb25-FISH2-3L1-rep2-m1bp-100x_Position012_11_cmle.ics	64	1	0	1.083	1.5291679817233297	1.0	0.2960972019959404	2.659197203236898	0.8255425866029157	0.8925748839825622	0.8246003843810059	0.7494210847044485	0.48018609954131697	0.9962087551031917	150.0	2.8372404188154228	94.0	0.2167381180883587
633	Feb25-FISH2-3L1-rep2-m1bp-100x_Position012_11_cmle.ics	64	2	0	1.2995999999999999	1.2995999999999999	1.0	0.29375218469089276	2.267379633320296	0.8891529555149299	0.9670416725261333	0.8891529555149299	0.7187690432663011	0.4168797102395507	0.9768141479412313	166.0	3.124587967579992	109.0	0.25132398799607547
634	Feb25-FISH2-3L1-rep2-m1bp-100x_Position012_11_cmle.ics	65	1	0	1.7328	2.332449251655943	1.0	0.30246721771145185	2.4012928761608716	0.9736644128354253	0.9931732903529346	0.9719361908776899	0.9270583193390832	0.5854634069929444	0.9950168407202495	312.0	5.9192480602548	285.0	0.6571315282466194
635	Feb25-FISH2-3L1-rep2-m1bp-100x_Position012_11_cmle.ics	65	2	0	1.2995999999999999	2.6264068296400853	1.0	0.31512099044568787	2.4177118135036415	0.9768483473586387	0.9896295036835351	0.9767062698122481	0.9555774753518749	0.16351929974354806	0.9914417998504245	170.0	3.1905735425610295	117.0	0.26976978528019113
636	Feb25-FISH2-3L1-rep2-m1bp-100x_Position013_12_cmle.ics	1	1	0	1.5162	0.0	1.0	0.28371700629930974	2.343498620580001	0.19647858891216027	0.4057539932877438	0.19647858891216027	0.025445380907920968	0.9234978555222776	0.9815093146052469	216.0	4.054731274624849	159.0	0.3666102210217982
637	Feb25-FISH2-3L1-rep2-m1bp-100x_Position013_12_cmle.ics	2	1	0	1.2995999999999999	1.8776187097675432	1.0	0.3201768082576564	2.421253497667354	0.8589581060762405	0.9097359395422427	0.8461825722063347	0.7764019510533264	0.5478834293005134	1.004909162056125	196.0	3.7013981508792413	146.0	0.3366358004351103
638	Feb25-FISH2-3L1-rep2-m1bp-100x_Position013_12_cmle.ics	2	2	0	1.5162	2.6114918073669013	1.0	0.28371700629930974	2.7880892891807556	0.9469323977711607	0.9722492473900239	0.946152762627305	0.9049598553416472	0.36882541232527993	0.9938991555311975	216.0	4.1249470211461094	159.0	0.3666102210217982
639	Feb25-FISH2-3L1-rep2-m1bp-100x_Position013_12_cmle.ics	3	1	0	1.083	0.0	1.0	0.30414293636913303	2.761312159411402	0.207117087569695	0.3851262709084946	0.207117087569695	0.03744397070077621	0.9299438137903541	1.0147077372766633	104.0	1.996487935592023	55.0	0.12681485632829495
640	Feb25-FISH2-3L1-rep2-m1bp-100x_Position013_12_cmle.ics	4	1	0	1.5162	1.4686736615067262	1.0	0.3262265517665128	2.4130664814186122	0.8036185878582585	0.8860814182268109	0.8031033853268696	0.6959108334516542	0.5740159559023217	0.9968112206541945	266.0	5.055090328190976	233.0	0.5372338458998677
641	Feb25-FISH2-3L1-rep2-m1bp-100x_Position013_12_cmle.ics	5	1	0	1.5162	1.2611313899024936	1.0	0.28557019232898284	2.608061150664254	0.8225542843801074	0.91652693170321	0.8281295325423274	0.737577738628404	0.4602036253117009	0.9922976125492585	198.0	3.79290406047081	140.0	0.3228014524720236
642	Feb25-FISH2-3L1-rep2-m1bp-100x_Position013_12_cmle.ics	6	1	0	1.2995999999999999	1.5186753731587794	1.0	0.3043034387968141	2.4696854894583327	0.9252156959741601	0.9740546478299458	0.9218474923978991	0.8080196708908643	0.4937804359602987	1.0002231642622732	192.0	3.6354125758982043	138.0	0.3181900031509946
643	Feb25-FISH2-3L1-rep2-m1bp-100x_Position013_12_cmle.ics	7	1	0	1.2995999999999999	0.7817319754002556	1.0	0.22897215281435537	1.5472896548752204	0.6999842969755975	0.8264878615621368	0.6957381991771615	0.5200778870010364	0.6675078533875795	0.9909799129699186	232.0	4.365484072229841	159.0	0.3666102210217982
644	Feb25-FISH2-3L1-rep2-m1bp-100x_Position013_12_cmle.ics	8	1	0	1.7328	0.815064591942846	1.0	0.2722488835878425	2.530000295908534	0.6159812160683361	0.7290619721003367	0.6159812160683361	0.49607428577499657	0.7003276751946765	0.9926865864351166	244.0	4.657061792534636	187.0	0.4311705115162029
645	Feb25-FISH2-3L1-rep2-m1bp-100x_Position013_12_cmle.ics	9	1	0	1.7328	1.517785507063743	1.0	0.22701559971356228	3.0794758068045107	0.6435991540502352	0.7303903462684795	0.6696682808741481	0.5705229275100449	0.7538912805162268	0.9364917790720937	262.0	5.035915250890776	190.0	0.4380876854977463
646	Feb25-FISH2-3L1-rep2-m1bp-100x_Position013_12_cmle.ics	9	2	0	2.166	1.074245800390238	1.0	0.28423988672428924	2.1656310763950675	0.583752403150109	0.7192593744596429	0.5786192028959557	0.4377928159752313	0.8099996236566959	0.981489020156707	508.0	9.503619966931947	574.0	1.3234859551352967
647	Feb25-FISH2-3L1-rep2-m1bp-100x_Position013_12_cmle.ics	9	3	0	0.8664	0.10317500441073144	1.0	0.18330321288627757	1.43411215728242	0.18316531319479049	0.2751669543455195	0.18129599749530112	0.039944217245793015	0.948905736927114	0.8695306039341899	176.0	3.184228285250696	94.0	0.2167381180883587
648	Feb25-FISH2-3L1-rep2-m1bp-100x_Position013_12_cmle.ics	10	1	0	1.7328	0.20635000882146287	1.0	0.22621326189195393	3.1318206650573632	0.31127783501473993	0.43151030775351157	0.29392143461895487	0.15803606948680546	0.8647023301601723	0.9514484055983354	230.0	4.461220153361631	156.0	0.35969304704025484
649	Feb25-FISH2-3L1-rep2-m1bp-100x_Position013_12_cmle.ics	12	1	0	1.2995999999999999	0.7817319754002556	1.0	0.28230249772101607	2.2803589417780805	0.6627185602458117	0.7930609408149828	0.6627185602458117	0.5281110542102568	0.6443030103718747	0.9961305041834355	194.0	3.680107987808933	135.0	0.31127282916945126
650	Feb25-FISH2-3L1-rep2-m1bp-100x_Position013_12_cmle.ics	13	1	0	1.2995999999999999	0.1459114905355603	1.0	0.28397891367137323	2.768037087214317	0.3254272371144602	0.5038233231264007	0.32241647706861454	0.15263783635834888	0.880155085868641	0.9548336762820671	176.0	3.3012545294527955	117.0	0.26976978528019113
651	Feb25-FISH2-3L1-rep2-m1bp-100x_Position013_12_cmle.ics	15	1	0	1.083	0.0	1.0	0.2925796361530883	2.0950105605363505	0.20264761236403075	0.41355386136718875	0.20264761236403075	0.027200229672397845	0.899580041903651	0.9768101828508046	212.0	3.8717194554417116	157.0	0.3619987717007692
652	Feb25-FISH2-3L1-rep2-m1bp-100x_Position013_12_cmle.ics	16	1	0	1.5162	0.622541700711641	1.0	0.2865604583534133	2.5269181894402717	0.5579356705354596	0.6930945697544013	0.5573317937794058	0.423088663707007	0.7264145359293248	0.9960567399846351	208.0	3.9695706223436127	151.0	0.3481644237376825
653	Feb25-FISH2-3L1-rep2-m1bp-100x_Position013_12_cmle.ics	17	1	0	1.2995999999999999	0.0	1.0	0.19634954084936207	2.7180660385945576	0.08397240741454391	0.23137693167366757	0.08397240741454391	0.028989556437627653	0.9663060037933897	0.9423059946416305	144.0	2.8201804272853357	72.0	0.16601217555704068
654	Feb25-FISH2-3L1-rep2-m1bp-100x_Position013_12_cmle.ics	18	1	0	1.2995999999999999	0.10317500441073144	1.0	0.2678971418034892	2.0317325552419496	0.24596224544590856	0.42030167843914795	0.2378454293857656	0.06613931457997714	0.9153524976266929	0.9857559351206191	208.0	3.899354875822354	146.0	0.3366358004351103
655	Feb25-FISH2-3L1-rep2-m1bp-100x_Position013_12_cmle.ics	19	1	0	1.9493999999999998	0.0	1.0	0.20599802684305554	2.610947155957108	0.13243392450486507	0.24846456421226967	0.07474294389621144	0.026595818093989372	0.9580686310103111	0.9146165466387853	226.0	4.465450324901855	145.0	0.33433007577459584
656	Feb25-FISH2-3L1-rep2-m1bp-100x_Position013_12_cmle.ics	21	1	0	1.7328	0.0	1.0	0.2753189363498532	2.390169215863072	0.14768554821204088	0.3132475760178236	0.14768554821204088	0.02607258877562451	0.9535267866016828	0.9708442536143974	220.0	4.214337844967567	161.0	0.37122167034282705
657	Feb25-FISH2-3L1-rep2-m1bp-100x_Position013_12_cmle.ics	22	1	0	1.2995999999999999	0.46141264688247224	1.0	0.3301816209284597	2.3066149701588046	0.49422995216753696	0.6334169373518085	0.4890218329838411	0.33684196099392844	0.7833600367026429	1.0080435527820124	194.0	3.680107987808933	146.0	0.3366358004351103
658	Feb25-FISH2-3L1-rep2-m1bp-100x_Position013_12_cmle.ics	23	1	0	1.7328	0.0	1.0	0.1800296896893565	2.291924229052427	0.1543799970204102	0.29577808677227657	0.13549270828160434	0.027836403966165102	0.9639756858437142	0.9468994119029605	288.0	5.523334610368573	195.0	0.4496163088003185
659	Feb25-FISH2-3L1-rep2-m1bp-100x_Position013_12_cmle.ics	24	1	0	1.5162	2.065215357823672	1.0	0.28452684573903236	2.709168746130124	0.9616327039149455	0.9849832493493549	0.9569535965446592	0.91616022481865	0.4301237447860259	0.9954247164050125	202.0	3.858889635451847	144.0	0.33202435111408135
660	Feb25-FISH2-3L1-rep2-m1bp-100x_Position013_12_cmle.ics	25	1	0	1.5162	0.5689355674538337	1.0	0.3000813737509119	2.3585626948509675	0.5777291757795413	0.7170249328250953	0.5693619946260077	0.4023120664875336	0.760424403982132	0.9902692809364295	212.0	4.012150948484231	159.0	0.3666102210217982
661	Feb25-FISH2-3L1-rep2-m1bp-100x_Position013_12_cmle.ics	26	1	0	1.7328	1.083	1.0	0.25914365231568387	2.260675599021682	0.7757933999680486	0.899040071126423	0.7757933999680486	0.5209961866790768	0.6120200930972383	0.9856625831290166	262.0	4.965699504369517	203.0	0.4680621060844342
662	Feb25-FISH2-3L1-rep2-m1bp-100x_Position013_12_cmle.ics	26	2	0	1.9493999999999998	0.0	1.0	0.21768176534550704	2.283679634236687	0.10964860490800103	0.24133181448784113	0.108763692183734	0.014568414033576673	0.9092277988733878	0.954406080417591	330.0	6.251291020930101	263.0	0.6064055857153013
663	Feb25-FISH2-3L1-rep2-m1bp-100x_Position013_12_cmle.ics	26	3	0	1.5162	1.5338067085748235	1.0	0.31083544267009083	2.467339365424307	0.7220623884308428	0.7806097145913357	0.720007779452521	0.6220512749272413	0.7552554794016428	0.991714081545315	278.0	5.299857550814929	243.0	0.5602910925050123
664	Feb25-FISH2-3L1-rep2-m1bp-100x_Position013_12_cmle.ics	27	1	0	1.5162	1.786046258958641	1.0	0.31061581671912775	2.46198909600682	0.901365553426552	0.9552909256942574	0.8983990245292879	0.8072732743194666	0.435538302270261	0.9988763195301154	236.0	4.47828014489172	190.0	0.4380876854977463
665	Feb25-FISH2-3L1-rep2-m1bp-100x_Position013_12_cmle.ics	28	1	0	1.083	1.6668432081858544	1.0	0.28060139833013986	2.305108867117938	0.951886496327453	0.9798857429844937	0.950065917508946	0.9089647812166489	0.388059415971047	1.0007457274663143	136.0	2.547777784280742	79.0	0.18215224818064185
666	Feb25-FISH2-3L1-rep2-m1bp-100x_Position013_12_cmle.ics	29	1	0	1.2995999999999999	2.4383290895929886	1.0	0.30937531350327696	2.3320999195014207	0.9800421685007076	0.9956185194812697	0.9795396123963839	0.9430205354821939	0.31304186829087405	0.9861976257388008	222.0	4.165412261516616	173.0	0.3988903662690006
667	Feb25-FISH2-3L1-rep2-m1bp-100x_Position013_12_cmle.ics	30	1	0	1.083	1.6362789242250098	1.0	0.3099409229247099	2.327347060672968	0.9243768242119761	0.9749266747068772	0.9214937664580494	0.839026896645234	0.5117509843097053	0.9987036316520649	156.0	2.9011109080263493	102.0	0.23518391537247432
668	Feb25-FISH2-3L1-rep2-m1bp-100x_Position013_12_cmle.ics	31	1	0	1.2995999999999999	0.0	1.0	0.28668396502484983	3.1079173153772466	0.12705020515258775	0.25472291193406943	0.12562910525296284	0.019321323542360047	0.9728096747639692	0.9998739832769068	144.0	2.820180427285336	87.0	0.20059804546475749
669	Feb25-FISH2-3L1-rep2-m1bp-100x_Position013_12_cmle.ics	31	2	0	1.5162	1.5634639508005113	1.0	0.2934796275715634	2.2831128284202324	0.8135030904960643	0.8760702273407646	0.8097275784950781	0.7141520066212337	0.6400782421929554	0.9915075790493945	270.0	5.0742654054911736	226.0	0.5210937732762666
670	Feb25-FISH2-3L1-rep2-m1bp-100x_Position013_12_cmle.ics	31	3	0	1.9493999999999998	0.4883922886704704	1.0	0.2565285757557849	2.672959384018988	0.5364379171289203	0.7019317801609524	0.5364379171289203	0.2796951767129801	0.4073666554296683	0.981576510622728	298.0	5.676595923400956	245.0	0.5649025418260412
671	Feb25-FISH2-3L1-rep2-m1bp-100x_Position013_12_cmle.ics	33	1	0	1.7328	1.2653448004921624	1.0	0.29479759504064884	2.2512325822529964	0.7659153936905327	0.8604942007446336	0.7613954984908147	0.6405419277736069	0.6485953174223451	0.9878842652951907	296.0	5.63190051149023	260.0	0.5994884117337581
672	Feb25-FISH2-3L1-rep2-m1bp-100x_Position013_12_cmle.ics	34	1	0	1.2995999999999999	0.3634229110571259	1.0	0.10692049827268468	1.291201048804947	0.5357581748236803	0.712715724513785	0.5252123851250268	0.253105631545202	0.7598639291894916	0.5688744492076753	252.0	4.71881719597545	123.0	0.2836041332432778
673	Feb25-FISH2-3L1-rep2-m1bp-100x_Position013_12_cmle.ics	36	1	0	1.5162	0.8058225447605828	1.0	0.27946206123070927	2.8446143445355783	0.6351182676842635	0.7538330652723355	0.6306098749945663	0.5042879409810411	0.6657654941826516	0.984341880040915	218.0	4.146237184216418	160.0	0.3689159456823127
674	Feb25-FISH2-3L1-rep2-m1bp-100x_Position013_12_cmle.ics	37	1	0	1.5162	0.3095250132321943	1.0	0.27841751300124384	2.760745696414418	0.42760519904976624	0.5646211926341751	0.42186294239586014	0.24448849279002557	0.7986164795790404	0.9963217413657528	192.0	3.6822230735790438	132.0	0.30435565518790797
675	Feb25-FISH2-3L1-rep2-m1bp-100x_Position013_12_cmle.ics	38	1	0	1.2995999999999999	1.9576080692149802	1.0	0.3165528597617144	2.453203397789697	0.9330509855025249	0.9717161401882041	0.9329945994712243	0.8882272231759119	0.27472765838022356	0.9885541457845969	210.0	3.9674555365735023	161.0	0.37122167034282705
676	Feb25-FISH2-3L1-rep2-m1bp-100x_Position013_12_cmle.ics	39	1	0	1.5162	1.5634639508005113	1.0	0.2699872355618187	2.661717440811667	0.8694476272458137	0.9236408791899076	0.8676678434953556	0.7773321855860781	0.47086825110305053	0.9630226192617386	226.0	4.254803085338073	166.0	0.3827502936453994
677	Feb25-FISH2-3L1-rep2-m1bp-100x_Position013_12_cmle.ics	40	1	0	0.8664	0.0	1.0	0.3126783182461922	2.1762289678465834	0.16719553953997024	0.32354470320371465	0.16719553953997024	0.029240395130783987	0.9166552189811962	1.0045066550032142	114.0	2.1263439997839866	64.0	0.14756637827292504
678	Feb25-FISH2-3L1-rep2-m1bp-100x_Position013_12_cmle.ics	41	1	0	1.2995999999999999	2.3200133683139357	1.0	0.2970299522544141	2.3977317651978503	0.9703619591982546	0.9884918154097398	0.9693667946771457	0.9406888324678804	0.32874658288730385	0.9969722931968346	186.0	3.501326340166018	130.0	0.29974420586687905
679	Feb25-FISH2-3L1-rep2-m1bp-100x_Position013_12_cmle.ics	42	1	0	1.5162	0.0	1.0	0.30005657893310705	2.379920286492925	0.23527294746703836	0.5381715147499029	0.27580947375636955	0.025518131755135617	0.8695138466067219	0.9880245814826201	226.0	4.278208334178494	175.0	0.40350181559002946
680	Feb25-FISH2-3L1-rep2-m1bp-100x_Position013_12_cmle.ics	43	1	0	1.9493999999999998	1.4939557894985571	1.0	0.2841888789902334	2.6553994504483267	0.8959635210472675	0.9505134420717967	0.8910097897100443	0.7923310554290053	0.6104874572631093	0.9980976765396177	288.0	5.476524112687732	245.0	0.5649025418260412
681	Feb25-FISH2-3L1-rep2-m1bp-100x_Position013_12_cmle.ics	44	1	0	1.083	0.7252201245704302	1.0	0.282425622565585	2.8927821671709655	0.7529766362138685	0.8440822974389696	0.7415381159203235	0.6071495432080276	0.5178647205030786	1.018743970043883	104.0	2.0198931844324433	53.0	0.12220340700726606
682	Feb25-FISH2-3L1-rep2-m1bp-100x_Position013_12_cmle.ics	45	1	0	1.7328	0.0	1.0	0.2676286527211011	2.2775392507205687	0.22338529872591284	0.384144693047606	0.22338529872591284	0.01851394286810596	0.9214263071730956	0.9854457878456242	354.0	6.623799221975908	324.0	0.7470547900066831
683	Feb25-FISH2-3L1-rep2-m1bp-100x_Position013_12_cmle.ics	46	1	0	1.2995999999999999	2.4210515686860785	1.0	0.30810692250685695	2.3760293417594616	0.9738059101865905	0.990524655536708	0.9692586971401363	0.941189774722495	0.29017115412574823	0.9938294842002086	218.0	4.099426686535579	168.0	0.3873617429664282
684	Feb25-FISH2-3L1-rep2-m1bp-100x_Position013_12_cmle.ics	47	1	0	1.7328	0.0	1.0	0.17499192929576204	2.311594353533764	0.07650547505514682	0.21557451754791498	0.07650547505514682	0.02642093861862179	0.9681565932749254	0.9104389979698245	232.0	4.57613131179362	139.0	0.32049572781150915
685	Feb25-FISH2-3L1-rep2-m1bp-100x_Position013_12_cmle.ics	48	1	0	1.083	0.639412489864916	1.0	0.20938166917559753	2.8153609665801933	0.7025682372374734	0.7855443247069929	0.6911035947455361	0.559230708723354	0.6607074522339987	0.8707818411692946	112.0	2.1284590855540975	51.0	0.11759195768623716
686	Feb25-FISH2-3L1-rep2-m1bp-100x_Position013_12_cmle.ics	49	1	0	1.2995999999999999	1.1471882507794313	1.0	0.2829659389148797	2.3168316942615683	0.7894309304258978	0.8848946202712393	0.7871843526492482	0.6551661769465581	0.5166142090287895	0.9794199075472928	190.0	3.5673119151470556	131.0	0.3020499305273935
687	Feb25-FISH2-3L1-rep2-m1bp-100x_Position013_12_cmle.ics	50	1	0	1.2995999999999999	1.7672985383515813	1.0	0.30553362194923883	2.2883139144436226	0.9072807343473044	0.9489745573267224	0.9059102288439633	0.8403391544285601	0.37632010664123156	0.9967728310511975	216.0	4.031326025784429	165.0	0.3804445689848849
688	Feb25-FISH2-3L1-rep2-m1bp-100x_Position013_12_cmle.ics	51	1	0	1.5162	0.7252201245704302	1.0	0.32959792024141304	2.6307091336339945	0.5940133770758628	0.7310902571145189	0.5948780549833422	0.4356679636835279	0.7123480742667391	1.0016351386006415	214.0	4.103656858075801	169.0	0.38966746762694277
689	Feb25-FISH2-3L1-rep2-m1bp-100x_Position013_12_cmle.ics	52	1	0	1.7328	0.0	1.0	0.1947514040906332	2.325886830442728	0.12488726838147826	0.2654214087717648	0.06986317286252552	0.02522421834800458	0.9468522918841612	0.9487422164568269	264.0	5.221042155844024	178.0	0.4104189895715728
690	Feb25-FISH2-3L1-rep2-m1bp-100x_Position013_12_cmle.ics	53	1	0	1.2995999999999999	0.8058225447605828	1.0	0.31536972505786864	2.2741825410610663	0.6352914353321051	0.7355514748926258	0.6331038987447853	0.5109808174608554	0.6510312466183245	1.0010076535556582	212.0	3.965340450803391	163.0	0.375833119663856
691	Feb25-FISH2-3L1-rep2-m1bp-100x_Position013_12_cmle.ics	54	1	0	1.2995999999999999	1.1961505589055579	1.0	0.2884923288803605	2.1010220853373385	0.8314523448271084	0.9079943743548174	0.8294708983711956	0.7151047187523816	0.642931892562473	0.9963855148499899	202.0	3.741863391249748	145.0	0.33433007577459584
692	Feb25-FISH2-3L1-rep2-m1bp-100x_Position013_12_cmle.ics	55	1	0	1.2995999999999999	0.10317500441073144	1.0	0.22932998069888505	2.949659712391144	0.33945504239178936	0.4590096497099509	0.3126952253458278	0.11923387996430165	0.845369462313821	0.9734248740519963	138.0	2.6392836938723105	73.0	0.16831790021755516
693	Feb25-FISH2-3L1-rep2-m1bp-100x_Position013_12_cmle.ics	56	1	0	1.083	1.319789431739984	1.0	0.29896878435587376	2.473646770993591	0.875458148653256	0.9332701159222639	0.8735616263211728	0.7785437265598364	0.5003852607121756	0.9790116430986179	142.0	2.6584587711725085	87.0	0.20059804546475749
694	Feb25-FISH2-3L1-rep2-m1bp-100x_Position013_12_cmle.ics	57	1	0	1.083	0.9479040472602467	1.0	0.3161256321025793	2.2461143249715376	0.5995113353468394	0.6794054099273349	0.5995113353468394	0.4745845340810422	0.785066262393666	0.9650665082171802	158.0	2.945806319937078	105.0	0.24210108935401767
695	Feb25-FISH2-3L1-rep2-m1bp-100x_Position013_12_cmle.ics	57	2	0	1.9493999999999998	0.2918229810711206	1.0	0.29154788854918073	2.6036073358204606	0.3452326349525038	0.47771729567096194	0.3452182115566017	0.1662195413937039	0.8528702535015956	0.9970825178490368	284.0	5.433943786547114	243.0	0.5602910925050123
696	Feb25-FISH2-3L1-rep2-m1bp-100x_Position013_12_cmle.ics	58	1	0	1.2995999999999999	0.6016084874694266	1.0	0.3339162676194833	2.464196408867737	0.5501321292834219	0.6665475757818419	0.547033712986861	0.417044985555097	0.7675758743713283	0.9969287421297626	208.0	3.9461653735031934	163.0	0.375833119663856
697	Feb25-FISH2-3L1-rep2-m1bp-100x_Position013_12_cmle.ics	59	1	0	1.2995999999999999	0.622541700711641	1.0	0.31385177769992	2.330956767887061	0.5812085649911659	0.7174233705606795	0.580900588397387	0.4414844471820142	0.7074392527995268	1.0032752934602192	176.0	3.3246597782932152	123.0	0.2836041332432778
698	Feb25-FISH2-3L1-rep2-m1bp-100x_Position013_12_cmle.ics	60	1	0	1.7328	1.0389843448820495	1.0	0.30691474215024095	2.2516540361354496	0.6670690624178996	0.7745403210519489	0.6649539905353858	0.5612722356908404	0.7368793126430011	0.987056589677604	322.0	6.072509373287186	301.0	0.6940231228148507
699	Feb25-FISH2-3L1-rep2-m1bp-100x_Position013_12_cmle.ics	61	1	0	1.083	0.1459114905355603	1.0	0.30929561366189423	2.3859896018608353	0.3652102564102564	0.519425641025641	0.3652102564102564	0.16246666666666668	0.8542443516524403	0.9994522074223653	152.0	2.8585305818857316	98.0	0.2259610167304165
700	Feb25-FISH2-3L1-rep2-m1bp-100x_Position013_12_cmle.ics	63	1	0	1.2995999999999999	2.2119648004745165	1.0	0.279006506526528	2.2860936606891253	0.9761693677080747	0.9923357211248626	0.9748218021915671	0.948597467995319	0.3116025536658666	0.9993222695764977	174.0	3.3033696152229064	114.0	0.26285261129864773
701	Feb25-FISH2-3L1-rep2-m1bp-100x_Position013_12_cmle.ics	64	1	0	1.5162	0.8058225447605828	1.0	0.30184140664634446	2.525522545008275	0.6313450463284266	0.7289847925874517	0.626407811910241	0.510328012565292	0.6539027099541092	0.9853954119723233	216.0	4.101541772305689	164.0	0.3781388443243705
702	Feb25-FISH2-3L1-rep2-m1bp-100x_Position013_12_cmle.ics	65	1	0	0.8664	0.10317500441073144	1.0	0.3936918249772585	2.632511494080403	0.30036988869559345	0.423252318138058	0.2665394294593545	0.08879017683719831	0.8667626485617084	0.9942178460045553	100.0	1.907097111770565	59.0	0.13603775497035278
703	Feb25-FISH2-3L1-rep2-m1bp-100x_Position014_13_cmle.ics	2	1	0	1.2995999999999999	2.014971786093599	1.0	0.2706441755822373	2.140889586993817	0.9709073534584016	0.9925542998586512	0.9700048443503594	0.9191026670471362	0.373951541106345	0.9929169777314913	212.0	3.965340450803391	151.0	0.3481644237376825
704	Feb25-FISH2-3L1-rep2-m1bp-100x_Position014_13_cmle.ics	4	1	0	1.2995999999999999	1.2225574214657589	1.0	0.26518232676336656	2.5260600510287765	0.7770991654622593	0.8385783331002222	0.7766951062209583	0.7212574012774489	0.5861354959121869	0.9841094654420515	160.0	3.0607174783690656	98.0	0.2259610167304165
705	Feb25-FISH2-3L1-rep2-m1bp-100x_Position014_13_cmle.ics	6	1	0	1.083	0.41270001764292574	1.0	0.2745497448744835	2.495892052014074	0.5037753731110116	0.6300082277096765	0.48965287397023444	0.34617828092941877	0.797658298052234	0.9770858832795728	156.0	2.9479214057071887	96.0	0.22134956740938755
706	Feb25-FISH2-3L1-rep2-m1bp-100x_Position014_13_cmle.ics	7	1	0	0.8664	1.0351763200751944	1.0	0.2916962314675708	2.1556355302944543	0.8857043235704324	0.9509327057182706	0.8820955369595537	0.7825226638772664	0.5644577974269194	1.0161920999254122	108.0	2.0390682617326408	57.0	0.13142630564932387
707	Feb25-FISH2-3L1-rep2-m1bp-100x_Position014_13_cmle.ics	8	1	0	1.5162	0.0	1.0	0.2500723460220743	2.5186428733102297	0.18141669488018658	0.34388142798028815	0.16300643268254147	0.027288116465410225	0.9231866331754189	0.9716130315458565	200.0	3.7673837258602787	133.0	0.3066613798484224
708	Feb25-FISH2-3L1-rep2-m1bp-100x_Position014_13_cmle.ics	9	1	0	1.5162	1.0368959615364501	1.0	0.2908994312046361	2.872983752907182	0.7111808682511502	0.7889911356557956	0.7079865099792981	0.6085467512762076	0.6592756087349243	0.9935137190346247	216.0	4.148352269986529	161.0	0.37122167034282705
709	Feb25-FISH2-3L1-rep2-m1bp-100x_Position014_13_cmle.ics	10	1	0	1.2995999999999999	0.5158750220536572	1.0	0.30108013882048573	2.655270066867608	0.548396725544188	0.6473952853209161	0.5439939704642295	0.3814912653816592	0.7871690835658051	1.001643554125454	188.0	3.569427000917167	133.0	0.3066613798484224
710	Feb25-FISH2-3L1-rep2-m1bp-100x_Position014_13_cmle.ics	12	1	0	1.083	1.7539750749824343	1.0	0.30483523818301894	2.4212338067314843	0.9485218328335832	0.9775288137181409	0.9480767428785607	0.908557440029985	0.3153432888613517	1.0092063274517704	140.0	2.6371686081021997	86.0	0.19829232080424306
711	Feb25-FISH2-3L1-rep2-m1bp-100x_Position014_13_cmle.ics	14	1	0	1.5162	0.65253602307166	1.0	0.21567755913349967	2.6857899301111066	0.6084284795983961	0.7259902353913495	0.5980822798371545	0.46133949615843767	0.75327536242172	0.8934090153603925	208.0	3.852544378141514	131.0	0.3020499305273935
712	Feb25-FISH2-3L1-rep2-m1bp-100x_Position014_13_cmle.ics	15	1	0	1.2995999999999999	0.3095250132321943	1.0	0.2979055391433198	2.3279322192875687	0.4266487483953787	0.5861581354300385	0.4266487483953787	0.269902318677792	0.8331248030415733	0.984980657444207	156.0	2.9479214057071887	100.0	0.23057246605144538
713	Feb25-FISH2-3L1-rep2-m1bp-100x_Position014_13_cmle.ics	16	1	0	1.2995999999999999	0.42540144110901373	1.0	0.27667820782609226	2.3931858541010986	0.4598737857193505	0.6105225838474083	0.44713181592568957	0.30493157484223216	0.8078416161504655	0.9881622865753921	202.0	3.7886738889305875	142.0	0.3274129017930525
714	Feb25-FISH2-3L1-rep2-m1bp-100x_Position014_13_cmle.ics	17	1	0	1.5162	1.1535316172061805	1.0	0.27728379833731087	2.5495392496949307	0.7546218993941951	0.8325537237409205	0.753603182736068	0.6494951626028512	0.5983035852140856	0.9796846317213033	224.0	4.233512922267765	166.0	0.3827502936453994
715	Feb25-FISH2-3L1-rep2-m1bp-100x_Position014_13_cmle.ics	18	1	0	1.5162	0.744005537498231	1.0	0.24852531213715642	2.5417431600890548	0.6407141948343865	0.7453199881250265	0.6365070613681666	0.5032783408965605	0.7120224699336092	0.9697690702439405	184.0	3.526846674776549	117.0	0.26976978528019113
716	Feb25-FISH2-3L1-rep2-m1bp-100x_Position014_13_cmle.ics	19	1	0	1.2995999999999999	1.0504881047636307	1.0	0.2987286402854682	2.3798678945070746	0.8330195594948518	0.9250108293625671	0.8281213555029823	0.6792717670187598	0.5763641360260565	1.0056510497450033	176.0	3.3246597782932152	120.0	0.2766869592617345
717	Feb25-FISH2-3L1-rep2-m1bp-100x_Position014_13_cmle.ics	20	1	0	0.8664	1.3842379406474168	1.0	0.2995421726268352	2.2281742881154085	0.9203734122660074	0.9574950802608682	0.919820449851188	0.868817798884317	0.3301968464782118	1.0079232530203397	112.0	2.081648587873258	61.0	0.1406492042913817
718	Feb25-FISH2-3L1-rep2-m1bp-100x_Position014_13_cmle.ics	21	1	0	0.8664	1.70785021024454	1.0	0.2664712578660205	1.7783883522973034	0.9713358669152445	0.9900598737989388	0.9707442994406998	0.9428509967015631	0.2466029318955487	0.9263316567016949	110.0	2.0369531759625294	56.0	0.12912058098880944
719	Feb25-FISH2-3L1-rep2-m1bp-100x_Position014_13_cmle.ics	22	1	0	0.8664	1.8177762540415314	1.0	0.3068914311146678	1.59288408237512	0.9665437368966127	0.987092374144333	0.9614160499128546	0.926330546363889	0.30120301244586656	0.9967634396810422	132.0	2.3647659650976056	79.0	0.18215224818064185
720	Feb25-FISH2-3L1-rep2-m1bp-100x_Position014_13_cmle.ics	23	1	0	1.2995999999999999	0.8254000352858515	1.0	0.29136251650881456	2.78390766458878	0.6961902999650487	0.773936552971895	0.6912354283599581	0.5950266247250149	0.6323645052934145	1.0005097421224922	154.0	2.92663124263688	97.0	0.22365529206990203
721	Feb25-FISH2-3L1-rep2-m1bp-100x_Position014_13_cmle.ics	26	1	0	1.5162	0.0	1.0	0.2491515864424261	2.2560832931778694	0.14946526563146723	0.30554628356275954	0.13305606366076078	0.02466053379975166	0.9517878508103028	0.94727689652072	216.0	4.171757518826949	149.0	0.34355297441665367
722	Feb25-FISH2-3L1-rep2-m1bp-100x_Position014_13_cmle.ics	27	1	0	1.2995999999999999	0.43046674663324214	1.0	0.3108972086052267	2.1423557621248666	0.48052521072330584	0.6345586221586587	0.48052521072330584	0.319964701944436	0.811888301530337	0.9680748360243764	186.0	3.5013263401660186	133.0	0.3066613798484224
723	Feb25-FISH2-3L1-rep2-m1bp-100x_Position014_13_cmle.ics	28	1	0	1.7328	2.361019889863568	1.0	0.3023896027684518	2.58144483615637	0.9526870377888997	0.9859871064683942	0.9510212754654838	0.8925241801148199	0.36995296528941174	0.9943824585285325	298.0	5.676595923400958	266.0	0.6133227596968448
724	Feb25-FISH2-3L1-rep2-m1bp-100x_Position014_13_cmle.ics	29	1	0	2.166	0.0	1.0	0.0662679700366597	3.4204553479823105	0.19350838082339783	0.43353546727940895	0.19350838082339783	0.028007091173315277	0.9018447292235937	0.42356011371659374	240.0	4.450644724511077	90.0	0.20751521944630086
725	Feb25-FISH2-3L1-rep2-m1bp-100x_Position014_13_cmle.ics	30	1	0	1.2995999999999999	1.5490250415242273	1.0	0.2939425763022126	2.3308737031317546	0.8570551552554202	0.9135513263756503	0.8561116675821513	0.7938447122685709	0.5144340586750081	0.992145300862986	170.0	3.190573542561029	113.0	0.2605468866381333
726	Feb25-FISH2-3L1-rep2-m1bp-100x_Position014_13_cmle.ics	32	1	0	1.2995999999999999	0.42540144110901373	1.0	0.31808625617596653	2.3933061254416015	0.483856442855251	0.6133823334657661	0.4729108727320885	0.32661236922261955	0.8017704394957854	0.9953940458963819	200.0	3.7673837258602787	150.0	0.3458586990771681
727	Feb25-FISH2-3L1-rep2-m1bp-100x_Position014_13_cmle.ics	33	1	0	1.5162	1.9493999999999998	1.0	0.3135248373083301	2.0812640192344847	0.9406767297009146	0.9825860875745843	0.9376204103772703	0.8324504797710566	0.34270282152862597	1.001383025240935	268.0	5.029569993580445	231.0	0.5326223965788388
728	Feb25-FISH2-3L1-rep2-m1bp-100x_Position014_13_cmle.ics	34	1	0	1.2995999999999999	0.65253602307166	1.0	0.2374454747792707	2.7149089526124963	0.6621766112942162	0.7807515514941743	0.6612176060141757	0.5074185121088195	0.6276102300264543	0.9644582022081938	158.0	3.0394273152987568	91.0	0.20982094410681532
729	Feb25-FISH2-3L1-rep2-m1bp-100x_Position014_13_cmle.ics	35	1	0	1.5162	1.0703829119356776	1.0	0.31882203028448824	2.6740931525157494	0.720466986551328	0.8152722398684418	0.7182931224797819	0.6075330585028497	0.6341979336895506	0.9828550802137842	224.0	4.3037286687890255	178.0	0.4104189895715728
730	Feb25-FISH2-3L1-rep2-m1bp-100x_Position014_13_cmle.ics	36	1	0	1.2995999999999999	0.7252201245704302	1.0	0.3334699437102754	2.217977288996994	0.6366987767074431	0.7453618212726243	0.6334788840371988	0.47609413019566016	0.7367127330546033	1.0040805340134162	196.0	3.677992902038822	149.0	0.34355297441665367
731	Feb25-FISH2-3L1-rep2-m1bp-100x_Position014_13_cmle.ics	37	1	0	1.2995999999999999	0.65584944557845	1.0	0.3167449383248968	2.292368171689442	0.5951739148386488	0.6928900476002289	0.5731551224806385	0.43295268879359666	0.7328677518268097	0.9899361034087337	216.0	4.078136523465269	168.0	0.3873617429664282
732	Feb25-FISH2-3L1-rep2-m1bp-100x_Position014_13_cmle.ics	40	1	0	1.2995999999999999	1.5386823371520422	1.0	0.31858195360261005	2.7581413721866705	0.8681637061579555	0.9267839680060719	0.8663027454643645	0.7970786566053157	0.532680985783581	0.9965227512519028	190.0	3.6141224128278955	139.0	0.32049572781150915
733	Feb25-FISH2-3L1-rep2-m1bp-100x_Position014_13_cmle.ics	41	1	0	1.5162	1.083	1.0	0.2903685290029938	2.510161318855363	0.8717040302845408	0.9277658590351723	0.8418000144337067	0.674920122555291	0.5271724562251091	0.996187503949586	208.0	3.9695706223436127	152.0	0.350470148398197
734	Feb25-FISH2-3L1-rep2-m1bp-100x_Position015_14_cmle.ics	1	1	0	1.2995999999999999	1.8214560707197993	1.0	0.3309369409254756	2.0203156294793327	0.8692921940355262	0.9315226248030855	0.8703098122295254	0.7903760841617324	0.3742320390867767	0.9994500422901714	200.0	3.6971679793390195	153.0	0.35277587305871144
735	Feb25-FISH2-3L1-rep2-m1bp-100x_Position015_14_cmle.ics	1	2	0	1.2995999999999999	1.2225574214657589	1.0	0.31385177769992	2.4338131313313798	0.7010484002390135	0.7720336067503214	0.6958842595107465	0.6223169826353052	0.6888550144914742	1.0001957459930448	176.0	3.3480650271336354	123.0	0.2836041332432778
736	Feb25-FISH2-3L1-rep2-m1bp-100x_Position015_14_cmle.ics	3	1	0	1.5162	0.0	1.0	0.30486576872387017	2.8502235540865892	0.20339411720073852	0.3998393990743317	0.20339411720073852	0.026382179620121904	0.9108222706735801	0.9897761546433977	210.0	4.014266034254342	158.0	0.3643044963612837
737	Feb25-FISH2-3L1-rep2-m1bp-100x_Position015_14_cmle.ics	5	1	0	1.083	0.32626801153583	1.0	0.3558852386993679	2.528645657149106	0.4764727312111694	0.6043244094798302	0.4711262959936197	0.28291799178834814	0.8004652330944471	1.0226658106458664	148.0	2.7925450069046946	101.0	0.23287819071195984
738	Feb25-FISH2-3L1-rep2-m1bp-100x_Position015_14_cmle.ics	6	1	0	1.2995999999999999	1.4094967255872224	1.0	0.2888529022086707	2.5010269264319995	0.8331066062600965	0.9075651941552999	0.8305073423133449	0.7394359354313685	0.5490473987332127	0.9857794169057724	172.0	3.258674203312178	114.0	0.26285261129864773
739	Feb25-FISH2-3L1-rep2-m1bp-100x_Position015_14_cmle.ics	6	2	0	0.8664	1.0368959615364501	1.0	0.3195793308095086	2.4654124758585882	0.6901349430955533	0.7543422283222602	0.689187547825242	0.6165751660978246	0.6053278694913748	1.0159519122861642	96.0	1.8177062879491073	50.0	0.11528623302572269
740	Feb25-FISH2-3L1-rep2-m1bp-100x_Position015_14_cmle.ics	7	1	0	1.2995999999999999	0.0	1.0	0.24429517131401685	2.282203714947241	0.14321513164669938	0.31867254814458823	0.14321513164669938	0.026681198723009853	0.9531946612089918	0.9423825514126496	184.0	3.45663092825529	116.0	0.2674640606196767
741	Feb25-FISH2-3L1-rep2-m1bp-100x_Position015_14_cmle.ics	8	1	0	1.2995999999999999	0.23070632344123612	1.0	0.23140249641603336	2.304463730978738	0.35982462405872206	0.5089245685888619	0.35982462405872206	0.20792459138469488	0.8676953092535686	0.9550527076763792	164.0	3.103297804509683	95.0	0.21904384274887315
742	Feb25-FISH2-3L1-rep2-m1bp-100x_Position015_14_cmle.ics	9	1	0	0.8664	1.059277487276398	1.0	0.26686235201799796	2.1661253505985054	0.8305442214380239	0.8983306682840758	0.8261331054256726	0.7456715924128805	0.6155213944856587	0.9941113629036098	130.0	2.437096797388976	72.0	0.16601217555704068
743	Feb25-FISH2-3L1-rep2-m1bp-100x_Position015_14_cmle.ics	10	1	0	1.083	1.276204323327041	1.0	0.30679615757712825	2.632504803575669	0.793677016704085	0.8500409483062933	0.7916225413366091	0.7165353496844157	0.5233823631542235	0.9987533319306787	144.0	2.726559431923657	90.0	0.20751521944630086
744	Feb25-FISH2-3L1-rep2-m1bp-100x_Position015_14_cmle.ics	12	1	0	1.2995999999999999	0.687545504971255	1.0	0.15443423149189697	2.5531085286620296	0.6313022205123652	0.7523403667643258	0.6303848164698687	0.49609363439969223	0.7020313678950959	0.8577287256640875	156.0	2.9479214057071883	72.0	0.16601217555704068
745	Feb25-FISH2-3L1-rep2-m1bp-100x_Position015_14_cmle.ics	13	1	0	1.9493999999999998	2.5454452328625896	1.0	0.2848923280629934	2.609332238460833	0.9393826954031398	0.9729106131237327	0.9384864226435604	0.8795466898007818	0.4571450060579051	0.9829729966064499	322.0	6.1427251198084445	290.0	0.6686601515491917
746	Feb25-FISH2-3L1-rep2-m1bp-100x_Position015_14_cmle.ics	13	2	0	0.8664	0.20635000882146287	1.0	0.28194623496543986	2.045745849403119	0.26306258753684386	0.36725756213809396	0.26306258753684386	0.13812791353972867	0.8866213817338051	0.960871539326582	118.0	2.192329574765024	64.0	0.14756637827292504
747	Feb25-FISH2-3L1-rep2-m1bp-100x_Position015_14_cmle.ics	14	1	0	1.7328	0.7748934119142009	1.0	0.27586507509445285	2.348841958055667	0.5989471016393734	0.7182496454026848	0.5978088331413988	0.4465569601116926	0.7018576807789734	0.9889517861710637	274.0	5.187061478153051	224.0	0.5164823239552377
748	Feb25-FISH2-3L1-rep2-m1bp-100x_Position015_14_cmle.ics	17	1	0	1.083	1.8532166921928226	1.0	0.35501294533550837	2.222885579200436	0.9462690985642156	0.9746764139927306	0.9430126802953802	0.9014810124500435	0.46864076551424116	1.0038530739298157	168.0	3.145878130650301	122.0	0.2812984085827634
749	Feb25-FISH2-3L1-rep2-m1bp-100x_Position015_14_cmle.ics	18	1	0	1.5162	0.5556144027286182	1.0	0.3334699437102754	2.5519072346218974	0.5531728166787255	0.6755299193397111	0.5523018999383659	0.4033985850952649	0.6962415097602581	1.0031471790876945	196.0	3.7716138974005013	149.0	0.34355297441665367
750	Feb25-FISH2-3L1-rep2-m1bp-100x_Position015_14_cmle.ics	19	1	0	1.083	1.1396051716664168	1.0	0.2706218226372091	2.3214868447839363	0.8068369616224267	0.886805541386979	0.8068369616224267	0.7258176402179014	0.5671413243865355	0.9923745106013807	160.0	3.037312229528646	99.0	0.22826674139093092
751	Feb25-FISH2-3L1-rep2-m1bp-100x_Position015_14_cmle.ics	20	1	0	0.8664	0.10317500441073144	1.0	0.29065874765724103	2.269490242405059	0.29772253753861627	0.490530928946045	0.29772253753861627	0.08426611107119765	0.8496095937117599	0.9942244598047074	124.0	2.30301056165679	70.0	0.1614007262360118
752	Feb25-FISH2-3L1-rep2-m1bp-100x_Position015_14_cmle.ics	21	1	0	1.5162	1.6162859307598463	1.0	0.31618509202359	2.046028363636813	0.8469001796728842	0.9249282234612036	0.8456146850167633	0.7470372497082631	0.6467315924075867	0.9762068686577312	298.0	5.582974928039281	272.0	0.6271571076599315
753	Feb25-FISH2-3L1-rep2-m1bp-100x_Position015_14_cmle.ics	22	1	0	1.5162	0.5097226605744432	1.0	0.30081470934661814	2.572230671810667	0.5091172963663299	0.6352057714774356	0.5030651940888123	0.33957412470341686	0.7863054661620079	0.9894595784477891	218.0	4.169642433056838	166.0	0.3827502936453994
754	Feb25-FISH2-3L1-rep2-m1bp-100x_Position015_14_cmle.ics	23	1	0	1.2995999999999999	0.23070632344123612	1.0	0.13919672065136313	3.4047138915186475	0.36308120950736145	0.5085732278656145	0.36308120950736145	0.22282281995744396	0.8489433892319299	0.6510892477179413	130.0	2.413691548548556	52.0	0.1198976823467516
755	Feb25-FISH2-3L1-rep2-m1bp-100x_Position015_14_cmle.ics	24	1	0	1.7328	0.0	1.0	0.28908649640437234	2.01380447772039	0.15477483850863674	0.3291623504046759	0.15298727439635498	0.015898582581672097	0.941809375965325	0.9849800668861275	316.0	5.9384231375550005	284.0	0.654825803586105
756	Feb25-FISH2-3L1-rep2-m1bp-100x_Position015_14_cmle.ics	24	2	0	1.5162	0.1459114905355603	1.0	0.2753189363498532	2.6145176226896685	0.2435719278742094	0.39443475917363585	0.2435719278742094	0.1047630477441741	0.8962775896938321	0.9854797637724196	220.0	4.190932596127147	161.0	0.37122167034282705
757	Feb25-FISH2-3L1-rep2-m1bp-100x_Position015_14_cmle.ics	26	1	0	1.2995999999999999	0.6190500264643886	1.0	0.32479912567250246	2.656516464767215	0.6004749353288233	0.7050708730812858	0.6004749353288233	0.4559827978750316	0.6548899755431395	1.002264365021314	174.0	3.3267748640633266	123.0	0.2836041332432778
758	Feb25-FISH2-3L1-rep2-m1bp-100x_Position015_14_cmle.ics	27	1	0	1.7328	0.639412489864916	1.0	0.2848455727040962	2.70203663887064	0.5786619729026433	0.7335561856742129	0.5729959774983387	0.399125499008324	0.7361275926672285	0.9822193096902121	248.0	4.769857865196513	196.0	0.451922033460833
759	Feb25-FISH2-3L1-rep2-m1bp-100x_Position015_14_cmle.ics	28	1	0	1.2995999999999999	0.639412489864916	1.0	0.29314829369177076	2.323611614677721	0.5811838326095101	0.7113853006063465	0.5767021409443466	0.4341898960747041	0.7215600425618166	1.0014436649710212	200.0	3.767383725860279	144.0	0.33202435111408135
760	Feb25-FISH2-3L1-rep2-m1bp-100x_Position015_14_cmle.ics	29	1	0	1.083	0.0	1.0	0.3008277894002455	2.402931511781113	0.10625982338423083	0.27981101228988214	0.1291731629876975	0.026855317725330285	0.9637244270643763	0.9677463711551908	134.0	2.5498928700508534	80.0	0.18445797284115634
761	Feb25-FISH2-3L1-rep2-m1bp-100x_Position015_14_cmle.ics	29	2	0	1.083	0.20635000882146287	1.0	0.3281041094588522	2.6149921553641358	0.29344224007877645	0.4105843217209622	0.29344224007877645	0.18080707978008242	0.8774876249882538	1.003769675719035	128.0	2.4392118831590874	78.0	0.17984652352012742
762	Feb25-FISH2-3L1-rep2-m1bp-100x_Position015_14_cmle.ics	30	1	0	1.2995999999999999	1.5872369395983157	1.0	0.3079536876373948	2.26453451374972	0.887382896737017	0.9435040831477357	0.8853183441156716	0.8024852405698731	0.4785275649297516	0.9934762515311998	194.0	3.680107987808933	141.0	0.325107177132538
763	Feb25-FISH2-3L1-rep2-m1bp-100x_Position015_14_cmle.ics	31	1	0	1.2995999999999999	0.744005537498231	1.0	0.2737484673717296	2.4414117181428074	0.6337564714883124	0.7373894183274035	0.6314538472394506	0.49184796737701386	0.6951554033254872	0.9842548876757946	196.0	3.7013981508792417	135.0	0.31127282916945126
764	Feb25-FISH2-3L1-rep2-m1bp-100x_Position015_14_cmle.ics	32	1	0	1.2995999999999999	0.6639153385791856	1.0	0.32414131975419724	2.5987976477506485	0.6149387611525056	0.7417175657957852	0.614307185571296	0.47209874964024173	0.7351546211330511	0.9788689964205554	176.0	3.348065027133635	125.0	0.28821558256430674
765	Feb25-FISH2-3L1-rep2-m1bp-100x_Position015_14_cmle.ics	33	1	0	1.5162	0.1459114905355603	1.0	0.30790138424182617	2.7491014158889455	0.3265125588132847	0.4873831336492157	0.3075319706527929	0.13497337852257713	0.8639563165157789	0.999518024142137	230.0	4.414409655680792	182.0	0.41964188821363063
766	Feb25-FISH2-3L1-rep2-m1bp-100x_Position015_14_cmle.ics	34	1	0	1.5162	1.488011074996462	1.0	0.2325819290261529	2.0167466544599697	0.8567590271481146	0.9274694650381353	0.854805589631447	0.7751846765160808	0.5011350789847101	0.9388893912893446	222.0	4.142007012676196	150.0	0.3458586990771681
767	Feb25-FISH2-3L1-rep2-m1bp-100x_Position015_14_cmle.ics	35	1	0	1.2995999999999999	0.46141264688247224	1.0	0.27903239775095134	2.222139228416966	0.5034560015254076	0.6486517621635364	0.4998013792226777	0.34499634537769724	0.788790312559593	0.9949276733988912	186.0	3.5013263401660186	126.0	0.2905213072248212
768	Feb25-FISH2-3L1-rep2-m1bp-100x_Position015_14_cmle.ics	36	1	0	1.083	0.2918229810711206	1.0	0.3234445281904225	2.2606095015013894	0.3850818390695691	0.5400589020220922	0.37750195418907073	0.22745576426558023	0.8287809088073814	1.0030874971495314	178.0	3.345949941363524	127.0	0.29282703188533565
769	Feb25-FISH2-3L1-rep2-m1bp-100x_Position015_14_cmle.ics	38	1	0	1.2995999999999999	0.0	1.0	0.2896643364128831	2.510196327234068	0.20729795018859395	0.3695735092601749	0.1830420839984743	0.02695057001991891	0.9241078375653206	0.9900610451031033	198.0	3.72268831394955	141.0	0.325107177132538
770	Feb25-FISH2-3L1-rep2-m1bp-100x_Position015_14_cmle.ics	39	1	0	1.083	1.8643470259046568	1.0	0.2667389988896994	2.5299831268857873	0.9456899837021301	0.9763843053945138	0.9439466792076479	0.8960422933778754	0.4461366617012245	0.9963168037172528	106.0	1.9943728498219118	53.0	0.12220340700726606
771	Feb25-FISH2-3L1-rep2-m1bp-100x_Position015_14_cmle.ics	39	2	0	1.083	1.232192124587033	1.0	0.30518905992860607	2.4556824092558225	0.8099149429574553	0.8735779905780473	0.8078473027430694	0.7247565455002473	0.5641042333661482	1.0085245491111752	122.0	2.3051256474269013	70.0	0.1614007262360118
772	Feb25-FISH2-3L1-rep2-m1bp-100x_Position015_14_cmle.ics	40	1	0	1.5162	1.6294049638174177	1.0	0.28814994698356977	2.6110700088214056	0.854748511464193	0.9069103150322927	0.8514808601160125	0.7735808195445025	0.5052412550826542	0.99837035594328	236.0	4.5016853937321395	183.0	0.42194761287414506
773	Feb25-FISH2-3L1-rep2-m1bp-100x_Position015_14_cmle.ics	41	1	0	1.5162	1.5162	1.0	0.31155985693518456	2.6259320183942845	0.8729503857914173	0.9361031018999993	0.8660379003481152	0.7109195473878901	0.557556106256574	0.9876275517418571	184.0	3.5034414259361295	131.0	0.3020499305273935
774	Feb25-FISH2-3L1-rep2-m1bp-100x_Position015_14_cmle.ics	41	2	0	1.5162	0.10317500441073144	1.0	0.31061581671912775	2.464866287416225	0.2609774628064691	0.39035614868693913	0.25253924859414995	0.06481077849532006	0.9067788693104825	0.9995166254221222	236.0	4.478280144891721	190.0	0.4380876854977463
775	Feb25-FISH2-3L1-rep2-m1bp-100x_Position015_14_cmle.ics	43	1	0	0.8664	0.20635000882146287	1.0	0.25676833499385804	2.4844051513015093	0.3547882067082488	0.43128303399213447	0.333947045414694	0.22339745998346736	0.8478315918738687	0.9474362857928443	106.0	1.9709676009814918	52.0	0.1198976823467516
776	Feb25-FISH2-3L1-rep2-m1bp-100x_Position015_14_cmle.ics	44	1	0	1.083	0.5158750220536572	1.0	0.3161062176051913	2.6233551046223584	0.5992788166036086	0.7137871689454058	0.5987051479928428	0.4400516301749689	0.7130365606734869	1.016279279899809	124.0	2.3966315570184697	73.0	0.16831790021755516
777	Feb25-FISH2-3L1-rep2-m1bp-100x_Position015_14_cmle.ics	45	1	0	1.5162	1.9493999999999998	1.0	0.30553362194923883	2.6805951751380577	0.9710813405217433	0.9923386682927123	0.9650017810030368	0.8934537573126777	0.4863996881892509	0.997850349756097	216.0	4.1249470211461094	165.0	0.3804445689848849
778	Feb25-FISH2-3L1-rep2-m1bp-100x_Position015_14_cmle.ics	46	1	0	1.083	0.7252201245704302	1.0	0.26877613753839935	2.3900788633724974	0.6691397112681048	0.7723755404862604	0.6642605675401082	0.5464404697209555	0.6664027107702564	0.9926161928161106	146.0	2.771254843834385	86.0	0.19829232080424306
779	Feb25-FISH2-3L1-rep2-m1bp-100x_Position016_15_cmle.ics	1	1	0	1.2995999999999999	1.3107987492438529	1.0	0.3298317033913854	2.515587738986771	0.8092702632586755	0.8883528728674318	0.8064721360890459	0.7192761930645978	0.6347000106522539	0.995243461960778	208.0	3.969570622343613	162.0	0.37352739500334153
780	Feb25-FISH2-3L1-rep2-m1bp-100x_Position016_15_cmle.ics	3	1	0	1.2995999999999999	0.10317500441073144	1.0	0.2878700880801862	2.4511169733645293	0.3020083210598831	0.46691258814825876	0.3020083210598831	0.06523480184882277	0.8812614797579731	0.986673488957831	204.0	3.8333693008413166	147.0	0.33894152509562475
781	Feb25-FISH2-3L1-rep2-m1bp-100x_Position016_15_cmle.ics	4	1	0	2.166	0.6497999999999999	1.0	0.2810652460334733	2.708911577214719	0.7561693065702034	0.8957275210925979	0.7469438325269994	0.39422661347568816	0.6334408038942694	0.981167109336144	388.0	7.477242219819973	381.0	0.878481095656007
782	Feb25-FISH2-3L1-rep2-m1bp-100x_Position016_15_cmle.ics	5	1	0	1.5162	0.2918229810711206	1.0	0.0979680598581674	2.0088232369088788	0.4704413895369797	0.6559760021222613	0.46999244964731013	0.22111649990136928	0.7796939802191164	0.37055342784634304	198.0	3.652472567428291	82.0	0.18906942216218525
783	Feb25-FISH2-3L1-rep2-m1bp-100x_Position016_15_cmle.ics	6	1	0	1.5162	1.5930676819351215	1.0	0.31671718728551845	2.3660129262481147	0.8624736619182166	0.9164338907445434	0.8594712546309452	0.7783231555300589	0.5278804385655039	0.9972225675227265	232.0	4.38888932107026	187.0	0.4311705115162029
784	Feb25-FISH2-3L1-rep2-m1bp-100x_Position016_15_cmle.ics	7	1	0	1.2995999999999999	2.166	1.0	0.30360104007308175	2.706312147432065	0.9948449565421993	0.9994581143806461	0.9876008014203107	0.9532801905155757	0.24453220774778706	0.9853507079901365	194.0	3.680107987808933	140.0	0.3228014524720236
785	Feb25-FISH2-3L1-rep2-m1bp-100x_Position016_15_cmle.ics	8	1	0	1.2995999999999999	0.0	1.0	0.2520606655820932	2.502003974486291	0.07212708477527964	0.20820960503695105	0.07212708477527964	0.025611757351135325	0.9620891847417052	0.9540943621483715	148.0	2.862760753425954	85.0	0.19598659614372857
786	Feb25-FISH2-3L1-rep2-m1bp-100x_Position016_15_cmle.ics	8	2	0	1.2995999999999999	2.5482346313564253	1.0	0.2853860083053709	2.429554407722428	0.9837236821541003	0.9926097925830003	0.9811895777981201	0.9637048159146219	0.3991699902543289	0.9889355325571451	154.0	2.90322599379646	96.0	0.22134956740938755
787	Feb25-FISH2-3L1-rep2-m1bp-100x_Position016_15_cmle.ics	9	1	0	1.2995999999999999	0.32626801153583	1.0	0.30300855069345994	2.4010979694510444	0.4425125788675026	0.5938064052391981	0.4425125788675026	0.25712403162686687	0.8019893412248886	1.0065736778921377	180.0	3.4140506021146724	125.0	0.28821558256430674
788	Feb25-FISH2-3L1-rep2-m1bp-100x_Position016_15_cmle.ics	11	1	0	1.7328	0.23070632344123612	1.0	0.2675299289210874	2.585601566792158	0.34010420309112527	0.4804199594377229	0.313868102664522	0.13756206727743198	0.8743543897764533	0.9812382021671202	266.0	5.055090328190975	211.0	0.48650790336854977
789	Feb25-FISH2-3L1-rep2-m1bp-100x_Position016_15_cmle.ics	11	2	0	1.083	2.018196472182868	1.0	0.3265637110307498	2.5973354856609854	0.8619658717392825	0.8936971116861319	0.8603398839079656	0.8201167913840128	0.5593728918041595	0.9989224010808296	126.0	2.4179217200887786	76.0	0.1752350741990985
790	Feb25-FISH2-3L1-rep2-m1bp-100x_Position016_15_cmle.ics	12	1	0	1.2995999999999999	0.32626801153583	1.0	0.2902109266441255	2.545727350127408	0.435953666621129	0.5673214503986943	0.435766722510228	0.25583301576801676	0.8449693674306581	0.9928079729034754	196.0	3.677992902038822	139.0	0.32049572781150915
791	Feb25-FISH2-3L1-rep2-m1bp-100x_Position016_15_cmle.ics	14	1	0	1.2995999999999999	0.8058225447605828	1.0	0.17364291308904586	1.3666933647220638	0.7302418976258477	0.845268201380455	0.7302449262677138	0.43392412040668604	0.5931616883154176	0.7091139032293853	344.0	6.35351166474142	250.0	0.5764311651286135
792	Feb25-FISH2-3L1-rep2-m1bp-100x_Position016_15_cmle.ics	14	2	0	1.083	1.9493999999999998	1.0	0.2786887442740712	1.441180330948365	0.8678966990832301	0.9011193860337209	0.8653586971994148	0.8156950278786483	0.5451656112528654	0.9979618422190398	134.0	2.456271874689174	77.0	0.17754079885961296
793	Feb25-FISH2-3L1-rep2-m1bp-100x_Position016_15_cmle.ics	15	1	0	1.9493999999999998	0.20635000882146287	1.0	0.30716697578350816	2.673389015501293	0.3205735780780039	0.48035994208067634	0.3158552848783252	0.12127573289521229	0.8742017294805343	0.985258065125309	378.0	7.183549413745071	383.0	0.8830925449770358
794	Feb25-FISH2-3L1-rep2-m1bp-100x_Position016_15_cmle.ics	16	1	0	1.2995999999999999	0.32626801153583	1.0	0.2724168370193775	2.2964009175878966	0.4571082209827059	0.5932043052947277	0.44845418617036187	0.24697634330240772	0.7889506057990089	0.9859092732521815	204.0	3.833369300841316	143.0	0.3297186264535669
795	Feb25-FISH2-3L1-rep2-m1bp-100x_Position016_15_cmle.ics	17	1	0	1.2995999999999999	1.3107987492438529	1.0	0.26171705325020667	2.3335021117790387	0.7560606795367476	0.8360872191190798	0.7547954203790487	0.6682838765424479	0.5631447748456522	0.99063614752717	196.0	3.6779929020388216	132.0	0.30435565518790797
796	Feb25-FISH2-3L1-rep2-m1bp-100x_Position016_15_cmle.ics	17	2	0	0.8664	2.3357600472947273	1.0	0.32058304663368065	1.916901062853538	0.953784976480287	0.9793899422918384	0.9515101551375253	0.9139733986977089	0.4493871118683545	0.9935558382831055	144.0	2.6797489342428173	92.0	0.21212666876732977
797	Feb25-FISH2-3L1-rep2-m1bp-100x_Position016_15_cmle.ics	19	1	0	1.5162	0.65253602307166	1.0	0.27901972439384803	2.8649024177729863	0.5772476765704757	0.707573261749334	0.574176885689301	0.4544533246564849	0.7071311650134399	0.9880091641058664	208.0	3.992975871184033	149.0	0.34355297441665367
798	Feb25-FISH2-3L1-rep2-m1bp-100x_Position016_15_cmle.ics	20	1	0	1.5162	0.3916201927270152	1.0	0.2840055858713987	2.438712897930353	0.4808857781157905	0.6534901131286244	0.47522340526666035	0.2900317283011693	0.7963333410250706	0.9888217624768834	224.0	4.256918171108186	168.0	0.3873617429664282
799	Feb25-FISH2-3L1-rep2-m1bp-100x_Position016_15_cmle.ics	21	1	0	1.5162	1.7856014761279655	1.0	0.29973978350706604	2.848535049695375	0.9251326950741604	0.9719077087157101	0.9239049556029565	0.850944367280123	0.45724610958660444	0.9947733542049858	204.0	3.9738007938838353	150.0	0.3458586990771681
800	Feb25-FISH2-3L1-rep2-m1bp-100x_Position016_15_cmle.ics	23	1	0	1.083	0.42540144110901373	1.0	0.33472014668057265	2.1380631702607937	0.47888309503784693	0.6180151387720774	0.47288141295206054	0.3226005046257359	0.8088617941242261	1.0057850477091748	194.0	3.5864869924472536	147.0	0.33894152509562475
801	Feb25-FISH2-3L1-rep2-m1bp-100x_Position016_15_cmle.ics	24	1	0	1.5162	0.0	1.0	0.2895291789548354	2.3829655850699334	0.18911330812155608	0.376018504178927	0.1804956761968517	0.02454901059594047	0.8976238749159448	0.9887371975489041	250.0	4.720932281745563	200.0	0.46114493210289076
802	Feb25-FISH2-3L1-rep2-m1bp-100x_Position016_15_cmle.ics	26	1	0	1.2995999999999999	1.840398315395916	1.0	0.3336901407867226	2.6562490716612266	0.9457973925362696	0.9790362785359468	0.9437799257572226	0.8874657030647563	0.39961794222297775	1.0056897748467934	162.0	3.1054128902797946	112.0	0.25824116197761887
803	Feb25-FISH2-3L1-rep2-m1bp-100x_Position016_15_cmle.ics	27	1	0	1.7328	0.23070632344123612	1.0	0.27839344130272625	2.562117505323208	0.2942824398319114	0.46227801232258126	0.2942824398319114	0.13541452392846764	0.8659153017466779	0.9933610156897018	260.0	4.967814590139628	208.0	0.4795907293870064
804	Feb25-FISH2-3L1-rep2-m1bp-100x_Position016_15_cmle.ics	27	2	0	1.2995999999999999	2.3825999999999996	1.0	0.2554815140398345	2.098388033831835	0.9653439645799253	0.9951023126879488	0.9651611175869421	0.8990080550630659	0.29726658529105504	0.9805196819093969	162.0	3.0351971437585346	98.0	0.2259610167304165
805	Feb25-FISH2-3L1-rep2-m1bp-100x_Position016_15_cmle.ics	28	1	0	1.5162	0.5595020986366908	1.0	0.28215104633056787	2.3653467317407992	0.5460325966200938	0.6688776777195435	0.5442354694096274	0.3742468403236136	0.7918306561338664	0.9872512399689098	210.0	3.967455536573502	152.0	0.350470148398197
806	Feb25-FISH2-3L1-rep2-m1bp-100x_Position016_15_cmle.ics	29	1	0	1.083	0.5556144027286182	1.0	0.30589812765231944	2.7800662563426064	0.6062765083569429	0.7049504618531123	0.5984141087324605	0.46749425826893093	0.7355931549942768	0.9899543657800423	110.0	2.107168922483789	60.0	0.13834347963086724
807	Feb25-FISH2-3L1-rep2-m1bp-100x_Position016_15_cmle.ics	30	1	0	1.083	0.751125369937127	1.0	0.31319262146556703	2.2866178381987226	0.5301657509549879	0.6196033710494484	0.5301657509549879	0.41006634652463525	0.7576613404568328	1.0006778322387064	130.0	2.4370967973889766	78.0	0.17984652352012742
808	Feb25-FISH2-3L1-rep2-m1bp-100x_Position016_15_cmle.ics	30	2	0	1.5162	2.61014409228664	1.0	0.30841580771530147	2.2387631157723735	0.9621597392281654	0.9858243217855883	0.9623278302741861	0.9221936211095987	0.3259740805031995	0.9953402477120413	264.0	4.986989667439826	224.0	0.5164823239552377
809	Feb25-FISH2-3L1-rep2-m1bp-100x_Position016_15_cmle.ics	31	1	0	1.7328	1.1736910802652911	1.0	0.30800249176704714	2.6044963884707366	0.6985171268275876	0.8212799776366343	0.6971616728317612	0.5599552732686269	0.6467158382124071	0.9969647864005037	328.0	6.230000857859792	310.0	0.7147746447594807
810	Feb25-FISH2-3L1-rep2-m1bp-100x_Position016_15_cmle.ics	32	1	0	1.083	3.4229623937167166	1.0	0.2895641840473068	2.309846022883869	0.9902024907564371	0.9955550809562582	0.9897686773362521	0.9808454689856775	0.27625445522844266	0.9747585131156976	130.0	2.4605020462293963	75.0	0.17292934953858405
811	Feb25-FISH2-3L1-rep2-m1bp-100x_Position016_15_cmle.ics	32	2	0	1.5162	0.3095250132321943	1.0	0.2746888756534104	2.2711222963217437	0.37469132506640684	0.5325944044742849	0.3697725482867707	0.1877010558351242	0.8503901042253024	0.9887608174806952	262.0	4.918889006688676	209.0	0.4818964540475209
812	Feb25-FISH2-3L1-rep2-m1bp-100x_Position016_15_cmle.ics	33	1	0	1.083	1.0389843448820495	1.0	0.24351385976785178	2.9610742733511297	0.8484114649221094	0.9103354176455706	0.8462247442801893	0.7680630353851159	0.5242541995702169	0.982478586849669	112.0	2.151864334394518	55.0	0.12681485632829495
813	Feb25-FISH2-3L1-rep2-m1bp-100x_Position016_15_cmle.ics	34	1	0	1.5162	0.0	1.0	0.2697079550138149	2.5276079880296494	0.16187900313563477	0.3587143897400841	0.16187900313563477	0.02769686882346822	0.9426408158599894	0.9811377189988008	196.0	3.7248033997196615	134.0	0.30896710450893683
814	Feb25-FISH2-3L1-rep2-m1bp-100x_Position016_15_cmle.ics	35	1	0	1.083	0.20635000882146287	1.0	0.32204874392117266	2.607641177156337	0.33712361272826424	0.4813040722781471	0.33712361272826424	0.17171218440949756	0.8418918428458171	0.9921039135539844	152.0	2.9053410795665715	100.0	0.23057246605144538
815	Feb25-FISH2-3L1-rep2-m1bp-100x_Position016_15_cmle.ics	36	1	0	1.2995999999999999	1.9362331294313135	1.0	0.3148411370427036	2.3251002540026384	0.9433755371968371	0.9775381912046149	0.9376681400559842	0.8805907632792334	0.5045830116859076	0.9933642736745666	198.0	3.6992830651091304	147.0	0.33894152509562475
816	Feb25-FISH2-3L1-rep2-m1bp-100x_Position016_15_cmle.ics	37	1	0	1.2995999999999999	0.8318234787411565	1.0	0.3336068020171587	2.3697624023622392	0.6428469659623577	0.7395529086582986	0.6428469659623577	0.5323279239745252	0.6842457990722507	1.0003293492333496	188.0	3.569427000917167	140.0	0.3228014524720236
817	Feb25-FISH2-3L1-rep2-m1bp-100x_Position016_15_cmle.ics	38	1	0	1.083	1.0389843448820495	1.0	0.3408362032637087	2.0634718801461918	0.7372133618979608	0.8292470046814251	0.7364595731175118	0.6365547885424105	0.5904810690846231	0.9907719022120256	174.0	3.256559117542067	126.0	0.2905213072248212
818	Feb25-FISH2-3L1-rep2-m1bp-100x_Position016_15_cmle.ics	39	1	0	1.2995999999999999	0.3720027687491155	1.0	0.30243065278557746	2.827241715542286	0.49841752384125265	0.6249375338358389	0.49561695748136425	0.3219089659767626	0.771749864104307	0.9769375294655199	150.0	2.8840509164962627	95.0	0.21904384274887315
819	Feb25-FISH2-3L1-rep2-m1bp-100x_Position016_15_cmle.ics	40	1	0	1.2995999999999999	0.10317500441073144	1.0	0.26827221592563444	2.131272508065958	0.28764655951748364	0.44194207319177126	0.2582483937974011	0.0668152677234364	0.8981488976417852	0.9821862596296448	206.0	3.878064712752045	144.0	0.33202435111408135
820	Feb25-FISH2-3L1-rep2-m1bp-100x_Position016_15_cmle.ics	41	1	0	1.083	0.0	1.0	0.3143110889088177	2.361768289229827	0.25129251584028534	0.44418818001766225	0.25129251584028534	0.028851182769885023	0.9121664041588191	0.9904208552043112	146.0	2.7478495949939656	93.0	0.21443239342784423
821	Feb25-FISH2-3L1-rep2-m1bp-100x_Position016_15_cmle.ics	42	1	0	1.2995999999999999	0.0	1.0	0.2888539991204763	2.2883808180916896	0.25022798360222614	0.46650984803934104	0.259739374259586	0.026360870343381658	0.8970693365368212	1.0029460225600035	176.0	3.3246597782932152	118.0	0.27207550994070556
822	Feb25-FISH2-3L1-rep2-m1bp-100x_Position016_15_cmle.ics	43	1	0	1.083	2.2311317600759266	1.0	0.1927245451302808	2.184037679742538	0.9494061946200439	0.9706509376570477	0.9496706959028751	0.9032692358557939	0.2950952757087191	0.8484671773798486	124.0	2.27960531281637	57.0	0.13142630564932387
823	Feb25-FISH2-3L1-rep2-m1bp-100x_Position016_15_cmle.ics	44	1	0	1.2995999999999999	0.7252201245704302	1.0	0.2917507717704062	2.049385684665828	0.6029288221416652	0.7095028482651476	0.6018413027216756	0.44452212440301514	0.7489407066200435	0.9669123865154411	222.0	4.165412261516616	168.0	0.3873617429664282
824	Feb25-FISH2-3L1-rep2-m1bp-100x_Position016_15_cmle.ics	45	1	0	1.5162	0.5836459621422412	1.0	0.28338322808811234	2.4691976560419087	0.562655786650815	0.7004032721107276	0.5619397591175298	0.41090185694310283	0.742701093729726	0.9944617730664203	206.0	3.9014699615924644	148.0	0.3412472497561391
825	Feb25-FISH2-3L1-rep2-m1bp-100x_Position016_15_cmle.ics	47	1	0	1.9493999999999998	1.6050263958911635	1.0	0.2569198144346281	2.9300368373833794	0.8623421780146493	0.9201556131900704	0.8627867871291361	0.7804628494884145	0.45664990056779065	0.9717769232111423	238.0	4.5931913033237075	175.0	0.40350181559002946
826	Feb25-FISH2-3L1-rep2-m1bp-100x_Position016_15_cmle.ics	48	1	0	1.083	0.5963412819178956	1.0	0.32271137869375155	2.1751317797938508	0.5704294003868472	0.6878297872340425	0.5682243713733075	0.4342591876208898	0.7160022441650267	0.9991330275880425	180.0	3.367240104433833	129.0	0.29743848120636457
827	Feb25-FISH2-3L1-rep2-m1bp-100x_Position016_15_cmle.ics	49	1	0	0.8664	0.0	1.0	0.17023505191639693	1.9604288102252967	0.16629035899751637	0.293044221526949	0.1403573847692159	0.03562558462084314	0.9394893576409733	0.8145695522065682	120.0	2.1199987424736535	51.0	0.11759195768623716
828	Feb25-FISH2-3L1-rep2-m1bp-100x_Position016_15_cmle.ics	50	1	0	1.2995999999999999	0.41270001764292574	1.0	0.2872256686807972	2.3971176547814323	0.4723149973844111	0.599355492066047	0.47142972113798237	0.32272678497176505	0.7674022205421416	0.9890797344331369	206.0	3.8780647127520447	149.0	0.34355297441665367
829	Feb25-FISH2-3L1-rep2-m1bp-100x_Position016_15_cmle.ics	51	1	0	1.5162	1.1190041972733815	1.0	0.30285078534171667	2.435378702242705	0.746692908815568	0.8500767741152508	0.746692908815568	0.6097104745220745	0.5888438964314535	0.9941273708027806	238.0	4.499570307962029	190.0	0.4380876854977463
830	Feb25-FISH2-3L1-rep2-m1bp-100x_Position016_15_cmle.ics	52	1	0	1.2995999999999999	0.6606423714395955	1.0	0.2443710285542346	2.2330252032353672	0.6476570263399022	0.7456863731980848	0.647373107747106	0.5215713603572212	0.6889762799507719	0.9604055009878456	140.0	2.660573856942619	77.0	0.17754079885961296
831	Feb25-FISH2-3L1-rep2-m1bp-100x_Position016_15_cmle.ics	53	1	0	1.2995999999999999	0.20635000882146287	1.0	0.2869183232007768	2.422561755069132	0.3740766372293851	0.5090192420526862	0.3668251365298109	0.1959409649611097	0.8305103431574861	1.0006772844280873	192.0	3.6354125758982043	134.0	0.30896710450893683
832	Feb25-FISH2-3L1-rep2-m1bp-100x_Position016_15_cmle.ics	54	1	0	1.5162	1.1190041972733815	1.0	0.19911502734019818	4.167761024500994	0.8707622424108132	0.9423332594726346	0.8644886993130955	0.7644305340128518	0.44727084150833907	0.8677599237869987	142.0	2.798890264215027	71.0	0.16370645089652625
833	Feb25-FISH2-3L1-rep2-m1bp-100x_Position016_15_cmle.ics	55	1	0	1.5162	0.9479040472602467	1.0	0.2814280373537474	2.622810926714441	0.6936817940613248	0.7848037745426021	0.6905555683732091	0.5544176683662875	0.6593678901514417	0.9954021993672745	230.0	4.367599157999951	174.0	0.40119609092951497
834	Feb25-FISH2-3L1-rep2-m1bp-100x_Position016_15_cmle.ics	57	1	0	1.7328	0.0	1.0	0.09119589080687743	1.6890944901747647	0.2106692824266204	0.46640068915214167	0.2039852611987223	0.026704645489071657	0.8876209985591971	0.531964760322646	306.0	5.551109336118412	152.0	0.350470148398197
835	Feb25-FISH2-3L1-rep2-m1bp-100x_Position017_16_cmle.ics	1	1	0	1.2995999999999999	0.5689355674538337	1.0	0.3108972086052267	2.5200182987435857	0.5694248173426741	0.6882272467602755	0.5599912805556391	0.41679695721458854	0.7177151914322225	0.9967450327059946	186.0	3.548136837846858	133.0	0.3066613798484224
836	Feb25-FISH2-3L1-rep2-m1bp-100x_Position017_16_cmle.ics	2	1	0	1.2995999999999999	0.23070632344123612	1.0	0.30287320143119645	2.5006261956831213	0.35435564823280996	0.48613349471454603	0.34643240078673343	0.15907835101729367	0.8764832906384016	1.001238181103438	196.0	3.7248033997196615	142.0	0.3274129017930525
837	Feb25-FISH2-3L1-rep2-m1bp-100x_Position017_16_cmle.ics	2	2	0	1.5162	0.5556144027286182	1.0	0.28649227870854427	2.5953588839745447	0.46429769571309226	0.5773972017023964	0.46429769571309226	0.3388396997783201	0.8091530015885803	0.994842397596987	218.0	4.169642433056837	162.0	0.37352739500334153
838	Feb25-FISH2-3L1-rep2-m1bp-100x_Position017_16_cmle.ics	4	1	0	1.5162	1.1396051716664168	1.0	0.3034955947438996	2.56364011527082	0.7378578321003538	0.8220154885320533	0.7372838162159487	0.6245020659623426	0.6308129525186118	0.9912570331984915	226.0	4.278208334178494	176.0	0.4058075402505439
839	Feb25-FISH2-3L1-rep2-m1bp-100x_Position017_16_cmle.ics	5	1	0	0.8664	1.9493999999999998	1.0	0.33055124782308426	2.0857939120384095	0.9620715553734808	0.979182029222996	0.9580636351222177	0.9233647412262734	0.3688057307464828	1.0254995745284479	106.0	1.9709676009814918	59.0	0.13603775497035278
840	Feb25-FISH2-3L1-rep2-m1bp-100x_Position017_16_cmle.ics	5	2	0	1.083	1.7328	1.0	0.2921354378512409	2.3849579618258274	0.9444558241157995	0.9698996312986481	0.9377440939505667	0.8825344804042059	0.3378134328847119	0.98272233829904	142.0	2.6818640200129282	86.0	0.19829232080424306
841	Feb25-FISH2-3L1-rep2-m1bp-100x_Position017_16_cmle.ics	6	1	0	1.083	0.0	1.0	0.23271056693257725	1.485423188765793	0.2062559664415968	0.42277595445645283	0.2062559664415968	0.02534997317278815	0.9325940683831215	0.9452742923166391	216.0	3.9377050304227486	144.0	0.33202435111408135
842	Feb25-FISH2-3L1-rep2-m1bp-100x_Position017_16_cmle.ics	7	1	0	1.2995999999999999	0.7817319754002556	1.0	0.30212160755784634	2.358871992894246	0.6501407005919129	0.7729730104381819	0.6477702768266819	0.5176672812209762	0.6729090604062246	0.9934704535331504	198.0	3.7460935627899703	144.0	0.33202435111408135
843	Feb25-FISH2-3L1-rep2-m1bp-100x_Position017_16_cmle.ics	8	1	0	1.2995999999999999	0.9378659497950863	1.0	0.3191784862749187	2.6544352864709024	0.7396048429865836	0.8297451000304661	0.7382620764361396	0.6357830360064544	0.6253933439824731	0.9945230666418259	140.0	2.6605738569426194	88.0	0.20290377012527194
844	Feb25-FISH2-3L1-rep2-m1bp-100x_Position017_16_cmle.ics	10	1	0	0.8664	0.0	1.0	0.33754049705226374	2.562272576619052	0.21326348555593516	0.38183767983904643	0.21326348555593516	0.03755267053866302	0.9146748273184345	1.0228899281506885	98.0	1.8624016998598363	53.0	0.12220340700726606
845	Feb25-FISH2-3L1-rep2-m1bp-100x_Position017_16_cmle.ics	11	1	0	1.5162	0.5556144027286182	1.0	0.2773240333779298	3.4194451119321823	0.5429952339397194	0.6507316909444855	0.5366046855071491	0.36868832650869304	0.7711751117685528	0.9954357546849844	164.0	3.2203240487117823	104.0	0.2397953646935032
846	Feb25-FISH2-3L1-rep2-m1bp-100x_Position017_16_cmle.ics	13	1	0	1.5162	0.5158750220536572	1.0	0.29828019838874525	2.262952557670436	0.517997922745932	0.6648498936643751	0.5162372026311884	0.33201938770463424	0.7532375720253469	0.9989628967589503	250.0	4.720932281745562	203.0	0.4680621060844342
847	Feb25-FISH2-3L1-rep2-m1bp-100x_Position017_16_cmle.ics	14	1	0	1.5162	1.482693511411244	1.0	0.3063323109039217	2.948389608560805	0.8829560283687943	0.9527347517730497	0.8806695035460993	0.7628510638297872	0.5390513490540609	0.9940129201208535	198.0	3.7929040604708097	145.0	0.33433007577459584
848	Feb25-FISH2-3L1-rep2-m1bp-100x_Position017_16_cmle.ics	16	1	0	1.083	0.928575039696583	1.0	0.23505150542023923	1.6680103795613868	0.7250493096646943	0.80462711231942	0.722458553227784	0.6385521616290847	0.6135446470719822	0.941846481097346	162.0	2.988386646077695	94.0	0.2167381180883587
849	Feb25-FISH2-3L1-rep2-m1bp-100x_Position017_16_cmle.ics	19	1	0	1.2995999999999999	0.41270001764292574	1.0	0.2933984975801546	2.5511530236615703	0.4870992862613352	0.6343971836605976	0.48483385785723937	0.3205581191795545	0.8045972232264668	0.9856433650037181	210.0	3.990860785413922	155.0	0.35738732237974036
850	Feb25-FISH2-3L1-rep2-m1bp-100x_Position017_16_cmle.ics	20	1	0	0.8664	0.0	1.0	0.2386855112709348	2.165377084969975	0.10880021042347725	0.27321233983391574	0.10880021042347725	0.03888137376470146	0.9476227802983075	0.9887255312274864	110.0	2.0837636736433693	53.0	0.12220340700726606
851	Feb25-FISH2-3L1-rep2-m1bp-100x_Position017_16_cmle.ics	21	1	0	1.083	0.20635000882146287	1.0	0.3058151952710448	2.9909578776385257	0.403701539060978	0.538496006234171	0.404753555425677	0.2522209234365868	0.8199314502115714	0.9992063188106949	100.0	1.9539076094514054	52.0	0.1198976823467516
852	Feb25-FISH2-3L1-rep2-m1bp-100x_Position017_16_cmle.ics	24	1	0	1.2995999999999999	0.9077480443748005	1.0	0.29916811979196134	2.1155505235667307	0.733337424280943	0.8082017655361041	0.7150771874150763	0.5991689532141699	0.6312148515165675	0.9812139492024309	170.0	3.2139787914014493	114.0	0.26285261129864773
853	Feb25-FISH2-3L1-rep2-m1bp-100x_Position017_16_cmle.ics	25	1	0	1.2995999999999999	0.9148837159138977	1.0	0.27451374210420326	2.2431555096507503	0.7600948308708353	0.8624020998264257	0.7574954489649041	0.5982092206087803	0.6297544262660085	0.9873486098701102	178.0	3.369355190203944	117.0	0.26976978528019113
854	Feb25-FISH2-3L1-rep2-m1bp-100x_Position017_16_cmle.ics	26	1	0	1.7328	0.6921189703237084	1.0	0.3029329692968933	2.7469631527054843	0.5793549138332557	0.6917993801726918	0.5756198273082297	0.42234916341227474	0.8028805035893695	0.9973766347840309	264.0	5.033800165120666	222.0	0.5118708746342088
855	Feb25-FISH2-3L1-rep2-m1bp-100x_Position017_16_cmle.ics	27	1	0	1.083	0.9228252937649445	1.0	0.2869183232007768	2.114377890203386	0.7138266990685684	0.8036348729160973	0.7121352016132011	0.5799952726708671	0.6777627273437299	0.997505397936827	192.0	3.588602078217365	134.0	0.30896710450893683
856	Feb25-FISH2-3L1-rep2-m1bp-100x_Position017_16_cmle.ics	28	1	0	1.5162	1.517785507063743	1.0	0.281061015957084	2.701251218691809	0.8570796112622552	0.9056004227273052	0.8543090336539492	0.7889219739651393	0.5298380652959703	0.9802279883350119	200.0	3.7907889747006984	141.0	0.325107177132538
857	Feb25-FISH2-3L1-rep2-m1bp-100x_Position017_16_cmle.ics	29	1	0	1.5162	0.0	1.0	0.2491515864424261	2.5444040880733363	0.15871104957964646	0.32083308252573284	0.15579499321147428	0.026996930114970202	0.9372740741555953	0.969306979637155	216.0	4.148352269986529	149.0	0.34355297441665367
858	Feb25-FISH2-3L1-rep2-m1bp-100x_Position017_16_cmle.ics	30	1	0	1.5162	1.3570553067512467	1.0	0.29890824058380877	2.3082515979766507	0.821943796687878	0.8806634783868885	0.821621016297116	0.7290489176975877	0.552812966420619	0.996062999535558	206.0	3.878064712752045	152.0	0.350470148398197
859	Feb25-FISH2-3L1-rep2-m1bp-100x_Position017_16_cmle.ics	31	1	0	1.7328	0.0	1.0	0.17702191648053792	2.2083637980553097	0.0689537262815662	0.2664032063678915	0.0689537262815662	0.024664368395975224	0.9742251349041505	0.8965995670977207	230.0	4.484625402202052	138.0	0.3181900031509946
860	Feb25-FISH2-3L1-rep2-m1bp-100x_Position017_16_cmle.ics	32	1	0	1.2995999999999999	0.46141264688247224	1.0	0.274133124179535	2.1895687438798093	0.4910588969173988	0.6063662040165653	0.4910588969173988	0.3520299422986952	0.7727717922397722	0.978417927892285	174.0	3.2565591175420665	113.0	0.2605468866381333
861	Feb25-FISH2-3L1-rep2-m1bp-100x_Position017_16_cmle.ics	34	1	0	1.7328	0.10317500441073144	1.0	0.27523367574394036	2.611162595359109	0.2819999182371939	0.43143933199787415	0.2771197007481297	0.05747158742488042	0.8905805087992792	0.9700427683461387	250.0	4.814553277107242	195.0	0.4496163088003185
862	Feb25-FISH2-3L1-rep2-m1bp-100x_Position017_16_cmle.ics	37	1	0	1.083	0.5556144027286182	1.0	0.3152986162946812	2.453715930112055	0.5757396817503729	0.6938660285098625	0.5466496767777225	0.41245545333996353	0.7561889924173691	0.9855564147931324	150.0	2.8372404188154228	97.0	0.22365529206990203
863	Feb25-FISH2-3L1-rep2-m1bp-100x_Position017_16_cmle.ics	38	1	0	1.9493999999999998	0.8318234787411565	1.0	0.26719051593308746	1.8706902052384273	0.5516569908079342	0.6730330793420416	0.5472091194968554	0.43426161103047894	0.739070127111208	0.9742514604872	360.0	6.804695955388934	332.0	0.7655005872907988
864	Feb25-FISH2-3L1-rep2-m1bp-100x_Position017_16_cmle.ics	39	1	0	1.2995999999999999	0.9479040472602467	1.0	0.2882305395200157	2.360328504338315	0.7265503582501136	0.8175674060141387	0.7222625148440676	0.6081445114807406	0.68743097048855	0.9901106424261743	184.0	3.43322567941487	126.0	0.2905213072248212
865	Feb25-FISH2-3L1-rep2-m1bp-100x_Position017_16_cmle.ics	41	1	0	1.2995999999999999	0.10317500441073144	1.0	0.2896643364128831	2.0205850451231235	0.3327043890306396	0.4832686521294768	0.31289979059013556	0.09260132793013001	0.8666317263610912	0.9896212007088161	198.0	3.74609356278997	141.0	0.325107177132538
866	Feb25-FISH2-3L1-rep2-m1bp-100x_Position017_16_cmle.ics	42	1	0	1.7328	0.10317500441073144	1.0	0.30694969981667364	1.9890054988980446	0.24417243247619463	0.4400444034800371	0.24417243247619463	0.06277207251530456	0.8972141907267287	0.9618485107697327	334.0	6.293871347070721	318.0	0.7332204420435964
867	Feb25-FISH2-3L1-rep2-m1bp-100x_Position017_16_cmle.ics	43	1	0	1.083	0.9733510449106972	1.0	0.31014455052289863	2.082106165905796	0.7251458862310125	0.8078266292485189	0.7103389906009177	0.6183660742126598	0.6836026057052069	0.9846744880120076	166.0	3.0777774698991522	112.0	0.25824116197761887
868	Feb25-FISH2-3L1-rep2-m1bp-100x_Position017_16_cmle.ics	44	1	0	1.2995999999999999	0.0	1.0	0.2642552222637071	2.5357506368040688	0.27148080438756855	0.4084624813029749	0.2625373940501911	0.029806174173176003	0.8971899616933362	0.9656453965890819	158.0	3.016022066458337	96.0	0.22134956740938755
869	Feb25-FISH2-3L1-rep2-m1bp-100x_Position017_16_cmle.ics	45	1	0	0.8664	1.0317500441073144	1.0	0.30298345828103923	2.1135760018048395	0.8299362655392187	0.8968258976462422	0.8253297154035464	0.7428929765886287	0.5740050227475834	0.9933752096923619	114.0	2.102938750943567	63.0	0.1452606536124106
870	Feb25-FISH2-3L1-rep2-m1bp-100x_Position017_16_cmle.ics	47	1	0	0.6497999999999999	0.8815276241084421	1.0	0.2760730602062183	1.641098860021623	0.677747810068632	0.7616103282370955	0.6764497850874807	0.5696697420272507	0.6288213050157457	1.0055489157352462	110.0	1.9433321806008494	57.0	0.13142630564932387
871	Feb25-FISH2-3L1-rep2-m1bp-100x_Position017_16_cmle.ics	48	1	0	1.2995999999999999	1.3107987492438529	1.0	0.27914531831119865	2.4730488874351972	0.8328182564210012	0.898337785693084	0.8296579540097428	0.7521345136451731	0.5153718313095239	0.9907023771953966	176.0	3.324659778293215	116.0	0.2674640606196767
872	Feb25-FISH2-3L1-rep2-m1bp-100x_Position017_16_cmle.ics	50	1	0	1.083	1.3389208086236206	1.0	0.26155533140608933	1.6962802970871689	0.8496505936419009	0.9147318891868452	0.8475372085372783	0.7736584490544596	0.550362986913538	0.9879829492316835	164.0	3.0330820579884237	101.0	0.23287819071195984
873	Feb25-FISH2-3L1-rep2-m1bp-100x_Position017_16_cmle.ics	51	1	0	1.2995999999999999	0.1459114905355603	1.0	0.3244663759503487	2.4944990586999736	0.30116705691476614	0.46345495553629923	0.2932822016138449	0.1348875655278797	0.8856486372041132	1.0003919047971679	210.0	3.9674555365735023	163.0	0.375833119663856
874	Feb25-FISH2-3L1-rep2-m1bp-100x_Position017_16_cmle.ics	53	1	0	1.7328	1.0298344167305078	1.0	0.2933635577539375	2.625407211993234	0.6847746724924215	0.7811270771453801	0.6641781060180354	0.5440505816198198	0.7011587560302717	0.9926141792158093	298.0	5.676595923400957	262.0	0.604099861054787
875	Feb25-FISH2-3L1-rep2-m1bp-100x_Position017_16_cmle.ics	54	1	0	1.083	0.20635000882146287	1.0	0.31028075591010307	2.187767107970224	0.3921685070056602	0.5119792149948965	0.3800408276885961	0.20407348983947296	0.8396497640054558	0.9992999011399376	162.0	3.0586023925989547	108.0	0.24901826333556107
876	Feb25-FISH2-3L1-rep2-m1bp-100x_Position017_16_cmle.ics	56	1	0	1.2995999999999999	0.0	1.0	0.2623025778457774	2.3103925287694493	0.2247987809642885	0.40401558959131045	0.2247987809642885	0.027599242009846058	0.9149015260217684	0.988087922001418	166.0	3.1245879675799917	103.0	0.23748964003298878
877	Feb25-FISH2-3L1-rep2-m1bp-100x_Position017_16_cmle.ics	57	1	0	1.2995999999999999	0.7045350271771298	1.0	0.29249864608420967	2.4579873000970447	0.6904328018223235	0.8196295929484005	0.6892146182034268	0.522818659007626	0.6756895030956085	0.9990600416372518	158.0	3.016022066458337	101.0	0.23287819071195984
878	Feb25-FISH2-3L1-rep2-m1bp-100x_Position017_16_cmle.ics	58	1	0	1.083	1.4370615219328515	1.0	0.3194625544418394	2.149709488676707	0.7834592629417815	0.8633565711726823	0.7826016007164895	0.7058787812088484	0.6254763438056743	0.9869917739946268	188.0	3.4992112543959073	137.0	0.3158842784904802
879	Feb25-FISH2-3L1-rep2-m1bp-100x_Position017_16_cmle.ics	58	2	0	0.8664	1.6162859307598463	1.0	0.3426789479021379	2.1874381012847466	0.7998876690182803	0.8636411935925801	0.7995423271488044	0.7447297415248931	0.5288549901345473	1.0040466890546462	114.0	2.1497492486244067	67.0	0.15448355225446841
880	Feb25-FISH2-3L1-rep2-m1bp-100x_Position017_16_cmle.ics	58	3	0	0.8664	0.43046674663324214	1.0	0.35851542461076275	2.6839138087529464	0.39128372301305087	0.4892185027342727	0.39128372301305087	0.2701313437593688	0.8634626574285156	1.0092893640036642	102.0	1.951792523681294	58.0	0.13373203030983835
881	Feb25-FISH2-3L1-rep2-m1bp-100x_Position017_16_cmle.ics	60	1	0	1.083	0.20635000882146287	1.0	0.2664353631173921	2.5837910401361572	0.4134411479081198	0.567641754365103	0.409120637374398	0.24486196167033317	0.8546578979738355	0.977157196992046	102.0	1.951792523681294	50.0	0.11528623302572269
882	Feb25-FISH2-3L1-rep2-m1bp-100x_Position017_16_cmle.ics	62	1	0	1.5162	0.20635000882146287	1.0	0.2933984975801546	2.56792563935734	0.353005450431921	0.5300673591114767	0.353005450431921	0.16259062628547924	0.8431021835211535	0.9902221347652331	210.0	3.9908607854139215	155.0	0.35738732237974036
883	Feb25-FISH2-3L1-rep2-m1bp-100x_Position017_16_cmle.ics	64	1	0	1.2995999999999999	1.7328	1.0	0.3056246804602093	2.2589778193638668	0.9774996505014385	0.9977816038672935	0.9742474744130264	0.890743070731151	0.3037604398861801	0.9936613135982576	188.0	3.546021752076747	134.0	0.30896710450893683
884	Feb25-FISH2-3L1-rep2-m1bp-100x_Position017_16_cmle.ics	65	1	0	1.7328	0.3095250132321943	1.0	0.2797129407878173	2.6270272641232943	0.3897557028862414	0.5581638796114867	0.3897557028862414	0.19807008731196485	0.8213227952389383	0.9993548946125048	302.0	5.765986747222414	261.0	0.6017941363942725
885	Feb25-FISH2-3L1-rep2-m1bp-100x_Position017_16_cmle.ics	66	1	0	1.2995999999999999	0.0	1.0	0.2955469651326335	2.3177007462787618	0.18668471389686306	0.35933200458122	0.17858577144472043	0.02706712677187607	0.9320375576039491	0.9821063111800266	192.0	3.612007327057784	136.0	0.31357855382996574
886	Feb25-FISH2-3L1-rep2-m1bp-100x_Position017_16_cmle.ics	67	1	0	1.2995999999999999	1.2995999999999999	1.0	0.26893814379231423	2.6629422508464415	0.9539864310877655	0.9988737622647289	0.9539864310877655	0.8048995846435232	0.4175792200778468	0.9864009167708792	172.0	3.2820794521525976	110.0	0.2536297126565899
887	Feb25-FISH2-3L1-rep2-m1bp-100x_Position017_16_cmle.ics	68	1	0	1.5162	1.847138149621899	1.0	0.2715795335537436	2.3644570040687407	0.9386085498742666	0.9760100586756078	0.9357988264878457	0.8669304274937133	0.4825169123408847	0.996774973023419	208.0	3.9227601246627732	147.0	0.33894152509562475
888	Feb25-FISH2-3L1-rep2-m1bp-100x_Position017_16_cmle.ics	69	1	0	1.5162	1.1736910802652911	1.0	0.3028541812597983	2.592434457030265	0.7708551145530816	0.8448241368183285	0.7678154243304292	0.654433688286544	0.6208875238846024	0.9973371280616349	206.0	3.9482804592733043	153.0	0.35277587305871144
889	Feb25-FISH2-3L1-rep2-m1bp-100x_Position018_17_cmle.ics	1	1	0	1.5162	0.3720027687491155	1.0	0.2872969962130584	2.622607444329975	0.4715817026050106	0.6327994515767169	0.46429639785616356	0.2830362707216752	0.7144661299534006	1.0008346603390557	216.0	4.1249470211461094	160.0	0.3689159456823127
890	Feb25-FISH2-3L1-rep2-m1bp-100x_Position018_17_cmle.ics	2	1	0	1.2995999999999999	0.815064591942846	1.0	0.28234828361144393	2.6507278504276437	0.6774379333911829	0.7744330878569838	0.6762707048678037	0.5521566850709936	0.7263531438101293	1.0036172895152868	138.0	2.6392836938723105	81.0	0.18676369750167077
891	Feb25-FISH2-3L1-rep2-m1bp-100x_Position018_17_cmle.ics	3	1	0	1.7328	0.0	1.0	0.1177209616043785	2.3973710455133737	0.0545681212296228	0.151683177382491	0.0545681212296228	0.020013593607482824	0.9730989917617512	0.7457908523518125	214.0	4.1036568580758	101.0	0.23287819071195984
892	Feb25-FISH2-3L1-rep2-m1bp-100x_Position018_17_cmle.ics	3	2	0	1.2995999999999999	0.0	1.0	0.13529710549151355	2.932633427989807	0.0545681212296228	0.1750282613212564	0.0545681212296228	0.020013593607482824	0.9742626235516296	0.7587177181710357	160.0	2.943691234166966	70.0	0.1614007262360118
893	Feb25-FISH2-3L1-rep2-m1bp-100x_Position018_17_cmle.ics	4	1	0	1.2995999999999999	0.5158750220536572	1.0	0.2928237825597338	2.4216558456212423	0.5113818379794377	0.6502954938179064	0.531131398092112	0.3617728051003259	0.7491752065427417	0.9950386246561504	184.0	3.5034414259361295	127.0	0.29282703188533565
894	Feb25-FISH2-3L1-rep2-m1bp-100x_Position018_17_cmle.ics	5	1	0	1.083	0.1459114905355603	1.0	0.2827433388230814	2.9262911910217038	0.3805925867320701	0.5015328929150679	0.376201590252779	0.1941829186281103	0.8218670204179075	1.022153912951562	100.0	1.930502360610985	50.0	0.11528623302572269
895	Feb25-FISH2-3L1-rep2-m1bp-100x_Position018_17_cmle.ics	8	1	0	1.2995999999999999	0.42540144110901373	1.0	0.3056246804602093	2.438608382705952	0.4826561693147035	0.6340657531376056	0.4826561693147035	0.32884426849073123	0.7825144366317373	0.9873161785366726	188.0	3.522616503236327	134.0	0.30896710450893683
896	Feb25-FISH2-3L1-rep2-m1bp-100x_Position018_17_cmle.ics	9	1	0	1.2995999999999999	1.433352969887323	1.0	0.27024452934105747	2.15777486399839	0.8685638068593086	0.920049285522581	0.8676203876151826	0.7977544995404897	0.514297420799762	0.9892447172430766	186.0	3.4779210913255985	124.0	0.28590985790379225
897	Feb25-FISH2-3L1-rep2-m1bp-100x_Position018_17_cmle.ics	12	1	0	1.7328	0.3720027687491155	1.0	0.1518345893861777	5.344603784627558	0.5314231105639963	0.6619019080631053	0.5267096439793968	0.36492921701383263	0.743780013612137	0.7052688738568429	142.0	2.7286745176937672	62.0	0.14295492895189613
898	Feb25-FISH2-3L1-rep2-m1bp-100x_Position018_17_cmle.ics	13	1	0	1.5162	0.6606423714395955	1.0	0.2965056235327329	2.6536229285440474	0.5878703209105477	0.7087390941091068	0.5854186355480681	0.4427415047047705	0.7262184411702062	0.9893028619009702	202.0	3.8354843866114274	147.0	0.33894152509562475
899	Feb25-FISH2-3L1-rep2-m1bp-100x_Position018_17_cmle.ics	14	1	0	0.8664	0.72222503087512	1.0	0.27481492814606734	2.1350901863421887	0.49107209664582924	0.583721626272864	0.49107209664582924	0.39554523130922176	0.8009895120942541	0.986735165111579	114.0	2.1263439997839866	60.0	0.13834347963086724
900	Feb25-FISH2-3L1-rep2-m1bp-100x_Position018_17_cmle.ics	14	2	0	1.5162	1.083	1.0	0.30773534223211707	2.366194282584654	0.804844535442926	0.9125354565304638	0.7979743012427641	0.5939623565583527	0.5423513540770727	0.9936435491734008	272.0	5.118960817401902	234.0	0.5395395705603823
901	Feb25-FISH2-3L1-rep2-m1bp-100x_Position018_17_cmle.ics	15	1	0	1.2995999999999999	0.3916201927270152	1.0	0.31024600627523585	2.572075188674777	0.4517342384608481	0.5859531172232603	0.4517342384608481	0.3174582452819412	0.8137648110342438	0.9907018836238892	164.0	3.1032978045096833	110.0	0.2536297126565899
902	Feb25-FISH2-3L1-rep2-m1bp-100x_Position018_17_cmle.ics	16	1	0	1.2995999999999999	0.0	1.0	0.369867739739496	2.846396045721977	0.24150545634920634	0.3851725260416667	0.23348369295634921	0.026801215277777776	0.910596749999028	1.0076646120785622	172.0	3.3054847009930177	129.0	0.29743848120636457
903	Feb25-FISH2-3L1-rep2-m1bp-100x_Position018_17_cmle.ics	17	1	0	1.2995999999999999	0.20635000882146287	1.0	0.31858195360261005	2.495870025193585	0.27082410153276293	0.38603981320516756	0.25847621320062264	0.13028769131131335	0.8846708754476565	0.9933134607338616	190.0	3.5907171639874758	139.0	0.32049572781150915
904	Feb25-FISH2-3L1-rep2-m1bp-100x_Position018_17_cmle.ics	17	2	0	1.5162	0.10317500441073144	1.0	0.2799712330982688	2.3411344285178894	0.2771187692447535	0.45351291315858244	0.27215348081489815	0.06246094238220223	0.8997220471632235	0.9961932002537524	262.0	4.965699504369517	211.0	0.48650790336854977
905	Feb25-FISH2-3L1-rep2-m1bp-100x_Position018_17_cmle.ics	18	1	0	1.2995999999999999	0.5836459621422412	1.0	0.26148103974358566	2.0129613478863626	0.5303588447214205	0.6465693795751181	0.5263641709531116	0.40900795555165026	0.7690348256829925	0.9862696898150574	200.0	3.790788974700699	136.0	0.31357855382996574
906	Feb25-FISH2-3L1-rep2-m1bp-100x_Position018_17_cmle.ics	19	1	0	1.5162	1.3570553067512467	1.0	0.281061015957084	2.2340575958424838	0.824444111113492	0.8969257362447411	0.8227941228991221	0.745973243048264	0.5928551698351135	0.9876763338168028	200.0	3.790788974700699	141.0	0.325107177132538
907	Feb25-FISH2-3L1-rep2-m1bp-100x_Position018_17_cmle.ics	20	1	0	1.083	0.5097226605744432	1.0	0.2872716501089198	2.322732401534909	0.535077218940717	0.6880384230459782	0.535077218940717	0.38455915539943875	0.7830395614788562	1.0027613263258672	160.0	3.0139069806882257	102.0	0.23518391537247432
908	Feb25-FISH2-3L1-rep2-m1bp-100x_Position018_17_cmle.ics	21	1	0	1.083	0.0	1.0	0.19798578702310674	2.346389743629619	0.09932288149513606	0.251793177711668	0.09932288149513606	0.035799675129127045	0.9600856533851747	0.8791401948852068	120.0	2.3306459820374323	55.0	0.12681485632829495
909	Feb25-FISH2-3L1-rep2-m1bp-100x_Position018_17_cmle.ics	22	1	0	1.2995999999999999	0.10317500441073144	1.0	0.3071540416617009	2.392226512334467	0.23268624103309937	0.4239894891413556	0.23268624103309937	0.06193396988667102	0.9015623366662338	0.9921473322020071	196.0	3.7013981508792413	143.0	0.3297186264535669
910	Feb25-FISH2-3L1-rep2-m1bp-100x_Position018_17_cmle.ics	24	1	0	1.2995999999999999	0.23070632344123612	1.0	0.32773404843004633	2.243333050714218	0.41712338230553125	0.5767435791154301	0.4138764795283931	0.20635103394279924	0.8138455200323625	1.0090323189297095	180.0	3.414050602114673	130.0	0.29974420586687905
911	Feb25-FISH2-3L1-rep2-m1bp-100x_Position018_17_cmle.ics	25	1	0	1.083	1.3077824382341616	1.0	0.34346858457614354	2.35328757177101	0.8327295884610295	0.9043023025009924	0.8298018393542411	0.7451369591107583	0.5256980898817337	0.9950099431261547	168.0	3.145878130650301	120.0	0.2766869592617345
912	Feb25-FISH2-3L1-rep2-m1bp-100x_Position018_17_cmle.ics	26	1	0	1.2995999999999999	1.2995999999999999	1.0	0.2876507629637746	2.7614017833048474	0.938074391455539	0.9825159898161947	0.9237922255340288	0.7866950757575758	0.4589460559010601	0.9914645816836004	188.0	3.5928322497575866	130.0	0.29974420586687905
913	Feb25-FISH2-3L1-rep2-m1bp-100x_Position018_17_cmle.ics	27	1	0	1.2995999999999999	0.9547396422012142	1.0	0.28863867318537334	2.3298359700706506	0.7510477303977671	0.8507364988925757	0.7473096588803899	0.6034350736498892	0.6474150902190141	0.9973833760072319	180.0	3.3906453532742526	122.0	0.2812984085827634
914	Feb25-FISH2-3L1-rep2-m1bp-100x_Position018_17_cmle.ics	28	1	0	1.2995999999999999	0.913592684735068	1.0	0.3339162676194833	2.3048867168849263	0.6977316859521344	0.7905193906241386	0.6954774608113985	0.5485025941965954	0.6210343338071306	0.9996183163877914	208.0	3.8993548758223535	163.0	0.375833119663856
915	Feb25-FISH2-3L1-rep2-m1bp-100x_Position018_17_cmle.ics	29	1	0	1.083	0.3720027687491155	1.0	0.23694888849478715	2.3490776033875314	0.4987712211519449	0.6148696364509477	0.49661026524674445	0.35568910482754723	0.8152050685963989	0.9772836892634689	134.0	2.549892870050853	71.0	0.16370645089652625
916	Feb25-FISH2-3L1-rep2-m1bp-100x_Position018_17_cmle.ics	30	1	0	1.2995999999999999	0.3095250132321943	1.0	0.307367644407585	2.498798871392339	0.3996098462888391	0.5526746682126573	0.42638786606289464	0.25115949295686374	0.7934695618401422	1.0081877437212068	182.0	3.482151262865821	128.0	0.2951327565458501
917	Feb25-FISH2-3L1-rep2-m1bp-100x_Position018_17_cmle.ics	31	1	0	1.083	0.2918229810711206	1.0	0.31014455052289863	2.1313304282943006	0.4359868926593593	0.5779551135410135	0.4069105008876602	0.23533152562732404	0.8273889218135044	0.9906920816246046	166.0	3.124587967579992	112.0	0.25824116197761887
918	Feb25-FISH2-3L1-rep2-m1bp-100x_Position018_17_cmle.ics	32	1	0	1.5162	1.7191228691225526	1.0	0.30452714796360547	2.441462594864127	0.8669692273632942	0.9275929820677441	0.8658124861633828	0.7963526676998007	0.519689709958491	0.9929022287177012	230.0	4.344193909159534	181.0	0.41733616355311615
919	Feb25-FISH2-3L1-rep2-m1bp-100x_Position018_17_cmle.ics	33	1	0	1.5162	1.2569038551385865	1.0	0.30835927220844933	2.220029530486631	0.7559664254320743	0.8461121575625392	0.7540596807772381	0.6218218168599848	0.5912602877790576	0.9790346085812136	310.0	5.827742150663232	285.0	0.6571315282466194
920	Feb25-FISH2-3L1-rep2-m1bp-100x_Position018_17_cmle.ics	34	1	0	1.2995999999999999	1.5476250661609716	1.0	0.2736859450455289	2.195174672900108	0.8642964838880223	0.9162712373293997	0.8642964838880223	0.7824931955694509	0.46991559286490475	0.9875263989863878	214.0	4.03344111155454	154.0	0.3550815977192259
921	Feb25-FISH2-3L1-rep2-m1bp-100x_Position018_17_cmle.ics	35	1	0	1.083	1.7153360421684174	1.0	0.2825870437667758	2.3425011921489176	0.9075773187445824	0.9471934645012512	0.9044943820224719	0.8584465924145037	0.4850997949088313	0.9858890309491002	148.0	2.7925450069046938	90.0	0.20751521944630086
922	Feb25-FISH2-3L1-rep2-m1bp-100x_Position018_17_cmle.ics	36	1	0	1.5162	0.687545504971255	1.0	0.16013076715716856	3.1336863081544233	0.6106924806442205	0.6989905831663515	0.6092249221535481	0.5011994468433382	0.7122814901363407	0.8377445139726969	138.0	2.6158784450318904	61.0	0.1406492042913817
923	Feb25-FISH2-3L1-rep2-m1bp-100x_Position018_17_cmle.ics	37	1	0	1.2995999999999999	0.5963412819178956	1.0	0.2261257626736845	3.813182857830601	0.7044818186875336	0.8209219529381223	0.6988818631904912	0.5316063713400954	0.6351741922459206	0.958004429289264	112.0	2.1518643343945176	53.0	0.12220340700726606
924	Feb25-FISH2-3L1-rep2-m1bp-100x_Position018_17_cmle.ics	38	1	0	1.2995999999999999	0.0	1.0	0.2426927301692727	2.6516498506567885	0.150942386522963	0.32138002632902724	0.150942386522963	0.026987252897798422	0.9554526810854062	0.9429007743515896	158.0	3.062832564139177	92.0	0.21212666876732977
925	Feb25-FISH2-3L1-rep2-m1bp-100x_Position018_17_cmle.ics	39	1	0	1.5162	1.4532932869245503	1.0	0.2985450744665019	1.7084566676276765	0.7760792168196275	0.8504708922352175	0.7703843456902998	0.6928508059985976	0.6873733282032692	0.988946376791759	294.0	5.4701788553774024	259.0	0.5971826870732435
926	Feb25-FISH2-3L1-rep2-m1bp-100x_Position018_17_cmle.ics	40	1	0	1.083	0.8484788251675598	1.0	0.321833129014148	2.4272924356023795	0.707428325323258	0.8176051995340778	0.7046680305002789	0.5866066971408436	0.6530633773743764	1.0010427066433965	150.0	2.8138351699750026	98.0	0.2259610167304165
927	Feb25-FISH2-3L1-rep2-m1bp-100x_Position019_18_cmle.ics	1	1	0	1.083	0.8533468100660392	1.0	0.3097361052870267	2.352480781530353	0.7523148430542509	0.8425784728745532	0.7489965963572482	0.6374388503251149	0.6101169465508652	1.0022584211523335	136.0	2.547777784280742	83.0	0.1913751468226997
928	Feb25-FISH2-3L1-rep2-m1bp-100x_Position019_18_cmle.ics	2	1	0	1.5162	0.0	1.0	0.2670713543528941	2.326009897588287	0.20817863689385102	0.40714214297617063	0.20817863689385102	0.027202132977837027	0.9263589714029208	0.988904700205173	212.0	4.012150948484232	150.0	0.3458586990771681
929	Feb25-FISH2-3L1-rep2-m1bp-100x_Position019_18_cmle.ics	4	1	0	1.2995999999999999	1.5162	1.0	0.2877226213926332	2.6817883184878637	0.8003048181275662	0.8918887288762467	0.8003048181275662	0.6448511465521246	0.5687684656035302	0.988888640312134	162.0	3.105412890279794	104.0	0.2397953646935032
930	Feb25-FISH2-3L1-rep2-m1bp-100x_Position019_18_cmle.ics	4	2	0	1.5162	0.6606423714395955	1.0	0.34013958108802755	2.404071583998836	0.42586630169490314	0.5546269462083555	0.42586630169490314	0.31780059248353515	0.8319559246450277	0.9930800716302018	254.0	4.833728354407442	222.0	0.5118708746342088
931	Feb25-FISH2-3L1-rep2-m1bp-100x_Position019_18_cmle.ics	4	3	0	1.7328	2.018196472182868	1.0	0.29847813818962754	2.561406054172691	0.8084952419069537	0.8751147981517944	0.8089133394559014	0.7284992442082769	0.6288270114891116	0.9940820084397269	274.0	5.233871975833891	233.0	0.5372338458998677
932	Feb25-FISH2-3L1-rep2-m1bp-100x_Position019_18_cmle.ics	5	1	0	1.2995999999999999	0.0	1.0	0.29907699693135376	2.0720584819054486	0.2684162895927602	0.45248437836673133	0.26009049773755655	0.03063563887093299	0.8906648995965365	0.9941756457464247	172.0	3.188458456790918	116.0	0.2674640606196767
933	Feb25-FISH2-3L1-rep2-m1bp-100x_Position019_18_cmle.ics	6	1	0	1.083	1.3107987492438529	1.0	0.2965316559836926	2.371033066662	0.9162845690226952	0.9604204515961589	0.9126798742682469	0.847550249444877	0.5477574445614505	1.0107030519458595	122.0	2.3051256474269017	69.0	0.1590950015754973
934	Feb25-FISH2-3L1-rep2-m1bp-100x_Position019_18_cmle.ics	8	1	0	1.5162	0.10317500441073144	1.0	0.279023031733304	2.2165847971464143	0.2437710870849097	0.41982960758287186	0.22915850471005805	0.058909348193454454	0.9140122844217458	0.9813661276417122	228.0	4.252687999567963	171.0	0.3942789169479716
935	Feb25-FISH2-3L1-rep2-m1bp-100x_Position019_18_cmle.ics	9	1	0	1.7328	0.4773698211006071	1.0	0.2912971144859997	2.4019421531237484	0.46896495158987284	0.6057547841583125	0.46214242307878717	0.284052059993513	0.8242052421616258	0.9855588055208049	304.0	5.740466412611886	269.0	0.6202399336783881
936	Feb25-FISH2-3L1-rep2-m1bp-100x_Position019_18_cmle.ics	10	1	0	1.5162	2.2894792746726	1.0	0.2865002467954959	2.4345360450773894	0.9694928976227276	0.9857805255023184	0.9685066607786855	0.942088025318319	0.28004614365168606	0.9906777473466637	194.0	3.656702738968513	136.0	0.31357855382996574
937	Feb25-FISH2-3L1-rep2-m1bp-100x_Position019_18_cmle.ics	11	1	0	1.7328	0.0	1.0	0.2962219750727617	2.834926964485268	0.21986575264210226	0.40187624964295915	0.21424831000666475	0.025897362658288108	0.9182815422495263	0.9990083474557938	220.0	4.2143378449675675	167.0	0.3850560183059138
938	Feb25-FISH2-3L1-rep2-m1bp-100x_Position019_18_cmle.ics	12	1	0	1.083	0.32626801153583	1.0	0.30521351950515235	2.3679887428414226	0.47947665469471523	0.6092868137506413	0.4746536685479733	0.2974794766546947	0.7811153726224447	1.0069918354919418	130.0	2.4605020462293963	77.0	0.17754079885961296
939	Feb25-FISH2-3L1-rep2-m1bp-100x_Position019_18_cmle.ics	13	1	0	1.2995999999999999	1.6456566907434287	1.0	0.2939425763022126	2.4535702325208684	0.9165434503519412	0.9537518261100536	0.9146398689627695	0.864221523750498	0.4257154398890327	0.9970110418783981	170.0	3.2139787914014493	113.0	0.2605468866381333
940	Feb25-FISH2-3L1-rep2-m1bp-100x_Position019_18_cmle.ics	14	1	0	1.2995999999999999	1.5386823371520422	1.0	0.2965696386911721	2.4934107067933784	0.8789643229836209	0.9322038384174468	0.877262896810393	0.80932684018693	0.5045920292000368	0.9907632610055364	188.0	3.5460217520767467	132.0	0.30435565518790797
941	Feb25-FISH2-3L1-rep2-m1bp-100x_Position019_18_cmle.ics	15	1	0	1.5162	1.0317500441073144	1.0	0.32508082821879547	3.1142827470989056	0.7661456386806487	0.8583881108888254	0.7644894878390163	0.6417987556884385	0.5980121130190624	0.9972105274646665	186.0	3.6183525843681177	136.0	0.31357855382996574
942	Feb25-FISH2-3L1-rep2-m1bp-100x_Position019_18_cmle.ics	16	1	0	0.8664	0.9077480443748005	1.0	0.30414293636913303	2.240456017323535	0.7619642449396247	0.836489771796215	0.7592913459859505	0.6678822312662019	0.540195804912393	0.994287356638417	104.0	1.9262721890707628	55.0	0.12681485632829495
943	Feb25-FISH2-3L1-rep2-m1bp-100x_Position019_18_cmle.ics	17	1	0	0.8664	0.7252201245704302	1.0	0.30264009229581673	2.249541350529341	0.7255140474550438	0.819933170166928	0.7199009277036038	0.5736520451980713	0.6456201982968165	1.007294670533141	120.0	2.237024986675753	68.0	0.15678927691498287
944	Feb25-FISH2-3L1-rep2-m1bp-100x_Position019_18_cmle.ics	18	1	0	1.083	1.5897231072394298	1.0	0.32031780354063294	2.1127151194978855	0.8917568137897333	0.9368896095722546	0.8885507600494607	0.8122940684303664	0.4244031477003689	1.005931237104424	186.0	3.477921091325599	135.0	0.31127282916945126
945	Feb25-FISH2-3L1-rep2-m1bp-100x_Position019_18_cmle.ics	19	1	0	1.7328	0.1459114905355603	1.0	0.2757759719652211	2.883953778990687	0.32853698908631357	0.4931008193850148	0.3275960356326023	0.14113614978330596	0.8589490988444815	0.9832833514494949	206.0	3.924875210432884	146.0	0.3366358004351103
946	Feb25-FISH2-3L1-rep2-m1bp-100x_Position019_18_cmle.ics	22	1	0	1.7328	2.776278422373784	1.0	0.28694739429829336	2.790485322441394	0.990713222802558	0.998562509748376	0.9861984073788356	0.9550457594037577	0.27539468536693906	0.9868688455045818	280.0	5.367958211566078	236.0	0.5441510198814111
947	Feb25-FISH2-3L1-rep2-m1bp-100x_Position019_18_cmle.ics	23	1	0	1.5162	0.913592684735068	1.0	0.31519917046216805	2.429107667085703	0.6361193832821472	0.7330416179719441	0.6320659116234465	0.4900390981413823	0.7016814493284887	0.9917301958874779	282.0	5.272222130434289	250.0	0.5764311651286135
948	Feb25-FISH2-3L1-rep2-m1bp-100x_Position019_18_cmle.ics	24	1	0	1.5162	0.5836459621422412	1.0	0.2737484673717296	2.5854183993764694	0.5544699270170541	0.6574070636800332	0.5543808328816756	0.4195814060539465	0.7535725168070365	0.9907611710615907	196.0	3.771613897400501	135.0	0.31127282916945126
949	Feb25-FISH2-3L1-rep2-m1bp-100x_Position019_18_cmle.ics	25	1	0	1.7328	0.8058225447605828	1.0	0.26500010928370776	2.445069091619387	0.6524779206951297	0.7782848016427574	0.6527108347831047	0.48025458935820287	0.6805393348134456	0.98323584295691	266.0	5.0784955770313935	210.0	0.48420217870803534
950	Feb25-FISH2-3L1-rep2-m1bp-100x_Position019_18_cmle.ics	26	1	0	1.7328	0.0	1.0	0.2715745769787189	2.1573727168004977	0.17767082065740103	0.3904572416896106	0.17767082065740103	0.021473063729840623	0.9272249267560659	0.9758450241081593	290.0	5.451003778077202	242.0	0.5579853678444979
951	Feb25-FISH2-3L1-rep2-m1bp-100x_Position019_18_cmle.ics	28	1	0	1.2995999999999999	0.10317500441073144	1.0	0.2962219750727617	2.2705825645132336	0.3207359820072019	0.5128635346756152	0.3002727631626171	0.0869582122049552	0.8904773717538825	0.9965410716387263	220.0	4.120716849605887	167.0	0.3850560183059138
952	Feb25-FISH2-3L1-rep2-m1bp-100x_Position019_18_cmle.ics	29	1	0	1.2995999999999999	1.2403164892886933	1.0	0.28015946146339016	2.392937300607258	0.8436076736973097	0.9168230084582488	0.8368044369484609	0.6968769542723948	0.5584698172929755	0.9902315227339256	216.0	4.078136523465268	158.0	0.3643044963612837
953	Feb25-FISH2-3L1-rep2-m1bp-100x_Position019_18_cmle.ics	30	1	0	1.9493999999999998	0.0	1.0	0.26239011190547995	2.8319856281666915	0.16386301466963518	0.37386949083188076	0.16386301466963518	0.019057960041112352	0.9474640455236624	0.9579956420358179	346.0	6.632259565056348	310.0	0.7147746447594807
954	Feb25-FISH2-3L1-rep2-m1bp-100x_Position019_18_cmle.ics	31	1	0	1.2995999999999999	0.0	1.0	0.29902260141635756	2.8517173135155818	0.19284847115954715	0.3435938338180073	0.19284847115954715	0.03352014455518225	0.9290946238248129	1.0018822720441143	124.0	2.3966315570184697	71.0	0.16370645089652625
955	Feb25-FISH2-3L1-rep2-m1bp-100x_Position019_18_cmle.ics	32	1	0	1.5162	0.928575039696583	1.0	0.2805888053876096	2.503545775658994	0.6946196997887609	0.7934299064113146	0.6919687198354854	0.5880034413776702	0.6846709627960045	0.9950106086584273	202.0	3.8354843866114274	143.0	0.3297186264535669
956	Feb25-FISH2-3L1-rep2-m1bp-100x_Position019_18_cmle.ics	33	1	0	1.5162	0.0	1.0	0.18286265112144118	4.031343727016805	0.22330652516375094	0.36085730868087224	0.22330652516375094	0.030217229085482133	0.9072023239975363	0.8936846836140088	166.0	3.1245879675799912	86.0	0.19829232080424306
957	Feb25-FISH2-3L1-rep2-m1bp-100x_Position019_18_cmle.ics	35	1	0	1.2995999999999999	0.0	1.0	0.30212160755784634	2.414084710721774	0.1632444680672504	0.33049626542087446	0.1632444680672504	0.027117660223235515	0.9337237551944679	0.9875259657935856	198.0	3.7460935627899703	144.0	0.33202435111408135
958	Feb25-FISH2-3L1-rep2-m1bp-100x_Position019_18_cmle.ics	36	1	0	1.2995999999999999	0.20635000882146287	1.0	0.3183709671741055	2.563652203837055	0.3728541582262895	0.5271283652280292	0.36957333396884406	0.17885655727937846	0.8117318218376897	0.9899351752923613	178.0	3.3927604390443635	126.0	0.2905213072248212
959	Feb25-FISH2-3L1-rep2-m1bp-100x_Position019_18_cmle.ics	37	1	0	1.5162	2.6121824714276762	1.0	0.2731442024700378	2.8769441930146544	0.9958560444717178	0.9998989279139443	0.9957910695592536	0.9837310038623975	0.10470210735276786	0.9838605177037247	200.0	3.884409970062378	139.0	0.32049572781150915
960	Feb25-FISH2-3L1-rep2-m1bp-100x_Position019_18_cmle.ics	38	1	0	1.5162	1.232192124587033	1.0	0.2920931800722684	2.8327200413311036	0.8104782131985923	0.8790435736028155	0.8088527330302171	0.7219125460999977	0.511752958207318	0.9987855963086901	188.0	3.6162374985980064	131.0	0.3020499305273935
961	Feb25-FISH2-3L1-rep2-m1bp-100x_Position019_18_cmle.ics	40	1	0	1.7328	1.1237506284984224	1.0	0.296637158654	2.824606680645844	0.7507740916271722	0.8509205802096798	0.7496481401694672	0.6232399827660491	0.6232744454322399	1.0027013125409783	226.0	4.371829329540175	174.0	0.40119609092951497
962	Feb25-FISH2-3L1-rep2-m1bp-100x_Position019_18_cmle.ics	42	1	0	1.5162	0.3095250132321943	1.0	0.2959215920337179	2.290888543545092	0.38123980213450204	0.5297013505310424	0.38996637664188327	0.20424360359739796	0.8474749521409359	0.9866617057057914	274.0	5.140250980472212	232.0	0.5349281212393534
963	Feb25-FISH2-3L1-rep2-m1bp-100x_Position019_18_cmle.ics	43	1	0	1.2995999999999999	0.8318234787411565	1.0	0.2839228261629219	2.3211236674697364	0.6938622302375549	0.7832236018949167	0.6898497700385714	0.5666629274564454	0.6520411267133893	0.9852871522627766	174.0	3.2799643663824862	115.0	0.2651583359591622
964	Feb25-FISH2-3L1-rep2-m1bp-100x_Position019_18_cmle.ics	44	1	0	1.2995999999999999	0.20635000882146287	1.0	0.27914531831119865	2.3224007538780196	0.3761908483790567	0.5305169823446144	0.35653805069952843	0.18021433099722967	0.8710958544725763	0.9878576944826258	176.0	3.348065027133635	116.0	0.2674640606196767
965	Feb25-FISH2-3L1-rep2-m1bp-100x_Position019_18_cmle.ics	45	1	0	1.7328	0.913592684735068	1.0	0.2497276119465799	3.1058053147764295	0.6850502320007803	0.7889210918667354	0.683531428093692	0.5746582691209051	0.6202231350986693	0.9927941798245389	210.0	4.084481780775603	143.0	0.3297186264535669
966	Feb25-FISH2-3L1-rep2-m1bp-100x_Position019_18_cmle.ics	47	1	0	1.5162	1.1321417835580119	1.0	0.2659272175928546	1.6717113419080882	0.7068218287999158	0.819908454779818	0.7068218287999158	0.5682117114747198	0.6659684186535364	0.9790144414922992	340.0	6.334336587441228	304.0	0.700940296796394
967	Feb25-FISH2-3L1-rep2-m1bp-100x_Position019_18_cmle.ics	48	1	0	1.2995999999999999	0.46141264688247224	1.0	0.29180000968616776	2.3625459769906403	0.5299200822861474	0.654597806153867	0.5299200822861474	0.33921381541105855	0.7832831167106641	0.997823489567773	204.0	3.880179798522156	148.0	0.3412472497561391
968	Feb25-FISH2-3L1-rep2-m1bp-100x_Position019_18_cmle.ics	49	1	0	1.2995999999999999	1.449626260897894	1.0	0.29767492507520615	2.1908975616519926	0.8137028983155367	0.8890223188688022	0.8122207436737962	0.7314487250224487	0.5759802351683965	0.9870330697118236	236.0	4.454874896051301	186.0	0.42886478685568846
969	Feb25-FISH2-3L1-rep2-m1bp-100x_Position019_18_cmle.ics	50	1	0	1.5162	0.0	1.0	0.18969694457282252	2.1783696850354253	0.08102951153324288	0.21062478799185888	0.08102951153324288	0.029188220827679783	0.9559495298172686	0.9067251571628014	174.0	3.4906116059462646	94.0	0.2167381180883587
970	Feb25-FISH2-3L1-rep2-m1bp-100x_Position019_18_cmle.ics	51	1	0	1.083	0.9018655279647406	1.0	0.33064220202131495	2.467035807143485	0.7853021376052978	0.8756512635730632	0.7760383697716317	0.6465951696937235	0.5763990086680268	1.0153595415626389	132.0	2.505197458140125	82.0	0.18906942216218525
971	Feb25-FISH2-3L1-rep2-m1bp-100x_Position019_18_cmle.ics	52	1	0	0.8664	0.0	1.0	0.21523675203104856	1.5058239952536014	0.18229791316862556	0.31202069698111917	0.1762532981530343	0.02728986053524312	0.9259264201453417	0.8577815443019359	156.0	2.8308951615050892	85.0	0.19598659614372857
972	Feb25-FISH2-3L1-rep2-m1bp-100x_Position019_18_cmle.ics	53	1	0	1.5162	1.3107987492438529	1.0	0.2930126392722709	2.36083658520005	0.7940411090014537	0.8817663522874837	0.7916095420893885	0.6992953629501633	0.6267195801930642	0.9936066665950043	244.0	4.586846046013377	194.0	0.44731058413980407
973	Feb25-FISH2-3L1-rep2-m1bp-100x_Position020_19_cmle.ics	1	1	0	1.5162	1.433352969887323	1.0	0.290841487414233	2.1584838452647817	0.7661699762670111	0.8528385706131523	0.7634925045813681	0.6740394147865533	0.582116702313985	0.9837613093379121	274.0	5.116845731631794	230.0	0.5303166719183244
974	Feb25-FISH2-3L1-rep2-m1bp-100x_Position020_19_cmle.ics	2	1	0	1.5162	0.0	1.0	0.26235384219421876	2.2991517968727146	0.2757923845990215	0.4540042138957263	0.27226223397250837	0.02387789831950649	0.8809165330140712	0.9632251999278889	230.0	4.297383411478692	168.0	0.3873617429664282
975	Feb25-FISH2-3L1-rep2-m1bp-100x_Position020_19_cmle.ics	3	1	0	1.2995999999999999	0.0	1.0	0.3016172195643787	2.6714326925119503	0.21585096113648974	0.44017314898565707	0.21585096113648974	0.02762934867705966	0.8965644728258916	0.989100688360836	186.0	3.5247315890064383	131.0	0.3020499305273935
976	Feb25-FISH2-3L1-rep2-m1bp-100x_Position020_19_cmle.ics	4	1	0	1.7328	1.906386119690093	1.0	0.299745704568279	2.7851161270723446	0.8745036316696044	0.9294343910479043	0.8733593244974083	0.8122071477039577	0.46164794309098295	0.991420746752234	286.0	5.455233949617424	249.0	0.5741254404680991
977	Feb25-FISH2-3L1-rep2-m1bp-100x_Position020_19_cmle.ics	6	1	0	1.5162	0.10317500441073144	1.0	0.26171113203142005	2.653490767399784	0.316780891522971	0.46821215742705463	0.316780891522971	0.09467655260440802	0.8763421651481027	0.9689179191602488	188.0	3.5928322497575866	124.0	0.28590985790379225
978	Feb25-FISH2-3L1-rep2-m1bp-100x_Position020_19_cmle.ics	7	1	0	1.5162	1.0161559471409798	1.0	0.3112942113535357	2.6345698340982513	0.7061835432684443	0.7908228365777851	0.7060744860679427	0.5994601668575168	0.5601589509298184	1.0068992101995764	230.0	4.391004406840372	183.0	0.42194761287414506
979	Feb25-FISH2-3L1-rep2-m1bp-100x_Position020_19_cmle.ics	8	1	0	1.5162	1.4020616472171954	1.0	0.29019804391933707	2.6684698638998157	0.8596315768889088	0.9235077858296225	0.8563518625090094	0.7250906530933797	0.4940148453557395	0.9938117410636853	232.0	4.435699818751101	179.0	0.4127247142320873
980	Feb25-FISH2-3L1-rep2-m1bp-100x_Position020_19_cmle.ics	9	1	0	1.5162	0.0	1.0	0.26594939856407523	2.751820875321978	0.20816145907417066	0.3739707300112212	0.20816145907417066	0.02563889810819781	0.9247945896775408	0.9821737193869604	190.0	3.637527661668315	127.0	0.29282703188533565
981	Feb25-FISH2-3L1-rep2-m1bp-100x_Position020_19_cmle.ics	10	1	0	1.5162	2.166	1.0	0.28063462954816604	2.473380290031884	0.9767806191437779	0.9955920108174438	0.9739035126908391	0.9330074995383525	0.23600635287549418	0.9660271177127746	224.0	4.256918171108184	167.0	0.3850560183059138
982	Feb25-FISH2-3L1-rep2-m1bp-100x_Position020_19_cmle.ics	11	1	0	1.9493999999999998	0.3777847188762272	1.0	0.1795396680487819	4.094211471687747	0.5880677392794357	0.747583654152851	0.5809392408631343	0.302471608399908	0.7512350233236263	0.8499952259082846	192.0	3.6588178247386236	106.0	0.24440681401453213
983	Feb25-FISH2-3L1-rep2-m1bp-100x_Position020_19_cmle.ics	12	1	0	1.2995999999999999	0.8754689432133618	1.0	0.3102032636103427	2.5583708655393114	0.6719884320195766	0.7651551666604872	0.6719884320195766	0.5596937451336621	0.6500458644520267	0.9852576858312981	188.0	3.569427000917167	135.0	0.31127282916945126
984	Feb25-FISH2-3L1-rep2-m1bp-100x_Position020_19_cmle.ics	13	1	0	1.5162	0.5556144027286182	1.0	0.29004013690776226	2.5296923857479006	0.5431647545655028	0.6606443739623857	0.5332532150556285	0.36734643308471887	0.7447247409804125	1.0021486736250191	218.0	4.169642433056838	163.0	0.375833119663856
985	Feb25-FISH2-3L1-rep2-m1bp-100x_Position020_19_cmle.ics	14	1	0	0.8664	0.0	1.0	0.25048613901779815	1.8885747173049328	0.17590615099648774	0.3978815146208893	0.17590615099648774	0.0330323795256941	0.9354165666360236	0.8969597871733647	134.0	2.4796771235295934	73.0	0.16831790021755516
986	Feb25-FISH2-3L1-rep2-m1bp-100x_Position020_19_cmle.ics	15	1	0	2.166	1.2995999999999999	1.0	0.2991412376398911	2.4983416048678833	0.8684026781703139	0.9817824338441054	0.8681672286782894	0.6346527525940039	0.4449907934932753	0.9851317800062805	372.0	7.096273675693723	369.0	0.8508123997298336
987	Feb25-FISH2-3L1-rep2-m1bp-100x_Position020_19_cmle.ics	16	1	0	0.8664	1.1112288054572363	1.0	0.31530322262928967	1.7291569186129112	0.8218803271878179	0.8743320870399817	0.8184422765625223	0.7560344951079405	0.5280693736881974	1.0196465403010773	104.0	1.9262721890707628	56.0	0.12912058098880944
988	Feb25-FISH2-3L1-rep2-m1bp-100x_Position020_19_cmle.ics	17	1	0	1.5162	1.4642392640635706	1.0	0.32201161402925776	2.367361422132188	0.827076633461448	0.8930687374173137	0.8244045284597484	0.7474233273197898	0.5195661866524466	0.9897684043522634	234.0	4.433584732980991	191.0	0.4403934101582607
989	Feb25-FISH2-3L1-rep2-m1bp-100x_Position020_19_cmle.ics	18	1	0	1.5162	0.23070632344123612	1.0	0.2678971418034892	2.280141148860868	0.33671494254092665	0.5195843431316919	0.3247564551967715	0.15286181715976646	0.8692202848086731	0.9706137067169786	208.0	3.8759496269819333	146.0	0.3366358004351103
990	Feb25-FISH2-3L1-rep2-m1bp-100x_Position020_19_cmle.ics	19	1	0	1.2995999999999999	0.0	1.0	0.32173798227478534	2.243168181441201	0.1746430111648857	0.35361660836647657	0.1746430111648857	0.02491135176577699	0.9134163971061845	0.9694759944861893	208.0	3.875949626981934	160.0	0.3689159456823127
991	Feb25-FISH2-3L1-rep2-m1bp-100x_Position020_19_cmle.ics	20	1	0	1.5162	0.0	1.0	0.2500362665175166	2.4864484700846097	0.13314523811255172	0.2882074476981363	0.11063925712083421	0.027996131443655058	0.9429074285815547	0.9395660459572402	204.0	3.997206042724255	137.0	0.3158842784904802
992	Feb25-FISH2-3L1-rep2-m1bp-100x_Position020_19_cmle.ics	21	1	0	1.2995999999999999	1.2269033092775323	1.0	0.30051012392772464	2.197466516096412	0.7974395637775324	0.8633322714240204	0.7928684146187869	0.7115101091297036	0.5921288945848533	1.0037374526715996	190.0	3.5439066663066363	135.0	0.31127282916945126
993	Feb25-FISH2-3L1-rep2-m1bp-100x_Position020_19_cmle.ics	22	1	0	1.2995999999999999	0.5556144027286182	1.0	0.2974533358211097	2.4065378970084788	0.549033593574347	0.6592109037625113	0.5434126977973841	0.4162137646046378	0.7516747404794581	1.0084462475102614	184.0	3.5034414259361295	128.0	0.2951327565458501
994	Feb25-FISH2-3L1-rep2-m1bp-100x_Position020_19_cmle.ics	23	1	0	1.9493999999999998	0.8779414014559871	1.0	0.26750681671455373	3.0171391921260087	0.6432090108641625	0.7483690442377334	0.6416956614357736	0.5022899950294681	0.691979583627251	0.975137690697933	276.0	5.348783134265877	223.0	0.5141765992947233
995	Feb25-FISH2-3L1-rep2-m1bp-100x_Position020_19_cmle.ics	24	1	0	1.2995999999999999	0.687545504971255	1.0	0.3056246804602093	2.597512911688343	0.6413855507279974	0.759091554930715	0.6379530821175116	0.4699939427024521	0.7330272119970691	0.994577205586484	188.0	3.5928322497575866	134.0	0.30896710450893683
996	Feb25-FISH2-3L1-rep2-m1bp-100x_Position020_19_cmle.ics	25	1	0	1.5162	1.427831861863885	1.0	0.29719649686204547	2.3212526795709723	0.8789478724423022	0.9423851629584703	0.8771219714623169	0.767714750853896	0.5572220336783008	0.9928995554006567	210.0	3.990860785413922	156.0	0.35969304704025484
997	Feb25-FISH2-3L1-rep2-m1bp-100x_Position020_19_cmle.ics	26	1	0	1.5162	1.0298344167305078	1.0	0.2898571046908421	2.9085290606996095	0.7226623756582797	0.8204447045055588	0.7200292568753657	0.6138502047981276	0.6525228581712099	0.9905634154207036	226.0	4.325018831859335	172.0	0.3965846416084861
998	Feb25-FISH2-3L1-rep2-m1bp-100x_Position020_19_cmle.ics	27	1	0	1.5162	1.5162	1.0	0.29119121721641505	2.2715253422229336	0.8950679964291521	0.9707997288118955	0.890837584707936	0.730729232175671	0.45369388876200334	0.9869384480307127	288.0	5.382903117326055	248.0	0.5718197158075845
999	Feb25-FISH2-3L1-rep2-m1bp-100x_Position020_19_cmle.ics	28	1	0	0.8664	0.6921189703237084	1.0	0.32484299037578285	1.6103134891255415	0.5918394152688388	0.7083993293516808	0.5890038400024724	0.4751249739235245	0.7394794524358401	1.0065405653668096	136.0	2.4775620377594825	85.0	0.19598659614372857
1000	Feb25-FISH2-3L1-rep2-m1bp-100x_Position020_19_cmle.ics	29	1	0	1.5162	0.65584944557845	1.0	0.29575657482846107	2.651307043147574	0.622103170592001	0.739913743724519	0.6054584049327808	0.4583914552377102	0.7136814583524882	0.9916815849146193	204.0	3.9035850473625757	149.0	0.34355297441665367
1001	Feb25-FISH2-3L1-rep2-m1bp-100x_Position020_19_cmle.ics	30	1	0	2.3826	1.083	1.0	0.2744654734008478	3.0603317720997554	0.7885881370884359	0.8656565105624117	0.7583190256210812	0.5410793390311228	0.6045761389041672	0.9856820142880582	418.0	8.147673398480904	421.0	0.9707100820765852
1002	Feb25-FISH2-3L1-rep2-m1bp-100x_Position020_19_cmle.ics	31	1	0	1.5162	0.5963412819178956	1.0	0.28517285725903474	2.4450164968831993	0.5485912512663991	0.6915244238685766	0.5438142016235556	0.404699462662067	0.7658248495951714	0.9897730257824621	212.0	4.035556197324651	155.0	0.35738732237974036
1003	Feb25-FISH2-3L1-rep2-m1bp-100x_Position020_19_cmle.ics	32	1	0	1.2995999999999999	1.6921958908343169	1.0	0.31014455052289863	2.7804906719426103	0.9211833984685848	0.9588852145926542	0.91658561601443	0.865147924808573	0.4392587092599979	0.9801002817311533	166.0	3.1713984652608316	112.0	0.25824116197761887
1004	Feb25-FISH2-3L1-rep2-m1bp-100x_Position020_19_cmle.ics	33	1	0	1.2995999999999999	0.5556144027286182	1.0	0.2884923288803605	2.293375853438138	0.5550194048267353	0.6662300867874844	0.5463268696533325	0.4066293505759408	0.779889645834297	0.9831440056290184	202.0	3.765268640090168	145.0	0.33433007577459584
1005	Feb25-FISH2-3L1-rep2-m1bp-100x_Position020_19_cmle.ics	34	1	0	1.7328	2.1902014849602027	1.0	0.28919145484457787	2.4310769022504344	0.9262320315527564	0.9624930733876839	0.9264565805533322	0.8668243338681463	0.33016145248679274	0.9969708840336029	310.0	5.851147399503652	276.0	0.6363800063019892
1006	Feb25-FISH2-3L1-rep2-m1bp-100x_Position020_19_cmle.ics	37	1	0	1.7328	1.7295282337615656	1.0	0.2867684959072121	2.5333122098542473	0.8515049024916487	0.9025166401479494	0.8403837022350696	0.7718217109154373	0.5746692644755186	0.9921654462052525	284.0	5.387133288866276	241.0	0.5556796431839834
1007	Feb25-FISH2-3L1-rep2-m1bp-100x_Position020_19_cmle.ics	39	1	0	0.6497999999999999	0.5260913608053412	1.0	0.33754049705226374	1.7770785731332146	0.6304530201342282	0.7274919920683344	0.6304530201342282	0.4993803386211104	0.6459259738225964	0.9653378343753193	98.0	1.7921859533385758	53.0	0.12220340700726606
1008	Feb25-FISH2-3L1-rep2-m1bp-100x_Position021_20_cmle.ics	1	1	0	1.2995999999999999	0.20635000882146287	1.0	0.3063323109039217	2.535997154737731	0.33265171985686115	0.4707027921809197	0.32333430706687116	0.18414822658779426	0.8664364254107573	0.9919782036629483	198.0	3.7929040604708097	145.0	0.33433007577459584
1009	Feb25-FISH2-3L1-rep2-m1bp-100x_Position021_20_cmle.ics	2	1	0	1.083	3.0324	1.0	0.28738770534290325	2.927183965041321	0.9573058937661459	0.9724441634601759	0.947694051732595	0.9145627363992108	0.37396296371926335	0.9929779517407852	128.0	2.462617131999507	73.0	0.16831790021755516
1010	Feb25-FISH2-3L1-rep2-m1bp-100x_Position021_20_cmle.ics	2	2	0	1.2995999999999999	1.6720368465176956	1.0	0.17825301847142128	1.157997091718197	0.7778724888544926	0.877298045584853	0.7771639724877645	0.6565897472231609	0.6037697039372046	0.8646391110069879	412.0	7.217808702174456	332.0	0.7655005872907988
1011	Feb25-FISH2-3L1-rep2-m1bp-100x_Position021_20_cmle.ics	3	1	0	1.9493999999999998	2.249868214304463	1.0	0.3123226936882885	2.6153253811124184	0.9331452646514539	0.9737975484142999	0.9315757946905735	0.8490665167471481	0.34905570018181414	0.9988189762952915	318.0	6.076739544827406	298.0	0.6871059488333073
1012	Feb25-FISH2-3L1-rep2-m1bp-100x_Position021_20_cmle.ics	4	1	0	1.5162	0.0	1.0	0.13865139822169764	2.823605953909787	0.10794044665012408	0.17991751056267186	0.0772416336932466	0.03860405070082489	0.9563162104904679	0.9820060667349831	140.0	2.8712210965063973	58.0	0.13373203030983835
1013	Feb25-FISH2-3L1-rep2-m1bp-100x_Position021_20_cmle.ics	5	1	0	1.2995999999999999	1.5220639102977542	1.0	0.2970299522544141	2.6576213506119895	0.8905159750275432	0.9438731790916881	0.8864839637654548	0.8085789264291835	0.4809138351641756	1.0054433494874402	186.0	3.571542086687278	130.0	0.29974420586687905
1014	Feb25-FISH2-3L1-rep2-m1bp-100x_Position021_20_cmle.ics	6	1	0	1.7328	0.7610319551488771	1.0	0.222146396559392	2.769893098943101	0.6025497297075206	0.7144379031642709	0.6091881834349743	0.4663616460547863	0.6561013015537522	0.9017019083190132	246.0	4.654946706764523	171.0	0.3942789169479716
1015	Feb25-FISH2-3L1-rep2-m1bp-100x_Position021_20_cmle.ics	7	1	0	1.2995999999999999	0.0	1.0	0.23258075719926388	2.6246895157572117	0.1480276687231258	0.26654826447311025	0.09875989281485636	0.034772854739203586	0.9295445053241735	0.9691789873410865	146.0	2.841470590355645	80.0	0.18445797284115634
1016	Feb25-FISH2-3L1-rep2-m1bp-100x_Position021_20_cmle.ics	8	1	0	1.083	0.0	1.0	0.29916811979196134	2.116683444588113	0.2433294410847174	0.433185485979191	0.21920911831854858	0.0282812527231217	0.9068260772888096	0.9823974504958445	170.0	3.1905735425610295	114.0	0.26285261129864773
1017	Feb25-FISH2-3L1-rep2-m1bp-100x_Position021_20_cmle.ics	9	1	0	1.5162	1.059277487276398	1.0	0.27946206123070927	2.4616068680924927	0.7142331004950155	0.806837830920679	0.7138897732167269	0.6105701105513837	0.6393824743482988	0.9915054253708916	218.0	4.146237184216418	160.0	0.3689159456823127
1018	Feb25-FISH2-3L1-rep2-m1bp-100x_Position021_20_cmle.ics	10	1	0	0.6497999999999999	0.5556144027286182	1.0	0.3709845996046567	1.7196913190047318	0.5647688056639351	0.6990619403958588	0.563333847230293	0.436589068225751	0.740913132417803	0.9901218381544546	102.0	1.8581715283196139	59.0	0.13603775497035278
1019	Feb25-FISH2-3L1-rep2-m1bp-100x_Position021_20_cmle.ics	11	1	0	1.083	0.7748934119142009	1.0	0.2840517632309768	2.673976125715939	0.766838789295921	0.8696739412834502	0.7665789815536503	0.6171895297479865	0.5967695617050474	0.9883310045618446	114.0	2.1965597463052466	61.0	0.1406492042913817
1020	Feb25-FISH2-3L1-rep2-m1bp-100x_Position021_20_cmle.ics	12	1	0	1.083	0.0	1.0	0.2335185897344265	2.8541173558767614	0.11486606525987485	0.28121360469018336	0.11486606525987485	0.04125624272093804	0.9479902679188754	0.9550039482350037	108.0	2.13268925709432	51.0	0.11759195768623716
1021	Feb25-FISH2-3L1-rep2-m1bp-100x_Position021_20_cmle.ics	13	1	0	1.5162	0.6071479441599268	1.0	0.2800901754771584	2.7451792648829056	0.6410973434260643	0.7863169567523263	0.6396647082727792	0.44070405752581154	0.7317423239451206	0.995593913026262	204.0	3.9269902962029954	145.0	0.33433007577459584
1022	Feb25-FISH2-3L1-rep2-m1bp-100x_Position021_20_cmle.ics	14	1	0	1.083	2.0671267327999794	1.0	0.3344480156775044	2.131488157804212	0.90530340195896	0.9482330451846464	0.9055402364962022	0.8459272917970666	0.45840821853482483	0.9773568890258149	158.0	2.9926168176179178	108.0	0.24901826333556107
1023	Feb25-FISH2-3L1-rep2-m1bp-100x_Position021_20_cmle.ics	14	2	0	1.2995999999999999	0.639412489864916	1.0	0.2592474800986408	2.6482492757415717	0.4922775024106373	0.6298445350430532	0.49220645204946456	0.37879654221575626	0.7209762817486678	0.9582060882018095	172.0	3.258674203312178	108.0	0.24901826333556107
1024	Feb25-FISH2-3L1-rep2-m1bp-100x_Position021_20_cmle.ics	14	3	0	1.083	1.242391573779135	1.0	0.30839548847734544	2.4306747052173265	0.7049346167509685	0.7707678514032447	0.7049346167509685	0.6280006090030957	0.5934854483767157	0.9956080870067812	134.0	2.5264876212104332	81.0	0.18676369750167077
1025	Feb25-FISH2-3L1-rep2-m1bp-100x_Position021_20_cmle.ics	15	1	0	1.5162	0.639412489864916	1.0	0.29719649686204547	2.1407623647905685	0.5572703189844838	0.670005323891444	0.5566545435885594	0.4311999281595371	0.7517553191957004	0.9899713513909031	210.0	3.9440502877330825	156.0	0.35969304704025484
1026	Feb25-FISH2-3L1-rep2-m1bp-100x_Position021_20_cmle.ics	16	1	0	1.5162	0.0	1.0	0.26515419648307303	2.4236924503623722	0.14304971893248922	0.33596845494733396	0.14304971893248922	0.02559078753479234	0.9358806853305426	0.9564787988973549	220.0	4.190932596127147	158.0	0.3643044963612837
1027	Feb25-FISH2-3L1-rep2-m1bp-100x_Position021_20_cmle.ics	17	1	0	1.7328	1.6720368465176956	1.0	0.31204943430104654	2.421702611117126	0.8149217168091285	0.8898262620106019	0.8131752529588789	0.7117147872156502	0.5538647768196259	0.9853260035939286	348.0	6.583333981605401	341.0	0.7862521092354289
1028	Feb25-FISH2-3L1-rep2-m1bp-100x_Position021_20_cmle.ics	18	1	0	1.2995999999999999	0.7540056732031717	1.0	0.30948008318241227	2.3847796903465546	0.7049879851452705	0.8265819558727153	0.6904609335178038	0.49067938542197626	0.7092936077441132	0.9952914815780531	190.0	3.5907171639874758	137.0	0.3158842784904802
1029	Feb25-FISH2-3L1-rep2-m1bp-100x_Position021_20_cmle.ics	19	1	0	1.083	0.0	1.0	0.19855378558553366	1.6656254097510241	0.08121505979411286	0.2163081432163986	0.08121505979411286	0.029128145749280843	0.968222205282511	0.9032001287119349	114.0	2.1263439997839866	51.0	0.11759195768623716
1030	Feb25-FISH2-3L1-rep2-m1bp-100x_Position021_20_cmle.ics	20	1	0	1.5162	1.0542408233015097	1.0	0.2786623371401123	2.7569558386150774	0.7520864053609616	0.8457951501208224	0.7510364474364815	0.649584262983579	0.6004986545990111	0.9937975627739978	190.0	3.637527661668315	130.0	0.29974420586687905
1031	Feb25-FISH2-3L1-rep2-m1bp-100x_Position021_20_cmle.ics	21	1	0	1.2995999999999999	1.0703829119356776	1.0	0.2727950530544802	2.071263904060572	0.7446083673888563	0.833725237444313	0.7374053586985007	0.6323172156865523	0.6494778164943642	0.9817868551340675	202.0	3.8354843866114274	141.0	0.325107177132538
1032	Feb25-FISH2-3L1-rep2-m1bp-100x_Position021_20_cmle.ics	22	1	0	0.6497999999999999	1.8018739878865302	1.0	0.2827433388230814	1.6524807417668232	0.9890829254537031	0.9980663484198441	0.9887807923943038	0.9723246117590186	0.20159819561619743	1.0028649875754418	100.0	1.860286614089725	50.0	0.11528623302572269
1033	Feb25-FISH2-3L1-rep2-m1bp-100x_Position021_20_cmle.ics	23	1	0	0.8664	0.751125369937127	1.0	0.34565700420356443	2.3324396339130415	0.7361197150379433	0.8311038407929379	0.7361197150379433	0.6198505497909246	0.6014915682264625	1.0296057258729792	96.0	1.794301039108687	52.0	0.1198976823467516
1034	Feb25-FISH2-3L1-rep2-m1bp-100x_Position021_20_cmle.ics	25	1	0	1.083	1.449626260897894	1.0	0.2655920340875803	2.3279059340652664	0.8459552895430085	0.8993517050091903	0.8455107064889219	0.7703496280764152	0.5622372162302485	0.9882546769457984	142.0	2.658458771172508	82.0	0.18906942216218525
1035	Feb25-FISH2-3L1-rep2-m1bp-100x_Position021_20_cmle.ics	25	2	0	1.083	1.938482339849791	1.0	0.2965316559836926	2.187499232042257	0.9299084955176738	0.9617758107005169	0.9297691485902736	0.890091769905045	0.3600680314769727	1.0004953898385807	122.0	2.2817203985864816	69.0	0.1590950015754973
1036	Feb25-FISH2-3L1-rep2-m1bp-100x_Position021_20_cmle.ics	26	1	0	1.5162	2.2830958654466316	1.0	0.30549004043139827	2.778259458529112	0.9171078312561391	0.9583179191488819	0.9161064407903968	0.8622370552742024	0.39845621525220887	0.9936252621490261	200.0	3.8610047212219585	147.0	0.33894152509562475
1037	Feb25-FISH2-3L1-rep2-m1bp-100x_Position021_20_cmle.ics	26	2	0	1.5162	2.2358978272474372	1.0	0.29268502797178175	2.3090199273741234	0.9136157211924838	0.9476358893240295	0.9126398438596267	0.8567995688280542	0.4897506925559418	0.9986501130104656	220.0	4.1441220984463065	166.0	0.3827502936453994
1038	Feb25-FISH2-3L1-rep2-m1bp-100x_Position021_20_cmle.ics	27	1	0	1.5162	0.10317500441073144	1.0	0.27251917564700884	2.431185539944589	0.2915682532484301	0.46344059608613775	0.27883906808004083	0.06309481069982176	0.8759572995991385	0.9942562716328909	218.0	4.169642433056837	158.0	0.3643044963612837
1039	Feb25-FISH2-3L1-rep2-m1bp-100x_Position021_20_cmle.ics	29	1	0	1.2995999999999999	0.5158750220536572	1.0	0.32508082821879547	2.597336241264721	0.5400313857688787	0.6691852777495241	0.5400459162174336	0.38106464596562095	0.7388257731657468	0.9970699994309203	186.0	3.5013263401660186	136.0	0.31357855382996574
1040	Feb25-FISH2-3L1-rep2-m1bp-100x_Position021_20_cmle.ics	30	1	0	1.5162	2.166	1.0	0.3154864675612304	2.560114579869822	0.9908515832218389	0.9985681759500504	0.9837276717602047	0.9272703800201864	0.28290651113993337	0.9954302587057855	218.0	4.122831935375998	170.0	0.39197319228745714
1041	Feb25-FISH2-3L1-rep2-m1bp-100x_Position021_20_cmle.ics	31	1	0	1.2995999999999999	1.0452244593809161	1.0	0.28063462954816604	2.076774179502674	0.745014752546902	0.8274787062294717	0.7362801313811724	0.6018343261147915	0.6939234942714696	0.9822083318181145	224.0	4.2335129222677645	167.0	0.3850560183059138
1042	Feb25-FISH2-3L1-rep2-m1bp-100x_Position021_20_cmle.ics	32	1	0	0.8664	0.913592684735068	1.0	0.31252526369301753	2.324463989242136	0.7467742952639213	0.824626347985117	0.7441003973008766	0.6496247713943368	0.6029215807390291	0.9926676344542067	108.0	2.0156630128922206	59.0	0.13603775497035278
1043	Feb25-FISH2-3L1-rep2-m1bp-100x_Position021_20_cmle.ics	34	1	0	1.5162	0.4773698211006071	1.0	0.32528229719973206	2.632355624943641	0.5355466822714078	0.6820505318233452	0.5283467006299267	0.33052218512271525	0.7670144483372571	0.9866142389482727	220.0	4.190932596127147	175.0	0.40350181559002946
1044	Feb25-FISH2-3L1-rep2-m1bp-100x_Position021_20_cmle.ics	35	1	0	1.5162	1.242391573779135	1.0	0.3071540416617009	2.6874706268047355	0.7952115214035774	0.8628620518658723	0.793304790573905	0.7085111435495924	0.5528959590654515	0.9982541399392403	196.0	3.7716138974005013	143.0	0.3297186264535669
1045	Feb25-FISH2-3L1-rep2-m1bp-100x_Position021_20_cmle.ics	36	1	0	1.2995999999999999	1.0542408233015097	1.0	0.24632599678266848	1.8941114569179074	0.75307489775633	0.8605768136395712	0.7527031025927022	0.6422154439158377	0.5754065734329652	0.951135609124836	200.0	3.7673837258602787	132.0	0.30435565518790797
1046	Feb25-FISH2-3L1-rep2-m1bp-100x_Position021_20_cmle.ics	37	1	0	1.2995999999999999	0.9342894015681998	1.0	0.31278239450462825	2.5186454100902056	0.7105458157280696	0.7894896575644825	0.6964274452922999	0.5958488364760043	0.6799686152197585	0.9873258334340097	180.0	3.4140506021146724	127.0	0.29282703188533565
1047	Feb25-FISH2-3L1-rep2-m1bp-100x_Position021_20_cmle.ics	38	1	0	1.5162	0.0	1.0	0.2796693067323539	2.5366431140786023	0.19290600114564263	0.3771129805802343	0.1854930194422293	0.025378230543730975	0.9290232789161987	0.984331628187398	234.0	4.433584732980991	178.0	0.4104189895715728
1048	Feb25-FISH2-3L1-rep2-m1bp-100x_Position021_20_cmle.ics	39	1	0	1.5162	1.3157503800483568	1.0	0.2769837522915001	2.7070405837015246	0.8067734256654404	0.8921499675394936	0.8030783380220732	0.6836317896559186	0.5117687015376872	0.9928696668357354	240.0	4.614481466394017	184.0	0.42425333753465955
1049	Feb25-FISH2-3L1-rep2-m1bp-100x_Position021_20_cmle.ics	40	1	0	1.5162	0.0	1.0	0.2534189326011239	2.6021607066348333	0.158258264505794	0.31909626146836706	0.158258264505794	0.025884009126150305	0.9434264864080684	0.9473902216296097	208.0	3.9461653735031934	142.0	0.3274129017930525
1050	Feb25-FISH2-3L1-rep2-m1bp-100x_Position021_20_cmle.ics	41	1	0	1.083	0.2918229810711206	1.0	0.16038074740902705	2.1619393827117035	0.37699101191019735	0.531448530466885	0.3815502824269147	0.21947115071030696	0.8016723314461641	0.8163770123546669	168.0	2.982041388767361	82.0	0.18906942216218525
1051	Feb25-FISH2-3L1-rep2-m1bp-100x_Position021_20_cmle.ics	42	1	0	1.5162	1.6456566907434287	1.0	0.22204779092992058	3.0422532026008233	0.9170162973582678	0.9520672134258186	0.9151609706731885	0.8606818325567667	0.39329308681146175	0.943345257466371	158.0	3.0394273152987568	88.0	0.20290377012527194
1052	Feb25-FISH2-3L1-rep2-m1bp-100x_Position021_20_cmle.ics	43	1	0	1.7328	2.166	1.0	0.2705712226478174	2.527664283534956	0.9859728369304314	0.9967312152485897	0.9800176225730982	0.9150090644844384	0.4024800719177494	0.990738015069236	254.0	4.83372835440744	198.0	0.45653348278186184
1053	Feb25-FISH2-3L1-rep2-m1bp-100x_Position021_20_cmle.ics	45	1	0	0.6497999999999999	0.20635000882146287	1.0	0.20938166917559753	1.4569611416940051	0.4721493203807435	0.5617337145990834	0.445669630616162	0.26066434251243686	0.7987231945309341	0.8672930356433023	112.0	1.9880275925115782	51.0	0.11759195768623716
1054	Feb25-FISH2-3L1-rep2-m1bp-100x_Position021_20_cmle.ics	47	1	0	1.9493999999999998	0.5556144027286182	1.0	0.28848651547568077	2.592622337405113	0.4891883410689786	0.6447861021105176	0.4891883410689786	0.3151107802784832	0.7916548475506606	0.9877240999695557	308.0	5.876667734114184	273.0	0.6294628323204459
1055	Feb25-FISH2-3L1-rep2-m1bp-100x_Position021_20_cmle.ics	52	1	0	1.2995999999999999	0.0	1.0	0.1528788564105172	2.4016694859068584	0.05855016256968765	0.1498441169833084	0.05855016256968765	0.029266722946147225	0.9583640606000768	0.896102021889646	126.0	2.488137466610038	52.0	0.1198976823467516
1056	Feb25-FISH2-3L1-rep2-m1bp-100x_Position021_20_cmle.ics	53	1	0	1.2995999999999999	0.0	1.0	0.2949886840383556	2.437044188195145	0.2924831587099791	0.44216971344234507	0.2887934183800213	0.02678166966229743	0.881216009505214	1.0041241748153327	194.0	3.6801079878089324	138.0	0.3181900031509946
1057	Feb25-FISH2-3L1-rep2-m1bp-100x_Position021_20_cmle.ics	54	1	0	1.5162	1.5290417620526913	1.0	0.24911850471280866	1.6659257174773825	0.7926828862798299	0.8867736004016665	0.7925698344455638	0.6884690454102618	0.5609382569563461	0.9328334789563975	286.0	5.408423451936584	227.0	0.5233994979367811
1058	Feb25-FISH2-3L1-rep2-m1bp-100x_Position021_20_cmle.ics	54	2	0	1.083	0.23070632344123612	1.0	0.386121625678636	2.8313006383248536	0.2703601365932162	0.38326234343152216	0.2703601365932162	0.16000492107984451	0.8927329370111319	1.0118257650579694	116.0	2.2178499093755555	73.0	0.16831790021755516
1059	Feb25-FISH2-3L1-rep2-m1bp-100x_Position021_20_cmle.ics	55	1	0	1.083	1.0161559471409798	1.0	0.2859744172986084	2.2925214210310383	0.7995163178409251	0.8655144911689414	0.7964032571362414	0.710761928039415	0.5359930164290471	0.9776420964126843	134.0	2.5264876212104337	78.0	0.17984652352012742
1060	Feb25-FISH2-3L1-rep2-m1bp-100x_Position021_20_cmle.ics	56	1	0	1.2995999999999999	0.3720027687491155	1.0	0.3000813737509119	2.454678593637704	0.4574157735226106	0.6040426188810969	0.4498484648003579	0.2767297380740853	0.826449271202919	0.9771395989493877	212.0	4.012150948484231	159.0	0.3666102210217982
1061	Feb25-FISH2-3L1-rep2-m1bp-100x_Position021_20_cmle.ics	57	1	0	1.083	0.6921189703237084	1.0	0.3528646256898166	2.1245939687775683	0.6112822240402971	0.7246057718529926	0.6084027142788392	0.48279914015753084	0.7201657685837756	0.986946798519356	172.0	3.211863705631338	126.0	0.2905213072248212
1062	Feb25-FISH2-3L1-rep2-m1bp-100x_Position021_20_cmle.ics	58	1	0	1.5162	0.3095250132321943	1.0	0.3382186641889182	2.5896582175740344	0.42112790138456474	0.5749962032044954	0.4212671172197332	0.2311394183309287	0.7933880513565766	0.9956693714450485	202.0	3.882294884292267	157.0	0.3619987717007692
1063	Feb25-FISH2-3L1-rep2-m1bp-100x_Position021_20_cmle.ics	59	1	0	1.2995999999999999	0.20635000882146287	1.0	0.31333751335949855	2.499570559543613	0.3756607409895321	0.5579692760437909	0.37433326136154627	0.1939959535861942	0.8341490482579115	0.994791623827579	178.0	3.369355190203944	125.0	0.28821558256430674
1064	Feb25-FISH2-3L1-rep2-m1bp-100x_Position021_20_cmle.ics	60	1	0	1.7328	0.32626801153583	1.0	0.16413851987644448	3.156249040051469	0.4642159164110011	0.6066261968970751	0.4601980543939907	0.2950562828225481	0.7986673322201584	0.745342042346879	180.0	3.484266348635931	92.0	0.21212666876732977
1065	Feb25-FISH2-3L1-rep2-m1bp-100x_Position021_20_cmle.ics	61	1	0	1.2995999999999999	1.1600066841569678	1.0	0.3075050913990076	3.089210577648333	0.8384950231513572	0.8997906673690631	0.8362630659605734	0.7636412787312502	0.5456213647777346	1.0168133209130532	124.0	2.3966315570184697	72.0	0.16601217555704068
1066	Feb25-FISH2-3L1-rep2-m1bp-100x_Position021_20_cmle.ics	62	1	0	1.083	0.2918229810711206	1.0	0.29896878435587376	2.46642696683924	0.42937042056182095	0.5772561269724602	0.43020878792750994	0.26173714311964535	0.797439754246884	1.0013196971177436	142.0	2.705269268853348	87.0	0.20059804546475749
1067	Feb25-FISH2-3L1-rep2-m1bp-100x_Position021_20_cmle.ics	63	1	0	1.083	1.7467653457051828	1.0	0.30264009229581673	2.7862862196841824	0.9058476374449573	0.9440827749849797	0.9048361459893983	0.853375567537969	0.4435739481994736	0.9928708099822715	120.0	2.307240733197012	68.0	0.15678927691498287
1068	Feb25-FISH2-3L1-rep2-m1bp-100x_Position021_20_cmle.ics	63	2	0	0.8664	1.6017067927595934	1.0	0.32972984119309784	2.2285342302228166	0.8700423609579508	0.914114488664451	0.8687646875404026	0.8195438401691396	0.515698591066643	1.0067062400373021	112.0	2.105053836713678	64.0	0.14756637827292504
1069	Feb25-FISH2-3L1-rep2-m1bp-100x_Position021_20_cmle.ics	64	1	0	1.2995999999999999	0.7555694377524544	1.0	0.32805406333564746	2.6242843586515257	0.7067212702518231	0.8196375327801128	0.6951269892589	0.5546978841110752	0.7032068504908747	1.0058128036250416	160.0	3.060717478369066	109.0	0.25132398799607547
1070	Feb25-FISH2-3L1-rep2-m1bp-100x_Position021_20_cmle.ics	65	1	0	1.9493999999999998	1.2779016819528852	1.0	0.2634227303750859	3.3238431783069813	0.7469486464476963	0.8315401130222343	0.7432124966068653	0.6627840979196999	0.5869948520284313	0.9602161170920718	258.0	4.993334924750159	200.0	0.46114493210289076
1071	Feb25-FISH2-3L1-rep2-m1bp-100x_Position021_20_cmle.ics	66	1	0	9.097199999999999	0.0	1.0	0.3044598725259618	1.1925621645341649	0.9991936699321778	0.12494348153730218	0.5754559155990957	0.028108515448379803	0.0	0.9534348998880624	18702.0	321.04906657777894	132700.0	305.96966245026806
1072	Feb25-FISH2-3L1-rep2-m1bp-100x_Position021_20_cmle.ics	67	1	0	0.8664	0.32626801153583	1.0	0.2645999334001833	2.2582903062994504	0.5082402723425917	0.627254939391047	0.4943049855238459	0.31705959084979796	0.7592080066665575	0.9839719990374144	118.0	2.215734823605444	62.0	0.14295492895189613
1073	Feb25-FISH2-3L1-rep2-m1bp-100x_Position022_21_cmle.ics	1	1	0	1.2995999999999999	0.7857574237886386	1.0	0.3108972086052267	2.432811264511386	0.64790223539732	0.7467255512870927	0.647962733295018	0.5305816872863668	0.6791429890690897	0.9934214506518293	186.0	3.524731589006439	133.0	0.3066613798484224
1074	Feb25-FISH2-3L1-rep2-m1bp-100x_Position022_21_cmle.ics	2	1	0	1.5162	0.32626801153583	1.0	0.2957276379766434	2.3699643921382574	0.37839202150156215	0.5255382212095993	0.3725493539981172	0.1930757739061626	0.8448066092367088	0.9896755052840494	254.0	4.7869178567266	207.0	0.477285004726492
1075	Feb25-FISH2-3L1-rep2-m1bp-100x_Position022_21_cmle.ics	2	2	0	1.2995999999999999	1.1736910802652911	1.0	0.30483523818301894	3.0390989415033287	0.6351317243543392	0.723088939520035	0.6340402744996385	0.563573543255522	0.7337610360761104	1.0054226704382399	140.0	2.7073843546234593	86.0	0.19829232080424306
1076	Feb25-FISH2-3L1-rep2-m1bp-100x_Position022_21_cmle.ics	3	1	0	1.7328	0.0	1.0	0.2532325180362991	2.8433677974113505	0.19241228131026542	0.37103028705412266	0.18809051431108398	0.026017314816099448	0.9149855114574071	0.983145612833905	210.0	4.037671283094762	144.0	0.33202435111408135
1077	Feb25-FISH2-3L1-rep2-m1bp-100x_Position022_21_cmle.ics	4	1	0	1.2995999999999999	0.3720027687491155	1.0	0.3165698478411526	2.0135311896108385	0.4614348825083227	0.6188238799470557	0.4600711654051328	0.2806879322496175	0.7982683095795333	0.994516630659269	222.0	4.142007012676196	175.0	0.40350181559002946
1078	Feb25-FISH2-3L1-rep2-m1bp-100x_Position022_21_cmle.ics	5	1	0	0.8664	1.2594114294931633	1.0	0.33325790402179883	2.00725629505912	0.8521937570239214	0.9086488841999036	0.8473200155959726	0.7711291025435196	0.5399924028937487	0.9981796007851704	138.0	2.5222574496702115	88.0	0.20290377012527194
1079	Feb25-FISH2-3L1-rep2-m1bp-100x_Position022_21_cmle.ics	7	1	0	1.2995999999999999	1.6921958908343169	1.0	0.2689393410727736	2.0055361819770865	0.9014677299491225	0.9457497284628137	0.8997170296690105	0.8423833819241983	0.43108100068066213	0.9709106650963317	202.0	3.7184581424093284	140.0	0.3228014524720236
1080	Feb25-FISH2-3L1-rep2-m1bp-100x_Position022_21_cmle.ics	8	1	0	1.5162	0.0	1.0	0.30159268400643585	2.0573823627271235	0.1800133443447507	0.3932662383411953	0.1800133443447507	0.021906188323231757	0.9289576402453846	0.9891308972607178	258.0	4.82949818286722	214.0	0.4934250773500932
1081	Feb25-FISH2-3L1-rep2-m1bp-100x_Position022_21_cmle.ics	9	1	0	1.7328	0.5097226605744432	1.0	0.27106948149127175	3.0331495208942503	0.5690886742349571	0.7137336642044598	0.5635168199264817	0.3409992230713035	0.7690420363330085	0.9946959244502398	232.0	4.529320814112781	173.0	0.3988903662690006
1082	Feb25-FISH2-3L1-rep2-m1bp-100x_Position022_21_cmle.ics	10	1	0	1.5162	0.6952437723139506	1.0	0.3165528597617144	2.998404361092803	0.5858401663658676	0.7118448251097552	0.5816685297478907	0.4520261788932673	0.7431096912000626	0.9976434483328825	210.0	4.084481780775603	161.0	0.37122167034282705
1083	Feb25-FISH2-3L1-rep2-m1bp-100x_Position022_21_cmle.ics	11	1	0	1.9493999999999998	0.0	1.0	0.061530424702327995	2.115366976760699	0.14276331622011873	0.313224470559923	0.11923431734317343	0.021734116797689718	0.9379858193889847	0.45556189426260174	402.0	7.111357886822904	188.0	0.4334762361767174
1084	Feb25-FISH2-3L1-rep2-m1bp-100x_Position022_21_cmle.ics	12	1	0	0.8664	0.10317500441073144	1.0	0.2615459604580993	2.408729838404629	0.2730545652517518	0.41480655415254386	0.2615865545037846	0.09191092534377689	0.8930831246672408	0.9772137643258629	112.0	2.105053836713678	57.0	0.13142630564932387
1085	Feb25-FISH2-3L1-rep2-m1bp-100x_Position022_21_cmle.ics	13	1	0	1.5162	0.751125369937127	1.0	0.27424073648752295	2.402721025713867	0.5555819654393166	0.6809841741727892	0.5543828778810916	0.40802324385112865	0.7381626522906882	0.9793837785117422	212.0	4.0355561973246505	152.0	0.350470148398197
1086	Feb25-FISH2-3L1-rep2-m1bp-100x_Position022_21_cmle.ics	13	2	0	1.2995999999999999	2.1993640559988026	1.0	0.32687828589830087	2.8296222186909405	0.9055381526246892	0.9366825007716022	0.9060951252478883	0.8510346564685097	0.40951228288736996	0.9892017142013214	182.0	3.482151262865821	132.0	0.30435565518790797
1087	Feb25-FISH2-3L1-rep2-m1bp-100x_Position022_21_cmle.ics	14	1	0	1.2995999999999999	1.2829802844612073	1.0	0.2534189326011239	2.011143122192964	0.8079066028172952	0.8907756300464889	0.8051032891747352	0.7126079205844315	0.5246311611545939	0.979558717374084	208.0	3.9227601246627737	142.0	0.3274129017930525
1088	Feb25-FISH2-3L1-rep2-m1bp-100x_Position022_21_cmle.ics	15	1	0	1.2995999999999999	0.5963412819178956	1.0	0.3410372647902618	2.2378056290895754	0.5439488231052839	0.6735069570508854	0.5398221490409446	0.3963166749336511	0.7870211051967938	0.9935081152747216	204.0	3.809964052000897	160.0	0.3689159456823127
1089	Feb25-FISH2-3L1-rep2-m1bp-100x_Position022_21_cmle.ics	16	1	0	1.2995999999999999	0.46141264688247224	1.0	0.3079536876373948	2.1485443151450343	0.47568835465058246	0.6195869159145029	0.4700417789565242	0.3356860732058576	0.8235674666733633	0.99947634155194	194.0	3.656702738968513	141.0	0.325107177132538
1090	Feb25-FISH2-3L1-rep2-m1bp-100x_Position022_21_cmle.ics	17	1	0	1.5162	1.0440946079954327	1.0	0.2796693067323539	2.654891182025993	0.7157835463708542	0.8128272988343939	0.7124500253392646	0.602519849090602	0.5908079201222874	1.0000843142400897	234.0	4.456989981821411	178.0	0.4104189895715728
1091	Feb25-FISH2-3L1-rep2-m1bp-100x_Position022_21_cmle.ics	18	1	0	1.083	1.0987399361686254	1.0	0.31950628410532356	2.7681929330286055	0.8419255394830448	0.8955497589123389	0.8419255394830448	0.7749347877638131	0.4579379651829617	1.0027783962217087	112.0	2.128459085554098	63.0	0.1452606536124106
1092	Feb25-FISH2-3L1-rep2-m1bp-100x_Position022_21_cmle.ics	19	1	0	0.8664	1.3934633376079517	1.0	0.2771993517873347	1.9006998135855402	0.9376552656159945	0.9732396605520997	0.9370192976528807	0.8871852455432557	0.33005970917126165	1.0025371215030603	102.0	1.8815767771600338	51.0	0.11759195768623716
1093	Feb25-FISH2-3L1-rep2-m1bp-100x_Position022_21_cmle.ics	20	1	0	1.5162	0.928575039696583	1.0	0.33685872943009015	2.902356693773824	0.7267571747722976	0.8058496529360342	0.721855690130532	0.5961654848808625	0.5387114534861656	1.0007184772071565	182.0	3.528961760546661	134.0	0.30896710450893683
1094	Feb25-FISH2-3L1-rep2-m1bp-100x_Position022_21_cmle.ics	21	1	0	1.5162	1.4903888148537288	1.0	0.3028594173458788	2.6826504374962257	0.8778908590246898	0.9376058198597131	0.8774381205772726	0.7779007820591537	0.48904960809642756	1.0043148152822061	214.0	4.1036568580758	162.0	0.37352739500334153
1095	Feb25-FISH2-3L1-rep2-m1bp-100x_Position022_21_cmle.ics	22	1	0	1.5162	0.928575039696583	1.0	0.2592398775848415	2.9048334718949476	0.6960125367940605	0.775797552226711	0.6922765244956085	0.5658300859223243	0.5714343721190968	0.962926215932142	230.0	4.437814904521214	167.0	0.3850560183059138
1096	Feb25-FISH2-3L1-rep2-m1bp-100x_Position022_21_cmle.ics	23	1	0	1.5162	0.9769821476146442	1.0	0.2731442024700378	2.455186875747219	0.7423113575327038	0.842076005659996	0.7366730197233533	0.6194085881775391	0.6455168176680843	0.979993254106366	200.0	3.814194223541118	139.0	0.32049572781150915
1097	Feb25-FISH2-3L1-rep2-m1bp-100x_Position022_21_cmle.ics	24	1	0	1.083	0.3720027687491155	1.0	0.29082171993231226	2.4791721806368043	0.4796608962028924	0.5882251668210207	0.47316615611122986	0.32477856142100636	0.8053148395268253	0.9921409230706558	140.0	2.6605738569426194	84.0	0.1936808714832141
1098	Feb25-FISH2-3L1-rep2-m1bp-100x_Position022_21_cmle.ics	25	1	0	1.5162	1.4930362603455627	1.0	0.2910939842943082	2.5925990867242414	0.8751722753729846	0.9291396266809393	0.8659664146651502	0.7844383488325416	0.4642866174703195	0.9915177965076571	206.0	3.901469961592465	150.0	0.3458586990771681
1099	Feb25-FISH2-3L1-rep2-m1bp-100x_Position022_21_cmle.ics	27	1	0	1.5162	0.8779414014559871	1.0	0.2670713543528941	2.530900161415415	0.6285516026581974	0.7326456537404255	0.6249699751794817	0.521452400651205	0.6759802785308955	0.9835711359313287	212.0	4.05896144616507	150.0	0.3458586990771681
1100	Feb25-FISH2-3L1-rep2-m1bp-100x_Position022_21_cmle.ics	28	1	0	1.2995999999999999	0.687545504971255	1.0	0.2708035121517532	3.3424171704010464	0.6700310424362242	0.7570365745798866	0.6697535681459514	0.5767996809045662	0.6507151591500796	0.9701752457845324	112.0	2.1752695832349374	58.0	0.13373203030983835
1101	Feb25-FISH2-3L1-rep2-m1bp-100x_Position022_21_cmle.ics	29	1	0	1.7328	0.32626801153583	1.0	0.2762997544772168	2.422563612106866	0.39160624970548835	0.5635337358886847	0.38794084186575656	0.19542614994177085	0.8447394828866054	0.985824107340841	332.0	6.295986432840829	299.0	0.6894116734938217
1102	Feb25-FISH2-3L1-rep2-m1bp-100x_Position022_21_cmle.ics	30	1	0	1.2995999999999999	0.20635000882146287	1.0	0.30660996263765633	2.0693603536407994	0.34483819367540297	0.4736987818383167	0.34201427340962226	0.1839516426725729	0.8909539481241533	0.996621821390649	214.0	4.01003586271412	163.0	0.375833119663856
1103	Feb25-FISH2-3L1-rep2-m1bp-100x_Position022_21_cmle.ics	31	1	0	1.7328	1.1190041972733815	1.0	0.29878064635968177	3.014287035428106	0.7373298174745662	0.8442525994913226	0.7344217534410533	0.5941287028725314	0.6558446796154084	0.9928333477338375	258.0	4.993334924750159	213.0	0.4911193526895787
1104	Feb25-FISH2-3L1-rep2-m1bp-100x_Position022_21_cmle.ics	32	1	0	0.8664	0.32626801153583	1.0	0.2786887442740712	1.7341937304328738	0.5064852559690826	0.6842342103869977	0.5022764571973106	0.3056871724283975	0.7791286844368049	0.9484071981215395	134.0	2.4562718746891736	77.0	0.17754079885961296
1105	Feb25-FISH2-3L1-rep2-m1bp-100x_Position022_21_cmle.ics	33	1	0	1.083	0.41270001764292574	1.0	0.24353888050015876	2.6893993952615824	0.4546063464597695	0.5760979784730168	0.4476849655326393	0.3486738671355344	0.7783907631995917	0.9310846168507497	120.0	2.2604302355161727	61.0	0.1406492042913817
1106	Feb25-FISH2-3L1-rep2-m1bp-100x_Position022_21_cmle.ics	34	1	0	1.2995999999999999	1.2737298093406069	1.0	0.2470804161345524	2.577499361779678	0.826988775012201	0.8966437154577711	0.8165354226847639	0.7160843127168164	0.6021544223191424	0.9606169448161491	178.0	3.369355190203944	111.0	0.2559354373171044
1107	Feb25-FISH2-3L1-rep2-m1bp-100x_Position022_21_cmle.ics	35	1	0	1.2995999999999999	0.7252201245704302	1.0	0.2845622701287482	2.3877352259282314	0.6784985029464975	0.7805785080248415	0.6778531300585068	0.522826098456395	0.6652173986865063	0.9961640760406208	152.0	2.905341079566571	94.0	0.2167381180883587
1108	Feb25-FISH2-3L1-rep2-m1bp-100x_Position022_21_cmle.ics	36	1	0	1.5162	0.6606423714395955	1.0	0.30553362194923883	2.571628137311552	0.5625893181542934	0.6810039966089378	0.5593496427273829	0.42184510112631707	0.7269942729541746	1.0004340126742517	216.0	4.101541772305689	165.0	0.3804445689848849
1109	Feb25-FISH2-3L1-rep2-m1bp-100x_Position022_21_cmle.ics	37	1	0	1.5162	0.9755754663213545	1.0	0.25640165807870735	2.6357968125743634	0.7807647370155484	0.8609682541267638	0.7772995536204675	0.6450733480462157	0.5725259824572819	0.9963011584627262	164.0	3.1735135510309425	100.0	0.23057246605144538
1110	Feb25-FISH2-3L1-rep2-m1bp-100x_Position022_21_cmle.ics	38	1	0	1.083	0.0	1.0	0.2916962314675708	3.275649585624808	0.1712240160201315	0.318524163107622	0.1712240160201315	0.03805667298729377	0.9449197789365509	0.948153751538172	108.0	2.0624735105730605	57.0	0.13142630564932387
1111	Feb25-FISH2-3L1-rep2-m1bp-100x_Position023_22_cmle.ics	2	1	0	1.2995999999999999	0.20635000882146287	1.0	0.293128628165803	2.1112433771779324	0.3430759130207798	0.4855957475419432	0.3399988925890477	0.19347260344404807	0.8602508131592624	0.9863432723187222	182.0	3.435340765184981	125.0	0.28821558256430674
1112	Feb25-FISH2-3L1-rep2-m1bp-100x_Position023_22_cmle.ics	3	1	0	1.9493999999999998	0.8533468100660392	1.0	0.30635131006365623	2.8249380534391153	0.6218153399575751	0.7407980988532512	0.6185872182969425	0.4642402590152953	0.7430679605114429	0.9899535149498317	330.0	6.344912016291777	312.0	0.7193860940805097
1113	Feb25-FISH2-3L1-rep2-m1bp-100x_Position023_22_cmle.ics	4	1	0	1.2995999999999999	0.0	1.0	0.08619242406063293	1.5443963721448932	0.15400718243011569	0.31572314559158804	0.15400718243011569	0.026046836181642094	0.9533933767674927	0.5708914351826153	324.0	5.976773292155392	161.0	0.37122167034282705
1114	Feb25-FISH2-3L1-rep2-m1bp-100x_Position023_22_cmle.ics	5	1	0	1.2995999999999999	0.7252201245704302	1.0	0.32687828589830087	2.3774901786691607	0.6440823719217071	0.7540942437064321	0.6410992055036376	0.4920512313171593	0.6927482865344532	1.008997580759036	182.0	3.458746014025401	132.0	0.30435565518790797
1115	Feb25-FISH2-3L1-rep2-m1bp-100x_Position023_22_cmle.ics	6	1	0	1.083	0.20635000882146287	1.0	0.3045614175595653	2.13960042363707	0.36730329347442026	0.5080058765551485	0.3590928532906849	0.18320997526639762	0.8901172430028861	0.9718043449305146	162.0	3.011791894918115	107.0	0.2467125386750466
1116	Feb25-FISH2-3L1-rep2-m1bp-100x_Position023_22_cmle.ics	7	1	0	1.2995999999999999	1.449626260897894	1.0	0.29237994306913556	2.284753084500353	0.84080658436214	0.9111412894375858	0.8416186556927298	0.7531851851851852	0.5190290087487152	0.992806049350402	234.0	4.36336898645973	182.0	0.41964188821363063
1117	Feb25-FISH2-3L1-rep2-m1bp-100x_Position023_22_cmle.ics	8	1	0	1.083	1.083	1.0	0.3293483259147287	1.9232727459783294	0.8745985744497533	0.9657946267721469	0.8745985744497533	0.7184773243518446	0.4775101326383948	0.985931900535203	176.0	3.277849280612376	126.0	0.2905213072248212
1118	Feb25-FISH2-3L1-rep2-m1bp-100x_Position023_22_cmle.ics	9	1	0	1.7328	1.5464734475585327	1.0	0.25782052333173444	3.0833153747902684	0.8682150272209526	0.926911350169706	0.8572481996516973	0.7592004727712028	0.5835117323123841	0.9851291434240932	252.0	4.882653937858391	191.0	0.4403934101582607
1119	Feb25-FISH2-3L1-rep2-m1bp-100x_Position023_22_cmle.ics	10	1	0	1.083	0.0	1.0	0.2659493000774543	1.8990381367605256	0.2580024125066903	0.4555923023462027	0.24794497567522228	0.02816721387431	0.9178124978586363	0.9858196808188577	188.0	3.4758060055554876	125.0	0.28821558256430674
1120	Feb25-FISH2-3L1-rep2-m1bp-100x_Position023_22_cmle.ics	11	1	0	1.7328	0.0	1.0	0.2260491943242896	2.265217931230623	0.13637748661472163	0.2972112189671934	0.13637748661472163	0.026074086971662386	0.9467240669748629	0.9439477731777335	212.0	4.082366695005491	138.0	0.3181900031509946
1121	Feb25-FISH2-3L1-rep2-m1bp-100x_Position023_22_cmle.ics	12	1	0	1.7328	0.46141264688247224	1.0	0.2988991865883506	2.183215561444151	0.44998697377898333	0.6021884051307986	0.4417390771305534	0.26384227545093714	0.8328109724948892	0.9741852327811354	344.0	6.470537908943523	328.0	0.756277688648741
1122	Feb25-FISH2-3L1-rep2-m1bp-100x_Position023_22_cmle.ics	13	1	0	1.2995999999999999	0.5556144027286182	1.0	0.32844085690551006	2.5295871167651023	0.5696274259810171	0.6845634414695189	0.5649619870614345	0.4371535156065543	0.7511983999211452	1.0096305327343136	156.0	2.971326654547609	105.0	0.24210108935401767
1123	Feb25-FISH2-3L1-rep2-m1bp-100x_Position023_22_cmle.ics	14	1	0	1.083	0.2918229810711206	1.0	0.2785399586174222	2.1933491368220164	0.39999836511816106	0.5252548372066409	0.39826539036891107	0.2338575854430121	0.810449356239443	0.9973560981542002	152.0	2.8585305818857316	93.0	0.21443239342784423
1124	Feb25-FISH2-3L1-rep2-m1bp-100x_Position023_22_cmle.ics	15	1	0	1.2995999999999999	0.5158750220536572	1.0	0.2692282072273381	2.3982822895764007	0.5379970972423802	0.6583381712626996	0.5367706821480407	0.36002902757619737	0.7715506790519124	0.9866775429279138	200.0	3.790788974700699	138.0	0.3181900031509946
1125	Feb25-FISH2-3L1-rep2-m1bp-100x_Position023_22_cmle.ics	17	1	0	1.7328	1.3828107060241546	1.0	0.30856063069077144	2.746214400197839	0.7765383690883961	0.8618772910281834	0.7761815696172105	0.6648714019590168	0.6311792792611356	0.9876582519427256	296.0	5.678711009171068	266.0	0.6133227596968448
1126	Feb25-FISH2-3L1-rep2-m1bp-100x_Position023_22_cmle.ics	18	1	0	1.2995999999999999	0.1459114905355603	1.0	0.3611727711666875	2.431054509127968	0.3273993964801426	0.4793966151582046	0.3136750578879505	0.14091581100512385	0.8691761622305212	1.000493379793112	190.0	3.6141224128278955	148.0	0.3412472497561391
1127	Feb25-FISH2-3L1-rep2-m1bp-100x_Position023_22_cmle.ics	19	1	0	1.083	1.083	1.0	0.2736187900809741	2.2746282218487446	0.9176751908277382	0.9861956623889231	0.9176438647968507	0.7595309448975117	0.397029523048695	0.9982524765003049	154.0	2.87982074495604	94.0	0.2167381180883587
1128	Feb25-FISH2-3L1-rep2-m1bp-100x_Position023_22_cmle.ics	21	1	0	1.7328	0.20635000882146287	1.0	0.27653578180210564	2.9138790574868643	0.31199188583781073	0.4652818026598161	0.31199188583781073	0.15411425617569197	0.8821474922317608	1.000186841253632	234.0	4.550610977183089	177.0	0.40811326491105837
1129	Feb25-FISH2-3L1-rep2-m1bp-100x_Position023_22_cmle.ics	21	2	0	1.083	1.1736910802652911	1.0	0.319745112587366	2.6005979566778796	0.6827996992434092	0.7484864267923996	0.662169676843309	0.583675339525995	0.720888941298771	0.998378323867672	128.0	2.4392118831590874	77.0	0.17754079885961296
1130	Feb25-FISH2-3L1-rep2-m1bp-100x_Position023_22_cmle.ics	22	1	0	1.5162	0.3777847188762272	1.0	0.32119248673046835	2.001348685051964	0.46657860611967106	0.6138618845494012	0.4290656185313756	0.2662455600570246	0.8484917024017675	0.9910878188984057	262.0	4.87207850900784	226.0	0.5210937732762666
1131	Feb25-FISH2-3L1-rep2-m1bp-100x_Position023_22_cmle.ics	24	1	0	1.2995999999999999	1.2995999999999999	1.0	0.31155985693518456	2.4652216323521383	0.8471745439940589	0.9051878964239435	0.8287145444487386	0.7624676987897939	0.553126956468839	1.004340438553285	184.0	3.48003617709571	131.0	0.3020499305273935
1132	Feb25-FISH2-3L1-rep2-m1bp-100x_Position023_22_cmle.ics	25	1	0	1.2995999999999999	0.0	1.0	0.2902109266441255	2.3258057973055815	0.21147113165632617	0.3597273844870846	0.204102173303522	0.024004831160988376	0.9202656941159331	0.9861017780114316	196.0	3.724803399719661	139.0	0.32049572781150915
1133	Feb25-FISH2-3L1-rep2-m1bp-100x_Position023_22_cmle.ics	26	1	0	1.2995999999999999	1.4370615219328515	1.0	0.2427892246407235	2.264729668092974	0.85228834907448	0.9078901414102383	0.8500887993876929	0.7764038848803252	0.5483175413786822	0.9408766153854183	204.0	3.809964052000897	135.0	0.31127282916945126
1134	Feb25-FISH2-3L1-rep2-m1bp-100x_Position023_22_cmle.ics	27	1	0	1.5162	0.6190500264643886	1.0	0.2962219750727617	2.4025021338506134	0.5610809072665884	0.6966558091619872	0.5515830718203093	0.4198847159283762	0.7649035273122063	0.9967718901198659	220.0	4.167527347286727	167.0	0.3850560183059138
1135	Feb25-FISH2-3L1-rep2-m1bp-100x_Position023_22_cmle.ics	28	1	0	1.083	0.6016084874694266	1.0	0.31604798647714794	2.354109078091852	0.5763286006019956	0.6863718629927509	0.5754865809161561	0.4612719336449774	0.7214191693115166	0.9857517690775115	156.0	2.9479214057071887	103.0	0.23748964003298878
1136	Feb25-FISH2-3L1-rep2-m1bp-100x_Position023_22_cmle.ics	30	1	0	1.5162	0.8595614345612763	1.0	0.2703216929263457	2.7524319723625177	0.6644667989637365	0.7582623713963822	0.6477275976644039	0.5184405721181066	0.6727782877754662	0.9779810334091641	234.0	4.480395230661831	175.0	0.40350181559002946
1137	Feb25-FISH2-3L1-rep2-m1bp-100x_Position023_22_cmle.ics	31	1	0	1.2995999999999999	1.1190041972733815	1.0	0.3205306940584234	2.7826297699980853	0.7792957148918116	0.8597496817988969	0.7767501060670343	0.6891981332201952	0.5953795152165421	1.0059914862842931	170.0	3.2841945379227084	118.0	0.27207550994070556
1138	Feb25-FISH2-3L1-rep2-m1bp-100x_Position023_22_cmle.ics	33	1	0	1.7328	0.7748934119142009	1.0	0.2840204616136602	2.7841400288603233	0.5778263830138456	0.6980005364917566	0.5736747621897117	0.43008893382580526	0.7461754110981154	0.992412374042192	244.0	4.703872290215475	191.0	0.4403934101582607
1139	Feb25-FISH2-3L1-rep2-m1bp-100x_Position023_22_cmle.ics	33	2	0	0.8664	1.5386823371520422	1.0	0.34565700420356443	2.4816815124833673	0.7753956626704909	0.8215215731589047	0.774735365123909	0.717642325072736	0.6170232147807209	1.0298963854263274	96.0	1.8177062879491073	52.0	0.1198976823467516
1140	Feb25-FISH2-3L1-rep2-m1bp-100x_Position023_22_cmle.ics	35	1	0	1.5162	1.0999891243105222	1.0	0.10123304071880654	1.5772042152277437	0.8622613605808013	0.9262696625436946	0.8568919736488303	0.6851052030115623	0.5647766511600354	0.4841934851615309	228.0	4.229282750727543	103.0	0.23748964003298878
1141	Feb25-FISH2-3L1-rep2-m1bp-100x_Position023_22_cmle.ics	36	1	0	0.8664	0.9788040346074901	1.0	0.3089982052636375	2.170934645905975	0.8027615475425515	0.8722858978765373	0.8007890135835861	0.699756421942946	0.5696772290476473	0.9937132104726704	118.0	2.1923295747650244	67.0	0.15448355225446841
1142	Feb25-FISH2-3L1-rep2-m1bp-100x_Position023_22_cmle.ics	37	1	0	1.2995999999999999	1.2653448004921624	1.0	0.3201981259339606	2.038400726641046	0.7843199726908088	0.8668620032429665	0.7846840952408045	0.6898074133075414	0.5517443556767776	1.00309036496018	222.0	4.142007012676196	176.0	0.4058075402505439
1143	Feb25-FISH2-3L1-rep2-m1bp-100x_Position023_22_cmle.ics	38	1	0	1.083	0.5963412819178956	1.0	0.3442644070058068	2.1735055096590945	0.578389757984459	0.691926539554308	0.5730411118337726	0.44274809160305345	0.7597248522310209	1.0118518609912643	166.0	3.1011827187395724	118.0	0.27207550994070556
1144	Feb25-FISH2-3L1-rep2-m1bp-100x_Position023_22_cmle.ics	39	1	0	1.083	1.083	1.0	0.309757326863699	2.068238363741995	0.8665616188422623	0.925787858683032	0.852355282799801	0.7118800796151933	0.47476542414398815	0.9900539860004236	170.0	3.1437630448801896	116.0	0.2674640606196767
1145	Feb25-FISH2-3L1-rep2-m1bp-100x_Position023_22_cmle.ics	40	1	0	1.083	1.1471882507794313	1.0	0.2895641840473068	2.384489880115677	0.8612284606260912	0.9219118568173035	0.8593360608766342	0.7554606394178872	0.5415705504125589	1.0009931308997504	130.0	2.460502046229396	75.0	0.17292934953858405
1146	Feb25-FISH2-3L1-rep2-m1bp-100x_Position023_22_cmle.ics	41	1	0	1.5162	1.1471882507794313	1.0	0.26735205537901047	2.451847541285194	0.7807034939206524	0.8767243409392314	0.7788567604080165	0.6442590136707856	0.5769981424452826	0.9904333946461255	224.0	4.280323419948605	163.0	0.375833119663856
1147	Feb25-FISH2-3L1-rep2-m1bp-100x_Position023_22_cmle.ics	42	1	0	1.083	1.276204323327041	1.0	0.3045614175595653	2.109824845476468	0.8325904928855156	0.8875855509762602	0.830762918896742	0.7637534267012289	0.5678233568495781	1.004398773231887	162.0	3.035197143758535	107.0	0.2467125386750466
1148	Feb25-FISH2-3L1-rep2-m1bp-100x_Position023_22_cmle.ics	43	1	0	1.083	0.9590684260691023	1.0	0.335059513175588	2.451603846029013	0.7484797579401334	0.8313440020433626	0.7471830086548191	0.6315807570265146	0.6471724037017321	1.0062078919687378	152.0	2.8585305818857316	102.0	0.23518391537247432
1149	Feb25-FISH2-3L1-rep2-m1bp-100x_Position023_22_cmle.ics	44	1	0	0.8664	1.2225574214657589	1.0	0.41182461731172526	2.3235954851561766	0.8719067283509796	0.9206383705405657	0.8687241903933928	0.802418728847766	0.524861466698355	1.0102517918745029	104.0	1.949677437911183	64.0	0.14756637827292504
1150	Feb25-FISH2-3L1-rep2-m1bp-100x_Position023_22_cmle.ics	45	1	0	0.8664	0.23070632344123612	1.0	0.33754049705226374	2.635195233234892	0.43792627859963346	0.6056698596232689	0.43792627859963346	0.26431634831566814	0.800156965676122	1.0095731373166525	98.0	1.8624016998598363	53.0	0.12220340700726606
1151	Feb25-FISH2-3L1-rep2-m1bp-100x_Position024_23_cmle.ics	1	1	0	1.2995999999999999	1.7328	1.0	0.29498817492864543	2.330761499947218	0.9547876581269268	0.9863100616562135	0.9485755288614861	0.8636553896034868	0.366921003599975	0.9931329918291463	206.0	3.8780647127520447	151.0	0.3481644237376825
1152	Feb25-FISH2-3L1-rep2-m1bp-100x_Position024_23_cmle.ics	2	1	0	1.2995999999999999	0.9018655279647406	1.0	0.3325646202431288	2.396092582433659	0.6627697215593689	0.7714717033679986	0.6612442795926247	0.5438232259616298	0.6986207117293868	0.9935321502800927	204.0	3.880179798522156	158.0	0.3643044963612837
1153	Feb25-FISH2-3L1-rep2-m1bp-100x_Position024_23_cmle.ics	4	1	0	1.083	1.1600066841569678	1.0	0.35725971645952237	2.2051927603752914	0.7685264663805437	0.8299870895704665	0.7664259046023937	0.6687428033078614	0.5807651212827537	1.0094673957006512	174.0	3.279964366382487	129.0	0.29743848120636457
1154	Feb25-FISH2-3L1-rep2-m1bp-100x_Position024_23_cmle.ics	5	1	0	1.5162	0.5158750220536572	1.0	0.23954940499514488	2.7459697652979753	0.5312041714192602	0.6317604100315523	0.502473817530034	0.3789458870931903	0.754376614500582	0.9537072791126592	182.0	3.50555651170624	113.0	0.2605468866381333
1155	Feb25-FISH2-3L1-rep2-m1bp-100x_Position024_23_cmle.ics	6	1	0	1.2995999999999999	0.639412489864916	1.0	0.2888539991204763	2.699820212770044	0.6040990795378105	0.7401205711804225	0.6020044107253855	0.4641607275142412	0.6956759473791266	0.9909080681068227	176.0	3.3480650271336354	118.0	0.27207550994070556
1156	Feb25-FISH2-3L1-rep2-m1bp-100x_Position024_23_cmle.ics	7	1	0	1.7328	0.20635000882146287	1.0	0.24485605867002322	2.6047951018502795	0.35032064559961557	0.48371584337249574	0.3487165890599367	0.14415795317082872	0.8888921030161208	0.9350944589909483	240.0	4.567670968713178	173.0	0.3988903662690006
1157	Feb25-FISH2-3L1-rep2-m1bp-100x_Position024_23_cmle.ics	7	2	0	1.083	2.065215357823672	1.0	0.2928237825597338	2.189494875187035	0.8824929159693108	0.9227119823686347	0.882393490977182	0.8203274396407444	0.4152769550004476	0.9946820424338565	184.0	3.4566309282552896	127.0	0.29282703188533565
1158	Feb25-FISH2-3L1-rep2-m1bp-100x_Position024_23_cmle.ics	8	1	0	1.2995999999999999	0.72222503087512	1.0	0.28557019232898284	2.4298677622103084	0.6208028438532491	0.7387854854546366	0.6195127894559554	0.4699847343562987	0.6911433958702652	0.9889973846307876	198.0	3.72268831394955	140.0	0.3228014524720236
1159	Feb25-FISH2-3L1-rep2-m1bp-100x_Position024_23_cmle.ics	9	1	0	1.5162	1.5930676819351215	1.0	0.2818860047516716	2.619020711535535	0.7878827670361557	0.8469700512117553	0.7865536314226875	0.700116579605615	0.6366329079605152	0.9943967159794829	236.0	4.478280144891721	181.0	0.41733616355311615
1160	Feb25-FISH2-3L1-rep2-m1bp-100x_Position024_23_cmle.ics	9	2	0	1.5162	0.7748934119142009	1.0	0.2965696386911721	2.672282354444028	0.5385561423680393	0.6292031912065669	0.535158039028546	0.4029314646433913	0.8156091263423307	1.0026345621334651	188.0	3.5928322497575866	132.0	0.30435565518790797
1161	Feb25-FISH2-3L1-rep2-m1bp-100x_Position024_23_cmle.ics	10	1	0	0.8664	1.680857471850398	1.0	0.29990922299818334	1.376210111683445	0.8991567366725206	0.9413162745468003	0.8948388220438613	0.839333662317305	0.5104543409907105	0.9982550894492427	192.0	3.471575834015266	137.0	0.3158842784904802
1162	Feb25-FISH2-3L1-rep2-m1bp-100x_Position024_23_cmle.ics	12	1	0	0.8664	0.6190500264643886	1.0	0.2645999334001833	1.9145813515073098	0.6281347404395361	0.7399886081356898	0.6281347404395361	0.5237805167476227	0.6846831696488911	0.9822047055387967	118.0	2.192329574765024	62.0	0.14295492895189613
1163	Feb25-FISH2-3L1-rep2-m1bp-100x_Position024_23_cmle.ics	13	1	0	1.2995999999999999	0.8595614345612763	1.0	0.30108013882048573	2.3064341732267883	0.7071134415014515	0.802116854573141	0.6895454988710609	0.5554680408968502	0.6673572642472119	0.9952477660302843	188.0	3.546021752076747	133.0	0.3066613798484224
1164	Feb25-FISH2-3L1-rep2-m1bp-100x_Position024_23_cmle.ics	14	1	0	1.2995999999999999	0.0	1.0	0.3121890240836562	2.4137138338542954	0.2567432179498132	0.4847117483049729	0.2567432179498132	0.02858829285719833	0.895981846035497	1.0001957083955955	182.0	3.435340765184981	129.0	0.29743848120636457
1165	Feb25-FISH2-3L1-rep2-m1bp-100x_Position024_23_cmle.ics	15	1	0	1.083	0.0	1.0	0.22664823729886802	2.396491664215642	0.24889824376767744	0.39063342761297115	0.23371702953364468	0.03257251858185884	0.9011514334837676	0.9256132607490007	136.0	2.594588281961582	71.0	0.16370645089652625
1166	Feb25-FISH2-3L1-rep2-m1bp-100x_Position024_23_cmle.ics	16	1	0	1.083	1.466392331574739	1.0	0.17903861258425513	2.7267988775168512	0.8456419256047624	0.8886824266198685	0.8432538453597606	0.7839337944324009	0.46029281778385384	0.8252573901116811	118.0	2.192329574765024	51.0	0.11759195768623716
1167	Feb25-FISH2-3L1-rep2-m1bp-100x_Position024_23_cmle.ics	17	1	0	1.083	0.1459114905355603	1.0	0.29416616971153386	2.2336693520609696	0.3268476353815522	0.49108955782916397	0.3162418435941412	0.19624657480237348	0.8456208676018147	1.0052384667735335	100.0	1.8836918629301451	51.0	0.11759195768623716
1168	Feb25-FISH2-3L1-rep2-m1bp-100x_Position024_23_cmle.ics	18	1	0	1.5162	0.41270001764292574	1.0	0.285989317577587	2.294965516770588	0.4332316396716219	0.5535860883070779	0.42994785888617704	0.2913717550477036	0.8223635118709111	0.9880313009077539	234.0	4.43358473298099	180.0	0.4150304388926017
1169	Feb25-FISH2-3L1-rep2-m1bp-100x_Position024_23_cmle.ics	19	1	0	1.5162	1.8369787278692045	1.0	0.30585216939996784	2.2721004761809858	0.9211495094732378	0.9677832816144016	0.9189394085410122	0.8544449370056987	0.49316092628935815	0.9934716980416257	208.0	3.9227601246627732	156.0	0.35969304704025484
1170	Feb25-FISH2-3L1-rep2-m1bp-100x_Position024_23_cmle.ics	20	1	0	1.2995999999999999	0.10317500441073144	1.0	0.2972339349377643	2.536036817619563	0.30292769542057235	0.46173831055319264	0.30292769542057235	0.064510467853161	0.8912631356306261	0.9813052271063543	200.0	3.7907889747006984	145.0	0.33433007577459584
1171	Feb25-FISH2-3L1-rep2-m1bp-100x_Position024_23_cmle.ics	21	1	0	1.2995999999999999	0.3095250132321943	1.0	0.2635222727994935	2.1242214201339276	0.4634659048799714	0.5781213154295494	0.45745605465460204	0.23842329019087338	0.8025603303898118	0.9834630282346383	212.0	3.965340450803391	149.0	0.34355297441665367
1172	Feb25-FISH2-3L1-rep2-m1bp-100x_Position024_23_cmle.ics	22	1	0	1.2995999999999999	0.0	1.0	0.18032796373144538	2.6871980860744613	0.07073683328562153	0.18786002052771592	0.07073683328562153	0.024895092200166176	0.9857176612979532	0.895498522766642	144.0	2.7499646807640765	69.0	0.1590950015754973
1173	Feb25-FISH2-3L1-rep2-m1bp-100x_Position024_23_cmle.ics	23	1	0	1.2995999999999999	0.3720027687491155	1.0	0.2856748625464161	2.325675018844656	0.3803707532131115	0.5270032131114875	0.38370529042542595	0.2428094176546777	0.8779703505101204	0.9989030937271869	220.0	4.144122098446307	164.0	0.3781388443243705
1174	Feb25-FISH2-3L1-rep2-m1bp-100x_Position024_23_cmle.ics	23	2	0	1.5162	0.0	1.0	0.28517285725903474	2.3100776924579516	0.12877976486998108	0.2934221505429909	0.12877976486998108	0.018287025505629172	0.9514369849491301	0.977790538905408	212.0	3.9887456996438106	155.0	0.35738732237974036
1175	Feb25-FISH2-3L1-rep2-m1bp-100x_Position024_23_cmle.ics	24	1	0	0.8664	2.133575794157153	1.0	0.3030156631554313	1.8391657175462315	0.9893027599086948	0.9983606557377049	0.9862730857024279	0.9666891471259598	0.29859690049025106	0.9855584262256695	152.0	2.7649095865240523	97.0	0.22365529206990203
1176	Feb25-FISH2-3L1-rep2-m1bp-100x_Position024_23_cmle.ics	25	1	0	1.5162	0.5097226605744432	1.0	0.2882011392597712	2.319880167506293	0.4835252199828509	0.6030651915120335	0.4816854390915978	0.3035222230547023	0.7904265177278051	0.9971352382752448	266.0	5.008279830510134	219.0	0.5049537006526654
1177	Feb25-FISH2-3L1-rep2-m1bp-100x_Position024_23_cmle.ics	26	1	0	1.2995999999999999	0.10317500441073144	1.0	0.3077861314732113	2.073301113162953	0.34894131722356253	0.5257784818863682	0.3341703752884179	0.08982533870617855	0.8928774864803111	0.9890238538614416	204.0	3.8099640520008964	152.0	0.350470148398197
1178	Feb25-FISH2-3L1-rep2-m1bp-100x_Position024_23_cmle.ics	27	1	0	0.8664	0.32626801153583	1.0	0.32772119742931133	1.9164442052833452	0.4414775191557033	0.5626572213387306	0.4468844874945786	0.30301431256324995	0.8034255227764157	0.9932884196875514	118.0	2.192329574765024	69.0	0.1590950015754973
1179	Feb25-FISH2-3L1-rep2-m1bp-100x_Position024_23_cmle.ics	28	1	0	1.083	2.04382171327147	1.0	0.19685734472773586	1.4882583073963893	0.9379526420437428	0.9634662890883895	0.9323612701090559	0.8834909923480146	0.491322937848607	0.879726065378986	222.0	3.8845492754315765	138.0	0.3181900031509946
1180	Feb25-FISH2-3L1-rep2-m1bp-100x_Position024_23_cmle.ics	29	1	0	1.7328	1.8369787278692045	1.0	0.25500101218964677	2.5756242544787677	0.8518669349411395	0.9078784343906707	0.8499653152857779	0.7664683368248129	0.5584821807289077	0.9772966681660563	266.0	5.008279830510134	206.0	0.47497928006597756
1181	Feb25-FISH2-3L1-rep2-m1bp-100x_Position024_23_cmle.ics	29	2	0	0.8664	2.085072780552851	1.0	0.24616471368128026	1.837934390891266	0.8752006018919563	0.9100268159432344	0.8738063108923807	0.8351872111764158	0.5711583559288053	0.8647175520935854	148.0	2.6521135138621754	84.0	0.1936808714832141
1182	Feb25-FISH2-3L1-rep2-m1bp-100x_Position024_23_cmle.ics	30	1	0	1.083	1.6776879206634818	1.0	0.31385924326056147	1.9170153230087108	0.9127441810388335	0.952502876676379	0.9052076253793512	0.8435390857888823	0.5539913149611504	0.9872118659438598	200.0	3.7205732281794397	149.0	0.34355297441665367
1183	Feb25-FISH2-3L1-rep2-m1bp-100x_Position024_23_cmle.ics	31	1	0	0.8664	0.0	1.0	0.31530322262928967	1.9978521215430032	0.14250187855583785	0.32735177299889073	0.17828389451461696	0.036166672630335996	0.9532012410476498	0.9862724395585821	104.0	1.949677437911183	56.0	0.12912058098880944
1184	Feb25-FISH2-3L1-rep2-m1bp-100x_Position024_23_cmle.ics	34	1	0	1.7328	0.5963412819178956	1.0	0.3121863451725249	2.437987345184836	0.4555114416056852	0.6019459605679522	0.454299795147215	0.3318417871503484	0.8076545629928544	0.989925142420146	300.0	5.651075588790427	273.0	0.6294628323204459
1185	Feb25-FISH2-3L1-rep2-m1bp-100x_Position024_23_cmle.ics	34	2	0	1.083	1.7328	1.0	0.2893628805065309	2.4221423958423154	0.8529399333312669	0.9328297016813708	0.8529399333312669	0.750233171498694	0.38716596214502697	0.9846097930972824	138.0	2.569067947351051	82.0	0.18906942216218525
1186	Feb25-FISH2-3L1-rep2-m1bp-100x_Position024_23_cmle.ics	35	1	0	1.083	0.751125369937127	1.0	0.2986476516318797	2.1829009471914658	0.6645122413474716	0.7621077083070105	0.6645122413474716	0.5320782590947526	0.6701139746204146	1.000602754268623	160.0	2.990501731847806	104.0	0.2397953646935032
1187	Feb25-FISH2-3L1-rep2-m1bp-100x_Position024_23_cmle.ics	36	1	0	0.8664	0.8318234787411565	1.0	0.2373967594247948	2.0666197106763473	0.7676679592556171	0.8430246581442381	0.7672041115460971	0.6706031875614599	0.5850373449810123	0.9646139624895843	106.0	1.9475623521410719	50.0	0.11528623302572269
1188	Feb25-FISH2-3L1-rep2-m1bp-100x_Position024_23_cmle.ics	37	1	0	1.5162	0.5689355674538337	1.0	0.2925796361530883	2.7572255957856355	0.5410145261111964	0.6572298092169199	0.5370249603600838	0.40514551685335787	0.7289077966488773	0.9998040734842236	212.0	4.082366695005491	157.0	0.3619987717007692
1189	Feb25-FISH2-3L1-rep2-m1bp-100x_Position024_23_cmle.ics	38	1	0	1.2995999999999999	0.928575039696583	1.0	0.30947890199704	2.596709119931507	0.7106798681805838	0.7934780215344192	0.7067751950501663	0.5852275646436251	0.5918245159437727	0.9932138213438626	172.0	3.2820794521525976	118.0	0.27207550994070556
1190	Feb25-FISH2-3L1-rep2-m1bp-100x_Position024_23_cmle.ics	39	1	0	1.2995999999999999	0.8318234787411565	1.0	0.3241432621232026	2.359821325862481	0.6585708492642799	0.7735886629591009	0.6577743019348858	0.5325099930483143	0.6793789098691915	0.9984211807259671	188.0	3.569427000917167	138.0	0.3181900031509946
1191	Feb25-FISH2-3L1-rep2-m1bp-100x_Position024_23_cmle.ics	40	1	0	1.2995999999999999	1.5938084136021913	1.0	0.3030156631554313	2.7624845652290957	0.9061553820723065	0.9457251108819823	0.9056152927120669	0.8324086348832261	0.39818045631883914	0.9916349074516304	152.0	2.952151577247411	97.0	0.22365529206990203
1192	Feb25-FISH2-3L1-rep2-m1bp-100x_Position024_23_cmle.ics	41	1	0	0.8664	0.1459114905355603	1.0	0.29984321277086323	2.228553079102055	0.37105922104564515	0.49444896974085134	0.35446646755362476	0.18105710924065527	0.8519470491152181	1.0188948198934202	118.0	2.2157348236054437	66.0	0.15217782759395398
1193	Feb25-FISH2-3L1-rep2-m1bp-100x_Position024_23_cmle.ics	42	1	0	1.7328	0.46141264688247224	1.0	0.26698692819120995	2.5927493806081916	0.45993856735650557	0.584539451387229	0.45816551138573064	0.27923669405330587	0.7999228112966995	0.989778761524371	286.0	5.455233949617424	235.0	0.5418452952208966
1194	Feb25-FISH2-3L1-rep2-m1bp-100x_Position024_23_cmle.ics	43	1	0	1.5162	0.0	1.0	0.22942951060255357	2.2106600683485245	0.13536682615629983	0.2933683640920483	0.13536682615629983	0.02611998746867168	0.9463509467818855	0.9397974560954259	214.0	4.12706210691622	141.0	0.325107177132538
1195	Feb25-FISH2-3L1-rep2-m1bp-100x_Position024_23_cmle.ics	44	1	0	1.083	0.10317500441073144	1.0	0.27676277301857954	1.7690185785890544	0.3359188133040662	0.4889165592117567	0.335160887068991	0.0970588524799937	0.8701627209434797	0.9948943396749037	162.0	2.988386646077695	102.0	0.23518391537247432
1196	Feb25-FISH2-3L1-rep2-m1bp-100x_Position024_23_cmle.ics	45	1	0	1.5162	1.7558828029119742	1.0	0.28452684573903236	2.5928388626654293	0.9110665726237281	0.953630313484221	0.9093626263120037	0.8525457935571276	0.4725191208767097	0.9979716691017245	202.0	3.8354843866114274	144.0	0.33202435111408135
1197	Feb25-FISH2-3L1-rep2-m1bp-100x_Position024_23_cmle.ics	46	1	0	1.083	1.7328	1.0	0.31013286501782295	2.198354820831158	0.987746655115988	0.9990230051015497	0.9800462027144095	0.9231061699874867	0.2573789644469676	1.005382891403769	158.0	2.9692115687774976	104.0	0.2397953646935032
1198	Feb25-FISH2-3L1-rep2-m1bp-100x_Position024_23_cmle.ics	49	1	0	1.083	0.2918229810711206	1.0	0.24920087695577656	2.19005744298247	0.43780345022392886	0.5675921301489312	0.4436657196426963	0.23669322154629638	0.7901776299684464	0.9762930212517229	188.0	3.4524007567150674	121.0	0.27899268392224896
1199	Feb25-FISH2-3L1-rep2-m1bp-100x_Position024_23_cmle.ics	52	1	0	0.8664	0.0	1.0	0.30679615757712825	1.8890945099180092	0.22686779374847266	0.4043831781929665	0.23727589807388977	0.03110212605247373	0.9240711100429511	0.9886725166004953	144.0	2.632938436561977	90.0	0.20751521944630086
1200	Feb25-FISH2-3L1-rep2-m1bp-100x_Position025_24_cmle.ics	1	1	0	1.9493999999999998	0.5097226605744432	1.0	0.2853445775402537	2.7005456298733423	0.47984401787901054	0.6286010592701445	0.4740042554494244	0.3016375061229488	0.7739500156200998	0.9916766270877853	300.0	5.744696584152106	261.0	0.6017941363942725
1201	Feb25-FISH2-3L1-rep2-m1bp-100x_Position025_24_cmle.ics	2	1	0	1.2995999999999999	2.020534454173782	1.0	0.27308137672307414	2.8156659383047784	0.8793131653990871	0.9329027518933501	0.8805898334878379	0.8088013113113435	0.41607934589078527	0.9669079905866436	168.0	3.21609387717156	107.0	0.2467125386750466
1202	Feb25-FISH2-3L1-rep2-m1bp-100x_Position025_24_cmle.ics	2	2	0	1.2995999999999999	1.1792185774793633	1.0	0.28664112539476083	2.1270392464100207	0.6906549820528695	0.7980779409075891	0.6883454317415614	0.5605952224385644	0.653364431699795	0.957341498404242	250.0	4.627311286383886	199.0	0.4588392074423764
1203	Feb25-FISH2-3L1-rep2-m1bp-100x_Position025_24_cmle.ics	4	1	0	1.5162	1.1535316172061805	1.0	0.22855464425391944	1.1964435396053152	0.69766575987413	0.80082992535476	0.6949724058827416	0.5563247278121077	0.6723181035354857	0.9400961134155615	380.0	6.900571341889926	333.0	0.7678063119513132
1204	Feb25-FISH2-3L1-rep2-m1bp-100x_Position025_24_cmle.ics	5	1	0	1.2995999999999999	0.23070632344123612	1.0	0.28382355299330775	2.3089553070774382	0.38323436214494594	0.5512573006524767	0.3823301809177032	0.17713398988294518	0.8472507970446842	0.9932134002768647	182.0	3.435340765184981	123.0	0.2836041332432778
1205	Feb25-FISH2-3L1-rep2-m1bp-100x_Position025_24_cmle.ics	6	1	0	1.2995999999999999	1.0317500441073144	1.0	0.32346652244366064	2.2625331305843215	0.7349474633657102	0.8360156970443515	0.7313732221347172	0.6190269447978298	0.6163396382198609	0.9923401570346396	198.0	3.7226883139495506	149.0	0.34355297441665367
1206	Feb25-FISH2-3L1-rep2-m1bp-100x_Position025_24_cmle.ics	7	1	0	1.083	0.0	1.0	0.29065874765724103	2.819084028650308	0.25222940824524914	0.4309809396279096	0.25222940824524914	0.03349810535912704	0.8938821313496658	0.9908220093641875	124.0	2.3966315570184697	70.0	0.1614007262360118
1207	Feb25-FISH2-3L1-rep2-m1bp-100x_Position025_24_cmle.ics	8	1	0	1.2995999999999999	0.3164505769875799	1.0	0.2903685290029938	2.444269694563145	0.43791295228106975	0.6075937336130047	0.4336261143156791	0.22913935500786575	0.8167830321382324	0.9931586620722542	208.0	3.9227601246627737	152.0	0.350470148398197
1208	Feb25-FISH2-3L1-rep2-m1bp-100x_Position025_24_cmle.ics	9	1	0	1.5162	1.5897231072394298	1.0	0.27901972439384803	3.161075488237667	0.8646207707666639	0.9145182024561691	0.8646207707666639	0.779573862859331	0.5022026703250981	0.9822545546922035	208.0	4.039786368864873	149.0	0.34355297441665367
1209	Feb25-FISH2-3L1-rep2-m1bp-100x_Position025_24_cmle.ics	10	1	0	1.083	2.166	1.0	0.30243065278557746	1.9531439293858326	0.9939976994666946	0.9995503503084806	0.991770364948238	0.9744745372790965	0.18994135968742684	0.9992145638716473	150.0	2.7904299211345833	95.0	0.21904384274887315
1210	Feb25-FISH2-3L1-rep2-m1bp-100x_Position025_24_cmle.ics	11	1	0	1.2995999999999999	0.0	1.0	0.2242385041262344	2.6999006082405494	0.20097057464181173	0.36207055923586506	0.20097057464181173	0.03454013249114158	0.9358726253440884	0.9384787043513676	130.0	2.5307177927506554	66.0	0.15217782759395398
1211	Feb25-FISH2-3L1-rep2-m1bp-100x_Position025_24_cmle.ics	13	1	0	1.2995999999999999	0.0	1.0	0.17734328101003638	1.9401864520775411	0.06878399014118466	0.2226002625445388	0.06878399014118466	0.02575213652316018	0.9742627827518965	0.9172387187921014	194.0	3.656702738968513	107.0	0.2467125386750466
1212	Feb25-FISH2-3L1-rep2-m1bp-100x_Position025_24_cmle.ics	15	1	0	1.083	1.5162	1.0	0.274326673206773	2.0173455296430642	0.9318609781029752	0.9688290202829934	0.9312960671437026	0.8869841824931404	0.37141030132435104	0.9988908499164653	130.0	2.413691548548556	73.0	0.16831790021755516
1213	Feb25-FISH2-3L1-rep2-m1bp-100x_Position025_24_cmle.ics	16	1	0	1.5162	0.0	1.0	0.11837753209830498	1.0854746521825327	0.27511778321933356	0.589492918121125	0.2598748111374919	0.02243649381870688	0.8893948322406604	0.6187154853388048	374.0	6.906916599200257	234.0	0.5395395705603823
1214	Feb25-FISH2-3L1-rep2-m1bp-100x_Position025_24_cmle.ics	17	1	0	1.5162	0.0	1.0	0.28338322808811234	2.89860743445151	0.23133390112341323	0.41367224993578566	0.23133390112341323	0.025148368955401443	0.9029046395947093	0.9791817107358645	206.0	3.971685708113724	148.0	0.3412472497561391
1215	Feb25-FISH2-3L1-rep2-m1bp-100x_Position025_24_cmle.ics	18	1	0	1.083	0.5556144027286182	1.0	0.2642552222637071	1.979670811425262	0.5986640805700476	0.7104954726022424	0.5936440106624625	0.41525520417371103	0.7581485406370443	0.9839557370056918	158.0	2.9224010710966573	96.0	0.22134956740938755
1216	Feb25-FISH2-3L1-rep2-m1bp-100x_Position025_24_cmle.ics	19	1	0	1.2995999999999999	0.3916201927270152	1.0	0.30350133109819233	2.612078313955912	0.5325199522979543	0.6892079218012619	0.5234178311877605	0.339968810200899	0.7378179609048743	0.999093416651813	154.0	2.97344174031772	99.0	0.22826674139093092
1217	Feb25-FISH2-3L1-rep2-m1bp-100x_Position025_24_cmle.ics	20	1	0	1.083	0.10317500441073144	1.0	0.28863867318537334	1.7501465730861123	0.32771029220752695	0.49489024858470915	0.3198761569441154	0.09076650355762868	0.8738397586193704	0.9953838484324623	180.0	3.3438348555934128	122.0	0.2812984085827634
1218	Feb25-FISH2-3L1-rep2-m1bp-100x_Position025_24_cmle.ics	21	1	0	1.083	0.5595020986366908	1.0	0.32698195796120333	1.9697499021742777	0.5663246948142557	0.6743354366503725	0.5640517082503269	0.39263429489148466	0.7388429797376577	0.988702487653251	166.0	3.1011827187395724	115.0	0.2651583359591622
1219	Feb25-FISH2-3L1-rep2-m1bp-100x_Position025_24_cmle.ics	22	1	0	1.083	1.5162	1.0	0.2839262842049886	2.1879828394332184	0.9139779592378676	0.941329748390095	0.8978540131447919	0.8399513709088495	0.48246568481643637	0.9613037298933473	180.0	3.367240104433833	121.0	0.27899268392224896
1220	Feb25-FISH2-3L1-rep2-m1bp-100x_Position025_24_cmle.ics	23	1	0	1.083	0.2991586303963464	1.0	0.3085208285484633	2.846991280062337	0.5124286985190224	0.6499729621295376	0.4864374553002948	0.3033649065885185	0.7847355101495055	1.009887405848735	106.0	2.0411833475027517	57.0	0.13142630564932387
1221	Feb25-FISH2-3L1-rep2-m1bp-100x_Position025_24_cmle.ics	24	1	0	1.5162	0.0	1.0	0.2510809184069872	2.5852356159491117	0.2939642133500756	0.472985930766816	0.2847978082817271	0.025575754116606262	0.8687195743625307	0.9831366807580874	238.0	4.499570307962028	173.0	0.3988903662690006
1222	Feb25-FISH2-3L1-rep2-m1bp-100x_Position025_24_cmle.ics	25	1	0	1.2995999999999999	0.0	1.0	0.2015089833082589	2.088265483915958	0.07112426506695688	0.24793953309355382	0.09573042058741556	0.0355488606049345	0.9751790130946161	0.8861145710443853	148.0	2.862760753425954	76.0	0.1752350741990985
1223	Feb25-FISH2-3L1-rep2-m1bp-100x_Position025_24_cmle.ics	27	1	0	1.083	0.23070632344123612	1.0	0.15420790385765074	2.7662253355029085	0.29738181872077424	0.46303569708242864	0.3010945524340267	0.16888492007618144	0.861940334491445	0.7504950010183833	132.0	2.3647659650976047	56.0	0.12912058098880944
1224	Feb25-FISH2-3L1-rep2-m1bp-100x_Position025_24_cmle.ics	28	1	0	0.6497999999999999	0.8508028822180275	1.0	0.30298345828103923	1.794507464985583	0.7683544105433062	0.844804350210772	0.7684954476360616	0.6677009386802062	0.6018224383797045	1.0200847393772277	114.0	2.056128253262727	63.0	0.1452606536124106
1225	Feb25-FISH2-3L1-rep2-m1bp-100x_Position025_24_cmle.ics	30	1	0	1.2995999999999999	0.6606423714395955	1.0	0.29440164392240875	2.516130382208925	0.5804437482935522	0.7068717757116786	0.5804437482935522	0.44344652172038684	0.7263284410306173	0.9981758407595113	196.0	3.7013981508792417	140.0	0.3228014524720236
1226	Feb25-FISH2-3L1-rep2-m1bp-100x_Position025_24_cmle.ics	31	1	0	1.2995999999999999	0.0	1.0	0.20684673857940908	3.5382087605435575	0.13680260969351574	0.32566370540376754	0.09536212076279382	0.03471640213004629	0.9537811821210519	0.9004945017887193	148.0	2.8627607534259534	77.0	0.17754079885961296
1227	Feb25-FISH2-3L1-rep2-m1bp-100x_Position025_24_cmle.ics	32	1	0	1.2995999999999999	1.2779016819528852	1.0	0.32036529622621823	2.05135488994947	0.779312270218922	0.864643988890742	0.7730977571191344	0.6494873207979522	0.5161813200732277	1.0017792759147504	256.0	4.737992273275651	218.0	0.5026479759921509
1228	Feb25-FISH2-3L1-rep2-m1bp-100x_Position025_24_cmle.ics	32	2	0	0.8664	1.2995999999999999	1.0	0.3382270538663681	2.3364955097144486	0.8102253032928943	0.9043711884440513	0.8102253032928943	0.6957009637208763	0.5360417350526562	1.018778715975382	104.0	1.949677437911183	58.0	0.13373203030983835
1229	Feb25-FISH2-3L1-rep2-m1bp-100x_Position025_24_cmle.ics	35	1	0	1.083	1.1672919242844824	1.0	0.298179806429609	1.6503241774770787	0.7995867603768618	0.8708586289698527	0.796682914376431	0.6902816890172396	0.6246388517934811	0.9935961901782352	180.0	3.2970243579125733	124.0	0.28590985790379225
1230	Feb25-FISH2-3L1-rep2-m1bp-100x_Position025_24_cmle.ics	36	1	0	1.083	0.41270001764292574	1.0	0.2888529022086707	1.8673720835260816	0.4847650994985761	0.616581057707427	0.4847650994985761	0.33062092702273005	0.7924449399352136	0.9813874045567998	172.0	3.1650532079504985	114.0	0.26285261129864773
1231	Feb25-FISH2-3L1-rep2-m1bp-100x_Position025_24_cmle.ics	37	1	0	1.5162	0.0	1.0	0.21570087175845976	2.0478888333382184	0.07461711815296877	0.23310030814515018	0.07461711815296877	0.02728234374281378	0.947002146424177	0.932699040294591	184.0	3.597062421297809	109.0	0.25132398799607547
1232	Feb25-FISH2-3L1-rep2-m1bp-100x_Position025_24_cmle.ics	38	1	0	1.2995999999999999	1.0161559471409798	1.0	0.32959792024141304	2.164545525987212	0.7151519470724131	0.799089564737114	0.7122596967591356	0.6065440875158123	0.618745559849896	1.0017919031026605	214.0	3.9866306138736993	169.0	0.38966746762694277
1233	Feb25-FISH2-3L1-rep2-m1bp-100x_Position025_24_cmle.ics	39	1	0	0.8664	0.20635000882146287	1.0	0.3096022994467427	2.1563643431989363	0.39137959769746544	0.5050191664209434	0.3758156946705811	0.22590094998782068	0.8317019374860329	1.0032811741236418	126.0	2.347705973567519	74.0	0.17062362487806956
1234	Feb25-FISH2-3L1-rep2-m1bp-100x_Position025_24_cmle.ics	40	1	0	1.2995999999999999	2.3549123780349253	1.0	0.2865002467954959	2.421019456974041	0.9786560216827717	0.9946234975253359	0.9777795781286825	0.953051349281169	0.32014611557301437	0.9852292076103619	194.0	3.6567027389685127	136.0	0.31357855382996574
1235	Feb25-FISH2-3L1-rep2-m1bp-100x_Position025_24_cmle.ics	41	1	0	1.2995999999999999	0.815064591942846	1.0	0.28500825264993246	3.0336165011908967	0.7388961947991346	0.8194968820260468	0.7361246623962443	0.6241745499794963	0.6401992445365294	0.9909875505616406	126.0	2.4179217200887786	71.0	0.16370645089652625
1236	Feb25-FISH2-3L1-rep2-m1bp-100x_Position025_24_cmle.ics	42	1	0	1.5162	1.9493999999999998	1.0	0.26934491625739937	2.5727057676305836	0.933308489869143	0.9884395446390882	0.933193066694808	0.822860054347826	0.5043346007409336	0.9963386497687761	244.0	4.633656543694214	186.0	0.42886478685568846
1237	Feb25-FISH2-3L1-rep2-m1bp-100x_Position025_24_cmle.ics	42	2	0	1.2995999999999999	2.8158	1.0	0.3147465334085093	2.5439280971651113	0.9853214700295483	0.9947498944702406	0.9813772952722668	0.9474659666525961	0.20378958263822952	1.0044153134740736	172.0	3.2586742033121783	119.0	0.27438123460122005
1238	Feb25-FISH2-3L1-rep2-m1bp-100x_Position025_24_cmle.ics	43	1	0	1.083	1.5930676819351215	1.0	0.35701366870879203	2.287545355143899	0.9146910552489952	0.9537945364125622	0.9052898698821445	0.8495001362490633	0.5241174214879488	1.0087206152067933	164.0	3.056487306828844	118.0	0.27207550994070556
1239	Feb25-FISH2-3L1-rep2-m1bp-100x_Position025_24_cmle.ics	44	1	0	1.083	0.10317500441073144	1.0	0.2795679985921581	2.434808717949212	0.25334284435492893	0.43206612957368246	0.25334284435492893	0.08089263735034127	0.8732153130092047	0.9668634578857122	128.0	2.392401385478247	72.0	0.16601217555704068
1240	Feb25-FISH2-3L1-rep2-m1bp-100x_Position025_24_cmle.ics	45	1	0	1.2995999999999999	0.9547396422012142	1.0	0.30300855069345994	2.3752243814496863	0.7410467657867557	0.8392661270306407	0.7359626578275247	0.6043963522526201	0.6294181389335326	1.0026867735963785	180.0	3.4140506021146724	125.0	0.28821558256430674
1241	Feb25-FISH2-3L1-rep2-m1bp-100x_Position025_24_cmle.ics	46	1	0	1.2995999999999999	2.1633937815529056	1.0	0.3354475734439058	2.4410090136064233	0.9704515430772414	0.9905736204618886	0.9701730092791545	0.9348031959763803	0.22400584394218778	0.9893956425689229	174.0	3.303369615222907	125.0	0.28821558256430674
1242	Feb25-FISH2-3L1-rep2-m1bp-100x_Position025_24_cmle.ics	48	1	0	1.2995999999999999	0.687545504971255	1.0	0.28452684573903236	2.332393612777853	0.6213976266716896	0.7305449167381735	0.6203093279755552	0.4640931193012564	0.6934938807724029	0.9977200713135959	202.0	3.788673888930588	144.0	0.33202435111408135
1243	Feb25-FISH2-3L1-rep2-m1bp-100x_Position025_24_cmle.ics	49	1	0	1.083	0.0	1.0	0.268082573106329	2.184597892430445	0.09482529300389629	0.2970175411144319	0.09482529300389629	0.03543430297150547	0.9563160141843223	0.9735751848801603	120.0	2.2370249866757526	64.0	0.14756637827292504
1244	Feb25-FISH2-3L1-rep2-m1bp-100x_Position025_24_cmle.ics	50	1	0	1.5162	0.0	1.0	0.16248098903741706	2.1968086331575725	0.15341319739812856	0.3493978215402721	0.15341319739812856	0.02621059296829529	0.9474613950839855	0.8644583726535563	218.0	3.9589951934930574	122.0	0.2812984085827634
1245	Feb25-FISH2-3L1-rep2-m1bp-100x_Position025_24_cmle.ics	51	1	0	1.5162	1.5613211301812222	1.0	0.28215104633056787	2.019255113761575	0.8760829958187514	0.9276440826812421	0.8760829958187514	0.7963738481905286	0.44585899727915945	0.9904591983531592	210.0	3.8738345412118225	152.0	0.350470148398197
1246	Feb25-FISH2-3L1-rep2-m1bp-100x_Position025_24_cmle.ics	52	1	0	2.166	1.0542408233015097	1.0	0.21549366576800574	4.114170948112419	0.6627338403721196	0.7646140926606434	0.6627338403721196	0.5242163630191241	0.6837906070152704	0.9545581810852659	260.0	5.131651332022564	183.0	0.42194761287414506
1247	Feb25-FISH2-3L1-rep2-m1bp-100x_Position025_24_cmle.ics	52	2	0	1.2995999999999999	1.2779016819528852	1.0	0.1959228515359414	1.9221620822960779	0.6743506667540187	0.7477397664127502	0.6749998511045068	0.5969071428146013	0.6449980091847567	0.7812582136091845	116.0	2.194444660535135	52.0	0.1198976823467516
1248	Feb25-FISH2-3L1-rep2-m1bp-100x_Position025_24_cmle.ics	53	1	0	1.083	0.0	1.0	0.29064899138885836	2.252073438041969	0.17894250750404064	0.33352049705085957	0.17355848953632375	0.02824772779748536	0.9516055275605781	0.9972634527617568	152.0	2.8819358307261513	95.0	0.21904384274887315
1249	Feb25-FISH2-3L1-rep2-m1bp-100x_Position025_24_cmle.ics	55	1	0	1.5162	0.20635000882146287	1.0	0.2896249227309447	2.6520389736393337	0.35919560675545437	0.5296020077489796	0.35919560675545437	0.16752155548799813	0.8396950601832712	0.9912293592844098	210.0	4.014266034254342	154.0	0.3550815977192259
1250	Feb25-FISH2-3L1-rep2-m1bp-100x_Position026_25_cmle.ics	1	1	0	1.5162	0.0	1.0	0.29720135222679916	2.6994711593492298	0.23388662661529377	0.40748011126733985	0.22848151732617522	0.025796005819014055	0.9032832104589976	1.0047927707853823	218.0	4.146237184216417	165.0	0.3804445689848849
1251	Feb25-FISH2-3L1-rep2-m1bp-100x_Position026_25_cmle.ics	2	1	0	1.083	1.4930362603455627	1.0	0.34864138632478087	2.5516705609365324	0.8509612958570923	0.9123227531917041	0.8507026795175859	0.7764829439370238	0.46453908467138294	0.999913425633975	150.0	2.860645667655843	102.0	0.23518391537247432
1252	Feb25-FISH2-3L1-rep2-m1bp-100x_Position026_25_cmle.ics	2	2	0	0.8664	2.0748369030026867	1.0	0.3020209672689776	2.3041355882730175	0.9375283847201897	0.9614283191199475	0.9365128425089569	0.9040091840339103	0.4438672978917804	1.0017894108126617	108.0	2.0390682617326403	58.0	0.13373203030983835
1253	Feb25-FISH2-3L1-rep2-m1bp-100x_Position026_25_cmle.ics	3	1	0	1.5162	1.1368333649278028	1.0	0.26594939856407523	2.583725316442532	0.7701132182728292	0.8519438172085458	0.7677920068215194	0.6745290467242495	0.567439198844275	0.973697178878872	190.0	3.6609329105087354	127.0	0.29282703188533565
1254	Feb25-FISH2-3L1-rep2-m1bp-100x_Position026_25_cmle.ics	4	1	0	1.5162	0.23070632344123612	1.0	0.2873025184810246	2.694217320069343	0.3424213276487333	0.5134272678824432	0.3424213276487333	0.16649877165845606	0.879583681503685	0.9976905531378686	190.0	3.637527661668315	132.0	0.30435565518790797
1255	Feb25-FISH2-3L1-rep2-m1bp-100x_Position026_25_cmle.ics	5	1	0	1.5162	0.5595020986366908	1.0	0.32306021553171027	2.763964243318176	0.5642822883055725	0.7018591392692073	0.56097388157321	0.3872471003749891	0.7583178861964992	0.9988062575450374	228.0	4.369714243770065	184.0	0.42425333753465955
1256	Feb25-FISH2-3L1-rep2-m1bp-100x_Position026_25_cmle.ics	6	1	0	1.083	1.0389843448820495	1.0	0.3215212586857538	2.3454232681621288	0.6642109928696528	0.7458937031761673	0.6637677666995142	0.5655071066798056	0.6559916398951611	0.9870295893708185	148.0	2.792545006904694	96.0	0.22134956740938755
1257	Feb25-FISH2-3L1-rep2-m1bp-100x_Position026_25_cmle.ics	6	2	0	1.2995999999999999	2.042760867497844	1.0	0.2865002467954959	2.286709822476433	0.8994220847121397	0.9355772913286888	0.8994220847121397	0.8413422437571809	0.4041640129577416	0.9995355259593309	194.0	3.633297490128093	136.0	0.31357855382996574
1258	Feb25-FISH2-3L1-rep2-m1bp-100x_Position026_25_cmle.ics	8	1	0	1.5162	0.10317500441073144	1.0	0.31999416241085604	2.527555806967572	0.28512307567873607	0.47217878550951264	0.27823461217006823	0.05448311809693277	0.8968293810197904	0.9964478866930441	260.0	4.921004092458788	223.0	0.5141765992947233
1259	Feb25-FISH2-3L1-rep2-m1bp-100x_Position026_25_cmle.ics	9	1	0	1.7328	0.0	1.0	0.10523435599242364	1.9444218631974817	0.049679652784954016	0.19636121731941716	0.07061847680066136	0.024833367779270435	0.9807380862360918	0.8310734570723114	238.0	4.7336227963662285	112.0	0.25824116197761887
1260	Feb25-FISH2-3L1-rep2-m1bp-100x_Position026_25_cmle.ics	10	1	0	1.2995999999999999	1.8148458414482778	1.0	0.32687828589830087	2.442737455375227	0.9476681252001037	0.9809729993444223	0.9468753335061213	0.895805064719245	0.29637312986129616	0.9754399284727515	182.0	3.4587460140254014	132.0	0.30435565518790797
1261	Feb25-FISH2-3L1-rep2-m1bp-100x_Position026_25_cmle.ics	11	1	0	1.7328	0.0	1.0	0.19782337443993506	2.6452642608421546	0.0626732629139368	0.20783750055711547	0.0626732629139368	0.02231581762267683	0.9641659899677052	0.8835981420981242	180.0	3.460861099795512	101.0	0.23287819071195984
1262	Feb25-FISH2-3L1-rep2-m1bp-100x_Position026_25_cmle.ics	12	1	0	1.2995999999999999	1.9493999999999998	1.0	0.31233731489967453	2.164235291729066	0.9922862231946256	0.9971038274358004	0.9840745571590861	0.9251763649878684	0.26406402272819524	1.0041052428375767	194.0	3.6098922412876733	142.0	0.3274129017930525
1263	Feb25-FISH2-3L1-rep2-m1bp-100x_Position026_25_cmle.ics	14	1	0	1.5162	0.20635000882146287	1.0	0.3046674824998609	2.012837461773294	0.3573844124494135	0.5394621297330827	0.3505984432627956	0.13905631681806802	0.8887126362521907	0.9989353487307918	298.0	5.536164430358439	267.0	0.6156284843573592
1264	Feb25-FISH2-3L1-rep2-m1bp-100x_Position026_25_cmle.ics	15	1	0	1.2995999999999999	1.687878142458339	1.0	0.31296224369759135	2.1385296015212543	0.8793545979156498	0.9361402199190376	0.8773965720191783	0.8039045677700899	0.4686880734024672	0.997767073915183	222.0	4.118601763835776	174.0	0.40119609092951497
1265	Feb25-FISH2-3L1-rep2-m1bp-100x_Position026_25_cmle.ics	19	1	0	1.2995999999999999	0.3916201927270152	1.0	0.29440164392240875	2.406019358763002	0.4734089984947817	0.6265988486149852	0.4693784375691081	0.30918325854799933	0.7972838151490724	1.0031113361163184	196.0	3.677992902038822	140.0	0.3228014524720236
1266	Feb25-FISH2-3L1-rep2-m1bp-100x_Position026_25_cmle.ics	20	1	0	1.2995999999999999	0.10317500441073144	1.0	0.2780638234682239	2.106886632785459	0.30614097525247835	0.49412001361681057	0.3009315136322842	0.0797847099722506	0.8736109280724121	0.9876928780311671	250.0	4.603906037543465	196.0	0.451922033460833
1267	Feb25-FISH2-3L1-rep2-m1bp-100x_Position026_25_cmle.ics	21	1	0	1.5162	1.9085460214927574	1.0	0.3013478505176401	2.8413847923730886	0.9425566562627222	0.9733749491111413	0.9351404532501018	0.8800074636992807	0.41325874061511964	0.977967262833284	200.0	3.8375994723815383	146.0	0.3366358004351103
1268	Feb25-FISH2-3L1-rep2-m1bp-100x_Position026_25_cmle.ics	22	1	0	1.083	0.20635000882146287	1.0	0.27634221897242356	2.399298613220019	0.37449514671426976	0.5326843690728551	0.369084012049537	0.2161106772286065	0.8541978735612624	0.998683832854336	148.0	2.792545006904694	89.0	0.2052094947857864
1269	Feb25-FISH2-3L1-rep2-m1bp-100x_Position026_25_cmle.ics	23	1	0	1.2995999999999999	0.3720027687491155	1.0	0.2916720758385471	2.3488085136953334	0.4687596577846455	0.6356838653751932	0.4687596577846455	0.29986431990351636	0.7760543245352924	0.9938633917040499	190.0	3.5673119151470556	133.0	0.3066613798484224
1270	Feb25-FISH2-3L1-rep2-m1bp-100x_Position026_25_cmle.ics	24	1	0	1.2995999999999999	1.0987399361686254	1.0	0.30696027392889	2.258637962571974	0.7417631815537574	0.8335977576815273	0.7417631815537574	0.6414611501871537	0.5890629507485426	1.0003534789890869	220.0	4.097311600765467	170.0	0.39197319228745714
1271	Feb25-FISH2-3L1-rep2-m1bp-100x_Position026_25_cmle.ics	26	1	0	1.083	0.42540144110901373	1.0	0.29646354607517716	2.465963608597403	0.5224580007004915	0.6266500803149796	0.5100423918163263	0.37847075447771106	0.7404150697851776	1.0096536135325578	138.0	2.6158784450318904	83.0	0.1913751468226997
1272	Feb25-FISH2-3L1-rep2-m1bp-100x_Position026_25_cmle.ics	27	1	0	1.2995999999999999	1.5146569851281166	1.0	0.3071540416617009	2.369043624162591	0.8870732050021076	0.9518898412252353	0.8844246171139525	0.786419839820149	0.5213395256353871	1.0004749182656554	196.0	3.7248033997196615	143.0	0.3297186264535669
1273	Feb25-FISH2-3L1-rep2-m1bp-100x_Position026_25_cmle.ics	28	1	0	1.5162	0.6921189703237084	1.0	0.2664565197973608	2.201471378174102	0.5892693903382322	0.7034126129829666	0.5871381975734693	0.43817918246580084	0.7530610940255763	0.9858860458559234	244.0	4.563440797172955	185.0	0.426559062195174
1274	Feb25-FISH2-3L1-rep2-m1bp-100x_Position026_25_cmle.ics	29	1	0	1.083	1.1926825638357912	1.0	0.2795679985921581	2.9157448201712337	0.8748636478057785	0.9300058736329818	0.871772998070092	0.7848711996196124	0.4952189579454195	0.9928933529886343	128.0	2.462617131999507	72.0	0.16601217555704068
1275	Feb25-FISH2-3L1-rep2-m1bp-100x_Position026_25_cmle.ics	30	1	0	1.2995999999999999	0.20635000882146287	1.0	0.2872716501089198	2.7090416548215313	0.3824424931738268	0.5227080755102441	0.37228671891881276	0.19859253147897146	0.8581333012059457	1.0076899335537266	160.0	3.0841227272094853	102.0	0.23518391537247432
1276	Feb25-FISH2-3L1-rep2-m1bp-100x_Position026_25_cmle.ics	33	1	0	1.083	0.0	1.0	0.29380436295759543	2.311455548751645	0.19036246561262432	0.3570996704858067	0.19415641343450527	0.03511291151485837	0.9305969142229055	1.0022178875120034	120.0	2.2604302355161727	67.0	0.15448355225446841
1277	Feb25-FISH2-3L1-rep2-m1bp-100x_Position026_25_cmle.ics	34	1	0	0.8664	0.6921189703237084	1.0	0.23939433740724086	2.230030073896235	0.5429915253720977	0.6317405581922418	0.5394152445822696	0.44272162888318906	0.7506943418311003	0.9795913501061231	114.0	2.1497492486244067	56.0	0.12912058098880944
1278	Feb25-FISH2-3L1-rep2-m1bp-100x_Position026_25_cmle.ics	34	2	0	1.2995999999999999	0.3720027687491155	1.0	0.30463080996331215	2.232251859534049	0.43197450909910623	0.5509696168444653	0.428087512261099	0.2824195641445865	0.8260345533737093	0.9971489981337541	164.0	3.1032978045096833	109.0	0.25132398799607547
1279	Feb25-FISH2-3L1-rep2-m1bp-100x_Position026_25_cmle.ics	35	1	0	1.5162	1.44445006175024	1.0	0.2689393410727736	2.541155585066083	0.8497696049454815	0.8984445663089075	0.8470418984267615	0.781676649265371	0.4755390733229073	0.9670010955698249	202.0	3.8120791377710073	140.0	0.3228014524720236
1280	Feb25-FISH2-3L1-rep2-m1bp-100x_Position027_26_cmle.ics	1	1	0	1.2995999999999999	0.5556144027286182	1.0	0.3083441667466016	2.305698417110396	0.5633050732121271	0.6756330507321213	0.558157408074549	0.4304624892923762	0.7511388046247999	0.9973336706666339	178.0	3.369355190203944	124.0	0.28590985790379225
1281	Feb25-FISH2-3L1-rep2-m1bp-100x_Position027_26_cmle.ics	2	1	0	2.3826	0.0	1.0	0.10370467647483668	3.329758153880998	0.06744967710260961	0.20024493803715074	0.06744967710260961	0.02374658084843515	0.9706582327203129	0.7326525069571346	288.0	5.616955605730249	148.0	0.3412472497561391
1282	Feb25-FISH2-3L1-rep2-m1bp-100x_Position027_26_cmle.ics	3	1	0	1.5162	0.5556144027286182	1.0	0.25889540016201174	2.454923938958121	0.5595809860069056	0.675371245359433	0.5569653937018095	0.41369518938705574	0.7910094637498812	0.9911681690912667	218.0	4.146237184216418	154.0	0.3550815977192259
1283	Feb25-FISH2-3L1-rep2-m1bp-100x_Position027_26_cmle.ics	4	1	0	1.083	0.0	1.0	0.2421120738366534	2.254347461637463	0.18824870977981026	0.38922915956408777	0.18824870977981026	0.03011885308536026	0.9122442040292676	0.9571661326635686	150.0	2.8138351699750026	85.0	0.19598659614372857
1284	Feb25-FISH2-3L1-rep2-m1bp-100x_Position027_26_cmle.ics	5	1	0	1.2995999999999999	0.0	1.0	0.16803959707646815	2.331418901110813	0.09846043680630147	0.20961630266141545	0.09846043680630147	0.03501312805824084	0.9694554159145163	0.9533681928940577	146.0	2.8648758391960643	68.0	0.15678927691498287
1285	Feb25-FISH2-3L1-rep2-m1bp-100x_Position027_26_cmle.ics	6	1	0	1.9493999999999998	1.2995999999999999	1.0	0.29426673731309777	2.4317475473352665	0.8581421599457308	0.9658345943956651	0.8581421599457308	0.6322330278404114	0.5183408870822602	0.9912940259108822	350.0	6.674839891196967	334.0	0.7701120366118276
1286	Feb25-FISH2-3L1-rep2-m1bp-100x_Position027_26_cmle.ics	7	1	0	0.6497999999999999	0.0	1.0	0.27481492814606734	1.2343949599372346	0.1995707800247627	0.31093685513825836	0.14253404869995873	0.03620305406520842	0.9274806260034654	0.9807173681378177	114.0	2.056128253262727	60.0	0.13834347963086724
1287	Feb25-FISH2-3L1-rep2-m1bp-100x_Position027_26_cmle.ics	9	1	0	1.5162	1.6149442640886529	1.0	0.28397904170776694	2.574180471167666	0.7932178765415793	0.8450694226610094	0.7919532449522049	0.7103927622129402	0.6116835173846985	1.0007126885144786	178.0	3.4161656878847837	119.0	0.27438123460122005
1288	Feb25-FISH2-3L1-rep2-m1bp-100x_Position027_26_cmle.ics	9	2	0	1.7328	0.9018655279647406	1.0	0.28814994698356977	2.75814252157169	0.6109458321639069	0.7058377771540837	0.6094698783246107	0.4706658301827607	0.7532163050992804	0.9981407847364612	236.0	4.548495891412979	183.0	0.42194761287414506
1289	Feb25-FISH2-3L1-rep2-m1bp-100x_Position027_26_cmle.ics	10	1	0	1.2995999999999999	1.1961505589055579	1.0	0.2659059822000516	2.2184466674481786	0.7986835270311131	0.8666198897512036	0.796000961381909	0.6985873888402168	0.5943758502296117	0.9933849041554301	192.0	3.588602078217365	129.0	0.29743848120636457
1290	Feb25-FISH2-3L1-rep2-m1bp-100x_Position027_26_cmle.ics	11	1	0	1.7328	1.5627088357751586	1.0	0.1578106400315386	3.4182196317842353	0.8512205507572436	0.9218447126414866	0.850871004849155	0.7834467768689585	0.4824599112205473	0.8208402562377137	232.0	4.38888932107026	132.0	0.30435565518790797
1291	Feb25-FISH2-3L1-rep2-m1bp-100x_Position027_26_cmle.ics	13	1	0	1.5162	0.7252201245704302	1.0	0.30184140664634446	2.58606159749311	0.5627227802981205	0.6692806221646144	0.5597213220998055	0.4074145333765392	0.7421661250409319	0.9992271182315268	216.0	4.148352269986528	164.0	0.3781388443243705
1292	Feb25-FISH2-3L1-rep2-m1bp-100x_Position027_26_cmle.ics	13	2	0	0.8664	1.663646957482313	1.0	0.323812912684108	2.087832576149953	0.8114104018146467	0.8576859202851588	0.8109729423201555	0.7542226992871031	0.5689141006456786	1.0155290440688138	134.0	2.479677123529594	83.0	0.1913751468226997
1293	Feb25-FISH2-3L1-rep2-m1bp-100x_Position027_26_cmle.ics	14	1	0	1.2995999999999999	1.2225574214657589	1.0	0.2890909267796596	2.2374790416797725	0.7967501949461527	0.8675981931477306	0.7935889059832663	0.7010931034725003	0.6145111623425786	0.9852182941688351	200.0	3.743978477019859	143.0	0.3297186264535669
1294	Feb25-FISH2-3L1-rep2-m1bp-100x_Position027_26_cmle.ics	15	1	0	1.2995999999999999	2.181806929438774	1.0	0.3165528597617144	2.436810366565069	0.9737095741174862	0.996191370422649	0.9727084486285824	0.9186756539961074	0.306468262923389	0.99732595548906	210.0	3.944050287733082	161.0	0.37122167034282705
1295	Feb25-FISH2-3L1-rep2-m1bp-100x_Position027_26_cmle.ics	16	1	0	0.6497999999999999	0.2918229810711206	1.0	0.32492328374130336	1.8287016429836167	0.4774156555193844	0.6316957679786919	0.472939479135839	0.29604727730097663	0.7722231812521452	1.0211129639580552	98.0	1.7921859533385758	52.0	0.1198976823467516
1296	Feb25-FISH2-3L1-rep2-m1bp-100x_Position027_26_cmle.ics	17	1	0	1.5162	0.46141264688247224	1.0	0.27424073648752295	2.746396705320262	0.4903229640586103	0.6338772195112288	0.48173876295058804	0.3285735038727953	0.7761463125682528	0.997899949837237	212.0	4.035556197324651	152.0	0.350470148398197
1297	Feb25-FISH2-3L1-rep2-m1bp-100x_Position027_26_cmle.ics	18	1	0	0.8664	1.7793044848480133	1.0	0.2771993517873347	2.2266108991648723	0.9888071507672836	0.9985662869799082	0.9876799557032115	0.9674596582819174	0.20523479917224619	0.9959028899350043	102.0	1.904982026000454	51.0	0.11759195768623716
1298	Feb25-FISH2-3L1-rep2-m1bp-100x_Position027_26_cmle.ics	20	1	0	2.3826	0.0	1.0	0.23038270986068696	3.472776765288733	0.24956406689961666	0.4595701733554975	0.24576788682701767	0.018928316992909727	0.9119415131789337	0.959696228832314	348.0	6.770575972328755	293.0	0.675577325530735
1299	Feb25-FISH2-3L1-rep2-m1bp-100x_Position027_26_cmle.ics	21	1	0	1.7328	1.6592549201289784	1.0	0.3013228355681799	2.6802126367171115	0.8489261791916612	0.9168291680512076	0.8476407422305392	0.7731050735409853	0.4887297353344628	0.993000306984059	270.0	5.144481152012433	229.0	0.5280109472578101
1300	Feb25-FISH2-3L1-rep2-m1bp-100x_Position027_26_cmle.ics	22	1	0	1.5162	0.3720027687491155	1.0	0.28396681001051644	2.721900613031135	0.4447226528736263	0.5903693388395735	0.43524908419882835	0.29192448584795644	0.8281767415303821	0.9845650613941815	204.0	3.9035850473625757	146.0	0.3366358004351103
1301	Feb25-FISH2-3L1-rep2-m1bp-100x_Position027_26_cmle.ics	24	1	0	1.7328	0.0	1.0	0.2703216929263457	2.723401248941975	0.1905490590169925	0.3914415083135392	0.1905490590169925	0.024697949022473964	0.9240398770146023	0.9720596721132867	234.0	4.48039523066183	175.0	0.40350181559002946
1302	Feb25-FISH2-3L1-rep2-m1bp-100x_Position027_26_cmle.ics	25	1	0	1.2995999999999999	1.5162	1.0	0.2912166652001647	2.465570794579648	0.9499357392935754	0.9691917923566691	0.9284268683615736	0.828464538430857	0.4303901440840709	0.998917356312255	192.0	3.6120073270577846	135.0	0.31127282916945126
1303	Feb25-FISH2-3L1-rep2-m1bp-100x_Position027_26_cmle.ics	27	1	0	1.083	0.5158750220536572	1.0	0.3191784862749187	2.4863659662663933	0.5205705319705337	0.647056476991676	0.5149237192727402	0.3901043374967865	0.767936073546926	1.0111753149915943	140.0	2.6605738569426194	88.0	0.20290377012527194
1304	Feb25-FISH2-3L1-rep2-m1bp-100x_Position027_26_cmle.ics	30	1	0	1.083	0.9479040472602467	1.0	0.261512653717724	2.7387977385502973	0.6444598182566097	0.7148043578524862	0.6430699425351831	0.5654862071974371	0.6551523362808459	0.9847018784699011	104.0	1.9730826867516031	51.0	0.11759195768623716
1305	Feb25-FISH2-3L1-rep2-m1bp-100x_Position027_26_cmle.ics	30	2	0	1.5162	0.3720027687491155	1.0	0.23825683175834894	3.3259996527947484	0.4450220011717338	0.5975187913690587	0.4390324470538374	0.28101978235668074	0.8221869572656444	0.9665131011717291	178.0	3.4629761855656227	109.0	0.25132398799607547
1306	Feb25-FISH2-3L1-rep2-m1bp-100x_Position027_26_cmle.ics	31	1	0	1.5162	0.0	1.0	0.31731953231732296	2.4692022575100254	0.26998304558994124	0.47414771157956465	0.26998304558994124	0.021118651125832315	0.874843939465099	0.9982971173886359	270.0	5.097670654331593	235.0	0.5418452952208966
1307	Feb25-FISH2-3L1-rep2-m1bp-100x_Position027_26_cmle.ics	34	1	0	1.5162	1.0703829119356776	1.0	0.2844528950677704	2.611107827084578	0.7663433823181969	0.872398171336767	0.7658531399140008	0.622247554694514	0.6042360260774092	0.9959852891327658	214.0	4.08025160923538	157.0	0.3619987717007692
1308	Feb25-FISH2-3L1-rep2-m1bp-100x_Position027_26_cmle.ics	35	1	0	0.8664	0.7748934119142009	1.0	0.29902260141635756	1.925880870974733	0.7175796160401143	0.8018366973252391	0.7128892770117047	0.5898559094046227	0.6348174571976934	0.9996832818645411	124.0	2.2796053128163707	71.0	0.16370645089652625
1309	Feb25-FISH2-3L1-rep2-m1bp-100x_Position027_26_cmle.ics	36	1	0	1.5162	1.7328	1.0	0.29671914474708655	2.165580362126245	0.9487834341851961	0.9868386940189421	0.9439568865182113	0.8327366801074527	0.49196548109853305	0.9800338500356849	232.0	4.388889321070261	181.0	0.41733616355311615
1310	Feb25-FISH2-3L1-rep2-m1bp-100x_Position027_26_cmle.ics	37	1	0	1.5162	0.42540144110901373	1.0	0.3047426686290787	2.2903672780075905	0.43881283743872995	0.5929646939346521	0.43526357786091047	0.2898372003854962	0.7963318448982036	0.9962249354968149	240.0	4.497455222191918	193.0	0.44500485947928964
1311	Feb25-FISH2-3L1-rep2-m1bp-100x_Position027_26_cmle.ics	38	1	0	1.083	0.8318234787411565	1.0	0.29136251650881456	2.407797338154115	0.7025586682990566	0.7854916202841593	0.7024660747538555	0.5979742589944341	0.6421812881264799	0.9873471402950541	154.0	2.92663124263688	97.0	0.22365529206990203
1312	Feb25-FISH2-3L1-rep2-m1bp-100x_Position027_26_cmle.ics	40	1	0	0.8664	0.0	1.0	0.30682137300883505	1.5054218959820027	0.3164601715497894	0.4872221539029114	0.31264795400744	0.02794217111937775	0.8869376531560779	0.9915758641228785	184.0	3.339604684053191	130.0	0.29974420586687905
1313	Feb25-FISH2-3L1-rep2-m1bp-100x_Position027_26_cmle.ics	42	1	0	1.7328	0.687545504971255	1.0	0.28055224894495756	2.6352872268585927	0.5925949058039314	0.7140760382007927	0.5925949058039314	0.4309058493544248	0.7531915325606316	0.9805198766560852	232.0	4.435699818751101	176.0	0.4058075402505439
1314	Feb25-FISH2-3L1-rep2-m1bp-100x_Position027_26_cmle.ics	43	1	0	1.5162	0.7748934119142009	1.0	0.27667820782609226	2.7206710365434135	0.6381112434762877	0.7422743646471522	0.6307649761742682	0.4994291751758566	0.6846633915476513	0.9829105815728699	202.0	3.8354843866114274	142.0	0.3274129017930525
1315	Feb25-FISH2-3L1-rep2-m1bp-100x_Position027_26_cmle.ics	45	1	0	1.2995999999999999	1.0368959615364501	1.0	0.2794714328294241	2.71670724275057	0.7636897001303781	0.8356443144578738	0.7623330631805209	0.6683771450720604	0.5999702794038453	1.0000340013923474	154.0	2.9500364914773	95.0	0.21904384274887315
1316	Feb25-FISH2-3L1-rep2-m1bp-100x_Position027_26_cmle.ics	46	1	0	1.083	1.5863714811341738	1.0	0.3183709671741055	2.356159034881474	0.8997821179394807	0.9425090259806659	0.8975639684424972	0.8268112921114109	0.5126494113846743	0.9984181985808317	178.0	3.322544692523104	126.0	0.2905213072248212
1317	Feb25-FISH2-3L1-rep2-m1bp-100x_Position027_26_cmle.ics	47	1	0	1.2995999999999999	0.6190500264643886	1.0	0.27576914664657454	2.228200449171892	0.5518008760701326	0.6753608211102369	0.5445139924606297	0.40898148039411414	0.7762016052519481	0.9917092782120892	228.0	4.252687999567963	170.0	0.39197319228745714
1318	Feb25-FISH2-3L1-rep2-m1bp-100x_Position027_26_cmle.ics	48	1	0	0.8664	1.517785507063743	1.0	0.17205813511087148	1.613357565161815	0.8869326852427514	0.9375741818798394	0.8862473859718533	0.8006450291075566	0.3848600319255728	0.7551460051458639	142.0	2.635053522332088	66.0	0.15217782759395398
1319	Feb25-FISH2-3L1-rep2-m1bp-100x_Position027_26_cmle.ics	49	1	0	1.5162	0.9018655279647406	1.0	0.30682599695661394	2.5915579187929354	0.670044715209029	0.7774523395752381	0.6666276140823619	0.5485944324032309	0.6680134954831156	1.0029956498541512	206.0	3.948280459273304	154.0	0.3550815977192259
1320	Feb25-FISH2-3L1-rep2-m1bp-100x_Position027_26_cmle.ics	52	1	0	1.7328	0.9590684260691023	1.0	0.2837729003663607	2.9384716866402893	0.6658641163711886	0.7766788654311579	0.6611199973201799	0.5311277855473951	0.7534805796433776	0.9917756453559455	260.0	5.014625087820468	210.0	0.48420217870803534
1321	Feb25-FISH2-3L1-rep2-m1bp-100x_Position027_26_cmle.ics	53	1	0	1.2995999999999999	0.5595020986366908	1.0	0.2965696386911721	2.4450875224054585	0.5732517967280439	0.6991988728763386	0.5672339755839835	0.3899068474261262	0.7545346542389606	0.994940445789631	188.0	3.546021752076747	132.0	0.30435565518790797
1322	Feb25-FISH2-3L1-rep2-m1bp-100x_Position027_26_cmle.ics	54	1	0	1.2995999999999999	0.20635000882146287	1.0	0.2786887442740712	3.02159817588881	0.3542100234290127	0.49183911205350717	0.3601654428606955	0.19955890629703799	0.8341704511099453	1.019456420288875	134.0	2.620108616572113	77.0	0.17754079885961296
1323	Feb25-FISH2-3L1-rep2-m1bp-100x_Position027_26_cmle.ics	56	1	0	1.2995999999999999	0.10317500441073144	1.0	0.2814227162111093	2.414136769050391	0.3227663336211504	0.48300234365363265	0.3227663336211504	0.09386949549771802	0.8740530366288077	0.9681583915562809	146.0	2.771254843834385	88.0	0.20290377012527194
1324	Feb25-FISH2-3L1-rep2-m1bp-100x_Position027_26_cmle.ics	57	1	0	1.083	0.4883922886704704	1.0	0.2826828280317748	1.9723111058313396	0.4711327384310074	0.6276955803695825	0.4711327384310074	0.3455949816160229	0.807352693575526	0.9638331656129904	164.0	3.126703053350103	105.0	0.24210108935401767
[truncated: 4,181 more rows]
