# Supplementary material for: M1BP cooperates with CP190 to activate transcription at TAD borders and promote chromatin insulator activity
Source: Nat Commun. 2021 Jul 7;12:4170. doi: 10.1038/s41467-021-24407-y (PMC8263732; doi:10.1038/s41467-021-24407-y)
Supplement: Supplementary file 6 — Source Data [file 41467_2021_24407_MOESM6_ESM.zip › Source Data_updated_060121/Source Data 8/Figure 8c/Figure 8c-tango-slide2/rep2/rep2-mock-m1bp/nucleus.xls]

	Label	nuc.idx	idx	tag	nbObjects.nucleus	nbObjects.B	nbObjects.C	nbObjects.A	ZThickness	allObjects	compacity	elongation	rad_dist	ratioEllVolume	surface_pix	surface_unit	volume_pix	volume_unit
1	Feb25-FISH2-3L1-rep2-m1bp-100x_Position001_0_cmle.ics	1	1	0	1	2	1	1	9.747	1.0	0.2550613207179663	1.1046911450009165	0.0	0.9154899442062693	28534.0	477.43710816877405	228897.0	527.773457617777
2	Feb25-FISH2-3L1-rep2-m1bp-100x_Position001_0_cmle.ics	2	1	0	1	1	1	1	9.747	1.0	0.3017966953284663	1.195958965362278	0.0	0.9380551703642537	30214.0	508.1937320100724	271296.0	625.5338774989293
3	Feb25-FISH2-3L1-rep2-m1bp-100x_Position001_0_cmle.ics	3	1	0	1	1	1	1	8.014199999999999	1.0	0.2840215993441475	1.1936646999470641	0.0	0.9631999312316959	16778.0	283.3650718064654	108908.0	251.11186132730816
4	Feb25-FISH2-3L1-rep2-m1bp-100x_Position001_0_cmle.ics	4	1	0	1	1	1	1	7.147799999999999	1.0	0.26830824463420433	1.0213819941806002	0.0	0.9669978757426475	15296.0	256.7290255094774	92142.0	212.45408166912281
5	Feb25-FISH2-3L1-rep2-m1bp-100x_Position001_0_cmle.ics	5	1	0	1	0	1	0	7.797599999999999	1.0	0.26364588276839235	1.2147619500617206	0.0	0.9924855143122981	12500.0	216.12874732407712	67476.0	155.5810771928733
6	Feb25-FISH2-3L1-rep2-m1bp-100x_Position001_0_cmle.ics	6	1	0	1	1	1	1	9.5304	1.0	0.2957138002923008	1.2924921473269988	0.0	0.96018912514011	18220.0	317.1820207152315	125757.0	289.96101613231616
7	Feb25-FISH2-3L1-rep2-m1bp-100x_Position001_0_cmle.ics	8	1	0	1	1	1	1	9.747	1.0	0.29704405759261115	1.3070968446559406	0.0	0.9761096806977793	18786.0	324.8455042829671	131958.0	304.2588147521663
8	Feb25-FISH2-3L1-rep2-m1bp-100x_Position001_0_cmle.ics	9	1	0	1	1	0	1	6.7146	0.0	0.2833223582544684	1.209368080236402	0.0	0.9802047534510853	11290.0	192.3413527069132	60042.0	138.44032006660885
9	Feb25-FISH2-3L1-rep2-m1bp-100x_Position001_0_cmle.ics	10	1	0	1	1	1	1	9.747	1.0	0.2924375738742802	1.328547362831761	0.0	0.9589172849221095	20102.0	348.3335573635943	144927.0	334.1617578743783
10	Feb25-FISH2-3L1-rep2-m1bp-100x_Position001_0_cmle.ics	11	1	0	1	1	1	1	9.747	1.0	0.30404967940227573	1.3606647565638479	0.0	0.9643938942134577	21124.0	365.930137109731	159188.0	367.04369725797494
11	Feb25-FISH2-3L1-rep2-m1bp-100x_Position001_0_cmle.ics	12	1	0	1	2	2	2	9.747	2.0	0.27064516205448547	1.0268136026178218	0.0	0.9396540734597235	31160.0	527.3686209412543	269073.0	620.4082515786057
12	Feb25-FISH2-3L1-rep2-m1bp-100x_Position001_0_cmle.ics	13	1	0	1	1	1	1	9.747	1.0	0.2902315023286542	1.0700335961967522	0.0	0.9590832213810261	29740.0	504.71611503473656	259811.0	599.0526297729209
13	Feb25-FISH2-3L1-rep2-m1bp-100x_Position001_0_cmle.ics	14	1	0	1	1	1	1	7.797599999999999	1.0	0.2589646840839439	1.081248563634638	0.0	0.9820680451883801	14584.0	251.25619985208294	84277.0	194.31955721417663
14	Feb25-FISH2-3L1-rep2-m1bp-100x_Position001_0_cmle.ics	15	1	0	1	0	1	0	6.2814	1.0	0.25749166932103956	1.0177226525001526	0.0	0.9806012658458368	11128.0	189.65723429576093	56012.0	129.1482496847356
15	Feb25-FISH2-3L1-rep2-m1bp-100x_Position001_0_cmle.ics	16	1	0	1	1	1	1	9.747	1.0	0.2737340495557013	1.0979618038494385	0.0	0.9553918190897187	22310.0	386.39596217196765	163941.0	378.0028065694001
16	Feb25-FISH2-3L1-rep2-m1bp-100x_Position001_0_cmle.ics	17	1	0	1	1	0	1	7.3644	0.0	0.2636532169586399	1.111103119394636	0.0	0.9363338221966168	16732.0	279.4816369739988	104499.0	240.94592129909992
17	Feb25-FISH2-3L1-rep2-m1bp-100x_Position001_0_cmle.ics	18	1	0	1	1	0	1	6.7146	0.0	0.2805837326970349	1.1085164321832255	0.0	0.987580981263464	10356.0	178.60719624093252	52492.0	121.03209887972471
18	Feb25-FISH2-3L1-rep2-m1bp-100x_Position001_0_cmle.ics	19	1	0	1	1	1	1	6.9312	1.0	0.27883095751184483	1.2231951152945062	0.0	0.9853021360915689	11000.0	189.41811580360041	57284.0	132.08113145291
19	Feb25-FISH2-3L1-rep2-m1bp-100x_Position001_0_cmle.ics	20	1	0	1	1	1	1	9.747	1.0	0.28364291707422556	1.1077800550286865	0.0	0.9459578284752457	22264.0	380.0783814600723	166366.0	383.5941888711477
20	Feb25-FISH2-3L1-rep2-m1bp-100x_Position001_0_cmle.ics	21	1	0	1	1	1	1	9.747	1.0	0.26004061319082117	1.1767869231296084	0.0	0.9717902986842708	22174.0	379.49480810338	158329.0	365.063079774593
21	Feb25-FISH2-3L1-rep2-m1bp-100x_Position001_0_cmle.ics	22	1	0	1	1	2	1	9.747	2.0	0.29828834748051725	1.2561761616136347	0.0	0.9632065062516878	23502.0	405.6383690371943	185033.0	426.635151108971
22	Feb25-FISH2-3L1-rep2-m1bp-100x_Position001_0_cmle.ics	23	1	0	1	3	1	1	9.747	1.0	0.2979850813934933	1.0845957394713417	0.0	0.9568379205358366	31036.0	520.6420183487572	280653.0	647.108543147363
23	Feb25-FISH2-3L1-rep2-m1bp-100x_Position001_0_cmle.ics	24	1	0	1	1	1	1	9.097199999999999	1.0	0.3103133734316981	1.2084078452019629	0.0	0.9560938278293694	19468.0	331.2628609316638	142284.0	328.0677275966386
24	Feb25-FISH2-3L1-rep2-m1bp-100x_Position001_0_cmle.ics	25	1	0	1	1	2	2	9.747	2.0	0.27637869799710685	1.0610392229695418	0.0	0.949163662762752	35668.0	593.9404160810006	333000.0	767.8063119513132
25	Feb25-FISH2-3L1-rep2-m1bp-100x_Position001_0_cmle.ics	26	1	0	1	1	1	1	8.2308	1.0	0.2843557882694959	1.0578578810993489	0.0	0.9600966178677035	18750.0	315.59169203716107	128738.0	296.8343813453098
26	Feb25-FISH2-3L1-rep2-m1bp-100x_Position001_0_cmle.ics	27	1	0	1	0	0	0	6.7146	0.0	0.2963254567812462	1.4681374089737522	0.0	0.993631969870904	8390.0	147.5678984437629	39337.0	90.70029097065708
27	Feb25-FISH2-3L1-rep2-m1bp-100x_Position001_0_cmle.ics	28	1	0	1	1	1	1	9.097199999999999	1.0	0.2913582406464107	1.2651360429087104	0.0	0.9747540662243288	18174.0	312.45599692450804	124355.0	286.7283901582749
28	Feb25-FISH2-3L1-rep2-m1bp-100x_Position001_0_cmle.ics	29	1	0	1	2	2	2	9.747	2.0	0.2928649542936969	1.0382798805100308	0.0	0.951832445966465	31302.0	525.8141349211517	281816.0	649.7901009275413
29	Feb25-FISH2-3L1-rep2-m1bp-100x_Position001_0_cmle.ics	30	1	0	1	1	1	1	7.797599999999999	1.0	0.2966019850948374	1.1209992216669789	0.0	0.9628350161751184	16820.0	283.6249232402168	111712.0	257.57711327539073
30	Feb25-FISH2-3L1-rep2-m1bp-100x_Position001_0_cmle.ics	31	1	0	1	2	2	2	9.747	2.0	0.30315311142464135	1.1523666739788843	0.0	0.9379120858291026	31284.0	523.0947565787372	286476.0	660.5347778455387
31	Feb25-FISH2-3L1-rep2-m1bp-100x_Position001_0_cmle.ics	32	1	0	1	2	1	2	9.747	1.0	0.2869580704109368	1.0767838118450557	0.0	0.943125366322208	32788.0	546.4308020946726	299058.0	689.5454055241315
32	Feb25-FISH2-3L1-rep2-m1bp-100x_Position001_0_cmle.ics	34	1	0	1	1	1	1	9.747	1.0	0.29626390666423036	1.4254335031881158	0.0	0.9619256757780551	20468.0	356.32557575253935	149874.0	345.5681777699433
33	Feb25-FISH2-3L1-rep2-m1bp-100x_Position001_0_cmle.ics	35	1	0	1	1	1	1	9.097199999999999	1.0	0.2773191460673676	1.2166639180788614	0.0	0.949470445685071	20954.0	353.49449027518114	150198.0	346.31523255994995
34	Feb25-FISH2-3L1-rep2-m1bp-100x_Position001_0_cmle.ics	36	1	0	1	1	1	1	8.8806	1.0	0.2949372900510376	1.2391239662653992	0.0	0.9499937381096236	18454.0	314.8982990309948	128019.0	295.1765653143999
35	Feb25-FISH2-3L1-rep2-m1bp-100x_Position001_0_cmle.ics	37	1	0	1	1	1	1	9.747	1.0	0.2873543146880028	1.2937730830896712	0.0	0.9420561271850603	19326.0	334.4089038729263	135424.0	312.2504564255094
36	Feb25-FISH2-3L1-rep2-m1bp-100x_Position001_0_cmle.ics	38	1	0	1	1	2	2	9.747	2.0	0.2855261333068971	1.089352668506003	0.0	0.9336549390723079	30378.0	511.7417295425497	266033.0	613.3988486106417
37	Feb25-FISH2-3L1-rep2-m1bp-100x_Position001_0_cmle.ics	39	1	0	1	1	1	1	8.664	1.0	0.29507544809212777	1.1537309797663202	0.0	0.9581535491257218	17382.0	297.89291715245344	117055.0	269.89660013651945
38	Feb25-FISH2-3L1-rep2-m1bp-100x_Position001_0_cmle.ics	40	1	0	1	1	1	1	7.797599999999999	1.0	0.3106394832060738	1.3331026778937962	0.0	0.9712575858306851	12848.0	222.9695390429258	76323.0	175.97982326444466
39	Feb25-FISH2-3L1-rep2-m1bp-100x_Position001_0_cmle.ics	41	1	0	1	3	2	3	9.747	2.0	0.2880977196620981	1.0925475057793648	0.0	0.9331842583269602	33540.0	556.6359968000885	310019.0	714.8184535280305
40	Feb25-FISH2-3L1-rep2-m1bp-100x_Position001_0_cmle.ics	42	1	0	1	1	2	1	9.747	2.0	0.28263932713865536	1.2272018666840148	0.0	0.9646588428822043	21926.0	373.67171404034474	162304.0	374.2283353001379
41	Feb25-FISH2-3L1-rep2-m1bp-100x_Position001_0_cmle.ics	43	1	0	1	1	1	1	9.313799999999999	1.0	0.29406309815138637	1.217774950259985	0.0	0.9599150409386721	20440.0	349.2399913058218	149010.0	343.5760316632588
42	Feb25-FISH2-3L1-rep2-m1bp-100x_Position001_0_cmle.ics	44	1	0	1	1	1	1	8.8806	1.0	0.29005079330052475	1.2283495919454919	0.0	0.9577718386632879	18550.0	318.3543727377821	127946.0	295.00824741418234
43	Feb25-FISH2-3L1-rep2-m1bp-100x_Position001_0_cmle.ics	45	1	0	1	1	2	1	9.747	2.0	0.28787178412808345	1.0235405714356178	0.0	0.9265509137747119	33860.0	562.8510527521811	314343.0	724.7884069600951
44	Feb25-FISH2-3L1-rep2-m1bp-100x_Position001_0_cmle.ics	46	1	0	1	1	1	1	8.664	1.0	0.2942246966721888	1.1090095731613063	0.0	0.9604237302088469	18814.0	318.37944965104805	131624.0	303.4887027155545
45	Feb25-FISH2-3L1-rep2-m1bp-100x_Position001_0_cmle.ics	47	1	0	1	0	1	1	9.097199999999999	1.0	0.30248848888158836	1.4111038316293816	0.0	0.9745926930913805	15728.0	275.2304185438435	102009.0	235.20466689441895
46	Feb25-FISH2-3L1-rep2-m1bp-100x_Position001_0_cmle.ics	49	1	0	1	1	1	1	7.147799999999999	1.0	0.2859268327745476	1.1591996828857019	0.0	0.9800401390968606	12522.0	213.57771450584366	70455.0	162.44983095654587
47	Feb25-FISH2-3L1-rep2-m1bp-100x_Position001_0_cmle.ics	50	1	0	1	1	1	1	9.313799999999999	1.0	0.3006160118889529	1.1911823696950197	0.0	0.9623850210980535	19686.0	336.7900077974745	142402.0	328.3398031065793
48	Feb25-FISH2-3L1-rep2-m1bp-100x_Position001_0_cmle.ics	51	1	0	1	1	1	1	6.9312	1.0	0.26017225223472185	1.1695340381701413	0.0	0.9680660406842928	19664.0	321.38921475509164	132255.0	304.94361497633906
49	Feb25-FISH2-3L1-rep2-m1bp-100x_Position001_0_cmle.ics	52	1	0	1	1	1	1	9.747	1.0	0.2916971457262842	1.282103763583752	0.0	0.9806927735780445	25068.0	428.8386311477342	201567.0	464.758002645917
50	Feb25-FISH2-3L1-rep2-m1bp-100x_Position001_0_cmle.ics	53	1	0	1	1	1	1	7.797599999999999	1.0	0.2936705613785496	1.1017846732137477	0.0	0.9578330683267898	16492.0	278.91626355699617	107923.0	248.84072253670143
51	Feb25-FISH2-3L1-rep2-m1bp-100x_Position001_0_cmle.ics	54	1	0	1	1	1	1	9.5304	1.0	0.2603991105722021	1.0692199315323094	0.0	0.9700539240513768	21624.0	369.19301597935214	152580.0	351.80746870129536
52	Feb25-FISH2-3L1-rep2-m1bp-100x_Position001_0_cmle.ics	55	1	0	1	1	1	1	9.747	1.0	0.283491830916685	1.057355134861615	0.0	0.9366701708124269	35500.0	587.2837506242887	334878.0	772.1364628637593
53	Feb25-FISH2-3L1-rep2-m1bp-100x_Position001_0_cmle.ics	56	1	0	1	1	1	1	9.097199999999999	1.0	0.2844755631022769	1.1549294657618727	0.0	0.9527289436692765	19888.0	339.5020402397414	140664.0	324.33245364660513
54	Feb25-FISH2-3L1-rep2-m1bp-100x_Position001_0_cmle.ics	57	1	0	1	1	1	1	8.8806	1.0	0.2782056449374363	1.0299545449036278	0.0	0.9548686319811049	21324.0	359.5630480876714	154440.0	356.09611656985226
55	Feb25-FISH2-3L1-rep2-m1bp-100x_Position001_0_cmle.ics	58	1	0	1	1	1	1	7.797599999999999	1.0	0.2856149221699106	1.1367017467827834	0.0	0.9666393362019795	16592.0	279.6062877290634	107402.0	247.6394399885734
56	Feb25-FISH2-3L1-rep2-m1bp-100x_Position001_0_cmle.ics	59	1	0	1	1	2	1	7.3644	2.0	0.25112343588519265	1.2308449087680278	0.0	0.9579281268125409	20610.0	333.26166604806195	139423.0	321.4710493429067
57	Feb25-FISH2-3L1-rep2-m1bp-100x_Position002_1_cmle.ics	1	1	0	1	1	1	1	9.313799999999999	1.0	0.3058740057488625	1.3593338325599729	0.0	0.9632205688096842	19358.0	336.01342991943756	140067.0	322.955936024278
58	Feb25-FISH2-3L1-rep2-m1bp-100x_Position002_1_cmle.ics	2	1	0	1	1	1	1	9.313799999999999	1.0	0.30187834292989946	1.2593064963819718	0.0	0.965401640841983	21434.0	370.8216693067778	162123.0	373.8109991365848
59	Feb25-FISH2-3L1-rep2-m1bp-100x_Position002_1_cmle.ics	3	1	0	1	2	1	1	9.313799999999999	1.0	0.2920556036928111	1.086966999331972	0.0	0.9438466659160302	22718.0	384.8410327305095	174005.0	401.2076195528175
60	Feb25-FISH2-3L1-rep2-m1bp-100x_Position002_1_cmle.ics	4	1	0	1	0	0	1	8.8806	0.0	0.2755782587888393	1.3459769929852055	0.0	0.9853365341861648	13482.0	235.87410118123955	77273.0	178.1702616919334
61	Feb25-FISH2-3L1-rep2-m1bp-100x_Position002_1_cmle.ics	6	1	0	1	2	1	1	9.313799999999999	1.0	0.27424000659101755	1.007056174414376	0.0	0.9514245417135418	27390.0	459.9695486546264	223217.0	514.6769415460549
62	Feb25-FISH2-3L1-rep2-m1bp-100x_Position002_1_cmle.ics	7	1	0	1	1	1	1	9.313799999999999	1.0	0.29593931036638044	1.2536597509015368	0.0	0.9562007229471469	19494.0	335.4014991102579	139228.0	321.0214330341064
63	Feb25-FISH2-3L1-rep2-m1bp-100x_Position002_1_cmle.ics	8	1	0	1	1	1	1	9.313799999999999	1.0	0.3147164163729606	1.404944646420499	0.0	0.9561970040724096	16942.0	294.77723294929217	116327.0	268.2180325836649
64	Feb25-FISH2-3L1-rep2-m1bp-100x_Position002_1_cmle.ics	10	1	0	1	1	1	1	9.313799999999999	1.0	0.3110821162575223	1.2543577374445651	0.0	0.9513426886172405	20542.0	354.86640789745115	154410.0	356.0269448300368
65	Feb25-FISH2-3L1-rep2-m1bp-100x_Position002_1_cmle.ics	11	1	0	1	1	1	1	9.313799999999999	1.0	0.28420814205982486	1.1730145016875757	0.0	0.9572931575852156	18842.0	326.2374073094996	129653.0	298.9441194096805
66	Feb25-FISH2-3L1-rep2-m1bp-100x_Position002_1_cmle.ics	12	1	0	1	0	0	0	7.147799999999999	0.0	0.2685550052891701	1.1966539029471515	0.0	0.9926214147879884	9942.0	170.5021031685938	48306.0	111.38033545081123
67	Feb25-FISH2-3L1-rep2-m1bp-100x_Position002_1_cmle.ics	13	1	0	1	1	1	1	9.313799999999999	1.0	0.2877599159149338	1.10884841258661	0.0	0.9585547920298152	24228.0	415.2391181389481	190224.0	438.6041678217014
68	Feb25-FISH2-3L1-rep2-m1bp-100x_Position002_1_cmle.ics	14	1	0	1	1	1	1	9.313799999999999	1.0	0.2688710678502164	1.0201327357677434	0.0	0.9643131982781498	19688.0	339.2688490887951	134694.0	310.5672774233339
69	Feb25-FISH2-3L1-rep2-m1bp-100x_Position002_1_cmle.ics	15	1	0	1	1	2	1	9.313799999999999	2.0	0.28761112341632816	1.071991906516104	0.0	0.9430943454488386	31794.0	530.8174625480325	285887.0	659.1767060204957
70	Feb25-FISH2-3L1-rep2-m1bp-100x_Position002_1_cmle.ics	16	1	0	1	1	1	1	7.5809999999999995	1.0	0.27795213617190306	1.0199955603959336	0.0	0.9631809411123549	18350.0	307.1909303783383	123229.0	284.13214419053566
71	Feb25-FISH2-3L1-rep2-m1bp-100x_Position002_1_cmle.ics	17	1	0	1	1	1	1	9.313799999999999	1.0	0.2881348545041785	1.1457745896208908	0.0	0.9586505518068604	22040.0	375.23633206795495	165154.0	380.79965058260416
72	Feb25-FISH2-3L1-rep2-m1bp-100x_Position002_1_cmle.ics	18	1	0	1	1	1	1	7.3644	1.0	0.30012665162922186	1.272744584613004	0.0	0.971878600794324	12200.0	210.8755609655763	69417.0	160.05648875893186
73	Feb25-FISH2-3L1-rep2-m1bp-100x_Position002_1_cmle.ics	19	1	0	1	1	1	1	9.313799999999999	1.0	0.31185672045775226	1.2829550921362676	0.0	0.9741301211237933	22940.0	394.1321944880917	182449.0	420.67715858620164
74	Feb25-FISH2-3L1-rep2-m1bp-100x_Position002_1_cmle.ics	20	1	0	1	1	1	2	8.2308	1.0	0.25947469888627955	1.0350683016779998	0.0	0.9514126827286473	22756.0	376.7260352509189	164424.0	379.1164715804286
75	Feb25-FISH2-3L1-rep2-m1bp-100x_Position002_1_cmle.ics	21	1	0	1	1	1	1	7.3644	1.0	0.2949809885514653	1.2468475128127459	0.0	0.9837448715516782	11582.0	201.0201657391944	63657.0	146.7755147143686
76	Feb25-FISH2-3L1-rep2-m1bp-100x_Position002_1_cmle.ics	22	1	0	1	0	0	0	5.848199999999999	0.0	0.28725353661291025	1.3433533618899107	0.0	0.9954661901400782	5952.0	104.99746298435421	23142.0	53.359080093625494
77	Feb25-FISH2-3L1-rep2-m1bp-100x_Position002_1_cmle.ics	23	1	0	1	0	0	0	6.497999999999999	0.0	0.2872202535077965	1.361149431297464	0.0	0.9927215914737386	8598.0	149.92250689611697	40177.0	92.63709968548922
78	Feb25-FISH2-3L1-rep2-m1bp-100x_Position002_1_cmle.ics	24	1	0	1	1	1	1	9.313799999999999	1.0	0.2967707185153874	1.2888630242298798	0.0	0.9579067972927878	19692.0	337.5326305030548	141553.0	326.38224286980255
79	Feb25-FISH2-3L1-rep2-m1bp-100x_Position002_1_cmle.ics	25	1	0	1	1	1	1	8.014199999999999	1.0	0.29476777544088184	1.3770123444639912	0.0	0.9787290258177056	12188.0	213.39261310612008	68693.0	158.3871441047194
80	Feb25-FISH2-3L1-rep2-m1bp-100x_Position002_1_cmle.ics	26	1	0	1	1	1	1	9.313799999999999	1.0	0.28371448964821505	1.157714471054906	0.0	0.9450963680514091	19496.0	336.4292149734637	136343.0	314.36941738852215
81	Feb25-FISH2-3L1-rep2-m1bp-100x_Position002_1_cmle.ics	27	1	0	1	2	4	2	9.313799999999999	4.0	0.2870321600479371	1.1418790787606	0.0	0.9388733480783736	34786.0	571.865809295483	326848.0	753.6214938398282
82	Feb25-FISH2-3L1-rep2-m1bp-100x_Position002_1_cmle.ics	28	1	0	1	1	1	1	7.147799999999999	1.0	0.2600543734400949	1.0265793770803897	0.0	0.9642929956938903	17690.0	290.73286128246855	112823.0	260.13877337322225
83	Feb25-FISH2-3L1-rep2-m1bp-100x_Position002_1_cmle.ics	29	1	0	1	2	1	1	9.313799999999999	1.0	0.30527707613481286	1.2096646989224134	0.0	0.9446534537898315	22240.0	379.65906276134496	172315.0	397.3109448765481
84	Feb25-FISH2-3L1-rep2-m1bp-100x_Position002_1_cmle.ics	30	1	0	1	1	1	1	6.497999999999999	1.0	0.29496094348865626	1.2588508658039965	0.0	0.9869179855921738	10594.0	181.2343466416613	55686.0	128.39658344540788
85	Feb25-FISH2-3L1-rep2-m1bp-100x_Position002_1_cmle.ics	31	1	0	1	1	1	1	8.664	1.0	0.288044664160447	1.0314568542197229	0.0	0.9630375251987541	19420.0	331.313622990152	136577.0	314.9089569590826
86	Feb25-FISH2-3L1-rep2-m1bp-100x_Position002_1_cmle.ics	32	1	0	1	1	1	1	9.313799999999999	1.0	0.26131338237155516	1.1347736025389548	0.0	0.9379374770979849	22860.0	389.4421271554434	166138.0	383.0684836485504
87	Feb25-FISH2-3L1-rep2-m1bp-100x_Position002_1_cmle.ics	33	1	0	1	1	1	2	9.313799999999999	1.0	0.27118808873071726	1.0106743680336483	0.0	0.9611073320589915	22250.0	376.20791575295334	162519.0	374.7240661021485
88	Feb25-FISH2-3L1-rep2-m1bp-100x_Position002_1_cmle.ics	34	1	0	1	2	1	2	9.313799999999999	1.0	0.2509221725421197	1.1514544518426695	0.0	0.9424740092250221	34542.0	558.6190211785143	302388.0	697.2234686436448
89	Feb25-FISH2-3L1-rep2-m1bp-100x_Position002_1_cmle.ics	35	1	0	1	1	1	1	8.4474	1.0	0.27053931914993856	1.0916981741193745	0.0	0.9378817856796483	20296.0	340.42806717537286	141418.0	326.0709700406331
90	Feb25-FISH2-3L1-rep2-m1bp-100x_Position002_1_cmle.ics	36	1	0	1	2	2	1	9.313799999999999	2.0	0.3223225666473984	1.277977352705093	0.0	0.9442784838637928	23450.0	401.6208479689729	191705.0	442.0189460439234
91	Feb25-FISH2-3L1-rep2-m1bp-100x_Position002_1_cmle.ics	37	1	0	1	1	1	1	9.313799999999999	1.0	0.2866389752732012	1.1020112781811702	0.0	0.9677606956005936	23822.0	405.2297395674502	185101.0	426.79194038588594
92	Feb25-FISH2-3L1-rep2-m1bp-100x_Position002_1_cmle.ics	38	1	0	1	1	1	1	8.664	1.0	0.2738935035430776	1.069079040349242	0.0	0.9437114921748028	20580.0	348.3429673390138	145289.0	334.9964302014845
93	Feb25-FISH2-3L1-rep2-m1bp-100x_Position002_1_cmle.ics	39	1	0	1	1	1	1	8.014199999999999	1.0	0.27964203942064364	1.1257751332879158	0.0	0.9645665180042315	17154.0	289.8719840895917	111718.0	257.59094762335377
94	Feb25-FISH2-3L1-rep2-m1bp-100x_Position002_1_cmle.ics	40	1	0	1	1	1	1	8.4474	1.0	0.30595179469226036	1.2417283025281047	0.0	0.9625150446473131	17358.0	296.5607937489475	118946.0	274.2567254695523
95	Feb25-FISH2-3L1-rep2-m1bp-100x_Position002_1_cmle.ics	41	1	0	1	2	1	1	8.4474	1.0	0.29357744907903355	1.1422182222014174	0.0	0.9488716883675921	18026.0	307.22930603817065	123306.0	284.30968498939524
96	Feb25-FISH2-3L1-rep2-m1bp-100x_Position002_1_cmle.ics	43	1	0	1	1	1	1	9.313799999999999	1.0	0.27071479712636615	1.132747413521846	0.0	0.9335007063712408	33552.0	551.1698833056416	300682.0	693.289902372807
97	Feb25-FISH2-3L1-rep2-m1bp-100x_Position002_1_cmle.ics	44	1	0	1	1	1	1	8.2308	1.0	0.30523324882927744	1.3498952047745798	0.0	0.9711200897110199	14334.0	248.66514521481528	89154.0	205.56457638350562
98	Feb25-FISH2-3L1-rep2-m1bp-100x_Position002_1_cmle.ics	45	1	0	1	1	1	1	9.313799999999999	1.0	0.29778675323650466	1.152879383079788	0.0	0.9524228855961925	22448.0	386.2500212538238	172581.0	397.92426763624496
99	Feb25-FISH2-3L1-rep2-m1bp-100x_Position002_1_cmle.ics	46	1	0	1	1	1	0	7.797599999999999	1.0	0.2703288648055029	1.1339451017714253	0.0	0.9593051124703763	19954.0	328.24453346359667	137805.0	317.7403868421943
100	Feb25-FISH2-3L1-rep2-m1bp-100x_Position002_1_cmle.ics	47	1	0	1	1	0	0	6.9312	0.0	0.29042970887637365	1.1421181140285372	0.0	0.9876866454213092	11382.0	195.3803621061027	61535.0	141.8827669847569
101	Feb25-FISH2-3L1-rep2-m1bp-100x_Position002_1_cmle.ics	48	1	0	1	1	1	1	8.4474	1.0	0.3001101675411663	1.366370251112904	0.0	0.9805856585788606	14028.0	245.9694762372272	85587.0	197.34005651945057
102	Feb25-FISH2-3L1-rep2-m1bp-100x_Position002_1_cmle.ics	49	1	0	1	0	0	0	6.0648	0.0	0.301411931305846	1.2598743514173723	0.0	0.9891178695446905	7628.0	132.24752967112764	34393.0	79.30078824907362
103	Feb25-FISH2-3L1-rep2-m1bp-100x_Position002_1_cmle.ics	50	1	0	1	1	1	1	9.313799999999999	1.0	0.2880248710519257	1.158434569379926	0.0	0.9444992997963308	21430.0	364.2022140564588	158315.0	365.0307996293457
104	Feb25-FISH2-3L1-rep2-m1bp-100x_Position002_1_cmle.ics	51	1	0	1	2	1	1	8.4474	1.0	0.29062994962060856	1.0162969863722051	0.0	0.9570686062406384	20642.0	346.1007115379733	150339.0	346.64033973708257
105	Feb25-FISH2-3L1-rep2-m1bp-100x_Position002_1_cmle.ics	52	1	0	1	1	1	1	9.313799999999999	1.0	0.28901265066768544	1.3149641663608835	0.0	0.9537352918323753	18906.0	328.3230074581765	131411.0	302.9975833628649
106	Feb25-FISH2-3L1-rep2-m1bp-100x_Position002_1_cmle.ics	53	1	0	1	1	1	1	9.313799999999999	1.0	0.3017644617445236	1.2467848628768012	0.0	0.9546252765613824	19390.0	335.8625623029101	139468.0	321.57480695262984
107	Feb25-FISH2-3L1-rep2-m1bp-100x_Position002_1_cmle.ics	54	1	0	1	1	1	1	9.313799999999999	1.0	0.28786627416737415	1.1492266642692268	0.0	0.9558545047074638	21072.0	362.0764527833945	154322.0	355.82404105991156
108	Feb25-FISH2-3L1-rep2-m1bp-100x_Position002_1_cmle.ics	55	1	0	1	1	1	1	8.2308	1.0	0.27366852834720157	1.0577641830759383	0.0	0.9571729653929915	21978.0	363.6694910531181	160276.0	369.5523256886146
109	Feb25-FISH2-3L1-rep2-m1bp-100x_Position002_1_cmle.ics	56	1	0	1	1	1	1	9.313799999999999	1.0	0.3149851226744966	1.2268837523156024	0.0	0.9574773324485195	22712.0	391.1433899259043	180635.0	416.4945740520284
110	Feb25-FISH2-3L1-rep2-m1bp-100x_Position002_1_cmle.ics	57	1	0	1	1	1	0	8.014199999999999	1.0	0.30396253052896965	1.3822603598481407	0.0	0.9885153836824964	11870.0	209.18829346852593	67044.0	154.58500413953104
111	Feb25-FISH2-3L1-rep2-m1bp-100x_Position002_1_cmle.ics	58	1	0	1	1	1	1	9.313799999999999	1.0	0.2500128504144623	1.034964969496143	0.0	0.9498722387028327	37764.0	607.7329964007669	345042.0	795.5718483132282
112	Feb25-FISH2-3L1-rep2-m1bp-100x_Position002_1_cmle.ics	59	1	0	1	1	0	1	7.797599999999999	0.0	0.3068489478997823	1.3850040786522122	0.0	0.9729888370389239	13130.0	228.0077086849542	78367.0	180.6927244705362
113	Feb25-FISH2-3L1-rep2-m1bp-100x_Position002_1_cmle.ics	60	1	0	1	1	1	0	8.2308	1.0	0.30758532727745064	1.3544145443700955	0.0	0.9758025658687118	14488.0	250.8662137433986	90943.0	209.689517801166
114	Feb25-FISH2-3L1-rep2-m1bp-100x_Position002_1_cmle.ics	61	1	0	1	1	1	1	9.097199999999999	1.0	0.28077646265960554	1.099540117087044	0.0	0.9494791237857647	22636.0	379.70838075566274	169689.0	391.25611191803716
115	Feb25-FISH2-3L1-rep2-m1bp-100x_Position002_1_cmle.ics	62	1	0	1	1	1	1	7.797599999999999	1.0	0.2627096521098853	1.0894749880939598	0.0	0.9489265618067965	17758.0	297.1676075439068	114052.0	262.9725089809945
116	Feb25-FISH2-3L1-rep2-m1bp-100x_Position002_1_cmle.ics	63	1	0	1	1	2	1	9.313799999999999	2.0	0.28814818497558903	1.1287595679260982	0.0	0.958779645481315	26268.0	441.72975523410634	214893.0	495.48408947193263
117	Feb25-FISH2-3L1-rep2-m1bp-100x_Position002_1_cmle.ics	64	1	0	1	1	1	1	9.313799999999999	1.0	0.26630740032622124	1.0513102136889152	0.0	0.9433427714303485	32032.0	532.8360764789129	278190.0	641.429543308516
118	Feb25-FISH2-3L1-rep2-m1bp-100x_Position002_1_cmle.ics	65	1	0	1	1	1	1	9.313799999999999	1.0	0.28387370223625147	1.0989707917854872	0.0	0.9455514521461899	21062.0	355.90804251836175	153139.0	353.096368786523
119	Feb25-FISH2-3L1-rep2-m1bp-100x_Position003_2_cmle.ics	1	1	0	1	1	1	1	8.8806	1.0	0.3046274871973824	1.1459837570029023	0.0	0.965788239335383	25154.0	425.2837056312173	207047.0	477.3933737855362
120	Feb25-FISH2-3L1-rep2-m1bp-100x_Position003_2_cmle.ics	2	1	0	1	1	1	1	8.8806	1.0	0.3030954981513673	1.3073521088611118	0.0	0.9549909633263439	20448.0	350.02730942331755	151370.0	349.0175418620729
121	Feb25-FISH2-3L1-rep2-m1bp-100x_Position003_2_cmle.ics	3	1	0	1	1	1	1	8.8806	1.0	0.3084792217675986	1.1473299145508045	0.0	0.9499669691078432	21822.0	374.7413137028423	168356.0	388.18258094557143
122	Feb25-FISH2-3L1-rep2-m1bp-100x_Position003_2_cmle.ics	4	1	0	1	1	1	2	8.8806	1.0	0.2924941469153725	1.2050216298918048	0.0	0.9541988845836431	18920.0	325.31233000620284	132347.0	305.1557416451065
123	Feb25-FISH2-3L1-rep2-m1bp-100x_Position003_2_cmle.ics	5	1	0	1	0	1	1	8.4474	1.0	0.28095450055280496	1.1891230059757643	0.0	0.9655421293130961	17402.0	294.43119471522897	114417.0	263.8140984820823
124	Feb25-FISH2-3L1-rep2-m1bp-100x_Position003_2_cmle.ics	6	1	0	1	1	1	1	8.8806	1.0	0.27789874078687166	1.1656188360479258	0.0	0.9621434704565225	21374.0	364.23803120919337	154898.0	357.15213846436785
125	Feb25-FISH2-3L1-rep2-m1bp-100x_Position003_2_cmle.ics	7	1	0	1	1	1	1	8.8806	1.0	0.3085268361353609	1.362486074334846	0.0	0.9555341785031178	17414.0	301.3698631061941	120024.0	276.74229665358683
126	Feb25-FISH2-3L1-rep2-m1bp-100x_Position003_2_cmle.ics	8	1	0	1	1	1	1	8.8806	1.0	0.2820105213112514	1.148469085100492	0.0	0.9782229219841881	17782.0	305.21703736463326	118407.0	273.013939877535
127	Feb25-FISH2-3L1-rep2-m1bp-100x_Position003_2_cmle.ics	9	1	0	1	1	1	1	8.8806	1.0	0.2713882121169461	1.0615998472804187	0.0	0.9356537682902889	35276.0	575.3499108335026	324555.0	748.3344671932686
128	Feb25-FISH2-3L1-rep2-m1bp-100x_Position003_2_cmle.ics	10	1	0	1	1	1	1	8.8806	1.0	0.28370454300320447	1.1147431150012654	0.0	0.9533107564454915	19330.0	327.5235305422884	134603.0	310.35745647922704
129	Feb25-FISH2-3L1-rep2-m1bp-100x_Position003_2_cmle.ics	11	1	0	1	1	1	1	8.8806	1.0	0.29599260732583943	1.1886238057632812	0.0	0.9416620853848963	21042.0	357.14626631576635	156151.0	360.04121146399245
130	Feb25-FISH2-3L1-rep2-m1bp-100x_Position003_2_cmle.ics	12	1	0	1	1	1	1	8.8806	1.0	0.3177536089981652	1.3531843304481774	0.0	0.9716852681408147	19072.0	329.41133877663987	139609.0	321.8999141297624
131	Feb25-FISH2-3L1-rep2-m1bp-100x_Position003_2_cmle.ics	13	1	0	1	1	2	2	8.8806	2.0	0.2596735404339056	1.0113405121845853	0.0	0.9417449102771926	21172.0	360.8940570482218	147615.0	340.35954576184116
132	Feb25-FISH2-3L1-rep2-m1bp-100x_Position003_2_cmle.ics	14	1	0	1	1	1	1	8.2308	1.0	0.29286113108166817	1.06557840941679	0.0	0.9579207596001575	18920.0	317.21411390740315	132430.0	305.3471167919291
133	Feb25-FISH2-3L1-rep2-m1bp-100x_Position003_2_cmle.ics	15	1	0	1	1	1	1	8.014199999999999	1.0	0.2735065258453388	1.1366510889427919	0.0	0.9611322308598378	18100.0	304.01474452007125	119750.0	276.1105280966059
134	Feb25-FISH2-3L1-rep2-m1bp-100x_Position003_2_cmle.ics	16	1	0	1	0	0	0	5.415	0.0	0.27526974598591747	1.398415246150881	0.0	0.9948887705001528	5288.0	92.54592161171199	18971.0	43.741902534619705
135	Feb25-FISH2-3L1-rep2-m1bp-100x_Position003_2_cmle.ics	17	1	0	1	1	1	1	8.8806	1.0	0.2879109686291404	1.199585102493483	0.0	0.9629036360195549	19136.0	325.4817899733177	133561.0	307.95489138297097
136	Feb25-FISH2-3L1-rep2-m1bp-100x_Position003_2_cmle.ics	18	1	0	1	1	1	1	8.8806	1.0	0.2864704174310388	1.1694454428897885	0.0	0.9370027649065128	19042.0	322.3980851622017	132246.0	304.9228634543945
137	Feb25-FISH2-3L1-rep2-m1bp-100x_Position003_2_cmle.ics	19	1	0	1	1	1	1	8.8806	1.0	0.3147444478517533	1.2648079132527115	0.0	0.9588888616945132	20680.0	354.2523620025019	156884.0	361.7313076401496
138	Feb25-FISH2-3L1-rep2-m1bp-100x_Position003_2_cmle.ics	20	1	0	1	1	1	2	8.8806	1.0	0.30452093641687494	1.2535947916828454	0.0	0.9529883923150132	20030.0	342.39455149932115	147097.0	339.16518038769465
139	Feb25-FISH2-3L1-rep2-m1bp-100x_Position003_2_cmle.ics	21	1	0	1	1	1	1	8.8806	1.0	0.32200260953644944	1.2038796019994475	0.0	0.9554704061723555	22514.0	385.00996098138353	180253.0	415.6137872317119
140	Feb25-FISH2-3L1-rep2-m1bp-100x_Position003_2_cmle.ics	22	1	0	1	2	1	1	8.8806	1.0	0.2707953131875701	1.2137802099482613	0.0	0.9303101785528097	33498.0	546.2650778672589	300001.0	691.7197038789967
141	Feb25-FISH2-3L1-rep2-m1bp-100x_Position003_2_cmle.ics	23	1	0	1	1	1	1	8.8806	1.0	0.30208398198097863	1.1210556898502495	0.0	0.9490691325408968	21262.0	364.91820198448397	160230.0	369.446262354231
142	Feb25-FISH2-3L1-rep2-m1bp-100x_Position003_2_cmle.ics	24	1	0	1	1	0	1	7.147799999999999	0.0	0.2834999147845626	1.2835957632445607	0.0	0.9827165091284762	11870.0	204.81151193537113	64748.0	149.29106031898988
143	Feb25-FISH2-3L1-rep2-m1bp-100x_Position003_2_cmle.ics	25	1	0	1	0	0	0	6.0648	0.0	0.3004383404395994	1.37704906838685	0.0	0.9883836330352075	7602.0	131.97075755121355	34162.0	78.76816585249477
144	Feb25-FISH2-3L1-rep2-m1bp-100x_Position003_2_cmle.ics	26	1	0	1	1	1	1	8.8806	1.0	0.2976588691295688	1.181026060158408	0.0	0.9543815856295027	20888.0	354.1494193266076	154874.0	357.0968010725155
145	Feb25-FISH2-3L1-rep2-m1bp-100x_Position003_2_cmle.ics	27	1	0	1	1	1	1	8.8806	1.0	0.30124284252810507	1.122525716606219	0.0	0.9521659659297387	23724.0	402.0332386836775	188588.0	434.8320022770999
146	Feb25-FISH2-3L1-rep2-m1bp-100x_Position003_2_cmle.ics	28	1	0	1	1	1	1	8.8806	1.0	0.30014268565791663	1.1451224884707694	0.0	0.9571441647741902	22048.0	375.88321869240207	168652.0	388.8650754450837
147	Feb25-FISH2-3L1-rep2-m1bp-100x_Position003_2_cmle.ics	29	1	0	1	2	1	2	8.8806	1.0	0.30287173360297936	1.0885300855891775	0.0	0.9648804417456317	23784.0	405.24652094823654	189815.0	437.66112643555107
148	Feb25-FISH2-3L1-rep2-m1bp-100x_Position003_2_cmle.ics	30	1	0	1	1	1	1	7.797599999999999	1.0	0.2520038196155763	1.0558499393331011	0.0	0.9595279476846479	22540.0	368.5987906780557	159738.0	368.31184582125786
149	Feb25-FISH2-3L1-rep2-m1bp-100x_Position003_2_cmle.ics	31	1	0	1	0	0	0	5.848199999999999	0.0	0.2918135502416582	1.4457491128089262	0.0	0.99815095906346	6018.0	105.41917537958956	23714.0	54.677954599439765
150	Feb25-FISH2-3L1-rep2-m1bp-100x_Position003_2_cmle.ics	32	1	0	1	1	1	1	8.8806	1.0	0.28869751257076465	1.133839352345339	0.0	0.9480389760707023	21934.0	370.48013985495214	164124.0	378.4247541822742
151	Feb25-FISH2-3L1-rep2-m1bp-100x_Position003_2_cmle.ics	33	1	0	1	2	2	1	8.8806	2.0	0.2958430228419912	1.044953734089463	0.0	0.9443837211833851	31658.0	521.9268623279813	288091.0	664.2585231722695
152	Feb25-FISH2-3L1-rep2-m1bp-100x_Position003_2_cmle.ics	34	1	0	1	1	0	1	7.5809999999999995	0.0	0.3120843754454828	1.3135051754220157	0.0	0.9598053209764986	12838.0	221.318341804108	76411.0	176.18272703456992
153	Feb25-FISH2-3L1-rep2-m1bp-100x_Position003_2_cmle.ics	35	1	0	1	0	0	0	5.6316	0.0	0.2453707000104992	1.1524570528862774	0.0	0.9359058261924731	9856.0	165.72476009790518	45576.0	105.08570712760677
154	Feb25-FISH2-3L1-rep2-m1bp-100x_Position003_2_cmle.ics	36	1	0	1	1	1	1	8.8806	1.0	0.29391961994632476	1.1687346592214356	0.0	0.952679894806143	21532.0	366.715732552316	161070.0	371.3830710690631
155	Feb25-FISH2-3L1-rep2-m1bp-100x_Position003_2_cmle.ics	37	1	0	1	1	1	1	8.8806	1.0	0.3025657449855594	1.2377172960852705	0.0	0.9508190514748991	19836.0	341.3592366304773	144499.0	333.1749077196781
156	Feb25-FISH2-3L1-rep2-m1bp-100x_Position003_2_cmle.ics	38	1	0	1	1	1	2	7.797599999999999	1.0	0.2893343019137271	1.0515567330165176	0.0	0.9594670664110534	18314.0	308.49288535958436	125357.0	289.0387262681104
157	Feb25-FISH2-3L1-rep2-m1bp-100x_Position003_2_cmle.ics	39	1	0	1	1	1	1	7.797599999999999	1.0	0.2673413849412278	1.0530137094271697	0.0	0.9526142242262924	18004.0	300.5352655644453	117452.0	270.8119728267436
158	Feb25-FISH2-3L1-rep2-m1bp-100x_Position003_2_cmle.ics	41	1	0	1	1	0	1	8.8806	0.0	0.30053978490806627	1.2055633905634917	0.0	0.9504385526550687	20960.0	356.249964381042	156427.0	360.6775914702945
159	Feb25-FISH2-3L1-rep2-m1bp-100x_Position003_2_cmle.ics	42	1	0	1	1	1	1	8.014199999999999	1.0	0.2596764035059747	1.0578337895908971	0.0	0.9443942909347269	22514.0	370.6859486910189	161871.0	373.2299565221352
160	Feb25-FISH2-3L1-rep2-m1bp-100x_Position003_2_cmle.ics	43	1	0	1	1	1	1	8.8806	1.0	0.2841116869389549	1.1360015838371194	0.0	0.9684703245128647	24246.0	408.2921287102415	189225.0	436.30074888584755
161	Feb25-FISH2-3L1-rep2-m1bp-100x_Position003_2_cmle.ics	44	1	0	1	2	1	1	8.8806	1.0	0.29042628485909183	1.1605801574292725	0.0	0.9489862013977713	20646.0	350.0987789181493	150330.0	346.61958821513787
162	Feb25-FISH2-3L1-rep2-m1bp-100x_Position003_2_cmle.ics	45	1	0	1	1	1	1	8.2308	1.0	0.2912110974789285	1.3653628325980756	0.0	0.9895942335393325	12826.0	223.64815195392757	73708.0	169.95035327719938
163	Feb25-FISH2-3L1-rep2-m1bp-100x_Position004_3_cmle.ics	1	1	0	1	1	1	1	6.7146	1.0	0.31639372887313644	1.1847536128429828	0.0	0.9639817799245468	11468.0	194.72768744581975	64956.0	149.77065104837686
164	Feb25-FISH2-3L1-rep2-m1bp-100x_Position004_3_cmle.ics	2	1	0	1	1	1	1	9.747	1.0	0.2916448596790581	1.3220088359639683	0.0	0.9564668522332843	20224.0	349.63225731088176	146050.0	336.75108666813605
165	Feb25-FISH2-3L1-rep2-m1bp-100x_Position004_3_cmle.ics	3	1	0	1	1	1	1	9.097199999999999	1.0	0.28601225303497463	1.0594308000517463	0.0	0.9573994719138605	21454.0	363.96618578765714	158026.0	364.3644452024571
166	Feb25-FISH2-3L1-rep2-m1bp-100x_Position004_3_cmle.ics	4	1	0	1	2	2	2	9.747	2.0	0.27265395428898664	1.1377213645096915	0.0	0.9466528528592407	26594.0	448.2427341638264	212939.0	490.9787034852873
167	Feb25-FISH2-3L1-rep2-m1bp-100x_Position004_3_cmle.ics	5	1	0	1	2	2	1	9.747	2.0	0.28895654509633023	1.0481731758819621	0.0	0.9342208667608379	32550.0	545.16115612668	296836.0	684.4220853284685
168	Feb25-FISH2-3L1-rep2-m1bp-100x_Position004_3_cmle.ics	6	1	0	1	1	1	1	9.747	1.0	0.29548014224525165	1.3604938586088626	0.0	0.980402240117399	21060.0	364.7105311681555	156216.0	360.19108356692595
169	Feb25-FISH2-3L1-rep2-m1bp-100x_Position004_3_cmle.ics	7	1	0	1	1	1	1	8.664	1.0	0.281920195624997	1.1096173594091165	0.0	0.9621057660766197	17160.0	296.3957032587562	112231.0	258.77378437419765
170	Feb25-FISH2-3L1-rep2-m1bp-100x_Position004_3_cmle.ics	8	1	0	1	1	1	1	8.2308	1.0	0.296112101711616	1.079748112032714	0.0	0.9685533462466582	19052.0	322.4577254798845	134559.0	310.2560045941644
171	Feb25-FISH2-3L1-rep2-m1bp-100x_Position004_3_cmle.ics	9	1	0	1	1	1	1	6.9312	1.0	0.2906297573214988	1.1125911888095763	0.0	0.9642135337882601	12386.0	212.34063065662647	69878.0	161.119427827429
172	Feb25-FISH2-3L1-rep2-m1bp-100x_Position004_3_cmle.ics	10	1	0	1	2	1	1	9.097199999999999	1.0	0.30014097666714773	1.1754083817974268	0.0	0.9542285934535687	19238.0	328.5102239436517	137460.0	316.9449118343168
173	Feb25-FISH2-3L1-rep2-m1bp-100x_Position004_3_cmle.ics	11	1	0	1	1	1	2	9.747	1.0	0.31369404519458094	1.2561650061577563	0.0	0.9610509571171865	24228.0	415.98808610184483	198611.0	457.94228054943613
174	Feb25-FISH2-3L1-rep2-m1bp-100x_Position004_3_cmle.ics	12	1	0	1	1	1	1	9.747	1.0	0.2801174701822507	1.1311766071737293	0.0	0.9463500985654024	23420.0	402.5653789603066	178371.0	411.27441342062366
175	Feb25-FISH2-3L1-rep2-m1bp-100x_Position004_3_cmle.ics	13	1	0	1	2	1	1	9.747	1.0	0.31347399870381	1.2312388567939847	0.0	0.9693649461582121	27422.0	467.729655146176	239069.0	551.22728886453
176	Feb25-FISH2-3L1-rep2-m1bp-100x_Position004_3_cmle.ics	14	1	0	1	1	1	1	8.8806	1.0	0.28749678600712325	1.0954205033224744	0.0	0.9479980339397582	20260.0	342.3151533776284	145395.0	335.24083701549904
177	Feb25-FISH2-3L1-rep2-m1bp-100x_Position004_3_cmle.ics	15	1	0	1	1	1	1	8.014199999999999	1.0	0.31968412454204037	1.4551877234824502	0.0	0.9691904075691289	12950.0	227.3554774460078	78350.0	180.65352715130746
178	Feb25-FISH2-3L1-rep2-m1bp-100x_Position004_3_cmle.ics	16	1	0	1	1	2	2	9.747	2.0	0.2958720377606188	1.2020753149557664	0.0	0.9558161785810114	25478.0	431.91582589091206	208005.0	479.60225801030896
179	Feb25-FISH2-3L1-rep2-m1bp-100x_Position004_3_cmle.ics	17	1	0	1	2	1	2	9.747	1.0	0.28073918320681573	1.0537714557357039	0.0	0.9436661730076363	32970.0	549.866142859857	298266.0	687.7192715930041
180	Feb25-FISH2-3L1-rep2-m1bp-100x_Position004_3_cmle.ics	18	1	0	1	1	1	1	8.2308	1.0	0.2759440766149797	1.0406869840320927	0.0	0.9420912480595542	21358.0	351.73314376569033	154179.0	355.494322433458
181	Feb25-FISH2-3L1-rep2-m1bp-100x_Position004_3_cmle.ics	19	1	0	1	1	1	1	9.747	1.0	0.2785261262813406	1.0226330830168286	0.0	0.9319867192749088	34652.0	578.3971529755237	320110.0	738.0855210772819
182	Feb25-FISH2-3L1-rep2-m1bp-100x_Position004_3_cmle.ics	20	1	0	1	0	0	0	5.6316	0.0	0.3061252277697189	1.4182745343518866	0.0	0.991842726904091	6506.0	113.63325226916105	27302.0	62.950894681365625
183	Feb25-FISH2-3L1-rep2-m1bp-100x_Position004_3_cmle.ics	21	1	0	1	2	1	1	8.2308	1.0	0.2825842660841771	1.03797451863538	0.0	0.958347802463358	20540.0	345.0383184702299	147146.0	339.27816089605983
184	Feb25-FISH2-3L1-rep2-m1bp-100x_Position004_3_cmle.ics	22	1	0	1	2	1	1	9.747	1.0	0.2336650194566111	1.045926645851756	0.0	0.9114342975800278	40770.0	651.9262461412027	374181.0	862.7583591959589
185	Feb25-FISH2-3L1-rep2-m1bp-100x_Position004_3_cmle.ics	23	1	0	1	1	1	1	7.147799999999999	1.0	0.29310025358368025	1.1646559240984322	0.0	0.9713888367716881	14158.0	239.88706245670923	85760.0	197.73894688571957
186	Feb25-FISH2-3L1-rep2-m1bp-100x_Position004_3_cmle.ics	24	1	0	1	1	1	1	9.747	1.0	0.3015107113760979	1.2101530641200369	0.0	0.9463716282379325	23970.0	413.19484456809204	191614.0	441.80912509981664
187	Feb25-FISH2-3L1-rep2-m1bp-100x_Position004_3_cmle.ics	25	1	0	1	1	1	1	9.313799999999999	1.0	0.29563024756186707	1.2199581615822068	0.0	0.953010561061994	20800.0	355.62339278207924	153371.0	353.6312969077623
188	Feb25-FISH2-3L1-rep2-m1bp-100x_Position004_3_cmle.ics	26	1	0	1	0	0	1	6.7146	0.0	0.2907362572421899	1.1011668069679457	0.0	0.9776524135072833	11296.0	193.45845939394218	60871.0	140.35176581017532
189	Feb25-FISH2-3L1-rep2-m1bp-100x_Position004_3_cmle.ics	27	1	0	1	1	1	1	9.747	1.0	0.2949083746733894	1.2333979055934945	0.0	0.9546783691276741	22582.0	389.2680191006865	173285.0	399.54749779724716
190	Feb25-FISH2-3L1-rep2-m1bp-100x_Position004_3_cmle.ics	28	1	0	1	0	0	0	7.5809999999999995	0.0	0.2772392557578714	1.2670112989055873	0.0	0.992946607495072	11362.0	195.7057811987287	59963.0	138.2581678184282
191	Feb25-FISH2-3L1-rep2-m1bp-100x_Position004_3_cmle.ics	29	1	0	1	1	1	1	7.5809999999999995	1.0	0.29703671781644125	1.0846484699788705	0.0	0.9639560341834372	15478.0	260.14096102581544	98685.0	227.54043812286892
192	Feb25-FISH2-3L1-rep2-m1bp-100x_Position004_3_cmle.ics	32	1	0	1	1	1	1	9.313799999999999	1.0	0.2983939310305203	1.262122708590432	0.0	0.9569874538417549	19056.0	326.66644009962226	135119.0	311.54721040405246
193	Feb25-FISH2-3L1-rep2-m1bp-100x_Position004_3_cmle.ics	33	1	0	1	1	1	1	7.5809999999999995	1.0	0.30867605267478837	1.2563102476238555	0.0	0.9693670161455029	13252.0	228.51063017166953	79698.0	183.76164399368096
194	Feb25-FISH2-3L1-rep2-m1bp-100x_Position004_3_cmle.ics	35	1	0	1	1	1	1	9.747	1.0	0.2933768150170211	1.2082190931213197	0.0	0.9439205442753689	23748.0	404.4420035338431	186392.0	429.76863092261016
195	Feb25-FISH2-3L1-rep2-m1bp-100x_Position004_3_cmle.ics	36	1	0	1	1	1	1	9.747	1.0	0.2996210770556114	1.1695096460470682	0.0	0.9507006961475157	26120.0	447.80779953773236	217280.0	500.9878542365806
196	Feb25-FISH2-3L1-rep2-m1bp-100x_Position004_3_cmle.ics	38	1	0	1	2	1	1	9.747	1.0	0.2873109569182145	1.0442183947214219	0.0	0.9294724506026761	34904.0	579.8860458315145	328672.0	757.8271356206066
197	Feb25-FISH2-3L1-rep2-m1bp-100x_Position004_3_cmle.ics	39	1	0	1	1	1	0	8.2308	1.0	0.2761223421082107	1.164813533715657	0.0	0.9827633214488084	15158.0	262.79649438422314	92212.0	212.6154823953588
198	Feb25-FISH2-3L1-rep2-m1bp-100x_Position004_3_cmle.ics	40	1	0	1	1	0	0	7.797599999999999	0.0	0.3087802785162963	1.4009263765616213	0.0	0.981793829436075	11864.0	207.5562713070084	67522.0	155.68714052725693
199	Feb25-FISH2-3L1-rep2-m1bp-100x_Position004_3_cmle.ics	41	1	0	1	1	1	1	6.7146	1.0	0.2901369848988424	1.1151135302466832	0.0	0.9704073022739469	12940.0	218.65930030622943	74555.0	171.90330206465512
200	Feb25-FISH2-3L1-rep2-m1bp-100x_Position004_3_cmle.ics	42	1	0	1	1	1	1	9.747	1.0	0.29306540600055725	1.239722164862933	0.0	0.9522636684698077	23694.0	406.02045202427024	185658.0	428.07622902179247
201	Feb25-FISH2-3L1-rep2-m1bp-100x_Position005_4_cmle.ics	1	1	0	1	1	2	1	8.4474	2.0	0.2640630924747568	1.1834508393690102	0.0	0.9337421193563341	37046.0	594.4959733856367	344540.0	794.41437453365
202	Feb25-FISH2-3L1-rep2-m1bp-100x_Position005_4_cmle.ics	2	1	0	1	1	1	1	8.4474	1.0	0.28194471240084795	1.2129817109214247	0.0	0.9507282741018563	17232.0	293.39390406597335	112943.0	260.415460332484
203	Feb25-FISH2-3L1-rep2-m1bp-100x_Position005_4_cmle.ics	3	1	0	1	1	2	2	8.4474	2.0	0.271424276997681	1.0707471203329701	0.0	0.9327236757906199	27610.0	453.72174026789594	224749.0	518.209311725963
204	Feb25-FISH2-3L1-rep2-m1bp-100x_Position005_4_cmle.ics	4	1	0	1	1	1	1	8.4474	1.0	0.283811542066984	1.068478010200299	0.0	0.961949045203504	21054.0	356.4080130870988	153035.0	352.85657342182947
205	Feb25-FISH2-3L1-rep2-m1bp-100x_Position005_4_cmle.ics	5	1	0	1	1	1	1	6.9312	1.0	0.2917590373052292	1.1069341402733157	0.0	0.9708307258778685	11792.0	200.96191847521794	65038.0	149.95972047053905
206	Feb25-FISH2-3L1-rep2-m1bp-100x_Position005_4_cmle.ics	6	1	0	1	2	2	2	8.4474	2.0	0.2731581817984411	1.1021572986933446	0.0	0.9350848657295324	32532.0	523.2494737350969	288368.0	664.897208903232
207	Feb25-FISH2-3L1-rep2-m1bp-100x_Position005_4_cmle.ics	7	1	0	1	2	1	2	8.4474	1.0	0.27619519641762325	1.1413251187983444	0.0	0.9417720122738669	32978.0	535.0655652495982	295950.0	682.3792132792527
208	Feb25-FISH2-3L1-rep2-m1bp-100x_Position005_4_cmle.ics	8	1	0	1	1	1	0	7.147799999999999	1.0	0.302865893904265	1.278372146428336	0.0	0.9727225930108468	11154.0	193.18733600449178	60960.0	140.55697530496113
209	Feb25-FISH2-3L1-rep2-m1bp-100x_Position005_4_cmle.ics	9	1	0	1	0	0	0	6.0648	0.0	0.30445270310674993	1.2107366550512564	0.0	0.9604556006927207	9478.0	161.23281430081065	47875.0	110.38656812212949
210	Feb25-FISH2-3L1-rep2-m1bp-100x_Position005_4_cmle.ics	10	1	0	1	1	1	1	7.797599999999999	1.0	0.28392217215051696	1.0849075204960157	0.0	0.9464186577407121	17914.0	299.8814764611994	120133.0	276.99362064158294
211	Feb25-FISH2-3L1-rep2-m1bp-100x_Position005_4_cmle.ics	11	1	0	1	1	1	1	7.5809999999999995	1.0	0.2924937459455674	1.1670042069739563	0.0	0.9517329178480534	15904.0	268.7716843068432	101998.0	235.1793039231533
212	Feb25-FISH2-3L1-rep2-m1bp-100x_Position005_4_cmle.ics	12	1	0	1	1	1	1	8.4474	1.0	0.29754239843791525	1.0607603212077696	0.0	0.9526479314600106	23316.0	389.8024765580997	182612.0	421.0529917058654
213	Feb25-FISH2-3L1-rep2-m1bp-100x_Position005_4_cmle.ics	13	1	0	1	3	2	1	8.4474	2.0	0.2603566629250643	1.11080449491326	0.0	0.9297185174338733	34454.0	553.5395249586298	306844.0	707.497777730897
214	Feb25-FISH2-3L1-rep2-m1bp-100x_Position005_4_cmle.ics	14	1	0	1	0	1	0	6.9312	1.0	0.2943105042338939	1.2495242710268188	0.0	0.9793444283421783	11014.0	189.2862839590089	58965.0	135.95705460723477
215	Feb25-FISH2-3L1-rep2-m1bp-100x_Position005_4_cmle.ics	15	1	0	1	1	1	1	8.2308	1.0	0.26981435975355794	1.042174894419735	0.0	0.944029959901327	19460.0	326.3094085205604	132593.0	305.722949911593
216	Feb25-FISH2-3L1-rep2-m1bp-100x_Position005_4_cmle.ics	16	1	0	1	0	0	0	5.6316	0.0	0.27352933174757427	1.2075201916302094	0.0	0.9922743025715316	6828.0	118.83976743535395	27747.0	63.97694215529456
217	Feb25-FISH2-3L1-rep2-m1bp-100x_Position005_4_cmle.ics	17	1	0	1	1	1	1	8.4474	1.0	0.27955101592471865	1.0543008359788848	0.0	0.9509887631150328	20176.0	341.58480327055906	142481.0	328.5219553547599
218	Feb25-FISH2-3L1-rep2-m1bp-100x_Position005_4_cmle.ics	18	1	0	1	0	1	1	6.7146	1.0	0.20779228174544723	1.3929869766164558	0.0	0.9028656846772782	16848.0	280.0143089668666	93737.0	216.13171250264338
219	Feb25-FISH2-3L1-rep2-m1bp-100x_Position005_4_cmle.ics	19	1	0	1	1	1	1	8.4474	1.0	0.26904572193281345	1.019952879735358	0.0	0.9477127926358221	20532.0	343.5956533852027	143494.0	330.85765443586104
220	Feb25-FISH2-3L1-rep2-m1bp-100x_Position005_4_cmle.ics	20	1	0	1	1	0	0	4.7652	0.0	0.23889949749637737	1.2737262536647886	0.0	0.9608634519267413	10888.0	175.7508690397295	52216.0	120.39571887342272
221	Feb25-FISH2-3L1-rep2-m1bp-100x_Position005_4_cmle.ics	22	1	0	1	1	1	1	7.147799999999999	1.0	0.2580996582095104	1.130965605540518	0.0	0.9452171630880667	19580.0	317.4757508056957	130884.0	301.7824664667738
222	Feb25-FISH2-3L1-rep2-m1bp-100x_Position005_4_cmle.ics	23	1	0	1	1	1	1	7.3644	1.0	0.2896400546661191	1.0856270133597767	0.0	0.9477146186512195	16644.0	278.100170070941	108665.0	250.55157023480317
223	Feb25-FISH2-3L1-rep2-m1bp-100x_Position005_4_cmle.ics	24	1	0	1	1	1	2	8.4474	1.0	0.26500617681468447	1.0755276632269004	0.0	0.9422849191634695	27738.0	455.55241568121636	223622.0	515.6107600335632
224	Feb25-FISH2-3L1-rep2-m1bp-100x_Position005_4_cmle.ics	25	1	0	1	1	1	1	7.797599999999999	1.0	0.26869639353912533	1.0430943603102336	0.0	0.9424122944673595	16158.0	271.89682949589377	100112.0	230.83070721342307
225	Feb25-FISH2-3L1-rep2-m1bp-100x_Position005_4_cmle.ics	26	1	0	1	1	1	0	6.2814	1.0	0.29715648238661946	1.1006045591056155	0.0	0.9588359719366463	11458.0	193.4275689396084	62868.0	144.9562979572227
226	Feb25-FISH2-3L1-rep2-m1bp-100x_Position005_4_cmle.ics	27	1	0	1	1	1	1	8.4474	1.0	0.29644294955350087	1.2082576186627612	0.0	0.9447698598824276	21022.0	356.18439672216795	156047.0	359.801416099299
227	Feb25-FISH2-3L1-rep2-m1bp-100x_Position005_4_cmle.ics	28	1	0	1	0	1	0	5.6316	1.0	0.2632317418065499	1.2018851142798406	0.0	0.9695609846374617	10820.0	179.80167425878153	54298.0	125.19623761661381
228	Feb25-FISH2-3L1-rep2-m1bp-100x_Position005_4_cmle.ics	29	1	0	1	0	0	0	6.7146	0.0	0.2998356803771422	1.5595701506334159	0.0	0.9917466293865913	7554.0	133.94075001461007	33805.0	77.94502214869112
229	Feb25-FISH2-3L1-rep2-m1bp-100x_Position005_4_cmle.ics	30	1	0	1	1	1	1	8.2308	1.0	0.30301079469769354	1.244604401569529	0.0	0.9567203968903117	15150.0	261.3070188015223	96521.0	222.55084995751562
230	Feb25-FISH2-3L1-rep2-m1bp-100x_Position005_4_cmle.ics	31	1	0	1	1	1	1	7.3644	1.0	0.26788718692552294	1.0154616890615165	0.0	0.9529226441957177	16922.0	280.2871295259766	107134.0	247.02150577955553
231	Feb25-FISH2-3L1-rep2-m1bp-100x_Position005_4_cmle.ics	32	1	0	1	1	1	1	7.5809999999999995	1.0	0.2642140305691209	1.078055752521806	0.0	0.9451238982137493	18898.0	312.81378782001974	125567.0	289.5229284468184
232	Feb25-FISH2-3L1-rep2-m1bp-100x_Position005_4_cmle.ics	33	1	0	1	1	1	1	8.4474	1.0	0.2789629599873666	1.1172089637635008	0.0	0.9279749015990096	29386.0	479.55535873108715	250183.0	576.8531127414876
233	Feb25-FISH2-3L1-rep2-m1bp-100x_Position005_4_cmle.ics	34	1	0	1	1	1	1	6.7146	1.0	0.2496846751976281	1.1322054677922997	0.0	0.9439977511750787	18114.0	294.16973440670944	114549.0	264.11845413727013
234	Feb25-FISH2-3L1-rep2-m1bp-100x_Position005_4_cmle.ics	35	1	0	1	1	1	1	7.147799999999999	1.0	0.2888578975490929	1.3517270746168484	0.0	0.9844727801655547	10754.0	187.712230450728	56360.0	129.95064186659462
235	Feb25-FISH2-3L1-rep2-m1bp-100x_Position005_4_cmle.ics	36	1	0	1	1	2	1	8.4474	2.0	0.2906362540582374	1.1053811509071225	0.0	0.9347563811361043	30248.0	492.45285358002405	266682.0	614.8952639153156
236	Feb25-FISH2-3L1-rep2-m1bp-100x_Position005_4_cmle.ics	39	1	0	1	1	1	1	8.4474	1.0	0.26975142358826987	1.081641842320169	0.0	0.9412486984879229	19532.0	329.9312947496315	133314.0	307.3853773918239
237	Feb25-FISH2-3L1-rep2-m1bp-100x_Position005_4_cmle.ics	40	1	0	1	1	1	1	6.2814	1.0	0.2782579986933491	1.0877785532665654	0.0	0.954878385642145	14584.0	237.844992266534	87360.0	201.42810634254272
238	Feb25-FISH2-3L1-rep2-m1bp-100x_Position005_4_cmle.ics	41	1	0	1	1	1	1	8.4474	1.0	0.28174268483513304	1.1109698890668593	0.0	0.9521805264435261	18388.0	311.19985179809976	124452.0	286.9520454503448
239	Feb25-FISH2-3L1-rep2-m1bp-100x_Position005_4_cmle.ics	42	1	0	1	1	1	1	7.147799999999999	1.0	0.28440553806931923	1.0342744429326172	0.0	0.9464791070024083	16124.0	268.4688091256135	102672.0	236.73336234434004
240	Feb25-FISH2-3L1-rep2-m1bp-100x_Position005_4_cmle.ics	44	1	0	1	1	1	1	8.014199999999999	1.0	0.2774019274507039	1.1112749364798322	0.0	0.9609218391619491	15496.0	263.58590208225735	95534.0	220.27509971758784
241	Feb25-FISH2-3L1-rep2-m1bp-100x_Position005_4_cmle.ics	45	1	0	1	1	1	1	8.4474	1.0	0.30363403076725504	1.3852405253274196	0.0	0.9390757450211735	15416.0	267.1344823414327	99176.0	228.67254893118147
242	Feb25-FISH2-3L1-rep2-m1bp-100x_Position005_4_cmle.ics	46	1	0	1	2	1	2	8.4474	1.0	0.26111116158231273	1.1195851514488115	0.0	0.9340159451190096	31594.0	511.50899359210723	269832.0	622.1582965959361
243	Feb25-FISH2-3L1-rep2-m1bp-100x_Position005_4_cmle.ics	47	1	0	1	1	1	1	8.4474	1.0	0.27247824325768416	1.0522413904816337	0.0	0.9356567676408168	28188.0	458.7043349531948	232293.0	535.6036985648841
244	Feb25-FISH2-3L1-rep2-m1bp-100x_Position005_4_cmle.ics	48	1	0	1	0	0	0	6.2814	0.0	0.3020519346160099	1.3023196200891087	0.0	0.9648744993215527	8316.0	144.7673110098891	39191.0	90.36365517022196
245	Feb25-FISH2-3L1-rep2-m1bp-100x_Position005_4_cmle.ics	49	1	0	1	1	1	1	8.4474	1.0	0.29135010304454423	1.206722780819581	0.0	0.9600145511013028	16500.0	281.9270803143211	107574.0	248.03602463018188
246	Feb25-FISH2-3L1-rep2-m1bp-100x_Position005_4_cmle.ics	50	1	0	1	1	1	1	7.147799999999999	1.0	0.2797689567135237	1.144366934032518	0.0	0.9861927281838986	11412.0	195.1379885799875	60634.0	139.8053090656334
247	Feb25-FISH2-3L1-rep2-m1bp-100x_Position005_4_cmle.ics	51	1	0	1	1	1	1	8.2308	1.0	0.25936581853907265	1.0714687414951543	0.0	0.9385414238923993	20398.0	338.3307516496506	139512.0	321.6762588376925
248	Feb25-FISH2-3L1-rep2-m1bp-100x_Position005_4_cmle.ics	52	1	0	1	1	1	1	6.0648	1.0	0.22163641471952392	1.2842136259490782	0.0	0.9481256121584928	19148.0	303.8660547789755	117295.0	270.44997405504284
249	Feb25-FISH2-3L1-rep2-m1bp-100x_Position005_4_cmle.ics	53	1	0	1	1	1	0	7.5809999999999995	1.0	0.2888992608142974	1.1760863180421328	0.0	0.9476266538572876	15148.0	257.02597334950735	94228.0	217.26382331095596
250	Feb25-FISH2-3L1-rep2-m1bp-100x_Position005_4_cmle.ics	54	1	0	1	0	2	0	8.4474	2.0	0.2793712765780225	1.08827722843468	0.0	0.9505477475875548	18842.0	320.5031213435879	128545.0	296.3893764858305
251	Feb25-FISH2-3L1-rep2-m1bp-100x_Position005_4_cmle.ics	55	1	0	1	1	1	1	8.2308	1.0	0.27783905584734003	1.1131436595363708	0.0	0.9543594593543246	16076.0	275.07304085939194	101027.0	232.94044527779374
252	Feb25-FISH2-3L1-rep2-m1bp-100x_Position005_4_cmle.ics	56	1	0	1	1	1	2	8.4474	1.0	0.2613846655210923	1.0957426025290808	0.0	0.9292527649206316	29898.0	481.75231088825984	248529.0	573.0394441529968
253	Feb25-FISH2-3L1-rep2-m1bp-100x_Position005_4_cmle.ics	57	1	0	1	1	1	1	7.5809999999999995	1.0	0.27456441713193136	1.0745215744923142	0.0	0.9470443169223843	17828.0	298.52129972121134	117287.0	270.43152825775877
254	Feb25-FISH2-3L1-rep2-m1bp-100x_Position005_4_cmle.ics	58	1	0	1	1	1	1	7.797599999999999	1.0	0.28521929751239483	1.0598982308459675	0.0	0.9491153626088513	15810.0	266.6709999470452	99830.0	230.18049285915794
255	Feb25-FISH2-3L1-rep2-m1bp-100x_Position005_4_cmle.ics	59	1	0	1	1	1	1	7.5809999999999995	1.0	0.258450595718028	1.0817683693243063	0.0	0.9453883747921402	17780.0	296.09110540261776	113334.0	261.31699867474515
256	Feb25-FISH2-3L1-rep2-m1bp-100x_Position005_4_cmle.ics	60	1	0	1	0	0	0	4.7652	0.0	0.30100157092643726	1.2445960978853599	0.0	0.96818128198091	5788.0	99.46001930043998	22717.0	52.37914711290685
257	Feb25-FISH2-3L1-rep2-m1bp-100x_Position005_4_cmle.ics	62	1	0	1	1	1	1	7.797599999999999	1.0	0.3071213584759685	1.432587682766533	0.0	0.9614470616487395	12060.0	211.4917219462912	69016.0	159.13189317006558
258	Feb25-FISH2-3L1-rep2-m1bp-100x_Position005_4_cmle.ics	63	1	0	1	0	0	0	4.9818	0.0	0.30028785276972414	1.3230788238189612	0.0	0.9872795650316797	5410.0	94.31272653580989	20504.0	47.27657843918837
259	Feb25-FISH2-3L1-rep2-m1bp-100x_Position005_4_cmle.ics	64	1	0	1	0	0	1	8.014199999999999	0.0	0.2693016503795476	1.1050781123963207	0.0	0.9606138487049927	16602.0	279.1510125722479	104384.0	240.68076296314075
260	Feb25-FISH2-3L1-rep2-m1bp-100x_Position006_5_cmle.ics	2	1	0	1	2	1	1	9.097199999999999	1.0	0.29600872702968445	1.1353333385456978	0.0	0.9498660489093335	25652.0	430.1870670054363	210188.0	484.6356549442121
261	Feb25-FISH2-3L1-rep2-m1bp-100x_Position006_5_cmle.ics	3	1	0	1	1	1	1	6.9312	1.0	0.2793174580373145	1.0578258073867988	0.0	0.9497301634999958	15808.0	261.7580127763418	98773.0	227.74334189299415
262	Feb25-FISH2-3L1-rep2-m1bp-100x_Position006_5_cmle.ics	4	1	0	1	1	0	1	6.2814	0.0	0.2977501479070467	1.1448054471846576	0.0	0.9676114236031966	10750.0	181.32682768883978	57189.0	131.86208761016113
263	Feb25-FISH2-3L1-rep2-m1bp-100x_Position006_5_cmle.ics	5	1	0	1	1	1	1	6.0648	1.0	0.2944440236643295	1.0629071236765657	0.0	0.9636046445447268	10426.0	175.95859086653655	54319.0	125.24465783448463
264	Feb25-FISH2-3L1-rep2-m1bp-100x_Position006_5_cmle.ics	6	1	0	1	1	1	1	9.097199999999999	1.0	0.28796066444433416	1.1936160253410313	0.0	0.9612245135809422	20004.0	343.75614679824054	142763.0	329.172169709025
265	Feb25-FISH2-3L1-rep2-m1bp-100x_Position006_5_cmle.ics	7	1	0	1	1	1	1	8.014199999999999	1.0	0.3082007493014209	1.230818456232021	0.0	0.9595815992714658	15142.0	260.19202720026493	97267.0	224.2709205542594
266	Feb25-FISH2-3L1-rep2-m1bp-100x_Position006_5_cmle.ics	8	1	0	1	0	0	0	4.9818	0.0	0.3154411345684125	1.2750280801316631	0.0	0.9753954429736951	5804.0	99.72396160036426	23352.0	53.84328227233353
267	Feb25-FISH2-3L1-rep2-m1bp-100x_Position006_5_cmle.ics	9	1	0	1	1	1	1	8.014199999999999	1.0	0.29447778362705024	1.0630074024912184	0.0	0.9482121648367114	19338.0	322.69358893807157	137220.0	316.3915379157934
268	Feb25-FISH2-3L1-rep2-m1bp-100x_Position006_5_cmle.ics	10	1	0	1	1	1	1	8.014199999999999	1.0	0.2919058377056796	1.080279381011527	0.0	0.9531954762370676	16804.0	285.25680609636186	110666.0	255.16532528049257
269	Feb25-FISH2-3L1-rep2-m1bp-100x_Position006_5_cmle.ics	11	1	0	1	1	1	1	7.797599999999999	1.0	0.2768532721052911	1.0737909550457256	0.0	0.9584110964881501	18412.0	307.7338991893176	123609.0	285.0083195615311
270	Feb25-FISH2-3L1-rep2-m1bp-100x_Position006_5_cmle.ics	12	1	0	1	1	1	1	7.5809999999999995	1.0	0.2698075937907429	1.0539315020046718	0.0	0.9427922988387073	19472.0	319.3453591003199	132714.0	306.0019425955153
271	Feb25-FISH2-3L1-rep2-m1bp-100x_Position006_5_cmle.ics	13	1	0	1	1	1	2	9.097199999999999	1.0	0.2985398602164788	1.3032713515322292	0.0	0.9443499260052838	20654.0	354.49050535707534	152504.0	351.6322336270963
272	Feb25-FISH2-3L1-rep2-m1bp-100x_Position006_5_cmle.ics	14	1	0	1	1	2	1	9.097199999999999	2.0	0.30613146760336196	1.1606077746747692	0.0	0.9365980335138052	25380.0	427.1043628371422	210361.0	485.034545310481
273	Feb25-FISH2-3L1-rep2-m1bp-100x_Position006_5_cmle.ics	15	1	0	1	1	1	1	9.097199999999999	1.0	0.29427356284953476	1.2954472087597693	0.0	0.9669463563530369	19396.0	335.36470681995684	137790.0	317.7058009722866
274	Feb25-FISH2-3L1-rep2-m1bp-100x_Position006_5_cmle.ics	16	1	0	1	1	1	1	5.6316	1.0	0.2901770157691487	1.038534479919068	0.0	0.9701369491737772	9914.0	165.42937012216944	50001.0	115.2885387503832
275	Feb25-FISH2-3L1-rep2-m1bp-100x_Position006_5_cmle.ics	17	1	0	1	1	1	1	6.497999999999999	1.0	0.27209246023237793	1.039600035124809	0.0	0.9609295955693102	17000.0	276.3895856199657	108719.0	250.67607936647096
276	Feb25-FISH2-3L1-rep2-m1bp-100x_Position006_5_cmle.ics	18	1	0	1	1	1	1	9.097199999999999	1.0	0.2810843711257982	1.2129658142228972	0.0	0.9472828166685472	19926.0	337.82348619127976	140224.0	323.31793479597883
277	Feb25-FISH2-3L1-rep2-m1bp-100x_Position006_5_cmle.ics	19	1	0	1	1	1	0	8.4474	1.0	0.2651240251798533	1.0821104282047458	0.0	0.9405955207310488	20816.0	347.5784717436413	145410.0	335.2754228854067
278	Feb25-FISH2-3L1-rep2-m1bp-100x_Position006_5_cmle.ics	21	1	0	1	1	1	1	9.097199999999999	1.0	0.2619846131445958	1.1370762844241735	0.0	0.948089106997961	24054.0	404.23542165521997	179553.0	413.9997799693518
279	Feb25-FISH2-3L1-rep2-m1bp-100x_Position006_5_cmle.ics	22	1	0	1	0	1	1	6.2814	1.0	0.22647620158404005	1.3659048349893927	0.0	0.9177160019066413	17590.0	283.4893674351064	104396.0	240.70843165906697
280	Feb25-FISH2-3L1-rep2-m1bp-100x_Position006_5_cmle.ics	23	1	0	1	0	1	0	7.5809999999999995	1.0	0.30657326760660714	1.2414216206561324	0.0	0.9589896263018992	13548.0	232.1062740340436	82102.0	189.30460607755774
281	Feb25-FISH2-3L1-rep2-m1bp-100x_Position006_5_cmle.ics	24	1	0	1	1	1	1	9.097199999999999	1.0	0.30518760263722045	1.389143255571563	0.0	0.9431134198499982	17480.0	303.87464264821733	120052.0	276.80685694408123
282	Feb25-FISH2-3L1-rep2-m1bp-100x_Position006_5_cmle.ics	25	1	0	1	1	1	1	9.097199999999999	1.0	0.2918056644912754	1.1470336853160954	0.0	0.947131676226683	22082.0	375.02807852489383	166678.0	384.31357496522816
283	Feb25-FISH2-3L1-rep2-m1bp-100x_Position006_5_cmle.ics	26	1	0	1	1	1	1	9.097199999999999	1.0	0.261476902176486	1.2666586786783165	0.0	0.9240645803016463	20134.0	345.49108613041045	137368.0	316.73278516554956
284	Feb25-FISH2-3L1-rep2-m1bp-100x_Position006_5_cmle.ics	27	1	0	1	2	2	2	9.097199999999999	2.0	0.25573729984600935	1.1121062459384756	0.0	0.9327407643213218	35090.0	568.7824968952418	312569.0	720.6980514123424
285	Feb25-FISH2-3L1-rep2-m1bp-100x_Position006_5_cmle.ics	28	1	0	1	1	1	1	7.797599999999999	1.0	0.2809066956402433	1.0794827546694812	0.0	0.9463633898333892	17570.0	295.0961164687774	116068.0	267.62084989659166
286	Feb25-FISH2-3L1-rep2-m1bp-100x_Position006_5_cmle.ics	29	1	0	1	1	1	1	7.3644	1.0	0.2891007374395507	1.1154349133748949	0.0	0.9612237579535999	15722.0	265.2193172974646	99669.0	229.8092711888151
287	Feb25-FISH2-3L1-rep2-m1bp-100x_Position006_5_cmle.ics	30	1	0	1	0	0	0	5.1983999999999995	0.0	0.2772124981727395	1.3615229946177665	0.0	0.9947768646888923	4444.0	78.45912854882617	14667.0	33.8180635957655
288	Feb25-FISH2-3L1-rep2-m1bp-100x_Position006_5_cmle.ics	31	1	0	1	1	1	1	8.8806	1.0	0.24515787297332425	1.0872931037922449	0.0	0.9156617642878171	20048.0	335.16669908451047	132161.0	304.72687685825076
289	Feb25-FISH2-3L1-rep2-m1bp-100x_Position006_5_cmle.ics	32	1	0	1	1	1	1	8.014199999999999	1.0	0.2905320228904432	1.0333510926026153	0.0	0.9522239850526139	18714.0	315.79360032288776	129754.0	299.1769976003925
290	Feb25-FISH2-3L1-rep2-m1bp-100x_Position006_5_cmle.ics	33	1	0	1	0	0	1	6.7146	0.0	0.28282940708309084	1.0601796770923322	0.0	0.9649422666043346	12614.0	212.52080535796364	70846.0	163.35136929880701
291	Feb25-FISH2-3L1-rep2-m1bp-100x_Position006_5_cmle.ics	34	1	0	1	1	1	1	9.097199999999999	1.0	0.27731711236088674	1.1543979761458274	0.0	0.9481544076651383	22158.0	375.06473150982964	163327.0	376.5870916278442
292	Feb25-FISH2-3L1-rep2-m1bp-100x_Position006_5_cmle.ics	35	1	0	1	1	1	1	8.664	1.0	0.28357344190097833	1.0522054137053072	0.0	0.948119006086892	19580.0	331.4252791146158	137191.0	316.32467190063846
293	Feb25-FISH2-3L1-rep2-m1bp-100x_Position006_5_cmle.ics	36	1	0	1	1	1	1	7.797599999999999	1.0	0.27304482180524753	1.1391749677352903	0.0	0.9521152899693787	16638.0	278.7852675446225	105449.0	243.13635972658864
294	Feb25-FISH2-3L1-rep2-m1bp-100x_Position006_5_cmle.ics	37	1	0	1	1	1	1	8.664	1.0	0.27576474974623727	1.04266127974252	0.0	0.9515970571189847	20086.0	338.9415680158888	140567.0	324.1087983545352
295	Feb25-FISH2-3L1-rep2-m1bp-100x_Position006_5_cmle.ics	38	1	0	1	1	0	0	6.0648	0.0	0.2884724165708384	1.1125831244620985	0.0	0.9653798736053857	9986.0	169.80022431412306	50398.0	116.20391144060744
296	Feb25-FISH2-3L1-rep2-m1bp-100x_Position006_5_cmle.ics	39	1	0	1	0	0	0	4.5485999999999995	0.0	0.28556734247395116	1.4365374174833854	0.0	0.9967177418207015	3698.0	64.97085374841704	11300.0	26.05468866381333
297	Feb25-FISH2-3L1-rep2-m1bp-100x_Position006_5_cmle.ics	40	1	0	1	1	1	1	7.147799999999999	1.0	0.27416713813108934	1.1807586176038187	0.0	0.9477158954943609	17456.0	290.8867053222078	113553.0	261.82195237539776
298	Feb25-FISH2-3L1-rep2-m1bp-100x_Position006_5_cmle.ics	41	1	0	1	1	1	1	7.797599999999999	1.0	0.2631687437088302	1.0984184139726183	0.0	0.9459664036361077	18730.0	316.78310533686926	123651.0	285.1051599972728
299	Feb25-FISH2-3L1-rep2-m1bp-100x_Position006_5_cmle.ics	42	1	0	1	1	1	1	7.147799999999999	1.0	0.2526454237495957	1.147475964500319	0.0	0.954566202124607	19280.0	314.6098998289333	126529.0	291.7410355702334
300	Feb25-FISH2-3L1-rep2-m1bp-100x_Position006_5_cmle.ics	43	1	0	1	1	1	1	7.147799999999999	1.0	0.31347034171196236	1.3215792089784961	0.0	0.9678367658658011	11720.0	202.48918699104595	66798.0	154.0177958730445
301	Feb25-FISH2-3L1-rep2-m1bp-100x_Position006_5_cmle.ics	45	1	0	1	1	1	1	8.2308	1.0	0.29078849998699047	1.1349452563688691	0.0	0.9539653805910973	17396.0	295.77163915642285	116342.0	268.2526184535726
302	Feb25-FISH2-3L1-rep2-m1bp-100x_Position006_5_cmle.ics	46	1	0	1	0	1	0	7.5809999999999995	1.0	0.28996227855843937	1.3301857771347783	0.0	0.9875268810509917	12380.0	213.77469609320087	69747.0	160.81737789690163
303	Feb25-FISH2-3L1-rep2-m1bp-100x_Position006_5_cmle.ics	47	1	0	1	1	1	0	6.9312	1.0	0.24438940063539902	1.1226562982687236	0.0	0.9375480700635802	19356.0	310.97192874591684	125181.0	288.6329187278599
304	Feb25-FISH2-3L1-rep2-m1bp-100x_Position006_5_cmle.ics	48	1	0	1	1	1	1	9.097199999999999	1.0	0.24481490510568846	1.1090157438205208	0.0	0.9359298531268263	33280.0	537.0399016846769	282467.0	651.2911276815363
305	Feb25-FISH2-3L1-rep2-m1bp-100x_Position006_5_cmle.ics	49	1	0	1	1	1	1	7.147799999999999	1.0	0.2743351894664576	1.0683155728168052	0.0	0.94673607546846	17166.0	282.58026118562356	110769.0	255.40281492052557
306	Feb25-FISH2-3L1-rep2-m1bp-100x_Position006_5_cmle.ics	50	1	0	1	1	1	1	6.9312	1.0	0.256630591812374	1.1434095624693288	0.0	0.9615504746465067	18302.0	299.611581314844	117944.0	271.94638935971676
307	Feb25-FISH2-3L1-rep2-m1bp-100x_Position006_5_cmle.ics	51	1	0	1	1	1	1	6.7146	1.0	0.28863469960865523	1.0701230631139083	0.0	0.9662872745005642	12732.0	214.0109774675158	72576.0	167.34027296149702
308	Feb25-FISH2-3L1-rep2-m1bp-100x_Position006_5_cmle.ics	52	1	0	1	1	1	1	9.097199999999999	1.0	0.27848828967680767	1.1082218956188497	0.0	0.9496240731330691	20054.0	341.22231327689263	140922.0	324.9273306090179
309	Feb25-FISH2-3L1-rep2-m1bp-100x_Position006_5_cmle.ics	53	1	0	1	1	1	1	7.797599999999999	1.0	0.28459891895008327	1.016899908530346	0.0	0.9461230126710661	16738.0	282.00305859144635	108629.0	250.4685641470246
310	Feb25-FISH2-3L1-rep2-m1bp-100x_Position006_5_cmle.ics	55	1	0	1	1	1	1	7.147799999999999	1.0	0.2813718784371533	1.0581605488343588	0.0	0.9548318346053005	16432.0	271.63046799423114	105063.0	242.2463500076301
311	Feb25-FISH2-3L1-rep2-m1bp-100x_Position006_5_cmle.ics	56	1	0	1	2	1	1	9.097199999999999	1.0	0.29364678827314755	1.2425791066381309	0.0	0.94269228331533	22268.0	377.1250899346331	169320.0	390.4052995183074
312	Feb25-FISH2-3L1-rep2-m1bp-100x_Position006_5_cmle.ics	57	1	0	1	1	1	1	6.497999999999999	1.0	0.30999762067657954	1.2322617149998683	0.0	0.9723672790162798	10650.0	181.80706595879067	57541.0	132.6737026906622
313	Feb25-FISH2-3L1-rep2-m1bp-100x_Position006_5_cmle.ics	58	1	0	1	1	1	1	7.5809999999999995	1.0	0.27763721270088554	1.0644167560293691	0.0	0.9496565203564749	18362.0	305.32922520530815	123280.0	284.24973614822187
314	Feb25-FISH2-3L1-rep2-m1bp-100x_Position006_5_cmle.ics	59	1	0	1	1	1	1	9.097199999999999	1.0	0.29988312403212464	1.1758238920240727	0.0	0.9437334228189517	22614.0	386.8000318489497	175112.0	403.7600567520071
315	Feb25-FISH2-3L1-rep2-m1bp-100x_Position006_5_cmle.ics	60	1	0	1	1	1	1	6.9312	1.0	0.2679615230445809	1.0242149957086502	0.0	0.9551695670186254	18410.0	299.98887690890643	121588.0	280.3484500226314
316	Feb25-FISH2-3L1-rep2-m1bp-100x_Position006_5_cmle.ics	61	1	0	1	0	0	0	6.0648	0.0	0.30773996932605496	1.5051409449651265	0.0	0.9883101324280928	7216.0	127.11278811574992	31975.0	73.72554601994966
317	Feb25-FISH2-3L1-rep2-m1bp-100x_Position007_6_cmle.ics	1	1	0	1	2	2	2	9.313799999999999	2.0	0.2553096256349269	1.0296046549082012	0.0	0.9308764991760575	30700.0	505.69032001648856	255573.0	589.2809686616606
318	Feb25-FISH2-3L1-rep2-m1bp-100x_Position007_6_cmle.ics	2	1	0	1	1	1	1	9.313799999999999	1.0	0.28961189402457393	1.0876658936815329	0.0	0.9443297541552423	34986.0	573.971420353675	331149.0	763.538415604701
319	Feb25-FISH2-3L1-rep2-m1bp-100x_Position007_6_cmle.ics	3	1	0	1	1	1	1	8.4474	1.0	0.27303909735753107	1.0471395600553748	0.0	0.9551426408740558	19290.0	325.9742753365474	131639.0	303.52328858546224
320	Feb25-FISH2-3L1-rep2-m1bp-100x_Position007_6_cmle.ics	4	1	0	1	1	1	0	9.097199999999999	1.0	0.3039985562980734	1.3746839107492876	0.0	0.9479608505089211	17720.0	306.4762727143379	122294.0	281.9762916329546
321	Feb25-FISH2-3L1-rep2-m1bp-100x_Position007_6_cmle.ics	5	1	0	1	1	1	1	7.3644	1.0	0.27412028341629285	1.0277017921792007	0.0	0.9559901177440133	15368.0	259.484917531439	93793.0	216.26083308363218
322	Feb25-FISH2-3L1-rep2-m1bp-100x_Position007_6_cmle.ics	6	1	0	1	1	1	0	7.3644	1.0	0.2779141018625165	1.0731622609444538	0.0	0.9515146007638975	19338.0	315.5549880417356	133305.0	307.3646258698793
323	Feb25-FISH2-3L1-rep2-m1bp-100x_Position007_6_cmle.ics	7	1	0	1	1	0	1	7.5809999999999995	0.0	0.261694540940272	1.0964226458970454	0.0	0.9480296279577529	18598.0	307.84146444760387	122003.0	281.30532575674494
324	Feb25-FISH2-3L1-rep2-m1bp-100x_Position007_6_cmle.ics	8	1	0	1	1	1	1	7.5809999999999995	1.0	0.2544745708994979	1.061394420251887	0.0	0.9461924815575667	16900.0	281.3402264184235	104214.0	240.28878977085333
325	Feb25-FISH2-3L1-rep2-m1bp-100x_Position007_6_cmle.ics	9	1	0	1	1	1	1	9.313799999999999	1.0	0.30045182846108437	1.2123408494465224	0.0	0.9475399327232651	20724.0	357.36553870901747	153770.0	354.5512810473076
326	Feb25-FISH2-3L1-rep2-m1bp-100x_Position007_6_cmle.ics	10	1	0	1	1	1	0	7.3644	1.0	0.2769863383109677	1.0380967252655136	0.0	0.9506693185122501	17690.0	295.6947740366228	116438.0	268.473968020982
327	Feb25-FISH2-3L1-rep2-m1bp-100x_Position007_6_cmle.ics	11	1	0	1	1	1	1	7.797599999999999	1.0	0.28802180864472476	1.0514046013356346	0.0	0.9619277716574729	16312.0	276.6958806457486	105135.0	242.41236218318713
328	Feb25-FISH2-3L1-rep2-m1bp-100x_Position007_6_cmle.ics	12	1	0	1	2	1	2	9.313799999999999	1.0	0.242296825644836	1.1299091621676514	0.0	0.9231099153947097	32004.0	528.208043160429	265005.0	611.0285636596328
329	Feb25-FISH2-3L1-rep2-m1bp-100x_Position007_6_cmle.ics	13	1	0	1	1	0	1	7.5809999999999995	0.0	0.3179118095768605	1.4771839669369526	0.0	0.9684257723572245	10710.0	189.84182948446715	58764.0	135.49360395047137
330	Feb25-FISH2-3L1-rep2-m1bp-100x_Position007_6_cmle.ics	15	1	0	1	1	1	1	9.313799999999999	1.0	0.25948504834020325	1.1572338572201266	0.0	0.9363428877175288	38026.0	617.3329351755278	355182.0	818.9518963708448
331	Feb25-FISH2-3L1-rep2-m1bp-100x_Position007_6_cmle.ics	16	1	0	1	0	0	1	6.7146	0.0	0.26815563973765727	1.05384480023858	0.0	0.9747522062222251	10728.0	184.97790720257214	54106.0	124.75353848179505
332	Feb25-FISH2-3L1-rep2-m1bp-100x_Position007_6_cmle.ics	17	1	0	1	1	1	1	9.313799999999999	1.0	0.30666604653399354	1.311307125182446	0.0	0.9438575943868365	20454.0	354.11688271307895	152326.0	351.22181463752474
333	Feb25-FISH2-3L1-rep2-m1bp-100x_Position007_6_cmle.ics	18	1	0	1	1	1	1	7.147799999999999	1.0	0.26785283381418	1.0404562600447909	0.0	0.9484372824671435	17694.0	290.84565735513104	114541.0	264.10000833998606
334	Feb25-FISH2-3L1-rep2-m1bp-100x_Position007_6_cmle.ics	19	1	0	1	1	1	1	9.313799999999999	1.0	0.28461863315669295	1.1527373237130178	0.0	0.9454680468964196	20010.0	343.18807556875197	141996.0	327.4036788944104
335	Feb25-FISH2-3L1-rep2-m1bp-100x_Position007_6_cmle.ics	20	1	0	1	1	1	1	8.664	1.0	0.2839269626703942	1.1157425099804479	0.0	0.9395144276328135	19290.0	324.8976338898732	134238.0	309.5158669781393
336	Feb25-FISH2-3L1-rep2-m1bp-100x_Position007_6_cmle.ics	21	1	0	1	1	0	1	6.497999999999999	0.0	0.29236464879966345	1.2365315253974873	0.0	0.977133109508172	10326.0	176.81331311793278	53350.0	123.01041063844612
337	Feb25-FISH2-3L1-rep2-m1bp-100x_Position007_6_cmle.ics	22	1	0	1	1	1	1	7.797599999999999	1.0	0.2813153187769744	1.0542349508913094	0.0	0.9571126744936694	18384.0	305.586822247932	124317.0	286.64077262117536
338	Feb25-FISH2-3L1-rep2-m1bp-100x_Position007_6_cmle.ics	23	1	0	1	1	1	1	7.797599999999999	1.0	0.2808515911849949	1.035970512616359	0.0	0.9528093047118833	18054.0	304.27403873232447	120885.0	278.72752558628974
339	Feb25-FISH2-3L1-rep2-m1bp-100x_Position007_6_cmle.ics	24	1	0	1	1	1	1	8.664	1.0	0.29025123964704463	1.1987209713015465	0.0	0.9494201328704198	18208.0	311.08594128248166	124467.0	286.98663132025257
340	Feb25-FISH2-3L1-rep2-m1bp-100x_Position007_6_cmle.ics	25	1	0	1	1	1	1	8.2308	1.0	0.28903382953825657	1.0711763300869197	0.0	0.9474047036755202	19444.0	325.8582242299156	137065.0	316.03415059341364
341	Feb25-FISH2-3L1-rep2-m1bp-100x_Position007_6_cmle.ics	26	1	0	1	1	1	1	9.313799999999999	1.0	0.27305256560289143	1.1876203975019668	0.0	0.9620760390948125	20686.0	350.54798742840967	146188.0	337.069276671287
342	Feb25-FISH2-3L1-rep2-m1bp-100x_Position007_6_cmle.ics	27	1	0	1	1	0	1	7.147799999999999	0.0	0.31034444560547175	1.2798276042738546	0.0	0.96576707373993	11304.0	194.64366674172328	62957.0	145.1615074520085
343	Feb25-FISH2-3L1-rep2-m1bp-100x_Position007_6_cmle.ics	28	1	0	1	1	1	1	9.313799999999999	1.0	0.25361170618127127	1.126446444970907	0.0	0.9326103450882862	33654.0	555.5090112110466	292357.0	674.0947445740243
344	Feb25-FISH2-3L1-rep2-m1bp-100x_Position007_6_cmle.ics	29	1	0	1	1	1	1	8.664	1.0	0.24227032832532175	1.158453206709781	0.0	0.9357578539941622	27734.0	449.0265814262673	213768.0	492.8901492288538
345	Feb25-FISH2-3L1-rep2-m1bp-100x_Position007_6_cmle.ics	30	1	0	1	1	1	1	9.313799999999999	1.0	0.28596578547858975	1.1847950368876685	0.0	0.9417089008503626	20300.0	345.4325602556892	145437.0	335.33767745124067
346	Feb25-FISH2-3L1-rep2-m1bp-100x_Position007_6_cmle.ics	31	1	0	1	1	1	1	9.313799999999999	1.0	0.30515415580550426	1.2266854643380904	0.0	0.9498692241798582	22262.0	384.45727807900823	172536.0	397.82051002652184
347	Feb25-FISH2-3L1-rep2-m1bp-100x_Position007_6_cmle.ics	32	1	0	1	1	1	1	8.8806	1.0	0.2883770673304649	1.1862165318472215	0.0	0.9468138467583892	18154.0	310.6749436214703	123513.0	284.78696999412176
348	Feb25-FISH2-3L1-rep2-m1bp-100x_Position007_6_cmle.ics	33	1	0	1	1	1	1	8.4474	1.0	0.2508972357009858	1.1317003061489923	0.0	0.9275942165890461	19022.0	319.3297431729621	123568.0	284.9137848504501
349	Feb25-FISH2-3L1-rep2-m1bp-100x_Position007_6_cmle.ics	34	1	0	1	1	1	1	8.8806	1.0	0.2672018247301171	1.0577373627334885	0.0	0.9555626910435696	19280.0	329.7062853310295	130123.0	300.0278100001223
350	Feb25-FISH2-3L1-rep2-m1bp-100x_Position007_6_cmle.ics	35	1	0	1	1	1	1	8.2308	1.0	0.29068779795961336	1.1088583884134757	0.0	0.9530603562781871	18236.0	307.63916375099456	124848.0	287.8651124159085
351	Feb25-FISH2-3L1-rep2-m1bp-100x_Position007_6_cmle.ics	36	1	0	1	2	1	1	8.2308	1.0	0.30142568462388747	1.0880340090611333	0.0	0.9564551630684247	18780.0	313.85138258524574	132864.0	306.34780129459244
352	Feb25-FISH2-3L1-rep2-m1bp-100x_Position007_6_cmle.ics	37	1	0	1	1	1	1	9.313799999999999	1.0	0.2953643475467705	1.3011845596233234	0.0	0.9536111082916171	22244.0	382.51027294834006	169540.0	390.9125589436206
353	Feb25-FISH2-3L1-rep2-m1bp-100x_Position007_6_cmle.ics	38	1	0	1	1	1	1	7.5809999999999995	1.0	0.27026694525768824	1.0305067133792705	0.0	0.9443148028106183	17766.0	294.5611645795448	115759.0	266.90838097649265
354	Feb25-FISH2-3L1-rep2-m1bp-100x_Position007_6_cmle.ics	39	1	0	1	1	1	2	7.3644	1.0	0.2208822356555535	1.5225045027711384	0.0	0.9446473515730476	22446.0	368.4407419720059	148615.0	342.6652704223556
355	Feb25-FISH2-3L1-rep2-m1bp-100x_Position007_6_cmle.ics	40	1	0	1	1	1	1	7.3644	1.0	0.21965016550173225	1.2935796753839868	0.0	0.925555303221845	19954.0	327.0274605238887	124218.0	286.4125058797845
356	Feb25-FISH2-3L1-rep2-m1bp-100x_Position007_6_cmle.ics	41	1	0	1	1	1	1	9.313799999999999	1.0	0.2960997822657338	1.256769482541511	0.0	0.9415747464239668	19906.0	339.38938347244135	143704.0	331.3418566145691
357	Feb25-FISH2-3L1-rep2-m1bp-100x_Position007_6_cmle.ics	42	1	0	1	1	1	1	9.313799999999999	1.0	0.27388947649631484	1.0923055804559412	0.0	0.9533530026988515	19962.0	341.9281436921765	138793.0	320.0184428067826
358	Feb25-FISH2-3L1-rep2-m1bp-100x_Position007_6_cmle.ics	43	1	0	1	1	1	1	9.313799999999999	1.0	0.27681585850318036	1.1912631459598246	0.0	0.9569946046571943	19476.0	336.3801500846516	134468.0	310.04618365005757
359	Feb25-FISH2-3L1-rep2-m1bp-100x_Position007_6_cmle.ics	44	1	0	1	1	1	0	6.9312	1.0	0.2900172241706832	1.2333849528032153	0.0	0.9730713475936807	10948.0	189.56672902898552	58008.0	133.75047610712247
360	Feb25-FISH2-3L1-rep2-m1bp-100x_Position007_6_cmle.ics	45	1	0	1	0	0	0	5.1983999999999995	0.0	0.29617721317140927	1.4208900353771714	0.0	0.9947783745542087	5118.0	90.10431603204374	18737.0	43.202362964059326
361	Feb25-FISH2-3L1-rep2-m1bp-100x_Position007_6_cmle.ics	47	1	0	1	0	1	1	6.9312	1.0	0.282383064813117	1.1562383319438367	0.0	0.967847325566778	13052.0	220.5537069033788	74509.0	171.79723873027146
362	Feb25-FISH2-3L1-rep2-m1bp-100x_Position007_6_cmle.ics	48	1	0	1	1	1	1	7.797599999999999	1.0	0.27103291693144704	1.0664935768924555	0.0	0.9463103036117806	19670.0	325.33835655180167	135049.0	311.3858096778165
363	Feb25-FISH2-3L1-rep2-m1bp-100x_Position008_7_cmle.ics	1	1	0	1	1	1	1	9.747	1.0	0.3279192900518066	1.1916709288407938	0.0	0.9475095332462015	27378.0	467.4017030516734	243927.0	562.4284992653093
364	Feb25-FISH2-3L1-rep2-m1bp-100x_Position008_7_cmle.ics	2	1	0	1	0	0	0	6.7146	0.0	0.2919851725857029	1.5799332696506099	0.0	0.9960409945681258	6506.0	115.97377715320327	26664.0	61.47984234795741
365	Feb25-FISH2-3L1-rep2-m1bp-100x_Position008_7_cmle.ics	3	1	0	1	1	1	1	9.747	1.0	0.2616504696621432	1.1183604890064152	0.0	0.938149313878194	39242.0	638.51600191409	373905.0	862.1219791896569
366	Feb25-FISH2-3L1-rep2-m1bp-100x_Position008_7_cmle.ics	4	1	0	1	1	1	1	9.747	1.0	0.28011728469946323	1.0955876344551283	0.0	0.937868002578346	27774.0	473.5363857445064	230357.0	531.1398156221281
367	Feb25-FISH2-3L1-rep2-m1bp-100x_Position008_7_cmle.ics	5	1	0	1	1	1	0	8.014199999999999	1.0	0.2658237240728553	1.4029053219095449	0.0	0.989271761108807	11870.0	206.68393184260236	62697.0	144.56201904027472
368	Feb25-FISH2-3L1-rep2-m1bp-100x_Position008_7_cmle.ics	6	1	0	1	1	1	1	9.747	1.0	0.26222630169862426	1.1188786588094966	0.0	0.9357304579310761	32796.0	548.669245640267	285985.0	659.4026670372261
369	Feb25-FISH2-3L1-rep2-m1bp-100x_Position008_7_cmle.ics	7	1	0	1	1	0	1	9.747	0.0	0.28920700570007424	1.2480742566901777	0.0	0.9601322728758942	20264.0	350.3389235583729	145870.0	336.3360562292434
370	Feb25-FISH2-3L1-rep2-m1bp-100x_Position008_7_cmle.ics	8	1	0	1	1	1	1	9.747	1.0	0.29982599014481237	1.1909697021173566	0.0	0.9475905259701708	20158.0	348.46157695274417	147360.0	339.77158597340997
371	Feb25-FISH2-3L1-rep2-m1bp-100x_Position008_7_cmle.ics	9	1	0	1	1	1	1	8.4474	1.0	0.2972166597057412	1.1564828837176897	0.0	0.9548239379906389	18802.0	318.7900293959464	132165.0	304.7360997568928
372	Feb25-FISH2-3L1-rep2-m1bp-100x_Position008_7_cmle.ics	10	1	0	1	1	1	1	9.747	1.0	0.3186238494918266	1.2852064536983623	0.0	0.9739167623146933	22958.0	393.6216484905131	184635.0	425.71747269408615
373	Feb25-FISH2-3L1-rep2-m1bp-100x_Position008_7_cmle.ics	11	1	0	1	1	1	1	7.5809999999999995	1.0	0.3001262438753919	1.3483126424415481	0.0	0.9858230430405014	11124.0	194.57656672378585	60439.0	139.3556927568331
374	Feb25-FISH2-3L1-rep2-m1bp-100x_Position008_7_cmle.ics	12	1	0	1	1	1	1	9.747	1.0	0.26834871156896417	1.0791131340376048	0.0	0.9374240260667471	31310.0	517.6840532304343	269866.0	622.2366912343937
375	Feb25-FISH2-3L1-rep2-m1bp-100x_Position008_7_cmle.ics	13	1	0	1	1	1	1	7.147799999999999	1.0	0.2687355785506149	1.1193776303129606	0.0	0.9595089924797063	17556.0	291.29586650819175	113390.0	261.4461192557339
376	Feb25-FISH2-3L1-rep2-m1bp-100x_Position008_7_cmle.ics	14	1	0	1	1	1	1	9.747	1.0	0.29050254187516134	1.119578084485704	0.0	0.9341537970360623	33164.0	554.5292712989499	306090.0	705.7592613368693
377	Feb25-FISH2-3L1-rep2-m1bp-100x_Position008_7_cmle.ics	15	1	0	1	1	1	1	9.747	1.0	0.3267322159087494	1.4744952777088238	0.0	0.9646344669588612	20492.0	358.4534776166188	157669.0	363.54130149865347
378	Feb25-FISH2-3L1-rep2-m1bp-100x_Position008_7_cmle.ics	16	1	0	1	0	1	1	9.097199999999999	1.0	0.2835375229417781	1.5087690826004099	0.0	0.9858799072279947	13074.0	229.30740927505826	74850.0	172.58349083950688
379	Feb25-FISH2-3L1-rep2-m1bp-100x_Position008_7_cmle.ics	17	1	0	1	1	0	1	6.9312	0.0	0.17506271107023832	1.7969714855385441	0.0	0.8456049290812954	23304.0	381.3424669924768	139964.0	322.71844638424506
380	Feb25-FISH2-3L1-rep2-m1bp-100x_Position008_7_cmle.ics	18	1	0	1	1	1	1	9.747	1.0	0.28736604911871294	1.1858118838312905	0.0	0.95392866536234	23404.0	400.68647449039344	180479.0	416.13488100498813
381	Feb25-FISH2-3L1-rep2-m1bp-100x_Position008_7_cmle.ics	19	1	0	1	1	1	1	9.747	1.0	0.28196237976424326	1.3564441389893203	0.0	0.9396147545151573	21506.0	369.5518585281851	157474.0	363.0916851898531
382	Feb25-FISH2-3L1-rep2-m1bp-100x_Position008_7_cmle.ics	20	1	0	1	1	1	1	8.2308	1.0	0.2435842275089919	1.0832576956975304	0.0	0.9357600149998007	21850.0	362.1430838747365	149891.0	345.607375089172
383	Feb25-FISH2-3L1-rep2-m1bp-100x_Position008_7_cmle.ics	21	1	0	1	1	1	1	9.747	1.0	0.3039017537939168	1.2914235139637253	0.0	0.9872825472736024	21720.0	374.0768098653995	165932.0	382.5935043684844
384	Feb25-FISH2-3L1-rep2-m1bp-100x_Position008_7_cmle.ics	22	1	0	1	0	1	0	6.7146	1.0	0.27277938574514776	1.144111681512037	0.0	0.9554692681377774	11802.0	202.05138974186568	62967.0	145.1845646986136
385	Feb25-FISH2-3L1-rep2-m1bp-100x_Position008_7_cmle.ics	23	1	0	1	1	1	1	9.747	1.0	0.3095188027240474	1.1141860341197716	0.0	0.9435672599814039	31622.0	527.605598842406	294172.0	678.2796348328579
386	Feb25-FISH2-3L1-rep2-m1bp-100x_Position008_7_cmle.ics	24	1	0	1	1	0	1	8.4474	0.0	0.3078554917381247	1.2369405262539916	0.0	0.9680433809012966	16276.0	281.08732847391354	108335.0	249.79068109683334
387	Feb25-FISH2-3L1-rep2-m1bp-100x_Position008_7_cmle.ics	25	1	0	1	1	1	1	7.797599999999999	1.0	0.2795650484637833	1.075310632564795	0.0	0.974195975477389	19318.0	319.99973093030115	133493.0	307.798102106056
388	Feb25-FISH2-3L1-rep2-m1bp-100x_Position008_7_cmle.ics	26	1	0	1	1	1	1	9.747	1.0	0.2834744076790767	1.1066068245168637	0.0	0.9453946156456862	32844.0	544.2417020486263	297999.0	687.1036431086468
389	Feb25-FISH2-3L1-rep2-m1bp-100x_Position008_7_cmle.ics	27	1	0	1	1	1	0	7.797599999999999	1.0	0.29954353461010985	1.3086542024192531	0.0	0.9616611045061564	12668.0	220.210835408344	73378.0	169.1894641392296
390	Feb25-FISH2-3L1-rep2-m1bp-100x_Position008_7_cmle.ics	28	1	0	1	0	0	1	6.7146	0.0	0.26773884670191	1.2521879775351297	0.0	0.9669807893142022	10484.0	180.88257138220908	52230.0	120.42799901866994
391	Feb25-FISH2-3L1-rep2-m1bp-100x_Position008_7_cmle.ics	29	1	0	1	1	1	1	9.747	1.0	0.3069055913715856	1.3963260492891887	0.0	0.9611441402753772	22240.0	386.8210689065311	172774.0	398.36927249572426
392	Feb25-FISH2-3L1-rep2-m1bp-100x_Position008_7_cmle.ics	31	1	0	1	1	1	0	7.797599999999999	1.0	0.29109492988094926	1.1141961114266417	0.0	0.9689012190191907	15050.0	258.7913852199055	93669.0	215.9749232257284
393	Feb25-FISH2-3L1-rep2-m1bp-100x_Position008_7_cmle.ics	32	1	0	1	1	1	1	9.097199999999999	1.0	0.2971845302811289	1.3724542214510802	0.0	0.9573704485215108	16780.0	292.0697092893102	111423.0	256.91075884850204
394	Feb25-FISH2-3L1-rep2-m1bp-100x_Position008_7_cmle.ics	33	1	0	1	0	0	1	7.147799999999999	0.0	0.26105665651961396	1.1666265737115498	0.0	0.9541881820195803	12410.0	213.74296980665022	66420.0	153.14623195137003
395	Feb25-FISH2-3L1-rep2-m1bp-100x_Position008_7_cmle.ics	34	1	0	1	1	1	1	8.664	1.0	0.2529410635051702	1.0724263771909874	0.0	0.9656001926163792	21314.0	358.02887709306464	147157.0	339.30352386732557
396	Feb25-FISH2-3L1-rep2-m1bp-100x_Position008_7_cmle.ics	35	1	0	1	1	1	1	9.747	1.0	0.29886029783092005	1.3465050100371214	0.0	0.9381996182994824	22530.0	386.9356759489786	173840.0	400.82717498383266
397	Feb25-FISH2-3L1-rep2-m1bp-100x_Position008_7_cmle.ics	36	1	0	1	1	1	1	9.747	1.0	0.3121294433833948	1.2992352641774183	0.0	0.9641920894145617	22134.0	381.9244452004919	172994.0	398.8765319210375
398	Feb25-FISH2-3L1-rep2-m1bp-100x_Position008_7_cmle.ics	37	1	0	1	2	1	1	9.747	1.0	0.2897886232238425	1.0835074939167577	0.0	0.940718273836046	30558.0	513.7748704630824	270397.0	623.4610310291268
399	Feb25-FISH2-3L1-rep2-m1bp-100x_Position008_7_cmle.ics	38	1	0	1	1	1	1	8.2308	1.0	0.27013630759355595	1.0623663773416694	0.0	0.9606318397499978	19700.0	332.77290464536907	135134.0	311.5817962739602
400	Feb25-FISH2-3L1-rep2-m1bp-100x_Position008_7_cmle.ics	39	1	0	1	1	1	1	9.747	1.0	0.30131312396010385	1.4026867743541969	0.0	0.953995151788296	20158.0	351.78512228809655	147725.0	340.6131754744977
401	Feb25-FISH2-3L1-rep2-m1bp-100x_Position008_7_cmle.ics	40	1	0	1	1	1	1	7.3644	1.0	0.2695231164737667	1.1726797322380476	0.0	0.9766419197522642	10860.0	187.92780438867825	55248.0	127.38667604410254
402	Feb25-FISH2-3L1-rep2-m1bp-100x_Position008_7_cmle.ics	41	1	0	1	1	2	2	9.747	2.0	0.27342180089227974	1.0504766746138623	0.0	0.9272608349434217	33212.0	550.7336694259875	297600.0	686.1836589691015
403	Feb25-FISH2-3L1-rep2-m1bp-100x_Position008_7_cmle.ics	42	1	0	1	1	1	2	9.747	1.0	0.26286593418557036	1.1782152731806796	0.0	0.9379932607240317	41650.0	686.4077498978753	409792.0	944.8675200815393
404	Feb25-FISH2-3L1-rep2-m1bp-100x_Position008_7_cmle.ics	44	1	0	1	1	1	1	9.747	1.0	0.31096554528680354	1.239216839648044	0.0	0.9595909201907823	21966.0	379.17645630012476	170709.0	393.60795107176193
405	Feb25-FISH2-3L1-rep2-m1bp-100x_Position008_7_cmle.ics	45	1	0	1	1	1	1	9.747	1.0	0.2870459173201201	1.2339534243554426	0.0	0.9572013654764704	20050.0	349.0204913123104	143028.0	329.7831867440613
406	Feb25-FISH2-3L1-rep2-m1bp-100x_Position008_7_cmle.ics	46	1	0	1	1	1	1	9.097199999999999	1.0	0.29540955847567335	1.2440265569782563	0.0	0.9557358684067048	18358.0	316.70840631332175	127123.0	293.11063601857893
407	Feb25-FISH2-3L1-rep2-m1bp-100x_Position008_7_cmle.ics	47	1	0	1	1	1	1	7.3644	1.0	0.2907604937529633	1.287651174697988	0.0	0.9917121961807301	11144.0	193.1042904379799	59649.0	137.53417027502667
408	Feb25-FISH2-3L1-rep2-m1bp-100x_Position008_7_cmle.ics	48	1	0	1	1	2	2	9.747	2.0	0.25692682086225144	1.0979284941269376	0.0	0.9257453108885245	36762.0	605.0010040594416	335952.0	774.6128111491519
409	Feb25-FISH2-3L1-rep2-m1bp-100x_Position008_7_cmle.ics	49	1	0	1	0	1	1	8.014199999999999	1.0	0.2579904494869648	1.2372159463014574	0.0	0.9835996238720863	12128.0	211.39640378126663	63791.0	147.08448181887752
410	Feb25-FISH2-3L1-rep2-m1bp-100x_Position008_7_cmle.ics	50	1	0	1	4	4	2	9.747	4.0	0.23363982979661133	1.3742202850934058	0.0	0.9268478366592078	55516.0	877.5930238048014	594531.0	1370.8247881403188
411	Feb25-FISH2-3L1-rep2-m1bp-100x_Position008_7_cmle.ics	51	1	0	1	1	2	2	9.747	2.0	0.2727532416278227	1.2793923717954052	0.0	0.9483220969286944	19652.0	337.7387689603472	135291.0	311.943795045661
412	Feb25-FISH2-3L1-rep2-m1bp-100x_Position008_7_cmle.ics	52	1	0	1	1	1	1	9.747	1.0	0.2885123882033186	1.0923620113143524	0.0	0.9403883996421292	25758.0	437.1667578582745	208797.0	481.4283919414364
413	Feb25-FISH2-3L1-rep2-m1bp-100x_Position009_8_cmle.ics	1	1	0	1	1	1	2	9.747	1.0	0.28885963525493746	1.0585919344696488	0.0	0.9466850862997093	30352.0	512.7756513577061	267238.0	616.1772468265616
414	Feb25-FISH2-3L1-rep2-m1bp-100x_Position009_8_cmle.ics	2	1	0	1	1	1	1	8.014199999999999	1.0	0.29073131713585293	1.142025182740155	0.0	0.9710072804559232	17754.0	298.482531650519	119940.0	276.5486157821036
415	Feb25-FISH2-3L1-rep2-m1bp-100x_Position009_8_cmle.ics	3	1	0	1	1	1	1	7.5809999999999995	1.0	0.2615872326912092	1.062396526122379	0.0	0.9537101225472587	20736.0	338.7222701173941	143605.0	331.11358987317817
416	Feb25-FISH2-3L1-rep2-m1bp-100x_Position009_8_cmle.ics	4	1	0	1	1	1	1	7.147799999999999	1.0	0.2752051830831274	1.0446962863529075	0.0	0.9523085597342336	16604.0	272.50180681582003	105541.0	243.348486395356
417	Feb25-FISH2-3L1-rep2-m1bp-100x_Position009_8_cmle.ics	5	1	0	1	1	1	1	7.797599999999999	1.0	0.3027602304516879	1.2316698395664687	0.0	0.9655888531160786	14354.0	246.9120059429248	88978.0	205.15876884325507
418	Feb25-FISH2-3L1-rep2-m1bp-100x_Position009_8_cmle.ics	6	1	0	1	1	1	1	9.747	1.0	0.27796906362626783	1.170849464305148	0.0	0.9456948404299609	21632.0	373.3272846810198	157731.0	363.6842564276053
419	Feb25-FISH2-3L1-rep2-m1bp-100x_Position009_8_cmle.ics	7	1	0	1	1	1	1	8.2308	1.0	0.2849095899973254	1.416461923975131	0.0	0.9908220215740825	12116.0	212.55595148906744	66937.0	154.338291600856
420	Feb25-FISH2-3L1-rep2-m1bp-100x_Position009_8_cmle.ics	8	1	0	1	1	1	1	7.3644	1.0	0.26409028179469135	1.06416941321552	0.0	0.9431843695967773	17348.0	288.73061081627776	110414.0	254.58428266604292
421	Feb25-FISH2-3L1-rep2-m1bp-100x_Position009_8_cmle.ics	9	1	0	1	1	0	1	7.147799999999999	0.0	0.27744556725652436	1.2394904275947694	0.0	0.9746442525201384	11572.0	201.00733591920414	61656.0	142.16175966867917
422	Feb25-FISH2-3L1-rep2-m1bp-100x_Position009_8_cmle.ics	10	1	0	1	1	1	1	8.2308	1.0	0.29251024446232166	1.1250497632183476	0.0	0.9659066372293246	18250.0	308.6541890995984	125383.0	289.0986751092838
423	Feb25-FISH2-3L1-rep2-m1bp-100x_Position009_8_cmle.ics	11	1	0	1	1	1	1	8.014199999999999	1.0	0.29873452829867647	1.1369547437055851	0.0	0.9557689757633361	16392.0	279.93482255027413	107861.0	248.6977676077495
424	Feb25-FISH2-3L1-rep2-m1bp-100x_Position009_8_cmle.ics	12	1	0	1	1	1	1	6.9312	1.0	0.3054675477564904	1.2635168515315345	0.0	0.9766230468625188	11804.0	202.4471638863825	66650.0	153.67654862328837
425	Feb25-FISH2-3L1-rep2-m1bp-100x_Position009_8_cmle.ics	13	1	0	1	2	2	2	9.747	2.0	0.2954145947156108	1.0982328215917996	0.0	0.9449865898908038	32896.0	549.7805642914673	304933.0	703.091537904654
426	Feb25-FISH2-3L1-rep2-m1bp-100x_Position009_8_cmle.ics	14	1	0	1	1	1	1	8.4474	1.0	0.2789889061882897	1.179478299326302	0.0	0.9521069352853284	19122.0	321.16662453822386	131331.0	302.81312539002374
427	Feb25-FISH2-3L1-rep2-m1bp-100x_Position009_8_cmle.ics	15	1	0	1	1	1	1	8.2308	1.0	0.2807626476129133	1.0793665294513723	0.0	0.9622502661849816	19950.0	330.77653050990716	140397.0	323.7168251622478
428	Feb25-FISH2-3L1-rep2-m1bp-100x_Position009_8_cmle.ics	16	1	0	1	1	1	1	6.9312	1.0	0.20864023696889278	1.1852955922936548	0.0	0.9252257897267998	17760.0	291.220559252688	101657.0	234.39305181391782
429	Feb25-FISH2-3L1-rep2-m1bp-100x_Position009_8_cmle.ics	17	1	0	1	0	0	0	6.2814	0.0	0.2933690286644229	1.253360852741844	0.0	0.9917607565061358	8262.0	143.32648239989334	38248.0	88.18935681535683
430	Feb25-FISH2-3L1-rep2-m1bp-100x_Position009_8_cmle.ics	18	1	0	1	2	1	2	9.747	1.0	0.26288681601193886	1.0746739561490501	0.0	0.9414955979168587	38506.0	621.6467958518274	364293.0	839.9593537527919
431	Feb25-FISH2-3L1-rep2-m1bp-100x_Position009_8_cmle.ics	19	1	0	1	1	1	1	6.9312	1.0	0.3015510117486776	1.2195912407606042	0.0	0.9757381700198221	11266.0	193.9582906573018	61746.0	142.36927488812546
432	Feb25-FISH2-3L1-rep2-m1bp-100x_Position009_8_cmle.ics	20	1	0	1	1	1	1	9.313799999999999	1.0	0.2795191475210169	1.2448191792058605	0.0	0.979386802805368	18972.0	324.8360432970712	129912.0	299.5413020967537
433	Feb25-FISH2-3L1-rep2-m1bp-100x_Position009_8_cmle.ics	21	1	0	1	1	1	1	7.5809999999999995	1.0	0.2841935546365987	1.0184324443384303	0.0	0.9556685648491345	17252.0	288.3874352052758	113590.0	261.9072641878368
434	Feb25-FISH2-3L1-rep2-m1bp-100x_Position009_8_cmle.ics	22	1	0	1	0	1	1	8.4474	1.0	0.31282959526914544	1.391833092748639	0.0	0.9607289709422374	14514.0	253.62394224039554	91962.0	212.0390512302302
435	Feb25-FISH2-3L1-rep2-m1bp-100x_Position009_8_cmle.ics	23	1	0	1	1	1	1	7.797599999999999	1.0	0.29911881879412544	1.3541467712538684	0.0	0.974776281989624	13194.0	229.57839335913948	77940.0	179.70818004049653
436	Feb25-FISH2-3L1-rep2-m1bp-100x_Position009_8_cmle.ics	24	1	0	1	0	0	0	6.2814	0.0	0.30405028314310184	1.274222415135609	0.0	0.9692088812659221	8624.0	149.59074254618355	41525.0	95.74521652786271
437	Feb25-FISH2-3L1-rep2-m1bp-100x_Position009_8_cmle.ics	25	1	0	1	0	0	0	4.7652	0.0	0.2969974354942797	1.6302822407713273	0.0	0.9985085470154198	3648.0	64.90670464846778	11291.0	26.0339371418687
438	Feb25-FISH2-3L1-rep2-m1bp-100x_Position009_8_cmle.ics	26	1	0	1	1	2	2	9.747	2.0	0.2793215617746709	1.0850900268121277	0.0	0.947280231498343	23890.0	404.1514009511206	183506.0	423.1143095523654
439	Feb25-FISH2-3L1-rep2-m1bp-100x_Position009_8_cmle.ics	27	1	0	1	1	1	1	7.3644	1.0	0.290194749545906	1.2478744399417698	0.0	0.9661306227728693	12310.0	212.60824590661338	69184.0	159.519254913032
440	Feb25-FISH2-3L1-rep2-m1bp-100x_Position009_8_cmle.ics	28	1	0	1	1	1	2	9.747	1.0	0.29575594638741115	1.251925954446747	0.0	0.9651730688624567	19956.0	343.900529852089	144162.0	332.3978785090847
441	Feb25-FISH2-3L1-rep2-m1bp-100x_Position009_8_cmle.ics	30	1	0	1	1	2	1	9.747	2.0	0.27522131677657913	1.0530680854312051	0.0	0.9288058403726017	27836.0	467.9471793592761	229100.0	528.2415197238614
442	Feb25-FISH2-3L1-rep2-m1bp-100x_Position009_8_cmle.ics	31	1	0	1	0	0	0	6.9312	0.0	0.27744413906416876	1.608425674195364	0.0	0.9902702906344699	6928.0	124.1640308778266	28561.0	65.85380202895333
443	Feb25-FISH2-3L1-rep2-m1bp-100x_Position009_8_cmle.ics	32	1	0	1	1	1	1	7.797599999999999	1.0	0.2623224704691369	1.0375795288943002	0.0	0.9572841439830024	21172.0	348.93397489074886	148366.0	342.0911449818875
444	Feb25-FISH2-3L1-rep2-m1bp-100x_Position009_8_cmle.ics	33	1	0	1	1	1	1	8.4474	1.0	0.27404485821769503	1.0341649251499427	0.0	0.9476790835089013	18698.0	317.6127251697704	125857.0	290.1915885983677
445	Feb25-FISH2-3L1-rep2-m1bp-100x_Position009_8_cmle.ics	34	1	0	1	1	1	1	7.797599999999999	1.0	0.29826542667566835	1.3453603973335035	0.0	0.9820733680885236	12300.0	214.37421499849336	70054.0	161.52523536767956
446	Feb25-FISH2-3L1-rep2-m1bp-100x_Position009_8_cmle.ics	35	1	0	1	0	1	1	8.014199999999999	1.0	0.2714494787941247	1.0771146978507702	0.0	0.9680394188695628	16308.0	276.20860059164244	102028.0	235.24847566296867
447	Feb25-FISH2-3L1-rep2-m1bp-100x_Position009_8_cmle.ics	36	1	0	1	1	1	1	8.4474	1.0	0.27950314422451794	1.0374884478496504	0.0	0.955955854067864	19138.0	328.12446800651276	131617.0	303.4725626429309
448	Feb25-FISH2-3L1-rep2-m1bp-100x_Position009_8_cmle.ics	37	1	0	1	1	1	1	9.747	1.0	0.2882488985125852	1.234114111020601	0.0	0.9646589455383547	20302.0	352.545640817427	146038.0	336.7234179722098
449	Feb25-FISH2-3L1-rep2-m1bp-100x_Position009_8_cmle.ics	38	1	0	1	0	0	0	6.2814	0.0	0.28410701341313854	1.5226211873704374	0.0	0.9960786273208674	6610.0	116.40211341648741	26935.0	62.10469373095682
450	Feb25-FISH2-3L1-rep2-m1bp-100x_Position009_8_cmle.ics	39	1	0	1	0	1	1	8.4474	1.0	0.2885176493562614	1.082302105824781	0.0	0.948278304040283	18134.0	307.63000688106916	123339.0	284.3857739031923
451	Feb25-FISH2-3L1-rep2-m1bp-100x_Position009_8_cmle.ics	41	1	0	1	1	1	1	8.014199999999999	1.0	0.2519635737839727	1.0822705725663795	0.0	0.9249227412039234	17774.0	294.95059346675333	111846.0	257.8860803798996
452	Feb25-FISH2-3L1-rep2-m1bp-100x_Position009_8_cmle.ics	42	1	0	1	0	1	1	6.9312	1.0	0.2990262429152532	1.3038904474159423	0.0	0.9702529520853245	11364.0	196.05474484556493	62291.0	143.62589482810583
453	Feb25-FISH2-3L1-rep2-m1bp-100x_Position009_8_cmle.ics	43	1	0	1	1	1	1	7.797599999999999	1.0	0.2900519856517897	1.117311655030885	0.0	0.9566934364208404	16676.0	281.0856057990236	109056.0	251.45310857706428
454	Feb25-FISH2-3L1-rep2-m1bp-100x_Position009_8_cmle.ics	44	1	0	1	1	1	1	8.664	1.0	0.2835208313744555	1.1867293852081042	0.0	0.9388737607342993	19428.0	329.19869025141975	135584.0	312.61937237119173
455	Feb25-FISH2-3L1-rep2-m1bp-100x_Position009_8_cmle.ics	45	1	0	1	1	1	1	9.747	1.0	0.30926527870476633	1.2703270829678481	0.0	0.9663152535720144	23974.0	412.722509419745	194111.0	447.56651957712114
456	Feb25-FISH2-3L1-rep2-m1bp-100x_Position009_8_cmle.ics	46	1	0	1	1	1	1	9.313799999999999	1.0	0.30243376544736283	1.2851239969149864	0.0	0.9583688708117006	19398.0	333.09228259665537	139709.0	322.13048659581386
457	Feb25-FISH2-3L1-rep2-m1bp-100x_Position009_8_cmle.ics	48	1	0	1	1	1	1	7.5809999999999995	1.0	0.3013312465424429	1.2034088819172077	0.0	0.9505706019989573	14688.0	251.26324163624108	91884.0	211.85920470671007
458	Feb25-FISH2-3L1-rep2-m1bp-100x_Position009_8_cmle.ics	49	1	0	1	1	1	1	7.5809999999999995	1.0	0.2767373680569643	1.0949080822353434	0.0	0.9628199252976671	20196.0	330.282322471766	141973.0	327.3506472272186
459	Feb25-FISH2-3L1-rep2-m1bp-100x_Position009_8_cmle.ics	50	1	0	1	1	1	1	7.147799999999999	1.0	0.2627586830975829	1.1237437079170383	0.0	0.9557887400446906	19290.0	316.401528560795	129137.0	297.75436548485504
460	Feb25-FISH2-3L1-rep2-m1bp-100x_Position009_8_cmle.ics	51	1	0	1	1	1	1	8.8806	1.0	0.2861832752544567	1.1835317744757967	0.0	0.9522429975884771	20142.0	341.0356285076464	143797.0	331.55628900799695
461	Feb25-FISH2-3L1-rep2-m1bp-100x_Position009_8_cmle.ics	52	1	0	1	0	0	0	6.9312	0.0	0.280945868860185	1.2741765025008571	0.0	0.9797219265616591	10546.0	182.54899213752608	53978.0	124.45840572524922
462	Feb25-FISH2-3L1-rep2-m1bp-100x_Position009_8_cmle.ics	53	1	0	1	1	2	2	9.747	2.0	0.2818269862773789	1.058729800804562	0.0	0.9534992636072938	37368.0	615.0797370399996	360591.0	831.4235610595674
463	Feb25-FISH2-3L1-rep2-m1bp-100x_Position009_8_cmle.ics	54	1	0	1	1	1	1	7.147799999999999	1.0	0.2775668967138102	1.0699706554370925	0.0	0.9624366604456189	17102.0	282.8585911698282	110797.0	255.46737521101997
464	Feb25-FISH2-3L1-rep2-m1bp-100x_Position009_8_cmle.ics	55	1	0	1	1	1	1	9.747	1.0	0.28534909854645646	1.3082251569113774	0.0	0.945938066904797	20630.0	355.73295932602616	148837.0	343.1771412969898
465	Feb25-FISH2-3L1-rep2-m1bp-100x_Position009_8_cmle.ics	56	1	0	1	1	1	1	7.5809999999999995	1.0	0.2322213854315311	1.153966149189745	0.0	0.9474860220761087	26498.0	419.2983444697783	195454.0	450.6631077961921
466	Feb25-FISH2-3L1-rep2-m1bp-100x_Position009_8_cmle.ics	57	1	0	1	1	1	1	9.747	1.0	0.29016641561118844	1.3169482399305983	0.0	0.9604671707888772	19756.0	341.1629770752057	140652.0	324.304784950679
467	Feb25-FISH2-3L1-rep2-m1bp-100x_Position009_8_cmle.ics	58	1	0	1	1	1	1	6.497999999999999	1.0	0.2714808698205246	1.201880485435833	0.0	0.9623371891614895	15930.0	261.4417505536429	98507.0	227.13001913329734
468	Feb25-FISH2-3L1-rep2-m1bp-100x_Position009_8_cmle.ics	59	1	0	1	1	1	1	9.747	1.0	0.28947746296583965	1.0979615956129098	0.0	0.9571870553130651	31846.0	531.8157065158401	287517.0	662.9350372171342
469	Feb25-FISH2-3L1-rep2-m1bp-100x_Position009_8_cmle.ics	60	1	0	1	1	1	1	7.5809999999999995	1.0	0.30185227336860976	1.3143673177510757	0.0	0.9692230262900698	12096.0	209.44079900215488	68728.0	158.4678444678374
470	Feb25-FISH2-3L1-rep2-m1bp-100x_Position009_8_cmle.ics	61	1	0	1	1	1	1	9.747	1.0	0.27182239051802093	1.202212193570091	0.0	0.9567954756486546	20654.0	353.0393799289765	145520.0	335.52905259806334
471	Feb25-FISH2-3L1-rep2-m1bp-100x_Position009_8_cmle.ics	62	1	0	1	2	2	1	9.747	2.0	0.27746205552134245	1.0556844223439723	0.0	0.9552293634717122	22698.0	387.24951896993974	169378.0	390.5390315486172
472	Feb25-FISH2-3L1-rep2-m1bp-100x_Position009_8_cmle.ics	63	1	0	1	1	1	1	8.664	1.0	0.3101869287346702	1.3000270493594421	0.0	0.9516577382525526	16058.0	277.807085496802	106567.0	245.7141598970438
473	Feb25-FISH2-3L1-rep2-m1bp-100x_Position010_9_cmle.ics	1	1	0	1	1	1	1	8.8806	1.0	0.2838394863269797	1.102039576818986	0.0	0.9533380873966348	20926.0	349.66223541729096	151649.0	349.66083904235643
474	Feb25-FISH2-3L1-rep2-m1bp-100x_Position010_9_cmle.ics	2	1	0	1	1	1	2	9.747	1.0	0.23792970070307393	1.0136048320729365	0.0	0.9292117770222883	31858.0	526.6538612563166	260811.0	601.3583544334352
475	Feb25-FISH2-3L1-rep2-m1bp-100x_Position010_9_cmle.ics	3	1	0	1	1	1	0	7.147799999999999	1.0	0.3145716672798923	1.4558270657195638	0.0	0.9747787767230576	10160.0	177.90166994162732	54010.0	124.53218891438566
476	Feb25-FISH2-3L1-rep2-m1bp-100x_Position010_9_cmle.ics	4	1	0	1	2	1	1	9.747	1.0	0.26161901471763727	1.1564610089090561	0.0	0.9365005079592126	36438.0	595.6772801831091	334534.0	771.3432935805424
477	Feb25-FISH2-3L1-rep2-m1bp-100x_Position010_9_cmle.ics	5	1	0	1	1	1	1	8.664	1.0	0.2813034371413253	1.2068380439620074	0.0	0.9730673924189394	16518.0	284.2719746752679	105876.0	244.12090415662834
478	Feb25-FISH2-3L1-rep2-m1bp-100x_Position010_9_cmle.ics	6	1	0	1	0	0	0	6.497999999999999	0.0	0.3080679640547722	1.4924676705036024	0.0	0.994018134521587	7626.0	134.98805887122685	34757.0	80.14007202550088
479	Feb25-FISH2-3L1-rep2-m1bp-100x_Position010_9_cmle.ics	7	1	0	1	0	0	0	4.9818	0.0	0.29895200588181914	1.5535192956881159	0.0	0.9988347538398231	4126.0	73.27178845993322	13626.0	31.417804224169956
480	Feb25-FISH2-3L1-rep2-m1bp-100x_Position010_9_cmle.ics	8	1	0	1	1	1	1	9.747	1.0	0.2729937964068292	1.117499535458402	0.0	0.9398329146863283	27004.0	453.6136432933723	218018.0	502.6894790360402
481	Feb25-FISH2-3L1-rep2-m1bp-100x_Position010_9_cmle.ics	9	1	0	1	1	2	1	9.747	2.0	0.24973518523173283	1.101288576070814	0.0	0.9322858854246792	33944.0	566.6708957062065	293872.0	677.5879174347036
482	Feb25-FISH2-3L1-rep2-m1bp-100x_Position010_9_cmle.ics	10	1	0	1	1	1	1	9.5304	1.0	0.2875501600502298	1.3060992243612648	0.0	0.9573450725557916	20964.0	360.2714370100653	153053.0	352.89807646571876
483	Feb25-FISH2-3L1-rep2-m1bp-100x_Position010_9_cmle.ics	11	1	0	1	1	1	1	8.664	1.0	0.28960247899184344	1.1828202403723898	0.0	0.9450515441753595	18850.0	321.3840604564353	130961.0	301.9600072656334
484	Feb25-FISH2-3L1-rep2-m1bp-100x_Position010_9_cmle.ics	13	1	0	1	1	1	1	7.147799999999999	1.0	0.3082737726900903	1.3201881449323567	0.0	0.9763831353160238	11180.0	193.4875133732465	61717.0	142.30240887297055
485	Feb25-FISH2-3L1-rep2-m1bp-100x_Position010_9_cmle.ics	14	1	0	1	2	1	3	9.747	1.0	0.2733444228853832	1.1377944922422856	0.0	0.9277041426118836	31758.0	529.263977170735	278233.0	641.5286894689181
486	Feb25-FISH2-3L1-rep2-m1bp-100x_Position010_9_cmle.ics	15	1	0	1	0	0	0	7.3644	0.0	0.31412983998969	1.376307838310953	0.0	0.9795717498974859	11716.0	203.78070584880768	66834.0	154.10080196082302
487	Feb25-FISH2-3L1-rep2-m1bp-100x_Position010_9_cmle.ics	16	1	0	1	1	1	1	9.747	1.0	0.2932010248873806	1.290279336540946	0.0	0.9648915573084124	22176.0	381.201276182945	168144.0	387.6937673175423
488	Feb25-FISH2-3L1-rep2-m1bp-100x_Position010_9_cmle.ics	17	1	0	1	0	0	0	7.147799999999999	0.0	0.30405109020203314	1.5962728405722781	0.0	0.992908324308849	8228.0	146.96684717940718	38698.0	89.22693291258834
489	Feb25-FISH2-3L1-rep2-m1bp-100x_Position010_9_cmle.ics	18	1	0	1	1	1	1	7.5809999999999995	1.0	0.3099320825065049	1.4368265285809054	0.0	0.9800176331124815	11362.0	199.02932653406646	63400.0	146.1829434766164
490	Feb25-FISH2-3L1-rep2-m1bp-100x_Position010_9_cmle.ics	19	1	0	1	2	2	2	9.747	2.0	0.284361235659042	1.0992847585744563	0.0	0.9584955645356215	38202.0	625.2684289753539	374402.0	863.2679243459327
491	Feb25-FISH2-3L1-rep2-m1bp-100x_Position010_9_cmle.ics	20	1	0	1	1	1	1	8.4474	1.0	0.2725801451500944	1.0128695924304079	0.0	0.9520231379318271	20254.0	340.58951022074854	141510.0	326.2830967094004
492	Feb25-FISH2-3L1-rep2-m1bp-100x_Position010_9_cmle.ics	21	1	0	1	1	2	1	9.747	2.0	0.2912098289783764	1.0396799983940188	0.0	0.9356879544077227	34184.0	567.680968851166	320709.0	739.4666501489301
493	Feb25-FISH2-3L1-rep2-m1bp-100x_Position010_9_cmle.ics	22	1	0	1	1	0	0	5.848199999999999	0.0	0.2779476184291276	1.0367450811392307	0.0	0.9738780300181581	9904.0	169.13797486780336	48862.0	112.66231836205726
494	Feb25-FISH2-3L1-rep2-m1bp-100x_Position010_9_cmle.ics	23	1	0	1	1	1	1	7.797599999999999	1.0	0.2771109307269474	1.0032037266706382	0.0	0.9534201349427998	17954.0	301.92224189259014	119081.0	274.5679982987217
495	Feb25-FISH2-3L1-rep2-m1bp-100x_Position010_9_cmle.ics	24	1	0	1	1	1	1	8.4474	1.0	0.3065750410827111	1.188148936956736	0.0	0.9599537235042018	17220.0	295.34923023434163	117650.0	271.2685063095255
496	Feb25-FISH2-3L1-rep2-m1bp-100x_Position010_9_cmle.ics	25	1	0	1	1	1	1	6.9312	1.0	0.2633697105393055	1.1415033985552587	0.0	0.9500424265570698	15928.0	265.8206471725583	97006.0	223.6691264178651
497	Feb25-FISH2-3L1-rep2-m1bp-100x_Position010_9_cmle.ics	26	1	0	1	1	1	1	7.147799999999999	1.0	0.30905691251655254	1.3747720629079743	0.0	0.9884231347166006	10032.0	175.29862131658516	52526.0	121.11049351818222
498	Feb25-FISH2-3L1-rep2-m1bp-100x_Position010_9_cmle.ics	27	1	0	1	1	1	2	9.5304	1.0	0.30662745424683124	1.2977435226471707	0.0	0.9636289058086652	19040.0	329.67923263736424	136798.0	315.4185221090563
499	Feb25-FISH2-3L1-rep2-m1bp-100x_Position010_9_cmle.ics	28	1	0	1	1	2	1	9.313799999999999	2.0	0.2919770878504773	1.241952519149663	0.0	0.9630603247410224	19952.0	340.791861927848	143195.0	330.1682427623672
500	Feb25-FISH2-3L1-rep2-m1bp-100x_Position010_9_cmle.ics	29	1	0	1	1	0	1	8.664	0.0	0.2865975455316394	1.1643763416146327	0.0	0.950428727698917	19022.0	325.01721864119617	132067.0	304.5101387401624
501	Feb25-FISH2-3L1-rep2-m1bp-100x_Position010_9_cmle.ics	30	1	0	1	2	2	1	9.747	2.0	0.2724603808649286	1.0707321452327452	0.0	0.9381629667403115	34228.0	565.1768858359842	310812.0	716.6468931838184
502	Feb25-FISH2-3L1-rep2-m1bp-100x_Position010_9_cmle.ics	31	1	0	1	1	1	0	7.797599999999999	1.0	0.30402001031196596	1.3710812158950043	0.0	0.9823089373267218	12362.0	215.3618835374386	71262.0	164.310550757581
503	Feb25-FISH2-3L1-rep2-m1bp-100x_Position010_9_cmle.ics	32	1	0	1	1	1	1	8.664	1.0	0.25937672862610284	1.005977046392397	0.0	0.966324575788829	20494.0	345.29761268252054	140501.0	323.9566205269413
504	Feb25-FISH2-3L1-rep2-m1bp-100x_Position010_9_cmle.ics	33	1	0	1	1	1	1	9.747	1.0	0.2978908525338808	1.2326769988245396	0.0	0.9425139408120164	24280.0	416.6118460881829	194167.0	447.69564015810994
505	Feb25-FISH2-3L1-rep2-m1bp-100x_Position010_9_cmle.ics	34	1	0	1	1	1	1	8.4474	1.0	0.2963419485384248	1.179266494192192	0.0	0.9571368094348252	17580.0	298.17503388685896	119316.0	275.1098435939426
506	Feb25-FISH2-3L1-rep2-m1bp-100x_Position010_9_cmle.ics	35	1	0	1	1	1	1	8.2308	1.0	0.27039502161709933	1.0872853951127384	0.0	0.9424787005762202	18240.0	308.57114353306366	120451.0	277.72684108362654
507	Feb25-FISH2-3L1-rep2-m1bp-100x_Position010_9_cmle.ics	36	1	0	1	1	1	1	7.147799999999999	1.0	0.2997578513375756	1.2395323605490973	0.0	0.9719241533707578	11634.0	201.83116771626698	64603.0	148.95673024321528
508	Feb25-FISH2-3L1-rep2-m1bp-100x_Position010_9_cmle.ics	37	1	0	1	0	0	0	6.497999999999999	0.0	0.30399998652483456	1.382511331652282	0.0	0.9721942012053596	8972.0	156.22088702546748	44060.0	101.59022854226684
509	Feb25-FISH2-3L1-rep2-m1bp-100x_Position010_9_cmle.ics	38	1	0	1	1	1	1	8.2308	1.0	0.30387683794038084	1.0726965650596914	0.0	0.9617281957958073	19812.0	331.694844639772	144549.0	333.2901939527038
510	Feb25-FISH2-3L1-rep2-m1bp-100x_Position010_9_cmle.ics	39	1	0	1	0	0	0	6.7146	0.0	0.31268382914199405	1.4773713681857583	0.0	0.9831878178468576	8644.0	151.91011657252193	42257.0	97.43300697935929
511	Feb25-FISH2-3L1-rep2-m1bp-100x_Position010_9_cmle.ics	40	1	0	1	1	1	1	8.4474	1.0	0.2669308187390854	1.04714940975991	0.0	0.9655258863537097	20302.0	340.5855586599608	140534.0	324.0327094407383
512	Feb25-FISH2-3L1-rep2-m1bp-100x_Position010_9_cmle.ics	41	1	0	1	2	1	1	9.747	1.0	0.271854459598432	1.0025200923700899	0.0	0.9358865667156543	30308.0	503.78775719223773	258689.0	596.4656067038236
513	Feb25-FISH2-3L1-rep2-m1bp-100x_Position010_9_cmle.ics	42	1	0	1	1	1	1	9.747	1.0	0.2908143104334487	1.3005299009234212	0.0	0.9267138110909264	26556.0	452.28521834515215	219445.0	505.9797481265943
514	Feb25-FISH2-3L1-rep2-m1bp-100x_Position010_9_cmle.ics	43	1	0	1	1	1	1	7.797599999999999	1.0	0.2912398540929255	1.165420043026582	0.0	0.9551868249072392	15610.0	264.4483626446569	98970.0	228.19756965111551
515	Feb25-FISH2-3L1-rep2-m1bp-100x_Position010_9_cmle.ics	44	1	0	1	1	1	1	7.797599999999999	1.0	0.31379929354760244	1.286676007014082	0.0	0.9642148830390471	13538.0	234.01267461896606	82972.0	191.3105865322053
516	Feb25-FISH2-3L1-rep2-m1bp-100x_Position010_9_cmle.ics	45	1	0	1	1	1	1	6.9312	1.0	0.2909421556275573	1.1151333073609222	0.0	0.9691358630523433	12498.0	212.26899635118207	70866.0	163.39748379201728
517	Feb25-FISH2-3L1-rep2-m1bp-100x_Position010_9_cmle.ics	46	1	0	1	2	2	1	9.097199999999999	2.0	0.2899642226754772	1.1987506785591948	0.0	0.9568010575274313	20330.0	346.6647174065241	146775.0	338.422737047009
518	Feb25-FISH2-3L1-rep2-m1bp-100x_Position010_9_cmle.ics	48	1	0	1	2	1	1	9.747	1.0	0.28378895924318026	1.242008988184209	0.0	0.9667468043103874	22236.0	381.32506560056356	166095.0	382.96933748814826
519	Feb25-FISH2-3L1-rep2-m1bp-100x_Position010_9_cmle.ics	50	1	0	1	1	1	1	6.9312	1.0	0.29718404437252893	1.1814939552141952	0.0	0.9758259331691362	12894.0	218.8951892696647	75053.0	173.0515529455913
520	Feb25-FISH2-3L1-rep2-m1bp-100x_Position010_9_cmle.ics	51	1	0	1	1	1	1	9.747	1.0	0.27195280060071886	1.2105879046295351	0.0	0.9536984716244241	21050.0	362.21674497107404	149761.0	345.3076308833052
521	Feb25-FISH2-3L1-rep2-m1bp-100x_Position010_9_cmle.ics	52	1	0	1	1	1	1	9.313799999999999	1.0	0.26969418666998873	1.1080649258685924	0.0	0.9623317359504571	19222.0	331.6400427256091	130139.0	300.0647015946906
522	Feb25-FISH2-3L1-rep2-m1bp-100x_Position010_9_cmle.ics	53	1	0	1	2	2	2	9.747	2.0	0.268896654373182	1.0654559438908795	0.0	0.9258596295091552	30046.0	504.8606118886866	253949.0	585.536471812985
523	Feb25-FISH2-3L1-rep2-m1bp-100x_Position010_9_cmle.ics	54	1	0	1	1	1	1	8.664	1.0	0.28680973585626696	1.1243840971842933	0.0	0.9559437061780653	17288.0	296.21352727177845	114469.0	263.93399616442906
524	Feb25-FISH2-3L1-rep2-m1bp-100x_Position010_9_cmle.ics	55	1	0	1	1	1	1	9.747	1.0	0.3117611222956638	1.3691540021954085	0.0	0.9630009693164681	20732.0	361.35937591766117	156728.0	361.3716145931093
525	Feb25-FISH2-3L1-rep2-m1bp-100x_Position010_9_cmle.ics	56	1	0	1	1	1	1	8.4474	1.0	0.27040879963944675	1.0459116996276454	0.0	0.9480550308395232	20108.0	339.4332175469032	139424.0	321.47335506756724
526	Feb25-FISH2-3L1-rep2-m1bp-100x_Position010_9_cmle.ics	57	1	0	1	0	0	0	6.7146	0.0	0.3001620500056659	1.5414260871081014	0.0	0.9939270081871606	7270.0	129.11534269791386	31934.0	73.63101130886857
527	Feb25-FISH2-3L1-rep2-m1bp-100x_Position010_9_cmle.ics	58	1	0	1	1	0	1	8.8806	0.0	0.2811498594925114	1.0516674953415648	0.0	0.9453851272247624	19346.0	331.22804442176067	134162.0	309.3406319039402
528	Feb25-FISH2-3L1-rep2-m1bp-100x_Position010_9_cmle.ics	59	1	0	1	1	1	0	8.014199999999999	1.0	0.281104506699584	1.1100744994958778	0.0	0.9856495949529576	14916.0	256.54576058478375	90821.0	209.40821939258322
529	Feb25-FISH2-3L1-rep2-m1bp-100x_Position010_9_cmle.ics	60	1	0	1	1	1	1	6.7146	1.0	0.29105735238780445	1.1976277541453704	0.0	0.9760102872014208	10182.0	177.17624653294362	52121.0	120.17667503067385
530	Feb25-FISH2-3L1-rep2-m1bp-100x_Position010_9_cmle.ics	62	1	0	1	1	1	1	9.747	1.0	0.2912575134423995	1.2840418548434693	0.0	0.9499665586114571	21578.0	372.63542403391926	160853.0	370.8827288177315
531	Feb25-FISH2-3L1-rep2-m1bp-100x_Position010_9_cmle.ics	63	1	0	1	1	1	1	9.313799999999999	1.0	0.2787295825593415	1.114508062169778	0.0	0.9517430238464445	21972.0	374.5826822700823	161685.0	372.8010917352795
532	Feb25-FISH2-3L1-rep2-m1bp-100x_Position010_9_cmle.ics	64	1	0	1	1	1	1	9.313799999999999	1.0	0.28297373889458693	1.1146143566573572	0.0	0.9454467659219382	22144.0	373.5581959355891	164828.0	380.04798434327637
533	Feb25-FISH2-3L1-rep2-m1bp-100x_Position010_9_cmle.ics	65	1	0	1	2	1	1	7.5809999999999995	1.0	0.2724553781232392	1.086374561541496	0.0	0.961922510438086	20392.0	335.57527754380357	142926.0	329.5480028286889
534	Feb25-FISH2-3L1-rep2-m1bp-100x_Position010_9_cmle.ics	66	1	0	1	1	1	1	8.8806	1.0	0.27228261761986866	1.1562210867688894	0.0	0.9620079226174119	20578.0	349.1642661342044	144840.0	333.9611598289135
535	Feb25-FISH2-3L1-rep2-m1bp-100x_Position010_9_cmle.ics	67	1	0	1	1	1	2	9.747	1.0	0.2996828596697795	1.2649848171550002	0.0	0.9555227343225187	22072.0	379.9537562102439	168798.0	389.2017112455188
536	Feb25-FISH2-3L1-rep2-m1bp-100x_Position010_9_cmle.ics	68	1	0	1	0	0	0	6.0648	0.0	0.30160154744119	1.2316725502874586	0.0	0.986447098279618	8160.0	141.72576860881912	38065.0	87.76740920248268
537	Feb25-FISH2-3L1-rep2-m1bp-100x_Position010_9_cmle.ics	69	1	0	1	1	2	2	9.747	2.0	0.2784039265161849	1.0288762236592675	0.0	0.9492687341550451	38000.0	625.9267523661208	367525.0	847.4114558555748
538	Feb25-FISH2-3L1-rep2-m1bp-100x_Position011_10_cmle.ics	2	1	0	1	2	2	3	9.747	2.0	0.24406326544486714	1.1003794121978654	0.0	0.9124208457007953	31082.0	514.9995169031794	254559.0	586.9429638558989
539	Feb25-FISH2-3L1-rep2-m1bp-100x_Position011_10_cmle.ics	3	1	0	1	1	1	1	8.014199999999999	1.0	0.2922227760508365	1.0062716318752036	0.0	0.9595753552186324	16796.0	284.9141877068365	110647.0	255.1215165119428
540	Feb25-FISH2-3L1-rep2-m1bp-100x_Position011_10_cmle.ics	4	1	0	1	0	0	0	7.147799999999999	0.0	0.30100129375103984	1.3350754891821948	0.0	0.9768862525738357	11010.0	192.19276498675845	59599.0	137.41888404200097
541	Feb25-FISH2-3L1-rep2-m1bp-100x_Position011_10_cmle.ics	5	1	0	1	0	0	1	7.5809999999999995	0.0	0.30513230487102594	1.3683829796543385	0.0	0.9760550180924427	11640.0	204.28237358719886	65230.0	150.40241960535784
542	Feb25-FISH2-3L1-rep2-m1bp-100x_Position011_10_cmle.ics	6	1	0	1	0	0	0	6.497999999999999	0.0	0.3069881810948813	1.4875964105994341	0.0	0.9884771076506078	8234.0	144.69019278457841	38927.0	89.75494385984614
543	Feb25-FISH2-3L1-rep2-m1bp-100x_Position011_10_cmle.ics	7	1	0	1	0	0	0	6.497999999999999	0.0	0.307299137301328	1.4265565920142713	0.0	0.9936754455347799	8324.0	145.64825012274147	39587.0	91.27672213578569
544	Feb25-FISH2-3L1-rep2-m1bp-100x_Position011_10_cmle.ics	8	1	0	1	0	0	0	7.147799999999999	0.0	0.2958414803900165	1.5908509706501437	0.0	0.9934105411344513	7794.0	139.25738894621568	35192.0	81.14306225282466
545	Feb25-FISH2-3L1-rep2-m1bp-100x_Position011_10_cmle.ics	9	1	0	1	2	2	1	9.747	2.0	0.3072440484574447	1.0699331499299356	0.0	0.9410205033485612	36190.0	600.8312478262634	358838.0	827.3816257296855
546	Feb25-FISH2-3L1-rep2-m1bp-100x_Position011_10_cmle.ics	10	1	0	1	1	1	1	9.747	1.0	0.28208393905975965	1.32375671075756	0.0	0.9569438724416325	20934.0	361.30958899676085	151266.0	348.77774649737944
547	Feb25-FISH2-3L1-rep2-m1bp-100x_Position011_10_cmle.ics	11	1	0	1	1	1	1	7.5809999999999995	1.0	0.2712731032697983	1.0693342757909272	0.0	0.949589559074569	17838.0	296.84895162469684	116680.0	269.03195338882654
548	Feb25-FISH2-3L1-rep2-m1bp-100x_Position011_10_cmle.ics	12	1	0	1	2	1	1	9.747	1.0	0.29380467261368315	1.28032010569623	0.0	0.9607038046411168	22176.0	381.24808668062406	168317.0	388.09265768381135
549	Feb25-FISH2-3L1-rep2-m1bp-100x_Position011_10_cmle.ics	13	1	0	1	1	1	1	8.014199999999999	1.0	0.28223612078809734	1.0368256311527149	0.0	0.9458737027137241	19766.0	326.219852886138	138822.0	320.08530882193753
550	Feb25-FISH2-3L1-rep2-m1bp-100x_Position011_10_cmle.ics	14	1	0	1	1	1	0	8.014199999999999	1.0	0.28307549793376274	1.1561532984868523	0.0	0.9690453174341491	15846.0	269.3947477663434	99794.0	230.0974867713794
551	Feb25-FISH2-3L1-rep2-m1bp-100x_Position011_10_cmle.ics	15	1	0	1	0	0	0	6.0648	0.0	0.2964473290668041	1.0734079433838022	0.0	0.9771373617652027	9456.0	161.9348324606518	47077.0	108.54659984303896
552	Feb25-FISH2-3L1-rep2-m1bp-100x_Position011_10_cmle.ics	16	1	0	1	1	1	1	8.4474	1.0	0.29036999412139564	1.1776392119053456	0.0	0.9508168052155607	17988.0	306.94181918403945	122243.0	281.8586996752684
553	Feb25-FISH2-3L1-rep2-m1bp-100x_Position011_10_cmle.ics	17	1	0	1	1	1	2	9.747	1.0	0.2783467088822761	1.0975075080479224	0.0	0.9423713257813384	36796.0	611.588733023183	350161.0	807.3748528504018
554	Feb25-FISH2-3L1-rep2-m1bp-100x_Position011_10_cmle.ics	18	1	0	1	1	1	1	9.747	1.0	0.2908949628796942	1.2271151079083218	0.0	0.942901993002696	21026.0	363.763467174936	154624.0	356.5203699073869
555	Feb25-FISH2-3L1-rep2-m1bp-100x_Position011_10_cmle.ics	19	1	0	1	1	1	1	7.797599999999999	1.0	0.31421394428605537	1.4056842122349391	0.0	0.9696165670856547	12338.0	215.92558529000917	72236.0	166.5563265769221
556	Feb25-FISH2-3L1-rep2-m1bp-100x_Position011_10_cmle.ics	20	1	0	1	0	0	0	6.2814	0.0	0.2965288170762298	1.492941719077614	0.0	0.9982539446854599	6624.0	117.34692301855402	27605.0	63.649529253501505
557	Feb25-FISH2-3L1-rep2-m1bp-100x_Position011_10_cmle.ics	21	1	0	1	1	1	1	9.747	1.0	0.29988667196747476	1.3200516998976308	0.0	0.9658430213090633	22842.0	392.73789776504174	177768.0	409.88406145033343
558	Feb25-FISH2-3L1-rep2-m1bp-100x_Position011_10_cmle.ics	22	1	0	1	1	1	1	9.747	1.0	0.2805961609524964	1.2324593510524342	0.0	0.9581111137432368	22424.0	384.26255088278856	167257.0	385.648589543666
559	Feb25-FISH2-3L1-rep2-m1bp-100x_Position011_10_cmle.ics	23	1	0	1	2	1	1	9.313799999999999	1.0	0.2978749667455921	1.1191868085850536	0.0	0.9614497007414505	20734.0	354.1484441890299	153220.0	353.28313248402463
560	Feb25-FISH2-3L1-rep2-m1bp-100x_Position011_10_cmle.ics	24	1	0	1	0	0	0	7.3644	0.0	0.29503219822741616	1.5454106419829956	0.0	0.9937174617996077	8386.0	149.4445485225355	39223.0	90.43743835935842
561	Feb25-FISH2-3L1-rep2-m1bp-100x_Position011_10_cmle.ics	25	1	0	1	1	1	1	8.8806	1.0	0.27687411159972547	1.1279037306334556	0.0	0.9386385787084234	18912.0	323.5653966862385	128683.0	296.7075664889815
562	Feb25-FISH2-3L1-rep2-m1bp-100x_Position011_10_cmle.ics	26	1	0	1	1	0	0	8.014199999999999	0.0	0.29076866487271946	1.2663637313739293	0.0	0.9719211682114551	13574.0	236.221506963783	80188.0	184.89144907733302
563	Feb25-FISH2-3L1-rep2-m1bp-100x_Position011_10_cmle.ics	27	1	0	1	0	0	0	4.7652	0.0	0.290488486263479	1.451957550071092	0.0	0.9965858799888473	3860.0	68.31031912710229	12154.0	28.023777523892676
564	Feb25-FISH2-3L1-rep2-m1bp-100x_Position011_10_cmle.ics	28	1	0	1	1	1	1	9.747	1.0	0.26982885582443683	1.2116026635558206	0.0	0.9569483124970437	20722.0	356.47825433886254	145702.0	335.94869448627696
565	Feb25-FISH2-3L1-rep2-m1bp-100x_Position011_10_cmle.ics	29	1	0	1	1	1	1	8.664	1.0	0.2908545890697023	1.206800113454337	0.0	0.9567632260326767	18244.0	310.06484928732846	124966.0	288.1371879258492
566	Feb25-FISH2-3L1-rep2-m1bp-100x_Position011_10_cmle.ics	30	1	0	1	1	1	0	6.2814	1.0	0.28120301971518713	1.1719618114450716	0.0	0.9844983562504847	10248.0	173.66587712299085	51730.0	119.2751366884127
567	Feb25-FISH2-3L1-rep2-m1bp-100x_Position011_10_cmle.ics	31	1	0	1	2	1	1	8.8806	1.0	0.2771988540594732	1.0679598445442733	0.0	0.949812949582377	19514.0	332.08020816605097	134955.0	311.1690715597281
568	Feb25-FISH2-3L1-rep2-m1bp-100x_Position011_10_cmle.ics	32	1	0	1	1	1	1	9.747	1.0	0.26402526033123297	1.2142773837951	0.0	0.9644796555147096	23338.0	398.39234218792524	172263.0	397.1910471942014
569	Feb25-FISH2-3L1-rep2-m1bp-100x_Position011_10_cmle.ics	33	1	0	1	0	0	0	4.9818	0.0	0.2806467047530259	1.391222213764382	0.0	0.9978204436547297	4426.0	77.49514386945931	14668.0	33.82036932042602
570	Feb25-FISH2-3L1-rep2-m1bp-100x_Position011_10_cmle.ics	34	1	0	1	1	1	1	8.2308	1.0	0.2768531503633822	1.0673870791129472	0.0	0.9471409028110026	23364.0	385.63239070369343	176693.0	407.40540744028044
571	Feb25-FISH2-3L1-rep2-m1bp-100x_Position011_10_cmle.ics	35	1	0	1	1	1	1	8.2308	1.0	0.28736753085821914	1.1333937119581872	0.0	0.9697969492588564	18704.0	314.28283457713195	128942.0	297.3047491760547
572	Feb25-FISH2-3L1-rep2-m1bp-100x_Position011_10_cmle.ics	36	1	0	1	1	1	1	7.3644	1.0	0.24983522929752827	1.1079841759272866	0.0	0.9503262272319211	15822.0	266.5880936859034	93539.0	215.67517901986147
573	Feb25-FISH2-3L1-rep2-m1bp-100x_Position011_10_cmle.ics	37	1	0	1	0	1	1	9.747	1.0	0.2696917825690361	1.164428988511014	0.0	0.9415097667245211	21306.0	363.3737341717576	151866.0	350.16118129368806
574	Feb25-FISH2-3L1-rep2-m1bp-100x_Position011_10_cmle.ics	38	1	0	1	1	1	1	9.097199999999999	1.0	0.2965003586002112	1.2472028427157709	0.0	0.9642149328336298	19932.0	340.0874500714964	144083.0	332.21572626090403
575	Feb25-FISH2-3L1-rep2-m1bp-100x_Position011_10_cmle.ics	39	1	0	1	2	1	1	9.747	1.0	0.2586926968077555	1.0606009636626965	0.0	0.9291206893141637	31774.0	530.815208156899	270878.0	624.5700845908343
576	Feb25-FISH2-3L1-rep2-m1bp-100x_Position011_10_cmle.ics	40	1	0	1	1	1	1	8.664	1.0	0.29897151379183956	1.20477702235392	0.0	0.9595897243890541	19030.0	323.11293314204335	134973.0	311.2105746036174
577	Feb25-FISH2-3L1-rep2-m1bp-100x_Position011_10_cmle.ics	41	1	0	1	1	1	1	9.747	1.0	0.3067814528513316	1.274170617489262	0.0	0.9441998777195759	24186.0	415.0962929493943	195900.0	451.6914609947815
578	Feb25-FISH2-3L1-rep2-m1bp-100x_Position011_10_cmle.ics	42	1	0	1	1	1	1	9.747	1.0	0.2774171917406042	1.1195632784891136	0.0	0.942762394715813	26628.0	448.48764069181584	215203.0	496.198864116692
579	Feb25-FISH2-3L1-rep2-m1bp-100x_Position011_10_cmle.ics	43	1	0	1	1	1	2	9.313799999999999	1.0	0.27989553358749736	1.1469535901988004	0.0	0.9591163932411657	20074.0	344.3842762615005	141489.0	326.23467649152957
580	Feb25-FISH2-3L1-rep2-m1bp-100x_Position011_10_cmle.ics	44	1	0	1	1	1	1	9.313799999999999	1.0	0.30781108208643415	1.2799571850105598	0.0	0.955181088258129	18638.0	321.06993882474364	132744.0	306.07111433533066
581	Feb25-FISH2-3L1-rep2-m1bp-100x_Position011_10_cmle.ics	45	1	0	1	2	1	1	9.747	1.0	0.2706387217758279	1.0639232598531523	0.0	0.9258143726614071	30410.0	507.9864536045906	259414.0	598.1372570826966
582	Feb25-FISH2-3L1-rep2-m1bp-100x_Position011_10_cmle.ics	46	1	0	1	1	0	1	8.014199999999999	0.0	0.285504014747893	1.2871921139389375	0.0	0.9903166672720395	13444.0	234.32273088972332	78320.0	180.58435541149203
583	Feb25-FISH2-3L1-rep2-m1bp-100x_Position011_10_cmle.ics	47	1	0	1	1	1	1	9.313799999999999	1.0	0.30210458266431633	1.3401960467477685	0.0	0.9481693894718716	18478.0	319.4135362767976	129818.0	299.3245639786654
584	Feb25-FISH2-3L1-rep2-m1bp-100x_Position011_10_cmle.ics	48	1	0	1	0	0	0	6.9312	0.0	0.2880041700668809	1.4141146743957393	0.0	0.9953600241831092	8496.0	149.63248704010488	39518.0	91.1176271342102
585	Feb25-FISH2-3L1-rep2-m1bp-100x_Position011_10_cmle.ics	49	1	0	1	1	1	0	7.147799999999999	1.0	0.29144422265598896	1.191526707102486	0.0	0.9826470355809591	12288.0	210.71228144517056	69147.0	159.43394310059293
586	Feb25-FISH2-3L1-rep2-m1bp-100x_Position011_10_cmle.ics	50	1	0	1	1	1	1	9.747	1.0	0.2838107161398287	1.2705596194347482	0.0	0.9462839225722836	21132.0	361.9661897126068	153886.0	354.81874510792727
587	Feb25-FISH2-3L1-rep2-m1bp-100x_Position011_10_cmle.ics	51	1	0	1	1	1	1	7.147799999999999	1.0	0.27191209573509617	1.0193236508515293	0.0	0.9611706335742328	18940.0	311.5522980791539	127808.0	294.6900574110313
588	Feb25-FISH2-3L1-rep2-m1bp-100x_Position011_10_cmle.ics	52	1	0	1	0	0	0	6.7146	0.0	0.3104865769559816	1.3685508825195731	0.0	0.985263618825172	9484.0	164.9947141068034	48393.0	111.58093349627596
589	Feb25-FISH2-3L1-rep2-m1bp-100x_Position011_10_cmle.ics	54	1	0	1	1	1	1	9.747	1.0	0.309423088989961	1.3378556351843776	0.0	0.9546088966737509	24082.0	414.738172432636	195474.0	450.70922228940236
590	Feb25-FISH2-3L1-rep2-m1bp-100x_Position011_10_cmle.ics	55	1	0	1	1	2	2	9.747	2.0	0.27698866063115457	1.0352858363656956	0.0	0.9329195195771469	35078.0	582.089368751235	325130.0	749.6602588730644
591	Feb25-FISH2-3L1-rep2-m1bp-100x_Position011_10_cmle.ics	56	1	0	1	1	1	2	9.747	1.0	0.29327957728901655	1.103897038851199	0.0	0.9494807172726935	20976.0	359.90766776283317	154703.0	356.7025221555676
592	Feb25-FISH2-3L1-rep2-m1bp-100x_Position011_10_cmle.ics	58	1	0	1	1	1	1	8.8806	1.0	0.28975630736992597	1.2248212940409784	0.0	0.9727353397340555	20164.0	343.5635346877927	144929.0	334.16636932369926
593	Feb25-FISH2-3L1-rep2-m1bp-100x_Position011_10_cmle.ics	59	1	0	1	1	1	1	8.014199999999999	1.0	0.31482119846073975	1.334994447871908	0.0	0.9644309505931106	14466.0	250.53840095426366	91797.0	211.65860666124533
594	Feb25-FISH2-3L1-rep2-m1bp-100x_Position011_10_cmle.ics	60	1	0	1	1	2	1	9.747	2.0	0.28601300554688325	1.1006640757199946	0.0	0.9637910663122534	30504.0	509.1977385084803	267918.0	617.7451395957115
595	Feb25-FISH2-3L1-rep2-m1bp-100x_Position011_10_cmle.ics	61	1	0	1	1	1	0	7.3644	1.0	0.300285124105441	1.1544240607380303	0.0	0.9689885069557478	12948.0	222.3020587822519	75918.0	175.04600477693631
596	Feb25-FISH2-3L1-rep2-m1bp-100x_Position011_10_cmle.ics	62	1	0	1	1	1	1	8.4474	1.0	0.2791471746068968	1.054028340956768	0.0	0.954272826967414	20138.0	340.2674854674513	141976.0	327.3575644012001
597	Feb25-FISH2-3L1-rep2-m1bp-100x_Position011_10_cmle.ics	63	1	0	1	2	2	2	9.747	2.0	0.2669969029214358	1.0726000596230882	0.0	0.9370322877245159	32434.0	533.0662912066413	283810.0	654.3877159006072
598	Feb25-FISH2-3L1-rep2-m1bp-100x_Position011_10_cmle.ics	64	1	0	1	1	1	1	8.2308	1.0	0.2892560848498933	1.10605049836993	0.0	0.9555053362243997	18424.0	310.50643328669923	126471.0	291.6073035399235
599	Feb25-FISH2-3L1-rep2-m1bp-100x_Position011_10_cmle.ics	65	1	0	1	1	1	1	8.4474	1.0	0.27640702615982127	1.0283082872005833	0.0	0.9614984013522736	17684.0	302.863125439105	116257.0	268.05663185742884
600	Feb25-FISH2-3L1-rep2-m1bp-100x_Position011_10_cmle.ics	66	1	0	1	1	1	1	7.797599999999999	1.0	0.2894199811047957	1.0809268383563773	0.0	0.9510072663711098	17054.0	287.0286770242117	112662.0	259.7675517028794
601	Feb25-FISH2-3L1-rep2-m1bp-100x_Position011_10_cmle.ics	67	1	0	1	1	1	1	9.313799999999999	1.0	0.2926714273843322	1.1442509683382645	0.0	0.9450151372063699	20578.0	350.19409708317335	150165.0	346.23914364615297
602	Feb25-FISH2-3L1-rep2-m1bp-100x_Position011_10_cmle.ics	68	1	0	1	0	0	0	6.9312	0.0	0.2941409793875808	1.5346811083429084	0.0	0.988738099449606	7630.0	134.1880502391119	33989.0	78.36927548622579
603	Feb25-FISH2-3L1-rep2-m1bp-100x_Position011_10_cmle.ics	69	1	0	1	1	1	1	8.4474	1.0	0.28414848839375495	1.0577216886328593	0.0	0.9538519524393746	20094.0	337.0138772678903	142773.0	329.1952269556301
604	Feb25-FISH2-3L1-rep2-m1bp-100x_Position011_10_cmle.ics	70	1	0	1	1	1	1	9.747	1.0	0.29335235261645176	1.3071420977602652	0.0	0.9276644253476168	26120.0	445.60770614671054	214995.0	495.71927338730507
605	Feb25-FISH2-3L1-rep2-m1bp-100x_Position012_11_cmle.ics	1	1	0	1	3	2	2	8.4474	2.0	0.1877987142015519	1.4108033290836772	0.0	0.8744516329740287	54968.0	858.8866322613337	525152.0	1210.8559169184864
606	Feb25-FISH2-3L1-rep2-m1bp-100x_Position012_11_cmle.ics	2	1	0	1	1	1	1	6.2814	1.0	0.2880809138621512	1.2177873458387256	0.0	0.9615242564930899	10112.0	171.49258332015893	51320.0	118.32978957760177
607	Feb25-FISH2-3L1-rep2-m1bp-100x_Position012_11_cmle.ics	3	1	0	1	1	1	1	8.4474	1.0	0.27807981117714003	1.1873631279673302	0.0	0.9609998038902009	17470.0	298.8764948252418	114498.0	264.000862179584
608	Feb25-FISH2-3L1-rep2-m1bp-100x_Position012_11_cmle.ics	4	1	0	1	0	1	1	6.9312	1.0	0.271939089161304	1.062099101263752	0.0	0.9524629511462264	16766.0	275.700840701453	106452.0	245.44900156108463
609	Feb25-FISH2-3L1-rep2-m1bp-100x_Position012_11_cmle.ics	5	1	0	1	1	0	1	6.9312	0.0	0.30423110256690833	1.212282487966187	0.0	0.9610148491389041	11494.0	197.25136345441265	63912.0	147.3634745027998
610	Feb25-FISH2-3L1-rep2-m1bp-100x_Position012_11_cmle.ics	6	1	0	1	1	1	1	8.4474	1.0	0.2501507481689322	1.190382591821938	0.0	0.9262068509935235	28660.0	467.45024800340946	228186.0	526.1340873841511
611	Feb25-FISH2-3L1-rep2-m1bp-100x_Position012_11_cmle.ics	7	1	0	1	1	1	1	8.4474	1.0	0.2792025295957627	1.0914684998926827	0.0	0.9599735639957561	18978.0	320.991237229912	129900.0	299.5136334008276
612	Feb25-FISH2-3L1-rep2-m1bp-100x_Position012_11_cmle.ics	8	1	0	1	1	1	1	6.497999999999999	1.0	0.26044755661683855	1.0975271140628267	0.0	0.9543394592444907	17078.0	278.1327066844797	107100.0	246.94311114109806
613	Feb25-FISH2-3L1-rep2-m1bp-100x_Position012_11_cmle.ics	9	1	0	1	1	1	0	7.797599999999999	1.0	0.27391853772308283	1.12254345010678	0.0	0.9369701939153783	15926.0	268.88884985641545	98911.0	228.06153189614517
614	Feb25-FISH2-3L1-rep2-m1bp-100x_Position012_11_cmle.ics	10	1	0	1	1	1	1	6.9312	1.0	0.3033560150567162	1.2522062312855466	0.0	0.9654285158883924	10992.0	189.61381813740533	59685.0	137.6171763628052
615	Feb25-FISH2-3L1-rep2-m1bp-100x_Position012_11_cmle.ics	11	1	0	1	1	1	1	5.848199999999999	1.0	0.27147894514305704	1.0770312362105472	0.0	0.9623046464721723	10768.0	178.733214544464	54745.0	126.2268965398638
616	Feb25-FISH2-3L1-rep2-m1bp-100x_Position012_11_cmle.ics	12	1	0	1	1	1	1	5.848199999999999	1.0	0.27948102363782684	1.0566295738374991	0.0	0.9599406347300312	10582.0	175.95745091835263	54113.0	124.76967855441865
617	Feb25-FISH2-3L1-rep2-m1bp-100x_Position012_11_cmle.ics	13	1	0	1	0	0	0	6.2814	0.0	0.3075095424535852	1.3265452895636258	0.0	0.9770163229528471	8756.0	151.74486127171633	42723.0	98.50747467115902
618	Feb25-FISH2-3L1-rep2-m1bp-100x_Position012_11_cmle.ics	14	1	0	1	1	1	1	8.4474	1.0	0.27684810544021454	1.0707570997776046	0.0	0.9483375361275797	30958.0	507.38351485473265	269497.0	621.3858788346638
619	Feb25-FISH2-3L1-rep2-m1bp-100x_Position012_11_cmle.ics	15	1	0	1	1	0	0	8.4474	0.0	0.3214022151994578	1.2989671345823512	0.0	0.9637947807457015	18294.0	316.3547945788394	131905.0	304.13661134515905
620	Feb25-FISH2-3L1-rep2-m1bp-100x_Position012_11_cmle.ics	16	1	0	1	1	1	1	7.3644	1.0	0.29391604628153134	1.0393454560228468	0.0	0.9590054040091475	13924.0	236.7875769076333	83759.0	193.12519184003014
621	Feb25-FISH2-3L1-rep2-m1bp-100x_Position012_11_cmle.ics	17	1	0	1	1	1	1	7.3644	1.0	0.27968128507074913	1.0422047653597408	0.0	0.945512693473027	14812.0	250.9916748254535	89645.0	206.69668719181823
622	Feb25-FISH2-3L1-rep2-m1bp-100x_Position012_11_cmle.ics	18	1	0	1	1	1	1	7.3644	1.0	0.25337483079662343	1.054785098151593	0.0	0.9455173253206663	20266.0	331.9168776351623	136555.0	314.8582310165513
623	Feb25-FISH2-3L1-rep2-m1bp-100x_Position012_11_cmle.ics	19	1	0	1	1	2	1	8.4474	2.0	0.28770669628859347	1.0674219295273206	0.0	0.941843260955979	28474.0	468.6065661825132	242338.0	558.7647027797517
624	Feb25-FISH2-3L1-rep2-m1bp-100x_Position012_11_cmle.ics	20	1	0	1	1	1	1	6.2814	1.0	0.30367971105962904	1.1267281412465442	0.0	0.9687241875066072	10756.0	181.32048243152948	57804.0	133.2801082763775
625	Feb25-FISH2-3L1-rep2-m1bp-100x_Position012_11_cmle.ics	21	1	0	1	1	1	1	8.014199999999999	1.0	0.2825725882188816	1.0873367187631742	0.0	0.9609692474412965	16730.0	284.2584228231991	108164.0	249.3964021798854
626	Feb25-FISH2-3L1-rep2-m1bp-100x_Position012_11_cmle.ics	22	1	0	1	1	1	1	8.4474	1.0	0.27680749643328817	1.0537753935474958	0.0	0.9465144089579905	20000.0	335.4281083825701	139929.0	322.63774602112704
627	Feb25-FISH2-3L1-rep2-m1bp-100x_Position012_11_cmle.ics	23	1	0	1	1	1	1	7.797599999999999	1.0	0.2824865061285107	1.0055496671548159	0.0	0.951852744614654	15848.0	270.913973855196	99709.0	229.90150017523573
628	Feb25-FISH2-3L1-rep2-m1bp-100x_Position012_11_cmle.ics	24	1	0	1	1	1	1	7.3644	1.0	0.30923018997472385	1.250753301445945	0.0	0.9643098041590435	12772.0	220.10085094829884	75475.0	174.0245687523284
629	Feb25-FISH2-3L1-rep2-m1bp-100x_Position012_11_cmle.ics	25	1	0	1	1	1	1	8.4474	1.0	0.2819294048286251	1.0582968457801634	0.0	0.9609044699077054	18852.0	316.39662736766513	129235.0	297.98032650158547
630	Feb25-FISH2-3L1-rep2-m1bp-100x_Position012_11_cmle.ics	26	1	0	1	1	1	1	7.3644	1.0	0.27716372978322623	1.0349548370676709	0.0	0.9439172966018089	15414.0	259.97459128205537	94736.0	218.4351314384973
631	Feb25-FISH2-3L1-rep2-m1bp-100x_Position012_11_cmle.ics	27	1	0	1	0	0	0	6.2814	0.0	0.2949528184278018	1.1177575419917873	0.0	0.9738763128880866	9560.0	163.3929996729142	47735.0	110.06376666965745
632	Feb25-FISH2-3L1-rep2-m1bp-100x_Position012_11_cmle.ics	28	1	0	1	1	2	2	8.4474	2.0	0.26460524142997704	1.1520511183186608	0.0	0.9316967608207071	27676.0	461.5395112967177	222704.0	513.4941047952109
633	Feb25-FISH2-3L1-rep2-m1bp-100x_Position012_11_cmle.ics	29	1	0	1	1	1	1	8.4474	1.0	0.2978971712247336	1.248432437240699	0.0	0.9390853109529735	17984.0	309.70786871873906	123776.0	285.3933755798371
634	Feb25-FISH2-3L1-rep2-m1bp-100x_Position012_11_cmle.ics	30	1	0	1	1	1	1	7.797599999999999	1.0	0.2603450020302172	1.1083873821354933	0.0	0.9534919216758776	17922.0	304.03915041171877	115114.0	265.42118857046086
635	Feb25-FISH2-3L1-rep2-m1bp-100x_Position012_11_cmle.ics	31	1	0	1	1	1	1	8.4474	1.0	0.27035312058690053	1.0735757147603646	0.0	0.9571862522267932	20266.0	343.97058078800507	141056.0	325.2362977135268
636	Feb25-FISH2-3L1-rep2-m1bp-100x_Position012_11_cmle.ics	32	1	0	1	1	1	1	8.4474	1.0	0.2968455964615957	1.2590096960646509	0.0	0.9574454854512069	18658.0	317.53800064098095	130568.0	301.05385747405126
637	Feb25-FISH2-3L1-rep2-m1bp-100x_Position012_11_cmle.ics	33	1	0	1	1	1	1	8.2308	1.0	0.29342808571047524	1.183941280539782	0.0	0.9548396289909322	17398.0	293.21835194705454	116889.0	269.513849842874
638	Feb25-FISH2-3L1-rep2-m1bp-100x_Position012_11_cmle.ics	34	1	0	1	0	0	0	4.9818	0.0	0.28322784222268765	1.3197461830310135	0.0	0.9931137068714603	4488.0	78.81048589217104	15046.0	34.691933242100475
639	Feb25-FISH2-3L1-rep2-m1bp-100x_Position012_11_cmle.ics	35	1	0	1	1	1	1	7.5809999999999995	1.0	0.30730022685403374	1.20530186476385	0.0	0.9522660530873993	14944.0	254.55010848141004	95226.0	219.56493652214937
640	Feb25-FISH2-3L1-rep2-m1bp-100x_Position012_11_cmle.ics	36	1	0	1	1	1	2	7.797599999999999	1.0	0.2794142472710019	1.1162661505988427	0.0	0.9386477783366148	17048.0	286.6371330512365	110639.0	255.10307071465866
641	Feb25-FISH2-3L1-rep2-m1bp-100x_Position012_11_cmle.ics	37	1	0	1	1	0	1	6.9312	0.0	0.2911312818048743	1.1526174484000273	0.0	0.9758902360447146	11908.0	203.6946838590814	65929.0	152.01412114305745
642	Feb25-FISH2-3L1-rep2-m1bp-100x_Position012_11_cmle.ics	38	1	0	1	1	1	1	8.4474	1.0	0.27432720756877177	1.0398496128818668	0.0	0.9412908814566203	20808.0	346.79115362614203	147827.0	340.8483593898702
643	Feb25-FISH2-3L1-rep2-m1bp-100x_Position012_11_cmle.ics	39	1	0	1	0	0	0	5.1983999999999995	0.0	0.32022581730785893	1.2345163362725597	0.0	0.9586815762792769	6604.0	112.68702410817073	28557.0	65.84457913031126
644	Feb25-FISH2-3L1-rep2-m1bp-100x_Position012_11_cmle.ics	40	1	0	1	1	1	1	7.3644	1.0	0.2750987385238419	1.0217800111670976	0.0	0.9538836593385491	16176.0	269.35002684920477	101467.0	233.95496412842013
645	Feb25-FISH2-3L1-rep2-m1bp-100x_Position012_11_cmle.ics	41	1	0	1	0	1	1	8.4474	1.0	0.2963027065214114	1.1202609176355411	0.0	0.9509397745600546	17648.0	300.5372668500769	120001.0	276.689264986395
646	Feb25-FISH2-3L1-rep2-m1bp-100x_Position012_11_cmle.ics	42	1	0	1	0	0	0	6.497999999999999	0.0	0.31426189165487767	1.3215750118111744	0.0	0.9624874819299366	9162.0	159.1328519730834	46228.0	106.58903960626218
647	Feb25-FISH2-3L1-rep2-m1bp-100x_Position012_11_cmle.ics	43	1	0	1	1	1	1	8.4474	1.0	0.28091964687527193	1.076393269063535	0.0	0.9377312871156291	20670.0	350.4712871191973	148107.0	341.49396229481425
648	Feb25-FISH2-3L1-rep2-m1bp-100x_Position012_11_cmle.ics	44	1	0	1	2	1	2	8.4474	1.0	0.3115378821722204	1.2146387713023148	0.0	0.9478520024023628	20936.0	355.24551446129914	158990.0	366.58716377519306
649	Feb25-FISH2-3L1-rep2-m1bp-100x_Position012_11_cmle.ics	45	1	0	1	1	1	1	7.3644	1.0	0.2667047851268421	1.053345315201893	0.0	0.9409492675387462	17150.0	287.3250421375329	109065.0	251.4738600990089
650	Feb25-FISH2-3L1-rep2-m1bp-100x_Position012_11_cmle.ics	46	1	0	1	1	1	1	7.147799999999999	1.0	0.2742541459926205	1.0353166071305522	0.0	0.9493784412222201	15524.0	258.38373088775836	95248.0	219.6156624646807
651	Feb25-FISH2-3L1-rep2-m1bp-100x_Position012_11_cmle.ics	47	1	0	1	0	0	0	4.9818	0.0	0.2924521470150616	1.4650761006841173	0.0	0.9974431646463954	3716.0	66.16889091618835	11519.0	26.559642364465994
652	Feb25-FISH2-3L1-rep2-m1bp-100x_Position012_11_cmle.ics	48	1	0	1	1	1	1	8.4474	1.0	0.23500056713608186	1.114550093339067	0.0	0.9105707962859954	28822.0	467.7236257840004	223046.0	514.2826626291069
653	Feb25-FISH2-3L1-rep2-m1bp-100x_Position012_11_cmle.ics	49	1	0	1	1	1	1	8.4474	1.0	0.28920209086260346	1.192507758471106	0.0	0.9578321776071875	17564.0	301.23463692227716	117709.0	271.40454406449584
654	Feb25-FISH2-3L1-rep2-m1bp-100x_Position012_11_cmle.ics	50	1	0	1	1	1	1	6.2814	1.0	0.25417870080001514	1.2232852477237364	0.0	0.9557540068493176	16662.0	271.1531806422683	101961.0	235.09399211071425
655	Feb25-FISH2-3L1-rep2-m1bp-100x_Position012_11_cmle.ics	51	1	0	1	0	0	0	5.6316	0.0	0.28332032658576706	1.0738245609920014	0.0	0.9713564107672777	8642.0	147.37161338325453	40210.0	92.71318859928618
656	Feb25-FISH2-3L1-rep2-m1bp-100x_Position012_11_cmle.ics	52	1	0	1	1	1	1	6.7146	1.0	0.22358488185448025	1.480053349576633	0.0	0.9542652489926979	15660.0	261.0251296673947	87133.0	200.90470684460593
657	Feb25-FISH2-3L1-rep2-m1bp-100x_Position012_11_cmle.ics	53	1	0	1	2	1	1	8.4474	1.0	0.28558654696797064	1.1272249195587318	0.0	0.9423057604216568	19212.0	325.0503379814318	133814.0	308.53823972208113
658	Feb25-FISH2-3L1-rep2-m1bp-100x_Position012_11_cmle.ics	54	1	0	1	1	1	1	8.4474	1.0	0.2776164387384792	1.0895895728323142	0.0	0.9319233589725642	28150.0	455.39757099864437	233999.0	539.5372648357218
659	Feb25-FISH2-3L1-rep2-m1bp-100x_Position012_11_cmle.ics	55	1	0	1	1	0	1	5.6316	0.0	0.2839897197408737	1.050705365067263	0.0	0.9614096754871035	10800.0	179.56536737923858	56242.0	129.6785663566539
660	Feb25-FISH2-3L1-rep2-m1bp-100x_Position012_11_cmle.ics	56	1	0	1	1	1	1	7.3644	1.0	0.27111105873851643	1.089354743215809	0.0	0.9464013824130636	17016.0	283.32402383938864	108676.0	250.57693320606882
661	Feb25-FISH2-3L1-rep2-m1bp-100x_Position012_11_cmle.ics	57	1	0	1	1	1	1	6.2814	1.0	0.2500403986176046	1.2017434057314693	0.0	0.9583292460108208	16192.0	261.96045277833406	96879.0	223.3762993859798
662	Feb25-FISH2-3L1-rep2-m1bp-100x_Position012_11_cmle.ics	58	1	0	1	2	1	2	8.4474	1.0	0.26355667413666806	1.1556199381387808	0.0	0.933622512416995	28104.0	456.9675591459871	227438.0	524.4094053380865
663	Feb25-FISH2-3L1-rep2-m1bp-100x_Position012_11_cmle.ics	59	1	0	1	2	2	1	8.4474	2.0	0.2885762560969591	1.0955847821104843	0.0	0.9516007289218584	27358.0	452.5371156468379	228576.0	527.0333200017518
664	Feb25-FISH2-3L1-rep2-m1bp-100x_Position012_11_cmle.ics	60	1	0	1	1	1	1	7.147799999999999	1.0	0.26967104329899855	1.1057285276039068	0.0	0.9563501948690999	16004.0	268.3148512857342	98863.0	227.95085711244047
665	Feb25-FISH2-3L1-rep2-m1bp-100x_Position012_11_cmle.ics	61	1	0	1	0	0	1	7.5809999999999995	0.0	0.23396441867732218	1.1484327080346757	0.0	0.9301687918423803	16966.0	287.0983355492576	100512.0	231.75299707762878
666	Feb25-FISH2-3L1-rep2-m1bp-100x_Position012_11_cmle.ics	62	1	0	1	1	1	1	7.3644	1.0	0.3122552596225381	1.2815364936203375	0.0	0.963129271525013	12312.0	212.25505208823714	71783.0	165.51183330570905
667	Feb25-FISH2-3L1-rep2-m1bp-100x_Position012_11_cmle.ics	63	1	0	1	1	1	1	8.2308	1.0	0.28498729164965714	1.2621126114278869	0.0	0.934910773897618	15568.0	266.2247678600163	97507.0	224.82429447278284
668	Feb25-FISH2-3L1-rep2-m1bp-100x_Position012_11_cmle.ics	64	1	0	1	1	2	2	8.4474	2.0	0.25408480026918767	1.1947319259756468	0.0	0.9289226883946529	27260.0	444.12124427164474	213330.0	491.88024182754845
669	Feb25-FISH2-3L1-rep2-m1bp-100x_Position012_11_cmle.ics	65	1	0	1	1	2	4	8.4474	2.0	0.14312241640827728	2.4546801368277054	0.0	0.7946226820697899	52616.0	854.1417512352933	429343.0	989.9467429192573
670	Feb25-FISH2-3L1-rep2-m1bp-100x_Position013_12_cmle.ics	1	1	0	1	1	1	1	9.313799999999999	1.0	0.2855468357081681	1.2066368280417314	0.0	0.963702219516625	21510.0	365.42830456072477	158516.0	365.4942502861092
671	Feb25-FISH2-3L1-rep2-m1bp-100x_Position013_12_cmle.ics	2	1	0	1	2	2	1	9.747	2.0	0.25502020420348764	1.1579695631835778	0.0	0.9435699376324269	34574.0	556.9000018896877	305271.0	703.8708728399079
672	Feb25-FISH2-3L1-rep2-m1bp-100x_Position013_12_cmle.ics	3	1	0	1	1	1	1	6.9312	1.0	0.2897750322765432	1.3274903517889616	0.0	0.9919576399234135	10554.0	182.86820527821067	54882.0	126.54278081835427
673	Feb25-FISH2-3L1-rep2-m1bp-100x_Position013_12_cmle.ics	4	1	0	1	2	1	1	9.747	1.0	0.2817215014466763	1.1562446707936729	0.0	0.9486495640244285	29002.0	487.56816107212984	246505.0	568.3726574401155
674	Feb25-FISH2-3L1-rep2-m1bp-100x_Position013_12_cmle.ics	5	1	0	1	1	1	1	9.747	1.0	0.25732306642677183	1.04649442555177	0.0	0.948328836815646	20630.0	359.5480148870192	141339.0	325.88881779245247
675	Feb25-FISH2-3L1-rep2-m1bp-100x_Position013_12_cmle.ics	6	1	0	1	1	1	1	8.4474	1.0	0.2716716724366128	1.0572587088499017	0.0	0.9729547760501708	19888.0	334.7975852228249	137462.0	316.9495232836379
676	Feb25-FISH2-3L1-rep2-m1bp-100x_Position013_12_cmle.ics	7	1	0	1	1	1	2	9.747	1.0	0.3069830633751762	1.3658985198578588	0.0	0.9415900012388658	21058.0	366.8893343960762	159205.0	367.08289457720366
677	Feb25-FISH2-3L1-rep2-m1bp-100x_Position013_12_cmle.ics	8	1	0	1	1	1	1	9.747	1.0	0.31618535244029433	1.3348370694739402	0.0	0.9601462475240078	23316.0	403.120063148325	188246.0	434.04344444320395
678	Feb25-FISH2-3L1-rep2-m1bp-100x_Position013_12_cmle.ics	9	1	0	1	4	3	4	9.747	3.0	0.17809531357105052	1.1194301405441955	0.0	0.8820231738275878	84652.0	1282.515971967213	977363.0	2253.5299713743884
679	Feb25-FISH2-3L1-rep2-m1bp-100x_Position013_12_cmle.ics	10	1	0	1	1	1	1	9.747	1.0	0.3079122730501895	1.2880005511575807	0.0	0.9793213622246717	24170.0	414.2238141796236	196066.0	452.07421128842685
680	Feb25-FISH2-3L1-rep2-m1bp-100x_Position013_12_cmle.ics	11	1	0	1	0	0	0	6.9312	0.0	0.2671777903609809	1.5971691189326103	0.0	0.9911031786284288	6716.0	119.70718020137346	26751.0	61.68044039342215
681	Feb25-FISH2-3L1-rep2-m1bp-100x_Position013_12_cmle.ics	12	1	0	1	1	1	1	8.8806	1.0	0.29411961519490476	1.1094102157190793	0.0	0.9542806354718952	19296.0	328.00418672835326	136690.0	315.16950384572067
682	Feb25-FISH2-3L1-rep2-m1bp-100x_Position013_12_cmle.ics	13	1	0	1	1	1	1	7.797599999999999	1.0	0.2864815416549932	1.032965531155024	0.0	0.9555820308005762	17540.0	293.5128805853446	116914.0	269.5714929593869
683	Feb25-FISH2-3L1-rep2-m1bp-100x_Position013_12_cmle.ics	14	1	0	1	1	0	0	6.497999999999999	0.0	0.2703686312291946	1.1388378649671322	0.0	0.974277662788603	11422.0	195.22103414649908	59685.0	137.6171763628052
684	Feb25-FISH2-3L1-rep2-m1bp-100x_Position013_12_cmle.ics	15	1	0	1	1	1	1	9.747	1.0	0.30375851067082044	1.2819464131599838	0.0	0.9523426590760367	20914.0	361.915871075469	156745.0	361.4108119123381
685	Feb25-FISH2-3L1-rep2-m1bp-100x_Position013_12_cmle.ics	16	1	0	1	1	1	1	9.5304	1.0	0.2896365618062841	1.2507926747065123	0.0	0.9501667642036625	20698.0	355.63764116099577	150693.0	347.45656626690464
686	Feb25-FISH2-3L1-rep2-m1bp-100x_Position013_12_cmle.ics	17	1	0	1	1	1	1	7.5809999999999995	1.0	0.2824948115656543	1.1416696918443485	0.0	0.9574525283569867	16278.0	276.98929484108265	103796.0	239.32499686275827
687	Feb25-FISH2-3L1-rep2-m1bp-100x_Position013_12_cmle.ics	18	1	0	1	1	1	1	9.313799999999999	1.0	0.2817347017776638	1.0822538015523788	0.0	0.965715597230816	20384.0	351.00779687274	145254.0	334.9157298383665
688	Feb25-FISH2-3L1-rep2-m1bp-100x_Position013_12_cmle.ics	19	1	0	1	1	1	1	9.097199999999999	1.0	0.2823087618965679	1.2355716742759015	0.0	0.95095566766893	20338.0	345.25194213301955	144910.0	334.12256055514956
689	Feb25-FISH2-3L1-rep2-m1bp-100x_Position013_12_cmle.ics	20	1	0	1	0	0	1	6.7146	0.0	0.2872574354512413	1.1705282492051585	0.0	0.9832042363339418	11126.0	189.1912444047236	59145.0	136.37208504612738
690	Feb25-FISH2-3L1-rep2-m1bp-100x_Position013_12_cmle.ics	21	1	0	1	1	1	1	9.747	1.0	0.26009367844990045	1.2060943333198049	0.0	0.9559100487907893	22392.0	384.4602289969978	160686.0	370.4976727994256
691	Feb25-FISH2-3L1-rep2-m1bp-100x_Position013_12_cmle.ics	22	1	0	1	1	1	1	9.747	1.0	0.2896863483655625	1.313003541135368	0.0	0.9482005278886525	20258.0	348.70690139684893	145926.0	336.4651768102322
692	Feb25-FISH2-3L1-rep2-m1bp-100x_Position013_12_cmle.ics	23	1	0	1	1	1	1	9.747	1.0	0.16678336650796988	1.8490409147024698	0.0	0.7224895864873374	34084.0	582.4618141626639	241644.0	557.1645298653548
693	Feb25-FISH2-3L1-rep2-m1bp-100x_Position013_12_cmle.ics	24	1	0	1	1	1	1	9.5304	1.0	0.29304651796399467	1.1271978611689282	0.0	0.9607892487478238	20046.0	344.29686121807924	144472.0	333.1126531538442
694	Feb25-FISH2-3L1-rep2-m1bp-100x_Position013_12_cmle.ics	25	1	0	1	1	1	1	9.097199999999999	1.0	0.2572843337950155	1.1158546653800878	0.0	0.9432400048413667	22412.0	374.3748211379087	160030.0	368.9851174221281
695	Feb25-FISH2-3L1-rep2-m1bp-100x_Position013_12_cmle.ics	26	1	0	1	4	3	3	9.747	3.0	0.1843573986522009	1.8671178878430106	0.0	0.8457991055771064	68248.0	1070.445656320135	719845.0	1659.7643682480273
696	Feb25-FISH2-3L1-rep2-m1bp-100x_Position013_12_cmle.ics	27	1	0	1	1	1	1	9.747	1.0	0.2640037223259009	1.173057658843003	0.0	0.9761128781278191	24866.0	423.59883183069286	189447.0	436.81261976048177
697	Feb25-FISH2-3L1-rep2-m1bp-100x_Position013_12_cmle.ics	28	1	0	1	1	1	1	8.4474	1.0	0.292496006287732	1.385132589834865	0.0	0.9840485171719141	13486.0	238.49125887982356	79645.0	183.63944058667371
698	Feb25-FISH2-3L1-rep2-m1bp-100x_Position013_12_cmle.ics	29	1	0	1	0	1	1	9.747	1.0	0.3087842130652786	1.2674227180564304	0.0	0.9611083886874325	22224.0	384.3102227179198	173115.0	399.15552460495974
699	Feb25-FISH2-3L1-rep2-m1bp-100x_Position013_12_cmle.ics	30	1	0	1	1	1	2	9.5304	1.0	0.29794415424518766	1.2454108377953432	0.0	0.9504483111549835	19534.0	336.9975648136808	140129.0	323.09889095322995
700	Feb25-FISH2-3L1-rep2-m1bp-100x_Position013_12_cmle.ics	31	1	0	1	2	3	3	9.747	3.0	0.14442224077941893	2.3269928211925683	0.0	0.7581330950236043	63208.0	1039.006026532617	567870.0	1309.3518629663429
701	Feb25-FISH2-3L1-rep2-m1bp-100x_Position013_12_cmle.ics	32	1	0	1	0	0	0	4.9818	0.0	0.29452884994020834	1.5923121353166443	0.0	0.9966718169689206	4150.0	73.85494390054302	13643.0	31.4570015433987
702	Feb25-FISH2-3L1-rep2-m1bp-100x_Position013_12_cmle.ics	33	1	0	1	1	1	1	9.747	1.0	0.2844679681278854	1.1019292811238208	0.0	0.9288115838214929	30036.0	503.23281989870725	261068.0	601.9509256711875
703	Feb25-FISH2-3L1-rep2-m1bp-100x_Position013_12_cmle.ics	34	1	0	1	1	1	1	8.8806	1.0	0.2816716542363552	1.054293512045334	0.0	0.9481671310734794	20802.0	347.82732983244523	149728.0	345.23154196950816
704	Feb25-FISH2-3L1-rep2-m1bp-100x_Position013_12_cmle.ics	35	1	0	1	0	0	0	5.415	0.0	0.2835455981245643	1.6064729333055754	0.0	0.9970627869633533	4392.0	77.99920530435966	14574.0	33.60363120233765
705	Feb25-FISH2-3L1-rep2-m1bp-100x_Position013_12_cmle.ics	36	1	0	1	1	1	1	8.664	1.0	0.2785347421635668	1.043164162064893	0.0	0.9539176589842991	21918.0	367.66502543141854	161033.0	371.2977592566241
706	Feb25-FISH2-3L1-rep2-m1bp-100x_Position013_12_cmle.ics	37	1	0	1	1	1	1	9.097199999999999	1.0	0.3001393414407912	1.2505890919237643	0.0	0.9659319853259769	18742.0	322.7153480277371	132178.0	304.76607417747954
707	Feb25-FISH2-3L1-rep2-m1bp-100x_Position013_12_cmle.ics	38	1	0	1	1	1	1	9.097199999999999	1.0	0.26363617680935303	1.0147498682066234	0.0	0.9542544804629902	22192.0	375.0053698029024	159614.0	368.025935963354
708	Feb25-FISH2-3L1-rep2-m1bp-100x_Position013_12_cmle.ics	39	1	0	1	2	1	1	9.747	1.0	0.3073878394225529	1.4018299792370776	0.0	0.9495372260403319	22156.0	381.7841530128131	171931.0	396.4255466069106
709	Feb25-FISH2-3L1-rep2-m1bp-100x_Position013_12_cmle.ics	40	1	0	1	1	1	2	8.664	1.0	0.28139288136675833	1.2141849295767653	0.0	0.9714969317816573	17102.0	292.45474319438927	111558.0	257.22203167767145
710	Feb25-FISH2-3L1-rep2-m1bp-100x_Position013_12_cmle.ics	41	1	0	1	1	1	1	9.747	1.0	0.302245413539999	1.222861426536771	0.0	0.9623191660077205	20950.0	361.62034179436284	156758.0	361.44078633292474
711	Feb25-FISH2-3L1-rep2-m1bp-100x_Position013_12_cmle.ics	42	1	0	1	1	1	1	9.747	1.0	0.2536044010484317	1.2796580620004487	0.0	0.92937823462165	23908.0	405.63030110498437	175052.0	403.62171327237616
712	Feb25-FISH2-3L1-rep2-m1bp-100x_Position013_12_cmle.ics	43	1	0	1	1	1	1	9.747	1.0	0.19140368511081687	1.5395483766650229	0.0	0.81924062781917	32970.0	561.6857935242905	246279.0	567.8515636668392
713	Feb25-FISH2-3L1-rep2-m1bp-100x_Position013_12_cmle.ics	44	1	0	1	1	1	1	6.497999999999999	1.0	0.2563097520566563	1.0685901237433697	0.0	0.9870834257605376	10798.0	183.54637476787545	53416.0	123.16258846604008
714	Feb25-FISH2-3L1-rep2-m1bp-100x_Position013_12_cmle.ics	45	1	0	1	1	1	2	9.747	1.0	0.29735290237418965	1.084415112054503	0.0	0.9489773946251882	35572.0	588.1906279878666	344011.0	793.1946461882378
715	Feb25-FISH2-3L1-rep2-m1bp-100x_Position013_12_cmle.ics	46	1	0	1	1	1	1	9.747	1.0	0.3015575066483007	1.3221283954799223	0.0	0.9591529617462179	21958.0	378.38913818262944	168015.0	387.39632883633595
716	Feb25-FISH2-3L1-rep2-m1bp-100x_Position013_12_cmle.ics	47	1	0	1	1	1	1	9.747	1.0	0.2830416222145103	1.2848205642083215	0.0	0.9679547145312525	20924.0	360.45417021851426	151414.0	349.1189937471355
717	Feb25-FISH2-3L1-rep2-m1bp-100x_Position013_12_cmle.ics	48	1	0	1	0	1	0	6.9312	1.0	0.27381725996197126	1.2626553011173554	0.0	0.9938329473296221	10222.0	175.61260364291454	50852.0	117.25071043648101
718	Feb25-FISH2-3L1-rep2-m1bp-100x_Position013_12_cmle.ics	49	1	0	1	1	1	1	9.747	1.0	0.27504076865995997	1.076343530093258	0.0	0.9584234797351593	21694.0	372.9340435383818	157573.0	363.3199519312441
719	Feb25-FISH2-3L1-rep2-m1bp-100x_Position013_12_cmle.ics	50	1	0	1	1	1	1	9.747	1.0	0.3073187994055108	1.3365899076758727	0.0	0.9609070709089276	21486.0	374.11362766093833	164173.0	378.5377346906395
720	Feb25-FISH2-3L1-rep2-m1bp-100x_Position013_12_cmle.ics	51	1	0	1	2	1	1	9.747	1.0	0.30708503940128	1.278324946037267	0.0	0.96163265641272	24236.0	416.5881622286139	196605.0	453.31699688044415
721	Feb25-FISH2-3L1-rep2-m1bp-100x_Position013_12_cmle.ics	52	1	0	1	1	1	2	9.747	1.0	0.28849034663787965	1.2541429292950916	0.0	0.9518426345219337	23396.0	398.96294641928023	180739.0	416.73436941672185
722	Feb25-FISH2-3L1-rep2-m1bp-100x_Position013_12_cmle.ics	53	1	0	1	1	1	1	9.747	1.0	0.28303064211980006	1.285468028172922	0.0	0.9663902297587661	21914.0	379.8867954976928	162283.0	374.1799150822672
723	Feb25-FISH2-3L1-rep2-m1bp-100x_Position013_12_cmle.ics	54	1	0	1	1	1	1	8.4474	1.0	0.2470833531539134	1.2173902741194613	0.0	0.9368921899097851	21206.0	361.0219373320115	144339.0	332.8059917739958
724	Feb25-FISH2-3L1-rep2-m1bp-100x_Position013_12_cmle.ics	55	1	0	1	1	1	1	8.014199999999999	1.0	0.2992211495852845	1.4577268016195413	0.0	0.9872744925217884	12480.0	218.092533835532	71712.0	165.3481268548125
725	Feb25-FISH2-3L1-rep2-m1bp-100x_Position013_12_cmle.ics	56	1	0	1	1	1	0	7.3644	1.0	0.2891349059202208	1.107127362600072	0.0	0.9645853483565795	15104.0	253.70214940343126	93856.0	216.4060937372446
726	Feb25-FISH2-3L1-rep2-m1bp-100x_Position013_12_cmle.ics	57	1	0	1	1	2	2	9.747	2.0	0.29082129754082864	1.0830109644320158	0.0	0.9327699600756693	36020.0	597.1959745557301	346659.0	799.3002050892801
727	Feb25-FISH2-3L1-rep2-m1bp-100x_Position013_12_cmle.ics	58	1	0	1	1	1	1	9.747	1.0	0.28000076249205286	1.0615281766066464	0.0	0.9642286475535785	21998.0	380.0320143837421	162341.0	374.3136471125769
728	Feb25-FISH2-3L1-rep2-m1bp-100x_Position013_12_cmle.ics	59	1	0	1	1	1	1	8.4474	1.0	0.2842936008025067	1.0942281364977537	0.0	0.965050857934758	18228.0	310.0115542269784	123386.0	284.4941429622364
729	Feb25-FISH2-3L1-rep2-m1bp-100x_Position013_12_cmle.ics	60	1	0	1	2	1	2	9.747	1.0	0.21892847929011527	1.1559046641558395	0.0	0.8842665456008298	36014.0	598.1151245178188	300699.0	693.3290996920358
730	Feb25-FISH2-3L1-rep2-m1bp-100x_Position013_12_cmle.ics	61	1	0	1	1	1	1	8.2308	1.0	0.3172866555044045	1.3154655915392919	0.0	0.9582828206166042	15020.0	259.7593214600717	97500.0	224.80815440015928
731	Feb25-FISH2-3L1-rep2-m1bp-100x_Position013_12_cmle.ics	62	1	0	1	0	0	1	7.147799999999999	0.0	0.28655793657501133	1.2875618323786422	0.0	0.989877164272408	11956.0	203.55030080523642	65805.0	151.72821128515363
732	Feb25-FISH2-3L1-rep2-m1bp-100x_Position013_12_cmle.ics	63	1	0	1	1	1	1	7.5809999999999995	1.0	0.27887434082663953	1.0697497220623557	0.0	0.9640377951304361	17280.0	288.70890273710035	112796.0	260.07651880738837
733	Feb25-FISH2-3L1-rep2-m1bp-100x_Position013_12_cmle.ics	64	1	0	1	1	1	2	9.747	1.0	0.3061961919106309	1.2207996418669664	0.0	0.9626914293439939	21520.0	373.77340296791556	164262.0	378.7429441854253
734	Feb25-FISH2-3L1-rep2-m1bp-100x_Position013_12_cmle.ics	65	1	0	1	1	1	1	7.147799999999999	1.0	0.29949630263299537	1.3627794876728843	0.0	0.9859278885297724	10980.0	190.21163987303507	59207.0	136.51503997507928
735	Feb25-FISH2-3L1-rep2-m1bp-100x_Position014_13_cmle.ics	2	1	0	1	1	1	1	9.313799999999999	1.0	0.26271328059223903	1.038590196416286	0.0	0.9437036366506586	21382.0	365.82112778725303	150691.0	347.4519548175836
736	Feb25-FISH2-3L1-rep2-m1bp-100x_Position014_13_cmle.ics	3	1	0	1	1	0	1	7.5809999999999995	0.0	0.295232411543795	1.2055719665278766	0.0	0.968447814270047	13150.0	227.70569484116882	77045.0	177.64455646933612
737	Feb25-FISH2-3L1-rep2-m1bp-100x_Position014_13_cmle.ics	4	1	0	1	1	1	1	8.8806	1.0	0.29184441205665046	1.153355023538988	0.0	0.9453287927311096	18584.0	317.92052704939016	128694.0	296.73292946024714
738	Feb25-FISH2-3L1-rep2-m1bp-100x_Position014_13_cmle.ics	6	1	0	1	1	1	1	7.5809999999999995	1.0	0.2969052484149773	1.2124955475582582	0.0	0.9592740817973617	15200.0	257.7901648288971	96017.0	221.38876472861634
739	Feb25-FISH2-3L1-rep2-m1bp-100x_Position014_13_cmle.ics	7	1	0	1	0	1	1	6.497999999999999	1.0	0.28717863420266293	1.0858281251666297	0.0	0.963784572950328	10902.0	186.8769618873705	57360.0	132.25636652710907
740	Feb25-FISH2-3L1-rep2-m1bp-100x_Position014_13_cmle.ics	8	1	0	1	1	1	1	8.664	1.0	0.28308620391207984	1.0843203450485823	0.0	0.9627319321794293	19182.0	326.90767367755234	132915.0	306.46539325227866
741	Feb25-FISH2-3L1-rep2-m1bp-100x_Position014_13_cmle.ics	9	1	0	1	1	1	1	9.313799999999999	1.0	0.3004704759444617	1.1792465723336527	0.0	0.9533013882562793	21526.0	365.80927310484805	162787.0	375.34200031116643
742	Feb25-FISH2-3L1-rep2-m1bp-100x_Position014_13_cmle.ics	10	1	0	1	1	1	1	8.8806	1.0	0.28911121834457926	1.1428154249044922	0.0	0.9444160354098872	19152.0	328.71819887596683	134007.0	308.9832445815604
743	Feb25-FISH2-3L1-rep2-m1bp-100x_Position014_13_cmle.ics	11	1	0	1	1	0	0	6.9312	0.0	0.301221040296942	1.1617145232450126	0.0	0.9628998939178729	11624.0	200.41402296585323	64677.0	149.12735386809334
744	Feb25-FISH2-3L1-rep2-m1bp-100x_Position014_13_cmle.ics	12	1	0	1	1	1	1	7.797599999999999	1.0	0.31919909141216973	1.2664839317857084	0.0	0.9595036618899935	13720.0	237.02672090502264	85376.0	196.85354861608204
745	Feb25-FISH2-3L1-rep2-m1bp-100x_Position014_13_cmle.ics	14	1	0	1	1	1	1	8.2308	1.0	0.2840723622856536	1.0176141099941618	0.0	0.949154800211751	18944.0	317.0483013851132	130676.0	301.3028757373868
746	Feb25-FISH2-3L1-rep2-m1bp-100x_Position014_13_cmle.ics	15	1	0	1	1	1	1	8.2308	1.0	0.2991738513175359	1.2099361668706266	0.0	0.9525433640924373	15548.0	268.91411708551453	99712.0	229.90841734921725
747	Feb25-FISH2-3L1-rep2-m1bp-100x_Position014_13_cmle.ics	16	1	0	1	1	1	1	8.2308	1.0	0.2742122720760758	1.0775176519675327	0.0	0.9506799569742247	20168.0	336.72497185482706	141030.0	325.17634887235346
748	Feb25-FISH2-3L1-rep2-m1bp-100x_Position014_13_cmle.ics	17	1	0	1	2	1	1	8.8806	1.0	0.27398705628542364	1.0697039046588757	0.0	0.9428174279897923	22480.0	376.10511238241946	165895.0	382.50819255604534
749	Feb25-FISH2-3L1-rep2-m1bp-100x_Position014_13_cmle.ics	18	1	0	1	1	1	1	7.797599999999999	1.0	0.28677310295313996	1.1123939613304055	0.0	0.9572495423283355	17632.0	295.47524853787127	117895.0	271.8334088513515
750	Feb25-FISH2-3L1-rep2-m1bp-100x_Position014_13_cmle.ics	19	1	0	1	1	1	1	7.5809999999999995	1.0	0.2753072125198269	1.035894201573696	0.0	0.9441485347213691	18090.0	300.8188008577693	120044.0	276.7884111467971
751	Feb25-FISH2-3L1-rep2-m1bp-100x_Position014_13_cmle.ics	20	1	0	1	0	1	0	6.9312	1.0	0.29839042978104835	1.2243211226001554	0.0	0.9567200136737616	11274.0	193.94983031422194	61487.0	141.77209220105223
752	Feb25-FISH2-3L1-rep2-m1bp-100x_Position014_13_cmle.ics	21	1	0	1	1	1	0	6.497999999999999	1.0	0.2970081770852045	1.1736182674565274	0.0	0.9790116194251514	10582.0	180.52147444222967	55784.0	128.6225444621383
753	Feb25-FISH2-3L1-rep2-m1bp-100x_Position014_13_cmle.ics	22	1	0	1	1	1	1	7.3644	1.0	0.3118057860392715	1.2558394250575606	0.0	0.9566324819064529	13150.0	226.20775891538312	79178.0	182.56266717021344
754	Feb25-FISH2-3L1-rep2-m1bp-100x_Position014_13_cmle.ics	23	1	0	1	1	1	1	7.5809999999999995	1.0	0.30105600341372285	1.1498157996568883	0.0	0.9494669211029194	15262.0	259.59701707725327	97278.0	224.29628352552504
755	Feb25-FISH2-3L1-rep2-m1bp-100x_Position014_13_cmle.ics	24	1	0	1	0	0	0	6.2814	0.0	0.2978321882369248	1.1891572319623942	0.0	0.9667369411670812	9446.0	161.80497639646092	47112.0	108.62730020615695
756	Feb25-FISH2-3L1-rep2-m1bp-100x_Position014_13_cmle.ics	25	1	0	1	0	0	0	4.9818	0.0	0.2870799466897812	1.2870225108537197	0.0	0.9833161223218191	5332.0	93.08452094578035	19616.0	45.22909494065153
757	Feb25-FISH2-3L1-rep2-m1bp-100x_Position014_13_cmle.ics	26	1	0	1	1	1	1	7.797599999999999	1.0	0.27877236953712126	1.0216446435221886	0.0	0.9507000208074151	20880.0	344.58513289393545	149794.0	345.3837197971021
758	Feb25-FISH2-3L1-rep2-m1bp-100x_Position014_13_cmle.ics	27	1	0	1	1	1	1	8.014199999999999	1.0	0.2585974060069358	1.0737348395054636	0.0	0.9452138955935298	19624.0	324.7784670546734	131452.0	303.092118073946
759	Feb25-FISH2-3L1-rep2-m1bp-100x_Position014_13_cmle.ics	28	1	0	1	1	1	1	9.747	1.0	0.2600352187123504	1.0225947651238458	0.0	0.9284883623039146	31144.0	512.9679083416976	263543.0	607.6575942059607
760	Feb25-FISH2-3L1-rep2-m1bp-100x_Position014_13_cmle.ics	29	1	0	1	1	1	1	8.8806	1.0	0.27714677472198307	1.0827354992367364	0.0	0.9415651693591192	19174.0	327.73531773003384	131431.0	303.0436978560752
761	Feb25-FISH2-3L1-rep2-m1bp-100x_Position014_13_cmle.ics	30	1	0	1	1	1	0	9.747	1.0	0.2838334777679599	1.2677601925905568	0.0	0.944773134843862	21210.0	367.2200981031943	154745.0	356.7993625913092
762	Feb25-FISH2-3L1-rep2-m1bp-100x_Position014_13_cmle.ics	32	1	0	1	1	1	1	9.5304	1.0	0.29748583146785157	1.1742591663683268	0.0	0.9490170073603125	20544.0	352.3599311857498	151020.0	348.21053823089284
763	Feb25-FISH2-3L1-rep2-m1bp-100x_Position014_13_cmle.ics	33	1	0	1	2	1	2	9.747	1.0	0.2859063430430891	1.1219220970105546	0.0	0.9362402895056826	30462.0	508.5634030932649	267315.0	616.3547876254213
764	Feb25-FISH2-3L1-rep2-m1bp-100x_Position014_13_cmle.ics	34	1	0	1	0	1	1	8.2308	1.0	0.3058186071793196	1.2487349293828833	0.0	0.9748661253978286	14492.0	252.14927225808037	90719.0	209.17303547721073
765	Feb25-FISH2-3L1-rep2-m1bp-100x_Position014_13_cmle.ics	35	1	0	1	1	1	1	9.747	1.0	0.2964648514599249	1.2754575459096467	0.0	0.9546144686936732	22912.0	393.83413220510477	177564.0	409.4136936195885
766	Feb25-FISH2-3L1-rep2-m1bp-100x_Position014_13_cmle.ics	36	1	0	1	1	1	1	9.5304	1.0	0.2848456167895762	1.1319285114217865	0.0	0.9505123084313138	20750.0	356.0741591566242	150005.0	345.87022770047065
767	Feb25-FISH2-3L1-rep2-m1bp-100x_Position014_13_cmle.ics	37	1	0	1	2	1	1	9.747	1.0	0.3034660796739359	1.248241448285866	0.0	0.9527363078819241	22044.0	378.06413700610875	169537.0	390.905641769639
768	Feb25-FISH2-3L1-rep2-m1bp-100x_Position014_13_cmle.ics	38	1	0	1	1	0	1	8.2308	0.0	0.27041848488674547	1.0623999806952549	0.0	0.9430066883289345	21274.0	353.43693953803637	151728.0	349.8429912905371
769	Feb25-FISH2-3L1-rep2-m1bp-100x_Position014_13_cmle.ics	40	1	0	1	0	1	1	8.664	1.0	0.28577184049596965	1.1503215626154824	0.0	0.9568475121679197	19514.0	331.61210318924	137026.0	315.94422733165356
770	Feb25-FISH2-3L1-rep2-m1bp-100x_Position014_13_cmle.ics	41	1	0	1	1	1	1	7.3644	1.0	0.2571359416121437	1.132133210444423	0.0	0.9500508845252429	21700.0	351.2544378547949	152421.0	351.4408584802736
771	Feb25-FISH2-3L1-rep2-m1bp-100x_Position015_14_cmle.ics	1	1	0	1	2	2	2	9.747	2.0	0.24375975952086767	1.1308492126546994	0.0	0.9248910907283502	32828.0	544.0245702463793	276135.0	636.6912791311587
772	Feb25-FISH2-3L1-rep2-m1bp-100x_Position015_14_cmle.ics	2	1	0	1	0	0	0	6.497999999999999	0.0	0.2797763766792151	1.1663389129852204	0.0	0.9875978303533606	9718.0	166.10475350444537	47648.0	109.86316862419271
773	Feb25-FISH2-3L1-rep2-m1bp-100x_Position015_14_cmle.ics	3	1	0	1	1	1	1	9.747	1.0	0.27962412346972193	1.159669608555567	0.0	0.9417847476992353	21628.0	369.7271065311273	158156.0	364.664189408324
774	Feb25-FISH2-3L1-rep2-m1bp-100x_Position015_14_cmle.ics	5	1	0	1	1	1	1	8.664	1.0	0.31038435257300656	1.327140682310911	0.0	0.9468382961753776	15548.0	271.48869445795265	101563.0	234.17631369582952
775	Feb25-FISH2-3L1-rep2-m1bp-100x_Position015_14_cmle.ics	6	1	0	1	1	2	1	9.747	2.0	0.2899583180582045	1.2482694752253387	0.0	0.9412034032276261	21950.0	377.76565680701503	164662.0	379.66523404963107
776	Feb25-FISH2-3L1-rep2-m1bp-100x_Position015_14_cmle.ics	7	1	0	1	1	1	1	7.147799999999999	1.0	0.2604336663061961	1.12926641697343	0.0	0.9501496640515062	18066.0	295.71843239097393	116524.0	268.6722603417863
777	Feb25-FISH2-3L1-rep2-m1bp-100x_Position015_14_cmle.ics	8	1	0	1	1	1	0	8.664	1.0	0.2926350837704144	1.1278880204987316	0.0	0.9539358020337596	18846.0	319.53927596958516	131603.0	303.44028249768365
778	Feb25-FISH2-3L1-rep2-m1bp-100x_Position015_14_cmle.ics	9	1	0	1	1	1	1	7.3644	1.0	0.29910288302560734	1.1024222487270783	0.0	0.9752015207716357	12578.0	217.47397915830896	72544.0	167.26648977236056
779	Feb25-FISH2-3L1-rep2-m1bp-100x_Position015_14_cmle.ics	10	1	0	1	1	1	1	9.747	1.0	0.2797479842261442	1.2445462220339305	0.0	0.9685935705433266	20092.0	345.1376137013126	141642.0	326.58745236458833
780	Feb25-FISH2-3L1-rep2-m1bp-100x_Position015_14_cmle.ics	12	1	0	1	1	1	1	7.797599999999999	1.0	0.298386749924768	1.2165170912510321	0.0	0.9701488254149288	15734.0	268.2493091320888	101373.0	233.73822601033174
781	Feb25-FISH2-3L1-rep2-m1bp-100x_Position015_14_cmle.ics	13	1	0	1	1	2	2	9.747	2.0	0.27506477149341635	1.1244459410347523	0.0	0.940702427869726	39196.0	641.2562525034093	382696.0	882.3916046802395
782	Feb25-FISH2-3L1-rep2-m1bp-100x_Position015_14_cmle.ics	14	1	0	1	1	1	1	9.747	1.0	0.28502717540098144	1.1470792423937508	0.0	0.9316071747545087	27176.0	459.37667912260883	224903.0	518.5643933236822
783	Feb25-FISH2-3L1-rep2-m1bp-100x_Position015_14_cmle.ics	17	1	0	1	1	1	1	8.664	1.0	0.2823310363777794	1.1429804338712235	0.0	0.961108445357877	18094.0	309.8958072363292	121606.0	280.3899530665207
784	Feb25-FISH2-3L1-rep2-m1bp-100x_Position015_14_cmle.ics	18	1	0	1	1	1	1	9.5304	1.0	0.28115826808313904	1.1019823657174217	0.0	0.9580422070803132	20772.0	356.75305067836814	149268.0	344.17090862567153
785	Feb25-FISH2-3L1-rep2-m1bp-100x_Position015_14_cmle.ics	19	1	0	1	1	1	1	7.797599999999999	1.0	0.28780726411151264	1.0889584014909832	0.0	0.9516822163923849	15572.0	265.6354064674655	98026.0	226.02096557158987
786	Feb25-FISH2-3L1-rep2-m1bp-100x_Position015_14_cmle.ics	20	1	0	1	1	1	1	7.147799999999999	1.0	0.27925670548942255	1.0900458405987083	0.0	0.9748441143577773	12518.0	215.1735015985311	69595.0	160.46690774850342
787	Feb25-FISH2-3L1-rep2-m1bp-100x_Position015_14_cmle.ics	21	1	0	1	1	1	1	9.747	1.0	0.244911261865646	1.2468381821438121	0.0	0.9306203716514644	32284.0	540.2230920427007	269935.0	622.3957862359691
788	Feb25-FISH2-3L1-rep2-m1bp-100x_Position015_14_cmle.ics	22	1	0	1	1	1	1	9.747	1.0	0.3036918262447479	1.2579124702226125	0.0	0.9725597426192921	21736.0	374.69183089792534	166058.0	382.8840256757092
789	Feb25-FISH2-3L1-rep2-m1bp-100x_Position015_14_cmle.ics	23	1	0	1	1	1	1	8.014199999999999	1.0	0.2846323012648034	1.0737196669986433	0.0	0.9560884701035282	16342.0	278.79403200366914	104803.0	241.64686159589635
790	Feb25-FISH2-3L1-rep2-m1bp-100x_Position015_14_cmle.ics	24	1	0	1	2	2	1	9.747	2.0	0.27568118470638286	1.1965797107096858	0.0	0.9412514334172931	45232.0	728.5641347572555	474948.0	1095.099316062019
791	Feb25-FISH2-3L1-rep2-m1bp-100x_Position015_14_cmle.ics	25	1	0	1	0	0	0	5.848199999999999	0.0	0.2744393946129301	1.1773528166654308	0.0	0.9871770216662947	8466.0	144.09376410264022	38372.0	88.47526667326063
792	Feb25-FISH2-3L1-rep2-m1bp-100x_Position015_14_cmle.ics	26	1	0	1	1	1	1	8.014199999999999	1.0	0.28765144232567713	1.0646908175459233	0.0	0.9426420629989691	18074.0	303.6677566536184	122543.0	282.55041707342275
793	Feb25-FISH2-3L1-rep2-m1bp-100x_Position015_14_cmle.ics	27	1	0	1	1	1	1	9.747	1.0	0.3046705424348582	1.1999664822120109	0.0	0.9597002815014022	24344.0	416.8718368273137	197141.0	454.5528652984799
794	Feb25-FISH2-3L1-rep2-m1bp-100x_Position015_14_cmle.ics	28	1	0	1	1	1	1	8.664	1.0	0.27411610456101626	1.0678865714713803	0.0	0.9476133506223335	20466.0	344.64847166691936	144142.0	332.35176401587444
795	Feb25-FISH2-3L1-rep2-m1bp-100x_Position015_14_cmle.ics	29	1	0	1	1	2	1	9.747	2.0	0.3141565599207371	1.3533278537254765	0.0	0.9691905693694473	20828.0	361.81957777286505	158423.0	365.27981789268136
796	Feb25-FISH2-3L1-rep2-m1bp-100x_Position015_14_cmle.ics	30	1	0	1	1	1	1	8.8806	1.0	0.3019443058469688	1.1959564780239327	0.0	0.9536090042948698	19568.0	331.48478012692	141435.0	326.1101673598618
797	Feb25-FISH2-3L1-rep2-m1bp-100x_Position015_14_cmle.ics	31	1	0	1	1	1	1	8.8806	1.0	0.2916185379298836	1.1851175697262575	0.0	0.9523760302308496	19156.0	325.741502101694	134629.0	310.41740532040046
798	Feb25-FISH2-3L1-rep2-m1bp-100x_Position015_14_cmle.ics	32	1	0	1	1	1	1	8.664	1.0	0.28572881690683094	1.1533778606408875	0.0	0.9547055870544917	18364.0	313.0274369880569	125084.0	288.40926343578997
799	Feb25-FISH2-3L1-rep2-m1bp-100x_Position015_14_cmle.ics	33	1	0	1	1	1	1	9.747	1.0	0.3160521490849593	1.3320454673284743	0.0	0.9649626921087223	22706.0	392.7178868555262	180869.0	417.03411362258873
800	Feb25-FISH2-3L1-rep2-m1bp-100x_Position015_14_cmle.ics	34	1	0	1	1	1	1	8.8806	1.0	0.29370687808045454	1.089278983166569	0.0	0.9502363606776559	20538.0	347.00647445859494	149992.0	345.840253279884
801	Feb25-FISH2-3L1-rep2-m1bp-100x_Position015_14_cmle.ics	35	1	0	1	1	1	1	8.8806	1.0	0.29265571679820074	1.188571537476665	0.0	0.963808829947444	18294.0	311.8141763037978	125868.0	290.2169515696333
802	Feb25-FISH2-3L1-rep2-m1bp-100x_Position015_14_cmle.ics	36	1	0	1	1	1	1	8.664	1.0	0.3077711066507035	1.1934551600745134	0.0	0.9574785086764436	18064.0	309.03813406693536	126651.0	292.0223339788161
803	Feb25-FISH2-3L1-rep2-m1bp-100x_Position015_14_cmle.ics	38	1	0	1	1	1	1	9.097199999999999	1.0	0.2991315757467688	1.1689965723441893	0.0	0.9582872455898325	19642.0	336.6024871960077	141574.0	326.43066308767334
804	Feb25-FISH2-3L1-rep2-m1bp-100x_Position015_14_cmle.ics	39	1	0	1	1	2	1	9.5304	2.0	0.3098998842154252	1.3675659841122216	0.0	0.960647116976298	17706.0	308.5039297150191	123329.0	284.3627166565871
805	Feb25-FISH2-3L1-rep2-m1bp-100x_Position015_14_cmle.ics	40	1	0	1	1	1	1	9.747	1.0	0.3024790968307533	1.3296775495399145	0.0	0.9648627785289291	23170.0	399.78708233231833	182394.0	420.55034372987336
806	Feb25-FISH2-3L1-rep2-m1bp-100x_Position015_14_cmle.ics	41	1	0	1	2	2	1	9.747	2.0	0.294344545564913	1.0905831290380357	0.0	0.9359956672074811	34094.0	567.425068978219	321158.0	740.501920521501
807	Feb25-FISH2-3L1-rep2-m1bp-100x_Position015_14_cmle.ics	42	1	0	1	0	0	0	6.9312	0.0	0.3024833800276969	1.3892409765396503	0.0	0.9861463217703287	9434.0	164.9539702556941	47388.0	109.26368021245895
808	Feb25-FISH2-3L1-rep2-m1bp-100x_Position015_14_cmle.ics	43	1	0	1	1	1	1	7.5809999999999995	1.0	0.31304106266790277	1.2365548879196733	0.0	0.9755897240415762	13206.0	227.88052492800983	79842.0	184.09366834479502
809	Feb25-FISH2-3L1-rep2-m1bp-100x_Position015_14_cmle.ics	44	1	0	1	1	1	1	7.5809999999999995	1.0	0.2951121749877135	1.3234395600621374	0.0	0.9774170207811791	12712.0	219.368525060828	73213.0	168.80901957024474
810	Feb25-FISH2-3L1-rep2-m1bp-100x_Position015_14_cmle.ics	45	1	0	1	1	1	1	9.747	1.0	0.3160788098033681	1.4409118062003925	0.0	0.9611429846267896	21412.0	372.6939499086396	165637.0	381.9133155936326
811	Feb25-FISH2-3L1-rep2-m1bp-100x_Position015_14_cmle.ics	46	1	0	1	1	1	1	8.4474	1.0	0.3092789990440447	1.4531988406314684	0.0	0.968771643515961	13786.0	242.6209932939866	84646.0	195.17036961390647
812	Feb25-FISH2-3L1-rep2-m1bp-100x_Position016_15_cmle.ics	1	1	0	1	1	1	1	9.747	1.0	0.2865904937829166	1.1177656078011815	0.0	0.9466612651555282	21788.0	372.5771767699337	161894.0	373.28298818932706
813	Feb25-FISH2-3L1-rep2-m1bp-100x_Position016_15_cmle.ics	3	1	0	1	1	1	1	9.747	1.0	0.28076816939657867	1.2472069420442764	0.0	0.9704751975022521	20602.0	354.3348503475446	147337.0	339.7185543062181
814	Feb25-FISH2-3L1-rep2-m1bp-100x_Position016_15_cmle.ics	4	1	0	1	1	1	1	9.747	1.0	0.3233737730119493	1.0211158613017548	0.0	0.9414734947741198	37078.0	613.2565468322032	381769.0	880.2541979199426
815	Feb25-FISH2-3L1-rep2-m1bp-100x_Position016_15_cmle.ics	5	1	0	1	1	1	1	9.747	1.0	0.3138494978635754	1.474591325778057	0.0	0.9514866756006102	19822.0	348.1147538969205	147013.0	338.9714995162114
816	Feb25-FISH2-3L1-rep2-m1bp-100x_Position016_15_cmle.ics	6	1	0	1	1	1	1	9.747	1.0	0.28220792663012323	1.187085520204712	0.0	0.958544719230386	24068.0	413.0912053653593	186517.0	430.05684650517446
817	Feb25-FISH2-3L1-rep2-m1bp-100x_Position016_15_cmle.ics	7	1	0	1	1	1	1	9.313799999999999	1.0	0.2957297358108022	1.2005970528289387	0.0	0.9465604712426093	19594.0	338.36183241984173	140251.0	323.3801893618127
818	Feb25-FISH2-3L1-rep2-m1bp-100x_Position016_15_cmle.ics	8	1	0	1	1	2	1	9.747	2.0	0.28823712483111424	1.1455100015239699	0.0	0.9553032677615457	23266.0	401.04306264809907	179156.0	413.0844072791275
819	Feb25-FISH2-3L1-rep2-m1bp-100x_Position016_15_cmle.ics	9	1	0	1	1	1	1	8.2308	1.0	0.27536669494168126	1.083044687643026	0.0	0.9532378030174393	18604.0	313.87367339115417	125210.0	288.69978474301473
820	Feb25-FISH2-3L1-rep2-m1bp-100x_Position016_15_cmle.ics	11	1	0	1	2	2	1	9.747	2.0	0.28424325589554894	1.0339586919968589	0.0	0.9499294504687962	31926.0	537.0206893229764	285980.0	659.3911384139236
821	Feb25-FISH2-3L1-rep2-m1bp-100x_Position016_15_cmle.ics	12	1	0	1	1	1	1	9.5304	1.0	0.29512452021372676	1.1729651374350119	0.0	0.9576016913451479	19498.0	336.12283165277046	139079.0	320.67788005968976
822	Feb25-FISH2-3L1-rep2-m1bp-100x_Position016_15_cmle.ics	14	1	0	1	1	2	2	9.747	2.0	0.2618629555074647	1.1359655415575751	0.0	0.9299113407956646	36110.0	596.7965274611536	330181.0	761.3064741333229
823	Feb25-FISH2-3L1-rep2-m1bp-100x_Position016_15_cmle.ics	15	1	0	1	1	1	1	9.747	1.0	0.29326051565328387	1.0845779142943746	0.0	0.9580254036623018	38500.0	632.1386925896271	384673.0	886.9500223340766
824	Feb25-FISH2-3L1-rep2-m1bp-100x_Position016_15_cmle.ics	16	1	0	1	1	1	1	8.664	1.0	0.2856774265987241	1.0888688947727918	0.0	0.9571103086235448	20052.0	341.24783361150446	142708.0	329.0453548526967
825	Feb25-FISH2-3L1-rep2-m1bp-100x_Position016_15_cmle.ics	17	1	0	1	1	2	1	9.747	2.0	0.28575083341837604	1.06808838606522	0.0	0.9379133815846032	27308.0	463.94153847871166	226831.0	523.009830469154
826	Feb25-FISH2-3L1-rep2-m1bp-100x_Position016_15_cmle.ics	19	1	0	1	1	1	1	9.5304	1.0	0.28702654809761763	1.13868163409469	0.0	0.9450275976764912	20468.0	351.24663675415246	147519.0	340.13819619443177
827	Feb25-FISH2-3L1-rep2-m1bp-100x_Position016_15_cmle.ics	20	1	0	1	1	1	2	9.747	1.0	0.3139515221032627	1.3735893527710543	0.0	0.9556336379146354	21690.0	376.77673451975295	168304.0	388.06268326322464
828	Feb25-FISH2-3L1-rep2-m1bp-100x_Position016_15_cmle.ics	21	1	0	1	1	1	1	9.747	1.0	0.30507777224177623	1.2429935321578551	0.0	0.9575126665665802	21284.0	369.73982255099025	161272.0	371.8488274504871
829	Feb25-FISH2-3L1-rep2-m1bp-100x_Position016_15_cmle.ics	23	1	0	1	1	1	1	8.2308	1.0	0.2832168166961011	1.0548544281851513	0.0	0.9540071987937137	20662.0	344.53481425679945	148625.0	342.6883276689607
830	Feb25-FISH2-3L1-rep2-m1bp-100x_Position016_15_cmle.ics	24	1	0	1	2	1	1	9.747	1.0	0.2831063883177481	1.0445204833480954	0.0	0.9545600536056829	25202.0	430.31188257111626	200171.0	461.53921101983883
831	Feb25-FISH2-3L1-rep2-m1bp-100x_Position016_15_cmle.ics	25	1	0	1	0	0	1	6.9312	0.0	0.2947423125483552	1.2976290962319066	0.0	0.9853336310024945	11442.0	196.44036147733942	62481.0	144.0639825136036
832	Feb25-FISH2-3L1-rep2-m1bp-100x_Position016_15_cmle.ics	26	1	0	1	1	1	1	7.5809999999999995	1.0	0.28024711303055116	1.0876049843577007	0.0	0.9698996606510576	17122.0	287.54189532903723	111526.0	257.14824848853505
833	Feb25-FISH2-3L1-rep2-m1bp-100x_Position016_15_cmle.ics	27	1	0	1	3	2	1	9.747	2.0	0.28999834183147516	1.0361833316527473	0.0	0.9344388004890768	33196.0	552.5996047705536	306267.0	706.1673746017804
834	Feb25-FISH2-3L1-rep2-m1bp-100x_Position016_15_cmle.ics	28	1	0	1	1	1	1	9.747	1.0	0.2675863699243118	1.0819835629602175	0.0	0.9538424957319219	21470.0	370.7835977629112	153022.0	352.82659900124276
835	Feb25-FISH2-3L1-rep2-m1bp-100x_Position016_15_cmle.ics	29	1	0	1	1	1	1	6.9312	1.0	0.28203570852742704	1.2270266812519983	0.0	0.9828353369178026	11258.0	192.58584131879834	59651.0	137.5387817243477
836	Feb25-FISH2-3L1-rep2-m1bp-100x_Position016_15_cmle.ics	30	1	0	1	1	2	2	9.747	2.0	0.2747584973408779	1.06981851472048	0.0	0.939321800547476	33588.0	560.5407217956468	303407.0	699.5730020727088
837	Feb25-FISH2-3L1-rep2-m1bp-100x_Position016_15_cmle.ics	31	1	0	1	1	1	2	9.747	1.0	0.30031102213687727	1.0765656817427762	0.0	0.9446995472119867	32910.0	551.1232631238204	307646.0	709.3469689086297
838	Feb25-FISH2-3L1-rep2-m1bp-100x_Position016_15_cmle.ics	32	1	0	1	2	2	2	9.747	2.0	0.29352152330813036	1.107377130953057	0.0	0.9353875186989281	32586.0	540.2781980728449	299668.0	690.9518975670454
839	Feb25-FISH2-3L1-rep2-m1bp-100x_Position016_15_cmle.ics	33	1	0	1	1	1	1	7.5809999999999995	1.0	0.3170865658695269	1.5479874815472074	0.0	0.9762257627990693	10298.0	182.60061553345432	55334.0	127.58496836490679
840	Feb25-FISH2-3L1-rep2-m1bp-100x_Position016_15_cmle.ics	34	1	0	1	1	1	1	8.8806	1.0	0.292696574709261	1.1475365553818304	0.0	0.9559300845995254	19128.0	326.1924077816124	134582.0	310.30903626135625
841	Feb25-FISH2-3L1-rep2-m1bp-100x_Position016_15_cmle.ics	35	1	0	1	1	1	1	8.664	1.0	0.2891462131177952	1.1583832356480626	0.0	0.9514082758809185	19312.0	329.2511494795712	135698.0	312.8822249824904
842	Feb25-FISH2-3L1-rep2-m1bp-100x_Position016_15_cmle.ics	36	1	0	1	1	1	1	9.747	1.0	0.3136250888926398	1.4813478093144257	0.0	0.9757158797239083	19810.0	346.74653472996164	146827.0	338.5426347293557
843	Feb25-FISH2-3L1-rep2-m1bp-100x_Position016_15_cmle.ics	37	1	0	1	1	1	1	9.747	1.0	0.3057924026084879	1.4627637497728843	0.0	0.9781850989862061	19388.0	338.9073597379495	140374.0	323.6637934950559
844	Feb25-FISH2-3L1-rep2-m1bp-100x_Position016_15_cmle.ics	38	1	0	1	1	1	1	8.664	1.0	0.2876168510405863	1.2129459325465362	0.0	0.9618997863737363	18416.0	314.02568095586247	126030.0	290.59047896463665
845	Feb25-FISH2-3L1-rep2-m1bp-100x_Position016_15_cmle.ics	39	1	0	1	1	1	1	7.797599999999999	1.0	0.29571875697529415	1.1525238974773768	0.0	0.9727448738413441	15224.0	260.620224158179	96052.0	221.46946509173435
846	Feb25-FISH2-3L1-rep2-m1bp-100x_Position016_15_cmle.ics	40	1	0	1	1	1	1	9.747	1.0	0.3030834146627504	1.3044362116589998	0.0	0.9523672611422632	19862.0	344.30420711820744	144907.0	334.11564338116796
847	Feb25-FISH2-3L1-rep2-m1bp-100x_Position016_15_cmle.ics	41	1	0	1	1	1	1	8.664	1.0	0.28864611520491423	1.182568949692718	0.0	0.9507079873006049	17468.0	298.43391018303043	116633.0	268.92358432978233
848	Feb25-FISH2-3L1-rep2-m1bp-100x_Position016_15_cmle.ics	42	1	0	1	1	1	1	7.3644	1.0	0.27413350462057423	1.0524955028402094	0.0	0.9648718568120469	17842.0	295.604243264617	117333.0	270.5375915921424
849	Feb25-FISH2-3L1-rep2-m1bp-100x_Position016_15_cmle.ics	43	1	0	1	0	1	1	9.747	1.0	0.25236261616844213	1.2388666414057792	0.0	0.9428277301347868	25206.0	425.6031973826497	189035.0	435.86266120034986
850	Feb25-FISH2-3L1-rep2-m1bp-100x_Position016_15_cmle.ics	44	1	0	1	1	1	1	9.097199999999999	1.0	0.28972446310065536	1.013116727078705	0.0	0.9631740709791811	22760.0	384.21148470832384	173790.0	400.71188875080696
851	Feb25-FISH2-3L1-rep2-m1bp-100x_Position016_15_cmle.ics	45	1	0	1	1	1	1	9.747	1.0	0.3001765696875661	1.2686754286101738	0.0	0.9461680801801576	20212.0	348.42787488579137	148039.0	341.3371730178992
852	Feb25-FISH2-3L1-rep2-m1bp-100x_Position016_15_cmle.ics	46	1	0	1	0	0	0	6.497999999999999	0.0	0.2881799062143279	1.4606459295920837	0.0	0.9979103467284574	7386.0	129.7884461838219	32042.0	73.88002957220414
853	Feb25-FISH2-3L1-rep2-m1bp-100x_Position016_15_cmle.ics	47	1	0	1	1	1	1	9.747	1.0	0.3106973118571463	1.3341773452656422	0.0	0.9586844546027502	22376.0	386.63043257647547	175435.0	404.5048058173532
854	Feb25-FISH2-3L1-rep2-m1bp-100x_Position016_15_cmle.ics	48	1	0	1	1	1	1	8.4474	1.0	0.27484827036488296	1.0574505809419457	0.0	0.9557253055265357	19014.0	322.52131735835775	129250.0	298.01491237149315
855	Feb25-FISH2-3L1-rep2-m1bp-100x_Position016_15_cmle.ics	49	1	0	1	0	1	1	6.9312	1.0	0.28471794261115363	1.2057746066006356	0.0	0.9788329275939043	11516.0	197.64939199006798	62006.0	142.96876329985923
856	Feb25-FISH2-3L1-rep2-m1bp-100x_Position016_15_cmle.ics	50	1	0	1	1	1	1	9.747	1.0	0.2950479695183391	1.1934489999394433	0.0	0.9416788543777267	20426.0	351.2676483064853	149106.0	343.7973812306682
857	Feb25-FISH2-3L1-rep2-m1bp-100x_Position016_15_cmle.ics	51	1	0	1	1	1	1	9.747	1.0	0.32237367461725097	1.3175519149730992	0.0	0.9691956019877083	23270.0	402.23250016742	189517.0	436.9740204867178
858	Feb25-FISH2-3L1-rep2-m1bp-100x_Position016_15_cmle.ics	52	1	0	1	1	1	1	7.5809999999999995	1.0	0.31574261191940783	1.3348185170695328	0.0	0.9721690088323532	12908.0	224.19337515604465	77487.0	178.6636867692835
859	Feb25-FISH2-3L1-rep2-m1bp-100x_Position016_15_cmle.ics	53	1	0	1	1	1	1	9.747	1.0	0.2931556225673413	1.3367899261728864	0.0	0.9403811825881004	18962.0	328.2871903054413	132938.0	306.51842491947053
860	Feb25-FISH2-3L1-rep2-m1bp-100x_Position016_15_cmle.ics	54	1	0	1	0	1	1	8.2308	1.0	0.28357152531490964	1.32646135771242	0.0	0.9759628540440113	12764.0	223.73712486164152	72208.0	166.4917662864277
861	Feb25-FISH2-3L1-rep2-m1bp-100x_Position016_15_cmle.ics	55	1	0	1	1	1	1	9.747	1.0	0.2944997797977541	1.3604128774067221	0.0	0.957996837029619	22600.0	389.9277355451295	173372.0	399.74809584271196
862	Feb25-FISH2-3L1-rep2-m1bp-100x_Position016_15_cmle.ics	56	1	0	1	0	0	0	6.7146	0.0	0.28698157103700367	1.322034199036825	0.0	0.9961550129858825	8490.0	149.1005115740859	39406.0	90.85938597223257
863	Feb25-FISH2-3L1-rep2-m1bp-100x_Position016_15_cmle.ics	57	1	0	1	1	1	1	9.747	1.0	0.28678290104254733	1.1692833007954107	0.0	0.949342177067705	21526.0	372.3627427801771	159036.0	366.6932271095767
864	Feb25-FISH2-3L1-rep2-m1bp-100x_Position017_16_cmle.ics	1	1	0	1	1	1	1	9.313799999999999	1.0	0.2828049744268021	1.1935235786554603	0.0	0.9658255654820007	19200.0	328.10571084533615	133036.0	306.74438593620084
865	Feb25-FISH2-3L1-rep2-m1bp-100x_Position017_16_cmle.ics	2	1	0	1	2	2	1	9.313799999999999	2.0	0.2807464066539782	1.0853577657423887	0.0	0.9390823662158854	33394.0	552.0859430443862	304042.0	701.0371372321356
866	Feb25-FISH2-3L1-rep2-m1bp-100x_Position017_16_cmle.ics	3	1	0	1	0	0	1	6.2814	0.0	0.29302325467480356	1.123643759820608	0.0	0.960811591615338	10318.0	175.6983215166757	53348.0	123.0057991891251
867	Feb25-FISH2-3L1-rep2-m1bp-100x_Position017_16_cmle.ics	4	1	0	1	1	1	1	9.313799999999999	1.0	0.26424576349886086	1.1394385474426234	0.0	0.9416209154750257	25952.0	431.06347183077406	202085.0	465.9523680200634
868	Feb25-FISH2-3L1-rep2-m1bp-100x_Position017_16_cmle.ics	5	1	0	1	2	2	1	9.313799999999999	2.0	0.27060140750732015	1.0735983651733234	0.0	0.9427331777785913	20774.0	353.98911622941864	146460.0	337.6964337789469
869	Feb25-FISH2-3L1-rep2-m1bp-100x_Position017_16_cmle.ics	6	1	0	1	1	1	1	8.014199999999999	1.0	0.2673088060569975	1.086508550027914	0.0	0.9501449034783113	20578.0	342.93846994263436	143511.0	330.8968517550898
870	Feb25-FISH2-3L1-rep2-m1bp-100x_Position017_16_cmle.ics	7	1	0	1	1	1	1	7.3644	1.0	0.2554499699707889	1.231461532964733	0.0	0.9540650188626961	20966.0	338.85351923527867	144278.0	332.6653425697044
871	Feb25-FISH2-3L1-rep2-m1bp-100x_Position017_16_cmle.ics	8	1	0	1	1	1	1	7.147799999999999	1.0	0.29197126518096667	1.1260394870849506	0.0	0.9663673270876523	14490.0	244.4510604753592	88623.0	204.34023658877248
872	Feb25-FISH2-3L1-rep2-m1bp-100x_Position017_16_cmle.ics	10	1	0	1	1	1	1	6.497999999999999	1.0	0.30200524982055843	1.2247541606502665	0.0	0.9693745630915119	10130.0	172.90126772749224	52686.0	121.47940946386451
873	Feb25-FISH2-3L1-rep2-m1bp-100x_Position017_16_cmle.ics	11	1	0	1	1	1	1	9.313799999999999	1.0	0.2873610380240697	1.1780516117442454	0.0	0.9525442570133785	20594.0	350.785712866872	148970.0	343.4838026768382
874	Feb25-FISH2-3L1-rep2-m1bp-100x_Position017_16_cmle.ics	13	1	0	1	1	1	1	9.313799999999999	1.0	0.3051841658733847	1.198206455382964	0.0	0.94387777955802	24744.0	418.6489130642798	202190.0	466.1944691094174
875	Feb25-FISH2-3L1-rep2-m1bp-100x_Position017_16_cmle.ics	14	1	0	1	2	1	1	9.313799999999999	1.0	0.29532963806601825	1.1419451880423208	0.0	0.9591242282894686	22828.0	390.2717469883409	176250.0	406.3839714156725
876	Feb25-FISH2-3L1-rep2-m1bp-100x_Position017_16_cmle.ics	15	1	0	1	0	0	0	6.497999999999999	0.0	0.28214179807495626	1.3255478824347524	0.0	0.9947940790069733	7936.0	138.05398165871983	35311.0	81.41744348742588
877	Feb25-FISH2-3L1-rep2-m1bp-100x_Position017_16_cmle.ics	16	1	0	1	1	1	1	8.4474	1.0	0.3111907063460716	1.370594855438168	0.0	0.9584772760805026	14732.0	256.6935379779521	93795.0	216.26544453295324
878	Feb25-FISH2-3L1-rep2-m1bp-100x_Position017_16_cmle.ics	17	1	0	1	1	0	0	6.9312	0.0	0.26517454112878247	1.097742337115394	0.0	0.9369277993562292	16382.0	271.6365346408031	101529.0	234.097919057372
879	Feb25-FISH2-3L1-rep2-m1bp-100x_Position017_16_cmle.ics	18	1	0	1	0	0	0	7.3644	0.0	0.3161508455384826	1.4186411503591485	0.0	0.9784758943147412	11482.0	200.68122029973114	65050.0	149.98738916646522
880	Feb25-FISH2-3L1-rep2-m1bp-100x_Position017_16_cmle.ics	19	1	0	1	1	1	1	9.313799999999999	1.0	0.26311799465617425	1.1367220565258005	0.0	0.9337995367912018	21812.0	369.04100841461224	155379.0	358.2611920260754
881	Feb25-FISH2-3L1-rep2-m1bp-100x_Position017_16_cmle.ics	20	1	0	1	1	1	1	6.9312	1.0	0.30317195004707836	1.3037517530806106	0.0	0.9762180179310183	10186.0	177.75714758241398	53226.0	122.72450078054231
882	Feb25-FISH2-3L1-rep2-m1bp-100x_Position017_16_cmle.ics	21	1	0	1	1	1	1	6.2814	1.0	0.2935598902842654	1.2018516560812151	0.0	0.9811781667756088	10050.0	171.83901396511502	51330.0	118.35284682420692
883	Feb25-FISH2-3L1-rep2-m1bp-100x_Position017_16_cmle.ics	23	1	0	1	0	0	0	6.0648	0.0	0.2770047744953454	1.4523286909800763	0.0	0.99407891518118	5674.0	100.7976521290379	21152.0	48.77068801920173
884	Feb25-FISH2-3L1-rep2-m1bp-100x_Position017_16_cmle.ics	24	1	0	1	1	1	1	8.014199999999999	1.0	0.2916579344781978	1.047948054270701	0.0	0.9559770082701751	17152.0	290.2017726591259	114073.0	263.02092919886536
885	Feb25-FISH2-3L1-rep2-m1bp-100x_Position017_16_cmle.ics	25	1	0	1	1	1	1	8.014199999999999	1.0	0.29005992804259634	1.144332586348791	0.0	0.9471965823989914	17586.0	296.062216233911	118105.0	272.3176110300596
886	Feb25-FISH2-3L1-rep2-m1bp-100x_Position017_16_cmle.ics	26	1	0	1	1	1	1	9.097199999999999	1.0	0.23912634499803423	1.1447525561315302	0.0	0.9236505031178881	28676.0	467.2694905753718	223288.0	514.8406479969515
887	Feb25-FISH2-3L1-rep2-m1bp-100x_Position017_16_cmle.ics	27	1	0	1	1	1	1	8.664	1.0	0.29005242782728	1.1403515596980824	0.0	0.943746441701012	19262.0	326.4953967629662	135383.0	312.1559217144283
888	Feb25-FISH2-3L1-rep2-m1bp-100x_Position017_16_cmle.ics	28	1	0	1	1	1	1	8.2308	1.0	0.26990547797854986	1.0204938565403174	0.0	0.9543647680021157	20180.0	337.976164777592	140043.0	322.90059863242567
889	Feb25-FISH2-3L1-rep2-m1bp-100x_Position017_16_cmle.ics	29	1	0	1	1	1	1	9.313799999999999	1.0	0.297900176232454	1.1942226258026136	0.0	0.9453864984010507	20398.0	350.08018656756303	149517.0	344.7450340661396
890	Feb25-FISH2-3L1-rep2-m1bp-100x_Position017_16_cmle.ics	30	1	0	1	1	1	1	8.8806	1.0	0.2919797525671447	1.1355758245256713	0.0	0.9491819108997664	20744.0	349.4100084943981	151806.0	350.0228378140572
891	Feb25-FISH2-3L1-rep2-m1bp-100x_Position017_16_cmle.ics	31	1	0	1	2	1	1	9.313799999999999	1.0	0.30311918020478823	1.2093003143069612	0.0	0.9587060989324162	22814.0	388.85883240946396	178395.0	411.329750812476
892	Feb25-FISH2-3L1-rep2-m1bp-100x_Position017_16_cmle.ics	32	1	0	1	1	1	1	9.097199999999999	1.0	0.2852228506467758	1.327080505822336	0.0	0.9711937413453579	17416.0	300.618780057554	115422.0	266.1313517658993
893	Feb25-FISH2-3L1-rep2-m1bp-100x_Position017_16_cmle.ics	33	1	0	1	0	0	0	6.2814	0.0	0.3012883407622134	1.2194368697115547	0.0	0.9748214516789201	9138.0	157.09857110436732	45086.0	103.95590204395467
894	Feb25-FISH2-3L1-rep2-m1bp-100x_Position017_16_cmle.ics	34	1	0	1	1	1	1	9.313799999999999	1.0	0.321660280696261	1.2829634070784222	0.0	0.9586583947634574	23790.0	408.8679892612031	195688.0	451.20264736675244
895	Feb25-FISH2-3L1-rep2-m1bp-100x_Position017_16_cmle.ics	35	1	0	1	0	0	0	6.9312	0.0	0.3183882338765596	1.4923323149566503	0.0	0.9815121717810374	9290.0	163.9828044868019	47509.0	109.5426728963812
896	Feb25-FISH2-3L1-rep2-m1bp-100x_Position017_16_cmle.ics	37	1	0	1	1	1	1	7.3644	1.0	0.29034004101641403	1.0919347028820434	0.0	0.9538192697461492	15368.0	258.78276006622815	96528.0	222.56699003013918
897	Feb25-FISH2-3L1-rep2-m1bp-100x_Position017_16_cmle.ics	38	1	0	1	2	1	1	9.313799999999999	1.0	0.2948382694883764	1.0443128906040213	0.0	0.944330948789263	34748.0	571.5783224413523	330720.0	762.5492597253403
898	Feb25-FISH2-3L1-rep2-m1bp-100x_Position017_16_cmle.ics	39	1	0	1	1	1	1	9.097199999999999	1.0	0.30337091701658403	1.172462426520213	0.0	0.9612771847995476	18038.0	311.1486973287537	125471.0	289.301578879409
899	Feb25-FISH2-3L1-rep2-m1bp-100x_Position017_16_cmle.ics	40	1	0	1	0	0	0	6.7146	0.0	0.30574974626645596	1.3849723392118414	0.0	0.9828368023041347	9064.0	157.92579724075355	44868.0	103.45325406796253
900	Feb25-FISH2-3L1-rep2-m1bp-100x_Position017_16_cmle.ics	41	1	0	1	1	1	1	9.097199999999999	1.0	0.2696604739321738	1.0729759388786255	0.0	0.9479293324785144	20174.0	344.8402479451602	139917.0	322.61007732520085
901	Feb25-FISH2-3L1-rep2-m1bp-100x_Position017_16_cmle.ics	42	1	0	1	1	1	2	9.313799999999999	1.0	0.26748747228393244	1.0480599929492136	0.0	0.9348283406925227	35198.0	572.6237693177011	321146.0	740.4742518255748
902	Feb25-FISH2-3L1-rep2-m1bp-100x_Position017_16_cmle.ics	43	1	0	1	1	1	1	7.5809999999999995	1.0	0.28041883104159415	1.051502368669943	0.0	0.9567550942295994	17192.0	286.438036378109	112245.0	258.8060645194449
903	Feb25-FISH2-3L1-rep2-m1bp-100x_Position017_16_cmle.ics	44	1	0	1	1	1	1	7.797599999999999	1.0	0.29919242676115876	1.2197387248148042	0.0	0.962779237545747	15188.0	259.6284647530652	96272.0	221.9767245170475
904	Feb25-FISH2-3L1-rep2-m1bp-100x_Position017_16_cmle.ics	45	1	0	1	1	1	1	7.147799999999999	1.0	0.3006732924452442	1.2500624744770232	0.0	0.9839577594223203	11476.0	199.72795035458466	63388.0	146.1552747806902
905	Feb25-FISH2-3L1-rep2-m1bp-100x_Position017_16_cmle.ics	46	1	0	1	0	0	1	8.2308	0.0	0.2844565949470798	1.4109457434822683	0.0	0.9837796164049306	13118.0	229.42471412999882	75350.0	173.7363531697641
906	Feb25-FISH2-3L1-rep2-m1bp-100x_Position017_16_cmle.ics	47	1	0	1	1	1	1	9.313799999999999	1.0	0.3366837838535252	1.5034923552156039	0.0	0.9781501799957872	17716.0	314.1808297544074	128657.0	296.6476176478081
907	Feb25-FISH2-3L1-rep2-m1bp-100x_Position017_16_cmle.ics	48	1	0	1	1	1	1	7.797599999999999	1.0	0.29213567775632365	1.0705850310419625	0.0	0.9575524151483035	17190.0	289.10834983167814	114546.0	264.11153696328864
908	Feb25-FISH2-3L1-rep2-m1bp-100x_Position017_16_cmle.ics	49	1	0	1	0	0	0	6.0648	0.0	0.2965691152502561	1.3566350252573103	0.0	0.9950055470698378	7552.0	131.57893496749824	33607.0	77.48848866590926
909	Feb25-FISH2-3L1-rep2-m1bp-100x_Position017_16_cmle.ics	50	1	0	1	1	1	1	7.5809999999999995	1.0	0.28711331057709966	1.0573609984060803	0.0	0.9686081987482316	15826.0	266.9583474958073	100313.0	231.2941578701864
910	Feb25-FISH2-3L1-rep2-m1bp-100x_Position017_16_cmle.ics	51	1	0	1	2	1	1	8.664	1.0	0.28176014346993045	1.0236473843611495	0.0	0.9605000199814419	21986.0	370.2379056342067	162717.0	375.18059958493046
911	Feb25-FISH2-3L1-rep2-m1bp-100x_Position017_16_cmle.ics	53	1	0	1	2	1	1	9.313799999999999	1.0	0.25764597595167343	1.0665012198936805	0.0	0.9356044847731387	31086.0	506.89707063284067	261597.0	603.1706540165997
912	Feb25-FISH2-3L1-rep2-m1bp-100x_Position017_16_cmle.ics	54	1	0	1	1	1	1	7.797599999999999	1.0	0.29135200439449893	1.1348149637667613	0.0	0.9546650090288298	16520.0	278.4419526282488	107770.0	248.4879466636427
913	Feb25-FISH2-3L1-rep2-m1bp-100x_Position017_16_cmle.ics	55	1	0	1	0	0	0	6.2814	0.0	0.25371586958086073	1.2295612195450571	0.0	0.9472738713243543	15180.0	247.9811111736308	88584.0	204.25031332701238
914	Feb25-FISH2-3L1-rep2-m1bp-100x_Position017_16_cmle.ics	56	1	0	1	1	1	1	6.7146	1.0	0.2721012729996751	1.027560121492297	0.0	0.9549567844195023	16332.0	266.47004129365786	102376.0	236.05086784482774
915	Feb25-FISH2-3L1-rep2-m1bp-100x_Position017_16_cmle.ics	57	1	0	1	1	1	1	8.014199999999999	1.0	0.2874944019097354	1.1317046419551584	0.0	0.9642225945188575	15888.0	271.45680336080255	100970.0	232.8090189721444
916	Feb25-FISH2-3L1-rep2-m1bp-100x_Position017_16_cmle.ics	58	1	0	1	1	3	2	9.313799999999999	3.0	0.2764551340377474	1.0677524964634557	0.0	0.9325469376188318	30512.0	508.9318204281287	263507.0	607.5745881181822
917	Feb25-FISH2-3L1-rep2-m1bp-100x_Position017_16_cmle.ics	59	1	0	1	0	0	1	6.7146	0.0	0.2899268942165832	1.2424026109440856	0.0	0.981655139829552	9868.0	170.9314400746944	49632.0	114.43772635065338
918	Feb25-FISH2-3L1-rep2-m1bp-100x_Position017_16_cmle.ics	60	1	0	1	1	1	1	5.848199999999999	1.0	0.2891482304920895	1.0321602514649728	0.0	0.9779928941557684	9986.0	169.09806684891012	50457.0	116.33994919557782
919	Feb25-FISH2-3L1-rep2-m1bp-100x_Position017_16_cmle.ics	62	1	0	1	1	1	1	8.8806	1.0	0.27097904108274046	1.0824468200395063	0.0	0.9540354063468985	21618.0	363.0437807916092	155584.0	358.7338655814808
920	Feb25-FISH2-3L1-rep2-m1bp-100x_Position017_16_cmle.ics	63	1	0	1	1	0	1	6.497999999999999	0.0	0.18031745528755516	1.2692337284270807	0.0	0.878112179346276	17014.0	276.25775377537565	88614.0	204.31948506682784
921	Feb25-FISH2-3L1-rep2-m1bp-100x_Position017_16_cmle.ics	64	1	0	1	1	1	1	8.4474	1.0	0.2740775889609454	1.0290603334622175	0.0	0.9400109178307423	19680.0	334.9239331475422	135909.0	313.36873288585895
922	Feb25-FISH2-3L1-rep2-m1bp-100x_Position017_16_cmle.ics	65	1	0	1	1	1	1	9.313799999999999	1.0	0.27964960382682386	1.0617187634436218	0.0	0.9295677026697714	30186.0	498.8612436746569	260789.0	601.307628490904
923	Feb25-FISH2-3L1-rep2-m1bp-100x_Position017_16_cmle.ics	66	1	0	1	1	1	1	8.4474	1.0	0.2912602717879257	1.100168684152424	0.0	0.9471927837499661	19148.0	322.2391751187033	134462.0	310.03234930209453
924	Feb25-FISH2-3L1-rep2-m1bp-100x_Position017_16_cmle.ics	67	1	0	1	1	1	1	8.4474	1.0	0.3055635295914478	1.1505211154790926	0.0	0.9575972140548732	16582.0	284.60218116090795	110989.0	255.9100743458387
925	Feb25-FISH2-3L1-rep2-m1bp-100x_Position017_16_cmle.ics	68	1	0	1	1	1	1	8.4474	1.0	0.26314453574374264	1.0332692813299174	0.0	0.9470363346161987	21222.0	356.04310389167426	149125.0	343.84118999921793
926	Feb25-FISH2-3L1-rep2-m1bp-100x_Position017_16_cmle.ics	69	1	0	1	1	1	1	9.313799999999999	1.0	0.2935445905039248	1.1922069846412768	0.0	0.9537824956744753	20992.0	358.15875866247865	154950.0	357.27203614671464
927	Feb25-FISH2-3L1-rep2-m1bp-100x_Position018_17_cmle.ics	1	1	0	1	1	1	1	9.5304	1.0	0.2742223731380081	1.060032009788684	0.0	0.9524170577705736	21980.0	375.01892165497543	160460.0	369.97657902614935
928	Feb25-FISH2-3L1-rep2-m1bp-100x_Position018_17_cmle.ics	2	1	0	1	1	1	1	8.8806	1.0	0.28817836902690874	1.0509596690238372	0.0	0.9452942123241819	18810.0	321.7774409044415	130223.0	300.2583824661737
929	Feb25-FISH2-3L1-rep2-m1bp-100x_Position018_17_cmle.ics	3	1	0	1	3	2	1	9.5304	2.0	0.2616672867215157	1.0579897525563615	0.0	0.9361581680715798	32664.0	531.1612836753991	283957.0	654.7266574257029
930	Feb25-FISH2-3L1-rep2-m1bp-100x_Position018_17_cmle.ics	4	1	0	1	1	1	1	8.4474	1.0	0.30222769475160005	1.1770704412790918	0.0	0.9545456452130235	18182.0	308.5856705227233	126737.0	292.2206262996204
931	Feb25-FISH2-3L1-rep2-m1bp-100x_Position018_17_cmle.ics	5	1	0	1	1	1	1	6.2814	1.0	0.2832712662924161	1.222740185188809	0.0	0.9655753092431113	10068.0	171.67954670014257	50558.0	116.57282738628976
932	Feb25-FISH2-3L1-rep2-m1bp-100x_Position018_17_cmle.ics	7	1	0	1	0	0	0	4.9818	0.0	0.266463371757002	1.2457074186634873	0.0	0.9632020699953588	5936.0	102.81429027951548	22199.0	51.184781738760364
933	Feb25-FISH2-3L1-rep2-m1bp-100x_Position018_17_cmle.ics	8	1	0	1	2	1	1	8.4474	1.0	0.2905317399655729	1.0972426456273348	0.0	0.9454234866584201	19084.0	323.1962573192819	133621.0	308.09323486260183
934	Feb25-FISH2-3L1-rep2-m1bp-100x_Position018_17_cmle.ics	9	1	0	1	1	1	1	8.4474	1.0	0.27790607523620037	1.1629915625146836	0.0	0.9333159122348884	18324.0	310.8930505612866	122957.0	283.50498708287574
935	Feb25-FISH2-3L1-rep2-m1bp-100x_Position018_17_cmle.ics	11	1	0	1	1	0	1	7.5809999999999995	0.0	0.2833784847134467	1.0704818347299272	0.0	0.9530579587417046	20084.0	329.4177468235846	142473.0	328.5035095574758
936	Feb25-FISH2-3L1-rep2-m1bp-100x_Position018_17_cmle.ics	12	1	0	1	0	1	1	6.9312	1.0	0.2850747978768577	1.1831950643572702	0.0	0.9780694263999966	11478.0	196.68315291956245	61738.0	142.35082909084136
937	Feb25-FISH2-3L1-rep2-m1bp-100x_Position018_17_cmle.ics	13	1	0	1	1	1	1	9.5304	1.0	0.2869119620113005	1.2659251048753812	0.0	0.9512267181065015	20332.0	347.31794928828884	146022.0	336.6865263776416
938	Feb25-FISH2-3L1-rep2-m1bp-100x_Position018_17_cmle.ics	14	1	0	1	2	2	1	9.5304	2.0	0.252974365911968	1.1054642590691317	0.0	0.932923669687986	33810.0	556.9121861932925	294022.0	677.9337761337808
939	Feb25-FISH2-3L1-rep2-m1bp-100x_Position018_17_cmle.ics	15	1	0	1	1	1	2	8.4474	1.0	0.2814298964685716	1.0534748768232671	0.0	0.95596009895455	18208.0	311.5072357616186	122561.0	282.591920117312
940	Feb25-FISH2-3L1-rep2-m1bp-100x_Position018_17_cmle.ics	16	1	0	1	1	1	1	8.2308	1.0	0.28662837064360225	1.096250526839083	0.0	0.947198418566239	18728.0	315.6851737271362	129024.0	297.49381859821693
941	Feb25-FISH2-3L1-rep2-m1bp-100x_Position018_17_cmle.ics	17	1	0	1	2	2	2	9.5304	2.0	0.2540774285173398	1.1734444545186107	0.0	0.9336282977171857	38068.0	627.6804488594862	352044.0	811.7165323861504
942	Feb25-FISH2-3L1-rep2-m1bp-100x_Position018_17_cmle.ics	18	1	0	1	1	1	1	9.097199999999999	1.0	0.2921062336319393	1.1028564162940673	0.0	0.9508519242874727	20388.0	346.9778639006333	147947.0	341.12504634913194
943	Feb25-FISH2-3L1-rep2-m1bp-100x_Position018_17_cmle.ics	19	1	0	1	1	1	1	8.664	1.0	0.2819703124764471	1.0653125518940245	0.0	0.9575790536581322	19884.0	339.34243366939796	140001.0	322.8037581966841
944	Feb25-FISH2-3L1-rep2-m1bp-100x_Position018_17_cmle.ics	20	1	0	1	1	1	1	6.7146	1.0	0.26075913766092257	1.1047268035871973	0.0	0.9497517208331321	16516.0	271.8224973779722	101918.0	234.9948459503121
945	Feb25-FISH2-3L1-rep2-m1bp-100x_Position018_17_cmle.ics	21	1	0	1	1	1	1	5.6316	1.0	0.27254236063231835	1.0758956397037807	0.0	0.9621596684087365	10760.0	179.4906428504374	54791.0	126.33295987424745
946	Feb25-FISH2-3L1-rep2-m1bp-100x_Position018_17_cmle.ics	22	1	0	1	1	1	1	8.2308	1.0	0.27961958459703246	1.1073928013922334	0.0	0.9491219538638757	20160.0	337.59942640500344	142329.0	328.17148520636175
947	Feb25-FISH2-3L1-rep2-m1bp-100x_Position018_17_cmle.ics	23	1	0	1	0	0	0	6.9312	0.0	0.26344818272598824	1.3126903810039277	0.0	0.9880643082664681	8060.0	141.78471239964125	34924.0	80.52512804380679
948	Feb25-FISH2-3L1-rep2-m1bp-100x_Position018_17_cmle.ics	24	1	0	1	1	1	1	8.8806	1.0	0.27862181097924366	1.2309938588383293	0.0	0.9508615009896472	19028.0	321.4766808089879	130278.0	300.38519732250205
949	Feb25-FISH2-3L1-rep2-m1bp-100x_Position018_17_cmle.ics	25	1	0	1	1	1	1	8.014199999999999	1.0	0.2915042535796865	1.148351071664841	0.0	0.9517131195411004	17834.0	300.2001323804075	120912.0	278.7897801521237
950	Feb25-FISH2-3L1-rep2-m1bp-100x_Position018_17_cmle.ics	26	1	0	1	1	1	0	9.5304	1.0	0.2951306029312861	1.2284146040500932	0.0	0.9481516521787937	18528.0	321.35010528398465	128832.0	297.05111946339815
951	Feb25-FISH2-3L1-rep2-m1bp-100x_Position018_17_cmle.ics	27	1	0	1	1	1	1	6.9312	1.0	0.2627160632482209	1.1346530697955142	0.0	0.9506161468265029	18518.0	301.7236769357098	121453.0	280.03717719346196
952	Feb25-FISH2-3L1-rep2-m1bp-100x_Position018_17_cmle.ics	28	1	0	1	1	1	1	9.5304	1.0	0.28727452440048934	1.1435279085207166	0.0	0.9503018250945866	21892.0	373.9417229868332	163249.0	376.4072451043241
953	Feb25-FISH2-3L1-rep2-m1bp-100x_Position018_17_cmle.ics	29	1	0	1	1	1	0	6.9312	1.0	0.28207549580883107	1.1032391338942413	0.0	0.9671716821349416	12620.0	215.8146001871495	70802.0	163.24991741374436
954	Feb25-FISH2-3L1-rep2-m1bp-100x_Position018_17_cmle.ics	30	1	0	1	1	1	1	8.4474	1.0	0.2972433213926501	1.0774431807820188	0.0	0.947316207550499	18370.0	313.1615232237836	127642.0	294.30730711738596
955	Feb25-FISH2-3L1-rep2-m1bp-100x_Position018_17_cmle.ics	31	1	0	1	1	1	1	8.014199999999999	1.0	0.3046583098661753	1.141040002193855	0.0	0.955808597973497	16820.0	286.2931216080162	113219.0	261.05184033878595
956	Feb25-FISH2-3L1-rep2-m1bp-100x_Position018_17_cmle.ics	32	1	0	1	1	1	1	9.5304	1.0	0.2911299588404245	1.1364469589274617	0.0	0.9624994127595644	23320.0	392.3026080124916	180680.0	416.59833166175156
957	Feb25-FISH2-3L1-rep2-m1bp-100x_Position018_17_cmle.ics	33	1	0	1	2	1	1	9.5304	1.0	0.24761674661512256	1.1985467617093262	0.0	0.9276977964875943	34712.0	566.3034024984254	302610.0	697.7353395182789
958	Feb25-FISH2-3L1-rep2-m1bp-100x_Position018_17_cmle.ics	34	1	0	1	1	1	1	9.313799999999999	1.0	0.2930574248282584	1.1890168881250736	0.0	0.9567812874822701	20846.0	354.6619411045902	153209.0	353.257769512759
959	Feb25-FISH2-3L1-rep2-m1bp-100x_Position018_17_cmle.ics	35	1	0	1	1	1	1	8.664	1.0	0.29597092743434233	1.232754718320343	0.0	0.9555749363256103	17878.0	305.2091342430022	122286.0	281.95784583567047
960	Feb25-FISH2-3L1-rep2-m1bp-100x_Position018_17_cmle.ics	36	1	0	1	1	1	1	7.797599999999999	1.0	0.28855764702853226	1.026048063649148	0.0	0.9504041059301314	16422.0	277.5625713796891	106299.0	245.09622568802592
961	Feb25-FISH2-3L1-rep2-m1bp-100x_Position018_17_cmle.ics	37	1	0	1	0	1	0	7.797599999999999	1.0	0.28576777940260656	1.4182850679253975	0.0	0.9918176748039335	10480.0	182.64219521677913	53929.0	124.34542521688398
962	Feb25-FISH2-3L1-rep2-m1bp-100x_Position018_17_cmle.ics	38	1	0	1	1	1	1	6.2814	1.0	0.24654799012240275	1.1637645127603233	0.0	0.9546372188743258	15880.0	259.1072923161791	93433.0	215.43077220584698
963	Feb25-FISH2-3L1-rep2-m1bp-100x_Position018_17_cmle.ics	39	1	0	1	1	1	2	9.5304	1.0	0.2698189898692773	1.0710043877745097	0.0	0.9378291144243825	30340.0	504.08158930368046	258127.0	595.1697894446145
964	Feb25-FISH2-3L1-rep2-m1bp-100x_Position018_17_cmle.ics	40	1	0	1	1	1	1	8.014199999999999	1.0	0.3021328684812724	1.2219166242368307	0.0	0.9611974575661263	15750.0	270.3388608415595	102163.0	235.55974849213817
965	Feb25-FISH2-3L1-rep2-m1bp-100x_Position019_18_cmle.ics	1	1	0	1	1	1	1	8.664	1.0	0.3112124837220446	1.4408641714288906	0.0	0.962294547333084	13466.0	237.2485263001439	81971.0	189.00255614703028
966	Feb25-FISH2-3L1-rep2-m1bp-100x_Position019_18_cmle.ics	2	1	0	1	1	1	1	9.5304	1.0	0.28899697386563816	1.1737193417679006	0.0	0.9525572908839293	20652.0	357.55870804094747	150025.0	345.916342193681
967	Feb25-FISH2-3L1-rep2-m1bp-100x_Position019_18_cmle.ics	3	1	0	1	1	0	1	8.4474	0.0	0.2936460401924245	1.4268462449119126	0.0	0.9885387784381146	14160.0	247.32781650218666	85858.0	197.96490790245
968	Feb25-FISH2-3L1-rep2-m1bp-100x_Position019_18_cmle.ics	4	1	0	1	3	3	3	9.5304	3.0	0.2367503714987268	1.1093773883853948	0.0	0.9199100074067552	53090.0	836.4376180101186	559678.0	1290.4633665474084
969	Feb25-FISH2-3L1-rep2-m1bp-100x_Position019_18_cmle.ics	5	1	0	1	1	1	1	9.313799999999999	1.0	0.2688685513087473	1.1959146297935814	0.0	0.9567091732951497	17824.0	307.3024982079358	116025.0	267.5217037361895
970	Feb25-FISH2-3L1-rep2-m1bp-100x_Position019_18_cmle.ics	6	1	0	1	1	1	1	7.147799999999999	1.0	0.2565008554704382	1.0471101316286058	0.0	0.9842273969164825	12848.0	219.5055622145465	69354.0	159.91122810531942
971	Feb25-FISH2-3L1-rep2-m1bp-100x_Position019_18_cmle.ics	8	1	0	1	1	1	1	9.097199999999999	1.0	0.2677195970787022	1.0375821758998727	0.0	0.9466807068765649	23118.0	386.36065123023604	171017.0	394.3181142672004
972	Feb25-FISH2-3L1-rep2-m1bp-100x_Position019_18_cmle.ics	9	1	0	1	1	1	1	9.5304	1.0	0.2525116502810082	1.1036066405491762	0.0	0.9423976856584083	31822.0	519.1554426735543	268229.0	618.4622199651316
973	Feb25-FISH2-3L1-rep2-m1bp-100x_Position019_18_cmle.ics	10	1	0	1	1	1	1	8.8806	1.0	0.30067754174047	1.2442893491610092	0.0	0.9700077665054445	19078.0	327.57938410977386	135870.0	313.27880962409887
974	Feb25-FISH2-3L1-rep2-m1bp-100x_Position019_18_cmle.ics	11	1	0	1	2	1	1	9.5304	1.0	0.2990534347589739	1.2782753369040556	0.0	0.9616540461461327	22022.0	378.76615516595695	168048.0	387.472417750133
975	Feb25-FISH2-3L1-rep2-m1bp-100x_Position019_18_cmle.ics	12	1	0	1	1	1	1	8.014199999999999	1.0	0.2919102371277682	1.3622538283902856	0.0	0.987911921503771	13304.0	231.19405205597346	77960.0	179.75429453370685
976	Feb25-FISH2-3L1-rep2-m1bp-100x_Position019_18_cmle.ics	13	1	0	1	1	1	1	8.8806	1.0	0.3077736190913918	1.3408825094435988	0.0	0.9430342039322526	16736.0	289.35442181308485	112945.0	260.420071781805
977	Feb25-FISH2-3L1-rep2-m1bp-100x_Position019_18_cmle.ics	14	1	0	1	1	1	1	8.8806	1.0	0.28945241407089367	1.1500117314334075	0.0	0.9435477790732935	18976.0	323.708361181162	132242.0	304.9136405557524
978	Feb25-FISH2-3L1-rep2-m1bp-100x_Position019_18_cmle.ics	15	1	0	1	1	1	1	9.5304	1.0	0.29867261844564214	1.3098397429608861	0.0	0.9428328630696469	19176.0	335.76120299654974	136461.0	314.6414928984629
979	Feb25-FISH2-3L1-rep2-m1bp-100x_Position019_18_cmle.ics	16	1	0	1	1	1	0	7.797599999999999	1.0	0.28745802591225716	1.1796336525531301	0.0	0.9715438103487438	12968.0	226.23639497857837	74451.0	171.6635066999616
980	Feb25-FISH2-3L1-rep2-m1bp-100x_Position019_18_cmle.ics	17	1	0	1	0	1	0	7.147799999999999	1.0	0.30154035202001317	1.3047900770025784	0.0	0.9668693477185936	12042.0	207.76591790375747	68233.0	157.32651076088274
981	Feb25-FISH2-3L1-rep2-m1bp-100x_Position019_18_cmle.ics	18	1	0	1	1	1	1	8.8806	1.0	0.28306588888403783	1.1972547805984113	0.0	0.9500130977655679	19388.0	330.6921173949382	135057.0	311.4042554751006
982	Feb25-FISH2-3L1-rep2-m1bp-100x_Position019_18_cmle.ics	19	1	0	1	1	1	1	9.5304	1.0	0.2973610890598472	1.2438028589884693	0.0	0.9583112077384587	20052.0	342.9330115280206	145597.0	335.706593396923
983	Feb25-FISH2-3L1-rep2-m1bp-100x_Position019_18_cmle.ics	21	1	0	1	0	0	0	6.2814	0.0	0.3050040337789639	1.5261533554598887	0.0	0.9952898051236739	6888.0	121.88921295802689	29687.0	68.4500479966926
984	Feb25-FISH2-3L1-rep2-m1bp-100x_Position019_18_cmle.ics	22	1	0	1	2	1	2	9.5304	1.0	0.25821579588645055	1.069192869672061	0.0	0.9307387805922673	29102.0	480.4876426291593	237219.0	546.9616982425782
985	Feb25-FISH2-3L1-rep2-m1bp-100x_Position019_18_cmle.ics	23	1	0	1	2	1	2	9.5304	1.0	0.31282660153124914	1.0906704724856067	0.0	0.9432384447451961	28838.0	484.41805276993364	257557.0	593.8555263881212
986	Feb25-FISH2-3L1-rep2-m1bp-100x_Position019_18_cmle.ics	24	1	0	1	1	1	1	9.313799999999999	1.0	0.2908751951023172	1.2951371266892986	0.0	0.9557773477904108	19178.0	331.4993326218205	134689.0	310.55574880003127
987	Feb25-FISH2-3L1-rep2-m1bp-100x_Position019_18_cmle.ics	25	1	0	1	1	1	1	9.5304	1.0	0.28744054394211754	1.2664789522939919	0.0	0.9416800014269121	25920.0	440.22536025087226	210378.0	485.0737426297098
988	Feb25-FISH2-3L1-rep2-m1bp-100x_Position019_18_cmle.ics	26	1	0	1	1	1	1	9.5304	1.0	0.2846856205617495	1.0917191475726054	0.0	0.9299505178329531	28568.0	483.01841143238573	242257.0	558.57793908225
989	Feb25-FISH2-3L1-rep2-m1bp-100x_Position019_18_cmle.ics	27	1	0	1	0	0	0	6.0648	0.0	0.29436687687529867	1.468827490248805	0.0	0.9824202622590261	7010.0	122.81342892386944	29943.0	69.0403135097843
990	Feb25-FISH2-3L1-rep2-m1bp-100x_Position019_18_cmle.ics	28	1	0	1	1	1	1	9.5304	1.0	0.25497368592326547	1.1405884591878388	0.0	0.9290278639044297	23144.0	390.9205838879549	167178.0	385.46643729548543
991	Feb25-FISH2-3L1-rep2-m1bp-100x_Position019_18_cmle.ics	29	1	0	1	1	1	0	8.2308	1.0	0.26984866053905665	1.0265085296051304	0.0	0.9529409110280549	21900.0	360.77951279542145	158307.0	365.01235383206165
992	Feb25-FISH2-3L1-rep2-m1bp-100x_Position019_18_cmle.ics	30	1	0	1	2	1	1	9.5304	1.0	0.2732619620473838	1.0226977901476266	0.0	0.9271344722343111	34162.0	564.1466369708759	310369.0	715.6254571592107
993	Feb25-FISH2-3L1-rep2-m1bp-100x_Position019_18_cmle.ics	31	1	0	1	1	1	1	7.147799999999999	1.0	0.3033481440795505	1.2370857482352762	0.0	0.9724261546697766	12322.0	212.99344462227918	70838.0	163.33292350152288
994	Feb25-FISH2-3L1-rep2-m1bp-100x_Position019_18_cmle.ics	32	1	0	1	1	1	1	9.5304	1.0	0.2864540885178018	1.1563072955677074	0.0	0.9535593603933545	20058.0	348.33327875285295	142966.0	329.6402318151094
995	Feb25-FISH2-3L1-rep2-m1bp-100x_Position019_18_cmle.ics	33	1	0	1	1	1	1	9.097199999999999	1.0	0.289367889352064	1.148936881904739	0.0	0.95295528346582	17848.0	307.65160116012976	120610.0	278.0934513046483
996	Feb25-FISH2-3L1-rep2-m1bp-100x_Position019_18_cmle.ics	35	1	0	1	1	1	1	9.5304	1.0	0.26236921867295254	1.0633103992288515	0.0	0.9441471956849362	20656.0	355.7522737086914	142988.0	329.6909577576407
997	Feb25-FISH2-3L1-rep2-m1bp-100x_Position019_18_cmle.ics	36	1	0	1	1	1	1	8.664	1.0	0.2722317290047585	1.0033984310318684	0.0	0.9477439590156873	18742.0	319.555639434272	125883.0	290.25153743954104
998	Feb25-FISH2-3L1-rep2-m1bp-100x_Position019_18_cmle.ics	37	1	0	1	1	1	1	9.5304	1.0	0.3183691567738177	1.5138387084064477	0.0	0.9391310716945801	18960.0	332.1277662010454	138515.0	319.37745135115955
999	Feb25-FISH2-3L1-rep2-m1bp-100x_Position019_18_cmle.ics	38	1	0	1	1	1	1	8.014199999999999	1.0	0.2774887081182206	1.0505068185885693	0.0	0.9534597979413315	19068.0	319.4215276933032	130423.0	300.7195273982766
1000	Feb25-FISH2-3L1-rep2-m1bp-100x_Position019_18_cmle.ics	40	1	0	1	1	1	1	9.5304	1.0	0.2973663649227172	1.2948651390900923	0.0	0.9599806449281051	22588.0	386.687096470926	174075.0	401.36902027905364
1001	Feb25-FISH2-3L1-rep2-m1bp-100x_Position019_18_cmle.ics	41	1	0	1	1	0	0	6.2814	0.0	0.26305076686407125	1.060028097097855	0.0	0.9741596419281703	10606.0	180.68333540371188	52677.0	121.45865794191991
1002	Feb25-FISH2-3L1-rep2-m1bp-100x_Position019_18_cmle.ics	42	1	0	1	1	1	1	9.5304	1.0	0.28340068250008676	1.1373371117782909	0.0	0.9343562857737852	27820.0	467.7066423081974	232279.0	535.5714184196369
1003	Feb25-FISH2-3L1-rep2-m1bp-100x_Position019_18_cmle.ics	43	1	0	1	1	1	0	9.313799999999999	1.0	0.3017563297134387	1.3312577845745666	0.0	0.9614180185442496	17138.0	298.0105261233731	115889.0	267.2081251823596
1004	Feb25-FISH2-3L1-rep2-m1bp-100x_Position019_18_cmle.ics	44	1	0	1	1	1	1	7.147799999999999	1.0	0.2562762467562674	1.1453234193540225	0.0	0.9420766064747779	18020.0	298.45868298032826	115149.0	265.50188893357887
1005	Feb25-FISH2-3L1-rep2-m1bp-100x_Position019_18_cmle.ics	45	1	0	1	1	1	1	9.5304	1.0	0.29371434151660086	1.326212918644669	0.0	0.9385187125954717	19944.0	345.1536985552438	143534.0	330.94988342228163
1006	Feb25-FISH2-3L1-rep2-m1bp-100x_Position019_18_cmle.ics	46	1	0	1	0	0	0	6.2814	0.0	0.298583281582476	1.1037078392183173	0.0	0.9774537015443453	9680.0	165.81726665031212	48935.0	112.83063626227481
1007	Feb25-FISH2-3L1-rep2-m1bp-100x_Position019_18_cmle.ics	47	1	0	1	1	1	1	9.5304	1.0	0.22674791934424757	1.2157070937645846	0.0	0.9113914019122663	35864.0	583.6688806741365	304112.0	701.1985379583716
1008	Feb25-FISH2-3L1-rep2-m1bp-100x_Position019_18_cmle.ics	48	1	0	1	1	1	1	9.5304	1.0	0.2815447056231121	1.0932057301658311	0.0	0.9519828932810863	20624.0	354.66266313667103	147777.0	340.7330731568445
1009	Feb25-FISH2-3L1-rep2-m1bp-100x_Position019_18_cmle.ics	49	1	0	1	1	1	1	9.5304	1.0	0.2918988471968192	1.1580775872242972	0.0	0.9524193390386113	23658.0	401.44768954656047	184866.0	426.250095090665
1010	Feb25-FISH2-3L1-rep2-m1bp-100x_Position019_18_cmle.ics	50	1	0	1	1	1	1	6.9312	1.0	0.2859225037981028	1.0327710919298658	0.0	0.9640972051245272	15212.0	252.9325878043149	94336.0	217.5128415742915
1011	Feb25-FISH2-3L1-rep2-m1bp-100x_Position019_18_cmle.ics	51	1	0	1	1	1	1	8.2308	1.0	0.2764770524103762	1.239868275937769	0.0	0.9831256904203551	14028.0	246.08650248142948	82148.0	189.41066941194137
1012	Feb25-FISH2-3L1-rep2-m1bp-100x_Position019_18_cmle.ics	52	1	0	1	1	1	1	9.5304	1.0	0.2971473608310705	1.368743436382485	0.0	0.9510281078886114	20086.0	347.27383660309306	145915.0	336.4398138389666
1013	Feb25-FISH2-3L1-rep2-m1bp-100x_Position019_18_cmle.ics	53	1	0	1	1	1	1	9.5304	1.0	0.28522694602367676	1.0092653574565902	0.0	0.9461804903644094	24560.0	420.24781588556385	193291.0	445.67582535549934
1014	Feb25-FISH2-3L1-rep2-m1bp-100x_Position020_19_cmle.ics	1	1	0	1	1	1	1	9.747	1.0	0.29298026928488347	1.0924313948280813	0.0	0.9582758189761239	30138.0	503.3590030128566	266296.0	614.005254196357
1015	Feb25-FISH2-3L1-rep2-m1bp-100x_Position020_19_cmle.ics	2	1	0	1	1	1	1	9.747	1.0	0.30530052517066547	1.2368464227023794	0.0	0.9596635056744063	24352.0	419.08687512407636	197442.0	455.24688842129484
1016	Feb25-FISH2-3L1-rep2-m1bp-100x_Position020_19_cmle.ics	3	1	0	1	1	1	1	8.4474	1.0	0.24975821961962627	1.123871130810423	0.0	0.9460492038328856	19864.0	334.6591295101749	131563.0	303.3480535112631
1017	Feb25-FISH2-3L1-rep2-m1bp-100x_Position020_19_cmle.ics	4	1	0	1	1	1	1	9.747	1.0	0.2890221606106488	1.1245043587490366	0.0	0.9537564899126889	28954.0	490.8020369729223	249059.0	574.2614782230694
1018	Feb25-FISH2-3L1-rep2-m1bp-100x_Position020_19_cmle.ics	5	1	0	1	0	0	0	7.3644	0.0	0.3084615105596438	1.6135201563160686	0.0	0.9941398076594891	8086.0	145.2211931130114	37973.0	87.55528253371536
1019	Feb25-FISH2-3L1-rep2-m1bp-100x_Position020_19_cmle.ics	6	1	0	1	1	1	1	8.4474	1.0	0.303405727073328	1.1732841834824517	0.0	0.9558904535408792	17800.0	304.00433390181024	123003.0	283.6110504172594
1020	Feb25-FISH2-3L1-rep2-m1bp-100x_Position020_19_cmle.ics	7	1	0	1	1	1	1	9.747	1.0	0.29800773545485376	1.2061469165496521	0.0	0.9482955915884708	23370.0	405.052401983968	183390.0	422.8468454917457
1021	Feb25-FISH2-3L1-rep2-m1bp-100x_Position020_19_cmle.ics	8	1	0	1	1	1	1	9.747	1.0	0.29567708057684444	1.2934752180284874	0.0	0.9460547423479153	23054.0	398.365010883516	178979.0	412.6762940142164
1022	Feb25-FISH2-3L1-rep2-m1bp-100x_Position020_19_cmle.ics	9	1	0	1	1	1	1	7.3644	1.0	0.2542927711237226	1.0509581372791639	0.0	0.9706615551460406	19240.0	315.7756534886993	126546.0	291.78023288946207
1023	Feb25-FISH2-3L1-rep2-m1bp-100x_Position020_19_cmle.ics	10	1	0	1	1	1	1	9.747	1.0	0.27583434417972014	1.1305663996385018	0.0	0.9481785789809652	22608.0	387.7659923087252	167877.0	387.07813883318494
1024	Feb25-FISH2-3L1-rep2-m1bp-100x_Position020_19_cmle.ics	11	1	0	1	1	1	1	9.747	1.0	0.2902204037781673	1.2303559862577775	0.0	0.9618891867087525	19204.0	332.9697724326012	134811.0	310.8370472086141
1025	Feb25-FISH2-3L1-rep2-m1bp-100x_Position020_19_cmle.ics	12	1	0	1	1	1	1	9.747	1.0	0.30205348532782333	1.5023317328727863	0.0	0.97194699251871	18954.0	335.2704148029907	134855.0	310.9384990936767
1026	Feb25-FISH2-3L1-rep2-m1bp-100x_Position020_19_cmle.ics	13	1	0	1	1	1	1	9.747	1.0	0.29432453745712595	1.3302214123464895	0.0	0.9625575645881923	21554.0	373.0352890446105	161428.0	372.20852049752733
1027	Feb25-FISH2-3L1-rep2-m1bp-100x_Position020_19_cmle.ics	14	1	0	1	1	1	1	9.5304	1.0	0.30943527818775896	1.6293058350254104	0.0	0.9806602243713537	15280.0	272.4508681675309	98797.0	227.79867928484651
1028	Feb25-FISH2-3L1-rep2-m1bp-100x_Position020_19_cmle.ics	15	1	0	1	2	1	2	9.747	1.0	0.2637096887337276	1.1189658745073188	0.0	0.9263610002470941	38832.0	635.0175126917652	369506.0	851.9790964080538
1029	Feb25-FISH2-3L1-rep2-m1bp-100x_Position020_19_cmle.ics	16	1	0	1	1	1	1	7.3644	1.0	0.3198969646536879	1.3661102703581582	0.0	0.969068100354653	11988.0	209.1103139057719	69807.0	160.95572137653247
1030	Feb25-FISH2-3L1-rep2-m1bp-100x_Position020_19_cmle.ics	17	1	0	1	1	1	1	9.747	1.0	0.28577257378018184	1.1721793325630345	0.0	0.9393165739807732	24370.0	414.7144630678157	191235.0	440.9352554534816
1031	Feb25-FISH2-3L1-rep2-m1bp-100x_Position020_19_cmle.ics	18	1	0	1	1	1	2	9.747	1.0	0.28228488781550537	1.1801507168270833	0.0	0.9447507974119306	24242.0	409.88791580293145	188569.0	434.7881935085501
1032	Feb25-FISH2-3L1-rep2-m1bp-100x_Position020_19_cmle.ics	19	1	0	1	1	1	1	9.097199999999999	1.0	0.2819055954646627	1.0608262895581024	0.0	0.9434978208685803	22362.0	374.63834552170584	166952.0	384.94534352220916
1033	Feb25-FISH2-3L1-rep2-m1bp-100x_Position020_19_cmle.ics	20	1	0	1	2	1	1	9.747	1.0	0.28484371808439723	1.242708376181931	0.0	0.9595923417319376	19582.0	340.4107795835899	137519.0	317.08094958928723
1034	Feb25-FISH2-3L1-rep2-m1bp-100x_Position020_19_cmle.ics	21	1	0	1	1	1	1	9.747	1.0	0.3003128909752913	1.3729418686864334	0.0	0.9514867500397983	19002.0	328.4789410784488	134977.0	311.21979750225944
1035	Feb25-FISH2-3L1-rep2-m1bp-100x_Position020_19_cmle.ics	22	1	0	1	1	1	1	9.747	1.0	0.3064149722806548	1.3668221225471242	0.0	0.9613385131582163	18312.0	319.8465461329747	128983.0	297.3992838871358
1036	Feb25-FISH2-3L1-rep2-m1bp-100x_Position020_19_cmle.ics	23	1	0	1	1	1	1	9.747	1.0	0.3057861194006557	1.2645598038006598	0.0	0.9454046232469973	26580.0	454.6705779464967	225328.0	519.5443263044009
1037	Feb25-FISH2-3L1-rep2-m1bp-100x_Position020_19_cmle.ics	24	1	0	1	1	1	1	9.097199999999999	1.0	0.30146682747858705	1.2181014861516204	0.0	0.9647210178238502	18860.0	325.39918782815147	133723.0	308.3284187779743
1038	Feb25-FISH2-3L1-rep2-m1bp-100x_Position020_19_cmle.ics	25	1	0	1	1	1	1	8.664	1.0	0.2654128619306559	1.0088726156900882	0.0	0.9418514687932956	21866.0	366.854023454346	156635.0	361.1571821996815
1039	Feb25-FISH2-3L1-rep2-m1bp-100x_Position020_19_cmle.ics	26	1	0	1	1	1	1	9.747	1.0	0.2967474724001331	1.2769456598232825	0.0	0.9347140930931839	22328.0	384.2938592532301	170900.0	394.0483444819202
1040	Feb25-FISH2-3L1-rep2-m1bp-100x_Position020_19_cmle.ics	27	1	0	1	1	1	2	9.747	1.0	0.25153495354052713	1.1329730448587687	0.0	0.9251924678843836	36286.0	600.448860723192	325973.0	751.6039847618781
1041	Feb25-FISH2-3L1-rep2-m1bp-100x_Position020_19_cmle.ics	28	1	0	1	1	1	1	7.797599999999999	1.0	0.27999610428168503	1.049235348265768	0.0	0.9566478361908983	18914.0	313.99053482473744	129427.0	298.42302563640425
1042	Feb25-FISH2-3L1-rep2-m1bp-100x_Position020_19_cmle.ics	29	1	0	1	1	1	1	9.747	1.0	0.2731183362737794	1.1607974158818213	0.0	0.9442392628857649	20892.0	361.7518950282177	148395.0	342.1580109970424
1043	Feb25-FISH2-3L1-rep2-m1bp-100x_Position020_19_cmle.ics	30	1	0	1	2	1	2	9.747	1.0	0.2924345808270536	1.0544230552058484	0.0	0.9368835142247514	40970.0	667.2792280430572	421684.0	972.287197744377
1044	Feb25-FISH2-3L1-rep2-m1bp-100x_Position020_19_cmle.ics	31	1	0	1	0	1	1	9.097199999999999	1.0	0.2983832130418715	1.1486599999591325	0.0	0.9605609500858089	20968.0	353.0817954445041	155954.0	359.58698370587115
1045	Feb25-FISH2-3L1-rep2-m1bp-100x_Position020_19_cmle.ics	32	1	0	1	1	1	1	8.2308	1.0	0.2925898991940133	1.1816002343452068	0.0	0.9604545785630199	17036.0	289.52866917321944	113098.0	260.7728476548637
1046	Feb25-FISH2-3L1-rep2-m1bp-100x_Position020_19_cmle.ics	33	1	0	1	1	1	1	9.097199999999999	1.0	0.29004937808278847	1.1116610751662186	0.0	0.9521410235249858	20170.0	344.4933993840882	145067.0	334.48455932685033
1047	Feb25-FISH2-3L1-rep2-m1bp-100x_Position020_19_cmle.ics	34	1	0	1	2	1	1	9.747	1.0	0.2815550858993097	1.0545920768244117	0.0	0.9271965728647724	31286.0	524.8246299071521	276109.0	636.6313302899854
1048	Feb25-FISH2-3L1-rep2-m1bp-100x_Position020_19_cmle.ics	35	1	0	1	0	0	0	6.497999999999999	0.0	0.3079284061622286	1.6007290323447814	0.0	0.9958082466155955	6884.0	122.54879009709896	29803.0	68.71751205731228
1049	Feb25-FISH2-3L1-rep2-m1bp-100x_Position020_19_cmle.ics	36	1	0	1	0	0	0	6.7146	0.0	0.2897551913672676	1.30107597551665	0.0	0.9876439678736411	9748.0	167.64117889020113	48715.0	112.32337683696164
1050	Feb25-FISH2-3L1-rep2-m1bp-100x_Position020_19_cmle.ics	37	1	0	1	3	1	3	9.747	1.0	0.2588422808949477	1.073084852982207	0.0	0.9363604924085033	29312.0	485.50833436356015	240082.0	553.5629879456311
1051	Feb25-FISH2-3L1-rep2-m1bp-100x_Position020_19_cmle.ics	38	1	0	1	0	0	0	7.797599999999999	0.0	0.2983479585923435	1.5876852750371728	0.0	0.9950209752324224	9248.0	164.8932154950676	45678.0	105.32089104297923
1052	Feb25-FISH2-3L1-rep2-m1bp-100x_Position020_19_cmle.ics	39	1	0	1	1	1	1	7.5809999999999995	1.0	0.31129406450155644	1.4739748281818614	0.0	0.9896245052723852	9998.0	177.74531840523846	52448.0	120.93064699466208
1053	Feb25-FISH2-3L1-rep2-m1bp-100x_Position021_20_cmle.ics	1	1	0	1	1	1	1	9.747	1.0	0.28811053842769196	1.1966460026909307	0.0	0.9448684118473497	21966.0	380.51055548402843	164316.0	378.867453317093
1054	Feb25-FISH2-3L1-rep2-m1bp-100x_Position021_20_cmle.ics	2	1	0	1	1	2	1	9.747	2.0	0.27844584357939706	1.041755024100717	0.0	0.9627715523496746	44048.0	715.4922532428526	458705.0	1057.6474304012825
1055	Feb25-FISH2-3L1-rep2-m1bp-100x_Position021_20_cmle.ics	3	1	0	1	1	1	1	9.747	1.0	0.26757620812362026	1.0810945994888514	0.0	0.9553107903532521	33544.0	560.961737664051	298827.0	689.0127831275528
1056	Feb25-FISH2-3L1-rep2-m1bp-100x_Position021_20_cmle.ics	4	1	0	1	1	1	1	8.014199999999999	1.0	0.2908683277951089	1.4101290916788682	0.0	0.9883768374712754	11142.0	195.70438814503527	59644.0	137.5226416517241
1057	Feb25-FISH2-3L1-rep2-m1bp-100x_Position021_20_cmle.ics	5	1	0	1	1	1	1	9.097199999999999	1.0	0.2854579974931421	1.1290190645644298	0.0	0.9640854048530136	18916.0	327.2591958315053	130704.0	301.3674360278812
1058	Feb25-FISH2-3L1-rep2-m1bp-100x_Position021_20_cmle.ics	6	1	0	1	1	1	1	9.747	1.0	0.28273806396703766	1.186745955079812	0.0	0.9504457947621522	22644.0	388.3130519858736	170371.0	392.82861613650806
1059	Feb25-FISH2-3L1-rep2-m1bp-100x_Position021_20_cmle.ics	7	1	0	1	0	1	1	8.8806	1.0	0.28816999875387656	1.4531703207540614	0.0	0.9926899353755707	13620.0	239.70705256597103	80235.0	184.9998181363772
1060	Feb25-FISH2-3L1-rep2-m1bp-100x_Position021_20_cmle.ics	8	1	0	1	1	1	1	7.797599999999999	1.0	0.282534242689938	1.0220089541683135	0.0	0.9598680890087529	17404.0	291.15234479179367	114758.0	264.60035059131775
1061	Feb25-FISH2-3L1-rep2-m1bp-100x_Position021_20_cmle.ics	9	1	0	1	2	1	1	9.747	1.0	0.3046165873059861	1.3940576677210228	0.0	0.9830484257217575	21200.0	367.745589006544	160197.0	369.370173440434
1062	Feb25-FISH2-3L1-rep2-m1bp-100x_Position021_20_cmle.ics	10	1	0	1	1	1	0	8.4474	1.0	0.29218514520994965	1.4391490748518598	0.0	0.9838645639528554	14014.0	247.06092328427513	84323.0	194.4256205485603
1063	Feb25-FISH2-3L1-rep2-m1bp-100x_Position021_20_cmle.ics	11	1	0	1	1	1	0	7.3644	1.0	0.30893182086197984	1.3608928859273628	0.0	0.9785636931377238	11156.0	195.17466707015572	61584.0	141.99574749312214
1064	Feb25-FISH2-3L1-rep2-m1bp-100x_Position021_20_cmle.ics	12	1	0	1	1	1	1	7.5809999999999995	1.0	0.29024556925842876	1.3833616331601235	0.0	0.992654661905954	10000.0	176.2218621448419	50659.0	116.80570557700175
1065	Feb25-FISH2-3L1-rep2-m1bp-100x_Position021_20_cmle.ics	13	1	0	1	1	1	1	9.747	1.0	0.28701466022736827	1.215151525097482	0.0	0.9675241737555659	20252.0	350.91334004516995	145187.0	334.761246286112
1066	Feb25-FISH2-3L1-rep2-m1bp-100x_Position021_20_cmle.ics	14	1	0	1	2	3	2	9.747	3.0	0.2698414689394876	1.0404050253254005	0.0	0.9227009152173111	33206.0	557.7615893354314	295565.0	681.4915092849545
1067	Feb25-FISH2-3L1-rep2-m1bp-100x_Position021_20_cmle.ics	15	1	0	1	1	1	1	9.5304	1.0	0.2865470898841508	1.1078109936348703	0.0	0.9508875008626768	21248.0	364.5351183545866	155901.0	359.46478029886384
1068	Feb25-FISH2-3L1-rep2-m1bp-100x_Position021_20_cmle.ics	16	1	0	1	1	1	1	9.747	1.0	0.3068447085169565	1.2344881799312872	0.0	0.9757497946758192	23130.0	398.00377463816994	183230.0	422.4779295460634
1069	Feb25-FISH2-3L1-rep2-m1bp-100x_Position021_20_cmle.ics	17	1	0	1	2	1	1	9.747	1.0	0.238225121652369	1.2531015988371395	0.0	0.9374393987229961	38096.0	613.5842831056307	341261.0	786.8539033718232
1070	Feb25-FISH2-3L1-rep2-m1bp-100x_Position021_20_cmle.ics	18	1	0	1	1	1	1	9.747	1.0	0.29688027402132366	1.3096311618593335	0.0	0.9824067700493619	19296.0	335.587487352675	137330.0	316.64516762845
1071	Feb25-FISH2-3L1-rep2-m1bp-100x_Position021_20_cmle.ics	19	1	0	1	1	1	1	8.014199999999999	1.0	0.2824092068394568	1.1222007828079599	0.0	0.9735095920180998	16978.0	287.6005605091245	110546.0	254.8886383212308
1072	Feb25-FISH2-3L1-rep2-m1bp-100x_Position021_20_cmle.ics	20	1	0	1	1	1	1	9.747	1.0	0.30017579209618517	1.377171795476203	0.0	0.9611420477121448	18490.0	323.07546983014	129529.0	298.65820955177674
1073	Feb25-FISH2-3L1-rep2-m1bp-100x_Position021_20_cmle.ics	21	1	0	1	1	1	1	8.8806	1.0	0.28275505343268653	1.1477112027322984	0.0	0.971769743405716	19978.0	338.5642724218414	141191.0	325.5475705426963
1074	Feb25-FISH2-3L1-rep2-m1bp-100x_Position021_20_cmle.ics	22	1	0	1	1	1	0	7.5809999999999995	1.0	0.2922291802018842	1.4380075559828536	0.0	0.9954705575281946	9844.0	173.92928770666683	49647.0	114.47231222056111
1075	Feb25-FISH2-3L1-rep2-m1bp-100x_Position021_20_cmle.ics	23	1	0	1	1	1	1	6.497999999999999	1.0	0.2951807831814219	1.249375843222479	0.0	0.9862929491771446	10074.0	173.12432687093644	51656.0	119.10451306353464
1076	Feb25-FISH2-3L1-rep2-m1bp-100x_Position021_20_cmle.ics	25	1	0	1	2	2	1	9.747	2.0	0.2915302673855635	1.1706422913643832	0.0	0.9472261422646002	20654.0	355.66076779909736	150703.0	347.4796235135097
1077	Feb25-FISH2-3L1-rep2-m1bp-100x_Position021_20_cmle.ics	26	1	0	1	1	2	2	9.747	2.0	0.24551179243445417	1.105736175046144	0.0	0.9203410076855769	35646.0	585.1399032116083	313564.0	722.9922474495543
1078	Feb25-FISH2-3L1-rep2-m1bp-100x_Position021_20_cmle.ics	27	1	0	1	1	1	1	9.747	1.0	0.2958481932683393	1.1810868069580431	0.0	0.9545662695102797	21280.0	364.8757609637142	158769.0	366.07759862521937
1079	Feb25-FISH2-3L1-rep2-m1bp-100x_Position021_20_cmle.ics	28	1	0	1	0	0	0	5.848199999999999	0.0	0.30199431421342215	1.5339348454173254	0.0	0.9962024980538721	5978.0	105.88277157411933	23884.0	55.069927791727224
1080	Feb25-FISH2-3L1-rep2-m1bp-100x_Position021_20_cmle.ics	29	1	0	1	1	1	1	9.747	1.0	0.3030106206926542	1.3758348379969232	0.0	0.9542433784093882	19194.0	336.9826454131659	137642.0	317.36455372253045
1081	Feb25-FISH2-3L1-rep2-m1bp-100x_Position021_20_cmle.ics	30	1	0	1	1	1	1	9.747	1.0	0.3123521672490117	1.2630741545544635	0.0	0.9570465180685575	21908.0	379.63568301774575	170412.0	392.92315084758917
1082	Feb25-FISH2-3L1-rep2-m1bp-100x_Position021_20_cmle.ics	31	1	0	1	1	1	1	9.313799999999999	1.0	0.2773527802934345	1.123884663529342	0.0	0.954697467400496	23608.0	396.93654316692636	179630.0	414.1773207682113
1083	Feb25-FISH2-3L1-rep2-m1bp-100x_Position021_20_cmle.ics	32	1	0	1	1	1	1	8.2308	1.0	0.31179473338799846	1.353838909030585	0.0	0.9759943303287535	13162.0	231.08676540840594	79285.0	182.80937970888849
1084	Feb25-FISH2-3L1-rep2-m1bp-100x_Position021_20_cmle.ics	33	1	0	1	1	0	1	7.797599999999999	0.0	0.2812983795021699	1.2277225228330757	0.0	0.9857106377655075	12814.0	222.46717477768814	72341.0	166.7984276662761
1085	Feb25-FISH2-3L1-rep2-m1bp-100x_Position021_20_cmle.ics	34	1	0	1	2	1	2	9.747	1.0	0.311951444517395	1.3991589096732202	0.0	0.9539346869776464	22250.0	382.855006423639	174306.0	401.90164267563244
1086	Feb25-FISH2-3L1-rep2-m1bp-100x_Position021_20_cmle.ics	35	1	0	1	1	1	1	9.747	1.0	0.31567788400101854	1.4962565509630568	0.0	0.9517603607221503	19438.0	341.358844219611	143177.0	330.12673971847795
1087	Feb25-FISH2-3L1-rep2-m1bp-100x_Position021_20_cmle.ics	36	1	0	1	1	1	1	9.747	1.0	0.301568145669032	1.4840555738750125	0.0	0.9727608519394274	18676.0	329.61947851956984	131793.0	303.87837018318146
1088	Feb25-FISH2-3L1-rep2-m1bp-100x_Position021_20_cmle.ics	37	1	0	1	1	1	1	8.4474	1.0	0.28457719531937975	1.0552688311186327	0.0	0.9686502183830836	18562.0	317.4522827672273	126856.0	292.49500753422154
1089	Feb25-FISH2-3L1-rep2-m1bp-100x_Position021_20_cmle.ics	38	1	0	1	1	1	1	9.747	1.0	0.26580007042598214	1.1921090239947827	0.0	0.973126848478002	23806.0	405.2232550047786	178066.0	410.5711673991668
1090	Feb25-FISH2-3L1-rep2-m1bp-100x_Position021_20_cmle.ics	39	1	0	1	1	1	1	9.747	1.0	0.281837276261427	1.2229093182189912	0.0	0.9569197498632752	23934.0	410.75195973486865	184840.0	426.19014624949165
1091	Feb25-FISH2-3L1-rep2-m1bp-100x_Position021_20_cmle.ics	40	1	0	1	1	1	1	8.4474	1.0	0.2761176078031376	1.030100629518428	0.0	0.951260018206814	20422.0	341.88637369300403	144201.0	332.4878017708448
1092	Feb25-FISH2-3L1-rep2-m1bp-100x_Position021_20_cmle.ics	41	1	0	1	1	1	1	9.747	1.0	0.29936535155044525	1.2579157220309587	0.0	0.949910926184334	20708.0	359.9570367676304	153314.0	353.499870602113
1093	Feb25-FISH2-3L1-rep2-m1bp-100x_Position021_20_cmle.ics	42	1	0	1	1	1	1	7.5809999999999995	1.0	0.28482945890373174	1.143386775509927	0.0	0.9732763893217484	15288.0	259.8503839483254	94862.0	218.7256527457221
1094	Feb25-FISH2-3L1-rep2-m1bp-100x_Position021_20_cmle.ics	43	1	0	1	1	1	1	9.747	1.0	0.3139064606802645	1.2447173822707072	0.0	0.95780706515416	24130.0	419.0407866584778	197474.0	455.3206716104313
1095	Feb25-FISH2-3L1-rep2-m1bp-100x_Position021_20_cmle.ics	45	1	0	1	1	1	1	7.797599999999999	1.0	0.3023920833819744	1.4993386216145415	0.0	0.9901270122267741	9916.0	175.32767529588898	51058.0	117.725689716547
1096	Feb25-FISH2-3L1-rep2-m1bp-100x_Position021_20_cmle.ics	47	1	0	1	1	1	2	9.747	1.0	0.3060197449562124	1.150966810095924	0.0	0.9381740263502322	30278.0	513.1347725172841	274056.0	631.8976775619492
1097	Feb25-FISH2-3L1-rep2-m1bp-100x_Position021_20_cmle.ics	48	1	0	1	0	0	0	7.147799999999999	0.0	0.28877193672618084	1.4262158080821556	0.0	0.9941039986170354	9038.0	158.44480358141195	43417.0	100.10764758555605
1098	Feb25-FISH2-3L1-rep2-m1bp-100x_Position021_20_cmle.ics	50	1	0	1	0	0	0	6.497999999999999	0.0	0.31121544219379804	1.4115244130757085	0.0	0.9819178512141115	8792.0	154.11753035841585	43245.0	99.71106294394758
1099	Feb25-FISH2-3L1-rep2-m1bp-100x_Position021_20_cmle.ics	52	1	0	1	1	1	1	9.097199999999999	1.0	0.30414432965519766	1.2849844773520376	0.0	0.9652578528927407	17460.0	302.81915205927965	119641.0	275.85920410860984
1100	Feb25-FISH2-3L1-rep2-m1bp-100x_Position021_20_cmle.ics	53	1	0	1	1	1	1	8.664	1.0	0.2844047158686557	1.125887964527469	0.0	0.9444525651803527	19530.0	330.93983553554096	136866.0	315.5753113859713
1101	Feb25-FISH2-3L1-rep2-m1bp-100x_Position021_20_cmle.ics	54	1	0	1	2	2	2	9.747	2.0	0.2888849291010149	1.0708822365805064	0.0	0.9338346270929996	32838.0	548.086508115761	300747.0	693.4397744757405
1102	Feb25-FISH2-3L1-rep2-m1bp-100x_Position021_20_cmle.ics	55	1	0	1	1	1	1	8.4474	1.0	0.3167515263302335	1.5489643586057944	0.0	0.9706481176180254	12922.0	228.88302457257498	77737.0	179.2401179344121
1103	Feb25-FISH2-3L1-rep2-m1bp-100x_Position021_20_cmle.ics	56	1	0	1	1	1	1	8.4474	1.0	0.2780968038373969	1.0172487941095885	0.0	0.9627669989506291	21718.0	360.38685437949687	158709.0	365.9392551455885
1104	Feb25-FISH2-3L1-rep2-m1bp-100x_Position021_20_cmle.ics	57	1	0	1	1	1	1	9.313799999999999	1.0	0.29843580212093596	1.3224552951521462	0.0	0.9667779815283047	18060.0	314.16811373454476	124674.0	287.46391632497904
1105	Feb25-FISH2-3L1-rep2-m1bp-100x_Position021_20_cmle.ics	58	1	0	1	1	1	1	9.5304	1.0	0.28276479215754824	1.0560727858177557	0.0	0.9443931909062547	21536.0	368.49030129264906	158028.0	364.3690566517781
1106	Feb25-FISH2-3L1-rep2-m1bp-100x_Position021_20_cmle.ics	59	1	0	1	1	1	1	7.5809999999999995	1.0	0.27536886099464375	1.0495299972558456	0.0	0.9607617448136591	18588.0	309.37338105110183	125049.0	288.32856307267195
1107	Feb25-FISH2-3L1-rep2-m1bp-100x_Position021_20_cmle.ics	60	1	0	1	1	1	1	9.747	1.0	0.2914830894289876	1.631184258238747	0.0	0.9873094752748789	14820.0	263.4816173631372	91591.0	211.18362738117932
1108	Feb25-FISH2-3L1-rep2-m1bp-100x_Position021_20_cmle.ics	61	1	0	1	1	1	1	8.014199999999999	1.0	0.30421335625923085	1.4383560474013781	0.0	0.9825010467637545	12460.0	217.45833772570177	72134.0	166.32114266154963
1109	Feb25-FISH2-3L1-rep2-m1bp-100x_Position021_20_cmle.ics	62	1	0	1	1	1	1	8.014199999999999	1.0	0.28115490340733745	1.269883024714073	0.0	0.9320401268386918	14502.0	248.15980452636478	87074.0	200.76866908963558
1110	Feb25-FISH2-3L1-rep2-m1bp-100x_Position021_20_cmle.ics	63	1	0	1	1	2	1	9.097199999999999	2.0	0.2937151229172188	1.2271067728961333	0.0	0.9616377639255557	18812.0	324.1392559515681	131489.0	303.177429886385
1111	Feb25-FISH2-3L1-rep2-m1bp-100x_Position021_20_cmle.ics	64	1	0	1	1	1	1	8.2308	1.0	0.2742285237454992	1.1354085781595522	0.0	0.9651413160314455	17228.0	293.8428339654921	111348.0	256.73782949896344
1112	Feb25-FISH2-3L1-rep2-m1bp-100x_Position021_20_cmle.ics	65	1	0	1	1	1	1	9.747	1.0	0.3349408155044793	1.2900882340303232	0.0	0.9623132781223912	24022.0	414.6611935126992	202615.0	467.1744020901361
1113	Feb25-FISH2-3L1-rep2-m1bp-100x_Position021_20_cmle.ics	66	1	0	1	1	1	2	9.097199999999999	1.0	0.3044598725259618	1.1925621645341649	0.0	0.9534348998880624	18702.0	321.04906657777894	132700.0	305.96966245026806
1114	Feb25-FISH2-3L1-rep2-m1bp-100x_Position021_20_cmle.ics	67	1	0	1	1	1	1	7.147799999999999	1.0	0.30149884450583564	1.2986221181973994	0.0	0.9765786027778685	11402.0	197.81676237664448	62862.0	144.94246360925962
1115	Feb25-FISH2-3L1-rep2-m1bp-100x_Position022_21_cmle.ics	1	1	0	1	1	1	1	8.664	1.0	0.3071374601363068	1.1941719609279449	0.0	0.9559202699599574	18604.0	316.96316623807417	132236.0	304.89980620778937
1116	Feb25-FISH2-3L1-rep2-m1bp-100x_Position022_21_cmle.ics	2	1	0	1	2	2	1	9.747	2.0	0.2997087960313309	1.0650000060080378	0.0	0.9589636367225389	31892.0	534.6459051505007	293188.0	676.0108017669118
1117	Feb25-FISH2-3L1-rep2-m1bp-100x_Position022_21_cmle.ics	3	1	0	1	1	1	2	8.4474	1.0	0.29245760629279155	1.1546503495593579	0.0	0.9787475826068203	20030.0	337.8773384731262	144154.0	332.3794327118006
1118	Feb25-FISH2-3L1-rep2-m1bp-100x_Position022_21_cmle.ics	4	1	0	1	1	1	1	9.747	1.0	0.278953866994415	1.170470621210747	0.0	0.9293885001259405	23114.0	393.15240356550834	174523.0	402.4019849269641
1119	Feb25-FISH2-3L1-rep2-m1bp-100x_Position022_21_cmle.ics	5	1	0	1	1	1	1	8.664	1.0	0.2932393351859003	1.3449523539156605	0.0	0.9866721405184055	14314.0	249.5054797819302	87202.0	201.0638018461814
1120	Feb25-FISH2-3L1-rep2-m1bp-100x_Position022_21_cmle.ics	6	1	0	1	0	0	0	5.415	0.0	0.2789395265724095	1.2792136334884687	0.0	0.9950500130720341	5588.0	96.86289801659983	20745.0	47.832258082372356
1121	Feb25-FISH2-3L1-rep2-m1bp-100x_Position022_21_cmle.ics	7	1	0	1	1	1	2	9.5304	1.0	0.2991750845060149	1.245051195073275	0.0	0.9459135539828356	19490.0	336.69301796801346	139944.0	322.6723318910348
1122	Feb25-FISH2-3L1-rep2-m1bp-100x_Position022_21_cmle.ics	8	1	0	1	1	1	1	9.313799999999999	1.0	0.2658810379566182	1.0253417933653979	0.0	0.9492387873147774	26934.0	444.3957875056671	214323.0	494.16982641543933
1123	Feb25-FISH2-3L1-rep2-m1bp-100x_Position022_21_cmle.ics	9	1	0	1	1	1	1	9.747	1.0	0.29324385245615914	1.2395428794181802	0.0	0.9613921978705591	22554.0	390.3976769969724	172474.0	397.67755509756995
1124	Feb25-FISH2-3L1-rep2-m1bp-100x_Position022_21_cmle.ics	10	1	0	1	1	1	1	9.747	1.0	0.29507604713726815	1.3058542336113386	0.0	0.9471152395038116	21420.0	371.74927961193976	160129.0	369.213384163519
1125	Feb25-FISH2-3L1-rep2-m1bp-100x_Position022_21_cmle.ics	11	1	0	1	1	1	1	8.014199999999999	1.0	0.2565837473807889	1.1793471107364233	0.0	0.9623533876905205	25980.0	422.584565798587	199456.0	459.8906178875709
1126	Feb25-FISH2-3L1-rep2-m1bp-100x_Position022_21_cmle.ics	12	1	0	1	1	1	1	7.147799999999999	1.0	0.2877228440905578	1.2899205942856873	0.0	0.9865709986483098	10842.0	188.76602387002418	56941.0	131.29026789435352
1127	Feb25-FISH2-3L1-rep2-m1bp-100x_Position022_21_cmle.ics	13	1	0	1	2	2	1	9.747	2.0	0.2982858775815551	1.1092005702509788	0.0	0.9441660328392787	31116.0	523.4596657741633	281881.0	649.9399730304748
1128	Feb25-FISH2-3L1-rep2-m1bp-100x_Position022_21_cmle.ics	14	1	0	1	1	1	1	9.747	1.0	0.2900553455559169	1.4082952139181495	0.0	0.9662864655788405	19982.0	345.8390746396776	143045.0	329.8223840632901
1129	Feb25-FISH2-3L1-rep2-m1bp-100x_Position022_21_cmle.ics	15	1	0	1	1	1	2	9.747	1.0	0.29700388286076346	1.135333720410287	0.0	0.9453976683151526	24420.0	419.08517795440713	195557.0	450.90059743622504
1130	Feb25-FISH2-3L1-rep2-m1bp-100x_Position022_21_cmle.ics	16	1	0	1	1	1	1	7.797599999999999	1.0	0.27980200166952346	1.0668550385430693	0.0	0.9642725197528276	19960.0	331.9362175230746	140262.0	323.4055523330784
1131	Feb25-FISH2-3L1-rep2-m1bp-100x_Position022_21_cmle.ics	17	1	0	1	1	1	1	9.747	1.0	0.2872011927136922	1.1804280004559873	0.0	0.9400071776003867	23158.0	397.17838497680356	177590.0	409.4736424607619
1132	Feb25-FISH2-3L1-rep2-m1bp-100x_Position022_21_cmle.ics	18	1	0	1	1	1	1	8.8806	1.0	0.308842102661664	1.771503800115349	0.0	0.988225489707815	11358.0	204.76784267150487	63255.0	145.84861340084177
1133	Feb25-FISH2-3L1-rep2-m1bp-100x_Position022_21_cmle.ics	19	1	0	1	1	1	0	6.9312	1.0	0.3049773865322563	1.4178028643090224	0.0	0.987259979565754	9792.0	171.50332355960703	50317.0	116.01714774310577
1134	Feb25-FISH2-3L1-rep2-m1bp-100x_Position022_21_cmle.ics	20	1	0	1	1	1	1	9.747	1.0	0.2881072937875846	1.1957148481556115	0.0	0.9518235117860538	19158.0	331.94177795865	133837.0	308.591271389273
1135	Feb25-FISH2-3L1-rep2-m1bp-100x_Position022_21_cmle.ics	21	1	0	1	1	1	1	9.747	1.0	0.2871996053966424	1.2215037651784157	0.0	0.9510416749581297	21714.0	375.1363913205199	161241.0	371.77734998601113
1136	Feb25-FISH2-3L1-rep2-m1bp-100x_Position022_21_cmle.ics	22	1	0	1	1	1	1	9.747	1.0	0.28663010482735024	1.1122905785653572	0.0	0.9496973174581624	22316.0	383.08947682814687	167826.0	386.9605468754988
1137	Feb25-FISH2-3L1-rep2-m1bp-100x_Position022_21_cmle.ics	23	1	0	1	1	1	1	7.3644	1.0	0.2526168991811113	1.1571723099505646	0.0	0.9604963547796173	20480.0	334.8034615535488	138516.0	319.3797570758201
1138	Feb25-FISH2-3L1-rep2-m1bp-100x_Position022_21_cmle.ics	24	1	0	1	1	1	0	7.3644	1.0	0.2964074130903792	1.2251013824037316	0.0	0.9688477220395255	13936.0	236.7982916418529	84222.0	194.19274235784832
1139	Feb25-FISH2-3L1-rep2-m1bp-100x_Position022_21_cmle.ics	25	1	0	1	1	1	1	9.5304	1.0	0.28644640157027434	1.1725514128944694	0.0	0.944592820668729	20662.0	353.49902456269575	149470.0	344.6366650070954
1140	Feb25-FISH2-3L1-rep2-m1bp-100x_Position022_21_cmle.ics	26	1	0	1	0	0	1	7.797599999999999	0.0	0.28431197895088933	1.1877412648957177	0.0	0.9743464443300537	13826.0	237.2188895941329	81511.0	187.94192280319365
1141	Feb25-FISH2-3L1-rep2-m1bp-100x_Position022_21_cmle.ics	27	1	0	1	1	1	1	9.747	1.0	0.3107606286467443	1.2268421298073335	0.0	0.9591807264176528	23376.0	403.8055785381127	187345.0	431.96598652408034
1142	Feb25-FISH2-3L1-rep2-m1bp-100x_Position022_21_cmle.ics	28	1	0	1	1	1	1	6.7146	1.0	0.31026358459529096	1.2230685228818086	0.0	0.973999481915728	10662.0	184.1114950793698	57663.0	132.95500109924495
1143	Feb25-FISH2-3L1-rep2-m1bp-100x_Position022_21_cmle.ics	29	1	0	1	2	1	1	9.747	1.0	0.28373552787933815	1.088945324853273	0.0	0.9353180058165922	32768.0	547.9498888781459	297102.0	685.0354080881654
1144	Feb25-FISH2-3L1-rep2-m1bp-100x_Position022_21_cmle.ics	30	1	0	1	1	1	1	9.747	1.0	0.278479111730407	1.100980712758411	0.0	0.9485632761687884	22056.0	378.7067934590173	162540.0	374.77248632001937
1145	Feb25-FISH2-3L1-rep2-m1bp-100x_Position022_21_cmle.ics	31	1	0	1	0	1	1	9.747	1.0	0.31137612758129596	1.2497153279229976	0.0	0.9594107815633989	25518.0	436.13327946447197	213888.0	493.1668361881155
1146	Feb25-FISH2-3L1-rep2-m1bp-100x_Position022_21_cmle.ics	32	1	0	1	1	1	1	7.797599999999999	1.0	0.3101856249764002	1.315093749789205	0.0	0.9647662971047293	12768.0	222.93711622952765	75556.0	174.21133244983008
1147	Feb25-FISH2-3L1-rep2-m1bp-100x_Position022_21_cmle.ics	33	1	0	1	1	1	1	9.5304	1.0	0.3063520935735618	1.380704954981067	0.0	0.9766540343568473	16218.0	284.776479531513	107493.0	247.84926093268018
1148	Feb25-FISH2-3L1-rep2-m1bp-100x_Position022_21_cmle.ics	34	1	0	1	1	1	1	9.747	1.0	0.308627444529693	1.2886605047913273	0.0	0.9616311305234684	20348.0	354.04174026818015	151626.0	349.6078073751646
1149	Feb25-FISH2-3L1-rep2-m1bp-100x_Position022_21_cmle.ics	35	1	0	1	1	1	1	7.797599999999999	1.0	0.29253643201884866	1.2192051477983787	0.0	0.96852994701334	15116.0	258.32369815920714	94519.0	217.9347891871657
1150	Feb25-FISH2-3L1-rep2-m1bp-100x_Position022_21_cmle.ics	36	1	0	1	1	1	1	9.747	1.0	0.2960731551761614	1.3256504914752976	0.0	0.9785274126830696	21840.0	377.3904762987301	165140.0	380.767370437357
1151	Feb25-FISH2-3L1-rep2-m1bp-100x_Position022_21_cmle.ics	37	1	0	1	1	1	1	8.2308	1.0	0.29690344355501586	1.1832541555997171	0.0	0.9757635839706502	15632.0	269.71468293910306	100139.0	230.8929617792569
1152	Feb25-FISH2-3L1-rep2-m1bp-100x_Position022_21_cmle.ics	38	1	0	1	1	1	1	7.147799999999999	1.0	0.3027131119026889	1.4069135374184352	0.0	0.9870141886068886	10596.0	183.90042992369737	56429.0	130.1097368681701
1153	Feb25-FISH2-3L1-rep2-m1bp-100x_Position023_22_cmle.ics	2	1	0	1	1	1	1	6.9312	1.0	0.25698294504092034	1.1417513020095744	0.0	0.9499761296605369	19160.0	308.5578192812648	126421.0	291.49201730689776
1154	Feb25-FISH2-3L1-rep2-m1bp-100x_Position023_22_cmle.ics	3	1	0	1	2	1	2	9.097199999999999	1.0	0.2738587700407325	1.086711911536558	0.0	0.9258554819476063	34366.0	558.2200175052499	313495.0	722.8331524479787
1155	Feb25-FISH2-3L1-rep2-m1bp-100x_Position023_22_cmle.ics	4	1	0	1	1	1	1	9.097199999999999	1.0	0.27468439302807	1.0641844338627824	0.0	0.9327451581112696	22492.0	377.8244102819927	166239.0	383.3013618392623
1156	Feb25-FISH2-3L1-rep2-m1bp-100x_Position023_22_cmle.ics	5	1	0	1	1	1	2	8.8806	1.0	0.2854344372534674	1.0991275214883425	0.0	0.942067124792412	18984.0	323.2786063589497	131404.0	302.9814432902413
1157	Feb25-FISH2-3L1-rep2-m1bp-100x_Position023_22_cmle.ics	6	1	0	1	1	1	1	6.7146	1.0	0.2611505044763877	1.1459760947959252	0.0	0.9588735460548283	17110.0	279.76063797982266	107546.0	247.9714643396875
1158	Feb25-FISH2-3L1-rep2-m1bp-100x_Position023_22_cmle.ics	7	1	0	1	1	1	1	9.097199999999999	1.0	0.24819843041236345	1.0234682017620806	0.0	0.922479261957849	24736.0	413.90610789274774	182250.0	420.2183193787592
1159	Feb25-FISH2-3L1-rep2-m1bp-100x_Position023_22_cmle.ics	8	1	0	1	1	1	1	8.2308	1.0	0.2816354375483831	1.0752955898255268	0.0	0.9434596909641453	18706.0	313.8360197633688	127670.0	294.37186740788036
1160	Feb25-FISH2-3L1-rep2-m1bp-100x_Position023_22_cmle.ics	9	1	0	1	1	1	1	9.097199999999999	1.0	0.2813206965478479	1.0610937997754355	0.0	0.9443898559067653	24496.0	410.9065885963453	191213.0	440.88452951095024
1161	Feb25-FISH2-3L1-rep2-m1bp-100x_Position023_22_cmle.ics	10	1	0	1	1	1	1	8.2308	1.0	0.2749730223380424	1.0468425212407457	0.0	0.9529004502143956	18610.0	315.3652640596143	125181.0	288.6329187278599
1162	Feb25-FISH2-3L1-rep2-m1bp-100x_Position023_22_cmle.ics	11	1	0	1	1	1	1	8.664	1.0	0.273077519962593	1.1209789700045605	0.0	0.9356931810907082	19890.0	333.1102922205163	137838.0	317.8164757559913
1163	Feb25-FISH2-3L1-rep2-m1bp-100x_Position023_22_cmle.ics	12	1	0	1	1	1	1	9.097199999999999	1.0	0.2972983342554933	1.0170291840573735	0.0	0.947605819417051	34340.0	564.5201203095185	326265.0	752.2772563627484
1164	Feb25-FISH2-3L1-rep2-m1bp-100x_Position023_22_cmle.ics	13	1	0	1	1	1	1	7.5809999999999995	1.0	0.2974751891343192	1.0841209513702619	0.0	0.9549177484594218	16214.0	271.9546333385316	105885.0	244.14165567857293
1165	Feb25-FISH2-3L1-rep2-m1bp-100x_Position023_22_cmle.ics	14	1	0	1	1	1	1	7.5809999999999995	1.0	0.2585811340351344	1.1462306772579907	0.0	0.9397711165551331	18706.0	311.3316581374385	122333.0	282.0662148947147
1166	Feb25-FISH2-3L1-rep2-m1bp-100x_Position023_22_cmle.ics	15	1	0	1	1	1	1	9.097199999999999	1.0	0.2774215641473439	1.171614817462983	0.0	0.934851600762486	19782.0	336.80550992469836	137800.0	317.7288582188918
1167	Feb25-FISH2-3L1-rep2-m1bp-100x_Position023_22_cmle.ics	16	1	0	1	1	0	1	6.0648	0.0	0.2825924884385097	1.0943953572813556	0.0	0.9665918924994245	10774.0	181.65252539220444	55901.0	128.89231424741848
1168	Feb25-FISH2-3L1-rep2-m1bp-100x_Position023_22_cmle.ics	17	1	0	1	1	1	2	9.097199999999999	1.0	0.2793320211747427	1.0674063143982275	0.0	0.9223773396528862	30618.0	503.9982396211757	266256.0	613.9130252099366
1169	Feb25-FISH2-3L1-rep2-m1bp-100x_Position023_22_cmle.ics	18	1	0	1	1	1	1	8.4474	1.0	0.26659671662151624	1.0519729702191873	0.0	0.948049941530398	21036.0	350.52892615123045	148131.0	341.54929968666664
1170	Feb25-FISH2-3L1-rep2-m1bp-100x_Position023_22_cmle.ics	19	1	0	1	1	1	1	6.9312	1.0	0.2578487546010365	1.140910851489652	0.0	0.9465503746174139	15904.0	264.9098182481868	95767.0	220.81233356348773
1171	Feb25-FISH2-3L1-rep2-m1bp-100x_Position023_22_cmle.ics	20	1	0	1	0	0	0	5.848199999999999	0.0	0.2939266924395893	1.560559158191991	0.0	0.9882928157062341	5720.0	101.98948334486786	22054.0	50.85045166298577
1172	Feb25-FISH2-3L1-rep2-m1bp-100x_Position023_22_cmle.ics	21	1	0	1	1	2	1	9.097199999999999	2.0	0.2887866372482251	1.0294717732313343	0.0	0.9538401980957919	29448.0	489.39021133174987	255356.0	588.780626410329
1173	Feb25-FISH2-3L1-rep2-m1bp-100x_Position023_22_cmle.ics	22	1	0	1	1	1	1	9.097199999999999	1.0	0.24438807217313493	1.1239743156070687	0.0	0.9105136950403232	30558.0	494.9804556441926	248314.0	572.5437133509862
1174	Feb25-FISH2-3L1-rep2-m1bp-100x_Position023_22_cmle.ics	23	1	0	1	0	0	0	6.7146	0.0	0.31877308163832635	1.460608529422691	0.0	0.972154456347786	8910.0	156.33326518202162	44651.0	102.95291181663087
1175	Feb25-FISH2-3L1-rep2-m1bp-100x_Position023_22_cmle.ics	24	1	0	1	1	1	1	8.8806	1.0	0.2825576352153905	1.1433074205292535	0.0	0.936469003038139	19102.0	323.34105828923356	131961.0	304.26573192614785
1176	Feb25-FISH2-3L1-rep2-m1bp-100x_Position023_22_cmle.ics	25	1	0	1	1	1	1	7.147799999999999	1.0	0.2606515677766509	1.1005505425370987	0.0	0.9500132557089468	20324.0	328.9064787939186	139097.0	320.719383103579
1177	Feb25-FISH2-3L1-rep2-m1bp-100x_Position023_22_cmle.ics	26	1	0	1	1	1	1	8.8806	1.0	0.2892869519869878	1.1773677705344254	0.0	0.9592564087104364	19202.0	324.8502661707324	134573.0	310.2882847394116
1178	Feb25-FISH2-3L1-rep2-m1bp-100x_Position023_22_cmle.ics	27	1	0	1	1	1	1	9.097199999999999	1.0	0.2766052559505601	1.047060292451947	0.0	0.9476327624523838	22592.0	384.45936765953815	167933.0	387.2072594141738
1179	Feb25-FISH2-3L1-rep2-m1bp-100x_Position023_22_cmle.ics	28	1	0	1	1	1	1	7.5809999999999995	1.0	0.2966593314361246	1.1187571809958299	0.0	0.9543269779564991	15966.0	267.8167171920372	103323.0	238.23438909833493
1180	Feb25-FISH2-3L1-rep2-m1bp-100x_Position023_22_cmle.ics	29	1	0	1	1	0	1	6.0648	0.0	0.2807167943703795	1.0886659679299286	0.0	0.9652848751144524	10244.0	172.3360081106293	51655.0	119.10220733887412
1181	Feb25-FISH2-3L1-rep2-m1bp-100x_Position023_22_cmle.ics	30	1	0	1	1	1	1	9.097199999999999	1.0	0.3011695557130093	1.225624538180968	0.0	0.9579418146193122	22560.0	384.98471925751386	174859.0	403.1767084128969
1182	Feb25-FISH2-3L1-rep2-m1bp-100x_Position023_22_cmle.ics	31	1	0	1	1	1	1	8.664	1.0	0.29208499145550615	1.232432494864198	0.0	0.9431229139677316	17520.0	300.906684827757	117850.0	271.7296512416284
1183	Feb25-FISH2-3L1-rep2-m1bp-100x_Position023_22_cmle.ics	33	1	0	1	2	2	1	9.097199999999999	2.0	0.23763401791031752	1.0314706152330193	0.0	0.9358511770174381	30346.0	489.79804225369116	242315.0	558.71167111256
1184	Feb25-FISH2-3L1-rep2-m1bp-100x_Position023_22_cmle.ics	35	1	0	1	1	1	1	6.497999999999999	1.0	0.2489234744327673	1.1167596521732686	0.0	0.9429515735356656	18600.0	297.0027191487477	119008.0	274.39968039850413
1185	Feb25-FISH2-3L1-rep2-m1bp-100x_Position023_22_cmle.ics	36	1	0	1	1	1	0	6.497999999999999	1.0	0.30856521567351314	1.1460591746059294	0.0	0.9629918941284982	11796.0	198.75759491268025	66919.0	154.29678855696676
1186	Feb25-FISH2-3L1-rep2-m1bp-100x_Position023_22_cmle.ics	37	1	0	1	1	1	1	9.097199999999999	1.0	0.2769288757096907	1.147763510668539	0.0	0.9296423075280164	23280.0	390.75335280673545	175765.0	405.26569495532306
1187	Feb25-FISH2-3L1-rep2-m1bp-100x_Position023_22_cmle.ics	38	1	0	1	1	1	1	7.147799999999999	1.0	0.2662995836835829	1.0910659976858483	0.0	0.9560260730068246	17966.0	296.1986706609229	116852.0	269.428538030435
1188	Feb25-FISH2-3L1-rep2-m1bp-100x_Position023_22_cmle.ics	39	1	0	1	1	1	1	7.797599999999999	1.0	0.2833731521782729	1.114300011287151	0.0	0.9426459396480273	17970.0	299.16690709210735	120580.0	278.02427956483285
1189	Feb25-FISH2-3L1-rep2-m1bp-100x_Position023_22_cmle.ics	40	1	0	1	1	1	1	8.014199999999999	1.0	0.29664304302783157	1.3312246108296601	0.0	0.9699249256963163	12900.0	224.389077489849	75037.0	173.01466135102308
1190	Feb25-FISH2-3L1-rep2-m1bp-100x_Position023_22_cmle.ics	41	1	0	1	1	1	1	9.097199999999999	1.0	0.2931997802651855	1.222384490292297	0.0	0.9407162108768006	21576.0	365.49893822334496	161366.0	372.06556556857544
1191	Feb25-FISH2-3L1-rep2-m1bp-100x_Position023_22_cmle.ics	42	1	0	1	1	1	1	7.3644	1.0	0.27899546785859447	1.1049778712214637	0.0	0.9584817555370292	16706.0	277.6367131817825	107246.0	247.27974694153315
1192	Feb25-FISH2-3L1-rep2-m1bp-100x_Position023_22_cmle.ics	43	1	0	1	1	1	1	7.5809999999999995	1.0	0.2793487014947975	1.1169900251136486	0.0	0.9592377462945729	16128.0	271.27320881491397	101793.0	234.70663036774778
1193	Feb25-FISH2-3L1-rep2-m1bp-100x_Position023_22_cmle.ics	44	1	0	1	1	1	1	7.3644	1.0	0.2916435864873126	1.245315239467362	0.0	0.9837264612860505	11718.0	202.09341284652893	64414.0	148.52094828237801
1194	Feb25-FISH2-3L1-rep2-m1bp-100x_Position023_22_cmle.ics	45	1	0	1	0	1	1	6.0648	1.0	0.28199469525137805	1.0272879554154475	0.0	0.9681686852549932	10396.0	176.8797166090229	52929.0	122.03970055636954
1195	Feb25-FISH2-3L1-rep2-m1bp-100x_Position024_23_cmle.ics	1	1	0	1	1	1	1	8.664	1.0	0.2709629695547522	1.0428172586338984	0.0	0.9442085794214227	21146.0	353.94678900877346	150512.0	347.0392301033515
1196	Feb25-FISH2-3L1-rep2-m1bp-100x_Position024_23_cmle.ics	2	1	0	1	1	1	1	9.097199999999999	1.0	0.2879598900602817	1.154267578576131	0.0	0.9531873551340433	21402.0	364.302041003766	157987.0	364.274521940697
1197	Feb25-FISH2-3L1-rep2-m1bp-100x_Position024_23_cmle.ics	3	1	0	1	0	0	0	5.415	0.0	0.2906522285264563	1.2680081465388195	0.0	0.9800214018330882	6482.0	112.27772361681748	26456.0	61.00025161857039
1198	Feb25-FISH2-3L1-rep2-m1bp-100x_Position024_23_cmle.ics	4	1	0	1	1	1	1	8.664	1.0	0.2864010704273427	1.084381867391733	0.0	0.9518217978021375	20090.0	338.02453313956545	143295.0	330.3988152284187
1199	Feb25-FISH2-3L1-rep2-m1bp-100x_Position024_23_cmle.ics	5	1	0	1	1	1	1	9.097199999999999	1.0	0.3014283348965675	1.2031972025713755	0.0	0.9407825854201084	18982.0	323.42115293776374	135014.0	311.3051093146985
1200	Feb25-FISH2-3L1-rep2-m1bp-100x_Position024_23_cmle.ics	6	1	0	1	1	1	1	8.4474	1.0	0.26998154161821614	1.0523544786326038	0.0	0.9562360496446319	17944.0	305.60744138940316	117441.0	270.786609855478
1201	Feb25-FISH2-3L1-rep2-m1bp-100x_Position024_23_cmle.ics	7	1	0	1	2	2	1	9.097199999999999	2.0	0.27227325393875135	1.0904920136729828	0.0	0.9285148864550619	33566.0	547.8783428675777	301735.0	695.7178304403288
1202	Feb25-FISH2-3L1-rep2-m1bp-100x_Position024_23_cmle.ics	8	1	0	1	1	1	1	8.664	1.0	0.2894014734493823	1.1314609934027415	0.0	0.963366399573616	19668.0	330.04492665451875	139529.0	321.7154561569213
1203	Feb25-FISH2-3L1-rep2-m1bp-100x_Position024_23_cmle.ics	9	1	0	1	1	2	2	9.097199999999999	2.0	0.25070308657412854	1.1553149868539307	0.0	0.9325478864215007	35298.0	568.9838224542789	312233.0	719.9233279264096
1204	Feb25-FISH2-3L1-rep2-m1bp-100x_Position024_23_cmle.ics	10	1	0	1	1	1	1	8.664	1.0	0.275070834007027	1.0634946418874882	0.0	0.9507878873229257	19838.0	333.86744191576366	137798.0	317.7242467695707
1205	Feb25-FISH2-3L1-rep2-m1bp-100x_Position024_23_cmle.ics	11	1	0	1	0	0	0	6.497999999999999	0.0	0.25937388158560604	1.193355338653544	0.0	0.985553894825981	9272.0	158.47820153239618	42756.0	98.583563584956
1206	Feb25-FISH2-3L1-rep2-m1bp-100x_Position024_23_cmle.ics	12	1	0	1	0	1	1	7.3644	1.0	0.2993901486019198	1.316863958205749	0.0	0.9857640929678141	11470.0	197.5342022208976	63203.0	145.728715718495
1207	Feb25-FISH2-3L1-rep2-m1bp-100x_Position024_23_cmle.ics	13	1	0	1	1	1	1	8.664	1.0	0.26377976507695383	1.037145417563676	0.0	0.9560439180855226	19678.0	331.93017638174183	133311.0	307.37846021784236
1208	Feb25-FISH2-3L1-rep2-m1bp-100x_Position024_23_cmle.ics	14	1	0	1	1	1	0	9.097199999999999	1.0	0.2850866826763775	1.168034468241778	0.0	0.9475828247619048	18736.0	321.8791043267879	128759.0	296.8828015631806
1209	Feb25-FISH2-3L1-rep2-m1bp-100x_Position024_23_cmle.ics	15	1	0	1	1	1	1	6.9312	1.0	0.3074190023671036	1.1554347076746472	0.0	0.9634268094987841	12858.0	219.0970975554093	76015.0	175.26966006900622
1210	Feb25-FISH2-3L1-rep2-m1bp-100x_Position024_23_cmle.ics	16	1	0	1	1	1	1	9.097199999999999	1.0	0.28782234361293363	1.1939341818553082	0.0	0.9380000621780514	20244.0	346.5918293527548	145305.0	335.03332179605275
1211	Feb25-FISH2-3L1-rep2-m1bp-100x_Position024_23_cmle.ics	17	1	0	1	1	1	1	5.848199999999999	1.0	0.29050207280167645	1.0796314431914127	0.0	0.963298051524045	10006.0	168.28113753063658	50727.0	116.9624948539167
1212	Feb25-FISH2-3L1-rep2-m1bp-100x_Position024_23_cmle.ics	18	1	0	1	1	1	1	9.097199999999999	1.0	0.27929265274900766	1.0815459807037686	0.0	0.948634623198882	23610.0	398.50257975346375	180280.0	415.67604179754574
1213	Feb25-FISH2-3L1-rep2-m1bp-100x_Position024_23_cmle.ics	19	1	0	1	1	1	1	9.097199999999999	1.0	0.280836413450639	1.1175870865744122	0.0	0.956693637931847	21368.0	366.28063311561755	155649.0	358.88373768441426
1214	Feb25-FISH2-3L1-rep2-m1bp-100x_Position024_23_cmle.ics	20	1	0	1	1	1	1	8.664	1.0	0.2520278692221758	1.0988691180385788	0.0	0.9541933714993658	21160.0	355.7575928179492	145302.0	335.0264046220712
1215	Feb25-FISH2-3L1-rep2-m1bp-100x_Position024_23_cmle.ics	21	1	0	1	1	1	1	8.8806	1.0	0.28040688454702595	1.0584798659874655	0.0	0.9455517943460781	20712.0	351.3162697739588	148423.0	342.2225712875368
1216	Feb25-FISH2-3L1-rep2-m1bp-100x_Position024_23_cmle.ics	22	1	0	1	1	1	1	7.797599999999999	1.0	0.25294936804988793	1.0643248099038864	0.0	0.9395645771701266	20932.0	343.10242048464517	143221.0	330.2281916035406
1217	Feb25-FISH2-3L1-rep2-m1bp-100x_Position024_23_cmle.ics	23	1	0	1	1	2	2	9.097199999999999	2.0	0.24259038024355886	1.1889527960761201	0.0	0.9230707998115804	36366.0	592.7341461703955	321184.0	740.5618693626744
1218	Feb25-FISH2-3L1-rep2-m1bp-100x_Position024_23_cmle.ics	24	1	0	1	1	1	0	7.797599999999999	1.0	0.29424909130900984	1.1067145593913366	0.0	0.9532362352063704	15284.0	261.3525500456492	96380.0	222.22574278038311
1219	Feb25-FISH2-3L1-rep2-m1bp-100x_Position024_23_cmle.ics	25	1	0	1	1	1	2	9.097199999999999	1.0	0.2817503435219556	1.0702280930352974	0.0	0.9340785916015106	28508.0	470.13876139671385	240246.0	553.9411267899555
1220	Feb25-FISH2-3L1-rep2-m1bp-100x_Position024_23_cmle.ics	26	1	0	1	1	1	1	9.097199999999999	1.0	0.26151723326819876	1.0687082745277656	0.0	0.9481222640167677	21550.0	364.8944926196705	152123.0	350.7537525314403
1221	Feb25-FISH2-3L1-rep2-m1bp-100x_Position024_23_cmle.ics	27	1	0	1	1	1	1	6.497999999999999	1.0	0.29726305241271334	1.099483971015822	0.0	0.9687785313700066	12210.0	205.8562622848801	69170.0	159.48697476778477
1222	Feb25-FISH2-3L1-rep2-m1bp-100x_Position024_23_cmle.ics	28	1	0	1	1	1	1	8.2308	1.0	0.26605713172624884	1.1225594510662038	0.0	0.9527369836959433	22708.0	376.5193395721537	165970.0	382.6811219055839
1223	Feb25-FISH2-3L1-rep2-m1bp-100x_Position024_23_cmle.ics	29	1	0	1	2	2	1	9.097199999999999	2.0	0.27472297428350767	1.0723734913999323	0.0	0.9369415793225498	32574.0	534.2055238889525	289753.0	668.0906375580446
1224	Feb25-FISH2-3L1-rep2-m1bp-100x_Position024_23_cmle.ics	30	1	0	1	1	1	1	8.664	1.0	0.2698565133190195	1.0327357471422012	0.0	0.9382946717023205	20996.0	352.18619003661473	148609.0	342.6514360743925
1225	Feb25-FISH2-3L1-rep2-m1bp-100x_Position024_23_cmle.ics	31	1	0	1	1	1	1	6.2814	1.0	0.28665224404366046	1.0821279762961244	0.0	0.9660688075008187	10722.0	181.73092287106735	55894.0	128.87617417479487
1226	Feb25-FISH2-3L1-rep2-m1bp-100x_Position024_23_cmle.ics	33	1	0	1	0	0	0	6.7146	0.0	0.2885678359125673	1.0875881174088933	0.0	0.9618517654849774	12570.0	211.98220602389577	71187.0	164.13762140804243
1227	Feb25-FISH2-3L1-rep2-m1bp-100x_Position024_23_cmle.ics	34	1	0	1	3	2	2	9.097199999999999	2.0	0.23665280677322595	1.2767485354091486	0.0	0.9407951862075605	39190.0	621.7894307255298	354889.0	818.276319045314
1228	Feb25-FISH2-3L1-rep2-m1bp-100x_Position024_23_cmle.ics	35	1	0	1	1	1	1	7.797599999999999	1.0	0.2912076171660417	1.1370926744517846	0.0	0.9559432308227646	16020.0	271.36401819765825	102889.0	237.23370459567164
1229	Feb25-FISH2-3L1-rep2-m1bp-100x_Position024_23_cmle.ics	36	1	0	1	0	1	1	6.7146	1.0	0.3024142238385034	1.2653439229732004	0.0	0.9665575730563315	10280.0	178.055627781507	53897.0	124.27164202774752
1230	Feb25-FISH2-3L1-rep2-m1bp-100x_Position024_23_cmle.ics	37	1	0	1	1	1	1	9.097199999999999	1.0	0.29444178559312334	1.164134072541746	0.0	0.9515261132293432	21102.0	360.45316957568656	156408.0	360.63378270174474
1231	Feb25-FISH2-3L1-rep2-m1bp-100x_Position024_23_cmle.ics	38	1	0	1	2	1	1	8.014199999999999	1.0	0.27891444709737223	1.029505253404493	0.0	0.9444999361746035	19598.0	325.71876787445257	136247.0	314.14806782111276
1232	Feb25-FISH2-3L1-rep2-m1bp-100x_Position024_23_cmle.ics	39	1	0	1	1	1	0	8.4474	1.0	0.2877677326895506	1.1210372335185945	0.0	0.9512300142482447	19570.0	330.3358078479705	138096.0	318.41135271840403
1233	Feb25-FISH2-3L1-rep2-m1bp-100x_Position024_23_cmle.ics	40	1	0	1	0	1	1	8.4474	1.0	0.27676306994327465	1.1263075041777608	0.0	0.93887009162892	18274.0	309.8926915077255	122202.0	281.76416496418733
1234	Feb25-FISH2-3L1-rep2-m1bp-100x_Position024_23_cmle.ics	41	1	0	1	0	1	1	6.9312	1.0	0.29704972699539367	1.1812025071996226	0.0	0.9600032867160398	11872.0	201.69649875382865	66294.0	152.8557106441452
1235	Feb25-FISH2-3L1-rep2-m1bp-100x_Position024_23_cmle.ics	42	1	0	1	2	1	1	9.097199999999999	1.0	0.27985987634219495	1.0620068356302452	0.0	0.9368785111657151	31666.0	522.6673699477986	280307.0	646.3107624148251
1236	Feb25-FISH2-3L1-rep2-m1bp-100x_Position024_23_cmle.ics	43	1	0	1	1	1	1	8.4474	1.0	0.2854069409548277	1.0560450143145894	0.0	0.9488381701271142	19846.0	333.6717395819543	140448.0	323.834417119934
1237	Feb25-FISH2-3L1-rep2-m1bp-100x_Position024_23_cmle.ics	44	1	0	1	1	1	1	7.5809999999999995	1.0	0.28232857319381105	1.0820929563719477	0.0	0.9572432722857949	16050.0	267.8917203315764	101593.0	234.2454854356449
1238	Feb25-FISH2-3L1-rep2-m1bp-100x_Position024_23_cmle.ics	45	1	0	1	1	1	1	9.097199999999999	1.0	0.29659918868325863	1.1750928276660424	0.0	0.9526268054977481	19848.0	339.8720154389112	143197.0	330.1728542116883
1239	Feb25-FISH2-3L1-rep2-m1bp-100x_Position024_23_cmle.ics	46	1	0	1	1	1	1	7.5809999999999995	1.0	0.26398234033918505	1.058706610049763	0.0	0.9506569228935593	16660.0	280.75144775258	103890.0	239.5417349808466
1240	Feb25-FISH2-3L1-rep2-m1bp-100x_Position024_23_cmle.ics	47	1	0	1	0	0	0	5.6316	0.0	0.30645702634727273	1.45857334537646	0.0	0.9877342146329348	6358.0	111.42583848326632	26390.0	60.84807379097644
1241	Feb25-FISH2-3L1-rep2-m1bp-100x_Position024_23_cmle.ics	48	1	0	1	0	0	0	5.1983999999999995	0.0	0.2873836443488401	1.0799789632206336	0.0	0.9779106130191986	9468.0	157.2644974267901	46440.0	107.07785323429124
1242	Feb25-FISH2-3L1-rep2-m1bp-100x_Position024_23_cmle.ics	49	1	0	1	1	1	1	8.8806	1.0	0.28310885803124664	1.0529012063138705	0.0	0.9380625820131305	18130.0	309.787519945934	122137.0	281.6142928612539
1243	Feb25-FISH2-3L1-rep2-m1bp-100x_Position024_23_cmle.ics	51	1	0	1	0	0	0	5.415	0.0	0.2943669570194246	1.597997484886407	0.0	0.9966791260139714	4444.0	79.30171750708159	15114.0	34.84872251901546
1244	Feb25-FISH2-3L1-rep2-m1bp-100x_Position024_23_cmle.ics	52	1	0	1	1	1	1	7.797599999999999	1.0	0.3050628255928897	1.2685177781161316	0.0	0.95910294921132	14430.0	246.83163268366172	90026.0	207.5751682874742
1245	Feb25-FISH2-3L1-rep2-m1bp-100x_Position025_24_cmle.ics	1	1	0	1	1	1	2	9.747	1.0	0.2887327813052821	1.0757004308421128	0.0	0.947357716449153	29906.0	503.1128427365381	261312.0	602.513522488353
1246	Feb25-FISH2-3L1-rep2-m1bp-100x_Position025_24_cmle.ics	2	1	0	1	1	2	2	9.747	2.0	0.22163842517769858	1.1189434342653466	0.0	0.9298958215253299	36740.0	596.809027659918	311749.0	718.8073571907205
1247	Feb25-FISH2-3L1-rep2-m1bp-100x_Position025_24_cmle.ics	4	1	0	1	1	1	1	9.747	1.0	0.2124201093195396	1.2652247012892042	0.0	0.9206479766657193	38942.0	624.3220104985414	333042.0	767.9031523870548
1248	Feb25-FISH2-3L1-rep2-m1bp-100x_Position025_24_cmle.ics	5	1	0	1	1	1	1	8.664	1.0	0.2945124758648779	1.2185261934079779	0.0	0.9463251639215263	17954.0	306.65010215835986	122763.0	283.05767649873593
1249	Feb25-FISH2-3L1-rep2-m1bp-100x_Position025_24_cmle.ics	6	1	0	1	1	1	1	9.747	1.0	0.2799617775774592	1.2328512912552267	0.0	0.9369190661811498	20736.0	353.3037401449981	148563.0	342.5453727400088
1250	Feb25-FISH2-3L1-rep2-m1bp-100x_Position025_24_cmle.ics	7	1	0	1	1	1	1	6.9312	1.0	0.28235385087293124	1.150788693114594	0.0	0.9814618601057761	12544.0	213.20336982976627	70198.0	161.85725971879364
1251	Feb25-FISH2-3L1-rep2-m1bp-100x_Position025_24_cmle.ics	8	1	0	1	1	1	1	9.747	1.0	0.2963421564404717	1.3023571161986527	0.0	0.9494833334833005	20710.0	354.94619843000345	152560.0	351.7613542080851
1252	Feb25-FISH2-3L1-rep2-m1bp-100x_Position025_24_cmle.ics	9	1	0	1	1	1	1	9.747	1.0	0.26287670935297075	1.24070081308435	0.0	0.9215046234096765	24316.0	413.15660821362155	182805.0	421.49799656534475
1253	Feb25-FISH2-3L1-rep2-m1bp-100x_Position025_24_cmle.ics	10	1	0	1	1	1	1	8.2308	1.0	0.30867224913674374	1.3318749238864207	0.0	0.9513655378874063	14964.0	258.3908236823732	95630.0	220.49644928499723
1254	Feb25-FISH2-3L1-rep2-m1bp-100x_Position025_24_cmle.ics	11	1	0	1	1	1	1	6.9312	1.0	0.293140094935433	1.1863944226233802	0.0	0.9663692397773259	11758.0	201.06809067983065	64910.0	149.6645877139932
1255	Feb25-FISH2-3L1-rep2-m1bp-100x_Position025_24_cmle.ics	13	1	0	1	0	1	1	8.014199999999999	1.0	0.26528802009050667	1.1659730980375513	0.0	0.9448083970802891	21182.0	347.4254635361091	149308.0	344.2631376120921
1256	Feb25-FISH2-3L1-rep2-m1bp-100x_Position025_24_cmle.ics	14	1	0	1	0	0	0	5.848199999999999	0.0	0.270892971419328	1.3712717117370095	0.0	0.9932677572153629	6118.0	106.6709255238287	23420.0	54.00007154924851
1257	Feb25-FISH2-3L1-rep2-m1bp-100x_Position025_24_cmle.ics	15	1	0	1	0	1	1	7.3644	1.0	0.29642882050766906	1.1762210096035142	0.0	0.9595791209704164	12824.0	220.86504242769075	74348.0	171.42601705992863
1258	Feb25-FISH2-3L1-rep2-m1bp-100x_Position025_24_cmle.ics	16	1	0	1	2	1	2	9.747	1.0	0.22736732421511185	1.1770016585974805	0.0	0.9123495529643836	32994.0	553.5621963962342	268714.0	619.580496425481
1259	Feb25-FISH2-3L1-rep2-m1bp-100x_Position025_24_cmle.ics	17	1	0	1	0	1	1	8.664	1.0	0.26782205556816496	1.0837472897003355	0.0	0.9534349433968097	20986.0	352.9457334283713	147942.0	341.11351772582935
1260	Feb25-FISH2-3L1-rep2-m1bp-100x_Position025_24_cmle.ics	18	1	0	1	1	1	1	6.9312	1.0	0.25986580054760433	1.0998324187677126	0.0	0.9464324604036994	15934.0	264.59722897555054	96413.0	222.30183169418007
1261	Feb25-FISH2-3L1-rep2-m1bp-100x_Position025_24_cmle.ics	19	1	0	1	1	1	1	7.147799999999999	1.0	0.2743233198996895	1.0857661219446906	0.0	0.9524575936083338	15832.0	264.09656187997615	98109.0	226.21234071841258
1262	Feb25-FISH2-3L1-rep2-m1bp-100x_Position025_24_cmle.ics	20	1	0	1	1	1	1	7.5809999999999995	1.0	0.28953328660609723	1.005935944606862	0.0	0.952555885149909	18022.0	298.9012676225212	122413.0	282.25067286755586
1263	Feb25-FISH2-3L1-rep2-m1bp-100x_Position025_24_cmle.ics	21	1	0	1	1	1	1	6.9312	1.0	0.2457624030827743	1.0519770238896602	0.0	0.949688444934545	18146.0	296.45301266958325	113947.0	262.7304078916405
1264	Feb25-FISH2-3L1-rep2-m1bp-100x_Position025_24_cmle.ics	22	1	0	1	1	1	1	7.797599999999999	1.0	0.2766863610056427	1.018236950685759	0.0	0.9584966529543354	18106.0	303.49348378825727	120504.0	277.8490444906338
1265	Feb25-FISH2-3L1-rep2-m1bp-100x_Position025_24_cmle.ics	23	1	0	1	1	1	0	7.147799999999999	1.0	0.2771280790806706	1.256154284668116	0.0	0.9893301335678947	11028.0	190.67579328904142	57327.0	132.18027761331211
1266	Feb25-FISH2-3L1-rep2-m1bp-100x_Position025_24_cmle.ics	24	1	0	1	1	1	1	9.747	1.0	0.26513472877923977	1.1574674264090998	0.0	0.9428831907681361	23570.0	399.7853596574171	175205.0	403.9744891454349
1267	Feb25-FISH2-3L1-rep2-m1bp-100x_Position025_24_cmle.ics	25	1	0	1	1	1	0	8.014199999999999	1.0	0.28417391051028484	1.1961095692714154	0.0	0.9843516098475404	13122.0	225.86288613471825	75347.0	173.72943599578258
1268	Feb25-FISH2-3L1-rep2-m1bp-100x_Position025_24_cmle.ics	26	1	0	1	0	0	0	5.415	0.0	0.2610000877263915	1.184214184132695	0.0	0.9584974117757294	9062.0	150.67228518599845	41441.0	95.55153565637949
1269	Feb25-FISH2-3L1-rep2-m1bp-100x_Position025_24_cmle.ics	27	1	0	1	1	1	1	8.4474	1.0	0.2844242827790129	1.0907457892864827	0.0	0.9549199623003368	19346.0	325.0022482302024	134941.0	311.1367914144809
1270	Feb25-FISH2-3L1-rep2-m1bp-100x_Position025_24_cmle.ics	28	1	0	1	1	1	1	6.7146	1.0	0.28578752594906975	1.1180918305400842	0.0	0.9586107654104051	11724.0	199.84016370054084	63813.0	147.13520776140885
1271	Feb25-FISH2-3L1-rep2-m1bp-100x_Position025_24_cmle.ics	29	1	0	1	1	0	2	9.747	0.0	0.28708033600055666	1.3446678817215174	0.0	0.9536287786176243	20902.0	360.9923516364727	152250.0	351.0465795633256
1272	Feb25-FISH2-3L1-rep2-m1bp-100x_Position025_24_cmle.ics	30	1	0	1	1	1	1	8.8806	1.0	0.2855884851186306	1.1943690707308003	0.0	0.9554019420898674	19722.0	335.48805281622356	139178.0	320.90614680108064
1273	Feb25-FISH2-3L1-rep2-m1bp-100x_Position025_24_cmle.ics	31	1	0	1	0	1	1	8.014199999999999	1.0	0.27296532898594567	1.3242431873881684	0.0	0.9808739773003884	13558.0	232.65742457736204	77557.0	178.8250874955195
1274	Feb25-FISH2-3L1-rep2-m1bp-100x_Position025_24_cmle.ics	32	1	0	1	1	2	2	9.747	2.0	0.21931400052321853	1.228805283803515	0.0	0.9185237685777713	33978.0	561.6730264939216	275806.0	635.9326957178495
1275	Feb25-FISH2-3L1-rep2-m1bp-100x_Position025_24_cmle.ics	35	1	0	1	1	1	1	8.014199999999999	1.0	0.26405962941117933	1.08231593153366	0.0	0.9478936985097873	18880.0	318.12240982990244	125351.0	289.0248919201473
1276	Feb25-FISH2-3L1-rep2-m1bp-100x_Position025_24_cmle.ics	36	1	0	1	1	1	1	7.797599999999999	1.0	0.2947419096877984	1.0666431384425092	0.0	0.9522689845743637	17132.0	286.15041021860657	114474.0	263.94552478773164
1277	Feb25-FISH2-3L1-rep2-m1bp-100x_Position025_24_cmle.ics	37	1	0	1	1	1	1	6.9312	1.0	0.27380824555315764	1.1001332191374333	0.0	0.9567124230376239	16964.0	277.0595988825168	108715.0	250.66685646782886
1278	Feb25-FISH2-3L1-rep2-m1bp-100x_Position025_24_cmle.ics	38	1	0	1	1	1	1	9.747	1.0	0.29275896019980274	1.3433518332278014	0.0	0.940347050586766	22208.0	382.2674815061123	168381.0	388.24022406208434
1279	Feb25-FISH2-3L1-rep2-m1bp-100x_Position025_24_cmle.ics	39	1	0	1	0	1	1	7.797599999999999	1.0	0.29985985585479696	1.3443785715477394	0.0	0.965057345408666	13190.0	228.31874009329846	78001.0	179.84882924478794
1280	Feb25-FISH2-3L1-rep2-m1bp-100x_Position025_24_cmle.ics	40	1	0	1	1	1	1	7.797599999999999	1.0	0.2717975453575288	1.0404575691528177	0.0	0.94521022913791	19722.0	324.81525934496455	135776.0	313.0620715060105
1281	Feb25-FISH2-3L1-rep2-m1bp-100x_Position025_24_cmle.ics	41	1	0	1	1	1	1	7.3644	1.0	0.2820845730168475	1.2166580753420515	0.0	0.9716270727668405	12610.0	216.5507383300526	70719.0	163.05854226692168
1282	Feb25-FISH2-3L1-rep2-m1bp-100x_Position025_24_cmle.ics	42	1	0	1	2	2	2	9.747	2.0	0.2832029570659331	1.051069009328466	0.0	0.9314037019976602	33238.0	551.1976835366271	303232.0	699.1695002571189
1283	Feb25-FISH2-3L1-rep2-m1bp-100x_Position025_24_cmle.ics	43	1	0	1	1	1	1	8.014199999999999	1.0	0.2769178676137285	1.0611751761187331	0.0	0.9432181589156912	17792.0	300.7594646560673	117432.0	270.76585833353334
1284	Feb25-FISH2-3L1-rep2-m1bp-100x_Position025_24_cmle.ics	44	1	0	1	1	1	1	6.9312	1.0	0.28491462737275175	1.143859207726796	0.0	0.9641248659293449	12660.0	215.7957037205884	71496.0	164.8500903281414
1285	Feb25-FISH2-3L1-rep2-m1bp-100x_Position025_24_cmle.ics	45	1	0	1	1	1	1	6.9312	1.0	0.25754800556130464	1.179270332068871	0.0	0.95991887307573	18992.0	308.9227284766824	124899.0	287.9827043735948
1286	Feb25-FISH2-3L1-rep2-m1bp-100x_Position025_24_cmle.ics	46	1	0	1	1	1	1	8.4474	1.0	0.29350518544151805	1.1722634053199814	0.0	0.9601603062684726	18256.0	308.92870682837184	125658.0	289.7327493909253
1287	Feb25-FISH2-3L1-rep2-m1bp-100x_Position025_24_cmle.ics	47	1	0	1	0	0	0	5.848199999999999	0.0	0.2896321146532224	1.1956530886295593	0.0	0.9738631073460978	8374.0	143.5357110805345	38779.0	89.41369661009001
1288	Feb25-FISH2-3L1-rep2-m1bp-100x_Position025_24_cmle.ics	48	1	0	1	1	1	1	8.664	1.0	0.273564291398186	1.1201308066633895	0.0	0.9421996338368295	20404.0	341.8585989672556	143343.0	330.50949001212336
1289	Feb25-FISH2-3L1-rep2-m1bp-100x_Position025_24_cmle.ics	49	1	0	1	0	1	1	6.7146	1.0	0.2799869490976829	1.1667636642658017	0.0	0.9565557086612264	11816.0	198.22152858049031	63907.0	147.3519458794972
1290	Feb25-FISH2-3L1-rep2-m1bp-100x_Position025_24_cmle.ics	50	1	0	1	1	1	1	9.747	1.0	0.266193702520226	1.15997457677626	0.0	0.9321794101131565	21818.0	371.91350876469016	156349.0	360.4977449467744
1291	Feb25-FISH2-3L1-rep2-m1bp-100x_Position025_24_cmle.ics	51	1	0	1	1	1	1	8.8806	1.0	0.2795117108037002	1.057309891113327	0.0	0.9432507311617355	21120.0	356.59567299391836	152586.0	351.82130304925846
1292	Feb25-FISH2-3L1-rep2-m1bp-100x_Position025_24_cmle.ics	52	1	0	1	2	2	2	9.747	2.0	0.281339954863981	1.0174142793422645	0.0	0.937338011929581	35656.0	588.2422258785574	335806.0	774.2761753487168
1293	Feb25-FISH2-3L1-rep2-m1bp-100x_Position025_24_cmle.ics	53	1	0	1	1	1	1	6.2814	1.0	0.21825441993747696	1.320026339708405	0.0	0.94632621852036	16756.0	273.1134335090255	95282.0	219.69405710313822
1294	Feb25-FISH2-3L1-rep2-m1bp-100x_Position025_24_cmle.ics	55	1	0	1	1	1	1	9.747	1.0	0.2810732674192442	1.212511363543678	0.0	0.938641558835451	21266.0	364.93737706178524	154601.0	356.4673382401951
1295	Feb25-FISH2-3L1-rep2-m1bp-100x_Position026_25_cmle.ics	1	1	0	1	1	1	1	9.747	1.0	0.2657180597407024	1.207278158912878	0.0	0.9777733354605231	22564.0	383.59957940439244	164289.0	378.80519875125907
1296	Feb25-FISH2-3L1-rep2-m1bp-100x_Position026_25_cmle.ics	2	1	0	1	1	2	1	8.8806	2.0	0.27497631094032693	1.0203842414012618	0.0	0.9406701484998939	21784.0	367.64289943613346	158536.0	365.5403647793194
1297	Feb25-FISH2-3L1-rep2-m1bp-100x_Position026_25_cmle.ics	3	1	0	1	1	1	1	8.4474	1.0	0.28776290400932786	1.1907393309118732	0.0	0.9493201851605146	18474.0	314.36223269880054	126658.0	292.03847405143966
1298	Feb25-FISH2-3L1-rep2-m1bp-100x_Position026_25_cmle.ics	4	1	0	1	1	1	1	9.097199999999999	1.0	0.2838981328990695	1.075050885829554	0.0	0.9464113009328782	21128.0	358.459632558072	153866.0	354.772630614717
1299	Feb25-FISH2-3L1-rep2-m1bp-100x_Position026_25_cmle.ics	5	1	0	1	1	1	1	9.747	1.0	0.29440262248001425	1.2133512404499933	0.0	0.948005051300398	23472.0	404.80410111664554	183472.0	423.0359149139079
1300	Feb25-FISH2-3L1-rep2-m1bp-100x_Position026_25_cmle.ics	6	1	0	1	1	2	1	9.747	2.0	0.2763886289298302	1.104299199771972	0.0	0.9349835822648865	28062.0	471.3827987352044	232387.0	535.8204366829724
1301	Feb25-FISH2-3L1-rep2-m1bp-100x_Position026_25_cmle.ics	8	1	0	1	1	1	1	9.747	1.0	0.28100314711158525	1.2080920990804564	0.0	0.9557830838123944	27114.0	457.80387936265663	222546.0	513.1298002988497
1302	Feb25-FISH2-3L1-rep2-m1bp-100x_Position026_25_cmle.ics	9	1	0	1	1	1	2	8.2308	1.0	0.26926166673983876	1.0491292340801117	0.0	0.9482742307963106	21594.0	359.65199549014	154832.0	356.99996063677395
1303	Feb25-FISH2-3L1-rep2-m1bp-100x_Position026_25_cmle.ics	10	1	0	1	1	1	1	9.747	1.0	0.30206595299378	1.2498538859667703	0.0	0.9434972364944777	18608.0	324.79969442808294	131182.0	302.4695724156071
1304	Feb25-FISH2-3L1-rep2-m1bp-100x_Position026_25_cmle.ics	11	1	0	1	1	1	2	9.747	1.0	0.2781148406744719	1.1009899480791694	0.0	0.9430103603491667	27356.0	457.92243796591094	224370.0	517.3354420796281
1305	Feb25-FISH2-3L1-rep2-m1bp-100x_Position026_25_cmle.ics	12	1	0	1	1	1	1	9.097199999999999	1.0	0.28069328505779395	1.1421173193827643	0.0	0.9332492461291437	20160.0	344.31673282221266	142602.0	328.80094803868224
1306	Feb25-FISH2-3L1-rep2-m1bp-100x_Position026_25_cmle.ics	13	1	0	1	0	0	0	5.848199999999999	0.0	0.2832611779800445	1.4367117583439022	0.0	0.9994725592152078	6066.0	106.07057078631962	23644.0	54.516553873203755
1307	Feb25-FISH2-3L1-rep2-m1bp-100x_Position026_25_cmle.ics	14	1	0	1	1	1	1	9.747	1.0	0.2546480069244801	1.1269082665761136	0.0	0.9345501199648103	31684.0	518.8332786148801	267611.0	617.0372821249335
1308	Feb25-FISH2-3L1-rep2-m1bp-100x_Position026_25_cmle.ics	15	1	0	1	1	1	1	8.8806	1.0	0.2743461356714039	1.0174354800734795	0.0	0.9469538559219519	23210.0	386.918704252336	174155.0	401.5534782518947
1309	Feb25-FISH2-3L1-rep2-m1bp-100x_Position026_25_cmle.ics	16	1	0	1	0	0	0	6.9312	0.0	0.31056053233550024	1.4609185714382644	0.0	0.9726163527422511	9256.0	163.01233524475674	46664.0	107.59433555824648
1310	Feb25-FISH2-3L1-rep2-m1bp-100x_Position026_25_cmle.ics	17	1	0	1	0	0	0	6.497999999999999	0.0	0.3039679078973801	1.524644564461526	0.0	0.9949982534103644	7402.0	131.08221943272451	33015.0	76.1234996668847
1311	Feb25-FISH2-3L1-rep2-m1bp-100x_Position026_25_cmle.ics	19	1	0	1	1	1	1	9.313799999999999	1.0	0.27888371297556375	1.1678559192232372	0.0	0.9394774702499397	19974.0	343.7878730847868	140179.0	323.21417718625565
1312	Feb25-FISH2-3L1-rep2-m1bp-100x_Position026_25_cmle.ics	20	1	0	1	1	1	1	9.5304	1.0	0.27364867535349724	1.0813775005585489	0.0	0.941289873131229	24952.0	417.1182502091172	193878.0	447.02928573122125
1313	Feb25-FISH2-3L1-rep2-m1bp-100x_Position026_25_cmle.ics	21	1	0	1	1	1	1	9.313799999999999	1.0	0.2925322247931162	1.1644953166319176	0.0	0.9566728989933871	20326.0	345.9901953616936	147380.0	339.8177004666202
1314	Feb25-FISH2-3L1-rep2-m1bp-100x_Position026_25_cmle.ics	22	1	0	1	1	1	1	7.797599999999999	1.0	0.29134563682376835	1.2186199416359866	0.0	0.968172283579748	14610.0	250.90103025330598	89630.0	206.66210132191048
1315	Feb25-FISH2-3L1-rep2-m1bp-100x_Position026_25_cmle.ics	23	1	0	1	1	1	1	8.014199999999999	1.0	0.28792551753963463	1.0291551182426157	0.0	0.9503154028573931	19050.0	319.978884188555	132665.0	305.88896208715005
1316	Feb25-FISH2-3L1-rep2-m1bp-100x_Position026_25_cmle.ics	24	1	0	1	1	1	1	9.747	1.0	0.2756307049103445	1.1143528269696032	0.0	0.9383960947928068	22820.0	391.45046977344174	170181.0	392.39052845101025
1317	Feb25-FISH2-3L1-rep2-m1bp-100x_Position026_25_cmle.ics	25	1	0	1	0	0	0	6.2814	0.0	0.3004483614120577	1.5519725776705937	0.0	0.9935042375661889	6298.0	111.8871802866567	25761.0	59.39777297951285
1318	Feb25-FISH2-3L1-rep2-m1bp-100x_Position026_25_cmle.ics	26	1	0	1	1	1	1	7.3644	1.0	0.2983898089368326	1.1642231031191406	0.0	0.9719228628344224	13748.0	234.18847984339322	82799.0	190.91169616593626
1319	Feb25-FISH2-3L1-rep2-m1bp-100x_Position026_25_cmle.ics	27	1	0	1	1	1	1	8.664	1.0	0.2845464123326144	1.0947083559054727	0.0	0.9724044394539905	20044.0	340.8115942266269	142340.0	328.1968481776274
1320	Feb25-FISH2-3L1-rep2-m1bp-100x_Position026_25_cmle.ics	28	1	0	1	1	1	1	9.747	1.0	0.28215006252772334	1.121414348001477	0.0	0.9451740544342596	23928.0	406.7560074404571	184873.0	426.2662351632887
1321	Feb25-FISH2-3L1-rep2-m1bp-100x_Position026_25_cmle.ics	29	1	0	1	1	1	1	8.2308	1.0	0.3153501843125267	1.5179570810624672	0.0	0.9735582154335378	12240.0	216.6143557137537	71506.0	164.87314757474655
1322	Feb25-FISH2-3L1-rep2-m1bp-100x_Position026_25_cmle.ics	30	1	0	1	1	1	1	8.8806	1.0	0.2934274896631663	1.4074741540735487	0.0	0.9662849821912889	15868.0	275.5972780144051	101814.0	234.7550505856186
1323	Feb25-FISH2-3L1-rep2-m1bp-100x_Position026_25_cmle.ics	32	1	0	1	0	0	0	5.415	0.0	0.2762540379366753	1.578253736490094	0.0	0.9914240874975034	4702.0	83.40565297589693	15935.0	36.741722465297826
1324	Feb25-FISH2-3L1-rep2-m1bp-100x_Position026_25_cmle.ics	33	1	0	1	1	1	1	7.3644	1.0	0.29658101683631477	1.3481043456142985	0.0	0.9722674917619535	11862.0	204.7965670296117	66158.0	152.54213209031525
1325	Feb25-FISH2-3L1-rep2-m1bp-100x_Position026_25_cmle.ics	34	1	0	1	1	2	2	9.747	2.0	0.2827458083566775	1.2486629498309372	0.0	0.9413257183602176	22088.0	377.66652638655484	164137.0	378.454728602861
1326	Feb25-FISH2-3L1-rep2-m1bp-100x_Position026_25_cmle.ics	35	1	0	1	1	1	1	8.664	1.0	0.2864673733592331	1.1744381517900218	0.0	0.9391037875493212	19818.0	333.98221376882105	140411.0	323.749105307495
1327	Feb25-FISH2-3L1-rep2-m1bp-100x_Position027_26_cmle.ics	1	1	0	1	1	1	1	8.8806	1.0	0.2836396031615156	1.1820502874222947	0.0	0.9346702424830736	18392.0	315.6192136573951	124911.0	288.01037306952094
1328	Feb25-FISH2-3L1-rep2-m1bp-100x_Position027_26_cmle.ics	2	1	0	1	1	1	2	8.8806	1.0	0.28576137386852096	1.2284882981330776	0.0	0.957482173943533	23868.0	402.3724627338777	185353.0	427.37298300033564
1329	Feb25-FISH2-3L1-rep2-m1bp-100x_Position027_26_cmle.ics	3	1	0	1	1	1	2	8.8806	1.0	0.28043158371197696	1.10431971407206	0.0	0.9309167507647649	21234.0	360.29016866601233	154076.0	355.256832793425
1330	Feb25-FISH2-3L1-rep2-m1bp-100x_Position027_26_cmle.ics	4	1	0	1	1	1	0	6.497999999999999	1.0	0.2642522447744116	1.0868132779880773	0.0	0.9551163448868287	14576.0	241.0833769495899	85063.0	196.13185679734102
1331	Feb25-FISH2-3L1-rep2-m1bp-100x_Position027_26_cmle.ics	5	1	0	1	0	1	1	7.147799999999999	1.0	0.2904394378845488	1.1405797794550185	0.0	0.9720491545397656	12050.0	207.10211059314557	67032.0	154.55733544360487
1332	Feb25-FISH2-3L1-rep2-m1bp-100x_Position027_26_cmle.ics	6	1	0	1	2	1	2	8.8806	1.0	0.2643504592863407	1.0728948232391051	0.0	0.9329615600951787	38422.0	619.278078325913	364111.0	839.5397118645784
1333	Feb25-FISH2-3L1-rep2-m1bp-100x_Position027_26_cmle.ics	7	1	0	1	0	1	0	7.147799999999999	1.0	0.30607775529241127	1.3247093155242415	0.0	0.9646590753536491	11068.0	192.10802225058632	60575.0	139.66927131066305
1334	Feb25-FISH2-3L1-rep2-m1bp-100x_Position027_26_cmle.ics	8	1	0	1	0	0	0	6.7146	0.0	0.29947981425844306	1.535434507956465	0.0	0.9884645338287427	7798.0	137.87224909309262	35435.0	81.70335334532967
1335	Feb25-FISH2-3L1-rep2-m1bp-100x_Position027_26_cmle.ics	9	1	0	1	1	2	1	8.8806	2.0	0.2680216867317966	1.0610563224466343	0.0	0.9294484348272217	33826.0	554.1100408951125	302855.0	698.300242060105
1336	Feb25-FISH2-3L1-rep2-m1bp-100x_Position027_26_cmle.ics	10	1	0	1	1	1	1	8.8806	1.0	0.2867128318185641	1.1579529981190488	0.0	0.9439369576923763	18722.0	319.13209056399404	128981.0	297.3946724378148
1337	Feb25-FISH2-3L1-rep2-m1bp-100x_Position027_26_cmle.ics	11	1	0	1	1	1	1	8.8806	1.0	0.29951809711855226	1.2196188216264217	0.0	0.9484310854307453	21066.0	359.43800492172653	157347.0	362.7988581579678
1338	Feb25-FISH2-3L1-rep2-m1bp-100x_Position027_26_cmle.ics	13	1	0	1	1	2	1	8.8806	2.0	0.2644004661836854	1.0502543629842902	0.0	0.9427894169819326	29652.0	487.2084316805922	246880.0	569.2373041878084
1339	Feb25-FISH2-3L1-rep2-m1bp-100x_Position027_26_cmle.ics	14	1	0	1	1	1	1	8.4474	1.0	0.27249115594719475	1.0783003627775172	0.0	0.9412190933312609	20336.0	339.98787622967865	142347.0	328.212988250251
1340	Feb25-FISH2-3L1-rep2-m1bp-100x_Position027_26_cmle.ics	15	1	0	1	1	1	1	8.8806	1.0	0.2695220109778692	1.058789981008167	0.0	0.9428139039195881	22140.0	370.47293326019224	160819.0	370.804334179274
1341	Feb25-FISH2-3L1-rep2-m1bp-100x_Position027_26_cmle.ics	16	1	0	1	1	1	0	6.9312	1.0	0.31297781219890003	1.3696843522518576	0.0	0.9709966526591312	10184.0	177.50180493093984	54064.0	124.65669804605344
1342	Feb25-FISH2-3L1-rep2-m1bp-100x_Position027_26_cmle.ics	17	1	0	1	1	1	1	8.8806	1.0	0.3027576111734651	1.2337268574963554	0.0	0.9617303858951929	20462.0	352.0019499743628	151441.0	349.18124831296944
1343	Feb25-FISH2-3L1-rep2-m1bp-100x_Position027_26_cmle.ics	18	1	0	1	0	1	1	6.497999999999999	1.0	0.31145015631191353	1.2754353874158113	0.0	0.9691361410060926	9756.0	168.8263862379827	50568.0	116.59588463289492
1344	Feb25-FISH2-3L1-rep2-m1bp-100x_Position027_26_cmle.ics	19	1	0	1	1	0	1	6.0648	0.0	0.27875658624876376	1.114411234897914	0.0	0.9723499429891743	10896.0	183.62997755586468	56466.0	130.19504868060915
1345	Feb25-FISH2-3L1-rep2-m1bp-100x_Position027_26_cmle.ics	20	1	0	1	1	1	2	8.8806	1.0	0.29522066627392507	1.0080290460594277	0.0	0.9429894910828442	32168.0	527.84736413656	294770.0	679.6584581798456
1346	Feb25-FISH2-3L1-rep2-m1bp-100x_Position027_26_cmle.ics	21	1	0	1	1	1	1	8.8806	1.0	0.2827463057749067	1.0155838680853546	0.0	0.9407336053492489	27556.0	458.9280023286021	228716.0	527.3561214542239
1347	Feb25-FISH2-3L1-rep2-m1bp-100x_Position027_26_cmle.ics	22	1	0	1	1	1	1	8.8806	1.0	0.3007764200173871	1.2197670706851274	0.0	0.9479614770946536	19992.0	341.8730121567757	145774.0	336.114706661834
1348	Feb25-FISH2-3L1-rep2-m1bp-100x_Position027_26_cmle.ics	23	1	0	1	0	0	0	6.0648	0.0	0.30843401547397414	1.2689796213837519	0.0	0.973887436159646	8430.0	146.3085237886623	40420.0	93.19739077799423
1349	Feb25-FISH2-3L1-rep2-m1bp-100x_Position027_26_cmle.ics	24	1	0	1	1	1	1	8.8806	1.0	0.321909686773488	1.2064776530507564	0.0	0.9659240254863073	22088.0	376.7537216817815	175136.0	403.8153941438594
1350	Feb25-FISH2-3L1-rep2-m1bp-100x_Position027_26_cmle.ics	25	1	0	1	1	1	1	8.014199999999999	1.0	0.28234442481087246	1.007396849309661	0.0	0.9425604656565195	19436.0	319.9451566163579	135386.0	312.1628388884099
1351	Feb25-FISH2-3L1-rep2-m1bp-100x_Position027_26_cmle.ics	26	1	0	1	0	0	0	5.415	0.0	0.3002145312316463	1.3888067277811393	0.0	0.9803146121505744	6008.0	105.10207732467426	23993.0	55.32125177972329
1352	Feb25-FISH2-3L1-rep2-m1bp-100x_Position027_26_cmle.ics	27	1	0	1	1	1	1	7.797599999999999	1.0	0.29036971806249356	1.1032116196650825	0.0	0.9552539736534256	17050.0	286.1201024909779	112807.0	260.101881778654
1353	Feb25-FISH2-3L1-rep2-m1bp-100x_Position027_26_cmle.ics	30	1	0	1	1	2	1	8.8806	2.0	0.27909743057794667	1.1380260670932532	0.0	0.9625492131941401	21850.0	372.1605303784572	160446.0	369.9442988809021
1354	Feb25-FISH2-3L1-rep2-m1bp-100x_Position027_26_cmle.ics	31	1	0	1	2	1	2	8.8806	1.0	0.2634191684503145	1.0500181579289505	0.0	0.9318695249402141	28756.0	471.7723159172978	235337.0	542.62232443149
1355	Feb25-FISH2-3L1-rep2-m1bp-100x_Position027_26_cmle.ics	32	1	0	1	1	0	1	8.664	0.0	0.2856534889251894	1.2591299403468146	0.0	0.9585326389755268	17236.0	295.02804131326116	113723.0	262.21392556768524
1356	Feb25-FISH2-3L1-rep2-m1bp-100x_Position027_26_cmle.ics	33	1	0	1	0	0	0	5.848199999999999	0.0	0.2794847708073926	1.0704490850300172	0.0	0.9644687010164621	9078.0	154.4704200608248	42997.0	99.13924322813999
1357	Feb25-FISH2-3L1-rep2-m1bp-100x_Position027_26_cmle.ics	34	1	0	1	2	1	2	8.8806	1.0	0.28604973027921826	1.1613050586726925	0.0	0.9452256213366653	22462.0	380.59455068288054	169304.0	390.36840792373914
1358	Feb25-FISH2-3L1-rep2-m1bp-100x_Position027_26_cmle.ics	35	1	0	1	1	1	1	7.147799999999999	1.0	0.3120989772534867	1.2730036444690744	0.0	0.9629216864247528	12224.0	210.40548020836775	70997.0	163.6995337225447
1359	Feb25-FISH2-3L1-rep2-m1bp-100x_Position027_26_cmle.ics	36	1	0	1	1	1	1	8.8806	1.0	0.29905744007643936	1.1669176693499945	0.0	0.9628306316685944	23164.0	390.5483542976468	181289.0	418.0025179800048
1360	Feb25-FISH2-3L1-rep2-m1bp-100x_Position027_26_cmle.ics	37	1	0	1	1	1	1	8.8806	1.0	0.2746556566002977	1.1056431126307165	0.0	0.9321359154022957	24846.0	414.53874613827685	192998.0	445.0002480299686
1361	Feb25-FISH2-3L1-rep2-m1bp-100x_Position027_26_cmle.ics	38	1	0	1	1	1	1	7.5809999999999995	1.0	0.2752643107046503	1.0106622169400308	0.0	0.9588031022875998	15716.0	268.85347612502903	97199.0	224.1141312773444
1362	Feb25-FISH2-3L1-rep2-m1bp-100x_Position027_26_cmle.ics	39	1	0	1	0	0	0	5.848199999999999	0.0	0.30045242078517803	1.1360331333329459	0.0	0.9689881854770521	8836.0	150.53680589657353	42810.0	98.70807271662378
1363	Feb25-FISH2-3L1-rep2-m1bp-100x_Position027_26_cmle.ics	40	1	0	1	1	1	1	8.8806	1.0	0.2964704472560031	1.2753221874845517	0.0	0.9419160064680121	18622.0	320.642159782933	130108.0	299.99322413021457
1364	Feb25-FISH2-3L1-rep2-m1bp-100x_Position027_26_cmle.ics	41	1	0	1	0	0	0	5.1983999999999995	0.0	0.3015506797168269	1.217628206502151	0.0	0.9677665002770144	7024.0	119.54529373466006	30397.0	70.08711250565786
1365	Feb25-FISH2-3L1-rep2-m1bp-100x_Position027_26_cmle.ics	42	1	0	1	2	1	1	8.8806	1.0	0.29991764619189387	1.1601799677736664	0.0	0.9593531204949038	22700.0	385.023905244324	176122.0	406.0888386591266
1366	Feb25-FISH2-3L1-rep2-m1bp-100x_Position027_26_cmle.ics	43	1	0	1	1	1	1	8.2308	1.0	0.26792353976748906	1.0970943515144926	0.0	0.9555576473896902	20324.0	339.4388407721337	141024.0	325.16251452439036
1367	Feb25-FISH2-3L1-rep2-m1bp-100x_Position027_26_cmle.ics	44	1	0	1	1	0	0	6.9312	0.0	0.2980691858444117	1.3444427295212347	0.0	0.9820479752957079	9758.0	169.45621287090285	49485.0	114.09878482555776
1368	Feb25-FISH2-3L1-rep2-m1bp-100x_Position027_26_cmle.ics	45	1	0	1	1	1	1	8.8806	1.0	0.3058222098141127	1.393706147563959	0.0	0.9495047489974557	16828.0	293.4700726589254	113516.0	261.73664056295877
1369	Feb25-FISH2-3L1-rep2-m1bp-100x_Position027_26_cmle.ics	46	1	0	1	1	1	1	8.4474	1.0	0.2687069106902833	1.0973810590805093	0.0	0.9364119557402163	18948.0	320.344211300074	127133.0	293.1336932651841
1370	Feb25-FISH2-3L1-rep2-m1bp-100x_Position027_26_cmle.ics	47	1	0	1	0	1	1	8.2308	1.0	0.27698142106991847	1.0272644712665293	0.0	0.9545241341826581	22794.0	373.4793295301391	170306.0	392.67874403357456
1371	Feb25-FISH2-3L1-rep2-m1bp-100x_Position027_26_cmle.ics	48	1	0	1	1	1	1	8.8806	1.0	0.27836230344440643	1.1159823298147982	0.0	0.9621798279672602	20116.0	346.2590898652457	141544.0	326.36149134785785
1372	Feb25-FISH2-3L1-rep2-m1bp-100x_Position027_26_cmle.ics	49	1	0	1	1	1	1	8.8806	1.0	0.31170116745316856	1.2096545503850544	0.0	0.9579883496051772	20460.0	350.66996587622583	153639.0	354.2492311167802
1373	Feb25-FISH2-3L1-rep2-m1bp-100x_Position027_26_cmle.ics	50	1	0	1	0	0	0	5.415	0.0	0.25463393841734616	1.210143563481416	0.0	0.9574456955020766	8704.0	147.09539848481606	38531.0	88.84187689428242
1374	Feb25-FISH2-3L1-rep2-m1bp-100x_Position027_26_cmle.ics	51	1	0	1	0	0	1	7.5809999999999995	0.0	0.27874015638275595	1.0705839075525025	0.0	0.9629917171521994	15434.0	261.8726708292628	95190.0	219.4819304343709
1375	Feb25-FISH2-3L1-rep2-m1bp-100x_Position027_26_cmle.ics	52	1	0	1	2	1	2	8.8806	1.0	0.28244323813503147	1.0873673353992714	0.0	0.9338220235950118	28372.0	472.4124648735685	238822.0	550.6577748733829
1376	Feb25-FISH2-3L1-rep2-m1bp-100x_Position027_26_cmle.ics	53	1	0	1	2	1	1	8.8806	1.0	0.32022186845331674	1.2515173324588142	0.0	0.945163099322878	18458.0	319.99641310667033	133437.0	307.6689815250672
1377	Feb25-FISH2-3L1-rep2-m1bp-100x_Position027_26_cmle.ics	54	1	0	1	1	1	1	7.5809999999999995	1.0	0.28690047961186366	1.1602804226514687	0.0	0.9838063947419503	13202.0	226.8783293994124	76401.0	176.1596697879648
1378	Feb25-FISH2-3L1-rep2-m1bp-100x_Position027_26_cmle.ics	56	1	0	1	1	1	1	8.4474	1.0	0.29014451767721466	1.1867988931075066	0.0	0.9474145010565825	17930.0	304.17112156167065	121605.0	280.3876473418602
1379	Feb25-FISH2-3L1-rep2-m1bp-100x_Position027_26_cmle.ics	57	1	0	1	1	1	1	8.8806	1.0	0.2947842103843096	1.1109219510901798	0.0	0.9442459685502135	20252.0	345.6003485583739	147139.0	339.2620208234363
1380	Feb25-FISH2-3L1-rep2-m1bp-100x_Position027_26_cmle.ics	58	1	0	1	1	1	1	6.9312	1.0	0.2997614127321247	1.1329973357701943	0.0	0.9585085645129967	13268.0	223.92968596163112	78681.0	181.41672201393774
1381	Feb25-FISH2-3L1-rep2-m1bp-100x_Position027_26_cmle.ics	59	1	0	1	1	1	1	8.8806	1.0	0.29391937560037495	1.181148538727879	0.0	0.9571942188634892	21426.0	364.83838594669567	159882.0	368.643870172372
1382	Feb25-FISH2-3L1-rep2-m1bp-100x_Position027_26_cmle.ics	60	1	0	1	0	0	1	7.5809999999999995	0.0	0.298740516537017	1.4113296904936803	0.0	0.9860965192336112	10694.0	187.93951976571444	56837.0	131.05047252966003
1383	Feb25-FISH2-3L1-rep2-m1bp-100x_Position027_26_cmle.ics	61	1	0	1	1	1	1	8.8806	1.0	0.2859136537959763	1.2000559482609847	0.0	0.9430763309390237	18538.0	320.1224569154324	126907.0	292.6125994919078
1384	Feb25-FISH2-3L1-rep2-m1bp-100x_Position027_26_cmle.ics	62	1	0	1	1	1	1	8.8806	1.0	0.23907954537190396	1.152819076738161	0.0	0.933776161508754	21342.0	364.4357093234058	143350.0	330.525630084747
1385	Feb25-FISH2-3L1-rep2-m1bp-100x_Position027_26_cmle.ics	63	1	0	1	1	1	1	7.3644	1.0	0.2931345374554794	1.0972876175809572	0.0	0.9599024474510963	15032.0	252.98251403058094	93828.0	216.34153344675016
1386	Feb25-FISH2-3L1-rep2-m1bp-100x_Position027_26_cmle.ics	64	1	0	1	1	1	0	7.3644	1.0	0.29760996459268596	1.2138311291372124	0.0	0.9549724696964907	12838.0	219.4693271457167	74618.0	172.04856271826753
1387	Feb25-FISH2-3L1-rep2-m1bp-100x_Position027_26_cmle.ics	65	1	0	1	0	0	1	6.497999999999999	0.0	0.29964866047353195	1.1321463500504898	0.0	0.9686556905558795	10732.0	183.7331988424914	57227.0	131.94970514726066
1388	Feb25-FISH2-3L1-rep2-m1bp-100x_Position027_26_cmle.ics	66	1	0	1	1	1	1	8.8806	1.0	0.28541567462441353	1.140747019080804	0.0	0.9479343763416789	18430.0	318.7621408700727	125690.0	289.8065325800617
1389	Feb25-FISH2-3L1-rep2-m1bp-100x_Position028_27_cmle.ics	1	1	0	1	1	1	1	9.747	1.0	0.2672379109734237	1.0296213243951982	0.0	0.9393195340506302	26000.0	436.8640219824071	203790.0	469.8836285662406
1390	Feb25-FISH2-3L1-rep2-m1bp-100x_Position028_27_cmle.ics	2	1	0	1	1	2	1	9.747	2.0	0.3124589046768783	1.433461649629756	0.0	0.9657865196695588	21638.0	375.193359330947	167300.0	385.74773570406813
1391	Feb25-FISH2-3L1-rep2-m1bp-100x_Position028_27_cmle.ics	3	1	0	1	3	1	2	9.747	1.0	0.2739965877878617	1.0566108406741106	0.0	0.9403395365075397	27404.0	454.99283030005705	223289.0	514.8429537216119
1392	Feb25-FISH2-3L1-rep2-m1bp-100x_Position028_27_cmle.ics	5	1	0	1	1	2	1	7.5809999999999995	2.0	0.2708074576103386	1.0778692611139236	0.0	0.9514330609475595	19248.0	320.0035431857149	130672.0	301.2936528387447
1393	Feb25-FISH2-3L1-rep2-m1bp-100x_Position028_27_cmle.ics	7	1	0	1	1	1	1	9.097199999999999	1.0	0.2970587439069061	1.176752345305147	0.0	0.9461553117647666	19204.0	326.81419198755094	136390.0	314.47778644756636
1394	Feb25-FISH2-3L1-rep2-m1bp-100x_Position028_27_cmle.ics	8	1	0	1	1	1	1	8.664	1.0	0.2938204767491844	1.0508673106080013	0.0	0.9573258878015855	20000.0	337.3941492851743	144165.0	332.40479568306625
1395	Feb25-FISH2-3L1-rep2-m1bp-100x_Position028_27_cmle.ics	9	1	0	1	1	1	1	8.014199999999999	1.0	0.300914900713403	1.128631759093034	0.0	0.9535509955500269	16774.0	285.96728459928306	112060.0	258.3795054572497
1396	Feb25-FISH2-3L1-rep2-m1bp-100x_Position028_27_cmle.ics	10	1	0	1	2	2	1	9.747	2.0	0.2933403653219948	1.0584838600318685	0.0	0.9410576151806154	35346.0	582.8825887047028	338431.0	780.3287025825671
1397	Feb25-FISH2-3L1-rep2-m1bp-100x_Position028_27_cmle.ics	11	1	0	1	1	1	1	7.797599999999999	1.0	0.2989567825376362	1.0927240811964938	0.0	0.9590103925847773	16426.0	276.22424202424855	108237.0	249.564720080103
1398	Feb25-FISH2-3L1-rep2-m1bp-100x_Position028_27_cmle.ics	12	1	0	1	0	0	0	6.497999999999999	0.0	0.26846994876621505	1.1571736534454995	0.0	0.9819157402976609	11706.0	196.48884363945174	61707.0	142.2793516263654
1399	Feb25-FISH2-3L1-rep2-m1bp-100x_Position028_27_cmle.ics	13	1	0	1	1	1	1	7.5809999999999995	1.0	0.28162889698183924	1.0547139307769478	0.0	0.9509301988652459	18012.0	301.2757731842471	120630.0	278.1395657978586
1400	Feb25-FISH2-3L1-rep2-m1bp-100x_Position028_27_cmle.ics	14	1	0	1	1	1	1	8.664	1.0	0.27804917491882114	1.0954276941854522	0.0	0.9769497624790743	19246.0	325.3654602559727	132387.0	305.247970631527
1401	Feb25-FISH2-3L1-rep2-m1bp-100x_Position028_27_cmle.ics	15	1	0	1	1	1	1	9.747	1.0	0.29860276178738093	1.3956020140590613	0.0	0.9668267255155624	19316.0	335.80038898337136	137942.0	318.0562711206848
1402	Feb25-FISH2-3L1-rep2-m1bp-100x_Position028_27_cmle.ics	16	1	0	1	1	2	1	8.4474	2.0	0.3033100820603705	1.2213332968847859	0.0	0.9612225827913754	16586.0	285.8852396755868	110619.0	255.05695622144836
1403	Feb25-FISH2-3L1-rep2-m1bp-100x_Position028_27_cmle.ics	17	1	0	1	1	1	1	7.797599999999999	1.0	0.28162413721402474	1.0713380117334075	0.0	0.9648670899475654	16626.0	280.71718846414933	106977.0	246.65950700785476
1404	Feb25-FISH2-3L1-rep2-m1bp-100x_Position028_27_cmle.ics	18	1	0	1	1	1	2	9.747	1.0	0.2972528639665398	1.181483757731303	0.0	0.9633528983850391	27974.0	476.1803175260335	239866.0	553.06495141896
1405	Feb25-FISH2-3L1-rep2-m1bp-100x_Position028_27_cmle.ics	19	1	0	1	0	1	1	8.664	1.0	0.2578233001307268	1.0528333063607815	0.0	0.9363284587990912	20378.0	344.1798094686329	138892.0	320.24670954817356
1406	Feb25-FISH2-3L1-rep2-m1bp-100x_Position028_27_cmle.ics	20	1	0	1	1	1	1	7.797599999999999	1.0	0.28210489395659805	1.1025595770811174	0.0	0.9498037457670412	16488.0	278.1949310144869	105738.0	243.80271415347732
1407	Feb25-FISH2-3L1-rep2-m1bp-100x_Position028_27_cmle.ics	21	1	0	1	2	2	1	9.747	2.0	0.2402451600284837	1.2594847743243978	0.0	0.9362242215326912	32390.0	527.9636683486851	268669.0	619.4767388157578
1408	Feb25-FISH2-3L1-rep2-m1bp-100x_Position028_27_cmle.ics	22	1	0	1	1	1	1	9.747	1.0	0.2509066070724288	1.1229028310866465	0.0	0.9395210509770026	26778.0	448.23538826369224	206394.0	475.8877355822202
1409	Feb25-FISH2-3L1-rep2-m1bp-100x_Position028_27_cmle.ics	23	1	0	1	1	1	1	8.2308	1.0	0.2821280430187014	1.1176787351705364	0.0	0.9411688736446739	17464.0	297.17425691718256	115269.0	265.7785758928406
1410	Feb25-FISH2-3L1-rep2-m1bp-100x_Position028_27_cmle.ics	24	1	0	1	1	1	1	9.747	1.0	0.25113353961959	1.0780249829870836	0.0	0.9220605801215659	31138.0	513.1380903408717	258918.0	596.9936176510814
1411	Feb25-FISH2-3L1-rep2-m1bp-100x_Position028_27_cmle.ics	25	1	0	1	2	1	2	9.313799999999999	1.0	0.22951547901621458	1.0274467888038772	0.0	0.9348946074641035	37334.0	594.77653225577	324965.0	749.2798143040795
1412	Feb25-FISH2-3L1-rep2-m1bp-100x_Position028_27_cmle.ics	26	1	0	1	1	1	1	9.097199999999999	1.0	0.2909314357508834	1.1290092457820926	0.0	0.9627768042324424	19486.0	332.2970613575615	137960.0	318.09777416457405
1413	Feb25-FISH2-3L1-rep2-m1bp-100x_Position028_27_cmle.ics	27	1	0	1	1	1	1	7.147799999999999	1.0	0.29972233986320906	1.1892205462376753	0.0	0.9728453909169773	11412.0	197.57213445939004	62759.0	144.70497396922661
1414	Feb25-FISH2-3L1-rep2-m1bp-100x_Position028_27_cmle.ics	28	1	0	1	0	0	0	5.6316	0.0	0.29492541395421223	1.1633599443729157	0.0	0.9649851721517125	7966.0	134.88595202755366	36307.0	83.71394524929828
1415	Feb25-FISH2-3L1-rep2-m1bp-100x_Position028_27_cmle.ics	29	1	0	1	0	0	0	6.0648	0.0	0.3184135708481059	1.2944915266010848	0.0	0.9644629257456021	8570.0	147.96267194546772	42096.0	97.06178530901646
1416	Feb25-FISH2-3L1-rep2-m1bp-100x_Position028_27_cmle.ics	30	1	0	1	1	1	2	9.747	1.0	0.27374492940419026	1.078817936306696	0.0	0.9371930927497862	32618.0	540.3379776958922	289823.0	668.2520382842806
1417	Feb25-FISH2-3L1-rep2-m1bp-100x_Position028_27_cmle.ics	31	1	0	1	0	0	0	5.415	0.0	0.3053240043345285	1.2013511912948476	0.0	0.9740661545093996	7002.0	120.6217958759502	30443.0	70.19317584004152
1418	Feb25-FISH2-3L1-rep2-m1bp-100x_Position028_27_cmle.ics	32	1	0	1	1	1	1	7.797599999999999	1.0	0.27163718325989566	1.0723722927458668	0.0	0.9524284120701008	18536.0	310.2007464928486	123678.0	285.16741456310666
1419	Feb25-FISH2-3L1-rep2-m1bp-100x_Position028_27_cmle.ics	33	1	0	1	1	1	1	7.3644	1.0	0.28485780277398853	1.0093984112942258	0.0	0.9539724576062534	16624.0	277.0212742331453	107570.0	248.0268017315398
1420	Feb25-FISH2-3L1-rep2-m1bp-100x_Position028_27_cmle.ics	34	1	0	1	2	2	1	9.747	2.0	0.2896155554807075	1.085684888052545	0.0	0.9431273626939995	28226.0	475.79679047478476	239971.0	553.3070525083141
1421	Feb25-FISH2-3L1-rep2-m1bp-100x_Position028_27_cmle.ics	35	1	0	1	1	0	0	6.497999999999999	0.0	0.3027494861102273	1.2018171763881766	0.0	0.967666814126017	9764.0	168.91154689026413	49918.0	115.09716360356052
1422	Feb25-FISH2-3L1-rep2-m1bp-100x_Position028_27_cmle.ics	37	1	0	1	1	1	1	7.3644	1.0	0.27227623910468746	1.0480803610219858	0.0	0.9527831970174159	15414.0	258.9681655819201	93897.0	216.50062844832567
1423	Feb25-FISH2-3L1-rep2-m1bp-100x_Position028_27_cmle.ics	38	1	0	1	1	2	1	9.747	2.0	0.2874870786967479	1.2327254604921156	0.0	0.953855253497225	19520.0	336.1229709581394	137500.0	317.0371408207374
1424	Feb25-FISH2-3L1-rep2-m1bp-100x_Position028_27_cmle.ics	39	1	0	1	0	0	0	9.747	0.0	0.3073072825331595	1.5454628065494906	0.0	0.9899092800404342	13992.0	249.96303483511616	86274.0	198.924089361224
1425	Feb25-FISH2-3L1-rep2-m1bp-100x_Position028_27_cmle.ics	40	1	0	1	1	1	1	9.097199999999999	1.0	0.2990791243963736	1.1671604647152183	0.0	0.9463382222873037	18548.0	319.19907678179777	129901.0	299.5159391254881
1426	Feb25-FISH2-3L1-rep2-m1bp-100x_Position028_27_cmle.ics	41	1	0	1	2	2	1	9.747	2.0	0.303893139132935	1.1105211985944308	0.0	0.9424023924381989	30902.0	521.4858865605653	281588.0	649.264395704944
1427	Feb25-FISH2-3L1-rep2-m1bp-100x_Position028_27_cmle.ics	42	1	0	1	1	1	1	8.4474	1.0	0.2819418547470554	1.0732305673467704	0.0	0.9514653790565488	19344.0	325.5426840392981	134330.0	309.7279936469066
1428	Feb25-FISH2-3L1-rep2-m1bp-100x_Position028_27_cmle.ics	43	1	0	1	1	1	1	8.014199999999999	1.0	0.2919681829516938	1.1796321087798225	0.0	0.9715914264813811	15702.0	268.8448764765785	99971.0	230.5056000362905
1429	Feb25-FISH2-3L1-rep2-m1bp-100x_Position028_27_cmle.ics	44	1	0	1	1	1	1	7.147799999999999	1.0	0.286495570789659	1.0746324393526072	0.0	0.9631248222787098	14908.0	250.67950346892457	91614.0	211.2366590483712
1430	Feb25-FISH2-3L1-rep2-m1bp-100x_Position028_27_cmle.ics	45	1	0	1	1	1	1	7.797599999999999	1.0	0.28937467642221815	1.0787664918096886	0.0	0.9474527067704193	16674.0	282.2111728291307	108909.0	251.11416705196868
1431	Feb25-FISH2-3L1-rep2-m1bp-100x_Position028_27_cmle.ics	46	1	0	1	1	0	1	7.3644	0.0	0.3204086909964423	1.506019366918515	0.0	0.9668141028345305	10430.0	184.4504660240626	56696.0	130.7253653525275
1432	Feb25-FISH2-3L1-rep2-m1bp-100x_Position028_27_cmle.ics	47	1	0	1	0	1	1	5.848199999999999	1.0	0.28160781870306406	1.0543901109020373	0.0	0.965777624336998	12582.0	205.7437193177282	70424.0	162.3783534920699
1433	Feb25-FISH2-3L1-rep2-m1bp-100x_Position028_27_cmle.ics	48	1	0	1	1	1	1	9.747	1.0	0.2942309069812336	1.121615813122901	0.0	0.9511977381214277	22012.0	374.89145928728516	166574.0	384.0737796005347
1434	Feb25-FISH2-3L1-rep2-m1bp-100x_Position028_27_cmle.ics	49	1	0	1	1	1	1	8.2308	1.0	0.2693844919221627	1.0066577442121147	0.0	0.9645289941054407	18432.0	313.33000805332887	122129.0	281.59584706396976
1435	Feb25-FISH2-3L1-rep2-m1bp-100x_Position028_27_cmle.ics	51	1	0	1	0	0	1	8.4474	0.0	0.27443851293061877	1.2963402056920126	0.0	0.9692966813164406	14348.0	248.9780130981895	84661.0	195.20495548381416
1436	Feb25-FISH2-3L1-rep2-m1bp-100x_Position028_27_cmle.ics	52	1	0	1	1	1	1	7.797599999999999	1.0	0.2912527004332776	1.04478292750042	0.0	0.9495174726863358	17980.0	300.584051842518	122347.0	282.0984950399619
1437	Feb25-FISH2-3L1-rep2-m1bp-100x_Position028_27_cmle.ics	53	1	0	1	1	1	1	8.014199999999999	1.0	0.2771725154364064	1.0394851084544934	0.0	0.9602954325807613	18776.0	315.09609094533465	127366.0	293.6709271110839
1438	Feb25-FISH2-3L1-rep2-m1bp-100x_Position028_27_cmle.ics	54	1	0	1	1	1	1	8.014199999999999	1.0	0.2865611427294983	1.0411847328386001	0.0	0.937915706675257	17468.0	292.4421664798911	116211.0	267.9505685230452
1439	Feb25-FISH2-3L1-rep2-m1bp-100x_Position028_27_cmle.ics	55	1	0	1	1	2	3	9.747	2.0	0.2841034881437581	1.0311315033216748	0.0	0.939591487070379	34920.0	580.5010668640571	327057.0	754.1033902938758
1440	Feb25-FISH2-3L1-rep2-m1bp-100x_Position028_27_cmle.ics	56	1	0	1	1	1	1	7.797599999999999	1.0	0.2632431256503855	1.0746293456774985	0.0	0.944823804050828	16816.0	284.7057948584147	105205.0	242.57376290942312
1441	Feb25-FISH2-3L1-rep2-m1bp-100x_Position028_27_cmle.ics	57	1	0	1	1	1	0	6.0648	1.0	0.2691782812492117	1.0918504896569654	0.0	0.9855147321429354	10402.0	175.188193435202	51757.0	119.3373912542466
1442	Feb25-FISH2-3L1-rep2-m1bp-100x_Position028_27_cmle.ics	58	1	0	1	0	0	0	5.848199999999999	0.0	0.2992906233951981	1.4857723386409463	0.0	0.9944783410526444	6436.0	113.00512280590213	26561.0	61.24235270792442
1443	Feb25-FISH2-3L1-rep2-m1bp-100x_Position028_27_cmle.ics	59	1	0	1	1	1	1	8.4474	1.0	0.27873608071615497	1.0368905131646722	0.0	0.9662995461976891	19648.0	333.0151388661222	136725.0	315.25020420883874
1444	Feb25-FISH2-3L1-rep2-m1bp-100x_Position028_27_cmle.ics	61	1	0	1	1	1	1	7.147799999999999	1.0	0.29322895255020226	1.0895279793833008	0.0	0.9602327387382334	15088.0	252.6424286429332	94368.0	217.586624763428
1445	Feb25-FISH2-3L1-rep2-m1bp-100x_Position028_27_cmle.ics	62	1	0	1	1	2	2	8.664	2.0	0.2485776789409734	1.149989641485492	0.0	0.9387053263670694	28686.0	460.75225596888043	227777.0	525.1910459980007
1446	Feb25-FISH2-3L1-rep2-m1bp-100x_Position028_27_cmle.ics	63	1	0	1	1	1	1	7.3644	1.0	0.28055247037673536	1.0480768591674547	0.0	0.9539284885219391	16732.0	281.4476778765874	107796.0	248.54789550481604
1447	Feb25-FISH2-3L1-rep2-m1bp-100x_Position028_27_cmle.ics	65	1	0	1	1	1	1	7.797599999999999	1.0	0.2441778172357972	1.0853270460180864	0.0	0.924289681753808	19242.0	314.15857623291595	124023.0	285.9628895709841
1448	Feb25-FISH2-3L1-rep2-m1bp-100x_Position028_27_cmle.ics	66	1	0	1	0	0	0	6.497999999999999	0.0	0.3082221888358593	1.3982102685532138	0.0	0.9830137817305763	8268.0	145.19255704981646	39247.0	90.49277575121077
1449	Feb25-FISH2-3L1-rep2-m1bp-100x_Position028_27_cmle.ics	67	1	0	1	1	1	2	9.747	1.0	0.26084326237984345	1.0870039881420868	0.0	0.9369126389060047	29046.0	483.30868439390287	237735.0	548.1514521674037
1450	Feb25-FISH2-3L1-rep2-m1bp-100x_Position028_27_cmle.ics	69	1	0	1	1	1	1	7.5809999999999995	1.0	0.270494448745755	1.0704336919886734	0.0	0.9548930569273973	16802.0	283.01201729345956	106511.0	245.58503931605503
1451	Feb25-FISH2-3L1-rep2-m1bp-100x_Position028_27_cmle.ics	70	1	0	1	1	1	1	7.5809999999999995	1.0	0.29865719974377003	1.2709627458475081	0.0	0.9684958742999856	13608.0	233.77480987513016	81574.0	188.0871834568061
1452	Feb25-FISH2-3L1-rep2-m1bp-100x_Position028_27_cmle.ics	71	1	0	1	0	0	0	4.5485999999999995	0.0	0.28615633868698986	1.317153684538079	0.0	0.9977602270703418	4058.0	70.81593450135101	13003.0	29.981337760669447
1453	Feb25-FISH2-3L1-rep2-m1bp-100x_Position028_27_cmle.ics	72	1	0	1	1	1	1	8.8806	1.0	0.28135833720793635	1.1844852203559864	0.0	0.9668051976709205	19980.0	338.3749153453446	140863.0	324.7912928540475
1454	Feb25-FISH2-3L1-rep2-m1bp-100x_Position028_27_cmle.ics	74	1	0	1	2	1	1	9.747	1.0	0.2867577176320594	1.0527016636711513	0.0	0.9331444533722761	29622.0	497.8193304430254	256716.0	591.9164119486286
1455	Feb25-FISH2-3L1-rep2-m1bp-100x_Position028_27_cmle.ics	75	1	0	1	1	1	1	7.797599999999999	1.0	0.28881909828423374	1.0606619579433156	0.0	0.9418338162934364	16966.0	287.1451460469359	111675.0	257.4918014629517
1456	Feb25-FISH2-3L1-rep2-m1bp-100x_Position028_27_cmle.ics	76	1	0	1	2	2	2	9.313799999999999	2.0	0.22080375093993576	1.2566794823874685	0.0	0.9230037521844127	31202.0	505.48710697192655	243529.0	561.5108208504245
1457	Feb25-FISH2-3L1-rep2-m1bp-100x_Position028_27_cmle.ics	77	1	0	1	1	1	1	8.2308	1.0	0.27242826420411437	1.099423413123077	0.0	0.9461852875248224	17298.0	294.1666951938123	111659.0	257.4549098683834
1458	Feb25-FISH2-3L1-rep2-m1bp-100x_Position028_27_cmle.ics	78	1	0	1	1	0	0	6.497999999999999	0.0	0.3144845178239766	1.2403717811546522	0.0	0.962877741105182	9628.0	167.11273706887746	49817.0	114.86428541284856
1459	Feb25-FISH2-3L1-rep2-m1bp-100x_Position029_28_cmle.ics	1	1	0	1	1	1	1	9.097199999999999	1.0	0.2983622974101939	1.080139318893498	0.0	0.9446213220846412	22106.0	376.9219279005687	168815.0	389.24090856474754
1460	Feb25-FISH2-3L1-rep2-m1bp-100x_Position029_28_cmle.ics	2	1	0	1	1	1	1	9.097199999999999	1.0	0.26198380100610696	1.1176472203919414	0.0	0.9692247141800249	20096.0	346.60791420672314	137112.0	316.1425196524578
1461	Feb25-FISH2-3L1-rep2-m1bp-100x_Position029_28_cmle.ics	3	1	0	1	1	1	1	8.4474	1.0	0.27926720025100754	1.104862111343417	0.0	0.9406918597016776	19354.0	324.12779368001424	133795.0	308.4944309535314
1462	Feb25-FISH2-3L1-rep2-m1bp-100x_Position029_28_cmle.ics	4	1	0	1	1	1	1	9.097199999999999	1.0	0.30644153886294334	1.4197764205182164	0.0	0.9455634379232645	16920.0	295.10476712768696	114564.0	264.1530400071779
1463	Feb25-FISH2-3L1-rep2-m1bp-100x_Position029_28_cmle.ics	5	1	0	1	1	1	1	7.3644	1.0	0.30476786122062244	1.2667326142803563	0.0	0.9726627936022002	11268.0	195.54773249267942	62091.0	143.16474989600297
1464	Feb25-FISH2-3L1-rep2-m1bp-100x_Position029_28_cmle.ics	6	1	0	1	0	1	1	9.097199999999999	1.0	0.3020608301555413	1.3217553226043617	0.0	0.9668391580875926	19254.0	331.7934433440058	138071.0	318.3537096018912
1465	Feb25-FISH2-3L1-rep2-m1bp-100x_Position029_28_cmle.ics	8	1	0	1	2	1	1	8.664	1.0	0.269145310351194	1.0378681382926698	0.0	0.9412570577728402	19954.0	336.69382829499216	137503.0	317.04405799471897
1466	Feb25-FISH2-3L1-rep2-m1bp-100x_Position029_28_cmle.ics	9	1	0	1	1	1	1	9.097199999999999	1.0	0.30737603131343816	1.3322580536258255	0.0	0.9473784225039742	19416.0	335.6010136994872	141042.0	325.20401756827965
1467	Feb25-FISH2-3L1-rep2-m1bp-100x_Position029_28_cmle.ics	10	1	0	1	2	1	1	9.097199999999999	1.0	0.2968789591819207	1.2918550546217646	0.0	0.9543620183453436	18736.0	321.3875941011358	131395.0	302.96069176829667
1468	Feb25-FISH2-3L1-rep2-m1bp-100x_Position029_28_cmle.ics	11	1	0	1	1	1	1	6.497999999999999	1.0	0.252504254588562	1.1000501486606606	0.0	0.9408388012136722	13878.0	228.36352380012062	77250.0	178.11723002474156
1469	Feb25-FISH2-3L1-rep2-m1bp-100x_Position029_28_cmle.ics	12	1	0	1	1	1	1	8.2308	1.0	0.2665158708004761	1.0311540989722683	0.0	0.9472993964357495	19916.0	331.257186695959	136439.0	314.59076695593154
1470	Feb25-FISH2-3L1-rep2-m1bp-100x_Position029_28_cmle.ics	13	1	0	1	1	1	1	8.4474	1.0	0.30023158591274396	1.1495983061306765	0.0	0.9599079101269359	17922.0	304.3668238954863	123618.0	285.0290710834758
1471	Feb25-FISH2-3L1-rep2-m1bp-100x_Position029_28_cmle.ics	14	1	0	1	1	1	1	9.097199999999999	1.0	0.2879198363050136	1.1845873360057677	0.0	0.969529672616855	21122.0	362.1406018833462	154886.0	357.12446976844177
1472	Feb25-FISH2-3L1-rep2-m1bp-100x_Position029_28_cmle.ics	15	1	0	1	1	1	2	8.8806	1.0	0.2784617429499818	1.1191036566895367	0.0	0.9456267080635165	20092.0	341.0182899053758	141316.0	325.8357861252606
1473	Feb25-FISH2-3L1-rep2-m1bp-100x_Position029_28_cmle.ics	16	1	0	1	1	1	1	9.097199999999999	1.0	0.31971033078880456	1.2211338724336014	0.0	0.9561364344539407	22758.0	390.7670694694244	182538.0	420.8823680809874
1474	Feb25-FISH2-3L1-rep2-m1bp-100x_Position029_28_cmle.ics	17	1	0	1	1	1	1	7.797599999999999	1.0	0.3104158897116528	1.5621069293925607	0.0	0.981574676931047	11080.0	195.93379254579108	61102.0	140.88438820675418
1475	Feb25-FISH2-3L1-rep2-m1bp-100x_Position029_28_cmle.ics	19	1	0	1	0	0	0	4.9818	0.0	0.29645378853035975	1.5560093958711316	0.0	0.9969549166456563	4048.0	71.71590938613767	13186.0	30.40328537354359
1476	Feb25-FISH2-3L1-rep2-m1bp-100x_Position029_28_cmle.ics	20	1	0	1	1	2	1	9.097199999999999	2.0	0.2986841238469173	1.252030648635386	0.0	0.9401366478594807	20656.0	355.30757398071955	152563.0	351.76827138206664
1477	Feb25-FISH2-3L1-rep2-m1bp-100x_Position029_28_cmle.ics	21	1	0	1	1	1	1	8.2308	1.0	0.27000131736785166	1.0276793344536883	0.0	0.949825957922594	19030.0	322.3171546814652	128267.0	295.74838503020743
1478	Feb25-FISH2-3L1-rep2-m1bp-100x_Position029_28_cmle.ics	22	1	0	1	1	1	1	7.797599999999999	1.0	0.277509448890947	1.043355995855399	0.0	0.9478808354616209	16654.0	280.7811982587305	106461.0	245.46975308302933
1479	Feb25-FISH2-3L1-rep2-m1bp-100x_Position029_28_cmle.ics	23	1	0	1	1	1	1	9.097199999999999	1.0	0.3163718480548024	1.4620322843908626	0.0	0.9447766854135525	17814.0	311.7366656676051	125752.0	289.9494875090136
1480	Feb25-FISH2-3L1-rep2-m1bp-100x_Position029_28_cmle.ics	24	1	0	1	1	1	1	8.8806	1.0	0.30822054678215144	1.3753955260679689	0.0	0.9661927772249967	14276.0	252.6819697561753	89046.0	205.31555812017007
1481	Feb25-FISH2-3L1-rep2-m1bp-100x_Position029_28_cmle.ics	25	1	0	1	0	0	0	5.848199999999999	0.0	0.31531934891292346	1.2855835047217574	0.0	0.9761720585775451	7580.0	132.2280759830889	34846.0	80.34528152028666
1482	Feb25-FISH2-3L1-rep2-m1bp-100x_Position029_28_cmle.ics	26	1	0	1	1	1	1	9.097199999999999	1.0	0.27643030093316656	1.0546836975143754	0.0	0.9454588927588261	21066.0	362.1530137872229	151161.0	348.53564540802535
1483	Feb25-FISH2-3L1-rep2-m1bp-100x_Position029_28_cmle.ics	27	1	0	1	1	1	1	8.4474	1.0	0.28992977165710865	1.1165377368686011	0.0	0.9532200809626731	16544.0	284.71258353706077	107741.0	248.4210806484878
1484	Feb25-FISH2-3L1-rep2-m1bp-100x_Position029_28_cmle.ics	28	1	0	1	1	1	1	7.147799999999999	1.0	0.28577683839283236	1.182651118399921	0.0	0.970864256174877	12120.0	208.68985525886117	67072.0	154.64956443002546
1485	Feb25-FISH2-3L1-rep2-m1bp-100x_Position029_28_cmle.ics	29	1	0	1	1	1	1	8.014199999999999	1.0	0.2900378006750979	1.187935716432981	0.0	0.9644730845074424	14938.0	257.10762586232306	92457.0	213.18038493718487
1486	Feb25-FISH2-3L1-rep2-m1bp-100x_Position029_28_cmle.ics	30	1	0	1	1	1	1	9.097199999999999	1.0	0.318343033013848	1.2745644405307326	0.0	0.9612069549433173	19924.0	345.1280389152697	149206.0	344.02795369671963
1487	Feb25-FISH2-3L1-rep2-m1bp-100x_Position029_28_cmle.ics	31	1	0	1	1	1	1	6.2814	1.0	0.2559939563518819	1.1259081901542447	0.0	0.9632705640959032	17956.0	289.56215541911337	114473.0	263.9432190630711
1488	Feb25-FISH2-3L1-rep2-m1bp-100x_Position029_28_cmle.ics	32	1	0	1	1	1	1	9.097199999999999	1.0	0.29113180240234265	1.2541392256005952	0.0	0.9457718172412809	18624.0	321.1081496739764	128952.0	297.3278064226599
1489	Feb25-FISH2-3L1-rep2-m1bp-100x_Position029_28_cmle.ics	33	1	0	1	1	1	1	9.097199999999999	1.0	0.26616355065845576	1.0641917370090084	0.0	0.9336708955181475	20862.0	353.2641107368366	146178.0	337.04621942468185
1490	Feb25-FISH2-3L1-rep2-m1bp-100x_Position029_28_cmle.ics	34	1	0	1	1	1	2	9.097199999999999	1.0	0.26192544235608656	1.0929371810909332	0.0	0.9307608871742493	34100.0	557.5885192079164	303036.0	698.717578223658
1491	Feb25-FISH2-3L1-rep2-m1bp-100x_Position029_28_cmle.ics	35	1	0	1	1	1	1	8.664	1.0	0.2922133778710805	1.3026043968001206	0.0	0.9658555878031726	16468.0	282.3120004192477	107420.0	247.68094303246266
1492	Feb25-FISH2-3L1-rep2-m1bp-100x_Position029_28_cmle.ics	36	1	0	1	0	0	0	5.415	0.0	0.28087970068232543	1.5016350547844128	0.0	0.9968617539032333	4894.0	86.36231333542376	17062.0	39.340274157697614
1493	Feb25-FISH2-3L1-rep2-m1bp-100x_Position029_28_cmle.ics	37	1	0	1	1	1	0	8.2308	1.0	0.2776214790011774	1.075610038959877	0.0	0.9574864214222458	17084.0	290.8822220451589	110633.0	255.08923636669562
1494	Feb25-FISH2-3L1-rep2-m1bp-100x_Position029_28_cmle.ics	38	1	0	1	1	1	1	8.4474	1.0	0.31776331557184784	1.3921380400125456	0.0	0.9663603871239356	14762.0	257.08310617052706	95070.0	219.20524347510914
1495	Feb25-FISH2-3L1-rep2-m1bp-100x_Position029_28_cmle.ics	39	1	0	1	1	1	1	8.4474	1.0	0.29006443709612	1.1135965702530433	0.0	0.9521158822207765	20088.0	336.10741782041885	144187.0	332.45552162559756
1496	Feb25-FISH2-3L1-rep2-m1bp-100x_Position029_28_cmle.ics	41	1	0	1	0	1	1	8.014199999999999	1.0	0.2864612641139653	1.0714052225791215	0.0	0.9435462434569463	17294.0	290.00479107177	114459.0	263.9109389178239
1497	Feb25-FISH2-3L1-rep2-m1bp-100x_Position029_28_cmle.ics	42	1	0	1	1	1	2	9.097199999999999	1.0	0.2852463155724742	1.191161088538528	0.0	0.9588212883564877	19106.0	326.59015770652974	132629.0	305.8059559993715
1498	Feb25-FISH2-3L1-rep2-m1bp-100x_Position029_28_cmle.ics	43	1	0	1	1	1	1	8.664	1.0	0.275446967000336	1.1278144909249372	0.0	0.9369825460538775	18458.0	315.15152659669235	123757.0	285.3495668112873
1499	Feb25-FISH2-3L1-rep2-m1bp-100x_Position029_28_cmle.ics	44	1	0	1	1	1	1	9.097199999999999	1.0	0.3059211831261515	1.2507066039180843	0.0	0.9551309250372816	21936.0	377.68684141204494	168972.0	389.6029073364483
1500	Feb25-FISH2-3L1-rep2-m1bp-100x_Position029_28_cmle.ics	45	1	0	1	1	2	1	9.097199999999999	2.0	0.29044573055271117	1.213195951230924	0.0	0.9421474636836534	20610.0	351.1198709133102	149942.0	345.72496704685824
1501	Feb25-FISH2-3L1-rep2-m1bp-100x_Position029_28_cmle.ics	46	1	0	1	0	1	1	6.7146	1.0	0.311166432834173	1.3185857681624147	0.0	0.9644836687407711	9726.0	169.84113297583147	50312.0	116.0056191198032
1502	Feb25-FISH2-3L1-rep2-m1bp-100x_Position029_28_cmle.ics	47	1	0	1	1	1	1	8.4474	1.0	0.3155288638557091	1.4577675582600358	0.0	0.9587019585770126	14344.0	251.08871566536678	90740.0	209.22145569508157
1503	Feb25-FISH2-3L1-rep2-m1bp-100x_Position029_28_cmle.ics	48	1	0	1	1	1	2	9.097199999999999	1.0	0.284586815516654	1.2108985962488115	0.0	0.9517610121336119	20794.0	354.64671758809186	150414.0	346.81326908662106
1504	Feb25-FISH2-3L1-rep2-m1bp-100x_Position029_28_cmle.ics	49	1	0	1	1	1	1	8.014199999999999	1.0	0.28582208774663703	1.1809694630346073	0.0	0.9626080646162641	14872.0	255.3284090343457	91175.0	210.22444592240535
1505	Feb25-FISH2-3L1-rep2-m1bp-100x_Position029_28_cmle.ics	50	1	0	1	1	0	1	7.147799999999999	0.0	0.3099151651886482	1.3561014826930513	0.0	0.956536275884487	10962.0	191.37753283814672	60080.0	138.52793760370838
1506	Feb25-FISH2-3L1-rep2-m1bp-100x_Position029_28_cmle.ics	51	1	0	1	1	1	1	9.097199999999999	1.0	0.2859535345087256	1.2223098222155935	0.0	0.9471365873437377	17662.0	305.74183174110635	118027.0	272.13776450653944
1507	Feb25-FISH2-3L1-rep2-m1bp-100x_Position029_28_cmle.ics	52	1	0	1	1	1	1	9.097199999999999	1.0	0.2982528677020987	1.1992454421576735	0.0	0.940606254122519	19376.0	329.48773496984796	138504.0	319.3520883798939
1508	Feb25-FISH2-3L1-rep2-m1bp-100x_Position029_28_cmle.ics	53	1	0	1	1	1	1	7.147799999999999	1.0	0.2891009709874578	1.222910348523869	0.0	0.9722475706278682	11074.0	191.16546703965926	58919.0	135.8509912728511
1509	Feb25-FISH2-3L1-rep2-m1bp-100x_Position029_28_cmle.ics	54	1	0	1	0	1	0	6.9312	1.0	0.2629228222315935	1.0351137510867987	0.0	0.9660138280926739	12586.0	216.7399561011762	68080.0	156.97373488782404
1510	Feb25-FISH2-3L1-rep2-m1bp-100x_Position029_28_cmle.ics	55	1	0	1	1	1	1	9.097199999999999	1.0	0.2841851129603753	1.1246549022762162	0.0	0.9427031909048106	18742.0	320.8897386181672	128617.0	296.5553886613875
1511	Feb25-FISH2-3L1-rep2-m1bp-100x_Position029_28_cmle.ics	56	1	0	1	1	1	1	9.097199999999999	1.0	0.296467161377196	1.18608656131635	0.0	0.9405431667415678	21280.0	365.4842974335607	158935.0	366.4603489188647
1512	Feb25-FISH2-3L1-rep2-m1bp-100x_Position029_28_cmle.ics	57	1	0	1	0	1	0	6.497999999999999	1.0	0.25873957440023315	1.0115053328857784	0.0	0.9529286235307094	11952.0	201.424653332302	62498.0	144.10317983283232
1513	Feb25-FISH2-3L1-rep2-m1bp-100x_Position029_28_cmle.ics	58	1	0	1	0	0	0	6.2814	0.0	0.28616193325157613	1.1706068530234486	0.0	0.9761289638795315	9748.0	165.464490748044	48412.0	111.62474226482574
1514	Feb25-FISH2-3L1-rep2-m1bp-100x_Position029_28_cmle.ics	59	1	0	1	0	0	0	6.2814	0.0	0.2799059066827218	1.098930609624707	0.0	0.9772163573825113	8400.0	143.92950944464855	38300.0	88.30925449770358
1515	Feb25-FISH2-3L1-rep2-m1bp-100x_Position029_28_cmle.ics	60	1	0	1	2	1	1	9.097199999999999	1.0	0.2780282716477761	1.0253021174835735	0.0	0.9309334950916085	34392.0	563.2714603886214	316231.0	729.1416151191463
1516	Feb25-FISH2-3L1-rep2-m1bp-100x_Position029_28_cmle.ics	61	1	0	1	1	1	1	6.7146	1.0	0.3193792852465707	1.3070729107236003	0.0	0.9586626107746158	9738.0	169.05606924947799	51066.0	117.7441355138311
1517	Feb25-FISH2-3L1-rep2-m1bp-100x_Position029_28_cmle.ics	62	1	0	1	2	2	2	9.097199999999999	2.0	0.27739445600371765	1.0654146573704726	0.0	0.9377652877185491	36452.0	593.462381191707	344671.0	794.7164244641774
1518	Feb25-FISH2-3L1-rep2-m1bp-100x_Position029_28_cmle.ics	63	1	0	1	0	1	0	6.9312	1.0	0.29384617824184717	1.24080030404038	0.0	0.9821165325757119	10272.0	178.7896508386388	53066.0	122.35558483486001
1519	Feb25-FISH2-3L1-rep2-m1bp-100x_Position029_28_cmle.ics	64	1	0	1	1	1	1	8.4474	1.0	0.3144759259703188	1.412269974431505	0.0	0.9561338934282477	14364.0	251.25480679838904	90778.0	209.30907323218108
1520	Feb25-FISH2-3L1-rep2-m1bp-100x_Position029_28_cmle.ics	65	1	0	1	0	1	1	7.797599999999999	1.0	0.25628254154624175	1.059874458702253	0.0	0.9503873657278514	19252.0	316.7459834253615	127159.0	293.19364210635746
1521	Feb25-FISH2-3L1-rep2-m1bp-100x_Position029_28_cmle.ics	66	1	0	1	1	1	1	9.097199999999999	1.0	0.28527812159604704	1.1922453304086533	0.0	0.9409204622876706	19730.0	340.55853147151987	139187.0	320.9268983230253
1522	Feb25-FISH2-3L1-rep2-m1bp-100x_Position029_28_cmle.ics	67	1	0	1	0	0	0	5.1983999999999995	0.0	0.235919562742397	1.069359221967526	0.0	0.9647820729452234	6462.0	111.69033800466751	23725.0	54.70331757070542
1523	Feb25-FISH2-3L1-rep2-m1bp-100x_Position029_28_cmle.ics	68	1	0	1	0	0	0	5.6316	0.0	0.29285395722479696	1.424768085445764	0.0	0.9931067005742338	6198.0	108.85663123054543	24830.0	57.25114332057389
1524	Feb25-FISH2-3L1-rep2-m1bp-100x_Position029_28_cmle.ics	69	1	0	1	0	1	1	7.147799999999999	1.0	0.30743406758912767	1.3242025672694842	0.0	0.9847375254520642	10458.0	182.22076143228253	55760.0	128.56720707028595
1525	Feb25-FISH2-3L1-rep2-m1bp-100x_Position029_28_cmle.ics	70	1	0	1	0	1	0	6.7146	1.0	0.30706975292694016	1.3664574902347524	0.0	0.9780136721467036	9828.0	170.6226630574912	50768.0	117.0570295649978
1526	Feb25-FISH2-3L1-rep2-m1bp-100x_Position029_28_cmle.ics	71	1	0	1	1	1	0	7.3644	1.0	0.30204629198137106	1.200647476983763	0.0	0.9730599501886805	12732.0	219.5346161938501	74243.0	171.18391597057462
1527	Feb25-FISH2-3L1-rep2-m1bp-100x_Position029_28_cmle.ics	72	1	0	1	1	1	1	8.8806	1.0	0.28532284480549347	1.1722902283716574	0.0	0.9461135519209147	20154.0	339.9462965463595	143709.0	331.3533852378717
1528	Feb25-FISH2-3L1-rep2-m1bp-100x_Position029_28_cmle.ics	73	1	0	1	1	1	1	9.097199999999999	1.0	0.2826005065190162	1.0954276132067866	0.0	0.9476740560828093	20040.0	341.07328213539824	141810.0	326.9748141075547
1529	Feb25-FISH2-3L1-rep2-m1bp-100x_Position029_28_cmle.ics	74	1	0	1	1	1	1	9.097199999999999	1.0	0.3038972894770067	1.201182387795505	0.0	0.9493837393262913	23798.0	404.10826340350616	190304.0	438.7886257945426
1530	Feb25-FISH2-3L1-rep2-m1bp-100x_Position029_28_cmle.ics	75	1	0	1	1	1	1	9.097199999999999	1.0	0.3016153182581453	1.5090504773751952	0.0	0.985117969460726	15164.0	266.9562834205049	96432.0	222.34564046272985
1531	Feb25-FISH2-3L1-rep2-m1bp-100x_Position029_28_cmle.ics	76	1	0	1	1	0	1	7.797599999999999	0.0	0.2932232785334487	1.2882325919095814	0.0	0.9831722268663581	12458.0	216.31359561829248	70802.0	163.24991741374436
1532	Feb25-FISH2-3L1-rep2-m1bp-100x_Position029_28_cmle.ics	77	1	0	1	1	1	1	8.4474	1.0	0.22054921274119357	1.1536797395404759	0.0	0.9271958452424645	20248.0	340.8065027176302	127233.0	293.3642657312355
1533	Feb25-FISH2-3L1-rep2-m1bp-100x_Position029_28_cmle.ics	78	1	0	1	1	1	1	8.4474	1.0	0.2842552841099448	1.1522363098319435	0.0	0.9440019342701358	17704.0	300.40782870198547	118096.0	272.29685950811495
1534	Feb25-FISH2-3L1-rep2-m1bp-100x_Position029_28_cmle.ics	79	1	0	1	0	0	1	8.014199999999999	0.0	0.2848380986201898	1.340488674872075	0.0	0.990769186785058	11744.0	206.81718224611862	63870.0	147.2666340670582
1535	Feb25-FISH2-3L1-rep2-m1bp-100x_Position029_28_cmle.ics	80	1	0	1	1	1	1	7.797599999999999	1.0	0.2720812428210891	1.1001388210914906	0.0	0.9492068328829426	18416.0	306.1849225942999	122579.0	282.6334231612013
1536	Feb25-FISH2-3L1-rep2-m1bp-100x_Position030_29_cmle.ics	1	1	0	1	1	1	1	8.2308	1.0	0.29148839470646537	1.2025084397930754	0.0	0.9595713681895899	17004.0	289.4220790525011	112567.0	259.54850786013054
1537	Feb25-FISH2-3L1-rep2-m1bp-100x_Position030_29_cmle.ics	2	1	0	1	1	1	1	8.2308	1.0	0.3285352830200925	1.1627538633631918	0.0	0.9511846486246844	21720.0	365.6041097851393	172526.0	397.7974527799167
1538	Feb25-FISH2-3L1-rep2-m1bp-100x_Position030_29_cmle.ics	3	1	0	1	2	2	2	8.2308	2.0	0.2772729129529963	1.1600763411570243	0.0	0.944264534140916	28130.0	464.54676890412446	233605.0	538.628809319479
1539	Feb25-FISH2-3L1-rep2-m1bp-100x_Position030_29_cmle.ics	4	1	0	1	1	1	3	8.2308	1.0	0.255790730679763	1.1337603085392725	0.0	0.943880271718095	39458.0	621.5996302276927	372751.0	859.4611729314232
1540	Feb25-FISH2-3L1-rep2-m1bp-100x_Position030_29_cmle.ics	5	1	0	1	1	1	1	8.2308	1.0	0.29575288522996807	1.1108889626065894	0.0	0.969585270179768	17058.0	293.32045879073974	113928.0	262.68659912309073
1541	Feb25-FISH2-3L1-rep2-m1bp-100x_Position030_29_cmle.ics	6	1	0	1	1	1	1	8.2308	1.0	0.29421322222935054	1.256968547311487	0.0	0.9723240706037128	17068.0	291.460868703498	113731.0	262.23237136496937
1542	Feb25-FISH2-3L1-rep2-m1bp-100x_Position030_29_cmle.ics	7	1	0	1	1	1	1	8.2308	1.0	0.3076000954722115	1.2771022271696901	0.0	0.974503279864523	18952.0	323.0783952428932	136066.0	313.7307316575597
1543	Feb25-FISH2-3L1-rep2-m1bp-100x_Position030_29_cmle.ics	8	1	0	1	2	2	1	8.2308	2.0	0.26277656709838576	1.1160090998827636	0.0	0.9312191753574847	39414.0	627.5910953201037	377175.0	869.6616988295391
1544	Feb25-FISH2-3L1-rep2-m1bp-100x_Position030_29_cmle.ics	10	1	0	1	1	1	1	7.797599999999999	1.0	0.26334734868769855	1.0450843676731727	0.0	0.9544025315603122	17928.0	300.0773181003863	115834.0	267.08131032603126
1545	Feb25-FISH2-3L1-rep2-m1bp-100x_Position030_29_cmle.ics	11	1	0	1	2	2	2	8.2308	2.0	0.28829807102732985	1.0743861919037874	0.0	0.9506084186153013	27698.0	451.8264723333027	232738.0	536.629746038813
1546	Feb25-FISH2-3L1-rep2-m1bp-100x_Position030_29_cmle.ics	12	1	0	1	0	1	1	8.2308	1.0	0.27803030485596414	1.3853246980633604	0.0	0.9748440824932112	12896.0	225.32951761500522	72611.0	167.42097332461503
1547	Feb25-FISH2-3L1-rep2-m1bp-100x_Position030_29_cmle.ics	13	1	0	1	1	1	1	7.3644	1.0	0.28440662283438023	1.2590395109200756	0.0	0.9817133088753467	11048.0	194.18883500624213	58233.0	134.2692641557382
1548	Feb25-FISH2-3L1-rep2-m1bp-100x_Position030_29_cmle.ics	14	1	0	1	1	1	1	8.2308	1.0	0.3093239477284972	1.2629512007003623	0.0	0.9677910178661719	17888.0	307.0943839702401	125119.0	288.489963798908
1549	Feb25-FISH2-3L1-rep2-m1bp-100x_Position030_29_cmle.ics	15	1	0	1	1	1	1	8.2308	1.0	0.302635474339889	1.1621523727068896	0.0	0.9512799223733384	18532.0	314.67537919292266	130502.0	300.9016796464573
1550	Feb25-FISH2-3L1-rep2-m1bp-100x_Position030_29_cmle.ics	16	1	0	1	1	1	1	8.2308	1.0	0.284405307651267	1.1158600953148772	0.0	0.9728980806749669	17556.0	298.5514936487215	116649.0	268.96047592435053
1551	Feb25-FISH2-3L1-rep2-m1bp-100x_Position030_29_cmle.ics	17	1	0	1	2	1	1	8.2308	1.0	0.32320109221444715	1.2390049062263668	0.0	0.9737933848585544	18096.0	310.85330735302864	130132.0	300.04856152206696
1552	Feb25-FISH2-3L1-rep2-m1bp-100x_Position030_29_cmle.ics	18	1	0	1	0	0	0	5.415	0.0	0.2795866864115437	1.4667674899033338	0.0	0.9905517035205811	4814.0	84.66811785435591	16607.0	38.29116943716354
1553	Feb25-FISH2-3L1-rep2-m1bp-100x_Position030_29_cmle.ics	19	1	0	1	1	1	1	8.2308	1.0	0.2777917018840724	1.03968797084419	0.0	0.9646678450514427	17832.0	307.9259795835393	118014.0	272.1077900859528
1554	Feb25-FISH2-3L1-rep2-m1bp-100x_Position030_29_cmle.ics	20	1	0	1	1	1	1	8.2308	1.0	0.32186575470939516	1.1591523600452756	0.0	0.9674319005015067	18414.0	316.7428049071232	133301.0	307.3554029712372
1555	Feb25-FISH2-3L1-rep2-m1bp-100x_Position030_29_cmle.ics	21	1	0	1	1	1	1	7.797599999999999	1.0	0.2823015434313909	1.1856954740960424	0.0	0.9788150604036817	13048.0	226.08157580125328	74464.0	171.6934811205483
1556	Feb25-FISH2-3L1-rep2-m1bp-100x_Position030_29_cmle.ics	22	1	0	1	1	1	1	8.2308	1.0	0.2988799524774671	1.1780475264532495	0.0	0.9566858337087097	19302.0	328.44254119901274	137856.0	317.8579787998805
1557	Feb25-FISH2-3L1-rep2-m1bp-100x_Position030_29_cmle.ics	23	1	0	1	1	1	1	8.2308	1.0	0.31552887759608644	1.2924912560317734	0.0	0.9745009347264688	16896.0	292.0172500611752	116003.0	267.4709777936582
1558	Feb25-FISH2-3L1-rep2-m1bp-100x_Position030_29_cmle.ics	24	1	0	1	1	1	1	8.2308	1.0	0.28740285551455	1.0528773986770885	0.0	0.9398631417683382	29308.0	477.6249956758521	252929.0	583.1846326592603
1559	Feb25-FISH2-3L1-rep2-m1bp-100x_Position030_29_cmle.ics	25	1	0	1	1	1	1	8.2308	1.0	0.3001754275588676	1.1781993184252844	0.0	0.956897361250926	18586.0	318.69078517537065	130539.0	300.98699145889634
1560	Feb25-FISH2-3L1-rep2-m1bp-100x_Position030_29_cmle.ics	26	1	0	1	1	1	1	8.2308	1.0	0.3374942854238033	1.2549258970045443	0.0	0.9503926923887316	19814.0	339.0419776899007	152358.0	351.29559782666115
1561	Feb25-FISH2-3L1-rep2-m1bp-100x_Position030_29_cmle.ics	27	1	0	1	0	1	1	8.2308	1.0	0.304147130648678	1.183139022243852	0.0	0.9480856395248902	19254.0	328.3060612667639	138547.0	319.45123454029607
1562	Feb25-FISH2-3L1-rep2-m1bp-100x_Position030_29_cmle.ics	28	1	0	1	1	1	1	8.2308	1.0	0.30793176984280446	1.127201261372791	0.0	0.9600382456574608	19964.0	341.1536553946691	147188.0	339.37500133180146
1563	Feb25-FISH2-3L1-rep2-m1bp-100x_Position030_29_cmle.ics	29	1	0	1	0	1	1	8.2308	1.0	0.30619588649147766	1.1738283765894297	0.0	0.9646767544564647	17492.0	300.84267503320297	120374.0	277.54930028476684
1564	Feb25-FISH2-3L1-rep2-m1bp-100x_Position030_29_cmle.ics	31	1	0	1	1	2	2	8.2308	2.0	0.25994862224426557	1.1201096020988315	0.0	0.939875829840915	23252.0	386.2657509813241	169984.0	391.936300692889
1565	Feb25-FISH2-3L1-rep2-m1bp-100x_Position030_29_cmle.ics	32	1	0	1	1	1	1	8.2308	1.0	0.30080386413207333	1.1654493326212945	0.0	0.9643977145447911	18108.0	310.95764308260226	125667.0	289.75350091286987
1566	Feb25-FISH2-3L1-rep2-m1bp-100x_Position030_29_cmle.ics	33	1	0	1	1	1	1	8.014199999999999	1.0	0.2910178746968337	1.364850002067179	0.0	0.9899047411206443	12648.0	220.13836527068267	72155.0	166.3695628794204
1567	Feb25-FISH2-3L1-rep2-m1bp-100x_Position030_29_cmle.ics	35	1	0	1	1	0	1	8.2308	0.0	0.30384752240988316	1.1265939093838757	0.0	0.9619695648105979	19376.0	331.2197233840542	139797.0	322.3333903659391
1568	Feb25-FISH2-3L1-rep2-m1bp-100x_Position030_29_cmle.ics	36	1	0	1	1	1	2	8.2308	1.0	0.3171395449791844	1.1419497575289461	0.0	0.9656638948249768	20630.0	350.1625101020041	156909.0	361.7889507566625
1569	Feb25-FISH2-3L1-rep2-m1bp-100x_Position030_29_cmle.ics	37	1	0	1	1	1	1	8.2308	1.0	0.28049564754468403	1.082041081411114	0.0	0.9562695853436648	17392.0	299.00579366795625	114225.0	263.3713993472635
1570	Feb25-FISH2-3L1-rep2-m1bp-100x_Position030_29_cmle.ics	38	1	0	1	1	1	1	8.2308	1.0	0.3246516326429655	1.1404965681722132	0.0	0.9655651851414486	22030.0	369.30197429132807	175188.0	403.9352918262062
1571	Feb25-FISH2-3L1-rep2-m1bp-100x_Position030_29_cmle.ics	40	1	0	1	1	1	1	8.2308	1.0	0.32626200333897576	1.2562504190905743	0.0	0.9676956952519229	18490.0	317.27096811770974	135040.0	311.3650581558719
1572	Feb25-FISH2-3L1-rep2-m1bp-100x_Position030_29_cmle.ics	41	1	0	1	1	1	1	8.2308	1.0	0.28377850467469345	1.0905164255815945	0.0	0.9697064230638265	16466.0	280.3714798512693	105839.0	244.0355923441893
1573	Feb25-FISH2-3L1-rep2-m1bp-100x_Position030_29_cmle.ics	42	1	0	1	1	2	2	8.2308	2.0	0.27505203425354363	1.1774636864739312	0.0	0.9355609056127627	35976.0	577.113992439874	336512.0	775.9040169590401
1574	Feb25-FISH2-3L1-rep2-m1bp-100x_Position030_29_cmle.ics	43	1	0	1	1	1	1	7.147799999999999	1.0	0.29168009082276186	1.2471536359826179	0.0	0.9758993404410452	11266.0	194.77747436671592	60727.0	140.01974145906124
1575	Feb25-FISH2-3L1-rep2-m1bp-100x_Position030_29_cmle.ics	44	1	0	1	1	1	1	8.2308	1.0	0.2909079231814484	1.1892231738594212	0.0	0.9534075569889094	18044.0	304.61228764495326	122928.0	283.4381210677208
1576	Feb25-FISH2-3L1-rep2-m1bp-100x_Position030_29_cmle.ics	45	1	0	1	1	1	1	8.2308	1.0	0.30814507146025005	1.3075511174058116	0.0	0.9624846131445055	15222.0	263.8054530862372	98030.0	226.0301884702319
1577	Feb25-FISH2-3L1-rep2-m1bp-100x_Position030_29_cmle.ics	46	1	0	1	1	1	1	8.2308	1.0	0.3143746623023049	1.0932088499542199	0.0	0.964072076725986	21288.0	361.2394870503621	163757.0	377.57855323186544
1578	Feb25-FISH2-3L1-rep2-m1bp-100x_Position030_29_cmle.ics	47	1	0	1	2	1	1	8.2308	1.0	0.2652710905688007	1.1186795576529027	0.0	0.9199328803525803	32538.0	522.0494607869155	284253.0	655.4091519252152
1579	Feb25-FISH2-3L1-rep2-m1bp-100x_Position030_29_cmle.ics	48	1	0	1	1	1	1	8.2308	1.0	0.30970967746603434	1.1844686426711037	0.0	0.9700372309256907	17904.0	308.17750997958166	125365.0	289.0571720653945
1580	Feb25-FISH2-3L1-rep2-m1bp-100x_Position030_29_cmle.ics	49	1	0	1	1	1	1	8.2308	1.0	0.31270400082419014	1.2410064032144528	0.0	0.9633544277926367	18428.0	313.872558948194	131540.0	303.2950218440713
1581	Feb25-FISH2-3L1-rep2-m1bp-100x_Position030_29_cmle.ics	50	1	0	1	1	1	1	8.2308	1.0	0.3098604166942398	1.1985317715801287	0.0	0.9720588771020555	18850.0	321.52449194949656	135464.0	312.34268541193
1582	Feb25-FISH2-3L1-rep2-m1bp-100x_Position030_29_cmle.ics	51	1	0	1	1	1	1	8.2308	1.0	0.3149525963207383	1.2439563840996144	0.0	0.9736875559852249	18978.0	322.1849049207908	137966.0	318.11160851253715
1583	Feb25-FISH2-3L1-rep2-m1bp-100x_Position030_29_cmle.ics	52	1	0	1	1	1	1	8.2308	1.0	0.27307374569338927	1.1054652393632958	0.0	0.9282298238973546	26512.0	439.856752600132	212118.0	489.0857035390049
1584	Feb25-FISH2-3L1-rep2-m1bp-100x_Position030_29_cmle.ics	53	1	0	1	1	1	1	8.2308	1.0	0.29716011917575785	1.2991404165008267	0.0	0.9612084812663287	15738.0	271.56862429587846	101203.0	233.34625281804432
1585	Feb25-FISH2-3L1-rep2-m1bp-100x_Position030_29_cmle.ics	54	1	0	1	1	1	1	8.2308	1.0	0.3162883835812966	1.2406737678395205	0.0	0.9411239173088284	18968.0	323.365742791632	138149.0	318.53355612541134
1586	Feb25-FISH2-3L1-rep2-m1bp-100x_Position030_29_cmle.ics	55	1	0	1	1	1	1	8.2308	1.0	0.3019133384032774	1.1554334179847072	0.0	0.967557223254594	21004.0	354.70549656831594	157278.0	362.6397631563923
1587	Feb25-FISH2-3L1-rep2-m1bp-100x_Position030_29_cmle.ics	56	1	0	1	1	1	1	8.2308	1.0	0.3262961513246144	1.319419945828462	0.0	0.9601045357211986	18270.0	314.8354291846078	132644.0	305.8405418692792
1588	Feb25-FISH2-3L1-rep2-m1bp-100x_Position031_30_cmle.ics	1	1	0	1	1	1	1	8.2308	1.0	0.28153467746033706	1.086475955836367	0.0	0.9584194269851497	18374.0	308.7337010214119	124264.0	286.5185692141681
1589	Feb25-FISH2-3L1-rep2-m1bp-100x_Position031_30_cmle.ics	4	1	0	1	2	1	1	9.097199999999999	1.0	0.2963284428593733	1.2784129176944126	0.0	0.9811435255659151	18210.0	313.56478257382537	125784.0	290.0232706981501
1590	Feb25-FISH2-3L1-rep2-m1bp-100x_Position031_30_cmle.ics	5	1	0	1	1	1	1	8.2308	1.0	0.3173091527144516	1.4560907730172343	0.0	0.9745404473777807	12392.0	218.63029733738392	73068.0	168.47468949447014
1591	Feb25-FISH2-3L1-rep2-m1bp-100x_Position031_30_cmle.ics	6	1	0	1	3	3	3	9.747	3.0	0.24420492971973307	1.1132281372388566	0.0	0.926884961098928	61064.0	955.2122984921601	701179.0	1616.7257117348643
1592	Feb25-FISH2-3L1-rep2-m1bp-100x_Position031_30_cmle.ics	7	1	0	1	1	1	1	9.747	1.0	0.3088542408458849	1.3994912597670388	0.0	0.9815621382781562	20242.0	353.07719836734634	150498.0	347.0069499581043
1593	Feb25-FISH2-3L1-rep2-m1bp-100x_Position031_30_cmle.ics	8	1	0	1	1	1	1	9.747	1.0	0.2902011697848123	1.337454014980907	0.0	0.9531044303272806	21050.0	360.43794605919476	154704.0	356.7048278802281
1594	Feb25-FISH2-3L1-rep2-m1bp-100x_Position031_30_cmle.ics	9	1	0	1	0	0	1	7.3644	0.0	0.2819090519156784	1.2472400925851062	0.0	0.9774115891648376	11700.0	201.50391214860963	63184.0	145.68490694994526
1595	Feb25-FISH2-3L1-rep2-m1bp-100x_Position031_30_cmle.ics	10	1	0	1	1	1	1	9.747	1.0	0.31050106787557863	1.3407245679728967	0.0	0.9625373145952187	21288.0	372.1463330100171	162745.0	375.2451598754248
1596	Feb25-FISH2-3L1-rep2-m1bp-100x_Position031_30_cmle.ics	11	1	0	1	0	0	1	7.3644	0.0	0.29035580937179484	1.311283499527533	0.0	0.9829944934229733	11724.0	203.11689853819618	64321.0	148.3065158889502
1597	Feb25-FISH2-3L1-rep2-m1bp-100x_Position031_30_cmle.ics	12	1	0	1	1	1	0	8.014199999999999	1.0	0.26451021840149247	1.2553176259095515	0.0	0.9865045414808966	13168.0	227.3121750877914	73076.0	168.49313529175424
1598	Feb25-FISH2-3L1-rep2-m1bp-100x_Position031_30_cmle.ics	13	1	0	1	1	1	1	9.5304	1.0	0.279297032049685	1.1256468849878278	0.0	0.9482646640819682	23810.0	402.2231529816444	182577.0	420.9722913427475
1599	Feb25-FISH2-3L1-rep2-m1bp-100x_Position031_30_cmle.ics	14	1	0	1	2	1	1	8.2308	1.0	0.27307394125622886	1.0853517038431695	0.0	0.9586671343351013	20852.0	348.87449938369144	147957.0	341.14810359573704
1600	Feb25-FISH2-3L1-rep2-m1bp-100x_Position031_30_cmle.ics	16	1	0	1	0	1	1	7.3644	1.0	0.2729251174144473	1.06381613019959	0.0	0.9709963040966666	19090.0	313.0554393140816	129570.0	298.7527442628578
1601	Feb25-FISH2-3L1-rep2-m1bp-100x_Position031_30_cmle.ics	17	1	0	1	1	2	2	9.747	2.0	0.27486218992133005	1.0339801240197748	0.0	0.9319130659179137	32350.0	543.3130028057377	286842.0	661.378673071287
1602	Feb25-FISH2-3L1-rep2-m1bp-100x_Position031_30_cmle.ics	18	1	0	1	1	1	0	9.5304	1.0	0.27902478907180944	1.2365676588270784	0.0	0.959987234509472	20178.0	344.50834428985604	142368.0	328.2614084681218
1603	Feb25-FISH2-3L1-rep2-m1bp-100x_Position031_30_cmle.ics	19	1	0	1	0	1	1	9.313799999999999	1.0	0.2837854320139289	1.4563503421827189	0.0	0.9860041242100086	14470.0	254.72371032515525	87191.0	201.03843887491576
1604	Feb25-FISH2-3L1-rep2-m1bp-100x_Position031_30_cmle.ics	20	1	0	1	1	1	1	7.797599999999999	1.0	0.3144791442760211	1.319354234211239	0.0	0.9682895945090627	12806.0	222.75649810685326	76417.0	176.19656138253305
1605	Feb25-FISH2-3L1-rep2-m1bp-100x_Position031_30_cmle.ics	21	1	0	1	1	1	1	9.747	1.0	0.2626372123429911	1.1746479726009365	0.0	0.9717963748678976	20288.0	349.35392732668754	139255.0	321.0836875999403
1606	Feb25-FISH2-3L1-rep2-m1bp-100x_Position031_30_cmle.ics	22	1	0	1	1	1	1	9.097199999999999	1.0	0.29139207769504655	1.243434189168839	0.0	0.9696317985728596	17644.0	307.0949666969594	118962.0	274.2936170641205
1607	Feb25-FISH2-3L1-rep2-m1bp-100x_Position031_30_cmle.ics	24	1	0	1	1	1	1	9.747	1.0	0.2953939090208468	1.302977557926073	0.0	0.9394956732502929	22408.0	387.06469618095946	171427.0	395.2634613780113
1608	Feb25-FISH2-3L1-rep2-m1bp-100x_Position031_30_cmle.ics	25	1	0	1	1	1	2	9.747	1.0	0.31474195908125263	1.3463561016580519	0.0	0.9516714096346404	24398.0	419.57654887469164	201040.0	463.54288574982576
1609	Feb25-FISH2-3L1-rep2-m1bp-100x_Position031_30_cmle.ics	26	1	0	1	1	1	1	8.8806	1.0	0.3106845087075959	1.3338103978703368	0.0	0.9682619048356339	17010.0	295.12661451224835	116276.0	268.10044062597865
1610	Feb25-FISH2-3L1-rep2-m1bp-100x_Position031_30_cmle.ics	27	1	0	1	1	1	1	9.313799999999999	1.0	0.29161323654116544	1.1428301832473906	0.0	0.9558891732692053	19656.0	336.6578973421407	139933.0	322.6469689197691
1611	Feb25-FISH2-3L1-rep2-m1bp-100x_Position031_30_cmle.ics	28	1	0	1	1	1	1	9.747	1.0	0.29632860197850386	1.2857034835167422	0.0	0.947711003003802	21756.0	374.9047325286195	164259.0	378.73602701144375
1612	Feb25-FISH2-3L1-rep2-m1bp-100x_Position031_30_cmle.ics	29	1	0	1	0	1	1	8.4474	1.0	0.2842650234055447	1.232792855105275	0.0	0.9870776127951727	17336.0	296.13935996448544	114435.0	263.85560152597157
1613	Feb25-FISH2-3L1-rep2-m1bp-100x_Position031_30_cmle.ics	30	1	0	1	1	1	1	9.313799999999999	1.0	0.297400148318032	1.2579546834394018	0.0	0.9757791521190166	18860.0	324.04168339541775	132818.0	306.2417379602088
1614	Feb25-FISH2-3L1-rep2-m1bp-100x_Position031_30_cmle.ics	31	1	0	1	2	2	2	9.747	2.0	0.27485863995255655	1.0193616658009421	0.0	0.9371790034834244	35860.0	586.4115249600158	334768.0	771.8828331511028
1615	Feb25-FISH2-3L1-rep2-m1bp-100x_Position031_30_cmle.ics	32	1	0	1	1	1	1	6.7146	1.0	0.28656706952018957	1.1403288990535414	0.0	0.9854577346517753	10616.0	183.41117408918848	55059.0	126.95089408326531
1616	Feb25-FISH2-3L1-rep2-m1bp-100x_Position031_30_cmle.ics	33	1	0	1	1	1	1	9.747	1.0	0.28433952549599434	1.2077004289184365	0.0	0.9506653426120086	23252.0	400.3089002855935	177780.0	409.9117301462597
1617	Feb25-FISH2-3L1-rep2-m1bp-100x_Position031_30_cmle.ics	34	1	0	1	1	1	1	8.664	1.0	0.27879263159845463	1.3117843562968639	0.0	0.9875799788716874	14638.0	255.88014230437005	87930.0	202.74236939903597
1618	Feb25-FISH2-3L1-rep2-m1bp-100x_Position031_30_cmle.ics	35	1	0	1	2	1	1	9.747	1.0	0.2939100428545672	1.2486099210890769	0.0	0.9524056599426319	19038.0	329.9388054603747	133910.0	308.7595892894905
1619	Feb25-FISH2-3L1-rep2-m1bp-100x_Position031_30_cmle.ics	36	1	0	1	1	1	2	9.747	1.0	0.2988871455719803	1.1674104706697583	0.0	0.955587171127136	25404.0	437.7985857768351	208152.0	479.9411995354046
1620	Feb25-FISH2-3L1-rep2-m1bp-100x_Position031_30_cmle.ics	37	1	0	1	0	0	0	6.497999999999999	0.0	0.2951197474591786	1.5133197823594644	0.0	0.99582148273867	7730.0	135.81428436479771	34717.0	80.04784303908029
1621	Feb25-FISH2-3L1-rep2-m1bp-100x_Position031_30_cmle.ics	38	1	0	1	1	1	2	9.5304	1.0	0.28732187392882114	1.1672191043713256	0.0	0.9758984728907998	18632.0	321.66141530308585	128188.0	295.5662327820269
1622	Feb25-FISH2-3L1-rep2-m1bp-100x_Position031_30_cmle.ics	39	1	0	1	1	1	2	9.747	1.0	0.33360632352342423	1.316014938862909	0.0	0.9669505096844622	22864.0	396.248824396479	187767.0	432.93900233081746
1623	Feb25-FISH2-3L1-rep2-m1bp-100x_Position031_30_cmle.ics	40	1	0	1	1	1	1	8.2308	1.0	0.2741303177712376	1.0675548665113284	0.0	0.9621524725768913	17470.0	295.389112748013	113682.0	262.1193908566042
1624	Feb25-FISH2-3L1-rep2-m1bp-100x_Position031_30_cmle.ics	41	1	0	1	1	1	1	9.747	1.0	0.3091455217077527	1.2591196105887361	0.0	0.9649944357089035	22818.0	398.6614015020778	180207.0	415.5077238973282
1625	Feb25-FISH2-3L1-rep2-m1bp-100x_Position031_30_cmle.ics	42	1	0	1	1	1	1	9.747	1.0	0.2907818135362292	1.241471736076606	0.0	0.968017029926702	21662.0	373.1083164037488	161661.0	372.74575434342717
1626	Feb25-FISH2-3L1-rep2-m1bp-100x_Position031_30_cmle.ics	44	1	0	1	3	3	2	9.747	3.0	0.2226480126823461	1.104587001647039	0.0	0.9049852738091544	55486.0	863.3475482987106	579907.0	1337.1058707049556
1627	Feb25-FISH2-3L1-rep2-m1bp-100x_Position031_30_cmle.ics	45	1	0	1	1	1	1	8.2308	1.0	0.2659451848079382	1.0945717848955356	0.0	0.9469564321999213	19396.0	327.1728697257942	130990.0	302.0268732807883
1628	Feb25-FISH2-3L1-rep2-m1bp-100x_Position031_30_cmle.ics	46	1	0	1	0	0	0	6.9312	0.0	0.29223684111556003	1.4095198505034217	0.0	0.9939205388118049	9002.0	158.29563313455083	43416.0	100.10534186089554
1629	Feb25-FISH2-3L1-rep2-m1bp-100x_Position031_30_cmle.ics	47	1	0	1	1	1	1	7.147799999999999	1.0	0.27530929477011934	1.0940519640068265	0.0	0.9834560841111902	12434.0	211.3302533956875	68407.0	157.72770685181226
1630	Feb25-FISH2-3L1-rep2-m1bp-100x_Position031_30_cmle.ics	48	1	0	1	1	1	0	9.747	1.0	0.28724734304034616	1.2733266143855428	0.0	0.9585335252074035	19618.0	343.15793265174034	138479.0	319.294445263381
1631	Feb25-FISH2-3L1-rep2-m1bp-100x_Position031_30_cmle.ics	49	1	0	1	1	1	1	8.2308	1.0	0.3049846667069328	1.4283589399774297	0.0	0.9747414302185817	13576.0	237.48327531539445	82143.0	189.3991407886388
1632	Feb25-FISH2-3L1-rep2-m1bp-100x_Position031_30_cmle.ics	51	1	0	1	1	1	1	8.8806	1.0	0.29659996191116894	1.2284301297471194	0.0	0.9580310398860962	18346.0	315.059324160269	127254.0	293.41268594910633
1633	Feb25-FISH2-3L1-rep2-m1bp-100x_Position031_30_cmle.ics	52	1	0	1	1	1	1	8.2308	1.0	0.28087074118542316	1.0196914458994046	0.0	0.9671230301484052	18386.0	312.0445558421346	124239.0	286.46092609765526
1634	Feb25-FISH2-3L1-rep2-m1bp-100x_Position031_30_cmle.ics	53	1	0	1	1	1	1	9.747	1.0	0.2885069366296729	1.2679752197897824	0.0	0.9507341058172293	23286.0	400.9751012927071	179471.0	413.81071054718956
1635	Feb25-FISH2-3L1-rep2-m1bp-100x_Position031_30_cmle.ics	54	1	0	1	1	1	1	7.5809999999999995	1.0	0.3104968619988345	1.2944229550211042	0.0	0.9775663097057018	12640.0	218.53186344377536	74460.0	171.68425822190625
1636	Feb25-FISH2-3L1-rep2-m1bp-100x_Position031_30_cmle.ics	57	1	0	1	2	2	1	9.747	2.0	0.2882105622738511	1.11668898100965	0.0	0.9354535719040817	34784.0	578.2809625635313	327490.0	755.1017690718786
1637	Feb25-FISH2-3L1-rep2-m1bp-100x_Position031_30_cmle.ics	59	1	0	1	1	1	1	9.097199999999999	1.0	0.2927914100118001	1.2134373917329428	0.0	0.9553849524265692	19528.0	334.24209070782075	138848.0	320.1452576631109
1638	Feb25-FISH2-3L1-rep2-m1bp-100x_Position031_30_cmle.ics	60	1	0	1	1	1	1	9.747	1.0	0.3236507785425714	1.333414364413597	0.0	0.9583291147295393	20404.0	358.4997308928217	155914.0	359.4947547194506
1639	Feb25-FISH2-3L1-rep2-m1bp-100x_Position031_30_cmle.ics	61	1	0	1	1	0	1	8.8806	0.0	0.3074151697876782	1.5258418803443172	0.0	0.9833528016303352	12862.0	229.555013615528	76050.0	175.35036043212423
1640	Feb25-FISH2-3L1-rep2-m1bp-100x_Position031_30_cmle.ics	62	1	0	1	1	1	1	8.8806	1.0	0.28086266661890363	1.0570297021077313	0.0	0.9506870629772263	19832.0	338.5080264434836	139178.0	320.90614680108064
1641	Feb25-FISH2-3L1-rep2-m1bp-100x_Position031_30_cmle.ics	63	1	0	1	1	1	1	9.747	1.0	0.2888644862970211	1.267200465631901	0.0	0.9466910423431544	20630.0	356.2712800493566	149751.0	345.2845736367
1642	Feb25-FISH2-3L1-rep2-m1bp-100x_Position031_30_cmle.ics	64	1	0	1	1	1	1	9.5304	1.0	0.2638064601688629	1.0703731117238762	0.0	0.9462112468927725	21562.0	368.97772065213013	152915.0	352.57988646256774
1643	Feb25-FISH2-3L1-rep2-m1bp-100x_Position032_31_cmle.ics	1	1	0	1	1	2	1	8.8806	2.0	0.3085845069888761	1.3077529458803645	0.0	0.9838425895740586	19734.0	338.9627443788444	144805.0	333.8804594657955
1644	Feb25-FISH2-3L1-rep2-m1bp-100x_Position032_31_cmle.ics	2	1	0	1	1	1	1	7.3644	1.0	0.2691752140356841	1.0753730631999592	0.0	0.9303281502876821	15964.0	265.78257562869885	98402.0	226.8879180439433
1645	Feb25-FISH2-3L1-rep2-m1bp-100x_Position032_31_cmle.ics	3	1	0	1	1	1	1	8.8806	1.0	0.29689760714917796	1.1814555196447494	0.0	0.9495694407640004	21084.0	361.2211733105149	156858.0	361.67135879897626
1646	Feb25-FISH2-3L1-rep2-m1bp-100x_Position032_31_cmle.ics	4	1	0	1	1	2	1	8.8806	2.0	0.27872584755812563	1.0797301924279146	0.0	0.9608788846109565	21434.0	363.42561067319036	155782.0	359.1903990642627
1647	Feb25-FISH2-3L1-rep2-m1bp-100x_Position032_31_cmle.ics	5	1	0	1	1	1	1	8.8806	1.0	0.2798579825491355	1.2540362483793626	0.0	0.9683889165910284	15550.0	270.9014481511737	96458.0	222.4055893039032
1648	Feb25-FISH2-3L1-rep2-m1bp-100x_Position032_31_cmle.ics	6	1	0	1	1	1	1	8.664	1.0	0.2842573885754512	1.10256634078252	0.0	0.9472667809015558	19868.0	335.2868410573151	140398.0	323.71913088690826
1649	Feb25-FISH2-3L1-rep2-m1bp-100x_Position032_31_cmle.ics	7	1	0	1	1	1	1	8.4474	1.0	0.28081717245133553	1.0809761298156109	0.0	0.9476548918888601	19842.0	332.83338079523884	139272.0	321.12288491916905
1650	Feb25-FISH2-3L1-rep2-m1bp-100x_Position032_31_cmle.ics	8	1	0	1	1	1	2	8.8806	1.0	0.26683946030841765	1.1893365562437859	0.0	0.9259450570348648	18802.0	318.50916640985986	125229.0	288.74359351156454
1651	Feb25-FISH2-3L1-rep2-m1bp-100x_Position032_31_cmle.ics	9	1	0	1	1	1	1	8.8806	1.0	0.2642194459315487	1.0690878334325857	0.0	0.9280414046786909	31434.0	512.2633316747231	269374.0	621.1022747014206
1652	Feb25-FISH2-3L1-rep2-m1bp-100x_Position032_31_cmle.ics	10	1	0	1	1	1	1	8.664	1.0	0.28786944825982297	1.2162477590825131	0.0	0.9548614763735463	18048.0	308.5167340297666	122325.0	282.04776909743055
1653	Feb25-FISH2-3L1-rep2-m1bp-100x_Position032_31_cmle.ics	11	1	0	1	1	0	2	8.8806	0.0	0.300708592644512	1.18520332385535	0.0	0.9543119386935518	18854.0	326.1310957995123	133491.0	307.793490656735
1654	Feb25-FISH2-3L1-rep2-m1bp-100x_Position032_31_cmle.ics	12	1	0	1	1	1	1	8.8806	1.0	0.2937182783946879	1.2087750624157498	0.0	0.9527469077479875	18648.0	319.163538239819	129774.0	299.22311209360277
1655	Feb25-FISH2-3L1-rep2-m1bp-100x_Position032_31_cmle.ics	13	1	0	1	0	0	0	6.0648	0.0	0.2785218385294609	1.135901600018962	0.0	0.9777139214358085	8840.0	151.67943291821152	41246.0	95.10191934757916
1656	Feb25-FISH2-3L1-rep2-m1bp-100x_Position032_31_cmle.ics	14	1	0	1	1	1	1	8.4474	1.0	0.27796563794847173	1.0409215008389807	0.0	0.9427187670086632	18970.0	319.0804671680655	129530.0	298.6605152764372
1657	Feb25-FISH2-3L1-rep2-m1bp-100x_Position032_31_cmle.ics	15	1	0	1	0	1	1	8.8806	1.0	0.29868604797573234	1.1847310253959602	0.0	0.9633705653560236	19338.0	333.740866390775	138197.0	318.644230909116
1658	Feb25-FISH2-3L1-rep2-m1bp-100x_Position032_31_cmle.ics	16	1	0	1	1	1	1	8.8806	1.0	0.305968959619829	1.3909265453135318	0.0	0.9510073404386008	19640.0	338.73447992626313	143161.0	330.08984812390975
1659	Feb25-FISH2-3L1-rep2-m1bp-100x_Position032_31_cmle.ics	18	1	0	1	1	1	1	8.8806	1.0	0.2888341369230267	1.0951582441260956	0.0	0.961985466283392	22434.0	380.7177828790277	169808.0	391.5304931526384
1660	Feb25-FISH2-3L1-rep2-m1bp-100x_Position032_31_cmle.ics	19	1	0	1	1	1	1	7.5809999999999995	1.0	0.27597418973697285	1.042020012915852	0.0	0.9499027621620499	19460.0	320.17723332436077	134098.0	309.19306552566724
1661	Feb25-FISH2-3L1-rep2-m1bp-100x_Position032_31_cmle.ics	20	1	0	1	1	1	2	8.8806	1.0	0.2938213086082057	1.2493432284553954	0.0	0.9540007680714557	17356.0	298.5523549861547	116544.0	268.7183748349965
1662	Feb25-FISH2-3L1-rep2-m1bp-100x_Position032_31_cmle.ics	21	1	0	1	1	1	1	8.2308	1.0	0.2903638440114129	1.0480153735575215	0.0	0.9511053774784853	21036.0	347.81391728572936	154593.0	356.44889244291096
1663	Feb25-FISH2-3L1-rep2-m1bp-100x_Position032_31_cmle.ics	22	1	0	1	1	2	1	8.8806	2.0	0.290570806349005	1.13058115623861	0.0	0.9757871358003203	24100.0	407.6039410132104	189638.0	437.2530131706401
1664	Feb25-FISH2-3L1-rep2-m1bp-100x_Position032_31_cmle.ics	23	1	0	1	1	1	1	8.8806	1.0	0.2862152519699603	1.0672049168737978	0.0	0.958271228534951	21048.0	355.2909064000635	153616.0	354.1961994495884
1665	Feb25-FISH2-3L1-rep2-m1bp-100x_Position032_31_cmle.ics	24	1	0	1	1	1	1	8.8806	1.0	0.2788972169137867	1.1373744837022797	0.0	0.9548113077517734	20462.0	344.37183885238227	145351.0	335.1393851304364
1666	Feb25-FISH2-3L1-rep2-m1bp-100x_Position032_31_cmle.ics	26	1	0	1	1	1	1	8.2308	1.0	0.28491443669499844	1.2154033087906546	0.0	0.9497807791143282	16366.0	279.5410241861598	105086.0	242.29938167482192
1667	Feb25-FISH2-3L1-rep2-m1bp-100x_Position032_31_cmle.ics	28	1	0	1	1	1	1	8.8806	1.0	0.29352734641217704	1.1677539128686045	0.0	0.9366331534282863	20674.0	351.6607246385142	151438.0	349.1743311389879
1668	Feb25-FISH2-3L1-rep2-m1bp-100x_Position032_31_cmle.ics	29	1	0	1	1	1	1	8.8806	1.0	0.2943777003950652	1.303296536643793	0.0	0.9471455894958136	19104.0	328.0433982203998	134714.0	310.6133919165442
1669	Feb25-FISH2-3L1-rep2-m1bp-100x_Position032_31_cmle.ics	30	1	0	1	1	1	1	8.014199999999999	1.0	0.2703769996681981	1.013352329760686	0.0	0.942399910433977	17454.0	293.6272345223004	112746.0	259.96123257436267
1670	Feb25-FISH2-3L1-rep2-m1bp-100x_Position032_31_cmle.ics	31	1	0	1	0	0	0	5.1983999999999995	0.0	0.2906323156139032	1.4509200223428016	0.0	0.9982557721364058	4700.0	82.75242109413513	16334.0	37.66170660484309
1671	Feb25-FISH2-3L1-rep2-m1bp-100x_Position032_31_cmle.ics	32	1	0	1	1	0	1	8.2308	0.0	0.27096733702071835	1.038696214724801	0.0	0.9418407840156485	19558.0	328.1484049715809	133881.0	308.6927232743356
1672	Feb25-FISH2-3L1-rep2-m1bp-100x_Position032_31_cmle.ics	33	1	0	1	1	1	0	7.3644	1.0	0.31619831200229237	1.2877167177654527	0.0	0.9642538883186349	11816.0	205.94526069782248	67914.0	156.59098459417862
1673	Feb25-FISH2-3L1-rep2-m1bp-100x_Position032_31_cmle.ics	34	1	0	1	0	1	1	8.8806	1.0	0.3131810814269611	1.6938740492553148	0.0	0.9674031444785426	12780.0	228.61190118312464	76027.0	175.2973287649324
1674	Feb25-FISH2-3L1-rep2-m1bp-100x_Position032_31_cmle.ics	35	1	0	1	1	1	1	8.664	1.0	0.3142545484735243	1.3984248079749713	0.0	0.9541871357819812	15214.0	265.5459018435032	98919.0	228.0799776934293
1675	Feb25-FISH2-3L1-rep2-m1bp-100x_Position032_31_cmle.ics	36	1	0	1	1	3	1	8.8806	3.0	0.2754486081448572	1.095421660498632	0.0	0.9369188168574386	27820.0	459.88928919548283	228997.0	528.0040300838284
1676	Feb25-FISH2-3L1-rep2-m1bp-100x_Position032_31_cmle.ics	37	1	0	1	1	1	1	6.7146	1.0	0.26974870253471156	1.074483290012475	0.0	0.9662258650057128	12806.0	216.0157864408179	70774.0	163.18535712324996
1677	Feb25-FISH2-3L1-rep2-m1bp-100x_Position032_31_cmle.ics	38	1	0	1	1	1	1	6.9312	1.0	0.2830710717724456	1.0202986481302831	0.0	0.9574435447932069	16158.0	266.91151149289846	102755.0	236.92473749116272
1678	Feb25-FISH2-3L1-rep2-m1bp-100x_Position032_31_cmle.ics	39	1	0	1	1	1	1	8.8806	1.0	0.26810509013420447	1.0371391871686746	0.0	0.945510225107737	22048.0	375.0406297341478	159397.0	367.52559371202244
1679	Feb25-FISH2-3L1-rep2-m1bp-100x_Position032_31_cmle.ics	40	1	0	1	2	3	3	8.8806	3.0	0.25098705248548414	1.31275955082139	0.0	0.9321745066394981	35908.0	576.1794796559334	320543.0	739.0838998552846
1680	Feb25-FISH2-3L1-rep2-m1bp-100x_Position032_31_cmle.ics	41	1	0	1	1	1	1	8.8806	1.0	0.30136653421161763	1.2142232365882293	0.0	0.9449844036588265	21024.0	359.107937741453	157360.0	362.8288325785545
1681	Feb25-FISH2-3L1-rep2-m1bp-100x_Position032_31_cmle.ics	42	1	0	1	1	1	1	7.797599999999999	1.0	0.28059311625542777	1.038689225740601	0.0	0.9390432866386209	16626.0	278.4702845754782	106781.0	246.20758497439388
1682	Feb25-FISH2-3L1-rep2-m1bp-100x_Position032_31_cmle.ics	43	1	0	1	3	2	1	8.8806	2.0	0.2871971407244264	1.0543000918410828	0.0	0.9294556951076046	32374.0	530.1572771769854	293534.0	676.8085824994497
1683	Feb25-FISH2-3L1-rep2-m1bp-100x_Position032_31_cmle.ics	44	1	0	1	1	1	1	8.2308	1.0	0.2718392121237091	1.0241993137567165	0.0	0.9439729028321696	20768.0	344.7503881947441	146731.0	338.3212851619463
1684	Feb25-FISH2-3L1-rep2-m1bp-100x_Position032_31_cmle.ics	45	1	0	1	1	1	1	8.8806	1.0	0.2986182149241603	1.184576505822628	0.0	0.9588008119174917	18020.0	308.335697990994	124298.0	286.5969638526256
1685	Feb25-FISH2-3L1-rep2-m1bp-100x_Position032_31_cmle.ics	46	1	0	1	1	1	0	6.9312	1.0	0.28517969483714534	1.2591639390448588	0.0	0.9668508338217826	10610.0	183.74519283026515	54879.0	126.53586364437272
1686	Feb25-FISH2-3L1-rep2-m1bp-100x_Position032_31_cmle.ics	47	1	0	1	2	2	1	8.8806	2.0	0.27315879301393536	1.2421938810441129	0.0	0.9459395415516983	33370.0	543.3343557584594	299582.0	690.7536052462411
1687	Feb25-FISH2-3L1-rep2-m1bp-100x_Position032_31_cmle.ics	48	1	0	1	0	0	0	5.1983999999999995	0.0	0.2832094879579603	1.2760375906375288	0.0	0.9899306082800223	5380.0	93.78272685019135	19747.0	45.53114487117892
1688	Feb25-FISH2-3L1-rep2-m1bp-100x_Position032_31_cmle.ics	49	1	0	1	1	1	1	7.147799999999999	1.0	0.2799991512765435	1.0262171944012681	0.0	0.9577392104396416	16504.0	275.0183017348791	105496.0	243.24472878563282
1689	Feb25-FISH2-3L1-rep2-m1bp-100x_Position032_31_cmle.ics	50	1	0	1	1	1	1	7.797599999999999	1.0	0.2653468073015723	1.017552123661107	0.0	0.9385948501598302	17676.0	298.1203202675715	113830.0	262.4606381063603
1690	Feb25-FISH2-3L1-rep2-m1bp-100x_Position032_31_cmle.ics	51	1	0	1	0	0	0	6.2814	0.0	0.3010466283866343	1.2061943690325454	0.0	0.9642420260887844	9404.0	161.5685302115482	47050.0	108.48434527720505
1691	Feb25-FISH2-3L1-rep2-m1bp-100x_Position032_31_cmle.ics	52	1	0	1	1	1	1	8.8806	1.0	0.29174178230424935	1.146550139579999	0.0	0.950221879780158	19486.0	331.8757668784236	138152.0	318.54047329939283
1692	Feb25-FISH2-3L1-rep2-m1bp-100x_Position032_31_cmle.ics	54	1	0	1	1	1	1	8.8806	1.0	0.2699894110863095	1.0875591369126154	0.0	0.9301449626990991	21332.0	361.1461446657313	152228.0	350.9958536207943
1693	Feb25-FISH2-3L1-rep2-m1bp-100x_Position032_31_cmle.ics	55	1	0	1	0	1	1	7.797599999999999	1.0	0.22050660791581572	1.3467294959220433	0.0	0.8883268913777516	21062.0	346.0076222588516	134969.0	311.20135170497537
1694	Feb25-FISH2-3L1-rep2-m1bp-100x_Position032_31_cmle.ics	56	1	0	1	1	1	1	8.4474	1.0	0.2705731914737009	1.0834183356030525	0.0	0.9482000945964528	18186.0	309.7751080420642	119956.0	276.58550737667184
1695	Feb25-FISH2-3L1-rep2-m1bp-100x_Position032_31_cmle.ics	57	1	0	1	1	1	1	8.8806	1.0	0.30122748795029625	1.055558584753353	0.0	0.9418453114786249	25142.0	423.68143397584146	205741.0	474.3820973789043
1696	Feb25-FISH2-3L1-rep2-m1bp-100x_Position032_31_cmle.ics	58	1	0	1	1	1	1	8.664	1.0	0.29212381627530887	1.2815602666949992	0.0	0.940544277864578	16108.0	277.6137768595088	103901.0	239.56709795211228
1697	Feb25-FISH2-3L1-rep2-m1bp-100x_Position032_31_cmle.ics	59	1	0	1	1	1	1	8.664	1.0	0.2810809724166722	1.0677756824337885	0.0	0.9460471396093435	18678.0	316.90831331341775	127258.0	293.4219088477484
1698	Feb25-FISH2-3L1-rep2-m1bp-100x_Position032_31_cmle.ics	60	1	0	1	1	1	1	6.9312	1.0	0.3024573265297716	1.2572718410555972	0.0	0.9712306529979902	10608.0	184.56649162544915	56501.0	130.27574904372716
1699	Feb25-FISH2-3L1-rep2-m1bp-100x_Position032_31_cmle.ics	61	1	0	1	1	1	1	7.3644	1.0	0.3191195662047468	1.393261990196381	0.0	0.9713805107174776	11052.0	193.85693135093652	61718.0	142.3047145976311
1700	Feb25-FISH2-3L1-rep2-m1bp-100x_Position032_31_cmle.ics	63	1	0	1	1	1	1	8.8806	1.0	0.28524751615945526	1.154058348772614	0.0	0.9420137164751777	20510.0	345.98284946155303	147514.0	340.12666757112913
1701	Feb25-FISH2-3L1-rep2-m1bp-100x_Position032_31_cmle.ics	64	1	0	1	1	1	1	8.4474	1.0	0.2853428402894642	1.1683221587528871	0.0	0.9540546629899777	17154.0	293.0082874341989	112851.0	260.2033336637166
1702	Feb25-FISH2-3L1-rep2-m1bp-100x_Position032_31_cmle.ics	65	1	0	1	1	1	1	8.8806	1.0	0.28471474141819136	1.1101552222442426	0.0	0.9422704372803824	19026.0	324.4512624974836	131674.0	303.6039889485802
1703	Feb25-FISH2-3L1-rep2-m1bp-100x_Position032_31_cmle.ics	66	1	0	1	1	1	1	8.8806	1.0	0.3026119360081771	1.2541654353859217	0.0	0.9478468600949193	21426.0	367.34274757262006	162229.0	374.0554059505993
1704	Feb25-FISH2-3L1-rep2-m1bp-100x_Position032_31_cmle.ics	67	1	0	1	1	1	1	6.9312	1.0	0.2622598035401914	1.0963235744924094	0.0	0.954968594278174	13320.0	223.40658875480057	74028.0	170.68818516856402
1705	Feb25-FISH2-3L1-rep2-m1bp-100x_Position032_31_cmle.ics	68	1	0	1	1	1	1	6.0648	1.0	0.2556153006260047	1.1453725190497275	0.0	0.9705288031870002	10468.0	176.8269787701393	50917.0	117.40058253941446
1706	Feb25-FISH2-3L1-rep2-m1bp-100x_Position033_32_cmle.ics	1	1	0	1	1	1	1	9.747	1.0	0.28351958661809196	1.2085586524554117	0.0	0.9718230262931271	20720.0	355.3101069826102	149331.0	344.31616927928394
1707	Feb25-FISH2-3L1-rep2-m1bp-100x_Position033_32_cmle.ics	2	1	0	1	0	0	0	7.147799999999999	0.0	0.2608104779064443	1.3615640858486577	0.0	0.9802022934700098	10248.0	176.6149384768818	49819.0	114.8688968621696
1708	Feb25-FISH2-3L1-rep2-m1bp-100x_Position033_32_cmle.ics	3	1	0	1	1	1	1	6.7146	1.0	0.25398520972751526	1.046890358367926	0.0	0.9878423883580696	10800.0	187.07845225700535	53188.0	122.6368832434428
1709	Feb25-FISH2-3L1-rep2-m1bp-100x_Position033_32_cmle.ics	4	1	0	1	0	2	1	9.747	2.0	0.2700561349890493	1.1399025553280488	0.0	0.9296056915480062	31316.0	520.8608218154204	270801.0	624.3925437919747
1710	Feb25-FISH2-3L1-rep2-m1bp-100x_Position033_32_cmle.ics	5	1	0	1	1	1	1	9.5304	1.0	0.28413671745891855	1.14397598718208	0.0	0.9427586484631146	20318.0	348.50301733069597	145164.0	334.7082146189202
1711	Feb25-FISH2-3L1-rep2-m1bp-100x_Position033_32_cmle.ics	6	1	0	1	1	1	1	7.147799999999999	1.0	0.25115018108475573	1.1228912620691416	0.0	0.9568569870983111	16664.0	277.7279404806353	101370.0	233.73130883635022
1712	Feb25-FISH2-3L1-rep2-m1bp-100x_Position033_32_cmle.ics	7	1	0	1	0	1	1	8.014199999999999	1.0	0.3092337273956887	1.3088779999815683	0.0	0.9595748370325248	14678.0	253.7781786910137	92986.0	214.400113282597
1713	Feb25-FISH2-3L1-rep2-m1bp-100x_Position033_32_cmle.ics	8	1	0	1	0	0	0	7.5809999999999995	0.0	0.2751543207792134	1.4134239722369153	0.0	0.9830631056929358	9184.0	163.08847833247873	43412.0	100.09611896225347
1714	Feb25-FISH2-3L1-rep2-m1bp-100x_Position033_32_cmle.ics	9	1	0	1	1	1	1	9.747	1.0	0.30214196996920506	1.2468066247388139	0.0	0.9618206214648394	22064.0	379.82178506028254	169397.0	390.5828403171669
1715	Feb25-FISH2-3L1-rep2-m1bp-100x_Position033_32_cmle.ics	10	1	0	1	1	1	1	8.664	1.0	0.28828881223213915	1.1812992588086484	0.0	0.9517981556941875	18036.0	308.7166665351096	122292.0	281.9716801836336
1716	Feb25-FISH2-3L1-rep2-m1bp-100x_Position033_32_cmle.ics	11	1	0	1	1	1	1	8.4474	1.0	0.28867355089424723	1.0583292295718767	0.0	0.9678580054117721	20400.0	346.59068940457547	147205.0	339.4141986510302
1717	Feb25-FISH2-3L1-rep2-m1bp-100x_Position033_32_cmle.ics	12	1	0	1	0	1	1	8.2308	1.0	0.27474928361990525	1.0451677547479024	0.0	0.9577133113418702	18692.0	314.48276708247147	125958.0	290.4244667890796
1718	Feb25-FISH2-3L1-rep2-m1bp-100x_Position033_32_cmle.ics	13	1	0	1	1	2	1	9.747	2.0	0.28396819993599226	1.1838842771417446	0.0	0.9655557243189957	21298.0	365.4652616616377	155746.0	359.10739297648416
1719	Feb25-FISH2-3L1-rep2-m1bp-100x_Position033_32_cmle.ics	14	1	0	1	1	1	1	9.747	1.0	0.284223208382518	1.0675289855327144	0.0	0.9282797441698087	33038.0	553.4220435139201	301040.0	694.1153518012712
1720	Feb25-FISH2-3L1-rep2-m1bp-100x_Position033_32_cmle.ics	15	1	0	1	1	1	1	8.014199999999999	1.0	0.2973088489547985	1.1292941165773436	0.0	0.9515237259329565	17448.0	296.7230726265345	118167.0	272.4605659590115
1721	Feb25-FISH2-3L1-rep2-m1bp-100x_Position033_32_cmle.ics	16	1	0	1	1	1	1	8.664	1.0	0.29911939827596973	1.1724943431681751	0.0	0.9535341832074432	18316.0	312.04836809755574	127480.0	293.9337797223826
1722	Feb25-FISH2-3L1-rep2-m1bp-100x_Position033_32_cmle.ics	17	1	0	1	1	1	1	8.664	1.0	0.27923586409365936	1.1012533164914171	0.0	0.961615143798466	19442.0	329.5115581348097	134701.0	310.5834174959575
1723	Feb25-FISH2-3L1-rep2-m1bp-100x_Position033_32_cmle.ics	18	1	0	1	1	1	1	9.747	1.0	0.30514819732737686	1.3970782110501516	0.0	0.9632664898230785	22716.0	392.4030431917506	177839.0	410.04776790123
1724	Feb25-FISH2-3L1-rep2-m1bp-100x_Position033_32_cmle.ics	19	1	0	1	1	1	1	7.797599999999999	1.0	0.2979722911440511	1.160173271666171	0.0	0.9596482962285283	15562.0	265.0374454264665	99646.0	229.75623952162329
1725	Feb25-FISH2-3L1-rep2-m1bp-100x_Position033_32_cmle.ics	20	1	0	1	1	1	1	8.2308	1.0	0.2917858539464281	1.1069863369967654	0.0	0.95080898580201	19436.0	326.7092735312556	137631.0	317.3391907512648
1726	Feb25-FISH2-3L1-rep2-m1bp-100x_Position033_32_cmle.ics	21	1	0	1	1	1	1	8.664	1.0	0.3069039473466383	1.3549818308103385	0.0	0.9548289428606124	15174.0	265.4243668170226	97370.0	224.5084101942924
1727	Feb25-FISH2-3L1-rep2-m1bp-100x_Position033_32_cmle.ics	22	1	0	1	1	1	1	8.664	1.0	0.29461838721810885	1.1406495091114506	0.0	0.945909671874127	18956.0	321.7634711362619	133206.0	307.1363591284884
1728	Feb25-FISH2-3L1-rep2-m1bp-100x_Position033_32_cmle.ics	23	1	0	1	1	1	1	9.747	1.0	0.2837760674292786	1.0301120263701808	0.0	0.9529356966351162	23300.0	394.24298927511086	178154.0	410.77407116929203
1729	Feb25-FISH2-3L1-rep2-m1bp-100x_Position033_32_cmle.ics	24	1	0	1	0	0	0	8.014199999999999	0.0	0.2742472809639418	1.1487248936669967	0.0	0.9520094687025894	16946.0	287.1662969046367	108629.0	250.4685641470246
1730	Feb25-FISH2-3L1-rep2-m1bp-100x_Position033_32_cmle.ics	25	1	0	1	1	1	2	9.747	1.0	0.30098388708754714	1.3061319223246728	0.0	0.9458488736229251	22098.0	379.6219918603036	169463.0	390.7350181447609
1731	Feb25-FISH2-3L1-rep2-m1bp-100x_Position033_32_cmle.ics	26	1	0	1	1	1	1	8.4474	1.0	0.2851308733216387	1.0952701864046428	0.0	0.9586725661533687	18024.0	308.8931937916191	121499.0	280.14324052784565
1732	Feb25-FISH2-3L1-rep2-m1bp-100x_Position033_32_cmle.ics	27	1	0	1	1	1	1	9.747	1.0	0.28338349814654373	1.217218641212528	0.0	0.950548199084914	24190.0	412.0025699309162	188328.0	434.23251386536606
1733	Feb25-FISH2-3L1-rep2-m1bp-100x_Position033_32_cmle.ics	28	1	0	1	1	0	1	7.5809999999999995	0.0	0.2752665211453701	1.1842509117644646	0.0	0.9866502263637267	13332.0	229.24521045027993	75944.0	175.10595361810968
1734	Feb25-FISH2-3L1-rep2-m1bp-100x_Position033_32_cmle.ics	29	1	0	1	1	1	1	7.5809999999999995	1.0	0.23017258517962855	1.3278246516924253	0.0	0.9380810165072704	25958.0	413.19892170818764	188672.0	435.025683148583
1735	Feb25-FISH2-3L1-rep2-m1bp-100x_Position033_32_cmle.ics	30	1	0	1	1	1	2	9.747	1.0	0.25988681746931286	1.1156179546960914	0.0	0.9302104711012138	34294.0	576.271391702459	304434.0	701.9409812990573
1736	Feb25-FISH2-3L1-rep2-m1bp-100x_Position033_32_cmle.ics	31	1	0	1	1	1	1	9.747	1.0	0.29467977284072144	1.2912264231189858	0.0	0.9523857934740393	19998.0	344.69870200916773	144354.0	332.84057764390343
1737	Feb25-FISH2-3L1-rep2-m1bp-100x_Position033_32_cmle.ics	32	1	0	1	1	1	1	8.014199999999999	1.0	0.32324298031610493	1.4041271602651095	0.0	0.9556883005422179	13836.0	241.72552719148007	87007.0	200.61418553738113
1738	Feb25-FISH2-3L1-rep2-m1bp-100x_Position033_32_cmle.ics	34	1	0	1	0	0	0	5.415	0.0	0.2923105851790405	1.39706698807317	0.0	0.9915218174155805	5840.0	101.76895720329958	22689.0	52.31458682241245
1739	Feb25-FISH2-3L1-rep2-m1bp-100x_Position033_32_cmle.ics	35	1	0	1	1	1	1	8.664	1.0	0.2854342239169873	1.1338561755948853	0.0	0.945576480760338	17504.0	300.8533897674162	116341.0	268.2503127289121
1740	Feb25-FISH2-3L1-rep2-m1bp-100x_Position033_32_cmle.ics	36	1	0	1	1	1	1	9.097199999999999	1.0	0.2837227591230195	1.1535915688295593	0.0	0.9475169966077065	19570.0	335.6722045835913	137122.0	316.16557689906296
1741	Feb25-FISH2-3L1-rep2-m1bp-100x_Position033_32_cmle.ics	37	1	0	1	1	1	1	8.2308	1.0	0.2894472131687595	1.1830564357758844	0.0	0.9559892121192446	17106.0	290.6014983644434	113183.0	260.9688342510074
1742	Feb25-FISH2-3L1-rep2-m1bp-100x_Position033_32_cmle.ics	38	1	0	1	1	1	1	9.097199999999999	1.0	0.29624760433244623	1.2431220643802943	0.0	0.9634333290966943	18626.0	319.1868041832969	130101.0	299.97708405759096
1743	Feb25-FISH2-3L1-rep2-m1bp-100x_Position033_32_cmle.ics	39	1	0	1	1	1	1	7.5809999999999995	1.0	0.2538023821200863	1.1176064169033917	0.0	0.9293189285972338	16956.0	283.55131315437455	104594.0	241.16496514184882
1744	Feb25-FISH2-3L1-rep2-m1bp-100x_Position033_32_cmle.ics	40	1	0	1	0	0	0	6.0648	0.0	0.29388352763080355	1.1798041346288828	0.0	0.9777635153140657	9360.0	159.2043214679271	46161.0	106.43455605400771
1745	Feb25-FISH2-3L1-rep2-m1bp-100x_Position033_32_cmle.ics	41	1	0	1	1	1	1	8.014199999999999	1.0	0.30256348936886285	1.203673239476197	0.0	0.94904377581766	16078.0	274.04109482464617	105446.0	243.12944255260712
1746	Feb25-FISH2-3L1-rep2-m1bp-100x_Position033_32_cmle.ics	42	1	0	1	0	1	2	7.5809999999999995	1.0	0.2621586604572693	1.0796893980506699	0.0	0.9469265957014509	18662.0	305.10558333516013	122742.0	283.00925628086515
1747	Feb25-FISH2-3L1-rep2-m1bp-100x_Position033_32_cmle.ics	43	1	0	1	1	1	1	8.014199999999999	1.0	0.2749552348447369	1.0266929897258585	0.0	0.9731571074376286	17590.0	298.0708374626651	115028.0	265.2228962496566
1748	Feb25-FISH2-3L1-rep2-m1bp-100x_Position033_32_cmle.ics	44	1	0	1	1	1	1	7.147799999999999	1.0	0.30810559654517633	1.1593042985816784	0.0	0.9652331653402517	13288.0	225.4298762785559	79949.0	184.34038088347006
1749	Feb25-FISH2-3L1-rep2-m1bp-100x_Position033_32_cmle.ics	45	1	0	1	1	1	1	8.014199999999999	1.0	0.29918048866756186	1.0913736633053532	0.0	0.9692193690509756	16700.0	282.5815659444045	110998.0	255.9308258677834
1750	Feb25-FISH2-3L1-rep2-m1bp-100x_Position033_32_cmle.ics	46	1	0	1	1	1	1	8.014199999999999	1.0	0.27247024822418475	1.0645917534233273	0.0	0.9540735706157497	18798.0	314.8153672646182	126503.0	291.68108672906
1751	Feb25-FISH2-3L1-rep2-m1bp-100x_Position033_32_cmle.ics	47	1	0	1	0	0	0	7.3644	0.0	0.2998697846668995	1.589401271367035	0.0	0.991170772785062	8638.0	153.6952607417024	41339.0	95.31635174100701
1752	Feb25-FISH2-3L1-rep2-m1bp-100x_Position033_32_cmle.ics	49	1	0	1	1	1	1	7.797599999999999	1.0	0.27783755244546904	1.3258560935141743	0.0	0.9945460980480729	12834.0	221.2289509802857	72063.0	166.1574362106531
1753	Feb25-FISH2-3L1-rep2-m1bp-100x_Position033_32_cmle.ics	50	1	0	1	1	1	1	7.797599999999999	1.0	0.24291486766698903	1.0954308837121822	0.0	0.9085663946493344	19840.0	331.1035074668311	129513.0	298.6213179572085
1754	Feb25-FISH2-3L1-rep2-m1bp-100x_Position033_32_cmle.ics	51	1	0	1	1	1	1	8.664	1.0	0.29668978496480947	1.1450405358041624	0.0	0.964403907899764	19078.0	325.00480673732125	134966.0	311.19443453099376
1755	Feb25-FISH2-3L1-rep2-m1bp-100x_Position033_32_cmle.ics	52	1	0	1	1	1	1	8.014199999999999	1.0	0.27132833926854305	1.0627437944803888	0.0	0.9407237096954303	18394.0	307.1912089890657	122190.0	281.73649626826113
1756	Feb25-FISH2-3L1-rep2-m1bp-100x_Position033_32_cmle.ics	53	1	0	1	1	1	1	9.097199999999999	1.0	0.2919699877399136	1.1769953616175168	0.0	0.9408858807743588	19966.0	341.4558085438165	143344.0	330.5117957367839
1757	Feb25-FISH2-3L1-rep2-m1bp-100x_Position033_32_cmle.ics	54	1	0	1	0	1	0	6.9312	1.0	0.3063586167924312	1.2689325250011543	0.0	0.9752127087242268	10112.0	175.6821228625903	52923.0	122.02586620840644
1758	Feb25-FISH2-3L1-rep2-m1bp-100x_Position033_32_cmle.ics	55	1	0	1	1	1	1	9.097199999999999	1.0	0.29625523914747903	1.2276731830659207	0.0	0.9505685641691278	18746.0	322.0089603909756	131362.0	302.8846028544997
1759	Feb25-FISH2-3L1-rep2-m1bp-100x_Position033_32_cmle.ics	56	1	0	1	0	0	1	8.4474	0.0	0.27310054886344776	1.0686550811548428	0.0	0.9573762441695539	18338.0	314.1081693008912	122029.0	281.3652745979183
1760	Feb25-FISH2-3L1-rep2-m1bp-100x_Position033_32_cmle.ics	57	1	0	1	1	1	1	7.3644	1.0	0.2826062436120677	1.0654004634028964	0.0	0.9612331226545725	15412.0	259.69584338174053	95643.0	220.52642370558394
1761	Feb25-FISH2-3L1-rep2-m1bp-100x_Position033_32_cmle.ics	58	1	0	1	1	1	1	7.797599999999999	1.0	0.31550622029179887	1.282706691004481	0.0	0.9553148588175732	14704.0	252.4633938897807	94174.0	217.13931417928816
1762	Feb25-FISH2-3L1-rep2-m1bp-100x_Position033_32_cmle.ics	59	1	0	1	1	1	1	9.747	1.0	0.28152276042922014	1.1100543051080918	0.0	0.9478641290856942	22864.0	389.48470748158263	172488.0	397.7098352428172
1763	Feb25-FISH2-3L1-rep2-m1bp-100x_Position033_32_cmle.ics	60	1	0	1	1	1	1	7.797599999999999	1.0	0.3226864221547935	1.2206127249596381	0.0	0.963774008280171	14692.0	253.4122943580163	95123.0	219.3274468821164
1764	Feb25-FISH2-3L1-rep2-m1bp-100x_Position033_32_cmle.ics	62	1	0	1	1	1	1	9.747	1.0	0.29289888959556726	1.0391022325619286	0.0	0.9481461788995407	38972.0	641.3995211143151	391527.0	902.7534591572426
1765	Feb25-FISH2-3L1-rep2-m1bp-100x_Position033_32_cmle.ics	63	1	0	1	1	1	1	8.4474	1.0	0.28372961067750924	1.0854392308681522	0.0	0.9478345462558069	18434.0	313.6321612024691	125359.0	289.0433377174314
1766	Feb25-FISH2-3L1-rep2-m1bp-100x_Position034_33_cmle.ics	2	1	0	1	0	0	0	6.0648	0.0	0.2866323919827939	1.4145187913283686	0.0	0.9925411788411957	6276.0	110.38910505550044	25030.0	57.712288252676785
1767	Feb25-FISH2-3L1-rep2-m1bp-100x_Position034_33_cmle.ics	3	1	0	1	0	0	0	6.0648	0.0	0.3134205286831467	1.3383946221432048	0.0	0.9746430869286713	8448.0	146.28948801673144	40876.0	94.24880122318882
1768	Feb25-FISH2-3L1-rep2-m1bp-100x_Position034_33_cmle.ics	4	1	0	1	1	1	1	8.014199999999999	1.0	0.2709775612484598	1.067258821108709	0.0	0.954048929207259	18504.0	308.1047102206989	123208.0	284.08372397266487
1769	Feb25-FISH2-3L1-rep2-m1bp-100x_Position034_33_cmle.ics	5	1	0	1	1	1	1	6.7146	1.0	0.2823938943708497	1.0508972294608232	0.0	0.9785752556162326	12178.0	206.68588211777472	67153.0	154.8363281275271
1770	Feb25-FISH2-3L1-rep2-m1bp-100x_Position034_33_cmle.ics	6	1	0	1	0	1	0	6.497999999999999	1.0	0.2666581094735133	1.1321849001046818	0.0	0.9874237247455714	10618.0	180.81107638213356	53127.0	122.4962340391514
1771	Feb25-FISH2-3L1-rep2-m1bp-100x_Position034_33_cmle.ics	7	1	0	1	1	1	1	6.2814	1.0	0.23649122491805605	1.3312486227082594	0.0	0.9547527463336084	17004.0	271.40003744543264	101393.0	233.78434050354204
1772	Feb25-FISH2-3L1-rep2-m1bp-100x_Position034_33_cmle.ics	8	1	0	1	1	0	1	8.4474	0.0	0.29672376953468776	1.1349641182503012	0.0	0.9513708187133396	19768.0	335.13513760857415	142362.0	328.2475741201587
1773	Feb25-FISH2-3L1-rep2-m1bp-100x_Position034_33_cmle.ics	9	1	0	1	1	1	2	8.8806	1.0	0.28348559179776445	1.1451857158951015	0.0	0.9600401375589873	19682.0	334.3834973384485	138243.0	318.7502942434997
1774	Feb25-FISH2-3L1-rep2-m1bp-100x_Position034_33_cmle.ics	10	1	0	1	1	1	1	8.664	1.0	0.29907648914226714	1.2439203896489683	0.0	0.9564382343779676	15880.0	275.16329302065765	102906.0	237.27290191490042
1775	Feb25-FISH2-3L1-rep2-m1bp-100x_Position034_33_cmle.ics	11	1	0	1	1	1	1	9.097199999999999	1.0	0.2528494023603251	1.073383376227885	0.0	0.9348355439366767	27900.0	455.5683357245563	220349.0	508.0641232196994
1776	Feb25-FISH2-3L1-rep2-m1bp-100x_Position034_33_cmle.ics	12	1	0	1	1	1	1	8.664	1.0	0.2830226580483602	1.1179340924941594	0.0	0.9429054277232609	18172.0	311.21763382171434	122543.0	282.55041707342275
1777	Feb25-FISH2-3L1-rep2-m1bp-100x_Position034_33_cmle.ics	13	1	0	1	1	1	1	9.097199999999999	1.0	0.2738154767833902	1.0905028169829962	0.0	0.9598526499307247	18854.0	325.2182910947396	127382.0	293.70781870565213
1778	Feb25-FISH2-3L1-rep2-m1bp-100x_Position034_33_cmle.ics	14	1	0	1	1	1	1	8.4474	1.0	0.28634867602521624	1.1065767609272141	0.0	0.9471602354635337	19092.0	321.99412928534207	132739.0	306.05958571202814
1779	Feb25-FISH2-3L1-rep2-m1bp-100x_Position034_33_cmle.ics	15	1	0	1	1	1	1	8.014199999999999	1.0	0.2720606942536641	1.0624550559679977	0.0	0.9629241429151323	20300.0	337.52158614762186	141857.0	327.08318316659893
1780	Feb25-FISH2-3L1-rep2-m1bp-100x_Position034_33_cmle.ics	16	1	0	1	0	0	0	5.6316	0.0	0.2615445435188173	1.089503968045209	0.0	0.9691145301215832	9788.0	164.90727355815295	46568.0	107.3729859908371
1781	Feb25-FISH2-3L1-rep2-m1bp-100x_Position034_33_cmle.ics	17	1	0	1	1	1	1	9.747	1.0	0.29543998277284134	1.1292417516226543	0.0	0.9574514948814453	32150.0	538.3285461401878	294632.0	679.3402681766946
1782	Feb25-FISH2-3L1-rep2-m1bp-100x_Position034_33_cmle.ics	18	1	0	1	1	1	1	6.497999999999999	1.0	0.27255396995776965	1.0535062416293683	0.0	0.9638890633719813	12070.0	203.9446563908315	65097.0	150.0957582255094
1783	Feb25-FISH2-3L1-rep2-m1bp-100x_Position034_33_cmle.ics	19	1	0	1	1	1	1	8.4474	1.0	0.28066308794098643	1.0399597291589986	0.0	0.9500929379745029	20496.0	346.8402440202043	146174.0	337.0369965260398
1784	Feb25-FISH2-3L1-rep2-m1bp-100x_Position034_33_cmle.ics	20	1	0	1	1	1	1	7.797599999999999	1.0	0.28762716447169967	1.0540278754679735	0.0	0.9525758762704196	20170.0	336.18453604572716	144460.0	333.08498445791804
1785	Feb25-FISH2-3L1-rep2-m1bp-100x_Position034_33_cmle.ics	21	1	0	1	1	1	1	7.797599999999999	1.0	0.28312909985779544	1.3032986281569405	0.0	0.9890946730912791	12820.0	222.81190825298344	72627.0	167.45786491918324
1786	Feb25-FISH2-3L1-rep2-m1bp-100x_Position034_33_cmle.ics	22	1	0	1	1	1	1	5.848199999999999	1.0	0.2878329490997119	1.0672707395864274	0.0	0.969969318097931	10490.0	174.8610771729157	54201.0	124.97258232454394
1787	Feb25-FISH2-3L1-rep2-m1bp-100x_Position034_33_cmle.ics	24	1	0	1	1	1	1	9.5304	1.0	0.2735512119336521	1.155080391391133	0.0	0.9489507398203143	20294.0	347.5687831574877	142182.0	327.8325436812661
1788	Feb25-FISH2-3L1-rep2-m1bp-100x_Position034_33_cmle.ics	25	1	0	1	1	1	1	7.797599999999999	1.0	0.2910208950727808	1.0513631811687258	0.0	0.9507272903869171	17848.0	300.84067374754585	120954.0	278.8866205878653
1789	Feb25-FISH2-3L1-rep2-m1bp-100x_Position034_33_cmle.ics	26	1	0	1	1	1	1	6.0648	1.0	0.2851181650950939	1.0756942901213165	0.0	0.9688225445999619	10472.0	176.9631800916426	53806.0	124.06182108364072
1790	Feb25-FISH2-3L1-rep2-m1bp-100x_Position034_33_cmle.ics	27	1	0	1	1	1	1	9.747	1.0	0.28329079656068956	1.1780754928876853	0.0	0.9281172302266487	29654.0	498.230188798658	255573.0	589.2809686616606
1791	Feb25-FISH2-3L1-rep2-m1bp-100x_Position034_33_cmle.ics	28	1	0	1	1	1	1	7.147799999999999	1.0	0.2831337715489084	1.0663954814927754	0.0	0.9670443922742679	14864.0	250.44517236978157	90672.0	209.06466641816655
1792	Feb25-FISH2-3L1-rep2-m1bp-100x_Position034_33_cmle.ics	29	1	0	1	1	0	1	6.9312	0.0	0.285884895292026	1.0505048684200433	0.0	0.9618469354962028	14846.0	248.82584072288446	90946.0	209.69643497514753
1793	Feb25-FISH2-3L1-rep2-m1bp-100x_Position034_33_cmle.ics	30	1	0	1	0	1	1	7.147799999999999	1.0	0.27429246554822173	1.0485827497182534	0.0	0.9564242965905508	17186.0	285.461361184125	110954.0	255.82937398272074
1794	Feb25-FISH2-3L1-rep2-m1bp-100x_Position034_33_cmle.ics	32	1	0	1	1	1	1	6.9312	1.0	0.29802375939816883	1.080075153523797	0.0	0.9587840735803183	12816.0	218.06487290992303	74478.0	171.7257612657955
1795	Feb25-FISH2-3L1-rep2-m1bp-100x_Position034_33_cmle.ics	33	1	0	1	1	1	1	9.313799999999999	1.0	0.2852345227508043	1.1699821866971893	0.0	0.9654424452085804	21454.0	366.8216261461944	157811.0	363.86871440044655
1796	Feb25-FISH2-3L1-rep2-m1bp-100x_Position034_33_cmle.ics	34	1	0	1	0	1	0	6.9312	1.0	0.3071451190905963	1.333374600412765	0.0	0.9764876552211893	10640.0	183.61984554835178	57195.0	131.8759219581242
1797	Feb25-FISH2-3L1-rep2-m1bp-100x_Position034_33_cmle.ics	35	1	0	1	1	1	1	8.2308	1.0	0.25313358853515666	1.1713027670390166	0.0	0.9486728718419255	22806.0	380.0669191885265	162938.0	375.6901647349041
1798	Feb25-FISH2-3L1-rep2-m1bp-100x_Position034_33_cmle.ics	37	1	0	1	0	0	0	6.497999999999999	0.0	0.27540060213181683	1.151116306093926	0.0	0.9924087170128314	9594.0	166.25929407103092	46372.0	106.92106395737626
1799	Feb25-FISH2-3L1-rep2-m1bp-100x_Position034_33_cmle.ics	38	1	0	1	1	1	1	9.313799999999999	1.0	0.28842493573455247	1.2476768113745282	0.0	0.9462378103338317	19854.0	341.59765859579	141274.0	325.73894568951897
1800	Feb25-FISH2-3L1-rep2-m1bp-100x_Position034_33_cmle.ics	39	1	0	1	0	0	0	6.2814	0.0	0.287165999416849	1.4007380753435643	0.0	0.9949130356243548	6584.0	115.65723631976492	26920.0	62.0701078610491
1801	Feb25-FISH2-3L1-rep2-m1bp-100x_Position034_33_cmle.ics	40	1	0	1	0	0	0	7.3644	0.0	0.2979447701213553	1.564153547386159	0.0	0.989890067206574	8724.0	154.82138499328948	41823.0	96.432322476696
1802	Feb25-FISH2-3L1-rep2-m1bp-100x_Position034_33_cmle.ics	41	1	0	1	1	1	1	7.797599999999999	1.0	0.3065949668074218	1.2313565203397165	0.0	0.9771745803867958	13590.0	234.5194083611131	82487.0	190.19231007185576
1803	Feb25-FISH2-3L1-rep2-m1bp-100x_Position034_33_cmle.ics	42	1	0	1	1	1	1	8.4474	1.0	0.28797698613541345	1.1699974737803958	0.0	0.9560429712028429	17884.0	304.289984280918	120684.0	278.2640749295263
1804	Feb25-FISH2-3L1-rep2-m1bp-100x_Position034_33_cmle.ics	43	1	0	1	1	1	1	6.497999999999999	1.0	0.266062404156437	1.1398554436761728	0.0	0.9696838666595613	10580.0	179.37673233482084	52783.0	121.70306475593443
1805	Feb25-FISH2-3L1-rep2-m1bp-100x_Position034_33_cmle.ics	46	1	0	1	0	0	0	5.1983999999999995	0.0	0.30109738219377985	1.3906290890136703	0.0	0.9806985101699345	5678.0	98.99121779678525	22076.0	50.901177605517084
1806	Feb25-FISH2-3L1-rep2-m1bp-100x_Position034_33_cmle.ics	48	1	0	1	1	1	1	8.014199999999999	1.0	0.2893032180799885	1.194186005136796	0.0	0.9598180355251767	16580.0	279.8998412297691	107976.0	248.96292594370865
1807	Feb25-FISH2-3L1-rep2-m1bp-100x_Position034_33_cmle.ics	49	1	0	1	0	0	0	7.797599999999999	0.0	0.27672146907164974	1.3317387084312524	0.0	0.9938182006594508	10742.0	187.28022123738114	55071.0	126.9785627791915
1808	Feb25-FISH2-3L1-rep2-m1bp-100x_Position034_33_cmle.ics	50	1	0	1	1	1	1	6.7146	1.0	0.29013023091526824	1.1555983752924162	0.0	0.9618103343153922	12508.0	212.84355214334164	70852.0	163.36520364677008
1809	Feb25-FISH2-3L1-rep2-m1bp-100x_Position034_33_cmle.ics	51	1	0	1	1	1	1	7.3644	1.0	0.3029271657068477	1.1856913653893202	0.0	0.9573974758114279	13380.0	229.14763789411745	80099.0	184.68623958254724
1810	Feb25-FISH2-3L1-rep2-m1bp-100x_Position034_33_cmle.ics	52	1	0	1	1	1	1	6.7146	1.0	0.2542652189695189	1.0396796644607784	0.0	0.9883166597379414	10902.0	188.25787156895285	53973.0	124.44687710194663
1811	Feb25-FISH2-3L1-rep2-m1bp-100x_Position034_33_cmle.ics	53	1	0	1	1	1	1	8.014199999999999	1.0	0.27179206383296606	1.0683042381871912	0.0	0.9523448298590341	20670.0	340.89854034344944	145681.0	335.9002742684062
1812	Feb25-FISH2-3L1-rep2-m1bp-100x_Position034_33_cmle.ics	54	1	0	1	0	0	0	4.1154	0.0	0.2693472169065506	1.255466435004951	0.0	0.9942770035163372	3610.0	62.395719154493925	10585.0	24.406095531545496
1813	Feb25-FISH2-3L1-rep2-m1bp-100x_Position034_33_cmle.ics	55	1	0	1	1	1	1	7.5809999999999995	1.0	0.2956248369004199	1.1182801550172325	0.0	0.9481272960916503	16502.0	277.03326822091907	108380.0	249.8944387065565
1814	Feb25-FISH2-3L1-rep2-m1bp-100x_Position034_33_cmle.ics	56	1	0	1	1	1	1	7.5809999999999995	1.0	0.26725617811610614	1.154322684640102	0.0	0.958174344381857	19270.0	319.23130927935307	130035.0	299.82490622999705
1815	Feb25-FISH2-3L1-rep2-m1bp-100x_Position034_33_cmle.ics	57	1	0	1	1	1	1	7.3644	1.0	0.2741838209585193	1.017864852587223	0.0	0.9539011305228101	17704.0	292.567070340466	115985.0	267.429474749769
1816	Feb25-FISH2-3L1-rep2-m1bp-100x_Position034_33_cmle.ics	58	1	0	1	1	1	0	8.014199999999999	1.0	0.27960413067718876	1.088573568014834	0.0	0.9425707742640299	18138.0	303.81072114853373	121459.0	280.05101154142505
1817	Feb25-FISH2-3L1-rep2-m1bp-100x_Position034_33_cmle.ics	59	1	0	1	1	1	1	8.2308	1.0	0.28767734123684807	1.168773945041901	0.0	0.9529867213330417	17796.0	301.9489021753909	119732.0	276.0690250527166
1818	Feb25-FISH2-3L1-rep2-m1bp-100x_Position034_33_cmle.ics	60	1	0	1	1	1	1	8.2308	1.0	0.27633654620780823	1.0803543903338326	0.0	0.9628250352802081	18870.0	318.5542797378933	128130.0	295.432500751717
1819	Feb25-FISH2-3L1-rep2-m1bp-100x_Position034_33_cmle.ics	61	1	0	1	1	1	0	7.147799999999999	1.0	0.296336087812925	1.2037357357038314	0.0	0.9603001776602906	12296.0	211.1953313277394	69793.0	160.9234412312853
1820	Feb25-FISH2-3L1-rep2-m1bp-100x_Position034_33_cmle.ics	62	1	0	1	1	1	1	8.014199999999999	1.0	0.29052650907549715	1.089171801665506	0.0	0.9556364814503123	16962.0	287.19618671615655	111965.0	258.16046161450083
1821	Feb25-FISH2-3L1-rep2-m1bp-100x_Position034_33_cmle.ics	63	1	0	1	0	1	1	7.5809999999999995	1.0	0.30628380839508546	1.3968545482937487	0.0	0.9852010215058798	11528.0	201.8730515155604	64412.0	148.516336833057
1822	Feb25-FISH2-3L1-rep2-m1bp-100x_Position034_33_cmle.ics	64	1	0	1	1	1	1	7.797599999999999	1.0	0.2906322359551127	1.0440354543201187	0.0	0.9590503185391639	17456.0	294.02300866681344	116913.0	269.5691872347263
1823	Feb25-FISH2-3L1-rep2-m1bp-100x_Position034_33_cmle.ics	65	1	0	1	1	1	1	8.664	1.0	0.29122820396587173	1.2051624352077586	0.0	0.9489573066754743	19352.0	327.47685934997645	136609.0	314.982740148219
1824	Feb25-FISH2-3L1-rep2-m1bp-100x_Position034_33_cmle.ics	66	1	0	1	0	0	0	6.0648	0.0	0.27655617721394554	1.0943337002938256	0.0	0.9834594220595401	9076.0	155.22150310948535	42757.0	98.5858693096165
1825	Feb25-FISH2-3L1-rep2-m1bp-100x_Position035_34_cmle.ics	1	1	0	1	1	1	1	7.3644	1.0	0.30400811905447234	1.319427930701453	0.0	0.9779713940992288	11666.0	202.28883656959397	65328.0	150.62838062208826
1826	Feb25-FISH2-3L1-rep2-m1bp-100x_Position035_34_cmle.ics	2	1	0	1	1	1	1	9.747	1.0	0.29732814092356835	1.3354837132491315	0.0	0.9528754634622196	19918.0	348.340903263725	144132.0	332.3287067692693
1827	Feb25-FISH2-3L1-rep2-m1bp-100x_Position035_34_cmle.ics	3	1	0	1	1	1	1	7.797599999999999	1.0	0.290577959487336	1.3407894485163325	0.0	0.9807906053943096	12240.0	211.79287445263063	68640.0	158.26494069771212
1828	Feb25-FISH2-3L1-rep2-m1bp-100x_Position035_34_cmle.ics	4	1	0	1	2	2	1	9.747	2.0	0.2955654965798737	1.0507273743410974	0.0	0.9438487809712263	31744.0	530.5192609596818	289130.0	666.654171094544
1829	Feb25-FISH2-3L1-rep2-m1bp-100x_Position035_34_cmle.ics	5	1	0	1	1	1	1	9.747	1.0	0.27791878198285314	1.3096172815657392	0.0	0.9726494393915504	23478.0	400.912484551826	178330.0	411.1798787095426
1830	Feb25-FISH2-3L1-rep2-m1bp-100x_Position035_34_cmle.ics	7	1	0	1	1	1	1	9.747	1.0	0.2885024978530676	1.0583992189751712	0.0	0.9256522661740972	33642.0	560.4836144798373	311653.0	718.5860076233112
1831	Feb25-FISH2-3L1-rep2-m1bp-100x_Position035_34_cmle.ics	8	1	0	1	1	1	1	8.4474	1.0	0.29347644425274466	1.1721202340594667	0.0	0.95959609492706	17534.0	300.25993750869026	118272.0	272.70266704836547
1832	Feb25-FISH2-3L1-rep2-m1bp-100x_Position035_34_cmle.ics	9	1	0	1	1	1	1	9.747	1.0	0.3004961905111684	1.3482289406001062	0.0	0.9585337806692963	20880.0	357.80909848880304	155521.0	358.5886049278684
1833	Feb25-FISH2-3L1-rep2-m1bp-100x_Position035_34_cmle.ics	10	1	0	1	1	1	1	8.4474	1.0	0.3109935772210894	1.6064431377408952	0.0	0.9883131655043156	11614.0	207.65682028638713	65633.0	151.33162664354518
1834	Feb25-FISH2-3L1-rep2-m1bp-100x_Position035_34_cmle.ics	12	1	0	1	1	1	1	9.747	1.0	0.28412356106487036	1.1574119718077671	0.0	0.9473464166163768	23528.0	402.28732758683566	180886.0	417.0733109418175
1835	Feb25-FISH2-3L1-rep2-m1bp-100x_Position035_34_cmle.ics	13	1	0	1	1	1	1	9.747	1.0	0.2915977360163845	1.1974662655342558	0.0	0.9556917132912198	24122.0	412.5191825750719	190233.0	438.6249193436462
1836	Feb25-FISH2-3L1-rep2-m1bp-100x_Position035_34_cmle.ics	14	1	0	1	0	1	0	8.014199999999999	1.0	0.29457033421719203	1.2069956312492651	0.0	0.9777474473343517	14270.0	245.92419809860996	86997.0	200.59112829077594
1837	Feb25-FISH2-3L1-rep2-m1bp-100x_Position035_34_cmle.ics	15	1	0	1	1	1	1	8.8806	1.0	0.29151597289208114	1.140293882832983	0.0	0.9571732980575098	20726.0	349.59288100821857	151488.0	349.2896173720136
1838	Feb25-FISH2-3L1-rep2-m1bp-100x_Position035_34_cmle.ics	16	1	0	1	1	1	1	9.747	1.0	0.29002293800185713	1.2893466992033122	0.0	0.9523736709480236	22748.0	392.81390154739603	173742.0	400.6012139671023
1839	Feb25-FISH2-3L1-rep2-m1bp-100x_Position035_34_cmle.ics	17	1	0	1	1	1	1	8.4474	1.0	0.3029152407064849	1.498427239061741	0.0	0.9893573480956727	13054.0	229.30515488391833	77188.0	177.9742750957897
1840	Feb25-FISH2-3L1-rep2-m1bp-100x_Position035_34_cmle.ics	18	1	0	1	1	1	1	9.747	1.0	0.2852345481011193	1.2591741634513485	0.0	0.9572123648930012	21766.0	373.5132474181863	161266.0	371.834993102524
1841	Feb25-FISH2-3L1-rep2-m1bp-100x_Position035_34_cmle.ics	21	1	0	1	1	1	1	9.747	1.0	0.28890960288399287	1.2042520118855564	0.0	0.9518076019312622	22134.0	382.95427614946914	166435.0	383.7532838727231
1842	Feb25-FISH2-3L1-rep2-m1bp-100x_Position035_34_cmle.ics	22	1	0	1	1	1	1	9.747	1.0	0.2968645821357268	1.18013740511874	0.0	0.9542108372347122	20526.0	355.3046230627422	150664.0	347.3897002517497
1843	Feb25-FISH2-3L1-rep2-m1bp-100x_Position035_34_cmle.ics	23	1	0	1	1	2	1	9.747	2.0	0.30610335633867297	1.2041067206086817	0.0	0.9495074155099443	23508.0	405.30435029611454	187513.0	432.3533482670468
1844	Feb25-FISH2-3L1-rep2-m1bp-100x_Position035_34_cmle.ics	24	1	0	1	1	1	1	9.747	1.0	0.2943829412921376	1.2453646795286573	0.0	0.9584833893967556	23810.0	407.84041270335945	187443.0	432.1919475408108
1845	Feb25-FISH2-3L1-rep2-m1bp-100x_Position035_34_cmle.ics	25	1	0	1	1	1	2	9.747	1.0	0.27223351287950587	1.0734735655867345	0.0	0.9346860511433999	22316.0	378.7595057926577	163557.0	377.11740829976253
1846	Feb25-FISH2-3L1-rep2-m1bp-100x_Position035_34_cmle.ics	26	1	0	1	1	1	1	9.747	1.0	0.3260512979968326	1.4305130329936104	0.0	0.9580762246333782	22340.0	387.20682484366864	179284.0	413.37954003567336
1847	Feb25-FISH2-3L1-rep2-m1bp-100x_Position035_34_cmle.ics	27	1	0	1	1	1	1	8.8806	1.0	0.2871824371870702	1.2480107224447976	0.0	0.9575948675805342	17546.0	302.65798762463976	117117.0	270.03955506547135
1848	Feb25-FISH2-3L1-rep2-m1bp-100x_Position035_34_cmle.ics	28	1	0	1	1	1	1	9.747	1.0	0.3144319552869102	1.6805772684495839	0.0	0.9772005722030925	15666.0	279.83660447774423	103389.0	238.3865669259289
1849	Feb25-FISH2-3L1-rep2-m1bp-100x_Position035_34_cmle.ics	29	1	0	1	1	1	1	9.747	1.0	0.2920791456894181	1.2260451294478827	0.0	0.9521419260000398	22800.0	391.3311891381034	174955.0	403.39805798030625
1850	Feb25-FISH2-3L1-rep2-m1bp-100x_Position035_34_cmle.ics	30	1	0	1	1	1	1	9.747	1.0	0.29601832408343104	1.278704387368992	0.0	0.9572978019163042	22766.0	391.41395609387746	175737.0	405.2011346648286
1851	Feb25-FISH2-3L1-rep2-m1bp-100x_Position035_34_cmle.ics	31	1	0	1	0	0	0	4.9818	0.0	0.28776240469332237	1.4010886276438455	0.0	0.9950179170540754	4302.0	75.8474802753339	14233.0	32.81737909310222
1852	Feb25-FISH2-3L1-rep2-m1bp-100x_Position035_34_cmle.ics	32	1	0	1	1	1	2	9.747	1.0	0.3206686305177348	1.4427891513766316	0.0	0.9625972630166016	21462.0	372.9687462481538	167420.0	386.0244226633299
1853	Feb25-FISH2-3L1-rep2-m1bp-100x_Position035_34_cmle.ics	33	1	0	1	1	1	1	8.2308	1.0	0.27257768052760234	1.0351544592400097	0.0	0.9619398249020454	19954.0	336.1555075716665	138377.0	319.0592613480086
1854	Feb25-FISH2-3L1-rep2-m1bp-100x_Position035_34_cmle.ics	34	1	0	1	2	1	2	9.747	1.0	0.29482766700712126	1.0652525710105882	0.0	0.9367475817780627	36756.0	606.5520957402214	359791.0	829.5789813311559
1855	Feb25-FISH2-3L1-rep2-m1bp-100x_Position035_34_cmle.ics	35	1	0	1	0	0	0	5.848199999999999	0.0	0.2948518296234762	1.4799037795671262	0.0	0.994037439571641	6004.0	105.69143871722503	23754.0	54.77018358586034
1856	Feb25-FISH2-3L1-rep2-m1bp-100x_Position035_34_cmle.ics	37	1	0	1	1	1	1	9.097199999999999	1.0	0.29645747181151477	1.099632343390444	0.0	0.9594348798722647	20820.0	351.83399686106605	153807.0	354.6365928597466
1857	Feb25-FISH2-3L1-rep2-m1bp-100x_Position035_34_cmle.ics	38	1	0	1	1	1	2	9.747	1.0	0.2914403091569525	1.1133408140064236	0.0	0.962516214186187	26220.0	450.4404593635637	215525.0	496.94130745737766
1858	Feb25-FISH2-3L1-rep2-m1bp-100x_Position035_34_cmle.ics	39	1	0	1	1	1	1	9.747	1.0	0.2940004170024251	1.2709396854878345	0.0	0.9548401141178283	21046.0	367.06586165258165	155669.0	358.9298521776245
1859	Feb25-FISH2-3L1-rep2-m1bp-100x_Position035_34_cmle.ics	40	1	0	1	1	1	1	9.313799999999999	1.0	0.29106377440805087	1.5189360345657525	0.0	0.9863373736337406	16038.0	280.87091870377606	103037.0	237.57495184542782
1860	Feb25-FISH2-3L1-rep2-m1bp-100x_Position035_34_cmle.ics	41	1	0	1	1	2	1	9.747	2.0	0.3215679272748039	1.3100841776156538	0.0	0.9538447915717704	23304.0	404.25620560728527	189695.0	437.38443947628934
1861	Feb25-FISH2-3L1-rep2-m1bp-100x_Position035_34_cmle.ics	42	1	0	1	1	1	1	8.8806	1.0	0.2838986585969916	1.0503838327677824	0.0	0.9544078076383616	20222.0	342.33193475842825	144076.0	332.1995861882805
1862	Feb25-FISH2-3L1-rep2-m1bp-100x_Position035_34_cmle.ics	43	1	0	1	1	1	1	8.4474	1.0	0.2912513382244159	1.1322441374713081	0.0	0.9601614017213937	18836.0	319.3157989100333	131187.0	302.4811010389097
1863	Feb25-FISH2-3L1-rep2-m1bp-100x_Position035_34_cmle.ics	44	1	0	1	1	2	1	9.747	2.0	0.26292742613283837	1.0303584348423818	0.0	0.9260216544542486	31586.0	528.0181543677073	270666.0	624.0812709628051
1864	Feb25-FISH2-3L1-rep2-m1bp-100x_Position035_34_cmle.ics	46	1	0	1	1	1	1	9.747	1.0	0.3119969320097977	1.3110698465671828	0.0	0.9573061151596758	23748.0	411.5103886836627	192216.0	443.19717134544624
1865	Feb25-FISH2-3L1-rep2-m1bp-100x_Position035_34_cmle.ics	47	1	0	1	1	1	1	8.8806	1.0	0.2856781845672113	1.1096457814976832	0.0	0.9699225863128169	17966.0	310.1716042186686	121029.0	279.0595499374039
1866	Feb25-FISH2-3L1-rep2-m1bp-100x_Position035_34_cmle.ics	48	1	0	1	1	1	1	9.097199999999999	1.0	0.24525437439202075	1.0603497203175185	0.0	0.9395540674377055	22582.0	378.5718203806048	158025.0	364.36213947779663
1867	Feb25-FISH2-3L1-rep2-m1bp-100x_Position035_34_cmle.ics	49	1	0	1	1	1	1	9.747	1.0	0.281299830177548	1.0711300176786716	0.0	0.9528570359877008	24534.0	420.62639073318616	191651.0	441.8944369122556
1868	Feb25-FISH2-3L1-rep2-m1bp-100x_Position035_34_cmle.ics	50	1	0	1	0	0	0	5.1983999999999995	0.0	0.27821674208632163	1.3911644396312528	0.0	0.9938598711031054	4742.0	83.17610926977142	16196.0	37.3435166016921
1869	Feb25-FISH2-3L1-rep2-m1bp-100x_Position035_34_cmle.ics	51	1	0	1	1	1	1	9.747	1.0	0.2899266983952134	1.0434850096278494	0.0	0.9397794979840371	36224.0	600.5612388797731	349070.0	804.8593072457804
1870	Feb25-FISH2-3L1-rep2-m1bp-100x_Position035_34_cmle.ics	52	1	0	1	0	0	0	5.848199999999999	0.0	0.278642273279555	1.2353373746525633	0.0	0.9960691951848181	7352.0	126.92215178570184	31290.0	72.14612462749726
1871	Feb25-FISH2-3L1-rep2-m1bp-100x_Position035_34_cmle.ics	53	1	0	1	1	1	1	9.5304	1.0	0.28294254524721385	1.128379322693361	0.0	0.9486976105639412	22230.0	377.3759238038349	165780.0	382.2430342200862
1872	Feb25-FISH2-3L1-rep2-m1bp-100x_Position035_34_cmle.ics	54	1	0	1	1	1	1	8.664	1.0	0.2909893482551467	1.194348577009344	0.0	0.9583565953617299	19364.0	327.9322738121718	136680.0	315.1464465991156
1873	Feb25-FISH2-3L1-rep2-m1bp-100x_Position035_34_cmle.ics	56	1	0	1	2	1	1	9.747	1.0	0.3015837433230146	1.3339725031111473	0.0	0.9414203768468823	22816.0	392.0164259171457	177966.0	410.34059493311537
1874	Feb25-FISH2-3L1-rep2-m1bp-100x_Position035_34_cmle.ics	57	1	0	1	1	1	1	8.664	1.0	0.3025579178798292	1.3635676311937608	0.0	0.9799293148241462	15392.0	268.0726680754448	98769.0	227.73411899435212
1875	Feb25-FISH2-3L1-rep2-m1bp-100x_Position035_34_cmle.ics	59	1	0	1	1	1	1	9.747	1.0	0.2816544360747114	1.1755716127953966	0.0	0.9551400201152117	21586.0	372.8844214280841	158267.0	364.9201248456411
1876	Feb25-FISH2-3L1-rep2-m1bp-100x_Position035_34_cmle.ics	60	1	0	1	1	0	0	8.664	0.0	0.2970042410899083	1.206621026228229	0.0	0.9826310250412138	18488.0	314.8389373240893	128822.0	297.028062216793
1877	Feb25-FISH2-3L1-rep2-m1bp-100x_Position035_34_cmle.ics	61	1	0	1	1	1	1	7.5809999999999995	1.0	0.28161229459059917	1.0241856945320629	0.0	0.9638448851118144	16942.0	285.34491766662916	110039.0	253.71963591835
1878	Feb25-FISH2-3L1-rep2-m1bp-100x_Position035_34_cmle.ics	62	1	0	1	1	1	1	9.747	1.0	0.2794650460251898	1.161931082414145	0.0	0.948962090577142	22076.0	374.63653455192133	163049.0	375.9461001722212
1879	Feb25-FISH2-3L1-rep2-m1bp-100x_Position035_34_cmle.ics	63	1	0	1	0	0	1	7.3644	0.0	0.29106650747982626	1.1801643344741375	0.0	0.978978500925359	12664.0	216.25957852585606	72298.0	166.699281505874
1880	Feb25-FISH2-3L1-rep2-m1bp-100x_Position035_34_cmle.ics	64	1	0	1	1	1	1	9.747	1.0	0.2695992803939826	1.0538328024389756	0.0	0.9249571039031578	33600.0	554.4426665825096	300706.0	693.3452397646595
1881	Feb25-FISH2-3L1-rep2-m1bp-100x_Position035_34_cmle.ics	65	1	0	1	1	1	1	9.313799999999999	1.0	0.2973886434112036	1.524143747052484	0.0	0.9886540899487491	15162.0	267.35628773655026	95735.0	220.73855037435126
1882	Feb25-FISH2-3L1-rep2-m1bp-100x_Position035_34_cmle.ics	66	1	0	1	1	1	1	9.097199999999999	1.0	0.24981879079496527	1.1129518547180715	0.0	0.9434452602148189	25436.0	421.12361247895683	190660.0	439.6094637736858
1883	Feb25-FISH2-3L1-rep2-m1bp-100x_Position035_34_cmle.ics	67	1	0	1	1	1	1	9.5304	1.0	0.29778889110527107	1.2752393198300191	0.0	0.9654389243845646	18730.0	323.5706275006153	131533.0	303.2788817714477
1884	Feb25-FISH2-3L1-rep2-m1bp-100x_Position035_34_cmle.ics	68	1	0	1	1	1	1	9.747	1.0	0.3054650374159416	1.2816129212271474	0.0	0.9590018538503678	24238.0	417.1711783638555	196110.0	452.17566317348957
1885	Feb25-FISH2-3L1-rep2-m1bp-100x_Position035_34_cmle.ics	69	1	0	1	1	1	1	9.747	1.0	0.29923650467350643	1.3284572075937346	0.0	0.9724069692491014	23842.0	409.35131775450714	189363.0	436.6189388889986
1886	Feb25-FISH2-3L1-rep2-m1bp-100x_Position035_34_cmle.ics	70	1	0	1	2	2	1	9.747	2.0	0.2940096294712041	1.025842661094341	0.0	0.9357674207607466	35580.0	589.024756603036	342187.0	788.9890044074594
1887	Feb25-FISH2-3L1-rep2-m1bp-100x_Position035_34_cmle.ics	71	1	0	1	1	1	1	9.747	1.0	0.2803286055666409	1.0767255755193965	0.0	0.9599844570689497	24378.0	412.2016410988092	189498.0	436.93021171816804
1888	Feb25-FISH2-3L1-rep2-m1bp-100x_Position035_34_cmle.ics	72	1	0	1	1	1	1	9.747	1.0	0.308935620824803	1.3578958720905638	0.0	0.9773592626447275	22530.0	388.5506381189779	176746.0	407.52761084728775
1889	Feb25-FISH2-3L1-rep2-m1bp-100x_Position035_34_cmle.ics	73	1	0	1	1	1	1	9.097199999999999	1.0	0.2750772841214976	1.1164679533867854	0.0	0.9474958649720272	20686.0	351.0394976540522	146729.0	338.31667371262535
1890	Feb25-FISH2-3L1-rep2-m1bp-100x_Position035_34_cmle.ics	74	1	0	1	1	1	1	9.747	1.0	0.2892384512329789	1.228942802504086	0.0	0.9640207624388871	23636.0	402.4773811901767	183765.0	423.7114922394386
1891	Feb25-FISH2-3L1-rep2-m1bp-100x_Position035_34_cmle.ics	75	1	0	1	1	1	1	8.014199999999999	1.0	0.3044119917167915	1.4839415612167133	0.0	0.9796407016789302	12578.0	219.95493553539157	73185.0	168.74445927975032
1892	Feb25-FISH2-3L1-rep2-m1bp-100x_Position036_35_cmle.ics	1	1	0	1	2	2	1	9.313799999999999	2.0	0.2820107174423358	1.1172449696375573	0.0	0.936911094855201	40862.0	661.8463986994835	412464.0	951.0284163744336
1893	Feb25-FISH2-3L1-rep2-m1bp-100x_Position036_35_cmle.ics	2	1	0	1	1	1	1	8.8806	1.0	0.2885569626677128	1.1302853262169021	0.0	0.9480429582462774	19124.0	326.500906188069	133585.0	308.0102287748233
1894	Feb25-FISH2-3L1-rep2-m1bp-100x_Position036_35_cmle.ics	3	1	0	1	1	1	1	9.313799999999999	1.0	0.2951598545554778	1.2356411912522545	0.0	0.9584388203098873	20758.0	358.8275181767167	152785.0	352.28014225670086
1895	Feb25-FISH2-3L1-rep2-m1bp-100x_Position036_35_cmle.ics	4	1	0	1	1	1	1	8.4474	1.0	0.29495067859075863	1.4113522986199603	0.0	0.9868656116319892	12520.0	221.116319718223	71541.0	164.95384793786457
1896	Feb25-FISH2-3L1-rep2-m1bp-100x_Position036_35_cmle.ics	5	1	0	1	1	1	1	9.313799999999999	1.0	0.2994694891813981	1.1311231499477752	0.0	0.9654358093358172	21464.0	370.39205378993546	161814.0	373.09853021648587
1897	Feb25-FISH2-3L1-rep2-m1bp-100x_Position036_35_cmle.ics	6	1	0	1	1	1	0	7.797599999999999	1.0	0.25229091657547253	1.121530654415211	0.0	0.9697523709100259	13638.0	236.7155501913096	75223.0	173.4435261378788
1898	Feb25-FISH2-3L1-rep2-m1bp-100x_Position036_35_cmle.ics	7	1	0	1	0	0	1	6.9312	0.0	0.27744900096765784	1.2771875463449804	0.0	0.986417798340663	10802.0	185.39115925472743	55606.0	128.21212547256673
1899	Feb25-FISH2-3L1-rep2-m1bp-100x_Position036_35_cmle.ics	8	1	0	1	1	1	1	9.313799999999999	1.0	0.2596512415394098	1.0918219217736893	0.0	0.9286687924294168	30644.0	510.31356594192687	257032.0	592.6450209413512
1900	Feb25-FISH2-3L1-rep2-m1bp-100x_Position036_35_cmle.ics	9	1	0	1	1	1	1	6.9312	1.0	0.3026262034035426	1.2272960508662372	0.0	0.9790844166885855	10136.0	174.8609633727753	52787.0	121.71228765457647
1901	Feb25-FISH2-3L1-rep2-m1bp-100x_Position036_35_cmle.ics	10	1	0	1	1	1	1	9.313799999999999	1.0	0.3240822476382249	1.2832582870538698	0.0	0.9719760450768888	22636.0	389.18750653605184	182306.0	420.34743995974804
1902	Feb25-FISH2-3L1-rep2-m1bp-100x_Position036_35_cmle.ics	11	1	0	1	1	1	1	8.8806	1.0	0.27581169552281143	1.1144583487036135	0.0	0.9553699852193318	21282.0	357.3839662490004	153320.0	353.5137049500761
1903	Feb25-FISH2-3L1-rep2-m1bp-100x_Position036_35_cmle.ics	12	1	0	1	2	1	2	9.313799999999999	1.0	0.30241976400529386	1.220532750832248	0.0	0.9772779672494452	23360.0	397.03497706054344	184624.0	425.69210972282053
1904	Feb25-FISH2-3L1-rep2-m1bp-100x_Position036_35_cmle.ics	13	1	0	1	0	0	0	5.415	0.0	0.28705396203728456	1.3386580703917985	0.0	0.9913650310908155	5170.0	90.91531800911676	18728.0	43.18161144211469
1905	Feb25-FISH2-3L1-rep2-m1bp-100x_Position036_35_cmle.ics	14	1	0	1	1	1	0	7.5809999999999995	1.0	0.29993292977804126	1.4598081238480551	0.0	0.990605632265125	10794.0	189.07424366575103	57751.0	133.1579048693702
1906	Feb25-FISH2-3L1-rep2-m1bp-100x_Position036_35_cmle.ics	15	1	0	1	0	0	0	7.797599999999999	0.0	0.2815460429177616	1.2458236530305338	0.0	0.9942594867752182	11886.0	206.57339016108077	64655.0	149.07662792556204
1907	Feb25-FISH2-3L1-rep2-m1bp-100x_Position036_35_cmle.ics	16	1	0	1	1	1	1	7.5809999999999995	1.0	0.27350731977071085	1.0438444456490694	0.0	0.9432235575337791	16980.0	283.52593212513324	108809.0	250.8835945859172
1908	Feb25-FISH2-3L1-rep2-m1bp-100x_Position036_35_cmle.ics	17	1	0	1	1	1	1	7.797599999999999	1.0	0.2712348640825467	1.0672038628568359	0.0	0.9509280588080778	17978.0	300.51595118177136	118048.0	272.1861847244102
1909	Feb25-FISH2-3L1-rep2-m1bp-100x_Position036_35_cmle.ics	18	1	0	1	1	1	1	9.313799999999999	1.0	0.2561315818263189	1.206987386760804	0.0	0.9344543509862107	32810.0	536.0858214125467	282823.0	652.1119656606794
1910	Feb25-FISH2-3L1-rep2-m1bp-100x_Position036_35_cmle.ics	19	1	0	1	1	1	1	9.313799999999999	1.0	0.2982058223248877	1.264227261837185	0.0	0.9704174591432487	21324.0	365.85906002575393	159895.0	368.6738445929586
1911	Feb25-FISH2-3L1-rep2-m1bp-100x_Position036_35_cmle.ics	21	1	0	1	2	1	1	9.313799999999999	1.0	0.2946028285354098	1.2973052217963086	0.0	0.9715220389730296	22058.0	378.6812731244121	167202.0	385.5217746873377
1912	Feb25-FISH2-3L1-rep2-m1bp-100x_Position036_35_cmle.ics	22	1	0	1	0	0	0	6.497999999999999	0.0	0.2756006956889082	1.2051075764430286	0.0	0.9693083796930241	10454.0	177.66096807994475	52764.0	121.65925598738464
1913	Feb25-FISH2-3L1-rep2-m1bp-100x_Position036_35_cmle.ics	23	1	0	1	0	0	0	6.497999999999999	0.0	0.2998501413826545	1.4459918236562024	0.0	0.9917271066571399	8412.0	146.7254487908777	39726.0	91.5972178635972
1914	Feb25-FISH2-3L1-rep2-m1bp-100x_Position036_35_cmle.ics	24	1	0	1	1	1	1	9.313799999999999	1.0	0.3028220317081086	1.3497990457356217	0.0	0.9650215148024529	19854.0	343.00197352622627	144757.0	333.7697846820908
1915	Feb25-FISH2-3L1-rep2-m1bp-100x_Position036_35_cmle.ics	25	1	0	1	2	1	1	9.313799999999999	1.0	0.2892749271280395	1.228884740229597	0.0	0.9529479843641948	20870.0	360.4878722854646	152480.0	351.57689623524396
1916	Feb25-FISH2-3L1-rep2-m1bp-100x_Position036_35_cmle.ics	26	1	0	1	1	1	1	8.664	1.0	0.3194560681330607	1.387270864122306	0.0	0.961812891261083	14866.0	259.6881305759649	96332.0	222.11506799667836
1917	Feb25-FISH2-3L1-rep2-m1bp-100x_Position036_35_cmle.ics	28	1	0	1	0	0	0	4.1154	0.0	0.2813709491769126	1.3320065265112908	0.0	0.997673900269871	3436.0	59.42002302303729	10046.0	23.163309939528204
1918	Feb25-FISH2-3L1-rep2-m1bp-100x_Position036_35_cmle.ics	29	1	0	1	1	1	1	8.2308	1.0	0.26905702837685264	1.0765664592660702	0.0	0.9624131458485734	18414.0	308.7382098036978	121876.0	281.0124987248596
1919	Feb25-FISH2-3L1-rep2-m1bp-100x_Position036_35_cmle.ics	30	1	0	1	1	1	1	9.313799999999999	1.0	0.27570033685053685	1.121587886995756	0.0	0.9465557311225912	20422.0	349.8207530499206	144092.0	332.23647778284874
1920	Feb25-FISH2-3L1-rep2-m1bp-100x_Position036_35_cmle.ics	31	1	0	1	1	1	1	9.313799999999999	1.0	0.29300175801151135	1.2507843752292862	0.0	0.9621933189598065	20944.0	359.754267144437	154276.0	355.7179777255279
1921	Feb25-FISH2-3L1-rep2-m1bp-100x_Position036_35_cmle.ics	32	1	0	1	1	1	1	8.664	1.0	0.27734687620087484	1.1541884575753283	0.0	0.9439297503906107	18958.0	322.13584003194563	129263.0	298.04488679207986
1922	Feb25-FISH2-3L1-rep2-m1bp-100x_Position036_35_cmle.ics	33	1	0	1	1	1	1	9.313799999999999	1.0	0.298484439852794	1.363489961021763	0.0	0.9757304351669304	19146.0	332.86727317805634	136098.0	313.8045148466962
1923	Feb25-FISH2-3L1-rep2-m1bp-100x_Position036_35_cmle.ics	34	1	0	1	1	2	1	8.8806	2.0	0.2868715079028459	1.1262805924988568	0.0	0.9540622930643854	18490.0	318.53485155508673	126626.0	291.96469086230326
1924	Feb25-FISH2-3L1-rep2-m1bp-100x_Position036_35_cmle.ics	35	1	0	1	1	1	1	7.3644	1.0	0.3009794813812236	1.131517268936169	0.0	0.9635247464811589	13404.0	230.15208781385357	80056.0	184.58709342214513
1925	Feb25-FISH2-3L1-rep2-m1bp-100x_Position036_35_cmle.ics	36	1	0	1	1	1	1	9.313799999999999	1.0	0.28847063552454116	1.190463712117034	0.0	0.9577846706692675	19622.0	340.9770143380394	138816.0	320.07147447397443
1926	Feb25-FISH2-3L1-rep2-m1bp-100x_Position036_35_cmle.ics	37	1	0	1	1	1	1	9.313799999999999	1.0	0.28340179810189636	1.154908955186068	0.0	0.9435083444067504	19740.0	339.02661486803885	138834.0	320.1129775178637
1927	Feb25-FISH2-3L1-rep2-m1bp-100x_Position036_35_cmle.ics	38	1	0	1	1	1	1	9.313799999999999	1.0	0.2962120284981434	1.1684580731831287	0.0	0.9615523435477599	21892.0	376.6333266034919	165769.0	382.2176712488206
1928	Feb25-FISH2-3L1-rep2-m1bp-100x_Position036_35_cmle.ics	39	1	0	1	1	1	1	8.8806	1.0	0.29004916053958435	1.1324568467864693	0.0	0.9614269260928864	17862.0	308.5964107621972	120894.0	278.7482771082344
1929	Feb25-FISH2-3L1-rep2-m1bp-100x_Position036_35_cmle.ics	40	1	0	1	1	1	1	6.2814	1.0	0.27421661411778375	1.064436775099823	0.0	0.9682106757133039	14026.0	229.70494337891932	81794.0	188.59444288211924
1930	Feb25-FISH2-3L1-rep2-m1bp-100x_Position036_35_cmle.ics	41	1	0	1	1	1	1	8.8806	1.0	0.28599720524408856	1.1021534758448936	0.0	0.9609465700936526	19656.0	335.08974566983056	138579.0	319.52501772943253
1931	Feb25-FISH2-3L1-rep2-m1bp-100x_Position036_35_cmle.ics	42	1	0	1	1	1	1	9.313799999999999	1.0	0.3118288607067137	1.2722531808148017	0.0	0.9781688068611034	20650.0	358.1225490988949	155816.0	359.2687937027202
1932	Feb25-FISH2-3L1-rep2-m1bp-100x_Position036_35_cmle.ics	43	1	0	1	1	1	1	9.313799999999999	1.0	0.29287993471954205	1.1932722542111636	0.0	0.9643283783020377	20094.0	347.1717552646561	144950.0	334.2147895415701
1933	Feb25-FISH2-3L1-rep2-m1bp-100x_Position036_35_cmle.ics	44	1	0	1	1	1	1	7.3644	1.0	0.3023267403292973	1.3105093248069213	0.0	0.9786811373480121	11900.0	205.3415116209898	67117.0	154.7533220397486
1934	Feb25-FISH2-3L1-rep2-m1bp-100x_Position036_35_cmle.ics	45	1	0	1	1	1	1	7.5809999999999995	1.0	0.2866990338014837	1.295971627827056	0.0	0.959328055709037	12430.0	215.50061786082009	69774.0	160.87963246273551
1935	Feb25-FISH2-3L1-rep2-m1bp-100x_Position036_35_cmle.ics	46	1	0	1	1	1	2	9.313799999999999	1.0	0.3134864762843383	1.2397483553145054	0.0	0.9422012389216347	23518.0	400.7063460945285	189882.0	437.81560998780554
1936	Feb25-FISH2-3L1-rep2-m1bp-100x_Position036_35_cmle.ics	48	1	0	1	0	1	0	6.9312	1.0	0.28609314465614105	1.2469384555174088	0.0	0.985360696686674	11014.0	188.74796323567892	58136.0	134.0456088636683
1937	Feb25-FISH2-3L1-rep2-m1bp-100x_Position036_35_cmle.ics	49	1	0	1	1	1	1	8.2308	1.0	0.2934056876475593	1.1959284057515618	0.0	0.9640886576950736	16848.0	288.55722479358974	111386.0	256.825447036063
1938	Feb25-FISH2-3L1-rep2-m1bp-100x_Position036_35_cmle.ics	50	1	0	1	1	1	1	6.9312	1.0	0.25973202686489055	1.1058702765813564	0.0	0.9593847270579097	17838.0	291.16147615649135	114171.0	263.2468902155957
1939	Feb25-FISH2-3L1-rep2-m1bp-100x_Position036_35_cmle.ics	51	1	0	1	2	1	1	9.313799999999999	1.0	0.2811192217641745	1.192685170835642	0.0	0.9526609877741566	19948.0	340.95992884126815	140465.0	323.8736144391628
1940	Feb25-FISH2-3L1-rep2-m1bp-100x_Position036_35_cmle.ics	52	1	0	1	1	1	2	9.313799999999999	1.0	0.22703877865935657	1.343327038813387	0.0	0.9251623667175999	37210.0	614.6382923459782	321598.0	741.5164393721275
1941	Feb25-FISH2-3L1-rep2-m1bp-100x_Position036_35_cmle.ics	53	1	0	1	1	1	1	9.313799999999999	1.0	0.29450082140102257	1.2154689094881617	0.0	0.9868035289787724	22820.0	389.5312393685405	175910.0	405.60002503109763
1942	Feb25-FISH2-3L1-rep2-m1bp-100x_Position036_35_cmle.ics	54	1	0	1	1	1	1	6.9312	1.0	0.3071436055020737	1.307112498072632	0.0	0.9797224363895553	10586.0	184.30889458283528	56760.0	130.87293173080042
1943	Feb25-FISH2-3L1-rep2-m1bp-100x_Position036_35_cmle.ics	55	1	0	1	1	1	1	6.2814	1.0	0.26100193808402183	1.0401013268216834	0.0	0.9883713044213068	11240.0	189.46857374611378	57246.0	131.99351391581044
1944	Feb25-FISH2-3L1-rep2-m1bp-100x_Position036_35_cmle.ics	56	1	0	1	1	1	1	9.313799999999999	1.0	0.29080871981447326	1.1461973041414444	0.0	0.9580805368100557	21138.0	362.1470864460203	155838.0	359.3195196452515
1945	Feb25-FISH2-3L1-rep2-m1bp-100x_Position036_35_cmle.ics	57	1	0	1	0	1	1	8.664	1.0	0.29232871440401187	1.2225824195997566	0.0	0.9736850606520862	17628.0	302.31381137083247	118991.0	274.3604830792754
1946	Feb25-FISH2-3L1-rep2-m1bp-100x_Position036_35_cmle.ics	58	1	0	1	1	1	1	8.8806	1.0	0.30182468032826826	1.4947226528234423	0.0	0.9799863694759119	12990.0	230.80055780782612	76483.0	176.34873921012698
1947	Feb25-FISH2-3L1-rep2-m1bp-100x_Position036_35_cmle.ics	59	1	0	1	1	1	1	9.097199999999999	1.0	0.27994069141773165	1.0978919940017178	0.0	0.9446996441536828	19356.0	330.04720655088465	133977.0	308.91407284174505
1948	Feb25-FISH2-3L1-rep2-m1bp-100x_Position036_35_cmle.ics	60	1	0	1	1	1	1	8.014199999999999	1.0	0.28437248332125625	1.0404468957280093	0.0	0.9675649644005015	16986.0	288.31766288009356	111008.0	255.95388311438853
[truncated: 4,012 more rows]
