# Supplementary material for: M1BP cooperates with CP190 to activate transcription at TAD borders and promote chromatin insulator activity
Source: Nat Commun. 2021 Jul 7;12:4170. doi: 10.1038/s41467-021-24407-y (PMC8263732; doi:10.1038/s41467-021-24407-y)
Supplement: Supplementary file 6 — Source Data [file 41467_2021_24407_MOESM6_ESM.zip › Source Data_updated_060121/Source Data 8/Figure 8c/Figure 8c-tango-slide2/all-rep1/B_C.xls]

	Label	nuc.idx	tag	idx1	idx2	overlap	pcOverlap1	pcOverlap2
1	Feb25-FISH2-3L1-rep1-cp190-100x_Position001_0_cmle.ics	1	0	1	1	0.19598659614372857	0.7522123893805309	0.7522123893805309
2	Feb25-FISH2-3L1-rep1-cp190-100x_Position001_0_cmle.ics	2	0	1	1	0.11989768234675159	0.7428571428571428	0.4684684684684684
3	Feb25-FISH2-3L1-rep1-cp190-100x_Position001_0_cmle.ics	3	0	1	1	0.29052130722482117	0.6176470588235293	0.7159090909090908
4	Feb25-FISH2-3L1-rep1-cp190-100x_Position001_0_cmle.ics	6	0	1	1	0.28590985790379225	0.7560975609756095	0.7607361963190182
5	Feb25-FISH2-3L1-rep1-cp190-100x_Position001_0_cmle.ics	8	0	1	1	0.0	0.0	0.0
6	Feb25-FISH2-3L1-rep1-cp190-100x_Position001_0_cmle.ics	9	0	1	1	0.0	0.0	0.0
7	Feb25-FISH2-3L1-rep1-cp190-100x_Position001_0_cmle.ics	11	0	1	1	0.03458586990771681	0.16129032258064516	0.2884615384615385
8	Feb25-FISH2-3L1-rep1-cp190-100x_Position001_0_cmle.ics	12	0	1	1	0.4426991348187751	0.80672268907563	0.6931407942238266
9	Feb25-FISH2-3L1-rep1-cp190-100x_Position001_0_cmle.ics	13	0	1	1	0.03919731922874571	0.26984126984126977	0.26984126984126977
10	Feb25-FISH2-3L1-rep1-cp190-100x_Position001_0_cmle.ics	14	0	1	1	0.0	0.0	0.0
11	Feb25-FISH2-3L1-rep1-cp190-100x_Position001_0_cmle.ics	16	0	1	1	0.18215224818064185	0.7523809523809524	0.7523809523809524
12	Feb25-FISH2-3L1-rep1-cp190-100x_Position001_0_cmle.ics	17	0	1	1	0.06686601515491916	0.30208333333333337	0.3052631578947368
13	Feb25-FISH2-3L1-rep1-cp190-100x_Position001_0_cmle.ics	19	0	1	1	0.07839463845749142	0.3505154639175257	0.346938775510204
14	Feb25-FISH2-3L1-rep1-cp190-100x_Position001_0_cmle.ics	21	0	1	1	0.0	0.0	0.0
15	Feb25-FISH2-3L1-rep1-cp190-100x_Position001_0_cmle.ics	21	0	1	2	0.13834347963086724	0.3571428571428572	0.7692307692307692
16	Feb25-FISH2-3L1-rep1-cp190-100x_Position001_0_cmle.ics	21	0	2	1	0.13603775497035278	0.7564102564102564	0.3491124260355029
17	Feb25-FISH2-3L1-rep1-cp190-100x_Position001_0_cmle.ics	21	0	2	2	0.0	0.0	0.0
18	Feb25-FISH2-3L1-rep1-cp190-100x_Position001_0_cmle.ics	22	0	1	1	0.0945347110810926	0.4059405940594059	0.4019607843137254
19	Feb25-FISH2-3L1-rep1-cp190-100x_Position001_0_cmle.ics	23	0	1	1	0.01152862330257227	0.08196721311475409	0.078125
20	Feb25-FISH2-3L1-rep1-cp190-100x_Position001_0_cmle.ics	25	0	1	1	0.050725942531317986	0.2	0.20754716981132074
21	Feb25-FISH2-3L1-rep1-cp190-100x_Position001_0_cmle.ics	26	0	1	1	0.03919731922874571	0.140495867768595	0.14166666666666664
22	Feb25-FISH2-3L1-rep1-cp190-100x_Position001_0_cmle.ics	27	0	1	1	0.09222898642057815	0.4819277108433734	0.38095238095238093
23	Feb25-FISH2-3L1-rep1-cp190-100x_Position001_0_cmle.ics	28	0	1	1	0.059948841173375796	0.44067796610169485	0.22222222222222218
24	Feb25-FISH2-3L1-rep1-cp190-100x_Position001_0_cmle.ics	29	0	1	1	0.08761753709954924	0.42222222222222217	0.4269662921348314
25	Feb25-FISH2-3L1-rep1-cp190-100x_Position001_0_cmle.ics	30	0	1	1	0.09222898642057815	0.4166666666666667	0.4210526315789473
26	Feb25-FISH2-3L1-rep1-cp190-100x_Position001_0_cmle.ics	31	0	1	1	0.006917173981543361	0.034482758620689655	0.05660377358490565
27	Feb25-FISH2-3L1-rep1-cp190-100x_Position001_0_cmle.ics	32	0	1	1	0.15678927691498284	0.3035714285714285	0.3736263736263736
28	Feb25-FISH2-3L1-rep1-cp190-100x_Position001_0_cmle.ics	32	0	1	2	0.0	0.0	0.0
29	Feb25-FISH2-3L1-rep1-cp190-100x_Position001_0_cmle.ics	33	0	1	1	0.03228014524720235	0.12499999999999997	0.1238938053097345
30	Feb25-FISH2-3L1-rep1-cp190-100x_Position001_0_cmle.ics	34	0	1	1	0.12681485632829495	0.5555555555555556	0.6874999999999998
31	Feb25-FISH2-3L1-rep1-cp190-100x_Position001_0_cmle.ics	35	0	1	1	0.0	0.0	0.0
32	Feb25-FISH2-3L1-rep1-cp190-100x_Position001_0_cmle.ics	35	0	1	2	0.10375760972315042	0.23809523809523803	0.4838709677419354
33	Feb25-FISH2-3L1-rep1-cp190-100x_Position001_0_cmle.ics	36	0	1	1	0.029974420586687898	0.11926605504587155	0.11926605504587155
34	Feb25-FISH2-3L1-rep1-cp190-100x_Position001_0_cmle.ics	37	0	1	1	0.04842021787080353	0.2333333333333333	0.23595505617977525
35	Feb25-FISH2-3L1-rep1-cp190-100x_Position001_0_cmle.ics	38	0	1	1	0.13373203030983832	0.5321100917431193	0.58
36	Feb25-FISH2-3L1-rep1-cp190-100x_Position001_0_cmle.ics	39	0	1	1	0.13834347963086724	0.6122448979591837	0.631578947368421
37	Feb25-FISH2-3L1-rep1-cp190-100x_Position001_0_cmle.ics	43	0	1	1	0.12681485632829495	0.4545454545454544	0.5339805825242717
38	Feb25-FISH2-3L1-rep1-cp190-100x_Position001_0_cmle.ics	44	0	1	1	0.0	0.0	0.0
39	Feb25-FISH2-3L1-rep1-cp190-100x_Position001_0_cmle.ics	44	0	1	2	0.0	0.0	0.0
40	Feb25-FISH2-3L1-rep1-cp190-100x_Position001_0_cmle.ics	44	0	2	1	0.22596101673041646	0.7101449275362319	0.7538461538461537
41	Feb25-FISH2-3L1-rep1-cp190-100x_Position001_0_cmle.ics	44	0	2	2	0.0	0.0	0.0
42	Feb25-FISH2-3L1-rep1-cp190-100x_Position001_0_cmle.ics	46	0	1	1	0.0	0.0	0.0
43	Feb25-FISH2-3L1-rep1-cp190-100x_Position001_0_cmle.ics	49	0	1	1	0.0	0.0	0.0
44	Feb25-FISH2-3L1-rep1-cp190-100x_Position001_0_cmle.ics	50	0	1	1	0.1498721029334395	0.7222222222222222	0.21812080536912748
45	Feb25-FISH2-3L1-rep1-cp190-100x_Position001_0_cmle.ics	50	0	2	1	0.0	0.0	0.0
46	Feb25-FISH2-3L1-rep1-cp190-100x_Position001_0_cmle.ics	54	0	1	1	0.0	0.0	0.0
47	Feb25-FISH2-3L1-rep1-cp190-100x_Position001_0_cmle.ics	55	0	1	1	0.0	0.0	0.0
48	Feb25-FISH2-3L1-rep1-cp190-100x_Position001_0_cmle.ics	56	0	1	1	0.1291205809888094	0.4057971014492754	0.4028776978417265
49	Feb25-FISH2-3L1-rep1-cp190-100x_Position001_0_cmle.ics	57	0	1	1	0.1798465235201274	0.6446280991735536	0.6446280991735536
50	Feb25-FISH2-3L1-rep1-cp190-100x_Position001_0_cmle.ics	58	0	1	1	0.0	0.0	0.0
51	Feb25-FISH2-3L1-rep1-cp190-100x_Position001_0_cmle.ics	59	0	1	1	0.0	0.0	0.0
52	Feb25-FISH2-3L1-rep1-cp190-100x_Position001_0_cmle.ics	59	0	2	1	0.18215224818064185	0.6370967741935485	0.36405529953917043
53	Feb25-FISH2-3L1-rep1-cp190-100x_Position001_0_cmle.ics	60	0	1	1	0.14295492895189613	0.6391752577319587	0.6262626262626262
54	Feb25-FISH2-3L1-rep1-cp190-100x_Position001_0_cmle.ics	61	0	1	1	0.11989768234675159	0.4227642276422764	0.4684684684684684
55	Feb25-FISH2-3L1-rep1-cp190-100x_Position001_0_cmle.ics	64	0	1	1	0.0	0.0	0.0
56	Feb25-FISH2-3L1-rep1-cp190-100x_Position001_0_cmle.ics	65	0	1	1	0.0	0.0	0.0
57	Feb25-FISH2-3L1-rep1-cp190-100x_Position001_0_cmle.ics	66	0	1	1	0.0853118124390348	0.38947368421052625	0.4021739130434782
58	Feb25-FISH2-3L1-rep1-cp190-100x_Position001_0_cmle.ics	68	0	1	1	0.1291205809888094	0.5436893203883494	0.5436893203883494
59	Feb25-FISH2-3L1-rep1-cp190-100x_Position001_0_cmle.ics	69	0	1	1	0.06917173981543362	0.2608695652173913	0.2608695652173913
60	Feb25-FISH2-3L1-rep1-cp190-100x_Position001_0_cmle.ics	70	0	1	1	0.36661022102179813	0.7066666666666666	0.7066666666666666
61	Feb25-FISH2-3L1-rep1-cp190-100x_Position001_0_cmle.ics	71	0	1	1	0.02305724660514454	0.08928571428571427	0.08928571428571427
62	Feb25-FISH2-3L1-rep1-cp190-100x_Position001_0_cmle.ics	74	0	1	1	0.06225456583389025	0.40298507462686567	0.40298507462686567
63	Feb25-FISH2-3L1-rep1-cp190-100x_Position001_0_cmle.ics	75	0	1	1	0.050725942531317986	0.4313725490196078	0.20370370370370366
64	Feb25-FISH2-3L1-rep1-cp190-100x_Position001_0_cmle.ics	77	0	1	1	0.20520949478578637	0.7478991596638653	0.7542372881355931
65	Feb25-FISH2-3L1-rep1-cp190-100x_Position001_0_cmle.ics	81	0	1	1	0.11298050836520823	0.96078431372549	0.3426573426573426
66	Feb25-FISH2-3L1-rep1-cp190-100x_Position001_0_cmle.ics	82	0	1	1	0.07839463845749142	0.39999999999999997	0.293103448275862
67	Feb25-FISH2-3L1-rep1-cp190-100x_Position001_0_cmle.ics	83	0	1	1	0.0	0.0	0.0
68	Feb25-FISH2-3L1-rep1-cp190-100x_Position001_0_cmle.ics	84	0	1	1	0.03689159456823126	0.21621621621621623	0.21917808219178078
69	Feb25-FISH2-3L1-rep1-cp190-100x_Position001_0_cmle.ics	86	0	1	1	0.04611449321028908	0.2	0.2
70	Feb25-FISH2-3L1-rep1-cp190-100x_Position001_0_cmle.ics	87	0	1	1	0.09222898642057815	0.6349206349206349	0.6349206349206349
71	Feb25-FISH2-3L1-rep1-cp190-100x_Position001_0_cmle.ics	88	0	1	1	0.0645602904944047	0.3218390804597701	0.3181818181818182
72	Feb25-FISH2-3L1-rep1-cp190-100x_Position001_0_cmle.ics	90	0	1	1	0.0	0.0	0.0
73	Feb25-FISH2-3L1-rep1-cp190-100x_Position001_0_cmle.ics	92	0	1	1	0.0	0.0	0.0
74	Feb25-FISH2-3L1-rep1-cp190-100x_Position001_0_cmle.ics	92	0	1	2	0.0	0.0	0.0
75	Feb25-FISH2-3L1-rep1-cp190-100x_Position001_0_cmle.ics	92	0	1	3	0.0	0.0	0.0
76	Feb25-FISH2-3L1-rep1-cp190-100x_Position001_0_cmle.ics	92	0	2	1	0.0	0.0	0.0
77	Feb25-FISH2-3L1-rep1-cp190-100x_Position001_0_cmle.ics	92	0	2	2	0.15217782759395396	0.3707865168539326	0.45833333333333337
78	Feb25-FISH2-3L1-rep1-cp190-100x_Position001_0_cmle.ics	92	0	2	3	0.0	0.0	0.0
79	Feb25-FISH2-3L1-rep1-cp190-100x_Position001_0_cmle.ics	93	0	1	1	0.1798465235201274	0.78	0.7722772277227723
80	Feb25-FISH2-3L1-rep1-cp190-100x_Position001_0_cmle.ics	96	0	1	1	0.07839463845749142	0.3090909090909091	0.35789473684210515
81	Feb25-FISH2-3L1-rep1-cp190-100x_Position001_0_cmle.ics	100	0	1	1	0.0	0.0	0.0
82	Feb25-FISH2-3L1-rep1-cp190-100x_Position001_0_cmle.ics	104	0	1	1	0.11528623302572269	0.5681818181818181	0.5681818181818181
83	Feb25-FISH2-3L1-rep1-cp190-100x_Position001_0_cmle.ics	106	0	1	1	0.0	0.0	0.0
84	Feb25-FISH2-3L1-rep1-cp190-100x_Position001_0_cmle.ics	106	0	1	2	0.17292934953858402	0.41436464088397784	0.663716814159292
85	Feb25-FISH2-3L1-rep1-cp190-100x_Position001_0_cmle.ics	107	0	1	1	0.0	0.0	0.0
86	Feb25-FISH2-3L1-rep1-cp190-100x_Position001_0_cmle.ics	108	0	1	1	0.09222898642057815	0.7142857142857142	0.7142857142857142
87	Feb25-FISH2-3L1-rep1-cp190-100x_Position001_0_cmle.ics	109	0	1	1	0.11759195768623715	0.44347826086956516	0.44347826086956516
88	Feb25-FISH2-3L1-rep1-cp190-100x_Position001_0_cmle.ics	110	0	1	1	0.0899232617600637	0.3223140495867768	0.3223140495867768
89	Feb25-FISH2-3L1-rep1-cp190-100x_Position001_0_cmle.ics	111	0	1	1	0.11989768234675159	0.8387096774193549	0.6842105263157894
90	Feb25-FISH2-3L1-rep1-cp190-100x_Position001_0_cmle.ics	112	0	1	1	0.0	0.0	0.0
91	Feb25-FISH2-3L1-rep1-cp190-100x_Position001_0_cmle.ics	112	0	1	2	0.0	0.0	0.0
92	Feb25-FISH2-3L1-rep1-cp190-100x_Position001_0_cmle.ics	113	0	1	1	0.06686601515491916	0.3152173913043478	0.3152173913043478
93	Feb25-FISH2-3L1-rep1-cp190-100x_Position001_0_cmle.ics	114	0	1	1	0.03458586990771681	0.25	0.2173913043478261
94	Feb25-FISH2-3L1-rep1-cp190-100x_Position001_0_cmle.ics	115	0	1	1	0.04150304388926017	0.16981132075471697	0.16822429906542052
95	Feb25-FISH2-3L1-rep1-cp190-100x_Position001_0_cmle.ics	117	0	1	1	0.11298050836520823	0.5104166666666666	0.5384615384615384
96	Feb25-FISH2-3L1-rep1-cp190-100x_Position001_0_cmle.ics	119	0	1	1	0.06225456583389025	0.4153846153846153	0.4153846153846153
97	Feb25-FISH2-3L1-rep1-cp190-100x_Position001_0_cmle.ics	123	0	1	1	0.19137514682269965	0.4462365591397849	0.4438502673796791
98	Feb25-FISH2-3L1-rep1-cp190-100x_Position001_0_cmle.ics	125	0	1	1	0.0	0.0	0.0
99	Feb25-FISH2-3L1-rep1-cp190-100x_Position001_0_cmle.ics	126	0	1	1	0.19137514682269965	0.798076923076923	0.7904761904761903
100	Feb25-FISH2-3L1-rep1-cp190-100x_Position001_0_cmle.ics	128	0	1	1	0.16140072623601176	0.6481481481481479	0.6194690265486725
101	Feb25-FISH2-3L1-rep1-cp190-100x_Position001_0_cmle.ics	129	0	1	1	0.0	0.0	0.0
102	Feb25-FISH2-3L1-rep1-cp190-100x_Position001_0_cmle.ics	129	0	1	2	0.03689159456823126	0.07843137254901959	0.10526315789473684
103	Feb25-FISH2-3L1-rep1-cp190-100x_Position001_0_cmle.ics	130	0	1	1	0.20520949478578637	0.42180094786729855	0.4198113207547169
104	Feb25-FISH2-3L1-rep1-cp190-100x_Position001_0_cmle.ics	131	0	1	1	0.025362971265658993	0.12359550561797752	0.09649122807017545
105	Feb25-FISH2-3L1-rep1-cp190-100x_Position001_0_cmle.ics	132	0	1	1	0.07147746447594806	0.20945945945945946	0.21527777777777776
106	Feb25-FISH2-3L1-rep1-cp190-100x_Position001_0_cmle.ics	133	0	1	1	0.0	0.0	0.0
107	Feb25-FISH2-3L1-rep1-cp190-100x_Position001_0_cmle.ics	134	0	1	1	0.0	0.0	0.0
108	Feb25-FISH2-3L1-rep1-cp190-100x_Position001_0_cmle.ics	135	0	1	1	0.0	0.0	0.0
109	Feb25-FISH2-3L1-rep1-cp190-100x_Position001_0_cmle.ics	136	0	1	1	0.0	0.0	0.0
110	Feb25-FISH2-3L1-rep1-cp190-100x_Position001_0_cmle.ics	137	0	1	1	0.0	0.0	0.0
111	Feb25-FISH2-3L1-rep1-cp190-100x_Position001_0_cmle.ics	138	0	1	1	0.13142630564932387	0.5643564356435643	0.5757575757575758
112	Feb25-FISH2-3L1-rep1-cp190-100x_Position001_0_cmle.ics	139	0	1	1	0.27207550994070556	0.5339366515837103	0.5412844036697247
113	Feb25-FISH2-3L1-rep1-cp190-100x_Position001_0_cmle.ics	140	0	1	1	0.19829232080424303	0.34959349593495936	0.3481781376518218
114	Feb25-FISH2-3L1-rep1-cp190-100x_Position001_0_cmle.ics	141	0	1	1	0.1291205809888094	0.5384615384615384	0.5384615384615384
115	Feb25-FISH2-3L1-rep1-cp190-100x_Position002_1_cmle.ics	2	0	1	1	0.14526065361241058	0.4375	0.4344827586206896
116	Feb25-FISH2-3L1-rep1-cp190-100x_Position002_1_cmle.ics	3	0	1	1	0.0	0.0	0.0
117	Feb25-FISH2-3L1-rep1-cp190-100x_Position002_1_cmle.ics	4	0	1	1	0.0	0.0	0.0
118	Feb25-FISH2-3L1-rep1-cp190-100x_Position002_1_cmle.ics	5	0	1	1	0.07608891379697698	0.44	0.44
119	Feb25-FISH2-3L1-rep1-cp190-100x_Position002_1_cmle.ics	7	0	1	1	0.13373203030983832	0.5742574257425742	0.8923076923076921
120	Feb25-FISH2-3L1-rep1-cp190-100x_Position002_1_cmle.ics	7	0	1	2	0.0	0.0	0.0
121	Feb25-FISH2-3L1-rep1-cp190-100x_Position002_1_cmle.ics	8	0	1	1	0.0	0.0	0.0
122	Feb25-FISH2-3L1-rep1-cp190-100x_Position002_1_cmle.ics	9	0	1	1	0.0	0.0	0.0
123	Feb25-FISH2-3L1-rep1-cp190-100x_Position002_1_cmle.ics	9	0	1	2	0.0	0.0	0.0
124	Feb25-FISH2-3L1-rep1-cp190-100x_Position002_1_cmle.ics	9	0	1	3	0.0	0.0	0.0
125	Feb25-FISH2-3L1-rep1-cp190-100x_Position002_1_cmle.ics	9	0	2	1	0.0	0.0	0.0
126	Feb25-FISH2-3L1-rep1-cp190-100x_Position002_1_cmle.ics	9	0	2	2	0.0	0.0	0.0
127	Feb25-FISH2-3L1-rep1-cp190-100x_Position002_1_cmle.ics	9	0	2	3	0.0	0.0	0.0
128	Feb25-FISH2-3L1-rep1-cp190-100x_Position002_1_cmle.ics	10	0	1	1	0.23979536469350318	0.4227642276422764	0.5148514851485149
129	Feb25-FISH2-3L1-rep1-cp190-100x_Position002_1_cmle.ics	11	0	1	1	0.07378318913646252	0.2442748091603053	0.2442748091603053
130	Feb25-FISH2-3L1-rep1-cp190-100x_Position002_1_cmle.ics	12	0	1	1	0.08761753709954924	0.3064516129032258	0.3064516129032258
131	Feb25-FISH2-3L1-rep1-cp190-100x_Position002_1_cmle.ics	13	0	1	1	0.0	0.0	0.0
132	Feb25-FISH2-3L1-rep1-cp190-100x_Position002_1_cmle.ics	14	0	1	1	0.1590950015754973	0.5655737704918031	0.5655737704918031
133	Feb25-FISH2-3L1-rep1-cp190-100x_Position002_1_cmle.ics	15	0	1	1	0.0	0.0	0.0
134	Feb25-FISH2-3L1-rep1-cp190-100x_Position002_1_cmle.ics	15	0	1	2	0.06686601515491916	0.17058823529411765	0.29292929292929293
135	Feb25-FISH2-3L1-rep1-cp190-100x_Position002_1_cmle.ics	16	0	1	1	0.18215224818064185	0.6583333333333333	0.6583333333333333
136	Feb25-FISH2-3L1-rep1-cp190-100x_Position002_1_cmle.ics	17	0	1	1	0.11298050836520823	0.49	0.6363636363636362
137	Feb25-FISH2-3L1-rep1-cp190-100x_Position002_1_cmle.ics	18	0	1	1	0.11528623302572269	0.211864406779661	0.2127659574468085
138	Feb25-FISH2-3L1-rep1-cp190-100x_Position002_1_cmle.ics	19	0	1	1	0.41041898957157275	0.7355371900826444	0.7447698744769874
139	Feb25-FISH2-3L1-rep1-cp190-100x_Position002_1_cmle.ics	20	0	1	1	0.06686601515491916	0.35802469135802467	0.35802469135802467
140	Feb25-FISH2-3L1-rep1-cp190-100x_Position002_1_cmle.ics	21	0	1	1	0.0	0.0	0.0
141	Feb25-FISH2-3L1-rep1-cp190-100x_Position002_1_cmle.ics	21	0	2	1	0.0	0.0	0.0
142	Feb25-FISH2-3L1-rep1-cp190-100x_Position002_1_cmle.ics	22	0	1	1	0.10145188506263597	0.6875	0.352
143	Feb25-FISH2-3L1-rep1-cp190-100x_Position002_1_cmle.ics	22	0	1	2	0.0	0.0	0.0
144	Feb25-FISH2-3L1-rep1-cp190-100x_Position002_1_cmle.ics	22	0	2	1	0.0	0.0	0.0
145	Feb25-FISH2-3L1-rep1-cp190-100x_Position002_1_cmle.ics	22	0	2	2	0.16601217555704068	0.4444444444444444	0.7058823529411764
146	Feb25-FISH2-3L1-rep1-cp190-100x_Position002_1_cmle.ics	23	0	1	1	0.0	0.0	0.0
147	Feb25-FISH2-3L1-rep1-cp190-100x_Position002_1_cmle.ics	24	0	1	1	0.28129840858276334	0.8840579710144927	0.8714285714285712
148	Feb25-FISH2-3L1-rep1-cp190-100x_Position002_1_cmle.ics	25	0	1	1	0.1291205809888094	0.3589743589743589	0.356687898089172
149	Feb25-FISH2-3L1-rep1-cp190-100x_Position002_1_cmle.ics	26	0	1	1	0.0899232617600637	0.5492957746478873	0.2452830188679245
150	Feb25-FISH2-3L1-rep1-cp190-100x_Position002_1_cmle.ics	26	0	2	1	0.0	0.0	0.0
151	Feb25-FISH2-3L1-rep1-cp190-100x_Position002_1_cmle.ics	27	0	1	1	0.08761753709954924	0.39175257731958757	0.38775510204081626
152	Feb25-FISH2-3L1-rep1-cp190-100x_Position002_1_cmle.ics	28	0	1	1	0.08070036311800588	0.6481481481481479	0.6481481481481479
153	Feb25-FISH2-3L1-rep1-cp190-100x_Position002_1_cmle.ics	29	0	1	1	0.0645602904944047	0.20588235294117643	0.2545454545454546
154	Feb25-FISH2-3L1-rep1-cp190-100x_Position002_1_cmle.ics	30	0	1	1	0.08761753709954924	0.6333333333333332	0.6551724137931032
155	Feb25-FISH2-3L1-rep1-cp190-100x_Position002_1_cmle.ics	32	0	1	1	0.2582411619776188	0.7272727272727272	0.7368421052631577
156	Feb25-FISH2-3L1-rep1-cp190-100x_Position002_1_cmle.ics	34	0	1	1	0.14064920429138167	0.5350877192982456	0.5304347826086956
157	Feb25-FISH2-3L1-rep1-cp190-100x_Position002_1_cmle.ics	35	0	1	1	0.0	0.0	0.0
158	Feb25-FISH2-3L1-rep1-cp190-100x_Position002_1_cmle.ics	36	0	1	1	0.10606333438366487	0.338235294117647	0.34074074074074073
159	Feb25-FISH2-3L1-rep1-cp190-100x_Position002_1_cmle.ics	37	0	1	1	0.013834347963086722	0.0697674418604651	0.07058823529411765
160	Feb25-FISH2-3L1-rep1-cp190-100x_Position002_1_cmle.ics	38	0	1	1	0.0	0.0	0.0
161	Feb25-FISH2-3L1-rep1-cp190-100x_Position002_1_cmle.ics	39	0	1	1	0.14526065361241058	0.4921875	0.4846153846153845
162	Feb25-FISH2-3L1-rep1-cp190-100x_Position002_1_cmle.ics	41	0	1	1	0.0	0.0	0.0
163	Feb25-FISH2-3L1-rep1-cp190-100x_Position002_1_cmle.ics	41	0	1	2	0.11989768234675159	0.2260869565217391	0.6666666666666665
164	Feb25-FISH2-3L1-rep1-cp190-100x_Position002_1_cmle.ics	42	0	1	1	0.10375760972315042	0.3913043478260869	0.39473684210526316
165	Feb25-FISH2-3L1-rep1-cp190-100x_Position002_1_cmle.ics	43	0	1	1	0.1936808714832141	0.7777777777777776	0.7777777777777776
166	Feb25-FISH2-3L1-rep1-cp190-100x_Position002_1_cmle.ics	45	0	1	1	0.1890694221621852	0.6949152542372881	0.6833333333333332
167	Feb25-FISH2-3L1-rep1-cp190-100x_Position002_1_cmle.ics	47	0	1	1	0.08761753709954924	0.36893203883495135	0.36538461538461536
168	Feb25-FISH2-3L1-rep1-cp190-100x_Position002_1_cmle.ics	49	0	1	1	0.27207550994070556	0.6413043478260869	0.7023809523809524
169	Feb25-FISH2-3L1-rep1-cp190-100x_Position002_1_cmle.ics	50	0	1	1	0.027668695926173444	0.125	0.09999999999999999
170	Feb25-FISH2-3L1-rep1-cp190-100x_Position002_1_cmle.ics	51	0	1	1	0.17754079885961294	0.6209677419354839	0.611111111111111
171	Feb25-FISH2-3L1-rep1-cp190-100x_Position002_1_cmle.ics	52	0	1	1	0.0	0.0	0.0
172	Feb25-FISH2-3L1-rep1-cp190-100x_Position002_1_cmle.ics	52	0	2	1	0.03919731922874571	0.2982456140350877	0.15044247787610618
173	Feb25-FISH2-3L1-rep1-cp190-100x_Position002_1_cmle.ics	53	0	1	1	0.025362971265658993	0.12359550561797752	0.12222222222222222
174	Feb25-FISH2-3L1-rep1-cp190-100x_Position002_1_cmle.ics	54	0	1	1	0.1798465235201274	0.41052631578947363	0.40837696335078527
175	Feb25-FISH2-3L1-rep1-cp190-100x_Position002_1_cmle.ics	55	0	1	1	0.06686601515491916	0.21641791044776118	0.21641791044776118
176	Feb25-FISH2-3L1-rep1-cp190-100x_Position002_1_cmle.ics	57	0	1	1	0.0	0.0	0.0
177	Feb25-FISH2-3L1-rep1-cp190-100x_Position002_1_cmle.ics	59	0	1	1	0.3135785538299657	0.5074626865671641	0.53125
178	Feb25-FISH2-3L1-rep1-cp190-100x_Position002_1_cmle.ics	61	0	1	1	0.12681485632829495	0.3741496598639455	0.4296875
179	Feb25-FISH2-3L1-rep1-cp190-100x_Position002_1_cmle.ics	63	0	1	1	0.0	0.0	0.0
180	Feb25-FISH2-3L1-rep1-cp190-100x_Position002_1_cmle.ics	63	0	1	2	0.0	0.0	0.0
181	Feb25-FISH2-3L1-rep1-cp190-100x_Position002_1_cmle.ics	64	0	1	1	0.0	0.0	0.0
182	Feb25-FISH2-3L1-rep1-cp190-100x_Position002_1_cmle.ics	66	0	1	1	0.0	0.0	0.0
183	Feb25-FISH2-3L1-rep1-cp190-100x_Position002_1_cmle.ics	68	0	1	1	0.26285261129864773	0.4830508474576271	0.4851063829787234
184	Feb25-FISH2-3L1-rep1-cp190-100x_Position002_1_cmle.ics	69	0	1	1	0.12681485632829495	0.3503184713375796	0.3503184713375796
185	Feb25-FISH2-3L1-rep1-cp190-100x_Position002_1_cmle.ics	70	0	1	1	0.2144323934278442	0.6642857142857141	0.6739130434782609
186	Feb25-FISH2-3L1-rep1-cp190-100x_Position002_1_cmle.ics	71	0	1	1	0.19598659614372857	0.4450261780104712	0.6296296296296297
187	Feb25-FISH2-3L1-rep1-cp190-100x_Position002_1_cmle.ics	71	0	1	2	0.0	0.0	0.0
188	Feb25-FISH2-3L1-rep1-cp190-100x_Position002_1_cmle.ics	72	0	1	1	0.04150304388926017	0.14876033057851237	0.14754098360655737
189	Feb25-FISH2-3L1-rep1-cp190-100x_Position002_1_cmle.ics	73	0	1	1	0.053031667191832436	0.1586206896551724	0.15753424657534243
190	Feb25-FISH2-3L1-rep1-cp190-100x_Position002_1_cmle.ics	74	0	1	1	0.027668695926173444	0.22222222222222215	0.13483146067415727
191	Feb25-FISH2-3L1-rep1-cp190-100x_Position002_1_cmle.ics	74	0	2	1	0.0	0.0	0.0
192	Feb25-FISH2-3L1-rep1-cp190-100x_Position002_1_cmle.ics	75	0	1	1	0.13142630564932387	0.49137931034482746	0.4956521739130434
193	Feb25-FISH2-3L1-rep1-cp190-100x_Position002_1_cmle.ics	77	0	1	1	0.06686601515491916	0.5370370370370369	0.5370370370370369
194	Feb25-FISH2-3L1-rep1-cp190-100x_Position002_1_cmle.ics	78	0	1	1	0.16370645089652622	0.5259259259259259	0.5259259259259259
195	Feb25-FISH2-3L1-rep1-cp190-100x_Position002_1_cmle.ics	79	0	1	1	0.0	0.0	0.0
196	Feb25-FISH2-3L1-rep1-cp190-100x_Position002_1_cmle.ics	79	0	2	1	0.10375760972315042	0.5555555555555555	0.2556818181818182
197	Feb25-FISH2-3L1-rep1-cp190-100x_Position002_1_cmle.ics	80	0	1	1	0.12681485632829495	0.41984732824427473	0.42307692307692296
198	Feb25-FISH2-3L1-rep1-cp190-100x_Position002_1_cmle.ics	81	0	1	1	0.0	0.0	0.0
199	Feb25-FISH2-3L1-rep1-cp190-100x_Position002_1_cmle.ics	81	0	1	2	0.0	0.0	0.0
200	Feb25-FISH2-3L1-rep1-cp190-100x_Position002_1_cmle.ics	81	0	2	1	0.0	0.0	0.0
201	Feb25-FISH2-3L1-rep1-cp190-100x_Position002_1_cmle.ics	81	0	2	2	0.0	0.0	0.0
202	Feb25-FISH2-3L1-rep1-cp190-100x_Position002_1_cmle.ics	82	0	1	1	0.10375760972315042	0.4245283018867924	0.4205607476635513
203	Feb25-FISH2-3L1-rep1-cp190-100x_Position002_1_cmle.ics	83	0	1	1	0.08300608777852034	0.38297872340425526	0.37500000000000006
204	Feb25-FISH2-3L1-rep1-cp190-100x_Position002_1_cmle.ics	84	0	1	1	0.07378318913646252	0.23357664233576642	0.23021582733812945
205	Feb25-FISH2-3L1-rep1-cp190-100x_Position002_1_cmle.ics	85	0	1	1	0.0	0.0	0.0
206	Feb25-FISH2-3L1-rep1-cp190-100x_Position002_1_cmle.ics	86	0	1	1	0.0	0.0	0.0
207	Feb25-FISH2-3L1-rep1-cp190-100x_Position002_1_cmle.ics	87	0	1	1	0.0	0.0	0.0
208	Feb25-FISH2-3L1-rep1-cp190-100x_Position002_1_cmle.ics	87	0	1	2	0.37122167034282705	0.619230769230769	0.8131313131313131
209	Feb25-FISH2-3L1-rep1-cp190-100x_Position002_1_cmle.ics	88	0	1	1	0.0	0.0	0.0
210	Feb25-FISH2-3L1-rep1-cp190-100x_Position002_1_cmle.ics	89	0	1	1	0.0	0.0	0.0
211	Feb25-FISH2-3L1-rep1-cp190-100x_Position002_1_cmle.ics	89	0	2	1	0.0	0.0	0.0
212	Feb25-FISH2-3L1-rep1-cp190-100x_Position002_1_cmle.ics	90	0	1	1	0.0023057246605144538	0.0033557046979865767	0.003952569169960474
213	Feb25-FISH2-3L1-rep1-cp190-100x_Position002_1_cmle.ics	91	0	1	1	0.0	0.0	0.0
214	Feb25-FISH2-3L1-rep1-cp190-100x_Position002_1_cmle.ics	91	0	2	1	0.03919731922874571	0.2575757575757575	0.14782608695652172
215	Feb25-FISH2-3L1-rep1-cp190-100x_Position002_1_cmle.ics	92	0	1	1	0.09914616040212151	0.6056338028169013	0.6615384615384614
216	Feb25-FISH2-3L1-rep1-cp190-100x_Position002_1_cmle.ics	94	0	1	1	0.020751521944630084	0.08737864077669902	0.08653846153846154
217	Feb25-FISH2-3L1-rep1-cp190-100x_Position002_1_cmle.ics	95	0	1	1	0.16370645089652622	0.5378787878787877	0.546153846153846
218	Feb25-FISH2-3L1-rep1-cp190-100x_Position002_1_cmle.ics	96	0	1	1	0.0	0.0	0.0
219	Feb25-FISH2-3L1-rep1-cp190-100x_Position002_1_cmle.ics	97	0	1	1	0.0	0.0	0.0
220	Feb25-FISH2-3L1-rep1-cp190-100x_Position002_1_cmle.ics	98	0	1	1	0.0	0.0	0.0
221	Feb25-FISH2-3L1-rep1-cp190-100x_Position002_1_cmle.ics	99	0	1	1	0.04150304388926017	0.24324324324324328	0.17142857142857143
222	Feb25-FISH2-3L1-rep1-cp190-100x_Position002_1_cmle.ics	100	0	1	1	0.14526065361241058	0.6923076923076922	0.7
223	Feb25-FISH2-3L1-rep1-cp190-100x_Position002_1_cmle.ics	102	0	1	1	0.0	0.0	0.0
224	Feb25-FISH2-3L1-rep1-cp190-100x_Position002_1_cmle.ics	104	0	1	1	0.14526065361241058	0.5431034482758619	0.5526315789473684
225	Feb25-FISH2-3L1-rep1-cp190-100x_Position002_1_cmle.ics	105	0	1	1	0.08070036311800588	0.2991452991452991	0.3017241379310344
226	Feb25-FISH2-3L1-rep1-cp190-100x_Position002_1_cmle.ics	106	0	1	1	0.21673811808835866	0.3494423791821561	0.352059925093633
227	Feb25-FISH2-3L1-rep1-cp190-100x_Position002_1_cmle.ics	107	0	1	1	0.08300608777852034	0.43373493975903604	0.3302752293577982
228	Feb25-FISH2-3L1-rep1-cp190-100x_Position002_1_cmle.ics	110	0	1	1	0.03458586990771681	0.30000000000000004	0.2542372881355932
229	Feb25-FISH2-3L1-rep1-cp190-100x_Position002_1_cmle.ics	110	0	1	2	0.0	0.0	0.0
230	Feb25-FISH2-3L1-rep1-cp190-100x_Position002_1_cmle.ics	110	0	2	1	0.0	0.0	0.0
231	Feb25-FISH2-3L1-rep1-cp190-100x_Position002_1_cmle.ics	110	0	2	2	0.0	0.0	0.0
232	Feb25-FISH2-3L1-rep1-cp190-100x_Position002_1_cmle.ics	111	0	1	1	0.0645602904944047	0.24347826086956517	0.21705426356589144
233	Feb25-FISH2-3L1-rep1-cp190-100x_Position002_1_cmle.ics	115	0	1	1	0.0899232617600637	0.3070866141732283	0.3095238095238095
234	Feb25-FISH2-3L1-rep1-cp190-100x_Position002_1_cmle.ics	116	0	1	1	0.16370645089652622	0.7244897959183673	0.7171717171717171
235	Feb25-FISH2-3L1-rep1-cp190-100x_Position002_1_cmle.ics	117	0	1	1	0.03458586990771681	0.27777777777777773	0.27777777777777773
236	Feb25-FISH2-3L1-rep1-cp190-100x_Position002_1_cmle.ics	119	0	1	1	0.21673811808835866	0.8392857142857142	0.6811594202898551
237	Feb25-FISH2-3L1-rep1-cp190-100x_Position002_1_cmle.ics	120	0	1	1	0.08761753709954924	0.2638888888888889	0.26027397260273966
238	Feb25-FISH2-3L1-rep1-cp190-100x_Position002_1_cmle.ics	121	0	1	1	0.09222898642057815	0.27210884353741494	0.2702702702702703
239	Feb25-FISH2-3L1-rep1-cp190-100x_Position002_1_cmle.ics	122	0	1	1	0.17754079885961294	0.6637931034482757	0.658119658119658
240	Feb25-FISH2-3L1-rep1-cp190-100x_Position002_1_cmle.ics	123	0	1	1	0.30666137984842234	0.5833333333333334	0.6855670103092782
241	Feb25-FISH2-3L1-rep1-cp190-100x_Position002_1_cmle.ics	124	0	1	1	0.07147746447594806	0.5535714285714285	0.5535714285714285
242	Feb25-FISH2-3L1-rep1-cp190-100x_Position002_1_cmle.ics	126	0	1	1	0.0	0.0	0.0
243	Feb25-FISH2-3L1-rep1-cp190-100x_Position003_2_cmle.ics	1	0	1	1	0.13373203030983832	0.324022346368715	0.3222222222222222
244	Feb25-FISH2-3L1-rep1-cp190-100x_Position003_2_cmle.ics	3	0	1	1	0.14756637827292504	0.4812030075187969	0.4812030075187969
245	Feb25-FISH2-3L1-rep1-cp190-100x_Position003_2_cmle.ics	5	0	1	1	0.19598659614372857	0.6640625	0.6589147286821705
246	Feb25-FISH2-3L1-rep1-cp190-100x_Position003_2_cmle.ics	6	0	1	1	0.0	0.0	0.0
247	Feb25-FISH2-3L1-rep1-cp190-100x_Position003_2_cmle.ics	7	0	1	1	0.0	0.0	0.0
248	Feb25-FISH2-3L1-rep1-cp190-100x_Position003_2_cmle.ics	8	0	1	1	0.07378318913646252	0.29090909090909095	0.2882882882882883
249	Feb25-FISH2-3L1-rep1-cp190-100x_Position003_2_cmle.ics	9	0	1	1	0.0	0.0	0.0
250	Feb25-FISH2-3L1-rep1-cp190-100x_Position003_2_cmle.ics	10	0	1	1	0.0	0.0	0.0
251	Feb25-FISH2-3L1-rep1-cp190-100x_Position003_2_cmle.ics	11	0	1	1	0.0046114493210289076	0.029850746268656716	0.027397260273972598
252	Feb25-FISH2-3L1-rep1-cp190-100x_Position003_2_cmle.ics	11	0	1	2	0.0	0.0	0.0
253	Feb25-FISH2-3L1-rep1-cp190-100x_Position003_2_cmle.ics	13	0	1	1	0.11759195768623715	0.5483870967741935	0.45132743362831856
254	Feb25-FISH2-3L1-rep1-cp190-100x_Position003_2_cmle.ics	14	0	1	1	0.5049537006526654	0.7906137184115523	0.7934782608695653
255	Feb25-FISH2-3L1-rep1-cp190-100x_Position003_2_cmle.ics	15	0	1	1	0.02305724660514454	0.08130081300813008	0.08064516129032259
256	Feb25-FISH2-3L1-rep1-cp190-100x_Position003_2_cmle.ics	16	0	1	1	0.18215224818064185	0.6422764227642276	0.5766423357664233
257	Feb25-FISH2-3L1-rep1-cp190-100x_Position003_2_cmle.ics	17	0	1	1	0.09222898642057815	0.7692307692307692	0.7692307692307692
258	Feb25-FISH2-3L1-rep1-cp190-100x_Position003_2_cmle.ics	18	0	1	1	0.0	0.0	0.0
259	Feb25-FISH2-3L1-rep1-cp190-100x_Position003_2_cmle.ics	18	0	1	2	0.0	0.0	0.0
260	Feb25-FISH2-3L1-rep1-cp190-100x_Position003_2_cmle.ics	18	0	2	1	0.0	0.0	0.0
261	Feb25-FISH2-3L1-rep1-cp190-100x_Position003_2_cmle.ics	18	0	2	2	0.0	0.0	0.0
262	Feb25-FISH2-3L1-rep1-cp190-100x_Position003_2_cmle.ics	20	0	1	1	0.17754079885961294	0.7064220183486238	0.7064220183486238
263	Feb25-FISH2-3L1-rep1-cp190-100x_Position003_2_cmle.ics	21	0	1	1	0.2098209441068153	0.5796178343949044	0.49456521739130427
264	Feb25-FISH2-3L1-rep1-cp190-100x_Position003_2_cmle.ics	21	0	1	2	0.0	0.0	0.0
265	Feb25-FISH2-3L1-rep1-cp190-100x_Position003_2_cmle.ics	21	0	2	1	0.0	0.0	0.0
266	Feb25-FISH2-3L1-rep1-cp190-100x_Position003_2_cmle.ics	21	0	2	2	0.08761753709954924	0.36190476190476184	0.44186046511627897
267	Feb25-FISH2-3L1-rep1-cp190-100x_Position003_2_cmle.ics	23	0	1	1	0.08300608777852034	0.3272727272727273	0.3214285714285714
268	Feb25-FISH2-3L1-rep1-cp190-100x_Position003_2_cmle.ics	24	0	1	1	0.1590950015754973	0.47586206896551714	0.36125654450261774
269	Feb25-FISH2-3L1-rep1-cp190-100x_Position003_2_cmle.ics	25	0	1	1	0.1798465235201274	0.8764044943820224	0.6724137931034481
270	Feb25-FISH2-3L1-rep1-cp190-100x_Position003_2_cmle.ics	26	0	1	1	0.10375760972315042	0.46391752577319584	0.4591836734693877
271	Feb25-FISH2-3L1-rep1-cp190-100x_Position003_2_cmle.ics	28	0	1	1	0.16831790021755513	0.5748031496062992	0.584
272	Feb25-FISH2-3L1-rep1-cp190-100x_Position003_2_cmle.ics	29	0	1	1	0.01844579728411563	0.08421052631578946	0.08333333333333334
273	Feb25-FISH2-3L1-rep1-cp190-100x_Position003_2_cmle.ics	30	0	1	1	0.0	0.0	0.0
274	Feb25-FISH2-3L1-rep1-cp190-100x_Position003_2_cmle.ics	33	0	1	1	0.0	0.0	0.0
275	Feb25-FISH2-3L1-rep1-cp190-100x_Position003_2_cmle.ics	33	0	1	2	0.0	0.0	0.0
276	Feb25-FISH2-3L1-rep1-cp190-100x_Position003_2_cmle.ics	33	0	2	1	0.0	0.0	0.0
277	Feb25-FISH2-3L1-rep1-cp190-100x_Position003_2_cmle.ics	33	0	2	2	0.0	0.0	0.0
278	Feb25-FISH2-3L1-rep1-cp190-100x_Position003_2_cmle.ics	34	0	1	1	0.23287819071195984	0.6558441558441558	0.6558441558441558
279	Feb25-FISH2-3L1-rep1-cp190-100x_Position003_2_cmle.ics	35	0	1	1	0.15448355225446841	0.7052631578947368	0.7127659574468085
280	Feb25-FISH2-3L1-rep1-cp190-100x_Position003_2_cmle.ics	36	0	1	1	0.16370645089652622	0.6574074074074072	0.6513761467889908
281	Feb25-FISH2-3L1-rep1-cp190-100x_Position003_2_cmle.ics	37	0	1	1	0.050725942531317986	0.2268041237113402	0.23913043478260868
282	Feb25-FISH2-3L1-rep1-cp190-100x_Position003_2_cmle.ics	38	0	1	1	0.03458586990771681	0.13888888888888887	0.14285714285714285
283	Feb25-FISH2-3L1-rep1-cp190-100x_Position003_2_cmle.ics	39	0	1	1	0.14526065361241058	0.8399999999999999	0.818181818181818
284	Feb25-FISH2-3L1-rep1-cp190-100x_Position003_2_cmle.ics	40	0	1	1	0.0	0.0	0.0
285	Feb25-FISH2-3L1-rep1-cp190-100x_Position003_2_cmle.ics	40	0	1	2	0.0945347110810926	0.24404761904761904	0.2827586206896551
286	Feb25-FISH2-3L1-rep1-cp190-100x_Position003_2_cmle.ics	40	0	1	3	0.0	0.0	0.0
287	Feb25-FISH2-3L1-rep1-cp190-100x_Position003_2_cmle.ics	40	0	2	1	0.0	0.0	0.0
288	Feb25-FISH2-3L1-rep1-cp190-100x_Position003_2_cmle.ics	40	0	2	2	0.0	0.0	0.0
289	Feb25-FISH2-3L1-rep1-cp190-100x_Position003_2_cmle.ics	40	0	2	3	0.5049537006526654	0.739864864864865	0.5069444444444444
290	Feb25-FISH2-3L1-rep1-cp190-100x_Position003_2_cmle.ics	40	0	3	1	0.0	0.0	0.0
291	Feb25-FISH2-3L1-rep1-cp190-100x_Position003_2_cmle.ics	40	0	3	2	0.0	0.0	0.0
292	Feb25-FISH2-3L1-rep1-cp190-100x_Position003_2_cmle.ics	40	0	3	3	0.0	0.0	0.0
293	Feb25-FISH2-3L1-rep1-cp190-100x_Position003_2_cmle.ics	42	0	1	1	0.17292934953858402	0.48387096774193544	0.48387096774193544
294	Feb25-FISH2-3L1-rep1-cp190-100x_Position003_2_cmle.ics	44	0	1	1	0.16370645089652622	0.6761904761904761	0.6826923076923076
295	Feb25-FISH2-3L1-rep1-cp190-100x_Position003_2_cmle.ics	46	0	1	1	0.050725942531317986	0.2	0.2
296	Feb25-FISH2-3L1-rep1-cp190-100x_Position003_2_cmle.ics	47	0	1	1	0.04150304388926017	0.1607142857142857	0.1607142857142857
297	Feb25-FISH2-3L1-rep1-cp190-100x_Position003_2_cmle.ics	48	0	1	1	0.053031667191832436	0.4423076923076923	0.4509803921568627
298	Feb25-FISH2-3L1-rep1-cp190-100x_Position003_2_cmle.ics	48	0	1	2	0.0	0.0	0.0
299	Feb25-FISH2-3L1-rep1-cp190-100x_Position003_2_cmle.ics	48	0	2	1	0.0	0.0	0.0
300	Feb25-FISH2-3L1-rep1-cp190-100x_Position003_2_cmle.ics	48	0	2	2	0.08300608777852034	0.631578947368421	0.6101694915254237
301	Feb25-FISH2-3L1-rep1-cp190-100x_Position003_2_cmle.ics	49	0	1	1	0.0	0.0	0.0
302	Feb25-FISH2-3L1-rep1-cp190-100x_Position003_2_cmle.ics	49	0	1	2	0.3043556551879079	0.5076923076923077	0.9924812030075187
303	Feb25-FISH2-3L1-rep1-cp190-100x_Position003_2_cmle.ics	50	0	1	1	0.0899232617600637	0.4239130434782608	0.4239130434782608
304	Feb25-FISH2-3L1-rep1-cp190-100x_Position003_2_cmle.ics	51	0	1	1	0.0945347110810926	0.4408602150537633	0.4408602150537633
305	Feb25-FISH2-3L1-rep1-cp190-100x_Position003_2_cmle.ics	55	0	1	1	0.12681485632829495	0.5140186915887849	0.5
306	Feb25-FISH2-3L1-rep1-cp190-100x_Position003_2_cmle.ics	57	0	1	1	0.0	0.0	0.0
307	Feb25-FISH2-3L1-rep1-cp190-100x_Position003_2_cmle.ics	58	0	1	1	0.029974420586687898	0.18309859154929573	0.1857142857142857
308	Feb25-FISH2-3L1-rep1-cp190-100x_Position003_2_cmle.ics	59	0	1	1	0.20520949478578637	0.7063492063492062	0.700787401574803
309	Feb25-FISH2-3L1-rep1-cp190-100x_Position003_2_cmle.ics	60	0	1	1	0.0046114493210289076	0.028985507246376812	0.024999999999999994
310	Feb25-FISH2-3L1-rep1-cp190-100x_Position003_2_cmle.ics	60	0	1	2	0.0	0.0	0.0
311	Feb25-FISH2-3L1-rep1-cp190-100x_Position003_2_cmle.ics	60	0	1	3	0.0	0.0	0.0
312	Feb25-FISH2-3L1-rep1-cp190-100x_Position003_2_cmle.ics	60	0	2	1	0.0	0.0	0.0
313	Feb25-FISH2-3L1-rep1-cp190-100x_Position003_2_cmle.ics	60	0	2	2	0.0	0.0	0.0
314	Feb25-FISH2-3L1-rep1-cp190-100x_Position003_2_cmle.ics	60	0	2	3	0.0	0.0	0.0
315	Feb25-FISH2-3L1-rep1-cp190-100x_Position003_2_cmle.ics	61	0	1	1	0.24671253867504656	0.7379310344827585	0.7379310344827585
316	Feb25-FISH2-3L1-rep1-cp190-100x_Position003_2_cmle.ics	62	0	1	1	0.0	0.0	0.0
317	Feb25-FISH2-3L1-rep1-cp190-100x_Position003_2_cmle.ics	63	0	1	1	0.025362971265658993	0.15068493150684928	0.079136690647482
318	Feb25-FISH2-3L1-rep1-cp190-100x_Position003_2_cmle.ics	64	0	1	1	0.027668695926173444	0.11428571428571427	0.11428571428571427
319	Feb25-FISH2-3L1-rep1-cp190-100x_Position003_2_cmle.ics	66	0	1	1	0.01152862330257227	0.04504504504504504	0.04504504504504504
320	Feb25-FISH2-3L1-rep1-cp190-100x_Position003_2_cmle.ics	68	0	1	1	0.0	0.0	0.0
321	Feb25-FISH2-3L1-rep1-cp190-100x_Position003_2_cmle.ics	69	0	1	1	0.0	0.0	0.0
322	Feb25-FISH2-3L1-rep1-cp190-100x_Position003_2_cmle.ics	70	0	1	1	0.07378318913646252	0.23357664233576642	0.27826086956521734
323	Feb25-FISH2-3L1-rep1-cp190-100x_Position003_2_cmle.ics	71	0	1	1	0.17523507419909848	0.6846846846846846	0.6785714285714284
324	Feb25-FISH2-3L1-rep1-cp190-100x_Position003_2_cmle.ics	72	0	1	1	0.03689159456823126	0.2962962962962962	0.2962962962962962
325	Feb25-FISH2-3L1-rep1-cp190-100x_Position003_2_cmle.ics	73	0	1	1	0.0	0.0	0.0
326	Feb25-FISH2-3L1-rep1-cp190-100x_Position003_2_cmle.ics	74	0	1	1	0.0853118124390348	0.4157303370786517	0.4065934065934066
327	Feb25-FISH2-3L1-rep1-cp190-100x_Position003_2_cmle.ics	76	0	1	1	0.16370645089652622	0.5916666666666666	0.5966386554621848
328	Feb25-FISH2-3L1-rep1-cp190-100x_Position003_2_cmle.ics	77	0	1	1	0.11528623302572269	0.49504950495049505	0.4901960784313725
329	Feb25-FISH2-3L1-rep1-cp190-100x_Position003_2_cmle.ics	78	0	1	1	0.0	0.0	0.0
330	Feb25-FISH2-3L1-rep1-cp190-100x_Position003_2_cmle.ics	79	0	1	1	0.02305724660514454	0.08928571428571427	0.08771929824561404
331	Feb25-FISH2-3L1-rep1-cp190-100x_Position003_2_cmle.ics	80	0	1	1	0.07378318913646252	0.2758620689655172	0.2962962962962962
332	Feb25-FISH2-3L1-rep1-cp190-100x_Position003_2_cmle.ics	81	0	1	1	0.1498721029334395	0.5963302752293578	0.5963302752293578
333	Feb25-FISH2-3L1-rep1-cp190-100x_Position003_2_cmle.ics	83	0	1	1	0.0	0.0	0.0
334	Feb25-FISH2-3L1-rep1-cp190-100x_Position003_2_cmle.ics	84	0	1	1	0.1706236248780696	0.6166666666666667	0.6166666666666667
335	Feb25-FISH2-3L1-rep1-cp190-100x_Position003_2_cmle.ics	85	0	1	1	0.25132398799607547	0.6687116564417177	0.5343137254901961
336	Feb25-FISH2-3L1-rep1-cp190-100x_Position003_2_cmle.ics	85	0	2	1	0.0	0.0	0.0
337	Feb25-FISH2-3L1-rep1-cp190-100x_Position003_2_cmle.ics	86	0	1	1	0.19829232080424303	0.6056338028169013	0.6056338028169013
338	Feb25-FISH2-3L1-rep1-cp190-100x_Position003_2_cmle.ics	87	0	1	1	0.09222898642057815	0.4166666666666667	0.5633802816901408
339	Feb25-FISH2-3L1-rep1-cp190-100x_Position003_2_cmle.ics	88	0	1	1	0.0	0.0	0.0
340	Feb25-FISH2-3L1-rep1-cp190-100x_Position003_2_cmle.ics	89	0	1	1	0.07147746447594806	0.2743362831858407	0.5740740740740738
341	Feb25-FISH2-3L1-rep1-cp190-100x_Position003_2_cmle.ics	89	0	1	2	0.0	0.0	0.0
342	Feb25-FISH2-3L1-rep1-cp190-100x_Position003_2_cmle.ics	92	0	1	1	0.2536297126565899	0.6285714285714284	0.6285714285714284
343	Feb25-FISH2-3L1-rep1-cp190-100x_Position003_2_cmle.ics	93	0	1	1	0.0	0.0	0.0
344	Feb25-FISH2-3L1-rep1-cp190-100x_Position003_2_cmle.ics	94	0	1	1	0.0	0.0	0.0
345	Feb25-FISH2-3L1-rep1-cp190-100x_Position003_2_cmle.ics	95	0	1	1	0.2582411619776188	0.713375796178344	0.7088607594936709
346	Feb25-FISH2-3L1-rep1-cp190-100x_Position003_2_cmle.ics	96	0	1	1	0.0	0.0	0.0
347	Feb25-FISH2-3L1-rep1-cp190-100x_Position003_2_cmle.ics	97	0	1	1	0.0	0.0	0.0
348	Feb25-FISH2-3L1-rep1-cp190-100x_Position003_2_cmle.ics	97	0	2	1	0.0899232617600637	0.6842105263157895	0.1541501976284585
349	Feb25-FISH2-3L1-rep1-cp190-100x_Position003_2_cmle.ics	99	0	1	1	0.006917173981543361	0.023999999999999997	0.023809523809523805
350	Feb25-FISH2-3L1-rep1-cp190-100x_Position003_2_cmle.ics	100	0	1	1	0.1590950015754973	0.5348837209302325	0.5267175572519083
351	Feb25-FISH2-3L1-rep1-cp190-100x_Position003_2_cmle.ics	101	0	1	1	0.15448355225446841	0.5583333333333333	0.5491803278688524
352	Feb25-FISH2-3L1-rep1-cp190-100x_Position003_2_cmle.ics	102	0	1	1	0.0645602904944047	0.2916666666666667	0.482758620689655
353	Feb25-FISH2-3L1-rep1-cp190-100x_Position003_2_cmle.ics	103	0	1	1	0.11067478370469377	0.5454545454545454	0.6399999999999999
354	Feb25-FISH2-3L1-rep1-cp190-100x_Position003_2_cmle.ics	104	0	1	1	0.16831790021755513	0.24414715719063546	0.2607142857142857
355	Feb25-FISH2-3L1-rep1-cp190-100x_Position003_2_cmle.ics	105	0	1	1	0.0	0.0	0.0
356	Feb25-FISH2-3L1-rep1-cp190-100x_Position003_2_cmle.ics	106	0	1	1	0.14295492895189613	0.492063492063492	0.492063492063492
357	Feb25-FISH2-3L1-rep1-cp190-100x_Position003_2_cmle.ics	107	0	1	1	0.0	0.0	0.0
358	Feb25-FISH2-3L1-rep1-cp190-100x_Position003_2_cmle.ics	108	0	1	1	0.15217782759395396	0.8249999999999998	0.88
359	Feb25-FISH2-3L1-rep1-cp190-100x_Position003_2_cmle.ics	109	0	1	1	0.06917173981543362	0.23437500000000003	0.23622047244094488
360	Feb25-FISH2-3L1-rep1-cp190-100x_Position003_2_cmle.ics	111	0	1	1	0.15678927691498284	0.6126126126126126	0.7555555555555554
361	Feb25-FISH2-3L1-rep1-cp190-100x_Position003_2_cmle.ics	112	0	1	1	0.11067478370469377	0.417391304347826	0.417391304347826
362	Feb25-FISH2-3L1-rep1-cp190-100x_Position003_2_cmle.ics	113	0	1	1	0.15217782759395396	0.5641025641025641	0.6470588235294117
363	Feb25-FISH2-3L1-rep1-cp190-100x_Position003_2_cmle.ics	116	0	1	1	0.1844579728411563	0.583941605839416	0.5797101449275363
364	Feb25-FISH2-3L1-rep1-cp190-100x_Position003_2_cmle.ics	117	0	1	1	0.19829232080424303	0.671875	0.6666666666666666
365	Feb25-FISH2-3L1-rep1-cp190-100x_Position003_2_cmle.ics	118	0	1	1	0.07839463845749142	0.39999999999999997	0.3177570093457943
366	Feb25-FISH2-3L1-rep1-cp190-100x_Position003_2_cmle.ics	119	0	1	1	0.14295492895189613	0.308457711442786	0.5486725663716814
367	Feb25-FISH2-3L1-rep1-cp190-100x_Position003_2_cmle.ics	119	0	1	2	0.0	0.0	0.0
368	Feb25-FISH2-3L1-rep1-cp190-100x_Position003_2_cmle.ics	120	0	1	1	0.07147746447594806	0.3263157894736841	0.3263157894736841
369	Feb25-FISH2-3L1-rep1-cp190-100x_Position003_2_cmle.ics	121	0	1	1	0.0	0.0	0.0
370	Feb25-FISH2-3L1-rep1-cp190-100x_Position003_2_cmle.ics	122	0	1	1	0.027668695926173444	0.20689655172413787	0.21052631578947367
371	Feb25-FISH2-3L1-rep1-cp190-100x_Position003_2_cmle.ics	123	0	1	1	0.03228014524720235	0.14736842105263154	0.14736842105263154
372	Feb25-FISH2-3L1-rep1-cp190-100x_Position003_2_cmle.ics	124	0	1	1	0.06225456583389025	0.27	0.27272727272727276
373	Feb25-FISH2-3L1-rep1-cp190-100x_Position004_3_cmle.ics	1	0	1	1	0.0	0.0	0.0
374	Feb25-FISH2-3L1-rep1-cp190-100x_Position004_3_cmle.ics	1	0	2	1	0.1706236248780696	0.556390977443609	0.35071090047393366
375	Feb25-FISH2-3L1-rep1-cp190-100x_Position004_3_cmle.ics	2	0	1	1	0.04150304388926017	0.16822429906542052	0.16981132075471697
376	Feb25-FISH2-3L1-rep1-cp190-100x_Position004_3_cmle.ics	3	0	1	1	0.013834347963086722	0.11538461538461536	0.11764705882352938
377	Feb25-FISH2-3L1-rep1-cp190-100x_Position004_3_cmle.ics	4	0	1	1	0.0	0.0	0.0
378	Feb25-FISH2-3L1-rep1-cp190-100x_Position004_3_cmle.ics	6	0	1	1	0.16601217555704068	0.43902439024390233	0.4444444444444444
379	Feb25-FISH2-3L1-rep1-cp190-100x_Position004_3_cmle.ics	9	0	1	1	0.0	0.0	0.0
380	Feb25-FISH2-3L1-rep1-cp190-100x_Position004_3_cmle.ics	10	0	1	1	0.30666137984842234	0.624413145539906	0.5236220472440944
381	Feb25-FISH2-3L1-rep1-cp190-100x_Position004_3_cmle.ics	11	0	1	1	0.09222898642057815	0.5633802816901408	0.5633802816901408
382	Feb25-FISH2-3L1-rep1-cp190-100x_Position004_3_cmle.ics	12	0	1	1	0.02305724660514454	0.09523809523809523	0.09523809523809523
383	Feb25-FISH2-3L1-rep1-cp190-100x_Position004_3_cmle.ics	14	0	1	1	0.0	0.0	0.0
384	Feb25-FISH2-3L1-rep1-cp190-100x_Position004_3_cmle.ics	15	0	1	1	0.0	0.0	0.0
385	Feb25-FISH2-3L1-rep1-cp190-100x_Position004_3_cmle.ics	15	0	2	1	0.0	0.0	0.0
386	Feb25-FISH2-3L1-rep1-cp190-100x_Position004_3_cmle.ics	16	0	1	1	0.19598659614372857	0.5	0.5
387	Feb25-FISH2-3L1-rep1-cp190-100x_Position004_3_cmle.ics	17	0	1	1	0.05533739185234689	0.2242990654205607	0.2201834862385321
388	Feb25-FISH2-3L1-rep1-cp190-100x_Position004_3_cmle.ics	18	0	1	1	0.09684043574160706	0.43298969072164945	0.4285714285714285
389	Feb25-FISH2-3L1-rep1-cp190-100x_Position004_3_cmle.ics	19	0	1	1	0.06225456583389025	0.2368421052631579	0.23478260869565215
390	Feb25-FISH2-3L1-rep1-cp190-100x_Position004_3_cmle.ics	20	0	1	1	0.16140072623601176	0.6363636363636364	0.6422018348623852
391	Feb25-FISH2-3L1-rep1-cp190-100x_Position004_3_cmle.ics	21	0	1	1	0.009222898642057815	0.04210526315789473	0.04
392	Feb25-FISH2-3L1-rep1-cp190-100x_Position004_3_cmle.ics	22	0	1	1	0.1844579728411563	0.8080808080808081	0.6896551724137929
393	Feb25-FISH2-3L1-rep1-cp190-100x_Position004_3_cmle.ics	23	0	1	1	0.10836905904417933	0.4563106796116504	0.6184210526315789
394	Feb25-FISH2-3L1-rep1-cp190-100x_Position004_3_cmle.ics	24	0	1	1	0.0	0.0	0.0
395	Feb25-FISH2-3L1-rep1-cp190-100x_Position004_3_cmle.ics	25	0	1	1	0.09684043574160706	0.3471074380165288	0.34426229508196715
396	Feb25-FISH2-3L1-rep1-cp190-100x_Position004_3_cmle.ics	26	0	1	1	0.14526065361241058	0.6057692307692307	0.611650485436893
397	Feb25-FISH2-3L1-rep1-cp190-100x_Position004_3_cmle.ics	28	0	1	1	0.0	0.0	0.0
398	Feb25-FISH2-3L1-rep1-cp190-100x_Position004_3_cmle.ics	30	0	1	1	0.0	0.0	0.0
399	Feb25-FISH2-3L1-rep1-cp190-100x_Position004_3_cmle.ics	31	0	1	1	0.08070036311800588	0.6249999999999999	0.6363636363636364
400	Feb25-FISH2-3L1-rep1-cp190-100x_Position004_3_cmle.ics	32	0	1	1	0.13603775497035278	0.4538461538461538	0.45038167938931295
401	Feb25-FISH2-3L1-rep1-cp190-100x_Position004_3_cmle.ics	33	0	1	1	0.23979536469350318	0.7123287671232875	0.7172413793103447
402	Feb25-FISH2-3L1-rep1-cp190-100x_Position004_3_cmle.ics	34	0	1	1	0.0	0.0	0.0
403	Feb25-FISH2-3L1-rep1-cp190-100x_Position004_3_cmle.ics	35	0	1	1	0.11528623302572269	0.47619047619047616	0.47619047619047616
404	Feb25-FISH2-3L1-rep1-cp190-100x_Position004_3_cmle.ics	36	0	1	1	0.0	0.0	0.0
405	Feb25-FISH2-3L1-rep1-cp190-100x_Position004_3_cmle.ics	36	0	2	1	0.15448355225446841	0.41874999999999996	0.3160377358490566
406	Feb25-FISH2-3L1-rep1-cp190-100x_Position004_3_cmle.ics	37	0	1	1	0.006917173981543361	0.05263157894736842	0.05263157894736842
407	Feb25-FISH2-3L1-rep1-cp190-100x_Position004_3_cmle.ics	38	0	1	1	0.15678927691498284	0.586206896551724	0.586206896551724
408	Feb25-FISH2-3L1-rep1-cp190-100x_Position004_3_cmle.ics	39	0	1	1	0.09684043574160706	0.41176470588235287	0.41176470588235287
409	Feb25-FISH2-3L1-rep1-cp190-100x_Position004_3_cmle.ics	40	0	1	1	0.11759195768623715	0.5930232558139534	0.5930232558139534
410	Feb25-FISH2-3L1-rep1-cp190-100x_Position004_3_cmle.ics	42	0	1	1	0.07608891379697698	0.6111111111111109	0.3173076923076923
411	Feb25-FISH2-3L1-rep1-cp190-100x_Position004_3_cmle.ics	42	0	1	2	0.0	0.0	0.0
412	Feb25-FISH2-3L1-rep1-cp190-100x_Position004_3_cmle.ics	42	0	2	1	0.0	0.0	0.0
413	Feb25-FISH2-3L1-rep1-cp190-100x_Position004_3_cmle.ics	42	0	2	2	0.3181900031509946	0.6216216216216216	0.8023255813953487
414	Feb25-FISH2-3L1-rep1-cp190-100x_Position004_3_cmle.ics	43	0	1	1	0.059948841173375796	0.2148760330578512	0.2148760330578512
415	Feb25-FISH2-3L1-rep1-cp190-100x_Position004_3_cmle.ics	44	0	1	1	0.10836905904417933	0.4476190476190476	0.3615384615384615
416	Feb25-FISH2-3L1-rep1-cp190-100x_Position004_3_cmle.ics	45	0	1	1	0.013834347963086722	0.05263157894736842	0.05263157894736842
417	Feb25-FISH2-3L1-rep1-cp190-100x_Position004_3_cmle.ics	46	0	1	1	0.11528623302572269	0.5319148936170212	0.39999999999999997
418	Feb25-FISH2-3L1-rep1-cp190-100x_Position004_3_cmle.ics	47	0	1	1	0.5141765992947231	0.7964285714285713	0.8168498168498168
419	Feb25-FISH2-3L1-rep1-cp190-100x_Position004_3_cmle.ics	48	0	1	1	0.03228014524720235	0.24999999999999994	0.24999999999999994
420	Feb25-FISH2-3L1-rep1-cp190-100x_Position004_3_cmle.ics	49	0	1	1	0.0	0.0	0.0
421	Feb25-FISH2-3L1-rep1-cp190-100x_Position004_3_cmle.ics	50	0	1	1	0.06917173981543362	0.3896103896103896	0.3896103896103896
422	Feb25-FISH2-3L1-rep1-cp190-100x_Position004_3_cmle.ics	51	0	1	1	0.0	0.0	0.0
423	Feb25-FISH2-3L1-rep1-cp190-100x_Position004_3_cmle.ics	51	0	1	2	0.0	0.0	0.0
424	Feb25-FISH2-3L1-rep1-cp190-100x_Position004_3_cmle.ics	51	0	2	1	0.0	0.0	0.0
425	Feb25-FISH2-3L1-rep1-cp190-100x_Position004_3_cmle.ics	51	0	2	2	0.0	0.0	0.0
426	Feb25-FISH2-3L1-rep1-cp190-100x_Position004_3_cmle.ics	52	0	1	1	0.06686601515491916	0.25663716814159293	0.25663716814159293
427	Feb25-FISH2-3L1-rep1-cp190-100x_Position004_3_cmle.ics	53	0	1	1	0.0	0.0	0.0
428	Feb25-FISH2-3L1-rep1-cp190-100x_Position004_3_cmle.ics	55	0	1	1	0.1844579728411563	0.7619047619047619	0.7619047619047619
429	Feb25-FISH2-3L1-rep1-cp190-100x_Position004_3_cmle.ics	56	0	1	1	0.01844579728411563	0.07920792079207921	0.10126582278481013
430	Feb25-FISH2-3L1-rep1-cp190-100x_Position004_3_cmle.ics	57	0	1	1	0.0	0.0	0.0
431	Feb25-FISH2-3L1-rep1-cp190-100x_Position004_3_cmle.ics	57	0	1	2	0.22596101673041646	0.41004184100418406	0.7259259259259259
432	Feb25-FISH2-3L1-rep1-cp190-100x_Position004_3_cmle.ics	59	0	1	1	0.059948841173375796	0.3823529411764705	0.42622950819672123
433	Feb25-FISH2-3L1-rep1-cp190-100x_Position004_3_cmle.ics	61	0	1	1	0.11067478370469377	0.5052631578947367	0.5052631578947367
434	Feb25-FISH2-3L1-rep1-cp190-100x_Position004_3_cmle.ics	63	0	1	1	0.06917173981543362	0.3157894736842105	0.3157894736842105
435	Feb25-FISH2-3L1-rep1-cp190-100x_Position004_3_cmle.ics	64	0	1	1	0.03919731922874571	0.140495867768595	0.16190476190476188
436	Feb25-FISH2-3L1-rep1-cp190-100x_Position004_3_cmle.ics	65	0	1	1	0.0	0.0	0.0
437	Feb25-FISH2-3L1-rep1-cp190-100x_Position004_3_cmle.ics	65	0	1	2	0.0	0.0	0.0
438	Feb25-FISH2-3L1-rep1-cp190-100x_Position004_3_cmle.ics	68	0	1	1	0.0853118124390348	0.3978494623655914	0.38541666666666674
439	Feb25-FISH2-3L1-rep1-cp190-100x_Position004_3_cmle.ics	69	0	1	1	0.2974384812063645	0.46739130434782605	0.5222672064777327
440	Feb25-FISH2-3L1-rep1-cp190-100x_Position004_3_cmle.ics	70	0	1	1	0.02305724660514454	0.07751937984496124	0.06666666666666667
441	Feb25-FISH2-3L1-rep1-cp190-100x_Position004_3_cmle.ics	71	0	1	1	0.016140072623601176	0.13207547169811318	0.13207547169811318
442	Feb25-FISH2-3L1-rep1-cp190-100x_Position004_3_cmle.ics	72	0	1	1	0.11989768234675159	0.5252525252525252	0.5148514851485149
443	Feb25-FISH2-3L1-rep1-cp190-100x_Position004_3_cmle.ics	74	0	1	1	0.11067478370469377	0.4067796610169491	0.41379310344827575
444	Feb25-FISH2-3L1-rep1-cp190-100x_Position004_3_cmle.ics	75	0	1	1	0.0	0.0	0.0
445	Feb25-FISH2-3L1-rep1-cp190-100x_Position004_3_cmle.ics	79	0	1	1	0.04842021787080353	0.20588235294117643	0.20588235294117643
446	Feb25-FISH2-3L1-rep1-cp190-100x_Position004_3_cmle.ics	80	0	1	1	0.0	0.0	0.0
447	Feb25-FISH2-3L1-rep1-cp190-100x_Position004_3_cmle.ics	82	0	1	1	0.09222898642057815	0.6896551724137929	0.42553191489361697
448	Feb25-FISH2-3L1-rep1-cp190-100x_Position004_3_cmle.ics	83	0	1	1	0.04611449321028908	0.16666666666666666	0.16393442622950818
449	Feb25-FISH2-3L1-rep1-cp190-100x_Position004_3_cmle.ics	84	0	1	1	0.16140072623601176	0.5691056910569106	0.5737704918032787
450	Feb25-FISH2-3L1-rep1-cp190-100x_Position004_3_cmle.ics	86	0	1	1	0.0	0.0	0.0
451	Feb25-FISH2-3L1-rep1-cp190-100x_Position004_3_cmle.ics	87	0	1	1	0.01844579728411563	0.06299212598425197	0.06299212598425197
452	Feb25-FISH2-3L1-rep1-cp190-100x_Position004_3_cmle.ics	88	0	1	1	0.1498721029334395	0.6632653061224489	0.6701030927835051
453	Feb25-FISH2-3L1-rep1-cp190-100x_Position004_3_cmle.ics	89	0	1	1	0.0	0.0	0.0
454	Feb25-FISH2-3L1-rep1-cp190-100x_Position004_3_cmle.ics	89	0	1	2	0.0	0.0	0.0
455	Feb25-FISH2-3L1-rep1-cp190-100x_Position004_3_cmle.ics	89	0	2	1	0.1498721029334395	0.23381294964028773	0.30373831775700927
456	Feb25-FISH2-3L1-rep1-cp190-100x_Position004_3_cmle.ics	89	0	2	2	0.0	0.0	0.0
457	Feb25-FISH2-3L1-rep1-cp190-100x_Position004_3_cmle.ics	89	0	3	1	0.0	0.0	0.0
458	Feb25-FISH2-3L1-rep1-cp190-100x_Position004_3_cmle.ics	89	0	3	2	0.053031667191832436	0.4423076923076923	0.15646258503401358
459	Feb25-FISH2-3L1-rep1-cp190-100x_Position004_3_cmle.ics	92	0	1	1	0.06917173981543362	0.5357142857142857	0.5357142857142857
460	Feb25-FISH2-3L1-rep1-cp190-100x_Position004_3_cmle.ics	93	0	1	1	0.3043556551879079	0.5499999999999999	0.5499999999999999
461	Feb25-FISH2-3L1-rep1-cp190-100x_Position004_3_cmle.ics	94	0	1	1	0.0	0.0	0.0
462	Feb25-FISH2-3L1-rep1-cp190-100x_Position004_3_cmle.ics	94	0	1	2	0.0	0.0	0.0
463	Feb25-FISH2-3L1-rep1-cp190-100x_Position004_3_cmle.ics	94	0	2	1	0.0	0.0	0.0
464	Feb25-FISH2-3L1-rep1-cp190-100x_Position004_3_cmle.ics	94	0	2	2	0.057643116512861345	0.21008403361344535	0.44642857142857134
465	Feb25-FISH2-3L1-rep1-cp190-100x_Position004_3_cmle.ics	94	0	3	1	0.05533739185234689	0.4444444444444443	0.15894039735099336
466	Feb25-FISH2-3L1-rep1-cp190-100x_Position004_3_cmle.ics	94	0	3	2	0.0	0.0	0.0
467	Feb25-FISH2-3L1-rep1-cp190-100x_Position004_3_cmle.ics	95	0	1	1	0.0	0.0	0.0
468	Feb25-FISH2-3L1-rep1-cp190-100x_Position004_3_cmle.ics	95	0	2	1	0.03228014524720235	0.09929078014184396	0.06763285024154589
469	Feb25-FISH2-3L1-rep1-cp190-100x_Position004_3_cmle.ics	96	0	1	1	0.1291205809888094	0.39160839160839156	0.39160839160839156
470	Feb25-FISH2-3L1-rep1-cp190-100x_Position004_3_cmle.ics	97	0	1	1	0.14526065361241058	0.63	0.5727272727272728
471	Feb25-FISH2-3L1-rep1-cp190-100x_Position004_3_cmle.ics	99	0	1	1	0.0	0.0	0.0
472	Feb25-FISH2-3L1-rep1-cp190-100x_Position004_3_cmle.ics	99	0	1	2	0.1498721029334395	0.3693181818181818	0.6435643564356436
473	Feb25-FISH2-3L1-rep1-cp190-100x_Position004_3_cmle.ics	102	0	1	1	0.04842021787080353	0.18260869565217389	0.18103448275862064
474	Feb25-FISH2-3L1-rep1-cp190-100x_Position004_3_cmle.ics	103	0	1	1	0.14064920429138167	0.6039603960396039	0.6039603960396039
475	Feb25-FISH2-3L1-rep1-cp190-100x_Position004_3_cmle.ics	105	0	1	1	0.1498721029334395	0.4744525547445255	0.4744525547445255
476	Feb25-FISH2-3L1-rep1-cp190-100x_Position004_3_cmle.ics	106	0	1	1	0.12681485632829495	0.4545454545454544	0.4508196721311475
477	Feb25-FISH2-3L1-rep1-cp190-100x_Position004_3_cmle.ics	107	0	1	1	0.11989768234675159	0.4727272727272727	0.4642857142857142
478	Feb25-FISH2-3L1-rep1-cp190-100x_Position004_3_cmle.ics	108	0	1	1	0.19137514682269965	0.45355191256830596	0.39336492890995256
479	Feb25-FISH2-3L1-rep1-cp190-100x_Position004_3_cmle.ics	109	0	1	1	0.0	0.0	0.0
480	Feb25-FISH2-3L1-rep1-cp190-100x_Position004_3_cmle.ics	109	0	2	1	0.09684043574160706	0.5185185185185185	0.23204419889502761
481	Feb25-FISH2-3L1-rep1-cp190-100x_Position004_3_cmle.ics	109	0	3	1	0.0	0.0	0.0
482	Feb25-FISH2-3L1-rep1-cp190-100x_Position004_3_cmle.ics	111	0	1	1	0.0	0.0	0.0
483	Feb25-FISH2-3L1-rep1-cp190-100x_Position004_3_cmle.ics	112	0	1	1	0.0	0.0	0.0
484	Feb25-FISH2-3L1-rep1-cp190-100x_Position004_3_cmle.ics	112	0	1	2	0.0	0.0	0.0
485	Feb25-FISH2-3L1-rep1-cp190-100x_Position004_3_cmle.ics	113	0	1	1	0.03689159456823126	0.1415929203539823	0.1509433962264151
486	Feb25-FISH2-3L1-rep1-cp190-100x_Position004_3_cmle.ics	114	0	1	1	0.08070036311800588	0.26315789473684204	0.26315789473684204
487	Feb25-FISH2-3L1-rep1-cp190-100x_Position004_3_cmle.ics	115	0	1	1	0.06686601515491916	0.5471698113207547	0.5272727272727273
488	Feb25-FISH2-3L1-rep1-cp190-100x_Position004_3_cmle.ics	116	0	1	1	0.0	0.0	0.0
489	Feb25-FISH2-3L1-rep1-cp190-100x_Position004_3_cmle.ics	116	0	1	2	0.0	0.0	0.0
490	Feb25-FISH2-3L1-rep1-cp190-100x_Position004_3_cmle.ics	116	0	2	1	0.01844579728411563	0.12307692307692306	0.07142857142857141
491	Feb25-FISH2-3L1-rep1-cp190-100x_Position004_3_cmle.ics	116	0	2	2	0.0	0.0	0.0
492	Feb25-FISH2-3L1-rep1-cp190-100x_Position004_3_cmle.ics	117	0	1	1	0.01152862330257227	0.04424778761061947	0.04504504504504504
493	Feb25-FISH2-3L1-rep1-cp190-100x_Position004_3_cmle.ics	119	0	1	1	0.19829232080424303	0.6991869918699187	0.7478260869565216
494	Feb25-FISH2-3L1-rep1-cp190-100x_Position004_3_cmle.ics	120	0	1	1	0.14526065361241058	0.5478260869565217	0.5338983050847457
495	Feb25-FISH2-3L1-rep1-cp190-100x_Position004_3_cmle.ics	121	0	1	1	0.08070036311800588	0.5072463768115942	0.4999999999999999
496	Feb25-FISH2-3L1-rep1-cp190-100x_Position004_3_cmle.ics	122	0	1	1	0.14064920429138167	0.5648148148148147	0.6853932584269662
497	Feb25-FISH2-3L1-rep1-cp190-100x_Position004_3_cmle.ics	124	0	1	1	0.15217782759395396	0.6666666666666667	0.66
498	Feb25-FISH2-3L1-rep1-cp190-100x_Position004_3_cmle.ics	126	0	1	1	0.04842021787080353	0.3962264150943396	0.3962264150943396
499	Feb25-FISH2-3L1-rep1-cp190-100x_Position004_3_cmle.ics	127	0	1	1	0.19598659614372857	0.6640625	0.6640625
500	Feb25-FISH2-3L1-rep1-cp190-100x_Position005_4_cmle.ics	3	0	1	1	0.013834347963086722	0.06382978723404253	0.06451612903225805
501	Feb25-FISH2-3L1-rep1-cp190-100x_Position005_4_cmle.ics	4	0	1	1	0.23979536469350318	0.44444444444444436	0.44067796610169485
502	Feb25-FISH2-3L1-rep1-cp190-100x_Position005_4_cmle.ics	5	0	1	1	0.06225456583389025	0.5294117647058822	0.5294117647058822
503	Feb25-FISH2-3L1-rep1-cp190-100x_Position005_4_cmle.ics	6	0	1	1	0.17754079885961294	0.6525423728813559	0.658119658119658
504	Feb25-FISH2-3L1-rep1-cp190-100x_Position005_4_cmle.ics	7	0	1	1	0.13373203030983832	0.4360902255639097	0.46031746031746024
505	Feb25-FISH2-3L1-rep1-cp190-100x_Position005_4_cmle.ics	8	0	1	1	0.3135785538299657	0.6634146341463414	0.8292682926829266
506	Feb25-FISH2-3L1-rep1-cp190-100x_Position005_4_cmle.ics	9	0	1	1	0.10145188506263597	0.6027397260273971	0.38260869565217387
507	Feb25-FISH2-3L1-rep1-cp190-100x_Position005_4_cmle.ics	10	0	1	1	0.0	0.0	0.0
508	Feb25-FISH2-3L1-rep1-cp190-100x_Position005_4_cmle.ics	10	0	2	1	0.2559354373171044	0.7207792207792207	0.5235849056603773
509	Feb25-FISH2-3L1-rep1-cp190-100x_Position005_4_cmle.ics	11	0	1	1	0.0	0.0	0.0
510	Feb25-FISH2-3L1-rep1-cp190-100x_Position005_4_cmle.ics	11	0	1	2	0.20290377012527194	0.4467005076142132	0.7586206896551723
511	Feb25-FISH2-3L1-rep1-cp190-100x_Position005_4_cmle.ics	12	0	1	1	0.15217782759395396	0.5739130434782608	0.584070796460177
512	Feb25-FISH2-3L1-rep1-cp190-100x_Position005_4_cmle.ics	13	0	1	1	0.0	0.0	0.0
513	Feb25-FISH2-3L1-rep1-cp190-100x_Position005_4_cmle.ics	13	0	1	2	0.04150304388926017	0.14634146341463414	0.17307692307692307
514	Feb25-FISH2-3L1-rep1-cp190-100x_Position005_4_cmle.ics	14	0	1	1	0.16140072623601176	0.7142857142857142	0.7142857142857142
515	Feb25-FISH2-3L1-rep1-cp190-100x_Position005_4_cmle.ics	15	0	1	1	0.17754079885961294	0.8369565217391303	0.8369565217391303
516	Feb25-FISH2-3L1-rep1-cp190-100x_Position005_4_cmle.ics	18	0	1	1	0.03228014524720235	0.089171974522293	0.089171974522293
517	Feb25-FISH2-3L1-rep1-cp190-100x_Position005_4_cmle.ics	19	0	1	1	0.0	0.0	0.0
518	Feb25-FISH2-3L1-rep1-cp190-100x_Position005_4_cmle.ics	22	0	1	1	0.10145188506263597	0.6027397260273971	0.6111111111111112
519	Feb25-FISH2-3L1-rep1-cp190-100x_Position005_4_cmle.ics	23	0	1	1	0.16140072623601176	0.6422018348623852	0.6481481481481479
520	Feb25-FISH2-3L1-rep1-cp190-100x_Position005_4_cmle.ics	24	0	1	1	0.16140072623601176	0.3763440860215053	0.374331550802139
521	Feb25-FISH2-3L1-rep1-cp190-100x_Position005_4_cmle.ics	25	0	1	1	0.12681485632829495	0.5445544554455445	0.5392156862745097
522	Feb25-FISH2-3L1-rep1-cp190-100x_Position005_4_cmle.ics	26	0	1	1	0.0	0.0	0.0
523	Feb25-FISH2-3L1-rep1-cp190-100x_Position005_4_cmle.ics	27	0	1	1	0.0	0.0	0.0
524	Feb25-FISH2-3L1-rep1-cp190-100x_Position005_4_cmle.ics	27	0	1	2	0.025362971265658993	0.07382550335570469	0.2156862745098039
525	Feb25-FISH2-3L1-rep1-cp190-100x_Position005_4_cmle.ics	28	0	1	1	0.10145188506263597	0.32352941176470584	0.3283582089552239
526	Feb25-FISH2-3L1-rep1-cp190-100x_Position005_4_cmle.ics	29	0	1	1	0.10606333438366487	0.3770491803278688	0.48421052631578937
527	Feb25-FISH2-3L1-rep1-cp190-100x_Position005_4_cmle.ics	30	0	1	1	0.1245091316677805	0.5934065934065934	0.5934065934065934
528	Feb25-FISH2-3L1-rep1-cp190-100x_Position005_4_cmle.ics	31	0	1	1	0.19829232080424303	0.7288135593220338	0.7288135593220338
529	Feb25-FISH2-3L1-rep1-cp190-100x_Position005_4_cmle.ics	32	0	1	1	0.11759195768623715	0.4636363636363637	0.4636363636363637
530	Feb25-FISH2-3L1-rep1-cp190-100x_Position005_4_cmle.ics	33	0	1	1	0.16601217555704068	0.6	0.6
531	Feb25-FISH2-3L1-rep1-cp190-100x_Position005_4_cmle.ics	34	0	1	1	0.11759195768623715	0.53125	0.53125
532	Feb25-FISH2-3L1-rep1-cp190-100x_Position005_4_cmle.ics	35	0	1	1	0.10375760972315042	0.4054054054054054	0.6818181818181817
533	Feb25-FISH2-3L1-rep1-cp190-100x_Position005_4_cmle.ics	36	0	1	1	0.19598659614372857	0.8415841584158416	0.8585858585858586
534	Feb25-FISH2-3L1-rep1-cp190-100x_Position005_4_cmle.ics	37	0	1	1	0.11989768234675159	0.490566037735849	0.490566037735849
535	Feb25-FISH2-3L1-rep1-cp190-100x_Position005_4_cmle.ics	38	0	1	1	0.22826674139093092	0.7919999999999999	0.7857142857142856
536	Feb25-FISH2-3L1-rep1-cp190-100x_Position005_4_cmle.ics	39	0	1	1	0.13834347963086724	0.6000000000000001	0.5940594059405941
537	Feb25-FISH2-3L1-rep1-cp190-100x_Position005_4_cmle.ics	41	0	1	1	0.1245091316677805	0.524271844660194	0.524271844660194
538	Feb25-FISH2-3L1-rep1-cp190-100x_Position005_4_cmle.ics	42	0	1	1	0.33202435111408135	0.5691699604743083	0.8135593220338982
539	Feb25-FISH2-3L1-rep1-cp190-100x_Position005_4_cmle.ics	42	0	1	2	0.0	0.0	0.0
540	Feb25-FISH2-3L1-rep1-cp190-100x_Position005_4_cmle.ics	42	0	1	3	0.0	0.0	0.0
541	Feb25-FISH2-3L1-rep1-cp190-100x_Position005_4_cmle.ics	42	0	2	1	0.0	0.0	0.0
542	Feb25-FISH2-3L1-rep1-cp190-100x_Position005_4_cmle.ics	42	0	2	2	0.0	0.0	0.0
543	Feb25-FISH2-3L1-rep1-cp190-100x_Position005_4_cmle.ics	42	0	2	3	0.01152862330257227	0.0980392156862745	0.07936507936507936
544	Feb25-FISH2-3L1-rep1-cp190-100x_Position005_4_cmle.ics	43	0	1	1	0.11528623302572269	0.4545454545454546	0.4504504504504504
545	Feb25-FISH2-3L1-rep1-cp190-100x_Position005_4_cmle.ics	44	0	1	1	0.20520949478578637	0.49999999999999994	0.49999999999999994
546	Feb25-FISH2-3L1-rep1-cp190-100x_Position005_4_cmle.ics	45	0	1	1	0.2144323934278442	0.7265625	0.7265625
547	Feb25-FISH2-3L1-rep1-cp190-100x_Position005_4_cmle.ics	46	0	1	1	0.10145188506263597	0.3384615384615384	0.3384615384615384
548	Feb25-FISH2-3L1-rep1-cp190-100x_Position005_4_cmle.ics	47	0	1	1	0.057643116512861345	0.28089887640449435	0.28089887640449435
549	Feb25-FISH2-3L1-rep1-cp190-100x_Position005_4_cmle.ics	48	0	1	1	0.0	0.0	0.0
550	Feb25-FISH2-3L1-rep1-cp190-100x_Position005_4_cmle.ics	49	0	1	1	0.0	0.0	0.0
551	Feb25-FISH2-3L1-rep1-cp190-100x_Position005_4_cmle.ics	50	0	1	1	0.027668695926173444	0.1935483870967742	0.1935483870967742
552	Feb25-FISH2-3L1-rep1-cp190-100x_Position005_4_cmle.ics	53	0	1	1	0.08300608777852034	0.6792452830188679	0.6666666666666665
553	Feb25-FISH2-3L1-rep1-cp190-100x_Position005_4_cmle.ics	54	0	1	1	0.07147746447594806	0.2039473684210526	0.19018404907975456
554	Feb25-FISH2-3L1-rep1-cp190-100x_Position005_4_cmle.ics	55	0	1	1	0.0	0.0	0.0
555	Feb25-FISH2-3L1-rep1-cp190-100x_Position005_4_cmle.ics	56	0	1	1	0.23057246605144538	0.5988023952095808	0.425531914893617
556	Feb25-FISH2-3L1-rep1-cp190-100x_Position005_4_cmle.ics	56	0	2	1	0.0	0.0	0.0
557	Feb25-FISH2-3L1-rep1-cp190-100x_Position005_4_cmle.ics	57	0	1	1	0.06917173981543362	0.4	0.30612244897959184
558	Feb25-FISH2-3L1-rep1-cp190-100x_Position005_4_cmle.ics	59	0	1	1	0.299744205866879	0.5327868852459016	0.5349794238683128
559	Feb25-FISH2-3L1-rep1-cp190-100x_Position005_4_cmle.ics	61	0	1	1	0.1498721029334395	0.49618320610687017	0.4924242424242423
560	Feb25-FISH2-3L1-rep1-cp190-100x_Position005_4_cmle.ics	64	0	1	1	0.11067478370469377	0.42477876106194684	0.4102564102564102
561	Feb25-FISH2-3L1-rep1-cp190-100x_Position005_4_cmle.ics	66	0	1	1	0.0	0.0	0.0
562	Feb25-FISH2-3L1-rep1-cp190-100x_Position005_4_cmle.ics	67	0	1	1	0.07378318913646252	0.5161290322580645	0.34042553191489355
563	Feb25-FISH2-3L1-rep1-cp190-100x_Position005_4_cmle.ics	68	0	1	1	0.013834347963086722	0.08955223880597013	0.07692307692307691
564	Feb25-FISH2-3L1-rep1-cp190-100x_Position005_4_cmle.ics	68	0	1	2	0.0	0.0	0.0
565	Feb25-FISH2-3L1-rep1-cp190-100x_Position005_4_cmle.ics	68	0	2	1	0.0	0.0	0.0
566	Feb25-FISH2-3L1-rep1-cp190-100x_Position005_4_cmle.ics	68	0	2	2	0.0	0.0	0.0
567	Feb25-FISH2-3L1-rep1-cp190-100x_Position005_4_cmle.ics	69	0	1	1	0.0945347110810926	0.42268041237113396	0.42268041237113396
568	Feb25-FISH2-3L1-rep1-cp190-100x_Position005_4_cmle.ics	70	0	1	1	0.10836905904417933	0.47000000000000003	0.46534653465346537
569	Feb25-FISH2-3L1-rep1-cp190-100x_Position005_4_cmle.ics	71	0	1	1	0.009222898642057815	0.04819277108433734	0.04761904761904762
570	Feb25-FISH2-3L1-rep1-cp190-100x_Position005_4_cmle.ics	72	0	1	1	0.029974420586687898	0.11926605504587155	0.18309859154929573
571	Feb25-FISH2-3L1-rep1-cp190-100x_Position005_4_cmle.ics	73	0	1	1	0.0	0.0	0.0
572	Feb25-FISH2-3L1-rep1-cp190-100x_Position005_4_cmle.ics	73	0	1	2	0.0853118124390348	0.3189655172413793	0.685185185185185
573	Feb25-FISH2-3L1-rep1-cp190-100x_Position005_4_cmle.ics	74	0	1	1	0.1936808714832141	1.0	0.454054054054054
574	Feb25-FISH2-3L1-rep1-cp190-100x_Position005_4_cmle.ics	74	0	2	1	0.0	0.0	0.0
575	Feb25-FISH2-3L1-rep1-cp190-100x_Position005_4_cmle.ics	75	0	1	1	0.009222898642057815	0.08	0.060606060606060594
576	Feb25-FISH2-3L1-rep1-cp190-100x_Position005_4_cmle.ics	75	0	1	2	0.0	0.0	0.0
577	Feb25-FISH2-3L1-rep1-cp190-100x_Position005_4_cmle.ics	75	0	2	1	0.0	0.0	0.0
578	Feb25-FISH2-3L1-rep1-cp190-100x_Position005_4_cmle.ics	75	0	2	2	0.0	0.0	0.0
579	Feb25-FISH2-3L1-rep1-cp190-100x_Position005_4_cmle.ics	76	0	1	1	0.04380876854977462	0.16101694915254236	0.15966386554621845
580	Feb25-FISH2-3L1-rep1-cp190-100x_Position005_4_cmle.ics	77	0	1	1	0.0	0.0	0.0
581	Feb25-FISH2-3L1-rep1-cp190-100x_Position005_4_cmle.ics	78	0	1	1	0.23748964003298875	0.8803418803418802	0.8803418803418802
582	Feb25-FISH2-3L1-rep1-cp190-100x_Position005_4_cmle.ics	80	0	1	1	0.12220340700726605	0.4568965517241378	0.46086956521739125
583	Feb25-FISH2-3L1-rep1-cp190-100x_Position005_4_cmle.ics	81	0	1	1	0.1291205809888094	0.2718446601941747	0.27053140096618356
584	Feb25-FISH2-3L1-rep1-cp190-100x_Position005_4_cmle.ics	83	0	1	1	0.0	0.0	0.0
585	Feb25-FISH2-3L1-rep1-cp190-100x_Position005_4_cmle.ics	84	0	1	1	0.0	0.0	0.0
586	Feb25-FISH2-3L1-rep1-cp190-100x_Position005_4_cmle.ics	84	0	1	2	0.10606333438366487	0.4220183486238532	0.8363636363636364
587	Feb25-FISH2-3L1-rep1-cp190-100x_Position005_4_cmle.ics	85	0	1	1	0.23057246605144538	0.5050505050505051	0.5025125628140703
588	Feb25-FISH2-3L1-rep1-cp190-100x_Position005_4_cmle.ics	86	0	1	1	0.14295492895189613	0.6078431372549018	0.7126436781609194
589	Feb25-FISH2-3L1-rep1-cp190-100x_Position005_4_cmle.ics	89	0	1	1	0.25132398799607547	0.872	0.872
590	Feb25-FISH2-3L1-rep1-cp190-100x_Position005_4_cmle.ics	90	0	1	1	0.2789926839222489	0.6612021857923497	0.6237113402061856
591	Feb25-FISH2-3L1-rep1-cp190-100x_Position005_4_cmle.ics	90	0	2	1	0.0	0.0	0.0
592	Feb25-FISH2-3L1-rep1-cp190-100x_Position005_4_cmle.ics	91	0	1	1	0.06917173981543362	0.26315789473684215	0.2608695652173913
593	Feb25-FISH2-3L1-rep1-cp190-100x_Position005_4_cmle.ics	92	0	1	1	0.09222898642057815	0.4166666666666667	0.41237113402061853
594	Feb25-FISH2-3L1-rep1-cp190-100x_Position005_4_cmle.ics	93	0	1	1	0.1936808714832141	0.7499999999999999	0.743362831858407
595	Feb25-FISH2-3L1-rep1-cp190-100x_Position005_4_cmle.ics	94	0	1	1	0.18676369750167077	0.7297297297297297	0.7363636363636364
596	Feb25-FISH2-3L1-rep1-cp190-100x_Position005_4_cmle.ics	95	0	1	1	0.059948841173375796	0.26804123711340205	0.2113821138211382
597	Feb25-FISH2-3L1-rep1-cp190-100x_Position005_4_cmle.ics	96	0	1	1	0.16370645089652622	0.6761904761904761	0.6826923076923076
598	Feb25-FISH2-3L1-rep1-cp190-100x_Position005_4_cmle.ics	97	0	1	1	0.025362971265658993	0.11578947368421051	0.15068493150684928
599	Feb25-FISH2-3L1-rep1-cp190-100x_Position005_4_cmle.ics	98	0	1	1	0.0	0.0	0.0
600	Feb25-FISH2-3L1-rep1-cp190-100x_Position006_5_cmle.ics	1	0	1	1	0.0023057246605144538	0.007936507936507936	0.007874015748031496
601	Feb25-FISH2-3L1-rep1-cp190-100x_Position006_5_cmle.ics	3	0	1	1	0.1291205809888094	0.7368421052631577	0.20071684587813618
602	Feb25-FISH2-3L1-rep1-cp190-100x_Position006_5_cmle.ics	3	0	2	1	0.0	0.0	0.0
603	Feb25-FISH2-3L1-rep1-cp190-100x_Position006_5_cmle.ics	4	0	1	1	0.17754079885961294	0.7264150943396226	0.7264150943396226
604	Feb25-FISH2-3L1-rep1-cp190-100x_Position006_5_cmle.ics	5	0	1	1	0.0	0.0	0.0
605	Feb25-FISH2-3L1-rep1-cp190-100x_Position006_5_cmle.ics	6	0	1	1	0.025362971265658993	0.0909090909090909	0.09649122807017545
606	Feb25-FISH2-3L1-rep1-cp190-100x_Position006_5_cmle.ics	7	0	1	1	0.0	0.0	0.0
607	Feb25-FISH2-3L1-rep1-cp190-100x_Position006_5_cmle.ics	9	0	1	1	0.17754079885961294	0.6260162601626016	0.6260162601626016
608	Feb25-FISH2-3L1-rep1-cp190-100x_Position006_5_cmle.ics	10	0	1	1	0.19137514682269965	0.6058394160583941	0.6058394160583941
609	Feb25-FISH2-3L1-rep1-cp190-100x_Position006_5_cmle.ics	11	0	1	1	0.0	0.0	0.0
610	Feb25-FISH2-3L1-rep1-cp190-100x_Position006_5_cmle.ics	12	0	1	1	0.10836905904417933	0.3154362416107382	0.3133333333333333
611	Feb25-FISH2-3L1-rep1-cp190-100x_Position006_5_cmle.ics	13	0	1	1	0.3619987717007692	0.5667870036101081	0.5647482014388487
612	Feb25-FISH2-3L1-rep1-cp190-100x_Position006_5_cmle.ics	16	0	1	1	0.4934250773500931	0.8106060606060604	0.7985074626865671
613	Feb25-FISH2-3L1-rep1-cp190-100x_Position006_5_cmle.ics	17	0	1	1	0.0	0.0	0.0
614	Feb25-FISH2-3L1-rep1-cp190-100x_Position006_5_cmle.ics	17	0	1	2	0.1498721029334395	0.3266331658291457	0.8227848101265823
615	Feb25-FISH2-3L1-rep1-cp190-100x_Position006_5_cmle.ics	18	0	1	1	0.0853118124390348	0.2781954887218045	0.2740740740740741
616	Feb25-FISH2-3L1-rep1-cp190-100x_Position006_5_cmle.ics	19	0	1	1	0.0899232617600637	0.34513274336283184	0.34513274336283184
617	Feb25-FISH2-3L1-rep1-cp190-100x_Position006_5_cmle.ics	20	0	1	1	0.09222898642057815	0.34188034188034183	0.3389830508474576
618	Feb25-FISH2-3L1-rep1-cp190-100x_Position006_5_cmle.ics	21	0	1	1	0.23748964003298875	0.412	0.4136546184738955
619	Feb25-FISH2-3L1-rep1-cp190-100x_Position006_5_cmle.ics	23	0	1	1	0.0	0.0	0.0
620	Feb25-FISH2-3L1-rep1-cp190-100x_Position006_5_cmle.ics	24	0	1	1	0.19137514682269965	0.7155172413793102	0.7155172413793102
621	Feb25-FISH2-3L1-rep1-cp190-100x_Position006_5_cmle.ics	25	0	1	1	0.0945347110810926	0.33064516129032256	0.32283464566929126
622	Feb25-FISH2-3L1-rep1-cp190-100x_Position006_5_cmle.ics	26	0	1	1	0.0	0.0	0.0
623	Feb25-FISH2-3L1-rep1-cp190-100x_Position006_5_cmle.ics	27	0	1	1	0.04380876854977462	0.18095238095238092	0.18269230769230768
624	Feb25-FISH2-3L1-rep1-cp190-100x_Position006_5_cmle.ics	28	0	1	1	0.09684043574160706	0.41176470588235287	0.4158415841584158
625	Feb25-FISH2-3L1-rep1-cp190-100x_Position006_5_cmle.ics	29	0	1	1	0.17292934953858402	0.5905511811023622	0.5597014925373134
626	Feb25-FISH2-3L1-rep1-cp190-100x_Position006_5_cmle.ics	30	0	1	1	0.0	0.0	0.0
627	Feb25-FISH2-3L1-rep1-cp190-100x_Position006_5_cmle.ics	32	0	1	1	0.0	0.0	0.0
628	Feb25-FISH2-3L1-rep1-cp190-100x_Position006_5_cmle.ics	32	0	2	1	0.08761753709954924	0.5507246376811594	0.1570247933884297
629	Feb25-FISH2-3L1-rep1-cp190-100x_Position006_5_cmle.ics	34	0	1	1	0.04380876854977462	0.21590909090909088	0.21839080459770113
630	Feb25-FISH2-3L1-rep1-cp190-100x_Position006_5_cmle.ics	35	0	1	1	0.14295492895189613	0.5740740740740738	0.5904761904761904
631	Feb25-FISH2-3L1-rep1-cp190-100x_Position006_5_cmle.ics	36	0	1	1	0.24210108935401764	0.4393305439330544	0.43749999999999994
632	Feb25-FISH2-3L1-rep1-cp190-100x_Position006_5_cmle.ics	37	0	1	1	0.1245091316677805	0.6585365853658536	0.4736842105263158
633	Feb25-FISH2-3L1-rep1-cp190-100x_Position006_5_cmle.ics	38	0	1	1	0.013834347963086722	0.03797468354430379	0.03797468354430379
634	Feb25-FISH2-3L1-rep1-cp190-100x_Position006_5_cmle.ics	39	0	1	1	0.2144323934278442	0.6992481203007518	0.6888888888888889
635	Feb25-FISH2-3L1-rep1-cp190-100x_Position006_5_cmle.ics	40	0	1	1	0.013834347963086722	0.0594059405940594	0.05882352941176469
636	Feb25-FISH2-3L1-rep1-cp190-100x_Position006_5_cmle.ics	42	0	1	1	0.17754079885961294	0.6363636363636362	0.6311475409836065
637	Feb25-FISH2-3L1-rep1-cp190-100x_Position006_5_cmle.ics	45	0	1	1	0.04611449321028908	0.2702702702702703	0.21276595744680848
638	Feb25-FISH2-3L1-rep1-cp190-100x_Position006_5_cmle.ics	45	0	1	2	0.0	0.0	0.0
639	Feb25-FISH2-3L1-rep1-cp190-100x_Position006_5_cmle.ics	45	0	2	1	0.0	0.0	0.0
640	Feb25-FISH2-3L1-rep1-cp190-100x_Position006_5_cmle.ics	45	0	2	2	0.0	0.0	0.0
641	Feb25-FISH2-3L1-rep1-cp190-100x_Position006_5_cmle.ics	47	0	1	1	0.10836905904417933	0.43119266055045874	0.43119266055045874
642	Feb25-FISH2-3L1-rep1-cp190-100x_Position006_5_cmle.ics	48	0	1	1	0.17523507419909848	0.4523809523809524	0.5170068027210883
643	Feb25-FISH2-3L1-rep1-cp190-100x_Position006_5_cmle.ics	49	0	1	1	0.0	0.0	0.0
644	Feb25-FISH2-3L1-rep1-cp190-100x_Position006_5_cmle.ics	50	0	1	1	0.11067478370469377	0.4485981308411214	0.4528301886792452
645	Feb25-FISH2-3L1-rep1-cp190-100x_Position006_5_cmle.ics	51	0	1	1	0.29052130722482117	0.4772727272727271	0.4772727272727271
646	Feb25-FISH2-3L1-rep1-cp190-100x_Position006_5_cmle.ics	52	0	1	1	0.13603775497035278	0.5221238938053098	0.5315315315315315
647	Feb25-FISH2-3L1-rep1-cp190-100x_Position006_5_cmle.ics	53	0	1	1	0.0	0.0	0.0
648	Feb25-FISH2-3L1-rep1-cp190-100x_Position006_5_cmle.ics	53	0	1	2	0.11298050836520823	0.39199999999999996	0.8166666666666665
649	Feb25-FISH2-3L1-rep1-cp190-100x_Position006_5_cmle.ics	54	0	1	1	0.059948841173375796	0.2321428571428571	0.2342342342342342
650	Feb25-FISH2-3L1-rep1-cp190-100x_Position006_5_cmle.ics	55	0	1	1	0.05533739185234689	0.28915662650602403	0.2823529411764706
651	Feb25-FISH2-3L1-rep1-cp190-100x_Position006_5_cmle.ics	57	0	1	1	0.0	0.0	0.0
652	Feb25-FISH2-3L1-rep1-cp190-100x_Position006_5_cmle.ics	58	0	1	1	0.0	0.0	0.0
653	Feb25-FISH2-3L1-rep1-cp190-100x_Position006_5_cmle.ics	59	0	1	1	0.11759195768623715	0.3445945945945946	0.3422818791946308
654	Feb25-FISH2-3L1-rep1-cp190-100x_Position006_5_cmle.ics	60	0	1	1	0.013834347963086722	0.05042016806722688	0.048780487804878044
655	Feb25-FISH2-3L1-rep1-cp190-100x_Position006_5_cmle.ics	63	0	1	1	0.06225456583389025	0.24324324324324323	0.24545454545454548
656	Feb25-FISH2-3L1-rep1-cp190-100x_Position006_5_cmle.ics	64	0	1	1	0.0	0.0	0.0
657	Feb25-FISH2-3L1-rep1-cp190-100x_Position006_5_cmle.ics	64	0	2	1	0.13834347963086724	0.39215686274509803	0.24000000000000002
658	Feb25-FISH2-3L1-rep1-cp190-100x_Position006_5_cmle.ics	65	0	1	1	0.0	0.0	0.0
659	Feb25-FISH2-3L1-rep1-cp190-100x_Position006_5_cmle.ics	66	0	1	1	0.06686601515491916	0.381578947368421	0.3766233766233766
660	Feb25-FISH2-3L1-rep1-cp190-100x_Position006_5_cmle.ics	67	0	1	1	0.13373203030983832	0.3892617449664429	0.5087719298245614
661	Feb25-FISH2-3L1-rep1-cp190-100x_Position006_5_cmle.ics	69	0	1	1	0.1844579728411563	0.747663551401869	0.7692307692307692
662	Feb25-FISH2-3L1-rep1-cp190-100x_Position006_5_cmle.ics	70	0	1	1	0.1936808714832141	0.6043165467625897	0.6176470588235293
663	Feb25-FISH2-3L1-rep1-cp190-100x_Position006_5_cmle.ics	71	0	1	1	0.0	0.0	0.0
664	Feb25-FISH2-3L1-rep1-cp190-100x_Position006_5_cmle.ics	72	0	1	1	0.0853118124390348	0.3457943925233644	0.3363636363636364
665	Feb25-FISH2-3L1-rep1-cp190-100x_Position006_5_cmle.ics	74	0	1	1	0.03228014524720235	0.11111111111111109	0.11111111111111109
666	Feb25-FISH2-3L1-rep1-cp190-100x_Position006_5_cmle.ics	75	0	1	1	0.14526065361241058	0.5338983050847457	0.5338983050847457
667	Feb25-FISH2-3L1-rep1-cp190-100x_Position006_5_cmle.ics	76	0	1	1	0.07839463845749142	0.3505154639175257	0.3505154639175257
668	Feb25-FISH2-3L1-rep1-cp190-100x_Position006_5_cmle.ics	78	0	1	1	0.0	0.0	0.0
669	Feb25-FISH2-3L1-rep1-cp190-100x_Position006_5_cmle.ics	79	0	1	1	0.05533739185234689	0.2264150943396226	0.2264150943396226
670	Feb25-FISH2-3L1-rep1-cp190-100x_Position006_5_cmle.ics	80	0	1	1	0.027668695926173444	0.09917355371900824	0.09999999999999999
671	Feb25-FISH2-3L1-rep1-cp190-100x_Position006_5_cmle.ics	82	0	1	1	0.20520949478578637	0.6544117647058822	0.6641791044776119
672	Feb25-FISH2-3L1-rep1-cp190-100x_Position006_5_cmle.ics	83	0	1	1	0.0	0.0	0.0
673	Feb25-FISH2-3L1-rep1-cp190-100x_Position006_5_cmle.ics	83	0	1	2	0.15217782759395396	0.5641025641025641	0.9295774647887323
674	Feb25-FISH2-3L1-rep1-cp190-100x_Position006_5_cmle.ics	84	0	1	1	0.11989768234675159	0.20472440944881887	0.1818181818181818
675	Feb25-FISH2-3L1-rep1-cp190-100x_Position006_5_cmle.ics	85	0	1	1	0.0	0.0	0.0
676	Feb25-FISH2-3L1-rep1-cp190-100x_Position006_5_cmle.ics	86	0	1	1	0.0	0.0	0.0
677	Feb25-FISH2-3L1-rep1-cp190-100x_Position006_5_cmle.ics	87	0	1	1	0.0	0.0	0.0
678	Feb25-FISH2-3L1-rep1-cp190-100x_Position006_5_cmle.ics	88	0	1	1	0.07378318913646252	0.33333333333333337	0.33333333333333337
679	Feb25-FISH2-3L1-rep1-cp190-100x_Position006_5_cmle.ics	91	0	1	1	0.0	0.0	0.0
680	Feb25-FISH2-3L1-rep1-cp190-100x_Position006_5_cmle.ics	91	0	1	2	0.1498721029334395	0.26209677419354843	0.44827586206896547
681	Feb25-FISH2-3L1-rep1-cp190-100x_Position006_5_cmle.ics	92	0	1	1	0.13834347963086724	0.5825242718446602	0.588235294117647
682	Feb25-FISH2-3L1-rep1-cp190-100x_Position006_5_cmle.ics	93	0	1	1	0.10606333438366487	0.6388888888888888	0.6301369863013697
683	Feb25-FISH2-3L1-rep1-cp190-100x_Position006_5_cmle.ics	94	0	1	1	0.1590950015754973	0.8414634146341461	0.8023255813953487
684	Feb25-FISH2-3L1-rep1-cp190-100x_Position006_5_cmle.ics	95	0	1	1	0.17523507419909848	0.30039525691699603	0.35185185185185175
685	Feb25-FISH2-3L1-rep1-cp190-100x_Position006_5_cmle.ics	97	0	1	1	0.18215224818064185	0.6030534351145037	0.5984848484848484
686	Feb25-FISH2-3L1-rep1-cp190-100x_Position006_5_cmle.ics	98	0	1	1	0.0	0.0	0.0
687	Feb25-FISH2-3L1-rep1-cp190-100x_Position006_5_cmle.ics	99	0	1	1	0.11298050836520823	0.45370370370370355	0.4495412844036697
688	Feb25-FISH2-3L1-rep1-cp190-100x_Position006_5_cmle.ics	100	0	1	1	0.08761753709954924	0.31147540983606553	0.31147540983606553
689	Feb25-FISH2-3L1-rep1-cp190-100x_Position006_5_cmle.ics	101	0	1	1	0.0	0.0	0.0
690	Feb25-FISH2-3L1-rep1-cp190-100x_Position006_5_cmle.ics	102	0	1	1	0.0	0.0	0.0
691	Feb25-FISH2-3L1-rep1-cp190-100x_Position006_5_cmle.ics	103	0	1	1	0.10375760972315042	0.4166666666666665	0.17374517374517373
692	Feb25-FISH2-3L1-rep1-cp190-100x_Position006_5_cmle.ics	103	0	2	1	0.0	0.0	0.0
693	Feb25-FISH2-3L1-rep1-cp190-100x_Position006_5_cmle.ics	104	0	1	1	0.21904384274887312	0.6884057971014493	0.6934306569343066
694	Feb25-FISH2-3L1-rep1-cp190-100x_Position006_5_cmle.ics	105	0	1	1	0.0	0.0	0.0
695	Feb25-FISH2-3L1-rep1-cp190-100x_Position006_5_cmle.ics	106	0	1	1	0.11759195768623715	0.3805970149253731	0.37777777777777777
696	Feb25-FISH2-3L1-rep1-cp190-100x_Position006_5_cmle.ics	107	0	1	1	0.16140072623601176	0.5263157894736841	0.5303030303030302
697	Feb25-FISH2-3L1-rep1-cp190-100x_Position006_5_cmle.ics	108	0	1	1	0.0	0.0	0.0
698	Feb25-FISH2-3L1-rep1-cp190-100x_Position006_5_cmle.ics	108	0	1	2	0.0	0.0	0.0
699	Feb25-FISH2-3L1-rep1-cp190-100x_Position006_5_cmle.ics	108	0	1	3	0.0	0.0	0.0
700	Feb25-FISH2-3L1-rep1-cp190-100x_Position006_5_cmle.ics	108	0	1	4	0.0	0.0	0.0
701	Feb25-FISH2-3L1-rep1-cp190-100x_Position006_5_cmle.ics	108	0	2	1	0.0	0.0	0.0
702	Feb25-FISH2-3L1-rep1-cp190-100x_Position006_5_cmle.ics	108	0	2	2	0.0	0.0	0.0
703	Feb25-FISH2-3L1-rep1-cp190-100x_Position006_5_cmle.ics	108	0	2	3	0.0	0.0	0.0
704	Feb25-FISH2-3L1-rep1-cp190-100x_Position006_5_cmle.ics	108	0	2	4	0.0	0.0	0.0
705	Feb25-FISH2-3L1-rep1-cp190-100x_Position006_5_cmle.ics	109	0	1	1	0.04611449321028908	0.18181818181818182	0.18181818181818182
706	Feb25-FISH2-3L1-rep1-cp190-100x_Position007_6_cmle.ics	1	0	1	1	0.08761753709954924	0.6333333333333332	0.6229508196721311
707	Feb25-FISH2-3L1-rep1-cp190-100x_Position007_6_cmle.ics	2	0	1	1	0.0645602904944047	0.2592592592592592	0.23728813559322032
708	Feb25-FISH2-3L1-rep1-cp190-100x_Position007_6_cmle.ics	3	0	1	1	0.0	0.0	0.0
709	Feb25-FISH2-3L1-rep1-cp190-100x_Position007_6_cmle.ics	4	0	1	1	0.14756637827292504	0.5161290322580645	0.5161290322580645
710	Feb25-FISH2-3L1-rep1-cp190-100x_Position007_6_cmle.ics	5	0	1	1	0.1706236248780696	0.5692307692307691	0.564885496183206
711	Feb25-FISH2-3L1-rep1-cp190-100x_Position007_6_cmle.ics	6	0	1	1	0.0	0.0	0.0
712	Feb25-FISH2-3L1-rep1-cp190-100x_Position007_6_cmle.ics	9	0	1	1	0.0	0.0	0.0
713	Feb25-FISH2-3L1-rep1-cp190-100x_Position007_6_cmle.ics	10	0	1	1	0.04380876854977462	0.18446601941747567	0.18269230769230768
714	Feb25-FISH2-3L1-rep1-cp190-100x_Position007_6_cmle.ics	11	0	1	1	0.0	0.0	0.0
715	Feb25-FISH2-3L1-rep1-cp190-100x_Position007_6_cmle.ics	12	0	1	1	0.0645602904944047	0.23931623931623927	0.23931623931623927
716	Feb25-FISH2-3L1-rep1-cp190-100x_Position007_6_cmle.ics	14	0	1	1	0.0	0.0	0.0
717	Feb25-FISH2-3L1-rep1-cp190-100x_Position007_6_cmle.ics	15	0	1	1	0.0	0.0	0.0
718	Feb25-FISH2-3L1-rep1-cp190-100x_Position007_6_cmle.ics	16	0	1	1	0.0	0.0	0.0
719	Feb25-FISH2-3L1-rep1-cp190-100x_Position007_6_cmle.ics	17	0	1	1	0.09222898642057815	0.32786885245901637	0.33057851239669417
720	Feb25-FISH2-3L1-rep1-cp190-100x_Position007_6_cmle.ics	18	0	1	1	0.1498721029334395	0.8124999999999999	0.5416666666666666
721	Feb25-FISH2-3L1-rep1-cp190-100x_Position007_6_cmle.ics	19	0	1	1	0.21904384274887312	0.8119658119658119	0.8119658119658119
722	Feb25-FISH2-3L1-rep1-cp190-100x_Position007_6_cmle.ics	20	0	1	1	0.0	0.0	0.0
723	Feb25-FISH2-3L1-rep1-cp190-100x_Position007_6_cmle.ics	20	0	1	2	0.0	0.0	0.0
724	Feb25-FISH2-3L1-rep1-cp190-100x_Position007_6_cmle.ics	20	0	1	3	0.0	0.0	0.0
725	Feb25-FISH2-3L1-rep1-cp190-100x_Position007_6_cmle.ics	20	0	2	1	0.0	0.0	0.0
726	Feb25-FISH2-3L1-rep1-cp190-100x_Position007_6_cmle.ics	20	0	2	2	0.0	0.0	0.0
727	Feb25-FISH2-3L1-rep1-cp190-100x_Position007_6_cmle.ics	20	0	2	3	0.0	0.0	0.0
728	Feb25-FISH2-3L1-rep1-cp190-100x_Position007_6_cmle.ics	21	0	1	1	0.16831790021755513	0.6293103448275861	0.6636363636363637
729	Feb25-FISH2-3L1-rep1-cp190-100x_Position007_6_cmle.ics	22	0	1	1	0.0	0.0	0.0
730	Feb25-FISH2-3L1-rep1-cp190-100x_Position007_6_cmle.ics	23	0	1	1	0.0	0.0	0.0
731	Feb25-FISH2-3L1-rep1-cp190-100x_Position007_6_cmle.ics	23	0	2	1	0.16140072623601176	0.5511811023622046	0.28688524590163933
732	Feb25-FISH2-3L1-rep1-cp190-100x_Position007_6_cmle.ics	24	0	1	1	0.0945347110810926	0.3796296296296295	0.3796296296296295
733	Feb25-FISH2-3L1-rep1-cp190-100x_Position007_6_cmle.ics	25	0	1	1	0.0	0.0	0.0
734	Feb25-FISH2-3L1-rep1-cp190-100x_Position007_6_cmle.ics	26	0	1	1	0.0945347110810926	0.3333333333333333	0.33064516129032256
735	Feb25-FISH2-3L1-rep1-cp190-100x_Position007_6_cmle.ics	27	0	1	1	0.18215224818064185	0.6752136752136751	0.6752136752136751
736	Feb25-FISH2-3L1-rep1-cp190-100x_Position007_6_cmle.ics	28	0	1	1	0.14756637827292504	0.6808510638297871	0.6881720430107526
737	Feb25-FISH2-3L1-rep1-cp190-100x_Position007_6_cmle.ics	30	0	1	1	0.0	0.0	0.0
738	Feb25-FISH2-3L1-rep1-cp190-100x_Position007_6_cmle.ics	31	0	1	1	0.0	0.0	0.0
739	Feb25-FISH2-3L1-rep1-cp190-100x_Position007_6_cmle.ics	32	0	1	1	0.050725942531317986	0.171875	0.18333333333333332
740	Feb25-FISH2-3L1-rep1-cp190-100x_Position007_6_cmle.ics	33	0	1	1	0.13373203030983832	0.5272727272727273	0.5321100917431193
741	Feb25-FISH2-3L1-rep1-cp190-100x_Position007_6_cmle.ics	34	0	1	1	0.06917173981543362	0.4054054054054055	0.3157894736842105
742	Feb25-FISH2-3L1-rep1-cp190-100x_Position007_6_cmle.ics	35	0	1	1	0.10375760972315042	0.4128440366972477	0.4090909090909091
743	Feb25-FISH2-3L1-rep1-cp190-100x_Position007_6_cmle.ics	37	0	1	1	0.07839463845749142	0.586206896551724	0.586206896551724
744	Feb25-FISH2-3L1-rep1-cp190-100x_Position007_6_cmle.ics	38	0	1	1	0.11298050836520823	0.36296296296296293	0.36296296296296293
745	Feb25-FISH2-3L1-rep1-cp190-100x_Position007_6_cmle.ics	39	0	1	1	0.0	0.0	0.0
746	Feb25-FISH2-3L1-rep1-cp190-100x_Position007_6_cmle.ics	40	0	1	1	0.26746406061967665	0.90625	0.8992248062015503
747	Feb25-FISH2-3L1-rep1-cp190-100x_Position007_6_cmle.ics	41	0	1	1	0.19829232080424303	0.6991869918699187	0.7166666666666666
748	Feb25-FISH2-3L1-rep1-cp190-100x_Position007_6_cmle.ics	43	0	1	1	0.059948841173375796	0.2342342342342342	0.23636363636363636
749	Feb25-FISH2-3L1-rep1-cp190-100x_Position007_6_cmle.ics	45	0	1	1	0.18676369750167077	0.3306122448979592	0.9310344827586207
750	Feb25-FISH2-3L1-rep1-cp190-100x_Position007_6_cmle.ics	45	0	1	2	0.0	0.0	0.0
751	Feb25-FISH2-3L1-rep1-cp190-100x_Position007_6_cmle.ics	47	0	1	1	0.27207550994070556	0.5412844036697247	0.6941176470588236
752	Feb25-FISH2-3L1-rep1-cp190-100x_Position007_6_cmle.ics	49	0	1	1	0.07378318913646252	0.47761194029850745	0.43835616438356156
753	Feb25-FISH2-3L1-rep1-cp190-100x_Position007_6_cmle.ics	51	0	1	1	0.10836905904417933	0.32867132867132864	0.32191780821917804
754	Feb25-FISH2-3L1-rep1-cp190-100x_Position007_6_cmle.ics	52	0	1	1	0.0	0.0	0.0
755	Feb25-FISH2-3L1-rep1-cp190-100x_Position007_6_cmle.ics	53	0	1	1	0.06225456583389025	0.29032258064516125	0.29032258064516125
756	Feb25-FISH2-3L1-rep1-cp190-100x_Position007_6_cmle.ics	55	0	1	1	0.053031667191832436	0.25555555555555554	0.4181818181818182
757	Feb25-FISH2-3L1-rep1-cp190-100x_Position007_6_cmle.ics	56	0	1	1	0.22596101673041646	0.7839999999999999	0.7777777777777777
758	Feb25-FISH2-3L1-rep1-cp190-100x_Position007_6_cmle.ics	58	0	1	1	0.09222898642057815	0.7017543859649124	0.7017543859649124
759	Feb25-FISH2-3L1-rep1-cp190-100x_Position007_6_cmle.ics	59	0	1	1	0.1245091316677805	0.72	0.7012987012987012
760	Feb25-FISH2-3L1-rep1-cp190-100x_Position007_6_cmle.ics	60	0	1	1	0.0	0.0	0.0
761	Feb25-FISH2-3L1-rep1-cp190-100x_Position007_6_cmle.ics	61	0	1	1	0.0	0.0	0.0
762	Feb25-FISH2-3L1-rep1-cp190-100x_Position007_6_cmle.ics	61	0	2	1	0.0	0.0	0.0
763	Feb25-FISH2-3L1-rep1-cp190-100x_Position007_6_cmle.ics	62	0	1	1	0.013834347963086722	0.04724409448818897	0.05217391304347825
764	Feb25-FISH2-3L1-rep1-cp190-100x_Position007_6_cmle.ics	63	0	1	1	0.0	0.0	0.0
765	Feb25-FISH2-3L1-rep1-cp190-100x_Position007_6_cmle.ics	65	0	1	1	0.10375760972315042	0.39473684210526316	0.3913043478260869
766	Feb25-FISH2-3L1-rep1-cp190-100x_Position007_6_cmle.ics	66	0	1	1	0.11067478370469377	0.4102564102564102	0.417391304347826
767	Feb25-FISH2-3L1-rep1-cp190-100x_Position007_6_cmle.ics	67	0	1	1	0.0	0.0	0.0
768	Feb25-FISH2-3L1-rep1-cp190-100x_Position007_6_cmle.ics	73	0	1	1	0.0	0.0	0.0
769	Feb25-FISH2-3L1-rep1-cp190-100x_Position007_6_cmle.ics	74	0	1	1	0.11298050836520823	0.3983739837398374	0.3951612903225807
770	Feb25-FISH2-3L1-rep1-cp190-100x_Position007_6_cmle.ics	76	0	1	1	0.013834347963086722	0.10526315789473684	0.08955223880597013
771	Feb25-FISH2-3L1-rep1-cp190-100x_Position007_6_cmle.ics	76	0	2	1	0.0	0.0	0.0
772	Feb25-FISH2-3L1-rep1-cp190-100x_Position007_6_cmle.ics	77	0	1	1	0.0	0.0	0.0
773	Feb25-FISH2-3L1-rep1-cp190-100x_Position007_6_cmle.ics	78	0	1	1	0.013834347963086722	0.10909090909090909	0.10714285714285711
774	Feb25-FISH2-3L1-rep1-cp190-100x_Position007_6_cmle.ics	79	0	1	1	0.09914616040212151	0.3333333333333333	0.3307692307692307
775	Feb25-FISH2-3L1-rep1-cp190-100x_Position007_6_cmle.ics	81	0	1	1	0.0	0.0	0.0
776	Feb25-FISH2-3L1-rep1-cp190-100x_Position007_6_cmle.ics	82	0	1	1	0.1844579728411563	0.5673758865248226	0.38834951456310673
777	Feb25-FISH2-3L1-rep1-cp190-100x_Position007_6_cmle.ics	82	0	2	1	0.0	0.0	0.0
778	Feb25-FISH2-3L1-rep1-cp190-100x_Position007_6_cmle.ics	83	0	1	1	0.11067478370469377	0.46601941747572806	0.46601941747572806
779	Feb25-FISH2-3L1-rep1-cp190-100x_Position007_6_cmle.ics	84	0	1	1	0.04842021787080353	0.2019230769230769	0.1653543307086614
780	Feb25-FISH2-3L1-rep1-cp190-100x_Position007_6_cmle.ics	85	0	1	1	0.1844579728411563	0.8163265306122448	0.8163265306122448
781	Feb25-FISH2-3L1-rep1-cp190-100x_Position007_6_cmle.ics	86	0	1	1	0.1498721029334395	0.6018518518518517	0.5963302752293578
782	Feb25-FISH2-3L1-rep1-cp190-100x_Position007_6_cmle.ics	88	0	1	1	0.053031667191832436	0.20353982300884954	0.20535714285714282
783	Feb25-FISH2-3L1-rep1-cp190-100x_Position007_6_cmle.ics	89	0	1	1	0.2444068140145321	0.8153846153846152	0.6091954022988505
784	Feb25-FISH2-3L1-rep1-cp190-100x_Position007_6_cmle.ics	89	0	2	1	0.0	0.0	0.0
785	Feb25-FISH2-3L1-rep1-cp190-100x_Position007_6_cmle.ics	90	0	1	1	0.04150304388926017	0.18367346938775508	0.18556701030927833
786	Feb25-FISH2-3L1-rep1-cp190-100x_Position007_6_cmle.ics	91	0	1	1	0.0	0.0	0.0
787	Feb25-FISH2-3L1-rep1-cp190-100x_Position007_6_cmle.ics	92	0	1	1	0.20751521944630083	0.7826086956521738	0.7894736842105263
788	Feb25-FISH2-3L1-rep1-cp190-100x_Position007_6_cmle.ics	93	0	1	1	0.01152862330257227	0.07352941176470587	0.05813953488372092
789	Feb25-FISH2-3L1-rep1-cp190-100x_Position007_6_cmle.ics	94	0	1	1	0.0	0.0	0.0
790	Feb25-FISH2-3L1-rep1-cp190-100x_Position007_6_cmle.ics	95	0	1	1	0.0	0.0	0.0
791	Feb25-FISH2-3L1-rep1-cp190-100x_Position007_6_cmle.ics	96	0	1	1	0.0	0.0	0.0
792	Feb25-FISH2-3L1-rep1-cp190-100x_Position007_6_cmle.ics	97	0	1	1	0.0	0.0	0.0
793	Feb25-FISH2-3L1-rep1-cp190-100x_Position007_6_cmle.ics	98	0	1	1	0.06686601515491916	0.26126126126126126	0.26126126126126126
794	Feb25-FISH2-3L1-rep1-cp190-100x_Position007_6_cmle.ics	99	0	1	1	0.1291205809888094	0.4628099173553718	0.45528455284552843
795	Feb25-FISH2-3L1-rep1-cp190-100x_Position007_6_cmle.ics	101	0	1	1	0.0	0.0	0.0
796	Feb25-FISH2-3L1-rep1-cp190-100x_Position007_6_cmle.ics	102	0	1	1	0.059948841173375796	0.24299065420560742	0.24299065420560742
797	Feb25-FISH2-3L1-rep1-cp190-100x_Position007_6_cmle.ics	103	0	1	1	0.14756637827292504	0.7032967032967032	0.6956521739130433
798	Feb25-FISH2-3L1-rep1-cp190-100x_Position007_6_cmle.ics	104	0	1	1	0.04842021787080353	0.1962616822429906	0.1981132075471698
799	Feb25-FISH2-3L1-rep1-cp190-100x_Position007_6_cmle.ics	105	0	1	1	0.009222898642057815	0.021052631578947364	0.057142857142857134
800	Feb25-FISH2-3L1-rep1-cp190-100x_Position007_6_cmle.ics	105	0	1	2	0.0	0.0	0.0
801	Feb25-FISH2-3L1-rep1-cp190-100x_Position008_7_cmle.ics	1	0	1	1	0.0	0.0	0.0
802	Feb25-FISH2-3L1-rep1-cp190-100x_Position008_7_cmle.ics	2	0	1	1	0.027668695926173444	0.1764705882352941	0.11009174311926605
803	Feb25-FISH2-3L1-rep1-cp190-100x_Position008_7_cmle.ics	2	0	1	2	0.0	0.0	0.0
804	Feb25-FISH2-3L1-rep1-cp190-100x_Position008_7_cmle.ics	2	0	2	1	0.0	0.0	0.0
805	Feb25-FISH2-3L1-rep1-cp190-100x_Position008_7_cmle.ics	2	0	2	2	0.16140072623601176	0.5384615384615383	0.7777777777777777
806	Feb25-FISH2-3L1-rep1-cp190-100x_Position008_7_cmle.ics	3	0	1	1	0.0	0.0	0.0
807	Feb25-FISH2-3L1-rep1-cp190-100x_Position008_7_cmle.ics	4	0	1	1	0.0	0.0	0.0
808	Feb25-FISH2-3L1-rep1-cp190-100x_Position008_7_cmle.ics	5	0	1	1	0.11989768234675159	0.6933333333333332	0.8387096774193549
809	Feb25-FISH2-3L1-rep1-cp190-100x_Position008_7_cmle.ics	7	0	1	1	0.0	0.0	0.0
810	Feb25-FISH2-3L1-rep1-cp190-100x_Position008_7_cmle.ics	7	0	1	2	0.0	0.0	0.0
811	Feb25-FISH2-3L1-rep1-cp190-100x_Position008_7_cmle.ics	10	0	1	1	0.025362971265658993	0.08208955223880597	0.08208955223880597
812	Feb25-FISH2-3L1-rep1-cp190-100x_Position008_7_cmle.ics	11	0	1	1	0.11067478370469377	0.34042553191489355	0.3356643356643356
813	Feb25-FISH2-3L1-rep1-cp190-100x_Position008_7_cmle.ics	12	0	1	1	0.14526065361241058	0.4960629921259842	0.4846153846153845
814	Feb25-FISH2-3L1-rep1-cp190-100x_Position008_7_cmle.ics	14	0	1	1	0.025362971265658993	0.10784313725490195	0.10784313725490195
815	Feb25-FISH2-3L1-rep1-cp190-100x_Position008_7_cmle.ics	15	0	1	1	0.0	0.0	0.0
816	Feb25-FISH2-3L1-rep1-cp190-100x_Position008_7_cmle.ics	15	0	2	1	0.029974420586687898	0.23636363636363636	0.0778443113772455
817	Feb25-FISH2-3L1-rep1-cp190-100x_Position008_7_cmle.ics	16	0	1	1	0.1291205809888094	0.5333333333333333	0.5333333333333333
818	Feb25-FISH2-3L1-rep1-cp190-100x_Position008_7_cmle.ics	17	0	1	1	0.15678927691498284	0.6181818181818182	0.5762711864406779
819	Feb25-FISH2-3L1-rep1-cp190-100x_Position008_7_cmle.ics	18	0	1	1	0.12681485632829495	0.4867256637168141	0.3038674033149171
820	Feb25-FISH2-3L1-rep1-cp190-100x_Position008_7_cmle.ics	18	0	2	1	0.0	0.0	0.0
821	Feb25-FISH2-3L1-rep1-cp190-100x_Position008_7_cmle.ics	19	0	1	1	0.3204957278115091	0.5991379310344827	0.674757281553398
822	Feb25-FISH2-3L1-rep1-cp190-100x_Position008_7_cmle.ics	20	0	1	1	0.03919731922874571	0.12318840579710144	0.07981220657276994
823	Feb25-FISH2-3L1-rep1-cp190-100x_Position008_7_cmle.ics	20	0	2	1	0.0	0.0	0.0
824	Feb25-FISH2-3L1-rep1-cp190-100x_Position008_7_cmle.ics	21	0	1	1	0.07839463845749142	0.586206896551724	0.586206896551724
825	Feb25-FISH2-3L1-rep1-cp190-100x_Position008_7_cmle.ics	25	0	1	1	0.06686601515491916	0.25663716814159293	0.2589285714285714
826	Feb25-FISH2-3L1-rep1-cp190-100x_Position008_7_cmle.ics	26	0	1	1	0.2144323934278442	0.744	0.744
827	Feb25-FISH2-3L1-rep1-cp190-100x_Position008_7_cmle.ics	28	0	1	1	0.10606333438366487	0.27058823529411763	0.359375
828	Feb25-FISH2-3L1-rep1-cp190-100x_Position008_7_cmle.ics	28	0	1	2	0.0	0.0	0.0
829	Feb25-FISH2-3L1-rep1-cp190-100x_Position008_7_cmle.ics	29	0	1	1	0.0899232617600637	0.4534883720930232	0.29545454545454536
830	Feb25-FISH2-3L1-rep1-cp190-100x_Position008_7_cmle.ics	31	0	1	1	0.13603775497035278	0.9833333333333333	0.5042735042735043
831	Feb25-FISH2-3L1-rep1-cp190-100x_Position008_7_cmle.ics	32	0	1	1	0.0853118124390348	0.48684210526315785	0.48684210526315785
832	Feb25-FISH2-3L1-rep1-cp190-100x_Position008_7_cmle.ics	33	0	1	1	0.0	0.0	0.0
833	Feb25-FISH2-3L1-rep1-cp190-100x_Position008_7_cmle.ics	34	0	1	1	0.0	0.0	0.0
834	Feb25-FISH2-3L1-rep1-cp190-100x_Position008_7_cmle.ics	35	0	1	1	0.13373203030983832	0.58	0.5918367346938775
835	Feb25-FISH2-3L1-rep1-cp190-100x_Position008_7_cmle.ics	36	0	1	1	0.04842021787080353	0.22826086956521735	0.2234042553191489
836	Feb25-FISH2-3L1-rep1-cp190-100x_Position008_7_cmle.ics	37	0	1	1	0.16370645089652622	0.5503875968992248	0.5634920634920634
837	Feb25-FISH2-3L1-rep1-cp190-100x_Position008_7_cmle.ics	38	0	1	1	0.14756637827292504	0.711111111111111	0.6464646464646465
838	Feb25-FISH2-3L1-rep1-cp190-100x_Position008_7_cmle.ics	40	0	1	1	0.13603775497035278	0.472	0.4796747967479675
839	Feb25-FISH2-3L1-rep1-cp190-100x_Position008_7_cmle.ics	41	0	1	1	0.20059804546475749	0.696	0.696
840	Feb25-FISH2-3L1-rep1-cp190-100x_Position008_7_cmle.ics	42	0	1	1	0.0	0.0	0.0
841	Feb25-FISH2-3L1-rep1-cp190-100x_Position008_7_cmle.ics	42	0	1	2	0.0	0.0	0.0
842	Feb25-FISH2-3L1-rep1-cp190-100x_Position008_7_cmle.ics	42	0	2	1	0.0	0.0	0.0
843	Feb25-FISH2-3L1-rep1-cp190-100x_Position008_7_cmle.ics	42	0	2	2	0.05533739185234689	0.2264150943396226	0.2790697674418604
844	Feb25-FISH2-3L1-rep1-cp190-100x_Position008_7_cmle.ics	43	0	1	1	0.0	0.0	0.0
845	Feb25-FISH2-3L1-rep1-cp190-100x_Position008_7_cmle.ics	44	0	1	1	0.08761753709954924	0.3551401869158877	0.2878787878787878
846	Feb25-FISH2-3L1-rep1-cp190-100x_Position008_7_cmle.ics	46	0	1	1	0.18676369750167077	0.7431192660550459	0.7431192660550459
847	Feb25-FISH2-3L1-rep1-cp190-100x_Position008_7_cmle.ics	48	0	1	1	0.07378318913646252	0.2990654205607476	0.2962962962962962
848	Feb25-FISH2-3L1-rep1-cp190-100x_Position008_7_cmle.ics	49	0	1	1	0.0	0.0	0.0
849	Feb25-FISH2-3L1-rep1-cp190-100x_Position008_7_cmle.ics	50	0	1	1	0.11067478370469377	0.5581395348837208	0.5517241379310345
850	Feb25-FISH2-3L1-rep1-cp190-100x_Position008_7_cmle.ics	52	0	1	1	0.1844579728411563	0.2877697841726618	0.3041825095057034
851	Feb25-FISH2-3L1-rep1-cp190-100x_Position008_7_cmle.ics	54	0	1	1	0.025362971265658993	0.0873015873015873	0.0873015873015873
852	Feb25-FISH2-3L1-rep1-cp190-100x_Position008_7_cmle.ics	55	0	1	1	0.013834347963086722	0.047999999999999994	0.04761904761904761
853	Feb25-FISH2-3L1-rep1-cp190-100x_Position008_7_cmle.ics	56	0	1	1	0.2098209441068153	0.7054263565891472	0.7109375
854	Feb25-FISH2-3L1-rep1-cp190-100x_Position008_7_cmle.ics	58	0	1	1	0.15448355225446841	0.6907216494845361	0.6979166666666667
855	Feb25-FISH2-3L1-rep1-cp190-100x_Position008_7_cmle.ics	59	0	1	1	0.0	0.0	0.0
856	Feb25-FISH2-3L1-rep1-cp190-100x_Position008_7_cmle.ics	60	0	1	1	0.050725942531317986	0.1864406779661017	0.18487394957983191
857	Feb25-FISH2-3L1-rep1-cp190-100x_Position008_7_cmle.ics	61	0	1	1	0.0	0.0	0.0
858	Feb25-FISH2-3L1-rep1-cp190-100x_Position008_7_cmle.ics	62	0	1	1	0.15448355225446841	0.6504854368932038	0.6504854368932038
859	Feb25-FISH2-3L1-rep1-cp190-100x_Position008_7_cmle.ics	63	0	1	1	0.0	0.0	0.0
860	Feb25-FISH2-3L1-rep1-cp190-100x_Position008_7_cmle.ics	63	0	2	1	0.15678927691498284	0.5483870967741935	0.30222222222222217
861	Feb25-FISH2-3L1-rep1-cp190-100x_Position008_7_cmle.ics	64	0	1	1	0.0023057246605144538	0.007575757575757574	0.01219512195121951
862	Feb25-FISH2-3L1-rep1-cp190-100x_Position008_7_cmle.ics	65	0	1	1	0.0	0.0	0.0
863	Feb25-FISH2-3L1-rep1-cp190-100x_Position008_7_cmle.ics	67	0	1	1	0.26746406061967665	0.6705202312138727	0.6783625730994152
864	Feb25-FISH2-3L1-rep1-cp190-100x_Position008_7_cmle.ics	68	0	1	1	0.0	0.0	0.0
865	Feb25-FISH2-3L1-rep1-cp190-100x_Position008_7_cmle.ics	69	0	1	1	0.0	0.0	0.0
866	Feb25-FISH2-3L1-rep1-cp190-100x_Position008_7_cmle.ics	69	0	1	2	0.27207550994070556	0.5488372093023256	0.644808743169399
867	Feb25-FISH2-3L1-rep1-cp190-100x_Position008_7_cmle.ics	70	0	1	1	0.025362971265658993	0.10576923076923077	0.10891089108910891
868	Feb25-FISH2-3L1-rep1-cp190-100x_Position008_7_cmle.ics	71	0	1	1	0.0	0.0	0.0
869	Feb25-FISH2-3L1-rep1-cp190-100x_Position008_7_cmle.ics	72	0	1	1	0.1245091316677805	0.5046728971962616	0.7297297297297298
870	Feb25-FISH2-3L1-rep1-cp190-100x_Position008_7_cmle.ics	74	0	1	1	0.009222898642057815	0.03669724770642202	0.04301075268817204
871	Feb25-FISH2-3L1-rep1-cp190-100x_Position008_7_cmle.ics	78	0	1	1	0.10836905904417933	0.3790322580645162	0.3643410852713178
872	Feb25-FISH2-3L1-rep1-cp190-100x_Position008_7_cmle.ics	80	0	1	1	0.07839463845749142	0.3063063063063063	0.3090909090909091
873	Feb25-FISH2-3L1-rep1-cp190-100x_Position008_7_cmle.ics	83	0	1	1	0.03689159456823126	0.2352941176470588	0.20779220779220778
874	Feb25-FISH2-3L1-rep1-cp190-100x_Position008_7_cmle.ics	84	0	1	1	0.14295492895189613	0.2818181818181818	0.2805429864253393
875	Feb25-FISH2-3L1-rep1-cp190-100x_Position008_7_cmle.ics	85	0	1	1	0.13603775497035278	0.6344086021505376	0.6210526315789473
876	Feb25-FISH2-3L1-rep1-cp190-100x_Position008_7_cmle.ics	88	0	1	1	0.02305724660514454	0.08403361344537814	0.08333333333333333
877	Feb25-FISH2-3L1-rep1-cp190-100x_Position008_7_cmle.ics	89	0	1	1	0.0	0.0	0.0
878	Feb25-FISH2-3L1-rep1-cp190-100x_Position008_7_cmle.ics	89	0	2	1	0.1291205809888094	0.9999999999999998	0.2413793103448275
879	Feb25-FISH2-3L1-rep1-cp190-100x_Position008_7_cmle.ics	89	0	3	1	0.0	0.0	0.0
880	Feb25-FISH2-3L1-rep1-cp190-100x_Position008_7_cmle.ics	90	0	1	1	0.0	0.0	0.0
881	Feb25-FISH2-3L1-rep1-cp190-100x_Position008_7_cmle.ics	92	0	1	1	0.223655292069902	0.4708737864077669	0.43891402714932115
882	Feb25-FISH2-3L1-rep1-cp190-100x_Position008_7_cmle.ics	94	0	1	1	0.0	0.0	0.0
883	Feb25-FISH2-3L1-rep1-cp190-100x_Position008_7_cmle.ics	95	0	1	1	0.0	0.0	0.0
884	Feb25-FISH2-3L1-rep1-cp190-100x_Position008_7_cmle.ics	95	0	2	1	0.0	0.0	0.0
885	Feb25-FISH2-3L1-rep1-cp190-100x_Position008_7_cmle.ics	97	0	1	1	0.19137514682269965	0.8217821782178217	0.83
886	Feb25-FISH2-3L1-rep1-cp190-100x_Position008_7_cmle.ics	98	0	1	1	0.0	0.0	0.0
887	Feb25-FISH2-3L1-rep1-cp190-100x_Position008_7_cmle.ics	100	0	1	1	0.0	0.0	0.0
888	Feb25-FISH2-3L1-rep1-cp190-100x_Position008_7_cmle.ics	100	0	1	2	0.10606333438366487	0.2804878048780487	0.6969696969696968
889	Feb25-FISH2-3L1-rep1-cp190-100x_Position008_7_cmle.ics	101	0	1	1	0.0	0.0	0.0
890	Feb25-FISH2-3L1-rep1-cp190-100x_Position008_7_cmle.ics	101	0	2	1	0.02305724660514454	0.1923076923076923	0.09345794392523363
891	Feb25-FISH2-3L1-rep1-cp190-100x_Position008_7_cmle.ics	103	0	1	1	0.0	0.0	0.0
892	Feb25-FISH2-3L1-rep1-cp190-100x_Position008_7_cmle.ics	104	0	1	1	0.0	0.0	0.0
893	Feb25-FISH2-3L1-rep1-cp190-100x_Position008_7_cmle.ics	105	0	1	1	0.11989768234675159	0.6582278481012658	0.38805970149253727
894	Feb25-FISH2-3L1-rep1-cp190-100x_Position008_7_cmle.ics	106	0	1	1	0.04150304388926017	0.1782178217821782	0.17142857142857143
895	Feb25-FISH2-3L1-rep1-cp190-100x_Position008_7_cmle.ics	107	0	1	1	0.0	0.0	0.0
896	Feb25-FISH2-3L1-rep1-cp190-100x_Position008_7_cmle.ics	108	0	1	1	0.16370645089652622	0.5867768595041322	0.5772357723577236
897	Feb25-FISH2-3L1-rep1-cp190-100x_Position008_7_cmle.ics	109	0	1	1	0.1890694221621852	0.5985401459854014	0.5899280575539566
898	Feb25-FISH2-3L1-rep1-cp190-100x_Position008_7_cmle.ics	111	0	1	1	0.16601217555704068	0.6050420168067226	0.6101694915254237
899	Feb25-FISH2-3L1-rep1-cp190-100x_Position008_7_cmle.ics	112	0	1	1	0.08761753709954924	0.603174603174603	0.59375
900	Feb25-FISH2-3L1-rep1-cp190-100x_Position008_7_cmle.ics	113	0	1	1	0.19598659614372857	0.7727272727272728	0.7727272727272728
901	Feb25-FISH2-3L1-rep1-cp190-100x_Position008_7_cmle.ics	114	0	1	1	0.1291205809888094	0.608695652173913	0.6153846153846153
902	Feb25-FISH2-3L1-rep1-cp190-100x_Position008_7_cmle.ics	114	0	1	2	0.0	0.0	0.0
903	Feb25-FISH2-3L1-rep1-cp190-100x_Position008_7_cmle.ics	114	0	2	1	0.0	0.0	0.0
904	Feb25-FISH2-3L1-rep1-cp190-100x_Position008_7_cmle.ics	114	0	2	2	0.08300608777852034	0.3302752293577982	0.33333333333333326
905	Feb25-FISH2-3L1-rep1-cp190-100x_Position008_7_cmle.ics	115	0	1	1	0.08300608777852034	0.3302752293577982	0.3302752293577982
906	Feb25-FISH2-3L1-rep1-cp190-100x_Position008_7_cmle.ics	116	0	1	1	0.1245091316677805	0.7941176470588235	0.7105263157894737
907	Feb25-FISH2-3L1-rep1-cp190-100x_Position008_7_cmle.ics	117	0	1	1	0.06686601515491916	0.27358490566037735	0.27358490566037735
908	Feb25-FISH2-3L1-rep1-cp190-100x_Position008_7_cmle.ics	119	0	1	1	0.20751521944630083	0.9090909090909091	0.8999999999999999
909	Feb25-FISH2-3L1-rep1-cp190-100x_Position008_7_cmle.ics	120	0	1	1	0.016140072623601176	0.10294117647058822	0.10144927536231885
910	Feb25-FISH2-3L1-rep1-cp190-100x_Position009_8_cmle.ics	1	0	1	1	0.23979536469350318	0.6979865771812079	0.6709677419354838
911	Feb25-FISH2-3L1-rep1-cp190-100x_Position009_8_cmle.ics	2	0	1	1	0.059948841173375796	0.42622950819672123	0.21311475409836061
912	Feb25-FISH2-3L1-rep1-cp190-100x_Position009_8_cmle.ics	5	0	1	1	0.0	0.0	0.0
913	Feb25-FISH2-3L1-rep1-cp190-100x_Position009_8_cmle.ics	6	0	1	1	0.2536297126565899	0.705128205128205	0.5288461538461537
914	Feb25-FISH2-3L1-rep1-cp190-100x_Position009_8_cmle.ics	6	0	2	1	0.0	0.0	0.0
915	Feb25-FISH2-3L1-rep1-cp190-100x_Position009_8_cmle.ics	7	0	1	1	0.19829232080424303	0.6515151515151514	0.6277372262773723
916	Feb25-FISH2-3L1-rep1-cp190-100x_Position009_8_cmle.ics	8	0	1	1	0.0645602904944047	0.32941176470588235	0.32941176470588235
917	Feb25-FISH2-3L1-rep1-cp190-100x_Position009_8_cmle.ics	9	0	1	1	0.11067478370469377	0.403361344537815	0.4067796610169491
918	Feb25-FISH2-3L1-rep1-cp190-100x_Position009_8_cmle.ics	10	0	1	1	0.03689159456823126	0.1415929203539823	0.25806451612903225
919	Feb25-FISH2-3L1-rep1-cp190-100x_Position009_8_cmle.ics	10	0	1	2	0.0	0.0	0.0
920	Feb25-FISH2-3L1-rep1-cp190-100x_Position009_8_cmle.ics	10	0	1	3	0.0	0.0	0.0
921	Feb25-FISH2-3L1-rep1-cp190-100x_Position009_8_cmle.ics	10	0	2	1	0.0	0.0	0.0
922	Feb25-FISH2-3L1-rep1-cp190-100x_Position009_8_cmle.ics	10	0	2	2	0.0	0.0	0.0
923	Feb25-FISH2-3L1-rep1-cp190-100x_Position009_8_cmle.ics	10	0	2	3	0.027668695926173444	0.11538461538461536	0.15789473684210523
924	Feb25-FISH2-3L1-rep1-cp190-100x_Position009_8_cmle.ics	11	0	1	1	0.1798465235201274	0.5820895522388059	0.5864661654135337
925	Feb25-FISH2-3L1-rep1-cp190-100x_Position009_8_cmle.ics	12	0	1	1	0.16831790021755513	0.6460176991150443	0.6460176991150443
926	Feb25-FISH2-3L1-rep1-cp190-100x_Position009_8_cmle.ics	13	0	1	1	0.472673555405463	0.8232931726907629	0.7649253731343283
927	Feb25-FISH2-3L1-rep1-cp190-100x_Position009_8_cmle.ics	14	0	1	1	0.39427891694797157	0.5213414634146339	0.5150602409638553
928	Feb25-FISH2-3L1-rep1-cp190-100x_Position009_8_cmle.ics	15	0	1	1	0.03919731922874571	0.22666666666666663	0.22972972972972974
929	Feb25-FISH2-3L1-rep1-cp190-100x_Position009_8_cmle.ics	16	0	1	1	0.0	0.0	0.0
930	Feb25-FISH2-3L1-rep1-cp190-100x_Position009_8_cmle.ics	17	0	1	1	0.0853118124390348	0.4404761904761905	0.30833333333333335
931	Feb25-FISH2-3L1-rep1-cp190-100x_Position009_8_cmle.ics	18	0	1	1	0.09684043574160706	0.323076923076923	0.3206106870229007
932	Feb25-FISH2-3L1-rep1-cp190-100x_Position009_8_cmle.ics	19	0	1	1	0.0	0.0	0.0
933	Feb25-FISH2-3L1-rep1-cp190-100x_Position009_8_cmle.ics	19	0	1	2	0.16370645089652622	0.4829931972789115	0.9220779220779219
934	Feb25-FISH2-3L1-rep1-cp190-100x_Position009_8_cmle.ics	20	0	1	1	0.0	0.0	0.0
935	Feb25-FISH2-3L1-rep1-cp190-100x_Position009_8_cmle.ics	20	0	2	1	0.10145188506263597	0.5	0.2732919254658385
936	Feb25-FISH2-3L1-rep1-cp190-100x_Position009_8_cmle.ics	22	0	1	1	0.07147746447594806	0.2695652173913043	0.2695652173913043
937	Feb25-FISH2-3L1-rep1-cp190-100x_Position009_8_cmle.ics	25	0	1	1	0.0	0.0	0.0
938	Feb25-FISH2-3L1-rep1-cp190-100x_Position009_8_cmle.ics	26	0	1	1	0.04150304388926017	0.30508474576271183	0.30508474576271183
939	Feb25-FISH2-3L1-rep1-cp190-100x_Position009_8_cmle.ics	27	0	1	1	0.05533739185234689	0.1714285714285714	0.17021276595744678
940	Feb25-FISH2-3L1-rep1-cp190-100x_Position009_8_cmle.ics	28	0	1	1	0.0	0.0	0.0
941	Feb25-FISH2-3L1-rep1-cp190-100x_Position009_8_cmle.ics	30	0	1	1	0.03919731922874571	0.19767441860465113	0.19767441860465113
942	Feb25-FISH2-3L1-rep1-cp190-100x_Position009_8_cmle.ics	31	0	1	1	0.08070036311800588	0.34313725490196073	0.34313725490196073
943	Feb25-FISH2-3L1-rep1-cp190-100x_Position009_8_cmle.ics	32	0	1	1	0.029974420586687898	0.11111111111111109	0.0769230769230769
944	Feb25-FISH2-3L1-rep1-cp190-100x_Position009_8_cmle.ics	34	0	1	1	0.050725942531317986	0.1964285714285714	0.2
945	Feb25-FISH2-3L1-rep1-cp190-100x_Position009_8_cmle.ics	35	0	1	1	0.1798465235201274	0.5454545454545454	0.5492957746478873
946	Feb25-FISH2-3L1-rep1-cp190-100x_Position009_8_cmle.ics	36	0	1	1	0.16831790021755513	0.6186440677966102	0.6239316239316238
947	Feb25-FISH2-3L1-rep1-cp190-100x_Position009_8_cmle.ics	37	0	1	1	0.16140072623601176	0.7865168539325842	0.7865168539325842
948	Feb25-FISH2-3L1-rep1-cp190-100x_Position009_8_cmle.ics	38	0	1	1	0.0	0.0	0.0
949	Feb25-FISH2-3L1-rep1-cp190-100x_Position009_8_cmle.ics	40	0	1	1	0.0645602904944047	0.22222222222222218	0.2545454545454546
950	Feb25-FISH2-3L1-rep1-cp190-100x_Position009_8_cmle.ics	41	0	1	1	0.07147746447594806	0.2421875	0.2384615384615384
951	Feb25-FISH2-3L1-rep1-cp190-100x_Position009_8_cmle.ics	43	0	1	1	0.0	0.0	0.0
952	Feb25-FISH2-3L1-rep1-cp190-100x_Position009_8_cmle.ics	43	0	2	1	0.08300608777852034	0.5	0.2517482517482517
953	Feb25-FISH2-3L1-rep1-cp190-100x_Position009_8_cmle.ics	44	0	1	1	0.18215224818064185	0.5808823529411764	0.572463768115942
954	Feb25-FISH2-3L1-rep1-cp190-100x_Position009_8_cmle.ics	45	0	1	1	0.0899232617600637	0.3223140495867768	0.40625
955	Feb25-FISH2-3L1-rep1-cp190-100x_Position009_8_cmle.ics	46	0	1	1	0.0	0.0	0.0
956	Feb25-FISH2-3L1-rep1-cp190-100x_Position009_8_cmle.ics	47	0	1	1	0.13834347963086724	0.43165467625899273	0.4411764705882353
957	Feb25-FISH2-3L1-rep1-cp190-100x_Position009_8_cmle.ics	47	0	1	2	0.0	0.0	0.0
958	Feb25-FISH2-3L1-rep1-cp190-100x_Position009_8_cmle.ics	47	0	2	1	0.0	0.0	0.0
959	Feb25-FISH2-3L1-rep1-cp190-100x_Position009_8_cmle.ics	47	0	2	2	0.15448355225446841	0.45578231292517	0.4407894736842105
960	Feb25-FISH2-3L1-rep1-cp190-100x_Position009_8_cmle.ics	48	0	1	1	0.0	0.0	0.0
961	Feb25-FISH2-3L1-rep1-cp190-100x_Position009_8_cmle.ics	49	0	1	1	0.08761753709954924	0.34862385321100914	0.34862385321100914
962	Feb25-FISH2-3L1-rep1-cp190-100x_Position009_8_cmle.ics	50	0	1	1	0.18676369750167077	0.7232142857142856	0.7232142857142856
963	Feb25-FISH2-3L1-rep1-cp190-100x_Position009_8_cmle.ics	51	0	1	1	0.06225456583389025	0.39705882352941174	0.2596153846153846
964	Feb25-FISH2-3L1-rep1-cp190-100x_Position009_8_cmle.ics	52	0	1	1	0.5810426144496423	0.7019498607242339	0.7058823529411765
965	Feb25-FISH2-3L1-rep1-cp190-100x_Position009_8_cmle.ics	53	0	1	1	0.05533739185234689	0.3934426229508196	0.3870967741935484
966	Feb25-FISH2-3L1-rep1-cp190-100x_Position009_8_cmle.ics	54	0	1	1	0.07839463845749142	0.40963855421686735	0.40963855421686735
967	Feb25-FISH2-3L1-rep1-cp190-100x_Position009_8_cmle.ics	55	0	1	1	0.3228014524720235	0.4999999999999999	0.5035971223021581
968	Feb25-FISH2-3L1-rep1-cp190-100x_Position009_8_cmle.ics	56	0	1	1	0.0853118124390348	0.30327868852459017	0.30833333333333335
969	Feb25-FISH2-3L1-rep1-cp190-100x_Position009_8_cmle.ics	57	0	1	1	0.1798465235201274	0.7289719626168223	0.722222222222222
970	Feb25-FISH2-3L1-rep1-cp190-100x_Position009_8_cmle.ics	58	0	1	1	0.13834347963086724	0.9677419354838711	0.5940594059405941
971	Feb25-FISH2-3L1-rep1-cp190-100x_Position009_8_cmle.ics	58	0	2	1	0.0	0.0	0.0
972	Feb25-FISH2-3L1-rep1-cp190-100x_Position009_8_cmle.ics	59	0	1	1	0.13373203030983832	0.4833333333333333	0.4833333333333333
973	Feb25-FISH2-3L1-rep1-cp190-100x_Position009_8_cmle.ics	60	0	1	1	0.05533739185234689	0.32876712328767116	0.30769230769230765
974	Feb25-FISH2-3L1-rep1-cp190-100x_Position009_8_cmle.ics	61	0	1	1	0.19829232080424303	0.6666666666666666	0.6666666666666666
975	Feb25-FISH2-3L1-rep1-cp190-100x_Position009_8_cmle.ics	63	0	1	1	0.16140072623601176	0.5303030303030302	0.5343511450381678
976	Feb25-FISH2-3L1-rep1-cp190-100x_Position009_8_cmle.ics	66	0	1	1	0.08761753709954924	0.26027397260273966	0.25503355704697983
977	Feb25-FISH2-3L1-rep1-cp190-100x_Position009_8_cmle.ics	67	0	1	1	0.2697697852801911	0.7312499999999998	0.653631284916201
978	Feb25-FISH2-3L1-rep1-cp190-100x_Position009_8_cmle.ics	67	0	1	2	0.0	0.0	0.0
979	Feb25-FISH2-3L1-rep1-cp190-100x_Position009_8_cmle.ics	67	0	2	1	0.0	0.0	0.0
980	Feb25-FISH2-3L1-rep1-cp190-100x_Position009_8_cmle.ics	67	0	2	2	0.0853118124390348	0.45121951219512185	0.5967741935483871
981	Feb25-FISH2-3L1-rep1-cp190-100x_Position009_8_cmle.ics	68	0	1	1	0.0	0.0	0.0
982	Feb25-FISH2-3L1-rep1-cp190-100x_Position009_8_cmle.ics	69	0	1	1	0.013834347963086722	0.044776119402985065	0.044776119402985065
983	Feb25-FISH2-3L1-rep1-cp190-100x_Position009_8_cmle.ics	70	0	1	1	0.17754079885961294	0.658119658119658	0.658119658119658
984	Feb25-FISH2-3L1-rep1-cp190-100x_Position009_8_cmle.ics	71	0	1	1	0.0853118124390348	0.6607142857142856	0.6607142857142856
985	Feb25-FISH2-3L1-rep1-cp190-100x_Position009_8_cmle.ics	72	0	1	1	0.0	0.0	0.0
986	Feb25-FISH2-3L1-rep1-cp190-100x_Position009_8_cmle.ics	72	0	2	1	0.08070036311800588	0.42168674698795167	0.26923076923076916
987	Feb25-FISH2-3L1-rep1-cp190-100x_Position009_8_cmle.ics	73	0	1	1	0.23979536469350318	0.6979865771812079	0.6933333333333332
988	Feb25-FISH2-3L1-rep1-cp190-100x_Position009_8_cmle.ics	74	0	1	1	0.11759195768623715	0.621951219512195	0.37777777777777777
989	Feb25-FISH2-3L1-rep1-cp190-100x_Position009_8_cmle.ics	77	0	1	1	0.14064920429138167	0.4803149606299212	0.47656249999999994
990	Feb25-FISH2-3L1-rep1-cp190-100x_Position009_8_cmle.ics	79	0	1	1	0.11989768234675159	0.37681159420289856	0.3421052631578947
991	Feb25-FISH2-3L1-rep1-cp190-100x_Position009_8_cmle.ics	80	0	1	1	0.0	0.0	0.0
992	Feb25-FISH2-3L1-rep1-cp190-100x_Position009_8_cmle.ics	82	0	1	1	0.02305724660514454	0.08849557522123894	0.08771929824561404
993	Feb25-FISH2-3L1-rep1-cp190-100x_Position009_8_cmle.ics	84	0	1	1	0.0	0.0	0.0
994	Feb25-FISH2-3L1-rep1-cp190-100x_Position009_8_cmle.ics	85	0	1	1	0.0	0.0	0.0
995	Feb25-FISH2-3L1-rep1-cp190-100x_Position009_8_cmle.ics	86	0	1	1	0.04842021787080353	0.15789473684210523	0.42
996	Feb25-FISH2-3L1-rep1-cp190-100x_Position009_8_cmle.ics	86	0	1	2	0.0	0.0	0.0
997	Feb25-FISH2-3L1-rep1-cp190-100x_Position009_8_cmle.ics	88	0	1	1	0.0	0.0	0.0
998	Feb25-FISH2-3L1-rep1-cp190-100x_Position009_8_cmle.ics	88	0	1	2	0.0	0.0	0.0
999	Feb25-FISH2-3L1-rep1-cp190-100x_Position009_8_cmle.ics	91	0	1	1	0.1798465235201274	0.28158844765342955	0.27956989247311825
1000	Feb25-FISH2-3L1-rep1-cp190-100x_Position009_8_cmle.ics	92	0	1	1	0.0	0.0	0.0
1001	Feb25-FISH2-3L1-rep1-cp190-100x_Position009_8_cmle.ics	93	0	1	1	0.07378318913646252	0.32989690721649484	0.33333333333333337
1002	Feb25-FISH2-3L1-rep1-cp190-100x_Position009_8_cmle.ics	94	0	1	1	0.12220340700726605	0.49999999999999994	0.49999999999999994
1003	Feb25-FISH2-3L1-rep1-cp190-100x_Position009_8_cmle.ics	95	0	1	1	0.08300608777852034	0.33333333333333326	0.33962264150943394
1004	Feb25-FISH2-3L1-rep1-cp190-100x_Position009_8_cmle.ics	96	0	1	1	0.11067478370469377	0.39999999999999997	0.39669421487603296
1005	Feb25-FISH2-3L1-rep1-cp190-100x_Position009_8_cmle.ics	97	0	1	1	0.07147746447594806	0.4246575342465752	0.31632653061224486
1006	Feb25-FISH2-3L1-rep1-cp190-100x_Position009_8_cmle.ics	101	0	1	1	0.0853118124390348	0.3008130081300813	0.3008130081300813
1007	Feb25-FISH2-3L1-rep1-cp190-100x_Position009_8_cmle.ics	102	0	1	1	0.2697697852801911	0.8999999999999998	0.9069767441860463
1008	Feb25-FISH2-3L1-rep1-cp190-100x_Position009_8_cmle.ics	103	0	1	1	0.10836905904417933	0.39166666666666666	0.39166666666666666
1009	Feb25-FISH2-3L1-rep1-cp190-100x_Position009_8_cmle.ics	104	0	1	1	0.0	0.0	0.0
1010	Feb25-FISH2-3L1-rep1-cp190-100x_Position009_8_cmle.ics	105	0	1	1	0.19137514682269965	0.6535433070866141	0.6535433070866141
1011	Feb25-FISH2-3L1-rep1-cp190-100x_Position009_8_cmle.ics	106	0	1	1	0.0	0.0	0.0
1012	Feb25-FISH2-3L1-rep1-cp190-100x_Position009_8_cmle.ics	107	0	1	1	0.10606333438366487	0.368	0.365079365079365
1013	Feb25-FISH2-3L1-rep1-cp190-100x_Position009_8_cmle.ics	108	0	1	1	0.0	0.0	0.0
1014	Feb25-FISH2-3L1-rep1-cp190-100x_Position009_8_cmle.ics	109	0	1	1	0.12220340700726605	0.4491525423728813	0.4491525423728813
1015	Feb25-FISH2-3L1-rep1-cp190-100x_Position009_8_cmle.ics	111	0	1	1	0.09222898642057815	0.43956043956043955	0.3389830508474576
1016	Feb25-FISH2-3L1-rep1-cp190-100x_Position009_8_cmle.ics	112	0	1	1	0.13834347963086724	0.36809815950920244	0.3658536585365853
1017	Feb25-FISH2-3L1-rep1-cp190-100x_Position009_8_cmle.ics	114	0	1	1	0.0	0.0	0.0
1018	Feb25-FISH2-3L1-rep1-cp190-100x_Position009_8_cmle.ics	114	0	1	2	0.05533739185234689	0.18897637795275588	0.33802816901408445
1019	Feb25-FISH2-3L1-rep1-cp190-100x_Position009_8_cmle.ics	115	0	1	1	0.14756637827292504	0.6736842105263157	0.6153846153846153
1020	Feb25-FISH2-3L1-rep1-cp190-100x_Position009_8_cmle.ics	117	0	1	1	0.053031667191832436	0.1586206896551724	0.34328358208955223
1021	Feb25-FISH2-3L1-rep1-cp190-100x_Position009_8_cmle.ics	117	0	1	2	0.0	0.0	0.0
1022	Feb25-FISH2-3L1-rep1-cp190-100x_Position009_8_cmle.ics	118	0	1	1	0.1590950015754973	0.46308724832214754	0.46308724832214754
1023	Feb25-FISH2-3L1-rep1-cp190-100x_Position009_8_cmle.ics	120	0	1	1	0.2536297126565899	0.6962025316455696	0.6962025316455696
1024	Feb25-FISH2-3L1-rep1-cp190-100x_Position009_8_cmle.ics	121	0	1	1	0.09914616040212151	0.3161764705882353	0.3208955223880597
1025	Feb25-FISH2-3L1-rep1-cp190-100x_Position009_8_cmle.ics	122	0	1	1	0.11298050836520823	0.39199999999999996	0.6533333333333332
1026	Feb25-FISH2-3L1-rep1-cp190-100x_Position009_8_cmle.ics	123	0	1	1	0.29052130722482117	0.875	0.8873239436619716
1027	Feb25-FISH2-3L1-rep1-cp190-100x_Position009_8_cmle.ics	124	0	1	1	0.0	0.0	0.0
1028	Feb25-FISH2-3L1-rep1-cp190-100x_Position009_8_cmle.ics	124	0	2	1	0.17754079885961294	0.611111111111111	0.3468468468468468
1029	Feb25-FISH2-3L1-rep1-cp190-100x_Position009_8_cmle.ics	125	0	1	1	0.0	0.0	0.0
1030	Feb25-FISH2-3L1-rep1-cp190-100x_Position009_8_cmle.ics	126	0	1	1	0.0	0.0	0.0
1031	Feb25-FISH2-3L1-rep1-cp190-100x_Position010_9_cmle.ics	1	0	1	1	0.0	0.0	0.0
1032	Feb25-FISH2-3L1-rep1-cp190-100x_Position010_9_cmle.ics	1	0	1	2	0.0	0.0	0.0
1033	Feb25-FISH2-3L1-rep1-cp190-100x_Position010_9_cmle.ics	1	0	2	1	0.0	0.0	0.0
1034	Feb25-FISH2-3L1-rep1-cp190-100x_Position010_9_cmle.ics	1	0	2	2	0.0	0.0	0.0
1035	Feb25-FISH2-3L1-rep1-cp190-100x_Position010_9_cmle.ics	2	0	1	1	0.16831790021755513	0.3379629629629629	0.5069444444444444
1036	Feb25-FISH2-3L1-rep1-cp190-100x_Position010_9_cmle.ics	2	0	1	2	0.0	0.0	0.0
1037	Feb25-FISH2-3L1-rep1-cp190-100x_Position010_9_cmle.ics	3	0	1	1	0.0	0.0	0.0
1038	Feb25-FISH2-3L1-rep1-cp190-100x_Position010_9_cmle.ics	7	0	1	1	0.29282703188533565	0.7791411042944785	0.7791411042944785
1039	Feb25-FISH2-3L1-rep1-cp190-100x_Position010_9_cmle.ics	8	0	1	1	0.02305724660514454	0.17857142857142855	0.18181818181818182
1040	Feb25-FISH2-3L1-rep1-cp190-100x_Position010_9_cmle.ics	9	0	1	1	0.26746406061967665	0.7160493827160493	0.9747899159663864
1041	Feb25-FISH2-3L1-rep1-cp190-100x_Position010_9_cmle.ics	9	0	1	2	0.0	0.0	0.0
1042	Feb25-FISH2-3L1-rep1-cp190-100x_Position010_9_cmle.ics	10	0	1	1	0.20751521944630083	0.6818181818181817	0.6818181818181817
1043	Feb25-FISH2-3L1-rep1-cp190-100x_Position010_9_cmle.ics	12	0	1	1	0.07608891379697698	0.2869565217391304	0.2869565217391304
1044	Feb25-FISH2-3L1-rep1-cp190-100x_Position010_9_cmle.ics	14	0	1	1	0.07608891379697698	0.23571428571428568	0.423076923076923
1045	Feb25-FISH2-3L1-rep1-cp190-100x_Position010_9_cmle.ics	15	0	1	1	0.01844579728411563	0.08080808080808081	0.08163265306122448
1046	Feb25-FISH2-3L1-rep1-cp190-100x_Position010_9_cmle.ics	16	0	1	1	0.07608891379697698	0.30000000000000004	0.2972972972972973
1047	Feb25-FISH2-3L1-rep1-cp190-100x_Position010_9_cmle.ics	17	0	1	1	0.0	0.0	0.0
1048	Feb25-FISH2-3L1-rep1-cp190-100x_Position010_9_cmle.ics	18	0	1	1	0.0	0.0	0.0
1049	Feb25-FISH2-3L1-rep1-cp190-100x_Position010_9_cmle.ics	18	0	1	2	0.0	0.0	0.0
1050	Feb25-FISH2-3L1-rep1-cp190-100x_Position010_9_cmle.ics	18	0	1	3	0.0	0.0	0.0
1051	Feb25-FISH2-3L1-rep1-cp190-100x_Position010_9_cmle.ics	19	0	1	1	0.23057246605144538	0.7142857142857142	0.662251655629139
1052	Feb25-FISH2-3L1-rep1-cp190-100x_Position010_9_cmle.ics	20	0	1	1	0.11759195768623715	0.5862068965517241	0.44347826086956516
1053	Feb25-FISH2-3L1-rep1-cp190-100x_Position010_9_cmle.ics	21	0	1	1	0.0	0.0	0.0
1054	Feb25-FISH2-3L1-rep1-cp190-100x_Position010_9_cmle.ics	22	0	1	1	0.21212666876732975	0.43809523809523804	0.41255605381165916
1055	Feb25-FISH2-3L1-rep1-cp190-100x_Position010_9_cmle.ics	23	0	1	1	0.025362971265658993	0.12222222222222222	0.12087912087912087
1056	Feb25-FISH2-3L1-rep1-cp190-100x_Position010_9_cmle.ics	24	0	1	1	0.08300608777852034	0.34615384615384615	0.3529411764705882
1057	Feb25-FISH2-3L1-rep1-cp190-100x_Position010_9_cmle.ics	25	0	1	1	0.1844579728411563	0.47058823529411764	0.9876543209876543
1058	Feb25-FISH2-3L1-rep1-cp190-100x_Position010_9_cmle.ics	25	0	1	2	0.0	0.0	0.0
1059	Feb25-FISH2-3L1-rep1-cp190-100x_Position010_9_cmle.ics	26	0	1	1	0.0853118124390348	0.23870967741935484	0.46249999999999997
1060	Feb25-FISH2-3L1-rep1-cp190-100x_Position010_9_cmle.ics	26	0	1	2	0.0	0.0	0.0
1061	Feb25-FISH2-3L1-rep1-cp190-100x_Position010_9_cmle.ics	27	0	1	1	0.0	0.0	0.0
1062	Feb25-FISH2-3L1-rep1-cp190-100x_Position010_9_cmle.ics	28	0	1	1	0.06917173981543362	0.4054054054054055	0.4054054054054055
1063	Feb25-FISH2-3L1-rep1-cp190-100x_Position010_9_cmle.ics	29	0	1	1	0.0	0.0	0.0
1064	Feb25-FISH2-3L1-rep1-cp190-100x_Position010_9_cmle.ics	30	0	1	1	0.10145188506263597	0.4444444444444445	0.44
1065	Feb25-FISH2-3L1-rep1-cp190-100x_Position010_9_cmle.ics	32	0	1	1	0.0	0.0	0.0
1066	Feb25-FISH2-3L1-rep1-cp190-100x_Position010_9_cmle.ics	33	0	1	1	0.11067478370469377	0.4571428571428571	0.46153846153846145
1067	Feb25-FISH2-3L1-rep1-cp190-100x_Position010_9_cmle.ics	35	0	1	1	0.06686601515491916	0.32954545454545453	0.32954545454545453
1068	Feb25-FISH2-3L1-rep1-cp190-100x_Position010_9_cmle.ics	37	0	1	1	0.059948841173375796	0.2452830188679245	0.2476190476190476
1069	Feb25-FISH2-3L1-rep1-cp190-100x_Position010_9_cmle.ics	38	0	1	1	0.3781388443243704	0.6666666666666666	0.6612903225806451
1070	Feb25-FISH2-3L1-rep1-cp190-100x_Position010_9_cmle.ics	40	0	1	1	0.10836905904417933	0.4433962264150943	0.4433962264150943
1071	Feb25-FISH2-3L1-rep1-cp190-100x_Position010_9_cmle.ics	41	0	1	1	0.14295492895189613	0.6595744680851062	0.6666666666666665
1072	Feb25-FISH2-3L1-rep1-cp190-100x_Position010_9_cmle.ics	43	0	1	1	0.1590950015754973	0.5	0.5036496350364963
1073	Feb25-FISH2-3L1-rep1-cp190-100x_Position010_9_cmle.ics	45	0	1	1	0.1245091316677805	0.435483870967742	0.435483870967742
1074	Feb25-FISH2-3L1-rep1-cp190-100x_Position010_9_cmle.ics	47	0	1	1	0.0	0.0	0.0
1075	Feb25-FISH2-3L1-rep1-cp190-100x_Position010_9_cmle.ics	47	0	2	1	0.0	0.0	0.0
1076	Feb25-FISH2-3L1-rep1-cp190-100x_Position010_9_cmle.ics	49	0	1	1	0.059948841173375796	0.21848739495798314	0.21848739495798314
1077	Feb25-FISH2-3L1-rep1-cp190-100x_Position010_9_cmle.ics	51	0	1	1	0.0	0.0	0.0
1078	Feb25-FISH2-3L1-rep1-cp190-100x_Position010_9_cmle.ics	52	0	1	1	0.053031667191832436	0.46	0.4509803921568627
1079	Feb25-FISH2-3L1-rep1-cp190-100x_Position010_9_cmle.ics	53	0	1	1	0.09684043574160706	0.4038461538461538	0.4038461538461538
1080	Feb25-FISH2-3L1-rep1-cp190-100x_Position010_9_cmle.ics	54	0	1	1	0.0	0.0	0.0
1081	Feb25-FISH2-3L1-rep1-cp190-100x_Position010_9_cmle.ics	54	0	1	2	0.1706236248780696	0.41340782122905023	0.9736842105263157
1082	Feb25-FISH2-3L1-rep1-cp190-100x_Position010_9_cmle.ics	54	0	2	1	0.13603775497035278	0.7374999999999999	0.3224043715846995
1083	Feb25-FISH2-3L1-rep1-cp190-100x_Position010_9_cmle.ics	54	0	2	2	0.0	0.0	0.0
1084	Feb25-FISH2-3L1-rep1-cp190-100x_Position010_9_cmle.ics	55	0	1	1	0.08070036311800588	0.4166666666666667	0.4117647058823529
1085	Feb25-FISH2-3L1-rep1-cp190-100x_Position010_9_cmle.ics	56	0	1	1	0.0	0.0	0.0
1086	Feb25-FISH2-3L1-rep1-cp190-100x_Position010_9_cmle.ics	57	0	1	1	0.020751521944630084	0.09	0.17307692307692307
1087	Feb25-FISH2-3L1-rep1-cp190-100x_Position010_9_cmle.ics	59	0	1	1	0.0	0.0	0.0
1088	Feb25-FISH2-3L1-rep1-cp190-100x_Position010_9_cmle.ics	60	0	1	1	0.04380876854977462	0.1696428571428571	0.17592592592592587
1089	Feb25-FISH2-3L1-rep1-cp190-100x_Position010_9_cmle.ics	61	0	1	1	0.020751521944630084	0.08653846153846154	0.08571428571428572
1090	Feb25-FISH2-3L1-rep1-cp190-100x_Position010_9_cmle.ics	62	0	1	1	0.11298050836520823	0.30061349693251527	0.5833333333333334
1091	Feb25-FISH2-3L1-rep1-cp190-100x_Position010_9_cmle.ics	62	0	1	2	0.0	0.0	0.0
1092	Feb25-FISH2-3L1-rep1-cp190-100x_Position010_9_cmle.ics	63	0	1	1	0.05533739185234689	0.4528301886792452	0.2474226804123711
1093	Feb25-FISH2-3L1-rep1-cp190-100x_Position010_9_cmle.ics	66	0	1	1	0.0	0.0	0.0
1094	Feb25-FISH2-3L1-rep1-cp190-100x_Position010_9_cmle.ics	66	0	2	1	0.057643116512861345	0.19999999999999998	0.12315270935960589
1095	Feb25-FISH2-3L1-rep1-cp190-100x_Position010_9_cmle.ics	67	0	1	1	0.26746406061967665	0.4715447154471545	0.467741935483871
1096	Feb25-FISH2-3L1-rep1-cp190-100x_Position010_9_cmle.ics	68	0	1	1	0.0	0.0	0.0
1097	Feb25-FISH2-3L1-rep1-cp190-100x_Position010_9_cmle.ics	69	0	1	1	0.10375760972315042	0.47872340425531906	0.47872340425531906
1098	Feb25-FISH2-3L1-rep1-cp190-100x_Position010_9_cmle.ics	70	0	1	1	0.17292934953858402	0.6756756756756755	0.5395683453237409
1099	Feb25-FISH2-3L1-rep1-cp190-100x_Position010_9_cmle.ics	71	0	1	1	0.06686601515491916	0.26363636363636367	0.26363636363636367
1100	Feb25-FISH2-3L1-rep1-cp190-100x_Position010_9_cmle.ics	75	0	1	1	0.16140072623601176	0.5785123966942147	0.5737704918032787
1101	Feb25-FISH2-3L1-rep1-cp190-100x_Position010_9_cmle.ics	76	0	1	1	0.0046114493210289076	0.017543859649122806	0.017543859649122806
1102	Feb25-FISH2-3L1-rep1-cp190-100x_Position010_9_cmle.ics	78	0	1	1	0.2144323934278442	0.8230088495575221	0.8303571428571427
1103	Feb25-FISH2-3L1-rep1-cp190-100x_Position010_9_cmle.ics	79	0	1	1	0.14295492895189613	0.861111111111111	0.7948717948717947
1104	Feb25-FISH2-3L1-rep1-cp190-100x_Position010_9_cmle.ics	80	0	1	1	0.11067478370469377	0.5647058823529412	0.7384615384615383
1105	Feb25-FISH2-3L1-rep1-cp190-100x_Position010_9_cmle.ics	81	0	1	1	0.15217782759395396	0.6875000000000001	0.6804123711340206
1106	Feb25-FISH2-3L1-rep1-cp190-100x_Position010_9_cmle.ics	83	0	1	1	0.11067478370469377	0.6075949367088607	0.5161290322580644
1107	Feb25-FISH2-3L1-rep1-cp190-100x_Position010_9_cmle.ics	84	0	1	1	0.0	0.0	0.0
1108	Feb25-FISH2-3L1-rep1-cp190-100x_Position010_9_cmle.ics	85	0	1	1	0.2582411619776188	0.43921568627450974	0.6363636363636364
1109	Feb25-FISH2-3L1-rep1-cp190-100x_Position010_9_cmle.ics	85	0	1	2	0.0	0.0	0.0
1110	Feb25-FISH2-3L1-rep1-cp190-100x_Position010_9_cmle.ics	86	0	1	1	0.1498721029334395	0.537190082644628	0.5416666666666666
1111	Feb25-FISH2-3L1-rep1-cp190-100x_Position010_9_cmle.ics	87	0	1	1	0.0	0.0	0.0
1112	Feb25-FISH2-3L1-rep1-cp190-100x_Position010_9_cmle.ics	87	0	1	2	0.0	0.0	0.0
1113	Feb25-FISH2-3L1-rep1-cp190-100x_Position010_9_cmle.ics	87	0	2	1	0.223655292069902	0.782258064516129	0.8151260504201678
1114	Feb25-FISH2-3L1-rep1-cp190-100x_Position010_9_cmle.ics	87	0	2	2	0.0	0.0	0.0
1115	Feb25-FISH2-3L1-rep1-cp190-100x_Position010_9_cmle.ics	88	0	1	1	0.0	0.0	0.0
1116	Feb25-FISH2-3L1-rep1-cp190-100x_Position010_9_cmle.ics	89	0	1	1	0.14756637827292504	0.5039370078740157	0.4961240310077519
1117	Feb25-FISH2-3L1-rep1-cp190-100x_Position010_9_cmle.ics	90	0	1	1	0.06225456583389025	0.22689075630252098	0.22689075630252098
1118	Feb25-FISH2-3L1-rep1-cp190-100x_Position010_9_cmle.ics	91	0	1	1	0.0	0.0	0.0
1119	Feb25-FISH2-3L1-rep1-cp190-100x_Position010_9_cmle.ics	91	0	1	2	0.1291205809888094	0.2466960352422907	0.6588235294117647
1120	Feb25-FISH2-3L1-rep1-cp190-100x_Position010_9_cmle.ics	92	0	1	1	0.0	0.0	0.0
1121	Feb25-FISH2-3L1-rep1-cp190-100x_Position010_9_cmle.ics	93	0	1	1	0.17754079885961294	0.38693467336683407	0.5347222222222222
1122	Feb25-FISH2-3L1-rep1-cp190-100x_Position010_9_cmle.ics	94	0	1	1	0.0	0.0	0.0
1123	Feb25-FISH2-3L1-rep1-cp190-100x_Position010_9_cmle.ics	95	0	1	1	0.0	0.0	0.0
1124	Feb25-FISH2-3L1-rep1-cp190-100x_Position010_9_cmle.ics	96	0	1	1	0.24671253867504656	0.7588652482269503	0.7588652482269503
1125	Feb25-FISH2-3L1-rep1-cp190-100x_Position010_9_cmle.ics	98	0	1	1	0.0	0.0	0.0
1126	Feb25-FISH2-3L1-rep1-cp190-100x_Position010_9_cmle.ics	100	0	1	1	0.04150304388926017	0.19565217391304346	0.19565217391304346
1127	Feb25-FISH2-3L1-rep1-cp190-100x_Position010_9_cmle.ics	101	0	1	1	0.14756637827292504	0.5765765765765766	0.5765765765765766
1128	Feb25-FISH2-3L1-rep1-cp190-100x_Position010_9_cmle.ics	102	0	1	1	0.20751521944630083	0.7438016528925618	0.6617647058823528
1129	Feb25-FISH2-3L1-rep1-cp190-100x_Position010_9_cmle.ics	104	0	1	1	0.12681485632829495	0.5789473684210525	0.859375
1130	Feb25-FISH2-3L1-rep1-cp190-100x_Position010_9_cmle.ics	106	0	1	1	0.10375760972315042	0.20642201834862384	0.30405405405405406
1131	Feb25-FISH2-3L1-rep1-cp190-100x_Position010_9_cmle.ics	106	0	1	2	0.0	0.0	0.0
1132	Feb25-FISH2-3L1-rep1-cp190-100x_Position010_9_cmle.ics	107	0	1	1	0.3850560183059138	0.605072463768116	0.6028880866425992
1133	Feb25-FISH2-3L1-rep1-cp190-100x_Position010_9_cmle.ics	108	0	1	1	0.0	0.0	0.0
1134	Feb25-FISH2-3L1-rep1-cp190-100x_Position010_9_cmle.ics	110	0	1	1	0.13142630564932387	0.6263736263736263	0.6129032258064515
1135	Feb25-FISH2-3L1-rep1-cp190-100x_Position010_9_cmle.ics	111	0	1	1	0.0	0.0	0.0
1136	Feb25-FISH2-3L1-rep1-cp190-100x_Position010_9_cmle.ics	112	0	1	1	0.17754079885961294	0.6936936936936936	0.6874999999999999
1137	Feb25-FISH2-3L1-rep1-cp190-100x_Position010_9_cmle.ics	113	0	1	1	0.09222898642057815	0.5333333333333333	0.7142857142857142
1138	Feb25-FISH2-3L1-rep1-cp190-100x_Position011_10_cmle.ics	1	0	1	1	0.0	0.0	0.0
1139	Feb25-FISH2-3L1-rep1-cp190-100x_Position011_10_cmle.ics	2	0	1	1	0.0	0.0	0.0
1140	Feb25-FISH2-3L1-rep1-cp190-100x_Position011_10_cmle.ics	3	0	1	1	0.15678927691498284	0.7640449438202246	0.7727272727272726
1141	Feb25-FISH2-3L1-rep1-cp190-100x_Position011_10_cmle.ics	4	0	1	1	0.35508159771922587	0.8369565217391303	0.8415300546448087
1142	Feb25-FISH2-3L1-rep1-cp190-100x_Position011_10_cmle.ics	6	0	1	1	0.09222898642057815	0.43956043956043955	0.2816901408450704
1143	Feb25-FISH2-3L1-rep1-cp190-100x_Position011_10_cmle.ics	6	0	1	2	0.0	0.0	0.0
1144	Feb25-FISH2-3L1-rep1-cp190-100x_Position011_10_cmle.ics	6	0	2	1	0.0	0.0	0.0
1145	Feb25-FISH2-3L1-rep1-cp190-100x_Position011_10_cmle.ics	6	0	2	2	0.0	0.0	0.0
1146	Feb25-FISH2-3L1-rep1-cp190-100x_Position011_10_cmle.ics	8	0	1	1	0.09914616040212151	0.7166666666666666	0.7413793103448274
1147	Feb25-FISH2-3L1-rep1-cp190-100x_Position011_10_cmle.ics	10	0	1	1	0.1245091316677805	0.48214285714285704	0.48648648648648646
1148	Feb25-FISH2-3L1-rep1-cp190-100x_Position011_10_cmle.ics	11	0	1	1	0.0	0.0	0.0
1149	Feb25-FISH2-3L1-rep1-cp190-100x_Position011_10_cmle.ics	12	0	1	1	0.0	0.0	0.0
1150	Feb25-FISH2-3L1-rep1-cp190-100x_Position011_10_cmle.ics	14	0	1	1	0.0	0.0	0.0
1151	Feb25-FISH2-3L1-rep1-cp190-100x_Position011_10_cmle.ics	15	0	1	1	0.06686601515491916	0.1324200913242009	0.1324200913242009
1152	Feb25-FISH2-3L1-rep1-cp190-100x_Position011_10_cmle.ics	18	0	1	1	0.053031667191832436	0.23232323232323232	0.23232323232323232
1153	Feb25-FISH2-3L1-rep1-cp190-100x_Position011_10_cmle.ics	19	0	1	1	0.14756637827292504	0.6956521739130433	0.6956521739130433
1154	Feb25-FISH2-3L1-rep1-cp190-100x_Position011_10_cmle.ics	20	0	1	1	0.2559354373171044	0.5388349514563107	0.5388349514563107
1155	Feb25-FISH2-3L1-rep1-cp190-100x_Position011_10_cmle.ics	21	0	1	1	0.0	0.0	0.0
1156	Feb25-FISH2-3L1-rep1-cp190-100x_Position011_10_cmle.ics	22	0	1	1	0.0	0.0	0.0
1157	Feb25-FISH2-3L1-rep1-cp190-100x_Position011_10_cmle.ics	23	0	1	1	0.07839463845749142	0.49275362318840576	0.4146341463414633
1158	Feb25-FISH2-3L1-rep1-cp190-100x_Position011_10_cmle.ics	24	0	1	1	0.0	0.0	0.0
1159	Feb25-FISH2-3L1-rep1-cp190-100x_Position011_10_cmle.ics	24	0	1	2	0.3135785538299657	0.5271317829457364	0.9927007299270072
1160	Feb25-FISH2-3L1-rep1-cp190-100x_Position011_10_cmle.ics	27	0	1	1	0.0853118124390348	0.3627450980392157	0.36633663366336633
1161	Feb25-FISH2-3L1-rep1-cp190-100x_Position011_10_cmle.ics	28	0	1	1	0.0	0.0	0.0
1162	Feb25-FISH2-3L1-rep1-cp190-100x_Position011_10_cmle.ics	30	0	1	1	0.050725942531317986	0.24719101123595505	0.24444444444444444
1163	Feb25-FISH2-3L1-rep1-cp190-100x_Position011_10_cmle.ics	31	0	1	1	0.0	0.0	0.0
1164	Feb25-FISH2-3L1-rep1-cp190-100x_Position011_10_cmle.ics	32	0	1	1	0.0	0.0	0.0
1165	Feb25-FISH2-3L1-rep1-cp190-100x_Position011_10_cmle.ics	34	0	1	1	0.09222898642057815	0.5405405405405406	0.5405405405405406
1166	Feb25-FISH2-3L1-rep1-cp190-100x_Position011_10_cmle.ics	36	0	1	1	0.14526065361241058	0.5163934426229507	0.5575221238938053
1167	Feb25-FISH2-3L1-rep1-cp190-100x_Position011_10_cmle.ics	37	0	1	1	0.14064920429138167	0.7093023255813952	0.7093023255813952
1168	Feb25-FISH2-3L1-rep1-cp190-100x_Position011_10_cmle.ics	40	0	1	1	0.17523507419909848	0.7307692307692307	0.7378640776699027
1169	Feb25-FISH2-3L1-rep1-cp190-100x_Position011_10_cmle.ics	42	0	1	1	0.013834347963086722	0.0625	0.0631578947368421
1170	Feb25-FISH2-3L1-rep1-cp190-100x_Position011_10_cmle.ics	43	0	1	1	0.1245091316677805	0.4954128440366972	0.48214285714285704
1171	Feb25-FISH2-3L1-rep1-cp190-100x_Position011_10_cmle.ics	44	0	1	1	0.07608891379697698	0.21710526315789472	0.2682926829268293
1172	Feb25-FISH2-3L1-rep1-cp190-100x_Position011_10_cmle.ics	44	0	1	2	0.0	0.0	0.0
1173	Feb25-FISH2-3L1-rep1-cp190-100x_Position011_10_cmle.ics	44	0	2	1	0.0	0.0	0.0
1174	Feb25-FISH2-3L1-rep1-cp190-100x_Position011_10_cmle.ics	44	0	2	2	0.08300608777852034	0.6101694915254237	0.4044943820224719
1175	Feb25-FISH2-3L1-rep1-cp190-100x_Position011_10_cmle.ics	45	0	1	1	0.11067478370469377	0.4403669724770642	0.4485981308411214
1176	Feb25-FISH2-3L1-rep1-cp190-100x_Position011_10_cmle.ics	46	0	1	1	0.14526065361241058	0.6774193548387095	0.6702127659574467
1177	Feb25-FISH2-3L1-rep1-cp190-100x_Position011_10_cmle.ics	47	0	1	1	0.09914616040212151	0.2847682119205298	0.2885906040268456
1178	Feb25-FISH2-3L1-rep1-cp190-100x_Position011_10_cmle.ics	48	0	1	1	0.03919731922874571	0.049562682215743434	0.14912280701754385
1179	Feb25-FISH2-3L1-rep1-cp190-100x_Position011_10_cmle.ics	48	0	1	2	0.0	0.0	0.0
1180	Feb25-FISH2-3L1-rep1-cp190-100x_Position011_10_cmle.ics	48	0	1	3	0.0	0.0	0.0
1181	Feb25-FISH2-3L1-rep1-cp190-100x_Position011_10_cmle.ics	48	0	2	1	0.0	0.0	0.0
1182	Feb25-FISH2-3L1-rep1-cp190-100x_Position011_10_cmle.ics	48	0	2	2	0.3804445689848849	0.9593023255813952	0.6133828996282528
1183	Feb25-FISH2-3L1-rep1-cp190-100x_Position011_10_cmle.ics	48	0	2	3	0.0	0.0	0.0
1184	Feb25-FISH2-3L1-rep1-cp190-100x_Position011_10_cmle.ics	49	0	1	1	0.08761753709954924	0.36190476190476184	0.3304347826086956
1185	Feb25-FISH2-3L1-rep1-cp190-100x_Position011_10_cmle.ics	50	0	1	1	0.2144323934278442	0.75	0.75
1186	Feb25-FISH2-3L1-rep1-cp190-100x_Position011_10_cmle.ics	51	0	1	1	0.0	0.0	0.0
1187	Feb25-FISH2-3L1-rep1-cp190-100x_Position011_10_cmle.ics	54	0	1	1	0.11759195768623715	0.504950495049505	0.504950495049505
1188	Feb25-FISH2-3L1-rep1-cp190-100x_Position011_10_cmle.ics	57	0	1	1	0.16370645089652622	0.8068181818181818	0.7634408602150536
1189	Feb25-FISH2-3L1-rep1-cp190-100x_Position011_10_cmle.ics	58	0	1	1	0.04150304388926017	0.16363636363636366	0.16822429906542052
1190	Feb25-FISH2-3L1-rep1-cp190-100x_Position011_10_cmle.ics	59	0	1	1	0.15217782759395396	0.8148148148148148	0.8048780487804876
1191	Feb25-FISH2-3L1-rep1-cp190-100x_Position011_10_cmle.ics	60	0	1	1	0.22134956740938755	0.8807339449541284	0.8727272727272727
1192	Feb25-FISH2-3L1-rep1-cp190-100x_Position011_10_cmle.ics	61	0	1	1	0.0	0.0	0.0
1193	Feb25-FISH2-3L1-rep1-cp190-100x_Position011_10_cmle.ics	62	0	1	1	0.0	0.0	0.0
1194	Feb25-FISH2-3L1-rep1-cp190-100x_Position011_10_cmle.ics	62	0	2	1	0.15678927691498284	0.8947368421052629	0.28813559322033894
1195	Feb25-FISH2-3L1-rep1-cp190-100x_Position011_10_cmle.ics	63	0	1	1	0.10375760972315042	0.3913043478260869	0.3879310344827585
1196	Feb25-FISH2-3L1-rep1-cp190-100x_Position011_10_cmle.ics	64	0	1	1	0.08070036311800588	0.21472392638036805	0.2651515151515151
1197	Feb25-FISH2-3L1-rep1-cp190-100x_Position011_10_cmle.ics	64	0	1	2	0.0	0.0	0.0
1198	Feb25-FISH2-3L1-rep1-cp190-100x_Position011_10_cmle.ics	64	0	2	1	0.0	0.0	0.0
1199	Feb25-FISH2-3L1-rep1-cp190-100x_Position011_10_cmle.ics	64	0	2	2	0.09222898642057815	0.41237113402061853	0.3125
1200	Feb25-FISH2-3L1-rep1-cp190-100x_Position011_10_cmle.ics	65	0	1	1	0.07378318913646252	0.3595505617977528	0.3440860215053763
1201	Feb25-FISH2-3L1-rep1-cp190-100x_Position011_10_cmle.ics	67	0	1	1	0.0	0.0	0.0
1202	Feb25-FISH2-3L1-rep1-cp190-100x_Position011_10_cmle.ics	68	0	1	1	0.1498721029334395	0.65	0.65
1203	Feb25-FISH2-3L1-rep1-cp190-100x_Position011_10_cmle.ics	70	0	1	1	0.0	0.0	0.0
1204	Feb25-FISH2-3L1-rep1-cp190-100x_Position011_10_cmle.ics	71	0	1	1	0.0	0.0	0.0
1205	Feb25-FISH2-3L1-rep1-cp190-100x_Position011_10_cmle.ics	71	0	1	2	0.2697697852801911	0.5820895522388059	0.8357142857142855
1206	Feb25-FISH2-3L1-rep1-cp190-100x_Position011_10_cmle.ics	73	0	1	1	0.0	0.0	0.0
1207	Feb25-FISH2-3L1-rep1-cp190-100x_Position011_10_cmle.ics	74	0	1	1	0.2536297126565899	0.7432432432432433	0.7333333333333333
1208	Feb25-FISH2-3L1-rep1-cp190-100x_Position011_10_cmle.ics	76	0	1	1	0.17292934953858402	0.7142857142857142	0.721153846153846
1209	Feb25-FISH2-3L1-rep1-cp190-100x_Position011_10_cmle.ics	77	0	1	1	0.1291205809888094	0.5436893203883494	0.5333333333333333
1210	Feb25-FISH2-3L1-rep1-cp190-100x_Position011_10_cmle.ics	79	0	1	1	0.22826674139093092	0.7557251908396946	0.7557251908396946
1211	Feb25-FISH2-3L1-rep1-cp190-100x_Position011_10_cmle.ics	80	0	1	1	0.07839463845749142	0.3863636363636363	0.3820224719101123
1212	Feb25-FISH2-3L1-rep1-cp190-100x_Position011_10_cmle.ics	82	0	1	1	0.03919731922874571	0.25373134328358204	0.14782608695652172
1213	Feb25-FISH2-3L1-rep1-cp190-100x_Position011_10_cmle.ics	82	0	2	1	0.0	0.0	0.0
1214	Feb25-FISH2-3L1-rep1-cp190-100x_Position011_10_cmle.ics	84	0	1	1	0.0	0.0	0.0
1215	Feb25-FISH2-3L1-rep1-cp190-100x_Position011_10_cmle.ics	85	0	1	1	0.07839463845749142	0.5762711864406779	0.3777777777777777
1216	Feb25-FISH2-3L1-rep1-cp190-100x_Position011_10_cmle.ics	86	0	1	1	0.0	0.0	0.0
1217	Feb25-FISH2-3L1-rep1-cp190-100x_Position011_10_cmle.ics	88	0	1	1	0.13142630564932387	0.6551724137931034	0.6627906976744186
1218	Feb25-FISH2-3L1-rep1-cp190-100x_Position011_10_cmle.ics	89	0	1	1	0.06225456583389025	0.3857142857142857	0.39705882352941174
1219	Feb25-FISH2-3L1-rep1-cp190-100x_Position011_10_cmle.ics	91	0	1	1	0.0	0.0	0.0
1220	Feb25-FISH2-3L1-rep1-cp190-100x_Position011_10_cmle.ics	91	0	2	1	0.07839463845749142	0.2518518518518518	0.18888888888888886
1221	Feb25-FISH2-3L1-rep1-cp190-100x_Position011_10_cmle.ics	94	0	1	1	0.17292934953858402	0.3378378378378378	0.3768844221105527
1222	Feb25-FISH2-3L1-rep1-cp190-100x_Position011_10_cmle.ics	95	0	1	1	0.09914616040212151	0.3805309734513274	0.3805309734513274
1223	Feb25-FISH2-3L1-rep1-cp190-100x_Position011_10_cmle.ics	97	0	1	1	0.1590950015754973	0.6388888888888887	0.6330275229357798
1224	Feb25-FISH2-3L1-rep1-cp190-100x_Position011_10_cmle.ics	99	0	1	1	0.12220340700726605	0.8412698412698412	0.7066666666666666
1225	Feb25-FISH2-3L1-rep1-cp190-100x_Position011_10_cmle.ics	100	0	1	1	0.0	0.0	0.0
1226	Feb25-FISH2-3L1-rep1-cp190-100x_Position011_10_cmle.ics	100	0	1	2	0.11528623302572269	0.5813953488372092	0.7246376811594203
1227	Feb25-FISH2-3L1-rep1-cp190-100x_Position011_10_cmle.ics	100	0	1	3	0.0	0.0	0.0
1228	Feb25-FISH2-3L1-rep1-cp190-100x_Position011_10_cmle.ics	100	0	2	1	0.04380876854977462	0.31147540983606553	0.2533333333333333
1229	Feb25-FISH2-3L1-rep1-cp190-100x_Position011_10_cmle.ics	100	0	2	2	0.0	0.0	0.0
1230	Feb25-FISH2-3L1-rep1-cp190-100x_Position011_10_cmle.ics	100	0	2	3	0.0	0.0	0.0
1231	Feb25-FISH2-3L1-rep1-cp190-100x_Position011_10_cmle.ics	100	0	3	1	0.0	0.0	0.0
1232	Feb25-FISH2-3L1-rep1-cp190-100x_Position011_10_cmle.ics	100	0	3	2	0.0	0.0	0.0
1233	Feb25-FISH2-3L1-rep1-cp190-100x_Position011_10_cmle.ics	100	0	3	3	0.03228014524720235	0.15384615384615383	0.14736842105263154
1234	Feb25-FISH2-3L1-rep1-cp190-100x_Position011_10_cmle.ics	102	0	1	1	0.08070036311800588	0.3846153846153846	0.3846153846153846
1235	Feb25-FISH2-3L1-rep1-cp190-100x_Position011_10_cmle.ics	103	0	1	1	0.0	0.0	0.0
1236	Feb25-FISH2-3L1-rep1-cp190-100x_Position011_10_cmle.ics	104	0	1	1	0.09684043574160706	0.4719101123595505	0.48275862068965514
1237	Feb25-FISH2-3L1-rep1-cp190-100x_Position011_10_cmle.ics	105	0	1	1	0.08070036311800588	0.4666666666666666	0.6034482758620688
1238	Feb25-FISH2-3L1-rep1-cp190-100x_Position011_10_cmle.ics	106	0	1	1	0.0	0.0	0.0
1239	Feb25-FISH2-3L1-rep1-cp190-100x_Position011_10_cmle.ics	107	0	1	1	0.0	0.0	0.0
1240	Feb25-FISH2-3L1-rep1-cp190-100x_Position011_10_cmle.ics	107	0	1	2	0.2951327565458501	0.4491228070175438	0.7441860465116278
1241	Feb25-FISH2-3L1-rep1-cp190-100x_Position011_10_cmle.ics	108	0	1	1	0.10836905904417933	0.5280898876404494	0.4433962264150943
1242	Feb25-FISH2-3L1-rep1-cp190-100x_Position011_10_cmle.ics	109	0	1	1	0.04150304388926017	0.2571428571428571	0.2608695652173913
1243	Feb25-FISH2-3L1-rep1-cp190-100x_Position011_10_cmle.ics	110	0	1	1	0.11298050836520823	0.49999999999999994	0.6999999999999998
1244	Feb25-FISH2-3L1-rep1-cp190-100x_Position011_10_cmle.ics	116	0	1	1	0.0	0.0	0.0
1245	Feb25-FISH2-3L1-rep1-cp190-100x_Position011_10_cmle.ics	117	0	1	1	0.07378318913646252	0.5714285714285713	0.4050632911392405
1246	Feb25-FISH2-3L1-rep1-cp190-100x_Position011_10_cmle.ics	118	0	1	1	0.016140072623601176	0.1296296296296296	0.1296296296296296
1247	Feb25-FISH2-3L1-rep1-cp190-100x_Position011_10_cmle.ics	119	0	1	1	0.28821558256430674	0.8680555555555556	0.7396449704142011
1248	Feb25-FISH2-3L1-rep1-cp190-100x_Position011_10_cmle.ics	119	0	1	2	0.0	0.0	0.0
1249	Feb25-FISH2-3L1-rep1-cp190-100x_Position011_10_cmle.ics	119	0	2	1	0.0	0.0	0.0
1250	Feb25-FISH2-3L1-rep1-cp190-100x_Position011_10_cmle.ics	119	0	2	2	0.07147746447594806	0.348314606741573	0.46969696969696956
1251	Feb25-FISH2-3L1-rep1-cp190-100x_Position011_10_cmle.ics	120	0	1	1	0.0	0.0	0.0
1252	Feb25-FISH2-3L1-rep1-cp190-100x_Position011_10_cmle.ics	125	0	1	1	0.2789926839222489	0.6722222222222222	0.5283842794759824
1253	Feb25-FISH2-3L1-rep1-cp190-100x_Position011_10_cmle.ics	126	0	1	1	0.0645602904944047	0.3043478260869565	0.30769230769230765
1254	Feb25-FISH2-3L1-rep1-cp190-100x_Position011_10_cmle.ics	127	0	1	1	0.02305724660514454	0.18181818181818182	0.18181818181818182
1255	Feb25-FISH2-3L1-rep1-cp190-100x_Position011_10_cmle.ics	128	0	1	1	0.0	0.0	0.0
1256	Feb25-FISH2-3L1-rep1-cp190-100x_Position011_10_cmle.ics	130	0	1	1	0.14295492895189613	0.5166666666666666	0.5166666666666666
1257	Feb25-FISH2-3L1-rep1-cp190-100x_Position011_10_cmle.ics	131	0	1	1	0.09222898642057815	0.38834951456310673	0.392156862745098
1258	Feb25-FISH2-3L1-rep1-cp190-100x_Position011_10_cmle.ics	132	0	1	1	0.0023057246605144538	0.018518518518518514	0.018181818181818184
1259	Feb25-FISH2-3L1-rep1-cp190-100x_Position012_11_cmle.ics	1	0	1	1	0.07147746447594806	0.21830985915492954	0.21985815602836878
1260	Feb25-FISH2-3L1-rep1-cp190-100x_Position012_11_cmle.ics	2	0	1	1	0.20520949478578637	0.7606837606837605	0.7606837606837605
1261	Feb25-FISH2-3L1-rep1-cp190-100x_Position012_11_cmle.ics	3	0	1	1	0.11528623302572269	0.41322314049586767	0.4065040650406504
1262	Feb25-FISH2-3L1-rep1-cp190-100x_Position012_11_cmle.ics	4	0	1	1	0.0	0.0	0.0
1263	Feb25-FISH2-3L1-rep1-cp190-100x_Position012_11_cmle.ics	5	0	1	1	0.0899232617600637	0.3939393939393939	0.3939393939393939
1264	Feb25-FISH2-3L1-rep1-cp190-100x_Position012_11_cmle.ics	6	0	1	1	0.11067478370469377	0.22325581395348834	0.23529411764705876
1265	Feb25-FISH2-3L1-rep1-cp190-100x_Position012_11_cmle.ics	7	0	1	1	0.12220340700726605	0.47747747747747743	0.7162162162162162
1266	Feb25-FISH2-3L1-rep1-cp190-100x_Position012_11_cmle.ics	7	0	1	2	0.0	0.0	0.0
1267	Feb25-FISH2-3L1-rep1-cp190-100x_Position012_11_cmle.ics	8	0	1	1	0.1291205809888094	0.4274809160305343	0.42424242424242414
1268	Feb25-FISH2-3L1-rep1-cp190-100x_Position012_11_cmle.ics	9	0	1	1	0.11067478370469377	0.8888888888888886	0.8888888888888886
1269	Feb25-FISH2-3L1-rep1-cp190-100x_Position012_11_cmle.ics	10	0	1	1	0.0645602904944047	0.26666666666666666	0.4307692307692307
1270	Feb25-FISH2-3L1-rep1-cp190-100x_Position012_11_cmle.ics	11	0	1	1	0.15217782759395396	0.6000000000000001	0.6000000000000001
1271	Feb25-FISH2-3L1-rep1-cp190-100x_Position012_11_cmle.ics	13	0	1	1	0.0	0.0	0.0
1272	Feb25-FISH2-3L1-rep1-cp190-100x_Position012_11_cmle.ics	13	0	2	1	0.01844579728411563	0.16	0.07272727272727274
1273	Feb25-FISH2-3L1-rep1-cp190-100x_Position012_11_cmle.ics	14	0	1	1	0.0	0.0	0.0
1274	Feb25-FISH2-3L1-rep1-cp190-100x_Position012_11_cmle.ics	16	0	1	1	0.0	0.0	0.0
1275	Feb25-FISH2-3L1-rep1-cp190-100x_Position012_11_cmle.ics	16	0	2	1	0.13603775497035278	0.45038167938931295	0.22264150943396224
1276	Feb25-FISH2-3L1-rep1-cp190-100x_Position012_11_cmle.ics	19	0	1	1	0.12220340700726605	0.4649122807017544	0.46086956521739125
1277	Feb25-FISH2-3L1-rep1-cp190-100x_Position012_11_cmle.ics	20	0	1	1	0.13373203030983832	0.5858585858585859	0.4393939393939393
1278	Feb25-FISH2-3L1-rep1-cp190-100x_Position012_11_cmle.ics	22	0	1	1	0.0853118124390348	0.14919354838709678	0.16299559471365638
1279	Feb25-FISH2-3L1-rep1-cp190-100x_Position012_11_cmle.ics	23	0	1	1	0.10836905904417933	0.47000000000000003	0.47959183673469385
1280	Feb25-FISH2-3L1-rep1-cp190-100x_Position012_11_cmle.ics	24	0	1	1	0.21904384274887312	0.6884057971014493	0.6934306569343066
1281	Feb25-FISH2-3L1-rep1-cp190-100x_Position012_11_cmle.ics	26	0	1	1	0.0	0.0	0.0
1282	Feb25-FISH2-3L1-rep1-cp190-100x_Position012_11_cmle.ics	27	0	1	1	0.06917173981543362	0.2459016393442623	0.24793388429752064
1283	Feb25-FISH2-3L1-rep1-cp190-100x_Position012_11_cmle.ics	29	0	1	1	0.016140072623601176	0.06796116504854367	0.07865168539325842
1284	Feb25-FISH2-3L1-rep1-cp190-100x_Position012_11_cmle.ics	30	0	1	1	0.19829232080424303	0.6231884057971014	0.6231884057971014
1285	Feb25-FISH2-3L1-rep1-cp190-100x_Position012_11_cmle.ics	31	0	1	1	0.0	0.0	0.0
1286	Feb25-FISH2-3L1-rep1-cp190-100x_Position012_11_cmle.ics	32	0	1	1	0.11528623302572269	0.4587155963302752	0.4504504504504504
1287	Feb25-FISH2-3L1-rep1-cp190-100x_Position012_11_cmle.ics	33	0	1	1	0.2444068140145321	0.8153846153846152	0.821705426356589
1288	Feb25-FISH2-3L1-rep1-cp190-100x_Position012_11_cmle.ics	34	0	1	1	0.0	0.0	0.0
1289	Feb25-FISH2-3L1-rep1-cp190-100x_Position012_11_cmle.ics	34	0	1	2	0.2559354373171044	0.6646706586826348	0.9736842105263158
1290	Feb25-FISH2-3L1-rep1-cp190-100x_Position012_11_cmle.ics	35	0	1	1	0.0	0.0	0.0
1291	Feb25-FISH2-3L1-rep1-cp190-100x_Position012_11_cmle.ics	36	0	1	1	0.19598659614372857	0.6343283582089552	0.6296296296296297
1292	Feb25-FISH2-3L1-rep1-cp190-100x_Position012_11_cmle.ics	37	0	1	1	0.11298050836520823	0.35507246376811596	0.3525179856115107
1293	Feb25-FISH2-3L1-rep1-cp190-100x_Position012_11_cmle.ics	39	0	1	1	0.0	0.0	0.0
1294	Feb25-FISH2-3L1-rep1-cp190-100x_Position012_11_cmle.ics	40	0	1	1	0.1936808714832141	0.7499999999999999	0.743362831858407
1295	Feb25-FISH2-3L1-rep1-cp190-100x_Position012_11_cmle.ics	41	0	1	1	0.15448355225446841	0.5275590551181102	0.5317460317460317
1296	Feb25-FISH2-3L1-rep1-cp190-100x_Position012_11_cmle.ics	42	0	1	1	0.0023057246605144538	0.008064516129032258	0.017241379310344824
1297	Feb25-FISH2-3L1-rep1-cp190-100x_Position012_11_cmle.ics	44	0	1	1	0.15678927691498284	0.46258503401360535	0.4657534246575341
1298	Feb25-FISH2-3L1-rep1-cp190-100x_Position012_11_cmle.ics	46	0	1	1	0.16601217555704068	0.8275862068965517	0.8372093023255813
1299	Feb25-FISH2-3L1-rep1-cp190-100x_Position012_11_cmle.ics	47	0	1	1	0.0	0.0	0.0
1300	Feb25-FISH2-3L1-rep1-cp190-100x_Position012_11_cmle.ics	48	0	1	1	0.14064920429138167	0.5922330097087377	0.5980392156862744
1301	Feb25-FISH2-3L1-rep1-cp190-100x_Position012_11_cmle.ics	51	0	1	1	0.13142630564932387	0.7037037037037037	0.8142857142857142
1302	Feb25-FISH2-3L1-rep1-cp190-100x_Position012_11_cmle.ics	51	0	1	2	0.0	0.0	0.0
1303	Feb25-FISH2-3L1-rep1-cp190-100x_Position012_11_cmle.ics	51	0	2	1	0.0	0.0	0.0
1304	Feb25-FISH2-3L1-rep1-cp190-100x_Position012_11_cmle.ics	51	0	2	2	0.11759195768623715	0.6144578313253011	0.5425531914893617
1305	Feb25-FISH2-3L1-rep1-cp190-100x_Position012_11_cmle.ics	52	0	1	1	0.0	0.0	0.0
1306	Feb25-FISH2-3L1-rep1-cp190-100x_Position012_11_cmle.ics	54	0	1	1	0.09222898642057815	0.34482758620689646	0.34188034188034183
1307	Feb25-FISH2-3L1-rep1-cp190-100x_Position012_11_cmle.ics	56	0	1	1	0.0	0.0	0.0
1308	Feb25-FISH2-3L1-rep1-cp190-100x_Position012_11_cmle.ics	57	0	1	1	0.06225456583389025	0.48214285714285704	0.4999999999999999
1309	Feb25-FISH2-3L1-rep1-cp190-100x_Position012_11_cmle.ics	58	0	1	1	0.2098209441068153	0.7398373983739837	0.7398373983739837
1310	Feb25-FISH2-3L1-rep1-cp190-100x_Position012_11_cmle.ics	60	0	1	1	0.0	0.0	0.0
1311	Feb25-FISH2-3L1-rep1-cp190-100x_Position012_11_cmle.ics	60	0	1	2	0.19829232080424303	0.3412698412698412	0.6370370370370371
1312	Feb25-FISH2-3L1-rep1-cp190-100x_Position012_11_cmle.ics	61	0	1	1	0.15448355225446841	0.5447154471544716	0.8701298701298701
1313	Feb25-FISH2-3L1-rep1-cp190-100x_Position012_11_cmle.ics	63	0	1	1	0.020751521944630084	0.09	0.061643835616438346
1314	Feb25-FISH2-3L1-rep1-cp190-100x_Position012_11_cmle.ics	64	0	1	1	0.09684043574160706	0.3255813953488372	0.43298969072164945
1315	Feb25-FISH2-3L1-rep1-cp190-100x_Position012_11_cmle.ics	65	0	1	1	0.0	0.0	0.0
1316	Feb25-FISH2-3L1-rep1-cp190-100x_Position012_11_cmle.ics	65	0	1	2	0.0945347110810926	0.2928571428571428	0.6029411764705881
1317	Feb25-FISH2-3L1-rep1-cp190-100x_Position012_11_cmle.ics	66	0	1	1	0.10836905904417933	0.32413793103448274	0.32191780821917804
1318	Feb25-FISH2-3L1-rep1-cp190-100x_Position012_11_cmle.ics	67	0	1	1	0.10375760972315042	0.34090909090909083	0.4128440366972477
1319	Feb25-FISH2-3L1-rep1-cp190-100x_Position012_11_cmle.ics	68	0	1	1	0.11298050836520823	0.6999999999999998	0.6999999999999998
1320	Feb25-FISH2-3L1-rep1-cp190-100x_Position012_11_cmle.ics	69	0	1	1	0.10145188506263597	0.38260869565217387	0.38260869565217387
1321	Feb25-FISH2-3L1-rep1-cp190-100x_Position012_11_cmle.ics	70	0	1	1	0.0	0.0	0.0
1322	Feb25-FISH2-3L1-rep1-cp190-100x_Position012_11_cmle.ics	70	0	1	2	0.016140072623601176	0.056910569105691054	0.10447761194029849
1323	Feb25-FISH2-3L1-rep1-cp190-100x_Position012_11_cmle.ics	71	0	1	1	0.13142630564932387	0.6477272727272727	0.6477272727272727
1324	Feb25-FISH2-3L1-rep1-cp190-100x_Position012_11_cmle.ics	72	0	1	1	0.23057246605144538	0.7575757575757575	0.7575757575757575
1325	Feb25-FISH2-3L1-rep1-cp190-100x_Position012_11_cmle.ics	74	0	1	1	0.14064920429138167	0.4692307692307691	0.46564885496183195
1326	Feb25-FISH2-3L1-rep1-cp190-100x_Position012_11_cmle.ics	75	0	1	1	0.0	0.0	0.0
1327	Feb25-FISH2-3L1-rep1-cp190-100x_Position012_11_cmle.ics	76	0	1	1	0.1291205809888094	0.5714285714285714	0.5773195876288659
1328	Feb25-FISH2-3L1-rep1-cp190-100x_Position012_11_cmle.ics	77	0	1	1	0.07608891379697698	0.45205479452054786	0.4177215189873418
1329	Feb25-FISH2-3L1-rep1-cp190-100x_Position012_11_cmle.ics	78	0	1	1	0.10145188506263597	0.6285714285714286	0.3464566929133858
1330	Feb25-FISH2-3L1-rep1-cp190-100x_Position012_11_cmle.ics	78	0	1	2	0.0	0.0	0.0
1331	Feb25-FISH2-3L1-rep1-cp190-100x_Position012_11_cmle.ics	78	0	2	1	0.0	0.0	0.0
1332	Feb25-FISH2-3L1-rep1-cp190-100x_Position012_11_cmle.ics	78	0	2	2	0.12220340700726605	0.45299145299145294	0.7066666666666666
1333	Feb25-FISH2-3L1-rep1-cp190-100x_Position012_11_cmle.ics	79	0	1	1	0.17292934953858402	0.728155339805825	0.728155339805825
1334	Feb25-FISH2-3L1-rep1-cp190-100x_Position012_11_cmle.ics	82	0	1	1	0.18215224818064185	0.6694915254237288	0.6171875
1335	Feb25-FISH2-3L1-rep1-cp190-100x_Position012_11_cmle.ics	84	0	1	1	0.0853118124390348	0.5606060606060606	0.5606060606060606
1336	Feb25-FISH2-3L1-rep1-cp190-100x_Position012_11_cmle.ics	85	0	1	1	0.14526065361241058	0.5338983050847457	0.5338983050847457
1337	Feb25-FISH2-3L1-rep1-cp190-100x_Position012_11_cmle.ics	86	0	1	1	0.23748964003298875	0.695945945945946	0.695945945945946
1338	Feb25-FISH2-3L1-rep1-cp190-100x_Position012_11_cmle.ics	87	0	1	1	0.06686601515491916	0.5576923076923077	0.5576923076923077
1339	Feb25-FISH2-3L1-rep1-cp190-100x_Position012_11_cmle.ics	89	0	1	1	0.30204993052739343	0.5720524017467247	0.9225352112676054
1340	Feb25-FISH2-3L1-rep1-cp190-100x_Position012_11_cmle.ics	89	0	1	2	0.0	0.0	0.0
1341	Feb25-FISH2-3L1-rep1-cp190-100x_Position012_11_cmle.ics	91	0	1	1	0.09914616040212151	0.38738738738738737	0.38738738738738737
1342	Feb25-FISH2-3L1-rep1-cp190-100x_Position012_11_cmle.ics	92	0	1	1	0.09684043574160706	0.3471074380165288	0.3471074380165288
1343	Feb25-FISH2-3L1-rep1-cp190-100x_Position012_11_cmle.ics	95	0	1	1	0.27438123460122	0.8947368421052629	0.9083969465648853
1344	Feb25-FISH2-3L1-rep1-cp190-100x_Position012_11_cmle.ics	96	0	1	1	0.0	0.0	0.0
1345	Feb25-FISH2-3L1-rep1-cp190-100x_Position012_11_cmle.ics	97	0	1	1	0.0	0.0	0.0
1346	Feb25-FISH2-3L1-rep1-cp190-100x_Position012_11_cmle.ics	97	0	2	1	0.19598659614372857	0.904255319148936	0.38990825688073394
1347	Feb25-FISH2-3L1-rep1-cp190-100x_Position012_11_cmle.ics	100	0	1	1	0.11298050836520823	0.4949494949494949	0.4949494949494949
1348	Feb25-FISH2-3L1-rep1-cp190-100x_Position012_11_cmle.ics	102	0	1	1	0.0	0.0	0.0
1349	Feb25-FISH2-3L1-rep1-cp190-100x_Position012_11_cmle.ics	103	0	1	1	0.16140072623601176	0.693069306930693	0.693069306930693
1350	Feb25-FISH2-3L1-rep1-cp190-100x_Position012_11_cmle.ics	104	0	1	1	0.11298050836520823	0.49	0.48514851485148514
1351	Feb25-FISH2-3L1-rep1-cp190-100x_Position012_11_cmle.ics	105	0	1	1	0.299744205866879	0.4797047970479705	0.4797047970479705
1352	Feb25-FISH2-3L1-rep1-cp190-100x_Position012_11_cmle.ics	106	0	1	1	0.2605468866381333	0.7533333333333333	0.738562091503268
1353	Feb25-FISH2-3L1-rep1-cp190-100x_Position012_11_cmle.ics	107	0	1	1	0.0945347110810926	0.34745762711864403	0.3628318584070796
1354	Feb25-FISH2-3L1-rep1-cp190-100x_Position012_11_cmle.ics	108	0	1	1	0.20059804546475749	0.6444444444444445	0.696
1355	Feb25-FISH2-3L1-rep1-cp190-100x_Position012_11_cmle.ics	109	0	1	1	0.0	0.0	0.0
1356	Feb25-FISH2-3L1-rep1-cp190-100x_Position012_11_cmle.ics	110	0	1	1	0.12681485632829495	0.5140186915887849	0.5612244897959183
1357	Feb25-FISH2-3L1-rep1-cp190-100x_Position012_11_cmle.ics	111	0	1	1	0.20059804546475749	0.7073170731707317	0.7073170731707317
1358	Feb25-FISH2-3L1-rep1-cp190-100x_Position012_11_cmle.ics	112	0	1	1	0.18215224818064185	0.6030534351145037	0.593984962406015
1359	Feb25-FISH2-3L1-rep1-cp190-100x_Position012_11_cmle.ics	113	0	1	1	0.12220340700726605	0.9636363636363637	0.6543209876543209
1360	Feb25-FISH2-3L1-rep1-cp190-100x_Position012_11_cmle.ics	114	0	1	1	0.11989768234675159	0.3909774436090225	0.9454545454545454
1361	Feb25-FISH2-3L1-rep1-cp190-100x_Position012_11_cmle.ics	115	0	1	1	0.22596101673041646	0.9423076923076922	0.9333333333333332
1362	Feb25-FISH2-3L1-rep1-cp190-100x_Position012_11_cmle.ics	116	0	1	1	0.30204993052739343	0.7197802197802197	0.5390946502057613
1363	Feb25-FISH2-3L1-rep1-cp190-100x_Position012_11_cmle.ics	116	0	2	1	0.0	0.0	0.0
1364	Feb25-FISH2-3L1-rep1-cp190-100x_Position013_12_cmle.ics	1	0	1	1	0.009222898642057815	0.07843137254901959	0.0449438202247191
1365	Feb25-FISH2-3L1-rep1-cp190-100x_Position013_12_cmle.ics	3	0	1	1	0.0	0.0	0.0
1366	Feb25-FISH2-3L1-rep1-cp190-100x_Position013_12_cmle.ics	4	0	1	1	0.0	0.0	0.0
1367	Feb25-FISH2-3L1-rep1-cp190-100x_Position013_12_cmle.ics	4	0	2	1	0.0	0.0	0.0
1368	Feb25-FISH2-3L1-rep1-cp190-100x_Position013_12_cmle.ics	5	0	1	1	0.1706236248780696	0.5606060606060606	0.4900662251655629
1369	Feb25-FISH2-3L1-rep1-cp190-100x_Position013_12_cmle.ics	6	0	1	1	0.22826674139093092	0.6780821917808217	0.6875
1370	Feb25-FISH2-3L1-rep1-cp190-100x_Position013_12_cmle.ics	7	0	1	1	0.1936808714832141	0.6131386861313868	0.6086956521739131
1371	Feb25-FISH2-3L1-rep1-cp190-100x_Position013_12_cmle.ics	8	0	1	1	0.0	0.0	0.0
1372	Feb25-FISH2-3L1-rep1-cp190-100x_Position013_12_cmle.ics	8	0	1	2	0.11067478370469377	0.5581395348837208	0.6486486486486487
1373	Feb25-FISH2-3L1-rep1-cp190-100x_Position013_12_cmle.ics	9	0	1	1	0.0	0.0	0.0
1374	Feb25-FISH2-3L1-rep1-cp190-100x_Position013_12_cmle.ics	9	0	1	2	0.07839463845749142	0.29565217391304344	0.586206896551724
1375	Feb25-FISH2-3L1-rep1-cp190-100x_Position013_12_cmle.ics	12	0	1	1	0.09914616040212151	0.7166666666666666	0.3385826771653543
1376	Feb25-FISH2-3L1-rep1-cp190-100x_Position013_12_cmle.ics	12	0	2	1	0.0	0.0	0.0
1377	Feb25-FISH2-3L1-rep1-cp190-100x_Position013_12_cmle.ics	13	0	1	1	0.1844579728411563	0.44692737430167595	0.45197740112994345
1378	Feb25-FISH2-3L1-rep1-cp190-100x_Position013_12_cmle.ics	16	0	1	1	0.0	0.0	0.0
1379	Feb25-FISH2-3L1-rep1-cp190-100x_Position013_12_cmle.ics	16	0	1	2	0.14526065361241058	0.37058823529411766	0.9130434782608696
1380	Feb25-FISH2-3L1-rep1-cp190-100x_Position013_12_cmle.ics	17	0	1	1	0.13834347963086724	0.6382978723404255	0.631578947368421
1381	Feb25-FISH2-3L1-rep1-cp190-100x_Position013_12_cmle.ics	20	0	1	1	0.18215224818064185	0.797979797979798	0.797979797979798
1382	Feb25-FISH2-3L1-rep1-cp190-100x_Position013_12_cmle.ics	23	0	1	1	0.18215224818064185	0.6752136752136751	0.5266666666666666
1383	Feb25-FISH2-3L1-rep1-cp190-100x_Position013_12_cmle.ics	24	0	1	1	0.0	0.0	0.0
1384	Feb25-FISH2-3L1-rep1-cp190-100x_Position013_12_cmle.ics	25	0	1	1	0.10836905904417933	0.6266666666666666	0.6266666666666666
1385	Feb25-FISH2-3L1-rep1-cp190-100x_Position013_12_cmle.ics	28	0	1	1	0.0	0.0	0.0
1386	Feb25-FISH2-3L1-rep1-cp190-100x_Position013_12_cmle.ics	29	0	1	1	0.11298050836520823	0.3310810810810811	0.3310810810810811
1387	Feb25-FISH2-3L1-rep1-cp190-100x_Position013_12_cmle.ics	30	0	1	1	0.0	0.0	0.0
1388	Feb25-FISH2-3L1-rep1-cp190-100x_Position013_12_cmle.ics	30	0	1	2	0.11759195768623715	0.2328767123287671	0.5604395604395604
1389	Feb25-FISH2-3L1-rep1-cp190-100x_Position013_12_cmle.ics	30	0	2	1	0.03458586990771681	0.30000000000000004	0.07936507936507936
1390	Feb25-FISH2-3L1-rep1-cp190-100x_Position013_12_cmle.ics	30	0	2	2	0.0	0.0	0.0
1391	Feb25-FISH2-3L1-rep1-cp190-100x_Position013_12_cmle.ics	31	0	1	1	0.2697697852801911	0.38999999999999996	0.388704318936877
1392	Feb25-FISH2-3L1-rep1-cp190-100x_Position013_12_cmle.ics	32	0	1	1	0.07147746447594806	0.2897196261682242	0.35227272727272724
1393	Feb25-FISH2-3L1-rep1-cp190-100x_Position013_12_cmle.ics	33	0	1	1	0.35738732237974036	0.5849056603773585	0.5893536121673004
1394	Feb25-FISH2-3L1-rep1-cp190-100x_Position013_12_cmle.ics	34	0	1	1	0.17754079885961294	0.6525423728813559	0.6525423728813559
1395	Feb25-FISH2-3L1-rep1-cp190-100x_Position013_12_cmle.ics	35	0	1	1	0.13603775497035278	0.49579831932773105	0.4876033057851239
1396	Feb25-FISH2-3L1-rep1-cp190-100x_Position013_12_cmle.ics	36	0	1	1	0.1798465235201274	0.2977099236641221	0.308300395256917
1397	Feb25-FISH2-3L1-rep1-cp190-100x_Position013_12_cmle.ics	37	0	1	1	0.05533739185234689	0.1967213114754098	0.19834710743801648
1398	Feb25-FISH2-3L1-rep1-cp190-100x_Position013_12_cmle.ics	38	0	1	1	0.20290377012527194	0.7272727272727272	0.7272727272727272
1399	Feb25-FISH2-3L1-rep1-cp190-100x_Position013_12_cmle.ics	39	0	1	1	0.1844579728411563	0.6201550387596899	0.6201550387596899
1400	Feb25-FISH2-3L1-rep1-cp190-100x_Position013_12_cmle.ics	40	0	1	1	0.02305724660514454	0.09523809523809523	0.09615384615384615
1401	Feb25-FISH2-3L1-rep1-cp190-100x_Position013_12_cmle.ics	41	0	1	1	0.05533739185234689	0.4528301886792452	0.4528301886792452
1402	Feb25-FISH2-3L1-rep1-cp190-100x_Position013_12_cmle.ics	42	0	1	1	0.17754079885961294	0.9166666666666666	0.5968992248062015
1403	Feb25-FISH2-3L1-rep1-cp190-100x_Position013_12_cmle.ics	44	0	1	1	0.11528623302572269	0.5434782608695652	0.769230769230769
1404	Feb25-FISH2-3L1-rep1-cp190-100x_Position013_12_cmle.ics	45	0	1	1	0.3228014524720235	0.7734806629834253	0.7777777777777777
1405	Feb25-FISH2-3L1-rep1-cp190-100x_Position013_12_cmle.ics	46	0	1	1	0.13142630564932387	0.38255033557046975	0.38255033557046975
1406	Feb25-FISH2-3L1-rep1-cp190-100x_Position013_12_cmle.ics	47	0	1	1	0.0	0.0	0.0
1407	Feb25-FISH2-3L1-rep1-cp190-100x_Position013_12_cmle.ics	47	0	2	1	0.0	0.0	0.0
1408	Feb25-FISH2-3L1-rep1-cp190-100x_Position013_12_cmle.ics	49	0	1	1	0.11528623302572269	0.3333333333333333	0.3333333333333333
1409	Feb25-FISH2-3L1-rep1-cp190-100x_Position013_12_cmle.ics	50	0	1	1	0.0	0.0	0.0
1410	Feb25-FISH2-3L1-rep1-cp190-100x_Position013_12_cmle.ics	51	0	1	1	0.10375760972315042	0.30405405405405406	0.3020134228187919
1411	Feb25-FISH2-3L1-rep1-cp190-100x_Position013_12_cmle.ics	52	0	1	1	0.0	0.0	0.0
1412	Feb25-FISH2-3L1-rep1-cp190-100x_Position013_12_cmle.ics	53	0	1	1	0.0	0.0	0.0
1413	Feb25-FISH2-3L1-rep1-cp190-100x_Position013_12_cmle.ics	54	0	1	1	0.029974420586687898	0.13	0.06914893617021275
1414	Feb25-FISH2-3L1-rep1-cp190-100x_Position013_12_cmle.ics	54	0	1	2	0.0	0.0	0.0
1415	Feb25-FISH2-3L1-rep1-cp190-100x_Position013_12_cmle.ics	54	0	2	1	0.0	0.0	0.0
1416	Feb25-FISH2-3L1-rep1-cp190-100x_Position013_12_cmle.ics	54	0	2	2	0.025362971265658993	0.06874999999999999	0.1527777777777778
1417	Feb25-FISH2-3L1-rep1-cp190-100x_Position013_12_cmle.ics	55	0	1	1	0.1890694221621852	0.8118811881188118	0.7961165048543687
1418	Feb25-FISH2-3L1-rep1-cp190-100x_Position013_12_cmle.ics	57	0	1	1	0.5695139911470701	0.728613569321534	0.7866242038216562
1419	Feb25-FISH2-3L1-rep1-cp190-100x_Position013_12_cmle.ics	59	0	1	1	0.0	0.0	0.0
1420	Feb25-FISH2-3L1-rep1-cp190-100x_Position013_12_cmle.ics	60	0	1	1	0.19598659614372857	0.6439393939393938	0.6390977443609022
1421	Feb25-FISH2-3L1-rep1-cp190-100x_Position013_12_cmle.ics	61	0	1	1	0.0	0.0	0.0
1422	Feb25-FISH2-3L1-rep1-cp190-100x_Position013_12_cmle.ics	61	0	1	2	0.0	0.0	0.0
1423	Feb25-FISH2-3L1-rep1-cp190-100x_Position013_12_cmle.ics	63	0	1	1	0.11759195768623715	0.3541666666666667	0.35172413793103446
1424	Feb25-FISH2-3L1-rep1-cp190-100x_Position013_12_cmle.ics	64	0	1	1	0.03689159456823126	0.12403100775193797	0.12403100775193797
1425	Feb25-FISH2-3L1-rep1-cp190-100x_Position013_12_cmle.ics	66	0	1	1	0.223655292069902	0.6783216783216782	0.6510067114093958
1426	Feb25-FISH2-3L1-rep1-cp190-100x_Position013_12_cmle.ics	67	0	1	1	0.06225456583389025	0.49090909090909096	0.4999999999999999
1427	Feb25-FISH2-3L1-rep1-cp190-100x_Position013_12_cmle.ics	70	0	1	1	0.0	0.0	0.0
1428	Feb25-FISH2-3L1-rep1-cp190-100x_Position013_12_cmle.ics	71	0	1	1	0.18676369750167077	0.4602272727272727	0.45
1429	Feb25-FISH2-3L1-rep1-cp190-100x_Position013_12_cmle.ics	72	0	1	1	0.21212666876732975	0.5822784810126582	0.5822784810126582
1430	Feb25-FISH2-3L1-rep1-cp190-100x_Position013_12_cmle.ics	73	0	1	1	0.12681485632829495	0.43307086614173224	0.4296875
1431	Feb25-FISH2-3L1-rep1-cp190-100x_Position013_12_cmle.ics	76	0	1	1	0.08300608777852034	0.26277372262773724	0.24324324324324328
1432	Feb25-FISH2-3L1-rep1-cp190-100x_Position013_12_cmle.ics	76	0	1	2	0.0	0.0	0.0
1433	Feb25-FISH2-3L1-rep1-cp190-100x_Position013_12_cmle.ics	76	0	2	1	0.0	0.0	0.0
1434	Feb25-FISH2-3L1-rep1-cp190-100x_Position013_12_cmle.ics	76	0	2	2	0.10375760972315042	0.6428571428571427	0.49999999999999994
1435	Feb25-FISH2-3L1-rep1-cp190-100x_Position013_12_cmle.ics	77	0	1	1	0.0	0.0	0.0
1436	Feb25-FISH2-3L1-rep1-cp190-100x_Position013_12_cmle.ics	79	0	1	1	0.0	0.0	0.0
1437	Feb25-FISH2-3L1-rep1-cp190-100x_Position013_12_cmle.ics	79	0	1	2	0.0	0.0	0.0
1438	Feb25-FISH2-3L1-rep1-cp190-100x_Position013_12_cmle.ics	79	0	2	1	0.0	0.0	0.0
1439	Feb25-FISH2-3L1-rep1-cp190-100x_Position013_12_cmle.ics	79	0	2	2	0.06686601515491916	0.27619047619047615	0.16666666666666666
1440	Feb25-FISH2-3L1-rep1-cp190-100x_Position013_12_cmle.ics	80	0	1	1	0.016140072623601176	0.06194690265486725	0.062499999999999986
1441	Feb25-FISH2-3L1-rep1-cp190-100x_Position013_12_cmle.ics	83	0	1	1	0.0	0.0	0.0
1442	Feb25-FISH2-3L1-rep1-cp190-100x_Position013_12_cmle.ics	86	0	1	1	0.0	0.0	0.0
1443	Feb25-FISH2-3L1-rep1-cp190-100x_Position013_12_cmle.ics	88	0	1	1	0.1245091316677805	0.5094339622641509	0.5046728971962616
1444	Feb25-FISH2-3L1-rep1-cp190-100x_Position013_12_cmle.ics	89	0	1	1	0.09684043574160706	0.3888888888888888	0.3888888888888888
1445	Feb25-FISH2-3L1-rep1-cp190-100x_Position013_12_cmle.ics	90	0	1	1	0.43808768549774624	0.6859205776173284	0.6884057971014493
1446	Feb25-FISH2-3L1-rep1-cp190-100x_Position013_12_cmle.ics	91	0	1	1	0.2351839153724743	0.6845637583892616	0.6799999999999999
1447	Feb25-FISH2-3L1-rep1-cp190-100x_Position013_12_cmle.ics	92	0	1	1	0.08300608777852034	0.5806451612903226	0.5901639344262295
1448	Feb25-FISH2-3L1-rep1-cp190-100x_Position013_12_cmle.ics	93	0	1	1	0.0	0.0	0.0
1449	Feb25-FISH2-3L1-rep1-cp190-100x_Position013_12_cmle.ics	94	0	1	1	0.23979536469350318	0.7172413793103447	0.7172413793103447
1450	Feb25-FISH2-3L1-rep1-cp190-100x_Position013_12_cmle.ics	95	0	1	1	0.0	0.0	0.0
1451	Feb25-FISH2-3L1-rep1-cp190-100x_Position013_12_cmle.ics	96	0	1	1	0.016140072623601176	0.07216494845360824	0.07216494845360824
1452	Feb25-FISH2-3L1-rep1-cp190-100x_Position013_12_cmle.ics	97	0	1	1	0.0	0.0	0.0
1453	Feb25-FISH2-3L1-rep1-cp190-100x_Position013_12_cmle.ics	98	0	1	1	0.11528623302572269	0.4716981132075471	0.4716981132075471
1454	Feb25-FISH2-3L1-rep1-cp190-100x_Position013_12_cmle.ics	100	0	1	1	0.20520949478578637	0.6267605633802815	0.6267605633802815
1455	Feb25-FISH2-3L1-rep1-cp190-100x_Position013_12_cmle.ics	102	0	1	1	0.24210108935401764	0.8333333333333331	0.84
1456	Feb25-FISH2-3L1-rep1-cp190-100x_Position013_12_cmle.ics	103	0	1	1	0.2536297126565899	0.6666666666666666	0.670731707317073
1457	Feb25-FISH2-3L1-rep1-cp190-100x_Position013_12_cmle.ics	105	0	1	1	0.23287819071195984	0.8632478632478632	0.7062937062937062
1458	Feb25-FISH2-3L1-rep1-cp190-100x_Position013_12_cmle.ics	106	0	1	1	0.16831790021755513	0.503448275862069	0.5069444444444444
1459	Feb25-FISH2-3L1-rep1-cp190-100x_Position013_12_cmle.ics	107	0	1	1	0.0	0.0	0.0
1460	Feb25-FISH2-3L1-rep1-cp190-100x_Position013_12_cmle.ics	108	0	1	1	0.0	0.0	0.0
1461	Feb25-FISH2-3L1-rep1-cp190-100x_Position013_12_cmle.ics	109	0	1	1	0.08761753709954924	0.3193277310924369	0.42222222222222217
1462	Feb25-FISH2-3L1-rep1-cp190-100x_Position013_12_cmle.ics	109	0	1	2	0.0	0.0	0.0
1463	Feb25-FISH2-3L1-rep1-cp190-100x_Position013_12_cmle.ics	109	0	2	1	0.0	0.0	0.0
1464	Feb25-FISH2-3L1-rep1-cp190-100x_Position013_12_cmle.ics	109	0	2	2	0.11989768234675159	0.6582278481012658	0.37681159420289856
1465	Feb25-FISH2-3L1-rep1-cp190-100x_Position013_12_cmle.ics	111	0	1	1	0.0	0.0	0.0
1466	Feb25-FISH2-3L1-rep1-cp190-100x_Position013_12_cmle.ics	113	0	1	1	0.0023057246605144538	0.008620689655172412	0.009433962264150943
1467	Feb25-FISH2-3L1-rep1-cp190-100x_Position013_12_cmle.ics	114	0	1	1	0.08070036311800588	0.42168674698795167	0.4022988505747126
1468	Feb25-FISH2-3L1-rep1-cp190-100x_Position013_12_cmle.ics	114	0	2	1	0.0	0.0	0.0
1469	Feb25-FISH2-3L1-rep1-cp190-100x_Position013_12_cmle.ics	115	0	1	1	0.0	0.0	0.0
1470	Feb25-FISH2-3L1-rep1-cp190-100x_Position013_12_cmle.ics	116	0	1	1	0.23748964003298875	0.6397515527950312	0.6358024691358025
1471	Feb25-FISH2-3L1-rep1-cp190-100x_Position013_12_cmle.ics	118	0	1	1	0.029974420586687898	0.13684210526315788	0.10655737704918031
1472	Feb25-FISH2-3L1-rep1-cp190-100x_Position013_12_cmle.ics	119	0	1	1	0.1844579728411563	0.6779661016949152	0.8888888888888888
1473	Feb25-FISH2-3L1-rep1-cp190-100x_Position013_12_cmle.ics	120	0	1	1	0.2351839153724743	0.6799999999999999	0.6799999999999999
1474	Feb25-FISH2-3L1-rep1-cp190-100x_Position013_12_cmle.ics	122	0	1	1	0.0	0.0	0.0
1475	Feb25-FISH2-3L1-rep1-cp190-100x_Position013_12_cmle.ics	123	0	1	1	0.18215224818064185	0.43169398907103823	0.427027027027027
1476	Feb25-FISH2-3L1-rep1-cp190-100x_Position013_12_cmle.ics	124	0	1	1	0.18215224818064185	0.6752136752136751	0.6752136752136751
1477	Feb25-FISH2-3L1-rep1-cp190-100x_Position013_12_cmle.ics	125	0	1	1	0.0	0.0	0.0
1478	Feb25-FISH2-3L1-rep1-cp190-100x_Position013_12_cmle.ics	129	0	1	1	0.0	0.0	0.0
1479	Feb25-FISH2-3L1-rep1-cp190-100x_Position014_13_cmle.ics	1	0	1	1	0.35738732237974036	0.8031088082901554	0.8072916666666667
1480	Feb25-FISH2-3L1-rep1-cp190-100x_Position014_13_cmle.ics	2	0	1	1	0.027668695926173444	0.1290322580645161	0.16438356164383558
1481	Feb25-FISH2-3L1-rep1-cp190-100x_Position014_13_cmle.ics	4	0	1	1	0.1245091316677805	0.5625	0.5625
1482	Feb25-FISH2-3L1-rep1-cp190-100x_Position014_13_cmle.ics	5	0	1	1	0.1498721029334395	0.5158730158730158	0.52
1483	Feb25-FISH2-3L1-rep1-cp190-100x_Position014_13_cmle.ics	8	0	1	1	0.22134956740938755	0.6153846153846153	0.48
1484	Feb25-FISH2-3L1-rep1-cp190-100x_Position014_13_cmle.ics	10	0	1	1	0.11298050836520823	0.5384615384615384	0.569767441860465
1485	Feb25-FISH2-3L1-rep1-cp190-100x_Position014_13_cmle.ics	11	0	1	1	0.03919731922874571	0.3148148148148147	0.3148148148148147
1486	Feb25-FISH2-3L1-rep1-cp190-100x_Position014_13_cmle.ics	12	0	1	1	0.06917173981543362	0.30303030303030304	0.26548672566371684
1487	Feb25-FISH2-3L1-rep1-cp190-100x_Position014_13_cmle.ics	13	0	1	1	0.07608891379697698	0.34375000000000006	0.336734693877551
1488	Feb25-FISH2-3L1-rep1-cp190-100x_Position014_13_cmle.ics	15	0	1	1	0.0023057246605144538	0.010101010101010102	0.010869565217391302
1489	Feb25-FISH2-3L1-rep1-cp190-100x_Position014_13_cmle.ics	17	0	1	1	0.020751521944630084	0.12162162162162164	0.07627118644067796
1490	Feb25-FISH2-3L1-rep1-cp190-100x_Position014_13_cmle.ics	18	0	1	1	0.1844579728411563	0.7017543859649124	0.7142857142857142
1491	Feb25-FISH2-3L1-rep1-cp190-100x_Position014_13_cmle.ics	19	0	1	1	0.0	0.0	0.0
1492	Feb25-FISH2-3L1-rep1-cp190-100x_Position014_13_cmle.ics	20	0	1	1	0.07378318913646252	0.28571428571428564	0.2807017543859649
1493	Feb25-FISH2-3L1-rep1-cp190-100x_Position014_13_cmle.ics	21	0	1	1	0.03689159456823126	0.22857142857142854	0.2318840579710145
1494	Feb25-FISH2-3L1-rep1-cp190-100x_Position014_13_cmle.ics	22	0	1	1	0.009222898642057815	0.05063291139240506	0.05063291139240506
1495	Feb25-FISH2-3L1-rep1-cp190-100x_Position014_13_cmle.ics	23	0	1	1	0.05533739185234689	0.4528301886792452	0.46153846153846145
1496	Feb25-FISH2-3L1-rep1-cp190-100x_Position014_13_cmle.ics	25	0	1	1	0.07378318913646252	0.4102564102564102	0.4102564102564102
1497	Feb25-FISH2-3L1-rep1-cp190-100x_Position014_13_cmle.ics	26	0	1	1	0.15217782759395396	0.3069767441860465	0.304147465437788
1498	Feb25-FISH2-3L1-rep1-cp190-100x_Position014_13_cmle.ics	31	0	1	1	0.0	0.0	0.0
1499	Feb25-FISH2-3L1-rep1-cp190-100x_Position014_13_cmle.ics	32	0	1	1	0.09684043574160706	0.7241379310344825	0.42
1500	Feb25-FISH2-3L1-rep1-cp190-100x_Position014_13_cmle.ics	33	0	1	1	0.03919731922874571	0.2179487179487179	0.2179487179487179
1501	Feb25-FISH2-3L1-rep1-cp190-100x_Position014_13_cmle.ics	36	0	1	1	0.0	0.0	0.0
1502	Feb25-FISH2-3L1-rep1-cp190-100x_Position014_13_cmle.ics	37	0	1	1	0.03919731922874571	0.1808510638297872	0.16666666666666663
1503	Feb25-FISH2-3L1-rep1-cp190-100x_Position014_13_cmle.ics	39	0	1	1	0.2098209441068153	0.42723004694835676	0.5055555555555555
1504	Feb25-FISH2-3L1-rep1-cp190-100x_Position014_13_cmle.ics	41	0	1	1	0.22596101673041646	0.8448275862068964	0.8521739130434781
1505	Feb25-FISH2-3L1-rep1-cp190-100x_Position014_13_cmle.ics	42	0	1	1	0.03919731922874571	0.19999999999999998	0.20238095238095238
1506	Feb25-FISH2-3L1-rep1-cp190-100x_Position014_13_cmle.ics	43	0	1	1	0.03689159456823126	0.2962962962962962	0.30769230769230765
1507	Feb25-FISH2-3L1-rep1-cp190-100x_Position014_13_cmle.ics	45	0	1	1	0.1844579728411563	0.6779661016949152	0.6837606837606837
1508	Feb25-FISH2-3L1-rep1-cp190-100x_Position014_13_cmle.ics	46	0	1	1	0.03689159456823126	0.09411764705882353	0.09411764705882353
1509	Feb25-FISH2-3L1-rep1-cp190-100x_Position014_13_cmle.ics	49	0	1	1	0.10375760972315042	0.6716417910447761	0.4891304347826086
1510	Feb25-FISH2-3L1-rep1-cp190-100x_Position014_13_cmle.ics	50	0	1	1	0.14526065361241058	0.7159090909090908	0.663157894736842
1511	Feb25-FISH2-3L1-rep1-cp190-100x_Position014_13_cmle.ics	52	0	1	1	0.1245091316677805	0.391304347826087	0.22784810126582275
1512	Feb25-FISH2-3L1-rep1-cp190-100x_Position014_13_cmle.ics	52	0	2	1	0.0	0.0	0.0
1513	Feb25-FISH2-3L1-rep1-cp190-100x_Position014_13_cmle.ics	53	0	1	1	0.057643116512861345	0.27777777777777773	0.2717391304347826
1514	Feb25-FISH2-3L1-rep1-cp190-100x_Position014_13_cmle.ics	54	0	1	1	0.013834347963086722	0.11538461538461536	0.1132075471698113
1515	Feb25-FISH2-3L1-rep1-cp190-100x_Position014_13_cmle.ics	56	0	1	1	0.06686601515491916	0.3411764705882353	0.33720930232558133
1516	Feb25-FISH2-3L1-rep1-cp190-100x_Position014_13_cmle.ics	57	0	1	1	0.08761753709954924	0.23312883435582818	0.23312883435582818
1517	Feb25-FISH2-3L1-rep1-cp190-100x_Position014_13_cmle.ics	58	0	1	1	0.13603775497035278	0.6276595744680851	0.6276595744680851
1518	Feb25-FISH2-3L1-rep1-cp190-100x_Position014_13_cmle.ics	59	0	1	1	0.0	0.0	0.0
1519	Feb25-FISH2-3L1-rep1-cp190-100x_Position014_13_cmle.ics	61	0	1	1	0.025362971265658993	0.0873015873015873	0.07432432432432433
1520	Feb25-FISH2-3L1-rep1-cp190-100x_Position014_13_cmle.ics	62	0	1	1	0.15217782759395396	0.8148148148148148	0.7951807228915662
1521	Feb25-FISH2-3L1-rep1-cp190-100x_Position014_13_cmle.ics	64	0	1	1	0.08300608777852034	0.26666666666666666	0.2647058823529412
1522	Feb25-FISH2-3L1-rep1-cp190-100x_Position014_13_cmle.ics	66	0	1	1	0.050725942531317986	0.30136986301369856	0.37931034482758613
1523	Feb25-FISH2-3L1-rep1-cp190-100x_Position014_13_cmle.ics	67	0	1	1	0.09222898642057815	0.33057851239669417	0.33057851239669417
1524	Feb25-FISH2-3L1-rep1-cp190-100x_Position014_13_cmle.ics	68	0	1	1	0.16140072623601176	0.7526881720430106	0.7526881720430106
1525	Feb25-FISH2-3L1-rep1-cp190-100x_Position014_13_cmle.ics	69	0	1	1	0.2098209441068153	0.3839662447257383	0.4062499999999999
1526	Feb25-FISH2-3L1-rep1-cp190-100x_Position014_13_cmle.ics	70	0	1	1	0.0899232617600637	0.3714285714285714	0.37499999999999994
1527	Feb25-FISH2-3L1-rep1-cp190-100x_Position014_13_cmle.ics	75	0	1	1	0.04611449321028908	0.19801980198019803	0.2
1528	Feb25-FISH2-3L1-rep1-cp190-100x_Position014_13_cmle.ics	76	0	1	1	0.16601217555704068	0.7578947368421052	0.7500000000000001
1529	Feb25-FISH2-3L1-rep1-cp190-100x_Position014_13_cmle.ics	77	0	1	1	0.0899232617600637	0.49999999999999994	0.49999999999999994
1530	Feb25-FISH2-3L1-rep1-cp190-100x_Position014_13_cmle.ics	78	0	1	1	0.016140072623601176	0.10447761194029849	0.1272727272727273
1531	Feb25-FISH2-3L1-rep1-cp190-100x_Position014_13_cmle.ics	79	0	1	1	0.11759195768623715	0.5795454545454546	0.5730337078651685
1532	Feb25-FISH2-3L1-rep1-cp190-100x_Position014_13_cmle.ics	80	0	1	1	0.0	0.0	0.0
1533	Feb25-FISH2-3L1-rep1-cp190-100x_Position014_13_cmle.ics	81	0	1	1	0.0	0.0	0.0
1534	Feb25-FISH2-3L1-rep1-cp190-100x_Position014_13_cmle.ics	82	0	1	1	0.02305724660514454	0.10101010101010101	0.10101010101010101
1535	Feb25-FISH2-3L1-rep1-cp190-100x_Position014_13_cmle.ics	83	0	1	1	0.0	0.0	0.0
1536	Feb25-FISH2-3L1-rep1-cp190-100x_Position014_13_cmle.ics	87	0	1	1	0.09914616040212151	0.45744680851063824	0.45744680851063824
1537	Feb25-FISH2-3L1-rep1-cp190-100x_Position014_13_cmle.ics	89	0	1	1	0.11298050836520823	0.49	0.49
1538	Feb25-FISH2-3L1-rep1-cp190-100x_Position014_13_cmle.ics	91	0	1	1	0.15448355225446841	0.9054054054054056	0.7052631578947368
1539	Feb25-FISH2-3L1-rep1-cp190-100x_Position014_13_cmle.ics	92	0	1	1	0.16370645089652622	0.39664804469273734	0.8255813953488371
1540	Feb25-FISH2-3L1-rep1-cp190-100x_Position014_13_cmle.ics	92	0	1	2	0.0	0.0	0.0
1541	Feb25-FISH2-3L1-rep1-cp190-100x_Position014_13_cmle.ics	96	0	1	1	0.10375760972315042	0.4205607476635513	0.4245283018867924
1542	Feb25-FISH2-3L1-rep1-cp190-100x_Position014_13_cmle.ics	97	0	1	1	0.10836905904417933	0.5874999999999999	0.723076923076923
1543	Feb25-FISH2-3L1-rep1-cp190-100x_Position014_13_cmle.ics	98	0	1	1	0.1498721029334395	0.7303370786516854	0.7222222222222222
1544	Feb25-FISH2-3L1-rep1-cp190-100x_Position014_13_cmle.ics	99	0	1	1	0.0	0.0	0.0
1545	Feb25-FISH2-3L1-rep1-cp190-100x_Position014_13_cmle.ics	100	0	1	1	0.025362971265658993	0.12087912087912087	0.11956521739130434
1546	Feb25-FISH2-3L1-rep1-cp190-100x_Position014_13_cmle.ics	102	0	1	1	0.0	0.0	0.0
1547	Feb25-FISH2-3L1-rep1-cp190-100x_Position014_13_cmle.ics	103	0	1	1	0.029974420586687898	0.13402061855670103	0.13402061855670103
1548	Feb25-FISH2-3L1-rep1-cp190-100x_Position014_13_cmle.ics	105	0	1	1	0.03458586990771681	0.0847457627118644	0.08426966292134831
1549	Feb25-FISH2-3L1-rep1-cp190-100x_Position014_13_cmle.ics	106	0	1	1	0.1245091316677805	0.44262295081967207	0.4462809917355371
1550	Feb25-FISH2-3L1-rep1-cp190-100x_Position014_13_cmle.ics	107	0	1	1	0.13142630564932387	0.548076923076923	0.548076923076923
1551	Feb25-FISH2-3L1-rep1-cp190-100x_Position014_13_cmle.ics	109	0	1	1	0.10375760972315042	0.2528089887640449	0.32608695652173914
1552	Feb25-FISH2-3L1-rep1-cp190-100x_Position014_13_cmle.ics	110	0	1	1	0.28129840858276334	0.7770700636942675	0.7820512820512818
1553	Feb25-FISH2-3L1-rep1-cp190-100x_Position014_13_cmle.ics	111	0	1	1	0.020751521944630084	0.10843373493975901	0.10843373493975901
1554	Feb25-FISH2-3L1-rep1-cp190-100x_Position014_13_cmle.ics	113	0	1	1	0.14064920429138167	0.45522388059701485	0.45522388059701485
1555	Feb25-FISH2-3L1-rep1-cp190-100x_Position014_13_cmle.ics	114	0	1	1	0.11067478370469377	0.6153846153846153	0.48979591836734687
1556	Feb25-FISH2-3L1-rep1-cp190-100x_Position014_13_cmle.ics	115	0	1	1	0.07839463845749142	0.36956521739130427	0.36956521739130427
1557	Feb25-FISH2-3L1-rep1-cp190-100x_Position014_13_cmle.ics	116	0	1	1	0.04150304388926017	0.18556701030927833	0.23684210526315788
1558	Feb25-FISH2-3L1-rep1-cp190-100x_Position014_13_cmle.ics	117	0	1	1	0.13142630564932387	0.6333333333333333	0.6263736263736263
1559	Feb25-FISH2-3L1-rep1-cp190-100x_Position014_13_cmle.ics	118	0	1	1	0.0	0.0	0.0
1560	Feb25-FISH2-3L1-rep1-cp190-100x_Position014_13_cmle.ics	118	0	1	2	0.28821558256430674	0.47709923664122134	0.8741258741258741
1561	Feb25-FISH2-3L1-rep1-cp190-100x_Position014_13_cmle.ics	119	0	1	1	0.0853118124390348	0.3557692307692308	0.37755102040816324
1562	Feb25-FISH2-3L1-rep1-cp190-100x_Position014_13_cmle.ics	120	0	1	1	0.19829232080424303	0.7049180327868851	0.6935483870967742
1563	Feb25-FISH2-3L1-rep1-cp190-100x_Position014_13_cmle.ics	122	0	1	1	0.0	0.0	0.0
1564	Feb25-FISH2-3L1-rep1-cp190-100x_Position014_13_cmle.ics	124	0	1	1	0.21904384274887312	0.5555555555555556	0.5555555555555556
1565	Feb25-FISH2-3L1-rep1-cp190-100x_Position014_13_cmle.ics	125	0	1	1	0.2444068140145321	0.7019867549668874	0.6973684210526315
1566	Feb25-FISH2-3L1-rep1-cp190-100x_Position014_13_cmle.ics	126	0	1	1	0.2974384812063645	0.7543859649122806	0.7543859649122806
1567	Feb25-FISH2-3L1-rep1-cp190-100x_Position014_13_cmle.ics	131	0	1	1	0.0	0.0	0.0
1568	Feb25-FISH2-3L1-rep1-cp190-100x_Position014_13_cmle.ics	133	0	1	1	0.14526065361241058	0.8076923076923076	0.8076923076923076
1569	Feb25-FISH2-3L1-rep1-cp190-100x_Position015_14_cmle.ics	1	0	1	1	0.0	0.0	0.0
1570	Feb25-FISH2-3L1-rep1-cp190-100x_Position015_14_cmle.ics	2	0	1	1	0.04842021787080353	0.17213114754098358	0.17073170731707316
1571	Feb25-FISH2-3L1-rep1-cp190-100x_Position015_14_cmle.ics	3	0	1	1	0.08070036311800588	0.35353535353535354	0.33980582524271835
1572	Feb25-FISH2-3L1-rep1-cp190-100x_Position015_14_cmle.ics	4	0	1	1	0.15678927691498284	0.7727272727272726	0.7816091954022988
1573	Feb25-FISH2-3L1-rep1-cp190-100x_Position015_14_cmle.ics	5	0	1	1	0.0	0.0	0.0
1574	Feb25-FISH2-3L1-rep1-cp190-100x_Position015_14_cmle.ics	6	0	1	1	0.12220340700726605	0.4907407407407406	0.26903553299492383
1575	Feb25-FISH2-3L1-rep1-cp190-100x_Position015_14_cmle.ics	6	0	1	2	0.0	0.0	0.0
1576	Feb25-FISH2-3L1-rep1-cp190-100x_Position015_14_cmle.ics	6	0	2	1	0.0	0.0	0.0
1577	Feb25-FISH2-3L1-rep1-cp190-100x_Position015_14_cmle.ics	6	0	2	2	0.08300608777852034	0.6428571428571428	0.5373134328358209
1578	Feb25-FISH2-3L1-rep1-cp190-100x_Position015_14_cmle.ics	7	0	1	1	0.17754079885961294	0.7064220183486238	0.8749999999999999
1579	Feb25-FISH2-3L1-rep1-cp190-100x_Position015_14_cmle.ics	9	0	1	1	0.0	0.0	0.0
1580	Feb25-FISH2-3L1-rep1-cp190-100x_Position015_14_cmle.ics	10	0	1	1	0.03689159456823126	0.16666666666666669	0.16666666666666669
1581	Feb25-FISH2-3L1-rep1-cp190-100x_Position015_14_cmle.ics	11	0	1	1	0.020751521944630084	0.06818181818181816	0.06818181818181816
1582	Feb25-FISH2-3L1-rep1-cp190-100x_Position015_14_cmle.ics	12	0	1	1	0.07608891379697698	0.5322580645161291	0.3793103448275862
1583	Feb25-FISH2-3L1-rep1-cp190-100x_Position015_14_cmle.ics	13	0	1	1	0.03689159456823126	0.2461538461538461	0.2352941176470588
1584	Feb25-FISH2-3L1-rep1-cp190-100x_Position015_14_cmle.ics	13	0	1	2	0.0	0.0	0.0
1585	Feb25-FISH2-3L1-rep1-cp190-100x_Position015_14_cmle.ics	17	0	1	1	0.20751521944630083	0.7142857142857142	0.72
1586	Feb25-FISH2-3L1-rep1-cp190-100x_Position015_14_cmle.ics	19	0	1	1	0.11759195768623715	0.37777777777777777	0.38345864661654133
1587	Feb25-FISH2-3L1-rep1-cp190-100x_Position015_14_cmle.ics	22	0	1	1	0.0	0.0	0.0
1588	Feb25-FISH2-3L1-rep1-cp190-100x_Position015_14_cmle.ics	23	0	1	1	0.09914616040212151	0.6142857142857142	0.28289473684210525
1589	Feb25-FISH2-3L1-rep1-cp190-100x_Position015_14_cmle.ics	23	0	1	2	0.0	0.0	0.0
1590	Feb25-FISH2-3L1-rep1-cp190-100x_Position015_14_cmle.ics	23	0	2	1	0.0	0.0	0.0
1591	Feb25-FISH2-3L1-rep1-cp190-100x_Position015_14_cmle.ics	23	0	2	2	0.04842021787080353	0.14999999999999997	0.33870967741935487
1592	Feb25-FISH2-3L1-rep1-cp190-100x_Position015_14_cmle.ics	25	0	1	1	0.21673811808835866	0.6103896103896104	0.6103896103896104
1593	Feb25-FISH2-3L1-rep1-cp190-100x_Position015_14_cmle.ics	26	0	1	1	0.09222898642057815	0.36036036036036034	0.36036036036036034
1594	Feb25-FISH2-3L1-rep1-cp190-100x_Position015_14_cmle.ics	28	0	1	1	0.20290377012527194	0.9072164948453608	0.8979591836734694
1595	Feb25-FISH2-3L1-rep1-cp190-100x_Position015_14_cmle.ics	29	0	1	1	0.0	0.0	0.0
1596	Feb25-FISH2-3L1-rep1-cp190-100x_Position015_14_cmle.ics	29	0	1	2	0.0645602904944047	0.2314049586776859	0.5599999999999999
1597	Feb25-FISH2-3L1-rep1-cp190-100x_Position015_14_cmle.ics	30	0	1	1	0.0023057246605144538	0.007042253521126759	0.007042253521126759
1598	Feb25-FISH2-3L1-rep1-cp190-100x_Position015_14_cmle.ics	31	0	1	1	0.13373203030983832	0.5631067961165048	0.5686274509803921
1599	Feb25-FISH2-3L1-rep1-cp190-100x_Position015_14_cmle.ics	32	0	1	1	0.0	0.0	0.0
1600	Feb25-FISH2-3L1-rep1-cp190-100x_Position015_14_cmle.ics	33	0	1	1	0.24210108935401764	0.84	0.5706521739130433
1601	Feb25-FISH2-3L1-rep1-cp190-100x_Position015_14_cmle.ics	33	0	2	1	0.0	0.0	0.0
1602	Feb25-FISH2-3L1-rep1-cp190-100x_Position015_14_cmle.ics	34	0	1	1	0.0	0.0	0.0
1603	Feb25-FISH2-3L1-rep1-cp190-100x_Position015_14_cmle.ics	36	0	1	1	0.47959072938700636	0.7591240875912408	0.7591240875912408
1604	Feb25-FISH2-3L1-rep1-cp190-100x_Position015_14_cmle.ics	37	0	1	1	0.11528623302572269	0.4504504504504504	0.4587155963302752
1605	Feb25-FISH2-3L1-rep1-cp190-100x_Position015_14_cmle.ics	38	0	1	1	0.1291205809888094	0.5045045045045045	0.5090909090909091
1606	Feb25-FISH2-3L1-rep1-cp190-100x_Position015_14_cmle.ics	40	0	1	1	0.0	0.0	0.0
1607	Feb25-FISH2-3L1-rep1-cp190-100x_Position015_14_cmle.ics	40	0	2	1	0.029974420586687898	0.26	0.1313131313131313
1608	Feb25-FISH2-3L1-rep1-cp190-100x_Position015_14_cmle.ics	41	0	1	1	0.14064920429138167	0.27477477477477474	0.24897959183673468
1609	Feb25-FISH2-3L1-rep1-cp190-100x_Position015_14_cmle.ics	42	0	1	1	0.0	0.0	0.0
1610	Feb25-FISH2-3L1-rep1-cp190-100x_Position015_14_cmle.ics	43	0	1	1	0.053031667191832436	0.25274725274725274	0.25555555555555554
1611	Feb25-FISH2-3L1-rep1-cp190-100x_Position015_14_cmle.ics	45	0	1	1	0.14526065361241058	0.6057692307692307	0.6
1612	Feb25-FISH2-3L1-rep1-cp190-100x_Position015_14_cmle.ics	46	0	1	1	0.20751521944630083	0.7563025210084032	0.7563025210084032
1613	Feb25-FISH2-3L1-rep1-cp190-100x_Position015_14_cmle.ics	47	0	1	1	0.03458586990771681	0.26315789473684215	0.26315789473684215
1614	Feb25-FISH2-3L1-rep1-cp190-100x_Position015_14_cmle.ics	48	0	1	1	0.0	0.0	0.0
1615	Feb25-FISH2-3L1-rep1-cp190-100x_Position015_14_cmle.ics	49	0	1	1	0.0	0.0	0.0
1616	Feb25-FISH2-3L1-rep1-cp190-100x_Position015_14_cmle.ics	50	0	1	1	0.1291205809888094	0.4375	0.4409448818897637
1617	Feb25-FISH2-3L1-rep1-cp190-100x_Position015_14_cmle.ics	53	0	1	1	0.08070036311800588	0.3608247422680412	0.3608247422680412
1618	Feb25-FISH2-3L1-rep1-cp190-100x_Position015_14_cmle.ics	54	0	1	1	0.0	0.0	0.0
1619	Feb25-FISH2-3L1-rep1-cp190-100x_Position015_14_cmle.ics	55	0	1	1	0.19829232080424303	0.7889908256880733	0.7889908256880733
1620	Feb25-FISH2-3L1-rep1-cp190-100x_Position015_14_cmle.ics	56	0	1	1	0.06686601515491916	0.31182795698924726	0.3085106382978723
1621	Feb25-FISH2-3L1-rep1-cp190-100x_Position015_14_cmle.ics	57	0	1	1	0.15678927691498284	0.5762711864406779	0.581196581196581
1622	Feb25-FISH2-3L1-rep1-cp190-100x_Position015_14_cmle.ics	58	0	1	1	0.0	0.0	0.0
1623	Feb25-FISH2-3L1-rep1-cp190-100x_Position015_14_cmle.ics	61	0	1	1	0.14526065361241058	0.504	0.504
1624	Feb25-FISH2-3L1-rep1-cp190-100x_Position015_14_cmle.ics	62	0	1	1	0.1291205809888094	0.5333333333333333	0.5384615384615384
1625	Feb25-FISH2-3L1-rep1-cp190-100x_Position015_14_cmle.ics	64	0	1	1	0.08070036311800588	0.6249999999999999	0.3977272727272727
1626	Feb25-FISH2-3L1-rep1-cp190-100x_Position015_14_cmle.ics	66	0	1	1	0.0	0.0	0.0
1627	Feb25-FISH2-3L1-rep1-cp190-100x_Position015_14_cmle.ics	66	0	1	2	0.0	0.0	0.0
1628	Feb25-FISH2-3L1-rep1-cp190-100x_Position015_14_cmle.ics	68	0	1	1	0.0853118124390348	0.5606060606060606	0.5522388059701493
1629	Feb25-FISH2-3L1-rep1-cp190-100x_Position015_14_cmle.ics	69	0	1	1	0.11067478370469377	0.5217391304347825	0.5274725274725274
1630	Feb25-FISH2-3L1-rep1-cp190-100x_Position015_14_cmle.ics	70	0	1	1	0.15678927691498284	0.5964912280701754	0.5190839694656487
1631	Feb25-FISH2-3L1-rep1-cp190-100x_Position015_14_cmle.ics	71	0	1	1	0.15217782759395396	0.66	0.6534653465346535
1632	Feb25-FISH2-3L1-rep1-cp190-100x_Position015_14_cmle.ics	73	0	1	1	0.15448355225446841	0.7528089887640449	0.5726495726495726
1633	Feb25-FISH2-3L1-rep1-cp190-100x_Position015_14_cmle.ics	74	0	1	1	0.0	0.0	0.0
1634	Feb25-FISH2-3L1-rep1-cp190-100x_Position015_14_cmle.ics	75	0	1	1	0.0	0.0	0.0
1635	Feb25-FISH2-3L1-rep1-cp190-100x_Position015_14_cmle.ics	76	0	1	1	0.03458586990771681	0.2112676056338028	0.26315789473684215
1636	Feb25-FISH2-3L1-rep1-cp190-100x_Position015_14_cmle.ics	77	0	1	1	0.23979536469350318	0.7999999999999998	0.7938931297709922
1637	Feb25-FISH2-3L1-rep1-cp190-100x_Position015_14_cmle.ics	78	0	1	1	0.23979536469350318	0.7323943661971829	0.7375886524822695
1638	Feb25-FISH2-3L1-rep1-cp190-100x_Position015_14_cmle.ics	79	0	1	1	0.16831790021755513	0.6186440677966102	0.6239316239316238
1639	Feb25-FISH2-3L1-rep1-cp190-100x_Position015_14_cmle.ics	80	0	1	1	0.10375760972315042	0.4128440366972477	0.46875
1640	Feb25-FISH2-3L1-rep1-cp190-100x_Position015_14_cmle.ics	81	0	1	1	0.22134956740938755	0.4549763033175355	0.4549763033175355
1641	Feb25-FISH2-3L1-rep1-cp190-100x_Position015_14_cmle.ics	84	0	1	1	0.050725942531317986	0.15068493150684928	0.15068493150684928
1642	Feb25-FISH2-3L1-rep1-cp190-100x_Position015_14_cmle.ics	85	0	1	1	0.0	0.0	0.0
1643	Feb25-FISH2-3L1-rep1-cp190-100x_Position015_14_cmle.ics	86	0	1	1	0.1890694221621852	0.6721311475409835	0.6666666666666666
1644	Feb25-FISH2-3L1-rep1-cp190-100x_Position015_14_cmle.ics	87	0	1	1	0.20290377012527194	0.6984126984126984	0.6984126984126984
1645	Feb25-FISH2-3L1-rep1-cp190-100x_Position015_14_cmle.ics	88	0	1	1	0.07378318913646252	0.1447963800904977	0.1434977578475336
1646	Feb25-FISH2-3L1-rep1-cp190-100x_Position015_14_cmle.ics	89	0	1	1	0.03919731922874571	0.08947368421052629	0.09604519774011297
1647	Feb25-FISH2-3L1-rep1-cp190-100x_Position015_14_cmle.ics	90	0	1	1	0.12681485632829495	0.4741379310344826	0.5445544554455445
1648	Feb25-FISH2-3L1-rep1-cp190-100x_Position015_14_cmle.ics	91	0	1	1	0.10606333438366487	0.7931034482758619	0.16974169741697415
1649	Feb25-FISH2-3L1-rep1-cp190-100x_Position015_14_cmle.ics	91	0	2	1	0.0	0.0	0.0
1650	Feb25-FISH2-3L1-rep1-cp190-100x_Position015_14_cmle.ics	92	0	1	1	0.04380876854977462	0.19	0.18627450980392152
1651	Feb25-FISH2-3L1-rep1-cp190-100x_Position015_14_cmle.ics	93	0	1	1	0.0	0.0	0.0
1652	Feb25-FISH2-3L1-rep1-cp190-100x_Position015_14_cmle.ics	94	0	1	1	0.0	0.0	0.0
1653	Feb25-FISH2-3L1-rep1-cp190-100x_Position015_14_cmle.ics	95	0	1	1	0.1706236248780696	0.7115384615384616	0.6727272727272728
1654	Feb25-FISH2-3L1-rep1-cp190-100x_Position015_14_cmle.ics	96	0	1	1	0.07147746447594806	0.4133333333333333	0.4078947368421052
1655	Feb25-FISH2-3L1-rep1-cp190-100x_Position015_14_cmle.ics	98	0	1	1	0.06686601515491916	0.1266375545851528	0.27884615384615385
1656	Feb25-FISH2-3L1-rep1-cp190-100x_Position015_14_cmle.ics	98	0	1	2	0.0	0.0	0.0
1657	Feb25-FISH2-3L1-rep1-cp190-100x_Position015_14_cmle.ics	99	0	1	1	0.08070036311800588	0.4430379746835443	0.3043478260869565
1658	Feb25-FISH2-3L1-rep1-cp190-100x_Position015_14_cmle.ics	101	0	1	1	0.05533739185234689	0.2790697674418604	0.27586206896551724
1659	Feb25-FISH2-3L1-rep1-cp190-100x_Position015_14_cmle.ics	102	0	1	1	0.027668695926173444	0.1081081081081081	0.1081081081081081
1660	Feb25-FISH2-3L1-rep1-cp190-100x_Position015_14_cmle.ics	104	0	1	1	0.11989768234675159	0.5909090909090908	0.33333333333333326
1661	Feb25-FISH2-3L1-rep1-cp190-100x_Position015_14_cmle.ics	104	0	2	1	0.0	0.0	0.0
1662	Feb25-FISH2-3L1-rep1-cp190-100x_Position015_14_cmle.ics	105	0	1	1	0.0	0.0	0.0
1663	Feb25-FISH2-3L1-rep1-cp190-100x_Position015_14_cmle.ics	107	0	1	1	0.0023057246605144538	0.014084507042253518	0.013888888888888888
1664	Feb25-FISH2-3L1-rep1-cp190-100x_Position015_14_cmle.ics	108	0	1	1	0.11989768234675159	0.4333333333333333	0.4333333333333333
1665	Feb25-FISH2-3L1-rep1-cp190-100x_Position015_14_cmle.ics	109	0	1	1	0.14295492895189613	0.5391304347826086	0.5391304347826086
1666	Feb25-FISH2-3L1-rep1-cp190-100x_Position015_14_cmle.ics	110	0	1	1	0.09914616040212151	0.47777777777777775	0.39814814814814803
1667	Feb25-FISH2-3L1-rep1-cp190-100x_Position015_14_cmle.ics	112	0	1	1	0.1245091316677805	0.5142857142857142	0.5046728971962616
1668	Feb25-FISH2-3L1-rep1-cp190-100x_Position015_14_cmle.ics	113	0	1	1	0.04611449321028908	0.18018018018018017	0.18018018018018017
1669	Feb25-FISH2-3L1-rep1-cp190-100x_Position015_14_cmle.ics	114	0	1	1	0.08761753709954924	0.38	0.35849056603773577
1670	Feb25-FISH2-3L1-rep1-cp190-100x_Position015_14_cmle.ics	115	0	1	1	0.01844579728411563	0.052980132450331126	0.14545454545454548
1671	Feb25-FISH2-3L1-rep1-cp190-100x_Position015_14_cmle.ics	115	0	1	2	0.0	0.0	0.0
1672	Feb25-FISH2-3L1-rep1-cp190-100x_Position015_14_cmle.ics	118	0	1	1	0.1590950015754973	0.6969696969696969	0.7040816326530611
1673	Feb25-FISH2-3L1-rep1-cp190-100x_Position015_14_cmle.ics	120	0	1	1	0.08300608777852034	0.39999999999999997	0.5625
1674	Feb25-FISH2-3L1-rep1-cp190-100x_Position015_14_cmle.ics	121	0	1	1	0.1706236248780696	0.7474747474747475	0.7184466019417475
1675	Feb25-FISH2-3L1-rep1-cp190-100x_Position015_14_cmle.ics	122	0	1	1	0.03228014524720235	0.1590909090909091	0.15730337078651685
1676	Feb25-FISH2-3L1-rep1-cp190-100x_Position015_14_cmle.ics	124	0	1	1	0.11067478370469377	0.47058823529411753	0.47058823529411753
1677	Feb25-FISH2-3L1-rep1-cp190-100x_Position015_14_cmle.ics	127	0	1	1	0.0	0.0	0.0
1678	Feb25-FISH2-3L1-rep1-cp190-100x_Position015_14_cmle.ics	128	0	1	1	0.06686601515491916	0.41428571428571426	0.24786324786324784
1679	Feb25-FISH2-3L1-rep1-cp190-100x_Position015_14_cmle.ics	129	0	1	1	0.03919731922874571	0.15454545454545454	0.15454545454545454
1680	Feb25-FISH2-3L1-rep1-cp190-100x_Position015_14_cmle.ics	131	0	1	1	0.20059804546475749	0.7767857142857142	0.7767857142857142
1681	Feb25-FISH2-3L1-rep1-cp190-100x_Position015_14_cmle.ics	132	0	1	1	0.0	0.0	0.0
1682	Feb25-FISH2-3L1-rep1-cp190-100x_Position015_14_cmle.ics	134	0	1	1	0.0	0.0	0.0
1683	Feb25-FISH2-3L1-rep1-cp190-100x_Position015_14_cmle.ics	135	0	1	1	0.13834347963086724	0.5	0.5405405405405406
1684	Feb25-FISH2-3L1-rep1-cp190-100x_Position015_14_cmle.ics	137	0	1	1	0.10375760972315042	0.4736842105263157	0.4736842105263157
1685	Feb25-FISH2-3L1-rep1-cp190-100x_Position015_14_cmle.ics	138	0	1	1	0.17292934953858402	0.5474452554744526	0.551470588235294
1686	Feb25-FISH2-3L1-rep1-cp190-100x_Position016_15_cmle.ics	1	0	1	1	0.0	0.0	0.0
1687	Feb25-FISH2-3L1-rep1-cp190-100x_Position016_15_cmle.ics	2	0	1	1	0.0	0.0	0.0
1688	Feb25-FISH2-3L1-rep1-cp190-100x_Position016_15_cmle.ics	6	0	1	1	0.2605468866381333	0.7847222222222223	0.6277777777777778
1689	Feb25-FISH2-3L1-rep1-cp190-100x_Position016_15_cmle.ics	7	0	1	1	0.14064920429138167	0.7349397590361444	0.61
1690	Feb25-FISH2-3L1-rep1-cp190-100x_Position016_15_cmle.ics	8	0	1	1	0.05533739185234689	0.23529411764705876	0.43636363636363634
1691	Feb25-FISH2-3L1-rep1-cp190-100x_Position016_15_cmle.ics	8	0	1	2	0.0	0.0	0.0
1692	Feb25-FISH2-3L1-rep1-cp190-100x_Position016_15_cmle.ics	9	0	1	1	0.050725942531317986	0.2716049382716049	0.26829268292682923
1693	Feb25-FISH2-3L1-rep1-cp190-100x_Position016_15_cmle.ics	10	0	1	1	0.013834347963086722	0.08333333333333333	0.0303030303030303
1694	Feb25-FISH2-3L1-rep1-cp190-100x_Position016_15_cmle.ics	11	0	1	1	0.06686601515491916	0.43283582089552236	0.23199999999999998
1695	Feb25-FISH2-3L1-rep1-cp190-100x_Position016_15_cmle.ics	12	0	1	1	0.06917173981543362	0.2830188679245283	0.2830188679245283
1696	Feb25-FISH2-3L1-rep1-cp190-100x_Position016_15_cmle.ics	13	0	1	1	0.1936808714832141	0.5675675675675677	0.5714285714285713
1697	Feb25-FISH2-3L1-rep1-cp190-100x_Position016_15_cmle.ics	14	0	1	1	0.06917173981543362	0.2857142857142857	0.2857142857142857
1698	Feb25-FISH2-3L1-rep1-cp190-100x_Position016_15_cmle.ics	15	0	1	1	0.11528623302572269	0.24752475247524752	0.3472222222222222
1699	Feb25-FISH2-3L1-rep1-cp190-100x_Position016_15_cmle.ics	15	0	1	2	0.0	0.0	0.0
1700	Feb25-FISH2-3L1-rep1-cp190-100x_Position016_15_cmle.ics	16	0	1	1	0.0	0.0	0.0
1701	Feb25-FISH2-3L1-rep1-cp190-100x_Position016_15_cmle.ics	16	0	1	2	0.0	0.0	0.0
1702	Feb25-FISH2-3L1-rep1-cp190-100x_Position016_15_cmle.ics	16	0	1	3	0.20059804546475749	0.5723684210526315	0.4728260869565217
1703	Feb25-FISH2-3L1-rep1-cp190-100x_Position016_15_cmle.ics	16	0	2	1	0.14064920429138167	0.2250922509225092	0.8133333333333332
1704	Feb25-FISH2-3L1-rep1-cp190-100x_Position016_15_cmle.ics	16	0	2	2	0.0	0.0	0.0
1705	Feb25-FISH2-3L1-rep1-cp190-100x_Position016_15_cmle.ics	16	0	2	3	0.0	0.0	0.0
1706	Feb25-FISH2-3L1-rep1-cp190-100x_Position016_15_cmle.ics	17	0	1	1	0.0	0.0	0.0
1707	Feb25-FISH2-3L1-rep1-cp190-100x_Position016_15_cmle.ics	17	0	2	1	0.06686601515491916	0.19594594594594597	0.13122171945701355
1708	Feb25-FISH2-3L1-rep1-cp190-100x_Position016_15_cmle.ics	18	0	1	1	0.0	0.0	0.0
1709	Feb25-FISH2-3L1-rep1-cp190-100x_Position016_15_cmle.ics	20	0	1	1	0.1245091316677805	0.435483870967742	0.435483870967742
1710	Feb25-FISH2-3L1-rep1-cp190-100x_Position016_15_cmle.ics	21	0	1	1	0.020751521944630084	0.0989010989010989	0.0989010989010989
1711	Feb25-FISH2-3L1-rep1-cp190-100x_Position016_15_cmle.ics	23	0	1	1	0.12681485632829495	0.6626506024096384	0.6626506024096384
1712	Feb25-FISH2-3L1-rep1-cp190-100x_Position016_15_cmle.ics	24	0	1	1	0.08761753709954924	0.3958333333333333	0.39175257731958757
1713	Feb25-FISH2-3L1-rep1-cp190-100x_Position016_15_cmle.ics	27	0	1	1	0.16831790021755513	0.6134453781512604	0.6134453781512604
1714	Feb25-FISH2-3L1-rep1-cp190-100x_Position016_15_cmle.ics	28	0	1	1	0.11759195768623715	0.6	0.4766355140186915
1715	Feb25-FISH2-3L1-rep1-cp190-100x_Position016_15_cmle.ics	29	0	1	1	0.0945347110810926	0.4183673469387754	0.41414141414141414
1716	Feb25-FISH2-3L1-rep1-cp190-100x_Position016_15_cmle.ics	30	0	1	1	0.03228014524720235	0.12068965517241376	0.12068965517241376
1717	Feb25-FISH2-3L1-rep1-cp190-100x_Position016_15_cmle.ics	31	0	1	1	0.05533739185234689	0.2201834862385321	0.2857142857142857
1718	Feb25-FISH2-3L1-rep1-cp190-100x_Position016_15_cmle.ics	32	0	1	1	0.07839463845749142	0.3505154639175257	0.3505154639175257
1719	Feb25-FISH2-3L1-rep1-cp190-100x_Position016_15_cmle.ics	33	0	1	1	0.3435529744166536	0.5398550724637682	0.9197530864197531
1720	Feb25-FISH2-3L1-rep1-cp190-100x_Position016_15_cmle.ics	33	0	1	2	0.0	0.0	0.0
1721	Feb25-FISH2-3L1-rep1-cp190-100x_Position016_15_cmle.ics	35	0	1	1	0.07378318913646252	0.29357798165137616	0.3516483516483516
1722	Feb25-FISH2-3L1-rep1-cp190-100x_Position016_15_cmle.ics	36	0	1	1	0.19137514682269965	0.9651162790697673	0.6434108527131782
1723	Feb25-FISH2-3L1-rep1-cp190-100x_Position016_15_cmle.ics	38	0	1	1	0.14756637827292504	0.6530612244897959	0.927536231884058
1724	Feb25-FISH2-3L1-rep1-cp190-100x_Position016_15_cmle.ics	39	0	1	1	0.10145188506263597	0.3728813559322034	0.3728813559322034
1725	Feb25-FISH2-3L1-rep1-cp190-100x_Position016_15_cmle.ics	41	0	1	1	0.14526065361241058	0.9130434782608696	0.6494845360824741
1726	Feb25-FISH2-3L1-rep1-cp190-100x_Position016_15_cmle.ics	42	0	1	1	0.027668695926173444	0.09917355371900824	0.09999999999999999
1727	Feb25-FISH2-3L1-rep1-cp190-100x_Position016_15_cmle.ics	43	0	1	1	0.13142630564932387	0.3220338983050847	0.3220338983050847
1728	Feb25-FISH2-3L1-rep1-cp190-100x_Position016_15_cmle.ics	44	0	1	1	0.08761753709954924	0.32478632478632474	0.3166666666666666
1729	Feb25-FISH2-3L1-rep1-cp190-100x_Position016_15_cmle.ics	46	0	1	1	0.0	0.0	0.0
1730	Feb25-FISH2-3L1-rep1-cp190-100x_Position016_15_cmle.ics	48	0	1	1	0.0645602904944047	0.35443037974683544	0.3589743589743589
1731	Feb25-FISH2-3L1-rep1-cp190-100x_Position016_15_cmle.ics	49	0	1	1	0.12681485632829495	0.5612244897959183	0.5555555555555556
1732	Feb25-FISH2-3L1-rep1-cp190-100x_Position016_15_cmle.ics	50	0	1	1	0.2351839153724743	0.42148760330578505	0.7083333333333334
1733	Feb25-FISH2-3L1-rep1-cp190-100x_Position016_15_cmle.ics	50	0	1	2	0.0	0.0	0.0
1734	Feb25-FISH2-3L1-rep1-cp190-100x_Position016_15_cmle.ics	51	0	1	1	0.0046114493210289076	0.032786885245901634	0.017094017094017092
1735	Feb25-FISH2-3L1-rep1-cp190-100x_Position016_15_cmle.ics	52	0	1	1	0.20059804546475749	0.5918367346938775	0.5918367346938775
1736	Feb25-FISH2-3L1-rep1-cp190-100x_Position016_15_cmle.ics	53	0	1	1	0.15217782759395396	0.5322580645161291	0.540983606557377
1737	Feb25-FISH2-3L1-rep1-cp190-100x_Position016_15_cmle.ics	54	0	1	1	0.11298050836520823	0.4374999999999999	0.4414414414414414
1738	Feb25-FISH2-3L1-rep1-cp190-100x_Position016_15_cmle.ics	56	0	1	1	0.47959072938700636	0.8813559322033897	0.8813559322033897
1739	Feb25-FISH2-3L1-rep1-cp190-100x_Position016_15_cmle.ics	58	0	1	1	0.08761753709954924	0.6785714285714284	0.6666666666666666
1740	Feb25-FISH2-3L1-rep1-cp190-100x_Position016_15_cmle.ics	60	0	1	1	0.07839463845749142	0.39999999999999997	0.40476190476190477
1741	Feb25-FISH2-3L1-rep1-cp190-100x_Position016_15_cmle.ics	61	0	1	1	0.24671253867504656	0.8916666666666666	0.8842975206611569
1742	Feb25-FISH2-3L1-rep1-cp190-100x_Position016_15_cmle.ics	62	0	1	1	0.11298050836520823	0.41176470588235287	0.5051546391752577
1743	Feb25-FISH2-3L1-rep1-cp190-100x_Position016_15_cmle.ics	63	0	1	1	0.053031667191832436	0.35384615384615375	0.359375
1744	Feb25-FISH2-3L1-rep1-cp190-100x_Position016_15_cmle.ics	64	0	1	1	0.08300608777852034	0.40909090909090906	0.40909090909090906
1745	Feb25-FISH2-3L1-rep1-cp190-100x_Position016_15_cmle.ics	68	0	1	1	0.11989768234675159	0.40625	0.40625
1746	Feb25-FISH2-3L1-rep1-cp190-100x_Position016_15_cmle.ics	70	0	1	1	0.057643116512861345	0.4310344827586206	0.4901960784313725
1747	Feb25-FISH2-3L1-rep1-cp190-100x_Position016_15_cmle.ics	71	0	1	1	0.053031667191832436	0.26436781609195403	0.26436781609195403
1748	Feb25-FISH2-3L1-rep1-cp190-100x_Position016_15_cmle.ics	72	0	1	1	0.03228014524720235	0.14736842105263154	0.14583333333333334
1749	Feb25-FISH2-3L1-rep1-cp190-100x_Position016_15_cmle.ics	74	0	1	1	0.0	0.0	0.0
1750	Feb25-FISH2-3L1-rep1-cp190-100x_Position016_15_cmle.ics	74	0	1	2	0.0	0.0	0.0
1751	Feb25-FISH2-3L1-rep1-cp190-100x_Position016_15_cmle.ics	74	0	2	1	0.0	0.0	0.0
1752	Feb25-FISH2-3L1-rep1-cp190-100x_Position016_15_cmle.ics	74	0	2	2	0.053031667191832436	0.21698113207547168	0.1885245901639344
1753	Feb25-FISH2-3L1-rep1-cp190-100x_Position016_15_cmle.ics	75	0	1	1	0.02305724660514454	0.09345794392523363	0.09433962264150943
1754	Feb25-FISH2-3L1-rep1-cp190-100x_Position016_15_cmle.ics	76	0	1	1	0.0	0.0	0.0
1755	Feb25-FISH2-3L1-rep1-cp190-100x_Position016_15_cmle.ics	76	0	1	2	0.09222898642057815	0.3333333333333333	0.5797101449275363
1756	Feb25-FISH2-3L1-rep1-cp190-100x_Position016_15_cmle.ics	79	0	1	1	0.1498721029334395	0.5038759689922481	0.5078125
1757	Feb25-FISH2-3L1-rep1-cp190-100x_Position016_15_cmle.ics	81	0	1	1	0.009222898642057815	0.03448275862068965	0.03389830508474576
1758	Feb25-FISH2-3L1-rep1-cp190-100x_Position016_15_cmle.ics	82	0	1	1	0.14295492895189613	0.6739130434782608	0.6888888888888888
1759	Feb25-FISH2-3L1-rep1-cp190-100x_Position016_15_cmle.ics	83	0	1	1	0.09914616040212151	0.6417910447761194	0.6825396825396824
1760	Feb25-FISH2-3L1-rep1-cp190-100x_Position016_15_cmle.ics	84	0	1	1	0.10145188506263597	0.7719298245614036	0.7719298245614036
1761	Feb25-FISH2-3L1-rep1-cp190-100x_Position016_15_cmle.ics	86	0	1	1	0.0	0.0	0.0
1762	Feb25-FISH2-3L1-rep1-cp190-100x_Position016_15_cmle.ics	87	0	1	1	0.0	0.0	0.0
1763	Feb25-FISH2-3L1-rep1-cp190-100x_Position016_15_cmle.ics	87	0	1	2	0.1498721029334395	0.3651685393258427	0.5241935483870969
1764	Feb25-FISH2-3L1-rep1-cp190-100x_Position016_15_cmle.ics	89	0	1	1	0.04611449321028908	0.2380952380952381	0.2380952380952381
1765	Feb25-FISH2-3L1-rep1-cp190-100x_Position016_15_cmle.ics	90	0	1	1	0.0	0.0	0.0
1766	Feb25-FISH2-3L1-rep1-cp190-100x_Position016_15_cmle.ics	91	0	1	1	0.16370645089652622	0.49650349650349646	0.5772357723577236
1767	Feb25-FISH2-3L1-rep1-cp190-100x_Position016_15_cmle.ics	91	0	1	2	0.0	0.0	0.0
1768	Feb25-FISH2-3L1-rep1-cp190-100x_Position016_15_cmle.ics	91	0	2	1	0.0	0.0	0.0
1769	Feb25-FISH2-3L1-rep1-cp190-100x_Position016_15_cmle.ics	91	0	2	2	0.2351839153724743	0.9357798165137615	0.7786259541984732
1770	Feb25-FISH2-3L1-rep1-cp190-100x_Position016_15_cmle.ics	92	0	1	1	0.0	0.0	0.0
1771	Feb25-FISH2-3L1-rep1-cp190-100x_Position016_15_cmle.ics	92	0	1	2	0.17754079885961294	0.32217573221757323	0.37198067632850235
1772	Feb25-FISH2-3L1-rep1-cp190-100x_Position016_15_cmle.ics	93	0	1	1	0.14295492895189613	0.6262626262626262	0.6326530612244897
1773	Feb25-FISH2-3L1-rep1-cp190-100x_Position016_15_cmle.ics	94	0	1	1	0.0	0.0	0.0
1774	Feb25-FISH2-3L1-rep1-cp190-100x_Position016_15_cmle.ics	95	0	1	1	0.12681485632829495	0.4867256637168141	0.8461538461538459
1775	Feb25-FISH2-3L1-rep1-cp190-100x_Position016_15_cmle.ics	96	0	1	1	0.0	0.0	0.0
1776	Feb25-FISH2-3L1-rep1-cp190-100x_Position016_15_cmle.ics	98	0	1	1	0.24210108935401764	0.7046979865771811	0.7046979865771811
1777	Feb25-FISH2-3L1-rep1-cp190-100x_Position016_15_cmle.ics	99	0	1	1	0.0	0.0	0.0
1778	Feb25-FISH2-3L1-rep1-cp190-100x_Position016_15_cmle.ics	99	0	2	1	0.15217782759395396	0.9041095890410957	0.351063829787234
1779	Feb25-FISH2-3L1-rep1-cp190-100x_Position016_15_cmle.ics	100	0	1	1	0.11989768234675159	0.5591397849462365	0.52
1780	Feb25-FISH2-3L1-rep1-cp190-100x_Position016_15_cmle.ics	101	0	1	1	0.21904384274887312	0.6291390728476821	0.6333333333333333
1781	Feb25-FISH2-3L1-rep1-cp190-100x_Position016_15_cmle.ics	102	0	1	1	0.14295492895189613	0.5486725663716814	0.4769230769230768
1782	Feb25-FISH2-3L1-rep1-cp190-100x_Position016_15_cmle.ics	103	0	1	1	0.20290377012527194	0.7787610619469026	0.7857142857142856
1783	Feb25-FISH2-3L1-rep1-cp190-100x_Position016_15_cmle.ics	104	0	1	1	0.11759195768623715	0.6144578313253011	0.6071428571428572
1784	Feb25-FISH2-3L1-rep1-cp190-100x_Position016_15_cmle.ics	105	0	1	1	0.3689159456823126	0.6374501992031872	0.7079646017699115
1785	Feb25-FISH2-3L1-rep1-cp190-100x_Position016_15_cmle.ics	106	0	1	1	0.0	0.0	0.0
1786	Feb25-FISH2-3L1-rep1-cp190-100x_Position016_15_cmle.ics	108	0	1	1	0.0645602904944047	0.3146067415730337	0.3146067415730337
1787	Feb25-FISH2-3L1-rep1-cp190-100x_Position016_15_cmle.ics	109	0	1	1	0.0	0.0	0.0
1788	Feb25-FISH2-3L1-rep1-cp190-100x_Position016_15_cmle.ics	110	0	1	1	0.0	0.0	0.0
1789	Feb25-FISH2-3L1-rep1-cp190-100x_Position016_15_cmle.ics	111	0	1	1	0.1245091316677805	0.54	0.5346534653465347
1790	Feb25-FISH2-3L1-rep1-cp190-100x_Position016_15_cmle.ics	112	0	1	1	0.13603775497035278	0.7374999999999999	0.6860465116279069
1791	Feb25-FISH2-3L1-rep1-cp190-100x_Position016_15_cmle.ics	115	0	1	1	0.10836905904417933	0.3821138211382114	0.3790322580645162
1792	Feb25-FISH2-3L1-rep1-cp190-100x_Position016_15_cmle.ics	117	0	1	1	0.2974384812063645	0.43288590604026833	0.5512820512820512
1793	Feb25-FISH2-3L1-rep1-cp190-100x_Position016_15_cmle.ics	117	0	1	2	0.0	0.0	0.0
1794	Feb25-FISH2-3L1-rep1-cp190-100x_Position016_15_cmle.ics	118	0	1	1	0.1291205809888094	0.5436893203883494	0.5436893203883494
1795	Feb25-FISH2-3L1-rep1-cp190-100x_Position016_15_cmle.ics	119	0	1	1	0.16370645089652622	0.6283185840707964	0.6228070175438597
1796	Feb25-FISH2-3L1-rep1-cp190-100x_Position016_15_cmle.ics	122	0	1	1	0.04150304388926017	0.31034482758620685	0.3214285714285714
1797	Feb25-FISH2-3L1-rep1-cp190-100x_Position016_15_cmle.ics	123	0	1	1	0.0	0.0	0.0
1798	Feb25-FISH2-3L1-rep1-cp190-100x_Position016_15_cmle.ics	124	0	1	1	0.0645602904944047	0.24347826086956517	0.24561403508771928
1799	Feb25-FISH2-3L1-rep1-cp190-100x_Position017_16_cmle.ics	1	0	1	1	0.0046114493210289076	0.03773584905660377	0.019607843137254898
1800	Feb25-FISH2-3L1-rep1-cp190-100x_Position017_16_cmle.ics	2	0	1	1	0.08070036311800588	0.3017241379310344	0.4487179487179486
1801	Feb25-FISH2-3L1-rep1-cp190-100x_Position017_16_cmle.ics	3	0	1	1	0.15217782759395396	0.9166666666666667	0.48888888888888893
1802	Feb25-FISH2-3L1-rep1-cp190-100x_Position017_16_cmle.ics	4	0	1	1	0.09222898642057815	0.3333333333333333	0.3361344537815126
1803	Feb25-FISH2-3L1-rep1-cp190-100x_Position017_16_cmle.ics	5	0	1	1	0.07839463845749142	0.53125	0.5230769230769229
1804	Feb25-FISH2-3L1-rep1-cp190-100x_Position017_16_cmle.ics	6	0	1	1	0.17754079885961294	0.8191489361702127	0.8105263157894735
1805	Feb25-FISH2-3L1-rep1-cp190-100x_Position017_16_cmle.ics	7	0	1	1	0.14064920429138167	0.5304347826086956	0.5213675213675213
1806	Feb25-FISH2-3L1-rep1-cp190-100x_Position017_16_cmle.ics	8	0	1	1	0.26285261129864773	0.8976377952755905	0.8976377952755905
1807	Feb25-FISH2-3L1-rep1-cp190-100x_Position017_16_cmle.ics	10	0	1	1	0.10375760972315042	0.7258064516129032	0.7499999999999999
1808	Feb25-FISH2-3L1-rep1-cp190-100x_Position017_16_cmle.ics	12	0	1	1	0.11067478370469377	0.7384615384615383	0.7384615384615383
1809	Feb25-FISH2-3L1-rep1-cp190-100x_Position017_16_cmle.ics	13	0	1	1	0.059948841173375796	0.2857142857142857	0.4642857142857142
1810	Feb25-FISH2-3L1-rep1-cp190-100x_Position017_16_cmle.ics	13	0	1	2	0.0	0.0	0.0
1811	Feb25-FISH2-3L1-rep1-cp190-100x_Position017_16_cmle.ics	13	0	2	1	0.0	0.0	0.0
1812	Feb25-FISH2-3L1-rep1-cp190-100x_Position017_16_cmle.ics	13	0	2	2	0.12220340700726605	0.46086956521739125	0.424
1813	Feb25-FISH2-3L1-rep1-cp190-100x_Position017_16_cmle.ics	14	0	1	1	0.14064920429138167	0.7721518987341771	0.5865384615384615
1814	Feb25-FISH2-3L1-rep1-cp190-100x_Position017_16_cmle.ics	15	0	1	1	0.07378318913646252	0.2119205298013245	0.1397379912663755
1815	Feb25-FISH2-3L1-rep1-cp190-100x_Position017_16_cmle.ics	15	0	2	1	0.0	0.0	0.0
1816	Feb25-FISH2-3L1-rep1-cp190-100x_Position017_16_cmle.ics	17	0	1	1	0.11528623302572269	0.5882352941176471	0.41322314049586767
1817	Feb25-FISH2-3L1-rep1-cp190-100x_Position017_16_cmle.ics	19	0	1	1	0.3043556551879079	0.6255924170616114	0.6285714285714286
1818	Feb25-FISH2-3L1-rep1-cp190-100x_Position017_16_cmle.ics	20	0	1	1	0.04611449321028908	0.2040816326530612	0.2040816326530612
1819	Feb25-FISH2-3L1-rep1-cp190-100x_Position017_16_cmle.ics	21	0	1	1	0.0	0.0	0.0
1820	Feb25-FISH2-3L1-rep1-cp190-100x_Position017_16_cmle.ics	21	0	1	2	0.0	0.0	0.0
1821	Feb25-FISH2-3L1-rep1-cp190-100x_Position017_16_cmle.ics	23	0	1	1	0.08300608777852034	0.31304347826086953	0.31304347826086953
1822	Feb25-FISH2-3L1-rep1-cp190-100x_Position017_16_cmle.ics	24	0	1	1	0.050725942531317986	0.1981981981981982	0.1981981981981982
1823	Feb25-FISH2-3L1-rep1-cp190-100x_Position017_16_cmle.ics	26	0	1	1	0.14526065361241058	0.4999999999999999	0.4999999999999999
1824	Feb25-FISH2-3L1-rep1-cp190-100x_Position017_16_cmle.ics	29	0	1	1	0.13142630564932387	1.0	0.6195652173913043
1825	Feb25-FISH2-3L1-rep1-cp190-100x_Position017_16_cmle.ics	29	0	1	2	0.0	0.0	0.0
1826	Feb25-FISH2-3L1-rep1-cp190-100x_Position017_16_cmle.ics	29	0	2	1	0.0	0.0	0.0
1827	Feb25-FISH2-3L1-rep1-cp190-100x_Position017_16_cmle.ics	29	0	2	2	0.0	0.0	0.0
1828	Feb25-FISH2-3L1-rep1-cp190-100x_Position017_16_cmle.ics	30	0	1	1	0.0	0.0	0.0
1829	Feb25-FISH2-3L1-rep1-cp190-100x_Position017_16_cmle.ics	31	0	1	1	0.0	0.0	0.0
1830	Feb25-FISH2-3L1-rep1-cp190-100x_Position017_16_cmle.ics	31	0	1	2	0.07147746447594806	0.246031746031746	0.6078431372549018
1831	Feb25-FISH2-3L1-rep1-cp190-100x_Position017_16_cmle.ics	32	0	1	1	0.20520949478578637	0.37711864406779655	0.37872340425531914
1832	Feb25-FISH2-3L1-rep1-cp190-100x_Position017_16_cmle.ics	33	0	1	1	0.0	0.0	0.0
1833	Feb25-FISH2-3L1-rep1-cp190-100x_Position017_16_cmle.ics	34	0	1	1	0.13142630564932387	0.4453125	0.4830508474576271
1834	Feb25-FISH2-3L1-rep1-cp190-100x_Position017_16_cmle.ics	35	0	1	1	0.14756637827292504	0.6153846153846153	0.6336633663366337
1835	Feb25-FISH2-3L1-rep1-cp190-100x_Position017_16_cmle.ics	36	0	1	1	0.06225456583389025	0.375	0.5192307692307692
1836	Feb25-FISH2-3L1-rep1-cp190-100x_Position017_16_cmle.ics	36	0	1	2	0.0	0.0	0.0
1837	Feb25-FISH2-3L1-rep1-cp190-100x_Position017_16_cmle.ics	36	0	2	1	0.0	0.0	0.0
1838	Feb25-FISH2-3L1-rep1-cp190-100x_Position017_16_cmle.ics	36	0	2	2	0.0	0.0	0.0
1839	Feb25-FISH2-3L1-rep1-cp190-100x_Position017_16_cmle.ics	37	0	1	1	0.03689159456823126	0.15238095238095237	0.14414414414414414
1840	Feb25-FISH2-3L1-rep1-cp190-100x_Position017_16_cmle.ics	38	0	1	1	0.17292934953858402	0.7075471698113206	0.6147540983606556
1841	Feb25-FISH2-3L1-rep1-cp190-100x_Position017_16_cmle.ics	39	0	1	1	0.0	0.0	0.0
1842	Feb25-FISH2-3L1-rep1-cp190-100x_Position017_16_cmle.ics	40	0	1	1	0.07147746447594806	0.25619834710743794	0.25409836065573765
1843	Feb25-FISH2-3L1-rep1-cp190-100x_Position017_16_cmle.ics	42	0	1	1	0.07608891379697698	0.2682926829268293	0.26612903225806456
1844	Feb25-FISH2-3L1-rep1-cp190-100x_Position017_16_cmle.ics	43	0	1	1	0.0	0.0	0.0
1845	Feb25-FISH2-3L1-rep1-cp190-100x_Position017_16_cmle.ics	44	0	1	1	0.0	0.0	0.0
1846	Feb25-FISH2-3L1-rep1-cp190-100x_Position017_16_cmle.ics	45	0	1	1	0.1890694221621852	0.9213483146067415	0.6307692307692306
1847	Feb25-FISH2-3L1-rep1-cp190-100x_Position017_16_cmle.ics	46	0	1	1	0.07378318913646252	0.2807017543859649	0.28571428571428564
1848	Feb25-FISH2-3L1-rep1-cp190-100x_Position017_16_cmle.ics	47	0	1	1	0.2444068140145321	0.4416666666666666	0.4453781512605041
1849	Feb25-FISH2-3L1-rep1-cp190-100x_Position017_16_cmle.ics	48	0	1	1	0.07147746447594806	0.2952380952380952	0.2952380952380952
1850	Feb25-FISH2-3L1-rep1-cp190-100x_Position017_16_cmle.ics	49	0	1	1	0.13373203030983832	0.46399999999999997	0.46399999999999997
1851	Feb25-FISH2-3L1-rep1-cp190-100x_Position017_16_cmle.ics	50	0	1	1	0.0	0.0	0.0
1852	Feb25-FISH2-3L1-rep1-cp190-100x_Position017_16_cmle.ics	51	0	1	1	0.16601217555704068	0.5255474452554745	0.5294117647058824
1853	Feb25-FISH2-3L1-rep1-cp190-100x_Position017_16_cmle.ics	52	0	1	1	0.13373203030983832	0.4202898550724638	0.3741935483870968
1854	Feb25-FISH2-3L1-rep1-cp190-100x_Position017_16_cmle.ics	53	0	1	1	0.020751521944630084	0.075	0.075
1855	Feb25-FISH2-3L1-rep1-cp190-100x_Position017_16_cmle.ics	54	0	1	1	0.14526065361241058	0.47014925373134325	0.45985401459854014
1856	Feb25-FISH2-3L1-rep1-cp190-100x_Position017_16_cmle.ics	55	0	1	1	0.13603775497035278	0.6020408163265306	0.5462962962962962
1857	Feb25-FISH2-3L1-rep1-cp190-100x_Position017_16_cmle.ics	56	0	1	1	0.0	0.0	0.0
1858	Feb25-FISH2-3L1-rep1-cp190-100x_Position017_16_cmle.ics	58	0	1	1	0.06686601515491916	0.26851851851851843	0.26851851851851843
1859	Feb25-FISH2-3L1-rep1-cp190-100x_Position017_16_cmle.ics	59	0	1	1	0.1706236248780696	0.5441176470588235	0.5441176470588235
1860	Feb25-FISH2-3L1-rep1-cp190-100x_Position017_16_cmle.ics	60	0	1	1	0.11759195768623715	0.41803278688524587	0.46788990825688076
1861	Feb25-FISH2-3L1-rep1-cp190-100x_Position017_16_cmle.ics	61	0	1	1	0.0	0.0	0.0
1862	Feb25-FISH2-3L1-rep1-cp190-100x_Position017_16_cmle.ics	62	0	1	1	0.059948841173375796	0.42622950819672123	0.42622950819672123
1863	Feb25-FISH2-3L1-rep1-cp190-100x_Position017_16_cmle.ics	63	0	1	1	0.04150304388926017	0.2769230769230769	0.18556701030927833
1864	Feb25-FISH2-3L1-rep1-cp190-100x_Position017_16_cmle.ics	64	0	1	1	0.04150304388926017	0.15789473684210525	0.1592920353982301
1865	Feb25-FISH2-3L1-rep1-cp190-100x_Position017_16_cmle.ics	65	0	1	1	0.0	0.0	0.0
1866	Feb25-FISH2-3L1-rep1-cp190-100x_Position017_16_cmle.ics	66	0	1	1	0.22596101673041646	0.7313432835820894	0.7313432835820894
1867	Feb25-FISH2-3L1-rep1-cp190-100x_Position017_16_cmle.ics	67	0	1	1	0.0	0.0	0.0
1868	Feb25-FISH2-3L1-rep1-cp190-100x_Position017_16_cmle.ics	67	0	2	1	0.07839463845749142	0.5964912280701754	0.3035714285714285
1869	Feb25-FISH2-3L1-rep1-cp190-100x_Position017_16_cmle.ics	69	0	1	1	0.0	0.0	0.0
1870	Feb25-FISH2-3L1-rep1-cp190-100x_Position017_16_cmle.ics	69	0	1	2	0.0	0.0	0.0
1871	Feb25-FISH2-3L1-rep1-cp190-100x_Position017_16_cmle.ics	69	0	2	1	0.0	0.0	0.0
1872	Feb25-FISH2-3L1-rep1-cp190-100x_Position017_16_cmle.ics	69	0	2	2	0.0	0.0	0.0
1873	Feb25-FISH2-3L1-rep1-cp190-100x_Position017_16_cmle.ics	69	0	3	1	0.0	0.0	0.0
1874	Feb25-FISH2-3L1-rep1-cp190-100x_Position017_16_cmle.ics	69	0	3	2	0.0	0.0	0.0
1875	Feb25-FISH2-3L1-rep1-cp190-100x_Position017_16_cmle.ics	70	0	1	1	0.013834347963086722	0.10344827586206894	0.10344827586206894
1876	Feb25-FISH2-3L1-rep1-cp190-100x_Position017_16_cmle.ics	71	0	1	1	0.10606333438366487	0.49999999999999994	0.3622047244094488
1877	Feb25-FISH2-3L1-rep1-cp190-100x_Position017_16_cmle.ics	72	0	1	1	0.4081132649110583	0.7729257641921395	0.6807692307692306
1878	Feb25-FISH2-3L1-rep1-cp190-100x_Position017_16_cmle.ics	73	0	1	1	0.12681485632829495	0.4867256637168141	0.4867256637168141
1879	Feb25-FISH2-3L1-rep1-cp190-100x_Position017_16_cmle.ics	76	0	1	1	0.0023057246605144538	0.01923076923076923	0.01923076923076923
1880	Feb25-FISH2-3L1-rep1-cp190-100x_Position017_16_cmle.ics	78	0	1	1	0.06686601515491916	0.4999999999999999	0.4915254237288135
1881	Feb25-FISH2-3L1-rep1-cp190-100x_Position017_16_cmle.ics	79	0	1	1	0.17523507419909848	0.6229508196721311	0.6333333333333332
1882	Feb25-FISH2-3L1-rep1-cp190-100x_Position017_16_cmle.ics	81	0	1	1	0.20059804546475749	0.6258992805755395	0.6304347826086957
1883	Feb25-FISH2-3L1-rep1-cp190-100x_Position017_16_cmle.ics	82	0	1	1	0.1844579728411563	0.7207207207207207	0.7207207207207207
1884	Feb25-FISH2-3L1-rep1-cp190-100x_Position017_16_cmle.ics	84	0	1	1	0.10145188506263597	0.7719298245614036	0.7719298245614036
1885	Feb25-FISH2-3L1-rep1-cp190-100x_Position017_16_cmle.ics	85	0	1	1	0.13142630564932387	0.40140845070422526	0.40140845070422526
1886	Feb25-FISH2-3L1-rep1-cp190-100x_Position017_16_cmle.ics	87	0	1	1	0.0	0.0	0.0
1887	Feb25-FISH2-3L1-rep1-cp190-100x_Position017_16_cmle.ics	87	0	1	2	0.10375760972315042	0.32608695652173914	0.8999999999999999
1888	Feb25-FISH2-3L1-rep1-cp190-100x_Position017_16_cmle.ics	89	0	1	1	0.523399497936781	0.7370129870129869	0.7346278317152103
1889	Feb25-FISH2-3L1-rep1-cp190-100x_Position017_16_cmle.ics	90	0	1	1	0.11528623302572269	0.5319148936170212	0.4545454545454546
1890	Feb25-FISH2-3L1-rep1-cp190-100x_Position017_16_cmle.ics	91	0	1	1	0.1590950015754973	0.6052631578947368	0.6106194690265486
1891	Feb25-FISH2-3L1-rep1-cp190-100x_Position017_16_cmle.ics	92	0	1	1	0.1798465235201274	0.5379310344827586	0.5306122448979591
1892	Feb25-FISH2-3L1-rep1-cp190-100x_Position017_16_cmle.ics	93	0	1	1	0.1245091316677805	0.7105263157894737	0.7105263157894737
1893	Feb25-FISH2-3L1-rep1-cp190-100x_Position017_16_cmle.ics	95	0	1	1	0.04611449321028908	0.16260162601626016	0.16260162601626016
1894	Feb25-FISH2-3L1-rep1-cp190-100x_Position017_16_cmle.ics	98	0	1	1	0.10836905904417933	0.40170940170940167	0.3983050847457627
1895	Feb25-FISH2-3L1-rep1-cp190-100x_Position017_16_cmle.ics	100	0	1	1	0.10375760972315042	0.37499999999999994	0.3781512605042016
1896	Feb25-FISH2-3L1-rep1-cp190-100x_Position017_16_cmle.ics	104	0	1	1	0.17292934953858402	0.5725190839694655	0.5725190839694655
1897	Feb25-FISH2-3L1-rep1-cp190-100x_Position017_16_cmle.ics	105	0	1	1	0.20751521944630083	0.775862068965517	0.775862068965517
1898	Feb25-FISH2-3L1-rep1-cp190-100x_Position017_16_cmle.ics	106	0	1	1	0.020751521944630084	0.07086614173228346	0.08490566037735849
1899	Feb25-FISH2-3L1-rep1-cp190-100x_Position017_16_cmle.ics	107	0	1	1	0.15217782759395396	0.515625	0.6285714285714286
1900	Feb25-FISH2-3L1-rep1-cp190-100x_Position017_16_cmle.ics	108	0	1	1	0.0	0.0	0.0
1901	Feb25-FISH2-3L1-rep1-cp190-100x_Position017_16_cmle.ics	110	0	1	1	0.04380876854977462	0.3392857142857142	0.3333333333333333
1902	Feb25-FISH2-3L1-rep1-cp190-100x_Position017_16_cmle.ics	111	0	1	1	0.0	0.0	0.0
1903	Feb25-FISH2-3L1-rep1-cp190-100x_Position017_16_cmle.ics	111	0	1	2	0.0	0.0	0.0
1904	Feb25-FISH2-3L1-rep1-cp190-100x_Position017_16_cmle.ics	111	0	2	1	0.0	0.0	0.0
1905	Feb25-FISH2-3L1-rep1-cp190-100x_Position017_16_cmle.ics	111	0	2	2	0.08070036311800588	0.36842105263157887	0.5932203389830508
1906	Feb25-FISH2-3L1-rep1-cp190-100x_Position017_16_cmle.ics	112	0	1	1	0.03458586990771681	0.23437500000000003	0.23809523809523808
1907	Feb25-FISH2-3L1-rep1-cp190-100x_Position017_16_cmle.ics	113	0	1	1	0.0	0.0	0.0
1908	Feb25-FISH2-3L1-rep1-cp190-100x_Position017_16_cmle.ics	113	0	1	2	0.08761753709954924	0.47499999999999987	0.44186046511627897
1909	Feb25-FISH2-3L1-rep1-cp190-100x_Position017_16_cmle.ics	113	0	2	1	0.0	0.0	0.0
1910	Feb25-FISH2-3L1-rep1-cp190-100x_Position017_16_cmle.ics	113	0	2	2	0.0	0.0	0.0
1911	Feb25-FISH2-3L1-rep1-cp190-100x_Position017_16_cmle.ics	114	0	1	1	0.0945347110810926	0.6949152542372881	0.7068965517241377
1912	Feb25-FISH2-3L1-rep1-cp190-100x_Position017_16_cmle.ics	117	0	1	1	0.02305724660514454	0.10416666666666667	0.17241379310344823
1913	Feb25-FISH2-3L1-rep1-cp190-100x_Position017_16_cmle.ics	118	0	1	1	0.09914616040212151	0.34959349593495936	0.7288135593220338
1914	Feb25-FISH2-3L1-rep1-cp190-100x_Position017_16_cmle.ics	119	0	1	1	0.0	0.0	0.0
1915	Feb25-FISH2-3L1-rep1-cp190-100x_Position017_16_cmle.ics	124	0	1	1	0.0	0.0	0.0
1916	Feb25-FISH2-3L1-rep1-cp190-100x_Position018_17_cmle.ics	1	0	1	1	0.15448355225446841	0.5491803278688524	0.9054054054054056
1917	Feb25-FISH2-3L1-rep1-cp190-100x_Position018_17_cmle.ics	1	0	1	2	0.0	0.0	0.0
1918	Feb25-FISH2-3L1-rep1-cp190-100x_Position018_17_cmle.ics	2	0	1	1	0.0	0.0	0.0
1919	Feb25-FISH2-3L1-rep1-cp190-100x_Position018_17_cmle.ics	4	0	1	1	0.0	0.0	0.0
1920	Feb25-FISH2-3L1-rep1-cp190-100x_Position018_17_cmle.ics	5	0	1	1	0.0	0.0	0.0
1921	Feb25-FISH2-3L1-rep1-cp190-100x_Position018_17_cmle.ics	5	0	2	1	0.0	0.0	0.0
1922	Feb25-FISH2-3L1-rep1-cp190-100x_Position018_17_cmle.ics	6	0	1	1	0.0	0.0	0.0
1923	Feb25-FISH2-3L1-rep1-cp190-100x_Position018_17_cmle.ics	6	0	1	2	0.0	0.0	0.0
1924	Feb25-FISH2-3L1-rep1-cp190-100x_Position018_17_cmle.ics	7	0	1	1	0.16831790021755513	0.6460176991150443	0.6517857142857142
1925	Feb25-FISH2-3L1-rep1-cp190-100x_Position018_17_cmle.ics	8	0	1	1	0.14064920429138167	0.61	0.5980392156862744
1926	Feb25-FISH2-3L1-rep1-cp190-100x_Position018_17_cmle.ics	9	0	1	1	0.14064920429138167	0.6630434782608694	0.5304347826086956
1927	Feb25-FISH2-3L1-rep1-cp190-100x_Position018_17_cmle.ics	11	0	1	1	0.0	0.0	0.0
1928	Feb25-FISH2-3L1-rep1-cp190-100x_Position018_17_cmle.ics	12	0	1	1	0.0	0.0	0.0
1929	Feb25-FISH2-3L1-rep1-cp190-100x_Position018_17_cmle.ics	12	0	1	2	0.0645602904944047	0.20895522388059698	0.42424242424242414
1930	Feb25-FISH2-3L1-rep1-cp190-100x_Position018_17_cmle.ics	13	0	1	1	0.12681485632829495	0.4104477611940298	0.4135338345864661
1931	Feb25-FISH2-3L1-rep1-cp190-100x_Position018_17_cmle.ics	14	0	1	1	0.027668695926173444	0.11764705882352938	0.11650485436893201
1932	Feb25-FISH2-3L1-rep1-cp190-100x_Position018_17_cmle.ics	16	0	1	1	0.1498721029334395	0.5241935483870969	0.5327868852459016
1933	Feb25-FISH2-3L1-rep1-cp190-100x_Position018_17_cmle.ics	17	0	1	1	0.03458586990771681	0.1282051282051282	0.14018691588785046
1934	Feb25-FISH2-3L1-rep1-cp190-100x_Position018_17_cmle.ics	18	0	1	1	0.2098209441068153	0.5947712418300654	0.6026490066225165
1935	Feb25-FISH2-3L1-rep1-cp190-100x_Position018_17_cmle.ics	19	0	1	1	0.08070036311800588	0.2536231884057971	0.25179856115107907
1936	Feb25-FISH2-3L1-rep1-cp190-100x_Position018_17_cmle.ics	20	0	1	1	0.0	0.0	0.0
1937	Feb25-FISH2-3L1-rep1-cp190-100x_Position018_17_cmle.ics	21	0	1	1	0.0	0.0	0.0
1938	Feb25-FISH2-3L1-rep1-cp190-100x_Position018_17_cmle.ics	23	0	1	1	0.0	0.0	0.0
1939	Feb25-FISH2-3L1-rep1-cp190-100x_Position018_17_cmle.ics	24	0	1	1	0.12681485632829495	0.45833333333333326	0.46218487394957974
1940	Feb25-FISH2-3L1-rep1-cp190-100x_Position018_17_cmle.ics	25	0	1	1	0.29282703188533565	0.6512820512820513	0.6318407960199004
1941	Feb25-FISH2-3L1-rep1-cp190-100x_Position018_17_cmle.ics	25	0	1	2	0.0	0.0	0.0
1942	Feb25-FISH2-3L1-rep1-cp190-100x_Position018_17_cmle.ics	25	0	2	1	0.0	0.0	0.0
1943	Feb25-FISH2-3L1-rep1-cp190-100x_Position018_17_cmle.ics	25	0	2	2	0.0	0.0	0.0
1944	Feb25-FISH2-3L1-rep1-cp190-100x_Position018_17_cmle.ics	26	0	1	1	0.07378318913646252	0.48484848484848475	0.17021276595744678
1945	Feb25-FISH2-3L1-rep1-cp190-100x_Position018_17_cmle.ics	26	0	2	1	0.0	0.0	0.0
1946	Feb25-FISH2-3L1-rep1-cp190-100x_Position018_17_cmle.ics	27	0	1	1	0.0	0.0	0.0
1947	Feb25-FISH2-3L1-rep1-cp190-100x_Position018_17_cmle.ics	28	0	1	1	0.1291205809888094	0.96551724137931	0.44444444444444436
1948	Feb25-FISH2-3L1-rep1-cp190-100x_Position018_17_cmle.ics	31	0	1	1	0.07608891379697698	0.3837209302325581	0.3837209302325581
1949	Feb25-FISH2-3L1-rep1-cp190-100x_Position018_17_cmle.ics	32	0	1	1	0.050725942531317986	0.18487394957983191	0.24444444444444444
1950	Feb25-FISH2-3L1-rep1-cp190-100x_Position018_17_cmle.ics	33	0	1	1	0.0	0.0	0.0
1951	Feb25-FISH2-3L1-rep1-cp190-100x_Position018_17_cmle.ics	33	0	2	1	0.0	0.0	0.0
1952	Feb25-FISH2-3L1-rep1-cp190-100x_Position018_17_cmle.ics	34	0	1	1	0.0	0.0	0.0
1953	Feb25-FISH2-3L1-rep1-cp190-100x_Position018_17_cmle.ics	35	0	1	1	0.0	0.0	0.0
1954	Feb25-FISH2-3L1-rep1-cp190-100x_Position018_17_cmle.ics	36	0	1	1	0.16370645089652622	0.5298507462686567	0.5338345864661653
1955	Feb25-FISH2-3L1-rep1-cp190-100x_Position018_17_cmle.ics	37	0	1	1	0.0	0.0	0.0
1956	Feb25-FISH2-3L1-rep1-cp190-100x_Position018_17_cmle.ics	37	0	1	2	0.2144323934278442	0.738095238095238	0.9893617021276594
1957	Feb25-FISH2-3L1-rep1-cp190-100x_Position018_17_cmle.ics	38	0	1	1	0.16831790021755513	0.437125748502994	0.437125748502994
1958	Feb25-FISH2-3L1-rep1-cp190-100x_Position018_17_cmle.ics	39	0	1	1	0.09914616040212151	0.44329896907216493	0.45263157894736833
1959	Feb25-FISH2-3L1-rep1-cp190-100x_Position018_17_cmle.ics	40	0	1	1	0.050725942531317986	0.20952380952380953	0.21153846153846154
1960	Feb25-FISH2-3L1-rep1-cp190-100x_Position018_17_cmle.ics	41	0	1	1	0.1498721029334395	0.5603448275862067	0.5555555555555555
1961	Feb25-FISH2-3L1-rep1-cp190-100x_Position018_17_cmle.ics	42	0	1	1	0.13834347963086724	0.588235294117647	0.379746835443038
1962	Feb25-FISH2-3L1-rep1-cp190-100x_Position018_17_cmle.ics	43	0	1	1	0.0	0.0	0.0
1963	Feb25-FISH2-3L1-rep1-cp190-100x_Position018_17_cmle.ics	43	0	1	2	0.0	0.0	0.0
1964	Feb25-FISH2-3L1-rep1-cp190-100x_Position018_17_cmle.ics	43	0	1	3	0.0	0.0	0.0
1965	Feb25-FISH2-3L1-rep1-cp190-100x_Position018_17_cmle.ics	45	0	1	1	0.13142630564932387	0.393103448275862	0.3904109589041095
1966	Feb25-FISH2-3L1-rep1-cp190-100x_Position018_17_cmle.ics	46	0	1	1	0.1706236248780696	0.4157303370786517	0.2569444444444445
1967	Feb25-FISH2-3L1-rep1-cp190-100x_Position018_17_cmle.ics	46	0	2	1	0.0	0.0	0.0
1968	Feb25-FISH2-3L1-rep1-cp190-100x_Position018_17_cmle.ics	46	0	3	1	0.0023057246605144538	0.018181818181818184	0.003472222222222222
1969	Feb25-FISH2-3L1-rep1-cp190-100x_Position018_17_cmle.ics	47	0	1	1	0.13373203030983832	0.46031746031746024	0.46031746031746024
1970	Feb25-FISH2-3L1-rep1-cp190-100x_Position018_17_cmle.ics	48	0	1	1	0.08761753709954924	0.296875	0.34545454545454546
1971	Feb25-FISH2-3L1-rep1-cp190-100x_Position018_17_cmle.ics	49	0	1	1	0.0853118124390348	0.30327868852459017	0.30327868852459017
1972	Feb25-FISH2-3L1-rep1-cp190-100x_Position018_17_cmle.ics	50	0	1	1	0.029974420586687898	0.11206896551724135	0.11304347826086955
1973	Feb25-FISH2-3L1-rep1-cp190-100x_Position018_17_cmle.ics	51	0	1	1	0.14295492895189613	0.6138613861386139	0.6138613861386139
1974	Feb25-FISH2-3L1-rep1-cp190-100x_Position018_17_cmle.ics	52	0	1	1	0.0	0.0	0.0
1975	Feb25-FISH2-3L1-rep1-cp190-100x_Position018_17_cmle.ics	52	0	2	1	0.17754079885961294	0.77	0.2950191570881226
1976	Feb25-FISH2-3L1-rep1-cp190-100x_Position018_17_cmle.ics	54	0	1	1	0.0	0.0	0.0
1977	Feb25-FISH2-3L1-rep1-cp190-100x_Position018_17_cmle.ics	55	0	1	1	0.12220340700726605	0.4690265486725663	0.4649122807017544
1978	Feb25-FISH2-3L1-rep1-cp190-100x_Position018_17_cmle.ics	56	0	1	1	0.12681485632829495	0.2044609665427509	0.28497409326424866
1979	Feb25-FISH2-3L1-rep1-cp190-100x_Position018_17_cmle.ics	56	0	1	2	0.0	0.0	0.0
1980	Feb25-FISH2-3L1-rep1-cp190-100x_Position018_17_cmle.ics	57	0	1	1	0.0	0.0	0.0
1981	Feb25-FISH2-3L1-rep1-cp190-100x_Position018_17_cmle.ics	58	0	1	1	0.11298050836520823	0.4298245614035088	0.4298245614035088
1982	Feb25-FISH2-3L1-rep1-cp190-100x_Position018_17_cmle.ics	59	0	1	1	0.20059804546475749	0.8130841121495326	0.8529411764705881
1983	Feb25-FISH2-3L1-rep1-cp190-100x_Position018_17_cmle.ics	62	0	1	1	0.0	0.0	0.0
1984	Feb25-FISH2-3L1-rep1-cp190-100x_Position018_17_cmle.ics	62	0	1	2	0.0	0.0	0.0
1985	Feb25-FISH2-3L1-rep1-cp190-100x_Position018_17_cmle.ics	62	0	2	1	0.1890694221621852	0.9647058823529411	0.5394736842105262
1986	Feb25-FISH2-3L1-rep1-cp190-100x_Position018_17_cmle.ics	62	0	2	2	0.0	0.0	0.0
1987	Feb25-FISH2-3L1-rep1-cp190-100x_Position018_17_cmle.ics	63	0	1	1	0.3412472497561392	0.6948356807511737	0.6948356807511737
1988	Feb25-FISH2-3L1-rep1-cp190-100x_Position018_17_cmle.ics	64	0	1	1	0.10145188506263597	0.35772357723577236	0.3548387096774194
1989	Feb25-FISH2-3L1-rep1-cp190-100x_Position018_17_cmle.ics	65	0	1	1	0.0645602904944047	0.2718446601941747	0.2772277227722772
1990	Feb25-FISH2-3L1-rep1-cp190-100x_Position018_17_cmle.ics	66	0	1	1	0.07608891379697698	0.6470588235294117	0.222972972972973
1991	Feb25-FISH2-3L1-rep1-cp190-100x_Position018_17_cmle.ics	67	0	1	1	0.08070036311800588	0.3977272727272727	0.4022988505747126
1992	Feb25-FISH2-3L1-rep1-cp190-100x_Position018_17_cmle.ics	68	0	1	1	0.0	0.0	0.0
1993	Feb25-FISH2-3L1-rep1-cp190-100x_Position018_17_cmle.ics	68	0	1	2	0.0	0.0	0.0
1994	Feb25-FISH2-3L1-rep1-cp190-100x_Position018_17_cmle.ics	69	0	1	1	0.016140072623601176	0.06194690265486725	0.043478260869565216
1995	Feb25-FISH2-3L1-rep1-cp190-100x_Position018_17_cmle.ics	69	0	1	2	0.0	0.0	0.0
1996	Feb25-FISH2-3L1-rep1-cp190-100x_Position018_17_cmle.ics	69	0	2	1	0.0	0.0	0.0
1997	Feb25-FISH2-3L1-rep1-cp190-100x_Position018_17_cmle.ics	69	0	2	2	0.12681485632829495	0.38732394366197176	0.5978260869565216
1998	Feb25-FISH2-3L1-rep1-cp190-100x_Position018_17_cmle.ics	70	0	1	1	0.17292934953858402	0.663716814159292	0.6578947368421052
1999	Feb25-FISH2-3L1-rep1-cp190-100x_Position018_17_cmle.ics	71	0	1	1	0.0	0.0	0.0
[truncated: 7,231 more rows]
