# Supplementary material for: M1BP cooperates with CP190 to activate transcription at TAD borders and promote chromatin insulator activity
Source: Nat Commun. 2021 Jul 7;12:4170. doi: 10.1038/s41467-021-24407-y (PMC8263732; doi:10.1038/s41467-021-24407-y)
Supplement: Supplementary file 6 — Source Data [file 41467_2021_24407_MOESM6_ESM.zip › Source Data_updated_060121/Source Data 8/Figure 8c/Figure 8c-tango-slide2/all-rep1/B_A.xls]

	Label	nuc.idx	tag	idx1	idx2	overlap	pcOverlap1	pcOverlap2
1	Feb25-FISH2-3L1-rep1-cp190-100x_Position001_0_cmle.ics	1	0	1	1	0.050725942531317986	0.19469026548672566	0.1929824561403509
2	Feb25-FISH2-3L1-rep1-cp190-100x_Position001_0_cmle.ics	3	0	1	1	0.04380876854977462	0.09313725490196076	0.10734463276836156
3	Feb25-FISH2-3L1-rep1-cp190-100x_Position001_0_cmle.ics	6	0	1	1	0.04842021787080353	0.12804878048780485	0.12804878048780485
4	Feb25-FISH2-3L1-rep1-cp190-100x_Position001_0_cmle.ics	9	0	1	1	0.0	0.0	0.0
5	Feb25-FISH2-3L1-rep1-cp190-100x_Position001_0_cmle.ics	9	0	1	2	0.025362971265658993	0.08661417322834646	0.15714285714285714
6	Feb25-FISH2-3L1-rep1-cp190-100x_Position001_0_cmle.ics	12	0	1	1	0.28590985790379225	0.5210084033613445	0.49011857707509876
7	Feb25-FISH2-3L1-rep1-cp190-100x_Position001_0_cmle.ics	14	0	1	1	0.15678927691498284	0.5573770491803277	0.860759493670886
8	Feb25-FISH2-3L1-rep1-cp190-100x_Position001_0_cmle.ics	16	0	1	1	0.20290377012527194	0.8380952380952381	0.888888888888889
9	Feb25-FISH2-3L1-rep1-cp190-100x_Position001_0_cmle.ics	17	0	1	1	0.10606333438366487	0.4791666666666667	0.4791666666666667
10	Feb25-FISH2-3L1-rep1-cp190-100x_Position001_0_cmle.ics	19	0	1	1	0.09914616040212151	0.44329896907216493	0.4479166666666667
11	Feb25-FISH2-3L1-rep1-cp190-100x_Position001_0_cmle.ics	21	0	1	1	0.26746406061967665	0.6904761904761905	0.4715447154471545
12	Feb25-FISH2-3L1-rep1-cp190-100x_Position001_0_cmle.ics	21	0	2	1	0.0	0.0	0.0
13	Feb25-FISH2-3L1-rep1-cp190-100x_Position001_0_cmle.ics	22	0	1	1	0.057643116512861345	0.24752475247524752	0.2427184466019417
14	Feb25-FISH2-3L1-rep1-cp190-100x_Position001_0_cmle.ics	23	0	1	1	0.027668695926173444	0.1967213114754098	0.1875
15	Feb25-FISH2-3L1-rep1-cp190-100x_Position001_0_cmle.ics	25	0	1	1	0.10375760972315042	0.4090909090909091	0.45454545454545453
16	Feb25-FISH2-3L1-rep1-cp190-100x_Position001_0_cmle.ics	26	0	1	1	0.1798465235201274	0.6446280991735536	0.6446280991735536
17	Feb25-FISH2-3L1-rep1-cp190-100x_Position001_0_cmle.ics	27	0	1	1	0.09222898642057815	0.4819277108433734	0.3773584905660377
18	Feb25-FISH2-3L1-rep1-cp190-100x_Position001_0_cmle.ics	28	0	1	1	0.07839463845749142	0.5762711864406779	0.293103448275862
19	Feb25-FISH2-3L1-rep1-cp190-100x_Position001_0_cmle.ics	29	0	1	1	0.12220340700726605	0.5888888888888888	0.5888888888888888
20	Feb25-FISH2-3L1-rep1-cp190-100x_Position001_0_cmle.ics	30	0	1	1	0.0945347110810926	0.4270833333333333	0.3904761904761904
21	Feb25-FISH2-3L1-rep1-cp190-100x_Position001_0_cmle.ics	31	0	1	1	0.0	0.0	0.0
22	Feb25-FISH2-3L1-rep1-cp190-100x_Position001_0_cmle.ics	32	0	1	1	0.26746406061967665	0.5178571428571428	0.4999999999999999
23	Feb25-FISH2-3L1-rep1-cp190-100x_Position001_0_cmle.ics	33	0	1	1	0.009222898642057815	0.035714285714285705	0.035398230088495575
24	Feb25-FISH2-3L1-rep1-cp190-100x_Position001_0_cmle.ics	34	0	1	1	0.11989768234675159	0.5252525252525252	0.5252525252525252
25	Feb25-FISH2-3L1-rep1-cp190-100x_Position001_0_cmle.ics	35	0	1	1	0.0	0.0	0.0
26	Feb25-FISH2-3L1-rep1-cp190-100x_Position001_0_cmle.ics	35	0	1	2	0.13603775497035278	0.3121693121693121	0.9218750000000001
27	Feb25-FISH2-3L1-rep1-cp190-100x_Position001_0_cmle.ics	36	0	1	1	0.09914616040212151	0.39449541284403666	0.39090909090909093
28	Feb25-FISH2-3L1-rep1-cp190-100x_Position001_0_cmle.ics	37	0	1	1	0.0	0.0	0.0
29	Feb25-FISH2-3L1-rep1-cp190-100x_Position001_0_cmle.ics	38	0	1	1	0.15217782759395396	0.6055045871559633	0.5739130434782608
30	Feb25-FISH2-3L1-rep1-cp190-100x_Position001_0_cmle.ics	39	0	1	1	0.0	0.0	0.0
31	Feb25-FISH2-3L1-rep1-cp190-100x_Position001_0_cmle.ics	43	0	1	1	0.0	0.0	0.0
32	Feb25-FISH2-3L1-rep1-cp190-100x_Position001_0_cmle.ics	44	0	1	1	0.0	0.0	0.0
33	Feb25-FISH2-3L1-rep1-cp190-100x_Position001_0_cmle.ics	44	0	1	2	0.0	0.0	0.0
34	Feb25-FISH2-3L1-rep1-cp190-100x_Position001_0_cmle.ics	44	0	2	1	0.0	0.0	0.0
35	Feb25-FISH2-3L1-rep1-cp190-100x_Position001_0_cmle.ics	44	0	2	2	0.03689159456823126	0.11594202898550725	0.2962962962962962
36	Feb25-FISH2-3L1-rep1-cp190-100x_Position001_0_cmle.ics	46	0	1	1	0.0	0.0	0.0
37	Feb25-FISH2-3L1-rep1-cp190-100x_Position001_0_cmle.ics	47	0	1	1	0.03689159456823126	0.28571428571428564	0.28571428571428564
38	Feb25-FISH2-3L1-rep1-cp190-100x_Position001_0_cmle.ics	49	0	1	1	0.0945347110810926	0.48235294117647054	0.3867924528301886
39	Feb25-FISH2-3L1-rep1-cp190-100x_Position001_0_cmle.ics	50	0	1	1	0.20290377012527194	0.9777777777777777	0.3055555555555556
40	Feb25-FISH2-3L1-rep1-cp190-100x_Position001_0_cmle.ics	50	0	2	1	0.0	0.0	0.0
41	Feb25-FISH2-3L1-rep1-cp190-100x_Position001_0_cmle.ics	54	0	1	1	0.0	0.0	0.0
42	Feb25-FISH2-3L1-rep1-cp190-100x_Position001_0_cmle.ics	55	0	1	1	0.0	0.0	0.0
43	Feb25-FISH2-3L1-rep1-cp190-100x_Position001_0_cmle.ics	56	0	1	1	0.17292934953858402	0.5434782608695652	0.5357142857142856
44	Feb25-FISH2-3L1-rep1-cp190-100x_Position001_0_cmle.ics	57	0	1	1	0.01152862330257227	0.04132231404958677	0.06944444444444445
45	Feb25-FISH2-3L1-rep1-cp190-100x_Position001_0_cmle.ics	57	0	1	2	0.0	0.0	0.0
46	Feb25-FISH2-3L1-rep1-cp190-100x_Position001_0_cmle.ics	58	0	1	1	0.0	0.0	0.0
47	Feb25-FISH2-3L1-rep1-cp190-100x_Position001_0_cmle.ics	59	0	1	1	0.0	0.0	0.0
48	Feb25-FISH2-3L1-rep1-cp190-100x_Position001_0_cmle.ics	59	0	2	1	0.14526065361241058	0.5080645161290323	0.3118811881188119
49	Feb25-FISH2-3L1-rep1-cp190-100x_Position001_0_cmle.ics	60	0	1	1	0.059948841173375796	0.26804123711340205	0.26530612244897955
50	Feb25-FISH2-3L1-rep1-cp190-100x_Position001_0_cmle.ics	61	0	1	1	0.13603775497035278	0.4796747967479675	0.4876033057851239
51	Feb25-FISH2-3L1-rep1-cp190-100x_Position001_0_cmle.ics	65	0	1	1	0.0	0.0	0.0
52	Feb25-FISH2-3L1-rep1-cp190-100x_Position001_0_cmle.ics	66	0	1	1	0.059948841173375796	0.27368421052631575	0.27368421052631575
53	Feb25-FISH2-3L1-rep1-cp190-100x_Position001_0_cmle.ics	68	0	1	1	0.059948841173375796	0.25242718446601936	0.25242718446601936
54	Feb25-FISH2-3L1-rep1-cp190-100x_Position001_0_cmle.ics	69	0	1	1	0.19829232080424303	0.7478260869565216	0.7478260869565216
55	Feb25-FISH2-3L1-rep1-cp190-100x_Position001_0_cmle.ics	70	0	1	1	0.39658464160848605	0.7644444444444445	0.7610619469026548
56	Feb25-FISH2-3L1-rep1-cp190-100x_Position001_0_cmle.ics	71	0	1	1	0.12681485632829495	0.49107142857142844	0.49549549549549543
57	Feb25-FISH2-3L1-rep1-cp190-100x_Position001_0_cmle.ics	74	0	1	1	0.01844579728411563	0.11940298507462686	0.1176470588235294
58	Feb25-FISH2-3L1-rep1-cp190-100x_Position001_0_cmle.ics	75	0	1	1	0.0	0.0	0.0
59	Feb25-FISH2-3L1-rep1-cp190-100x_Position001_0_cmle.ics	77	0	1	1	0.0853118124390348	0.3109243697478991	0.3109243697478991
60	Feb25-FISH2-3L1-rep1-cp190-100x_Position001_0_cmle.ics	81	0	1	1	0.09222898642057815	0.784313725490196	0.2797202797202797
61	Feb25-FISH2-3L1-rep1-cp190-100x_Position001_0_cmle.ics	82	0	1	1	0.07147746447594806	0.36470588235294116	0.298076923076923
62	Feb25-FISH2-3L1-rep1-cp190-100x_Position001_0_cmle.ics	83	0	1	1	0.0	0.0	0.0
63	Feb25-FISH2-3L1-rep1-cp190-100x_Position001_0_cmle.ics	84	0	1	1	0.04150304388926017	0.24324324324324328	0.24657534246575338
64	Feb25-FISH2-3L1-rep1-cp190-100x_Position001_0_cmle.ics	86	0	1	1	0.13142630564932387	0.57	0.5757575757575758
65	Feb25-FISH2-3L1-rep1-cp190-100x_Position001_0_cmle.ics	87	0	1	1	0.0899232617600637	0.619047619047619	0.619047619047619
66	Feb25-FISH2-3L1-rep1-cp190-100x_Position001_0_cmle.ics	88	0	1	1	0.053031667191832436	0.26436781609195403	0.26136363636363635
67	Feb25-FISH2-3L1-rep1-cp190-100x_Position001_0_cmle.ics	90	0	1	1	0.0	0.0	0.0
68	Feb25-FISH2-3L1-rep1-cp190-100x_Position001_0_cmle.ics	92	0	1	1	0.0	0.0	0.0
69	Feb25-FISH2-3L1-rep1-cp190-100x_Position001_0_cmle.ics	92	0	1	2	0.0	0.0	0.0
70	Feb25-FISH2-3L1-rep1-cp190-100x_Position001_0_cmle.ics	92	0	2	1	0.15678927691498284	0.3820224719101123	0.29565217391304344
71	Feb25-FISH2-3L1-rep1-cp190-100x_Position001_0_cmle.ics	92	0	2	2	0.0	0.0	0.0
72	Feb25-FISH2-3L1-rep1-cp190-100x_Position001_0_cmle.ics	93	0	1	1	0.08070036311800588	0.35	0.35
73	Feb25-FISH2-3L1-rep1-cp190-100x_Position001_0_cmle.ics	94	0	1	1	0.0	0.0	0.0
74	Feb25-FISH2-3L1-rep1-cp190-100x_Position001_0_cmle.ics	96	0	1	1	0.19598659614372857	0.7727272727272728	0.7727272727272728
75	Feb25-FISH2-3L1-rep1-cp190-100x_Position001_0_cmle.ics	100	0	1	1	0.0	0.0	0.0
76	Feb25-FISH2-3L1-rep1-cp190-100x_Position001_0_cmle.ics	104	0	1	1	0.1498721029334395	0.7386363636363636	0.7471264367816092
77	Feb25-FISH2-3L1-rep1-cp190-100x_Position001_0_cmle.ics	106	0	1	1	0.10836905904417933	0.2596685082872928	0.5465116279069767
78	Feb25-FISH2-3L1-rep1-cp190-100x_Position001_0_cmle.ics	106	0	1	2	0.0	0.0	0.0
79	Feb25-FISH2-3L1-rep1-cp190-100x_Position001_0_cmle.ics	107	0	1	1	0.05533739185234689	0.2637362637362637	0.26086956521739124
80	Feb25-FISH2-3L1-rep1-cp190-100x_Position001_0_cmle.ics	108	0	1	1	0.0	0.0	0.0
81	Feb25-FISH2-3L1-rep1-cp190-100x_Position001_0_cmle.ics	109	0	1	1	0.1706236248780696	0.6434782608695652	0.6434782608695652
82	Feb25-FISH2-3L1-rep1-cp190-100x_Position001_0_cmle.ics	110	0	1	1	0.0	0.0	0.0
83	Feb25-FISH2-3L1-rep1-cp190-100x_Position001_0_cmle.ics	111	0	1	1	0.07608891379697698	0.5322580645161291	0.3975903614457831
84	Feb25-FISH2-3L1-rep1-cp190-100x_Position001_0_cmle.ics	112	0	1	1	0.0	0.0	0.0
85	Feb25-FISH2-3L1-rep1-cp190-100x_Position001_0_cmle.ics	112	0	1	2	0.0	0.0	0.0
86	Feb25-FISH2-3L1-rep1-cp190-100x_Position001_0_cmle.ics	113	0	1	1	0.0945347110810926	0.4456521739130434	0.719298245614035
87	Feb25-FISH2-3L1-rep1-cp190-100x_Position001_0_cmle.ics	114	0	1	1	0.020751521944630084	0.15	0.10112359550561797
88	Feb25-FISH2-3L1-rep1-cp190-100x_Position001_0_cmle.ics	115	0	1	1	0.07147746447594806	0.2924528301886792	0.2897196261682242
89	Feb25-FISH2-3L1-rep1-cp190-100x_Position001_0_cmle.ics	117	0	1	1	0.0	0.0	0.0
90	Feb25-FISH2-3L1-rep1-cp190-100x_Position001_0_cmle.ics	119	0	1	1	0.07147746447594806	0.4769230769230768	0.4769230769230768
91	Feb25-FISH2-3L1-rep1-cp190-100x_Position001_0_cmle.ics	123	0	1	1	0.21212666876732975	0.49462365591397844	0.48677248677248663
92	Feb25-FISH2-3L1-rep1-cp190-100x_Position001_0_cmle.ics	124	0	1	1	0.0	0.0	0.0
93	Feb25-FISH2-3L1-rep1-cp190-100x_Position001_0_cmle.ics	125	0	1	1	0.0	0.0	0.0
94	Feb25-FISH2-3L1-rep1-cp190-100x_Position001_0_cmle.ics	126	0	1	1	0.0	0.0	0.0
95	Feb25-FISH2-3L1-rep1-cp190-100x_Position001_0_cmle.ics	128	0	1	1	0.04842021787080353	0.1944444444444444	0.18584070796460175
96	Feb25-FISH2-3L1-rep1-cp190-100x_Position001_0_cmle.ics	129	0	1	1	0.21212666876732975	0.4509803921568627	0.44660194174757273
97	Feb25-FISH2-3L1-rep1-cp190-100x_Position001_0_cmle.ics	130	0	1	1	0.3481644237376825	0.7156398104265402	0.7156398104265402
98	Feb25-FISH2-3L1-rep1-cp190-100x_Position001_0_cmle.ics	131	0	1	1	0.0	0.0	0.0
99	Feb25-FISH2-3L1-rep1-cp190-100x_Position001_0_cmle.ics	132	0	1	1	0.0645602904944047	0.1891891891891892	0.1891891891891892
100	Feb25-FISH2-3L1-rep1-cp190-100x_Position001_0_cmle.ics	133	0	1	1	0.0	0.0	0.0
101	Feb25-FISH2-3L1-rep1-cp190-100x_Position001_0_cmle.ics	136	0	1	1	0.18215224818064185	0.632	0.6370967741935485
102	Feb25-FISH2-3L1-rep1-cp190-100x_Position001_0_cmle.ics	137	0	1	1	0.029974420586687898	0.25490196078431365	0.2452830188679245
103	Feb25-FISH2-3L1-rep1-cp190-100x_Position001_0_cmle.ics	138	0	1	1	0.03689159456823126	0.15841584158415842	0.16
104	Feb25-FISH2-3L1-rep1-cp190-100x_Position001_0_cmle.ics	139	0	1	1	0.1844579728411563	0.3619909502262443	0.3755868544600939
105	Feb25-FISH2-3L1-rep1-cp190-100x_Position001_0_cmle.ics	140	0	1	1	0.30666137984842234	0.540650406504065	0.5362903225806451
106	Feb25-FISH2-3L1-rep1-cp190-100x_Position001_0_cmle.ics	141	0	1	1	0.0	0.0	0.0
107	Feb25-FISH2-3L1-rep1-cp190-100x_Position002_1_cmle.ics	2	0	1	1	0.18215224818064185	0.5486111111111112	0.5486111111111112
108	Feb25-FISH2-3L1-rep1-cp190-100x_Position002_1_cmle.ics	3	0	1	1	0.0	0.0	0.0
109	Feb25-FISH2-3L1-rep1-cp190-100x_Position002_1_cmle.ics	4	0	1	1	0.09684043574160706	0.3471074380165288	0.34426229508196715
110	Feb25-FISH2-3L1-rep1-cp190-100x_Position002_1_cmle.ics	5	0	1	1	0.04380876854977462	0.2533333333333333	0.2533333333333333
111	Feb25-FISH2-3L1-rep1-cp190-100x_Position002_1_cmle.ics	7	0	1	1	0.08070036311800588	0.3465346534653465	0.27999999999999997
112	Feb25-FISH2-3L1-rep1-cp190-100x_Position002_1_cmle.ics	8	0	1	1	0.0	0.0	0.0
113	Feb25-FISH2-3L1-rep1-cp190-100x_Position002_1_cmle.ics	9	0	1	1	0.0	0.0	0.0
114	Feb25-FISH2-3L1-rep1-cp190-100x_Position002_1_cmle.ics	9	0	1	2	0.0	0.0	0.0
115	Feb25-FISH2-3L1-rep1-cp190-100x_Position002_1_cmle.ics	9	0	1	3	0.0	0.0	0.0
116	Feb25-FISH2-3L1-rep1-cp190-100x_Position002_1_cmle.ics	9	0	2	1	0.0	0.0	0.0
117	Feb25-FISH2-3L1-rep1-cp190-100x_Position002_1_cmle.ics	9	0	2	2	0.0	0.0	0.0
118	Feb25-FISH2-3L1-rep1-cp190-100x_Position002_1_cmle.ics	9	0	2	3	0.0	0.0	0.0
119	Feb25-FISH2-3L1-rep1-cp190-100x_Position002_1_cmle.ics	10	0	1	1	0.1844579728411563	0.3252032520325203	0.40609137055837563
120	Feb25-FISH2-3L1-rep1-cp190-100x_Position002_1_cmle.ics	11	0	1	1	0.1844579728411563	0.6106870229007633	0.6153846153846153
121	Feb25-FISH2-3L1-rep1-cp190-100x_Position002_1_cmle.ics	12	0	1	1	0.12681485632829495	0.4435483870967742	0.4435483870967742
122	Feb25-FISH2-3L1-rep1-cp190-100x_Position002_1_cmle.ics	14	0	1	1	0.16831790021755513	0.5983606557377049	0.5983606557377049
123	Feb25-FISH2-3L1-rep1-cp190-100x_Position002_1_cmle.ics	15	0	1	1	0.0	0.0	0.0
124	Feb25-FISH2-3L1-rep1-cp190-100x_Position002_1_cmle.ics	16	0	1	1	0.0899232617600637	0.32499999999999996	0.32773109243697474
125	Feb25-FISH2-3L1-rep1-cp190-100x_Position002_1_cmle.ics	17	0	1	1	0.0	0.0	0.0
126	Feb25-FISH2-3L1-rep1-cp190-100x_Position002_1_cmle.ics	18	0	1	1	0.1291205809888094	0.23728813559322032	0.23829787234042552
127	Feb25-FISH2-3L1-rep1-cp190-100x_Position002_1_cmle.ics	19	0	1	1	0.0	0.0	0.0
128	Feb25-FISH2-3L1-rep1-cp190-100x_Position002_1_cmle.ics	19	0	1	2	0.16831790021755513	0.3016528925619834	0.6347826086956522
129	Feb25-FISH2-3L1-rep1-cp190-100x_Position002_1_cmle.ics	21	0	1	1	0.0	0.0	0.0
130	Feb25-FISH2-3L1-rep1-cp190-100x_Position002_1_cmle.ics	21	0	1	2	0.03228014524720235	0.2592592592592592	0.2592592592592592
131	Feb25-FISH2-3L1-rep1-cp190-100x_Position002_1_cmle.ics	21	0	2	1	0.0	0.0	0.0
132	Feb25-FISH2-3L1-rep1-cp190-100x_Position002_1_cmle.ics	21	0	2	2	0.0	0.0	0.0
133	Feb25-FISH2-3L1-rep1-cp190-100x_Position002_1_cmle.ics	22	0	1	1	0.04150304388926017	0.28125	0.07964601769911504
134	Feb25-FISH2-3L1-rep1-cp190-100x_Position002_1_cmle.ics	22	0	2	1	0.0	0.0	0.0
135	Feb25-FISH2-3L1-rep1-cp190-100x_Position002_1_cmle.ics	23	0	1	1	0.04611449321028908	0.1515151515151515	0.2040816326530612
136	Feb25-FISH2-3L1-rep1-cp190-100x_Position002_1_cmle.ics	24	0	1	1	0.13603775497035278	0.42753623188405804	0.4244604316546762
137	Feb25-FISH2-3L1-rep1-cp190-100x_Position002_1_cmle.ics	25	0	1	1	0.20290377012527194	0.5641025641025641	0.567741935483871
138	Feb25-FISH2-3L1-rep1-cp190-100x_Position002_1_cmle.ics	26	0	1	1	0.0	0.0	0.0
139	Feb25-FISH2-3L1-rep1-cp190-100x_Position002_1_cmle.ics	26	0	2	1	0.0	0.0	0.0
140	Feb25-FISH2-3L1-rep1-cp190-100x_Position002_1_cmle.ics	27	0	1	1	0.09684043574160706	0.43298969072164945	0.43298969072164945
141	Feb25-FISH2-3L1-rep1-cp190-100x_Position002_1_cmle.ics	28	0	1	1	0.03228014524720235	0.2592592592592592	0.2592592592592592
142	Feb25-FISH2-3L1-rep1-cp190-100x_Position002_1_cmle.ics	29	0	1	1	0.06917173981543362	0.22058823529411764	0.22058823529411764
143	Feb25-FISH2-3L1-rep1-cp190-100x_Position002_1_cmle.ics	30	0	1	1	0.0023057246605144538	0.016666666666666666	0.016666666666666666
144	Feb25-FISH2-3L1-rep1-cp190-100x_Position002_1_cmle.ics	31	0	1	1	0.0	0.0	0.0
145	Feb25-FISH2-3L1-rep1-cp190-100x_Position002_1_cmle.ics	32	0	1	1	0.0	0.0	0.0
146	Feb25-FISH2-3L1-rep1-cp190-100x_Position002_1_cmle.ics	34	0	1	1	0.0	0.0	0.0
147	Feb25-FISH2-3L1-rep1-cp190-100x_Position002_1_cmle.ics	35	0	1	1	0.10836905904417933	0.3263888888888889	0.5802469135802469
148	Feb25-FISH2-3L1-rep1-cp190-100x_Position002_1_cmle.ics	36	0	1	1	0.17292934953858402	0.551470588235294	0.551470588235294
149	Feb25-FISH2-3L1-rep1-cp190-100x_Position002_1_cmle.ics	37	0	1	1	0.03689159456823126	0.18604651162790695	0.18604651162790695
150	Feb25-FISH2-3L1-rep1-cp190-100x_Position002_1_cmle.ics	38	0	1	1	0.0	0.0	0.0
151	Feb25-FISH2-3L1-rep1-cp190-100x_Position002_1_cmle.ics	39	0	1	1	0.16140072623601176	0.546875	0.5426356589147286
152	Feb25-FISH2-3L1-rep1-cp190-100x_Position002_1_cmle.ics	41	0	1	1	0.0	0.0	0.0
153	Feb25-FISH2-3L1-rep1-cp190-100x_Position002_1_cmle.ics	42	0	1	1	0.07608891379697698	0.2869565217391304	0.2894736842105263
154	Feb25-FISH2-3L1-rep1-cp190-100x_Position002_1_cmle.ics	43	0	1	1	0.1798465235201274	0.722222222222222	0.7289719626168223
155	Feb25-FISH2-3L1-rep1-cp190-100x_Position002_1_cmle.ics	45	0	1	1	0.1245091316677805	0.4576271186440678	0.6067415730337078
156	Feb25-FISH2-3L1-rep1-cp190-100x_Position002_1_cmle.ics	47	0	1	1	0.0	0.0	0.0
157	Feb25-FISH2-3L1-rep1-cp190-100x_Position002_1_cmle.ics	49	0	1	1	0.16601217555704068	0.3913043478260869	0.3618090452261306
158	Feb25-FISH2-3L1-rep1-cp190-100x_Position002_1_cmle.ics	50	0	1	1	0.02305724660514454	0.10416666666666667	0.0847457627118644
159	Feb25-FISH2-3L1-rep1-cp190-100x_Position002_1_cmle.ics	51	0	1	1	0.06686601515491916	0.2338709677419355	0.23199999999999998
160	Feb25-FISH2-3L1-rep1-cp190-100x_Position002_1_cmle.ics	52	0	1	1	0.013834347963086722	0.10526315789473684	0.0967741935483871
161	Feb25-FISH2-3L1-rep1-cp190-100x_Position002_1_cmle.ics	52	0	1	2	0.0	0.0	0.0
162	Feb25-FISH2-3L1-rep1-cp190-100x_Position002_1_cmle.ics	52	0	2	1	0.0	0.0	0.0
163	Feb25-FISH2-3L1-rep1-cp190-100x_Position002_1_cmle.ics	52	0	2	2	0.04611449321028908	0.3508771929824562	0.3846153846153846
164	Feb25-FISH2-3L1-rep1-cp190-100x_Position002_1_cmle.ics	53	0	1	1	0.0	0.0	0.0
165	Feb25-FISH2-3L1-rep1-cp190-100x_Position002_1_cmle.ics	54	0	1	1	0.2789926839222489	0.6368421052631578	0.6402116402116401
166	Feb25-FISH2-3L1-rep1-cp190-100x_Position002_1_cmle.ics	55	0	1	1	0.07608891379697698	0.2462686567164179	0.24812030075187969
167	Feb25-FISH2-3L1-rep1-cp190-100x_Position002_1_cmle.ics	58	0	1	1	0.04842021787080353	0.2019230769230769	0.2019230769230769
168	Feb25-FISH2-3L1-rep1-cp190-100x_Position002_1_cmle.ics	59	0	1	1	0.3596930470402548	0.5820895522388059	0.5842696629213483
169	Feb25-FISH2-3L1-rep1-cp190-100x_Position002_1_cmle.ics	61	0	1	1	0.04611449321028908	0.13605442176870747	0.13513513513513514
170	Feb25-FISH2-3L1-rep1-cp190-100x_Position002_1_cmle.ics	63	0	1	1	0.0	0.0	0.0
171	Feb25-FISH2-3L1-rep1-cp190-100x_Position002_1_cmle.ics	63	0	1	2	0.050725942531317986	0.12222222222222222	0.4230769230769231
172	Feb25-FISH2-3L1-rep1-cp190-100x_Position002_1_cmle.ics	64	0	1	1	0.0	0.0	0.0
173	Feb25-FISH2-3L1-rep1-cp190-100x_Position002_1_cmle.ics	66	0	1	1	0.025362971265658993	0.20754716981132074	0.20754716981132074
174	Feb25-FISH2-3L1-rep1-cp190-100x_Position002_1_cmle.ics	68	0	1	1	0.30204993052739343	0.5550847457627118	0.5550847457627118
175	Feb25-FISH2-3L1-rep1-cp190-100x_Position002_1_cmle.ics	69	0	1	1	0.15678927691498284	0.43312101910828027	0.43312101910828027
176	Feb25-FISH2-3L1-rep1-cp190-100x_Position002_1_cmle.ics	70	0	1	1	0.18676369750167077	0.5785714285714285	0.8526315789473683
177	Feb25-FISH2-3L1-rep1-cp190-100x_Position002_1_cmle.ics	71	0	1	1	0.3204957278115091	0.7277486910994764	0.7239583333333334
178	Feb25-FISH2-3L1-rep1-cp190-100x_Position002_1_cmle.ics	72	0	1	1	0.04611449321028908	0.16528925619834708	0.16528925619834708
179	Feb25-FISH2-3L1-rep1-cp190-100x_Position002_1_cmle.ics	73	0	1	1	0.13603775497035278	0.4068965517241379	0.401360544217687
180	Feb25-FISH2-3L1-rep1-cp190-100x_Position002_1_cmle.ics	74	0	1	1	0.0	0.0	0.0
181	Feb25-FISH2-3L1-rep1-cp190-100x_Position002_1_cmle.ics	74	0	2	1	0.09222898642057815	0.7272727272727273	0.38095238095238093
182	Feb25-FISH2-3L1-rep1-cp190-100x_Position002_1_cmle.ics	75	0	1	1	0.07839463845749142	0.293103448275862	0.293103448275862
183	Feb25-FISH2-3L1-rep1-cp190-100x_Position002_1_cmle.ics	77	0	1	1	0.0	0.0	0.0
184	Feb25-FISH2-3L1-rep1-cp190-100x_Position002_1_cmle.ics	78	0	1	1	0.21212666876732975	0.6814814814814815	0.6814814814814815
185	Feb25-FISH2-3L1-rep1-cp190-100x_Position002_1_cmle.ics	79	0	1	1	0.0	0.0	0.0
186	Feb25-FISH2-3L1-rep1-cp190-100x_Position002_1_cmle.ics	79	0	2	1	0.11528623302572269	0.6172839506172839	0.28409090909090906
187	Feb25-FISH2-3L1-rep1-cp190-100x_Position002_1_cmle.ics	80	0	1	1	0.10836905904417933	0.35877862595419846	0.35877862595419846
188	Feb25-FISH2-3L1-rep1-cp190-100x_Position002_1_cmle.ics	81	0	1	1	0.0	0.0	0.0
189	Feb25-FISH2-3L1-rep1-cp190-100x_Position002_1_cmle.ics	81	0	2	1	0.0	0.0	0.0
190	Feb25-FISH2-3L1-rep1-cp190-100x_Position002_1_cmle.ics	82	0	1	1	0.0	0.0	0.0
191	Feb25-FISH2-3L1-rep1-cp190-100x_Position002_1_cmle.ics	83	0	1	1	0.027668695926173444	0.12765957446808507	0.12765957446808507
192	Feb25-FISH2-3L1-rep1-cp190-100x_Position002_1_cmle.ics	84	0	1	1	0.16140072623601176	0.510948905109489	0.5833333333333333
193	Feb25-FISH2-3L1-rep1-cp190-100x_Position002_1_cmle.ics	85	0	1	1	0.013834347963086722	0.11538461538461536	0.1132075471698113
194	Feb25-FISH2-3L1-rep1-cp190-100x_Position002_1_cmle.ics	86	0	1	1	0.0046114493210289076	0.03448275862068965	0.03508771929824561
195	Feb25-FISH2-3L1-rep1-cp190-100x_Position002_1_cmle.ics	87	0	1	1	0.26515833595916216	0.4423076923076922	0.5043859649122806
196	Feb25-FISH2-3L1-rep1-cp190-100x_Position002_1_cmle.ics	88	0	1	1	0.0	0.0	0.0
197	Feb25-FISH2-3L1-rep1-cp190-100x_Position002_1_cmle.ics	89	0	1	1	0.1245091316677805	0.84375	0.39705882352941174
198	Feb25-FISH2-3L1-rep1-cp190-100x_Position002_1_cmle.ics	89	0	2	1	0.0	0.0	0.0
199	Feb25-FISH2-3L1-rep1-cp190-100x_Position002_1_cmle.ics	90	0	1	1	0.13373203030983832	0.19463087248322145	0.6444444444444444
200	Feb25-FISH2-3L1-rep1-cp190-100x_Position002_1_cmle.ics	90	0	1	2	0.0	0.0	0.0
201	Feb25-FISH2-3L1-rep1-cp190-100x_Position002_1_cmle.ics	91	0	1	1	0.0	0.0	0.0
202	Feb25-FISH2-3L1-rep1-cp190-100x_Position002_1_cmle.ics	91	0	2	1	0.0645602904944047	0.42424242424242414	0.2413793103448275
203	Feb25-FISH2-3L1-rep1-cp190-100x_Position002_1_cmle.ics	92	0	1	1	0.0	0.0	0.0
204	Feb25-FISH2-3L1-rep1-cp190-100x_Position002_1_cmle.ics	94	0	1	1	0.08070036311800588	0.33980582524271835	0.33980582524271835
205	Feb25-FISH2-3L1-rep1-cp190-100x_Position002_1_cmle.ics	95	0	1	1	0.0899232617600637	0.29545454545454536	0.29999999999999993
206	Feb25-FISH2-3L1-rep1-cp190-100x_Position002_1_cmle.ics	96	0	1	1	0.0	0.0	0.0
207	Feb25-FISH2-3L1-rep1-cp190-100x_Position002_1_cmle.ics	97	0	1	1	0.0	0.0	0.0
208	Feb25-FISH2-3L1-rep1-cp190-100x_Position002_1_cmle.ics	98	0	1	1	0.0	0.0	0.0
209	Feb25-FISH2-3L1-rep1-cp190-100x_Position002_1_cmle.ics	99	0	1	1	0.0945347110810926	0.5540540540540541	0.35042735042735035
210	Feb25-FISH2-3L1-rep1-cp190-100x_Position002_1_cmle.ics	100	0	1	1	0.07608891379697698	0.3626373626373626	0.36666666666666664
211	Feb25-FISH2-3L1-rep1-cp190-100x_Position002_1_cmle.ics	101	0	1	1	0.0	0.0	0.0
212	Feb25-FISH2-3L1-rep1-cp190-100x_Position002_1_cmle.ics	102	0	1	1	0.050725942531317986	0.32352941176470584	0.32352941176470584
213	Feb25-FISH2-3L1-rep1-cp190-100x_Position002_1_cmle.ics	104	0	1	1	0.14064920429138167	0.5258620689655171	0.5350877192982456
214	Feb25-FISH2-3L1-rep1-cp190-100x_Position002_1_cmle.ics	105	0	1	1	0.09684043574160706	0.3589743589743589	0.44210526315789467
215	Feb25-FISH2-3L1-rep1-cp190-100x_Position002_1_cmle.ics	106	0	1	1	0.41503043889260166	0.6691449814126393	0.6741573033707865
216	Feb25-FISH2-3L1-rep1-cp190-100x_Position002_1_cmle.ics	107	0	1	1	0.1291205809888094	0.6746987951807227	0.6292134831460674
217	Feb25-FISH2-3L1-rep1-cp190-100x_Position002_1_cmle.ics	110	0	1	1	0.0	0.0	0.0
218	Feb25-FISH2-3L1-rep1-cp190-100x_Position002_1_cmle.ics	110	0	2	1	0.17292934953858402	0.9615384615384613	0.5813953488372092
219	Feb25-FISH2-3L1-rep1-cp190-100x_Position002_1_cmle.ics	111	0	1	1	0.0	0.0	0.0
220	Feb25-FISH2-3L1-rep1-cp190-100x_Position002_1_cmle.ics	115	0	1	1	0.0	0.0	0.0
221	Feb25-FISH2-3L1-rep1-cp190-100x_Position002_1_cmle.ics	116	0	1	1	0.009222898642057815	0.04081632653061224	0.04
222	Feb25-FISH2-3L1-rep1-cp190-100x_Position002_1_cmle.ics	117	0	1	1	0.03689159456823126	0.2962962962962962	0.29090909090909095
223	Feb25-FISH2-3L1-rep1-cp190-100x_Position002_1_cmle.ics	119	0	1	1	0.13603775497035278	0.5267857142857142	0.42753623188405804
224	Feb25-FISH2-3L1-rep1-cp190-100x_Position002_1_cmle.ics	120	0	1	1	0.2789926839222489	0.8402777777777778	0.8287671232876711
225	Feb25-FISH2-3L1-rep1-cp190-100x_Position002_1_cmle.ics	121	0	1	1	0.18676369750167077	0.5510204081632653	0.5436241610738255
226	Feb25-FISH2-3L1-rep1-cp190-100x_Position002_1_cmle.ics	122	0	1	1	0.0	0.0	0.0
227	Feb25-FISH2-3L1-rep1-cp190-100x_Position002_1_cmle.ics	123	0	1	1	0.22596101673041646	0.4298245614035088	0.43362831858407075
228	Feb25-FISH2-3L1-rep1-cp190-100x_Position002_1_cmle.ics	126	0	1	1	0.0	0.0	0.0
229	Feb25-FISH2-3L1-rep1-cp190-100x_Position002_1_cmle.ics	127	0	1	1	0.016140072623601176	0.09859154929577463	0.09859154929577463
230	Feb25-FISH2-3L1-rep1-cp190-100x_Position003_2_cmle.ics	1	0	1	1	0.10606333438366487	0.25698324022346364	0.25555555555555554
231	Feb25-FISH2-3L1-rep1-cp190-100x_Position003_2_cmle.ics	3	0	1	1	0.10606333438366487	0.34586466165413526	0.34586466165413526
232	Feb25-FISH2-3L1-rep1-cp190-100x_Position003_2_cmle.ics	5	0	1	1	0.12220340700726605	0.4140625	0.4108527131782945
233	Feb25-FISH2-3L1-rep1-cp190-100x_Position003_2_cmle.ics	6	0	1	1	0.13373203030983832	0.5178571428571428	0.5178571428571428
234	Feb25-FISH2-3L1-rep1-cp190-100x_Position003_2_cmle.ics	7	0	1	1	0.0	0.0	0.0
235	Feb25-FISH2-3L1-rep1-cp190-100x_Position003_2_cmle.ics	8	0	1	1	0.025362971265658993	0.1	0.0990990990990991
236	Feb25-FISH2-3L1-rep1-cp190-100x_Position003_2_cmle.ics	9	0	1	1	0.0	0.0	0.0
237	Feb25-FISH2-3L1-rep1-cp190-100x_Position003_2_cmle.ics	10	0	1	1	0.1590950015754973	0.5702479338842974	0.5564516129032258
238	Feb25-FISH2-3L1-rep1-cp190-100x_Position003_2_cmle.ics	13	0	1	1	0.11067478370469377	0.5161290322580644	0.42477876106194684
239	Feb25-FISH2-3L1-rep1-cp190-100x_Position003_2_cmle.ics	14	0	1	1	0.08300608777852034	0.1299638989169675	0.1299638989169675
240	Feb25-FISH2-3L1-rep1-cp190-100x_Position003_2_cmle.ics	15	0	1	1	0.1245091316677805	0.43902439024390244	0.43902439024390244
241	Feb25-FISH2-3L1-rep1-cp190-100x_Position003_2_cmle.ics	16	0	1	1	0.223655292069902	0.7886178861788617	0.7080291970802919
242	Feb25-FISH2-3L1-rep1-cp190-100x_Position003_2_cmle.ics	17	0	1	1	0.013834347963086722	0.11538461538461536	0.11538461538461536
243	Feb25-FISH2-3L1-rep1-cp190-100x_Position003_2_cmle.ics	18	0	1	1	0.0899232617600637	0.195	0.78
244	Feb25-FISH2-3L1-rep1-cp190-100x_Position003_2_cmle.ics	18	0	1	2	0.0	0.0	0.0
245	Feb25-FISH2-3L1-rep1-cp190-100x_Position003_2_cmle.ics	18	0	2	1	0.0	0.0	0.0
246	Feb25-FISH2-3L1-rep1-cp190-100x_Position003_2_cmle.ics	18	0	2	2	0.0	0.0	0.0
247	Feb25-FISH2-3L1-rep1-cp190-100x_Position003_2_cmle.ics	20	0	1	1	0.06686601515491916	0.26605504587155965	0.26605504587155965
248	Feb25-FISH2-3L1-rep1-cp190-100x_Position003_2_cmle.ics	21	0	1	1	0.0	0.0	0.0
249	Feb25-FISH2-3L1-rep1-cp190-100x_Position003_2_cmle.ics	21	0	1	2	0.0	0.0	0.0
250	Feb25-FISH2-3L1-rep1-cp190-100x_Position003_2_cmle.ics	21	0	2	1	0.0	0.0	0.0
251	Feb25-FISH2-3L1-rep1-cp190-100x_Position003_2_cmle.ics	21	0	2	2	0.09684043574160706	0.39999999999999997	0.2957746478873239
252	Feb25-FISH2-3L1-rep1-cp190-100x_Position003_2_cmle.ics	23	0	1	1	0.07608891379697698	0.30000000000000004	0.32352941176470584
253	Feb25-FISH2-3L1-rep1-cp190-100x_Position003_2_cmle.ics	24	0	1	1	0.14526065361241058	0.4344827586206896	0.7325581395348836
254	Feb25-FISH2-3L1-rep1-cp190-100x_Position003_2_cmle.ics	24	0	1	2	0.0	0.0	0.0
255	Feb25-FISH2-3L1-rep1-cp190-100x_Position003_2_cmle.ics	25	0	1	1	0.15217782759395396	0.7415730337078652	0.5689655172413792
256	Feb25-FISH2-3L1-rep1-cp190-100x_Position003_2_cmle.ics	26	0	1	1	0.02305724660514454	0.10309278350515463	0.10309278350515463
257	Feb25-FISH2-3L1-rep1-cp190-100x_Position003_2_cmle.ics	28	0	1	1	0.24671253867504656	0.84251968503937	0.8492063492063491
258	Feb25-FISH2-3L1-rep1-cp190-100x_Position003_2_cmle.ics	29	0	1	1	0.07378318913646252	0.33684210526315783	0.32989690721649484
259	Feb25-FISH2-3L1-rep1-cp190-100x_Position003_2_cmle.ics	30	0	1	1	0.0	0.0	0.0
260	Feb25-FISH2-3L1-rep1-cp190-100x_Position003_2_cmle.ics	33	0	1	1	0.0	0.0	0.0
261	Feb25-FISH2-3L1-rep1-cp190-100x_Position003_2_cmle.ics	33	0	2	1	0.0	0.0	0.0
262	Feb25-FISH2-3L1-rep1-cp190-100x_Position003_2_cmle.ics	34	0	1	1	0.0	0.0	0.0
263	Feb25-FISH2-3L1-rep1-cp190-100x_Position003_2_cmle.ics	34	0	1	2	0.0	0.0	0.0
264	Feb25-FISH2-3L1-rep1-cp190-100x_Position003_2_cmle.ics	35	0	1	1	0.03689159456823126	0.16842105263157892	0.17021276595744678
265	Feb25-FISH2-3L1-rep1-cp190-100x_Position003_2_cmle.ics	36	0	1	1	0.0023057246605144538	0.009259259259259257	0.009259259259259257
266	Feb25-FISH2-3L1-rep1-cp190-100x_Position003_2_cmle.ics	37	0	1	1	0.027668695926173444	0.12371134020618554	0.21818181818181817
267	Feb25-FISH2-3L1-rep1-cp190-100x_Position003_2_cmle.ics	38	0	1	1	0.0645602904944047	0.2592592592592592	0.2545454545454546
268	Feb25-FISH2-3L1-rep1-cp190-100x_Position003_2_cmle.ics	39	0	1	1	0.04842021787080353	0.27999999999999997	0.27999999999999997
269	Feb25-FISH2-3L1-rep1-cp190-100x_Position003_2_cmle.ics	40	0	1	1	0.0	0.0	0.0
270	Feb25-FISH2-3L1-rep1-cp190-100x_Position003_2_cmle.ics	40	0	1	2	0.0	0.0	0.0
271	Feb25-FISH2-3L1-rep1-cp190-100x_Position003_2_cmle.ics	40	0	1	3	0.0	0.0	0.0
272	Feb25-FISH2-3L1-rep1-cp190-100x_Position003_2_cmle.ics	40	0	2	1	0.0	0.0	0.0
273	Feb25-FISH2-3L1-rep1-cp190-100x_Position003_2_cmle.ics	40	0	2	2	0.3343300757745958	0.4898648648648649	0.7213930348258705
274	Feb25-FISH2-3L1-rep1-cp190-100x_Position003_2_cmle.ics	40	0	2	3	0.0	0.0	0.0
275	Feb25-FISH2-3L1-rep1-cp190-100x_Position003_2_cmle.ics	40	0	3	1	0.0	0.0	0.0
276	Feb25-FISH2-3L1-rep1-cp190-100x_Position003_2_cmle.ics	40	0	3	2	0.0	0.0	0.0
277	Feb25-FISH2-3L1-rep1-cp190-100x_Position003_2_cmle.ics	40	0	3	3	0.0	0.0	0.0
278	Feb25-FISH2-3L1-rep1-cp190-100x_Position003_2_cmle.ics	42	0	1	1	0.0	0.0	0.0
279	Feb25-FISH2-3L1-rep1-cp190-100x_Position003_2_cmle.ics	42	0	1	2	0.057643116512861345	0.16129032258064516	0.3289473684210526
280	Feb25-FISH2-3L1-rep1-cp190-100x_Position003_2_cmle.ics	44	0	1	1	0.11298050836520823	0.4666666666666666	0.4666666666666666
281	Feb25-FISH2-3L1-rep1-cp190-100x_Position003_2_cmle.ics	46	0	1	1	0.15217782759395396	0.6000000000000001	0.5945945945945946
282	Feb25-FISH2-3L1-rep1-cp190-100x_Position003_2_cmle.ics	47	0	1	1	0.0945347110810926	0.3660714285714285	0.3628318584070796
283	Feb25-FISH2-3L1-rep1-cp190-100x_Position003_2_cmle.ics	48	0	1	1	0.027668695926173444	0.23076923076923073	0.14457831325301201
284	Feb25-FISH2-3L1-rep1-cp190-100x_Position003_2_cmle.ics	48	0	2	1	0.0	0.0	0.0
285	Feb25-FISH2-3L1-rep1-cp190-100x_Position003_2_cmle.ics	49	0	1	1	0.0	0.0	0.0
286	Feb25-FISH2-3L1-rep1-cp190-100x_Position003_2_cmle.ics	49	0	1	2	0.0	0.0	0.0
287	Feb25-FISH2-3L1-rep1-cp190-100x_Position003_2_cmle.ics	50	0	1	1	0.0645602904944047	0.3043478260869565	0.30107526881720426
288	Feb25-FISH2-3L1-rep1-cp190-100x_Position003_2_cmle.ics	51	0	1	1	0.11989768234675159	0.5591397849462365	0.5652173913043478
289	Feb25-FISH2-3L1-rep1-cp190-100x_Position003_2_cmle.ics	55	0	1	1	0.12220340700726605	0.4953271028037382	0.48181818181818187
290	Feb25-FISH2-3L1-rep1-cp190-100x_Position003_2_cmle.ics	57	0	1	1	0.23057246605144538	0.7751937984496123	0.7633587786259541
291	Feb25-FISH2-3L1-rep1-cp190-100x_Position003_2_cmle.ics	58	0	1	1	0.10145188506263597	0.6197183098591549	0.7457627118644068
292	Feb25-FISH2-3L1-rep1-cp190-100x_Position003_2_cmle.ics	59	0	1	1	0.2144323934278442	0.738095238095238	0.732283464566929
293	Feb25-FISH2-3L1-rep1-cp190-100x_Position003_2_cmle.ics	60	0	1	1	0.016140072623601176	0.10144927536231885	0.030042918454935626
294	Feb25-FISH2-3L1-rep1-cp190-100x_Position003_2_cmle.ics	60	0	2	1	0.0	0.0	0.0
295	Feb25-FISH2-3L1-rep1-cp190-100x_Position003_2_cmle.ics	61	0	1	1	0.16601217555704068	0.49655172413793097	0.49315068493150677
296	Feb25-FISH2-3L1-rep1-cp190-100x_Position003_2_cmle.ics	62	0	1	1	0.0	0.0	0.0
297	Feb25-FISH2-3L1-rep1-cp190-100x_Position003_2_cmle.ics	63	0	1	1	0.11528623302572269	0.6849315068493149	0.35971223021582727
298	Feb25-FISH2-3L1-rep1-cp190-100x_Position003_2_cmle.ics	64	0	1	1	0.10145188506263597	0.41904761904761906	0.41904761904761906
299	Feb25-FISH2-3L1-rep1-cp190-100x_Position003_2_cmle.ics	66	0	1	1	0.13142630564932387	0.5135135135135135	0.5089285714285713
300	Feb25-FISH2-3L1-rep1-cp190-100x_Position003_2_cmle.ics	68	0	1	1	0.0945347110810926	0.5942028985507246	0.39805825242718434
301	Feb25-FISH2-3L1-rep1-cp190-100x_Position003_2_cmle.ics	69	0	1	1	0.050725942531317986	0.3492063492063492	0.34375
302	Feb25-FISH2-3L1-rep1-cp190-100x_Position003_2_cmle.ics	70	0	1	1	0.19137514682269965	0.6058394160583941	0.5971223021582732
303	Feb25-FISH2-3L1-rep1-cp190-100x_Position003_2_cmle.ics	71	0	1	1	0.14526065361241058	0.5675675675675675	0.5575221238938053
304	Feb25-FISH2-3L1-rep1-cp190-100x_Position003_2_cmle.ics	73	0	1	1	0.01152862330257227	0.04950495049504951	0.04950495049504951
305	Feb25-FISH2-3L1-rep1-cp190-100x_Position003_2_cmle.ics	74	0	1	1	0.09222898642057815	0.449438202247191	0.43956043956043955
306	Feb25-FISH2-3L1-rep1-cp190-100x_Position003_2_cmle.ics	76	0	1	1	0.20290377012527194	0.7333333333333333	0.7333333333333333
307	Feb25-FISH2-3L1-rep1-cp190-100x_Position003_2_cmle.ics	77	0	1	1	0.1590950015754973	0.6831683168316831	0.6831683168316831
308	Feb25-FISH2-3L1-rep1-cp190-100x_Position003_2_cmle.ics	78	0	1	1	0.0	0.0	0.0
309	Feb25-FISH2-3L1-rep1-cp190-100x_Position003_2_cmle.ics	79	0	1	1	0.1798465235201274	0.6964285714285713	0.6842105263157895
310	Feb25-FISH2-3L1-rep1-cp190-100x_Position003_2_cmle.ics	80	0	1	1	0.01152862330257227	0.04310344827586206	0.08196721311475409
311	Feb25-FISH2-3L1-rep1-cp190-100x_Position003_2_cmle.ics	80	0	1	2	0.0	0.0	0.0
312	Feb25-FISH2-3L1-rep1-cp190-100x_Position003_2_cmle.ics	81	0	1	1	0.10375760972315042	0.4128440366972477	0.4090909090909091
313	Feb25-FISH2-3L1-rep1-cp190-100x_Position003_2_cmle.ics	83	0	1	1	0.0	0.0	0.0
314	Feb25-FISH2-3L1-rep1-cp190-100x_Position003_2_cmle.ics	84	0	1	1	0.13373203030983832	0.4833333333333333	0.4793388429752065
315	Feb25-FISH2-3L1-rep1-cp190-100x_Position003_2_cmle.ics	85	0	1	1	0.08070036311800588	0.21472392638036805	0.19444444444444442
316	Feb25-FISH2-3L1-rep1-cp190-100x_Position003_2_cmle.ics	85	0	1	2	0.0	0.0	0.0
317	Feb25-FISH2-3L1-rep1-cp190-100x_Position003_2_cmle.ics	85	0	2	1	0.0	0.0	0.0
318	Feb25-FISH2-3L1-rep1-cp190-100x_Position003_2_cmle.ics	85	0	2	2	0.050725942531317986	0.25581395348837205	0.3142857142857143
319	Feb25-FISH2-3L1-rep1-cp190-100x_Position003_2_cmle.ics	86	0	1	1	0.19829232080424303	0.6056338028169013	0.6056338028169013
320	Feb25-FISH2-3L1-rep1-cp190-100x_Position003_2_cmle.ics	87	0	1	1	0.0	0.0	0.0
321	Feb25-FISH2-3L1-rep1-cp190-100x_Position003_2_cmle.ics	89	0	1	1	0.1590950015754973	0.6106194690265486	0.48251748251748244
322	Feb25-FISH2-3L1-rep1-cp190-100x_Position003_2_cmle.ics	92	0	1	1	0.19598659614372857	0.48571428571428565	0.4829545454545454
323	Feb25-FISH2-3L1-rep1-cp190-100x_Position003_2_cmle.ics	93	0	1	1	0.0	0.0	0.0
324	Feb25-FISH2-3L1-rep1-cp190-100x_Position003_2_cmle.ics	95	0	1	1	0.15217782759395396	0.4203821656050956	0.4203821656050956
325	Feb25-FISH2-3L1-rep1-cp190-100x_Position003_2_cmle.ics	96	0	1	1	0.0	0.0	0.0
326	Feb25-FISH2-3L1-rep1-cp190-100x_Position003_2_cmle.ics	97	0	1	1	0.2559354373171044	0.555	0.6607142857142858
327	Feb25-FISH2-3L1-rep1-cp190-100x_Position003_2_cmle.ics	97	0	1	2	0.0	0.0	0.0
328	Feb25-FISH2-3L1-rep1-cp190-100x_Position003_2_cmle.ics	97	0	2	1	0.0	0.0	0.0
329	Feb25-FISH2-3L1-rep1-cp190-100x_Position003_2_cmle.ics	97	0	2	2	0.057643116512861345	0.43859649122807015	0.28089887640449435
330	Feb25-FISH2-3L1-rep1-cp190-100x_Position003_2_cmle.ics	99	0	1	1	0.15678927691498284	0.5439999999999999	0.5396825396825395
331	Feb25-FISH2-3L1-rep1-cp190-100x_Position003_2_cmle.ics	100	0	1	1	0.15448355225446841	0.5193798449612403	0.5114503816793893
332	Feb25-FISH2-3L1-rep1-cp190-100x_Position003_2_cmle.ics	102	0	1	1	0.03458586990771681	0.15625000000000003	0.10416666666666667
333	Feb25-FISH2-3L1-rep1-cp190-100x_Position003_2_cmle.ics	103	0	1	1	0.03689159456823126	0.1818181818181818	0.1797752808988764
334	Feb25-FISH2-3L1-rep1-cp190-100x_Position003_2_cmle.ics	104	0	1	1	0.11528623302572269	0.16722408026755853	0.16666666666666666
335	Feb25-FISH2-3L1-rep1-cp190-100x_Position003_2_cmle.ics	105	0	1	1	0.11067478370469377	0.4324324324324324	0.43636363636363634
336	Feb25-FISH2-3L1-rep1-cp190-100x_Position003_2_cmle.ics	106	0	1	1	0.19598659614372857	0.6746031746031745	0.6746031746031745
337	Feb25-FISH2-3L1-rep1-cp190-100x_Position003_2_cmle.ics	107	0	1	1	0.0046114493210289076	0.030769230769230764	0.02222222222222222
338	Feb25-FISH2-3L1-rep1-cp190-100x_Position003_2_cmle.ics	108	0	1	1	0.0	0.0	0.0
339	Feb25-FISH2-3L1-rep1-cp190-100x_Position003_2_cmle.ics	109	0	1	1	0.13373203030983832	0.453125	0.45669291338582674
340	Feb25-FISH2-3L1-rep1-cp190-100x_Position003_2_cmle.ics	111	0	1	1	0.03458586990771681	0.13513513513513514	0.13761467889908258
341	Feb25-FISH2-3L1-rep1-cp190-100x_Position003_2_cmle.ics	112	0	1	1	0.0	0.0	0.0
342	Feb25-FISH2-3L1-rep1-cp190-100x_Position003_2_cmle.ics	113	0	1	1	0.19829232080424303	0.735042735042735	0.735042735042735
343	Feb25-FISH2-3L1-rep1-cp190-100x_Position003_2_cmle.ics	116	0	1	1	0.21904384274887312	0.6934306569343066	0.6834532374100718
344	Feb25-FISH2-3L1-rep1-cp190-100x_Position003_2_cmle.ics	117	0	1	1	0.1590950015754973	0.5390625	0.5390625
345	Feb25-FISH2-3L1-rep1-cp190-100x_Position003_2_cmle.ics	118	0	1	1	0.0	0.0	0.0
346	Feb25-FISH2-3L1-rep1-cp190-100x_Position003_2_cmle.ics	119	0	1	1	0.15448355225446841	0.3333333333333333	0.3130841121495327
347	Feb25-FISH2-3L1-rep1-cp190-100x_Position003_2_cmle.ics	120	0	1	1	0.009222898642057815	0.04210526315789473	0.04210526315789473
348	Feb25-FISH2-3L1-rep1-cp190-100x_Position003_2_cmle.ics	121	0	1	1	0.0	0.0	0.0
349	Feb25-FISH2-3L1-rep1-cp190-100x_Position003_2_cmle.ics	123	0	1	1	0.0899232617600637	0.41052631578947363	0.41052631578947363
350	Feb25-FISH2-3L1-rep1-cp190-100x_Position003_2_cmle.ics	124	0	1	1	0.07839463845749142	0.33999999999999997	0.3434343434343434
351	Feb25-FISH2-3L1-rep1-cp190-100x_Position004_3_cmle.ics	1	0	1	1	0.0	0.0	0.0
352	Feb25-FISH2-3L1-rep1-cp190-100x_Position004_3_cmle.ics	1	0	2	1	0.17292934953858402	0.5639097744360901	0.35885167464114825
353	Feb25-FISH2-3L1-rep1-cp190-100x_Position004_3_cmle.ics	2	0	1	1	0.02305724660514454	0.09345794392523363	0.09433962264150943
354	Feb25-FISH2-3L1-rep1-cp190-100x_Position004_3_cmle.ics	4	0	1	1	0.0023057246605144538	0.011627906976744184	0.014285714285714284
355	Feb25-FISH2-3L1-rep1-cp190-100x_Position004_3_cmle.ics	6	0	1	1	0.22596101673041646	0.597560975609756	0.6086956521739131
356	Feb25-FISH2-3L1-rep1-cp190-100x_Position004_3_cmle.ics	9	0	1	1	0.0	0.0	0.0
357	Feb25-FISH2-3L1-rep1-cp190-100x_Position004_3_cmle.ics	10	0	1	1	0.2444068140145321	0.4976525821596244	0.41897233201581024
358	Feb25-FISH2-3L1-rep1-cp190-100x_Position004_3_cmle.ics	11	0	1	1	0.0046114493210289076	0.028169014084507036	0.028169014084507036
359	Feb25-FISH2-3L1-rep1-cp190-100x_Position004_3_cmle.ics	12	0	1	1	0.0	0.0	0.0
360	Feb25-FISH2-3L1-rep1-cp190-100x_Position004_3_cmle.ics	13	0	1	1	0.05533739185234689	0.41379310344827575	0.42105263157894735
361	Feb25-FISH2-3L1-rep1-cp190-100x_Position004_3_cmle.ics	14	0	1	1	0.03689159456823126	0.14035087719298245	0.16666666666666669
362	Feb25-FISH2-3L1-rep1-cp190-100x_Position004_3_cmle.ics	15	0	1	1	0.03919731922874571	0.32692307692307687	0.09444444444444443
363	Feb25-FISH2-3L1-rep1-cp190-100x_Position004_3_cmle.ics	15	0	2	1	0.0	0.0	0.0
364	Feb25-FISH2-3L1-rep1-cp190-100x_Position004_3_cmle.ics	16	0	1	1	0.027668695926173444	0.07058823529411765	0.07741935483870967
365	Feb25-FISH2-3L1-rep1-cp190-100x_Position004_3_cmle.ics	17	0	1	1	0.11989768234675159	0.48598130841121484	0.48148148148148134
366	Feb25-FISH2-3L1-rep1-cp190-100x_Position004_3_cmle.ics	18	0	1	1	0.12681485632829495	0.5670103092783504	0.5612244897959183
367	Feb25-FISH2-3L1-rep1-cp190-100x_Position004_3_cmle.ics	19	0	1	1	0.10606333438366487	0.40350877192982454	0.39655172413793094
368	Feb25-FISH2-3L1-rep1-cp190-100x_Position004_3_cmle.ics	20	0	1	1	0.1291205809888094	0.5090909090909091	0.5137614678899082
369	Feb25-FISH2-3L1-rep1-cp190-100x_Position004_3_cmle.ics	21	0	1	1	0.07839463845749142	0.35789473684210515	0.346938775510204
370	Feb25-FISH2-3L1-rep1-cp190-100x_Position004_3_cmle.ics	23	0	1	1	0.1245091316677805	0.524271844660194	0.5294117647058822
371	Feb25-FISH2-3L1-rep1-cp190-100x_Position004_3_cmle.ics	24	0	1	1	0.0	0.0	0.0
372	Feb25-FISH2-3L1-rep1-cp190-100x_Position004_3_cmle.ics	25	0	1	1	0.0	0.0	0.0
373	Feb25-FISH2-3L1-rep1-cp190-100x_Position004_3_cmle.ics	26	0	1	1	0.13834347963086724	0.576923076923077	0.576923076923077
374	Feb25-FISH2-3L1-rep1-cp190-100x_Position004_3_cmle.ics	28	0	1	1	0.0	0.0	0.0
375	Feb25-FISH2-3L1-rep1-cp190-100x_Position004_3_cmle.ics	30	0	1	1	0.0	0.0	0.0
376	Feb25-FISH2-3L1-rep1-cp190-100x_Position004_3_cmle.ics	31	0	1	1	0.06917173981543362	0.5357142857142857	0.5454545454545455
377	Feb25-FISH2-3L1-rep1-cp190-100x_Position004_3_cmle.ics	32	0	1	1	0.08070036311800588	0.26923076923076916	0.2713178294573643
378	Feb25-FISH2-3L1-rep1-cp190-100x_Position004_3_cmle.ics	33	0	1	1	0.22826674139093092	0.6780821917808217	0.6780821917808217
379	Feb25-FISH2-3L1-rep1-cp190-100x_Position004_3_cmle.ics	34	0	1	1	0.0	0.0	0.0
380	Feb25-FISH2-3L1-rep1-cp190-100x_Position004_3_cmle.ics	35	0	1	1	0.14064920429138167	0.5809523809523809	0.5865384615384615
381	Feb25-FISH2-3L1-rep1-cp190-100x_Position004_3_cmle.ics	36	0	1	1	0.09684043574160706	0.65625	0.21
382	Feb25-FISH2-3L1-rep1-cp190-100x_Position004_3_cmle.ics	36	0	2	1	0.0	0.0	0.0
383	Feb25-FISH2-3L1-rep1-cp190-100x_Position004_3_cmle.ics	38	0	1	1	0.059948841173375796	0.2241379310344827	0.22222222222222218
384	Feb25-FISH2-3L1-rep1-cp190-100x_Position004_3_cmle.ics	39	0	1	1	0.07147746447594806	0.3039215686274509	0.3039215686274509
385	Feb25-FISH2-3L1-rep1-cp190-100x_Position004_3_cmle.ics	40	0	1	1	0.0	0.0	0.0
386	Feb25-FISH2-3L1-rep1-cp190-100x_Position004_3_cmle.ics	42	0	1	1	0.0	0.0	0.0
387	Feb25-FISH2-3L1-rep1-cp190-100x_Position004_3_cmle.ics	42	0	1	2	0.0	0.0	0.0
388	Feb25-FISH2-3L1-rep1-cp190-100x_Position004_3_cmle.ics	42	0	2	1	0.18215224818064185	0.35585585585585583	0.4647058823529412
389	Feb25-FISH2-3L1-rep1-cp190-100x_Position004_3_cmle.ics	42	0	2	2	0.0	0.0	0.0
390	Feb25-FISH2-3L1-rep1-cp190-100x_Position004_3_cmle.ics	43	0	1	1	0.025362971265658993	0.0909090909090909	0.0909090909090909
391	Feb25-FISH2-3L1-rep1-cp190-100x_Position004_3_cmle.ics	44	0	1	1	0.1245091316677805	0.5142857142857142	0.41860465116279066
392	Feb25-FISH2-3L1-rep1-cp190-100x_Position004_3_cmle.ics	45	0	1	1	0.059948841173375796	0.22807017543859648	0.2260869565217391
393	Feb25-FISH2-3L1-rep1-cp190-100x_Position004_3_cmle.ics	46	0	1	1	0.053031667191832436	0.24468085106382975	0.1825396825396825
394	Feb25-FISH2-3L1-rep1-cp190-100x_Position004_3_cmle.ics	47	0	1	1	0.1890694221621852	0.2928571428571428	0.6074074074074074
395	Feb25-FISH2-3L1-rep1-cp190-100x_Position004_3_cmle.ics	47	0	1	2	0.0	0.0	0.0
396	Feb25-FISH2-3L1-rep1-cp190-100x_Position004_3_cmle.ics	48	0	1	1	0.01844579728411563	0.14285714285714282	0.14285714285714282
397	Feb25-FISH2-3L1-rep1-cp190-100x_Position004_3_cmle.ics	49	0	1	1	0.009222898642057815	0.035714285714285705	0.05263157894736842
398	Feb25-FISH2-3L1-rep1-cp190-100x_Position004_3_cmle.ics	50	0	1	1	0.03689159456823126	0.20779220779220778	0.21052631578947367
399	Feb25-FISH2-3L1-rep1-cp190-100x_Position004_3_cmle.ics	51	0	1	1	0.0	0.0	0.0
400	Feb25-FISH2-3L1-rep1-cp190-100x_Position004_3_cmle.ics	51	0	1	2	0.0899232617600637	0.46987951807228906	0.6842105263157895
401	Feb25-FISH2-3L1-rep1-cp190-100x_Position004_3_cmle.ics	51	0	2	1	0.0	0.0	0.0
402	Feb25-FISH2-3L1-rep1-cp190-100x_Position004_3_cmle.ics	51	0	2	2	0.0	0.0	0.0
403	Feb25-FISH2-3L1-rep1-cp190-100x_Position004_3_cmle.ics	52	0	1	1	0.10836905904417933	0.415929203539823	0.4196428571428571
404	Feb25-FISH2-3L1-rep1-cp190-100x_Position004_3_cmle.ics	53	0	1	1	0.0	0.0	0.0
405	Feb25-FISH2-3L1-rep1-cp190-100x_Position004_3_cmle.ics	55	0	1	1	0.09914616040212151	0.4095238095238095	0.4095238095238095
406	Feb25-FISH2-3L1-rep1-cp190-100x_Position004_3_cmle.ics	56	0	1	1	0.14064920429138167	0.6039603960396039	0.5980392156862744
407	Feb25-FISH2-3L1-rep1-cp190-100x_Position004_3_cmle.ics	57	0	1	1	0.0	0.0	0.0
408	Feb25-FISH2-3L1-rep1-cp190-100x_Position004_3_cmle.ics	59	0	1	1	0.03689159456823126	0.2352941176470588	0.30769230769230765
409	Feb25-FISH2-3L1-rep1-cp190-100x_Position004_3_cmle.ics	61	0	1	1	0.03919731922874571	0.17894736842105258	0.17708333333333334
410	Feb25-FISH2-3L1-rep1-cp190-100x_Position004_3_cmle.ics	63	0	1	1	0.09684043574160706	0.44210526315789467	0.4468085106382978
411	Feb25-FISH2-3L1-rep1-cp190-100x_Position004_3_cmle.ics	64	0	1	1	0.14064920429138167	0.5041322314049586	0.7624999999999998
412	Feb25-FISH2-3L1-rep1-cp190-100x_Position004_3_cmle.ics	65	0	1	1	0.0	0.0	0.0
413	Feb25-FISH2-3L1-rep1-cp190-100x_Position004_3_cmle.ics	65	0	1	2	0.0	0.0	0.0
414	Feb25-FISH2-3L1-rep1-cp190-100x_Position004_3_cmle.ics	68	0	1	1	0.05533739185234689	0.2580645161290322	0.25
415	Feb25-FISH2-3L1-rep1-cp190-100x_Position004_3_cmle.ics	69	0	1	1	0.35738732237974036	0.5615942028985508	0.5595667870036101
416	Feb25-FISH2-3L1-rep1-cp190-100x_Position004_3_cmle.ics	70	0	1	1	0.1936808714832141	0.6511627906976744	0.5637583892617448
417	Feb25-FISH2-3L1-rep1-cp190-100x_Position004_3_cmle.ics	72	0	1	1	0.11298050836520823	0.4949494949494949	0.49
418	Feb25-FISH2-3L1-rep1-cp190-100x_Position004_3_cmle.ics	74	0	1	1	0.057643116512861345	0.211864406779661	0.2747252747252747
419	Feb25-FISH2-3L1-rep1-cp190-100x_Position004_3_cmle.ics	75	0	1	1	0.0	0.0	0.0
420	Feb25-FISH2-3L1-rep1-cp190-100x_Position004_3_cmle.ics	79	0	1	1	0.0	0.0	0.0
421	Feb25-FISH2-3L1-rep1-cp190-100x_Position004_3_cmle.ics	80	0	1	1	0.0	0.0	0.0
422	Feb25-FISH2-3L1-rep1-cp190-100x_Position004_3_cmle.ics	82	0	1	1	0.04611449321028908	0.34482758620689646	0.21052631578947364
423	Feb25-FISH2-3L1-rep1-cp190-100x_Position004_3_cmle.ics	83	0	1	1	0.1590950015754973	0.575	0.6969696969696969
424	Feb25-FISH2-3L1-rep1-cp190-100x_Position004_3_cmle.ics	84	0	1	1	0.02305724660514454	0.08130081300813008	0.08130081300813008
425	Feb25-FISH2-3L1-rep1-cp190-100x_Position004_3_cmle.ics	86	0	1	1	0.14295492895189613	0.7654320987654321	0.5081967213114753
426	Feb25-FISH2-3L1-rep1-cp190-100x_Position004_3_cmle.ics	87	0	1	1	0.13834347963086724	0.47244094488188976	0.47619047619047616
427	Feb25-FISH2-3L1-rep1-cp190-100x_Position004_3_cmle.ics	88	0	1	1	0.08300608777852034	0.36734693877551017	0.37113402061855666
428	Feb25-FISH2-3L1-rep1-cp190-100x_Position004_3_cmle.ics	89	0	1	1	0.0	0.0	0.0
429	Feb25-FISH2-3L1-rep1-cp190-100x_Position004_3_cmle.ics	89	0	1	2	0.0	0.0	0.0
430	Feb25-FISH2-3L1-rep1-cp190-100x_Position004_3_cmle.ics	89	0	2	1	0.2559354373171044	0.3992805755395683	0.45491803278688525
431	Feb25-FISH2-3L1-rep1-cp190-100x_Position004_3_cmle.ics	89	0	2	2	0.0	0.0	0.0
432	Feb25-FISH2-3L1-rep1-cp190-100x_Position004_3_cmle.ics	89	0	3	1	0.0	0.0	0.0
433	Feb25-FISH2-3L1-rep1-cp190-100x_Position004_3_cmle.ics	89	0	3	2	0.0645602904944047	0.5384615384615384	0.19718309859154926
434	Feb25-FISH2-3L1-rep1-cp190-100x_Position004_3_cmle.ics	93	0	1	1	0.1498721029334395	0.2708333333333333	0.2708333333333333
435	Feb25-FISH2-3L1-rep1-cp190-100x_Position004_3_cmle.ics	94	0	1	1	0.0	0.0	0.0
436	Feb25-FISH2-3L1-rep1-cp190-100x_Position004_3_cmle.ics	94	0	2	1	0.08070036311800588	0.2941176470588235	0.14462809917355368
437	Feb25-FISH2-3L1-rep1-cp190-100x_Position004_3_cmle.ics	94	0	3	1	0.0	0.0	0.0
438	Feb25-FISH2-3L1-rep1-cp190-100x_Position004_3_cmle.ics	95	0	1	1	0.0	0.0	0.0
439	Feb25-FISH2-3L1-rep1-cp190-100x_Position004_3_cmle.ics	95	0	1	2	0.0	0.0	0.0
440	Feb25-FISH2-3L1-rep1-cp190-100x_Position004_3_cmle.ics	95	0	2	1	0.0	0.0	0.0
441	Feb25-FISH2-3L1-rep1-cp190-100x_Position004_3_cmle.ics	95	0	2	2	0.0	0.0	0.0
442	Feb25-FISH2-3L1-rep1-cp190-100x_Position004_3_cmle.ics	96	0	1	1	0.027668695926173444	0.0839160839160839	0.0839160839160839
443	Feb25-FISH2-3L1-rep1-cp190-100x_Position004_3_cmle.ics	97	0	1	1	0.0	0.0	0.0
444	Feb25-FISH2-3L1-rep1-cp190-100x_Position004_3_cmle.ics	99	0	1	1	0.0	0.0	0.0
445	Feb25-FISH2-3L1-rep1-cp190-100x_Position004_3_cmle.ics	102	0	1	1	0.17754079885961294	0.6695652173913043	0.6637931034482757
446	Feb25-FISH2-3L1-rep1-cp190-100x_Position004_3_cmle.ics	103	0	1	1	0.15678927691498284	0.6732673267326732	0.6666666666666665
447	Feb25-FISH2-3L1-rep1-cp190-100x_Position004_3_cmle.ics	105	0	1	1	0.0	0.0	0.0
448	Feb25-FISH2-3L1-rep1-cp190-100x_Position004_3_cmle.ics	106	0	1	1	0.12220340700726605	0.43801652892561976	0.5353535353535354
449	Feb25-FISH2-3L1-rep1-cp190-100x_Position004_3_cmle.ics	107	0	1	1	0.10836905904417933	0.4272727272727273	0.42342342342342343
450	Feb25-FISH2-3L1-rep1-cp190-100x_Position004_3_cmle.ics	108	0	1	1	0.0	0.0	0.0
451	Feb25-FISH2-3L1-rep1-cp190-100x_Position004_3_cmle.ics	109	0	1	1	0.0	0.0	0.0
452	Feb25-FISH2-3L1-rep1-cp190-100x_Position004_3_cmle.ics	109	0	2	1	0.0	0.0	0.0
453	Feb25-FISH2-3L1-rep1-cp190-100x_Position004_3_cmle.ics	109	0	3	1	0.15217782759395396	0.7252747252747253	0.2920353982300885
454	Feb25-FISH2-3L1-rep1-cp190-100x_Position004_3_cmle.ics	111	0	1	1	0.0	0.0	0.0
455	Feb25-FISH2-3L1-rep1-cp190-100x_Position004_3_cmle.ics	111	0	1	2	0.0853118124390348	0.2868217054263566	0.5522388059701493
456	Feb25-FISH2-3L1-rep1-cp190-100x_Position004_3_cmle.ics	112	0	1	1	0.0	0.0	0.0
457	Feb25-FISH2-3L1-rep1-cp190-100x_Position004_3_cmle.ics	113	0	1	1	0.0	0.0	0.0
458	Feb25-FISH2-3L1-rep1-cp190-100x_Position004_3_cmle.ics	114	0	1	1	0.16140072623601176	0.5263157894736841	0.5147058823529411
459	Feb25-FISH2-3L1-rep1-cp190-100x_Position004_3_cmle.ics	115	0	1	1	0.08761753709954924	0.7169811320754715	0.6909090909090909
460	Feb25-FISH2-3L1-rep1-cp190-100x_Position004_3_cmle.ics	116	0	1	1	0.0	0.0	0.0
461	Feb25-FISH2-3L1-rep1-cp190-100x_Position004_3_cmle.ics	116	0	1	2	0.0	0.0	0.0
462	Feb25-FISH2-3L1-rep1-cp190-100x_Position004_3_cmle.ics	116	0	2	1	0.0	0.0	0.0
463	Feb25-FISH2-3L1-rep1-cp190-100x_Position004_3_cmle.ics	116	0	2	2	0.0	0.0	0.0
464	Feb25-FISH2-3L1-rep1-cp190-100x_Position004_3_cmle.ics	117	0	1	1	0.15448355225446841	0.5929203539823009	0.5929203539823009
465	Feb25-FISH2-3L1-rep1-cp190-100x_Position004_3_cmle.ics	119	0	1	1	0.07608891379697698	0.2682926829268293	0.2727272727272727
466	Feb25-FISH2-3L1-rep1-cp190-100x_Position004_3_cmle.ics	120	0	1	1	0.13373203030983832	0.5043478260869565	0.4873949579831932
467	Feb25-FISH2-3L1-rep1-cp190-100x_Position004_3_cmle.ics	121	0	1	1	0.050725942531317986	0.31884057971014496	0.32352941176470584
468	Feb25-FISH2-3L1-rep1-cp190-100x_Position004_3_cmle.ics	122	0	1	1	0.0	0.0	0.0
469	Feb25-FISH2-3L1-rep1-cp190-100x_Position004_3_cmle.ics	124	0	1	1	0.03228014524720235	0.1414141414141414	0.1414141414141414
470	Feb25-FISH2-3L1-rep1-cp190-100x_Position004_3_cmle.ics	127	0	1	1	0.19829232080424303	0.671875	0.671875
471	Feb25-FISH2-3L1-rep1-cp190-100x_Position005_4_cmle.ics	3	0	1	1	0.10375760972315042	0.47872340425531906	0.47872340425531906
472	Feb25-FISH2-3L1-rep1-cp190-100x_Position005_4_cmle.ics	4	0	1	1	0.4081132649110583	0.7564102564102563	0.75
473	Feb25-FISH2-3L1-rep1-cp190-100x_Position005_4_cmle.ics	6	0	1	1	0.0	0.0	0.0
474	Feb25-FISH2-3L1-rep1-cp190-100x_Position005_4_cmle.ics	7	0	1	1	0.19829232080424303	0.6466165413533834	0.6564885496183205
475	Feb25-FISH2-3L1-rep1-cp190-100x_Position005_4_cmle.ics	8	0	1	1	0.22826674139093092	0.48292682926829267	0.9801980198019802
476	Feb25-FISH2-3L1-rep1-cp190-100x_Position005_4_cmle.ics	8	0	1	2	0.0	0.0	0.0
477	Feb25-FISH2-3L1-rep1-cp190-100x_Position005_4_cmle.ics	9	0	1	1	0.09222898642057815	0.5479452054794519	0.4878048780487804
478	Feb25-FISH2-3L1-rep1-cp190-100x_Position005_4_cmle.ics	10	0	1	1	0.11528623302572269	0.847457627118644	0.23584905660377356
479	Feb25-FISH2-3L1-rep1-cp190-100x_Position005_4_cmle.ics	10	0	2	1	0.0	0.0	0.0
480	Feb25-FISH2-3L1-rep1-cp190-100x_Position005_4_cmle.ics	11	0	1	1	0.0	0.0	0.0
481	Feb25-FISH2-3L1-rep1-cp190-100x_Position005_4_cmle.ics	12	0	1	1	0.11989768234675159	0.4521739130434782	0.45614035087719296
482	Feb25-FISH2-3L1-rep1-cp190-100x_Position005_4_cmle.ics	14	0	1	1	0.13834347963086724	0.6122448979591837	0.6122448979591837
483	Feb25-FISH2-3L1-rep1-cp190-100x_Position005_4_cmle.ics	15	0	1	1	0.1498721029334395	0.7065217391304347	0.6989247311827956
484	Feb25-FISH2-3L1-rep1-cp190-100x_Position005_4_cmle.ics	18	0	1	1	0.029974420586687898	0.08280254777070063	0.08227848101265822
485	Feb25-FISH2-3L1-rep1-cp190-100x_Position005_4_cmle.ics	19	0	1	1	0.0	0.0	0.0
486	Feb25-FISH2-3L1-rep1-cp190-100x_Position005_4_cmle.ics	19	0	1	2	0.0	0.0	0.0
487	Feb25-FISH2-3L1-rep1-cp190-100x_Position005_4_cmle.ics	22	0	1	1	0.06686601515491916	0.39726027397260266	0.39726027397260266
488	Feb25-FISH2-3L1-rep1-cp190-100x_Position005_4_cmle.ics	23	0	1	1	0.1291205809888094	0.5137614678899082	0.5185185185185184
489	Feb25-FISH2-3L1-rep1-cp190-100x_Position005_4_cmle.ics	24	0	1	1	0.23748964003298875	0.553763440860215	0.553763440860215
490	Feb25-FISH2-3L1-rep1-cp190-100x_Position005_4_cmle.ics	25	0	1	1	0.10606333438366487	0.4554455445544554	0.4509803921568627
491	Feb25-FISH2-3L1-rep1-cp190-100x_Position005_4_cmle.ics	26	0	1	1	0.0	0.0	0.0
492	Feb25-FISH2-3L1-rep1-cp190-100x_Position005_4_cmle.ics	27	0	1	1	0.21212666876732975	0.6174496644295301	0.6133333333333333
493	Feb25-FISH2-3L1-rep1-cp190-100x_Position005_4_cmle.ics	28	0	1	1	0.2351839153724743	0.75	0.7445255474452555
494	Feb25-FISH2-3L1-rep1-cp190-100x_Position005_4_cmle.ics	29	0	1	1	0.013834347963086722	0.04918032786885245	0.05172413793103447
495	Feb25-FISH2-3L1-rep1-cp190-100x_Position005_4_cmle.ics	30	0	1	1	0.07147746447594806	0.3406593406593406	0.3444444444444444
496	Feb25-FISH2-3L1-rep1-cp190-100x_Position005_4_cmle.ics	31	0	1	1	0.20520949478578637	0.7542372881355931	0.7606837606837605
497	Feb25-FISH2-3L1-rep1-cp190-100x_Position005_4_cmle.ics	32	0	1	1	0.20751521944630083	0.8181818181818182	0.8181818181818182
498	Feb25-FISH2-3L1-rep1-cp190-100x_Position005_4_cmle.ics	33	0	1	1	0.12220340700726605	0.4416666666666666	0.4416666666666666
499	Feb25-FISH2-3L1-rep1-cp190-100x_Position005_4_cmle.ics	34	0	1	1	0.14756637827292504	0.6666666666666667	0.6597938144329897
500	Feb25-FISH2-3L1-rep1-cp190-100x_Position005_4_cmle.ics	35	0	1	1	0.01844579728411563	0.07207207207207207	0.07272727272727274
501	Feb25-FISH2-3L1-rep1-cp190-100x_Position005_4_cmle.ics	36	0	1	1	0.1245091316677805	0.5346534653465347	0.5454545454545455
502	Feb25-FISH2-3L1-rep1-cp190-100x_Position005_4_cmle.ics	37	0	1	1	0.14756637827292504	0.6037735849056604	0.6037735849056604
503	Feb25-FISH2-3L1-rep1-cp190-100x_Position005_4_cmle.ics	38	0	1	1	0.1291205809888094	0.44799999999999995	0.44799999999999995
504	Feb25-FISH2-3L1-rep1-cp190-100x_Position005_4_cmle.ics	39	0	1	1	0.08761753709954924	0.38	0.6785714285714284
505	Feb25-FISH2-3L1-rep1-cp190-100x_Position005_4_cmle.ics	41	0	1	1	0.11298050836520823	0.4757281553398057	0.4757281553398057
506	Feb25-FISH2-3L1-rep1-cp190-100x_Position005_4_cmle.ics	42	0	1	1	0.0	0.0	0.0
507	Feb25-FISH2-3L1-rep1-cp190-100x_Position005_4_cmle.ics	42	0	2	1	0.07378318913646252	0.6274509803921567	0.11895910780669143
508	Feb25-FISH2-3L1-rep1-cp190-100x_Position005_4_cmle.ics	43	0	1	1	0.07147746447594806	0.2818181818181818	0.2818181818181818
509	Feb25-FISH2-3L1-rep1-cp190-100x_Position005_4_cmle.ics	44	0	1	1	0.14526065361241058	0.3539325842696629	0.409090909090909
510	Feb25-FISH2-3L1-rep1-cp190-100x_Position005_4_cmle.ics	45	0	1	1	0.17523507419909848	0.59375	0.59375
511	Feb25-FISH2-3L1-rep1-cp190-100x_Position005_4_cmle.ics	46	0	1	1	0.0	0.0	0.0
512	Feb25-FISH2-3L1-rep1-cp190-100x_Position005_4_cmle.ics	47	0	1	1	0.0	0.0	0.0
513	Feb25-FISH2-3L1-rep1-cp190-100x_Position005_4_cmle.ics	48	0	1	1	0.0	0.0	0.0
514	Feb25-FISH2-3L1-rep1-cp190-100x_Position005_4_cmle.ics	49	0	1	1	0.08761753709954924	0.38775510204081626	0.39175257731958757
515	Feb25-FISH2-3L1-rep1-cp190-100x_Position005_4_cmle.ics	50	0	1	1	0.0853118124390348	0.5967741935483871	0.5873015873015872
516	Feb25-FISH2-3L1-rep1-cp190-100x_Position005_4_cmle.ics	53	0	1	1	0.0	0.0	0.0
517	Feb25-FISH2-3L1-rep1-cp190-100x_Position005_4_cmle.ics	54	0	1	1	0.0	0.0	0.0
518	Feb25-FISH2-3L1-rep1-cp190-100x_Position005_4_cmle.ics	55	0	1	1	0.0	0.0	0.0
519	Feb25-FISH2-3L1-rep1-cp190-100x_Position005_4_cmle.ics	56	0	1	1	0.30204993052739343	0.7844311377245509	0.5550847457627118
520	Feb25-FISH2-3L1-rep1-cp190-100x_Position005_4_cmle.ics	56	0	2	1	0.0	0.0	0.0
521	Feb25-FISH2-3L1-rep1-cp190-100x_Position005_4_cmle.ics	57	0	1	1	0.0	0.0	0.0
522	Feb25-FISH2-3L1-rep1-cp190-100x_Position005_4_cmle.ics	59	0	1	1	0.2605468866381333	0.46311475409836067	0.4669421487603305
523	Feb25-FISH2-3L1-rep1-cp190-100x_Position005_4_cmle.ics	61	0	1	1	0.24671253867504656	0.8167938931297709	0.8230769230769229
524	Feb25-FISH2-3L1-rep1-cp190-100x_Position005_4_cmle.ics	64	0	1	1	0.0	0.0	0.0
525	Feb25-FISH2-3L1-rep1-cp190-100x_Position005_4_cmle.ics	65	0	1	1	0.0	0.0	0.0
526	Feb25-FISH2-3L1-rep1-cp190-100x_Position005_4_cmle.ics	66	0	1	1	0.0	0.0	0.0
527	Feb25-FISH2-3L1-rep1-cp190-100x_Position005_4_cmle.ics	67	0	1	1	0.04150304388926017	0.2903225806451613	0.19148936170212763
528	Feb25-FISH2-3L1-rep1-cp190-100x_Position005_4_cmle.ics	68	0	1	1	0.0	0.0	0.0
529	Feb25-FISH2-3L1-rep1-cp190-100x_Position005_4_cmle.ics	68	0	2	1	0.020751521944630084	0.10465116279069767	0.058823529411764705
530	Feb25-FISH2-3L1-rep1-cp190-100x_Position005_4_cmle.ics	69	0	1	1	0.0645602904944047	0.28865979381443296	0.2916666666666667
531	Feb25-FISH2-3L1-rep1-cp190-100x_Position005_4_cmle.ics	70	0	1	1	0.13834347963086724	0.6000000000000001	0.5940594059405941
532	Feb25-FISH2-3L1-rep1-cp190-100x_Position005_4_cmle.ics	71	0	1	1	0.09222898642057815	0.4819277108433734	0.4761904761904762
533	Feb25-FISH2-3L1-rep1-cp190-100x_Position005_4_cmle.ics	72	0	1	1	0.0	0.0	0.0
534	Feb25-FISH2-3L1-rep1-cp190-100x_Position005_4_cmle.ics	73	0	1	1	0.0	0.0	0.0
535	Feb25-FISH2-3L1-rep1-cp190-100x_Position005_4_cmle.ics	74	0	1	1	0.01152862330257227	0.05952380952380953	0.024390243902439025
536	Feb25-FISH2-3L1-rep1-cp190-100x_Position005_4_cmle.ics	74	0	2	1	0.0	0.0	0.0
537	Feb25-FISH2-3L1-rep1-cp190-100x_Position005_4_cmle.ics	75	0	1	1	0.0	0.0	0.0
538	Feb25-FISH2-3L1-rep1-cp190-100x_Position005_4_cmle.ics	75	0	2	1	0.01844579728411563	0.10810810810810811	0.064
539	Feb25-FISH2-3L1-rep1-cp190-100x_Position005_4_cmle.ics	76	0	1	1	0.1936808714832141	0.711864406779661	0.7058823529411763
540	Feb25-FISH2-3L1-rep1-cp190-100x_Position005_4_cmle.ics	77	0	1	1	0.0	0.0	0.0
541	Feb25-FISH2-3L1-rep1-cp190-100x_Position005_4_cmle.ics	78	0	1	1	0.15448355225446841	0.5726495726495726	0.5726495726495726
542	Feb25-FISH2-3L1-rep1-cp190-100x_Position005_4_cmle.ics	80	0	1	1	0.1291205809888094	0.482758620689655	0.48695652173913034
543	Feb25-FISH2-3L1-rep1-cp190-100x_Position005_4_cmle.ics	81	0	1	1	0.12681485632829495	0.26699029126213586	0.2657004830917874
544	Feb25-FISH2-3L1-rep1-cp190-100x_Position005_4_cmle.ics	83	0	1	1	0.0	0.0	0.0
545	Feb25-FISH2-3L1-rep1-cp190-100x_Position005_4_cmle.ics	84	0	1	1	0.13142630564932387	0.5229357798165137	0.47899159663865537
546	Feb25-FISH2-3L1-rep1-cp190-100x_Position005_4_cmle.ics	85	0	1	1	0.17523507419909848	0.3838383838383838	0.4393063583815028
547	Feb25-FISH2-3L1-rep1-cp190-100x_Position005_4_cmle.ics	86	0	1	1	0.0	0.0	0.0
548	Feb25-FISH2-3L1-rep1-cp190-100x_Position005_4_cmle.ics	89	0	1	1	0.0	0.0	0.0
549	Feb25-FISH2-3L1-rep1-cp190-100x_Position005_4_cmle.ics	90	0	1	1	0.0	0.0	0.0
550	Feb25-FISH2-3L1-rep1-cp190-100x_Position005_4_cmle.ics	90	0	2	1	0.0	0.0	0.0
551	Feb25-FISH2-3L1-rep1-cp190-100x_Position005_4_cmle.ics	91	0	1	1	0.13142630564932387	0.5	0.4956521739130434
552	Feb25-FISH2-3L1-rep1-cp190-100x_Position005_4_cmle.ics	92	0	1	1	0.1291205809888094	0.5833333333333334	0.6588235294117647
553	Feb25-FISH2-3L1-rep1-cp190-100x_Position005_4_cmle.ics	93	0	1	1	0.14756637827292504	0.5714285714285713	0.5663716814159292
554	Feb25-FISH2-3L1-rep1-cp190-100x_Position005_4_cmle.ics	94	0	1	1	0.04842021787080353	0.18918918918918917	0.19090909090909092
555	Feb25-FISH2-3L1-rep1-cp190-100x_Position005_4_cmle.ics	95	0	1	1	0.0	0.0	0.0
556	Feb25-FISH2-3L1-rep1-cp190-100x_Position005_4_cmle.ics	96	0	1	1	0.13142630564932387	0.5428571428571428	0.5377358490566038
557	Feb25-FISH2-3L1-rep1-cp190-100x_Position005_4_cmle.ics	97	0	1	1	0.0853118124390348	0.38947368421052625	0.4252873563218391
558	Feb25-FISH2-3L1-rep1-cp190-100x_Position005_4_cmle.ics	98	0	1	1	0.11067478370469377	0.4528301886792452	0.42857142857142844
559	Feb25-FISH2-3L1-rep1-cp190-100x_Position006_5_cmle.ics	1	0	1	1	0.10606333438366487	0.365079365079365	0.3622047244094488
560	Feb25-FISH2-3L1-rep1-cp190-100x_Position006_5_cmle.ics	3	0	1	1	0.0945347110810926	0.5394736842105262	0.31782945736434104
561	Feb25-FISH2-3L1-rep1-cp190-100x_Position006_5_cmle.ics	3	0	1	2	0.0	0.0	0.0
562	Feb25-FISH2-3L1-rep1-cp190-100x_Position006_5_cmle.ics	3	0	2	1	0.0	0.0	0.0
563	Feb25-FISH2-3L1-rep1-cp190-100x_Position006_5_cmle.ics	3	0	2	2	0.21673811808835866	0.4433962264150943	0.5911949685534591
564	Feb25-FISH2-3L1-rep1-cp190-100x_Position006_5_cmle.ics	4	0	1	1	0.07378318913646252	0.3018867924528302	0.2990654205607476
565	Feb25-FISH2-3L1-rep1-cp190-100x_Position006_5_cmle.ics	5	0	1	1	0.0	0.0	0.0
566	Feb25-FISH2-3L1-rep1-cp190-100x_Position006_5_cmle.ics	6	0	1	1	0.0	0.0	0.0
567	Feb25-FISH2-3L1-rep1-cp190-100x_Position006_5_cmle.ics	7	0	1	1	0.0	0.0	0.0
568	Feb25-FISH2-3L1-rep1-cp190-100x_Position006_5_cmle.ics	9	0	1	1	0.12220340700726605	0.4308943089430894	0.7910447761194029
569	Feb25-FISH2-3L1-rep1-cp190-100x_Position006_5_cmle.ics	10	0	1	1	0.09222898642057815	0.291970802919708	0.2941176470588235
570	Feb25-FISH2-3L1-rep1-cp190-100x_Position006_5_cmle.ics	12	0	1	1	0.11298050836520823	0.3288590604026845	0.5444444444444444
571	Feb25-FISH2-3L1-rep1-cp190-100x_Position006_5_cmle.ics	12	0	1	2	0.0	0.0	0.0
572	Feb25-FISH2-3L1-rep1-cp190-100x_Position006_5_cmle.ics	13	0	1	1	0.4657563814239197	0.7292418772563176	0.7292418772563176
573	Feb25-FISH2-3L1-rep1-cp190-100x_Position006_5_cmle.ics	16	0	1	1	0.4265590621951739	0.7007575757575756	0.6877323420074348
574	Feb25-FISH2-3L1-rep1-cp190-100x_Position006_5_cmle.ics	17	0	1	1	0.0	0.0	0.0
575	Feb25-FISH2-3L1-rep1-cp190-100x_Position006_5_cmle.ics	17	0	1	2	0.14064920429138167	0.30653266331658285	0.8243243243243243
576	Feb25-FISH2-3L1-rep1-cp190-100x_Position006_5_cmle.ics	18	0	1	1	0.15217782759395396	0.49624060150375937	0.4925373134328358
577	Feb25-FISH2-3L1-rep1-cp190-100x_Position006_5_cmle.ics	19	0	1	1	0.029974420586687898	0.1150442477876106	0.12149532710280371
578	Feb25-FISH2-3L1-rep1-cp190-100x_Position006_5_cmle.ics	20	0	1	1	0.020751521944630084	0.07692307692307691	0.07627118644067796
579	Feb25-FISH2-3L1-rep1-cp190-100x_Position006_5_cmle.ics	21	0	1	1	0.3643044963612837	0.632	0.6345381526104417
580	Feb25-FISH2-3L1-rep1-cp190-100x_Position006_5_cmle.ics	23	0	1	1	0.21904384274887312	0.6690140845070421	0.6643356643356643
581	Feb25-FISH2-3L1-rep1-cp190-100x_Position006_5_cmle.ics	24	0	1	1	0.0	0.0	0.0
582	Feb25-FISH2-3L1-rep1-cp190-100x_Position006_5_cmle.ics	25	0	1	1	0.23748964003298875	0.8306451612903226	0.8174603174603173
583	Feb25-FISH2-3L1-rep1-cp190-100x_Position006_5_cmle.ics	26	0	1	1	0.0	0.0	0.0
584	Feb25-FISH2-3L1-rep1-cp190-100x_Position006_5_cmle.ics	27	0	1	1	0.0945347110810926	0.3904761904761904	0.39423076923076916
585	Feb25-FISH2-3L1-rep1-cp190-100x_Position006_5_cmle.ics	28	0	1	1	0.1590950015754973	0.6764705882352939	0.69
586	Feb25-FISH2-3L1-rep1-cp190-100x_Position006_5_cmle.ics	29	0	1	1	0.0	0.0	0.0
587	Feb25-FISH2-3L1-rep1-cp190-100x_Position006_5_cmle.ics	30	0	1	1	0.0	0.0	0.0
588	Feb25-FISH2-3L1-rep1-cp190-100x_Position006_5_cmle.ics	32	0	1	1	0.22596101673041646	0.765625	0.7205882352941175
589	Feb25-FISH2-3L1-rep1-cp190-100x_Position006_5_cmle.ics	32	0	1	2	0.0	0.0	0.0
590	Feb25-FISH2-3L1-rep1-cp190-100x_Position006_5_cmle.ics	32	0	2	1	0.0	0.0	0.0
591	Feb25-FISH2-3L1-rep1-cp190-100x_Position006_5_cmle.ics	32	0	2	2	0.01152862330257227	0.07246376811594203	0.046728971962616814
592	Feb25-FISH2-3L1-rep1-cp190-100x_Position006_5_cmle.ics	34	0	1	1	0.09914616040212151	0.4886363636363636	0.4886363636363636
593	Feb25-FISH2-3L1-rep1-cp190-100x_Position006_5_cmle.ics	35	0	1	1	0.14756637827292504	0.5925925925925924	0.6336633663366337
594	Feb25-FISH2-3L1-rep1-cp190-100x_Position006_5_cmle.ics	36	0	1	1	0.25132398799607547	0.4560669456066946	0.5317073170731708
595	Feb25-FISH2-3L1-rep1-cp190-100x_Position006_5_cmle.ics	37	0	1	1	0.0	0.0	0.0
596	Feb25-FISH2-3L1-rep1-cp190-100x_Position006_5_cmle.ics	38	0	1	1	0.09914616040212151	0.2721518987341772	0.2721518987341772
597	Feb25-FISH2-3L1-rep1-cp190-100x_Position006_5_cmle.ics	39	0	1	1	0.13142630564932387	0.4285714285714285	0.4222222222222222
598	Feb25-FISH2-3L1-rep1-cp190-100x_Position006_5_cmle.ics	40	0	1	1	0.01844579728411563	0.07920792079207921	0.07920792079207921
599	Feb25-FISH2-3L1-rep1-cp190-100x_Position006_5_cmle.ics	42	0	1	1	0.10836905904417933	0.38842975206611563	0.39495798319327724
600	Feb25-FISH2-3L1-rep1-cp190-100x_Position006_5_cmle.ics	45	0	1	1	0.0	0.0	0.0
601	Feb25-FISH2-3L1-rep1-cp190-100x_Position006_5_cmle.ics	45	0	2	1	0.0	0.0	0.0
602	Feb25-FISH2-3L1-rep1-cp190-100x_Position006_5_cmle.ics	47	0	1	1	0.06686601515491916	0.26605504587155965	0.43283582089552236
603	Feb25-FISH2-3L1-rep1-cp190-100x_Position006_5_cmle.ics	48	0	1	1	0.0	0.0	0.0
604	Feb25-FISH2-3L1-rep1-cp190-100x_Position006_5_cmle.ics	49	0	1	1	0.0	0.0	0.0
605	Feb25-FISH2-3L1-rep1-cp190-100x_Position006_5_cmle.ics	50	0	1	1	0.21212666876732975	0.8598130841121493	0.8598130841121493
606	Feb25-FISH2-3L1-rep1-cp190-100x_Position006_5_cmle.ics	51	0	1	1	0.0	0.0	0.0
607	Feb25-FISH2-3L1-rep1-cp190-100x_Position006_5_cmle.ics	52	0	1	1	0.13603775497035278	0.5221238938053098	0.5315315315315315
608	Feb25-FISH2-3L1-rep1-cp190-100x_Position006_5_cmle.ics	53	0	1	1	0.22826674139093092	0.7919999999999999	0.7919999999999999
609	Feb25-FISH2-3L1-rep1-cp190-100x_Position006_5_cmle.ics	54	0	1	1	0.16370645089652622	0.6339285714285713	0.6454545454545455
610	Feb25-FISH2-3L1-rep1-cp190-100x_Position006_5_cmle.ics	55	0	1	1	0.0	0.0	0.0
611	Feb25-FISH2-3L1-rep1-cp190-100x_Position006_5_cmle.ics	57	0	1	1	0.0	0.0	0.0
612	Feb25-FISH2-3L1-rep1-cp190-100x_Position006_5_cmle.ics	58	0	1	1	0.0	0.0	0.0
613	Feb25-FISH2-3L1-rep1-cp190-100x_Position006_5_cmle.ics	59	0	1	1	0.22134956740938755	0.6486486486486487	0.6442953020134227
614	Feb25-FISH2-3L1-rep1-cp190-100x_Position006_5_cmle.ics	60	0	1	1	0.053031667191832436	0.1932773109243697	0.1885245901639344
615	Feb25-FISH2-3L1-rep1-cp190-100x_Position006_5_cmle.ics	63	0	1	1	0.1498721029334395	0.5855855855855856	0.5701754385964912
616	Feb25-FISH2-3L1-rep1-cp190-100x_Position006_5_cmle.ics	64	0	1	1	0.13373203030983832	0.4027777777777778	0.5858585858585859
617	Feb25-FISH2-3L1-rep1-cp190-100x_Position006_5_cmle.ics	64	0	1	2	0.0	0.0	0.0
618	Feb25-FISH2-3L1-rep1-cp190-100x_Position006_5_cmle.ics	64	0	2	1	0.0	0.0	0.0
619	Feb25-FISH2-3L1-rep1-cp190-100x_Position006_5_cmle.ics	64	0	2	2	0.0899232617600637	0.2549019607843137	0.1959798994974874
620	Feb25-FISH2-3L1-rep1-cp190-100x_Position006_5_cmle.ics	65	0	1	1	0.0	0.0	0.0
621	Feb25-FISH2-3L1-rep1-cp190-100x_Position006_5_cmle.ics	66	0	1	1	0.027668695926173444	0.15789473684210523	0.15384615384615383
622	Feb25-FISH2-3L1-rep1-cp190-100x_Position006_5_cmle.ics	67	0	1	1	0.21212666876732975	0.6174496644295301	0.6174496644295301
623	Feb25-FISH2-3L1-rep1-cp190-100x_Position006_5_cmle.ics	69	0	1	1	0.08070036311800588	0.3271028037383177	0.4166666666666667
624	Feb25-FISH2-3L1-rep1-cp190-100x_Position006_5_cmle.ics	70	0	1	1	0.18215224818064185	0.5683453237410071	0.572463768115942
625	Feb25-FISH2-3L1-rep1-cp190-100x_Position006_5_cmle.ics	72	0	1	1	0.0	0.0	0.0
626	Feb25-FISH2-3L1-rep1-cp190-100x_Position006_5_cmle.ics	74	0	1	1	0.07608891379697698	0.26190476190476186	0.264
627	Feb25-FISH2-3L1-rep1-cp190-100x_Position006_5_cmle.ics	75	0	1	1	0.057643116512861345	0.211864406779661	0.211864406779661
628	Feb25-FISH2-3L1-rep1-cp190-100x_Position006_5_cmle.ics	76	0	1	1	0.1245091316677805	0.5567010309278351	0.5567010309278351
629	Feb25-FISH2-3L1-rep1-cp190-100x_Position006_5_cmle.ics	78	0	1	1	0.0	0.0	0.0
630	Feb25-FISH2-3L1-rep1-cp190-100x_Position006_5_cmle.ics	79	0	1	1	0.12220340700726605	0.49999999999999994	0.49999999999999994
631	Feb25-FISH2-3L1-rep1-cp190-100x_Position006_5_cmle.ics	80	0	1	1	0.1890694221621852	0.677685950413223	0.6721311475409835
632	Feb25-FISH2-3L1-rep1-cp190-100x_Position006_5_cmle.ics	82	0	1	1	0.1706236248780696	0.5441176470588235	0.5522388059701493
633	Feb25-FISH2-3L1-rep1-cp190-100x_Position006_5_cmle.ics	83	0	1	1	0.2098209441068153	0.7777777777777777	0.6594202898550725
634	Feb25-FISH2-3L1-rep1-cp190-100x_Position006_5_cmle.ics	84	0	1	1	0.3158842784904802	0.5393700787401574	0.5209125475285171
635	Feb25-FISH2-3L1-rep1-cp190-100x_Position006_5_cmle.ics	85	0	1	1	0.20059804546475749	0.46774193548387094	0.5403726708074534
636	Feb25-FISH2-3L1-rep1-cp190-100x_Position006_5_cmle.ics	86	0	1	1	0.20059804546475749	0.5541401273885351	0.6904761904761904
637	Feb25-FISH2-3L1-rep1-cp190-100x_Position006_5_cmle.ics	87	0	1	1	0.025362971265658993	0.12643678160919541	0.16417910447761194
638	Feb25-FISH2-3L1-rep1-cp190-100x_Position006_5_cmle.ics	88	0	1	1	0.14295492895189613	0.6458333333333334	0.6458333333333334
639	Feb25-FISH2-3L1-rep1-cp190-100x_Position006_5_cmle.ics	91	0	1	1	0.32741290179305244	0.5725806451612904	0.5725806451612904
640	Feb25-FISH2-3L1-rep1-cp190-100x_Position006_5_cmle.ics	92	0	1	1	0.016140072623601176	0.06796116504854367	0.06796116504854367
641	Feb25-FISH2-3L1-rep1-cp190-100x_Position006_5_cmle.ics	93	0	1	1	0.07147746447594806	0.4305555555555555	0.4305555555555555
642	Feb25-FISH2-3L1-rep1-cp190-100x_Position006_5_cmle.ics	94	0	1	1	0.02305724660514454	0.1219512195121951	0.11235955056179775
643	Feb25-FISH2-3L1-rep1-cp190-100x_Position006_5_cmle.ics	95	0	1	1	0.0	0.0	0.0
644	Feb25-FISH2-3L1-rep1-cp190-100x_Position006_5_cmle.ics	97	0	1	1	0.08300608777852034	0.27480916030534347	0.27272727272727265
645	Feb25-FISH2-3L1-rep1-cp190-100x_Position006_5_cmle.ics	98	0	1	1	0.0899232617600637	0.312	0.34513274336283184
646	Feb25-FISH2-3L1-rep1-cp190-100x_Position006_5_cmle.ics	99	0	1	1	0.16831790021755513	0.6759259259259258	0.6697247706422018
647	Feb25-FISH2-3L1-rep1-cp190-100x_Position006_5_cmle.ics	100	0	1	1	0.08300608777852034	0.29508196721311475	0.29752066115702475
648	Feb25-FISH2-3L1-rep1-cp190-100x_Position006_5_cmle.ics	102	0	1	1	0.10375760972315042	0.6338028169014083	0.7142857142857142
649	Feb25-FISH2-3L1-rep1-cp190-100x_Position006_5_cmle.ics	103	0	1	1	0.11067478370469377	0.4444444444444443	0.2526315789473684
650	Feb25-FISH2-3L1-rep1-cp190-100x_Position006_5_cmle.ics	103	0	1	2	0.0	0.0	0.0
651	Feb25-FISH2-3L1-rep1-cp190-100x_Position006_5_cmle.ics	103	0	2	1	0.0	0.0	0.0
652	Feb25-FISH2-3L1-rep1-cp190-100x_Position006_5_cmle.ics	103	0	2	2	0.0	0.0	0.0
653	Feb25-FISH2-3L1-rep1-cp190-100x_Position006_5_cmle.ics	104	0	1	1	0.19598659614372857	0.6159420289855073	0.6204379562043796
654	Feb25-FISH2-3L1-rep1-cp190-100x_Position006_5_cmle.ics	105	0	1	1	0.06917173981543362	0.5357142857142857	0.5263157894736843
655	Feb25-FISH2-3L1-rep1-cp190-100x_Position006_5_cmle.ics	106	0	1	1	0.1798465235201274	0.5820895522388059	0.5777777777777777
656	Feb25-FISH2-3L1-rep1-cp190-100x_Position006_5_cmle.ics	107	0	1	1	0.04150304388926017	0.13533834586466165	0.13636363636363633
657	Feb25-FISH2-3L1-rep1-cp190-100x_Position006_5_cmle.ics	108	0	1	1	0.0	0.0	0.0
658	Feb25-FISH2-3L1-rep1-cp190-100x_Position006_5_cmle.ics	108	0	2	1	0.0	0.0	0.0
659	Feb25-FISH2-3L1-rep1-cp190-100x_Position006_5_cmle.ics	109	0	1	1	0.15678927691498284	0.6181818181818182	0.6181818181818182
660	Feb25-FISH2-3L1-rep1-cp190-100x_Position007_6_cmle.ics	1	0	1	1	0.04611449321028908	0.3333333333333333	0.3333333333333333
661	Feb25-FISH2-3L1-rep1-cp190-100x_Position007_6_cmle.ics	2	0	1	1	0.0	0.0	0.0
662	Feb25-FISH2-3L1-rep1-cp190-100x_Position007_6_cmle.ics	3	0	1	1	0.0	0.0	0.0
663	Feb25-FISH2-3L1-rep1-cp190-100x_Position007_6_cmle.ics	4	0	1	1	0.1291205809888094	0.45161290322580644	0.45161290322580644
664	Feb25-FISH2-3L1-rep1-cp190-100x_Position007_6_cmle.ics	5	0	1	1	0.1291205809888094	0.4307692307692307	0.4307692307692307
665	Feb25-FISH2-3L1-rep1-cp190-100x_Position007_6_cmle.ics	6	0	1	1	0.17754079885961294	0.6311475409836065	0.6363636363636362
666	Feb25-FISH2-3L1-rep1-cp190-100x_Position007_6_cmle.ics	9	0	1	1	0.0	0.0	0.0
667	Feb25-FISH2-3L1-rep1-cp190-100x_Position007_6_cmle.ics	10	0	1	1	0.013834347963086722	0.05825242718446601	0.05825242718446601
668	Feb25-FISH2-3L1-rep1-cp190-100x_Position007_6_cmle.ics	11	0	1	1	0.0	0.0	0.0
669	Feb25-FISH2-3L1-rep1-cp190-100x_Position007_6_cmle.ics	12	0	1	1	0.1590950015754973	0.5897435897435896	0.6388888888888887
670	Feb25-FISH2-3L1-rep1-cp190-100x_Position007_6_cmle.ics	14	0	1	1	0.04150304388926017	0.17475728155339804	0.17475728155339804
671	Feb25-FISH2-3L1-rep1-cp190-100x_Position007_6_cmle.ics	15	0	1	1	0.0645602904944047	0.3589743589743589	0.3181818181818182
672	Feb25-FISH2-3L1-rep1-cp190-100x_Position007_6_cmle.ics	16	0	1	1	0.08300608777852034	0.3157894736842105	0.37500000000000006
673	Feb25-FISH2-3L1-rep1-cp190-100x_Position007_6_cmle.ics	17	0	1	1	0.07839463845749142	0.27868852459016386	0.27868852459016386
674	Feb25-FISH2-3L1-rep1-cp190-100x_Position007_6_cmle.ics	18	0	1	1	0.027668695926173444	0.14999999999999997	0.22222222222222215
675	Feb25-FISH2-3L1-rep1-cp190-100x_Position007_6_cmle.ics	18	0	1	2	0.0	0.0	0.0
676	Feb25-FISH2-3L1-rep1-cp190-100x_Position007_6_cmle.ics	19	0	1	1	0.15448355225446841	0.5726495726495726	0.5726495726495726
677	Feb25-FISH2-3L1-rep1-cp190-100x_Position007_6_cmle.ics	20	0	1	1	0.13142630564932387	0.5277777777777777	0.28643216080402006
678	Feb25-FISH2-3L1-rep1-cp190-100x_Position007_6_cmle.ics	20	0	2	1	0.0	0.0	0.0
679	Feb25-FISH2-3L1-rep1-cp190-100x_Position007_6_cmle.ics	21	0	1	1	0.13142630564932387	0.49137931034482746	0.4830508474576271
680	Feb25-FISH2-3L1-rep1-cp190-100x_Position007_6_cmle.ics	22	0	1	1	0.0	0.0	0.0
681	Feb25-FISH2-3L1-rep1-cp190-100x_Position007_6_cmle.ics	23	0	1	1	0.11759195768623715	0.43965517241379304	0.7846153846153845
682	Feb25-FISH2-3L1-rep1-cp190-100x_Position007_6_cmle.ics	23	0	1	2	0.0	0.0	0.0
683	Feb25-FISH2-3L1-rep1-cp190-100x_Position007_6_cmle.ics	23	0	2	1	0.0	0.0	0.0
684	Feb25-FISH2-3L1-rep1-cp190-100x_Position007_6_cmle.ics	23	0	2	2	0.06686601515491916	0.22834645669291337	0.1611111111111111
685	Feb25-FISH2-3L1-rep1-cp190-100x_Position007_6_cmle.ics	24	0	1	1	0.1936808714832141	0.7777777777777776	0.7706422018348623
686	Feb25-FISH2-3L1-rep1-cp190-100x_Position007_6_cmle.ics	25	0	1	1	0.0	0.0	0.0
687	Feb25-FISH2-3L1-rep1-cp190-100x_Position007_6_cmle.ics	26	0	1	1	0.11067478370469377	0.39024390243902435	0.3870967741935484
688	Feb25-FISH2-3L1-rep1-cp190-100x_Position007_6_cmle.ics	27	0	1	1	0.20059804546475749	0.7435897435897435	0.7435897435897435
689	Feb25-FISH2-3L1-rep1-cp190-100x_Position007_6_cmle.ics	28	0	1	1	0.027668695926173444	0.12765957446808507	0.12765957446808507
690	Feb25-FISH2-3L1-rep1-cp190-100x_Position007_6_cmle.ics	30	0	1	1	0.0	0.0	0.0
691	Feb25-FISH2-3L1-rep1-cp190-100x_Position007_6_cmle.ics	31	0	1	1	0.0	0.0	0.0
692	Feb25-FISH2-3L1-rep1-cp190-100x_Position007_6_cmle.ics	32	0	1	1	0.15678927691498284	0.53125	0.53125
693	Feb25-FISH2-3L1-rep1-cp190-100x_Position007_6_cmle.ics	33	0	1	1	0.08761753709954924	0.34545454545454546	0.34545454545454546
694	Feb25-FISH2-3L1-rep1-cp190-100x_Position007_6_cmle.ics	35	0	1	1	0.029974420586687898	0.11926605504587155	0.11926605504587155
695	Feb25-FISH2-3L1-rep1-cp190-100x_Position007_6_cmle.ics	37	0	1	1	0.0	0.0	0.0
696	Feb25-FISH2-3L1-rep1-cp190-100x_Position007_6_cmle.ics	38	0	1	1	0.07378318913646252	0.23703703703703705	0.23703703703703705
697	Feb25-FISH2-3L1-rep1-cp190-100x_Position007_6_cmle.ics	39	0	1	1	0.0	0.0	0.0
698	Feb25-FISH2-3L1-rep1-cp190-100x_Position007_6_cmle.ics	40	0	1	1	0.13142630564932387	0.4453125	0.441860465116279
699	Feb25-FISH2-3L1-rep1-cp190-100x_Position007_6_cmle.ics	43	0	1	1	0.15448355225446841	0.6036036036036037	0.6146788990825688
700	Feb25-FISH2-3L1-rep1-cp190-100x_Position007_6_cmle.ics	45	0	1	1	0.0	0.0	0.0
701	Feb25-FISH2-3L1-rep1-cp190-100x_Position007_6_cmle.ics	47	0	1	1	0.0	0.0	0.0
702	Feb25-FISH2-3L1-rep1-cp190-100x_Position007_6_cmle.ics	47	0	1	2	0.08761753709954924	0.17431192660550457	0.5846153846153844
703	Feb25-FISH2-3L1-rep1-cp190-100x_Position007_6_cmle.ics	49	0	1	1	0.0	0.0	0.0
704	Feb25-FISH2-3L1-rep1-cp190-100x_Position007_6_cmle.ics	51	0	1	1	0.14526065361241058	0.4405594405594405	0.4315068493150684
705	Feb25-FISH2-3L1-rep1-cp190-100x_Position007_6_cmle.ics	52	0	1	1	0.0	0.0	0.0
706	Feb25-FISH2-3L1-rep1-cp190-100x_Position007_6_cmle.ics	53	0	1	1	0.09222898642057815	0.4301075268817204	0.42553191489361697
707	Feb25-FISH2-3L1-rep1-cp190-100x_Position007_6_cmle.ics	55	0	1	1	0.02305724660514454	0.1111111111111111	0.11363636363636363
708	Feb25-FISH2-3L1-rep1-cp190-100x_Position007_6_cmle.ics	56	0	1	1	0.11067478370469377	0.38399999999999995	0.38399999999999995
709	Feb25-FISH2-3L1-rep1-cp190-100x_Position007_6_cmle.ics	58	0	1	1	0.0	0.0	0.0
710	Feb25-FISH2-3L1-rep1-cp190-100x_Position007_6_cmle.ics	59	0	1	1	0.11067478370469377	0.6399999999999999	0.6315789473684209
711	Feb25-FISH2-3L1-rep1-cp190-100x_Position007_6_cmle.ics	60	0	1	1	0.13834347963086724	0.22388059701492538	0.23715415019762848
712	Feb25-FISH2-3L1-rep1-cp190-100x_Position007_6_cmle.ics	61	0	1	1	0.0	0.0	0.0
713	Feb25-FISH2-3L1-rep1-cp190-100x_Position007_6_cmle.ics	61	0	2	1	0.025362971265658993	0.1964285714285714	0.10091743119266056
714	Feb25-FISH2-3L1-rep1-cp190-100x_Position007_6_cmle.ics	62	0	1	1	0.1291205809888094	0.4409448818897637	0.5436893203883494
715	Feb25-FISH2-3L1-rep1-cp190-100x_Position007_6_cmle.ics	63	0	1	1	0.07608891379697698	0.2946428571428571	0.5499999999999999
716	Feb25-FISH2-3L1-rep1-cp190-100x_Position007_6_cmle.ics	63	0	1	2	0.0	0.0	0.0
717	Feb25-FISH2-3L1-rep1-cp190-100x_Position007_6_cmle.ics	65	0	1	1	0.03689159456823126	0.14035087719298245	0.13913043478260867
718	Feb25-FISH2-3L1-rep1-cp190-100x_Position007_6_cmle.ics	67	0	1	1	0.0	0.0	0.0
719	Feb25-FISH2-3L1-rep1-cp190-100x_Position007_6_cmle.ics	67	0	1	2	0.05533739185234689	0.32432432432432434	0.48
720	Feb25-FISH2-3L1-rep1-cp190-100x_Position007_6_cmle.ics	73	0	1	1	0.0	0.0	0.0
721	Feb25-FISH2-3L1-rep1-cp190-100x_Position007_6_cmle.ics	74	0	1	1	0.1890694221621852	0.6666666666666666	0.6666666666666666
722	Feb25-FISH2-3L1-rep1-cp190-100x_Position007_6_cmle.ics	75	0	1	1	0.0	0.0	0.0
723	Feb25-FISH2-3L1-rep1-cp190-100x_Position007_6_cmle.ics	76	0	1	1	0.0	0.0	0.0
724	Feb25-FISH2-3L1-rep1-cp190-100x_Position007_6_cmle.ics	76	0	2	1	0.0945347110810926	0.8039215686274508	0.3796296296296295
725	Feb25-FISH2-3L1-rep1-cp190-100x_Position007_6_cmle.ics	77	0	1	1	0.18676369750167077	0.623076923076923	0.5364238410596027
726	Feb25-FISH2-3L1-rep1-cp190-100x_Position007_6_cmle.ics	78	0	1	1	0.0	0.0	0.0
727	Feb25-FISH2-3L1-rep1-cp190-100x_Position007_6_cmle.ics	79	0	1	1	0.1291205809888094	0.4341085271317829	0.4341085271317829
728	Feb25-FISH2-3L1-rep1-cp190-100x_Position007_6_cmle.ics	81	0	1	1	0.09222898642057815	0.47058823529411764	0.47058823529411764
729	Feb25-FISH2-3L1-rep1-cp190-100x_Position007_6_cmle.ics	82	0	1	1	0.24671253867504656	0.7588652482269503	0.4349593495934959
730	Feb25-FISH2-3L1-rep1-cp190-100x_Position007_6_cmle.ics	82	0	2	1	0.0	0.0	0.0
731	Feb25-FISH2-3L1-rep1-cp190-100x_Position007_6_cmle.ics	84	0	1	1	0.11298050836520823	0.4711538461538461	0.4188034188034187
732	Feb25-FISH2-3L1-rep1-cp190-100x_Position007_6_cmle.ics	85	0	1	1	0.0	0.0	0.0
733	Feb25-FISH2-3L1-rep1-cp190-100x_Position007_6_cmle.ics	86	0	1	1	0.18215224818064185	0.7314814814814813	0.7247706422018348
734	Feb25-FISH2-3L1-rep1-cp190-100x_Position007_6_cmle.ics	88	0	1	1	0.10145188506263597	0.3893805309734513	0.4888888888888889
735	Feb25-FISH2-3L1-rep1-cp190-100x_Position007_6_cmle.ics	89	0	1	1	0.18676369750167077	0.623076923076923	0.515923566878981
736	Feb25-FISH2-3L1-rep1-cp190-100x_Position007_6_cmle.ics	89	0	1	2	0.0	0.0	0.0
737	Feb25-FISH2-3L1-rep1-cp190-100x_Position007_6_cmle.ics	89	0	2	1	0.0	0.0	0.0
738	Feb25-FISH2-3L1-rep1-cp190-100x_Position007_6_cmle.ics	89	0	2	2	0.03458586990771681	0.18292682926829265	0.2884615384615385
739	Feb25-FISH2-3L1-rep1-cp190-100x_Position007_6_cmle.ics	90	0	1	1	0.10145188506263597	0.4489795918367347	0.6470588235294117
740	Feb25-FISH2-3L1-rep1-cp190-100x_Position007_6_cmle.ics	91	0	1	1	0.0	0.0	0.0
741	Feb25-FISH2-3L1-rep1-cp190-100x_Position007_6_cmle.ics	92	0	1	1	0.11528623302572269	0.4347826086956521	0.43859649122807015
742	Feb25-FISH2-3L1-rep1-cp190-100x_Position007_6_cmle.ics	93	0	1	1	0.01844579728411563	0.1176470588235294	0.12121212121212119
743	Feb25-FISH2-3L1-rep1-cp190-100x_Position007_6_cmle.ics	94	0	1	1	0.17523507419909848	0.6333333333333332	0.6333333333333332
744	Feb25-FISH2-3L1-rep1-cp190-100x_Position007_6_cmle.ics	95	0	1	1	0.0	0.0	0.0
745	Feb25-FISH2-3L1-rep1-cp190-100x_Position007_6_cmle.ics	96	0	1	1	0.0	0.0	0.0
746	Feb25-FISH2-3L1-rep1-cp190-100x_Position007_6_cmle.ics	97	0	1	1	0.0	0.0	0.0
747	Feb25-FISH2-3L1-rep1-cp190-100x_Position007_6_cmle.ics	98	0	1	1	0.06917173981543362	0.2702702702702703	0.2702702702702703
748	Feb25-FISH2-3L1-rep1-cp190-100x_Position007_6_cmle.ics	99	0	1	1	0.16601217555704068	0.5950413223140495	0.5901639344262295
749	Feb25-FISH2-3L1-rep1-cp190-100x_Position007_6_cmle.ics	101	0	1	1	0.0	0.0	0.0
750	Feb25-FISH2-3L1-rep1-cp190-100x_Position007_6_cmle.ics	102	0	1	1	0.10375760972315042	0.4205607476635513	0.4205607476635513
751	Feb25-FISH2-3L1-rep1-cp190-100x_Position007_6_cmle.ics	103	0	1	1	0.07608891379697698	0.3626373626373626	0.3626373626373626
752	Feb25-FISH2-3L1-rep1-cp190-100x_Position007_6_cmle.ics	104	0	1	1	0.16831790021755513	0.6822429906542055	0.6886792452830188
753	Feb25-FISH2-3L1-rep1-cp190-100x_Position007_6_cmle.ics	105	0	1	1	0.15678927691498284	0.35789473684210515	0.918918918918919
754	Feb25-FISH2-3L1-rep1-cp190-100x_Position007_6_cmle.ics	105	0	1	2	0.0	0.0	0.0
755	Feb25-FISH2-3L1-rep1-cp190-100x_Position008_7_cmle.ics	1	0	1	1	0.02305724660514454	0.17857142857142855	0.18181818181818182
756	Feb25-FISH2-3L1-rep1-cp190-100x_Position008_7_cmle.ics	2	0	1	1	0.08300608777852034	0.5294117647058824	0.3185840707964602
757	Feb25-FISH2-3L1-rep1-cp190-100x_Position008_7_cmle.ics	2	0	1	2	0.0	0.0	0.0
758	Feb25-FISH2-3L1-rep1-cp190-100x_Position008_7_cmle.ics	2	0	2	1	0.0	0.0	0.0
759	Feb25-FISH2-3L1-rep1-cp190-100x_Position008_7_cmle.ics	2	0	2	2	0.12681485632829495	0.42307692307692296	0.6547619047619048
760	Feb25-FISH2-3L1-rep1-cp190-100x_Position008_7_cmle.ics	3	0	1	1	0.050725942531317986	0.32352941176470584	0.19130434782608693
761	Feb25-FISH2-3L1-rep1-cp190-100x_Position008_7_cmle.ics	4	0	1	1	0.07608891379697698	0.24999999999999994	0.24999999999999994
762	Feb25-FISH2-3L1-rep1-cp190-100x_Position008_7_cmle.ics	5	0	1	1	0.0	0.0	0.0
763	Feb25-FISH2-3L1-rep1-cp190-100x_Position008_7_cmle.ics	7	0	1	1	0.10606333438366487	0.2358974358974359	0.2346938775510204
764	Feb25-FISH2-3L1-rep1-cp190-100x_Position008_7_cmle.ics	10	0	1	1	0.09914616040212151	0.3208955223880597	0.3208955223880597
765	Feb25-FISH2-3L1-rep1-cp190-100x_Position008_7_cmle.ics	11	0	1	1	0.10375760972315042	0.3191489361702127	0.31690140845070414
766	Feb25-FISH2-3L1-rep1-cp190-100x_Position008_7_cmle.ics	12	0	1	1	0.0853118124390348	0.29133858267716534	0.49333333333333335
767	Feb25-FISH2-3L1-rep1-cp190-100x_Position008_7_cmle.ics	14	0	1	1	0.009222898642057815	0.039215686274509796	0.039603960396039604
768	Feb25-FISH2-3L1-rep1-cp190-100x_Position008_7_cmle.ics	15	0	1	1	0.07839463845749142	0.3148148148148147	0.20606060606060606
769	Feb25-FISH2-3L1-rep1-cp190-100x_Position008_7_cmle.ics	15	0	2	1	0.0	0.0	0.0
770	Feb25-FISH2-3L1-rep1-cp190-100x_Position008_7_cmle.ics	16	0	1	1	0.11989768234675159	0.4952380952380952	0.553191489361702
771	Feb25-FISH2-3L1-rep1-cp190-100x_Position008_7_cmle.ics	17	0	1	1	0.10145188506263597	0.4	0.36974789915966383
772	Feb25-FISH2-3L1-rep1-cp190-100x_Position008_7_cmle.ics	18	0	1	1	0.0	0.0	0.0
773	Feb25-FISH2-3L1-rep1-cp190-100x_Position008_7_cmle.ics	18	0	2	1	0.07147746447594806	0.2627118644067796	0.1341991341991342
774	Feb25-FISH2-3L1-rep1-cp190-100x_Position008_7_cmle.ics	19	0	1	1	0.2766869592617345	0.5172413793103448	0.5240174672489082
775	Feb25-FISH2-3L1-rep1-cp190-100x_Position008_7_cmle.ics	20	0	1	1	0.050725942531317986	0.15942028985507248	0.14193548387096774
776	Feb25-FISH2-3L1-rep1-cp190-100x_Position008_7_cmle.ics	20	0	1	2	0.0	0.0	0.0
777	Feb25-FISH2-3L1-rep1-cp190-100x_Position008_7_cmle.ics	20	0	2	1	0.0	0.0	0.0
778	Feb25-FISH2-3L1-rep1-cp190-100x_Position008_7_cmle.ics	20	0	2	2	0.0	0.0	0.0
779	Feb25-FISH2-3L1-rep1-cp190-100x_Position008_7_cmle.ics	26	0	1	1	0.1291205809888094	0.44799999999999995	0.44444444444444436
780	Feb25-FISH2-3L1-rep1-cp190-100x_Position008_7_cmle.ics	28	0	1	1	0.11989768234675159	0.30588235294117644	0.26130653266331655
781	Feb25-FISH2-3L1-rep1-cp190-100x_Position008_7_cmle.ics	29	0	1	1	0.0	0.0	0.0
782	Feb25-FISH2-3L1-rep1-cp190-100x_Position008_7_cmle.ics	31	0	1	1	0.0	0.0	0.0
783	Feb25-FISH2-3L1-rep1-cp190-100x_Position008_7_cmle.ics	32	0	1	1	0.08300608777852034	0.47368421052631576	0.47368421052631576
784	Feb25-FISH2-3L1-rep1-cp190-100x_Position008_7_cmle.ics	33	0	1	1	0.06686601515491916	0.3152173913043478	0.31182795698924726
785	Feb25-FISH2-3L1-rep1-cp190-100x_Position008_7_cmle.ics	34	0	1	1	0.11759195768623715	0.37777777777777777	0.46788990825688076
786	Feb25-FISH2-3L1-rep1-cp190-100x_Position008_7_cmle.ics	35	0	1	1	0.09684043574160706	0.42	0.42424242424242425
787	Feb25-FISH2-3L1-rep1-cp190-100x_Position008_7_cmle.ics	36	0	1	1	0.09684043574160706	0.4565217391304347	0.5915492957746478
788	Feb25-FISH2-3L1-rep1-cp190-100x_Position008_7_cmle.ics	37	0	1	1	0.07608891379697698	0.2558139534883721	0.3142857142857143
789	Feb25-FISH2-3L1-rep1-cp190-100x_Position008_7_cmle.ics	38	0	1	1	0.15678927691498284	0.7555555555555554	0.6868686868686869
790	Feb25-FISH2-3L1-rep1-cp190-100x_Position008_7_cmle.ics	40	0	1	1	0.16370645089652622	0.568	0.5725806451612904
791	Feb25-FISH2-3L1-rep1-cp190-100x_Position008_7_cmle.ics	41	0	1	1	0.20520949478578637	0.712	0.7063492063492062
792	Feb25-FISH2-3L1-rep1-cp190-100x_Position008_7_cmle.ics	42	0	1	1	0.0	0.0	0.0
793	Feb25-FISH2-3L1-rep1-cp190-100x_Position008_7_cmle.ics	42	0	1	2	0.07608891379697698	0.24812030075187969	0.43421052631578944
794	Feb25-FISH2-3L1-rep1-cp190-100x_Position008_7_cmle.ics	42	0	1	3	0.0	0.0	0.0
795	Feb25-FISH2-3L1-rep1-cp190-100x_Position008_7_cmle.ics	42	0	2	1	0.0	0.0	0.0
796	Feb25-FISH2-3L1-rep1-cp190-100x_Position008_7_cmle.ics	42	0	2	2	0.0	0.0	0.0
797	Feb25-FISH2-3L1-rep1-cp190-100x_Position008_7_cmle.ics	42	0	2	3	0.14295492895189613	0.5849056603773584	0.7126436781609194
798	Feb25-FISH2-3L1-rep1-cp190-100x_Position008_7_cmle.ics	43	0	1	1	0.0	0.0	0.0
799	Feb25-FISH2-3L1-rep1-cp190-100x_Position008_7_cmle.ics	44	0	1	1	0.17292934953858402	0.7009345794392521	0.5639097744360901
800	Feb25-FISH2-3L1-rep1-cp190-100x_Position008_7_cmle.ics	46	0	1	1	0.0853118124390348	0.3394495412844037	0.3394495412844037
801	Feb25-FISH2-3L1-rep1-cp190-100x_Position008_7_cmle.ics	48	0	1	1	0.1245091316677805	0.5046728971962616	0.4999999999999999
802	Feb25-FISH2-3L1-rep1-cp190-100x_Position008_7_cmle.ics	49	0	1	1	0.14756637827292504	0.5818181818181819	0.5765765765765766
803	Feb25-FISH2-3L1-rep1-cp190-100x_Position008_7_cmle.ics	50	0	1	1	0.0	0.0	0.0
804	Feb25-FISH2-3L1-rep1-cp190-100x_Position008_7_cmle.ics	52	0	1	1	0.0	0.0	0.0
805	Feb25-FISH2-3L1-rep1-cp190-100x_Position008_7_cmle.ics	54	0	1	1	0.1245091316677805	0.4285714285714285	0.42519685039370075
806	Feb25-FISH2-3L1-rep1-cp190-100x_Position008_7_cmle.ics	55	0	1	1	0.1291205809888094	0.44799999999999995	0.44444444444444436
807	Feb25-FISH2-3L1-rep1-cp190-100x_Position008_7_cmle.ics	56	0	1	1	0.24210108935401764	0.8139534883720929	0.8139534883720929
808	Feb25-FISH2-3L1-rep1-cp190-100x_Position008_7_cmle.ics	58	0	1	1	0.04611449321028908	0.20618556701030927	0.20618556701030927
809	Feb25-FISH2-3L1-rep1-cp190-100x_Position008_7_cmle.ics	59	0	1	1	0.10836905904417933	0.5280898876404494	0.7833333333333333
810	Feb25-FISH2-3L1-rep1-cp190-100x_Position008_7_cmle.ics	60	0	1	1	0.08070036311800588	0.2966101694915254	0.2941176470588235
811	Feb25-FISH2-3L1-rep1-cp190-100x_Position008_7_cmle.ics	61	0	1	1	0.04842021787080353	0.2763157894736842	0.37499999999999994
812	Feb25-FISH2-3L1-rep1-cp190-100x_Position008_7_cmle.ics	62	0	1	1	0.0	0.0	0.0
813	Feb25-FISH2-3L1-rep1-cp190-100x_Position008_7_cmle.ics	63	0	1	1	0.0	0.0	0.0
814	Feb25-FISH2-3L1-rep1-cp190-100x_Position008_7_cmle.ics	63	0	2	1	0.03919731922874571	0.13709677419354838	0.06910569105691056
815	Feb25-FISH2-3L1-rep1-cp190-100x_Position008_7_cmle.ics	64	0	1	1	0.2098209441068153	0.6893939393939392	0.6946564885496183
816	Feb25-FISH2-3L1-rep1-cp190-100x_Position008_7_cmle.ics	65	0	1	1	0.0	0.0	0.0
817	Feb25-FISH2-3L1-rep1-cp190-100x_Position008_7_cmle.ics	67	0	1	1	0.28590985790379225	0.7167630057803466	0.7167630057803466
818	Feb25-FISH2-3L1-rep1-cp190-100x_Position008_7_cmle.ics	68	0	1	1	0.0	0.0	0.0
819	Feb25-FISH2-3L1-rep1-cp190-100x_Position008_7_cmle.ics	69	0	1	1	0.0	0.0	0.0
820	Feb25-FISH2-3L1-rep1-cp190-100x_Position008_7_cmle.ics	69	0	1	2	0.2536297126565899	0.5116279069767441	0.670731707317073
821	Feb25-FISH2-3L1-rep1-cp190-100x_Position008_7_cmle.ics	70	0	1	1	0.03919731922874571	0.16346153846153844	0.16666666666666663
822	Feb25-FISH2-3L1-rep1-cp190-100x_Position008_7_cmle.ics	71	0	1	1	0.0899232617600637	0.48148148148148145	0.3046875
823	Feb25-FISH2-3L1-rep1-cp190-100x_Position008_7_cmle.ics	72	0	1	1	0.0	0.0	0.0
824	Feb25-FISH2-3L1-rep1-cp190-100x_Position008_7_cmle.ics	72	0	1	2	0.050725942531317986	0.20560747663551399	0.4313725490196078
825	Feb25-FISH2-3L1-rep1-cp190-100x_Position008_7_cmle.ics	74	0	1	1	0.18676369750167077	0.7431192660550459	0.7499999999999999
826	Feb25-FISH2-3L1-rep1-cp190-100x_Position008_7_cmle.ics	78	0	1	1	0.13603775497035278	0.4758064516129033	0.46093750000000006
827	Feb25-FISH2-3L1-rep1-cp190-100x_Position008_7_cmle.ics	80	0	1	1	0.1590950015754973	0.6216216216216216	0.6272727272727273
828	Feb25-FISH2-3L1-rep1-cp190-100x_Position008_7_cmle.ics	84	0	1	1	0.0	0.0	0.0
829	Feb25-FISH2-3L1-rep1-cp190-100x_Position008_7_cmle.ics	85	0	1	1	0.01152862330257227	0.05376344086021505	0.05319148936170212
830	Feb25-FISH2-3L1-rep1-cp190-100x_Position008_7_cmle.ics	88	0	1	1	0.17292934953858402	0.630252100840336	0.630252100840336
831	Feb25-FISH2-3L1-rep1-cp190-100x_Position008_7_cmle.ics	89	0	1	1	0.0	0.0	0.0
832	Feb25-FISH2-3L1-rep1-cp190-100x_Position008_7_cmle.ics	89	0	1	2	0.0	0.0	0.0
833	Feb25-FISH2-3L1-rep1-cp190-100x_Position008_7_cmle.ics	89	0	2	1	0.0	0.0	0.0
834	Feb25-FISH2-3L1-rep1-cp190-100x_Position008_7_cmle.ics	89	0	2	2	0.1291205809888094	0.9999999999999998	0.3435582822085889
835	Feb25-FISH2-3L1-rep1-cp190-100x_Position008_7_cmle.ics	89	0	3	1	0.0	0.0	0.0
836	Feb25-FISH2-3L1-rep1-cp190-100x_Position008_7_cmle.ics	89	0	3	2	0.0	0.0	0.0
837	Feb25-FISH2-3L1-rep1-cp190-100x_Position008_7_cmle.ics	90	0	1	1	0.11759195768623715	0.8360655737704917	0.5862068965517241
838	Feb25-FISH2-3L1-rep1-cp190-100x_Position008_7_cmle.ics	92	0	1	1	0.28129840858276334	0.5922330097087377	0.5191489361702127
839	Feb25-FISH2-3L1-rep1-cp190-100x_Position008_7_cmle.ics	94	0	1	1	0.07608891379697698	0.4925373134328358	0.33333333333333337
840	Feb25-FISH2-3L1-rep1-cp190-100x_Position008_7_cmle.ics	95	0	1	1	0.025362971265658993	0.13749999999999998	0.15714285714285714
841	Feb25-FISH2-3L1-rep1-cp190-100x_Position008_7_cmle.ics	95	0	1	2	0.0	0.0	0.0
842	Feb25-FISH2-3L1-rep1-cp190-100x_Position008_7_cmle.ics	95	0	2	1	0.0	0.0	0.0
843	Feb25-FISH2-3L1-rep1-cp190-100x_Position008_7_cmle.ics	95	0	2	2	0.059948841173375796	0.49999999999999994	0.41935483870967744
844	Feb25-FISH2-3L1-rep1-cp190-100x_Position008_7_cmle.ics	97	0	1	1	0.05533739185234689	0.2376237623762376	0.2376237623762376
845	Feb25-FISH2-3L1-rep1-cp190-100x_Position008_7_cmle.ics	98	0	1	1	0.059948841173375796	0.29213483146067415	0.48148148148148134
846	Feb25-FISH2-3L1-rep1-cp190-100x_Position008_7_cmle.ics	100	0	1	1	0.0	0.0	0.0
847	Feb25-FISH2-3L1-rep1-cp190-100x_Position008_7_cmle.ics	101	0	1	1	0.0	0.0	0.0
848	Feb25-FISH2-3L1-rep1-cp190-100x_Position008_7_cmle.ics	101	0	2	1	0.0023057246605144538	0.01923076923076923	0.009259259259259257
849	Feb25-FISH2-3L1-rep1-cp190-100x_Position008_7_cmle.ics	103	0	1	1	0.07378318913646252	0.5079365079365079	0.5
850	Feb25-FISH2-3L1-rep1-cp190-100x_Position008_7_cmle.ics	104	0	1	1	0.0	0.0	0.0
851	Feb25-FISH2-3L1-rep1-cp190-100x_Position008_7_cmle.ics	105	0	1	1	0.0	0.0	0.0
852	Feb25-FISH2-3L1-rep1-cp190-100x_Position008_7_cmle.ics	107	0	1	1	0.057643116512861345	0.28409090909090906	0.21739130434782605
853	Feb25-FISH2-3L1-rep1-cp190-100x_Position008_7_cmle.ics	108	0	1	1	0.050725942531317986	0.1818181818181818	0.1818181818181818
854	Feb25-FISH2-3L1-rep1-cp190-100x_Position008_7_cmle.ics	109	0	1	1	0.0	0.0	0.0
855	Feb25-FISH2-3L1-rep1-cp190-100x_Position008_7_cmle.ics	109	0	1	2	0.059948841173375796	0.1897810218978102	0.4727272727272727
856	Feb25-FISH2-3L1-rep1-cp190-100x_Position008_7_cmle.ics	111	0	1	1	0.17754079885961294	0.6470588235294117	0.6470588235294117
857	Feb25-FISH2-3L1-rep1-cp190-100x_Position008_7_cmle.ics	113	0	1	1	0.13834347963086724	0.5454545454545455	0.5504587155963303
858	Feb25-FISH2-3L1-rep1-cp190-100x_Position008_7_cmle.ics	114	0	1	1	0.17523507419909848	0.826086956521739	0.34703196347031956
859	Feb25-FISH2-3L1-rep1-cp190-100x_Position008_7_cmle.ics	114	0	2	1	0.0	0.0	0.0
860	Feb25-FISH2-3L1-rep1-cp190-100x_Position008_7_cmle.ics	115	0	1	1	0.16831790021755513	0.6697247706422018	0.6759259259259258
861	Feb25-FISH2-3L1-rep1-cp190-100x_Position008_7_cmle.ics	116	0	1	1	0.0	0.0	0.0
862	Feb25-FISH2-3L1-rep1-cp190-100x_Position008_7_cmle.ics	117	0	1	1	0.07608891379697698	0.3113207547169811	0.30555555555555547
863	Feb25-FISH2-3L1-rep1-cp190-100x_Position008_7_cmle.ics	119	0	1	1	0.0645602904944047	0.2828282828282828	0.27999999999999997
864	Feb25-FISH2-3L1-rep1-cp190-100x_Position008_7_cmle.ics	120	0	1	1	0.03919731922874571	0.24999999999999994	0.24999999999999994
865	Feb25-FISH2-3L1-rep1-cp190-100x_Position009_8_cmle.ics	1	0	1	1	0.18215224818064185	0.5302013422818791	0.5129870129870129
866	Feb25-FISH2-3L1-rep1-cp190-100x_Position009_8_cmle.ics	2	0	1	1	0.0	0.0	0.0
867	Feb25-FISH2-3L1-rep1-cp190-100x_Position009_8_cmle.ics	5	0	1	1	0.0	0.0	0.0
868	Feb25-FISH2-3L1-rep1-cp190-100x_Position009_8_cmle.ics	6	0	1	1	0.22134956740938755	0.6153846153846153	0.46153846153846145
869	Feb25-FISH2-3L1-rep1-cp190-100x_Position009_8_cmle.ics	6	0	2	1	0.0	0.0	0.0
870	Feb25-FISH2-3L1-rep1-cp190-100x_Position009_8_cmle.ics	7	0	1	1	0.10606333438366487	0.3484848484848484	0.3357664233576642
871	Feb25-FISH2-3L1-rep1-cp190-100x_Position009_8_cmle.ics	8	0	1	1	0.03919731922874571	0.19999999999999998	0.19767441860465113
872	Feb25-FISH2-3L1-rep1-cp190-100x_Position009_8_cmle.ics	9	0	1	1	0.1498721029334395	0.5462184873949579	0.5462184873949579
873	Feb25-FISH2-3L1-rep1-cp190-100x_Position009_8_cmle.ics	10	0	1	1	0.14295492895189613	0.5486725663716814	0.484375
874	Feb25-FISH2-3L1-rep1-cp190-100x_Position009_8_cmle.ics	10	0	1	2	0.0	0.0	0.0
875	Feb25-FISH2-3L1-rep1-cp190-100x_Position009_8_cmle.ics	10	0	2	1	0.0	0.0	0.0
876	Feb25-FISH2-3L1-rep1-cp190-100x_Position009_8_cmle.ics	10	0	2	2	0.025362971265658993	0.10576923076923077	0.12359550561797752
877	Feb25-FISH2-3L1-rep1-cp190-100x_Position009_8_cmle.ics	11	0	1	1	0.12220340700726605	0.39552238805970147	0.3925925925925926
878	Feb25-FISH2-3L1-rep1-cp190-100x_Position009_8_cmle.ics	12	0	1	1	0.04611449321028908	0.17699115044247787	0.1754385964912281
879	Feb25-FISH2-3L1-rep1-cp190-100x_Position009_8_cmle.ics	13	0	1	1	0.0	0.0	0.0
880	Feb25-FISH2-3L1-rep1-cp190-100x_Position009_8_cmle.ics	14	0	1	1	0.5141765992947231	0.6798780487804876	0.6656716417910447
881	Feb25-FISH2-3L1-rep1-cp190-100x_Position009_8_cmle.ics	15	0	1	1	0.10145188506263597	0.5866666666666667	0.5866666666666667
882	Feb25-FISH2-3L1-rep1-cp190-100x_Position009_8_cmle.ics	16	0	1	1	0.0	0.0	0.0
883	Feb25-FISH2-3L1-rep1-cp190-100x_Position009_8_cmle.ics	17	0	1	1	0.04380876854977462	0.2261904761904762	0.17757009345794386
884	Feb25-FISH2-3L1-rep1-cp190-100x_Position009_8_cmle.ics	18	0	1	1	0.22134956740938755	0.7384615384615383	0.7384615384615383
885	Feb25-FISH2-3L1-rep1-cp190-100x_Position009_8_cmle.ics	19	0	1	1	0.0	0.0	0.0
886	Feb25-FISH2-3L1-rep1-cp190-100x_Position009_8_cmle.ics	19	0	1	2	0.15678927691498284	0.46258503401360535	0.9315068493150682
887	Feb25-FISH2-3L1-rep1-cp190-100x_Position009_8_cmle.ics	20	0	1	1	0.0	0.0	0.0
888	Feb25-FISH2-3L1-rep1-cp190-100x_Position009_8_cmle.ics	20	0	2	1	0.0	0.0	0.0
889	Feb25-FISH2-3L1-rep1-cp190-100x_Position009_8_cmle.ics	22	0	1	1	0.0945347110810926	0.3565217391304347	0.3565217391304347
890	Feb25-FISH2-3L1-rep1-cp190-100x_Position009_8_cmle.ics	25	0	1	1	0.0	0.0	0.0
891	Feb25-FISH2-3L1-rep1-cp190-100x_Position009_8_cmle.ics	26	0	1	1	0.06686601515491916	0.4915254237288135	0.4999999999999999
892	Feb25-FISH2-3L1-rep1-cp190-100x_Position009_8_cmle.ics	27	0	1	1	0.10836905904417933	0.3357142857142857	0.3357142857142857
893	Feb25-FISH2-3L1-rep1-cp190-100x_Position009_8_cmle.ics	28	0	1	1	0.03228014524720235	0.2333333333333333	0.22950819672131145
894	Feb25-FISH2-3L1-rep1-cp190-100x_Position009_8_cmle.ics	29	0	1	1	0.0	0.0	0.0
895	Feb25-FISH2-3L1-rep1-cp190-100x_Position009_8_cmle.ics	30	0	1	1	0.059948841173375796	0.30232558139534876	0.4642857142857142
896	Feb25-FISH2-3L1-rep1-cp190-100x_Position009_8_cmle.ics	31	0	1	1	0.16601217555704068	0.7058823529411764	0.7058823529411764
897	Feb25-FISH2-3L1-rep1-cp190-100x_Position009_8_cmle.ics	32	0	1	1	0.10606333438366487	0.3931623931623931	0.2822085889570552
898	Feb25-FISH2-3L1-rep1-cp190-100x_Position009_8_cmle.ics	34	0	1	1	0.10606333438366487	0.41071428571428564	0.4181818181818182
899	Feb25-FISH2-3L1-rep1-cp190-100x_Position009_8_cmle.ics	35	0	1	1	0.0	0.0	0.0
900	Feb25-FISH2-3L1-rep1-cp190-100x_Position009_8_cmle.ics	36	0	1	1	0.057643116512861345	0.211864406779661	0.3571428571428571
901	Feb25-FISH2-3L1-rep1-cp190-100x_Position009_8_cmle.ics	37	0	1	1	0.10375760972315042	0.5056179775280898	0.49999999999999994
902	Feb25-FISH2-3L1-rep1-cp190-100x_Position009_8_cmle.ics	38	0	1	1	0.0	0.0	0.0
903	Feb25-FISH2-3L1-rep1-cp190-100x_Position009_8_cmle.ics	40	0	1	1	0.0	0.0	0.0
904	Feb25-FISH2-3L1-rep1-cp190-100x_Position009_8_cmle.ics	41	0	1	1	0.2582411619776188	0.875	0.8615384615384614
905	Feb25-FISH2-3L1-rep1-cp190-100x_Position009_8_cmle.ics	43	0	1	1	0.0	0.0	0.0
906	Feb25-FISH2-3L1-rep1-cp190-100x_Position009_8_cmle.ics	43	0	2	1	0.12681485632829495	0.7638888888888888	0.3819444444444444
907	Feb25-FISH2-3L1-rep1-cp190-100x_Position009_8_cmle.ics	44	0	1	1	0.2351839153724743	0.75	0.7391304347826088
908	Feb25-FISH2-3L1-rep1-cp190-100x_Position009_8_cmle.ics	45	0	1	1	0.0	0.0	0.0
909	Feb25-FISH2-3L1-rep1-cp190-100x_Position009_8_cmle.ics	46	0	1	1	0.07608891379697698	0.30000000000000004	0.2920353982300885
910	Feb25-FISH2-3L1-rep1-cp190-100x_Position009_8_cmle.ics	47	0	1	1	0.299744205866879	0.9352517985611509	0.6103286384976526
911	Feb25-FISH2-3L1-rep1-cp190-100x_Position009_8_cmle.ics	47	0	1	2	0.0	0.0	0.0
912	Feb25-FISH2-3L1-rep1-cp190-100x_Position009_8_cmle.ics	47	0	2	1	0.0	0.0	0.0
913	Feb25-FISH2-3L1-rep1-cp190-100x_Position009_8_cmle.ics	47	0	2	2	0.07147746447594806	0.21088435374149656	0.4133333333333333
914	Feb25-FISH2-3L1-rep1-cp190-100x_Position009_8_cmle.ics	48	0	1	1	0.0	0.0	0.0
915	Feb25-FISH2-3L1-rep1-cp190-100x_Position009_8_cmle.ics	49	0	1	1	0.23287819071195984	0.926605504587156	0.926605504587156
916	Feb25-FISH2-3L1-rep1-cp190-100x_Position009_8_cmle.ics	50	0	1	1	0.06686601515491916	0.2589285714285714	0.2589285714285714
917	Feb25-FISH2-3L1-rep1-cp190-100x_Position009_8_cmle.ics	51	0	1	1	0.10606333438366487	0.676470588235294	0.4070796460176991
918	Feb25-FISH2-3L1-rep1-cp190-100x_Position009_8_cmle.ics	52	0	1	1	0.4334762361767173	0.5236768802228412	0.5545722713864307
919	Feb25-FISH2-3L1-rep1-cp190-100x_Position009_8_cmle.ics	53	0	1	1	0.0	0.0	0.0
920	Feb25-FISH2-3L1-rep1-cp190-100x_Position009_8_cmle.ics	54	0	1	1	0.09684043574160706	0.506024096385542	0.5833333333333333
921	Feb25-FISH2-3L1-rep1-cp190-100x_Position009_8_cmle.ics	55	0	1	1	0.447310584139804	0.6928571428571427	0.8660714285714284
922	Feb25-FISH2-3L1-rep1-cp190-100x_Position009_8_cmle.ics	55	0	1	2	0.0	0.0	0.0
923	Feb25-FISH2-3L1-rep1-cp190-100x_Position009_8_cmle.ics	56	0	1	1	0.0	0.0	0.0
924	Feb25-FISH2-3L1-rep1-cp190-100x_Position009_8_cmle.ics	57	0	1	1	0.09684043574160706	0.3925233644859812	0.3888888888888888
925	Feb25-FISH2-3L1-rep1-cp190-100x_Position009_8_cmle.ics	58	0	1	1	0.10145188506263597	0.7096774193548387	0.5057471264367817
926	Feb25-FISH2-3L1-rep1-cp190-100x_Position009_8_cmle.ics	58	0	2	1	0.0	0.0	0.0
927	Feb25-FISH2-3L1-rep1-cp190-100x_Position009_8_cmle.ics	59	0	1	1	0.13834347963086724	0.5	0.4958677685950413
928	Feb25-FISH2-3L1-rep1-cp190-100x_Position009_8_cmle.ics	63	0	1	1	0.2351839153724743	0.7727272727272726	0.7786259541984732
929	Feb25-FISH2-3L1-rep1-cp190-100x_Position009_8_cmle.ics	66	0	1	1	0.11298050836520823	0.3356164383561643	0.3266666666666666
930	Feb25-FISH2-3L1-rep1-cp190-100x_Position009_8_cmle.ics	67	0	1	1	0.2605468866381333	0.7062499999999999	0.7243589743589743
931	Feb25-FISH2-3L1-rep1-cp190-100x_Position009_8_cmle.ics	67	0	1	2	0.0	0.0	0.0
932	Feb25-FISH2-3L1-rep1-cp190-100x_Position009_8_cmle.ics	67	0	2	1	0.0	0.0	0.0
933	Feb25-FISH2-3L1-rep1-cp190-100x_Position009_8_cmle.ics	67	0	2	2	0.07608891379697698	0.4024390243902438	0.38823529411764707
934	Feb25-FISH2-3L1-rep1-cp190-100x_Position009_8_cmle.ics	68	0	1	1	0.09914616040212151	0.7413793103448274	0.5810810810810811
935	Feb25-FISH2-3L1-rep1-cp190-100x_Position009_8_cmle.ics	69	0	1	1	0.12220340700726605	0.39552238805970147	0.39552238805970147
936	Feb25-FISH2-3L1-rep1-cp190-100x_Position009_8_cmle.ics	70	0	1	1	0.0	0.0	0.0
937	Feb25-FISH2-3L1-rep1-cp190-100x_Position009_8_cmle.ics	71	0	1	1	0.0023057246605144538	0.017857142857142853	0.017543859649122806
938	Feb25-FISH2-3L1-rep1-cp190-100x_Position009_8_cmle.ics	72	0	1	1	0.0	0.0	0.0
939	Feb25-FISH2-3L1-rep1-cp190-100x_Position009_8_cmle.ics	72	0	2	1	0.16601217555704068	0.8674698795180721	0.5373134328358209
940	Feb25-FISH2-3L1-rep1-cp190-100x_Position009_8_cmle.ics	73	0	1	1	0.0	0.0	0.0
941	Feb25-FISH2-3L1-rep1-cp190-100x_Position009_8_cmle.ics	73	0	1	2	0.1245091316677805	0.3624161073825503	0.8852459016393441
942	Feb25-FISH2-3L1-rep1-cp190-100x_Position009_8_cmle.ics	74	0	1	1	0.09684043574160706	0.5121951219512194	0.3134328358208955
943	Feb25-FISH2-3L1-rep1-cp190-100x_Position009_8_cmle.ics	77	0	1	1	0.09684043574160706	0.3307086614173228	0.3307086614173228
944	Feb25-FISH2-3L1-rep1-cp190-100x_Position009_8_cmle.ics	79	0	1	1	0.0	0.0	0.0
945	Feb25-FISH2-3L1-rep1-cp190-100x_Position009_8_cmle.ics	79	0	1	2	0.0	0.0	0.0
946	Feb25-FISH2-3L1-rep1-cp190-100x_Position009_8_cmle.ics	80	0	1	1	0.11528623302572269	0.39370078740157477	0.40322580645161293
947	Feb25-FISH2-3L1-rep1-cp190-100x_Position009_8_cmle.ics	82	0	1	1	0.11989768234675159	0.4601769911504424	0.4601769911504424
948	Feb25-FISH2-3L1-rep1-cp190-100x_Position009_8_cmle.ics	84	0	1	1	0.0	0.0	0.0
949	Feb25-FISH2-3L1-rep1-cp190-100x_Position009_8_cmle.ics	85	0	1	1	0.09684043574160706	0.5	0.5121951219512194
950	Feb25-FISH2-3L1-rep1-cp190-100x_Position009_8_cmle.ics	86	0	1	1	0.12220340700726605	0.3984962406015037	0.39552238805970147
951	Feb25-FISH2-3L1-rep1-cp190-100x_Position009_8_cmle.ics	88	0	1	1	0.0	0.0	0.0
952	Feb25-FISH2-3L1-rep1-cp190-100x_Position009_8_cmle.ics	88	0	1	2	0.0	0.0	0.0
953	Feb25-FISH2-3L1-rep1-cp190-100x_Position009_8_cmle.ics	90	0	1	1	0.0	0.0	0.0
954	Feb25-FISH2-3L1-rep1-cp190-100x_Position009_8_cmle.ics	91	0	1	1	0.18215224818064185	0.28519855595667865	0.2821428571428571
955	Feb25-FISH2-3L1-rep1-cp190-100x_Position009_8_cmle.ics	92	0	1	1	0.0	0.0	0.0
956	Feb25-FISH2-3L1-rep1-cp190-100x_Position009_8_cmle.ics	93	0	1	1	0.1498721029334395	0.6701030927835051	0.7065217391304347
957	Feb25-FISH2-3L1-rep1-cp190-100x_Position009_8_cmle.ics	94	0	1	1	0.10375760972315042	0.4245283018867924	0.4245283018867924
958	Feb25-FISH2-3L1-rep1-cp190-100x_Position009_8_cmle.ics	95	0	1	1	0.06225456583389025	0.24999999999999994	0.2571428571428571
959	Feb25-FISH2-3L1-rep1-cp190-100x_Position009_8_cmle.ics	96	0	1	1	0.0	0.0	0.0
960	Feb25-FISH2-3L1-rep1-cp190-100x_Position009_8_cmle.ics	97	0	1	1	0.14064920429138167	0.8356164383561642	0.6224489795918366
961	Feb25-FISH2-3L1-rep1-cp190-100x_Position009_8_cmle.ics	101	0	1	1	0.16140072623601176	0.5691056910569106	0.5785123966942147
962	Feb25-FISH2-3L1-rep1-cp190-100x_Position009_8_cmle.ics	102	0	1	1	0.10606333438366487	0.35384615384615375	0.657142857142857
963	Feb25-FISH2-3L1-rep1-cp190-100x_Position009_8_cmle.ics	103	0	1	1	0.08070036311800588	0.29166666666666663	0.28925619834710736
964	Feb25-FISH2-3L1-rep1-cp190-100x_Position009_8_cmle.ics	104	0	1	1	0.1706236248780696	0.6434782608695652	0.5362318840579711
965	Feb25-FISH2-3L1-rep1-cp190-100x_Position009_8_cmle.ics	105	0	1	1	0.13373203030983832	0.45669291338582674	0.45669291338582674
966	Feb25-FISH2-3L1-rep1-cp190-100x_Position009_8_cmle.ics	106	0	1	1	0.0	0.0	0.0
967	Feb25-FISH2-3L1-rep1-cp190-100x_Position009_8_cmle.ics	106	0	1	2	0.17523507419909848	0.24203821656050956	0.4578313253012047
968	Feb25-FISH2-3L1-rep1-cp190-100x_Position009_8_cmle.ics	107	0	1	1	0.09222898642057815	0.32	0.32
969	Feb25-FISH2-3L1-rep1-cp190-100x_Position009_8_cmle.ics	108	0	1	1	0.01844579728411563	0.10126582278481013	0.10256410256410255
970	Feb25-FISH2-3L1-rep1-cp190-100x_Position009_8_cmle.ics	109	0	1	1	0.16370645089652622	0.6016949152542372	0.6016949152542372
971	Feb25-FISH2-3L1-rep1-cp190-100x_Position009_8_cmle.ics	111	0	1	1	0.0	0.0	0.0
972	Feb25-FISH2-3L1-rep1-cp190-100x_Position009_8_cmle.ics	112	0	1	1	0.0	0.0	0.0
973	Feb25-FISH2-3L1-rep1-cp190-100x_Position009_8_cmle.ics	114	0	1	1	0.016140072623601176	0.055118110236220465	0.055118110236220465
974	Feb25-FISH2-3L1-rep1-cp190-100x_Position009_8_cmle.ics	115	0	1	1	0.1706236248780696	0.7789473684210525	0.7047619047619047
975	Feb25-FISH2-3L1-rep1-cp190-100x_Position009_8_cmle.ics	117	0	1	1	0.0	0.0	0.0
976	Feb25-FISH2-3L1-rep1-cp190-100x_Position009_8_cmle.ics	118	0	1	1	0.19598659614372857	0.5704697986577181	0.5743243243243243
977	Feb25-FISH2-3L1-rep1-cp190-100x_Position009_8_cmle.ics	120	0	1	1	0.17292934953858402	0.47468354430379744	0.47169811320754707
978	Feb25-FISH2-3L1-rep1-cp190-100x_Position009_8_cmle.ics	121	0	1	1	0.0853118124390348	0.27205882352941174	0.27611940298507465
979	Feb25-FISH2-3L1-rep1-cp190-100x_Position009_8_cmle.ics	122	0	1	1	0.07839463845749142	0.27199999999999996	0.3505154639175257
980	Feb25-FISH2-3L1-rep1-cp190-100x_Position009_8_cmle.ics	123	0	1	1	0.2605468866381333	0.7847222222222223	0.7847222222222223
981	Feb25-FISH2-3L1-rep1-cp190-100x_Position009_8_cmle.ics	124	0	1	1	0.0	0.0	0.0
982	Feb25-FISH2-3L1-rep1-cp190-100x_Position009_8_cmle.ics	124	0	2	1	0.06686601515491916	0.23015873015873012	0.13063063063063063
983	Feb25-FISH2-3L1-rep1-cp190-100x_Position009_8_cmle.ics	125	0	1	1	0.14064920429138167	0.47286821705426346	0.45185185185185184
984	Feb25-FISH2-3L1-rep1-cp190-100x_Position009_8_cmle.ics	126	0	1	1	0.17523507419909848	0.6440677966101694	0.6972477064220183
985	Feb25-FISH2-3L1-rep1-cp190-100x_Position010_9_cmle.ics	1	0	1	1	0.0	0.0	0.0
986	Feb25-FISH2-3L1-rep1-cp190-100x_Position010_9_cmle.ics	1	0	2	1	0.0	0.0	0.0
987	Feb25-FISH2-3L1-rep1-cp190-100x_Position010_9_cmle.ics	2	0	1	1	0.2697697852801911	0.5416666666666665	0.4936708860759493
988	Feb25-FISH2-3L1-rep1-cp190-100x_Position010_9_cmle.ics	3	0	1	1	0.029974420586687898	0.16049382716049382	0.14130434782608695
989	Feb25-FISH2-3L1-rep1-cp190-100x_Position010_9_cmle.ics	7	0	1	1	0.14295492895189613	0.3803680981595091	0.3803680981595091
990	Feb25-FISH2-3L1-rep1-cp190-100x_Position010_9_cmle.ics	8	0	1	1	0.0	0.0	0.0
991	Feb25-FISH2-3L1-rep1-cp190-100x_Position010_9_cmle.ics	9	0	1	1	0.16601217555704068	0.4444444444444444	0.36363636363636365
992	Feb25-FISH2-3L1-rep1-cp190-100x_Position010_9_cmle.ics	10	0	1	1	0.20290377012527194	0.6666666666666665	0.6717557251908396
993	Feb25-FISH2-3L1-rep1-cp190-100x_Position010_9_cmle.ics	12	0	1	1	0.16140072623601176	0.608695652173913	0.608695652173913
994	Feb25-FISH2-3L1-rep1-cp190-100x_Position010_9_cmle.ics	14	0	1	1	0.10836905904417933	0.3357142857142857	0.33812949640287765
995	Feb25-FISH2-3L1-rep1-cp190-100x_Position010_9_cmle.ics	15	0	1	1	0.0046114493210289076	0.020202020202020204	0.02
996	Feb25-FISH2-3L1-rep1-cp190-100x_Position010_9_cmle.ics	16	0	1	1	0.12681485632829495	0.5	0.9649122807017543
997	Feb25-FISH2-3L1-rep1-cp190-100x_Position010_9_cmle.ics	17	0	1	1	0.0	0.0	0.0
998	Feb25-FISH2-3L1-rep1-cp190-100x_Position010_9_cmle.ics	18	0	1	1	0.0	0.0	0.0
999	Feb25-FISH2-3L1-rep1-cp190-100x_Position010_9_cmle.ics	19	0	1	1	0.09684043574160706	0.29999999999999993	0.5249999999999999
1000	Feb25-FISH2-3L1-rep1-cp190-100x_Position010_9_cmle.ics	20	0	1	1	0.0	0.0	0.0
1001	Feb25-FISH2-3L1-rep1-cp190-100x_Position010_9_cmle.ics	21	0	1	1	0.0	0.0	0.0
1002	Feb25-FISH2-3L1-rep1-cp190-100x_Position010_9_cmle.ics	22	0	1	1	0.0	0.0	0.0
1003	Feb25-FISH2-3L1-rep1-cp190-100x_Position010_9_cmle.ics	22	0	1	2	0.19598659614372857	0.4047619047619047	0.6967213114754097
1004	Feb25-FISH2-3L1-rep1-cp190-100x_Position010_9_cmle.ics	23	0	1	1	0.08070036311800588	0.38888888888888884	0.3763440860215053
1005	Feb25-FISH2-3L1-rep1-cp190-100x_Position010_9_cmle.ics	24	0	1	1	0.10606333438366487	0.4423076923076923	0.44660194174757273
1006	Feb25-FISH2-3L1-rep1-cp190-100x_Position010_9_cmle.ics	25	0	1	1	0.20751521944630083	0.5294117647058824	0.5325443786982247
1007	Feb25-FISH2-3L1-rep1-cp190-100x_Position010_9_cmle.ics	26	0	1	1	0.15217782759395396	0.4258064516129032	0.42857142857142855
1008	Feb25-FISH2-3L1-rep1-cp190-100x_Position010_9_cmle.ics	27	0	1	1	0.0	0.0	0.0
1009	Feb25-FISH2-3L1-rep1-cp190-100x_Position010_9_cmle.ics	28	0	1	1	0.029974420586687898	0.17567567567567569	0.17567567567567569
1010	Feb25-FISH2-3L1-rep1-cp190-100x_Position010_9_cmle.ics	29	0	1	1	0.0	0.0	0.0
1011	Feb25-FISH2-3L1-rep1-cp190-100x_Position010_9_cmle.ics	30	0	1	1	0.14295492895189613	0.6262626262626262	0.6262626262626262
1012	Feb25-FISH2-3L1-rep1-cp190-100x_Position010_9_cmle.ics	32	0	1	1	0.01844579728411563	0.09523809523809525	0.07207207207207207
1013	Feb25-FISH2-3L1-rep1-cp190-100x_Position010_9_cmle.ics	33	0	1	1	0.15448355225446841	0.638095238095238	0.638095238095238
1014	Feb25-FISH2-3L1-rep1-cp190-100x_Position010_9_cmle.ics	35	0	1	1	0.0	0.0	0.0
1015	Feb25-FISH2-3L1-rep1-cp190-100x_Position010_9_cmle.ics	37	0	1	1	0.15217782759395396	0.6226415094339622	0.6226415094339622
1016	Feb25-FISH2-3L1-rep1-cp190-100x_Position010_9_cmle.ics	38	0	1	1	0.26746406061967665	0.4715447154471545	0.46963562753036436
1017	Feb25-FISH2-3L1-rep1-cp190-100x_Position010_9_cmle.ics	40	0	1	1	0.0046114493210289076	0.018867924528301886	0.018867924528301886
1018	Feb25-FISH2-3L1-rep1-cp190-100x_Position010_9_cmle.ics	41	0	1	1	0.06686601515491916	0.3085106382978723	0.3085106382978723
1019	Feb25-FISH2-3L1-rep1-cp190-100x_Position010_9_cmle.ics	43	0	1	1	0.24671253867504656	0.7753623188405797	0.7697841726618704
1020	Feb25-FISH2-3L1-rep1-cp190-100x_Position010_9_cmle.ics	45	0	1	1	0.19829232080424303	0.6935483870967742	0.6935483870967742
1021	Feb25-FISH2-3L1-rep1-cp190-100x_Position010_9_cmle.ics	47	0	1	1	0.0	0.0	0.0
1022	Feb25-FISH2-3L1-rep1-cp190-100x_Position010_9_cmle.ics	47	0	1	2	0.0	0.0	0.0
1023	Feb25-FISH2-3L1-rep1-cp190-100x_Position010_9_cmle.ics	47	0	2	1	0.0	0.0	0.0
1024	Feb25-FISH2-3L1-rep1-cp190-100x_Position010_9_cmle.ics	47	0	2	2	0.0	0.0	0.0
1025	Feb25-FISH2-3L1-rep1-cp190-100x_Position010_9_cmle.ics	49	0	1	1	0.16831790021755513	0.6134453781512604	0.6134453781512604
1026	Feb25-FISH2-3L1-rep1-cp190-100x_Position010_9_cmle.ics	51	0	1	1	0.22134956740938755	0.8888888888888886	0.8807339449541284
1027	Feb25-FISH2-3L1-rep1-cp190-100x_Position010_9_cmle.ics	52	0	1	1	0.03919731922874571	0.33999999999999997	0.33333333333333326
1028	Feb25-FISH2-3L1-rep1-cp190-100x_Position010_9_cmle.ics	53	0	1	1	0.0853118124390348	0.3557692307692308	0.3557692307692308
1029	Feb25-FISH2-3L1-rep1-cp190-100x_Position010_9_cmle.ics	54	0	1	1	0.19137514682269965	0.4636871508379887	0.4486486486486486
1030	Feb25-FISH2-3L1-rep1-cp190-100x_Position010_9_cmle.ics	54	0	1	2	0.0	0.0	0.0
1031	Feb25-FISH2-3L1-rep1-cp190-100x_Position010_9_cmle.ics	54	0	2	1	0.0	0.0	0.0
1032	Feb25-FISH2-3L1-rep1-cp190-100x_Position010_9_cmle.ics	54	0	2	2	0.11759195768623715	0.6375	0.6799999999999999
1033	Feb25-FISH2-3L1-rep1-cp190-100x_Position010_9_cmle.ics	55	0	1	1	0.057643116512861345	0.2976190476190476	0.30120481927710835
1034	Feb25-FISH2-3L1-rep1-cp190-100x_Position010_9_cmle.ics	56	0	1	1	0.0	0.0	0.0
1035	Feb25-FISH2-3L1-rep1-cp190-100x_Position010_9_cmle.ics	56	0	1	2	0.07147746447594806	0.2695652173913043	0.3369565217391304
1036	Feb25-FISH2-3L1-rep1-cp190-100x_Position010_9_cmle.ics	57	0	1	1	0.0	0.0	0.0
1037	Feb25-FISH2-3L1-rep1-cp190-100x_Position010_9_cmle.ics	59	0	1	1	0.0	0.0	0.0
1038	Feb25-FISH2-3L1-rep1-cp190-100x_Position010_9_cmle.ics	60	0	1	1	0.009222898642057815	0.035714285714285705	0.04
1039	Feb25-FISH2-3L1-rep1-cp190-100x_Position010_9_cmle.ics	61	0	1	1	0.0	0.0	0.0
1040	Feb25-FISH2-3L1-rep1-cp190-100x_Position010_9_cmle.ics	62	0	1	1	0.20059804546475749	0.5337423312883435	0.5337423312883435
1041	Feb25-FISH2-3L1-rep1-cp190-100x_Position010_9_cmle.ics	63	0	1	1	0.0046114493210289076	0.03773584905660377	0.020833333333333336
1042	Feb25-FISH2-3L1-rep1-cp190-100x_Position010_9_cmle.ics	66	0	1	1	0.09684043574160706	0.5	0.2745098039215686
1043	Feb25-FISH2-3L1-rep1-cp190-100x_Position010_9_cmle.ics	66	0	1	2	0.0	0.0	0.0
1044	Feb25-FISH2-3L1-rep1-cp190-100x_Position010_9_cmle.ics	66	0	2	1	0.0	0.0	0.0
1045	Feb25-FISH2-3L1-rep1-cp190-100x_Position010_9_cmle.ics	66	0	2	2	0.03228014524720235	0.11199999999999999	0.2413793103448275
1046	Feb25-FISH2-3L1-rep1-cp190-100x_Position010_9_cmle.ics	67	0	1	1	0.0	0.0	0.0
1047	Feb25-FISH2-3L1-rep1-cp190-100x_Position010_9_cmle.ics	67	0	1	2	0.35277587305871144	0.6219512195121951	0.9329268292682925
1048	Feb25-FISH2-3L1-rep1-cp190-100x_Position010_9_cmle.ics	68	0	1	1	0.0	0.0	0.0
1049	Feb25-FISH2-3L1-rep1-cp190-100x_Position010_9_cmle.ics	69	0	1	1	0.03228014524720235	0.14893617021276592	0.14893617021276592
1050	Feb25-FISH2-3L1-rep1-cp190-100x_Position010_9_cmle.ics	70	0	1	1	0.0853118124390348	0.3333333333333333	0.6065573770491803
1051	Feb25-FISH2-3L1-rep1-cp190-100x_Position010_9_cmle.ics	70	0	1	2	0.0	0.0	0.0
1052	Feb25-FISH2-3L1-rep1-cp190-100x_Position010_9_cmle.ics	71	0	1	1	0.16601217555704068	0.6545454545454547	0.6545454545454547
1053	Feb25-FISH2-3L1-rep1-cp190-100x_Position010_9_cmle.ics	75	0	1	1	0.10375760972315042	0.3719008264462809	0.36585365853658536
1054	Feb25-FISH2-3L1-rep1-cp190-100x_Position010_9_cmle.ics	76	0	1	1	0.17292934953858402	0.6578947368421052	0.669642857142857
1055	Feb25-FISH2-3L1-rep1-cp190-100x_Position010_9_cmle.ics	78	0	1	1	0.0853118124390348	0.3274336283185841	0.32456140350877194
1056	Feb25-FISH2-3L1-rep1-cp190-100x_Position010_9_cmle.ics	79	0	1	1	0.0	0.0	0.0
1057	Feb25-FISH2-3L1-rep1-cp190-100x_Position010_9_cmle.ics	80	0	1	1	0.07378318913646252	0.3764705882352941	0.367816091954023
1058	Feb25-FISH2-3L1-rep1-cp190-100x_Position010_9_cmle.ics	81	0	1	1	0.0	0.0	0.0
1059	Feb25-FISH2-3L1-rep1-cp190-100x_Position010_9_cmle.ics	83	0	1	1	0.0	0.0	0.0
1060	Feb25-FISH2-3L1-rep1-cp190-100x_Position010_9_cmle.ics	84	0	1	1	0.0	0.0	0.0
1061	Feb25-FISH2-3L1-rep1-cp190-100x_Position010_9_cmle.ics	85	0	1	1	0.4196418882136306	0.7137254901960783	0.9099999999999999
1062	Feb25-FISH2-3L1-rep1-cp190-100x_Position010_9_cmle.ics	85	0	1	2	0.0	0.0	0.0
1063	Feb25-FISH2-3L1-rep1-cp190-100x_Position010_9_cmle.ics	86	0	1	1	0.15217782759395396	0.5454545454545454	0.5499999999999999
1064	Feb25-FISH2-3L1-rep1-cp190-100x_Position010_9_cmle.ics	87	0	1	1	0.0	0.0	0.0
1065	Feb25-FISH2-3L1-rep1-cp190-100x_Position010_9_cmle.ics	87	0	2	1	0.11528623302572269	0.40322580645161293	0.31055900621118016
1066	Feb25-FISH2-3L1-rep1-cp190-100x_Position010_9_cmle.ics	88	0	1	1	0.0	0.0	0.0
1067	Feb25-FISH2-3L1-rep1-cp190-100x_Position010_9_cmle.ics	89	0	1	1	0.0	0.0	0.0
1068	Feb25-FISH2-3L1-rep1-cp190-100x_Position010_9_cmle.ics	90	0	1	1	0.1936808714832141	0.7058823529411763	0.7
1069	Feb25-FISH2-3L1-rep1-cp190-100x_Position010_9_cmle.ics	91	0	1	1	0.39658464160848605	0.7577092511013215	0.7543859649122807
1070	Feb25-FISH2-3L1-rep1-cp190-100x_Position010_9_cmle.ics	92	0	1	1	0.0	0.0	0.0
1071	Feb25-FISH2-3L1-rep1-cp190-100x_Position010_9_cmle.ics	93	0	1	1	0.21212666876732975	0.4623115577889446	0.43192488262910794
1072	Feb25-FISH2-3L1-rep1-cp190-100x_Position010_9_cmle.ics	94	0	1	1	0.0	0.0	0.0
1073	Feb25-FISH2-3L1-rep1-cp190-100x_Position010_9_cmle.ics	95	0	1	1	0.0	0.0	0.0
1074	Feb25-FISH2-3L1-rep1-cp190-100x_Position010_9_cmle.ics	95	0	1	2	0.03228014524720235	0.13084112149532706	0.2545454545454546
1075	Feb25-FISH2-3L1-rep1-cp190-100x_Position010_9_cmle.ics	96	0	1	1	0.1890694221621852	0.5815602836879432	0.5857142857142856
1076	Feb25-FISH2-3L1-rep1-cp190-100x_Position010_9_cmle.ics	98	0	1	1	0.0	0.0	0.0
1077	Feb25-FISH2-3L1-rep1-cp190-100x_Position010_9_cmle.ics	100	0	1	1	0.01844579728411563	0.08695652173913042	0.08695652173913042
1078	Feb25-FISH2-3L1-rep1-cp190-100x_Position010_9_cmle.ics	101	0	1	1	0.11067478370469377	0.4324324324324324	0.42857142857142844
1079	Feb25-FISH2-3L1-rep1-cp190-100x_Position010_9_cmle.ics	102	0	1	1	0.029974420586687898	0.1074380165289256	0.09701492537313432
1080	Feb25-FISH2-3L1-rep1-cp190-100x_Position010_9_cmle.ics	106	0	1	1	0.0	0.0	0.0
1081	Feb25-FISH2-3L1-rep1-cp190-100x_Position010_9_cmle.ics	107	0	1	1	0.4888136280290642	0.7681159420289856	0.7653429602888085
1082	Feb25-FISH2-3L1-rep1-cp190-100x_Position010_9_cmle.ics	108	0	1	1	0.0	0.0	0.0
1083	Feb25-FISH2-3L1-rep1-cp190-100x_Position010_9_cmle.ics	110	0	1	1	0.06917173981543362	0.32967032967032966	0.32967032967032966
1084	Feb25-FISH2-3L1-rep1-cp190-100x_Position010_9_cmle.ics	111	0	1	1	0.1498721029334395	0.537190082644628	0.7142857142857142
1085	Feb25-FISH2-3L1-rep1-cp190-100x_Position010_9_cmle.ics	112	0	1	1	0.17523507419909848	0.6846846846846846	0.6785714285714284
1086	Feb25-FISH2-3L1-rep1-cp190-100x_Position010_9_cmle.ics	113	0	1	1	0.0	0.0	0.0
1087	Feb25-FISH2-3L1-rep1-cp190-100x_Position011_10_cmle.ics	1	0	1	1	0.10606333438366487	0.5822784810126582	0.7540983606557377
1088	Feb25-FISH2-3L1-rep1-cp190-100x_Position011_10_cmle.ics	2	0	1	1	0.15448355225446841	0.5726495726495726	0.5677966101694916
1089	Feb25-FISH2-3L1-rep1-cp190-100x_Position011_10_cmle.ics	3	0	1	1	0.0	0.0	0.0
1090	Feb25-FISH2-3L1-rep1-cp190-100x_Position011_10_cmle.ics	4	0	1	1	0.07147746447594806	0.1684782608695652	0.1703296703296703
1091	Feb25-FISH2-3L1-rep1-cp190-100x_Position011_10_cmle.ics	6	0	1	1	0.13834347963086724	0.6593406593406593	0.30927835051546393
1092	Feb25-FISH2-3L1-rep1-cp190-100x_Position011_10_cmle.ics	6	0	1	2	0.0	0.0	0.0
1093	Feb25-FISH2-3L1-rep1-cp190-100x_Position011_10_cmle.ics	6	0	2	1	0.0	0.0	0.0
1094	Feb25-FISH2-3L1-rep1-cp190-100x_Position011_10_cmle.ics	6	0	2	2	0.0	0.0	0.0
1095	Feb25-FISH2-3L1-rep1-cp190-100x_Position011_10_cmle.ics	8	0	1	1	0.020751521944630084	0.15	0.15254237288135591
1096	Feb25-FISH2-3L1-rep1-cp190-100x_Position011_10_cmle.ics	10	0	1	1	0.1291205809888094	0.4999999999999999	0.495575221238938
1097	Feb25-FISH2-3L1-rep1-cp190-100x_Position011_10_cmle.ics	11	0	1	1	0.0	0.0	0.0
1098	Feb25-FISH2-3L1-rep1-cp190-100x_Position011_10_cmle.ics	14	0	1	1	0.0	0.0	0.0
1099	Feb25-FISH2-3L1-rep1-cp190-100x_Position011_10_cmle.ics	15	0	1	1	0.1498721029334395	0.2968036529680365	0.29545454545454547
1100	Feb25-FISH2-3L1-rep1-cp190-100x_Position011_10_cmle.ics	18	0	1	1	0.0	0.0	0.0
1101	Feb25-FISH2-3L1-rep1-cp190-100x_Position011_10_cmle.ics	20	0	1	1	0.18676369750167077	0.39320388349514557	0.39320388349514557
1102	Feb25-FISH2-3L1-rep1-cp190-100x_Position011_10_cmle.ics	21	0	1	1	0.0	0.0	0.0
1103	Feb25-FISH2-3L1-rep1-cp190-100x_Position011_10_cmle.ics	21	0	1	2	0.0	0.0	0.0
1104	Feb25-FISH2-3L1-rep1-cp190-100x_Position011_10_cmle.ics	23	0	1	1	0.11989768234675159	0.7536231884057971	0.6842105263157894
1105	Feb25-FISH2-3L1-rep1-cp190-100x_Position011_10_cmle.ics	24	0	1	1	0.0	0.0	0.0
1106	Feb25-FISH2-3L1-rep1-cp190-100x_Position011_10_cmle.ics	24	0	1	2	0.30204993052739343	0.507751937984496	0.8972602739726026
1107	Feb25-FISH2-3L1-rep1-cp190-100x_Position011_10_cmle.ics	27	0	1	1	0.0	0.0	0.0
1108	Feb25-FISH2-3L1-rep1-cp190-100x_Position011_10_cmle.ics	28	0	1	1	0.1798465235201274	0.9069767441860463	0.7499999999999999
1109	Feb25-FISH2-3L1-rep1-cp190-100x_Position011_10_cmle.ics	30	0	1	1	0.04611449321028908	0.2247191011235955	0.2380952380952381
1110	Feb25-FISH2-3L1-rep1-cp190-100x_Position011_10_cmle.ics	31	0	1	1	0.0	0.0	0.0
1111	Feb25-FISH2-3L1-rep1-cp190-100x_Position011_10_cmle.ics	32	0	1	1	0.0	0.0	0.0
1112	Feb25-FISH2-3L1-rep1-cp190-100x_Position011_10_cmle.ics	34	0	1	1	0.12220340700726605	0.7162162162162162	0.7162162162162162
1113	Feb25-FISH2-3L1-rep1-cp190-100x_Position011_10_cmle.ics	36	0	1	1	0.15678927691498284	0.5573770491803277	0.5573770491803277
1114	Feb25-FISH2-3L1-rep1-cp190-100x_Position011_10_cmle.ics	37	0	1	1	0.13373203030983832	0.6744186046511627	0.6666666666666666
1115	Feb25-FISH2-3L1-rep1-cp190-100x_Position011_10_cmle.ics	40	0	1	1	0.07147746447594806	0.298076923076923	0.3009708737864077
1116	Feb25-FISH2-3L1-rep1-cp190-100x_Position011_10_cmle.ics	42	0	1	1	0.08300608777852034	0.37500000000000006	0.36734693877551017
1117	Feb25-FISH2-3L1-rep1-cp190-100x_Position011_10_cmle.ics	43	0	1	1	0.19829232080424303	0.7889908256880733	0.7818181818181819
1118	Feb25-FISH2-3L1-rep1-cp190-100x_Position011_10_cmle.ics	44	0	1	1	0.09684043574160706	0.2763157894736842	0.84
1119	Feb25-FISH2-3L1-rep1-cp190-100x_Position011_10_cmle.ics	44	0	1	2	0.0	0.0	0.0
1120	Feb25-FISH2-3L1-rep1-cp190-100x_Position011_10_cmle.ics	44	0	2	1	0.0	0.0	0.0
1121	Feb25-FISH2-3L1-rep1-cp190-100x_Position011_10_cmle.ics	44	0	2	2	0.10606333438366487	0.7796610169491525	0.2822085889570552
1122	Feb25-FISH2-3L1-rep1-cp190-100x_Position011_10_cmle.ics	45	0	1	1	0.0	0.0	0.0
1123	Feb25-FISH2-3L1-rep1-cp190-100x_Position011_10_cmle.ics	46	0	1	1	0.07378318913646252	0.3440860215053763	0.3440860215053763
1124	Feb25-FISH2-3L1-rep1-cp190-100x_Position011_10_cmle.ics	47	0	1	1	0.2605468866381333	0.7483443708609272	0.7635135135135137
1125	Feb25-FISH2-3L1-rep1-cp190-100x_Position011_10_cmle.ics	48	0	1	1	0.4749792800659775	0.6005830903790087	0.7304964539007092
1126	Feb25-FISH2-3L1-rep1-cp190-100x_Position011_10_cmle.ics	48	0	1	2	0.0	0.0	0.0
1127	Feb25-FISH2-3L1-rep1-cp190-100x_Position011_10_cmle.ics	48	0	2	1	0.0	0.0	0.0
1128	Feb25-FISH2-3L1-rep1-cp190-100x_Position011_10_cmle.ics	48	0	2	2	0.2144323934278442	0.5406976744186046	0.39743589743589736
1129	Feb25-FISH2-3L1-rep1-cp190-100x_Position011_10_cmle.ics	49	0	1	1	0.0	0.0	0.0
1130	Feb25-FISH2-3L1-rep1-cp190-100x_Position011_10_cmle.ics	50	0	1	1	0.15217782759395396	0.5322580645161291	0.5322580645161291
1131	Feb25-FISH2-3L1-rep1-cp190-100x_Position011_10_cmle.ics	51	0	1	1	0.0	0.0	0.0
1132	Feb25-FISH2-3L1-rep1-cp190-100x_Position011_10_cmle.ics	53	0	1	1	0.02305724660514454	0.15873015873015872	0.1
1133	Feb25-FISH2-3L1-rep1-cp190-100x_Position011_10_cmle.ics	54	0	1	1	0.1245091316677805	0.5346534653465347	0.54
1134	Feb25-FISH2-3L1-rep1-cp190-100x_Position011_10_cmle.ics	56	0	1	1	0.0	0.0	0.0
1135	Feb25-FISH2-3L1-rep1-cp190-100x_Position011_10_cmle.ics	57	0	1	1	0.04611449321028908	0.22727272727272727	0.2150537634408602
1136	Feb25-FISH2-3L1-rep1-cp190-100x_Position011_10_cmle.ics	58	0	1	1	0.050725942531317986	0.2	0.2
1137	Feb25-FISH2-3L1-rep1-cp190-100x_Position011_10_cmle.ics	59	0	1	1	0.11298050836520823	0.6049382716049382	0.6049382716049382
1138	Feb25-FISH2-3L1-rep1-cp190-100x_Position011_10_cmle.ics	60	0	1	1	0.050725942531317986	0.2018348623853211	0.2018348623853211
1139	Feb25-FISH2-3L1-rep1-cp190-100x_Position011_10_cmle.ics	61	0	1	1	0.07839463845749142	0.49275362318840576	0.3177570093457943
1140	Feb25-FISH2-3L1-rep1-cp190-100x_Position011_10_cmle.ics	62	0	1	1	0.0	0.0	0.0
1141	Feb25-FISH2-3L1-rep1-cp190-100x_Position011_10_cmle.ics	62	0	2	1	0.16140072623601176	0.9210526315789472	0.2966101694915254
1142	Feb25-FISH2-3L1-rep1-cp190-100x_Position011_10_cmle.ics	63	0	1	1	0.0945347110810926	0.3565217391304347	0.35344827586206884
1143	Feb25-FISH2-3L1-rep1-cp190-100x_Position011_10_cmle.ics	64	0	1	1	0.0	0.0	0.0
1144	Feb25-FISH2-3L1-rep1-cp190-100x_Position011_10_cmle.ics	64	0	2	1	0.21673811808835866	0.9690721649484536	0.40517241379310337
1145	Feb25-FISH2-3L1-rep1-cp190-100x_Position011_10_cmle.ics	65	0	1	1	0.10145188506263597	0.4943820224719101	0.46315789473684205
1146	Feb25-FISH2-3L1-rep1-cp190-100x_Position011_10_cmle.ics	67	0	1	1	0.0	0.0	0.0
1147	Feb25-FISH2-3L1-rep1-cp190-100x_Position011_10_cmle.ics	68	0	1	1	0.0	0.0	0.0
1148	Feb25-FISH2-3L1-rep1-cp190-100x_Position011_10_cmle.ics	70	0	1	1	0.0	0.0	0.0
1149	Feb25-FISH2-3L1-rep1-cp190-100x_Position011_10_cmle.ics	71	0	1	1	0.0	0.0	0.0
1150	Feb25-FISH2-3L1-rep1-cp190-100x_Position011_10_cmle.ics	71	0	1	2	0.16831790021755513	0.36318407960199	0.9605263157894737
1151	Feb25-FISH2-3L1-rep1-cp190-100x_Position011_10_cmle.ics	73	0	1	1	0.07839463845749142	0.4857142857142856	0.3736263736263736
1152	Feb25-FISH2-3L1-rep1-cp190-100x_Position011_10_cmle.ics	74	0	1	1	0.2582411619776188	0.7567567567567568	0.7516778523489932
1153	Feb25-FISH2-3L1-rep1-cp190-100x_Position011_10_cmle.ics	76	0	1	1	0.12220340700726605	0.5047619047619047	0.5145631067961164
1154	Feb25-FISH2-3L1-rep1-cp190-100x_Position011_10_cmle.ics	77	0	1	1	0.08070036311800588	0.33980582524271835	0.49295774647887314
1155	Feb25-FISH2-3L1-rep1-cp190-100x_Position011_10_cmle.ics	79	0	1	1	0.17292934953858402	0.5725190839694655	0.568181818181818
1156	Feb25-FISH2-3L1-rep1-cp190-100x_Position011_10_cmle.ics	80	0	1	1	0.059948841173375796	0.2954545454545454	0.2954545454545454
1157	Feb25-FISH2-3L1-rep1-cp190-100x_Position011_10_cmle.ics	82	0	1	1	0.03228014524720235	0.20895522388059698	0.11864406779661016
1158	Feb25-FISH2-3L1-rep1-cp190-100x_Position011_10_cmle.ics	82	0	2	1	0.0	0.0	0.0
1159	Feb25-FISH2-3L1-rep1-cp190-100x_Position011_10_cmle.ics	84	0	1	1	0.0	0.0	0.0
1160	Feb25-FISH2-3L1-rep1-cp190-100x_Position011_10_cmle.ics	85	0	1	1	0.0945347110810926	0.6949152542372881	0.45054945054945045
1161	Feb25-FISH2-3L1-rep1-cp190-100x_Position011_10_cmle.ics	86	0	1	1	0.0	0.0	0.0
1162	Feb25-FISH2-3L1-rep1-cp190-100x_Position011_10_cmle.ics	88	0	1	1	0.013834347963086722	0.06896551724137931	0.06896551724137931
1163	Feb25-FISH2-3L1-rep1-cp190-100x_Position011_10_cmle.ics	90	0	1	1	0.1706236248780696	0.7254901960784313	0.8222222222222222
1164	Feb25-FISH2-3L1-rep1-cp190-100x_Position011_10_cmle.ics	91	0	1	1	0.06917173981543362	0.588235294117647	0.2857142857142857
1165	Feb25-FISH2-3L1-rep1-cp190-100x_Position011_10_cmle.ics	91	0	1	2	0.0	0.0	0.0
1166	Feb25-FISH2-3L1-rep1-cp190-100x_Position011_10_cmle.ics	91	0	2	1	0.0	0.0	0.0
1167	Feb25-FISH2-3L1-rep1-cp190-100x_Position011_10_cmle.ics	91	0	2	2	0.1590950015754973	0.5111111111111111	0.8518518518518517
1168	Feb25-FISH2-3L1-rep1-cp190-100x_Position011_10_cmle.ics	94	0	1	1	0.21904384274887312	0.42792792792792794	0.4185022026431718
1169	Feb25-FISH2-3L1-rep1-cp190-100x_Position011_10_cmle.ics	95	0	1	1	0.15448355225446841	0.5929203539823009	0.5877192982456141
1170	Feb25-FISH2-3L1-rep1-cp190-100x_Position011_10_cmle.ics	97	0	1	1	0.0	0.0	0.0
1171	Feb25-FISH2-3L1-rep1-cp190-100x_Position011_10_cmle.ics	98	0	1	1	0.0	0.0	0.0
1172	Feb25-FISH2-3L1-rep1-cp190-100x_Position011_10_cmle.ics	99	0	1	1	0.0	0.0	0.0
1173	Feb25-FISH2-3L1-rep1-cp190-100x_Position011_10_cmle.ics	100	0	1	1	0.14064920429138167	0.7093023255813952	0.5126050420168066
1174	Feb25-FISH2-3L1-rep1-cp190-100x_Position011_10_cmle.ics	100	0	1	2	0.0	0.0	0.0
1175	Feb25-FISH2-3L1-rep1-cp190-100x_Position011_10_cmle.ics	100	0	2	1	0.0	0.0	0.0
1176	Feb25-FISH2-3L1-rep1-cp190-100x_Position011_10_cmle.ics	100	0	2	2	0.09684043574160706	0.6885245901639343	0.35
1177	Feb25-FISH2-3L1-rep1-cp190-100x_Position011_10_cmle.ics	100	0	3	1	0.0	0.0	0.0
1178	Feb25-FISH2-3L1-rep1-cp190-100x_Position011_10_cmle.ics	100	0	3	2	0.0	0.0	0.0
1179	Feb25-FISH2-3L1-rep1-cp190-100x_Position011_10_cmle.ics	102	0	1	1	0.04380876854977462	0.20879120879120877	0.20652173913043476
1180	Feb25-FISH2-3L1-rep1-cp190-100x_Position011_10_cmle.ics	103	0	1	1	0.0	0.0	0.0
1181	Feb25-FISH2-3L1-rep1-cp190-100x_Position011_10_cmle.ics	104	0	1	1	0.0	0.0	0.0
1182	Feb25-FISH2-3L1-rep1-cp190-100x_Position011_10_cmle.ics	105	0	1	1	0.03689159456823126	0.21333333333333332	0.21333333333333332
1183	Feb25-FISH2-3L1-rep1-cp190-100x_Position011_10_cmle.ics	106	0	1	1	0.0	0.0	0.0
1184	Feb25-FISH2-3L1-rep1-cp190-100x_Position011_10_cmle.ics	107	0	1	1	0.0	0.0	0.0
1185	Feb25-FISH2-3L1-rep1-cp190-100x_Position011_10_cmle.ics	108	0	1	1	0.0	0.0	0.0
1186	Feb25-FISH2-3L1-rep1-cp190-100x_Position011_10_cmle.ics	109	0	1	1	0.025362971265658993	0.15714285714285714	0.15714285714285714
1187	Feb25-FISH2-3L1-rep1-cp190-100x_Position011_10_cmle.ics	110	0	1	1	0.0	0.0	0.0
1188	Feb25-FISH2-3L1-rep1-cp190-100x_Position011_10_cmle.ics	117	0	1	1	0.009222898642057815	0.07142857142857141	0.04999999999999999
1189	Feb25-FISH2-3L1-rep1-cp190-100x_Position011_10_cmle.ics	118	0	1	1	0.0	0.0	0.0
1190	Feb25-FISH2-3L1-rep1-cp190-100x_Position011_10_cmle.ics	119	0	1	1	0.0645602904944047	0.19444444444444445	0.11965811965811964
1191	Feb25-FISH2-3L1-rep1-cp190-100x_Position011_10_cmle.ics	119	0	2	1	0.0	0.0	0.0
1192	Feb25-FISH2-3L1-rep1-cp190-100x_Position011_10_cmle.ics	120	0	1	1	0.09222898642057815	0.4166666666666667	0.41237113402061853
1193	Feb25-FISH2-3L1-rep1-cp190-100x_Position011_10_cmle.ics	125	0	1	1	0.0	0.0	0.0
1194	Feb25-FISH2-3L1-rep1-cp190-100x_Position011_10_cmle.ics	125	0	1	2	0.17754079885961294	0.4277777777777777	0.4139784946236558
1195	Feb25-FISH2-3L1-rep1-cp190-100x_Position011_10_cmle.ics	126	0	1	1	0.0	0.0	0.0
1196	Feb25-FISH2-3L1-rep1-cp190-100x_Position011_10_cmle.ics	127	0	1	1	0.04842021787080353	0.38181818181818183	0.38181818181818183
1197	Feb25-FISH2-3L1-rep1-cp190-100x_Position011_10_cmle.ics	128	0	1	1	0.0	0.0	0.0
1198	Feb25-FISH2-3L1-rep1-cp190-100x_Position011_10_cmle.ics	130	0	1	1	0.10606333438366487	0.3833333333333333	0.3833333333333333
1199	Feb25-FISH2-3L1-rep1-cp190-100x_Position011_10_cmle.ics	131	0	1	1	0.08070036311800588	0.33980582524271835	0.5303030303030302
1200	Feb25-FISH2-3L1-rep1-cp190-100x_Position011_10_cmle.ics	132	0	1	1	0.0	0.0	0.0
1201	Feb25-FISH2-3L1-rep1-cp190-100x_Position012_11_cmle.ics	1	0	1	1	0.249018263335561	0.76056338028169	0.8503937007874015
1202	Feb25-FISH2-3L1-rep1-cp190-100x_Position012_11_cmle.ics	2	0	1	1	0.0	0.0	0.0
1203	Feb25-FISH2-3L1-rep1-cp190-100x_Position012_11_cmle.ics	3	0	1	1	0.0	0.0	0.0
1204	Feb25-FISH2-3L1-rep1-cp190-100x_Position012_11_cmle.ics	4	0	1	1	0.0	0.0	0.0
1205	Feb25-FISH2-3L1-rep1-cp190-100x_Position012_11_cmle.ics	5	0	1	1	0.07839463845749142	0.3434343434343434	0.346938775510204
1206	Feb25-FISH2-3L1-rep1-cp190-100x_Position012_11_cmle.ics	6	0	1	1	0.39427891694797157	0.7953488372093022	0.7095435684647301
1207	Feb25-FISH2-3L1-rep1-cp190-100x_Position012_11_cmle.ics	7	0	1	1	0.1890694221621852	0.7387387387387386	0.6165413533834585
1208	Feb25-FISH2-3L1-rep1-cp190-100x_Position012_11_cmle.ics	8	0	1	1	0.18676369750167077	0.6183206106870228	0.6136363636363635
1209	Feb25-FISH2-3L1-rep1-cp190-100x_Position012_11_cmle.ics	9	0	1	1	0.016140072623601176	0.1296296296296296	0.1296296296296296
1210	Feb25-FISH2-3L1-rep1-cp190-100x_Position012_11_cmle.ics	10	0	1	1	0.0	0.0	0.0
1211	Feb25-FISH2-3L1-rep1-cp190-100x_Position012_11_cmle.ics	11	0	1	1	0.1890694221621852	0.7454545454545455	0.7522935779816513
1212	Feb25-FISH2-3L1-rep1-cp190-100x_Position012_11_cmle.ics	13	0	1	1	0.08761753709954924	0.6229508196721311	0.41758241758241754
1213	Feb25-FISH2-3L1-rep1-cp190-100x_Position012_11_cmle.ics	13	0	2	1	0.0	0.0	0.0
1214	Feb25-FISH2-3L1-rep1-cp190-100x_Position012_11_cmle.ics	14	0	1	1	0.0	0.0	0.0
1215	Feb25-FISH2-3L1-rep1-cp190-100x_Position012_11_cmle.ics	14	0	1	2	0.0	0.0	0.0
1216	Feb25-FISH2-3L1-rep1-cp190-100x_Position012_11_cmle.ics	16	0	1	1	0.0	0.0	0.0
1217	Feb25-FISH2-3L1-rep1-cp190-100x_Position012_11_cmle.ics	16	0	2	1	0.04380876854977462	0.14503816793893126	0.0900473933649289
1218	Feb25-FISH2-3L1-rep1-cp190-100x_Position012_11_cmle.ics	19	0	1	1	0.14756637827292504	0.5614035087719298	0.5565217391304347
1219	Feb25-FISH2-3L1-rep1-cp190-100x_Position012_11_cmle.ics	20	0	1	1	0.12681485632829495	0.5555555555555556	0.4135338345864661
1220	Feb25-FISH2-3L1-rep1-cp190-100x_Position012_11_cmle.ics	22	0	1	1	0.13142630564932387	0.22983870967741937	0.30645161290322576
1221	Feb25-FISH2-3L1-rep1-cp190-100x_Position012_11_cmle.ics	22	0	1	2	0.0	0.0	0.0
1222	Feb25-FISH2-3L1-rep1-cp190-100x_Position012_11_cmle.ics	23	0	1	1	0.0	0.0	0.0
1223	Feb25-FISH2-3L1-rep1-cp190-100x_Position012_11_cmle.ics	24	0	1	1	0.1936808714832141	0.6086956521739131	0.6131386861313868
1224	Feb25-FISH2-3L1-rep1-cp190-100x_Position012_11_cmle.ics	26	0	1	1	0.13603775497035278	0.8428571428571427	0.5514018691588785
1225	Feb25-FISH2-3L1-rep1-cp190-100x_Position012_11_cmle.ics	27	0	1	1	0.15217782759395396	0.540983606557377	0.5365853658536586
1226	Feb25-FISH2-3L1-rep1-cp190-100x_Position012_11_cmle.ics	29	0	1	1	0.0	0.0	0.0
1227	Feb25-FISH2-3L1-rep1-cp190-100x_Position012_11_cmle.ics	30	0	1	1	0.0	0.0	0.0
1228	Feb25-FISH2-3L1-rep1-cp190-100x_Position012_11_cmle.ics	31	0	1	1	0.0	0.0	0.0
1229	Feb25-FISH2-3L1-rep1-cp190-100x_Position012_11_cmle.ics	32	0	1	1	0.2098209441068153	0.8348623853211009	0.8272727272727273
1230	Feb25-FISH2-3L1-rep1-cp190-100x_Position012_11_cmle.ics	33	0	1	1	0.16601217555704068	0.5538461538461538	0.5581395348837209
1231	Feb25-FISH2-3L1-rep1-cp190-100x_Position012_11_cmle.ics	34	0	1	1	0.0	0.0	0.0
1232	Feb25-FISH2-3L1-rep1-cp190-100x_Position012_11_cmle.ics	34	0	1	2	0.10836905904417933	0.281437125748503	0.8545454545454546
1233	Feb25-FISH2-3L1-rep1-cp190-100x_Position012_11_cmle.ics	35	0	1	1	0.0	0.0	0.0
1234	Feb25-FISH2-3L1-rep1-cp190-100x_Position012_11_cmle.ics	36	0	1	1	0.11528623302572269	0.3731343283582089	0.37037037037037035
1235	Feb25-FISH2-3L1-rep1-cp190-100x_Position012_11_cmle.ics	37	0	1	1	0.0	0.0	0.0
1236	Feb25-FISH2-3L1-rep1-cp190-100x_Position012_11_cmle.ics	39	0	1	1	0.0	0.0	0.0
1237	Feb25-FISH2-3L1-rep1-cp190-100x_Position012_11_cmle.ics	40	0	1	1	0.10836905904417933	0.4196428571428571	0.4196428571428571
1238	Feb25-FISH2-3L1-rep1-cp190-100x_Position012_11_cmle.ics	41	0	1	1	0.13603775497035278	0.4645669291338583	0.48360655737704916
1239	Feb25-FISH2-3L1-rep1-cp190-100x_Position012_11_cmle.ics	42	0	1	1	0.04380876854977462	0.1532258064516129	0.18095238095238092
1240	Feb25-FISH2-3L1-rep1-cp190-100x_Position012_11_cmle.ics	44	0	1	1	0.0899232617600637	0.26530612244897955	0.4333333333333333
1241	Feb25-FISH2-3L1-rep1-cp190-100x_Position012_11_cmle.ics	46	0	1	1	0.10836905904417933	0.5402298850574713	0.5402298850574713
1242	Feb25-FISH2-3L1-rep1-cp190-100x_Position012_11_cmle.ics	47	0	1	1	0.0046114493210289076	0.019047619047619046	0.04
1243	Feb25-FISH2-3L1-rep1-cp190-100x_Position012_11_cmle.ics	47	0	1	2	0.0	0.0	0.0
1244	Feb25-FISH2-3L1-rep1-cp190-100x_Position012_11_cmle.ics	48	0	1	1	0.0853118124390348	0.35922330097087374	0.35922330097087374
1245	Feb25-FISH2-3L1-rep1-cp190-100x_Position012_11_cmle.ics	51	0	1	1	0.02305724660514454	0.12345679012345678	0.06097560975609755
1246	Feb25-FISH2-3L1-rep1-cp190-100x_Position012_11_cmle.ics	51	0	2	1	0.0	0.0	0.0
1247	Feb25-FISH2-3L1-rep1-cp190-100x_Position012_11_cmle.ics	52	0	1	1	0.0	0.0	0.0
1248	Feb25-FISH2-3L1-rep1-cp190-100x_Position012_11_cmle.ics	54	0	1	1	0.20520949478578637	0.7672413793103446	0.7672413793103446
1249	Feb25-FISH2-3L1-rep1-cp190-100x_Position012_11_cmle.ics	56	0	1	1	0.0	0.0	0.0
1250	Feb25-FISH2-3L1-rep1-cp190-100x_Position012_11_cmle.ics	58	0	1	1	0.1706236248780696	0.6016260162601627	0.6016260162601627
1251	Feb25-FISH2-3L1-rep1-cp190-100x_Position012_11_cmle.ics	60	0	1	1	0.0	0.0	0.0
1252	Feb25-FISH2-3L1-rep1-cp190-100x_Position012_11_cmle.ics	60	0	1	2	0.13603775497035278	0.2341269841269841	0.5175438596491229
1253	Feb25-FISH2-3L1-rep1-cp190-100x_Position012_11_cmle.ics	61	0	1	1	0.0	0.0	0.0
1254	Feb25-FISH2-3L1-rep1-cp190-100x_Position012_11_cmle.ics	63	0	1	1	0.029974420586687898	0.13	0.08843537414965985
1255	Feb25-FISH2-3L1-rep1-cp190-100x_Position012_11_cmle.ics	64	0	1	1	0.0	0.0	0.0
1256	Feb25-FISH2-3L1-rep1-cp190-100x_Position012_11_cmle.ics	65	0	1	1	0.0	0.0	0.0
1257	Feb25-FISH2-3L1-rep1-cp190-100x_Position012_11_cmle.ics	65	0	1	2	0.009222898642057815	0.028571428571428567	0.04938271604938271
1258	Feb25-FISH2-3L1-rep1-cp190-100x_Position012_11_cmle.ics	66	0	1	1	0.0	0.0	0.0
1259	Feb25-FISH2-3L1-rep1-cp190-100x_Position012_11_cmle.ics	67	0	1	1	0.14756637827292504	0.48484848484848475	0.810126582278481
1260	Feb25-FISH2-3L1-rep1-cp190-100x_Position012_11_cmle.ics	68	0	1	1	0.0645602904944047	0.3999999999999999	0.4057971014492754
1261	Feb25-FISH2-3L1-rep1-cp190-100x_Position012_11_cmle.ics	69	0	1	1	0.09222898642057815	0.34782608695652173	0.34482758620689646
1262	Feb25-FISH2-3L1-rep1-cp190-100x_Position012_11_cmle.ics	70	0	1	1	0.1706236248780696	0.6016260162601627	0.6016260162601627
1263	Feb25-FISH2-3L1-rep1-cp190-100x_Position012_11_cmle.ics	71	0	1	1	0.0	0.0	0.0
1264	Feb25-FISH2-3L1-rep1-cp190-100x_Position012_11_cmle.ics	72	0	1	1	0.06917173981543362	0.22727272727272724	0.22556390977443608
1265	Feb25-FISH2-3L1-rep1-cp190-100x_Position012_11_cmle.ics	74	0	1	1	0.13142630564932387	0.43846153846153835	0.43846153846153835
1266	Feb25-FISH2-3L1-rep1-cp190-100x_Position012_11_cmle.ics	76	0	1	1	0.03919731922874571	0.173469387755102	0.17708333333333334
1267	Feb25-FISH2-3L1-rep1-cp190-100x_Position012_11_cmle.ics	77	0	1	1	0.0	0.0	0.0
1268	Feb25-FISH2-3L1-rep1-cp190-100x_Position012_11_cmle.ics	78	0	1	1	0.0	0.0	0.0
1269	Feb25-FISH2-3L1-rep1-cp190-100x_Position012_11_cmle.ics	78	0	2	1	0.0	0.0	0.0
1270	Feb25-FISH2-3L1-rep1-cp190-100x_Position012_11_cmle.ics	79	0	1	1	0.0	0.0	0.0
1271	Feb25-FISH2-3L1-rep1-cp190-100x_Position012_11_cmle.ics	82	0	1	1	0.13834347963086724	0.5084745762711864	0.46875000000000006
1272	Feb25-FISH2-3L1-rep1-cp190-100x_Position012_11_cmle.ics	84	0	1	1	0.0853118124390348	0.5606060606060606	0.5692307692307691
1273	Feb25-FISH2-3L1-rep1-cp190-100x_Position012_11_cmle.ics	85	0	1	1	0.16140072623601176	0.5932203389830508	0.5982905982905982
1274	Feb25-FISH2-3L1-rep1-cp190-100x_Position012_11_cmle.ics	86	0	1	1	0.12681485632829495	0.37162162162162166	0.4365079365079364
1275	Feb25-FISH2-3L1-rep1-cp190-100x_Position012_11_cmle.ics	87	0	1	1	0.0	0.0	0.0
1276	Feb25-FISH2-3L1-rep1-cp190-100x_Position012_11_cmle.ics	88	0	1	1	0.0	0.0	0.0
1277	Feb25-FISH2-3L1-rep1-cp190-100x_Position012_11_cmle.ics	89	0	1	1	0.0	0.0	0.0
1278	Feb25-FISH2-3L1-rep1-cp190-100x_Position012_11_cmle.ics	89	0	1	2	0.30204993052739343	0.5720524017467247	0.7660818713450291
1279	Feb25-FISH2-3L1-rep1-cp190-100x_Position012_11_cmle.ics	91	0	1	1	0.11298050836520823	0.4414414414414414	0.4454545454545455
1280	Feb25-FISH2-3L1-rep1-cp190-100x_Position012_11_cmle.ics	92	0	1	1	0.1590950015754973	0.5702479338842974	0.575
1281	Feb25-FISH2-3L1-rep1-cp190-100x_Position012_11_cmle.ics	93	0	1	1	0.0	0.0	0.0
1282	Feb25-FISH2-3L1-rep1-cp190-100x_Position012_11_cmle.ics	95	0	1	1	0.08070036311800588	0.26315789473684204	0.2991452991452991
1283	Feb25-FISH2-3L1-rep1-cp190-100x_Position012_11_cmle.ics	96	0	1	1	0.14064920429138167	0.5865384615384615	0.5922330097087377
1284	Feb25-FISH2-3L1-rep1-cp190-100x_Position012_11_cmle.ics	97	0	1	1	0.1245091316677805	0.37241379310344824	0.2297872340425532
1285	Feb25-FISH2-3L1-rep1-cp190-100x_Position012_11_cmle.ics	97	0	2	1	0.0	0.0	0.0
1286	Feb25-FISH2-3L1-rep1-cp190-100x_Position012_11_cmle.ics	100	0	1	1	0.10375760972315042	0.45454545454545453	0.4591836734693877
1287	Feb25-FISH2-3L1-rep1-cp190-100x_Position012_11_cmle.ics	102	0	1	1	0.0	0.0	0.0
1288	Feb25-FISH2-3L1-rep1-cp190-100x_Position012_11_cmle.ics	103	0	1	1	0.029974420586687898	0.12871287128712872	0.12871287128712872
1289	Feb25-FISH2-3L1-rep1-cp190-100x_Position012_11_cmle.ics	104	0	1	1	0.08300608777852034	0.36	0.3564356435643564
1290	Feb25-FISH2-3L1-rep1-cp190-100x_Position012_11_cmle.ics	105	0	1	1	0.0	0.0	0.0
1291	Feb25-FISH2-3L1-rep1-cp190-100x_Position012_11_cmle.ics	106	0	1	1	0.04611449321028908	0.13333333333333333	0.2564102564102564
1292	Feb25-FISH2-3L1-rep1-cp190-100x_Position012_11_cmle.ics	107	0	1	1	0.19829232080424303	0.7288135593220338	0.6991869918699187
1293	Feb25-FISH2-3L1-rep1-cp190-100x_Position012_11_cmle.ics	108	0	1	1	0.0	0.0	0.0
1294	Feb25-FISH2-3L1-rep1-cp190-100x_Position012_11_cmle.ics	109	0	1	1	0.0	0.0	0.0
1295	Feb25-FISH2-3L1-rep1-cp190-100x_Position012_11_cmle.ics	111	0	1	1	0.06917173981543362	0.24390243902439027	0.24390243902439027
1296	Feb25-FISH2-3L1-rep1-cp190-100x_Position012_11_cmle.ics	112	0	1	1	0.10606333438366487	0.3511450381679389	0.5411764705882353
1297	Feb25-FISH2-3L1-rep1-cp190-100x_Position012_11_cmle.ics	113	0	1	1	0.11759195768623715	0.9272727272727274	0.6296296296296297
1298	Feb25-FISH2-3L1-rep1-cp190-100x_Position012_11_cmle.ics	114	0	1	1	0.20751521944630083	0.6766917293233081	0.6818181818181817
1299	Feb25-FISH2-3L1-rep1-cp190-100x_Position012_11_cmle.ics	115	0	1	1	0.15678927691498284	0.6538461538461537	0.6476190476190475
1300	Feb25-FISH2-3L1-rep1-cp190-100x_Position012_11_cmle.ics	116	0	1	1	0.32971862645356687	0.7857142857142856	0.7333333333333333
1301	Feb25-FISH2-3L1-rep1-cp190-100x_Position012_11_cmle.ics	116	0	1	2	0.0	0.0	0.0
1302	Feb25-FISH2-3L1-rep1-cp190-100x_Position012_11_cmle.ics	116	0	2	1	0.0	0.0	0.0
1303	Feb25-FISH2-3L1-rep1-cp190-100x_Position012_11_cmle.ics	116	0	2	2	0.07839463845749142	0.5230769230769229	0.641509433962264
1304	Feb25-FISH2-3L1-rep1-cp190-100x_Position013_12_cmle.ics	1	0	1	1	0.0	0.0	0.0
1305	Feb25-FISH2-3L1-rep1-cp190-100x_Position013_12_cmle.ics	3	0	1	1	0.0	0.0	0.0
1306	Feb25-FISH2-3L1-rep1-cp190-100x_Position013_12_cmle.ics	4	0	1	1	0.0	0.0	0.0
1307	Feb25-FISH2-3L1-rep1-cp190-100x_Position013_12_cmle.ics	4	0	2	1	0.0	0.0	0.0
1308	Feb25-FISH2-3L1-rep1-cp190-100x_Position013_12_cmle.ics	5	0	1	1	0.0	0.0	0.0
1309	Feb25-FISH2-3L1-rep1-cp190-100x_Position013_12_cmle.ics	6	0	1	1	0.11067478370469377	0.32876712328767116	0.33103448275862063
1310	Feb25-FISH2-3L1-rep1-cp190-100x_Position013_12_cmle.ics	7	0	1	1	0.0	0.0	0.0
1311	Feb25-FISH2-3L1-rep1-cp190-100x_Position013_12_cmle.ics	8	0	1	1	0.0	0.0	0.0
1312	Feb25-FISH2-3L1-rep1-cp190-100x_Position013_12_cmle.ics	9	0	1	1	0.07839463845749142	0.29565217391304344	0.29565217391304344
1313	Feb25-FISH2-3L1-rep1-cp190-100x_Position013_12_cmle.ics	10	0	1	1	0.0	0.0	0.0
1314	Feb25-FISH2-3L1-rep1-cp190-100x_Position013_12_cmle.ics	12	0	1	1	0.0023057246605144538	0.016666666666666666	0.007874015748031496
1315	Feb25-FISH2-3L1-rep1-cp190-100x_Position013_12_cmle.ics	12	0	2	1	0.0	0.0	0.0
1316	Feb25-FISH2-3L1-rep1-cp190-100x_Position013_12_cmle.ics	13	0	1	1	0.16140072623601176	0.3910614525139664	0.38674033149171266
1317	Feb25-FISH2-3L1-rep1-cp190-100x_Position013_12_cmle.ics	16	0	1	1	0.0	0.0	0.0
1318	Feb25-FISH2-3L1-rep1-cp190-100x_Position013_12_cmle.ics	16	0	1	2	0.0	0.0	0.0
1319	Feb25-FISH2-3L1-rep1-cp190-100x_Position013_12_cmle.ics	17	0	1	1	0.03228014524720235	0.14893617021276592	0.15217391304347824
1320	Feb25-FISH2-3L1-rep1-cp190-100x_Position013_12_cmle.ics	20	0	1	1	0.07608891379697698	0.33333333333333337	0.336734693877551
1321	Feb25-FISH2-3L1-rep1-cp190-100x_Position013_12_cmle.ics	23	0	1	1	0.15448355225446841	0.5726495726495726	0.4496644295302013
1322	Feb25-FISH2-3L1-rep1-cp190-100x_Position013_12_cmle.ics	24	0	1	1	0.0	0.0	0.0
1323	Feb25-FISH2-3L1-rep1-cp190-100x_Position013_12_cmle.ics	25	0	1	1	0.0	0.0	0.0
1324	Feb25-FISH2-3L1-rep1-cp190-100x_Position013_12_cmle.ics	28	0	1	1	0.0	0.0	0.0
1325	Feb25-FISH2-3L1-rep1-cp190-100x_Position013_12_cmle.ics	29	0	1	1	0.07608891379697698	0.222972972972973	0.222972972972973
1326	Feb25-FISH2-3L1-rep1-cp190-100x_Position013_12_cmle.ics	30	0	1	1	0.31127282916945126	0.6164383561643835	0.7758620689655172
1327	Feb25-FISH2-3L1-rep1-cp190-100x_Position013_12_cmle.ics	30	0	1	2	0.0	0.0	0.0
1328	Feb25-FISH2-3L1-rep1-cp190-100x_Position013_12_cmle.ics	30	0	2	1	0.0	0.0	0.0
1329	Feb25-FISH2-3L1-rep1-cp190-100x_Position013_12_cmle.ics	30	0	2	2	0.006917173981543361	0.06	0.028037383177570086
1330	Feb25-FISH2-3L1-rep1-cp190-100x_Position013_12_cmle.ics	31	0	1	1	0.3389415250956247	0.48999999999999994	0.569767441860465
1331	Feb25-FISH2-3L1-rep1-cp190-100x_Position013_12_cmle.ics	32	0	1	1	0.1706236248780696	0.6915887850467288	0.6915887850467288
1332	Feb25-FISH2-3L1-rep1-cp190-100x_Position013_12_cmle.ics	33	0	1	1	0.16370645089652622	0.2679245283018868	0.2679245283018868
1333	Feb25-FISH2-3L1-rep1-cp190-100x_Position013_12_cmle.ics	34	0	1	1	0.09914616040212151	0.3644067796610169	0.3644067796610169
1334	Feb25-FISH2-3L1-rep1-cp190-100x_Position013_12_cmle.ics	35	0	1	1	0.0899232617600637	0.32773109243697474	0.32773109243697474
1335	Feb25-FISH2-3L1-rep1-cp190-100x_Position013_12_cmle.ics	36	0	1	1	0.35047014839819696	0.580152671755725	0.9325153374233127
1336	Feb25-FISH2-3L1-rep1-cp190-100x_Position013_12_cmle.ics	36	0	1	2	0.0	0.0	0.0
1337	Feb25-FISH2-3L1-rep1-cp190-100x_Position013_12_cmle.ics	37	0	1	1	0.013834347963086722	0.04918032786885245	0.04958677685950412
1338	Feb25-FISH2-3L1-rep1-cp190-100x_Position013_12_cmle.ics	38	0	1	1	0.0	0.0	0.0
1339	Feb25-FISH2-3L1-rep1-cp190-100x_Position013_12_cmle.ics	39	0	1	1	0.14064920429138167	0.47286821705426346	0.4692307692307691
1340	Feb25-FISH2-3L1-rep1-cp190-100x_Position013_12_cmle.ics	40	0	1	1	0.0	0.0	0.0
1341	Feb25-FISH2-3L1-rep1-cp190-100x_Position013_12_cmle.ics	41	0	1	1	0.0	0.0	0.0
1342	Feb25-FISH2-3L1-rep1-cp190-100x_Position013_12_cmle.ics	42	0	1	1	0.07839463845749142	0.40476190476190477	0.26153846153846144
1343	Feb25-FISH2-3L1-rep1-cp190-100x_Position013_12_cmle.ics	44	0	1	1	0.053031667191832436	0.24999999999999997	0.359375
1344	Feb25-FISH2-3L1-rep1-cp190-100x_Position013_12_cmle.ics	45	0	1	1	0.0	0.0	0.0
1345	Feb25-FISH2-3L1-rep1-cp190-100x_Position013_12_cmle.ics	46	0	1	1	0.07608891379697698	0.22147651006711408	0.222972972972973
1346	Feb25-FISH2-3L1-rep1-cp190-100x_Position013_12_cmle.ics	47	0	1	1	0.0	0.0	0.0
1347	Feb25-FISH2-3L1-rep1-cp190-100x_Position013_12_cmle.ics	47	0	2	1	0.0945347110810926	0.6119402985074626	0.32283464566929126
1348	Feb25-FISH2-3L1-rep1-cp190-100x_Position013_12_cmle.ics	49	0	1	1	0.04842021787080353	0.13999999999999999	0.13999999999999999
1349	Feb25-FISH2-3L1-rep1-cp190-100x_Position013_12_cmle.ics	50	0	1	1	0.0	0.0	0.0
1350	Feb25-FISH2-3L1-rep1-cp190-100x_Position013_12_cmle.ics	51	0	1	1	0.0899232617600637	0.26351351351351354	0.261744966442953
1351	Feb25-FISH2-3L1-rep1-cp190-100x_Position013_12_cmle.ics	52	0	1	1	0.0	0.0	0.0
1352	Feb25-FISH2-3L1-rep1-cp190-100x_Position013_12_cmle.ics	53	0	1	1	0.0	0.0	0.0
1353	Feb25-FISH2-3L1-rep1-cp190-100x_Position013_12_cmle.ics	54	0	1	1	0.20290377012527194	0.88	0.4422110552763818
1354	Feb25-FISH2-3L1-rep1-cp190-100x_Position013_12_cmle.ics	54	0	1	2	0.0	0.0	0.0
1355	Feb25-FISH2-3L1-rep1-cp190-100x_Position013_12_cmle.ics	54	0	2	1	0.0	0.0	0.0
1356	Feb25-FISH2-3L1-rep1-cp190-100x_Position013_12_cmle.ics	54	0	2	2	0.0945347110810926	0.2562499999999999	0.6507936507936506
1357	Feb25-FISH2-3L1-rep1-cp190-100x_Position013_12_cmle.ics	55	0	1	1	0.0	0.0	0.0
1358	Feb25-FISH2-3L1-rep1-cp190-100x_Position013_12_cmle.ics	57	0	1	1	0.0	0.0	0.0
1359	Feb25-FISH2-3L1-rep1-cp190-100x_Position013_12_cmle.ics	57	0	1	2	0.25132398799607547	0.32153392330383485	0.7517241379310344
1360	Feb25-FISH2-3L1-rep1-cp190-100x_Position013_12_cmle.ics	59	0	1	1	0.0	0.0	0.0
1361	Feb25-FISH2-3L1-rep1-cp190-100x_Position013_12_cmle.ics	60	0	1	1	0.08070036311800588	0.2651515151515151	0.26315789473684204
1362	Feb25-FISH2-3L1-rep1-cp190-100x_Position013_12_cmle.ics	61	0	1	1	0.0	0.0	0.0
1363	Feb25-FISH2-3L1-rep1-cp190-100x_Position013_12_cmle.ics	61	0	1	2	0.0	0.0	0.0
1364	Feb25-FISH2-3L1-rep1-cp190-100x_Position013_12_cmle.ics	63	0	1	1	0.14756637827292504	0.4444444444444444	0.4444444444444444
1365	Feb25-FISH2-3L1-rep1-cp190-100x_Position013_12_cmle.ics	64	0	1	1	0.2351839153724743	0.7906976744186046	0.7906976744186046
1366	Feb25-FISH2-3L1-rep1-cp190-100x_Position013_12_cmle.ics	66	0	1	1	0.22134956740938755	0.6713286713286712	0.6486486486486487
1367	Feb25-FISH2-3L1-rep1-cp190-100x_Position013_12_cmle.ics	70	0	1	1	0.25132398799607547	0.8384615384615384	0.8384615384615384
1368	Feb25-FISH2-3L1-rep1-cp190-100x_Position013_12_cmle.ics	71	0	1	1	0.28590985790379225	0.7045454545454545	0.7560975609756095
1369	Feb25-FISH2-3L1-rep1-cp190-100x_Position013_12_cmle.ics	72	0	1	1	0.22826674139093092	0.6265822784810127	0.6265822784810127
1370	Feb25-FISH2-3L1-rep1-cp190-100x_Position013_12_cmle.ics	73	0	1	1	0.0	0.0	0.0
1371	Feb25-FISH2-3L1-rep1-cp190-100x_Position013_12_cmle.ics	76	0	1	1	0.27438123460122	0.8686131386861313	0.49790794979079495
1372	Feb25-FISH2-3L1-rep1-cp190-100x_Position013_12_cmle.ics	76	0	2	1	0.0	0.0	0.0
1373	Feb25-FISH2-3L1-rep1-cp190-100x_Position013_12_cmle.ics	77	0	1	1	0.01152862330257227	0.08620689655172412	0.08620689655172412
1374	Feb25-FISH2-3L1-rep1-cp190-100x_Position013_12_cmle.ics	79	0	1	1	0.26285261129864773	0.7499999999999999	0.44357976653696496
1375	Feb25-FISH2-3L1-rep1-cp190-100x_Position013_12_cmle.ics	79	0	2	1	0.0	0.0	0.0
1376	Feb25-FISH2-3L1-rep1-cp190-100x_Position013_12_cmle.ics	80	0	1	1	0.04611449321028908	0.17699115044247787	0.17857142857142855
1377	Feb25-FISH2-3L1-rep1-cp190-100x_Position013_12_cmle.ics	81	0	1	1	0.0	0.0	0.0
1378	Feb25-FISH2-3L1-rep1-cp190-100x_Position013_12_cmle.ics	83	0	1	1	0.0	0.0	0.0
1379	Feb25-FISH2-3L1-rep1-cp190-100x_Position013_12_cmle.ics	88	0	1	1	0.04842021787080353	0.1981132075471698	0.1962616822429906
1380	Feb25-FISH2-3L1-rep1-cp190-100x_Position013_12_cmle.ics	89	0	1	1	0.0	0.0	0.0
1381	Feb25-FISH2-3L1-rep1-cp190-100x_Position013_12_cmle.ics	90	0	1	1	0.28590985790379225	0.447653429602888	0.4460431654676258
1382	Feb25-FISH2-3L1-rep1-cp190-100x_Position013_12_cmle.ics	91	0	1	1	0.14756637827292504	0.4295302013422818	0.4295302013422818
1383	Feb25-FISH2-3L1-rep1-cp190-100x_Position013_12_cmle.ics	93	0	1	1	0.0	0.0	0.0
1384	Feb25-FISH2-3L1-rep1-cp190-100x_Position013_12_cmle.ics	94	0	1	1	0.2144323934278442	0.6413793103448275	0.6458333333333334
1385	Feb25-FISH2-3L1-rep1-cp190-100x_Position013_12_cmle.ics	95	0	1	1	0.05533739185234689	0.27586206896551724	0.3582089552238805
1386	Feb25-FISH2-3L1-rep1-cp190-100x_Position013_12_cmle.ics	96	0	1	1	0.0	0.0	0.0
1387	Feb25-FISH2-3L1-rep1-cp190-100x_Position013_12_cmle.ics	97	0	1	1	0.0	0.0	0.0
1388	Feb25-FISH2-3L1-rep1-cp190-100x_Position013_12_cmle.ics	97	0	1	2	0.0	0.0	0.0
1389	Feb25-FISH2-3L1-rep1-cp190-100x_Position013_12_cmle.ics	98	0	1	1	0.03689159456823126	0.1509433962264151	0.15238095238095237
1390	Feb25-FISH2-3L1-rep1-cp190-100x_Position013_12_cmle.ics	100	0	1	1	0.22596101673041646	0.6901408450704224	0.6901408450704224
1391	Feb25-FISH2-3L1-rep1-cp190-100x_Position013_12_cmle.ics	102	0	1	1	0.23979536469350318	0.8253968253968252	0.8253968253968252
1392	Feb25-FISH2-3L1-rep1-cp190-100x_Position013_12_cmle.ics	103	0	1	1	0.09222898642057815	0.24242424242424243	0.24242424242424243
1393	Feb25-FISH2-3L1-rep1-cp190-100x_Position013_12_cmle.ics	105	0	1	1	0.10375760972315042	0.3846153846153845	0.6923076923076922
1394	Feb25-FISH2-3L1-rep1-cp190-100x_Position013_12_cmle.ics	105	0	1	2	0.0	0.0	0.0
1395	Feb25-FISH2-3L1-rep1-cp190-100x_Position013_12_cmle.ics	106	0	1	1	0.17754079885961294	0.5310344827586206	0.5273972602739725
1396	Feb25-FISH2-3L1-rep1-cp190-100x_Position013_12_cmle.ics	107	0	1	1	0.04842021787080353	0.22105263157894733	0.22105263157894733
1397	Feb25-FISH2-3L1-rep1-cp190-100x_Position013_12_cmle.ics	109	0	1	1	0.0	0.0	0.0
1398	Feb25-FISH2-3L1-rep1-cp190-100x_Position013_12_cmle.ics	109	0	2	1	0.0899232617600637	0.49367088607594933	0.2267441860465116
1399	Feb25-FISH2-3L1-rep1-cp190-100x_Position013_12_cmle.ics	111	0	1	1	0.10606333438366487	0.5679012345679012	0.5822784810126582
1400	Feb25-FISH2-3L1-rep1-cp190-100x_Position013_12_cmle.ics	113	0	1	1	0.1498721029334395	0.5603448275862067	0.5603448275862067
1401	Feb25-FISH2-3L1-rep1-cp190-100x_Position013_12_cmle.ics	114	0	1	1	0.04842021787080353	0.253012048192771	0.21212121212121213
1402	Feb25-FISH2-3L1-rep1-cp190-100x_Position013_12_cmle.ics	114	0	2	1	0.0	0.0	0.0
1403	Feb25-FISH2-3L1-rep1-cp190-100x_Position013_12_cmle.ics	115	0	1	1	0.0	0.0	0.0
1404	Feb25-FISH2-3L1-rep1-cp190-100x_Position013_12_cmle.ics	116	0	1	1	0.17292934953858402	0.4658385093167702	0.46012269938650296
1405	Feb25-FISH2-3L1-rep1-cp190-100x_Position013_12_cmle.ics	117	0	1	1	0.0645602904944047	0.30769230769230765	0.2692307692307692
1406	Feb25-FISH2-3L1-rep1-cp190-100x_Position013_12_cmle.ics	118	0	1	1	0.09684043574160706	0.44210526315789467	0.33870967741935487
1407	Feb25-FISH2-3L1-rep1-cp190-100x_Position013_12_cmle.ics	119	0	1	1	0.0	0.0	0.0
1408	Feb25-FISH2-3L1-rep1-cp190-100x_Position013_12_cmle.ics	120	0	1	1	0.23287819071195984	0.6733333333333333	0.6733333333333333
1409	Feb25-FISH2-3L1-rep1-cp190-100x_Position013_12_cmle.ics	122	0	1	1	0.0	0.0	0.0
1410	Feb25-FISH2-3L1-rep1-cp190-100x_Position013_12_cmle.ics	123	0	1	1	0.10606333438366487	0.25136612021857924	0.368
1411	Feb25-FISH2-3L1-rep1-cp190-100x_Position013_12_cmle.ics	123	0	1	2	0.0	0.0	0.0
1412	Feb25-FISH2-3L1-rep1-cp190-100x_Position013_12_cmle.ics	124	0	1	1	0.01844579728411563	0.06837606837606837	0.06837606837606837
1413	Feb25-FISH2-3L1-rep1-cp190-100x_Position013_12_cmle.ics	129	0	1	1	0.0	0.0	0.0
1414	Feb25-FISH2-3L1-rep1-cp190-100x_Position014_13_cmle.ics	1	0	1	1	0.27207550994070556	0.6113989637305699	0.6210526315789473
1415	Feb25-FISH2-3L1-rep1-cp190-100x_Position014_13_cmle.ics	2	0	1	1	0.0	0.0	0.0
1416	Feb25-FISH2-3L1-rep1-cp190-100x_Position014_13_cmle.ics	5	0	1	1	0.016140072623601176	0.055555555555555546	0.08235294117647059
1417	Feb25-FISH2-3L1-rep1-cp190-100x_Position014_13_cmle.ics	8	0	1	1	0.0	0.0	0.0
1418	Feb25-FISH2-3L1-rep1-cp190-100x_Position014_13_cmle.ics	10	0	1	1	0.0	0.0	0.0
1419	Feb25-FISH2-3L1-rep1-cp190-100x_Position014_13_cmle.ics	12	0	1	1	0.14295492895189613	0.6262626262626262	0.5535714285714285
1420	Feb25-FISH2-3L1-rep1-cp190-100x_Position014_13_cmle.ics	13	0	1	1	0.13373203030983832	0.6041666666666667	0.5979381443298969
1421	Feb25-FISH2-3L1-rep1-cp190-100x_Position014_13_cmle.ics	15	0	1	1	0.0	0.0	0.0
1422	Feb25-FISH2-3L1-rep1-cp190-100x_Position014_13_cmle.ics	17	0	1	1	0.06917173981543362	0.4054054054054055	0.2542372881355932
1423	Feb25-FISH2-3L1-rep1-cp190-100x_Position014_13_cmle.ics	18	0	1	1	0.1890694221621852	0.719298245614035	0.7256637168141592
1424	Feb25-FISH2-3L1-rep1-cp190-100x_Position014_13_cmle.ics	19	0	1	1	0.0853118124390348	0.5606060606060606	0.28461538461538455
1425	Feb25-FISH2-3L1-rep1-cp190-100x_Position014_13_cmle.ics	20	0	1	1	0.06917173981543362	0.26785714285714285	0.26548672566371684
1426	Feb25-FISH2-3L1-rep1-cp190-100x_Position014_13_cmle.ics	21	0	1	1	0.059948841173375796	0.3714285714285714	0.3714285714285714
1427	Feb25-FISH2-3L1-rep1-cp190-100x_Position014_13_cmle.ics	22	0	1	1	0.01152862330257227	0.06329113924050633	0.06329113924050633
1428	Feb25-FISH2-3L1-rep1-cp190-100x_Position014_13_cmle.ics	23	0	1	1	0.07147746447594806	0.5849056603773584	0.596153846153846
1429	Feb25-FISH2-3L1-rep1-cp190-100x_Position014_13_cmle.ics	25	0	1	1	0.03919731922874571	0.2179487179487179	0.22077922077922074
1430	Feb25-FISH2-3L1-rep1-cp190-100x_Position014_13_cmle.ics	26	0	1	1	0.2974384812063645	0.5999999999999999	0.597222222222222
1431	Feb25-FISH2-3L1-rep1-cp190-100x_Position014_13_cmle.ics	31	0	1	1	0.0	0.0	0.0
1432	Feb25-FISH2-3L1-rep1-cp190-100x_Position014_13_cmle.ics	33	0	1	1	0.04150304388926017	0.23076923076923073	0.22784810126582278
1433	Feb25-FISH2-3L1-rep1-cp190-100x_Position014_13_cmle.ics	36	0	1	1	0.05533739185234689	0.30769230769230765	0.28915662650602403
1434	Feb25-FISH2-3L1-rep1-cp190-100x_Position014_13_cmle.ics	37	0	1	1	0.0023057246605144538	0.010638297872340424	0.011764705882352941
1435	Feb25-FISH2-3L1-rep1-cp190-100x_Position014_13_cmle.ics	39	0	1	1	0.21673811808835866	0.4413145539906103	0.43925233644859807
1436	Feb25-FISH2-3L1-rep1-cp190-100x_Position014_13_cmle.ics	41	0	1	1	0.1291205809888094	0.482758620689655	0.482758620689655
1437	Feb25-FISH2-3L1-rep1-cp190-100x_Position014_13_cmle.ics	42	0	1	1	0.06225456583389025	0.3176470588235294	0.32142857142857145
1438	Feb25-FISH2-3L1-rep1-cp190-100x_Position014_13_cmle.ics	43	0	1	1	0.006917173981543361	0.05555555555555554	0.05769230769230768
1439	Feb25-FISH2-3L1-rep1-cp190-100x_Position014_13_cmle.ics	45	0	1	1	0.19598659614372857	0.7203389830508474	0.7264957264957264
1440	Feb25-FISH2-3L1-rep1-cp190-100x_Position014_13_cmle.ics	46	0	1	1	0.0945347110810926	0.24117647058823527	0.2455089820359281
1441	Feb25-FISH2-3L1-rep1-cp190-100x_Position014_13_cmle.ics	49	0	1	1	0.07378318913646252	0.47761194029850745	0.3555555555555555
1442	Feb25-FISH2-3L1-rep1-cp190-100x_Position014_13_cmle.ics	50	0	1	1	0.0	0.0	0.0
1443	Feb25-FISH2-3L1-rep1-cp190-100x_Position014_13_cmle.ics	51	0	1	1	0.10375760972315042	0.3846153846153845	0.6428571428571427
1444	Feb25-FISH2-3L1-rep1-cp190-100x_Position014_13_cmle.ics	51	0	1	2	0.0	0.0	0.0
1445	Feb25-FISH2-3L1-rep1-cp190-100x_Position014_13_cmle.ics	52	0	1	1	0.08070036311800588	0.2536231884057971	0.7
1446	Feb25-FISH2-3L1-rep1-cp190-100x_Position014_13_cmle.ics	52	0	1	2	0.0	0.0	0.0
1447	Feb25-FISH2-3L1-rep1-cp190-100x_Position014_13_cmle.ics	52	0	2	1	0.0	0.0	0.0
1448	Feb25-FISH2-3L1-rep1-cp190-100x_Position014_13_cmle.ics	52	0	2	2	0.0	0.0	0.0
1449	Feb25-FISH2-3L1-rep1-cp190-100x_Position014_13_cmle.ics	53	0	1	1	0.11067478370469377	0.5333333333333332	0.5647058823529412
1450	Feb25-FISH2-3L1-rep1-cp190-100x_Position014_13_cmle.ics	54	0	1	1	0.07147746447594806	0.596153846153846	0.596153846153846
1451	Feb25-FISH2-3L1-rep1-cp190-100x_Position014_13_cmle.ics	56	0	1	1	0.0	0.0	0.0
1452	Feb25-FISH2-3L1-rep1-cp190-100x_Position014_13_cmle.ics	57	0	1	1	0.16370645089652622	0.4355828220858895	0.43292682926829257
1453	Feb25-FISH2-3L1-rep1-cp190-100x_Position014_13_cmle.ics	58	0	1	1	0.0	0.0	0.0
1454	Feb25-FISH2-3L1-rep1-cp190-100x_Position014_13_cmle.ics	61	0	1	1	0.0	0.0	0.0
1455	Feb25-FISH2-3L1-rep1-cp190-100x_Position014_13_cmle.ics	62	0	1	1	0.03228014524720235	0.1728395061728395	0.17073170731707313
1456	Feb25-FISH2-3L1-rep1-cp190-100x_Position014_13_cmle.ics	64	0	1	1	0.15217782759395396	0.48888888888888893	0.5546218487394957
1457	Feb25-FISH2-3L1-rep1-cp190-100x_Position014_13_cmle.ics	66	0	1	1	0.053031667191832436	0.31506849315068486	0.31081081081081086
1458	Feb25-FISH2-3L1-rep1-cp190-100x_Position014_13_cmle.ics	67	0	1	1	0.0	0.0	0.0
1459	Feb25-FISH2-3L1-rep1-cp190-100x_Position014_13_cmle.ics	67	0	1	2	0.12220340700726605	0.43801652892561976	0.8548387096774194
1460	Feb25-FISH2-3L1-rep1-cp190-100x_Position014_13_cmle.ics	68	0	1	1	0.0	0.0	0.0
1461	Feb25-FISH2-3L1-rep1-cp190-100x_Position014_13_cmle.ics	69	0	1	1	0.0	0.0	0.0
1462	Feb25-FISH2-3L1-rep1-cp190-100x_Position014_13_cmle.ics	70	0	1	1	0.09684043574160706	0.39999999999999997	0.4038461538461538
1463	Feb25-FISH2-3L1-rep1-cp190-100x_Position014_13_cmle.ics	76	0	1	1	0.08761753709954924	0.3999999999999999	0.3999999999999999
1464	Feb25-FISH2-3L1-rep1-cp190-100x_Position014_13_cmle.ics	77	0	1	1	0.013834347963086722	0.07692307692307691	0.07894736842105261
1465	Feb25-FISH2-3L1-rep1-cp190-100x_Position014_13_cmle.ics	79	0	1	1	0.08070036311800588	0.3977272727272727	0.42168674698795167
1466	Feb25-FISH2-3L1-rep1-cp190-100x_Position014_13_cmle.ics	80	0	1	1	0.0	0.0	0.0
1467	Feb25-FISH2-3L1-rep1-cp190-100x_Position014_13_cmle.ics	81	0	1	1	0.0	0.0	0.0
1468	Feb25-FISH2-3L1-rep1-cp190-100x_Position014_13_cmle.ics	82	0	1	1	0.14064920429138167	0.6161616161616161	0.8026315789473683
1469	Feb25-FISH2-3L1-rep1-cp190-100x_Position014_13_cmle.ics	83	0	1	1	0.0899232617600637	0.5735294117647058	0.5652173913043479
1470	Feb25-FISH2-3L1-rep1-cp190-100x_Position014_13_cmle.ics	87	0	1	1	0.053031667191832436	0.24468085106382975	0.24210526315789468
1471	Feb25-FISH2-3L1-rep1-cp190-100x_Position014_13_cmle.ics	89	0	1	1	0.14526065361241058	0.63	0.63
1472	Feb25-FISH2-3L1-rep1-cp190-100x_Position014_13_cmle.ics	90	0	1	1	0.0	0.0	0.0
1473	Feb25-FISH2-3L1-rep1-cp190-100x_Position014_13_cmle.ics	91	0	1	1	0.0	0.0	0.0
1474	Feb25-FISH2-3L1-rep1-cp190-100x_Position014_13_cmle.ics	92	0	1	1	0.10836905904417933	0.2625698324022346	0.5529411764705883
1475	Feb25-FISH2-3L1-rep1-cp190-100x_Position014_13_cmle.ics	92	0	1	2	0.0	0.0	0.0
1476	Feb25-FISH2-3L1-rep1-cp190-100x_Position014_13_cmle.ics	96	0	1	1	0.09684043574160706	0.3925233644859812	0.3962264150943396
1477	Feb25-FISH2-3L1-rep1-cp190-100x_Position014_13_cmle.ics	97	0	1	1	0.0	0.0	0.0
1478	Feb25-FISH2-3L1-rep1-cp190-100x_Position014_13_cmle.ics	98	0	1	1	0.006917173981543361	0.03370786516853932	0.033333333333333326
1479	Feb25-FISH2-3L1-rep1-cp190-100x_Position014_13_cmle.ics	99	0	1	1	0.0	0.0	0.0
1480	Feb25-FISH2-3L1-rep1-cp190-100x_Position014_13_cmle.ics	100	0	1	1	0.07147746447594806	0.3406593406593406	0.3369565217391304
1481	Feb25-FISH2-3L1-rep1-cp190-100x_Position014_13_cmle.ics	102	0	1	1	0.09222898642057815	0.3738317757009345	0.3361344537815126
1482	Feb25-FISH2-3L1-rep1-cp190-100x_Position014_13_cmle.ics	103	0	1	1	0.0	0.0	0.0
1483	Feb25-FISH2-3L1-rep1-cp190-100x_Position014_13_cmle.ics	105	0	1	1	0.18215224818064185	0.44632768361581915	0.44886363636363635
1484	Feb25-FISH2-3L1-rep1-cp190-100x_Position014_13_cmle.ics	106	0	1	1	0.1706236248780696	0.6065573770491803	0.6065573770491803
1485	Feb25-FISH2-3L1-rep1-cp190-100x_Position014_13_cmle.ics	107	0	1	1	0.0	0.0	0.0
1486	Feb25-FISH2-3L1-rep1-cp190-100x_Position014_13_cmle.ics	109	0	1	1	0.0	0.0	0.0
1487	Feb25-FISH2-3L1-rep1-cp190-100x_Position014_13_cmle.ics	110	0	1	1	0.13834347963086724	0.3821656050955415	0.379746835443038
1488	Feb25-FISH2-3L1-rep1-cp190-100x_Position014_13_cmle.ics	111	0	1	1	0.07147746447594806	0.37349397590361433	0.37349397590361433
1489	Feb25-FISH2-3L1-rep1-cp190-100x_Position014_13_cmle.ics	112	0	1	1	0.059948841173375796	0.3823529411764705	0.3823529411764705
1490	Feb25-FISH2-3L1-rep1-cp190-100x_Position014_13_cmle.ics	113	0	1	1	0.20059804546475749	0.6492537313432836	0.7435897435897435
1491	Feb25-FISH2-3L1-rep1-cp190-100x_Position014_13_cmle.ics	114	0	1	1	0.057643116512861345	0.3205128205128205	0.25252525252525254
1492	Feb25-FISH2-3L1-rep1-cp190-100x_Position014_13_cmle.ics	115	0	1	1	0.050725942531317986	0.23913043478260868	0.23404255319148934
1493	Feb25-FISH2-3L1-rep1-cp190-100x_Position014_13_cmle.ics	116	0	1	1	0.0	0.0	0.0
1494	Feb25-FISH2-3L1-rep1-cp190-100x_Position014_13_cmle.ics	117	0	1	1	0.11989768234675159	0.5777777777777777	0.5714285714285714
1495	Feb25-FISH2-3L1-rep1-cp190-100x_Position014_13_cmle.ics	118	0	1	1	0.19829232080424303	0.32824427480916024	0.8958333333333334
1496	Feb25-FISH2-3L1-rep1-cp190-100x_Position014_13_cmle.ics	118	0	1	2	0.0	0.0	0.0
1497	Feb25-FISH2-3L1-rep1-cp190-100x_Position014_13_cmle.ics	119	0	1	1	0.0945347110810926	0.39423076923076916	0.7454545454545455
1498	Feb25-FISH2-3L1-rep1-cp190-100x_Position014_13_cmle.ics	120	0	1	1	0.10145188506263597	0.360655737704918	0.35772357723577236
1499	Feb25-FISH2-3L1-rep1-cp190-100x_Position014_13_cmle.ics	122	0	1	1	0.0	0.0	0.0
1500	Feb25-FISH2-3L1-rep1-cp190-100x_Position014_13_cmle.ics	124	0	1	1	0.2536297126565899	0.6432748538011696	0.6432748538011696
1501	Feb25-FISH2-3L1-rep1-cp190-100x_Position014_13_cmle.ics	125	0	1	1	0.09914616040212151	0.2847682119205298	0.28289473684210525
1502	Feb25-FISH2-3L1-rep1-cp190-100x_Position014_13_cmle.ics	126	0	1	1	0.17754079885961294	0.4502923976608187	0.4502923976608187
1503	Feb25-FISH2-3L1-rep1-cp190-100x_Position014_13_cmle.ics	130	0	1	1	0.0	0.0	0.0
1504	Feb25-FISH2-3L1-rep1-cp190-100x_Position014_13_cmle.ics	131	0	1	1	0.03689159456823126	0.17391304347826084	0.17204301075268816
1505	Feb25-FISH2-3L1-rep1-cp190-100x_Position014_13_cmle.ics	133	0	1	1	0.0046114493210289076	0.025641025641025637	0.02531645569620253
1506	Feb25-FISH2-3L1-rep1-cp190-100x_Position015_14_cmle.ics	1	0	1	1	0.17292934953858402	0.31249999999999994	0.3694581280788176
1507	Feb25-FISH2-3L1-rep1-cp190-100x_Position015_14_cmle.ics	2	0	1	1	0.12220340700726605	0.43442622950819665	0.4308943089430894
1508	Feb25-FISH2-3L1-rep1-cp190-100x_Position015_14_cmle.ics	3	0	1	1	0.013834347963086722	0.0606060606060606	0.057142857142857134
1509	Feb25-FISH2-3L1-rep1-cp190-100x_Position015_14_cmle.ics	4	0	1	1	0.0	0.0	0.0
1510	Feb25-FISH2-3L1-rep1-cp190-100x_Position015_14_cmle.ics	5	0	1	1	0.11067478370469377	0.46601941747572806	0.8571428571428569
1511	Feb25-FISH2-3L1-rep1-cp190-100x_Position015_14_cmle.ics	5	0	1	2	0.0	0.0	0.0
1512	Feb25-FISH2-3L1-rep1-cp190-100x_Position015_14_cmle.ics	6	0	1	1	0.0	0.0	0.0
1513	Feb25-FISH2-3L1-rep1-cp190-100x_Position015_14_cmle.ics	6	0	1	2	0.14526065361241058	0.5833333333333331	0.4405594405594405
1514	Feb25-FISH2-3L1-rep1-cp190-100x_Position015_14_cmle.ics	6	0	2	1	0.0	0.0	0.0
1515	Feb25-FISH2-3L1-rep1-cp190-100x_Position015_14_cmle.ics	6	0	2	2	0.0	0.0	0.0
1516	Feb25-FISH2-3L1-rep1-cp190-100x_Position015_14_cmle.ics	7	0	1	1	0.0	0.0	0.0
1517	Feb25-FISH2-3L1-rep1-cp190-100x_Position015_14_cmle.ics	9	0	1	1	0.0	0.0	0.0
1518	Feb25-FISH2-3L1-rep1-cp190-100x_Position015_14_cmle.ics	9	0	1	2	0.01844579728411563	0.04301075268817204	0.08888888888888888
1519	Feb25-FISH2-3L1-rep1-cp190-100x_Position015_14_cmle.ics	10	0	1	1	0.1245091316677805	0.5625	0.5567010309278351
1520	Feb25-FISH2-3L1-rep1-cp190-100x_Position015_14_cmle.ics	11	0	1	1	0.14756637827292504	0.48484848484848475	0.48484848484848475
1521	Feb25-FISH2-3L1-rep1-cp190-100x_Position015_14_cmle.ics	12	0	1	1	0.07147746447594806	0.5	0.39743589743589736
1522	Feb25-FISH2-3L1-rep1-cp190-100x_Position015_14_cmle.ics	13	0	1	1	0.10375760972315042	0.6923076923076922	0.43689320388349506
1523	Feb25-FISH2-3L1-rep1-cp190-100x_Position015_14_cmle.ics	17	0	1	1	0.0	0.0	0.0
1524	Feb25-FISH2-3L1-rep1-cp190-100x_Position015_14_cmle.ics	19	0	1	1	0.14526065361241058	0.4666666666666667	0.4736842105263157
1525	Feb25-FISH2-3L1-rep1-cp190-100x_Position015_14_cmle.ics	22	0	1	1	0.06917173981543362	0.34883720930232553	0.2564102564102564
1526	Feb25-FISH2-3L1-rep1-cp190-100x_Position015_14_cmle.ics	23	0	1	1	0.0	0.0	0.0
1527	Feb25-FISH2-3L1-rep1-cp190-100x_Position015_14_cmle.ics	23	0	1	2	0.0	0.0	0.0
1528	Feb25-FISH2-3L1-rep1-cp190-100x_Position015_14_cmle.ics	23	0	2	1	0.15448355225446841	0.47857142857142854	0.41614906832298143
1529	Feb25-FISH2-3L1-rep1-cp190-100x_Position015_14_cmle.ics	23	0	2	2	0.0	0.0	0.0
1530	Feb25-FISH2-3L1-rep1-cp190-100x_Position015_14_cmle.ics	25	0	1	1	0.06225456583389025	0.1753246753246753	0.17419354838709677
1531	Feb25-FISH2-3L1-rep1-cp190-100x_Position015_14_cmle.ics	26	0	1	1	0.09222898642057815	0.36036036036036034	0.36036036036036034
1532	Feb25-FISH2-3L1-rep1-cp190-100x_Position015_14_cmle.ics	28	0	1	1	0.01844579728411563	0.08247422680412371	0.08163265306122448
1533	Feb25-FISH2-3L1-rep1-cp190-100x_Position015_14_cmle.ics	29	0	1	1	0.11989768234675159	0.4297520661157024	0.4333333333333333
1534	Feb25-FISH2-3L1-rep1-cp190-100x_Position015_14_cmle.ics	30	0	1	1	0.17523507419909848	0.5352112676056336	0.5352112676056336
1535	Feb25-FISH2-3L1-rep1-cp190-100x_Position015_14_cmle.ics	31	0	1	1	0.1844579728411563	0.7766990291262135	0.7920792079207921
1536	Feb25-FISH2-3L1-rep1-cp190-100x_Position015_14_cmle.ics	32	0	1	1	0.11528623302572269	0.5555555555555555	0.49504950495049505
1537	Feb25-FISH2-3L1-rep1-cp190-100x_Position015_14_cmle.ics	33	0	1	1	0.04380876854977462	0.152	0.16666666666666666
1538	Feb25-FISH2-3L1-rep1-cp190-100x_Position015_14_cmle.ics	33	0	1	2	0.0	0.0	0.0
1539	Feb25-FISH2-3L1-rep1-cp190-100x_Position015_14_cmle.ics	33	0	2	1	0.0	0.0	0.0
1540	Feb25-FISH2-3L1-rep1-cp190-100x_Position015_14_cmle.ics	33	0	2	2	0.04150304388926017	0.18	0.16363636363636366
1541	Feb25-FISH2-3L1-rep1-cp190-100x_Position015_14_cmle.ics	34	0	1	1	0.20290377012527194	0.7333333333333333	0.7586206896551723
1542	Feb25-FISH2-3L1-rep1-cp190-100x_Position015_14_cmle.ics	36	0	1	1	0.26285261129864773	0.41605839416058393	0.4956521739130434
1543	Feb25-FISH2-3L1-rep1-cp190-100x_Position015_14_cmle.ics	37	0	1	1	0.1706236248780696	0.6666666666666666	0.6666666666666666
1544	Feb25-FISH2-3L1-rep1-cp190-100x_Position015_14_cmle.ics	38	0	1	1	0.10606333438366487	0.4144144144144144	0.4259259259259258
1545	Feb25-FISH2-3L1-rep1-cp190-100x_Position015_14_cmle.ics	40	0	1	1	0.13142630564932387	0.9193548387096775	0.5089285714285713
1546	Feb25-FISH2-3L1-rep1-cp190-100x_Position015_14_cmle.ics	40	0	2	1	0.0	0.0	0.0
1547	Feb25-FISH2-3L1-rep1-cp190-100x_Position015_14_cmle.ics	41	0	1	1	0.14756637827292504	0.2882882882882883	0.2612244897959184
1548	Feb25-FISH2-3L1-rep1-cp190-100x_Position015_14_cmle.ics	42	0	1	1	0.0	0.0	0.0
1549	Feb25-FISH2-3L1-rep1-cp190-100x_Position015_14_cmle.ics	43	0	1	1	0.016140072623601176	0.07692307692307691	0.07608695652173912
1550	Feb25-FISH2-3L1-rep1-cp190-100x_Position015_14_cmle.ics	45	0	1	1	0.027668695926173444	0.11538461538461536	0.11764705882352938
1551	Feb25-FISH2-3L1-rep1-cp190-100x_Position015_14_cmle.ics	46	0	1	1	0.11067478370469377	0.403361344537815	0.4067796610169491
1552	Feb25-FISH2-3L1-rep1-cp190-100x_Position015_14_cmle.ics	47	0	1	1	0.04611449321028908	0.3508771929824562	0.3703703703703703
1553	Feb25-FISH2-3L1-rep1-cp190-100x_Position015_14_cmle.ics	48	0	1	1	0.0	0.0	0.0
1554	Feb25-FISH2-3L1-rep1-cp190-100x_Position015_14_cmle.ics	49	0	1	1	0.0	0.0	0.0
1555	Feb25-FISH2-3L1-rep1-cp190-100x_Position015_14_cmle.ics	50	0	1	1	0.07147746447594806	0.2421875	0.24409448818897633
1556	Feb25-FISH2-3L1-rep1-cp190-100x_Position015_14_cmle.ics	53	0	1	1	0.12681485632829495	0.5670103092783504	0.5670103092783504
1557	Feb25-FISH2-3L1-rep1-cp190-100x_Position015_14_cmle.ics	54	0	1	1	0.0	0.0	0.0
1558	Feb25-FISH2-3L1-rep1-cp190-100x_Position015_14_cmle.ics	55	0	1	1	0.04150304388926017	0.1651376146788991	0.18367346938775508
1559	Feb25-FISH2-3L1-rep1-cp190-100x_Position015_14_cmle.ics	56	0	1	1	0.059948841173375796	0.27956989247311825	0.27956989247311825
1560	Feb25-FISH2-3L1-rep1-cp190-100x_Position015_14_cmle.ics	57	0	1	1	0.20290377012527194	0.7457627118644068	0.752136752136752
1561	Feb25-FISH2-3L1-rep1-cp190-100x_Position015_14_cmle.ics	58	0	1	1	0.0	0.0	0.0
1562	Feb25-FISH2-3L1-rep1-cp190-100x_Position015_14_cmle.ics	60	0	1	1	0.0	0.0	0.0
1563	Feb25-FISH2-3L1-rep1-cp190-100x_Position015_14_cmle.ics	61	0	1	1	0.1245091316677805	0.432	0.42519685039370075
1564	Feb25-FISH2-3L1-rep1-cp190-100x_Position015_14_cmle.ics	62	0	1	1	0.09914616040212151	0.4095238095238095	0.4095238095238095
1565	Feb25-FISH2-3L1-rep1-cp190-100x_Position015_14_cmle.ics	64	0	1	1	0.0	0.0	0.0
1566	Feb25-FISH2-3L1-rep1-cp190-100x_Position015_14_cmle.ics	66	0	1	1	0.0	0.0	0.0
1567	Feb25-FISH2-3L1-rep1-cp190-100x_Position015_14_cmle.ics	67	0	1	1	0.009222898642057815	0.07843137254901959	0.08
1568	Feb25-FISH2-3L1-rep1-cp190-100x_Position015_14_cmle.ics	68	0	1	1	0.03689159456823126	0.24242424242424238	0.2352941176470588
1569	Feb25-FISH2-3L1-rep1-cp190-100x_Position015_14_cmle.ics	69	0	1	1	0.03689159456823126	0.17391304347826084	0.1758241758241758
1570	Feb25-FISH2-3L1-rep1-cp190-100x_Position015_14_cmle.ics	70	0	1	1	0.15448355225446841	0.5877192982456141	0.638095238095238
1571	Feb25-FISH2-3L1-rep1-cp190-100x_Position015_14_cmle.ics	71	0	1	1	0.04611449321028908	0.2	0.2
1572	Feb25-FISH2-3L1-rep1-cp190-100x_Position015_14_cmle.ics	73	0	1	1	0.0	0.0	0.0
1573	Feb25-FISH2-3L1-rep1-cp190-100x_Position015_14_cmle.ics	74	0	1	1	0.0	0.0	0.0
1574	Feb25-FISH2-3L1-rep1-cp190-100x_Position015_14_cmle.ics	75	0	1	1	0.0	0.0	0.0
1575	Feb25-FISH2-3L1-rep1-cp190-100x_Position015_14_cmle.ics	76	0	1	1	0.0	0.0	0.0
1576	Feb25-FISH2-3L1-rep1-cp190-100x_Position015_14_cmle.ics	77	0	1	1	0.0	0.0	0.0
1577	Feb25-FISH2-3L1-rep1-cp190-100x_Position015_14_cmle.ics	78	0	1	1	0.25132398799607547	0.7676056338028168	0.7730496453900709
1578	Feb25-FISH2-3L1-rep1-cp190-100x_Position015_14_cmle.ics	79	0	1	1	0.13142630564932387	0.4830508474576271	0.4871794871794871
1579	Feb25-FISH2-3L1-rep1-cp190-100x_Position015_14_cmle.ics	80	0	1	1	0.0	0.0	0.0
1580	Feb25-FISH2-3L1-rep1-cp190-100x_Position015_14_cmle.ics	81	0	1	1	0.24671253867504656	0.5071090047393365	0.5047169811320754
1581	Feb25-FISH2-3L1-rep1-cp190-100x_Position015_14_cmle.ics	84	0	1	1	0.0	0.0	0.0
1582	Feb25-FISH2-3L1-rep1-cp190-100x_Position015_14_cmle.ics	85	0	1	1	0.0	0.0	0.0
1583	Feb25-FISH2-3L1-rep1-cp190-100x_Position015_14_cmle.ics	86	0	1	1	0.13373203030983832	0.47540983606557374	0.47540983606557374
1584	Feb25-FISH2-3L1-rep1-cp190-100x_Position015_14_cmle.ics	87	0	1	1	0.1291205809888094	0.44444444444444436	0.4590163934426229
1585	Feb25-FISH2-3L1-rep1-cp190-100x_Position015_14_cmle.ics	88	0	1	1	0.39197319228745714	0.769230769230769	0.7589285714285713
1586	Feb25-FISH2-3L1-rep1-cp190-100x_Position015_14_cmle.ics	89	0	1	1	0.013834347963086722	0.03157894736842105	0.03141361256544502
1587	Feb25-FISH2-3L1-rep1-cp190-100x_Position015_14_cmle.ics	90	0	1	1	0.0	0.0	0.0
1588	Feb25-FISH2-3L1-rep1-cp190-100x_Position015_14_cmle.ics	91	0	1	1	0.1291205809888094	0.96551724137931	0.20817843866171
1589	Feb25-FISH2-3L1-rep1-cp190-100x_Position015_14_cmle.ics	91	0	2	1	0.0	0.0	0.0
1590	Feb25-FISH2-3L1-rep1-cp190-100x_Position015_14_cmle.ics	92	0	1	1	0.13603775497035278	0.5900000000000001	0.5784313725490196
1591	Feb25-FISH2-3L1-rep1-cp190-100x_Position015_14_cmle.ics	93	0	1	1	0.006917173981543361	0.041095890410958895	0.037037037037037035
1592	Feb25-FISH2-3L1-rep1-cp190-100x_Position015_14_cmle.ics	94	0	1	1	0.10375760972315042	0.3688524590163934	0.625
1593	Feb25-FISH2-3L1-rep1-cp190-100x_Position015_14_cmle.ics	95	0	1	1	0.0	0.0	0.0
1594	Feb25-FISH2-3L1-rep1-cp190-100x_Position015_14_cmle.ics	96	0	1	1	0.08300608777852034	0.48	0.47368421052631576
1595	Feb25-FISH2-3L1-rep1-cp190-100x_Position015_14_cmle.ics	98	0	1	1	0.25132398799607547	0.4759825327510916	1.0
1596	Feb25-FISH2-3L1-rep1-cp190-100x_Position015_14_cmle.ics	98	0	1	2	0.0	0.0	0.0
1597	Feb25-FISH2-3L1-rep1-cp190-100x_Position015_14_cmle.ics	99	0	1	1	0.016140072623601176	0.08860759493670886	0.06086956521739129
1598	Feb25-FISH2-3L1-rep1-cp190-100x_Position015_14_cmle.ics	102	0	1	1	0.0645602904944047	0.25225225225225223	0.2545454545454546
1599	Feb25-FISH2-3L1-rep1-cp190-100x_Position015_14_cmle.ics	104	0	1	1	0.1844579728411563	0.9090909090909091	0.5673758865248226
1600	Feb25-FISH2-3L1-rep1-cp190-100x_Position015_14_cmle.ics	104	0	2	1	0.0	0.0	0.0
1601	Feb25-FISH2-3L1-rep1-cp190-100x_Position015_14_cmle.ics	105	0	1	1	0.03458586990771681	0.1293103448275862	0.13043478260869565
1602	Feb25-FISH2-3L1-rep1-cp190-100x_Position015_14_cmle.ics	107	0	1	1	0.08761753709954924	0.5352112676056336	0.5277777777777778
1603	Feb25-FISH2-3L1-rep1-cp190-100x_Position015_14_cmle.ics	108	0	1	1	0.04380876854977462	0.1583333333333333	0.1583333333333333
1604	Feb25-FISH2-3L1-rep1-cp190-100x_Position015_14_cmle.ics	109	0	1	1	0.11528623302572269	0.4347826086956521	0.43859649122807015
1605	Feb25-FISH2-3L1-rep1-cp190-100x_Position015_14_cmle.ics	110	0	1	1	0.03228014524720235	0.15555555555555553	0.12844036697247704
1606	Feb25-FISH2-3L1-rep1-cp190-100x_Position015_14_cmle.ics	112	0	1	1	0.11989768234675159	0.4952380952380952	0.490566037735849
1607	Feb25-FISH2-3L1-rep1-cp190-100x_Position015_14_cmle.ics	113	0	1	1	0.0046114493210289076	0.018018018018018018	0.019047619047619046
1608	Feb25-FISH2-3L1-rep1-cp190-100x_Position015_14_cmle.ics	114	0	1	1	0.15448355225446841	0.67	0.67
1609	Feb25-FISH2-3L1-rep1-cp190-100x_Position015_14_cmle.ics	115	0	1	1	0.0	0.0	0.0
1610	Feb25-FISH2-3L1-rep1-cp190-100x_Position015_14_cmle.ics	115	0	1	2	0.0	0.0	0.0
1611	Feb25-FISH2-3L1-rep1-cp190-100x_Position015_14_cmle.ics	118	0	1	1	0.17523507419909848	0.7676767676767676	0.7676767676767676
1612	Feb25-FISH2-3L1-rep1-cp190-100x_Position015_14_cmle.ics	120	0	1	1	0.0	0.0	0.0
1613	Feb25-FISH2-3L1-rep1-cp190-100x_Position015_14_cmle.ics	121	0	1	1	0.06686601515491916	0.29292929292929293	0.4393939393939393
1614	Feb25-FISH2-3L1-rep1-cp190-100x_Position015_14_cmle.ics	122	0	1	1	0.059948841173375796	0.2954545454545454	0.2954545454545454
1615	Feb25-FISH2-3L1-rep1-cp190-100x_Position015_14_cmle.ics	124	0	1	1	0.09914616040212151	0.42156862745098034	0.42156862745098034
1616	Feb25-FISH2-3L1-rep1-cp190-100x_Position015_14_cmle.ics	127	0	1	1	0.2559354373171044	0.8409090909090907	0.8409090909090907
1617	Feb25-FISH2-3L1-rep1-cp190-100x_Position015_14_cmle.ics	128	0	1	1	0.0	0.0	0.0
1618	Feb25-FISH2-3L1-rep1-cp190-100x_Position015_14_cmle.ics	129	0	1	1	0.02305724660514454	0.09090909090909091	0.09009009009009009
1619	Feb25-FISH2-3L1-rep1-cp190-100x_Position015_14_cmle.ics	132	0	1	1	0.0	0.0	0.0
1620	Feb25-FISH2-3L1-rep1-cp190-100x_Position015_14_cmle.ics	134	0	1	1	0.0	0.0	0.0
1621	Feb25-FISH2-3L1-rep1-cp190-100x_Position015_14_cmle.ics	135	0	1	1	0.21904384274887312	0.7916666666666666	0.8189655172413791
1622	Feb25-FISH2-3L1-rep1-cp190-100x_Position015_14_cmle.ics	137	0	1	1	0.04150304388926017	0.1894736842105263	0.19354838709677416
1623	Feb25-FISH2-3L1-rep1-cp190-100x_Position015_14_cmle.ics	138	0	1	1	0.07608891379697698	0.24087591240875914	0.24087591240875914
1624	Feb25-FISH2-3L1-rep1-cp190-100x_Position016_15_cmle.ics	1	0	1	1	0.0	0.0	0.0
1625	Feb25-FISH2-3L1-rep1-cp190-100x_Position016_15_cmle.ics	2	0	1	1	0.013834347963086722	0.05882352941176469	0.07228915662650601
1626	Feb25-FISH2-3L1-rep1-cp190-100x_Position016_15_cmle.ics	6	0	1	1	0.059948841173375796	0.18055555555555555	0.2063492063492063
1627	Feb25-FISH2-3L1-rep1-cp190-100x_Position016_15_cmle.ics	6	0	1	2	0.0	0.0	0.0
1628	Feb25-FISH2-3L1-rep1-cp190-100x_Position016_15_cmle.ics	7	0	1	1	0.07378318913646252	0.3855421686746987	0.32323232323232326
1629	Feb25-FISH2-3L1-rep1-cp190-100x_Position016_15_cmle.ics	8	0	1	1	0.06917173981543362	0.2941176470588235	0.2884615384615385
1630	Feb25-FISH2-3L1-rep1-cp190-100x_Position016_15_cmle.ics	9	0	1	1	0.0	0.0	0.0
1631	Feb25-FISH2-3L1-rep1-cp190-100x_Position016_15_cmle.ics	10	0	1	1	0.08070036311800588	0.4861111111111111	0.17241379310344823
1632	Feb25-FISH2-3L1-rep1-cp190-100x_Position016_15_cmle.ics	11	0	1	1	0.09222898642057815	0.5970149253731343	0.32
1633	Feb25-FISH2-3L1-rep1-cp190-100x_Position016_15_cmle.ics	12	0	1	1	0.029974420586687898	0.12264150943396225	0.12499999999999999
1634	Feb25-FISH2-3L1-rep1-cp190-100x_Position016_15_cmle.ics	13	0	1	1	0.0	0.0	0.0
1635	Feb25-FISH2-3L1-rep1-cp190-100x_Position016_15_cmle.ics	13	0	1	2	0.0	0.0	0.0
1636	Feb25-FISH2-3L1-rep1-cp190-100x_Position016_15_cmle.ics	14	0	1	1	0.10145188506263597	0.41904761904761906	0.41904761904761906
1637	Feb25-FISH2-3L1-rep1-cp190-100x_Position016_15_cmle.ics	15	0	1	1	0.26515833595916216	0.5693069306930693	0.5637254901960783
1638	Feb25-FISH2-3L1-rep1-cp190-100x_Position016_15_cmle.ics	16	0	1	1	0.0	0.0	0.0
1639	Feb25-FISH2-3L1-rep1-cp190-100x_Position016_15_cmle.ics	16	0	1	2	0.2444068140145321	0.6973684210526315	0.7412587412587411
1640	Feb25-FISH2-3L1-rep1-cp190-100x_Position016_15_cmle.ics	16	0	1	3	0.0	0.0	0.0
1641	Feb25-FISH2-3L1-rep1-cp190-100x_Position016_15_cmle.ics	16	0	2	1	0.0	0.0	0.0
1642	Feb25-FISH2-3L1-rep1-cp190-100x_Position016_15_cmle.ics	16	0	2	2	0.0	0.0	0.0
1643	Feb25-FISH2-3L1-rep1-cp190-100x_Position016_15_cmle.ics	16	0	2	3	0.09914616040212151	0.15867158671586715	0.5180722891566264
1644	Feb25-FISH2-3L1-rep1-cp190-100x_Position016_15_cmle.ics	17	0	1	1	0.07378318913646252	0.4050632911392405	0.3018867924528302
1645	Feb25-FISH2-3L1-rep1-cp190-100x_Position016_15_cmle.ics	17	0	1	2	0.0	0.0	0.0
1646	Feb25-FISH2-3L1-rep1-cp190-100x_Position016_15_cmle.ics	17	0	2	1	0.0	0.0	0.0
1647	Feb25-FISH2-3L1-rep1-cp190-100x_Position016_15_cmle.ics	17	0	2	2	0.23748964003298875	0.695945945945946	0.8442622950819672
1648	Feb25-FISH2-3L1-rep1-cp190-100x_Position016_15_cmle.ics	18	0	1	1	0.0	0.0	0.0
1649	Feb25-FISH2-3L1-rep1-cp190-100x_Position016_15_cmle.ics	20	0	1	1	0.1590950015754973	0.5564516129032258	0.5564516129032258
1650	Feb25-FISH2-3L1-rep1-cp190-100x_Position016_15_cmle.ics	21	0	1	1	0.0	0.0	0.0
1651	Feb25-FISH2-3L1-rep1-cp190-100x_Position016_15_cmle.ics	23	0	1	1	0.0	0.0	0.0
1652	Feb25-FISH2-3L1-rep1-cp190-100x_Position016_15_cmle.ics	24	0	1	1	0.10836905904417933	0.48958333333333337	0.5053763440860215
1653	Feb25-FISH2-3L1-rep1-cp190-100x_Position016_15_cmle.ics	27	0	1	1	0.14526065361241058	0.5294117647058822	0.5249999999999999
1654	Feb25-FISH2-3L1-rep1-cp190-100x_Position016_15_cmle.ics	28	0	1	1	0.16831790021755513	0.8588235294117648	0.6822429906542055
1655	Feb25-FISH2-3L1-rep1-cp190-100x_Position016_15_cmle.ics	29	0	1	1	0.020751521944630084	0.09183673469387754	0.09574468085106382
1656	Feb25-FISH2-3L1-rep1-cp190-100x_Position016_15_cmle.ics	30	0	1	1	0.10606333438366487	0.39655172413793094	0.40350877192982454
1657	Feb25-FISH2-3L1-rep1-cp190-100x_Position016_15_cmle.ics	31	0	1	1	0.08070036311800588	0.3211009174311926	0.3181818181818182
1658	Feb25-FISH2-3L1-rep1-cp190-100x_Position016_15_cmle.ics	32	0	1	1	0.11989768234675159	0.5360824742268041	0.5360824742268041
1659	Feb25-FISH2-3L1-rep1-cp190-100x_Position016_15_cmle.ics	33	0	1	1	0.3158842784904802	0.49637681159420294	0.49280575539568333
1660	Feb25-FISH2-3L1-rep1-cp190-100x_Position016_15_cmle.ics	35	0	1	1	0.0	0.0	0.0
1661	Feb25-FISH2-3L1-rep1-cp190-100x_Position016_15_cmle.ics	38	0	1	1	0.057643116512861345	0.2551020408163265	0.2551020408163265
1662	Feb25-FISH2-3L1-rep1-cp190-100x_Position016_15_cmle.ics	39	0	1	1	0.13142630564932387	0.4830508474576271	0.475
1663	Feb25-FISH2-3L1-rep1-cp190-100x_Position016_15_cmle.ics	41	0	1	1	0.0	0.0	0.0
1664	Feb25-FISH2-3L1-rep1-cp190-100x_Position016_15_cmle.ics	42	0	1	1	0.0	0.0	0.0
1665	Feb25-FISH2-3L1-rep1-cp190-100x_Position016_15_cmle.ics	43	0	1	1	0.17754079885961294	0.43502824858757055	0.43016759776536306
1666	Feb25-FISH2-3L1-rep1-cp190-100x_Position016_15_cmle.ics	44	0	1	1	0.029974420586687898	0.11111111111111109	0.10833333333333332
1667	Feb25-FISH2-3L1-rep1-cp190-100x_Position016_15_cmle.ics	48	0	1	1	0.12220340700726605	0.6708860759493671	0.6708860759493671
1668	Feb25-FISH2-3L1-rep1-cp190-100x_Position016_15_cmle.ics	49	0	1	1	0.1291205809888094	0.5714285714285714	0.5656565656565656
1669	Feb25-FISH2-3L1-rep1-cp190-100x_Position016_15_cmle.ics	50	0	1	1	0.22134956740938755	0.39669421487603296	0.5423728813559321
1670	Feb25-FISH2-3L1-rep1-cp190-100x_Position016_15_cmle.ics	50	0	1	2	0.0	0.0	0.0
1671	Feb25-FISH2-3L1-rep1-cp190-100x_Position016_15_cmle.ics	51	0	1	1	0.0	0.0	0.0
1672	Feb25-FISH2-3L1-rep1-cp190-100x_Position016_15_cmle.ics	52	0	1	1	0.28590985790379225	0.8435374149659862	0.8435374149659862
1673	Feb25-FISH2-3L1-rep1-cp190-100x_Position016_15_cmle.ics	53	0	1	1	0.08300608777852034	0.2903225806451613	0.2926829268292683
1674	Feb25-FISH2-3L1-rep1-cp190-100x_Position016_15_cmle.ics	54	0	1	1	0.15678927691498284	0.607142857142857	0.6181818181818182
1675	Feb25-FISH2-3L1-rep1-cp190-100x_Position016_15_cmle.ics	56	0	1	1	0.2351839153724743	0.4322033898305085	0.43589743589743585
1676	Feb25-FISH2-3L1-rep1-cp190-100x_Position016_15_cmle.ics	58	0	1	1	0.05533739185234689	0.42857142857142844	0.42105263157894735
1677	Feb25-FISH2-3L1-rep1-cp190-100x_Position016_15_cmle.ics	60	0	1	1	0.05533739185234689	0.2823529411764706	0.2857142857142857
1678	Feb25-FISH2-3L1-rep1-cp190-100x_Position016_15_cmle.ics	61	0	1	1	0.14526065361241058	0.5249999999999999	0.5206611570247933
1679	Feb25-FISH2-3L1-rep1-cp190-100x_Position016_15_cmle.ics	62	0	1	1	0.0	0.0	0.0
1680	Feb25-FISH2-3L1-rep1-cp190-100x_Position016_15_cmle.ics	63	0	1	1	0.10836905904417933	0.723076923076923	0.734375
1681	Feb25-FISH2-3L1-rep1-cp190-100x_Position016_15_cmle.ics	64	0	1	1	0.0	0.0	0.0
1682	Feb25-FISH2-3L1-rep1-cp190-100x_Position016_15_cmle.ics	66	0	1	1	0.13142630564932387	0.5089285714285713	0.7307692307692306
1683	Feb25-FISH2-3L1-rep1-cp190-100x_Position016_15_cmle.ics	68	0	1	1	0.2144323934278442	0.7265625	0.7265625
1684	Feb25-FISH2-3L1-rep1-cp190-100x_Position016_15_cmle.ics	70	0	1	1	0.057643116512861345	0.4310344827586206	0.43859649122807015
1685	Feb25-FISH2-3L1-rep1-cp190-100x_Position016_15_cmle.ics	71	0	1	1	0.04380876854977462	0.21839080459770113	0.21590909090909088
1686	Feb25-FISH2-3L1-rep1-cp190-100x_Position016_15_cmle.ics	72	0	1	1	0.09914616040212151	0.45263157894736833	0.45263157894736833
1687	Feb25-FISH2-3L1-rep1-cp190-100x_Position016_15_cmle.ics	74	0	1	1	0.08300608777852034	0.36	0.16981132075471697
1688	Feb25-FISH2-3L1-rep1-cp190-100x_Position016_15_cmle.ics	74	0	2	1	0.0	0.0	0.0
1689	Feb25-FISH2-3L1-rep1-cp190-100x_Position016_15_cmle.ics	75	0	1	1	0.0	0.0	0.0
1690	Feb25-FISH2-3L1-rep1-cp190-100x_Position016_15_cmle.ics	76	0	1	1	0.0	0.0	0.0
1691	Feb25-FISH2-3L1-rep1-cp190-100x_Position016_15_cmle.ics	76	0	1	2	0.04611449321028908	0.16666666666666666	0.2857142857142857
1692	Feb25-FISH2-3L1-rep1-cp190-100x_Position016_15_cmle.ics	77	0	1	1	0.0	0.0	0.0
1693	Feb25-FISH2-3L1-rep1-cp190-100x_Position016_15_cmle.ics	79	0	1	1	0.14295492895189613	0.4806201550387596	0.484375
1694	Feb25-FISH2-3L1-rep1-cp190-100x_Position016_15_cmle.ics	81	0	1	1	0.1498721029334395	0.5603448275862067	0.5555555555555555
1695	Feb25-FISH2-3L1-rep1-cp190-100x_Position016_15_cmle.ics	82	0	1	1	0.06917173981543362	0.32608695652173914	0.32967032967032966
1696	Feb25-FISH2-3L1-rep1-cp190-100x_Position016_15_cmle.ics	83	0	1	1	0.1245091316677805	0.8059701492537313	0.7941176470588235
1697	Feb25-FISH2-3L1-rep1-cp190-100x_Position016_15_cmle.ics	86	0	1	1	0.0645602904944047	0.2828282828282828	0.27999999999999997
1698	Feb25-FISH2-3L1-rep1-cp190-100x_Position016_15_cmle.ics	87	0	1	1	0.11298050836520823	0.27528089887640445	0.3356164383561643
1699	Feb25-FISH2-3L1-rep1-cp190-100x_Position016_15_cmle.ics	90	0	1	1	0.0	0.0	0.0
1700	Feb25-FISH2-3L1-rep1-cp190-100x_Position016_15_cmle.ics	91	0	1	1	0.16831790021755513	0.5104895104895104	0.28968253968253965
1701	Feb25-FISH2-3L1-rep1-cp190-100x_Position016_15_cmle.ics	91	0	2	1	0.0	0.0	0.0
1702	Feb25-FISH2-3L1-rep1-cp190-100x_Position016_15_cmle.ics	92	0	1	1	0.0	0.0	0.0
1703	Feb25-FISH2-3L1-rep1-cp190-100x_Position016_15_cmle.ics	93	0	1	1	0.08070036311800588	0.35353535353535354	0.3571428571428571
1704	Feb25-FISH2-3L1-rep1-cp190-100x_Position016_15_cmle.ics	94	0	1	1	0.0	0.0	0.0
1705	Feb25-FISH2-3L1-rep1-cp190-100x_Position016_15_cmle.ics	95	0	1	1	0.1890694221621852	0.7256637168141592	0.9647058823529411
1706	Feb25-FISH2-3L1-rep1-cp190-100x_Position016_15_cmle.ics	96	0	1	1	0.12681485632829495	0.5140186915887849	0.5670103092783504
1707	Feb25-FISH2-3L1-rep1-cp190-100x_Position016_15_cmle.ics	98	0	1	1	0.16140072623601176	0.46979865771812074	0.472972972972973
1708	Feb25-FISH2-3L1-rep1-cp190-100x_Position016_15_cmle.ics	99	0	1	1	0.0	0.0	0.0
1709	Feb25-FISH2-3L1-rep1-cp190-100x_Position016_15_cmle.ics	99	0	2	1	0.13834347963086724	0.821917808219178	0.3225806451612903
1710	Feb25-FISH2-3L1-rep1-cp190-100x_Position016_15_cmle.ics	100	0	1	1	0.0	0.0	0.0
1711	Feb25-FISH2-3L1-rep1-cp190-100x_Position016_15_cmle.ics	101	0	1	1	0.21212666876732975	0.609271523178808	0.6133333333333333
1712	Feb25-FISH2-3L1-rep1-cp190-100x_Position016_15_cmle.ics	102	0	1	1	0.0	0.0	0.0
1713	Feb25-FISH2-3L1-rep1-cp190-100x_Position016_15_cmle.ics	103	0	1	1	0.08300608777852034	0.3185840707964602	0.3185840707964602
1714	Feb25-FISH2-3L1-rep1-cp190-100x_Position016_15_cmle.ics	105	0	1	1	0.4334762361767173	0.7490039840637449	0.714828897338403
1715	Feb25-FISH2-3L1-rep1-cp190-100x_Position016_15_cmle.ics	106	0	1	1	0.0	0.0	0.0
1716	Feb25-FISH2-3L1-rep1-cp190-100x_Position016_15_cmle.ics	108	0	1	1	0.10145188506263597	0.4943820224719101	0.4943820224719101
1717	Feb25-FISH2-3L1-rep1-cp190-100x_Position016_15_cmle.ics	109	0	1	1	0.0	0.0	0.0
1718	Feb25-FISH2-3L1-rep1-cp190-100x_Position016_15_cmle.ics	110	0	1	1	0.009222898642057815	0.06779661016949153	0.05063291139240506
1719	Feb25-FISH2-3L1-rep1-cp190-100x_Position016_15_cmle.ics	111	0	1	1	0.11067478370469377	0.48	0.4752475247524752
1720	Feb25-FISH2-3L1-rep1-cp190-100x_Position016_15_cmle.ics	115	0	1	1	0.13834347963086724	0.48780487804878053	0.5
1721	Feb25-FISH2-3L1-rep1-cp190-100x_Position016_15_cmle.ics	117	0	1	1	0.15217782759395396	0.22147651006711408	0.474820143884892
1722	Feb25-FISH2-3L1-rep1-cp190-100x_Position016_15_cmle.ics	117	0	1	2	0.0	0.0	0.0
1723	Feb25-FISH2-3L1-rep1-cp190-100x_Position016_15_cmle.ics	118	0	1	1	0.0	0.0	0.0
1724	Feb25-FISH2-3L1-rep1-cp190-100x_Position016_15_cmle.ics	119	0	1	1	0.10145188506263597	0.3893805309734513	0.3893805309734513
1725	Feb25-FISH2-3L1-rep1-cp190-100x_Position016_15_cmle.ics	122	0	1	1	0.0046114493210289076	0.03448275862068965	0.035714285714285705
1726	Feb25-FISH2-3L1-rep1-cp190-100x_Position016_15_cmle.ics	123	0	1	1	0.0	0.0	0.0
1727	Feb25-FISH2-3L1-rep1-cp190-100x_Position016_15_cmle.ics	124	0	1	1	0.09222898642057815	0.34782608695652173	0.34782608695652173
1728	Feb25-FISH2-3L1-rep1-cp190-100x_Position017_16_cmle.ics	1	0	1	1	0.020751521944630084	0.16981132075471697	0.08823529411764705
1729	Feb25-FISH2-3L1-rep1-cp190-100x_Position017_16_cmle.ics	2	0	1	1	0.20290377012527194	0.7586206896551723	0.7652173913043477
1730	Feb25-FISH2-3L1-rep1-cp190-100x_Position017_16_cmle.ics	3	0	1	1	0.0	0.0	0.0
1731	Feb25-FISH2-3L1-rep1-cp190-100x_Position017_16_cmle.ics	4	0	1	1	0.18215224818064185	0.6583333333333333	0.6638655462184873
1732	Feb25-FISH2-3L1-rep1-cp190-100x_Position017_16_cmle.ics	6	0	1	1	0.0853118124390348	0.3936170212765957	0.3936170212765957
1733	Feb25-FISH2-3L1-rep1-cp190-100x_Position017_16_cmle.ics	7	0	1	1	0.0	0.0	0.0
1734	Feb25-FISH2-3L1-rep1-cp190-100x_Position017_16_cmle.ics	8	0	1	1	0.21673811808835866	0.7401574803149605	0.7401574803149605
1735	Feb25-FISH2-3L1-rep1-cp190-100x_Position017_16_cmle.ics	10	0	1	1	0.08761753709954924	0.6129032258064516	0.6129032258064516
1736	Feb25-FISH2-3L1-rep1-cp190-100x_Position017_16_cmle.ics	11	0	1	1	0.0	0.0	0.0
1737	Feb25-FISH2-3L1-rep1-cp190-100x_Position017_16_cmle.ics	12	0	1	1	0.0	0.0	0.0
1738	Feb25-FISH2-3L1-rep1-cp190-100x_Position017_16_cmle.ics	13	0	1	1	0.0	0.0	0.0
1739	Feb25-FISH2-3L1-rep1-cp190-100x_Position017_16_cmle.ics	13	0	2	1	0.0	0.0	0.0
1740	Feb25-FISH2-3L1-rep1-cp190-100x_Position017_16_cmle.ics	14	0	1	1	0.0	0.0	0.0
1741	Feb25-FISH2-3L1-rep1-cp190-100x_Position017_16_cmle.ics	15	0	1	1	0.06917173981543362	0.19867549668874174	0.16042780748663102
1742	Feb25-FISH2-3L1-rep1-cp190-100x_Position017_16_cmle.ics	15	0	2	1	0.0	0.0	0.0
1743	Feb25-FISH2-3L1-rep1-cp190-100x_Position017_16_cmle.ics	17	0	1	1	0.0	0.0	0.0
1744	Feb25-FISH2-3L1-rep1-cp190-100x_Position017_16_cmle.ics	19	0	1	1	0.2098209441068153	0.4312796208530805	0.4292452830188679
1745	Feb25-FISH2-3L1-rep1-cp190-100x_Position017_16_cmle.ics	20	0	1	1	0.0	0.0	0.0
1746	Feb25-FISH2-3L1-rep1-cp190-100x_Position017_16_cmle.ics	21	0	1	1	0.0	0.0	0.0
1747	Feb25-FISH2-3L1-rep1-cp190-100x_Position017_16_cmle.ics	21	0	1	2	0.0	0.0	0.0
1748	Feb25-FISH2-3L1-rep1-cp190-100x_Position017_16_cmle.ics	23	0	1	1	0.13603775497035278	0.5130434782608695	0.5130434782608695
1749	Feb25-FISH2-3L1-rep1-cp190-100x_Position017_16_cmle.ics	24	0	1	1	0.0	0.0	0.0
1750	Feb25-FISH2-3L1-rep1-cp190-100x_Position017_16_cmle.ics	26	0	1	1	0.2582411619776188	0.8888888888888887	0.8959999999999999
1751	Feb25-FISH2-3L1-rep1-cp190-100x_Position017_16_cmle.ics	29	0	1	1	0.0	0.0	0.0
1752	Feb25-FISH2-3L1-rep1-cp190-100x_Position017_16_cmle.ics	29	0	2	1	0.0	0.0	0.0
1753	Feb25-FISH2-3L1-rep1-cp190-100x_Position017_16_cmle.ics	30	0	1	1	0.053031667191832436	0.19166666666666665	0.19166666666666665
1754	Feb25-FISH2-3L1-rep1-cp190-100x_Position017_16_cmle.ics	32	0	1	1	0.4058075402505439	0.7457627118644068	0.7457627118644068
1755	Feb25-FISH2-3L1-rep1-cp190-100x_Position017_16_cmle.ics	33	0	1	1	0.0	0.0	0.0
1756	Feb25-FISH2-3L1-rep1-cp190-100x_Position017_16_cmle.ics	34	0	1	1	0.1590950015754973	0.5390625	0.5476190476190474
1757	Feb25-FISH2-3L1-rep1-cp190-100x_Position017_16_cmle.ics	35	0	1	1	0.13142630564932387	0.548076923076923	0.9047619047619047
1758	Feb25-FISH2-3L1-rep1-cp190-100x_Position017_16_cmle.ics	36	0	1	1	0.0	0.0	0.0
1759	Feb25-FISH2-3L1-rep1-cp190-100x_Position017_16_cmle.ics	36	0	2	1	0.0	0.0	0.0
1760	Feb25-FISH2-3L1-rep1-cp190-100x_Position017_16_cmle.ics	37	0	1	1	0.0	0.0	0.0
1761	Feb25-FISH2-3L1-rep1-cp190-100x_Position017_16_cmle.ics	38	0	1	1	0.15217782759395396	0.6226415094339622	0.5365853658536586
1762	Feb25-FISH2-3L1-rep1-cp190-100x_Position017_16_cmle.ics	40	0	1	1	0.11989768234675159	0.4297520661157024	0.4297520661157024
1763	Feb25-FISH2-3L1-rep1-cp190-100x_Position017_16_cmle.ics	42	0	1	1	0.19137514682269965	0.6747967479674796	0.6693548387096774
1764	Feb25-FISH2-3L1-rep1-cp190-100x_Position017_16_cmle.ics	43	0	1	1	0.0	0.0	0.0
1765	Feb25-FISH2-3L1-rep1-cp190-100x_Position017_16_cmle.ics	44	0	1	1	0.0	0.0	0.0
1766	Feb25-FISH2-3L1-rep1-cp190-100x_Position017_16_cmle.ics	45	0	1	1	0.04842021787080353	0.23595505617977525	0.1627906976744186
1767	Feb25-FISH2-3L1-rep1-cp190-100x_Position017_16_cmle.ics	46	0	1	1	0.0945347110810926	0.3596491228070175	0.3596491228070175
1768	Feb25-FISH2-3L1-rep1-cp190-100x_Position017_16_cmle.ics	47	0	1	1	0.0	0.0	0.0
1769	Feb25-FISH2-3L1-rep1-cp190-100x_Position017_16_cmle.ics	48	0	1	1	0.11759195768623715	0.4857142857142857	0.49038461538461536
1770	Feb25-FISH2-3L1-rep1-cp190-100x_Position017_16_cmle.ics	49	0	1	1	0.14064920429138167	0.48799999999999993	0.5126050420168066
1771	Feb25-FISH2-3L1-rep1-cp190-100x_Position017_16_cmle.ics	50	0	1	1	0.029974420586687898	0.25490196078431365	0.25490196078431365
1772	Feb25-FISH2-3L1-rep1-cp190-100x_Position017_16_cmle.ics	51	0	1	1	0.26515833595916216	0.8394160583941604	0.8455882352941175
1773	Feb25-FISH2-3L1-rep1-cp190-100x_Position017_16_cmle.ics	52	0	1	1	0.09914616040212151	0.3115942028985507	0.2792207792207792
1774	Feb25-FISH2-3L1-rep1-cp190-100x_Position017_16_cmle.ics	53	0	1	1	0.0	0.0	0.0
1775	Feb25-FISH2-3L1-rep1-cp190-100x_Position017_16_cmle.ics	54	0	1	1	0.11528623302572269	0.3731343283582089	0.3448275862068965
1776	Feb25-FISH2-3L1-rep1-cp190-100x_Position017_16_cmle.ics	55	0	1	1	0.07608891379697698	0.336734693877551	0.4999999999999999
1777	Feb25-FISH2-3L1-rep1-cp190-100x_Position017_16_cmle.ics	56	0	1	1	0.15217782759395396	0.5499999999999999	0.5499999999999999
1778	Feb25-FISH2-3L1-rep1-cp190-100x_Position017_16_cmle.ics	58	0	1	1	0.02305724660514454	0.09259259259259257	0.09259259259259257
1779	Feb25-FISH2-3L1-rep1-cp190-100x_Position017_16_cmle.ics	59	0	1	1	0.0	0.0	0.0
1780	Feb25-FISH2-3L1-rep1-cp190-100x_Position017_16_cmle.ics	60	0	1	1	0.0	0.0	0.0
1781	Feb25-FISH2-3L1-rep1-cp190-100x_Position017_16_cmle.ics	61	0	1	1	0.0	0.0	0.0
1782	Feb25-FISH2-3L1-rep1-cp190-100x_Position017_16_cmle.ics	62	0	1	1	0.0	0.0	0.0
1783	Feb25-FISH2-3L1-rep1-cp190-100x_Position017_16_cmle.ics	63	0	1	1	0.04150304388926017	0.2769230769230769	0.17142857142857143
1784	Feb25-FISH2-3L1-rep1-cp190-100x_Position017_16_cmle.ics	64	0	1	1	0.0	0.0	0.0
1785	Feb25-FISH2-3L1-rep1-cp190-100x_Position017_16_cmle.ics	64	0	1	2	0.059948841173375796	0.22807017543859648	0.42622950819672123
1786	Feb25-FISH2-3L1-rep1-cp190-100x_Position017_16_cmle.ics	65	0	1	1	0.0	0.0	0.0
1787	Feb25-FISH2-3L1-rep1-cp190-100x_Position017_16_cmle.ics	66	0	1	1	0.09914616040212151	0.3208955223880597	0.31851851851851853
1788	Feb25-FISH2-3L1-rep1-cp190-100x_Position017_16_cmle.ics	67	0	1	1	0.0	0.0	0.0
1789	Feb25-FISH2-3L1-rep1-cp190-100x_Position017_16_cmle.ics	67	0	2	1	0.05533739185234689	0.42105263157894735	0.17910447761194026
1790	Feb25-FISH2-3L1-rep1-cp190-100x_Position017_16_cmle.ics	69	0	1	1	0.4334762361767173	0.8392857142857142	0.5122615803814714
1791	Feb25-FISH2-3L1-rep1-cp190-100x_Position017_16_cmle.ics	69	0	1	2	0.0	0.0	0.0
1792	Feb25-FISH2-3L1-rep1-cp190-100x_Position017_16_cmle.ics	69	0	2	1	0.0	0.0	0.0
1793	Feb25-FISH2-3L1-rep1-cp190-100x_Position017_16_cmle.ics	69	0	2	2	0.0	0.0	0.0
1794	Feb25-FISH2-3L1-rep1-cp190-100x_Position017_16_cmle.ics	69	0	3	1	0.0	0.0	0.0
1795	Feb25-FISH2-3L1-rep1-cp190-100x_Position017_16_cmle.ics	69	0	3	2	0.020751521944630084	0.04639175257731958	0.06338028169014083
1796	Feb25-FISH2-3L1-rep1-cp190-100x_Position017_16_cmle.ics	70	0	1	1	0.03689159456823126	0.2758620689655172	0.2807017543859649
1797	Feb25-FISH2-3L1-rep1-cp190-100x_Position017_16_cmle.ics	71	0	1	1	0.050725942531317986	0.23913043478260868	0.1732283464566929
1798	Feb25-FISH2-3L1-rep1-cp190-100x_Position017_16_cmle.ics	72	0	1	1	0.15217782759395396	0.2882096069868995	0.28205128205128205
1799	Feb25-FISH2-3L1-rep1-cp190-100x_Position017_16_cmle.ics	73	0	1	1	0.016140072623601176	0.06194690265486725	0.06194690265486725
1800	Feb25-FISH2-3L1-rep1-cp190-100x_Position017_16_cmle.ics	79	0	1	1	0.0	0.0	0.0
1801	Feb25-FISH2-3L1-rep1-cp190-100x_Position017_16_cmle.ics	82	0	1	1	0.14295492895189613	0.5585585585585585	0.5585585585585585
1802	Feb25-FISH2-3L1-rep1-cp190-100x_Position017_16_cmle.ics	84	0	1	1	0.0945347110810926	0.719298245614035	0.719298245614035
1803	Feb25-FISH2-3L1-rep1-cp190-100x_Position017_16_cmle.ics	85	0	1	1	0.21673811808835866	0.6619718309859154	0.6573426573426573
1804	Feb25-FISH2-3L1-rep1-cp190-100x_Position017_16_cmle.ics	86	0	1	1	0.04611449321028908	0.3703703703703703	0.36363636363636365
1805	Feb25-FISH2-3L1-rep1-cp190-100x_Position017_16_cmle.ics	87	0	1	1	0.13142630564932387	0.41304347826086957	0.41007194244604306
1806	Feb25-FISH2-3L1-rep1-cp190-100x_Position017_16_cmle.ics	89	0	1	1	0.3804445689848849	0.5357142857142857	0.532258064516129
1807	Feb25-FISH2-3L1-rep1-cp190-100x_Position017_16_cmle.ics	90	0	1	1	0.050725942531317986	0.23404255319148934	0.2018348623853211
1808	Feb25-FISH2-3L1-rep1-cp190-100x_Position017_16_cmle.ics	91	0	1	1	0.21212666876732975	0.8070175438596491	0.8070175438596491
1809	Feb25-FISH2-3L1-rep1-cp190-100x_Position017_16_cmle.ics	92	0	1	1	0.10375760972315042	0.31034482758620685	0.3082191780821917
1810	Feb25-FISH2-3L1-rep1-cp190-100x_Position017_16_cmle.ics	93	0	1	1	0.07147746447594806	0.4078947368421052	0.4078947368421052
1811	Feb25-FISH2-3L1-rep1-cp190-100x_Position017_16_cmle.ics	95	0	1	1	0.16370645089652622	0.5772357723577236	0.5819672131147541
1812	Feb25-FISH2-3L1-rep1-cp190-100x_Position017_16_cmle.ics	98	0	1	1	0.12681485632829495	0.47008547008546997	0.47008547008546997
1813	Feb25-FISH2-3L1-rep1-cp190-100x_Position017_16_cmle.ics	100	0	1	1	0.06686601515491916	0.24166666666666664	0.39189189189189194
1814	Feb25-FISH2-3L1-rep1-cp190-100x_Position017_16_cmle.ics	104	0	1	1	0.09684043574160706	0.3206106870229007	0.3181818181818181
1815	Feb25-FISH2-3L1-rep1-cp190-100x_Position017_16_cmle.ics	105	0	1	1	0.07378318913646252	0.2758620689655172	0.2758620689655172
1816	Feb25-FISH2-3L1-rep1-cp190-100x_Position017_16_cmle.ics	106	0	1	1	0.0	0.0	0.0
1817	Feb25-FISH2-3L1-rep1-cp190-100x_Position017_16_cmle.ics	107	0	1	1	0.17292934953858402	0.5859375	0.5769230769230768
1818	Feb25-FISH2-3L1-rep1-cp190-100x_Position017_16_cmle.ics	108	0	1	1	0.10145188506263597	0.4444444444444445	0.4271844660194174
1819	Feb25-FISH2-3L1-rep1-cp190-100x_Position017_16_cmle.ics	111	0	1	1	0.0945347110810926	0.6119402985074626	0.759259259259259
1820	Feb25-FISH2-3L1-rep1-cp190-100x_Position017_16_cmle.ics	111	0	1	2	0.0	0.0	0.0
1821	Feb25-FISH2-3L1-rep1-cp190-100x_Position017_16_cmle.ics	111	0	2	1	0.0	0.0	0.0
1822	Feb25-FISH2-3L1-rep1-cp190-100x_Position017_16_cmle.ics	111	0	2	2	0.0	0.0	0.0
1823	Feb25-FISH2-3L1-rep1-cp190-100x_Position017_16_cmle.ics	112	0	1	1	0.0023057246605144538	0.015625	0.015873015873015872
1824	Feb25-FISH2-3L1-rep1-cp190-100x_Position017_16_cmle.ics	113	0	1	1	0.0	0.0	0.0
1825	Feb25-FISH2-3L1-rep1-cp190-100x_Position017_16_cmle.ics	113	0	2	1	0.17292934953858402	0.5769230769230768	0.38860103626943
1826	Feb25-FISH2-3L1-rep1-cp190-100x_Position017_16_cmle.ics	114	0	1	1	0.006917173981543361	0.05084745762711864	0.05263157894736842
1827	Feb25-FISH2-3L1-rep1-cp190-100x_Position017_16_cmle.ics	117	0	1	1	0.07378318913646252	0.33333333333333337	0.42105263157894735
1828	Feb25-FISH2-3L1-rep1-cp190-100x_Position017_16_cmle.ics	118	0	1	1	0.0	0.0	0.0
1829	Feb25-FISH2-3L1-rep1-cp190-100x_Position017_16_cmle.ics	119	0	1	1	0.0	0.0	0.0
1830	Feb25-FISH2-3L1-rep1-cp190-100x_Position017_16_cmle.ics	119	0	1	2	0.15678927691498284	0.33999999999999997	0.7010309278350514
1831	Feb25-FISH2-3L1-rep1-cp190-100x_Position017_16_cmle.ics	124	0	1	1	0.03458586990771681	0.13636363636363638	0.2054794520547945
1832	Feb25-FISH2-3L1-rep1-cp190-100x_Position018_17_cmle.ics	1	0	1	1	0.0	0.0	0.0
1833	Feb25-FISH2-3L1-rep1-cp190-100x_Position018_17_cmle.ics	4	0	1	1	0.0	0.0	0.0
1834	Feb25-FISH2-3L1-rep1-cp190-100x_Position018_17_cmle.ics	5	0	1	1	0.0	0.0	0.0
1835	Feb25-FISH2-3L1-rep1-cp190-100x_Position018_17_cmle.ics	5	0	2	1	0.0	0.0	0.0
1836	Feb25-FISH2-3L1-rep1-cp190-100x_Position018_17_cmle.ics	6	0	1	1	0.0	0.0	0.0
1837	Feb25-FISH2-3L1-rep1-cp190-100x_Position018_17_cmle.ics	7	0	1	1	0.1498721029334395	0.5752212389380531	0.5701754385964912
1838	Feb25-FISH2-3L1-rep1-cp190-100x_Position018_17_cmle.ics	8	0	1	1	0.04611449321028908	0.2	0.19801980198019803
1839	Feb25-FISH2-3L1-rep1-cp190-100x_Position018_17_cmle.ics	9	0	1	1	0.07147746447594806	0.3369565217391304	0.5344827586206895
1840	Feb25-FISH2-3L1-rep1-cp190-100x_Position018_17_cmle.ics	9	0	1	2	0.0	0.0	0.0
1841	Feb25-FISH2-3L1-rep1-cp190-100x_Position018_17_cmle.ics	11	0	1	1	0.0	0.0	0.0
1842	Feb25-FISH2-3L1-rep1-cp190-100x_Position018_17_cmle.ics	12	0	1	1	0.0	0.0	0.0
1843	Feb25-FISH2-3L1-rep1-cp190-100x_Position018_17_cmle.ics	13	0	1	1	0.057643116512861345	0.18656716417910446	0.18656716417910446
1844	Feb25-FISH2-3L1-rep1-cp190-100x_Position018_17_cmle.ics	14	0	1	1	0.03689159456823126	0.15686274509803919	0.15686274509803919
1845	Feb25-FISH2-3L1-rep1-cp190-100x_Position018_17_cmle.ics	16	0	1	1	0.10375760972315042	0.3629032258064516	0.36
1846	Feb25-FISH2-3L1-rep1-cp190-100x_Position018_17_cmle.ics	17	0	1	1	0.050725942531317986	0.188034188034188	0.188034188034188
1847	Feb25-FISH2-3L1-rep1-cp190-100x_Position018_17_cmle.ics	18	0	1	1	0.18215224818064185	0.5163398692810457	0.5163398692810457
1848	Feb25-FISH2-3L1-rep1-cp190-100x_Position018_17_cmle.ics	19	0	1	1	0.23057246605144538	0.7246376811594203	0.7246376811594203
1849	Feb25-FISH2-3L1-rep1-cp190-100x_Position018_17_cmle.ics	20	0	1	1	0.0	0.0	0.0
1850	Feb25-FISH2-3L1-rep1-cp190-100x_Position018_17_cmle.ics	21	0	1	1	0.04842021787080353	0.26923076923076916	0.175
1851	Feb25-FISH2-3L1-rep1-cp190-100x_Position018_17_cmle.ics	23	0	1	1	0.0	0.0	0.0
1852	Feb25-FISH2-3L1-rep1-cp190-100x_Position018_17_cmle.ics	24	0	1	1	0.22596101673041646	0.8166666666666665	0.8235294117647057
1853	Feb25-FISH2-3L1-rep1-cp190-100x_Position018_17_cmle.ics	25	0	1	1	0.3643044963612837	0.8102564102564103	0.4922118380062304
1854	Feb25-FISH2-3L1-rep1-cp190-100x_Position018_17_cmle.ics	25	0	2	1	0.0	0.0	0.0
1855	Feb25-FISH2-3L1-rep1-cp190-100x_Position018_17_cmle.ics	26	0	1	1	0.0945347110810926	0.621212121212121	0.19617224880382772
1856	Feb25-FISH2-3L1-rep1-cp190-100x_Position018_17_cmle.ics	26	0	2	1	0.0	0.0	0.0
1857	Feb25-FISH2-3L1-rep1-cp190-100x_Position018_17_cmle.ics	27	0	1	1	0.03689159456823126	0.1481481481481481	0.1509433962264151
1858	Feb25-FISH2-3L1-rep1-cp190-100x_Position018_17_cmle.ics	28	0	1	1	0.11298050836520823	0.8448275862068964	0.3951612903225807
1859	Feb25-FISH2-3L1-rep1-cp190-100x_Position018_17_cmle.ics	31	0	1	1	0.09684043574160706	0.48837209302325574	0.48837209302325574
1860	Feb25-FISH2-3L1-rep1-cp190-100x_Position018_17_cmle.ics	32	0	1	1	0.0	0.0	0.0
1861	Feb25-FISH2-3L1-rep1-cp190-100x_Position018_17_cmle.ics	33	0	1	1	0.006917173981543361	0.05172413793103447	0.02307692307692307
1862	Feb25-FISH2-3L1-rep1-cp190-100x_Position018_17_cmle.ics	33	0	2	1	0.0	0.0	0.0
1863	Feb25-FISH2-3L1-rep1-cp190-100x_Position018_17_cmle.ics	35	0	1	1	0.0	0.0	0.0
1864	Feb25-FISH2-3L1-rep1-cp190-100x_Position018_17_cmle.ics	36	0	1	1	0.21673811808835866	0.7014925373134328	0.706766917293233
1865	Feb25-FISH2-3L1-rep1-cp190-100x_Position018_17_cmle.ics	37	0	1	1	0.14756637827292504	0.5079365079365079	0.3975155279503106
1866	Feb25-FISH2-3L1-rep1-cp190-100x_Position018_17_cmle.ics	38	0	1	1	0.20520949478578637	0.5329341317365269	0.5361445783132528
1867	Feb25-FISH2-3L1-rep1-cp190-100x_Position018_17_cmle.ics	39	0	1	1	0.1245091316677805	0.5567010309278351	0.5684210526315788
1868	Feb25-FISH2-3L1-rep1-cp190-100x_Position018_17_cmle.ics	40	0	1	1	0.0	0.0	0.0
1869	Feb25-FISH2-3L1-rep1-cp190-100x_Position018_17_cmle.ics	41	0	1	1	0.009222898642057815	0.03448275862068965	0.036036036036036036
1870	Feb25-FISH2-3L1-rep1-cp190-100x_Position018_17_cmle.ics	42	0	1	1	0.1245091316677805	0.5294117647058822	0.3461538461538461
1871	Feb25-FISH2-3L1-rep1-cp190-100x_Position018_17_cmle.ics	43	0	1	1	0.0	0.0	0.0
1872	Feb25-FISH2-3L1-rep1-cp190-100x_Position018_17_cmle.ics	45	0	1	1	0.23287819071195984	0.696551724137931	0.696551724137931
1873	Feb25-FISH2-3L1-rep1-cp190-100x_Position018_17_cmle.ics	46	0	1	1	0.23057246605144538	0.5617977528089887	0.38759689922480617
1874	Feb25-FISH2-3L1-rep1-cp190-100x_Position018_17_cmle.ics	46	0	2	1	0.0	0.0	0.0
1875	Feb25-FISH2-3L1-rep1-cp190-100x_Position018_17_cmle.ics	46	0	3	1	0.0	0.0	0.0
1876	Feb25-FISH2-3L1-rep1-cp190-100x_Position018_17_cmle.ics	47	0	1	1	0.03458586990771681	0.11904761904761904	0.15625000000000003
1877	Feb25-FISH2-3L1-rep1-cp190-100x_Position018_17_cmle.ics	48	0	1	1	0.20751521944630083	0.703125	0.703125
1878	Feb25-FISH2-3L1-rep1-cp190-100x_Position018_17_cmle.ics	49	0	1	1	0.009222898642057815	0.032786885245901634	0.032786885245901634
1879	Feb25-FISH2-3L1-rep1-cp190-100x_Position018_17_cmle.ics	50	0	1	1	0.0	0.0	0.0
1880	Feb25-FISH2-3L1-rep1-cp190-100x_Position018_17_cmle.ics	51	0	1	1	0.05533739185234689	0.2376237623762376	0.2580645161290322
1881	Feb25-FISH2-3L1-rep1-cp190-100x_Position018_17_cmle.ics	52	0	1	1	0.0	0.0	0.0
1882	Feb25-FISH2-3L1-rep1-cp190-100x_Position018_17_cmle.ics	52	0	2	1	0.06225456583389025	0.27	0.10305343511450381
1883	Feb25-FISH2-3L1-rep1-cp190-100x_Position018_17_cmle.ics	53	0	1	1	0.0	0.0	0.0
1884	Feb25-FISH2-3L1-rep1-cp190-100x_Position018_17_cmle.ics	54	0	1	1	0.06225456583389025	0.17880794701986755	0.17763157894736842
1885	Feb25-FISH2-3L1-rep1-cp190-100x_Position018_17_cmle.ics	55	0	1	1	0.025362971265658993	0.09734513274336283	0.09649122807017545
1886	Feb25-FISH2-3L1-rep1-cp190-100x_Position018_17_cmle.ics	56	0	1	1	0.3343300757745958	0.5390334572490706	0.5350553505535055
1887	Feb25-FISH2-3L1-rep1-cp190-100x_Position018_17_cmle.ics	57	0	1	1	0.0	0.0	0.0
1888	Feb25-FISH2-3L1-rep1-cp190-100x_Position018_17_cmle.ics	58	0	1	1	0.14526065361241058	0.5526315789473684	0.5575221238938053
1889	Feb25-FISH2-3L1-rep1-cp190-100x_Position018_17_cmle.ics	59	0	1	1	0.0	0.0	0.0
1890	Feb25-FISH2-3L1-rep1-cp190-100x_Position018_17_cmle.ics	59	0	1	2	0.05533739185234689	0.2242990654205607	0.3428571428571428
1891	Feb25-FISH2-3L1-rep1-cp190-100x_Position018_17_cmle.ics	62	0	1	1	0.0	0.0	0.0
1892	Feb25-FISH2-3L1-rep1-cp190-100x_Position018_17_cmle.ics	62	0	2	1	0.19137514682269965	0.9764705882352941	0.41089108910891087
1893	Feb25-FISH2-3L1-rep1-cp190-100x_Position018_17_cmle.ics	63	0	1	1	0.3689159456823126	0.7511737089201878	0.7547169811320754
1894	Feb25-FISH2-3L1-rep1-cp190-100x_Position018_17_cmle.ics	64	0	1	1	0.059948841173375796	0.2113821138211382	0.28888888888888886
1895	Feb25-FISH2-3L1-rep1-cp190-100x_Position018_17_cmle.ics	65	0	1	1	0.11067478370469377	0.46601941747572806	0.46601941747572806
1896	Feb25-FISH2-3L1-rep1-cp190-100x_Position018_17_cmle.ics	66	0	1	1	0.027668695926173444	0.23529411764705876	0.08163265306122447
1897	Feb25-FISH2-3L1-rep1-cp190-100x_Position018_17_cmle.ics	67	0	1	1	0.07608891379697698	0.375	0.375
1898	Feb25-FISH2-3L1-rep1-cp190-100x_Position018_17_cmle.ics	68	0	1	1	0.0	0.0	0.0
1899	Feb25-FISH2-3L1-rep1-cp190-100x_Position018_17_cmle.ics	69	0	1	1	0.16601217555704068	0.6371681415929203	0.5538461538461538
1900	Feb25-FISH2-3L1-rep1-cp190-100x_Position018_17_cmle.ics	69	0	1	2	0.0	0.0	0.0
1901	Feb25-FISH2-3L1-rep1-cp190-100x_Position018_17_cmle.ics	69	0	2	1	0.0	0.0	0.0
1902	Feb25-FISH2-3L1-rep1-cp190-100x_Position018_17_cmle.ics	69	0	2	2	0.16140072623601176	0.49295774647887314	0.8139534883720929
1903	Feb25-FISH2-3L1-rep1-cp190-100x_Position018_17_cmle.ics	70	0	1	1	0.0	0.0	0.0
1904	Feb25-FISH2-3L1-rep1-cp190-100x_Position018_17_cmle.ics	71	0	1	1	0.0	0.0	0.0
1905	Feb25-FISH2-3L1-rep1-cp190-100x_Position018_17_cmle.ics	72	0	1	1	0.08070036311800588	0.5737704918032787	0.5737704918032787
1906	Feb25-FISH2-3L1-rep1-cp190-100x_Position018_17_cmle.ics	75	0	1	1	0.0	0.0	0.0
1907	Feb25-FISH2-3L1-rep1-cp190-100x_Position018_17_cmle.ics	78	0	1	1	0.0	0.0	0.0
1908	Feb25-FISH2-3L1-rep1-cp190-100x_Position018_17_cmle.ics	78	0	1	2	0.0	0.0	0.0
1909	Feb25-FISH2-3L1-rep1-cp190-100x_Position018_17_cmle.ics	79	0	1	1	0.1936808714832141	0.7368421052631579	0.743362831858407
1910	Feb25-FISH2-3L1-rep1-cp190-100x_Position018_17_cmle.ics	80	0	1	1	0.17523507419909848	0.5507246376811594	0.5547445255474452
1911	Feb25-FISH2-3L1-rep1-cp190-100x_Position018_17_cmle.ics	81	0	1	1	0.0	0.0	0.0
1912	Feb25-FISH2-3L1-rep1-cp190-100x_Position018_17_cmle.ics	83	0	1	1	0.03919731922874571	0.16504854368932034	0.173469387755102
1913	Feb25-FISH2-3L1-rep1-cp190-100x_Position018_17_cmle.ics	84	0	1	1	0.0	0.0	0.0
1914	Feb25-FISH2-3L1-rep1-cp190-100x_Position018_17_cmle.ics	85	0	1	1	0.10606333438366487	0.31292517006802717	0.31506849315068486
1915	Feb25-FISH2-3L1-rep1-cp190-100x_Position018_17_cmle.ics	87	0	1	1	0.0	0.0	0.0
1916	Feb25-FISH2-3L1-rep1-cp190-100x_Position018_17_cmle.ics	88	0	1	1	0.050725942531317986	0.20952380952380953	0.180327868852459
1917	Feb25-FISH2-3L1-rep1-cp190-100x_Position018_17_cmle.ics	89	0	1	1	0.0	0.0	0.0
1918	Feb25-FISH2-3L1-rep1-cp190-100x_Position018_17_cmle.ics	89	0	1	2	0.09684043574160706	0.6774193548387097	0.5833333333333333
1919	Feb25-FISH2-3L1-rep1-cp190-100x_Position018_17_cmle.ics	90	0	1	1	0.19137514682269965	0.5886524822695035	0.5886524822695035
1920	Feb25-FISH2-3L1-rep1-cp190-100x_Position018_17_cmle.ics	91	0	1	1	0.0	0.0	0.0
1921	Feb25-FISH2-3L1-rep1-cp190-100x_Position018_17_cmle.ics	92	0	1	1	0.2559354373171044	0.7161290322580646	0.7115384615384615
1922	Feb25-FISH2-3L1-rep1-cp190-100x_Position018_17_cmle.ics	94	0	1	1	0.050725942531317986	0.23655913978494622	0.16666666666666663
1923	Feb25-FISH2-3L1-rep1-cp190-100x_Position018_17_cmle.ics	99	0	1	1	0.0	0.0	0.0
1924	Feb25-FISH2-3L1-rep1-cp190-100x_Position018_17_cmle.ics	99	0	1	2	0.07147746447594806	0.492063492063492	0.4558823529411764
1925	Feb25-FISH2-3L1-rep1-cp190-100x_Position018_17_cmle.ics	99	0	2	1	0.0	0.0	0.0
1926	Feb25-FISH2-3L1-rep1-cp190-100x_Position018_17_cmle.ics	99	0	2	2	0.0	0.0	0.0
1927	Feb25-FISH2-3L1-rep1-cp190-100x_Position018_17_cmle.ics	101	0	1	1	0.029974420586687898	0.13402061855670103	0.13402061855670103
1928	Feb25-FISH2-3L1-rep1-cp190-100x_Position018_17_cmle.ics	102	0	1	1	0.10606333438366487	0.34328358208955223	0.3709677419354839
1929	Feb25-FISH2-3L1-rep1-cp190-100x_Position018_17_cmle.ics	104	0	1	1	0.0	0.0	0.0
1930	Feb25-FISH2-3L1-rep1-cp190-100x_Position018_17_cmle.ics	104	0	1	2	0.0	0.0	0.0
1931	Feb25-FISH2-3L1-rep1-cp190-100x_Position018_17_cmle.ics	104	0	2	1	0.0	0.0	0.0
1932	Feb25-FISH2-3L1-rep1-cp190-100x_Position018_17_cmle.ics	104	0	2	2	0.0	0.0	0.0
1933	Feb25-FISH2-3L1-rep1-cp190-100x_Position018_17_cmle.ics	105	0	1	1	0.059948841173375796	0.2626262626262626	0.2708333333333333
1934	Feb25-FISH2-3L1-rep1-cp190-100x_Position018_17_cmle.ics	107	0	1	1	0.0	0.0	0.0
1935	Feb25-FISH2-3L1-rep1-cp190-100x_Position018_17_cmle.ics	108	0	1	1	0.04842021787080353	0.17647058823529407	0.1735537190082644
1936	Feb25-FISH2-3L1-rep1-cp190-100x_Position019_18_cmle.ics	1	0	1	1	0.006917173981543361	0.039999999999999994	0.026785714285714277
1937	Feb25-FISH2-3L1-rep1-cp190-100x_Position019_18_cmle.ics	3	0	1	1	0.0	0.0	0.0
1938	Feb25-FISH2-3L1-rep1-cp190-100x_Position019_18_cmle.ics	4	0	1	1	0.009222898642057815	0.07142857142857141	0.07142857142857141
1939	Feb25-FISH2-3L1-rep1-cp190-100x_Position019_18_cmle.ics	6	0	1	1	0.04150304388926017	0.17142857142857143	0.17142857142857143
1940	Feb25-FISH2-3L1-rep1-cp190-100x_Position019_18_cmle.ics	7	0	1	1	0.0	0.0	0.0
1941	Feb25-FISH2-3L1-rep1-cp190-100x_Position019_18_cmle.ics	8	0	1	1	0.0	0.0	0.0
1942	Feb25-FISH2-3L1-rep1-cp190-100x_Position019_18_cmle.ics	9	0	1	1	0.009222898642057815	0.04999999999999999	0.05063291139240506
1943	Feb25-FISH2-3L1-rep1-cp190-100x_Position019_18_cmle.ics	10	0	1	1	0.16601217555704068	0.4499999999999999	0.36548223350253806
1944	Feb25-FISH2-3L1-rep1-cp190-100x_Position019_18_cmle.ics	11	0	1	1	0.15678927691498284	0.5964912280701754	0.5964912280701754
1945	Feb25-FISH2-3L1-rep1-cp190-100x_Position019_18_cmle.ics	13	0	1	1	0.013834347963086722	0.0983606557377049	0.0983606557377049
1946	Feb25-FISH2-3L1-rep1-cp190-100x_Position019_18_cmle.ics	14	0	1	1	0.07839463845749142	0.30088495575221236	0.3366336633663366
1947	Feb25-FISH2-3L1-rep1-cp190-100x_Position019_18_cmle.ics	15	0	1	1	0.059948841173375796	0.19847328244274806	0.19999999999999996
1948	Feb25-FISH2-3L1-rep1-cp190-100x_Position019_18_cmle.ics	16	0	1	1	0.0	0.0	0.0
1949	Feb25-FISH2-3L1-rep1-cp190-100x_Position019_18_cmle.ics	16	0	1	2	0.04611449321028908	0.2941176470588235	0.2816901408450704
1950	Feb25-FISH2-3L1-rep1-cp190-100x_Position019_18_cmle.ics	16	0	2	1	0.0	0.0	0.0
1951	Feb25-FISH2-3L1-rep1-cp190-100x_Position019_18_cmle.ics	16	0	2	2	0.0	0.0	0.0
1952	Feb25-FISH2-3L1-rep1-cp190-100x_Position019_18_cmle.ics	18	0	1	1	0.03919731922874571	0.19999999999999998	0.19767441860465113
1953	Feb25-FISH2-3L1-rep1-cp190-100x_Position019_18_cmle.ics	19	0	1	1	0.15678927691498284	0.3885714285714285	0.3885714285714285
1954	Feb25-FISH2-3L1-rep1-cp190-100x_Position019_18_cmle.ics	20	0	1	1	0.09222898642057815	0.45977011494252873	0.45977011494252873
1955	Feb25-FISH2-3L1-rep1-cp190-100x_Position019_18_cmle.ics	23	0	1	1	0.15217782759395396	0.47826086956521746	0.44897959183673464
1956	Feb25-FISH2-3L1-rep1-cp190-100x_Position019_18_cmle.ics	24	0	1	1	0.2098209441068153	0.771186440677966	0.764705882352941
1957	Feb25-FISH2-3L1-rep1-cp190-100x_Position019_18_cmle.ics	29	0	1	1	0.11298050836520823	0.42608695652173906	0.42608695652173906
1958	Feb25-FISH2-3L1-rep1-cp190-100x_Position019_18_cmle.ics	30	0	1	1	0.10836905904417933	0.5402298850574713	0.5465116279069767
1959	Feb25-FISH2-3L1-rep1-cp190-100x_Position019_18_cmle.ics	31	0	1	1	0.11528623302572269	0.5319148936170212	0.5319148936170212
1960	Feb25-FISH2-3L1-rep1-cp190-100x_Position019_18_cmle.ics	33	0	1	1	0.0	0.0	0.0
1961	Feb25-FISH2-3L1-rep1-cp190-100x_Position019_18_cmle.ics	36	0	1	1	0.15217782759395396	0.6407766990291262	0.6407766990291262
1962	Feb25-FISH2-3L1-rep1-cp190-100x_Position019_18_cmle.ics	37	0	1	1	0.013834347963086722	0.0697674418604651	0.0697674418604651
1963	Feb25-FISH2-3L1-rep1-cp190-100x_Position019_18_cmle.ics	42	0	1	1	0.0	0.0	0.0
1964	Feb25-FISH2-3L1-rep1-cp190-100x_Position019_18_cmle.ics	42	0	1	2	0.0	0.0	0.0
1965	Feb25-FISH2-3L1-rep1-cp190-100x_Position019_18_cmle.ics	42	0	2	1	0.0	0.0	0.0
1966	Feb25-FISH2-3L1-rep1-cp190-100x_Position019_18_cmle.ics	42	0	2	2	0.15448355225446841	0.8701298701298701	0.2627450980392157
1967	Feb25-FISH2-3L1-rep1-cp190-100x_Position019_18_cmle.ics	43	0	1	1	0.0	0.0	0.0
1968	Feb25-FISH2-3L1-rep1-cp190-100x_Position019_18_cmle.ics	44	0	1	1	0.0	0.0	0.0
1969	Feb25-FISH2-3L1-rep1-cp190-100x_Position019_18_cmle.ics	45	0	1	1	0.25132398799607547	0.4759825327510916	0.47807017543859653
1970	Feb25-FISH2-3L1-rep1-cp190-100x_Position019_18_cmle.ics	46	0	1	1	0.13373203030983832	0.6041666666666667	0.6170212765957446
1971	Feb25-FISH2-3L1-rep1-cp190-100x_Position019_18_cmle.ics	47	0	1	1	0.0	0.0	0.0
1972	Feb25-FISH2-3L1-rep1-cp190-100x_Position019_18_cmle.ics	48	0	1	1	0.013834347963086722	0.10344827586206894	0.10169491525423728
1973	Feb25-FISH2-3L1-rep1-cp190-100x_Position019_18_cmle.ics	49	0	1	1	0.04380876854977462	0.19999999999999996	0.19791666666666666
1974	Feb25-FISH2-3L1-rep1-cp190-100x_Position019_18_cmle.ics	50	0	1	1	0.15217782759395396	0.40490797546012264	0.4024390243902438
1975	Feb25-FISH2-3L1-rep1-cp190-100x_Position019_18_cmle.ics	51	0	1	1	0.06686601515491916	0.41428571428571426	0.29591836734693877
1976	Feb25-FISH2-3L1-rep1-cp190-100x_Position019_18_cmle.ics	52	0	1	1	0.0945347110810926	0.3867924528301886	0.3904761904761904
1977	Feb25-FISH2-3L1-rep1-cp190-100x_Position019_18_cmle.ics	53	0	1	1	0.0	0.0	0.0
1978	Feb25-FISH2-3L1-rep1-cp190-100x_Position019_18_cmle.ics	53	0	2	1	0.0	0.0	0.0
1979	Feb25-FISH2-3L1-rep1-cp190-100x_Position019_18_cmle.ics	54	0	1	1	0.0	0.0	0.0
1980	Feb25-FISH2-3L1-rep1-cp190-100x_Position019_18_cmle.ics	55	0	1	1	0.10145188506263597	0.5499999999999999	0.6285714285714286
1981	Feb25-FISH2-3L1-rep1-cp190-100x_Position019_18_cmle.ics	56	0	1	1	0.0	0.0	0.0
1982	Feb25-FISH2-3L1-rep1-cp190-100x_Position019_18_cmle.ics	58	0	1	1	0.0	0.0	0.0
1983	Feb25-FISH2-3L1-rep1-cp190-100x_Position019_18_cmle.ics	61	0	1	1	0.0	0.0	0.0
1984	Feb25-FISH2-3L1-rep1-cp190-100x_Position019_18_cmle.ics	63	0	1	1	0.3135785538299657	0.8143712574850298	0.8095238095238095
1985	Feb25-FISH2-3L1-rep1-cp190-100x_Position019_18_cmle.ics	65	0	1	1	0.0	0.0	0.0
1986	Feb25-FISH2-3L1-rep1-cp190-100x_Position019_18_cmle.ics	66	0	1	1	0.0	0.0	0.0
1987	Feb25-FISH2-3L1-rep1-cp190-100x_Position019_18_cmle.ics	67	0	1	1	0.0945347110810926	0.4555555555555555	0.4408602150537633
1988	Feb25-FISH2-3L1-rep1-cp190-100x_Position019_18_cmle.ics	68	0	1	1	0.0	0.0	0.0
1989	Feb25-FISH2-3L1-rep1-cp190-100x_Position019_18_cmle.ics	70	0	1	1	0.0	0.0	0.0
1990	Feb25-FISH2-3L1-rep1-cp190-100x_Position019_18_cmle.ics	71	0	1	1	0.0	0.0	0.0
1991	Feb25-FISH2-3L1-rep1-cp190-100x_Position019_18_cmle.ics	72	0	1	1	0.04611449321028908	0.2898550724637681	0.19417475728155337
1992	Feb25-FISH2-3L1-rep1-cp190-100x_Position019_18_cmle.ics	75	0	1	1	0.03228014524720235	0.10852713178294572	0.109375
1993	Feb25-FISH2-3L1-rep1-cp190-100x_Position019_18_cmle.ics	78	0	1	1	0.03228014524720235	0.1590909090909091	0.19178082191780818
1994	Feb25-FISH2-3L1-rep1-cp190-100x_Position019_18_cmle.ics	81	0	1	1	0.0	0.0	0.0
1995	Feb25-FISH2-3L1-rep1-cp190-100x_Position019_18_cmle.ics	82	0	1	1	0.0645602904944047	0.38356164383561636	0.3888888888888889
1996	Feb25-FISH2-3L1-rep1-cp190-100x_Position019_18_cmle.ics	85	0	1	1	0.0	0.0	0.0
1997	Feb25-FISH2-3L1-rep1-cp190-100x_Position019_18_cmle.ics	86	0	1	1	0.0	0.0	0.0
1998	Feb25-FISH2-3L1-rep1-cp190-100x_Position019_18_cmle.ics	87	0	1	1	0.01152862330257227	0.06172839506172839	0.05319148936170212
1999	Feb25-FISH2-3L1-rep1-cp190-100x_Position019_18_cmle.ics	88	0	1	1	0.20751521944630083	0.8256880733944953	0.8256880733944953
[truncated: 7,113 more rows]
